# Supplementary material for: Association Mapping across Numerous Traits Reveals Patterns of Functional Variation in Maize
Source: PLoS Genet. 2014 Dec 4;10(12):e1004845. doi: 10.1371/journal.pgen.1004845 (PMC4256217; doi:10.1371/journal.pgen.1004845)
Supplement: Dataset S1 — Metabolite data. Raw data and best linear unbiased predictors (BLUPs) for the metabolite data used in this analysis. (ZIP) [file pgen.1004845.s006.zip]

Archive with 2 entries (2 files):
- metabolite_blups.txt
- metabolite_raw_data.txt
