# Supplementary material for: Association Mapping across Numerous Traits Reveals Patterns of Functional Variation in Maize
Source: PLoS Genet. 2014 Dec 4;10(12):e1004845. doi: 10.1371/journal.pgen.1004845 (PMC4256217; doi:10.1371/journal.pgen.1004845)
Supplement: Dataset S1 — Metabolite data. Raw data and best linear unbiased predictors (BLUPs) for the metabolite data used in this analysis. (ZIP) [file pgen.1004845.s006.zip › metabolite_blups.txt]

Line	pop	entry	DaysToAnthesis	ChlorophyllA_Blup	ChlorophyllB_Blup	Malate_Blup	Fumarate_Blup	Fum2_Blup	Glutamate_Blup	AminoAcids_Blup	Protein_Blup	Nitrate_Blup	Starch_Blup	Sucrose_Blup	Glucose_Blup	Fructose_Blup	PrinicpalComponent1	PrincipalComponent2
Z001E0001	1	1	75.5364	62.7766	29.7834	0.24107	-0.02913	0.05682	0.10414	2.88439	1.02967	0.056975	1.2057	3.3362	0.9716	0.9949	1.7863	1.93747
Z001E0002	1	2	76.9075	52.295	27.0123	0.16944	-0.0487	0.03898	0.06211	1.77951	1.03883	0.05053	0.7831	2.1946	0.93261	0.8061	-0.497	-0.04911
Z001E0003	1	3	75.2646	60.7215	27.81702	0.21451	-0.016701	0.08262	0.0603	2.05109	1.10131	0.053408	0.94511	3.3218	0.7552	0.79125	1.4528	0.2017
Z001E0004	1	4	73.6933	61.4693	28.1361	0.18378	-0.04306	0.04327	0.07452	1.90119	1.11123	0.053578	0.6997	2.1846	0.6961	0.63	0.5087	-1.73145
Z001E0005	1	5	79.2441	54.7598	26.8448	0.30229	0.04351	0.13158	0.12613	2.49579	1.17181	0.056387	0.93079	1.0934	1.6025	1.2014	0.8054	1.1429
Z001E0006	1	6	73.2044	52.0909	29.0003	0.18765	-0.05248	0.03281	0.10352	1.50949	0.9307	0.04967	1.0741	3.9201	1.155	0.9787	-0.271	2.57681
Z001E0007	1	7	73.2628	39.6601	26.6512	0.1479	-0.07798	0.01726	-0.00308	1.03869	1.11276	0.04441	0.6673	1.9677	0.7269	0.534	-2.9877	-2.11413
Z001E0008	1	8	73.6357	57.7513	28.2752	0.27161	-0.008441	0.078503	0.10316	2.76229	1.07561	0.055768	0.8848	2.9881	0.9478	0.74442	0.2713	-0.29109
Z001E0009	1	9	74.4447	53.3366	27.4611	0.3566	0.06937	0.15754	0.13081	0.97029	1.12786	0.052667	0.8004	2.5215	0.6817	0.72793	1.8158	-0.07955
Z001E0010	1	10	72.882	47.9069	28.7724	0.18259	-0.02561	0.058	0.07296	1.59199	1.02571	0.05132	1.7536	3.453	1.2837	0.9752	-0.872	3.32016
Z001E0011	1	11	74.512	47.5457	27.0174	0.18538	-0.0524	0.03547	0.01526	2.15679	1.06389	0.04714	0.7676	2.3529	0.7373	0.7048	1.5738	-1.52909
Z001E0012	1	12	74.2079	44.8501	27.4429	0.27648	-0.03736	0.04868	0.00996	1.41709	1.04225	0.04675	0.88817	2.1038	1.15	1.0092	-1.8205	1.13364
Z001E0013	1	13	74.1043	61.2545	28.5112	0.21985	-0.02546	0.06255	0.10678	2.24599	1.13364	0.053567	1.2652	3.7214	0.90826	1.0068	0.6213	1.61987
Z001E0014	1	14	72.601	51.3313	27.4677	0.19629	-0.03002	0.05746	0.04982	1.90469	1.09076	0.04871	0.6972	2.4176	0.93694	0.87801	-1.7966	-1.18415
Z001E0015	1	15	73.2696	46.6073	27.66474	0.21536	-0.014781	0.073022	0.03583	0.98589	0.99413	0.04851	1.2276	3.1584	0.7248	0.7058	-1.4347	0.9599
Z001E0016	1	16	75.0226	54.373	27.3352	0.27431	-0.03027	0.05472	0.085608	1.82699	1.15362	0.05034	0.7575	2.2611	0.76475	0.6757	0.7312	-0.96547
Z001E0017	1	17	75.8734	34.8027	26.5685	0.2145	-0.07405	0.01374	0.02069	1.41459	1.00282	0.04368	0.6778	2.5191	0.91515	0.643	-1.4443	0.01718
Z001E0018	1	18	74.1882	49.5152	27.3262	0.32521	-0.012109	0.071522	0.091037	2.29039	1.06664	0.053006	0.96695	2.92827	0.9412	0.90307	0.7174	0.79892
Z001E0019	1	19	75.3828	49.1281	27.6318	0.26611	0.01777	0.12456	0.10943	1.7115	1.09184	0.05023	0.95566	2.6454	0.9571	0.77205	0.9705	0.90767
Z001E0020	1	20	73.4536	51.3893	28.2593	0.1816	-0.04893	0.03463	0.02475	1.36059	1.17598	0.04818	0.83611	2.77178	0.7577	0.5784	-1.161	-1.81666
Z001E0021	1	21	73.2101	56.7323	27.1368	0.256123	-0.014647	0.08585	0.07144	1.48199	1.10013	0.052487	0.6943	2.5934	0.78797	0.76513	-0.7386	-1.82187
Z001E0022	1	22	73.5048	45.3219	28.949	0.30486	0.0248	0.11266	0.10935	1.726607	0.99919	0.04947	1.1474	2.75624	2.4271	1.171	-0.0977	5.28946
Z001E0023	1	23	73.2519	57.4445	25.9021	0.30604	0.03025	0.11646	0.13754	1.49749	1.16292	0.05203	0.7729	1.6765	1.197	1.2288	0.3053	1.2127
Z001E0024	1	24	73.3723	45.5222	27.1394	0.27621	0.00961	0.09539	0.05128	1.04729	1.09689	0.04846	1.1463	2.82671	0.6781	0.71188	-1.673	0.45103
Z001E0025	1	25	74.687	50.5123	27.80446	0.21869	-0.03155	0.0537	0.07906	1.6788	1.07185	0.05015	0.6637	1.8816	1.1342	1.0105	-0.3484	0.12103
Z001E0027	1	27	76.4956	.	.	.	.	.	.	.	.	.	.	.	.	.	.	.
Z001E0028	1	28	74.1139	51.0707	26.7716	0.20722	-0.0615	0.03163	0.01433	1.33989	1.05421	0.04932	0.7526	2.2405	0.7315	0.71917	-2.2038	-1.66783
Z001E0029	1	29	74.3565	55.2297	27.71557	0.23375	-0.02927	0.05688	0.090616	2.03289	1.07257	0.052535	1.2367	3.0797	1.5963	1.1774	-0.8246	2.80002
Z001E0030	1	30	73.2122	53.7107	28.0372	0.3722	0.0404	0.12647	0.21748	1.98969	1.054	0.056286	0.85939	3.2129	0.88953	0.86086	3.2305	1.93232
Z001E0031	1	31	75.5936	45.6498	29.5564	0.25238	-0.06329	0.02208	0.04737	1.39749	0.98739	0.04448	0.5756	2.2604	0.5994	0.6397	-1.6048	-1.81055
Z001E0032	1	32	72.8877	44.9619	27.3978	0.256686	0.04035	0.12683	0.09728	1.13999	0.99397	0.04692	0.84635	2.78298	1.0666	0.9135	-1.1625	1.07986
Z001E0033	1	33	73.2303	62.7998	27.6004	0.22592	-0.02072	0.06169	0.05642	1.53709	1.05974	0.054218	1.0427	3.5424	1.0973	0.88051	-0.1683	1.39564
Z001E0034	1	34	75.0991	.	.	.	.	.	.	.	.	.	.	.	.	.	.	.
Z001E0036	1	36	74.7664	55.409	28.301	0.256602	-0.0223	0.06572	0.07638	1.24889	1.03612	0.05005	1.5398	3.2972	0.90793	0.74884	-0.1115	1.73035
Z001E0037	1	37	72.3426	62.5894	27.974	0.260761	-0.009237	0.073005	0.07316	1.74961	1.12556	0.052971	1.4804	3.3845	0.92353	0.9396	0.8115	1.92819
Z001E0038	1	38	71.9588	73.4489	28.2779	0.3776	-0.008698	0.076653	0.06635	1.83779	1.0418	0.058391	0.6414	3.4472	0.7438	0.73787	1.1378	-0.61377
Z001E0039	1	39	71.7715	.	.	.	.	.	.	.	.	.	.	.	.	.	.	.
Z001E0040	1	40	71.8381	64.1111	27.76851	0.22535	-0.008215	0.08304	0.139	2.11289	1.1963	0.054858	0.9399	2.90337	0.91074	0.8702	1.747	0.16218
Z001E0041	1	41	74.4177	52.5362	27.3218	0.23437	-0.03893	0.05796	0.07206	2.22019	1.0325	0.04892	0.5866	2.7288	0.85551	0.79245	-0.1091	-1.28667
Z001E0042	1	42	75.9285	.	.	.	.	.	.	.	.	.	.	.	.	.	.	.
Z001E0043	1	43	73.1977	68.4846	27.2046	0.24806	-0.03307	0.06181	0.09177	1.38089	1.13142	0.056735	0.6939	2.5236	0.7499	0.71378	1.0052	-1.40254
Z001E0044	1	44	73.5602	62.2185	27.4844	0.32715	-0.00253	0.08362	0.15027	2.58769	1.17378	0.053662	0.6336	2.6707	0.6938	0.6619	2.6239	-1.41345
Z001E0045	1	45	74.0994	64.2542	27.0547	0.29732	-0.0471	0.04426	0.02381	1.54759	1.1242	0.052738	0.85049	3.1198	0.83826	0.7907	0.5253	-0.70995
Z001E0046	1	46	76.4935	49.88	28.0575	0.16166	-0.01327	0.07653	0.10342	2.36989	1.06297	0.05031	1.2885	3.9559	1.0354	0.84221	-0.4023	2.07059
Z001E0047	1	47	73.4461	64.9051	27.1828	0.25077	-0.03876	0.04893	0.07621	1.70683	1.10882	0.056244	0.7094	2.83505	0.83283	0.881	-0.0011	-0.1725
Z001E0048	1	48	75.6448	47.0313	27.8418	0.19836	-0.02834	0.05614	0.03216	1.57079	1.02359	0.04869	1.1036	2.83102	0.78087	0.71418	-1.7348	-0.10233
Z001E0049	1	49	74.497	58.6093	27.7861	0.2182	-0.04476	0.04444	0.03854	1.62179	1.02898	0.05081	0.617	2.5233	0.8229	0.74823	-0.8385	-0.76927
Z001E0050	1	50	72.7085	43.7731	28.0803	0.18692	-0.02329	0.06272	0.03271	0.99809	1.079446	0.04332	0.80311	2.4453	0.78623	0.6971	-2.0179	-0.82673
Z001E0051	1	51	74.9463	51.8602	27.5563	0.27492	-0.02464	0.05742	0.09861	1.38729	1.06142	0.04808	0.6289	2.6508	0.6309	0.6499	-0.699	-1.30157
Z001E0052	1	52	74.3927	33.0235	27.4278	0.26395	0.02059	0.10646	0.07169	0.90589	1.11264	0.04202	1.4727	2.411	1.9999	0.86477	-1.0901	4.05178
Z001E0053	1	53	72.7681	63.4776	26.9604	0.2712	-0.02633	0.05926	0.07393	1.50839	0.7755	0.057782	0.7524	2.78311	0.7297	0.73036	0.1613	-0.29292
Z001E0054	1	54	73.7137	44.2085	26.8739	0.15407	-0.05394	0.04018	0.02639	1.58789	1.07434	0.04787	1.0814	2.7283	1.0643	0.88298	-2.1722	0.74897
Z001E0055	1	55	72.602	70.2751	28.2871	0.3404	0.05404	0.13655	0.17433	1.98649	1.15252	0.059343	0.4279	3.4632	0.2863	0.3279	4.2697	-1.8553
Z001E0056	1	56	71.405	66.6605	27.2415	0.31508	-0.010459	0.077246	0.09668	1.49209	1.05629	0.05078	0.7807	3.0677	0.83997	0.83086	1.5503	-0.61212
Z001E0057	1	57	72.6688	57.5828	28.824	0.33691	-0.03823	0.04407	0.05546	1.41109	1.04783	0.05092	0.6707	2.84959	0.83553	0.73629	0.0003	-0.62875
Z001E0058	1	58	73.5428	56.2845	27.968	0.1382	-0.06911	0.01859	0.07626	1.65645	1.10162	0.04947	0.5426	2.5905	0.2763	0.5783	-0.5899	-2.84208
Z001E0059	1	59	75.956	67.1266	26.8865	0.32751	0.01243	0.09698	0.09824	1.65361	1.06114	0.06241	0.73	2.5015	0.7145	0.6884	1.348	-1.10594
Z001E0060	1	60	73.2871	62.2185	27.4844	0.26479	-0.03644	0.04966	0.04045	1.50209	0.9487	0.0523	0.6562	2.4939	0.7147	0.6361	-0.6288	-1.7797
Z001E0061	1	61	71.8296	52.1928	28.1347	0.243	-0.09377	-0.01151	0.1162	2.20739	1.07437	0.052981	1.68	2.2408	1.9199	1.503	-1.1979	4.28179
Z001E0062	1	62	73.7957	60.4215	27.65267	0.23323	-0.04951	0.03761	0.06368	2.19909	1.12194	0.052781	0.99919	2.84441	0.86375	0.83647	-0.1393	-0.22964
Z001E0063	1	63	75.6592	66.7743	28.1197	0.3105	-0.0231	0.06438	0.11597	2.55109	1.1152	0.055711	0.99735	3.1142	0.94686	0.967	1.9939	1.38375
Z001E0064	1	64	76.1854	54.6717	29.8226	0.23732	-0.02638	0.05923	0.05079	1.30449	1.00358	0.05184	0.7225	2.90611	0.7622	0.71327	-1.1512	-1.30301
Z001E0065	1	65	70.6348	69.0318	29.0607	0.4218	0.07217	0.16022	0.17132	1.35039	1.02545	0.057602	0.83073	3.4047	0.557	0.5211	3.501	0.22358
Z001E0066	1	66	75.178	68.4083	28.2815	0.2427	-0.02378	0.06427	0.10566	2.14449	1.12059	0.0535	0.6876	2.6134	0.686	0.71618	1.4838	-1.07058
Z001E0067	1	67	72.5856	51.8433	27.4719	0.22151	-0.02385	0.0616	0.05804	1.52689	1.06199	0.04798	1.1193	2.5944	0.80049	0.6944	-0.8574	-0.2507
Z001E0068	1	68	74.544	58.7562	28.6027	0.33495	0.01561	0.09413	0.14699	1.74815	1.02899	0.05356	1.0278	3.2241	1.2334	1.1488	1.4349	2.81195
Z001E0069	1	69	71.1867	53.9896	29.1175	0.27845	-0.011663	0.070683	0.10952	1.82519	1.12036	0.052843	0.7663	3.1165	0.6853	0.7466	1.5166	0.23677
Z001E0070	1	70	72.921	47.7614	27.1244	0.26719	0.08711	0.15889	0.13194	1.15839	0.98116	0.04681	0.6456	2.79002	0.3935	0.5045	-0.1905	0.05278
Z001E0071	1	71	72.898	52.3795	27.71915	0.29568	0.04081	0.12626	0.16789	1.93359	1.12876	0.0521	1.2765	3.4341	0.95579	0.87901	2.0744	2.71202
Z001E0072	1	72	71.8574	44.4133	27.0837	0.21531	-0.02589	0.05649	0.02983	1.23619	0.9743	0.04662	1.0458	2.6937	0.4435	0.4842	-1.3455	-0.85508
Z001E0073	1	73	73.5953	63.126	28.3177	0.24314	-0.0375	0.05032	0.11292	1.85339	1.080599	0.055837	0.7382	2.6064	0.9983	0.9622	0.3672	-0.2831
Z001E0074	1	74	73.6667	43.365	27.0691	0.253902	-0.02616	0.05963	0.084534	1.8018	1.00395	0.04605	1.0381	2.88047	0.82573	0.77371	-0.7423	0.19769
Z001E0075	1	75	73.7969	73.0699	30.7014	0.24384	-0.02518	0.06281	0.12233	1.71975	1.10042	0.0633	0.653	2.2771	0.638	0.6759	1.5901	-1.81247
Z001E0076	1	76	73.7603	51.971	27.5466	0.27583	-0.008845	0.08263	0.07533	1.48109	1.06555	0.05159	1.9702	3.9208	1.0896	0.89325	0.1836	3.37583
Z001E0077	1	77	71.4082	69.4766	26.4514	0.28103	-0.03028	0.05549	0.07089	1.79332	1.15764	0.057836	0.7775	2.7203	0.7401	0.72045	2.0464	-1.06562
Z001E0078	1	78	71.1395	60.7188	27.0458	0.29103	0.01408	0.1004	0.13201	1.75543	1.2235	0.053245	0.7636	2.4326	0.77903	0.75624	2.0183	-0.44932
Z001E0079	1	79	74.1032	63.276	27.977	0.17073	-0.02659	0.05553	0.13345	1.96159	1.14176	0.054564	0.754	2.5587	0.96072	0.9187	0.9656	-0.28342
Z001E0080	1	80	74.0877	49.4319	26.5743	0.21573	-0.017438	0.0649	0.09078	1.6391	1.10543	0.04931	1.0748	3.5142	0.81282	0.72426	-0.1787	1.09783
Z001E0081	1	81	73.9737	.	.	.	.	.	.	.	.	.	.	.	.	.	.	.
Z001E0082	1	82	72.4925	49.5959	27.2217	0.253142	0.03082	0.11687	0.09755	1.80731	1.11779	0.05184	1.7187	3.9097	1.4179	1.0812	-0.0738	4.38616
Z001E0083	1	83	75.7192	52.5463	27.9412	0.21219	0.00267	0.09237	0.07437	1.70957	1.06851	0.04717	0.7233	2.4934	0.9809	0.75348	-0.6722	-0.38952
Z001E0084	1	84	77.7196	52.9342	25.3764	0.20225	-0.04526	0.04275	0.01825	1.52239	1.01795	0.04694	1.5446	2.83005	1.3445	1.2467	-2.9528	2.0044
Z001E0085	1	85	74.632	38.1173	28.1435	0.27727	-0.00954	0.074452	0.05764	1.41989	1.12772	0.04585	2.1689	3.9751	1.2584	1.2037	-2.866	4.55305
Z001E0086	1	86	72.8603	50.757	28.0062	0.26661	-0.04239	0.05333	0.02463	1.38009	1.01375	0.04811	0.6952	2.7316	0.76906	0.74026	-1.5221	-0.96383
Z001E0087	1	87	74.1809	62.3882	28.8491	0.27785	-0.04729	0.03112	0.07658	1.41979	1.09725	0.053259	0.7588	2.80986	0.88224	0.87392	0.7239	-0.39135
Z001E0088	1	88	75.5019	.	.	.	.	.	.	.	.	.	.	.	.	.	.	.
Z001E0089	1	89	73.105	58.3501	27.8898	0.23403	-0.02762	0.06009	0.12261	1.88329	1.0701	0.05509	0.6612	2.5978	0.83302	0.76315	0.556	-0.69756
Z001E0090	1	90	75.3993	62.412	27.9544	0.20981	-0.04837	0.04299	0.07858	2.64599	1.084075	0.053291	0.659	2.6598	0.6442	0.7066	0.3387	-1.80741
Z001E0091	1	91	74.5735	34.3011	26.6219	0.1289	-0.04376	0.04362	0.03444	0.86739	0.868	0.03893	1.4028	2.6241	0.7287	0.72457	-5.0266	0.27795
Z001E0092	1	92	74.4626	76.6786	21.6158	0.253961	0.00325	0.09112	0.19708	2.30989	1.12011	0.057844	0.648	2.6873	0.6811	0.77053	.	.
Z001E0093	1	93	72.6268	62.1055	27.2008	0.32502	0.02363	0.10934	0.090477	1.96269	1.03587	0.05181	0.6371	2.5489	0.82905	0.79301	1.2453	-0.61206
Z001E0094	1	94	73.5321	54.2822	27.63574	0.16877	-0.07405	0.01374	0.0047	0.96589	1.03434	0.05077	0.83809	3.0623	0.5814	0.6413	-1.1461	-1.20935
Z001E0095	1	95	75.3655	64.3582	28.5672	0.391	0.11031	0.20195	0.17815	1.18889	1.03644	0.056572	1.00104	3.4661	0.7613	0.9265	3.2772	2.3447
Z001E0096	1	96	72.2689	53.3984	27.80827	0.259347	-0.02652	0.0612	0.0411	1.41969	1.06212	0.04939	1.079	2.91447	0.82603	0.816404	-0.6831	0.41232
Z001E0097	1	97	75.1618	65.8284	28.5471	0.23076	-0.04448	0.03421	0.071	1.44939	1.0967	0.055664	0.97832	3.2732	0.4231	0.5271	0.7593	-1.55673
Z001E0098	1	98	71.462	55.7081	27.3776	0.24463	-0.04042	0.04591	0.04504	1.55989	1.04539	0.05002	0.3855	2.4148	0.5005	0.5939	-1.0458	-3.32046
Z001E0099	1	99	74.7192	77.1918	28.5975	0.2022	-0.03702	0.04874	0.16083	2.57369	1.07536	0.06499	0.5478	2.4999	0.5288	0.7056	2.5091	-2.05751
Z001E0100	1	100	73.9714	48.4373	26.6578	0.4094	-0.03151	0.05626	0.02374	1.42539	0.948	0.04851	0.7353	2.341	0.7318	0.84664	-0.6478	-0.25824
Z001E0101	1	101	72.824	59.3619	27.2069	0.3168	-0.009793	0.0872	0.083589	1.77612	1.0952	0.053535	0.83192	2.83425	0.9999	1.0403	-0.2888	0.39874
Z001E0102	1	102	74.8271	55.5916	28.34	0.24953	0.01804	0.10951	0.17083	2.54959	1.07056	0.052396	0.95322	2.93959	0.5761	0.6327	1.4306	-0.89701
Z001E0103	1	103	71.4541	55.426	28.8443	0.33214	-0.00106	0.08259	0.0962	1.39609	1.05319	0.05156	0.937	3.1621	0.92547	0.9237	0.386	0.34769
Z001E0104	1	104	72.0808	62.4725	28.3417	0.31506	-0.02072	0.06169	0.06766	1.77913	1.10681	0.054457	0.79	3.1282	0.7252	0.85474	0.1939	-0.59009
Z001E0105	1	105	75.9339	67.7571	28.2461	0.23613	-0.02521	0.05848	0.09903	1.60299	1.10183	0.057173	0.88748	3.5277	0.5546	0.6263	0.8825	-1.46575
Z001E0106	1	106	73.1747	60.2503	26.2338	0.20617	-0.04169	0.0406	0.06988	1.43059	1.07556	0.052843	0.94759	3.3191	0.89494	1.0112	-0.7956	1.33474
Z001E0107	1	107	72.7771	65.1268	30.0806	0.33671	-0.010865	0.075165	0.10529	2.60929	1.078064	0.057065	0.635	2.77854	0.7548	0.7624	2.1593	-0.56859
Z001E0108	1	108	73.3961	67.971	28.2235	0.24397	-0.0311	0.05423	0.03933	1.75892	1.10305	0.060678	0.97672	3.3504	0.76757	0.74169	0.5079	0.27119
Z001E0109	1	109	74.3624	62.8655	27.3386	0.3535	-0.04239	0.04543	0.09428	1.83909	1.0901	0.05332	0.7188	2.5788	0.572	0.6409	1.2728	-1.53991
Z001E0110	1	110	75.326	47.802	27.9789	0.29005	-0.01928	0.06522	0.0449	1.44299	1.04555	0.04655	0.7274	2.6801	0.7582	0.7348	-1.0814	-0.50551
Z001E0111	1	111	75.0665	50.181	26.6699	0.22695	-0.03286	0.0516	0.06719	1.96759	1.05122	0.05204	0.781	2.3671	0.7459	0.7073	-0.809	-1.21088
Z001E0112	1	112	71.7585	52.337	27.3452	0.21085	-0.02748	0.06397	0.06726	1.30609	1.04966	0.04591	0.80682	2.656	0.79961	0.77643	-0.8749	-0.85016
Z001E0113	1	113	74.1857	49.6118	27.4601	0.19426	-0.00571	0.08204	0.03187	1.35289	1.03324	0.04851	1.1508	3.1922	0.89922	0.86554	-1.7534	1.04418
Z001E0114	1	114	75.4595	70.4189	27.80458	0.4114	0.05157	0.13508	0.17882	2.83269	1.06324	0.059729	0.6008	2.7139	0.7927	0.73155	4.2194	-0.05252
Z001E0115	1	115	73.3248	67.3529	28.566	0.28984	-0.017674	0.06585	0.10117	2.11269	1.14905	0.06068	0.7812	2.4697	0.9561	1.1168	1.7382	0.66098
Z001E0116	1	116	75.0473	63.8182	27.5567	0.26292	0.02281	0.11	0.13308	2.05339	1.09661	0.053899	1.2841	3.6307	0.973	0.9827	1.6273	2.44251
Z001E0117	1	117	74.2785	.	.	.	.	.	.	.	.	.	.	.	.	.	.	.
Z001E0118	1	118	74.3125	53.3056	27.1832	0.17517	-0.03684	0.06362	0.09854	2.61229	1.02072	0.05078	0.82763	2.6061	0.78601	0.85809	0.4199	0.2691
Z001E0119	1	119	73.67	49.8256	27.0777	0.19029	-0.013951	0.08538	0.07103	1.62309	1.01337	0.04399	0.7785	2.6223	0.88978	0.82561	-0.6132	0.0211
Z001E0120	1	120	74.1105	64.6455	27.3643	0.30904	-0.01852	0.073947	0.086409	1.49999	1.05331	0.05128	0.6473	2.288	0.6601	0.6794	0.6264	-1.15001
Z001E0121	1	121	75.1649	57.0741	26.527	0.24705	-0.02089	0.06712	0.0964	1.87069	1.04298	0.04978	1.2597	3.6721	0.7516	0.9581	0.6005	1.58076
Z001E0122	1	122	74.3088	59.6706	26.7521	0.2649	0.00251	0.08967	0.07543	1.70372	1.14314	0.05148	0.84744	2.80038	0.6847	0.72497	0.7675	-0.67795
Z001E0123	1	123	75.3767	52.6043	27.5737	0.258109	-0.06021	0.03533	0.04588	2.16319	0.99336	0.05078	0.6215	2.6391	0.85665	0.76447	-0.7955	-0.80871
Z001E0124	1	124	75.8223	65.4466	26.5737	0.27837	-0.017078	0.06793	0.06888	1.63522	1.4187	0.055137	0.7827	2.8042	0.7106	0.7015	1.488	-1.40931
Z001E0125	1	125	74.053	51.4661	27.8409	0.19932	-0.06455	0.02064	0.04927	1.35249	1.10519	0.04803	0.7798	2.76714	0.7498	0.74246	-0.6687	-0.88756
Z001E0126	1	126	75.3452	61.2207	26.6625	0.26989	0.05834	0.15419	0.1263	1.96329	1.11855	0.053054	0.7413	2.5094	0.7072	0.6931	1.0481	-1.14431
Z001E0127	1	127	74.1177	56.2296	27.70905	0.3648	0.01847	0.104	0.10418	1.43309	0.98071	0.0516	0.8501	3.0748	1.0868	1.1928	0.1314	1.77938
Z001E0128	1	128	71.4291	61.3399	27.67458	0.31358	-0.009623	0.07641	0.07545	1.48699	1.1126	0.054376	0.6407	2.5595	0.76527	0.73492	0.9475	-0.79298
Z001E0129	1	129	73.415	56.2153	27.82541	0.260755	-0.003	0.08625	0.11782	2.02859	1.05228	0.053896	1.5833	4.31	0.79979	0.82675	1.2984	2.94718
Z001E0130	1	130	74.7391	50.931	27.0851	0.257066	-0.017392	0.071838	0.089185	2.31859	1.06362	0.05126	1.5313	3.8829	1.123	1.0673	0.5781	3.37814
Z001E0131	1	131	72.6231	62.0948	27.2015	0.25225	-0.02038	0.06747	0.087801	1.7806	1.13283	0.052313	0.547	2.5917	0.5405	0.5739	0.3263	-2.09021
Z001E0132	1	132	77.1368	46.4667	25.8809	0.18504	-0.009768	0.078308	0.06296	1.62763	1.05016	0.04779	0.84476	2.90135	0.6504	0.6133	-1.1456	-1.50526
Z001E0133	1	133	73.0252	59.9363	27.5935	0.18638	-0.03903	0.04629	0.00032	1.43529	1.0356	0.054166	0.7292	3.3891	0.7553	0.75543	-1.6178	-0.34645
Z001E0134	1	134	74.0367	61.1228	27.5425	0.23769	-0.02505	0.06187	0.089703	1.48699	1.14585	0.056886	1.0834	3.3398	0.649	0.71693	0.6711	-0.10898
Z001E0135	1	135	75.0824	61.4372	28.7556	0.23929	-0.0376	0.05161	0.081416	1.72308	1.02898	0.053224	1.1194	3.3334	0.6954	0.72418	0.5385	0.10393
Z001E0136	1	136	76.647	.	.	.	.	.	.	.	.	.	.	.	.	.	.	.
Z001E0137	1	137	75.3998	31.7702	22.7935	0.133	-0.03797	0.04705	0.06324	1.14599	0.8679	0.03736	0.715	2.2088	0.6495	0.5795	-3.7871	-1.68266
Z001E0138	1	138	76.0487	68.9738	27.77342	0.28892	0.03001	0.11231	0.17828	2.24719	1.11798	0.058571	0.6391	2.6894	0.6487	0.685	2.7294	-1.15772
Z001E0139	1	139	73.1787	52.3783	26.4779	0.24384	-0.03853	0.04912	0.06262	0.70359	1.0447	0.04627	0.7632	2.6684	0.4901	0.4773	-0.9616	-1.6076
Z001E0140	1	140	72.3853	66.7208	26.5201	0.30433	0.02238	0.11021	0.12936	1.54249	1.09512	0.08917	0.84946	2.7121	0.82393	0.84459	3.3867	0.02357
Z001E0141	1	141	73.9392	75.7039	28.1494	0.3731	-0.0197	0.06806	0.086929	1.60379	1.078073	0.058748	0.6296	2.706	0.6105	0.6799	1.9997	-1.60662
Z001E0143	1	143	75.4572	47.9771	28.4446	0.25093	0.01589	0.11008	0.11069	1.06759	1.03643	0.04514	0.7233	2.6741	0.7023	0.5062	-0.0764	-0.90228
Z001E0144	1	144	73.89	47.8288	28.2911	0.24777	-0.02479	0.05758	0.06638	1.62738	1.0453	0.0498	0.6186	2.423	0.81394	0.87763	-1.065	-0.42388
Z001E0145	1	145	76.1458	45.4225	29.2311	0.20173	-0.03194	0.06295	0.07346	2.25309	1.03577	0.05064	1.7816	4.2395	1.8751	1.2292	-0.6354	5.98585
Z001E0146	1	146	74.8957	46.3211	27.74125	0.22968	-0.042	0.04596	0.01582	1.46939	1.01816	0.055663	0.93778	2.6931	1.1132	0.9319	-1.5881	0.57764
Z001E0147	1	147	72.8692	66.3935	27.2614	0.21391	-0.02583	0.06192	0.07164	1.82036	1.196	0.053785	0.7407	2.92754	0.864117	0.87895	0.5413	-0.45694
Z001E0148	1	148	72.2319	.	.	.	.	.	.	.	.	.	.	.	.	.	.	.
Z001E0149	1	149	71.9302	56.5342	27.448	0.1952	-0.0206	0.06728	0.07613	1.52759	1.11469	0.052514	0.95413	2.6262	0.89325	0.9694	-0.5784	0.58537
Z001E0150	1	150	72.8474	38.6522	27.67962	0.16432	-0.03765	0.05371	-0.01691	1.44739	1.03092	0.0441	0.89794	2.3898	0.7639	0.5678	-1.8313	-0.44608
Z001E0151	1	151	74.0185	57.8768	28.3981	0.19192	-0.0396	0.04837	0.02904	1.79117	1.10301	0.052727	0.92622	2.706	0.7096	0.75323	-0.3769	-0.60766
Z001E0152	1	152	73.17	34.887	26.7873	0.0627	-0.05423	0.02924	0.02627	1.94699	0.99228	0.04282	0.89843	1.8732	0.7272	0.5704	-3.0622	-1.31524
Z001E0153	1	153	73.2425	65.9903	29.1304	0.2736	-0.01692	0.073819	0.19528	2.94289	1.01604	0.056808	0.8616	2.9758	0.84559	0.80757	2.8974	0.35443
Z001E0154	1	154	75.2602	.	.	.	.	.	.	.	.	.	.	.	.	.	.	.
Z001E0156	1	156	73.7576	40.8915	27.2933	0.18229	-0.03903	0.04816	0.01454	1.34899	1.06562	0.04201	0.6687	1.9543	0.6765	0.6317	-1.1206	-0.85969
Z001E0157	1	157	73.5576	48.6046	27.2735	0.32398	-0.016755	0.06566	0.06284	1.39239	1.12464	0.053266	0.86616	2.9975	0.7042	0.79804	0.43	1.11976
Z001E0158	1	158	74.4353	43.6352	27.3358	0.23274	-0.03987	0.04789	0.01085	1.04729	1.02436	0.04692	1.6869	2.5877	1.6718	1.2796	-2.4967	4.4182
Z001E0159	1	159	74.0327	53.9328	28.0579	0.2524	0.02643	0.12185	0.14353	1.61199	1.07601	0.057625	0.80921	2.6857	0.83876	0.8931	1.2771	0.94457
Z001E0160	1	160	75.2045	43.5872	27.1291	0.21713	-0.02402	0.0635	0.06979	1.20369	1.079221	0.04844	0.6894	2.79372	1.0823	0.78436	-1.7374	0.06243
Z001E0161	1	161	76.4134	47.7898	27.69805	0.28379	0.00354	0.09166	0.09629	1.90359	1.05767	0.05102	1.644	3.072	1.3513	1.4045	0.4429	4.58146
Z001E0162	1	162	73.327	61.0652	28.3109	0.2051	-0.04747	0.03481	0.05835	2.38539	1.2092	0.052522	0.7831	2.1537	0.6573	0.6315	0.8361	-1.5809
Z001E0163	1	163	72.5438	58.1757	29.1835	0.20093	-0.02872	0.06272	0.04388	1.72368	1.11942	0.053079	0.80892	2.6376	0.95686	0.87436	0.5033	-0.20507
Z001E0164	1	164	74.6714	52.7404	27.2267	0.20983	-0.02009	0.074044	0.05679	1.71153	1.00472	0.04606	0.7822	2.7164	1.2789	0.9838	-1.5935	0.29251
Z001E0165	1	165	76.0552	70.095	28.8733	0.26787	-0.00087	0.08628	0.11867	2.03629	1.0652	0.05605	0.7466	2.712	0.7126	0.74215	1.7799	-0.64814
Z001E0166	1	166	73.3373	67.3171	28.0529	0.34323	-0.00012	0.08915	0.10265	1.96399	1.17019	0.054746	0.83627	2.91114	0.9995	0.76538	1.2952	-0.45402
Z001E0167	1	167	72.826	59.9504	29.013	0.21489	0.01894	0.10514	0.15266	2.06279	1.11102	0.055024	1.3167	3.8176	1.0869	0.9471	2.0409	3.037
Z001E0168	1	168	72.2387	57.5034	27.9193	0.21272	-0.03924	0.05772	0.1166	1.86809	1.10719	0.052468	0.90818	3.2301	0.82028	0.89716	1.3424	0.00189
Z001E0169	1	169	74.1324	.	.	.	.	.	.	.	.	.	.	.	.	.	.	.
Z001E0170	1	170	76.6734	48.6826	30.3203	0.18372	-0.0315	0.05655	0.04335	1.59019	1.01564	0.04511	0.80623	2.5302	0.7061	0.6907	-0.8941	-0.93014
Z001E0171	1	171	72.5292	53.4925	27.1925	0.24566	-0.00457	0.08079	0.06079	1.24819	1.14855	0.04947	1.0613	2.58	0.7438	0.74817	0.237	-0.10746
Z001E0172	1	172	71.3721	70.8133	28.274	0.3764	0.06492	0.15076	0.16109	1.77608	1.15998	0.057832	0.85356	3.0376	0.82632	0.8538	2.6229	0.42626
Z001E0173	1	173	72.0332	58.4257	27.274	0.28587	-0.0403	0.04743	0.05997	1.68311	1.16611	0.05073	0.4762	2.706	0.7206	0.76407	0.4698	-1.26101
Z001E0174	1	174	73.3851	59.9542	26.4014	0.262205	0.00167	0.08975	0.083395	1.71294	1.15604	0.05136	0.7865	3.1079	0.7196	0.75922	0.3005	-0.35928
Z001E0175	1	175	73.5287	61.726	28.3367	0.28522	0.00676	0.09004	0.12943	2.00019	1.11113	0.055957	0.94504	2.7199	0.6819	0.814561	1.8507	-0.47539
Z001E0176	1	176	77.1987	64.8121	26.6229	0.27532	-0.04037	0.04759	0.07253	1.54259	1.1977	0.054312	0.674	2.451	0.507	0.5691	1.0008	-2.13549
Z001E0177	1	177	72.1741	55.7092	26.163	0.19744	-0.04893	0.03463	0.04197	1.63436	0.99765	0.04963	0.7678	2.5048	1.0548	0.9288	-1.7582	-0.61025
Z001E0178	1	178	72.2251	62.1856	27.9838	0.31743	-0.01839	0.0651	0.07023	1.87639	1.05054	0.054942	0.7979	3.3232	0.8157	0.9325	-0.9818	-0.1452
Z001E0180	1	180	74.632	73.851	27.6527	0.33495	-0.0514	0.04552	0.10684	1.85449	1.10231	0.056261	0.6627	2.5378	0.82693	0.88741	2.0668	-0.2259
Z001E0181	1	181	75.9102	56.6092	27.2932	0.260968	0.00519	0.09683	0.09677	1.38139	1.0906	0.05142	1.0159	2.4697	0.77392	0.79101	-0.0968	-0.14208
Z001E0182	1	182	76.9387	55.2925	27.1255	0.26334	-0.010689	0.074296	0.0748	2.19509	1.09767	0.053684	1.2015	3.4459	1.0749	0.88423	0.1471	1.5808
Z001E0183	1	183	74.6438	50.1914	27.8992	0.29625	-0.05651	0.02887	0.04011	1.56779	1.03637	0.04865	0.9235	3.5418	1.2022	1.1139	-0.9974	2.36812
Z001E0184	1	184	74.4918	72.6931	27.2806	0.30024	-0.04158	0.04614	0.11607	2.15739	1.1737	0.057559	0.751	2.4243	0.83762	0.9135	1.7759	-0.5946
Z001E0185	1	185	77.0691	52.7669	26.8139	0.21697	-0.03704	0.04857	0.07231	1.732212	1.02297	0.0513	0.6877	2.3474	0.7151	0.72636	-0.4232	-1.23455
Z001E0186	1	186	76.7111	66.3121	26.5271	0.241	-0.015351	0.073808	0.089775	1.82159	1.17329	0.054799	0.6905	2.7291	0.7632	0.70815	1.5659	-1.11392
Z001E0187	1	187	75.9686	60.0047	27.74371	0.3116	-0.05797	0.03402	0.09745	1.99909	1.14582	0.05541	0.7344	2.3982	0.6861	0.85478	0.6247	-1.15768
Z001E0188	1	188	72.7576	71.7085	27.2895	0.20724	-0.04356	0.04175	0.06731	2.06499	1.17049	0.055194	0.5406	2.6306	0.7414	0.73138	0.4011	-1.53672
Z001E0189	1	189	71.4607	62.8317	29.7275	0.27494	-0.008294	0.070186	0.090374	1.81045	1.14056	0.056564	1.1124	3.3309	0.92417	0.9667	1.194	0.82725
Z001E0190	1	190	76.9173	59.8308	27.401	0.30729	-0.02137	0.06526	0.09923	2.08669	1.0415	0.05316	0.83325	3.0845	0.763	0.7064	0.9729	-0.41532
Z001E0191	1	191	73.3606	55.0155	27.4667	0.31666	0.00604	0.09384	0.05196	1.44739	1.07276	0.04924	0.6906	3.2307	0.6105	0.5751	0.9489	-0.86422
Z001E0192	1	192	73.9711	64.6055	26.476	0.25063	-0.02469	0.06056	0.12027	2.33499	1.16027	0.057711	0.6267	2.7444	0.6816	0.73038	2.4875	-1.00534
Z001E0193	1	193	71.32	73.9126	27.3332	0.19772	-0.03548	0.05226	0.07885	1.75002	1.2321	0.053004	0.7428	3.0233	0.6649	0.6642	1.3375	-1.40185
Z001E0194	1	194	73.2602	69.9692	29.2273	0.32062	-0.0076	0.08939	0.091063	1.67708	1.1107	0.057398	0.903904	3.5707	0.6522	0.6589	2.128	-0.01317
Z001E0195	1	195	73.8691	58.3561	26.7794	0.24894	-0.04016	0.04516	0.11903	1.72309	1.09362	0.05177	0.4807	2.3231	0.7117	0.72623	0.2632	-0.99601
Z001E0196	1	196	74.6543	50.3403	27.3101	0.3328	-0.00312	0.08469	0.05346	1.33699	1.00521	0.04947	0.91668	2.88143	1.7107	0.9717	0.1108	2.53884
Z001E0197	1	197	71.9619	57.0713	28.0653	0.30597	-0.017808	0.07008	0.07286	1.12519	1.02706	0.05104	1.2211	2.79162	1.0235	1.0691	0.0433	1.7356
Z001E0198	1	198	71.3658	69.8091	28.4687	0.1444	-0.02583	0.06192	0.06659	1.64486	1.0907	0.052744	0.88204	3.4228	0.82044	0.808515	-0.466	-0.25003
Z001E0199	1	199	75.5774	52.5268	26.4939	0.259166	0.0238	0.11949	0.07782	1.21379	1.06562	0.05216	0.7676	3.1049	0.80074	0.84865	0.1216	0.95574
Z002E0001	2	1	79.3565	56.302	27.8401	0.33432	0.02677	0.11493	0.214476	1.3752	1.08931	0.046879	0.55404	2.0032	0.57308	0.59624	3.0094	-0.32259
Z002E0002	2	2	78.1984	49.8748	27.8965	0.27051	-0.0369	0.05459	0.077446	1.91263	1.05716	0.045691	0.78723	2.928	0.50758	0.67659	0.4761	-0.12141
Z002E0003	2	3	77.6163	58.5672	28.814	0.21363	-0.02853	0.06405	0.124296	2.0612	1.08748	0.049483	0.73484	2.29976	0.55588	0.60618	1.8553	-0.83152
Z002E0004	2	4	77.8985	59.0294	28.7746	0.292	-0.03486	0.05425	0.096731	1.961	1.12319	0.046277	0.65864	2.4198	0.58548	0.66211	2.1695	-0.67746
Z002E0005	2	5	75.4894	62.0542	26.672	0.33603	0.0014	0.08924	0.160596	2.6207	1.15988	0.050399	0.80297	2.7456	0.76639	0.74873	3.9496	1.03062
Z002E0006	2	6	79.1232	45.8877	27.8814	0.260492	-0.04672	0.04139	0.040986	2.3956	0.9255	0.04232	0.63814	2.1888	0.88278	0.74932	0.0273	-0.37992
Z002E0007	2	7	75.4849	58.1223	28.2715	0.28443	-0.04675	0.03861	0.067416	2.1652	1.06422	0.04913	0.67384	2.1092	0.73486	0.72174	1.5387	-0.73776
Z002E0008	2	8	78.1743	.	.	.	.	.	.	.	.	.	.	.	.	.	.	.
Z002E0009	2	9	80.4584	42.1729	26.4636	0.20498	-0.05316	0.033	0.041646	1.229	1.0041	0.03958	1.02774	2.7406	0.57658	0.68735	-1.5502	-0.23063
Z002E0010	2	10	78.8112	55.3502	26.9293	0.18384	-0.05075	0.04199	0.090224	1.90876	1.0893	0.04297	0.72814	2.243	0.58808	0.64119	0.1242	-1.37251
Z002E0011	2	11	77.166	64.989	29.211	0.26437	0.00175	0.09152	0.134696	2.1908	1.10371	0.05645	0.865071	2.6485	0.82518	0.92634	3.0519	0.96153
Z002E0012	2	12	78.0461	47.6582	28.4967	0.2849	0.03954	0.12789	0.114056	1.6737	1.1467	0.045232	1.41684	2.1871	0.76414	0.7786	1.6507	1.79094
Z002E0013	2	13	78.677	55.9872	27.0401	0.20286	-0.05383	0.03273	0.023386	1.1287	1.15243	0.04331	0.73924	2.1629	0.65103	0.61048	-0.7818	-1.56033
Z002E0014	2	14	76.7676	33.3834	27.4253	0.23151	0.0313	0.11894	0.100226	1.79304	1.0545	0.03785	0.65294	2.0577	0.77015	0.6711	-0.5795	0.09431
Z002E0015	2	15	78.0226	.	.	.	.	.	.	.	.	.	.	.	.	.	.	.
Z002E0016	2	16	74.7925	65.9188	31.5293	0.31111	-0.02603	0.0594	0.141816	3.1438	1.01884	0.06209	0.72034	2.1938	0.81218	0.76625	3.3043	-0.09226
Z002E0017	2	17	77.574	47.6518	27.61585	0.23178	0.00007	0.08924	0.09815	2.0293	1.08378	0.04401	1.51264	2.6834	0.75976	0.72749	0.6378	1.5857
Z002E0018	2	18	78.0506	40.4446	27.7793	0.22533	0.00041	0.09434	0.067806	1.2143	1.0013	0.0411	0.90613	2.1615	0.72614	0.72577	-0.0687	0.31535
Z002E0019	2	19	79.1786	52.43	26.8487	0.24775	-0.04074	0.04748	0.076696	1.78329	1.1854	0.047513	0.870054	2.5028	0.65015	0.6972	0.7417	-0.72121
Z002E0020	2	20	77.7334	.	.	.	.	.	.	.	.	.	.	.	.	.	.	.
Z002E0021	2	21	77.9137	48.8257	26.2734	0.26492	-0.02661	0.05554	0.058846	1.3989	1.08788	0.04224	0.70074	1.9692	0.63105	0.67207	-0.3367	-1.46125
Z002E0022	2	22	78.6077	38.6978	26.0812	0.19334	-0.0622	0.02368	0.046566	1.3205	1.01606	0.03999	1.04234	2.1256	0.75664	0.64503	-2.2176	-0.97773
Z002E0023	2	23	78.5221	65.827	29.6097	0.34943	-0.023152	0.05951	0.132856	1.6485	1.06099	0.05021	0.76443	2.34929	1.15808	0.96754	2.0503	0.66611
Z002E0025	2	25	76.2443	43.0285	27.0086	0.20165	-0.03036	0.06063	0.066146	1.6317	1.02728	0.045774	1.04274	2.29191	0.8035	0.79261	-0.6405	0.58169
Z002E0026	2	26	79.5637	53.1205	28.8149	0.22114	-0.05045	0.03763	0.051766	2.5739	1.07979	0.04219	0.68484	2.231	0.65078	0.70177	0.0477	-1.27584
Z002E0027	2	27	78.5877	59.2135	28.1324	0.25146	-0.020202	0.06437	0.099296	1.79648	1.08886	0.049828	0.83234	2.2203	0.715987	0.68431	1.5566	-0.28109
Z002E0028	2	28	81.3035	45.193	27.60579	0.23162	0.00001	0.08646	0.121456	1.6189	1.00325	0.047261	1.00534	3.3597	0.48618	0.66036	0.9545	0.20697
Z002E0029	2	29	76.2336	59.3707	27.9319	0.24555	-0.03655	0.04876	0.078706	3.6803	1.082401	0.050067	0.77732	2.42269	0.69187	0.65755	2.3616	-1.00147
Z002E0030	2	30	77.2009	45.3774	27.55442	0.26964	-0.02955	0.05792	0.081656	1.7199	0.9047	0.047823	0.96674	2.1691	0.98118	0.93704	-1.565	0.64657
Z002E0031	2	31	77.5112	.	.	.	.	.	.	.	.	.	.	.	.	.	.	.
Z002E0032	2	32	77.1291	46.5698	27.3899	0.27167	-0.03577	0.05569	0.048216	1.1946	1.06529	0.04087	0.93101	1.7894	0.53738	0.62691	-0.3533	-0.66915
Z002E0033	2	33	78.4139	37.5093	27.0082	0.19265	-0.03499	0.04784	0.034416	1.259	0.9703	0.03638	1.11684	2.4149	0.6811	0.63492	-1.9699	-0.01987
Z002E0034	2	34	78.2769	65.535	28.7923	0.33391	-0.00906	0.07913	0.110176	1.94234	1.11118	0.05601	0.84203	2.4951	0.65255	0.68646	2.26	-1.00587
Z002E0035	2	35	78.3197	.	.	.	.	.	.	.	.	.	.	.	.	.	.	.
Z002E0036	2	36	78.4121	51.5576	28.3338	0.17689	-0.014765	0.073406	0.08989	0.9862	1.03995	0.045354	0.85798	2.5076	0.82548	0.74055	0.0146	0.22335
Z002E0037	2	37	77.9472	50.137	28.2792	0.32796	0.05177	0.14009	0.147326	1.625	1.12737	0.045472	0.87425	2.7349	0.95028	0.78227	2.7208	1.71164
Z002E0038	2	38	78.1956	50.6068	26.3413	0.27423	-0.02611	0.06399	0.089525	0.4418	0.97679	0.04422	1.27624	2.6436	0.58658	0.61864	-0.4964	0.83207
Z002E0039	2	39	77.2647	.	.	.	.	.	.	.	.	.	.	.	.	.	.	.
Z002E0040	2	40	77.9475	56.0546	28.5691	0.23884	-0.023087	0.06358	0.090786	1.248	1.10866	0.04417	0.90865	2.9275	0.69253	0.65848	1.3718	0.27407
Z002E0041	2	41	76.5108	59.041	27.4035	0.28666	-0.03256	0.05552	0.088066	2.1475	1.11067	0.048152	0.66954	2.382654	0.66658	0.6554	1.7157	-0.71299
Z002E0042	2	42	75.27	62.5056	27.60573	0.40228	0.02288	0.10799	0.124366	1.9996	1.06702	0.048306	0.88425	2.5737	0.73624	0.75521	2.2228	0.71619
Z002E0043	2	43	78.6239	45.8485	27.7517	0.21418	-0.04648	0.04159	0.069586	1.4859	1.05681	0.04243	0.869214	2.4844	0.53638	0.53164	-0.0782	-0.94154
Z002E0044	2	44	81.4237	.	.	.	.	.	.	.	.	.	.	.	.	.	.	.
Z002E0045	2	45	77.4579	59.1295	27.2144	0.30003	-0.00434	0.08123	0.129216	2.314	1.10197	0.049017	1.25934	2.626	1.39758	1.14924	1.997	4.11269
Z002E0046	2	46	77.3407	44.9708	27.1079	0.27541	-0.016379	0.07554	0.140696	1.9642	1.04041	0.04492	1.08854	2.9626	0.63081	0.68798	1.5687	1.31403
Z002E0047	2	47	78.6825	54.3909	27.71263	0.29226	-0.03709	0.0475	0.070506	2.0252	1.05726	0.046782	0.93309	2.5399	0.66112	0.68435	0.6477	-0.34349
Z002E0048	2	48	75.955	61.0965	26.9667	0.24516	-0.04916	0.03866	0.073936	1.9819	1.11074	0.047222	0.97734	2.0156	0.56208	0.63466	0.9686	-1.21549
Z002E0049	2	49	79.0873	63.7306	27.1457	0.28538	-0.03366	0.05169	-0.150124	2.1261	1.11027	0.05059	0.91712	2.653	0.64854	0.84354	-1.4234	-1.25393
Z002E0050	2	50	78.5197	47.4812	28.2513	0.28905	-0.12758	-0.03469	0.053026	1.4425	1.0673	0.046579	0.81807	2.29711	0.59478	0.59314	-0.1349	-1.3418
Z002E0051	2	51	76.317	47.5513	27.417	0.253236	-0.017959	0.069292	0.050056	1.3486	1.082303	0.04228	0.8288	2.44721	0.79363	0.74131	-0.7487	-0.44728
Z002E0052	2	52	77.1678	64.4176	27.1824	0.30518	-0.02822	0.0578	0.177116	2.8263	1.10391	0.048899	0.62974	2.1833	0.44798	0.42084	3.7066	-2.06056
Z002E0053	2	53	79.6277	.	.	.	.	.	.	.	.	.	.	.	.	.	.	.
Z002E0054	2	54	78.9566	54.6056	27.3125	0.3437	-0.022263	0.065246	0.131506	2.4846	1.04608	0.06268	0.84187	2.4977	0.72658	0.77824	1.9935	-0.18715
Z002E0055	2	55	79.4571	36.6534	27.8052	0.258685	-0.00573	0.07834	0.090189	2.9404	1.1036	0.03747	0.74844	2.1916	0.69554	0.62064	1.3432	-0.36559
Z002E0056	2	56	74.4627	56.9548	27.8145	0.33391	0.02103	0.11013	0.170636	2.4598	1.1816	0.051421	0.78921	2.5495	0.57278	0.54414	3.9523	-0.72521
Z002E0057	2	57	79.7473	50.1624	25.9705	0.2134	-0.03281	0.05621	0.052846	1.5899	1.08699	0.04245	0.84811	2.1455	0.85078	0.74368	-0.0132	0.47456
Z002E0058	2	58	77.3873	74.5565	21.5735	0.24503	-0.04637	0.0395	0.103076	2.4465	1.03441	0.053159	0.73094	2.2081	0.68896	0.68079	0.6499	-1.12403
Z002E0059	2	59	77.994	52.9251	27.1727	0.255027	-0.0249	0.06317	0.071296	1.9509	1.13335	0.046292	1.04324	2.6513	0.68839	0.74741	0.745	0.278
Z002E0060	2	60	78.5338	63.5749	26.6152	0.28137	0.05634	0.1462	0.182496	1.1112	1.13202	0.048709	0.78004	2.1348	0.66542	0.67889	3.1609	0.37819
Z002E0061	2	61	79.3713	52.161	27.8996	0.23895	-0.02351	0.06306	0.095915	2.2429	1.12998	0.046681	0.68044	2.1932	0.82708	0.81114	1.7583	0.10556
Z002E0062	2	62	79.0233	.	.	.	.	.	.	.	.	.	.	.	.	.	.	.
Z002E0063	2	63	77.6682	.	.	.	.	.	.	.	.	.	.	.	.	.	.	.
Z002E0064	2	64	79.6359	39.747	27.0273	0.22238	-0.04166	0.0643	0.064606	1.2032	1.03996	0.03527	0.94711	2.1385	0.60783	0.66281	-0.2219	0.54339
Z002E0065	2	65	78.748	60.8345	27.71909	0.20244	-0.04489	0.04322	0.057906	2.0963	1.13804	0.048856	0.81384	2.5757	0.63683	0.35914	0.7644	-1.88925
Z002E0066	2	66	79.0727	43.2993	27.4291	0.260307	-0.00793	0.07899	0.088026	1.4635	1.02627	0.03904	0.80955	2.29305	0.52588	0.60434	0.1034	-0.24048
Z002E0067	2	67	80.2421	44.6574	26.3232	0.21017	-0.02596	0.06216	0.028026	1.4478	1.06691	0.03787	0.9061	2.1671	1.10628	0.73149	-1.1138	0.49363
Z002E0068	2	68	78.1005	46.3475	25.8248	0.14718	-0.04955	0.03944	0.019066	1.6336	0.97928	0.04014	0.79977	2.105	1.05878	0.72135	-2.4588	-0.08103
Z002E0069	2	69	77.3156	47.9828	28.413	0.23604	-0.03873	0.04805	0.065896	1.76786	1.05577	0.04374	0.8431	2.2353	0.64984	0.68328	-0.082	-0.7148
Z002E0070	2	70	81.7855	41.0823	27.171	0.16075	-0.07233	0.01857	0.026986	1.2338	1.04002	0.03943	0.71594	2.1804	0.83418	0.65506	-2.175	-0.83599
Z002E0071	2	71	76.8162	75.6682	29.9533	0.42748	0.04188	0.13024	0.207076	4.2689	0.98283	0.051331	0.73304	2.951	0.60098	0.712446	4.6161	-0.01743
Z002E0072	2	72	77.4275	63.7375	28.3418	0.30141	-0.013486	0.07468	0.097847	1.88243	1.14355	0.052184	0.97124	2.7322	0.72069	0.70105	1.4773	-0.30241
Z002E0073	2	73	79.2859	51.3884	26.4918	0.38758	-0.03851	0.04894	0.075446	1.88916	1.03697	0.045417	0.87902	2.5852	0.56878	0.58994	1.1253	-0.20283
Z002E0074	2	74	78.9655	63.5674	28.0254	0.35074	-0.0103	0.07762	0.109046	1.76019	1.07211	0.051874	0.90388	2.7729	0.83898	0.98784	1.3036	0.5294
Z002E0075	2	75	79.8039	.	.	.	.	.	.	.	.	.	.	.	.	.	.	.
Z002E0076	2	76	77.9281	.	.	.	.	.	.	.	.	.	.	.	.	.	.	.
Z002E0077	2	77	77.5687	57.6376	30.7031	0.23718	-0.05648	0.0316	0.079546	1.9596	1.11345	0.047432	0.80031	2.8197	0.6884	0.73813	0.7842	-0.4645
Z002E0078	2	78	76.2124	.	.	.	.	.	.	.	.	.	.	.	.	.	.	.
Z002E0079	2	79	79.6742	59.5768	29.2771	0.36868	0.00642	0.09452	0.165876	4.6206	1.07096	0.054731	0.99584	1.8973	1.09498	0.98664	3.4722	0.78427
Z002E0080	2	80	80.4847	47.7542	30.8176	0.26634	-0.02957	0.05799	0.063506	1.90686	1.2037	0.04388	1.11014	2.2635	0.64492	0.721	2.1729	0.44003
Z002E0081	2	81	79.0486	33.6409	27.7477	0.20531	-0.03329	0.05483	0.038646	2.0036	1.12565	0.03824	0.80729	2.045	0.69621	0.705202	-0.1594	-0.40074
Z002E0082	2	82	77.0173	.	.	.	.	.	.	.	.	.	.	.	.	.	.	.
Z002E0083	2	83	75.7586	42.1226	28.5285	0.26707	-0.03533	0.05248	0.055456	1.5636	1.00693	0.03994	0.67274	2.164	0.72411	0.708203	-0.1253	-0.29531
Z002E0084	2	84	78.6836	.	.	.	.	.	.	.	.	.	.	.	.	.	.	.
Z002E0085	2	85	75.0539	43.9377	27.4776	0.18326	-0.0654	0.0218	0.026196	1.5438	1.01274	0.04177	0.78881	2.28519	0.63973	0.62439	-0.9687	-0.9502
Z002E0086	2	86	75.7477	60.8122	28.0718	0.22402	-0.015425	0.072154	0.167966	1.9462	1.09847	0.050636	0.54374	2.46097	0.59748	0.67678	2.3206	-1.13349
Z002E0087	2	87	78.9972	61.2741	28.1557	0.26313	0.00326	0.09156	0.125516	2.282	1.04611	0.048704	0.74344	2.6593	0.88258	0.79341	2.5426	0.80066
Z002E0088	2	88	79.6503	50.2774	28.605	0.3119	-0.00566	0.08696	0.138866	2.2709	1.01315	0.048273	0.88245	2.7729	0.76559	0.83294	1.6526	1.68574
Z002E0089	2	89	78.9058	59.2396	27.1579	0.32437	-0.04162	0.04337	0.110336	3.2502	1.10912	0.04312	0.7697	2.47064	0.57728	0.61261	2.7116	-0.84832
Z002E0090	2	90	75.9003	51.5696	29.0292	0.27859	-0.019481	0.06864	0.161916	2.2616	1.10042	0.045	1.58764	3.9368	0.49918	0.48884	2.5198	1.50635
Z002E0091	2	91	79.4828	.	.	.	.	.	.	.	.	.	.	.	.	.	.	.
Z002E0092	2	92	77.1877	64.5025	27.7807	0.33896	0.03638	0.12201	0.198976	1.4931	1.1519	0.049733	0.863759	2.5599	0.63777	0.67488	4.0029	0.24118
Z002E0093	2	93	80.9824	47.4356	30.5117	0.17654	-0.04933	0.03827	0.048666	1.5508	1.08746	0.03981	0.78907	2.2198	0.86828	0.712346	-0.4223	-0.17105
Z002E0094	2	94	77.4964	71.5141	28.8265	0.28117	-0.023188	0.06215	0.083616	1.7345	1.12246	0.050365	0.71844	2.30302	0.6412	0.67645	3.0029	-0.69889
Z002E0095	2	95	76.393	62.5383	27.4263	0.30054	-0.00116	0.09308	0.111066	1.3295	1.14318	0.04324	0.80991	2.2198	0.77719	0.71509	1.8856	-0.42618
Z002E0096	2	96	80.1323	53.1524	28.5858	0.23601	-0.03024	0.05667	0.080426	1.676	1.04355	0.04375	0.83768	2.686	0.79909	0.75813	0.796	0.43807
Z002E0097	2	97	79.9636	35.8181	27.3744	0.19934	0.01778	0.10009	0.048776	1.4808	0.99261	0.03895	1.01284	2.6076	0.63904	0.66529	-0.6269	0.74538
Z002E0098	2	98	77.6481	60.0328	21.9714	0.2893	0.0056	0.09473	0.108496	1.3714	1.10008	0.0458	1.10314	2.5181	0.81058	0.79872	0.3826	0.72226
Z002E0099	2	99	77.758	56.8588	27.8461	0.35628	-0.021971	0.0647	0.104236	1.91194	1.00862	0.046527	1.07314	2.384381	0.64011	0.708305	1.6812	0.36455
Z002E0100	2	100	77.6859	.	.	.	.	.	.	.	.	.	.	.	.	.	.	.
Z002E0101	2	101	77.0315	51.0421	27.60005	0.2317	-0.04213	0.04604	0.070786	2.0825	1.13912	0.04116	0.92439	2.45414	0.83958	0.75648	1.338	-0.09528
Z002E0102	2	102	77.1689	37.7016	27.2042	0.20895	-0.0487	0.05182	0.025426	1.2825	1.00542	0.03713	1.01154	2.2478	0.74755	0.6631	-1.0942	0.23838
Z002E0103	2	103	79.6273	43.0162	26.1809	0.17243	-0.04147	0.04659	0.024936	0.9863	1.03044	0.03652	1.23444	2.1072	0.63411	0.66444	-2.0966	-0.20301
Z002E0104	2	104	78.3241	37.9572	27.70449	0.24725	-0.00575	0.09483	0.115616	1.4846	1.03907	0.03754	0.55624	1.7849	0.56388	0.62553	0.6012	-0.87352
Z002E0105	2	105	76.716	65.3409	28.9624	0.27382	0.04191	0.13772	0.257276	2.2727	1.2053	0.050761	0.77799	2.5973	0.41608	0.58854	5.0868	0.28517
Z002E0106	2	106	83.4916	50.2133	28.3941	0.22463	-0.04147	0.04659	0.078156	1.80259	1.03177	0.04122	0.93915	2.31342	0.94688	0.93414	-0.5165	1.2337
Z002E0107	2	107	78.2088	56.1954	26.4412	0.28079	-0.00257	0.08557	0.176156	1.6111	1.16836	0.046154	0.64634	2.2005	0.59268	0.61986	2.2532	-0.84151
Z002E0108	2	108	77.495	61.8498	28.5627	0.36078	0.02077	0.10579	0.160726	2.2687	1.082041	0.050705	0.85447	2.5197	0.60378	0.66421	4.0375	0.0308
Z002E0109	2	109	77.8482	49.064	27.3104	0.2717	-0.0278	0.06192	0.069106	1.9382	1.09253	0.046753	0.84931	2.7571	0.66619	0.68925	0.6244	-0.11237
Z002E0110	2	110	78.9143	36.3634	27.3304	0.1661	-0.07912	0.00641	0.024336	1.81741	1.02304	0.03871	0.7709	2.1689	0.76783	0.80076	-2.1671	-0.48419
Z002E0111	2	111	77.5573	27.3626	26.3408	0.14508	-0.06685	0.01257	-0.003584	0.9414	0.9602	0.02968	0.70334	1.5727	0.89498	0.69599	-3.688	-1.06748
Z002E0112	2	112	81.5005	48.202	27.9483	0.3319	-0.014461	0.074158	0.138846	1.617	1.03712	0.04662	0.90489	2.6685	0.6315	0.63649	1.7403	0.20645
Z002E0113	2	113	78.3346	.	.	.	.	.	.	.	.	.	.	.	.	.	.	.
Z002E0114	2	114	79.3335	48.0195	28.1568	0.20906	-0.04159	0.05118	0.064166	2.0167	1.00117	0.04202	1.11804	2.34794	0.75927	0.79581	-0.748	0.36746
Z002E0115	2	115	79.9334	49.8469	27.3865	0.261499	-0.02653	0.06161	0.085076	2.031	1.13955	0.04358	0.72174	2.1906	0.70632	0.63078	0.9119	-0.84739
Z002E0116	2	116	77.1994	41.1522	27.0502	0.16338	-0.06921	0.01417	0.080806	2.1948	1.074641	0.04132	0.7725	1.9853	0.48848	0.61578	-0.3798	-1.52609
Z002E0117	2	117	80.6313	.	.	.	.	.	.	.	.	.	.	.	.	.	.	.
Z002E0119	2	119	78.1618	.	.	.	.	.	.	.	.	.	.	.	.	.	.	.
Z002E0120	2	120	78.1985	38.1043	26.7212	0.2026	-0.05125	0.032	0.046496	1.2177	0.8983	0.03897	0.95751	2.2693	0.63103	0.55794	-1.2428	-0.28229
Z002E0121	2	121	76.9629	34.7807	27.4039	0.15925	-0.039	0.04828	0.041806	1.9842	1.09062	0.0392	0.814	1.9317	0.88848	0.72676	-1.1357	-0.00292
Z002E0122	2	122	79.7495	30.7925	26.4007	0.14448	-0.04195	0.04559	0.016186	1.0135	0.9364	0.03723	0.72654	2.2174	0.37588	0.42724	-2.3966	-1.15685
Z002E0123	2	123	77.7772	48.5267	27.0976	0.29287	-0.04504	0.05241	0.050856	1.7323	1.02664	0.048943	1.09534	1.8585	0.62558	0.73919	-0.3505	0.12507
Z002E0124	2	124	78.429	58.426	30.4199	0.36958	0.00656	0.09269	0.160916	2.9582	1.05775	0.048665	0.95046	2.5718	0.74214	0.75664	3.2903	0.64651
Z002E0125	2	125	77.7945	53.0693	25.3597	0.24484	-0.01078	0.07738	0.088544	1.8774	1.16132	0.04689	0.70734	2.2434	0.58008	0.6402	0.7565	-1.16483
Z002E0126	2	126	78.1597	61.5963	28.2335	0.36618	0.03456	0.11856	0.158706	1.845823	1.11237	0.049663	0.73164	2.2056	0.49858	0.63775	3.2676	-0.44868
Z002E0127	2	127	77.3677	44.3124	27.2338	0.22487	0.02909	0.1142	0.139126	1.4423	1.09819	0.03884	1.14334	2.6142	0.64189	0.65213	0.822	1.03628
Z002E0128	2	128	80.4866	57.7008	27.9394	0.255032	-0.022481	0.072792	0.097079	1.5578	1.05097	0.048192	0.87417	2.41233	0.711455	0.65977	0.9722	-0.71671
Z002E0129	2	129	76.1374	40.6829	26.2645	0.05998	-0.11324	-0.02531	0.042526	1.2262	1.06879	0.03778	0.80609	2.2163	0.78285	0.86984	-2.8469	-0.84788
Z002E0130	2	130	81.3687	.	.	.	.	.	.	.	.	.	.	.	.	.	.	.
Z002E0131	2	131	77.088	49.608	27.1189	0.27961	-0.00591	0.08747	0.070466	1.7175	1.03137	0.04332	1.43854	2.2748	1.47638	1.14144	-0.1148	3.2997
Z002E0132	2	132	77.1493	54.2504	28.5271	0.32986	0.0032	0.09496	0.113716	2.8401	1.08363	0.046595	0.70214	2.33063	0.92618	0.36944	1.317	-1.8949
Z002E0133	2	133	77.0212	56.9647	28.1829	0.27218	-0.021937	0.069072	0.119406	1.9782	1.05993	0.047488	0.92242	2.7292	0.57818	0.73085	1.8746	0.2106
Z002E0134	2	134	76.5599	43.8267	26.9398	0.1793	-0.07455	0.00866	0.021926	1.3564	0.9644	0.04115	0.73684	2.1073	0.55938	0.6524	-1.6358	-1.63877
Z002E0135	2	135	76.7226	61.7709	27.4225	0.262124	-0.020891	0.067241	0.084556	1.80297	1.11015	0.047076	0.65494	2.1573	0.58088	0.61415	1.5128	-1.59463
Z002E0136	2	136	75.4051	33.1106	26.2781	0.19008	-0.0409	0.04719	0.063866	1.4215	1.01219	0.03514	0.93139	2.1492	0.34018	0.45794	-1.3969	-1.16314
Z002E0137	2	137	77.9213	45.8482	26.8128	0.26488	0.04712	0.13937	0.111186	1.2699	1.09717	0.04333	0.78261	2.5441	0.37138	0.44864	1.0481	-0.72401
Z002E0138	2	138	74.853	52.6903	26.4378	0.20293	-0.05715	0.02813	0.045666	2.0355	1.2279	0.04483	0.70654	2.32363	0.62331	0.71615	0.5751	-0.82214
Z002E0139	2	139	77.1731	64.388	28.5657	0.28241	-0.02372	0.06377	0.073446	2.0086	1.09451	0.051173	0.68014	2.41832	0.6376	0.72047	2.0265	-1.00968
Z002E0140	2	140	79.2828	54.8749	27.3746	0.15355	-0.06374	0.02424	0.044276	1.3582	1.11163	0.046827	0.90386	3.048	0.53408	0.66369	-0.259	-0.83879
Z002E0141	2	141	78.9991	38.4573	26.4624	0.16519	-0.06651	0.02322	0.026826	1.3182	1.073965	0.0392	0.85307	2.29147	0.66199	0.57124	-1.3263	-0.58652
Z002E0142	2	142	75.5849	51.3503	27.7587	0.26919	-0.01048	0.07761	0.077906	1.5103	1.02454	0.045998	0.85199	2.39168	1.01158	0.85224	-0.4463	-0.08474
Z002E0143	2	143	78.5772	56.8373	28.2582	0.33516	-0.02676	0.06136	0.087676	1.93876	1.09823	0.048696	0.72994	2.47519	0.50908	0.50384	1.7364	-1.19929
Z002E0144	2	144	79.5209	64.0513	27.8827	0.13828	-0.04714	0.03686	0.029516	2.4604	1.08774	0.07423	0.67074	2.2431	0.66234	0.69967	1.0216	-2.05849
Z002E0145	2	145	80.1748	42.2325	27.2987	0.18202	-0.05202	0.03948	0.062986	1.88308	1.0267	0.04126	0.79856	2.28531	0.81408	0.77662	-0.0528	0.94984
Z002E0146	2	146	79.9931	39.5072	26.7583	0.14308	-0.0727	0.01316	0.019186	1.4583	0.99302	0.03787	0.70294	1.8071	0.62909	0.73093	-2.3113	-1.17694
Z002E0148	2	148	80.06	51.5347	27.0319	0.23196	-0.02722	0.06375	0.064846	1.638	1.078381	0.04502	0.65234	2.1804	1.09798	0.93684	-0.1448	0.13551
Z002E0149	2	149	78.0513	53.5011	28.2219	0.29295	-0.018402	0.06713	0.080086	1.9609	1.12624	0.049172	1.00564	2.6814	1.02038	1.00644	0.707	1.70025
Z002E0150	2	150	77.9255	31.2497	26.1662	0.20122	-0.0484	0.03105	0.020586	0.7872	0.99498	0.03206	0.866227	1.9557	0.82688	0.81624	-3.2671	-0.07161
Z002E0151	2	151	79.4124	.	.	.	.	.	.	.	.	.	.	.	.	.	.	.
Z002E0152	2	152	79.2455	51.3196	25.5	0.255404	-0.02565	0.067081	0.075556	1.5003	1.076776	0.04506	0.92764	2.2435	0.59338	0.81154	-0.8415	-1.14666
Z002E0153	2	153	78.7346	47.1259	25.934	0.28386	-0.03483	0.05526	0.069976	1.82039	1.073648	0.04448	0.92889	2.4812	0.57038	0.76933	-0.6978	-0.60309
Z002E0154	2	154	76.7358	.	.	.	.	.	.	.	.	.	.	.	.	.	.	.
Z002E0155	2	155	81.2017	.	.	.	.	.	.	.	.	.	.	.	.	.	.	.
Z002E0156	2	156	79.1872	58.8675	27.2998	0.21055	-0.03561	0.05245	0.066766	2.2133	1.15118	0.049308	0.8493	2.41862	1.26168	0.93254	0.2716	0.89707
Z002E0157	2	157	77.1822	43.7764	26.971	0.24377	0.00706	0.09219	0.135236	1.6375	1.06408	0.0431	0.94022	2.1879	0.712097	0.75406	0.7412	1.17502
Z002E0158	2	158	79.6203	48.8362	27.0648	0.22266	-0.04006	0.04213	0.064836	1.307	1.15605	0.045816	0.77653	2.1293	0.77538	0.706906	0.0729	-0.51176
Z002E0159	2	159	78.1272	.	.	.	.	.	.	.	.	.	.	.	.	.	.	.
Z002E0160	2	160	77.1139	.	.	.	.	.	.	.	.	.	.	.	.	.	.	.
Z002E0161	2	161	76.1807	67.1257	28.8997	0.31733	-0.02971	0.05835	0.099936	2.0658	1.12234	0.053339	0.81048	2.5242	0.59758	0.65464	2.7786	-0.87501
Z002E0162	2	162	75.9311	55.6389	27.69148	0.23801	-0.015406	0.08407	0.174996	2.1253	1.05598	0.04906	0.68264	2.5	0.64595	0.64682	2.3257	-0.48829
Z002E0163	2	163	78.6508	52.0447	26.1254	0.259688	0.03425	0.12188	0.140216	1.76705	1.076101	0.047438	0.95636	2.5948	0.65005	0.65121	2.3163	0.64099
Z002E0164	2	164	79.6662	40.4876	27.61087	0.20897	-0.02774	0.05459	0.053226	1.3963	1.07216	0.03987	0.83268	2.1295	1.22848	1.09124	-1.642	1.45902
Z002E0165	2	165	79.5737	62.802	28.8198	0.30764	-0.03622	0.05185	0.095493	1.77387	1.146	0.048604	0.71234	2.4809	0.40638	0.50844	2.0107	-1.74175
Z002E0166	2	166	76.6562	46.5172	27.65997	0.19022	-0.04561	0.03977	0.062376	2.2758	1.06329	0.04239	0.70804	1.9241	0.76035	0.70322	0.2584	-1.02888
Z002E0167	2	167	76.8536	67.1204	27.4996	0.30506	0.00153	0.08965	0.197676	2.5389	1.1955	0.053045	0.70324	2.539	0.60108	0.64261	4.2594	-0.75903
Z002E0168	2	168	78.9333	37.4397	27.4718	0.260618	0.01646	0.10583	0.124946	1.7123	1.079596	0.04178	0.69414	1.9945	0.89218	0.79172	0.3392	0.50921
Z002E0169	2	169	80.0377	49.8317	27.3309	0.28193	-0.021552	0.066614	0.112666	1.6976	0.9714	0.048423	0.82784	2.6092	0.708463	0.75002	-0.1544	0.15574
Z002E0170	2	170	77.6758	50.4745	28.5928	0.2729	0.05213	0.14158	0.163756	1.82442	1.1385	0.04748	1.34884	3.0834	0.65319	0.68744	2.978	1.81293
Z002E0171	2	171	76.2837	44.1647	27.7913	0.27809	-0.00092	0.0872	0.120806	2.5488	1.1527	0.04457	0.94293	2.39076	0.88358	0.82914	1.8044	0.79365
Z002E0172	2	172	78.5706	41.0266	27.9761	0.22317	-0.05383	0.03273	0.025386	1.1928	1.14443	0.048355	1.33564	2.5716	1.09138	0.87844	-0.8817	1.94844
Z002E0173	2	173	77.3381	49.0541	27.1514	0.23309	-0.03826	0.04896	0.070686	0.9297	1.03426	0.04359	0.78046	2.1655	0.84428	0.68806	-0.7163	-0.10178
Z002E0174	2	174	77.6035	58.0277	31.5678	0.23951	-0.0418	0.04355	0.073046	1.9954	1.04488	0.04457	0.7672	2.202	0.63857	0.64167	1.3576	-0.85967
Z002E0175	2	175	79.7182	60.3117	28.3588	0.32573	-0.015813	0.067074	0.096224	2.4295	1.09358	0.046474	0.74614	2.35751	0.62795	0.67198	1.974	-0.83539
Z002E0176	2	176	76.8722	22.8555	26.8459	0.10828	-0.03855	0.05065	0.026016	0.9368	1.04275	0.02746	0.72924	2.0778	0.67391	0.57344	-3.339	-1.0772
Z002E0178	2	178	77.43	56.7452	27.1233	0.34978	-0.03198	0.05354	0.094037	2.741	1.11362	0.047676	0.93193	2.5395	0.38948	0.6785	2.3819	-0.87496
Z002E0179	2	179	78.2729	51.9155	26.3741	0.17718	-0.03957	0.04264	0.080116	1.6951	1.0725	0.0429	0.8121	2.30931	0.77358	0.75978	-0.4515	-0.67658
Z002E0180	2	180	77.1011	58.7693	28.1362	0.28214	-0.02875	0.05322	0.063216	1.4963	1.12209	0.04051	0.65654	2.43194	0.707395	0.75634	0.5956	-0.70862
Z002E0181	2	181	80.0128	55.2166	30.37	0.27352	-0.04566	0.0471	0.074756	2.247	1.01457	0.04345	0.76548	2.31111	0.58458	0.67727	1.1243	-0.76339
Z002E0182	2	182	75.0126	60.0617	27.56241	0.25544	-0.019173	0.066578	0.078956	1.9726	1.11679	0.049698	0.8173	2.485	0.72557	0.74057	1.2867	-0.35742
Z002E0183	2	183	77.4758	53.9411	27.8859	0.31431	-0.00934	0.072979	0.117276	1.82712	1.13085	0.047285	0.87853	2.37322	0.82668	0.89914	1.8715	0.66622
Z002E0184	2	184	80.1012	56.0002	27.1526	0.260444	-0.021977	0.06615	0.083466	1.5201	1.13039	0.046474	1.13994	2.7037	0.58948	0.60434	0.7192	-0.19352
Z002E0185	2	185	77.8325	52.6826	27.1494	0.44868	-0.01062	0.0769	0.100316	1.3684	1.08126	0.045519	0.864027	2.39991	0.56418	0.62426	1.7746	0.16466
Z002E0186	2	186	76.6564	33.9499	26.3373	0.18759	-0.05824	0.02979	0.025326	2.4977	1.10471	0.03954	0.871301	2.0918	0.72773	0.86844	-1.6646	-0.34286
Z002E0187	2	187	82.6475	51.0375	29.037	0.37058	0.09522	0.18975	0.146266	1.87204	1.14962	0.04003	0.91464	2.41039	0.70449	0.84554	4.2852	2.663
Z002E0188	2	188	78.8858	.	.	.	.	.	.	.	.	.	.	.	.	.	.	.
Z002E0189	2	189	79.4025	40.5437	26.9553	0.17293	-0.03301	0.05358	0.022996	1.5598	1.00174	0.04122	0.84969	2.0169	0.65725	0.70334	-1.2271	-0.09017
Z002E0190	2	190	79.1544	59.6675	28.7272	0.24646	-0.04823	0.03985	0.074306	2.4966	1.0902	0.047463	0.62914	2.1579	0.51218	0.68338	1.2614	-1.64708
Z002E0191	2	191	77.4354	45.6111	28.0449	0.32522	-0.01265	0.08162	0.081596	1.9394	1.07229	0.04402	0.78022	2.43969	0.74256	0.710508	1.5095	-0.01866
Z002E0192	2	192	76.959	43.4964	27.0172	0.20525	-0.03386	0.05234	0.139676	2.7397	1.15038	0.051121	0.46614	1.0711	0.83978	0.73	-0.0811	-2.60091
Z002E0193	2	193	78.7054	43.7424	26.8266	0.21113	-0.04267	0.04543	0.042676	1.6234	1.0902	0.0394	0.76685	2.1027	0.70089	0.771	-0.8828	-0.70141
Z002E0194	2	194	79.7795	.	.	.	.	.	.	.	.	.	.	.	.	.	.	.
Z002E0195	2	195	78.2289	61.4766	27.8248	0.258832	-0.015555	0.071027	0.081696	1.94321	1.11935	0.052174	0.85963	2.5504	0.75722	0.76304	1.8977	-0.08558
Z002E0196	2	196	75.9834	58.6952	26.9638	0.2763	-0.018368	0.067666	0.112806	1.9818	1.041	0.047046	0.67184	2.568	0.713583	0.75929	1.8842	-0.02514
Z002E0197	2	197	77.3462	50.1394	27.5079	0.256472	-0.015583	0.072595	0.103676	1.2734	0.98536	0.04257	0.97554	2.6117	0.26848	0.62244	0.9139	-0.15458
Z002E0198	2	198	77.2167	60.7443	28.2093	0.27235	-0.02517	0.06291	0.145966	2.367	1.12632	0.04854	0.78109	2.387076	0.64594	0.66936	1.8401	-1.07047
Z002E0199	2	199	76.7582	36.7568	27.0539	0.2156	0.00469	0.09396	0.138266	1.249	1.073223	0.03662	0.80127	2.33926	0.52718	0.54774	0.3615	-0.51604
Z002E0200	2	200	77.1772	41.1697	27.4092	0.26619	-0.05603	0.0296	0.065246	2.0553	0.98635	0.0423	0.89364	2.44631	0.79865	0.76414	-0.7455	-0.03126
Z003E0001	3	1	80.0654	38.399	27.58989	0.11488	-0.08701	0.001	-0.03075	1.1375	0.95517	0.04032	0.61541	2.08659	0.93772	0.43901	-2.9436	-1.44463
Z003E0002	3	2	81.4171	74.4439	28.06799	0.26229	0.03941	0.12769	0.12793	2.3478	1.15091	0.052961	1.03501	2.6844	0.7588	0.69688	3.6008	0.49869
Z003E0003	3	3	80.8677	42.2937	27.43789	0.19621	-0.0421	0.04222	0.04109	1.6244	1.05924	0.03892	0.72946	1.8065	0.6317	0.59605	0.4901	-0.24048
Z003E0004	3	4	80.0617	59.902	29.70519	0.27452	0.03826	0.12651	0.10703	4.0118	1.20507	0.05298	1.04071	2.08463	0.7547	0.68643	3.484	-0.2702
Z003E0006	3	6	79.8856	43.2286	28.74569	0.19692	-0.05705	0.02899	0.0213	1.8899	1.11274	0.04518	0.77047	1.8931	1.1163	0.65627	-1.8716	-1.15365
Z003E0007	3	7	77.4904	60.0883	29.78669	0.22079	-0.0209	0.06716	0.049991	2.6599	1.20197	0.050125	0.88568	2.3096	1.3571	0.81091	0.469	0.33116
Z003E0008	3	8	79.7577	49.1476	28.02939	0.17345	-0.08563	0.00403	-0.00635	1.8559	1.10155	0.04201	0.86956	1.9699	0.554	0.65115	-0.2113	-0.84284
Z003E0009	3	9	75.0467	58.7499	30.23859	0.22326	-0.06205	0.02326	0.01628	2.07503	1.10832	0.047647	0.781	2.0028	1.2093	0.676494	0.6183	-0.15616
Z003E0010	3	10	77.6357	60.7028	27.66089	0.21988	-0.02454	0.06225	0.03888	1.5305	1.05757	0.046211	0.96361	2.21337	0.83132	0.7377	-0.2398	-0.39426
Z003E0011	3	11	77.0651	55.0641	28.10704	0.24122	-0.037254	0.050804	0.02008	1.5509	1.10089	0.047406	0.69331	2.3855	1.1508	0.79881	-2.23	-0.7327
Z003E0012	3	12	78.2425	61.3902	27.57389	0.23501	-0.027896	0.06361	0.06673	1.94901	1.00656	0.048476	0.74621	2.4995	0.7638	0.70534	0.5799	-0.48356
Z003E0013	3	13	80.6844	58.2271	28.36439	0.25485	-0.01315	0.0821	0.0686	1.99888	1.11782	0.047744	1.09291	2.3172	1.4212	0.98881	0.1787	1.41844
Z003E0014	3	14	76.4235	48.0868	28.54299	0.16951	-0.05667	0.03081	-0.00379	1.3461	1.01295	0.0446	0.98891	2.19042	0.7728	0.7047	-1.2496	-0.51476
Z003E0016	3	16	83.1124	61.5619	28.77669	0.22199	-0.034452	0.053566	0.042314	1.7394	1.08329	0.049391	1.21681	2.353	0.9895	0.76162	0.8861	1.116
Z003E0017	3	17	80.246	48.0303	28.28659	0.200513	-0.03945	0.05004	0.02313	1.905	1.14884	0.045464	0.73269	1.5436	0.7437	0.61235	0.1455	-1.23795
Z003E0018	3	18	85.8822	43.3282	28.205	0.17848	-0.04528	0.04001	0.01049	1.5957	1.13357	0.04238	0.70051	1.719	0.78669	0.69905	-1.0006	-0.93751
Z003E0019	3	19	76.7506	63.3468	29.29569	0.2382	-0.04509	0.0424	0.02695	1.9319	1.01638	0.051383	1.25331	2.7563	0.80372	0.68893	0.396	0.02171
Z003E0020	3	20	80.4501	39.6202	27.72849	0.09397	-0.08913	0.00152	-0.03916	1.6528	1.03793	0.0382	0.88695	2.1763	1.3314	0.62516	-2.7232	-0.11138
Z003E0021	3	21	76.7736	.	.	.	.	.	.	.	.	.	.	.	.	.	.	.
Z003E0022	3	22	78.0506	49.1959	27.17879	0.17006	-0.0543	0.03484	0.00738	1.6092	1.02619	0.04346	0.79456	2.6648	0.7526	0.71529	-1.6442	-0.95615
Z003E0023	3	23	83.703	31.1469	27.79259	0.09327	-0.08025	0.00773	-0.05845	1.1283	0.95177	0.03827	0.42611	1.504	1.4966	0.77015	-2.8207	0.74187
Z003E0024	3	24	79.3492	53.6734	28.15612	0.18572	-0.05122	0.0404	0.03701	2.1635	1.08513	0.045224	1.11531	2.2815	0.9003	0.60394	0.5209	0.52495
Z003E0026	3	26	77.7071	55.3824	27.80739	0.15533	-0.0558	0.02639	-0.001	1.6156	1.01876	0.04422	0.70741	2.21918	0.7659	0.67491	-1.2156	-0.92608
Z003E0027	3	27	79.4582	.	.	.	.	.	.	.	.	.	.	.	.	.	.	.
Z003E0028	3	28	89.2179	44.1113	29.52189	0.16059	-0.0025	0.08555	0.05817	1.2649	0.98248	0.04122	0.88934	1.9384	0.6341	0.47731	1.0968	0.75115
Z003E0029	3	29	80.1792	.	.	.	.	.	.	.	.	.	.	.	.	.	.	.
Z003E0030	3	30	86.2015	36.5958	27.15239	0.22337	0.01409	0.10175	0.10328	1.8539	1.00388	0.0336	0.65501	1.629	0.6466	0.58522	1.5366	0.63221
Z003E0031	3	31	80.224	47.1071	27.91239	0.16856	-0.04591	0.04215	-0.01028	1.5511	1.05115	0.0419	0.72374	1.9616	1.2205	0.81851	-1.5405	0.08484
Z003E0032	3	32	82.6751	44.7129	27.01639	0.12732	-0.06936	0.01803	0.01063	1.7654	0.9962	0.04067	1.02121	2.0288	0.91041	0.46301	-1.4433	-0.29322
Z003E0033	3	33	81.7414	41.8016	27.44049	0.1873	-0.01119	0.07688	0.045473	1.5604	0.97602	0.03676	0.73177	2.28	0.7344	0.65181	-0.5307	-0.20072
Z003E0034	3	34	77.625	59.0244	27.18269	0.23922	-0.031929	0.06062	0.045831	2.4283	1.11437	0.04474	1.22171	2.6852	0.6221	0.62296	0.2669	-0.34464
Z003E0035	3	35	78.0768	53.8294	29.50589	0.2521	-0.04365	0.04381	0.06286	1.8665	1.08721	0.045977	1.12151	2.5807	1.054	0.7586	1.3119	1.50003
Z003E0036	3	36	77.1454	57.0179	29.02839	0.199865	-0.04744	0.03905	0.02191	2.5331	1.06813	0.050318	0.60391	2.05941	0.82573	0.6677	1.5494	-0.63423
Z003E0037	3	37	80.1725	49.0715	27.57809	0.17305	-0.04805	0.03695	0.02094	2.4458	1.02918	0.04346	0.75388	2.2935	1.1038	0.81681	-0.7301	0.73904
Z003E0038	3	38	81.2572	40.8479	27.40409	0.17327	-0.0412	0.04682	0.00213	1.8927	0.97103	0.03676	0.79325	2.15478	0.79379	0.63463	-1.8405	-1.07945
Z003E0039	3	39	80.2771	47.1387	27.97269	0.21962	-0.07296	0.01504	0.048048	1.4462	1.03302	0.04275	1.06771	2.05259	0.7715	0.65161	-0.88	-0.39278
Z003E0040	3	40	80.6159	55.9002	28.19667	0.18625	-0.07299	0.01496	-0.00444	1.94052	1.00243	0.047174	0.67371	1.7812	0.7317	0.676968	-0.3733	-1.12692
Z003E0041	3	41	80.8193	.	.	.	.	.	.	.	.	.	.	.	.	.	.	.
Z003E0042	3	42	82.4924	54.6942	28.29189	0.25049	-0.0289	0.055388	0.07059	1.98513	1.12252	0.046358	0.76718	2.2935	0.7306	0.68606	0.5477	-0.94611
Z003E0043	3	43	75.9797	39.352	26.85019	0.09537	-0.08332	0.01043	-0.03348	0.7632	0.99076	0.03664	0.99771	1.9853	0.7283	0.64589	-3.5832	-1.1109
Z003E0044	3	44	82.8043	43.6564	28.48579	0.1092	-0.07904	0.00895	-0.02904	2.5751	1.0284	0.04186	0.51751	1.9918	0.9917	0.55711	-1.0672	-1.46316
Z003E0045	3	45	79.919	43.335	27.93969	0.21181	0.0093	0.09572	0.06655	2.1807	1.03059	0.04292	0.88102	2.21701	0.95831	0.63374	0.7386	0.34988
Z003E0046	3	46	76.1596	.	.	.	.	.	.	.	.	.	.	.	.	.	.	.
Z003E0047	3	47	77.6132	38.6417	27.85379	0.16058	-0.0422	0.04695	0.01365	1.2759	1.10806	0.03778	0.91129	2.15393	1.0185	0.741	-0.903	0.72374
Z003E0048	3	48	82.4757	36.4773	27.77639	0.08257	-0.07225	0.01566	0.00503	1.8913	0.9957	0.0391	0.57931	1.5179	1.234	0.62096	-2.6583	-1.15246
Z003E0049	3	49	80.6501	45.5636	27.71519	0.17864	-0.0853	0.00398	0.00093	1.5385	0.94397	0.04015	0.7355	2.2518	0.5763	0.43451	-0.8611	-1.23329
Z003E0050	3	50	77.5659	59.3852	28.96219	0.26796	-0.00016	0.088	0.09118	1.8882	1.10616	0.047846	0.77287	2.12377	0.7927	0.63407	1.7418	-0.69225
Z003E0051	3	51	88.362	35.4126	27.52029	0.11158	-0.07776	0.01013	-0.00172	1.2976	0.9792	0.0384	0.52521	1.7609	0.5036	0.42511	-1.5548	-1.41852
Z003E0052	3	52	77.6747	51.9781	28.03549	0.19109	-0.04137	0.052778	0.047668	2.2898	1.11539	0.047958	0.61241	1.9199	0.7709	0.63062	-0.6685	-2.41082
Z003E0053	3	53	78.5952	55.5535	29.81569	0.23828	-0.031151	0.056886	0.0857	2.3908	1.00802	0.045586	0.83383	2.15571	0.86296	0.62557	1.697	-0.01752
Z003E0054	3	54	83.0626	45.8618	27.53839	0.14016	-0.05358	0.03422	0.03606	1.5628	0.98172	0.04199	0.80213	2.0316	0.4741	0.44751	-1.1543	-1.26889
Z003E0055	3	55	81.6415	61.4592	28.1638	0.29638	-0.0173	0.07367	0.13907	2.81	1.13372	0.051272	0.65941	2.11131	0.5755	0.50981	3.8678	-0.53241
Z003E0056	3	56	79.3981	.	.	.	.	.	.	.	.	.	.	.	.	.	.	.
Z003E0057	3	57	84.1281	.	.	.	.	.	.	.	.	.	.	.	.	.	.	.
Z003E0058	3	58	79.9403	59.6523	26.85229	0.14579	-0.06404	0.02445	0.01879	1.1395	1.03277	0.04718	0.9177	2.3893	0.78213	0.66485	-1.8168	-1.25193
Z003E0059	3	59	84.5569	48.8425	28.34779	0.18507	-0.04942	0.04712	0.0158	1.8187	1.05344	0.047812	0.71221	2.0027	0.61	0.51961	0.9208	-1.08344
Z003E0061	3	61	79.7916	60.0237	28.72559	0.31457	0.01895	0.10688	0.15555	2.2565	1.16007	0.050818	1.02811	2.5029	0.7362	0.75159	2.3273	0.19085
Z003E0062	3	62	82.8076	.	.	.	.	.	.	.	.	.	.	.	.	.	.	.
Z003E0063	3	63	85.8474	43.7347	28.20338	0.17422	-0.04728	0.04071	0.01557	1.8106	1.076939	0.04227	0.53951	2.17069	0.96156	0.64995	0.3459	-0.23359
Z003E0065	3	65	77.8068	47.0587	28.16824	0.18336	0.03106	0.11928	0.06217	2.5071	1.1643	0.04224	0.70351	1.5825	1.1439	0.680456	0.1921	-0.20322
Z003E0066	3	66	79.5159	40.6223	27.73589	0.19853	0.00451	0.0927	0.044914	0.9079	1.02497	0.04046	0.70351	1.8391	0.5632	0.62775	0.691	1.22942
Z003E0067	3	67	77.7166	50.3136	27.62569	0.22332	-0.02178	0.0648	0.050435	1.7925	1.10816	0.04483	0.96231	2.5661	0.7904	0.70421	0.0999	-0.18652
Z003E0068	3	68	79.2232	53.8997	29.23839	0.18309	-0.07036	0.01767	0.01882	3.1742	1.13635	0.04647	0.66671	2.18016	0.5267	0.40831	1.507	-2.20032
Z003E0069	3	69	79.922	54.2402	28.51789	0.201393	-0.01305	0.07985	0.09783	2.218	1.12371	0.049491	1.44351	2.7485	1.0343	0.83451	0.6446	2.06358
Z003E0070	3	70	79.026	62.5055	28.24497	0.27543	-0.00108	0.08404	0.08073	2.02534	1.12731	0.048547	0.85543	2.17306	1.0154	0.82591	1.988	0.6101
Z003E0071	3	71	79.8886	.	.	.	.	.	.	.	.	.	.	.	.	.	.	.
Z003E0072	3	72	82.7885	37.8924	27.89849	0.16106	-0.03483	0.057907	0.02629	1.7299	1.15252	0.054863	0.77325	2.3163	1.0469	0.58483	0.7892	0.58374
Z003E0073	3	73	78.854	70.3224	28.31869	0.25702	-0.04892	0.03411	0.05942	2.5173	1.06143	0.05766	0.821594	1.9002	0.6619	0.75599	2.083	-0.63276
Z003E0074	3	74	80.5749	60.5275	28.73009	0.21807	-0.02357	0.06073	0.07397	2.2897	1.04435	0.048188	0.86386	2.05228	0.7009	1.00391	0.7436	0.00899
Z003E0075	3	75	81.4274	49.8661	28.19912	0.23438	-0.01427	0.07237	0.06417	2.1929	1.11611	0.047397	0.78694	1.98	0.86761	0.70231	0.6964	-0.54268
Z003E0076	3	76	80.8748	68.5316	27.82539	0.25368	-0.03828	0.04806	0.07072	2.3735	1.16751	0.049165	0.85528	3.4763	0.4254	0.49971	1.632	-1.49192
Z003E0077	3	77	85.7649	38.9325	28.32999	0.1649	-0.04936	0.04004	0.045362	3.1767	1.06056	0.03806	0.65611	1.5143	0.6922	0.53571	-0.4807	-1.35072
Z003E0078	3	78	81.8803	46.895	29.28019	0.18958	-0.06327	0.02611	0.0261	2.1838	1.04868	0.04259	0.59941	1.5843	0.93678	0.64047	-0.9827	-1.25127
Z003E0079	3	79	76.8003	59.5187	28.68119	0.21689	-0.06003	0.02795	0.043264	2.6367	1.03868	0.0693	0.58511	1.9444	0.83912	0.64567	1.7734	-1.324
Z003E0080	3	80	79.6681	66.5463	29.02629	0.33357	0.01487	0.10198	0.15315	1.7458	1.076966	0.05923	1.01861	2.2627	0.5974	0.57992	3.8157	-0.34096
Z003E0081	3	81	79.3251	68.1271	28.26072	0.28128	-0.02617	0.06327	0.10927	2.00331	1.27517	0.0552	1.09491	2.6116	0.776	0.71606	2.2766	-0.08333
Z003E0082	3	82	77.1703	46.7199	27.97729	0.17222	-0.05566	0.02831	0.01205	1.8841	1.04017	0.04345	0.76963	2.17175	1.0217	0.78831	-0.7505	0.15854
Z003E0083	3	83	87.9495	45.2761	28.67429	0.209172	-0.035323	0.0563	0.05598	2.5178	1.00579	0.04044	0.61051	2.2545	0.38	0.35201	1.3461	-1.18047
Z003E0084	3	84	77.2718	68.1866	28.60119	0.25319	-0.034785	0.054258	0.08668	3.0908	1.17857	0.07662	0.63491	2.336	0.79607	0.66089	3.5911	-1.3628
Z003E0085	3	85	77.549	37.0787	27.51059	0.1417	-0.05761	0.02815	0.0014	1.286	0.98877	0.03428	0.73126	1.7167	0.5831	0.52541	-2.4399	-1.48725
Z003E0086	3	86	78.4699	50.9845	28.53359	0.24248	-0.06261	0.02544	0.02239	1.6889	0.99127	0.04488	1.05501	2.492	0.9866	0.83161	-0.8065	1.35064
Z003E0087	3	87	81.952	.	.	.	.	.	.	.	.	.	.	.	.	.	.	.
Z003E0088	3	88	80.3281	56.0414	29.24439	0.22332	-0.034223	0.052326	0.06822	2.7272	1.13441	0.046077	0.78893	2.2992	0.77992	0.66985	1.6143	-0.8048
Z003E0089	3	89	82.7878	41.8657	27.34509	0.23421	-0.0129	0.07348	0.00482	2.4319	1.15394	0.0411	0.46961	0.8068	1.6502	0.99791	-1.8285	-0.06496
Z003E0090	3	90	80.4743	54.1809	28.02639	0.26537	0.10334	0.19171	0.11481	2.4251	1.11228	0.048795	0.65621	1.5426	0.7733	0.57431	2.2272	-0.9914
Z003E0091	3	91	79.3868	64.6947	28.84429	0.21879	-0.028811	0.06324	0.03875	1.8763	0.82667	0.047955	0.80817	2.19151	0.5653	0.61353	0.427	-0.39789
Z003E0092	3	92	76.4708	58.1577	29.02899	0.2812	-0.029079	0.055898	0.04702	1.9889	1.08991	0.04503	0.85502	2.1012	0.92007	0.75092	-0.2914	-0.76548
Z003E0093	3	93	77.5195	43.9576	27.36659	0.11758	-0.04645	0.04095	-0.00593	1.6976	1.02838	0.0376	0.93751	1.5861	1.469	0.87261	-2.7668	0.84926
Z003E0094	3	94	80.2658	41.4577	27.58839	0.14726	-0.0561	0.03641	0.01715	2.1449	1.12793	0.03874	0.67941	1.4793	0.92615	0.72089	-1.3669	-0.7446
Z003E0095	3	95	84.2181	60.0538	27.64229	0.14373	-0.06012	0.02786	0.04059	2.03139	1.16092	0.046103	0.88312	2.18174	0.2644	0.55541	1.5339	-1.37059
Z003E0096	3	96	79.2475	56.9392	30.39089	0.205928	-0.07482	0.01256	0.08124	3.5412	1.12735	0.050627	0.63981	2.2534	0.7217	0.57982	1.8365	-2.14
Z003E0097	3	97	84.7076	47.6604	28.01729	0.11317	-0.05091	0.03849	0.0226	2.823	1.00116	0.04226	0.62561	1.3081	1.0975	0.70232	-1.6753	-1.07235
Z003E0098	3	98	79.8172	57.4488	30.66249	0.21435	-0.00492	0.08321	0.06194	2.5029	1.13742	0.049465	0.67141	2.2193	0.886459	0.62928	2.3196	-0.28054
Z003E0099	3	99	84.8485	45.8223	27.36589	0.16896	-0.06645	0.02355	0.02103	1.7053	1.04904	0.043	0.73414	1.6644	0.881706	0.56751	-0.2026	-0.21987
Z003E0100	3	100	80.0292	44.9762	27.67339	0.18157	-0.0466	0.03643	0.03789	2.8199	1.03757	0.04267	0.8053	2.06409	1.1354	0.83501	-0.6097	0.57251
Z003E0101	3	101	80.8628	53.8598	29.00219	0.18756	-0.04078	0.050832	0.07234	1.7243	1.08307	0.046971	0.70561	2.3926	1.0422	0.65955	0.2791	-0.33514
Z003E0102	3	102	78.7098	42.161	27.71809	0.16968	-0.037228	0.04916	0.03897	1.6377	1.05827	0.04017	0.67671	2.3146	0.82547	0.70547	-0.2736	0.1997
Z003E0103	3	103	77.4248	39.6571	28.93049	0.22175	0.14724	0.23681	0.01086	2.3202	1.08468	0.04186	0.64021	2.16076	1.228	0.7359	1.6603	1.92403
Z003E0104	3	104	78.8304	60.1121	29.28859	0.19766	-0.05509	0.03044	0.04108	2.030817	1.04941	0.045949	0.64501	1.9412	0.92719	0.59204	0.5101	-1.12956
Z003E0105	3	105	78.5521	55.3678	28.65969	0.24364	-0.04196	0.04601	0.051416	1.7131	1.13703	0.047858	1.07801	2.7448	0.83324	0.64738	0.2022	-0.17928
Z003E0106	3	106	78.1342	54.8022	28.80079	0.16885	-0.06238	0.02559	0.02385	1.5357	1.09543	0.04488	0.69421	2.17147	0.688	0.62199	-0.0141	-1.41635
Z003E0107	3	107	75.6342	55.39	27.64169	0.13834	-0.036099	0.051953	0.02791	1.5638	1.12023	0.046999	1.04451	2.5254	0.85076	0.63057	-1.1369	-0.88882
Z003E0108	3	108	84.8485	40.5075	26.78129	0.10556	-0.072	0.01437	-0.01432	1.4717	1.06246	0.03288	0.70671	2.001	1.3584	0.75572	-3.108	-0.03941
Z003E0109	3	109	81.1789	56.1244	28.31379	0.25407	-0.06718	0.02021	0.02958	2.926	1.076607	0.051249	1.20621	1.9957	0.7706	0.68805	0.6326	-0.27759
Z003E0110	3	110	79.661	57.6634	27.17939	0.22655	0.00096	0.08804	0.06478	1.5603	1.0287	0.04434	0.65231	1.819	1.0639	0.78781	0.1885	-0.94475
Z003E0111	3	111	78.4811	53.1264	28.23072	0.2119	-0.0518	0.03618	0.00981	2.2868	1.070271	0.04553	0.79924	2.6087	1.0148	0.73937	0.5691	0.19996
Z003E0112	3	112	78.2065	61.359	28.30849	0.207163	-0.028177	0.058673	0.06903	2.1917	1.15662	0.045206098	0.79135	2.4557	1.0399	0.72034	0.643	-0.53149
Z003E0113	3	113	74.9323	48.3867	27.68429	0.22258	-0.00274	0.0835	0.05241	2.09433	1.08171	0.04336	0.81431	2.72	1.0373	0.88041	0.3838	1.53719
Z003E0114	3	114	80.6459	35.8307	28.64179	0.15754	-0.09792	-0.00504	0.01863	2.3405	1.17737	0.04469	0.88395	2.06391	1.1211	0.71423	-1.1694	-0.45238
Z003E0115	3	115	80.9706	58.5677	28.24378	0.19758	-0.029276	0.058673	0.07016	1.5373	1.0634	0.047898	0.50981	1.7056	0.5566	0.51521	0.9445	-1.81738
Z003E0116	3	116	82.3406	62.098	28.49689	0.30667	-0.05988	0.0282	0.12298	2.8857	1.21937	0.052451	0.66651	2.13986	0.6482	0.60397	2.4295	-1.93244
Z003E0117	3	117	78.3702	57.3744	27.95109	0.22096	-0.06018	0.02915	0.02043	1.6645	1.08307	0.04674	0.76913	1.7732	1.3049	0.86911	-0.2627	0.51552
Z003E0118	3	118	79.5738	51.5508	28.29879	0.17507	-0.08287	0.00797	0.00855	1.99929	1.12183	0.04426	0.61631	2.142337	1.0337	0.47211	-0.8342	-1.82058
Z003E0119	3	119	74.1188	70.2131	27.56679	0.22652	-0.00853	0.07875	0.06757	1.77	0.9934	0.050471	0.8674	2.8685	0.7046	0.60612	1.0244	-0.26809
Z003E0120	3	120	80.6437	43.7569	28.187342	0.14327	-0.06027	0.02499	0.03075	1.6617	1.0198	0.04097	0.67771	2.0295	0.6699	0.52481	-0.9863	-1.49842
Z003E0121	3	121	78.8279	44.5645	27.40489	0.17933	-0.07338	0.01892	0.04037	2.00252	1.15302	0.04201	1.01911	1.8675	0.82074	0.65925	-1.1188	-0.74476
Z003E0122	3	122	80.7185	59.1808	28.90869	0.19195	-0.04773	0.04008	0.050571	1.3903	1.072627	0.047685	0.75589	2.2948	0.84805	0.73613	-0.504	-1.04927
Z003E0123	3	123	82.135	55.9556	28.66369	0.40427	-0.03862	0.04782	0.07453	2.4688	1.11317	0.046369	0.97521	2.5183	0.6019	0.61141	2.1487	-0.44067
Z003E0124	3	124	77.8754	58.2268	27.55519	0.208929	-0.05753	0.02831	0.05434	2.022709	1.12305	0.045901	0.80452	2.6951	0.6417	0.74899	-0.6221	-1.20207
Z003E0125	3	125	79.6052	46.1608	27.74029	0.16755	-0.029519	0.056375	0.03259	1.5479	1.06645	0.04246	0.81187	1.8685	0.82689	0.55831	-0.2189	-0.54641
Z003E0126	3	126	82.5034	53.9297	28.76859	0.21929	-0.0471	0.04861	0.01977	3.4942	1.08866	0.04746	0.96761	1.9418	0.7644	0.68834	0.594	-0.95745
Z003E0127	3	127	79.9234	58.0249	26.56799	0.25886	0.00425	0.09329	0.10968	2.023013	1.16723	0.047452	0.69381	2.21605	0.94729	0.69645	2.3937	0.52281
Z003E0128	3	128	76.5287	51.9953	28.1664	0.21199	-0.06947	0.01583	0.05424	2.2037	1.02478	0.04488	0.88798	1.875	0.7048	0.61648	0.6416	-0.89008
Z003E0129	3	129	79.3655	41.6872	28.20972	0.21006	-0.01985	0.06679	0.04042	1.0153	1.02819	0.04346	0.72599	1.9579	1.3883	0.683408	-1.4294	0.54791
Z003E0130	3	130	82.4249	55.2843	28.48689	0.17844	-0.07475	0.00906	0.03016	2.133	1.02353	0.046908	0.89448	1.8737	0.96245	0.74059	0.144	-0.21991
Z003E0131	3	131	80.8911	64.3427	29.46609	0.24077	-0.01811	0.06852	0.0595	3.5495	1.13959	0.047806	0.62071	2.20586	-0.0176	0.46301	2.158	-3.39748
Z003E0132	3	132	80.4243	54.2568	26.18399	0.27444	-0.02621	0.06128	0.09831	1.99392	1.08944	0.049991	1.03121	2.6967	0.79369	0.684729	1.1606	0.60834
Z003E0133	3	133	80.9817	42.5737	28.39949	0.12072	-0.06204	0.02077	0.00157	3.0829	0.89287	0.03756	0.54451	1.4863	0.5991	0.58435	-2.1855	-2.64106
Z003E0134	3	134	80.1707	43.9036	27.93999	0.12424	-0.0851	0.00292	-0.02651	2.8187	1.01687	0.0396	0.78758	1.7224	1.6558	0.86771	-2.6257	0.78468
Z003E0135	3	135	83.7458	44.4305	28.27939	0.21933	-0.07423	0.01181	0.00483	2.6033	1.11808	0.046839	0.826598	2.1259	1.2407	0.79761	-0.3981	0.08391
Z003E0136	3	136	84.3544	.	.	.	.	.	.	.	.	.	.	.	.	.	.	.
Z003E0137	3	137	74.3347	52.8362	29.41089	0.23678	-0.00985	0.07944	0.06413	1.6259	1.01563	0.046113	1.33431	3.2037	1.5376	0.97861	-0.8676	2.52673
Z003E0138	3	138	77.8371	34.328	27.32609	0.15839	-0.01519	0.06708	0.050661	1.5854	1.02147	0.0382	1.07631	2.23207	1.131	0.76425	-1.4145	1.41295
Z003E0139	3	139	80.0321	.	.	.	.	.	.	.	.	.	.	.	.	.	.	.
Z003E0140	3	140	79.7992	36.2037	27.41889	0.12729	-0.05882	0.02817	-0.02293	1.3274	0.99462	0.03353	0.90612	1.9381	0.91382	0.71763	-3.6703	-0.18997
Z003E0141	3	141	79.3265	41.9209	28.20088	0.14516	-0.04624	0.04181	-0.00267	1.7712	1.02763	0.03968	0.71391	2.17571	1.0966	0.74352	-1.4343	-0.30915
Z003E0142	3	142	75.9602	50.4668	20.73689	0.09177	-0.07832	0.00945	-0.01695	1.6051	0.98502	0.04079	1.10361	2.4122	1.3836	0.75527	-4.0857	-0.44501
Z003E0143	3	143	82.5724	48.0191	28.12605	0.22629	-0.04605	0.04477	0.12915	1.7863	1.26567	0.04106	0.43651	1.1572	1.3057	0.71091	2.0243	0.2381
Z003E0144	3	144	80.6002	.	.	.	.	.	.	.	.	.	.	.	.	.	.	.
Z003E0145	3	145	77.7565	53.8065	29.09679	0.27669	0.01403	0.10095	0.09306	2.1228	1.03084	0.047396	0.86964	2.3691	0.8425	0.70659	0.0012	-0.35705
Z003E0146	3	146	78.3054	40.4311	27.10859	0.18812	0.03055	0.11875	0.11189	2.9423	1.0166	0.04116	1.60781	2.3992	0.981	0.58526	1.2894	2.52535
Z003E0147	3	147	76.6038	49.8292	28.28009	0.17089	-0.06753	0.01737	0.00937	2.3115	1.16153	0.04015	1.04371	2.2669	0.7646	0.59974	-0.1064	-0.65858
Z003E0148	3	148	79.5816	62.6409	28.94649	0.16446	-0.06144	0.03137	0.045514	3.6867	1.23567	0.053629	0.84609	2.395	0.4944	0.53211	1.0743	-2.62336
Z003E0149	3	149	80.1324	51.6984	27.81939	0.15224	-0.03475	0.05322	0.02529	1.5304	1.06248	0.04352	0.70281	2.304	0.7028	0.57973	-0.7629	-0.73667
Z003E0150	3	150	78.5176	.	.	.	.	.	.	.	.	.	.	.	.	.	.	.
Z003E0151	3	151	78.9688	.	.	.	.	.	.	.	.	.	.	.	.	.	.	.
Z003E0152	3	152	77.7282	60.3756	29.73819	0.28562	-0.00509	0.08214	0.08306	1.5384	1.10276	0.045689	0.77281	2.23191	0.7651	0.67442	2.3122	-1.33316
Z003E0153	3	153	79.8494	50.74346	27.60309	0.13439	-0.06755	0.01883	0.03476	1.8507	1.00772	0.03725	0.68731	1.8518	0.4341	0.45681	-1.4103	-2.95744
Z003E0154	3	154	75.2227	59.2105	28.34539	0.1969	-0.033795	0.052365	0.09189	1.95778	1.15765	0.049064	0.86571	2.2408	0.90652	0.71541	1.493	-0.0233
Z003E0155	3	155	79.4496	.	.	.	.	.	.	.	.	.	.	.	.	.	.	.
Z003E0156	3	156	79.9017	40.7698	27.53039	0.12525	-0.04434	0.03757	0.00117	1.2189	0.98871	0.03276	1.22051	2.4068	0.7217	0.65413	-1.9767	1.08582
Z003E0157	3	157	84.637	52.7128	28.15897	0.13694	-0.0537	0.0306	0.01157	1.7375	1.04945	0.04179	0.73577	2.136	0.8187	0.65103	0.4358	-0.13089
Z003E0158	3	158	77.1746	.	.	.	.	.	.	.	.	.	.	.	.	.	.	.
Z003E0160	3	160	79.2117	47.6477	27.62059	0.13784	-0.07222	0.01695	-0.01928	1.4904	1.00194	0.04212	0.63071	2.06687	0.8174	0.64485	-2.3046	-1.49174
Z003E0161	3	161	85.3175	44.9213	27.90999	0.19466	0.04297	0.13001	0.09205	1.4718	1.04925	0.0442	0.66091	1.4079	1.247	0.80621	1.4657	1.64558
Z003E0163	3	163	78.7282	55.8413	28.1758	0.207118	-0.07109	0.01544	0.01653	2.07807	1.08508	0.04484	0.7916	2.22362	0.7766	0.71866	-1.3326	-1.68265
Z003E0164	3	164	78.6662	43.0131	28.24311	0.12985	-0.031315	0.052016	0.05527	1.4144	1.04174	0.04431	0.88367	1.8507	1.4268	0.81421	-0.4314	1.18722
Z003E0166	3	166	76.8395	58.9481	29.53109	0.206972	-0.04654	0.03876	0.05639	2.3815	1.03586	0.050465	0.65601	1.7718	0.6617	0.6288	1.6784	-1.44738
Z003E0167	3	167	76.3352	47.3283	27.27419	0.21209	-0.04143	0.050624	0.06157	2.2982	1.0977	0.04314	0.93781	2.0292	0.7491	0.82231	-0.3293	-0.41892
Z003E0168	3	168	77.2828	56.9554	27.03579	0.205354	-0.05259	0.03284	0.02658	1.7601	1.15321	0.04561	0.71051	2.2973	0.79014	0.66201	0.5713	-0.95976
Z003E0169	3	169	83.8192	49.934	28.44019	0.23317	0.01337	0.10148	0.07941	1.8713	1.11081	0.046103	0.89048	2.6199	0.357	0.55201	2.6291	0.4137
Z003E0171	3	171	82.7427	52.0183	28.37449	0.18281	-0.00121	0.08691	0.05917	2.312	1.06803	0.045885	0.91686	2.5718	0.6213	0.53481	2.4114	0.38437
Z003E0172	3	172	82.8433	50.0869	28.91489	0.16322	-0.06101	0.03416	0.02429	1.2572	1.01186	0.04245	0.77032	2.0282	0.7048	0.53691	-0.4352	-1.0311
Z003E0173	3	173	77.7372	49.7183	28.84009	0.208025	-0.05854	0.03884	0.02661	5.7923	1.14322	0.050075	0.80132	1.6364	0.81116	0.68852	1.4991	-1.89998
Z003E0174	3	174	80.6735	.	.	.	.	.	.	.	.	.	.	.	.	.	.	.
Z003E0175	3	175	75.4286	39.5348	26.98659	0.13082	-0.04401	0.0382	0.01191	1.5477	0.96447	0.03794	0.88819	1.9854	0.80256	0.67319	-3.4549	-1.36
Z003E0176	3	176	80.1062	51.3396	29.66109	0.19218	-0.04703	0.03884	0.0205	2.1392	1.08685	0.047226	0.76195	1.8556	1.5101	0.92081	-0.0257	1.21035
Z003E0177	3	177	77.306	48.9113	26.66069	0.206511	-0.04036	0.04765	0.03097	1.548	1.0851	0.04107	0.65861	1.7972	0.80593	0.69721	-1.3753	-1.4075
Z003E0178	3	178	81.0167	50.0569	31.07469	0.28878	0.04469	0.12875	0.08118	2.8727	1.15191	0.050021	0.46631	1.7962	1.0033	0.60277	2.91	-0.42109
Z003E0179	3	179	78.3904	54.3885	28.13896	0.24334	-0.05193	0.04223	0.042153	1.4931	0.86767	0.04693	0.64171	1.9727	0.6591	0.61002	0.3468	-0.6848
Z003E0180	3	180	81.4393	38.774	28.25525	0.16609	-0.01265	0.08012	-0.01156	1.3885	1.01443	0.03993	0.74751	2.22058	1.4208	0.56761	-1.6703	0.59053
Z003E0181	3	181	76.4778	46.0981	28.08939	0.27149	-0.01489	0.07233	0.0523	1.4332	1.14688	0.0607	1.08541	2.4975	1.105	0.94661	0.7834	1.36108
Z003E0182	3	182	81.0515	57.4025	29.22299	0.29151	-0.04967	0.03837	0.07184	2.1376	1.09131	0.051637	0.72807	2.09103	0.6877	0.53561	1.3421	-1.32713
Z003E0183	3	183	81.4387	48.6915	27.96239	0.15799	-0.06403	0.02021	0.0344	1.3499	1.03866	0.04149	0.65901	2.07244	0.886115	0.56081	-1.3725	-1.52381
Z003E0184	3	184	78.0854	54.2309	28.67899	0.21376	-0.01502	0.07136	0.043192	2.3251	1.076849	0.047083	0.79327	1.8801	1.5297	0.95671	-0.8215	0.66281
Z003E0185	3	185	78.0468	69.4046	29.14419	0.23639	-0.07373	0.01365	0.0623	2.1631	1.15389	0.05529	0.86204	2.2829	0.84925	0.83751	0.8931	-0.91697
Z003E0186	3	186	82.9359	44.0456	27.72999	0.20341	-0.0391	0.04655	0.01363	1.7441	1.05233	0.04271	0.70411	1.7646	1.2172	0.87351	-0.5191	1.00225
Z003E0187	3	187	79.3437	42.9965	27.92089	0.16785	-0.02579	0.057282	0.02753	4.1895	1.05547	0.04075	0.78113	2.08066	0.5449	0.57041	0.557	-1.36146
Z003E0188	3	188	81.1629	29.4685	26.92079	0.11484	-0.05205	0.03534	-0.00516	1.412	0.87567	0.0266	0.89813	1.7242	1.2139	0.53411	-2.8139	0.67147
Z003E0189	3	189	76.8146	66.1281	27.93849	0.25047	0.01209	0.09191	0.16975	2.4735	1.075258	0.054436	0.92301	2.5545	0.6305	0.59285	3.0262	-0.7845
Z003E0190	3	190	78.6157	55.9493	27.80929	0.2498	0.00939	0.0966	0.11215	2.10051	1.1528	0.04469	0.70041	2.12763	0.6201	0.56371	2.2601	-0.48459
Z003E0191	3	191	82.2435	66.166	29.99159	0.37677	0.07844	0.16121	0.15515	2.9451	1.09675	0.05521	0.90532	2.20492	1.5358	0.91241	4.7805	2.96878
Z003E0192	3	192	87.2004	43.5558	28.00439	0.18648	-0.08436	0.00164	0.01797	1.7273	1.05036	0.04259	0.90603	1.8324	0.878699	0.73873	0.4918	0.99852
Z003E0193	3	193	79.9189	43.3515	28.25553	0.19019	-0.05995	0.02807	0.00253	3.0359	1.10917	0.04358	0.76642	1.8977	1.2066	0.83281	-0.2834	-0.00442
Z003E0194	3	194	75.8695	63.2551	28.42259	0.26562	-0.05691	0.039	0.06539	1.7044	1.10002	0.048493	0.85021	2.1851	0.7274	0.682936	0.6001	-1.48591
Z003E0195	3	195	81.2954	.	.	.	.	.	.	.	.	.	.	.	.	.	.	.
Z003E0196	3	196	79.8444	59.5968	29.69589	0.26667	-0.0261	0.056769	0.10544	1.4835	1.13137	0.053499	1.04741	2.983	0.7477	0.69602	2.9712	1.20904
Z003E0197	3	197	79.7588	47.7791	26.92009	0.19771	-0.01253	0.07013	0.0573	1.3674	1.070165	0.04321	0.78551	2.23254	1.0186	0.77501	-1.3826	-0.45305
Z003E0198	3	198	78.5311	55.4171	30.11689	0.34827	0.04706	0.13053	0.14435	2.1012	1.11581	0.05167	0.84847	2.4932	0.7611	0.64751	3.5198	0.32807
Z003E0199	3	199	77.8497	59.0363	29.32089	0.24277	-0.07244	0.01401	0.045614	3.1921	1.08799	0.05258	1.04161	2.5362	0.9393	0.69519	1.7652	0.06003
Z003E0200	3	200	82.1429	43.0781	27.83439	0.35417	0.05518	0.14388	0.08275	2.1991	1.0811	0.045273	0.70861	2.10575	1.1805	0.84351	1.7309	1.56572
Z004E0001	4	1	77.8949	53.2702	27.1629	0.15643	-0.03387	0.05427	0.063816	1.9433	1.120601	0.04669	0.80188	2.13951	0.75842	0.77506	-1.135	-1.18311
Z004E0002	4	2	79.5131	55.0441	30.6765	0.1595	-0.06586	0.02222	0.03869	2.5992	1.06158	0.04747	0.72096	2.44696	0.61515	0.52076	0.5064	-2.09628
Z004E0003	4	3	78.2563	36.1793	26.9635	0.16569	-0.028555	0.058458	0.00035	1.9175	1.07317	0.03656	0.34813	1.62931	1.14447	0.69712	-1.7724	-1.16622
Z004E0004	4	4	81.6435	29.3495	26.8128	0.11522	-0.06236	0.02456	-0.01034	2.1823	1.02577	0.03776	0.92073	1.68281	1.00497	0.50956	-2.9681	-1.01653
Z004E0005	4	5	75.26	55.9682	27.4986	0.18362	-0.028991	0.059115	0.08262	2.1506	1.10033	0.04586	1.10153	2.85961	0.65587	0.65537	-0.2148	-0.73731
Z004E0006	4	6	77.4406	55.1572	26.7381	0.193143	-0.04362	0.04452	0.04344	2.0199	1.117938	0.047293	0.91863	2.23421	0.7407	0.81266	0.0583	-0.52339
Z004E0008	4	8	79.4889	52.4475	27.33543	0.22347	-0.02759	0.059961	0.10488	3.319	1.119207	0.051119	0.67723	1.98111	0.59882	0.61661	1.9708	-1.71747
Z004E0009	4	9	84.2061	41.3954	27.53	0.22242	0.00715	0.10002	0.069055	1.9578	1.119195	0.04178	0.84286	2.30956	0.68602	0.63869	0.2195	0.12573
Z004E0010	4	10	80.5454	46.8215	27.4552	0.20571	0.00344	0.09159	0.12199	3.0312	1.16897	0.0451	0.71964	2.67841	0.71153	0.66211	2.3546	-0.34914
Z004E0011	4	11	81.4825	48.0197	26.9077	0.18439	-0.03818	0.04982	0.05573	2.2951	1.14052	0.04492	0.89105	2.68931	0.74086	0.67561	0.2338	-0.23576
Z004E0012	4	12	81.0482	39.9926	27.312939	0.25214	0.02393	0.11093	0.12376	2.2417	1.03118	0.04085	0.89879	2.42315	0.52707	0.56632	1.003	0.07635
Z004E0013	4	13	83.6535	49.3413	27.6569	0.193294	-0.02203	0.066082	0.08484	3.7178	1.03833	0.04509	0.812409	1.98791	0.97637	0.79496	0.3785	-0.5857
Z004E0014	4	14	81.0743	51.1199	26.6039	0.18495	-0.029318	0.056469	0.05966	1.8584	1.119353	0.046208	0.807978	2.38858	0.55017	0.61746	-0.8118	-2.18874
Z004E0015	4	15	82.7821	39.5421	27.9295	0.15719	-0.04924	0.03877	0.03198	2.8014	1.10581	0.0431	0.76504	2.00081	0.83817	0.59064	-0.933	-1.56115
Z004E0016	4	16	81.2187	46.5976	27.33492	0.15117	-0.05447	0.02849	0.02922	3.6641	1.08981	0.0423	0.67943	2.58251	0.84337	0.83066	-0.535	-1.41275
Z004E0017	4	17	79.0758	34.7856	26.3587	0.12235	-0.06513	0.02103	0.01283	1.7842	1.04271	0.03855	0.70113	1.78861	0.6239	0.672174	-2.2448	-1.59711
Z004E0018	4	18	79.1572	42.6995	25.914	0.15416	-0.05322	0.03438	0.03583	1.9653	1.122486	0.04061	0.812328	1.98681	0.6474	0.58754	-1.5615	-1.81702
Z004E0019	4	19	80.0879	49.7694	26.5963	0.14854	-0.06284	0.02525	0.05741	2.1859	1.09912	0.0448	0.83771	2.35072	0.79987	0.74642	-0.8696	-0.88626
Z004E0020	4	20	80.9004	45.2543	27.7841	0.2075	-0.03397	0.05414	0.08242	2.7289	1.14924	0.05749	0.68583	2.51901	0.94457	0.74838	0.3208	-0.88218
Z004E0021	4	21	76.9237	66.827	28.1532	0.28935	-0.027995	0.059213	0.14442	3.3902	1.29458	0.051651	0.67803	2.38599	0.58078	0.61411	4.1941	-1.40455
Z004E0022	4	22	78.3933	62.0537	26.2141	0.13286	-0.05636	0.03001	0.08573	2.1635	1.08574	0.046553	0.8282	3.78251	0.32837	0.59998	0.6146	-1.70727
Z004E0023	4	23	82.9121	60.9156	27.2405	0.15682	-0.04722	0.0453	0.05441	2.6389	1.09744	0.048592	0.74102	2.20991	0.93147	0.33906	0.3968	-1.85907
Z004E0024	4	24	79.888	35.7405	26.9854	0.15228	-0.05617	0.02609	0.00484	2.2639	1.10625	0.03766	0.88791	2.26766	1.10037	0.81466	-1.5631	0.36192
Z004E0025	4	25	84.6159	50.5089	28.4024	0.17757	-0.0454	0.04264	0.052	3.682	1.10561	0.04552	0.79973	2.67911	0.64536	0.72185	1.2563	-0.32969
Z004E0026	4	26	83.3441	49.3914	27.1235	0.1813	-0.04003	0.04747	0.0423	2.45152	1.16916	0.04678	1.01523	2.46951	0.65264	0.70584	0.4609	-0.37264
Z004E0027	4	27	77.4427	39.5511	27.9045	0.14284	-0.05195	0.03734	0.02784	1.936	1.119466	0.04107	0.87125	2.46731	0.61776	0.56518	-0.4649	-0.61793
Z004E0028	4	28	81.4581	55.6031	27.7723	0.19016	-0.029408	0.064952	0.06251	2.589	1.10009	0.049415	0.72767	2.38345	0.69959	0.74015	1.2442	-0.49978
Z004E0029	4	29	79.2431	41.4667	26.9393	0.16324	-0.04774	0.04375	0.03353	1.968	1.10225	0.03942	1.13183	2.62361	0.59268	0.63855	-1.0271	0.16502
Z004E0030	4	30	80.422	65.0996	27.1627	0.25212	-0.00394	0.0801	0.1082	2.2131	1.22098	0.050531	1.05243	2.79831	0.70531	0.86276	2.0219	0.46508
Z004E0031	4	31	81.454	51.0946	28.4251	0.20718	-0.03271	0.058273	0.08102	2.9862	1.10084	0.047845	0.84987	2.31417	0.73578	0.77506	0.8309	-0.52586
Z004E0032	4	32	78.5513	38.1725	26.3918	0.11786	-0.06789	0.02017	-0.00658	1.8846	1.09023	0.0395	1.03573	2.12661	0.74025	0.73756	-1.8865	-0.6826
Z004E0033	4	33	81.9577	44.981	26.5472	0.23042	-0.01078	0.07464	0.08691	1.9162	1.08334	0.04356	0.72104	2.30076	0.54487	0.54606	0.9466	-1.13265
Z004E0034	4	34	74.7894	47.0318	26.8557	0.18951	-0.04176	0.04433	0.02319	2.40739	1.0554	0.04344	0.67313	2.27026	0.677113	0.69449	-0.4426	-1.01955
Z004E0035	4	35	80.2289	46.6219	27.39832	0.24231	0.02562	0.11376	0.10245	2.39183	1.18032	0.047102	0.97413	2.33271	0.77807	0.58848	1.1324	-0.5216
Z004E0036	4	36	82.1447	47.0547	26.4214	0.16812	-0.05548	0.031	0.03467	2.1228	1.063	0.03813	0.64603	2.10101	0.53277	0.63263	-0.8684	-2.05807
Z004E0037	4	37	83.006	44.3681	26.9147	0.12155	-0.05143	0.0367	0.03851	1.4753	1.02175	0.04261	0.62483	1.64881	0.55237	0.58863	-1.3573	-2.13383
Z004E0038	4	38	89.3933	36.9713	26.7792	0.12906	-0.03791	0.04804	0.04487	4.1374	1.121122	0.04085	0.52783	1.66291	0.95697	0.6362	0.9287	-0.18413
Z004E0039	4	39	79.0818	48.5616	27.1085	0.29586	0.01011	0.09686	0.13016	1.6548	1.08098	0.04712	0.64273	2.38561	0.95227	0.673701	1.607	0.32615
Z004E0040	4	40	76.5725	62.1833	27.762	0.1888	-0.04639	0.03911	0.03688	3.2936	1.08	0.051569	0.59333	2.38548	0.53567	0.59927	1.2476	-2.3644
Z004E0042	4	42	83.5235	48.2219	26.2014	0.30906	0.05378	0.14406	0.15824	2.5539	1.12675	0.048438	0.50213	2.48431	1.03807	0.78796	2.6527	0.78076
Z004E0043	4	43	80.1195	42.9678	26.7695	0.1832	-0.0461	0.04197	0.0416	1.8205	1.094	0.04252	0.72489	1.97511	0.71852	0.61572	-1.0151	-1.48941
Z004E0044	4	44	82.1456	47.2131	26.5172	0.17714	-0.04022	0.04741	0.10383	2.46382	1.17556	0.04191	0.63843	1.74191	0.99687	0.77996	0.7755	-0.69615
Z004E0045	4	45	78.9195	40.4227	24.4108	0.13699	-0.03387	0.05427	0.02396	1.4979	1.10507	0.04123	0.73777	2.07691	0.78467	0.71663	-1.7702	-1.2012
Z004E0046	4	46	77.6711	44.7957	27.5127	0.11986	-0.07933	0.01365	-0.0162	1.717	1.01822	0.04495	1.59353	2.44378	1.02407	0.95196	-2.17	1.91111
Z004E0047	4	47	80.943	64.3727	27.8486	0.24635	0.0042	0.09193	0.09267	2.8598	1.12618	0.053166	0.68433	2.72281	0.84057	0.94286	2.268	0.06507
Z004E0048	4	48	79.5655	53.7502	27.1677	0.22312	-0.06042	0.02771	0.05061	3.1905	1.15139	0.050665	0.71584	2.70801	0.63452	0.63295	1.3824	-1.46436
Z004E0049	4	49	76.6595	64.9052	27.9928	0.21789	0.00096	0.09251	0.14199	3.2273	1.13955	0.052799	0.68033	2.38528	0.48617	0.61121	2.9756	-1.67592
Z004E0050	4	50	80.6751	44.7566	26.7464	0.27703	0.01504	0.10276	0.04867	2.1029	1.04743	0.04256	0.62423	1.95551	0.58799	0.65283	-0.1453	-1.29945
Z004E0051	4	51	80.8882	51.5325	26.9047	0.200989	-0.03207	0.05388	0.03682	2.0744	1.12573	0.052506	0.73961	2.22441	0.80497	0.65853	-0.2172	-1.55646
Z004E0052	4	52	78.4715	63.6709	27.24788	0.30276	0.06531	0.15358	0.16829	1.6608	1.0953	0.051311	0.69223	2.70121	0.45827	0.61816	2.9304	-0.5051
Z004E0053	4	53	84.6909	.	.	.	.	.	.	.	.	.	.	.	.	.	.	.
Z004E0054	4	54	78.0588	44.2074	27.032	0.2061	-0.025356	0.063586	0.05122	2.0647	0.95918	0.04414	0.85179	2.24641	0.78167	0.686	-0.4223	-0.15697
Z004E0056	4	56	84.7441	56.644	28.6897	0.16924	-0.04668	0.04139	0.04314	2.9436	1.19096	0.049328	0.64003	2.42787	0.53947	0.74862	0.7842	-1.98996
Z004E0057	4	57	80.1712	54.6441	28.0272	0.16971	-0.03384	0.05153	0.04126	1.9538	1.10437	0.047698	0.61613	1.94231	0.44157	0.58455	0.3949	-2.10476
Z004E0058	4	58	77.4802	38.0825	26.8678	0.15903	-0.05874	0.04178	0.02191	2.0953	1.05177	0.04048	0.75857	1.98741	0.20337	0.27306	-0.1666	-2.28944
Z004E0059	4	59	79.6841	53.6265	28.0368	0.16648	-0.03821	0.04982	0.05139	2.1577	1.09531	0.0452	0.74718	2.19411	0.50447	0.70918	-0.7726	-1.7378
Z004E0060	4	60	84.3186	53.9658	28.4797	0.16523	-0.02846	0.05964	0.08157	3.3015	1.17741	0.049654	1.00943	2.65981	0.15167	0.58884	1.8443	-1.67553
Z004E0061	4	61	80.1469	60.4855	27.7653	0.1819	-0.03258	0.0532	0.05834	2.30686	1.08137	0.048245	1.07113	2.83401	0.56537	0.62981	0.0671	-1.29533
Z004E0062	4	62	75.6701	66.2102	27.6806	0.194098	-0.0209	0.06722	0.09991	2.41863	1.20433	0.03421	1.05403	2.87661	0.41707	0.57756	1.784	-0.72968
Z004E0063	4	63	78.7341	44.8036	27.1578	0.21593	0.03671	0.12657	0.1013	1.6728	1.09163	0.03668	0.62273	2.09371	0.56777	0.56874	0.0966	-1.11019
Z004E0064	4	64	79.809	41.9564	27.26703	0.17116	-0.04026	0.04253	0.02814	1.5466	1.06646	0.0433	0.94793	2.69661	0.66271	0.62326	-0.5808	-0.45539
Z004E0065	4	65	81.6993	53.4405	26.4892	0.16294	-0.01837	0.064577	0.05888	1.9458	1.08526	0.047282	0.70433	3.02281	0.32257	0.53566	-0.1301	-1.78911
Z004E0066	4	66	81.4598	39.4907	27.28587	0.16885	-0.07079	0.01727	0.04276	1.5006	1.03364	0.04102	0.82095	2.13601	0.86847	0.81196	-2.0322	-0.73525
Z004E0067	4	67	79.8699	41.6625	26.9703	0.200975	0.00919	0.09584	0.10835	1.6221	1.0701	0.03887	0.92053	2.26622	0.72172	0.72843	0.1443	0.4245
Z004E0068	4	68	77.9724	56.1052	25.7846	0.15955	-0.0361	0.05201	0.02445	1.789	1.10352	0.046011	0.95003	2.43037	0.78747	0.76846	-0.1371	-0.31641
Z004E0069	4	69	78.002	48.1251	27.113	0.19095	-0.04006	0.04801	0.0445	2.5675	1.09943	0.046856	0.64643	2.41402	0.66347	0.64726	0.2953	-1.24497
Z004E0070	4	70	76.1429	47.4247	27.4188	0.2128	-0.021925	0.07038	0.07965	2.5052	1.07153	0.045967	1.08253	3.32351	0.50427	0.75197	0.2026	0.08235
Z004E0071	4	71	77.3085	58.204	26.51	0.21828	-0.00834	0.08451	0.09021	2.34787	1.18273	0.04357	0.83476	2.32707	0.678335	0.69421	0.6401	-1.51061
Z004E0072	4	72	81.7195	47.4746	26.036	0.26071	0.04845	0.13678	0.13121	1.738	1.14144	0.04554	0.93113	2.93031	0.60181	0.66126	2.4496	0.72911
Z004E0073	4	73	84.0526	47.2809	27.167	0.17762	-0.0644	0.02364	0.0569	4.2344	1.10216	0.048071	0.79158	2.12211	0.51067	0.55366	0.8664	-2.00224
Z004E0074	4	74	74.5801	53.1611	27.0346	0.21866	-0.03381	0.05172	0.07654	1.6608	1.13708	0.04556	0.68553	2.53171	0.62323	0.61966	-0.3743	-2.14526
Z004E0075	4	75	81.8364	67.2868	27.762	0.20289	-0.01159	0.07663	0.11447	2.9136	1.11452	0.054551	0.79395	2.65231	0.59657	0.67501	1.6524	-1.46974
Z004E0076	4	76	80.2924	50.2278	27.612	0.1872	-0.07735	0.00482	0.04055	2.9784	1.124527	0.04226	0.71008	2.32527	0.75031	0.60148	-0.0723	-1.76849
Z004E0077	4	77	78.4386	57.8746	28.0826	0.23503	-0.04385	0.04734	0.10996	2.626	1.01493	0.052285	0.90361	2.35159	0.6979	0.72338	1.3148	-0.42748
Z004E0078	4	78	79.6436	60.6477	26.3189	0.19104	-0.0429	0.04564	0.08684	2.5292	1.119438	0.049211	0.87976	2.50771	0.63559	0.65231	0.8971	-2.05943
Z004E0079	4	79	79.4737	56.3702	27.309207	0.26279	0.05515	0.1448	0.13262	1.6751	1.11409	0.050862	1.27113	2.85891	0.40997	0.59125	1.7644	-0.11957
Z004E0080	4	80	81.0324	61.2144	27.9456	0.15187	-0.03977	0.04812	0.09313	2.6202	1.17898	0.047626	0.89749	2.58631	0.68463	0.74876	1.0268	-1.29898
Z004E0081	4	81	77.8454	63.1762	28.3063	0.2825	0.04055	0.12759	0.15856	3.066	1.06074	0.05107	0.97183	2.61461	0.88347	0.91846	2.4121	0.94482
Z004E0082	4	82	79.2759	58.9055	27.64	0.23164	-0.0328	0.05366	0.07494	3.5229	1.13167	0.052949	0.65743	2.37783	0.37027	0.57551	1.7113	-1.96574
Z004E0083	4	83	77.7364	52.1213	27.9213	0.27655	0.04656	0.13899	0.13957	1.8223	1.14386	0.054642	0.73309	2.79881	0.87117	0.84816	1.9384	0.38741
Z004E0084	4	84	77.6735	26.7984	26.6932	0.08086	-0.07798	0.01006	0.00499	1.7802	0.99098	0.03464	0.92393	1.39371	0.62095	0.83386	-3.4239	-0.78335
Z004E0085	4	85	80.3898	48.5546	27.28846	0.17359	-0.07876	0.00734	0.0401	2.1731	1.13402	0.04258	0.84944	2.43765	0.22987	0.45456	-0.2248	-2.79361
Z004E0086	4	86	78.9877	48.1489	27.9137	0.2348	0.0011	0.0835	0.13769	2.42982	1.07748	0.0443	0.70653	2.30191	0.77367	0.7302	1.1854	-0.26008
Z004E0087	4	87	84.7134	40.9573	27.5551	0.198986	-0.031298	0.05622	0.063833	2.9696	1.15511	0.04242	0.61003	2.40318	0.41157	0.42756	0.7931	-2.03497
Z004E0088	4	88	80.5711	45.4756	27.0143	0.15488	-0.07614	0.01195	-0.00228	1.4394	0.94158	0.04167	0.79728	2.11261	0.58171	0.57899	-1.5714	-1.75017
Z004E0089	4	89	79.0654	53.3686	28.0482	0.17438	-0.03992	0.05287	0.03891	2.1829	1.12633	0.04285	0.86208	2.28104	0.65213	0.72169	0.3907	-0.78672
Z004E0090	4	90	83.8924	69.0163	28.8642	0.20529	-0.030343	0.0556	0.08553	2.5372	1.20061	0.055086	0.80305	2.39336	0.40887	0.54726	3.2778	-1.69115
Z004E0091	4	91	78.5508	53.5842	27.4257	0.24911	-0.04195	0.04462	0.07437	2.665	1.14273	0.04889	1.12753	2.53321	0.76015	0.67518	0.8637	-0.49705
Z004E0092	4	92	82.8546	44.9219	26.68	0.201429	-0.03291	0.059698	0.064322	1.8397	1.08473	0.08798	0.84781	2.61581	0.66664	0.70431	1.9787	-0.20955
Z004E0093	4	93	79.971	.	.	.	.	.	.	.	.	.	.	.	.	.	.	.
Z004E0094	4	94	83.4067	56.8084	27.5357	0.21402	-0.01254	0.07918	0.10401	2.9487	1.123325	0.048727	0.67223	2.59571	0.30217	0.56909	2.2684	-1.67181
Z004E0095	4	95	81.2602	53.1449	28.6093	0.25559	-0.025181	0.06744	0.05926	3.6226	1.1013	0.049418	0.72905	2.18131	0.47447	0.54286	1.8836	-1.53884
Z004E0096	4	96	78.5519	39.3719	26.9415	0.15279	-0.04793	0.04022	0.02077	1.429	1.03719	0.03582	0.815674	2.32874	0.67995	0.63124	-2.3139	-0.70161
Z004E0097	4	97	81.6874	54.1995	25.999	0.192403	-0.0731	0.01696	0.03508	2.2813	1.24718	0.048438	0.59143	3.05321	0.83357	0.69178	0.1067	-1.15021
Z004E0098	4	98	76.3997	41.8894	26.4614	0.15324	-0.04685	0.04882	0.01472	1.2314	1.120174	0.04198	0.68913	2.30575	0.78767	0.56086	-1.7959	-1.46392
Z004E0099	4	99	78.9339	43.738	26.2352	0.15936	-0.03226	0.05484	0.04306	1.9752	1.04443	0.03809	0.75924	2.33085	0.56517	0.62202	-0.9742	-0.92815
Z004E0100	4	100	77.267	53.4712	27.4917	0.14061	-0.025711	0.064171	0.07445	1.636	1.10482	0.046328	0.84266	2.30982	0.66247	0.66606	-1.1039	-1.71958
Z004E0101	4	101	81.4602	46.5479	25.1996	0.15328	-0.07164	0.01593	0.03129	1.8286	1.16646	0.04224	0.89377	2.44334	0.68409	0.72155	-0.9073	-1.15573
Z004E0102	4	102	78.2582	60.2625	25.923	0.19009	-0.04513	0.03824	0.01502	2.41951	1.09604	0.048011	0.7699	2.70001	0.54877	0.60688	-0.739	-2.4083
Z004E0103	4	103	78.3644	66.5475	30.6904	0.23615	-0.028901	0.059255	0.16479	2.9794	1.20101	0.054176	0.72594	2.13971	0.56587	0.60804	2.5469	-2.18257
Z004E0104	4	104	83.5412	47.1981	28.6571	0.27528	-0.15352	-0.06556	0.05627	3.1765	1.0528	0.04393	0.71481	1.73291	0.47177	0.45806	0.0507	-3.02689
Z004E0105	4	105	78.9246	48.33	27.0204	0.192155	-0.03831	0.0525	0.07989	2.2774	1.14972	0.04439	1.01063	2.59851	0.94957	0.91956	0.6276	0.89119
Z004E0106	4	106	84.5253	48.5409	27.1139	0.33516	0.09848	0.18404	0.16057	2.8741	1.121803	0.047024	0.83454	2.41491	0.37537	0.51516	3.7761	-0.33609
Z004E0107	4	107	82.4232	46.3947	26.7377	0.2316	-0.04869	0.03934	0.03098	2.406155	1.1414	0.04363	0.71356	2.20051	0.669822	0.70811	0.0616	-1.15787
Z004E0108	4	108	78.2913	50.10269	24.8826	0.30266	0.04325	0.13154	0.14908	2.3193	1.16724	0.047071	0.68063	2.66371	0.45657	0.6762	2.4035	-0.46758
Z004E0109	4	109	81.8561	44.1444	26.5755	0.193156	-0.01699	0.06744	0.0832	1.7561	1.08232	0.04126	0.8637	2.13841	0.72168	0.61212	0.3863	-0.35664
Z004E0110	4	110	80.3552	53.8225	28.4926	0.10996	-0.023967	0.063688	0.03507	2.1061	1.17101	0.04582	0.79919	2.26844	0.41847	0.48616	-0.905	-2.79102
Z004E0111	4	111	78.9112	71.5304	27.455	0.31026	-0.03525	0.05172	0.08819	3.0782	1.03198	0.050535	0.73525	2.56841	0.87047	0.45976	1.6264	-2.22274
Z004E0112	4	112	81.5757	.	.	.	.	.	.	.	.	.	.	.	.	.	.	.
Z004E0113	4	113	81.8945	41.1926	27.35382	0.13711	-0.05612	0.03791	0.04713	2.6123	1.07448	0.04054	0.816515	2.17691	0.70297	0.67961	-0.2294	-0.30752
Z004E0114	4	114	81.5202	57.5792	27.4761	0.29316	-0.00667	0.08146	0.10509	3.2587	1.10284	0.049353	1.01583	2.28361	0.28097	0.59214	3.1515	-1.18196
Z004E0115	4	115	78.3514	44.5141	27.7724	0.17398	-0.025366	0.061747	0.08013	2.5795	1.16589	0.0404	0.811262	2.79111	0.85697	0.74743	0.7426	0.04054
Z004E0116	4	116	82.6037	42.5791	28.9006	0.10344	-0.07847	0.00854	0.02685	3.3339	1.07703	0.04097	0.67833	1.66501	0.6332	0.54956	-0.8477	-2.74391
Z004E0117	4	117	78.0266	.	.	.	.	.	.	.	.	.	.	.	.	.	.	.
Z004E0118	4	118	79.514	66.6137	28.5328	0.26869	-0.01439	0.07663	0.11271	2.9649	1.27638	0.053177	0.76497	2.44369	0.75629	0.66393	3.3715	-1.73936
Z004E0120	4	120	81.0901	59.331	26.4177	0.1246	-0.04292	0.04415	0.01897	1.7125	1.08891	0.047766	0.83388	2.62411	0.65242	0.65611	-0.76	-1.66647
Z004E0121	4	121	82.4405	37.2326	26.7239	0.14917	-0.027548	0.05538	0.02993	1.2477	0.92798	0.03474	1.32823	3.09411	0.40077	0.70006	-1.6283	1.23971
Z004E0122	4	122	81.627	50.063423	26.9527	0.15309	-0.0361	0.05251	0.0303	2.046	1.09087	0.04292	0.68623	1.80071	0.61697	0.60188	-0.0047	-1.51085
Z004E0123	4	123	80.1859	51.5309	27.6135	0.21187	-0.06028	0.02366	0.04721	3.2067	1.14028	0.04505	0.83966	2.35093	0.57427	0.63945	0.5521	-1.13829
Z004E0124	4	124	73.1013	69.3918	28.4037	0.16125	-0.04306	0.0427	0.12143	2.095	1.0679	0.052044	0.65123	2.3786	0.63983	0.672554	0.563	-1.8389
Z004E0125	4	125	80.6275	50.3152	26.4318	0.16287	-0.0546	0.03486	0.03544	1.6923	1.15938	0.04374	0.75725	1.99911	0.51657	0.55856	-0.4402	-1.73072
Z004E0126	4	126	75.2141	81.4787	20.6654	0.18919	-0.00274	0.08523	0.12214	2.8771	1.15646	0.053481	0.67243	2.359475	0.6419	0.71636	2.2468	-2.23964
Z004E0127	4	127	84.5665	48.9759	29.6532	0.193992	-0.025491	0.059056	0.05072	2.5095	1.09896	0.04533	0.8289	2.07671	1.04617	1.09536	-0.1587	0.96086
Z004E0128	4	128	80.6033	62.6817	26.9828	0.195526	-0.01505	0.07302	0.09697	2.9242	1.12982	0.047527	0.74245	2.96921	0.55337	0.76936	1.2914	-1.15447
Z004E0129	4	129	81.311	53.4114	27.38165	0.16623	-0.05204	0.03602	0.03986	1.4384	1.08184	0.04216	1.07093	2.22171	0.85227	0.74862	-1.106	-0.64572
Z004E0130	4	130	79.0329	50.7986	27.1256	0.15853	-0.06454	0.02289	0.02162	2.38381	1.16123	0.04292	0.94723	2.80361	0.84607	0.82856	-0.2839	-0.16709
Z004E0131	4	131	76.249	52.2758	27.3023	0.13528	-0.05654	0.02906	0.05608	2.6901	1.09989	0.04351	0.80287	2.51261	0.51917	0.68026	-0.6195	-2.10305
Z004E0132	4	132	80.6436	.	.	.	.	.	.	.	.	.	.	.	.	.	.	.
Z004E0133	4	133	78.4075	70.9149	27.0085	0.20186	-0.05486	0.03765	0.05552	1.5252	1.17581	0.05019	0.62713	2.05591	0.56497	0.6012	0.8413	-2.49214
Z004E0134	4	134	81.4386	50.881	27.017	0.18642	-0.03522	0.05278	0.05573	2.2527	1.20415	0.047538	0.75391	2.83841	0.62904	0.7031	0.7496	-0.74291
Z004E0135	4	135	80.9033	45.6061	27.1475	0.20586	-0.0258	0.062377	0.05383	4.7802	1.19005	0.054567	0.64143	1.57721	0.73935	1.06676	2.1756	-0.91559
Z004E0136	4	136	79.0365	53.8429	27.33895	0.18472	-0.04092	0.04552	0.08797	2.37814	1.13762	0.046362	0.77203	2.32629	0.49437	0.65453	0.5954	-2.04166
Z004E0137	4	137	85.6197	49.0268	31.5605	0.25073	-0.03178	0.060958	0.055	3.029	1.124128	0.047276	0.68423	2.44544	1.02437	0.53986	3.1198	0.44413
Z004E0138	4	138	84.1951	41.2899	28.2139	0.17147	-0.06186	0.0256	0.038	3.8896	1.07939	0.04087	0.78557	2.07361	1.07027	0.73848	-0.2262	-0.49372
Z004E0139	4	139	80.8963	68.4394	26.5201	0.24967	-0.026441	0.058106	0.07795	2.7067	1.119525	0.05114	0.75692	2.55721	0.65482	0.79986	1.2454	-1.20472
Z004E0140	4	140	81.339	48.9265	27.641	0.13053	-0.02113	0.061697	0.05905	1.9299	1.0629	0.0416	0.77032	1.93071	0.94577	0.6937	-0.2808	-0.91286
Z004E0141	4	141	81.6141	51.4519	27.1528	0.194919	-0.027662	0.05602	0.071092	2.9405	1.09219	0.046907	0.94293	2.38626	0.50597	0.56478	1.4747	-0.99875
Z004E0142	4	142	82.6224	50.08233	27.38819	0.30146	-0.04057	0.04479	0.05628	2.2104	1.17884	0.04945	1.08093	2.52541	0.63575	0.82266	0.7521	-0.09401
Z004E0143	4	143	83.6856	56.366	27.9713	0.17859	-0.03591	0.0542	0.04793	3.6607	1.14037	0.048677	0.86736	2.25081	0.53717	0.57029	1.8262	-1.5029
Z004E0144	4	144	81.2285	58.7476	26.8918	0.191871	-0.0205	0.064901	0.08364	1.7038	1.02495	0.047445	0.95723	2.89051	0.49927	0.59314	-0.3105	-1.31223
Z004E0145	4	145	80.5987	46.6186	26.794	0.2406	0.03269	0.11636	0.1433	2.5506	1.08112	0.04445	0.91653	2.20541	0.36127	0.50406	2.087	-1.0234
Z004E0146	4	146	81.6066	50.409	27.0536	0.21784	-0.01558	0.07259	0.05602	2.2058	1.12837	0.04513	0.71465	2.00511	0.86327	0.85926	0.6624	-0.58005
Z004E0147	4	147	75.4935	61.1747	27.5041	0.2569	-0.01249	0.07687	0.071471	2.38534	1.24148	0.049281	0.54853	2.33537	0.53377	0.60988	1.8999	-2.67449
Z004E0148	4	148	85.9108	42.3634	27.5528	0.19458	-0.00484	0.08327	0.05575	3.3086	1.10317	0.04205	0.77188	2.33855	0.50907	0.50196	1.4664	-0.97148
Z004E0149	4	149	78.3627	39.0388	27.2765	0.12875	-0.06176	0.0251	-0.00137	1.7209	1.03422	0.03647	0.83836	2.34767	0.74024	0.6316	-2.4268	-0.97266
Z004E0150	4	150	84.3278	41.07	27.0779	0.15911	-0.0367	0.04867	0.05206	3.8133	1.13547	0.04112	0.76909	2.13011	0.55687	0.62921	0.3909	-1.51683
Z004E0151	4	151	85.4466	.	.	.	.	.	.	.	.	.	.	.	.	.	.	.
Z004E0152	4	152	83.3716	51.9808	27.327	0.18728	-0.04453	0.04354	0.03905	1.9438	1.16671	0.04444	0.97473	2.20691	0.72822	0.77786	0.649	0.00352
Z004E0153	4	153	83.8938	47.1783	26.9803	0.165	-0.06384	0.02414	0.04721	2.747	1.118384	0.04516	0.56033	1.42921	0.82487	0.82256	-0.2316	-1.57803
Z004E0154	4	154	86.528	.	.	.	.	.	.	.	.	.	.	.	.	.	.	.
Z004E0155	4	155	77.5303	50.316	27.28641	0.15142	-0.03257	0.05555	0.06154	2.1391	1.03775	0.0452	0.98733	2.25731	0.79967	0.77706	-0.457	-0.54842
Z004E0156	4	156	80.7025	50.1829	28.3274	0.194538	-0.03005	0.06659	0.07382	2.6543	1.18192	0.051097	0.68613	2.57221	0.57941	0.65934	1.5488	-1.26424
Z004E0157	4	157	84.7835	.	.	.	.	.	.	.	.	.	.	.	.	.	.	.
Z004E0158	4	158	83.2587	49.3368	28.9222	0.21243	-0.027376	0.06791	0.11068	1.93	1.02967	0.047725	0.813132	2.64181	0.59558	0.54446	1.8877	-0.3289
Z004E0159	4	159	84.1799	52.1959	27.21974	0.13811	-0.07841	0.01815	0.00368	3.3503	1.15114	0.04555	0.65043	1.93521	0.77337	0.60609	0.4961	-1.88106
Z004E0160	4	160	77.9064	53.6018	27.1983	0.15771	-0.04991	0.03707	0.04625	1.6288	1.117801	0.04187	0.71591	1.77291	0.51017	0.58888	-0.1781	-1.99483
Z004E0161	4	161	76.7104	42.0833	26.8088	0.26932	0.02018	0.10536	0.13587	1.8041	1.05291	0.04567	0.71524	2.29224	0.69232	0.66104	0.368	-0.62076
Z004E0162	4	162	77.2317	55.3643	27.412	0.15228	-0.04176	0.04053	0.06339	2.35349	1.09404	0.04395	0.85007	2.2695	0.74398	0.69441	0.3247	-1.03989
Z004E0163	4	163	78.6796	52.3891	27.9122	0.21385	-0.028272	0.063295	0.07338	3.183	1.07112	0.053504	0.75907	2.35466	0.67373	0.65784	1.4229	-1.31556
Z004E0164	4	164	78.5535	40.3188	27.1156	0.1478	-0.06519	0.02286	0.02431	2.1545	1.05891	0.04305	0.71508	2.65111	0.83787	0.49006	-1.2763	-1.37233
Z004E0165	4	165	80.7102	66.5741	28.2084	0.33146	0.0434	0.13157	0.17129	4.3373	1.24388	0.054049	0.76977	3.38711	0.38737	0.65764	6.2903	0.15414
Z004E0166	4	166	83.3109	41.3654	26.7521	0.11561	-0.0901	-0.00202	-0.01228	2.565	1.02853	0.04488	0.60233	1.77521	0.88647	0.74246	-2.5827	-1.66519
Z004E0167	4	167	85.2353	40.26	26.3441	0.1845	-0.04329	0.05249	0.03725	1.7159	1.03365	0.04063	0.68773	1.80991	0.41407	0.52226	0.3235	-0.71556
Z004E0168	4	168	83.4881	45.8435	25.7646	0.17134	-0.04163	0.04289	0.01278	1.9655	1.08039	0.0437	0.68173	2.23691	1.08817	0.91496	-2.3922	-0.39434
Z004E0169	4	169	82.4153	39.2095	27.27066	0.15021	-0.03601	0.05203	0.04548	0.817	1.02253	0.04054	0.76189	2.19781	0.22837	0.33466	-1.2568	-2.29721
Z004E0170	4	170	82.476	46.1686	26.459	0.2035	-0.02121	0.06868	0.04773	1.7492	1.1036	0.04404	0.77173	2.34848	0.80047	0.75024	0.3178	0.15157
Z004E0171	4	171	85.9667	36.8408	27.0977	0.15596	-0.05933	0.02601	0.03586	1.9718	1.04753	0.03836	0.68263	2.21051	0.670691	0.53406	-1.2147	-1.59693
Z004E0172	4	172	82.9544	50.9822	28.7248	0.192613	-0.06734	0.02592	0.04646	2.7995	1.17663	0.047403	0.70513	2.26209	0.84007	0.673084	1.23	-0.83001
Z004E0173	4	173	82.23	46.0881	27.9213	0.22859	-0.00236	0.08589	0.05708	3.2557	1.06824	0.052961	0.91583	2.24721	0.95647	0.89316	0.9087	0.81599
Z004E0174	4	174	80.5594	47.8602	26.8272	0.16132	-0.00958	0.07446	0.05822	1.2484	1.015	0.04329	0.96473	2.24051	0.62145	0.54496	-0.8303	-0.51707
Z004E0175	4	175	79.3075	48.3159	27.4778	0.23436	-0.02083	0.065811	0.068981	1.9762	1.1349	0.04513	0.809144	2.32555	0.71085	0.670456	0.7472	-0.46996
Z004E0176	4	176	88.0614	54.6589	27.21898	0.22486	-0.022675	0.060033	0.10099	2.1649	1.09195	0.046923	0.73742	2.39332	0.97227	0.91136	2.3406	0.87994
Z004E0177	4	177	80.5363	62.9582	27.137	0.18675	-0.031498	0.05535	0.11272	3.1273	1.16345	0.0681	0.53093	2.17161	0.43557	0.48236	3.7907	-2.63742
Z004E0178	4	178	79.2796	56.0451	27.0522	0.21885	-0.023737	0.06726	0.05764	1.907	1.16876	0.047241	1.03503	2.56701	0.7493	0.69142	0.7389	-0.61215
Z004E0179	4	179	82.3623	56.7537	27.6637	0.18324	-0.06291	0.0302	0.03178	2.406016	1.1301	0.047977	0.77826	2.78261	0.37957	0.73664	0.1943	-1.49464
Z004E0180	4	180	81.7411	56.9244	27.6334	0.13968	-0.06059	0.02577	0.071553	2.1924	1.124599	0.04395	0.91853	2.53981	0.24797	0.43846	1.4281	-2.12612
Z004E0181	4	181	76.4862	50.207	27.9475	0.21571	-0.03517	0.04814	0.11128	2.646	1.23628	0.0472	0.80189	2.24851	0.65842	0.78096	2.241	-0.47026
Z004E0182	4	182	84.0651	34.654	26.2848	0.09162	-0.07018	0.01765	-0.00933	2.9747	1.2116	0.0351	0.73985	2.09851	0.70035	0.57524	-1.5568	-2.40836
Z004E0183	4	183	81.46	59.4161	28.3569	0.29146	0.05672	0.14809	0.21129	2.0403	1.17702	0.050728	0.52003	2.22271	0.66295	0.68386	4.622	-0.13437
Z004E0184	4	184	83.4871	45.6048	27.9633	0.20543	-0.01638	0.07129	0.07285	2.7545	1.122486	0.046466	0.69983	2.20951	0.49537	0.56521	1.1295	-1.22123
Z004E0185	4	185	81.9381	51.2409	27.9997	0.16356	-0.06513	0.02287	0.01222	1.8742	1.04054	0.04299	0.70413	2.76751	0.28017	0.36966	-0.4141	-2.31503
Z004E0186	4	186	82.3531	50.456	27.37952	0.18916	-0.04549	0.04201	0.03111	3.3074	1.18478	0.04585	0.815516	2.33138	0.69981	0.72473	0.7049	-1.15769
Z004E0187	4	187	81.2353	58.8618	27.8732	0.17118	-0.05065	0.03742	0.06468	3.1738	1.10792	0.04574	0.96953	2.36251	0.61259	0.78786	0.2357	-1.05136
Z004E0188	4	188	84.5698	55.1612	26.9199	0.200045	0.01871	0.10521	0.15747	3.8476	1.1579	0.053578	1.28953	2.40725	0.77047	0.88856	3.5344	1.1916
Z004E0189	4	189	83.178	58.483	27.8168	0.25726	-0.0516	0.03374	0.07378	3.3469	1.15231	0.052916	0.69583	2.361519	0.38587	0.47396	2.4454	-2.48618
Z004E0190	4	190	80.104	37.371	26.5268	0.11489	-0.05422	0.04102	0.03416	1.25	0.99878	0.03898	0.66493	2.03611	0.48197	0.51346	-2.4327	-2.08803
Z004E0191	4	191	77.4326	58.9279	27.7141	0.23929	-0.02412	0.06741	0.08797	2.34272	1.20469	0.047656	0.89382	2.52241	0.68354	0.60591	1.5453	-0.63139
Z004E0192	4	192	80.4007	51.8375	27.33997	0.19129	-0.05322	0.03438	0.04263	2.0236	1.15433	0.04419	0.83545	2.34024	0.49717	0.61331	0.0609	-1.83273
Z004E0193	4	193	76.8681	50.7492	28.612	0.20945	-0.03404	0.0541	0.05235	2.1006	1.15177	0.04575	0.69633	2.32117	0.56227	0.63504	0.9734	-1.52783
Z004E0194	4	194	81.2806	58.6569	27.26403	0.20373	-0.08034	0.00227	0.05852	2.6731	1.21638	0.048256	0.7432	2.31416	0.72593	0.82026	0.3757	-1.52917
Z004E0195	4	195	82.1371	45.2933	27.8787	0.14318	-0.05418	0.03839	0.00444	5.6895	1.09829	0.05072	0.64553	1.98801	0.78017	0.65792	1.2688	-1.6442
Z004E0196	4	196	86.0644	48.8118	28.2772	0.16574	-0.025915	0.061187	0.067994	2.423	1.09114	0.05747	0.60003	1.89321	0.62097	0.64408	2.5071	-1.13504
Z004E0197	4	197	81.8939	53.8095	27.1737	0.30946	0.03903	0.13579	0.14567	2.6139	1.20346	0.051444	0.80964	2.36969	0.42567	0.62842	3.3609	-0.66577
Z004E0198	4	198	78.8909	44.9363	25.0139	0.18611	-0.01787	0.0703	0.071613	1.9521	1.20215	0.04383	0.7094	2.53901	0.5802	0.53456	0.3798	-1.89866
Z004E0199	4	199	77.7743	47.1162	26.8334	0.17109	-0.04011	0.04892	-0.00559	1.8344	1.07267	0.0416	1.07183	2.38236	0.70874	0.68503	-1.1561	-0.45391
Z004E0200	4	200	79.5613	28.8657	27.0022	0.10648	-0.07469	0.01192	-0.0313	1.0118	1.03126	0.034	0.83238	1.93451	0.5749	0.56036	-2.432	-0.96352
Z005E0001	5	1	76.4647	58.5682	25.9655	0.22816	-0.05668	0.03084	0.09251	1.95238	1.10981	0.046856	0.68955	2.53822	0.66966	0.65094	0.1258	-1.52249
Z005E0003	5	3	79.8597	.	.	.	.	.	.	.	.	.	.	.	.	.	.	.
Z005E0004	5	4	78.9353	42.8733	27.76734	0.2948	0.01213	0.10035	0.084362	1.6902	1.053651	0.04201	1.08525	2.10562	0.94562	0.79078	0.7609	1.22002
Z005E0005	5	5	80.6491	.	.	.	.	.	.	.	.	.	.	.	.	.	.	.
Z005E0006	5	6	88.7765	.	.	.	.	.	.	.	.	.	.	.	.	.	.	.
Z005E0007	5	7	79.2717	53.6979	28.0032	0.26392	0.04387	0.14194	0.13639	1.5534	1.13234	0.044414	1.13765	2.69652	0.84966	0.77272	1.8556	1.45754
Z005E0008	5	8	80.9601	62.7548	27.6929	0.246467	-0.03513	0.05279	0.12273	1.7798	1.02378	0.044386	0.89924	2.60032	0.52662	0.65252	1.3283	-0.34337
Z005E0009	5	9	79.9049	52.5886	27.838501	0.21974	-0.05721	0.03289	0.05774	2.3581	1.07066	0.045385	0.75981	2.40286	0.45422	0.54968	-0.7346	-2.36738
Z005E0010	5	10	80.8096	46.6219	27.2336	0.26419	-0.00129	0.09543	0.076101	1.6915	1.04022	0.04275	0.70265	2.70032	0.62402	0.686804	0.3325	-0.18935
Z005E0011	5	11	77.3211	61.4767	29.855	0.50568	0.03728	0.12729	0.22175	2.0408	1.10047	0.05316	0.92323	3.25902	0.80669	0.73819	5.4781	1.78558
Z005E0012	5	12	77.4187	60.5791	27.6809	0.31916	0.01102	0.10263	0.19995	2.2844	1.15951	0.048573	1.27655	2.48297	0.49932	0.84298	2.5762	0.73318
Z005E0013	5	13	78.0282	45.722	28.0695	0.23439	-0.02846	0.05915	0.0449	2.3301	1.01772	0.04194	0.89529	2.49772	0.99302	0.71558	-0.1322	0.37574
Z005E0014	5	14	78.3118	34.0345	27.86041	0.26226	-0.019662	0.068503	0.06544	1.7709	1.059249	0.04011	1.28805	2.62842	0.91422	0.84238	0.0535	2.17854
Z005E0015	5	15	85.0185	31.0221	28.0507	0.22887	-0.08304	0.00503	0.06338	1.2637	0.89361	0.04026	0.60885	1.56642	1.22762	0.78618	-3.6589	-0.91359
Z005E0016	5	16	78.2267	47.0028	26.722	0.16213	-0.04591	0.04482	0.06329	1.7027	1.09483	0.04164	0.78698	2.31469	0.69426	0.69492	-1.4322	-1.35821
Z005E0017	5	17	82.8963	34.0442	29.0321	0.22891	-0.07003	0.01634	0.05551	1.4542	1.06455	0.03769	1.04015	2.37519	0.45862	0.41438	0.0634	-0.75419
Z005E0018	5	18	81.0164	59.4953	27.2144	0.26935	-0.00616	0.082	0.13848	1.3725	1.06749	0.052026	0.84273	2.75282	0.8174	0.687647	1.5442	0.35194
Z005E0019	5	19	77.8469	57.0778	28.1875	0.37858	0.00896	0.10312	0.15385	2.5801	1.051899	0.047439	0.85347	2.51672	0.91012	0.87368	2.4583	1.20221
Z005E0020	5	20	79.9786	39.867	26.7152	0.248868	-0.05742	0.03061	0.02887	1.922307	1.02838	0.03773	0.70585	2.31017	0.56592	0.52598	-1.1242	-1.49113
Z005E0021	5	21	77.6154	57.8137	28.1251	0.29238	0.01148	0.09967	0.16369	2.723	1.18321	0.048784	1.21605	3.35632	0.49142	0.58612	3.4204	0.80876
Z005E0022	5	22	79.3087	30.5138	27.4234	0.16915	-0.07277	0.01535	0.03596	1.7946	1.07306	0.03456	0.8027	2.38805	0.98972	0.61848	-1.9159	-0.09825
Z005E0023	5	23	81.3098	.	.	.	.	.	.	.	.	.	.	.	.	.	.	.
Z005E0024	5	24	78.6943	.	.	.	.	.	.	.	.	.	.	.	.	.	.	.
Z005E0025	5	25	77.3142	.	.	.	.	.	.	.	.	.	.	.	.	.	.	.
Z005E0027	5	27	77.8289	.	.	.	.	.	.	.	.	.	.	.	.	.	.	.
Z005E0028	5	28	81.5706	28.9484	28.5103	0.1509	-0.03448	0.04837	0.04059	1.94124	1.055165	0.03725	0.41545	1.71052	1.20972	0.70495	-1.2524	-0.54145
Z005E0029	5	29	78.7913	40.8113	28.7822	0.18075	-0.016201	0.071988	0.03851	1.7765	1.07934	0.03674	0.87308	1.83252	1.59412	0.78618	-1.8013	0.60017
Z005E0032	5	32	82.67	47.6508	28.7468	0.23194	-0.019707	0.066491	0.0752	2.4171	1.10781	0.041	1.07935	2.96082	0.84204	0.78058	1.0154	1.37082
Z005E0033	5	33	78.8979	36.2388	27.4053	0.21293	-0.03472	0.05811	0.05344	1.5515	0.96564	0.03482	0.70195	2.23422	0.47832	0.52928	-0.9099	-0.69203
Z005E0034	5	34	87.1885	41.9616	27.5536	0.253462	0.00615	0.10063	0.11604	1.4225	1.052424	0.03752	0.67035	2.34904	0.29112	0.47118	1.5124	-0.78282
Z005E0035	5	35	79.6922	33.7409	28.9491	0.37178	0.0409	0.13117	0.13205	1.1376	0.95658	0.04033	0.65845	2.64032	1.31562	0.80218	0.2835	2.20418
Z005E0036	5	36	86.0433	42.0169	27.6696	0.26427	0.04496	0.13331	0.12478	2.1531	0.97766	0.04609	0.69275	1.67762	0.82466	0.61657	2.3845	1.18083
Z005E0037	5	37	78.976	49.2565	26.9586	0.27086	-0.02788	0.0603	0.04835	1.5491	1.00616	0.043755	1.17555	2.35988	0.58052	0.62103	0.0989	0.25352
Z005E0038	5	38	83.7266	40.3083	27.6463	0.31839	0.00476	0.08765	0.07804	1.0549	0.99629	0.03609	0.74785	2.08642	1.02712	0.93248	1.531	2.48705
Z005E0039	5	39	81.331	41.9028	28.2923	0.30647	0.03926	0.13257	0.10641	2.2658	1.01866	0.04276	0.71385	2.08042	1.82552	0.88608	1.0789	2.93881
Z005E0040	5	40	82.576	50.8718	27.1028	0.25861	-0.0136	0.07507	0.077965	1.2642	1.0683	0.04225	1.07475	2.83652	0.63712	0.62075	0.3769	0.17907
Z005E0042	5	42	78.8387	62.65	28.2362	0.30328	-0.03436	0.06004	0.10931	1.5029	1.11451	0.049291	0.79956	2.19252	0.93412	0.83368	0.8085	-0.53053
Z005E0043	5	43	79.9611	50.3327	27.7062	0.27272	0.05305	0.14131	0.12151	1.6473	1.10864	0.046248	1.15205	2.97392	0.35872	0.56308	1.858	0.29605
Z005E0044	5	44	76.7088	37.189	29.8038	0.40648	0.0211	0.11026	0.26695	5.0836	1.11509	0.049911	1.49185	4.50982	1.01372	0.85678	4.7525	3.86415
Z005E0045	5	45	80.745	52.2963	27.2275	0.29362	0.01872	0.10501	0.16098	2.106	1.09092	0.044611	1.01675	2.18102	0.92802	0.69336	1.643	1.28931
Z005E0046	5	46	78.3657	41.7966	27.167	0.19337	-0.03435	0.05376	0.04399	1.1249	1.03853	0.03784	0.85433	2.07002	0.67055	0.63459	-1.4856	-0.69423
Z005E0047	5	47	78.0763	39.0142	29.5207	0.21657	-0.05816	0.02735	0.02059	1.87753	1.00704	0.04037	0.93636	2.32289	0.88102	0.63509	-0.9005	0.33294
Z005E0048	5	48	78.1021	48.2537	28.2614	0.1905	-0.05179	0.03637	0.05043	1.7792	0.97436	0.043616	0.68445	2.16232	0.64772	0.64323	-0.1775	-0.66051
Z005E0049	5	49	87.5063	29.6327	26.2592	0.17539	0.01807	0.10637	0.08661	2.5306	1.02789	0.0365	0.61835	2.27252	0.90252	0.55628	1.1498	1.17906
Z005E0050	5	50	80.5523	48.1989	28.2929	0.21506	-0.03609	0.05254	0.06663	1.3126	1.11383	0.04297	1.03005	2.44435	0.71402	0.66198	0.1812	-0.04755
Z005E0051	5	51	83.3674	39.161	27.2967	0.1831	-0.05235	0.03854	0.03862	1.2577	1.055486	0.03836	0.67395	1.98552	1.04542	0.69773	-0.094	0.93906
Z005E0052	5	52	77.3385	42.1214	27.7165	0.22143	-0.015138	0.071538	0.04001	1.529	0.98862	0.03883	0.69775	1.96632	0.70035	0.58616	-1.2777	-1.01351
Z005E0053	5	53	86.6255	37.8317	28.3792	0.18808	-0.03361	0.06294	0.05019	1.3042	0.98502	0.03922	0.51555	2.12572	0.30692	0.27748	0.5986	-0.69624
Z005E0054	5	54	78.7361	40.5673	28.2937	0.21483	0.00027	0.08275	0.16891	3.1586	1.11478	0.04269	0.77421	2.02412	0.59782	0.685985	2.0764	0.22079
Z005E0055	5	55	78.2524	48.2798	28.1988	0.18334	-0.024057	0.068421	0.11597	2.2886	0.98444	0.04351	0.91439	2.26302	0.7008	0.65207	1.3926	-0.35728
Z005E0056	5	56	80.8863	36.2381	27.5891	0.18879	-0.024134	0.063445	0.04378	1.6642	0.95606	0.03636	0.79565	2.08902	0.74305	0.67327	-1.4552	-0.06361
Z005E0057	5	57	78.3452	40.9252	27.3702	0.23722	-0.02879	0.06067	0.081401	1.5679	1.01959	0.0409	1.34865	1.91852	1.04282	0.90928	-1.5138	1.67197
Z005E0058	5	58	84.795	36.7538	27.2131	0.12858	-0.0823	0.00359	0.03029	1.3569	0.99335	0.03716	0.79811	2.53292	0.50022	0.66366	-0.4342	0.96293
Z005E0059	5	59	86.6852	37.0223	27.7022	0.21242	-0.016693	0.07989	0.05269	1.1251	0.9733	0.03792	0.80192	1.84222	0.44142	0.26378	0.6905	0.25877
Z005E0060	5	60	79.9523	47.6784	27.172	0.2766	-0.05019	0.03741	0.06089	1.89809	1.01274	0.043256	0.56015	2.16372	1.03732	0.79228	0.0274	0.13729
Z005E0061	5	61	78.1251	40.763	27.3416	0.18636	-0.06656	0.02002	0.031	1.8157	1.00285	0.03883	0.9269	2.33823	0.50112	0.69611	-1.0563	-0.10383
Z005E0062	5	62	78.1261	51.5472	27.4428	0.28991	-0.03761	0.04931	0.06226	1.7564	1.0139	0.043128	0.85272	2.36347	0.54552	0.56118	0.1126	-1.10812
Z005E0063	5	63	79.5548	51.2695	25.851	0.25937	-0.01104	0.07717	0.06061	1.4868	1.13131	0.043755	0.93229	2.52922	0.58052	0.60385	0.0622	-0.40525
Z005E0064	5	64	87.0706	35.7949	27.0937	0.17142	-0.05151	0.03639	0.04759	1.479	0.9634	0.03385	0.87717	2.30022	0.79741	0.70063	-1.1496	1.23029
Z005E0066	5	66	78.7032	39.8046	29.4868	0.29709	-0.00864	0.08091	0.06365	1.5372	1.04794	0.03973	1.02265	2.33014	0.95822	0.69677	0.0621	1.3675
Z005E0067	5	67	80.2493	49.7846	27.3807	0.33018	-0.016335	0.071355	0.077497	1.94953	1.08323	0.046316	1.10095	3.79392	0.760174	0.73354	0.764	1.19803
Z005E0068	5	68	78.419	17.847	26.7651	0.08498	-0.05182	0.03527	-0.00241	0.8536	1.14032	0.02557	1.03215	1.32122	0.82649	0.60825	-5.0857	-1.63129
Z005E0069	5	69	80.0376	48.3443	26.8961	0.17596	-0.03646	0.05164	0.04245	1.305	1.02087	0.03528	0.83327	2.16552	0.58332	0.60862	-0.9012	-0.61413
Z005E0070	5	70	87.8555	.	.	.	.	.	.	.	.	.	.	.	.	.	.	.
Z005E0071	5	71	88.8207	44.6722	26.2234	0.15811	-0.06829	0.01762	0.02787	1.82044	0.98151	0.03954	0.89111	1.75602	0.50722	0.63961	0.2826	0.58614
Z005E0072	5	72	84.9922	50.4438	29.1943	0.2322	0.02214	0.10948	0.09967	2.8401	1.02877	0.045134	0.99785	2.77242	1.03112	0.17708	2.4068	0.14049
Z005E0073	5	73	81.003	46.9407	27.3429	0.23563	-0.03179	0.05641	0.06649	1.3658	1.054817	0.04119	0.88052	2.4473	0.94672	0.78238	-0.6564	0.37664
Z005E0074	5	74	80.0117	45.7036	26.2919	0.27692	-0.04069	0.05874	0.05353	1.6047	1.00672	0.04021	0.71585	1.97142	0.65842	0.62701	-0.7	-1.02083
Z005E0075	5	75	79.2889	49.4909	27.0289	0.2565	-0.05721	0.02939	0.08607	1.778	1.17181	0.04269	0.57905	1.92952	0.7353	0.56038	0.4289	-1.24337
Z005E0076	5	76	82.496	25.1729	27.207	0.12958	-0.07477	0.01673	0.01607	1.4024	0.92001	0.03262	0.89481	1.82922	1.40852	0.82958	-2.5156	2.40099
Z005E0077	5	77	82.3103	38.7594	26.2411	0.246798	-0.033	0.05517	0.06775	1.1441	1.01039	0.03624	0.84554	1.51962	0.54782	0.47888	-0.8977	-1.00758
Z005E0078	5	78	86.8173	.	.	.	.	.	.	.	.	.	.	.	.	.	.	.
Z005E0079	5	79	76.9051	68.737	28.6439	0.32994	0.01457	0.10278	0.23025	2.4031	1.21901	0.050769	0.70975	2.50722	0.63232	0.62786	4.0498	-0.61174
Z005E0080	5	80	77.8019	58.2767	27.4065	0.249466	0.02012	0.10832	0.13928	1.98683	1.12903	0.048073	0.97125	2.32335	1.08912	0.84118	0.7417	0.34437
Z005E0081	5	81	77.1928	.	.	.	.	.	.	.	.	.	.	.	.	.	.	.
Z005E0082	5	82	79.5973	45.6873	27.9844	0.31264	-0.023606	0.06237	0.02772	2.2912	1.03989	0.04019	0.8048	2.62822	0.78719	0.62969	-0.0862	-0.39309
Z005E0083	5	83	79.397	50.2436	27.8785	0.27283	-0.04062	0.04749	0.09789	1.90687	1.10024	0.05617	0.93135	2.65452	0.68168	0.83428	0.8876	-0.08216
Z005E0084	5	84	79.6328	49.7056	28.1346	0.21315	-0.028	0.05402	0.07529	2.1604	1.09714	0.03615	0.77379	2.34955	0.42122	0.49318	0.0769	-1.67819
Z005E0085	5	85	79.5529	40.9148	27.84686	0.24285	-0.05708	0.03585	0.04558	1.7967	1.07006	0.04036	0.80153	1.94162	0.82915	0.81198	-1.0047	0.42676
Z005E0087	5	87	77.1149	34.7125	27.4458	0.23605	-0.018425	0.068529	0.03408	2.1782	1.09877	0.12367	0.78599	2.36347	0.47562	0.47008	2.6893	-2.70476
Z005E0088	5	88	78.6889	53.3635	27.76034	0.26906	-0.03	0.0582	0.10474	2.1775	1.07759	0.044785	0.77277	2.24942	0.23912	0.62389	1.5926	-1.23809
Z005E0089	5	89	80.7065	35.0316	28.0195	0.248131	0.04471	0.13138	0.07504	2.52	1.02488	0.03493	0.72505	2.60282	0.25592	0.51748	0.8294	-0.65028
Z005E0090	5	90	78.8574	38.4429	29.2339	0.33125	0.0102	0.09846	0.15598	2.8295	1.01554	0.043	1.15005	2.77282	2.44172	1.75748	0.5666	7.05041
Z005E0091	5	91	79.419	59.3123	27.3151	0.22372	-0.02714	0.06098	0.06151	1.5148	1.12607	0.047038	1.33195	3.37872	0.8506	0.75121	-0.0509	0.75724
Z005E0092	5	92	82.6645	38.4294	26.8808	0.14548	-0.05083	0.03454	0.01116	1.661	0.9946	0.03724	0.74615	1.59732	0.79197	0.6687	-1.0579	0.18305
Z005E0093	5	93	77.7233	44.8533	27.1557	0.253215	0.02612	0.11452	0.11105	1.2191	1.055338	0.04245	0.95572	2.36045	0.60232	0.62915	1.5196	0.5975
Z005E0094	5	94	79.3196	59.0088	29.2803	0.28702	-0.06084	0.03147	0.11488	1.6907	1.02094	0.049991	0.65275	2.392989	0.78675	0.73841	1.9295	-0.29438
Z005E0095	5	95	80.084	61.6698	29.1417	0.30244	0.01875	0.11322	0.11958	1.595	1.03602	0.045108	0.72875	2.84902	0.62802	0.59613	1.8616	0.04184
Z005E0096	5	96	78.2235	56.2975	28.2497	0.2441	0.00567	0.09285	0.08859	1.95512	1.10042	0.046077	0.96055	2.41551	1.05722	0.87868	1.5424	1.57099
Z005E0097	5	97	78.5018	.	.	.	.	.	.	.	.	.	.	.	.	.	.	.
Z005E0098	5	98	86.0935	.	.	.	.	.	.	.	.	.	.	.	.	.	.	.
Z005E0099	5	99	79.3235	57.6585	28.0236	0.32511	-0.03059	0.05601	0.10121	2.7856	1.11975	0.049696	0.73995	3.16392	0.51822	0.52908	3.1444	-0.61093
Z005E0100	5	100	76.0935	60.3555	28.0444	0.43608	-0.00361	0.08404	0.10023	5.0262	1.13474	0.047879	0.73875	2.14682	0.78279	0.6328	4.5227	-0.1966
Z005E0101	5	101	85.1885	36.2671	26.8365	0.21173	-0.06177	0.02533	0.00669	1.1942	1.057066	0.03968	0.71665	1.93522	0.79135	1.08228	.	.
Z005E0102	5	102	77.5772	75.5497	27.417	0.27579	-0.04414	0.04514	0.07014	3.4236	1.12927	0.051789	0.97595	2.74122	0.55872	0.66299	2.8123	-1.22559
Z005E0103	5	103	83.6422	.	.	.	.	.	.	.	.	.	.	.	.	.	.	.
Z005E0104	5	104	78.6982	40.1772	27.1049	0.24234	-0.04873	0.0394	0.04703	1.6769	0.96466	0.03835	0.73115	2.35415	0.57942	0.56718	-1.4221	-1.05783
Z005E0105	5	105	77.8542	49.7209	27.7196	0.24316	-0.02905	0.05782	0.08907	1.5703	1.01857	0.04431	0.77646	2.28132	0.54302	0.55788	-0.0429	-1.23599
Z005E0106	5	106	80.4236	36.0521	26.3356	0.18354	-0.05546	0.03104	0.02173	1.4905	1.00395	0.02764	0.61995	2.25302	0.17912	0.38688	-1.5931	-2.32286
Z005E0107	5	107	77.3938	37.8671	27.87838	0.1897	-0.04326	0.05101	0.06785	2.5185	1.060132	0.04167	0.91062	2.15852	0.78314	0.61918	0.1762	0.13164
Z005E0108	5	108	78.1	53.1946	28.6241	0.26506	-0.022511	0.07694	0.1488	2.6387	1.054645	0.045855	0.84402	2.49422	0.64262	0.63216	1.9954	-0.51246
Z005E0109	5	109	78.6067	49.1628	27.3517	0.26249	-0.04656	0.04034	0.03988	1.6731	1.01314	0.04021	0.95046	2.49602	1.02772	0.78278	-0.8188	0.95778
Z005E0110	5	110	77.4655	56.5579	27.9973	0.26605	-0.0079	0.0843	0.11254	1.928151	0.87761	0.046187	0.73175	2.57402	0.48362	0.47928	0.8042	-0.90615
Z005E0111	5	111	76.0905	62.4311	28.5466	0.32914	-0.0046	0.08101	0.10104	1.927928	1.07577	0.05368	0.69085	2.68172	0.74454	0.83288	2.1006	0.125
Z005E0112	5	112	75.9556	66.6123	30.0862	0.34203	-0.016753	0.071377	0.10169	2.2682	1.01951	0.05183	0.94141	2.89102	0.65562	0.66124	2.5651	0.15661
Z005E0113	5	113	77.7187	25.3284	27.1108	0.14078	-0.07777	0.00902	-0.00571	1.0741	1.00887	0.03006	0.96825	2.18932	0.55882	0.47368	-4.1959	-1.75766
Z005E0114	5	114	79.137	49.3478	27.0865	0.20582	-0.02949	0.0587	0.080753	2.3872	1.053779	0.045461	0.87962	2.86702	0.50972	0.51698	0.8165	-0.61716
Z005E0115	5	115	77.9398	47.9854	27.4619	0.2307	-0.02905	0.05914	0.053	1.4429	1.02544	0.043371	0.78391	2.20022	0.52172	0.58908	-0.5666	-0.53183
Z005E0116	5	116	78.1581	45.8244	27.7287	0.21077	-0.04169	0.0466	0.07422	2.1911	1.04469	0.043257	0.71465	2.64772	0.61052	0.65489	0.7304	-0.26826
Z005E0117	5	117	78.2815	50.3536	27.2993	0.25616	-0.02908	0.05907	0.0503	2.4586	1.04945	0.044452	0.75845	2.50692	0.91072	0.88358	0.861	0.78122
Z005E0118	5	118	79.5767	49.8204	27.92931	0.253928	-0.02761	0.05939	0.06221	1.6074	1.00216	0.04148	0.83106	2.16992	0.71767	0.48378	-0.4334	-1.39618
Z005E0119	5	119	78.4821	46.5974	27.1968	0.30701	0.00787	0.09613	0.079933	1.5534	1.04079	0.04142	0.8854	2.46569	0.54462	0.72654	0.8975	0.10217
Z005E0120	5	120	82.2845	38.1845	26.5242	0.13918	-0.05811	0.0298	0.0133	1.4603	1.0099	0.03701	0.78031	2.15622	0.91622	0.58109	-2.2045	-0.57201
Z005E0121	5	121	77.9965	68.1518	26.6666	0.34668	-0.03492	0.0485	0.12878	2.3726	1.17691	0.048362	0.8079	2.88522	0.60042	0.63606	2.6294	-0.88193
Z005E0122	5	122	78.7331	52.1012	27.0599	0.255229	-0.06186	0.02625	0.05163	1.7631	1.059695	0.045571	0.65765	2.34066	0.37982	0.62642	0.0823	-1.56563
Z005E0123	5	123	75.549	55.6605	28.2184	0.27894	-0.019939	0.065638	0.06846	2.0643	1.0662	0.047663	0.99835	2.52912	0.81114	0.82408	1.0462	0.67402
Z005E0124	5	124	82.4869	.	.	.	.	.	.	.	.	.	.	.	.	.	.	.
Z005E0125	5	125	81.2715	44.8357	27.4416	0.3008	-0.02588	0.06242	0.0733	1.4899	1.04158	0.043383	0.863313	2.22342	0.64002	0.64367	0.5005	-0.03754
Z005E0126	5	126	78.5629	49.3596	27.4466	0.22726	-0.02777	0.05621	0.06651	2.4146	1.053399	0.043583	1.12185	2.80882	0.40862	0.64152	0.7248	-0.33075
Z005E0127	5	127	79.8254	52.4671	29.3004	0.19586	-0.00269	0.08007	0.14936	2.6378	1.09009	0.048288	0.66455	2.28762	1.16372	0.79968	1.0983	-0.18029
Z005E0128	5	128	83.184	34.6153	27.75719	0.15526	-0.08669	0.00137	-0.07725	1.7454	0.98281	0.03758	0.60565	2.33044	0.54962	0.59033	-2.9182	-1.67859
Z005E0129	5	129	79.7667	52.628	29.3622	0.26234	-0.03055	0.05803	0.09021	2.1402	1.11091	0.045624	0.81531	2.71132	0.78856	0.66431	2.5784	-0.18237
Z005E0130	5	130	77.0795	64.8926	29.5061	0.43708	0.02954	0.11716	0.18295	2.8324	1.18301	0.05525	0.7593	2.44204	0.56052	0.57938	5.2277	-0.54846
Z005E0131	5	131	86.7349	34.758	28.1053	0.17611	-0.04043	0.04553	0.04692	1.0788	1.00747	0.03752	0.71705	1.51442	0.93042	0.681235	-0.7864	0.31791
Z005E0133	5	133	80.9881	34.6414	27.2127	0.20738	-0.05334	0.02965	0.02252	1.0079	0.95855	0.03601	0.7852	2.29084	0.58922	0.49388	-1.9093	-1.21922
Z005E0134	5	134	78.8701	42.5447	26.6177	0.2968	-0.03816	0.05563	0.07276	1.8049	1.07845	0.0422	0.91989	2.24612	0.75142	0.66002	0.3824	0.37798
Z005E0135	5	135	82.8615	.	.	.	.	.	.	.	.	.	.	.	.	.	.	.
Z005E0136	5	136	80.0603	.	.	.	.	.	.	.	.	.	.	.	.	.	.	.
Z005E0137	5	137	80.0948	36.4255	27.4987	0.17313	-0.07247	0.01846	0.01172	1.6745	1.00992	0.03653	0.74675	2.26802	0.50562	0.76183	-1.5688	-1.06968
Z005E0138	5	138	83.4103	38.4347	28.2809	0.19457	-0.0432	0.04218	0.02196	2.2948	1.01975	0.04003	0.60115	1.94892	0.91432	0.67213	-1.2161	-0.59709
Z005E0139	5	139	79.0264	57.1678	28.1118	0.36358	0.04864	0.13564	0.16187	2.5412	1.16411	0.047717	0.70705	2.30159	0.59892	0.59396	4.4295	-0.02774
Z005E0141	5	141	77.2523	32.2939	27.3257	0.16851	-0.04797	0.03756	0.02733	1.5058	0.90011	0.03392	0.62265	2.01732	0.56302	0.53368	-2.0742	-0.77183
Z005E0142	5	142	78.6823	42.2469	26.9667	0.2266	-0.02908	0.06082	0.0452	2.3241	0.98752	0.04079	0.81656	2.00712	1.20852	0.82928	-0.4163	1.25312
Z005E0143	5	143	78.9868	33.3314	27.6822	0.1502	-0.04689	0.03544	0.01083	1.3917	0.97234	0.03451	0.82489	2.09132	0.69946	0.62022	-2.756	-0.75855
Z005E0144	5	144	84.4996	38.9817	27.3406	0.28872	-0.016145	0.072008	0.08247	1.3342	1.01158	0.045201	0.81207	2.53852	0.79525	0.64355	0.1204	0.55298
Z005E0145	5	145	81.6132	34.031	27.1758	0.22457	-0.05354	0.03262	-0.07705	1.4043	0.89041	0.03506	1.06295	2.40559	0.39332	0.59027	-2.7236	-0.32683
Z005E0146	5	146	77.5547	29.8024	27.73873	0.21995	-0.04399	0.04358	0.0092	1.1986	0.99212	0.03768	0.73195	1.78962	0.71989	0.70496	-2.1162	-0.12912
Z005E0147	5	147	79.7459	40.5821	27.74027	0.36728	0.07608	0.15855	0.12027	1.2323	1.01575	0.04145	1.09185	2.69312	1.04312	0.74786	2.0249	3.41765
Z005E0148	5	148	78.223	34.1492	29.8917	0.233	-0.03065	0.0525	0.09312	2.2624	1.22911	0.04267	1.40105	2.38244	1.32592	0.91288	0.7848	2.96665
Z005E0149	5	149	78.7442	44.0056	25.3582	0.18376	-0.04111	0.04705	0.05162	1.5574	1.07455	0.03915	0.98695	2.24572	0.72025	0.65196	-1.4661	-0.13604
Z005E0150	5	150	82.2683	.	.	.	.	.	.	.	.	.	.	.	.	.	.	.
Z005E0151	5	151	83.9844	.	.	.	.	.	.	.	.	.	.	.	.	.	.	.
Z005E0152	5	152	82.0453	47.599	29.9981	0.23453	-0.00506	0.08126	0.08839	1.5336	1.01084	0.04227	0.66595	1.93172	0.51512	0.52268	0.8172	-0.99592
Z005E0153	5	153	85.4283	36.253	26.5764	0.23753	-0.04118	0.05354	0.04436	2.0724	1.03561	0.03915	0.8693	2.04182	0.77841	0.711	-0.5967	0.32051
Z005E0154	5	154	78.3285	24.2924	27.0885	0.18503	0.00072	0.08805	0.04064	1.3065	0.95518	0.03344	0.73695	1.85852	0.89182	0.67747	-2.5031	0.37305
Z005E0155	5	155	81.0796	46.24589	27.3881	0.34748	-0.017283	0.07538	0.15855	2.2765	1.04627	0.045231	0.77337	2.52112	0.62392	0.62353	2.836	0.79893
Z005E0156	5	156	77.7965	58.2444	28.1597	0.23862	-0.05819	0.02995	0.06698	1.6608	1.10606	0.07832	0.65345	2.28492	0.47612	0.45698	3.19	-2.28739
Z005E0157	5	157	87.286	34.1261	26.3507	0.13998	-0.07279	0.01339	0.01779	1.7019	1.01124	0.03682	0.67975	1.89962	0.78728	0.70672	-0.935	0.42747
Z005E0158	5	158	79.0075	54.1209	29.711	0.29888	0.05414	0.14738	0.1335	1.96206	1.0683	0.050497	0.92851	2.61052	0.71577	0.74744	2.543	1.2679
Z005E0159	5	159	80.532	54.1042	28.7669	0.46918	0.00122	0.09229	0.10082	2.4057	1.02753	0.05133	0.83165	2.37784	-0.33778	0.41258	3.3423	-2.3892
Z005E0160	5	160	79.0771	61.2177	29.4446	0.33525	-0.00174	0.08598	0.10626	2.1563	1.14087	0.0514	0.91947	2.53142	0.75341	0.681149	2.7171	0.1862
Z005E0161	5	161	76.195	55.9755	29.1596	0.24082	-0.04751	0.04462	0.077677	2.5663	1.08214	0.046187	1.08795	3.58282	1.21912	1.07028	0.0819	1.94054
Z005E0162	5	162	79.8542	.	.	.	.	.	.	.	.	.	.	.	.	.	.	.
Z005E0163	5	163	82.1866	32.835	28.499	0.27251	-0.04496	0.04311	0.075661	2.24	1.07313	0.04041	0.62235	2.48183	0.47502	0.53708	1.8258	-0.99923
Z005E0164	5	164	85.3428	45.7045	28.134	0.22909	-0.06521	0.0209	0.082683	2.3396	1.01828	0.050639	0.91591	2.34037	0.58522	0.61561	1.7752	0.44497
Z005E0165	5	165	80.9282	35.672	27.88844	0.27816	-0.021814	0.066398	0.06617	1.7312	1.01243	0.03273	0.859986	1.73332	0.63202	0.60544	-0.2272	-0.07681
Z005E0166	5	166	79.054	46.10936	28.2108	0.22229	-0.01219	0.07454	0.10876	1.5732	1.1069	0.045281	1.33695	2.72912	0.64922	0.62041	1.74	1.18517
Z005E0167	5	167	85.2884	39.0284	27.87894	0.246178	-0.03336	0.05282	0.04275	2.7094	1.13423	0.03982	0.85496	2.42874	1.00452	0.59843	0.205	0.09987
Z005E0168	5	168	84.8886	45.5104	26.7711	0.22921	-0.04562	0.04693	0.03053	1.1947	0.96058	0.03931	0.862578	2.61232	0.47812	0.87848	-1.4485	0.70059
Z005E0169	5	169	82.2384	47.622	27.7288	0.07298	-0.08676	0.00081	0.00874	2.00462	1.056689	0.04014	0.72425	1.81112	1.05022	0.76619	-1.9174	-1.16648
Z005E0170	5	170	79.333	40.5489	27.0116	0.22919	-0.0143	0.07384	0.08716	2.9723	1.06304	0.04128	0.90845	2.36831	0.81732	0.63974	0.8198	0.45862
Z005E0171	5	171	81.3883	43.0915	27.522	0.35048	0.00886	0.09514	0.14416	1.7206	1.03883	0.043338	0.860121	2.07052	0.82314	0.73631	2.8073	1.37833
Z005E0172	5	172	77.5067	47.399	28.1843	0.26098	-0.020674	0.07436	0.08625	2.5069	1.06892	0.03991	0.7905	2.13612	0.75353	0.71284	1.0479	-0.13855
Z005E0173	5	173	76.6318	66.2088	28.123	0.23003	-0.06479	0.02113	0.080228	4.0496	1.10524	0.049609	0.71825	2.94902	0.22942	0.71176	1.4133	-2.48811
Z005E0174	5	174	80.5531	36.3648	27.9396	0.191	-0.04272	0.04419	0.03574	1.4313	0.96541	0.03534	0.867961	2.36716	0.57692	0.61955	-1.3881	-0.0865
Z005E0175	5	175	79.9899	49.3827	27.1846	0.296	-0.00113	0.08721	0.07247	1.86694	1.09153	0.044098	0.863313	2.22522	0.65052	0.61446	1.6175	-0.01313
Z005E0176	5	176	78.7081	57.561	28.8771	0.20941	-0.03131	0.06307	0.068	1.3231	1.06685	0.04229	1.03455	3.12332	0.43582	0.58067	0.3573	-0.30143
Z005E0178	5	178	83.6445	42.3957	27.446	0.20983	-0.02771	0.06041	0.03835	1.7866	1.06834	0.03985	0.863576	2.33808	1.30052	0.6677	-0.5504	0.73644
Z005E0179	5	179	78.1859	57.2409	27.6493	0.23496	-0.04695	0.03831	0.06577	2.1278	0.98154	0.046162	0.75355	2.79192	0.53012	0.55638	-0.2581	-1.48751
Z005E0180	5	180	76.4611	52.8241	29.2518	0.261	-0.01101	0.08133	0.11358	1.7045	1.1173	0.046757	1.57185	3.24542	0.81798	0.75538	1.1368	2.03799
Z005E0181	5	181	88.4513	40.243	26.606	0.20742	-0.03255	0.06021	0.04494	1.83426	1.02413	0.03959	0.76484	2.08572	0.73178	0.57418	0.4679	0.40338
Z005E0182	5	182	85.3603	40.0466	27.1513	0.254524	-0.04048	0.05214	0.0489	2.2711	0.93251	0.03611	0.67095	1.77742	0.66585	0.62697	-0.2784	-0.12514
Z005E0183	5	183	81.7066	49.365	28.8482	0.255241	-0.00778	0.07937	0.11315	2.372	1.10847	0.03725	0.77782	1.98082	0.58002	0.63031	0.7482	-1.35168
Z005E0184	5	184	79.4751	60.4276	27.84575	0.28716	0.00974	0.10563	0.11792	2.8729	1.059732	0.05206	0.84585	2.89842	0.6721	0.84288	2.5864	0.31366
Z005E0185	5	185	79.2563	55.1045	27.3259	0.251538	-0.05752	0.02469	0.1106	2.094	1.057944	0.044783	0.73145	2.38015	0.69366	0.63104	1.4001	-0.39741
Z005E0186	5	186	78.1601	51.7474	27.6947	0.27655	-0.03404	0.04929	0.10411	2.2806	1.052316	0.044007	0.97385	1.92732	0.97392	0.99228	0.5752	0.93731
Z005E0187	5	187	86.4415	32.9518	32.3617	0.24438	-0.016043	0.072095	0.084071	1.7078	1.08316	0.04095	0.64445	2.07112	0.11422	0.44778	1.1713	-1.60788
Z005E0189	5	189	79.9835	48.6559	28.2066	0.27672	-0.017374	0.068053	0.083484	1.82278	1.1014	0.044229	0.91616	2.392053	0.79395	0.64225	1.0277	0.0278
Z005E0190	5	190	78.0347	52.7646	27.586	0.21793	-0.022559	0.06557	0.078974	2.8217	1.10125	0.044435	1.38505	3.40662	1.04622	0.90088	0.707	1.86135
Z005E0191	5	191	87.4968	44.345	26.9033	0.2847	0.00411	0.08873	0.14543	1.5243	1.08851	0.043923	0.74295	2.60252	0.95452	0.53358	3.5275	2.32085
Z005E0192	5	192	83.381	42.218	27.4326	0.26774	-0.03542	0.05111	0.01919	1.3916	1.01683	0.03202	0.66515	2.31747	0.7941	0.70132	-0.271	0.30272
Z005E0193	5	193	77.6105	61.4695	27.2062	0.36008	-0.01221	0.07505	0.09791	1.94959	1.08836	0.047936	0.86263	2.41468	0.62892	0.65187	2.377	-0.02254
Z005E0195	5	195	78.0705	.	.	.	.	.	.	.	.	.	.	.	.	.	.	.
Z005E0196	5	196	78.9586	46.1242	26.6453	0.29806	0.00828	0.10118	0.07219	1.3374	1.06288	0.04314	1.06745	2.45424	0.60832	0.75377	-0.306	0.51514
Z005E0197	5	197	81.1085	38.8554	27.5016	0.09148	-0.06726	0.02034	-0.01317	1.6379	0.95358	0.03493	0.85716	2.74082	0.94892	0.84518	-2.8389	0.23984
Z005E0198	5	198	78.7831	44.9466	27.6612	0.19027	-0.06163	0.0266	0.04021	1.7571	1.05002	0.043383	0.79816	2.09272	1.19222	0.79828	-0.7475	0.41711
Z005E0199	5	199	80.5563	40.1364	26.7968	0.22058	0.05084	0.13865	0.12056	2.26	1.03015	0.03851	0.65435	2.04672	0.59772	0.55318	0.9652	-0.54895
Z006E0001	6	1	74.8269	45.4685	27.6989	0.08529	-0.02599	0.05297	-0.02123	0.99418	1.05134	0.0454	1.3935	2.80447	1.1052	0.84057	-2.0057	2.15815
Z006E0002	6	2	76.9939	45.7078	26.7136	0.17155	-0.03404	0.05403	0.01403	1.14068	1.04494	0.04259	0.9126	2.5406	1.15601	0.72153	-1.6373	0.76831
Z006E0003	6	3	77.1501	46.2543	26.9091	0.19965	-0.03486	0.05221	0.0436	1.31218	1.08901	0.04702	0.8866	2.4957	1.2761	0.87444	-1.7208	0.35957
Z006E0005	6	5	76.1009	46.2748	27.3673	0.16604	-0.02848	0.05901	0.05867	1.23508	1.06102	0.04424	1.7706	2.79185	1.30441	0.9557	-1.5375	3.31788
Z006E0006	6	6	75.756	46.0859	26.7183	0.17854	-0.05143	0.03662	0.03551	1.79108	1.10887	0.0415	1.27389	2.5659	0.8766	0.77355	-1.5025	0.74793
Z006E0007	6	7	75.2273	62.799	30.5866	0.32037	-0.017192	0.069829	0.12821	2.82828	1.05178	0.058016	1.3046	3.445	0.9434	0.75911	3.0244	1.91708
Z006E0008	6	8	80.0506	53.6954	27.1395	0.24425	0.01349	0.10324	0.09186	1.40798	1.07134	0.04775	1.0142	2.0179	1.003	0.6851	0.54	0.90227
Z006E0009	6	9	75.8941	43.8876	28.72	0.18962	-0.06655	0.02092	-0.00235	1.07358	1.04495	0.04337	0.817	2.3502	1.16265	0.74143	-1.9907	0.5961
Z006E0010	6	10	78.7581	68.8982	28.48098	0.22205	0.05117	0.14229	0.16187	1.81278	1.09633	0.054199	0.93	2.3588	0.9524	0.6515	1.9293	-0.06387
Z006E0011	6	11	78.3614	66.5471	29.3084	0.30142	-0.00328	0.09255	0.14142	1.74233	1.11769	0.055703	1.4982	3.7121	0.9976	0.87119	2.292	2.94348
Z006E0012	6	12	80.9018	52.83289	28.3341	0.13743	-0.03678	0.04987	0.0268	1.34618	1.10927	0.04704	1.0175	2.4014	0.9748	0.6507	-2.2226	-0.77002
Z006E0013	6	13	75.5634	57.897	28.49097	0.2048	-0.03757	0.05054	0.06279	2.13968	1.15633	0.04867	0.9982	2.4406	0.9122	0.6553	0.8033	0.32904
Z006E0014	6	14	77.1518	37.8807	28.46294	0.1896	-0.03021	0.05909	0.0042	0.93258	1.02597	0.04495	1.634	2.73166	1.5327	1.1697	-1.8311	4.3918
Z006E0015	6	15	75.5104	44.8108	28.1728	0.29446	-0.00228	0.08526	0.16381	1.88818	1.00804	0.04693	1.8568	3.3313	1.20656	0.9643	0.9924	5.22328
Z006E0016	6	16	77.7937	61.9286	27.8586	0.28705	0.02206	0.11495	0.16467	1.54948	1.11841	0.04787	1.29	2.576	1.1902	0.916	1.5776	2.80158
Z006E0017	6	17	80.1706	40.4408	27.3967	0.20844	0.01182	0.10009	0.09142	1.92778	1.12897	0.0449	1.15523	2.63765	1.7125	0.804656	0.4589	2.76034
Z006E0018	6	18	76.9427	49.1913	29.7546	0.22172	-0.06057	0.02475	0.05814	1.73204	0.98643	0.04636	0.8367	2.4043	1.17958	0.72575	-0.7563	0.27042
Z006E0020	6	20	78.7261	39.9383	28.0753	0.13889	-0.03771	0.05041	0.06744	1.65412	1.03694	0.04444	1.4789	2.2946	1.4607	1.0243	-2.2736	3.01745
Z006E0023	6	23	76.0179	50.3045	28.6135	0.36169	0.00586	0.08961	0.080507	1.18498	1.076745	0.04809	1.2948	3.2673	1.0661	0.83186	1.9038	3.00097
Z006E0024	6	24	80.1216	43.9719	29.2016	0.30938	-0.02413	0.05856	0.05107	1.58458	1.17259	0.04429	1.0766	2.4784	1.27448	0.9098	0.7246	2.64538
Z006E0025	6	25	77.3764	37.9785	28.44839	0.16392	-0.04773	0.04033	0.00019	1.44828	1.02838	0.04265	1.10176	2.49	1.8072	1.0489	-2.4318	3.27743
Z006E0026	6	26	77.3432	37.1665	27.1351	0.14226	-0.05527	0.03889	0.02472	0.89878	0.94635	0.03409	0.8405	2.2325	0.7434	0.5827	-2.7827	-0.61808
Z006E0027	6	27	80.5915	55.0596	27.6747	0.20118	-0.02357	0.06038	0.05331	2.56878	1.13897	0.048889	1.17134	2.9389	1.103	0.73103	1.0156	1.32647
Z006E0028	6	28	77.3173	43.7169	27.6708	0.14248	-0.04053	0.05885	0.01754	1.58787	1.01507	0.04361	0.9167	2.3887	1.0287	0.74924	-0.6467	0.95289
Z006E0029	6	29	77.7788	57.771	30.3456	0.31037	0.00143	0.08371	0.12075	1.78698	1.12978	0.051902	0.9191	2.3961	0.8743	0.6381	2.9736	0.60868
Z006E0031	6	31	77.5208	57.2551	27.5272	0.13818	-0.04024	0.04684	0.0442	1.98658	1.11308	0.04575	1.019	2.5503	1.0543	0.77506	-1.5844	-0.04676
Z006E0032	6	32	81.6099	50.0951	28.7405	0.25296	-0.05299	0.03989	0.05022	1.56155	0.87805	0.049731	1.0031	2.1585	1.4562	0.77167	-1.5435	1.99619
Z006E0033	6	33	74.2657	49.1643	28.2805	0.20031	-0.019661	0.068266	0.10062	1.76738	1.17371	0.04621	1.19781	3.0236	1.18631	0.86684	0.6942	2.01003
Z006E0034	6	34	76.4426	53.4579	28.6281	0.16934	-0.03413	0.05348	0.082439	1.49448	1.0114	0.050507	1.4473	3.067	1.0135	0.80091	0.1277	2.49605
Z006E0035	6	35	80.4472	43.0258	29.4398	0.20266	-0.00947	0.07873	0.06073	1.47878	1.0695	0.04596	1.031	1.6255	0.8406	1.0514	0.1262	1.55458
Z006E0036	6	36	78.5968	46.3666	28.8595	0.27005	-0.00016	0.08515	0.12556	1.58697	1.01958	0.0483	1.7604	3.5111	1.6404	1.175	-0.465	5.8236
Z006E0037	6	37	81.3463	42.0204	27.5067	0.20735	0.03985	0.12806	0.06393	0.60788	1.03268	0.03943	1.20831	2.5553	1.455	0.6938	-0.8891	2.41593
Z006E0038	6	38	76.3715	68.3532	29.6616	0.224261	-0.00734	0.072199	0.12749	1.47718	1.31005	0.06017	1.3188	3.7228	1.1006	0.810995	2.8918	2.3452
Z006E0041	6	41	74.1823	54.6874	26.8249	0.12389	-0.0483	0.0371	0.02285	0.95338	1.07124	0.04556	0.906	2.3832	0.8866	0.71975	-1.9678	-0.6826
Z006E0042	6	42	76.238	58.5931	28.2049	0.19339	-0.0476	0.03991	0.03112	1.40568	1.09336	0.049711	1.3351	2.63001	1.7008	1.0077	-1.5864	2.61338
Z006E0043	6	43	77.5932	66.1376	29.6827	0.24186	-0.03887	0.06711	0.084023	1.31538	1.06942	0.055895	1.19737	2.8324	1.5192	0.78812	1.2219	2.67532
Z006E0044	6	44	77.3423	61.0233	28.8796	0.30561	-0.02765	0.05692	0.11868	1.84768	1.15637	0.051365	0.9497	2.68399	0.9914	0.74433	2.3253	0.88804
Z006E0046	6	46	76.8832	53.253	20.7935	0.15523	-0.05959	0.02826	0.01949	1.15888	0.99801	0.04194	1.0594	2.63788	1.1066	0.87799	-2.3138	1.61483
Z006E0047	6	47	78.4815	40.8831	28.7771	0.17423	-0.03744	0.04453	0.03669	2.01078	0.98906	0.0359	1.09016	2.6066	1.0213	0.76139	-0.7044	1.52968
Z006E0048	6	48	81.0722	42.4937	28.51376	0.12934	-0.04939	0.03725	-0.00077	1.03938	1.09331	0.049547	0.8641	2.1209	1.27896	0.70992	-1.8441	0.68376
Z006E0049	6	49	76.4155	77.0468	29.556	0.27351	0.02586	0.11349	0.17808	2.52218	1.12748	0.057984	1.17642	3.2357	1.119	0.9682	3.5443	2.60777
Z006E0050	6	50	78.9115	47.9213	27.1115	0.18515	-0.0387	0.04937	0.03224	1.25568	0.98155	0.051446	0.9444	2.2548	1.7939	0.89381	-1.6707	2.44711
Z006E0051	6	51	77.7668	42.2633	27.34	0.16263	-0.04427	0.03916	0.05127	1.64512	1.09098	0.04303	1.4731	2.8522	1.28804	0.7995	-1.18	2.72018
Z006E0052	6	52	77.1032	35.0169	26.9184	0.24632	-0.04252	0.05172	0.03648	1.43848	1.0589	0.04283	0.8539	2.2572	1.0372	0.74648	-1.5551	0.1799
Z006E0053	6	53	76.9179	49.8881	29.6778	0.28339	0.0302	0.11844	0.13542	2.40738	1.14639	0.053674	2.0355	4.5345	1.5424	1.1678	2.4662	7.61317
Z006E0054	6	54	77.9059	57.1796	28.50211	0.18785	-0.03958	0.04593	0.06969	2.27348	1.16636	0.05249	1.1508	2.5929	1.29235	0.810495	0.6457	1.74443
Z006E0055	6	55	80.7975	53.7159	29.2962	0.26244	0.00188	0.08983	0.077961	1.50368	1.05846	0.048936	1.2965	2.8224	1.13359	0.88634	0.6794	2.75382
Z006E0056	6	56	77.6992	62.0089	29.4063	0.17206	-0.014516	0.072995	0.07254	2.00388	1.12233	0.054015	0.9391	2.4929	0.867	0.6929	1.1837	0.12308
Z006E0057	6	57	78.0647	60.1915	29.7837	0.19832	-0.02676	0.05833	0.10525	1.94718	1.14601	0.055457	1.11429	3.1119	1.0801	0.77628	1.5982	1.706
Z006E0058	6	58	77.8768	49.4054	28.8512	0.21035	-0.0434	0.0421	0.01509	1.6998	0.99813	0.04688	1.2354	2.66466	1.4409	0.83283	-1.1665	2.68466
Z006E0059	6	59	77.7574	45.641	28.433979	0.28011	0.02364	0.11181	0.19248	1.55408	1.05077	0.051691	1.86	3.3948	2.393	1.115	0.8296	7.28172
Z006E0060	6	60	75.6402	.	.	.	.	.	.	.	.	.	.	.	.	.	.	.
Z006E0061	6	61	79.4066	58.6632	29.6734	0.21085	0.01521	0.10472	0.14119	1.86718	1.10876	0.05409	1.188394	2.7297	0.8811	0.74619	1.8379	1.57198
Z006E0062	6	62	79.215	49.2712	28.1497	0.20361	-0.04213	0.04593	0.04315	1.62592	1.09776	0.04795	0.8158	2.9045	1.0881	0.87575	-0.9207	0.26033
Z006E0063	6	63	81.555	51.9136	28.8955	0.29902	-0.00329	0.08256	0.11921	1.65114	1.00269	0.04851	1.0604	2.4666	1.4766	0.9914	0.5513	2.80423
Z006E0065	6	65	84.1499	44.5445	28.7305	0.25082	-0.03907	0.04881	0.04722	1.80458	1.05499	0.04637	1.0002	2.4616	1.14058	0.6905	0.0838	1.0279
Z006E0066	6	66	81.6151	48.2131	27.9595	0.28141	-0.03524	0.05278	0.05332	1.08768	1.00783	0.04713	0.6875	2.69165	1.15609	0.608	-0.3427	0.38498
Z006E0068	6	68	76.9089	48.326	27.45	0.20403	-0.02597	0.06212	0.0642	0.82028	1.00874	0.04631	1.71	3.1698	1.9895	0.643	-1.7994	4.17717
Z006E0069	6	69	77.367	52.78856	26.1348	0.25985	0.04743	0.13571	0.15678	1.47558	1.05078	0.049647	1.287	2.74952	0.8555	0.6899	0.6558	1.29172
Z006E0070	6	70	78.6018	51.0934	28.0936	0.25987	0.01638	0.1024	0.11754	0.62818	1.06047	0.04803	1.09228	2.81169	1.21074	0.6659	-0.3296	0.89415
Z006E0071	6	71	80.3914	49.6458	29.103	0.224007	-0.00653	0.0816	0.11737	1.72163	1.06439	0.049481	2.0324	2.8875	2.1372	1.3828	0.152	6.95548
Z006E0072	6	72	76.2535	69.3231	29.3968	0.32789	0.02412	0.10974	0.15122	1.74351	1.06941	0.057537	1.5943	3.3992	1.1106	0.9273	3.5837	3.92923
Z006E0073	6	73	77.1266	61.7254	28.52795	0.28978	0.04774	0.13613	0.15487	1.67551	1.084308	0.052414	1.0094	2.74009	0.847	0.6799	3.1265	1.56917
Z006E0074	6	74	75.1919	54.2879	29.3849	0.24848	-0.03	0.05534	0.09054	1.48048	1.03538	0.049249	1.26352	3.0319	1.5876	0.85158	0.8897	3.21397
Z006E0075	6	75	77.8746	47.5585	28.8616	0.19257	-0.03363	0.05458	0.05498	1.84608	1.1078	0.055697	1.22168	2.68819	1.902	0.75209	-0.1301	2.57203
Z006E0076	6	76	74.5961	.	.	.	.	.	.	.	.	.	.	.	.	.	.	.
Z006E0077	6	77	75.1246	53.7864	28.46155	0.22135	0.00688	0.09478	0.081498	1.43578	1.01997	0.04881668	1.4246	3.566	1.0796	0.84576	0.5173	3.64849
Z006E0078	6	78	79.2255	53.5637	27.7527	0.28597	-0.03229	0.06519	0.05111	1.33648	1.04281	0.052224	1.11129	2.3536	0.901	0.83186	0.2672	1.80388
Z006E0079	6	79	78.4959	51.1201	28.9895	0.24051	-0.03266	0.06303	0.02924	1.16378	0.99083	0.049381	1.185364	2.4829	1.28735	0.78431	-0.8577	2.0633
Z006E0080	6	80	77.3463	50.523	27.7437	0.21819	-0.04492	0.04172	0.03801	1.18568	1.06905	0.04508	1.3754	2.8868	1.0221	0.76489	-1.0339	1.93415
Z006E0081	6	81	77.2937	38.8731	26.6424	0.27421	-0.04701	0.0383	0.03483	1.16338	1.13123	0.03882	0.9461	2.4078	0.9236	0.6987	-0.3193	0.94664
Z006E0082	6	82	78.0107	62.5871	28.9688	0.22058	-0.06043	0.02715	0.087067	2.11618	1.07946	0.054985	1.10554	2.66142	1.0022	0.6933	0.5093	0.12267
Z006E0083	6	83	78.2724	55.4854	28.7075	0.28347	-0.04431	0.04238	0.06821	2.47248	1.11151	0.053634	1.0466	2.4643	0.9456	0.6627	0.6717	-0.06309
Z006E0084	6	84	79.0802	43.7921	28.0061	0.23791	-0.02084	0.06675	0.06566	1.43068	1.02285	0.04599	0.9873	2.4971	1.16671	0.72262	-0.0223	1.86628
Z006E0085	6	85	77.7085	53.7472	26.937	0.20133	-0.05931	0.02812	0.03454	1.67162	1.01256	0.04714	0.8891	2.3825	0.8565	0.607	-0.8063	-0.30508
Z006E0086	6	86	75.9534	41.3183	29.0311	0.14789	-0.06897	0.01816	0.02793	1.60839	0.89265	0.04306	0.9725	2.1231	0.7205	0.5644	-2.2282	-0.81296
Z006E0087	6	87	77.094	49.289	28.48452	0.1919	-0.03372	0.05352	0.083244	1.36218	1.05677	0.04609	1.6429	3.1853	1.3731	0.76183	-0.3648	3.64548
Z006E0088	6	88	78.7189	62.9205	28.0897	0.29116	-0.02281	0.06533	0.09383	1.91738	1.11065	0.055741	1.18579	2.272	1.21562	1.0283	0.9767	1.89758
Z006E0089	6	89	77.6328	51.0241	28.1523	0.18792	-0.019951	0.06447	0.03537	1.30938	1.00136	0.04525	1.3148	2.8311	1.4974	0.906	-1.5623	2.80031
Z006E0090	6	90	76.2161	74.5984	29.7415	0.28393	-0.01014	0.077389	0.0982	1.89098	1.07096	0.056621	1.3518	3.0975	1.0563	0.9128	1.4407	1.83473
Z006E0091	6	91	80.6103	57.5287	27.8846	0.19079	-0.00436	0.08372	0.082021	1.08568	1.13388	0.049225	0.9718	2.61801	1.25044	0.88456	-0.0867	1.51024
Z006E0092	6	92	77.6626	52.3441	29.0423	0.18331	-0.03037	0.06111	0.05921	1.6784	1.05211	0.0481	1.25799	2.3912	1.1221	0.75738	-0.2934	1.40823
Z006E0093	6	93	74.5964	45.8206	27.9618	0.21134	-0.02878	0.05879	0.0662	1.28408	1.04171	0.04795	1.5653	2.64671	1.0843	0.5976	-1.1542	1.64739
Z006E0094	6	94	76.1816	58.5163	29.4707	0.23847	-0.01211	0.070327	0.09332	1.79298	1.06874	0.051945	1.26708	3.5494	1.6454	0.8678	1.1067	4.02594
Z006E0095	6	95	76.1218	37.2288	27.6827	0.16566	-0.05684	0.03893	-0.01531	0.74658	1.11911	0.03893	1.25744	1.6577	0.8882	0.84572	-3.561	0.52639
Z006E0096	6	96	78.904	49.2682	28.1227	0.19809	-0.03873	0.04941	0.06358	1.79358	1.20425	0.0465	1.26384	2.2578	1.19352	0.88222	-0.5753	1.53075
Z006E0097	6	97	75.2507	61.6654	27.3274	0.26238	-0.03204	0.05142	0.081224	1.63887	1.01162	0.051179	1.0438	2.4048	0.9229	0.6569	0.5392	0.2218
Z006E0098	6	98	82.6281	48.7101	28.0295	0.241	-0.04148	0.04658	0.03961	1.21088	1.0995	0.04599	0.8859	2.74819	1.6436	0.6912	-0.7043	1.7027
Z006E0099	6	99	80.2358	54.2716	29.1675	0.23035	-0.03122	0.06283	0.07561	1.77538	1.02346	0.050488	1.4405	2.69097	2.1007	0.9804	-0.393	4.29149
Z006E0100	6	100	76.1825	61.4811	28.0303	0.224509	-0.04167	0.05136	0.08238	1.669765	1.09346	0.048921	0.9655	2.3583	0.9436	0.6895	1.3329	0.38294
Z006E0101	6	101	76.7849	43.9353	27.497	0.17873	-0.01482	0.072206	0.079147	1.44068	1.03714	0.04292	0.8218	1.6776	0.767	0.6234	-0.8158	-0.59843
Z006E0102	6	102	74.6496	78.0991	29.6439	0.36029	-0.017812	0.070326	0.12657	1.87518	1.16297	0.054603	0.8753	1.1935	1.8806	1.3855	1.8842	2.96527
Z006E0103	6	103	79.1798	40.586	28.0977	0.24293	0.01077	0.09792	0.1047	1.61744	1.08887	0.04481	1.23185	2.73284	1.31912	0.86231	-0.1136	2.8626
Z006E0104	6	104	78.2856	63.4269	28.6515	0.28263	0.05105	0.13431	0.20358	2.73628	1.1243	0.05619	0.8809	2.70948	0.6714	0.5918	4.1475	0.50746
Z006E0105	6	105	82.2086	59.4367	29.7157	0.33729	-0.02715	0.06616	0.07719	3.96708	1.13253	0.05198	0.9549	2.535	1.0881	0.6818	4.1654	1.58275
Z006E0106	6	106	77.3717	77.6083	29.0948	0.24158	-0.00362	0.08333	0.18128	1.84238	1.09685	0.055667	0.94	2.716287	1.0075	0.9238	3.137	1.31306
Z006E0107	6	107	74.753	51.9663	28.0554	0.25495	-0.00924	0.08621	0.080778	1.662273	1.06771	0.049414	1.5801	2.9658	1.058	0.6278	1.2448	2.17378
Z006E0108	6	108	78.0675	58.4468	28.1541	0.2203	-0.03265	0.05402	0.09737	1.62232	0.96845	0.049022	1.0092	2.75238	1.0658	0.7271	0.5681	1.60205
Z006E0109	6	109	77.4052	53.1583	27.3153	0.16929	-0.00193	0.09233	0.08748	1.41088	1.00266	0.04569	1.9172	3.3021	1.4003	0.9418	-0.5397	4.67313
Z006E0110	6	110	75.9901	63.0326	29.4299	0.2073	-0.02161	0.06559	0.12722	2.00448	1.12992	0.051395	1.20949	3.0473	1.17476	0.85992	1.3652	1.64893
Z006E0111	6	111	78.5128	52.4682	28.6724	0.226776	-0.00653	0.0816	0.079358	1.49358	1.16518	0.04854	1.4381	2.64821	1.5973	0.9894	0.3592	3.12927
Z006E0112	6	112	75.8266	.	.	.	.	.	.	.	.	.	.	.	.	.	.	.
Z006E0113	6	113	80.6274	44.3308	28.749	0.20218	-0.06577	0.0247	0.06055	3.42888	1.02664	0.0473	0.9608	2.503	0.8312	0.75627	0.4027	0.27932
Z006E0114	6	114	76.9745	63.0869	28.8057	0.26857	-0.02809	0.05421	0.0894	1.65279	1.09111	0.051613	1.24229	2.5166	0.861	0.6928	1.4766	0.75051
Z006E0115	6	115	78.9928	52.1512	28.23	0.22199	-0.0471	0.03977	0.01219	1.52878	1.07033	0.04423	1.0299	2.5488	1.5282	0.89975	-1.7076	1.71891
Z006E0116	6	116	75.269	47.8963	28.33065	0.29947	0.07504	0.17061	0.21508	1.03058	1.06574	0.050615	1.5848	3.682	1.6643	0.83735	2.6608	6.0429
Z006E0117	6	117	78.2308	58.0163	30.7613	0.19676	0.037	0.1246	0.14388	1.59453	1.16596	0.050579	1.09565	1.7786	1.14302	0.8613	1.9054	1.52376
Z006E0118	6	118	78.1165	45.7241	28.8334	0.19829	-0.02654	0.06444	0.01621	1.20538	1.06241	0.056231	1.3332	2.76997	2.3357	1.109	-1.3307	4.41946
Z006E0119	6	119	78.812	38.1989	27.84	0.24822	-0.019331	0.06714	0.02562	1.42818	1.03434	0.04262	1.14901	2.5016	1.0813	0.71824	-1.3116	2.32449
Z006E0120	6	120	76.2153	55.0293	27.8296	0.19323	-0.06787	0.02138	0.01567	1.88008	1.12429	0.04661	0.7978	2.032	0.8972	0.73887	-0.5752	-0.66799
Z006E0121	6	121	81.3388	60.1403	27.6165	0.20822	-0.05723	0.03252	0.04015	1.29728	1.076776	0.050377	1.13528	2.5355	1.013	0.5603	-1.0754	-0.4345
Z006E0122	6	122	74.7897	58.059	29.2371	0.27575	-0.00883	0.077298	0.11229	1.70306	1.09422	0.050379	1.0648	2.73645	1.24663	0.79771	1.7353	1.97456
Z006E0123	6	123	78.9245	50.1359	28.1018	0.24312	0.05248	0.14556	0.13482	1.69015	0.99362	0.049485	1.08428	2.8872	1.057	0.6541	0.8213	2.27626
Z006E0124	6	124	76.8104	.	.	.	.	.	.	.	.	.	.	.	.	.	.	.
Z006E0125	6	125	76.388	47.1168	27.5443	0.24051	0.06144	0.15729	0.12427	1.23098	1.01749	0.050208	1.7739	2.9027	1.4691	0.9114	-0.3842	4.33398
Z006E0126	6	126	73.46	50.7371	28.34343	0.21316	-0.00797	0.09426	0.077426	1.55028	1.11716	0.049012	1.20164	3.268	1.1944	0.953	0.9804	3.01869
Z006E0128	6	128	80.121	51.6221	29.2977	0.39009	-0.017221	0.074487	0.09988	1.95438	1.0729	0.052447	0.9158	2.66423	1.5619	0.83209	0.9716	2.01951
Z006E0129	6	129	75.5169	49.738	28.51202	0.18137	-0.05374	0.0377	0.04896	2.67428	1.25555	0.0487	0.948	2.0433	1.33	0.6354	0.6517	-0.00546
Z006E0133	6	133	77.068	63.2927	29.0728	0.28805	-0.02187	0.06523	0.11556	2.47148	1.16212	0.052299	1.0075	2.5763	0.9959	0.7369	1.963	0.27085
Z006E0134	6	134	75.4261	53.4074	27.5161	0.25175	-0.02852	0.0596	0.0698	1.65582	1.07526	0.04721	1.5416	2.1748	1.4333	0.9423	-1.2247	2.43786
Z006E0135	6	135	78.3662	56.1137	29.2608	0.24676	0.00403	0.09564	0.10843	1.666932	1.11843	0.052101	1.13342	3.1301	1.2415	0.84867	1.1087	2.34463
Z006E0136	6	136	80.2442	47.2151	28.8281	0.23214	-0.01442	0.07572	0.06991	2.21938	1.081273	0.06363	0.7951	1.9162	1.3373	0.81782	0.6481	0.94909
Z006E0137	6	137	77.9987	49.4407	29.5886	0.21169	-0.04227	0.04579	0.04384	1.70914	1.09008	0.04864	1.0469	2.4531	1.3493	0.78707	-0.4929	1.1991
Z006E0138	6	138	77.452	44.8714	27.6063	0.24109	-0.019906	0.067647	0.0738	2.07138	1.01979	0.04556	1.185071	2.3774	1.22076	0.82978	0.0906	2.33277
Z006E0139	6	139	76.9246	49.0218	27.4921	0.16789	-0.03424	0.05383	0.05498	2.38258	1.12551	0.04809	1.406	2.67586	1.16135	0.86558	-0.3335	1.78273
Z006E0140	6	140	77.7954	58.1297	29.5431	0.24604	0.08416	0.17191	0.12033	1.43898	1.18625	0.055544	1.0155	2.66114	1.4739	0.9815	1.9592	2.80672
Z006E0141	6	141	76.5854	50.3227	28.2903	0.19988	0.01044	0.09589	0.13268	1.93938	1.06527	0.049991	2.3364	5.0535	1.571	1.1965	1.6983	8.26853
Z006E0142	6	142	80.5792	57.3471	29.053	0.225162	-0.03452	0.05358	0.081035	1.78168	1.09257	0.04827	1.4627	2.563	1.30925	0.9331	0.2517	2.6607
Z006E0143	6	143	74.7351	65.9246	27.9561	0.2511	0.03004	0.11798	0.13322	1.41038	1.12546	0.052976	1.3506	3.4979	0.9084	0.6327	3.0613	2.4178
Z006E0144	6	144	80.3981	60.325	29.9545	0.19622	-0.04304	0.04288	0.06863	1.41078	1.080202	0.051225	1.0467	2.5636	1.4252	1.0607	-0.5784	2.12215
Z006E0145	6	145	76.6795	61.4136	28.0759	0.223137	-0.017103	0.070112	0.1016	1.87548	1.12643	0.051664	0.9441	2.80248	1.0594	0.70186	1.8114	0.80319
Z006E0146	6	146	75.6193	69.1033	28.9061	0.21254	0.01645	0.11042	0.17552	1.84728	1.06712	0.055345	0.8558	2.4172	0.9422	0.681	2.6191	-0.09324
Z006E0147	6	147	81.5027	46.381	27.6929	0.21007	-0.05437	0.03367	0.03413	1.88898	1.08894	0.04168	0.7971	2.0728	1.4821	0.9833	-2.1547	1.13799
Z006E0148	6	148	75.3704	59.0877	29.4457	0.32219	-0.00524	0.07837	0.10573	2.07848	1.09295	0.051568	0.9235	3.0436	1.0088	0.72044	2.0978	1.49458
Z006E0149	6	149	77.1709	71.594	30.2272	0.32729	-0.0212	0.068128	0.10919	3.72368	1.08824	0.054387	0.8636	2.9059	0.6928	0.5997	4.1759	-0.25606
Z006E0150	6	150	77.8009	39.856	26.7014	0.13388	-0.08329	0.00817	-0.01971	1.43758	0.94535	0.04259	0.8019	2.2851	0.9445	0.6855	-3.0042	-0.54005
Z006E0151	6	151	75.6411	.	.	.	.	.	.	.	.	.	.	.	.	.	.	.
Z006E0152	6	152	75.7866	70.316	28.8354	0.12869	-0.09978	-0.01181	0.11387	1.71483	1.11059	0.052379	1.2482	3.1815	0.3969	0.6879	0.3419	-0.70768
Z006E0153	6	153	76.1404	50.653	28.0086	0.2114	-0.05374	0.0377	0.02993	1.69507	1.11841	0.04661	1.0468	2.70051	1.3283	0.9378	-0.6021	1.93167
Z006E0154	6	154	78.1409	49.3944	30.5278	0.21295	-0.04999	0.03812	0.04474	1.36988	0.95295	0.04585	1.8755	3.2153	1.7448	0.89264	-1.4814	4.37453
Z006E0155	6	155	79.8816	26.1445	28.0095	0.10989	-0.05158	0.03458	-0.0004	1.23238	1.04421	0.0389	0.8065	1.9842	1.3341	0.76421	-3.0894	1.3254
Z006E0156	6	156	81.2214	53.3018	28.36131	0.25552	-0.05696	0.02693	0.07298	2.17688	1.11358	0.04854	1.24648	2.67378	1.20956	0.82724	0.1042	0.90663
Z006E0157	6	157	76.899	51.662	32.6455	0.20605	-0.015742	0.072379	0.10329	2.11528	1.04932	0.050068	1.3838	3.2901	1.7055	0.937	1.1194	4.30042
Z006E0158	6	158	79.6587	61.8466	28.48478	0.19678	-0.02271	0.06543	0.078966	1.46318	1.10625	0.051917	1.6267	2.8637	1.3139	0.83789	-0.7349	1.89008
Z006E0159	6	159	76.9206	72.4025	30.3121	0.225214	0.01518	0.10832	0.13653	1.670016	1.09264	0.057229	0.7646	2.72955	1.3402	0.89879	1.9673	1.53108
Z006E0160	6	160	80.5284	69.471	30.6129	0.33029	0.0246	0.11406	0.14001	1.65054	1.09976	0.06289	1.15707	2.844	0.8499	0.6694	4.4268	1.13754
Z006E0161	6	161	79.1208	55.2539	29.2428	0.30788	0.02264	0.11089	0.1216	1.45738	1.11314	0.050772	1.933	3.7713	1.6359	0.73229	1.7264	5.27544
Z006E0162	6	162	74.6258	38.4368	28.0954	0.11679	-0.07374	0.02323	0.00197	1.45548	1.15032	0.04149	0.8944	1.8385	0.4364	0.1908	-2.055	-3.0258
Z006E0163	6	163	76.6998	52.2743	26.0584	0.25918	-0.019906	0.067647	0.05977	1.57184	1.02201	0.05143	1.0758	2.70693	1.0268	0.86242	0.0729	1.80602
Z006E0164	6	164	77.8223	66.8059	28.6306	0.23363	-0.02748	0.05466	0.10207	1.35258	1.16175	0.053753	1.15908	2.9843	0.9847	0.77625	0.7197	1.06889
Z006E0165	6	165	81.2685	48.398	28.0377	0.222798	-0.016027	0.068525	0.078267	1.13478	1.03599	0.04703	1.4812	3.1412	1.3816	0.5045	0.0915	3.10751
Z006E0166	6	166	78.0143	49.8806	29.075	0.1994	-0.03164	0.05058	0.079652	3.31748	1.06613	0.04834	1.1797	2.8766	1.16088	0.79442	0.3922	0.99901
Z006E0167	6	167	79.9942	46.4862	27.4204	0.15737	-0.06675	0.01933	0.04074	1.5837	1.01828	0.04362	1.3216	2.65084	1.6342	0.74463	-2.289	2.10357
Z006E0168	6	168	75.7631	50.6623	28.37925	0.225798	0.01867	0.10187	0.077652	0.75668	1.1243	0.04949	1.27396	2.76471	1.5118	0.956	-1.0219	2.70507
Z006E0169	6	169	75.8616	67.6679	28.1882	0.31638	-0.012447	0.074582	0.13217	1.27978	1.03275	0.058296	1.4423	4.3747	1.12515	0.72131	2.5826	3.61137
Z006E0170	6	170	80.2029	44.951	27.0828	0.15662	-0.04894	0.03441	0.02709	1.04838	1.04852	0.04159	1.21361	2.61941	0.9436	0.6843	-1.7163	1.35216
Z006E0171	6	171	74.9634	56.0566	28.7836	0.25387	0.05305	0.14076	0.13322	1.83338	1.10159	0.053665	1.424	3.3224	1.13145	0.6664	1.6647	2.46514
Z006E0172	6	172	78.4606	51.2964	28.7777	0.231373	0.0307	0.11633	0.1335	1.35928	1.12567	0.050165	1.4738	2.5853	1.4826	0.9601	1.2316	4.09302
Z006E0173	6	173	77.3021	47.531	27.4908	0.13014	-0.0721	0.01569	0.02446	1.25208	0.99274	0.04003	1.15314	2.66261	0.8048	0.6376	-1.5589	0.61037
Z006E0174	6	174	75.9017	50.8158	28.3286	0.23864	0.00196	0.093	0.1013	0.88708	1.03511	0.04973	1.7087	2.70304	2.2942	1.1326	-1.8907	5.00279
Z006E0175	6	175	79.6719	52.533	28.7601	0.20252	-0.03563	0.04776	0.06439	1.40288	1.086073	0.049724	1.0031	2.4375	1.015	0.6864	-0.7214	-0.07169
Z006E0176	6	176	83.4955	38.351	26.6091	0.14784	-0.0549	0.0332	0.02851	2.23898	1.04833	0.04011	0.7655	2.2591	1.28467	0.6866	-1.2274	1.02467
Z006E0177	6	177	78.5916	59.3866	28.6149	0.21692	-0.03547	0.05602	0.07615	2.51618	1.14909	0.050643	1.16886	2.66272	1.17094	0.6834	0.8869	1.07574
Z006E0178	6	178	75.9797	58.4915	30.1893	0.23634	-0.02842	0.05653	0.09382	1.96308	1.06642	0.052499	0.893	2.62074	1.0732	0.7019	1.1449	0.83899
Z006E0179	6	179	77.24	63.5812	29.1187	0.2844	0.0529	0.14112	0.22158	1.92508	1.10272	0.054794	1.0724	2.2083	1.4488	1.0734	3.4831	3.09468
Z006E0180	6	180	77.3737	39.5725	27.6916	0.17586	-0.03537	0.05218	0.01219	1.36758	1.0197	0.04471	1.5769	2.77942	1.28845	0.74292	-2.9641	2.23466
Z006E0181	6	181	76.3573	45.5705	27.697	0.26162	-0.016599	0.071555	0.09558	1.81008	1.10272	0.04472	0.9651	2.6026	1.26343	0.9456	0.4346	1.84964
Z006E0182	6	182	79.6109	79.5314	29.8473	0.33039	-0.013018	0.077124	0.1175	1.66069	1.11494	0.06006	1.12506	3.2951	1.17828	0.6203	3.0699	1.34331
Z006E0183	6	183	77.0319	53.8105	26.7759	0.23976	-0.02712	0.068675	0.083247	1.60243	1.11239	0.04811	1.17034	2.4031	0.8176	0.665	-0.0989	0.22264
Z006E0184	6	184	77.685	62.4888	28.2213	0.11049	-0.05668	0.02998	0.04635	2.16148	1.10787	0.051115	1.13486	2.8215	1.1151	0.73827	-0.3912	0.1587
Z006E0185	6	185	82.0071	48.7621	27.6574	0.30233	0.00226	0.09035	0.1065	0.85908	1.09261	0.04783	1.25079	3.1298	1.1211	0.9378	0.7986	3.1344
Z006E0186	6	186	75.3218	62.3314	29.0716	0.17155	-0.04966	0.03838	0.02211	1.51948	1.08639	0.04553	1.0508	2.5609	0.8852	0.682	-0.112	0.30807
Z006E0187	6	187	78.0465	.	.	.	.	.	.	.	.	.	.	.	.	.	.	.
Z006E0188	6	188	77.0301	50.1657	26.9146	0.17495	-0.03517	0.05242	0.06345	1.49118	1.14395	0.04835	1.15074	2.5583	1.4116	0.76469	-1.0366	1.05515
Z006E0190	6	190	75.8694	65.6969	29.4127	0.28247	-0.016909	0.07121	0.09497	1.61985	1.10378	0.053219	1.3727	3.1299	0.6083	0.6897	1.4853	1.01698
Z006E0191	6	191	78.157	52.0582	26.9338	0.17694	-0.06217	0.02587	0.00415	1.09858	1.0943	0.0469	0.8176	2.269	1.17102	0.76089	-2.3877	-1.12325
Z006E0192	6	192	77.4924	52.73126	28.8184	0.224078	-0.04082	0.04723	0.07353	2.03728	1.05565	0.050878	0.8653	2.5304	1.15087	0.6508	0.855	0.37697
Z006E0193	6	193	79.1248	60.3616	26.7529	0.19654	-0.04439	0.04384	0.082885	1.52228	1.16802	0.051461	1.0457	2.9684	0.9902	0.6782	0.0847	-0.10197
Z006E0194	6	194	78.3437	45.957	27.5372	0.25581	0.05941	0.14283	0.11423	1.08198	1.082848	0.04615	1.08318	2.594	1.3546	0.71851	0.6571	2.71285
Z006E0195	6	195	74.5862	51.6442	28.47581	0.16561	-0.04538	0.03994	0.06921	1.71846	1.06493	0.050509	1.16072	2.1633	1.6483	1.0545	-0.9383	2.38864
Z006E0196	6	196	77.7701	58.1576	26.9027	0.18038	-0.01031	0.075355	0.07135	1.41878	1.08313	0.049254	1.26235	2.73575	1.24593	0.77832	-0.5751	1.52615
Z006E0197	6	197	79.8657	38.0902	28.165	0.21318	-0.00802	0.08015	0.084104	1.65447	1.06204	0.04123	1.3161	2.8254	1.4102	0.81677	-0.6956	3.12059
Z006E0198	6	198	80.4241	39.5046	27.7981	0.18719	-0.04182	0.04746	0.0723	2.50908	0.99248	0.04269	1.3416	2.379	1.4454	0.85518	-0.567	2.97609
Z006E0199	6	199	76.0592	39.9344	29.1287	0.09429	-0.07435	0.02025	-0.00873	1.24518	0.97435	0.03998	0.9989	1.8786	1.19226	0.72541	-2.8161	0.11395
Z006E0200	6	200	77.8467	54.1288	28.7999	0.224838	-0.02625	0.05965	0.0645	1.95238	1.08821	0.052937	1.0529	2.4266	1.4807	0.75562	0.6829	1.72239
Z007E0001	7	1	77.5373	40.6626	28.0226	0.25043	0.00917	0.10596	0.03832	1.8226	1.0518	0.04331	0.91231	1.98804	0.94793	0.796626	-0.0119	0.30469
Z007E0002	7	2	75.5894	51.984	27.6422	0.16287	-0.06108	0.02665	0.02656	2.2728	1.1421	0.04481	0.62031	1.71354	0.91295	0.744126	-0.5269	-1.35165
Z007E0003	7	3	78.5551	47.4743	30.1706	0.15838	-0.04243	0.04562	0.05085	2.2951	1.15854	0.04801	1.09571	2.21464	1.0367	0.741796	0.1519	0.20078
Z007E0004	7	4	76.7207	46.2463	30.107	0.183194	-0.02637	0.0617	0.058589	1.7499	1.07526	0.04414	0.87673	2.51024	1.207	0.789186	-0.8747	0.7098
Z007E0005	7	5	82.5795	37.6268	27.2928	0.21228	-0.02231	0.07035	0.07842	3.0405	1.11617	0.048542	1.07921	2.60234	1.0386	0.903826	0.7186	1.3934
Z007E0007	7	7	76.5967	54.871	30.0065	0.15283	0.0281	0.11588	0.10492	1.3167	1.04476	0.046538	0.61461	2.17894	0.6277	0.508826	1.3673	-0.70516
Z007E0008	7	8	75.8039	57.4898	27.6916	0.2477	0.00627	0.10681	0.10566	1.994	1.14719	0.052505	1.33751	3.03184	1.046	0.970126	1.5181	1.81412
Z007E0009	7	9	76.1388	44.6276	28.7777	0.23497	0.03409	0.11362	0.12529	2.7945	1.10867	0.04393	0.79183	1.82664	1.4102	0.786566	0.4626	0.45286
Z007E0010	7	10	74.3072	43.7565	27.8253	0.14583	-0.0597	0.02604	0.0263	1.9351	1.05112	0.05137	1.07601	2.40576	0.97373	0.726176	-0.3063	-0.04939
Z007E0011	7	11	74.8167	40.1936	28.2612	0.08359	-0.08888	-0.00131	0.02427	1.8688	1.09703	0.03938	0.44281	2.03904	0.5211	0.378226	-1.6573	-3.17875
Z007E0012	7	12	77.9325	45.7935	27.0648	0.13466	-0.07586	0.01054	0.0224	2.8999	1.00887	0.044	0.73641	2.53544	0.8216	0.619966	-0.0974	-0.4272
Z007E0013	7	13	78.8341	54.4086	28.0486	0.21333	-0.04109	0.04892	0.03744	1.7774	1.12881	0.049505	1.40841	2.77044	0.8239	0.707496	-0.9618	-0.06654
Z007E0014	7	14	75.0685	48.9384	28.7724	0.19832	-0.0462	0.03902	0.02824	1.6865	1.11663	0.04345	0.70191	2.04694	0.6828	0.607246	-0.5756	-2.03044
Z007E0015	7	15	77.2232	33.3191	28.2788	0.16229	-0.01589	0.07217	0.07205	1.5875	1.05333	0.0403	0.74561	1.97414	1.3219	0.500326	-1.9059	-0.13022
Z007E0016	7	16	83.1163	41.2293	27.4186	0.22959	-0.01062	0.07557	0.059956	1.7972	1.051	0.04242	1.03071	2.37292	0.86739	0.623786	0.1112	0.95301
Z007E0017	7	17	78.5683	36.4979	27.4111	0.11707	-0.07606	0.01358	0.03063	2.06981	1.088612	0.04006	0.76922	2.2968	0.83817	0.577626	-1.669	-1.27849
Z007E0019	7	19	75.5477	30.7944	27.2208	0.184748	-0.02328	0.06474	0.01574	1.0994	0.87003	0.03944	0.63481	2.2524	0.4271	0.386026	-3.6689	-2.90363
Z007E0020	7	20	79.7112	43.8393	27.1466	0.20189	-0.02182	0.06251	0.0178	1.6186	1.12816	0.052363	0.82828	2.12784	1.1186	0.732146	0.0208	0.07991
Z007E0021	7	21	78.8968	47.9479	27.3403	0.20556	-0.04009	0.04884	0.02933	2.07219	1.01245	0.046155	0.83572	2.358849	1.027	0.815326	-0.741	0.01736
Z007E0022	7	22	75.8999	58.8533	27.89288	0.20364	-0.04024	0.04685	0.03735	1.9073	1.25303	0.049945	0.82861	2.47474	0.8257	0.656816	1.0895	-1.04193
Z007E0023	7	23	82.4746	43.8594	28.0498	0.185762	-0.06536	0.02257	0.0268	3.0601	1.07429	0.046997	0.92588	2.75584	0.932037	0.678846	0.5676	0.6002
Z007E0024	7	24	77.526	46.54561	27.6716	0.16519	-0.036807	0.0454	0.01978	2.23634	1.07864	0.04427	1.04751	2.58024	1.3703	0.850826	-1.4262	0.98159
Z007E0025	7	25	77.0154	54.6873	29.6538	0.21039	-0.05658	0.03137	0.09611	2.19393	1.12276	0.048921	1.07221	2.72794	0.5764	0.603086	1.3953	-0.08739
Z007E0026	7	26	76.3494	.	.	.	.	.	.	.	.	.	.	.	.	.	.	.
Z007E0027	7	27	77.8558	54.8438	27.2345	0.17972	-0.03989	0.04311	0.03598	1.6554	1.10183	0.045914	0.87137	2.10814	0.6228	0.645256	-0.4474	-1.34745
Z007E0029	7	29	76.3195	64.9458	32.9634	0.2986	-0.035731	0.04956	0.16466	2.543	1.00398	0.052793	0.71011	2.57364	0.86892	0.751146	3.0801	-0.56309
Z007E0030	7	30	78.631	44.4072	26.892	0.14903	-0.07857	0.00935	0.02892	3.5514	1.02263	0.04347	0.65441	2.08174	0.5152	0.563526	-0.9834	-1.79745
Z007E0031	7	31	82.8427	48.108	27.3674	0.17382	-0.06312	0.02325	0.02747	5.1431	1.10182	0.03813	0.65631	2.08854	1.1743	0.785296	0.0158	-1.03486
Z007E0032	7	32	79.592	55.4284	26.9432	0.16817	-0.029556	0.05476	0.05154	1.9718	1.09578	0.045588	0.75786	2.28985	0.7831	0.635936	-0.994	-1.92878
Z007E0033	7	33	80.4037	41.5875	26.9217	0.19203	-0.033235	0.054677	0.06851	1.5991	1.02267	0.04195	0.74531	2.00114	0.92634	0.582626	-1.2254	-0.59329
Z007E0034	7	34	76.489	48.7842	27.0348	0.14835	-0.027806	0.05969	0.10216	1.7293	1.19253	0.048613	0.91907	2.71804	0.5765	0.536726	0.4437	-0.71213
Z007E0036	7	36	76.8064	45.1883	28.4795	0.14234	-0.05122	0.03527	0.02788	1.767	1.06648	0.04249	0.91559	2.71814	0.97321	0.723476	-1.3542	0.06823
Z007E0037	7	37	77.6461	57.4568	29.1364	0.2899	-0.03696	0.053756	0.058181	1.9416	1.14241	0.0563	0.94688	2.34304	0.87997	0.689096	2.1515	-0.17415
Z007E0038	7	38	78.1721	31.3797	27.4539	0.17335	-0.0075	0.07996	0.12319	3.2042	1.07895	0.04416	0.83724	2.86844	1.00218	0.598236	0.0725	0.59326
Z007E0039	7	39	77.0306	.	.	.	.	.	.	.	.	.	.	.	.	.	.	.
Z007E0040	7	40	80.8305	63.4532	28.9941	0.11458	-0.036927	0.051062	0.04506	2.0091	1.05023	0.050596	0.88575	2.32888	0.95388	0.736356	-0.7792	-1.14282
Z007E0041	7	41	77.226	.	.	.	.	.	.	.	.	.	.	.	.	.	.	.
Z007E0042	7	42	79.1966	43.1911	27.5546	0.16434	-0.034205	0.04969	0.05694	1.6776	1.04285	0.04359	0.89724	2.27588	1.4901	0.884926	-2.7648	0.65914
Z007E0043	7	43	75.4523	.	.	.	.	.	.	.	.	.	.	.	.	.	.	.
Z007E0044	7	44	77.9784	58.4819	28.1814	0.22245	0.01237	0.1018	0.12566	2.4066	1.17896	0.049652	0.95201	3.02794	0.83248	0.670226	2.5365	0.46739
Z007E0045	7	45	74.1059	63.9911	28.1897	0.1342	-0.0559	0.02766	0.10662	1.9257	1.05722	0.049666	0.67381	2.08714	0.7397	0.630476	0.1116	-2.24348
Z007E0046	7	46	78.3667	52.8558	27.39	0.14778	-0.07246	0.01719	0.03229	2.2187	1.09531	0.04616	0.81809	2.32442	0.5534	0.666976	0.269	-1.12688
Z007E0047	7	47	76.7167	41.766	28.2208	0.15413	-0.06198	0.02341	-0.00901	2.2826	1.10135	0.04362	0.90746	2.41594	0.8155	0.588726	-0.9615	-0.72205
Z007E0048	7	48	77.3458	.	.	.	.	.	.	.	.	.	.	.	.	.	.	.
Z007E0049	7	49	76.6801	55.8995	20.271	0.1934	-0.04898	0.03882	0.0178	1.7916	1.1041	0.04337	0.97541	2.354377	0.83262	0.709256	-0.4515	-0.00409
Z007E0050	7	50	76.1341	34.4925	27.7614	0.13091	-0.05728	0.03165	0.0127	2.8983	1.06131	0.04182	1.02241	3.14644	1.0786	0.814626	-0.9492	0.98548
Z007E0051	7	51	80.8364	34.6947	27.92276	0.16264	0.06462	0.15172	0.07999	3.3673	1.05578	0.05712	0.68881	2.66274	0.96684	0.700048	1.9291	0.44923
Z007E0052	7	52	83.379	34.2064	27.3482	0.14783	-0.08482	0.00141	0.02604	1.2675	0.95753	0.03917	0.39501	2.27881	0.89127	0.388426	-1.6397	-1.8761
Z007E0053	7	53	76.8405	38.5935	26.8752	0.13736	-0.05585	0.03305	0.00791	1.4266	1.03536	0.03892	0.72011	1.96854	0.97809	0.684786	-2.4108	-0.3609
Z007E0054	7	54	79.4859	42.3746	27.0526	0.17156	-0.05784	0.03284	0.02153	1.8482	1.086796	0.04176	0.8276	2.34856	0.4624	0.534426	-0.5586	-1.37339
Z007E0055	7	55	82.7983	34.9916	28.03296	0.13119	-0.04227	0.04526	0.03738	2.5416	1.01331	0.03765	0.78531	2.38301	1.1002	0.774566	-1.6061	0.25137
Z007E0056	7	56	78.5789	47.3327	30.8683	0.16839	-0.02323	0.06489	0.06666	3.2752	1.03912	0.045984	0.72741	2.16654	1.1708	0.662116	0.5619	-0.30832
Z007E0058	7	58	76.912	48.9156	27.632	0.17553	-0.02325	0.06481	0.02831	1.9768	1.02334	0.04335	1.38971	2.94874	1.276	0.821526	-0.6906	2.7893
Z007E0059	7	59	76.4757	37.4369	27.6728	0.1466	-0.04484	0.04427	0.0418	2.064	1.02249	0.04008	1.05321	2.61704	1.2851	0.856426	-1.412	1.41081
Z007E0060	7	60	76.5446	30.7345	27.8274	0.19878	-0.01303	0.07622	0.054431	2.10145	1.00665	0.04285	0.84161	2.40512	0.91157	0.666306	-0.4383	0.85889
Z007E0061	7	61	76.4104	52.9811	26.6978	0.16701	-0.029354	0.06468	0.056708	1.7571	1.090085	0.048525	0.95531	2.62764	0.87338	0.745596	0.2025	0.01784
Z007E0062	7	62	78.1532	39.5369	27.4884	0.21457	-0.04738	0.03975	0.05258	3.1509	1.13942	0.04199	0.91152	2.25371	0.98029	0.823326	0.2477	0.2624
Z007E0063	7	63	77.9025	64.907	28.3334	0.15978	-0.077	0.0094	0.08245	3.3654	1.13613	0.055314	0.66541	2.59984	0.95437	0.831326	2.2849	-0.45646
Z007E0064	7	64	78.8783	39.6395	28.2119	0.09767	-0.08235	0.00415	-0.02161	1.4023	1.02747	0.03967	0.87052	2.37498	1.3108	0.938026	-3.2267	0.67162
Z007E0065	7	65	77.2487	43.1256	27.0339	0.11067	-0.06219	0.02223	-0.00178	1.3904	1.02078	0.04244	0.69121	2.11694	0.85548	0.709596	-2.5173	-1.09073
Z007E0066	7	66	78.8248	28.7814	28.3284	0.12476	-0.06362	0.02433	0.03061	4.2795	1.02476	0.04531	1.22431	2.32972	0.7084	0.592126	-0.0646	-0.53682
Z007E0067	7	67	77.832	52.5414	28.1887	0.19083	-0.0408	0.04241	0.10117	2.8398	1.06738	0.048474	1.01871	2.06664	0.7216	0.708616	1.6672	-0.02236
Z007E0068	7	68	77.9892	35.3265	27.771	0.22325	-0.05684	0.03742	0.04849	2.0199	1.07958	0.044	0.90385	2.50754	0.6858	0.676476	-1.1684	-0.49327
Z007E0069	7	69	76.3267	49.1696	28.059	0.182713	-0.04566	0.04355	0.08805	2.25475	1.19013	0.046021	0.69861	2.29161	0.85733	0.735056	0.8204	-0.79941
Z007E0070	7	70	76.7668	41.442	27.2673	0.13249	-0.04191	0.04729	0.04683	1.7683	1.07615	0.04178	0.83477	2.46774	1.1457	0.814026	-1.5605	0.55799
Z007E0071	7	71	81.7877	30.7861	28.1555	0.14875	-0.03439	0.04992	0.02877	0.8215	0.93313	0.03751	0.95811	1.62894	1.01374	0.623906	-1.1322	1.06466
Z007E0072	7	72	79.6956	44.467	27.8174	0.17233	-0.02348	0.058776	0.055088	1.6702	1.06426	0.04202	0.68731	1.84394	0.4699	0.589126	0.8359	-0.73694
Z007E0073	7	73	76.3743	53.1331	27.5715	0.19399	-0.02681	0.059565	0.02961	1.8469	1.15414	0.046	0.83697	2.47584	0.6763	0.664606	-0.4797	-0.61304
Z007E0074	7	74	76.5299	60.8157	27.8413	0.16815	-0.04494	0.04195	0.07413	2.25935	1.07262	0.053534	0.87228	2.65514	0.83371	0.638466	1.3538	-0.35159
Z007E0075	7	75	75.4565	32.6732	27.173	0.11264	-0.05314	0.03131	-0.01452	1.6628	0.98253	0.03482	0.74743	1.92914	0.90964	0.685546	-3.7406	-0.6988
Z007E0076	7	76	77.7705	.	.	.	.	.	.	.	.	.	.	.	.	.	.	.
Z007E0077	7	77	75.7259	38.9378	31.3204	0.186934	-0.04893	0.03905	0.04605	3.3087	1.21943	0.04439	1.32131	3.05814	0.7554	0.943526	1.0523	1.748
Z007E0078	7	78	80.6002	47.0183	27.4725	0.14234	-0.06932	0.01713	0.02111	1.9075	1.02801	0.04269	0.80052	2.47324	0.89284	0.728636	-1.2293	-0.32202
Z007E0079	7	79	77.6574	57.795	28.8942	0.23291	0.00413	0.0917	0.10297	2.8173	1.19213	0.050977	1.05931	2.45524	0.6996	0.752496	2.0923	-0.46268
Z007E0080	7	80	76.4499	54.5515	28.7174	0.22205	-0.02848	0.05552	0.09159	2.3207	1.0933	0.048149	0.81379	2.55864	0.90431	0.704866	1.4901	-0.0823
Z007E0081	7	81	77.4977	62.3563	28.7377	0.17042	-0.06554	0.02093	0.08396	2.0603	1.18843	0.052445	0.67221	2.22344	0.87963	0.661536	0.3764	-1.95998
Z007E0082	7	82	74.7891	48.8795	27.5028	0.24733	0.00702	0.09606	0.13057	1.6903	1.09696	0.04477	1.09051	2.51394	0.7868	0.617636	1.4575	0.57362
Z007E0083	7	83	78.2255	42.1802	27.5111	0.185916	-0.034483	0.04765	0.08031	3.6384	1.13306	0.04319	0.71791	2.37213	0.8135	0.658326	1.0659	-0.44667
Z007E0084	7	84	78.0699	32.1526	27.8359	0.1106	-0.052	0.03445	0.00581	2.09213	1.05543	0.0356	0.68071	2.08074	1.1483	0.671506	-3.698	-1.53213
Z007E0085	7	85	84.2501	44.1414	29.1351	0.2429	-0.0257	0.06512	0.03613	2.4564	1.088812	0.0438	0.93784	2.84284	1.817	0.828126	0.2913	3.15869
Z007E0086	7	86	78.8489	60.4689	29.257	0.3377	0.01514	0.10328	0.14046	2.20957	1.086355	0.05366	0.86512	3.11144	0.7725	0.614416	2.9241	-0.09211
Z007E0087	7	87	78.7353	38.8718	28.292	0.1337	-0.03824	0.04364	0.053702	2.3441	1.10232	0.03504	1.10341	2.56064	1.2715	0.889826	-1.8346	1.23687
Z007E0088	7	88	81.2036	44.6073	27.95439	0.13776	-0.04235	0.04557	0.0459	2.4363	1.1087	0.0432	0.848019	2.31189	0.4512	0.526526	-0.3859	-1.73955
Z007E0089	7	89	80.4627	46.0523	27.6639	0.15592	-0.07702	0.0068	0.0383	1.7062	1.04662	0.04403	0.65131	2.18384	0.4872	0.446826	-1.8056	-2.86872
Z007E0090	7	90	77.2025	.	.	.	.	.	.	.	.	.	.	.	.	.	.	.
Z007E0091	7	91	80.8594	48.9559	28.0672	0.21294	0.01694	0.10149	0.12672	2.15596	1.1147	0.046036	0.63401	2.36197	1.1259	0.687746	1.5623	0.09587
Z007E0092	7	92	80.2075	46.3205	27.542	0.24631	0.0477	0.14067	0.1427	1.9574	1.15012	0.045988	0.55971	2.41996	1.4687	0.754116	0.1776	0.64336
Z007E0093	7	93	76.1759	46.7627	27.5696	0.19348	-0.0548	0.03076	0.05014	3.0505	1.085131	0.04654	0.73151	2.12024	0.8054	0.700098	0.2901	-1.09307
Z007E0094	7	94	81.2229	42.3534	28.1889	0.2931	-0.03146	0.056485	0.06783	3.5747	1.02762	0.05718	0.81474	2.79664	0.932797	0.885926	1.4206	0.79034
Z007E0095	7	95	79.2947	39.6262	27.95549	0.14191	-0.04143	0.04079	0.02665	1.9582	1.06695	0.04147	0.66371	1.97464	1.3051	0.721376	-1.7888	-0.12587
Z007E0096	7	96	79.1658	57.6814	29.4044	0.16482	-0.029363	0.056729	0.10272	1.9244	1.09384	0.049216	0.74311	2.18584	0.97971	0.760146	-0.059	-1.22892
Z007E0097	7	97	78.7486	.	.	.	.	.	.	.	.	.	.	.	.	.	.	.
Z007E0098	7	98	80.2573	46.7668	27.92915	0.196	-0.06165	0.02526	0.05014	2.24819	1.08224	0.04503	0.80669	2.21304	0.6942	0.800426	-0.1201	-0.62843
Z007E0099	7	99	75.944	57.6997	27.5995	0.1993	-0.05106	0.03416	0.05445	1.7942	1.00004	0.05	0.65931	2.21634	0.7702	0.677686	0.0789	-1.6496
Z007E0100	7	100	76.5855	52.1628	28.5483	0.20798	-0.04624	0.03917	0.01373	1.8604	1.18175	0.0466	0.60391	2.11604	0.8192	0.652066	0.321	-1.08053
Z007E0101	7	101	76.9238	48.9313	27.6531	0.19485	-0.02168	0.06333	0.08512	1.8827	1.04679	0.046719	0.73711	2.04784	0.98438	0.669396	-0.1045	-0.41596
Z007E0102	7	102	77.891	.	.	.	.	.	.	.	.	.	.	.	.	.	.	.
Z007E0103	7	103	77.5143	49.43	27.4805	0.19467	-0.031864	0.06344	0.060824	2.15829	1.12218	0.046423	0.8674	2.24044	1.0376	0.690876	0.3238	0.57333
Z007E0104	7	104	76.9074	46.39401	28.345	0.14999	-0.05064	0.03262	0.08118	1.7439	1.03655	0.046178	0.91523	2.07634	0.83912	0.627266	-0.6103	-1.34025
Z007E0105	7	105	79.4422	65.2745	26.9296	0.24095	-0.01409	0.07394	0.1309	1.9129	1.089829	0.04771	0.84864	2.88104	0.5826	0.570626	1.7342	-0.67364
Z007E0106	7	106	75.8572	45.3248	27.3734	0.17337	-0.04892	0.03903	0.053195	1.2723	1.11974	0.04309	0.61261	2.28373	0.5467	0.516426	-1.0659	-2.29451
Z007E0107	7	107	75.7933	44.108	25.373	0.182074	-0.06931	0.01862	0.00351	1.3489	1.0286	0.03962	0.64451	2.07064	0.8262	0.671806	-1.5214	-1.33363
Z007E0108	7	108	82.0094	47.132	28.1213	0.17516	-0.04311	0.053307	0.0741	1.3773	1.0532	0.04513	0.82833	1.58194	0.91077	0.763476	-0.8498	0.06319
Z007E0109	7	109	78.7375	48.3983	28.02433	0.20032	-0.00971	0.08355	0.08414	1.8836	1.02562	0.046822	1.13731	2.49634	0.84911	0.769056	-1.0987	0.18781
Z007E0110	7	110	77.9906	62.3154	27.4841	0.14874	-0.06396	0.01856	0.11177	2.11261	1.15686	0.049367	0.54501	2.2865	0.5078	0.619976	0.4448	-3.4104
Z007E0111	7	111	78.2709	36.7204	27.4743	0.16104	-0.05171	0.0363	0.02314	1.8509	1.02088	0.0381	0.82435	1.91284	1.4309	0.732726	-1.9399	0.65441
Z007E0112	7	112	78.0486	32.122	27.6228	0.21752	0.02613	0.11421	0.10471	3.1208	1.1165	0.04092	0.98941	2.42181	1.0324	0.681386	0.8909	1.0446
Z007E0114	7	114	78.593	36.707	27.2211	0.09662	-0.06995	0.01328	-0.09784	1.3991	0.97333	0.03809	0.88685	2.01004	1.5502	0.732066	-4.2477	0.07517
Z007E0115	7	115	74.0397	45.4175	27.2471	0.13694	-0.04773	0.03759	0.04073	1.9721	1.17674	0.04124	0.76681	1.99294	0.88523	0.693606	-1.7954	-1.40293
Z007E0116	7	116	79.0255	59.0671	26.9243	0.178789	-0.06492	0.02824	0.07567	2.172083	1.14939	0.047919	1.02751	2.75404	1.02033	0.868726	-0.4649	-0.43856
Z007E0117	7	117	76.9297	34.8666	27.93124	0.0625	-0.07175	0.0223	0.00779	1.2074	0.97973	0.08011	0.67611	2.08154	0.7245	0.625276	-1.3533	-2.12897
Z007E0118	7	118	77.9435	55.2332	26.2054	0.1703	-0.04055	0.04748	0.04178	1.9538	1.07284	0.048148	1.13431	2.88184	1.0994	0.896826	-0.9167	0.21507
Z007E0119	7	119	77.7512	42.6472	28.3661	0.2812	0.00168	0.08914	0.11091	1.8566	1.07072	0.047023	0.851916	2.43954	0.86032	0.699432	1.404	0.18431
Z007E0120	7	120	79.7948	41.7644	28.00503	0.13802	-0.02444	0.06354	0.06254	1.6441	1.01323	0.03947	0.86887	2.08674	0.726	0.627126	-0.4793	0.16576
Z007E0121	7	121	77.8534	48.1634	27.12	0.178644	-0.03645	0.051537	0.04606	1.431	1.17252	0.047609	0.74311	1.97004	0.7485	0.660156	-0.511	-1.37539
Z007E0122	7	122	76.3856	34.3641	27.096	0.13063	-0.0524	0.03316	0.02283	1.7203	1.04993	0.03933	0.7604	1.77964	1.1111	0.69838	-1.9003	-0.97313
Z007E0123	7	123	77.0138	33.3527	27.5283	0.17782	-0.0064	0.07942	0.059727	1.421	1.06174	0.04296	0.97801	2.32001	1.02264	0.457126	-1.0283	0.40446
Z007E0124	7	124	76.6962	46.5984	27.90633	0.13077	-0.06043	0.027	-0.00741	1.4637	1.07867	0.04543	0.68161	2.28403	1.2261	0.679736	-1.6724	-0.42931
Z007E0125	7	125	81.4795	.	.	.	.	.	.	.	.	.	.	.	.	.	.	.
Z007E0126	7	126	77.6363	47.4354	28.01586	0.22726	-0.04466	0.04453	0.03105	2.0376	1.19393	0.048339	1.40321	2.287	0.84994	0.559326	0.5967	0.31608
Z007E0127	7	127	76.5055	.	.	.	.	.	.	.	.	.	.	.	.	.	.	.
Z007E0128	7	128	78.06	.	.	.	.	.	.	.	.	.	.	.	.	.	.	.
Z007E0129	7	129	77.3864	58.0043	30.5186	0.16764	-0.06807	0.01712	0.03069	2.08307	1.00505	0.06787	0.70191	2.17584	0.94493	0.672536	0.9961	-1.17177
Z007E0130	7	130	79.1988	51.1166	30.0337	0.2542	-0.02614	0.06957	0.10241	2.26573	1.14214	0.049381	1.07111	3.03824	0.87036	0.721346	1.354	0.7143
Z007E0131	7	131	76.9032	45.2312	28.4986	0.16366	0.03543	0.12527	0.08971	2.3042	1.18793	0.04511	0.79602	2.00224	1.1981	0.733976	1.0765	0.47074
Z007E0132	7	132	76.3082	49.8176	27.85944	0.25392	-0.02675	0.06127	0.08611	3.3649	1.11216	0.053845	0.66921	2.3346	0.89169	0.742536	1.3881	-0.58823
Z007E0133	7	133	81.7445	43.9624	27.6947	0.22956	-0.036249	0.050318	0.04206	1.3345	1.02149	0.04332	0.9004	2.61864	1.1866	0.70013	-1.1779	0.75153
Z007E0134	7	134	77.0921	46.6403	29.5875	0.181919	-0.04291	0.04846	0.0058	1.6948	1.0724	0.047175	0.94426	2.21704	1.3295	0.788296	-0.3575	1.27221
Z007E0135	7	135	80.1567	43.4167	27.373	0.18909	-0.032965	0.04977	0.05033	1.7723	1.09753	0.04351	0.99621	2.59544	0.7181	0.666946	-0.039	-0.23326
Z007E0136	7	136	81.8966	37.2908	27.88781	0.13158	-0.07668	0.01119	0.0501	2.8396	1.06363	0.04111	0.88095	2.55724	0.8175	0.495926	-0.4906	-0.67037
Z007E0137	7	137	79.0517	42.768	27.749	0.17731	-0.0411	0.04102	0.04727	1.5181	1.10088	0.04367	0.95911	2.56724	0.94283	0.704707	-1.0788	0.39836
Z007E0138	7	138	80.3265	48.7899	27.89774	0.20014	-0.0506	0.03736	0.056484	2.25731	1.08096	0.047896	0.80244	2.45414	0.92671	0.656716	1.1561	0.33559
Z007E0139	7	139	78.787	47.707	28.1993	0.181127	-0.03987	0.052826	0.060357	1.6128	1.0801	0.04178	1.08201	2.43427	1.208	0.750666	-0.3377	0.82943
Z007E0140	7	140	81.5114	38.7495	25.7404	0.0242	-0.05655	0.03081	0.00313	1.5849	1.04187	0.0374	0.91707	2.28674	0.7974	0.666786	-2.8704	-0.67086
Z007E0141	7	141	77.2753	32.6993	27.84227	0.17229	0.03476	0.1229	0.07598	1.4137	1.07921	0.04456	1.16741	2.31665	1.2018	0.830126	-0.5033	2.37254
Z007E0142	7	142	78.0357	47.7653	27.6546	0.186137	-0.05209	0.03291	0.056709	2.9735	1.04829	0.049374	0.97631	2.15934	0.854	0.707736	0.3873	-0.41313
Z007E0143	7	143	81.2135	38.1598	27.8054	0.13631	-0.05635	0.02746	0.0142	1.5521	0.99222	0.03873	0.79992	2.67194	0.6735	0.538226	-1.8412	-0.79092
Z007E0144	7	144	78.2448	53.8533	27.4582	0.25038	-0.02236	0.0666	0.0697	1.871	1.06668	0.045865	0.72381	2.32203	0.702	0.652146	0.6488	-0.93683
Z007E0145	7	145	77.9167	64.5881	28.01573	0.25397	-0.030279	0.057637	0.055003	1.8699	1.13965	0.052403	1.06421	2.88114	0.5804	0.580926	0.8414	-1.12685
Z007E0146	7	146	76.9491	58.7553	31.3349	0.182567	0.00586	0.094	0.11312	3.8545	1.19823	0.050995	0.66781	2.56964	0.6763	0.692146	2.9755	-1.59958
Z007E0147	7	147	77.0092	64.4634	29.126	0.18919	-0.0042	0.08086	0.01485	2.12022	1.15417	0.051467	0.88113	2.78004	0.7671	0.658836	1.313	-0.82846
Z007E0148	7	148	82.1793	41.4718	27.8322	0.14088	-0.05021	0.0377	0.07542	3.8637	1.05838	0.04204	0.89777	1.91844	1.574	0.818926	-0.431	0.70997
Z007E0149	7	149	83.1671	54.7889	28.2937	0.14916	-0.04329	0.04467	0.057608	1.4746	1.02085	0.047689	0.83951	2.88064	1.0614	0.681136	1.4091	0.93687
Z007E0150	7	150	75.9709	56.27	28.1366	0.16706	-0.02442	0.06307	0.12585	3.5488	1.18463	0.050257	0.71891	2.09094	1.01623	0.984826	1.1623	-0.4544
Z007E0151	7	151	79.0081	47.8742	28.4736	0.12731	-0.06088	0.02713	0.03656	3.4689	1.15649	0.047353	1.21281	2.44261	0.85184	0.701645	0.4584	-0.12445
Z007E0152	7	152	83.3856	50.5072	29.1354	0.16625	-0.03167	0.056121	0.07654	3.3709	1.06892	0.052095	0.70511	2.43403	0.7228	0.669716	1.3738	-0.84647
Z007E0153	7	153	77.6984	.	.	.	.	.	.	.	.	.	.	.	.	.	.	.
Z007E0154	7	154	76.4084	43.8118	27.4217	0.20247	-0.04222	0.04114	0.02303	2.4106	1.04562	0.04392	0.89147	1.99804	1.0525	0.745866	-0.7464	0.01374
Z007E0155	7	155	77.0138	50.7331	30.1988	0.14837	-0.06253	0.02394	0.02365	2.19462	1.1086	0.04436	0.71751	2.24684	1.0414	0.725196	-1.2588	-1.00437
Z007E0156	7	156	76.1482	56.3775	28.5537	0.26763	0.00689	0.09239	0.08763	2.3409	1.12797	0.05652	0.87577	2.70074	0.84874	0.733036	2.74	0.87672
Z007E0157	7	157	77.7514	60.5692	29.7853	0.21356	-0.04057	0.04746	0.07637	2.0189	1.15186	0.05806	0.77601	2.13384	0.8264	0.693216	1.6969	-1.04059
Z007E0158	7	158	79.1507	52.7527	28.3949	0.16556	-0.05374	0.03207	0.08506	3.0732	1.10801	0.045801	0.83751	2.69574	0.7708	0.694771	1.1799	-0.22789
Z007E0159	7	159	80.7373	44.2204	27.4684	0.17443	-0.04705	0.04661	0.03954	1.8463	1.0997	0.04352	0.78182	2.04104	0.8346	0.670116	-1.0522	-0.63112
Z007E0160	7	160	78.4837	31.5733	30.7067	0.23532	-0.04178	0.04623	0.0192	4.6064	1.03372	0.04131	0.99291	2.03314	1.7207	0.682346	-0.0108	1.33037
Z007E0161	7	161	79.801	42.072	28.7911	0.16245	-0.033111	0.053411	0.03636	1.9952	1.00176	0.04228	1.32441	2.83044	1.1182	0.802526	-1.5727	1.48663
Z007E0162	7	162	76.6115	55.3517	27.3246	0.1429	-0.07398	0.01399	0.04628	1.8115	1.11984	0.049614	0.60211	2.17614	0.5783	0.770526	-1.5909	-2.56453
Z007E0163	7	163	80.1568	29.9557	27.4998	0.15534	-0.04964	0.04122	0.0026	3.3486	0.97583	0.03738	0.83674	2.4165	0.809	0.680876	-1.4011	-0.34906
Z007E0164	7	164	79.1005	67.6821	28.7223	0.25217	-0.01652	0.07315	0.07066	2.3509	1.14648	0.053771	0.88999	2.37769	0.6799	0.669866	3.1306	-0.56392
Z007E0165	7	165	78.0762	52.5158	27.502	0.22214	-0.04156	0.04173	0.10731	3.1041	1.03002	0.048386	0.72191	2.50714	0.7448	0.654756	1.2772	-0.78524
Z007E0166	7	166	79.8693	.	.	.	.	.	.	.	.	.	.	.	.	.	.	.
Z007E0167	7	167	77.0227	26.1646	28.4955	0.11292	-0.07584	0.01329	-0.01868	1.4831	1.13254	0.0362	1.03641	2.01634	1.01942	0.815326	-3.415	-0.03299
Z007E0168	7	168	80.6538	56.4011	28.6391	0.19208	-0.00445	0.08412	0.09371	2.4827	1.13519	0.046614	0.82734	2.46584	0.7413	0.646316	1.5513	-0.58376
Z007E0169	7	169	77.0883	56.1212	20.7102	0.12929	-0.036741	0.051072	0.10363	1.8245	1.02732	0.04215	0.64761	2.10034	0.609	0.601016	-0.7864	-2.08155
Z007E0170	7	170	78.185	46.6085	28.9018	0.1506	-0.05527	0.03269	0.05458	3.4966	1.091083	0.047191	1.27851	2.21374	0.92676	0.791446	0.4264	0.03891
Z007E0171	7	171	77.4991	.	.	.	.	.	.	.	.	.	.	.	.	.	.	.
Z007E0172	7	172	78.4383	50.8538	27.6743	0.09909	-0.07121	0.01674	0.02072	1.8796	1.05122	0.045921	0.73811	2.22464	1.0847	0.783716	-0.9045	-0.34856
Z007E0173	7	173	82.0753	30.2808	27.7568	0.11585	-0.04474	0.04464	0.057854	2.4664	0.9994	0.03465	0.53111	1.23734	1.6979	0.771406	-3.1496	-0.02263
Z007E0174	7	174	76.6867	49.1707	27.211	0.21465	0.00344	0.09155	0.12014	1.8076	1.088568	0.04359	0.66251	1.98044	0.7239	0.642876	0.7088	-0.36143
Z007E0175	7	175	78.082	32.1316	27.1078	0.11341	-0.04605	0.042	0.0123	1.6358	1.06694	0.03939	0.70481	2.34538	0.97376	0.800226	-2.1884	-0.61393
Z007E0176	7	176	77.9139	47.9301	27.2191	0.13319	-0.05519	0.02807	0.05045	1.7249	1.10772	0.03956	0.79227	2.10574	0.83387	0.720036	-1.5826	-0.89669
Z007E0177	7	177	75.0077	69.6602	28.5948	0.21217	-0.03891	0.04632	0.11998	2.449	1.086589	0.054767	0.62781	2.38567	0.6916	0.645046	2.6058	-2.18164
Z007E0178	7	178	73.4386	67.794	29.332	0.26086	-0.030751	0.06065	0.0819	2.13492	1.10625	0.0593	0.70691	2.68394	0.6944	0.650486	1.7823	-1.43369
Z007E0179	7	179	77.3004	53.5546	28.4295	0.20583	-0.09156	-0.00951	0.03164	2.1903	1.1161	0.045844	0.84543	2.32017	0.7663	0.597806	-0.1667	-1.68503
Z007E0180	7	180	80.073	44.1867	27.3085	0.13164	-0.05254	0.03542	0.01507	1.8625	1.03185	0.0388	0.75196	2.56434	1.2151	0.780216	-2.3102	0.12864
Z007E0181	7	181	78.6097	41.1499	27.7428	0.22569	0.01874	0.11098	0.10778	2.3769	1.06157	0.04452	1.02951	2.30065	0.7565	0.567526	0.3197	0.22816
Z007E0182	7	182	77.1942	30.0267	27.4592	0.13469	-0.08242	0.00494	-0.01404	1.4448	1.02714	0.03671	0.93741	2.15324	1.1997	0.692946	-3.0717	0.58443
Z007E0183	7	183	77.7841	39.5776	27.5566	0.0712	-0.07629	0.00751	-0.05004	2.6731	1.12981	0.04123	0.69831	2.17814	1.4192	0.750526	-2.3943	-0.84175
Z007E0184	7	184	75.2299	.	.	.	.	.	.	.	.	.	.	.	.	.	.	.
Z007E0185	7	185	77.2949	52.5621	27.85321	0.19523	-0.00443	0.07777	0.03333	1.9279	1.14231	0.04535	0.80917	2.22994	0.6964	0.627016	-0.1113	-1.57501
Z007E0186	7	186	79.0904	58.5464	28.5798	0.3022	-0.01142	0.07669	0.12222	2.22452	1.14516	0.054922	0.79811	2.85384	0.7571	0.661926	2.6918	0.04671
Z007E0187	7	187	76.4124	58.5089	27.2544	0.19591	-0.04706	0.04213	0.054404	1.9327	1.19523	0.052033	0.79472	2.14704	0.7434	0.600546	1.0865	-1.50108
Z007E0188	7	188	76.5721	49.1917	28.6322	0.17458	-0.05598	0.02897	0.0445	1.7435	1.10686	0.04502	0.79489	2.00544	0.82888	0.710626	-0.6011	-0.96103
Z007E0189	7	189	77.5781	46.9391	28.7348	0.19399	-0.02681	0.059565	0.03776	2.174296	1.10714	0.046909	0.69561	2.24574	0.6099	0.528926	-0.4105	-1.76032
Z007E0191	7	191	77.054	40.1745	28.3342	0.17017	-0.05248	0.0389	0.01512	1.5363	1.06206	0.04208	0.72601	1.99814	1.2464	0.689856	-2.1043	-0.34673
Z007E0192	7	192	76.8139	49.7328	29.1571	0.25164	-0.02127	0.06673	0.06625	3.3825	1.06799	0.050212	0.58061	2.31319	0.683	0.586926	2.1682	-1.1849
Z007E0193	7	193	78.0897	57.632	27.7106	0.13983	-0.029463	0.058555	0.061731	2.1496	1.15749	0.04698	0.69481	2.31064	0.7014	0.589626	0.4634	-1.74585
Z007E0194	7	194	79.7189	38.9918	28.1431	0.2194	-0.03316	0.04898	0.04646	2.5569	1.090152	0.04367	1.16721	3.06254	1.1647	0.780296	0.1685	1.78647
Z007E0195	7	195	80.4348	39.2639	27.5745	0.14935	-0.0578	0.03015	0.03741	2.0652	1.08057	0.04296	0.44391	2.48474	0.6289	0.720756	-1.2953	-1.7414
Z007E0196	7	196	79.3628	50.7953	30.1479	0.26987	0.00903	0.10181	0.15074	1.7077	1.06388	0.04629	0.92492	2.42507	0.7555	0.724896	1.1596	0.19421
Z007E0197	7	197	76.8365	32.1853	27.3025	0.13631	-0.07787	0.01128	-0.015	1.6141	1.00922	0.0395	1.31281	2.78134	1.1281	0.707566	-3.221	1.17726
Z007E0198	7	198	79.2089	42.3617	28.444	0.22376	-0.034775	0.05184	0.09886	4.101	1.14758	0.04378	0.72141	2.09614	0.8254	0.694945	1.689	-1.14734
Z007E0199	7	199	77.3641	52.2863	27.4022	0.20497	-0.03117	0.056837	0.08613	2.3645	1.12002	0.04503	0.79287	2.27458	0.7697	0.639676	1.1289	-0.79851
Z007E0200	7	200	77.3376	44.4893	27.6981	0.185745	0.04574	0.13147	0.09845	1.886	1.11343	0.04387	0.80612	2.00984	0.89097	0.691506	0.288	-0.10104
Z008E0001	8	1	81.1753	39.1084	27.0888	0.17611	-0.0659	0.01933	0.03869	2.4282	1.015878	0.04046	0.71376	2.15096	0.7239	0.49662	-0.4719	-0.92204
Z008E0002	8	2	86.9411	47.2082	27.6266	0.16462	-0.05751	0.03509	0.01992	1.6718	1.028808	0.04139	0.70537	1.8299	1.2069	0.95082	0.4948	1.72604
Z008E0003	8	3	87.197	46.3465	28.6346	0.2113	-0.06619	0.02117	0.02651	1.6037	0.975108	0.03995	0.4767	2.19815	1.2213	0.77838	0.025	0.8503
Z008E0004	8	4	83.4976	34.0968	27.9943	0.28642	-0.01034	0.07972	0.052538	2.8394	1.046038	0.03517	0.548	1.5763	1.3941	0.79402	-0.4075	0.6799
Z008E0005	8	5	81.3046	46.898	27.8144	0.15988	-0.07703	0.01223	-0.0059	1.9272	1.143818	0.03969	0.5435	2.29597	0.7562	0.48012	-0.0437	-1.51052
Z008E0006	8	6	80.1545	.	.	.	.	.	.	.	.	.	.	.	.	.	.	.
Z008E0007	8	7	81.002	45.653	28.24228	0.27308	-0.031681	0.056326	0.01158	2.9483	1.103578	0.03846	0.6039	2.3471	0.9751	0.64569	0.7701	-0.12439
Z008E0008	8	8	81.6172	42.2017	28.155413	0.18124	-0.00618	0.0819	0.055713	1.5168	1.015228	0.041735	0.74799	2.5864	1.0807	0.68524	-0.1318	0.82877
Z008E0009	8	9	80.9928	44.6569	27.7228	0.25925	-0.04496	0.04583	0.03319	1.5343	1.058318	0.0381	0.667	1.7702	1.234	0.85452	-1.6161	0.00463
Z008E0010	8	10	81.8304	49.983	28.2858	0.24609	-0.01351	0.07457	0.10141	2.4352	1.082798	0.042798	0.70621	1.8382	0.7766	0.68891	1.1191	-0.60949
Z008E0011	8	11	85.2835	46.8852	28.7782	0.18788	-0.0196	0.06796	0.06458	2.0323	1.006018	0.042396	0.61273	1.9603	0.9907	0.72537	1.0149	0.8659
Z008E0012	8	12	85.0652	37.9912	26.615	0.15321	-0.08449	0.00128	0.00408	1.8585	1.044098	0.03669	0.61463	2.0065	0.5717	0.67954	-1.0844	-0.98365
Z008E0013	8	13	80.6495	48.0632	27.7301	0.19988	-0.07428	0.01364	0.01106	2.08273	1.043208	0.042869	0.62303	2.25977	0.89583	0.7776	-0.5444	-0.20327
Z008E0014	8	14	83.3763	54.6287	28.6509	0.1484	-0.033901	0.051378	0.04817	1.9103	1.076228	0.04497	0.7705	2.4013	1.3582	0.92102	0.4996	1.75148
Z008E0015	8	15	85.0195	41.5591	27.5068	0.12555	-0.07209	0.01472	-0.01408	2.25084	1.028558	0.0378	0.59714	1.8184	1.1351	0.42752	-1.3593	-1.83844
Z008E0016	8	16	81.6329	61.1384	28.0484	0.20239	-0.033157	0.053258	0.08848	3.0247	1.043238	0.04415	0.7785	2.4888	0.5791	0.69658	1.4001	-0.8836
Z008E0017	8	17	80.6922	.	.	.	.	.	.	.	.	.	.	.	.	.	.	.
Z008E0018	8	18	86.9927	51.0198	28.2638	0.26685	-0.04262	0.053903	0.06751	1.7251	1.042588	0.043841	0.71146	2.3414	0.89301	0.73876	1.4485	1.12128
Z008E0019	8	19	82.6181	46.8649	29.1826	0.26232	-0.01499	0.0689	0.07589	1.9677	1.046538	0.041897	0.5674	2.658	0.82434	0.83612	1.4603	1.22461
Z008E0020	8	20	82.2753	59.8573	28.9871	0.19201	-0.05522	0.0327	0.04826	2.436	1.220098	0.048752	0.71048	2.29552	0.5938	0.72912	0.9431	-1.97945
Z008E0021	8	21	84.6052	55.3342	28.3748	0.28952	-0.04257	0.04743	0.06506	4.0774	1.040428	0.045583	0.7776	2.205947	0.78083	0.72186	2.558	0.02143
Z008E0022	8	22	84.635	31.9817	26.1835	0.14952	-0.06511	0.02748	-0.02463	1.2231	0.990338	0.03442	0.66334	1.6844	1.6717	0.82372	-3.1394	1.09569
Z008E0023	8	23	82.9663	55.528	28.22931	0.29739	-0.035959	0.051977	0.06369	2.169936	1.070558	0.044899	0.61274	2.6482	0.82329	0.76455	1.8165	0.35276
Z008E0024	8	24	85.9056	67.8031	28.3797	0.30856	-0.06212	0.02587	0.04379	2.7631	1.103738	0.047778	0.9445	3.9893	0.6876	0.6526	3.3795	1.23593
Z008E0025	8	25	81.9326	61.2274	27.8262	0.09817	-0.08355	0.00164	0.051814	2.0115	1.045728	0.049475	0.62496	2.07	0.4199	0.39182	-0.5969	-3.62012
Z008E0026	8	26	81.7453	40.302	29.2224	0.24244	-0.0161	0.07193	0.08793	2.6877	1.098918	0.03977	0.7957	2.23296	0.9122	0.79515	1.2334	1.06145
Z008E0027	8	27	80.0492	51.4423	27.621	0.20696	-0.01601	0.06626	0.08114	1.7085	1.078118	0.04148	0.58834	2.0656	1.0977	0.59312	-0.0756	-0.68462
Z008E0028	8	28	82.8871	46.828	28.0908	0.24917	-0.05501	0.03053	0.04813	2.056	1.027628	0.043101	0.8088	2.3621	1.0166	1.01292	-0.0513	1.11979
Z008E0029	8	29	83.9363	45.98103	28.3944	0.24797	-0.03915	0.04877	0.04867	3.0192	1.086228	0.04069	0.62578	2.4159	0.6932	0.68411	1.4681	-0.26071
Z008E0030	8	30	87.241	28.0332	27.0284	0.12266	-0.0496	0.03847	0.00471	2.8261	0.968878	0.03238	0.4499	1.269	1.0761	0.68914	-1.4425	-0.16291
Z008E0031	8	31	80.2911	37.6745	27.8372	0.19454	0.02225	0.10887	0.0788	1.9021	1.015708	0.03913	0.7178	2.312	1.477	0.84782	-0.6196	1.96834
Z008E0032	8	32	84.1844	51.7392	28.1843	0.16826	-0.05759	0.02622	0.01344	2.15083	1.067308	0.03982	0.6552	1.8939	0.83307	0.72784	0.3132	-0.61882
Z008E0033	8	33	82.836	52.392	28.0259	0.24382	-0.01598	0.06989	0.06593	2.6644	1.079478	0.04099	0.57351	2.28958	0.5477	0.73663	0.9185	-1.1002
Z008E0034	8	34	84.6614	51.2427	27.5314	0.12665	-0.05256	0.03	0.01417	1.891	1.101898	0.043029	0.73592	2.18645	0.4804	0.52522	0.2952	-1.16022
Z008E0035	8	35	82.1793	43.3601	28.4799	0.15807	0.03993	0.13468	0.09554	1.9996	1.054268	0.04003	0.70139	2.13399	1.0587	0.53832	1.5854	0.74971
Z008E0036	8	36	82.1021	40.5388	28.18686	0.24012	0.05357	0.15026	0.07785	1.5983	1.124168	0.03662	0.5277	2.4565	0.2841	0.50122	0.4669	-1.33867
Z008E0037	8	37	84.475	24.7919	28.0243	0.08707	-0.0922	-0.00437	-0.02325	1.5986	0.970768	0.03372	0.4514	1.2582	1.6585	1.02222	-3.8435	1.02579
Z008E0038	8	38	84.5443	36.1915	27.8558	0.20303	0.01094	0.099	0.07029	2.0491	1.003148	0.03776	0.4184	2.2995	0.4565	0.58742	0.7818	-0.70575
Z008E0039	8	39	82.5711	57.8351	28.18961	0.2744	-0.04669	0.03718	0.053638	2.0291	1.056678	0.044366	0.8371	2.13853	0.7656	0.67935	1.3422	0.27192
Z008E0040	8	40	85.6879	42.3939	26.9372	0.17017	-0.04268	0.04174	0.04616	2.5354	1.041448	0.03968	0.6519	1.741	0.5928	0.63017	1.3095	-0.06248
Z008E0041	8	41	81.0414	40.7374	28.11752	0.17701	-0.02121	0.06815	0.03228	1.8825	1.122758	0.04054	0.74003	2.5114	0.7387	0.55742	-0.0551	-0.09524
Z008E0042	8	42	83.4625	57.9718	27.8964	0.30061	0.07892	0.16716	0.12724	2.6057	1.178398	0.046659	0.59088	2.13905	0.7662	0.72647	4.0254	0.14908
Z008E0044	8	44	81.1184	53.5428	28.8526	0.27452	-0.0273	0.06076	0.07064	1.799	1.030118	0.045701	0.70726	2.6741	0.7189	0.72671	0.4897	-0.51479
Z008E0045	8	45	84.8993	53.7669	28.3986	0.24978	-0.06864	0.01981	0.04194	3.2643	1.068772	0.044834	0.4246	2.16276	0.85019	0.78266	1.3723	-0.6633
Z008E0046	8	46	82.1174	50.865	27.8157	0.19577	-0.01852	0.0654	0.06296	1.1478	0.910298	0.042172	0.4635	2.26925	0.5943	0.56422	0.4502	-0.00241
Z008E0047	8	47	79.0493	47.7146	28.0322	0.20025	-0.05027	0.03463	0.04395	2.2363	1.114968	0.03665	0.69614	2.6093	0.89727	0.68835	0.7742	0.55064
Z008E0048	8	48	80.5534	38.6497	28.05051	0.16622	-0.08191	0.01122	0.00037	1.612	1.042468	0.03926	0.5076	2.23379	0.6575	0.57552	-1.4406	-1.34984
Z008E0049	8	49	82.915	46.04579	27.0745	0.15466	-0.0452	0.04061	0.054223	1.4963	1.056668	0.03812	0.66425	2.13092	0.3431	0.47132	0.6315	-1.19231
Z008E0050	8	50	90.8479	.	.	.	.	.	.	.	.	.	.	.	.	.	.	.
Z008E0051	8	51	82.1282	55.0772	28.3118	0.20902	-0.05528	0.02853	0.022	1.5417	1.058848	0.042244	0.5974	2.28791	0.77891	0.56802	0.0682	-1.00775
Z008E0052	8	52	82.5966	40.6259	27.7193	0.20983	-0.030131	0.055152	0.04085	1.6746	1.048248	0.03878	0.57422	2.054	1.51	1.03682	-1.3396	1.67382
Z008E0053	8	53	82.105	49.1832	28.687	0.20101	-0.05632	0.0316	0.04001	2.3084	1.117658	0.04116	0.4929	2.8165	0.5466	0.55562	0.5422	-1.44229
Z008E0054	8	54	85.6962	37.3542	28.3537	0.17191	-0.0877	0.0003	-0.00246	3.0925	1.058068	0.03927	0.4809	1.7219	1.0237	0.78879	-1.5213	-0.55209
Z008E0055	8	55	83.6674	31.963	27.0083	0.15136	-0.01925	0.06819	0.02134	0.6341	0.936898	0.03155	0.7898	2.13924	0.2673	0.18912	-1.3368	-1.1954
Z008E0056	8	56	83.1598	39.4255	28.7785	0.22759	-0.030912	0.052986	0.051944	2.19004	1.078558	0.03954	0.535	2.14406	0.6904	0.62094	1.0832	-0.27712
Z008E0057	8	57	81.9274	53.9123	27.0018	0.32207	-0.02117	0.06685	0.07809	1.5605	1.094888	0.042483	0.8006	2.6056	0.79982	0.78943	1.1614	0.44629
Z008E0058	8	58	82.0651	42.6945	28.4039	0.25627	-0.04214	0.04583	0.053166	2.5361	1.032728	0.03429	0.75909	1.8968	0.9938	0.86842	-0.2882	0.21004
Z008E0059	8	59	79.6211	37.8648	27.5634	0.22904	0.01324	0.09856	0.08891	2.173119	1.109128	0.03773	0.62126	1.9482	0.85813	0.67488	1.3238	0.29025
Z008E0060	8	60	81.4156	.	.	.	.	.	.	.	.	.	.	.	.	.	.	.
Z008E0061	8	61	83.7827	43.7558	28.5334	0.18353	-0.05691	0.03099	0.04174	3.1613	1.011288	0.04024	0.5229	1.8069	0.88794	0.61508	0.0637	-1.68126
Z008E0062	8	62	85.1324	37.4425	28.23419	0.16364	-0.06071	0.02705	0.03645	2.7187	1.054828	0.03599	0.5177	2.0242	0.3745	0.38152	-0.8312	-2.7346
Z008E0063	8	63	79.6126	56.6731	28.4202	0.22584	-0.03936	0.04724	0.13129	3.2364	1.148648	0.045857	0.73852	2.2883	0.81548	0.68183	1.7977	-0.91679
Z008E0064	8	64	80.4745	47.4234	28.969	0.46317	0.10232	0.19776	0.17299	2.06926	1.189598	0.047015	0.8931	3.2653	0.91966	0.76128	5.693	3.1979
Z008E0065	8	65	81.9868	58.9531	32.0569	0.37307	-0.035383	0.051029	0.07494	1.7436	1.087518	0.043421	0.8101	2.3838	0.7223	0.76874	1.9933	0.09447
Z008E0066	8	66	82.4408	45.7495	27.3822	0.14729	-0.07962	0.00839	0.02464	2.4622	1.153148	0.04139	0.5166	2.16926	1.0709	0.75443	-0.5779	-0.38104
Z008E0067	8	67	84.1289	.	.	.	.	.	.	.	.	.	.	.	.	.	.	.
Z008E0068	8	68	82.3825	59.269	27.7866	0.19389	-0.07232	0.01558	0.10131	3.5196	1.074728	0.046579	0.70056	2.3217	0.6689	0.61648	2.8487	-1.3796
Z008E0069	8	69	82.0076	41.0043	28.6976	0.26305	0.05769	0.1458	0.12708	2.3292	1.110338	0.04116	0.65268	2.6159	0.6742	0.58992	2.8238	0.7338
Z008E0070	8	70	82.0042	39.4204	27.122	0.18067	-0.01202	0.07607	0.0382	1.6336	0.966378	0.0349	0.65948	2.0028	1.1412	0.90322	-1.3709	1.68498
Z008E0071	8	71	83.6701	47.2737	28.0429	0.2	-0.05177	0.03671	0.01684	2.3971	1.004328	0.042928	0.4089	2.38	1.1647	0.80328	-0.6233	-0.18679
Z008E0072	8	72	81.9949	36.0197	27.1875	0.10297	-0.04498	0.04188	-0.00811	2.21031	0.978898	0.03601	0.58926	1.5054	1.247	0.36562	-2.7959	-2.16099
Z008E0073	8	73	82.5658	50.7239	27.6338	0.22656	-0.02583	0.06218	0.07223	2.239	1.103848	0.05175	0.75278	2.0404	0.7229	0.6623	1.5112	-0.13275
Z008E0074	8	74	82.8699	48.4436	27.7424	0.20491	-0.05482	0.02785	0.02757	1.5271	1.099348	0.04605	0.9632	2.4879	0.7055	0.71986	-0.4231	-0.57406
Z008E0075	8	75	85.0026	45.4982	27.9143	0.24596	-0.01941	0.07332	0.06901	2.569	1.122668	0.042414	0.5555	2.6016	0.92972	0.84872	1.7248	0.77657
Z008E0076	8	76	81.1684	51.0873	28.2578	0.20637	-0.03971	0.04685	0.04373	1.842	1.044028	0.043451	0.855	2.4887	1.0491	0.85542	-1.2449	0.09844
Z008E0077	8	77	85.9217	41.8678	28.9568	0.11624	-0.08193	0.00608	0.00949	1.7871	1.079948	0.03953	0.4682	1.6482	0.84726	0.77161	-0.5717	-0.42574
Z008E0078	8	78	84.2199	51.6745	28.4927	0.22479	-0.04669	0.03718	0.055332	2.434	1.067239	0.043707	0.66686	2.3539	0.93679	0.7601	0.9115	0.34535
Z008E0079	8	79	79.3474	53.4067	27.5652	0.23804	-0.01315	0.07971	0.06188	1.7432	1.052778	0.044473	0.9426	2.4594	0.6883	0.72725	0.2778	0.48367
Z008E0080	8	80	81.8834	46.4635	28.836	0.19563	0.00778	0.09393	0.11542	3.2808	1.082038	0.043937	0.5931	2.4001	0.1853	0.34842	1.4391	-2.30495
Z008E0081	8	81	81.726	48.7411	28.7037	0.19202	-0.07824	0.00558	0.02738	2.0307	1.052898	0.041733	0.671064	2.4423	0.96824	0.66389	-0.6507	-0.42458
Z008E0082	8	82	83.0791	51.7812	28.7161	0.20962	-0.07434	0.01167	-0.04773	1.904	1.082758	0.044256	0.72131	2.3781	0.5749	0.64052	-0.5181	-1.41209
Z008E0083	8	83	79.6743	51.6343	27.0577	0.187	-0.06728	0.02062	0.00323	2.6081	1.063154	0.043377	0.4604	2.8257	0.6619	0.50062	-0.3937	-1.7998
Z008E0084	8	84	81.4745	44.5058	27.3379	0.22584	0.02051	0.11331	0.06162	1.7647	1.087008	0.04081	0.5545	2.16528	0.5698	0.47932	0.8366	-1.04905
Z008E0085	8	85	83.1562	49.8089	26.7568	0.16273	-0.05751	0.03509	-0.0073	2.20632	1.059988	0.04069	0.73427	1.6623	0.92212	0.8031	-1.8732	-1.34694
Z008E0086	8	86	83.2572	40.9048	28.6941	0.19794	-0.035292	0.052614	0.02347	2.3123	1.073158	0.04038	0.5086	2.3075	1.2903	1.13302	-0.0798	1.41435
Z008E0087	8	87	81.4379	52.4083	28.3798	0.26529	-0.04504	0.04582	0.04397	1.942	1.161998	0.046986	0.8415	2.5602	0.5776	0.83392	1.4429	0.11671
Z008E0088	8	88	80.453	43.8153	27.462	0.17909	-0.05018	0.03281	-0.0206	1.7774	1.06745	0.0286	0.68635	2.1008	1.2297	0.70887	-1.5236	0.2206
Z008E0090	8	90	82.2866	44.236	28.6782	0.212762	-0.0503	0.03766	0.02311	1.6947	1.028538	0.03429	0.7775	2.033	1.2104	0.85642	-1.1806	0.77573
Z008E0091	8	91	82.3525	40.6663	26.6387	0.19001	-0.06618	0.02172	0.01298	0.8352	0.946798	0.03642	0.4751	2.23661	0.5693	0.38032	-0.9855	-1.24115
Z008E0092	8	92	82.9742	46.3106	28.0846	0.23201	-0.0691	0.01469	-0.00367	2.034	1.111158	0.03982	0.487	2.27134	0.8156	0.61617	-0.3119	-1.37767
Z008E0093	8	93	83.8727	46.7977	28.17647	0.27342	0.04751	0.1337	0.08579	1.9829	1.067722	0.044004	0.9211	1.9299	1.1739	0.86512	2.6088	2.42954
Z008E0094	8	94	79.9728	34.7637	27.5126	0.12235	-0.07372	0.0128	-0.01158	1.203	1.032828	0.03324	0.61603	1.9406	0.94921	0.51392	-2.579	-1.05337
Z008E0095	8	95	83.783	51.4736	28.4227	0.29993	-0.00853	0.0768	0.1437	1.9677	1.068937	0.044276	0.8924	2.5173	1.2184	0.88142	2.312	2.14357
Z008E0096	8	96	80.1337	41.8647	26.7527	0.17653	-0.052	0.03691	-0.02004	1.8857	1.016638	0.03792	0.753	1.938	0.93148	0.72665	-1.4984	-0.13976
Z008E0097	8	97	84.1877	46.7935	28.6728	0.216505	-0.02888	0.06272	0.054633	1.6366	1.030748	0.04034	0.60772	2.4588	0.90582	0.65367	0.3557	0.25355
Z008E0098	8	98	84.5145	36.5962	26.914	0.15098	-0.04974	0.03819	0.03025	1.4796	0.940298	0.03294	0.5397	2.0617	0.84538	0.51262	-1.4392	-0.47235
Z008E0099	8	99	81.3374	55.3819	31.2325	0.35807	-0.00842	0.07862	0.08527	2.3438	1.162898	0.05535	0.66476	2.3841	0.90136	0.81802	4.4907	0.96281
Z008E0100	8	100	80.4387	53.0313	27.9276	0.2084	-0.04896	0.03733	0.06865	2.08789	1.092658	0.044239	0.9964	2.0218	1.2989	1.10722	-0.7246	1.46483
Z008E0101	8	101	84.0422	37.8325	26.5778	0.08657	-0.07952	0.00739	-0.01103	2.24625	0.996558	0.03594	0.5492	1.8686	0.7703	0.73209	-2.1629	-1.51241
Z008E0102	8	102	83.0372	34.2325	27.2653	0.14622	-0.07269	0.01533	0.00631	1.6968	1.063957	0.03529	0.535	1.709	0.97132	0.718349	-1.7779	-0.67428
Z008E0103	8	103	82.3758	41.7749	27.7089	0.20203	-0.04366	0.03906	0.0464	2.14634	1.021608	0.03939	0.5363	1.6131	1.4158	0.98192	-0.3443	0.85132
Z008E0104	8	104	85.2277	46.7207	29.8248	0.19586	0.00704	0.0941	0.14392	2.6288	1.032948	0.03561	0.65425	1.9883	0.7651	0.65478	2.1398	-0.04675
Z008E0105	8	105	88.5474	.	.	.	.	.	.	.	.	.	.	.	.	.	.	.
Z008E0106	8	106	78.4533	52.1788	29.3949	0.36217	-0.00588	0.07934	0.1182	3.0057	1.071178	0.047508	0.63684	3.0111	0.5248	0.51722	2.8511	-0.79339
Z008E0107	8	107	83.0049	44.5172	27.795	0.1655	-0.06222	0.02776	0.02537	3.1482	1.038288	0.04041	0.5427	1.7877	0.89909	0.68702	-0.2767	-1.04588
Z008E0108	8	108	81.3419	48.4775	28.45	0.23777	-0.031084	0.054197	0.052481	2.4977	1.140238	0.043338	0.6893	2.0319	0.91066	0.85462	1.1592	0.37835
Z008E0109	8	109	89.7278	43.1139	26.7694	0.23707	-0.028938	0.058626	0.09312	1.9881	1.014078	0.03794	0.7902	1.6198	0.7346	0.72023	0.9909	0.36716
Z008E0110	8	110	84.0004	40.9347	27.3479	0.16765	-0.07345	0.01447	0.0075	2.0589	1.079088	0.03548	0.57603	2.3351	0.46	0.54632	-0.6208	-1.47711
Z008E0111	8	111	84.5593	37.0788	26.4801	0.13793	-0.0244	0.06988	0.02869	1.4897	0.959198	0.03918	0.59043	1.7353	0.7415	0.59312	-1.3382	-0.61692
Z008E0112	8	112	81.6925	48.3599	28.5685	0.24893	-0.00798	0.07813	0.10843	1.8626	1.053838	0.042004	0.9429	2.208067	1.4279	0.92732	1.1441	2.24168
Z008E0113	8	113	80.3408	66.4873	31.4049	0.27685	-0.033433	0.054662	0.10116	2.6337	1.111078	0.051192	0.8676	2.15453	0.6725	0.67883	2.9891	-0.62849
Z008E0114	8	114	79.5392	52.4325	28.0062	0.22226	-0.03656	0.054302	0.056501	1.8475	1.043748	0.043125	0.60328	2.4273	0.81904	0.7816	0.0618	-0.16167
Z008E0115	8	115	80.0925	42.6791	28.0013	0.18266	-0.034727	0.05599	0.055791	1.9018	1.153838	0.04062	0.7165	2.3438	0.6499	0.52822	0.6326	-0.85113
Z008E0116	8	116	82.992	40.8244	28.9232	0.24284	-0.03983	0.04459	0.03956	1.7926	1.089208	0.04014	0.65506	2.206742	1.1396	0.80197	-0.8387	0.38468
Z008E0117	8	117	85.4202	33.5551	27.0916	0.18376	-0.00978	0.07611	0.02905	2.8328	1.073718	0.03643	0.59571	1.8979	1.3597	0.82902	-0.5775	1.05656
Z008E0118	8	118	85.9333	47.6303	27.9197	0.24037	-0.0242	0.05967	0.07589	1.6497	0.994218	0.0412	0.679893	2.30079	0.87151	0.85672	2.2846	2.12179
Z008E0119	8	119	82.5025	48.1165	28.21587	0.17847	-0.0594	0.03145	0.04018	2.524	1.042818	0.043913	0.62138	2.16252	0.5776	0.69987	0.3431	-0.94781
Z008E0120	8	120	82.9611	46.7279	28.8623	0.23349	-0.02714	0.06082	0.0696	3.6438	1.087068	0.047461	0.4698	2.28737	0.80582	0.53092	2.1398	-0.89425
Z008E0121	8	121	81.8094	53.3642	28.3976	0.2243	-0.00867	0.07779	0.10117	2.742	1.104418	0.045973	0.8668	2.9417	0.94599	0.87872	1.5362	1.17758
Z008E0122	8	122	84.2581	38.4328	27.2532	0.19282	-0.04919	0.03872	0.02317	1.1769	1.032298	0.03908	0.8082	1.8787	0.9421	0.83672	-1.9086	0.29696
Z008E0123	8	123	81.0483	49.8807	28.725	0.25253	-0.05602	0.02999	0.05002	2.0151	1.086808	0.046355	0.5627	2.26129	1.0673	0.72426	0.8169	0.0856
Z008E0124	8	124	81.5646	51.0392	27.8589	0.19644	-0.06053	0.03023	0.054259	3.7588	1.037978	0.044033	0.71167	2.10712	0.87233	0.44562	1.4233	-0.75034
Z008E0125	8	125	83.2163	43.8734	28.537	0.26088	-0.06702	0.02091	0.02141	3.4201	1.116888	0.0521	0.60756	2.24677	0.5945	0.51712	1.8468	-1.34086
Z008E0126	8	126	81.3081	47.371	28.0031	0.22413	-0.037377	0.04692	0.06512	2.5653	1.088458	0.03999	0.66253	2.3532	1.5804	1.04032	0.0916	1.95027
Z008E0127	8	127	78.6919	44.2905	27.031	0.25486	0.01221	0.0973	0.06787	1.7138	1.058668	0.04159	0.9608	2.5304	0.89172	0.75395	0.6166	0.77605
Z008E0128	8	128	80.8916	51.1608	28.5429	0.17633	-0.05135	0.03642	0.058649	1.8173	1.047188	0.042824	0.75569	2.4273	0.84971	0.74915	-0.5851	-0.48289
Z008E0129	8	129	86.0896	58.5801	28.08586	0.20356	-0.06492	0.02785	0.02938	2.0267	1.062759	0.043256	0.3793	1.6143	0.7302	0.70148	1.3114	-0.49218
Z008E0130	8	130	82.68	46.8948	27.4063	0.18092	-0.07061	0.01935	0.06089	3.3054	1.057888	0.04053	0.59315	2.0697	0.5991	0.63768	0.461	-1.13129
Z008E0131	8	131	85.6789	47.7435	28.21445	0.25832	-0.037244	0.050753	0.054	1.4783	1.128908	0.03794	0.672734	2.4925	0.83183	0.714409	0.4752	0.43514
Z008E0132	8	132	85.8823	37.2193	27.1896	0.12964	-0.05546	0.03108	0.02025	2.12463	0.996398	0.03773	0.5613	1.8112	1.3584	0.89142	-1.9589	0.57593
Z008E0133	8	133	80.117	45.8143	27.7497	0.19371	0.02407	0.11216	0.08519	2.8191	1.113318	0.03874	0.5335	2.4861	0.3988	0.55312	1.1495	-1.6621
Z008E0134	8	134	81.1559	44.2354	27.7574	0.24513	-0.032195	0.05063	0.02909	1.2588	0.918498	0.04054	0.7876	2.3846	0.79475	0.70217	-1.3829	-0.1059
Z008E0135	8	135	87.1143	46.5102	28.7512	0.34387	0.05599	0.13889	0.11297	1.6774	1.077748	0.044334	0.4396	2.28319	0.979	0.67273	4.1591	1.63087
Z008E0136	8	136	84.7024	45.5664	31.3134	0.14378	-0.0503	0.03766	0.04364	2.0517	1.039298	0.03037	0.5552	1.7624	0.6461	0.6434	-0.9955	-1.51476
Z008E0137	8	137	81.3583	53.767	28.5653	0.27993	0.00659	0.10184	0.115	2.10514	1.069144	0.046751	0.73072	2.3963	0.82006	0.6393	2.6775	0.49049
Z008E0139	8	139	80.1103	56.4114	29.7604	0.29062	-0.04724	0.04018	0.08195	2.4005	1.137518	0.045863	0.5617	2.29712	0.7691	0.65651	2.548	-0.82847
Z008E0140	8	140	88.816	41.9956	28.8545	0.22405	-0.029856	0.056206	0.050852	2.9568	1.073598	0.04095	0.5039	1.8747	1.0219	0.88402	0.5978	0.47092
Z008E0141	8	141	79.4654	44.2269	28.7889	0.2087	-0.0607	0.02727	0.0192	1.9834	1.103808	0.042917	1.0069	2.4444	0.7219	0.59362	0.0731	-0.05862
Z008E0142	8	142	81.592	37.6975	27.4948	0.13653	-0.0922	-0.00141	-0.02417	1.8512	0.988128	0.03553	0.5021	1.9342	0.7279	0.56932	-2.4939	-1.43552
Z008E0144	8	144	84.6289	43.902	28.07166	0.18055	-0.03888	0.04554	0.06018	2.26141	1.048088	0.04154	0.8069	1.8625	0.7535	0.65765	1.3904	0.56822
Z008E0145	8	145	81.3552	61.0246	28.5333	0.28407	-0.05246	0.03753	0.11494	2.3152	1.165598	0.046689	1.0403	3.4465	0.4902	0.96192	2.337	1.25673
Z008E0146	8	146	83.8161	43.2856	28.2992	0.28093	-0.04559	0.04238	0.01732	1.4479	0.957098	0.03613	0.66221	2.5855	0.467	0.69575	-0.1059	-0.3423
Z008E0147	8	147	88.0294	44.7172	27.7263	0.03677	-0.06402	0.02346	0.02604	1.8251	1.022698	0.03557	0.69628	1.7946	0.79151	0.62229	-0.7255	-0.2279
Z008E0148	8	148	88.3066	.	.	.	.	.	.	.	.	.	.	.	.	.	.	.
Z008E0149	8	149	85.0764	35.3836	28.2807	0.13122	-0.05393	0.03403	0.03549	2.3349	1.052918	0.05361	0.63175	2.3858	1.536	0.51682	-0.0592	0.93995
Z008E0150	8	150	80.0528	38.2173	27.9986	0.23351	-0.017	0.07391	0.03388	1.3326	0.912298	0.03613	0.674673	2.18158	0.9668	0.80004	-0.5654	0.84415
Z008E0151	8	151	85.9836	38.3069	27.646	0.10317	-0.02118	0.0649	0.056218	1.7258	0.990218	0.03602	0.5856	2.12522	0.82684	0.60262	.	.
Z008E0152	8	152	85.2204	.	.	.	.	.	.	.	.	.	.	.	.	.	.	.
Z008E0153	8	153	84.4451	38.6109	28.18862	0.14711	0.02061	0.10871	0.07174	2.3001	1.072248	0.03924	0.5561	2.14643	0.8196	0.53402	0.7597	-0.30311
Z008E0154	8	154	82.1794	58.1959	28.07534	0.25265	-0.04281	0.04518	0.07791	1.9087	1.122238	0.06015	0.812	2.3545	0.6886	0.75392	1.9797	-0.4001
Z008E0155	8	155	81.4026	69.7427	27.3889	0.25001	-0.03897	0.05183	0.07823	2.15122	0.842898	0.05256	0.7984	2.7441	0.612	0.67238	0.7142	-0.50205
Z008E0156	8	156	82.322	38.0788	28.6387	0.20775	-0.04237	0.04561	0.02059	1.8135	1.037718	0.03417	0.60966	2.0921	1.2777	0.92942	-0.8205	1.20948
Z008E0157	8	157	80.9633	57.7245	28.7792	0.218637	-0.08078	0.01235	0.04272	2.403	1.093788	0.04387	0.62478	2.5191	0.95276	0.84012	-0.0129	-0.79849
Z008E0158	8	158	82.9186	39.6377	27.8215	0.16416	0.01763	0.1038	0.03889	1.9719	1.045648	0.04075	0.61884	1.9252	0.2255	0.27972	0.1368	-2.03641
Z008E0159	8	159	81.2154	54.0151	27.453	0.2514	-0.00304	0.09023	0.07067	2.19915	1.080198	0.044528	0.6395	2.4216	0.7291	0.72673	1.1845	-0.22141
Z008E0160	8	160	83.1018	49.4038	28.7068	0.214562	-0.02758	0.058485	0.054179	2.21168	1.052308	0.04118	0.71247	1.8029	0.4663	0.52842	1.2893	-0.9373
Z008E0161	8	161	82.742	45.0744	28.4224	0.27506	-0.0629	0.02501	0.02274	3.0337	1.138808	0.042429	0.5623	2.4226	0.6462	0.63806	0.4352	-1.31151
Z008E0162	8	162	88.4779	40.9288	28.5158	0.19704	-0.04533	0.04122	0.03401	2.20985	1.020218	0.03916	0.8382	1.7283	1.0788	0.82792	-0.6641	0.98185
Z008E0163	8	163	86.2466	35.7165	28.4942	0.16905	-0.031068	0.06145	0.09348	2.23027	1.045678	0.03798	0.58096	1.6578	1.1584	0.85412	-0.2273	1.11806
Z008E0164	8	164	81.9562	46.6493	29.1167	0.32597	-0.01239	0.07563	0.08755	2.8032	1.053958	0.044615	0.5351	2.2903	1.0978	0.74028	1.381	0.35474
Z008E0165	8	165	81.367	42.6766	26.43	0.16679	-0.04697	0.03909	0.054025	2.25233	1.112018	0.03885	0.74706	2.21973	0.6169	0.54432	-0.6914	-0.89236
Z008E0166	8	166	81.7503	30.7645	28.24369	0.18403	-0.04609	0.045	0.02984	2.5172	1.066561	0.03455	0.4796	2.0692	1.1338	0.7461	-0.7234	0.31116
Z008E0167	8	167	80.4174	50.3933	28.24852	0.24162	-0.06684	0.02104	0.01642	2.2687	1.150088	0.042802	0.4646	1.967	1.1256	0.78345	-0.5887	-1.08314
Z008E0168	8	168	85.4181	37.6826	28.3775	0.09907	-0.10057	-0.00499	-0.0195	1.8167	1.034568	0.03755	0.5447	2.0277	0.7279	0.55632	-1.9033	-1.68248
Z008E0169	8	169	84.6854	42.3575	28.9528	0.16746	-0.07539	0.01253	0.01854	2.23405	0.947398	0.03968	0.2298	2.3253	0.3552	0.54272	-0.2782	-2.2815
Z008E0170	8	170	82.5758	42.7305	27.5898	0.213809	-0.0603	0.02588	0.03255	1.8698	1.000108	0.03858	0.59888	2.0861	0.7238	0.53052	-0.0422	-0.3175
Z008E0171	8	171	84.0089	39.2633	29.2484	0.215071	-0.07693	0.00828	0.02921	2.14457	1.0696	0.04012	0.63704	2.208031	0.83926	0.59112	0.2416	-0.63072
Z008E0172	8	172	85.2474	41.855	28.24457	0.2298	-0.02737	0.06063	0.03858	1.7849	0.989218	0.03548	0.60598	2.20258	0.4914	0.615	0.9023	-0.19919
Z008E0173	8	173	83.2568	52.2305	28.8819	0.18967	-0.08332	0.00245	0.00408	2.339	1.050028	0.043052	0.66087	2.0544	0.90718	0.79293	0.1283	0.03195
Z008E0174	8	174	79.9111	38.9382	28.3278	0.18414	-0.04058	0.04165	0.02833	1.8556	1.049808	0.03682	0.5731	2.17972	1.7529	1.01582	-1.8131	1.64142
Z008E0175	8	175	84.5029	58.5418	30.1327	0.23924	-0.032131	0.053927	0.08246	2.3684	1.157258	0.046355	0.58215	1.8747	0.648	0.66242	2.1726	-0.95983
Z008E0176	8	176	82.266	51.4037	28.0322	0.16748	-0.06598	0.02667	0.02931	2.9108	1.070798	0.042947	0.7678	2.3107	1.1149	0.69922	-0.8878	-0.6131
Z008E0177	8	177	82.0048	47.2274	28.06515	0.23056	-0.05379	0.0362	0.01079	3.4106	1.047288	0.04053	0.5322	2.3753	0.90663	0.82662	0.4115	0.0061
Z008E0178	8	178	78.901	51.7826	28.11994	0.32507	-0.00585	0.08218	0.0769	2.0218	1.079878	0.042522	0.8279	2.7835	0.653	0.62354	1.5558	-0.00042
Z008E0179	8	179	84.1332	37.8084	27.3582	0.15749	-0.01691	0.07163	0.056516	2.07616	1.038648	0.03768	0.66318	1.7154	0.7558	0.64007	-0.5678	-0.70994
Z008E0180	8	180	83.0584	41.6173	27.5741	0.27954	0.07342	0.15976	0.14485	2.3092	1.057778	0.041709656	0.6551	2.8659	0.86321	0.714391	2.394	1.88287
Z008E0181	8	181	79.7991	53.1256	29.0678	0.217126	-0.07461	0.01817	0.07833	3.3156	1.124508	0.044665	0.5687	2.6358	0.4202	0.52382	1.1957	-1.83906
Z008E0182	8	182	83.9781	39.0895	27.328	0.13193	-0.04784	0.03994	0.03474	2.4179	1.048578	0.09123	0.6259	1.9689	0.5405	0.42962	1.6062	-2.24805
Z008E0183	8	183	79.1625	65.9488	30.1248	0.34807	-0.00772	0.07977	0.16019	3.1469	1.146428	0.06099	0.62006	2.6119	0.6888	0.64449	5.4549	-0.29662
Z008E0184	8	184	80.506	61.6096	29.3706	0.30744	-0.03937	0.051343	0.12665	2.0483	1.102858	0.045386	0.66711	2.26829	0.5503	0.63303	3.4232	-0.49831
Z008E0185	8	185	81.2406	46.322	28.5777	0.24904	-0.04645	0.04148	0.03175	2.14644	1.084308	0.04401	0.4945	1.3161	1.0848	0.97992	-0.5939	-0.68891
Z008E0186	8	186	84.675	53.9853	27.7752	0.27044	-0.06209	0.02427	0.06309	2.4023	1.096368	0.04014	0.8216	1.9199	0.9949	0.73266	0.6543	-0.07652
Z008E0187	8	187	79.5965	44.9202	27.8463	0.30833	0.0017	0.08979	0.09565	2.5575	1.083518	0.043189	0.5429	2.212442	0.7621	0.74826	1.8015	-0.54991
Z008E0188	8	188	84.5543	41.7402	27.4467	0.15183	-0.05376	0.02903	0.01239	2.2686	1.169998	0.04017	0.506	1.5525	1.0324	0.75542	-0.1206	-0.66904
Z008E0189	8	189	79.5882	51.0809	27.5203	0.26788	-0.05938	0.03035	0.02942	3.4759	1.055958	0.042546	0.73292	2.4527	0.79609	0.7094	1.2446	0.10312
Z008E0190	8	190	78.3717	45.0437	27.9365	0.215258	0.00679	0.09134	0.11531	2.18039	1.109598	0.041839	0.65105	1.9631	0.83857	0.715378	1.8271	0.34163
Z008E0191	8	191	81.8911	43.9263	27.9951	0.13473	-0.09035	-0.00345	0.01348	2.362	1.012158	0.03723	0.64059	1.8484	1.0307	0.75958	-1.036	-0.93482
Z008E0192	8	192	91.2349	47.9285	28.752	0.26186	-0.00916	0.07616	0.09486	2.23091	1.057508	0.042578	0.62362	1.6729	1.2007	0.80484	2.3745	1.8269
Z008E0193	8	193	79.6103	39.6643	28.09306	0.1509	-0.09411	-0.00618	0.00772	2.4527	1.057828	0.03537	0.675418	2.3592	0.806	0.83302	-1.4732	0.23739
Z008E0194	8	194	84.1649	31.0531	27.5768	0.12441	-0.06283	0.02512	0.02084	2.0594	0.976268	0.03219	0.5177	2.082	0.95938	0.7041	-2.4867	-0.56917
Z008E0195	8	195	83.6819	50.8013	28.7136	0.27325	-0.05147	0.03649	0.053166	1.8581	1.035708	0.03928	0.70864	2.23737	0.6006	0.6623	1.0049	-0.50699
Z008E0196	8	196	79.4985	50.5209	27.947	0.28499	0.03622	0.1315	0.12461	1.7036	1.059288	0.044003	0.8355	2.0034	1.1907	0.57542	1.6543	0.37229
Z008E0197	8	197	82.7936	43.7046	27.5559	0.26287	-0.03006	0.056937	0.06863	2.14177	1.126508	0.04111	0.68578	2.17242	0.88389	0.77161	1.5182	0.18604
Z008E0198	8	198	83.2434	42.9878	27.6021	0.17493	-0.05855	0.02423	0.02328	1.4535	1.195898	0.03869	0.5165	1.72	0.4802	0.54752	0.248	-2.04187
Z008E0199	8	199	79.8259	64.8179	28.1711	0.25064	-0.06619	0.02129	0.02302	1.9598	1.189498	0.050202	0.70049	2.4997	0.6395	0.60852	0.5104	-2.11136
Z008E0200	8	200	84.957	49.5687	28.18393	0.15922	-0.08392	0.00205	0.02313	1.8618	1.093228	0.04472	0.76583	2.3572	1.2532	0.77609	-0.544	0.02971
Z009E0001	9	1	80.1572	34.5434	27.5268	0.199878	-0.04177	0.051046	0.04226	1.7097	1.11068	0.03561	0.67277	2.48262	0.99573	0.85257	-1.4166	0.66495
Z009E0002	9	2	83.4035	55.3948	27.6279	0.21748	-0.038829	0.049278	0.08417	1.2671	1.08024	0.040207	0.67397	2.42584	0.7732	0.75208	0.0719	0.01665
Z009E0003	9	3	80.1486	45.0873	26.571	0.19168	-0.04296	0.04044	0.00223	1.9727	1.095175	0.03905	0.83413	2.8123	0.88647	0.80186	0.0463	0.94133
Z009E0004	9	4	81.4222	43.0743	28.1038	0.195537	-0.06989	0.01413	0.03018	2.6492	1.01541	0.03719	0.7401	2.39532	1.2895	0.90299	-0.8803	1.21093
Z009E0005	9	5	79.7111	51.073	27.98165	0.14477	-0.06827	0.01978	0.00272	1.4175	1.12571	0.03851	0.58557	2.39842	1.176	0.9797	-2.5652	-0.51689
Z009E0007	9	7	80.5566	48.6906	27.3521	0.14826	-0.05675	0.03141	0.02731	1.5498	1.08506	0.041085	1.12287	2.9698	1.04842	0.85307	-1.379	1.57091
Z009E0008	9	8	78.523	39.2903	27.7136	0.18602	-0.030402	0.06069	0.04514	1.93218	1.02181	0.03732	1.14487	2.5212	1.5981	0.84153	-2.0641	2.48673
Z009E0009	9	9	78.5152	55.1196	28.9829	0.24296	-0.07273	0.01704	0.07991	2.3511	1.1415	0.0479	0.66917	2.3406	0.85582	0.9773	0.7091	-0.16497
Z009E0010	9	10	80.5788	55.8327	28.0142	0.2553	-0.038001	0.04817	0.07509	2.029	1.18791	0.04021	0.56797	2.7075	0.8188	0.88449	0.928	0.04559
Z009E0012	9	12	78.3123	55.0715	29.8829	0.2341	-0.05549	0.03045	0.08074	1.96857	1.05539	0.043965	0.803842	2.9332	0.5207	0.77963	0.2492	-0.2084
Z009E0013	9	13	80.3659	33.2995	27.8564	0.1298	-0.030513	0.058562	0.04846	2.6714	1.15487	0.03151	0.83922	2.2259	1.1792	0.88516	-1.2828	1.32989
Z009E0014	9	14	79.4941	49.5543	28.016	0.23276	-0.06467	0.02148	0.07515	2.1027	1.08801	0.04273	0.75131	3.2864	0.8209	0.81277	0.2984	0.05308
Z009E0015	9	15	78.9991	45.5957	27.3968	0.20193	-0.02165	0.06938	0.07445	1.2268	1.10377	0.0388	0.98507	2.3823	1.04375	0.86697	-0.5678	1.62991
Z009E0016	9	16	78.9426	45.0063	27.7419	0.2888	-0.032072	0.059168	0.08432	1.92445	0.89488	0.040819	0.61527	2.3129	0.735	0.7139	0.3229	0.07129
Z009E0017	9	17	79.1143	55.3524	28.5989	0.16828	-0.07619	0.01188	0.059508	1.3126	1.11066	0.041981	0.60497	2.9164	0.5468	0.5254	0.4284	-1.72422
Z009E0018	9	18	79.74	39.9361	28.3122	0.18584	-0.02846	0.05966	0.09165	2.0524	1.05629	0.03822	1.25097	3.1718	1.2274	1.0461	-0.4566	3.02566
Z009E0019	9	19	76.0637	46.8252	28.5108	0.24222	-0.02728	0.058277	0.055143	1.6371	1.0157	0.043096	0.98227	2.7942	0.662	0.7066	0.4521	0.68531
Z009E0020	9	20	80.918	35.6689	28.0393	0.23199	-0.06935	0.01871	0.02399	3.3419	1.13427	0.03329	0.59347	2.48495	1.2161	0.947	-1.4042	0.05836
Z009E0021	9	21	79.7564	57.0643	29.7201	0.196948	-0.06596	0.02215	0.05063	2.7865	1.08943	0.044987	0.71636	2.3236	1.0576	1.0422	0.192	0.51876
Z009E0022	9	22	80.2468	37.4722	27.3101	0.14063	-0.06133	0.02094	0.03304	1.633	1.093809	0.03493	0.78084	1.997	0.6885	0.7038	-1.2102	-0.30208
Z009E0023	9	23	78.8681	41.1984	26.4453	0.15883	-0.05569	0.03239	0.056144	5.735	1.04934	0.07802	0.59017	2.7496	0.6936	0.74676	2.6194	-0.75803
Z009E0024	9	24	81.9223	54.6107	28.8318	0.22705	-0.0706	0.02216	0.01826	2.3168	1.08085	0.044406	0.89869	2.6667	1.1145	0.80103	-0.662	0.21526
Z009E0025	9	25	78.0037	48.0685	22.2947	0.1718	-0.05461	0.03333	0.0105	1.5507	1.07842	0.03639	0.95147	2.43717	1.03892	0.81595	-1.8982	0.19851
Z009E0026	9	26	81.5133	31.8106	28.8085	0.14926	-0.04215	0.04885	0.060816	3.2341	1.05643	0.03796	0.68497	2.7045	0.3711	0.74499	-0.4887	-0.45679
Z009E0027	9	27	78.1921	28.7909	27.8248	0.1245	-0.05231	0.0385	-0.01657	1.2746	1.0274	0.03282	1.04127	2.4181	0.8295	0.78294	-3.1313	0.48536
Z009E0028	9	28	76.9961	66.8623	28.7594	0.23226	0.09455	0.18242	0.12249	2.035	1.04006	0.044203	0.71219	2.7283	0.94776	0.88821	1.9929	1.27008
Z009E0029	9	29	81.2449	36.4682	27.7724	0.29425	-0.01113	0.07489	0.10168	1.82184	1.13635	0.041635	0.66517	2.53003	1.1759	0.82087	1.0022	1.47152
Z009E0030	9	30	79.3365	50.7146	28.1396	0.18398	-0.0186	0.06962	0.060879	2.1345	1.14126	0.042723	0.83123	2.7371	0.8114	0.9851	0.9372	0.99699
Z009E0031	9	31	78.4257	55.0768	32.2172	0.13682	-0.04394	0.04361	0.03711	1.82864	1.08739	0.046509	0.74569	2.7397	0.8421	0.77723	0.3402	0.06583
Z009E0032	9	32	77.1508	47.7585	26.6175	0.22064	-0.05022	0.03792	0.0367	1.7307	1.04558	0.03848	0.68437	2.374	0.6856	0.6938	-0.4566	-0.34972
Z009E0033	9	33	78.4916	54.2548	27.6239	0.26065	-0.00866	0.07889	0.15297	1.7657	1.1741	0.046519	0.82967	2.56799	0.8256	0.74861	2.2666	0.50864
Z009E0034	9	34	79.4361	54.7911	27.1598	0.20625	-0.08176	0.00632	0.07176	1.4209	1.14408	0.042765	1.09647	2.6497	0.956251	0.89701	-1.7959	-0.19924
Z009E0035	9	35	76.5782	37.3205	27.618	0.12604	-0.06659	0.02062	0.02612	3.1184	1.11365	0.03988	0.64127	2.2809	0.5542	0.6526	-1.5727	-1.76952
Z009E0036	9	36	80.0483	32.3133	28.1725	0.194703	0.02032	0.11055	0.08187	0.7552	1.03012	0.03337	0.97417	2.6025	1.04253	0.89068	-1.6329	2.07383
Z009E0037	9	37	82.671	38.384	27.1664	0.17646	-0.030081	0.06658	0.06441	1.5698	1.14344	0.02958	0.64127	2.8402	0.93714	0.76112	-1.5671	0.29815
Z009E0038	9	38	78.385	35.4662	27.4088	0.15304	-0.07024	0.01916	-0.00008	1.5794	1.05229	0.03657	0.7033	2.46235	0.8239	0.7263	-2.6505	-0.30997
Z009E0039	9	39	79.2172	31.6837	27.7361	0.15485	-0.05572	0.03357	0.00637	1.5584	1.01927	0.03385	1.29007	2.548	1.4564	1.0139	-2.4525	3.55955
Z009E0040	9	40	79.6425	49.8521	27.2403	0.08135	-0.0557	0.03178	-0.01064	1.4323	1.10162	0.0393	1.13237	3.1608	1.3462	1.0493	-2.2292	2.22536
Z009E0041	9	41	78.2352	36.0157	27.94999	0.17704	-0.0471	0.04103	0.0339	2.5827	1.05014	0.03554	0.51577	2.1762	1.1962	0.9773	-1.6082	0.49573
Z009E0042	9	42	79.7501	32.1766	28.457	0.18334	-0.06528	0.02279	0.01592	1.95571	1.06663	0.03526	0.78803	2.3753	1.0824	1.0107	-1.9553	0.98742
Z009E0043	9	43	79.927	58.6725	28.274	0.22765	-0.02253	0.06565	0.08528	2.0192	1.11505	0.043688	0.67857	2.1542	0.99475	0.9546	0.8967	0.31807
Z009E0044	9	44	81.9991	54.9675	27.1193	0.17565	-0.06133	0.02684	0.08218	1.80423	1.14735	0.04442	0.7841	2.9211	1.1247	0.93183	0.3618	0.86094
Z009E0045	9	45	80.4119	55.8827	27.2602	0.22895	-0.06681	0.02133	0.04037	2.4141	1.16205	0.046224	0.68307	2.2989	0.956462	0.5934	1.3886	-0.60881
Z009E0047	9	47	80.5137	35.1323	27.93598	0.15205	-0.04566	0.04524	0.03378	2.2284	1.13459	0.0314	0.803495	2.2058	1.1467	0.8881	-3.2655	0.25688
Z009E0048	9	48	82.3221	39.962	28.2671	0.19258	-0.01334	0.07965	0.09453	1.6061	1.10153	0.03913	0.74873	2.1158	0.92203	0.79471	-0.8316	0.6983
Z009E0049	9	49	76.2849	57.853	30.2868	0.199185	-0.06631	0.02353	0.0506	3.2083	1.096703	0.044088	0.68517	2.8069	0.7573	0.727	0.7908	-0.6197
Z009E0050	9	50	80.4677	45.9261	29.6617	0.21642	0.03714	0.1274	0.10441	1.5877	1.06877	0.043186	0.91317	2.6338	1.2574	1.047	0.0162	2.37092
Z009E0051	9	51	79.747	45.0023	27.5199	0.12315	-0.05122	0.03388	0.01586	1.5781	1.10908	0.03967	0.74591	1.9382	0.762	0.7235	-1.4852	-1.10395
Z009E0052	9	52	81.7283	44.4302	26.8664	0.14979	-0.07042	0.01764	-0.00382	1.4332	1.10431	0.03427	0.64337	2.1186	0.87718	0.82333	-2.7177	-1.10549
Z009E0053	9	53	77.1451	45.9689	27.353	0.24545	-0.034392	0.049686	0.04089	1.9904	1.17681	0.03906	0.71225	2.51314	0.8195	0.79819	-1.4684	-1.07182
Z009E0054	9	54	82.0044	32.9053	27.0194	0.21119	-0.04335	0.04472	0.060467	1.0266	1.00193	0.03237	0.81457	2.40299	0.94634	0.80344	-2.0187	0.93706
Z009E0055	9	55	78.9441	31.9291	26.7139	0.15703	-0.00539	0.08282	0.054958	1.414	1.04361	0.03511	1.54557	2.8778	1.3372	1.1006	-2.4554	3.70718
Z009E0056	9	56	79.8062	42.7021	27.6817	0.18324	-0.02572	0.061	0.06484	1.5561	1.14501	0.03967	1.13937	2.8974	1.2288	0.93053	-0.2097	2.2832
Z009E0057	9	57	78.0548	52.9452	27.7613	0.29765	0.04194	0.13366	0.15279	1.80906	1.13088	0.041594	0.84485	2.5995	0.9153	0.82876	2.925	2.26948
Z009E0058	9	58	79.2115	56.1446	28.4168	0.23275	-0.0396	0.04579	0.05203	1.6237	1.07357	0.043762	1.22197	3.0298	1.2355	1.229	-1.0233	2.63862
Z009E0059	9	59	77.1234	47.923	27.7118	0.199894	-0.05345	0.03415	0.04325	2.4972	1.20038	0.040326	0.62837	2.46587	0.5857	0.6108	0.502	-1.64986
Z009E0060	9	60	83.0484	55.3403	26.5238	0.22512	-0.03952	0.04759	0.04244	1.761	1.19148	0.043464	0.90179	2.777	1.03551	0.833906	1.2302	0.785
Z009E0061	9	61	79.0229	37.1431	28.2322	0.2379	-0.07859	0.0036	0.056391	3.3996	1.14023	0.03574	0.83894	2.6438	0.96217	0.75866	0.8524	0.49882
Z009E0062	9	62	80.3051	52.4918	27.80115	0.16847	-0.06377	0.02019	0.03849	1.4092	1.07569	0.041622	0.63437	2.44851	0.7774	0.77773	-2.076	-1.14191
Z009E0063	9	63	78.6545	44.8219	29.3734	0.15416	-0.04923	0.03981	0.00315	1.9994	1.13577	0.040189	0.81558	2.3087	0.91711	0.84908	-0.9964	-0.02958
Z009E0064	9	64	80.9458	59.4053	28.2453	0.18718	-0.06675	0.02148	0.09467	2.6526	1.16913	0.044281	0.62627	2.9127	0.7392	0.7304	0.8602	-0.85653
Z009E0065	9	65	80.7919	37.5556	27.1455	0.18318	-0.05311	0.04268	0.00952	1.4503	0.97888	0.03531	0.79034	2.6199	0.7919	0.73789	-1.5899	0.73485
Z009E0066	9	66	82.9513	39.4737	27.2411	0.25381	0.06705	0.15322	0.11618	2.0133	1.13832	0.0392	0.72292	1.8175	0.952218	0.6508	1.1512	0.23624
Z009E0067	9	67	86.0874	.	.	.	.	.	.	.	.	.	.	.	.	.	.	.
Z009E0068	9	68	77.026	77.2394	28.7982	0.27786	0.015	0.10321	0.1392	2.1851	1.0525	0.05243	0.48407	2.52012	0.5215	0.6474	3.2393	-1.16001
Z009E0069	9	69	79.4301	46.5513	27.6034	0.2172	-0.01742	0.06905	0.13049	1.89425	1.08755	0.041471	0.78471	3.3775	0.7342	0.5647	0.6002	0.20414
Z009E0070	9	70	81.994	44.101	27.6634	0.08835	-0.07993	0.00771	0.02779	1.7021	1.13707	0.03888	0.76584	1.9224	0.99365	0.90239	-1.446	-0.59434
Z009E0071	9	71	79.3555	40.2222	27.94099	0.20402	-0.05288	0.03788	0.00168	1.2282	1.10175	0.03766	0.67267	2.241	0.91046	0.86314	-1.7794	0.04829
Z009E0072	9	72	78.0275	48.6325	29.6512	0.31225	0.03266	0.12094	0.14521	2.3596	1.095623	0.04836	0.76795	2.53474	0.86153	0.7183	3.5904	1.05761
Z009E0073	9	73	81.1048	44.8264	29.7834	0.21454	-0.05497	0.0321	0.10284	1.5068	1.1269	0.040876	1.11457	2.498964	0.7123	0.73426	0.2241	0.49708
Z009E0074	9	74	78.7545	52.7645	28.5524	0.22189	-0.05035	0.03626	0.04416	2.0002	1.1555	0.042078	0.76146	2.47652	0.7899	0.75204	-0.2112	-0.63838
Z009E0075	9	75	80.0902	39.0705	25.4085	0.17583	-0.037766	0.054993	0.03076	1.3214	1.08186	0.03693	0.88986	2.41415	1.5018	0.82245	-2.1724	1.47189
Z009E0076	9	76	78.8786	59.0355	28.9319	0.20993	0.01531	0.10352	0.1303	2.2511	1.02728	0.047634	0.82305	3.0428	0.7199	1.002	0.9799	0.45676
Z009E0077	9	77	77.2831	34.0585	27.5228	0.11543	-0.07577	0.00642	0.00312	1.4831	1.06427	0.03497	1.11397	2.3662	1.6192	1.1971	-3.8021	2.61034
Z009E0078	9	78	82.9366	63.4215	28.7221	0.23677	-0.04285	0.049771	0.03538	1.78284	1.098581	0.045377	0.62827	2.47958	0.6042	0.6502	0.3743	-1.28763
Z009E0079	9	79	78.1855	33.0679	28.1673	0.24431	0.01328	0.10157	0.08449	2.0162	1.10501	0.0367	0.71152	2.41846	0.8533	0.6343	0.382	0.14498
Z009E0080	9	80	80.9896	37.1584	27.3723	0.17522	-0.04037	0.04914	0.04228	1.4783	1.02287	0.03685	0.85249	2.3397	1.3312	1.0302	-1.8851	2.08526
Z009E0082	9	82	79.5654	49.4991	27.93997	0.22459	-0.032786	0.054879	0.05117	1.7206	1.06448	0.040213	0.91807	2.679	0.87149	0.9646	-1.5043	0.29063
Z009E0083	9	83	81.4192	55.3205	30.0048	0.18902	-0.05515	0.03249	0.056892	2.1473	1.17011	0.047755	0.73762	2.6444	0.85424	0.79713	0.9929	0.08221
Z009E0084	9	84	79.3605	36.0562	27.0208	0.23301	-0.06168	0.02646	0.00962	1.0272	1.25518	0.03455	0.65657	2.52137	0.7691	0.7259	-0.5932	-0.30931
Z009E0085	9	85	76.7803	53.7836	29.2172	0.22293	-0.04036	0.04519	0.06472	1.94959	1.11103	0.043431	0.81585	2.2369	1.4359	0.9763	-0.1446	1.48711
Z009E0086	9	86	78.5029	53.5562	28.3354	0.200791	-0.07962	0.00849	0.061871	2.1216	1.06752	0.041429	0.62247	2.2673	0.6643	0.6193	0.1089	-1.43337
Z009E0087	9	87	79.4954	35.5101	27.85237	0.16916	-0.06464	0.0234	0.02342	1.4896	1.100388	0.03558	0.87949	2.2171	1.2205	0.82671	-2.1279	0.36404
Z009E0088	9	88	79.5424	38.8763	28.7848	0.1512	-0.03941	0.04771	0.05015	1.77381	1.07087	0.03234	0.70367	2.1449	0.90985	0.82043	-0.8778	0.30853
Z009E0089	9	89	78.6958	38.4387	27.93368	0.200716	-0.036482	0.04666	0.05609	1.082	1.11053	0.03569	1.00487	2.3722	1.00041	0.74712	-1.2318	0.85979
Z009E0090	9	90	78.4274	43.8691	27.2115	0.13736	-0.08298	0.00512	0.00145	0.8872	0.98828	0.03518	0.69437	2.236	0.701	0.6726	-2.6892	-0.8484
Z009E0091	9	91	81.574	46.7231	27.39	0.30275	-0.06109	0.02703	0.07176	1.89241	1.17182	0.043437	1.15637	2.5687	1.1222	1.208	-0.0551	2.11979
Z009E0092	9	92	80.8149	25.2409	26.9069	0.16526	-0.02348	0.06324	0.04347	1.96793	1.11166	0.03101	0.80886	2.242	0.93179	0.7123	-1.7576	0.52493
Z009E0093	9	93	77.7619	39.7231	27.6979	0.16487	-0.07602	0.00725	0.00943	1.6609	1.00963	0.03772	0.76419	2.3	1.4539	1.0413	-2.6784	1.31425
Z009E0094	9	94	76.4788	56.2484	27.0196	0.20819	-0.01793	0.06913	0.10834	1.5717	1.14628	0.044562	0.74914	2.2755	0.5683	0.6533	1.047	-0.44015
Z009E0095	9	95	76.2521	31.4598	27.0493	0.14012	-0.08888	-0.00085	0.01298	1.87143	0.98958	0.03541	0.8209	2.3268	1.5226	0.967	-3.0455	1.60209
Z009E0096	9	96	77.8138	32.9809	27.4528	0.18711	-0.04068	0.04747	0.02932	1.2618	1.16054	0.0322	0.78369	2.39788	0.8271	0.7333	-1.3769	-0.06483
Z009E0097	9	97	78.7961	55.2051	27.7087	0.18899	-0.04938	0.03343	0.0301	1.88442	1.05114	0.044355	0.67637	2.51251	0.8414	0.82167	-0.1257	-0.52986
Z009E0098	9	98	76.9269	55.2667	27.6678	0.21848	-0.03174	0.057595	0.08096	1.987	1.14804	0.04308	0.71099	1.8723	0.789	0.84901	0.9043	-0.63013
Z009E0099	9	99	77.9474	40.0223	28.0095	0.21484	-0.05205	0.03604	0.01976	1.6221	1.10835	0.03666	0.85155	2.346	0.7944	0.74727	-0.4017	0.12136
Z009E0100	9	100	79.8902	51.9093	28.2775	0.29625	0.02627	0.11286	0.13079	2.198	1.01663	0.049783	0.58877	2.6043	0.5734	0.6863	1.719	-0.06853
Z009E0101	9	101	78.7663	70.4088	31.4843	0.2833	-0.01534	0.06925	0.15187	2.0532	1.21058	0.049628	0.92207	3.1114	0.7776	0.9691	3.6388	1.626
Z009E0102	9	102	78.2349	46.9085	27.0291	0.18881	-0.06747	0.0206	0.03875	1.83648	1.06083	0.03908	0.59557	2.2042	1.01141	0.92102	-2.4155	-0.77508
Z009E0103	9	103	80.279	40.869	27.91571	0.14733	-0.06702	0.02099	0.02243	1.81951	1.100055	0.03787	0.66427	2.3783	0.96093	0.75984	-1.82	-0.0853
Z009E0104	9	104	82.8479	41.2945	27.2903	0.09584	-0.04528	0.04286	0.0344	1.672	1.093219	0.03762	0.57987	2.3607	1.03313	0.91762	-2.1289	-0.02604
Z009E0105	9	105	76.9963	49.3138	28.3502	0.19184	-0.02018	0.06802	0.06324	1.3036	1.08042	0.04045	0.96797	2.8352	0.93869	0.74971	-0.221	1.31384
Z009E0106	9	106	79.176	38.807	27.5051	0.24323	-0.01196	0.07932	0.09075	1.3313	1.07973	0.03677	0.64787	2.254	0.8381	0.7895	0.1193	0.51331
Z009E0107	9	107	79.1019	39.7996	26.9522	0.18541	-0.030245	0.057934	0.00971	1.6213	1.05891	0.03424	0.76357	2.3717	1.0884	0.9672	-1.7533	0.68331
Z009E0108	9	108	81.4633	29.7702	27.7032	0.14489	-0.032463	0.055737	0.04168	1.603	1.02936	0.03432	0.87323	1.7843	1.2751	0.90463	-2.3025	1.25309
Z009E0109	9	109	80.4575	40.5383	27.4971	0.20849	-0.05199	0.03396	0.01952	1.6429	1.097515	0.03787	0.91467	2.1305	1.3943	1.0545	-1.6851	1.9581
Z009E0110	9	110	78.8278	42.4621	27.6412	0.20945	-0.02418	0.06403	0.06439	1.7498	1.05242	0.03812	0.77692	2.47603	0.89531	0.75062	-0.3885	0.36457
Z009E0111	9	111	80.6796	43.1295	28.3735	0.194729	-0.00578	0.08493	0.08496	2.1327	1.06474	0.041345	0.64197	2.42267	1.0576	0.82111	0.0007	0.65294
Z009E0112	9	112	77.4045	47.0755	27.4736	0.23295	-0.05375	0.03286	0.06534	1.7138	1.05293	0.03938	0.91967	2.7066	0.91573	0.8242	-0.8062	0.57957
Z009E0113	9	113	79.996	.	.	.	.	.	.	.	.	.	.	.	.	.	.	.
Z009E0114	9	114	79.0906	55.0014	29.5341	0.32505	0.03882	0.12237	0.21504	2.5361	1.21208	0.06921	0.83991	2.39992	0.7205	0.7297	5.3905	0.57514
Z009E0115	9	115	79.5461	37.0161	28.182	0.18599	-0.04776	0.0389	0.058436	2.0503	1.08239	0.03819	0.88026	2.57404	1.00329	0.90737	-1.8635	0.78393
Z009E0116	9	116	79.2099	.	.	.	.	.	.	.	.	.	.	.	.	.	.	.
Z009E0117	9	117	79.3861	53.7033	28.2243	0.18024	-0.05906	0.02899	0.07622	2.033	1.06054	0.043865	0.81381	2.8725	0.6631	0.6841	0.3351	-0.95805
Z009E0118	9	118	77.7227	38.6035	28.0648	0.12913	-0.06958	0.01788	0.0246	1.6772	1.12675	0.03508	0.62817	2.1784	0.6986	0.6695	-1.2493	-0.51228
Z009E0119	9	119	81.3173	62.7783	29.398	0.26607	-0.06613	0.02193	0.02562	1.96723	1.091473	0.046982	0.58027	1.9197	1.00648	0.79756	0.5714	-1.15568
Z009E0120	9	120	78.9499	54.327	27.5084	0.18638	-0.05723	0.02921	0.053416	1.878013	1.05436	0.040697	0.69807	2.665	0.6241	0.7172	-0.7221	-0.42458
Z009E0121	9	121	79.4402	36.6716	25.4085	0.13168	-0.07737	0.0107	-0.01241	1.3296	1.03159	0.03574	0.79727	2.8096	0.5939	0.5752	-3.2206	-1.08794
Z009E0122	9	122	81.0625	43.6614	28.4719	0.26099	-0.05631	0.03177	0.03872	1.6768	1.094587	0.03201	0.76597	2.5455	0.8501	0.85345	-0.9535	0.3927
Z009E0123	9	123	79.0687	47.5167	27.6616	0.2728	-0.01892	0.07269	0.07139	2.3007	1.12015	0.041118	0.69457	2.2773	0.772	0.6999	1.386	-0.05382
Z009E0124	9	124	76.6984	49.8633	28.0491	0.19184	-0.06412	0.02395	0.056064	2.428	1.16334	0.044553	0.90218	2.5564	0.7514	0.77936	-0.4266	-0.83239
Z009E0125	9	125	79.0751	48.6179	29.0327	0.26154	-0.00602	0.07697	0.08088	1.93572	1.15009	0.04489	0.70572	3.0389	0.4816	0.6013	1.104	-1.13666
Z009E0126	9	126	82.0764	46.8454	27.7673	0.25321	0.05531	0.14355	0.16934	2.1939	1.08734	0.045648	1.04997	2.6644	0.92537	0.87045	2.5148	2.46749
Z009E0127	9	127	80.5851	47.1674	26.9062	0.22361	-0.02657	0.06155	0.06865	1.83091	1.095317	0.040667	0.93127	2.44931	1.4818	0.9624	-1.4276	1.11583
Z009E0128	9	128	77.2133	45.2195	27.8902	0.19385	-0.03905	0.04922	0.05304	1.8726	1.09118	0.04008	0.80267	2.4931	0.9503	0.8337	-0.0467	-0.18294
Z009E0129	9	129	76.4767	47.2299	28.8493	0.27713	0.03149	0.11715	0.16624	1.9813	1.11155	0.043475	1.04527	2.9378	0.90657	0.7616	2.6586	2.38122
Z009E0130	9	130	80.3262	55.6768	28.7132	0.21562	-0.04993	0.04097	0.11477	1.7129	1.1355	0.043938	0.65707	2.754	0.92087	0.90992	0.9018	0.54392
Z009E0131	9	131	80.9369	50.8768	26.7183	0.15027	-0.07229	0.01418	0.01157	1.7497	1.13898	0.03492	0.62877	2.0439	0.6992	0.7005	-1.1185	-1.62792
Z009E0132	9	132	75.2139	62.0056	29.307	0.30645	0.02683	0.10912	0.18044	1.761	1.01101	0.04578	0.57997	2.2245	0.6467	0.7156	2.6833	0.0272
Z009E0133	9	133	78.397	52.0162	28.1446	0.24259	-0.01932	0.06883	0.07658	1.6719	1.1611	0.042028	1.25567	3.2223	1.1822	0.9569	0.0238	2.81643
Z009E0134	9	134	79.4241	50.2554	27.5295	0.27562	-0.01953	0.06693	0.062921	1.93415	1.22258	0.041731	0.66807	2.40174	1.2916	0.9668	-0.3644	0.43121
Z009E0135	9	135	77.0736	42.5526	27.91515	0.201832	-0.04389	0.04332	0.03273	2.0447	1.08094	0.03767	1.07597	2.7063	1.212	0.85719	-1.4818	1.57393
Z009E0136	9	136	78.6622	44.7145	29.1811	0.24385	-0.033018	0.06137	0.1154	2.4629	1.14629	0.041162	0.85613	2.39338	1.6276	1.2467	0.9605	2.82016
Z009E0137	9	137	79.1636	61.2756	26.9037	0.14225	-0.0787	0.00938	0.01638	1.89836	1.21348	0.049512	0.61447	2.0855	0.5488	0.6754	-0.0315	-2.34384
Z009E0138	9	138	77.7792	32.8395	28.7501	0.12562	-0.04478	0.04277	0.02252	1.2146	1.05984	0.03304	0.61357	2.3148	0.6477	0.6597	-1.0019	-0.10064
Z009E0139	9	139	77.4919	37.9663	26.8569	0.18619	-0.04116	0.051658	0.03123	1.1479	1.00389	0.03333	0.87009	2.3749	0.87622	0.84795	-2.2145	0.89747
Z009E0140	9	140	79.202	37.5543	27.899033	0.18387	-0.01179	0.07579	0.03607	1.5556	1.06295	0.03563	0.8724	2.2725	1.7049	0.973	-1.8693	2.13094
Z009E0141	9	141	82.4162	37.5936	29.2132	0.1554	-0.04938	0.0364	0.03684	3.1103	1.08599	0.03865	0.73357	2.1508	1.3406	1.1844	-1.463	1.44222
Z009E0142	9	142	79.6463	57.4011	28.0113	0.18029	-0.05025	0.04554	0.02033	1.81333	1.093361	0.042909	0.60537	2.0639	0.6259	0.6554	-0.9114	-2.09243
Z009E0143	9	143	78.2617	44.0983	27.0162	0.1496	-0.04987	0.049543	0.02532	1.5212	1.07311	0.03801	0.69997	2.44716	0.6911	0.664	-1.3691	-0.76586
Z009E0144	9	144	78.8265	48.5148	27.2351	0.16735	-0.038378	0.051372	0.04714	2.2328	1.11649	0.041752	0.8131	2.44723	1.1798	1.0249	-0.0263	1.49796
Z009E0145	9	145	77.3706	56.6778	29.4238	0.32665	0.02241	0.1107	0.128	1.7724	1.04018	0.05018	0.59877	2.5987	0.5891	0.5919	2.913	-0.19299
Z009E0146	9	146	79.1663	41.1615	27.7463	0.18005	-0.038967	0.06451	0.04056	1.80673	1.10863	0.03863	0.97007	2.43531	0.99106	0.90573	-1.2121	1.20376
Z009E0147	9	147	77.8492	38.2633	27.6551	0.14532	-0.04728	0.03826	0.01276	2.0837	1.03374	0.03592	0.38187	2.45049	0.2635	0.3991	-1.5275	-3.09082
Z009E0149	9	149	78.1054	69.4808	29.0024	0.27977	-0.01448	0.07061	0.07222	2.0766	1.11982	0.045819	0.70669	2.6449	0.6977	0.6854	1.6708	-0.63455
Z009E0150	9	150	77.8527	9.1108	26.5694	0.02645	-0.08619	0.00306	-0.07976	0.5886	0.77288	0.0269	0.97597	2.0862	0.4103	0.408	-6.8283	-1.43546
Z009E0151	9	151	80.2709	43.5296	28.904	0.21457	-0.00871	0.07674	0.08922	2.1977	1.14718	0.043069	0.8415	2.634	0.86334	0.851	0.6503	0.87991
Z009E0152	9	152	78.2607	40.9206	27.3669	0.12587	-0.04791	0.04026	0.02046	1.2767	1.096715	0.03152	0.95087	2.1207	1.0543	0.74718	-2.9716	0.15027
Z009E0153	9	153	77.8798	56.4116	27.4548	0.25368	-0.036158	0.051983	0.04285	1.6597	1.07427	0.044694	0.70794	2.56661	1.0797	1.0047	0.8067	1.24685
Z009E0154	9	154	77.3052	52.9329	28.0963	0.20777	-0.0405	0.04671	0.05675	1.95023	1.094902	0.042779	0.81635	2.6456	0.7961	0.84516	-0.0371	0.32718
Z009E0155	9	155	77.0542	34.3737	27.92575	0.09985	-0.06982	0.01734	-0.00811	1.3661	0.93028	0.03579	0.61137	2.2479	0.6669	0.6356	-3.3669	-1.59946
Z009E0156	9	156	78.4279	28.6738	28.0484	0.16656	-0.037174	0.055438	0.0113	1.3998	1.04098	0.03488	0.78109	1.9273	0.7567	0.79061	-2.645	0.43717
Z009E0157	9	157	79.0011	51.7208	27.94223	0.201798	0.04708	0.1354	0.13698	1.6188	1.13824	0.044242	0.68917	2.6594	0.6276	0.676	1.8441	0.21513
Z009E0158	9	158	83.9253	37.6904	27.0089	-0.03645	-0.10516	-0.00947	-0.02001	2.3198	1.07037	0.03634	0.53057	2.253	0.952899	0.81452	-3.4124	-1.26312
Z009E0159	9	159	79.4963	44.7914	28.3877	0.14344	-0.05163	0.03118	0.02376	1.92092	1.101043	0.03949	0.89025	3.4588	1.00737	0.86634	-1.2508	0.55388
Z009E0161	9	161	80.3144	36.6391	27.94796	0.14984	-0.04832	0.03402	0.01546	1.9943	1.05022	0.03698	0.72501	2.046	0.65	0.77914	-2.1168	-0.67297
Z009E0162	9	162	77.9959	34.8647	27.5154	0.201035	-0.031803	0.053748	0.0261	2.3863	1.03771	0.03475	0.57137	1.9528	1.5286	0.90076	-1.1398	1.47045
Z009E0163	9	163	80.7402	53.5327	27.7186	0.27762	0.02323	0.11989	0.11683	1.86155	1.10855	0.044049	0.93747	2.54626	0.6541	0.80235	1.3118	1.51092
Z009E0164	9	164	77.2527	55.2271	30.4227	0.30065	-0.00014	0.08744	0.09732	2.1608	1.08436	0.047464	1.09427	3.1486	1.4936	1.099	1.6395	3.68233
Z009E0165	9	165	78.3429	44.4378	26.823	0.14105	-0.05958	0.02857	0.00757	1.89305	1.06395	0.03814	0.66307	2.0209	0.88308	0.6965	-1	-0.56834
Z009E0166	9	166	77.9899	44.6861	26.9676	0.18736	-0.04711	0.04048	0.06322	1.4635	1.02014	0.03736	0.76643	2.6739	0.782	0.7321	-1.955	-0.73329
Z009E0167	9	167	77.6004	47.7303	29.1589	0.26363	-0.04441	0.04369	0.04402	1.7313	1.1232	0.040667	1.08127	2.42135	0.91995	0.9145	-0.4263	0.77622
Z009E0168	9	168	78.4282	29.062	27.6762	0.14345	-0.05214	0.03191	-0.00908	1.1262	1.19818	0.03096	0.82575	2.58126	1.4188	0.7896	-3.2442	0.74848
Z009E0169	9	169	79.9132	51.8966	27.5752	0.23345	-0.05662	0.02732	0.08453	1.7478	1.06639	0.043464	0.77137	2.5942	0.8135	0.90525	0.4381	0.33339
Z009E0170	9	170	79.9072	36.309	28.7944	0.11417	-0.05714	0.02995	-0.00587	1.1999	1.01892	0.02945	0.98267	2.6144	1.9337	1.3204	-4.9662	3.0666
Z009E0171	9	171	77.5367	44.8329	27.2511	0.20733	-0.04475	0.03742	0.04501	1.79109	1.03664	0.03781	0.62407	1.9888	0.7131	0.80152	-0.597	-0.11847
Z009E0173	9	173	76.1387	35.4843	26.5857	0.13911	-0.10669	-0.01137	0.00178	1.4604	1.11453	0.03904	0.56637	1.9621	0.5903	0.613	-2.098	-1.89197
Z009E0174	9	174	80.5371	49.8876	27.87918	0.14718	-0.05738	0.0305	0.02373	1.3251	0.99859	0.03649	0.74786	2.40409	1.19	0.92999	-1.9173	0.65745
Z009E0175	9	175	75.9103	55.7102	28.5462	0.26458	0.02942	0.11886	0.18044	2.135	1.12269	0.0502	1.08567	3.1997	0.93748	0.86104	2.4852	1.76951
Z009E0176	9	176	79.946	37.1189	28.0986	0.18602	-0.05499	0.02812	0.00586	1.2205	1.05154	0.03537	0.79675	2.0647	1.0633	0.6629	-2.3421	-0.29635
Z009E0177	9	177	81.7583	36.2855	28.5156	0.28539	-0.05083	0.03778	0.04855	2.5401	1.15266	0.040528	0.74835	2.43592	0.951138	0.90166	-0.1841	0.39434
Z009E0178	9	178	76.7874	32.0318	26.7167	0.13649	-0.05567	0.02889	-0.00478	1.2765	1.11351	0.0324	0.82555	2.146	0.85216	0.7261	-2.7982	-0.35388
Z009E0179	9	179	78.7266	45.4849	27.2971	0.25342	0.05972	0.14765	0.09781	1.5601	1.1279	0.041444	1.00607	2.9684	0.88217	0.88003	0.5398	1.33126
Z009E0180	9	180	81.4352	46.1724	28.0347	0.2074	-0.030083	0.06085	0.0693	1.7919	1.02885	0.04084	0.77617	2.9643	1.04361	0.87951	-0.923	1.53704
Z009E0181	9	181	80.3535	48.1108	28.069	0.16673	-0.008	0.08189	0.05245	1.82299	1.0812	0.042009	0.61407	2.2853	0.7632	0.75911	-0.3918	-0.8997
Z009E0182	9	182	81.5791	43.2522	27.82692	0.15719	-0.04002	0.04651	0.04627	1.92784	1.15669	0.03383	0.69867	2.6496	0.7936	0.81901	-0.7344	-0.19242
Z009E0183	9	183	77.7213	59.4646	28.245	0.21854	-0.06719	0.02506	0.0494	1.82629	1.098173	0.04298	0.78471	2.40852	0.5868	0.7305	0.1772	-0.92428
Z009E0184	9	184	80.3778	46.7679	27.4163	0.16582	-0.07283	0.01662	0.03265	1.6026	1.02287	0.03685	0.58237	3.2731	0.6253	0.76045	-1.7469	-0.58388
Z009E0186	9	186	82.2439	52.1904	28.0296	0.22714	0.03133	0.1196	0.09481	2.237	1.16389	0.043213	0.85418	2.46376	0.88287	0.91591	1.2862	1.01862
Z009E0187	9	187	77.323	52.7659	28.2254	0.18227	-0.04819	0.03992	0.060903	1.7722	1.11228	0.043321	0.84661	2.499494	1.054	1.0084	-1.3727	0.07074
Z009E0190	9	190	77.0255	37.619	26.4958	0.13387	-0.05997	0.02975	-0.00264	1.1534	1.042	0.044983	0.96237	2.9351	1.02776	0.86165	-2.548	1.11214
Z009E0191	9	191	80.3937	52.3949	30.5774	0.26106	-0.02433	0.07354	0.09421	1.6383	1.08429	0.03879	0.71804	2.46536	0.7553	0.7196	1.8658	0.61982
Z009E0192	9	192	80.8496	50.1835	27.894813	0.15716	-0.06089	0.02715	0.01618	1.3313	1.05806	0.040273	0.61697	1.5819	1.2259	1.0543	-1.9623	0.21604
Z009E0193	9	193	77.7279	57.1121	27.5855	0.19283	-0.05205	0.03604	0.05141	2.5727	1.14066	0.041794	0.66237	2.54111	0.6406	0.6579	1.0548	-0.82992
Z009E0194	9	194	77.9414	39.4338	27.1783	0.16935	-0.05349	0.026	0.03468	2.865	1.08515	0.042076	0.66927	2.0986	0.6678	0.6451	-1.3193	-1.70649
Z009E0196	9	196	80.3492	48.9152	27.92815	0.1878	-0.09182	-0.00965	0.0386	2.8493	1.11901	0.046344	0.63187	2.305	0.7088	0.6401	0.2818	-1.67608
Z009E0197	9	197	79.3151	35.4528	27.7212	0.16558	-0.04125	0.04566	0.02153	1.5232	1.01791	0.03387	0.73287	2.43972	0.8246	0.78019	-1.2515	0.78419
Z009E0198	9	198	77.0353	49.8519	27.2463	0.18406	-0.07084	0.01666	0.04653	2.1347	1.08901	0.046555	1.10227	2.3719	1.4532	1.0892	-1.3491	2.08539
Z009E0199	9	199	76.4931	33.6614	27.6776	0.15184	-0.02604	0.06501	0.04669	1.427	1.0381	0.03222	1.16027	2.188	1.0521	0.90564	-1.9774	1.2104
Z009E0200	9	200	81.1019	41.8216	27.7723	0.18602	0.02231	0.10895	0.10127	1.9987	1.12449	0.03456	0.81325	2.379	0.85649	0.79496	0.6165	0.81241
Z010E0001	10	1	76.953	60.8221	27.0542	0.25615	-0.038143	0.041905	0.05506	1.82643	1.11994	0.046285	0.56952	2.2174	0.47669	0.59511	1.7358	-1.46242
Z010E0002	10	2	73.9029	36.033	27.37331	0.33199	-0.012461	0.075366	0.04519	1.5601	0.97991	0.03751	0.56782	2.41369	0.7331	0.72072	-0.8748	-0.00041
Z010E0003	10	3	75.1595	38.7817	26.6805	0.21978	-0.007076	0.078951	0.08742	1.77103	1.12672	0.04178	0.95522	3.6002	0.57229	0.51241	0.1485	0.51919
Z010E0004	10	4	76.7817	59.0585	27.1175	0.277556	-0.021803	0.070965	0.11649	1.66225	1.09432	0.04377	0.55122	2.52033	0.60577	0.69151	0.8753	-1.01791
Z010E0006	10	6	73.288	68.3435	27.038	0.26636	0.016787	0.099315	0.1203	1.44503	1.17332	0.050473	0.47942	2.364	0.47009	0.59691	1.3696	-2.02839
Z010E0007	10	7	71.3369	.	.	.	.	.	.	.	.	.	.	.	.	.	.	.
Z010E0008	10	8	75.359	59.1834	27.285	0.26035	-0.018763	0.063515	0.12238	1.97313	1.04399	0.048953	0.63917	2.57425	0.58984	0.69205	1.5961	-0.98746
Z010E0009	10	9	72.6603	49.8569	26.5015	0.279638	-0.000673	0.087175	0.02643	1.23803	1.04175	0.04063	0.65767	2.4008	0.66496	0.7001	-0.43	-0.51549
Z010E0010	10	10	72.8581	66.6127	28.9	0.2487	-0.01147	0.074665	0.12588	1.83663	1.12863	0.05496	0.57762	3.6612	0.33409	0.34071	2.8771	-1.73651
Z010E0011	10	11	73.4511	43.6716	26.7327	0.24057	-0.008383	0.076949	0.06747	1.53826	1.13546	0.04235	0.75539	2.3686	0.57859	0.61853	-0.0639	-1.39458
Z010E0012	10	12	76.5266	37.0212	26.5775	0.20511	-0.039143	0.045365	0.02937	1.22133	1.08613	0.03463	0.79516	2.43131	0.69528	0.66934	-1.8868	-0.89573
Z010E0013	10	13	72.4396	69.5616	28.0726	0.32909	0.004247	0.093565	0.21867	1.69088	1.09097	0.049821	0.64401	3.3406	0.57779	0.51581	3.6243	-1.06549
Z010E0015	10	15	73.6057	45.503	27.274	0.18988	-0.054653	0.044745	0.08903	2.73383	1.13597	0.04242	0.63624	2.53599	0.71839	0.74551	0.8652	-1.37523
Z010E0016	10	16	73.0251	55.589	28.0885	0.2744	-0.034313	0.051675	0.04754	1.628922	1.12606	0.04258	0.80211	2.3308	0.71134	0.712935	0.1897	-0.74055
Z010E0017	10	17	75.1483	46.6529	26.907	0.30244	0.025687	0.113245	0.086487	1.24683	1.00219	0.04278	0.75753	2.8568	0.85449	0.74292	0.1784	1.63653
Z010E0018	10	18	77.3433	48.7269	27.2069	0.24219	-0.006675	0.079936	0.05976	1.51493	1.10829	0.04367	0.76049	2.42492	0.64702	0.68665	0.0944	-0.70063
Z010E0019	10	19	75.3196	59.8572	26.8451	0.31282	0.042297	0.130615	0.13917	1.33503	1.13766	0.046958	0.62897	2.51552	0.51529	0.63163	1.2283	-1.00816
Z010E0020	10	20	73.2449	48.377	26.4528	0.42928	0.030947	0.116785	0.1559	2.13273	1.08056	0.046082	0.70716	2.9419	0.56729	0.55991	2.7486	0.52027
Z010E0021	10	21	73.9879	44.9827	27.49984	0.23871	-0.043533	0.044245	0.04014	1.39223	1.11611	0.03959	0.67291	2.55913	0.81349	0.80661	-1.1387	-0.05914
Z010E0022	10	22	73.4764	49.377	26.8142	0.20035	-0.023763	0.068405	0.09756	1.32483	1.03917	0.04238	0.60122	2.1736	0.49059	0.62727	-0.2648	-1.30737
Z010E0023	10	23	73.4844	.	.	.	.	.	.	.	.	.	.	.	.	.	.	.
Z010E0024	10	24	74.1082	45.7087	28.4554	0.32149	-0.029853	0.053565	0.079427	1.55754	1.06039	0.04046	0.63444	2.494603	0.51319	0.6764	0.9331	-0.81819
Z010E0025	10	25	71.5746	53.5258	28.1733	0.49938	0.028717	0.114205	0.13936	2.10693	1.10491	0.048154	0.7121	2.8005	0.67626	0.7225	4.1668	0.81195
Z010E0026	10	26	72.5943	46.5682	28.0426	0.20293	-0.025703	0.071255	0.05934	1.50903	0.99501	0.04215	0.91502	2.54814	1.12459	0.95721	-0.4316	0.94988
Z010E0027	10	27	71.1235	64.2844	27.2668	0.28533	0.001677	0.098735	0.10565	1.70611	1.08655	0.050817	0.63381	2.9464	0.80079	0.90271	0.9783	-0.06927
Z010E0028	10	28	72.2479	57.0047	27.7377	0.283433	-0.050073	0.037685	0.05441	2.07873	1.10821	0.046977	0.42572	2.0136	0.70835	0.6591	-0.0256	-2.47959
Z010E0029	10	29	77.7012	55.9859	29.1864	0.39378	-0.015633	0.072475	0.13234	1.38693	0.99697	0.044117	0.59562	2.3408	0.61959	0.78644	2.0081	-0.26765
Z010E0030	10	30	73.1112	47.0054	27.7606	0.275355	-0.017213	0.068805	0.07235	2.23653	1.07804	0.04327	0.59772	2.0308	0.71483	0.7473	0.5144	-0.53642
Z010E0032	10	32	71.2486	48.0088	27.6978	0.26555	0.013217	0.101125	0.09184	2.04493	1.03319	0.046886	0.78046	2.6851	0.80869	0.74166	0.6391	-0.02807
Z010E0033	10	33	72.0381	62.3007	27.3217	0.28653	-0.015613	0.067935	0.08854	1.76603	1.18652	0.047729	0.41742	1.7507	0.55889	0.65232	2.1454	-2.15601
Z010E0034	10	34	73.628	45.4318	26.8007	0.22962	-0.031293	0.054365	0.01895	1.38123	1.009	0.04136	0.91752	2.567	0.79869	0.73278	-1.488	-0.07198
Z010E0035	10	35	75.0574	50.5518	26.1498	0.30096	-0.011118	0.07696	0.09602	1.09043	1.08197	0.044616	0.79992	2.1512	0.38819	0.61781	0.8483	-1.29934
Z010E0036	10	36	74.5266	49.2995	27.308	0.274801	-0.031183	0.060415	0.01048	1.47563	0.94722	0.04226	0.86222	2.5553	0.7788	0.76853	-0.886	0.5321
Z010E0037	10	37	72.1634	58.8454	27.628	0.24634	-0.017033	0.068745	0.08538	1.85823	1.10812	0.04823	0.63189	2.2061	0.60654	0.68422	0.1803	-1.31872
Z010E0038	10	38	73.2033	38.5862	27.222	0.20663	-0.047073	0.040655	-0.00295	1.37373	0.98681	0.037	0.63338	1.3328	0.6391	0.67707	-3.2031	-1.48164
Z010E0039	10	39	73.1126	62.3265	28.7841	0.41998	0.006607	0.094595	0.13731	2.20473	1.06188	0.050951	0.84752	2.6736	0.63562	0.79919	3.1936	-0.27309
Z010E0040	10	40	71.7592	72.8932	30.0399	0.44078	-0.007449	0.084195	0.11872	1.91233	1.04374	0.051792	0.65993	2.54793	0.6495	0.70496	3.7231	0.0708
Z010E0041	10	41	72.8607	62.2441	27.0118	0.27418	0.007317	0.094635	0.16388	1.60257	0.97642	0.047044	0.74123	2.2763	0.57349	0.57141	1.9252	-0.43808
Z010E0042	10	42	72.6071	40.9739	27.255	0.26023	-0.017703	0.064735	0.11418	1.78193	1.00242	0.04367	0.94172	3.4023	0.36139	0.36721	0.7316	-0.12552
Z010E0043	10	43	72.9495	59.3041	26.0188	0.25265	-0.061863	0.016575	0.03257	1.38123	1.09116	0.04443	0.73616	2.261	0.71628	0.72256	-0.27	-1.53042
Z010E0044	10	44	77.1589	38.2823	27.42755	0.19881	-0.029203	0.058825	0.0374	1.33903	1.03988	0.03984	0.65697	2.1155	0.81159	0.83371	-0.9036	-0.3107
Z010E0045	10	45	75.3384	.	.	.	.	.	.	.	.	.	.	.	.	.	.	.
Z010E0046	10	46	72.9246	47.9389	26.8497	0.19539	-0.037933	0.058775	0.077491	1.94713	1.12196	0.04338	0.64476	1.8406	0.78729	0.84961	0.3867	-1.12413
Z010E0047	10	47	73.6001	32.5198	26.9093	0.24668	-0.009556	0.075844	0.04291	0.85103	0.94582	0.03626	0.97772	2.2171	0.80149	0.83901	-2.5175	0.75494
Z010E0048	10	48	72.5631	57.4652	28.8599	0.33013	-0.003143	0.080427	0.10479	2.06253	1.03897	0.048381	0.43162	2.373	0.50819	0.67122	1.7593	-1.18577
Z010E0049	10	49	70.7234	67.2794	26.7364	0.25965	-0.025313	0.062485	0.07622	2.01553	1.077089	0.046618	0.64716	2.5978	0.70165	0.79116	0.302	-1.13692
Z010E0050	10	50	76.5879	.	.	.	.	.	.	.	.	.	.	.	.	.	.	.
Z010E0051	10	51	76.3665	40.1435	28.2289	0.23394	0.060627	0.148835	0.11487	0.94573	1.00638	0.03692	0.76576	2.45682	0.47909	0.55771	0.0756	0.03594
Z010E0052	10	52	73.6906	24.9101	27.1577	0.19519	-0.060373	0.027365	0.00196	0.95583	0.89572	0.03153	0.44882	1.951	0.52319	0.56461	-4.0945	-1.96437
Z010E0053	10	53	77.1061	41.5254	27.42932	0.18442	-0.014517	0.073536	0.06544	1.52696	1.10965	0.04097	0.87802	2.8025	0.51319	0.59981	-0.0794	-1.01425
Z010E0054	10	54	76.8781	50.0175	26.6598	0.24244	0.007177	0.102445	0.079888	1.42343	1.20132	0.046107	0.95232	2.7718	0.687503	0.79222	-0.3374	-0.87447
Z010E0055	10	55	73.9453	52.0991	27.1737	0.26622	0.002617	0.090125	0.09727	1.32883	1.04276	0.046538	1.69122	3.0252	1.37349	1.10411	-0.0801	4.66419
Z010E0056	10	56	75.3072	42.7375	27.40546	0.276871	-0.039583	0.039865	0.05707	2.28953	0.93112	0.04015	0.65145	2.198	0.52839	0.64323	-0.3483	-1.45822
Z010E0057	10	57	78.7007	50.7975	26.9507	0.34831	0.044637	0.131815	0.11956	2.06553	1.13458	0.044325	0.57072	2.3865	0.59885	0.62778	2.2746	-0.61373
Z010E0058	10	58	72.8783	55.8671	28.2758	0.37698	-0.013188	0.074096	0.12708	2.03263	0.95352	0.048283	0.55152	3.2778	0.66782	0.68305	3.0256	0.78044
Z010E0059	10	59	73.076	60.8014	27.197	0.37418	0.057317	0.149965	0.13518	1.69905	1.05498	0.046349	0.54642	1.9086	0.49939	0.56071	3.0811	-0.77217
Z010E0060	10	60	73.2958	65.3482	28.8921	0.35424	-0.016073	0.069945	0.07235	1.80793	1.1331	0.051883	0.68967	2.3419	0.66242	0.707781	2.006	-0.6542
Z010E0061	10	61	76.9117	50.9622	26.8579	0.23448	-0.022533	0.063065	0.11032	1.7173	1.08852	0.04458	0.96912	2.9746	0.85719	0.74628	0.5338	0.56212
Z010E0062	10	62	72.2849	55.993	27.50325	0.34802	0.028277	0.116265	0.15317	1.73253	1.15373	0.04635	0.59592	2.6113	0.60246	0.64426	1.2555	-0.38931
Z010E0063	10	63	71.2639	56.2938	28.5768	0.24236	-0.022413	0.074603	0.09817	1.80603	1.06717	0.047409	0.79881	3.3495	0.38139	0.32721	1.8136	-1.0528
Z010E0064	10	64	78.4286	39.3025	28.7123	0.43538	-0.003673	0.079714	0.10071	2.28043	1.13276	0.04091	0.76486	2.3281	0.66843	0.68149	2.2702	0.2776
Z010E0065	10	65	74.5627	54.1422	27.3946	0.23399	-0.052443	0.035435	0.09355	1.31853	1.12491	0.04307	0.50972	2.1876	0.47659	0.57071	0.6357	-2.23439
Z010E0066	10	66	73.2463	55.3945	27.7062	0.24026	-0.048183	0.037165	0.03266	1.48953	1.06603	0.045243	0.59022	1.9021	0.56439	0.59881	0.1217	-2.18965
Z010E0067	10	67	77.345	46.0336	26.6324	0.280131	-0.045223	0.042775	0.04026	1.50313	1.04273	0.04054	0.77764	2.8909	0.57259	0.64793	-0.2741	-0.96826
Z010E0068	10	68	76.4827	44.4423	27.5714	0.27104	-0.036143	0.059865	0.06193	1.51343	1.00081	0.04179	0.65509	2.48745	0.62332	0.69098	-1.2326	-0.99488
Z010E0069	10	69	74.1833	25.7943	26.6996	0.22293	0.014717	0.100175	0.06018	1.00153	1.04316	0.02713	0.52482	1.5202	0.58763	0.59201	-1.771	-1.65191
Z010E0070	10	70	72.7863	45.9944	27.0743	0.31574	-0.030433	0.057325	0.03403	1.44413	1.01741	0.04241	0.65335	2.46138	0.69676	0.7372	-0.33	-0.4364
Z010E0071	10	71	76.9434	45.6716	27.6418	0.20578	-0.038903	0.049185	0.03258	1.24473	1.08259	0.04102	0.55732	2.55927	0.54609	0.49821	-0.934	-2.09395
Z010E0072	10	72	75.2385	.	.	.	.	.	.	.	.	.	.	.	.	.	.	.
Z010E0073	10	73	73.6962	41.1738	26.3469	0.07208	-0.072913	0.006615	0.02491	1.627168	1.03408	0.03593	0.67614	2.0229	0.72512	0.71428	-2.6698	-1.50997
Z010E0074	10	74	75.2156	.	.	.	.	.	.	.	.	.	.	.	.	.	.	.
Z010E0075	10	75	72.9199	33.6378	26.9335	0.16158	-0.039383	0.052095	0.00962	0.91973	0.90052	0.03232	0.70067	1.9249	0.76644	0.75392	-2.7548	-0.4419
Z010E0076	10	76	71.3999	71.4306	28.3584	0.21046	-0.032683	0.053295	0.12584	2.16833	1.03391	0.048034	0.58422	2.46061	0.57229	0.56561	1.8902	-1.95369
Z010E0077	10	77	71.0343	77.5305	28.1872	0.32262	-0.015043	0.070285	0.09802	2.42343	1.15286	0.05794	0.50812	2.9471	0.50999	0.60501	3.0005	-2.22611
Z010E0078	10	78	74.3788	51.1274	26.1815	0.23639	-0.011443	0.076622	0.00361	1.33733	1.04577	0.043958	0.51952	2.40759	0.61002	0.68777	-0.2934	-1.30194
Z010E0079	10	79	72.6907	54.5686	27.633	0.2905	0.041437	0.126865	0.10133	2.75973	1.22602	0.047538	0.724584	2.55862	0.47159	0.55691	3.2951	-0.53397
Z010E0080	10	80	73.8036	53.3463	27.2229	0.29548	-0.014087	0.095815	0.06449	1.51343	1.06748	0.046366	0.63394	2.2328	0.66713	0.67651	0.9571	-0.99171
Z010E0081	10	81	72.3013	.	.	.	.	.	.	.	.	.	.	.	.	.	.	.
Z010E0082	10	82	72.2574	46.211	27.4849	0.32391	-0.009797	0.07563	0.05982	0.95043	1.05061	0.0422	0.63378	2.8228	0.7128	0.67912	-0.0649	-0.63782
Z010E0083	10	83	75.0644	52.3704	28.734	0.29162	-0.033683	0.048565	0.04277	1.27193	1.00744	0.0417	0.65009	2.2345	0.7116	0.708888	-0.6577	-0.75111
Z010E0084	10	84	74.5665	35.0277	27.5695	0.26988	-0.049863	0.036305	0.00068	1.37663	0.90492	0.03658	0.60672	2.5659	0.50429	0.62746	-2.2018	-1.19861
Z010E0085	10	85	74.3925	52.2855	27.1741	0.22049	-0.029773	0.056065	0.05444	1.45893	1.13971	0.04337	0.7486	2.3224	0.685978	0.70482	-0.4887	-0.98328
Z010E0086	10	86	72.865	52.0404	26.398	0.31357	0.023367	0.120485	0.18287	2.08413	1.03109	0.046103	0.63756	2.0756	0.73294	0.80077	2.5043	-0.04204
Z010E0087	10	87	73.5228	21.2943	27.39006	0.14918	-0.071023	0.014735	-0.05953	0.79293	0.94032	0.02928	0.82272	2.223	1.25209	1.02261	-4.7494	1.08705
Z010E0088	10	88	74.2845	58.4401	26.875	0.22773	-0.051913	0.030495	0.04879	2.32993	1.11344	0.046902	0.58762	2.2829	0.59066	0.63809	0.6653	-1.68528
Z010E0089	10	89	76.9026	48.5746	27.0293	0.32358	-0.034863	0.054165	0.05603	1.30623	1.08689	0.04351	0.725418	2.42724	0.59123	0.67741	-0.1937	-1.04401
Z010E0090	10	90	74.7615	56.7754	27.9251	0.48858	0.004857	0.092745	0.06605	1.72263	1.0415	0.045032	0.38062	2.493636	0.50469	0.58361	2.9522	-1.07986
Z010E0091	10	91	73.336	53.5962	27.6952	0.32764	-0.022313	0.065795	0.09709	1.55824	1.10548	0.04342	0.63665	2.44386	0.65454	0.67992	1.5572	-0.40061
Z010E0092	10	92	71.9358	50.4707	27.6533	0.31518	-0.026403	0.059785	0.02077	1.23303	0.98127	0.04292	1.03482	3.4491	0.686266	0.72878	0.4083	1.18865
Z010E0093	10	93	75.6349	48.3506	27.49483	0.24381	-0.027073	0.061015	0.06101	1.85803	1.0622	0.03993	0.62193	2.39416	0.64231	0.64728	-0.3136	-0.65926
Z010E0094	10	94	75.5499	36.2941	27.1197	0.30318	-0.021233	0.064945	0.03448	1.43273	0.94212	0.03746	0.81438	2.58211	0.60817	0.57411	-0.6125	-0.06306
Z010E0095	10	95	75.1636	.	.	.	.	.	.	.	.	.	.	.	.	.	.	.
Z010E0096	10	96	76.5464	40.7769	27.48356	0.25739	-0.039963	0.045305	0.03798	2.70413	1.07967	0.03997	0.64609	2.6577	0.75677	0.76456	0.156	-0.24607
Z010E0098	10	98	74.5028	50.0496	27.7692	0.17746	-0.045713	0.040255	0.01116	1.47443	1.05499	0.04155	0.68862	2.2167	0.67465	0.67857	-0.9529	-1.15716
Z010E0099	10	99	73.4148	57.7867	27.0793	0.25137	-0.035923	0.050225	0.05278	1.82233	0.99158	0.044811	0.62784	2.8601	0.61691	0.69952	0.1228	-1.05991
Z010E0100	10	100	74.8477	44.9343	26.7905	0.20936	-0.034643	0.053405	0.02685	1.25983	1.02996	0.03973	0.63514	2.3238	0.54489	0.62862	-1.1444	-1.33741
Z010E0101	10	101	75.8483	59.8464	26.8122	0.35634	-0.001093	0.084255	0.11416	1.60669	1.18272	0.049201	0.58462	2.295	0.57859	0.64258	2.9409	-1.19076
Z010E0102	10	102	75.0976	63.5222	27.9764	0.275744	-0.050453	0.038765	0.04354	1.44383	1.08153	0.044868	0.57442	2.3105	0.56219	0.61526	0.9069	-1.76312
Z010E0103	10	103	76.7123	62.3921	28.3036	0.41308	-0.011593	0.071515	0.08868	1.43943	1.09211	0.049696	0.66022	2.3224	0.57799	0.74702	2.4463	-0.47229
Z010E0104	10	104	75.6617	49.8919	26.2322	0.24244	0.000457	0.088555	0.078813	1.17933	1.12706	0.04237	0.61811	2.7293	0.54719	0.57311	0.8578	-0.99576
Z010E0105	10	105	72.3293	56.0464	26.1933	0.23999	-0.022103	0.064195	0.05035	1.82943	1.06327	0.045811	0.68976	2.43775	0.6601	0.70412	0.1487	-0.57014
Z010E0106	10	106	74.3938	47.9775	28.095	0.32163	0.069307	0.165275	0.18807	2.89673	1.13508	0.04277	0.43032	2.3724	0.82849	0.78819	3.0044	0.07127
Z010E0107	10	107	70.4663	.	.	.	.	.	.	.	.	.	.	.	.	.	.	.
Z010E0108	10	108	71.7347	81.3197	27.2667	0.33781	-0.023043	0.064755	0.11051	2.14473	1.15602	0.05619	0.59652	1.8368	1.03159	0.92711	2.034	-1.182
Z010E0109	10	109	72.4933	57.4393	27.51149	0.24504	-0.035983	0.051775	0.083605	1.29893	1.05734	0.046399	0.65019	2.50925	0.71598	0.73033	0.6557	-0.28985
Z010E0110	10	110	77.6234	.	.	.	.	.	.	.	.	.	.	.	.	.	.	.
Z010E0111	10	111	76.2314	52.406	26.308	0.17238	-0.034693	0.053375	0.04903	1.18833	1.04885	0.0414	0.46702	2.8058	0.19889	0.49451	-0.371	-2.29061
Z010E0112	10	112	74.5356	48.5631	27.9789	0.21895	0.017187	0.103475	0.082095	1.65801	1.08202	0.04334	0.73123	2.3836	0.08679	0.38181	1.2186	-1.87034
Z010E0113	10	113	72.1896	53.7935	26.7755	0.32893	-0.057173	0.030595	0.03389	1.32793	1.03385	0.03861	0.44012	2.43202	0.21859	0.50591	1.4978	-2.39199
Z010E0114	10	114	71.571	45.5417	28.1477	0.263	-0.014568	0.080835	0.05306	1.90403	1.00036	0.044891	0.56962	3.3428	1.07289	0.97371	0.0328	1.36971
Z010E0115	10	115	73.2294	38.5587	26.468	0.22548	-0.023223	0.064505	0.04144	0.90993	1.05952	0.0361	0.67233	2.3368	0.77672	0.64209	-1.3485	-0.63806
Z010E0116	10	116	75.0577	57.2012	26.2955	0.276377	0.002757	0.089765	0.0711	1.37943	1.072297	0.045169	0.718755	2.1926	0.66477	0.64975	0.5172	-1.13206
Z010E0117	10	117	71.8896	53.8109	26.9696	0.23521	-0.044923	0.042845	0.11196	2.39983	1.24332	0.044006	0.64853	2.58061	0.67516	0.72094	1.4958	-1.16672
Z010E0118	10	118	74.5111	48.4453	27.2928	0.30156	0.021497	0.110845	0.1332	1.47113	1.070191	0.045131	0.50192	2.2994	0.58319	0.61869	1.432	-0.85194
Z010E0119	10	119	72.9571	54.8527	28.072	-0.06572	-0.153513	-0.074865	0.04724	1.65495	1.21472	0.046506	0.57962	2.0068	0.69551	0.68998	-1.8419	-3.35554
Z010E0120	10	120	77.0958	33.2572	27.7602	0.2692	0.000607	0.086485	0.06818	1.29743	1.01918	0.03637	0.80056	2.51076	0.63013	0.64877	-1.1059	0.23519
Z010E0121	10	121	76.6777	39.3206	27.9756	0.27238	0.006467	0.095665	0.09745	1.47183	1.02169	0.03845	0.70964	2.2481	0.42949	0.61134	0.089	-0.62858
Z010E0122	10	122	73.6315	45.2362	26.4963	0.24028	-0.029733	0.056255	0.03829	1.48483	1.06505	0.04085	0.61889	2.0409	0.79419	0.80445	-1.0579	-0.87336
Z010E0123	10	123	74.1317	53.5563	28.0034	0.30095	-0.014422	0.074883	0.07345	1.88443	1.20742	0.047097	0.75418	2.2543	0.63248	0.75493	0.9777	-1.11579
Z010E0124	10	124	72.9279	46.5223	26.7971	0.24601	-0.037703	0.048545	0.01112	1.28553	1.03507	0.03987	0.68896	2.1016	0.6601	0.68683	-1.5133	-1.20658
Z010E0125	10	125	74.838	53.7607	26.929	0.26132	-0.027403	0.068375	0.05895	2.17013	0.90182	0.046489	1.05722	1.8542	1.00789	0.83081	-1.066	0.379
Z010E0126	10	126	77.6286	50.8702	27.2616	0.28125	0.053827	0.144745	0.13062	1.65093	1.12153	0.045204	0.74659	2.3757	0.87529	0.83261	2.2886	0.98189
Z010E0127	10	127	73.6462	39.3765	27.2294	0.21569	-0.032643	0.064305	0.02402	1.64767	0.9815	0.0383	0.55242	2.0161	0.83809	0.79915	-1.8028	-1.19704
Z010E0128	10	128	75.7091	47.6213	28.4836	0.31838	-0.020333	0.064675	0.05339	1.40763	0.96807	0.03859	0.81188	2.2049	0.90079	0.91371	-0.0043	1.21566
Z010E0129	10	129	77.242	55.0925	26.8775	0.32416	0.047607	0.137025	0.09828	1.53864	0.98274	0.046131	1.17562	2.7772	0.61326	0.713697	1.8988	0.96089
Z010E0130	10	130	75.775	39.03	28.2554	0.35279	-0.023203	0.064335	0.04931	1.29113	1.04334	0.04134	0.89592	2.8009	1.04319	0.7374	0.1169	1.39541
Z010E0131	10	131	75.2395	65.3166	27.5822	0.36709	0.085587	0.173835	0.25587	1.82863	1.22192	0.051487	0.7427	3.1589	1.00759	0.86031	5.001	2.1522
Z010E0132	10	132	70.943	47.725	28.6591	0.35537	0.270287	0.366935	0.12084	1.59914	1.08792	0.045507	0.722591	2.8413	0.73396	0.78827	4.1147	1.87672
Z010E0133	10	133	75.8748	61.7514	27.6743	0.29575	-0.041293	0.044165	0.081028	1.43923	1.05644	0.050489	0.66392	2.6395	0.63961	0.81991	1.1327	-0.15965
Z010E0134	10	134	74.193	36.4984	27.42815	0.24269	-0.044543	0.042685	0.01	1.45073	0.76692	0.03465	0.6582	2.1106	0.64336	0.59371	-1.9483	-0.31671
Z010E0135	10	135	75.7116	47.3065	28.1456	0.19316	-0.036813	0.062525	0.04958	1.57091	1.11001	0.0409	0.73072	2.2888	0.63995	0.68284	0.006	-1.01225
Z010E0136	10	136	76.0415	55.5719	27.2274	0.36866	-0.031203	0.056715	0.09918	2.32953	1.07841	0.045067	0.69155	2.9354	0.59639	0.72785	2.0621	-0.19686
Z010E0137	10	137	75.6861	47.7467	26.8354	0.23148	-0.033663	0.055585	0.080458	1.628098	1.08887	0.04328	0.92862	2.8554	0.72294	0.76644	0.1305	0.39153
Z010E0138	10	138	75.9305	52.0335	27.323	0.31031	-0.042913	0.053085	0.04474	1.15403	1.00151	0.04232	0.67086	2.2352	0.51149	0.63944	-0.9694	-1.27704
Z010E0139	10	139	71.8118	79.2733	26.8715	0.2092	-0.037103	0.050685	0.11301	1.93163	1.12421	0.05	0.54842	2.57754	0.57759	0.6142	1.6145	-2.3573
Z010E0140	10	140	74.5353	.	.	.	.	.	.	.	.	.	.	.	.	.	.	.
Z010E0141	10	141	76.444	37.5634	26.2257	0.21885	-0.069543	0.017835	-0.00514	1.43113	1.05042	0.03218	0.70733	2.5882	0.64771	0.64199	-2.344	-0.74981
Z010E0142	10	142	76.2237	45.5134	27.0139	0.27033	-0.038263	0.049795	0.04239	1.47833	1.13131	0.04003	0.7597	2.3474	0.75281	0.56661	-0.12	-1.17094
Z010E0143	10	143	77.3241	52.2019	27.437	0.29397	-0.037153	0.050335	0.09063	1.96323	1.14237	0.04664	1.05872	2.0993	0.83329	1.00831	0.5345	0.91862
Z010E0144	10	144	76.1173	52.9404	28.3164	0.32708	-0.021563	0.074425	0.08673	1.74803	1.02277	0.046469	0.72929	2.7969	0.6207	0.7255	0.9704	-0.40141
Z010E0145	10	145	74.4833	57.0271	27.4039	0.32805	-0.027963	0.057775	0.080667	1.81243	1.17082	0.047853	0.62708	2.29	0.71103	0.74539	1.7802	-0.57638
Z010E0146	10	146	74.9817	56.3834	26.949	0.19624	-0.023243	0.064115	0.06841	1.64784	1.12205	0.045191	0.7633	2.8519	0.73925	0.79642	0.7867	0.06102
Z010E0147	10	147	75.6239	31.2343	28.116	0.25335	0.008187	0.097515	0.05334	0.58423	0.95002	0.03814	0.31192	1.7812	1.04259	0.57421	-1.4166	-0.94749
Z010E0148	10	148	73.8169	40.5552	27.0444	0.39098	0.048717	0.134145	0.13709	1.31103	1.04033	0.044435	0.73805	2.3447	0.57509	0.62884	0.9074	-0.43298
Z010E0149	10	149	73.1322	57.2719	27.1158	0.35839	0.029447	0.111675	0.1167	1.27793	1.05565	0.046635	0.56232	2.41615	0.38649	0.49111	2.3898	-0.72575
Z010E0150	10	150	75.105	60.971	28.4077	0.30342	-0.017543	0.070565	0.0479	1.52246	0.88652	0.044583	0.61562	2.2248	0.65978	0.73318	0.1679	-0.22933
Z010E0151	10	151	74.4018	54.2895	26.7526	0.29225	0.010107	0.098265	0.11267	1.35443	1.09514	0.04272	1.33972	3.3202	0.99349	0.90841	0.8068	2.32452
Z010E0152	10	152	74.927	55.9513	26.6861	0.25232	-0.013318	0.072875	0.10929	1.52819	1.12495	0.046991	0.58842	2.53608	0.61865	0.66516	1.328	-0.80104
Z010E0153	10	153	73.299	49.9012	27.2304	0.36892	0.005137	0.092395	0.09343	0.94863	1.08166	0.04273	0.62926	2.4042	0.96339	0.68683	1.1434	0.31246
Z010E0154	10	154	77.7267	43.164	27.36369	0.17849	-0.044903	0.046535	-0.00279	1.87913	1.04702	0.04016	0.60342	2.52787	1.06349	1.04991	-2.1523	0.79884
Z010E0155	10	155	72.3899	75.2336	29.2404	0.39768	0.021787	0.121305	0.1648	2.07803	1.12664	0.05281	0.58132	2.8897	0.66543	0.709163	4.8631	-0.11552
Z010E0156	10	156	76.4622	51.3133	27.5555	0.23837	-0.043433	0.057065	0.03883	1.43843	1.03833	0.04328	0.6449	2.2674	0.71112	0.68421	-0.5381	-1.39253
Z010E0157	10	157	72.1505	69.1687	26.9986	0.29451	0.007247	0.095135	0.07814	1.45013	1.01203	0.053241	0.51252	2.51389	0.52739	0.56641	2.0509	-1.41871
Z010E0158	10	158	76.1415	59.787	27.5936	0.34376	0.000217	0.089495	0.10104	1.41133	1.06231	0.046089	0.76948	2.5597	0.59356	0.72732	1.711	-0.19282
Z010E0159	10	159	77.4518	40.6387	27.1689	0.280126	0.059437	0.148985	0.14106	1.24533	1.075831	0.04175	1.03652	3.2042	0.99729	0.88251	1.0988	2.95112
Z010E0160	10	160	73.8688	51.6487	26.9566	0.31117	0.000687	0.084385	0.10017	1.97823	1.09753	0.045432	0.80038	2.6722	0.69836	0.65034	1.8452	-0.30039
Z010E0161	10	161	74.2904	.	.	.	.	.	.	.	.	.	.	.	.	.	.	.
Z010E0162	10	162	77.2129	37.2298	27.37797	0.3202	0.070117	0.159515	0.14396	2.11063	1.0648	0.0414	0.62025	2.50999	1.14389	0.87851	0.9626	1.48882
Z010E0163	10	163	73.1743	56.2299	26.3319	0.32837	0.040337	0.127955	0.19177	1.91693	1.12016	0.051513	0.63806	3.1244	0.6241	0.67748	2.6575	-0.12562
Z010E0164	10	164	78.7853	.	.	.	.	.	.	.	.	.	.	.	.	.	.	.
Z010E0165	10	165	74.3245	.	.	.	.	.	.	.	.	.	.	.	.	.	.	.
Z010E0166	10	166	74.9494	64.4751	29.0887	0.29469	-0.019263	0.063005	0.1082	2.01933	1.17012	0.051659	0.63485	2.8954	0.62249	0.68655	2.6556	-0.81325
Z010E0167	10	167	76.3294	48.6081	26.7501	0.25358	-0.045543	0.036595	0.080728	2.11063	1.10017	0.04176	0.65152	2.6285	0.44879	0.47181	1.342	-1.53652
Z010E0169	10	169	71.1711	51.5707	27.8015	0.37195	0.034647	0.130555	0.04281	1.17493	0.99086	0.03805	0.69467	1.6195	0.60834	0.63529	0.3771	-0.88914
Z010E0170	10	170	77.6854	36.4573	26.865	0.09198	-0.056623	0.030855	0.02502	1.36013	1.02238	0.03536	1.07192	1.943	0.72	0.69101	-2.6159	-0.15305
Z010E0171	10	171	77.1719	43.2706	27.5576	0.29497	-0.005121	0.083046	0.10879	2.47163	1.10707	0.04063	0.66771	2.57908	0.78211	0.73677	1.0919	-0.00344
Z010E0172	10	172	75.2552	49.135	27.52039	0.30365	0.055027	0.154615	0.15075	1.44203	1.10589	0.045818	0.720317	2.8158	0.62404	0.67507	3.4719	0.68597
Z010E0173	10	173	75.0722	55.4362	27.38866	0.25737	-0.007436	0.077129	0.081126	1.66699	1.11022	0.049267	0.75523	2.2564	0.77041	0.80162	1.4678	-0.01062
Z010E0174	10	174	79.8782	51.1888	27.0854	0.23752	-0.015243	0.069825	0.04938	1.42483	1.00716	0.04252	0.68183	1.9001	0.61276	0.61882	-0.4624	-0.98279
Z010E0175	10	175	75.0851	50.713	27.2813	0.24289	-0.052183	0.033145	0.03815	1.97503	1.04518	0.044572	0.97822	2.8652	0.79449	0.73425	-0.7145	0.33251
Z010E0176	10	176	73.1835	63.4389	27.0136	0.33304	0.020697	0.106145	0.15177	1.81263	1.13339	0.053188	0.66613	2.58904	0.687942	0.73425	3.2182	0.20568
Z010E0178	10	178	77.0305	50.6191	26.149	0.25327	-0.020783	0.071985	0.09695	2.31873	1.12111	0.04282	0.6642	2.3731	0.80849	0.78428	0.1655	-0.71782
Z010E0179	10	179	73.5832	61.8267	26.9868	0.29077	-0.002003	0.085585	0.080737	1.36413	1.04923	0.052449	0.68148	2.3309	0.77447	0.87271	1.1738	-0.23527
Z010E0180	10	180	73.9223	50.1561	28.0205	0.3101	-0.028533	0.059265	0.05313	1.85993	1.14041	0.04324	1.48372	2.8942	0.96549	0.93721	0.6103	2.18592
Z010E0181	10	181	76.0964	49.2624	28.053	0.2363	-0.038883	0.050335	0.06249	1.96913	1.10575	0.04306	0.6255	2.3719	0.7211	0.80463	-0.3823	-0.87573
Z010E0182	10	182	70.8245	49.2898	26.993	0.27327	-0.019043	0.068805	0.06847	1.68847	1.19412	0.046091	0.46312	2.374	0.71082	0.85501	0.3751	-1.60074
Z010E0184	10	184	73.9662	39.6011	27.5614	0.35318	-0.007925	0.079072	0.07506	1.33653	1.03645	0.04265	1.33252	4.052	1.37589	1.06551	-0.3054	4.19216
Z010E0185	10	185	72.1627	50.3861	28.0811	0.17068	-0.042323	0.044605	0.02283	1.22233	1.10449	0.04181	0.96892	3.0505	0.60537	0.67208	-1.2275	-0.55478
Z010E0186	10	186	73.2592	51.6831	26.832	0.38748	0.039537	0.119605	0.16585	1.83753	1.03761	0.044341	0.93082	2.9786	0.74987	0.82901	2.7057	0.92979
Z010E0187	10	187	73.1855	37.3071	26.7725	0.13858	-0.036983	0.050895	-0.00091	1.12613	1.02698	0.03964	0.79181	2.7314	0.88999	0.706043	-2.4329	0.14357
Z010E0188	10	188	76.2638	56.2357	27.36532	0.25499	0.000577	0.088715	0.11923	2.07873	1.10354	0.045978	1.13062	2.9888	0.79429	0.83281	1.4323	1.2756
Z010E0189	10	189	73.3842	62.9804	26.0577	0.24218	-0.053233	0.032115	0.11643	2.43853	1.04109	0.047669	0.62015	2.43601	0.690235	0.74827	1.2272	-0.59735
Z010E0190	10	190	74.7236	46.9295	29.5308	0.34192	0.028167	0.123625	0.07597	1.03023	1.0651	0.04219	0.54832	2.1479	0.54539	0.72449	0.2888	-0.59847
Z010E0191	10	191	78.4045	44.9615	27.2117	0.25937	-0.038733	0.048195	0.02724	1.27403	1.05083	0.0397	0.67583	2.3647	0.58369	0.62284	-0.5111	-0.83748
Z010E0192	10	192	74.9825	55.414	30.546	0.24017	-0.037423	0.051905	0.07706	1.47303	1.05691	0.046778	0.59532	2.43902	0.51439	0.57601	0.8595	-2.36454
Z010E0193	10	193	74.6154	55.4697	26.8013	0.31036	-0.028333	0.067315	0.04547	1.24943	1.02717	0.04272	0.75028	2.52847	0.56319	0.73336	0.5131	-0.05519
Z010E0194	10	194	73.9915	50.2724	26.7487	0.14788	-0.040673	0.047125	0.0508	1.36853	1.09192	0.03483	0.44012	2.3363	-0.02071	0.36501	-0.9411	-3.53833
Z010E0195	10	195	71.6943	75.6252	26.3796	0.35363	-0.035163	0.056255	0.12571	2.29743	1.13328	0.049784	0.65885	2.3196	0.56119	0.55391	3.8077	-1.50236
Z010E0196	10	196	73.9317	.	.	.	.	.	.	.	.	.	.	.	.	.	.	.
Z010E0197	10	197	76.1015	54.0276	27.39777	0.26987	0.001627	0.090765	0.080188	1.51573	1.068667	0.046997	0.75029	2.52563	0.88489	0.71694	0.4537	-0.26453
Z010E0198	10	198	74.83	42.1407	26.3886	0.42228	-0.019343	0.068435	0.081924	1.52718	1.01143	0.04184	0.74267	2.084	0.68453	0.72174	0.4607	-0.2399
Z010E0200	10	200	76.3628	43.9031	26.8817	0.2347	-0.020683	0.062595	0.04266	1.02873	1.075048	0.04083	0.65078	2.0514	0.50899	0.58591	-0.5909	-1.574
Z011E0001	11	1	73.5402	49.6727	28.1636	0.34844	0.04754	0.13292	0.19705	1.85982	1.043323	0.05781	0.80315	2.6404	0.97343	0.9737	2.0793	1.4568
Z011E0002	11	2	71.3809	68.4808	28.1386	0.34859	0.07422	0.16227	0.18846	1.61072	1.047773	0.06489	0.99856	3.508	0.50453	0.6663	3.2765	-0.02758
Z011E0003	11	3	70.371	57.7283	27.6625	0.32135	-0.00735	0.07113	0.13622	2.32252	1.013593	0.05878	0.82258	2.51	0.68483	0.74262	1.5053	-0.49492
Z011E0004	11	4	71.2313	.	.	.	.	.	.	.	.	.	.	.	.	.	.	.
Z011E0005	11	5	72.8869	53.2634	27.5145	0.39552	0.008594	0.093992	0.13198	2.00562	1.068313	0.05703	0.70056	2.6842	0.78329	0.80967	1.337	0.48339
Z011E0006	11	6	71.2366	50.6375	27.605	0.27405	-0.00474	0.08307	0.08729	1.66986	1.050833	0.05408	0.99886	2.8025	0.58023	0.78197	0.5367	-0.23173
Z011E0007	11	7	72.8042	83.2596	28.9039	0.27417	-0.00705	0.0753	0.16665	2.58332	1.193423	0.068362	0.70406	2.7725	0.77612	0.81458	3.4979	-0.70038
Z011E0008	11	8	71.1464	57.411	28.319	0.38067	0.07314	0.15865	0.21678	1.88662	0.934923	0.062518	0.74896	3.4648	0.70643	0.7152	2.6026	0.28924
Z011E0009	11	9	70.8136	63.9512	29.1082	0.34588	-0.01033	0.07549	0.19845	2.82772	1.036763	0.059598	0.82609	3.2545	0.74011	0.7661	3.4874	0.38087
Z011E0010	11	10	69.8604	55.5996	28.7594	0.27889	-0.00474	0.08424	0.11311	1.36292	1.019233	0.059127	0.95616	3.3778	0.71113	0.7125	0.1097	-0.57897
Z011E0011	11	11	75.2119	.	.	.	.	.	.	.	.	.	.	.	.	.	.	.
Z011E0012	11	12	70.7718	75.9992	26.9667	0.17152	-0.05533	0.02996	0.00989	1.21882	1.099613	0.05872	0.65716	2.3573	0.64303	0.6859	-1.107	-2.72395
Z011E0013	11	13	75.22	32.2893	27.965	0.29018	-0.02131	0.06646	0.03141	1.22622	0.969463	0.04856	1.12246	2.4381	1.15243	0.85932	-2.3166	1.51121
Z011E0014	11	14	72.3825	69.0625	28.7521	0.27878	-0.02918	0.0678	0.16793	2.45392	1.041473	0.061439	0.72716	2.6578	0.82377	0.86893	2.4098	-1.10748
Z011E0015	11	15	70.2594	58.6722	28.235	0.25863	-0.02377	0.064	0.08582	1.43472	1.050833	0.0588	0.98046	2.9001	0.52083	0.72699	-0.6954	-1.37007
Z011E0016	11	16	71.7841	47.0786	28.3364	0.25073	-0.00134	0.08219	0.07898	1.67799	1.000313	0.05661	0.76926	3.2424	0.79822	0.86136	-1.5358	-0.17073
Z011E0017	11	17	71.7504	54.3902	27.6763	0.2263	-0.01746	0.0687	0.123033	1.69874	1.039743	0.061	0.84751	4.116	0.79457	0.78834	0.5128	0.52174
Z011E0018	11	18	71.2709	44.3882	26.9653	0.24742	-0.05293	0.02942	0.03946	1.32532	1.039663	0.05081	0.46546	2.4307	0.62383	0.6925	-1.5776	-1.63791
Z011E0019	11	19	69.2835	71.7677	28.53919	0.38092	-0.0002	0.09027	0.16283	1.67723	1.107623	0.064382	0.879049	3.1698	0.92558	1.0295	2.8244	0.87766
Z011E0020	11	20	74.734	64.5095	27.9674	0.27942	-0.01197	0.08476	0.122346	1.82858	1.104313	0.05847	0.61546	2.348	0.9143	0.8607	0.8621	-0.72724
Z011E0021	11	21	69.035	70.6855	29.5058	0.3324	0.0181	0.10973	0.15653	1.84602	0.996073	0.06366	0.86983	2.8743	0.70363	0.6958	1.8168	-0.761
Z011E0022	11	22	74.5836	46.4331	28.1261	0.26566	0.0174	0.10361	0.10016	1.51502	1.024353	0.05275	0.75716	3.282	2.48763	0.3314	-1.0801	1.49402
Z011E0023	11	23	73.3838	48.7216	28.6678	0.35515	0.04963	0.13744	0.15997	2.30292	0.975093	0.0568	1.15806	2.8988	1.18903	1.071	1.3692	3.43441
Z011E0024	11	24	71.4639	53.5905	28.2298	0.2563	-0.00028	0.08759	0.10787	1.70873	1.046203	0.05722	1.18596	3.1985	0.90762	1.0215	0.3736	1.59933
Z011E0025	11	25	71.9331	50.2693	28.1352	0.23238	0.02734	0.10969	0.07985	1.18902	1.005023	0.05513	1.09296	2.3893	0.68173	0.6709	-0.5704	-0.02866
Z011E0026	11	26	72.2549	57.2149	28.0515	0.2756	-0.01953	0.06822	0.08382	1.74123	1.206123	0.05759	0.69226	2.479	0.73083	0.74363	0.8753	-1.36462
Z011E0027	11	27	71.2233	56.585	27.3237	0.34746	0.02614	0.11158	0.20716	1.52852	1.117503	0.05813	0.91935	3.8432	0.78441	0.76618	2.7693	1.13661
Z011E0028	11	28	71.7323	57.4936	30.2951	0.296404	0.00795	0.095684	0.120712	1.56592	1.114163	0.061473	1.40456	3.8359	0.97583	0.9559	1.8455	2.59985
Z011E0029	11	29	71.1391	64.8929	29.8322	0.29218	0.03345	0.12143	0.13544	1.40962	1.003333	0.0599	0.75746	4.4028	0.26173	0.1853	2.577	-1.04907
Z011E0030	11	30	69.6773	54.5083	28.7221	0.35482	-0.04104	0.0413	0.12576	1.81933	1.104903	0.05722	0.86634	2.3128	0.9013	0.9559	0.5703	0.20188
Z011E0031	11	31	71.0561	57.5721	26.5	0.21055	0.003383	0.08878	0.10057	1.31542	1.132473	0.05556	0.72286	2.7827	0.68303	0.6837	0.1179	-1.32278
Z011E0032	11	32	70.5876	71.5361	27.5078	0.31544	-0.04143	0.06159	0.1152	1.90192	1.219223	0.065859	0.99106	3.012956	0.79279	0.945	1.4706	-0.23602
Z011E0033	11	33	71.1619	63.7887	30.0813	0.33313	-0.00183	0.08435	0.13558	1.53212	1.112303	0.061305	0.96574	3.5195	0.86271	0.9189	2.577	1.47828
Z011E0034	11	34	70.9756	55.3461	27.7597	0.32395	0.06912	0.16596	0.1937	1.58512	1.100293	0.0567	1.10426	3.3801	0.68593	0.7168	3.0255	0.94966
Z011E0035	11	35	74.5892	65.8105	28.9451	0.3537	0.00252	0.091708	0.10012	2.08392	1.010813	0.061339	0.67866	2.7956	0.76674	0.76926	2.4932	-0.40647
Z011E0036	11	36	69.6993	53.4195	28.9435	0.33548	0.01064	0.096647	0.117827	1.56992	1.106363	0.05839	0.70006	3.6356	0.60893	0.4946	1.4679	-0.61999
Z011E0037	11	37	70.3704	57.2094	26.4012	0.26992	0.00103	0.0834	0.11259	1.34442	1.052673	0.05809	1.09496	2.92349	0.50183	0.6376	0.5173	-0.14225
Z011E0038	11	38	70.2398	64.7281	29.4382	0.50122	0.08989	0.1894	0.34279	1.60732	1.087673	0.065625	0.72626	3.1656	0.82862	0.83174	6.9531	1.93635
Z011E0039	11	39	71.7255	64.192	29.904	0.26209	-0.02084	0.06689	0.08259	1.75082	1.045993	0.05859	0.71296	2.97181	0.75264	0.77272	0.7384	-0.4586
Z011E0041	11	41	70.9721	60.019	27.999	0.31499	0.03404	0.12053	0.16884	1.70709	1.132893	0.059832	0.60346	3.2917	0.77364	0.7998	2.1217	-0.10483
Z011E0043	11	43	71.9045	51.9626	28.8402	0.20181	-0.03012	0.05764	0.06155	1.37882	1.025083	0.05628	0.91115	2.95165	1.00483	0.9624	-0.335	0.91515
Z011E0044	11	44	74.4922	46.7539	27.5268	0.17712	-0.03545	0.05225	0.07789	1.73087	1.076793	0.05319	1.02336	2.8114	0.90097	0.825286	-1.3418	0.23919
Z011E0045	11	45	70.7979	59.568	29.3767	0.25633	0.00135	0.10078	0.20415	2.17142	0.984953	0.059553	1.24526	3.5455	0.841871	0.87009	2.5765	2.10407
Z011E0046	11	46	71.5414	56.6567	28.38	0.2464	-0.00789	0.07943	0.14624	2.17152	1.082653	0.05824	0.69626	2.5574	1.08093	1.097	1.0331	0.80854
Z011E0047	11	47	71.1742	61.6987	28.439	0.26893	0.002637	0.090528	0.11438	1.99672	1.083363	0.058999	0.48886	2.9031	0.81659	0.91508	1.0869	-0.28734
Z011E0048	11	48	73.4989	.	.	.	.	.	.	.	.	.	.	.	.	.	.	.
Z011E0049	11	49	71.0552	68.6739	26.6231	0.29224	-0.00244	0.08361	0.16404	2.21362	1.090743	0.065573	0.72666	3.5355	0.74954	0.73761	2.5057	-0.01335
Z011E0050	11	50	74.4462	45.3513	27.6704	0.26471	0.007498	0.093561	0.12936	1.11662	1.099723	0.05482	1.09706	2.7199	0.85787	0.75995	0.1779	1.19565
Z011E0051	11	51	75.5398	49.3855	27.3477	0.17042	-0.05347	0.02996	0.07085	1.94592	1.020703	0.05574	0.60216	2.8742	1.00093	0.9851	-1.1551	0.12749
Z011E0052	11	52	71.3095	58.7595	30.1355	0.28872	0.05439	0.14232	0.19122	1.67224	1.158623	0.05979	1.09226	3.2489	0.65313	0.72908	3.2546	1.08909
Z011E0053	11	53	70.8127	46.6538	28.3449	0.32182	0.03023	0.12971	0.08259	1.22872	1.030173	0.05278	1.20426	3.3614	1.05503	0.9234	0.628	2.34215
Z011E0054	11	54	72.6508	38.548	28.2556	0.2844	-0.02707	0.05906	0.064	1.62492	1.051473	0.05	0.98516	2.6229	0.91862	0.83129	-0.4698	0.97133
Z011E0055	11	55	69.5622	57.4477	30.4164	0.50752	0.05324	0.14477	0.21695	2.03092	0.908523	0.064554	0.77349	3.3171	0.841749	0.84323	3.2024	0.91067
Z011E0056	11	56	69.9966	69.0188	29.3669	0.40002	0.01556	0.11259	0.122213	1.80578	1.129613	0.065957	0.76856	4.1398	0.34293	0.1857	4.0891	-1.60033
Z011E0057	11	57	72.5066	53.3877	28.7147	0.26516	0.04653	0.14357	0.123427	1.85862	1.051563	0.05737	1.01556	2.97203	0.77688	0.85528	1.0498	0.30027
Z011E0058	11	58	69.6048	63.8791	29.4285	0.35492	0.0048	0.090638	0.15591	2.29742	0.939123	0.06161	0.79824	3.2158	0.73133	0.73174	2.473	0.0312
Z011E0059	11	59	76.4075	44.1711	27.6307	0.22609	-0.01269	0.06941	0.05978	1.65082	0.966043	0.05194	0.77628	2.7109	1.28473	1.0757	-1.8904	1.17502
Z011E0061	11	61	71.037	52.932	28.2118	0.37319	0.02464	0.11257	0.18164	2.27632	1.080653	0.059502	0.91502	3.1406	0.76942	0.86182	2.3028	1.16241
Z011E0062	11	62	78.8157	41.6566	28.7283	0.25317	-0.03837	0.04957	0.01709	1.84315	1.006573	0.05505	0.71196	2.3757	1.54973	0.820525	-0.6328	1.18681
Z011E0063	11	63	71.1537	67.0852	27.0965	0.19319	-0.02461	0.059	0.0696	1.51422	1.118403	0.05793	0.7959	2.5916	0.95513	1.0363	-0.0643	-0.27424
Z011E0064	11	64	72.4421	54.501	28.2943	0.27765	0.011437	0.097663	0.08063	1.61632	1.106833	0.05715	0.9301	2.8977	0.65633	0.80213	1.345	0.17419
Z011E0065	11	65	71.9222	53.9467	28.0133	0.22983	-0.03283	0.05494	0.09373	2.24422	1.079313	0.05555	0.93677	2.345	1.10563	0.9799	-0.4423	0.12874
Z011E0067	11	67	75.2125	45.4703	27.639	0.24199	-0.03632	0.04932	0.04947	1.58052	1.051083	0.05504	0.77632	2.5381	1.00593	0.81006	-1.0304	0.02369
Z011E0068	11	68	74.611	44.9521	27.2994	0.18152	-0.03142	0.05899	0.00789	1.22702	0.991603	0.05151	0.95734	1.9474	1.10033	1.014	-2.2522	0.45403
Z011E0069	11	69	71.4709	59.3797	30.8657	0.24671	-0.00898	0.08147	0.10207	2.22152	1.057902	0.05734	1.27266	2.531	1.27503	1.2047	1.2356	2.83195
Z011E0070	11	70	75.3474	45.5969	27.9194	0.2102	-0.04014	0.04729	0.03737	1.01562	1.022783	0.053	0.72266	2.6705	0.90667	0.7638	-1.3076	-0.7386
Z011E0071	11	71	70.9584	70.0233	28.7351	0.30736	-0.02029	0.07116	0.11634	2.80372	1.130723	0.063678	0.67416	2.91952	0.81009	0.81693	3.0244	-1.31807
Z011E0072	11	72	71.6026	58.8689	27.7441	0.20179	-0.02676	0.06447	0.08594	1.75005	1.112143	0.05719	0.83611	2.6974	0.83386	0.81449	-0.3851	-1.05323
Z011E0073	11	73	72.3998	59.3272	28.4112	0.26004	-0.03637	0.04972	0.06751	1.53912	1.109873	0.05423	0.71746	2.9876	0.65703	0.6474	-0.2115	-1.82422
Z011E0074	11	74	71.6677	60.9209	29.4277	0.32481	-0.00231	0.08308	0.18663	2.16142	1.010083	0.060705	0.71806	3.7456	0.72853	0.75071	2.4101	0.43568
Z011E0075	11	75	71.4439	.	.	.	.	.	.	.	.	.	.	.	.	.	.	.
Z011E0076	11	76	73.5609	48.7229	28.441	0.21809	-0.02482	0.06112	0.06155	1.51442	1.037223	0.05515	0.97536	2.9876	0.92348	0.9946	-0.9917	0.66586
Z011E0077	11	77	71.65	56.5215	28.9407	0.35751	-0.00861	0.08717	0.10682	1.58032	1.090153	0.05461	1.01916	2.95651	0.74285	0.72578	1.0863	0.14056
Z011E0078	11	78	71.4246	65.0073	28.9669	0.32788	-0.03104	0.05662	0.11714	2.37922	1.149633	0.061162	0.8092	3.1878	0.74699	0.6999	2.2323	-0.49901
Z011E0079	11	79	69.5236	52.4661	27.6935	0.25495	-0.02	0.06607	0.06615	1.41332	1.027443	0.0557	0.878729	2.92278	0.77204	0.78516	-0.517	-0.31598
Z011E0080	11	80	71.9131	56.666	28.0271	0.25663	-0.0256	0.07651	0.06773	1.54422	1.061916	0.05644	0.95597	2.8704	0.87377	0.73141	0.0032	-0.57778
Z011E0081	11	81	69.3764	55.3105	29.7883	0.31865	0.00182	0.08965	0.13965	1.85912	1.025653	0.05873	0.72076	3.06482	0.68463	0.76516	1.3471	-0.48247
Z011E0082	11	82	72.0838	52.533	29.8984	0.28608	0.03205	0.12002	0.11103	1.58622	0.979893	0.059375	0.82204	2.5157	1.38863	1.3209	0.4743	2.9188
Z011E0083	11	83	69.7036	59.6043	28.163	0.31662	0.01589	0.098336	0.11081	1.70641	0.990583	0.061541	0.90417	2.6295	0.95893	1.0246	0.427	1.26231
Z011E0084	11	84	69.4944	55.9389	28.7767	0.30994	0.01808	0.10053	0.122438	1.85388	1.061628	0.05768	0.875795	3.2333	0.95373	0.9954	1.1086	1.22639
[truncated: 2,893 more rows]
