# Supplementary material for: Association Mapping across Numerous Traits Reveals Patterns of Functional Variation in Maize
Source: PLoS Genet. 2014 Dec 4;10(12):e1004845. doi: 10.1371/journal.pgen.1004845 (PMC4256217; doi:10.1371/journal.pgen.1004845)
Supplement: Dataset S1 — Metabolite data. Raw data and best linear unbiased predictors (BLUPs) for the metabolite data used in this analysis. (ZIP) [file pgen.1004845.s006.zip › metabolite_raw_data.txt]

Set	Block	Row	Column	pop	entry_num	pedigree	South_North	End_Middle	Sample_date	Sample_Time	N	P	K	Sample_Plate	Assay_Plate	AminoAcids	ChlorophyllA	ChlorophyllB	Fructose	Glucose	Sucrose	Fumarate	Malate	Glutamate	Nitrate	Protein	Starch
1	28	38	9	1	1	(B73×B97)S5	S	E	8	13	23	12	95	12	12	3.6481337519	125.744	33.688	3.0236362611	1.4666892311	4.3775032436	0.2286538901	0.4033234025	0.7427891914	0.1967450148	1.2759163968	1.7165341005
1	28	38	9	1	1	(B73×B97)S5	S	M	8	13	23	12	95	12	12	4.2279498187	136.172	32.139	2.2620860834	0.9195013257	4.6031477407	0.2067171932	0.5297983288	0.7427891914	0.1887735602	1.3729258789	1.1606024708
1	19	54	7	1	2	(B73×B97)S5	S	E	8	14.5	37	18	125	8	8	1.8191043116	102.664	29.548	2.1266993851	0.9589891127	2.2338805212	0.1821638477	0.3449779014	0.6436576401	0.095044758	1.4460036264	0.921475715
1	19	54	7	1	2	(B73×B97)S5	S	M	8	14.5	37	18	125	8	8	0.917892329	135.824	27.249	2.1831105094	1.0887346985	3.4523608056	0.2115173091	0.3260128512	0.7030881521	0.1170131236	1.5680444427	0.8377051955
1	27	22	9	1	3	(B73×B97)S5	S	E	8	14.5	23	12	95	11	11	2.211406347	117.492	29.794	2.2620860834	0.8518079765	3.7456986518	0.2594160645	0.3896464105	0.7474753872	0.1606147989	1.5921860015	1.0418006431
1	27	22	9	1	3	(B73×B97)S5	S	M	8	14.5	23	12	95	11	11	2.1049096365	135.176	30.15	2.2846505331	0.8687313138	4.3549387939	0.3222705068	0.5527552499	0.8511982989	0.1746747882	1.897569362	1.1072939584
4	142	26	48	1	4	(B73×B97)S5	N	E	9	15	41	14	125	44	56	1.697004469	115.948	28.109	2.1831105094	0.7728324025	2.3749083319	0.2384353922	0.3309107139	0.7101071588	0.1173781692	1.8836995259	1.4591301405
4	142	26	48	1	4	(B73×B97)S5	N	M	9	15	41	14	125	44	44	1.5419901045	125.944	28.494	3.536977492	2.9051729001	1.2184802843	0.2162466247	0.3424905399	0.689869801	0.1522995877	1.6507350609	1.6221018785
8	281	48	93	1	5	(B73×B97)S5	S	E	14	14.883333	22	7	100	120	120	3.5053340471	101.336	26.896	3.7964686636	2.9108140125	0.8461668641	0.3284133143	0.4717148737	0.7086781686	0.1302206366	1.6345312254	1.4149602302
8	281	48	93	1	5	(B73×B97)S5	S	M	14	14.883333	22	7	100	120	120	3.6535254123	93.98	27.588	3.8303153382	3.8867264625	0.58103458	0.3310664375	0.5095789514	0.6604624772	0.1050743778	1.6883759042	1.1727872737
1	1	10	1	1	6	(B73×B97)S5	S	E	8	12	29	10	95	1	1	1.2222847531	120.364	34.131	2.7528628646	1.5456648051	5.280081232	0.2470263491	0.4049471344	0.789824067	0.1101933512	1.4192862709	1.1925875783
1	1	10	1	1	6	(B73×B97)S5	S	M	8	12	29	10	95	1	1	1.8743702334	112.56	32.53	2.3974727816	1.4610481187	4.1123709596	0.2288287754	0.3971578169	0.7058739574	0.0971015483	1.2584227612	1.1666948722
4	137	46	46	1	7	(B73×B97)S5	N	E	9	14.1	76	31	175	42	42	1.7457935669	92.12	29.467	2.3861905568	1.5795114797	1.5851525921	0.2216603644	0.3641793737	0.6491957271	0.1311221646	1.5359745306	1.0037231342
4	137	46	46	1	7	(B73×B97)S5	N	M	9	14.1	76	31	175	42	42	1.4173098603	106.5	27.42	2.71901619	1.3425847577	2.679528403	0.2156082228	0.3773214584	0.6274786693	0.1496529389	1.5961556778	1.3677441191
5	154	28	51	1	8	(B73×B97)S5	S	E	9	15.833333	22	10	100	49	49	5.4901746929	111.896	31.204	2.2338805212	1.7205392903	3.1590229593	0.200592662	0.4304211769	0.7615200021	0.201621369	1.3740966439	1.0783550516
5	154	28	51	1	8	(B73×B97)S5	S	M	9	15.833333	22	10	100	49	49	2.0919095887	101.452	28.526	2.3297794325	1.1733513849	5.2123878829	0.2063004246	0.3870775237	0.6775716626	0.1714415217	1.3478429975	1.7591809105
2	66	52	22	1	9	(B73×B97)S5	N	E	10	10.98333	66	17	155	28	28	1.124221526	92.02	32.064	2.4538839059	1.4046369944	2.4708072432	0.3596345715	0.5127453853	0.6906800828	0.1376234871	1.7681385829	1.0722626502
2	66	52	22	1	9	(B73×B97)S5	N	M	10	10.98333	66	17	155	28	28	1.5723983138	97.284	29.991	2.2113160715	0.9984768996	1.9631071247	0.3345788922	0.5281277469	0.7776116839	0.1425704835	1.8421660284	0.7082416653
1	30	51	10	1	10	(B73×B97)S5	N	E	8	15	37	18	125	13	13	2.3670014325	110.8	31.812	3.142099622	1.6923337282	5.5226490664	0.242619748	0.4320608874	0.7632197251	0.1272165931	1.2474671328	3.0157387037
1	30	51	10	1	10	(B73×B97)S5	N	M	8	15	37	18	125	13	13	1.4465626655	104.54	31.896	3.0800473853	2.2508038585	3.920573137	0.1953703386	0.3997829901	0.6742327051	0.1104684008	1.0796163335	1.7302420037
5	156	3	52	1	11	(B73×B97)S5	N	E	10	11.5	31	8	90	50	61	1.1711786875	120.68	30.567	2.1661871721	0.7671912901	1.901054888	0.2820580003	0.5056425751	0.7852430271	.	1.5739982158	0.784396683
5	156	3	52	1	11	(B73×B97)S5	N	M	10	11.5	31	8	90	50	50	2.1383063898	90.576	27.782	2.1154171603	0.8066790771	1.4497658938	0.1371114812	0.2897011427	0.5589443558	0.103563362	1.3512435346	0.8407513962
4	113	44	37	1	12	(B73×B97)S5	S	E	9	10.166667	48	15	145	32	32	1.0195354537	107.164	28.746	3.6949286399	2.2282394088	1.6754103909	0.1856720883	0.4881278223	0.6336347091	0.1201983485	1.5823455704	1.3022508039
4	113	44	37	1	12	(B73×B97)S5	S	M	9	10.166667	48	15	145	32	32	1.1377016564	91.456	28.141	3.4636430304	2.2959327579	1.320020308	0.1856720883	0.4425680884	0.5953100445	0.1014697526	1.5312799146	1.4103909291
5	164	49	55	1	13	(B73×B97)S5	S	E	10	12.33333	59	14	140	53	53	2.6902048233	111.78	29.574	3.1195351723	1.5738703672	5.2575167823	0.190689694	0.3209927737	0.7489112122	0.130982087	1.6467885875	2.1216787951
5	164	49	55	1	13	(B73×B97)S5	S	M	10	12.33333	59	14	140	53	53	1.7840912861	98.048	28.72	2.4031138941	0.9928357872	2.1041349354	0.1615230273	0.3183940211	0.6363071243	0.1093660294	1.5100848464	0.8239972923
2	45	36	16	1	14	(B73×B97)S5	N	E	10	10.5	21	13	110	19	19	2.5271448942	90.692	29.412	2.9559429119	1.8897726632	0.6148812546	0.1965616221	0.3415248851	0.6004888321	0.0889181772	1.275364891	0.6046708411
2	45	36	16	1	14	(B73×B97)S5	N	M	10	10.5	21	13	110	19	19	1.6469843438	104.856	28.332	2.6682461781	1.2974558583	0.5189823433	0.183329108	0.3679999229	0.6372631951	0.0922259931	1.4991736015	0.7691656795
4	145	3	50	1	15	(B73×B97)S5	N	E	9	15.133333	35	11	90	45	45	0.9201272049	106.832	28.083	2.561065042	1.2918147459	4.6877644271	0.2567458701	0.3489334527	0.6481358971	0.1168267642	1.5342838927	2.5055000846
4	145	3	50	1	15	(B73×B97)S5	N	M	9	15.133333	35	11	90	45	45	0.6307398201	93.332	30.489	2.6569639533	1.2579680713	5.3139279066	0.3084870001	0.459062311	0.6941596917	0.1066167292	1.4468973754	2.0089693688
2	70	28	24	1	16	(B73×B97)S5	N	E	10	11.5	23	9	110	29	29	0.9455142017	119.9	27.611	2.0477238111	0.7107801658	1.5907937045	0.2377086457	0.4385481119	0.6425406337	0.096637649	1.8141637041	0.574208834
2	70	28	24	1	16	(B73×B97)S5	N	M	10	11.5	23	9	110	29	29	1.7418325222	102.88	28.581	2.0928527106	0.9702713375	1.6472048288	0.2313611666	0.457815177	0.6880289367	0.0879279315	1.970355597	0.6945337621
4	118	27	39	1	17	(B73×B97)S5	S	E	9	11.45	21	8	95	34	34	1.2853324751	70.152	28.946	3.5200541547	2.8544028882	1.6923337282	0.162498256	0.495329678	0.5778137635	0.0654733956	1.4202423033	0.9047216111
4	118	27	39	1	17	(B73×B97)S5	S	M	9	11.45	21	8	95	34	34	1.86911315	105.304	30.625	2.837479551	1.3369436453	2.8092739888	0.2098504014	0.6692150283	0.7105802776	0.1019275097	1.5136747692	1.1210018616
1	30	56	9	1	18	(B73×B97)S5	S	E	8	15	37	18	125	13	13	3.4060183723	119.468	29.545	2.9051729001	1.241044734	4.5072488295	0.2485259241	0.6768349421	0.807713235	0.1421038751	1.2218232607	1.152986969
1	30	56	9	1	18	(B73×B97)S5	S	M	8	15	37	18	125	13	13	2.3786648594	100.688	29.797	3.0800473853	1.5964348169	3.3282563321	0.2219481314	0.5423437033	0.6789162325	0.1086074906	1.2684484827	1.3129125063
5	181	5	62	1	19	(B73×B97)S5	N	E	10	14.55	35	11	95	60	60	.	.	.	.	.	.	.	.	.	.	.	.
5	181	5	62	1	19	(B73×B97)S5	N	M	10	14.55	35	11	95	60	60	1.2325626584	98.928	29.079	2.1097760478	1.1056580358	2.177469397	0.3133662069	0.4625296538	0.7166572706	0.0975674933	1.7012565271	1.1331866644
1	30	53	9	1	20	(B73×B97)S5	S	E	8	15	37	18	125	13	13	1.4630858535	117.06	31.728	2.4651661308	1.0266824618	3.7231342021	0.2042296028	0.4428201865	0.6625238867	0.1123293111	1.3850115377	0.9976307328
1	30	53	9	1	20	(B73×B97)S5	S	M	8	15	37	18	125	13	13	1.6973263423	108.708	30.431	2.4538839059	1.2184802843	3.6328764032	0.1776518101	0.3863338662	0.6437897773	0.1011638495	1.5412060315	1.0890167541
2	58	21	19	1	21	(B73×B97)S5	S	E	10	11	21	13	110	25	25	1.0468290278	105.62	27.061	2.3861905568	0.9477068878	1.320020308	0.2725964365	0.4790581274	0.699066099	0.1542781918	1.5659051735	0.6564562532
2	58	21	19	1	21	(B73×B97)S5	S	M	10	11	21	13	110	25	25	0.602772046	100.572	28.167	2.3692672195	0.9082191008	1.1564280476	0.2511428463	0.3957512407	0.6197240855	0.1456298103	1.4948539802	0.7996276866
4	127	58	44	1	22	(B73×B97)S5	N	E	9	12.16667	76	31	175	38	38	1.4340346832	100.472	30.764	4.4451965928	5.7595757883	1.3651492074	0.3447764002	0.5587230877	0.7511161071	0.1526636751	1.2613832947	2.1369097986
4	127	58	44	1	22	(B73×B97)S5	N	M	9	12.16667	76	31	175	38	38	1.8584749817	95.756	32.533	4.3887854685	5.6749591019	1.4723303435	0.3753067561	0.6476618022	0.791120679	0.1623831975	1.1478107517	1.5017769504
1	10	25	4	1	23	(B73×B97)S5	N	E	8	12	23	12	95	4	4	0.8954771942	127.588	27.582	3.2549218706	1.5738703672	0.8630902014	0.2812622546	0.5346531114	0.7549759	0.121801858	1.7790235108	0.7219495685
1	10	25	4	1	23	(B73×B97)S5	N	M	8	12	23	12	95	4	4	1.3068386046	119.9	27.611	3.3508207819	1.7995148643	0.4738534439	0.2839813347	0.5112016522	0.7896122187	0.121801858	1.5047338683	0.8666441022
1	2	20	2	1	24	(B73×B97)S5	N	E	8	12	29	10	95	1	7	1.0472030917	110.784	27.585	2.059006036	0.7220623907	2.9108140125	0.2858810928	0.589733937	0.6617511398	0.1271340746	1.5347037434	1.332712811
1	2	20	2	1	24	(B73×B97)S5	N	M	8	12	29	10	95	1	1	0.6489810703	96.52	31.262	2.1097760478	0.7559090653	2.7077339651	0.3167837148	0.4568759178	0.6483081679	0.0840097454	1.65911914	1.2870198003
1	25	3	9	1	25	(B73×B97)S5	S	E	8	14.5	29	10	95	11	11	1.6031278382	120.796	32.197	3.1759462966	1.8784904383	2.0646471484	0.2858810928	0.5159242217	0.8803703678	0.1770181197	1.6289451097	0.6823489592
1	25	3	9	1	25	(B73×B97)S5	S	M	8	14.5	29	10	95	11	11	1.1061431891	90.576	27.782	2.2620860834	1.2241213967	2.0646471484	0.226334779	0.3607077454	0.6923725904	0.1207781626	1.5893583778	0.7173802674
1	35	15	12	1	26	(B73×B97)S5	N	E	8	15.5	27	10	95	15	15	3.0322926826	133.084	28.769	3.0292773735	1.4159192193	4.078524285	0.2393309983	0.3734585614	0.6683045609	0.2007372155	1.8678651561	0.9062447115
1	35	15	12	1	26	(B73×B97)S5	N	M	8	15.5	27	10	95	15	15	1.5588248933	135.06	28.52	3.1477407345	1.5625881424	4.2082698708	0.2230266505	0.3983802361	0.6638064244	0.1932135698	1.6457022722	0.9595532239
5	171	26	57	1	27	(B73×B97)S5	S	E	10	12.366667	22	10	100	56	.	.	.	.	.	.	.	.	.	.	.	.	.
5	171	26	57	1	27	(B73×B97)S5	S	M	10	12.366667	22	10	100	56	.	.	.	.	.	.	.	.	.	.	.	.	.
2	68	44	24	1	28	(B73×B97)S5	N	E	10	11.5	66	17	155	29	29	0.7029990768	109.356	27.53	2.1436227224	0.7446268404	1.2918147459	0.2027975104	0.3697371651	0.5667267954	0.0879279315	1.7412741541	0.6016246404
2	68	44	24	1	28	(B73×B97)S5	N	M	10	11.5	66	17	155	29	28	.	.	.	.	.	.	.	.	.	.	.	.
4	142	25	47	1	29	(B73×B97)S5	S	E	9	15	41	14	125	44	44	2.3235208267	99.144	28.112	4.5467366165	4.7554577763	1.6979748406	0.2520950371	0.3850437314	0.7385916436	0.1286125276	1.7894321488	2.4994076832
4	142	25	47	1	29	(B73×B97)S5	S	M	9	15	41	14	125	44	44	1.0703767376	124.732	27.472	4.1913465335	3.6215941784	1.7036159531	0.2401455663	0.3823841569	0.7208746099	0.1499308817	1.6034519627	2.022677272
1	28	36	10	1	30	(B73×B97)S5	N	E	8	13	23	12	95	12	12	2.9830506166	117.276	30.761	2.4200372313	1.0887346985	4.5185310543	0.3109165037	0.6614354969	0.9384832788	0.1994021663	1.4316421444	1.0890167541
1	28	36	10	1	30	(B73×B97)S5	N	M	8	13	23	12	95	12	12	2.368061884	117.492	29.794	2.4256783438	1.0323235742	4.0841653974	0.2917218939	0.6278809247	0.8552570578	0.1808021056	1.3142096134	0.784396683
2	49	9	17	1	31	(B73×B97)S5	S	E	9	14.75	27	10	95	21	21	1.2848444309	83.884	29.8	2.2733683082	1.0266824618	2.4708072432	0.1860944485	0.3757651493	0.6323091883	0.1163900442	1.0446896807	0.7920121848
2	49	9	17	1	31	(B73×B97)S5	S	M	9	14.75	27	10	95	21	21	0.8903211043	93.896	34.412	2.4031138941	0.9477068878	3.4241552434	0.1996898493	0.4098023819	0.6402098655	0.125161974	1.0107228388	1.0692164495
4	142	24	48	1	32	(B73×B97)S5	N	E	9	15	41	14	125	44	56	0.5044621901	93.1	27.229	2.6851695154	1.5682292548	4.0503187229	0.3166120964	0.4198705679	0.663496425	0.0968404545	1.4855526976	1.817058724
4	142	24	48	1	32	(B73×B97)S5	N	M	9	15	41	14	125	44	44	0.5861870143	99.36	27.145	3.9657020364	3.3056918824	1.3764314323	0.3387287005	0.4515330931	0.7983866322	0.1215064096	1.5813865169	1.6891182941
4	134	19	45	1	33	(B73×B97)S5	S	E	9	14.23333	35	11	90	41	41	1.0690629791	111.448	28.911	2.8600440007	1.8954137756	6.0698369719	0.2403832101	0.4428201865	0.6457550398	0.1192505228	1.452325321	2.3470976477
4	134	19	45	1	33	(B73×B97)S5	S	M	9	14.23333	35	11	90	41	41	1.6056775002	134.628	30.454	2.5441417047	1.7600270773	5.4323912676	0.2499182628	0.4697184343	0.6960172776	0.1449534183	1.7167802973	1.5093924522
5	175	55	59	1	34	(B73×B97)S5	S	E	10	13.75	59	14	140	58	.	.	.	.	.	.	.	.	.	.	.	.	.
5	175	55	59	1	34	(B73×B97)S5	S	M	10	13.75	59	14	140	58	.	.	.	.	.	.	.	.	.	.	.	.	.
1	26	15	9	1	35	(B73×B97)S5	S	E	8	14.5	29	10	95	11	11	1.4860773997	115.184	29.38	2.5159361426	1.8333615389	4.236475433	0.2494916788	0.4422621652	0.6826485675	0.1676447935	1.6346003571	2.1155863936
1	26	15	9	1	35	(B73×B97)S5	S	M	8	14.5	29	10	95	11	11	1.7077056891	96.288	28.002	2.3636261071	1.4328425566	3.8303153382	0.2428754218	0.3528153822	0.6729245445	0.1371814834	1.6798423364	2.0896936876
5	175	51	59	1	36	(B73×B97)S5	S	E	10	13.75	59	14	140	58	58	1.7500004773	94.876	32.174	2.482089468	1.0548880239	3.9431375867	0.2362368698	0.3756982282	0.6844581131	0.1006598674	1.6478486167	2.4293450668
5	175	51	59	1	36	(B73×B97)S5	S	M	10	13.75	59	14	140	58	58	0.8929786053	90.808	31.042	2.4200372313	1.7318215152	2.5779883793	0.2109640842	0.342389297	0.6125008762	0.0893214742	1.6376702783	1.9404298528
5	179	13	60	1	37	(B73×B97)S5	N	E	10	14.55	31	8	90	60	60	1.6246449779	127.704	29.212	2.71901619	1.3256614204	3.6667230778	0.2440218265	0.4042887663	0.6440528809	0.1218113169	1.8174928813	2.2526654256
5	179	13	60	1	37	(B73×B97)S5	N	M	10	14.55	31	8	90	60	57	0.8506471179	109.588	30.79	2.2790094207	0.8630902014	2.4313194562	0.2505039172	0.4129196032	0.6347734873	0.1076482585	1.3476953538	1.3997292266
1	14	14	6	1	38	(B73×B97)S5	N	E	8	12	29	10	95	6	6	2.7431592371	141.552	31.696	2.4764483556	1.1282224855	3.6497997405	0.2825729643	0.7173534485	0.6932861066	0.179287259	1.1424427538	0.6579793535
1	14	14	6	1	38	(B73×B97)S5	N	M	8	12	29	10	95	6	6	1.8947378694	140.224	29.044	2.4143961189	0.9025779884	3.7851864388	0.226334779	0.4802400464	0.6587053977	0.1626770895	1.647861473	0.6610255542
1	16	31	6	1	39	(B73×B97)S5	N	E	8	12	23	12	95	7	.	.	.	.	.	.	.	.	.	.	.	.	.
1	16	31	6	1	39	(B73×B97)S5	N	M	8	12	23	12	95	7	.	.	.	.	.	.	.	.	.	.	.	.	.
1	17	44	5	1	40	(B73×B97)S5	S	E	8	12	37	18	125	7	7	3.4434219171	151.764	31.114	2.1323404975	0.8123201895	3.5708241665	0.2792648357	0.5242521784	0.9674661385	0.1670428545	1.6809882445	0.6655948553
1	17	44	5	1	40	(B73×B97)S5	S	M	8	12	37	18	125	7	7	1.9848539364	116.064	29.739	2.2677271958	0.9533480002	2.837479551	0.2924973499	0.4342147602	0.7141594253	0.1360026923	2.0370391999	0.9488915214
4	147	27	50	1	41	(B73×B97)S5	N	E	9	15.333333	41	14	125	46	46	3.3395513076	105.52	29.658	2.2564449709	1.1169402606	2.7810684267	0.2141832634	0.3860756217	0.7364720405	0.1577472095	1.6354213036	0.7767811812
4	147	27	50	1	41	(B73×B97)S5	N	M	9	15.333333	41	14	125	46	46	1.0312138741	112.544	28.303	2.4538839059	1.0887346985	5.6241890901	0.2669778013	0.4322649982	0.7207875233	0.1750763932	1.5418611578	1.4332374344
2	38	17	14	1	42	(B73×B97)S5	N	E	8	16	27	10	95	16	.	.	.	.	.	.	.	.	.	.	.	.	.
2	38	17	14	1	42	(B73×B97)S5	N	M	8	16	27	10	95	16	.	.	.	.	.	.	.	.	.	.	.	.	.
5	183	26	62	1	43	(B73×B97)S5	N	E	10	14.533333	28	9	110	61	61	1.5467673543	136.704	27.608	2.0646471484	0.6825746037	1.5738703672	0.1839882618	0.4306731749	0.6877801558	0.17953207	1.833904047	0.595532239
5	183	26	62	1	43	(B73×B97)S5	N	M	10	14.533333	28	9	110	61	61	0.8185576731	125.944	28.494	2.0533649236	0.6882157161	1.8784904383	0.2302989717	0.4038983891	0.6812826311	0.1724794101	1.6559250539	0.6366559486
1	9	37	3	1	44	(B73×B97)S5	S	E	8	12	23	12	95	4	4	2.9588137923	130.344	30.289	2.3410616574	0.8687313138	1.9292604502	0.2431951321	0.5789503121	0.8112599178	0.1281043791	1.7453388179	0.578778135
1	9	37	3	1	44	(B73×B97)S5	S	M	8	12	23	12	95	4	4	2.3205506516	131.44	29.681	2.4031138941	0.8800135387	2.4538839059	0.2431951321	0.5242302406	0.7679645195	0.1281043791	1.5817274521	0.6061939414
1	29	42	9	1	45	(B73×B97)S5	S	E	8	13	37	18	125	12	12	2.1026681328	145.388	29.568	2.2395216337	0.8630902014	4.2139109832	0.2012330189	0.6098130781	0.6618123277	0.1887735602	1.6026851787	0.8087662887
1	29	42	9	1	45	(B73×B97)S5	S	M	8	13	37	18	125	12	12	1.4887452386	119.352	27.915	2.216957184	0.8856546511	3.9544198116	0.2039751061	0.5427039335	0.6055783945	0.1648591964	1.4316421444	0.9245219157
7	243	25	82	1	46	(B73×B97)S5	N	E	13	14.416667	27	7	120	87	87	4.6795261521	111.464	33.138	2.3410616574	1.1000169233	6.2672759068	0.2908790879	0.3997764276	0.8229836208	0.121178731	1.598671322	1.1301404637
7	243	25	82	1	46	(B73×B97)S5	N	M	13	14.416667	27	7	120	87	87	1.9557499283	91.904	30.434	2.4426016811	1.5005359057	5.2913634569	0.2475890446	0.3250585258	0.6511990751	0.0946823144	1.4679357906	1.9175833474
4	131	14	44	1	47	(B73×B97)S5	N	E	9	14	35	11	90	40	40	1.8716653931	119.02	27.252	3.1138940599	1.6472048288	3.4636430304	0.2330154194	0.4167468755	0.682323736	0.1442432276	1.627987394	1.4941614486
4	131	14	44	1	47	(B73×B97)S5	N	M	9	14	35	11	90	40	38	1.1917982846	112.544	28.303	3.7062108648	2.7020928527	1.3538669826	0.2623444393	0.4096199487	0.6491044486	0.1550935557	1.3531149639	1.0570316466
5	182	16	62	1	48	(B73×B97)S5	N	E	10	14.533333	35	11	95	61	61	1.0455321192	86.076	28.584	2.019518249	0.7502679528	1.359508095	0.19216074	0.3101866388	0.5621613439	0.1231107911	1.4779460607	0.9595532239
5	182	16	62	1	48	(B73×B97)S5	N	M	10	14.533333	35	11	95	61	61	1.7886032224	111.448	28.911	2.1436227224	0.7728324025	2.9051729001	0.2085056965	0.3824785604	0.629302433	0.1630758636	1.5400974552	1.4119140294
2	71	14	24	1	49	(B73×B97)S5	N	E	10	11.8333	36	12	115	30	30	1.1188509312	122.224	32.252	2.3015738704	1.0154002369	2.2113160715	0.2508262141	0.4333252371	0.5878815041	0.1287693321	1.7327916847	0.668641056
2	71	14	24	1	49	(B73×B97)S5	N	M	10	11.8333	36	12	115	30	30	0.9224500024	105.52	29.658	2.2902916455	1.2636091837	2.3297794325	0.2623053876	0.3960911946	0.5571905185	0.11200688	1.6937191214	0.8590286004
1	3	27	2	1	50	(B73×B97)S5	N	E	8	12	23	12	95	2	2	2.0808699842	128.152	31.505	2.0364415863	0.7220623907	2.640040616	0.1899724809	0.4407001922	0.7134770599	0.1610857474	1.8144939683	0.6869182603
1	3	27	2	1	50	(B73×B97)S5	N	M	8	12	23	12	95	2	2	0.6586225381	66.964	28.173	2.0420826987	0.8405257517	1.8897726632	0.1600886011	0.3001111448	0.5467686117	0.0643497643	1.5886875166	1.0433237434
2	63	23	21	1	51	(B73×B97)S5	S	E	10	11.23333	23	9	110	26	26	0.9414816759	103.312	26.647	2.1154171603	0.7164212783	1.8164382016	0.1855977883	0.4031933861	0.6514709212	0.1110983672	1.7289310702	0.6046708411
2	63	23	21	1	51	(B73×B97)S5	S	M	10	11.23333	23	9	110	26	26	0.7659635803	93.98	27.588	2.098493823	0.7841146274	1.901054888	0.1913676531	0.4182191446	0.6822122258	0.1029607248	1.548030661	0.6168556439
1	16	40	6	1	52	(B73×B97)S5	N	E	8	12	23	12	95	7	7	1.4005820136	90.692	29.412	2.3523438822	3.2662040954	2.6061939414	0.3255786354	0.5160669585	0.7687513893	0.1071796846	1.658907565	1.4819766458
1	16	40	6	1	52	(B73×B97)S5	N	M	8	12	23	12	95	7	7	1.1330840249	85.644	30.518	2.1887516218	2.2225982964	2.4426016811	0.3024217356	0.4805976726	0.7294451752	0.0960939124	1.7168693485	1.7911660179
5	157	10	53	1	53	(B73×B97)S5	S	E	10	11.616667	31	8	90	51	.	.	.	.	.	.	.	.	.	.	.	.	.
5	157	10	53	1	53	(B73×B97)S5	S	M	10	11.616667	31	8	90	51	51	1.0915882684	137.916	28.63	2.2225982964	0.8123201895	2.5497828172	0.2556571288	0.4651054179	0.6865690053	0.1699921239	0.7318111853	0.7173802674
2	68	47	24	1	54	(B73×B97)S5	N	E	10	11.5	66	17	155	29	29	1.061342321	93.216	28.859	2.4482427935	1.6923337282	2.2508038585	0.2123187292	0.2954213425	0.5905540017	0.0770407845	1.7568933434	1.4926383483
2	68	47	24	1	54	(B73×B97)S5	N	M	10	11.5	66	17	155	29	29	1.011572426	104.192	27.006	2.4651661308	1.0436057991	2.4031138941	0.2218399479	0.3009262182	0.5970523307	0.0922827903	1.8089573077	0.8179048908
4	121	9	42	1	55	(B73×B97)S5	N	E	9	11.75	35	11	90	36	36	1.9083461827	136.488	28.575	2.6738872906	1.0774524736	3.5313363795	0.3223611268	0.6359486489	0.8035407121	0.1511166577	1.6565825876	0.8727365036
4	121	9	42	1	55	(B73×B97)S5	N	M	9	11.75	35	11	90	36	36	1.600961996	131.772	30.344	3.0349184859	1.3143791956	3.497489705	0.3276290377	0.563334541	0.85097843	0.1458603501	1.764737094	1.1012015569
1	19	55	8	1	56	(B73×B97)S5	N	E	8	14.5	37	18	125	8	12	1.0741341174	153.84	28.268	2.2508038585	0.8348846393	3.3733852316	0.3191427651	0.6924089483	0.8799999883	0.2020593179	1.7533051641	0.7143340667
1	19	55	8	1	56	(B73×B97)S5	N	M	8	14.5	37	18	125	8	8	0.8018392761	140.224	29.044	2.1605460597	0.8292435268	4.5467366165	0.2168543021	0.4824745147	0.6893734186	0.1192099601	1.4751872999	0.7569808766
4	145	10	49	1	57	(B73×B97)S5	S	E	9	15.333333	35	11	90	46	46	0.7141990689	97.948	31.317	2.482089468	1.5964348169	3.7231342021	0.2058472837	0.4236044901	0.6306015498	0.1478448187	1.5220150662	1.6007784735
4	145	10	49	1	57	(B73×B97)S5	S	M	9	15.333333	35	11	90	46	46	1.412414393	127.604	31.809	2.5836294917	1.241044734	4.7723811136	0.2419698623	0.7180617649	0.7266692173	0.192405577	1.6269158358	1.174310374
4	128	50	44	1	58	(B73×B97)S5	N	E	9	12.16667	76	31	175	38	38	1.8774326129	110.9	29.215	3.0123540362	1.6584870536	0.8518079765	0.2257080122	0.3442238351	0.7311138211	0.1453740334	1.4470307205	0.779827382
4	128	50	44	1	58	(B73×B97)S5	N	M	9	12.16667	76	31	175	38	38	1.2170751262	118.156	31.12	3.8754442376	2.8318384385	1.477971456	0.2684505104	0.4096199487	0.7211126781	0.1696728393	1.3705876628	1.105770858
5	181	9	61	1	59	(B73×B97)S5	S	E	10	14.533333	35	11	95	61	61	1.7332106492	132.968	27.139	2.0025949117	0.6374457043	1.6302814915	0.2520922469	0.5270624038	0.7072727301	0.2030409362	1.6163741665	0.6275173464
5	181	9	61	1	59	(B73×B97)S5	S	M	10	14.533333	35	11	95	61	61	1.3346543302	124.732	27.472	2.0759293733	0.6712923789	1.6246403791	0.2466439281	0.5163524895	0.6639558984	0.1889356164	1.5513977087	0.6610255542
1	9	40	4	1	60	(B73×B97)S5	N	E	8	12	23	12	95	4	4	1.2970442853	134.744	32.084	2.3297794325	0.9984768996	1.6528459412	0.2078470899	0.5424702644	0.653231714	0.1386085807	1.1823232358	0.574208834
1	9	40	4	1	60	(B73×B97)S5	N	M	8	12	23	12	95	4	4	0.9183306059	127.04	27.886	2.3297794325	0.817961302	2.1887516218	0.1969707692	0.3913386385	0.627254475	0.1070959757	1.2472865722	0.6762565578
4	122	12	41	1	61	(B73×B97)S5	S	E	9	11.75	35	11	90	36	36	3.1918710869	112.66	29.933	4.9811022734	4.3549387939	1.517459243	0.0510637156	0.550367736	0.85097843	0.1406040425	1.7003594116	2.8040277543
4	122	12	41	1	61	(B73×B97)S5	S	M	9	11.75	35	11	90	36	36	0.9409132325	101.452	28.526	4.5862244035	3.3113329949	1.7656681898	0.2433424634	0.3843926323	0.645414986	0.1073140946	1.4093722872	2.7994584532
5	165	39	56	1	62	(B73×B97)S5	N	E	10	12	22	10	100	54	54	3.2718571544	110.02	28.856	2.5385005923	1.0943758109	1.6866926158	0.1775386523	0.3928536853	0.6125819045	0.1254312877	1.6691645312	0.7767811812
5	165	39	56	1	62	(B73×B97)S5	N	M	10	12	22	10	100	54	54	2.1849480635	124.848	29.102	2.600552829	1.3933547696	2.5046539178	0.2296219856	0.4256764424	0.6780461664	0.143609958	1.7052517751	1.384498223
2	40	35	13	1	63	(B73×B97)S5	S	E	8	17	21	13	110	17	17	3.7530622526	136.272	29.542	2.9615840244	1.4610481187	5.1390534213	0.2184246861	0.519561165	0.7290863308	0.1523122273	1.5590328636	1.9038754442
2	40	35	13	1	63	(B73×B97)S5	S	M	8	17	21	13	110	17	17	3.6363881781	124.632	30.069	3.3451796694	1.7769504146	2.7810684267	0.1899886671	0.4342687339	0.7381725198	0.1326529875	1.6281631599	1.5764088678
5	184	38	62	1	64	(B73×B97)S5	N	E	10	14.266667	28	9	110	62	62	1.7599799769	126.856	37.307	2.098493823	0.8123201895	3.0067129238	0.2540472952	0.4910691203	0.6813615904	0.1322364275	1.5059624356	0.7173802674
5	184	38	62	1	64	(B73×B97)S5	N	M	10	14.266667	28	9	110	62	62	1.0126626545	99.144	28.112	2.0420826987	0.7559090653	2.177469397	0.2252549292	0.3834010531	0.6089924533	0.0951470598	1.431650509	0.6884413606
4	118	28	40	1	65	(B73×B97)S5	N	E	9	11.45	21	8	95	34	34	1.7483309414	141.668	33.326	3.2267163085	1.6641281661	3.1308173972	0.3688183179	0.9134825443	0.8937065039	0.1485077667	1.3783587841	1.0478930445
4	118	28	40	1	65	(B73×B97)S5	N	M	9	11.45	21	8	95	34	34	1.2249413708	136.288	33.769	2.7302984148	1.3707903199	4.0841653974	0.3552891335	0.8141194869	0.8044324685	0.1262302525	1.6457689452	1.4210526316
5	168	3	56	1	66	(B73×B97)S5	N	E	10	12.333333	31	8	90	55	55	3.0075027862	132.984	31.366	2.2790094207	0.8292435268	2.1266993851	0.2111598775	0.3578974648	0.7396543664	0.1480367422	1.607655549	0.6183787443
5	168	3	56	1	66	(B73×B97)S5	N	M	10	12.333333	31	8	90	55	55	1.9945623298	130.56	29.322	2.216957184	0.7728324025	2.1041349354	0.2134534554	0.355367832	0.7128925466	0.1444499417	1.7080847335	0.6701641564
2	60	5	19	1	67	(B73×B97)S5	S	E	10	11	27	10	95	25	25	0.9858036531	106.832	28.083	2.3015738704	0.9646302251	1.3369436453	0.2419484505	0.4040819294	0.6522746551	0.1456298103	1.528958553	1.0280927399
2	60	5	19	1	67	(B73×B97)S5	S	M	10	11	27	10	95	25	25	0.4690355866	83.436	27.507	2.4087550065	1.2579680713	1.3482258701	0.2235596589	0.3291057313	0.5973455689	0.115360475	1.4976960279	1.7028261973
4	136	33	45	1	68	(B73×B97)S5	S	E	9	14.1	41	14	125	42	42	2.7776475897	138.032	30.26	3.536977492	2.177469397	4.2308343205	0.315468558	0.6401631526	0.8880833625	0.1913471811	1.5045756711	2.048569978
4	136	33	45	1	68	(B73×B97)S5	S	M	9	14.1	41	14	125	42	42	2.6189008169	129.032	31.864	3.5990297287	2.2733683082	3.6723641902	0.3063903457	0.6349063187	0.8110865213	0.1797654472	1.3318819442	1.54290066
4	146	13	49	1	69	(B73×B97)S5	S	E	9	15.333333	35	11	90	46	46	1.902417524	106.848	32.31	2.5328594799	1.201556947	4.6708410899	0.2586418216	0.518870079	0.7796044626	0.1775519909	1.7516626968	1.3982061262
4	146	13	49	1	69	(B73×B97)S5	S	M	9	15.333333	35	11	90	46	46	1.3928455778	107.944	31.702	2.5667061545	1.1507869352	4.6426355277	0.2530845018	0.4640201945	0.7247086526	0.1775519909	1.6864541104	1.654086986
4	143	20	48	1	70	(B73×B97)S5	N	E	9	15	35	11	90	44	44	0.6517637301	109.904	27.226	3.6441586281	2.6231172787	1.1959158346	0.3626276421	0.4887671357	0.7828842277	0.1357186457	1.5404078318	1.5779319682
4	143	20	48	1	70	(B73×B97)S5	N	M	9	15	35	11	90	44	44	0.3131004171	83.984	27.203	3.4241552434	2.5667061545	1.0379646866	0.3745771129	0.4142990506	0.7341623852	0.0907132315	1.3985585373	1.5520392621
1	2	12	2	1	71	(B73×B97)S5	N	E	8	12	29	10	95	1	1	2.1543778268	116.396	30.402	2.3918316692	1.0323235742	3.6836464151	0.356211791	0.5503477279	0.8401941328	0.1158041239	1.7410132904	1.2443729904
1	2	12	2	1	71	(B73×B97)S5	N	M	8	12	29	10	95	1	1	2.1391909743	117.392	32.391	2.4313194562	1.3313025329	4.2195520957	0.3440800753	0.5451548495	0.8305998346	0.1101933512	1.726389335	1.701303097
4	121	10	41	1	72	(B73×B97)S5	S	E	9	11.75	35	11	90	36	36	0.5926025393	84.316	27.866	3.142099622	1.4948947933	2.9559429119	0.2380745525	0.4336664912	0.6250845355	0.0915451719	1.285767137	2.1932645118
4	121	10	41	1	72	(B73×B97)S5	S	M	9	11.75	35	11	90	36	36	0.798976625	106.5	27.42	3.0800473853	1.4046369944	1.7148981779	0.2196368643	0.4258864082	0.6363792303	0.1073140946	1.4248229309	1.5718395668
4	139	57	47	1	73	(B73×B97)S5	S	E	9	14.68333	76	31	175	43	43	2.1692473524	126.276	29.157	3.7062108648	2.4200372313	2.019518249	0.2263514587	0.4716975639	0.7719716207	0.1367931807	1.7028354077	1.2352343882
4	139	57	47	1	73	(B73×B97)S5	S	M	9	14.68333	76	31	175	43	43	1.8323991929	118.04	29.49	3.4805663677	2.0646471484	2.3749083319	0.2145867528	0.4304628797	0.7300897716	0.115442249	1.6703804839	1.5307158572
1	16	33	5	1	74	(B73×B97)S5	S	E	8	12	23	12	95	7	7	3.0590695438	107.828	30.072	2.1549049473	0.9195013257	3.88108535	0.2825729643	0.5051533321	0.8298943891	0.1271340746	1.4325806011	1.2504653918
1	16	33	5	1	74	(B73×B97)S5	S	M	8	12	23	12	95	7	7	2.0031564304	99.476	28.775	2.0872115981	0.778473515	2.6061939414	0.2329510361	0.4642272329	0.7032410325	0.1071796846	1.5098629791	0.7630732781
5	157	4	54	1	75	(B73×B97)S5	N	E	10	11.5	31	8	90	50	50	1.9794445605	139.36	32.912	2.1831105094	0.738985728	1.6866926158	0.1804712434	0.4332698506	0.7607367979	0.1986597522	1.5268436009	0.6655948553
5	157	4	54	1	75	(B73×B97)S5	N	M	10	11.5	31	8	90	50	50	1.0602371479	134.096	34.985	2.1097760478	0.699497941	1.5907937045	0.1804712434	0.384559039	0.7227758434	0.1737535548	1.3899788434	0.7859197834
1	5	41	1	1	76	(B73×B97)S5	S	E	8	12	37	18	125	2	2	1.8173436883	110.9	29.215	2.4538839059	1.5682292548	5.6523946522	0.2049144207	0.5633417017	0.7200576566	0.1472663213	1.7043444797	2.9715687934
1	5	41	1	1	76	(B73×B97)S5	S	M	8	12	37	18	125	2	2	1.7736433478	107.164	28.746	2.1097760478	0.7671912901	3.2492807582	0.1929608688	0.4855690371	0.6564452224	0.1426598459	1.6520234726	2.027246573
1	15	30	5	1	77	(B73×B97)S5	S	E	8	12	23	12	95	7	7	2.7901636709	146.152	28.297	2.0251593614	0.6825746037	3.0010718114	0.262724193	0.5378942114	0.7578329965	0.1714771634	1.7996718963	0.6229480454
1	15	30	5	1	77	(B73×B97)S5	S	M	8	12	23	12	95	7	7	2.2481282727	139.344	28.685	2.0420826987	0.738985728	2.9954306989	0.2428754218	0.5051533321	0.7381798895	0.1537399278	1.7555105374	0.6351328482
1	28	32	10	1	78	(B73×B97)S5	N	E	8	13	23	12	95	12	.	.	.	.	.	.	.	.	.	.	.	.	.
1	28	32	10	1	78	(B73×B97)S5	N	M	8	13	23	12	95	12	12	2.1815401713	126.492	28.19	2.2056749591	0.8348846393	2.8431206634	0.2725272841	0.5323794497	0.7855269806	0.1754878025	1.8349973596	0.7447960738
4	122	12	42	1	79	(B73×B97)S5	N	E	9	11.75	35	11	90	36	36	2.4203629016	127.92	28.245	4.2251932081	2.7867095391	1.4102781068	0.2170029089	0.3740191883	0.7764334448	0.1283393249	1.7879130597	1.5352851582
4	122	12	42	1	79	(B73×B97)S5	N	M	9	11.75	35	11	90	36	32	1.3916553377	130.892	29.985	3.497489705	1.7769504146	2.9051729001	0.2044514311	0.3311998501	0.7486087031	0.1426726636	1.6514343989	1.290066001
4	145	8	49	1	80	(B73×B97)S5	S	E	9	15.333333	35	11	90	46	46	1.5627028932	97.716	28.057	2.6174761663	1.7036159531	6.2390703447	0.2641991414	0.4784543746	0.771762204	0.1651740025	1.7800142562	2.2694195295
4	145	8	49	1	80	(B73×B97)S5	S	M	9	15.333333	35	11	90	46	46	1.2073332103	103.428	28.277	2.4087550065	1.0605291363	4.2928865572	0.2336338826	0.3341125732	0.6815762305	0.1626984048	1.5985642764	1.6769334913
1	28	34	10	1	81	(B73×B97)S5	N	E	8	13	23	12	95	12	.	.	.	.	.	.	.	.	.	.	.	.	.
1	28	34	10	1	81	(B73×B97)S5	N	M	8	13	23	12	95	12	.	.	.	.	.	.	.	.	.	.	.	.	.
1	21	33	8	1	82	(B73×B97)S5	N	E	8	14.5	23	12	95	9	9	2.9860302627	110.352	29.519	3.7400575393	2.5779883793	4.1123709596	0.275296724	0.3863035298	0.7432776661	0.146240962	1.6345524168	2.3623286512
1	21	33	8	1	82	(B73×B97)S5	N	M	8	14.5	23	12	95	9	9	2.0865844686	113.64	27.695	3.2154340836	2.1661871721	4.2533987702	0.256339378	0.3761820724	0.6679513679	0.1337358579	1.6618702976	2.091216788
7	255	26	86	1	83	(B73×B97)S5	N	E	13	15.666667	27	7	120	92	92	2.0793142875	91.904	30.434	2.8713262255	2.2225982964	1.9687482372	0.2994701532	0.3263793405	0.6509815976	0.1300231944	1.3447958439	0.8879675072
7	255	26	86	1	83	(B73×B97)S5	N	M	13	15.666667	27	7	120	92	92	2.8059720917	121.66	28.329	3.2323574209	1.7882326395	2.5102950302	0.2748684662	0.4542617699	0.7262088145	0.184843072	1.5427967958	0.8422744965
3	110	11	37	1	84	(B73×B97)S5	S	E	13	11.5	31	9	90	77	77	1.1597797354	114.088	29.988	3.8246742258	2.561065042	2.0364415863	0.2305086541	0.3726566028	0.5961393327	0.1212638966	1.5762412903	2.2206803182
3	110	11	37	1	84	(B73×B97)S5	S	M	13	11.5	31	9	90	77	77	1.0007896657	107.928	27.475	3.0462007108	1.5625881424	0.9251424381	0.2222617172	0.3559793474	0.5937827477	0.1112432828	1.5174090874	1.4560839398
3	82	21	28	1	85	(B73×B97)S5	N	E	13	10.116667	23	9	110	66	66	1.5927285411	80.696	29.027	2.8261973261	1.4610481187	3.0913296102	0.2613671501	0.548805081	0.6777682149	0.1243893378	1.7113654998	2.7552885429
3	82	21	28	1	85	(B73×B97)S5	N	M	13	10.116667	23	9	110	66	66	1.097336836	86.292	27.617	3.221075196	1.9236193377	4.1010887347	0.2414419711	0.4102904296	0.6253439388	0.1219871415	1.6673634045	2.9822304959
4	125	47	41	1	86	(B73×B97)S5	S	E	9	12.25	76	31	175	37	37	1.1731593226	115.848	30.706	2.2451627461	0.9195013257	4.5975066283	0.2240536281	0.7700535954	0.6897645144	0.2144091959	1.5740901142	0.8803520054
4	125	47	41	1	86	(B73×B97)S5	S	M	9	12.25	76	31	175	37	37	0.6650094031	108.808	27.834	2.1661871721	0.8461668641	4.5298132792	0.2240536281	0.5723134824	0.6458608516	0.2053025176	1.5847880255	1.5200541547
4	136	38	45	1	87	(B73×B97)S5	S	E	9	14.1	41	14	125	42	42	2.9962296844	152.544	34.07	3.1928696339	1.6979748406	3.2492807582	0.2488950012	0.6296494849	0.8288550231	0.2006125683	1.5804562481	1.1773565747
4	136	38	45	1	87	(B73×B97)S5	S	M	9	14.1	41	14	125	42	42	1.4734817952	125.396	28.798	3.0405595984	1.6189992667	3.3846674564	0.2216603644	0.4903433869	0.6788098968	0.1681837132	1.5281248157	1.6342866813
2	54	51	17	1	88	(B73×B97)S5	S	E	10	9.48333	57	20	175	23	.	.	.	.	.	.	.	.	.	.	.	.	.
2	54	51	17	1	88	(B73×B97)S5	S	M	10	9.48333	57	20	175	23	.	.	.	.	.	.	.	.	.	.	.	.	.
1	18	58	6	1	89	(B73×B97)S5	N	E	8	14.5	37	18	125	8	8	1.68144138	135.176	30.15	2.0815704857	0.7615501777	3.4354374683	0.2275282881	0.4374325207	0.8105202316	0.1301941429	1.6211056672	0.6655948553
1	18	58	6	1	89	(B73×B97)S5	N	M	8	14.5	37	18	125	8	8	1.3484891732	121.444	29.296	2.0872115981	0.9646302251	3.4862074801	0.2168543021	0.4089849455	0.7008023632	0.1170131236	1.5176362795	0.7402267727
5	152	49	51	1	90	(B73×B97)S5	S	E	9	15.833333	59	14	140	48	48	3.478786393	121.228	30.263	2.4087550065	0.9533480002	3.9374964743	0.2371763804	0.3712308964	0.7451376157	0.1480507661	1.4978758185	0.8346589948
5	152	49	51	1	90	(B73×B97)S5	S	M	9	15.833333	59	14	140	48	48	2.646382509	105.852	30.321	2.5497828172	1.3256614204	3.1138940599	0.2135077413	0.2975688398	0.6634828985	0.127351594	1.4029103694	0.9930614317
2	51	25	17	1	91	(B73×B97)S5	S	E	10	10.28333	21	13	110	22	22	0.0235309372	41.26	27.183	1.9687482372	0.5979579173	0.1410278107	0.1715254288	0.1463041316	0.4925984187	0.0639041438	0.7663877167	0.9108140125
2	51	25	17	1	91	(B73×B97)S5	S	M	10	10.28333	21	13	110	22	22	1.2281043896	95.956	27.339	2.8431206634	1.4892536808	2.5159361426	0.2156536709	0.4007144551	0.662459581	0.1386372399	1.2839933505	2.6517177187
2	54	56	18	1	92	(B73×B97)S5	N	E	10	9.48333	57	20	175	23	23	2.7040856224	119.136	28.882	2.4031138941	0.9533480002	1.6584870536	0.2570136933	0.4539098312	0.9215259256	0.1709742116	1.5271953301	0.664071755
2	54	56	18	1	92	(B73×B97)S5	N	M	10	9.48333	57	20	175	23	23	2.9383385272	119.8	30.208	2.5385005923	1.0266824618	1.7713093022	0.2481842281	0.4719201228	0.8259096613	0.1686252183	1.4312033128	0.7173802674
1	26	20	10	1	93	(B73×B97)S5	N	E	8	14.5	29	10	95	11	23	4.3830962904	144.508	29.209	2.7077339651	1.3313025329	2.1154171603	0.2128663674	0.519947567	0.6635843754	0.1686252183	1.4701189955	0.5452699272
1	26	20	10	1	93	(B73×B97)S5	N	M	8	14.5	29	10	95	11	11	0.7828153382	119.468	29.545	2.3749083319	1.0830935861	3.2379985333	0.3553517923	0.6132633678	0.812302207	0.1512414727	1.5045296665	0.8346589948
4	118	30	39	1	94	(B73×B97)S5	S	E	9	11.45	21	8	95	34	34	0.8501330886	120.796	32.197	3.5482597168	1.822079314	3.5990297287	0.1929389209	0.5739920984	0.6396188649	0.1343311667	1.43312954	1.6677948892
4	118	30	39	1	94	(B73×B97)S5	S	M	9	11.45	21	8	95	34	34	1.0380165242	112.992	30.596	2.8036328764	1.2918147459	2.5667061545	0.1794097365	0.4663487863	0.6052826974	0.0877509098	1.6264380902	0.8224741919
5	152	44	52	1	95	(B73×B97)S5	N	E	9	15.833333	59	14	140	48	48	0.9528711588	119.252	30.512	2.9108140125	1.3764314323	4.9416144864	0.3939811141	0.5843247027	0.8307754898	0.1549504901	1.3644108629	1.4225757319
5	152	44	52	1	95	(B73×B97)S5	N	M	9	15.833333	59	14	140	48	48	1.0596484846	113.656	31.922	2.7697862018	1.280532521	4.580583291	0.4383598123	0.5764323395	0.8486996961	0.1457508581	1.3464444266	1.3966830259
1	18	51	5	1	96	(B73×B97)S5	S	E	8	14.5	37	18	125	8	8	0.816245862	118.04	29.49	2.2225982964	0.9307835505	4.3775032436	0.2355337775	0.4469150458	0.6413718512	0.1016352677	1.5282485244	1.817058724
1	18	51	5	1	96	(B73×B97)S5	S	M	8	14.5	37	18	125	8	8	0.9050864749	123.752	29.71	2.1210582727	0.7728324025	3.5144130423	0.2115173091	0.4682507272	0.648229218	0.1016352677	1.5786566876	0.7996276866
5	148	38	49	1	97	(B73×B97)S5	S	E	9	15.533333	41	14	125	47	47	2.0553980284	136.172	32.139	2.8205562137	1.3538669826	2.7867095391	0.2347900173	0.4682491726	0.7276673013	0.1483720377	1.6556061184	1.4256219326
5	148	38	49	1	97	(B73×B97)S5	S	M	9	15.533333	41	14	125	47	47	1.870513835	134.96	31.117	2.7923506515	1.2523269589	3.4128730186	0.2374848125	0.408003271	0.7340232335	0.1419921617	1.5940717551	1.9617532577
4	142	27	48	1	98	(B73×B97)S5	N	E	9	15	41	14	125	44	56	1.3418616911	114.736	27.087	2.2113160715	0.8461668641	3.1872285215	0.2268536582	0.4376625387	0.6565048149	0.1136440393	1.6023025194	1.0905398545
4	142	27	48	1	98	(B73×B97)S5	N	M	9	15	41	14	125	44	44	0.933833439	109.904	27.226	3.3903085688	2.2000338467	1.1112991482	0.2341708309	0.4010011782	0.6632942505	0.1286125276	1.6696483001	1.079878152
2	50	18	18	1	99	(B73×B97)S5	N	E	9	14.75	27	10	95	21	23	3.8670264392	132.868	29.736	3.0631240481	1.4272014441	1.5343825802	0.1834348167	0.282812061	0.7858842483	0.1803701847	1.2625686878	0.8072431884
2	50	18	18	1	99	(B73×B97)S5	N	M	9	14.75	27	10	95	21	21	2.134743011	136.056	30.509	2.3974727816	0.9195013257	3.2887685452	0.2187234106	0.3247093005	0.7705710393	0.2070333191	1.2230156006	1.0661702488
4	144	5	47	1	100	(B73×B97)S5	S	E	9	15.133333	35	11	90	45	45	1.2058514583	105.952	27.724	2.6851695154	1.1846336097	4.2026287584	0.2768674206	0.7317623409	0.6503275064	0.1168267642	1.3474575454	0.8833982061
4	144	5	47	1	100	(B73×B97)S5	S	M	9	15.133333	35	11	90	45	45	1.5855960858	99.692	27.808	2.9954306989	1.3877136571	3.2944096576	0.2481223484	0.603278673	0.6590939434	0.1066167292	1.4499107036	2.2039262142
4	123	27	42	1	101	(B73×B97)S5	N	E	9	11.75	41	14	125	36	36	1.5278167504	117.924	27.86	4.1405765217	2.3636261071	2.3636261071	0.2749499288	0.545181014	0.7357725438	0.1248351198	1.6411319438	1.795735319
4	123	27	42	1	101	(B73×B97)S5	N	M	9	11.75	41	14	125	36	36	1.3484367434	125.28	27.168	3.3677441191	1.6359226039	3.0179951486	0.2565122406	0.545181014	0.726736788	0.135347735	1.6411319438	1.0280927399
5	151	56	52	1	102	(B73×B97)S5	N	E	9	15.833333	59	14	140	48	48	3.6464153131	91.14	31.705	2.2902916455	1.1395047103	3.1477407345	0.2904308182	0.4001695614	0.8009018128	0.125051686	1.4337099745	1.3616517177
5	151	56	52	1	102	(B73×B97)S5	N	M	9	15.833333	59	14	140	48	48	2.2066436296	115.516	30.043	2.4256783438	0.9195013257	4.7610988887	0.320016617	0.3764924718	0.8586575884	0.1434509501	1.4131769044	1.3190049078
1	29	49	9	1	103	(B73×B97)S5	S	E	8	15	37	18	125	13	13	1.7080178169	122.224	32.252	3.3564618943	1.6077170418	3.9487786992	0.2662444527	0.6983535404	0.7866373619	0.1272165931	1.2124982162	0.8925368083
1	29	49	9	1	103	(B73×B97)S5	S	M	8	15	37	18	125	13	13	1.5525054592	115.632	31.673	2.6964517403	1.1789924973	4.6031477407	0.2308073956	0.5396538785	0.7140426877	0.1123293111	1.2241545218	1.4865459469
4	134	16	45	1	104	(B73×B97)S5	S	E	9	14.23333	35	11	90	41	41	2.0140502459	124.2	32.003	2.7020928527	1.2692502962	5.0093078355	0.2594533155	0.6149689723	0.7222410538	0.139445655	1.4636997285	1.3753596209
4	134	16	45	1	104	(B73×B97)S5	S	M	9	14.23333	35	11	90	41	41	1.3437368526	120.896	29.6	2.6174761663	1.1846336097	5.2236701077	0.2308481575	0.5396538785	0.6501256692	0.1265942072	1.8930836148	1.748519208
3	90	60	30	1	105	(B73×B97)S5	N	E	10	15.666667	66	17	155	69	.	.	.	.	.	.	.	.	.	.	.	.	.
3	90	60	30	1	105	(B73×B97)S5	N	M	10	15.666667	66	17	155	69	69	2.3442016186	115.732	29.076	2.1718282845	0.8518079765	3.1138940599	0.1914547973	0.3064277455	0.6731697841	0.1905623652	1.4098385737	0.8331358944
4	146	15	50	1	106	(B73×B97)S5	N	E	9	15.333333	35	11	90	46	46	1.4617278071	127.04	27.886	3.418514131	1.7261804028	4.8231511254	0.2336338826	0.4380386702	0.7521565576	0.1948811747	1.6467619273	1.84295143
4	146	15	50	1	106	(B73×B97)S5	N	M	9	15.333333	35	11	90	46	46	0.7196783371	106.5	27.42	2.5497828172	1.3030969707	5.1108478592	0.2058472837	0.3485467534	0.6443255023	0.1602228071	1.6127400561	1.7348113048
1	4	39	2	1	107	(B73×B97)S5	N	E	8	12	23	12	95	2	2	3.8235865941	125.18	29.765	2.1436227224	0.738985728	2.8318384385	0.1899724809	0.5992367776	0.7354123821	0.1656922228	1.6905757936	0.6244711457
1	4	39	2	1	107	(B73×B97)S5	N	M	8	12	23	12	95	2	2	3.463389848	133.88	35.952	2.1492638348	0.7220623907	2.71901619	0.1899724809	0.54838542	0.7222511888	0.1656922228	1.7070982169	0.6183787443
1	23	15	8	1	108	(B73×B97)S5	N	E	8	14.5	29	10	95	10	10	1.5530041057	125.064	28.135	2.2395216337	0.8292435268	4.3605799064	0.2112298559	0.3939772789	0.6465426691	0.1877740186	1.7579126874	1.2885429007
1	23	15	8	1	108	(B73×B97)S5	N	M	8	14.5	29	10	95	10	10	1.4673106171	146.384	31.557	2.3579849946	1.0154002369	5.240593445	0.2275748123	0.4964426102	0.6327032068	0.2353427289	1.7029767106	1.3403283127
4	139	54	47	1	109	(B73×B97)S5	S	E	9	14.68333	76	31	175	43	43	2.0954360027	129.016	27.637	3.1364585096	1.6359226039	2.2902916455	0.2175279293	0.6943648589	0.7609500815	0.1232062241	1.6460392912	1.3235742088
4	139	54	47	1	109	(B73×B97)S5	S	M	9	14.68333	76	31	175	43	43	1.8659498064	114.52	28.054	2.9954306989	1.4723303435	2.019518249	0.2116455763	0.5074342903	0.6904122303	0.1096192676	1.7650406781	1.3860213234
5	181	6	61	1	110	(B73×B97)S5	S	E	10	14.533333	35	11	95	61	61	1.2630492967	100.356	29.134	2.1097760478	0.7220623907	1.7205392903	0.2166781747	0.4387056106	0.6119757004	0.1301634509	1.5852984693	0.6305635471
5	181	6	61	1	110	(B73×B97)S5	S	M	10	14.533333	35	11	95	61	61	1.2103588002	99.476	28.775	2.1210582727	0.7277035031	2.0815704857	0.2057815371	0.5029650966	0.614141542	0.1395669974	1.5203220115	0.6503638518
5	181	10	62	1	111	(B73×B97)S5	N	E	10	14.533333	35	11	95	61	61	2.4722286374	102.216	27.255	2.0928527106	0.7333446156	1.4102781068	0.1703674648	0.334283946	0.6314682746	0.1536723171	1.6361496102	0.7524115756
5	181	10	62	1	111	(B73×B97)S5	N	M	10	14.533333	35	11	95	61	61	1.4819175125	104.74	26.702	2.0477238111	0.6769334913	1.4328425566	0.2194023341	0.4360281321	0.6552925321	0.1583740904	1.4920713777	0.6838720596
1	5	45	1	1	112	(B73×B97)S5	S	E	8	12	37	18	125	2	2	1.3154518987	104.308	28.636	2.1097760478	0.6882157161	2.1943927342	0.166065377	0.4137788853	0.6476710935	0.1219307066	1.6547772098	0.6793027585
1	5	45	1	1	112	(B73×B97)S5	S	M	8	12	37	18	125	2	2	1.7815888643	114.852	28.717	2.0702882608	0.7107801658	2.8318384385	0.1869840929	0.4586477302	0.7068964633	0.1242339443	1.6382547865	0.9473684211
4	132	1	44	1	113	(B73×B97)S5	N	E	9	14	35	11	90	40	38	0.8073796519	87.504	28.639	3.9036497997	3.1026118351	1.477971456	0.3325642578	0.3703822805	0.6791078776	0.1137855857	1.263567382	1.864274835
4	132	1	44	1	113	(B73×B97)S5	N	M	9	14	35	11	90	40	40	1.2570820597	98.264	27.753	2.8656851131	1.4610481187	4.4339143679	0.2423041667	0.3024952831	0.5317179156	0.1259162214	1.416171832	1.9663225588
5	172	33	58	1	114	(B73×B97)S5	N	E	10	14.033333	22	10	100	57	57	3.5718545666	134.744	32.084	2.3410616574	0.857449089	2.5667061545	0.3534797074	0.6977903342	0.8520804333	0.1542716802	1.1052600639	0.5330851244
5	172	33	58	1	114	(B73×B97)S5	N	M	10	14.033333	22	10	100	57	57	2.6876178212	132.204	28.41	2.2733683082	0.9195013257	1.8559259886	0.3005207296	0.5944548729	0.7728539426	0.1441361538	1.2481692874	0.531562024
4	116	41	40	1	115	(B73×B97)S5	N	E	9	11.45	48	15	145	34	34	2.6417358494	144.64	35.066	3.8980086873	2.1097760478	2.5892706042	0.2605848428	0.7520175761	0.797565235	0.1768609665	1.7456450294	1.1118632594
4	116	41	40	1	115	(B73×B97)S5	N	M	9	11.45	48	15	145	34	34	1.891160696	127.488	30.179	4.1010887347	2.4595250183	2.0364415863	0.2369087701	0.6112532449	0.6899785771	0.1221797954	1.774641312	1.5550854629
5	177	36	60	1	116	(B73×B97)S5	N	E	10	14	22	10	100	59	59	1.8363857114	125.28	27.168	2.9728662492	1.55694703	2.7359395273	0.3010004503	0.4314301756	0.7796215428	0.1300261465	1.564546319	1.5916398714
5	177	36	60	1	116	(B73×B97)S5	N	M	10	14	22	10	100	59	59	1.5185418452	114.304	29.021	2.71901619	1.2579680713	2.7077339651	0.2657400659	0.4126071885	0.6750789168	0.1238065042	1.2537787873	1.3540362159
5	173	47	57	1	117	(B73×B97)S5	S	E	10	14.033333	59	14	140	57	.	.	.	.	.	.	.	.	.	.	.	.	.
5	173	47	57	1	117	(B73×B97)S5	S	M	10	14.033333	59	14	140	57	.	.	.	.	.	.	.	.	.	.	.	.	.
2	46	22	16	1	118	(B73×B97)S5	N	E	9	14.58333	21	13	110	20	20	3.8842031955	99.476	28.775	3.8754442376	2.5892706042	0.8800135387	0.2450239245	0.3118586158	0.7721378957	0.1120509002	1.0197184541	1.5352851582
2	46	22	16	1	118	(B73×B97)S5	N	M	9	14.58333	21	13	110	20	20	2.2909050865	114.188	27.391	3.8359564506	2.6343995036	0.7559090653	0.2339409606	0.3713088938	0.7264687022	0.1120509002	1.1713606623	1.4576070401
1	27	24	9	1	119	(B73×B97)S5	S	E	8	14.5	23	12	95	11	11	1.9398877067	121.876	27.362	2.4595250183	0.9871946748	3.4918485925	0.3057298641	0.4264774388	0.8511982989	0.1535848042	1.6487384756	0.7920121848
1	27	24	9	1	119	(B73×B97)S5	S	M	8	14.5	23	12	95	11	11	1.1685061277	98.164	30.35	2.2000338467	1.1677102725	2.4651661308	0.2825729643	0.4501545284	0.7766474561	0.1090615048	1.490391548	0.874259604
5	159	26	54	1	120	(B73×B97)S5	N	E	10	11.616667	22	10	100	51	51	1.3946185714	142.532	29.458	2.3015738704	0.8912957635	2.2451627461	0.2936497808	0.588723354	0.7422731051	0.1401286427	1.5816832145	0.6701641564
5	159	26	54	1	120	(B73×B97)S5	N	M	10	11.616667	22	10	100	51	51	1.0798511792	117.16	29.131	2.1492638348	0.7615501777	1.6697692785	0.2644246639	0.4704801107	0.7043943172	0.101076398	1.6472773644	0.6381790489
2	66	51	21	1	121	(B73×B97)S5	S	E	10	10.98333	66	17	155	28	28	2.3334298121	103.544	29.907	2.7359395273	1.3030969707	4.0616009477	0.2649797831	0.4332698506	0.724115314	0.1277294941	1.6861796253	1.4987307497
2	66	51	21	1	121	(B73×B97)S5	S	M	10	10.98333	66	17	155	28	28	2.9045138075	96.952	29.328	2.6851695154	1.3256614204	3.8980086873	0.2120844601	0.3102109581	0.6505578054	0.1302029924	1.5857138063	1.6129632764
5	177	38	60	1	122	(B73×B97)S5	N	E	10	14	22	10	100	59	59	1.2908466779	121.544	26.699	2.4595250183	0.9871946748	1.5005359057	0.2169179953	0.3937842014	0.6162736897	0.1238065042	1.4880140164	0.8133355898
5	177	38	60	1	122	(B73×B97)S5	N	M	10	14	22	10	100	59	59	1.0770920311	105.62	27.061	2.3861905568	0.896936876	1.398995882	0.3010004503	0.455631159	0.6816128309	0.1113672198	1.5158439446	0.8666441022
5	149	44	49	1	123	(B73×B97)S5	S	E	9	15.533333	76	31	175	47	47	3.9611274067	117.06	31.728	3.2549218706	2.4369605686	2.5779883793	0.2482639933	0.5112819595	0.7319045895	0.1249791589	1.3563253513	0.9976307328
5	149	44	49	1	123	(B73×B97)S5	S	M	9	15.533333	76	31	175	47	47	1.7484428612	103.212	29.244	3.1251762848	1.6754103909	1.8897726632	0.2267056318	0.4137409759	0.6471588267	0.1079661561	1.4430328632	1.1804027754
2	69	36	24	1	124	(B73×B97)S5	N	E	10	11.5	23	9	110	29	29	1.1518330392	122.756	27.721	2.1266993851	0.7559090653	2.0928527106	0.2567510832	0.4853395557	0.6598695111	0.1053473666	.	0.6336097478
2	69	36	24	1	124	(B73×B97)S5	N	M	10	11.5	23	9	110	29	29	0.9943791895	133.184	26.172	2.098493823	0.7502679528	2.8092739888	0.2440561249	0.4220334846	0.6252117564	0.1162345135	1.7699093345	0.7082416653
1	25	10	9	1	125	(B73×B97)S5	S	E	8	14.5	29	10	95	11	11	1.0236322242	132.768	32.333	2.3354205449	0.9759124499	4.0333953856	0.2329510361	0.5238165849	0.8511982989	0.1817047828	1.9003969857	0.7859197834
1	25	10	9	1	125	(B73×B97)S5	S	M	8	14.5	29	10	95	11	11	0.7645861716	81.46	27.756	2.2225982964	0.8856546511	2.8092739888	0.1998697507	0.3001996276	0.6405111346	0.0996881786	1.450804816	0.9504146218
3	89	41	30	1	126	(B73×B97)S5	N	E	10	15.58	66	17	155	68	68	1.3079525941	82.672	28.778	2.0251593614	0.699497941	1.3538669826	0.3026646473	0.3733263303	0.676727092	0.0930970089	1.3590578487	0.7021492638
3	89	41	30	1	126	(B73×B97)S5	N	M	10	15.58	66	17	155	68	68	0.8787055952	90.576	27.782	2.0251593614	0.6825746037	1.3030969707	0.3135545042	0.3815192142	0.6813353869	0.0930970089	1.6389929362	0.6625486546
2	47	11	16	1	127	(B73×B97)S5	N	E	9	14.58333	27	10	95	20	20	1.4373177672	110.9	29.215	4.4564788176	3.2944096576	1.4159192193	0.303209485	0.6361328592	0.7612642782	0.1141189692	1.0343935065	1.4621763412
2	47	11	16	1	127	(B73×B97)S5	N	M	9	14.58333	27	10	95	20	20	1.0879017494	110.236	27.889	4.541095504	3.2267163085	1.861567101	0.2727313342	0.5145300179	0.7199445317	0.1120509002	1.1151062947	1.6388559824
1	4	36	1	1	128	(B73×B97)S5	S	E	8	12	23	12	95	2	2	2.2331590497	126.94	30.483	2.0928527106	0.7671912901	2.4369605686	0.1899724809	0.5424029074	0.6981223344	0.1610857474	1.7897103333	0.647317651
1	4	36	1	1	128	(B73×B97)S5	S	M	8	12	23	12	95	2	2	1.886204831	120.78	27.97	2.1097760478	0.7277035031	2.4426016811	0.1929608688	0.5424029074	0.6783805445	0.149569559	1.7456505379	0.6122863429
2	61	2	22	1	129	(B73×B97)S5	N	E	10	11.23333	36	12	115	26	26	2.438672178	117.16	29.131	2.4369605686	1.0548880239	5.3421334687	0.2432964365	0.4457663684	0.7621396178	0.1456833474	1.7289310702	2.1932645118
2	61	2	22	1	129	(B73×B97)S5	N	M	10	11.23333	36	12	115	26	26	1.2925178671	105.62	27.061	2.4200372313	1.0154002369	4.1405765217	0.2029073827	0.3756461623	0.6473720806	0.1212704202	1.5081261589	1.9724149602
2	62	11	21	1	130	(B73×B97)S5	S	E	10	11.23333	36	12	115	26	26	2.3043902615	94.86	27.947	3.1026118351	1.8051559768	4.4395554803	0.225986842	0.4232277307	0.690409907	0.1192360096	1.646461766	2.1125401929
2	62	11	21	1	130	(B73×B97)S5	S	M	10	11.23333	36	12	115	26	26	2.2451793377	112.096	26.01	2.5441417047	1.3087380832	3.7344164269	0.1855977883	0.3881676277	0.6412238197	0.127373652	1.6358205655	1.9023523439
4	140	46	48	1	131	(B73×B97)S5	N	E	9	14.68333	76	31	175	43	43	2.08872588	126.16	27.527	2.8995317877	1.438483669	2.177469397	0.241057341	0.5074342903	0.7124553088	0.1232062241	1.8651100262	1.0357082417
4	140	46	48	1	131	(B73×B97)S5	N	M	9	14.68333	76	31	175	43	43	1.7075909107	115.068	27.75	3.0123540362	1.5682292548	2.1718282845	0.241057341	0.4194669639	0.7212725402	0.1018552925	1.7163582925	1.1758334744
3	110	12	38	1	132	(B73×B97)S5	N	E	13	11.5	31	9	90	77	69	1.2590060879	85.628	26.291	2.4087550065	0.9138602132	1.2974558583	0.2916137798	0.3569903976	0.6883513432	0.1462772534	1.4494761728	0.7402267727
3	110	12	38	1	132	(B73×B97)S5	N	M	13	11.5	31	9	90	77	77	0.9835349294	105.736	28.691	2.1210582727	0.7164212783	2.2959327579	0.2552494646	0.3031680386	0.6314881073	0.1212638966	1.545276973	0.9351836182
1	23	16	8	1	133	(B73×B97)S5	N	E	8	14.5	29	10	95	10	10	1.1909298159	130.56	29.322	2.4031138941	0.9364246629	4.9190500367	0.2194023341	0.3858879107	0.6073308594	0.2009875492	1.61045296	1.1301404637
1	23	16	8	1	133	(B73×B97)S5	N	M	8	14.5	29	10	95	10	10	0.9160930416	116.828	28.468	2.2395216337	0.8687313138	4.8005866757	0.2003332183	0.3481375255	0.5658124727	0.1719177818	1.581539288	0.7813504823
5	154	22	52	1	134	(B73×B97)S5	N	E	9	15.833333	22	10	100	49	49	2.1638164522	111.78	29.574	2.2508038585	1.0210413494	5.1841823208	0.1891771369	0.373532632	0.7098594855	0.1994656656	1.5432868092	1.9602301574
5	154	22	52	1	134	(B73×B97)S5	N	M	9	15.833333	22	10	100	49	49	1.8189298291	111.664	27.944	2.2225982964	0.9082191008	4.2646809951	0.1777616118	0.3518608054	0.6926393133	0.1822200386	1.4586917265	1.453037739
2	72	6	23	1	135	(B73×B97)S5	S	E	10	11.8333	36	12	115	30	30	1.0202742198	118.488	31.783	2.1831105094	0.817961302	2.8995317877	0.2536960075	0.4505101799	0.6206185554	0.1269068375	1.7898977388	1.1514638687
2	72	6	23	1	135	(B73×B97)S5	S	M	10	11.8333	36	12	115	30	30	1.3069744262	117.724	33.054	2.3297794325	1.0492469115	4.1236531844	0.2766543545	0.4361893943	0.6410792125	0.1324943215	1.6366130673	1.8322897275
7	246	52	82	1	136	(B73×B97)S5	N	E	13	13.983333	33	7	110	88	.	.	.	.	.	.	.	.	.	.	.	.	.
7	246	52	82	1	136	(B73×B97)S5	N	M	13	13.983333	33	7	110	88	.	.	.	.	.	.	.	.	.	.	.	.	.
2	64	32	22	1	137	(B73×B97)S5	N	E	10	11.3333	23	9	110	27	27	0.0286212651	41.26	27.183	1.9687482372	0.6148812546	0.1466689231	0.2024478795	0.1714332095	0.6369392988	0.0528182374	0.7756224509	0.5833474361
2	64	32	22	1	137	(B73×B97)S5	N	M	10	11.3333	23	9	110	27	31	1.9665668523	116.38	26.175	2.8149151013	1.517459243	0.6769334913	0.2373393041	0.4343804529	0.6302118229	0.1500301436	1.8093216989	0.595532239
5	180	4	60	1	138	(B73×B97)S5	N	E	10	14.55	31	8	90	60	60	2.6172696738	132.536	29.073	2.0646471484	0.7333446156	1.8390026513	0.2849980513	0.4847166585	0.7962878916	0.1440348219	1.7472104345	0.6336097478
5	180	4	60	1	138	(B73×B97)S5	N	M	10	14.55	31	8	90	60	60	1.9209243778	126.608	29.82	2.0759293733	0.738985728	2.3241383201	0.2976061205	0.4653030294	0.779893352	0.1319129101	1.8147897102	0.5848705365
4	116	47	40	1	139	(B73×B97)S5	N	E	9	11.3	48	15	145	33	33	1.2960930385	102.88	28.581	2.7415806397	1.5795114797	2.2395216337	0.2375127069	0.4796106131	0.7173455513	0.1341940491	1.657580196	1.495684549
4	116	47	40	1	139	(B73×B97)S5	N	M	9	11.3	48	15	145	33	33	1.034502311	105.404	28.028	2.679528403	1.1846336097	2.1041349354	0.2569212097	0.5223491347	0.6688099401	0.124590537	1.579431341	1.4180064309
1	6	52	2	1	140	(B73×B97)S5	N	E	8	12	37	18	125	3	3	1.4761949276	136.92	26.641	2.5836294917	1.0661702488	2.1605460597	0.3204792129	0.473520742	0.7856508378	.	1.6509183594	0.8422744965
1	6	52	2	1	140	(B73×B97)S5	N	M	8	12	37	18	125	3	3	0.9720392585	113.308	27.032	2.4708072432	1.1000169233	2.1492638348	0.2921286974	0.4425015396	0.7051865561	0.1002741458	1.6567892009	1.0692164495
4	132	9	44	1	141	(B73×B97)S5	N	E	9	14	35	11	90	40	40	1.5969258097	144.176	28.546	2.5328594799	1.0041180121	2.8544028882	0.2330154194	0.5895175761	0.682323736	0.1648611095	1.597728028	1.0357082417
4	132	9	44	1	141	(B73×B97)S5	N	M	9	14	35	11	90	40	40	1.4510924764	129.68	28.963	2.797991764	1.2636091837	3.3451796694	0.2670741596	0.6118105697	0.6724154583	0.1648611095	1.3949902758	1.1621255712
4	114	55	37	1	142	(B73×B97)S5	S	E	9	11.3	48	15	145	33	33	3.0838628226	116.612	29.435	2.6343995036	1.1395047103	1.9518248999	0.2181042041	0.3827366307	0.6765756379	0.1437975613	1.7357290509	1.0920629548
4	114	55	37	1	142	(B73×B97)S5	S	M	9	11.3	48	15	145	33	33	3.145413582	124.748	31.699	2.9108140125	1.4102781068	1.9969537993	0.2278084555	0.4653644392	0.7251112491	0.1678063416	1.6426946998	1.2611270943
2	65	44	22	1	143	(B73×B97)S5	N	E	10	11.3333	66	17	155	27	27	0.7804290065	99.376	31.372	2.1887516218	1.0210413494	1.1056580358	0.2860085889	0.4769048443	0.7293193769	0.1422841328	1.3074887577	0.647317651
2	65	44	22	1	143	(B73×B97)S5	N	M	10	11.3333	66	17	155	27	27	0.6960677418	100.472	30.764	2.1041349354	0.9815535624	1.2241213967	0.2621341005	0.3946624811	0.6891541256	0.1234492074	1.4469946743	0.6823489592
4	121	8	41	1	144	(B73×B97)S5	S	E	9	11.75	35	11	90	36	36	1.0645635285	97.832	29.687	3.536977492	1.8333615389	1.6923337282	0.2433424634	0.4725669061	0.6747811923	0.1090661971	1.4042220726	1.1682179726
4	121	8	41	1	144	(B73×B97)S5	S	M	9	11.75	35	11	90	36	36	1.4311605331	103.212	29.244	3.9769842613	2.2620860834	2.1492638348	0.2170029089	0.4751602671	0.686075887	0.1143225047	1.5896297979	1.358605517
5	183	22	62	1	145	(B73×B97)S5	N	E	10	14.533333	28	9	110	61	61	2.9248264911	100.92	33.057	3.2944096576	3.0123540362	5.0262311728	0.2166781747	0.3744461247	0.6877801558	0.1701285235	1.6446248003	2.3090201388
5	183	22	62	1	145	(B73×B97)S5	N	M	10	14.533333	28	9	110	61	61	1.9020904454	92.668	29.163	2.5159361426	1.9913126869	3.6836464151	0.2003332183	0.334283946	0.6314682746	0.1348652242	1.4638207438	2.0759857844
5	155	11	51	1	146	(B73×B97)S5	S	E	10	11.5	31	8	90	50	50	1.041611968	92.668	29.163	2.600552829	1.5625881424	2.3015738704	0.1544553861	0.3666129505	0.5829196955	0.171489355	1.2866846868	1.174310374
5	155	11	51	1	146	(B73×B97)S5	S	M	10	11.5	31	8	90	50	50	1.2914084996	100.688	29.797	2.5328594799	1.4102781068	2.2508038585	0.1660179893	0.4127600352	0.6108909251	0.142054758	1.3021788103	1.1027246573
1	6	53	2	1	147	(B73×B97)S5	N	E	8	12	37	18	125	3	3	1.9145057043	125.944	28.494	2.7020928527	1.2241213967	2.3015738704	0.2483142644	0.3339343314	0.6698607739	0.1163255102	1.7653997684	0.8194279912
1	6	53	2	1	147	(B73×B97)S5	N	M	8	12	37	18	125	3	3	1.3179706338	123.304	27.417	2.4651661308	1.0718113612	2.6682461781	0.2483142644	0.3365192649	0.6639731435	0.1123126691	1.9444604338	0.7767811812
1	31	56	11	1	148	(B73×B97)S5	S	E	8	15	57	20	175	13	.	.	.	.	.	.	.	.	.	.	.	.	.
1	31	56	11	1	148	(B73×B97)S5	S	M	8	15	57	20	175	13	.	.	.	.	.	.	.	.	.	.	.	.	.
4	118	27	40	1	149	(B73×B97)S5	N	E	9	11.45	21	8	95	34	32	2.1120545558	138.248	29.293	4.0164720483	2.2902916455	2.7302984148	0.2326204451	0.5412808451	0.8156768662	0.1576555403	1.6994961926	1.0478930445
4	118	27	40	1	149	(B73×B97)S5	N	M	9	11.45	21	8	95	34	34	1.2536990395	115.848	30.706	3.8359564506	2.1549049473	2.019518249	0.2233795857	0.4497882767	0.6579314875	0.1039527383	1.7230923652	1.679979692
1	20	46	7	1	150	(B73×B97)S5	S	E	8	14.5	37	18	125	9	9	0.9280663999	83.22	28.474	2.4877305805	1.1733513849	1.5738703672	0.2018370083	0.2774978618	0.5318780549	0.1015798758	1.4458106949	0.9443222203
1	20	46	7	1	150	(B73×B97)S5	S	M	8	14.5	37	18	125	9	9	2.6166861995	106.4	30.017	2.6231172787	1.2523269589	1.9856715744	0.1781403259	0.3103925987	0.5683262638	0.1194443103	1.5128636751	1.015907937
5	155	14	51	1	151	(B73×B97)S5	S	E	10	11.5	31	8	90	50	50	1.102965502	103.76	28.94	2.1718282845	0.8236024144	2.3861905568	0.1602366877	0.3204658658	0.5829196955	0.1284695594	1.4132200286	1.0920629548
5	155	14	51	1	151	(B73×B97)S5	S	M	10	11.5	31	8	90	50	50	2.1383063898	124.2	32.003	2.3749083319	0.8461668641	2.2056749591	0.1660179893	0.3563580428	0.6468539345	0.1624325559	1.5139318313	1.1514638687
4	116	43	40	1	152	(B73×B97)S5	N	E	9	11.45	48	15	145	34	34	1.9726407573	59.06	29.169	2.7867095391	1.9743893496	0.8461668641	0.1794097365	0.2138010156	0.5755246857	0.0573724814	1.2720390815	0.8331358944
4	116	43	40	1	152	(B73×B97)S5	N	M	9	11.45	48	15	145	34	34	2.092464377	115.848	30.706	3.418514131	1.8559259886	1.9518248999	0.2301441779	0.5325908245	0.7082911997	0.1039527383	1.623216281	2.1734642071
1	17	45	5	1	153	(B73×B97)S5	S	E	8	12	37	18	125	7	7	4.5612819332	144.524	33.436	2.1097760478	0.7615501777	3.418514131	0.2792648357	0.5679066841	0.9718334956	0.1781286267	1.4601814504	0.6655948553
1	17	45	5	1	153	(B73×B97)S5	S	M	8	12	37	18	125	7	7	.	.	.	.	.	.	.	.	.	.	.	.
5	178	23	59	1	154	(B73×B97)S5	S	E	10	14	22	10	100	59	.	.	.	.	.	.	.	.	.	.	.	.	.
5	178	23	59	1	154	(B73×B97)S5	S	M	10	14	22	10	100	59	.	.	.	.	.	.	.	.	.	.	.	.	.
1	15	24	5	1	155	(B73×B97)S5	S	E	8	12	23	12	95	6	6	2.748396406	147.032	28.656	2.2620860834	0.8348846393	2.9390195747	0.3950493348	0.5111678814	0.8402541194	0.1626770895	1.7217530986	0.6808258589
1	15	24	5	1	155	(B73×B97)S5	S	M	8	12	23	12	95	6	6	2.2299166813	128.152	31.505	2.3297794325	0.9307835505	3.1590229593	0.2759567072	0.5936421083	0.7905443504	0.1531855641	1.3907186158	0.9031985107
1	33	31	12	1	156	(B73×B97)S5	N	E	8	15.5	21	13	110	14	14	2.6564082717	111.78	29.574	2.6343995036	1.16206916	2.1266993851	0.1666678107	0.3842517455	0.6182795297	0.1600919966	1.9432861947	0.9382298189
1	33	31	12	1	156	(B73×B97)S5	N	M	8	15.5	21	13	110	14	14	1.5369373871	84.648	28.529	2.4200372313	0.9533480002	2.0646471484	0.1492606489	0.2911933954	0.5568600574	0.1218615215	1.6193136745	0.848366898
4	133	6	46	1	157	(B73×B97)S5	N	E	9	14.23333	35	11	90	41	41	1.3428273365	110.02	28.856	2.2225982964	0.8461668641	3.8528797879	0.2467399119	0.5773114254	0.6697935014	0.1467893394	1.8618039939	0.8590286004
4	133	6	46	1	157	(B73×B97)S5	N	M	9	14.23333	35	11	90	41	41	0.9235403971	93.548	29.522	2.9108140125	1.5400236927	5.979579173	0.2530966137	0.6015198484	0.6894613336	0.1100709172	1.5660693968	2.48569978
4	144	7	47	1	158	(B73×B97)S5	S	E	9	15.133333	35	11	90	45	45	1.0239159295	97.832	29.687	4.2026287584	3.8472386755	3.5821063914	0.2739929134	0.4879055834	0.6766268176	0.1127427502	1.5614038464	3.1893721442
4	144	7	47	1	158	(B73×B97)S5	S	M	9	15.133333	35	11	90	45	45	0.7003393177	93.432	27.892	2.8995317877	1.7600270773	4.6708410899	0.230875305	0.3672882624	0.5977288839	0.0984487012	1.5403105491	2.6562870198
4	137	45	46	1	159	(B73×B97)S5	N	E	9	14.1	76	31	175	42	42	2.681178397	122.324	29.655	3.1590229593	1.6528459412	3.6046708411	0.3729639025	0.5429117258	0.8624177488	0.2006125683	1.4313116658	1.2794042985
4	137	45	46	1	159	(B73×B97)S5	N	M	9	14.1	76	31	175	42	42	2.099920983	119.036	31.479	3.1251762848	1.6302814915	2.8600440007	0.315468558	0.4824581361	0.8130607993	0.182081794	1.5542905319	1.5033000508
2	46	29	16	1	160	(B73×B97)S5	N	E	10	10.5	21	13	110	19	13	0.6495618324	73.556	28.752	3.0631240481	2.876967338	1.8559259886	0.2071826909	0.340606845	0.564169812	0.075111106	1.2474671328	0.6016246404
2	46	29	16	1	160	(B73×B97)S5	N	M	10	10.5	21	13	110	19	19	1.2570760869	94.86	27.947	2.216957184	0.817961302	1.3087380832	0.1965616221	0.3891799531	0.6924247397	0.097187717	1.5204887168	0.7082416653
3	97	1	33	1	161	(B73×B97)S5	S	E	13	11	31	9	90	72	72	2.9870582817	114.968	30.347	3.7964686636	1.9856715744	1.6641281661	0.3120136767	0.5508183325	0.723247186	0.1665599417	1.8592044857	2.1612794043
3	97	1	33	1	161	(B73×B97)S5	S	M	13	11	31	9	90	72	72	1.8393832291	98.264	27.753	4.0728831726	2.521577255	1.4610481187	0.2796462291	0.4605839575	0.6655060693	0.1376383056	1.4795052376	2.0287696734
4	145	6	49	1	162	(B73×B97)S5	S	E	9	15.333333	35	11	90	46	46	2.2937938267	107.28	30.376	2.3467027698	1.0436057991	2.7246573024	0.2058472837	0.3572072615	0.6560888901	0.1577472095	1.8849150257	1.4911152479
4	145	6	49	1	162	(B73×B97)S5	S	M	9	15.333333	35	11	90	46	46	2.5826295381	128.7	31.201	2.3749083319	1.2184802843	3.6385175157	0.2197405831	0.4264913261	0.7090241355	0.1948811747	1.9075962732	1.6099170756
1	5	46	1	1	163	(B73×B97)S5	S	E	8	12	37	18	125	2	2	2.7708056634	125.296	31.395	2.2733683082	1.0323235742	2.3749083319	0.169053765	0.4227526543	0.6367034325	0.1564792721	1.7098519541	0.7630732781
1	5	46	1	1	163	(B73×B97)S5	S	M	8	12	37	18	125	2	2	1.504820041	111.348	31.508	2.2282394088	0.8743724262	2.5949117166	0.1810073169	0.4227526543	0.6542516902	0.1449630836	1.8613075009	0.8696903029
2	65	43	21	1	164	(B73×B97)S5	S	E	10	11.3333	66	17	155	27	27	1.3114087315	90.36	28.749	2.7077339651	1.9687482372	2.0702882608	0.2114008127	0.3388551632	0.5927575224	0.1163861104	1.2486346992	0.8133355898
2	65	43	21	1	164	(B73×B97)S5	S	M	10	11.3333	66	17	155	27	27	1.9825770286	123.752	29.71	3.1533818469	1.8954137756	0.3892367575	0.2501968563	0.4210975264	0.6791128127	0.1564103268	1.3794214959	0.6869182603
5	178	25	59	1	165	(B73×B97)S5	S	E	10	14	22	10	100	59	59	2.293634782	143.196	30.784	2.4990128053	1.0379646866	1.2128391719	0.2630277287	0.4771431442	0.7752656001	0.1507582872	1.3743751429	0.7341343713
5	178	25	59	1	165	(B73×B97)S5	S	M	10	14	22	10	100	59	59	1.012965637	115.184	29.38	2.4031138941	0.9364246629	1.4159192193	0.2467537051	0.3803392106	0.6402313748	0.1196600761	1.3187152864	0.6534100525
2	44	47	16	1	166	(B73×B97)S5	N	E	10	10.5	57	20	175	19	19	1.9623513162	131.224	30.648	2.1943927342	0.7953968523	1.7600270773	0.2395672932	0.6009802557	0.7177071142	0.1236502441	1.7762701002	0.8453206972
2	44	47	16	1	166	(B73×B97)S5	N	M	10	10.5	57	20	175	19	19	2.0856311328	113.756	29.325	2.9785073617	2.4426016811	0.699497941	0.2164103934	0.500375112	0.6809327512	0.1104189805	1.3100019533	0.7006261635
1	10	29	3	1	167	(B73×B97)S5	S	E	8	12	23	12	95	4	4	2.241379904	126.176	31.754	3.142099622	2.0251593614	4.5298132792	0.3138912167	0.3835214854	0.8090951479	0.1428102614	1.6033818976	2.0683702826
1	10	29	3	1	167	(B73×B97)S5	S	M	8	12	23	12	95	4	4	1.5565937466	128.816	32.831	2.5385005923	0.9928357872	3.3677441191	0.2241615709	0.4147900977	0.7766235992	0.1239026984	1.4734552248	1.0966322559
4	135	27	45	1	168	(B73×B97)S5	S	E	9	14.23333	41	14	125	41	41	2.3514807329	117.708	28.827	2.6231172787	1.1733513849	5.821628025	0.2372048592	0.3863338662	0.8074683266	0.1284301283	1.6826570745	1.8627517346
4	135	27	45	1	168	(B73×B97)S5	S	M	9	14.23333	41	14	125	41	41	1.2182236257	120.132	30.871	2.2959327579	0.8912957635	5.0036667231	0.243561561	0.4455100113	0.7528354594	0.1302660494	1.7651215295	1.2824504992
2	73	1	26	1	169	(B73×B97)S5	N	E	10	10.9	36	12	115	31	.	.	.	.	.	.	.	.	.	.	.	.	.
2	73	1	26	1	169	(B73×B97)S5	N	M	10	10.9	36	12	115	31	.	.	.	.	.	.	.	.	.	.	.	.	.
3	102	58	33	1	170	(B73×B97)S5	S	E	13	10.233333	48	15	145	74	74	1.291944663	60.156	28.561	2.059006036	0.8123201895	1.3256614204	0.1590924717	0.2227875652	0.5709133592	0.0618827561	1.419659438	0.6016246404
3	102	58	33	1	170	(B73×B97)S5	S	M	13	10.233333	48	15	145	74	74	0.7543060764	67.244	44.114	2.1154171603	0.8236024144	1.7374626276	0.1793471014	0.2539818611	0.5864847333	0.0681514128	1.239690901	0.7920121848
1	13	3	5	1	171	(B73×B97)S5	S	E	8	12	29	10	95	6	6	2.1068432113	129.132	29.267	2.4538839059	0.9815535624	2.3805494444	0.2759567072	0.4673534485	0.7192216382	0.1603042081	1.9256939853	0.7234726688
1	13	3	5	1	171	(B73×B97)S5	S	M	8	12	29	10	95	6	6	0.8669434657	92.884	28.196	2.4708072432	1.0492469115	2.3974727816	0.2428754218	0.3719926237	0.6176408058	0.112846581	1.290226005	1.8124894229
1	14	20	6	1	172	(B73×B97)S5	N	E	8	12	29	10	95	6	12	1.7392172528	130.228	28.659	2.1661871721	0.778473515	2.9503017995	0.2725272841	0.519473845	0.8170179832	0.1754878025	1.446959431	0.689964461
1	14	20	6	1	172	(B73×B97)S5	N	M	8	12	29	10	95	6	6	2.9264601498	147.264	31.916	2.7697862018	1.2071980595	3.960060924	0.3983574633	0.6709616959	0.8553831796	0.1982703098	1.7187974336	1.0676933491
4	131	14	43	1	173	(B73×B97)S5	S	E	9	14	35	11	90	40	40	1.6633320597	107.928	27.475	2.7867095391	1.280532521	3.1533818469	0.2268229211	0.4418264933	0.6347640032	0.130497973	1.6854801894	0.852936199
4	131	14	43	1	173	(B73×B97)S5	S	M	9	14	35	11	90	40	40	1.6086445597	114.188	27.391	2.8205562137	1.3425847577	3.0462007108	0.223726672	0.5226385952	0.6466539364	0.1373706003	1.65824676	0.90015231
2	42	56	13	1	174	(B73×B97)S5	S	E	8	17	57	20	175	18	18	1.6712206145	128.468	27.941	3.458001918	1.7036159531	3.2549218706	0.2946335114	0.4630579158	0.6310131178	0.1111750841	1.7889999306	1.0555085463
2	42	56	13	1	174	(B73×B97)S5	S	M	8	17	57	20	175	18	18	1.2623500377	105.952	27.724	2.5892706042	1.1846336097	4.9472555988	0.2717352452	0.4566476594	0.5989287819	0.0900576713	1.4979149685	1.7119647995
5	160	32	53	1	175	(B73×B97)S5	S	E	10	12	22	10	100	52	52	2.5829434895	121.344	31.893	2.9954306989	1.3313025329	1.3030969707	0.3111773621	0.4960649439	0.7783533621	0.1367777908	1.5138521985	0.8940599086
5	160	32	53	1	175	(B73×B97)S5	S	M	10	12	22	10	100	52	52	2.2790198188	112.328	29.27	2.8938906752	1.2241213967	2.098493823	0.2467154787	0.4011854259	0.6770477825	0.1220613083	1.4639314378	1.1088170587
2	74	15	26	1	176	(B73×B97)S5	N	E	10	10.9	36	12	115	31	31	2.9506275993	134.064	26.531	2.6738872906	1.2918147459	0.5753934676	0.2373393041	0.5406557566	0.7012057377	0.1619739056	1.8866898589	0.689964461
2	74	15	26	1	176	(B73×B97)S5	N	M	10	10.9	36	12	115	31	31	1.7810079523	120.664	26.34	2.71901619	1.3651492074	0.6035990297	0.2183334562	0.4398304685	0.6358166057	0.1380863817	1.9021634909	0.8437975969
1	30	59	10	1	177	(B73×B97)S5	N	E	8	15	37	18	125	13	13	2.4243466144	115.948	28.109	2.9897895865	1.8164382016	3.1872285215	0.1806048982	0.4078524644	0.6906250509	0.1086074906	1.2008419107	1.0357082417
1	30	59	10	1	177	(B73×B97)S5	N	M	8	15	37	18	125	13	13	1.5087676086	122.756	27.721	3.0800473853	1.3877136571	3.3508207819	0.2012765148	0.4643387848	0.6625238867	0.1160511316	1.0143410226	0.852936199
4	119	17	40	1	178	(B73×B97)S5	N	E	9	11.25	31	9	90	35	35	2.2482517984	131.772	30.344	2.4877305805	1.0436057991	4.8457155751	0.2456464562	0.5813548501	0.6778160264	0.1272793364	1.6077095571	1.5946860721
4	119	17	40	1	178	(B73×B97)S5	N	M	9	11.25	31	9	90	35	35	1.1062798747	104.856	28.332	2.6738872906	1.2579680713	5.3534156936	0.2292862194	0.546365616	0.6336185268	0.1038119034	1.4477973217	1.8993061432
5	175	52	60	1	179	(B73×B97)S5	N	E	10	13.75	59	14	140	58	58	1.9781100583	103.096	27.614	2.2620860834	0.7953968523	1.8502848762	0.3120552267	0.4013204829	0.7173528499	0.1071389492	1.773381457	0.7554577763
5	175	52	60	1	179	(B73×B97)S5	N	M	10	13.75	59	14	140	58	58	2.0489915665	87.404	31.236	2.6851695154	1.8333615389	3.0574829356	0.314863314	0.3628871008	0.6967936394	0.1006598674	1.664812514	1.9419529531
4	123	23	41	1	180	(B73×B97)S5	S	E	9	11.75	41	14	125	36	36	1.8935429782	150.436	28.462	3.4636430304	1.6923337282	2.3467027698	0.2091010426	0.6644756198	0.7922460174	0.1476124526	1.6205310855	0.9930614317
4	123	23	41	1	180	(B73×B97)S5	S	M	9	11.75	41	14	125	36	36	1.2038878058	136.156	27.912	3.5426186044	1.7487448525	2.1266993851	0.2222708198	0.4751602671	0.7335136049	0.1335956324	1.6900589825	1.3403283127
5	173	49	58	1	181	(B73×B97)S5	N	E	10	14.033333	59	14	140	57	.	.	.	.	.	.	.	.	.	.	.	.	.
5	173	49	58	1	181	(B73×B97)S5	N	M	10	14.033333	59	14	140	57	57	0.6534581723	100.904	28.83	2.3241383201	0.8630902014	1.5682292548	0.282867737	0.4157124535	0.6891002238	0.097512732	1.2277536841	1.1971568793
5	181	8	61	1	182	(B73×B97)S5	S	E	10	14.533333	35	11	95	61	.	.	.	.	.	.	.	.	.	.	.	.	.
5	181	8	61	1	182	(B73×B97)S5	S	M	10	14.533333	35	11	95	61	61	2.3155081865	107.048	27.116	2.3974727816	1.3707903199	3.3508207819	0.2194023341	0.4226407391	0.6379657994	0.160724977	1.6559250539	1.4713149433
2	50	14	18	1	183	(B73×B97)S5	N	E	9	14.75	27	10	95	21	21	1.1590837818	87.504	28.639	3.0405595984	2.1661871721	4.2533987702	0.1969707692	0.502189156	0.6046568181	0.125161974	1.0956399435	1.1392790658
2	50	14	18	1	183	(B73×B97)S5	N	M	9	14.75	27	10	95	21	21	1.4968119765	103.876	30.57	3.1928696339	1.7543859649	5.5677779658	0.2051280097	0.4025086892	0.6481105427	0.1485537869	1.1550819168	1.7302420037
4	131	18	44	1	184	(B73×B97)S5	N	E	9	14	35	11	90	40	40	2.0734883097	137.584	27.967	2.8600440007	1.2748914086	3.5087719298	0.2392079176	0.533785092	0.7259201577	0.1671519853	1.7006098724	1.3570824167
4	131	18	44	1	184	(B73×B97)S5	N	M	9	14	35	11	90	40	40	2.5370299764	127.256	26.919	3.2379985333	1.7261804028	1.8277204265	0.2082454265	0.4696927353	0.7080852579	0.1534067307	1.673376443	1.1925875783
5	170	15	57	1	185	(B73×B97)S5	S	E	10	12.366667	31	8	90	56	.	.	.	.	.	.	.	.	.	.	.	.	.
5	170	15	57	1	185	(B73×B97)S5	S	M	10	12.366667	31	8	90	56	56	1.4194885278	105.404	28.028	2.13798161	0.7671912901	1.6641281661	0.2036901903	0.3575986701	0.6588353516	0.1099099093	1.234091543	0.6397021493
2	53	47	17	1	186	(B73×B97)S5	S	E	10	10.28333	57	20	175	22	22	1.7805374047	116.164	27.142	2.4313194562	1.1169402606	1.3482258701	0.2188056882	0.4007144551	0.6302074616	0.1677001106	1.3447327871	0.6716872567
2	53	47	17	1	186	(B73×B97)S5	S	M	10	10.28333	57	20	175	22	22	1.8708130438	118.472	27.556	2.2451627461	0.9307835505	1.4441247814	0.2408698092	0.4435925995	0.6925615591	0.1635482719	1.9177961674	0.595532239
5	161	44	53	1	187	(B73×B97)S5	S	E	10	12	59	14	140	52	52	2.2402476633	114.636	29.684	2.9220962374	1.3313025329	1.0943758109	0.2298993352	0.5487757873	0.6986021612	0.1283683722	1.5388125788	0.6793027585
5	161	44	53	1	187	(B73×B97)S5	S	M	10	12	59	14	140	52	52	2.3965870001	96.952	29.328	2.9841484741	1.3482258701	1.2692502962	0.1934643576	0.3932787993	0.6619597175	0.1031401166	1.5859599639	0.7189033677
1	23	19	7	1	188	(B73×B97)S5	S	E	8	14.5	29	10	95	10	10	2.3829185225	151.532	27.854	2.2564449709	0.8123201895	3.6723641902	0.2085056965	0.4020666472	0.7203531344	0.1983448431	1.8995896804	0.6275173464
1	23	19	7	1	188	(B73×B97)S5	S	M	8	14.5	29	10	95	10	10	1.5012792072	131.108	29.018	2.3072149828	0.9477068878	3.7231342021	0.2003332183	0.3885843668	0.6350097839	0.1824886063	1.8301968675	0.737180572
4	136	32	45	1	189	(B73×B97)S5	S	E	9	14.1	41	14	125	42	42	3.0389692002	140.008	30.011	3.142099622	1.5513059175	3.8867264625	0.2791557089	0.5455401427	0.7913437415	0.2006125683	1.7453002602	1.9495684549
4	136	32	45	1	189	(B73×B97)S5	S	M	9	14.1	41	14	125	42	42	2.5334217855	139.26	35.509	3.3959496813	1.901054888	4.3436565691	0.2852078504	0.5665674782	0.7538324599	0.1936635279	1.5359745306	1.8871213403
7	241	10	82	1	190	(B73×B97)S5	N	E	13	14.416667	28	6	85	87	87	3.4033023759	121.892	31.589	2.13798161	0.8010379647	4.9585378237	0.2800565771	0.6879740488	0.7855433993	0.1388430088	1.4485675637	0.8605517008
7	241	10	82	1	190	(B73×B97)S5	N	M	13	14.416667	28	6	85	87	87	2.9289434015	111.232	29.878	2.0872115981	0.7220623907	3.8133920009	0.2313552784	0.4104504135	0.6688180029	0.1070473088	1.4969881309	0.8468437976
4	132	1	43	1	191	(B73×B97)S5	S	E	9	14	35	11	90	40	40	1.1555195597	109.356	27.53	2.4256783438	1.0436057991	3.920573137	0.2732666579	0.5839443277	0.6288190366	0.1327888487	1.4555090078	1.1804027754
4	132	1	43	1	191	(B73×B97)S5	S	M	9	14	35	11	90	40	40	1.4510924764	102.548	27.918	2.561065042	1.2241213967	3.8867264625	0.2887479035	0.4641194869	0.6308006922	0.1236253457	1.5160277398	1.1941106786
5	158	14	54	1	192	(B73×B97)S5	N	E	10	11.616667	31	8	90	51	51	3.4230009871	143.628	28.85	2.2902916455	0.8066790771	3.260562983	0.273192199	0.4677927643	0.8224870089	0.1814780782	1.6615369622	0.5909629379
5	158	14	54	1	192	(B73×B97)S5	N	M	10	11.616667	31	8	90	51	51	1.6229583068	135.608	28.216	2.2790094207	0.817961302	1.8728493259	0.2527346171	0.4247952213	0.7088506452	0.1378314518	1.9781000335	0.595532239
1	7	59	3	1	193	(B73×B97)S5	S	E	8	12	37	18	125	3	3	1.3936431222	147.796	27.385	2.216957184	0.8066790771	2.4031138941	0.2354276665	0.3546137996	0.7012614692	0.1203383513	1.9503312753	0.6579793535
1	7	59	3	1	193	(B73×B97)S5	S	M	8	12	37	18	125	3	3	1.640315779	123.968	28.743	2.2451627461	0.8461668641	2.8600440007	0.2380049861	0.2718959266	0.6521978828	0.1022805664	1.9033645434	0.9443222203
4	123	25	41	1	194	(B73×B97)S5	S	E	9	11.75	41	14	125	36	36	1.5426199549	147.696	29.982	3.3451796694	1.5738703672	3.88108535	0.2723159733	0.6126083999	0.7922460174	0.1563729652	1.6540074803	1.5383313589
4	123	25	41	1	194	(B73×B97)S5	S	M	9	11.75	41	14	125	36	36	1.0541142077	127.272	31.146	2.9108140125	1.3030969707	3.7569808766	0.264414107	0.4881270721	0.6905937649	0.1335956324	1.6900589825	1.4941614486
1	23	18	7	1	195	(B73×B97)S5	S	E	8	14.5	29	10	95	10	10	1.5862006824	122.756	27.721	2.3184972076	0.8630902014	3.339538557	0.2057815371	0.4694780494	0.7618715211	0.1824886063	1.6567148353	0.5635471315
1	23	18	7	1	195	(B73×B97)S5	S	M	8	14.5	29	10	95	10	10	1.3329802836	119.9	27.611	2.2282394088	0.8010379647	3.1138940599	0.2112298559	0.4344241202	0.7341925966	0.1719177818	1.766586789	0.6275173464
4	126	57	41	1	196	(B73×B97)S5	S	E	9	12.16667	76	31	175	38	38	1.1559894256	111.448	28.911	4.0333953856	5.1672589835	1.5851525921	0.3325642578	0.6345825795	0.7131117637	0.176962481	1.2002288485	1.3890675241
4	126	57	41	1	196	(B73×B97)S5	S	M	9	12.16667	76	31	175	38	38	1.0369776298	99.808	29.438	4.1462176341	3.9544198116	1.6359226039	0.3203521155	0.6476618022	0.677107649	0.1380843916	1.2329901589	1.5809781689
4	117	31	39	1	197	(B73×B97)S5	S	E	9	11.45	21	8	95	34	34	1.2096039475	112.444	30.9	4.2816043324	2.7923506515	2.7133750776	0.2639671389	0.7106163022	0.7197365889	0.1120536526	1.5265620059	1.9008292435
4	117	31	39	1	197	(B73×B97)S5	S	M	9	11.45	21	8	95	34	34	1.1281238862	129.696	33.19	3.4749252553	1.7487448525	2.6231172787	0.2436733623	0.7023360474	0.7105802776	0.1120536526	1.5040093417	1.6997799966
1	7	59	4	1	198	(B73×B97)S5	N	E	8	12	37	18	125	3	3	1.2914361249	124.516	28.439	2.5102950302	1.1846336097	3.2267163085	0.2431596252	0.2227821896	0.6463102524	0.1042869869	1.6127578898	1.1651717719
1	7	59	4	1	198	(B73×B97)S5	N	M	8	12	37	18	125	3	3	1.4457293804	134.96	31.117	2.4256783438	0.9702713375	3.260562983	0.2534689036	0.258971259	0.6737858608	0.1163255102	1.6773371461	0.8407513962
5	150	53	49	1	199	(B73×B97)S5	S	E	9	15.533333	76	31	175	47	47	1.2542331903	95.74	28.306	3.0462007108	1.7713093022	2.3184972076	0.3291078492	0.4166098284	0.6598706911	0.0973330293	1.6108538542	1.0737857506
5	150	53	49	1	199	(B73×B97)S5	S	M	9	15.533333	76	31	175	47	47	1.7757014281	124.3	29.406	3.6103119535	2.1605460597	3.576465279	0.3479714156	0.5112819595	0.8060571318	0.1462454124	1.4765970614	1.5276696565
1	3	22	1	1	200	(B73×B97)S5	S	E	8	12	23	12	95	1	1	1.6589067632	87.504	28.639	2.3015738704	1.9518248999	2.7754273143	0.2106312018	0.2933002501	0.5859452293	0.0802692303	1.5041052124	1.4789304451
1	3	22	1	1	200	(B73×B97)S5	S	M	8	12	23	12	95	1	1	1.2441158536	88.932	28.694	2.2620860834	1.6189992667	2.8092739888	0.2409604912	0.3608076685	0.6147281241	0.0802692303	1.6415703935	1.4636994415
1	1	6	1	1	201	B73	S	E	8	12	29	10	95	1	1	2.5435409227	121.892	31.589	2.4256783438	1.7318215152	2.9672251368	0.250059278	0.4412972828	0.6770910627	0.1101933512	1.4836316748	1.4713149433
2	38	15	13	1	201	B73	S	E	8	16	27	10	95	16	16	1.9021863647	110.02	28.856	3.4128730186	1.9066960005	3.7626219891	0.2267876027	0.322743063	0.6648583324	0.1225096897	1.4006388055	1.221526485
3	76	31	25	1	201	B73	S	E	10	15.166667	23	9	110	63	63	2.0872792486	121.444	29.296	3.1308173972	2.0308004739	0.699497941	0.2213946869	0.422277774	0.6613928185	0.1171370284	1.7819096625	0.6869182603
4	112	38	38	1	201	B73	N	E	9	10.166667	21	8	95	32	32	2.7205068451	108.476	27.171	2.9841484741	1.5231003554	2.9503017995	0.1645453278	0.3286687537	0.655192333	0.1164526293	1.5883532946	1.7439499069
5	149	48	49	1	201	B73	S	E	9	15.533333	76	31	175	47	47	2.1845799328	102.996	30.211	3.5821063914	2.7867095391	2.0025949117	0.2482639933	0.3649704841	0.6704639115	0.1058395307	1.6947643497	1.5687933661
6	186	55	61	1	201	B73	S	E	14	10.25	36	10	95	95	95	2.5459654902	101.252	33.72	2.3692672195	1.3143791956	4.5354543916	0.244504577	0.498054622	0.6300783453	0.1579201515	1.6158905153	1.4454222373
7	223	57	75	1	201	B73	S	E	13	11.683333	34	9	100	79	79	0.7846715165	109.04	31.094	2.5667061545	1.4948947933	4.157499859	0.2589268342	0.4725669061	0.6387604607	0.1754592672	1.742366897	1.4591301405
8	260	42	87	1	201	B73	S	E	14	13.9	33	7	110	111	111	2.311620597	136.504	32.802	2.4031138941	1.5625881424	6.4872792915	0.2447238944	0.433095369	0.6002448548	0.1567355563	1.7140627374	1.8459976307
1	1	6	1	1	201	B73	S	M	8	12	29	10	95	1	1	2.5701179147	122.988	30.981	2.4933716929	1.3877136571	3.7456986518	0.2561251359	0.4438937219	0.6746924881	0.1139338664	1.6327960202	1.5870705703
2	38	15	13	1	201	B73	S	M	8	16	27	10	95	16	16	1.5185271942	101.452	28.526	3.2154340836	1.9574660123	4.1744231963	0.2156976154	0.2739750958	0.6466291657	0.1120256255	1.3916861268	1.4286681334
3	76	31	25	1	201	B73	S	M	10	15.166667	23	9	110	63	63	1.3713088217	103.212	29.244	3.2774863203	2.5497828172	0.9646302251	0.2090880765	0.3531288378	0.6185669555	0.1058781821	1.733571294	1.0494161449
4	112	38	38	1	201	B73	N	M	9	10.166667	21	8	95	32	32	1.6642668404	92.884	28.196	2.7867095391	1.9461837874	2.0308004739	0.1692401635	0.2755157309	0.5497995052	0.099596893	1.4411640513	1.0661702488
5	149	48	49	1	201	B73	S	M	9	15.533333	76	31	175	47	47	2.173913537	108.708	30.431	3.5595419417	2.6626050657	2.600552829	0.2725171501	0.3993967136	0.6747011996	0.1164726575	1.675185234	1.7256727027
6	186	55	61	1	201	B73	S	M	14	10.25	36	10	95	95	95	2.5040325828	98.612	32.643	2.5892706042	1.7995148643	4.4790432673	0.2276830455	0.5067008671	0.6001672241	0.141436635	1.5396308694	1.2550346928
7	223	57	75	1	201	B73	S	M	13	11.683333	34	9	100	79	79	1.1354455248	92.02	32.064	2.4369605686	1.7261804028	2.6118350539	0.2374938887	0.4570067402	0.6198755686	0.1636209449	1.6669344998	0.9656456253
8	260	42	87	1	201	B73	S	M	14	13.9	33	7	110	111	111	2.4882312865	106.748	34.907	2.3128560952	1.2974558583	5.0882834095	0.2413520254	0.3993875038	0.5639095317	0.1246254646	1.6220991914	1.5703164664
1	21	39	8	1	202	B97	N	E	8	14.5	23	12	95	9	9	3.1760165973	132.204	28.41	3.3508207819	1.7769504146	1.6189992667	0.1970976719	0.4141375379	0.7335581438	0.1426680751	1.411042483	1.0402775427
2	56	41	19	1	202	B97	S	E	10	11	57	20	175	24	24	2.7755112053	116.396	30.402	2.4313194562	1.0323235742	1.4046369944	0.275197023	0.4123459985	0.7337927795	0.104776218	1.3784253406	0.6290404468
3	86	15	30	1	202	B97	N	E	10	15.733333	36	12	115	67	67	.	.	.	.	.	.	.	.	.	.	.	.
4	137	45	45	1	202	B97	S	E	9	14.1	76	31	175	42	42	.	.	.	.	.	.	.	.	.	.	.	.
5	154	21	51	1	202	B97	S	E	9	15.833333	22	10	100	49	.	.	.	.	.	.	.	.	.	.	.	.	.
6	192	2	64	1	202	B97	N	E	14	10.75	35	11	95	98	98	1.3261117597	141.716	46.007	2.5667061545	1.1338635979	4.5862244035	0.3622360896	0.782673828	0.803980164	0.2486657253	1.5010640107	1.084447453
7	253	1	85	1	202	B97	S	E	13	15.616667	28	6	85	91	91	1.4303388206	108.824	32.061	3.2492807582	1.861567101	1.9461837874	0.2324851779	0.381539035	0.6154600576	0.1108398711	1.3300035939	0.9595532239
8	264	9	87	1	202	B97	S	E	14	14.15	28	6	85	112	112	2.8131033916	127.52	38.633	1.9292604502	1.2128391719	4.6369944153	0.3639939575	0.6071424657	0.8158882155	0.1456753078	1.268070475	1.4027754273
1	21	39	8	1	202	B97	N	M	8	14.5	23	12	95	9	9	2.1888848026	111.448	28.911	2.9503017995	1.3764314323	1.2748914086	0.1899886671	0.373651708	0.6922501738	0.1265900841	1.4855457943	0.8346589948
2	56	41	19	1	202	B97	S	M	10	11	57	20	175	24	24	1.8159811792	111.664	27.944	2.3072149828	0.8461668641	1.1959158346	0.2580960458	0.4072260453	0.7001541544	0.0898898406	1.4526477723	0.60010154
3	86	15	30	1	202	B97	N	M	10	15.733333	36	12	115	67	67	1.4716617424	118.488	31.783	2.797991764	1.1564280476	1.2241213967	0.2607064244	0.4174644851	0.7201078106	0.1308192331	1.4138088585	0.6397021493
4	137	45	45	1	202	B97	S	M	9	14.1	76	31	175	42	42	2.8399251697	116.612	29.435	2.8938906752	1.4441247814	3.3056918824	0.2882339212	0.4956002208	0.7716009618	0.1566019793	1.4705602401	1.4408529362
5	154	21	51	1	202	B97	S	M	9	15.833333	22	10	100	49	.	.	.	.	.	.	.	.	.	.	.	.	.
6	192	2	64	1	202	B97	N	M	14	10.75	35	11	95	98	98	0.9246072933	129.164	37.721	2.3297794325	0.9477068878	4.0616009477	0.2814347789	0.5210140201	0.6909443448	0.2085338635	1.5947735256	0.8757827043
7	253	1	85	1	202	B97	S	M	13	15.616667	28	6	85	91	91	2.5528042863	113.556	34.519	3.1703051842	1.6810515034	2.4313194562	0.2381504418	0.4119113922	0.656641373	0.1192070716	1.3662730239	0.9351836182
8	264	9	87	1	202	B97	S	M	14	14.15	28	6	85	112	112	1.6436271725	109.752	45.101	2.019518249	1.201556947	2.9897895865	0.3848645598	0.4767440472	0.7955842359	0.1404885859	1.3843960343	1.3250973092
5	157	5	54	2	1	(B73×CML103)S5	N	E	10	11.5	31	8	90	50	50	1.3001732902	126.724	31.45	2.0759293733	0.6712923789	1.4723303435	0.2527375136	0.5896571931	0.9145785606	0.1646967557	1.4803612304	0.60010154
5	157	5	54	2	1	(B73×CML103)S5	N	M	10	11.5	31	8	90	50	50	0.6691083681	102.548	27.918	2.0872115981	0.7502679528	1.4723303435	0.2353936087	0.4742894814	0.8146813121	0.1216769601	1.400308259	0.6016246404
3	79	54	28	2	2	(B73×CML103)S5	N	E	10	15	66	17	155	65	65	1.726380037	98.048	28.72	2.2451627461	0.9138602132	3.1082529475	0.2045154515	0.4323212187	0.6990650713	0.1267498464	1.5354611061	0.8635979015
3	79	54	28	2	2	(B73×CML103)S5	N	M	10	15	66	17	155	65	65	1.4804488033	83.004	29.441	2.3692672195	1.0830935861	2.8656851131	0.1863336334	0.3471190941	0.6305502948	0.1055864651	1.4844054439	0.9763073278
5	171	27	57	2	3	(B73×CML103)S5	S	E	10	12.366667	22	10	100	56	56	2.2258372941	121.444	29.296	2.0759293733	0.7502679528	2.2790094207	0.2210627913	0.4169052394	0.798667553	0.132314689	1.542430816	0.7539346759
5	171	27	57	2	3	(B73×CML103)S5	S	M	10	12.366667	22	10	100	56	56	1.5747422012	103.776	33.167	2.1154171603	0.7333446156	2.2056749591	0.2413308257	0.3546333416	0.6961239387	0.1024416494	1.3568285351	0.9351836182
2	71	14	23	2	4	(B73×CML103)S5	S	E	10	11.8333	36	12	115	30	30	1.6734389945	124.864	33.329	2.2056749591	0.7728324025	2.4256783438	0.2709147678	0.5450273648	0.665632001	0.1324943215	1.9762438101	0.7417498731
2	71	14	23	2	4	(B73×CML103)S5	S	M	10	11.8333	36	12	115	30	30	.	.	.	.	.	.	.	.	.	.	.	.
1	20	50	7	2	5	(B73×CML103)S5	S	E	8	14.5	37	18	125	8	8	2.620270559	149.888	28.766	2.1210582727	0.8630902014	3.8303153382	0.2622187425	0.5583347152	0.7945197091	0.134587816	1.7431464835	0.9930614317
1	20	50	7	2	5	(B73×CML103)S5	S	M	8	14.5	37	18	125	8	8	2.3929666486	123.852	27.113	2.1323404975	0.8405257517	4.0503187229	0.254213253	0.565446609	0.8150918094	0.1170131236	1.7617179121	0.8605517008
3	97	4	33	2	6	(B73×CML103)S5	S	E	13	11	31	9	90	72	72	2.0288450252	69.388	30.217	3.0856884978	2.0702882608	0.4738534439	0.233792345	0.4031620825	0.6188690134	0.0942558514	1.2952947113	0.6793027585
3	97	4	33	2	6	(B73×CML103)S5	S	M	13	11	31	9	90	72	72	4.0883901611	144.176	28.546	2.7641450894	1.1169402606	0.4512889942	0.2391869196	0.5453495825	0.6144273891	0.1834308961	1.5246180195	0.6320866475
1	13	5	5	2	7	(B73×CML103)S5	S	E	8	12	29	10	95	6	6	2.9460995333	123.088	28.384	2.4538839059	1.1000169233	1.6189992667	0.2362591647	0.5524049948	0.6932861066	0.1626770895	1.2222457094	0.6549331528
1	13	5	5	2	7	(B73×CML103)S5	S	M	8	12	29	10	95	6	6	2.5179609728	118.82	32.446	2.5159361426	1.0943758109	2.2225982964	0.183329108	0.3926111804	0.6565441034	0.1484398014	1.6655954631	0.7950583855
5	163	58	56	2	8	(B73×CML103)S5	N	E	10	12.33333	59	14	140	53	.	.	.	.	.	.	.	.	.	.	.	.	.
5	163	58	56	2	8	(B73×CML103)S5	N	M	10	12.33333	59	14	140	53	.	.	.	.	.	.	.	.	.	.	.	.	.
8	261	39	87	2	9	(B73×CML103)S5	S	E	14	13.9	27	7	120	111	.	.	.	.	.	.	.	.	.	.	.	.	.
8	261	39	87	2	9	(B73×CML103)S5	S	M	14	13.9	27	7	120	111	111	1.5430108764	78.056	27.95	2.3918316692	0.896936876	4.0108309359	0.1772865148	0.3038818858	0.5434709124	0.069579593	1.3064405336	1.4378067355
3	95	14	32	2	10	(B73×CML103)S5	N	E	13	10.25	31	9	90	71	71	2.1845189359	115.184	29.38	2.7077339651	1.359508095	0.4174423196	0.1828874064	0.3636329617	0.7200257294	0.1194241287	1.7659836307	0.8194279912
3	95	14	32	2	10	(B73×CML103)S5	N	M	13	10.25	31	9	90	71	71	1.4706093726	105.072	27.365	2.7528628646	1.4272014441	0.4512889942	0.1730834848	0.2900609118	0.6447188063	0.1029492333	1.8250118733	0.8407513962
7	255	23	85	2	11	(B73×CML103)S5	S	E	13	15.666667	27	7	120	92	92	3.6174750633	133.316	32.029	3.4636430304	1.9292604502	2.9333784622	0.2994701532	0.5196239004	0.8164814747	0.2272038864	1.5031966055	0.9123371129
7	255	23	85	2	11	(B73×CML103)S5	S	M	13	15.666667	27	7	120	92	92	2.5281725922	123.536	30.677	3.339538557	1.7713093022	2.5272183675	0.2748684662	0.4031087981	0.7197607673	0.1997939477	1.5328967482	1.2656963953
7	246	59	82	2	12	(B73×CML103)S5	N	E	13	14.916667	33	7	110	89	.	.	.	.	.	.	.	.	.	.	.	.	.
7	246	59	82	2	12	(B73×CML103)S5	N	M	13	14.916667	33	7	110	89	89	1.400624456	72.792	30.023	2.3692672195	1.0266824618	3.1985107463	0.2989829632	0.4613443231	0.7033525652	0.1260172797	1.4982498652	2.0409544762
3	91	53	31	2	13	(B73×CML103)S5	S	E	13	10.433333	48	15	145	70	70	1.3414548996	117.044	27.501	2.0533649236	0.660010154	1.7318215152	0.2226680573	0.4099451497	0.6046220851	0.1002156274	2.180959299	0.7904890844
3	91	53	31	2	13	(B73×CML103)S5	S	M	13	10.433333	48	15	145	70	70	1.0178215028	93.1	27.229	2.0702882608	0.6656512664	1.4046369944	0.1776809108	0.3497904662	0.5474325426	0.0704615076	1.8122272376	0.7965814859
2	57	33	20	2	14	(B73×CML103)S5	N	E	10	11	21	13	110	24	24	1.8100854493	68.176	29.195	2.4031138941	1.517459243	0.9307835505	0.3293501174	0.3278667709	0.6961966691	0.055863835	1.2868843416	0.8514130987
2	57	33	20	2	14	(B73×CML103)S5	N	M	10	11	21	13	110	24	24	2.9450134372	79.152	27.342	2.4256783438	1.2071980595	0.8856546511	0.3150993031	0.3688263964	0.7021328971	0.0643703364	1.4526477723	0.6716872567
7	245	41	81	2	15	(B73×CML103)S5	S	E	13	13.983333	33	7	110	88	.	.	.	.	.	.	.	.	.	.	.	.	.
7	245	41	81	2	15	(B73×CML103)S5	S	M	13	13.983333	33	7	110	88	.	.	.	.	.	.	.	.	.	.	.	.	.
1	11	20	4	2	16	(B73×CML103)S5	N	E	8	12	29	10	95	5	5	4.8286797076	137.068	36.725	2.2902916455	0.8461668641	2.7020928527	0.2224792623	0.6213937968	0.7942431368	0.2193223712	1.0782743317	0.6381790489
1	11	20	4	2	16	(B73×CML103)S5	N	M	8	12	29	10	95	5	5	3.3029820882	132.452	35.897	2.3128560952	1.1959158346	2.6626050657	0.2443747894	0.5598682694	0.7663256009	0.1439597239	1.1405705047	0.7204264681
2	56	46	20	2	17	(B73×CML103)S5	N	E	10	11	57	20	175	24	24	2.8153073815	97.5	29.024	2.4933716929	1.2974558583	1.9743893496	0.295148163	0.3534665368	0.7219203236	0.0898898406	1.4575959344	2.1749873075
2	56	46	20	2	17	(B73×CML103)S5	N	M	10	11	57	20	175	24	24	.	.	.	.	.	.	.	.	.	.	.	.
5	185	45	61	2	18	(B73×CML103)S5	S	E	10	14.266667	36	10	95	62	62	1.7535926494	114.636	29.684	2.2056749591	0.8912957635	2.0082360241	0.3058735538	0.5252077758	0.7118328059	0.1178127845	1.5169716099	0.9504146218
5	185	45	61	2	18	(B73×CML103)S5	S	M	10	14.266667	36	10	95	62	62	1.7037714946	80.48	29.994	2.2508038585	1.0210413494	1.7769504146	0.2598057683	0.3834010531	0.6642215316	0.0827839372	1.536237665	1.0524623456
7	249	37	83	2	19	(B73×CML103)S5	S	E	13	15.533333	27	7	120	90	90	2.2674834332	122.108	30.622	2.1605460597	0.8292435268	3.9374964743	0.2759567072	0.5280688546	0.6988410999	0.1194756284	2.2053310047	0.7889659841
7	249	37	83	2	19	(B73×CML103)S5	S	M	13	15.533333	27	7	120	90	90	1.6691560442	93.98	27.588	2.3297794325	1.0266824618	4.2308343205	0.2428754218	0.4158224345	0.6358266966	0.1047790086	2.0286247138	1.0524623456
3	106	28	35	2	20	(B73×CML103)S5	S	E	13	11.633333	21	8	95	76	.	.	.	.	.	.	.	.	.	.	.	.	.
3	106	28	35	2	20	(B73×CML103)S5	S	M	13	11.633333	21	8	95	76	.	.	.	.	.	.	.	.	.	.	.	.	.
2	70	24	23	2	21	(B73×CML103)S5	S	E	10	11.8333	23	9	110	30	30	0.4882609759	89.696	27.423	2.1266993851	0.7897557398	0.9815535624	0.2737845611	0.4419177085	0.5776511755	0.0989694173	1.7538307573	0.6503638518
2	70	24	23	2	21	(B73×CML103)S5	S	M	10	11.8333	23	9	110	30	30	0.6124224826	102.332	28.885	2.2846505331	1.0379646866	1.6866926158	0.2680449744	0.4762875939	0.5940197012	0.1082818907	1.919137756	0.9793535285
6	219	30	74	2	22	(B73×CML103)S5	N	E	14	12.3	26	10	125	109	109	1.2347244373	74.104	28.448	2.4256783438	1.2974558583	2.2225982964	0.2081559969	0.3009784051	0.5665732937	0.0780429359	1.348690501	1.3007277035
6	219	30	74	2	22	(B73×CML103)S5	N	M	14	12.3	26	10	125	109	109	1.2620290791	87.172	27.976	3.1195351723	1.6020759294	2.4031138941	0.2165802588	0.4053362033	0.6147766241	0.0923453294	1.4982615691	1.6738872906
8	285	35	95	2	23	(B73×CML103)S5	S	E	14	14.95	23	5	110	121	123	1.8265147127	127.272	31.146	4.0503187229	4.078524285	0.5471879055	0.2210256465	0.6072482418	0.7404294473	0.1545267205	1.7650862845	1.3601286174
8	285	35	95	2	23	(B73×CML103)S5	S	M	14	14.95	23	5	110	121	121	1.9202112386	127.936	32.472	4.2703221075	3.9769842613	0.3271845208	0.1976256696	0.4647495669	0.6980757506	0.1345373541	1.4702483435	1.4972076493
7	229	9	77	2	24	(B73×CML103)S5	S	E	13	11.583333	30	8	90	82	82	1.8905925531	89.38	30.987	2.2620860834	0.9082191008	1.5400236927	0.195517893	0.3747351661	0.6219501095	0.0950212325	1.3549355647	0.8285665933
7	229	9	77	2	24	(B73×CML103)S5	S	M	13	11.583333	30	8	90	82	82	1.322886865	76.528	30.492	2.482089468	1.438483669	1.980030462	0.1931482248	0.3376925293	0.5592019984	0.0749421912	1.3001132296	0.9625994246
5	151	56	51	2	25	(B73×CML103)S5	S	E	9	15.833333	59	14	140	48	48	.	.	.	.	.	.	.	.	.	.	.	.
5	151	56	51	2	25	(B73×CML103)S5	S	M	9	15.833333	59	14	140	48	48	1.3191288678	80.364	28.364	2.7302984148	1.55694703	3.1308173972	0.2430935401	0.2896764766	0.6634828985	0.125051686	1.2745786813	1.5794550685
5	168	9	55	2	26	(B73×CML103)S5	S	E	10	12.333333	31	8	90	55	55	2.7412616391	117.176	33.358	2.3297794325	0.8856546511	1.9236193377	0.1859305197	0.3401900349	0.6615990587	0.1283093391	1.6437070511	0.6503638518
5	168	9	55	2	26	(B73×CML103)S5	S	M	10	12.333333	31	8	90	55	55	3.3747319547	106.616	29.05	2.2508038585	0.7953968523	1.6415637164	0.1767562077	0.3148937065	0.6392975422	0.1175489374	1.5175267936	0.6671179557
5	182	20	62	2	27	(B73×CML103)S5	N	E	10	14.533333	35	11	95	61	61	1.7264554574	112.544	28.303	2.1549049473	0.7953968523	1.4723303435	0.1976090589	0.3717686461	0.6574583736	0.1560232038	1.6022488496	0.8239972923
5	182	20	62	2	27	(B73×CML103)S5	N	M	10	14.533333	35	11	95	61	61	1.6467441936	127.488	30.179	2.0420826987	0.7107801658	1.4272014441	0.2248506529	0.4654803964	0.7116044132	0.17953207	1.6841756877	0.7981045862
8	292	39	98	2	28	(B73×CML103)S5	N	E	14	15.25	23	5	110	124	124	1.8095685851	107.048	27.116	2.8544028882	1.3313025329	4.3605799064	0.2359658568	0.2836230412	0.6835838202	0.0932516739	1.3840380861	1.6830258927
8	292	39	98	2	28	(B73×CML103)S5	N	M	14	15.25	23	5	110	124	124	1.5374506226	89.812	29.053	3.2718452079	1.8841315507	4.1123709596	0.2664891126	0.320643289	0.6881216135	0.1052901972	1.4725626763	1.9130140464
5	157	8	53	2	29	(B73×CML103)S5	S	E	10	11.616667	31	8	90	51	51	5.4972647515	143.86	32.11	2.2451627461	0.9307835505	2.3692672195	0.2527346171	0.4677927643	0.7333604491	0.1676949331	1.6073504906	0.6823489592
5	157	8	53	2	29	(B73×CML103)S5	S	M	10	11.616667	31	8	90	51	51	3.2480116572	125.728	29.461	2.216957184	0.9195013257	2.2846505331	0.2468895938	0.4113584891	0.6798845133	0.1332370701	1.7299830317	0.9778304282
7	225	32	76	2	30	(B73×CML103)S5	N	E	13	11.8	26	10	125	80	80	1.283013762	87.504	28.639	2.521577255	1.0830935861	3.2549218706	0.2530819353	0.4535962827	0.7153625935	0.1780514207	1.3744130984	0.7447960738
7	225	32	76	2	30	(B73×CML103)S5	N	M	13	11.8	26	10	125	80	80	1.0879580317	103.992	32.2	3.1138940599	1.8502848762	0.0225644497	0.2476940043	0.701964151	0.7027074169	0.1833504366	1.368801876	1.3509900152
1	27	30	10	2	31	(B73×CML103)S5	N	E	8	13	23	12	95	12	.	.	.	.	.	.	.	.	.	.	.	.	.
1	27	30	10	2	31	(B73×CML103)S5	N	M	8	13	23	12	95	12	.	.	.	.	.	.	.	.	.	.	.	.	.
5	152	46	51	2	32	(B73×CML103)S5	S	E	9	15.833333	59	14	140	48	48	0.9597600185	81.576	29.386	2.2846505331	0.9420657754	2.1436227224	0.2164663212	0.3633385332	0.6236513291	0.099752698	1.3644108629	1.3433745135
5	152	46	51	2	32	(B73×CML103)S5	S	M	9	15.833333	59	14	140	48	48	0.9712414514	104.092	29.603	2.5441417047	1.1846336097	2.7472217521	0.2667621792	0.473831618	0.6973397325	0.12045187	1.4696428471	1.3098663056
3	94	30	32	2	33	(B73×CML103)S5	N	E	13	10.25	21	8	95	71	.	.	.	.	.	.	.	.	.	.	.	.	.
3	94	30	32	2	33	(B73×CML103)S5	N	M	13	10.25	21	8	95	71	71	0.5392092883	68.608	27.261	2.5667061545	1.4328425566	0.502059006	0.1779854456	0.2875239446	0.5494776976	0.0663383547	1.4371119937	1.3997292266
7	247	57	83	2	34	(B73×CML103)S5	S	E	13	14.916667	33	7	110	89	89	2.2265988774	106.948	29.713	2.1831105094	0.8066790771	3.6780053026	0.2298723863	0.5859093341	0.7439296617	0.1743457681	1.4375402726	1.0387544424
7	247	57	83	2	34	(B73×CML103)S5	S	M	13	14.916667	33	7	110	89	89	1.8248022879	101.9	30.819	2.1831105094	0.8066790771	3.9431375867	0.232877194	0.4779529912	0.6605211856	0.1718021634	1.3133615604	0.8590286004
5	169	7	58	2	35	(B73×CML103)S5	N	E	10	12.366667	31	8	90	56	.	.	.	.	.	.	.	.	.	.	.	.	.
5	169	7	58	2	35	(B73×CML103)S5	N	M	10	12.366667	31	8	90	56	.	.	.	.	.	.	.	.	.	.	.	.	.
7	236	45	79	2	36	(B73×CML103)S5	S	E	14	9.883333	34	9	100	84	84	1.3550718178	113.64	27.695	2.3072149828	0.8630902014	3.0067129238	0.2350775336	0.342367349	0.6489717205	0.1262248439	1.5185591025	0.7874428837
7	236	45	79	2	36	(B73×CML103)S5	S	M	14	9.883333	34	9	100	84	84	1.521838532	99.708	32.035	2.3579849946	1.0661702488	3.9544198116	0.2756673282	0.3645754708	0.673512771	0.1075304818	1.6014413871	1.1895413776
7	228	2	76	2	37	(B73×CML103)S5	N	E	13	11.433333	30	8	90	81	.	.	.	.	.	.	.	.	.	.	.	.	.
7	228	2	76	2	37	(B73×CML103)S5	N	M	13	11.433333	30	8	90	81	81	1.7197135288	96.188	30.599	2.4087550065	1.4554070063	2.9615840244	0.3517872945	0.5644450399	0.7694561644	0.1313711287	1.741149802	0.8788289051
8	259	53	88	2	38	(B73×CML103)S5	N	E	14	13.9	33	7	110	111	111	1.3395553621	94.528	27.284	2.3015738704	1.0548880239	4.0616009477	0.2346082874	0.4162414364	0.6479349664	0.1177447306	1.3337810472	1.7256727027
8	259	53	88	2	38	(B73×CML103)S5	N	M	14	13.9	33	7	110	111	111	0.8831933405	87.836	29.302	2.3241383201	1.0548880239	3.2944096576	0.2143770735	0.4387133465	0.6070577279	0.0902217948	1.3238390423	1.6647486884
2	37	10	13	2	39	(B73×CML103)S5	S	E	8	16	27	10	95	16	.	.	.	.	.	.	.	.	.	.	.	.	.
2	37	10	13	2	39	(B73×CML103)S5	S	M	8	16	27	10	95	16	.	.	.	.	.	.	.	.	.	.	.	.	.
3	100	37	33	2	40	(B73×CML103)S5	S	E	13	10.233333	21	8	95	73	73	1.3561063067	111.132	32.475	2.2677271958	1.0492469115	3.1082529475	0.2381973627	0.4451382397	0.6842760165	0.1130318337	1.2292538032	1.1682179726
3	100	37	33	2	40	(B73×CML103)S5	S	M	13	10.233333	21	8	95	73	73	1.1873674079	118.04	29.49	2.1605460597	0.8123201895	2.4143961189	0.2194090191	0.4307751406	0.6971927344	0.1170799485	1.3597936904	0.7950583855
5	174	59	58	2	41	(B73×CML103)S5	N	E	10	13.75	59	14	140	58	58	2.9176122308	110.8	31.812	2.4031138941	1.3764314323	2.1831105094	0.2250045207	0.4474405415	0.6988495605	0.1184773424	1.7326681034	0.8011507869
5	174	59	58	2	41	(B73×CML103)S5	N	M	10	13.75	59	14	140	58	58	2.1636907344	91.788	28.804	2.3241383201	0.8236024144	2.0420826987	0.199731735	0.3526381989	0.6248364026	0.0974203265	1.8582009438	1.0829243527
2	63	25	22	2	42	(B73×CML103)S5	N	E	10	11.3333	23	9	110	27	27	1.8833284819	124.848	29.102	2.2959327579	0.8405257517	1.7600270773	0.2710870337	0.6090800709	0.7172698015	0.1658277894	1.6148377301	0.6869182603
2	63	25	22	2	42	(B73×CML103)S5	N	M	10	11.3333	23	9	110	27	27	2.0656976865	119.468	29.545	2.8544028882	1.3764314323	0.7841146274	0.2740713447	0.6472640252	0.7152615389	0.1611190581	1.1723424011	1.0433237434
7	252	5	83	2	43	(B73×CML103)S5	S	E	13	15.616667	28	6	85	91	91	2.1852463252	114.42	30.651	2.9390195747	1.5287414678	2.5723472669	0.2353178099	0.4533282429	0.7266496093	0.1150234713	1.4499717087	1.1545100694
7	252	5	83	2	43	(B73×CML103)S5	S	M	13	15.616667	28	6	85	91	91	2.299754767	94.212	30.848	2.6174761663	1.2297625092	2.1605460597	0.2268199141	0.4367615026	0.6813501623	0.1066562708	1.4806612264	1.1316635641
8	289	8	97	2	44	(B73×CML103)S5	S	E	14	15.183333	24	14	80	123	.	.	.	.	.	.	.	.	.	.	.	.	.
8	289	8	97	2	44	(B73×CML103)S5	S	M	14	15.183333	24	14	80	123	.	.	.	.	.	.	.	.	.	.	.	.	.
2	48	6	16	2	45	(B73×CML103)S5	N	E	9	14.58333	27	10	95	20	20	2.6335079786	119.352	27.915	4.6426355277	4.4395554803	1.0887346985	0.2588776294	0.5253391594	0.7482159372	0.1223912453	1.2422900823	2.1049246911
2	48	6	16	2	45	(B73×CML103)S5	N	M	9	14.58333	27	10	95	20	20	2.2801987461	116.496	27.805	4.3436565691	3.2774863203	1.320020308	0.2644191113	0.4496751693	0.7960598542	0.1244593143	1.3988239747	2.2191572178
5	159	27	54	2	46	(B73×CML103)S5	N	E	10	11.616667	22	10	100	51	51	2.0679006884	103.76	28.94	2.3072149828	0.8236024144	3.5933886162	0.2878047574	0.5081029609	0.8269433368	0.1217511158	1.5816832145	1.4042985277
5	159	27	54	2	46	(B73×CML103)S5	N	M	10	11.616667	22	10	100	51	51	.	.	.	.	.	.	.	.	.	.	.	.
3	82	21	27	2	47	(B73×CML103)S5	S	E	13	10.116667	23	9	110	66	.	.	.	.	.	.	.	.	.	.	.	.	.
3	82	21	27	2	47	(B73×CML103)S5	S	M	13	10.116667	23	9	110	66	66	2.0489497393	109.356	27.53	2.2113160715	0.8010379647	1.6979748406	0.2129774298	0.4987040368	0.6467019772	0.1460091044	1.5161062017	1.1377559655
4	143	14	47	2	48	(B73×CML103)S5	S	E	9	15.133333	35	11	90	45	45	2.4452109336	132.204	28.41	2.8600440007	1.3425847577	3.458001918	0.2509968556	0.4852834677	0.7533331419	0.1372468342	1.6096170973	1.7332882044
4	143	14	47	2	48	(B73×CML103)S5	S	M	9	15.133333	35	11	90	45	45	1.818815455	117.376	28.164	2.2564449709	0.8743724262	3.5482597168	0.2337498122	0.4039978818	0.6875848639	0.1168267642	1.8446566955	2.0927398883
6	203	16	68	2	49	(B73×CML103)S5	N	E	14	11.666667	35	11	95	102	102	1.7415476641	105.736	28.691	3.3282563321	1.5738703672	1.9066960005	0.249532589	0.4561153377	.	0.1729885056	1.5292318268	1.2032492808
6	203	16	68	2	49	(B73×CML103)S5	N	M	14	11.666667	35	11	95	102	102	2.0568156419	134.844	29.487	3.6949286399	1.7882326395	2.2564449709	0.2628033118	0.6371822551	0.6843686239	0.2130770823	1.4710600816	1.0265696395
3	107	15	35	2	50	(B73×CML103)S5	S	E	13	11.633333	31	9	90	76	76	2.0718156252	120.464	31.534	2.7754273143	1.1733513849	0.6543690416	0.0471822652	0.4756426447	0.7253837746	0.1391223732	1.7985496046	0.7904890844
3	107	15	35	2	50	(B73×CML103)S5	S	M	13	11.633333	31	9	90	76	76	0.9518828452	89.48	28.39	2.7246573024	1.1112991482	0.6769334913	0.0896322349	0.3788274533	0.6216834849	0.1029810689	1.5347742758	1.127094263
5	165	36	55	2	51	(B73×CML103)S5	S	E	10	12	22	10	100	54	54	1.3373116999	92.668	29.163	2.6118350539	1.5513059175	1.7374626276	0.2491532356	0.4557639698	0.6429760261	0.105232765	1.5386952649	0.8833982061
5	165	36	55	2	51	(B73×CML103)S5	S	M	10	12	22	10	100	54	54	1.6211298817	109.688	28.193	2.3467027698	0.9025779884	1.7431037401	0.2361324023	0.4174707532	0.6055678765	0.1234114354	1.6858201822	0.8209510916
1	21	40	7	2	52	(B73×CML103)S5	S	E	8	14.5	23	12	95	9	9	4.4248778181	142.748	28.491	2.4933716929	0.9138602132	1.8446437638	0.1970976719	0.4495626392	0.8404728897	0.1533867358	1.6742875161	0.6412252496
1	21	40	7	2	52	(B73×CML103)S5	S	M	8	14.5	23	12	95	9	9	3.4257888415	131.656	28.714	2.4256783438	0.8912957635	1.7374626276	0.1947280036	0.4546233679	0.7821557556	0.1444545185	1.5749497678	0.6930106617
3	84	2	27	2	53	(B73×CML103)S5	S	E	10	15.733333	36	12	115	67	.	.	.	.	.	.	.	.	.	.	.	.	.
3	84	2	27	2	53	(B73×CML103)S5	S	M	10	15.733333	36	12	115	67	.	.	.	.	.	.	.	.	.	.	.	.	.
8	267	24	90	2	54	(B73×CML103)S5	N	E	14	13.85	27	7	120	114	114	4.02207623	93.764	28.555	3.536977492	2.1492638348	0.9759124499	0.2982001982	0.5812341891	0.713416577	0.2366361763	1.4279342804	0.7965814859
8	267	24	90	2	54	(B73×CML103)S5	N	M	14	13.85	27	7	120	114	114	2.8356129824	100.024	28.471	3.999548711	2.6513228409	1.438483669	0.271939694	0.5332012522	0.7087317959	0.1262412229	1.474621697	1.3235742088
3	82	30	27	2	55	(B73×CML103)S5	S	E	13	10.116667	23	9	110	66	66	4.4786732416	89.696	27.423	2.13798161	0.9364246629	1.1282224855	0.2955245996	0.5340694798	0.7632003684	0.1219871415	1.6508626187	0.8087662887
3	82	30	27	2	55	(B73×CML103)S5	S	M	13	10.116667	23	9	110	66	66	2.4049405227	78.936	28.309	2.1266993851	0.8236024144	1.1056580358	0.2186703381	0.3749249867	0.623402299	0.1003673749	1.6398620949	0.848366898
1	32	45	12	2	56	(B73×CML103)S5	N	E	8	15.5	57	20	175	14	14	2.5645479694	122.108	30.622	2.4087550065	0.9138602132	3.5539008292	0.2304940706	0.5200666348	0.6524014587	0.1983224718	1.9711275832	0.7539346759
1	32	45	12	2	56	(B73×CML103)S5	N	M	8	15.5	57	20	175	14	14	4.3723587196	130.012	29.626	2.4087550065	0.9082191008	2.7810684267	0.2362964579	0.5603080835	0.95949882	0.2031012812	2.0571827839	1.1880182772
7	230	18	78	2	57	(B73×CML103)S5	N	E	13	11.583333	30	8	90	82	82	2.198331253	128.468	27.941	2.0138771366	0.6882157161	2.2338805212	0.2215842437	0.4858630766	0.7093492643	0.1418723289	1.5254939403	0.6336097478
7	230	18	78	2	57	(B73×CML103)S5	N	M	13	11.583333	30	8	90	82	82	1.5195285612	72.012	27.067	2.5554239296	1.5964348169	1.7769504146	0.1907785565	0.2874203793	0.5524789864	0.0749421912	1.4767629758	0.895583009
2	59	20	20	2	58	(B73×CML103)S5	N	E	10	11	27	10	95	25	25	2.4802761268	123.968	28.743	2.3523438822	0.9477068878	0.9307835505	0.1898468744	0.3957512407	0.6970316884	0.1867096225	1.4152766437	0.7661194788
2	59	20	20	2	58	(B73×CML103)S5	N	M	10	11	27	10	95	25	23	1.1986837063	102.548	27.918	2.3128560952	0.9759124499	0.9533480002	0.1834348167	0.3638583732	0.6346771327	0.1310413256	1.309267507	0.9519377221
5	155	19	51	2	59	(B73×CML103)S5	S	E	10	11.5	31	8	90	50	50	1.7953839582	109.688	28.193	2.3410616574	0.8800135387	2.2000338467	0.186252545	0.4332698506	0.6748251641	0.1397905583	1.55266714	1.1773565747
5	155	19	51	2	59	(B73×CML103)S5	S	M	10	11.5	31	8	90	50	50	1.7986707547	109.472	29.16	2.3184972076	0.9138602132	2.7302984148	0.1775805925	0.4153237621	0.6648354393	0.142054758	1.5036024156	1.4423760366
7	244	31	82	2	60	(B73×CML103)S5	N	E	13	14.416667	27	7	120	87	.	.	.	.	.	.	.	.	.	.	.	.	.
7	244	31	82	2	60	(B73×CML103)S5	N	M	13	14.416667	27	7	120	87	87	1.0151904878	128.252	28.908	2.1605460597	0.778473515	3.0744062729	0.3666366637	0.5198587697	0.8626262083	0.1264780144	1.712459655	0.7783042816
7	254	19	85	2	61	(B73×CML103)S5	S	E	13	15.666667	28	6	85	92	92	3.9513818509	121.228	30.263	3.260562983	1.901054888	1.7938737519	0.2530003	0.4798382557	0.7691957955	0.2022857603	1.5502218315	0.6336097478
7	254	19	85	2	61	(B73×CML103)S5	S	M	13	15.666667	28	6	85	92	92	2.8374469119	97.168	28.361	3.0518418232	1.6077170418	2.1549049473	0.2530003	0.3519558264	0.6531309466	0.1574331332	1.5551718553	0.9884921306
3	77	48	25	2	62	(B73×CML103)S5	S	E	10	14.966667	66	17	155	64	.	.	.	.	.	.	.	.	.	.	.	.	.
3	77	48	25	2	62	(B73×CML103)S5	S	M	10	14.966667	66	17	155	64	.	.	.	.	.	.	.	.	.	.	.	.	.
2	54	55	18	2	63	(B73×CML103)S5	N	E	10	9.48333	57	20	175	23	.	.	.	.	.	.	.	.	.	.	.	.	.
2	54	55	18	2	63	(B73×CML103)S5	N	M	10	9.48333	57	20	175	23	.	.	.	.	.	.	.	.	.	.	.	.	.
3	91	59	31	2	64	(B73×CML103)S5	S	E	10	15.666667	48	15	145	69	69	1.4105424008	70.916	27.675	2.6174761663	1.4836125684	0.6374457043	0.1886726033	0.3037665533	0.6579882251	0.1142935616	1.3173508425	0.805720088
3	91	59	31	2	64	(B73×CML103)S5	S	M	10	15.666667	48	15	145	69	69	0.8606122332	72.344	27.73	2.2451627461	1.1056580358	1.4666892311	0.2220589309	0.3490068209	0.6948577256	0.1241346976	1.2724282302	1.0128617363
7	235	56	80	2	65	(B73×CML103)S5	N	E	14	9.883333	34	9	100	84	84	3.1947581688	130.344	30.289	1.4892536808	0.5471879055	3.802109776	0.2263797205	0.4117677297	0.6400477022	0.1324562979	1.8371378839	0.9351836182
7	235	56	80	2	65	(B73×CML103)S5	N	M	14	9.883333	34	9	100	84	84	2.8152654097	110.784	27.585	1.9236193377	0.7728324025	3.3677441191	0.2118833653	0.3645754708	0.5954276104	0.1283019952	1.6739633861	0.9138602132
3	76	37	25	2	66	(B73×CML103)S5	S	E	10	15.166667	23	9	110	63	63	0.8577468859	75.2	27.84	2.482089468	1.0943758109	0.3046200711	0.2644678234	0.4196181995	0.6884407319	0.0796075409	1.4435410825	0.6259942461
3	76	37	25	2	66	(B73×CML103)S5	S	M	10	15.166667	23	9	110	63	63	0.7172515804	86.292	27.617	2.6738872906	1.2692502962	0.3271845208	0.2613911708	0.3930224548	0.6568848329	0.085236964	1.485837155	0.6305635471
7	222	56	74	2	67	(B73×CML103)S5	N	E	13	11.683333	34	9	100	79	79	0.5508221776	100.788	27.2	2.3523438822	0.9928357872	1.5907937045	0.2857180161	0.4699735451	0.6471537461	0.1547422031	1.6988482063	0.7067185649
7	222	56	74	2	67	(B73×CML103)S5	N	M	13	11.683333	34	9	100	79	79	0.3803756524	81.128	27.093	2.3241383201	1.9631071247	2.0308004739	0.226777416	0.3688324663	0.5695158564	0.1103484944	1.7133544365	1.1834489761
7	230	17	78	2	68	(B73×CML103)S5	N	E	13	11.583333	30	8	90	82	82	2.7738137314	126.16	27.527	2.0646471484	0.7220623907	2.5102950302	0.204996566	0.3720892635	0.6712521968	0.1351793151	1.4889457169	0.6762565578
7	230	17	78	2	68	(B73×CML103)S5	N	M	13	11.583333	30	8	90	82	82	1.0673637568	62.896	27.041	2.4313194562	2.2338805212	1.3764314323	0.1670818741	0.2212728135	0.4986948912	0.0637871682	1.0838695748	0.7128109663
3	88	32	30	2	69	(B73×CML103)S5	N	E	10	15.58	23	9	110	68	.	.	.	.	.	.	.	.	.	.	.	.	.
3	88	32	30	2	69	(B73×CML103)S5	N	M	10	15.58	23	9	110	68	68	0.531306541	62.58	30.605	2.0025949117	0.620522367	1.0548880239	0.174708829	0.2968594139	0.5638238662	0.0658609016	1.2908997404	0.7981045862
8	287	20	95	2	70	(B73×CML103)S5	S	E	14	15.033333	24	14	80	122	122	1.2796313799	77.84	28.917	3.1703051842	2.6851695154	0.817961302	0.2120467966	0.3003270651	0.5685464601	0.079370701	1.5228711489	0.9306143171
8	287	20	95	2	70	(B73×CML103)S5	S	M	14	15.033333	24	14	80	122	122	2.0775855151	85.312	29.855	3.3621030067	2.2677271958	1.0492469115	0.2219115091	0.3294672407	0.6117970191	0.0879860856	1.5814485547	0.9092909122
3	77	45	26	2	71	(B73×CML103)S5	N	E	10	14.966667	66	17	155	64	62	7.0729590265	143.096	33.381	2.2395216337	0.8912957635	3.0518418232	0.3692167588	0.7169094564	0.9118001582	0.1404785092	1.2995404173	0.6823489592
3	77	45	26	2	71	(B73×CML103)S5	N	M	10	14.966667	66	17	155	64	.	.	.	.	.	.	.	.	.	.	.	.	.
7	223	53	75	2	72	(B73×CML103)S5	S	E	13	11.683333	34	9	100	79	.	.	.	.	.	.	.	.	.	.	.	.	.
7	223	53	75	2	72	(B73×CML103)S5	S	M	13	11.683333	34	9	100	79	79	0.9188878624	122.656	30.318	2.2733683082	0.8687313138	2.8261973261	0.269643307	0.545181014	0.6933168156	0.2020954925	1.9077379218	1.0981553562
7	225	32	75	2	73	(B73×CML103)S5	S	E	13	11.8	26	10	125	80	80	1.7256402267	110.352	29.519	2.2000338467	0.7502679528	2.2508038585	0.2665517629	0.9254952325	0.7448913388	0.1939484684	1.6998640002	1.0204772381
7	225	32	75	2	73	(B73×CML103)S5	S	M	13	11.8	26	10	125	80	80	1.1229680346	99.144	28.112	2.2959327579	0.8518079765	2.3015738704	0.2126724526	0.5504597514	0.6563051028	0.1489068333	1.570805884	0.8209510916
6	205	3	69	2	74	(B73×CML103)S5	S	E	14	11.566667	35	11	95	103	103	2.2104309609	124.416	31.036	3.8472386755	2.13798161	2.5892706042	0.2544501475	0.6361222203	0.7263197762	0.1622133802	1.551512455	1.1194787612
6	205	3	69	2	74	(B73×CML103)S5	S	M	14	11.566667	35	11	95	103	103	1.2182124683	110.136	30.486	3.5708241665	1.861567101	2.0082360241	0.2544501475	0.5729660523	0.6450324504	0.1446475082	1.4325340939	1.1514638687
3	93	40	32	2	75	(B73×CML103)S5	N	E	13	10.433333	21	8	95	70	.	.	.	.	.	.	.	.	.	.	.	.	.
3	93	40	32	2	75	(B73×CML103)S5	N	M	13	10.433333	21	8	95	70	.	.	.	.	.	.	.	.	.	.	.	.	.
1	8	49	4	2	76	(B73×CML103)S5	N	E	8	12	37	18	125	3	.	.	.	.	.	.	.	.	.	.	.	.	.
1	8	49	4	2	76	(B73×CML103)S5	N	M	8	12	37	18	125	3	.	.	.	.	.	.	.	.	.	.	.	.	.
3	102	59	34	2	77	(B73×CML103)S5	N	E	13	10.233333	48	15	145	74	74	1.6410017556	87.868	37.756	2.1436227224	0.7615501777	2.3636261071	0.1359443236	0.3241690269	0.6509947117	0.1057633531	1.618715547	0.5711626333
3	102	59	34	2	77	(B73×CML103)S5	N	M	13	10.233333	48	15	145	74	74	1.3499697382	72.376	36.184	2.3184972076	1.0097591245	2.0928527106	0.1446248792	0.2981737803	0.5998316254	0.0827782785	1.4387470101	0.8422744965
2	51	29	18	2	78	(B73×CML103)S5	N	E	10	10.28333	21	13	110	22	.	.	.	.	.	.	.	.	.	.	.	.	.
2	51	29	18	2	78	(B73×CML103)S5	N	M	10	10.28333	21	13	110	22	.	.	.	.	.	.	.	.	.	.	.	.	.
8	276	2	92	2	79	(B73×CML103)S5	N	E	14	14.583333	24	14	80	118	118	6.0059995487	117.392	32.391	4.0841653974	3.7626219891	0.58103458	0.3167709176	0.7438550173	0.8462375836	0.113743271	1.8407305983	1.1910644779
8	276	2	92	2	79	(B73×CML103)S5	N	M	14	14.583333	24	14	80	118	118	7.1819766957	98.828	31.676	2.8882495628	1.3256614204	2.6964517403	0.2772139556	0.4367897999	0.6992302333	0.0869252158	1.5293792469	1.3144356067
2	45	39	15	2	80	(B73×CML103)S5	S	E	10	10.5	21	13	110	19	19	1.4520302153	94.212	30.848	2.6626050657	1.2636091837	0.6543690416	0.2031778792	0.4659575628	0.6418599905	0.0922259931	1.6590369661	1.4332374344
2	45	39	15	2	80	(B73×CML103)S5	S	M	10	10.5	21	13	110	19	19	2.6303559034	96.652	37.119	2.5779883793	1.1733513849	0.5133412309	0.1800209794	0.4341875174	0.6280696044	0.0922259931	1.573776505	1.174310374
5	169	1	57	2	81	(B73×CML103)S5	S	E	10	12.333333	31	8	90	55	55	2.7397315175	91.24	29.108	2.2000338467	0.7897557398	1.4102781068	0.2065727215	0.3503085663	0.6615990587	0.1175489374	1.6540074803	0.8437975969
5	169	1	57	2	81	(B73×CML103)S5	S	M	10	12.333333	31	8	90	55	55	1.7665742211	74.22	30.078	2.3918316692	1.0379646866	1.5851525921	0.1973984096	0.2617714168	0.6036151158	0.0978215342	1.6900589825	0.8285665933
4	114	53	38	2	82	(B73×CML103)S5	N	E	9	10.166667	48	15	145	32	.	.	.	.	.	.	.	.	.	.	.	.	.
4	114	53	38	2	82	(B73×CML103)S5	N	M	9	10.166667	48	15	145	32	.	.	.	.	.	.	.	.	.	.	.	.	.
1	6	54	1	2	83	(B73×CML103)S5	S	E	8	12	37	18	125	3	3	1.1646601379	84.864	27.562	2.3297794325	0.9420657754	1.2636091837	0.219963749	0.3571987331	0.618834644	0.0761970993	1.7008205121	0.6884413606
1	6	54	1	2	83	(B73×CML103)S5	S	M	8	12	37	18	125	3	3	1.2452464242	97.732	32.284	2.4087550065	1.0943758109	1.8728493259	0.2560462232	0.4580111408	0.665935687	0.086229202	1.2634428213	0.7478422745
3	101	41	33	2	84	(B73×CML103)S5	S	E	13	10.233333	48	15	145	73	.	.	.	.	.	.	.	.	.	.	.	.	.
3	101	41	33	2	84	(B73×CML103)S5	S	M	13	10.233333	48	15	145	73	.	.	.	.	.	.	.	.	.	.	.	.	.
5	178	30	59	2	85	(B73×CML103)S5	S	E	10	14	22	10	100	59	59	0.9609210274	92.884	28.196	2.2846505331	0.9195013257	0.9025779884	0.1735205991	0.3050472623	0.5705362908	0.0968547213	1.2073955736	0.7310881706
5	178	30	59	2	85	(B73×CML103)S5	S	M	10	14	22	10	100	59	59	.	.	.	.	.	.	.	.	.	.	.	.
2	38	19	13	2	86	(B73×CML103)S5	S	E	8	16	27	10	95	16	16	2.09401595	126.06	30.124	2.6569639533	1.0943758109	3.7231342021	0.2351050932	0.4202789973	0.8334781241	0.145574631	1.5379132122	0.9625994246
2	38	19	13	2	86	(B73×CML103)S5	S	M	8	16	27	10	95	16	16	1.7271665885	127.156	29.516	3.1533818469	1.4441247814	3.6046708411	0.2683750552	0.4536465537	0.8289208324	0.145574631	1.305143566	0.7265188695
7	250	27	84	2	87	(B73×CML103)S5	N	E	13	15.533333	27	7	120	90	90	3.1843448279	148.692	31.971	2.2056749591	0.8518079765	5.280081232	0.3520436637	0.5672245825	0.8451245361	0.1378464031	1.7733822936	0.6503638518
7	250	27	84	2	87	(B73×CML103)S5	N	M	13	15.533333	27	7	120	90	90	2.1598705935	93.88	30.185	2.600552829	1.7543859649	3.3677441191	0.2726485787	0.4184328164	0.6223236102	0.0955936212	1.9052107964	0.8239972923
5	171	26	58	2	88	(B73×CML103)S5	N	E	10	12.366667	22	10	100	56	56	2.7808691765	117.608	31.424	2.3015738704	0.857449089	2.2338805212	0.2471216926	0.6126169182	0.8406172134	0.1379158839	1.2430722985	0.6442714503
5	171	26	58	2	88	(B73×CML103)S5	N	M	10	12.366667	22	10	100	56	56	1.6116149486	82.788	30.408	2.6343995036	1.3030969707	3.7005697524	0.2702851605	0.4258012248	0.693793402	0.0875051296	1.3598221203	1.4728380437
2	64	39	21	2	89	(B73×CML103)S5	S	E	10	11.3333	23	9	110	27	27	3.6735241433	115.4	28.413	2.3297794325	0.8405257517	1.0041180121	0.1934949464	0.4974654351	0.687145863	0.1422841328	1.4513542342	0.6442714503
2	64	39	21	2	89	(B73×CML103)S5	S	M	10	11.3333	23	9	110	27	27	3.8050284677	119.136	28.882	2.3523438822	0.8630902014	1.2241213967	0.1964792574	0.5473982985	0.7072284887	0.1446384984	1.5036689529	0.7539346759
2	41	50	13	2	90	(B73×CML103)S5	S	E	8	17	57	20	175	18	18	2.0563393736	104.872	32.559	2.5892706042	1.2861736334	6.1431714334	0.280322095	0.5431861209	0.7713820877	0.0985046364	1.5293270148	2.7065493315
2	41	50	13	2	90	(B73×CML103)S5	S	M	8	17	57	20	175	18	18	2.3277887192	110.468	31.149	2.7020928527	1.0830935861	5.1052067468	0.2373878458	0.4213912491	0.6671079958	0.0942811539	1.5439859697	2.4202064647
7	248	47	83	2	91	(B73×CML103)S5	S	E	13	14.916667	33	7	110	89	.	.	.	.	.	.	.	.	.	.	.	.	.
7	248	47	83	2	91	(B73×CML103)S5	S	M	13	14.916667	33	7	110	89	.	.	.	.	.	.	.	.	.	.	.	.	.
2	60	1	20	2	92	(B73×CML103)S5	N	E	10	11	27	10	95	25	25	0.7248227954	116.28	28.772	2.3918316692	0.9251424381	1.5061770181	0.3032444225	0.5262653632	0.8089242715	0.1542781918	1.6852711782	1.0220003385
2	60	1	20	2	92	(B73×CML103)S5	N	M	10	11	27	10	95	25	25	0.5365530225	117.924	27.86	2.3861905568	0.9646302251	1.5795114797	0.3093740197	0.5262653632	0.8190963245	0.1607644779	1.7080075601	1.0052462346
7	238	24	80	2	93	(B73×CML103)S5	N	E	13	14.9	26	10	125	85	89	1.2919155644	85.86	29.551	2.216957184	1.1564280476	3.497489705	0.2388868094	0.4032139846	0.732658246	0.1158428611	1.4872117575	0.7981045862
7	238	24	80	2	93	(B73×CML103)S5	N	M	13	14.9	26	10	125	85	85	1.3185581044	76.56	38.946	2.1831105094	1.0887346985	3.0969707226	0.1866488662	0.3302694966	0.6361598957	0.0916197852	1.6878067168	1.1088170587
5	158	15	54	2	94	(B73×CML103)S5	N	E	10	11.616667	31	8	90	51	51	1.6336283879	158.572	30.726	2.2451627461	0.8348846393	2.177469397	0.273192199	0.5242270395	0.7244477932	0.1631005513	1.7413907099	0.6579793535
5	158	15	54	2	94	(B73×CML103)S5	N	M	10	11.616667	31	8	90	51	51	1.6197572825	147.38	33.546	2.2790094207	0.8518079765	2.1097760478	0.2585796405	0.4516686857	0.7021661532	0.1401286427	1.7556503077	0.831612794
2	65	45	21	2	95	(B73×CML103)S5	S	E	10	11.3333	66	17	155	27	27	1.4081760645	131.656	28.714	2.3015738704	0.8348846393	1.2974558583	0.2382596121	0.5239004804	0.7052202261	0.1540559611	1.7194671675	0.7036723642
2	65	45	21	2	95	(B73×CML103)S5	S	M	10	11.3333	66	17	155	27	27	0.709714417	117.824	30.457	2.8092739888	1.6020759294	0.1466689231	0.2710870337	0.4827792988	0.7092367512	0.1375754014	1.4687924737	0.9138602132
7	242	14	82	2	96	(B73×CML103)S5	N	E	13	14.416667	28	6	85	87	87	2.3788268514	116.396	30.402	2.2564449709	0.9025779884	4.0333953856	0.2394721615	0.4558148539	0.6798298327	0.1088137366	1.4751988756	0.8468437976
7	242	14	82	2	96	(B73×CML103)S5	N	M	13	14.416667	28	6	85	87	86	2.6068893066	100.488	34.991	2.3749083319	1.0436057991	4.1462176341	0.2578859775	0.4786509628	0.7102113845	0.0934262113	1.5493371112	0.8925368083
3	106	29	36	2	97	(B73×CML103)S5	N	E	13	11.633333	21	8	95	76	76	2.1822484395	90.908	28.445	2.7472217521	1.0436057991	1.1846336097	0.2541258674	0.344811305	0.679294757	0.1105897645	1.6193814567	1.1682179726
3	106	29	36	2	97	(B73×CML103)S5	N	M	13	11.633333	21	8	95	76	76	1.0395088826	74.32	27.481	2.797991764	1.1846336097	0.7446268404	0.2063696515	0.2375296064	0.6078567796	0.0953723732	1.4203057369	1.0783550516
2	61	8	22	2	98	(B73×CML103)S5	N	E	10	11.23333	36	12	115	26	26	1.1814973849	108.476	27.171	2.3241383201	0.9364246629	2.2902916455	0.2634909633	0.500860816	0.7539419365	0.1314424732	1.6916868683	1.2626501946
2	61	8	22	2	98	(B73×CML103)S5	N	M	10	11.23333	36	12	115	26	23	1.1725234834	96.504	27.035	2.5779883793	1.2523269589	1.5005359057	0.2099232123	0.372863519	0.6191116943	0.1216453525	1.4623358589	1.3692672195
3	99	23	33	2	99	(B73×CML103)S5	S	E	13	10.233333	21	8	95	73	73	2.1842590598	123.752	29.71	2.2733683082	0.857449089	2.0364415863	0.2301452154	0.6203680493	0.7230261703	0.1272002353	1.0213569458	1.0783550516
3	99	23	33	2	99	(B73×CML103)S5	S	M	13	10.233333	21	8	95	73	73	2.2331045305	107.828	30.072	2.3184972076	0.8348846393	1.822079314	0.2301452154	0.5744061321	0.6950399481	0.1211280632	1.1688186702	1.3616517177
3	83	16	27	2	100	(B73×CML103)S5	S	E	13	10.116667	36	12	115	66	.	.	.	.	.	.	.	.	.	.	.	.	.
3	83	16	27	2	100	(B73×CML103)S5	S	M	13	10.116667	36	12	115	66	.	.	.	.	.	.	.	.	.	.	.	.	.
3	78	59	25	2	101	(B73×CML103)S5	S	E	10	14.966667	66	17	155	64	.	.	.	.	.	.	.	.	.	.	.	.	.
3	78	59	25	2	101	(B73×CML103)S5	S	M	10	14.966667	66	17	155	64	58	2.05543534	82.888	27.811	2.3579849946	1.2636091837	2.2113160715	0.2053479096	0.2808958856	0.641283771	0.0828423924	1.9056998564	1.1149094601
2	58	23	19	2	102	(B73×CML103)S5	S	E	10	11	21	13	110	25	25	0.5131816024	82.888	27.811	2.2677271958	0.9025779884	1.0323235742	0.2388836519	0.4096357218	0.6156552643	0.1175225704	1.4067505005	1.0935860552
2	58	23	19	2	102	(B73×CML103)S5	S	M	10	11	21	13	110	25	25	0.4755276478	72.344	27.73	2.2846505331	1.0154002369	0.8912957635	0.2051708673	0.33743642	0.5729326417	0.1045499981	1.284542448	1.3190049078
6	198	60	66	2	103	(B73×CML103)S5	N	E	14	10.866667	36	10	95	100	100	1.416642361	80.58	27.397	3.1251762848	1.6189992667	0.6712923789	0.2143915141	0.3861257205	0.5785025174	0.056345178	1.3205188021	1.7028261973
6	198	60	66	2	103	(B73×CML103)S5	N	M	14	10.866667	36	10	95	100	100	1.2129589432	84.864	27.562	3.4523608056	2.1605460597	0.3835956451	0.2117148546	0.3861257205	0.5847959722	0.0543304417	1.3391218686	1.6068708749
2	51	23	17	2	104	(B73×CML103)S5	S	E	9	14.75	21	13	110	21	21	1.7838302321	84.432	29.496	2.2959327579	0.857449089	2.600552829	0.2975767356	0.4341146908	0.7705710393	0.1222379974	1.1097927943	0.8209510916
2	51	23	17	2	104	(B73×CML103)S5	S	M	9	14.75	21	13	110	21	21	0.8609093396	77.624	29.884	2.2790094207	0.8687313138	2.13798161	0.2649477735	0.3854900729	0.7152662989	0.110542091	1.0418591105	0.9778304282
5	150	53	50	2	105	(B73×CML103)S5	N	E	9	15.533333	76	31	175	47	47	2.8245636793	142.664	35.315	3.1646640718	1.6077170418	2.6626050657	0.3749193675	0.5227573694	0.9967350979	0.1504986631	1.8849614727	1.3829751227
5	150	53	50	2	105	(B73×CML103)S5	N	M	9	15.533333	76	31	175	47	47	3.095964194	121.776	29.959	2.7697862018	1.2748914086	2.1831105094	0.3479714156	0.445298353	0.9522435725	0.1228525335	1.7674867791	1.2854966999
6	198	55	66	2	106	(B73×CML103)S5	N	E	14	10.866667	36	10	95	100	100	2.7765287091	103.112	31.841	3.9262142495	2.3523438822	0.9025779884	0.2384814499	0.5525553079	0.700175977	0.0885809597	1.2620520219	1.2047723811
6	198	55	66	2	106	(B73×CML103)S5	N	M	14	10.866667	36	10	95	100	100	2.1570914915	83.884	29.8	3.536977492	2.4369605686	0.7841146274	0.1876249188	0.3614694853	0.6078719732	0.0583599144	1.4029038107	1.2489422914
5	157	5	53	2	107	(B73×CML103)S5	S	E	10	11.5	31	8	90	50	.	.	.	.	.	.	.	.	.	.	.	.	.
5	157	5	53	2	107	(B73×CML103)S5	S	M	10	11.5	31	8	90	50	50	1.0459943633	113.856	26.728	2.0533649236	0.6769334913	1.6415637164	0.2093777515	0.453779666	0.8306648719	0.1375263585	1.6714554201	0.647317651
2	70	30	24	2	108	(B73×CML103)S5	N	E	10	11.5	23	9	110	29	28	2.5544144886	121.012	31.23	2.1887516218	0.778473515	1.980030462	0.2371401394	0.5512012892	0.7753826685	0.14751748	1.8818235885	0.7645963784
2	70	30	24	2	108	(B73×CML103)S5	N	M	10	11.5	23	9	110	29	29	1.6712497619	120.348	29.904	2.0928527106	0.7446268404	2.2790094207	0.317052135	0.4991017451	0.7183544721	0.107524796	1.6475590184	0.7935352852
7	255	25	86	2	109	(B73×CML103)S5	N	E	13	15.666667	27	7	120	92	92	2.9236605497	107.928	27.475	2.916455125	1.4836125684	3.2774863203	0.2475332585	0.525307564	0.6918192296	0.184843072	1.5056716174	1.0661702488
7	255	25	86	2	109	(B73×CML103)S5	N	M	13	15.666667	27	7	120	92	92	2.509014006	101.236	29.493	3.1082529475	1.7036159531	2.5159361426	0.2557338208	0.417317957	0.6660270409	0.1674003837	1.4858715222	1.0661702488
7	256	37	85	2	110	(B73×CML103)S5	S	E	14	9.983333	27	7	120	93	93	1.3624662951	73.556	28.752	3.2549218706	2.0082360241	1.6133581542	0.1821242688	0.3407827488	0.5609624559	0.0822370054	1.2869530025	0.784396683
7	256	37	85	2	110	(B73×CML103)S5	S	M	14	9.983333	27	7	120	93	93	2.1093160335	94.976	29.577	3.0236362611	1.1169402606	2.059006036	0.1821242688	0.3580354599	0.6107555237	0.1049474244	1.4277948156	1.015907937
5	150	60	49	2	111	(B73×CML103)S5	S	E	9	15.833333	76	31	175	48	48	0.7129092116	66.416	28.477	2.482089468	1.4215603317	2.2282394088	0.1987148419	0.2686301748	0.5619123966	0.079053526	1.2617455125	0.9717380267
5	150	60	49	2	111	(B73×CML103)S5	S	M	9	15.833333	76	31	175	48	48	1.3271658708	61.916	29.279	2.6513228409	1.9631071247	1.6246403791	0.1809633626	0.237060722	0.5619123966	0.072153802	1.2335125411	1.015907937
6	215	11	72	2	112	(B73×CML103)S5	N	E	14	12	30	8	90	107	107	2.379670835	96.736	30.295	2.1718282845	0.8800135387	3.9544198116	0.2530003	0.5538475307	0.7481031778	0.1073735284	1.490638687	1.2748349975
6	215	11	72	2	112	(B73×CML103)S5	N	M	14	12	30	8	90	107	107	2.1095960822	96.952	29.328	2.2225982964	0.9477068878	3.7287753145	0.2421777892	0.517236652	0.6864369306	0.10369783	1.5492901034	1.0692164495
3	78	56	26	2	113	(B73×CML103)S5	N	E	10	14.966667	66	17	155	64	.	.	.	.	.	.	.	.	.	.	.	.	.
3	78	56	26	2	113	(B73×CML103)S5	N	M	10	14.966667	66	17	155	64	.	.	.	.	.	.	.	.	.	.	.	.	.
3	95	13	32	2	114	(B73×CML103)S5	N	E	13	10.25	31	9	90	71	71	2.5224279374	115.084	31.977	2.9446606871	1.5907937045	0.58103458	0.1902403476	0.399150503	0.6823722679	0.1267463044	1.7856597116	1.2839735996
3	95	13	32	2	114	(B73×CML103)S5	N	M	13	10.25	31	9	90	71	71	1.4374328524	83.22	28.474	3.0236362611	1.7487448525	0.6092401422	0.1877893672	0.3230414859	0.6114951637	0.0883048819	1.4539772059	1.5063462515
3	97	8	34	2	115	(B73×CML103)S5	N	E	13	11	31	9	90	72	72	2.1678745446	125.396	28.798	2.71901619	1.0436057991	0.58103458	0.2796462291	0.5508183325	0.7188055617	0.161739669	1.9268736586	0.715857167
3	97	8	34	2	115	(B73×CML103)S5	N	M	13	11	31	9	90	72	72	2.920269591	100.024	28.471	2.7415806397	1.5738703672	0.3497489705	0.2418842069	0.4004277075	0.6344146987	0.1255876238	1.7464225308	0.8377051955
5	172	39	58	2	116	(B73×CML103)S5	N	E	10	14.033333	22	10	100	57	57	2.4821261832	86.076	28.584	2.1943927342	0.502059006	1.3313025329	0.1857762777	0.3039984414	0.6642004696	0.097512732	1.1996822295	0.8986292097
5	172	39	58	2	116	(B73×CML103)S5	N	M	10	14.033333	22	10	100	57	57	1.8791431445	99.26	29.742	2.1718282845	0.4851356688	1.3651492074	0.1798919468	0.3151698426	0.6891002238	0.0995398373	1.2073380807	0.7006261635
6	185	50	62	2	117	(B73×CML103)S5	N	E	14	10.25	36	10	95	95	.	.	.	.	.	.	.	.	.	.	.	.	.
6	185	50	62	2	117	(B73×CML103)S5	N	M	14	10.25	36	10	95	95	.	.	.	.	.	.	.	.	.	.	.	.	.
4	128	47	43	2	118	(B73×CML103)S5	S	E	9	12.16667	76	31	175	38	38	2.2513192282	119.468	29.545	3.7005697524	2.9728662492	1.4666892311	0.2959278307	0.5901132222	0.791120679	0.147803914	1.4230057595	1.9571839567
4	128	47	43	2	118	(B73×CML103)S5	S	M	9	12.16667	76	31	175	38	38	1.9616887516	112.544	28.303	3.5708241665	2.4764483556	1.2466858464	0.3050869375	0.5116378859	0.8051222792	0.1380843916	1.5212896909	1.7987815197
3	83	17	27	2	119	(B73×CML103)S5	S	E	13	10.116667	36	12	115	66	.	.	.	.	.	.	.	.	.	.	.	.	.
3	83	17	27	2	119	(B73×CML103)S5	S	M	13	10.116667	36	12	115	66	.	.	.	.	.	.	.	.	.	.	.	.	.
5	160	34	53	2	120	(B73×CML103)S5	S	E	10	12	22	10	100	52	52	1.3860095272	93.764	28.555	2.4933716929	1.1056580358	1.2636091837	0.2158858823	0.3537456668	0.6210063981	0.0926283434	1.4223308039	1.1042477577
5	160	34	53	2	120	(B73×CML103)S5	S	M	10	12	22	10	100	52	52	1.1696358851	75.2	27.84	2.6851695154	1.477971456	1.2636091837	0.20467512	0.3194836186	0.6037628952	0.0758095063	0.7151200273	0.9717380267
5	178	27	60	2	121	(B73×CML103)S5	N	E	10	14	22	10	100	59	.	.	.	.	.	.	.	.	.	.	.	.	.
5	178	27	60	2	121	(B73×CML103)S5	N	M	10	14	22	10	100	59	59	1.4125938898	68.06	27.565	2.4933716929	1.4836125684	0.0958989113	0.203356309	0.232444312	0.5705362908	0.0678297242	1.3975667497	0.7981045862
2	46	27	16	2	122	(B73×CML103)S5	N	E	10	10.5	21	13	110	19	19	1.5366059034	98.48	26.786	2.3072149828	0.9646302251	0.8630902014	0.1800209794	0.4077124796	0.6464567859	0.0889181772	1.4405570344	0.6838720596
2	46	27	16	2	122	(B73×CML103)S5	N	M	10	10.5	21	13	110	19	19	0.0242779217	41.592	27.846	1.9687482372	0.6035990297	0.1635922604	0.1734047223	0.1614946279	0.4947625385	0.0442626626	0.7265006724	0.8118124894
3	98	19	34	2	123	(B73×CML103)S5	N	E	13	10.233333	31	9	90	73	73	1.9766658094	110.9	29.215	2.2395216337	0.8010379647	1.3030969707	0.214040921	0.5341894544	0.6821232302	0.1272002353	1.2026623447	1.4911152479
3	98	19	34	2	123	(B73×CML103)S5	N	M	13	10.233333	31	9	90	73	73	1.8434508893	105.52	29.658	2.6456817284	1.0436057991	1.2974558583	0.21672497	0.5169537355	0.6390675038	0.1170799485	1.0552006203	1.2489422914
5	184	33	61	2	124	(B73×CML103)S5	S	E	10	14.266667	28	9	110	62	.	.	.	.	.	.	.	.	.	.	.	.	.
5	184	33	61	2	124	(B73×CML103)S5	S	M	10	14.266667	28	9	110	62	62	3.9533882549	122.124	34.849	2.2282394088	0.8743724262	2.3974727816	0.2828396611	0.6433800447	0.8051509037	0.1260548662	1.5444945457	1.1012015569
3	103	60	35	2	125	(B73×CML103)S5	S	E	13	10.233333	48	15	145	74	74	1.5458043667	78.72	29.276	2.0815704857	0.7051390534	1.3538669826	0.2024952495	0.3553633228	0.6665660858	0.1078529053	1.607808363	0.5574547301
3	103	60	35	2	125	(B73×CML103)S5	S	M	13	10.233333	48	15	145	74	74	1.2130668265	67.844	28.532	2.059006036	0.7164212783	1.3369436453	0.1880276569	0.2877756817	0.6087295534	0.0765096218	1.6405299152	0.5863936368
3	89	49	30	2	126	(B73×CML103)S5	N	E	10	15.666667	66	17	155	69	.	.	.	.	.	.	.	.	.	.	.	.	.
3	89	49	30	2	126	(B73×CML103)S5	N	M	10	15.666667	66	17	155	69	69	2.6888245237	109.472	29.16	2.3297794325	0.9195013257	0.8912957635	0.27770281	0.5299678915	0.7707655209	0.1807212293	1.4494761728	0.574208834
2	64	40	22	2	127	(B73×CML103)S5	N	E	10	11.3333	23	9	110	27	27	1.2245662531	93.764	28.555	2.482089468	1.0379646866	1.5682292548	0.2889929	0.3770391176	0.7554267902	0.1305123044	1.4753318136	1.521577255
2	64	40	22	2	127	(B73×CML103)S5	N	M	10	11.3333	23	9	110	27	27	1.1513704499	96.072	28.969	2.3297794325	0.8743724262	1.1000169233	0.2710870337	0.3975997084	0.7172698015	0.1234492074	1.4360957745	0.9595532239
6	221	43	73	2	128	(B73×CML103)S5	S	E	14	12.3	34	9	100	109	109	1.7808172731	124.964	30.732	2.7867095391	1.2692502962	2.797991764	0.2699339173	0.442797977	0.6826994988	0.1311661116	1.6189680451	1.2824504992
6	221	43	73	2	128	(B73×CML103)S5	S	M	14	12.3	34	9	100	109	109	0.9116195095	97.948	31.317	2.7302984148	1.398995882	2.7810684267	0.2727420046	0.440122136	0.6542157126	0.1046045238	1.3696829316	1.1910644779
2	66	59	22	2	129	(B73×CML103)S5	N	E	10	10.98333	66	17	155	28	28	1.9299465544	89.048	30.324	2.3861905568	0.9984768996	2.3072149828	0.0673183131	.	0.6617028824	0.1227824977	1.8923989379	0.9839228296
2	66	59	22	2	129	(B73×CML103)S5	N	M	10	10.98333	66	17	155	28	28	1.3911412195	68.392	28.228	2.876967338	1.9236193377	1.6979748406	0.1898127452	0.2358628772	0.5613971889	0.0832065259	1.4905356621	0.8498899983
8	270	54	89	2	130	(B73×CML103)S5	S	E	14	13.9	33	7	110	115	.	.	.	.	.	.	.	.	.	.	.	.	.
8	270	54	89	2	130	(B73×CML103)S5	S	M	14	13.9	33	7	110	115	.	.	.	.	.	.	.	.	.	.	.	.	.
2	65	41	21	2	131	(B73×CML103)S5	S	E	10	11.3333	66	17	155	27	27	1.7294932345	108.044	29.105	3.5482597168	2.8149151013	0.7897557398	0.2561654784	0.5004026624	0.6590301871	0.1469928641	1.3510843566	1.9693687595
2	65	41	21	2	131	(B73×CML103)S5	S	M	10	11.3333	66	17	155	27	.	.	.	.	.	.	.	.	.	.	.	.	.
7	234	51	78	2	132	(B73×CML103)S5	N	E	13	12.2	34	9	100	83	112	3.5340546258	111.016	30.845	.	1.9236193377	2.1041349354	0.2178997417	0.4794052394	0.7103075217	0.1318440492	1.3868710462	0.574208834
7	234	51	78	2	132	(B73×CML103)S5	N	M	13	12.2	34	9	100	83	83	4.0990576562	114.32	33.248	2.0646471484	0.7220623907	2.8261973261	0.3640186318	0.6165862214	0.7604295854	0.1140274282	1.6952061376	0.6122863429
5	152	46	52	2	133	(B73×CML103)S5	N	E	9	15.833333	59	14	140	48	.	.	.	.	.	.	.	.	.	.	.	.	.
5	152	46	52	2	133	(B73×CML103)S5	N	M	9	15.833333	59	14	140	48	48	1.9506076763	108.16	30.735	2.5892706042	1.0548880239	4.0333953856	0.2549278596	0.4106927124	0.755095508	0.1365512261	1.3721107642	1.3509900152
5	160	39	53	2	134	(B73×CML103)S5	S	E	10	12	22	10	100	52	52	1.6661696187	89.812	29.053	2.7697862018	1.16206916	1.0718113612	0.1794509047	0.3194836186	0.5908302681	0.0926283434	1.1172594885	0.7280419699
5	160	39	53	2	134	(B73×CML103)S5	S	M	10	12	22	10	100	52	52	1.2809494929	96.288	28.002	2.71901619	1.1902747222	0.9589891127	0.1850562859	0.2904926548	0.5671204516	0.0926283434	1.2836620242	0.7082416653
5	169	3	58	2	135	(B73×CML103)S5	N	E	10	12.333333	31	8	90	55	55	2.3878035644	132.752	28.106	2.098493823	0.6882157161	1.4102781068	0.2180406114	0.4135493873	0.7017417884	0.1498301425	1.6411319438	0.5726857336
5	169	3	58	2	135	(B73×CML103)S5	N	M	10	12.333333	31	8	90	55	55	1.5523572061	116.944	30.098	2.1943927342	0.7671912901	1.9292604502	0.2157470334	0.3528381991	0.6883608785	0.13368954	1.6411319438	0.6579793535
2	43	55	15	2	136	(B73×CML103)S5	S	E	8	17	57	20	175	18	18	1.3225778613	87.172	27.976	2.6513228409	0.8405257517	3.5595419417	0.2488369789	0.3829297107	0.6249973048	0.0689402585	1.4539381037	1.7089185987
2	43	55	15	2	136	(B73×CML103)S5	S	M	8	17	57	20	175	18	18	0.6906098535	72.892	27.426	2.5385005923	1.0154002369	2.2113160715	0.2173518628	0.341263044	0.5467917359	0.0478228457	1.2675599625	1.5154848536
5	161	45	54	2	137	(B73×CML103)S5	N	E	10	12	59	14	140	52	52	1.6524117571	100.572	28.167	2.4143961189	0.9195013257	1.9349015626	0.3504150303	0.4486251849	0.7374000427	0.1073448258	1.5249457009	0.8148586901
5	161	45	54	2	137	(B73×CML103)S5	N	M	10	12	59	14	140	52	52	0.8281907736	74.652	28.144	2.2902916455	0.9364246629	1.3820725447	0.3279935056	0.3669233777	0.6554934039	0.071604797	1.4140106771	0.7600270773
1	35	15	11	2	138	(B73×CML103)S5	S	E	8	15.5	27	10	95	15	15	2.3024121265	100.788	27.2	3.0010718114	1.3877136571	2.3297794325	0.2040049114	0.3335838818	0.5985834454	0.1405480496	1.9546475326	0.9915383314
1	35	15	11	2	138	(B73×CML103)S5	S	M	8	15.5	27	10	95	15	15	1.6090827094	113.308	27.032	2.8544028882	1.5287414678	3.6441586281	0.2012875201	0.3460447192	0.5963343771	0.1631189868	1.7428985339	0.9473684211
2	51	30	17	2	139	(B73×CML103)S5	S	E	10	10.28333	21	13	110	22	22	2.2871589015	116.944	30.098	2.4990128053	1.0436057991	1.2636091837	0.2156536709	0.4693194861	0.625907179	0.1697760299	1.64314828	0.6853951599
2	51	30	17	2	139	(B73×CML103)S5	S	M	10	10.28333	21	13	110	22	22	2.087744057	116.396	30.402	2.4313194562	0.9420657754	1.2692502962	0.2219577055	0.4950463727	0.6302074616	0.1677001106	1.3183243364	0.8194279912
8	278	13	93	2	140	(B73×CML103)S5	S	E	14	14.583333	24	14	80	118	118	2.0511614241	109.588	30.79	3.2436396457	1.9123371129	3.6949286399	0.2218342087	0.3498332781	0.6543113207	0.0844872108	1.837487355	1.4119140294
8	278	13	93	2	140	(B73×CML103)S5	S	M	14	14.583333	24	14	80	118	118	1.9289613697	92.552	27.533	2.6682461781	1.3651492074	3.1082529475	0.2033742931	0.2465724086	0.5603899579	0.0552311506	1.6947846523	0.827043493
7	257	46	85	2	141	(B73×CML103)S5	S	E	14	9.983333	33	7	110	93	93	1.4571227382	80.58	27.397	2.7810684267	1.5005359057	1.8559259886	0.193660195	0.3379072969	0.5858589898	0.0919700421	1.5492101717	0.8971061093
7	257	46	85	2	141	(B73×CML103)S5	S	M	14	9.983333	33	7	110	93	93	1.1065818443	80.032	27.701	2.7641450894	1.4159192193	2.1323404975	0.2109640842	0.3522845562	0.570015741	0.0887256966	1.3428040663	1.1042477577
5	156	2	52	2	142	(B73×CML103)S5	N	E	10	11.5	31	8	90	50	50	0.8630293598	109.14	28.497	2.3523438822	0.8292435268	1.8897726632	0.2209403547	0.4435247583	0.7147840635	0.1397905583	1.4906906461	0.8803520054
5	156	2	52	2	142	(B73×CML103)S5	N	M	10	11.5	31	8	90	50	50	1.4875206889	105.304	30.625	2.6513228409	2.0082360241	2.2451627461	0.1775805925	0.4435247583	0.6428580446	0.1397905583	1.1317434519	1.1849720765
3	108	5	35	2	143	(B73×CML103)S5	S	E	13	11.5	31	9	90	77	77	1.8696888839	129.148	33.494	2.1492638348	0.7333446156	1.4272014441	0.2607474225	0.6200358912	0.7163251663	0.161346352	1.7031949913	0.6701641564
3	108	5	35	2	143	(B73×CML103)S5	S	M	13	11.5	31	9	90	77	77	1.3680690516	110.584	32.779	2.4143961189	0.8856546511	0.9533480002	0.2387555909	0.4699405926	0.657410542	0.1252721422	1.71867715	0.6823489592
3	82	24	28	2	144	(B73×CML103)S5	N	E	13	10.116667	23	9	110	66	66	2.0270603384	120.78	27.97	2.2395216337	0.8292435268	1.4046369944	0.2841387831	0.4810213154	0.7612587286	0.1604222822	1.8158704762	0.8285665933
3	82	24	28	2	144	(B73×CML103)S5	N	M	13	10.116667	23	9	110	66	66	3.5017147162	129.896	27.996	2.2846505331	0.8236024144	0.9871946748	0.13043026	0.1008428041	0.4603045513	0.3453913968	1.4116012253	0.6031477407
7	233	46	78	2	145	(B73×CML103)S5	N	E	13	12.2	34	9	100	83	83	3.0087906521	94.428	29.881	2.3072149828	0.9082191008	2.4200372313	0.2526144848	0.3983558176	0.6990491519	0.0975266425	1.5155680458	0.6381790489
7	233	46	78	2	145	(B73×CML103)S5	N	M	13	12.2	34	9	100	83	83	2.1700138088	91.788	28.804	2.3974727816	1.1000169233	2.7867095391	0.2303336554	0.3412002357	0.6179392935	0.0883595393	1.526973639	0.8696903029
6	219	28	74	2	146	(B73×CML103)S5	N	E	14	12.3	26	10	125	109	109	1.2187967296	93.432	27.892	2.8656851131	1.0605291363	2.1097760478	0.2109640842	0.2956267232	0.5687643542	0.0862157322	1.4064196852	1.20020308
6	219	28	74	2	146	(B73×CML103)S5	N	M	14	12.3	26	10	125	109	109	1.6670479323	70.268	30.576	2.9615840244	1.4272014441	1.5400236927	0.1884993859	0.2742199953	0.5380895075	0.0678269406	1.348690501	0.7904890844
1	21	37	8	2	147	(B73×CML103)S5	N	E	8	14.5	23	12	95	9	9	2.6206719268	113.64	27.695	2.5667061545	1.0266824618	2.2451627461	0.2492303733	0.4166679023	0.7870155167	0.1373087448	1.5774332115	0.8194279912
1	21	37	8	2	147	(B73×CML103)S5	N	M	8	14.5	23	12	95	9	9	3.3872601443	135.724	29.846	2.7020928527	1.122581373	2.5723472669	0.2587090463	0.4546233679	0.8599119344	0.1533867358	1.6271020857	0.9930614317
8	288	7	95	2	148	(B73×CML103)S5	S	E	14	15.033333	24	14	80	122	122	2.9609511633	104.092	29.603	3.8867264625	3.0405595984	0.9307835505	0.2687688935	0.4751681187	0.6468093764	0.1202937779	1.7897237756	0.8849213065
8	288	7	95	2	148	(B73×CML103)S5	S	M	14	15.033333	24	14	80	122	122	1.5370359397	90.36	28.749	3.5708241665	2.7641450894	0.9364246629	0.2737012498	0.3480109888	0.6365116242	0.0901399317	1.4675480433	0.7706887798
2	59	20	19	2	149	(B73×CML103)S5	S	E	10	11	27	10	95	25	25	1.4324574593	107.496	29.409	3.1928696339	1.8954137756	1.7995148643	0.2480780477	0.4790581274	0.6644811188	0.1672507641	1.6312722713	1.268742596
2	59	20	19	2	149	(B73×CML103)S5	S	M	10	11	27	10	95	25	25	1.1494035938	93.764	28.555	2.6738872906	1.2297625092	1.6584870536	0.2327540547	0.4485122689	0.6400681915	0.1434677149	1.6596927486	1.1697410729
5	150	54	49	2	150	(B73×CML103)S5	S	E	9	15.833333	76	31	175	48	48	0.718649928	67.296	28.836	2.6343995036	1.2748914086	2.5779883793	0.2164663212	0.3475538068	0.5917860737	0.079053526	1.2976783852	1.1758334744
5	150	54	49	2	150	(B73×CML103)S5	S	M	9	15.833333	76	31	175	48	48	0.8862788481	72.676	28.393	2.8938906752	1.8897726632	2.4482427935	0.2075905815	0.3107227785	0.5977608091	0.090553066	1.3361778916	1.2839735996
8	262	21	88	2	151	(B73×CML103)S5	N	E	14	14.15	27	7	120	112	.	.	.	.	.	.	.	.	.	.	.	.	.
8	262	21	88	2	151	(B73×CML103)S5	N	M	14	14.15	27	7	120	112	.	.	.	.	.	.	.	.	.	.	.	.	.
6	188	43	64	2	152	(B73×CML103)S5	N	E	14	10.25	36	10	95	96	96	1.0502990612	95.192	28.61	3.2436396457	1.6020759294	1.5964348169	0.199831627	0.2968306165	0.59639436	0.1060496444	1.4938916475	1.0996784566
6	188	43	64	2	152	(B73×CML103)S5	N	M	14	10.25	36	10	95	96	96	2.0639333929	88.5	30.628	2.8826084504	1.3651492074	2.2113160715	0.2249457822	0.4429202474	0.6973688439	0.1024643136	1.4224900608	0.8635979015
8	262	24	87	2	153	(B73×CML103)S5	S	E	14	14.15	27	7	120	112	112	2.9711407186	101.236	29.493	2.0533649236	1.2466858464	3.4015907937	0.2622497715	0.511339546	0.696094736	0.1162838832	1.5675469148	1.3190049078
8	262	24	87	2	153	(B73×CML103)S5	S	M	14	14.15	27	7	120	112	112	2.1342954446	94.428	29.881	2.1549049473	1.4666892311	2.9897895865	0.2674674221	0.4980335849	0.6717299605	0.1093682539	1.3645959391	1.1651717719
5	183	27	62	2	154	(B73×CML103)S5	N	E	10	14.533333	28	9	110	61	.	.	.	.	.	.	.	.	.	.	.	.	.
5	183	27	62	2	154	(B73×CML103)S5	N	M	10	14.533333	28	9	110	61	.	.	.	.	.	.	.	.	.	.	.	.	.
6	203	12	68	2	155	(B73×CML103)S5	N	E	14	11.666667	35	11	95	102	.	.	.	.	.	.	.	.	.	.	.	.	.
6	203	12	68	2	155	(B73×CML103)S5	N	M	14	11.666667	35	11	95	102	.	.	.	.	.	.	.	.	.	.	.	.	.
8	288	4	96	2	156	(B73×CML103)S5	N	E	14	15.183333	24	14	80	123	123	2.0423143273	123.304	27.417	4.0108309359	4.6821233147	0.5584701303	0.2210256465	0.3229422481	0.6207592944	0.1503006882	1.7088086482	1.7926891183
8	288	4	96	2	156	(B73×CML103)S5	N	M	14	15.183333	24	14	80	123	123	2.6829694333	104.524	27.669	4.2082698708	4.118012072	0.660010154	0.1901564996	0.3119012386	0.5691368756	0.124944494	1.6412754846	1.4119140294
2	69	33	24	2	157	(B73×CML103)S5	N	E	10	11.5	23	9	110	29	29	0.8088732171	85.96	26.954	2.2846505331	0.8800135387	1.6246403791	0.2916622185	0.4055188574	0.6945272657	0.0726859257	1.546034288	0.7569808766
2	69	33	24	2	157	(B73×CML103)S5	N	M	10	11.5	23	9	110	29	29	1.2459433862	111.116	28.248	2.2451627461	0.8236024144	1.8954137756	0.2694460414	0.4082712953	0.7660088847	0.096637649	1.8896564524	1.0783550516
7	232	32	78	2	158	(B73×CML103)S5	N	E	13	12.2	26	10	125	83	83	2.2100236071	101.568	30.156	2.4200372313	1.1846336097	2.2282394088	0.2557974604	0.4373255326	0.6639746186	0.1213611108	1.9375749916	0.8041969876
7	232	32	78	2	158	(B73×CML103)S5	N	M	13	12.2	26	10	125	83	83	1.8170702307	99.692	27.808	2.1323404975	0.7841146274	2.4256783438	0.233516631	0.4035517796	0.6398608769	0.0975266425	1.618218384	0.6534100525
3	82	23	28	2	159	(B73×CML103)S5	N	E	13	10.116667	23	9	110	66	.	.	.	.	.	.	.	.	.	.	.	.	.
3	82	23	28	2	159	(B73×CML103)S5	N	M	13	10.116667	23	9	110	66	.	.	.	.	.	.	.	.	.	.	.	.	.
2	66	53	21	2	160	(B73×CML103)S5	S	E	10	10.98333	66	17	155	28	.	.	.	.	.	.	.	.	.	.	.	.	.
2	66	53	21	2	160	(B73×CML103)S5	S	M	10	10.98333	66	17	155	28	.	.	.	.	.	.	.	.	.	.	.	.	.
5	155	15	52	2	161	(B73×CML103)S5	N	E	10	11.5	31	8	90	50	50	1.8304431205	130.676	30.952	2.2000338467	0.7671912901	1.9856715744	0.1602366877	0.4665983006	0.682816944	0.1646967557	1.4829435843	0.8118124894
5	155	15	52	2	161	(B73×CML103)S5	N	M	10	11.5	31	8	90	50	50	2.0879088439	131.008	31.615	2.1549049473	0.7333446156	2.5554239296	0.1920338466	0.5512012892	0.7347635133	0.171489355	1.5294259548	1.1331866644
1	15	24	6	2	162	(B73×CML103)S5	N	E	8	12	23	12	95	6	6	3.7630978874	126.94	30.483	2.3297794325	0.9364246629	2.4087550065	0.2561079359	0.4544668505	0.8791574169	0.1816601403	1.5355462021	0.6092401422
1	15	24	6	2	162	(B73×CML103)S5	N	M	8	12	23	12	95	6	6	2.1448126861	118.256	28.523	2.2225982964	0.8123201895	2.1887516218	0.2726485787	0.4415802526	0.8402541194	0.1413211573	1.4734772365	0.7996276866
7	238	30	80	2	163	(B73×CML103)S5	N	E	13	14.9	26	10	125	85	85	1.2709882446	88.268	27.368	2.098493823	0.7671912901	3.4862074801	0.2929128483	0.4718646089	0.7807713957	0.1201912138	1.7796132321	1.0280927399
7	238	30	80	2	163	(B73×CML103)S5	N	M	13	14.9	26	10	125	85	85	1.4070380435	83.336	30.104	2.0702882608	0.738985728	3.7231342021	0.2873200072	0.4198500779	0.7225250971	0.1178102614	1.7203832223	1.3022508039
3	81	36	27	2	164	(B73×CML103)S5	S	E	10	15	23	9	110	65	65	0.8184757988	72.344	27.73	3.0462007108	2.1492638348	1.6359226039	0.1954245425	0.2980633255	0.6194995244	0.0907720982	1.5515839468	0.9351836182
3	81	36	27	2	164	(B73×CML103)S5	S	M	10	15	23	9	110	65	65	0.8709670503	75.532	28.503	2.837479551	2.0872115981	1.9066960005	0.1954245425	0.2877357952	0.6261299866	0.0928884364	1.4306626416	0.9336605179
3	84	6	28	2	165	(B73×CML103)S5	N	E	10	15.733333	36	12	115	67	67	2.7251196863	142.216	33.022	2.5497828172	0.9420657754	1.0492469115	0.2439760228	0.5503060778	0.7650660636	0.1543699578	1.8027069805	0.7128109663
3	84	6	28	2	165	(B73×CML103)S5	N	M	10	15.733333	36	12	115	67	67	1.4821290321	104.424	30.266	2.6231172787	1.0436057991	0.699497941	0.2172073804	0.4475418268	0.6211996538	0.1163264795	1.6212211902	1.0951091555
1	24	10	8	2	166	(B73×CML103)S5	N	E	8	14.5	29	10	95	10	10	2.5056686548	114.636	29.684	2.3692672195	1.0605291363	3.3113329949	0.2057815371	0.3939772789	0.6880610558	0.1772031941	1.5988874912	0.9534608225
1	24	10	8	2	166	(B73×CML103)S5	N	M	8	14.5	29	10	95	10	10	1.8757057115	98.596	28.416	2.2338805212	0.9533480002	2.4256783438	0.2003332183	0.3508339816	0.6488492461	0.1454907205	1.7116508122	0.9336605179
5	157	1	53	2	167	(B73×CML103)S5	S	E	10	11.5	31	8	90	50	50	3.5910704291	142.532	29.458	2.1154171603	0.7277035031	2.177469397	0.2296123071	0.5614561969	0.9085847257	0.1828103538	1.7566730993	0.7417498731
5	157	1	53	2	167	(B73×CML103)S5	S	M	10	11.5	31	8	90	50	50	1.6628165006	119.136	28.882	2.2000338467	0.7841146274	2.4087550065	0.1978151482	0.4230149429	0.7747224127	0.1511115571	1.5475024322	0.8925368083
2	61	4	22	2	168	(B73×CML103)S5	N	E	10	11.23333	36	12	115	26	26	1.2322496053	86.292	27.617	2.4087550065	1.2297625092	1.5118181305	0.2519512337	0.4132105584	0.7191017913	0.1090639566	1.7156295696	0.7874428837
2	61	4	22	2	168	(B73×CML103)S5	N	M	10	11.23333	36	12	115	26	26	1.5082148038	86.292	27.617	2.4651661308	1.3313025329	1.3820725447	0.2432964365	0.4082019723	0.7047558492	0.1049951354	1.6384808656	0.8377051955
7	246	56	82	2	169	(B73×CML103)S5	N	E	13	14.916667	33	7	110	89	89	2.1914283536	82.124	29.082	2.3692672195	0.9251424381	4.3436565691	0.2358820017	0.5388514411	0.7935238907	0.1743457681	0.8801158311	0.7204264681
7	246	56	82	2	169	(B73×CML103)S5	N	M	13	14.916667	33	7	110	89	89	1.169351618	79.7	27.038	2.2056749591	0.8687313138	3.6272352908	0.1968195017	0.3838372051	0.6176898059	0.1132992564	1.3133615604	1.1362328651
2	72	1	24	2	170	(B73×CML103)S5	N	E	10	11.8333	36	12	115	30	30	1.5605648975	109.156	32.724	2.2338805212	0.8630902014	3.260562983	0.3742273293	0.5335707363	0.7413364322	0.1306318268	2.0634056821	1.3982061262
2	72	1	24	2	170	(B73×CML103)S5	N	M	10	11.8333	36	12	115	30	30	0.9548072436	100.256	31.731	2.2902916455	1.0605291363	3.5031308174	0.3742273293	0.4447818656	0.7392903665	0.1250443428	1.8079312296	2.2876967338
5	162	57	53	2	171	(B73×CML103)S5	S	E	10	12.33333	59	14	140	53	53	3.1123300052	91.672	27.174	2.2000338467	0.7953968523	1.5907937045	0.2227730273	0.4483316511	0.7687825218	0.1201740582	1.686222359	1.0204772381
5	162	57	53	2	171	(B73×CML103)S5	S	M	10	12.33333	59	14	140	53	53	2.1188802236	73.008	29.056	2.8713262255	1.8841315507	2.2000338467	0.190689694	0.3495790523	0.6495546641	0.091352648	1.554776454	1.0280927399
3	92	47	31	2	172	(B73×CML103)S5	S	E	13	10.433333	48	15	145	70	70	1.6682611729	93.548	29.522	2.3918316692	1.1507869352	2.5328594799	0.2151701995	0.4650869428	0.6209619544	0.0956380705	2.2979608185	2.001353867
3	92	47	31	2	172	(B73×CML103)S5	S	M	13	10.433333	48	15	145	70	70	0.8718691866	71.796	28.034	2.6118350539	1.5964348169	1.8559259886	0.1851787685	0.3497904662	0.5365392964	0.1139482981	1.6633162128	1.3144356067
5	166	23	56	2	173	(B73×CML103)S5	N	E	10	12	22	10	100	54	54	0.894402609	112.212	27.64	2.2451627461	0.8518079765	1.2184802843	0.2003251106	0.3983241448	0.6429760261	0.1335106967	1.5442471485	0.7021492638
5	166	23	56	2	173	(B73×CML103)S5	N	M	10	12	22	10	100	54	54	0.8816753363	94.644	28.914	2.5385005923	1.7656681898	1.398995882	0.2361324023	0.4202059829	0.6616801009	0.105232765	1.4887283118	0.8620748012
5	170	19	58	2	174	(B73×CML103)S5	N	E	10	12.366667	31	8	90	56	56	1.4689756362	105.52	29.658	2.0872115981	0.8123201895	1.7656681898	0.1950038899	0.3664946555	0.6168856912	0.1005745845	1.2041556912	0.8011507869
5	170	19	58	2	174	(B73×CML103)S5	N	M	10	12.366667	31	8	90	56	56	2.3607139228	137.748	42.278	2.1718282845	0.8405257517	2.2395216337	0.2181673578	0.4673158234	0.731081989	0.1248464291	1.509501379	0.9199526147
3	94	21	31	2	175	(B73×CML103)S5	S	E	13	10.25	21	8	95	71	.	.	.	.	.	.	.	.	.	.	.	.	.
3	94	21	31	2	175	(B73×CML103)S5	S	M	13	10.25	21	8	95	71	71	2.6723366581	114.088	29.988	2.6513228409	1.3143791956	0.3835956451	0.2049462299	0.5158509959	0.6557933538	0.1340684802	1.8053357924	0.6960568624
2	53	48	17	2	176	(B73×CML103)S5	S	E	10	10.28333	57	20	175	22	22	1.0340791356	68.94	27.924	2.3974727816	1.3651492074	1.1677102725	0.2030456018	0.3063825374	0.5915049183	0.1033466112	1.302479266	0.7295650702
2	53	48	17	2	176	(B73×CML103)S5	S	M	10	10.28333	57	20	175	22	22	0.0221835396	41.592	27.846	1.9687482372	0.5866756924	0.1353866983	0.2030456018	0.1777481042	0.552802375	0.0576763858	1.4477257448	0.6869182603
2	56	47	20	2	177	(B73×CML103)S5	N	E	10	11	57	20	175	24	24	3.8750648143	160.68	36.334	2.4651661308	0.9702713375	1.8954137756	0.2979983259	0.4328258113	0.7951338016	0.1579418518	1.3660549353	0.6610255542
2	56	47	20	2	177	(B73×CML103)S5	N	M	10	11	57	20	175	24	24	3.2191648732	92.004	27.837	2.3410616574	1.0943758109	1.320020308	0.2181937656	0.2945870752	0.628919419	0.0835099646	1.3907957459	0.8072431884
2	47	15	15	2	178	(B73×CML103)S5	S	E	9	14.58333	27	10	95	20	20	3.4841753868	125.612	27.831	4.0277542731	2.5836294917	1.1846336097	0.2394824425	0.6253237177	0.7830115132	0.1347996594	1.3939322905	1.9053985446
2	47	15	15	2	178	(B73×CML103)S5	S	M	9	14.58333	27	10	95	20	20	2.6344812823	103.096	27.614	3.4128730186	1.8784904383	0.9589891127	0.2173165147	0.484804879	0.6655764442	0.1017105552	1.2936527657	1.469791843
3	106	22	36	2	179	(B73×CML103)S5	N	E	13	11.633333	21	8	95	76	76	1.4980451334	109.24	25.9	2.797991764	1.1451458228	0.5302645682	0.1480009432	0.2506127404	0.6631636008	0.1181984602	1.6691503867	0.8788289051
3	106	22	36	2	179	(B73×CML103)S5	N	M	13	11.633333	21	8	95	76	76	2.3286919542	104.192	27.006	3.0574829356	1.517459243	0.4851356688	0.1745321743	0.2715457547	0.7092526184	0.1181984602	1.6890579587	0.7859197834
3	94	22	32	2	180	(B73×CML103)S5	N	E	13	10.25	21	8	95	71	71	1.5308186129	112.66	29.933	2.8995317877	1.5287414678	0.620522367	0.1975932887	0.4701855857	0.6358591683	0.1212546726	1.9374466209	0.60010154
3	94	22	32	2	180	(B73×CML103)S5	N	M	13	10.25	21	8	95	71	71	1.0503734507	108.044	29.105	2.7472217521	1.4441247814	0.4738534439	0.1853383868	0.4219832082	0.6070653447	0.1047797773	1.7884705803	0.6168556439
3	95	17	31	2	181	(B73×CML103)S5	S	E	13	10.25	31	9	90	71	71	2.4855651372	117.508	34.021	2.6569639533	1.2466858464	0.4682123315	0.1828874064	0.4803334546	0.6868020869	0.1175935848	1.653548883	0.8041969876
3	95	17	31	2	181	(B73×CML103)S5	S	M	13	10.25	31	9	90	71	71	2.1243096956	102.348	33.112	2.9220962374	1.5287414678	0.6092401422	0.1853383868	0.4169092737	0.6358591683	0.1084408651	1.6394945396	0.964122525
1	26	19	10	2	182	(B73×CML103)S5	N	E	8	14.5	29	10	95	11	.	.	.	.	.	.	.	.	.	.	.	.	.
1	26	19	10	2	182	(B73×CML103)S5	N	M	8	14.5	29	10	95	11	11	1.5973712593	124.3	29.406	2.3523438822	1.0041180121	3.260562983	0.2693404501	0.473831618	0.7669234332	0.1746747882	1.7250843158	0.9306143171
5	179	19	59	2	183	(B73×CML103)S5	S	E	10	14.55	31	8	90	60	60	1.5084395846	107.28	30.376	2.7246573024	1.3143791956	1.359508095	0.239860048	0.5096770389	0.6955785769	0.1137300424	1.8228992233	1.032662041
5	179	19	59	2	183	(B73×CML103)S5	S	M	10	14.55	31	8	90	60	60	1.7461727557	112.876	28.966	2.2508038585	0.9251424381	2.3410616574	0.2503258611	0.5096770389	0.7096310394	0.115750361	1.7985706841	0.9169064139
8	266	17	90	2	184	(B73×CML103)S5	N	E	14	14.5	28	6	85	113	113	1.5012733074	103.644	27.31	2.3410616574	1.0323235742	4.3210921194	0.1842934293	0.3382766047	0.5878544591	0.0985733685	1.5216902713	1.5535623625
8	266	17	90	2	184	(B73×CML103)S5	N	M	14	14.5	28	6	85	113	113	1.2818416409	101.12	27.863	2.6061939414	1.5061770181	4.2308343205	0.198919892	0.4166186856	0.5856926308	0.100299377	1.4690190899	1.8734134371
2	52	36	17	2	185	(B73×CML103)S5	S	E	10	10.28333	21	13	110	22	22	1.0408161236	88.6	28.031	2.216957184	0.817961302	1.1338635979	0.2219577055	0.689427294	0.6495587332	0.1386372399	1.489979266	0.9229988154
2	52	36	17	2	185	(B73×CML103)S5	S	M	10	10.28333	21	13	110	22	22	1.5272266564	109.688	28.193	2.3974727816	0.9307835505	1.3425847577	0.2471738438	0.7265883525	0.6796607114	0.1552445946	1.4186764491	1.1149094601
5	174	60	58	2	186	(B73×CML103)S5	N	E	10	13.75	59	14	140	58	58	2.5722259726	71.796	28.034	2.3861905568	0.7277035031	1.5287414678	0.2081559969	0.3039559148	0.5960535078	0.0796028515	1.8751648411	1.3007277035
5	174	60	58	2	186	(B73×CML103)S5	N	M	10	13.75	59	14	140	58	58	3.4975518434	55.656	29.363	3.0405595984	1.6697692785	1.8051559768	0.1548023384	0.2270891506	0.5569910078	0.0698842287	1.6919547498	1.1682179726
6	209	46	69	2	187	(B73×CML103)S5	S	E	14	11.433333	36	10	95	104	104	2.2863144752	101.684	31.786	2.7359395273	1.5231003554	3.6103119535	0.392169597	0.6149190433	0.7132101717	0.0841690399	1.963212852	1.4591301405
6	209	46	69	2	187	(B73×CML103)S5	S	M	14	11.433333	36	10	95	104	104	1.561273221	99.492	33.002	2.8431206634	1.4328425566	3.0631240481	0.4085912423	0.5942944116	0.7267865875	0.0932354579	1.8403202785	0.9747842274
5	160	33	54	2	188	(B73×CML103)S5	N	E	10	12	22	10	100	52	.	.	.	.	.	.	.	.	.	.	.	.	.
5	160	33	54	2	188	(B73×CML103)S5	N	M	10	12	22	10	100	52	.	.	.	.	.	.	.	.	.	.	.	.	.
3	87	26	29	2	189	(B73×CML103)S5	S	E	10	15.58	23	9	110	68	68	0.5404007571	56.752	28.755	2.1154171603	0.6882157161	0.9307835505	0.1883211501	0.2586259558	0.5338699491	0.0674630256	1.3371498853	0.7554577763
3	87	26	29	2	189	(B73×CML103)S5	S	M	10	15.58	23	9	110	68	68	0.3494222194	55.54	27.733	2.0082360241	0.6374457043	0.738985728	0.1883211501	0.2067376911	0.5200450643	0.0642587776	1.1058991608	0.8575055001
7	223	51	76	2	190	(B73×CML103)S5	N	E	13	11.683333	34	9	100	79	79	2.2281147951	114.42	30.651	2.3072149828	0.5753934676	1.7882326395	0.226777416	0.4803469891	0.6912184943	0.1754592672	1.8177992943	0.5330851244
7	223	51	76	2	190	(B73×CML103)S5	N	M	13	11.683333	34	9	100	79	79	1.6632533637	112.444	30.9	2.2113160715	0.462571219	1.8051559768	0.2321356523	0.4570067402	0.6513503887	0.1636209449	1.6872432221	0.5544085294
2	68	41	23	2	191	(B73×CML103)S5	S	E	10	11.5	66	17	155	29	29	1.7336883575	115.4	28.413	2.2902916455	0.9871946748	2.3692672195	0.294835958	0.6036943843	0.7010255947	0.1053473666	1.8532116773	0.6945337621
2	68	41	23	2	191	(B73×CML103)S5	S	M	10	11.5	66	17	155	29	29	1.2332746857	92.236	31.097	2.1887516218	0.9025779884	1.9066960005	0.2408823853	0.457815177	0.6317100854	0.0748633551	1.7126389737	0.779827382
4	129	33	44	2	192	(B73×CML103)S5	N	E	9	12.16667	41	14	125	39	39	3.2904598188	125.612	27.831	2.1605460597	0.778473515	2.1943927342	0.189735464	0.5328659437	0.9391489524	0.231211054	1.7881253824	0.7813504823
4	129	33	44	2	192	(B73×CML103)S5	N	M	9	12.16667	41	14	125	39	39	2.4158678134	92.552	27.533	2.4877305805	1.5343825802	2.0533649236	0.1666026153	0.3470747861	0.7243634511	0.1204515603	1.6975325631	0.9488915214
7	223	60	76	2	193	(B73×CML103)S5	N	E	13	11.683333	34	9	100	79	79	0.687508763	84.316	27.866	2.6513228409	1.2692502962	1.7543859649	0.226777416	0.4155129642	0.6072856405	0.1281059779	1.6930457142	0.7310881706
7	223	60	76	2	193	(B73×CML103)S5	N	M	13	11.683333	34	9	100	79	79	0.7393837924	94.86	27.947	2.1549049473	0.3779545326	1.6697692785	0.2455312433	0.4258864082	0.6492520674	0.148823042	1.8119968022	0.7554577763
8	270	55	89	2	194	(B73×CML103)S5	S	E	14	13.9	33	7	110	115	.	.	.	.	.	.	.	.	.	.	.	.	.
8	270	55	89	2	194	(B73×CML103)S5	S	M	14	13.9	33	7	110	115	.	.	.	.	.	.	.	.	.	.	.	.	.
7	253	8	85	2	195	(B73×CML103)S5	S	E	13	15.666667	28	6	85	92	92	2.7909189169	138.58	29.956	3.1477407345	1.6754103909	2.6231172787	0.277601987	0.5110984051	0.7369555597	0.2272038864	1.6018945697	1.0935860552
7	253	8	85	2	195	(B73×CML103)S5	S	M	13	15.666667	28	6	85	92	92	3.1521951133	107.712	28.442	3.0067129238	1.6077170418	2.4200372313	0.2475332585	0.3746904805	0.6466828994	0.1748758215	1.4611214032	1.0478930445
1	21	39	7	2	196	(B73×CML103)S5	S	E	8	14.5	23	12	95	9	9	3.1839880519	139.344	28.685	3.1251762848	1.4215603317	2.7077339651	0.2089460131	0.4369108173	0.7724362332	0.1498138489	1.5252808936	0.7265188695
1	21	39	7	2	196	(B73×CML103)S5	S	M	8	14.5	23	12	95	9	9	2.2832136821	117.924	27.86	2.9051729001	1.241044734	2.0533649236	0.2065763448	0.3888338942	0.6752410097	0.1337358579	1.4731285757	0.7295650702
7	258	60	85	2	197	(B73×CML103)S5	S	E	14	9.966667	33	7	110	94	81	1.9809426843	94.096	29.218	2.5046539178	1.201556947	3.3903085688	0.2411355435	0.4310269967	0.6580943688	0.1203133756	1.4105995694	1.0753088509
7	258	60	85	2	197	(B73×CML103)S5	S	M	14	9.966667	33	7	110	94	81	1.5055526897	93.88	30.185	2.3692672195	1.0323235742	3.4241552434	0.2723450117	0.4616019649	0.7066886069	0.1247364769	1.3732330213	1.2078185818
5	164	47	55	2	198	(B73×CML103)S5	S	E	10	12.33333	59	14	140	53	53	2.511893324	104.308	28.636	2.1943927342	0.896936876	1.7487448525	0.1761063606	0.3911590939	0.7444953656	0.1201740582	1.5889523893	0.7752580809
5	164	47	55	2	198	(B73×CML103)S5	S	M	10	12.33333	59	14	140	53	53	2.2062164681	110.02	28.856	2.3523438822	1.0154002369	2.0308004739	0.1790230273	0.3911590939	0.7422874423	0.1219753963	1.5468896997	0.8041969876
2	53	48	18	2	199	(B73×CML103)S5	N	E	10	10.28333	57	20	175	22	22	0.5813535427	64.656	27.759	2.1097760478	0.738985728	0.9477068878	0.2440218265	0.3406850529	0.6753604288	0.1033466112	1.3183243364	0.8544592994
2	53	48	18	2	199	(B73×CML103)S5	N	M	10	10.28333	57	20	175	22	22	1.3561071614	87.504	28.639	2.1718282845	0.738985728	1.1564280476	0.2660859476	0.4350169706	0.7742669283	0.1282576432	1.5533595476	0.7706887798
5	184	39	61	2	200	(B73×CML103)S5	S	E	10	14.266667	28	9	110	62	62	3.0987638298	100.472	30.764	2.2056749591	0.9815535624	2.2282394088	0.2137379829	0.5041993724	0.706119453	0.1054496619	1.4784394998	0.895583009
5	184	39	61	2	200	(B73×CML103)S5	S	M	10	14.266667	28	9	110	62	62	1.694829236	91.124	27.478	2.2338805212	0.896936876	2.0533649236	0.1964625633	0.4490523136	0.6185147082	0.0889654985	1.3986229861	1.0433237434
1	3	23	1	2	201	B73	S	E	8	12	23	12	95	1	1	2.7979207025	132.652	30.703	2.3015738704	1.0097591245	4.0898065098	0.2834214964	0.4283150869	0.8258026855	0.1270256693	1.7205397528	1.3753596209
2	39	23	14	2	201	B73	N	E	8	16	21	13	110	16	.	.	.	.	.	.	.	.	.	.	.	.	.
3	77	41	26	2	201	B73	N	E	10	15.166667	66	17	155	63	63	1.7729507685	116.828	28.468	3.0913296102	1.9631071247	0.9082191008	0.3352308332	0.4834479867	0.8281882847	0.1265194002	1.7184655538	0.8696903029
4	113	50	37	2	201	B73	S	E	9	10.166667	48	15	145	32	32	2.6251446464	84.316	27.866	3.0405595984	2.2056749591	2.7133750776	0.1950617597	0.3767595839	0.6264488345	0.0977240334	1.5613185357	2.1216787951
5	150	52	50	2	201	B73	N	E	9	15.533333	76	31	175	47	47	2.7427879783	130.676	30.952	3.4467196931	2.2564449709	3.0631240481	0.3183286684	0.3735770415	0.7679215386	0.144118787	1.675185234	1.7546116094
6	187	59	63	2	201	B73	S	E	14	10.25	36	10	95	95	95	1.7733834397	100.804	31.427	2.2790094207	1.3764314323	4.3662210188	0.3117907033	0.4577054784	0.7317761575	0.1551728988	1.589676262	1.2139109832
7	224	48	76	2	201	B73	N	E	13	11.683333	34	9	100	79	.	.	.	.	.	.	.	.	.	.	.	.	.
8	261	36	87	2	201	B73	S	E	14	13.9	27	7	120	111	111	1.8891678278	103.976	27.973	2.3861905568	1.3707903199	5.6918824392	0.2042614666	0.3319717735	0.5707224048	0.1131575746	1.6270701939	1.9160602471
1	3	23	1	2	201	B73	S	M	8	12	23	12	95	1	1	1.443443293	95.308	30.24	2.4087550065	1.5513059175	2.6964517403	0.2652239227	0.3841756211	0.6579024662	0.0840097454	1.6152472737	1.4119140294
2	39	23	14	2	201	B73	N	M	8	16	21	13	110	16	.	.	.	.	.	.	.	.	.	.	.	.	.
3	77	41	26	2	201	B73	N	M	10	15.166667	66	17	155	63	63	1.3038393248	100.804	31.427	3.6892875275	3.379026344	0.8292435268	0.3567674014	0.5127033059	0.8326962703	0.115260554	1.7275289979	1.5154848536
4	113	50	37	2	201	B73	S	M	9	10.166667	48	15	145	32	32	1.3045855041	92.884	28.196	2.7528628646	2.1041349354	3.2549218706	0.2091462667	0.3362620427	0.6695640822	0.108961191	1.7295348137	2.1064477915
5	150	52	50	2	201	B73	N	M	9	15.533333	76	31	175	47	47	2.186950243	106.084	33.581	3.221075196	1.8164382016	2.5723472669	0.2859911261	0.3649704841	0.7255486572	0.1100927814	1.7395166139	1.5916398714
6	187	59	63	2	201	B73	S	M	14	10.25	36	10	95	95	95	1.6996831783	93.78	32.782	2.3692672195	1.4046369944	4.4395554803	0.3089871147	0.4260025798	0.7098413353	0.1386893823	1.6254229711	1.7652733119
7	224	48	76	2	201	B73	N	M	13	11.683333	34	9	100	79	79	0.9435902574	111.016	30.845	2.2790094207	0.8236024144	3.4862074801	0.2294565341	0.4155129642	0.6366621393	0.1724996866	1.8090955561	1.1088170587
8	261	36	87	2	201	B73	S	M	14	13.9	27	7	120	111	111	2.0445852345	107.944	31.702	2.5328594799	1.6246403791	5.7313702262	0.2278645495	0.3965785151	0.5934319817	0.1269190425	1.6270701939	1.5992553732
1	35	14	11	2	202	CML103	S	E	8	15.5	27	10	95	15	15	2.5993901306	77.624	29.884	2.3861905568	0.9364246629	2.679528403	0.1877005635	0.2862326998	0.5940853089	0.1204849942	1.3645273724	0.968691826
2	65	49	22	2	202	CML103	N	E	10	10.98333	66	17	155	28	28	1.9460858847	111.896	31.204	2.5159361426	1.1112991482	1.8672082135	0.2649797831	0.5255640199	0.6995961445	0.2266694235	1.3028232108	0.6655948553
3	87	21	30	2	202	CML103	N	E	10	15.58	23	9	110	68	68	0.8996222922	68.06	27.565	2.2000338467	0.8687313138	1.16206916	0.2917747904	0.370595369	0.6513814699	0.0914948849	1.4832029744	1.1575562701
4	133	10	45	2	202	CML103	S	E	9	14.23333	35	11	90	41	41	1.9940408909	59.06	29.169	2.1492638348	0.8292435268	2.482089468	0.1927079468	0.3190882468	0.6610522426	0.0788602584	1.3727044679	1.1331866644
5	183	30	62	2	202	CML103	N	E	10	14.266667	28	9	110	62	.	.	.	.	.	.	.	.	.	.	.	.	.
6	215	15	72	2	202	CML103	N	E	14	12	30	8	90	107	107	2.0040981319	111.232	29.878	2.177469397	0.8292435268	2.8826084504	0.2097102567	0.3679769159	0.6820321987	0.1165627744	1.783895769	0.7874428837
7	233	45	77	2	202	CML103	S	E	13	12.2	34	9	100	83	83	2.8730431221	86.524	30.877	2.2056749591	0.5189823433	1.8107970892	0.1953209235	0.3152204257	0.6069785018	0.0920263805	1.5754474098	0.7067185649
8	282	59	94	2	202	CML103	N	E	14	14.883333	22	7	100	120	120	2.4633270459	69.388	30.217	2.4651661308	0.9477068878	2.098493823	0.3496382992	0.5474430291	0.7385259776	0.085316603	1.4281266233	0.7356574717
1	35	14	11	2	202	CML103	S	M	8	15.5	27	10	95	15	15	2.0271363612	60.156	28.561	2.640040616	1.1451458228	1.9574660123	0.1822657809	0.2438658528	0.5513530123	0.1305165219	1.170134849	0.8300896937
2	65	49	22	2	202	CML103	N	M	10	10.98333	66	17	155	28	28	2.3259808904	82.356	32.342	2.3128560952	0.8348846393	1.0436057991	0.1981646383	0.3614854966	0.6282676513	0.1203089994	1.4640972886	0.7341343713
3	87	21	30	2	202	CML103	N	M	10	15.58	23	9	110	68	68	1.4470941001	69.72	30.88	2.0138771366	0.6374457043	1.3764314323	0.2781624693	0.425214595	0.7297224837	0.089892761	1.2641233407	0.6457945507
4	133	10	45	2	202	CML103	S	M	9	14.23333	35	11	90	41	41	1.0717915275	77.076	30.188	2.2451627461	1.4554070063	2.5892706042	0.1895295959	0.4159219388	0.6370137811	0.0898757851	1.2561167902	1.1149094601
5	183	30	62	2	202	CML103	N	M	10	14.266667	28	9	110	62	62	1.7088813566	73.224	28.089	2.0082360241	0.6430868167	1.0548880239	0.1964625633	0.3098716413	0.5899479436	0.0951470598	1.4344028026	0.779827382
6	215	15	72	2	202	CML103	N	M	14	12	30	8	90	107	107	2.7425837841	91.788	28.804	2.3072149828	0.9871946748	2.6738872906	0.2042990013	0.3538958087	0.6225683175	0.0963464333	1.5129820837	0.8224741919
7	233	45	77	2	202	CML103	S	M	13	12.2	34	9	100	83	83	1.7627712187	95.524	29.273	2.1210582727	0.5302645682	2.3974727816	0.2239677042	0.3879638936	0.6354765602	0.0938598012	1.4927568596	0.6823489592
8	282	59	94	2	202	CML103	N	M	14	14.883333	22	7	100	120	120	1.2614600681	74.652	28.144	2.9615840244	1.6359226039	2.4990128053	0.2408602519	0.3423459417	0.5846949621	0.0763357962	1.2994976683	0.6838720596
7	235	56	79	3	1	(B73×CML228)S5	S	E	14	9.883333	34	9	100	84	84	1.215880702	70.368	27.979	1.7656681898	0.9589891127	1.9236193377	0.1509986734	0.2507588464	0.4905703947	0.0763732118	1.3631548189	0.6838720596
7	235	56	79	3	1	(B73×CML228)S5	S	M	14	9.883333	34	9	100	84	84	1.9433512505	103.76	28.94	1.9461837874	1.122581373	3.999548711	0.191588468	0.3257112576	0.5374214911	0.1179162385	1.4279066038	0.6290404468
8	265	4	89	3	2	(B73×CML228)S5	S	E	14	14.5	28	6	85	113	113	2.350434904	137.916	28.63	2.6118350539	1.2297625092	4.3605799064	0.3130063006	0.4544390005	0.7089168433	0.1279155127	1.6665360199	1.9069216449
8	265	4	89	3	2	(B73×CML228)S5	S	M	14	14.5	28	6	85	113	52	2.9093800246	112.328	29.27	3.5482597168	2.2000338467	2.2000338467	0.1990697388	0.3194836186	0.6188509603	0.1115495351	1.2171010099	0.7996276866
6	202	29	68	3	3	(B73×CML228)S5	N	E	14	11.333333	28	9	110	101	101	2.6271010718	92.452	30.13	2.0759293733	0.7333446156	1.6923337282	0.1837613994	0.2751416456	0.5912247347	0.1270691562	1.8112411088	0.711287866
6	202	29	68	3	3	(B73×CML228)S5	N	M	14	11.333333	28	9	110	101	101	0.7331075782	80.696	29.027	2.1661871721	0.8687313138	2.1549049473	0.181435818	0.2862421848	0.5728713	0.1170220784	1.5319618295	0.8727365036
6	217	10	73	3	4	(B73×CML228)S5	S	E	14	12.583333	30	8	90	108	108	7.1524272905	130.676	30.952	2.2113160715	1.1000169233	3.1026118351	0.3413841384	0.6072087965	0.7409754363	0.1495549032	1.8661115922	1.0646471484
6	217	10	73	3	4	(B73×CML228)S5	S	M	14	12.583333	30	8	90	108	108	3.8560496835	99.608	34.632	2.4369605686	1.1000169233	2.9108140125	0.3247174717	0.4356401691	0.6846007616	0.1332093107	2.2653373986	1.8079201218
7	250	28	84	3	5	(B73×CML228)S5	N	E	13	15.533333	27	7	120	90	90	2.1200538428	95.856	29.936	2.4538839059	1.4836125684	3.1759462966	0.2329510361	0.3479525061	0.6020689805	0.0937565438	1.9360642757	1.0890167541
7	250	28	84	3	5	(B73×CML228)S5	N	M	13	15.533333	27	7	120	90	90	2.4127607669	73.556	28.752	2.5554239296	2.0533649236	2.9333784622	0.2164103934	0.2957448689	0.5593092069	0.0717116141	1.7677725701	0.9808766289
6	207	26	70	3	6	(B73×CML228)S5	N	E	14	11.433333	28	9	110	104	104	1.3302501187	89.048	30.324	2.3692672195	1.6077170418	2.5667061545	0.2197423214	0.3854700156	0.5616068616	0.1059284431	1.8695804151	1.152986969
6	207	26	70	3	6	(B73×CML228)S5	N	M	14	11.433333	28	9	110	104	104	1.385943188	83.236	32.701	2.482089468	2.2000338467	2.3974727816	0.2005837353	0.3235961205	0.527665822	0.0950487415	1.6793895275	0.874259604
5	174	56	58	3	7	(B73×CML228)S5	N	E	10	13.75	59	14	140	58	58	4.5195343164	110.484	35.376	2.4538839059	1.6641281661	2.2959327579	0.2615096555	0.3705737772	0.6782903499	0.1281959651	2.1262305219	1.3723134202
5	174	56	58	3	7	(B73×CML228)S5	N	M	10	13.75	59	14	140	58	58	1.8634108905	95.424	31.87	2.8205562137	2.5554239296	1.9574660123	0.1969236478	0.288582562	0.5754942973	0.1022796378	1.837844267	1.1773565747
7	257	49	85	3	8	(B73×CML228)S5	S	E	14	9.983333	33	7	110	93	93	2.3537584967	103.212	29.244	2.8261973261	0.9815535624	1.6923337282	0.1792402872	0.4241708526	0.5654890985	0.1017030788	1.5564950931	1.037231342
7	257	49	85	3	8	(B73×CML228)S5	S	M	14	9.983333	33	7	110	93	93	1.5829846022	89.596	30.02	3.0179951486	1.3764314323	1.5625881424	0.1850082503	0.3264054895	0.5338026008	0.100080906	1.4545061939	1.0509392452
1	2	13	1	3	9	(B73×CML228)S5	S	E	8	12	29	10	95	1	1	2.4581148773	117.956	36.314	2.1492638348	2.3184972076	1.8784904383	0.2166970597	0.3997542561	0.6003366767	0.1083230937	1.6942166331	0.7661194788
1	2	13	1	3	9	(B73×CML228)S5	S	M	8	12	29	10	95	1	1	1.9920683404	141.12	33.63	2.177469397	0.8461668641	2.3974727816	0.2439934201	0.537365532	0.6866853609	0.1232851542	1.7088405885	0.8194279912
3	111	28	38	3	10	(B73×CML228)S5	N	E	13	10.73333	21	8	95	78	31	1.6469266827	138.796	28.989	2.8656851131	1.5964348169	0.4400067693	0.284853924	0.4452804841	0.6376848666	0.1476413912	1.5772172188	0.7981045862
3	111	28	38	3	10	(B73×CML228)S5	N	M	13	10.73333	21	8	95	78	31	1.3201035879	115.068	27.75	2.9954306989	1.6189992667	0.8800135387	0.2436745868	0.3853303128	0.6376848666	0.1309201245	1.6262170535	1.6708410899
3	77	43	25	3	11	(B73×CML228)S5	S	E	10	14.966667	66	17	155	64	53	1.8544454831	97.5	29.024	2.4933716929	1.782591527	1.9631071247	0.146939694	0.4119491147	0.550198116	0.1111673675	1.5521475359	0.6138094432
3	77	43	25	3	11	(B73×CML228)S5	S	M	10	14.966667	66	17	155	64	53	0.9228588747	73.772	27.785	2.6118350539	1.8841315507	1.5287414678	0.1352730273	0.28720899	0.5192871899	0.0859486336	1.1972435926	0.6579793535
7	233	41	78	3	12	(B73×CML228)S5	N	E	13	12.2	34	9	100	83	83	2.8616117511	127.372	28.549	2.2395216337	0.8630902014	2.9728662492	0.2621634117	0.4165416846	0.6661667769	0.125027952	1.6809491462	0.6884413606
7	233	41	78	3	12	(B73×CML228)S5	N	M	13	12.2	34	9	100	83	83	2.3586314294	116.396	30.402	2.2677271958	0.7728324025	3.142099622	0.2844442411	0.5048730385	0.6946648353	0.1158608489	1.2903075816	0.7067185649
6	221	41	74	3	13	(B73×CML228)S5	N	E	14	12.3	34	9	100	109	109	2.0242836624	117.824	30.457	3.1985107463	1.9236193377	2.9785073617	0.2923986157	0.4829355917	0.6673620755	0.1209501163	1.726554252	1.7607040108
6	221	41	74	3	13	(B73×CML228)S5	N	M	14	12.3	34	9	100	109	109	1.7683026456	106.848	32.31	3.4354374683	2.8261973261	2.561065042	0.2783581792	0.437446295	0.6257319265	0.110734121	1.5376223765	1.3860213234
2	45	40	15	3	14	(B73×CML228)S5	S	E	10	10.5	21	13	110	19	19	1.1954361786	99.26	29.742	2.5385005923	1.1733513849	0.6374457043	0.1634803367	0.3441723888	0.5614160714	0.0922259931	1.3393102368	1.2245726857
2	45	40	15	3	14	(B73×CML228)S5	S	M	10	10.5	21	13	110	19	19	1.1595990227	92.784	30.793	2.6851695154	1.4666892311	0.5584701303	0.1601722081	0.3309348699	0.5591176737	0.097187717	1.1421454204	1.0707395498
6	215	19	72	3	15	(B73×CML228)S5	N	E	14	12	30	8	90	107	107	2.4092102611	111.896	31.204	2.2677271958	1.2297625092	3.5087719298	0.2124158844	0.4468311161	0.6335801473	0.1092113776	1.5883910477	1.3281435099
6	215	19	72	3	15	(B73×CML228)S5	N	M	14	12	30	8	90	107	107	2.4232766545	99.16	32.339	2.3128560952	1.2579680713	3.3338974446	0.207004629	0.4186689018	0.5961399259	0.0981842825	1.4459518935	1.2809273989
8	290	14	97	3	16	(B73×CML228)S5	S	E	14	15.183333	24	14	80	123	123	1.5432777185	128.036	29.875	4.0108309359	4.3662210188	0.5077001185	0.2266382187	0.3947088096	0.5996410322	0.1524137043	1.5287202119	2.2130648164
8	290	14	97	3	16	(B73×CML228)S5	S	M	14	15.183333	24	14	80	123	123	1.6997324391	108.044	29.105	3.6836464151	3.3451796694	0.7615501777	0.1929627857	0.3091409863	0.5574045076	0.1228314778	1.5596729119	2.095786089
7	243	29	82	3	17	(B73×CML228)S5	N	E	13	14.416667	27	7	120	87	87	2.6678711405	103.992	32.2	2.0702882608	0.7333446156	2.1831105094	0.2448834169	0.4504778609	0.6489967091	0.1158794477	1.8141428461	0.7082416653
7	243	29	82	3	17	(B73×CML228)S5	N	M	13	14.416667	27	7	120	87	.	.	.	.	.	.	.	.	.	.	.	.	.
6	192	9	64	3	18	(B73×CML228)S5	N	E	14	10.35	35	11	95	97	97	1.8888529445	85.644	30.518	2.6287583912	1.5061770181	2.4031138941	0.1920467276	0.3892939605	0.6127797082	0.0761706872	1.7777326663	0.7387036724
6	192	9	64	3	18	(B73×CML228)S5	N	M	14	10.35	35	11	95	97	97	0.8539562203	95.972	31.566	2.2451627461	1.0097591245	2.0646471484	0.1668173698	0.255845994	0.5472281711	0.0683616734	1.5587353048	0.9702149264
2	39	30	13	3	19	(B73×CML228)S5	S	E	8	17	21	13	110	17	17	2.6641042235	129.58	31.56	2.640040616	1.3087380832	3.8246742258	0.1852493306	0.36904511	0.6223236102	0.1539504973	1.456452424	2.0455237773
2	39	30	13	3	19	(B73×CML228)S5	S	M	8	17	21	13	110	17	17	2.7352198499	127.272	31.146	2.9220962374	1.4497658938	3.7569808766	0.1781403259	0.4267429311	0.6314097992	0.1375677975	1.3538719843	2.2526654256
3	105	38	35	3	20	(B73×CML228)S5	S	E	13	11.58333	21	8	95	75	75	1.3355591767	84.432	29.496	2.8544028882	2.9390195747	0.4400067693	0.1603325511	0.2478973729	0.5455206393	0.0971388	1.6034634834	0.7280419699
3	105	38	35	3	20	(B73×CML228)S5	S	M	13	11.58333	21	8	95	75	75	0.709258719	83.552	29.137	2.8600440007	2.6174761663	0.2933378462	0.1659129083	0.2565865487	0.5300123471	0.0971388	1.5189964784	0.9321374175
5	166	24	55	3	21	(B73×CML228)S5	S	E	10	12	22	10	100	54	.	.	.	.	.	.	.	.	.	.	.	.	.
5	166	24	55	3	21	(B73×CML228)S5	S	M	10	12	22	10	100	54	.	.	.	.	.	.	.	.	.	.	.	.	.
6	211	60	71	3	22	(B73×CML228)S5	S	E	14	11.5	34	9	100	105	.	.	.	.	.	.	.	.	.	.	.	.	.
6	211	60	71	3	22	(B73×CML228)S5	S	M	14	11.5	34	9	100	105	105	0.7758966536	91.456	28.141	2.4651661308	1.3030969707	4.2421165454	0.2042070123	0.3559033644	0.5209870716	0.1049217527	1.6603085606	1.0829243527
8	265	5	90	3	23	(B73×CML228)S5	N	E	14	14.5	28	6	85	113	113	0.905302095	62.132	28.312	2.6964517403	2.916455125	2.3805494444	0.1257875788	0.1518764812	0.4127463677	0.0692312243	1.1898618288	0.6823489592
8	265	5	90	3	23	(B73×CML228)S5	N	M	14	14.5	28	6	85	113	113	0.6274418784	68.392	28.228	2.8318384385	2.3410616574	2.7472217521	0.1228622862	0.1869953451	0.4084227111	0.0657792073	1.0976872615	0.7143340667
7	233	50	78	3	24	(B73×CML228)S5	N	E	13	12.2	34	9	100	83	112	2.9229769618	117.724	33.054	1.6302814915	1.4892536808	2.4200372313	0.2231173922	0.362312782	0.6778211544	0.1353018639	1.4759714746	1.1941106786
7	233	50	78	3	24	(B73×CML228)S5	N	M	13	12.2	34	9	100	83	83	2.655847074	106.068	29.354	2.1041349354	0.8630902014	2.6118350539	0.233516631	0.3801699506	0.6179392935	0.0993600631	1.6210697823	1.2291419868
7	257	42	85	3	25	(B73×CML228)S5	S	E	14	9.983333	33	7	110	93	93	2.5201874078	105.52	29.658	2.837479551	0.9871946748	3.2436396457	0.2744116781	0.7519723643	0.6967617317	0.1211691522	1.3233776093	0.7752580809
7	257	42	85	3	25	(B73×CML228)S5	S	M	14	9.983333	33	7	110	93	93	2.1061954914	89.596	30.02	2.9672251368	1.2861736334	2.6061939414	0.2282679735	0.4903062453	0.6062288812	0.1065695972	1.4107966657	1.1331866644
5	180	9	60	3	26	(B73×CML228)S5	N	E	10	14.55	31	8	90	60	60	1.4543286762	120.348	29.904	2.059006036	0.7615501777	1.5513059175	0.1904375326	0.2989004937	0.5644222599	0.1117097238	1.6580057906	0.6549331528
5	180	9	60	3	26	(B73×CML228)S5	N	M	10	14.55	31	8	90	60	60	1.0586981004	104.308	28.636	2.216957184	1.0718113612	1.9292604502	0.1935895499	0.3266342497	0.5527118745	0.0935268561	1.5255504103	0.8377051955
6	202	22	68	3	27	(B73×CML228)S5	N	E	14	11.666667	28	9	110	102	.	.	.	.	.	.	.	.	.	.	.	.	.
6	202	22	68	3	27	(B73×CML228)S5	N	M	14	11.666667	28	9	110	102	.	.	.	.	.	.	.	.	.	.	.	.	.
8	278	19	94	3	28	(B73×CML228)S5	N	E	14	14.583333	24	14	80	118	118	1.9146782465	89.496	32.617	2.9277373498	2.1718282845	1.980030462	0.2956738712	0.3634202347	0.6665619332	0.0576691557	1.6493792469	1.3540362159
8	278	19	94	3	28	(B73×CML228)S5	N	M	14	14.583333	24	14	80	118	118	1.6575820281	80.596	31.624	2.4087550065	1.2184802843	1.6754103909	0.2824882172	0.2900506694	0.6196012518	0.0381651155	1.3769468145	0.8818751058
3	78	54	26	3	29	(B73×CML228)S5	N	E	10	14.966667	66	17	155	64	.	.	.	.	.	.	.	.	.	.	.	.	.
3	78	54	26	3	29	(B73×CML228)S5	N	M	10	14.966667	66	17	155	64	.	.	.	.	.	.	.	.	.	.	.	.	.
6	193	10	65	3	30	(B73×CML228)S5	S	E	14	10.75	35	11	95	98	98	0.8365725026	81.36	30.353	2.4482427935	1.3087380832	2.6287583912	0.3465971262	0.4754035948	0.7443794593	0.1282701398	1.5584988747	0.964122525
6	193	10	65	3	30	(B73×CML228)S5	S	M	14	10.75	35	11	95	98	98	1.071057693	67.628	29.499	2.2282394088	0.9420657754	1.9574660123	0.2762217911	0.4225915235	0.6991651317	0.1182371743	1.4980411231	0.711287866
6	222	52	73	3	31	(B73×CML228)S5	S	E	14	12.1	34	9	100	110	110	1.4885554333	89.812	29.053	3.0067129238	2.1887516218	3.2944096576	0.195517893	0.3376508352	0.5501811142	0.098080586	1.558243859	0.9047216111
6	222	52	73	3	31	(B73×CML228)S5	S	M	14	12.1	34	9	100	110	110	1.704561804	88.832	31.291	2.7697862018	2.0308004739	2.7867095391	0.1812998835	0.2935285535	0.5379305016	0.1092755707	1.6591660567	0.9473684211
8	267	26	89	3	32	(B73×CML228)S5	S	E	14	13.85	27	7	120	114	114	3.0207065754	81.244	28.723	2.9841484741	2.4031138941	0.699497941	0.2246707864	0.2530091204	0.5658459707	0.0950426492	1.4217092915	1.3509900152
8	267	26	89	3	32	(B73×CML228)S5	S	M	14	13.85	27	7	120	114	114	1.6624658206	83.104	26.844	3.5539008292	2.7810684267	0.5302645682	0.2378010385	0.3117160433	0.5611611895	0.0974425394	1.2909845249	1.3281435099
8	295	58	100	3	33	(B73×CML228)S5	N	E	14	15.166667	22	7	100	125	125	2.2657360905	85.86	29.551	3.3846674564	2.71901619	0.6882157161	0.2789373369	0.3344538918	0.6142907585	0.1083220191	1.2362115769	0.4706380098
8	295	58	100	3	33	(B73×CML228)S5	N	M	14	15.166667	22	7	100	125	125	2.5355743755	72.128	28.697	3.221075196	2.5385005923	1.2748914086	0.2815154158	0.337176356	0.6076173124	0.0856992096	1.1537471219	1.0555085463
6	200	41	67	3	34	(B73×CML228)S5	S	E	14	11.333333	36	10	95	101	101	3.7976557017	128.7	31.201	2.2338805212	0.8912957635	3.9487786992	0.2139939575	0.4083481156	0.6508733975	0.1712762982	1.8953251929	1.5748857675
6	200	41	67	3	34	(B73×CML228)S5	S	M	14	11.333333	36	10	95	101	101	2.8687102125	100.24	27.504	2.2395216337	0.9477068878	2.9672251368	0.1953893064	0.336194611	0.5705771206	0.1330974028	1.7842140818	1.4636994415
7	238	29	79	3	35	(B73×CML228)S5	S	E	13	14.9	26	10	125	85	85	1.7257561037	93.564	33.749	2.2790094207	1.2861736334	4.0277542731	0.2006309691	0.5296585323	0.6964146874	0.1201912138	1.7677672302	1.2946353021
7	238	29	79	3	35	(B73×CML228)S5	S	M	13	14.9	26	10	125	85	85	1.0883199832	83.568	33.364	2.2790094207	1.3143791956	3.3903085688	0.1978345486	0.3793943315	0.6301344165	0.1059054995	1.7855362331	1.5535623625
7	254	14	85	3	36	(B73×CML228)S5	S	E	13	15.666667	28	6	85	92	92	3.8706420949	117.608	31.424	3.0913296102	1.7036159531	1.4892536808	0.2311321338	0.3974251346	0.6445335504	0.1923185098	1.5229967006	0.6823489592
7	254	14	85	3	36	(B73×CML228)S5	S	M	13	15.666667	28	6	85	92	92	3.5928425953	115.516	30.043	2.7867095391	1.5907937045	2.3015738704	0.2229315715	0.3661649852	0.6101439655	0.1948103224	1.3447958439	0.7569808766
2	69	35	24	3	37	(B73×CML228)S5	N	E	10	11.5	23	9	110	29	29	1.3952530713	121.328	27.666	2.1436227224	0.8292435268	1.8333615389	0.2345349062	0.3724896029	0.6338761951	0.1031699372	1.6787973969	0.6518869521
2	69	35	24	3	37	(B73×CML228)S5	N	M	10	11.5	23	9	110	29	29	2.7960493896	91.788	28.804	2.6287583912	1.9292604502	2.2620860834	0.1996237709	0.2871640288	0.549397918	0.068331067	1.6267334326	0.6823489592
8	295	59	99	3	38	(B73×CML228)S5	S	E	14	15.166667	22	7	100	125	125	3.5277236798	79.052	29.939	3.3677441191	2.9785073617	0.8518079765	0.2763592579	0.3453437486	0.5742500822	0.1007810826	1.2248371693	0.5985784397
8	295	59	99	3	38	(B73×CML228)S5	S	M	14	15.166667	22	7	100	125	125	2.2114393624	76.08	28.199	3.181587409	2.4708072432	0.7277035031	0.2119072838	0.288172	0.5297604419	0.0932401461	1.1452163162	1.105770858
8	264	1	88	3	39	(B73×CML228)S5	N	E	14	14.5	28	6	85	113	113	0.9091973317	93.98	27.588	2.2338805212	0.8912957635	3.8867264625	0.1345634563	0.3220678983	0.5705598328	0.0864913091	1.3031048687	2.0150617702
8	264	1	88	3	39	(B73×CML228)S5	N	M	14	14.5	28	6	85	113	113	1.5207494908	84.432	29.496	2.9051729001	2.0251593614	2.9220962374	0.1316381638	0.3598882132	0.5402942368	0.0830392922	1.3083719868	1.2413267896
7	228	4	75	3	40	(B73×CML228)S5	S	E	13	11.433333	30	8	90	81	81	3.3282732384	124.748	31.699	2.2733683082	0.817961302	1.5118181305	0.2042516265	0.4643815075	0.6155744104	0.1645443879	1.4623378666	0.5940091386
7	228	4	75	3	40	(B73×CML228)S5	S	M	13	11.433333	30	8	90	81	81	1.3890586068	92.336	28.5	2.1605460597	0.8687313138	1.438483669	0.1815538315	0.2948294109	0.5285097338	0.1203133756	1.4652122165	0.5909629379
6	191	18	64	3	41	(B73×CML228)S5	N	E	14	10.35	35	11	95	97	.	.	.	.	.	.	.	.	.	.	.	.	.
6	191	18	64	3	41	(B73×CML228)S5	N	M	14	10.35	35	11	95	97	.	.	.	.	.	.	.	.	.	.	.	.	.
6	201	33	67	3	42	(B73×CML228)S5	S	E	14	11.333333	28	9	110	101	112	2.4970287378	90.808	31.042	1.3764314323	1.6302814915	1.6979748406	0.2544232956	0.4288425873	0.6514259809	0.1041815319	1.5254717125	0.8666441022
6	201	33	67	3	42	(B73×CML228)S5	S	M	14	11.333333	28	9	110	101	101	1.8370114106	112.992	30.596	2.2282394088	0.8800135387	2.8882495628	0.1837613994	0.3195438023	0.6118723487	0.1531915583	1.7361660337	0.758503977
5	185	44	61	3	43	(B73×CML228)S5	S	E	10	14.266667	36	10	95	62	62	1.0049978615	90.908	28.445	2.0702882608	0.7953968523	1.6020759294	0.1763079072	0.2757329858	0.559476728	0.0786628964	1.483944087	1.0006769335
5	185	44	61	3	43	(B73×CML228)S5	S	M	10	14.266667	36	10	95	62	62	1.0343795682	101.12	27.863	2.1605460597	0.9138602132	1.8954137756	0.1935833267	0.3177497926	0.5747123358	0.0869049781	1.536237665	1.3068201049
8	265	10	90	3	44	(B73×CML228)S5	N	E	14	14.5	28	6	85	113	113	2.9944473688	73.556	28.752	2.3184972076	1.7600270773	2.876967338	0.1228622862	0.1464735791	0.4711157315	0.0744092498	1.3347075775	0.8072431884
8	265	10	90	3	44	(B73×CML228)S5	N	M	14	14.5	28	6	85	113	113	2.6218030595	94.428	29.881	2.5102950302	1.8672082135	3.7456986518	0.1287128713	0.2356214642	0.430040994	0.0882173176	1.2583343646	0.8544592994
8	292	32	97	3	45	(B73×CML228)S5	S	E	14	15.25	23	5	110	124	124	1.7693541079	83.004	29.441	2.7923506515	2.5046539178	2.2395216337	0.2639455079	0.2545357037	0.5996346435	0.0731874685	1.4135462828	1.174310374
8	292	32	97	3	45	(B73×CML228)S5	S	M	14	15.25	23	5	110	124	124	3.0186838666	108.476	27.171	3.2831274327	2.0251593614	2.9841484741	0.2664891126	0.3338648061	0.6563570602	0.0912452534	1.5610872664	2.1003553901
5	182	17	61	3	46	(B73×CML228)S5	S	E	10	14.533333	35	11	95	61	.	.	.	.	.	.	.	.	.	.	.	.	.
5	182	17	61	3	46	(B73×CML228)S5	S	M	10	14.533333	35	11	95	61	.	.	.	.	.	.	.	.	.	.	.	.	.
2	53	46	18	3	47	(B73×CML228)S5	N	E	10	10.28333	57	20	175	22	22	1.1405235458	78.72	29.276	2.6456817284	1.7487448525	0.896936876	0.1967415672	0.334967967	0.5571026576	0.1220298852	1.4767750406	1.1012015569
2	53	46	18	3	47	(B73×CML228)S5	N	M	10	10.28333	57	20	175	22	22	0.7282198809	79.268	28.972	2.3072149828	1.1056580358	0.8912957635	0.206197619	0.3292508811	0.5872046357	0.1178780465	1.5427961674	0.8818751058
8	281	45	93	3	48	(B73×CML228)S5	S	E	14	14.883333	22	7	100	120	120	2.6488579677	86.956	28.943	3.2097929712	3.0067129238	2.0251593614	0.2063696515	0.2445304077	0.5456632119	0.085316603	1.3114631525	0.9961076324
8	281	45	93	3	48	(B73×CML228)S5	S	M	14	14.883333	22	7	100	120	120	2.5613433819	59.824	27.898	2.679528403	2.5836294917	1.4610481187	0.1824915436	0.1782682718	0.5227033588	0.0565780214	1.3264200077	0.6488407514
7	245	42	81	3	49	(B73×CML228)S5	S	E	13	13.983333	33	7	110	88	88	1.3707371171	111.564	30.541	2.2846505331	0.9082191008	3.1138940599	0.1998839088	0.3989553517	0.6291987768	0.1138411154	1.3606704096	0.7813504823
7	245	42	81	3	49	(B73×CML228)S5	S	M	13	13.983333	33	7	110	88	88	0.8854826339	74.868	27.177	2.2677271958	1.1959158346	2.0420826987	0.1528797766	0.2320541635	0.5231247775	0.0777822974	1.2827260841	0.9610763243
7	248	42	83	3	50	(B73×CML228)S5	S	E	13	14.916667	33	7	110	89	89	2.1253503999	106.948	29.713	2.13798161	0.8010379647	3.8867264625	0.2358820017	0.5000978821	0.7236411134	0.1565405355	1.3851092608	0.9229988154
7	248	42	83	3	50	(B73×CML228)S5	S	M	13	14.916667	33	7	110	89	89	1.6286999736	83.668	30.767	2.0928527106	1.0548880239	2.8487617758	0.2539108478	0.4225907641	0.6627754687	0.1260172797	1.3547544645	0.8133355898
8	282	53	93	3	51	(B73×CML228)S5	S	E	14	14.883333	22	7	100	120	120	1.8355557507	75.2	27.84	2.6908106279	1.782591527	2.4143961189	0.1957571591	0.2760838058	0.5272953295	0.0727434735	1.3174458946	0.7600270773
8	282	53	93	3	51	(B73×CML228)S5	S	M	14	14.883333	22	7	100	120	120	1.6990329969	68.392	28.228	2.5554239296	1.4497658938	1.8164382016	0.1798384205	0.2255983689	0.5227033588	0.0637626668	1.2546271026	0.7280419699
3	110	20	37	3	52	(B73×CML228)S5	S	E	13	10.73333	31	9	90	78	110	2.4164537676	122.108	30.622	2.1831105094	0.8010379647	1.6077170418	0.2073662343	0.3486814057	0.7053555395	0.1271875461	1.8364618094	0.5330851244
3	110	20	37	3	52	(B73×CML228)S5	S	M	13	10.73333	31	9	90	78	110	1.3387445633	89.048	30.324	2.3184972076	0.9928357872	1.8841315507	0.2002572295	0.2935285535	0.6175594831	0.0846466044	1.6237069062	0.7447960738
5	162	54	53	3	53	(B73×CML228)S5	S	E	10	12.33333	59	14	140	53	53	2.9970946826	107.064	31.343	2.2902916455	1.4948947933	2.0308004739	0.1790230273	0.3677703205	0.7069606696	0.1165713819	1.3129159889	1.0448468438
5	162	54	53	3	53	(B73×CML228)S5	S	M	10	12.33333	59	14	140	53	53	1.6433828922	91.904	30.434	2.1492638348	0.9082191008	1.2918147459	0.1673563606	0.3599740627	0.6495546641	0.1021606768	1.3602365147	0.7265188695
6	205	6	70	3	54	(B73×CML228)S5	N	E	14	11.566667	35	11	95	103	103	1.5546482328	97.616	30.654	2.9333784622	1.398995882	1.3651492074	0.2122340008	0.3720146087	0.6241299952	0.1270816362	1.3744283826	0.9351836182
6	205	6	70	3	54	(B73×CML228)S5	N	M	14	11.566667	35	11	95	103	103	1.1722863164	84.1	28.833	2.7472217521	1.2128391719	1.2128391719	0.1981619519	0.3031169709	0.5823250848	0.1029285622	1.2582169601	1.079878152
3	80	48	28	3	55	(B73×CML228)S5	N	E	10	15	66	17	155	65	65	3.2972293399	116.612	29.435	1.9574660123	0.8123201895	1.8841315507	0.2295154515	0.4942864001	0.8139930834	0.1606112565	1.7531194555	0.6732103571
3	80	48	28	3	55	(B73×CML228)S5	N	M	10	15	66	17	155	65	.	.	.	.	.	.	.	.	.	.	.	.	.
8	287	12	96	3	56	(B73×CML228)S5	N	E	14	15.033333	24	14	80	122	.	.	.	.	.	.	.	.	.	.	.	.	.
8	287	12	96	3	56	(B73×CML228)S5	N	M	14	15.033333	24	14	80	122	.	.	.	.	.	.	.	.	.	.	.	.	.
6	205	10	70	3	57	(B73×CML228)S5	N	E	14	11.566667	35	11	95	103	.	.	.	.	.	.	.	.	.	.	.	.	.
6	205	10	70	3	57	(B73×CML228)S5	N	M	14	11.566667	35	11	95	103	.	.	.	.	.	.	.	.	.	.	.	.	.
6	216	9	72	3	58	(B73×CML228)S5	N	E	14	12	30	8	90	107	107	1.6552515761	120.78	27.97	2.3184972076	1.0266824618	3.6723641902	0.1934764905	0.2722253871	0.5609020703	0.1184006236	1.5157750083	1.0357082417
6	216	9	72	3	58	(B73×CML228)S5	N	M	14	12	30	8	90	107	107	1.3415710038	107.38	27.779	2.2056749591	1.0774524736	3.4072319061	0.1880652351	0.3313660373	0.5807233641	0.0963464333	1.5157750083	1.384498223
8	271	60	91	3	59	(B73×CML228)S5	S	E	14	13.9	22	7	100	115	115	1.0455782064	82.788	30.408	3.2662040954	2.4031138941	1.1169402606	0.2361293109	0.3068248095	0.5486410325	0.1233213075	1.6303193895	0.7097647656
8	271	60	91	3	59	(B73×CML228)S5	S	M	14	13.9	22	7	100	115	115	2.3746771224	82.34	28.115	2.8544028882	1.6810515034	1.2071980595	0.2361293109	0.3352062562	0.5486410325	0.1447149505	1.5290923957	0.6320866475
8	261	31	87	3	60	(B73×CML228)S5	S	E	14	13.9	27	7	120	111	111	2.2536922909	106.516	31.647	2.3861905568	0.9589891127	2.8882495628	0.1840302527	0.2645560432	0.5957029394	0.1223318866	1.4779401193	1.453037739
8	261	31	87	3	60	(B73×CML228)S5	S	M	14	13.9	27	7	120	111	111	1.5444237619	99.808	29.438	2.1887516218	0.5189823433	2.0872115981	0.1772865148	0.2392751443	0.5843481509	0.1016896847	1.4704836156	0.7432729734
6	205	6	69	3	61	(B73×CML228)S5	S	E	14	11.566667	35	11	95	103	103	2.5319140246	121.676	32.556	3.7174930896	2.0646471484	2.4764483556	0.3276248017	0.6935369184	0.8192195771	0.1688005823	1.7230626501	1.1560331697
6	205	6	69	3	61	(B73×CML228)S5	S	M	14	11.566667	35	11	95	103	103	2.1527562584	102.448	30.515	2.9615840244	1.3933547696	1.5456648051	0.2572645573	0.4552659211	0.7123848061	0.1292773702	1.6206859207	1.5139617533
6	221	48	73	3	62	(B73×CML228)S5	S	E	14	12.1	34	9	100	110	.	.	.	.	.	.	.	.	.	.	.	.	.
6	221	48	73	3	62	(B73×CML228)S5	S	M	14	12.1	34	9	100	110	.	.	.	.	.	.	.	.	.	.	.	.	.
8	289	3	98	3	63	(B73×CML228)S5	N	E	14	15.183333	24	14	80	123	123	2.1043567165	96.62	28.665	3.6610819654	3.7626219891	0.3553900829	0.1985753579	0.3091409863	0.5550580341	0.1186054455	1.6272060755	1.1590793705
8	289	3	98	3	63	(B73×CML228)S5	N	M	14	15.183333	24	14	80	123	123	1.3396168321	86.076	28.584	3.6667230778	3.8585209003	0.3553900829	0.1901564996	0.2649769484	0.5292468246	0.101701316	1.4358621119	1.1864951768
8	293	47	98	3	64	(B73×CML228)S5	N	E	14	15.166667	22	7	100	125	125	2.7330170232	84.648	28.529	2.7133750776	1.6246403791	1.0210413494	0.2531565472	0.3017843211	0.6009438664	0.1108356646	1.3073016243	0.737180572
8	293	47	98	3	64	(B73×CML228)S5	N	M	14	15.166667	22	7	100	125	125	1.3180113819	71.248	28.338	2.9277373498	2.3523438822	0.699497941	0.2325319155	0.2772821432	0.5497807801	0.0806719186	1.258960392	0.6153325436
7	248	46	84	3	65	(B73×CML228)S5	N	E	13	14.916667	33	7	110	89	89	2.3150580735	84.98	29.192	2.1154171603	1.0154002369	2.9672251368	0.271939694	0.3672285369	0.6898268664	0.1285608843	1.5203260807	0.9016754104
7	248	46	84	3	65	(B73×CML228)S5	N	M	13	14.916667	33	7	110	89	89	3.1857949797	68.724	28.891	2.2677271958	1.9743893496	2.1097760478	0.2929733478	0.3257068666	0.6176898059	0.1107556518	1.4513379073	0.6336097478
3	77	44	25	3	66	(B73×CML228)S5	S	E	10	14.966667	66	17	155	64	62	1.6909968395	82.672	28.778	2.13798161	0.8800135387	1.3087380832	0.3145112636	0.3781489522	0.6813615904	0.0889654985	1.588531243	0.689964461
3	77	44	25	3	66	(B73×CML228)S5	S	M	10	14.966667	66	17	155	64	62	0.4799595375	67.512	27.869	2.0646471484	0.7107801658	0.9533480002	0.3058735538	0.3151237421	0.6223236102	0.0601182125	1.3243110595	0.7630732781
3	88	34	29	3	67	(B73×CML228)S5	S	E	10	15.58	23	9	110	68	68	0.5176652169	75.532	28.503	2.0533649236	0.7615501777	1.4723303435	0.199211007	0.3323619108	0.5753446035	0.0802800172	1.5781374824	1.0646471484
3	88	34	29	3	67	(B73×CML228)S5	S	M	10	15.58	23	9	110	68	68	0.8841621248	66.2	29.444	2.1097760478	0.7841146274	2.1323404975	0.2101008639	0.3077832591	0.5868653408	0.0786778933	1.2982023949	0.9138602132
3	96	6	31	3	68	(B73×CML228)S5	S	E	13	11	31	9	90	72	72	5.2033523856	126.176	31.754	2.3241383201	0.8010379647	0.6882157161	0.2257004831	0.4305058325	0.6210898256	0.168970078	1.9155954631	0.6884413606
3	96	6	31	3	68	(B73×CML228)S5	S	M	13	11	31	9	90	72	72	2.9666127641	111.564	30.541	2.4426016811	1.0266824618	0.462571219	0.1960303228	0.3457402075	0.5855568307	0.1400484419	1.7539413278	0.7447960738
8	272	42	92	3	69	(B73×CML228)S5	N	E	14	14.583333	22	7	100	116	116	2.6089191459	106.068	29.354	2.8036328764	1.6528459412	5.0487956225	0.2758072682	0.385897422	0.6462788208	0.1364914033	1.5847887495	2.507023185
8	272	42	92	3	69	(B73×CML228)S5	N	M	14	14.583333	22	7	100	116	116	2.435062095	92.336	28.5	2.8656851131	2.177469397	3.8077508885	0.2595634563	0.3491175866	0.6010034727	0.1102123086	1.6558499298	2.1064477915
3	111	25	37	3	70	(B73×CML228)S5	S	E	13	10.73333	21	8	95	78	110	1.4223599326	121.228	30.263	2.2790094207	0.8630902014	1.6077170418	0.2215842437	0.431410684	0.7073973083	0.1249485492	1.8446446903	0.6838720596
3	111	25	37	3	70	(B73×CML228)S5	S	M	13	10.73333	21	8	95	78	31	2.3089529516	124.848	29.102	3.2718452079	2.2338805212	0.9477068878	0.3101950546	0.4807055853	0.6694453022	0.1428638865	1.6520064402	1.2672194957
7	229	4	77	3	71	(B73×CML228)S5	S	E	13	11.433333	30	8	90	81	.	.	.	.	.	.	.	.	.	.	.	.	.
7	229	4	77	3	71	(B73×CML228)S5	S	M	13	11.433333	30	8	90	81	.	.	.	.	.	.	.	.	.	.	.	.	.
8	284	46	95	3	72	(B73×CML228)S5	S	E	14	14.95	22	7	100	121	121	2.3711942354	77.624	29.884	3.7231342021	4.1800643087	0.4964178936	0.2349732306	0.2871262065	0.5976309235	0.087245614	1.64343889	1.401252327
8	284	46	95	3	72	(B73×CML228)S5	S	M	14	14.95	22	7	100	121	121	0.8287858932	78.936	28.309	3.8359564506	3.8754442376	0.2707733965	0.2029610354	0.273462871	0.562475234	0.2023907203	1.6460238236	1.2382805889
3	89	46	30	3	73	(B73×CML228)S5	N	E	10	15.666667	66	17	155	69	69	4.3337267583	138.796	28.989	2.4482427935	1.0323235742	0.9251424381	0.1858904094	0.4873888161	0.6905201373	0.232387193	1.3728434813	0.7097647656
3	89	46	30	3	73	(B73×CML228)S5	N	M	10	15.666667	66	17	155	69	69	3.1446555292	102.332	28.885	2.7472217521	1.3707903199	0.4343656569	0.1580684698	0.2638486701	0.5907556064	0.1758006613	1.2962107897	0.8361820951
6	201	32	67	3	74	(B73×CML228)S5	S	E	14	11.333333	28	9	110	101	112	3.5190034518	102.448	30.515	2.2508038585	1.1507869352	1.517459243	0.2439879945	0.3463456287	0.6514259809	0.1162838832	1.4239962247	0.9534608225
6	201	32	67	3	74	(B73×CML228)S5	S	M	14	11.333333	28	9	110	101	101	1.6745500919	118.82	32.446	2.3974727816	1.2636091837	2.3297794325	0.2070172133	0.3139935327	0.6210490661	0.1552009738	1.5259558235	0.9519377221
3	99	21	33	3	75	(B73×CML228)S5	S	E	13	10.233333	21	8	95	73	73	2.7548629675	100.472	30.764	2.3410616574	1.2466858464	1.3877136571	0.2462495099	0.4393930001	0.6713592986	0.1332724074	1.3259500159	0.7691656795
3	99	21	33	3	75	(B73×CML228)S5	S	M	13	10.233333	21	8	95	73	73	2.3108132339	110.352	29.519	2.2677271958	0.9702713375	1.4836125684	0.2381973627	0.4623739587	0.6713592986	0.1211280632	1.3017759627	0.8803520054
8	291	25	98	3	76	(B73×CML228)S5	N	E	14	15.25	23	5	110	124	124	3.4235096039	141.32	28.436	2.9333784622	1.477971456	5.0431545101	0.2283350428	0.3788179642	0.6835838202	0.1113094588	1.8045298894	1.7728888137
8	291	25	98	3	76	(B73×CML228)S5	N	M	14	15.25	23	5	110	124	124	1.9087642956	125.612	27.831	2.7020928527	1.3313025329	4.039036498	0.1876373684	0.3232875925	0.5837523668	0.1012773561	1.7160052992	1.427145033
6	211	53	72	3	77	(B73×CML228)S5	N	E	14	11.5	34	9	100	105	105	4.349058281	87.404	31.236	2.1661871721	1.320020308	2.7641450894	0.2190816404	0.394213777	0.6114755734	0.1099117727	1.8853191344	0.9108140125
6	211	53	72	3	77	(B73×CML228)S5	N	M	14	11.5	34	9	100	105	105	2.316583477	72.792	30.023	2.1492638348	1.2354036216	1.7148981779	0.2153629834	0.3559033644	0.5852815334	0.0799716529	1.6987972113	0.8559823997
6	211	53	71	3	78	(B73×CML228)S5	S	E	14	11.5	34	9	100	105	105	2.1066170716	97.4	31.621	2.2225982964	1.3933547696	2.3861905568	0.1967696982	0.3686735019	0.5805189807	0.1198918126	1.7639318511	0.6793027585
6	211	53	71	3	78	(B73×CML228)S5	S	M	14	11.5	34	9	100	105	105	1.7566730627	86.64	32.507	2.4369605686	1.9518248999	2.3072149828	0.2042070123	0.4484868615	0.5638500461	0.1049217527	1.7728138475	0.9229988154
2	67	54	23	3	79	(B73×CML228)S5	S	E	10	10.98333	66	17	155	28	28	4.7245336713	125.196	33.992	2.1154171603	0.8348846393	1.6923337282	0.1925967096	0.4050688544	0.6617028824	0.3107683634	1.598932993	0.6199018446
2	67	54	23	3	79	(B73×CML228)S5	S	M	10	10.98333	66	17	155	28	28	2.4327487678	88.832	31.291	2.4482427935	2.059006036	1.7318215152	0.1981646383	0.2948285965	0.5970614355	0.1376234871	1.6729604386	0.6122863429
6	210	53	70	3	80	(B73×CML228)S5	N	E	14	11.5	36	10	95	105	105	2.1850045296	126.724	31.45	2.1887516218	0.857449089	3.2662040954	0.3008920952	0.6751568025	0.7924525771	0.2147021918	1.8438698181	1.1804027754
6	210	53	70	3	80	(B73×CML228)S5	N	M	14	11.5	36	10	95	105	105	1.7445416704	116.296	32.999	2.1943927342	0.9589891127	3.2097929712	0.28229881	0.6113061149	0.7233955625	0.1598119723	1.8912404653	1.4560839398
6	211	55	72	3	81	(B73×CML228)S5	N	E	14	11.5	34	9	100	105	105	1.8919847461	130.676	30.952	2.4369605686	1.3764314323	4.0503187229	0.2525495537	0.5506479617	0.6972015225	0.1847620721	2.3146156239	1.4240988323
6	211	55	72	3	81	(B73×CML228)S5	N	M	14	11.5	34	9	100	105	105	1.4617869111	116.944	30.098	2.4708072432	1.4497658938	3.7908275512	0.2376749256	0.5155300835	0.6733887589	0.1373568825	2.1251330354	1.6144863767
5	172	38	58	3	82	(B73×CML228)S5	N	E	10	14.033333	22	10	100	57	.	.	.	.	.	.	.	.	.	.	.	.	.
5	172	38	58	3	82	(B73×CML228)S5	N	M	10	14.033333	22	10	100	57	57	1.4380626083	95.856	29.936	2.5441417047	1.3425847577	1.7374626276	0.194602774	0.3151698426	0.5759195227	0.0954856267	1.0899483614	0.8026738873
8	269	41	90	3	83	(B73×CML228)S5	N	E	14	13.85	33	7	110	114	114	5.8184162087	72.244	30.327	2.8938906752	1.4554070063	0.6712923789	0.2561833914	0.3437380012	0.6056666105	0.0878429783	1.4154843026	0.7006261635
8	269	41	90	3	83	(B73×CML228)S5	N	M	14	13.85	33	7	110	114	114	1.4893567048	79.6	29.635	3.30005077	2.1492638348	1.1902747222	0.2982001982	0.4371353785	0.6220633445	0.0926427589	1.3096594916	0.7508884752
2	71	19	24	3	84	(B73×CML228)S5	N	E	10	11.8333	36	12	115	30	30	3.5877836798	143.312	32.414	2.2395216337	1.0323235742	2.5046539178	0.2766543545	0.5163857936	0.6820005266	0.3355062415	2.1505675542	0.7356574717
2	71	19	24	3	84	(B73×CML228)S5	N	M	10	11.8333	36	12	115	30	.	.	.	.	.	.	.	.	.	.	.	.	.
2	49	5	18	3	85	(B73×CML228)S5	N	E	9	14.75	27	10	95	21	21	0.5789620779	77.508	28.254	2.2225982964	0.8405257517	2.0477238111	0.1888135286	0.2347537572	0.5612030935	0.0900742547	1.0220451194	0.9321374175
2	49	5	18	3	85	(B73×CML228)S5	N	M	9	14.75	27	10	95	21	23	1.5459012099	77.508	28.254	2.8149151013	1.6641281661	1.1338635979	0.1716621965	0.2467914778	0.5902044516	0.1005044129	1.1354441244	1.5489930614
7	247	55	84	3	86	(B73×CML228)S5	N	E	13	14.916667	33	7	110	89	89	1.8535781709	98.496	31.013	2.3918316692	1.2354036216	4.699046652	0.1727810401	0.5416195524	0.6267069385	0.1590841401	1.1257137286	1.3479438145
7	247	55	84	3	86	(B73×CML228)S5	N	M	13	14.916667	33	7	110	89	89	1.3377438226	66.964	28.173	2.4877305805	1.2466858464	3.1646640718	0.1667714247	0.3118663098	0.5726041432	0.1005812332	1.1560685249	1.2062954815
6	218	16	74	3	87	(B73×CML228)S5	N	E	14	12.583333	30	8	90	108	.	.	.	.	.	.	.	.	.	.	.	.	.
6	218	16	74	3	87	(B73×CML228)S5	N	M	14	12.583333	30	8	90	108	.	.	.	.	.	.	.	.	.	.	.	.	.
3	88	39	29	3	88	(B73×CML228)S5	S	E	10	15.58	23	9	110	68	68	1.8499678724	80.812	30.657	2.098493823	0.738985728	1.5287414678	0.1774312932	0.315976143	0.607602668	0.0850863891	1.4978082834	0.7265188695
3	88	39	29	3	88	(B73×CML228)S5	S	M	10	15.58	23	9	110	68	68	2.1900915537	78.072	32.177	1.9518248999	0.7728324025	1.2579680713	0.2019334712	0.3241690269	0.6029943731	0.0834842652	1.4832029744	0.7493653749
8	291	21	97	3	89	(B73×CML228)S5	S	E	14	15.25	23	5	110	124	124	3.1192200596	90.244	27.119	3.7682631015	3.3338974446	0.6261634794	0.2792071358	0.3893951778	0.5587945035	0.0772003096	1.6742020205	0.990015231
8	291	21	97	3	89	(B73×CML228)S5	S	M	14	15.25	23	5	110	124	124	2.3779331964	96.836	27.698	3.5031308174	3.4297963558	0.2764145089	0.197811787	0.2598243105	0.5292988468	0.0731874685	1.7922348074	1.0920629548
8	266	20	89	3	90	(B73×CML228)S5	S	E	14	14.5	28	6	85	113	113	2.8386379015	92.336	28.5	2.4087550065	1.5625881424	2.1718282845	0.3217821782	0.3544853111	0.6267673683	0.0951213515	1.4400499402	1.037231342
8	266	20	89	3	90	(B73×CML228)S5	S	M	14	14.5	28	6	85	113	113	2.3543301407	107.164	28.746	2.4764483556	1.359508095	3.0744062729	0.3685868587	0.4517375494	0.6656802775	0.1210114788	1.4874540034	1.0265696395
8	284	49	96	3	91	(B73×CML228)S5	N	E	14	14.95	22	7	100	121	.	.	.	.	.	.	.	.	.	.	.	.	.
8	284	49	96	3	91	(B73×CML228)S5	N	M	14	14.95	22	7	100	121	121	1.5715130452	122.108	30.622	3.7739042139	3.0631240481	0.1805155977	0.2243024988	0.3499775494	0.5825641994	0.1201442158	0.7335422874	1.3753596209
2	63	29	21	3	92	(B73×CML228)S5	S	E	10	11.3333	23	9	110	27	27	1.7443805165	109.488	33.387	2.7359395273	1.5005359057	0.157951148	0.2084165016	0.4739676171	0.6208731983	0.1469928641	1.4513542342	0.8163817905
2	63	29	21	3	92	(B73×CML228)S5	S	M	10	11.3333	23	9	110	27	27	2.0297200883	121.992	28.992	2.4369605686	1.1000169233	1.1902747222	0.2173694348	0.4915909806	0.6349310363	0.1540559611	1.4360957745	0.8681672026
7	225	39	76	3	93	(B73×CML228)S5	N	E	13	11.8	26	10	125	80	80	1.4097166294	104.756	30.929	3.0123540362	2.3918316692	0.2482089468	0.2665517629	0.4660146761	0.639431534	0.164803881	1.6325293309	0.827043493
7	225	39	76	3	93	(B73×CML228)S5	N	M	13	11.8	26	10	125	80	80	0.7536958616	82.672	28.778	2.4482427935	1.9066960005	1.4948947933	0.199202625	0.3145102765	0.5740464551	0.1171127379	1.6128900523	1.2230495854
6	200	47	68	3	94	(B73×CML228)S5	N	E	14	11.333333	36	10	95	101	101	3.0464456723	97.4	31.621	2.2902916455	1.0548880239	1.5907937045	0.1837613994	0.2890173196	0.6118723487	0.1431444805	1.8773071748	0.758503977
6	200	47	68	3	94	(B73×CML228)S5	N	M	14	11.333333	36	10	95	101	101	2.8201106727	78.936	28.309	2.5046539178	1.7656681898	1.6302814915	0.1674823296	0.2057632758	0.5315760719	0.1150126629	1.8562861538	0.7082416653
8	290	14	98	3	95	(B73×CML228)S5	N	E	14	15.183333	24	14	80	123	123	2.4563798379	135.276	27.553	3.7682631015	2.9841484741	0.6092401422	0.1929627857	0.2760179579	0.6254522416	0.1418486234	1.7875973391	2.0302927737
8	290	14	98	3	95	(B73×CML228)S5	N	M	14	15.183333	24	14	80	123	123	1.610715098	96.288	28.002	3.2492807582	2.3861905568	0.1353866983	0.1648999249	0.2152924058	0.526900351	0.1080403646	1.6103227846	1.311389406
8	268	32	90	3	96	(B73×CML228)S5	N	E	14	13.85	27	7	120	114	114	5.0074665815	109.056	35.321	3.4749252553	2.0759293733	0.8912957635	0.2325489377	0.4264613925	0.7274709205	0.1550399064	1.4652842137	0.7554577763
8	268	32	90	3	96	(B73×CML228)S5	N	M	14	13.85	27	7	120	114	114	4.6878805216	91.904	30.434	3.4467196931	2.4990128053	1.0266824618	0.2167926351	0.3517434907	0.591612267	0.1142417715	1.770308669	0.8179048908
6	211	56	72	3	97	(B73×CML228)S5	N	E	14	11.5	34	9	100	105	105	3.0892598488	100.688	29.797	2.3523438822	1.6810515034	1.9913126869	0.2079256693	0.2888601424	0.5590874934	0.1173968026	1.6691905569	0.9397529193
6	211	56	72	3	97	(B73×CML228)S5	N	M	14	11.5	34	9	100	105	105	2.5778750037	85.644	30.518	2.5102950302	2.1831105094	1.8559259886	0.2228002975	0.3207854862	0.5757564279	0.1049217527	1.6780725532	0.7387036724
7	223	58	75	3	98	(B73×CML228)S5	S	E	13	11.683333	34	9	100	79	79	2.2075294659	115.416	32.64	2.1549049473	0.8236024144	2.019518249	0.2937553706	0.4985005161	0.6849235302	0.1872975896	1.9338491362	0.6381790489
7	223	58	75	3	98	(B73×CML228)S5	S	M	13	11.683333	34	9	100	79	79	1.5570330654	104.988	34.189	2.2225982964	1.2128391719	2.0138771366	0.2750015433	0.3895793543	0.6576453528	0.1665805255	1.7684781115	0.6107632425
8	262	28	88	3	99	(B73×CML228)S5	N	E	14	14.15	27	7	120	112	112	2.2125615494	94.66	33.141	2.2451627461	1.4666892311	2.0646471484	0.2439879945	0.3809411275	0.6412739911	0.1093682539	1.4215212128	0.8986292097
8	262	28	88	3	99	(B73×CML228)S5	N	M	14	14.15	27	7	120	112	112	2.4232779853	97.284	29.991	1.3369436453	2.0420826987	2.0759293733	0.2152909164	0.3543292053	0.6270612054	0.1041815319	1.4215212128	1.0600778474
3	89	50	30	3	100	(B73×CML228)S5	N	E	10	15.666667	66	17	155	69	69	4.0660940767	83.22	28.474	2.7810684267	2.0759293733	1.0943758109	0.1831082154	0.2824770156	0.6211187245	0.1561183894	1.2618582038	0.7508884752
3	89	50	30	3	100	(B73×CML228)S5	N	M	10	15.666667	66	17	155	69	69	4.2665130711	82.008	27.452	2.6738872906	1.8559259886	0.7671912901	0.1664150517	0.2638486701	0.6015995772	0.1364361175	1.3120658293	0.7478422745
8	269	42	89	3	101	(B73×CML228)S5	S	E	14	13.85	33	7	110	114	114	2.4667574048	84.764	30.159	3.5087719298	3.0856884978	0.8461668641	0.253557341	0.3197215328	0.6080090011	0.1142417715	1.4434967526	1.20020308
8	269	42	89	3	101	(B73×CML228)S5	S	M	14	13.85	33	7	110	114	114	2.6012498717	92.784	30.793	3.6949286399	2.6569639533	1.438483669	0.2876959965	0.402444924	0.6642263749	0.1166416618	1.5897839914	0.526992723
3	104	44	35	3	102	(B73×CML228)S5	S	E	13	11.58333	48	15	145	75	75	0.5773634029	77.508	28.254	3.0574829356	2.0702882608	0.699497941	0.2105557654	0.3029288195	0.6097692784	0.0936356471	1.4899609454	0.6625486546
3	104	44	35	3	102	(B73×CML228)S5	S	M	13	11.58333	48	15	145	75	75	0.8330622978	97.284	29.991	3.0067129238	2.098493823	0.7333446156	0.2300870154	0.4014061449	0.6585096253	0.1164061406	1.7169660215	0.7295650702
2	61	5	21	3	103	(B73×CML228)S5	S	E	10	11.23333	36	12	115	26	26	2.7220387419	79.932	30.298	2.4933716929	2.0702882608	1.5682292548	.	0.363124697	0.5551481668	0.0988919036	1.606557264	0.6793027585
2	61	5	21	3	103	(B73×CML228)S5	S	M	10	11.23333	36	12	115	26	26	1.589629824	99.476	28.775	2.2338805212	1.3651492074	2.0872115981	0.1654032614	0.3906719208	0.5920377323	0.1151671884	1.7768164727	0.8285665933
7	256	33	85	3	104	(B73×CML228)S5	S	E	14	9.983333	27	7	120	93	93	1.6162703845	128.484	32.168	2.8036328764	1.3877136571	1.901054888	0.231151955	0.4385481119	0.656021949	0.1309021889	1.3209493022	0.7783042816
7	256	33	85	3	104	(B73×CML228)S5	S	M	14	9.983333	27	7	120	93	93	2.3131914496	111.348	31.508	2.8261973261	2.0420826987	1.3256614204	0.1965441765	0.3839145266	0.5949122749	0.1114361155	1.5079289506	0.6960568624
8	277	9	93	3	105	(B73×CML228)S5	S	E	14	14.583333	24	14	80	118	118	2.6558136414	111.564	30.541	3.0405595984	2.13798161	3.5821063914	0.2508426476	0.4639637129	0.6522695519	0.0869252158	1.8472170848	1.5718395668
8	277	9	93	3	105	(B73×CML228)S5	S	M	14	14.583333	24	14	80	118	118	2.181296547	92.236	31.097	2.8544028882	1.8954137756	2.5441417047	0.2323827319	0.4150506694	0.6155177143	0.0601071607	1.7953251929	1.2108647825
7	228	1	76	3	106	(B73×CML228)S5	N	E	13	11.433333	30	8	90	81	81	1.704416326	112.56	32.53	2.1097760478	0.7277035031	2.0138771366	0.2070888509	0.3698770602	0.6337972497	0.1380057805	1.6233014582	0.5970553393
7	228	1	76	3	106	(B73×CML228)S5	N	M	13	11.433333	30	8	90	81	81	1.870332141	101.236	29.493	2.1436227224	0.817961302	2.1323404975	0.2042516265	0.3420816346	0.5872277715	0.1291595781	1.6750397555	0.647317651
2	43	52	16	3	107	(B73×CML228)S5	N	E	8	17	57	20	175	18	18	1.0960873135	110.9	29.215	2.9841484741	1.7713093022	3.4805663677	0.2259387126	0.3028015056	0.5427811939	0.1153985667	1.6319396993	1.8764596378
2	43	52	16	3	107	(B73×CML228)S5	N	M	8	17	57	20	175	18	18	1.1741290004	116.064	29.739	2.8092739888	1.5231003554	3.6949286399	0.2574238287	0.3188271466	0.5648391749	0.0921694126	1.5293270148	1.7150110002
8	280	37	93	3	108	(B73×CML228)S5	S	E	14	14.5	23	5	110	119	119	1.3869625284	81.576	29.386	3.3621030067	3.536977492	0.7841146274	0.1828179069	0.2623751849	0.4973912004	0.0886651094	1.6793506213	0.7661194788
8	280	37	93	3	108	(B73×CML228)S5	S	M	14	14.5	23	5	110	119	119	1.6624460805	87.172	27.976	3.5031308174	3.4918485925	0.6938568286	0.1988827784	0.2811703656	0.5181067075	0.1027213343	1.4867784067	1.0052462346
8	267	25	89	3	109	(B73×CML228)S5	S	E	14	13.85	27	7	120	114	114	3.1525358252	95.192	28.61	3.6497997405	2.3749083319	0.5866756924	0.2456791898	0.4478093644	0.6220633445	0.1334408938	1.4030343249	1.9267219496
8	267	25	89	3	109	(B73×CML228)S5	S	M	14	13.85	27	7	120	114	114	4.8063936855	103.328	30.874	3.6272352908	2.3579849946	0.541546793	0.222044736	0.4611518469	0.5564764084	0.1406405647	1.6302464191	1.2885429007
6	210	58	69	3	110	(B73×CML228)S5	S	E	14	11.5	36	10	95	105	105	2.044093742	124.516	28.439	2.3579849946	1.1395047103	2.8713262255	0.2748614959	0.4804122053	0.6829138643	0.1448419124	1.8201844946	0.8026738873
6	210	58	69	3	110	(B73×CML228)S5	S	M	14	11.5	36	10	95	105	105	1.3619362206	91.904	30.434	2.7077339651	2.1831105094	2.2451627461	0.2748614959	0.5155300835	0.5924253625	0.1149017926	1.7224825349	0.7722118802
7	259	59	88	3	111	(B73×CML228)S5	N	E	14	9.966667	33	7	110	94	88	2.101793404	101.568	30.156	2.7472217521	1.8390026513	3.4918485925	0.223385975	0.412635777	0.5872111521	0.118758227	1.6244819728	0.711287866
7	259	59	88	3	111	(B73×CML228)S5	N	M	14	9.966667	33	7	110	94	88	1.8478284408	92.336	28.5	2.8826084504	1.8728493259	2.4200372313	0.2032413469	0.3934831816	0.5761617772	0.1138411154	1.4296211591	0.6869182603
3	76	40	25	3	112	(B73×CML228)S5	S	E	10	15.166667	23	9	110	63	63	2.400020211	111.78	29.574	2.7641450894	1.901054888	0.6035990297	0.2244713395	0.3557884123	0.6591388257	0.1096311309	1.6459580009	0.5254696226
3	76	40	25	3	112	(B73×CML228)S5	S	M	10	15.166667	23	9	110	63	63	1.085555658	103.976	27.973	2.8092739888	1.9123371129	0.778473515	0.2583145182	0.3504692633	0.6681547968	0.1021252334	1.8121211429	0.7173802674
4	142	21	48	3	113	(B73×CML228)S5	N	E	9	15	41	14	125	44	44	1.8240598134	101.12	27.863	3.9939075986	3.4241552434	1.5118181305	0.2879434495	0.3823841569	0.678796655	0.1167689976	1.7516056703	1.6342866813
4	142	21	48	3	113	(B73×CML228)S5	N	M	9	15	41	14	125	44	44	1.5006677904	108.476	27.171	3.9374964743	3.1308173972	1.5456648051	0.2759939787	0.3930224548	0.7053722055	0.1309812336	1.6948659525	1.7393806059
3	107	19	36	3	114	(B73×CML228)S5	N	E	13	11.633333	31	9	90	76	76	3.6346800192	92.02	32.064	2.8656851131	1.7148981779	0.4682123315	0.1082040966	0.3343447978	0.7092526184	0.1277093297	2.039928915	1.1194787612
3	107	19	36	3	114	(B73×CML228)S5	N	M	13	11.633333	31	9	90	76	76	1.7789285959	83.22	28.474	3.0687651605	2.059006036	0.4005189823	0.1055509735	0.2008968313	0.5778989182	0.099176721	1.7413153352	1.0280927399
8	296	46	100	3	115	(B73×CML228)S5	N	E	14	15	22	7	100	126	110	0.9671206997	114.852	28.717	2.4764483556	1.0379646866	3.1026118351	0.2121055707	0.3128320518	0.6359354019	0.1204705553	1.7437224926	0.526992723
8	296	46	100	3	115	(B73×CML228)S5	N	M	14	15	22	7	100	126	110	0.8730534092	105.52	29.658	2.482089468	1.0830935861	3.1082529475	0.2097359025	0.2907709109	0.6298100956	0.1115145676	1.6673489376	1.1895413776
6	217	10	74	3	116	(B73×CML228)S5	N	E	14	12.583333	30	8	90	108	108	4.7217650146	125.08	32.362	2.1492638348	0.857449089	2.9954306989	0.2247174717	0.6072087965	0.7778358006	0.1495549032	2.1378535277	0.7173802674
6	217	10	74	3	116	(B73×CML228)S5	N	M	14	12.583333	30	8	90	108	108	3.1081535986	111.78	29.574	2.2282394088	0.9984768996	3.1872285215	0.2052730273	0.5228784542	0.6911055317	0.1291229126	2.0506277212	1.0707395498
7	245	48	81	3	117	(B73×CML228)S5	S	E	13	13.983333	33	7	110	88	88	1.5448845205	119.252	30.512	3.6215941784	3.1533818469	0.2369267219	0.2200285369	0.412635777	0.6203592768	0.1302314873	1.558529082	0.8179048908
7	245	48	81	3	117	(B73×CML228)S5	S	M	13	13.983333	33	7	110	88	88	1.066886179	102.548	27.918	2.3579849946	1.3030969707	3.4523608056	0.1931690328	0.3332893104	0.5850012771	0.1122020783	1.6394712661	1.0220003385
8	287	16	95	3	118	(B73×CML228)S5	S	E	14	15.033333	24	14	80	122	122	3.1996353914	103.66	31.537	3.1138940599	2.5949117166	0.9420657754	0.2071144403	0.3824493781	0.5994397165	0.1138322394	1.753926472	0.7630732781
8	287	16	95	3	118	(B73×CML228)S5	S	M	14	15.033333	24	14	80	122	122	2.1735272147	91.024	30.075	2.8544028882	2.7923506515	1.0605291363	0.2071144403	0.3241690269	0.5644273592	0.0901399317	1.6855861651	0.827043493
1	34	25	11	3	119	(B73×CML228)S5	S	E	8	15.5	21	13	110	14	14	3.1573531205	145.388	29.568	2.3523438822	0.9420657754	3.7062108648	0.1927785534	0.3968271982	0.6865233877	0.1959330671	1.6623412749	1.216957184
1	34	25	11	3	119	(B73×CML228)S5	S	M	8	15.5	21	13	110	14	14	1.9815412504	145.056	28.905	2.7867095391	1.2466858464	4.0446776104	0.2043833279	0.4370686469	0.6615006398	0.1911542577	1.6294378158	1.221526485
6	204	5	68	3	120	(B73×CML228)S5	N	E	14	11.666667	35	11	95	102	102	1.4691911611	93.332	30.489	3.0574829356	1.6359226039	1.1902747222	0.1884872644	0.3244303067	0.5911357969	0.1596256467	1.328274889	0.6823489592
6	204	5	68	3	120	(B73×CML228)S5	N	M	14	11.666667	35	11	95	102	102	0.8736849808	87.62	30.269	2.9559429119	1.5851525921	1.3143791956	0.2654574563	0.4208425615	0.6189072773	0.1516079314	1.3203423783	0.8925368083
7	248	41	84	3	121	(B73×CML228)S5	N	E	13	15.533333	33	7	110	90	90	2.9443681952	91.572	29.771	2.0928527106	0.9364246629	2.8600440007	0.2362591647	0.4053809071	0.6560813262	0.0900823888	2.0763073638	0.9945845321
7	248	41	84	3	121	(B73×CML228)S5	N	M	13	15.533333	33	7	110	90	90	1.9672436103	86.956	28.943	2.3297794325	1.3933547696	3.5539008292	0.2197185219	0.3844978522	0.5908164085	0.0808970015	2.0117955433	1.2809273989
6	206	19	70	3	122	(B73×CML228)S5	N	E	14	11.566667	35	11	95	103	103	1.5033818306	115.084	31.977	3.1026118351	1.7600270773	1.6584870536	0.2037907715	0.4409122465	0.6380649653	0.1468432422	1.4878728665	0.9245219157
6	206	19	70	3	122	(B73×CML228)S5	N	M	14	11.566667	35	11	95	103	103	0.7365218977	106.516	31.647	3.5256952671	2.059006036	1.7261804028	0.2206772302	0.3748853436	0.60787253	0.1270816362	1.5072414369	0.9565070232
8	280	32	94	3	123	(B73×CML228)S5	N	E	14	14.5	23	5	110	119	119	3.0831011702	117.824	30.457	3.2492807582	2.0872115981	1.6866926158	0.23369	0.785507715	0.6631152567	0.1533237439	1.7724271917	1.2656963953
8	280	32	94	3	123	(B73×CML228)S5	N	M	14	14.5	23	5	110	119	119	2.7804398685	97.184	32.588	3.142099622	2.4990128053	1.3764314323	0.2283350428	0.5693631367	0.5940635666	0.142078764	1.5959026617	1.2839735996
6	220	37	73	3	124	(B73×CML228)S5	S	E	14	12.3	26	10	125	109	109	2.059552158	118.92	29.849	2.640040616	0.4287245445	4.3210921194	0.2306206953	0.4187154082	0.6498335917	0.1168637182	1.6793212832	1.1682179726
6	220	37	73	3	124	(B73×CML228)S5	S	M	14	12.3	26	10	125	109	109	2.2745762121	101.02	30.46	3.2831274327	1.8897726632	2.3015738704	0.2109640842	0.3678744296	0.5862928379	0.0984749266	1.6032237222	1.1560331697
6	219	29	74	3	125	(B73×CML228)S5	N	E	14	12.3	26	10	125	109	109	1.0049103689	98.712	30.046	2.5497828172	1.1564280476	1.9461837874	0.2558934809	0.309005928	0.5731464751	0.0943885284	1.4956375153	1.2809273989
6	219	29	74	3	125	(B73×CML228)S5	N	M	14	12.3	26	10	125	109	109	1.9890151668	85.096	30.822	2.7472217521	1.7600270773	2.1436227224	0.2530853936	0.3651985886	0.6038213217	0.0943885284	1.561238861	1.0646471484
6	190	22	63	3	126	(B73×CML228)S5	S	E	14	10.35	28	9	110	97	97	3.7433786648	107.064	31.343	2.3579849946	1.0774524736	2.6456817284	0.1874595716	0.3997604676	0.6059985147	0.0839797011	1.442640318	1.1819258758
6	190	22	63	3	126	(B73×CML228)S5	S	M	14	10.35	28	9	110	97	97	4.4248679425	107.18	32.973	2.4369605686	1.3143791956	2.6343995036	0.1920467276	0.3631276925	0.5946965256	0.1035022357	1.7566244869	1.3494669149
7	230	19	78	3	127	(B73×CML228)S5	N	E	13	11.583333	30	8	90	82	82	2.2416590844	126.16	27.527	2.0477238111	0.6712923789	2.3297794325	0.2642382722	0.5705319608	0.7900254072	0.146334338	1.598590387	0.7783042816
7	230	19	78	3	127	(B73×CML228)S5	N	M	13	11.583333	30	8	90	82	82	2.5538416643	98.048	28.72	2.4031138941	1.7148981779	2.1492638348	0.242911258	0.3641515556	0.660047177	0.10840726	1.7326005393	0.34269758
1	24	10	7	3	128	(B73×CML228)S5	S	E	8	14.5	29	10	95	10	10	2.5558495265	126.94	30.483	2.1943927342	0.817961302	2.71901619	0.19216074	0.4559957689	0.697287364	0.1904167247	1.4890155375	1.0128617363
1	24	10	7	3	128	(B73×CML228)S5	S	M	8	14.5	29	10	95	10	10	1.4773467914	102.88	28.581	2.1605460597	0.8066790771	3.1195351723	0.1621949866	0.3858879107	0.6511558232	0.1507761327	1.6769544057	1.4347605348
3	100	40	34	3	129	(B73×CML228)S5	N	E	13	10.233333	21	8	95	73	73	1.0053070172	99.808	29.438	2.0702882608	1.3030969707	1.1564280476	0.2220930682	0.4537560992	0.6239979995	0.1292242927	1.151896833	0.5940091386
3	100	40	34	3	129	(B73×CML228)S5	N	M	13	10.233333	21	8	95	73	73	0.7366569284	86.524	30.877	2.4764483556	2.5949117166	1.6472048288	0.248933559	0.3819406035	0.654137008	0.0948153174	1.1253053745	0.8788289051
8	269	45	90	3	130	(B73×CML228)S5	N	E	14	13.9	33	7	110	115	115	2.5394806454	107.612	31.039	3.4015907937	2.2564449709	1.6415637164	0.1945813527	0.4004835835	0.6161187615	0.1661085936	1.5843071196	1.1164325605
8	269	45	90	3	130	(B73×CML228)S5	N	M	14	13.9	33	7	110	115	115	2.2288437891	89.148	27.727	3.3508207819	2.8205562137	0.3553900829	0.1862717611	0.2926340862	0.5300264866	0.1179728968	1.5413623343	1.0768319513
8	291	27	97	3	131	(B73×CML228)S5	S	E	14	15.25	23	5	110	124	124	4.7800779685	150.336	31.059	2.9333784622	1.4892536808	2.4538839059	0.2334222521	0.3973280881	0.6313991968	0.1213415616	1.8561692336	1.4195295312
8	291	27	97	3	131	(B73×CML228)S5	S	M	14	15.25	23	5	110	124	123	3.6473239612	97.284	29.991	3.2492807582	1.7148981779	0.2876967338	0.2069942161	0.3036204815	0.566790402	0.1122663969	1.4611870483	0.9747842274
7	237	40	80	3	132	(B73×CML228)S5	N	E	13	14.9	26	10	125	85	85	1.7742773606	81.908	30.049	2.1549049473	0.8800135387	4.039036498	0.2313915955	0.5152100514	0.7345760554	0.1225721662	1.6937297178	1.4362836351
7	237	40	80	3	132	(B73×CML228)S5	N	M	13	14.9	26	10	125	85	85	1.3994268659	96.504	27.035	2.1605460597	0.8800135387	3.7344164269	0.2090202309	0.4545264319	0.6883807151	0.1344769281	1.8684582469	1.1499407683
8	274	24	92	3	133	(B73×CML228)S5	N	E	14	14.833333	23	5	110	117	117	5.5422512443	86.856	31.54	2.5723472669	1.5005359057	2.7867095391	0.1319528692	0.3414504999	0.6132128001	0.1666858796	0.7888468809	0.8879675072
8	274	24	92	3	133	(B73×CML228)S5	N	M	14	14.833333	23	5	110	117	117	2.0171408691	86.624	28.28	2.6343995036	1.280532521	2.4708072432	0.1117782974	0.2411064632	0.5341792673	0.1266793479	.	0.8331358944
7	247	56	84	3	134	(B73×CML228)S5	N	E	13	14.916667	33	7	110	89	89	4.5563796326	69.604	29.25	2.4764483556	2.2000338467	3.1195351723	0.1457377709	0.2703446394	0.5568241612	0.1158428611	1.1836637943	1.1088170587
7	247	56	84	3	134	(B73×CML228)S5	N	M	13	14.916667	33	7	110	89	89	1.8237365144	74.652	28.144	2.521577255	2.4426016811	2.3861905568	0.1397281555	0.2620403054	0.5094842153	0.1031248378	1.2002209559	0.6701641564
6	196	33	65	3	135	(B73×CML228)S5	S	E	14	11.416667	28	9	110	99	99	2.6104323991	81.36	30.353	3.4467196931	3.1703051842	0.4512889942	0.2011991762	0.3808775939	0.509088316	0.1403987583	1.5448801129	0.9656456253
6	196	33	65	3	135	(B73×CML228)S5	S	M	14	11.416667	28	9	110	99	99	1.4717394043	96.736	30.295	3.6949286399	3.2718452079	0.502059006	0.1959312653	0.3974945228	0.5525523683	0.1354906108	1.6330795439	0.9458453207
6	209	48	70	3	136	(B73×CML228)S5	N	E	14	11.5	36	10	95	105	.	.	.	.	.	.	.	.	.	.	.	.	.
6	209	48	70	3	136	(B73×CML228)S5	N	M	14	11.5	36	10	95	105	.	.	.	.	.	.	.	.	.	.	.	.	.
2	72	4	23	3	137	(B73×CML228)S5	S	E	10	11.8333	36	12	115	30	30	1.1564756302	114.768	35.541	2.6456817284	2.2225982964	3.5313363795	0.3024824949	0.5192499507	0.6267567525	0.1343568162	1.7357972665	1.3464207142
2	72	4	23	3	137	(B73×CML228)S5	S	M	10	11.8333	36	12	115	30	30	0.6538096515	101.9	30.819	2.8713262255	2.3467027698	3.8528797879	0.3024824949	0.3989553517	0.616526424	0.1101443854	1.654646558	2.3364359452
5	179	12	60	3	138	(B73×CML228)S5	N	E	10	14.55	31	8	90	60	60	1.2964312715	66.964	28.173	2.1831105094	1.4046369944	0.8066790771	0.2314137574	0.2933537425	0.6136058788	0.0632220766	1.4741901608	0.6244711457
5	179	12	60	3	138	(B73×CML228)S5	N	M	10	14.55	31	8	90	60	60	1.1314373542	94.644	28.914	2.3861905568	1.6077170418	2.7133750776	0.2503258611	0.3405011276	0.6440528809	0.0955471747	1.7201787243	1.9373836521
6	190	23	64	3	139	(B73×CML228)S5	N	E	14	10.35	28	9	110	97	.	.	.	.	.	.	.	.	.	.	.	.	.
6	190	23	64	3	139	(B73×CML228)S5	N	M	14	10.35	28	9	110	97	.	.	.	.	.	.	.	.	.	.	.	.	.
7	231	25	78	3	140	(B73×CML228)S5	N	E	13	11.583333	26	10	125	82	82	1.4784226699	86.292	27.617	2.1210582727	0.817961302	1.7713093022	0.176560547	0.2874203793	0.5435149706	0.0838662095	1.3183873413	0.8514130987
7	231	25	78	3	140	(B73×CML228)S5	N	M	13	11.583333	26	10	125	82	82	0.917382802	73.672	30.382	2.4256783438	1.5625881424	1.822079314	0.1741908788	0.2980039898	0.5255869388	0.070480182	1.4036665291	0.9610763243
3	110	13	37	3	141	(B73×CML228)S5	S	E	13	11.5	31	9	90	77	77	1.6663294924	98.496	31.013	2.7133750776	1.7148981779	0.8405257517	0.2277596751	0.3281839217	0.5984959177	0.10923916	1.6164949028	0.6199018446
3	110	13	37	3	141	(B73×CML228)S5	S	M	13	11.5	31	9	90	77	77	0.9539553816	96.752	34.522	2.6738872906	1.5907937045	0.8743724262	0.2305086541	0.2837112407	0.5631471431	0.1072350373	1.5328912461	0.7249957692
2	55	60	20	3	142	(B73×CML228)S5	N	E	10	9.48333	57	20	175	23	23	1.3175938103	87.72	27.672	2.5159361426	2.098493823	1.7543859649	0.1628327313	0.2768086305	0.60576989	0.1239943458	1.5297897089	1.4438991369
2	55	60	20	3	142	(B73×CML228)S5	N	M	10	9.48333	57	20	175	23	23	2.0928876881	78.936	28.309	2.5441417047	2.1323404975	1.5907937045	0.1540032661	0.2467914778	0.5879808176	0.1239943458	0.9071387859	1.3342359113
8	275	13	91	3	143	(B73×CML228)S5	S	E	14	14.833333	24	14	80	117	117	1.4598836947	115.184	29.38	2.5272183675	1.9461837874	2.9333784622	0.1751840945	0.519561165	0.7495456442	0.2009771925	1.2643667297	0.9549839228
8	275	13	91	3	143	(B73×CML228)S5	S	M	14	14.833333	24	14	80	117	117	1.6530404276	64.44	28.726	2.8656851131	2.9954306989	1.1282224855	0.1261887058	0.308838688	0.7337389377	0.0981032539	0.9768431002	0.6305635471
6	192	6	64	3	144	(B73×CML228)S5	N	E	14	10.35	35	11	95	97	.	.	.	.	.	.	.	.	.	.	.	.	.
6	192	6	64	3	144	(B73×CML228)S5	N	M	14	10.35	35	11	95	97	.	.	.	.	.	.	.	.	.	.	.	.	.
3	76	33	26	3	145	(B73×CML228)S5	N	E	10	15.166667	23	9	110	63	63	1.9444026667	106.184	30.984	2.7302984148	1.4892536808	0.58103458	0.3013876546	0.4728096889	0.7267586093	0.1340252977	1.5311543755	0.6823489592
3	76	33	26	3	145	(B73×CML228)S5	N	M	10	15.166667	23	9	110	63	63	1.3467022993	86.956	28.943	2.797991764	1.6866926158	0.5359056806	0.282927739	0.422277774	0.6659008041	0.0946193359	1.4254141943	0.7874428837
3	97	5	34	3	146	(B73×CML228)S5	N	E	13	11	31	9	90	72	72	4.0693076781	93.764	28.555	2.5328594799	1.4497658938	0.817961302	0.3255001132	0.3922245825	0.7254679982	0.1279977602	1.4983022301	1.7622271112
3	97	5	34	3	146	(B73×CML228)S5	N	M	13	11	31	9	90	72	72	3.4464009096	103.644	27.31	2.8149151013	1.8446437638	1.0041180121	0.3389865497	0.3976933325	0.7343512469	0.1400484419	1.6937909519	2.3988830597
2	63	30	21	3	147	(B73×CML228)S5	S	E	10	11.3333	23	9	110	27	27	2.7331441632	102.116	29.852	2.2677271958	1.0266824618	1.0661702488	0.1666361469	0.3094828906	0.5746831593	0.1328666701	1.660613109	1.0448468438
2	63	30	21	3	147	(B73×CML228)S5	S	M	10	11.3333	23	9	110	27	27	1.9515618578	104.424	30.266	2.4087550065	1.0718113612	0.7897557398	0.1666361469	0.3564785268	0.5786996844	0.1305123044	1.5123880726	1.1864951768
8	272	41	92	3	148	(B73×CML228)S5	N	E	14	14.583333	22	7	100	116	116	3.5458154756	118.804	28.219	2.2790094207	0.9307835505	4.2139109832	0.2162466247	0.3257122368	0.5794437832	0.1477538724	1.994101148	1.795735319
8	272	41	92	3	148	(B73×CML228)S5	N	M	14	14.583333	22	7	100	116	116	5.6433685986	104.756	30.929	2.3974727816	1.1564280476	3.5595419417	0.2027101148	0.3089941298	0.5255445593	0.1308601687	1.6928017436	1.0859705534
8	282	55	94	3	149	(B73×CML228)S5	N	E	14	14.883333	22	7	100	120	120	2.3326385978	106.284	28.387	3.0800473853	2.3410616574	3.4692841428	0.243513375	0.3202585631	0.5755110209	0.096093571	1.4939367862	1.3707903199
8	282	55	94	3	149	(B73×CML228)S5	N	M	14	14.883333	22	7	100	120	120	1.8588929735	86.076	28.584	2.6738872906	1.5343825802	2.4256783438	0.2355540057	0.2918605048	0.5479591972	0.0799281189	1.410178397	0.6320866475
7	250	23	84	3	150	(B73×CML228)S5	N	E	13	15.533333	27	7	120	90	.	.	.	.	.	.	.	.	.	.	.	.	.
7	250	23	84	3	150	(B73×CML228)S5	N	M	13	15.533333	27	7	120	90	.	.	.	.	.	.	.	.	.	.	.	.	.
7	251	11	83	3	151	(B73×CML228)S5	S	E	13	15.616667	28	6	85	91	.	.	.	.	.	.	.	.	.	.	.	.	.
7	251	11	83	3	151	(B73×CML228)S5	S	M	13	15.616667	28	6	85	91	.	.	.	.	.	.	.	.	.	.	.	.	.
7	231	27	78	3	152	(B73×CML228)S5	N	E	13	11.583333	26	10	125	82	118	3.0128917225	149.024	32.634	2.2282394088	0.8743724262	1.7543859649	0.2613911708	0.5971158868	0.7441491459	0.106429256	1.8991089767	0.4279911999
7	231	27	78	3	152	(B73×CML228)S5	N	M	13	11.583333	26	10	125	82	82	1.1218012885	117.724	33.054	2.1887516218	0.8856546511	2.2564449709	0.242911258	0.5229057134	0.6802162127	0.119562283	1.5894533312	0.7021492638
8	280	31	93	3	153	(B73×CML228)S5	S	E	14	14.5	23	5	110	119	119	2.6136673145	112.444	30.9	3.1082529475	2.0815704857	0.58103458	0.2042377356	0.368881209	0.6216842427	0.136456274	1.5252928497	0.9884921306
8	280	31	93	3	153	(B73×CML228)S5	S	M	14	14.5	23	5	110	119	119	1.5055563446	86.956	28.943	2.7754273143	1.9631071247	0.4400067693	0.1881728641	0.2529775945	0.5273135995	0.0886651094	1.4225876685	0.7265188695
4	130	21	43	3	154	(B73×CML228)S5	S	E	9	12.16667	41	14	125	39	39	1.9552048487	138.796	28.989	2.4200372313	1.1789924973	4.5580188413	0.1810606457	0.4946896785	0.7946203908	0.1840793546	1.7793583354	1.3875444238
4	130	21	43	3	154	(B73×CML228)S5	S	M	9	12.16667	41	14	125	39	39	1.3995904194	126.608	29.82	2.216957184	1.1395047103	3.5256952671	0.1810606457	0.4005215575	0.7725396383	0.151087165	1.7442901472	1.5398544593
7	250	30	84	3	155	(B73×CML228)S5	N	E	13	15.533333	27	7	120	90	.	.	.	.	.	.	.	.	.	.	.	.	.
7	250	30	84	3	155	(B73×CML228)S5	N	M	13	15.533333	27	7	120	90	90	.	.	.	.	.	.	.	.	.	.	.	.
3	94	26	32	3	156	(B73×CML228)S5	N	E	13	10.25	21	8	95	71	71	0.9385562902	88.932	28.694	2.9051729001	1.7713093022	0.7164212783	0.1755344652	0.2621542722	0.5516926071	0.0919659697	1.5832771657	1.6053477746
3	94	26	32	3	156	(B73×CML228)S5	N	M	13	10.25	21	8	95	71	71	0.7149219691	78.056	27.95	2.4426016811	1.0379646866	0.5528290179	0.1755344652	0.2418585343	0.5561224261	0.0736605304	1.6198184587	1.2854966999
6	201	38	68	3	157	(B73×CML228)S5	N	E	14	11.333333	28	9	110	101	101	2.2244191707	91.688	31.401	2.1492638348	1.1677102725	2.2451627461	0.1512032599	0.1197340972	0.5361644305	0.1230503251	1.6130429106	0.8179048908
6	201	38	68	3	157	(B73×CML228)S5	N	M	14	11.333333	28	9	110	101	101	1.4551578837	112.66	29.933	2.2733683082	1.0379646866	2.6118350539	0.1860869808	0.2806919152	0.5476353272	0.1431444805	1.6911209887	0.784396683
3	81	39	27	3	158	(B73×CML228)S5	S	E	10	15	23	9	110	65	65	.	.	.	.	.	.	.	.	.	.	.	.
3	81	39	27	3	158	(B73×CML228)S5	S	M	10	15	23	9	110	65	.	.	.	.	.	.	.	.	.	.	.	.	.
2	53	50	18	3	159	(B73×CML228)S5	N	E	10	9.48333	57	20	175	23	.	.	.	.	.	.	.	.	.	.	.	.	.
2	53	50	18	3	159	(B73×CML228)S5	N	M	10	9.48333	57	20	175	23	.	.	.	.	.	.	.	.	.	.	.	.	.
2	61	6	21	3	160	(B73×CML228)S5	S	E	10	11.23333	36	12	115	26	26	0.7448168218	95.956	27.339	2.1943927342	0.9589891127	1.5964348169	0.1423238021	0.2329014571	0.5182586013	0.1029607248	1.4203362544	0.5346082247
2	61	6	21	3	160	(B73×CML228)S5	S	M	10	11.23333	36	12	115	26	26	1.2248482398	107.38	27.779	2.2338805212	1.1507869352	1.7713093022	0.1452087345	0.2930044909	0.5469504855	0.1131327778	1.6331602653	0.9458453207
8	263	17	87	3	161	(B73×CML228)S5	S	E	14	14.15	28	6	85	112	112	2.6505507125	100.372	33.361	2.521577255	2.2056749591	1.7600270773	0.3613851323	0.4660992783	0.7752802563	0.1301151419	1.4586463913	0.9062447115
8	263	17	87	3	161	(B73×CML228)S5	S	M	14	14.15	28	6	85	112	112	1.822736143	88.832	31.291	1.7318215152	2.2846505331	1.477971456	0.3535586564	0.3170725144	0.6778211544	0.1007237172	1.3497458677	0.8194279912
5	182	18	62	3	162	(B73×CML228)S5	N	E	10	14.533333	35	11	95	61	61	1.3130377163	94.86	27.947	2.1549049473	0.7559090653	0.7446268404	0.1485741896	0.2137974099	0.5383370865	0.1184090178	1.4044944128	0.7067185649
5	182	18	62	3	162	(B73×CML228)S5	N	M	10	14.533333	35	11	95	61	61	3.2544798533	107.712	28.442	2.1323404975	0.8292435268	0.8800135387	0.1567466678	0.2807343744	0.5881514429	0.1372161108	1.6446248003	0.6412252496
6	214	22	72	3	163	(B73×CML228)S5	N	E	14	12	26	10	125	107	107	2.6511522272	117.492	29.794	2.3692672195	1.0548880239	3.6103119535	0.1907708628	0.4130364589	0.5785209981	0.1073735284	1.7727240707	0.9671687257
6	214	22	72	3	163	(B73×CML228)S5	N	M	14	12	26	10	125	107	107	2.5583140309	100.356	29.134	2.3579849946	1.1338635979	2.9277373498	0.1691258412	0.3651606945	0.5366760447	0.0963464333	1.5464971788	1.1636486715
7	240	10	79	3	164	(B73×CML228)S5	S	E	13	14.5	30	8	90	86	86	2.1151688554	99.276	33.969	2.3749083319	1.7769504146	3.0744062729	0.2305593067	0.3417644598	0.6955827721	0.0972083595	1.65646406	0.9717380267
7	240	10	79	3	164	(B73×CML228)S5	S	M	13	14.5	30	8	90	86	86	2.0581247196	89.812	29.053	2.6061939414	2.3410616574	2.6343995036	0.2196286384	0.3632368524	0.651696935	0.0972083595	1.6130342159	0.9732611271
7	243	26	81	3	165	(B73×CML228)S5	S	E	13	14.416667	27	7	120	87	87	3.8531858258	106.748	34.907	2.2113160715	1.1169402606	2.8995317877	0.1853596074	0.3570804837	0.6093541217	0.1918358422	1.4897250458	0.8910137079
7	243	26	81	3	165	(B73×CML228)S5	S	M	13	14.416667	27	7	120	87	87	2.0664725391	106.848	32.31	2.3805494444	1.3538669826	2.8544028882	0.1853596074	0.3037105538	0.5719139002	0.0999815977	1.4679357906	0.784396683
5	170	14	57	3	166	(B73×CML228)S5	S	E	10	12.366667	31	8	90	56	56	3.3038799888	120.032	33.468	2.13798161	0.7671912901	1.4892536808	0.2007947568	0.3694599839	0.6751491085	0.1397829489	1.3957451424	0.7432729734
5	170	14	57	3	166	(B73×CML228)S5	S	M	10	12.366667	31	8	90	56	56	1.4709163071	126.176	31.754	2.1154171603	0.7502679528	1.4497658938	0.2065856238	0.4139399109	0.6611658883	0.130447624	1.2909696613	0.6945337621
5	162	51	53	3	167	(B73×CML228)S5	S	E	10	12	59	14	140	52	52	3.2783408594	90.908	28.445	3.1759462966	1.6641281661	0.4343656569	0.2214912635	0.3432034981	0.6360944632	0.0905259887	1.572093086	1.1408021662
5	162	51	53	3	167	(B73×CML228)S5	S	M	10	12	59	14	140	52	52	1.9600875718	88.932	28.694	2.7923506515	1.201556947	1.55694703	0.2495181693	0.3669233777	0.6554934039	0.0863212795	1.3779567944	0.9229988154
2	60	10	20	3	168	(B73×CML228)S5	N	E	10	11	27	10	95	25	25	0.8027275291	116.164	27.142	2.4595250183	0.9589891127	1.5343825802	0.2113004645	0.387420552	0.6258273173	0.1542781918	1.7904269443	0.7767811812
2	60	10	20	3	168	(B73×CML228)S5	N	M	10	11	27	10	95	25	25	1.0676036234	95.624	26.676	2.3128560952	1.2128391719	0.9984768996	0.192911673	0.3402133162	0.5668294099	0.1283330472	1.6170620326	0.8453206972
8	290	20	97	3	169	(B73×CML228)S5	S	E	14	15.183333	24	14	80	123	123	1.7887497801	102.88	28.581	3.5877475038	3.1928696339	0.5302645682	0.2631199377	0.4002293143	0.6371846095	0.124944494	1.5849978482	1.5231003554
8	290	20	97	3	169	(B73×CML228)S5	S	M	14	15.183333	24	14	80	123	123	1.8265147127	98.38	29.383	3.418514131	2.4764483556	1.55694703	0.271538796	0.3339832576	0.6207592944	0.124944494	1.6131366664	1.8399052293
6	204	7	68	3	170	(B73×CML228)S5	N	E	14	11.666667	35	11	95	102	.	.	.	.	.	.	.	.	.	.	.	.	.
6	204	7	68	3	170	(B73×CML228)S5	N	M	14	11.666667	35	11	95	102	.	.	.	.	.	.	.	.	.	.	.	.	.
8	265	3	90	3	171	(B73×CML228)S5	N	E	14	14.5	28	6	85	113	113	3.052875919	110.9	29.215	2.3354205449	1.0943758109	4.5975066283	0.2223222322	0.3004562898	0.5856926308	0.103751394	1.3399746956	1.7865967169
8	265	3	90	3	171	(B73×CML228)S5	N	M	14	14.5	28	6	85	113	113	1.8206827153	82.124	29.082	2.4200372313	1.3369436453	3.802109776	0.2164716472	0.2815461323	0.5554270348	0.0899433261	1.4110807905	1.032662041
6	221	43	74	3	172	(B73×CML228)S5	N	E	14	12.3	34	9	100	109	109	0.8752133204	110.252	32.116	2.6908106279	1.2354036216	2.7528628646	0.2165802588	0.3304126559	0.5884838984	0.1046045238	1.3854272546	1.3159587071
6	221	43	74	3	172	(B73×CML228)S5	N	M	14	12.3	34	9	100	109	109	0.8240171171	90.044	32.313	2.4595250183	1.201556947	1.901054888	0.2390449571	0.3411160198	0.5841017775	0.0862157322	1.4562767079	0.895583009
3	98	19	33	3	173	(B73×CML228)S5	S	E	13	10.233333	31	9	90	73	73	.	109.92	31.453	2.3692672195	1.0379646866	1.1733513849	0.214040921	0.4192846613	0.6627481533	0.1292242927	1.4613247137	1.0509392452
3	98	19	33	3	173	(B73×CML228)S5	S	M	13	10.233333	31	9	90	73	73	6.9333709603	110.252	32.116	2.3861905568	1.1959158346	0.9984768996	0.1898844792	0.4393930001	0.6261507858	0.1231521206	1.2703496936	0.8757827043
3	80	42	28	3	174	(B73×CML228)S5	N	E	10	15	66	17	155	65	.	.	.	.	.	.	.	.	.	.	.	.	.
3	80	42	28	3	174	(B73×CML228)S5	N	M	10	15	66	17	155	65	.	.	.	.	.	.	.	.	.	.	.	.	.
5	180	4	59	3	175	(B73×CML228)S5	S	E	10	14.55	31	8	90	60	60	0.8254002496	71.248	28.338	2.1210582727	1.0943758109	1.0774524736	0.1935895499	0.2406596063	0.5316331807	0.0652423952	1.3795791748	1.0128617363
5	180	4	59	3	175	(B73×CML228)S5	S	M	10	14.55	31	8	90	60	60	1.4960206876	105.952	27.724	2.1492638348	0.857449089	1.6866926158	0.2188056882	0.3183141229	0.62063211	0.0915065374	1.5877233439	1.0037231342
6	219	23	74	3	176	(B73×CML228)S5	N	E	14	12.3	26	10	125	109	109	2.3917586331	102.896	32.808	3.1195351723	2.5836294917	1.861567101	0.2530853936	0.4106878852	0.5862928379	0.1209501163	1.5376223765	0.7904890844
6	219	23	74	3	176	(B73×CML228)S5	N	M	14	12.3	26	10	125	109	109	2.2711631319	96.42	33.859	3.3677441191	2.5385005923	2.1887516218	0.2137721715	0.3304126559	0.5578090518	0.1046045238	1.6005996684	1.4103909291
2	67	57	23	3	177	(B73×CML228)S5	S	E	10	10.98333	66	17	155	28	28	2.195624761	93.88	30.185	2.2282394088	1.122581373	1.5343825802	0.2204363532	0.348666862	0.6193515896	0.1227824977	1.6597412519	0.6183787443
2	67	57	23	3	177	(B73×CML228)S5	S	M	10	10.98333	66	17	155	28	28	1.8889774852	88.384	28.998	2.5046539178	1.6641281661	1.438483669	0.2176523888	0.3230295927	0.6059774971	0.1079415083	1.7972207936	0.827043493
6	213	35	71	3	178	(B73×CML228)S5	S	E	14	12.166667	26	10	125	106	106	3.6172186103	106.648	37.504	3.5031308174	2.9728662492	0.4005189823	0.3269273024	0.497316099	0.6652063547	0.1289789168	1.9288853327	0.6808258589
6	213	35	71	3	178	(B73×CML228)S5	S	M	14	12.166667	26	10	125	106	106	2.8942020052	81.36	30.353	2.9390195747	1.9743893496	1.0492469115	0.3242166456	0.3702097655	0.5960819307	0.0866838665	1.5978923538	0.5924860382
2	68	44	23	3	179	(B73×CML228)S5	S	E	10	11.5	66	17	155	29	29	0.8785510702	130.46	31.919	2.1041349354	0.7051390534	1.822079314	0.2345349062	0.4770822421	0.6577034014	0.1162345135	1.5173991076	0.5681164326
2	68	44	23	3	179	(B73×CML228)S5	S	M	10	11.5	66	17	155	29	29	0.683996026	103.644	27.31	2.0815704857	0.7051390534	1.2748914086	0.2123187292	0.4000139817	0.6013845501	0.0857505021	1.2414600968	0.5437468269
8	284	50	95	3	180	(B73×CML228)S5	S	E	14	14.95	22	7	100	121	121	1.5017734065	87.072	30.573	3.8246742258	4.7272522141	0.2594911717	0.2749884745	0.3636408848	0.54740851	0.0995825897	1.3720208693	1.0433237434
8	284	50	95	3	180	(B73×CML228)S5	S	M	14	14.95	22	7	100	121	121	0.734637381	72.128	28.697	3.6780053026	4.5354543916	0.2143622722	0.2162994501	0.2106115281	0.5097416998	0.0749086383	1.3668510023	1.521577255
5	166	27	55	3	181	(B73×CML228)S5	S	E	10	12	22	10	100	54	54	1.4047662453	107.164	28.746	2.8487617758	1.4046369944	1.7543859649	0.2589188606	0.5132037947	0.6476520448	0.2547018324	1.7135796006	1.2078185818
5	166	27	55	3	181	(B73×CML228)S5	S	M	10	12	22	10	100	54	54	1.6478571544	91.024	30.075	2.8205562137	1.8446437638	2.1323404975	0.2393876106	0.4475582805	0.6406380168	0.1153320263	1.7774262629	1.2794042985
3	108	5	36	3	182	(B73×CML228)S5	N	E	13	11.5	31	9	90	77	77	1.8351794114	124.216	36.23	2.521577255	1.0943758109	0.3779545326	0.2470025278	0.5644450399	0.7328212611	0.1833917024	1.9230416442	0.7508884752
3	108	5	36	3	182	(B73×CML228)S5	N	M	13	11.5	31	9	90	77	77	1.8191571564	117.392	32.391	2.1831105094	0.8912957635	1.0774524736	0.2030188646	0.4449247095	0.6314881073	0.1252721422	1.4802519067	0.6351328482
8	266	20	90	3	183	(B73×CML228)S5	N	E	14	13.85	28	6	85	114	114	2.1524977792	81.028	29.69	3.1928696339	2.2113160715	0.5246234557	0.2325489377	0.2850310784	0.5986394388	0.0926427589	1.4652842137	1.079878152
8	266	20	90	3	183	(B73×CML228)S5	N	M	14	13.85	28	6	85	114	114	1.8542174566	95.192	28.61	3.5539008292	2.6964517403	0.7220623907	0.2351749881	0.3410695047	0.5845850953	0.1142417715	1.3812468638	0.5285158233
8	291	22	98	3	184	(B73×CML228)S5	N	E	14	15.25	23	5	110	124	124	2.5682817218	127.488	30.179	4.3098098945	4.659558865	0.6543690416	0.2588582986	0.3550192334	0.6155169202	0.1133158794	1.7160052992	1.7667964123
8	291	22	98	3	184	(B73×CML228)S5	N	M	14	15.25	23	5	110	124	124	2.6272629551	96.62	28.665	2.8261973261	1.7148981779	3.536977492	0.2130734149	0.2386698832	0.5769456768	0.0832195712	1.4430544795	1.2535115925
8	267	25	90	3	185	(B73×CML228)S5	N	E	14	13.85	27	7	120	114	114	2.9687738407	116.728	31.065	3.7174930896	2.3015738704	0.857449089	0.222044736	0.4264613925	0.6384600786	0.1550399064	1.6458088913	0.7889659841
8	267	25	90	3	185	(B73×CML228)S5	N	M	14	13.85	27	7	120	114	114	2.836944591	121.56	30.926	4.0503187229	2.6851695154	1.1507869352	0.2299228872	0.434466882	0.6290905163	0.1502401258	1.6956088024	1.4286681334
6	191	18	63	3	186	(B73×CML228)S5	S	E	14	10.35	35	11	95	97	.	.	.	.	.	.	.	.	.	.	.	.	.
6	191	18	63	3	186	(B73×CML228)S5	S	M	14	10.35	35	11	95	97	97	1.2913986621	85.312	29.855	2.837479551	2.1661871721	2.0646471484	0.1828724157	0.3421946782	0.5607905581	0.0605526596	1.4690255423	0.8179048908
3	90	53	29	3	187	(B73×CML228)S5	S	E	10	15.666667	66	17	155	69	69	5.2698301103	74.652	28.144	2.1492638348	0.817961302	1.0266824618	0.2025835731	0.2425591324	0.5972619889	0.1315155495	1.327920869	0.6564562532
3	90	53	29	3	187	(B73×CML228)S5	S	M	10	15.666667	66	17	155	69	69	6.9281750823	84.648	28.529	2.4369605686	1.2071980595	0.8856546511	0.1970191852	0.2665098623	0.5972619889	0.1462772534	1.3173508425	0.7722118802
7	226	30	75	3	188	(B73×CML228)S5	S	E	13	11.8	26	10	125	80	80	0.8345522968	76.528	30.492	2.1323404975	2.0025949117	1.201556947	0.2315302112	0.4014390304	0.6246671614	0.111813722	1.3211064852	0.9763073278
7	226	30	75	3	188	(B73×CML228)S5	S	M	13	11.8	26	10	125	80	80	0.522796557	67.512	27.869	2.216957184	1.4723303435	0.9646302251	0.2207543491	0.3716348862	0.5909200239	0.0853186425	1.3154952627	0.9595532239
5	155	20	51	3	189	(B73×CML228)S5	S	E	9	15.833333	31	8	90	49	49	4.0720115519	144.84	29.872	2.0815704857	0.8123201895	3.7174930896	0.2319853561	0.4141673069	0.8885187721	0.2339569196	1.3070039921	1.4119140294
5	155	20	51	3	189	(B73×CML228)S5	S	M	9	15.833333	31	8	90	49	49	2.6671644966	119.468	29.545	2.1041349354	0.9420657754	3.9036497997	0.2148620684	0.3762416103	0.752909916	0.1973099623	1.4149356493	1.5505161618
5	178	24	60	3	190	(B73×CML228)S5	N	E	10	14	22	10	100	59	59	1.9925195404	131.108	29.018	2.2620860834	0.8010379647	0.8405257517	0.2630277287	0.5121001203	0.7556638577	0.1300261465	1.6596319071	0.595532239
5	178	24	60	3	190	(B73×CML228)S5	N	M	10	14	22	10	100	59	59	1.2527425887	91.124	27.478	2.2225982964	0.857449089	0.7559090653	0.2793017522	0.334626242	0.6707229741	0.0927082931	1.3998859104	0.7341343713
8	285	37	95	3	191	(B73×CML228)S5	S	E	14	14.95	23	5	110	121	121	4.7237447136	136.404	35.399	4.3887854685	4.699046652	0.3666723078	0.3763604257	0.7462142764	0.8612985946	0.1756606063	1.7080622283	1.1012015569
8	285	37	95	3	191	(B73×CML228)S5	S	M	14	14.95	23	5	110	121	121	2.5804131514	125.18	29.765	4.2421165454	4.6426355277	0.2876967338	0.3096683525	0.4401555631	0.6779867852	0.1345373541	1.51160728	1.9708918599
6	207	27	69	3	192	(B73×CML228)S5	S	E	14	11.433333	28	9	110	104	104	1.1518260263	78.504	30.243	2.6287583912	1.5682292548	2.7302984148	0.18416209	0.3519549891	0.5570813897	0.0805424727	1.6442773637	1.6997799966
6	207	27	69	3	192	(B73×CML228)S5	S	M	14	11.433333	28	9	110	104	104	1.1054151352	94.76	30.544	2.4933716929	1.4723303435	2.0477238111	0.1704773856	0.3287522784	0.5231403501	0.1004885923	1.6559814183	0.7204264681
3	109	2	37	3	193	(B73×CML228)S5	S	E	13	11.5	31	9	90	77	77	2.0976978987	99.708	32.035	2.7246573024	1.5625881424	0.6035990297	0.2167637593	0.3837747731	0.5961393327	0.1212638966	1.7589307625	0.7767811812
3	109	2	37	3	193	(B73×CML228)S5	S	M	13	11.5	31	9	90	77	77	4.0918524166	99.824	33.665	2.9559429119	2.098493823	0.2594911717	0.2085168225	0.3504202623	0.5796432379	0.1252721422	1.7155807182	0.7204264681
5	176	42	59	3	194	(B73×CML228)S5	S	E	10	14	59	14	140	59	59	0.9237463062	120.016	29.241	2.4143961189	1.0266824618	0.8010379647	0.214205658	0.4852101387	0.6837908023	0.1217332902	1.5297589087	0.8133355898
5	176	42	59	3	194	(B73×CML228)S5	S	M	10	14	59	14	140	59	59	0.981367124	107.164	28.746	2.3467027698	1.0887346985	0.9195013257	0.1897946227	0.3776502125	0.6075618042	0.1072207916	1.3279919292	0.9565070232
6	204	6	68	3	195	(B73×CML228)S5	N	E	14	11.666667	35	11	95	102	.	.	.	.	.	.	.	.	.	.	.	.	.
6	204	6	68	3	195	(B73×CML228)S5	N	M	14	11.666667	35	11	95	102	.	.	.	.	.	.	.	.	.	.	.	.	.
8	274	26	92	3	196	(B73×CML228)S5	N	E	14	14.833333	23	5	110	117	117	1.5158991472	109.388	35.984	2.7133750776	1.7092570655	5.0544367349	0.1780661762	0.4994923577	0.7317630993	0.2152652395	1.0321361059	1.5611778643
8	274	26	92	3	196	(B73×CML228)S5	N	M	14	14.833333	23	5	110	117	117	1.5294201185	115.068	27.75	2.8600440007	1.5513059175	4.7893044508	0.152127441	0.4794235504	0.6981738479	0.2009771925	0.7372400756	1.6175325774
8	285	31	95	3	197	(B73×CML228)S5	S	E	14	14.95	23	5	110	121	121	1.5610520994	106.284	28.387	4.0503187229	3.8246742258	0.3102611835	0.2669854257	0.3499775494	0.6152087682	0.1098634027	1.5788155518	1.0341851413
8	285	31	95	3	197	(B73×CML228)S5	S	M	14	14.95	23	5	110	121	121	1.2902298358	100.24	27.504	4.1292942968	3.8472386755	0.4287245445	0.2002933525	0.3499775494	0.6578978198	0.1078072401	1.5348716817	1.6906413945
7	240	2	80	3	198	(B73×CML228)S5	N	E	13	14.5	30	8	90	86	86	3.1237091775	113.224	33.856	2.2056749591	1.0323235742	3.576465279	0.3207373205	0.7094791837	0.8084320676	0.1444852128	1.7635910088	0.852936199
7	240	2	80	3	198	(B73×CML228)S5	N	M	13	14.5	30	8	90	86	86	2.9879441342	113.008	34.823	2.2282394088	0.9364246629	4.1010887347	0.3180046534	0.5886969751	0.7812646446	0.1066637302	1.801230207	0.990015231
7	254	12	86	3	199	(B73×CML228)S5	N	E	13	15.666667	28	6	85	92	92	4.8094128174	123.204	30.014	2.9277373498	1.5851525921	2.6174761663	0.192862843	0.4855219193	0.6552802957	0.1923185098	1.4932965579	1.3129125063
7	254	12	86	3	199	(B73×CML228)S5	N	M	13	15.666667	28	6	85	92	92	4.5138232022	115.964	32.336	3.0405595984	2.0759293733	2.6343995036	0.2010634053	0.3945833028	0.6638776919	0.2122530107	1.4536963675	1.3951599255
6	215	15	71	3	200	(B73×CML228)S5	S	E	14	12	30	8	90	107	107	2.3726376383	84.432	29.496	2.7020928527	1.9631071247	2.7359395273	0.3395803866	0.4947068805	0.660008539	0.0945085841	1.5855981231	0.8422744965
6	215	15	71	3	200	(B73×CML228)S5	S	M	14	12	30	8	90	107	107	3.6147001735	94.096	29.218	2.4087550065	1.4272014441	3.4749252553	0.3287578758	0.6749450524	0.6556038071	0.1055356792	1.6386636903	0.9717380267
1	4	35	1	3	201	B73	S	E	8	12	23	12	95	2	2	2.6502986637	94.312	28.251	2.2564449709	1.1959158346	2.6343995036	0.175030541	0.4407001922	0.6235422392	0.1219307066	1.7208669029	1.0357082417
2	40	37	14	3	201	B73	N	E	8	17	21	13	110	17	17	2.8274479279	117.276	30.761	3.2379985333	2.4426016811	4.5185310543	0.1970976719	0.3364332981	0.6450390826	0.1375677975	1.6460032363	1.9724149602
3	77	47	26	3	201	B73	N	E	10	14.966667	66	17	155	64	.	.	.	.	.	.	.	.	.	.	.	.	.
4	115	54	40	3	201	B73	N	E	9	11.3	48	15	145	33	33	4.0770682583	118.488	31.783	3.5933886162	2.521577255	3.3451796694	0.2569212097	0.4910075522	0.7387012203	0.1654054636	1.66130157	1.9617532577
5	152	45	52	3	201	B73	N	E	9	15.833333	59	14	140	48	48	1.3145362946	107.064	31.343	2.6964517403	1.5118181305	4.3154510069	0.2815550786	0.3475538068	0.725221831	0.1342513181	1.5107089873	1.7546116094
6	189	37	63	3	201	B73	S	E	14	10.25	28	9	110	96	96	2.1466334376	137.932	32.857	3.5990297287	2.0025949117	4.1010887347	0.2203795722	0.3865347758	0.708588231	0.1365249569	1.5176921764	1.290066001
7	225	36	76	3	201	B73	N	E	13	11.8	26	10	125	80	80	1.4780694922	126.724	31.45	2.4595250183	1.0210413494	3.5087719298	0.2638577974	0.5951659677	0.7069258091	0.2204435479	1.8205052828	1.0737857506
8	263	14	88	3	201	B73	N	E	14	14.15	28	6	85	112	112	2.6415200081	133.648	32.692	2.3918316692	1.0661702488	4.6369944153	0.3248615783	0.4607768939	0.7468546849	0.1439464005	1.4462713318	1.7759350144
1	4	35	1	3	201	B73	S	M	8	12	23	12	95	2	2	3.1415964314	108.044	29.105	2.2225982964	1.280532521	2.4369605686	0.166065377	0.4257439106	0.632316368	0.1449630836	1.6823145819	0.8620748012
2	40	37	14	3	201	B73	N	M	8	17	21	13	110	17	17	3.3641486708	109.14	28.497	3.2492807582	2.2113160715	4.2590398827	0.1899886671	0.3188730917	0.6404959882	0.1277381775	1.6192431216	2.2831274327
3	77	47	26	3	201	B73	N	M	10	14.966667	66	17	155	64	.	.	.	.	.	.	.	.	.	.	.	.	.
4	115	54	40	3	201	B73	N	M	9	11.3	48	15	145	33	33	4.1372201368	101.452	28.526	3.4072319061	2.6231172787	2.5328594799	0.2083999527	0.4254751523	0.65133712	0.1341940491	1.7915496616	1.5033000508
5	152	45	52	3	201	B73	N	M	9	15.833333	59	14	140	48	48	0.997648747	89.264	29.357	3.0010718114	2.1436227224	3.5426186044	0.2815550786	0.3607077454	0.6873818401	0.113552146	1.4106102706	1.3555593163
6	189	37	63	3	201	B73	S	M	14	10.25	28	9	110	96	96	2.1388104604	115.632	31.673	3.418514131	1.7487448525	4.0051898234	0.2226626772	0.360905016	0.6457596632	0.1203909679	1.5838047567	0.8118124894
7	225	36	76	3	201	B73	N	M	13	11.8	26	10	125	80	89	1.8663674523	90.36	28.749	2.2225982964	1.0436057991	3.8754442376	0.1878050786	0.4751848799	0.651504053	0.1514533262	1.600352362	1.3448976138
8	263	14	88	3	201	B73	N	M	14	14.15	28	6	85	112	112	2.1297800924	112.012	32.834	2.2282394088	1.1056580358	3.7908275512	0.3013821507	0.399569473	0.6879731441	0.1214706052	1.4734964627	1.8612286343
1	25	2	10	3	202	CML228	N	E	8	14.5	29	10	95	11	11	0.7780181891	65.652	29.748	2.3297794325	0.9815535624	1.201556947	0.1932534936	0.276522538	0.5789256558	0.1067181733	1.2359054142	0.6747334574
2	48	3	16	3	202	CML228	N	E	9	14.58333	27	10	95	20	20	0.4708272222	81.244	28.723	2.9897895865	2.679528403	0.3948778699	0.192379846	0.2388969111	0.5350930342	0.072757589	1.159131452	0.8925368083
3	110	17	37	3	202	CML228	S	E	13	11.5	31	9	90	77	77	1.6922115968	102.896	32.808	2.8431206634	1.7938737519	0.4174423196	0.2470025278	0.3893338582	0.6409144472	0.1312845105	1.5638555634	0.6991030631
4	115	55	39	3	202	CML228	S	E	9	11.3	48	15	145	33	33	2.1494103846	64.44	28.726	2.3467027698	1.1902747222	1.1846336097	0.1631134463	0.26306877	0.5639730197	0.124590537	1.4938397379	0.9945845321
5	177	40	59	3	202	CML228	S	E	10	14	22	10	100	59	59	2.8893596891	76.196	29.829	2.3297794325	0.9815535624	0.6148812546	0.2331920188	0.3104252586	0.6445873176	0.2938100583	1.2862470369	0.6457945507
6	202	25	68	3	202	CML228	N	E	14	11.666667	28	9	110	102	102	0.610961666	77.956	30.547	2.71901619	1.2071980595	1.0154002369	0.2681116009	0.2656423465	0.5851847654	0.1248822136	1.4128883365	0.9062447115
7	248	49	83	3	202	CML228	S	E	13	14.916667	33	7	110	89	.	.	.	.	.	.	.	.	.	.	.	.	.
8	261	38	88	3	202	CML228	N	E	14	13.9	27	7	120	111	111	3.5153990566	96.304	32.229	2.679528403	1.2241213967	2.5272183675	0.2076333356	0.3909605375	0.6229544317	0.1636162902	1.4903676255	0.9961076324
1	25	2	10	3	202	CML228	N	M	8	14.5	29	10	95	11	11	0.849975426	69.056	29.554	2.2677271958	0.9928357872	1.2241213967	0.1866372365	0.2581070238	0.5497535869	0.0973448471	1.3518379862	0.7219495685
2	48	3	16	3	202	CML228	N	M	9	14.58333	27	10	95	20	20	0.3287248863	70.7	28.642	2.8826084504	1.6979748406	0.2764145089	0.2117750328	0.2145763428	0.5568402692	0.0644853129	1.1028770844	1.127094263
3	110	17	37	3	202	CML228	S	M	13	11.5	31	9	90	77	77	0.8245448597	107.828	30.072	2.2056749591	0.9871946748	1.3256614204	0.2799902752	0.4504837947	0.655053957	0.1212638966	1.4988304971	0.848366898
4	115	55	39	3	202	CML228	S	M	9	11.3	48	15	145	33	33	1.3254695373	74.436	29.111	2.3184972076	1.1451458228	1.1338635979	0.1631134463	0.2687672396	0.5639730197	0.0957800005	1.3821985166	0.9488915214
5	177	40	59	3	202	CML228	S	M	10	14	22	10	100	59	59	0.0194712132	42.14	27.542	1.9687482372	0.5979579173	0.1353866983	0.1843699482	0.1571523637	0.5030191782	0.0429511553	0.7644358828	0.6914875613
6	202	25	68	3	202	CML228	N	M	14	11.666667	28	9	110	102	102	1.1390355288	91.688	31.401	3.7174930896	2.5441417047	1.2692502962	0.2309535772	0.3808667486	0.569315348	0.1516079314	1.3705816127	1.0022000338
7	248	49	83	3	202	CML228	S	M	13	14.916667	33	7	110	89	.	.	.	.	.	.	.	.	.	.	.	.	.
8	261	38	88	3	202	CML228	N	M	14	13.9	27	7	120	111	111	2.5221405389	91.588	33.998	2.5328594799	0.8123201895	2.0815704857	0.2211208115	0.3403987398	0.6115996433	0.1177447306	1.4505996056	0.7082416653
3	108	6	36	4	1	(B73×CML247)S5	N	E	13	11.5	31	9	90	77	77	1.3224672486	118.82	32.446	2.7246573024	1.2523269589	0.4005189823	0.2525004857	0.3476407197	0.6715500518	0.1372968788	1.8208593971	0.6975799628
3	108	6	36	4	1	(B73×CML247)S5	N	M	13	11.5	31	9	90	77	77	1.4715974691	111.016	30.845	2.7810684267	1.2184802843	0.9759124499	0.233257633	0.3003884961	0.655053957	0.1292803877	1.6072056076	0.9123371129
3	109	4	37	4	2	(B73×CML247)S5	S	E	13	11.5	31	9	90	77	77	2.2801051104	117.424	40.845	2.5667061545	1.16206916	0.8292435268	0.2030188646	0.3142862089	0.6338446923	0.1393010015	1.5514698365	0.6762565578
3	109	4	37	4	2	(B73×CML247)S5	S	M	13	11.5	31	9	90	77	77	2.3651463105	117.724	33.054	2.1041349354	0.8461668641	1.4892536808	0.2057678435	0.3420816346	0.6244183524	0.1332886332	1.6412663567	0.6991030631
5	153	40	51	4	3	(B73×CML247)S5	S	E	9	15.833333	22	10	100	49	49	1.889505084	60.04	26.931	2.3692672195	2.4595250183	1.7092570655	0.1777616118	0.2570465639	0.580708194	0.1024590137	1.2690820585	0.7326112709
5	153	40	51	4	3	(B73×CML247)S5	S	M	9	15.833333	22	10	100	49	49	2.7537190545	95.524	29.273	2.2225982964	1.3087380832	3.0292773735	0.1863232556	0.3166440871	0.5914708016	0.1585073015	1.3682625002	0.6351328482
8	263	20	88	4	4	(B73×CML247)S5	N	E	14	14.15	28	6	85	112	112	3.3579558901	72.028	31.294	1.9969537993	1.6528459412	1.8107970892	0.2178997417	0.2904605922	0.5742708585	0.0886213659	1.2655954631	1.1651717719
8	263	20	88	4	4	(B73×CML247)S5	N	M	14	14.15	28	6	85	112	112	2.8085880394	71.148	30.935	1.2974558583	2.3128560952	2.0420826987	0.2413791692	0.2824770156	0.5844228483	0.0886213659	1.3571709034	1.3235742088
5	164	45	55	4	5	(B73×CML247)S5	S	E	10	12.33333	59	14	140	53	53	2.0509520334	103.096	27.614	2.3072149828	1.0210413494	2.71901619	0.1673563606	0.2846102374	0.6628022038	0.1129687056	1.4943113378	1.1301404637
5	164	45	55	4	5	(B73×CML247)S5	S	M	10	12.33333	59	14	140	53	53	1.5997147699	97.716	28.057	2.2451627461	0.9702713375	2.5328594799	0.181939694	0.300202753	0.6694259737	0.103962015	1.4548775663	1.427145033
3	97	4	34	4	6	(B73×CML247)S5	N	E	13	11	31	9	90	72	72	2.282369443	123.304	27.417	2.876967338	1.2523269589	0.3948778699	0.2445814942	0.4332402075	0.6388563231	0.15450926	1.8140917037	0.7432729734
3	97	4	34	4	6	(B73×CML247)S5	N	M	13	11	31	9	90	72	72	2.3178083401	118.804	28.219	3.2323574209	1.5231003554	0.6938568286	0.2391869196	0.3758183325	0.6188690134	0.1569193963	1.6900315534	1.4301912337
7	225	35	76	4	7	(B73×CML247)S5	N	E	13	11.8	26	10	125	80	80	1.9740445326	93.232	33.086	2.5554239296	1.4892536808	2.2282394088	0.2881034871	0.4486289254	0.7153625935	0.1701028969	2.0225092908	0.9778304282
7	225	35	76	4	7	(B73×CML247)S5	N	M	13	11.8	26	10	125	80	80	1.4580637762	93.116	31.456	2.3354205449	1.0548880239	2.2282394088	0.2261422802	0.2971245257	0.6204487692	0.1515563412	1.9551746215	1.2626501946
7	237	39	79	4	8	(B73×CML247)S5	S	E	13	14.9	26	10	125	85	85	3.0091909194	94.544	31.511	2.0702882608	0.6882157161	2.8713262255	0.2257987544	0.4371882549	0.7667119443	0.1487626424	1.7351907247	0.7463191741
7	237	39	79	4	8	(B73×CML247)S5	S	M	13	14.9	26	10	125	85	85	3.5923973998	79.052	29.939	2.0364415863	0.699497941	2.482089468	0.2090202309	0.3996222047	0.6582533193	0.1130483566	1.8536507445	0.8239972923
8	283	53	96	4	9	(B73×CML247)S5	N	E	14	14.95	22	7	100	121	121	1.7900305797	94.428	29.881	4.0898065098	4.2082698708	0.2369267219	0.3016653037	0.4073635581	0.6804979059	0.1119195653	1.5477963494	0.9580301235
8	283	53	96	4	9	(B73×CML247)S5	N	M	14	14.95	22	7	100	121	121	1.7412128326	73.224	28.089	3.6610819654	2.9390195747	0.2820556214	0.2349732306	0.3253835456	0.5800530788	0.0728524757	1.516777147	1.8932137417
7	227	11	76	4	10	(B73×CML247)S5	N	E	13	11.433333	30	8	90	81	81	3.3929921733	102.78	31.178	2.2790094207	0.8743724262	3.1928696339	0.2496472167	0.4171292839	0.728960966	0.1402173312	1.7325267525	0.6534100525
7	227	11	76	4	10	(B73×CML247)S5	N	M	13	11.433333	30	8	90	81	81	4.0907799624	87.72	27.672	2.1210582727	1.0041180121	2.2790094207	0.3177406019	0.4004520285	0.7431342855	0.1247364769	1.7670189507	0.6747334574
8	296	46	99	4	11	(B73×CML247)S5	S	E	14	15	22	7	100	126	110	2.0808309658	92.336	28.5	2.758503977	1.6133581542	3.7400575393	0.1907785565	0.2631944848	0.584891183	0.0958415891	1.6646213107	1.2626501946
8	296	46	99	4	11	(B73×CML247)S5	S	M	14	15	22	7	100	126	110	1.5861066974	97.052	26.731	2.7415806397	1.359508095	5.2575167823	0.2073662343	0.3100744091	0.6257265581	0.1092755707	1.9619326498	1.5687933661
3	75	25	26	4	12	(B73×CML247)S5	N	E	10	15.166667	23	9	110	63	63	2.1976117201	68.608	27.261	2.4595250183	1.122581373	0.4287245445	0.3075409598	0.4196181995	0.7583145083	0.085236964	1.40124501	0.7874428837
3	75	25	26	4	12	(B73×CML247)S5	N	M	10	15.166667	23	9	110	63	63	1.1173060096	83.768	28.17	2.6231172787	1.2918147459	0.6261634794	0.298311002	0.4142990506	0.7019646886	0.0889899128	1.4646891187	0.7767811812
8	295	56	100	4	13	(B73×CML247)S5	N	E	14	15.166667	22	7	100	125	125	6.3758338716	101.568	30.156	3.5990297287	3.3169741073	0.3497489705	0.2712031	0.3671234624	0.6854741829	0.1435130562	1.3101452262	1.0265696395
8	295	56	100	4	13	(B73×CML247)S5	N	M	14	15.166667	22	7	100	125	125	4.2023193925	79.6	29.635	3.4918485925	2.9785073617	0.4907767812	0.2608907841	0.3262864991	0.6276376505	0.1108356646	1.2362115769	0.7432729734
6	192	10	63	4	14	(B73×CML247)S5	S	E	14	10.35	35	11	95	97	.	.	.	.	.	.	.	.	.	.	.	.	.
6	192	10	63	4	14	(B73×CML247)S5	S	M	14	10.35	35	11	95	97	97	1.1877938733	100.024	28.471	2.2677271958	0.9364246629	3.1251762848	0.1943403056	0.3160284102	0.6240816974	0.0800751942	1.5772049618	1.0250465392
8	281	45	94	4	15	(B73×CML247)S5	N	E	14	14.883333	22	7	100	120	120	2.8997331136	71.364	29.968	2.7697862018	2.098493823	2.0308004739	0.2302477595	0.3202585631	0.5823989768	0.0817242803	1.4610317047	1.2260957861
8	281	45	94	4	15	(B73×CML247)S5	N	M	14	14.883333	22	7	100	120	120	4.5671776877	85.196	28.225	3.0349184859	2.4708072432	2.7077339651	0.2116758977	0.3107925436	0.5433672266	0.0871127643	1.5238504967	0.9671687257
8	286	27	95	4	16	(B73×CML247)S5	S	E	14	15.033333	23	5	110	122	122	6.4873936317	96.188	30.599	3.7118519772	2.6738872906	1.5625881424	0.2416409341	0.36390563	0.6262138721	0.1095245471	1.6465345612	0.7737349805
8	286	27	95	4	16	(B73×CML247)S5	S	M	14	15.033333	23	5	110	122	122	4.0596006251	94.428	29.881	3.6780053026	2.4764483556	1.7487448525	0.2194453309	0.3241690269	0.5891419644	0.0966014702	1.6367716603	0.831612794
8	261	35	87	4	17	(B73×CML247)S5	S	E	14	13.9	27	7	120	111	.	.	.	.	.	.	.	.	.	.	.	.	.
8	261	35	87	4	17	(B73×CML247)S5	S	M	14	13.9	27	7	120	111	111	2.0982748841	64.108	28.063	2.4087550065	1.0492469115	2.0702882608	0.1637990389	0.2055672791	0.5116775047	0.0581117031	1.3387520497	0.8666441022
6	194	20	66	4	18	(B73×CML247)S5	N	E	14	10.75	35	11	95	98	98	1.1541559534	84.1	28.833	2.3410616574	1.3087380832	2.7867095391	0.2162724315	0.35537616	0.6128468698	0.1533525534	1.7398721293	0.964122525
6	194	20	66	4	18	(B73×CML247)S5	N	M	14	10.75	35	11	95	98	98	0.7559425073	83.768	28.17	2.3579849946	1.201556947	2.6682461781	0.2423373705	0.3601772574	0.6313436402	0.143319588	1.6975517032	1.1773565747
3	108	3	36	4	19	(B73×CML247)S5	N	E	13	11.5	31	9	90	77	77	2.2394332321	116.944	30.098	2.8938906752	1.4666892311	0.6430868167	0.2277596751	0.3170657515	0.6833329767	0.1292803877	1.7713164894	0.7737349805
3	108	3	36	4	19	(B73×CML247)S5	N	M	13	11.5	31	9	90	77	69	1.0243692164	91.124	27.478	2.2564449709	0.8856546511	1.7938737519	0.1970191852	0.2877994	0.6341314894	0.1511978214	1.3437759086	0.9671687257
6	199	54	67	4	20	(B73×CML247)S5	S	E	14	10.866667	36	10	95	100	100	5.0350183709	92.452	30.13	3.2379985333	1.9969537993	0.9984768996	0.2197448332	0.475504573	0.7064694318	0.2034209321	1.6075375415	0.8590286004
6	199	54	67	4	20	(B73×CML247)S5	S	M	14	10.866667	36	10	95	100	100	2.0564479204	80.48	29.994	3.6667230778	2.8318384385	1.3425847577	0.2277748117	0.4354381908	0.6309479742	0.0644041235	1.4427675245	0.9092909122
5	178	29	60	4	21	(B73×CML247)S5	N	E	10	14	22	10	100	59	59	3.9256050422	124.084	30.373	2.3523438822	0.8630902014	1.1846336097	0.2304796816	0.5282341092	0.7883334283	0.1383190028	1.7570366558	0.6351328482
5	178	29	60	4	21	(B73×CML247)S5	N	M	10	14	22	10	100	59	59	2.6477240013	131.324	28.051	2.3128560952	0.9251424381	0.9759124499	0.2196303325	0.4314301756	0.7099264588	0.1341725746	1.7755899413	0.6397021493
8	292	34	97	4	22	(B73×CML247)S5	S	E	14	15.25	23	5	110	124	124	2.3819546441	114.072	25.761	2.758503977	1.2128391719	4.5467366165	0.1723757405	0.1963610285	0.6586259569	0.0772003096	1.5561692336	1.6860720934
8	292	34	97	4	22	(B73×CML247)S5	S	M	14	15.25	23	5	110	124	124	2.0454935181	134.064	26.531	3.221075196	1.5400236927	5.2462345575	0.197811787	0.1831395115	0.6336680935	0.1113094588	1.5463331681	1.4454222373
6	200	46	67	4	23	(B73×CML247)S5	S	E	14	11.333333	36	10	95	101	101	4.4752721422	120.896	29.6	2.2282394088	0.9702713375	2.6343995036	0.1884125622	0.2806919152	0.6187548867	0.1732857137	1.7992290968	0.9869690303
6	200	46	67	4	23	(B73×CML247)S5	S	M	14	11.333333	36	10	95	101	112	2.4292984549	107.828	30.072	.	2.7133750776	1.8446437638	0.2231173922	0.2851382078	0.6290916034	0.1128260686	1.3868710462	0.60010154
5	179	15	59	4	24	(B73×CML247)S5	S	E	10	14.55	31	8	90	60	60	2.4726782302	78.388	28.613	2.3128560952	1.8164382016	1.4610481187	0.184133498	0.2822602402	0.5433435662	0.0692830325	1.7066628691	0.9412760196
5	179	15	59	4	24	(B73×CML247)S5	S	M	10	14.55	31	8	90	60	60	1.5581151726	88.052	28.335	2.4369605686	1.3538669826	1.940542675	0.1967415672	0.3405011276	0.5737905683	0.0814049443	1.7336945794	1.084447453
8	278	17	94	4	25	(B73×CML247)S5	N	E	14	14.583333	24	14	80	118	118	5.7393812482	101.9	30.819	3.3564618943	1.9913126869	2.5779883793	0.2244713395	0.3797245825	0.6461442456	0.0722971857	1.7985684361	1.3753596209
8	278	17	94	4	25	(B73×CML247)S5	N	M	14	14.583333	24	14	80	118	118	4.3428091978	87.952	30.932	2.797991764	1.6923337282	3.1195351723	0.2482055168	0.3253767564	0.6073506393	0.0527931456	1.6266765442	0.6107632425
8	267	23	89	4	26	(B73×CML247)S5	S	E	14	13.85	27	7	120	114	114	3.7198010816	103.76	28.94	3.9262142495	2.0702882608	1.5400236927	0.2929480973	0.4584833504	0.6501720315	0.1502401258	1.8481210301	1.5825012693
8	267	23	89	4	26	(B73×CML247)S5	S	M	14	13.85	27	7	120	114	114	2.5879337859	75.2	27.84	3.4241552434	2.5385005923	0.8123201895	0.2378010385	0.2583461134	0.5471068461	0.085443088	1.4621717193	1.0890167541
2	44	48	16	4	27	(B73×CML247)S5	N	E	10	10.5	57	20	175	19	19	1.5294384722	87.188	32.203	2.1887516218	0.9871946748	1.2579680713	0.1667884652	0.293869817	0.6096824229	0.0889181772	1.3259882898	0.7828735827
2	44	48	16	4	27	(B73×CML247)S5	N	M	10	10.5	57	20	175	19	19	1.8849430594	81.46	27.756	2.5102950302	1.2579680713	0.3723134202	0.1700965938	0.3071073359	0.5981904344	0.0756869136	1.483187265	0.9504146218
6	209	41	69	4	28	(B73×CML247)S5	S	E	14	11.433333	36	10	95	104	103	2.820287537	119.368	32.142	3.4410785807	1.7656681898	1.6923337282	0.3304392115	0.5385172334	0.7448997364	0.1534304442	1.753498975	1.20020308
6	209	41	69	4	28	(B73×CML247)S5	S	M	14	11.433333	36	10	95	104	104	2.3440702507	94.644	28.914	2.5328594799	1.4836125684	3.1082529475	0.2443747894	0.3339084363	0.5797087494	0.1041151595	1.5623489813	1.0204772381
3	79	53	27	4	29	(B73×CML247)S5	S	E	10	15	66	17	155	65	65	1.5378003558	84.648	28.529	2.1661871721	0.9420657754	2.2959327579	0.1908790879	0.2825720301	0.6504416815	0.0992374507	1.6214495898	1.3860213234
3	79	53	27	4	29	(B73×CML247)S5	S	M	10	15	66	17	155	65	65	1.3686618789	72.012	27.067	2.3749083319	1.3764314323	2.7697862018	0.1772427243	0.2490075568	0.5775065969	0.0801904076	1.4951540044	1.5017769504
6	213	36	72	4	30	(B73×CML247)S5	N	E	14	12.166667	26	10	125	106	106	2.429487983	117.708	28.827	3.7569808766	2.2508038585	2.3410616574	0.2672928538	0.4108837922	0.6882478293	0.1086772927	1.974020739	1.7241496023
6	213	36	72	4	30	(B73×CML247)S5	N	M	14	12.166667	26	10	125	106	106	1.9082702708	115.948	28.109	3.5539008292	1.9913126869	1.9518248999	0.2645821971	0.3625833855	0.6306441427	0.1069854907	1.7363075995	1.2580808936
8	288	8	96	4	31	(B73×CML247)S5	N	E	14	15.033333	24	14	80	122	122	4.9874270609	103.112	31.841	3.5426186044	2.5949117166	0.6374457043	0.2613703591	0.4407297293	0.6797621833	0.1267553164	1.6270087593	1.2672194957
8	288	8	96	4	31	(B73×CML247)S5	N	M	14	15.033333	24	14	80	122	122	2.8591593602	90.808	31.042	3.4354374683	2.0872115981	1.6641281661	0.2712350716	0.3586074163	0.6653453303	0.1009091625	1.6367716603	1.0098155356
7	253	2	85	4	32	(B73×CML247)S5	S	E	13	15.616667	28	6	85	91	91	2.1470768447	98.596	28.416	3.3282563321	1.9461837874	1.55694703	0.1928283311	0.3207943206	0.6010465972	0.0961972701	1.4946110072	1.5581316636
7	253	2	85	4	32	(B73×CML247)S5	S	M	13	15.616667	28	6	85	91	91	3.0065969998	87.836	29.302	2.9559429119	1.517459243	2.1041349354	0.2211546503	0.3511666778	0.6175191234	0.0982890702	1.4862411387	1.2596039939
6	203	11	68	4	33	(B73×CML247)S5	N	E	14	11.666667	35	11	95	102	102	1.6084345179	92.336	28.5	3.1364585096	1.5118181305	1.6302814915	0.3052696246	0.5925034054	0.7022217184	0.1729885056	1.4366858686	0.8910137079
6	203	11	68	4	33	(B73×CML247)S5	N	M	14	11.666667	35	11	95	102	102	1.1407870175	92.884	28.196	2.9615840244	1.5625881424	1.477971456	0.2654574563	0.394975859	0.6446950805	0.1542805031	1.373225783	0.8194279912
1	4	34	1	4	34	(B73×CML247)S5	S	E	8	12	23	12	95	2	2	2.6569199275	105.736	28.691	2.1154171603	0.7051390534	2.1549049473	0.1600886011	0.3868575783	0.632316368	0.1311436574	1.5969487283	0.6092401422
1	4	34	1	4	34	(B73×CML247)S5	S	M	8	12	23	12	95	2	2	3.5057659358	105.952	27.724	2.13798161	0.7446268404	2.3692672195	0.1511234371	0.4048051163	0.6147681103	0.1311436574	1.6355010493	0.8300896937
8	282	52	93	4	35	(B73×CML247)S5	S	E	14	14.883333	22	7	100	120	120	3.9779128102	101.452	28.526	2.7697862018	1.7600270773	3.1703051842	0.3390258068	0.4433168155	0.6857183156	0.0978897324	1.6674363069	1.7652733119
8	282	52	93	4	35	(B73×CML247)S5	S	M	14	14.883333	22	7	100	120	66	2.8726824582	79.484	28.005	2.7641450894	2.13798161	2.1492638348	0.1987451592	0.2511459365	0.5515616244	0.1123783563	1.7058652379	0.7874428837
8	279	30	94	4	36	(B73×CML247)S5	N	E	14	14.5	23	5	110	119	119	2.3147120695	97.168	28.361	3.2097929712	2.3354205449	0.6318045919	0.2149476499	0.3876763897	0.5848566746	0.1224000491	1.5188737758	0.526992723
8	279	30	94	4	36	(B73×CML247)S5	N	M	14	14.5	23	5	110	119	119	2.2603565705	91.788	28.804	3.2662040954	2.2846505331	0.9251424381	0.2042377356	0.3312908475	0.5480291065	0.1055325793	1.5573882188	1.0783550516
6	218	20	73	4	37	(B73×CML247)S5	S	E	14	12.583333	30	8	90	108	.	.	.	.	.	.	.	.	.	.	.	.	.
6	218	20	73	4	37	(B73×CML247)S5	S	M	14	12.583333	30	8	90	108	108	1.2128005067	86.076	28.584	2.1097760478	0.8348846393	1.8107970892	0.2163841384	0.275703313	0.5891974658	0.0841725331	1.5406922373	0.7661194788
6	220	37	74	4	38	(B73×CML247)S5	N	E	14	12.3	26	10	125	109	109	.	84.764	30.159	3.0574829356	2.5554239296	1.4610481187	0.2502773063	0.3009784051	0.6169676846	0.1025613247	1.7186820906	0.6884413606
6	220	37	74	4	38	(B73×CML247)S5	N	M	14	12.3	26	10	125	109	109	1.702316428	72.128	28.697	2.5102950302	1.0379646866	1.7713093022	0.2362368698	0.2742199953	0.577528596	0.0698701397	1.4641488694	0.8437975969
3	100	39	34	4	39	(B73×CML247)S5	N	E	13	10.233333	21	8	95	73	73	1.932260836	109.472	29.16	2.3523438822	1.4610481187	2.1887516218	0.2757740498	0.5945144709	0.7660818967	0.1373205221	1.144644617	0.5772550347
3	100	39	34	4	39	(B73×CML247)S5	N	M	13	10.233333	21	8	95	73	73	1.3028203387	98.048	28.72	2.177469397	1.2861736334	1.6979748406	0.2650378535	0.4796096777	0.7402484608	0.1110077764	1.2510104511	0.664071755
2	49	2	17	4	40	(B73×CML247)S5	S	E	9	14.75	27	10	95	21	21	3.9481304349	116.944	30.098	2.3918316692	1.0097591245	3.576465279	0.2323188114	0.3660402257	0.6461353734	0.1631736699	1.157912487	0.9808766289
2	49	2	17	4	40	(B73×CML247)S5	S	M	9	14.75	27	10	95	21	21	3.0241953436	117.16	29.131	2.3354205449	0.9984768996	3.2323574209	0.1996898493	0.2906720679	0.610582326	0.1690216231	1.1918793289	1.0174310374
2	68	49	23	4	41	(B73×CML247)S5	S	E	10	10.98333	66	17	155	28	28	5.4607354307	103.444	32.504	2.2113160715	0.8123201895	2.5328594799	0.2733316762	0.3717404043	0.7664666068	0.1648319676	1.8606728898	0.64274835
2	68	49	23	4	41	(B73×CML247)S5	S	M	10	10.98333	66	17	155	28	28	5.1751934329	72.676	28.393	2.2790094207	2.1210582727	1.3313025329	0.2677637474	0.3102109581	0.6706189441	0.1499909782	1.7840016069	0.7524115756
8	262	25	87	4	42	(B73×CML247)S5	S	E	14	14.15	27	7	120	112	112	3.8125013447	110.02	28.856	2.7020928527	1.6528459412	3.8754442376	0.3822557345	0.6497215411	0.8361921951	0.1439464005	1.4611214032	0.6366559486
8	262	25	87	4	42	(B73×CML247)S5	S	M	14	14.15	27	7	120	112	112	2.9064206704	89.712	31.65	1.6189992667	2.6174761663	2.5497828172	0.3639939575	0.4714216628	0.789493042	0.1076393466	1.5997220695	0.6595024539
7	227	15	76	4	43	(B73×CML247)S5	N	E	13	11.433333	30	8	90	81	81	2.1562721625	80.364	28.364	2.13798161	1.0266824618	1.2974558583	0.229786646	0.3559793474	0.6115248906	0.118101825	1.6031810093	0.6975799628
7	227	15	76	4	43	(B73×CML247)S5	N	M	13	11.433333	30	8	90	81	81	1.9103402098	98.596	28.416	2.1097760478	0.8743724262	2.019518249	0.2184377484	0.4004520285	0.6418962894	0.1269480275	1.5974323096	0.6457945507
6	194	18	65	4	44	(B73×CML247)S5	S	E	14	10.75	35	11	95	98	98	1.5457873592	100.688	29.797	2.679528403	1.7543859649	2.3410616574	0.2319113949	0.3361717704	0.6806683613	0.1633855189	2.0119320113	0.9016754104
6	194	18	65	4	44	(B73×CML247)S5	S	M	14	10.75	35	11	95	98	98	1.771222244	80.696	29.027	2.6513228409	1.8841315507	2.3636261071	0.2579763338	0.4417959131	0.7484898527	0.143319588	1.6370939517	0.7356574717
3	110	15	38	4	45	(B73×CML247)S5	N	E	13	11.5	31	9	90	77	77	0.8331722278	96.836	27.698	2.640040616	1.2297625092	0.3948778699	0.2305086541	0.2864907832	0.6008525026	0.1132474056	1.8022808067	0.6305635471
3	110	15	38	4	45	(B73×CML247)S5	N	M	13	11.5	31	9	90	77	77	0.703761706	94.528	27.284	2.6738872906	1.3256614204	0.7897557398	0.2552494646	0.3087271238	0.6173485974	0.1112432828	1.5638555634	0.7935352852
3	107	18	35	4	46	(B73×CML247)S5	S	E	13	11.633333	31	9	90	76	76	1.8089375129	102.332	28.885	3.2379985333	1.6923337282	0.7897557398	0.1267759584	0.2218298456	0.5940300743	0.1181984602	1.5123782573	2.1064477915
3	107	18	35	4	46	(B73×CML247)S5	S	M	13	11.633333	31	9	90	76	76	1.5328554771	100.356	29.134	3.4918485925	2.0251593614	1.0154002369	0.1294290815	0.216596592	0.5825078199	0.1067854167	1.5422396153	2.1079708919
8	268	39	89	4	47	(B73×CML247)S5	S	E	14	13.85	27	7	120	114	115	2.8169196698	114.304	29.021	3.6385175157	2.3241383201	2.6513228409	0.258288222	0.4799516341	0.6812696723	0.1741312097	1.6211169355	0.9732611271
8	268	39	89	4	47	(B73×CML247)S5	S	M	14	13.85	27	7	120	114	114	3.2603961204	102.332	28.885	4.039036498	2.4764483556	0.9984768996	0.2876959965	0.3864339451	0.6056666105	0.1190415521	1.5430965747	0.8590286004
7	247	52	83	4	48	(B73×CML247)S5	S	E	13	14.916667	33	7	110	89	89	3.6259594133	93.98	27.588	2.1154171603	0.7728324025	4.5580188413	0.1727810401	0.4253588754	0.6605211856	0.1641713495	1.5230856077	0.9884921306
7	247	52	83	4	48	(B73×CML247)S5	S	M	13	14.916667	33	7	110	89	89	3.491671959	80.364	28.364	2.1266993851	0.8292435268	3.7400575393	0.1697762324	0.3810690937	0.5996555408	0.1361916983	1.3050829796	0.5924860382
5	152	48	51	4	49	(B73×CML247)S5	S	E	9	15.833333	59	14	140	48	48	4.533930075	129.032	31.864	2.3128560952	0.8518079765	3.4523608056	0.2667621792	0.3422922313	0.8048849698	0.1595503061	1.5928412677	0.9504146218
5	152	48	51	4	49	(B73×CML247)S5	S	M	9	15.833333	59	14	140	48	48	2.6773823778	112.328	29.27	2.5159361426	1.1564280476	3.2887685452	0.3081822975	0.3922771982	0.788952342	0.1480507661	1.4542430446	1.0250465392
6	192	2	63	4	50	(B73×CML247)S5	S	E	14	10.75	35	11	95	98	98	1.1969392162	77.724	27.287	2.2338805212	0.9871946748	2.0251593614	0.3179256934	0.4754035948	0.6518956073	0.1332866225	1.4738580225	0.6930106617
6	192	2	63	4	50	(B73×CML247)S5	S	M	14	10.75	35	11	95	98	98	1.10149963	96.304	32.229	2.679528403	1.3313025329	3.3338974446	0.3048932239	0.5738260914	0.6272332468	0.1784349671	1.6642999399	0.9031985107
6	219	24	74	4	51	(B73×CML247)S5	N	E	14	12.3	26	10	125	109	109	2.4258894354	102.448	30.515	2.7020928527	1.6302814915	2.7528628646	0.2811662665	0.445473818	0.6060123822	0.1618140976	1.6163439913	1.0418006431
6	219	24	74	4	51	(B73×CML247)S5	N	M	14	12.3	26	10	125	109	109	1.7421356972	98.048	28.72	2.9390195747	1.4723303435	2.2000338467	0.2193883461	0.3250609739	0.5665732937	0.1005181256	1.5848553454	1.1042477577
3	86	17	30	4	52	(B73×CML247)S5	N	E	10	15.733333	36	12	115	67	67	1.3041851069	119.136	28.882	2.7359395273	1.0830935861	1.1451458228	0.3410123517	0.5152158457	0.756074413	0.1380656099	1.6471477317	0.7874428837
3	86	17	30	4	52	(B73×CML247)S5	N	M	10	15.733333	36	12	115	67	67	2.1271757611	130.892	29.985	2.8487617758	1.1169402606	1.3030969707	0.3677809942	0.5127094006	0.8459909191	0.1489351751	1.4915884829	1.011338636
8	263	11	87	4	53	(B73×CML247)S5	S	E	14	14.15	28	6	85	112	.	.	.	.	.	.	.	.	.	.	.	.	.
8	263	11	87	4	53	(B73×CML247)S5	S	M	14	14.15	28	6	85	112	.	.	.	.	.	.	.	.	.	.	.	.	.
7	230	15	77	4	54	(B73×CML247)S5	S	E	13	11.583333	30	8	90	82	82	.	.	.	.	.	.	.	.	.	.	.	.
7	230	15	77	4	54	(B73×CML247)S5	S	M	13	11.583333	30	8	90	82	82	1.9872469462	85.528	28.888	2.216957184	1.1282224855	2.0759293733	0.214475239	0.3879646792	0.6197091055	0.1017142463	1.0290472398	0.8239972923
6	197	48	66	4	55	(B73×CML247)S5	N	E	14	10.866667	36	10	95	100	100	1.9222564922	99.692	27.808	3.5426186044	2.216957184	1.6415637164	0.2411581094	0.4416022496	0.637241429	0.084551487	1.4374523626	1.3753596209
6	197	48	66	4	55	(B73×CML247)S5	N	M	14	10.866667	36	10	95	100	100	3.4103435797	85.744	27.921	3.1138940599	2.4877305805	1.2974558583	0.209038195	0.429274132	0.5847959722	0.0603746507	1.5224949521	0.9306143171
8	294	53	97	4	56	(B73×CML247)S5	S	E	14	15.166667	22	7	100	125	125	4.7156702763	104.208	31.233	3.4410785807	2.3184972076	1.2241213967	0.2376880735	0.3072292496	0.5964949023	0.1510539927	1.6087234252	0.6518869521
8	294	53	97	4	56	(B73×CML247)S5	S	M	14	15.166667	22	7	100	125	125	3.6774510209	98.828	31.676	3.497489705	2.5667061545	0.9646302251	0.2351099945	0.3208415707	0.6031683484	0.1359721197	1.5461641835	0.6183787443
6	191	14	64	4	57	(B73×CML247)S5	N	E	14	10.35	35	11	95	97	97	2.3090279214	120.248	32.501	2.3184972076	0.8856546511	2.8882495628	0.1966338836	0.3500445586	0.6376440843	0.1132635029	1.6035901861	0.7280419699
6	191	14	64	4	57	(B73×CML247)S5	N	M	14	10.35	35	11	95	97	97	1.1325379859	95.856	29.936	2.1943927342	0.7728324025	2.0364415863	0.1874595716	0.2767790083	0.5901757299	0.0683616734	1.5244345133	0.7463191741
2	46	23	16	4	58	(B73×CML247)S5	N	E	9	14.58333	21	13	110	20	20	2.6880129841	84.316	27.866	2.9220962374	1.5738703672	0.1917978225	0.2283994786	0.3550951816	0.6786247852	0.0913702101	1.1126604527	1.4088678287
2	46	23	16	4	58	(B73×CML247)S5	N	M	9	14.58333	21	13	110	20	20	1.4733300031	90.576	27.782	3.0518418232	2.0082360241	0.078975574	0.2034628099	0.328072328	0.6242566977	0.0893021411	1.1273355051	1.469791843
8	282	56	94	4	59	(B73×CML247)S5	N	E	14	14.883333	22	7	100	120	120	2.7702115266	101.452	28.526	3.4128730186	2.0082360241	1.9123371129	0.2355540057	0.3234139029	0.5892869327	0.096093571	1.4550489627	1.0920629548
8	282	56	94	4	59	(B73×CML247)S5	N	M	14	14.883333	22	7	100	120	120	2.8798964741	97.284	29.991	2.7810684267	1.4836125684	3.418514131	0.2329008826	0.3328799223	0.5892869327	0.0889089257	1.4879540442	1.0494161449
8	294	55	97	4	60	(B73×CML247)S5	S	E	14	15.166667	22	7	100	125	125	3.9291903966	99.924	31.068	3.2887685452	1.9518248999	1.2692502962	0.2531565472	0.2827270716	0.6343110966	0.1435130562	1.4949793494	1.0996784566
8	294	55	97	4	60	(B73×CML247)S5	S	M	14	15.166667	22	7	100	125	125	5.4741791142	95.092	31.207	3.1251762848	1.6810515034	1.6302814915	0.2634688631	0.3344538918	0.6699028088	0.1460267017	1.6058798233	1.2413267896
6	192	10	64	4	61	(B73×CML247)S5	N	E	14	10.35	35	11	95	97	.	.	.	.	.	.	.	.	.	.	.	.	.
6	192	10	64	4	61	(B73×CML247)S5	N	M	14	10.35	35	11	95	97	97	2.0051205408	118.704	30.816	2.2959327579	0.9702713375	4.0446776104	0.1897531496	0.3107951566	0.6218212995	0.0937409684	1.4637484974	1.5246234557
2	67	52	23	4	62	(B73×CML247)S5	S	E	10	10.98333	66	17	155	28	28	2.7840895737	123.32	31.644	2.2677271958	0.9589891127	3.6610819654	0.2260042819	0.2871374158	0.6572448516	0.0955740171	1.9479195221	1.4499915383
2	67	52	23	4	62	(B73×CML247)S5	S	M	10	10.98333	66	17	155	28	28	3.4458021163	111.348	31.508	2.0872115981	0.8292435268	2.3918316692	0.25662789	0.3563580428	0.7397184219	0.0782595295	1.8923989379	1.1514638687
7	256	31	86	4	63	(B73×CML247)S5	N	E	13	15.666667	27	7	120	92	92	1.9109924233	101.12	27.863	2.9333784622	1.5005359057	1.980030462	0.3240718402	0.3917414711	0.7520010031	0.1399904449	1.4462713318	0.8179048908
7	256	31	86	4	63	(B73×CML247)S5	N	M	13	15.666667	27	7	120	92	92	2.3160596738	96.072	28.969	2.7472217521	1.4159192193	1.8051559768	0.337739444	0.4428944428	0.7111633711	0.1300231944	1.4586463913	0.7067185649
8	273	36	92	4	64	(B73×CML247)S5	N	E	14	14.583333	23	5	110	116	116	1.7814883668	89.148	27.727	2.5046539178	1.3313025329	4.2308343205	0.2189539266	0.3959282862	0.540636342	0.104581074	1.5307822525	1.5870705703
8	273	36	92	4	64	(B73×CML247)S5	N	M	14	14.583333	23	5	110	116	116	1.7299751665	93.432	27.892	2.482089468	1.2636091837	4.4677610425	0.2243685306	0.302306887	0.5298564972	0.1083352304	1.5421520414	1.6495176849
8	274	22	91	4	65	(B73×CML247)S5	S	E	14	14.833333	23	5	110	117	117	3.1007501406	114.736	27.087	2.679528403	1.0323235742	5.5903424155	0.198240748	0.3715537109	0.6705121114	0.2038348019	0.7777882798	1.4454222373
8	274	22	91	4	65	(B73×CML247)S5	S	M	14	14.833333	23	5	110	117	66	1.864617942	79.152	27.342	2.6118350539	1.6472048288	2.3861905568	0.1873593426	0.2305160948	0.5554449041	0.1075739637	1.6838641902	0.8559823997
8	265	1	90	4	66	(B73×CML247)S5	N	E	14	14.5	28	6	85	113	113	1.0844829824	76.628	27.895	2.6231172787	1.1846336097	3.4523608056	0.1550405041	0.2950533877	0.5597506914	0.0761352582	1.2030296242	1.4774073447
8	265	1	90	4	66	(B73×CML247)S5	N	M	14	14.5	28	6	85	113	113	1.1870575483	79.484	28.005	3.0574829356	2.3015738704	3.3846674564	0.1140864086	0.2545316217	0.5208377822	0.0761352582	1.3189062231	1.0737857506
7	254	15	86	4	67	(B73×CML247)S5	N	E	13	15.666667	28	6	85	92	92	2.915449727	107.164	28.746	2.9615840244	1.4159192193	2.5779883793	0.3350059233	0.4457362746	0.8229295219	0.1624167584	1.4833965103	1.0204772381
7	254	15	86	4	67	(B73×CML247)S5	N	M	13	15.666667	28	6	85	92	92	1.6646677439	80.58	27.397	3.1308173972	1.7995148643	1.6189992667	0.2530003	0.3263793405	0.6509815976	0.132515007	1.3002456297	1.3464207142
7	252	3	83	4	68	(B73×CML247)S5	S	E	13	15.616667	28	6	85	91	91	2.378921097	122.972	26.754	3.0236362611	1.5400236927	2.2620860834	0.2494809695	0.381539035	0.6587004388	0.1275742722	1.5727297796	1.2504653918
7	252	3	83	4	68	(B73×CML247)S5	S	M	13	15.616667	28	6	85	91	91	2.5047390145	117.16	29.131	3.3621030067	2.0759293733	2.3297794325	0.2409830737	0.403628022	0.6442869784	0.1171152715	1.4611315333	1.3190049078
2	73	6	26	4	69	(B73×CML247)S5	N	E	10	10.9	36	12	115	31	31	4.7667105108	115.948	28.109	3.0067129238	1.8051559768	0.8630902014	0.2563451521	0.4534555074	0.6806548677	0.1548076484	1.8119006375	0.7965814859
2	73	6	26	4	69	(B73×CML247)S5	N	M	10	10.9	36	12	115	31	31	2.3029671807	95.624	26.676	2.8261973261	1.5964348169	0.7333446156	0.2056628909	0.3417301882	0.5928466046	0.1237538674	1.5101648134	0.7432729734
5	173	43	58	4	70	(B73×CML247)S5	N	E	10	14.033333	59	14	140	57	57	1.9403755012	95.524	29.273	2.3072149828	0.5302645682	3.2662040954	0.2563882481	0.3877839505	0.6936274518	0.1035940479	1.2558251387	1.5352851582
5	173	43	58	4	70	(B73×CML247)S5	N	M	10	14.033333	59	14	140	57	57	2.618082772	92.452	30.13	2.4426016811	0.6656512664	3.5031308174	0.2475617518	0.3821982499	0.6664640836	0.1015669426	1.0644288572	1.0174310374
3	95	12	32	4	71	(B73×CML247)S5	N	E	13	10.25	31	9	90	71	71	2.7804675386	119.02	27.252	2.7246573024	1.3482258701	0.6712923789	0.2098481907	0.3737808307	0.6535784443	0.110271409	1.9009053279	0.8331358944
3	95	12	32	4	71	(B73×CML247)S5	N	M	13	10.25	31	9	90	71	71	1.6573808934	110.568	28.552	2.9615840244	1.7769504146	0.4794945563	0.2515148574	0.4169092737	0.7288853675	0.112101953	1.9796096513	1.1849720765
6	218	18	73	4	72	(B73×CML247)S5	S	E	14	12.583333	30	8	90	108	108	2.1028480735	96.288	28.002	2.3241383201	1.0605291363	4.3323743442	0.3441619162	0.525786397	0.7713310304	0.1086909219	1.7889503018	1.2931122017
6	218	18	73	4	72	(B73×CML247)S5	S	M	14	12.583333	30	8	90	108	108	2.1758447804	97.384	27.394	2.2564449709	0.9025779884	4.0446776104	0.3441619162	0.4850751973	0.7041150721	0.11277732	1.9969503018	1.2717887968
6	186	52	62	4	73	(B73×CML247)S5	N	E	14	10.25	36	10	95	95	95	6.8853860537	95.54	33.5	2.1266993851	0.778473515	2.5441417047	0.2080579253	0.4634696418	0.648025018	0.218359712	1.5396308694	0.9397529193
6	186	52	62	4	73	(B73×CML247)S5	N	M	14	10.25	36	10	95	95	95	4.575264067	67.844	28.532	2.1661871721	1.1338635979	1.9123371129	0.1744148622	0.2703701688	0.5961790746	0.0864915801	1.3990271472	0.7600270773
2	60	2	20	4	74	(B73×CML247)S5	N	E	10	11	27	10	95	25	25	0.6962577264	91.672	27.174	2.3354205449	1.0266824618	1.5400236927	0.2143652631	0.3485440049	0.6339649597	0.1218467611	1.5801154121	0.7478422745
2	60	2	20	4	74	(B73×CML247)S5	N	M	10	11	27	10	95	25	25	0.5819974504	109.356	27.53	2.3128560952	0.8630902014	1.4836125684	0.2327540547	0.4207433067	0.678721993	0.1564402872	1.6710609395	0.8118124894
6	217	5	73	4	75	(B73×CML247)S5	S	E	14	12.583333	30	8	90	108	108	5.2032871514	135.292	31.78	2.4143961189	1.0718113612	3.7626219891	0.2608285829	0.4879831401	0.7518167199	0.1536413014	1.9634019148	1.174310374
6	217	5	73	4	75	(B73×CML247)S5	S	M	14	12.583333	30	8	90	108	108	2.3935542572	117.708	28.827	2.2113160715	0.8743724262	3.7626219891	0.2830508051	0.3658495409	0.6780959914	0.1372957088	1.7151438502	0.9930614317
3	106	26	35	4	76	(B73×CML247)S5	S	E	13	11.633333	21	8	95	76	76	4.9298648741	122.872	29.351	2.7923506515	1.1733513849	0.7446268404	0.1188165891	0.344811305	0.7023392658	0.1353180254	1.8657376601	0.7737349805
3	106	26	35	4	76	(B73×CML247)S5	S	M	13	11.633333	21	8	95	76	76	2.0622127718	86.292	27.617	2.5949117166	1.4610481187	0.3441078581	0.116163466	0.2479961136	0.580203369	0.0915680254	1.6168930102	0.6442714503
3	83	14	28	4	77	(B73×CML247)S5	N	E	13	10.116667	36	12	115	66	66	2.6768299236	133.964	29.128	2.1605460597	0.7671912901	1.9574660123	0.2357490629	0.4368145117	0.7923249662	0.1844442451	1.4858547612	1.2474191911
3	83	14	28	4	77	(B73×CML247)S5	N	M	13	10.116667	36	12	115	66	66	3.0765995089	111.448	28.911	2.5554239296	1.0718113612	1.4723303435	0.2072845216	0.4898626761	0.689418054	0.1556178896	1.364848999	1.0859705534
6	216	9	71	4	78	(B73×CML247)S5	S	E	14	12	30	8	90	107	108	5.2455484028	115.948	28.109	2.1605460597	0.8743724262	3.5200541547	0.271939694	0.5897611395	0.7192928691	0.141382107	1.8292083664	0.8575055001
6	216	9	71	4	78	(B73×CML247)S5	S	M	14	12	30	8	90	107	107	2.5189281294	112.212	27.64	2.2225982964	0.896936876	3.1477407345	0.2015933736	0.3144687086	0.6291754154	0.1073735284	1.6973151067	1.1712641733
6	211	51	71	4	79	(B73×CML247)S5	S	E	14	11.5	34	9	100	105	105	1.1874308081	99.144	28.112	2.3015738704	1.0379646866	3.6780053026	0.3269226944	0.4931823428	0.654338548	0.1348618725	1.8201844946	1.5444237604
6	211	51	71	4	79	(B73×CML247)S5	S	M	14	11.5	34	9	100	105	105	0.9280056495	113.872	30.955	2.2113160715	0.8630902014	4.6934055396	0.3566719507	0.528300221	0.7638772607	0.1498319324	1.8853191344	2.0150617702
6	206	13	69	4	80	(B73×CML247)S5	S	E	14	11.566667	35	11	95	103	103	2.4646268718	112.776	31.563	3.3564618943	1.782591527	2.0928527106	0.2234916399	0.3662731389	0.6775473807	0.1380603062	1.6732577547	1.0418006431
6	206	13	69	4	80	(B73×CML247)S5	S	M	14	11.566667	35	11	95	103	103	2.9345688919	115.516	30.043	3.3282563321	1.7656681898	1.9574660123	0.2178628204	0.3461779946	0.6682574006	0.1314731042	1.6538891843	1.2596039939
3	75	21	26	4	81	(B73×CML247)S5	N	E	10	15.166667	23	9	110	63	63	3.3731684852	122.324	29.655	3.4072319061	2.0308004739	0.9646302251	0.3352308332	0.4834479867	0.8214263064	0.1434076696	1.5251120795	0.8651210019
3	75	21	26	4	81	(B73×CML247)S5	N	M	10	15.166667	23	9	110	63	63	2.2682562522	99.476	28.775	2.8318384385	1.5343825802	0.6769334913	0.3106176124	0.4329160718	0.7335205877	0.1096311309	1.4586468227	0.9108140125
3	103	53	36	4	82	(B73×CML247)S5	N	E	13	11.58333	48	15	145	75	75	4.5188485835	127.156	29.516	2.6626050657	1.2523269589	0.6092401422	0.2384575511	0.5027798622	0.7094654425	0.1917239266	1.7855954631	0.6046708411
3	103	53	36	4	82	(B73×CML247)S5	N	M	13	11.58333	48	15	145	75	75	1.9003624319	98.38	29.383	2.9897895865	1.7036159531	0.7897557398	0.2105557654	0.3753386176	0.6407858628	0.1129029877	1.6219406408	0.7417498731
5	174	53	58	4	83	(B73×CML247)S5	N	E	10	14.033333	59	14	140	57	57	1.4463653008	102.116	29.852	2.5667061545	1.1338635979	2.8995317877	0.3240580531	0.4799480105	0.7683267146	0.1076482585	1.3196238992	1.0098155356
5	174	53	58	4	83	(B73×CML247)S5	N	M	10	14.033333	59	14	140	57	57	1.1848304888	99.924	31.068	2.4990128053	1.2466858464	2.2620860834	0.3446532111	0.4631909087	0.7547450304	0.1644072067	1.2890004941	0.5300389237
2	43	58	16	4	84	(B73×CML247)S5	N	E	8	17	57	20	175	18	18	1.1631013707	72.128	28.697	3.6836464151	1.5343825802	1.5795114797	0.1973158798	0.2579297107	0.5568180909	0.0583815521	1.2340537799	1.9099678457
2	43	58	16	4	84	(B73×CML247)S5	N	M	8	17	57	20	175	18	18	1.4057092234	69.82	28.283	2.7923506515	1.2748914086	1.901054888	0.1830044634	0.2130579158	0.472596709	0.0499345869	1.319913373	1.3418514131
6	196	39	66	4	85	(B73×CML247)S5	N	E	14	11.416667	28	9	110	99	99	2.0863374297	102.996	30.211	3.1928696339	1.8559259886	0.9195013257	0.1932973099	0.35239143	0.6074543291	0.1305824633	1.8237041205	1.2931122017
6	196	39	66	4	85	(B73×CML247)S5	N	M	14	11.416667	28	9	110	99	99	0.4696237484	88.052	28.335	2.837479551	1.5795114797	0.7615501777	0.1906633544	0.3072883372	0.5342517147	0.1084957994	1.325804107	0.6945337621
3	81	32	28	4	86	(B73×CML247)S5	N	E	10	15	23	9	110	65	65	2.8792434486	89.148	27.727	2.098493823	0.9082191008	1.8672082135	0.2317881788	0.3729379197	0.7609493855	0.1119354795	1.5596453672	0.6305635471
3	81	32	28	4	86	(B73×CML247)S5	N	M	10	15	23	9	110	65	65	1.2704837975	82.456	29.745	2.6513228409	1.9066960005	2.2282394088	0.2317881788	0.3264640336	0.7322173824	0.1013537889	1.3607969986	0.921475715
8	267	21	90	4	87	(B73×CML247)S5	N	E	14	13.85	27	7	120	114	114	4.3203565526	79.932	30.298	3.1872285215	1.7318215152	0.9195013257	0.2955741478	0.402444924	0.6548568126	0.1070421006	1.7018337913	0.968691826
8	267	21	90	4	87	(B73×CML247)S5	N	M	14	13.85	27	7	120	114	114	3.4494845392	73.772	27.785	3.2492807582	2.098493823	1.2297625092	0.2561833914	0.3624174767	0.6009818294	0.0950426492	1.5524340581	0.5285158233
3	97	7	33	4	88	(B73×CML247)S5	S	E	13	11	31	9	90	72	72	1.5681393628	99.476	28.775	2.6851695154	1.122581373	0.4118012072	0.1987276101	0.3539433325	0.5566862723	0.1207673511	1.3930390722	1.0235234388
3	97	7	33	4	88	(B73×CML247)S5	S	M	13	11	31	9	90	72	72	1.3936709462	113.64	27.695	2.6569639533	1.1395047103	0.3046200711	0.206819472	0.3512089575	0.576673582	0.1472788509	1.4080766661	0.7981045862
3	95	14	31	4	89	(B73×CML247)S5	S	E	13	10.25	31	9	90	71	71	2.3479440166	112.66	29.933	2.8995317877	1.4948947933	0.6035990297	0.1951423083	0.3408002566	0.6358591683	0.1139324969	1.9430683583	1.0509392452
3	95	14	31	4	89	(B73×CML247)S5	S	M	13	10.25	31	9	90	71	71	1.6242043733	102.448	30.515	2.876967338	1.5456648051	0.4061600948	0.1902403476	0.3306523876	0.6070653447	0.1029492333	1.7125771256	1.0463699442
8	261	32	88	4	90	(B73×CML247)S5	N	E	14	13.9	27	7	120	111	111	4.1921712187	140.904	34.597	2.2677271958	0.7446268404	3.5651830541	0.2076333356	0.3684886274	0.643393051	0.1750841802	1.6469542038	0.9580301235
8	261	32	88	4	90	(B73×CML247)S5	N	M	14	13.9	27	7	120	111	111	2.9869798736	111.564	30.541	2.1549049473	0.7051390534	3.1082529475	0.2244926805	0.3488257061	0.6411220933	0.1223318866	1.8457943032	1.1468945676
7	253	8	86	4	91	(B73×CML247)S5	N	E	13	15.666667	28	6	85	92	92	3.1289311158	104.856	28.332	2.8431206634	1.6866926158	2.4031138941	0.2256650923	0.4144761252	0.6767737862	0.1748758215	1.5081466292	1.3448976138
7	253	8	86	4	91	(B73×CML247)S5	N	M	13	15.666667	28	6	85	92	92	4.3947662738	118.588	29.186	3.0744062729	1.6528459412	2.6118350539	0.2393326962	0.488363751	0.7047153239	0.1973021351	1.5650719029	1.6221018785
6	200	49	67	4	92	(B73×CML247)S5	S	E	14	11.333333	36	10	95	101	101	2.3299496	92.004	27.837	2.3241383201	1.1112991482	2.6231172787	0.2000404692	0.2973427239	0.6371083215	.	1.7061360037	0.8849213065
6	200	49	67	4	92	(B73×CML247)S5	S	M	14	11.333333	36	10	95	101	101	2.3632749987	95.308	30.24	2.4313194562	1.1282224855	3.8528797879	0.204691632	0.350070285	0.6187548867	0.1371162339	1.7631930607	1.079878152
8	288	7	96	4	93	(B73×CML247)S5	N	E	14	15.033333	24	14	80	122	.	.	.	.	.	.	.	.	.	.	.	.	.
8	288	7	96	4	93	(B73×CML247)S5	N	M	14	15.033333	24	14	80	122	.	.	.	.	.	.	.	.	.	.	.	.	.
8	269	43	89	4	94	(B73×CML247)S5	S	E	14	13.85	33	7	110	114	114	4.5320823173	96.072	28.969	3.1533818469	1.5287414678	1.4046369944	0.2903220469	0.3730914626	0.6571992032	0.1118418812	1.580446508	1.1118632594
8	269	43	89	4	94	(B73×CML247)S5	S	M	14	13.85	33	7	110	114	114	3.6798528241	90.908	28.445	3.7682631015	2.0815704857	1.2748914086	0.3165825511	0.4264613925	0.6853078901	0.1286411132	1.5213091136	0.5285158233
6	200	48	67	4	95	(B73×CML247)S5	S	E	14	11.333333	36	10	95	101	101	5.7721855755	106.748	34.907	2.1210582727	0.8066790771	2.7020928527	0.2395753529	0.5138032377	0.7242871364	0.1933798692	1.8202501178	0.7539346759
6	200	48	67	4	95	(B73×CML247)S5	S	M	14	11.333333	36	10	95	101	101	3.953174229	105.188	28.995	2.1041349354	0.8123201895	2.4426016811	0.1837613994	0.2806919152	0.5178109958	0.1431444805	1.7151450127	0.8666441022
7	248	49	84	4	96	(B73×CML247)S5	N	E	13	14.916667	33	7	110	89	89	1.2045221417	70.036	27.316	2.1097760478	0.7953968523	3.999548711	0.1998243094	0.3533879801	0.6267069385	0.1107556518	1.3437163567	0.9884921306
7	248	49	84	4	96	(B73×CML247)S5	N	M	13	14.916667	33	7	110	89	89	0.9412761003	61.252	27.953	2.1266993851	0.9533480002	3.1364585096	0.1727810401	0.2620403054	0.5523155949	0.0751451867	1.0291302857	0.8818751058
8	262	25	88	4	97	(B73×CML247)S5	N	E	14	14.15	27	7	120	112	112	3.4994369257	116.612	29.435	2.1718282845	1.241044734	4.7498166638	0.2309438681	0.4794052394	0.6920339401	0.1491331225	1.8051480571	0.8209510916
8	262	25	88	4	97	(B73×CML247)S5	N	M	14	14.15	27	7	120	112	112	2.4503700984	101.02	30.46	1.8333615389	2.3692672195	3.418514131	0.2100732658	0.325056091	0.598635634	0.1024526246	1.735847724	0.7341343713
5	149	50	50	4	98	(B73×CML247)S5	N	E	9	15.533333	76	31	175	47	47	0.9769069002	86.624	28.28	2.916455125	1.8784904383	1.6584870536	0.2320952221	0.3075934349	0.6132605217	0.0866999026	1.675185234	1.2550346928
5	149	50	50	4	98	(B73×CML247)S5	N	M	9	15.533333	76	31	175	47	47	1.5481516516	108.376	29.768	2.9785073617	2.2508038585	2.3184972076	0.2806015357	0.376445894	0.6937689962	0.1143460321	1.5549135239	1.2047723811
7	231	22	78	4	99	(B73×CML247)S5	N	E	13	11.583333	26	10	125	82	82	1.6550669056	83.436	27.507	2.0702882608	0.7051390534	1.9179782253	0.2002572295	0.3271089187	0.58833505	0.081635205	1.4219406408	0.6793027585
7	231	22	78	4	99	(B73×CML247)S5	N	M	13	11.583333	26	10	125	82	82	2.2572126648	99.692	27.808	2.177469397	0.8066790771	2.6513228409	0.2121055707	0.3509220424	0.6443601492	0.1039452508	1.4067122144	0.7173802674
7	243	28	82	4	100	(B73×CML247)S5	N	E	13	14.416667	27	7	120	87	87	2.1340716067	112.328	29.27	2.1210582727	0.7277035031	2.7020928527	0.2313552784	0.3384010082	0.6864369306	0.1088137366	1.6277236624	0.7189033677
7	243	28	82	4	100	(B73×CML247)S5	N	M	13	14.416667	27	7	120	87	87	1.8753303479	108.608	33.028	2.2677271958	0.9082191008	4.3436565691	0.2827622048	0.3730914626	0.7216747862	0.1123465921	1.5308825279	1.1225249619
6	194	13	65	4	101	(B73×CML247)S5	S	E	14	10.75	35	11	95	98	98	0.8143581161	86.292	27.617	2.5949117166	1.2918147459	3.2379985333	0.2136659376	0.3289701243	0.6169572632	0.1558607948	1.9242682715	1.2062954815
6	194	13	65	4	101	(B73×CML247)S5	S	M	14	10.75	35	11	95	98	98	0.7098682242	93.1	27.229	2.5441417047	1.3369436453	3.6159530659	0.2006334682	0.3841827443	0.6149020665	0.1533525534	1.6884830405	1.1712641733
7	240	8	80	4	102	(B73×CML247)S5	N	E	13	14.5	30	8	90	86	86	3.9645397401	133.3	27.802	2.1436227224	0.7502679528	4.1010887347	0.2004999688	0.449126423	0.624529512	0.1142280267	1.8099161758	0.6199018446
7	240	8	80	4	102	(B73×CML247)S5	N	M	13	14.5	30	8	90	86	86	2.7335272882	108.044	29.105	2.1718282845	0.7897557398	3.9826253737	0.2141633042	0.4249699813	0.5973620891	0.1047726561	1.5840809865	1.0052462346
3	103	57	35	4	103	(B73×CML247)S5	S	E	13	10.233333	48	15	145	74	74	3.1197345294	105.336	39.079	2.019518249	0.6430868167	1.122581373	0.1793471014	0.3631618968	0.8000350066	0.1475543979	1.7686893278	0.5772550347
3	103	57	35	4	103	(B73×CML247)S5	S	M	13	10.233333	48	15	145	74	74	.	.	.	.	.	.	.	.	.	.	.	.
8	265	8	90	4	104	(B73×CML247)S5	N	E	14	14.5	28	6	85	113	113	4.6810848521	90.144	29.716	2.2508038585	1.0661702488	2.8318384385	.	0.4976622176	0.5662361762	0.0899433261	1.2873035143	1.0052462346
8	265	8	90	4	104	(B73×CML247)S5	N	M	14	14.5	28	6	85	113	113	2.3205714228	89.048	30.324	2.2677271958	1.1395047103	2.7697862018	0.0702070207	0.3409780558	0.5511033782	0.0847653007	1.3110055459	1.2382805889
3	105	40	35	4	105	(B73×CML247)S5	S	E	13	11.58333	21	8	95	75	75	1.8153991915	95.524	29.273	3.5144130423	2.5892706042	0.9477068878	0.2272968368	0.3898205772	0.69174168	0.118157717	1.6852908946	0.9610763243
3	105	40	35	4	105	(B73×CML247)S5	S	M	13	11.58333	21	8	95	75	75	1.6802671806	99.144	28.112	3.181587409	1.9913126869	0.8518079765	0.2189263011	0.3869241853	0.69174168	0.1199092934	1.790874651	1.0676933491
6	203	19	67	4	106	(B73×CML247)S5	S	E	14	11.666667	35	11	95	102	102	2.2915151364	93.216	28.859	3.0010718114	1.2184802843	1.5795114797	0.4326685629	0.6606974392	0.7835524824	0.1756610774	1.3917349746	0.8087662887
6	203	19	67	4	106	(B73×CML247)S5	S	M	14	11.666667	35	11	95	102	102	3.1611293085	102.664	29.548	2.9954306989	1.3087380832	1.8784904383	0.4008188283	0.6113155526	0.7637157107	0.1783336491	1.5715385505	1.2306650872
8	277	1	94	4	107	(B73×CML247)S5	N	E	14	14.583333	24	14	80	118	118	3.5350192277	99.144	28.112	2.8882495628	1.5513059175	3.5821063914	0.25875404	0.4612463216	0.6359354019	0.0722971857	1.8828927604	1.0433237434
8	277	1	94	4	107	(B73×CML247)S5	N	M	14	14.583333	24	14	80	118	118	2.9462371473	78.388	28.613	3.221075196	2.2113160715	0.6487279291	0.2060114239	0.3905941477	0.5603899579	0.0381651155	1.6850549226	0.6930106617
3	103	60	36	4	108	(B73×CML247)S5	N	E	13	10.233333	48	15	145	74	67	2.4333439854	102.548	27.918	2.7246573024	1.1000169233	1.2579680713	0.344358432	0.5803834195	0.807776404	0.1290076389	1.7067787771	0.6259942461
3	103	60	36	4	108	(B73×CML247)S5	N	M	13	10.233333	48	15	145	74	74	1.2484258567	61.8	27.649	2.1323404975	0.7953968523	1.9461837874	0.2574721014	0.3709604708	0.702157798	0.0806887262	1.5069169104	0.6153325436
6	201	31	67	4	109	(B73×CML247)S5	S	E	14	11.333333	28	9	110	101	101	2.5493418082	89.812	29.053	2.1661871721	1.1959158346	2.5385005923	0.2163195389	0.2640411064	0.6325199628	0.1330974028	1.6821119797	1.2306650872
6	201	31	67	4	109	(B73×CML247)S5	S	M	14	11.333333	28	9	110	101	101	0.8705748479	89.48	28.39	2.1436227224	0.9533480002	2.098493823	0.2070172133	0.2945675891	0.6302257834	0.1250597406	1.6610909586	0.7524115756
6	193	6	66	4	110	(B73×CML247)S5	N	E	14	10.75	35	11	95	98	98	1.5877478669	115.1	36.204	2.13798161	0.8123201895	3.1138940599	0.2657958155	0.3145668321	0.6354540336	0.1859596912	1.9242682715	0.8833982061
6	193	6	66	4	110	(B73×CML247)S5	N	M	14	10.75	35	11	95	98	98	0.7197412849	86.076	28.584	2.2282394088	0.9589891127	3.2041518587	0.2631893216	0.2809591504	0.6066812796	0.1508443121	1.706620366	1.2200033847
8	263	19	87	4	111	(B73×CML247)S5	S	E	14	14.15	28	6	85	112	112	4.6026879792	143.86	32.11	2.3861905568	1.0323235742	3.181587409	0.2805115485	0.6124648501	0.7367026951	0.1422174932	1.2111452014	0.9169064139
8	263	19	87	4	111	(B73×CML247)S5	S	M	14	14.15	28	6	85	112	112	4.0924531809	125.628	32.058	.	2.4990128053	3.3846674564	0.2439879945	0.4900500083	0.6900035421	0.1335729565	1.4363712842	1.0341851413
6	191	20	63	4	112	(B73×CML247)S5	S	E	14	10.35	35	11	95	97	.	.	.	.	.	.	.	.	.	.	.	.	.
6	191	20	63	4	112	(B73×CML247)S5	S	M	14	10.35	35	11	95	97	.	.	.	.	.	.	.	.	.	.	.	.	.
3	74	18	26	4	113	(B73×CML247)S5	N	E	10	15.166667	36	12	115	63	63	2.3841450353	88.932	28.694	3.0462007108	1.9123371129	0.5471879055	0.2244713395	0.3025969229	0.6659008041	0.100248759	1.4979217471	0.7981045862
3	74	18	26	4	113	(B73×CML247)S5	N	M	10	15.166667	36	12	115	63	63	2.190467891	79.484	28.005	2.4708072432	1.0943758109	0.4343656569	0.2060114239	0.2573841569	0.6095509844	0.0796075409	1.5371966716	0.7051954645
8	289	10	98	4	114	(B73×CML247)S5	N	E	14	15.183333	24	14	80	123	123	4.1571505508	103.096	27.614	3.4636430304	2.5779883793	0.3328256332	0.2350570769	0.4940778948	0.6583028718	0.1291705264	1.4752564574	1.8063970215
8	289	10	98	4	114	(B73×CML247)S5	N	M	14	15.183333	24	14	80	123	123	3.0619675065	121.66	28.329	3.6892875275	3.1026118351	0.4964178936	0.2490885073	0.4085100714	0.6536099246	0.1418486234	1.5990672573	1.9297681503
7	231	27	77	4	115	(B73×CML247)S5	S	E	13	11.583333	26	10	125	82	82	3.8614533962	96.736	30.295	2.2846505331	1.1169402606	2.6287583912	0.2097359025	0.3694433608	0.6936622365	0.1039452508	1.4950370875	0.6518869521
7	231	27	77	4	115	(B73×CML247)S5	S	M	13	11.583333	26	10	125	82	82	1.7561651788	88.716	29.661	2.3749083319	1.3369436453	3.3508207819	0.2192145755	0.3482761398	0.6398781413	0.0994832417	1.8178797271	0.895583009
6	209	47	69	4	116	(B73×CML247)S5	S	E	14	11.5	36	10	95	105	105	4.6159489119	81.26	32.95	2.1661871721	1.2184802843	1.9913126869	0.1781764131	0.3399406925	0.5924253625	0.1198918126	1.796499171	0.6747334574
6	209	47	69	4	116	(B73×CML247)S5	S	M	14	11.5	36	10	95	105	105	3.4839966909	90.592	32.009	2.1323404975	0.9702713375	2.4256783438	0.1781764131	0.327170555	0.5638500461	0.1099117727	1.8468304836	0.9854459299
2	39	23	13	4	117	(B73×CML247)S5	S	E	8	16	21	13	110	16	.	.	.	.	.	.	.	.	.	.	.	.	.
2	39	23	13	4	117	(B73×CML247)S5	S	M	8	16	21	13	110	16	.	.	.	.	.	.	.	.	.	.	.	.	.
3	93	35	31	4	118	(B73×CML247)S5	S	E	13	10.433333	21	8	95	70	70	3.8543730394	123.868	31.34	2.098493823	0.7051390534	1.6189992667	0.2376637728	0.4901513943	0.7380643509	0.1208146334	2.2412328091	0.60010154
3	93	35	31	4	118	(B73×CML247)S5	S	M	13	10.433333	21	8	95	70	70	3.822644275	119.684	28.578	2.1661871721	0.7615501777	2.1266993851	0.2714041327	0.4976707297	0.6944913662	0.1208146334	2.1596862955	0.7691656795
5	169	2	58	4	119	(B73×CML247)S5	N	E	10	12.333333	31	8	90	55	55	2.0863696219	100.572	28.167	2.1492638348	0.7220623907	1.4948947933	0.1973984096	0.4439049814	0.6615990587	0.1157555371	1.5458529739	0.64274835
5	169	2	58	4	119	(B73×CML247)S5	N	M	10	12.333333	31	8	90	55	55	1.394754688	113.972	28.358	2.2056749591	0.7953968523	2.2508038585	0.2111598775	0.3654863633	0.7218131532	0.1265159388	1.399071858	1.1042477577
6	210	55	70	4	120	(B73×CML247)S5	N	E	14	11.5	36	10	95	105	105	2.2493942273	122.656	30.318	2.1887516218	0.896936876	3.1533818469	0.2265189545	0.3814436395	0.5900440861	0.1523269423	1.956375105	0.90015231
6	210	55	70	4	120	(B73×CML247)S5	N	M	14	11.5	36	10	95	105	105	1.2742169223	99.36	27.145	2.4595250183	1.3538669826	4.2026287584	0.2153629834	0.3431332269	0.5447998352	0.1298718525	1.7343251967	1.2108647825
8	274	23	92	4	121	(B73×CML247)S5	N	E	14	14.833333	23	5	110	117	117	1.2763847984	75.532	28.503	2.8938906752	1.1902747222	5.280081232	0.1780661762	0.3815881146	0.630995345	0.1381097855	0.8662570888	2.0729395837
8	274	23	92	4	121	(B73×CML247)S5	N	M	14	14.833333	23	5	110	117	117	0.7915613989	82.556	27.148	2.7077339651	1.2071980595	4.6764822023	0.1463632776	0.2837526788	0.5776477104	0.1295369573	.	1.9297681503
6	216	5	72	4	122	(B73×CML247)S5	N	E	14	12	30	8	90	107	107	3.0562643564	101.668	27.559	2.1323404975	0.8461668641	2.5328594799	0.207004629	0.3088362658	0.585128096	0.0871571873	1.6302849165	0.7554577763
6	216	5	72	4	122	(B73×CML247)S5	N	M	14	12	30	8	90	107	107	2.1869612457	98.38	29.383	2.2000338467	0.9815535624	2.5159361426	0.2394721615	0.3201011515	0.5719139002	0.0908328857	1.5409113296	1.0037231342
6	213	37	72	4	123	(B73×CML247)S5	N	E	14	12.166667	26	10	125	106	106	3.5768588317	109.256	30.127	3.2549218706	1.7205392903	1.5118181305	0.210369062	0.3269936121	0.612210963	0.0985264806	1.8687047911	1.3951599255
6	213	37	72	4	123	(B73×CML247)S5	N	M	14	12.166667	26	10	125	106	106	3.5653274664	83.768	28.17	3.3226152197	2.098493823	1.4102781068	0.1859731512	0.3371621188	0.5407823915	0.0748412525	1.5196576497	0.9702149264
1	23	18	8	4	124	(B73×CML247)S5	N	E	8	14.5	29	10	95	10	10	2.1196619493	142.532	29.458	2.2451627461	0.7897557398	3.5200541547	0.2112298559	0.396673735	0.7849372915	0.2009875492	1.6682803041	0.7539346759
1	23	18	8	4	124	(B73×CML247)S5	N	M	8	14.5	29	10	95	10	16	1.6203748606	139.576	31.945	2.8713262255	1.2128391719	2.8149151013	0.2129251186	0.3073426523	0.7491682282	0.1413810053	1.355875412	0.8620748012
6	211	54	72	4	125	(B73×CML247)S5	N	E	14	11.5	34	9	100	105	105	1.2714173703	112.212	27.64	2.177469397	1.0266824618	3.3282563321	0.2042070123	0.3622884332	0.5709938752	0.1298718525	1.8971617961	0.8986292097
6	211	54	72	4	125	(B73×CML247)S5	N	M	14	11.5	34	9	100	105	105	0.8925446566	82.672	28.778	2.2282394088	1.2184802843	2.4087550065	0.2153629834	0.3878287082	0.582900257	0.0999317328	1.9889424249	1.1712641733
2	54	60	18	4	126	(B73×CML247)S5	N	E	10	9.48333	57	20	175	23	23	4.2701316916	146.152	28.297	2.4200372313	0.9533480002	1.4666892311	0.2511273832	0.4238926785	0.814791491	0.1921151512	1.5531391186	0.6777796581
2	54	60	18	4	126	(B73×CML247)S5	N	M	10	9.48333	57	20	175	23	23	2.4187013729	113.972	28.358	2.5272183675	1.1395047103	1.4892536808	0.245241073	0.3698618037	0.7414115672	0.149833272	1.4753077532	0.8605517008
6	189	40	64	4	127	(B73×CML247)S5	N	E	14	10.25	28	9	110	96	96	1.869476531	112.708	42.614	3.7569808766	2.0138771366	1.6979748406	0.2203795722	0.3122084723	0.6412719084	0.1185983025	1.51240317	1.0509392452
6	189	40	64	4	127	(B73×CML247)S5	N	M	14	10.25	28	9	110	96	96	2.5992485471	59.06	29.169	3.2097929712	2.1943927342	1.2466858464	0.1884161019	0.2378821689	0.5582484438	0.0719890011	1.2929094034	0.647317651
8	281	47	94	4	128	(B73×CML247)S5	N	E	14	14.883333	22	7	100	120	120	3.5006666025	124.732	27.472	2.9841484741	1.4497658938	4.7159699893	0.2753508522	0.4054527378	0.6994942274	0.1104628618	1.5806865466	1.2961584024
8	281	47	94	4	128	(B73×CML247)S5	N	M	14	14.883333	22	7	100	120	120	4.3128019584	101.12	27.863	3.4072319061	2.2000338467	2.9897895865	0.2488196212	0.3297245825	0.6030628445	0.0925012483	1.4999195283	0.831612794
8	294	58	98	4	129	(B73×CML247)S5	N	E	14	15.166667	22	7	100	125	125	2.4533066057	98.712	30.046	3.3338974446	2.4313194562	1.2466858464	0.2325319155	0.3235640349	0.6076173124	0.1208902466	1.5433205816	1.2946353021
8	294	58	98	4	129	(B73×CML247)S5	N	M	14	15.166667	22	7	100	125	125	1.691507057	94.644	28.914	3.6046708411	3.4636430304	0.3102611835	0.2273757576	0.2963393927	0.5831480103	0.1108356646	1.1764959371	1.2245726857
7	226	27	76	4	130	(B73×CML247)S5	N	E	13	11.8	26	10	125	80	80	1.6447837915	99.144	28.112	2.521577255	1.122581373	2.2113160715	0.2018965905	0.4386942106	0.6288855536	0.1489068333	1.9860363449	0.990015231
7	226	27	76	4	130	(B73×CML247)S5	N	M	13	11.8	26	10	125	80	80	2.1432595465	109.372	31.757	2.8092739888	1.4215603317	3.0349184859	0.2180603836	0.4585636401	0.6436499262	0.1701028969	1.697058389	1.0981553562
7	256	38	86	4	131	(B73×CML247)S5	N	E	14	9.983333	27	7	120	93	93	2.7105404748	109.14	28.497	2.8826084504	1.1451458228	2.482089468	0.2167320473	0.3465336525	0.656021949	0.1146804611	1.6293443068	1.1072939584
7	256	38	86	4	131	(B73×CML247)S5	N	M	14	9.983333	27	7	120	93	93	2.767750413	107.828	30.072	3.0518418232	1.2241213967	2.2677271958	0.2051961211	0.3120282302	0.6198088088	0.1049474244	1.3088077666	0.8346589948
8	295	56	99	4	132	(B73×CML247)S5	S	E	14	15.166667	22	7	100	125	.	.	.	.	.	.	.	.	.	.	.	.	.
8	295	56	99	4	132	(B73×CML247)S5	S	M	14	15.166667	22	7	100	125	.	.	.	.	.	.	.	.	.	.	.	.	.
5	159	22	54	4	133	(B73×CML247)S5	N	E	10	11.616667	22	10	100	51	51	1.0382378629	157.36	29.704	2.1887516218	0.7897557398	2.0251593614	0.2468895938	0.435544607	0.7066224812	0.151614597	1.8982462858	0.6199018446
5	159	22	54	4	133	(B73×CML247)S5	N	M	10	11.616667	22	10	100	51	51	0.9528772142	127.92	28.245	2.1887516218	0.7953968523	1.7092570655	0.2293545236	0.3764229854	0.6687436934	0.1171567341	1.7442426295	0.715857167
8	296	48	99	4	134	(B73×CML247)S5	S	E	14	15	22	7	100	126	110	1.8183716122	98.264	27.753	2.7697862018	1.280532521	4.4959666046	0.2002572295	0.26870977	0.6155177143	0.1159925615	1.9864812925	1.2931122017
8	296	48	99	4	134	(B73×CML247)S5	S	M	14	15	22	7	100	126	110	1.72894962	99.692	27.808	2.8205562137	1.3313025329	4.9585378237	0.204996566	0.3100744091	0.5951000268	0.1092755707	1.8937419757	1.1408021662
7	234	60	78	4	135	(B73×CML247)S5	N	E	14	9.883333	34	9	100	84	84	6.9883726357	89.148	27.727	2.7077339651	0.5528290179	2.1492638348	0.2379768046	0.3978876535	0.5998896196	0.1615364166	1.7879265274	0.6442714503
7	234	60	78	4	135	(B73×CML247)S5	N	M	14	9.883333	34	9	100	84	84	6.1400947036	107.164	28.746	3.0800473853	1.1451458228	1.9856715744	0.2495738888	0.4311998363	0.6422787068	0.1386877519	1.8474981694	0.7539346759
3	104	41	36	4	136	(B73×CML247)S5	N	E	13	11.58333	48	15	145	75	75	1.3323224819	100.572	28.167	2.8995317877	1.6246403791	0.5641112427	0.2021852297	0.3347891306	0.6629405659	0.1234124462	1.7301639911	0.7508884752
3	104	41	36	4	136	(B73×CML247)S5	N	M	13	11.58333	48	15	145	75	75	1.8558578774	109.804	29.823	3.0123540362	1.7318215152	0.6769334913	0.2272968368	0.4158881045	0.7227582643	0.1304187519	1.7011284581	0.9275681164
6	188	48	64	4	137	(B73×CML247)S5	N	E	14	10.25	36	10	95	96	96	4.9897268663	100.62	40.848	2.4031138941	1.2354036216	2.5102950302	0.2203795722	0.5095576229	0.692881089	0.1365249569	1.5547152214	0.6381790489
6	188	48	64	4	137	(B73×CML247)S5	N	M	14	10.25	36	10	95	96	96	1.9823509164	76.992	37.012	2.8826084504	3.1703051842	1.940542675	0.1929823119	0.2609489527	0.5627361987	0.0845376592	1.4674466154	0.668641056
8	268	37	90	4	138	(B73×CML247)S5	N	E	14	13.85	27	7	120	114	114	6.9902317619	82.024	31.679	3.8246742258	2.9390195747	0.6487279291	0.2614354923	0.3650859731	0.6384600786	0.1094419909	1.5088591359	1.1453714673
8	268	37	90	4	138	(B73×CML247)S5	N	M	14	13.85	27	7	120	114	114	3.3762460672	72.676	28.393	3.6328764032	3.0179951486	0.4907767812	0.2167926351	0.3250585258	0.5471068461	0.0806433074	1.4434967526	0.8605517008
6	189	38	63	4	139	(B73×CML247)S5	S	E	14	10.25	28	9	110	96	96	2.7802945909	130.46	31.919	2.8318384385	1.2466858464	3.1082529475	0.2112471521	0.4044756077	0.6839055794	0.1311469606	1.4145565512	0.7387036724
6	189	38	63	4	139	(B73×CML247)S5	S	M	14	10.25	28	9	110	96	96	2.2449794367	99.592	30.405	3.1646640718	1.6979748406	1.3087380832	0.195265417	0.2968306165	0.5896627277	0.104256979	1.4727356218	0.7508884752
8	274	30	91	4	140	(B73×CML247)S5	S	E	14	14.583333	23	5	110	116	116	2.3610118697	106.832	28.083	2.5441417047	1.4497658938	3.6610819654	0.2351977385	0.2655270516	0.5729758763	0.1064581522	1.5307822525	1.152986969
8	274	30	91	4	140	(B73×CML247)S5	S	M	14	14.583333	23	5	110	116	116	2.232228869	96.62	28.665	2.6738872906	2.059006036	2.6908106279	0.2541488524	0.3223686154	0.5815997521	0.0933186048	1.5279398053	1.5687933661
8	274	22	92	4	141	(B73×CML247)S5	N	E	14	14.833333	23	5	110	117	117	3.8202589706	104.308	28.636	2.5272183675	1.2636091837	3.9487786992	0.1665378494	0.4116913256	0.6764396264	0.1895467548	0.7593572779	1.4941614486
8	274	22	92	4	141	(B73×CML247)S5	N	M	14	14.833333	23	5	110	117	.	.	.	.	.	.	.	.	.	.	.	.	.
6	203	16	67	4	142	(B73×CML247)S5	S	E	14	11.666667	35	11	95	102	102	1.5917953747	99.26	29.742	3.2492807582	1.5287414678	1.7769504146	0.2521867336	0.5689882213	0.6288256631	0.1810062209	1.7249004241	1.4972076493
6	203	16	67	4	142	(B73×CML247)S5	S	M	14	11.666667	35	11	95	102	102	1.9876318356	101.236	29.493	3.7569808766	1.8390026513	2.019518249	0.2468784445	0.6113155526	0.6347766946	0.191696508	1.4657717412	1.2565577932
8	260	50	87	4	143	(B73×CML247)S5	S	E	14	13.9	33	7	110	111	111	5.7576483703	104.972	29.962	2.2282394088	0.9928357872	3.458001918	0.2379801564	0.3797245825	0.6002448548	0.1315061985	1.6842367225	1.2763580978
8	260	50	87	4	143	(B73×CML247)S5	S	M	14	13.9	33	7	110	111	111	5.0935921779	95.424	31.87	2.2902916455	1.0041180121	2.71901619	0.1907739907	0.2589380656	0.5593676163	0.1062768407	1.5425631516	0.9778304282
6	192	5	63	4	144	(B73×CML247)S5	S	E	14	10.35	35	11	95	97	97	1.2142706527	115.848	30.706	2.3015738704	0.9195013257	3.999548711	0.2035146175	0.3500445586	0.6715500518	0.0937409684	1.3608461228	1.3738365206
6	192	5	63	4	144	(B73×CML247)S5	S	M	14	10.35	35	11	95	97	97	1.5216315262	112.544	28.303	2.2395216337	0.9251424381	3.8303153382	0.2126889294	0.3369614246	0.6715500518	0.0859319545	1.4505558853	1.0890167541
8	286	29	95	4	145	(B73×CML247)S5	S	E	14	14.95	23	5	110	121	.	.	.	.	.	.	.	.	.	.	.	.	.
8	286	29	95	4	145	(B73×CML247)S5	S	M	14	14.95	23	5	110	121	121	2.8256642141	96.836	27.698	3.536977492	2.71901619	0.0958989113	0.2963299379	0.4128288923	0.7608537675	0.1016387523	1.4780031441	1.6160094771
3	110	14	37	4	146	(B73×CML247)S5	S	E	13	11.5	31	9	90	77	77	1.6219601707	121.012	31.23	3.0631240481	1.6302814915	0.3384667456	0.2579984436	0.4643815075	0.6809763917	0.1413051243	1.8239558288	0.6914875613
3	110	14	37	4	146	(B73×CML247)S5	S	M	13	11.5	31	9	90	77	77	1.9128257246	100.256	31.731	2.71901619	1.1789924973	0.6261634794	0.2717433383	0.3504202623	0.6244183524	0.1132474056	1.6350734932	0.6655948553
2	72	9	23	4	147	(B73×CML247)S5	S	E	10	11.8333	36	12	115	30	30	2.0075463217	112.444	30.9	2.2056749591	0.8743724262	2.4651661308	0.2938731148	0.4104119802	0.616526424	0.1306318268	1.9582103193	0.7006261635
2	72	9	23	4	147	(B73×CML247)S5	S	M	10	11.8333	36	12	115	30	30	1.6343093075	129.796	30.593	2.1154171603	0.7107801658	2.0308004739	0.3024824949	0.5679406218	0.6308488839	0.1343568162	2.240735008	0.7143340667
8	278	19	93	4	148	(B73×CML247)S5	S	E	14	14.583333	24	14	80	118	118	5.6600305635	87.62	30.269	2.8713262255	1.8897726632	2.5272183675	0.285125348	0.357985452	0.6338936331	0.0552311506	1.7823522199	1.221526485
8	278	19	93	4	148	(B73×CML247)S5	S	M	14	14.583333	24	14	80	118	118	3.3683827899	77.84	28.917	2.561065042	1.3538669826	2.1266993851	0.285125348	0.393311539	0.6298100956	0.0430411256	1.6331630307	0.6838720596
3	75	27	26	4	149	(B73×CML247)S5	N	E	10	15.166667	23	9	110	63	63	0.6093003852	84.316	27.866	2.640040616	1.2241213967	0.4230834321	0.1998581187	0.2494054335	0.5599631431	0.0777310665	1.5039640432	0.6397021493
3	75	27	26	4	149	(B73×CML247)S5	N	M	10	15.166667	23	9	110	63	63	1.235576069	65.204	27.455	2.6569639533	1.8784904383	0.4005189823	0.1998581187	0.2494054335	0.5599631431	0.0627192716	1.3740546776	0.7493653749
6	191	12	64	4	150	(B73×CML247)S5	N	E	14	10.35	35	11	95	97	97	4.5146587595	91.024	30.075	2.3805494444	1.0548880239	3.0518418232	0.1920467276	0.3055619031	0.6466856757	0.0683616734	1.6115057534	1.0402775427
6	191	12	64	4	150	(B73×CML247)S5	N	M	14	10.35	35	11	95	97	97	4.1750652849	84.432	29.496	2.2790094207	0.9759124499	2.4482427935	0.1851659937	0.2924787691	0.6105193104	0.062504913	1.6405295001	0.8773058047
8	289	6	97	4	151	(B73×CML247)S5	S	E	14	15.183333	24	14	80	123	.	.	.	.	.	.	.	.	.	.	.	.	.
8	289	6	97	4	151	(B73×CML247)S5	S	M	14	15.183333	24	14	80	123	.	.	.	.	.	.	.	.	.	.	.	.	.
8	293	50	98	4	152	(B73×CML247)S5	N	E	14	15.166667	22	7	100	125	125	2.989692465	98.712	30.046	3.5877475038	2.876967338	0.9082191008	0.2531565472	0.3725683908	0.5942704203	0.1384857652	1.5746002025	1.1194787612
8	293	50	98	4	152	(B73×CML247)S5	N	M	14	15.166667	22	7	100	125	125	2.5816443266	90.36	28.749	3.4467196931	2.6174761663	0.6035990297	0.2247976786	0.3045067853	0.5942704203	0.1108356646	1.4836049418	1.1210018616
8	277	7	93	4	153	(B73×CML247)S5	S	E	14	14.583333	24	14	80	118	118	4.0396895823	91.788	28.804	3.3564618943	2.2225982964	0.4794945563	0.2112856855	0.3416811042	0.6277683268	0.0649831707	1.7628927604	0.5254696226
8	277	7	93	4	153	(B73×CML247)S5	S	M	14	14.583333	24	14	80	118	.	.	.	.	.	.	.	.	.	.	.	.	.
6	208	34	69	4	154	(B73×CML247)S5	S	E	14	11.433333	28	9	110	104	.	.	.	.	.	.	.	.	.	.	.	.	.
6	208	34	69	4	154	(B73×CML247)S5	S	M	14	11.433333	28	9	110	104	.	.	.	.	.	.	.	.	.	.	.	.	.
7	251	11	84	4	155	(B73×CML247)S5	N	E	13	15.616667	28	6	85	91	91	2.9670138347	121.992	28.992	3.1703051842	1.6584870536	1.9743893496	0.2551462333	0.4146725156	0.7245905435	0.1275742722	1.4974009633	1.1651717719
7	251	11	84	4	155	(B73×CML247)S5	N	M	13	15.616667	28	6	85	91	91	2.9048117183	100.804	31.427	3.2436396457	1.9969537993	2.0872115981	0.2438157056	0.3484055544	0.6792910965	0.1108398711	1.2742044707	1.5124386529
8	271	57	92	4	156	(B73×CML247)S5	N	E	14	13.9	22	7	100	115	115	3.3753546292	94.76	30.544	3.379026344	1.9687482372	2.0308004739	0.2638279497	0.3891310048	0.6230992162	0.1580859774	1.771423684	0.6381790489
8	271	57	92	4	156	(B73×CML247)S5	N	M	14	13.9	22	7	100	115	115	2.0913099137	74.984	28.807	3.2154340836	2.2733683082	1.8107970892	0.2527484942	0.2841196522	0.6161187615	0.1313439237	1.8082334999	0.6381790489
6	195	21	66	4	157	(B73×CML247)S5	N	E	14	10.75	28	9	110	98	.	.	.	.	.	.	.	.	.	.	.	.	.
6	195	21	66	4	157	(B73×CML247)S5	N	M	14	10.75	28	9	110	98	.	.	.	.	.	.	.	.	.	.	.	.	.
6	221	42	74	4	158	(B73×CML247)S5	N	E	14	12.3	34	9	100	109	109	1.967398992	103.776	33.167	2.5949117166	1.0774524736	3.3056918824	0.2587015682	0.4187154082	0.7111832849	0.1209501163	1.4274121158	1.384498223
6	221	42	74	4	158	(B73×CML247)S5	N	M	14	12.3	34	9	100	109	109	1.3189137495	94.876	32.174	2.5949117166	1.2636091837	3.0010718114	0.2755500919	0.3919569984	0.6805084383	0.1066477228	1.393299416	0.9610763243
8	271	59	91	4	159	(B73×CML247)S5	S	E	14	13.9	22	7	100	115	115	3.1157001576	91.456	28.141	3.339538557	2.5441417047	0.7107801658	0.2001210805	0.2699289289	0.5276996683	0.1313439237	1.7192764447	0.5848705365
8	271	59	91	4	159	(B73×CML247)S5	S	M	14	13.9	22	7	100	115	115	4.3155646563	84.316	27.866	3.0800473853	2.3241383201	1.1789924973	0.2001210805	0.2500619162	0.5207192136	0.1152986914	1.7376813527	0.5879167372
5	153	35	51	4	160	(B73×CML247)S5	S	E	9	15.833333	22	10	100	49	49	2.56995707	115.4	28.413	2.1718282845	0.9420657754	2.916455125	0.1634922054	0.2895543038	0.6883342703	0.1628187082	1.4761941574	1.290066001
5	153	35	51	4	160	(B73×CML247)S5	S	M	9	15.833333	22	10	100	49	49	1.2583226156	92.336	28.5	2.0646471484	0.778473515	2.2620860834	0.149222799	0.2624645206	0.6086909738	0.1391059711	1.3390917821	1.1438483669
2	70	25	24	4	161	(B73×CML247)S5	N	E	10	11.5	23	9	110	29	29	1.101158237	112.644	25.706	2.1436227224	0.7615501777	1.8277204265	0.3011834372	0.4523103013	0.7595105557	0.096637649	1.6814005952	0.5970553393
2	70	25	24	4	161	(B73×CML247)S5	N	M	10	11.5	23	9	110	29	29	0.967231974	80.148	29.331	2.1323404975	0.9251424381	2.0364415863	0.294835958	0.4743298042	0.7205205817	0.0879279315	1.6267334326	0.6351328482
5	180	1	59	4	162	(B73×CML247)S5	S	E	10	14.55	31	8	90	60	60	2.2003495602	125.396	28.798	2.1549049473	0.8405257517	1.7092570655	0.2188056882	0.3210874985	0.6744998831	0.1096894051	1.7093660402	0.7965814859
5	180	1	59	4	162	(B73×CML247)S5	S	M	10	14.55	31	8	90	60	60	2.0832571028	99.808	29.438	2.2000338467	1.1789924973	1.6979748406	0.1967415672	0.3016738693	0.6018954933	0.0894862188	1.6823343299	1.1194787612
7	234	53	77	4	163	(B73×CML247)S5	S	E	13	12.2	34	9	100	83	83	4.7249252156	114.636	29.684	2.1549049473	0.7728324025	2.4031138941	0.2557974604	0.4321295706	0.6880883603	0.1598629442	1.5868530029	0.6975799628
7	234	53	77	4	163	(B73×CML247)S5	S	M	13	12.2	34	9	100	83	83	3.6660944816	102.78	31.178	2.2113160715	0.8292435268	3.0405595984	0.2876272167	0.4373255326	0.6749354102	0.1158608489	1.5497848252	0.7447960738
3	109	4	38	4	164	(B73×CML247)S5	N	E	13	11.5	31	9	90	77	77	.	.	.	.	.	.	.	.	.	.	.	.
3	109	4	38	4	164	(B73×CML247)S5	N	M	13	11.5	31	9	90	77	77	1.4186007791	87.404	31.236	2.1605460597	1.4723303435	1.5907937045	0.1947719277	0.2809316981	0.5819998229	0.1052309145	1.5143126557	0.647317651
8	282	56	93	4	165	(B73×CML247)S5	S	E	14	14.883333	22	7	100	120	120	7.0934320634	130.892	29.985	3.0405595984	1.55694703	4.9528967112	0.3416789299	0.6200158446	0.7959256102	0.137405282	1.8319617143	1.2763580978
8	282	56	93	4	165	(B73×CML247)S5	S	M	14	14.883333	22	7	100	120	120	4.708367886	106.616	29.05	2.9841484741	1.55694703	4.0333953856	0.3231070681	0.484336233	0.7086781686	0.1158513459	1.7033327594	0.9306143171
7	258	57	86	4	166	(B73×CML247)S5	N	E	14	9.966667	33	7	110	94	81	3.7565949167	87.62	30.269	2.6343995036	1.9913126869	2.0646471484	0.1702049339	0.2920498684	0.5366087735	0.146851983	1.5341966129	0.6518869521
7	258	57	86	4	166	(B73×CML247)S5	N	M	14	9.966667	33	7	110	94	81	2.9187788866	74.868	27.177	2.6851695154	2.2846505331	2.2113160715	0.1673677095	0.2614749001	0.5305344937	0.1114671732	1.3387408231	0.5985784397
6	190	26	64	4	167	(B73×CML247)S5	N	E	14	10.35	28	9	110	97	97	1.3673755073	84.216	30.463	2.1041349354	0.7051390534	2.2451627461	0.2012210395	0.3709775729	0.6399044822	0.0664094199	1.4848566769	0.8559823997
6	190	26	64	4	167	(B73×CML247)S5	N	M	14	10.35	28	9	110	97	97	1.4698291318	89.696	27.423	2.1605460597	0.8123201895	2.4031138941	0.1851659937	0.3029452763	0.5924361277	0.0644571665	1.4030624816	0.874259604
6	189	35	64	4	168	(B73×CML247)S5	N	E	14	10.25	28	9	110	96	96	1.4660344211	82.456	29.745	3.4297963558	2.4933716929	1.477971456	0.1770005768	0.2378821689	0.5313219148	0.0863303246	1.3457994677	0.6077170418
6	189	35	64	4	168	(B73×CML247)S5	N	M	14	10.25	28	9	110	96	96	1.4671519892	79.932	30.298	2.9446606871	1.8502848762	1.9574660123	0.1929823119	0.2506970488	0.5649800761	0.0917083209	1.3854670158	0.664071755
8	283	57	96	4	169	(B73×CML247)S5	N	E	14	14.883333	22	7	100	120	120	0.9557424485	76.08	28.199	2.6231172787	1.3707903199	2.3861905568	0.2222883901	0.2950158446	0.5801029915	0.0709473122	1.3383854919	1.0463699442
8	283	57	96	4	169	(B73×CML247)S5	N	M	14	14.883333	22	7	100	120	120	0.9102348639	79.484	28.005	2.3410616574	1.2297625092	2.9559429119	0.2514727443	0.3171032233	0.5823989768	0.0781319576	1.3144545235	1.1377559655
7	243	28	81	4	170	(B73×CML247)S5	S	E	13	14.416667	27	7	120	87	87	2.6876846603	102.664	29.548	2.3636261071	1.1282224855	3.260562983	0.2448834169	0.4478093644	0.6379848793	0.1035144533	1.7197227401	0.7006261635
7	243	28	81	4	170	(B73×CML247)S5	S	M	13	14.416667	27	7	120	87	87	1.6410646136	96.404	29.632	2.3015738704	0.9533480002	3.9036497997	0.2800565771	0.434466882	0.6974487605	0.0999815977	1.4340413935	0.9351836182
6	204	10	67	4	171	(B73×CML247)S5	S	E	14	11.666667	35	11	95	102	102	0.7458263009	72.676	28.393	3.0518418232	1.8954137756	1.320020308	0.1991038426	0.2985636042	0.5554296078	0.1328999289	1.3573607616	0.7920121848
6	204	10	67	4	171	(B73×CML247)S5	S	M	14	11.666667	35	11	95	102	102	2.160153479	88.168	29.965	3.0067129238	1.5851525921	1.5118181305	0.2548408781	0.486685077	0.6526297892	0.1542805031	1.3097656973	0.8072431884
6	212	43	72	4	172	(B73×CML247)S5	N	E	14	12.166667	34	9	100	106	106	2.392587614	95.524	29.273	3.142099622	2.0815704857	1.3651492074	0.2022370917	0.3041144721	0.5914736358	0.0883756685	1.751352735	0.8072431884
6	212	43	72	4	172	(B73×CML247)S5	N	M	14	12.166667	34	9	100	106	106	3.125982448	100.588	32.394	3.4692841428	2.5102950302	1.359508095	0.199526435	0.3168251054	0.577648751	0.1052936887	1.7844520328	1.1545100694
6	217	1	74	4	173	(B73×CML247)S5	N	E	14	12.583333	30	8	90	108	108	4.7460972502	103.328	30.874	2.3128560952	0.9759124499	3.1985107463	0.2774952495	0.4530878261	0.6412356271	0.1699868939	1.7017244954	0.8209510916
6	217	1	74	4	173	(B73×CML247)S5	N	M	14	12.583333	30	8	90	108	108	3.81634972	86.192	30.214	3.0292773735	2.1323404975	3.0856884978	0.2886063606	0.4705354831	0.6325626002	0.1086909219	1.7923051406	1.6997799966
6	213	32	72	4	174	(B73×CML247)S5	N	E	14	12.166667	26	10	125	106	106	0.9626983151	88.6	28.031	3.4467196931	2.4031138941	1.4666892311	0.2591608836	0.2634404453	0.5937777832	0.0782248565	1.5226666768	1.5368082586
6	213	32	72	4	174	(B73×CML247)S5	N	M	14	12.166667	26	10	125	106	106	0.6525045882	93.432	27.892	2.8205562137	1.5682292548	1.1169402606	0.2591608836	0.2634404453	0.5891694883	0.0816084605	1.3661972686	1.1910644779
3	87	29	29	4	175	(B73×CML247)S5	S	E	10	15.58	23	9	110	68	68	0.9178107243	71.912	29.664	2.0082360241	0.7502679528	1.4497658938	0.2073783996	0.3350928721	0.612210963	0.0834842652	1.3152419219	0.9275681164
3	87	29	29	4	175	(B73×CML247)S5	S	M	10	15.58	23	9	110	68	68	0.6904553224	64.44	28.726	2.059006036	0.7953968523	1.1902747222	0.2019334712	0.3405547947	0.5845611934	0.0738715214	1.5757032642	0.6168556439
8	286	30	95	4	176	(B73×CML247)S5	S	E	14	14.95	23	5	110	121	121	2.8210149049	129.464	29.93	4.7723811136	4.2816043324	0.7333446156	0.2429762793	0.4073635581	0.7533204055	0.1427620045	1.6667032918	1.6251480792
8	286	30	95	4	176	(B73×CML247)S5	S	M	14	14.95	23	5	110	121	121	1.9690289857	98.264	27.753	3.8698031252	3.497489705	0.2707733965	0.1976256696	0.371838886	0.6227421303	0.0995825897	1.4418140747	0.9702149264
3	111	26	37	4	177	(B73×CML247)S5	S	E	13	10.73333	21	8	95	78	31	4.9450864856	133.3	27.802	2.5385005923	1.1338635979	0.462571219	0.2405069454	0.3417301882	0.7479122606	0.2551352487	1.8325321469	0.6579793535
3	111	26	37	4	177	(B73×CML247)S5	S	M	13	10.73333	21	8	95	78	31	2.2167720788	127.92	28.245	2.4990128053	1.0605291363	0.502059006	0.2690157174	0.4044053673	0.7124153032	0.1882501819	1.7010062748	0.5665933322
3	93	34	32	4	178	(B73×CML247)S5	N	E	13	10.433333	21	8	95	70	70	2.2520704377	106.5	27.42	2.1887516218	0.5133412309	1.861567101	0.2264169862	0.4350096011	0.629131889	0.0910605136	2.0462302766	0.8072431884
3	93	34	32	4	178	(B73×CML247)S5	N	M	13	10.433333	21	8	95	70	70	2.4392701476	105.404	28.028	2.1661871721	0.9307835505	2.2620860834	0.2601573461	0.4174644851	0.653641693	0.1047931843	1.9256832565	1.3448976138
6	212	45	71	4	179	(B73×CML247)S5	S	E	14	12.166667	34	9	100	106	106	2.208085769	101.452	28.526	3.5200541547	2.0420826987	1.9179782253	0.199526435	0.2990302187	0.5569114238	0.0934510746	1.7393166266	1.1590793705
6	212	45	71	4	179	(B73×CML247)S5	S	M	14	12.166667	34	9	100	106	84	2.5854687563	115.516	30.043	2.3974727816	0.1917978225	3.9487786992	0.2524731598	0.3812315622	0.6199686609	0.1158390872	1.554820102	0.831612794
8	292	34	98	4	180	(B73×CML247)S5	N	E	14	15.25	23	5	110	124	124	2.3457616146	114.852	28.717	2.8205562137	1.3764314323	2.916455125	0.1876373684	0.2095825456	0.6313991968	0.0852259917	1.7405954631	1.9373836521
8	292	34	98	4	180	(B73×CML247)S5	N	M	14	15.25	23	5	110	124	124	2.1634559846	117.924	27.86	2.6287583912	1.1169402606	3.0687651605	0.1723757405	0.1884281183	0.6223236102	0.0832195712	1.5168249713	1.4560839398
5	160	34	54	4	181	(B73×CML247)S5	N	E	10	12	22	10	100	52	52	3.4321787668	107.828	30.072	2.797991764	1.2241213967	1.5907937045	0.2214912635	0.4117275945	0.7287782912	0.1157542444	1.6996683633	1.0220003385
5	160	34	54	4	181	(B73×CML247)S5	N	M	10	12	22	10	100	52	52	2.6980092413	98.164	30.35	3.1646640718	1.4948947933	0.896936876	0.2411100976	0.340567956	0.6899804097	0.1115495351	1.7024417389	0.6518869521
6	206	11	69	4	182	(B73×CML247)S5	S	E	14	11.566667	35	11	95	103	103	2.8865066398	72.128	28.697	3.0856884978	1.8784904383	1.2579680713	0.1784610835	0.2485730077	0.5219402142	0.0875584242	2.0827646721	0.8635979015
6	206	11	69	4	182	(B73×CML247)S5	S	M	14	11.566667	35	11	95	103	103	3.5134520167	76.628	27.895	3.0292773735	1.7205392903	1.2974558583	0.1897187226	0.300246236	0.5451651644	0.0853626902	1.3744283826	0.9808766289
3	84	8	28	4	183	(B73×CML247)S5	N	E	13	10.116667	36	12	115	66	66	1.9533276195	121.992	28.992	2.4764483556	0.9759124499	1.3313025329	0.3296820492	0.5517522012	0.8583407213	0.1580200859	1.6838641902	0.5985784397
3	84	8	28	4	183	(B73×CML247)S5	N	M	13	10.116667	36	12	115	66	66	2.1468760066	128.036	29.875	2.1097760478	0.7502679528	1.7036159531	0.3553001364	0.5281752393	0.8991151582	0.1700310674	1.8131203453	0.6229480454
6	193	5	66	4	184	(B73×CML247)S5	N	E	14	10.75	35	11	95	98	98	1.8345743831	86.856	31.54	2.2225982964	0.8743724262	3.0179951486	0.2814347789	0.4249920722	0.6765579678	0.1759267257	1.727780579	1.0509392452
6	193	5	66	4	184	(B73×CML247)S5	N	M	14	10.75	35	11	95	98	98	2.3027220089	89.712	31.65	2.4031138941	1.1451458228	3.1195351723	0.2657958155	0.4297931696	0.668337181	0.1658937603	1.7096432536	0.7645963784
8	277	5	94	4	185	(B73×CML247)S5	N	E	14	14.583333	24	14	80	118	118	2.2542991769	99.044	30.709	2.4087550065	1.1112991482	3.0856884978	0.2165599471	0.3471158868	0.576724108	0.0552311506	1.6137035712	0.8392282958
8	277	5	94	4	185	(B73×CML247)S5	N	M	14	14.583333	24	14	80	118	118	2.7256422439	93	29.826	2.5892706042	1.3933547696	2.8826084504	0.2086485547	0.3199419738	0.5685570329	0.0503551406	1.5520819496	0.8696903029
8	267	27	89	4	186	(B73×CML247)S5	S	E	14	13.85	27	7	120	114	114	5.0673889678	103.212	29.244	3.9826253737	2.3072149828	1.3933547696	0.2903220469	0.3704229661	0.6244057351	0.1358407841	1.8792459745	1.174310374
8	267	27	89	4	186	(B73×CML247)S5	S	M	14	13.85	27	7	120	114	114	3.6558838696	78.936	28.309	3.4297963558	2.4538839059	0.5359056806	0.2272968368	0.3677544696	0.5424220649	0.0926427589	1.4932966637	0.9184295143
6	199	57	67	4	187	(B73×CML247)S5	S	E	14	10.866667	36	10	95	100	100	5.1440489063	119.036	31.479	3.4297963558	1.6528459412	1.1902747222	0.209038195	0.3953718087	0.6729043395	0.0926104325	1.3975886488	1.0463699442
6	199	57	67	4	187	(B73×CML247)S5	S	M	14	10.866667	36	10	95	100	100	3.2030657487	94.644	28.914	3.6046708411	2.1041349354	0.6712923789	0.1983315569	0.4169460144	0.6162632463	0.084551487	1.4879464001	1.5444237604
8	292	36	97	4	188	(B73×CML247)S5	S	E	14	15.25	23	5	110	124	124	4.6661369497	111.332	27.281	3.1026118351	1.7261804028	3.8698031252	0.2792071358	0.2915559515	0.7425751336	0.0992709356	1.7627266107	2.2450499238
8	292	36	97	4	188	(B73×CML247)S5	S	M	14	15.25	23	5	110	124	124	4.5146624189	116.164	27.142	3.8246742258	2.4538839059	1.7092570655	0.2715763219	0.2704015242	0.7448440302	0.1434121876	1.627480709	2.2237265189
6	203	13	67	4	189	(B73×CML247)S5	S	E	14	11.666667	35	11	95	102	102	3.0744306146	115.848	30.706	2.8713262255	1.2071980595	1.5851525921	0.249532589	0.5454730372	0.6764339152	0.2050593669	1.4737042519	0.7676425791
6	203	13	67	4	189	(B73×CML247)S5	S	M	14	11.666667	35	11	95	102	102	3.7128482696	109.804	29.823	2.9897895865	1.3538669826	1.7092570655	0.2229911435	0.5149032979	0.6347766946	0.1943690798	1.611201104	0.8696903029
6	221	44	74	4	190	(B73×CML247)S5	N	E	14	12.3	34	9	100	109	109	0.7841978478	88.268	27.368	2.6174761663	0.8912957635	1.980030462	0.2109640842	0.2421099036	0.5841017775	0.0862157322	1.3854272546	0.8910137079
6	221	44	74	4	190	(B73×CML247)S5	N	M	14	12.3	34	9	100	109	109	0.5828261146	74.552	30.741	2.4708072432	1.0830935861	2.4708072432	0.2587015682	0.3036542461	0.5994392008	0.0739565378	1.3119537474	1.0250465392
3	80	49	28	4	191	(B73×CML247)S5	N	E	10	15	66	17	155	65	65	2.1132600014	97.716	28.057	2.2056749591	1.1789924973	2.4200372313	0.2045154515	0.3471190941	0.6791736845	0.1140518177	1.6859409526	1.1012015569
3	80	49	28	4	191	(B73×CML247)S5	N	M	10	15	66	17	155	65	65	1.8508037441	111.232	29.878	2.2282394088	1.4328425566	2.3354205449	0.2204245425	0.3910110977	0.6968549172	0.1288661846	1.8391079391	1.0966322559
6	194	20	65	4	192	(B73×CML247)S5	S	E	14	10.75	35	11	95	98	98	0.7180957748	97.616	30.654	2.4143961189	1.0605291363	3.0631240481	0.2136659376	0.3721800009	0.6046260829	0.1658937603	1.7005745908	0.8803520054
6	194	20	65	4	192	(B73×CML247)S5	S	M	14	10.75	35	11	95	98	98	1.3565536967	97.616	30.654	2.3692672195	0.9646302251	3.4749252553	0.2449438644	0.4441964618	0.6580611974	0.1583690362	1.86381052	1.3281435099
7	222	57	74	4	193	(B73×CML247)S5	N	E	13	11.683333	34	9	100	79	79	1.2688384576	92.236	31.097	2.2338805212	0.9364246629	1.6528459412	0.256247716	0.4414465742	0.6555470314	0.1547422031	1.8816267073	0.6534100525
7	222	57	74	4	193	(B73×CML247)S5	N	M	13	11.683333	34	9	100	79	79	1.0481637293	108.708	30.431	2.177469397	0.3102611835	2.4651661308	0.2401730069	0.4388532132	0.6450554247	0.1665805255	1.7858855877	0.6777796581
8	285	32	96	4	194	(B73×CML247)S5	N	E	14	14.95	23	5	110	121	121	2.9395722907	117.708	28.827	4.2195520957	3.5651830541	0.4118012072	0.2082964013	0.3308488798	0.625253251	0.1263127036	1.7003074277	1.3311897106
8	285	32	96	4	194	(B73×CML247)S5	N	M	14	14.95	23	5	110	121	121	3.2847835021	121.992	28.992	4.1236531844	3.418514131	0.3497489705	0.0935860354	0.3909675556	0.6352977337	0.1263127036	1.9045171766	1.2809273989
6	200	42	68	4	195	(B73×CML247)S5	N	E	14	11.333333	36	10	95	101	101	.	76.312	31.459	2.2846505331	1.2974558583	1.6584870536	0.1674823296	0.2057632758	0.5269877132	0.1833327915	1.7091390067	0.6229480454
6	200	42	68	4	195	(B73×CML247)S5	N	M	14	11.333333	36	10	95	101	101	6.9760656041	112.112	30.237	2.3184972076	1.3087380832	2.8938906752	0.1860869808	0.28346705	0.5659887619	0.163238636	1.8142441118	0.7554577763
6	210	54	69	4	196	(B73×CML247)S5	S	E	14	11.5	36	10	95	105	105	3.4289388335	106.416	34.244	2.2395216337	0.9364246629	2.2000338467	0.2934547811	0.5442628929	0.6924389698	0.2521273415	1.9800604286	0.6153325436
6	210	54	69	4	196	(B73×CML247)S5	S	M	14	11.5	36	10	95	105	105	2.1000847835	84.1	28.833	2.3692672195	1.2128391719	2.916455125	0.1893323842	0.2920526768	0.5757564279	0.1049217527	1.7195218695	0.8179048908
8	271	53	91	4	197	(B73×CML247)S5	S	E	14	13.9	22	7	100	115	115	3.2805036807	91.124	27.478	3.0969707226	1.7036159531	1.6077170418	0.3441540023	0.496980502	0.7231524007	0.1473891559	1.9309328865	0.7036723642
8	271	53	91	4	197	(B73×CML247)S5	S	M	14	13.9	22	7	100	115	115	2.072339724	89.48	28.39	3.3959496813	2.0420826987	1.6133581542	0.3386142745	0.488466068	0.7115183095	0.1447149505	1.734613868	0.9306143171
3	109	10	37	4	198	(B73×CML247)S5	S	E	13	11.5	31	9	90	77	77	1.7205586635	101.452	28.526	2.5328594799	1.1338635979	0.9815535624	0.2607474225	0.3698770602	0.6644802969	0.1232680194	1.8301486923	0.7006261635
3	109	10	37	4	198	(B73×CML247)S5	S	M	13	11.5	31	9	90	77	77	1.0981556774	103.428	28.277	2.1831105094	0.7615501777	1.6189992667	0.2634964015	0.35875889	0.6833329767	0.1212638966	1.9230416442	0.6412252496
7	230	13	77	4	199	(B73×CML247)S5	S	E	13	11.583333	30	8	90	82	82	1.949473965	95.524	29.273	2.1549049473	0.8800135387	2.2902916455	0.1978875613	0.3879646792	0.5614430023	0.1128692692	1.4432604378	0.8879675072
7	230	13	77	4	199	(B73×CML247)S5	S	M	13	11.583333	30	8	90	82	82	2.0016895567	96.62	28.665	2.2733683082	0.9928357872	2.4708072432	0.2002572295	0.3138794056	0.5592019984	0.0927902279	1.4188949555	1.3388052124
3	100	31	33	4	200	(B73×CML247)S5	S	E	13	10.233333	21	8	95	73	73	0.8476693618	79.816	28.668	2.1097760478	0.778473515	1.4892536808	0.1737801848	0.2928893888	0.5421921193	0.0786228585	1.1712360755	0.6975799628
3	100	31	33	4	200	(B73×CML247)S5	S	M	13	10.233333	21	8	95	73	73	0.572358527	68.724	28.891	2.0477238111	0.7502679528	1.0154002369	0.1630439884	0.2670358103	0.5249698288	0.0685025716	1.0261917564	1.0935860552
1	5	44	1	4	201	B73	S	E	8	12	37	18	125	2	2	3.2078090686	102.996	30.211	2.2902916455	1.3820725447	2.9446606871	0.1780189289	0.4616389865	0.6805740767	0.1311436574	1.7869565961	1.1408021662
2	42	52	13	4	201	B73	S	E	8	17	57	20	175	18	18	2.0147736926	92.668	29.163	3.6497997405	2.7415806397	2.9785073617	0.2774598117	0.4310066338	0.5848918849	0.0773872236	1.6109983351	0.8544592994
3	79	54	27	4	201	B73	S	E	10	15	66	17	155	65	65	2.0345231243	98.712	30.046	2.3636261071	1.4723303435	2.8036328764	0.2067881788	0.341955329	0.6858041468	0.1225171702	1.9412192635	0.968691826
4	116	50	39	4	201	B73	S	E	9	11.3	48	15	145	33	33	2.5103216556	94.096	29.218	3.6328764032	3.1928696339	1.9631071247	0.231043206	0.5251983695	0.6435714222	0.1317931711	1.7989924097	1.911490946
5	153	38	52	4	201	B73	N	E	9	15.833333	22	10	100	49	49	1.2463381384	87.388	27.009	2.5497828172	1.517459243	4.6821233147	0.1691999679	0.2705914555	0.5936233232	0.149884488	1.2807503458	2.2511423253
6	189	32	63	4	201	B73	S	E	14	10.25	28	9	110	96	97	0.6605606145	76.08	28.199	2.5441417047	2.3467027698	2.2056749591	0.1782852597	0.2453794868	0.5449677733	0.0507913923	1.4030624816	0.9077678118
7	226	21	75	4	201	B73	S	E	13	11.8	26	10	125	80	80	1.0937930322	98.612	32.643	2.6456817284	1.4666892311	3.3113329949	0.2961853836	0.6175190758	0.7427821427	0.1807009287	1.7812267257	1.4286681334
8	263	12	87	4	201	B73	S	E	14	14.15	28	6	85	112	112	2.6866735301	123.104	32.611	3.0067129238	0.7671912901	6.1488125458	0.2309438681	0.4048918574	0.6169092156	0.1318440492	.	1.6160094771
1	5	44	1	4	201	B73	S	M	8	12	37	18	125	2	2	2.4768215544	96.62	28.665	2.4369605686	1.2861736334	2.9559429119	0.175030541	0.4197613979	0.6608322868	0.1173242313	1.6933295308	1.3997292266
2	42	52	13	4	201	B73	S	M	8	17	57	20	175	18	18	1.6652826601	135.392	29.183	3.7344164269	2.098493823	4.0559598353	0.2917712282	0.5335707363	0.6610921828	0.1217337905	1.6549751999	2.0638009816
3	79	54	27	4	201	B73	S	M	10	15	66	17	155	65	65	2.7450991394	114.968	30.347	2.3918316692	1.359508095	3.3846674564	0.2136063606	0.3677741546	0.6835939927	0.135215199	1.85791792	1.2245726857
4	116	50	39	4	201	B73	S	M	9	11.3	48	15	145	33	33	2.9873400409	101.236	29.493	3.2267163085	2.7697862018	1.9518248999	0.2375127069	0.4625152044	0.65133712	0.1341940491	1.7208435547	1.8688441361
5	153	38	52	4	201	B73	N	M	9	15.833333	22	10	100	49	49	2.1025624574	114.636	29.684	2.6682461781	1.9913126869	5.1052067468	0.1920310182	0.389786502	0.666809055	0.1951542589	1.4091015056	2.3836520562
6	189	32	63	4	201	B73	S	M	14	10.25	28	9	110	96	96	1.3229856951	112.84	48.471	2.600552829	1.1733513849	4.3267332318	0.2089640471	0.2891416885	0.6457596632	0.1185983025	1.5362036989	1.5337620579
7	226	21	75	4	201	B73	S	M	13	11.8	26	10	125	80	80	1.4155516299	104.208	31.233	2.521577255	1.3087380832	4.3210921194	0.3015733147	0.443661568	0.7891844568	0.1727524048	1.8934511746	1.1545100694
8	263	12	87	4	201	B73	S	M	14	14.15	28	6	85	112	112	2.1899847884	110.236	27.889	1.3369436453	1.9913126869	3.9487786992	0.2439879945	0.4208590107	0.6412739911	0.1249284199	1.537846772	2.0531392791
1	27	30	9	4	202	CML247	S	E	8	13	23	12	95	12	12	2.1815401713	78.936	28.309	2.1266993851	0.8630902014	2.1436227224	0.1655858864	0.3104030486	0.5650899626	0.1436019841	1.1814597957	0.9473684211
2	64	31	22	4	202	CML247	N	E	10	11.3333	23	9	110	27	27	2.2096080793	93.648	26.925	2.4708072432	1.0943758109	0.2312856095	0.1755890801	0.2712989363	0.6309145111	0.1258035731	1.5559836716	0.6518869521
3	95	16	32	4	202	CML247	N	E	13	10.25	31	9	90	71	71	1.8466099343	86.292	27.617	2.5328594799	1.1733513849	0.4512889942	0.236808975	0.3915396013	0.7155959104	0.1413906559	1.763172762	0.8133355898
4	135	23	46	4	202	CML247	N	E	9	14.23333	41	14	125	41	35	1.9056602213	74.984	28.807	2.2733683082	1.0041180121	2.4087550065	0.202019158	0.2691432229	0.6203592768	0.1222506008	1.8028566918	1.5154848536
5	162	56	53	4	202	CML247	S	E	10	12.33333	59	14	140	53	.	.	.	.	.	.	.	.	.	.	.	.	.
6	197	46	66	4	202	CML247	N	E	14	10.866667	36	10	95	100	100	2.8232560814	80.364	28.364	2.7697862018	1.4102781068	0.7559090653	0.203684876	0.3337312207	0.5931872453	0.1429788414	1.4560554291	0.895583009
7	243	24	81	4	202	CML247	S	E	13	14.416667	27	7	120	87	87	4.6760296486	87.736	31.899	2.2056749591	1.0154002369	2.6964517403	0.2313552784	0.3410695047	0.6313777814	0.1123465921	1.5671979533	0.7752580809
8	295	53	99	4	202	CML247	S	E	14	15.166667	22	7	100	125	.	.	.	.	.	.	.	.	.	.	.	.	.
1	27	30	9	4	202	CML247	S	M	8	13	23	12	95	12	12	1.6592793759	79.6	29.635	2.1266993851	0.8348846393	2.1154171603	0.1683279735	0.2742673553	0.5628406053	0.138287681	1.5618390809	0.964122525
2	64	31	22	4	202	CML247	N	M	10	11.3333	23	9	110	27	27	2.0446073703	100.688	29.797	2.2395216337	0.7953968523	1.1338635979	0.2054321906	0.2830478453	0.6469806117	0.1281579388	1.3489045767	0.6488407514
3	95	16	32	4	202	CML247	N	M	13	10.25	31	9	90	71	71	1.4300602924	81.244	28.723	2.4595250183	1.1282224855	0.3779545326	0.2245540731	0.3433372238	0.6646529918	0.0937965137	1.7013336508	0.7463191741
4	135	23	46	4	202	CML247	N	M	9	14.23333	41	14	125	41	41	1.0472345918	76.628	27.895	2.2000338467	0.9195013257	1.9292604502	0.1641027888	0.2303240291	0.5933074874	0.0862039428	1.506353757	1.1468945676
5	162	56	53	4	202	CML247	S	M	10	12.33333	59	14	140	53	.	.	.	.	.	.	.	.	.	.	.	.	.
6	197	46	66	4	202	CML247	N	M	14	10.866667	36	10	95	100	100	1.8299998853	71.796	28.034	2.7754273143	1.5513059175	0.5697523552	0.1903015783	0.2751726621	0.5701112444	0.1329051596	1.3391218686	1.0250465392
7	243	24	81	4	202	CML247	S	M	13	14.416667	27	7	120	87	87	2.3531858258	73.556	28.752	2.2338805212	1.1338635979	2.2564449709	0.2151215122	0.2876995749	0.58292573	0.0717187532	1.417094195	0.6884413606
8	295	53	99	4	202	CML247	S	M	14	15.166667	22	7	100	125	125	3.9703242815	73.888	29.415	3.3677441191	3.1533818469	0.157951148	0.3820604954	0.3344538918	0.709943485	0.1083220191	1.2760220034	0.4386529024
7	238	28	80	5	1	(B73×CML277)S5	N	E	13	14.9	26	10	125	85	85	1.463170478	96.952	29.328	2.0702882608	0.7051390534	2.8318384385	0.1782596045	0.3851737238	0.6863722221	0.115429309	1.8003437356	0.7097647656
7	238	28	80	5	1	(B73×CML277)S5	N	M	13	14.9	26	10	125	85	85	1.6772348468	98.812	27.449	2.1323404975	0.8010379647	4.1913465335	0.1838524456	0.4256294702	0.6964146874	0.1297150233	1.8773427484	0.8498899983
2	41	50	14	5	2	(B73×CML277)S5	N	E	8	17	57	20	175	18	18	1.8196694754	82.456	29.745	2.7133750776	1.5851525921	2.8261973261	0.2431124123	0.4758784286	0.5949182399	0.0816107062	1.4288084667	1.9998307666
2	41	50	14	5	2	(B73×CML277)S5	N	M	8	17	57	20	175	18	18	2.3752923547	112.112	30.237	3.9092909122	2.4200372313	1.4102781068	0.2516992622	0.4374168902	0.6610921828	0.0942811539	1.3115368273	1.3509900152
8	279	26	94	5	3	(B73×CML277)S5	N	E	14	14.5	23	5	110	119	.	.	.	.	.	.	.	.	.	.	.	.	.
8	279	26	94	5	3	(B73×CML277)S5	N	M	14	14.5	23	5	110	119	.	.	.	.	.	.	.	.	.	.	.	.	.
7	251	14	83	5	4	(B73×CML277)S5	S	E	13	15.616667	28	6	85	91	91	1.3780324954	99.808	29.438	3.0856884978	1.9743893496	2.2113160715	0.3174641355	0.4119113922	0.7039998858	0.1150234713	1.561569955	1.9404298528
7	251	14	83	5	4	(B73×CML277)S5	S	M	13	15.616667	28	6	85	91	91	3.6229634268	104.54	31.896	3.3564618943	2.0420826987	1.3482258701	0.2863051844	0.7018293474	0.7534174643	0.1150234713	1.3997524978	0.9747842274
8	276	5	92	5	5	(B73×CML277)S5	N	E	14	14.583333	24	14	80	118	.	.	.	.	.	.	.	.	.	.	.	.	.
8	276	5	92	5	5	(B73×CML277)S5	N	M	14	14.583333	24	14	80	118	.	.	.	.	.	.	.	.	.	.	.	.	.
6	202	24	67	5	6	(B73×CML277)S5	S	E	14	11.666667	28	9	110	102	.	.	.	.	.	.	.	.	.	.	.	.	.
6	202	24	67	5	6	(B73×CML277)S5	S	M	14	11.666667	28	9	110	102	.	.	.	.	.	.	.	.	.	.	.	.	.
7	241	7	82	5	7	(B73×CML277)S5	N	E	13	14.5	28	6	85	86	.	.	.	.	.	.	.	.	.	.	.	.	.
7	241	7	82	5	7	(B73×CML277)S5	N	M	13	14.5	28	6	85	86	86	1.5241916079	118.488	31.783	2.4143961189	1.1846336097	4.7893044508	0.3425986571	0.4732828647	0.831419887	0.1085548043	1.8678226346	1.495684549
6	205	5	69	5	8	(B73×CML277)S5	S	E	14	11.566667	35	11	95	103	103	2.2916027643	121.56	30.926	3.1985107463	1.4892536808	2.1097760478	0.2403780986	0.48971474	0.7402547463	0.1424517742	1.5459785777	1.0037231342
6	205	5	69	5	8	(B73×CML277)S5	S	M	14	11.566667	35	11	95	103	103	1.1317004146	115.184	29.38	3.1533818469	1.438483669	1.9461837874	0.209419591	0.4409122465	0.6775473807	0.1182987002	1.2886532851	1.2565577932
8	260	48	88	5	9	(B73×CML277)S5	N	E	14	13.9	33	7	110	111	111	4.2387964407	113.872	30.955	2.1661871721	0.5979579173	3.7062108648	0.2042614666	0.4021964926	0.643393051	0.1475612444	1.6394977001	1.0052462346
8	260	48	88	5	9	(B73×CML277)S5	N	M	14	13.9	33	7	110	111	111	3.3317239395	79.052	29.939	2.2677271958	1.0210413494	2.8995317877	0.1705427768	0.3094998634	0.5343870816	0.0810474829	1.4356865982	0.8910137079
8	271	54	92	5	10	(B73×CML277)S5	N	E	14	13.9	22	7	100	115	115	2.0830104557	83.768	28.17	3.3056918824	2.1549049473	2.2564449709	0.2887567247	0.4175124514	0.611465125	0.1233213075	1.6824666288	0.7265188695
8	271	54	92	5	10	(B73×CML277)S5	N	M	14	13.9	22	7	100	115	115	1.0621771224	79.152	27.342	3.3621030067	2.1210582727	1.940542675	0.2942964524	0.4061598728	0.6254260345	0.1179728968	1.4585402484	0.5513623287
7	243	30	82	5	11	(B73×CML277)S5	N	E	13	14.416667	27	7	120	87	87	3.0478245204	133.216	34.626	2.1887516218	0.7841146274	4.3210921194	0.3071128541	0.8320728594	0.8758404041	0.1476751477	1.6398288042	0.7508884752
7	243	30	82	5	11	(B73×CML277)S5	N	M	13	14.416667	27	7	120	87	87	2.5000389726	115.532	34.27	2.4200372313	1.2071980595	5.595983528	0.3558141528	0.8320728594	0.9242924554	0.1423758644	1.6277236624	1.2778811982
3	79	52	28	5	12	(B73×CML277)S5	N	E	10	15	66	17	155	65	65	2.1686674335	125.612	27.831	3.1759462966	0.9307835505	2.7810684267	0.2817881788	0.5639972293	0.9311312496	0.1563785803	1.8525436397	2.1947876121
3	79	52	28	5	12	(B73×CML277)S5	N	M	10	15	66	17	155	65	65	2.0267466426	92.12	29.467	2.019518249	0.9759124499	1.8164382016	0.224969997	0.3522828593	0.7410579988	0.1098191414	1.6187624497	1.0661702488
2	46	30	15	5	13	(B73×CML277)S5	S	E	10	10.5	21	13	110	19	19	2.2476150777	105.304	30.625	2.7697862018	2.0872115981	1.6754103909	0.2164103934	0.4844900893	0.6441583882	0.1021494408	1.3233239004	1.3296666103
2	46	30	15	5	13	(B73×CML277)S5	S	M	10	10.5	21	13	110	19	19	2.9686586557	84.1	28.833	2.4877305805	1.4102781068	0.197438935	0.1700965938	0.3335823737	0.5844000483	0.0789947295	1.2114195451	0.6579793535
7	251	17	83	5	14	(B73×CML277)S5	S	E	13	15.616667	28	6	85	91	91	2.7012411552	89.048	30.324	3.0969707226	1.7148981779	2.6343995036	0.2608114971	0.4837006001	0.6978226885	0.1087480709	1.5169306564	1.3418514131
7	251	17	83	5	14	(B73×CML277)S5	S	M	13	15.616667	28	6	85	91	91	2.5273579659	88.832	31.291	3.5144130423	2.2000338467	2.5272183675	0.266476761	0.5416841912	0.7081180174	0.1066562708	1.4667114456	2.1612794043
8	265	4	90	5	15	(B73×CML277)S5	N	E	14	14.5	28	6	85	113	113	1.076692509	64.224	29.693	2.9954306989	3.0687651605	2.6626050657	0.1023852385	0.3652911154	0.5878544591	0.0795872752	1.0766187889	0.9763073278
8	265	4	90	5	15	(B73×CML277)S5	N	M	14	14.5	28	6	85	113	113	0.922181454	70.368	27.979	2.5836294917	1.4666892311	2.3918316692	0.1345634563	0.308560643	0.5402942368	0.0830392922	1.0134133713	0.9138602132
3	105	38	36	5	16	(B73×CML277)S5	N	E	13	11.58333	21	8	95	75	68	0.9259955188	69.388	30.217	2.1041349354	0.778473515	1.0774524736	0.1665414363	0.2586259558	0.6052985206	0.0770757693	1.1618861783	0.8620748012
3	105	38	36	5	16	(B73×CML277)S5	N	M	13	11.58333	21	8	95	75	75	1.2829628851	96.62	28.665	3.0179951486	1.8390026513	0.6712923789	0.2049754083	0.320307171	0.6695869768	0.1146545641	1.8515853109	0.5909629379
8	292	32	98	5	17	(B73×CML277)S5	N	E	14	15.25	23	5	110	124	124	1.6647964671	93.648	26.925	2.7867095391	1.4497658938	3.0405595984	0.1672885312	0.3338648061	0.6132480235	0.0792067301	1.5340380861	1.9526146556
8	292	32	98	5	17	(B73×CML277)S5	N	M	14	15.25	23	5	110	124	124	1.1567535717	74.452	33.338	2.5667061545	1.6133581542	2.4031138941	0.1672885312	0.2677572207	0.5882901601	0.0571361041	1.6102675943	1.7469961076
6	187	53	63	5	18	(B73×CML277)S5	S	E	14	10.25	36	10	95	95	95	2.4709945346	116.944	30.098	2.2959327579	0.9871946748	3.2549218706	0.25852252	0.5182291938	0.7537109798	0.2348432284	1.5110335022	0.9961076324
6	187	53	63	5	18	(B73×CML277)S5	S	M	14	10.25	36	10	95	95	95	1.3083093763	86.856	31.54	2.4200372313	1.8051559768	3.0969707226	0.2613261086	0.4260025798	0.703859111	0.1167113603	1.4157089448	0.805720088
3	74	20	26	5	19	(B73×CML277)S5	N	E	10	15.166667	36	12	115	63	63	2.1769739916	121.992	28.992	3.3564618943	2.0702882608	1.1282224855	0.2798510864	0.5791926676	0.7898704074	0.1340252977	1.5130274873	0.8788289051
3	74	20	26	5	19	(B73×CML277)S5	N	M	10	15.166667	36	12	115	63	63	2.7024423093	97.832	29.687	2.7810684267	1.4948947933	0.857449089	0.3044643072	0.5978096889	0.7673304795	0.115260554	1.5583447079	0.6853951599
8	278	12	94	5	20	(B73×CML277)S5	N	E	14	14.583333	24	14	80	118	118	3.0097176951	85.196	28.225	2.4426016811	1.6246403791	2.7867095391	0.2139228163	0.4068984955	0.6053088705	0.0479171356	1.6655954631	0.8392282958
8	278	12	94	5	20	(B73×CML277)S5	N	M	14	14.583333	24	14	80	118	118	2.5018733131	76.628	27.895	3.0518418232	1.6923337282	1.7431037401	0.2271084703	0.4530941477	0.576724108	0.0332891055	1.5780278956	0.8285665933
2	67	53	23	5	21	(B73×CML277)S5	S	E	10	10.98333	66	17	155	28	28	3.3998670992	112.56	32.53	2.2282394088	1.0210413494	4.4734021549	0.2983873554	0.4665983006	0.8110469151	0.1598849712	2.0166592929	1.8825520393
2	67	53	23	5	21	(B73×CML277)S5	S	M	10	10.98333	66	17	155	28	28	4.0851678938	100.804	31.427	2.13798161	0.896936876	3.0123540362	0.2594118543	0.4050688544	0.7508634989	0.1425704835	1.8659605645	1.1423252665
3	96	7	32	5	22	(B73×CML277)S5	N	E	13	11	31	9	90	72	72	2.2128546833	86.076	28.584	2.5779883793	1.7205392903	0.9984768996	0.2041221847	0.3293339575	0.6099857647	0.1207673511	1.6674751624	1.0204772381
3	96	7	32	5	22	(B73×CML277)S5	N	M	13	11	31	9	90	72	72	2.1474290271	86.076	28.584	2.876967338	1.7487448525	0.5246234557	0.206819472	0.3758183325	0.6188690134	0.1087166694	1.7840165158	0.7706887798
6	190	21	63	5	23	(B73×CML277)S5	S	E	14	10.35	28	9	110	97	.	.	.	.	.	.	.	.	.	.	.	.	.
6	190	21	63	5	23	(B73×CML277)S5	S	M	14	10.35	28	9	110	97	.	.	.	.	.	.	.	.	.	.	.	.	.
7	229	6	78	5	24	(B73×CML277)S5	N	E	13	11.433333	30	8	90	81	.	.	.	.	.	.	.	.	.	.	.	.	.
7	229	6	78	5	24	(B73×CML277)S5	N	M	13	11.433333	30	8	90	81	.	.	.	.	.	.	.	.	.	.	.	.	.
3	91	55	31	5	25	(B73×CML277)S5	S	E	13	10.433333	48	15	145	70	.	.	.	.	.	.	.	.	.	.	.	.	.
3	91	55	31	5	25	(B73×CML277)S5	S	M	13	10.433333	48	15	145	70	.	.	.	.	.	.	.	.	.	.	.	.	.
7	232	39	78	5	26	(B73×CML277)S5	N	E	13	12.2	26	10	125	83	83	2.6158372757	109.588	30.79	2.1266993851	0.7333446156	2.9220962374	0.3672016074	0.6451640124	0.8020805938	0.1085271663	1.6068127909	0.664071755
7	232	39	78	5	26	(B73×CML277)S5	N	M	13	12.2	26	10	125	83	112	2.0409781659	98.38	29.383	1.6810515034	1.16206916	2.2395216337	0.2152909164	0.4341649718	0.6595475727	0.1128260686	1.3324207844	0.6046708411
7	246	54	81	5	27	(B73×CML277)S5	S	E	13	13.983333	33	7	110	88	.	.	.	.	.	.	.	.	.	.	.	.	.
7	246	54	81	5	27	(B73×CML277)S5	S	M	13	13.983333	33	7	110	88	.	.	.	.	.	.	.	.	.	.	.	.	.
8	273	35	91	5	28	(B73×CML277)S5	S	E	14	14.583333	23	5	110	116	52	1.9300704192	75.648	30.133	3.2549218706	2.5328594799	1.9518248999	0.271939694	0.2615016909	0.5929857059	0.0821165702	1.4667048134	0.5665933322
8	273	35	91	5	28	(B73×CML277)S5	S	M	14	14.583333	23	5	110	116	116	2.7634587467	69.604	29.25	2.71901619	2.3805494444	2.5836294917	0.2243685306	0.2956196442	0.5384803731	0.0858102921	1.510885122	0.6229480454
7	222	56	73	5	29	(B73×CML277)S5	S	E	13	11.683333	34	9	100	79	79	0.687508763	79.932	30.298	2.6626050657	2.2451627461	1.0210413494	0.269643307	0.3377121343	0.6114822832	0.1162676555	1.6988482063	0.8179048908
7	222	56	73	5	29	(B73×CML277)S5	S	M	13	11.683333	34	9	100	79	79	1.1107431299	95.092	31.207	2.2282394088	2.2225982964	1.5625881424	0.2669641888	0.4258864082	0.6429571034	0.1517826226	1.8061943101	0.9793535285
5	158	20	54	5	30	(B73×CML277)S5	N	E	10	11.616667	31	8	90	51	51	3.499825571	141.004	32	2.3805494444	1.0379646866	2.9051729001	0.2556571288	0.4194205284	0.7199914652	0.1608033605	1.8896905271	0.7539346759
5	158	20	54	5	30	(B73×CML277)S5	N	M	10	11.616667	31	8	90	51	51	1.6464324852	115.732	29.076	2.1887516218	0.778473515	2.0533649236	0.2410445704	0.416733182	0.6642873654	0.1102651615	1.6529812035	0.6518869521
7	234	56	77	5	31	(B73×CML277)S5	S	E	14	9.883333	34	9	100	84	84	3.50465537	107.612	31.039	2.7415806397	1.2692502962	3.1985107463	0.2785665992	0.4839441256	0.711439849	0.1324562979	1.7775662418	0.8879675072
7	234	56	77	5	31	(B73×CML277)S5	S	M	14	9.883333	34	9	100	84	84	4.2544490219	104.208	31.233	2.5159361426	1.517459243	4.9077678118	0.2408760757	0.4339758515	0.7136708536	0.1262248439	1.627342101	1.0128617363
6	207	23	69	5	32	(B73×CML277)S5	S	E	14	11.433333	28	9	110	104	104	2.4822715709	94.876	32.174	2.9051729001	1.9574660123	3.8698031252	0.2854289026	0.426719279	0.6159125249	0.0968620251	1.8812844697	1.7073954984
6	207	23	69	5	32	(B73×CML277)S5	S	M	14	11.433333	28	9	110	104	104	1.8057039141	95.092	31.207	2.3523438822	1.1112991482	4.1010887347	0.2197423214	0.3442207522	0.5955479012	0.0841690399	1.6823155412	1.1788796751
3	95	15	32	5	33	(B73×CML277)S5	N	E	13	10.25	31	9	90	71	71	1.8134334142	94.76	30.544	2.600552829	1.2071980595	0.4907767812	0.2196521123	0.4473528805	0.7023064534	0.1011186894	1.5832771657	0.827043493
3	95	15	32	5	33	(B73×CML277)S5	N	M	13	10.25	31	9	90	71	71	0.7726736894	72.892	27.426	2.5272183675	1.16206916	0.3384667456	0.1755344652	0.2900609118	0.5716267926	0.0699994425	1.5579793475	0.7600270773
6	197	45	66	5	34	(B73×CML277)S5	N	E	14	11.416667	36	10	95	99	99	1.2183308476	99.924	31.068	3.1985107463	1.861567101	1.0323235742	0.3039234387	0.5256822602	0.7424216494	0.1305824633	1.6529955444	0.7432729734
6	197	45	66	5	34	(B73×CML277)S5	N	M	14	11.416667	36	10	95	99	99	0.6522753704	80.912	28.06	3.0123540362	1.9292604502	0.7164212783	0.3012894833	0.3785037469	0.6417680546	0.1011335781	1.4140035379	0.7067185649
8	260	42	88	5	35	(B73×CML277)S5	N	E	14	13.9	33	7	110	111	111	2.5518111347	59.956	33.755	2.561065042	2.2282394088	2.7923506515	0.3222768809	0.576353796	0.725147528	0.1016896847	1.3536650572	0.368590286
8	260	42	88	5	35	(B73×CML277)S5	N	M	14	13.9	33	7	110	111	111	1.5740943577	76.528	30.492	2.7020928527	2.1718282845	4.541095504	0.2885581911	0.5482639083	0.6547478395	0.0879282169	1.2666725137	1.2337112879
6	217	2	73	5	36	(B73×CML277)S5	S	E	14	12.583333	30	8	90	108	108	3.2054825411	89.048	30.324	2.2508038585	1.2748914086	2.3861905568	0.3497174717	0.4647195974	0.7496484632	0.1372957088	1.6245632051	0.9823997292
6	217	2	73	5	36	(B73×CML277)S5	S	M	14	12.583333	30	8	90	108	108	2.6407185455	92.12	29.467	2.1661871721	1.2974558583	2.1154171603	0.3274952495	0.5170625685	0.6997785586	0.1046045238	1.6346277212	0.8453206972
3	101	43	34	5	37	(B73×CML277)S5	N	E	13	10.233333	48	15	145	74	74	0.9356344361	70.832	34.499	2.0082360241	0.620522367	1.3707903199	0.193814694	0.3553633228	0.5998316254	0.0869573829	1.3514895376	1.0616009477
3	101	43	34	5	37	(B73×CML277)S5	N	M	13	10.233333	48	15	145	74	74	0.8359038382	68.94	27.924	2.1041349354	0.738985728	1.6641281661	0.1561989532	0.3631618968	0.5753623232	0.0848678307	1.3214947814	1.4423760366
8	274	30	92	5	38	(B73×CML277)S5	N	E	14	14.583333	23	5	110	116	116	1.5190930029	96.288	28.002	2.797991764	1.5118181305	3.6723641902	0.2649780603	0.4995805496	0.6053154106	0.095195683	1.5734189607	1.427145033
8	274	30	92	5	38	(B73×CML277)S5	N	M	14	14.583333	23	5	110	116	116	1.0007414254	85.196	28.225	3.1872285215	2.1492638348	3.1195351723	0.2839291742	0.5597657347	0.5923795969	0.0783019793	1.3460231838	1.1834489761
6	212	43	71	5	39	(B73×CML277)S5	S	E	14	12.166667	34	9	100	106	106	2.6808717469	95.308	30.24	3.2097929712	2.6738872906	1.241044734	0.3730084672	0.4922318457	0.7089851565	0.0985264806	1.5016034872	0.779827382
6	212	43	71	5	39	(B73×CML277)S5	S	M	14	12.166667	34	9	100	106	84	2.1127442122	81.028	29.69	3.181587409	4.118012072	2.4369605686	0.3220556648	0.4839441256	0.6623577481	0.0867589685	1.4745278888	0.9778304282
6	216	4	71	5	40	(B73×CML277)S5	S	E	14	12	30	8	90	107	107	2.1025628855	110.02	28.856	2.1492638348	0.8461668641	3.9939075986	0.2530003	0.4665446662	0.7018534924	0.1000221317	1.5967698214	1.2915891014
6	216	4	71	5	40	(B73×CML277)S5	S	M	14	12	30	8	90	107	107	1.3303178891	96.288	28.002	2.2282394088	0.9364246629	4.1913465335	0.2448834169	0.4102202375	0.5763186321	0.0889950365	1.6107344444	1.5474699611
8	290	18	98	5	41	(B73×CML277)S5	N	E	14	15.183333	24	14	80	123	.	.	.	.	.	.	.	.	.	.	.	.	.
8	290	18	98	5	41	(B73×CML277)S5	N	M	14	15.183333	24	14	80	123	.	.	.	.	.	.	.	.	.	.	.	.	.
6	197	44	66	5	42	(B73×CML277)S5	N	E	14	11.416667	36	10	95	99	99	1.1969392162	120.68	30.567	3.88108535	3.1985107463	0.9364246629	0.2380745525	0.568411506	0.6966700154	0.1698476435	1.5790218281	0.7356574717
6	197	44	66	5	42	(B73×CML277)S5	N	M	14	11.416667	36	10	95	99	99	0.9007473968	122.108	30.622	3.5200541547	2.6682461781	0.3328256332	0.2696820179	0.4710837794	0.669219035	0.1526691271	1.7355046895	1.0890167541
8	293	48	97	5	43	(B73×CML277)S5	S	E	14	15.166667	22	7	100	125	125	2.2147300732	96.62	28.665	3.2944096576	2.0928527106	2.0025949117	0.3743262585	0.4651321743	0.7210658951	0.1485403472	1.5091973589	1.5337620579
8	293	48	97	5	43	(B73×CML277)S5	S	M	14	15.166667	22	7	100	125	125	2.9156514722	91.356	30.738	3.0179951486	2.098493823	1.822079314	0.3356550741	0.4052379614	0.6832497009	0.1309448287	1.4437945153	1.174310374
7	229	8	77	5	44	(B73×CML277)S5	S	E	13	11.583333	30	8	90	82	82	.	60.504	33.451	2.7133750776	1.8446437638	7.4688328538	0.3187406418	0.7689746581	1.103765963	0.1329483105	1.5742249048	2.1567101032
7	229	8	77	5	44	(B73×CML277)S5	S	M	13	11.583333	30	8	90	82	82	3.3604059102	105.752	32.918	2.2620860834	0.9025779884	3.7739042139	0.223953912	0.5334893239	0.7496873358	0.1530273518	1.5833619606	1.2413267896
6	195	26	66	5	45	(B73×CML277)S5	N	E	14	11.416667	28	9	110	99	99	1.5021813413	105.736	28.691	3.4749252553	2.8544028882	0.3102611835	0.311825305	0.4805791674	0.7332713226	0.1379446846	1.5505703988	1.4576070401
6	195	26	66	5	45	(B73×CML277)S5	N	M	14	11.416667	28	9	110	99	99	1.2602913554	100.356	29.134	3.3226152197	2.7246573024	0.5471879055	0.3039234387	0.4663360855	0.7286961592	0.133036537	1.5534155417	0.968691826
7	229	5	78	5	46	(B73×CML277)S5	N	E	13	11.433333	30	8	90	81	81	1.6714685046	93.548	29.522	2.1041349354	0.8236024144	1.6528459412	0.2184377484	0.3615384325	0.6074753707	0.1136787238	1.666416706	0.6823489592
7	229	5	78	5	46	(B73×CML277)S5	N	M	13	11.433333	30	8	90	81	81	0.827768935	85.744	27.921	2.1887516218	0.8123201895	1.9179782253	0.2553216654	0.3837747731	0.6439210493	0.1114671732	1.4393430678	0.990015231
2	59	12	19	5	47	(B73×CML277)S5	S	E	10	11	27	10	95	25	25	1.1364194715	74.884	31.404	2.4087550065	1.6528459412	1.0379646866	0.1683932842	0.2763447031	0.5485197144	0.115360475	1.2987526867	0.9595532239
2	59	12	19	5	47	(B73×CML277)S5	S	M	10	11	27	10	95	25	25	1.1494035938	87.62	30.269	2.2733683082	0.9589891127	1.3087380832	0.2174300617	0.4485122689	0.6034488007	0.1391435241	1.560221078	1.2809273989
7	247	59	84	5	48	(B73×CML277)S5	N	E	13	14.916667	33	7	110	89	89	2.3790044803	92.452	30.13	2.0872115981	0.7277035031	4.0221131607	0.1817954632	0.3838372051	0.6808097338	0.1590841401	1.1201946747	0.8179048908
7	247	59	84	5	48	(B73×CML277)S5	N	M	13	14.916667	33	7	110	89	89	1.1512334694	69.272	28.587	2.1718282845	0.8066790771	2.5667061545	0.1787906555	0.2952576416	0.57034986	0.1031248378	1.1284732555	0.6259942461
6	198	54	65	5	49	(B73×CML277)S5	S	E	14	10.866667	36	10	95	100	100	3.8907968181	60.04	26.931	3.0631240481	2.3749083319	0.7502679528	0.2973679595	0.3830436911	0.6875890674	0.0482862326	1.3444370304	0.6457945507
6	198	54	65	5	49	(B73×CML277)S5	S	M	14	10.866667	36	10	95	100	.	.	.	.	.	.	.	.	.	.	.	.	.
6	216	5	71	5	50	(B73×CML277)S5	S	E	14	12	30	8	90	107	107	2.471102392	104.856	28.332	2.1605460597	0.9025779884	3.0067129238	0.2124158844	0.322917373	0.6467943432	0.1055356792	1.7559665231	1.3068201049
6	216	5	71	5	50	(B73×CML277)S5	S	M	14	12	30	8	90	107	107	1.0982223984	93.448	32.119	2.3523438822	1.1282224855	3.9769842613	0.2313552784	0.4355662304	0.6005446578	0.0889950365	1.6330778411	1.4027754273
8	276	7	91	5	51	(B73×CML277)S5	S	E	14	14.833333	24	14	80	117	117	0.9393262995	83.768	28.17	2.8487617758	2.177469397	3.0123540362	0.1550095227	0.3891139173	0.6072852852	0.1781163172	0.7188090737	1.3677441191
8	276	7	91	5	51	(B73×CML277)S5	S	M	14	14.833333	24	14	80	117	117	0.7654852399	73.772	27.785	2.4990128053	2.0702882608	3.3226152197	0.1261887058	0.2887698806	0.6053094469	0.1123913009	0.7188090737	0.8696903029
3	92	48	31	5	52	(B73×CML277)S5	S	E	13	10.433333	48	15	145	70	70	1.163773819	86.624	28.28	2.0308004739	0.8066790771	1.0492469115	0.2226680573	0.3623226919	0.5664957235	0.0658839507	1.6420432092	0.6488407514
3	92	48	31	5	52	(B73×CML277)S5	S	M	13	10.433333	48	15	145	70	70	2.2647619434	86.624	28.28	2.0477238111	0.6148812546	1.4723303435	0.2714041327	0.4525547171	0.6400251352	0.0819053999	1.7413172258	0.8209510916
8	293	43	97	5	53	(B73×CML277)S5	S	E	14	15.25	22	7	100	124	124	0.762651695	65.868	28.781	2.2056749591	1.3707903199	1.6359226039	0.1876373684	0.1619850841	0.5474500201	0.0491104219	1.25862825	0.6442714503
8	293	43	97	5	53	(B73×CML277)S5	S	M	14	15.25	22	7	100	124	124	0.9610431159	93.216	28.859	2.7020928527	1.4948947933	2.8149151013	0.2588582986	0.2889116481	0.6109791268	0.0812131507	1.4160052992	1.4850228465
7	232	37	78	5	54	(B73×CML277)S5	N	E	13	12.2	26	10	125	83	83	5.3379324827	99.924	31.068	2.1549049473	0.8010379647	2.3579849946	0.2621634117	0.4009537986	0.8305786521	0.1158608489	1.8577358397	0.7295650702
7	232	37	78	5	54	(B73×CML277)S5	N	M	13	12.2	26	10	125	83	112	3.6078053784	84.332	32.093	1.9236193377	0.8066790771	1.5456648051	0.2909468496	0.3782799353	0.7813714502	0.1093682539	1.3893460581	0.6823489592
3	107	13	36	5	55	(B73×CML277)S5	N	E	13	11.633333	31	9	90	76	68	2.6611719466	99.924	31.068	2.0702882608	0.6825746037	1.6697692785	0.1801537574	0.4197526724	0.8241925298	0.0979033808	1.2933339586	0.8757827043
3	107	13	36	5	55	(B73×CML277)S5	N	M	13	11.633333	31	9	90	76	76	2.760820358	108.16	30.735	2.8713262255	1.320020308	0.6938568286	0.2037165284	0.3081785298	0.8014306537	0.1162962863	1.3904443789	1.1331866644
7	238	21	79	5	56	(B73×CML277)S5	S	E	13	14.9	26	10	125	85	85	0.9227768713	60.272	30.191	2.1266993851	0.9025779884	2.8826084504	0.2006309691	0.2984828388	0.5899645554	0.0749531186	1.4775401818	1.0509392452
7	238	21	79	5	56	(B73×CML277)S5	S	M	13	14.9	26	10	125	85	85	1.4041838519	68.624	31.488	2.1492638348	0.8405257517	2.7641450894	0.2397808573	0.405401597	0.6602618123	0.0892388328	1.5871157001	0.8163817905
7	245	44	81	5	57	(B73×CML277)S5	S	E	13	13.983333	33	7	110	88	88	1.4723231024	96.952	29.328	3.7513397642	2.8036328764	0.7051390534	0.2536029171	0.4016914368	0.7175937762	0.1154801526	1.5285504953	1.6053477746
7	245	44	81	5	57	(B73×CML277)S5	S	M	13	13.983333	33	7	110	88	88	0.9507879101	80.032	27.701	2.3579849946	0.9533480002	3.1646640718	0.230100851	0.3551779909	0.6291987768	0.0941726693	1.4506061698	1.8779827382
6	220	39	74	5	58	(B73×CML277)S5	N	E	14	12.3	26	10	125	109	109	1.3086745088	92.784	30.793	2.6851695154	0.58103458	3.7400575393	0.1969236478	0.31435761	0.5928660194	0.0964317275	1.4589007617	1.3190049078
6	220	39	74	5	58	(B73×CML277)S5	N	M	14	12.3	26	10	125	109	109	1.2301736637	67.296	28.836	2.9559429119	1.4272014441	2.1210582727	0.180075124	0.2207031758	0.5534269308	0.0637405425	1.3408183395	0.9504146218
8	293	43	98	5	59	(B73×CML277)S5	N	E	14	15.25	22	7	100	124	124	0.4731074591	73.772	27.785	2.2846505331	1.2636091837	1.3764314323	0.2334222521	0.2413141866	0.5519878135	0.0511168425	1.2512512008	1.264173295
8	293	43	98	5	59	(B73×CML277)S5	N	M	14	15.25	22	7	100	124	124	0.7452254216	82.888	27.811	2.5779883793	2.0364415863	2.2056749591	0.2537710893	0.275690131	0.6132480235	0.0691746274	1.3766610369	1.6952106955
8	267	29	89	5	60	(B73×CML277)S5	S	E	14	13.85	27	7	120	114	114	.	.	.	.	.	.	.	.	.	.	.	.
8	267	29	89	5	60	(B73×CML277)S5	S	M	14	13.85	27	7	120	114	114	2.3868608899	86.292	27.617	3.8698031252	3.0462007108	0.5302645682	0.2430531393	0.4638203434	0.6009818294	0.1070421006	1.3470094249	0.5285158233
3	92	46	31	5	61	(B73×CML277)S5	S	E	13	10.433333	48	15	145	70	70	2.4598938444	94.86	27.947	2.1436227224	0.1861567101	1.8333615389	0.1964255552	0.3773613628	0.6182386428	0.0933492921	1.9930477677	1.0387544424
3	92	46	31	5	61	(B73×CML277)S5	S	M	13	10.433333	48	15	145	70	70	1.77772541	74.32	27.481	2.2959327579	0.5923168049	1.8277204265	0.1739319819	0.3422711307	0.5637724119	0.0544400585	1.4470406767	1.0951091555
3	75	23	25	5	62	(B73×CML277)S5	S	E	10	15.166667	23	9	110	63	63	1.5570483781	101.452	28.526	2.6231172787	1.2354036216	0.4569301066	0.2490845604	0.5579160718	0.7132346526	0.1246429259	1.4465622305	0.6853951599
3	75	23	25	5	62	(B73×CML277)S5	S	M	10	15.166667	23	9	110	63	63	0.7839273186	89.364	26.76	2.4256783438	1.1282224855	0.3779545326	0.2060114239	0.3398309655	0.571233107	0.0833604897	1.4767737109	0.6991030631
3	103	58	36	5	63	(B73×CML277)S5	N	E	13	10.233333	48	15	145	74	74	0.747052942	74.984	28.807	1.9969537993	0.6430868167	1.6810515034	0.1822406199	0.3319676009	0.5775868052	0.0848678307	1.615988751	0.8575055001
3	103	58	36	5	63	(B73×CML277)S5	N	M	13	10.233333	48	15	145	74	74	0.8485968234	70.816	30.272	2.059006036	0.7164212783	1.8728493259	0.2082822866	0.3553633228	0.6309743736	0.0869573829	1.5559992387	0.9412760196
6	205	2	70	5	64	(B73×CML277)S5	N	E	14	11.566667	35	11	95	103	103	1.5386274821	78.172	29.58	3.0349184859	1.7261804028	1.3538669826	0.2009763617	0.3375657898	0.605550035	0.0919498922	1.296954101	0.968691826
6	205	2	70	5	64	(B73×CML277)S5	N	M	14	11.566667	35	11	95	103	103	1.0355759105	77.84	28.917	3.4749252553	2.0759293733	1.782591527	0.209419591	0.3892390182	0.60787253	0.0875584242	1.296954101	1.2276188864
5	151	59	51	5	65	(B73×CML277)S5	S	E	9	15.833333	59	14	140	48	48	1.7255715918	96.736	30.295	2.4933716929	1.3256614204	3.5595419417	0.2283006407	0.4396313774	0.6555165846	0.125051686	1.384943933	1.1941106786
5	151	59	51	5	65	(B73×CML277)S5	S	M	9	15.833333	59	14	140	48	48	.	.	.	.	.	.	.	.	.	.	.	.
7	239	19	80	5	66	(B73×CML277)S5	N	E	13	14.9	30	8	90	85	85	1.341391637	66.98	32.4	2.0872115981	0.7446268404	3.1251762848	0.2509665396	0.5614451901	0.6944061943	0.0868578805	1.7144602213	1.1331866644
7	239	19	80	5	66	(B73×CML277)S5	N	M	13	14.9	30	8	90	85	85	1.0635836562	71.496	35.825	2.2395216337	1.5907937045	3.2944096576	0.2313915955	0.4285191664	0.6301344165	0.09638169	1.6374612084	1.3159587071
6	194	16	66	5	67	(B73×CML277)S5	N	E	14	10.75	35	11	95	98	98	1.4684483841	97.948	31.317	2.5836294917	1.4046369944	5.43803238	0.2996802361	0.6434420036	0.7279378856	0.1934844153	1.8245129815	1.2260957861
6	194	16	66	5	67	(B73×CML277)S5	N	M	14	10.75	35	11	95	98	98	0.7929664847	94.976	29.577	2.5779883793	1.359508095	5.517007954	0.2449438644	0.5114118253	0.6210676566	0.1633855189	1.5826819753	1.705872398
7	231	28	77	5	68	(B73×CML277)S5	S	E	13	11.583333	26	10	125	82	82	1.1251341986	68.176	29.195	2.13798161	1.6415637164	1.320020308	0.18603922	0.2768367688	0.5928170579	0.0660181728	1.5163568845	0.7508884752
7	231	28	77	5	68	(B73×CML277)S5	S	M	13	11.583333	26	10	125	82	82	0.0174970732	41.26	27.183	2.0477238111	0.6035990297	0.118463361	0.176560547	0.160417053	0.507658907	0.0392461178	1.8209254124	1.3905906245
6	185	46	62	5	69	(B73×CML277)S5	N	E	14	10.25	36	10	95	95	95	2.0453119903	96.304	32.229	2.1492638348	0.8912957635	2.3861905568	0.2360938112	0.3914175996	0.6340664948	0.1331948768	1.4204751726	0.9778304282
6	185	46	62	5	69	(B73×CML277)S5	N	M	14	10.25	36	10	95	95	95	1.5433877963	74.104	28.448	2.3072149828	1.1451458228	2.1661871721	0.2108615139	0.2991909856	0.5622798038	0.0892388328	1.3203843873	0.7965814859
6	207	21	70	5	70	(B73×CML277)S5	N	E	14	11.566667	28	9	110	103	.	.	.	.	.	.	.	.	.	.	.	.	.
6	207	21	70	5	70	(B73×CML277)S5	N	M	14	11.566667	28	9	110	103	.	.	.	.	.	.	.	.	.	.	.	.	.
6	220	36	73	5	71	(B73×CML277)S5	S	E	14	12.3	26	10	125	109	109	1.6511202246	103.096	27.614	2.9672251368	1.0379646866	1.4666892311	0.2025398223	0.3009784051	0.5556179913	0.1005181256	1.4405323849	1.4652225419
6	220	36	73	5	71	(B73×CML277)S5	S	M	14	12.3	26	10	125	109	109	2.196075367	80.696	29.027	2.5949117166	0.9928357872	2.0138771366	0.2081559969	0.31435761	0.5841017775	0.0780429359	1.3119537474	1.0737857506
8	264	6	88	5	72	(B73×CML277)S5	N	E	14	14.15	28	6	85	112	112	4.763735541	110.484	35.376	.	2.1323404975	3.8190331133	0.3431233553	0.436826164	0.7468546849	0.1370307712	1.3794460105	1.3860213234
8	264	6	88	5	72	(B73×CML277)S5	N	M	14	14.15	28	6	85	112	.	.	.	.	.	.	.	.	.	.	.	.	.
6	221	50	74	5	73	(B73×CML277)S5	N	E	14	12.1	34	9	100	110	.	.	.	.	.	.	.	.	.	.	.	.	.
6	221	50	74	5	73	(B73×CML277)S5	N	M	14	12.1	34	9	100	110	110	0.9740886471	88.384	28.998	2.8826084504	1.861567101	3.6441586281	0.1978875613	0.3707425466	0.6196012518	0.0958415891	1.6155240253	1.1545100694
7	241	4	82	5	74	(B73×CML277)S5	N	E	13	14.5	28	6	85	86	86	2.3399227507	117.708	28.827	2.1323404975	0.7953968523	3.3338974446	0.205965303	0.4652307174	0.6872235651	0.0972083595	1.6361967994	0.6275173464
7	241	4	82	5	74	(B73×CML277)S5	N	M	13	14.5	28	6	85	86	86	1.5047966017	94.428	29.881	2.1210582727	0.8348846393	3.7739042139	0.2551533105	0.5350159935	0.7331992039	0.0915351371	1.4798493607	0.8712134033
3	91	55	32	5	75	(B73×CML277)S5	N	E	13	10.433333	48	15	145	70	70	1.9125726587	102.216	27.255	1.9969537993	0.8123201895	1.1395047103	0.2076723418	0.4751127234	0.6754281853	0.0910605136	2.1100492872	0.5483161279
3	91	55	32	5	75	(B73×CML277)S5	N	M	13	10.433333	48	15	145	70	70	2.2187552351	93.1	27.229	1.9969537993	0.7220623907	1.2692502962	0.1851787685	0.4350096011	0.6563650045	0.0864829568	2.0036842695	0.5772550347
7	233	42	78	5	76	(B73×CML277)S5	N	E	13	12.2	34	9	100	83	83	2.0542711779	69.604	29.25	2.3297794325	1.55694703	1.9066960005	0.2207847285	0.3178184067	0.6245157685	0.0663584916	1.3416327507	0.9443222203
7	233	42	78	5	76	(B73×CML277)S5	N	M	13	12.2	34	9	100	83	83	1.7070432854	70.152	28.946	2.5836294917	2.3072149828	1.8897726632	0.208052826	0.2840446537	0.5740961268	0.064525071	1.3188215644	0.8453206972
6	221	46	74	5	77	(B73×CML277)S5	N	E	14	12.1	34	9	100	110	110	0.9833792437	83.768	28.17	2.3184972076	0.9646302251	2.2000338467	0.204996566	0.4148648283	0.6645201644	0.0958415891	1.563699113	1.0616009477
6	221	46	74	5	77	(B73×CML277)S5	N	M	14	12.1	34	9	100	110	110	1.1448033595	74.32	27.481	2.3410616574	1.2297625092	2.2620860834	0.1978875613	0.39556133	0.6114341768	0.0801686106	1.5255123355	1.1072939584
6	215	11	71	5	78	(B73×CML277)S5	S	E	14	12	30	8	90	107	.	.	.	.	.	.	.	.	.	.	.	.	.
6	215	11	71	5	78	(B73×CML277)S5	S	M	14	12	30	8	90	107	.	.	.	.	.	.	.	.	.	.	.	.	.
5	164	44	56	5	79	(B73×CML277)S5	N	E	10	12.33333	59	14	140	53	53	2.3275168077	113.972	28.358	2.2000338467	0.9533480002	1.6923337282	0.2227730273	0.4457328985	0.7952776013	0.1237767345	1.7046247857	0.6351328482
5	164	44	56	5	79	(B73×CML277)S5	N	M	10	12.33333	59	14	140	53	53	2.4318350998	128.916	30.234	2.2451627461	0.8518079765	2.4426016811	0.2286063606	0.4977079505	0.929960922	0.1471941302	1.8439574449	0.7402267727
8	290	16	97	5	80	(B73×CML277)S5	S	E	14	15.183333	24	14	80	123	123	2.3120638456	114.188	27.391	3.7682631015	3.497489705	0.3835956451	0.2659262238	0.3836678001	0.7005393963	0.1333965587	1.6215783119	1.8292435268
8	290	16	97	5	80	(B73×CML277)S5	S	M	14	15.183333	24	14	80	123	123	1.713219915	116.496	27.805	4.1857054211	4.6821233147	0.5302645682	0.2799576542	0.3615857812	0.6958464492	0.1439616396	1.6834837118	1.7317651041
2	39	24	13	5	81	(B73×CML277)S5	S	E	8	16	21	13	110	16	.	.	.	.	.	.	.	.	.	.	.	.	.
2	39	24	13	5	81	(B73×CML277)S5	S	M	8	16	21	13	110	16	.	.	.	.	.	.	.	.	.	.	.	.	.
8	261	39	88	5	82	(B73×CML277)S5	N	E	14	13.9	27	7	120	111	111	3.2271704113	107.18	32.973	2.3184972076	1.517459243	3.920573137	0.2413520254	0.5482639083	0.5593676163	0.1177447306	1.4182880895	1.152986969
8	261	39	88	5	82	(B73×CML277)S5	N	M	14	13.9	27	7	120	111	111	3.6538618371	79.268	28.972	2.3579849946	1.0436057991	3.4354374683	0.2042614666	0.4218594139	0.5593676163	0.0810474829	1.5599616603	0.9108140125
6	198	58	66	5	83	(B73×CML277)S5	N	E	14	10.866667	36	10	95	100	100	2.3979171796	103.876	30.57	3.9431375867	2.2902916455	1.4046369944	0.2224214927	0.6573443075	0.7400345241	0.1369346323	1.5464131803	1.3235742088
6	198	58	66	5	83	(B73×CML277)S5	N	M	14	10.866667	36	10	95	100	100	2.7693398826	87.836	29.302	3.2267163085	1.5795114797	1.3143791956	0.2063615355	0.3922897793	0.6309479742	0.1369346323	1.4347947817	1.1103401591
3	94	25	32	5	84	(B73×CML277)S5	N	E	13	10.25	21	8	95	71	71	3.09625886	103.212	29.244	2.4369605686	1.0492469115	0.3723134202	0.192691328	0.3712438634	0.6513635348	0.1084408651	1.8109575298	0.6838720596
3	94	25	32	5	84	(B73×CML277)S5	N	M	13	10.25	21	8	95	71	71	1.2985829718	94.976	29.577	2.3805494444	0.9364246629	0.4569301066	0.192691328	0.3382632894	0.6336442587	0.0956270576	1.8587422976	0.8757827043
8	272	46	91	5	85	(B73×CML277)S5	S	E	14	14.583333	22	7	100	116	116	1.6285585535	78.936	28.309	2.600552829	1.6020759294	2.7697862018	0.2027101148	0.3658356936	0.5298564972	0.0876873703	1.442666389	1.3936368252
8	272	46	91	5	85	(B73×CML277)S5	S	M	14	14.583333	22	7	100	116	52	1.9826004363	81.792	28.419	3.7287753145	2.3749083319	2.2451627461	0.2635316222	0.4011854259	0.5865193924	0.0863212795	1.441744433	0.8651210019
2	45	40	16	5	86	(B73×CML277)S5	N	E	10	10.5	21	13	110	19	19	3.6208948942	111.664	27.944	2.9390195747	1.4723303435	2.2564449709	0.2097941363	0.4527200439	0.8487157825	0.1071111646	1.4778584862	1.6236249788
2	45	40	16	5	86	(B73×CML277)S5	N	M	10	10.5	21	13	110	19	19	2.0942320502	115.632	31.673	2.6851695154	1.280532521	1.241044734	0.2064860078	0.4500725401	0.7131103189	0.1054572567	1.3979268039	0.9031985107
3	75	21	25	5	87	(B73×CML277)S5	S	E	10	15.166667	23	9	110	63	63	0.014775053	41.26	27.183	2.0533649236	0.6825746037	0.157951148	0.2306246447	0.2228096889	0.5036133234	.	1.818163439	0.6092401422
3	75	21	25	5	87	(B73×CML277)S5	S	M	10	15.166667	23	9	110	63	63	3.5168388258	99.144	28.112	2.6964517403	1.4554070063	0.6769334913	0.2706211286	0.5286607527	0.7042186814	0.1021252334	1.4435410825	0.5818243358
7	258	58	86	5	88	(B73×CML277)S5	N	E	14	9.966667	33	7	110	94	81	2.9587869554	106.516	31.647	2.7077339651	1.2128391719	2.5949117166	0.2382983191	0.4588224224	0.6742924481	0.1490635336	1.4910813651	0.8179048908
7	258	58	86	5	88	(B73×CML277)S5	N	M	14	9.966667	33	7	110	94	81	3.0187990587	95.74	28.306	2.2056749591	0.8630902014	3.0969707226	0.2411355435	0.4727201352	0.702639087	0.1247364769	1.703783254	0.8803520054
8	279	24	93	5	89	(B73×CML277)S5	S	E	14	14.5	23	5	110	119	119	3.9713194393	77.956	30.547	2.837479551	1.517459243	1.5964348169	0.3300792289	0.4283992813	0.6423997497	0.1167775592	1.6472552522	0.7341343713
8	279	24	93	5	89	(B73×CML277)S5	S	M	14	14.5	23	5	110	119	119	2.120761766	78.836	30.906	3.2436396457	2.098493823	1.4610481187	0.3274017503	0.4691221728	0.5917618436	0.1027213343	1.4033304471	1.0539854459
3	98	12	33	5	90	(B73×CML277)S5	S	E	13	11	31	9	90	72	72	3.401420771	94.328	32.478	4.896485587	4.9021266994	1.2184802843	0.3362892624	0.6219120825	0.8498334804	0.1496889873	1.4531894481	1.0524623456
3	98	12	33	5	90	(B73×CML277)S5	S	M	13	11	31	9	90	72	72	3.879845882	101.568	30.156	4.2985276697	3.2549218706	1.4836125684	0.2742516545	0.5234745825	0.7054806886	0.1448687146	1.7689789218	1.7454730073
6	185	47	61	5	91	(B73×CML277)S5	S	E	14	10.25	36	10	95	95	95	2.2524351388	102.232	31.482	2.6456817284	1.8164382016	4.9923844982	0.2529153428	0.4317667432	0.6599894665	0.1606674043	1.4919685907	2.0668471823
6	185	47	61	5	91	(B73×CML277)S5	S	M	14	10.25	36	10	95	95	95	1.9284081274	101.02	30.46	2.2790094207	1.0830935861	3.2774863203	0.2164686911	0.3885355179	0.5882027756	0.152425646	1.6683190219	1.152986969
6	191	14	63	5	92	(B73×CML277)S5	S	E	14	10.35	35	11	95	97	97	1.4260848876	87.836	29.302	2.3241383201	1.1112991482	1.9574660123	0.1691109478	0.2741623815	0.5924361277	0.062504913	1.4268091835	0.8392282958
6	191	14	63	5	92	(B73×CML277)S5	S	M	14	10.35	35	11	95	97	97	1.5849455639	83.552	29.137	2.4482427935	1.5682292548	1.8728493259	0.1714045258	0.2479961136	0.5449677733	0.0546958992	1.3898698695	0.9656456253
3	78	60	26	5	93	(B73×CML277)S5	N	E	10	14.966667	66	17	155	64	.	.	.	.	.	.	.	.	.	.	.	.	.
3	78	60	26	5	93	(B73×CML277)S5	N	M	10	14.966667	66	17	155	64	62	1.1033627056	79.7	27.038	2.059006036	0.8405257517	1.7431037401	0.3404243929	0.3912792043	0.7289728647	0.0807234168	1.5169716099	1.127094263
3	107	11	36	5	94	(B73×CML277)S5	N	E	13	11.633333	31	9	90	76	76	1.9133685438	134.196	32.388	3.0574829356	1.4328425566	0.8461668641	0.1453478201	0.4573262571	0.7899083993	0.165752808	1.5870316523	0.6183787443
3	107	11	36	5	94	(B73×CML277)S5	N	M	13	11.633333	31	9	90	76	76	.	.	.	.	.	.	.	.	.	.	.	.
6	209	44	70	5	95	(B73×CML277)S5	N	E	14	11.433333	36	10	95	104	104	1.6994745412	130.244	32.886	2.2564449709	0.8912957635	4.4169910306	0.3292199567	0.5092178058	0.7245238515	0.1113682939	1.6676854729	0.7600270773
6	209	44	70	5	95	(B73×CML277)S5	N	M	14	11.433333	36	10	95	104	104	1.3054976435	107.396	32.006	2.5385005923	1.7543859649	3.5877475038	0.2881658435	0.5195301217	0.6521163005	0.1168081447	1.726205746	1.1377559655
3	111	24	38	5	96	(B73×CML277)S5	N	E	13	10.73333	21	8	95	78	.	.	.	.	.	.	.	.	.	.	.	.	.
3	111	24	38	5	96	(B73×CML277)S5	N	M	13	10.73333	21	8	95	78	31	1.9641725439	124.3	29.406	3.2774863203	2.2338805212	0.8123201895	0.3006921306	0.4153053984	0.6843913895	0.1476413912	1.7319535389	1.2672194957
3	77	46	26	5	97	(B73×CML277)S5	N	E	10	14.966667	66	17	155	64	.	.	.	.	.	.	.	.	.	.	.	.	.
3	77	46	26	5	97	(B73×CML277)S5	N	M	10	14.966667	66	17	155	64	.	.	.	.	.	.	.	.	.	.	.	.	.
8	277	6	93	5	98	(B73×CML277)S5	S	E	14	14.583333	24	14	80	118	.	.	.	.	.	.	.	.	.	.	.	.	.
8	277	6	93	5	98	(B73×CML277)S5	S	M	14	14.583333	24	14	80	118	.	.	.	.	.	.	.	.	.	.	.	.	.
7	254	16	85	5	99	(B73×CML277)S5	S	E	13	15.666667	28	6	85	92	92	4.3906608625	118.472	27.556	2.6682461781	1.1789924973	3.2041518587	0.2612008624	0.5054147416	0.7111633711	0.1997939477	1.5675469148	0.8346589948
7	254	16	85	5	99	(B73×CML277)S5	S	M	13	15.666667	28	6	85	92	92	3.8692736244	121.012	31.23	2.7528628646	1.2692502962	3.7062108648	0.2283986131	0.5650932087	0.7348062107	0.1948103224	1.5403217839	0.9625994246
2	40	36	13	5	100	(B73×CML277)S5	S	E	8	17	21	13	110	17	17	6.2976682593	120.896	29.6	2.7415806397	1.477971456	3.2436396457	0.2160550178	0.5747503852	0.6927415749	0.1342912575	1.7195935517	1.5794550685
2	40	36	13	5	100	(B73×CML277)S5	S	M	8	17	21	13	110	17	17	.	131.44	29.681	2.6343995036	1.359508095	2.2056749591	0.2421213685	0.7252664403	0.7359009726	0.1424826074	1.5969430261	1.1910644779
8	263	20	87	5	101	(B73×CML277)S5	S	E	14	14.15	28	6	85	112	.	.	.	.	.	.	.	.	.	.	.	.	.
8	263	20	87	5	101	(B73×CML277)S5	S	M	14	14.15	28	6	85	112	112	1.4133442104	75.648	30.133	2.8261973261	1.6077170418	2.0138771366	0.2178997417	0.3702963586	0.5600580728	0.0886213659	1.4215212128	0.8712134033
2	56	43	19	5	102	(B73×CML277)S5	S	E	10	11	57	20	175	24	24	5.1382249255	139.676	29.348	2.4313194562	0.9533480002	2.0533649236	0.2409950686	0.3944261624	0.6645367867	0.1239158462	1.5491369334	1.3205280081
2	56	43	19	5	102	(B73×CML277)S5	S	M	10	11	57	20	175	24	24	3.8647472871	140.108	27.414	2.3241383201	0.8743724262	1.6584870536	0.2267442542	0.4200259283	0.6783879853	0.1217892208	1.5268702039	0.9108140125
6	207	22	69	5	103	(B73×CML277)S5	S	E	14	11.566667	28	9	110	103	.	.	.	.	.	.	.	.	.	.	.	.	.
6	207	22	69	5	103	(B73×CML277)S5	S	M	14	11.566667	28	9	110	103	.	.	.	.	.	.	.	.	.	.	.	.	.
3	108	1	36	5	104	(B73×CML277)S5	N	E	13	11.5	31	9	90	77	77	1.1819643963	96.952	29.328	2.3749083319	0.8687313138	0.8292435268	0.2085168225	0.4060111136	0.6244183524	0.1052309145	1.4090339769	0.7021492638
3	108	1	36	5	104	(B73×CML277)S5	N	M	13	11.5	31	9	90	77	77	1.2559132659	97.516	33.251	2.4313194562	0.9138602132	1.1677102725	0.2387555909	0.4365860818	0.6479842021	0.1132474056	1.5236019509	0.6564562532
3	111	26	38	5	105	(B73×CML277)S5	N	E	13	10.73333	21	8	95	78	31	1.7750221814	116.828	28.468	2.679528403	1.2466858464	0.6769334913	0.2468422281	0.420755414	0.7068105205	0.1452526389	1.5772172188	0.9077678118
3	111	26	38	5	105	(B73×CML277)S5	N	M	13	10.73333	21	8	95	78	31	1.3883413769	108.592	28.801	2.5892706042	1.1846336097	0.5866756924	0.265848076	0.4398304685	0.6806548677	0.1309201245	1.5050069361	0.9823997292
8	280	35	93	5	106	(B73×CML277)S5	S	E	14	14.5	23	5	110	119	119	1.3684322446	77.176	27.591	2.5385005923	1.2241213967	0.8743724262	0.2042377356	0.3375559078	0.5411239375	0.0746088845	1.5509691449	0.6138094432
8	280	35	93	5	106	(B73×CML277)S5	S	M	14	14.5	23	5	110	119	119	1.8181004643	82.672	28.778	3.1138940599	2.1436227224	1.1112991482	0.2122701713	0.3845438596	0.5480291065	0.0886651094	1.4161685947	0.8696903029
2	68	46	24	5	107	(B73×CML277)S5	N	E	10	11.5	66	17	155	29	29	1.3156212393	90.36	28.749	2.0872115981	0.896936876	1.6923337282	0.2377086457	0.3477176621	0.6382084144	0.0857505021	1.7725125327	1.0037231342
2	68	46	24	5	107	(B73×CML277)S5	N	M	10	11.5	66	17	155	29	29	3.2249753941	98.712	30.046	2.1266993851	1.0605291363	1.7092570655	0.2250136874	0.3504700999	0.6663678401	0.0879279315	1.788131722	0.8514130987
7	241	4	81	5	108	(B73×CML277)S5	S	E	13	14.5	28	6	85	86	86	3.6838825917	109.156	32.724	2.2000338467	0.8856546511	4.9641789361	0.2524206434	0.4652307174	0.7979830587	0.1142280267	1.6043482471	1.2184802843
7	241	4	81	5	108	(B73×CML277)S5	S	M	13	14.5	28	6	85	86	86	3.0792147515	125.412	33.025	2.0702882608	0.6938568286	3.7456986518	0.2524206434	0.5028074046	0.8815751294	0.118010175	1.7027892271	0.6518869521
3	75	26	26	5	109	(B73×CML277)S5	N	E	10	15.166667	23	9	110	63	63	0.995860915	98.812	27.449	2.8092739888	1.4892536808	0.541546793	0.2244713395	0.4701501144	0.6388528906	0.1021252334	1.4314564903	0.8879675072
3	75	26	26	5	109	(B73×CML277)S5	N	M	10	15.166667	23	9	110	63	63	1.1101621805	84.864	27.562	2.9672251368	2.4313194562	0.699497941	0.2090880765	0.3531288378	0.5847570637	0.0833604897	1.488858303	0.779827382
5	162	51	54	5	110	(B73×CML277)S5	N	E	10	12	59	14	140	52	52	1.8575289669	111.016	30.845	2.561065042	1.1056580358	1.6754103909	0.2915585281	0.4249053054	0.7201565398	0.1136518897	0.7067999005	0.6366559486
5	162	51	54	5	110	(B73×CML277)S5	N	M	10	12	59	14	140	52	52	2.4203505793	100.904	28.83	2.2790094207	1.0492469115	1.7205392903	0.2551235505	0.3985498837	0.685669534	0.0989354073	1.4001437991	0.7935352852
2	48	9	15	5	111	(B73×CML277)S5	S	E	9	14.58333	27	10	95	20	20	1.9093700476	132.652	30.703	4.0672420601	3.1646640718	0.7051390534	0.2616483703	0.5658734398	0.7373423197	0.1430719354	1.3694738698	1.1941106786
2	48	9	15	5	111	(B73×CML277)S5	S	M	9	14.58333	27	10	95	20	20	1.8538917383	117.708	28.827	3.9149320246	2.3805494444	1.861567101	0.2616483703	0.492911735	0.7395170432	0.1513442115	1.2104941354	1.4850228465
5	155	15	51	5	112	(B73×CML277)S5	S	E	10	11.5	31	8	90	50	50	2.9841086812	138.048	34.487	2.2000338467	0.8123201895	3.0349184859	0.2093777515	0.5614561969	0.7647326878	0.1850745536	1.3383317651	1.1575562701
5	155	15	51	5	112	(B73×CML277)S5	S	M	10	11.5	31	8	90	50	50	1.4447923348	126.724	31.45	2.2113160715	0.8123201895	2.6174761663	0.1746899417	0.5281277469	0.6668333842	0.1511115571	1.3073435181	1.1697410729
3	111	27	38	5	113	(B73×CML277)S5	N	E	13	10.73333	21	8	95	78	31	1.7331217846	110.568	28.552	2.9954306989	1.8728493259	0.8236024144	0.2246687388	0.4289304374	0.6358166057	0.1285313721	1.5540067708	0.9047216111
3	111	27	38	5	113	(B73×CML277)S5	N	M	13	10.73333	21	8	95	78	31	0.0295713673	41.808	26.879	1.9969537993	0.6092401422	0.157951148	0.1708188363	0.153704651	0.4938287761	0.0377587814	1.4895333041	1.5413775597
7	236	49	80	5	114	(B73×CML277)S5	N	E	14	9.883333	34	9	100	84	84	3.4324335646	115.948	28.109	1.6979748406	0.5979579173	4.6764822023	0.2582717019	0.4284238211	0.6824367894	0.1366106005	1.6636031005	1.1027246573
7	236	49	80	5	114	(B73×CML277)S5	N	M	14	9.883333	34	9	100	84	84	3.3378886558	95.408	27.643	2.2677271958	0.2482089468	3.3733852316	0.2176819074	0.3617994556	0.6244306701	0.1096076332	1.554820102	0.9397529193
3	77	47	25	5	115	(B73×CML277)S5	S	E	10	14.966667	66	17	155	64	.	.	.	.	.	.	.	.	.	.	.	.	.
3	77	47	25	5	115	(B73×CML277)S5	S	M	10	14.966667	66	17	155	64	53	0.9070898305	74.868	27.177	2.13798161	0.7502679528	1.1902747222	0.1440230273	0.2976040004	0.5457822694	0.0841472955	1.1946146745	0.7249957692
7	259	53	87	5	116	(B73×CML277)S5	S	E	14	9.966667	33	7	110	94	90	2.532211019	97.832	29.687	2.1041349354	0.778473515	4.2928865572	0.262724193	0.3949393796	0.6403277254	0.1011048537	1.7789920172	0.7249957692
7	259	53	87	5	116	(B73×CML277)S5	S	M	14	9.966667	33	7	110	94	90	1.6648515306	88.384	28.998	2.1041349354	0.8461668641	4.4846843798	0.3057298641	0.4549781624	0.6965905855	0.0937565438	1.7481385378	0.8681672026
7	252	2	83	5	117	(B73×CML277)S5	S	E	13	15.616667	28	6	85	91	91	4.3920077761	123.204	30.014	3.3056918824	1.8502848762	2.4877305805	0.2494809695	0.5057895872	0.6813501623	0.1338496726	1.5308804372	0.9047216111
7	252	2	83	5	117	(B73×CML277)S5	S	M	13	15.616667	28	6	85	91	91	2.7775801163	103.544	29.907	3.4410785807	2.0533649236	2.3015738704	0.2551462333	0.5030284638	0.6834092281	0.1150234713	1.4137022786	1.0631240481
8	263	14	87	5	118	(B73×CML277)S5	S	E	14	14.15	28	6	85	112	112	2.8492262092	112.012	32.834	1.8333615389	1.1846336097	3.0687651605	0.285729199	0.5086783538	0.7204595115	0.1214706052	1.3472708558	1.0235234388
8	263	14	87	5	118	(B73×CML277)S5	S	M	14	14.15	28	6	85	112	112	2.09064704	96.304	32.229	1.359508095	1.7431037401	2.2395216337	0.2544232956	0.4022306652	0.6270612054	0.1007237172	1.3076706654	1.1590793705
7	236	50	79	5	119	(B73×CML277)S5	S	E	14	9.883333	34	9	100	84	84	2.3976920624	113.424	28.662	2.2508038585	0.1241044734	3.6328764032	0.2901636834	0.5061522475	0.673512771	0.1220705412	1.6791435289	1.1088170587
7	236	50	79	5	119	(B73×CML277)S5	S	M	14	9.883333	34	9	100	84	84	2.0195124271	89.696	27.423	2.4031138941	0.8348846393	3.1872285215	0.2756673282	0.5588965368	0.6311236838	0.0929904225	1.4874782458	0.9504146218
6	206	15	70	5	120	(B73×CML277)S5	N	E	14	11.566667	35	11	95	103	.	.	.	.	.	.	.	.	.	.	.	.	.
6	206	15	70	5	120	(B73×CML277)S5	N	M	14	11.566667	35	11	95	103	103	0.8967294046	74.32	27.481	2.9841484741	2.1943927342	1.1846336097	0.1869043128	0.2657974171	0.5242627092	0.0787754882	1.3273904259	0.9321374175
7	239	13	80	5	121	(B73×CML277)S5	N	E	13	14.5	30	8	90	86	86	4.3204951479	138.248	29.293	2.216957184	0.817961302	4.4959666046	0.2250939725	0.72021538	0.8063422658	0.1199012491	1.9546823228	0.6869182603
7	239	13	80	5	121	(B73×CML277)S5	N	M	13	14.5	30	8	90	86	86	2.6411157881	130.56	29.322	2.177469397	0.778473515	4.118012072	0.2114306371	0.5403840917	0.7164807898	0.118010175	1.8880898952	1.0022000338
7	223	52	75	5	122	(B73×CML277)S5	S	E	13	11.683333	34	9	100	79	79	1.0193442686	111.448	28.911	2.13798161	0.2256444971	2.3467027698	0.2294565341	0.550367736	0.6807268875	0.184338009	1.7133544365	0.5833474361
7	223	52	75	5	122	(B73×CML277)S5	S	M	13	11.683333	34	9	100	79	79	0.7410306187	97.384	27.394	2.2282394088	0.3215434084	1.7938737519	0.1973071159	0.4155129642	0.6093839619	0.1517826226	1.7133544365	0.5894398375
2	59	11	19	5	123	(B73×CML277)S5	S	E	10	11	27	10	95	25	25	2.0063556638	122.872	29.351	2.7754273143	1.2974558583	1.9292604502	0.2756612351	0.5262653632	0.7173757944	0.1823854317	1.6284302236	1.3448976138
2	59	11	19	5	123	(B73×CML277)S5	S	M	10	11	27	10	95	25	25	0.8066227657	89.48	28.39	2.5272183675	1.0887346985	1.0492469115	0.2021060688	0.3679822784	0.5647949992	0.1283330472	1.4664335029	1.0753088509
8	279	21	93	5	124	(B73×CML277)S5	S	E	14	14.5	23	5	110	119	.	.	.	.	.	.	.	.	.	.	.	.	.
8	279	21	93	5	124	(B73×CML277)S5	S	M	14	14.5	23	5	110	119	.	.	.	.	.	.	.	.	.	.	.	.	.
7	249	39	84	5	125	(B73×CML277)S5	N	E	13	15.533333	27	7	120	90	90	1.7057444097	105.088	31.592	2.1436227224	0.8630902014	3.6103119535	0.2759567072	0.5150169452	0.6898390423	0.110290241	1.9024059346	0.9549839228
7	249	39	84	5	125	(B73×CML277)S5	N	M	13	15.533333	27	7	120	90	90	1.3420130114	92.884	28.196	2.2056749591	0.896936876	3.6892875275	0.2792648357	0.5776661099	0.6448287542	0.0937565438	1.8014309112	0.8696903029
8	269	46	90	5	126	(B73×CML277)S5	N	E	14	13.9	33	7	110	115	115	2.3889047647	82.888	27.811	3.1533818469	1.6641281661	2.2056749591	0.2444389026	0.4260268854	0.5951773973	0.1233213075	1.6241844202	1.2733118971
8	269	46	90	5	126	(B73×CML277)S5	N	M	14	13.9	33	7	110	115	115	3.2579765804	100.572	28.167	3.2718452079	1.7713093022	2.3918316692	0.2444389026	0.3664258475	0.6254260345	0.1473891559	1.6548592668	1.54290066
8	285	39	95	5	127	(B73×CML277)S5	S	E	14	14.95	23	5	110	121	121	4.3657479017	103.012	34.438	3.9657020364	3.5595419417	0.2594911717	0.2776561574	0.4128288923	0.8989654048	0.1530428176	1.5814004853	1.105770858
8	285	39	95	5	127	(B73×CML277)S5	S	M	14	14.95	23	5	110	121	121	2.1550013555	121.992	28.992	4.2928865572	4.7272522141	0.3835956451	0.2082964013	0.2488688673	0.6001420442	0.1160318906	1.6460238236	1.2321881875
8	265	6	89	5	128	(B73×CML277)S5	S	E	14	14.5	28	6	85	113	113	1.4298606349	75.532	28.503	2.5328594799	1.0943758109	3.7118519772	0.1023852385	0.1680851876	0.3608624888	0.0709572328	1.2688686008	0.8971061093
8	265	6	89	5	128	(B73×CML277)S5	S	M	14	14.5	28	6	85	113	113	1.9284509302	69.82	28.283	2.4031138941	1.2523269589	3.6836464151	0.1257875788	0.3058591919	0.3846425999	0.0709572328	1.1766940335	0.9839228296
6	216	10	71	5	129	(B73×CML277)S5	S	E	14	12	30	8	90	107	108	3.5320467563	96.636	32.892	2.1605460597	0.9646302251	2.71901619	0.2691619162	0.5897611395	0.6802642481	0.1189069172	1.9634019148	0.7310881706
6	216	10	71	5	129	(B73×CML277)S5	S	M	14	12	30	8	90	107	107	3.5303018132	111.348	31.508	2.2451627461	1.1902747222	4.5354543916	0.2313552784	0.4693608876	0.6688180029	0.1184006236	1.6554212378	1.0646471484
7	225	38	75	5	130	(B73×CML277)S5	S	E	13	11.8	26	10	125	80	80	3.0610217642	133.216	34.626	2.2790094207	0.7671912901	2.0082360241	0.3392888319	0.8708543015	0.8967534576	0.2257425638	1.9551746215	0.715857167
7	225	38	75	5	130	(B73×CML277)S5	S	M	13	11.8	26	10	125	80	80	2.389163138	121.344	31.893	2.216957184	0.7446268404	2.0928527106	0.3042672802	0.7441866886	0.8060580256	0.2045465002	1.9411465653	0.7813504823
8	261	32	87	5	131	(B73×CML277)S5	S	E	14	13.9	27	7	120	111	111	2.0332821504	85.428	31.485	2.4369605686	1.5682292548	2.0308004739	0.1975177287	0.3291627847	0.5775352778	0.1085704187	1.4878821243	0.9321374175
8	261	32	87	5	131	(B73×CML277)S5	S	M	14	13.9	27	7	120	111	111	1.4257413786	68.292	30.825	2.4087550065	1.4554070063	1.9123371129	0.2076333356	0.2701740207	0.5934319817	0.069579593	1.3611215609	0.8773058047
2	62	18	21	5	132	(B73×CML277)S5	S	E	10	11.23333	36	12	115	26	26	1.2185042123	62.132	28.312	2.8261973261	2.5836294917	1.0605291363	0.1394388697	0.230397164	0.5203080216	0.0683757445	1.4362980552	0.7904890844
2	62	18	21	5	132	(B73×CML277)S5	S	M	10	11.23333	36	12	115	26	26	1.8856844431	96.836	27.698	2.0702882608	0.9984768996	1.6020759294	0.1538635318	0.3280645939	0.5674446886	0.1029607248	1.5506909611	0.8361820951
8	286	28	95	5	133	(B73×CML277)S5	S	E	14	15.033333	23	5	110	122	122	1.450454406	74.436	29.111	3.0123540362	2.1831105094	1.1677102725	0.2219115091	0.3480109888	0.5747251113	0.0772168548	1.4089706375	0.7950583855
8	286	28	95	5	133	(B73×CML277)S5	S	M	14	15.033333	23	5	110	122	122	1.9956840643	84.216	30.463	3.2549218706	2.0364415863	1.2128391719	0.239174756	0.4539752637	0.6138565695	0.0966014702	1.4773109443	1.0707395498
3	86	19	29	5	134	(B73×CML277)S5	S	E	10	15.58	36	12	115	68	68	0.8705208007	70.916	27.675	2.0308004739	0.7164212783	1.6246403791	0.2019334712	0.4661790144	0.6329482901	0.0866885131	1.4491239203	0.9625994246
3	86	19	29	5	134	(B73×CML277)S5	S	M	10	15.58	36	12	115	68	68	0.8641548495	64.44	28.726	2.0477238111	0.8743724262	1.4159192193	0.1801537574	0.3787882529	0.5891694883	0.0722693974	1.3395841035	1.0341851413
8	269	44	90	5	135	(B73×CML277)S5	N	E	14	13.9	33	7	110	115	.	.	.	.	.	.	.	.	.	.	.	.	.
8	269	44	90	5	135	(B73×CML277)S5	N	M	14	13.9	33	7	110	115	.	.	.	.	.	.	.	.	.	.	.	.	.
7	248	43	84	5	136	(B73×CML277)S5	N	E	13	14.916667	33	7	110	89	.	.	.	.	.	.	.	.	.	.	.	.	.
[truncated: 9,233 more rows]
