# Supplementary material for: Association Mapping across Numerous Traits Reveals Patterns of Functional Variation in Maize
Source: PLoS Genet. 2014 Dec 4;10(12):e1004845. doi: 10.1371/journal.pgen.1004845 (PMC4256217; doi:10.1371/journal.pgen.1004845)
Supplement: Dataset S2 — Chromosome-specific residuals. Existing best linear unbiased predictors (BLUPs) for each inbred line were used to fit a joint-linkage model across all chromosomes. The hits from this model were then used to create chromosome-specific residual values by accounting for all markers except those on the chromosome in question. (See Methods for details.) These residuals are the phenotypic input for the NAM-GWAS analysis. (ZIP) [file pgen.1004845.s007.zip]

Archive with 43 entries (42 files):
- Supplemental File 1 - Residuals/
- Supplemental File 1 - Residuals/HeightAboveEar.txt
- Supplemental File 1 - Residuals/.directory
- Supplemental File 1 - Residuals/1000KernelWeight.txt
- Supplemental File 1 - Residuals/AnthesisSilkingInterval.txt
- Supplemental File 1 - Residuals/AverageInternodeLength.txt
- Supplemental File 1 - Residuals/AverageInternodeLengthBelowEar.txt
- Supplemental File 1 - Residuals/ChlorophyllA.txt
- Supplemental File 1 - Residuals/ChlorophyllB.txt
- Supplemental File 1 - Residuals/CobDiameter.txt
- Supplemental File 1 - Residuals/DaysToAnthesis.txt
- Supplemental File 1 - Residuals/DaysToSilk.txt
- Supplemental File 1 - Residuals/EarHeight.txt
- Supplemental File 1 - Residuals/EarRowNumber.txt
- Supplemental File 1 - Residuals/Fructose.txt
- Supplemental File 1 - Residuals/Fumarate.txt
- Supplemental File 1 - Residuals/Glucose.txt
- Supplemental File 1 - Residuals/Glutamate.txt
- Supplemental File 1 - Residuals/HeightPerDay.txt
- Supplemental File 1 - Residuals/InternodeLengthAboveEar.txt
- Supplemental File 1 - Residuals/LeafAngle.txt
- Supplemental File 1 - Residuals/LeafLength.txt
- Supplemental File 1 - Residuals/LeafWidth.txt
- Supplemental File 1 - Residuals/Malate.txt
- Supplemental File 1 - Residuals/MetabolitePC1.txt
- Supplemental File 1 - Residuals/MetabolitePC2.txt
- Supplemental File 1 - Residuals/Nitrate.txt
- Supplemental File 1 - Residuals/NodesAboveEar.txt
- Supplemental File 1 - Residuals/NodesToEar.txt
- Supplemental File 1 - Residuals/NorthernLeafBlight.txt
- Supplemental File 1 - Residuals/PhotoperiodDaysToAnthesis.txt
- Supplemental File 1 - Residuals/PhotoperiodDaysToSilk.txt
- Supplemental File 1 - Residuals/PlantHeight.txt
- Supplemental File 1 - Residuals/RatioEarHeightToPlantHeight.txt
- Supplemental File 1 - Residuals/SouthernLeafBlight.txt
- Supplemental File 1 - Residuals/StalkStrength_RindPenetrometerResistance.txt
- Supplemental File 1 - Residuals/Starch.txt
- Supplemental File 1 - Residuals/Sucrose.txt
- Supplemental File 1 - Residuals/TasselLength.txt
- Supplemental File 1 - Residuals/TasselPrimaryBranches.txt
- Supplemental File 1 - Residuals/TotalAminoAcids.txt
- Supplemental File 1 - Residuals/TotalNodeCount.txt
- Supplemental File 1 - Residuals/TotalProtein.txt
