# Supplementary material for: Association Mapping across Numerous Traits Reveals Patterns of Functional Variation in Maize
Source: PLoS Genet. 2014 Dec 4;10(12):e1004845. doi: 10.1371/journal.pgen.1004845 (PMC4256217; doi:10.1371/journal.pgen.1004845)
Supplement: Dataset S2 — Chromosome-specific residuals. Existing best linear unbiased predictors (BLUPs) for each inbred line were used to fit a joint-linkage model across all chromosomes. The hits from this model were then used to create chromosome-specific residual values by accounting for all markers except those on the chromosome in question. (See Methods for details.) These residuals are the phenotypic input for the NAM-GWAS analysis. (ZIP) [file pgen.1004845.s007.zip › Supplemental File 1 - Residuals/HeightAboveEar.txt]

Sample	Chr1	Chr2	Chr3	Chr4	Chr5	Chr6	Chr7	Chr8	Chr9	Chr10
Z001E0001	3.116298977	6.252968581	3.098942054	3.328957514	3.121767885	3.434478238	3.639925567	1.785488053	1.071098128	2.095732283
Z001E0002	1.758632449	1.160923938	1.408640402	0.493227957	0.603336412	0.589930897	-3.376394333	1.24330297	-0.723349679	1.053599671
Z001E0003	3.406282846	0.256044878	-0.093481008	0.658419335	1.144172658	2.077685618	-1.039060147	0.817387978	1.63280241	1.151059413
Z001E0004	-6.902831524	-7.648844696	-6.529000328	-6.975153714	-6.792819207	-6.865102701	-11.28513052	-6.136479983	-7.427718132	-5.972863458
Z001E0005	6.953356355	5.954094089	3.652336014	6.071433057	5.300001119	5.89562214	7.326593498	5.183599965	4.376702202	5.059435677
Z001E0006	0.504815629	-2.088396396	-2.673955133	0.144389577	1.447537513	0.637700132	-4.706083114	0.937615285	0.411136676	0.705580011
Z001E0007	-3.462863374	-0.935191696	-4.06919798	-4.261598659	-4.467417242	-3.856705418	-9.180356409	-4.204752691	-5.353807676	-4.783345829
Z001E0008	-3.86820486	-1.814687021	-1.940807991	-3.32711548	-1.05307204	-2.878518936	-5.239299652	-2.434493446	-4.772193588	-1.997207093
Z001E0009	1.678206146	-0.093830287	0.056821131	-2.414638742	-1.361342809	-2.136085401	-0.603546402	-1.297975573	0.618570453	-0.806699602
Z001E0010	2.442086471	4.93499159	4.887813616	3.595078625	2.754299821	2.348719343	1.709111244	3.979183536	5.221813806	3.554707994
Z001E0011	-0.11442535	3.481752888	-0.122525823	-0.175771775	-0.166280918	0.002475584	-0.421743174	0.587615033	-1.001930813	0.038881448
Z001E0012	-2.114179095	-2.396501895	-5.07811678	-2.425107226	-2.343747734	-2.123265102	-5.284702094	-2.934494793	-4.346504307	-2.450583264
Z001E0013	4.037842664	2.880186079	7.055545079	2.952953933	5.829214764	3.410483018	-1.790712326	4.476688062	3.917686011	4.419737916
Z001E0014	0.813796515	-1.08158667	1.123849972	1.969355298	1.528857943	2.605781725	6.255880966	2.205387242	3.360124186	2.364396016
Z001E0015	3.413151143	1.250326547	0.622443685	1.397457626	2.767990328	3.475509249	-0.03356943	1.931922971	2.957088388	2.080620201
Z001E0016	-1.292957286	-1.731095196	-2.274756068	-0.674338974	-0.827295456	-1.423606516	-3.30816576	-0.977613506	-1.825217243	-0.153201265
Z001E0017	3.152188297	-2.181787867	0.665497413	1.188751357	0.460391898	1.735510996	-2.971364537	0.274492247	1.334029734	1.293555695
Z001E0018	-1.18542283	-1.918621448	0.982322667	0.358044096	1.224826858	-0.716096384	-6.804756944	0.17420663	-1.408017036	0.010719048
Z001E0019	0.348137594	4.361203785	-1.174929362	-0.191838519	-0.510965001	0.736809541	0.881678505	-0.417160831	2.408586131	-0.756119372
Z001E0020	-7.521910644	-6.943183042	-7.334128924	-8.476162567	-5.584061756	-7.25762291	-6.262055497	-7.434199952	-7.888624011	-7.429169007
Z001E0021	8.630658438	3.062939556	7.047894205	7.043434747	6.555721951	6.510808044	5.645328351	5.908957012	5.734029187	6.359665514
Z001E0022	-1.685317342	-2.838349196	-1.97334496	-1.950320232	-1.56616052	-2.515761995	0.805382137	-2.752701978	-0.785111208	-3.386250735
Z001E0023	3.907793472	1.454113305	3.580594314	1.949004961	3.013695362	1.413649744	7.483234717	2.516454121	1.478660907	2.786204897
Z001E0024	7.306465395	8.043478439	4.921654345	5.800040917	5.648092015	8.315977215	3.905408716	6.946982353	5.291919809	6.872757989
Z001E0025	2.700219205	2.450653673	2.235056917	1.562653858	0.471879081	2.081848314	-2.334506855	2.010969507	3.632632263	2.126210125
Z001E0027	-1.204140989	-2.785638957	-2.359163202	-2.552634151	-3.398832931	-3.283017709	-6.753850961	-2.474434182	-0.937959287	-2.99551237
Z001E0028	-8.343506969	-7.229820664	-8.456173094	-5.740609237	-7.62549064	-6.540774817	-4.430228953	-7.662934988	-9.405982882	-6.910293746
Z001E0029	-4.066638478	-0.564835909	-1.657493981	0.618593506	-0.160272064	-0.578435006	-7.668111096	-1.199916004	-0.272443427	-0.849919987
Z001E0030	-3.901370637	-6.654379201	-6.150657438	-5.016311385	-3.40387295	-3.232061553	-6.471174337	-4.52945698	-5.757483229	-4.097539065
Z001E0031	-3.758091963	-5.022441389	-4.562478391	-4.565905182	-4.299936363	-5.908999193	-4.19508232	-4.768519694	-3.014934829	-5.572702761
Z001E0032	-1.578043139	2.319496008	0.703152886	-0.331656729	0.361620769	1.202493758	2.850078217	0.315934268	1.952090635	0.320936272
Z001E0033	0.952445302	0.481259207	1.092507619	-0.184541847	2.119496358	2.59568598	4.98509161	1.777859203	-1.004101957	1.841905089
Z001E0034	-0.892796729	-1.003900663	-2.712072448	-2.954476723	-2.353713209	-1.433096531	3.26299762	-2.392413895	-3.150261982	-2.601966117
Z001E0036	10.30938937	5.367689147	8.949255248	7.865506953	8.925943226	7.511380976	11.46126943	8.291584197	8.301163964	8.739088669
Z001E0037	2.393725405	1.704865089	0.371988835	-0.119757697	0.813743315	0.01708492	3.01200049	0.461768548	1.571455027	0.905092438
Z001E0038	0.99098754	-1.28393313	3.888934811	3.077540377	2.958297674	4.081978574	4.484297786	3.498737978	3.978154082	2.852899083
Z001E0039	-9.291044332	-7.589505239	-7.805008746	-5.610291408	-7.990299228	-6.960187495	-5.152596528	-6.847229806	-5.738807687	-7.002491931
Z001E0040	10.8525466	13.75672625	12.64799817	11.8838277	10.4867445	12.44860414	14.9548623	11.71457314	10.09006804	11.2418421
Z001E0041	-6.317352173	-7.709744786	-7.886125961	-4.775768826	-4.994664102	-6.610584775	-12.92783879	-5.507484732	-4.556800654	-5.933577541
Z001E0042	-7.716607228	-3.29505613	-6.984357507	-6.597097955	-6.275873469	-5.535818555	-9.800331571	-6.695366246	-5.476815052	-6.726277438
Z001E0043	1.644473996	2.557620982	1.68089295	3.757094374	2.507928219	4.140978207	1.468806735	2.942274224	1.680077793	3.021670408
Z001E0044	3.536901701	4.800850692	3.240167698	3.482601178	3.500266184	2.156891717	4.117279923	3.239471209	1.833202335	3.129407719
Z001E0045	3.061413983	5.905642977	4.789707259	2.384457334	2.115368451	1.458400342	4.897606815	2.903417349	5.030647645	2.688528193
Z001E0046	3.028731763	1.615830788	2.759354193	3.116073023	3.001327411	3.106823397	0.695243608	1.784098627	3.877517433	1.723430042
Z001E0047	-6.15706559	-4.374708628	-6.580993129	-6.575724362	-5.602495154	-6.53332229	-2.396668698	-5.288000958	-7.333179361	-5.551881853
Z001E0048	2.35544312	3.101305723	1.160060176	2.802757887	3.776420191	3.696471304	2.372481794	3.007148906	4.640944271	3.447404919
Z001E0049	3.350848956	5.030034613	4.313069215	5.098525825	4.964001902	4.75093777	-0.198861219	5.583928401	7.188766451	5.494869713
Z001E0050	9.516421604	6.706659202	4.647399154	6.044937747	6.667211375	8.63231521	6.267555199	7.676500894	5.255140262	7.480068629
Z001E0051	2.074723766	2.846624865	4.218370559	2.245482592	3.555792643	1.270406964	-1.603417787	2.175685477	0.465480944	1.770956038
Z001E0052	-2.815026645	-2.883755743	-3.121588178	-2.138512154	-1.10507117	0.409298422	0.214781505	-1.5589851	-4.140309586	-1.87935464
Z001E0053	-6.087003693	-3.663646468	-4.925136809	-5.89914392	-5.755009783	-4.315389475	-1.751400345	-5.164118419	-3.9725493	-5.34763234
Z001E0054	1.567946582	4.036199119	1.786127557	0.15134903	1.613509003	0.178452631	3.938696361	1.252906856	0.365753834	0.616770537
Z001E0055	-5.835721328	-4.674222914	-4.371303676	-2.318540927	-2.696262608	-2.314534645	-2.748170149	-3.695405716	-1.946197886	-3.145394388
Z001E0056	1.040458451	-2.066966989	2.611664768	1.067232471	1.455137144	3.244138006	-1.090573942	2.645166641	3.58117509	2.723371256
Z001E0057	-1.114192701	-2.36933708	-0.311273356	-0.053718461	-0.98948881	1.189583981	0.530305361	0.389422184	0.617681332	0.361450038
Z001E0058	6.431469231	8.606218985	9.302992474	8.827446123	7.387780401	6.694856031	9.894631807	7.891132192	10.98654118	6.883376732
Z001E0059	3.21062594	3.685638425	4.633897175	2.845881995	2.704941816	2.274187536	4.386171226	2.615464646	4.645784979	2.895012572
Z001E0060	-0.292691322	-4.19047916	-4.067894399	-3.369569279	-3.159250566	-1.725033304	0.029257374	-2.743606218	-0.455091293	-3.407729018
Z001E0061	1.368086488	-1.336991181	-0.607240053	-0.68891077	-0.539645961	-1.694521426	4.466615621	-0.791448876	-0.035024499	-0.455528355
Z001E0062	0.987983397	5.912665426	2.629290177	1.770028397	3.683805521	3.130459061	0.514696811	2.418118805	1.716745093	2.78434174
Z001E0063	-6.046960415	-8.587952011	-6.322440945	-5.807266546	-6.729993181	-7.315548449	-3.312441886	-7.146366858	-5.852725786	-7.233720019
Z001E0064	0.302121371	-3.105393394	1.379633495	2.250075546	0.246574764	-1.07433217	0.155043524	0.228837091	2.390436862	0.500616476
Z001E0065	-6.327292956	-7.579599582	-3.753913193	-6.703657026	-5.540260283	-4.665743089	-5.804638374	-5.211878307	-6.930413984	-5.573622165
Z001E0066	-3.827084429	-4.296089677	-4.048662971	-1.332969171	-2.737105266	-1.052928428	-6.427964672	-1.865090808	-1.052976488	-1.659481942
Z001E0067	-2.353109712	-2.200558604	-1.848356468	-3.240202603	-1.15765575	-3.28450226	-9.539961636	-1.830071889	-0.329226856	-2.775966079
Z001E0068	-5.743289088	-8.123045267	-6.101524102	-5.167616867	-5.049606859	-6.431640992	-4.489898667	-5.47964499	-4.990941607	-5.744779099
Z001E0069	0.421779283	2.208129972	1.786245448	3.12078676	1.198638999	3.016590955	-0.126671717	2.044395294	0.720037237	2.069766154
Z001E0070	3.042050289	-0.677646623	0.092275971	1.17300637	0.630550761	2.137315287	0.420223047	1.481378088	2.923328714	1.608200274
Z001E0071	1.306152064	-1.908915123	1.763383872	2.225594847	2.732489569	3.186599214	3.825084913	1.888824819	3.707909326	2.113531109
Z001E0072	4.737812907	-0.848184589	4.238174724	3.30399611	4.558216126	5.166199173	1.224766896	4.161556058	3.435178109	4.638821159
Z001E0073	-8.311848052	-5.771627963	-6.674705715	-8.109664464	-8.277942367	-7.207855492	-8.251598627	-7.854725452	-8.851509214	-7.445340667
Z001E0074	-4.523831857	-3.671209412	-3.601407167	-3.629294802	-3.914319669	-4.733440958	-7.851900711	-4.783178583	-6.170681584	-4.091797932
Z001E0075	-4.377990488	-2.968411323	-3.668713035	-4.947348297	-5.935624143	-5.737149924	-6.568117761	-5.24380486	-6.37184635	-4.799962059
Z001E0076	-0.399753923	2.469031131	-0.677198757	0.822250411	1.731475337	1.006762615	0.661980461	0.534953499	2.283335607	1.147583215
Z001E0077	-2.731572057	1.74298224	-2.27087622	-3.084455593	-2.853156199	-1.993515289	0.142365478	-2.401059021	-0.793370504	-1.850483299
Z001E0078	-1.364274608	-2.00811082	-0.454443321	-0.736422147	-0.733726378	-0.201711073	-3.056988449	-0.64355721	1.112362155	-0.114527679
Z001E0079	5.177680063	6.47446724	6.789525636	3.938787827	4.353291945	2.851649187	1.552880324	4.459692933	4.381167226	4.656189531
Z001E0080	9.872317592	10.0841752	6.591146867	7.666229802	7.409953856	7.578741796	12.45314521	7.347782737	9.069301987	8.212039717
Z001E0081	8.404618627	7.149499173	10.58692327	8.98826564	10.99686779	9.235229064	11.7456932	10.01526214	8.882996259	9.723572845
Z001E0082	8.91190027	1.504637009	4.82767734	5.460696349	5.061456998	4.874951959	8.126391468	5.064892844	6.136736592	5.981526039
Z001E0083	-7.473313605	-6.786592276	-7.084971996	-5.661275407	-6.060404826	-6.157166126	-3.093394665	-6.277131502	-4.622153643	-6.954719326
Z001E0084	-6.006898911	-5.673289378	-3.673397928	-5.187091764	-4.532366969	-4.940811385	-7.626565723	-4.346088689	-1.468387686	-4.113387435
Z001E0085	-2.374487388	-1.092959366	-4.251735948	-3.91706891	-2.084847394	-4.448138877	-3.347386322	-3.185632433	-1.574621453	-3.666277715
Z001E0086	-3.137116564	-5.684652388	-2.935893764	-2.885979989	-2.275177898	-2.198339178	-4.099762156	-2.382868773	-1.341203349	-1.877002049
Z001E0087	0.58029773	4.21810959	1.030594195	1.358834797	2.2994613	1.159718125	3.422643614	1.812782444	3.599519147	1.149618686
Z001E0088	-4.11406619	-2.276878138	-8.885382462	-5.897179655	-6.948936685	-5.676346298	-4.039643146	-6.271685133	-6.326712016	-6.097795319
Z001E0089	8.34795404	8.379565133	10.18549678	10.00977951	9.970267655	11.16136725	11.11298698	10.46883172	11.445424	10.38421837
Z001E0090	-7.996564776	-5.635503124	-4.040426873	-3.883455947	-4.711785232	-5.217169899	-4.962447618	-4.588639623	-2.944552179	-4.918213468
Z001E0091	4.128140209	5.443031031	3.522634014	0.670708823	2.021592239	1.861342404	4.64407689	2.149561854	1.48920195	1.732104561
Z001E0092	-2.311461	1.916981603	-3.435118747	-1.483188783	-1.028943902	-2.07692796	-7.741399532	-1.742717939	-2.900263443	-1.88332608
Z001E0093	-7.763995607	-3.536330859	-7.964931327	-6.850381872	-6.301355616	-4.99276009	-3.640215124	-6.186797255	-7.572684162	-7.038951822
Z001E0094	2.006183469	3.670673108	1.028940833	3.221280677	2.143731036	2.358128478	0.812544458	1.7792412	0.402835807	1.32090622
Z001E0095	-6.607473732	-6.310153753	-4.495120353	-3.838476025	-5.827232416	-4.420120413	-9.217760272	-4.858623697	-4.326393489	-5.036899472
Z001E0096	4.823988671	6.109247806	4.437678786	3.201148464	4.358389531	2.976574504	6.34502017	4.278729435	5.94042693	3.434120739
Z001E0097	1.857691421	3.287954393	2.364553222	-1.067780641	1.200628458	0.436154583	-3.593144392	0.128188033	-0.918233165	-0.264599204
Z001E0098	3.046784259	-0.617098658	2.238483017	4.358895416	4.146843732	2.717621822	4.937919735	3.644475729	2.064667995	3.207104477
Z001E0099	-9.777264771	-10.20053846	-11.56457585	-10.89968143	-11.23486788	-10.4698483	-7.503461557	-10.59011449	-11.96111438	-10.58928477
Z001E0100	2.567981518	-1.064194137	0.870683021	1.115337841	2.28350755	3.267051457	5.696926756	2.09775829	0.100643228	1.72401062
Z001E0101	-1.152471617	-2.807389459	-0.652642121	-2.010190644	-1.085211339	-2.36206273	-6.438443113	-1.515401448	-1.126720024	-1.977516995
Z001E0102	-1.05321927	-0.150156068	-0.763662605	-2.643580583	-1.750904828	-2.726102922	-0.376571848	-1.92171158	0.274751074	-2.249248617
Z001E0103	2.83043191	0.819072656	-0.186041013	1.009823878	0.9178116	0.184621729	3.24586385	0.740760122	-0.697677852	0.498495929
Z001E0104	-6.681150495	-9.767292076	-6.370378318	-5.277263124	-5.970058487	-7.571706279	-1.68710605	-7.18549205	-8.877828533	-6.514563174
Z001E0105	3.278470207	5.973724625	4.929758094	2.893440276	2.349704387	4.776956506	4.387111561	2.883800281	3.798022309	3.869664472
Z001E0106	4.458678697	7.749703469	4.323629833	5.068080976	4.168450347	4.747694644	7.200453562	4.862942536	7.013743451	4.546131519
Z001E0107	4.862598009	3.819103293	4.610423842	6.10342478	5.423409114	3.828315713	4.660537776	4.87488099	3.908402631	4.970275402
Z001E0108	0.39298385	4.835951353	3.073408084	3.443628402	3.005187393	2.650153385	1.927261336	2.795968893	2.708756386	2.385367046
Z001E0109	6.541839369	8.274312456	5.146018023	6.372021836	6.633005899	7.351089199	3.31121894	7.600767394	6.934659209	7.097679209
Z001E0110	-2.466811704	-1.945962207	-3.015885872	-1.474645969	-2.672467742	-4.235001998	-5.257512931	-2.478706065	-1.146532234	-2.261267232
Z001E0111	0.131715547	0.522404458	-1.112925794	-3.517640186	-0.983661036	-2.807753491	-0.412015273	-1.776440121	-2.790056271	-1.636533371
Z001E0112	-4.757832601	-7.096939797	-2.833703803	-4.264265589	-4.886870139	-3.133088656	-7.010918236	-3.607147321	-4.906505789	-4.025407859
Z001E0113	1.973157942	2.656409286	5.168289292	4.265923483	3.413477947	3.173468275	0.922183377	3.487033079	1.941749996	2.653604689
Z001E0114	2.785863744	1.874343506	0.089998322	1.167556905	1.415532853	1.443820702	1.690978209	0.26058842	1.976791625	0.712041805
Z001E0115	1.249943234	-0.861292777	-0.409417577	0.573361881	1.508544446	1.283778062	4.044793685	1.929405652	-0.198733873	1.299126704
Z001E0116	4.007084848	1.933618303	6.500682138	5.476895981	5.282171841	4.33357657	3.383035896	4.273361064	5.248225533	3.978289373
Z001E0117	1.386965991	4.257469554	1.943591018	2.018940051	0.428461772	1.822860287	0.27863927	1.372003454	4.301680682	0.67780238
Z001E0118	2.018039323	2.345578654	4.664791626	4.104352219	3.579305162	1.965748664	1.022664773	2.635349548	1.840683305	3.103824653
Z001E0119	3.248847965	2.998965298	2.411661149	2.534138077	2.879428569	1.465322311	3.621219135	3.044992136	2.766518827	2.323132588
Z001E0120	-1.08642539	2.682081726	0.070907781	0.037875982	-0.28418409	0.220997408	3.133389939	0.535487495	1.974077934	0.546287815
Z001E0121	5.468678215	1.132669234	5.041407836	4.31047624	4.154143287	4.943264412	2.844215192	4.100699141	6.257550198	3.877215426
Z001E0122	1.162874017	0.421008817	-0.709357032	1.200579219	-0.179393243	-0.737391173	4.850537808	-0.70291027	0.81699321	0.112345929
Z001E0123	3.920932178	9.102178215	4.846561949	4.993466029	3.801329297	3.594890257	6.258438682	4.543751153	3.805562139	4.134719808
Z001E0124	-8.888560203	-9.411065089	-10.7223003	-7.985118067	-9.119259303	-9.80525332	-4.433779306	-10.08980348	-10.47595316	-9.140019737
Z001E0125	4.415428791	7.860797536	5.169315895	4.699897919	3.190175901	4.631008396	8.764568196	3.197376125	2.301093111	4.015971269
Z001E0126	-4.309730036	-4.553461751	-2.437280412	-2.376375343	-2.047209754	-2.644076413	-0.364986731	-1.636248794	-3.654751788	-2.191617355
Z001E0127	4.177278235	1.475161057	3.44132979	2.790150807	4.511897189	1.817095482	4.149809977	3.163412988	2.13874705	2.69805907
Z001E0128	1.798210246	2.707499338	1.611676729	1.202933637	1.709645994	2.106140147	5.769458663	1.445223087	2.574340879	2.068009334
Z001E0129	10.15779626	4.439942028	6.66938123	5.405427954	7.658379142	8.365171302	10.87623213	6.98812199	5.518391357	6.97540365
Z001E0130	-2.515849306	-0.656203603	-2.56849795	-1.508923515	-2.298553796	-0.833793908	-2.438232726	-2.319249846	-1.50260609	-2.144603789
Z001E0131	4.376430636	4.88437247	5.950972034	6.34841042	4.010499206	5.413164352	7.761623479	5.160845902	6.51546714	5.026537255
Z001E0132	-2.751146765	-2.994684643	-3.774285954	-1.938105587	-3.82134127	-4.495067668	-7.756317552	-3.080043861	-1.843944928	-3.515765035
Z001E0133	2.764955854	3.719087795	4.640980928	3.590384243	3.121453461	5.275406627	0.850168191	3.651480549	2.564105848	4.05728801
Z001E0134	-7.775722091	-8.009250441	-6.898369439	-9.750387541	-10.10074388	-10.18626775	-8.591519161	-9.955385826	-9.966577054	-10.10767272
Z001E0135	-1.03475538	3.464357716	0.793894445	-0.927006716	-0.110024084	-0.627975893	3.722070877	0.148321552	0.592606831	0.210231414
Z001E0136	-7.554649906	-3.629882149	-5.477335398	-6.589776025	-5.772984001	-5.643151914	-1.229255774	-6.166566764	-7.273224184	-5.996325303
Z001E0137	-0.720012731	1.55137797	-0.257213885	-1.383603143	-1.355926578	0.299318669	-3.627926401	-0.887449319	0.600582881	-0.499032949
Z001E0138	-2.428652183	-2.547542786	-2.015569177	-2.482488883	-2.916483366	-3.452845903	-6.457730803	-2.359551314	-3.222099189	-3.370069311
Z001E0139	3.901187434	2.642297336	3.295368259	2.922711819	3.088711672	3.356583722	-0.936757743	3.184090736	4.773151357	3.889250543
Z001E0140	0.029553041	-1.190879035	1.22792109	-0.917347059	-0.296196022	1.5649396	3.57686548	0.286977868	-1.207420317	0.158178431
Z001E0141	-2.157924637	0.489154286	0.210481388	-1.210164867	0.278063022	-0.205957908	3.160714732	0.170112414	-1.594777762	-0.239670184
Z001E0143	3.335240557	5.499048118	4.166318574	2.908018545	2.469552675	-0.039673556	-2.206118756	1.697773957	0.926874483	1.895228716
Z001E0144	0.17523665	5.811500681	2.617441858	0.381820969	-0.608182243	0.361078464	5.939618923	1.490290291	3.480037525	1.2683597
Z001E0145	5.23971595	9.473605186	2.164768379	5.47742573	6.085798424	3.47328731	1.025397392	5.152481796	3.090647104	4.382795075
Z001E0146	1.533341257	3.04843199	1.418853351	0.674294964	0.622282051	-0.850836846	3.850446749	0.239792677	-0.536948261	0.142613629
Z001E0147	-6.866996182	-8.740821234	-8.140333733	-7.862665949	-6.728041471	-4.708732649	-7.035177169	-6.956706971	-7.684381684	-6.248751517
Z001E0148	5.306422088	8.232793042	5.490244433	6.683072593	5.742691785	5.921920154	8.495946353	5.966127551	4.335003519	6.287148404
Z001E0149	1.102594764	0.923632463	0.539706417	-1.317464193	2.084850036	-0.087473905	-0.00975537	0.755539667	-0.200833145	0.177421349
Z001E0150	-7.578068857	-9.167466147	-8.685728121	-9.043814323	-9.201140946	-11.53262848	-8.580208906	-9.453795579	-10.18130272	-10.30630688
Z001E0151	-3.667043675	-4.011991264	-4.859977281	-4.394768074	-4.788753525	-2.605978353	-5.040644396	-4.551608449	-5.201451673	-4.134319175
Z001E0152	-1.770542396	-1.32264769	-0.443641812	-2.379928612	-1.37236336	-1.607107403	-0.124739312	-1.921603312	-0.013872921	-0.967235914
Z001E0153	-0.057777896	1.97427949	0.047352188	-1.147053373	0.211218788	-1.089709957	2.622375219	0.220840794	-1.053536539	-0.561079073
Z001E0154	2.403019977	-0.198967988	0.233460812	-1.88952035	0.58814308	0.44290173	2.179847621	-0.461163102	0.426357647	-0.612281728
Z001E0156	4.726914525	6.574732025	3.238619141	2.866253772	5.186279359	4.030323634	4.5342156	4.689071852	5.898358709	4.216619821
Z001E0157	0.863568833	1.242044769	0.525331994	2.332430661	2.090055485	2.780043872	1.247411784	2.039037759	0.490627895	1.644872532
Z001E0158	-4.734092388	-3.129799927	-3.607194517	-6.360929471	-3.941989811	-4.459447106	-1.356086704	-4.508611139	-5.847205718	-4.981697658
Z001E0159	-1.65945622	-1.364496118	-1.631168713	-1.973612116	-2.306998952	-1.083724109	0.124082397	-2.273594787	0.184941584	-2.033103341
Z001E0160	8.333733187	11.34328124	10.33439806	9.750892739	10.01098205	8.584138145	6.901381026	10.10627686	12.32979277	9.939251739
Z001E0161	3.602100758	5.778869242	5.473965827	4.726340738	4.671447907	4.767135732	4.329615867	4.408107872	2.659662968	3.886488473
Z001E0162	-5.426000209	-5.062178969	-6.631355879	-5.040265996	-4.101714233	-4.798446558	-9.791464127	-3.857480635	-5.574892335	-3.955113573
Z001E0163	5.484559628	6.589471316	4.31955456	2.848735736	4.3629218	5.598817826	2.545749981	4.599584413	3.209499115	4.102080858
Z001E0164	-3.413078735	-0.443225891	-1.672020441	-1.196024145	-0.81161526	-1.005078491	-2.275489254	-1.405615788	-1.979508871	-1.57502027
Z001E0165	3.820793969	1.404291064	-0.222577181	1.167558829	1.688761664	2.422597416	2.436034401	0.983732247	-0.561912283	1.293487448
Z001E0166	-0.399692854	-4.439875022	1.200896777	-1.621177374	-1.981426094	-1.6670314	1.347377928	-0.863885041	-2.618590578	-0.906402286
Z001E0167	-6.820691973	-6.893558659	-6.329842605	-7.091226529	-7.260928194	-6.479391139	-8.263404815	-6.672264731	-6.466682097	-6.775812533
Z001E0168	-4.152685227	-2.806144167	-5.794333541	-3.93887851	-2.886971848	-3.988526029	-2.085827064	-2.935087976	-4.716413156	-3.167415724
Z001E0169	-3.926655611	-5.427739861	-3.910616468	-2.893705437	-5.283529907	-4.552744299	-1.051287633	-4.269691763	-2.128676064	-4.475717922
Z001E0170	-2.272845993	-2.210709521	-1.632046481	-1.837642592	-2.276546179	-0.952150622	-4.822434955	-1.736512364	-2.746198406	-1.126409521
Z001E0171	4.730344665	1.820876477	3.284070472	3.054341628	3.486850192	3.804276869	2.312422266	2.198241148	3.467140068	2.398118018
Z001E0172	-3.467453266	-4.058887693	-4.536461593	-3.023975222	-3.544449485	-2.854974557	-1.466370958	-2.940724198	-2.024415897	-2.575463058
Z001E0173	4.981408109	8.461040251	7.706684454	6.224278673	6.294575465	5.8904582	6.642058725	5.733943434	5.41751441	5.159949421
Z001E0174	0.875484387	2.478297661	3.674859525	0.939548445	1.068937633	-0.796628899	0.136865299	0.603010076	0.780805796	0.937175375
Z001E0175	-0.203477953	-4.916824011	-2.431232249	-2.784107002	-3.025097582	-1.582677138	-6.315144187	-2.542892303	-4.061679239	-2.61757087
Z001E0176	2.175265511	4.504918088	1.012104863	1.526513782	1.668938831	0.760238049	1.292837984	2.313264619	-0.360879601	2.255997752
Z001E0177	1.468309871	-0.53277461	3.0337587	3.640310517	3.184347359	1.867485373	5.621597341	2.295809282	4.133175106	2.316979541
Z001E0178	6.696976456	4.347812703	6.327330095	6.778094572	8.103045509	6.835250136	4.350966084	7.503616228	8.615160742	7.393039652
Z001E0180	-8.972349937	-9.569567142	-7.200929396	-7.285855402	-7.998607475	-8.692615848	-11.7466548	-8.416528989	-7.814470174	-7.641366
Z001E0181	-7.763728326	-11.19106125	-8.9181721	-10.77882794	-9.49610674	-11.29416541	-10.03003793	-9.687386277	-8.030996679	-9.790235415
Z001E0182	1.404976952	1.687669637	1.21087926	0.045832798	0.859908614	1.86626229	-0.574219937	1.570771987	2.301695098	0.999806328
Z001E0183	7.622832302	9.13230056	8.319208254	9.271742938	8.542716365	8.524136862	13.35562542	7.982142964	6.800455262	7.822410411
Z001E0184	1.005549201	1.482080965	1.066628941	-1.296077767	-0.077850456	0.258289533	-1.800384827	-0.720710048	1.751427374	-0.440577044
Z001E0185	-5.378225281	-3.063656958	-6.605793657	-5.645089549	-5.147647082	-6.937008759	-4.457244021	-5.705157302	-3.22376607	-6.016977818
Z001E0186	9.308414245	8.706843611	7.331355855	9.537154806	9.430885474	8.339246043	4.793815414	8.220148578	7.830101605	8.342272233
Z001E0187	-6.158716331	-3.543213975	-4.606509579	-3.732044687	-4.576788451	-5.22677848	-5.23832957	-4.569615831	-6.05643663	-4.668907542
Z001E0188	1.077989503	1.356830437	-0.580241661	-0.961708878	0.153274187	-0.188848321	-4.818313803	-0.550276385	2.296777467	0.037933564
Z001E0189	3.732729569	1.188954056	5.39656192	4.918615459	5.02861914	4.473926433	6.639209406	3.906638053	2.396943185	3.721208401
Z001E0190	4.750896486	4.285120114	3.342169601	3.767681207	1.277278186	1.152083314	-0.584011668	1.978952127	1.455962365	2.234661041
Z001E0191	-9.469996221	-12.44487426	-7.613417902	-8.379530091	-7.875309786	-7.104932294	-8.288613135	-7.786798398	-7.251307882	-7.929167915
Z001E0192	10.74864162	12.74266526	10.41430854	11.78223524	11.36417967	10.11390363	7.154921282	11.68604036	12.76365104	11.49655535
Z001E0193	-9.72691441	-12.74078068	-9.790790186	-12.44572865	-11.92048027	-10.97351636	-13.01863134	-11.13215164	-12.3841971	-11.63611877
Z001E0194	-1.476008401	2.256159753	-0.092107728	1.718733145	2.00442417	2.352749099	4.768972554	2.107463266	-1.269195208	2.041787332
Z001E0195	-2.863278417	-3.311581246	-3.488060036	-4.798958871	-4.318526452	-3.264899119	-7.229757518	-3.785612308	-1.809102259	-4.017926325
Z001E0196	4.931393175	5.747496398	1.092310338	3.588210441	4.159203306	3.046226377	4.301797379	3.284201698	0.86767419	2.871183242
Z001E0197	3.792049874	2.618273513	4.104420253	3.420314611	4.862062601	2.696273871	5.859870212	3.96647903	4.818341647	3.605153583
Z001E0198	-1.343456362	1.879333497	3.050545091	-0.217912294	0.293934587	-1.782838383	4.702327752	-0.883463421	1.749038708	-0.84572669
Z001E0199	-2.851580642	2.191699279	-0.810227914	1.754540049	1.464686948	1.542172414	0.158851166	0.907653517	1.223871987	0.478880795
Z002E0001	3.751865597	3.882201155	1.802203473	4.521436456	9.083522574	3.458550704	5.767658784	3.9979179	4.501101396	4.893694244
Z002E0002	9.08045276	7.034793535	6.637673402	9.082556665	10.9204633	10.3292902	8.318139448	8.172609268	8.400194543	7.568447898
Z002E0003	-0.422967889	-1.408948763	-0.706719536	-1.70622784	-4.596411817	-0.545822862	-3.021021452	-1.882583697	-2.006295321	-0.506914057
Z002E0004	8.877378763	9.299780878	10.79362557	9.13764022	6.95184799	8.058161335	11.42550034	9.305511105	9.233355336	7.930883019
Z002E0005	-4.387024224	-5.950705527	-2.836848965	-4.883054656	0.200847253	-4.921462591	-5.159430519	-4.23744662	-4.326534375	-4.955964478
Z002E0006	6.408656682	8.062672742	6.416688001	6.7594788	2.378141643	4.684973381	6.456216267	5.921171188	5.739361828	6.142114512
Z002E0007	-8.719685126	-10.4716816	-7.588881335	-8.300091936	-12.01330469	-7.548503402	-8.132286678	-8.970528571	-8.514175461	-7.996209017
Z002E0008	-1.606844588	0.53515179	0.762386476	0.468208598	2.636815572	0.496911805	0.992358237	-0.043922544	-0.375111735	-0.129642677
Z002E0009	-5.526351624	-4.801763033	-5.978253678	-6.110441778	-5.819180341	-7.752055685	-5.274489892	-5.5721819	-6.79581357	-6.251411787
Z002E0010	-1.750149633	-5.907328161	-3.29254182	-1.777774596	0.624937888	-1.437090546	-4.079980413	-1.795502599	-2.162958303	-3.968096399
Z002E0011	-3.170841086	-1.722225511	-2.958767923	-3.386532787	-4.041906175	-3.365398636	-1.19059984	-2.943515519	-2.323972469	-2.17555341
Z002E0012	-6.981814252	-4.689940649	-9.232732487	-5.259374549	-6.563165261	-5.635593598	-4.669893351	-6.607618699	-6.456142643	-6.845714658
Z002E0013	5.900258176	4.499321857	2.964351028	3.922285375	2.467795409	5.538044565	3.269826131	6.413334452	4.662605762	2.870816459
Z002E0014	-5.36668149	-3.327377938	-5.830824994	-5.722120702	-9.677195613	-6.704188824	-6.640373823	-5.707526229	-5.966447164	-7.779463368
Z002E0015	-2.615552591	-3.277200008	-3.474343757	-0.335142287	2.125988879	-2.055115387	-2.354318189	-2.402077551	-0.535958379	-1.447302772
Z002E0016	6.371474971	8.808450337	4.22356066	7.239074104	7.056544991	6.326223165	6.070036478	9.025650888	6.914270718	8.052338373
Z002E0017	2.735172835	1.076956471	-0.68169025	1.219996833	3.27420905	1.823000119	2.128869469	1.092820982	0.686346804	0.244618575
Z002E0018	-0.075971342	-1.417856609	-1.350519866	-1.103497693	-3.107575114	-2.228155952	-0.499699045	-0.62506001	-1.541830507	-2.619303639
Z002E0019	7.709520995	6.706145886	6.962391041	7.341672466	8.519727503	7.80343015	6.628903771	6.438070946	6.349099716	7.150539241
Z002E0020	0.983403471	0.817025902	0.279687294	0.390183332	-1.757373239	0.947532797	0.248903487	1.18001769	1.225057754	0.220810674
Z002E0021	-2.96246353	-3.694886	3.585349044	-1.551784528	3.542438707	-1.681070666	0.312185778	-2.069490423	-1.055484701	-1.419709744
Z002E0022	0.678952083	3.378377552	1.13132421	1.626161518	4.751067025	0.09166163	1.858256569	1.426767037	1.011087003	0.19214304
Z002E0023	-0.162097761	1.019678159	1.68615806	-1.001266467	-3.015849688	0.645538122	0.824069279	1.219228553	-0.28431373	-0.921028095
Z002E0025	7.778681929	9.729567593	6.122781197	8.501455341	11.49935044	10.43815689	11.81539479	9.52453809	9.551230378	8.384256344
Z002E0026	1.404220605	-2.597724282	-0.955870713	-0.822393152	0.939950828	-1.951596597	-1.576303034	-0.660773478	0.000800319	0.512321099
Z002E0027	-2.544698633	1.536314113	2.058912425	-0.191289616	4.500359308	-1.630054783	-1.628010118	-0.778695586	-1.237258339	0.463890547
Z002E0028	-7.52052157	-9.485827519	-9.569123637	-8.062265696	-9.232675933	-8.637557931	-7.346469446	-8.143979713	-8.353648463	-7.191997798
Z002E0029	5.597899483	8.623277479	3.698592926	5.599611089	3.555914564	4.74632462	4.8372722	6.988321253	6.524635931	6.904739294
Z002E0030	6.837485008	5.042176402	7.627536537	8.175217223	7.035294776	7.516087063	9.656256029	7.427715519	8.530173213	6.522063125
Z002E0031	-7.720968261	-6.796348036	-5.816105737	-6.938804702	-6.176806232	-8.727744217	-7.418414134	-5.367607698	-7.487560924	-6.828531374
Z002E0032	5.256967072	3.284504873	0.864029026	3.383492765	5.577497262	4.589172145	3.422760928	3.906314106	4.055470337	3.510933367
Z002E0033	0.081626808	-2.488614837	-3.828851889	0.407330573	1.857687705	-1.023128537	-2.066547664	1.710146806	-0.775788834	-1.964097899
Z002E0034	9.36902166	4.502725998	5.668967646	8.044791498	7.205667556	7.020502943	7.815154705	6.766059351	7.742991927	6.78499235
Z002E0035	0.258495123	-1.848510145	-0.456769197	1.160645038	0.433954751	0.33891453	1.066424003	1.944898568	0.521221471	0.957772605
Z002E0036	4.837814132	6.984770987	3.645699699	3.582341345	8.150701669	5.016931365	3.458504268	3.958837674	2.887389322	4.199842657
Z002E0037	3.617150625	-0.038729503	3.239017297	4.010766451	4.29526202	4.353157827	5.700505166	2.470086589	3.956631781	4.151054563
Z002E0038	3.469185179	5.034787811	4.129905953	2.543761697	5.729107371	4.548050124	3.253908974	3.784812419	2.758336532	3.871493702
Z002E0039	0.695579271	1.096533871	-3.204540971	0.139999338	-1.611120456	-1.3502619	-1.628205933	0.433098647	-0.445830798	-1.653929125
Z002E0040	2.221096148	3.322139544	4.283023469	3.198383732	3.178346439	3.338636964	1.297947344	2.650658431	3.047768795	3.450099222
Z002E0041	1.932735247	2.065485112	1.201212385	1.928175067	-0.835189865	2.393705583	0.72016248	2.098527746	2.656881927	2.266942666
Z002E0042	1.724266923	2.310112067	2.553730971	0.133916136	-2.166267675	2.707818889	3.296486042	1.595996343	1.669353642	2.72989268
Z002E0043	2.898346728	5.507011935	2.874468266	2.874653362	5.608592323	2.210061381	0.655772335	2.661650603	1.670671337	3.956419878
Z002E0044	-3.405867863	-0.074624001	-4.215680774	-3.248572183	0.00501516	-1.571727409	-2.721063849	-0.093325923	-2.841180807	-1.364975316
Z002E0045	-0.796892001	-2.267208622	1.734382884	-2.082041391	-4.93599648	-2.210202485	-1.909209658	-1.289238756	-1.688431927	-0.830680624
Z002E0046	-6.259860186	-11.23743617	-6.289217258	-7.300199759	-10.949791	-7.126429624	-4.97590664	-7.106567192	-6.428610037	-5.710130504
Z002E0047	0.971089622	0.254640499	-4.505626792	-0.438477381	1.988996935	-1.103501516	0.083702942	-0.487447987	-0.345909593	-0.576296739
Z002E0048	1.934500342	4.270219164	4.206478717	2.08086882	0.107595409	0.543354673	1.085991639	0.681875308	2.320121502	1.908902242
Z002E0049	-1.625443714	1.017636366	-1.728024987	-2.134987076	-5.390234558	-0.527666603	-3.242731194	-2.603026685	-1.884129163	-3.173089844
Z002E0050	-1.311299987	-0.106702397	0.78810815	-0.016597732	-1.766252961	-0.752038764	-1.027751897	-0.14252067	0.681602313	0.110167835
Z002E0051	-7.705018902	-10.90936523	-6.330798659	-8.80559517	-6.826525581	-7.515762937	-6.43657264	-8.612086191	-8.063289678	-7.064599236
Z002E0052	4.718358114	1.722194849	4.494488463	3.969761167	7.638762013	3.661059865	4.156797316	4.569307068	4.729136446	5.177338362
Z002E0053	1.824943794	2.150534105	4.165770332	1.349257224	4.701241091	2.779079296	3.396868219	3.579463831	1.42300257	2.11468258
Z002E0054	-7.428782428	-10.97452295	-8.612059406	-8.034531323	-10.52475594	-9.096841127	-8.848537688	-8.863879478	-7.839957344	-6.734815364
Z002E0055	-5.033244351	-5.275850583	-4.235627121	-4.855444203	-4.413286665	-5.63933862	-4.369994022	-5.368707775	-4.325582652	-3.49033347
Z002E0056	-3.216775745	0.712311336	-4.474817911	-2.807516878	-4.782576741	-3.567395316	-2.847470714	-0.583065081	-2.456862583	-3.021470123
Z002E0057	-1.146083528	-4.778988847	-0.07551174	-2.14477266	2.482240527	-1.818501396	-2.63463614	-2.292291772	-2.2085387	-2.399564473
Z002E0058	1.765405638	1.075435319	-0.989080249	0.697834689	-1.815016105	0.53890741	0.321735216	0.227504555	1.467375988	1.196616586
Z002E0059	-1.339433464	1.784356551	0.49668682	-1.688770912	-2.629717817	-0.790844481	-3.307061162	-1.343512925	-2.200838701	-1.384561874
Z002E0060	-5.543634723	-6.686885456	-9.110862723	-6.731251857	-9.519845375	-7.234779094	-9.533762424	-7.806411712	-7.298004189	-9.918505448
Z002E0061	-0.54460717	2.678069645	2.094197266	-0.743527739	-0.943686449	1.208932509	-0.792722118	0.389316712	-0.563765974	-0.721660883
Z002E0062	-1.388430523	-5.992941106	-2.812347676	-1.569957522	-5.35431041	-1.366584778	-5.33917372	-4.443903426	-3.11253203	-1.91106878
Z002E0063	6.585523279	6.768535165	7.104860047	6.245880961	8.154926802	7.466755866	5.844704657	4.349801925	5.643888528	5.571076406
Z002E0064	-4.424308154	-4.191655948	-5.492902099	-4.343034824	-1.043563633	-5.322035357	-4.303499275	-3.762013446	-4.25256554	-3.41311987
Z002E0065	1.217279139	-2.216727274	-1.206486278	-0.375421021	0.8737969	-0.156006961	-0.844526879	-2.177363137	-0.875607578	-0.262241556
Z002E0066	8.993168337	8.854010456	7.739416986	7.37819802	11.0228793	8.26850292	9.260317651	8.245815928	7.278570244	6.768124167
Z002E0067	-7.942910027	-6.849268669	-11.09973262	-8.358164089	-5.169892707	-8.006857434	-9.131426102	-8.025163	-8.182678716	-9.637336175
Z002E0068	4.487424136	8.619230663	6.266470878	6.503523359	5.562308448	5.716564009	4.62612045	5.889532287	6.060171987	6.041199968
Z002E0069	-10.05002681	-13.64730684	-9.772653922	-9.116593079	-11.95577319	-7.294374105	-7.546851957	-9.352535473	-8.792323202	-9.493647318
Z002E0070	5.523242287	7.170067278	10.601104	8.232089519	10.6009064	8.547542473	7.465331433	7.432958795	7.344392628	9.023438951
Z002E0071	1.176574139	0.155974998	1.727762952	1.021267589	2.711402897	1.640258693	1.881399489	0.807978418	1.458272468	1.292624332
Z002E0072	7.051142836	9.370032111	4.546126766	6.801893327	5.946535622	5.026086859	5.498492274	8.64379349	5.875210482	5.44220224
Z002E0073	-1.977998283	-1.93547352	0.295727784	-0.308773671	-2.795895706	0.46387327	-1.463290937	-1.430280068	-0.280925316	-1.205589058
Z002E0074	3.812056941	2.029927407	2.10586891	2.97120048	-0.796843391	3.865972196	4.269577066	2.720445452	2.588984868	3.917126648
Z002E0075	5.386599121	1.30739888	2.665397634	4.097264893	0.279200872	3.850061046	2.362514921	3.714342772	4.026519686	2.556601993
Z002E0076	-7.164499202	-7.223917254	-4.95825193	-6.859311233	-1.256286137	-6.205080334	-4.211486551	-3.205300003	-5.941079675	-3.806521731
Z002E0077	-6.682907688	-8.967126767	-8.000358254	-8.474650202	-6.179879598	-9.992548219	-8.394858107	-7.372293341	-9.295523669	-10.54147724
Z002E0078	-0.707893244	-4.086029864	-2.606489998	-2.187257	-5.68308699	-1.374887025	-2.423569714	-1.698290667	-1.513760939	-3.212747582
Z002E0079	-16.7756298	-13.36309018	-17.20754682	-17.00954522	-18.71560511	-17.73603535	-15.57173682	-17.03048056	-16.73967228	-17.24020591
Z002E0080	-6.179607665	-1.526333278	-4.118766978	-4.625995181	-8.416819738	-3.841628887	-4.282302286	-4.740459983	-5.28010656	-5.904409349
Z002E0081	-5.468411391	-4.430221666	-4.753802087	-4.409372507	-8.701391726	-6.063808392	-6.392701884	-5.909151673	-5.882569445	-6.443497812
Z002E0082	7.673904314	7.16388301	6.146599347	8.157785845	4.881386873	6.861865796	8.856667523	6.97525465	7.260052358	6.444872363
Z002E0083	-0.388221557	-3.273833636	-1.051943462	0.247099936	-1.836588003	1.491526945	-0.519315455	0.137969389	0.540438198	0.56057883
Z002E0084	2.253015031	0.612553434	2.550882613	2.00623818	0.768726358	1.895880506	1.3491371	0.561541832	1.943808121	2.779722026
Z002E0085	-0.524350627	-7.494169278	-3.307330297	-1.449121764	-5.10861936	-0.087538402	-0.420852227	-1.654596624	-1.215412406	-0.540955639
Z002E0086	2.88728366	4.607069576	2.697348416	3.815778444	3.66643377	3.023696933	6.568769239	5.305832771	4.805802559	3.68297649
Z002E0087	-3.642920825	-3.488209806	-4.77039424	-4.159819604	-8.126077718	-4.068158919	-2.49753322	-4.171336647	-4.874531811	-4.870602398
Z002E0088	-4.112851157	-0.617672478	-0.907598028	-1.837312459	-1.929821321	-2.543286238	-0.355714377	-2.095089099	-1.417147804	-1.159303802
Z002E0089	-3.06474572	-4.502635111	-1.599610961	-4.163476885	-3.908248716	-4.258643744	-5.045071995	-1.352684557	-3.681583314	-3.540930919
Z002E0090	2.774407315	4.916994188	4.034719945	3.144157094	3.538083589	1.569781871	1.916829	2.367113269	2.770582448	3.442023518
Z002E0091	-1.644506972	-3.789932069	-1.843342005	-2.688717728	-4.596996904	-3.101821372	-0.430869191	-3.014460931	-2.487103598	-3.278456989
Z002E0092	5.741746984	4.05514801	8.149061668	6.260855731	4.282114923	4.990090048	3.711914899	5.502751559	5.036509252	7.163855305
Z002E0093	0.21335529	2.270911662	-3.574205834	1.06732851	4.226293948	-0.254557599	0.625396323	-0.176539538	-0.351859319	0.255402043
Z002E0094	-9.587794127	-11.30019367	-8.296110086	-7.764131642	-6.948599155	-7.698716813	-9.955030025	-9.94235523	-8.629396212	-9.524450012
Z002E0095	2.734668957	4.328326944	2.22164946	2.688749061	5.632377106	3.218872603	2.131692634	3.054930607	2.49813384	3.723389478
Z002E0096	0.523062804	1.252039474	0.405719632	1.155208551	-0.548336471	-0.329213017	2.127374767	0.68022134	0.409395451	0.509218275
Z002E0097	3.310764319	4.393603032	4.847337548	3.852184568	2.433909256	3.77468154	2.52497697	3.086837122	3.836650898	3.596915365
Z002E0098	8.184139364	8.34353046	1.918909588	7.138533233	11.08230215	7.786731189	8.861292939	7.717517736	6.716334719	5.960892177
Z002E0099	-1.871317215	-2.083400163	-0.87462922	-1.271839485	-2.480630438	-1.445827447	0.492104512	-0.972868348	-0.955870126	-0.661672255
Z002E0100	9.364373525	13.16591504	10.16616007	11.81739134	12.01419444	12.98278937	13.00311328	10.04958974	11.61600293	12.53018625
Z002E0101	7.091571338	8.073028876	3.411497205	5.362983664	9.838053008	7.633548507	5.014149071	5.68309812	5.559135802	6.210595342
Z002E0102	0.01722053	1.070313754	0.538589258	0.510264799	-0.827687438	0.996518703	0.58204179	1.440875094	1.391655246	0.438989695
Z002E0103	-8.598422763	-5.200507547	-5.406998107	-7.461990906	-8.825072875	-6.117203199	-5.091127801	-6.385694327	-6.115287281	-6.931005159
Z002E0104	-5.764233708	-5.048713464	-7.858394767	-7.193709099	-11.49285504	-5.538660233	-5.578443203	-7.029535638	-7.152234435	-5.975786433
Z002E0105	3.030780279	5.778039002	4.371558362	3.926550998	1.369020694	3.60106822	2.68394643	4.518836595	2.852294012	2.831177247
Z002E0106	-14.2159551	-9.484502671	-10.56406569	-12.15461135	-12.94874421	-10.5762051	-10.41766985	-12.67471384	-12.6948598	-11.60700829
Z002E0107	5.425741115	0.003178255	3.316908711	5.024049745	8.027211305	3.459928743	4.706139321	3.933144586	5.049322845	4.636836456
Z002E0108	-4.784404969	-1.689660664	-4.254938181	-5.238321739	-6.722841662	-5.640254413	-5.349985204	-4.449034801	-4.129641577	-4.635787623
Z002E0109	2.490500514	0.934958985	3.750029077	2.79278265	-1.056602641	1.35880381	1.943315649	1.831816313	1.500184513	0.955004896
Z002E0110	-3.970355702	-3.902352385	-2.495448362	-1.905296886	-4.783847574	-1.787336984	-2.801046353	-3.139634848	-2.957908929	-1.715586741
Z002E0111	9.921204924	6.64249978	10.57211678	7.985433305	9.757725953	7.044295326	9.70819669	8.615374387	8.2934266	10.41758208
Z002E0112	-6.947062892	-6.412548544	-4.554681004	-5.03771181	-0.27229707	-7.591890691	-4.310713535	-3.605776137	-5.699123968	-6.968346039
Z002E0113	-2.176586556	-0.582091136	2.212251991	-1.575550079	0.303537453	-3.429445897	-2.950030117	-2.720848303	-1.615191224	-0.703864219
Z002E0114	-3.271774275	-4.40646415	-2.07250987	-3.513284328	-6.801132837	-4.382108882	-2.339631728	-5.283850945	-4.308596474	-3.854797515
Z002E0115	4.45424875	4.326477997	8.076298201	5.236154996	9.088769435	6.623507925	8.268536499	5.962106784	6.053152281	6.948122495
Z002E0116	-3.114876989	-7.438596412	-5.239713836	-4.81821755	-2.500227023	-3.949034232	-5.471587635	-3.968410614	-4.782555364	-4.064544701
Z002E0117	9.819758674	2.706482449	8.716828563	9.189754612	7.128033556	8.139593184	8.952607999	6.733449841	8.08286995	7.183762081
Z002E0119	3.748507172	3.395240069	0.803071942	4.957275602	3.275735792	3.409186928	6.458417498	3.540316074	4.037140575	2.548877151
Z002E0120	-0.521087795	2.019257436	-1.393708292	1.354297482	5.589750663	1.963524543	0.329818796	1.267082899	1.127450582	-0.921877315
Z002E0121	-1.860632564	-3.037087446	-2.529821589	-1.620269559	0.937823848	-0.636702942	-2.057654442	-3.36547891	-2.208455735	-1.864540088
Z002E0122	-1.24785763	0.430760294	2.371856049	-1.051684456	2.009202051	-0.265111611	-1.673661487	-1.353946187	-0.714082112	-0.75882932
Z002E0123	-5.195136907	-2.045481596	-9.053454492	-5.991524893	-8.920426994	-4.471229815	-4.108304268	-7.424617808	-5.99340579	-5.295033028
Z002E0124	-4.729031338	-4.584237449	-4.699029403	-3.694794284	-0.126264841	-3.078593048	-4.569874739	-2.90079012	-4.396505253	-5.379606847
Z002E0125	6.413347085	1.086424483	3.482755007	4.595469845	2.523908014	5.908360627	6.144146224	4.23194445	5.24148834	3.555889314
Z002E0126	-9.488934331	-12.29930882	-9.840069025	-11.10365516	-8.953137008	-10.05882463	-12.20881385	-10.71698295	-11.60150652	-11.72293276
Z002E0127	9.633712957	9.370588302	15.29672045	11.1598045	12.01177052	12.08316162	10.28049056	8.885772777	11.55566888	11.52333408
Z002E0128	2.348330247	-1.737056861	5.561708777	3.304056048	1.362868501	1.87131397	3.944327015	2.097806075	2.305068416	2.740301597
Z002E0129	5.53692051	4.404201487	8.98472897	6.196175795	4.212365261	7.457996445	5.244473716	5.762303641	7.087175951	6.211018406
Z002E0130	-16.76038057	-16.34110386	-20.11250542	-18.07917646	-14.11294765	-17.0951851	-16.46592838	-17.94127376	-17.30459602	-17.55532711
Z002E0131	8.565937681	9.486919812	4.880160046	9.781033639	13.01334219	8.771930191	10.48374579	10.07705556	9.717835684	9.309279691
Z002E0132	0.762402246	2.213183067	3.459726244	1.964146579	0.875615497	0.748437964	2.129932731	1.119173108	1.524538201	1.952812288
Z002E0133	-1.883952668	2.363735069	-2.821969793	-1.719301037	-1.94941202	-2.024712593	1.102216745	-0.055395165	-0.241050633	0.485080133
Z002E0134	-11.39639407	-8.479275302	-14.59611472	-10.06985858	-11.67055709	-9.626752371	-10.22516094	-10.75108686	-10.25041841	-12.71379418
Z002E0135	4.928021337	3.28893009	4.368087901	2.910332756	1.559365754	3.85032619	3.489157554	3.279714433	2.947009144	3.889528206
Z002E0136	-9.538722506	-13.64837159	-6.19164487	-10.56808481	-6.859344032	-9.635692642	-11.33353824	-9.949289713	-9.870902627	-8.313413006
Z002E0137	2.370218147	3.972765202	-0.372487719	2.101141628	-1.362657159	3.356508445	2.814097457	5.289934279	3.342578555	1.409289645
Z002E0138	-1.758557524	-4.912083257	1.752822117	-1.147738485	0.50051066	-2.11488364	-3.186286793	-0.341525577	-1.134616172	-2.108044096
Z002E0139	5.460346738	4.916954847	6.842443747	4.761912982	3.914868255	6.41082241	5.58405539	5.473411978	4.99991837	7.199486299
Z002E0140	-3.391506495	1.448520844	-4.762118237	-2.968338016	-4.131889961	-2.209753879	-3.671305698	-2.210330962	-2.496940248	-2.068111896
Z002E0141	7.039793204	9.129500831	3.800070821	6.373462462	4.41442666	6.238376223	6.028932053	6.970905201	6.534521744	8.305461272
Z002E0142	13.24516016	17.72508592	17.28297454	13.95288028	12.9282036	14.51137447	13.25274245	15.08505476	14.38747004	14.60354613
Z002E0143	1.06936717	-1.586633635	-2.888103271	-0.754085252	2.168875881	-0.276438999	0.038507164	-0.079578826	-0.832954367	-0.523448945
Z002E0144	2.175129286	0.501136418	-1.883614691	1.769522107	3.726827399	1.346768628	-0.784847667	0.050046909	0.956475718	0.359324478
Z002E0145	4.580663591	4.353198405	9.798115643	6.211069489	4.050729086	7.020233592	4.057260177	7.39748857	5.758472268	6.860392674
Z002E0146	1.6971365	1.890048166	3.568175009	2.568219129	5.001943932	3.210191862	1.519105031	0.802334029	2.405511601	1.250520787
Z002E0148	-2.211323832	-2.077507008	-3.616498159	-1.631497835	-3.437892886	-2.649098718	-3.27598304	-1.284144123	-2.57169698	-1.068581791
Z002E0149	6.511776944	9.239778155	9.528816517	6.265023026	4.849540097	7.415867628	7.148388642	7.098972008	7.611553024	7.403333708
Z002E0150	1.562793027	-0.273970252	-0.464702881	2.265520053	2.033206631	0.867515792	1.786660187	2.161595965	2.264133149	0.373418017
Z002E0151	0.927713403	0.490021338	2.979613616	2.803844702	6.040019988	1.455948678	3.95804098	3.300824098	3.2045692	2.550276048
Z002E0152	-14.61326525	-8.893160508	-10.64250244	-11.33089939	-15.98655941	-12.44621644	-13.03199835	-11.69888686	-11.8527423	-10.79019838
Z002E0153	6.091340156	5.841912464	6.545216195	4.761354757	8.187450175	5.986902788	6.459455766	4.841475655	4.692529587	4.215406199
Z002E0154	8.255819372	5.125478641	8.836765841	8.897940729	5.970631867	8.010651229	8.37684862	6.276951008	8.822224316	9.018670651
Z002E0155	-1.525248647	-3.206824847	-0.070640231	-0.853770182	-3.296243447	0.943227754	-1.15018196	-0.50583483	0.369997402	0.539291678
Z002E0156	4.600839948	4.525754088	7.524612944	5.684331728	4.243370885	4.460765645	2.812633602	5.006819103	4.409244581	5.463200029
Z002E0157	-5.377541999	-1.509388264	-5.600307947	-5.787754506	-1.817196805	-6.684699951	-6.837233087	-4.140958909	-5.614989802	-4.731336748
Z002E0158	-6.329573958	-5.112881242	-6.549828438	-6.075584944	-1.900227246	-5.486364666	-6.122755104	-5.968467767	-5.079225447	-6.515750651
Z002E0159	7.46691788	9.759810482	8.139552937	7.126932196	11.67458203	6.782684084	8.025383527	7.902182065	8.078075552	8.66930507
Z002E0160	2.066806225	3.696250565	4.502207513	3.534266156	0.132664233	3.609097138	3.676045222	2.535152059	2.489358308	1.952157556
Z002E0161	-3.35580444	-0.496559806	-2.701730021	-1.434933741	0.015013007	-1.312230584	-1.190084929	-2.18671943	-2.351473266	-1.348918958
Z002E0162	-3.868226731	-5.793764304	-6.293216918	-4.752587559	-8.080703056	-5.424631986	-5.318345396	-5.066265202	-4.81248833	-3.790224459
Z002E0163	10.22858583	9.012870113	8.554388393	9.165886965	8.481111804	7.801266262	9.396305989	8.446643952	9.111733928	9.235732518
Z002E0164	0.111145498	4.271587771	1.816486795	1.109202954	5.354763783	0.906632712	1.045150492	1.464941053	1.408000041	2.905077915
Z002E0165	1.656875457	0.499609109	1.471583863	1.115449236	4.151239598	-0.645447813	0.093973084	1.285880704	0.768592765	0.416392301
Z002E0166	1.827291648	3.690520904	1.458137033	2.871740183	-0.486177872	2.818147531	-0.031281161	1.351976775	1.202153626	1.566795917
Z002E0167	5.530922521	4.872755566	3.257492994	4.945938855	4.83401049	6.389411479	4.187015368	6.345819396	5.747859847	6.176263703
Z002E0168	-1.747158029	-0.22344226	-2.505467636	-2.481348978	3.082367065	-0.812702633	-2.55478489	-0.84125957	-1.808924376	-2.263995575
Z002E0169	-0.29440841	-0.719183291	0.597959453	-0.060848413	2.431221442	1.840459363	-0.600594901	2.67904907	1.200221755	0.207881547
Z002E0170	-6.468663432	-5.685800112	-8.692852167	-8.069486273	-5.923714787	-6.836399972	-6.891835016	-8.497031017	-8.457539326	-6.550731111
Z002E0171	1.604742117	2.240917461	-0.664229689	0.847638325	4.251827886	0.720674455	0.138730211	2.248264179	1.782698693	2.922092598
Z002E0172	7.76609064	11.11969773	10.47983314	9.220862936	5.204506638	9.398046585	9.292403111	9.217501217	7.91261332	8.931858045
Z002E0173	-1.545685051	-2.601150628	-0.480684069	-3.009144856	-3.188100098	-3.551091735	-0.975022875	-1.816131485	-1.438268842	-0.923456217
Z002E0174	-12.02286588	-12.24871738	-9.866764795	-12.05801754	-7.11702494	-12.61201297	-11.58872483	-11.99537814	-10.92200614	-11.73827539
Z002E0175	7.202007848	7.161307802	7.902671072	5.741053642	5.021326177	6.856140739	6.171367535	5.738685844	5.681217349	6.26900841
Z002E0176	-8.877314161	-12.43806276	-10.87461287	-8.655726435	-5.052990605	-10.34082284	-8.802932772	-12.28248992	-10.52724504	-12.31401487
Z002E0178	2.398384287	0.097496071	2.176787907	2.295763557	0.454390899	3.378322276	2.453813157	3.202327732	3.591242737	0.785032784
Z002E0179	-0.710287426	-2.084109856	-3.292584058	-1.235124394	-2.048954612	0.958258885	-0.247290151	-1.541107061	-0.936621257	-1.480376464
Z002E0180	-2.014459675	-0.496373707	-1.415487388	-1.418459428	1.016309194	-1.555023581	-2.612431823	-2.989437172	-1.078986131	-0.274294561
Z002E0181	2.205674424	0.794098656	2.674807083	1.19637816	-2.454365307	-0.069254802	-0.824844783	0.379018433	0.294856088	1.658922449
Z002E0182	11.44246928	8.293296916	10.4868385	10.26945269	6.804158085	10.12786751	9.56248216	10.29055964	10.27007895	10.51816939
Z002E0183	1.916177567	0.251863406	-2.113191394	0.024635807	-2.564028437	-0.183307158	1.792753789	-0.266514011	0.50677473	0.560128102
Z002E0184	-13.67565713	-15.64745039	-11.72694619	-12.5859642	-14.54583736	-12.43355982	-14.11596716	-12.93981225	-12.39356449	-13.64443076
Z002E0185	-7.811106382	-12.06495561	-11.16163067	-9.246779533	-11.73023744	-7.176663974	-8.018024636	-7.179867043	-8.76064199	-7.97971593
Z002E0186	-9.763820824	-8.231264913	-7.307709218	-8.475021133	-11.42975143	-8.82734862	-6.615930116	-7.935554364	-7.354929467	-6.432578589
Z002E0187	-0.249989244	-0.016134654	-0.889010464	0.031190583	-3.118384755	0.879153591	1.959312138	-0.182303484	0.176522531	-0.052929514
Z002E0188	-1.36127508	-1.96264739	-0.895127725	-0.346186042	3.187007371	0.73931644	1.163932681	-1.683416704	-0.512364267	0.986180838
Z002E0189	2.294894879	5.737905335	4.590873565	3.513510903	2.816465938	3.964764018	4.148999614	3.724878307	4.102020708	2.007116097
Z002E0190	-8.53556667	-9.355171695	-5.568073026	-8.717586095	-10.92144022	-8.721416563	-8.812191898	-7.668490618	-8.485009951	-6.469829254
Z002E0191	0.402963637	-2.887976084	0.028251689	-1.540005042	1.230436867	-1.939291019	0.492195926	-1.124971311	-0.430148312	-1.574776215
Z002E0192	0.17487752	-0.050186615	-1.764640062	0.389778518	3.016108675	-0.494086868	-1.104511476	-0.331057669	0.017362647	0.903159946
Z002E0193	-8.562903763	-6.319369215	-6.530775896	-7.059939906	-3.821974419	-8.150359606	-8.192452232	-9.4463943	-7.685707896	-6.758320322
Z002E0194	-3.609448491	-1.781916091	-4.8595078	-4.410775146	-6.05935337	-5.802015168	-6.597970613	-5.071038357	-5.524716835	-4.312320498
Z002E0195	8.295885154	4.491517206	7.597451319	6.75397129	3.581371988	7.71150214	6.466175656	7.100994356	7.536560305	8.390422411
Z002E0196	-0.425043088	2.156411584	2.67558963	0.659270281	-1.092982381	1.085518583	1.252252067	1.78795243	-0.222596524	1.030634924
Z002E0197	-5.511431562	-2.881145095	-5.528598476	-6.278149586	-6.638956456	-4.773245082	-5.139146599	-6.445777141	-7.004561289	-5.774563557
Z002E0198	6.074143744	7.181915937	4.298325957	5.252451002	0.543233087	3.271002656	3.231645455	4.966055416	4.41274508	3.897324929
Z002E0199	-2.629438032	-8.757686934	-7.344586295	-3.949737957	-7.916975784	-4.57052553	-3.823884682	-6.740377489	-4.193632431	-5.305190514
Z002E0200	-0.592835344	0.355739711	-2.879409005	-0.603784363	-3.903329103	-1.498722354	-1.886889815	-1.805228452	-0.860223694	-1.236610388
Z003E0001	2.040908211	1.940327276	2.446533172	1.611388309	0.594912176	1.155885393	1.695603392	2.900648731	3.049062264	1.022755759
Z003E0002	-0.668561417	-2.225773097	0.294717566	2.710292989	1.825420155	-0.283085489	1.996130157	-0.55092368	-0.477313645	1.784917934
Z003E0003	-6.676609753	-4.798084193	-3.744724385	-3.850819278	-3.850363207	-3.961283271	-5.858952077	-2.645558803	-1.933408594	-2.600173008
Z003E0004	4.808401985	0.085510306	3.240774521	-1.802616698	2.760566627	1.215064224	0.961240346	0.75311392	-0.336424754	0.940648621
Z003E0006	7.283810935	9.092852537	8.4333713	6.562976926	9.40041083	7.390767127	8.009207149	9.025557054	10.85338848	7.51807694
Z003E0007	-8.452744668	-5.725235303	-3.247509965	-7.813315534	-2.726285348	-4.11910593	-3.622499852	-4.365469796	-6.624835654	-4.120617334
Z003E0008	-3.973239888	-5.751742638	-5.68998377	-7.727196447	-6.118031437	-5.931186827	-9.038149641	-6.310771836	-5.460246145	-5.349042489
Z003E0009	-5.38329906	-4.560746484	-0.417390405	-1.757692101	-2.059505653	-1.372856061	-1.638237903	-1.600453524	-2.93000905	-2.449630442
Z003E0010	-2.091591389	2.001884651	3.370189206	0.867847659	3.439586872	1.407899341	0.255794342	0.928970857	1.112260905	1.995646353
Z003E0011	0.671785995	-4.235442776	-3.075993429	0.89220007	-3.537374909	-2.703969911	-0.955072074	-2.7260567	-4.042337975	-2.345158104
Z003E0012	0.648548379	1.603636491	3.257306617	2.669447583	2.489184623	2.653637837	2.130657528	3.034441932	2.745444278	2.575617388
Z003E0013	4.533746992	3.644261507	1.46267287	4.238002998	-0.476759854	-2.152508867	-2.080754283	-2.359057535	2.030016497	-0.16788266
Z003E0014	10.35115507	7.456113359	7.936637051	5.656524734	9.08438987	8.00617303	7.725059798	8.770730994	7.777348262	7.525702668
Z003E0016	-2.598177276	-1.220177421	-3.04401658	0.627816256	-2.197590632	-3.230309847	-1.807479053	-2.764227395	-3.246588769	-3.117157035
Z003E0017	3.247826073	2.028438938	2.172464348	-0.684044441	1.927991399	1.254224271	0.654108723	1.941986153	-0.095091385	0.009744635
Z003E0018	8.485115778	7.480201573	7.045752725	10.1844556	7.973562847	7.901770683	7.928899442	5.442166305	6.719981548	4.859947
Z003E0019	0.65374312	0.888171241	1.948138481	4.0886896	4.048719801	3.375347538	5.725320941	3.520528193	2.342690394	5.463507055
Z003E0020	2.293662462	-2.819603141	-0.009956015	-4.525496753	0.386134866	-0.280705746	0.469967778	0.327849861	2.133987021	0.673350137
Z003E0021	-2.432699572	0.222134897	-2.49762653	-1.948660716	0.168592524	-0.06177075	-2.90441164	0.105283543	-2.247651578	0.510531474
Z003E0022	2.367791179	8.343491144	7.201927406	6.15437851	4.839065839	3.275590409	4.164234099	4.549766739	4.265749265	4.818853122
Z003E0023	8.140405595	8.812603387	8.928275035	3.953358854	8.186068075	8.29422552	6.456440861	7.613627177	8.16738418	6.704048252
Z003E0024	-6.745746244	0.879440882	-4.257020333	-5.233041436	-3.647675975	-3.620069725	-3.684842713	-5.116627538	-2.442913586	-2.617467674
Z003E0026	-7.587770339	-5.552974633	-9.205254566	-9.842708713	-8.061758572	-8.101876252	-9.311979181	-7.992607626	-10.1018717	-8.486169145
Z003E0027	-3.39291093	0.488411244	2.79631826	3.392590946	1.520621235	0.396206189	1.057199703	3.020907749	4.016241219	1.429647765
Z003E0028	-1.601769428	-4.489044037	0.074568535	-0.804565675	-1.430668176	-2.147721831	-2.893949712	-3.701868486	-1.990490669	-1.468580567
Z003E0029	-14.72204585	-15.39701253	-13.83178637	-11.22096254	-12.87329456	-11.51651795	-12.26965676	-11.53857301	-11.08853506	-13.04064386
Z003E0030	-5.693732015	-1.660157411	-1.557669081	-1.508051809	-3.533941295	-2.321262931	-0.468459433	-0.766782349	0.217426171	-2.47337278
Z003E0031	6.894524079	10.21861591	4.513908971	3.198738257	5.59597256	5.40801302	6.382826897	3.561468189	7.913745319	4.239804336
Z003E0032	-5.49707358	3.615407324	-3.432579318	0.629434159	-0.058891025	-2.057989927	-1.336244956	-0.955517101	1.493797727	0.98127463
Z003E0033	1.553156023	7.874252684	4.303122544	8.091222781	5.543146843	2.705724512	4.296318116	4.336218785	3.798017791	5.004366267
Z003E0034	6.484173453	10.38110427	9.252456758	9.880402364	8.856204107	8.566529737	8.328630856	5.882688036	7.680956812	6.842838167
Z003E0035	3.012410722	5.119415753	3.976626696	3.751793099	4.949585853	3.249153531	4.428347733	3.733019446	6.414273224	4.465339726
Z003E0036	-6.631976641	0.252057757	0.019170811	-5.120752204	-0.091460369	-1.949224254	-2.018466841	0.705118811	0.680899385	0.152311563
Z003E0037	-3.232089573	-7.05766818	-6.506201978	-7.756099689	-5.023482429	-5.742941482	-5.351931061	-5.934438116	-5.491011172	-4.769876163
Z003E0038	-1.433976118	-7.5892698	-2.145083464	-3.19623894	-4.534040114	-4.010943513	-5.37062992	-3.250266993	-2.33384143	-2.641586011
Z003E0039	6.33975319	9.305736667	7.430319617	10.58955763	7.991174905	7.323174086	6.269815943	6.391468753	5.048804346	7.194628041
Z003E0040	6.25532386	5.548610571	3.883880011	4.634100823	5.023434614	6.754425554	6.021576309	6.339296276	4.028948802	5.264520259
Z003E0041	-13.27349203	-20.37020434	-14.81397916	-17.10372431	-16.53796288	-16.49278296	-18.59906365	-16.95672189	-15.73096865	-15.37557321
Z003E0042	-2.379261525	-0.787391124	0.217020141	-1.197853081	0.94028663	2.875744915	3.587215149	3.175772447	3.12142697	2.127035864
Z003E0043	5.947241569	6.530266858	4.859260167	2.394708902	3.953157206	3.266226431	1.716462362	4.750228207	5.31105989	2.235987039
Z003E0044	1.141471322	-7.94120028	-5.320730015	-8.397651015	-3.929204523	-5.593791913	-7.008414687	-6.079336091	-2.848691728	-4.214820274
Z003E0045	4.647452754	-1.413667957	3.246686262	2.754087999	2.193679797	1.483425395	1.126681484	2.851403113	1.435865995	2.03906786
Z003E0046	5.639681558	2.015638093	1.476102767	5.985133675	3.963445151	2.62964134	4.755951997	3.413675354	2.622800293	3.246217064
Z003E0047	-0.384033785	-2.333085721	-2.257312408	-4.32403115	-3.609704611	-1.701461544	-3.212673447	-3.270982066	-4.753586853	-3.888765166
Z003E0048	4.966940596	4.691185253	5.723955852	3.860510309	8.014931019	8.602020653	6.871144959	6.745421395	5.6377279	9.588427561
Z003E0049	-5.858692758	-6.328657443	-2.809946862	-3.631514081	-2.48184316	-4.541556014	-3.036945264	-2.485237548	-1.137533674	-2.870443816
Z003E0050	2.242488661	2.123388502	2.997881043	-0.68226387	2.346245801	3.574266073	3.110343217	3.183504587	3.771930934	1.433948249
Z003E0051	1.129754888	-1.891450342	-0.337926165	0.988691182	1.165364469	-1.538746241	0.559700938	1.592617348	1.946741006	-1.277909242
Z003E0052	-5.287348641	-3.368470095	-2.233686258	0.393507063	-2.793024552	0.251189147	-2.52914014	0.695934102	-3.332159491	0.915159312
Z003E0053	-0.717747233	-0.519386565	1.364746091	3.545635981	-1.873969802	-1.602244566	-0.591257611	-1.176295765	0.902306715	0.039586392
Z003E0054	-7.420825964	-1.794100161	-4.927300694	-3.042203152	-2.760822677	-5.153463754	-1.85474464	-1.606808263	-1.551869112	-4.715859424
Z003E0055	-0.632657494	-2.300060929	-3.891864735	-0.789969698	-4.016025797	-3.011379013	-2.735034237	-1.112668446	-1.057697002	-2.31993758
Z003E0056	-0.478789843	-0.093645127	2.389093271	0.098640299	-1.466514877	-0.424439716	-2.034911091	-1.378088322	-1.963707763	-0.24264727
Z003E0057	-1.042390023	-7.227201764	-4.543311697	-0.377518326	-4.343013367	-4.009866709	-1.545081456	-2.767866425	-2.956778954	-4.317067268
Z003E0058	-8.951374951	-2.310354743	-6.922944251	-0.629950488	-4.733801	-6.258317625	-3.661586444	-4.261238468	-6.30166253	-5.501192342
Z003E0059	4.22986054	-1.143570762	2.754777172	2.097185893	0.004981052	2.148881008	-0.82569872	0.117431232	1.219099016	-0.284606979
Z003E0061	-10.6771757	-4.845451944	-5.514281487	-6.108254732	-6.454133123	-6.831421908	-6.406491078	-7.613504324	-5.317570938	-5.922993399
Z003E0062	2.152861941	-0.349801755	0.129925508	3.568167339	-1.971464974	-0.562332077	-0.38341983	0.671866279	0.405801446	0.688361002
Z003E0063	-5.935665243	3.241924977	-3.026095721	-4.137549885	-2.347206681	-1.679640343	-1.241229059	-0.072534925	1.06134957	-1.439528753
Z003E0065	5.097541626	7.871692436	6.026397506	6.768002854	5.187569927	5.060694306	5.85401741	5.920358811	8.020838476	4.203384881
Z003E0066	5.485552127	4.447115677	4.422946921	8.10996046	2.41935117	3.690541989	1.873540577	4.853775148	4.482356484	4.879939199
Z003E0067	6.107280597	4.652781871	0.334416418	0.762796041	5.012482901	3.362784364	3.878389657	2.992148334	1.282851681	2.605020159
Z003E0068	5.01184832	-0.714941189	4.300410729	2.524795751	2.857220948	3.930045161	3.304554367	2.710216858	1.756036479	3.489844432
Z003E0069	7.635393611	11.31133975	8.628761178	5.638533136	7.175795589	4.079540923	6.003792331	6.245965108	9.227139411	5.790049846
Z003E0070	2.561740453	4.681934327	2.765948058	4.613826603	6.024049178	4.432146408	4.1652143	4.956152476	3.431617198	5.876857907
Z003E0071	-0.379042809	0.503255146	-3.156208517	-3.14011934	-2.787322424	-3.302236492	-0.580263177	-3.178222958	-0.103672213	-4.396670194
Z003E0072	6.754201893	14.26965118	10.72447432	13.49760189	8.457605432	9.069578616	7.956476829	7.552645347	7.345986712	9.165015806
Z003E0073	-2.791894383	-1.500354887	-4.096183202	-3.078764397	-0.387663926	-0.593026122	-3.939749915	-0.679629338	-4.034092998	-0.632487674
Z003E0074	-5.160671628	-4.850720648	-3.001598039	0.436981753	-3.032981713	-4.9873932	-2.617673003	-4.929036539	-4.453737498	-6.203371671
Z003E0075	1.200299846	3.499423633	-0.868556345	-0.693010235	1.132100362	0.31279706	-0.312391739	2.864579707	2.958276577	1.247792516
Z003E0076	-2.811843171	2.530189049	-0.352122381	-0.959577215	1.527510571	1.374775347	2.185550045	2.308942234	2.054102051	1.697209348
Z003E0077	-7.762529348	-12.13855641	-10.22219845	-9.378597282	-9.165159884	-8.802448425	-6.52947548	-8.761529427	-10.17102009	-8.902815787
Z003E0078	-12.18209322	-3.061819996	-4.429650616	-10.77363202	-4.471473696	-4.253316	-6.126794472	-5.304846543	-3.859695338	-6.031086053
Z003E0079	5.422413998	7.142622626	7.817511387	5.507913383	5.919327296	6.746596394	7.124241001	8.514628585	6.430226991	7.153558008
Z003E0080	2.590232802	0.534358826	-3.308158742	0.726284835	-2.950100932	-0.745375857	-0.277865944	-3.802775032	-3.819146601	-2.31876277
Z003E0081	4.10347832	-5.319277455	-2.499106213	-4.12933846	-1.368969343	0.275152992	-1.716437786	-2.691444149	-0.903591947	-0.293528293
Z003E0082	-7.608893459	-5.440395679	-6.248071999	-4.402983458	-6.137817948	-5.581261565	-4.906152613	-7.04872989	-8.917078093	-8.520452298
Z003E0083	-3.253224434	-4.487891615	-7.584792903	-4.600255126	-5.215580702	-7.956326046	-6.484753863	-7.701762992	-4.83695419	-7.372669423
Z003E0084	3.425504289	3.019666435	2.192416453	1.593943524	-0.529242576	0.871155884	-1.491688664	0.797966025	-0.410904238	0.830108412
Z003E0085	2.31824827	-0.198465055	3.057562526	6.491965408	2.433877115	5.261019432	4.122641292	5.082252589	4.3115111	4.630721028
Z003E0086	-7.573747052	2.030681328	-2.200741126	-2.598424491	-1.443213018	-1.352539735	-0.784228768	-1.061703105	-3.83591808	-1.37527585
Z003E0087	1.480910787	-4.556580473	-5.918447304	-0.977503492	-3.650313249	-2.236274444	-3.005573606	-2.322471578	-1.986594556	-2.962426755
Z003E0088	-5.674139483	-1.061429203	0.440665144	-0.145825728	-2.145344083	-0.58604836	-3.454572243	-1.170719002	-3.922307304	-1.802634238
Z003E0089	-3.305957217	-1.232493374	-1.410407164	-1.931181106	-1.128204227	0.268881607	0.647363248	0.521636061	1.857862479	1.539178456
Z003E0090	5.118399314	5.747860619	2.613140957	0.449924888	6.925106227	6.436961991	2.967996874	4.172562949	3.021738281	5.475879083
Z003E0091	-8.144555082	-5.944942125	-7.3678961	-8.707007515	-5.859506698	-5.255281306	-5.594101492	-6.55894771	-7.400569857	-6.396106609
Z003E0092	-7.467897299	-6.622479694	-9.944082369	-7.760077878	-9.165645444	-8.92551763	-10.3207413	-9.966256826	-9.61863814	-10.78548361
Z003E0093	0.95775068	4.70696635	5.007814176	1.633639617	4.944098118	3.278234971	4.729096488	2.493793627	2.269684218	3.115360459
Z003E0094	8.948647603	2.10509526	8.138018511	8.074529006	5.670631273	8.072372797	6.8366865	7.834548991	7.34522888	6.413874868
Z003E0095	-12.15247374	-6.253740515	-7.593469124	-8.480259119	-7.140946554	-7.55229622	-9.831954335	-5.944742231	-6.680175316	-7.08728071
Z003E0096	1.186602489	11.9977869	8.099340436	9.303224803	6.778924558	4.49866646	3.994898781	7.670628359	5.696254894	5.304556455
Z003E0097	-3.57170744	-12.28743257	-3.789240355	-10.1493193	-6.404588003	-6.555687999	-5.557455181	-9.23285688	-7.049282597	-6.102961189
Z003E0098	8.318225328	7.588677341	7.563902206	4.235822027	6.234493831	5.245075241	3.8276918	4.574261926	7.321136899	6.524826718
Z003E0099	-3.409332537	0.266305485	-4.492382124	-3.573963085	-3.660846886	-1.935705399	-3.658082703	-4.102784345	-1.635744594	-3.83562088
Z003E0100	-2.68151567	-2.089411476	-2.260132477	-0.581885506	-1.413842924	1.69702268	1.693056819	-1.377543267	-2.958255387	0.56262894
Z003E0101	-1.762316692	-2.411456512	2.091046859	-2.593698144	-0.516550503	1.072264524	-0.005023327	-1.639835056	-1.580261334	-1.556229289
Z003E0102	2.189266328	-2.801012587	-3.899928574	-0.399641787	-2.674114375	-2.184852	-1.247066181	-1.72541105	-0.968593966	-2.21713773
Z003E0103	-1.26944518	-9.459345116	-2.953492251	-3.851531049	-6.076343152	-6.088175183	-4.621486016	-5.423737006	-4.528223387	-6.53685494
Z003E0104	-13.7878044	-8.184239595	-9.10677045	-11.27481769	-9.457348522	-10.00726429	-12.27114794	-10.31276646	-10.23299108	-9.728668259
Z003E0105	4.295312203	-2.349246556	-0.865105782	2.44918973	3.461615489	2.031369338	3.052048724	3.564828035	1.041824608	2.726408706
Z003E0106	-1.309780996	-3.802565539	-0.304652922	-0.168530924	-1.207536171	-2.17674826	-1.607645277	-2.155228169	-0.129995283	-1.930358493
Z003E0107	-1.538139322	-1.034173372	-3.703226884	-0.459532375	-5.15262167	-3.97839749	-5.439521046	-3.719115797	-6.110645784	-4.647321191
Z003E0108	-4.342036654	-5.884237025	-6.273142356	-1.293076495	-7.141756624	-7.332228584	-7.046212844	-6.270560105	-4.490670546	-6.145403306
Z003E0109	0.765950774	-4.472660515	-2.579006535	-2.425047727	-1.028007402	-0.317192291	-0.546642127	-0.086444053	-2.901135072	1.110023398
Z003E0110	1.680184392	2.511291523	-0.41074166	-0.551222878	3.03629732	0.872468807	-0.705919415	0.592611049	-0.153082338	2.071767161
Z003E0111	-0.191513846	3.027839685	2.367277391	3.008635353	2.041130809	2.900296085	1.166725526	2.740405042	0.337484287	3.334894977
Z003E0112	-4.077888451	-5.813946768	-1.52505628	1.957292098	-2.91089251	-0.998336871	0.832840393	-1.913761492	-3.950273392	-1.292420726
Z003E0113	3.703853531	2.215476189	5.464824288	5.455620697	2.845468572	2.898565879	4.274794387	3.076043396	0.909312202	2.676912003
Z003E0114	-2.997831302	-4.816452245	-7.047291994	-4.091243935	-3.513056861	-6.470392889	-6.952344668	-4.532775265	-5.793572948	-6.445528613
Z003E0115	-2.162287404	1.009503292	-1.832547149	1.61022094	2.53339183	1.935842587	1.626904726	2.850015245	2.779967087	2.258427805
Z003E0116	-1.969930464	-8.797391734	-6.09333931	-5.140514592	-6.025631723	-4.333423136	-5.615029213	-6.704704045	-3.792761948	-5.766849386
Z003E0117	3.950143708	-2.767738923	2.804554475	0.559563761	0.876001948	2.216760639	2.698378884	1.486678529	-0.545974194	2.547993294
Z003E0118	10.49491154	7.772871681	10.66133417	11.69294626	8.462619112	8.558014536	10.58931731	9.834842136	8.804779604	8.265372661
Z003E0119	8.981085356	3.542053889	5.908557564	5.187093287	4.86355387	3.505210899	5.937148074	4.194070329	3.020427816	3.859304751
Z003E0120	-1.858138136	-5.339791543	-1.504280447	-3.20401135	0.389424236	-1.406806089	-1.41321118	-2.277937075	-3.89543057	-1.115506533
Z003E0121	-6.516219137	-1.080957456	-5.290375732	-5.694724117	-2.977602435	-2.729583758	-1.25426777	-1.519309848	-4.005470613	-3.22911527
Z003E0122	5.304039088	-3.934292949	-1.869527928	1.546747008	-0.347024506	-0.973983221	0.699920451	-2.855113773	-3.520090809	-1.202094049
Z003E0123	2.856565111	0.227809363	0.876986052	0.143511056	0.24896827	1.285440511	3.022849682	0.504909834	2.899106664	3.164478956
Z003E0124	2.101790074	-0.250047639	4.301215971	5.761211989	3.7241452	2.244420472	5.929109085	4.93934048	6.686443313	4.167761859
Z003E0125	6.126930394	2.747564553	3.994047818	8.552497845	2.579360326	2.784077399	5.501220714	5.314115557	5.339913883	3.00245575
Z003E0126	1.174687819	-1.487847885	-2.405993409	-4.281370536	-3.381758324	-4.323520814	-5.058129799	-3.908437497	-3.259671373	-4.124553978
Z003E0127	-1.488191107	2.506335165	5.101263947	-0.67428559	4.661646836	5.082117768	3.040554407	3.115502754	4.06948325	1.975283446
Z003E0128	-3.917242255	-0.367543958	-1.182124751	-0.144407012	-0.601595144	-0.967473002	-2.824873059	-0.261546681	-1.521356552	0.340138479
Z003E0129	-5.126467858	-2.657595246	-1.200236292	-2.111403168	-2.454877504	-1.30073441	-2.128576456	-3.180997695	-2.064813318	-2.903765571
Z003E0130	-1.517454011	-1.91420808	-0.564450358	-3.231537007	-0.354844895	-2.363451013	-1.750703144	-0.256119368	-0.421732928	-0.16161634
Z003E0131	-8.94986568	-5.34159902	-6.977753823	-2.556649794	-5.072174304	-5.481108927	-5.206793791	-4.095152091	-5.795503438	-6.437309736
Z003E0132	0.982185681	3.157423988	0.62248547	-1.563306059	-0.165414348	-1.148546118	0.55552737	-1.334473765	2.662942382	-0.481012682
Z003E0133	-0.775252034	-5.710006717	-6.057701947	-0.664481297	-3.731531579	-5.457016935	-3.82559001	-3.820867672	-5.352415265	-4.063503452
Z003E0134	-8.743930323	-5.217897625	-7.453991692	-9.931792986	-8.759588662	-7.868953214	-8.345466824	-8.914408535	-9.40662848	-8.780272338
Z003E0135	7.107574379	6.425387152	3.08519911	2.822571101	5.21571442	6.747731537	4.187979696	3.90403405	4.666770931	5.011532098
Z003E0136	1.450051585	-10.02006704	-6.055066397	-1.629082797	-4.501390387	-5.595005445	-4.582073041	-4.545585658	-3.597667725	-3.914858466
Z003E0137	0.134555946	3.016814226	1.449008314	-0.811704813	2.166305894	2.681321953	3.497104221	2.081384129	0.11007018	2.858300622
Z003E0138	9.228179034	6.259302159	6.276069352	7.626962307	8.058538157	6.439339882	8.121654778	6.313471414	7.356253872	6.851171393
Z003E0139	3.195064394	5.788567473	0.955865029	4.343665141	3.034400445	2.157578559	1.674964752	0.215774217	2.887537067	2.370659114
Z003E0140	13.33694264	9.01619452	7.477264147	9.199930547	9.466519947	10.67078915	9.277300705	11.02423485	11.02392656	9.897654458
Z003E0141	1.016390279	-0.726301031	-0.833976902	-2.769701876	0.075661908	0.069420086	-1.754967568	-1.874317444	-3.268398984	-1.264814415
Z003E0142	7.946596498	6.079005533	8.851891012	12.58686374	8.789431002	9.487979589	9.395611035	8.403032161	7.96453967	7.854365467
Z003E0143	-4.727464585	1.861829872	-1.930935647	-2.35156078	-1.744273183	0.05046362	-0.774261247	-1.559689921	-0.499033611	-1.446089471
Z003E0144	12.64872063	6.677244461	8.041403595	12.80865895	9.757608759	9.153433771	9.941741126	9.98360277	11.07424413	9.778829052
Z003E0145	-1.325002194	-2.636127119	-0.922016942	-5.059268898	-0.133583021	-1.779762637	-0.736096508	-2.385533119	-4.432038552	-4.534867891
Z003E0146	4.871866851	4.411085023	0.529052194	-1.921056511	2.996267673	0.687078973	3.163836365	0.895586629	4.075952327	2.933953016
Z003E0147	-7.239325791	-5.79052588	-6.72496908	-7.114522231	-6.416131748	-5.537185987	-8.105775377	-5.738431762	-8.539496464	-7.019692365
Z003E0148	-7.537961229	-5.22637103	-3.956885527	-6.817453672	-7.114591251	-5.806391485	-7.073284721	-4.92191093	-6.605045001	-6.800962888
Z003E0149	-1.236014008	-0.761125359	0.535629037	-2.268000019	1.873846889	1.563343853	2.48340783	3.045879536	3.505187645	1.788819579
Z003E0150	-1.992884313	1.530903882	0.926883694	0.289347367	-0.051085381	1.146979721	-1.596851701	-1.154288717	1.330434676	1.049028134
Z003E0151	-0.6419751	-6.127115007	-2.68635313	-2.094537462	-3.305918426	-2.601347363	-3.837149765	-3.691982527	-2.418505949	-2.831510431
Z003E0152	2.691352513	2.22793615	3.997166902	3.037963658	4.7237328	6.379126231	6.353298211	6.187693024	4.866023083	5.941592065
Z003E0153	6.057119789	-2.104392035	2.164319115	3.248275134	0.111989041	-0.283740266	-0.131568006	-1.599553812	-0.128553877	-1.644296737
Z003E0154	2.541349796	3.41918958	7.134730171	8.134187776	7.315824845	7.042215463	8.503863854	7.751424394	5.078384322	5.981324465
Z003E0155	0.657345186	5.206766248	2.704286461	1.203507441	3.218761239	2.622074744	3.669246024	2.302887148	3.853733928	1.42106081
Z003E0156	-0.034417857	0.169303918	-1.417696191	-3.600650381	0.036021464	0.16728138	-0.268900945	0.930299575	1.323993253	-1.798377703
Z003E0157	2.657829008	6.707385392	9.657949308	8.259620528	7.083040363	7.069788467	7.154345781	5.647768152	7.401410424	6.253999721
Z003E0158	8.110213614	8.011665595	4.456850484	6.279968984	6.227731802	4.803988987	6.341090722	5.066704638	3.601025216	4.058828846
Z003E0160	2.236901748	-4.47200792	-3.082603207	0.196185939	-0.023110123	-1.815631471	2.101707776	1.262291706	2.081457231	-1.316895716
Z003E0161	-3.519578507	-0.845374789	-0.211822629	-5.446321236	0.014201086	-1.446235115	-1.012206018	-2.300873833	-0.492251747	-1.421077114
Z003E0163	5.679310283	0.010842591	-0.781671689	2.086334317	0.701251071	0.89745182	0.752396287	-0.787822705	1.807472338	0.114499038
Z003E0164	7.810364954	4.387937184	5.285551594	6.947498734	4.430283895	6.176790041	5.794419956	4.438667793	6.814456661	6.538976036
Z003E0166	-9.575180085	-6.4358153	-7.470376905	-2.139358681	-6.860681415	-5.595614762	-4.309023626	-3.798953845	-7.256586523	-3.342484851
Z003E0167	2.469599113	-1.256566824	-2.51104356	1.2205623	-0.572000765	-1.663143904	-1.627462918	-0.519604096	-2.463360568	-2.464909237
Z003E0168	3.244588919	0.62597347	0.287467935	-0.979619723	0.890910033	1.757393115	1.23676097	0.667628378	-1.721109872	1.221748138
Z003E0169	4.155905457	3.049759758	-0.743928402	1.348721119	3.518809613	2.851918472	4.524788191	2.275223871	3.864371632	4.258558627
Z003E0171	-8.443077448	-3.905662006	-6.183006998	-1.260983014	-4.208126392	-5.430622962	-5.027962181	-3.526171055	-3.763480033	-4.736985027
Z003E0172	3.519374004	5.61549024	4.213991282	3.906161329	3.289251171	5.218571172	3.205715455	4.148042916	5.140478064	4.124340654
Z003E0173	-0.42131877	-0.279915597	2.893477665	2.282823239	1.287338523	2.027265495	1.883049167	3.042290714	1.116827179	-0.008545279
Z003E0174	-3.48038886	-4.908349483	-4.232156971	-3.302235534	-4.019593781	-4.924953245	-3.606304893	-5.281285211	-6.300127195	-5.776895074
Z003E0175	4.730309627	-0.414238198	3.030285734	4.072560374	2.99047038	1.174626241	2.363832445	2.757580911	0.02724609	1.941132866
Z003E0176	-1.793967252	-0.986985633	0.621848205	-2.159374161	-1.156310642	0.676869446	-0.612615187	-0.7964316	1.527125699	-0.210903498
Z003E0177	-1.909505284	-1.906885294	0.358235109	0.814014263	-0.984831094	0.722125958	0.083402867	0.577735144	-0.25837409	0.192020536
Z003E0178	-7.339891351	-5.587598447	-8.141063849	-4.179999769	-8.065891637	-6.129115322	-7.080582175	-7.808902919	-5.276674726	-6.832871686
Z003E0179	-6.441230445	-7.581026303	-5.573765636	-4.819621759	-6.123386728	-7.11959236	-6.176700258	-9.019675262	-6.904520317	-7.021677602
Z003E0180	2.177220297	-4.08427077	-1.830794268	-1.72795044	-1.77194448	-2.149861968	1.123018683	-1.569302276	-1.447275819	-1.51371084
Z003E0181	1.772535664	3.698424181	2.233082175	2.319582891	2.267742072	0.971025867	3.371042378	1.607433802	3.284353536	0.918194846
Z003E0182	-3.977478032	1.59921738	-1.168620822	-0.302555988	-0.842254898	-0.12080629	-0.619929089	-0.231823431	1.275968613	0.452241165
Z003E0183	3.333847366	4.363253006	8.350743948	4.098169829	7.54681456	6.413782009	5.521366211	5.145321646	7.151221728	6.946071356
Z003E0184	12.53305354	14.39817682	8.836168185	11.01018168	10.91476783	10.76115811	7.815605743	9.573545123	8.433985289	8.143446337
Z003E0185	-3.281432187	3.319136176	0.770618648	2.992008126	1.626627852	0.115065134	-0.292752095	-0.642374219	-0.050840153	1.373891803
Z003E0186	8.55088374	3.977425866	1.70206247	4.309192939	0.826241437	3.181298034	1.640210749	0.231581574	-0.186401022	3.627916128
Z003E0187	-6.235384273	-2.727616193	-1.0014984	-4.081295151	-0.74764171	-2.811895388	-3.208897292	-2.969375601	-4.244634207	-2.496566993
Z003E0188	-13.31877549	-6.742653035	-10.72934992	-9.70726078	-10.85525133	-8.985538041	-9.778455019	-10.5158115	-9.404941824	-10.50735043
Z003E0189	4.137299868	1.510076905	0.33812862	3.505140517	3.332765471	1.394715564	1.254224553	3.460826964	1.865442118	1.106953674
Z003E0190	6.33213565	0.20121378	0.690776395	0.8689646	0.785504421	1.301631533	3.377085256	1.173324215	1.015597466	1.467739039
Z003E0191	12.16074423	8.071533166	12.45320869	10.63477802	9.870327637	8.995834355	10.02874224	10.81154316	9.827218866	9.962221009
Z003E0192	4.30229169	4.281003072	3.858677543	4.041585861	3.332742599	3.079948352	1.463320408	1.784102258	4.419994204	3.771046888
Z003E0193	-3.150981142	0.564096418	1.14320654	-1.992920617	-0.523368535	0.908866053	0.255500334	0.792894387	1.624094057	1.64748241
Z003E0194	-3.714436566	-4.712256686	-2.647085395	-0.728613498	-0.191998131	-1.083115658	-0.387287913	-0.436883554	-2.852258566	-1.591445969
Z003E0195	-9.137557342	-5.498129667	-5.063356967	-6.11876454	-8.127586026	-8.96695177	-8.70619994	-7.674341584	-5.563295164	-9.222051784
Z003E0196	0.927891954	7.90969163	2.952643989	2.569912201	5.734201482	5.813762379	5.839190789	4.927780979	6.196223233	5.434434652
Z003E0197	11.61011246	11.08113302	12.09288742	15.50904887	11.856774	12.74377897	13.53244579	11.61451634	13.34214126	13.19529899
Z003E0198	10.7892203	10.0492585	11.14850929	6.142134583	7.93453576	9.115643304	7.068401012	7.764249823	9.764466782	7.082536123
Z003E0199	-6.314093157	-2.406368991	-3.127193872	-5.872262663	-4.121077834	-4.936574085	-3.361004336	-4.465238395	-5.387962489	-3.452304594
Z003E0200	1.195636979	1.883361023	-2.479975352	-3.542242267	-1.740774437	-0.641686515	-2.330511931	-1.584294859	-0.147932039	-1.829293174
Z004E0001	-3.360188372	-0.234401157	0.181080705	-1.431195589	-1.180962361	-4.450383113	-2.928642364	-2.649838782	-2.356127946	-4.488053858
Z004E0002	-2.908906667	-4.302826037	-4.601120878	-2.019571964	-5.956405291	-2.539106499	-2.951607706	-4.805952689	-2.587474927	-2.85025815
Z004E0003	-0.946502883	1.7399682	-1.028809776	1.504547561	2.469913109	4.105739475	1.038960021	-1.267762932	0.241840512	-1.253379997
Z004E0004	0.552712275	-1.546124226	4.663471588	1.708414423	3.629635336	2.722044019	-0.153418044	0.679339404	0.862382733	2.389164429
Z004E0005	-1.363951406	-1.476538743	-1.857652225	-3.819987967	-1.823602697	-5.537648436	-2.912898093	-4.217918198	-3.939799474	-4.23590533
Z004E0006	7.889872555	11.01318908	10.06808304	9.697382447	9.098544016	7.657249588	8.451759747	9.44499353	7.606978105	6.611893087
Z004E0008	-0.44256001	1.300167484	4.192823111	4.460746379	6.342573618	-1.043642012	0.972650845	0.383940156	1.026327937	0.312564225
Z004E0009	-2.134786677	-1.888750695	-4.858246492	-0.45423604	-6.44567021	-1.833003137	-4.166403723	-1.809479683	-3.425768885	-2.341888803
Z004E0010	0.694814604	0.920185356	-1.109078062	2.232984893	2.230384329	-3.1392165	-0.249586576	1.301568097	0.358399718	0.447434053
Z004E0011	3.251394621	4.071568342	7.530347335	2.057057633	3.281655694	2.980047977	5.498331416	6.480605555	3.630657377	5.328931525
Z004E0012	5.456006807	3.934963416	6.354747306	4.354526314	2.487576341	0.577627943	4.369761361	2.577538271	3.749985179	3.270740018
Z004E0013	10.24347855	9.203959301	10.75121637	10.80914395	10.67910558	12.25910064	11.32507585	10.99971286	10.6342917	12.0505634
Z004E0014	13.90045168	12.68133834	15.01869042	13.85640226	16.0839603	15.31289021	9.769262093	12.87472244	13.24451372	11.9693659
Z004E0015	1.881220995	3.239480645	-0.535922411	-2.439396447	2.376952856	0.124649602	1.757448905	-2.137430668	0.614162172	0.226808579
Z004E0016	5.332649458	7.522164265	4.800782352	5.933164463	9.91777461	6.497514004	7.769798877	10.97491066	8.053484548	8.229264839
Z004E0017	8.919811039	10.12334305	8.812159862	9.885269398	12.04181548	11.30596643	9.399130976	8.425209082	10.00353325	9.43291044
Z004E0018	-4.116907225	0.394109524	-5.4783616	-0.43419836	-1.220976972	-4.440189083	-5.196215668	-2.544763007	-2.333627965	-3.717534483
Z004E0019	5.930394878	1.628586288	6.819752708	4.417621427	2.124493	1.321363889	4.606656674	4.500550048	4.357011692	3.444314687
Z004E0020	3.025698239	2.825842939	-0.61213478	-0.306589972	1.949387729	3.285167968	1.243585664	-1.155162375	1.281399309	1.686609153
Z004E0021	0.981823721	1.271280263	2.297860669	-0.100772246	4.524578329	-0.803191793	0.921968122	3.008295161	1.070333496	-0.856484112
Z004E0022	5.193217689	2.134505745	5.508247093	0.697109061	6.832344293	2.80578243	1.743613708	2.339603847	2.408839479	3.256831664
Z004E0023	6.527192066	11.43350103	7.330446746	11.79461913	11.1007403	8.292854591	10.23266995	10.93878089	8.646515049	8.731065357
Z004E0024	3.208394374	-3.877606909	-3.121637163	1.527362422	-1.572192971	-2.8474558	0.408489488	0.065237756	0.356632801	1.242924954
Z004E0025	6.318115961	7.10458485	3.335488095	7.51196802	4.391560652	3.112850929	8.018922804	8.247789356	6.907251846	7.090277553
Z004E0026	1.990429198	4.040091627	3.563200767	1.649060677	3.213336293	1.932382514	3.627271472	2.886157948	3.287983745	5.24680329
Z004E0027	0.828106487	-2.19422273	-2.36117068	2.461738318	-1.081118207	1.391425732	-1.688983826	2.04662798	0.18595313	0.260167771
Z004E0028	7.858413926	8.017234391	11.5928829	7.027954927	9.735010319	8.650389275	5.953376391	5.923419533	7.627352456	7.837431018
Z004E0029	6.735877823	4.872730066	2.588412491	5.740224746	2.931443989	5.107654757	4.508356026	6.34651081	3.608880762	4.287156672
Z004E0030	1.23948746	-1.024484523	1.068657836	-3.678616129	-5.884979205	-2.258262826	0.526403385	-0.873501385	-1.626700075	-1.952628451
Z004E0031	-3.013722508	1.88571706	-0.106103138	-1.711312364	-2.503014385	-3.137560644	-1.878655823	-0.665668233	-0.717438571	-0.500009408
Z004E0032	10.37806932	12.69634599	12.00140134	14.23936045	11.27739092	11.39817766	10.40718043	9.792788075	10.88637355	10.99819934
Z004E0033	-2.95906138	-0.235031605	-3.871229887	-1.784545049	-4.652994475	-4.516672173	-3.316479559	2.424631545	-1.052109241	-0.56142387
Z004E0034	2.61379502	3.511249052	2.711026917	3.05290857	3.126485254	3.072439535	2.199844768	5.837398569	2.24709084	2.824874159
Z004E0035	7.123668048	5.656451432	8.27046025	8.480944715	7.616565423	9.322664747	7.023257909	5.88693855	6.249131699	8.270768791
Z004E0036	4.628583117	1.026678405	6.440194557	3.231176368	3.717939367	6.616570339	4.239214533	3.091177653	3.828796856	3.995725965
Z004E0037	9.198802962	8.621252815	8.382871765	9.933665797	12.19113079	10.16231012	10.25608335	10.8191641	11.29351186	12.42015813
Z004E0038	-6.139160398	-4.294087162	-7.49930668	-5.093340809	-3.899783313	-4.346426456	-4.293839551	-4.901208503	-7.321012011	-5.580316918
Z004E0039	5.79322409	5.345000135	5.237733887	3.358215669	4.789199485	8.901126902	8.275951322	7.770048236	6.962313586	6.692276535
Z004E0040	-0.779588723	0.235499175	-5.274382305	1.775177714	0.966049903	-1.414095351	-0.957434225	0.384069202	1.160598156	-1.519641702
Z004E0042	0.907346829	-0.519846966	0.86225891	3.391339134	6.377006062	2.964494285	3.291501877	3.758949562	2.505634746	1.968355277
Z004E0043	10.056062	10.61269769	6.970513248	13.82686385	9.946731599	12.89496339	11.37755869	12.00748245	12.42074006	10.38749417
Z004E0044	-3.26263425	-0.096217797	-4.20545392	-0.190884597	-3.917917269	-1.606678588	-2.407850217	-0.64632941	-2.28811602	-1.706752685
Z004E0045	6.010494267	4.986666365	0.998199234	2.5990773	3.800325662	5.096779281	3.10167037	1.303727388	3.747785949	4.401038783
Z004E0046	1.058749928	2.742015263	1.699473322	5.977447913	1.707604789	3.614712989	3.056922083	3.15127899	2.800589867	4.367491662
Z004E0047	0.284160252	-0.647903222	1.616538254	-2.422212736	3.571629875	2.877733611	0.574688011	1.462195765	-0.871921442	-0.527687187
Z004E0048	4.533287735	3.109310407	4.617345972	5.561122336	5.480923221	2.189867282	2.661474034	7.306522104	4.077316542	4.906193598
Z004E0049	-9.288337587	-8.966036185	-6.822831666	-6.055463015	-5.612583725	-6.957570546	-9.816855183	-10.13833274	-9.221575357	-9.106402241
Z004E0050	3.680746061	5.141989209	8.708497213	2.692889701	1.050207889	5.751834118	7.380800348	5.293291166	5.612414121	4.675546379
Z004E0051	-2.351408246	-7.469070835	-3.639949243	-1.427231086	-5.248735698	-3.719805528	-6.287486246	-3.369005213	-4.15698089	-3.921402131
Z004E0052	5.019485648	3.135082324	1.465699095	1.743554771	5.762874344	2.9944019	3.553834892	1.678340874	4.618922163	4.876748238
Z004E0053	-3.05026703	-4.360262247	-3.631538435	-3.18137433	-1.214701199	-3.422827503	-5.414059578	-2.34531498	-3.368375545	-1.622261682
Z004E0054	6.428349469	3.064953214	2.524369155	5.138542728	3.636842503	5.354621049	3.719741682	3.522201983	3.899455979	5.252255917
Z004E0056	-0.195338307	-2.024163761	2.286533392	-1.071096069	-2.080924388	-1.427982834	-2.839697226	1.353509188	0.753807872	1.917207276
Z004E0057	1.095612287	1.796402388	-1.165132992	-1.252608614	-0.276970104	2.545529983	0.864538589	-3.24920724	0.138473426	2.151230659
Z004E0058	-0.373305632	5.100534758	-1.011587726	4.973512935	0.456307099	1.13253532	2.637920475	5.96952149	2.763222474	2.589918741
Z004E0059	-0.611819859	2.870622097	-0.627501279	1.733974396	1.301578685	1.803281731	3.53276082	1.275630857	0.49152579	-0.673067689
Z004E0060	4.330306854	8.794481951	8.916144174	4.172958328	5.246674201	7.251776667	6.438185735	6.307902618	6.616542131	6.157714095
Z004E0061	-1.531873439	-2.788615797	0.322114736	-0.335968215	-1.861255042	-0.749270372	-3.253515558	-4.77714204	-2.803055692	-3.511788309
Z004E0062	-10.20443103	-7.794302755	-7.689346378	-9.805797888	-2.777017327	-7.290464312	-7.801218082	-9.461754133	-7.643322002	-8.264049113
Z004E0063	-1.1303723	-1.38292845	3.810764164	5.019937661	2.100788474	3.067842571	1.661323878	3.235761812	2.207440697	1.091425753
Z004E0064	7.09662464	5.070004419	3.650404522	5.218767766	2.64391626	3.954405262	3.601931699	6.166332419	3.716433913	3.906275379
Z004E0065	5.81519755	8.119703172	4.756085717	6.129725574	12.49070021	8.846838427	7.398526397	4.177841009	6.884792435	7.697400013
Z004E0066	0.202445777	-2.42329595	3.223705194	3.128950746	1.928670102	-0.415932988	0.685397545	3.43231224	1.555017103	1.040718312
Z004E0067	-3.743434774	-3.771195731	-0.411617961	-0.869761006	-2.953647193	0.303965194	-1.785839826	-1.774229739	-2.780352113	-1.677515065
Z004E0068	-5.797392555	-1.805181457	-2.79196285	-2.926379732	-3.490432951	-5.909200245	-0.676175197	-5.20435064	-4.849864637	-4.44768892
Z004E0069	4.719787542	4.123514329	2.953265628	1.062196249	6.285026092	2.58799356	-0.09395634	1.290138522	1.343785225	0.699294958
Z004E0070	-2.094231189	0.537400388	0.84692391	2.128175405	-1.645094386	0.649759364	0.163710631	0.151066133	0.403346774	-0.05045184
Z004E0071	1.380477726	1.395161823	5.598693767	0.473315423	5.300443253	0.87925157	2.821185134	2.830307505	1.856501179	0.35609402
Z004E0072	-6.945654642	-7.735378067	-5.354057254	-10.35300317	-5.837281326	-7.843113806	-8.274773464	-9.250290337	-7.360422554	-6.887776735
Z004E0073	-7.926288089	-4.646237525	-8.526214915	-8.260600845	-9.951780499	-10.10962908	-8.101217147	-8.55186251	-8.446580499	-7.837940375
Z004E0074	6.714721404	4.227030806	6.169518164	5.27990406	3.752515588	2.253804294	5.589953035	5.994352236	5.559335269	2.84835501
Z004E0075	2.113840908	2.318184346	0.900646386	2.142970383	-1.453941736	2.762044197	2.301294868	2.720251706	2.836597457	1.323335738
Z004E0076	4.044451889	-1.41926519	-0.571317605	-2.210575962	-1.608705279	0.829036241	2.155132669	-0.598251259	-0.725982376	-0.710215808
Z004E0077	-12.06884119	-7.228347349	-3.814650997	-6.569385921	-9.768787065	-4.713428132	-7.312944806	-10.0823307	-7.726609175	-9.2378248
Z004E0078	-14.82077475	-10.31212322	-8.687365433	-9.635401951	-8.856445078	-11.40002065	-10.13914838	-13.39904014	-12.07946916	-12.26922994
Z004E0079	-0.700463586	2.711366494	4.047051684	1.361477501	-0.494535073	0.837111119	-0.548415765	-0.24391492	0.67420696	0.340410975
Z004E0080	-1.728381982	3.072544581	1.483190738	2.173753965	-1.119803592	4.149723659	2.223810256	2.822314049	2.158139695	3.866592031
Z004E0081	0.370590162	-0.071743886	-0.559485242	-2.41123395	-3.110345717	-5.236761532	-2.050263439	-0.043680901	-1.605287118	-2.8311479
Z004E0082	-3.927522459	-4.432373553	-7.804195536	-5.191301435	-3.721405359	-5.857328723	-3.519473052	-5.625183077	-4.503369786	-5.131226006
Z004E0083	3.895210762	3.953794987	1.505265699	1.104281133	-0.052326621	-0.115467301	1.144759113	-0.528460455	-0.6381564	0.379114636
Z004E0084	7.154072451	7.047989834	7.93550435	7.455359904	3.144508124	7.864398046	6.08570929	5.494140494	6.201796476	5.68938834
Z004E0085	-6.096096752	-5.175942535	-3.237684672	-6.252118869	-6.086790511	-7.924667434	-4.519832361	-6.697073829	-4.914158667	-6.641745316
Z004E0086	0.289925603	0.127986593	1.658826009	-3.802521683	0.384777113	-1.896951152	1.104946106	-0.863781235	-0.895747792	0.244789058
Z004E0087	-6.594343122	-4.610090336	-1.309179215	-7.132691531	-8.87656162	-4.817942681	-4.979553027	-2.721009944	-4.558622497	-6.290921291
Z004E0088	2.230011824	5.534836966	-0.082489078	0.942846078	2.328572596	3.048767933	5.801389866	2.54682105	3.539590221	4.264158996
Z004E0089	2.768565406	4.129414022	3.668707835	2.357379655	6.901889993	9.084723951	4.987408751	3.5559032	5.094729226	5.408167417
Z004E0090	-1.843075508	-1.750792478	-5.312858215	-5.371244434	-2.349566375	-4.437140667	-3.635258974	-6.390905887	-3.190134993	-4.203618473
Z004E0091	-3.056462884	-4.040681352	-1.072950766	-5.129891984	-1.563941368	-5.325936818	-1.494943398	-3.210327816	-4.086810303	-6.048748687
Z004E0092	-3.073494007	-3.476167987	-5.761734968	-5.017522404	-4.592325979	-4.487670153	-4.134803357	-5.242495587	-4.357449214	-3.124901029
Z004E0093	6.449491015	5.211027359	9.596941494	5.07835684	9.965279067	9.515092327	5.726663975	5.668945448	5.33059379	5.274682784
Z004E0094	-3.910775747	-1.475295712	-5.692272015	-2.915734916	-5.053853696	-1.95798711	-3.634286423	-4.539787483	-2.761343372	-2.743516224
Z004E0095	4.778054585	2.305245876	2.541067492	-0.031550449	0.594626571	-0.74646907	1.345412983	0.591635535	1.806175817	2.940324379
Z004E0096	6.641709509	2.663473749	5.186517478	1.309253547	2.798915979	5.327807577	4.114561161	3.649486963	2.757645494	4.43540997
Z004E0097	-4.052943776	-4.502773994	-4.490523691	-7.857532415	-4.449651486	-5.27372365	-2.455278592	-3.394859155	-5.963604926	-5.823470257
Z004E0098	-3.188190346	-4.526999483	-6.554485752	-5.649937813	-7.22333147	-6.629562042	-4.409012214	-7.129216417	-6.66839253	-5.701291251
Z004E0099	4.309768828	4.314554833	3.562361519	6.957809429	9.773811904	5.925091665	5.40628831	7.139149819	4.734107672	3.827392792
Z004E0100	-4.563788825	-6.975784555	-2.097921141	-3.424314845	-3.32770364	-5.020953583	-1.23283302	-3.281855187	-3.963018709	-4.443563225
Z004E0101	-4.423253855	0.506341564	1.650433855	-2.033427745	1.9686162	2.07456543	0.087284918	1.492492734	0.062697354	-0.577451001
Z004E0102	4.084233337	1.404217039	5.561318249	-3.012427912	2.414305653	4.649101978	3.913984952	-1.888117513	1.553359978	0.650355081
Z004E0103	-10.5850494	-9.927902727	-11.53720585	-11.8445233	-13.31695647	-9.506858057	-11.40868935	-12.19305953	-11.15611043	-10.81963012
Z004E0104	3.042062506	1.2374337	-1.08023004	3.120543623	-4.054581697	-0.54080266	1.582879203	1.020210757	1.088175262	-0.009361031
Z004E0105	-7.135657462	-3.348948178	-4.69288878	-6.551981533	-4.368751814	-6.786156404	-5.100310092	-2.171075591	-5.762251748	-5.489962905
Z004E0106	0.442154118	3.243343052	4.249298069	3.328877115	1.181155922	1.322886861	1.234495226	3.606082294	1.529253095	1.861668177
Z004E0107	0.300496358	-0.074796777	-2.382304061	0.669318778	-0.869244446	0.8723115	-2.267539919	2.288134244	-0.213019144	-0.61432536
Z004E0108	6.098807191	7.886340701	7.169123174	3.021926363	5.605965045	4.428184177	6.332935648	7.711808963	6.159439558	6.241990586
Z004E0109	5.180767508	3.175127349	-1.079175469	3.902255677	0.290272058	-0.149283582	2.285853455	2.258724368	2.041516938	2.966402582
Z004E0110	5.655088426	5.313033167	5.887982051	0.962682981	0.845156648	4.28494456	2.335896374	1.092551224	3.503122002	2.812600668
Z004E0111	4.867432483	5.703149988	3.724584651	6.474565921	7.458185259	4.132151014	6.373375132	3.657839632	5.255404853	3.707814166
Z004E0112	-4.525771756	-4.027932331	-3.717137071	-4.274066642	-3.371543582	-4.920912968	-4.862890844	-5.293889136	-6.572576761	-5.331399148
Z004E0113	-4.624891448	-1.262374738	-1.349940787	0.532323172	-1.147725984	2.11949009	-1.128489707	0.832470503	-0.370138649	1.483004054
Z004E0114	-0.602563899	-0.39363754	2.049697458	-2.573892176	-0.82453733	1.391591243	-2.594809746	-1.503490701	-0.981799611	0.288526069
Z004E0115	13.67494899	17.22247694	12.12732502	12.60320818	16.28882112	15.69579752	12.9606688	13.23656397	14.3176504	14.3165136
Z004E0116	-7.046627883	-9.617740583	-8.972496822	-6.795502007	-8.881025471	-6.930634765	-6.479770482	-7.510178073	-6.141254197	-6.879132535
Z004E0117	-1.143191964	2.337560896	5.758299152	1.656451052	3.041098994	1.774473737	3.315653167	-1.504147628	0.472196139	1.649938201
Z004E0118	0.205435823	-3.72336828	-5.72208268	-2.077243953	-3.596086617	-3.662025169	-1.888491357	-3.285417358	-1.414807568	-0.900422828
Z004E0120	4.462457959	3.763772501	9.35483393	6.025632884	7.375052258	6.9295089	3.676744561	8.840195917	7.189339396	6.651249434
Z004E0121	-7.750374727	-4.021838073	-3.429259983	-3.293049458	-7.937729583	-2.792948879	-5.179962326	-4.344799301	-5.158005848	-5.018886417
Z004E0122	6.586076646	3.906620153	-0.556277925	3.457978632	2.038895094	3.004180704	1.480738715	6.035030896	4.071532523	3.171811923
Z004E0123	4.299027802	0.367876237	4.787005729	4.423213314	-2.822998586	0.132449659	3.764928985	3.536509314	3.338838821	2.420942582
Z004E0124	1.160432965	5.130299766	7.63826549	3.053991941	5.123505417	4.590875338	6.768714168	1.025715272	3.625707187	2.741834967
Z004E0125	-5.036420525	-8.529605032	-2.954563546	-7.05312442	-6.006711997	-3.242290134	-5.168603766	-8.291251656	-6.354919137	-5.747191875
Z004E0126	-1.669171176	-4.193459669	-6.436207189	1.118871251	0.136406895	-0.160310529	-3.781372657	-2.558400486	-1.311313467	-2.876048549
Z004E0127	-14.72507388	-16.76026426	-14.21613524	-12.91021942	-12.16807939	-15.6121914	-13.04724581	-10.35775667	-13.60612006	-12.2481387
Z004E0128	-8.514412265	-8.776150928	-10.41021792	-10.02343572	-5.450925807	-8.056534349	-9.547814152	-6.310074656	-8.915249356	-9.498886425
Z004E0129	2.405665916	-1.717302277	-3.917867333	0.652020067	-0.445490004	-0.250800841	0.235204477	-1.740659689	0.272319777	1.200641713
Z004E0130	3.638777895	5.907676471	5.698198939	4.79274148	7.344185024	6.44659451	3.740554681	3.395538137	4.289652194	3.160603672
Z004E0131	-7.556165084	-8.619773315	-4.236360699	-4.078565207	-9.5614229	-6.443506317	-7.197493093	-7.528159923	-6.000841306	-7.749933307
Z004E0132	5.43371841	9.591606413	4.598153341	10.57514106	3.882658225	10.06933281	9.509639022	6.389019042	8.277671923	7.158471369
Z004E0133	-0.737064003	1.44975058	-0.434565182	-6.048905578	-0.517698909	-4.317464463	0.252754641	-4.242779528	-2.295812011	-3.900462567
Z004E0134	0.657728973	-2.426890483	-3.273897308	-2.999769319	-0.362350721	-0.587996017	-0.664292587	-1.35855726	-1.964250785	-2.881486922
Z004E0135	3.422744539	4.478011294	4.429877813	-0.045020494	7.077297354	2.367997141	3.176835962	2.803187223	2.27555282	0.686246231
Z004E0136	2.781793118	1.613366373	0.360195009	4.2088328	2.707561987	0.721186173	2.918531858	3.304838557	2.967185867	1.95889121
Z004E0137	-0.96404022	-5.74565222	-1.756950646	-1.71206886	-6.762431259	-3.514569369	-3.242194582	-3.327655838	-4.056477191	-3.671976056
Z004E0138	-2.303916481	-5.599314404	-5.647590282	-1.495706517	-6.414022255	-6.749570277	-2.208560351	-0.472562319	-3.378914739	-4.786196582
Z004E0139	-2.717792291	-2.261389857	-3.725205696	-1.556089464	-3.065470983	-1.496443704	-2.675551374	-1.058011085	-3.551972762	-4.552453139
Z004E0140	-8.588018513	-8.775397315	-6.920064925	-7.313155741	-6.17579669	-2.975487153	-5.306423652	-8.258638106	-5.71274518	-5.044022456
Z004E0141	-4.756375239	-4.40023322	-0.914626135	-4.349627439	-4.604541736	-4.643829861	-3.677320194	-1.535742814	-3.558292943	-5.448395736
Z004E0142	-2.181551596	-3.055080713	0.21952274	3.680936259	0.696049622	-0.054460403	-1.072673515	0.93551842	-0.336474526	0.448296237
Z004E0143	3.079111007	0.504325345	-0.565202133	3.320486805	1.66124522	4.107786247	2.292729695	2.466897982	2.62386179	2.519214971
Z004E0144	-7.914480406	-5.025008855	-3.394435646	-5.18330459	-6.20408968	-5.856240526	-5.056098326	-6.178855701	-5.653344605	-4.340417575
Z004E0145	-8.314156204	-4.854289351	-3.849650394	-7.977399795	-10.45022916	-8.348548189	-8.231752513	-8.082932596	-5.927222891	-5.18731845
Z004E0146	-8.696710903	-8.681113478	-11.59691912	-6.504912044	-8.439810726	-11.00970269	-8.676732746	-9.012807152	-8.665362395	-8.092042333
Z004E0147	6.964071288	3.054146397	2.577531332	4.094485863	9.766622301	5.801249647	5.627799983	3.708729898	5.959136092	4.913926207
Z004E0148	-1.130781038	-1.777512447	-0.30003853	-2.331315758	3.919271687	0.888146602	0.86644006	-2.529656063	-0.30553018	0.594215179
Z004E0149	1.412518128	-1.306971869	0.972916564	-3.737306798	-4.000332591	0.217857339	0.410737543	-1.305614705	-0.955120257	-0.816028338
Z004E0150	-11.39025486	-7.662847981	-13.65481974	-11.344837	-9.928679843	-13.3278718	-11.55895281	-8.943650129	-10.31185279	-12.07816066
Z004E0151	-2.226687219	-6.648453768	-9.080521851	-5.808221062	-7.710932058	-8.149649355	-8.497982562	-5.667454143	-5.237386564	-6.153663903
Z004E0152	-2.019158907	-0.149025378	1.483298141	-0.724451764	2.749078054	2.597874365	2.124499764	2.141937012	0.477707725	0.289932782
Z004E0153	-10.82252576	-8.854998937	-11.76456971	-8.623161364	-7.339903778	-6.622831954	-8.82009205	-8.255413624	-8.22431804	-8.843323222
Z004E0154	0.792092152	1.376897744	4.022543005	-0.421370382	-1.929929258	1.899224771	1.092229089	2.551763637	1.225054292	1.992797364
Z004E0155	2.046939357	-0.326159054	3.703226945	1.652953381	-0.635815627	3.704399229	2.732807086	2.968602666	1.581468394	2.57953068
Z004E0156	-0.388853558	0.00776235	-6.981708113	-4.302724731	-1.239190527	-1.690371683	-2.629399112	-4.473833765	-3.563958876	-3.282916582
Z004E0157	5.739301137	5.994357951	0.932262934	-0.013574927	2.140952017	-0.362070079	2.469380979	2.096566648	2.116975744	1.931805502
Z004E0158	3.962065706	3.476528538	2.913413465	5.556442526	-0.747848294	1.380533503	5.685986389	6.090803959	4.024713504	6.716507871
Z004E0159	1.982725298	-2.36385145	-1.596017954	1.02606778	0.005445385	0.566264975	1.781018907	-2.91137491	-0.474384101	1.047786141
Z004E0160	-2.612295607	-2.739961494	-1.957973285	-4.930178783	-1.154079121	-0.100734241	-2.897196275	-5.549370205	-2.139994375	-2.301831482
Z004E0161	0.462761429	-0.773308809	-2.127023132	-6.732374606	-5.688637147	-4.062457962	-2.786990604	-3.861991764	-2.374438654	-4.29366729
Z004E0162	0.383676254	-1.23758239	-1.68301489	2.11810753	1.665672506	-0.909747139	0.200408137	-1.168582081	0.039389331	0.193617889
Z004E0163	3.55682049	1.108601466	3.441465927	2.795198137	-0.440337731	-1.184471692	1.878782706	4.043391008	1.382285599	0.144853346
Z004E0164	4.834223128	1.393827771	3.477481188	0.610099147	1.701837033	1.185871401	5.900443858	0.72590172	3.8803762	3.516181069
Z004E0165	-4.211297924	-9.222304951	-8.630683326	-6.592469987	-3.77596198	-3.576446808	-5.937507213	-2.924374607	-4.95771778	-6.267615389
Z004E0166	-6.558951937	-2.339509325	-4.910202732	-5.641171017	-2.646024031	-4.894676111	-1.025505719	-1.94034747	-3.374208394	-5.472475888
Z004E0167	-7.592230254	-3.927924097	-6.240571811	-5.270009788	-7.667341738	-4.150169916	-8.226386031	-4.835658724	-5.215455615	-6.160142988
Z004E0168	6.954663529	3.95731326	1.575026955	5.97778492	5.168754532	6.10167314	4.261921778	5.82772252	3.653861126	4.65384335
Z004E0169	-7.738407618	-9.397065709	-12.51230235	-10.97124823	-14.28609291	-8.619892824	-10.06344613	-9.235346052	-9.390606199	-7.664626282
Z004E0170	-3.100074605	-4.086857689	-3.314678776	-3.359957096	-3.314449395	-4.228564826	-1.44963423	-1.403419311	-4.57795907	-2.856237593
Z004E0171	-7.975629055	-8.976869343	-9.813108571	-9.543841933	-5.612526302	-6.492590761	-9.932550225	-8.500741998	-8.600047295	-8.612365477
Z004E0172	1.492784264	3.749835348	-0.281616387	-0.030941922	0.728694547	-3.23180742	2.691956866	2.250167545	0.935517908	0.040049098
Z004E0173	-0.258428692	-3.544567554	-0.602096995	-3.134869617	2.556219756	-1.511620305	-0.916521749	-4.12499927	-1.592034395	-0.595067243
Z004E0174	9.648126952	1.370802209	1.417514508	2.040195172	4.667660523	2.345057571	3.028083013	6.170659343	5.015730223	5.38386911
Z004E0175	-6.773783316	-5.466437843	-7.923868238	-3.121438404	-6.509714218	-3.130294803	-4.369861311	-3.169585595	-4.310448167	-5.173114046
Z004E0176	-1.496968592	0.407500139	-4.252781105	-5.858328628	-3.210718007	-1.923187407	-3.102705869	-0.603487293	-2.292413881	-3.679346918
Z004E0177	-7.394716626	-5.906296546	-7.594301736	-4.913548668	-2.83503028	-3.078300741	-8.491541764	-9.296060532	-6.609695752	-4.397316645
Z004E0178	6.203110085	3.936996452	8.428089981	3.246822691	9.275337162	7.450447574	4.993270966	7.500477788	6.059901812	6.329166276
Z004E0179	-6.654966863	-7.10059494	-8.391566229	-8.011646873	-5.31189238	-6.532501832	-4.435815587	-5.6528859	-6.811172481	-4.974778143
Z004E0180	-3.279079683	-1.291039476	0.331616326	-1.129081059	-2.775600084	-1.243626472	-1.377015694	-3.057100864	-1.368360066	-3.205203787
Z004E0181	-4.012053066	4.12472191	1.748952954	2.555675961	0.991335017	3.671638839	0.897980182	-0.702901173	1.0587794	-1.156697403
Z004E0182	3.820839655	1.264106544	1.807218464	1.513268143	-0.597071336	0.302963963	1.509251253	2.952339897	2.138208447	3.462897916
Z004E0183	8.717930686	7.91506208	10.19230467	6.885135121	5.588431218	5.622906464	7.751502963	10.7876398	8.1341837	7.228096575
Z004E0184	-2.837407378	-5.322096384	-2.286428728	-5.019753258	-5.478137938	-0.030443527	-3.873830044	-0.937020395	-4.133486997	-2.260638
Z004E0185	-8.990380745	-10.35932926	-5.093225698	-9.943804167	-10.02408181	-9.261355486	-9.380649423	-5.221340249	-7.585499417	-9.059278466
Z004E0186	4.706151866	4.741914701	1.857129996	5.054516014	5.431205967	3.043108815	6.264830584	0.801636167	3.726707124	2.799825793
Z004E0187	0.068235101	3.066579039	0.578782335	5.916481598	2.573268534	4.302639592	2.451620753	3.936687346	4.089380491	3.024803787
Z004E0188	-0.224300237	7.578952003	2.512602563	2.255441504	6.10070293	4.150435585	2.14606568	5.499340881	3.330632077	2.718762382
Z004E0189	-5.376088211	-8.347795432	-9.253061666	-4.448354819	-2.658562709	-6.824534672	-9.526225167	-4.698248787	-6.169260359	-5.112147023
Z004E0190	-0.631429105	2.797225928	1.919408864	7.616478232	0.071440186	5.788859202	5.337894171	5.037306187	3.360516453	4.615077112
Z004E0191	-6.290627014	-8.106539057	-11.63343795	-7.984763511	-6.926959121	-7.422320061	-10.2139708	-8.556003035	-8.465329917	-10.62191609
Z004E0192	4.454705762	3.966356895	1.040893695	1.553521734	-0.315780608	0.172513268	3.099140371	1.673131563	3.279714951	1.577497035
Z004E0193	-2.111664951	-2.890627101	-2.442804909	-1.897033515	-1.513615067	-2.068682146	-4.995351887	-1.374180821	-2.992285091	-2.91028838
Z004E0194	-10.33141991	-8.766996098	-9.576712367	-9.552269765	-9.356128219	-6.179007281	-8.370928442	-9.389198698	-7.749888071	-8.167936346
Z004E0195	-6.15778592	-4.184452122	-8.695476281	-8.032023187	-4.349715147	-6.052440362	-7.129489158	-5.134889517	-6.42626638	-5.42634625
Z004E0196	-3.245277088	-4.870848639	0.370915041	-1.524777215	-3.393545225	-2.142512068	-0.3869686	0.229357743	-0.478990418	0.877473685
Z004E0197	3.037689168	-0.953862763	-3.453591932	1.720434674	-1.337886943	-4.280862855	0.901884439	2.119445145	-1.011166405	-2.246413254
Z004E0198	4.446362053	5.794685874	7.293828975	2.560809021	3.976994863	5.988538886	3.758119129	2.756938195	2.560474212	4.791976948
Z004E0199	1.901449765	0.046600869	2.115109449	1.303072462	1.267054676	-0.043391313	4.528730686	2.712823929	0.691438618	1.317947331
Z004E0200	4.63789058	4.541242995	5.021873667	0.264514898	0.263581214	4.123257488	3.431288931	6.740554737	4.464233359	4.661480908
Z005E0001	-4.443986582	-4.622167807	-7.433854722	-4.565420276	-2.466465654	-7.792208002	-3.816563972	-3.639063073	-4.412749993	-1.650818216
Z005E0003	-11.47792666	-8.966787964	-4.983319472	-8.710899151	-8.328992021	-13.85456629	-9.798691278	-10.22113518	-11.84581432	-10.64364539
Z005E0004	12.52903676	10.22120069	14.16435247	12.7487401	11.52573908	14.55980018	11.33360489	11.75340286	12.41604402	14.67749295
Z005E0005	6.400575185	4.393907172	6.597692971	8.159314469	3.378496471	11.26710321	6.521701678	7.18090184	7.947182339	5.944520934
Z005E0006	-2.310339157	-1.638283181	-5.346942988	0.687564995	-5.55461915	-3.625044139	-1.5686491	-0.716041096	-0.322708869	0.633768903
Z005E0007	2.917651942	1.7490082	2.912746851	3.767339513	4.575830501	6.049187829	3.526818292	2.737130967	2.31678649	2.047951488
Z005E0008	-0.742005146	-4.857842362	-0.314949922	0.080189465	-3.850615052	2.003847253	-2.155193391	-0.12295731	-2.16982657	-1.298589969
Z005E0009	0.609542857	-0.41356042	4.528280243	-1.858188992	-2.045258795	6.114271169	-0.114580668	1.405664725	1.344425991	-1.2097248
Z005E0010	1.134789566	4.216790571	-1.574458827	1.954652628	-1.373657971	2.581991825	0.409567497	0.994134943	1.903011401	2.833992763
Z005E0011	2.777548747	1.033320445	1.000832704	3.690478907	0.227154116	-0.088744848	0.642684435	1.620403177	1.118512991	2.299509113
Z005E0012	1.608662526	6.228529521	3.566555638	0.335980895	2.251261651	1.870991258	2.59230896	1.977959812	0.697896547	-0.141782309
Z005E0013	-0.383924496	-3.356430385	-3.461731278	1.893614303	-1.463730917	-2.878506802	-0.438291799	-0.246777968	-0.724611289	1.081708496
Z005E0014	-0.85692218	1.962844805	1.573198639	-0.269248502	1.429415152	-3.986038618	-3.043065722	-1.313616114	-3.042933504	-4.350343938
Z005E0015	-5.296572204	-10.00356622	-3.925442657	-6.705700251	-2.13085849	-8.302171455	-4.579405118	-6.639088485	-5.571238474	-4.283166128
Z005E0016	-2.116053423	-7.730870978	-0.781710663	-1.134773303	-3.497427552	-6.56643584	-2.355286538	-2.827465042	-3.659828406	-4.726228604
Z005E0017	-0.51085255	-0.138413064	-4.261755731	-1.468898611	-1.298738883	-4.730652605	-1.613338502	-0.61276311	-1.901856301	0.965568708
Z005E0018	-5.852823551	-7.240268055	-8.498818127	-5.387385377	-12.00327022	-4.271508911	-6.691436498	-6.538182226	-7.74670274	-4.230256887
Z005E0019	-2.749011858	-1.676736567	-4.117377308	-0.50482582	-7.065037662	1.970025258	-2.543925979	-0.729894425	-0.403049366	1.321483497
Z005E0020	2.95030462	3.823870997	2.543678557	0.268754098	3.727155584	4.713859646	2.099364579	2.840321192	1.211133861	4.261314455
Z005E0021	3.988622965	-1.280026413	2.794730601	4.980761388	6.675127619	4.829488534	4.360150441	3.881534898	2.362012506	6.024284279
Z005E0022	-4.610841847	-4.430989133	-7.463615356	-4.173308248	-5.983949766	-4.296130034	-6.180636698	-4.206004029	-3.751523115	-3.984775812
Z005E0023	0.013994287	-0.205034578	-1.798703623	2.234523615	-3.295502311	-3.678892475	-1.392432155	-0.444140304	0.135242177	-1.897056989
Z005E0024	1.346498341	6.37317422	-0.326481758	0.161057373	-1.105186622	-0.384631969	2.146001965	1.600292769	2.736309344	2.596502305
Z005E0025	5.359655038	10.96320512	9.995075451	7.665102333	3.942792145	3.32035399	5.367450997	5.228781998	6.638744192	4.801623763
Z005E0027	4.948502484	1.523797589	3.241724855	4.358994573	1.722024561	5.815781416	4.560729713	4.066616663	3.278743903	3.637453089
Z005E0028	-3.084194784	-1.953525904	-0.657795449	-2.723491977	2.582795183	-3.48940207	-4.532579279	-2.692296018	-2.704582765	-5.860644494
Z005E0029	-0.551984806	-1.175287207	1.221205658	0.921505966	-4.972525269	2.408554811	-0.777716425	-0.595848932	-1.645557098	0.780159099
Z005E0032	-6.78407376	-13.26585602	-3.335307365	-9.729518719	-9.086864028	-8.21778352	-7.298437278	-8.93675338	-8.331165036	-6.536236233
Z005E0033	7.576415245	7.110849558	5.552654689	5.197580103	5.55160924	5.934781674	8.827196218	7.032912737	6.164613277	9.110534539
Z005E0034	2.206122616	7.016068064	2.114595033	1.775749567	0.948158903	5.692197942	3.60431463	2.378146705	3.873962478	4.224042356
Z005E0035	12.02700555	12.47513066	9.118353763	12.32805013	14.38235495	11.89787369	10.44000982	12.47891911	13.50178303	11.36307186
Z005E0036	-8.811543267	-7.45317179	-9.215451114	-10.75719149	-12.34462744	-6.412190537	-11.01816668	-10.14394996	-8.891926026	-9.607486631
Z005E0037	7.241890943	9.988865645	9.761991708	6.078470031	8.84221022	8.010013501	7.233712395	7.819980629	7.79634938	9.285476413
Z005E0038	-7.768634774	-9.985439813	-8.436846645	-6.201916963	-4.519198406	-6.954252274	-7.806808508	-8.87356042	-6.5457967	-6.387885964
Z005E0039	1.739734887	-0.791560572	-1.322218881	2.242926413	5.866279388	3.129526855	2.56695574	2.02671902	2.576887507	2.566474194
Z005E0040	-1.322823975	-4.837090693	1.251890622	1.169016628	2.709156831	-2.831755461	-0.773625194	0.356397518	-2.106688782	-0.270920297
Z005E0042	4.113927767	5.963766583	3.532205187	5.621229517	4.041304051	0.356323738	5.809401072	5.124505838	3.301488923	4.753172079
Z005E0043	-3.291376705	-4.425303342	-5.344011043	-3.62808356	-4.831338316	-7.699678495	-2.470156796	-3.445866055	-3.666774146	-4.827577169
Z005E0044	7.506771909	8.718183424	10.9486981	8.829338846	11.53391064	10.01603645	6.401888888	7.847333202	6.139765613	8.982207253
Z005E0045	5.367491978	5.999720029	2.152260045	6.458724314	3.623977079	4.781874115	6.330126939	4.788070385	4.759766844	4.794409351
Z005E0046	-4.15912874	-1.734459882	-7.425970408	-2.697859291	-4.391503248	-8.995680281	-3.323876292	-4.442646965	-2.977880713	-6.466460914
Z005E0047	12.04153916	10.96257063	13.49391604	12.04459795	12.3737814	12.06459664	11.200828	12.60846889	10.4108658	10.98557905
Z005E0048	-4.187296282	-10.88482186	-5.64741359	-5.174204431	-1.515438601	-2.686015842	-4.819199754	-4.111672032	-4.539441662	-6.445969204
Z005E0049	-2.485088827	-5.819410667	0.471015444	-1.144572776	1.301365463	-0.938029798	-1.498806103	-3.463676968	-2.472979221	-2.07884524
Z005E0050	-1.017815982	1.937814151	0.724881781	-1.265768307	2.265864206	-1.799491668	-3.421010418	-0.899847754	-3.120553925	-2.540191588
Z005E0051	-4.26489558	-10.06984335	0.314685242	-6.247593921	-4.047830247	-1.182181695	-4.967812609	-3.763084779	-5.981752658	-5.516089148
Z005E0052	-2.903906226	-5.621915094	-4.739152812	-2.746727959	-1.433939878	-2.750723607	-1.560897434	-2.593943645	-0.68190141	-3.996376239
Z005E0053	-2.752774037	-4.539775689	-4.041408533	-4.515599646	0.206314231	-3.181105702	-2.24385034	-2.998776772	-1.570458384	-2.755871986
Z005E0054	-18.52876715	-14.02307528	-21.14248463	-19.70419126	-20.76848732	-19.56208984	-19.37016304	-17.19995122	-18.84970347	-15.31112856
Z005E0055	1.087667476	-2.802917828	-3.709365507	0.350028491	-4.404081297	0.854293765	-0.952965221	0.269723461	1.055494967	0.945568354
Z005E0056	-8.443117545	-3.428800443	-3.982528761	-4.967534821	-9.598629213	-7.167552649	-6.368446797	-8.49763415	-5.932025907	-9.208667599
Z005E0057	-9.224052184	-9.806447652	-12.34412513	-11.46997255	-9.161864475	-14.20982775	-9.198819744	-11.41021652	-9.091370066	-9.105931791
Z005E0058	1.395459346	2.795424593	0.66412807	1.482379505	2.750397427	0.116754938	-0.273960608	-0.381808278	1.322191718	1.573250187
Z005E0059	2.613966239	3.767796708	5.540809135	5.102373543	4.124764902	1.511678149	5.69561189	4.483823024	4.869865486	1.61341002
Z005E0060	-1.497163022	-3.115181801	-1.263056789	1.770730596	-4.988027821	0.530556692	0.287298054	-0.046686869	0.95202649	0.250946566
Z005E0061	1.617166273	-0.372222264	0.20019757	2.83892317	7.860184483	0.544080727	0.411648534	0.153160643	2.704781973	-0.216881153
Z005E0062	-3.214909359	-4.866743013	0.61034192	-0.961007166	-1.348576007	-0.722967686	-1.640412768	-3.875128883	-3.854155821	-0.684786413
Z005E0063	-9.313176052	-4.16774951	-5.692086773	-11.51459489	-5.264643725	-8.003463502	-7.742773536	-9.241601525	-10.52635248	-10.53757743
Z005E0064	7.857949107	13.7407918	10.51535855	9.274225842	9.657366528	10.89933139	8.013638584	8.275721419	9.573590542	10.30189071
Z005E0066	-1.479374656	-5.199515885	-0.637766369	-1.883964273	0.159957975	1.607042629	-3.342849558	-1.651233539	-2.609963499	1.388221451
Z005E0067	2.708567549	3.601022081	6.099124349	2.915096678	8.562485692	5.523989565	4.519414214	4.705306259	4.723514764	3.565888127
Z005E0068	1.516201871	6.851181237	-0.839162129	2.255047791	1.345291395	-0.074560235	1.708592728	2.092254599	3.211265979	3.100531543
Z005E0069	-0.57595192	4.265063519	-1.987419666	-1.275414536	-3.48632294	-0.423462407	-1.252804069	-1.255055521	-1.400887671	-0.316263003
Z005E0070	-3.036574198	-3.274193018	-3.561211547	-4.213028037	-0.743096318	-0.498920473	-2.804162293	-3.537953993	-1.889159659	-0.980012079
Z005E0071	-7.659843656	-3.274527827	-6.613496861	-8.675046725	-8.887072563	-9.582664906	-5.50305589	-8.585002768	-6.327217009	-6.770638249
Z005E0072	11.82342469	7.316506233	14.94065294	13.63010739	7.964159502	12.47173457	10.69244815	12.05438884	12.76822514	11.23023766
Z005E0073	1.764469696	-0.969619173	2.204276621	-0.940867444	3.011390387	0.92370173	0.177470359	1.720213649	2.191434187	-0.258188727
Z005E0074	5.61261418	3.704234514	8.076017317	5.001080809	5.864783335	4.015124913	4.962392105	5.912977815	4.677718358	7.866378543
Z005E0075	2.028263885	3.201779276	-0.53433474	0.421871306	3.888635094	-4.034231233	3.182427629	0.161826908	3.726901772	-0.484627054
Z005E0076	-0.8445712	-3.785251524	-0.007099419	0.586314952	-5.836018998	-2.366705236	-0.041358605	-2.295975769	-1.252056501	0.489494951
Z005E0077	1.904940549	3.88050622	5.071431929	2.547806135	0.13395958	4.232511351	2.891696806	2.219783722	0.974684846	1.494947595
Z005E0078	-4.479455249	-5.588566299	-2.429610941	-2.075475485	-5.002748455	-6.745264648	-5.024154167	-3.312574234	-2.74090797	-6.382740082
Z005E0079	0.75021452	1.072388528	2.554095135	1.79433529	2.716509417	3.590819921	2.082919692	1.95389662	0.498041375	0.702558253
Z005E0080	0.028927969	-1.551470223	-1.1460038	-1.381636512	0.358440323	-2.049472761	-0.601684971	0.220773911	1.14852001	0.58370069
Z005E0081	-0.826480486	3.573212611	-1.984990712	0.869531486	1.074638251	-2.051156073	-2.016774397	-1.494301887	-1.654381844	2.034738881
Z005E0082	-6.588988791	-10.25619025	-6.401066664	-5.552276125	-7.941107293	-7.343822225	-6.287735699	-8.089295355	-8.510102411	-7.190099183
Z005E0083	-4.97628812	-5.237368586	-5.255138948	-3.701087093	-7.632719392	-1.520871828	-3.635435486	-5.343236705	-5.79815161	-5.825674332
Z005E0084	-5.932184211	-7.635523139	-5.237930634	-5.45116288	-8.474996411	-6.346265139	-7.725366646	-6.150878584	-5.301207388	-7.284943782
Z005E0085	3.824850603	4.894068536	1.845176045	5.942167749	4.513918332	1.208898917	3.406301996	5.242082776	4.46849984	5.849094489
Z005E0087	-8.558350514	-11.76894782	-4.488939097	-9.611402833	-10.47001036	-10.52795661	-7.557509229	-7.757946353	-9.640422738	-8.140152262
Z005E0088	-17.08856648	-15.33439722	-16.27569935	-17.49591607	-18.89520916	-19.68989382	-18.06360475	-17.62992119	-17.17478348	-20.27627035
Z005E0089	4.670846906	8.950128976	7.74112567	5.908600677	7.630867215	7.211075638	5.86094627	5.991808198	3.511595128	6.636513044
Z005E0090	8.162887709	10.03166609	8.642839784	6.511682999	7.490031546	11.6421828	6.794106855	7.701407579	8.696065311	10.03408546
Z005E0091	-1.440383274	1.153818735	-0.099741631	-2.150139666	-0.454313108	-1.462683553	-0.355158307	-2.392825019	-2.180980388	-2.69933585
Z005E0092	-6.900504911	-6.191667768	-7.197309087	-5.461012483	-5.703184741	-7.714185384	-7.594750882	-6.404262891	-5.916783466	-5.48071844
Z005E0093	-3.826357061	-2.350949664	-7.048087314	-4.474339327	-5.313068759	-5.209971921	-3.909418344	-4.153704613	-4.367944685	-4.935356616
Z005E0094	4.655055504	5.214226494	3.721957315	2.621151149	8.269478867	5.360487387	5.732497555	3.068494309	5.474655048	2.535273398
Z005E0095	-10.91680085	-6.772133253	-12.67017799	-11.21255694	-11.25896985	-13.30631303	-11.17354068	-10.69983578	-10.96124464	-8.642917404
Z005E0096	-1.547326283	2.475036851	-2.520001648	-0.166269204	-0.221962254	-3.531484236	0.974830944	0.378889039	0.767552992	1.369864036
Z005E0097	1.735331634	2.046723936	3.672610494	2.193430298	0.932223513	2.638424135	1.879504221	0.786228641	2.260800941	2.725472989
Z005E0098	2.52444036	6.071885386	4.537887637	0.955170476	0.985508823	-0.176811521	3.602868196	2.867121983	3.016486549	4.003095741
Z005E0099	1.74169581	-2.695070932	-0.651051541	2.903328147	-2.849816698	2.664252735	1.336860144	0.522157338	0.26624489	0.142731927
Z005E0100	2.770493394	-2.984232098	0.864091354	1.772489737	4.104131784	0.319044093	2.888190166	2.456645587	2.140065536	1.688692212
Z005E0101	-7.706942031	-2.29393523	-10.14369738	-5.91607039	-10.05533237	-3.628990721	-8.063135975	-7.886128938	-5.665608592	-5.593337039
Z005E0102	-0.570816952	-0.736290105	-2.45154046	-2.152888371	-4.815095958	-1.066276023	-2.619139004	-1.60837569	-1.979407134	-2.205732935
Z005E0103	-11.05725016	-14.58981173	-13.99689895	-12.17148433	-10.32313512	-11.64733909	-12.67599045	-11.15590698	-10.13209309	-11.10875918
Z005E0104	-4.294590719	-4.692795458	-5.726520955	-2.595217865	-0.17472285	-5.766984545	-3.013398639	-3.368814083	-2.23003384	-6.03776175
Z005E0105	5.576151663	1.013079625	4.428895146	3.216138366	5.113511898	4.579874671	5.432999712	5.28011834	5.808834106	4.017276797
Z005E0106	2.805517903	-0.312469623	0.574981142	2.170630235	1.66343098	-0.804464546	4.342054993	3.874847578	4.810529858	3.739629991
Z005E0107	-11.15485675	-8.613958536	-13.04523844	-11.03210408	-11.69894507	-15.07794967	-11.40775617	-12.17890827	-13.27867525	-14.33099411
Z005E0108	5.325496209	1.777137676	1.897233224	6.120502397	2.114464289	5.00922251	4.578693171	6.012466967	6.508359628	5.753138343
Z005E0109	-3.551503574	-4.138102494	-7.553285267	-2.280975525	-0.042839983	-5.731119909	-5.151514583	-5.221644214	-2.899157312	-5.801081707
Z005E0110	-2.651749738	-2.468114371	-3.174684206	-1.898915306	-0.731883633	-5.371186523	-0.956153134	-1.919344428	-0.858787876	-3.49214813
Z005E0111	-3.835286511	-3.659131434	0.036231778	-3.069498215	-2.218664921	-4.252592842	-4.545077266	-4.989427329	-5.67999255	-5.849976329
Z005E0112	10.37405428	12.65044757	13.59182044	10.09482859	6.167904145	13.7028882	10.19054344	10.12912112	11.7837482	11.46055412
Z005E0113	-9.033753026	-13.07266471	-9.687149046	-10.84160465	-6.896722511	-8.049257351	-8.422652997	-8.986878717	-10.18618729	-10.81782225
Z005E0114	8.503699242	4.446307831	4.068205523	7.151596962	9.982406305	3.217318644	6.386435315	7.603804752	6.170491357	5.52200974
Z005E0115	1.733503015	1.433678767	1.498539119	2.35612468	5.86863888	-1.430591303	1.678302568	1.125329418	0.567353169	1.164332404
Z005E0116	-12.05580671	-10.48803262	-11.05174355	-11.09849737	-14.57820067	-9.645425606	-11.63299744	-12.17539718	-10.77632695	-12.42950421
Z005E0117	8.595765082	5.698828229	5.789759595	8.911621806	7.106134476	8.049420361	8.897068303	7.413435253	7.005007226	8.035964431
Z005E0118	0.034175264	3.549975236	-2.206918956	-1.960911574	-5.563290974	0.231876184	-0.360759467	-0.001610628	0.622758172	-1.830097791
Z005E0119	0.801024313	0.831488279	0.182544416	0.258421783	3.73733	1.362125355	1.125610947	1.584468229	3.263721151	3.917209981
Z005E0120	0.115687365	-1.431810479	0.493701564	1.969970616	-3.572999955	-1.405307727	0.59239369	0.197407889	-0.793658812	0.619462414
Z005E0121	1.026786314	0.193655871	4.755941746	0.059027973	1.261223291	-1.162023553	1.764492053	0.861046698	-0.308401706	2.591854654
Z005E0122	-6.823145181	-5.945966993	-5.5563815	-6.084338999	-5.419308493	-7.231529435	-7.062402215	-6.81423319	-6.132869589	-9.554943482
Z005E0123	-0.952940711	-1.989595774	-2.859512986	-0.367224428	-4.163942819	0.40244024	0.398221828	-0.080302535	-1.904722665	2.14765907
Z005E0124	0.600978999	6.772743653	-2.803448116	1.431680238	-3.980877847	-1.780941481	1.312219692	0.664880849	0.240205873	-0.93097398
Z005E0125	-2.669375083	1.031116322	-1.906931365	-1.865693155	-0.317517597	0.100129273	-4.005574536	-2.142912921	-1.463595703	-2.759665102
Z005E0126	-11.74468012	-14.78468657	-8.012709073	-11.89781501	-11.49375661	-10.20461563	-9.1772296	-10.56026031	-12.28577409	-10.72522869
Z005E0127	5.546443471	6.48829809	5.600888103	6.955648195	8.86620059	2.950958185	4.789399876	5.727049723	5.174475342	4.026649825
Z005E0128	6.562716788	8.540258411	5.189671218	6.498951683	7.551086153	7.496840699	6.422416747	7.570979805	8.486446921	9.465725452
Z005E0129	-5.335651728	-9.541698715	-0.952360485	-7.76849442	-9.140748723	-2.402398459	-7.06711682	-5.106130837	-5.499591208	-7.387371186
Z005E0130	4.248558414	5.732243623	-1.146669655	5.825375105	2.897232943	3.110719056	4.648093071	4.949552165	3.549361962	5.895394902
Z005E0131	13.25542876	17.88177977	14.17233911	11.29216949	14.76341742	9.618556687	12.6447549	12.44785021	13.87906158	10.50306987
Z005E0133	7.721421827	8.044442142	7.255300719	5.795659158	8.739838044	9.271978695	9.734998872	6.994362156	6.479773994	8.879031647
Z005E0134	3.416746539	3.1061445	-0.409474392	2.293210533	1.337331962	-0.437533201	2.203281247	3.625387742	4.613217049	4.863002808
Z005E0135	3.491560511	2.38199044	7.587792721	3.629218065	2.11596668	2.800499108	3.923139834	4.1938024	4.110599368	4.754233771
Z005E0136	-1.576815013	-4.20264424	3.97487589	-3.247098798	2.323264639	-4.619905461	0.54129625	-1.755196134	-0.990320067	-3.722116374
Z005E0137	0.669536359	-1.199454378	-0.426131801	3.388481334	0.703181348	-1.241813055	2.43127164	0.58703836	2.842207379	-0.102428083
Z005E0138	4.570353183	2.226832273	2.444339687	6.788159043	4.629134508	7.732189799	5.213377388	4.884495333	6.552067674	4.006132162
Z005E0139	2.44230558	4.52108066	3.069635616	3.33097496	3.93009859	3.122414719	2.506161939	1.364794028	1.330538368	0.256842622
Z005E0141	-1.435707608	-2.475395517	-3.508678777	-1.458525764	0.759107046	0.30938412	-0.466406081	-0.859353937	-2.254082038	-1.892027215
Z005E0142	1.488624836	-1.513786122	0.231566247	-0.915995795	7.372316029	0.346560436	0.370092544	1.337957296	2.077150729	-0.3087575
Z005E0143	1.449835846	4.586514425	0.913408503	3.027370157	0.582194262	3.278525003	1.840958724	1.52688104	2.788379835	3.903470305
Z005E0144	-7.249197549	-1.806513328	-7.316889529	-4.465999892	-7.635707957	-2.572435459	-7.430744826	-6.993651288	-5.240533545	-8.378799791
Z005E0145	7.647660919	3.528452541	8.208230254	6.241807753	5.379118401	10.24349883	7.898379857	7.177147366	5.961418377	7.38047992
Z005E0146	0.111576628	-1.269589714	0.096721814	-1.762960005	0.757892265	2.704406454	2.231780661	0.062764686	-0.664151761	0.803633097
Z005E0147	0.698816125	-0.911137184	0.586691852	-2.068017002	5.133203135	1.244610756	1.404332395	-1.123754805	0.751942711	-3.163240077
Z005E0148	1.556234723	-2.783051214	-0.233990269	2.706615762	2.599155648	3.499643239	0.448990311	2.071538837	2.198167137	3.472457508
Z005E0149	8.385431953	9.99631349	9.33611906	6.311744377	9.979973591	3.868403315	8.614066168	7.856646544	6.145910791	9.187011896
Z005E0150	-0.41931678	-2.78996345	0.080589366	1.22264571	3.028081207	-1.647092467	0.547199765	0.318538244	-0.247036134	0.708586867
Z005E0151	10.69631504	13.52234483	12.09200689	11.52706169	10.09327193	10.79802019	8.984906481	9.491712013	8.679230619	8.580282145
Z005E0152	-7.096563704	-5.738924597	-9.913512899	-10.11805879	-8.616584267	-9.388164819	-8.991363459	-8.553705667	-8.876270641	-6.169547695
Z005E0153	3.368294228	5.036455464	7.859137354	3.302788166	7.852580759	5.013024498	4.302328951	4.391592036	5.46414606	5.429671087
Z005E0154	-3.150027704	1.320933896	-6.049328472	-4.332713387	1.392083863	-6.217991505	-1.859345808	-3.825725226	-1.184410936	-5.412272819
Z005E0155	0.192226545	-5.765819121	-0.91628777	0.011716223	4.91978123	0.783339753	0.626650832	-1.729695078	-1.275987609	-3.085885117
Z005E0156	10.66441387	4.391292265	8.330982886	11.12386809	4.596299323	13.32324574	8.896120002	10.06149745	8.614565134	10.43970277
Z005E0157	2.126011309	7.333224239	4.89206369	4.724295827	6.692351818	0.377788961	3.142351607	2.821128719	4.471224661	4.049710539
Z005E0158	-7.568729894	-11.42085257	-9.105856455	-10.14436672	-6.451287389	-8.409193979	-8.461185484	-9.536830862	-9.566673955	-7.676618908
Z005E0159	2.594156005	-1.706672429	4.428300246	3.249952878	3.193202494	-0.194341874	0.434461988	0.968925416	0.348291127	3.15422083
Z005E0160	-11.92792212	-14.52962318	-4.977660485	-11.86804414	-10.66267151	-11.78013644	-12.12219049	-10.24357184	-13.05811108	-12.01904885
Z005E0161	-2.860214429	-0.19251736	-2.718070486	-2.720202991	-1.394954681	-4.483881879	-2.964578363	-2.824582723	-3.00635477	-3.701626862
Z005E0162	-0.739901901	-4.686966365	0.014046733	-3.463084861	2.221818195	3.197498577	-3.259068199	-1.676070329	-3.383381011	-0.462617667
Z005E0163	6.032746174	7.284465477	8.682172615	7.698524794	5.909735325	4.378647386	7.396331638	5.854136765	6.598540043	8.438299143
Z005E0164	0.373318851	4.446448108	2.657418309	0.99969319	-4.78934283	1.813152918	1.206807105	-0.196192083	1.3423179	0.813133279
Z005E0165	7.038997733	7.355994966	10.76679222	6.962977199	6.022218372	8.14994583	5.644495292	7.833577339	7.7093728	9.877285374
Z005E0166	-17.14836591	-11.85500905	-19.86618557	-18.66407442	-16.64503385	-18.30909574	-15.49322237	-15.43092031	-17.2869374	-17.99579674
Z005E0167	-3.149125697	0.329511229	-2.135349797	-4.317163993	-5.269838262	-4.798984494	-2.47026187	-3.91948489	-4.348874538	-2.672852786
Z005E0168	4.202009602	7.463319954	7.235067128	3.558100671	3.825217714	2.45278573	4.4583385	4.711717766	5.33052811	5.408493522
Z005E0169	11.00219289	7.966397586	9.860960975	8.7684209	13.15829063	9.520835911	10.10356653	11.75889325	11.42551093	10.8869546
Z005E0170	1.736207108	2.031550552	2.841992424	2.805090393	4.65714594	1.782653239	2.199417941	2.190048478	0.472244597	3.791798547
Z005E0171	-8.614712778	-9.726171039	-11.06575536	-10.95255838	-5.668626977	-9.000500785	-8.500208482	-9.932724398	-8.458016941	-8.130695384
Z005E0172	7.870326348	5.660217524	8.709357596	10.04029076	4.584140015	10.32761571	9.642404604	8.875162621	7.162409075	7.09131719
Z005E0173	-2.389184548	-7.591356354	-2.205664185	-4.002238153	-3.168826768	-0.671370555	-2.868578867	-1.667005565	-3.369245155	-3.466326174
Z005E0174	6.603699668	1.220605431	4.217244754	4.373517328	2.287837563	4.005754666	7.410946719	5.098003738	7.631946841	4.07944066
Z005E0175	-7.099690676	-7.313893907	-5.883433445	-7.961730845	-7.249803124	-7.665983233	-7.089301712	-6.153368915	-8.070387751	-5.988860633
Z005E0176	2.277242969	2.224463515	2.201184326	-0.138529503	3.033732644	-0.068364131	3.114673208	2.993550301	0.781389251	1.006710492
Z005E0178	-0.74814785	-0.345956447	-0.664216995	0.01506513	1.170123714	-2.360053277	-1.079681409	-1.059118443	-1.796982266	0.706843001
Z005E0179	-9.241625426	-11.41504041	-9.729806888	-7.967891416	-10.34152717	-5.395516511	-9.778167211	-9.235364334	-10.74846733	-6.321604553
Z005E0180	4.964368482	6.419765919	4.331335527	6.572994539	9.017428375	6.405622288	5.075736831	3.895122889	4.284290624	2.909614259
Z005E0181	4.561901301	-0.754829063	0.537628865	2.415727203	5.283028994	5.362885662	2.842593168	3.937021786	4.908603251	1.753815901
Z005E0182	-0.868244644	-2.286434549	-1.564835931	-1.681073603	-3.56063213	-0.64126076	-1.238801869	0.643958035	0.33919417	1.170038106
Z005E0183	-3.659139652	-2.633754228	-1.020432167	-3.854078764	-3.715558374	0.218277115	-2.85145031	-2.198481202	-1.843703533	-4.394422393
Z005E0184	-9.261155449	-16.15737701	-8.914545283	-10.99038638	-14.50234557	-7.960952154	-9.47313985	-9.968444824	-9.514357105	-12.11014074
Z005E0185	-2.198601061	1.218627939	-1.770589574	-1.568482048	-1.838347353	-2.636958283	-1.778914538	-1.308615962	-2.74612437	-3.31157915
Z005E0186	2.299546867	4.21364626	1.082875227	0.171169366	1.789225265	-1.297804801	-0.288120797	0.004528117	0.390407672	-0.801875305
Z005E0187	11.95848168	6.971333094	14.07264753	10.39958504	8.218240569	10.01617957	11.01457257	11.15994294	12.30271036	9.353402669
Z005E0189	0.291620936	3.658336972	2.174915948	1.313978719	3.399362326	-0.398907374	-0.741778772	1.250802709	1.118160981	-1.6040717
Z005E0190	-2.688666103	-8.966479785	-1.195967551	-4.128009229	-2.712610261	-4.684377625	-3.118797356	-2.42192099	-4.129433461	-1.101664246
Z005E0191	-7.02225048	-11.02478428	-7.941983824	-5.737792466	-6.946988758	-2.832422833	-7.030445099	-7.602349615	-6.192639788	-5.879776793
Z005E0192	0.727342488	-1.052827009	0.695980435	-0.683289145	-0.891128748	2.377686018	1.339817088	1.546336215	1.238915618	1.994128232
Z005E0193	-3.946000237	-7.283542813	-2.861887529	-4.979173904	-10.16113972	-2.826584042	-6.612002916	-4.669526924	-4.108065435	-6.069583226
Z005E0195	3.479888509	6.869069438	2.653540256	3.201854564	2.472617803	3.02944566	5.100536644	4.853842339	3.455311414	5.289933514
Z005E0196	-0.680258457	-4.928313977	-0.112364278	-0.38220424	-1.206286923	-3.925881426	-0.118479476	-1.1197755	-1.431340901	-1.605751177
Z005E0197	-1.672001613	3.478197141	-1.791505373	-0.854825481	-2.576325267	-0.298301595	0.325000242	-2.014911897	0.412766037	-1.519203273
Z005E0198	-1.850547907	0.10777789	-0.021895827	0.318878467	1.659095425	-2.102862897	-0.168658974	-0.502706978	-1.683331726	-2.980472957
Z005E0199	-7.475810948	-7.973934494	-5.582262799	-7.893143733	-4.729394733	-5.524582826	-7.351344787	-7.794394866	-8.098433474	-4.461992335
Z006E0001	2.756180246	0.894897846	-0.883886138	-0.137429413	-0.389179351	-0.44143003	2.804892966	-0.186972101	0.374604405	-2.08079185
Z006E0002	0.898161631	-6.258427452	-2.640885243	-2.075978674	1.58204969	-0.066435552	-1.993975445	-1.260751964	-0.306898718	-2.273762642
Z006E0003	-5.36633895	-1.192321711	-5.225173585	-1.797715152	-5.180989994	-3.635056512	-4.751432872	-5.515486282	-3.928908337	-3.175809337
Z006E0005	-3.635805537	-4.247262931	1.162733775	-5.861422628	-2.874294189	-2.040282742	-2.419058503	-4.593955179	-3.479906547	-3.650471856
Z006E0006	8.315094576	9.418224395	4.383018881	12.43926641	7.169138824	9.560222771	5.453114407	7.968738931	7.00530305	9.437742743
Z006E0007	1.979184996	-1.928807615	4.434662082	-0.565930686	1.008332915	2.253689787	0.600521903	2.199499385	0.82663601	2.080852991
Z006E0008	2.256290445	-0.584243358	4.699760274	3.236094271	3.052402773	2.373892487	0.825204887	1.980400551	2.615076188	3.260532678
Z006E0009	5.452218591	5.382395306	9.63386689	6.492143211	6.293283775	5.356147849	5.133949134	6.16071338	8.059358464	4.393623343
Z006E0010	-1.586585674	-0.598901313	-5.511190534	-1.872951336	-2.388592574	-2.647306692	-3.608091913	-3.983595315	-2.343646892	-1.235499638
Z006E0011	5.119489383	4.249841694	7.140601991	0.947702894	4.801915809	4.250746467	7.332048699	4.51770935	4.784313867	6.570538167
Z006E0012	-4.448027056	-7.425062284	-5.3999038	-9.900778793	-5.289654362	-3.274223905	-6.730370823	-3.737424958	-6.24461267	-7.954577291
Z006E0013	-3.657675028	-2.698790842	-3.050547767	-3.22865308	-1.638737145	-4.600127752	-0.664519924	-1.275114022	-2.615158518	-1.736524758
Z006E0014	-0.118698477	0.249166462	-8.131315103	-4.502814067	-3.171274876	-3.400235213	-4.153886031	-2.109204695	-4.497103554	-1.774899658
Z006E0015	-4.224023187	-0.840860626	-0.867634982	2.532317808	-1.58529101	-2.5888098	-1.864061447	-2.040868784	-0.783415383	-4.455228741
Z006E0016	3.652452957	0.67159908	3.190135442	-1.810316497	0.619128526	1.295384515	1.430065634	-0.520869524	0.091906668	0.0070975
Z006E0017	0.818462123	0.529308261	1.216538626	4.232133046	2.239083763	-1.426542965	-0.259878791	2.421631592	1.113456931	4.177862175
Z006E0018	-3.894013649	-8.814034567	-8.096014755	-10.54124299	-7.785657395	-9.040948855	-6.640111038	-7.134337319	-6.180665926	-5.951297674
Z006E0020	2.007822786	6.91193086	5.549963903	3.824917251	2.801897785	2.244345775	2.534285724	3.014624368	3.42887032	1.600388691
Z006E0023	-2.169881204	-2.899238162	-1.792378353	2.328841886	-0.53141529	-0.873404942	-1.186738688	-0.656101275	-0.140486395	-1.372198771
Z006E0024	6.478811074	5.663090139	8.598506374	6.062590814	4.612719727	5.039702565	6.748984576	6.278426828	6.902454454	3.646415701
Z006E0025	-6.488428447	-5.095529637	-1.85056099	-1.167145367	-5.412605315	-3.821435145	-3.740919376	-6.154171853	-4.725639152	-4.750715968
Z006E0026	8.640042125	3.184252319	9.80738644	9.471287336	6.380859197	9.558959269	6.851181935	6.914208555	7.685177899	8.858902493
Z006E0027	-8.072185832	-8.60508201	-4.632275628	-10.87731918	-7.297902241	-7.119741788	-8.864116016	-6.531946026	-8.532886286	-8.628756384
Z006E0028	-0.854143069	1.967267651	-4.206573294	2.122983653	1.344422975	1.440980072	0.339444174	-0.237786863	-0.166215015	0.013221121
Z006E0029	0.758555332	2.123457536	2.808193089	4.164306381	2.27997111	3.100513198	0.67578702	0.585534554	2.348416024	2.075513464
Z006E0031	0.635431481	-0.520843816	0.048988239	1.589024165	1.305358384	1.8830548	-0.775822354	-0.123448276	-0.562856682	1.762127037
Z006E0032	7.102381456	9.327039972	8.02760416	3.931775326	7.172449452	7.139441224	7.415852621	8.033751152	7.806707111	5.172962682
Z006E0033	0.878832341	1.818886734	-7.813126444	4.803446493	-0.988928481	-1.776397025	-0.892911164	-1.408110953	-1.858217324	1.754084923
Z006E0034	4.902415473	-0.190401444	4.234016392	2.11134396	3.599237654	3.51982664	4.182159451	3.775110701	4.436053152	3.020143995
Z006E0035	-4.051864923	-0.976151048	-6.814134234	-0.414806097	-2.406630338	-3.036492538	-3.953650448	-2.826004121	-1.808466877	-4.141647942
Z006E0036	4.075415269	-0.781602535	-0.324994526	-0.154745741	0.597697144	2.102728112	3.286481016	3.176026292	2.240765127	3.590218976
Z006E0037	-4.832913662	-4.120283065	-9.114742332	-7.595019139	-5.329152012	-4.242081399	-6.666444041	-4.943657376	-4.974969102	-5.511799418
Z006E0038	-1.705359434	-2.133677166	-1.052086327	-1.469595216	-2.946528413	-2.499569755	1.003978338	-2.158683219	-3.716066405	-3.223605705
Z006E0041	6.298707472	2.134309147	3.114330138	3.909510727	1.482947719	2.56661712	2.620754882	3.981953857	2.319352988	2.626884252
Z006E0042	3.584430993	3.021598175	2.936172702	-1.401193446	4.428259254	1.184743647	3.443206226	3.646244676	1.910910231	2.211778002
Z006E0043	-2.25950049	0.266125553	1.948560382	0.430542054	-1.96415967	-2.973906638	-2.167199711	-1.446405313	-1.776269729	-2.493630608
Z006E0044	11.31267889	13.71175945	13.91286532	11.26115283	15.01324459	11.88017255	14.37708183	13.1937235	13.45042048	13.43637983
Z006E0046	-9.218310996	-8.698041401	-13.22707546	-8.632725609	-9.347897546	-6.318023368	-8.059512341	-8.500631758	-9.030279876	-9.861152861
Z006E0047	4.870611383	4.983386988	7.646999868	5.886911567	6.657385268	7.523826838	8.246164053	8.234833306	6.254330105	5.715786166
Z006E0048	2.870305612	6.57949414	3.572714333	8.942208726	6.841964359	3.147597195	4.783844712	4.007498912	5.499594122	2.799080452
Z006E0049	8.082620677	8.072560498	2.496009354	7.745589632	6.379208378	5.83064583	6.151211761	5.217991502	6.988226701	5.935098088
Z006E0050	0.532321944	1.084639616	0.742945387	-0.251497405	4.406925213	3.392610528	4.42694314	3.366234217	3.676152865	5.338488803
Z006E0051	4.516268553	2.913860436	0.87459514	4.201057533	3.037704189	3.431567769	5.613796213	4.318499536	3.50646784	5.105334628
Z006E0052	8.306208692	4.717581487	3.900776722	6.077540187	7.748120081	9.21392891	7.682114378	7.727045664	7.246246264	10.81084966
Z006E0053	8.299812803	8.810449206	7.359381035	5.97948381	7.130216578	7.953746523	6.652018589	7.619628415	7.032704873	9.05030961
Z006E0054	-6.920274451	-6.382498967	-10.15490449	-11.11207418	-7.330831298	-6.599148557	-9.529687402	-6.715259672	-7.950508719	-5.383277686
Z006E0055	-3.454688961	1.15261349	-0.863556263	-2.847245263	-3.186755044	-3.320692529	-1.359486763	-2.224879671	-2.259992288	0.140730107
Z006E0056	-4.043834221	-1.281865321	-3.277966733	-4.084863469	-1.508202156	0.759519564	-2.623295466	-1.758516528	-2.691951892	-3.302051653
Z006E0057	9.64789385	14.03990006	12.77748168	12.85404253	10.55133617	13.2516615	9.742595318	10.87917839	9.153937827	10.28954647
Z006E0058	-4.666362576	-3.412774234	2.289575407	-7.231268467	-3.3271609	-0.922441989	0.1975522	-1.843450827	-1.465516389	-3.044020247
Z006E0059	-1.265442683	3.41968309	-1.862591514	-0.146186699	-0.857237701	-1.597723682	1.050017453	0.773996989	0.829149965	-0.628890782
Z006E0060	-4.761486247	-7.25367958	0.569218398	-3.580297626	-1.527736192	-2.41957526	-5.306864871	-3.161873421	-3.631384938	-1.37255834
Z006E0061	-6.280656182	-6.883661024	-2.957499164	-3.756664943	-6.987875128	-6.86168401	-6.633644153	-7.595550064	-7.778651822	-8.474520781
Z006E0062	-3.518535346	-0.905353968	-2.199934732	0.602700894	-0.048474031	-3.215574204	-0.738088751	0.149573119	-0.946492759	-1.70497306
Z006E0063	1.235445083	-6.3691362	-2.466405039	-1.408052832	-0.674201747	-1.41608862	0.388039025	-0.178874806	-0.970832906	-1.991950397
Z006E0065	-4.453239032	-6.552370159	-5.523541334	-4.565120886	-5.324608334	-6.181644389	-3.529398803	-3.138092486	-2.933523295	-4.979774859
Z006E0066	4.355239579	0.480199316	6.060347092	1.483313177	2.759026272	3.656694171	3.682370027	3.89015796	3.949528711	4.303503963
Z006E0068	3.217290584	5.883879457	1.180520504	-1.352236879	2.448759324	4.047811382	2.550128356	3.804019919	1.273399304	4.270963568
Z006E0069	-3.146626102	-3.332805919	0.026248473	-0.987766581	-4.526526514	-4.719591555	-2.696930266	-2.679967672	-4.842625786	-3.725032623
Z006E0070	0.448610132	5.07349777	-3.958213552	6.92266639	0.009422037	-2.947121332	0.32874072	1.552221442	-0.321148068	0.889194256
Z006E0071	7.542994001	6.288037029	5.044749763	9.173754788	7.145277259	7.068729393	5.044319072	8.815826447	7.911796658	8.192897583
Z006E0072	1.872919463	7.966185445	2.221027582	-0.575707402	1.367179014	5.414955484	0.582819618	2.730382647	1.927804623	2.591993058
Z006E0073	-6.770939365	-7.419097442	-1.807029672	0.797168685	-5.180844107	-5.550427796	-3.703950883	-6.503945234	-5.665508613	-3.585556428
Z006E0074	0.330609723	-1.093831088	-2.043987235	3.45041548	1.771547498	-1.30737167	1.118024629	1.427937821	2.188216332	0.120011283
Z006E0075	5.360718167	3.380821944	-4.300427363	-0.727444834	1.092096023	1.744358297	0.070039595	2.286596955	0.465105707	3.2023001
Z006E0076	-5.01691241	-8.104094601	-6.014815326	-6.443693819	-4.690568592	-6.321210144	-3.737231389	-7.490828684	-6.854351201	-7.524220393
Z006E0077	6.107162329	2.279262137	2.729104566	5.480194921	4.82603701	4.617813442	5.699564995	4.01916051	3.452388202	3.885340352
Z006E0078	-7.940653895	-7.77564035	-3.116129204	-7.783261595	-4.135275972	-6.911659914	-2.988406663	-5.221921356	-3.385165401	-5.526854339
Z006E0079	0.689647427	2.285326	-2.801692406	-4.201251023	-1.936762687	-1.909993398	1.729953783	0.612037001	-0.463176461	-1.372673093
Z006E0080	6.23368768	6.179266879	5.304677102	5.293017735	6.189395758	5.63526979	6.094101309	4.953730249	4.881906995	7.234879878
Z006E0081	-3.895725913	-5.236358767	0.343893458	-3.71738809	-2.60017492	-2.914000965	-3.017492771	-3.416518325	-4.169970743	-2.441501584
Z006E0082	1.690064758	4.207218122	-0.642665538	5.553610443	0.155928412	1.21776558	3.106703875	1.617393831	0.371420048	4.551679833
Z006E0083	-3.21929668	-0.273070916	-6.028788683	-5.598306094	-1.170109631	-2.698878556	-1.139596537	-2.55961574	-2.169790801	-2.540837289
Z006E0084	12.51623744	9.454803329	9.653127762	15.61872744	12.23262923	13.72742769	12.15219556	12.08676882	10.55546264	13.05974567
Z006E0085	-3.355638666	-3.887256255	-4.51910676	-2.713435425	0.247424374	-2.057977393	-0.976025764	-0.834173843	-1.159427763	-1.923788821
Z006E0086	-1.276641753	-4.805778096	-5.735413233	-4.316173536	-1.587404351	-0.226069438	-0.77731047	-3.416959811	-1.685683286	-6.090589446
Z006E0087	-3.310698761	1.278150768	-1.269834907	-6.349306467	-3.238888054	-3.164724523	-2.333181018	-2.541530169	-2.553752531	-2.141596457
Z006E0088	-0.104785595	1.755883435	4.867910304	0.608863299	0.799380465	0.162153472	0.560942422	-0.771872903	1.269597903	-0.596569607
Z006E0089	0.953972701	-1.506406045	3.842333966	-3.076381745	0.73882347	1.490667039	-2.144529433	-1.6786693	0.762062565	-1.668356307
Z006E0090	1.315180312	2.578088953	-0.970540052	-4.504953832	-1.369307458	-0.36481249	-2.969197711	-0.145014136	-2.263179413	-2.720793813
Z006E0091	8.448121138	4.713953795	5.276063849	11.76690576	8.21599885	4.284725422	6.75585941	7.469250635	6.573305839	6.133087496
Z006E0092	-5.800085833	-7.28601298	-5.134631973	-4.599704246	-5.536418247	-4.798384442	-2.244571841	-6.492657172	-7.159163075	-4.709870388
Z006E0093	1.252644408	-2.686964036	2.053140573	-3.58336685	1.248435562	2.319767981	4.200581592	1.139376343	-0.061915268	3.810805338
Z006E0094	-7.429336823	-4.431643548	-12.58806896	-11.20801854	-7.540516061	-7.995772315	-8.765938882	-7.945077654	-7.970344635	-4.828120649
Z006E0095	4.506102216	3.684254996	-1.493387325	2.168674062	0.947611908	-0.228909726	1.984394656	2.001435333	0.688585196	3.173947137
Z006E0096	-6.673164656	-3.408151427	-6.749446453	-6.432824476	-5.161086429	-4.576458404	-5.419381987	-6.429703011	-5.066618034	-3.420977822
Z006E0097	-4.461354015	-1.289139635	-5.405774358	-7.871467211	-1.715667391	-1.545688171	-3.7760376	-3.613990492	-3.613457414	-2.938503232
Z006E0098	0.054964967	3.792417346	0.438137433	2.335492112	1.896955062	0.925017772	1.150094092	2.217725681	2.131551562	1.775510801
Z006E0099	-7.076179937	-7.359373181	-10.24773345	-5.82548468	-7.649108897	-8.526301271	-10.19917002	-6.488605223	-6.786967508	-10.46814569
Z006E0100	0.637470516	-3.915665055	-5.195459823	-5.697438442	-1.723366407	-0.855595274	-0.325643194	-0.405305671	-2.440867152	-3.488657361
Z006E0101	6.104446155	8.770440664	10.53185821	11.96832448	6.146490158	6.707617971	7.428070601	8.236397534	6.986423937	6.804302717
Z006E0102	-0.333624503	1.46014914	3.715170754	1.771729257	-0.710976509	0.0753308	-0.330176455	-0.509562409	-1.22088899	1.309789722
Z006E0103	-2.817842964	-5.153433223	-1.972017554	4.126910076	-3.361241179	-2.054735641	-3.655023031	-3.079910826	-2.320252845	-2.203258164
Z006E0104	-7.639842917	-8.716795879	-6.299742261	-6.090664965	-7.386329435	-8.271593104	-6.963546641	-6.659998442	-8.768387925	-7.313422996
Z006E0105	-3.265707023	-2.933358679	0.588525292	-4.416640428	-3.743075806	-2.566112663	-4.382255495	-1.802579097	-2.156039056	-2.035628249
Z006E0106	-2.91565717	-5.223079516	-1.129961231	-1.548030913	-3.4093632	-2.429199187	-0.679528845	-2.257488084	-3.879994986	-4.221137446
Z006E0107	4.320260386	0.218382011	4.437077176	10.53912072	4.823249016	2.726158361	4.90893445	3.301734084	3.8174275	3.617221527
Z006E0108	-4.842923495	-6.013074837	0.498646556	-7.132980224	-3.631051129	-1.198751177	-5.383210078	-5.084751756	-3.18967193	-3.452125222
Z006E0109	-11.56692896	-8.254375311	-13.84019023	-16.69131882	-11.99456219	-12.72005433	-11.79195943	-13.32514017	-12.0967794	-11.86491471
Z006E0110	5.675599748	6.608123892	9.618278351	6.803038264	7.147918824	7.484123367	6.183075453	6.357427978	7.137178868	4.80314258
Z006E0111	-0.303264192	0.066783317	-1.327777641	-1.644718228	-0.028034069	-1.64763431	1.300691758	-0.394902029	-2.197033649	-0.800656003
Z006E0112	-10.11235833	-12.95049344	-11.3814199	-6.0343492	-11.46256173	-9.519675222	-13.30171117	-10.99013711	-10.23421523	-11.51586778
Z006E0113	9.063835609	8.336270729	12.81015052	7.194426198	10.96817981	7.512192811	9.441027802	10.64679973	9.994859122	10.21304623
Z006E0114	-1.787167028	-1.740998477	-5.165885857	-0.298196083	-0.712672058	-0.402599707	-1.355150994	-1.885532	0.476809066	-1.574908345
Z006E0115	8.429731106	3.826275642	7.115933194	12.6369332	5.327062455	6.844140785	6.278674355	7.512473331	6.292105527	4.98744828
Z006E0116	-1.041648512	-2.17035047	2.58918885	1.157583598	-1.146722097	0.652973613	0.809586762	-0.447749706	0.598582715	-0.572738053
Z006E0117	-2.387390266	-2.385572929	-1.95967834	2.95114283	-2.000370826	-1.419633107	-4.926801535	-1.075364647	-0.695929579	-2.342002827
Z006E0118	16.35196663	8.031124686	10.45631267	12.68752316	13.10142526	13.77843233	13.35049797	12.77287018	13.75647219	12.17233354
Z006E0119	-3.320467361	-9.004225014	-8.67009526	-8.758845193	-8.602096541	-7.93937095	-6.453163367	-6.992293858	-8.58040664	-8.916431594
Z006E0120	0.090901492	-5.406588649	-1.609677328	-0.514723102	-2.854247994	-6.348641219	-1.793206117	-2.755986581	-3.426914795	-3.780988353
Z006E0121	-6.880309318	-7.86749227	-7.061498115	-2.948178476	-6.504107167	-3.366036682	-3.373562245	-4.506320544	-6.097577185	-3.272373522
Z006E0122	0.56277776	-0.955044894	3.065108015	0.994021619	-1.073279901	-3.150870613	0.774822968	-0.529279157	0.809074162	0.514322421
Z006E0123	-2.65037409	1.653470879	-1.541855059	0.711795087	-1.269848037	-2.389365406	-3.65417751	-0.512893533	-0.307238212	1.566379113
Z006E0124	1.858720366	-0.563712386	2.631177312	-2.097883516	0.139345332	-0.63549551	0.932958192	1.147863554	-1.095331924	0.042793701
Z006E0125	-3.020858579	2.571080446	-4.81158843	-6.027730168	-2.188453616	-5.115516874	-3.794519177	-3.338210318	-1.83780279	-2.018955253
Z006E0126	5.667064576	13.09680756	10.03699386	4.065365588	8.854648643	7.070866069	10.98193614	8.322147007	10.24754093	9.13445905
Z006E0128	-4.054248056	-0.970183257	-3.28750562	-4.323500842	-1.182863778	-0.453829365	-1.911427566	-3.3636437	-0.839572933	0.06950239
Z006E0129	5.482602392	5.839912584	8.874408863	4.059691452	6.302148492	5.267015985	3.755249597	4.151330302	4.182752418	5.429421378
Z006E0133	-3.627692071	-0.607211859	-3.671586079	4.880099662	-2.570386282	-4.066431353	-4.02705321	-3.641254897	-2.977219149	-4.170716824
Z006E0134	6.896820916	5.103840405	3.837190977	2.697863347	5.384052107	7.008334899	4.136438663	5.198377372	6.328172692	8.216097359
Z006E0135	9.010691622	6.077626486	3.587360386	10.99991769	6.55729194	9.685376204	8.907101252	6.705305109	6.686938938	10.27171229
Z006E0136	9.877622529	7.324844666	5.015628209	12.58881055	8.380418409	6.688503885	8.390747652	8.516933914	8.416755401	6.864252504
Z006E0137	-7.130158975	-12.58042099	-11.13927118	-7.080444796	-8.742473625	-8.215522174	-7.752972865	-8.662416394	-6.965650609	-6.731407153
Z006E0138	0.290152611	0.20873451	-2.241763206	-1.360059969	0.468367546	-0.593927123	0.031137847	-0.269072405	-0.947182953	-0.045091107
Z006E0139	5.947454614	0.675205404	2.699417855	6.612916359	5.912921723	1.863138528	4.133918757	4.888735922	3.677082818	2.334351022
Z006E0140	3.980762474	4.108236251	2.901152515	6.752544955	3.222849661	4.765035312	3.511681889	3.882628735	2.748443117	2.505755107
Z006E0141	0.867205079	1.687228214	-0.766249523	3.88058531	0.352813212	1.987640312	-0.165785963	-0.360513468	0.889762334	-2.964786037
Z006E0142	-1.300088046	0.852111285	0.860012887	6.122755024	0.079326678	-2.288791763	0.507864132	-0.338754899	1.457072644	1.335338184
Z006E0143	1.140539447	6.558634975	-2.006447455	2.042092465	1.793789747	4.762280752	1.448091897	2.534798838	0.724676043	3.469544535
Z006E0144	1.543804607	5.502251182	2.827738486	1.296366907	4.233855338	4.875433869	3.653281414	3.81596325	5.013575305	2.043900814
Z006E0145	-2.097407946	0.597112026	5.938872691	0.977997606	1.365094067	1.88244306	0.970389679	-0.970559306	0.952792092	0.133343095
Z006E0146	7.898091654	5.358858694	8.791508621	9.65322043	7.359321342	7.542682191	8.375555504	7.110835506	6.563153753	8.012195737
Z006E0147	-4.919625183	-5.550041872	-4.992051857	-2.048834513	-3.32795246	-1.756091526	-3.141135006	-1.741803099	-4.132461685	-1.839671104
Z006E0148	-7.796241491	-7.194997166	-3.026095744	-2.078908675	-7.625323533	-4.942040956	-8.768239991	-6.494064345	-5.047305902	-6.15879523
Z006E0149	1.941018193	-1.910514776	4.540279801	4.762763672	0.201640763	2.046017445	-0.071607069	1.08552613	0.140995631	-0.471009242
Z006E0150	-3.288812304	-4.41611742	-5.882294952	-2.465185144	-3.156631562	-5.00820575	-3.361202865	-3.711850709	-2.908390929	-2.669258758
Z006E0151	-12.60240298	-13.79268614	-10.16952809	-17.16194949	-11.4228875	-10.53524239	-10.00673683	-12.76298492	-11.30924337	-14.60598453
Z006E0152	5.096375725	1.321478168	3.573109742	5.270404479	5.038245804	4.74410385	4.857776549	6.144169471	4.758214465	3.778283473
Z006E0153	-5.144772415	-0.815590617	-4.22493944	-5.798851936	-3.961959222	-2.267610862	-1.474289614	-5.419082275	-4.442317885	-4.582177499
Z006E0154	1.472277223	8.842305203	1.830393077	3.070093572	2.984223079	1.915597697	2.594039961	3.603908078	3.28596466	1.397274818
Z006E0155	11.6724675	7.137060214	17.25666043	7.193101108	11.57148526	11.39228257	12.64760517	10.5498416	12.49679001	12.97585897
Z006E0156	-3.574061218	-6.521956673	-0.772413752	-4.064419752	-1.320774516	-0.291332611	-0.650024813	-0.763340157	-1.991598336	-1.995982843
Z006E0157	-6.875299591	-1.358211462	-1.55111905	-4.443614783	-5.43385718	-5.470498411	-4.321858991	-6.322370508	-6.937139727	-2.583636082
Z006E0158	-5.003941218	-6.537135267	-5.726923585	-0.457349333	-6.606267326	-4.87233075	-6.120326153	-4.889804322	-5.455087815	-4.50480342
Z006E0159	1.239661513	0.849639755	-1.83434441	-1.653448266	0.037093864	-1.140648413	-2.041850101	0.374098129	1.24572973	0.566490899
Z006E0160	-3.088510248	0.996005143	-6.463350085	-4.343184676	-1.731072164	-3.438271615	-1.426507114	-0.388370867	-0.176595548	-2.058555443
Z006E0161	3.018162069	3.733937459	3.480407105	3.553749644	2.587265438	5.166984777	4.714764271	2.738769047	4.574293121	0.405451197
Z006E0162	0.926089386	5.263807347	0.814728017	-0.044022593	1.229342469	2.016982636	2.918168045	1.795380396	1.498945821	3.044229592
Z006E0163	-7.967534443	-10.70608928	-12.91447735	-10.04807965	-12.02505001	-13.12747815	-11.63520118	-11.82011138	-10.3674617	-12.01972189
Z006E0164	5.900046515	9.181910195	0.419336945	4.198817827	4.668700343	7.709939877	5.581778005	5.232092424	6.793149623	4.874060876
Z006E0165	0.947541814	0.66727927	-3.755253879	0.176756382	-1.676405983	-3.384357454	-1.783997474	-1.323311367	-1.298363153	-0.08472859
Z006E0166	-3.807984664	-1.272880925	1.946962945	-2.664347436	-0.874283493	0.457316156	2.229060235	-1.282183122	-1.466471258	-2.570585231
Z006E0167	-12.83739212	-9.824237123	-6.764542603	-11.57145947	-10.73993361	-10.02226199	-8.415895121	-10.48094037	-10.31152779	-9.045581651
Z006E0168	8.932451005	11.8982713	10.2531961	9.530485958	8.149785926	10.71254513	11.27111064	8.941748186	7.633068668	6.633796339
Z006E0169	8.09135382	6.284283392	9.035193468	2.045728332	6.641940094	8.019418134	4.028531473	7.121064192	7.48348611	4.689405001
Z006E0170	-6.606101381	-13.92482408	-12.12493106	-10.4612712	-7.347067969	-7.322455969	-8.13622453	-6.372681604	-6.489868468	-8.480258736
Z006E0171	3.475327496	-0.120627905	9.042200211	-0.064368907	5.395551331	3.206841863	4.366312594	3.488730858	4.746370702	3.431007288
Z006E0172	-3.942415141	-10.58493485	-6.564725876	-2.894263349	-6.121218738	-5.621314678	-5.530654504	-4.254907125	-6.392413475	-5.616283988
Z006E0173	-1.297548516	-6.962249511	-5.998015842	-2.908955146	-3.37531256	-2.396687038	-3.923489755	-4.179286709	-2.493984572	-3.313361276
Z006E0174	16.45295262	15.06209865	16.62446191	16.25306516	16.623045	18.23527578	18.66394253	15.61571277	17.27765535	18.50045259
Z006E0175	-4.864243832	-2.937890104	-2.479634647	-4.344527925	-4.44695582	-5.542614692	-4.087687486	-4.830043699	-6.655890186	-3.201949596
Z006E0176	-3.796390804	-8.818709632	-3.674602556	-4.34519599	-3.267980132	-6.337201349	-5.913442435	-3.884770627	-2.443740358	-6.471399867
Z006E0177	-0.183709113	-0.398003271	2.183842871	-3.040363494	0.683180765	-0.206583972	-1.591266006	0.136914572	0.22865711	0.747997819
Z006E0178	-1.209558314	-0.386095964	-6.769773564	-2.471559009	-4.325074289	-0.999187177	-5.075873038	-3.736071209	-2.88003815	-0.281064583
Z006E0179	-7.081011414	-10.86145697	-2.865992139	-5.515333786	-8.633572462	-8.746010348	-7.43089102	-7.388977602	-8.801108219	-9.3311797
Z006E0180	-1.703546135	-2.232467222	-4.220768762	-3.484687473	0.993677097	-0.737259049	-0.531446718	-1.501161821	0.857352929	-2.884670052
Z006E0181	-2.159581353	-2.502793629	-0.972625132	-1.744301199	-3.15700783	-2.067677709	-3.099204354	-2.861637833	-1.015143486	-2.872271493
Z006E0182	-4.465291091	-3.319391364	-4.652900613	-4.480801982	-3.078381123	-2.297171467	-5.802277559	-2.882468735	-2.058194758	-4.45240862
Z006E0183	1.059060892	4.582097121	3.733679113	-1.420730259	3.529472629	0.062353192	3.430845318	4.100733438	2.912390767	4.722022276
Z006E0184	-1.696631679	-8.001264618	-2.32859675	-1.217914352	-1.373174385	-2.429947751	-4.130316972	-2.016154243	-3.513068922	-3.738677207
Z006E0185	4.045319004	8.304619971	5.074049433	3.5027797	1.710656459	3.347608552	3.190398593	4.13587865	1.942233708	4.873252372
Z006E0186	-4.890555982	-11.07347096	-4.665773435	-8.244974186	-6.005175494	-8.64679417	-5.369491805	-6.259790332	-6.989236	-5.41192584
Z006E0187	1.386245653	-0.081064878	5.056856642	2.212887855	-0.278159959	0.444964971	-0.188094951	-0.282251443	0.783498557	0.01687338
Z006E0188	-1.093150371	2.435590258	-4.440111257	-4.76101703	1.429232194	2.259012098	-1.215396974	-0.348137368	-0.807015935	-1.812380985
Z006E0190	-0.832933733	2.90165939	4.53371526	-1.985501847	-0.766670171	-1.933732087	0.49501947	-1.319507739	0.546382296	1.123374929
Z006E0191	2.749198341	5.874219804	-0.290467485	1.999868923	2.125951715	1.309498491	4.018856796	0.917386441	3.22735868	-0.304831602
Z006E0192	-8.141193334	-9.432724509	-10.3068305	-6.986142033	-7.507944174	-6.83731418	-7.230154873	-7.369083525	-5.984661826	-4.185954052
Z006E0193	6.132221438	4.234442806	2.613242995	4.76870473	3.589618973	4.706607869	3.398111248	5.280868378	4.679999225	3.542388955
Z006E0194	-0.945697663	-1.067034587	0.337889034	4.293783133	3.330558675	3.600040067	1.265782892	2.774574749	4.030267832	0.864993268
Z006E0195	-7.075248466	-7.769667723	-2.822023336	-2.656231569	-6.970348316	-5.938172111	-7.069927015	-5.903047616	-5.190291536	-4.039200633
Z006E0196	9.187214368	7.189798968	6.605773231	3.61567228	5.917930387	6.069625915	9.172349027	6.813211519	7.703080648	7.695210503
Z006E0197	7.275840372	12.8605066	6.256341354	4.570438798	9.391216279	7.790975297	7.313988297	8.744227567	10.08850126	7.618720978
Z006E0198	-8.350856879	-1.737186455	-10.47167904	-8.882869971	-6.822987285	-5.205018239	-8.867716411	-5.832192473	-7.283478248	-4.07488852
Z006E0199	9.102190168	1.749900716	9.718176976	5.07297999	7.13479292	7.94028875	5.116121159	7.446162776	8.137915866	7.302997729
Z006E0200	1.35241354	7.561980658	3.556139162	5.916087266	3.509514827	2.819988805	2.113727024	4.216131139	4.713276705	4.006340934
Z007E0001	0.253430545	3.228502938	3.62686788	0.216288764	3.99020575	3.172718755	0.362187385	1.490592292	1.046267999	0.636049268
Z007E0002	4.616109164	6.368459121	0.074085311	3.446730145	3.663026353	4.496054445	2.743940146	2.545605273	3.789373259	5.115753741
Z007E0003	0.983349176	2.593639366	-0.787821723	2.53354915	0.09351292	4.141676756	1.166712174	2.23848114	1.294125468	0.726728481
Z007E0004	1.156461565	0.179049322	3.613313065	3.50144578	2.054362899	2.473337629	2.401178284	2.163624771	2.777213804	1.59564914
Z007E0005	-6.576225806	-1.207689127	-3.33402241	-7.202548466	-7.328515617	-6.441374999	-5.444909938	-5.89159978	-6.709971313	-4.387887062
Z007E0007	-0.08134311	1.417434796	3.066839123	-0.759154906	2.211590885	-1.295277081	-0.610934276	0.41178567	-0.78564361	-1.130464405
Z007E0008	10.29668215	7.377479963	10.8174993	9.993492001	12.78049467	9.480280548	11.62985186	11.22092543	11.32955801	11.95175363
Z007E0009	1.293926704	-1.770855895	-1.908806522	1.637802864	1.25248613	-2.430335528	0.778087047	0.852590623	-0.214074703	1.072570161
Z007E0010	-0.527803498	-1.791935625	-2.195613883	-0.858094105	2.431331541	2.035421655	0.157235673	0.172287259	0.917866488	-0.522294799
Z007E0011	-1.863802907	-6.091360534	0.137037572	-3.680453985	-4.789989905	-2.415731509	-3.407340809	-2.764475986	-2.370688333	-2.498063714
Z007E0012	-1.79221034	-5.625730225	-5.473953216	-3.394751156	-5.395289551	-6.19205886	-2.70384012	-2.966315826	-2.159628512	-3.275491997
Z007E0013	-0.078481954	3.150902662	-0.169200265	-1.357772272	-1.048598032	4.054658121	-0.154442328	0.380014222	0.674038132	-0.688097326
Z007E0014	-9.908587716	-10.49470042	-8.402586054	-10.34429168	-7.071868659	-8.916570198	-8.987049188	-9.298605436	-8.661978462	-8.897357321
Z007E0015	0.412213877	2.938381186	7.64258126	3.557407529	2.555123905	4.966018985	3.246710818	3.1507913	2.635123955	2.351349289
Z007E0016	0.422907577	1.364942519	2.742834002	1.806586872	3.516162575	2.400225581	3.004986894	2.851104722	2.026317093	4.479175474
Z007E0017	-0.542601696	1.372037062	0.506693432	-0.503714817	-1.881445752	2.087898702	-0.538057653	-1.026890643	-1.914817636	0.75656711
Z007E0019	-6.04933582	-7.794027601	-10.34892318	-5.7466767	-7.993126172	-8.676148426	-6.514446424	-5.966751079	-5.222412693	-6.997641747
Z007E0020	1.653721613	-4.230337999	-0.079386228	-1.406803295	2.402928671	-1.291216513	0.767793672	-0.472353952	-1.625512733	0.814332832
Z007E0021	0.6796055	0.72036452	1.513174865	0.814174152	-1.301076317	-3.755775776	-1.701347856	-0.800296753	-1.619996495	-2.099991735
Z007E0022	-6.510691677	-9.901519872	-2.011311526	-5.133521522	-8.148551868	-2.180241701	-3.821108395	-5.18831776	-6.54382707	-6.839521091
Z007E0023	-3.825073234	0.623317902	-2.207150721	-5.079106022	-5.370394054	-2.952002041	-4.822621074	-3.823245363	-3.693815224	-5.238920846
Z007E0024	13.23204203	10.79176387	13.14674864	11.90074826	8.907238165	15.3758803	11.62636697	12.1444049	12.88849632	10.24284268
Z007E0025	-2.776531036	-4.736493118	-1.546604216	-2.857032503	-1.447304803	-2.040298896	-3.286103336	-2.972379517	-2.15575788	-0.874581298
Z007E0026	14.21635097	12.83792699	11.88656538	14.17919532	11.67895746	11.73701264	12.58930921	13.96090228	14.31416256	13.29890841
Z007E0027	4.348498509	1.140160235	-0.999986206	1.687813238	4.526960544	-0.928202061	3.509100836	3.054366964	1.672469209	4.645735288
Z007E0029	-0.095062592	-3.801532232	-1.614893584	-1.911513385	-2.142858167	0.732974303	-2.509686898	-2.033060664	-1.210869572	-3.369383096
Z007E0030	0.709426066	0.496730299	-0.834180723	-1.927713452	1.013627647	-1.074909151	-1.79688274	-1.339022326	-0.293889177	0.227521747
Z007E0031	-0.902393656	0.699758842	-2.573370727	-0.834393641	0.407283377	0.285329862	-0.296831902	-0.468565685	-1.417752489	-1.450702392
Z007E0032	-11.85117934	-12.6209009	-13.4671755	-11.38425126	-14.56372427	-11.74448369	-12.53053285	-11.8617275	-12.27483314	-11.56159228
Z007E0033	3.392273754	-0.916515468	-1.497800366	2.191072066	0.74899383	1.046361221	0.636960886	1.168901916	2.0441392	3.298180887
Z007E0034	-5.042831127	-5.027296846	-2.796743984	-5.556217466	-7.353917255	-5.281145142	-2.680355156	-4.48601362	-4.362905098	-4.398071393
Z007E0036	-5.637326441	-12.43238075	-10.56251057	-6.225368089	-9.83916531	-7.874296763	-6.932111755	-7.201757784	-7.209402441	-8.74962726
Z007E0037	2.314089316	0.833986388	-2.236507532	0.951456293	0.906657693	2.321436293	0.53010044	-0.448118542	-1.121246596	-1.680561371
Z007E0038	5.037092766	8.303458978	4.242295409	2.417298328	2.567142808	3.729074027	4.99197842	4.559565278	2.529500024	4.980349451
Z007E0039	-3.155915627	-2.548558508	-0.588647708	-3.091507475	-1.292022128	-4.060530624	-1.803736052	-2.256820886	-2.554845286	-0.595608718
Z007E0040	4.741429443	9.456377573	4.790264152	7.29817302	7.348422637	1.735190116	6.151835654	6.636474219	6.843331117	4.153045273
Z007E0041	4.420490388	6.221366385	4.68755444	5.857803483	3.178739625	5.801399704	4.167990514	5.263489242	4.316755567	3.49341701
Z007E0042	18.4635216	16.26580425	19.61061331	18.03417672	15.13346555	20.30407708	18.00189211	17.14540641	18.32853954	17.09848046
Z007E0043	4.889727088	3.488756848	5.083561467	4.052515145	4.865338643	2.707033099	4.401201717	3.328778652	3.584315641	3.566435975
Z007E0044	-0.480191851	-0.481776166	-5.675182019	-2.652450972	-3.168939977	-5.692822063	-1.761855453	-2.532527944	-2.034317562	-2.442938454
Z007E0045	3.104793435	5.599917944	5.189642061	4.109493462	5.447493588	1.246523075	2.639137372	2.729192593	4.06054237	3.902417099
Z007E0046	-7.361271436	-6.372104596	-8.90704975	-4.743097233	-4.897359311	-9.279634733	-7.375138356	-6.140200482	-4.653178666	-4.530186617
Z007E0047	-3.623036608	1.180665129	0.669230612	-1.831364668	-1.505742001	1.999963605	-0.906893677	-0.955955897	-0.84025829	-1.09974395
Z007E0048	7.315136434	4.582431645	7.603594956	5.21986119	5.975054945	8.661454313	7.51890569	6.136872154	4.36035012	4.590459583
Z007E0049	7.992912579	11.3092154	12.19818979	10.79804202	10.30423669	10.40910827	9.678590397	9.053029977	8.802227731	8.917266983
Z007E0050	6.339177064	8.623009983	8.23048492	6.05355261	3.090078762	4.654355011	7.022107437	6.935357799	6.494413554	5.507733727
Z007E0051	0.983896604	-4.381223126	-5.38929339	-2.431210898	-0.735486111	-1.65474036	-1.751681804	-1.916245624	-3.103230827	-3.433043026
Z007E0052	4.010846434	4.712741904	2.978239232	5.44412863	3.26177219	-0.104306721	3.589341062	3.86858205	3.340357751	2.540962363
Z007E0053	1.664836317	4.502692025	2.163639271	3.617235914	5.276287536	5.760676652	2.711448507	3.678928134	2.582432523	4.203038493
Z007E0054	-3.506805914	-3.288178545	-0.089654517	-4.072035561	-5.559009368	-1.341272174	-3.992461582	-2.721205528	-4.051047083	-4.83719668
Z007E0055	-0.802759889	-1.122588368	-2.062016608	1.43191909	-2.607418993	-2.641422086	0.511672788	-0.319547844	-0.316564132	-0.475459158
Z007E0056	4.846473157	4.03993501	6.538550216	5.122065029	7.421033965	3.841442657	7.492111929	5.87040336	6.89659966	7.162468012
Z007E0058	8.395289974	6.870719116	7.900287202	6.295445838	6.063626885	4.936026065	7.236269285	7.831901943	8.029994889	8.89260437
Z007E0059	2.958714194	-0.736060757	-1.703876845	0.735776155	1.247679145	1.358142219	2.334783963	2.181307023	1.320500022	2.798230566
Z007E0060	4.229498058	2.094723338	3.952435874	0.840895768	0.254348662	2.984849025	1.141591928	1.591543804	0.559673285	3.562402168
Z007E0061	-13.59335616	-9.125097033	-6.551209767	-10.315226	-10.7829489	-8.079115991	-9.914587612	-10.00273446	-9.815626754	-10.92236044
Z007E0062	0.509401323	5.002526725	6.896608328	3.078614702	0.868145773	5.306902068	3.985487888	3.257326699	3.708405029	4.608677681
Z007E0063	-2.505250075	-0.07804317	-3.465021537	-1.521726968	-4.236777569	1.499860719	-3.193964687	-1.727293861	-0.402198103	-0.788534877
Z007E0064	4.517915697	4.574543011	2.247349476	5.237040298	6.741034575	4.471908747	4.754348703	4.616952357	2.467829986	1.86727239
Z007E0065	4.363782949	1.302396194	2.284588425	3.458671335	3.84740695	3.841946774	1.55804017	3.151648028	2.940499309	4.926826037
Z007E0066	-5.782549553	-1.691156706	-3.455414155	-3.881096045	-2.154102714	-0.320717719	-2.318439163	-2.317143056	-2.659825595	-4.190633302
Z007E0067	4.521856756	4.620476803	2.473021075	4.06237912	6.9045097	8.012264152	5.830534757	5.615329671	5.024019212	5.021141358
Z007E0068	1.923701713	3.881448102	5.405998719	4.696851077	3.258203716	2.32812206	2.931112011	3.720015635	2.595136678	1.089102228
Z007E0069	3.257845636	1.02313848	-0.454731142	2.532168877	5.358673624	2.442739615	3.562207125	3.179303957	4.246502334	1.967783162
Z007E0070	1.84379427	0.382896535	2.954071552	3.038861755	2.152688866	0.969096967	2.720407177	1.827630359	0.288004835	2.191343799
Z007E0071	-3.756998089	2.330681563	-4.684799913	-1.492743176	2.842132494	-3.174915949	-2.282984096	-1.828847222	-1.820840041	-0.058121315
Z007E0072	-9.075294673	-10.24719126	-14.02383728	-10.9596852	-12.99852376	-11.28111935	-12.65107217	-11.71112439	-12.06826012	-10.08525166
Z007E0073	0.404605677	-3.670810881	-1.795443637	-2.583370762	-2.271647398	-1.373943796	-0.244326119	-1.422842072	-1.475231786	-0.084444561
Z007E0074	7.741499432	8.034291403	6.565422593	5.612026837	6.904207145	1.696143727	7.296765848	5.278127863	4.797621234	4.117200023
Z007E0075	3.559014859	-0.254882233	-0.927724332	2.046508435	-1.461810085	-1.72843731	0.146864456	0.648669816	1.264927055	-0.278386952
Z007E0076	-0.516520938	1.757932239	-2.119611087	0.131224561	-0.116174355	-0.785798667	-0.96678803	-1.080386381	0.424743774	-2.213548033
Z007E0077	2.456873931	-2.191730747	-1.655829328	1.830569541	1.774300436	-0.908165086	1.101596219	1.371898046	-0.473003184	-0.977035371
Z007E0078	-9.228036398	-10.75162515	-6.757910243	-8.456227514	-8.887065685	-7.502928518	-8.71161321	-8.810203854	-9.435407026	-10.00366389
Z007E0079	-1.831649558	-1.815737233	0.237930282	-0.778231259	0.073875386	-3.731389938	-0.325850999	-0.876016103	0.01229903	0.681468676
Z007E0080	2.920831494	4.024140963	3.88097218	3.545242367	7.740590784	2.149613548	4.322713128	5.403788299	4.174637268	5.747500397
Z007E0081	5.749462816	3.899291001	3.592562297	5.08960434	6.842754545	7.660529928	5.790613274	6.209473482	6.816122281	4.619772525
Z007E0082	3.720114619	2.605599237	7.530105942	5.032286608	7.399798838	5.506472682	6.363440923	5.846118494	5.945375906	5.892575643
Z007E0083	5.18239183	-0.77621041	1.149930038	3.813786366	0.88402109	2.664157816	4.386697176	3.998317776	4.445836878	2.465282885
Z007E0084	11.28499369	12.29805596	11.20075764	11.76231631	12.56794619	11.52191883	13.55065206	12.31932059	12.14371129	14.70246534
Z007E0085	-18.00288945	-13.72540744	-18.43356134	-17.08953606	-17.42201668	-17.48079659	-14.62110811	-15.29597997	-16.9191815	-16.34446453
Z007E0086	-1.816549721	2.744526616	1.057005977	-0.760764474	0.62499313	2.999471851	0.060992908	-0.178893209	1.301351743	0.817492222
Z007E0087	2.942165366	5.111562793	1.26854953	4.423236914	4.943357436	1.12276978	3.60600003	3.866217203	2.199121288	0.835333942
Z007E0088	-1.082887857	-3.473625245	-2.827696922	-1.900517676	-4.981570689	-0.213637049	-2.839452325	-3.160776904	-2.902352161	-1.035790886
Z007E0089	-4.634190943	-3.42967935	-2.765731139	-3.55905096	-3.71277838	0.106021484	-2.925781742	-2.21508943	-2.946196081	-3.698296642
Z007E0090	1.786404198	9.328643003	6.495026142	3.454735537	9.108921464	7.688645019	5.301824755	4.867885441	6.202026406	7.365296548
Z007E0091	-7.801020094	-4.932863237	-10.40352504	-6.320640381	-6.327264944	-8.28914874	-7.963521832	-7.385083507	-8.124773049	-6.360713794
Z007E0092	-5.259669381	-0.091587851	-3.852710198	-3.372966698	-1.081152968	-1.272851413	-2.165315639	-2.364002469	-3.129463123	-3.412804415
Z007E0093	5.844356261	5.687988923	1.897888404	5.317968798	5.338448583	6.117681098	5.231236383	4.238237665	4.671048301	3.015477345
Z007E0094	1.080864567	-2.642329507	-1.057062779	-1.985837518	-2.684780724	-2.698351285	-0.051420403	-1.233395487	-1.82354951	1.455353984
Z007E0095	-3.58239213	-5.48660529	-5.598990636	-4.399022008	-5.456707368	0.972534626	-5.207734707	-2.990676748	-2.00838944	-1.643520184
Z007E0096	-4.028402481	-2.000002947	-3.294458568	-2.667524287	-3.833924623	-4.682797968	-1.861165247	-2.865478365	-2.012505043	-3.734087356
Z007E0097	0.436941892	0.289048315	-3.430770803	-1.61724535	-1.160056555	-4.379627167	0.959939117	0.571204887	-0.857813372	-0.839900041
Z007E0098	3.160362097	3.167089858	8.099071795	6.60109415	2.976266762	7.535891148	5.356634972	5.351296703	4.61274844	4.056964163
Z007E0099	6.4515399	7.563459556	11.63374395	8.063478165	11.59755002	5.677999902	10.07328276	9.090795764	9.465176511	6.850879506
Z007E0100	-14.91362914	-14.06939702	-11.44168266	-11.93555152	-11.03836328	-15.08018887	-12.68257479	-11.99942984	-11.48916965	-12.20940475
Z007E0101	-6.364511144	-3.937124118	-7.743774601	-3.797315283	-3.688076825	-6.443856671	-5.179331563	-6.149687384	-4.457393672	-3.907530136
Z007E0102	3.987456327	6.704127818	5.797472177	5.189256152	1.161395033	4.231927922	3.240671477	3.185451378	5.158649276	4.001233857
Z007E0103	4.353663789	6.545409187	0.60303602	4.724531298	6.64951181	6.012084094	4.069452733	3.591227907	3.033377546	4.396711044
Z007E0104	-3.169363194	-5.657561409	-5.731226604	-2.030797969	-3.784141734	-6.248766746	-2.24147656	-2.34524368	-2.128023695	-4.818324224
Z007E0105	2.736878459	-0.224234776	-1.765316249	1.600348708	3.377284908	0.175654521	2.34404723	2.393003703	3.704856583	3.957617934
Z007E0106	3.971733423	5.379262185	9.987070716	7.916584684	4.566703604	6.624470293	7.053880255	7.064438385	7.858915622	7.092299951
Z007E0107	-0.447954281	-1.435609402	2.103501195	-0.1664012	2.178129396	3.700253978	-0.196483303	1.248139116	0.864308479	-0.740230147
Z007E0108	-4.846082358	-2.540281209	-2.208111993	-5.030502978	-0.53551588	-6.172501609	-4.286786803	-3.296079974	-4.81460533	-4.266708724
Z007E0109	3.04406676	0.264544779	-1.576568867	0.082661931	-0.219136565	-1.539942485	2.428041625	1.093836985	1.594460265	1.198678851
Z007E0110	3.193785735	6.709074727	2.157583474	5.379567874	4.346563919	4.810510741	6.283725153	5.10323293	4.081130708	6.014875297
Z007E0111	-10.93906633	-10.12932663	-10.50590755	-8.002973299	-5.726445796	-8.625745399	-10.52531689	-8.65745194	-7.377877935	-9.590205981
Z007E0112	5.356894922	3.702382593	2.047504818	4.598905469	4.996386517	3.858530764	2.867129459	3.647287319	3.598746088	5.051763252
Z007E0114	-5.454605788	-1.636120233	-6.430504993	-4.389417106	-0.553916749	-4.178920709	-2.762015719	-2.82991997	-2.989107707	-2.002566384
Z007E0115	1.836027583	1.223135695	0.100529245	-0.437265893	-2.50543375	-0.552129154	-1.458650336	-0.996474437	-1.92351911	0.134984272
Z007E0116	5.703232254	8.71088161	10.11626673	7.648117819	9.466459612	5.157546652	6.502674415	6.261292821	7.486479749	6.719714591
Z007E0117	3.77855656	0.227234026	5.493767027	3.321535031	1.776998843	-1.729828766	2.751301072	2.034403647	0.646250056	0.87199992
Z007E0118	2.441641389	0.981392241	0.190096664	1.893643772	2.441512939	-0.465146818	0.66249278	0.171500164	1.301169575	-1.460553718
Z007E0119	-0.870770074	0.410855355	0.860376693	-2.400711285	-3.85585139	-3.938498043	-2.231462812	-2.029901177	-1.069948779	-4.125974615
Z007E0120	0.770058615	4.696350078	0.589442402	1.787721371	1.339988146	2.929368223	2.407126017	1.911346246	2.040277861	1.21401434
Z007E0121	-4.074715017	-2.085706762	-5.038570063	-3.858204179	-3.370766037	-3.647416424	-4.495128577	-2.548775707	-2.662024795	-4.327555449
Z007E0122	7.8566618	10.64144907	6.114991116	7.726268811	10.57760084	9.3940594	9.430378764	9.003906428	9.092677029	7.681186167
Z007E0123	-0.511989094	2.879140923	-2.980389292	0.280079242	-0.811231598	-3.487772581	-0.74810962	-0.310736842	-0.348618579	0.971887905
Z007E0124	-5.831750994	-9.936460157	-6.385859618	-6.143019092	-5.932299265	-10.0093961	-8.38226503	-6.600882142	-6.202318642	-6.851563053
Z007E0125	-15.59367489	-14.75776773	-11.15167834	-12.72805752	-17.24745352	-13.11082402	-13.54562795	-14.09884735	-14.35898919	-12.88287385
Z007E0126	-1.127444028	-2.42039343	-1.142257595	-2.340548534	-2.637237029	-4.125485008	-1.058206119	-1.611373814	-1.351363954	-1.504595427
Z007E0127	-1.964440946	-1.65300014	0.73624849	-1.346357884	-1.017921323	-0.302952674	-1.351554057	-2.613954595	-1.592593029	-3.295222634
Z007E0128	-7.660752641	-2.563716845	-1.591578387	-3.117700246	-2.636840315	-3.352970369	-3.685664139	-4.165850908	-2.645227385	-3.111092227
Z007E0129	-2.75481241	-1.580470322	-1.062640624	-1.912859301	-0.96042821	-6.730548249	-2.833364062	-3.21843367	-3.065125108	-3.380493024
Z007E0130	-4.647307481	-5.921870407	-7.067249995	-5.987562077	-7.401521507	-6.072236085	-5.452005155	-4.758532004	-4.282480647	-2.575005368
Z007E0131	3.031846197	5.528437173	5.08970697	4.358576939	2.048779495	6.89023662	4.989797941	4.710109799	5.756747548	4.874371366
Z007E0132	3.288370223	2.139108817	3.45878686	3.592791852	3.519535705	4.487451021	1.541177225	2.047859253	3.655344968	3.107108266
Z007E0133	2.849933401	9.018697398	8.602422708	5.788019565	3.76984549	4.779451601	6.181293971	5.996804649	7.233131279	5.477987757
Z007E0134	4.740355248	2.430538776	3.068907763	3.51501466	3.7454624	1.731231067	2.149420056	2.21383962	1.866315594	1.848253783
Z007E0135	-2.566309808	-3.087757057	-2.252327406	-1.93022083	-5.19934529	-0.773281916	-2.603230205	-3.306902477	-1.428028366	-0.174350669
Z007E0136	-3.835342779	-0.264444286	0.670836516	-1.507781439	-2.33263622	-2.456866815	-2.633363573	-1.717810402	-1.710086469	-1.459914787
Z007E0137	7.326432504	8.993800675	7.647447135	10.11612853	7.608540573	6.830549011	9.38082897	9.011768313	9.652419977	10.68494106
Z007E0138	-5.242749902	-2.690224467	-4.910307298	-4.093525583	-8.111383706	-5.328173769	-4.432278439	-5.925124988	-5.78143135	-3.975939747
Z007E0139	2.000221152	-0.66742985	1.085992118	3.928812307	3.279582954	2.034804192	3.401890918	2.638558985	2.102212551	4.403670012
Z007E0140	-5.460165035	-4.120514884	-3.771854184	-2.661778559	-3.345881918	-2.035210687	-2.682693073	-2.3586259	-2.331093191	-2.671409544
Z007E0141	-6.46762451	-5.858448661	-5.357895348	-3.211163127	-6.293335018	-2.318776732	-4.447422124	-5.099534229	-3.225062488	-4.957077918
Z007E0142	6.438135438	6.043539715	3.594529577	4.902415738	7.845022635	10.08016447	4.545957906	6.278865197	6.764929747	7.53583641
Z007E0143	1.353526146	4.240227886	-1.329608769	0.776961462	-0.873079094	-0.505337998	0.485640373	-0.779340346	1.433836321	2.546246898
Z007E0144	-7.097166011	-8.481895804	-5.32023186	-9.366523864	-5.013281672	-4.210754485	-7.519866595	-8.072696468	-8.750415525	-6.45817103
Z007E0145	2.003731816	1.180910212	0.052895014	2.894304675	3.011513426	4.710347857	2.702371902	1.013292531	2.489315536	1.622840543
Z007E0146	3.379842339	-4.323515629	-2.622964547	-0.278144341	-0.465295717	1.580937752	1.159792031	1.197305229	-0.799581094	0.347587378
Z007E0147	-1.92682861	4.322635543	1.324549469	-1.499354053	-1.047308779	-3.863108659	-0.31672285	-0.919000382	-0.945553416	-0.510249952
Z007E0148	-4.022110172	-2.543156731	-5.045603359	-5.860695988	-5.829092984	-2.28407883	-5.54451849	-4.668152274	-4.781777483	-2.469865718
Z007E0149	-4.223670457	-4.628074051	-0.460740135	-2.315645979	-4.090766939	-2.034933616	-4.576410181	-3.424316774	-3.663729602	-4.705820974
Z007E0150	2.196724601	7.055273262	6.142047994	3.8031719	4.722803819	6.275888619	3.481655046	3.876486397	4.08901176	5.651777247
Z007E0151	-7.258755055	-3.564779809	-7.591975642	-6.609829938	-4.822581013	-1.301601978	-6.498222881	-5.841179468	-5.825896249	-3.608435161
Z007E0152	8.61850214	9.817607809	9.658530918	7.176913436	7.265955662	7.665114347	6.799377783	7.721684359	6.918735647	7.297637472
Z007E0153	0.718843658	0.241973449	1.25416397	-0.754754393	-3.438499794	3.385882517	0.364276711	-0.859185732	0.581973904	-1.268536028
Z007E0154	-2.723555301	-5.220790922	0.118803006	-1.316962961	-2.279366726	-3.451999537	-1.727926761	-1.629928956	-3.155444789	-3.302665165
Z007E0155	7.763348648	3.427923224	6.587578092	7.232069401	5.683587342	8.589267253	4.649115483	5.860950916	4.595444455	3.641544033
Z007E0156	7.806438664	4.552619592	7.276766745	6.679656157	4.663332826	8.599871437	7.253094593	8.118914975	8.388061451	9.772882871
Z007E0157	0.306264	-0.373795091	3.867586637	0.399871151	0.022638432	-2.646448543	0.374111784	-1.620164466	-1.888715863	-0.030874506
Z007E0158	-3.428269868	-4.6879355	-6.127249143	-3.036709679	0.234547962	-0.438964042	-1.933615611	-2.639590897	-2.785554511	-2.494726578
Z007E0159	-4.245821626	-5.973417029	-1.057031071	-0.104230178	-1.154635033	-2.026180562	-1.485876195	-2.239276262	-1.365971862	-3.891641368
Z007E0160	6.759999406	6.698135091	6.608158792	5.72093758	4.257981697	7.238607999	6.369495	5.453952818	6.617623855	4.373126722
Z007E0161	4.024930801	8.242078922	9.354157398	5.945713688	3.163004506	5.791552352	6.225925208	6.167176009	4.571472106	6.118993387
Z007E0162	1.561830946	3.885027206	2.78333218	4.622870349	3.319551075	5.500806634	3.571989453	3.775828388	3.199908486	4.433824484
Z007E0163	-7.170787206	-12.91563629	-9.747696391	-10.88917806	-12.83014382	-11.75063885	-10.78845782	-10.44335566	-11.41706916	-12.02123706
Z007E0164	4.903895107	2.654091806	6.141555534	3.104824064	1.709948421	-0.405422876	3.893730657	2.255541111	3.518637486	0.976708782
Z007E0165	-3.372820878	-3.696475591	-6.408452486	-3.992146248	-7.790086749	-2.489867049	-3.57776733	-4.454397198	-3.559862911	-5.465806472
Z007E0166	8.380577702	5.973928879	6.86805865	5.941489092	3.249406286	2.69830443	5.989734752	6.375723971	5.006729588	5.142433958
Z007E0167	0.772803992	3.922400453	2.416787594	0.502941324	2.253095228	3.526801604	1.978539222	0.896836474	1.174751104	0.426648812
Z007E0168	-10.34706158	-11.65548384	-11.45181698	-12.51414847	-10.65676302	-14.1673564	-11.33694276	-13.10056557	-14.00147104	-13.6135758
Z007E0169	-11.4562525	-13.84290397	-8.637114038	-10.88145319	-10.38462437	-11.89338335	-10.80076995	-11.0793864	-12.63944347	-11.16127642
Z007E0170	10.37627862	5.64366653	3.568580392	8.237090863	9.03114757	5.043173758	7.646007156	7.451956586	6.537752832	7.817159979
Z007E0171	2.075628182	0.691668394	-3.472493003	-1.767383498	0.995070683	-1.527924038	-0.196736048	-0.43835475	-2.008137973	1.114207298
Z007E0172	9.213968605	13.02325209	12.47654204	9.433090816	10.09603163	6.721239796	11.40124483	10.68099378	9.196272193	10.60493937
Z007E0173	-2.735447555	-1.997183399	-3.135656086	-1.975595877	1.521245459	1.424916192	-0.028188322	-0.240404726	-1.641095257	-2.077962514
Z007E0174	-4.564290863	-3.754403268	-0.684811593	-4.009872292	-0.3754269	0.814213865	-3.176149402	-2.552786381	-3.47052437	-1.09190713
Z007E0175	-2.457464538	2.052797714	3.150814193	0.806107419	-4.601605252	4.28390348	-0.057060712	-0.168398034	-0.955727689	0.454096737
Z007E0176	5.481232302	0.913846934	2.014883539	5.021873023	5.679719893	7.181689726	5.714690231	4.759004376	6.723091142	5.482335852
Z007E0177	11.41003067	10.13616027	6.315530034	9.65548295	4.935833887	7.165594216	9.129742005	8.37131095	9.113605113	8.647661731
Z007E0178	-7.34499397	-4.888748899	-4.459668678	-4.678578324	-2.796932277	-1.874296006	-4.903506331	-5.552000254	-5.10033496	-3.813528049
Z007E0179	-10.26819073	-6.459404886	-3.922655509	-7.879732711	-8.559696783	-7.974656045	-7.144039236	-6.697591127	-6.190713505	-8.547675821
Z007E0180	-0.800394878	-2.199335097	0.697686513	0.494642593	-0.276169653	-0.706154252	0.202233256	0.172656047	-1.607471669	-1.741750207
Z007E0181	6.84585361	6.306286159	6.460301074	5.363945522	6.491565341	4.600698171	6.669230598	5.070451378	4.020713327	4.166256254
Z007E0182	-0.878180064	-4.571574403	-2.017492005	-2.846356454	-1.985946352	-3.743387034	-3.577237905	-3.511965905	-4.137400096	-2.233348946
Z007E0183	-8.944930863	-7.460988425	-11.2233562	-10.37535052	-11.46429606	-9.354457053	-8.437156235	-8.146266036	-10.09803784	-9.347027901
Z007E0184	-8.801156816	-8.496674037	-11.45997925	-11.19486886	-8.815446349	-11.64285309	-9.731737096	-10.16095537	-9.947231174	-11.94822942
Z007E0185	0.498521225	1.374007111	4.188057737	1.623475057	4.228233439	2.480594295	0.261832463	1.641570753	1.052171742	2.072413285
Z007E0186	-1.493339484	-1.02307844	-3.358397812	-1.707795518	1.174642818	1.802304682	-0.90947916	-0.957926236	-2.753412969	0.046321917
Z007E0187	-7.170559214	-9.638240931	-5.719267116	-6.479978941	-8.13763556	-6.854806559	-7.518124307	-7.103726619	-6.116878488	-6.164572451
Z007E0188	-4.929877984	-8.767273422	-6.174015995	-8.503076332	-7.532408461	-6.616501269	-7.827435524	-7.905370839	-6.545544622	-5.551969738
Z007E0189	1.201584614	1.982634029	4.962606607	2.383426697	4.364779553	3.710553808	0.972155944	2.75701887	1.868142652	2.91832482
Z007E0191	0.322517944	-0.21548121	-1.726516087	1.194177377	3.236319991	-2.401771936	-0.189198978	0.380111235	-0.333630853	1.256879686
Z007E0192	2.961888599	4.036290222	0.876880931	3.01636695	2.370591379	4.802305054	2.597997399	1.882217062	3.033722779	2.670551898
Z007E0193	-5.974081958	-8.690664778	-9.440805063	-7.851032308	-5.303576031	-7.000901435	-6.680945752	-7.274351018	-6.139272678	-8.104335536
Z007E0194	14.27454764	12.35080805	8.347944589	10.61877815	10.92395655	14.58390522	12.38200958	12.09635411	11.97958606	14.68998297
Z007E0195	-6.188952671	-5.240932574	-7.052422376	-3.925280344	-2.724234611	-4.616205156	-5.068606609	-5.44832683	-4.577901462	-6.374460593
Z007E0196	5.450732057	0.852654917	2.942780562	1.317790611	-0.034184776	1.624902878	1.603778514	2.592529394	2.603476653	2.203032994
Z007E0197	-5.64291583	-8.248037306	-10.42714687	-7.282598373	-11.16995998	-9.661567848	-8.342231558	-9.3509236	-8.60492822	-10.38751808
Z007E0198	5.511009963	2.046518741	6.196935319	3.684527504	2.170375858	4.693998486	2.879404658	4.892903198	3.731825793	5.409861057
Z007E0199	1.292836666	2.33132204	8.195892825	5.235488541	2.925595692	5.931577168	4.079750982	3.685751672	3.312742031	1.695239153
Z007E0200	-7.126197544	-8.288378076	-8.07919614	-8.473187048	-10.56485591	-11.12176003	-6.983150161	-7.918555219	-7.537699475	-7.47065443
Z008E0001	-5.276389218	-5.084674966	-3.812259908	-5.070522397	-4.487590953	-3.033369658	-5.48789103	-4.9269454	-4.014511103	-6.31692218
Z008E0002	-4.010287457	0.390589762	4.637665189	-1.250721475	1.823443124	-1.485226627	2.465463623	2.803092235	2.955353938	3.273825118
Z008E0003	8.607479496	6.81776669	7.149708232	15.55999278	9.480897	13.88591765	8.825193589	11.10697446	9.773807362	10.79368279
Z008E0004	6.490609261	8.093242622	6.272566783	7.336351466	8.72815918	5.980721667	7.927487743	5.390441261	6.191242438	10.08280599
Z008E0005	-5.575305056	-2.885207361	-2.423533725	-5.279621968	-3.198704104	-3.266939698	-2.89290753	-3.474154452	-2.163043717	-3.3139582
Z008E0006	2.260390724	4.701881058	5.177179251	-0.283778702	3.998590979	-1.618895273	1.060958041	1.384750348	2.788657699	1.727629832
Z008E0007	10.40174332	8.915148639	11.41994828	8.637197321	9.66160291	11.12719998	11.04439321	9.032282389	10.29826672	8.974159265
Z008E0008	-7.510379956	-4.487022587	-4.428948781	-3.288107329	-1.411020165	-3.276469975	-2.32401244	-3.024342641	-2.938895811	-0.305904031
Z008E0009	1.955647914	-0.009744039	-1.448367686	-8.444719094	-3.173804891	-2.620195611	-3.701800887	-5.715149693	-4.860903641	-2.001559574
Z008E0010	5.551732086	4.163869483	0.927450114	6.507947568	4.635461239	3.238113176	5.109083088	4.156020299	4.447925693	5.513529271
Z008E0011	0.388754639	-2.690576255	-3.455089776	-1.213293982	-2.358221404	-5.25268305	-1.395362587	-0.952503994	-0.78277196	-0.025905733
Z008E0012	4.653015833	6.727403181	4.285621003	4.666062964	1.802120109	3.225453096	3.097638449	2.756516707	2.782271683	2.603945904
Z008E0013	6.5866028	5.947362044	10.05666872	7.639772581	9.232491973	9.929819785	9.938198022	10.6822239	8.171422141	6.872686138
Z008E0014	4.183231174	2.465650309	0.743488521	4.640921346	-0.325291474	3.822556097	2.918939866	0.234031127	2.180854256	4.343857904
Z008E0015	-2.561309634	1.262907827	-3.885319271	1.884137233	-1.727989506	-2.227809813	-0.414414237	1.395441343	-0.627526198	-3.176785198
Z008E0016	11.07969066	12.17359801	7.015919299	6.839305116	9.280115184	6.272717229	9.223370251	8.528734073	10.44585128	10.04041302
Z008E0017	7.185830659	0.320558265	1.643551419	5.258131441	3.12118538	4.838688912	2.594647925	4.752450516	3.178399723	4.087287637
Z008E0018	2.182551695	-0.295910403	-3.687408369	-3.992003751	-0.836422335	1.108087259	-2.096181957	-1.146796248	-1.742968747	-1.474249856
Z008E0019	4.862208538	11.63835112	12.77287377	10.99274039	10.73271648	11.96521228	11.73998967	11.25258111	11.34187024	12.04977045
Z008E0020	-17.54134221	-10.95850858	-17.94284507	-18.46830379	-14.83161886	-15.27458106	-15.50699841	-16.17818724	-16.64105441	-14.77118575
Z008E0021	1.928680702	0.603398503	2.156843717	3.900739446	1.099164815	-0.509260827	3.089751702	3.684607198	2.262755998	0.828846376
Z008E0022	-6.904233455	-9.361889867	-4.343497696	-3.514898711	-6.708231222	-4.028584724	-5.517920071	-7.600181593	-6.713781103	-7.469021207
Z008E0023	7.522213117	4.459718788	7.706669233	5.641107281	4.464332178	3.862797957	3.01670339	5.214350473	3.760769869	6.151758881
Z008E0024	-11.39868068	-9.999403694	-12.94204662	-11.33335104	-10.58841093	-10.0841555	-9.542498946	-10.23792736	-9.879999867	-11.37025544
Z008E0025	-3.44402853	-1.007282858	-3.056468913	2.858967169	-0.319400874	1.702497492	0.023290044	0.264395945	0.259339055	-0.674529707
Z008E0026	-12.71965749	-6.319038138	-5.860949725	-8.579346989	-6.791616383	-6.81888565	-9.013562573	-6.503694751	-8.595151981	-9.252714692
Z008E0027	6.378287657	-2.195183737	5.346645731	4.009947531	4.581855313	6.579215221	3.856994218	3.323022777	3.189864736	4.584445524
Z008E0028	6.170750821	12.0997925	10.72499539	7.873138995	11.1797891	11.51732034	11.25275597	8.19286074	8.643253044	7.889470589
Z008E0029	1.834537979	5.321575782	3.46190414	1.581074971	1.353597187	-0.008029521	2.119093408	3.874809565	2.109063532	0.925209481
Z008E0030	2.574289325	1.318719997	2.320124709	6.631763531	3.96852285	3.513535223	5.001422299	5.433876439	2.891992078	3.079872825
Z008E0031	-6.458071648	-3.929086583	3.122743402	-0.937274832	-0.497801275	-3.644262149	-0.032516376	-2.074555048	-0.281920638	1.000178451
Z008E0032	6.368558086	6.123541146	4.261651343	5.556489376	3.466148529	3.522476464	2.344274916	3.311186749	3.631834219	5.121184929
Z008E0033	5.562931925	0.512613702	1.130543892	7.326290669	4.092606483	1.146291731	3.470646122	3.319671311	3.025221681	2.067642619
Z008E0034	1.985204442	1.99148303	1.318167619	0.377085679	0.769142378	-2.165843737	2.375033176	-0.421714771	0.389105638	3.310113625
Z008E0035	-2.485558573	-0.94282305	0.602638178	1.921952161	0.211539537	1.997473083	-2.139037587	-1.726874073	-0.787572947	3.757189323
Z008E0036	10.92377019	9.417495292	6.649696823	5.520559515	7.693575121	5.252304368	5.710261002	7.661799018	6.228190246	7.216217805
Z008E0037	6.503170817	6.346148943	3.824138827	7.195908108	1.768567633	1.575267308	2.802453402	1.635698126	2.441798857	4.548785454
Z008E0038	6.311809025	2.496488521	0.281917272	1.219542743	2.216064134	2.666824191	1.482308636	1.321614451	1.589137928	1.612570589
Z008E0039	11.70590854	6.976742296	6.54719715	8.110809411	4.66774584	5.083226485	6.050717371	5.672366047	6.046941188	5.081347777
Z008E0040	-9.605237119	-4.038964589	-3.345116052	-2.155512858	-5.577174614	-4.571787488	-4.787344535	-3.374157745	-5.536314616	-3.840694031
Z008E0041	5.350510331	0.595568424	3.24881768	0.29707611	3.518994825	2.316261045	2.650918335	1.97133119	2.078033644	4.360008781
Z008E0042	-1.175662652	-3.19913379	-8.309107233	-7.339539292	-6.116406934	-6.401674581	-2.515282608	-3.987620751	-3.729354248	-3.612519582
Z008E0044	7.007876037	1.630555082	3.815042766	2.145152724	2.835046409	6.530310582	3.966576845	2.953269213	4.557263509	5.83330925
Z008E0045	4.238937169	5.013085868	9.327006274	5.317679068	4.869946804	3.921554419	5.515834261	4.991638472	6.18475734	3.543033556
Z008E0046	-19.28462932	-16.32360131	-14.56010893	-14.66307626	-13.89793408	-12.68324105	-14.82048126	-11.96294595	-12.87541761	-13.08704317
Z008E0047	13.67330019	17.72741905	15.23927092	14.27633455	14.23424727	11.48677424	14.57316436	15.14481324	12.29624445	10.41221365
Z008E0048	3.608751198	4.7055103	11.22866449	12.56051646	8.330440955	7.618032508	6.465411514	8.468712268	7.760236163	6.253118292
Z008E0049	-7.412681847	-5.628407686	-6.078752633	-4.274373657	-7.882151354	-7.305749463	-7.015689449	-7.329372139	-6.369421036	-5.435105272
Z008E0050	-2.653082624	-3.059207806	-12.39707602	-9.359221391	-10.34625618	-11.69626305	-9.638212136	-8.322282828	-9.412853669	-11.78642611
Z008E0051	11.35701822	14.2859261	9.49015509	12.64961818	10.53040847	12.73635519	11.13542858	10.71495784	11.82338452	13.77849626
Z008E0052	-3.675369258	-4.237740531	0.814653122	-2.956161015	-1.782779147	-0.532369894	0.140634504	1.296484497	0.357506075	-1.043822397
Z008E0053	-7.65844345	-15.37494247	-14.10397088	-9.796096423	-10.25491728	-8.541529084	-10.00770677	-8.681834369	-9.446747483	-8.796301334
Z008E0054	3.799689672	1.144868591	2.353760866	-0.242573671	3.543512454	1.025831443	2.743957763	2.886727782	2.517258802	4.977514211
Z008E0055	-13.69379092	-11.53153054	-11.77091815	-13.76091306	-13.43780189	-14.70321029	-12.85427444	-11.96177177	-11.53140374	-14.78790719
Z008E0056	0.693812031	1.513764288	1.58041509	0.746463276	0.328744308	-1.123658696	0.974249623	-0.200528309	0.559474774	2.690533972
Z008E0057	0.799053625	4.130483126	-1.69559937	3.92061957	1.650651281	3.783725771	1.504411113	1.541945655	1.123778812	3.967043652
Z008E0058	-0.273168862	-5.533671279	-0.332832053	-0.84388539	-4.059072926	-0.571916821	-1.503523063	-1.74983543	-3.292154358	-3.01663028
Z008E0059	3.453512838	7.359203975	3.112137887	4.918416924	0.654984511	3.480388331	0.646552522	1.575045385	1.146312842	-0.290297423
Z008E0060	4.610258893	2.882571507	1.885814327	6.244782114	2.179342293	2.08252661	3.727627247	4.93834123	2.509230701	2.508940054
Z008E0061	-6.960362489	-0.710061322	-3.846881569	-4.622032383	-2.281687991	-4.018017493	-3.602348548	-4.266073178	-2.818062112	-2.292726121
Z008E0062	-13.5936741	-7.054367615	-14.0549061	-7.575732982	-8.228479868	-13.03807918	-9.986204317	-8.778210518	-10.19575961	-8.999841841
Z008E0063	4.449454865	2.27739667	-0.241818649	2.360771403	3.959911231	2.07591956	3.13444284	2.843403727	3.054349534	0.378987234
Z008E0064	-1.39925232	0.707553073	2.302451773	2.186490279	1.840641401	1.088928059	0.886223771	0.561298979	-0.139610409	-1.435884986
Z008E0065	-6.116129899	-2.299592586	-5.280052718	-2.773132114	-2.843095324	-3.292774877	-6.317451057	-3.615567735	-3.88175596	-4.582613198
Z008E0066	4.769155375	9.832187005	4.18514719	6.990049983	5.865837645	2.81962224	6.177582723	4.015576269	5.103630704	6.754568164
Z008E0067	-2.231874169	-1.213298302	-1.316421034	-1.027342789	-1.691890693	-2.868165482	-2.205895649	-2.212534742	-2.994770563	-3.674712265
Z008E0068	-7.646325063	-4.007851409	-4.041441644	-3.630092383	-4.181376332	-7.485750062	-4.525088225	-5.517440114	-5.158087981	-5.676113287
Z008E0069	-12.55849542	-7.755558969	-8.75058619	-9.532285488	-10.16607203	-11.63460681	-12.01497952	-11.35601814	-11.9294293	-11.90573697
Z008E0070	6.787854024	3.867560718	13.96485757	5.752437377	7.202857374	10.40992572	8.170181522	9.541491242	9.257890153	9.004935546
Z008E0071	-9.987412082	-9.853429541	-11.32636401	-10.13362583	-9.795087968	-10.84425136	-11.22758652	-10.03240335	-11.25829996	-11.26455014
Z008E0072	11.8689047	7.952625067	0.069779928	9.076634934	5.574062969	2.105737705	4.103258735	5.957329036	5.453734811	6.101241587
Z008E0073	10.74757307	4.456120515	6.888469175	4.908584002	6.872779836	10.64755667	7.709708571	5.252570789	7.467206475	10.8577369
Z008E0074	5.573130973	6.583211579	4.563764428	6.954638928	6.116571177	6.742673991	7.873087308	9.206739578	7.8411803	9.146780789
Z008E0075	5.509357007	8.173968772	7.861623451	7.466910006	8.256291453	6.570733387	4.816163653	8.164598884	5.968512485	6.742842105
Z008E0076	4.574926946	9.849575947	10.5451724	5.336883174	6.87053188	8.162156974	7.478298668	6.028537359	6.360742683	5.773048683
Z008E0077	7.934627194	10.18617912	10.69923815	8.191380908	6.778722052	5.474430161	8.444985503	8.826975143	8.954896696	9.000241715
Z008E0078	2.279458969	-4.681926519	3.735514701	-2.263979092	-3.259241253	-0.783059285	-1.865421108	-1.110020007	-1.844651774	-3.963891003
Z008E0079	-4.370313456	-3.208412566	-3.614909056	-6.275254207	-6.243091181	-5.515607242	-5.304066573	-6.22106798	-4.120704347	-6.201873239
Z008E0080	8.06337835	5.633435575	9.318850771	4.598378998	4.314299745	6.485832247	3.334763989	5.550444252	5.843209144	4.330038576
Z008E0081	-2.078087309	-6.211507399	-9.915494188	-4.886001859	-3.997588658	-5.638355827	-6.798490073	-6.593675153	-6.015620965	-6.423033784
Z008E0082	7.045763065	0.916751065	3.944406171	5.411889671	0.128799977	0.735961984	2.511054619	3.76412559	2.837492165	4.441774314
Z008E0083	1.771570796	-0.352798087	-2.010364233	-5.152744656	-1.705137996	-5.943021536	-2.375182962	-1.721735937	-2.317389363	-2.717930285
Z008E0084	8.782350739	7.988465729	6.361719453	6.865187175	9.684354138	6.757388241	9.131928285	8.19976554	9.381282764	10.32878484
Z008E0085	4.534622823	-0.172352488	1.415040199	3.170589673	4.870372968	3.199984905	3.468834246	2.786113062	4.657570102	5.972182216
Z008E0086	-7.528551495	-11.68230734	-6.017973406	-11.36974453	-9.015861976	-11.39608002	-9.630978461	-10.32482257	-11.04863749	-9.512030935
Z008E0087	-12.69554075	-15.63013591	-8.602499381	-7.864724325	-10.00796842	-14.14583171	-12.175719	-12.69983048	-11.0247489	-9.086938714
Z008E0088	4.990539092	2.883324435	1.658422677	-2.267677546	1.099493308	-2.704190979	0.992491567	1.581778307	1.147192256	0.11697005
Z008E0090	4.238913562	3.931116376	1.601605738	5.315472206	3.267882735	4.403581082	3.210943278	3.312933967	3.861565117	2.116995285
Z008E0091	-3.104651642	-5.201791116	-5.142072384	-5.956278934	-5.286379743	-0.487560421	-4.370774555	-4.292348776	-3.115917867	-4.036566486
Z008E0092	-9.207582882	-10.30039816	-14.09493703	-11.04436005	-12.32580747	-13.17865612	-13.24708439	-12.71179745	-14.37126818	-13.60835958
Z008E0093	13.53546044	15.87232281	13.95085921	6.957443034	7.91645208	11.96246801	12.5719706	11.51029614	9.67864591	8.961493778
Z008E0094	14.63361096	9.603108035	10.19608357	13.85134615	15.24415391	16.86309032	13.12511688	12.34865409	14.62630152	14.44368122
Z008E0095	-4.011766654	-1.25525808	-2.488884173	-0.091306324	-2.089822006	0.387221199	0.230381766	0.09643355	-1.00566084	1.221835956
Z008E0096	-2.113169043	-1.321118874	-0.411817501	-3.993556002	-2.649704034	-3.669894029	-3.752866547	-3.956093231	-3.073318357	-4.853962885
Z008E0097	-9.732513898	-8.941551592	-4.912625244	-8.757200074	-7.655326235	-9.278087022	-8.349025337	-11.12884883	-9.390234753	-6.854151173
Z008E0098	2.736786075	2.350697243	-6.700389864	1.067283576	2.108324476	-2.010377771	1.548736803	0.551994283	-0.429975212	-2.216739762
Z008E0099	6.603891071	5.919636679	11.16832073	2.997508027	6.991406906	10.29822768	8.533195537	9.208441814	6.199032586	4.577024713
Z008E0100	-4.162179971	-6.201064179	-4.229258863	-6.31962462	-3.023494957	-4.021888526	-2.346015835	-3.969481478	-3.079299342	-3.06725244
Z008E0101	2.011501236	-1.772044724	1.790078924	-0.825864434	-2.100862679	-3.888411339	-1.707233017	-0.371523859	-1.985833102	1.504097833
Z008E0102	8.591346428	7.035713515	8.102219117	9.136799203	7.409660126	9.01436266	9.334793062	8.475271128	7.938578577	7.794941027
Z008E0103	-8.593073397	-5.81791666	-0.3987444	0.227741062	-3.9228693	-2.882759905	-3.203106453	-0.884046381	-3.163602857	-2.104846573
Z008E0104	-6.826258996	-5.836298693	-9.758969212	-7.277712046	-4.897686305	-3.897445455	-5.499213523	-4.259097869	-6.092435661	-8.094672547
Z008E0105	-2.828275813	-6.463178389	-5.225536152	-2.36513951	-3.849807585	-4.430829069	-4.185962059	-4.696363148	-4.129356645	-2.601441784
Z008E0106	-3.515586395	-3.54587097	-4.8680851	-4.609594391	-5.964429959	-6.714744767	-5.518581233	-7.180775882	-6.812484296	-7.213101759
Z008E0107	-3.731982367	-1.385775579	-7.250726744	-5.00461031	-5.859143599	-3.905846145	-3.87734183	-3.915283814	-3.811497489	-5.607175862
Z008E0108	-4.326303983	-0.194677684	3.439815965	-3.149000564	-2.057989019	0.253601859	-1.553337083	0.245877912	-0.629552368	-2.513764668
Z008E0109	-9.860307875	-11.52830601	-5.643467507	-12.25182589	-12.3567472	-10.69258844	-10.33487553	-10.62317891	-11.21901757	-9.576687313
Z008E0110	-9.273059593	-4.295117384	-8.136032739	-5.590556693	-5.203548655	-6.18503663	-5.027970739	-7.920876767	-5.185973609	-3.303320729
Z008E0111	-0.898527751	-2.489147875	1.452576933	1.816810712	4.400265831	0.498789588	3.518631209	1.01883819	2.056397009	0.229783209
Z008E0112	-1.219135401	2.265016111	-4.663815045	3.055494183	-0.705449866	-0.36730146	-1.797135015	-2.736351617	-1.29264961	-0.492218339
Z008E0113	-8.033051997	-9.00355087	-7.61335498	-9.97881903	-8.039771638	-6.913022733	-7.994856139	-7.833414237	-6.739181647	-8.302649596
Z008E0114	-3.242774775	-1.764300359	-1.893263294	-2.066237745	-1.577199223	0.379790704	-4.462923814	-1.99583505	-2.486207079	-3.74050025
Z008E0115	-6.037944727	-5.912119097	-4.802285527	-9.485950008	-3.632654455	-6.972987731	-3.783082623	-7.322280595	-4.945084153	-6.780708919
Z008E0116	-3.767413029	-6.811123142	0.419135716	-1.789181644	-4.323330143	-2.94000406	-2.793666667	-1.551347476	-2.902514733	-1.984235809
Z008E0117	14.24164084	6.86168277	9.785199113	11.44665927	9.490932681	9.212541831	8.534745041	11.63051154	9.289349461	8.382603076
Z008E0118	-3.339511942	3.367827446	3.915948124	3.632468577	5.74295594	3.264529094	3.26309141	4.372758477	2.908843826	3.803021526
Z008E0119	2.743336941	4.806429134	-2.333896047	4.246658268	0.047319593	0.122879385	2.182425054	1.386933647	1.205715596	0.159181489
Z008E0120	13.67620113	13.96894281	8.719792497	8.410470377	10.5998043	10.16710241	10.00978688	8.70527076	9.720127479	12.53719486
Z008E0121	1.473007498	0.344733233	3.004871861	-0.986098288	3.393847646	1.917316592	3.248341257	1.278935051	1.353998736	2.930072923
Z008E0122	10.06424673	6.354081902	8.654799891	3.737569045	7.236015603	7.855545846	7.67800474	7.308753846	6.607723802	6.425983388
Z008E0123	0.067106447	1.317247282	-2.569548613	0.967971509	1.513124782	1.710565718	1.529848403	-0.806375337	0.405192811	-0.005877003
Z008E0124	-5.459845986	-5.753303042	-1.947116722	-9.310771411	-4.871481397	-7.468237346	-5.378959021	-4.329211092	-5.906780251	-3.255842514
Z008E0125	-1.03241002	4.250387818	3.483136982	0.861704	2.712887656	2.830075503	2.187311447	2.124258731	2.869912823	2.75356234
Z008E0126	-6.24265407	2.648309206	4.708745804	-3.183552717	1.144387144	-0.179000086	-0.528178489	-0.391564544	-1.12839012	-0.624168337
Z008E0127	2.310202246	7.378121535	7.268489826	10.95459968	7.148916681	5.598154002	8.405343402	6.128752836	7.277150164	7.562662136
Z008E0128	1.052410779	0.085933648	-0.35449711	-0.515944513	1.689781029	4.576543633	0.045957018	2.283971197	1.620742096	0.858277679
Z008E0129	-5.002512174	-4.46060074	-5.907110342	-3.56689565	-5.186219314	-5.895072179	-4.040165872	-4.091254379	-3.866435082	-4.798111011
Z008E0130	0.105752891	1.280311761	8.381488668	5.862585756	7.913654644	6.626675669	6.193681141	4.644523704	6.968213728	6.330811523
Z008E0131	1.767722473	-1.197526231	-1.177592309	-0.215913299	-1.925407058	4.018353239	0.370473402	0.559592582	0.199959064	-0.05838343
Z008E0132	4.843560858	6.426346476	4.175964563	3.393981577	6.745503545	7.535157401	6.172117118	8.011652819	5.762455493	5.073753632
Z008E0133	-7.143659733	-6.57820961	-6.134118021	-2.539478229	-4.916943991	-5.600967085	-5.607501649	-4.897041483	-5.92897113	-8.197089944
Z008E0134	-2.263566741	-9.30422002	-7.744631731	-4.453045031	-5.266819574	-3.900800444	-5.70413636	-6.848009828	-5.893709457	-6.612791063
Z008E0135	-7.964539406	0.678304385	-3.305510968	0.665893507	-1.966772212	-0.772469952	-2.730306785	-4.945868598	-4.277122157	-2.382729887
Z008E0136	-2.81075571	0.184734661	-3.08954461	-2.176389843	-0.557068426	2.249923453	-0.947959157	0.636436719	0.193997642	1.395467963
Z008E0137	-5.686229705	-11.74557344	-9.054360643	-12.01914352	-8.804760591	-6.769278051	-8.865803615	-8.036886776	-8.591979659	-8.345389511
Z008E0139	-4.712894339	-4.376492232	-8.008474526	-3.44863837	-3.796204339	-4.832848511	-4.370480807	-7.486408478	-5.169593769	-3.205378028
Z008E0140	-9.093013263	-7.891917801	-8.958710851	-6.269287997	-8.746772481	-5.47605247	-9.792376877	-7.746938129	-9.874542772	-10.65053489
Z008E0141	0.648605668	3.990629294	3.30594583	0.764833905	-0.651508883	3.209295313	1.288896325	2.669257944	1.099791185	-0.491556428
Z008E0142	0.735416443	-2.330430931	3.445772727	2.342665058	0.095258077	1.533270086	-0.164317857	0.561549149	0.659819571	0.253204431
Z008E0144	-0.596996593	0.853813028	2.444287951	-1.289199192	-0.222648356	0.833748115	1.795575102	-0.241318641	1.611941712	1.843731213
Z008E0145	-4.329088519	1.232854945	-2.964638684	-5.291983161	-0.365059374	0.747251409	-1.385040759	-2.548534918	-2.769836042	-0.855458693
Z008E0146	1.805669937	4.482748686	5.739196787	8.053224576	4.92132436	5.182202146	1.325311513	3.388091498	2.823994028	4.570062948
Z008E0147	-8.161493198	-4.591581959	-3.517474267	-3.50249584	-3.760415965	-5.70891481	-4.671706007	-4.467918852	-4.719993726	-2.648536821
Z008E0148	0.922193965	-3.651414453	-3.489037915	-5.207791742	-5.11226742	1.058507553	-2.450330664	-2.984009464	-3.52224195	-5.872390716
Z008E0149	-6.621631171	-7.455654962	-2.96755689	-9.089578672	-8.5388942	-5.975893505	-6.714442524	-4.378600884	-6.597776621	-5.471428138
Z008E0150	-3.511375519	-3.612959177	0.801959741	-0.970128259	-2.043816716	-3.673573577	-1.281253834	-1.270630897	-2.460279353	-2.240808189
Z008E0151	4.311091263	4.949790016	0.788640057	4.843406341	4.293750008	3.840032809	1.765491977	4.560720207	3.726594444	4.95681372
Z008E0152	-5.957066971	-5.442723232	-8.783891097	-6.61436185	-6.881574026	-6.555485931	-6.701417205	-5.892358973	-5.901961296	-8.441761587
Z008E0153	-5.560691696	-7.008050852	-8.26477552	-12.33485629	-10.99716227	-9.814759225	-10.32216013	-10.05801052	-10.06433408	-8.780018867
Z008E0154	-13.62387116	-10.58469399	-6.331998944	-4.575462983	-11.64238272	-10.00591293	-10.79994343	-8.896155266	-10.73193361	-7.96334974
Z008E0155	-6.465706043	-9.875072233	-10.8316392	-11.5315474	-12.99813429	-13.47898795	-9.864404876	-10.43982389	-10.64139044	-9.856932171
Z008E0156	0.081958558	-7.411309808	-7.090952266	-3.783344185	-2.278938904	-2.229688132	-3.641607361	-4.885864277	-3.692078962	-6.657677225
Z008E0157	3.327621536	-1.420789147	-7.199561654	-4.338777538	-1.208290176	-0.464262137	-2.139894837	-0.551215407	-2.346798543	-3.177748079
Z008E0158	6.290517807	2.969957371	0.746531506	5.97461758	6.009588766	2.932444293	6.894103644	4.130509954	6.693077149	5.731697227
Z008E0159	13.84340204	11.85917507	11.21281289	12.02261738	6.54601236	5.748660667	5.916241345	6.811954089	7.135249466	10.02115895
Z008E0160	1.868807239	1.82770951	-2.430154145	3.467501124	3.233504756	0.185463709	4.228087427	2.638487492	2.400564921	1.332237794
Z008E0161	-1.722836749	-2.910032535	1.784153911	3.232529262	-0.548287446	3.64501565	-0.369133401	-1.041954992	0.356251161	1.846304528
Z008E0162	-7.948502424	-6.426509411	-9.924349435	-5.060434307	-9.332839571	-12.28938609	-7.905193332	-6.911575364	-8.282042822	-10.04631934
Z008E0163	1.860186202	3.290785545	4.684424982	-0.290786872	1.39544454	3.018995519	0.138837133	1.038441704	0.896531934	1.373433218
Z008E0164	-3.499608824	-9.676333981	-3.692497889	-4.875265397	-5.857630983	-2.415752203	-4.631820715	-6.588860603	-5.827919311	-6.29635037
Z008E0165	10.81929753	14.89318516	7.79257608	8.950079649	10.50347717	7.465024487	8.693080247	11.22158498	9.27350811	9.126902596
Z008E0166	-6.288475093	-11.67778187	-12.16493031	-7.678066932	-11.86123762	-11.41329124	-12.08359025	-12.54704339	-11.33715347	-10.94704876
Z008E0167	3.95284743	5.842939224	6.276858275	5.927544291	4.340853469	-0.506059279	4.48685482	2.272206848	4.123919765	5.127387849
Z008E0168	-8.048967831	-5.088610046	-7.184004848	-7.81953783	-7.615830734	-3.319821661	-5.208899276	-6.201981552	-6.137668451	-6.095727192
Z008E0169	6.946825604	9.378125215	3.943131209	8.727582535	11.19781344	11.21259176	8.70300288	9.179896171	9.45359593	7.201942211
Z008E0170	1.73487802	1.864484749	-1.14007792	1.086895867	3.074558793	-1.549774122	-0.437311483	-1.090389645	1.000331067	-0.205655585
Z008E0171	-0.268915824	-1.36690785	3.273240092	5.601825881	2.176881172	-0.168635468	2.547915017	3.36072682	1.43114887	0.412176881
Z008E0172	-9.677159062	-5.584158123	-0.288678752	-1.941750852	-3.564559874	-2.24415374	-3.396726593	-2.143001685	-2.22765622	-3.179575921
Z008E0173	10.52483397	6.702013151	1.647306708	-0.028361682	2.701345605	2.533225788	2.651857047	2.113075879	3.547069511	3.932531084
Z008E0174	1.110512258	5.489460471	4.406191423	7.21067614	4.584241894	7.349751077	5.120404239	4.045889701	5.401602771	5.238062565
Z008E0175	-2.992112782	-2.37054319	-1.429470368	-1.345390687	-1.350656812	-0.599723147	0.7899358	0.230537074	0.160485746	-0.669777876
Z008E0176	3.50564544	-2.309709612	1.751104202	-2.293434179	-0.303901842	-1.960936893	-1.318646521	0.714691179	-1.123964795	-1.719624775
Z008E0177	1.018774965	-1.611704629	-5.004288718	-4.482268549	-1.411503339	-0.333324016	-1.290532487	-1.332225121	-2.664410394	-0.928810508
Z008E0178	10.0806637	7.770497402	6.759271746	3.240720231	2.948247548	2.958271389	5.667524521	4.350231174	4.923536458	2.375495243
Z008E0179	-0.560385311	1.771069428	-5.614119553	-3.324000355	-1.323349291	-4.283202185	-2.789951032	-0.042462407	-1.063532386	-3.169365906
Z008E0180	3.166129506	4.405430505	0.86992982	0.616787409	0.924258346	-2.93943328	0.206570449	0.499045133	0.38686361	1.645470917
Z008E0181	-1.446807613	-2.94891252	-1.720640246	2.861240172	4.119761088	1.835287427	0.198089063	1.010435096	2.566477889	3.200639972
Z008E0182	5.007463195	0.546098713	-3.047358489	7.593412469	2.976566779	4.359745099	2.799303985	5.047716324	2.608175122	2.027796277
Z008E0183	-4.713628377	-6.688021334	-9.009416166	-8.939801313	-6.095018283	-3.717622631	-4.545018002	-4.695122228	-5.232456285	-3.136846949
Z008E0184	-0.748699947	-0.16587095	-2.856099329	-4.169662742	-3.225067226	0.973847105	-2.172866421	0.098323563	-1.095996883	-4.22104151
Z008E0185	-2.655416134	-1.438983253	-1.414817725	-5.287530871	-5.287505695	-5.112932037	-3.377393373	-4.393679663	-3.593235112	-5.665942269
Z008E0186	-2.848104862	-4.307466612	-1.493079242	-1.99456602	-0.556070599	-1.008441399	-1.088717478	-0.201532906	-1.250840716	-2.366599059
Z008E0187	-2.220183901	-0.474232857	-0.85847411	1.024531145	5.474664177	4.176096262	3.754553571	4.186258761	3.753050617	1.622890507
Z008E0188	-0.014734103	3.451480362	3.58747748	-2.574830076	1.066114156	1.335900817	0.730210438	1.324171146	-0.221130794	0.278752007
Z008E0189	-7.039400333	-9.11993501	-9.939536222	-7.379784071	-8.499796943	-5.843693528	-5.857756059	-7.241017239	-7.056180516	-5.786752764
Z008E0190	6.473247921	5.566235563	10.05061104	6.885319172	7.738250694	6.951094396	8.984876547	9.129323701	9.398642151	8.966161006
Z008E0191	-4.242305979	-3.180959889	-3.062005469	-6.575207543	-4.460623953	-4.421067779	-2.358687074	-4.938174181	-2.978196624	-2.277609581
Z008E0192	-5.249275212	-4.681707788	-6.74246964	-6.637562562	-5.751274971	-6.475533537	-4.018870727	-5.427418721	-4.835874021	-4.741969637
Z008E0193	5.483920784	12.39133387	9.469689052	8.545198778	7.940528472	7.515081366	7.791109189	7.797328641	7.628717331	4.990978352
Z008E0194	6.098489154	4.483606992	9.842167214	7.634064104	6.539415175	9.323472654	7.139754585	8.749031088	7.656249916	8.73098305
Z008E0195	2.301266585	7.425191844	6.801563327	2.029175555	3.594283303	6.059635855	5.395183464	5.584645347	4.178338824	6.658926797
Z008E0196	-5.164798534	-3.693466008	-8.158292783	-7.22301918	-6.120570462	-7.416001646	-5.745067213	-7.162602075	-6.450849019	-6.981844165
Z008E0197	-13.75160971	-14.04390683	-8.652859171	-11.00211027	-8.941397093	-8.15992282	-9.458246402	-11.65684617	-10.63439113	-10.69474286
Z008E0198	8.511817666	6.991378362	8.738697794	8.604643601	7.374281713	10.05282422	7.760283184	8.421059318	7.650969595	7.710775318
Z008E0199	5.762345517	4.168327601	6.0692549	2.253701368	6.519333104	7.583172576	5.827558666	5.813007752	6.043939536	6.146278217
Z008E0200	7.77137201	10.54247369	4.975600914	7.588020171	7.192202522	6.773486806	7.76938876	7.387267228	7.808518616	7.571172564
Z009E0001	7.543389738	6.531078625	7.656412744	6.915712584	7.86275526	8.540578468	7.27377233	6.772879209	9.148858642	9.938061648
Z009E0002	-9.050082672	-6.749634576	-8.356478874	-3.416116604	-3.102701127	-6.243483404	-6.94130453	-5.373939069	-5.054152213	-6.767475493
Z009E0003	-4.178185222	-2.241134748	1.820306502	0.100060176	-1.668606812	-0.958255495	-4.713864108	-3.264021704	-1.922591468	-3.134137482
Z009E0004	-0.193803044	-0.303183776	-5.581626415	-3.942171763	-2.899465383	-1.47297423	0.530142421	-3.419790862	-1.976480601	-2.115651264
Z009E0005	-1.410089904	-3.395775214	-4.640201228	-5.207075456	-5.446031335	-4.628510226	-7.670084753	-6.488258348	-6.502792671	-5.906980032
Z009E0007	-4.714499373	1.195005091	-1.014737068	2.81549981	0.395684838	-2.014101132	-0.5655513	-2.127293666	-1.775012725	-0.452239616
Z009E0008	8.740447404	10.04371641	6.701446802	6.637179289	8.637165418	7.263383541	9.081268837	6.911317355	7.622322097	7.830643772
Z009E0009	10.04459038	12.1322621	8.502382309	10.86577687	6.039399179	7.951120584	6.800941108	7.266585532	8.792844978	7.310053086
Z009E0010	-2.91236198	-7.136936331	-5.022159841	-7.310802708	-5.650112826	-2.33004136	-4.682663821	-7.194472543	-4.840970737	-3.325392638
Z009E0012	-5.138690993	0.757560844	2.94514959	-1.791993872	-1.855269225	-3.677637244	0.317957015	-0.819670834	-0.700261615	-1.337689723
Z009E0013	-10.01825736	-6.748248952	-7.330429331	-7.465076209	-11.3401536	-9.652597265	-11.32594212	-10.74458781	-8.444933723	-10.32816754
Z009E0014	-0.518957795	-3.736637951	-1.116214274	-3.078458479	-0.903560256	-1.592453224	2.487161251	-1.899543468	-1.432054585	-1.640577498
Z009E0015	10.8918548	15.07467064	15.02346482	11.75091866	15.55027695	15.23101724	16.0667724	14.80351549	12.86235555	13.55787113
Z009E0016	-0.098059888	-0.918695898	1.518137695	0.011617027	1.937919232	-1.719206711	2.722703689	1.109926556	0.520536167	1.417434839
Z009E0017	-8.419928926	-10.1237276	-6.321798865	-4.32338967	-4.24932826	-6.87323134	-7.221867827	-7.491944001	-7.318407023	-6.211520658
Z009E0018	-10.1165356	-6.362623173	-11.5132145	-9.100086395	-10.29450423	-10.97140629	-6.567581941	-8.611371253	-9.452174979	-8.811267416
Z009E0019	5.203523171	7.134787553	8.725211075	7.167933672	8.868657619	7.375846572	7.350989418	9.071683658	8.488789815	8.054218205
Z009E0020	1.095676938	2.235664992	4.959522671	0.320127322	0.118352138	0.787603202	2.17486558	1.503909762	1.464931397	2.182089141
Z009E0021	5.300768081	3.103150617	8.310415995	6.309861162	3.591153534	4.437262335	4.48225133	5.33709203	5.665107848	4.562850489
Z009E0022	-0.449910518	0.397208511	1.859419594	4.03736604	3.314303087	4.403433993	2.170167181	0.759781396	2.899746198	2.28215404
Z009E0023	3.125948777	-2.524042273	-2.54607997	-2.366780555	2.192970466	1.444215334	1.202523903	0.723422699	0.497403766	0.593343263
Z009E0024	6.530192226	8.013434852	7.437523153	6.547077075	5.11337426	7.032352187	6.765566093	4.739648884	6.22780907	7.516733803
Z009E0025	-9.584994284	-8.959725775	-9.330250344	-12.62337769	-10.53759787	-13.56477809	-11.60826869	-11.63496341	-12.50788729	-12.30436334
Z009E0026	17.18053153	11.23684658	16.92609703	15.21893203	11.23417095	14.65383518	10.90783722	13.8030168	12.89671556	13.87200043
Z009E0027	6.871042776	10.77406005	7.053854235	7.51107957	10.14479227	11.49186253	11.55089116	11.1707423	8.298124412	8.386108812
Z009E0028	4.613947889	4.068064992	6.092947242	3.801864179	4.588956328	7.492856666	3.780903125	5.398655266	5.008358074	4.501297312
Z009E0029	2.20937499	3.618357542	10.29206488	7.54435507	7.446067369	6.482609109	6.336570333	6.01695285	5.585800738	4.722879432
Z009E0030	11.61709099	8.449243602	10.55434046	6.593825138	7.65691173	7.203376963	9.2427222	9.463104329	9.266110435	8.933648416
Z009E0031	8.411344823	4.396651903	2.047058884	3.971049372	2.94579795	4.911209709	4.683920258	3.222908418	4.651844786	3.355559193
Z009E0032	-3.451237083	-2.390631012	3.050169101	-0.054317663	-0.58670495	0.31889714	1.279752527	-0.741653938	0.117542656	-0.718930853
Z009E0033	4.707807724	5.879695715	4.233105381	10.00975616	9.337612612	4.51044284	7.700540998	7.219367805	6.134326261	6.443820043
Z009E0034	-3.660873445	-4.540532858	-5.228295085	-4.994792244	-5.4697463	-1.73469225	-6.192128734	-4.305987732	-4.10921833	-3.863715617
Z009E0035	4.63592182	3.95401559	0.012740195	-1.084422111	2.80318051	5.363418884	-0.19953204	2.17749155	2.523687115	0.821540133
Z009E0036	-9.861181107	-5.264284161	-1.783752153	-1.477425767	-7.582844962	-3.34030548	-3.259098856	-5.273910166	-5.795016072	-4.699542363
Z009E0037	1.70352083	-6.670667325	-4.682099987	-2.747280419	-3.269189757	-1.509621656	-6.659595987	-2.432863397	-3.985173165	-2.332930759
Z009E0038	0.110182122	0.640069612	-1.627429584	-2.809772433	-4.076526427	-1.678195243	-2.724250779	-2.790431614	-3.338759244	-3.889103324
Z009E0039	3.271682983	2.877062349	-0.894909215	-0.490348433	0.77522445	-0.615336902	3.964245117	0.886135767	-0.687408524	0.567626885
Z009E0040	12.6455	10.46433624	9.318323747	13.66841225	12.44087877	8.850914523	14.45679697	9.521974799	10.70950519	8.968867337
Z009E0041	9.101056695	5.308724113	7.809709584	5.508159839	6.035993056	6.017341786	5.477893554	7.041364321	6.789211653	7.436251115
Z009E0042	2.900665677	4.722448617	2.661551025	3.490940289	-0.118284519	0.712574436	4.260964367	0.956012261	2.289931106	0.297857211
Z009E0043	-3.817790092	-1.557935733	-4.45512808	-5.069438554	0.434333594	-4.693929546	-2.522323696	-2.30309375	-1.561554823	-1.474441269
Z009E0044	-2.652153516	-0.923051691	1.576904918	4.828725247	0.684531908	-1.319812937	0.680810758	3.7280636	0.579889782	1.661306176
Z009E0045	2.279732068	2.701776965	1.544713268	4.631728846	2.957298741	4.685423838	4.900107448	5.837225007	4.439886698	4.343242573
Z009E0047	-1.319415336	-4.183458832	-6.387723272	0.416079757	-5.465916381	-4.248343937	-6.703010114	-0.592496628	-4.066496257	-3.997909052
Z009E0048	-0.302808502	5.093337274	3.154268692	2.943877417	2.33454967	1.676146212	0.338704328	-0.10227095	1.294867695	-0.319819422
Z009E0049	2.764737541	-4.22844136	1.188002396	-3.880453775	-0.196924149	0.371245054	-0.528499024	-2.641373473	-1.745147881	-1.369849462
Z009E0050	-0.743940609	4.473329308	2.544622702	4.083342266	0.391625982	3.621227244	4.38320672	2.726052574	3.097032015	2.658049179
Z009E0051	2.193988457	-0.813144616	3.419436132	0.206570791	4.645331922	1.32071466	2.350304294	1.728591386	1.852208796	2.746795958
Z009E0052	5.195977883	6.417506578	4.135573418	2.391807192	2.201344722	4.942465018	1.372875393	2.809221613	4.349805003	2.769015848
Z009E0053	6.796985984	5.375977025	3.759462768	0.40409579	4.087395076	4.567365832	5.52351726	2.492143674	2.692715639	3.519664102
Z009E0054	-2.830432997	3.32536554	4.165845398	5.918568828	4.66215902	0.193753275	1.23226946	2.677954824	1.714595132	3.324708124
Z009E0055	0.029161965	3.001097902	-3.499491007	-0.300101947	0.970622314	2.045212893	-0.635463825	1.043592942	0.030995856	1.747183516
Z009E0056	0.476664137	6.706003187	8.542960735	7.677893661	2.009129849	4.193166243	5.70495537	6.63507477	4.282774412	3.895677607
Z009E0057	3.197973876	-3.953552502	2.611337077	-2.798293539	-0.746350732	-1.226706033	-1.026978628	-0.297055301	-1.022331078	-0.582235619
Z009E0058	12.26961718	8.94768163	13.189339	12.40735237	11.51973642	9.74681462	10.61708608	11.66208572	12.2536927	11.54724002
Z009E0059	-8.487403521	-10.41043372	-11.87004751	-11.66765422	-9.185556997	-6.338543145	-6.525101229	-9.823631612	-8.498606298	-9.178522772
Z009E0060	-8.684796907	-11.85458331	-13.22595286	-10.20315973	-10.44611978	-12.0066014	-11.25414963	-11.37008739	-11.77264699	-11.95785458
Z009E0061	1.823427365	2.364234966	2.062318513	2.939213698	-0.095680965	0.413955617	0.62045327	-2.716646997	-1.014391387	-1.425794847
Z009E0062	6.499565413	4.891555136	5.459362892	2.965184753	4.417531527	4.054293108	5.493715448	6.275639185	2.707024748	1.949054635
Z009E0063	0.249831519	-4.553060986	-1.812666474	-2.323021094	-0.286349538	-1.075308469	2.407446482	-0.995795206	-1.466949044	0.061610147
Z009E0064	-8.723216527	-9.305292372	-12.23719838	-7.127923872	-11.13824927	-12.19548622	-9.32349447	-8.417451585	-9.299611661	-8.572299701
Z009E0065	0.118228909	-0.564203223	-6.01275115	1.529957669	-3.471007634	-3.20793172	-2.477455988	-1.613698942	-1.818774576	-0.798474934
Z009E0066	3.071460862	2.317154709	4.29958221	-1.031305646	-3.083260582	-0.003060049	-2.484526501	1.476230498	-0.014541257	0.738580496
Z009E0067	0.064559761	-7.436302006	-2.795656822	-7.087025271	-5.564828918	-4.896451581	-6.728494776	-4.557010538	-4.877772182	-3.779801596
Z009E0068	-0.665287244	-3.214430489	1.638193869	0.609848201	0.465276159	0.78861578	1.427485781	-1.211596569	-0.690059577	-2.122004993
Z009E0069	-6.837293734	-0.550537293	-2.669125922	-0.353499775	-1.730716106	-3.183407799	-3.106558584	-4.720687077	-2.848095725	-2.788343602
Z009E0070	-6.91549991	-8.151180667	-7.796750054	-7.790720182	-6.029228263	-6.966594404	-6.541038998	-7.324324965	-5.199994437	-4.720038056
Z009E0071	3.3535859	7.38884118	2.757067774	5.632148949	2.658728519	7.233907134	6.671387463	3.693776905	4.06020281	3.992630684
Z009E0072	-2.065991604	3.267537809	3.610760237	1.313767572	3.650296333	4.525624991	0.087367371	1.344861348	2.866893016	2.828344288
Z009E0073	-6.322333459	-7.428579797	-8.575361827	-9.999907199	-10.9692945	-6.306991944	-8.359268125	-8.83780612	-8.951162181	-9.092554584
Z009E0074	-2.48307967	-1.520707826	-4.150411132	-5.005746735	-7.046548682	-1.896260128	-3.038656898	-4.348495932	-3.283476729	-3.017942835
Z009E0075	5.421399879	10.84964563	8.655972659	11.00568942	8.606245295	10.06073841	5.417425509	8.918602074	8.383353452	8.959635398
Z009E0076	6.102287162	6.157446791	1.161176217	4.58232887	6.206992905	4.414619938	3.625821612	2.983233364	4.706190001	5.406707457
Z009E0077	4.135123539	4.294920491	3.816817398	4.110408583	5.22934242	9.406468606	8.584191351	8.216901528	7.127047967	8.539636131
Z009E0078	-4.845648994	-5.752635508	-3.498228779	-2.425784871	-3.564677473	-4.291197957	-2.253823885	-7.499998662	-4.731215432	-4.836326794
Z009E0079	-1.339829194	0.829427325	-3.560673725	0.597661939	-3.94773115	-0.834378009	0.038759111	-2.862551126	-3.182856482	-2.685443928
Z009E0080	-7.03861212	-4.283587967	-4.049666644	-7.409701447	-8.48814606	-7.838687667	-6.458663495	-6.007786118	-6.673423205	-5.012648914
Z009E0082	2.603557918	0.700441195	-3.26745085	-2.944580033	-3.692204045	-2.954396575	-2.815477979	-2.407351417	-2.986733794	-3.284404529
Z009E0083	-7.198578351	-7.553199004	-1.681256095	-3.053323897	-4.113126268	-4.266253178	-5.012261625	-3.912342158	-4.253573364	-3.851191404
Z009E0084	4.366995007	6.527494794	4.088250387	2.349795493	5.190565079	3.688608808	1.921709424	2.881284399	3.881720637	2.070421359
Z009E0085	1.875384742	1.477923685	1.57669012	1.388729855	1.921180156	3.1120801	2.859615163	2.445600097	3.246566712	2.738704784
Z009E0086	-6.289723891	-9.872492109	-7.925464066	-4.871758329	-6.84429412	-4.3834264	-8.960966727	-6.65541154	-7.046364211	-6.873802192
Z009E0087	-10.30902524	-7.690578599	-7.099807789	-10.71027652	-7.762446277	-9.628676867	-5.72030364	-7.928061496	-8.020769744	-6.601363514
Z009E0088	-5.005296907	-7.28260348	-7.217319672	-3.054098318	-7.239895958	-6.423821395	-2.916035335	-5.34136549	-4.971958234	-6.438198163
Z009E0089	3.792459266	6.501200904	3.287216779	7.76473469	5.567243032	5.491214413	5.458328949	4.707613157	5.312980622	6.098776259
Z009E0090	-15.19994619	-9.93771377	-9.175516653	-9.313484664	-8.597892968	-11.75400373	-13.17246948	-12.8680855	-12.18965787	-11.95023688
Z009E0091	-0.800166702	-5.358771138	-6.567593716	-7.220343741	-8.098873396	-5.484593288	-5.065698318	-2.940856541	-6.624005297	-5.923669327
Z009E0092	-7.447126876	-8.271666849	-6.543562055	-9.221890121	-10.07163461	-6.114308265	-11.12852129	-7.512264718	-8.358420384	-7.048178764
Z009E0093	14.75775989	19.77480734	14.98176702	20.11922785	14.6033959	16.78455067	18.98124967	14.00465794	16.30104187	18.10232562
Z009E0094	3.210053709	2.898462701	3.994742877	2.299921327	7.173366219	4.869575659	5.471383609	3.957919632	5.702501442	4.202939189
Z009E0095	9.809130307	12.13017906	5.643217691	7.494260506	6.982393862	10.77902257	9.485139335	11.74509253	9.73368404	10.11803501
Z009E0096	-8.581344507	-5.549169074	-12.19142453	-10.14269222	-10.23834892	-8.405731991	-10.96401571	-8.449983002	-8.118038952	-6.476028098
Z009E0097	2.105348305	4.6989646	5.324459432	1.141721976	0.182739843	0.053726037	2.954840951	-0.866527433	1.413259853	1.32889783
Z009E0098	3.848140117	0.792767988	5.499628673	2.810519665	6.716733746	2.834920421	3.81109247	5.576335625	4.018281412	3.726275728
Z009E0099	-9.602382128	-9.132379275	-7.989464512	-8.648208953	-4.611059872	-7.222348979	-5.876101748	-7.406613585	-7.181751392	-6.625506913
Z009E0100	7.849738785	4.385809114	3.42391334	8.648771846	5.275523863	5.543418873	5.665537468	7.389269701	7.131747271	7.015030461
Z009E0101	-14.00386346	-11.4906142	-10.4188378	-7.006888522	-8.545941285	-9.470941646	-8.643510417	-9.66854964	-9.888435701	-9.821506603
Z009E0102	1.821601147	0.627171355	-2.859305798	0.164212177	-3.211002795	0.910021314	-1.738026916	-0.792101592	-2.454617699	-2.049637146
Z009E0103	-10.92156715	-8.764171747	-10.55674963	-12.26787319	-14.01254223	-13.18949444	-13.23922385	-11.96408845	-11.80398423	-12.3956565
Z009E0104	8.808450945	5.618905214	7.718777856	9.30255083	9.15788411	7.928525025	6.400957722	8.354198468	8.473798878	8.318795842
Z009E0105	2.28706357	1.365708978	3.87532759	1.447504267	5.188635584	2.215501013	3.204158942	4.864310828	3.489650961	3.651914109
Z009E0106	5.090977252	9.455963782	6.05804189	7.249590047	6.827231471	7.172709038	8.170320952	8.151684285	7.547966204	8.565237857
Z009E0107	-6.40687607	-6.890520998	-5.442221604	-6.89139929	-5.184635577	-6.884742299	-3.840491016	-6.520841041	-5.171180837	-4.243922726
Z009E0108	8.677642577	4.495354758	9.778693475	5.570866905	4.350216889	7.977015428	6.219258327	6.282339433	6.14506836	5.440333802
Z009E0109	-7.227938737	-3.14632492	-7.399489894	-7.304056094	-3.524347368	-3.102840855	-6.513486604	-4.287045863	-5.310587875	-5.737388973
Z009E0110	1.119681589	7.074826855	3.326806021	7.006691623	5.72398313	5.446295539	2.171390098	5.979787726	5.344896749	4.715787878
Z009E0111	5.165618389	4.202620429	6.163834221	1.37332197	0.245508191	2.690242306	2.622254505	2.475222603	2.699706435	3.284878449
Z009E0112	-1.499115237	-0.137457652	-0.104944339	0.152278564	0.632234669	-1.659166607	0.559809606	-0.446726955	1.564323106	2.166532418
Z009E0113	10.32142697	5.256126651	7.377528559	5.391401099	8.208783664	10.95469069	4.842458273	8.176165537	8.155564193	6.493476537
Z009E0114	-2.210512223	3.197692627	7.292319102	0.719415436	0.150446065	0.831189788	2.726662634	0.466498785	2.833767812	1.767339198
Z009E0115	-5.402131273	-3.129235889	-0.787595611	-2.007547466	-2.368832383	-3.604858415	-1.856345064	-7.674739006	-4.608648942	-4.120794167
Z009E0116	15.23864724	9.071385936	14.31645354	13.65599659	10.9497338	13.19964894	12.68708193	11.34705675	11.17400348	11.46923993
Z009E0117	-0.78270017	-5.135698343	-0.263960056	-4.995527081	-4.259709791	-0.284017238	-1.855313565	-2.204651244	-1.5790913	-3.34782765
Z009E0118	1.836507996	2.596767896	0.812903726	6.450793606	7.021437883	3.395431911	3.170352475	3.733498621	4.517431548	3.937913963
Z009E0119	-5.151243813	-4.247912106	-3.118432404	-4.732010464	-2.368114734	-2.309152509	-2.197924321	-4.810032673	-1.70469571	-3.155932852
Z009E0120	5.585539456	3.785366915	9.199085533	5.821516699	9.609581603	5.805784946	7.216970342	11.00657742	7.14489561	8.65775995
Z009E0121	18.15586353	17.61963141	13.10890676	14.10551767	14.72565384	14.32470485	16.7617843	15.08660012	14.92333609	15.19563815
Z009E0122	-3.011112331	-2.117327386	-0.703473379	-0.763512585	-0.261764661	-1.091078186	2.588192281	-1.291969741	0.131671825	-0.611998386
Z009E0123	6.836281144	2.834965107	5.098784615	7.09852191	6.994321051	2.742289577	6.099212043	3.631784038	4.682838548	5.176620095
Z009E0124	-0.872771467	-3.019607546	-0.245559271	-1.956592455	-3.998962296	-3.128856066	-1.550453237	-2.159326969	-2.709314732	-2.749587502
Z009E0125	8.702960479	2.651239932	4.7315461	6.888864733	7.270594718	2.935601399	9.3389311	5.165211676	5.280213588	6.208957024
Z009E0126	4.328859894	9.28760462	6.631518392	5.661938263	6.101346546	6.026855817	6.490940713	7.635535776	8.603504264	7.448819097
Z009E0127	-6.552131662	0.054667311	-1.341877952	-4.815397513	-0.876106765	-2.653809256	-4.293445534	-3.912898583	-2.513403678	-4.202165956
Z009E0128	0.467053809	0.890036315	-0.457103857	0.288864144	1.587305093	3.580360699	0.857615825	5.143595202	2.25085616	2.126069913
Z009E0129	-9.00901686	-8.488872363	-4.788682221	-7.86950891	-6.241541194	-4.220761855	-7.939170001	-4.783585123	-4.726543511	-4.467381869
Z009E0130	9.184488275	12.09662597	12.87986329	12.15310488	8.623169242	10.95123199	8.764428116	11.3549638	10.64805895	11.59166451
Z009E0131	-11.05387299	-14.33669637	-14.22607222	-12.62890085	-8.892873001	-10.11633407	-9.508121216	-11.91071462	-11.63807435	-11.75463249
Z009E0132	-6.240793544	-6.502617284	-5.194556255	-6.438126298	-5.543301013	-2.852149422	-5.143926926	-3.87090867	-4.712894898	-4.161817895
Z009E0133	-7.023161466	-4.767640553	-8.552140198	-8.094032603	-9.665393993	-7.523485618	-5.653069626	-8.700175254	-7.33611845	-6.874687169
Z009E0134	0.240724616	3.482279327	0.701373402	0.195449708	3.990235684	3.029387155	5.257779342	3.378688996	2.712280812	2.956203216
Z009E0135	-10.81476473	-3.124532485	-6.572921895	-8.852036844	-5.960283894	-4.330212493	-8.726928899	-7.023260667	-6.036798465	-7.880674096
Z009E0136	-3.101153962	-2.443024159	-1.481214272	-1.506515731	-0.248560099	2.213946654	-0.847740049	-1.409278228	0.495488436	1.794976534
Z009E0137	3.369612936	4.609951887	6.154328205	1.611730841	4.36211052	1.373694398	3.248241939	2.675279624	2.182628559	1.958631925
Z009E0138	-6.275308794	-4.515913548	-1.52209858	-1.637462188	-4.659339301	-4.992954284	-2.951263479	-0.514739883	-2.552183923	-3.252799825
Z009E0139	9.002704801	12.07104139	11.05152331	12.13128917	11.97006294	8.736060072	6.745785814	9.94051483	8.899729789	8.759755952
Z009E0140	4.081684997	3.667470587	-2.074985111	0.955501779	1.835616834	1.296049472	2.033305323	1.626785572	0.911789727	2.30079626
Z009E0141	-2.841368929	-2.091349094	-1.434712734	2.171439916	-1.542876385	-1.767112939	-0.405343217	-2.770872983	-0.468839606	-2.376486269
Z009E0142	9.036630936	5.112824138	8.096256151	3.487467708	4.473242247	5.547729103	5.354944899	5.898851759	5.749402742	5.179171389
Z009E0143	-8.994433079	-6.90491955	-3.213768459	-8.134844528	-4.523433064	-5.313742622	-5.540230385	-6.136958075	-6.218106772	-6.278981523
Z009E0144	5.102277353	2.498005495	6.46984563	7.508504911	2.957904055	2.545304015	1.563189883	4.874377567	4.351965514	5.377955054
Z009E0145	-11.66730101	-15.68143996	-14.27275969	-11.77461288	-14.24915728	-12.59628895	-15.05953688	-9.355540129	-12.93593521	-11.2016536
Z009E0146	0.88360396	6.112609507	1.39430161	2.316651916	3.567697198	5.93811398	5.123926115	3.83983909	4.073224202	2.817543881
Z009E0147	6.131742584	0.388881175	7.162638319	1.175294886	3.158440958	4.12243217	3.407975102	6.340272449	3.481406867	3.644530725
Z009E0149	2.366495979	-2.09762955	-2.805401312	1.937201035	-1.019748124	0.087729208	-0.919331463	-0.754773695	-1.361722534	-1.225926978
Z009E0150	0.988115947	7.418187642	6.156810506	5.184217186	4.41744969	6.678774381	7.510668226	5.841203481	6.133341903	5.122816486
Z009E0151	5.615633257	1.1550869	0.996010636	4.67966657	4.164366459	5.888093726	3.419179446	1.128140501	2.534341368	3.317120307
Z009E0152	-3.087472235	2.971526943	3.534954765	0.125991616	3.197469191	-0.713396302	0.566720526	2.166739922	0.21614385	0.43245394
Z009E0153	2.910734405	3.649328929	-0.016828968	2.329669697	-0.647376379	-0.596039419	0.613011799	-1.066552806	-0.502563486	-0.113382227
Z009E0154	1.875546007	1.188244796	3.445181705	0.90371818	1.603515434	3.011968943	4.343873977	2.029938565	4.118108169	4.1306934
Z009E0155	6.402018975	3.537912336	7.634360512	4.398299664	4.588113023	5.602214944	6.642709156	7.015464472	6.558539608	6.213806041
Z009E0156	-12.17478651	-6.30447916	-11.58145278	-8.666168759	-5.414283971	-9.319156259	-8.466788339	-5.982310637	-8.482415536	-8.464141871
Z009E0157	-9.967581323	-8.753391078	-3.732438685	-8.681868691	-7.027147081	-6.024490122	-6.585442196	-6.372742897	-6.835979387	-6.677383422
Z009E0158	-8.351707133	-15.20147162	-11.56049875	-11.67006403	-15.5841544	-13.05001446	-11.10904133	-12.81975362	-13.10567284	-14.63477816
Z009E0159	10.31237042	6.531221187	4.636276876	9.164917905	4.624495201	6.204221171	7.146660913	6.739988393	6.992568473	7.811878292
Z009E0161	-0.853514796	-7.84961643	-7.136325525	-3.929449402	-4.888385724	-4.840247973	-3.052712552	-7.161622589	-6.050070432	-5.863654964
Z009E0162	-18.23344627	-10.82661587	-15.12606473	-11.74370995	-15.47606974	-15.2941049	-14.45935273	-13.05979173	-13.60371868	-13.86626254
Z009E0163	0.975998272	-3.119564876	0.231959414	-4.747608816	-1.186595331	-3.534880884	-4.893009873	-4.017964975	-3.384851337	-4.64083006
Z009E0164	-1.844033596	0.863607964	5.339791292	0.228002208	1.560663545	2.422303511	2.946909511	0.849146162	2.455385598	1.546338834
Z009E0165	5.410573026	2.538167841	6.470739956	4.586796627	5.926184555	6.079993377	3.127329687	5.068804326	4.64303781	4.396261297
Z009E0166	1.846947955	4.927578635	-0.303808904	1.689939764	2.813327467	5.119292571	0.609350057	3.837579023	2.697680426	3.934505857
Z009E0167	-1.741436704	2.898737946	2.366847847	0.423644154	2.907839732	-0.903686527	1.029733603	0.213144433	-0.255245005	-0.146006517
Z009E0168	4.476855338	7.604804085	4.048050182	4.639403979	6.686981625	4.38370265	5.616125426	5.571074043	5.202060175	5.604073103
Z009E0169	-1.4083119	0.394441105	-0.294177955	5.217294171	0.031486488	1.011871575	1.524263013	1.06669464	0.876149118	0.333256392
Z009E0170	-9.369881078	-12.74629445	-9.00183607	-8.210126092	-12.60242828	-11.307414	-11.79764861	-9.825591096	-10.58386871	-10.47457271
Z009E0171	-0.17231038	0.069131518	-1.928176126	0.427224959	1.074378015	2.987239403	3.5603227	0.766449079	1.457430767	1.275466241
Z009E0173	-2.03579919	-5.822883746	-1.307641002	-4.782195495	-5.385608831	-5.826358952	-6.381752345	-2.499567118	-3.038336475	-4.107765415
Z009E0174	-12.61123028	-8.254072009	-9.377278647	-7.601523668	-10.78453536	-11.74216823	-9.58756624	-9.514204685	-10.23836371	-10.35171421
Z009E0175	6.346503718	11.92116986	9.622979041	9.583822681	8.73157925	6.99357837	10.24772609	9.195735653	9.649234909	9.284108187
Z009E0176	-0.610568654	-6.240418502	-6.44984134	-4.510888203	-0.547213626	-1.763351626	-3.254645421	-2.71459299	-3.113807354	-1.500558386
Z009E0177	7.592084731	3.850727386	2.952147398	7.969450395	3.494742673	5.518162193	3.691188058	3.573781226	4.095720347	3.507533742
Z009E0178	10.60091968	8.722549569	5.47428445	8.266933622	8.653747097	8.830980948	8.933434643	8.037564515	6.481527901	7.499322703
Z009E0179	2.730608142	1.030623544	-0.570520434	-2.606548403	0.210767234	-1.083849769	-2.046077907	-1.416617365	-1.590774276	-0.489422184
Z009E0180	4.014488156	-0.668172919	1.300956411	3.722866748	2.920612102	-0.253214095	2.130028752	3.103919537	2.388085107	2.697430011
Z009E0181	-9.063458901	-5.488806647	-8.993822174	-3.70793976	-8.680458599	-7.334473495	-10.08206262	-7.648807483	-6.655427224	-7.545800596
Z009E0182	-2.610059921	-9.381885961	-5.784452826	-4.719291808	-5.737808873	-8.03449677	-8.007205067	-6.481730145	-7.280389738	-6.885543404
Z009E0183	-11.90292759	-11.09862435	-12.06822057	-7.915791156	-10.69141856	-11.737206	-8.66758311	-7.620403399	-9.613785308	-10.22435866
Z009E0184	-3.577403244	-3.25759018	0.263322098	-2.540051225	1.110552239	-3.194998633	-0.618782547	-0.225698305	-1.151843116	-0.286556142
Z009E0186	2.028634464	1.809531127	-4.963072622	1.064665436	-2.243919975	-0.65057044	-0.052017135	-1.36645641	-1.485208803	-1.944787521
Z009E0187	2.828578901	5.944592685	3.62240055	3.141666047	6.708297969	2.068085504	2.620841581	4.821181576	4.984280708	5.315314782
Z009E0190	1.992094232	3.375572673	1.710472698	8.596562099	6.64696942	3.699489036	6.033248802	6.059982994	3.870422026	4.314499552
Z009E0191	6.908485309	7.192179841	1.284890248	6.657157271	1.841167216	2.810528004	2.036338846	2.685600224	3.490333314	4.815158877
Z009E0192	0.587154916	4.728681309	-0.67270793	1.16594572	2.773715539	5.125071793	3.993235141	2.363761116	2.826744349	3.385180294
Z009E0193	-0.570853676	-0.694373495	0.889238218	-0.771139762	1.924979285	-0.094166835	1.468830464	-0.842771329	0.460537233	0.783295173
Z009E0194	-8.763643611	-9.320231107	-11.66657264	-12.17108965	-9.349579283	-8.558461296	-8.144528067	-11.38080424	-11.56528378	-11.78871718
Z009E0196	-0.692338736	-5.498003254	-2.391686763	-4.743507208	0.342421708	-0.35597961	0.409183181	-1.703738523	-0.865787691	-1.735177048
Z009E0197	-3.317935789	1.770547849	1.065270309	-1.633914208	-1.092458318	0.015425455	-0.154040726	0.326609376	-0.855186743	-1.283926103
Z009E0198	-16.99575776	-12.35461943	-16.28489219	-15.62906972	-12.05515101	-14.91778004	-14.47460711	-13.69517456	-14.68276753	-13.73881699
Z009E0199	-2.693214716	1.823653415	1.992187589	-2.69342446	-0.292391982	-1.649689015	-2.517755346	-3.745371928	-1.611107129	-0.521267354
Z009E0200	-12.85735902	-14.79969611	-10.36699531	-14.3366567	-14.51053337	-11.89286969	-11.94131354	-12.46277137	-11.33997603	-11.08294086
Z010E0001	-5.410000511	-8.780486593	-8.293855681	-4.848942033	-7.05181999	-6.026364138	-7.982190268	-6.744025998	-5.917034419	-7.94523227
Z010E0002	2.127944932	-5.126430113	-3.944596896	3.076027373	0.224715332	0.803293552	-1.796532709	-2.04258682	-2.202714641	-1.421072257
Z010E0003	3.264657423	6.969617233	5.507687696	6.024731662	7.589888591	2.914741784	6.589989956	4.370014931	3.556342836	5.181654013
Z010E0004	-0.837659335	3.773437157	0.370424911	0.204134617	-3.921859866	0.672323769	0.85448686	-2.061512115	1.592977397	-0.780811319
Z010E0006	4.865529407	0.767197418	3.626810262	3.251583941	3.205660532	5.658659497	2.574716613	3.976021207	3.160242858	6.122229624
Z010E0007	9.301577349	8.374863729	11.26439224	6.866855978	10.47229165	6.530574071	9.336204878	9.101470311	8.168305583	8.686343186
Z010E0008	-2.759075876	-6.471922054	-3.877204863	-3.857638257	-2.520725618	-3.382059059	-5.215236889	-3.873458828	-4.175785571	-3.373782516
Z010E0009	3.852638889	-2.303465914	6.120317	2.712480297	1.934507959	5.015393055	1.101488473	2.916432979	1.914355438	4.262093231
Z010E0010	-0.690930057	-1.738469737	-2.044452523	-2.895683099	1.268632547	-1.226249032	-0.292733533	1.4343954	0.720634569	-0.29421395
Z010E0011	0.963542554	-6.8839871	-3.017343659	3.09087084	-0.118048299	-2.722793141	-3.416878978	-1.281842044	-2.914755531	-3.318014809
Z010E0012	1.63034353	9.058657292	6.061083457	4.334688432	7.426766733	3.886930654	4.760752376	5.015415737	6.946371016	6.615971658
Z010E0013	-3.305509375	-3.038149862	-1.817678044	-5.14409655	-4.687401292	-0.24574563	-1.151187926	-1.675341255	-1.899063214	-1.073260379
Z010E0015	8.040199477	10.75199701	5.373080155	10.19495919	8.469293782	6.000613692	5.688202198	6.325450713	5.750201852	8.001784043
Z010E0016	-5.192909522	-2.857529867	-4.756545726	-6.499850776	-6.503612495	-3.524599766	-5.596917441	-4.885701666	-5.777706247	-4.477259773
Z010E0017	3.743781745	3.907949663	2.861627114	2.924310535	-1.158303539	1.302940796	2.671646665	3.514183923	0.672979646	2.019051154
Z010E0018	-12.54603288	-13.72332727	-11.44544756	-6.570734233	-11.21533096	-7.067535595	-6.62754463	-6.678012944	-8.447590307	-7.055790474
Z010E0019	-4.84265791	-1.258993774	-1.057933717	-1.833192186	-5.486548553	-5.533740341	-2.103098171	-4.425907672	-2.998703202	-3.942371318
Z010E0020	-3.204489754	0.14478538	-1.915222447	-5.046712869	-2.298397409	-2.226756584	-1.963182148	-0.768436899	-2.79718842	-1.819423208
Z010E0021	13.62964466	13.69899986	8.929680287	9.30662006	8.27532964	9.603726219	11.63286775	7.322274643	11.76060654	10.26481732
Z010E0022	-2.644613307	-1.724604227	-1.4375321	-1.701262145	-3.272758152	-2.960503918	-2.741175557	-3.54882109	-2.452474814	-3.923472249
Z010E0023	7.729916707	6.845794443	7.554390882	7.294776205	2.698512627	4.306450285	4.324728978	4.147730759	5.513038316	2.95801028
Z010E0024	11.45992995	8.135298332	11.75902921	14.159	10.68367183	13.08260334	10.92317388	10.47421104	13.01361664	11.18162806
Z010E0025	5.270283425	4.02377891	1.654834651	3.719097326	4.112577069	3.146778504	1.664369484	2.147261471	4.210076285	2.796100381
Z010E0026	0.668972772	-0.683772433	2.385886626	-0.328660328	-1.708155818	-1.342546436	1.565804408	-1.330328997	-0.407895778	-1.921761279
Z010E0027	0.072768849	-2.874749009	2.297363466	5.02286739	3.330381136	3.387396056	1.866813875	2.643082128	3.44875521	4.483492116
Z010E0028	-0.673146926	-2.860333346	-1.883722181	2.382739724	-3.093119559	0.512052848	-2.764312286	-0.526760355	-1.572595042	-1.806661262
Z010E0029	4.709740453	5.819491606	10.04219954	6.105724536	6.602682869	7.85732583	6.123722994	6.2401655	6.573707625	9.492232468
Z010E0030	-6.546549043	-5.949069812	-4.630545129	-6.330739771	-2.900466036	-6.632194116	-6.369506636	-3.729881098	-5.915137629	-5.890849546
Z010E0032	5.527992719	3.492117737	-0.33124522	5.680217065	2.196243239	1.692006367	2.760221138	2.045844754	0.69269467	1.83554962
Z010E0033	-6.003408998	-4.084085289	-6.342255614	-3.60698256	-6.534435669	-4.822233681	-6.150727258	-4.888865339	-4.454603529	-6.719887172
Z010E0034	10.45882824	13.0463701	11.51829495	13.37337877	9.979894052	9.519185453	12.68830331	12.55233712	11.42847172	10.57038815
Z010E0035	1.588460227	5.180928564	0.486212439	4.120312581	-0.536874201	1.474921988	2.346729207	0.716160291	-0.490459632	0.139161683
Z010E0036	5.607948329	8.114821864	4.463669842	8.902141745	4.0943246	4.839424409	6.946219992	7.331778576	6.293548254	5.383132519
Z010E0037	-12.86046145	-12.40222645	-7.469120252	-14.12505	-11.72331315	-11.00748877	-12.0490627	-11.43977655	-12.28907789	-12.2916872
Z010E0038	-5.231930294	-6.109162192	-8.615176611	-3.541731955	-5.895074027	-5.824278975	-4.31629162	-5.574269037	-6.300519471	-5.082431109
Z010E0039	-5.967711493	-3.247656954	-1.208616485	-6.017210483	-0.679833393	-4.746398375	-4.320373585	-5.511124608	-1.534949746	-3.634930217
Z010E0040	7.1040388	8.006495667	7.426982115	6.034828612	6.638680673	5.684630378	6.913673782	5.63849288	6.33330569	6.747264152
Z010E0041	-4.168150508	-3.039288745	1.106892351	-4.676334662	-1.674448176	-2.734453349	-2.047644354	-2.943499793	-3.720693182	-3.658964766
Z010E0042	-2.66839137	-5.754022619	-4.680522552	0.712143279	-4.072580797	-2.913321283	-2.068840103	-4.978824673	-3.667501253	-1.774174149
Z010E0043	-5.771328606	-5.226236214	0.73701344	-0.898441222	-5.034542825	-0.129513689	-3.950852086	-2.128353971	-3.110472157	-2.879805648
Z010E0044	-2.298615491	-1.732381511	-2.209616124	-1.696932042	-3.474241018	-0.651402378	-1.866177546	-0.940792083	0.603755505	0.417425801
Z010E0045	4.083651038	4.844075692	-0.37935394	5.225065041	4.57684044	3.858395139	2.637478923	2.826998303	4.289769377	4.462772814
Z010E0046	-7.697024846	-0.208724826	-7.995951128	-4.100366879	-3.716565709	-5.287805702	-4.057747913	-3.191558702	-6.675095762	-5.379848606
Z010E0047	0.614001221	-1.745729489	2.179433706	-1.648793466	1.072057079	-1.241612993	-0.415280126	1.96776132	-0.045932791	1.830866394
Z010E0048	-8.065839021	-11.31350698	-9.525997681	-5.394516766	-7.394236717	-5.92427326	-4.934450493	-6.606755681	-7.771046832	-7.408868599
Z010E0049	8.311077108	4.897555538	2.422665622	4.028330326	2.17151844	1.756482671	2.613121492	3.469764491	2.020489968	1.74656675
Z010E0050	5.421803235	3.240153633	3.731224905	0.451785272	3.06280887	0.099477639	1.951685815	1.980811966	1.876033554	-0.389006338
Z010E0051	-4.704959964	-6.356921323	-3.355732934	-7.885362866	-4.398655933	-6.069222253	-4.657365486	-8.060814984	-7.131111278	-6.958586587
Z010E0052	-5.438281808	-7.078548718	-2.942831955	-6.022817215	-3.398150443	-3.907161113	-4.970745147	-1.557882014	-2.11729922	-3.014076307
Z010E0053	-4.149340303	-0.380100141	-6.493220076	-1.623149598	0.485633265	-1.862920959	-0.504183138	-3.227058154	-3.80612929	-1.287560397
Z010E0054	-8.467915748	-8.484757302	-9.528850059	-6.716930114	-7.372968969	-8.311073641	-11.84687388	-10.5077642	-8.571985894	-8.572332804
Z010E0055	6.147754542	6.536967779	5.250962785	5.085987032	7.045723566	1.932736219	5.858365695	4.544164711	2.854867009	3.845454842
Z010E0056	3.616839286	7.890148654	2.639771715	7.019308903	3.87141034	2.834865183	4.263722421	0.097700588	1.349989429	2.968465541
Z010E0057	-5.491305843	-3.553968184	-7.383466904	-8.453601497	-8.386454963	-6.60205182	-8.555814731	-8.07551537	-6.263864223	-7.791319923
Z010E0058	5.934858978	4.625776984	-0.103178608	2.535016892	5.250583944	3.526981733	4.899910701	1.619424807	3.401697779	1.860654495
Z010E0059	3.817164122	5.623442245	3.823404054	0.925898023	0.05796014	1.860620632	5.921676381	1.239476765	1.356425647	2.765095569
Z010E0060	-4.512516286	-2.315539511	-7.404555282	-5.985569498	-6.81087094	-4.980380761	-6.821573813	-5.035596823	-3.709086848	-5.843895521
Z010E0061	1.633972262	6.513801381	5.844516546	0.822793507	4.618643338	3.507697869	3.833790648	5.88628168	5.16471049	3.047065095
Z010E0062	-4.248086045	-5.343231876	-4.717304078	-0.091824037	-1.518649171	-3.231258715	-2.096405312	-2.207760951	-4.412595042	-2.741238338
Z010E0063	-5.023183072	-8.11846398	-8.380010112	-9.62019875	-4.78774573	-5.903167539	-5.232750906	-7.267658986	-7.512224762	-7.55920182
Z010E0064	-4.867883351	-0.48534009	-2.86443935	-2.397811418	-4.547419699	-1.615553858	-3.705299681	-3.689481017	-2.195741309	-1.49423395
Z010E0065	-2.192379809	-2.487612808	-3.715928907	-1.399740383	0.606084017	-1.909568316	-1.756696313	-0.563692722	1.297762636	-0.614914058
Z010E0066	-6.136382075	-7.6751789	-10.17154198	-6.627066183	-9.941687263	-10.16907825	-10.1518513	-8.977551846	-8.082702543	-7.85659257
Z010E0067	-5.844986346	-7.39380979	-6.373398265	-2.859086201	-6.363665532	-6.359252963	-4.709684877	-6.928660029	-7.232055082	-5.4750962
Z010E0068	2.963722907	-2.518099024	0.184755962	3.136156826	4.362824145	0.900141908	2.561894457	-0.20429108	1.636976305	1.141775513
Z010E0069	-2.11988594	3.944009656	0.896628254	2.720253247	-2.270471751	-1.157734903	2.280410404	2.210988237	-1.319672635	0.252531376
Z010E0070	10.08610575	6.401736599	8.940361655	10.9107068	12.71950301	7.981008098	8.415543746	9.910778915	7.988556891	7.953507939
Z010E0071	10.40267716	9.220576434	5.383286762	6.754892193	9.284303195	8.916460729	5.488539511	6.807669865	8.439284058	6.018265736
Z010E0072	-9.127150639	-6.473712262	-7.987430902	-6.211361248	-6.29928338	-7.932551386	-8.042171787	-8.527590124	-7.473598345	-8.049410873
Z010E0073	-2.793747492	0.441612221	-2.737002482	-4.677969179	-3.984075415	-2.088385816	-2.937207373	-1.598941044	0.086885028	-0.951317543
Z010E0074	-5.050110633	-5.180610142	-3.314110509	-1.473114042	-3.546110856	-2.850525808	-4.882709259	-3.90825453	-5.725783707	-5.186467028
Z010E0075	3.733274041	1.922475952	2.933166357	0.443832597	2.585400492	1.975285401	5.302564663	5.806056583	5.030039713	3.299084382
Z010E0076	-3.728466511	-8.102814538	-6.328614517	-3.585145009	-6.930442183	-4.332414324	-6.33368524	-6.933181972	-3.509755762	-5.496004462
Z010E0077	-1.673090568	0.114010259	1.220446275	0.414344104	0.857261452	-0.995511148	-1.095289437	2.141424748	-0.497368433	2.081635414
Z010E0078	2.961540123	-2.817322776	1.78909717	2.686896402	2.243813992	-0.819586564	0.36607505	0.054812558	1.086955026	-0.214628803
Z010E0079	0.03749968	-2.083339822	1.068602061	4.69552195	2.639636937	0.390093896	-0.816413206	1.506388669	-0.461846632	-0.38547459
Z010E0080	1.162287731	7.393606418	3.941454304	5.051907402	2.477000683	3.913446277	4.377252823	4.319609374	5.582395168	4.95237648
Z010E0081	-2.718312897	-3.231084159	-3.447855391	-7.708271091	-4.937692791	-5.619983632	-5.752028596	-2.027402834	-2.641778727	-4.649786979
Z010E0082	0.601967415	1.245528988	3.392677349	-1.311325566	-0.376201837	-1.968817723	-0.742875085	1.201556288	-1.315089975	0.390403036
Z010E0083	-1.245952244	-3.545137683	-0.671558613	-2.779683738	-0.646576052	-0.261603254	-2.398511096	-1.580936948	0.416335011	0.760197214
Z010E0084	-5.967867545	-8.43850869	-4.870409804	-6.767760721	-6.361616672	-4.83426314	-6.691316256	-6.138885407	-6.198708134	-5.745813973
Z010E0085	1.669431484	-2.404987677	-0.223017731	-0.828192903	2.962687476	0.081353449	1.434137872	-0.412909126	-0.977551756	0.023865418
Z010E0086	-4.060727352	-5.256486036	-6.328489379	-7.301116203	-4.187804105	-3.332849536	-2.42131168	-4.649204677	-2.304271784	-4.534126933
Z010E0087	-7.210522092	-5.499824487	-6.602315756	-7.023535454	-2.134574171	-10.68701092	-5.673414751	-7.659968194	-8.633819921	-6.690677987
Z010E0088	0.286772962	5.565179934	-1.342118189	1.610040404	-1.604751411	-0.396862992	0.159062752	-0.07496072	-0.094824126	0.943190633
Z010E0089	-0.417077893	-3.04234309	-0.279591776	1.580844443	1.916994668	0.04525457	-1.357364777	-0.144242451	-1.362322825	0.418112142
Z010E0090	-7.844055735	-5.421082267	-5.121649582	-6.475660191	-10.8467676	-8.394027373	-7.024607302	-9.903150722	-8.706069804	-7.866325203
Z010E0091	-4.646369184	-3.519671893	-4.821405155	-2.828837642	-6.005087282	-4.994606367	-4.272901368	-6.632843045	-6.338466912	-4.87875051
Z010E0092	3.981398603	7.87115059	3.999658332	3.82703013	1.389244179	4.095677115	5.578760014	3.716679623	2.446843421	1.705727837
Z010E0093	8.389569834	7.982140125	9.504253824	6.940151903	11.26873147	8.082370258	9.488281533	8.056512198	8.505319314	9.790047497
Z010E0094	6.994144481	1.331852373	6.830450999	2.989708789	4.353242914	3.042949381	2.146298761	4.421587544	5.223777079	3.252239525
Z010E0095	3.126147334	4.925402664	4.962362355	-0.944444427	3.768339487	4.665347369	5.486282262	3.699277728	3.650734614	5.868663779
Z010E0096	1.446086803	-0.991822416	-0.358777016	1.024537371	4.187658255	3.101806234	1.753015621	2.838422944	2.306620694	2.934763191
Z010E0098	-3.480375638	-2.836936507	-3.43107087	-6.540764712	-2.517026374	-4.511451732	-4.008742478	-5.625406724	-2.678467993	-5.487804169
Z010E0099	1.498159007	1.384959452	3.892158217	3.047321073	6.801029064	1.979795397	5.170628983	2.34097438	4.612158516	4.786017474
Z010E0100	-2.158480853	-4.742410594	-2.508014237	-4.446401974	-2.509976324	-3.596923283	-5.085730775	-1.993722013	-3.311695874	-4.338741042
Z010E0101	8.341114485	4.123059161	7.177962529	4.608521138	2.154079229	5.635747943	4.896303783	3.205478372	6.545511291	5.332730087
Z010E0102	-9.425473546	-2.943130576	-5.354826176	-4.174947991	-6.301658205	-4.895418392	-7.579399878	-4.906456489	-4.319798651	-4.180822732
Z010E0103	1.498152902	0.04474681	1.903993129	0.870548773	0.663497086	4.607507655	3.391299254	2.756027427	3.580378977	3.580411708
Z010E0104	-6.508542795	-3.993745217	-7.704199397	-4.619301604	-2.54957861	-5.580269306	-4.980015214	-6.054707911	-4.863281953	-4.807594672
Z010E0105	0.313993531	-2.561221419	-0.161537419	-1.10347998	-0.606910214	-0.921137824	0.657318685	-1.627086824	-2.136408636	-2.607672441
Z010E0106	7.355246302	4.22512036	6.469136322	6.924931826	8.036471942	7.382484738	8.205910298	6.119559983	8.577874438	5.723680041
Z010E0107	0.202043499	-1.194511891	-5.067244932	-2.811885182	-4.494524697	-3.699536316	-4.581496014	-2.956662681	-5.42900992	-6.006860757
Z010E0108	-0.360824484	-10.64497396	-3.034064961	-1.28431012	-6.297491171	-6.173214648	-4.9454326	-3.979694766	-5.010426822	-3.972990282
Z010E0109	3.12545843	2.788314526	1.763829542	2.095924729	-1.14889652	3.059094732	3.621179975	1.760166632	0.528587944	0.441103423
Z010E0110	1.184655005	3.783972419	0.931913227	1.092155864	2.187020226	1.892944618	-0.569878825	1.755245377	2.531788399	0.647880767
Z010E0111	-4.968903717	-0.610037335	-2.289736517	-0.644678681	-2.90685146	-2.315186862	-3.422186746	-3.339216203	-3.974789228	-3.169998964
Z010E0112	-10.37123822	-7.757018446	-5.656401928	-8.852946262	-11.24442026	-9.33186892	-6.547876338	-8.238786526	-10.18703299	-9.059174075
Z010E0113	-9.360929585	-11.14438225	-11.68553251	-8.065859488	-7.639175336	-10.78057807	-12.81425695	-10.89496822	-11.87694786	-11.29648729
Z010E0114	5.162733919	-4.442626614	-0.998203562	-1.805313792	-1.003325555	1.226335636	1.144810902	-0.360020443	1.30280732	0.212783831
Z010E0115	1.509492202	2.180964728	3.126290877	3.54375549	4.117027341	3.604107471	-1.284007567	3.698476902	2.943745284	0.88634995
Z010E0116	-0.28461724	-1.616212612	-4.256149425	-5.242506825	-6.556208726	-4.392495065	-4.959912203	-4.874509092	-5.513995597	-4.191731217
Z010E0117	2.467066567	-0.579345179	-3.526492363	-2.819626759	0.237884923	-2.437022456	-2.282753155	-1.26511726	-2.80713252	-3.02594404
Z010E0118	3.507750617	-2.143627977	1.716067214	5.061127594	4.685821181	-0.419844806	3.052224058	1.660333014	-0.616315471	1.972404169
Z010E0119	-1.97945556	-1.07198777	-0.727499207	-1.662428258	-4.221161246	-3.566506191	0.955398766	-1.654105231	-0.582614716	-2.712064697
Z010E0120	1.362243359	8.142521786	6.919518082	4.937833764	3.741919424	3.753833285	5.677385209	7.07158755	5.804142679	5.361608464
Z010E0121	-10.42863194	-4.702124015	-8.482350506	-10.62024809	-8.937735963	-7.185270216	-8.054812129	-8.467641768	-7.247608942	-7.730111012
Z010E0122	-4.309022111	-3.707917524	-4.112470713	-2.55188439	-5.034574764	-1.405294421	-0.62381826	-0.605760981	-1.667995591	-3.014358783
Z010E0123	-12.23963512	-11.41083074	-10.72899807	-12.58660349	-13.45850102	-12.75651117	-10.61876069	-11.12487726	-9.598048771	-9.593752912
Z010E0124	-3.627801224	-7.071165925	-3.896083137	-2.919780175	-5.101711534	-5.974545178	-4.157412789	-2.901218691	-6.263766651	-4.631192784
Z010E0125	-0.703745138	-1.623491387	-3.781408332	-6.79637231	-4.721387184	-4.378724659	-5.183998202	-4.287151997	-2.800139696	-3.753972845
Z010E0126	-6.030691169	-5.317005217	-3.330076934	-7.47944104	-7.563448646	-7.052051813	-6.649056898	-7.517242965	-7.547036914	-7.420972042
Z010E0127	-2.141735509	0.290858651	-1.936270505	0.28725367	-1.57914377	0.566241585	2.991091704	1.646747441	1.078119347	0.373698263
Z010E0128	-6.586349765	2.914233106	-3.744228178	-6.682840747	-7.195906566	-3.545584514	-6.547250126	-4.384530909	-5.087047866	-2.831461684
Z010E0129	0.710504265	5.719036416	3.458358221	-2.464974015	0.130232007	2.310955641	-0.341204804	1.094657638	1.838684665	1.075850378
Z010E0130	1.964182822	2.365863605	1.507392366	-0.332182247	5.013066589	4.114281946	1.271354589	2.933904985	4.604210249	2.802836975
Z010E0131	-3.446568972	-4.578405423	-5.2557181	-5.162046836	-1.001761571	-3.437433287	-1.908192343	-4.239034247	-1.487235102	-2.211802656
Z010E0132	-1.296937045	-6.261992407	-1.528108238	-1.201021182	-2.015210846	-1.781817506	-3.437398294	-0.041935156	-0.04806843	-2.193086249
Z010E0133	5.987684541	2.675426476	5.050281586	3.068594327	4.574599828	6.467321403	7.683432057	4.874996889	3.826745943	4.503005127
Z010E0134	5.779111233	-0.959852426	4.975782218	5.35407391	2.079832293	5.005878495	4.287446132	3.434756102	2.517853439	1.704102743
Z010E0135	-5.022795852	-4.111369361	1.420469953	-3.66332157	0.811704921	-1.621200252	-3.626074006	-1.870050055	-2.40384395	-1.821028
Z010E0136	-0.849259391	-1.283306573	2.37872634	-2.148482698	4.065009692	0.246367698	2.392038662	1.261382241	2.613264439	1.1891243
Z010E0137	0.412277663	-1.339906183	1.270768458	3.024112153	1.373644273	-1.091610321	0.581464968	1.145471128	0.175915581	1.793737165
Z010E0138	-3.335750397	-5.969605392	-2.36280633	-4.244316285	-4.719107454	-1.165155461	-4.461914601	-2.100393341	-0.761496208	-1.865805544
Z010E0139	-8.218566971	-15.77086119	-11.89290197	-13.63434463	-14.32306958	-12.18740904	-9.566900892	-11.4893167	-13.18074393	-14.05706225
Z010E0140	2.601554827	1.816671652	4.198198085	3.440493285	4.363946753	1.269070361	2.505097591	2.555134034	2.128310509	2.919485247
Z010E0141	3.428425467	4.692970598	6.153644848	5.133259977	7.891373735	3.162133486	2.533880816	5.936913249	3.111583438	6.401345942
Z010E0142	-1.062577384	1.651664563	0.055952386	2.678471228	-0.088097599	1.744575064	2.381791804	3.121703095	2.061177593	1.347167354
Z010E0143	-5.257125186	-0.16258357	0.699025247	-2.49533272	-2.918846813	-2.018549885	-3.739605202	-4.279335411	-3.779442373	-1.553152094
Z010E0144	-4.047002093	-2.402435418	-8.873793953	-8.160817315	-6.128517697	-7.294481076	-6.750777381	-7.947897405	-4.440532227	-4.922126357
Z010E0145	0.725787435	5.560999949	1.002695691	1.692715658	2.293987955	2.41644383	0.820760014	1.976270181	1.165217718	2.430565331
Z010E0146	10.94382689	10.71605818	9.323518226	6.14033536	9.906085042	8.52548063	8.178874711	9.545902595	9.996719702	8.415733168
Z010E0147	-3.750245772	-0.289987759	2.929992411	1.187702768	2.433534206	0.241964156	1.399568375	0.679678605	1.324811489	0.010886637
Z010E0148	-1.489119084	1.496916133	1.88518905	1.041346249	3.374312636	-0.73903522	1.716060026	-0.54849105	0.467792728	-0.934958555
Z010E0149	1.817677508	5.435009011	4.572601332	2.360961463	0.088173334	3.831689941	3.287993403	3.81115237	3.900738213	1.53806416
Z010E0150	12.02850647	13.61269067	9.197842986	9.742094756	7.439534363	12.68317483	9.66081084	10.38420553	9.454969182	9.013164831
Z010E0151	-1.582261062	-1.609898455	-3.141372845	-3.98534405	0.574343717	-3.849405842	-3.386945756	-0.79615032	-3.073626148	-2.911251411
Z010E0152	3.019963645	0.293233214	-0.784230269	2.142927121	0.375137874	2.873624441	-1.984246394	0.068394465	1.400480144	-0.321104532
Z010E0153	3.156807498	4.178011666	3.216858629	5.017668939	-0.756802816	2.671953494	0.777902746	1.769985782	1.402848778	2.410369004
Z010E0154	2.035947961	5.715809402	5.196048228	4.568739846	4.052672195	3.363224766	0.941760616	1.771599606	4.538704413	3.841004019
Z010E0155	9.760323818	3.558060962	3.338936402	4.648150271	4.675569096	5.593739473	6.902536578	6.618742769	5.596485905	5.578305385
Z010E0156	7.534689031	2.891760911	8.179633704	9.330098803	8.157251528	8.990813432	7.067708422	10.1077358	9.075068444	8.023165249
Z010E0157	-1.794153247	-8.208636803	-5.318501211	-3.251095897	-4.770795854	-1.303367673	-4.153501641	-2.022376385	-0.734677869	-2.225938427
Z010E0158	-0.849968815	-1.065560837	-1.89468045	-1.44623678	-2.835984077	-1.574611895	-1.076586249	-3.556446599	-1.581496618	-3.498079129
Z010E0159	3.474379176	5.037554376	5.160733414	-0.540579485	1.166481799	2.774253383	2.723354133	1.2022933	4.502984126	3.644243724
Z010E0160	-1.370027659	2.487059125	7.524865894	2.437990676	4.82205773	5.099259246	5.339449242	4.490138902	3.117911899	3.078541753
Z010E0161	5.13231769	6.41306574	7.154381794	6.450307685	6.59940047	6.890984777	5.284626783	6.344681559	6.393025897	7.897516651
Z010E0162	6.328813815	12.71247784	7.373529563	11.03091449	6.271885324	8.643890864	9.804327269	6.943903031	6.550307831	8.260901389
Z010E0163	3.208099965	7.990499371	3.155414723	2.407384635	4.144558594	4.248664388	0.643854303	3.722482042	4.78873979	1.812645827
Z010E0164	-1.765311742	0.756443141	-3.329052019	3.503302969	0.40394662	-1.228256269	1.564761365	-1.326520265	0.101653532	0.816089902
Z010E0165	13.28005866	7.879754357	11.58417617	12.20781971	12.29608173	12.15223781	13.68099235	14.00125793	11.36688369	12.58159609
Z010E0166	-0.420201441	-2.882702689	0.104677153	-0.708007041	0.496266712	-0.117908515	0.688060248	0.520520076	0.792638862	-1.027243686
Z010E0167	-7.734457847	-1.699032368	-3.812093974	-3.120875265	-5.880949849	-5.633471713	-1.581384612	-3.760991746	-2.55715367	-3.477528652
Z010E0169	-4.872252183	-7.527047322	-2.863884787	-5.376510708	-3.154443028	-3.026753634	-3.470012665	-2.328427436	-3.126781074	-5.833312028
Z010E0170	-4.38040124	-0.500191725	2.090390168	-3.66333353	2.534897905	0.804896352	-1.849731834	1.191532883	1.573991506	-0.209307807
Z010E0171	-9.023132831	-4.256327744	-7.746197998	-7.869373754	-5.15111921	-6.640094329	-6.087575018	-6.897708021	-9.208722882	-8.522942317
Z010E0172	5.100819939	2.670889507	6.89958464	7.160129831	5.304801386	6.148926358	6.03479766	6.687861863	7.716292868	6.810802182
Z010E0173	8.627793779	13.3027585	8.356960506	9.405847996	11.31720663	9.117838287	10.22192043	9.236995777	7.370746704	6.750161201
Z010E0174	-1.861204573	5.797925738	1.095425331	1.471900079	5.997699766	3.886914823	3.582830981	3.509532242	1.993840267	2.277884193
Z010E0175	-2.970942984	-1.861695527	-5.290341521	-0.789732692	-0.471542092	-3.46278221	-2.765898516	-3.560481876	-2.253364381	-2.299972136
Z010E0176	-3.308411819	-3.519409526	-0.551523614	-0.024759652	0.753496793	-1.424918223	0.475296037	-2.005226425	1.198157658	-0.651655202
Z010E0178	-2.939706456	1.659209321	-0.23114018	-2.88745535	0.825880718	-0.121469723	-1.858025562	-0.287210726	-1.249026714	-0.229083056
Z010E0179	1.441031712	2.009469231	-1.823710668	3.446934056	1.599814747	0.369506318	0.821729671	2.446073173	2.055487007	1.108168527
Z010E0180	2.414902033	5.938379245	1.333222002	3.210085804	1.268547112	3.0068438	3.197352201	1.44455206	0.901107734	3.098235487
Z010E0181	1.525155885	4.024195882	4.83516788	7.676293997	7.891433868	3.840792011	5.357264906	2.592826958	5.704376371	5.023870732
Z010E0182	13.4893632	6.697237313	6.870799479	10.09343922	4.604506858	9.759199393	8.380212601	7.614492087	8.514795542	7.094256472
Z010E0184	-2.325141516	0.018300924	-3.734546258	-4.378761095	-1.198165001	-3.781163132	-5.511633333	-4.682398057	-5.188456329	-4.795039697
Z010E0185	-1.787730868	-7.723401859	-5.242380916	0.377523264	-4.336172054	-6.690638343	-5.456497967	-3.357182611	-6.344556338	-4.232119822
Z010E0186	1.846337514	7.143280284	3.624725544	1.94719808	0.730018866	5.948535928	1.878730491	5.40219512	3.620257995	4.029222431
Z010E0187	1.515527699	-6.007970943	1.422406724	3.103620289	0.921705539	-3.903164785	-1.006144899	-1.641795101	-0.100188851	-1.03332491
Z010E0188	-0.625444206	3.519002837	2.097135483	1.678269919	4.400176795	4.832058381	3.46165103	3.743916089	2.661646844	1.97995584
Z010E0189	12.33547288	7.664259747	8.369011996	14.14736392	9.670261689	11.18341794	8.115991169	10.59872741	9.93965632	11.57991692
Z010E0190	6.780087894	0.507242751	2.50999169	1.44829306	0.101910758	1.39571192	3.156983219	3.188393062	3.337633336	3.707541134
Z010E0191	3.139365903	-1.217559622	1.840751148	3.736058986	0.002138674	3.884868649	3.896365762	3.263173513	2.340971754	2.501818127
Z010E0192	-3.964738115	-4.477651092	-6.107126357	-1.770316586	-6.168849009	-5.247229393	-3.466459597	-4.515516371	-2.958149882	-3.562127985
Z010E0193	-0.842125639	0.407466521	1.204070355	-1.155749409	0.843213496	0.322886601	2.25952727	2.931596311	0.407512962	2.087771564
Z010E0194	3.161073472	3.690155961	6.090964155	4.136450316	2.989492065	4.895341542	7.440229695	5.606178365	6.800537103	5.320086176
Z010E0195	3.88320156	2.690870034	0.541890967	3.058123099	0.658606263	-0.554167174	0.617045881	0.683222085	0.076012675	1.437153773
Z010E0196	1.454419447	0.74349729	2.299794795	3.853719509	5.171389194	2.938739532	1.614752754	1.947856076	0.876984749	1.62534849
Z010E0197	6.391151469	5.724581564	8.730745223	6.841933927	8.468929458	5.126540732	7.764323603	6.825381956	7.72663185	6.21159993
Z010E0198	-8.193133144	-8.420328434	-7.910363517	-10.18806712	-11.00290304	-6.891880285	-7.285388026	-8.978726948	-6.495448155	-9.101704493
Z010E0200	0.039839545	6.805732268	6.713111089	3.848673244	2.685890202	5.784820828	3.129842875	4.543413774	3.755349792	5.03877456
Z011E0001	-6.150540344	-5.496430547	-4.520814204	-4.939191583	-8.001396037	-6.58262847	-3.335425384	-2.111057869	-4.19788074	-3.20343064
Z011E0002	-10.02534286	-10.76244132	-13.44536657	-6.140714331	-9.710484386	-6.184003635	-5.47793501	-6.722613581	-7.343644967	-6.906978252
Z011E0003	2.041894441	2.486885911	8.012422812	1.627791476	6.546423942	2.286563205	4.278947556	4.12162003	3.091278792	5.113969476
Z011E0004	-3.450497291	-2.294041761	-8.606229098	-0.746515985	-5.508978957	-3.255255166	-0.892527426	-3.975725848	-3.267278799	-4.635212336
Z011E0005	12.43553472	11.2599412	12.34752209	11.61251366	9.718146234	6.504353291	12.43552231	10.94879312	11.04630192	12.40085595
Z011E0006	-3.409946249	-3.84384322	-2.486710148	-5.485943548	-6.148586765	-0.481633136	-3.45051439	-2.55840353	-5.203913617	-6.701395556
Z011E0007	8.793592464	9.290362393	11.98518196	6.075456587	7.088960331	6.570610126	6.882871039	6.930947209	8.213495135	9.126566773
Z011E0008	-1.651339328	-0.508329625	-4.952063303	-2.59994493	-1.828013214	4.708952111	0.149782181	-0.080324709	-0.493686592	-1.241823292
Z011E0009	-1.452191094	-0.374629447	0.110422381	-1.128889264	-2.433363098	-5.7520426	-2.195062985	-4.16389266	-1.990809882	-0.995992755
Z011E0010	3.685866082	5.147729552	6.89842911	3.869762397	2.954084571	10.5361826	5.634816331	3.176722391	5.331180037	5.678293512
Z011E0011	15.00421262	14.46386511	11.24435561	14.64614624	19.57421566	16.07259513	12.65396364	17.44058978	14.45144288	14.88009219
Z011E0012	0.515862581	0.323862005	3.559120102	1.132459961	0.437812998	3.183748962	3.051498038	3.208559075	2.367468743	2.923540963
Z011E0013	7.357816216	8.038970107	9.321459819	9.210038155	7.831420621	6.660484708	7.015298558	7.562050805	9.012245662	7.432726413
Z011E0014	-10.10695095	-10.83982015	-9.578818644	-9.672986514	-9.611922567	-9.697382838	-9.192341468	-12.88706951	-9.659892519	-8.51240638
Z011E0015	2.277175438	2.858384772	5.398686741	2.858468537	4.072050464	4.134450749	2.710942678	1.925337977	2.00300557	2.8947175
Z011E0016	1.378137008	0.388823336	-1.53812887	-1.886527575	2.81500735	-1.992353004	-2.288895339	0.430170906	-1.272048323	-1.549394174
Z011E0017	12.87427037	16.92816417	13.09134634	13.99995192	14.4407215	16.75001017	13.92303268	10.90128466	13.73935714	11.74655939
Z011E0018	4.253640778	4.520945213	6.129213634	5.947101456	4.072173621	1.221054616	6.130804349	4.331419347	4.856950951	6.711343664
Z011E0019	8.103789139	9.715295536	7.818492499	4.577664629	7.295699517	10.59159056	7.302174052	9.393498409	5.376962392	4.957177436
Z011E0020	-0.414598986	2.5454185	-3.57355312	3.64322101	0.279544601	2.442940151	0.573787887	4.249130374	1.71537954	-0.383850141
Z011E0021	5.788125393	5.020059279	10.85333938	3.16608154	6.3929808	4.309630824	6.93920622	1.990900687	4.070675133	3.819680659
Z011E0022	-0.121347574	3.41078786	3.639967398	2.536019116	0.491740546	-0.336829584	2.639182913	4.732280561	1.634651836	3.286933937
Z011E0023	6.374922694	2.391658998	5.078418658	3.189397074	3.133599003	11.29025931	5.968331861	6.055987924	5.450905966	5.056670615
Z011E0024	2.385098498	3.334046831	5.946966426	2.347436664	5.356552957	3.112988856	4.167819025	4.59317358	3.563948368	2.092952297
Z011E0025	-7.006740561	-5.585175214	-2.999020043	-4.878942192	-7.415919829	-9.826423101	-3.764023454	-3.728255787	-5.6070657	-5.086932238
Z011E0026	-9.13357899	-6.615039985	-8.430892618	-6.302994445	-3.716146611	-8.480700688	-7.153337879	-8.390382736	-6.638076877	-5.336540203
Z011E0027	-7.984702469	-8.729968069	-5.898024503	-7.273125195	-11.21255869	-8.736124463	-6.669476877	-8.591868585	-7.112685134	-5.866386254
Z011E0028	6.451872494	10.35106702	9.431795585	6.795077777	5.410897616	9.200525586	7.821870605	6.169833156	7.294336078	6.460003145
Z011E0029	-0.763520098	2.834714131	1.54065139	-0.670472604	-2.381069614	-0.581856461	1.157186478	-0.043006713	1.40740704	1.03518542
Z011E0030	-3.304779318	-1.13749812	-3.783626705	-4.566108705	-6.158361875	-6.454390236	-4.154837229	-3.592633318	-4.840239647	-3.750467442
Z011E0031	-3.076647384	-2.310278164	2.688431242	0.630685099	-0.602048751	-1.504987162	-1.456077045	-1.99291882	-0.291695931	-1.341306345
Z011E0032	8.59250689	10.6701952	8.93275746	8.704929278	11.3557812	12.23148649	7.923843776	4.938926589	7.078658818	9.358347198
Z011E0033	13.62490415	12.74863119	7.468536557	13.07165954	10.21686147	13.32920098	12.37015171	12.65155239	13.63162628	14.92908251
Z011E0034	-4.224898921	-0.896187257	-6.414206132	-4.481908968	-4.293249108	-4.66221117	-4.363757637	-3.928681405	-2.717244857	-1.696869917
Z011E0035	8.204140049	9.366472776	9.874597873	8.789910226	6.080283677	12.13235027	8.691730588	7.286364759	7.959472408	6.059982646
Z011E0036	11.80069218	10.37099901	5.104629222	8.341195661	5.684169385	9.165218281	10.9457414	11.26549213	9.374152729	9.198832177
Z011E0037	-1.974805967	-2.696337875	4.254520027	-1.088410661	1.069337072	4.407265466	-0.429639354	-1.911999971	-1.531537785	-0.39771072
Z011E0038	5.942634633	3.659363715	-3.285880904	3.213091897	2.64898314	5.861971432	5.921962633	6.313555133	4.931549791	4.147477167
Z011E0039	7.506849932	8.052594579	4.575800315	8.352149943	4.409086713	13.05787014	7.319026614	9.701464521	8.095750344	7.326875631
Z011E0041	-5.722489497	-5.403572414	-2.784771638	-3.403205614	-7.223130947	-5.760524141	-3.813726959	-2.33447894	-5.221828788	-6.41633028
Z011E0043	5.3236784	4.969141585	7.933461869	5.751837884	3.064538712	5.2223506	5.467307172	3.654349923	5.887479533	4.253737596
Z011E0044	5.864497765	7.728103839	0.015309318	3.06917066	0.789098787	-1.790743925	4.766833929	1.962570211	3.846390066	4.142376265
Z011E0045	-3.432030891	-2.845143743	-2.099011677	-3.050694626	-4.447392513	0.610872799	-5.226113682	-4.889195293	-3.684310423	-4.213574382
Z011E0046	9.005990357	13.66553109	13.89628454	10.35862596	9.676568129	7.49794649	12.22838682	11.28680142	9.836528749	9.34706104
Z011E0047	1.223279529	-2.233057596	2.097761918	-0.601586961	4.043968585	-4.187202061	-1.154615825	-2.233414969	0.766431299	1.813728838
Z011E0048	-0.301073294	2.098250516	1.350937134	0.245055654	3.21260348	-5.029017506	1.567349948	-2.134642293	1.28875369	0.350062543
Z011E0049	-3.602515679	-4.081163958	-5.265331915	-4.023066595	-4.867942788	-4.455237758	-3.807304053	-1.900670955	-5.212399424	-6.165241805
Z011E0050	7.018118432	6.168210833	3.572866977	4.055058624	7.86910763	2.947587849	3.012949077	3.214157649	4.743849169	2.916024902
Z011E0051	9.471884529	10.22758186	15.18259796	9.817819762	11.25901591	8.912504427	8.51558891	9.112205074	10.28538269	11.00506998
Z011E0052	6.672514503	9.591784013	8.632508855	9.970614598	6.796086922	2.180387767	7.019173282	8.505318752	7.86045978	8.445585946
Z011E0053	-7.411253886	-2.666210644	-6.507189814	-7.247790105	-8.307940702	-2.053271905	-4.688123507	-4.055836528	-6.871189751	-5.704489047
Z011E0054	1.410274941	-0.362197934	-1.544171198	-0.198783979	-2.479573048	-2.086941344	1.712244954	1.116352317	-0.02769653	1.170917647
Z011E0055	-2.509256405	-5.815222302	-9.453377759	-3.040569115	-5.062809669	1.008916377	-3.471166395	-2.466393884	-4.091843436	-2.971773382
Z011E0056	-1.762171971	-1.110814318	-4.608675639	-4.116966673	-3.457982723	-4.012404982	-3.508351769	-5.623016286	-2.93246015	-1.538428236
Z011E0057	-3.927987288	-3.477215543	-2.489241721	-5.548063157	-5.369634601	-5.288347208	-5.041047422	-2.168061163	-4.633060904	-4.785400179
Z011E0058	3.204184768	1.873498785	10.30346211	4.980473307	3.468196482	4.325472357	5.574567883	2.281292478	3.930649878	3.498176448
Z011E0059	-5.624752316	-4.310123764	1.436324526	-3.288911571	-5.511918812	-0.617481145	-3.328492381	-3.917928996	-3.291980564	-2.478109491
Z011E0061	-8.909862267	-8.736374842	-5.327844695	-6.706567661	-10.50190646	-13.52740516	-10.0024431	-6.564646147	-9.675838124	-10.59814656
Z011E0062	-0.262380062	-1.86285048	-3.91045024	-1.761205019	-1.168655242	-3.761870873	-2.225684108	-2.325055727	-2.111917749	-0.916831455
Z011E0063	2.688378995	1.979295731	0.283069643	0.743857566	-0.27143082	2.142548527	1.103586348	2.051810022	0.871958478	1.141439076
Z011E0064	8.710448049	8.286749346	5.80138364	6.637753879	10.81600139	10.51924547	7.622209541	7.851219445	7.852209011	8.669357915
Z011E0065	0.740407881	1.853071472	-1.173327609	-2.730947303	-1.704503099	2.604989943	-4.323184438	-3.084167208	-1.880967438	-1.201907708
Z011E0067	9.418742384	9.368569857	7.698166618	8.390181717	10.91483981	4.160649016	7.392849012	9.623419118	7.734480919	8.59216299
Z011E0068	3.127438196	2.182853395	5.392429078	0.93902197	-0.706772116	7.486189886	2.239694171	-1.129991386	1.432120481	0.388518714
Z011E0069	1.024581223	3.707861631	-1.777093038	-0.344302448	-1.660477312	1.943002459	0.845453265	1.003180279	0.823986186	-1.756989511
Z011E0070	1.109739455	3.617368831	5.161842309	1.328136787	4.874653392	0.054986871	-0.395113599	0.231792964	2.546339019	0.260042976
Z011E0071	-2.064445917	-5.164739679	-2.028221524	-2.174783944	-4.36822254	0.998031749	-3.354445392	-3.56849286	-2.241500606	-0.031851006
Z011E0072	-1.72486296	0.319948588	-1.756140598	-2.419041206	-0.902743398	-7.200537957	-3.097813055	-3.863994317	-2.289788437	-2.851609867
Z011E0073	-13.77756038	-10.57610628	-16.41501123	-11.67059286	-13.80894517	-8.08725481	-14.79062198	-13.44485068	-12.69908177	-11.86895395
Z011E0074	2.590396994	2.60230983	5.494451626	1.090750566	0.63144349	-2.256086609	3.359948664	0.513812259	2.004802179	2.878514185
Z011E0075	0.61386329	-0.476350879	-4.87821394	0.991855785	0.723242097	5.824758323	-1.30354906	0.865233945	0.504445295	0.345982784
Z011E0076	-8.309641368	-7.789636226	-12.61317915	-7.530149533	-9.710760215	-6.87030851	-8.716585873	-9.594722894	-6.423726274	-7.91023023
Z011E0077	-1.106654249	-3.127238469	-9.968333083	-3.758138089	-5.528962439	-1.107088773	-1.396705885	-2.468247886	-2.270629019	-1.2085424
Z011E0078	-2.628160436	-4.939409743	-5.251500257	-2.889629703	-5.26935373	-4.72313873	-4.181515484	-2.219703686	-3.366155618	-4.542643905
Z011E0079	1.502348402	1.046147361	0.832798555	2.280749079	-0.339563798	-3.64765006	1.999557903	0.192185101	0.21123498	-0.038437962
Z011E0080	-2.84278759	-6.33797395	-6.362979504	-4.510881892	-2.126078128	1.450458644	-4.476310395	-4.763797259	-5.459830711	-6.951697356
Z011E0081	9.915958913	8.38217918	1.750516475	8.57082373	7.878493235	4.639042412	8.595803573	9.800862892	8.492378987	9.0214517
Z011E0082	-2.919373092	-2.849743649	-7.98452565	-2.782426594	-2.629685034	-1.183436829	-1.88608797	-1.089332128	-2.917836504	-3.32774003
Z011E0083	-1.869493088	1.398144761	-2.386371836	-3.147012139	-3.307015729	-2.96635817	0.428793484	-0.505040095	-0.915394402	-2.494450697
Z011E0084	-5.221630276	-4.12080271	0.585964134	-6.144655737	-2.266617513	-4.97700535	-5.145905148	-5.204382455	-4.632116964	-3.576612295
[truncated: 2,893 more rows]
