# Supplementary material for: Association Mapping across Numerous Traits Reveals Patterns of Functional Variation in Maize
Source: PLoS Genet. 2014 Dec 4;10(12):e1004845. doi: 10.1371/journal.pgen.1004845 (PMC4256217; doi:10.1371/journal.pgen.1004845)
Supplement: Dataset S2 — Chromosome-specific residuals. Existing best linear unbiased predictors (BLUPs) for each inbred line were used to fit a joint-linkage model across all chromosomes. The hits from this model were then used to create chromosome-specific residual values by accounting for all markers except those on the chromosome in question. (See Methods for details.) These residuals are the phenotypic input for the NAM-GWAS analysis. (ZIP) [file pgen.1004845.s007.zip › Supplemental File 1 - Residuals/1000KernelWeight.txt]

sample	chr1	chr2	chr3	chr4	chr5	chr6	chr7	chr8	chr9	chr10
Z001E0001	1.01473	1.03032	0.90834	0.97163	0.85116	0.90743	0.9847	0.86094	0.86913	0.92012
Z001E0002	1.07062	1.10247	0.98086	1.06564	1.03198	1.02847	1.10622	0.9822	0.9882	1.04001
Z001E0003	1.26906	1.27737	1.33908	1.26927	1.23799	1.29284	1.36479	1.33215	1.33581	1.30468
Z001E0004	0.7438	0.86692	0.84533	0.87824	0.84381	0.84432	0.92135	0.88499	0.79845	0.83133
Z001E0005	0.17013	0.34915	0.25617	0.29227	0.29224	0.22781	0.26511	0.17905	0.18332	0.24013
Z001E0006	0.50757	0.50798	0.3911	0.43291	0.33623	0.39372	0.47271	0.43666	0.43725	0.38147
Z001E0007	0.19239	0.13147	0.18106	0.14995	0.19301	0.17909	0.2624	0.22164	0.13716	0.18945
Z001E0008	-0.23961	-0.31333	-0.31744	-0.35082	-0.35541	-0.29639	-0.33198	-0.33765	-0.33867	-0.30843
Z001E0009	0.22177	0.09127	0.20435	0.14858	0.2153	0.20217	0.28493	0.24613	0.23576	0.21295
Z001E0010	0.13582	0.09733	0.12229	0.10353	0.06351	0.0709	0.00351	0.11315	0.11033	0.07015
Z001E0011	0.46522	0.44466	0.41481	0.46457	0.47745	0.46194	0.54111	0.50586	0.42269	0.47336
Z001E0012	0.1782	0.33172	0.21001	0.2272	0.2547	0.25602	0.33486	0.2973	0.21189	0.2672
Z001E0013	0.54748	0.59581	0.52053	0.42343	0.41507	0.47037	0.39959	0.46525	0.42694	0.48303
Z001E0014	0.19974	0.06838	0.13563	0.21738	0.18959	0.1846	0.1204	0.18727	0.22665	0.1714
Z001E0015	0.77506	0.7651	0.78572	0.7388	0.78269	0.78638	0.85118	0.74464	0.82679	0.77402
Z001E0016	0.40822	0.56998	0.41769	0.49757	0.48934	0.46355	0.53742	0.42202	0.41988	0.45114
Z001E0017	0.51875	0.53771	0.50493	0.52371	0.45198	0.50557	0.54693	0.45973	0.5507	0.49403
Z001E0018	-0.00957	0.04857	0.0628	0.10563	0.06548	0.05975	0.13972	0.01607	0.01727	0.07244
Z001E0019	0.47438	0.49801	0.37419	0.36655	0.40604	0.37284	0.29889	0.36321	0.37591	0.38414
Z001E0020	0.18977	0.25415	0.31814	0.21256	0.24646	0.26622	0.19124	0.21996	0.21932	0.27853
Z001E0021	0.18365	0.2743	0.2383	0.29322	0.17827	0.23793	0.15682	0.18955	0.24031	0.22539
Z001E0022	0.3533	0.15287	0.27108	0.23439	0.24056	0.27223	0.20163	0.31308	0.3132	0.28259
Z001E0023	0.83187	0.64939	0.79155	0.8043	0.71447	0.76655	0.69899	0.80261	0.72484	0.77852
Z001E0024	0.90773	0.73969	0.85545	0.88929	0.83153	0.85508	0.93621	0.87431	0.89615	0.85367
Z001E0025	-0.19478	-0.11754	-0.14487	-0.09856	-0.08235	-0.14627	-0.07109	-0.10422	-0.10442	-0.1597
Z001E0027	-0.69452	-0.51139	-0.61443	-0.66443	-0.57902	-0.63886	-0.56726	-0.59796	-0.5963	-0.62712
Z001E0028	0.76164	0.82625	0.70665	0.67184	0.69983	0.70243	0.7861	0.66211	0.65749	0.69071
Z001E0029	0.01906	0.0893	0.05748	0.11714	0.00163	0.05666	0.13793	0.01034	0.05784	0.06952
Z001E0030	0.25476	0.11521	0.14006	0.17636	0.08277	0.13864	0.218	0.09513	0.09673	0.127
Z001E0031	0.41278	0.39216	0.40121	0.37793	0.34879	0.40249	0.32763	0.44239	0.44853	0.41487
Z001E0032	-0.14537	-0.10194	-0.13217	-0.18901	-0.13198	-0.13365	-0.20366	-0.17761	-0.09574	-0.12312
Z001E0033	-0.1975	-0.23262	-0.22685	-0.33092	-0.26716	-0.27493	-0.34389	-0.23332	-0.3161	-0.28828
Z001E0034	0.39042	0.47906	0.39754	0.4453	0.34162	0.39861	0.32374	0.4331	0.40127	0.41085
Z001E0036	0.78457	0.89441	0.77387	0.72406	0.7676	0.77202	0.77966	0.72617	0.77	0.78462
Z001E0037	0.29213	0.20069	0.22847	0.26486	0.28252	0.22491	0.24921	0.18197	0.23423	0.2368
Z001E0038	0.25844	0.28635	0.25905	0.29699	0.20362	0.26194	0.33651	0.30189	0.30284	0.24986
Z001E0039	-0.01415	0.01579	-0.0072	0.0531	0.05064	-0.00566	-0.0735	0.03665	0.0356	-0.01937
Z001E0040	0.31462	0.41556	0.38244	0.29683	0.38601	0.32892	0.25803	0.28572	0.28042	0.31548
Z001E0041	-0.09853	-0.03559	-0.06685	-0.00554	-0.12289	-0.06521	0.0195	-0.0243	-0.02137	-0.05286
Z001E0042	-0.06032	0.0032	-0.11412	-0.14357	-0.11655	-0.11494	-0.06566	-0.06786	-0.07582	-0.12775
Z001E0043	0.28747	0.26721	0.27787	0.31393	0.28113	0.27493	0.31457	0.23436	0.31773	0.28733
Z001E0044	-0.01228	-0.04004	-0.06307	-0.07559	-0.05342	-0.06349	-0.12396	-0.02125	-0.10502	-0.06498
Z001E0045	-0.63994	-0.64977	-0.5386	-0.5941	-0.48189	-0.54078	-0.46259	-0.58403	-0.50362	-0.52894
Z001E0046	0.0784	0.09369	-0.02975	-0.05318	-0.08845	-0.02789	-0.02921	-0.07005	0.01666	-0.04023
Z001E0047	-0.28886	-0.15558	-0.30461	-0.33418	-0.27248	-0.27948	-0.35477	-0.23412	-0.23966	-0.29299
Z001E0048	0.12217	0.10997	0.13335	0.12461	0.13835	0.13205	0.18249	0.08585	0.08607	0.14475
Z001E0049	0.21878	0.08921	0.21325	0.2476	0.20857	0.21298	0.29609	0.25812	0.24915	0.19911
Z001E0050	-0.04269	0.13175	0.00497	-0.02428	0.03379	0.00568	0.0374	0.04691	0.04792	0.01697
Z001E0051	-0.31245	-0.22738	-0.21035	-0.23637	-0.2641	-0.20793	-0.16705	-0.16317	-0.16787	-0.22109
Z001E0052	0.61566	0.49849	0.61958	0.65456	0.61406	0.61878	0.55088	0.65724	0.573	0.62977
Z001E0053	0.15111	0.17685	0.14368	0.17729	0.14895	0.14317	0.07503	0.14143	0.18627	0.15475
Z001E0054	0.60574	0.45703	0.49624	0.52742	0.52794	0.49307	0.42553	0.53449	0.45119	0.50312
Z001E0055	-0.07068	-0.09392	-0.12072	-0.06369	-0.1174	-0.12264	-0.1846	-0.16694	-0.08139	-0.11098
Z001E0056	-0.15362	-0.23603	-0.12626	-0.18131	-0.13255	-0.12693	-0.19959	-0.08309	-0.08687	-0.11595
Z001E0057	-0.15722	-0.08248	-0.08116	-0.07032	-0.08288	-0.10719	-0.0228	-0.06911	-0.06942	-0.09468
Z001E0058	-0.07123	-0.19461	-0.07071	-0.01234	-0.00892	-0.07118	-0.02002	-0.02539	-0.03267	-0.08553
Z001E0059	0.42704	0.52758	0.53563	0.56626	0.53801	0.53198	0.45661	0.4876	0.57126	0.54392
Z001E0060	0.35042	0.3753	0.34011	0.31187	0.39995	0.33973	0.26647	0.38031	0.38568	0.35123
Z001E0061	0.46277	0.44218	0.36663	0.45492	0.40388	0.41518	0.33961	0.36668	0.45706	0.42706
Z001E0062	0.54717	0.62422	0.49385	0.44275	0.43709	0.4951	0.45963	0.5378	0.53816	0.50703
Z001E0063	0.85817	0.7794	0.70177	0.81769	0.69511	0.75369	0.6883	0.79142	0.80192	0.76581
Z001E0064	0.00925	0.1325	0.10792	0.16555	0.10557	0.10702	0.18605	0.15013	0.14544	0.09371
Z001E0065	-0.29064	-0.31106	-0.18966	-0.24776	-0.13168	-0.19186	-0.11115	-0.1483	-0.23981	-0.18164
Z001E0066	0.18507	0.25373	0.21899	0.23565	0.16666	0.22151	0.30549	0.26384	0.26655	0.20987
Z001E0067	-0.12424	-0.10995	-0.23432	-0.23736	-0.22787	-0.2315	-0.18918	-0.1883	-0.18497	-0.22601
Z001E0068	0.02499	-0.209	-0.04379	-0.03979	-0.14048	-0.09019	-0.12528	-0.04983	-0.04628	-0.10305
Z001E0069	0.11491	0.11414	0.12329	0.17975	0.12731	0.12156	0.20693	0.07919	0.077	0.10928
Z001E0070	0.31729	0.34528	0.36804	0.40518	0.4275	0.36756	0.28503	0.41102	0.40767	0.35357
Z001E0071	0.07783	0.16633	0.10773	0.14234	0.09721	0.10551	0.1025	0.06273	0.14645	0.11838
Z001E0072	-0.06924	-0.23921	-0.12093	-0.17127	-0.17838	-0.12023	-0.04209	-0.16392	-0.0816	-0.13326
Z001E0073	-0.19079	-0.01971	-0.15276	-0.12291	-0.14671	-0.15471	-0.0739	-0.10902	-0.11128	-0.15471
Z001E0074	0.22498	0.31373	0.33407	0.30597	0.28102	0.33376	0.40754	0.29062	0.28867	0.32128
Z001E0075	-0.06451	-0.05198	-0.22184	-0.13874	-0.16578	-0.17327	-0.09407	-0.12765	-0.20976	-0.18656
Z001E0076	0.49535	0.41064	0.43214	0.47111	0.37649	0.43228	0.51453	0.39019	0.4725	0.43295
Z001E0077	0.01938	-0.09212	0.00053	0.05613	0.08068	0.02227	-0.04721	-0.01934	0.06016	0.00871
Z001E0078	-0.20563	-0.33023	-0.20727	-0.25776	-0.20829	-0.20653	-0.11811	-0.16494	-0.17118	-0.20686
Z001E0079	-0.23527	-0.24627	-0.27001	-0.31944	-0.27433	-0.26968	-0.19908	-0.31297	-0.22954	-0.28254
Z001E0080	0.09512	0.0716	0.01146	0.0695	0.0402	0.03502	-0.0418	-0.00794	0.08182	0.02195
Z001E0081	0.21725	0.04201	0.13352	0.10032	0.09781	0.15679	0.09081	0.11479	0.11307	0.14394
Z001E0082	0.37663	0.21848	0.25981	0.29946	0.25243	0.2586	0.22315	0.21164	0.29804	0.27081
Z001E0083	0.52428	0.45435	0.46637	0.44235	0.40994	0.46928	0.40051	0.5125	0.51429	0.48106
Z001E0084	0.06191	0.1441	0.1634	0.10849	0.22223	0.16148	0.24213	0.20558	0.19769	0.17325
Z001E0085	-0.0519	-0.12028	-0.14854	-0.05834	-0.10489	-0.09956	-0.17488	-0.05964	-0.05732	-0.08816
Z001E0086	-0.08044	-0.08608	-0.11798	-0.1205	-0.06625	-0.06754	-0.14069	-0.10807	-0.02652	-0.0806
Z001E0087	-0.23933	-0.24002	-0.18093	-0.27183	-0.28801	-0.23019	-0.30241	-0.18829	-0.19114	-0.2192
Z001E0088	0.03686	0.1624	0.03081	0.08878	0.03861	0.03041	-0.05073	0.07468	0.03721	0.01667
Z001E0089	-0.20082	-0.1769	-0.18918	-0.23383	-0.1304	-0.19018	-0.25395	-0.14799	-0.23867	-0.20435
Z001E0090	0.18527	0.22725	0.19314	0.25021	0.19479	0.19352	0.13071	0.2334	0.23672	0.20474
Z001E0091	0.30443	0.27441	0.31534	0.32745	0.29127	0.28787	0.22815	0.32695	0.28769	0.30019
Z001E0092	0.06657	-0.05336	0.07242	0.04377	0.02259	0.0733	0.16122	0.11611	0.02699	0.05936
Z001E0093	0.45598	0.47617	0.44738	0.44447	0.43664	0.44448	0.37589	0.48599	0.40173	0.45553
Z001E0094	-0.06289	-0.04358	-0.06016	-0.01921	-0.06031	-0.06318	0.01901	-0.02359	-0.10867	-0.07636
Z001E0095	0.85223	0.85512	0.87805	0.91772	0.79692	0.85676	0.94196	0.89537	0.8993	0.86874
Z001E0096	0.20574	0.14574	0.16785	0.17772	0.16222	0.16618	0.08585	0.11945	0.20461	0.17781
Z001E0097	0.33957	0.458	0.325	0.36335	0.26965	0.32624	0.39367	0.36863	0.34432	0.32595
Z001E0098	0.15525	0.07358	0.18978	0.24886	0.20341	0.19285	0.12841	0.23631	0.15097	0.17921
Z001E0099	0.25722	0.21245	0.14591	0.20893	0.2533	0.19079	0.2386	0.1452	0.14796	0.20273
Z001E0100	-0.10944	-0.23089	-0.12103	-0.17846	-0.11405	-0.12291	-0.19461	-0.08162	-0.16302	-0.11229
Z001E0101	0.22973	0.26365	0.27927	0.34402	0.223	0.27849	0.35273	0.23085	0.31993	0.29147
Z001E0102	0.20075	0.22291	0.10134	0.0532	0.09606	0.09984	0.02228	0.05407	0.14039	0.11224
Z001E0103	0.78027	0.67959	0.79788	0.80924	0.82572	0.79386	0.75222	0.835	0.74978	0.80381
Z001E0104	-0.0262	-0.1023	0.01167	0.06728	-0.04411	0.00961	-0.05696	-0.03603	-0.03315	-0.00214
Z001E0105	-0.1417	0.00433	-0.10067	-0.13292	-0.15684	-0.12471	-0.16312	-0.17025	-0.08693	-0.11267
Z001E0106	-0.09912	-0.10802	-0.08858	-0.02897	-0.03052	-0.08988	-0.15954	-0.04659	-0.04945	-0.07919
Z001E0107	0.31453	0.29928	0.36602	0.38542	0.41135	0.41465	0.49619	0.45629	0.37145	0.42589
Z001E0108	0.037	0.02466	0.04706	0.0807	0.05088	0.04496	0.12506	0.00136	0.00006	0.05651
Z001E0109	0.08779	0.13036	0.18737	0.1866	0.13311	0.18758	0.26626	0.22837	0.22826	0.19965
Z001E0110	0.32698	0.45759	0.31078	0.4002	0.33447	0.3369	0.41321	0.38026	0.3819	0.32538
Z001E0111	-0.21147	-0.19057	-0.21956	-0.19692	-0.20942	-0.22023	-0.29731	-0.17864	-0.25843	-0.23426
Z001E0112	-0.21637	-0.22568	-0.11545	-0.08376	-0.10862	-0.116	-0.03362	-0.07585	-0.15814	-0.10454
Z001E0113	0.41999	0.3349	0.36003	0.41888	0.35402	0.35822	0.29328	0.40012	0.3152	0.3701
Z001E0114	0.58767	0.57851	0.50117	0.52526	0.48956	0.55118	0.47805	0.50148	0.51197	0.56275
Z001E0115	-0.40815	-0.4197	-0.30529	-0.27217	-0.24763	-0.30627	-0.37988	-0.26597	-0.32083	-0.29563
Z001E0116	0.07757	-0.09882	0.02556	0.09214	0.02484	0.02774	-0.00985	0.06813	0.06889	0.01399
Z001E0117	0.49455	0.52631	0.45171	0.42693	0.43329	0.45426	0.52984	0.49826	0.4981	0.44006
Z001E0118	-0.12827	-0.13821	-0.11292	-0.18766	-0.15388	-0.16085	-0.07053	-0.20717	-0.12208	-0.14806
Z001E0119	0.44177	0.56852	0.54798	0.51646	0.57569	0.54645	0.59465	0.58641	0.49959	0.55755
Z001E0120	0.04027	0.08322	0.0513	0.0046	0.10663	0.04885	-0.01704	0.09127	0.08798	0.05936
Z001E0121	0.60283	0.56586	0.65584	0.63298	0.6037	0.6579	0.58293	0.69476	0.70145	0.66943
Z001E0122	0.30581	0.21739	0.19734	0.23191	0.19214	0.1948	0.11926	0.14899	0.15238	0.18191
Z001E0123	0.41533	0.52943	0.45785	0.46949	0.48968	0.45595	0.47381	0.49995	0.4134	0.44307
Z001E0124	0.6729	0.67004	0.82631	0.83495	0.72056	0.77496	0.70256	0.72666	0.81268	0.78685
Z001E0125	0.50156	0.7398	0.6621	0.66799	0.60869	0.60903	0.53439	0.64634	0.56326	0.6211
Z001E0126	-0.13391	-0.31328	-0.1435	-0.16027	-0.15939	-0.19433	-0.25801	-0.21255	-0.23933	-0.19465
Z001E0127	-0.40427	-0.42376	-0.39727	-0.42554	-0.39695	-0.39846	-0.47318	-0.3551	-0.44214	-0.41152
Z001E0128	-0.10039	0.04554	0.0545	-0.02656	-0.05392	0.00406	0.079	-0.04144	0.04337	0.01589
Z001E0129	0.431	0.3672	0.38939	0.36085	0.33471	0.39179	0.3123	0.43246	0.35044	0.378
Z001E0130	-0.22457	-0.08752	-0.2106	-0.24966	-0.15804	-0.21087	-0.25003	-0.25478	-0.17194	-0.19896
Z001E0131	0.45588	0.28688	0.34516	0.38596	0.33692	0.39579	0.33296	0.43932	0.44175	0.40695
Z001E0132	0.05875	-0.08306	0.0396	0.08649	0.10594	0.03812	0.12066	0.0808	0.07958	0.0491
Z001E0133	-0.30019	-0.42254	-0.25032	-0.26878	-0.24242	-0.30343	-0.21883	-0.34582	-0.27058	-0.30341
Z001E0134	0.02893	-0.09609	0.03004	0.04932	0.00913	0.02815	0.10435	-0.01609	-0.01811	0.01427
Z001E0135	-0.03526	-0.08122	-0.05989	-0.11623	-0.06592	-0.06355	-0.1339	-0.10447	-0.02857	-0.07591
Z001E0136	0.51776	0.60839	0.51329	0.50352	0.55643	0.55901	0.48404	0.51625	0.51574	0.54662
Z001E0137	0.6707	0.74297	0.70833	0.73872	0.71046	0.70602	0.75037	0.66364	0.74791	0.71773
Z001E0138	0.14048	0.15149	0.08639	0.01028	0.05217	0.03743	0.12114	0.07991	-0.00434	0.02467
Z001E0139	0.21568	0.29381	0.28778	0.35044	0.30977	0.31284	0.38899	0.35565	0.35251	0.30705
Z001E0140	-0.26368	-0.12638	-0.25014	-0.30401	-0.20467	-0.25145	-0.32638	-0.2947	-0.2138	-0.23992
Z001E0141	-0.31134	-0.32006	-0.20662	-0.26895	-0.2101	-0.21071	-0.28404	-0.16763	-0.25854	-0.22479
Z001E0143	0.79132	0.61773	0.67804	0.71024	0.68887	0.67669	0.76219	0.72021	0.63673	0.66316
Z001E0144	0.30866	0.1987	0.31874	0.25748	0.37858	0.31541	0.24946	0.35979	0.26801	0.30088
Z001E0145	1.03511	0.99091	1.04201	0.96493	0.93952	0.99159	1.07044	1.03168	0.94712	1.00251
Z001E0146	0.54511	0.61099	0.4864	0.56553	0.58908	0.52959	0.54387	0.48726	0.48887	0.54135
Z001E0147	-0.74836	-0.71308	-0.73593	-0.7934	-0.73125	-0.73674	-0.6565	-0.77871	-0.78222	-0.75052
Z001E0148	0.27423	0.34935	0.33032	0.36825	0.32673	0.31509	0.24988	0.35771	0.27426	0.30184
Z001E0149	0.29595	0.19075	0.215	0.15982	0.22169	0.21503	0.14467	0.2614	0.17304	0.20094
Z001E0150	0.76352	0.7421	0.7228	0.69777	0.71974	0.72383	0.65065	0.76145	0.68119	0.72228
Z001E0151	0.45573	0.53457	0.41708	0.45317	0.42237	0.41621	0.48808	0.37223	0.37427	0.40306
Z001E0152	0.53232	0.60446	0.60063	0.52587	0.56933	0.57096	0.49838	0.52459	0.52365	0.58308
Z001E0153	0.50955	0.63148	0.597	0.5404	0.54181	0.59694	0.5214	0.63695	0.5546	0.59557
Z001E0154	0.41616	0.59424	0.42331	0.51043	0.46825	0.47234	0.38936	0.51098	0.43212	0.45979
Z001E0156	0.35117	0.28189	0.30774	0.2596	0.36592	0.30919	0.23069	0.35345	0.34918	0.29494
Z001E0157	-0.14215	0.02905	-0.02907	-0.06024	-0.08688	-0.03037	-0.11061	-0.07337	-0.03289	-0.04342
Z001E0158	0.54873	0.53658	0.60998	0.50724	0.55951	0.55861	0.48921	0.59725	0.5091	0.57029
Z001E0159	1.01732	0.85656	0.90831	0.85494	0.91597	0.90719	0.87224	0.86607	0.94649	0.89324
Z001E0160	0.2021	0.30863	0.25983	0.29585	0.32165	0.25992	0.33689	0.30585	0.3002	0.24739
Z001E0161	0.40425	0.26807	0.34553	0.35879	0.31104	0.29508	0.34763	0.3347	0.25307	0.30698
Z001E0162	0.34212	0.15556	0.27843	0.22258	0.27638	0.27635	0.3638	0.32034	0.23037	0.28734
Z001E0163	0.4751	0.46221	0.41003	0.37891	0.38516	0.43337	0.39497	0.47309	0.39141	0.44319
Z001E0164	-0.04811	0.0447	0.01716	-0.01345	-0.03885	0.0168	-0.05649	-0.0296	-0.02753	0.00366
Z001E0165	0.94163	1.07788	0.96357	0.93863	0.96431	0.96389	1.03669	1.00541	0.9211	0.95131
Z001E0166	0.24072	0.32897	0.2586	0.27663	0.30283	0.30643	0.38825	0.35004	0.26157	0.2936
Z001E0167	-0.25099	-0.22084	-0.23585	-0.27824	-0.18023	-0.24034	-0.26959	-0.28584	-0.2905	-0.22949
Z001E0168	0.18607	0.33046	0.23797	0.22925	0.225	0.28663	0.21086	0.32884	0.32964	0.2971
Z001E0169	0.21508	0.46234	0.37848	0.32148	0.33393	0.32947	0.2757	0.28212	0.36973	0.34217
Z001E0170	-0.02383	0.1287	0.01402	0.04542	0.07352	0.01209	0.09229	0.05735	-0.03217	-0.00031
Z001E0171	-0.93183	-0.90925	-0.94381	-0.99424	-0.91062	-0.96914	-1.04605	-1.01311	-0.92985	-0.98201
Z001E0172	-0.35209	-0.374	-0.37558	-0.35844	-0.35919	-0.35159	-0.27348	-0.39249	-0.31428	-0.36358
Z001E0173	0.06166	0.044	0.0052	-0.02645	-0.05062	0.00619	-0.06005	0.05033	0.05169	-0.0069
Z001E0174	-0.34888	-0.21477	-0.33641	-0.3463	-0.28038	-0.33765	-0.40168	-0.29659	-0.29909	-0.32577
Z001E0175	0.06042	-0.01643	0.13086	0.14471	0.05623	0.10744	0.18293	0.14584	0.06303	0.09421
Z001E0176	1.05095	0.96985	0.89519	0.98052	0.88563	0.94248	0.87339	0.89359	0.90304	0.95468
Z001E0177	0.0525	-0.00464	0.06265	0.03558	0.00337	0.06262	0.11351	0.01752	0.10081	0.07505
Z001E0178	0.4139	0.43967	0.41873	0.45688	0.36122	0.42027	0.50578	0.42492	0.37588	0.43253
Z001E0180	-0.05941	-0.17452	-0.05713	-0.08898	-0.06405	-0.06066	0.02602	-0.10371	-0.02551	-0.04903
Z001E0181	0.23586	0.17672	0.28896	0.236	0.29637	0.28858	0.21341	0.286	0.3283	0.28756
Z001E0182	0.71582	0.63475	0.553	0.5571	0.59721	0.60204	0.68192	0.558	0.64286	0.61521
Z001E0183	0.94074	0.89909	0.92467	0.96298	0.91783	0.92137	0.84899	0.8762	0.87545	0.909
Z001E0184	0.64888	0.62061	0.58444	0.58488	0.57849	0.63345	0.70629	0.62107	0.67792	0.64568
Z001E0185	-0.08346	-0.17261	-0.19273	-0.21834	-0.17949	-0.19091	-0.14062	-0.14643	-0.14731	-0.20485
Z001E0186	0.70553	0.65223	0.65237	0.57532	0.61266	0.60109	0.68172	0.55642	0.55912	0.61319
Z001E0187	-0.09451	-0.17503	-0.10449	-0.10232	-0.0477	-0.05889	0.02676	-0.09717	-0.10328	-0.07233
Z001E0188	-0.1014	0.03264	-0.09532	-0.14669	-0.15503	-0.09522	-0.03065	-0.13701	-0.05394	-0.10849
Z001E0189	0.85918	0.88859	0.87276	0.95384	0.84166	0.89755	0.83011	0.939	0.85799	0.88475
Z001E0190	0.28042	0.28387	0.3123	0.32088	0.32864	0.26074	0.34177	0.30395	0.30085	0.24758
Z001E0191	0.11459	0.03874	0.09655	0.1801	0.08705	0.146	0.07838	0.18795	0.19001	0.15773
Z001E0192	0.20768	0.29491	0.26745	0.23989	0.27378	0.26788	0.35066	0.22307	0.30727	0.27944
Z001E0193	-0.19076	-0.26403	-0.18716	-0.19768	-0.22496	-0.23517	-0.15763	-0.19425	-0.27846	-0.24836
Z001E0194	0.12469	0.20217	0.16622	0.19371	0.10502	0.16358	0.08574	0.12027	0.12259	0.15062
Z001E0195	-0.02684	-0.03183	-0.05374	-0.01836	-0.05462	-0.05506	0.02062	-0.01153	-0.01429	-0.06826
Z001E0196	0.37323	0.38492	0.3157	0.33762	0.30681	0.36297	0.28474	0.3196	0.40801	0.37488
Z001E0197	0.29462	0.22219	0.24652	0.28617	0.27115	0.24619	0.17022	0.28695	0.28604	0.25699
Z001E0198	0.98801	0.91776	0.97493	1.0122	0.916	0.97653	0.90803	1.01609	1.01983	0.9886
Z001E0199	0.53613	0.60582	0.48489	0.54353	0.45602	0.4837	0.56622	0.52896	0.53006	0.47158
Z002E0001	0.50891	0.64436	0.519	0.46228	0.57642	0.51769	0.57691	0.55338	0.55683	0.50451
Z002E0002	0.08672	0.14883	0.11842	0.17672	0.11411	0.11713	0.16302	0.15734	0.15877	0.1301
Z002E0003	-0.1489	-0.06933	-0.04935	-0.06147	-0.14874	-0.09778	-0.02597	-0.05988	-0.09855	-0.11075
Z002E0004	-0.22025	-0.23944	-0.21389	-0.17575	-0.21522	-0.21612	-0.29426	-0.17858	-0.26089	-0.20495
Z002E0005	0.52802	0.50002	0.48197	0.45614	0.53985	0.48239	0.52366	0.52383	0.52205	0.49263
Z002E0006	0.45846	0.49642	0.51432	0.52295	0.45941	0.46375	0.39578	0.5021	0.50284	0.47512
Z002E0007	0.48413	0.53082	0.53039	0.55073	0.43858	0.49296	0.55156	0.53341	0.49579	0.50459
Z002E0008	0.30395	0.54228	0.41387	0.47239	0.47232	0.41369	0.33477	0.45736	0.45629	0.40036
Z002E0009	0.87922	0.91679	0.98209	0.97114	0.96454	0.931	0.84943	0.96907	0.97007	0.94248
Z002E0010	1.47571	1.52025	1.45976	1.49875	1.46823	1.46067	1.53648	1.50223	1.50777	1.47326
Z002E0011	0.39788	0.47713	0.36448	0.33887	0.36184	0.36276	0.28464	0.316	0.31727	0.34993
Z002E0012	0.39363	0.63374	0.45546	0.56284	0.52876	0.50256	0.42349	0.45946	0.54467	0.49036
Z002E0013	0.47293	0.33852	0.3596	0.30775	0.30373	0.35902	0.44153	0.40108	0.31766	0.37098
Z002E0014	0.54038	0.46266	0.5249	0.62632	0.56917	0.57088	0.50108	0.61724	0.57212	0.55711
Z002E0015	0.59428	0.68131	0.69616	0.75582	0.70285	0.69568	0.77873	0.71579	0.7365	0.708
Z002E0016	0.65936	0.74268	0.76351	0.74797	0.66005	0.71349	0.79594	0.73405	0.668	0.72564
Z002E0017	1.07619	1.16489	0.98775	0.99851	1.03802	1.0383	0.983	1.08078	1.08379	1.04887
Z002E0018	0.95723	0.95521	1.08175	1.08807	0.99304	1.05295	1.12935	1.00657	1.09188	1.06537
Z002E0019	0.26547	0.32762	0.28822	0.34518	0.29421	0.28848	0.25994	0.33148	0.33554	0.29951
Z002E0020	1.04482	1.1823	1.10938	1.004	1.05722	1.05858	0.98372	1.0995	1.01145	1.04558
Z002E0021	0.73629	0.79687	0.8937	0.8757	0.8775	0.84233	0.76901	0.79477	0.79434	0.82977
Z002E0022	1.29366	1.37697	1.39593	1.40632	1.35681	1.34586	1.38304	1.38402	1.38715	1.35675
Z002E0023	0.10592	0.17525	0.14425	0.11244	0.14052	0.14238	0.11433	0.18526	0.18264	0.15365
Z002E0025	0.74299	0.71644	0.68509	0.62955	0.74119	0.68461	0.62109	0.72717	0.72646	0.6963
Z002E0026	1.10992	1.06835	1.00152	0.94334	1.02741	0.99681	1.07653	0.9554	0.95162	0.98413
Z002E0027	1.14357	1.19935	1.08265	1.12226	1.0829	1.08386	1.16553	1.04171	1.12441	1.07276
Z002E0028	0.3908	0.52032	0.38373	0.37628	0.32761	0.383	0.29891	0.33807	0.42863	0.37142
Z002E0029	0.46131	0.51957	0.40519	0.37418	0.3983	0.40306	0.48468	0.36272	0.35794	0.39103
Z002E0030	0.20678	0.2217	0.19578	0.18517	0.18928	0.19187	0.11793	0.14212	0.14799	0.20474
Z002E0031	1.19242	1.27191	1.29412	1.32986	1.32259	1.29221	1.36396	1.25082	1.32874	1.27982
Z002E0032	1.18662	1.20811	1.18003	1.14465	1.19263	1.17914	1.18001	1.20495	1.13994	1.166
Z002E0033	0.97611	1.15057	1.02002	1.07963	1.07698	1.01818	0.94762	0.99434	1.06168	1.03181
Z002E0034	0.62726	0.59557	0.58133	0.57064	0.57496	0.57834	0.65349	0.53379	0.53221	0.56475
Z002E0035	0.90568	0.94924	0.87806	0.93686	0.87207	0.87653	0.85306	0.86418	0.91531	0.86489
Z002E0036	0.76794	0.53137	0.65249	0.64542	0.66228	0.65279	0.73306	0.63486	0.69486	0.63892
Z002E0037	0.52638	0.49171	0.51839	0.57445	0.58066	0.51579	0.45297	0.55936	0.47228	0.50354
Z002E0038	-0.05175	-0.05019	0.00594	-0.0229	0.06782	0.00328	-0.07082	-0.00064	0.04307	0.01424
Z002E0039	1.07098	1.14194	1.10379	1.13479	1.04601	1.10198	1.18518	1.12168	1.14442	1.11453
Z002E0040	-0.34158	-0.13978	-0.23913	-0.21372	-0.26735	-0.23961	-0.16784	-0.28422	-0.28109	-0.2511
Z002E0041	1.28109	1.38003	1.39046	1.35811	1.33484	1.38868	1.46141	1.34639	1.34585	1.37634
Z002E0042	0.24006	0.23317	0.37076	0.29999	0.29648	0.34502	0.27388	0.38589	0.29865	0.33128
Z002E0043	1.61578	1.65854	1.62511	1.64014	1.61317	1.60167	1.6764	1.6437	1.64625	1.61356
Z002E0044	-0.02537	-0.04613	0.05119	-0.00622	0.05958	0.05023	-0.01987	0.02774	0.00607	0.03743
Z002E0045	0.87617	0.8537	0.89153	0.83953	0.81338	0.86548	0.78608	0.82227	0.90763	0.8532
Z002E0046	0.39981	0.48139	0.36402	0.34195	0.31108	0.36707	0.29156	0.40542	0.32624	0.35394
Z002E0047	-0.22679	-0.39576	-0.27131	-0.21468	-0.21132	-0.27513	-0.31887	-0.23617	-0.31964	-0.26477
Z002E0048	-0.39603	-0.36218	-0.33957	-0.38791	-0.39266	-0.33904	-0.31386	-0.38467	-0.38326	-0.35171
Z002E0049	0.89642	0.82997	0.90439	0.8337	0.80186	0.85582	0.9335	0.80659	0.81097	0.86843
Z002E0050	0.19226	0.32658	0.29766	0.24096	0.23995	0.29701	0.37517	0.26216	0.25117	0.28494
Z002E0051	-0.44884	-0.68494	-0.55752	-0.58427	-0.49496	-0.55823	-0.62289	-0.51727	-0.6006	-0.54778
Z002E0052	0.20095	0.2269	0.19599	0.16255	0.19162	0.19312	0.12372	0.14955	0.19178	0.18104
Z002E0053	1.09324	1.03138	1.06315	1.04155	1.12498	1.06356	0.98814	1.01974	1.10155	1.05047
Z002E0054	-0.02264	0.12176	-0.0074	-0.03273	-0.06109	-0.00654	0.06462	-0.0482	0.03755	-0.0184
Z002E0055	-0.18325	-0.35781	-0.24682	-0.30491	-0.30532	-0.24867	-0.21911	-0.28796	-0.20942	-0.26155
Z002E0056	-0.26451	-0.08202	-0.25688	-0.25893	-0.21531	-0.20869	-0.29025	-0.16945	-0.20893	-0.1972
Z002E0057	0.41745	0.53529	0.40941	0.35872	0.41847	0.40946	0.47817	0.36883	0.45291	0.39687
Z002E0058	0.70191	0.71706	0.69064	0.63655	0.68878	0.68738	0.72364	0.67147	0.64402	0.69995
Z002E0059	0.38764	0.31267	0.43445	0.38879	0.43256	0.4347	0.50693	0.38724	0.47135	0.44662
Z002E0060	0.64259	0.50149	0.62173	0.67954	0.57362	0.61994	0.69915	0.57236	0.57812	0.63211
Z002E0061	0.11905	0.31356	0.18102	0.15535	0.12214	0.18029	0.09542	0.13318	0.22261	0.19187
Z002E0062	1.02828	0.93499	0.91491	0.97504	0.86023	0.91339	0.99991	0.86792	0.91329	0.90155
Z002E0063	0.22211	0.14646	0.26207	0.20723	0.26894	0.26128	0.30161	0.21753	0.21767	0.27307
Z002E0064	0.19383	0.2888	0.30261	0.27427	0.31133	0.3027	0.33849	0.26095	0.34287	0.29051
Z002E0065	0.0092	-0.11616	-0.12245	-0.12313	-0.08822	-0.09728	-0.03461	-0.05123	-0.05131	-0.08654
Z002E0066	0.48775	0.42784	0.58955	0.49177	0.55257	0.5421	0.50765	0.57999	0.58195	0.55292
Z002E0067	-0.15443	-0.23369	-0.0808	-0.11366	-0.03875	-0.10649	-0.02791	-0.06634	-0.15362	-0.11988
Z002E0068	1.91809	1.88254	1.90993	1.91533	1.92186	1.85766	1.90798	1.89851	1.81392	1.86934
Z002E0069	-0.58423	-0.44314	-0.52793	-0.50847	-0.53705	-0.47664	-0.54936	-0.43409	-0.43327	-0.49014
Z002E0070	0.06592	0.20586	0.22156	0.22987	0.18373	0.173	0.18092	0.21407	0.21434	0.15973
Z002E0071	-0.16873	-0.18702	-0.20704	-0.23625	-0.20034	-0.20587	-0.27677	-0.16466	-0.24753	-0.22075
Z002E0072	-0.40927	-0.4832	-0.36446	-0.32152	-0.41754	-0.36211	-0.29128	-0.40874	-0.32172	-0.37463
Z002E0073	0.16712	0.18729	0.17148	0.20665	0.11243	0.17166	0.25569	0.1253	0.12444	0.15935
Z002E0074	-0.09057	-0.32743	-0.20445	-0.18437	-0.22741	-0.20352	-0.27111	-0.16106	-0.16145	-0.21729
Z002E0075	0.43496	0.45671	0.41997	0.45023	0.36254	0.41723	0.45272	0.45672	0.37902	0.4288
Z002E0076	0.21614	0.45039	0.32678	0.27199	0.38183	0.32581	0.24541	0.30594	0.363	0.31281
Z002E0077	0.36007	0.39806	0.32073	0.34065	0.32474	0.32193	0.29098	0.29585	0.36673	0.33388
Z002E0078	1.11682	1.04017	1.15314	1.09543	1.14871	1.14994	1.18803	1.1065	1.10494	1.15026
Z002E0079	-0.21632	-0.19738	-0.15845	-0.1822	-0.2166	-0.1622	-0.23999	-0.21212	-0.20669	-0.15069
Z002E0080	0.18575	0.30658	0.31629	0.31398	0.29042	0.29066	0.25586	0.331	0.32981	0.30251
Z002E0081	-0.47546	-0.40564	-0.44077	-0.38446	-0.44768	-0.44236	-0.47281	-0.39994	-0.39898	-0.43087
Z002E0082	0.14374	0.21999	0.17965	0.21284	0.11968	0.17935	0.10995	0.19099	0.22305	0.19217
Z002E0083	0.73641	0.80472	0.7677	0.79631	0.70873	0.76704	0.73691	0.80888	0.72791	0.75457
Z002E0084	0.15342	0.31264	0.30442	0.29436	0.28221	0.25231	0.21567	0.29457	0.20661	0.2392
Z002E0085	-0.08753	-0.06766	-0.05102	-0.05016	-0.15461	-0.10002	-0.17695	-0.06147	-0.13852	-0.11293
Z002E0086	0.94342	0.86487	0.92764	0.92081	0.92464	0.9769	1.05888	1.02354	0.97748	0.96359
Z002E0087	-0.19997	-0.22093	-0.19522	-0.19936	-0.19784	-0.19351	-0.26589	-0.15096	-0.15615	-0.20641
Z002E0088	0.21159	0.35078	0.3205	0.35011	0.26075	0.31821	0.24034	0.27181	0.27315	0.30509
Z002E0089	0.4794	0.41092	0.39616	0.34463	0.39504	0.39567	0.47622	0.43958	0.43285	0.38178
Z002E0090	0.9638	0.93264	0.99831	1.01082	0.95776	0.94875	0.98036	0.90664	0.99224	0.93655
Z002E0091	0.64438	0.58685	0.60479	0.60567	0.5467	0.60462	0.52722	0.5562	0.56289	0.60468
Z002E0092	-0.15779	-0.30301	-0.1821	-0.14347	-0.18146	-0.18144	-0.10726	-0.1386	-0.18077	-0.19448
Z002E0093	0.30518	0.29738	0.31602	0.373	0.373	0.31306	0.24215	0.27143	0.35226	0.30036
Z002E0094	0.01662	-0.0779	-0.04493	0.01471	0.01739	-0.04536	0.0425	0.00093	-0.08831	-0.0581
Z002E0095	1.55378	1.49552	1.56034	1.52941	1.57004	1.56087	1.64654	1.60778	1.60183	1.54699
Z002E0096	0.42226	0.437	0.45433	0.51637	0.39683	0.45332	0.37636	0.40812	0.49342	0.4527
Z002E0097	0.62669	0.63582	0.46851	0.55343	0.45765	0.51477	0.59573	0.46937	0.47387	0.5275
Z002E0098	0.80709	0.74164	0.70083	0.66042	0.73604	0.70066	0.62796	0.74631	0.74552	0.68725
Z002E0099	0.12792	0.2553	0.27718	0.17645	0.22786	0.22954	0.30576	0.27026	0.26611	0.21714
Z002E0100	1.60666	1.70407	1.71486	1.74471	1.68492	1.71256	1.63329	1.66844	1.66944	1.70018
Z002E0101	0.68963	0.50651	0.59134	0.63011	0.69711	0.63775	0.71977	0.59563	0.59055	0.62392
Z002E0102	0.61877	0.57377	0.62818	0.56712	0.56991	0.62641	0.55795	0.6693	0.58152	0.61216
Z002E0103	-0.12048	-0.17524	-0.00619	-0.11012	-0.05322	-0.05603	-0.08604	-0.01552	-0.10392	-0.06878
Z002E0104	0.12496	0.05951	0.06957	0.04136	0.01233	0.0699	-0.00065	0.02884	0.11351	0.05802
Z002E0105	0.24142	0.24639	0.18868	0.22783	0.12938	0.18907	0.22253	0.16646	0.23243	0.20119
Z002E0106	0.37432	0.46269	0.48075	0.51561	0.42179	0.48014	0.40027	0.43489	0.45021	0.46777
Z002E0107	-0.51536	-0.49021	-0.50734	-0.44896	-0.4477	-0.50998	-0.47624	-0.55529	-0.55368	-0.52358
Z002E0108	0.58802	0.57304	0.62602	0.59196	0.62422	0.62215	0.70426	0.58092	0.57456	0.60944
Z002E0109	-0.21737	-0.12885	-0.15926	-0.09778	-0.20932	-0.15939	-0.23655	-0.12459	-0.19899	-0.14842
Z002E0110	1.00507	1.15886	1.05699	1.14008	1.09732	1.10389	1.13513	1.0622	1.14224	1.09189
Z002E0111	0.26226	0.18209	0.15135	0.09776	0.09442	0.15222	0.07737	0.19661	0.19625	0.13783
Z002E0112	0.99272	1.1429	1.1021	1.13354	1.10567	1.10038	1.02697	1.07484	1.14219	1.11228
Z002E0113	0.5373	0.45376	0.48371	0.54098	0.49149	0.48153	0.5735	0.43989	0.43704	0.47006
Z002E0114	-0.04797	0.0694	-0.02378	-0.02254	-0.11601	-0.05974	-0.1412	-0.01941	-0.01483	-0.07188
Z002E0115	0.31153	0.4466	0.42063	0.38678	0.4778	0.41781	0.34321	0.37584	0.45429	0.40397
Z002E0116	-0.35804	-0.25395	-0.28389	-0.33845	-0.22358	-0.28537	-0.24758	-0.24487	-0.24635	-0.27409
Z002E0117	-0.5055	-0.52165	-0.54658	-0.4824	-0.55224	-0.5463	-0.57944	-0.59439	-0.50447	-0.55833
Z002E0119	0.8312	0.81792	0.83675	0.89648	0.82751	0.83488	0.76425	0.79055	0.87331	0.83153
Z002E0120	0.86171	0.95316	0.9643	0.9963	0.97018	0.96252	1.00114	1.0055	1.00264	0.97412
Z002E0121	-0.11035	-0.07497	-0.05758	-0.08337	-0.04865	-0.05559	-0.02674	-0.00979	-0.01234	-0.06994
Z002E0122	0.31829	0.55969	0.42764	0.37446	0.43452	0.42836	0.50218	0.47189	0.46982	0.43957
Z002E0123	1.26887	1.46111	1.32762	1.29919	1.27254	1.32732	1.28662	1.34706	1.37066	1.3143
Z002E0124	0.83122	0.90887	0.88222	0.93757	0.93817	0.88009	0.92221	0.92326	0.91968	0.8905
Z002E0125	0.22138	0.24143	0.2088	0.15815	0.15324	0.21035	0.24199	0.23844	0.17239	0.22189
Z002E0126	0.26471	0.20588	0.27128	0.20085	0.17016	0.22565	0.14788	0.26609	0.26834	0.2124
Z002E0127	0.99756	1.03627	1.04898	1.00349	1.03992	1.01121	0.98394	0.96291	1.00384	1.02322
Z002E0128	0.37382	0.51143	0.35728	0.42087	0.32215	0.38534	0.31022	0.42689	0.42967	0.37278
Z002E0129	0.1808	0.30747	0.1972	0.1673	0.25639	0.19448	0.27755	0.15118	0.14634	0.19411
Z002E0130	0.71614	0.67025	0.69534	0.63889	0.75245	0.69271	0.66429	0.65125	0.64626	0.68038
Z002E0131	0.52256	0.69985	0.53083	0.61779	0.58904	0.57992	0.6501	0.53446	0.53968	0.56781
Z002E0132	0.21686	0.20618	0.22452	0.28651	0.16891	0.22377	0.14079	0.17771	0.18323	0.21057
Z002E0133	0.89929	0.93985	0.95358	0.89965	0.89724	0.95314	0.94169	0.97309	0.91119	0.93993
Z002E0134	0.43378	0.60744	0.53852	0.57076	0.53526	0.53521	0.61259	0.57452	0.49016	0.54785
Z002E0135	0.77329	0.64568	0.75566	0.70204	0.75306	0.75286	0.78418	0.70998	0.79379	0.75255
Z002E0136	0.86431	0.97892	0.90602	0.80486	0.87042	0.85741	0.93122	0.89947	0.81634	0.84493
Z002E0137	0.65438	0.89648	0.76625	0.73455	0.70978	0.76637	0.72676	0.8072	0.7243	0.75395
Z002E0138	0.21037	0.22785	0.24855	0.29414	0.25373	0.24702	0.32463	0.20742	0.2051	0.23462
Z002E0139	1.16772	1.25155	1.21984	1.1686	1.19848	1.22182	1.29084	1.26485	1.26469	1.20753
Z002E0140	0.7446	0.76905	0.73239	0.81162	0.72226	0.77887	0.85293	0.73957	0.73892	0.76669
Z002E0141	0.55589	0.52529	0.49027	0.5141	0.48208	0.54016	0.6114	0.50083	0.58604	0.52778
Z002E0142	0.97078	1.0575	1.12351	1.04795	1.02015	1.07508	1.14996	1.03172	1.11198	1.06325
Z002E0143	-0.20635	-0.23206	-0.31391	-0.29554	-0.25915	-0.26561	-0.31329	-0.22177	-0.21906	-0.2554
Z002E0144	0.91114	0.92253	0.75301	0.86412	0.80349	0.80138	0.88404	0.75799	0.80593	0.81387
Z002E0145	0.75695	0.99849	0.91162	0.89805	0.80396	0.86288	0.82604	0.90097	0.90364	0.87533
Z002E0146	0.65497	0.71393	0.77844	0.6992	0.73744	0.72724	0.80731	0.68482	0.76483	0.73948
Z002E0148	0.94934	0.8259	0.94641	0.98018	0.93831	0.94474	0.9869	0.90145	0.98034	0.93241
Z002E0149	1.14186	1.17505	1.20353	1.09774	1.15282	1.15247	1.08321	1.16963	1.103	1.13929
Z002E0150	-0.48483	-0.57006	-0.45071	-0.41703	-0.45353	-0.45251	-0.52054	-0.41317	-0.49723	-0.44068
Z002E0151	-0.09143	0.08754	0.00543	0.01371	-0.07309	-0.04675	-0.12095	-0.07349	-0.08852	-0.03332
Z002E0152	0.30982	0.37931	0.35639	0.46648	0.40446	0.4053	0.4852	0.44792	0.36194	0.39308
Z002E0153	-0.26138	-0.49186	-0.37381	-0.39695	-0.3636	-0.37121	-0.38202	-0.3287	-0.32636	-0.36069
Z002E0154	0.66482	0.90559	0.79996	0.80795	0.71859	0.77362	0.80334	0.72701	0.7298	0.76216
Z002E0155	0.90072	0.92389	0.91082	0.88125	0.90852	0.90913	0.99343	0.86441	0.86019	0.89638
Z002E0156	0.64201	0.66755	0.68704	0.72943	0.62945	0.68753	0.75702	0.64053	0.72755	0.69996
Z002E0157	0.09489	0.1661	0.13391	0.07206	0.19289	0.13002	0.2129	0.17384	0.08735	0.14149
Z002E0158	-0.02439	0.05719	0.03912	-0.01759	0.09707	0.03571	0.11739	-0.00964	-0.01358	0.04713
Z002E0159	0.06494	0.10022	0.12776	0.02856	0.13718	0.0752	0.00795	0.11823	0.02678	0.06065
Z002E0160	0.41002	0.59241	0.4019	0.48403	0.38728	0.45091	0.36862	0.40983	0.49857	0.4391
Z002E0161	0.66715	0.73724	0.70159	0.7551	0.70907	0.70052	0.6349	0.74442	0.74492	0.68751
Z002E0162	-0.01239	0.03918	-0.12456	-0.03657	-0.07752	-0.0755	-0.02625	-0.03393	-0.11517	-0.08732
Z002E0163	1.67614	1.58853	1.61407	1.67846	1.59209	1.61468	1.69028	1.57134	1.57556	1.60258
Z002E0164	0.54886	0.62763	0.60458	0.68568	0.70785	0.64949	0.6877	0.60543	0.60238	0.66174
Z002E0165	0.4878	0.5071	0.52895	0.52616	0.49299	0.47952	0.40629	0.51805	0.43991	0.46647
Z002E0166	0.49895	0.46749	0.41414	0.45292	0.35721	0.41568	0.49303	0.45883	0.45968	0.40327
Z002E0167	1.94193	1.87754	1.83039	1.77497	1.77619	1.8295	1.91285	1.87243	1.78763	1.81646
Z002E0168	0.27269	0.31127	0.32998	0.27935	0.39198	0.32857	0.24668	0.37045	0.36795	0.33889
Z002E0169	0.73698	0.86329	0.74908	0.71846	0.77509	0.7479	0.82764	0.74955	0.70192	0.73482
Z002E0170	-0.57097	-0.70226	-0.67752	-0.70023	-0.61894	-0.67798	-0.75078	-0.72131	-0.63607	-0.6662
Z002E0171	0.8533	0.83871	0.83741	0.81253	0.81944	0.8399	0.92043	0.88217	0.88543	0.82743
Z002E0172	0.55472	0.43293	0.55569	0.61911	0.55383	0.55754	0.49091	0.59875	0.59646	0.54419
Z002E0173	0.63566	0.65817	0.61076	0.57806	0.63042	0.63123	0.55226	0.58686	0.58654	0.618
Z002E0174	0.43459	0.56892	0.44697	0.39025	0.44945	0.44635	0.52763	0.49012	0.40217	0.45705
Z002E0175	1.22544	1.13566	1.11525	1.05997	1.11191	1.11214	1.19173	1.06833	1.0681	1.0998
Z002E0176	0.21626	0.14909	0.17072	0.20844	0.16171	0.16775	0.08758	0.12225	0.20594	0.17902
Z002E0178	-0.10171	-0.05046	0.00519	-0.03966	-0.0487	0.00345	0.08196	-0.04146	-0.04219	-0.00897
Z002E0179	0.10665	0.14169	0.15964	0.06232	0.05811	0.11227	0.14667	0.14894	0.15258	0.12372
Z002E0180	-0.02673	-0.03455	0.02867	0.0468	0.08485	0.07838	0.16188	0.12128	0.03775	0.089
Z002E0181	-0.10992	0.06181	-0.0582	0.00727	-0.06414	-0.05944	0.01074	-0.10709	-0.01964	-0.04668
Z002E0182	1.06613	0.88226	0.976	0.97176	0.99484	1.00034	0.98023	1.04478	1.04067	1.01147
Z002E0183	0.96797	0.98067	0.92836	0.9198	0.8677	0.92739	0.84871	0.88078	0.88463	0.9149
Z002E0184	-0.3672	-0.28768	-0.31909	-0.28047	-0.37403	-0.31826	-0.2457	-0.27995	-0.27574	-0.30715
Z002E0185	-0.56058	-0.48463	-0.50924	-0.53306	-0.51049	-0.50889	-0.4351	-0.55591	-0.46931	-0.52069
Z002E0186	0.42856	0.42669	0.53267	0.50425	0.4805	0.53453	0.46302	0.57583	0.57613	0.52137
Z002E0187	1.02331	1.15496	1.03819	1.00944	1.03287	1.03653	0.96415	0.9923	1.07457	1.02464
Z002E0188	0.50267	0.67614	0.49971	0.57801	0.55015	0.54626	0.47208	0.50448	0.50621	0.53414
Z002E0189	-0.13915	-0.21639	-0.15382	-0.20456	-0.15784	-0.1559	-0.16339	-0.19913	-0.11456	-0.14425
Z002E0190	-0.24374	-0.20577	-0.28669	-0.28971	-0.24741	-0.23636	-0.30644	-0.19557	-0.19483	-0.22514
Z002E0191	-0.89834	-0.88084	-0.90481	-0.93561	-0.85502	-0.90768	-0.96706	-0.9535	-0.94965	-0.89638
Z002E0192	0.37602	0.50422	0.33427	0.41936	0.43558	0.38322	0.41946	0.34208	0.42419	0.37107
Z002E0193	0.34105	0.41516	0.49523	0.39155	0.45807	0.4475	0.52752	0.48894	0.42547	0.43429
Z002E0194	0.413	0.31419	0.44036	0.42877	0.33622	0.39116	0.46228	0.34752	0.43293	0.37911
Z002E0195	0.84594	0.71363	0.73655	0.68792	0.68342	0.73872	0.70424	0.7819	0.699	0.72543
Z002E0196	0.67022	0.49229	0.60557	0.64327	0.54784	0.60775	0.5382	0.58667	0.65051	0.59513
Z002E0197	-0.03245	-0.10504	-0.09749	-0.01478	-0.10821	-0.05017	-0.13279	-0.09117	-0.00421	-0.06336
Z002E0198	-0.08881	-0.23036	-0.10883	-0.05997	-0.10777	-0.10949	-0.07493	-0.06789	-0.15046	-0.11845
Z002E0199	-0.18698	-0.26668	-0.29926	-0.26116	-0.35594	-0.29864	-0.26142	-0.2568	-0.33849	-0.29922
Z002E0200	0.3165	0.19317	0.22785	0.2832	0.22452	0.22493	0.27413	0.17899	0.17876	0.21353
Z003E0001	0.33983	0.53529	0.39728	0.35382	0.40173	0.39701	0.32416	0.439	0.44043	0.40833
Z003E0002	0.6314	0.64842	0.57157	0.61083	0.56182	0.61979	0.54294	0.57387	0.58009	0.60732
Z003E0003	-0.2046	-0.28465	-0.31745	-0.25363	-0.3723	-0.31464	-0.38394	-0.27486	-0.26623	-0.3271
Z003E0004	0.27377	0.22789	0.18137	0.14	0.11361	0.16606	0.25039	0.20701	0.12459	0.15349
Z003E0006	0.75944	0.626	0.65233	0.71785	0.63073	0.65398	0.58449	0.68061	0.69754	0.64099
Z003E0007	-0.36122	-0.18363	-0.31489	-0.34984	-0.32181	-0.31829	-0.3944	-0.27488	-0.35952	-0.30695
Z003E0008	-0.16481	-0.15372	-0.27069	-0.21684	-0.33215	-0.2781	-0.19669	-0.23436	-0.23285	-0.2904
Z003E0009	0.67754	0.62939	0.67951	0.71867	0.65678	0.68293	0.73304	0.72471	0.72263	0.66975
Z003E0010	0.09085	0.0525	0.09653	0.04676	0.04126	0.09949	0.0658	0.14027	0.13875	0.09819
Z003E0011	0.74579	0.83669	0.71085	0.77281	0.71524	0.71083	0.63847	0.71555	0.67277	0.72284
Z003E0012	-0.21727	-0.13875	-0.27284	-0.27865	-0.22399	-0.22505	-0.30456	-0.26873	-0.22057	-0.21356
Z003E0013	0.21646	0.28313	0.26342	0.30432	0.3227	0.26301	0.34012	0.3025	0.30214	0.27407
Z003E0014	0.34977	0.28742	0.30311	0.27655	0.25057	0.30264	0.38199	0.34531	0.34439	0.31367
Z003E0016	-0.25224	-0.28427	-0.16577	-0.17005	-0.24328	-0.21745	-0.24431	-0.26286	-0.26384	-0.22891
Z003E0017	-0.10012	0.01456	-0.11068	-0.14389	-0.11256	-0.11407	-0.04069	-0.06924	-0.15457	-0.12684
Z003E0018	0.39743	0.46117	0.34403	0.40101	0.39923	0.34064	0.27833	0.29631	0.33827	0.34168
Z003E0019	0.27898	0.46515	0.32442	0.37676	0.26392	0.32121	0.24753	0.34565	0.28401	0.3336
Z003E0020	0.02081	0.10084	0.05166	0.01561	0.13428	0.07235	0.11032	0.10004	0.02809	0.05776
Z003E0021	-0.32275	-0.41898	-0.34569	-0.33735	-0.38607	-0.39651	-0.3068	-0.35364	-0.43921	-0.38469
Z003E0022	0.37358	0.50388	0.39053	0.34285	0.31083	0.36887	0.28498	0.393	0.41746	0.36877
Z003E0023	0.11632	0.32744	0.1475	0.16808	0.18875	0.19718	0.15008	0.24181	0.24117	0.1839
Z003E0024	-0.0501	-0.01759	-0.00427	0.04823	0.00158	-0.00927	-0.07665	-0.03681	-0.05125	0.00304
Z003E0026	0.53626	0.35639	0.42096	0.52704	0.4539	0.46957	0.50983	0.51528	0.51395	0.48046
Z003E0027	0.34132	0.30706	0.2804	0.31565	0.33616	0.28074	0.21542	0.32265	0.32325	0.29222
Z003E0028	0.42522	0.548	0.37281	0.41052	0.41471	0.41953	0.50112	0.46504	0.46084	0.4318
Z003E0029	-0.38561	-0.29944	-0.32984	-0.38113	-0.26995	-0.33011	-0.40602	-0.29236	-0.28929	-0.31883
Z003E0030	-0.30683	-0.20612	-0.19898	-0.14219	-0.18999	-0.19937	-0.25675	-0.15509	-0.15547	-0.21264
Z003E0031	-0.02947	-0.16219	-0.09117	-0.16345	-0.12692	-0.13766	-0.09171	-0.09274	-0.0939	-0.15071
Z003E0032	-0.32695	-0.35814	-0.32395	-0.28728	-0.26698	-0.32527	-0.27797	-0.36641	-0.29135	-0.33784
Z003E0033	0.51006	0.47042	0.44965	0.53233	0.55674	0.49494	0.41879	0.45855	0.45206	0.48236
Z003E0034	-0.20257	-0.14891	-0.13419	-0.09965	-0.14324	-0.13557	-0.21797	-0.17717	-0.09604	-0.1479
Z003E0035	0.01153	0.18409	0.10152	0.10984	0.05859	0.05001	0.09487	0.00582	0.09187	0.0631
Z003E0036	0.36982	0.50133	0.43028	0.35071	0.32657	0.38142	0.46382	0.42348	0.33586	0.36866
Z003E0037	0.22143	0.16524	0.28125	0.24842	0.28939	0.27702	0.24028	0.22982	0.23186	0.28781
Z003E0038	0.16499	0.0909	0.23419	0.16221	0.21077	0.21102	0.28325	0.25134	0.24924	0.20991
Z003E0039	0.18852	0.29048	0.2394	0.27607	0.23663	0.23801	0.18839	0.28028	0.27766	0.22443
Z003E0040	0.18736	0.01102	0.13842	0.15878	0.08963	0.14015	0.22718	0.17859	0.09663	0.12726
Z003E0041	0.54471	0.65622	0.52962	0.48328	0.52638	0.5286	0.59606	0.57568	0.57166	0.51523
Z003E0042	-0.2987	-0.14833	-0.23903	-0.21976	-0.24768	-0.18911	-0.26198	-0.14868	-0.14466	-0.17813
Z003E0043	0.17314	0.30776	0.18142	0.23962	0.18444	0.18128	0.26395	0.22552	0.22373	0.19221
Z003E0044	0.17063	0.00774	0.12646	0.09572	0.18524	0.12345	0.0564	0.14882	0.16197	0.1334
Z003E0045	0.36619	0.26983	0.25414	0.20028	0.2062	0.25366	0.33707	0.29678	0.2098	0.23988
Z003E0046	0.88441	0.79855	0.77308	0.80972	0.77934	0.77504	0.70746	0.81458	0.73576	0.78574
Z003E0047	-0.25299	-0.38783	-0.26652	-0.21101	-0.26742	-0.27194	-0.3436	-0.3177	-0.31646	-0.28444
Z003E0048	-0.34713	-0.42258	-0.31336	-0.3464	-0.36542	-0.31442	-0.26441	-0.2849	-0.27349	-0.32741
Z003E0049	0.00872	0.15256	0.06622	0.1707	0.05564	0.11409	0.04371	0.1534	0.11595	0.12515
Z003E0050	-0.21082	-0.22974	-0.22244	-0.24433	-0.27654	-0.21967	-0.3008	-0.17817	-0.17161	-0.20814
Z003E0051	-0.0954	-0.13691	-0.15498	-0.20951	-0.09806	-0.15576	-0.18334	-0.14336	-0.11858	-0.15431
Z003E0052	0.41905	0.48709	0.45673	0.48878	0.46478	0.45615	0.54347	0.49578	0.41584	0.4688
Z003E0053	0.1339	0.10645	0.12623	0.11351	0.021	0.07651	0.16247	0.02944	0.116	0.08979
Z003E0054	-0.19465	-0.12729	-0.25086	-0.30535	-0.25757	-0.25268	-0.32184	-0.20888	-0.21377	-0.24106
Z003E0055	0.66717	0.48323	0.60213	0.63833	0.57888	0.60212	0.66082	0.60738	0.60073	0.61489
Z003E0056	-0.77027	-0.75116	-0.872	-0.92424	-0.9235	-0.87225	-0.7924	-0.82985	-0.91288	-0.88455
Z003E0057	0.19789	0.08877	0.20103	0.23548	0.14696	0.20149	0.13518	0.2426	0.24125	0.18822
Z003E0058	-0.21049	-0.16798	-0.10706	-0.07663	-0.13961	-0.11108	-0.14937	-0.12275	-0.11544	-0.09908
Z003E0059	-0.1496	-0.11788	-0.19594	-0.08405	-0.20748	-0.14417	-0.06187	-0.1882	-0.10026	-0.15628
Z003E0061	-0.48681	-0.45592	-0.48354	-0.40156	-0.43389	-0.43682	-0.50607	-0.48221	-0.48127	-0.42492
Z003E0062	-0.20452	-0.3165	-0.25424	-0.17073	-0.26244	-0.20385	-0.17997	-0.15898	-0.16122	-0.21777
Z003E0063	0.56174	0.65713	0.6692	0.63914	0.66887	0.66796	0.5918	0.71157	0.70743	0.65505
Z003E0065	0.13752	0.2477	0.12808	0.07413	0.15977	0.12644	0.19636	0.1713	0.08486	0.11323
Z003E0066	-0.26351	-0.23321	-0.21055	-0.22385	-0.26362	-0.25871	-0.23686	-0.21822	-0.22039	-0.27139
Z003E0067	-0.24083	-0.30643	-0.33042	-0.30594	-0.33754	-0.28091	-0.3499	-0.24185	-0.32281	-0.26988
Z003E0068	-0.28275	-0.51676	-0.44871	-0.33899	-0.4039	-0.40146	-0.4677	-0.3591	-0.35715	-0.39068
Z003E0069	0.73994	0.67575	0.69539	0.76138	0.63769	0.69537	0.62461	0.66271	0.73657	0.70795
Z003E0070	-0.02783	0.05038	0.02825	-0.00157	0.05684	0.02579	0.03028	0.04619	-0.01916	0.03732
Z003E0071	0.71059	0.70095	0.77807	0.69811	0.78975	0.72468	0.65793	0.67822	0.67443	0.73651
Z003E0072	0.27515	0.37031	0.33376	0.42198	0.3236	0.38271	0.30649	0.36979	0.34165	0.39413
Z003E0073	-0.22543	-0.314	-0.28694	-0.34366	-0.29336	-0.29012	-0.20643	-0.33021	-0.33742	-0.30176
Z003E0074	0.43813	0.29821	0.41725	0.45186	0.36581	0.41656	0.46282	0.45721	0.37491	0.40395
Z003E0075	0.76301	0.6474	0.81579	0.73701	0.81181	0.76549	0.85311	0.80827	0.80145	0.77622
Z003E0076	0.01521	0.01752	0.03187	-0.02495	0.03707	0.03002	-0.03662	0.07369	0.0682	0.04078
Z003E0077	-0.02765	0.05031	0.01836	-0.01478	0.02856	0.01864	-0.04718	0.06048	-0.02088	0.0059
Z003E0078	-0.72208	-0.8007	-0.73619	-0.71595	-0.6876	-0.68672	-0.75519	-0.64155	-0.64435	-0.6998
Z003E0079	-0.38244	-0.40493	-0.45069	-0.47467	-0.41895	-0.42406	-0.37857	-0.45241	-0.38327	-0.43707
Z003E0080	-0.02371	-0.05115	-0.13072	-0.08907	-0.18918	-0.12995	-0.20135	-0.17987	-0.08526	-0.11637
Z003E0081	-0.13516	-0.21446	-0.29124	-0.18202	-0.2987	-0.24201	-0.30999	-0.21578	-0.19567	-0.25545
Z003E0082	0.51673	0.47376	0.49959	0.53403	0.44451	0.49857	0.42566	0.5402	0.45346	0.48469
Z003E0083	0.44143	0.35693	0.33409	0.27939	0.32921	0.3309	0.26001	0.28697	0.36912	0.31829
Z003E0084	-0.27579	-0.40363	-0.28553	-0.34506	-0.27914	-0.29299	-0.2118	-0.25012	-0.25046	-0.28189
Z003E0085	0.01753	0.18539	0.12388	0.15875	0.11649	0.1209	0.07696	0.07374	0.15977	0.13413
Z003E0086	-0.02507	0.12208	0.08171	0.13813	0.02146	0.07995	0.00782	0.04819	0.12155	0.09008
Z003E0087	0.14175	-0.10354	-0.02838	0.05649	-0.00083	0.02039	0.10777	0.0665	0.06265	0.00654
Z003E0088	-0.23549	-0.25018	-0.13519	-0.10111	-0.18837	-0.13581	-0.05579	-0.09655	-0.18039	-0.12463
Z003E0089	-0.23986	-0.26752	-0.24606	-0.23327	-0.28873	-0.29465	-0.35574	-0.34299	-0.25311	-0.28161
Z003E0090	-0.16832	-0.35046	-0.27726	-0.26055	-0.22485	-0.22992	-0.13625	-0.27087	-0.27291	-0.21844
Z003E0091	0.06493	0.05498	0.12346	0.14362	0.16719	0.17065	0.10011	0.12295	0.12505	0.18266
Z003E0092	-0.29414	-0.19931	-0.22543	-0.15438	-0.25265	-0.19105	-0.26806	-0.22049	-0.14975	-0.17853
Z003E0093	0.13775	0.02144	0.12117	0.15832	0.20193	0.14196	0.07978	0.09844	0.17691	0.15271
Z003E0094	-0.03857	0.1409	0.06702	0.01183	0.12837	0.06659	0.14132	0.11242	0.10449	0.05287
Z003E0095	-0.72593	-0.48852	-0.62641	-0.58297	-0.68807	-0.628	-0.55766	-0.67014	-0.58552	-0.63991
Z003E0096	-0.09815	-0.08314	-0.06278	-0.0274	-0.12032	-0.06414	0.01514	-0.09231	-0.10788	-0.05111
Z003E0097	0.48756	0.3809	0.49569	0.4643	0.43908	0.49426	0.42888	0.45077	0.5311	0.48108
Z003E0098	0.25753	0.16748	0.19374	0.17083	0.22558	0.19412	0.27301	0.23721	0.19477	0.20579
Z003E0099	-0.22726	-0.30159	-0.2804	-0.21758	-0.27979	-0.2827	-0.29446	-0.30989	-0.24075	-0.29431
Z003E0100	-0.02745	0.05051	0.08694	0.02737	0.09211	0.08359	0.01136	0.03645	0.03844	0.09505
Z003E0101	-0.20055	-0.18057	-0.22084	-0.23742	-0.20773	-0.20991	-0.28558	-0.25606	-0.25189	-0.22228
Z003E0102	0.3987	0.42991	0.44991	0.51772	0.46125	0.45229	0.50984	0.49217	0.49616	0.46379
Z003E0103	-0.06863	-0.10382	-0.10208	-0.07055	-0.09623	-0.12927	-0.20182	-0.08808	-0.17006	-0.14299
Z003E0104	0.46164	0.37653	0.49522	0.44068	0.50292	0.49528	0.57699	0.45625	0.53346	0.48231
Z003E0105	0.19033	0.17009	0.19833	0.18458	0.09208	0.1472	0.09199	0.09587	0.10064	0.1468
Z003E0106	0.50382	0.41418	0.44005	0.47537	0.49234	0.43783	0.48687	0.39728	0.47609	0.45015
Z003E0107	0.62337	0.48366	0.55671	0.54568	0.45309	0.5072	0.58869	0.54693	0.46499	0.51945
Z003E0108	0.23446	0.16245	0.17742	0.20935	0.23232	0.17327	0.10487	0.13123	0.21371	0.18575
Z003E0109	0.41004	0.38372	0.41262	0.33636	0.3621	0.36351	0.44984	0.40155	0.31863	0.37559
Z003E0110	-0.06511	-0.25371	-0.12923	-0.11522	-0.18322	-0.13028	-0.03434	-0.13595	-0.17537	-0.12993
Z003E0111	0.01157	0.07265	-0.04189	-0.09791	0.01502	-0.04398	0.03607	-0.08334	-0.089	-0.05635
Z003E0112	0.16757	0.14661	0.13942	0.14516	0.11644	0.11197	0.0444	0.06651	0.11239	0.1238
Z003E0113	-0.05865	0.08013	-0.05129	-0.01899	-0.06241	-0.05348	-0.1259	-0.01271	-0.01316	-0.04152
Z003E0114	0.1112	-0.12528	-0.00565	-0.05871	-0.06066	-0.00619	0.08077	0.03481	-0.04855	0.00522
Z003E0115	-0.47879	-0.39119	-0.42312	-0.31802	-0.31669	-0.37735	-0.41292	-0.33289	-0.33716	-0.36643
Z003E0116	0.13742	0.15	0.00249	-0.02131	0.03443	0.03028	0.10721	0.07683	0.07688	0.01714
Z003E0117	0.28597	0.17144	0.29591	0.30813	0.29388	0.29237	0.22811	0.24609	0.24367	0.27975
Z003E0118	0.39494	0.47164	0.43972	0.4961	0.44454	0.43968	0.36651	0.39537	0.40134	0.42712
Z003E0119	0.47588	0.41681	0.46023	0.3832	0.37867	0.4348	0.35788	0.47433	0.3909	0.44523
Z003E0120	-0.23012	-0.1571	-0.16667	-0.22456	-0.19427	-0.19398	-0.22674	-0.15233	-0.15424	-0.18216
Z003E0121	0.00889	-0.12144	-0.09623	-0.12153	-0.11451	-0.09537	-0.16187	-0.05392	-0.13547	-0.108
Z003E0122	0.31754	0.32397	0.34473	0.28747	0.40101	0.33935	0.27403	0.29648	0.294	0.34998
Z003E0123	-0.85058	-0.76994	-0.85643	-0.8501	-0.80389	-0.80623	-0.87952	-0.8473	-0.7605	-0.81888
Z003E0124	0.40289	0.27267	0.29475	0.24862	0.30141	0.29592	0.28075	0.2524	0.33829	0.30784
Z003E0125	0.01693	0.14741	0.12087	0.15595	0.18008	0.12177	0.04698	0.16311	0.16158	0.10839
Z003E0126	-0.11004	-0.02871	-0.02725	-0.08066	-0.04431	-0.05342	0.0259	-0.10249	-0.09825	-0.04154
Z003E0127	-0.40795	-0.43459	-0.4606	-0.50451	-0.45399	-0.46106	-0.4332	-0.41638	-0.42053	-0.45038
Z003E0128	0.21227	-0.02706	0.09831	0.13119	0.1046	0.09513	0.18005	0.06827	0.0516	0.10586
Z003E0129	0.2081	0.2709	0.15988	0.10756	0.21733	0.15807	0.24323	0.11432	0.11154	0.17105
Z003E0130	-0.03569	0.04008	-0.0384	-0.11761	-0.14382	-0.08831	-0.15792	-0.11439	-0.04832	-0.10035
Z003E0131	-0.20552	-0.18711	-0.24901	-0.21777	-0.18897	-0.25301	-0.20461	-0.21196	-0.29951	-0.26181
Z003E0132	0.02495	-0.00426	0.0118	-0.03791	-0.04328	0.01339	-0.06873	0.03918	0.06028	0.01079
Z003E0133	0.35788	0.39759	0.3675	0.4024	0.31262	0.36731	0.40893	0.40766	0.40891	0.35403
Z003E0134	0.02465	-0.18473	-0.0584	-0.09063	0.00323	-0.06165	-0.03607	-0.10331	-0.10674	-0.07453
Z003E0135	-0.17167	-0.21065	-0.18704	-0.21389	-0.12102	-0.18789	-0.22549	-0.14426	-0.18739	-0.20055
Z003E0136	0.32931	0.39874	0.23549	0.32105	0.33908	0.28131	0.3605	0.25404	0.32012	0.29301
Z003E0137	-0.53315	-0.49336	-0.53367	-0.51724	-0.48115	-0.4867	-0.56014	-0.52834	-0.52485	-0.47488
Z003E0138	0.16703	0.26293	0.12999	0.07498	0.13247	0.1288	0.05268	0.17084	0.172	0.13926
Z003E0139	-0.04315	-0.05345	-0.03403	-0.04402	-0.09227	-0.03491	-0.10074	0.0038	-0.08033	-0.02294
Z003E0140	0.44809	0.43433	0.45437	0.36885	0.35209	0.40809	0.44847	0.43151	0.44973	0.39472
Z003E0141	0.20493	0.37732	0.26098	0.32167	0.31962	0.25926	0.29867	0.29849	0.21681	0.27062
Z003E0142	-0.53859	-0.67404	-0.69807	-0.61505	-0.64464	-0.65133	-0.56749	-0.69563	-0.69063	-0.6398
Z003E0143	0.35174	0.4405	0.45523	0.41662	0.46473	0.4579	0.38114	0.50229	0.49932	0.44427
Z003E0144	0.76608	0.7821	0.75228	0.78433	0.78569	0.75089	0.6733	0.79513	0.79483	0.73662
Z003E0145	-0.11595	-0.14853	-0.22249	-0.20614	-0.18216	-0.17497	-0.2363	-0.13291	-0.21648	-0.16358
Z003E0146	-0.10096	-0.22564	-0.25684	-0.23357	-0.20534	-0.2081	-0.27838	-0.24969	-0.16292	-0.19664
Z003E0147	0.26558	0.24468	0.26851	0.25967	0.24253	0.26996	0.35023	0.31594	0.26716	0.25633
Z003E0148	-0.11392	-0.34511	-0.22791	-0.28059	-0.21781	-0.22811	-0.14115	-0.18522	-0.22709	-0.21714
Z003E0149	0.1689	0.15567	0.12625	0.10297	0.07074	0.12846	0.06072	0.16452	0.17117	0.14002
Z003E0150	-0.10735	-0.24215	-0.07728	-0.09494	-0.12217	-0.12901	-0.04293	-0.17228	-0.09253	-0.11762
Z003E0151	0.43875	0.45168	0.37585	0.36483	0.33225	0.32738	0.37246	0.36868	0.37147	0.33943
Z003E0152	-0.14969	-0.00679	-0.14415	-0.17582	-0.16897	-0.13631	-0.2061	-0.09679	-0.09525	-0.12406
Z003E0153	-0.01907	0.0467	-0.06391	0.018	-0.08009	-0.01589	0.02962	-0.04318	0.02605	-0.00425
Z003E0154	-0.23289	-0.06889	-0.19531	-0.16547	-0.14151	-0.19805	-0.27242	-0.15539	-0.23928	-0.18637
Z003E0155	0.26616	0.25541	0.42186	0.34397	0.37355	0.37179	0.30244	0.40815	0.3242	0.38347
Z003E0156	-0.44968	-0.51732	-0.50744	-0.53996	-0.56381	-0.5081	-0.57574	-0.4607	-0.46476	-0.52133
Z003E0157	0.31649	0.19487	0.25252	0.28813	0.3108	0.25161	0.26398	0.2098	0.28848	0.23925
Z003E0158	0.41492	0.4342	0.31031	0.25932	0.31264	0.31112	0.23288	0.27014	0.35481	0.29802
Z003E0160	-0.01643	-0.07104	-0.08024	-0.15917	-0.09978	-0.10488	-0.175	-0.06346	-0.06093	-0.09412
Z003E0161	-0.24405	0.00047	-0.18218	-0.1613	-0.19471	-0.13208	-0.21142	-0.17522	-0.08914	-0.14429
Z003E0163	0.16636	0.28919	0.10249	0.1992	0.09148	0.15088	0.18702	0.18341	0.20021	0.16268
Z003E0164	0.16481	0.07468	0.16019	0.1062	0.16711	0.15904	0.1249	0.11698	0.19882	0.17048
Z003E0166	0.76475	0.7075	0.77165	0.80578	0.7166	0.77108	0.70417	0.81077	0.76908	0.77043
Z003E0167	0.28268	0.3137	0.26667	0.27958	0.21033	0.2404	0.16442	0.19133	0.19416	0.22851
Z003E0168	0.18775	0.30726	0.17932	0.21412	0.12153	0.17783	0.09808	0.14725	0.13842	0.16646
Z003E0169	-0.2634	-0.27259	-0.30631	-0.19621	-0.31991	-0.25644	-0.32886	-0.29856	-0.21371	-0.269
Z003E0171	0.7941	1.02915	0.84963	0.9314	0.83672	0.89791	0.9082	0.94157	0.94152	0.88531
Z003E0172	-0.21144	-0.26285	-0.30005	-0.27948	-0.30954	-0.25073	-0.28796	-0.28961	-0.20655	-0.26344
Z003E0173	0.1938	0.25813	0.13557	0.17338	0.14291	0.13675	0.18717	0.1785	0.09979	0.13737
Z003E0174	-0.719	-0.79097	-0.82175	-0.71689	-0.76759	-0.77475	-0.80478	-0.78048	-0.81333	-0.77546
Z003E0175	-0.47104	-0.43696	-0.45892	-0.40486	-0.40268	-0.46187	-0.52673	-0.42163	-0.50627	-0.4516
Z003E0176	-0.6959	-0.76991	-0.65188	-0.59336	-0.64201	-0.65413	-0.57504	-0.69772	-0.61454	-0.66739
Z003E0177	0.47334	0.60718	0.43351	0.54548	0.47552	0.48283	0.41461	0.52251	0.52532	0.49511
Z003E0178	-0.5273	-0.58869	-0.63978	-0.60077	-0.63355	-0.63921	-0.5612	-0.68121	-0.59442	-0.65088
Z003E0179	0.28898	0.24474	0.22364	0.26248	0.2172	0.22262	0.14798	0.17551	0.2627	0.22273
Z003E0180	-0.34634	-0.50854	-0.3916	-0.41798	-0.33099	-0.3932	-0.34646	-0.4372	-0.35155	-0.38107
Z003E0181	1.04328	1.03006	1.14909	1.11733	1.14797	1.14874	1.07821	1.18682	1.1025	1.1599
Z003E0182	0.0451	0.24407	0.10995	0.05468	0.11024	0.10951	0.07077	0.10181	0.15034	0.12153
Z003E0183	-0.50937	-0.33386	-0.46901	-0.50231	-0.47774	-0.47298	-0.39692	-0.51423	-0.4315	-0.45991
Z003E0184	0.13082	0.05559	0.08569	0.0319	0.14433	0.083	0.16487	0.12517	0.03637	0.09402
Z003E0185	0.00236	-0.02267	-0.00895	0.02395	-0.0056	-0.01224	-0.05435	-0.05765	-0.05197	0.00013
Z003E0186	0.00923	0.08896	-0.08084	0.00725	0.02141	-0.03181	-0.11178	-0.07568	0.01136	-0.04449
Z003E0187	-0.11218	-0.28942	-0.1711	-0.20091	-0.22664	-0.17233	-0.08481	-0.21567	-0.21581	-0.16062
Z003E0188	0.16389	0.25113	0.2666	0.28492	0.27653	0.26926	0.19416	0.31285	0.31172	0.25585
Z003E0189	-0.69894	-0.828	-0.83164	-0.86099	-0.79816	-0.80863	-0.72618	-0.7639	-0.8484	-0.79766
Z003E0190	0.39516	0.16675	0.33434	0.2583	0.28747	0.28455	0.21358	0.31076	0.32487	0.27094
Z003E0191	0.23012	0.12706	0.2898	0.29647	0.25336	0.23952	0.32264	0.2853	0.28117	0.22588
Z003E0192	-0.34125	-0.19694	-0.3275	-0.29538	-0.27739	-0.33087	-0.40457	-0.37588	-0.29081	-0.31854
Z003E0193	0.10807	0.09678	0.21184	0.18091	0.16108	0.21233	0.29084	0.25579	0.16856	0.19828
Z003E0194	-0.0565	-0.03662	-0.02322	-0.0371	-0.12655	-0.0733	-0.1004	-0.03521	-0.03026	-0.06157
Z003E0195	0.51286	0.69501	0.57249	0.6322	0.57935	0.57438	0.65268	0.61737	0.5346	0.56142
Z003E0196	0.25332	0.1254	0.14206	0.09246	0.08674	0.1421	0.0729	0.18335	0.18436	0.15397
Z003E0197	0.63229	0.62915	0.64861	0.6795	0.65156	0.6467	0.57687	0.68911	0.60277	0.65704
Z003E0198	-0.01145	-0.20287	-0.11536	-0.08348	-0.14482	-0.09106	-0.07302	-0.04542	-0.04622	-0.105
Z003E0199	-0.56764	-0.57446	-0.5526	-0.58214	-0.55918	-0.55552	-0.6288	-0.60066	-0.60201	-0.544
Z003E0200	0.40802	0.38492	0.36254	0.38789	0.38565	0.41305	0.48913	0.45568	0.37183	0.3999
Z004E0001	-0.26263	-0.24819	-0.22065	-0.25022	-0.15576	-0.22134	-0.2152	-0.17562	-0.26525	-0.23424
Z004E0002	-0.61778	-0.703	-0.58952	-0.53328	-0.59334	-0.59181	-0.50493	-0.54956	-0.59249	-0.57947
Z004E0003	0.12047	0.08381	0.15453	0.08016	0.08403	0.10659	0.15351	0.14585	0.06311	0.11816
Z004E0004	-0.89825	-1.02392	-0.89443	-0.82989	-0.89564	-0.89375	-0.80785	-0.92721	-0.85802	-0.90607
Z004E0005	-0.22024	-0.11598	-0.22437	-0.25007	-0.28162	-0.22205	-0.1517	-0.1814	-0.26281	-0.21011
Z004E0006	-0.29134	-0.32575	-0.35285	-0.32733	-0.2422	-0.30437	-0.28902	-0.30578	-0.26083	-0.29226
Z004E0008	-0.14576	-0.13713	-0.15929	-0.212	-0.15879	-0.16115	-0.08455	-0.12126	-0.20438	-0.14972
Z004E0009	-0.1756	-0.09883	-0.12703	-0.10844	-0.08296	-0.08063	-0.00482	-0.11967	-0.04364	-0.09333
Z004E0010	-0.42756	-0.28165	-0.35668	-0.35557	-0.31621	-0.32097	-0.27497	-0.27684	-0.3196	-0.3108
Z004E0011	-0.53207	-0.60788	-0.44792	-0.46329	-0.43921	-0.4992	-0.53637	-0.54426	-0.45995	-0.48669
Z004E0012	-0.04473	-0.02006	-0.02877	-0.10679	-0.0415	-0.05265	-0.13026	-0.00979	-0.00856	-0.0666
Z004E0013	-0.30344	-0.16283	-0.19502	-0.25274	-0.25097	-0.19666	-0.12058	-0.24212	-0.24184	-0.2089
Z004E0014	-0.59732	-0.53173	-0.50838	-0.49974	-0.55673	-0.5583	-0.62718	-0.51993	-0.60128	-0.57017
Z004E0015	-0.38176	-0.40263	-0.33173	-0.34261	-0.38021	-0.38177	-0.31061	-0.34203	-0.42448	-0.38156
Z004E0016	-0.30705	-0.37901	-0.41086	-0.33029	-0.36577	-0.36546	-0.43449	-0.40819	-0.40665	-0.35332
Z004E0017	-0.69363	-0.68726	-0.58976	-0.54469	-0.64923	-0.5911	-0.66733	-0.62706	-0.54834	-0.57922
Z004E0018	-0.45012	-0.27178	-0.35077	-0.43317	-0.42453	-0.40196	-0.47648	-0.44604	-0.44532	-0.4138
Z004E0019	-0.18327	-0.09624	-0.08355	-0.14056	-0.14152	-0.08493	-0.01179	-0.04112	-0.12915	-0.07422
Z004E0020	-0.37391	-0.37484	-0.30428	-0.41159	-0.34571	-0.35623	-0.42309	-0.31497	-0.40466	-0.34562
Z004E0021	-0.37925	-0.53492	-0.46471	-0.36672	-0.41199	-0.41656	-0.48665	-0.46445	-0.45719	-0.40562
Z004E0022	-0.91416	-1.09343	-0.97762	-1.03247	-1.03095	-0.97667	-0.92749	-0.93014	-0.97738	-0.99055
Z004E0023	-0.65934	-0.69682	-0.72309	-0.69611	-0.64463	-0.6747	-0.59795	-0.7177	-0.63211	-0.66184
Z004E0024	-0.25573	-0.30986	-0.25231	-0.23224	-0.26332	-0.20174	-0.25272	-0.15918	-0.15878	-0.19118
Z004E0025	-0.55173	-0.48143	-0.50861	-0.44839	-0.5669	-0.50802	-0.42357	-0.55389	-0.46842	-0.51959
Z004E0026	-0.45818	-0.44465	-0.37416	-0.38815	-0.3636	-0.42635	-0.34619	-0.46971	-0.38968	-0.41301
Z004E0027	-0.89423	-1.02748	-1.00163	-1.02755	-0.94488	-1.00372	-1.07552	-1.0457	-0.96339	-0.99238
Z004E0028	-0.66348	-0.74025	-0.70887	-0.67257	-0.64797	-0.7108	-0.78478	-0.6667	-0.67361	-0.72522
Z004E0029	-0.6011	-0.66	-0.54956	-0.5771	-0.55618	-0.55165	-0.6298	-0.59907	-0.51211	-0.54005
Z004E0030	-0.17844	0.01639	-0.11153	-0.13898	-0.10589	-0.1111	-0.19769	-0.15635	-0.1502	-0.12442
Z004E0031	-0.99792	-0.81354	-0.93949	-0.99245	-0.9955	-0.94055	-0.90642	-0.90102	-0.98332	-0.92957
Z004E0032	-0.64303	-0.53515	-0.68155	-0.66246	-0.66502	-0.63222	-0.70091	-0.58775	-0.59142	-0.64576
Z004E0033	-0.50143	-0.35681	-0.39271	-0.3672	-0.34158	-0.39843	-0.47344	-0.4441	-0.40175	-0.38696
Z004E0034	-0.61702	-0.5797	-0.5751	-0.60047	-0.63346	-0.57359	-0.65197	-0.60602	-0.52827	-0.56112
Z004E0035	-0.58389	-0.68133	-0.64854	-0.72399	-0.63539	-0.69819	-0.60927	-0.65684	-0.65915	-0.68668
Z004E0036	-0.33736	-0.35021	-0.28958	-0.2512	-0.34646	-0.28756	-0.37233	-0.24595	-0.24382	-0.30155
Z004E0037	-0.38167	-0.31446	-0.44298	-0.41224	-0.4418	-0.44477	-0.5116	-0.41467	-0.48394	-0.4326
Z004E0038	-0.5665	-0.56003	-0.6704	-0.69609	-0.60988	-0.67289	-0.58671	-0.71923	-0.71668	-0.65957
Z004E0039	-0.24047	-0.43269	-0.25798	-0.27572	-0.27918	-0.30989	-0.2531	-0.26864	-0.35737	-0.29813
Z004E0040	-0.45843	-0.69909	-0.52129	-0.51215	-0.50399	-0.57276	-0.57935	-0.53078	-0.61644	-0.58646
Z004E0042	-0.26619	-0.33943	-0.22808	-0.28534	-0.16747	-0.2313	-0.26365	-0.23088	-0.19274	-0.21955
Z004E0043	-0.48552	-0.58534	-0.52746	-0.56696	-0.52612	-0.52907	-0.60106	-0.48836	-0.54475	-0.54258
Z004E0044	-0.65687	-0.50608	-0.5433	-0.57717	-0.48737	-0.54805	-0.61955	-0.59388	-0.59539	-0.53583
Z004E0045	-0.74043	-0.50396	-0.68391	-0.57794	-0.69519	-0.63415	-0.59453	-0.59099	-0.67224	-0.64687
Z004E0046	-0.64335	-0.65101	-0.49147	-0.56937	-0.59292	-0.53896	-0.61078	-0.49798	-0.50065	-0.5524
Z004E0047	-0.68129	-0.70403	-0.69433	-0.65459	-0.68751	-0.6929	-0.77385	-0.66195	-0.64533	-0.68148
Z004E0048	-0.69462	-0.78069	-0.80307	-0.82723	-0.85924	-0.80223	-0.72055	-0.84947	-0.84228	-0.79005
Z004E0049	-0.75252	-0.67134	-0.73133	-0.70789	-0.71201	-0.68054	-0.6683	-0.63864	-0.63672	-0.6684
Z004E0050	-0.48135	-0.56605	-0.5847	-0.49382	-0.54049	-0.53579	-0.45448	-0.49471	-0.49681	-0.52396
Z004E0051	-0.28066	-0.39229	-0.2376	-0.21624	-0.20788	-0.27178	-0.33469	-0.22896	-0.31939	-0.2861
Z004E0052	-0.58566	-0.4562	-0.4862	-0.45772	-0.48117	-0.48707	-0.464	-0.44566	-0.52986	-0.50028
Z004E0053	-0.52412	-0.54554	-0.5235	-0.49107	-0.53064	-0.527	-0.44101	-0.57191	-0.49276	-0.52683
Z004E0054	-0.83428	-0.93434	-0.88682	-0.91335	-0.85999	-0.88631	-0.95351	-0.84469	-0.8456	-0.8757
Z004E0056	-0.61736	-0.57075	-0.64369	-0.56492	-0.53732	-0.59917	-0.67158	-0.55919	-0.64133	-0.58868
Z004E0057	-0.56629	-0.55794	-0.58208	-0.55389	-0.52177	-0.58718	-0.65754	-0.54671	-0.62996	-0.58831
Z004E0058	-0.28356	-0.22047	-0.15201	-0.22876	-0.20328	-0.20343	-0.27789	-0.25195	-0.25051	-0.19025
Z004E0059	-0.54272	-0.48766	-0.53671	-0.47378	-0.53102	-0.53512	-0.57313	-0.50867	-0.48842	-0.5236
Z004E0060	-0.49823	-0.49578	-0.56138	-0.48254	-0.45385	-0.51735	-0.43861	-0.55935	-0.56103	-0.53029
Z004E0061	-0.76553	-0.94559	-0.87811	-0.8622	-0.83393	-0.83056	-0.89403	-0.78233	-0.78952	-0.84468
Z004E0062	0.06089	-0.01325	0.05229	0.04441	0.11074	0.10172	0.03437	0.14663	0.061	0.08807
Z004E0063	-0.40537	-0.44295	-0.32905	-0.35515	-0.38209	-0.32665	-0.40158	-0.28487	-0.2861	-0.34075
Z004E0064	-0.1062	-0.16759	-0.14535	-0.17146	-0.17022	-0.14579	-0.22331	-0.18788	-0.10604	-0.15979
Z004E0065	-0.4855	-0.34389	-0.46938	-0.52774	-0.46577	-0.47133	-0.39301	-0.51291	-0.5154	-0.48396
Z004E0066	-0.48801	-0.62414	-0.49723	-0.48218	-0.43271	-0.50019	-0.57324	-0.54456	-0.54427	-0.51349
Z004E0067	-0.86698	-0.83267	-0.8548	-0.88339	-0.85061	-0.85355	-0.91996	-0.89152	-0.81527	-0.86704
Z004E0068	-0.49024	-0.38019	-0.50373	-0.54351	-0.51759	-0.50158	-0.42852	-0.45638	-0.4573	-0.51448
Z004E0069	-0.39374	-0.44916	-0.38405	-0.48067	-0.42679	-0.43198	-0.50974	-0.45024	-0.39141	-0.42059
Z004E0070	-0.37597	-0.53806	-0.42035	-0.44585	-0.44606	-0.41976	-0.48818	-0.37996	-0.46603	-0.43399
Z004E0071	-0.19894	-0.20822	-0.09023	-0.04529	-0.08215	-0.09126	-0.1643	-0.1368	-0.13603	-0.1046
Z004E0072	-0.80952	-0.78222	-0.70938	-0.67745	-0.71305	-0.71269	-0.66852	-0.67208	-0.76083	-0.70144
Z004E0073	-1.11571	-0.9392	-1.07748	-1.13362	-1.08312	-1.07929	-1.00488	-1.03462	-1.03594	-1.06669
Z004E0074	-0.01646	-0.00503	-0.02849	-0.06005	0.03035	-0.02848	-0.09439	0.01746	0.01211	-0.04222
Z004E0075	0.15076	0.12987	0.16341	0.05828	0.12582	0.11298	0.19567	0.15416	0.06553	0.09867
Z004E0076	-0.34462	-0.50996	-0.34693	-0.35544	-0.45153	-0.39422	-0.43171	-0.35753	-0.3534	-0.38306
Z004E0077	-0.80848	-0.70853	-0.73363	-0.76488	-0.73822	-0.73499	-0.8041	-0.69608	-0.77986	-0.72356
Z004E0078	-0.47067	-0.29472	-0.46929	-0.44729	-0.47259	-0.41961	-0.34819	-0.37736	-0.45805	-0.43274
Z004E0079	-0.61765	-0.49734	-0.62528	-0.6753	-0.65388	-0.62451	-0.70834	-0.66757	-0.58106	-0.63693
Z004E0080	-0.703	-0.57154	-0.64741	-0.65801	-0.60501	-0.60179	-0.55284	-0.56019	-0.64802	-0.59086
Z004E0081	-0.73241	-0.68234	-0.72606	-0.66598	-0.73434	-0.7277	-0.68014	-0.73054	-0.77348	-0.71554
Z004E0082	-0.45973	-0.42102	-0.40654	-0.45601	-0.45995	-0.40592	-0.33403	-0.36737	-0.44731	-0.39391
Z004E0083	-0.25855	-0.32669	-0.33452	-0.3007	-0.30634	-0.30492	-0.37539	-0.26385	-0.26555	-0.29399
Z004E0084	-0.8101	-0.85488	-0.8306	-0.76481	-0.83121	-0.83094	-0.78843	-0.78957	-0.7889	-0.81867
Z004E0085	-0.4374	-0.35167	-0.33038	-0.38481	-0.3355	-0.3322	-0.40823	-0.29179	-0.37984	-0.32088
Z004E0086	-0.79496	-0.61442	-0.73867	-0.69798	-0.68	-0.73816	-0.82033	-0.70001	-0.69569	-0.72656
Z004E0087	-0.91357	-0.90766	-0.92672	-0.89164	-0.93159	-0.92907	-1.0069	-0.97632	-0.97301	-0.94135
Z004E0088	-0.93649	-1.01351	-0.9328	-0.94171	-0.98286	-0.98332	-1.02014	-0.95196	-1.03099	-0.97118
Z004E0089	-0.24999	-0.33502	-0.17194	-0.18377	-0.27508	-0.22047	-0.29243	-0.19134	-0.26436	-0.20886
Z004E0090	-0.47408	-0.45411	-0.53495	-0.43568	-0.54146	-0.48495	-0.55743	-0.44848	-0.52049	-0.47287
Z004E0091	-0.68649	-0.52348	-0.60587	-0.70591	-0.67765	-0.65499	-0.59044	-0.6986	-0.6132	-0.66728
Z004E0092	-0.41145	-0.60283	-0.47921	-0.44341	-0.41776	-0.48016	-0.41975	-0.438	-0.44161	-0.46783
Z004E0093	0.18679	-0.02435	0.09794	0.04455	0.15916	0.09658	0.18239	0.13167	0.13554	0.10704
Z004E0094	-0.79149	-0.77616	-0.80105	-0.77077	-0.73793	-0.80463	-0.87745	-0.76399	-0.84592	-0.8178
Z004E0095	-0.7214	-0.7631	-0.79345	-0.71019	-0.75271	-0.74641	-0.80352	-0.70187	-0.70582	-0.74797
Z004E0096	-0.82802	-0.87709	-0.85913	-0.86252	-0.86499	-0.85909	-0.94012	-0.8475	-0.81745	-0.84751
Z004E0097	-0.14752	-0.22959	-0.24289	-0.15512	-0.13381	-0.19582	-0.11697	-0.23838	-0.19983	-0.20855
Z004E0098	0.04292	0.10736	0.10324	0.11883	0.18199	0.15078	0.08479	0.19176	0.10715	0.16131
Z004E0099	-0.15943	-0.16498	-0.09755	-0.07941	-0.04127	-0.04868	-0.11898	-0.09261	-0.09189	-0.06203
Z004E0100	-0.22294	-0.3472	-0.26681	-0.24485	-0.22176	-0.21936	-0.12905	-0.26546	-0.26758	-0.2072
Z004E0101	-0.67675	-0.64759	-0.63665	-0.62481	-0.63279	-0.63848	-0.7106	-0.68074	-0.59703	-0.63796
Z004E0102	-0.01624	-0.16387	-0.03918	-0.00545	-0.03117	-0.0395	0.04491	0.00295	-0.08387	-0.0417
Z004E0103	-0.36106	-0.44783	-0.51835	-0.41133	-0.49428	-0.47135	-0.49819	-0.44263	-0.51035	-0.46026
Z004E0104	-0.49474	-0.42178	-0.54665	-0.57618	-0.60622	-0.54933	-0.47176	-0.59555	-0.59144	-0.53715
Z004E0105	-0.54267	-0.71217	-0.69863	-0.7017	-0.64566	-0.6507	-0.72342	-0.69235	-0.60596	-0.63979
Z004E0106	-0.2475	-0.05977	-0.18621	-0.24387	-0.24739	-0.18781	-0.11707	-0.22924	-0.23272	-0.20082
Z004E0107	-0.39068	-0.34774	-0.28021	-0.3272	-0.22499	-0.28483	-0.35629	-0.33026	-0.33279	-0.27311
Z004E0108	-0.33325	-0.39474	-0.3263	-0.2898	-0.22111	-0.27879	-0.34661	-0.23732	-0.32261	-0.26829
Z004E0109	-0.37654	-0.45568	-0.43801	-0.37733	-0.49306	-0.43713	-0.49998	-0.39353	-0.39422	-0.44909
Z004E0110	-0.62387	-0.52812	-0.51734	-0.48776	-0.57561	-0.51887	-0.60056	-0.4751	-0.5612	-0.53288
Z004E0111	-0.23489	-0.19403	-0.20129	-0.19511	-0.28277	-0.22614	-0.26167	-0.18651	-0.26866	-0.23943
Z004E0112	-0.40846	-0.21825	-0.34647	-0.37249	-0.34229	-0.34546	-0.43062	-0.38909	-0.30219	-0.35879
Z004E0113	-0.43505	-0.45435	-0.48901	-0.54602	-0.54704	-0.49007	-0.51769	-0.44803	-0.44905	-0.4784
Z004E0114	-0.51333	-0.32332	-0.4535	-0.50706	-0.51465	-0.4553	-0.42654	-0.50156	-0.49746	-0.44381
Z004E0115	-0.12594	0.11072	0.01066	-0.04416	-0.00883	-0.01519	-0.09158	-0.06132	0.0261	-0.00302
Z004E0116	-0.66524	-0.73925	-0.63449	-0.6911	-0.6602	-0.6346	-0.55105	-0.58961	-0.59231	-0.62304
Z004E0117	-0.24281	-0.10691	-0.13605	-0.07793	-0.0766	-0.13745	-0.17364	-0.10832	-0.09719	-0.1264
Z004E0118	-0.19038	-0.15604	-0.19796	-0.25474	-0.25416	-0.19949	-0.27736	-0.16062	-0.23666	-0.18823
Z004E0120	-0.16445	-0.30501	-0.17988	-0.13951	-0.18043	-0.18135	-0.25825	-0.22857	-0.22534	-0.19364
Z004E0121	-0.57683	-0.5601	-0.62801	-0.66033	-0.63487	-0.63217	-0.6971	-0.67729	-0.67884	-0.62006
Z004E0122	-0.23992	-0.36833	-0.34879	-0.40079	-0.4079	-0.3506	-0.34695	-0.396	-0.39285	-0.33805
Z004E0123	-0.05829	-0.18207	-0.05538	-0.03668	-0.10822	-0.05482	-0.07131	-0.06665	-0.0997	-0.0684
Z004E0124	-0.50906	-0.43775	-0.4744	-0.41685	-0.53368	-0.47582	-0.54676	-0.51065	-0.43272	-0.46369
Z004E0125	-0.44757	-0.42797	-0.46123	-0.46672	-0.41724	-0.41273	-0.48717	-0.36544	-0.37162	-0.42553
Z004E0126	-0.70511	-0.92924	-0.81458	-0.84083	-0.86792	-0.81398	-0.87902	-0.78118	-0.85289	-0.80244
Z004E0127	-0.39541	-0.51971	-0.40913	-0.35845	-0.40071	-0.40967	-0.48081	-0.45749	-0.36537	-0.39716
Z004E0128	-0.38562	-0.45767	-0.43963	-0.40419	-0.43679	-0.44193	-0.50666	-0.48688	-0.40025	-0.42867
Z004E0129	-0.52589	-0.55212	-0.52137	-0.46573	-0.4622	-0.52376	-0.43562	-0.47892	-0.56994	-0.53672
Z004E0130	-0.35776	-0.27531	-0.39944	-0.43911	-0.45917	-0.39872	-0.36439	-0.44121	-0.35747	-0.41194
Z004E0131	-0.36101	-0.36636	-0.25341	-0.28566	-0.3082	-0.25462	-0.32466	-0.21484	-0.29964	-0.24431
Z004E0132	-0.28577	-0.32935	-0.30146	-0.32962	-0.29912	-0.3034	-0.2239	-0.25997	-0.34714	-0.31564
Z004E0133	-0.06133	-0.06779	-0.09362	-0.05921	-0.09598	-0.0946	-0.15093	-0.05393	-0.13433	-0.10793
Z004E0134	-0.48005	-0.64348	-0.52627	-0.57909	-0.51807	-0.52686	-0.44839	-0.56872	-0.48739	-0.54062
Z004E0135	-0.09952	-0.17882	-0.20556	-0.17171	-0.19905	-0.20646	-0.27616	-0.16675	-0.2447	-0.19597
Z004E0136	-0.22009	-0.1015	-0.1308	-0.16125	-0.12315	-0.13118	-0.20489	-0.1788	-0.1735	-0.14383
Z004E0137	-0.68838	-0.71649	-0.79402	-0.74229	-0.75624	-0.74887	-0.81368	-0.79213	-0.7494	-0.73709
Z004E0138	-0.4053	-0.50091	-0.56431	-0.54506	-0.52049	-0.51928	-0.43221	-0.56409	-0.56367	-0.50739
Z004E0139	-0.22372	-0.08288	-0.16668	-0.1498	-0.12837	-0.11869	-0.19674	-0.16103	-0.07773	-0.13181
Z004E0140	-0.62398	-0.70767	-0.53444	-0.55211	-0.52226	-0.5865	-0.50842	-0.6011	-0.63375	-0.59942
Z004E0141	-0.48421	-0.44461	-0.4465	-0.42898	-0.4705	-0.47364	-0.51804	-0.521	-0.51863	-0.46239
Z004E0142	-0.5122	-0.47463	-0.45835	-0.47881	-0.45544	-0.45573	-0.54109	-0.49987	-0.41645	-0.4688
Z004E0143	-0.85699	-0.93544	-0.96391	-1.02164	-0.93424	-0.96687	-1.0388	-1.00813	-0.9256	-0.9804
Z004E0144	-0.88406	-0.80836	-0.93934	-0.99496	-0.9988	-0.93892	-1.01291	-0.90315	-0.89611	-0.95228
Z004E0145	-0.97145	-0.83046	-0.81596	-0.8354	-0.83494	-0.86755	-0.93973	-0.82821	-0.82943	-0.8566
Z004E0146	0.05903	0.19752	0.16841	0.15036	0.1675	0.16615	0.12961	0.20624	0.12153	0.15314
Z004E0147	-0.71409	-0.76823	-0.66043	-0.71584	-0.60025	-0.66288	-0.74117	-0.62148	-0.62214	-0.65283
Z004E0148	0.06004	-0.08084	-0.00757	0.07837	0.03812	0.04085	-0.00955	0.07605	0.00004	0.02799
Z004E0149	0.08648	0.07046	0.09009	0.03598	0.06177	0.09015	0.01853	0.13199	0.04585	0.10067
Z004E0150	-0.33763	-0.28025	-0.40286	-0.3651	-0.40591	-0.40511	-0.36643	-0.44933	-0.36338	-0.41618
Z004E0151	-0.34532	-0.30577	-0.33655	-0.39396	-0.39317	-0.33627	-0.28891	-0.29436	-0.37933	-0.34962
Z004E0152	-0.57398	-0.53263	-0.55922	-0.52585	-0.50003	-0.56156	-0.63827	-0.60471	-0.52069	-0.57438
Z004E0153	-0.45494	-0.4344	-0.55807	-0.60922	-0.56599	-0.56023	-0.63585	-0.60812	-0.60175	-0.54708
Z004E0154	-0.585	-0.48871	-0.47657	-0.44384	-0.47399	-0.47913	-0.55702	-0.52283	-0.44024	-0.46779
Z004E0155	-0.48631	-0.65301	-0.53123	-0.46843	-0.58994	-0.53161	-0.60245	-0.57037	-0.57465	-0.52053
Z004E0156	-0.35553	-0.36091	-0.39028	-0.44508	-0.38478	-0.39162	-0.46059	-0.36295	-0.35148	-0.38126
Z004E0157	-0.72849	-0.59542	-0.63077	-0.59724	-0.63604	-0.63044	-0.57832	-0.58872	-0.58889	-0.64286
Z004E0158	-0.68037	-0.7006	-0.67151	-0.75064	-0.75401	-0.69807	-0.62555	-0.74239	-0.65576	-0.68616
Z004E0159	-0.67054	-0.53303	-0.56519	-0.60188	-0.57096	-0.56903	-0.48825	-0.52784	-0.61396	-0.5578
Z004E0160	-0.03539	-0.12704	-0.06753	0.01513	-0.04159	-0.01864	-0.06241	0.02498	-0.01545	-0.03298
Z004E0161	-0.3242	-0.41728	-0.43774	-0.40163	-0.41392	-0.43883	-0.51259	-0.47131	-0.39771	-0.45194
Z004E0162	-0.75361	-0.51823	-0.59514	-0.58366	-0.58279	-0.64381	-0.71965	-0.60335	-0.60345	-0.65608
Z004E0163	-0.23576	-0.42859	-0.29985	-0.32518	-0.30014	-0.3002	-0.20804	-0.30693	-0.30523	-0.28794
Z004E0164	-0.2198	-0.33718	-0.21239	-0.18445	-0.15696	-0.21693	-0.28362	-0.21731	-0.26557	-0.21524
Z004E0165	-0.50014	-0.36685	-0.39962	-0.4576	-0.34575	-0.40266	-0.47905	-0.45048	-0.44716	-0.3908
Z004E0166	-0.20816	-0.27994	-0.26868	-0.23299	-0.26373	-0.26801	-0.29841	-0.22462	-0.22312	-0.25575
Z004E0167	-0.86037	-0.75685	-0.87065	-0.82392	-0.84262	-0.87419	-0.83656	-0.91789	-0.91773	-0.88626
Z004E0168	-0.14094	-0.22848	-0.18042	-0.2095	-0.17318	-0.18223	-0.09864	-0.22907	-0.22534	-0.17096
Z004E0169	-0.72999	-0.65044	-0.68148	-0.64619	-0.68681	-0.68195	-0.76174	-0.64296	-0.6405	-0.69499
Z004E0170	0.2038	0.13395	0.09832	0.10863	0.1533	0.1462	0.10578	0.10465	0.19155	0.15769
Z004E0171	-0.4482	-0.57896	-0.50561	-0.52293	-0.54739	-0.55833	-0.59702	-0.59546	-0.60198	-0.57145
Z004E0172	-0.77605	-0.53718	-0.67073	-0.6345	-0.66539	-0.66987	-0.59231	-0.64058	-0.62681	-0.65708
Z004E0173	0.31388	0.24629	0.38617	0.39988	0.37391	0.36182	0.43849	0.4014	0.40242	0.37252
Z004E0174	-0.37754	-0.55217	-0.39479	-0.38851	-0.45574	-0.4278	-0.38188	-0.39165	-0.47236	-0.41645
Z004E0175	-0.07699	-0.14761	-0.07589	0.00586	0.03099	-0.03065	-0.09061	-0.07316	0.00747	-0.04467
Z004E0176	-0.34349	-0.25792	-0.42962	-0.33199	-0.39049	-0.38365	-0.46228	-0.43186	-0.42458	-0.37162
Z004E0177	-0.86799	-0.72609	-0.76518	-0.81685	-0.82169	-0.76304	-0.71914	-0.72445	-0.7213	-0.75077
Z004E0178	-0.48672	-0.37669	-0.40576	-0.37045	-0.39878	-0.40576	-0.36465	-0.44997	-0.36496	-0.41891
Z004E0179	-0.43552	-0.51432	-0.40502	-0.34641	-0.45489	-0.4047	-0.31928	-0.36072	-0.36114	-0.41699
Z004E0180	-0.43456	-0.37926	-0.36084	-0.42133	-0.36309	-0.36511	-0.40411	-0.32036	-0.41208	-0.37814
Z004E0181	-0.38885	-0.53417	-0.46413	-0.44885	-0.40398	-0.41602	-0.47611	-0.37009	-0.45717	-0.43019
Z004E0182	-0.64131	-0.6054	-0.54337	-0.55566	-0.64873	-0.59348	-0.52921	-0.63741	-0.55344	-0.60605
Z004E0183	0.06226	-0.00281	0.11826	0.06312	0.1742	0.11491	0.0355	0.06862	0.06799	0.12525
Z004E0184	-0.67098	-0.75708	-0.65103	-0.60154	-0.67647	-0.65175	-0.73257	-0.69809	-0.60719	-0.64072
Z004E0185	-0.57598	-0.51533	-0.54312	-0.45235	-0.56178	-0.50142	-0.42506	-0.54726	-0.54235	-0.48856
Z004E0186	-0.31254	-0.22779	-0.25357	-0.28632	-0.19402	-0.25755	-0.18317	-0.303	-0.30142	-0.25848
Z004E0187	-0.65744	-0.64596	-0.6612	-0.65261	-0.64814	-0.71215	-0.77422	-0.70936	-0.75715	-0.72408
Z004E0188	-0.9215	-0.74878	-0.83283	-0.84771	-0.85964	-0.88405	-0.90451	-0.9292	-0.84295	-0.87052
Z004E0189	-0.80503	-0.92455	-0.7654	-0.75738	-0.80264	-0.81672	-0.88914	-0.78888	-0.85569	-0.80587
Z004E0190	-0.77519	-0.79925	-0.68774	-0.7687	-0.73746	-0.73983	-0.8092	-0.69734	-0.70197	-0.7282
Z004E0191	-0.20753	-0.17563	-0.12903	-0.13371	-0.08673	-0.15176	-0.22927	-0.19744	-0.19864	-0.16456
Z004E0192	-0.11633	0.02969	-0.15189	-0.13538	-0.16523	-0.10318	-0.17693	-0.05709	-0.05884	-0.11708
Z004E0193	-0.55567	-0.46716	-0.49297	-0.52652	-0.43737	-0.49755	-0.57707	-0.54393	-0.54214	-0.48735
Z004E0194	-0.8812	-0.86805	-0.84888	-0.81859	-0.85385	-0.85195	-0.77382	-0.83552	-0.89569	-0.86364
Z004E0195	-0.47157	-0.58214	-0.469	-0.43316	-0.46594	-0.46894	-0.41791	-0.51447	-0.42913	-0.45681
Z004E0196	-0.93688	-0.85948	-0.92756	-0.93883	-0.82312	-0.88295	-0.79727	-0.88846	-0.93116	-0.87207
Z004E0197	-0.66549	-0.68814	-0.71007	-0.73923	-0.64831	-0.71092	-0.62932	-0.67807	-0.67048	-0.72487
Z004E0198	-0.5313	-0.40562	-0.43008	-0.37109	-0.43306	-0.42943	-0.3525	-0.38875	-0.472	-0.44228
Z004E0199	-0.47423	-0.56452	-0.58389	-0.56688	-0.52774	-0.58487	-0.65413	-0.61765	-0.54319	-0.58589
Z004E0200	-0.68085	-0.77625	-0.79379	-0.75531	-0.79992	-0.79529	-0.7505	-0.84357	-0.83798	-0.78276
Z005E0001	0.92709	0.96873	0.85223	0.82078	0.91339	0.85059	0.83844	0.8967	0.80915	0.83692
Z005E0003	-0.12374	-0.1206	-0.07937	-0.04912	-0.07431	-0.0799	-0.14959	-0.03774	-0.12222	-0.09337
Z005E0004	-0.1398	-0.07245	-0.05635	-0.0683	-0.16033	-0.10405	-0.04925	-0.15009	-0.06273	-0.11496
Z005E0005	0.07786	0.12142	0.09227	0.12752	0.03238	0.09068	0.12693	0.04181	0.05142	0.10205
Z005E0006	-0.15926	0.0193	-0.10573	-0.06609	-0.1078	-0.1053	-0.15685	-0.06494	-0.06324	-0.11826
Z005E0007	0.00516	-0.12868	-0.01422	0.02047	-0.00739	-0.01322	-0.07807	0.02533	-0.05593	-0.00246
Z005E0008	0.34808	0.4854	0.4506	0.48704	0.39204	0.45063	0.52509	0.40342	0.49099	0.46295
Z005E0009	0.01548	0.16023	0.02968	-0.02602	-0.03161	0.02782	0.10549	-0.01786	-0.01579	0.04047
Z005E0010	0.28679	0.30368	0.32661	0.38156	0.32524	0.323	0.25088	0.35639	0.27885	0.31008
Z005E0011	0.32704	0.23482	0.17038	0.28178	0.22736	0.21976	0.23147	0.17412	0.18081	0.20745
Z005E0012	0.10852	0.04438	-0.02353	-0.02914	0.01883	0.02386	-0.0389	0.0641	-0.01996	0.03539
Z005E0013	0.08644	0.09201	0.02228	0.13124	0.07523	0.072	0.13301	0.02716	0.03177	0.05913
Z005E0014	0.31728	0.37804	0.30634	0.31906	0.25292	0.25661	0.22783	0.29618	0.29628	0.26981
Z005E0015	-0.49093	-0.55436	-0.40057	-0.47871	-0.50281	-0.45078	-0.52166	-0.49697	-0.41048	-0.43844
Z005E0016	-0.02459	-0.22712	-0.07605	-0.03664	-0.08811	-0.09996	-0.16224	-0.06367	-0.14219	-0.08888
Z005E0017	-0.38691	-0.28252	-0.39846	-0.44823	-0.33473	-0.39792	-0.32502	-0.35345	-0.39788	-0.41065
Z005E0018	0.28205	0.24746	0.17656	0.23607	0.18032	0.17594	0.10394	0.21778	0.13779	0.16233
Z005E0019	-0.36303	-0.32199	-0.35026	-0.28541	-0.40436	-0.34783	-0.27012	-0.39297	-0.30347	-0.35926
Z005E0020	-0.08237	-0.02759	-0.00718	-0.05041	0.0562	-0.00758	-0.0828	-0.04762	-0.05572	-0.02104
Z005E0021	0.86795	0.62236	0.7549	0.78888	0.7525	0.75074	0.68164	0.70588	0.70321	0.73751
Z005E0022	1.09795	1.19063	1.07911	1.11514	1.07276	1.07791	1.16298	1.11785	1.03119	1.09041
Z005E0023	0.68748	0.60297	0.52845	0.63855	0.58493	0.57926	0.54751	0.62222	0.58623	0.56569
Z005E0024	0.71412	0.77143	0.59827	0.59119	0.63951	0.64462	0.66716	0.67753	0.60374	0.65651
Z005E0025	0.11692	0.03586	0.1178	0.13663	0.13395	0.06907	0.15322	0.10774	0.1069	0.08116
Z005E0027	0.08885	0.16696	0.08008	0.08317	0.02228	0.07984	-0.00354	0.03272	0.1253	0.09208
Z005E0028	-0.42763	-0.54931	-0.38046	-0.39578	-0.42194	-0.42849	-0.3422	-0.3844	-0.39106	-0.4422
Z005E0029	0.12706	0.03545	0.18778	0.22781	0.13883	0.16321	0.24087	0.11446	0.11727	0.15102
Z005E0032	-0.10597	-0.12474	-0.09869	-0.1974	-0.15261	-0.14762	-0.22661	-0.19605	-0.1419	-0.16031
Z005E0033	-0.01615	0.09957	-0.03419	-0.08642	-0.09808	-0.0336	-0.05191	-0.0764	0.00932	-0.02098
Z005E0034	-0.06378	0.01366	0.03051	-0.04473	-0.07496	-0.01603	0.06155	-0.06141	0.02404	-0.02809
Z005E0035	0.12446	0.11113	0.22532	0.1954	0.28748	0.22554	0.19488	0.26796	0.26256	0.2305
Z005E0036	0.46468	0.50271	0.38343	0.35668	0.38147	0.3818	0.46387	0.33988	0.42179	0.37061
Z005E0037	-0.61843	-0.82894	-0.71538	-0.77084	-0.7202	-0.71789	-0.78454	-0.675	-0.67806	-0.70693
Z005E0038	0.38575	0.29731	0.22425	0.33493	0.32966	0.27312	0.20812	0.31457	0.31932	0.28428
Z005E0039	-0.84345	-1.03945	-0.91282	-0.87734	-0.90341	-0.91148	-0.81917	-0.86511	-0.87238	-0.92486
Z005E0040	-0.14314	0.04733	-0.08356	-0.02526	-0.13973	-0.08588	-0.12843	-0.04933	-0.12562	-0.07402
Z005E0042	-0.18667	-0.25525	-0.28149	-0.17961	-0.29015	-0.23166	-0.302	-0.1931	-0.23068	-0.22024
Z005E0043	0.5051	0.55342	0.56657	0.58117	0.59025	0.61326	0.54375	0.65566	0.57042	0.62357
Z005E0044	-0.52683	-0.48674	-0.51899	-0.48726	-0.51717	-0.52075	-0.43663	-0.5662	-0.50409	-0.50875
Z005E0045	-0.017	0.06722	-0.0163	0.06345	-0.02961	0.03172	-0.04421	-0.01362	-0.00889	0.01872
Z005E0046	-0.08812	-0.27829	-0.1611	-0.09812	-0.14889	-0.16087	-0.22724	-0.12012	-0.11634	-0.15026
Z005E0047	-0.51846	-0.35987	-0.48024	-0.45024	-0.48378	-0.48337	-0.44178	-0.43875	-0.52749	-0.49585
Z005E0048	0.18228	0.27804	0.29079	0.26093	0.23527	0.29012	0.25015	0.33211	0.28819	0.30101
Z005E0049	0.4814	0.43351	0.54763	0.60361	0.55377	0.54599	0.47959	0.50769	0.58482	0.53292
Z005E0050	-0.58533	-0.57078	-0.49995	-0.51865	-0.49121	-0.55324	-0.47328	-0.5587	-0.59933	-0.54066
Z005E0051	-0.61011	-0.46978	-0.45116	-0.55813	-0.49026	-0.50159	-0.42102	-0.4622	-0.54736	-0.49047
Z005E0052	0.4021	0.23507	0.30464	0.3297	0.34698	0.35446	0.28467	0.38936	0.39611	0.36496
Z005E0053	-0.86108	-0.78109	-0.80852	-0.83757	-0.81381	-0.81018	-0.77736	-0.85323	-0.77069	-0.82388
Z005E0054	0.21123	0.29547	0.23667	0.17993	0.18077	0.23725	0.27851	0.28134	0.19584	0.22361
Z005E0055	0.38189	0.29464	0.32224	0.35823	0.29241	0.31954	0.39279	0.27501	0.27374	0.33249
Z005E0056	-0.17247	-0.02203	-0.01626	-0.00391	-0.1253	-0.06415	-0.14213	-0.11469	-0.02093	-0.05138
Z005E0057	-0.03289	-0.10729	-0.09054	-0.11764	-0.14977	-0.08943	-0.1609	-0.12939	-0.04753	-0.10198
Z005E0058	0.18867	0.05673	0.07757	0.11083	0.13291	0.07249	0.03601	0.03008	0.11269	0.08441
Z005E0059	-0.35823	-0.29718	-0.29266	-0.25919	-0.3174	-0.29277	-0.37381	-0.24925	-0.24835	-0.30619
Z005E0060	0.07629	0.22117	0.1316	0.2378	0.17255	0.17967	0.10436	0.2202	0.22449	0.19084
Z005E0061	-0.53549	-0.6112	-0.5397	-0.48092	-0.57232	-0.54175	-0.45818	-0.58593	-0.58529	-0.5291
Z005E0062	-0.25799	-0.24148	-0.21457	-0.20629	-0.20343	-0.26755	-0.34204	-0.31655	-0.31184	-0.26829
Z005E0063	-0.04265	0.19878	0.12342	0.01939	0.13123	0.0716	-0.0065	0.023	0.02389	0.08432
Z005E0064	0.06826	0.26429	0.13367	0.15874	0.07572	0.13377	0.21003	0.09033	0.17607	0.12278
Z005E0066	0.26181	0.17001	0.24775	0.26171	0.35968	0.29403	0.38392	0.34188	0.2489	0.28033
Z005E0067	-0.43045	-0.39058	-0.32541	-0.40175	-0.31433	-0.37573	-0.45555	-0.33475	-0.33596	-0.36497
Z005E0068	-0.04648	-0.14732	-0.18789	-0.12725	-0.17085	-0.16527	-0.08178	-0.16857	-0.20794	-0.15321
Z005E0069	-0.4959	-0.3695	-0.41894	-0.44806	-0.35971	-0.42067	-0.33881	-0.4663	-0.46642	-0.40821
Z005E0070	-0.29765	-0.3956	-0.32643	-0.31004	-0.27209	-0.28044	-0.35447	-0.32249	-0.28136	-0.29513
Z005E0071	0.17186	0.08928	0.11288	0.06285	0.17417	0.11147	0.03637	0.06898	0.15137	0.09942
Z005E0072	0.42832	0.41243	0.43176	0.44714	0.32647	0.38294	0.4605	0.33327	0.42473	0.39514
Z005E0073	0.5022	0.54085	0.53598	0.45689	0.51927	0.51165	0.56391	0.55261	0.55021	0.52275
Z005E0074	0.40076	0.37425	0.33294	0.32591	0.35175	0.35408	0.43366	0.31008	0.30822	0.3407
Z005E0075	-0.01843	-0.04923	-0.17359	-0.17534	-0.07094	-0.12563	-0.19913	-0.16908	-0.08179	-0.11384
Z005E0076	-0.53587	-0.6091	-0.5443	-0.55722	-0.58774	-0.5929	-0.66431	-0.63508	-0.5513	-0.60481
Z005E0077	0.07656	-0.06135	0.10455	0.09329	0.05483	0.05407	-0.01876	0.09192	0.09329	0.066
Z005E0078	-0.13679	-0.03378	-0.15736	-0.12003	-0.12564	-0.15592	-0.07751	-0.11268	-0.11312	-0.16842
Z005E0079	0.12179	0.23435	0.20706	0.24074	0.26106	0.2049	0.12561	0.15601	0.16141	0.21647
Z005E0080	-0.41252	-0.44328	-0.42714	-0.52941	-0.46801	-0.47545	-0.43095	-0.43319	-0.43279	-0.46459
Z005E0081	0.58174	0.55492	0.57147	0.62999	0.5154	0.56915	0.52218	0.52621	0.52986	0.55627
Z005E0082	0.63203	0.64096	0.55425	0.50202	0.52673	0.52697	0.45427	0.48163	0.48153	0.51483
Z005E0083	0.04149	0.21404	0.0335	0.11337	0.07269	0.07867	0.11728	0.04632	0.03885	0.09167
Z005E0084	0.22234	0.21253	0.2741	0.2621	0.16933	0.22554	0.30468	0.2668	0.26556	0.23743
Z005E0085	0.31558	0.42355	0.34996	0.43117	0.45724	0.39718	0.32399	0.43656	0.35482	0.39587
Z005E0087	0.32077	0.21536	0.38071	0.30045	0.30286	0.32951	0.29756	0.31865	0.28232	0.34071
Z005E0088	-0.27655	-0.28576	-0.32043	-0.3713	-0.37919	-0.32036	-0.27933	-0.34932	-0.27825	-0.30874
Z005E0089	-0.26484	-0.25804	-0.2442	-0.18655	-0.30004	-0.24566	-0.31129	-0.206	-0.28613	-0.23289
Z005E0090	-0.14566	-0.22849	-0.11265	-0.1671	-0.12138	-0.11472	-0.03247	-0.1588	-0.07971	-0.10259
Z005E0091	0.45592	0.57401	0.40317	0.42496	0.51258	0.45105	0.37748	0.49172	0.41284	0.46287
Z005E0092	0.38361	0.33062	0.35488	0.41585	0.36233	0.35648	0.3669	0.40268	0.39804	0.34312
Z005E0093	-0.12982	-0.11433	-0.08954	-0.12141	-0.09277	-0.09423	-0.01392	-0.13633	-0.14147	-0.08183
Z005E0094	-0.04142	-0.11809	-0.00219	-0.06066	0.05516	-0.00659	-0.07693	-0.04783	0.02951	0.00441
Z005E0095	-0.01098	0.16497	-0.00965	-0.01195	0.04179	0.03937	0.11523	-0.00388	0.08027	0.05147
Z005E0096	0.21173	0.20696	0.22475	0.26271	0.1703	0.22505	0.14362	0.26722	0.26635	0.21111
Z005E0097	0.48068	0.61876	0.54654	0.46991	0.55875	0.49688	0.5181	0.4546	0.53585	0.48566
Z005E0098	-0.51399	-0.51753	-0.3583	-0.44083	-0.34424	-0.40884	-0.48332	-0.36445	-0.37061	-0.42327
Z005E0099	0.21743	-0.01482	0.10331	0.13994	0.04952	0.10285	0.09653	0.14263	0.06283	0.11365
Z005E0100	-0.23793	-0.18058	-0.26006	-0.24188	-0.20431	-0.2115	-0.16714	-0.17029	-0.24993	-0.20143
Z005E0101	0.72691	0.63973	0.61477	0.69408	0.71799	0.65993	0.70815	0.62418	0.69945	0.64707
Z005E0102	0.10088	0.08702	0.2068	0.15359	0.2143	0.20644	0.2868	0.1606	0.15947	0.21798
Z005E0103	-0.43985	-0.38869	-0.47057	-0.54445	-0.57668	-0.51681	-0.5916	-0.56034	-0.47401	-0.52867
Z005E0104	-0.05056	0.02546	-0.06052	-0.00169	-0.05534	-0.061	-0.13818	-0.0188	-0.01284	-0.0503
Z005E0105	-0.52507	-0.45175	-0.53314	-0.53185	-0.4276	-0.48724	-0.55423	-0.44198	-0.44562	-0.47651
Z005E0106	-0.27445	-0.15683	-0.19166	-0.21838	-0.22004	-0.19098	-0.2679	-0.15243	-0.1489	-0.18015
Z005E0107	-0.10858	-0.19124	-0.16687	-0.10588	-0.22275	-0.16692	-0.22887	-0.1266	-0.20904	-0.1548
Z005E0108	0.40062	0.32011	0.31177	0.35165	0.23723	0.28931	0.28262	0.32833	0.3358	0.30082
Z005E0109	-0.28194	-0.42018	-0.42095	-0.32953	-0.36259	-0.39581	-0.31185	-0.43937	-0.35166	-0.38294
Z005E0110	-0.25888	-0.33272	-0.2194	-0.22872	-0.22394	-0.22009	-0.21692	-0.17787	-0.18185	-0.20949
Z005E0111	0.17445	0.01464	0.12589	0.16285	0.06488	0.12475	0.05168	0.0764	0.16543	0.13632
Z005E0112	0.08801	0.13337	0.00387	-0.02565	0.01272	0.00447	0.05138	0.0513	0.05079	-0.00854
Z005E0113	-0.04571	-0.05053	-0.0343	-0.06612	0.02524	-0.03584	-0.10227	0.008	-0.03913	-0.02515
Z005E0114	-0.05295	-0.1914	-0.21239	-0.13424	-0.21938	-0.16616	-0.08097	-0.21021	-0.20805	-0.15386
Z005E0115	0.00248	0.09137	0.11155	0.16822	0.168	0.10714	0.0326	0.06322	0.1259	0.11861
Z005E0116	-0.2306	-0.13823	-0.12553	-0.08623	-0.15844	-0.12561	-0.20618	-0.17283	-0.08606	-0.11294
Z005E0117	0.53094	0.45947	0.42819	0.50876	0.48123	0.4747	0.40942	0.47536	0.43454	0.48633
Z005E0118	-0.6521	-0.66149	-0.63975	-0.66456	-0.68892	-0.63777	-0.59557	-0.59456	-0.67801	-0.6503
Z005E0119	0.02196	0.10849	0.02562	0.02281	0.0772	0.07508	0.1466	0.03077	0.11868	0.08625
Z005E0120	-0.2612	-0.17986	-0.25213	-0.2401	-0.29868	-0.30035	-0.36975	-0.26095	-0.33985	-0.31237
Z005E0121	0.3741	0.42583	0.3895	0.33167	0.32757	0.38743	0.31623	0.33934	0.34379	0.39921
Z005E0122	-0.01187	0.18119	0.04665	0.10667	0.05253	0.0459	0.0783	0.00211	0.09191	0.03345
Z005E0123	-0.50424	-0.5794	-0.51495	-0.59228	-0.56298	-0.56326	-0.63311	-0.51722	-0.52357	-0.57628
Z005E0124	-0.31258	-0.26871	-0.25159	-0.18871	-0.31019	-0.25138	-0.32565	-0.30009	-0.29378	-0.23883
Z005E0125	-0.20574	-0.24533	-0.26326	-0.19387	-0.15661	-0.21598	-0.13524	-0.25963	-0.17758	-0.20406
Z005E0126	-0.31116	-0.39809	-0.25708	-0.31394	-0.34447	-0.2876	-0.36415	-0.26031	-0.24557	-0.27698
Z005E0127	0.43472	0.33135	0.3589	0.40593	0.36402	0.35576	0.43542	0.31227	0.31242	0.36695
Z005E0128	0.02179	0.122	0.01533	0.03661	0.00533	0.06691	0.14528	0.11365	0.11049	0.05373
Z005E0129	-0.54003	-0.60144	-0.53717	-0.63419	-0.63936	-0.5852	-0.51142	-0.54437	-0.54475	-0.574
Z005E0130	0.27444	0.23982	0.21376	0.24446	0.15207	0.21116	0.29608	0.16668	0.16782	0.22321
Z005E0133	-0.24931	-0.23661	-0.40135	-0.38162	-0.32911	-0.35452	-0.42763	-0.3966	-0.39529	-0.36715
Z005E0134	0.00934	-0.01431	-0.04022	-0.0175	0.07009	0.00879	0.0963	0.04955	0.05051	0.02097
Z005E0135	-0.03779	0.09712	-0.03575	-0.02445	-0.03132	-0.03679	-0.10722	0.00694	0.00668	-0.03821
Z005E0136	-0.10693	0.04652	-0.03878	-0.12999	-0.08543	-0.08869	-0.16394	-0.13384	-0.04828	-0.07692
Z005E0137	-0.42591	-0.43813	-0.32583	-0.26651	-0.38301	-0.32723	-0.28247	-0.3728	-0.28874	-0.31559
Z005E0138	-0.50382	-0.47997	-0.52701	-0.44544	-0.51031	-0.504	-0.42105	-0.51408	-0.46526	-0.51721
Z005E0139	-0.14652	-0.07683	-0.19824	-0.14116	-0.19198	-0.20121	-0.11102	-0.24626	-0.24284	-0.18781
Z005E0141	0.4665	0.47979	0.4582	0.45703	0.51887	0.45414	0.38264	0.49457	0.41114	0.46461
Z005E0142	-0.06294	-0.20492	-0.22171	-0.20358	-0.11185	-0.17661	-0.08912	-0.13033	-0.21964	-0.16596
Z005E0143	0.26057	0.28463	0.30226	0.33117	0.36248	0.29913	0.22245	0.34562	0.25727	0.28551
Z005E0144	0.59953	0.83275	0.65325	0.74591	0.69135	0.69962	0.76916	0.6595	0.74083	0.6873
Z005E0145	-0.33826	-0.38673	-0.24618	-0.29805	-0.23422	-0.26996	-0.32477	-0.22955	-0.2317	-0.25917
Z005E0146	0.5427	0.5696	0.48461	0.4788	0.47097	0.53239	0.45351	0.48588	0.4943	0.54412
Z005E0147	0.4953	0.48859	0.41925	0.41264	0.52356	0.46462	0.39342	0.41881	0.42112	0.47624
Z005E0148	0.2666	0.25007	0.36926	0.39934	0.42707	0.36571	0.29123	0.33486	0.40074	0.35176
Z005E0149	0.02708	-0.04613	0.00028	-0.05283	-0.01372	-0.02438	-0.08422	0.01662	-0.06689	-0.01229
Z005E0150	-0.02149	0.01304	0.03586	0.01902	-0.07072	-0.01404	-0.08288	-0.01839	-0.019	-0.02691
Z005E0151	-0.17708	-0.0713	-0.19503	-0.21897	-0.25438	-0.19451	-0.11276	-0.24142	-0.15464	-0.18136
Z005E0152	0.31044	0.10133	0.23096	0.17787	0.23798	0.23044	0.31166	0.18856	0.18473	0.21647
Z005E0153	0.07711	0.17886	0.18516	0.10555	0.19782	0.13235	0.20383	0.08849	0.08449	0.11946
Z005E0154	1.13554	1.30533	1.12526	1.11987	1.1779	1.17487	1.25589	1.22103	1.21922	1.18688
Z005E0155	0.37589	0.41361	0.33249	0.41911	0.38225	0.37808	0.3087	0.33725	0.33862	0.3647
Z005E0156	0.69639	0.8152	0.73495	0.76852	0.68009	0.73431	0.81365	0.77482	0.69401	0.74661
Z005E0157	-0.16113	-0.04117	-0.1442	-0.13915	-0.15829	-0.17274	-0.13768	-0.21524	-0.21313	-0.18517
Z005E0158	0.9078	1.11676	0.98625	0.92654	0.98544	0.98312	0.93919	0.93977	0.93902	0.99408
Z005E0159	-0.10558	-0.13168	-0.15301	-0.10432	-0.15621	-0.1614	-0.19004	-0.19974	-0.15907	-0.17347
Z005E0160	-0.14794	-0.21234	-0.09629	-0.1267	-0.14763	-0.09847	-0.01749	-0.0595	-0.14267	-0.08765
Z005E0161	0.07246	0.21075	0.17934	0.14874	0.11838	0.17906	0.2556	0.13255	0.13555	0.19087
Z005E0162	0.10075	0.17907	0.0397	0.03469	0.07135	0.06234	0.14485	0.06141	0.01894	0.06127
Z005E0163	0.40443	0.35465	0.46812	0.5033	0.46564	0.46545	0.38625	0.41889	0.50358	0.45285
Z005E0164	0.09843	-0.01812	0.00356	0.02419	-0.04992	0.00414	-0.06498	-0.0415	0.00527	-0.00719
Z005E0165	-0.08433	-0.12402	-0.05143	-0.12786	-0.09727	-0.10285	-0.02828	-0.0895	-0.06468	-0.1154
Z005E0166	0.36717	0.48258	0.31071	0.33187	0.35498	0.35804	0.28329	0.39818	0.31862	0.37006
Z005E0167	0.38769	0.30862	0.33215	0.30218	0.27972	0.33037	0.41763	0.28866	0.28615	0.31883
Z005E0168	0.0453	0.06754	0.09717	-0.00837	0.04207	0.04625	0.12894	0.08812	0.08142	0.0573
Z005E0169	0.10523	0.17371	0.08981	0.07895	0.13151	0.13696	0.17884	0.17443	0.17918	0.12345
Z005E0170	-0.3503	-0.38432	-0.40953	-0.30313	-0.30368	-0.36407	-0.44113	-0.40553	-0.40403	-0.37687
Z005E0171	-0.04343	-0.01985	-0.14496	-0.17388	-0.14071	-0.14575	-0.22222	-0.18569	-0.10138	-0.15933
Z005E0172	0.14295	0.28865	0.29799	0.30702	0.19218	0.24855	0.17534	0.24253	0.28867	0.26041
Z005E0173	0.19182	0.25021	0.2199	0.18971	0.16349	0.22026	0.15206	0.25868	0.17788	0.23093
Z005E0174	0.26996	0.27218	0.24067	0.19539	0.23557	0.23897	0.15902	0.19273	0.28092	0.25072
Z005E0175	0.18574	0.20039	0.21271	0.14952	0.24586	0.17818	0.1057	0.2188	0.13569	0.16469
Z005E0176	-0.04016	0.09887	-0.02628	-0.07972	-0.08753	-0.02555	-0.09784	0.014	-0.06926	-0.0142
Z005E0178	0.04715	0.01742	0.05198	0.08474	0.10772	0.04945	0.13055	0.01954	0.00057	0.03646
Z005E0179	0.54128	0.72501	0.5503	0.65994	0.53968	0.5971	0.63435	0.54904	0.557	0.60948
Z005E0180	0.1495	0.05527	0.04	0.07418	0.0942	0.03682	0.00279	-0.00978	-0.00706	0.04843
Z005E0181	-0.42908	-0.55567	-0.47467	-0.45709	-0.36694	-0.42817	-0.33805	-0.46696	-0.39387	-0.44187
Z005E0182	0.44156	0.48248	0.50905	0.43121	0.52528	0.46065	0.54674	0.50457	0.49981	0.44826
Z005E0183	0.16094	0.23054	0.29646	0.18744	0.30637	0.24254	0.18621	0.28479	0.19524	0.25286
Z005E0184	-0.50099	-0.55175	-0.53299	-0.60933	-0.63658	-0.58072	-0.64705	-0.54369	-0.6205	-0.56884
Z005E0185	-0.11107	0.0138	-0.15656	-0.07307	-0.11636	-0.10941	-0.0492	-0.06663	-0.0705	-0.09753
Z005E0186	-0.14548	-0.03737	-0.2054	-0.18831	-0.16331	-0.16084	-0.07855	-0.2035	-0.20481	-0.14809
Z005E0187	0.05446	0.07375	0.09336	0.02085	0.04288	0.0439	-0.03209	-0.00058	0.08495	0.05687
Z005E0189	0.13375	0.25489	0.27894	0.26435	0.22712	0.22979	0.30791	0.27025	0.2659	0.21744
Z005E0190	-0.52327	-0.48148	-0.51164	-0.5878	-0.49803	-0.56069	-0.57549	-0.52069	-0.60494	-0.57416
Z005E0191	0.53114	0.53246	0.4636	0.54417	0.56923	0.5106	0.4434	0.55446	0.54958	0.49626
Z005E0192	0.32983	0.2591	0.27497	0.23814	0.34903	0.28723	0.21455	0.33004	0.32602	0.2738
Z005E0193	-0.08716	-0.27355	-0.15733	-0.18149	-0.15707	-0.15694	-0.07351	-0.1155	-0.1141	-0.14496
Z005E0195	0.43121	0.36453	0.34199	0.36454	0.38218	0.38858	0.31444	0.34247	0.34435	0.4001
Z005E0196	0.25764	0.19048	0.26677	0.28793	0.37516	0.31263	0.2752	0.26506	0.26796	0.32389
Z005E0197	-0.13483	-0.1195	-0.05501	-0.09765	-0.11096	-0.10503	-0.18403	-0.15199	-0.06793	-0.0927
Z005E0198	0.00976	0.19186	0.02052	0.10082	0.12552	0.06519	-0.01338	0.1053	0.02297	0.07596
Z005E0199	-0.17201	-0.14848	-0.22111	-0.20524	-0.16798	-0.17423	-0.13149	-0.21642	-0.21592	-0.18854
Z006E0001	0.07756	0.15305	0.03359	0.07139	0.08801	0.03296	-0.00849	0.07398	0.07402	0.0438
Z006E0002	-0.26523	-0.27591	-0.27236	-0.34864	-0.23466	-0.29826	-0.25121	-0.25871	-0.26088	-0.28737
Z006E0003	-0.12202	-0.0845	-0.0756	-0.03617	-0.08632	-0.02536	-0.10354	-0.00611	0.01706	-0.03879
Z006E0005	0.51252	0.58212	0.52106	0.4632	0.54913	0.51869	0.60265	0.56336	0.46897	0.5048
Z006E0006	0.1749	0.03217	0.0417	0.1034	0.03416	0.08944	0.02289	0.13353	0.05098	0.08793
Z006E0007	0.20282	0.06135	0.18238	0.12527	0.18212	0.17929	0.10269	0.22314	0.13457	0.1648
Z006E0008	0.42539	0.32592	0.29332	0.34823	0.36714	0.30947	0.38952	0.26706	0.3515	0.297
Z006E0009	0.06063	0.14527	0.11073	0.05638	0.10371	0.10921	0.0256	0.14962	0.14995	0.1192
Z006E0010	-0.2779	-0.26533	-0.25487	-0.2204	-0.31204	-0.25558	-0.18082	-0.21207	-0.21347	-0.25637
Z006E0011	0.03699	0.05615	-0.01664	-0.11826	-0.05781	-0.06701	-0.10692	-0.10963	-0.02695	-0.07963
Z006E0012	-0.59371	-0.46814	-0.59564	-0.65261	-0.59082	-0.59821	-0.68212	-0.63961	-0.62154	-0.61167
Z006E0013	-0.06934	0.0798	0.04448	0.01094	0.04899	0.04405	0.00465	-0.00114	0.00272	0.03128
Z006E0014	0.80083	0.57353	0.68805	0.66132	0.63151	0.68836	0.61923	0.64492	0.73114	0.67558
Z006E0015	0.03251	0.00404	0.17392	0.18363	0.12133	0.12143	0.05053	0.07021	0.07252	0.13388
Z006E0016	0.44688	0.3113	0.33789	0.28682	0.39663	0.33683	0.26509	0.38049	0.33577	0.34756
Z006E0017	0.24733	0.21929	0.14808	0.20325	0.25165	0.19661	0.28391	0.15366	0.23843	0.20874
Z006E0018	-0.22179	-0.14293	-0.17051	-0.22547	-0.14331	-0.17378	-0.09821	-0.17256	-0.13632	-0.16245
Z006E0020	0.1134	0.02356	0.14507	0.17853	0.0896	0.14412	0.22572	0.10076	0.09893	0.13202
Z006E0023	-0.30406	-0.24892	-0.23733	-0.23219	-0.28093	-0.28864	-0.36446	-0.33171	-0.24494	-0.30165
Z006E0024	-0.34657	-0.31235	-0.29123	-0.31363	-0.29575	-0.2921	-0.374	-0.33918	-0.25371	-0.28019
Z006E0025	-0.09677	0.13053	-0.02144	0.06277	-0.00419	0.0037	0.07671	0.04841	0.0463	-0.00884
Z006E0026	-0.19584	-0.16378	-0.19009	-0.15847	-0.20084	-0.19232	-0.26699	-0.23575	-0.15513	-0.20568
Z006E0027	0.00682	-0.17675	-0.05079	-0.10896	-0.04435	-0.05425	0.00219	-0.09622	-0.10232	-0.0432
Z006E0028	0.12738	0.0948	0.06606	0.10924	0.12037	0.06418	0.00388	0.10637	0.10611	0.07596
Z006E0029	-0.77376	-0.64233	-0.74582	-0.7055	-0.67573	-0.73927	-0.65983	-0.69251	-0.69738	-0.75138
Z006E0031	-0.44531	-0.5363	-0.50857	-0.52286	-0.56276	-0.5597	-0.62855	-0.52317	-0.60315	-0.54788
Z006E0032	-0.31621	-0.44045	-0.424	-0.47624	-0.42046	-0.42495	-0.49794	-0.46672	-0.38243	-0.42541
Z006E0033	-0.40017	-0.38984	-0.45581	-0.4446	-0.44319	-0.50598	-0.57683	-0.46528	-0.54677	-0.51858
Z006E0034	-0.55727	-0.46959	-0.54639	-0.63354	-0.60235	-0.5976	-0.64357	-0.64501	-0.55914	-0.58557
Z006E0035	-0.17082	-0.17796	-0.16159	-0.13081	-0.10907	-0.16624	-0.23723	-0.20937	-0.12898	-0.1545
Z006E0036	-0.13161	-0.14383	-0.12229	-0.22521	-0.19736	-0.17232	-0.2491	-0.21802	-0.13447	-0.18606
Z006E0037	0.18955	0.24961	0.2026	0.17308	0.25818	0.20038	0.1341	0.1568	0.23637	0.20038
Z006E0038	-0.2848	-0.05143	-0.13007	-0.1483	-0.18898	-0.1834	-0.14427	-0.23091	-0.2303	-0.17045
Z006E0041	0.25848	0.23822	0.16508	0.18712	0.15525	0.2152	0.26335	0.25436	0.17517	0.22594
Z006E0042	-0.05972	-0.04233	-0.16092	-0.21474	-0.10395	-0.16318	-0.23815	-0.20697	-0.20517	-0.1753
Z006E0043	0.07885	-0.00924	-0.03383	-0.00195	-0.09172	-0.03649	0.04442	-0.08105	-0.07792	-0.04883
Z006E0044	0.05328	0.03657	0.09833	0.04637	0.10993	0.09623	0.02745	0.14119	0.05448	0.08283
Z006E0046	-0.33422	-0.09974	-0.22508	-0.25909	-0.22924	-0.22898	-0.14927	-0.18798	-0.27486	-0.21687
Z006E0047	-0.15155	-0.22493	-0.17412	-0.23859	-0.21479	-0.21142	-0.28109	-0.25341	-0.17362	-0.19934
Z006E0048	-0.08359	-0.16521	-0.10282	-0.02151	-0.04553	-0.05325	0.03014	-0.00534	-0.00883	-0.06668
Z006E0049	-0.13169	-0.22054	-0.24992	-0.18697	-0.3069	-0.2487	-0.16178	-0.20899	-0.20258	-0.23643
Z006E0050	-0.25921	-0.17053	-0.21617	-0.26503	-0.21199	-0.21776	-0.2884	-0.17319	-0.17243	-0.21092
Z006E0051	0.19787	0.04864	0.22753	0.23956	0.18071	0.17571	0.25632	0.12885	0.12891	0.16402
Z006E0052	-0.00068	0.11078	0.08127	0.04312	0.14007	0.07724	0.00264	0.12016	0.03368	0.0627
Z006E0053	-0.11914	-0.25304	-0.17842	-0.28358	-0.22846	-0.23093	-0.30566	-0.1871	-0.27664	-0.24458
Z006E0054	0.02896	0.12685	0.09772	0.05023	0.167	0.10543	0.16135	0.10431	0.05793	0.09227
Z006E0055	0.09781	-0.04551	0.08268	0.09927	0.0821	0.08039	0.04207	0.03498	0.0351	0.06769
Z006E0056	-0.2762	-0.17103	-0.223	-0.20318	-0.2252	-0.19913	-0.12019	-0.24797	-0.24207	-0.18667
Z006E0057	-0.01199	0.02536	0.03851	0.07655	0.01063	0.03684	0.10318	-0.00684	0.07839	0.04812
Z006E0058	-0.41389	-0.21048	-0.28903	-0.38773	-0.34469	-0.33936	-0.38813	-0.38824	-0.3024	-0.32642
Z006E0059	0.01738	0.04846	0.06716	0.041	0.06289	0.06588	0.13488	0.02336	0.10527	0.0536
Z006E0060	-0.11054	-0.07391	-0.09459	-0.1281	-0.08617	-0.09503	-0.15922	-0.05244	-0.13992	-0.10968
Z006E0061	-0.14103	-0.18493	-0.06679	-0.0335	-0.12094	-0.06852	0.01045	-0.02904	-0.11389	-0.05782
Z006E0062	0.26211	0.15286	0.27053	0.3021	0.26163	0.26708	0.1962	0.22144	0.22171	0.27913
Z006E0063	-0.24108	-0.15039	-0.18557	-0.18124	-0.21698	-0.18763	-0.23166	-0.23723	-0.14659	-0.17548
Z006E0065	-0.16058	-0.20209	-0.21869	-0.26778	-0.22717	-0.22278	-0.28689	-0.26749	-0.18593	-0.21033
Z006E0066	0.67907	0.44273	0.56736	0.51193	0.62576	0.56425	0.50178	0.52505	0.60198	0.54983
Z006E0068	-0.09274	-0.09053	-0.08194	-0.13958	-0.08576	-0.0847	-0.16485	-0.03774	-0.04274	-0.09796
Z006E0069	-0.31637	-0.24337	-0.32734	-0.29139	-0.32204	-0.32917	-0.25293	-0.37549	-0.37073	-0.31673
Z006E0070	0.18286	0.10648	0.22108	0.27798	0.17939	0.21929	0.15214	0.17312	0.17668	0.20775
Z006E0071	-0.11792	0.04556	-0.08203	-0.05108	-0.08854	-0.08592	-0.0101	-0.127	-0.04658	-0.09692
Z006E0072	-0.14406	-0.11533	-0.12546	-0.15572	-0.16086	-0.1027	-0.177	-0.14702	-0.14583	-0.09018
Z006E0073	-0.07081	0.11566	0.0359	0.09064	0.01114	0.03543	0.11073	0.07899	-0.00517	0.02175
Z006E0074	-0.02015	-0.01209	-0.08595	-0.0972	-0.13877	-0.13655	-0.05933	-0.09551	-0.09496	-0.12416
Z006E0075	0.01171	-0.02436	-0.03613	-0.08895	-0.03791	-0.03714	0.04661	0.00249	-0.08496	-0.05018
Z006E0076	0.54931	0.54284	0.49374	0.55359	0.52141	0.51886	0.48438	0.55709	0.47863	0.52943
Z006E0077	-0.44605	-0.35915	-0.44759	-0.45966	-0.55326	-0.49691	-0.57756	-0.45781	-0.45076	-0.48483
Z006E0078	0.02713	-0.04428	0.06493	0.00984	0.00971	0.06434	0.00475	0.02316	0.10417	0.05126
Z006E0079	0.28524	0.14684	0.17251	0.12449	0.16737	0.17242	0.12899	0.13118	0.21227	0.15981
Z006E0080	-0.13076	-0.14723	0.01842	-0.06007	0.03349	-0.03003	0.04967	0.01442	0.00761	-0.0436
Z006E0081	0.19356	0.13806	0.19798	0.21805	0.22499	0.24761	0.17015	0.29171	0.29201	0.23265
Z006E0082	0.12767	0.15358	0.0734	0.10188	0.07672	0.07168	0.00719	0.11418	0.0321	0.07107
Z006E0083	-0.21125	-0.23072	-0.18302	-0.26422	-0.19847	-0.20976	-0.15763	-0.16734	-0.25694	-0.1986
Z006E0084	-0.31173	-0.31341	-0.28397	-0.27488	-0.27175	-0.33398	-0.24995	-0.2912	-0.29565	-0.34763
Z006E0085	-0.28342	-0.23888	-0.17301	-0.20674	-0.16506	-0.17662	-0.09368	-0.22111	-0.22265	-0.16482
Z006E0086	0.25949	0.15735	0.18325	0.1523	0.24572	0.18155	0.15114	0.22697	0.13923	0.16854
Z006E0087	0.00494	-0.11182	0.05452	-0.04735	-0.05215	0.00631	0.08734	-0.03664	0.04155	-0.00652
Z006E0088	-0.10411	-0.03511	-0.05514	-0.00381	0.00628	-0.05451	-0.01333	-0.0148	-0.01399	-0.05568
Z006E0089	-0.04375	0.14767	0.01476	0.01552	0.0197	0.01493	-0.06341	0.05372	0.05899	0.02655
Z006E0090	0.3111	0.33666	0.414	0.32701	0.36318	0.3619	0.43448	0.31336	0.31236	0.37452
Z006E0091	0.06706	0.2267	0.10969	0.17141	0.10801	0.10745	0.18118	0.14559	0.06415	0.11918
Z006E0092	-0.21197	-0.14014	-0.19085	-0.14317	-0.23012	-0.17465	-0.21242	-0.13172	-0.17253	-0.18769
Z006E0093	0.18374	0.10935	0.22321	0.17095	0.16922	0.22325	0.14261	0.23064	0.26234	0.2087
Z006E0094	0.14153	0.02682	0.15058	0.1164	0.21041	0.14874	0.08682	0.19207	0.10207	0.13465
Z006E0095	-0.02234	0.16486	0.0444	0.01786	0.0397	0.04192	0.11596	-0.00703	-0.00313	0.05521
Z006E0096	-0.20338	-0.23849	-0.1712	-0.21066	-0.2084	-0.21976	-0.14251	-0.17825	-0.17766	-0.20759
Z006E0097	-0.16107	-0.24197	-0.1233	-0.17978	-0.06145	-0.12521	-0.16626	-0.0829	-0.16924	-0.13934
Z006E0098	0.1476	0.16537	0.18432	0.2159	0.24301	0.18064	0.184	0.14056	0.2193	0.169
Z006E0099	-0.3796	-0.45853	-0.34364	-0.31627	-0.28535	-0.3488	-0.41761	-0.38955	-0.31144	-0.36155
Z006E0100	-0.28447	-0.38181	-0.33	-0.3862	-0.33686	-0.33475	-0.25476	-0.38127	-0.38307	-0.32337
Z006E0101	-0.18994	-0.16933	-0.14064	-0.07509	-0.14419	-0.14243	-0.06936	-0.19003	-0.14652	-0.12987
Z006E0102	-0.32584	-0.28076	-0.32003	-0.28634	-0.38205	-0.3199	-0.27542	-0.36514	-0.36476	-0.33253
Z006E0103	-0.10376	-0.16614	-0.07922	0.00539	-0.08332	-0.05651	-0.12983	-0.01779	-0.01464	-0.04577
Z006E0104	-0.00749	-0.04547	-0.06888	-0.01659	-0.13002	-0.06957	0.01811	-0.11545	-0.11176	-0.05696
Z006E0105	-0.17334	-0.19701	-0.22083	-0.27898	-0.16696	-0.22424	-0.1398	-0.26404	-0.18686	-0.21296
Z006E0106	-0.30964	-0.16804	-0.29135	-0.32216	-0.3008	-0.2943	-0.36908	-0.34023	-0.3396	-0.28253
Z006E0107	0.38056	0.148	0.31707	0.33087	0.21784	0.26941	0.20176	0.3079	0.22955	0.25645
Z006E0108	-0.30978	-0.39557	-0.2793	-0.33406	-0.28025	-0.28106	-0.1988	-0.23628	-0.24358	-0.26982
Z006E0109	-0.2349	-0.31561	-0.27931	-0.30425	-0.24516	-0.27987	-0.19581	-0.23834	-0.32624	-0.29266
Z006E0110	0.289	0.25537	0.23231	0.19785	0.2374	0.23226	0.28878	0.27576	0.19054	0.24311
Z006E0111	0.20565	0.07034	0.09936	0.07114	0.16121	0.09685	0.0561	0.13839	0.05388	0.10847
Z006E0112	0.09118	0.10014	0.03303	0.04313	-0.02115	-0.02066	0.05888	-0.06742	-0.06481	-0.0077
Z006E0113	-0.08838	-0.08593	-0.01844	-0.06801	0.02048	-0.02144	0.05544	-0.0624	0.01509	-0.00987
Z006E0114	-0.19132	-0.2524	-0.14045	-0.10835	-0.16494	-0.14129	-0.2186	-0.10148	-0.18251	-0.15526
Z006E0115	0.01394	0.18686	0.05571	0.10787	0.04892	0.05178	-0.02341	0.00913	0.09302	0.04051
Z006E0116	-0.15675	-0.02333	-0.05821	-0.02513	-0.11542	-0.05736	-0.01345	-0.01627	-0.01633	-0.06989
Z006E0117	0.73792	0.60854	0.69886	0.78269	0.66643	0.7225	0.64624	0.67753	0.68373	0.70954
Z006E0118	-0.0053	0.07534	0.00648	-0.06731	-0.04535	-0.04389	-0.12191	-0.09059	-0.00696	-0.05625
Z006E0119	-0.04317	-0.1669	-0.10036	-0.10925	-0.04556	-0.0555	-0.12761	-0.09923	-0.09786	-0.04485
Z006E0120	0.02903	-0.09084	0.03972	-0.03992	0.05448	-0.01347	-0.07929	0.0256	-0.06281	-0.00329
Z006E0121	0.12368	0.05137	0.16328	0.18817	0.16891	0.15853	0.12452	0.11697	0.11479	0.14554
Z006E0122	0.24914	0.10492	0.23168	0.20265	0.22542	0.22964	0.15959	0.18372	0.18164	0.22825
Z006E0123	0.20301	0.37922	0.24328	0.27707	0.18241	0.24275	0.16571	0.1987	0.2863	0.23188
Z006E0124	-0.05909	-0.22295	-0.10871	-0.13755	-0.10135	-0.10822	-0.17408	-0.06464	-0.066	-0.09851
Z006E0125	-0.2515	-0.30162	-0.22253	-0.3232	-0.27369	-0.27254	-0.19598	-0.27364	-0.3215	-0.2851
Z006E0126	-0.34938	-0.29168	-0.32566	-0.38148	-0.33331	-0.32561	-0.40053	-0.28154	-0.2841	-0.32773
Z006E0128	0.05276	0.0465	0.00807	-0.05127	-0.05362	0.00638	-0.06443	-0.0349	0.04809	-0.00635
Z006E0129	0.29332	0.14141	0.27252	0.24033	0.3303	0.27055	0.35607	0.31622	0.22325	0.25547
Z006E0133	-0.11112	-0.07508	-0.0989	-0.03842	-0.10137	-0.09988	-0.16965	-0.0629	-0.141	-0.08777
Z006E0134	0.13683	0.03849	0.02603	-0.02189	0.08727	0.02577	0.07392	0.06979	-0.01733	0.01188
Z006E0135	-0.3211	-0.48039	-0.43768	-0.40115	-0.4305	-0.43901	-0.35233	-0.39594	-0.39489	-0.42795
Z006E0136	0.05501	0.05349	0.15942	0.21206	0.16717	0.15665	0.11861	0.115	0.19741	0.14312
Z006E0137	0.18736	0.24823	0.21501	0.17742	0.18362	0.21242	0.14352	0.25549	0.16999	0.19876
Z006E0138	-0.26451	-0.24019	-0.17707	-0.25576	-0.24339	-0.22603	-0.14607	-0.17946	-0.18504	-0.23868
Z006E0139	-0.16618	-0.19293	-0.1254	-0.04457	-0.06794	-0.07933	-0.05717	-0.12517	-0.12346	-0.06803
Z006E0140	-0.01468	-0.25724	-0.13625	-0.09645	-0.14107	-0.13759	-0.05412	-0.18376	-0.0973	-0.12463
Z006E0141	0.09719	0.02407	0.05899	0.11666	0.12017	0.05865	0.14136	0.10016	0.09633	0.06989
Z006E0142	-0.70875	-0.68952	-0.56982	-0.56075	-0.6176	-0.62093	-0.54206	-0.57802	-0.58507	-0.63388
Z006E0143	-0.31813	-0.28266	-0.22339	-0.30206	-0.32721	-0.27262	-0.35068	-0.31671	-0.31388	-0.28433
Z006E0144	-0.39284	-0.45723	-0.41825	-0.47705	-0.42602	-0.422	-0.37312	-0.433	-0.38362	-0.41008
Z006E0145	-0.23176	-0.28383	-0.31556	-0.28354	-0.3126	-0.31638	-0.38402	-0.2733	-0.27219	-0.30602
Z006E0146	0.26503	0.23163	0.25178	0.28295	0.19519	0.24989	0.33023	0.29373	0.20591	0.23665
Z006E0147	-0.0169	0.12022	0.08344	0.09315	0.02449	0.08149	0.1621	0.03524	0.12137	0.09397
Z006E0148	0.12195	0.25661	0.22532	0.25913	0.16734	0.22674	0.15112	0.2665	0.22584	0.21344
Z006E0149	-0.10242	-0.08486	-0.0957	-0.03687	-0.03673	-0.09689	-0.03932	-0.05793	-0.14393	-0.08556
Z006E0150	-0.10316	-0.22978	-0.0695	-0.08513	-0.10785	-0.12073	-0.19246	-0.08033	-0.07932	-0.10997
Z006E0151	0.56213	0.61829	0.63569	0.53074	0.53283	0.5846	0.54311	0.62158	0.54091	0.59562
Z006E0152	-0.44691	-0.46051	-0.34078	-0.37309	-0.31093	-0.34489	-0.26084	-0.3911	-0.39342	-0.33275
Z006E0153	-0.19274	-0.2266	-0.10425	-0.13503	-0.11029	-0.10439	-0.04243	-0.06564	-0.15152	-0.09298
Z006E0154	-0.21729	-0.142	-0.07015	-0.08285	-0.12312	-0.12086	-0.04748	-0.16496	-0.08683	-0.13227
Z006E0156	0	-0.07448	-0.00688	-0.00815	0.09787	0.03611	-0.01365	-0.00488	-0.00921	0.04705
Z006E0157	-0.3003	-0.23092	-0.3584	-0.32233	-0.42165	-0.3586	-0.33753	-0.40318	-0.35746	-0.34557
Z006E0158	-0.05851	-0.2005	-0.02956	-0.02268	-0.07606	-0.0822	-0.00353	-0.03964	-0.12622	-0.09557
Z006E0159	-0.38648	-0.30647	-0.42514	-0.48271	-0.36859	-0.42934	-0.38559	-0.38733	-0.47447	-0.41859
Z006E0160	-0.1623	0.00488	-0.12282	-0.16962	-0.06355	-0.12433	-0.0421	-0.07994	-0.0832	-0.11161
Z006E0161	0.49365	0.45517	0.42973	0.40104	0.37543	0.43154	0.52405	0.47558	0.47299	0.41932
Z006E0162	-0.06534	-0.19923	-0.13586	-0.13785	-0.14547	-0.08438	0.00174	-0.04055	-0.04247	-0.07324
Z006E0163	-0.27745	-0.5159	-0.3936	-0.42456	-0.33173	-0.39678	-0.3068	-0.35139	-0.3569	-0.38623
Z006E0164	0.31501	0.18099	0.24382	0.26623	0.23905	0.29491	0.37276	0.34126	0.34121	0.28124
Z006E0165	-0.08542	-0.10029	-0.14706	-0.08327	-0.12894	-0.12224	-0.19421	-0.12763	-0.08298	-0.12268
Z006E0166	-0.28194	-0.21594	-0.29165	-0.27356	-0.29966	-0.2427	-0.15966	-0.28542	-0.28388	-0.25459
Z006E0167	-0.42527	-0.24579	-0.42984	-0.41249	-0.4405	-0.38188	-0.42328	-0.42158	-0.33742	-0.39406
Z006E0168	0.14265	0.22342	0.24595	0.2751	0.30146	0.24178	0.31741	0.20015	0.19468	0.22955
Z006E0169	0.44536	0.32926	0.35833	0.30879	0.35356	0.35755	0.28483	0.31602	0.39434	0.34521
Z006E0170	-0.30558	-0.36917	-0.26415	-0.32204	-0.26166	-0.26633	-0.33691	-0.30996	-0.22715	-0.25546
Z006E0171	0.08883	-0.03533	0.06507	0.03659	0.14787	0.09011	0.17407	0.09375	0.12666	0.0763
Z006E0172	0.28691	0.2446	0.2231	0.30156	0.32572	0.26712	0.19319	0.22621	0.2213	0.25332
Z006E0173	0.11548	0.28061	0.15986	0.12904	0.15717	0.15627	0.23445	0.19593	0.1111	0.16813
Z006E0174	0.18898	0.10044	0.12615	0.09503	0.15543	0.12471	0.20945	0.17528	0.16368	0.11102
Z006E0175	0.40989	0.49972	0.51792	0.54615	0.57192	0.5135	0.43581	0.47052	0.46737	0.50095
Z006E0176	-0.03038	-0.05918	-0.0378	-0.1168	-0.02807	-0.08708	-0.14937	-0.04546	-0.04652	-0.07553
Z006E0177	-0.07823	-0.15126	-0.0733	-0.0712	0.03737	-0.0276	0.01357	-0.07028	-0.06691	-0.04148
Z006E0178	0.53703	0.56429	0.44124	0.47507	0.43286	0.43866	0.36831	0.47771	0.39773	0.45121
Z006E0179	-0.24252	-0.21517	-0.24787	-0.21582	-0.28377	-0.25016	-0.17125	-0.29305	-0.20927	-0.23798
Z006E0180	-0.6527	-0.67213	-0.66276	-0.71526	-0.68219	-0.66292	-0.74216	-0.61851	-0.61818	-0.67605
Z006E0181	0.07819	0.10088	0.09154	0.05359	0.07507	0.08114	0.16831	0.12209	0.11802	0.09259
Z006E0182	-0.02593	-0.13999	-0.08102	-0.08872	-0.04091	-0.035	-0.1068	-0.07637	0.00562	-0.0235
Z006E0183	-0.11755	-0.19401	-0.07591	-0.13462	-0.06945	-0.0785	-0.11268	-0.12071	-0.12434	-0.07962
Z006E0184	-0.06279	-0.20096	-0.14962	-0.12062	-0.09092	-0.15442	-0.06813	-0.19617	-0.19976	-0.16704
Z006E0185	0.06536	-0.0329	0.04968	-0.0271	-0.00153	-0.00251	0.08663	-0.0478	-0.05228	0.01085
Z006E0186	-0.40707	-0.37949	-0.55756	-0.56298	-0.57128	-0.51089	-0.58772	-0.5554	-0.54948	-0.49912
Z006E0187	-0.0342	-0.07854	-0.05408	-0.02034	-0.04863	-0.05516	0.02223	-0.05173	-0.04384	-0.06917
Z006E0188	0.28528	0.14538	0.23016	0.17237	0.28565	0.22634	0.1628	0.18258	0.18032	0.23848
Z006E0190	-0.36259	-0.37648	-0.30459	-0.41073	-0.35671	-0.35627	-0.42885	-0.31246	-0.36421	-0.36993
Z006E0191	0.26075	0.29511	0.31075	0.34567	0.3682	0.30892	0.26353	0.35128	0.35028	0.30889
Z006E0192	-0.17078	-0.22765	-0.2586	-0.30096	-0.26672	-0.26185	-0.29589	-0.3065	-0.22128	-0.2497
Z006E0193	0.04146	-0.18918	-0.12211	-0.03652	-0.07171	-0.07383	-0.14157	-0.11756	-0.02967	-0.06259
Z006E0194	-0.71424	-0.46916	-0.60493	-0.57215	-0.63877	-0.60695	-0.6889	-0.65214	-0.56627	-0.61858
Z006E0195	-0.41016	-0.40752	-0.39298	-0.40825	-0.49634	-0.44235	-0.36934	-0.40791	-0.39852	-0.4554
Z006E0196	-0.16389	-0.25072	-0.27337	-0.32696	-0.21565	-0.27461	-0.18875	-0.23137	-0.23365	-0.26323
Z006E0197	0.01899	0.10087	0.12665	0.07971	0.13732	0.12576	0.20232	0.09704	0.07989	0.11269
Z006E0198	-0.43977	-0.52132	-0.40431	-0.46225	-0.39653	-0.40606	-0.32105	-0.44646	-0.40983	-0.41845
Z006E0199	0.14312	-0.02433	0.09676	0.0452	0.12695	0.09674	0.02074	0.14048	0.13549	0.08166
Z006E0200	-0.51766	-0.54093	-0.37562	-0.37932	-0.36801	-0.42747	-0.37161	-0.47279	-0.39174	-0.4156
Z007E0001	0.56796	0.48457	0.45766	0.48103	0.53132	0.5062	0.59193	0.46618	0.54771	0.51897
Z007E0002	0.00897	-0.15334	0.01306	-0.00077	-0.08808	-0.0363	-0.11086	0.00189	-0.07971	-0.05036
Z007E0003	-0.06742	-0.0571	-0.00152	-0.0014	-0.04581	-0.03906	0.04138	0.00334	-0.00061	-0.02611
Z007E0004	0.00733	0.25359	0.122	0.14941	0.12211	0.11899	0.03564	0.0765	0.0766	0.10554
Z007E0005	0.03278	0.0641	0.08797	0.03516	0.03371	0.08605	0.15355	0.04276	0.0398	0.07276
Z007E0007	0.41096	0.54426	0.47423	0.46358	0.58017	0.51994	0.44823	0.54363	0.47531	0.53055
Z007E0008	-0.09826	-0.03784	-0.15467	-0.1818	-0.15918	-0.15455	-0.07172	-0.14774	-0.19713	-0.15412
Z007E0009	-0.63035	-0.54387	-0.59687	-0.54012	-0.56926	-0.57659	-0.57796	-0.53753	-0.53231	-0.56591
Z007E0010	-0.97046	-0.74081	-0.86286	-0.82761	-0.85478	-0.86141	-0.78621	-0.81941	-0.90342	-0.87407
Z007E0011	-0.06023	-0.03028	-0.10086	-0.08525	-0.04743	-0.05121	0.03752	-0.00576	-0.09346	-0.06542
Z007E0012	-0.15298	-0.06657	-0.25299	-0.2325	-0.26653	-0.20404	-0.27595	-0.24639	-0.15728	-0.19161
Z007E0013	0.0008	-0.18771	-0.08897	-0.09707	-0.00407	-0.06775	-0.13153	-0.02525	-0.11138	-0.06175
Z007E0014	-0.3581	-0.37296	-0.39435	-0.45131	-0.36419	-0.39587	-0.31701	-0.35058	-0.439	-0.40966
Z007E0015	0.37905	0.29531	0.41766	0.44689	0.47508	0.41268	0.34532	0.3791	0.3655	0.42421
Z007E0016	0.09616	0.0176	0.07858	0.18939	0.07461	0.13018	0.11081	0.17373	0.17627	0.11766
Z007E0017	0.33324	0.31385	0.28508	0.36819	0.33744	0.33507	0.41771	0.38316	0.37684	0.32139
Z007E0019	-0.48737	-0.52801	-0.43931	-0.43872	-0.49296	-0.48935	-0.40094	-0.49998	-0.45555	-0.4767
Z007E0020	0.56835	0.59164	0.62991	0.59177	0.63737	0.62987	0.55254	0.58018	0.58681	0.64102
Z007E0021	0.13747	0.17932	0.14666	0.17767	0.14635	0.1455	0.07559	0.14421	0.18615	0.15587
Z007E0022	0.30903	0.32123	0.24871	0.33283	0.35687	0.29605	0.22489	0.32906	0.25674	0.30771
Z007E0023	-0.34812	-0.25856	-0.43406	-0.40832	-0.44568	-0.38464	-0.46005	-0.4316	-0.34137	-0.37269
Z007E0024	0.792	0.71946	0.69767	0.73625	0.7531	0.74589	0.82469	0.792	0.70375	0.73143
Z007E0025	1.11143	1.18257	1.07931	1.03551	1.07246	1.06491	0.999	1.06457	1.02325	1.05258
Z007E0026	-0.43943	-0.44471	-0.54728	-0.46557	-0.56104	-0.49866	-0.56518	-0.45671	-0.53716	-0.48673
Z007E0027	-0.74734	-0.84995	-0.82563	-0.87879	-0.81601	-0.82605	-0.89276	-0.82605	-0.86881	-0.83849
Z007E0029	0.07553	0.0073	-0.01415	0.02963	-0.01738	0.03557	0.11363	0.07803	-0.00672	0.02222
Z007E0030	0.33142	0.23886	0.19974	0.17378	0.22071	0.2234	0.15216	0.17704	0.17926	0.211
Z007E0031	-0.93594	-0.85447	-0.87883	-0.90762	-0.8807	-0.88235	-0.80617	-0.93197	-0.92767	-0.87001
Z007E0032	0.18464	0.0475	0.11395	0.2011	0.10638	0.16323	0.16375	0.11985	0.20663	0.15082
Z007E0033	0.14439	0.12214	0.1474	0.20782	0.15581	0.14806	0.23738	0.18165	0.18732	0.13549
Z007E0034	-0.41068	-0.2803	-0.46086	-0.47436	-0.40959	-0.41395	-0.48684	-0.36553	-0.45272	-0.42796
Z007E0036	-0.4332	-0.40286	-0.42812	-0.39815	-0.43651	-0.4298	-0.49776	-0.38947	-0.45976	-0.44286
Z007E0037	0.12491	0.05497	0.08236	0.12706	0.14075	0.08093	0.16032	0.0347	0.1194	0.09365
Z007E0038	-0.61132	-0.69596	-0.7138	-0.76876	-0.6542	-0.71655	-0.7834	-0.67445	-0.70762	-0.70632
Z007E0039	-0.31788	-0.26174	-0.35894	-0.33728	-0.30505	-0.30968	-0.235	-0.35228	-0.26495	-0.31106
Z007E0040	-0.60755	-0.53041	-0.56663	-0.55117	-0.62197	-0.56858	-0.63903	-0.52741	-0.60909	-0.58122
Z007E0041	0.27971	0.31152	0.35817	0.30487	0.39196	0.33277	0.41411	0.36661	0.36988	0.34397
Z007E0042	-0.11075	-0.34767	-0.22192	-0.18757	-0.21645	-0.22314	-0.29281	-0.26678	-0.26577	-0.23679
Z007E0043	-0.31722	-0.34283	-0.35606	-0.31717	-0.29482	-0.35525	-0.42662	-0.31639	-0.35779	-0.369
Z007E0044	0.24272	0.09852	0.18179	0.15116	0.13485	0.13119	0.06371	0.17157	0.08549	0.11868
Z007E0045	-0.13354	-0.09086	-0.12038	-0.08326	-0.11655	-0.1211	-0.18892	-0.08155	-0.16268	-0.1108
Z007E0046	-0.70647	-0.61872	-0.66235	-0.62108	-0.72281	-0.66533	-0.73879	-0.713	-0.70371	-0.65258
Z007E0047	0.58547	0.54159	0.66438	0.61026	0.66144	0.66301	0.74501	0.69357	0.63802	0.67436
Z007E0048	0.3851	0.30416	0.27745	0.25275	0.28654	0.28092	0.21074	0.32431	0.3276	0.26693
Z007E0049	0.27184	0.20381	0.33407	0.37879	0.26298	0.3199	0.24898	0.31573	0.27742	0.3105
Z007E0050	-0.23528	0.00275	-0.08851	-0.16929	-0.19451	-0.13742	-0.22105	-0.09444	-0.09449	-0.15093
Z007E0051	0.09447	0.01915	0.03773	-0.06083	-0.06645	-0.01169	-0.08402	-0.06054	0.02912	0.00058
Z007E0052	-0.17173	-0.04196	-0.07048	-0.01522	-0.01553	-0.07258	0.00674	-0.11524	-0.03326	-0.08489
Z007E0053	0.23177	0.24934	0.12186	0.16107	0.12529	0.12183	0.20053	0.07689	0.16761	0.13502
Z007E0054	0.6999	0.74167	0.59589	0.61775	0.58452	0.64593	0.57811	0.60484	0.68911	0.6341
Z007E0055	-0.36449	-0.37781	-0.26499	-0.20912	-0.26861	-0.26659	-0.34149	-0.22269	-0.22749	-0.28085
Z007E0056	-0.32993	-0.1918	-0.31701	-0.36982	-0.32304	-0.31791	-0.38785	-0.2792	-0.32135	-0.30554
Z007E0058	-0.51993	-0.48377	-0.50469	-0.60847	-0.54606	-0.55534	-0.63095	-0.60118	-0.59925	-0.56788
Z007E0059	-0.32227	-0.18312	-0.30364	-0.36329	-0.25264	-0.30836	-0.38259	-0.3517	-0.35605	-0.29742
Z007E0060	0.76604	0.69373	0.72521	0.69519	0.72775	0.72588	0.65328	0.67975	0.76683	0.73638
Z007E0061	0.06194	0.13049	0.10411	0.07437	0.10142	0.10346	0.0352	0.14251	0.06074	0.11538
Z007E0062	-0.23746	0.00676	-0.11957	-0.15034	-0.11724	-0.12086	-0.19633	-0.1673	-0.16464	-0.10902
Z007E0063	-0.39252	-0.34329	-0.33799	-0.30538	-0.3335	-0.34021	-0.42145	-0.29834	-0.29606	-0.32965
Z007E0064	-0.17765	-0.06389	-0.19955	-0.16483	-0.19762	-0.19875	-0.26828	-0.15746	-0.15312	-0.18657
Z007E0065	0.23372	0.2031	0.17499	0.20195	0.22825	0.17061	0.10425	0.12995	0.21002	0.15782
Z007E0066	-0.24196	0.00263	-0.07971	-0.18659	-0.13907	-0.13233	-0.21493	-0.16886	-0.1792	-0.11998
Z007E0067	-0.58316	-0.69901	-0.53559	-0.61793	-0.57507	-0.58608	-0.64921	-0.54552	-0.63059	-0.57585
Z007E0068	-0.38605	-0.51573	-0.39729	-0.45394	-0.33657	-0.39971	-0.46463	-0.35476	-0.36222	-0.38932
Z007E0069	0.01352	0.06068	0.08168	-0.00152	0.03885	0.03109	-0.03859	-0.01416	-0.01387	0.01755
Z007E0070	0.0458	0.08507	0.05676	0.11684	0.06354	0.05762	-0.00637	0.09715	0.09959	0.06836
Z007E0071	-0.08503	0.00661	0.02079	0.0793	0.02972	0.01945	0.09713	-0.02239	0.06015	0.00737
Z007E0072	-0.09157	-0.11407	-0.18915	-0.10621	-0.14812	-0.1413	-0.21671	-0.09874	-0.0993	-0.15562
Z007E0073	0.07467	0.0679	0.03249	0.03276	0.02372	0.08356	-0.00004	0.08288	0.08631	0.07021
Z007E0074	-0.2629	-0.27435	-0.3036	-0.32675	-0.36058	-0.3007	-0.37874	-0.33038	-0.25715	-0.31426
Z007E0075	0.41315	0.42348	0.30033	0.3668	0.24014	0.30145	0.37923	0.25615	0.34675	0.3144
Z007E0076	-0.54305	-0.40101	-0.57595	-0.49913	-0.52894	-0.52991	-0.60379	-0.57141	-0.57195	-0.54331
Z007E0077	-0.92807	-1.09831	-0.9253	-0.91076	-0.97489	-0.97496	-1.04391	-0.94046	-1.01962	-0.96359
Z007E0078	0.36141	0.44798	0.41866	0.40891	0.47423	0.41576	0.33356	0.36921	0.45512	0.42649
Z007E0079	-0.15901	-0.17977	-0.21023	-0.26943	-0.27426	-0.21421	-0.28769	-0.25605	-0.17173	-0.22718
Z007E0080	-0.15428	0.06264	-0.04051	-0.09709	-0.03784	-0.04042	-0.12531	-0.07055	0.00218	-0.05416
Z007E0081	-0.37648	-0.29269	-0.26716	-0.35841	-0.30438	-0.31777	-0.24441	-0.36451	-0.36314	-0.33092
Z007E0082	-0.33327	-0.26645	-0.24313	-0.3358	-0.27932	-0.29138	-0.20693	-0.24907	-0.3343	-0.30393
Z007E0083	-0.32408	-0.40229	-0.37971	-0.45664	-0.48684	-0.42972	-0.49922	-0.47919	-0.47173	-0.41757
Z007E0084	-0.64669	-0.51602	-0.51721	-0.57203	-0.48566	-0.54342	-0.46355	-0.58804	-0.5071	-0.53157
Z007E0085	-0.11956	-0.07315	-0.00964	-0.0885	-0.1138	-0.0598	-0.13494	-0.09109	-0.02289	-0.07263
Z007E0086	0.42998	0.46095	0.4259	0.41908	0.41582	0.47252	0.39997	0.51432	0.43316	0.48467
Z007E0087	-0.66749	-0.78821	-0.61401	-0.62684	-0.66457	-0.66418	-0.72773	-0.62893	-0.71334	-0.65223
Z007E0088	-0.80906	-0.95863	-0.83738	-0.80463	-0.84354	-0.84069	-0.75996	-0.8832	-0.80499	-0.85362
Z007E0089	-0.50646	-0.5244	-0.43048	-0.46398	-0.37224	-0.40786	-0.32827	-0.4034	-0.37194	-0.42216
Z007E0090	0.2445	0.23772	0.39871	0.29429	0.40885	0.34886	0.27091	0.32388	0.38529	0.3355
Z007E0091	0.17508	0.30629	0.1817	0.24551	0.15767	0.18416	0.27039	0.22457	0.22699	0.18481
Z007E0092	-0.28964	-0.22153	-0.2633	-0.24191	-0.21135	-0.21367	-0.21325	-0.2548	-0.16845	-0.20161
Z007E0093	0.07546	-0.05285	-0.02679	0.008	0.03348	-0.02989	-0.10219	0.01234	-0.07156	-0.01911
Z007E0094	-0.28186	-0.51833	-0.39696	-0.44668	-0.40406	-0.39816	-0.47033	-0.44284	-0.35952	-0.38678
Z007E0095	-0.19522	-0.11889	-0.09556	-0.16953	-0.14387	-0.14485	-0.06876	-0.10744	-0.1065	-0.13319
Z007E0096	-0.61663	-0.5382	-0.55721	-0.61491	-0.50203	-0.56012	-0.62852	-0.56895	-0.6091	-0.54924
Z007E0097	0.86049	0.67281	0.79302	0.73633	0.85095	0.79119	0.88404	0.83729	0.82891	0.80252
Z007E0098	-0.25359	-0.17596	-0.20138	-0.13667	-0.25717	-0.19834	-0.11798	-0.23353	-0.15732	-0.21027
Z007E0099	0.12598	0.29617	0.17704	0.11929	0.23587	0.17541	0.25072	0.2216	0.13012	0.16154
Z007E0100	-0.16225	-0.24337	-0.12893	-0.09114	-0.13389	-0.12983	-0.20214	-0.17637	-0.09052	-0.11704
Z007E0101	-0.38557	-0.32127	-0.34589	-0.28982	-0.33412	-0.34601	-0.261	-0.30243	-0.38615	-0.35909
Z007E0102	-0.08913	-0.01277	-0.03954	-0.00542	-0.04786	-0.04297	0.02581	-0.08998	-0.04589	-0.03155
Z007E0103	0.54217	0.41328	0.5252	0.56233	0.53717	0.5263	0.45428	0.56784	0.57131	0.51329
Z007E0104	-0.48646	-0.62752	-0.50486	-0.46868	-0.46711	-0.50674	-0.5781	-0.46691	-0.50856	-0.49569
Z007E0105	-0.1373	-0.01004	-0.1444	-0.19332	-0.2007	-0.14329	-0.22675	-0.18897	-0.10551	-0.15453
Z007E0106	0.37692	0.50829	0.48665	0.51364	0.54276	0.48203	0.4072	0.44865	0.434	0.46837
Z007E0107	0.3023	0.40017	0.34369	0.3349	0.3741	0.36753	0.29967	0.40812	0.32645	0.37773
Z007E0108	0.25417	0.39604	0.35507	0.30138	0.29812	0.35788	0.43205	0.40051	0.40117	0.34514
Z007E0109	-0.6284	-0.75691	-0.63913	-0.69471	-0.69302	-0.64163	-0.71958	-0.68548	-0.68579	-0.65528
Z007E0110	-0.30887	-0.1696	-0.29671	-0.26867	-0.24418	-0.30092	-0.3705	-0.25881	-0.30337	-0.2897
Z007E0111	0.12923	0.22111	0.23434	0.27033	0.24061	0.23448	0.23373	0.19092	0.27498	0.22272
Z007E0112	0.52883	0.52218	0.53867	0.59858	0.54565	0.53771	0.624	0.53734	0.57875	0.54977
Z007E0114	-0.04195	0.0337	0.05463	0.02382	0.11298	0.05296	-0.02568	0.01111	0.00846	0.03992
Z007E0115	0.64568	0.50408	0.53437	0.57335	0.54551	0.53453	0.61265	0.49537	0.49333	0.52206
Z007E0116	-0.19695	-0.28786	-0.18624	-0.15227	-0.21954	-0.18712	-0.25593	-0.23332	-0.23366	-0.20034
Z007E0117	0.33311	0.24731	0.17384	0.25943	0.19847	0.22247	0.21507	0.25086	0.20801	0.23395
Z007E0118	-0.08999	-0.07727	-0.19365	-0.15593	-0.13872	-0.19569	-0.27074	-0.24262	-0.23684	-0.18328
Z007E0119	-0.32181	-0.18919	-0.21244	-0.2943	-0.20303	-0.26652	-0.194	-0.31275	-0.31179	-0.2552
Z007E0120	-0.87913	-0.68107	-0.72047	-0.82769	-0.7799	-0.77319	-0.85603	-0.81893	-0.73632	-0.76138
Z007E0121	-0.06176	0.00933	0.02434	-0.08406	0.03459	-0.0274	0.05267	0.01735	0.01201	-0.01614
Z007E0122	-0.2015	-0.3267	-0.16078	-0.23689	-0.19518	-0.20987	-0.27848	-0.17215	-0.25128	-0.19862
Z007E0123	0.06753	0.05195	0.03912	0.1104	0.14014	0.07477	0.15308	0.04608	0.03038	0.06234
Z007E0124	0.05276	0.01448	-0.00634	0.03058	0.00399	-0.00502	-0.07605	0.03466	-0.04424	-0.01837
Z007E0125	0.01616	0.03504	0.04947	0.10919	-0.0058	0.04885	0.12973	0.01834	0.09094	0.03781
Z007E0126	0.32065	0.45694	0.38369	0.39638	0.48354	0.4269	0.35848	0.46879	0.4671	0.43769
Z007E0127	-0.02682	-0.09297	-0.07404	-0.0421	-0.0682	-0.07739	-0.14125	-0.11159	-0.12041	-0.0647
Z007E0128	-0.10522	-0.08567	-0.06157	-0.03037	-0.00153	-0.06552	-0.1408	-0.10726	-0.11069	-0.07794
Z007E0129	-0.13888	0.04477	-0.1333	-0.04818	-0.03043	-0.08685	-0.02035	-0.13055	-0.04329	-0.07496
Z007E0130	-0.02967	-0.0127	-0.03207	-0.06497	-0.03328	-0.03371	0.05605	0.00928	-0.07889	-0.04586
Z007E0131	-0.13569	-0.18431	-0.17122	-0.14202	-0.13379	-0.19949	-0.1041	-0.15636	-0.2463	-0.20034
Z007E0132	0.16145	-0.00567	0.11719	0.15321	0.08707	0.11555	0.03825	0.06884	0.07078	0.10176
Z007E0133	-0.16688	-0.14916	-0.13194	-0.15903	-0.13509	-0.13245	-0.20422	-0.08913	-0.09212	-0.12054
Z007E0134	-0.16661	-0.06218	-0.23422	-0.1495	-0.13139	-0.18692	-0.10931	-0.1864	-0.14496	-0.17531
Z007E0135	0.52633	0.57242	0.56852	0.63229	0.61001	0.6166	0.54432	0.57264	0.6552	0.60396
Z007E0136	-0.61461	-0.36787	-0.50464	-0.51492	-0.56597	-0.50543	-0.58684	-0.50782	-0.46441	-0.49378
Z007E0137	0.31284	0.32993	0.35078	0.40672	0.34903	0.34806	0.2796	0.39056	0.30487	0.3362
Z007E0138	-0.46869	-0.40525	-0.47946	-0.46576	-0.58651	-0.52873	-0.4423	-0.57496	-0.48846	-0.51474
Z007E0139	-0.31495	-0.13993	-0.22182	-0.21225	-0.21348	-0.272	-0.34996	-0.31519	-0.22899	-0.28336
Z007E0140	0.02602	0.16162	0.13334	0.16335	0.18645	0.12939	0.05867	0.08114	0.12184	0.14174
Z007E0141	-0.13611	-0.14765	0.01161	-0.00277	-0.09179	-0.03638	-0.11011	0.00353	0.00192	-0.04949
Z007E0142	0.43255	0.38722	0.42278	0.33312	0.37288	0.37268	0.46073	0.32696	0.3242	0.36145
Z007E0143	-0.36788	-0.5412	-0.36278	-0.37997	-0.35313	-0.41609	-0.48843	-0.46227	-0.4654	-0.42991
Z007E0144	-0.07993	-0.09182	-0.11783	-0.1692	-0.11196	-0.11722	-0.19477	-0.1615	-0.0765	-0.1314
Z007E0145	-0.09472	-0.23029	-0.11418	-0.05213	-0.05368	-0.11611	-0.03561	-0.16113	-0.07317	-0.1035
Z007E0146	0.00108	0.03656	-0.0387	-0.0898	-0.09872	-0.03768	-0.11407	0.00021	-0.07943	-0.02707
Z007E0147	0.26706	0.25237	0.21362	0.23196	0.27098	0.26109	0.18474	0.30508	0.22567	0.27159
Z007E0148	0.06967	0.04104	0.00924	-0.04994	-0.01937	0.00751	0.09217	-0.03162	0.04791	-0.00518
Z007E0149	-0.4696	-0.54562	-0.48588	-0.40248	-0.49708	-0.43728	-0.50792	-0.48083	-0.39479	-0.43718
Z007E0150	0.56315	0.53655	0.45889	0.47776	0.4777	0.50739	0.44646	0.54893	0.50779	0.51889
Z007E0151	-0.57012	-0.49707	-0.53199	-0.59195	-0.5362	-0.53519	-0.4548	-0.49298	-0.57755	-0.52318
Z007E0152	-0.34928	-0.30457	-0.33526	-0.39353	-0.39893	-0.33747	-0.41002	-0.38381	-0.38301	-0.32663
Z007E0153	-0.14343	-0.05947	-0.23579	-0.1431	-0.24575	-0.18375	-0.25922	-0.14656	-0.13778	-0.17166
Z007E0154	-0.07553	0.04981	-0.08426	-0.01986	-0.13861	-0.08322	-0.15882	-0.0468	-0.07638	-0.07003
Z007E0155	0.09535	0.00177	-0.01801	0.04475	0.01293	-0.01825	-0.01014	0.02344	0.02501	-0.01933
Z007E0156	-0.27243	-0.09433	-0.21776	-0.24469	-0.22152	-0.21746	-0.30266	-0.17697	-0.25846	-0.23096
Z007E0157	0.34989	0.40496	0.33185	0.4138	0.43981	0.38067	0.46496	0.42675	0.42278	0.36805
Z007E0158	-0.68105	-0.42823	-0.56966	-0.60091	-0.57642	-0.57111	-0.65082	-0.52989	-0.52785	-0.55928
Z007E0159	0.24936	0.23458	0.35218	0.40189	0.34719	0.35105	0.2774	0.30184	0.34641	0.36334
Z007E0160	-0.20631	-0.01047	-0.0898	-0.16687	-0.12897	-0.13986	-0.22372	-0.18632	-0.14037	-0.15274
Z007E0161	-0.02772	-0.00984	0.0206	0.06125	0.02212	0.02086	0.09132	0.06097	-0.0239	0.00817
Z007E0162	0.34802	0.50486	0.43498	0.44477	0.38625	0.38483	0.46549	0.42602	0.34116	0.3737
Z007E0163	-0.10495	-0.31928	-0.21684	-0.24189	-0.27106	-0.21656	-0.28309	-0.26105	-0.17556	-0.2289
Z007E0164	0.26358	0.07526	0.10214	0.12324	0.16178	0.14906	0.23445	0.19288	0.10798	0.16009
Z007E0165	-0.04414	-0.06555	-0.09895	-0.15656	-0.16189	-0.10081	-0.17071	-0.14462	-0.10187	-0.08945
Z007E0166	-0.52138	-0.69955	-0.5855	-0.65595	-0.68611	-0.63194	-0.62569	-0.59201	-0.58795	-0.62007
Z007E0167	0.3821	0.30582	0.32624	0.29728	0.3349	0.32699	0.25984	0.3716	0.28718	0.32566
Z007E0168	-0.56199	-0.5879	-0.60583	-0.62775	-0.60603	-0.60344	-0.67579	-0.56416	-0.56349	-0.61707
Z007E0169	-0.3275	-0.50597	-0.44263	-0.35963	-0.4002	-0.39478	-0.45954	-0.3513	-0.35204	-0.38345
Z007E0170	-0.35059	-0.34669	-0.37258	-0.33374	-0.37222	-0.37195	-0.29448	-0.33145	-0.32882	-0.38366
Z007E0171	-0.31182	-0.33726	-0.40757	-0.41177	-0.29934	-0.35866	-0.28028	-0.31288	-0.31747	-0.37324
Z007E0172	0.17122	0.10032	0.16058	0.17524	0.27025	0.20809	0.13799	0.25701	0.25185	0.19375
Z007E0173	-0.15747	-0.05684	-0.04679	-0.10056	-0.04064	-0.04687	-0.12516	-0.08952	-0.007	-0.05928
Z007E0174	0.00811	0.09331	0.06897	0.03819	0.13049	0.06873	-0.00115	0.11243	0.10739	0.05446
Z007E0175	-0.27279	-0.12084	-0.19728	-0.14846	-0.25257	-0.19565	-0.27357	-0.15384	-0.15267	-0.20875
Z007E0176	-0.18931	-0.22052	-0.29644	-0.27689	-0.27373	-0.24615	-0.15483	-0.21442	-0.28459	-0.23437
Z007E0177	0.37771	0.36034	0.33843	0.36978	0.34191	0.33646	0.2613	0.3176	0.29342	0.32189
Z007E0178	-0.15971	-0.00636	-0.05106	-0.01862	0.00663	-0.05183	-0.1319	-0.00896	-0.09469	-0.06525
Z007E0179	-0.35566	-0.3243	-0.37494	-0.40546	-0.41145	-0.34957	-0.26491	-0.30861	-0.39333	-0.33857
Z007E0180	-0.34365	-0.45258	-0.41465	-0.32605	-0.36623	-0.36627	-0.2865	-0.32607	-0.38326	-0.35394
Z007E0181	-0.07168	-0.09387	-0.11234	-0.13835	-0.11445	-0.11137	-0.18558	-0.07224	-0.15417	-0.12539
Z007E0182	-0.02025	-0.26722	-0.09012	-0.10031	-0.07682	-0.13995	-0.05783	-0.18325	-0.10171	-0.15229
Z007E0183	-0.5299	-0.45054	-0.53584	-0.64186	-0.64307	-0.58502	-0.65891	-0.53951	-0.54298	-0.59806
Z007E0184	-0.93585	-1.01711	-1.03886	-1.07054	-0.97701	-1.04213	-1.1053	-1.0023	-1.0838	-1.0311
Z007E0185	0.43087	0.45161	0.37044	0.45364	0.45269	0.41793	0.34476	0.45859	0.44028	0.42899
Z007E0186	-0.03506	-0.02021	-0.04469	-0.03365	0.01791	-0.04592	-0.11783	-0.04477	-0.04477	-0.05832
Z007E0187	-0.51587	-0.50717	-0.52841	-0.49757	-0.46774	-0.5314	-0.60218	-0.49097	-0.5738	-0.54435
Z007E0188	0.02564	-0.05629	-0.07942	-0.13278	-0.08576	-0.08228	-0.15683	-0.12926	-0.12557	-0.07082
Z007E0189	0.65462	0.65889	0.58966	0.67158	0.70153	0.6365	0.71578	0.68057	0.61995	0.62316
Z007E0191	0.03254	0.04519	0.01798	0.08089	-0.0026	0.01849	0.09402	-0.01757	0.06332	0.006
Z007E0192	0.06797	0.11362	0.10285	0.08763	0.00204	0.05334	0.12469	0.09391	0.01456	0.04065
Z007E0193	-0.57801	-0.45973	-0.49811	-0.55553	-0.44378	-0.50146	-0.58104	-0.54706	-0.46132	-0.49017
Z007E0194	-0.13389	-0.12327	-0.24037	-0.29173	-0.24592	-0.2425	-0.32017	-0.2847	-0.20371	-0.25517
Z007E0195	-0.34113	-0.20891	-0.27576	-0.2946	-0.27033	-0.33017	-0.39934	-0.37801	-0.3802	-0.31789
Z007E0196	0.51345	0.50909	0.47425	0.41813	0.41661	0.4728	0.39911	0.47465	0.42895	0.45911
Z007E0197	-0.73923	-0.81641	-0.79973	-0.78786	-0.90756	-0.85005	-0.92106	-0.89841	-0.8066	-0.8379
Z007E0198	-0.47453	-0.44764	-0.46935	-0.50032	-0.47663	-0.47082	-0.39026	-0.51183	-0.4346	-0.48419
Z007E0199	-0.21562	-0.07257	-0.10844	-0.07647	-0.1354	-0.11036	-0.18683	-0.15702	-0.07086	-0.09895
Z007E0200	0.32631	0.4295	0.30342	0.25107	0.29099	0.30262	0.22735	0.26978	0.34156	0.31485
Z008E0001	-0.68426	-0.65859	-0.63162	-0.59746	-0.59621	-0.63484	-0.56017	-0.59343	-0.68016	-0.62424
Z008E0002	-0.56413	-0.36362	-0.4925	-0.5446	-0.50217	-0.49372	-0.57354	-0.53887	-0.45503	-0.48093
Z008E0003	-0.36632	-0.19591	-0.31209	-0.25117	-0.31613	-0.31472	-0.24195	-0.36233	-0.3593	-0.32598
Z008E0004	-0.32767	-0.2313	-0.24973	-0.29767	-0.25904	-0.26711	-0.34884	-0.22475	-0.22214	-0.28194
Z008E0005	-0.40357	-0.37181	-0.36317	-0.41779	-0.35805	-0.36432	-0.29077	-0.40333	-0.32188	-0.35256
Z008E0006	-0.32056	-0.49864	-0.36928	-0.40721	-0.36895	-0.36952	-0.37685	-0.32665	-0.33384	-0.38403
Z008E0007	-0.6134	-0.46917	-0.45564	-0.5406	-0.56004	-0.50593	-0.49274	-0.46439	-0.54965	-0.51739
Z008E0008	-0.3292	-0.36848	-0.29105	-0.39215	-0.27597	-0.34249	-0.27004	-0.38541	-0.38843	-0.35451
Z008E0009	0.23348	0.31012	0.192	0.14306	0.22081	0.19285	0.17632	0.23615	0.23297	0.1791
Z008E0010	0.46641	0.2212	0.29743	0.32285	0.29483	0.34889	0.43785	0.39398	0.39168	0.33551
Z008E0011	-0.20883	-0.26079	-0.26419	-0.20061	-0.27477	-0.24086	-0.31201	-0.28774	-0.20208	-0.22818
Z008E0012	-0.58858	-0.44776	-0.50596	-0.42645	-0.47527	-0.48164	-0.55316	-0.43816	-0.43864	-0.49583
Z008E0013	-0.31573	-0.32146	-0.26294	-0.18267	-0.21358	-0.21435	-0.29029	-0.25565	-0.1724	-0.22799
Z008E0014	-0.19432	-0.20809	-0.23336	-0.17679	-0.17159	-0.23744	-0.30549	-0.19611	-0.28284	-0.2511
Z008E0015	-0.42753	-0.44937	-0.43601	-0.37748	-0.44001	-0.44081	-0.51978	-0.48784	-0.48069	-0.42804
Z008E0016	-0.3569	-0.21789	-0.34377	-0.39984	-0.40308	-0.34502	-0.34966	-0.30551	-0.38991	-0.33304
Z008E0017	-0.27807	-0.1886	-0.16885	-0.15939	-0.21138	-0.21864	-0.2985	-0.26769	-0.25987	-0.23165
Z008E0018	-0.12136	-0.29769	-0.22951	-0.191	-0.17438	-0.18092	-0.24452	-0.22108	-0.13967	-0.19404
Z008E0019	0.14509	0.09809	0.11016	0.10393	0.14239	0.13371	0.06135	0.17743	0.17939	0.14368
Z008E0020	-0.9531	-1.08	-0.96699	-1.02482	-0.95436	-0.96862	-0.89077	-0.92327	-1.00876	-0.98264
Z008E0021	-0.50194	-0.43116	-0.5015	-0.47789	-0.45729	-0.45263	-0.37843	-0.49689	-0.41304	-0.46528
Z008E0022	-0.35233	-0.40615	-0.41819	-0.35868	-0.3573	-0.41803	-0.32455	-0.3727	-0.37908	-0.43091
Z008E0023	-0.06337	-0.1431	-0.10606	-0.06536	-0.077	-0.10712	-0.15129	-0.15404	-0.15424	-0.11963
Z008E0024	-0.7431	-0.77801	-0.80433	-0.76949	-0.77607	-0.80709	-0.88091	-0.8526	-0.76572	-0.81921
Z008E0025	-0.46472	-0.37424	-0.38255	-0.38489	-0.41416	-0.35844	-0.28009	-0.40477	-0.40197	-0.34546
Z008E0026	-0.51103	-0.37437	-0.44695	-0.4755	-0.38479	-0.44976	-0.46879	-0.494	-0.49488	-0.46305
Z008E0027	-0.15281	-0.07264	-0.19388	-0.21579	-0.19776	-0.19131	-0.27118	-0.14984	-0.14852	-0.20468
Z008E0028	-0.01232	-0.08848	-0.10614	-0.06297	0.00165	-0.05745	-0.12581	-0.01765	-0.01694	-0.04693
Z008E0029	-0.43361	-0.29388	-0.32492	-0.35915	-0.33193	-0.32936	-0.33756	-0.37625	-0.33475	-0.31721
Z008E0030	-0.40023	-0.48368	-0.51152	-0.49339	-0.50252	-0.50935	-0.48763	-0.48315	-0.4626	-0.52221
Z008E0031	-0.32666	-0.48013	-0.44511	-0.40467	-0.38389	-0.44593	-0.36058	-0.40241	-0.40702	-0.43423
Z008E0032	-0.50467	-0.52515	-0.59566	-0.57767	-0.55366	-0.54945	-0.55624	-0.52578	-0.59266	-0.53913
Z008E0033	-0.3134	-0.35562	-0.30477	-0.24722	-0.30288	-0.30591	-0.28151	-0.35216	-0.35065	-0.2946
Z008E0034	-0.1934	-0.37654	-0.29875	-0.21554	-0.25299	-0.25065	-0.15983	-0.20436	-0.21293	-0.2637
Z008E0035	-0.33541	-0.41191	-0.25112	-0.33516	-0.26871	-0.30265	-0.30999	-0.25573	-0.26387	-0.31647
Z008E0036	0.22384	0.21977	0.24083	0.19684	0.24633	0.23951	0.18927	0.19847	0.19473	0.22568
Z008E0037	-0.48436	-0.48901	-0.47588	-0.44586	-0.50767	-0.50785	-0.42505	-0.46735	-0.46926	-0.52083
Z008E0038	-0.43801	-0.51969	-0.49513	-0.54646	-0.48771	-0.49417	-0.40573	-0.44791	-0.45485	-0.48265
Z008E0039	-0.08877	-0.05503	-0.07822	-0.01916	-0.13946	-0.07834	-0.14585	-0.12693	-0.12246	-0.07871
Z008E0040	-0.54792	-0.43069	-0.60364	-0.49179	-0.58495	-0.55521	-0.6346	-0.60175	-0.5923	-0.56657
Z008E0041	0.58505	0.55654	0.52995	0.47392	0.53454	0.53006	0.5494	0.4896	0.52961	0.51688
Z008E0042	-0.68886	-0.70652	-0.68028	-0.73835	-0.73617	-0.68059	-0.66117	-0.6382	-0.72421	-0.69425
Z008E0044	-0.31001	-0.21994	-0.15713	-0.25609	-0.25881	-0.20472	-0.129	-0.16535	-0.20812	-0.19231
Z008E0045	-0.19105	-0.16678	-0.14424	-0.10554	-0.20182	-0.14299	-0.06631	-0.16912	-0.10514	-0.15517
Z008E0046	-0.59956	-0.5612	-0.59417	-0.59588	-0.60212	-0.5449	-0.47962	-0.5879	-0.58553	-0.55772
Z008E0047	0.05294	0.14263	0.01845	-0.00739	0.02412	0.01856	0.03028	0.00836	0.02015	0.02942
Z008E0048	-0.30825	-0.33939	-0.26592	-0.2069	-0.20615	-0.26874	-0.33675	-0.31479	-0.31287	-0.2562
Z008E0049	-0.53878	-0.76857	-0.69494	-0.67345	-0.6981	-0.6467	-0.71332	-0.67425	-0.68769	-0.66006
Z008E0050	-0.27296	-0.2722	-0.31699	-0.28089	-0.32549	-0.32068	-0.39706	-0.35134	-0.28206	-0.30863
Z008E0051	-0.78574	-0.75799	-0.78518	-0.81557	-0.78793	-0.78653	-0.70978	-0.74321	-0.74622	-0.80032
Z008E0052	-0.48547	-0.45446	-0.43591	-0.48296	-0.44198	-0.43623	-0.37132	-0.48092	-0.39727	-0.42425
Z008E0053	-0.61326	-0.44266	-0.51823	-0.59841	-0.50881	-0.56939	-0.64351	-0.61143	-0.53089	-0.58114
Z008E0054	-0.28076	-0.41531	-0.30002	-0.35269	-0.29095	-0.29879	-0.25054	-0.26845	-0.25584	-0.31306
Z008E0055	-0.47988	-0.48904	-0.41827	-0.50761	-0.51956	-0.46984	-0.39691	-0.51536	-0.5155	-0.46975
Z008E0056	-0.53637	-0.30436	-0.37532	-0.46004	-0.36532	-0.42895	-0.35422	-0.47112	-0.47749	-0.4416
Z008E0057	-0.13729	-0.2112	-0.1798	-0.22256	-0.25335	-0.19402	-0.26483	-0.21786	-0.15231	-0.20655
Z008E0058	-0.61848	-0.52359	-0.5152	-0.54212	-0.57341	-0.51341	-0.5027	-0.47015	-0.47103	-0.50223
Z008E0059	-0.29713	-0.05718	-0.18729	-0.12998	-0.1932	-0.18925	-0.20535	-0.14951	-0.23045	-0.17755
Z008E0060	0.58949	0.36304	0.4789	0.53104	0.41963	0.47931	0.40836	0.43284	0.52247	0.49101
Z008E0061	-0.80938	-0.65294	-0.83527	-0.80832	-0.84157	-0.78367	-0.77934	-0.74336	-0.73575	-0.77158
Z008E0062	-0.68133	-0.6436	-0.63818	-0.66979	-0.69602	-0.641	-0.71341	-0.68406	-0.5993	-0.62835
Z008E0063	0.09095	0.13521	0.10834	0.07306	0.16384	0.10425	0.03886	0.0745	0.0588	0.11551
Z008E0064	-0.44475	-0.61785	-0.49272	-0.5184	-0.42972	-0.4932	-0.41035	-0.45005	-0.45433	-0.48343
Z008E0065	-0.4624	-0.33876	-0.46399	-0.4973	-0.45598	-0.46762	-0.48048	-0.51029	-0.50836	-0.48011
Z008E0066	-0.53028	-0.45396	-0.52414	-0.52534	-0.51281	-0.57455	-0.56285	-0.53188	-0.53454	-0.58807
Z008E0067	-0.73295	-0.86653	-0.74036	-0.76548	-0.67524	-0.74102	-0.65861	-0.69886	-0.70309	-0.73095
Z008E0068	-0.74117	-0.69084	-0.72209	-0.75483	-0.66062	-0.72438	-0.71206	-0.68133	-0.68308	-0.71262
Z008E0069	-0.48957	-0.31987	-0.38036	-0.41031	-0.3199	-0.38128	-0.37808	-0.33905	-0.34182	-0.37045
Z008E0070	-0.24569	-0.2499	-0.27391	-0.27994	-0.30695	-0.27298	-0.31934	-0.31962	-0.27461	-0.28603
Z008E0071	-0.48999	-0.52699	-0.50538	-0.47052	-0.49583	-0.50734	-0.42606	-0.46621	-0.54833	-0.49513
Z008E0072	-0.13515	-0.15989	-0.18256	-0.14798	-0.1866	-0.18501	-0.10425	-0.14774	-0.22852	-0.17347
Z008E0073	-0.13245	-0.14644	-0.17215	-0.17726	-0.18101	-0.12254	-0.19123	-0.07898	-0.16715	-0.136
Z008E0074	-0.56711	-0.44784	-0.51864	-0.59757	-0.50336	-0.57065	-0.6489	-0.58398	-0.61363	-0.58309
Z008E0075	-0.45984	-0.36905	-0.44064	-0.4526	-0.42809	-0.49262	-0.41969	-0.53717	-0.45269	-0.49186
Z008E0076	-0.18781	-0.13458	-0.14685	-0.16611	-0.25256	-0.19894	-0.18092	-0.24402	-0.24438	-0.21069
Z008E0077	0.12378	0.19715	0.16203	0.19002	0.10416	0.15867	0.17949	0.17571	0.11679	0.17104
Z008E0078	-0.42578	-0.54399	-0.42008	-0.38603	-0.42233	-0.42291	-0.40386	-0.39943	-0.46857	-0.4112
Z008E0079	-0.19184	-0.06944	-0.09138	-0.1082	-0.14575	-0.14454	-0.22867	-0.10703	-0.18867	-0.1333
Z008E0080	-0.05706	-0.06486	-0.01942	0.00862	-0.02619	-0.02369	0.06097	0.01697	-0.07044	-0.01234
Z008E0081	-0.67687	-0.81309	-0.75401	-0.71464	-0.74593	-0.75261	-0.73552	-0.71373	-0.70909	-0.74107
Z008E0082	-0.03272	-0.05083	-0.0736	0.03322	-0.0343	-0.02694	-0.09743	-0.07013	-0.07179	-0.03947
Z008E0083	0.04109	0.05127	-0.01144	-0.06611	0.04546	-0.01246	-0.08068	0.03089	-0.05537	-0.00102
Z008E0084	-0.8218	-0.90412	-0.83201	-0.81631	-0.77546	-0.78454	-0.72887	-0.8245	-0.82791	-0.79747
Z008E0085	-0.61404	-0.48572	-0.5094	-0.48082	-0.45199	-0.51246	-0.51728	-0.47281	-0.55879	-0.51311
Z008E0086	-0.10276	-0.17692	-0.10017	-0.06583	-0.09811	-0.09959	-0.08069	-0.14147	-0.06118	-0.1131
Z008E0087	-0.7581	-0.68455	-0.68805	-0.65493	-0.69267	-0.70329	-0.6267	-0.6648	-0.74482	-0.71659
Z008E0088	-0.13333	-0.12354	-0.1374	-0.24458	-0.12983	-0.1894	-0.25567	-0.14668	-0.23533	-0.1778
Z008E0090	-0.19992	-0.28813	-0.30793	-0.29516	-0.31026	-0.31189	-0.37419	-0.27389	-0.35524	-0.3003
Z008E0091	-0.41971	-0.18026	-0.28609	-0.3657	-0.36853	-0.311	-0.27906	-0.27228	-0.35537	-0.29865
Z008E0092	-0.37696	-0.3009	-0.34493	-0.2505	-0.32851	-0.29731	-0.37484	-0.33988	-0.25299	-0.28542
Z008E0093	-0.21152	-0.21972	-0.31746	-0.36776	-0.32093	-0.31895	-0.30346	-0.27596	-0.27927	-0.30749
Z008E0094	0.28817	0.26217	0.2927	0.29734	0.30067	0.24204	0.32937	0.1997	0.27925	0.22992
Z008E0095	-0.68375	-0.5994	-0.53187	-0.5455	-0.58636	-0.58284	-0.66278	-0.62828	-0.54783	-0.59457
Z008E0096	-0.16556	-0.07461	-0.05573	-0.09847	-0.04533	-0.05669	0.02183	-0.01357	-0.10108	-0.04586
Z008E0097	-0.35766	-0.28249	-0.2565	-0.31002	-0.19626	-0.25695	-0.18095	-0.22631	-0.22159	-0.27039
Z008E0098	-0.17543	-0.35151	-0.269	-0.2468	-0.15884	-0.2229	-0.13612	-0.26731	-0.22947	-0.21201
Z008E0099	-0.64115	-0.67582	-0.63121	-0.73008	-0.67355	-0.67939	-0.6563	-0.63783	-0.63965	-0.66857
Z008E0100	-0.73723	-0.74014	-0.58159	-0.68852	-0.6549	-0.63265	-0.70894	-0.67607	-0.59735	-0.64621
Z008E0101	-0.31329	-0.3946	-0.30887	-0.27092	-0.36837	-0.30709	-0.38207	-0.35147	-0.26663	-0.32
Z008E0102	-0.04712	-0.28599	-0.20025	-0.12325	-0.16909	-0.16558	-0.23533	-0.12297	-0.12152	-0.17869
Z008E0103	-0.17081	-0.25154	-0.1795	-0.17102	-0.23558	-0.23223	-0.14633	-0.27652	-0.27708	-0.21931
Z008E0104	-0.79036	-0.55956	-0.6601	-0.73937	-0.62763	-0.68621	-0.60871	-0.66037	-0.64957	-0.674
Z008E0105	-0.7546	-0.83302	-0.70578	-0.67592	-0.64287	-0.71081	-0.63155	-0.70352	-0.75892	-0.72453
Z008E0106	0.2504	0.11173	0.20614	0.26691	0.21605	0.20575	0.25813	0.24533	0.16435	0.21577
Z008E0107	-0.51093	-0.62171	-0.50165	-0.4584	-0.50668	-0.50572	-0.56763	-0.4893	-0.51226	-0.49429
Z008E0108	-0.43728	-0.46419	-0.33965	-0.39437	-0.27855	-0.34006	-0.25961	-0.31048	-0.3057	-0.35404
Z008E0109	-0.17537	-0.41862	-0.29659	-0.34623	-0.29644	-0.2958	-0.2127	-0.25149	-0.25518	-0.30869
Z008E0110	-0.42101	-0.64931	-0.52488	-0.49437	-0.51638	-0.52897	-0.59379	-0.56491	-0.57331	-0.54228
Z008E0111	-0.79494	-0.75942	-0.65147	-0.66435	-0.69285	-0.69925	-0.62195	-0.65818	-0.65816	-0.68757
Z008E0112	-0.28061	-0.34504	-0.308	-0.21622	-0.33079	-0.2763	-0.25325	-0.23308	-0.23461	-0.28936
Z008E0113	-1.01884	-0.93697	-0.9634	-0.96932	-0.91822	-0.91536	-0.92795	-0.87131	-0.96109	-0.92842
Z008E0114	-0.62658	-0.68603	-0.56877	-0.53365	-0.56079	-0.57123	-0.64897	-0.62021	-0.61507	-0.56046
Z008E0115	-0.35619	-0.28354	-0.31634	-0.37767	-0.34077	-0.31937	-0.23363	-0.27687	-0.36247	-0.30772
Z008E0116	-0.46635	-0.40124	-0.42396	-0.409	-0.39671	-0.4258	-0.43112	-0.47309	-0.46956	-0.41298
Z008E0117	-0.39982	-0.56389	-0.44044	-0.46593	-0.43375	-0.43924	-0.42829	-0.48151	-0.39972	-0.45349
Z008E0118	-0.22741	-0.15946	-0.19138	-0.16229	-0.13503	-0.1934	-0.26317	-0.16583	-0.15187	-0.20602
Z008E0119	-0.76765	-0.73809	-0.72684	-0.67288	-0.73359	-0.72997	-0.8039	-0.68604	-0.76982	-0.7424
Z008E0120	-0.22003	-0.18337	-0.25786	-0.26544	-0.20213	-0.20831	-0.21097	-0.16385	-0.20948	-0.22255
Z008E0121	-0.0965	-0.2396	-0.20704	-0.25588	-0.19906	-0.20645	-0.18318	-0.23609	-0.16459	-0.19416
Z008E0122	-0.056	-0.29029	-0.21858	-0.18957	-0.1644	-0.16932	-0.23712	-0.19369	-0.1267	-0.18304
Z008E0123	-0.87798	-0.64284	-0.76526	-0.80034	-0.70882	-0.77024	-0.6902	-0.79792	-0.81715	-0.75796
Z008E0124	-0.38976	-0.39357	-0.28345	-0.33918	-0.27642	-0.28375	-0.29863	-0.32457	-0.24501	-0.29779
Z008E0125	-0.14375	-0.0121	-0.04052	-0.01288	-0.04722	-0.04331	-0.05839	-0.00082	-0.08826	-0.05729
Z008E0126	-0.38068	-0.29307	-0.4192	-0.46993	-0.41225	-0.41735	-0.43501	-0.37265	-0.37364	-0.43177
Z008E0127	-0.21208	-0.12059	-0.0655	-0.05396	-0.17224	-0.11381	-0.15867	-0.07406	-0.0716	-0.10185
Z008E0128	-0.53502	-0.61679	-0.54728	-0.55734	-0.44105	-0.50224	-0.50489	-0.50821	-0.50624	-0.49107
Z008E0129	-0.73272	-0.50202	-0.62558	-0.6796	-0.68257	-0.62462	-0.55174	-0.59847	-0.66917	-0.63733
Z008E0130	-0.74687	-0.7916	-0.80875	-0.77296	-0.74646	-0.81065	-0.72392	-0.77245	-0.85309	-0.79824
Z008E0131	0.42654	0.52885	0.37203	0.37111	0.33902	0.39779	0.31893	0.42076	0.36286	0.40975
Z008E0132	-1.15571	-0.92304	-1.0223	-1.10478	-0.99969	-1.05027	-0.9809	-1.09058	-1.01301	-1.06284
Z008E0133	-0.36389	-0.54375	-0.45161	-0.36807	-0.4248	-0.42758	-0.42503	-0.46975	-0.3852	-0.4159
Z008E0134	-0.19244	-0.21404	-0.08854	-0.11739	-0.02971	-0.08912	-0.00361	-0.04816	-0.13619	-0.07818
Z008E0135	-0.78672	-0.74168	-0.8459	-0.73585	-0.7361	-0.79896	-0.87318	-0.75628	-0.75271	-0.78743
Z008E0136	-0.18124	-0.3042	-0.19803	-0.25471	-0.19735	-0.19915	-0.24374	-0.16995	-0.15507	-0.21327
Z008E0137	-0.63454	-0.79989	-0.72808	-0.72899	-0.70616	-0.67883	-0.64294	-0.7254	-0.72159	-0.66771
Z008E0139	-0.50055	-0.39325	-0.56875	-0.46379	-0.51943	-0.52047	-0.58537	-0.4782	-0.55846	-0.50909
Z008E0140	-0.46981	-0.377	-0.36569	-0.33394	-0.34407	-0.36985	-0.4472	-0.41471	-0.33213	-0.35745
Z008E0141	-0.52549	-0.55497	-0.49396	-0.50324	-0.59388	-0.54326	-0.47074	-0.51953	-0.49993	-0.5307
Z008E0142	0.31348	0.31596	0.39696	0.31797	0.29205	0.34885	0.36198	0.3906	0.39168	0.36066
Z008E0144	-0.42125	-0.43393	-0.50785	-0.42471	-0.5178	-0.46029	-0.52988	-0.42321	-0.50184	-0.44967
Z008E0145	-0.3836	-0.38397	-0.48596	-0.49281	-0.38022	-0.4407	-0.51743	-0.44006	-0.4807	-0.42964
Z008E0146	-0.36429	-0.232	-0.30583	-0.20419	-0.25228	-0.25968	-0.17749	-0.30236	-0.30304	-0.27285
Z008E0147	-0.49802	-0.64089	-0.61564	-0.5766	-0.5543	-0.616	-0.53356	-0.57173	-0.57333	-0.61607
Z008E0148	-0.2669	-0.25528	-0.22846	-0.24661	-0.22105	-0.2806	-0.26471	-0.30749	-0.2447	-0.29405
Z008E0149	-0.65503	-0.64285	-0.62311	-0.72772	-0.67585	-0.67507	-0.60524	-0.7174	-0.63626	-0.68775
Z008E0150	-0.21392	-0.19717	-0.32139	-0.34287	-0.32571	-0.31963	-0.39451	-0.27895	-0.27435	-0.30772
Z008E0151	-0.08238	-0.01166	-0.13899	-0.10969	-0.08766	-0.14391	-0.14911	-0.18544	-0.10372	-0.13128
Z008E0152	-0.55007	-0.54739	-0.49278	-0.41302	-0.5053	-0.44612	-0.52323	-0.49271	-0.48729	-0.43476
Z008E0153	0.09243	0.15235	-0.01519	-0.022	0.02298	0.03161	0.11411	0.00719	-0.01215	0.03476
Z008E0154	-0.67118	-0.71571	-0.6932	-0.62938	-0.69473	-0.69308	-0.62072	-0.6643	-0.64977	-0.70568
Z008E0155	-0.36696	-0.13055	-0.25755	-0.22017	-0.31669	-0.25696	-0.24931	-0.30512	-0.29962	-0.25611
Z008E0156	-0.94025	-0.96195	-0.93346	-0.93104	-0.97398	-0.98143	-0.92759	-0.94436	-0.94182	-0.97005
Z008E0157	-0.47398	-0.54367	-0.5673	-0.56362	-0.5123	-0.51696	-0.43775	-0.56111	-0.47639	-0.50507
Z008E0158	0.07039	0.07828	0.15132	0.18698	0.09634	0.15124	0.14809	0.17859	0.1087	0.1634
Z008E0159	-0.23484	-0.29568	-0.23042	-0.21747	-0.33326	-0.27922	-0.3561	-0.23789	-0.23718	-0.29292
Z008E0160	-0.71317	-0.77332	-0.77236	-0.75254	-0.71393	-0.72379	-0.70557	-0.74705	-0.76377	-0.73696
Z008E0161	-0.3324	-0.18642	-0.22331	-0.16971	-0.2807	-0.22572	-0.29474	-0.18896	-0.26748	-0.21412
Z008E0162	-0.58235	-0.54264	-0.56985	-0.51464	-0.60038	-0.57448	-0.49086	-0.62181	-0.61745	-0.56148
Z008E0163	-0.49331	-0.36135	-0.48072	-0.44759	-0.42836	-0.4843	-0.55594	-0.5288	-0.44817	-0.47257
Z008E0164	-0.53058	-0.49988	-0.49569	-0.55484	-0.55715	-0.52427	-0.5043	-0.4816	-0.48535	-0.53771
Z008E0165	-0.22206	-0.21887	-0.38042	-0.38004	-0.2725	-0.33172	-0.2525	-0.37199	-0.2905	-0.34377
Z008E0166	-0.12235	-0.1345	-0.091	-0.11887	-0.14366	-0.08866	-0.0054	-0.04337	-0.04689	-0.10161
Z008E0167	-0.06859	-0.1447	-0.11448	-0.05136	-0.16732	-0.11548	-0.03304	-0.07612	-0.15959	-0.10438
Z008E0168	-0.56099	-0.5275	-0.48132	-0.474	-0.49481	-0.50858	-0.49806	-0.46659	-0.5528	-0.52234
Z008E0169	-0.3834	-0.41007	-0.39523	-0.36474	-0.3902	-0.40016	-0.3253	-0.44325	-0.441	-0.38809
Z008E0170	0.05515	-0.05369	0.0627	0.09558	0.06595	0.0613	0.05994	0.01942	0.01684	0.07322
Z008E0171	0.03015	0.01833	0.1362	0.19319	0.1434	0.13535	0.06886	0.16547	0.09124	0.14603
Z008E0172	-0.57799	-0.58818	-0.49512	-0.50356	-0.47773	-0.4752	-0.54679	-0.52078	-0.48636	-0.46396
Z008E0173	-0.36299	-0.37404	-0.35805	-0.415	-0.36472	-0.36055	-0.36909	-0.31509	-0.32355	-0.36174
Z008E0174	-0.32532	-0.28738	-0.27248	-0.21217	-0.25036	-0.27475	-0.35685	-0.23305	-0.23264	-0.26435
Z008E0175	-0.35536	-0.59934	-0.47611	-0.52541	-0.50304	-0.47613	-0.38709	-0.43479	-0.43716	-0.46427
Z008E0176	-0.41237	-0.39756	-0.42721	-0.41083	-0.37057	-0.37776	-0.41182	-0.3353	-0.41863	-0.36634
Z008E0177	-0.19964	-0.22163	-0.22756	-0.25218	-0.20023	-0.20173	-0.12312	-0.24375	-0.16132	-0.18999
Z008E0178	-0.39424	-0.15434	-0.28155	-0.32298	-0.31307	-0.28065	-0.35941	-0.24129	-0.32352	-0.28111
Z008E0179	-0.96562	-0.87999	-0.90549	-0.95806	-0.87334	-0.90839	-0.92636	-0.9542	-0.88966	-0.89654
Z008E0180	-0.12498	-0.02877	-0.14217	-0.17185	-0.08255	-0.14416	-0.12489	-0.18516	-0.14858	-0.15677
Z008E0181	-0.38408	-0.45893	-0.349	-0.31803	-0.40533	-0.35074	-0.41605	-0.31187	-0.39295	-0.33856
Z008E0182	-0.24216	-0.4199	-0.30603	-0.24711	-0.31165	-0.30866	-0.31776	-0.35346	-0.26813	-0.29588
Z008E0183	-0.26985	-0.32956	-0.28591	-0.36018	-0.36426	-0.30887	-0.38687	-0.26908	-0.351	-0.32218
Z008E0184	-0.20703	-0.21301	-0.23096	-0.28784	-0.20711	-0.23463	-0.21182	-0.27866	-0.24228	-0.22316
Z008E0185	-0.28223	-0.24084	-0.22543	-0.1874	-0.27895	-0.22607	-0.30847	-0.18886	-0.2672	-0.21497
Z008E0186	0.41313	0.35435	0.33997	0.37531	0.39931	0.3376	0.26931	0.2894	0.29288	0.32546
Z008E0187	-0.15827	-0.25229	-0.13922	-0.19642	-0.129	-0.13941	-0.05775	-0.11077	-0.1805	-0.15252
Z008E0188	-0.66406	-0.49681	-0.62078	-0.67599	-0.56172	-0.62282	-0.581	-0.66164	-0.58351	-0.63508
Z008E0189	-0.81299	-0.87569	-0.75581	-0.78262	-0.7583	-0.75617	-0.67962	-0.71515	-0.75924	-0.74557
Z008E0190	0.27944	0.03714	0.16068	0.11619	0.10973	0.16384	0.24805	0.1887	0.20502	0.16834
Z008E0191	-0.55506	-0.51802	-0.59402	-0.58821	-0.60139	-0.54583	-0.61954	-0.50579	-0.58732	-0.55286
Z008E0192	-0.32393	-0.19188	-0.31595	-0.28043	-0.3706	-0.31654	-0.30596	-0.27765	-0.35778	-0.32909
Z008E0193	-0.50109	-0.37039	-0.43712	-0.46572	-0.42932	-0.43605	-0.41736	-0.39389	-0.3943	-0.42533
Z008E0194	0.18649	0.09473	0.12592	0.0282	0.02402	0.07735	0.15998	0.02849	0.03266	0.07804
Z008E0195	-0.2404	-0.03899	-0.16118	-0.20836	-0.16509	-0.16374	-0.15552	-0.20686	-0.20936	-0.17582
Z008E0196	-0.18029	-0.28764	-0.12473	-0.22593	-0.22603	-0.17299	-0.17677	-0.13281	-0.13643	-0.16872
Z008E0197	-0.41733	-0.66019	-0.53116	-0.49483	-0.46892	-0.53159	-0.60006	-0.48905	-0.56407	-0.54555
Z008E0198	-0.88629	-0.7202	-0.78195	-0.74461	-0.84214	-0.78087	-0.85946	-0.75791	-0.73933	-0.76888
Z008E0199	-0.25743	-0.21285	-0.14834	-0.20716	-0.0905	-0.15289	-0.13703	-0.19758	-0.20278	-0.14196
Z008E0200	-0.47239	-0.43502	-0.41974	-0.38593	-0.41109	-0.42158	-0.4325	-0.40155	-0.38039	-0.43508
Z009E0001	0.63693	0.67338	0.62372	0.61662	0.64289	0.64792	0.58021	0.68109	0.60462	0.63457
Z009E0002	0.11344	0.18422	0.13001	0.18237	0.2131	0.15046	0.08372	0.1912	0.1086	0.16208
Z009E0003	0.54136	0.63882	0.70192	0.70849	0.65694	0.65055	0.5742	0.60472	0.60652	0.65024
Z009E0004	0.42635	0.46774	0.39045	0.37854	0.40761	0.43721	0.40125	0.39548	0.39303	0.42321
Z009E0005	1.05801	0.92742	0.95053	0.98399	0.95494	0.94817	0.87658	0.90492	0.90694	0.93568
Z009E0007	0.40322	0.33007	0.34604	0.36201	0.35115	0.34614	0.27802	0.30465	0.38844	0.33442
Z009E0008	0.0671	-0.00457	0.02933	0.00135	0.08722	0.02717	-0.04807	-0.01584	-0.01944	0.01332
Z009E0009	-0.15282	-0.01999	-0.19165	-0.08632	-0.15383	-0.14408	-0.21272	-0.10412	-0.18572	-0.13226
Z009E0010	0.2101	0.21966	0.20918	0.15883	0.12736	0.18577	0.11122	0.18075	0.22855	0.19671
Z009E0012	-0.14278	-0.14051	-0.04091	-0.09456	-0.09445	-0.04049	0.04203	-0.00196	-0.08519	-0.02851
Z009E0013	-0.79394	-0.97487	-0.83211	-0.80109	-0.91279	-0.85915	-0.80355	-0.85653	-0.90284	-0.84761
Z009E0014	-0.22889	-0.15707	-0.18431	-0.21099	-0.21254	-0.18335	-0.10008	-0.14824	-0.14402	-0.17203
Z009E0015	-0.2243	-0.23314	-0.07052	-0.14638	-0.12142	-0.12084	-0.15878	-0.1691	-0.0855	-0.10848
Z009E0016	1.1022	0.8929	1.00909	0.95401	0.98597	1.00945	1.09638	1.05649	1.05061	0.99588
Z009E0017	0.01479	0.19415	0.06528	0.09956	0.12208	0.06254	0.09313	0.01934	0.10455	0.05012
Z009E0018	0.15505	0.06978	0.0948	0.04084	0.03624	0.0945	0.17525	0.05474	0.04965	0.08216
Z009E0019	0.45933	0.58812	0.60846	0.50501	0.55565	0.55844	0.63731	0.59812	0.59357	0.57028
Z009E0020	0.40413	0.4087	0.52296	0.41674	0.46886	0.47071	0.39272	0.43597	0.50433	0.45752
Z009E0021	-0.23512	-0.16351	-0.13591	-0.1518	-0.18632	-0.18867	-0.1128	-0.15256	-0.23599	-0.17718
Z009E0022	-0.33626	-0.1693	-0.2874	-0.25764	-0.23181	-0.29139	-0.36209	-0.25055	-0.338	-0.28044
Z009E0023	0.13889	0.21868	0.19322	0.13943	0.20019	0.19244	0.26337	0.14998	0.23127	0.17847
Z009E0024	0.15332	0.06605	0.08965	0.05956	0.08605	0.08828	0.17684	0.13413	0.0859	0.08835
Z009E0025	-0.01379	-0.1795	-0.01259	-0.11263	-0.05393	-0.06081	-0.05483	-0.02032	-0.02228	-0.05063
Z009E0026	0.25253	0.43353	0.35545	0.36632	0.30134	0.30372	0.33358	0.25872	0.34375	0.29146
Z009E0027	-0.30745	-0.23534	-0.35646	-0.38541	-0.3003	-0.35692	-0.42233	-0.31243	-0.3158	-0.34539
Z009E0028	-0.09122	0.02934	-0.10433	-0.15444	-0.16081	-0.10361	-0.08511	-0.06299	-0.05864	-0.09098
Z009E0029	0.39125	0.4582	0.47809	0.48442	0.42548	0.42561	0.38883	0.38118	0.46385	0.41378
Z009E0030	-0.34249	-0.19061	-0.26643	-0.34405	-0.31748	-0.31851	-0.25107	-0.36467	-0.36182	-0.31819
Z009E0031	0.67351	0.69665	0.63431	0.65109	0.60216	0.66163	0.58172	0.61625	0.62325	0.64903
Z009E0032	0.46858	0.38473	0.50363	0.44894	0.50109	0.50072	0.58507	0.45479	0.4537	0.51401
Z009E0033	-0.15037	-0.27297	-0.17081	-0.10958	-0.0886	-0.14672	-0.2132	-0.19051	-0.1106	-0.1597
Z009E0034	-0.36714	-0.43843	-0.31606	-0.34078	-0.3183	-0.31647	-0.39548	-0.36197	-0.27947	-0.32989
Z009E0035	-0.21949	-0.20482	-0.15931	-0.19424	-0.15242	-0.16226	-0.23643	-0.12227	-0.20309	-0.15247
Z009E0036	-0.2005	-0.02707	-0.1096	-0.09727	-0.21113	-0.15682	-0.19586	-0.11685	-0.15377	-0.1681
Z009E0037	0.25868	0.34165	0.3132	0.34504	0.36798	0.31015	0.22549	0.26659	0.35009	0.296
Z009E0038	-0.07744	-0.0285	-0.02431	-0.07536	-0.08297	-0.02373	-0.1072	0.01656	0.02004	-0.01249
Z009E0039	0.80028	0.72472	0.70124	0.72303	0.80848	0.7488	0.82552	0.71141	0.79097	0.73596
Z009E0040	-0.47224	-0.54624	-0.52775	-0.47997	-0.52119	-0.53023	-0.57184	-0.57489	-0.56947	-0.51867
Z009E0041	0.62779	0.67848	0.61787	0.56487	0.61229	0.61666	0.53406	0.57123	0.61816	0.60476
Z009E0042	-0.03443	-0.0436	-0.02235	-0.00747	-0.08138	-0.0245	-0.06519	-0.07229	-0.07053	-0.01179
Z009E0043	0.07287	0.18246	0.01332	0.01988	0.12068	0.05914	0.13249	0.0208	0.10066	0.04643
Z009E0044	0.11801	0.26161	0.2229	0.25864	0.16405	0.22412	0.14712	0.1841	0.26618	0.21247
Z009E0045	0.4892	0.55191	0.48111	0.53786	0.5866	0.52465	0.61203	0.48233	0.48021	0.53662
Z009E0047	-0.53727	-0.5131	-0.5365	-0.50033	-0.54813	-0.53723	-0.49123	-0.57775	-0.50014	-0.52511
Z009E0048	0.76741	0.6538	0.77364	0.83224	0.77902	0.77255	0.86312	0.72568	0.72848	0.78476
Z009E0049	1.17387	1.26086	1.14064	1.11327	1.19758	1.13896	1.066	1.13396	1.0968	1.15077
Z009E0050	-0.05335	0.08582	0.0458	0.07588	0.01163	0.04269	0.11246	0.00053	-0.00287	0.02989
Z009E0051	-0.4244	-0.36656	-0.31795	-0.3501	-0.25557	-0.32026	-0.23357	-0.28813	-0.36662	-0.30862
Z009E0052	0.96791	0.84039	0.83799	0.81443	0.80617	0.8621	0.79095	0.81459	0.82059	0.8749
Z009E0053	0.57013	0.40347	0.52842	0.49981	0.59067	0.52731	0.46084	0.56708	0.48312	0.52472
Z009E0054	0.29149	0.27833	0.39519	0.44966	0.4081	0.39361	0.47943	0.43605	0.35002	0.38019
Z009E0055	-0.27922	-0.35672	-0.37469	-0.35126	-0.26866	-0.32651	-0.2482	-0.36576	-0.28747	-0.33988
Z009E0056	0.212	0.29677	0.36783	0.37435	0.31823	0.31553	0.24129	0.35608	0.26804	0.30268
Z009E0057	-0.74582	-0.65809	-0.69179	-0.74355	-0.71694	-0.69096	-0.62579	-0.73405	-0.64853	-0.70467
Z009E0058	0.74981	0.70185	0.71578	0.68739	0.75029	0.68651	0.77599	0.64487	0.63675	0.67383
Z009E0059	0.90224	0.86763	0.86439	0.7865	0.78229	0.84167	0.92816	0.83984	0.79769	0.85374
Z009E0060	-0.66298	-0.69477	-0.68486	-0.67687	-0.65205	-0.71276	-0.63503	-0.74852	-0.71833	-0.72648
Z009E0061	0.00163	-0.06896	-0.0588	-0.07259	-0.09956	-0.1089	-0.18159	-0.07226	-0.06564	-0.09782
Z009E0062	0.48993	0.42849	0.53641	0.48162	0.54222	0.53423	0.60771	0.49043	0.5746	0.54509
Z009E0063	0.09201	0.20507	0.08238	0.05218	0.14078	0.07967	0.1492	0.04144	0.12177	0.06656
Z009E0064	-0.03105	0.0894	-0.04453	-0.01154	-0.10372	-0.04637	-0.12902	-0.00613	-0.08335	-0.0351
Z009E0065	0.91084	0.6676	0.79165	0.82566	0.8239	0.78943	0.87419	0.83367	0.78842	0.77614
Z009E0066	0.09401	0.19323	0.20529	0.14651	0.1468	0.20231	0.12346	0.15853	0.15632	0.18972
Z009E0067	-0.36578	-0.26937	-0.30653	-0.33371	-0.36112	-0.30648	-0.38727	-0.3539	-0.26344	-0.31924
Z009E0068	0.5512	0.71987	0.59197	0.61768	0.64504	0.58538	0.66353	0.54326	0.54183	0.59819
Z009E0069	-0.70144	-0.69117	-0.66553	-0.60876	-0.60498	-0.66915	-0.589	-0.70707	-0.6311	-0.68158
Z009E0070	-0.514	-0.58344	-0.47603	-0.53159	-0.53428	-0.47776	-0.55078	-0.52109	-0.43847	-0.46627
Z009E0071	0.63685	0.65408	0.67724	0.73624	0.67144	0.67386	0.60244	0.6278	0.62902	0.68687
Z009E0072	0.19405	0.20407	0.21561	0.1585	0.22501	0.21266	0.13965	0.23395	0.17163	0.22428
Z009E0073	-0.48595	-0.65967	-0.58454	-0.58561	-0.53892	-0.53653	-0.49449	-0.57891	-0.49888	-0.55008
Z009E0074	-0.36034	-0.39238	-0.37086	-0.42151	-0.37397	-0.37203	-0.42236	-0.41529	-0.41444	-0.38444
Z009E0075	0.66776	0.64638	0.6726	0.70878	0.7293	0.67162	0.71393	0.6313	0.70881	0.65877
Z009E0076	0.98707	0.84853	0.88046	0.8733	0.89143	0.87892	0.92372	0.83701	0.83518	0.86599
Z009E0077	0.07269	0.24238	0.11831	0.06374	0.11458	0.11725	0.03864	0.12082	0.07395	0.10519
Z009E0078	0.07993	0.23223	0.1	0.12961	0.10143	0.09748	0.01862	0.054	0.05873	0.08554
Z009E0079	-0.00995	0.07426	0.03816	0.12513	0.07755	0.08652	0.15813	0.0428	0.12759	0.09944
Z009E0080	0.41802	0.33106	0.35373	0.31221	0.34744	0.3521	0.43557	0.31328	0.39004	0.34054
Z009E0082	0.39187	0.15394	0.27166	0.23305	0.21848	0.27326	0.3583	0.31804	0.31597	0.26003
Z009E0083	-0.02669	-0.02681	-0.05173	-0.02548	-0.04925	-0.05534	0.03104	-0.09731	-0.09981	-0.0682
Z009E0084	0.50228	0.4346	0.50203	0.42372	0.4594	0.45189	0.38564	0.40689	0.40896	0.46434
Z009E0085	-0.05639	-0.00739	-0.0728	-0.09638	-0.12481	-0.06961	0.01275	-0.02956	-0.11265	-0.08254
Z009E0086	-0.31691	-0.27845	-0.35797	-0.2484	-0.31135	-0.30997	-0.26285	-0.26868	-0.26499	-0.29786
Z009E0087	0.56451	0.48704	0.55417	0.46138	0.48046	0.50349	0.58513	0.46541	0.54185	0.49093
Z009E0088	-0.43284	-0.25138	-0.42363	-0.34097	-0.38402	-0.37936	-0.42707	-0.42729	-0.42294	-0.36723
Z009E0089	0.00385	-0.13525	-0.15701	-0.05081	-0.09923	-0.1098	-0.02493	-0.06224	-0.14839	-0.12372
Z009E0090	-0.35566	-0.33097	-0.27124	-0.27595	-0.31015	-0.3188	-0.27686	-0.27326	-0.27457	-0.33114
Z009E0091	-1.07235	-1.20963	-1.1854	-1.23397	-1.24097	-1.18635	-1.10732	-1.22091	-1.14702	-1.17447
Z009E0092	0.60773	0.50217	0.66417	0.5609	0.60908	0.61274	0.54054	0.56651	0.64739	0.62421
Z009E0093	0.66894	0.74785	0.72137	0.82758	0.76249	0.76789	0.84301	0.72608	0.72364	0.75574
Z009E0094	-0.18985	-0.09891	-0.12547	-0.15688	-0.11974	-0.1283	-0.20482	-0.17626	-0.17198	-0.11784
Z009E0095	0.5582	0.58192	0.61188	0.55839	0.61007	0.60823	0.67624	0.56928	0.55918	0.59499
Z009E0096	-0.11811	-0.02683	-0.06485	-0.04405	-0.07608	-0.01485	0.05762	-0.05427	0.02743	-0.02743
Z009E0097	0.04881	-0.01896	0.09425	0.0449	0.04171	0.09572	0.17195	0.12793	0.13584	0.09489
Z009E0098	-0.47773	-0.4679	-0.49593	-0.52023	-0.52334	-0.49638	-0.42061	-0.54225	-0.45392	-0.48414
Z009E0099	-0.41206	-0.34977	-0.37493	-0.40748	-0.33916	-0.37537	-0.29128	-0.33361	-0.33483	-0.38896
Z009E0100	0.0905	0.07456	-0.00489	0.07805	0.03611	0.04036	0.11428	-0.00216	-0.00471	0.0274
Z009E0101	0.24119	0.30483	0.2835	0.31553	0.34174	0.28144	0.20943	0.23647	0.23723	0.26925
Z009E0102	0.33378	0.30962	0.32251	0.36059	0.33263	0.32223	0.24409	0.3643	0.36765	0.33336
Z009E0103	-0.14061	-0.09928	-0.12931	-0.15815	-0.18918	-0.12911	-0.07889	-0.1777	-0.17206	-0.11648
Z009E0104	-0.1957	-0.33074	-0.28301	-0.22258	-0.22215	-0.28668	-0.35225	-0.33489	-0.33138	-0.27524
Z009E0105	0.72298	0.79233	0.66666	0.63693	0.611	0.66791	0.75326	0.71207	0.6287	0.65609
Z009E0106	-0.57354	-0.4831	-0.49903	-0.49879	-0.53364	-0.4727	-0.40015	-0.51619	-0.42978	-0.46026
Z009E0107	-0.34128	-0.48542	-0.3554	-0.38393	-0.29224	-0.35819	-0.30924	-0.36372	-0.40399	-0.34704
Z009E0108	0.02054	-0.05779	-0.02107	-0.04812	-0.02635	-0.02618	0.05701	-0.07399	-0.07482	-0.01346
Z009E0109	-0.56559	-0.46927	-0.45475	-0.48244	-0.45073	-0.45497	-0.53011	-0.49889	-0.4157	-0.44343
Z009E0110	-0.25878	-0.27606	-0.15659	-0.10153	-0.09515	-0.1589	-0.22887	-0.11432	-0.12157	-0.17344
Z009E0111	0.05273	-0.00529	0.0124	-0.03633	-0.01803	0.01071	-0.06565	-0.03662	0.04923	0.02282
Z009E0112	-0.15673	-0.15858	-0.11994	-0.1738	-0.17702	-0.11878	-0.19279	-0.12561	-0.07791	-0.13167
Z009E0113	-0.06854	-0.17741	-0.05807	-0.11453	-0.05318	-0.05991	-0.01146	-0.10355	-0.10663	-0.04937
Z009E0114	-0.58639	-0.44808	-0.47357	-0.52094	-0.44983	-0.4782	-0.55218	-0.52475	-0.52661	-0.46712
Z009E0115	-0.07106	-0.20321	-0.04	-0.05476	-0.08208	-0.0899	-0.16346	-0.13457	-0.05107	-0.10355
Z009E0116	0.42607	0.50254	0.52759	0.51403	0.47877	0.47601	0.51531	0.51073	0.43042	0.48776
Z009E0117	-0.03538	0.04023	0.06559	-0.01361	-0.03608	0.01458	0.08848	-0.03283	-0.03156	0.00165
Z009E0118	0.01539	0.0836	0.04609	0.12695	0.09699	0.09288	0.01985	0.09359	0.13401	0.10392
Z009E0119	-0.24645	-0.06746	-0.1916	-0.25959	-0.26019	-0.20391	-0.13072	-0.16071	-0.24317	-0.19195
Z009E0120	0.80127	0.84102	0.81367	0.75585	0.86988	0.81126	0.74148	0.77641	0.84817	0.79802
Z009E0121	0.69778	0.6719	0.68593	0.63803	0.62841	0.68606	0.60471	0.64088	0.72817	0.69828
Z009E0122	-0.36817	-0.2747	-0.2604	-0.31289	-0.25381	-0.26119	-0.18767	-0.30329	-0.22283	-0.2496
Z009E0123	-0.10928	0.06944	-0.05232	-0.01829	-0.04533	-0.05428	0.01832	-0.01416	-0.09651	-0.04337
Z009E0124	-0.50299	-0.54968	-0.47263	-0.54816	-0.57884	-0.51996	-0.58914	-0.48178	-0.47939	-0.509
Z009E0125	0.25539	0.2769	0.15566	0.21536	0.16187	0.1544	0.079	0.11067	0.11661	0.1415
Z009E0126	-0.27449	-0.19356	-0.16787	-0.22523	-0.17217	-0.17188	-0.13472	-0.21339	-0.22226	-0.18486
Z009E0127	0.42808	0.33923	0.51458	0.40935	0.52974	0.46291	0.54616	0.42007	0.41352	0.45082
Z009E0128	-0.80863	-0.80857	-0.70585	-0.74957	-0.76418	-0.70577	-0.76439	-0.66301	-0.66478	-0.69577
Z009E0129	-0.87766	-0.81575	-0.83832	-0.87282	-0.83472	-0.84126	-0.79225	-0.79773	-0.88631	-0.84229
Z009E0130	0.37634	0.44522	0.41136	0.44081	0.38497	0.40894	0.49	0.36727	0.45	0.39704
Z009E0131	0.08495	0.07983	0.19102	0.13696	0.19789	0.19016	0.20917	0.14649	0.22791	0.2011
Z009E0132	-0.3525	-0.13735	-0.32576	-0.32729	-0.33639	-0.27428	-0.35184	-0.23307	-0.22822	-0.26197
Z009E0133	-0.54451	-0.55484	-0.53411	-0.57176	-0.59308	-0.53334	-0.48954	-0.57895	-0.57787	-0.52116
Z009E0134	0.05277	0.08329	0.05808	0.00365	0.03198	0.05835	0.14433	0.10106	0.09588	0.06889
Z009E0135	-0.3508	-0.18246	-0.30476	-0.33525	-0.2999	-0.30617	-0.2249	-0.34941	-0.3488	-0.2935
Z009E0136	-0.47018	-0.33901	-0.42376	-0.45822	-0.48033	-0.42598	-0.49571	-0.38902	-0.46668	-0.41433
Z009E0137	-0.17912	-0.20458	-0.18969	-0.22904	-0.17871	-0.19128	-0.116	-0.23283	-0.14847	-0.19121
Z009E0138	-0.25425	-0.0078	-0.14159	-0.08911	-0.15266	-0.14707	-0.22536	-0.18858	-0.19031	-0.13453
Z009E0139	0.1989	0.19698	0.35281	0.33927	0.30905	0.30361	0.22893	0.25544	0.34285	0.31562
Z009E0140	1.01704	0.81592	0.90683	0.90229	0.93708	0.93216	0.86731	0.89207	0.97469	0.91873
Z009E0141	0.66233	0.76135	0.66301	0.66951	0.57795	0.63628	0.7137	0.59359	0.59195	0.62414
Z009E0142	-0.0632	-0.05243	-0.10328	-0.1338	-0.08677	-0.0819	-0.00661	-0.12757	-0.12459	-0.0695
Z009E0143	-0.10378	-0.19517	-0.0296	-0.13442	-0.06371	-0.07998	-0.15551	-0.03915	-0.12407	-0.09432
Z009E0144	1.87636	1.88218	1.76727	1.81522	1.82811	1.7662	1.81337	1.80875	1.72648	1.75401
Z009E0145	-0.32482	-0.18076	-0.26834	-0.18562	-0.27918	-0.2192	-0.2802	-0.25844	-0.17616	-0.23184
Z009E0146	-0.64514	-0.61698	-0.65115	-0.63575	-0.60753	-0.60475	-0.67809	-0.64806	-0.6053	-0.59199
Z009E0147	-0.3485	-0.27312	-0.40087	-0.42931	-0.40818	-0.40196	-0.47587	-0.43572	-0.35992	-0.40197
Z009E0149	0.25494	0.24677	0.1937	0.2785	0.21764	0.2422	0.16373	0.19828	0.28837	0.22943
Z009E0150	0.70707	0.79505	0.86004	0.75789	0.80781	0.8102	0.73256	0.85158	0.84568	0.80971
Z009E0151	0.11434	0.22809	0.19564	0.23054	0.22827	0.19501	0.11836	0.22609	0.23666	0.20571
Z009E0152	1.10671	1.13312	1.14323	1.08774	1.1993	1.1411	1.06468	1.10037	1.18226	1.14142
Z009E0153	0.34858	0.26603	0.26721	0.27633	0.22653	0.28246	0.35679	0.32479	0.3288	0.27018
Z009E0154	-0.33554	-0.2004	-0.32005	-0.34976	-0.37954	-0.32189	-0.27494	-0.36764	-0.36808	-0.30987
Z009E0155	0.33249	0.41729	0.28402	0.24967	0.22165	0.2807	0.21211	0.23648	0.24886	0.29326
Z009E0156	-0.25811	-0.34367	-0.24791	-0.25058	-0.16231	-0.2242	-0.13789	-0.26054	-0.18509	-0.21195
Z009E0157	-0.73355	-0.6508	-0.65302	-0.7041	-0.67903	-0.67706	-0.59222	-0.6382	-0.63915	-0.6648
Z009E0158	-0.22824	-0.20555	-0.33409	-0.27637	-0.39202	-0.33636	-0.37117	-0.29675	-0.37359	-0.3244
Z009E0159	0.3302	0.3889	0.26925	0.30461	0.26344	0.26823	0.18857	0.31001	0.22789	0.25538
Z009E0161	0.10803	0.02639	-0.02566	0.06055	0.00801	-0.00107	-0.02876	0.03903	0.04543	0.0103
Z009E0162	-0.30712	-0.32921	-0.25858	-0.15166	-0.26391	-0.20911	-0.1244	-0.16681	-0.25203	-0.2223
Z009E0163	0.41961	0.53995	0.53408	0.42897	0.49128	0.48104	0.39915	0.43327	0.43497	0.49231
Z009E0164	-0.40616	-0.34043	-0.24884	-0.32957	-0.35109	-0.29768	-0.36912	-0.26668	-0.3434	-0.31093
Z009E0165	0.42202	0.48781	0.36761	0.35633	0.42107	0.36412	0.41423	0.32032	0.32012	0.37739
Z009E0166	0.41556	0.34583	0.46227	0.41609	0.41194	0.46599	0.50287	0.50712	0.50698	0.45226
Z009E0167	0.39292	0.2845	0.39961	0.40002	0.44281	0.37916	0.30737	0.33997	0.42007	0.39125
Z009E0168	0.50457	0.51582	0.54325	0.48812	0.60266	0.54091	0.58378	0.5021	0.53532	0.52852
Z009E0169	-0.36454	-0.37022	-0.26212	-0.22868	-0.32188	-0.26395	-0.33976	-0.31031	-0.22577	-0.25262
Z009E0170	0.26277	0.39174	0.32027	0.30516	0.26434	0.26796	0.21865	0.22843	0.22228	0.25559
Z009E0171	-0.38113	-0.32686	-0.39257	-0.44397	-0.39451	-0.39398	-0.37832	-0.35442	-0.43478	-0.38129
Z009E0173	0.4339	0.41366	0.38903	0.33743	0.38303	0.3891	0.433	0.42981	0.42835	0.38807
Z009E0174	-0.08187	0.06456	0.02278	0.08462	0.01892	0.02126	0.05914	-0.02322	0.05999	0.02163
Z009E0175	0.21534	0.18139	0.2021	0.15532	0.1499	0.20362	0.2383	0.16819	0.20267	0.19158
Z009E0176	-0.45342	-0.63758	-0.51112	-0.54393	-0.4756	-0.51333	-0.42497	-0.55241	-0.55872	-0.52685
Z009E0177	1.36282	1.27331	1.25	1.28884	1.19266	1.25122	1.25867	1.28982	1.25302	1.26281
Z009E0178	0.53047	0.45368	0.47045	0.46078	0.41632	0.46977	0.38982	0.51375	0.43047	0.4559
Z009E0179	0.38929	0.27177	0.34212	0.29085	0.34659	0.34181	0.42096	0.29902	0.38074	0.3409
Z009E0180	0.17134	0.11331	0.1289	0.18872	0.16412	0.12612	0.20841	0.08177	0.0792	0.11268
Z009E0181	-0.00665	0.00376	-0.03883	0.04333	-0.05018	0.00755	-0.07291	-0.03701	-0.02976	0.01981
Z009E0182	0.21432	0.18792	0.16651	0.19908	0.22145	0.16271	0.24247	0.11856	0.2006	0.1618
Z009E0183	-0.0642	-0.09826	-0.12893	-0.06042	-0.13139	-0.07847	-0.15388	-0.03679	-0.11492	-0.0911
Z009E0184	0.36557	0.48033	0.44299	0.38218	0.44672	0.44042	0.36691	0.39861	0.4802	0.42729
Z009E0186	0.39022	0.55488	0.39806	0.51204	0.38975	0.44701	0.51911	0.3977	0.40818	0.46003
Z009E0187	0.55588	0.58973	0.60402	0.54585	0.61113	0.60177	0.5235	0.56188	0.55932	0.58859
Z009E0190	0.5595	0.52033	0.49881	0.55741	0.55526	0.49813	0.43831	0.54024	0.53921	0.5095
Z009E0191	0.1706	0.34702	0.1758	0.28694	0.1688	0.22569	0.26386	0.25785	0.18701	0.21309
Z009E0192	1.22106	1.13713	1.17169	1.1171	1.23096	1.1693	1.13726	1.12867	1.12093	1.15678
Z009E0193	0.75056	0.79709	0.76689	0.73541	0.77778	0.7675	0.81526	0.81026	0.72916	0.75465
Z009E0194	0.24858	0.42867	0.30148	0.2539	0.32815	0.30288	0.36874	0.34415	0.34543	0.31434
Z009E0196	0.68017	0.75679	0.58383	0.57355	0.63318	0.62916	0.56309	0.58709	0.58641	0.64095
Z009E0197	-0.16622	-0.19368	-0.17086	-0.19836	-0.10915	-0.17427	-0.24735	-0.22089	-0.21707	-0.16154
Z009E0198	-0.33802	-0.20898	-0.26172	-0.31528	-0.25404	-0.26173	-0.18795	-0.30231	-0.26382	-0.2742
Z009E0199	0.02429	0.05193	0.12411	0.05368	0.07927	0.07649	0.11273	0.11709	0.11517	0.06397
Z009E0200	-0.04347	0.07443	-0.04809	-0.08031	-0.05121	-0.05284	-0.09617	-0.09704	-0.09598	-0.06478
Z010E0001	-0.26337	-0.12892	-0.21076	-0.13432	-0.10768	-0.16401	-0.17617	-0.1176	-0.1226	-0.17833
Z010E0002	-0.52694	-0.52061	-0.59943	-0.51736	-0.58815	-0.55197	-0.62079	-0.5994	-0.59319	-0.53968
Z010E0003	-0.56974	-0.39491	-0.50863	-0.56197	-0.45108	-0.51098	-0.53876	-0.55559	-0.55774	-0.52403
Z010E0004	-0.72726	-0.7128	-0.74188	-0.77058	-0.74409	-0.74079	-0.81801	-0.70242	-0.69773	-0.729
Z010E0006	-1.0929	-1.20752	-1.15957	-1.21511	-1.16682	-1.16109	-1.07541	-1.2014	-1.12386	-1.17304
Z010E0007	0.24076	0.33242	0.20289	0.15031	0.14564	0.20236	0.22126	0.24117	0.16202	0.21384
Z010E0008	-0.65022	-0.71914	-0.59606	-0.6456	-0.58653	-0.59616	-0.52044	-0.64376	-0.64165	-0.58492
Z010E0009	-0.79131	-0.82514	-0.85131	-0.90905	-0.91147	-0.85231	-0.76644	-0.89492	-0.8961	-0.86423
Z010E0010	-0.42021	-0.3531	-0.47177	-0.50498	-0.414	-0.47452	-0.45161	-0.4294	-0.51738	-0.46335
Z010E0011	-0.57475	-0.39016	-0.56812	-0.48206	-0.51498	-0.51833	-0.4477	-0.47832	-0.55482	-0.50679
Z010E0012	-0.81814	-0.79531	-0.77794	-0.8107	-0.75203	-0.78166	-0.85802	-0.81069	-0.74404	-0.78221
Z010E0013	-1.09704	-0.94063	-0.98655	-1.01891	-1.04532	-0.9866	-1.06586	-1.01994	-0.9429	-0.99949
Z010E0015	0.12487	0.06531	0.01523	0.05357	-0.04206	0.01398	0.08969	-0.02616	-0.02611	0.02638
Z010E0016	-0.26093	-0.35598	-0.27891	-0.30905	-0.30591	-0.25512	-0.17802	-0.21145	-0.29834	-0.26918
Z010E0017	-0.73134	-0.78946	-0.77274	-0.81802	-0.82984	-0.7717	-0.84741	-0.82049	-0.73138	-0.7591
Z010E0018	-0.27264	-0.195	-0.28575	-0.20537	-0.24519	-0.23828	-0.3128	-0.19566	-0.1924	-0.22667
Z010E0019	-0.6196	-0.52222	-0.51503	-0.47697	-0.57499	-0.51321	-0.59891	-0.55714	-0.47038	-0.52555
Z010E0020	-1.16596	-1.13986	-1.08875	-1.09366	-1.12031	-1.06486	-0.98495	-1.059	-1.02553	-1.05371
Z010E0021	-0.44987	-0.50511	-0.60828	-0.60096	-0.59441	-0.56032	-0.63848	-0.60055	-0.5168	-0.57319
Z010E0022	-1.05599	-0.95805	-1.08933	-1.09788	-1.06778	-1.0926	-1.16221	-1.04882	-1.05162	-1.08093
Z010E0023	-1.11319	-1.26128	-1.28243	-1.19421	-1.24054	-1.23443	-1.15698	-1.27452	-1.19299	-1.24644
Z010E0024	-1.47112	-1.34806	-1.4239	-1.34147	-1.3813	-1.37507	-1.32429	-1.33189	-1.33543	-1.38799
Z010E0025	-1.01134	-1.14117	-1.03087	-0.97339	-1.06041	-1.0331	-0.95577	-1.07463	-0.98917	-1.04523
Z010E0026	-0.6765	-0.79367	-0.62467	-0.61327	-0.67889	-0.67446	-0.74346	-0.72041	-0.63841	-0.68693
Z010E0027	-1.03859	-1.06132	-0.94216	-0.90914	-0.88696	-0.94404	-0.86719	-0.98585	-0.90775	-0.94558
Z010E0028	-1.08247	-1.06617	-1.13948	-1.05872	-1.09798	-1.0925	-1.00728	-1.05148	-1.13562	-1.08108
Z010E0029	-1.02678	-0.96193	-0.99241	-1.04675	-0.99915	-0.99439	-0.91261	-1.0393	-0.9561	-0.98094
Z010E0030	-1.138	-1.23461	-1.22568	-1.19191	-1.25092	-1.25394	-1.21972	-1.21625	-1.29833	-1.242
Z010E0032	-0.68774	-0.66381	-0.63931	-0.60182	-0.64518	-0.64145	-0.57255	-0.64489	-0.68629	-0.62969
Z010E0033	-0.87303	-0.80699	-0.84529	-0.75689	-0.8519	-0.79392	-0.87481	-0.75194	-0.74904	-0.80682
Z010E0034	-0.82595	-0.73245	-0.76706	-0.68208	-0.77721	-0.71819	-0.79678	-0.76437	-0.76007	-0.72395
Z010E0035	-1.51992	-1.35502	-1.52731	-1.44683	-1.48788	-1.4813	-1.55719	-1.52473	-1.52382	-1.49264
Z010E0036	-1.05558	-0.96283	-0.99683	-0.91203	-1.00655	-0.9478	-1.02683	-0.99336	-0.98973	-0.95975
Z010E0037	-0.28904	-0.3196	-0.16418	-0.27137	-0.26864	-0.21488	-0.29351	-0.25967	-0.25955	-0.22787
Z010E0038	-0.64181	-0.81709	-0.75085	-0.6927	-0.76278	-0.70475	-0.77141	-0.74566	-0.74727	-0.71809
Z010E0039	-1.14784	-0.90802	-0.99264	-1.02689	-1.09716	-1.04211	-0.96572	-1.00172	-1.0018	-1.02995
Z010E0040	-1.23785	-1.41617	-1.3016	-1.35655	-1.35644	-1.30101	-1.36276	-1.25669	-1.26138	-1.31407
Z010E0041	-0.47965	-0.40221	-0.38385	-0.4885	-0.37457	-0.43685	-0.51283	-0.48	-0.4819	-0.44966
Z010E0042	-0.91881	-0.92211	-0.84944	-0.8103	-0.85399	-0.85028	-0.77497	-0.85321	-0.8136	-0.83825
Z010E0043	-0.94664	-0.88383	-0.85888	-0.87455	-0.91068	-0.90991	-0.92722	-0.95767	-0.9557	-0.92094
Z010E0044	-1.43742	-1.41227	-1.48281	-1.48321	-1.44209	-1.4334	-1.34893	-1.47924	-1.39622	-1.42077
Z010E0045	-0.91071	-0.77789	-0.95131	-0.86597	-0.87631	-0.90149	-0.87998	-0.94292	-0.85899	-0.91372
Z010E0046	-0.5276	-0.36797	-0.49553	-0.46364	-0.55959	-0.49797	-0.47881	-0.54373	-0.54175	-0.48599
Z010E0047	-1.50817	-1.40247	-1.49433	-1.52557	-1.43765	-1.49621	-1.5584	-1.45586	-1.50052	-1.48459
Z010E0048	-1.03216	-0.85962	-1.04329	-0.9609	-1.05662	-0.99473	-0.95676	-0.95202	-1.03148	-0.98226
Z010E0049	-0.26956	-0.40747	-0.38087	-0.42867	-0.43481	-0.37939	-0.30391	-0.39989	-0.42088	-0.39189
Z010E0050	-0.7771	-0.96075	-0.84489	-0.90013	-0.81591	-0.84803	-0.91649	-0.80559	-0.80852	-0.83724
Z010E0051	-1.11692	-1.14355	-1.12889	-1.15928	-1.1166	-1.12969	-1.04659	-1.0973	-1.17084	-1.14262
Z010E0052	-1.23393	-0.99135	-1.12574	-1.11265	-1.13576	-1.12715	-1.20806	-1.15998	-1.08591	-1.139
Z010E0053	-0.12739	-0.20325	-0.23023	-0.23748	-0.18005	-0.18337	-0.21647	-0.2247	-0.22663	-0.17149
Z010E0054	-0.81032	-0.73051	-0.71076	-0.67307	-0.65157	-0.71061	-0.63463	-0.66761	-0.67126	-0.6989
Z010E0055	-0.46707	-0.43629	-0.41586	-0.46746	-0.41663	-0.41648	-0.34774	-0.38002	-0.46003	-0.42924
Z010E0056	0.00778	0.25657	0.12298	0.15092	0.17547	0.11773	0.03785	0.07135	0.07456	0.13006
Z010E0057	-1.08646	-1.09593	-1.07408	-1.12958	-1.13279	-1.07575	-1.146	-1.12036	-1.12338	-1.08808
Z010E0058	-0.83971	-1.0267	-0.94893	-0.96174	-0.84596	-0.90633	-0.87354	-0.94271	-0.86979	-0.91996
Z010E0059	-0.91373	-0.98715	-0.91819	-0.90555	-0.86989	-0.86767	-0.79456	-0.83516	-0.82622	-0.88127
Z010E0060	-1.26687	-1.27278	-1.42644	-1.43192	-1.3801	-1.37993	-1.29856	-1.3345	-1.42356	-1.39302
Z010E0061	-1.05281	-0.97476	-0.96906	-0.99654	-0.96135	-0.96754	-1.04574	-0.92484	-0.92233	-0.96866
Z010E0062	-1.27619	-1.19243	-1.1752	-1.14206	-1.19892	-1.17481	-1.09578	-1.13262	-1.21968	-1.18806
Z010E0063	-1.30999	-1.37585	-1.25594	-1.28557	-1.3065	-1.25666	-1.2771	-1.22091	-1.30091	-1.27134
Z010E0064	-1.72004	-1.58879	-1.62	-1.58887	-1.62836	-1.62408	-1.54551	-1.67055	-1.58768	-1.61139
Z010E0065	-1.3051	-1.35227	-1.37985	-1.31946	-1.37172	-1.3791	-1.34572	-1.33678	-1.33421	-1.36792
Z010E0066	-0.96301	-1.15941	-1.08608	-0.99985	-1.04318	-1.03824	-0.96025	-1.07938	-0.99701	-1.05077
Z010E0067	-1.39909	-1.47407	-1.35076	-1.31306	-1.28992	-1.35329	-1.27468	-1.40184	-1.35783	-1.34093
Z010E0068	-1.29238	-1.24376	-1.33719	-1.25292	-1.23435	-1.29	-1.24343	-1.28405	-1.25241	-1.2781
Z010E0069	-1.04675	-1.03923	-0.94355	-0.90752	-0.99989	-0.94318	-1.02233	-0.98823	-0.90346	-0.95607
Z010E0070	-0.91661	-0.8932	-1.06199	-1.06748	-1.00915	-1.01291	-0.93048	-0.96703	-1.05182	-1.01394
Z010E0071	-0.70851	-0.87886	-0.80454	-0.78308	-0.69745	-0.75571	-0.82326	-0.71187	-0.71518	-0.75832
Z010E0072	-0.6933	-0.77802	-0.75398	-0.75748	-0.70054	-0.75623	-0.76915	-0.79675	-0.71812	-0.74421
Z010E0073	-0.61145	-0.79939	-0.67808	-0.7061	-0.67805	-0.67764	-0.59028	-0.63079	-0.63791	-0.68598
Z010E0074	-1.0137	-0.95043	-1.01948	-1.03428	-1.05854	-1.06824	-1.03758	-1.02632	-1.11092	-1.08016
Z010E0075	-0.70558	-0.78112	-0.86479	-0.86797	-0.87259	-0.81402	-0.88831	-0.76969	-0.76659	-0.82798
Z010E0076	-0.67618	-0.76094	-0.78722	-0.75058	-0.84582	-0.78671	-0.85712	-0.74896	-0.82546	-0.77546
Z010E0077	-0.84858	-1.02759	-0.907	-0.88597	-0.94827	-0.9085	-0.91536	-0.94317	-0.95226	-0.89657
Z010E0078	-0.83638	-0.83021	-0.88436	-0.84874	-0.82959	-0.88608	-0.82777	-0.93007	-0.84741	-0.89866
Z010E0079	-0.11018	-0.09911	-0.1254	-0.09028	-0.11706	-0.12458	-0.04858	-0.08287	-0.16242	-0.12918
Z010E0080	-1.1398	-1.21908	-1.10721	-1.0714	-1.16146	-1.10704	-1.08511	-1.14954	-1.06595	-1.1193
Z010E0081	-0.92279	-1.06778	-1.03872	-1.05996	-1.08938	-1.03596	-0.9532	-0.99082	-0.99408	-1.04889
Z010E0082	-1.07245	-1.18189	-1.06852	-1.12334	-1.07546	-1.07114	-1.04456	-1.11551	-1.0352	-1.05936
Z010E0083	-1.42545	-1.27921	-1.31808	-1.37731	-1.32848	-1.32206	-1.39908	-1.3624	-1.28467	-1.31029
Z010E0084	-0.74459	-0.97497	-0.85405	-0.90698	-0.91055	-0.85639	-0.92169	-0.90446	-0.90124	-0.84432
Z010E0085	0.23137	0.24848	0.17224	0.07371	0.08915	0.12244	0.10859	0.07624	0.15329	0.1353
Z010E0086	-0.54912	-0.59942	-0.53615	-0.52043	-0.4891	-0.49003	-0.55998	-0.53458	-0.53355	-0.47924
Z010E0087	-0.52328	-0.37995	-0.51043	-0.53778	-0.54048	-0.50837	-0.58006	-0.46624	-0.46547	-0.49734
Z010E0088	-0.97279	-1.0571	-1.08198	-0.97469	-1.03939	-1.03663	-0.9507	-1.0789	-1.07902	-1.0238
Z010E0089	-1.20139	-1.18789	-1.21002	-1.15305	-1.1522	-1.21453	-1.28312	-1.26359	-1.25713	-1.20194
Z010E0090	-1.07343	-1.02307	-1.05467	-1.01981	-1.10778	-1.05594	-0.9782	-1.01931	-1.09593	-1.04386
Z010E0091	-0.92393	-0.72572	-0.81793	-0.80748	-0.8969	-0.84351	-0.76986	-0.80652	-0.88539	-0.83111
Z010E0092	-0.74112	-0.76036	-0.7052	-0.763	-0.80714	-0.7544	-0.83901	-0.71069	-0.7097	-0.76768
Z010E0093	-0.69227	-0.61111	-0.58328	-0.69143	-0.57009	-0.63626	-0.71407	-0.60715	-0.68431	-0.65066
Z010E0094	-0.96042	-1.0533	-1.07515	-1.0161	-1.01245	-1.0764	-0.99047	-1.03203	-1.03249	-1.08952
Z010E0095	-1.03815	-1.09897	-1.04567	-1.1263	-1.14803	-1.0968	-1.00865	-1.13978	-1.14402	-1.10877
Z010E0096	-0.90609	-0.83427	-0.84925	-0.87884	-0.78688	-0.85017	-0.86871	-0.80935	-0.89545	-0.86445
Z010E0098	-0.6158	-0.75258	-0.77697	-0.75352	-0.72227	-0.72738	-0.64606	-0.76513	-0.68336	-0.74035
Z010E0099	-1.0862	-1.17108	-1.05648	-1.11048	-1.10923	-1.05526	-0.97408	-1.00867	-1.0155	-1.06865
Z010E0100	-0.79159	-0.8372	-0.7355	-0.83441	-0.77519	-0.78322	-0.70082	-0.82611	-0.748	-0.79551
Z010E0101	-0.84819	-0.76681	-0.89168	-0.87497	-0.88911	-0.89146	-0.81611	-0.85928	-0.84803	-0.90441
Z010E0102	-0.80581	-0.72082	-0.7048	-0.67106	-0.7615	-0.70596	-0.62583	-0.66653	-0.75026	-0.69341
Z010E0103	-0.92919	-0.85424	-0.89097	-0.94681	-0.95	-0.89112	-0.91972	-0.93451	-0.8499	-0.90283
Z010E0104	-1.23265	-1.20619	-1.16521	-1.11007	-1.15614	-1.16604	-1.09914	-1.13252	-1.12444	-1.17905
Z010E0105	-0.44988	-0.54714	-0.55911	-0.61648	-0.50104	-0.56289	-0.48221	-0.60347	-0.60909	-0.57666
Z010E0106	-0.87895	-0.79072	-0.82177	-0.76236	-0.76602	-0.82438	-0.90546	-0.87138	-0.78224	-0.81352
Z010E0107	-0.67171	-0.7398	-0.71681	-0.66814	-0.77327	-0.71797	-0.69662	-0.67756	-0.7603	-0.70906
Z010E0108	0.09405	0.00757	0.03343	-0.02266	-0.01854	-0.01633	-0.08672	0.0198	-0.0588	-0.00436
Z010E0109	-0.53353	-0.54789	-0.5447	-0.59545	-0.5687	-0.54397	-0.6242	-0.50184	-0.4968	-0.53228
Z010E0110	-0.37971	-0.45094	-0.42217	-0.47158	-0.41078	-0.42162	-0.33864	-0.38112	-0.46591	-0.41985
Z010E0111	-0.4369	-0.49559	-0.49148	-0.50735	-0.48061	-0.54468	-0.6206	-0.58895	-0.58873	-0.55723
Z010E0112	-0.65167	-0.83316	-0.71183	-0.76655	-0.7381	-0.71196	-0.77298	-0.6702	-0.75689	-0.72458
Z010E0113	-0.78517	-0.79568	-0.82466	-0.74608	-0.80644	-0.77855	-0.79546	-0.81923	-0.82246	-0.79191
Z010E0114	-0.91677	-0.98673	-0.8697	-0.89425	-0.89991	-0.86925	-0.79766	-0.91357	-0.82974	-0.87036
Z010E0115	-0.98967	-0.84409	-0.95059	-0.90548	-0.99278	-0.95124	-0.9642	-0.91126	-0.94862	-0.93828
Z010E0116	-0.80579	-0.87033	-0.84771	-0.87136	-0.90296	-0.84731	-0.76978	-0.89392	-0.88974	-0.84699
Z010E0117	-0.91784	-1.00263	-1.02688	-1.00753	-0.97048	-0.97891	-0.89935	-0.98802	-1.0184	-0.99226
Z010E0118	-0.72261	-0.68094	-0.71918	-0.68793	-0.71297	-0.71966	-0.63141	-0.67577	-0.68079	-0.73294
Z010E0119	-0.80095	-0.99398	-0.8682	-0.8072	-0.86634	-0.8684	-0.83374	-0.82383	-0.82933	-0.88142
Z010E0120	-1.92249	-1.90436	-1.88952	-1.82919	-1.94489	-1.88979	-1.80874	-1.92054	-1.84762	-1.90072
Z010E0121	-1.23736	-1.10072	-1.18355	-1.19126	-1.19428	-1.13508	-1.05986	-1.16532	-1.09536	-1.14821
Z010E0122	-0.91282	-0.68609	-0.85784	-0.86255	-0.81537	-0.80795	-0.7374	-0.76298	-0.80758	-0.82064
Z010E0123	-0.55832	-0.59516	-0.56671	-0.66726	-0.66894	-0.61546	-0.62771	-0.5734	-0.57531	-0.60323
Z010E0124	-1.56362	-1.42778	-1.50837	-1.4645	-1.46642	-1.4609	-1.48336	-1.50455	-1.42151	-1.47349
Z010E0125	-1.11674	-1.25999	-1.16302	-1.14852	-1.16673	-1.16301	-1.23704	-1.20935	-1.12302	-1.17557
Z010E0126	-0.69389	-0.82878	-0.65948	-0.65059	-0.75896	-0.71162	-0.6884	-0.75787	-0.7558	-0.72411
Z010E0127	-1.11436	-0.89526	-1.0598	-1.06445	-1.01746	-1.00976	-0.93903	-0.96489	-1.00932	-1.02247
Z010E0128	-1.06768	-0.96384	-0.95616	-1.01225	-1.01158	-0.95777	-1.03377	-0.92382	-1.00108	-0.94605
Z010E0129	-0.92138	-1.00645	-0.98018	-1.01419	-0.98479	-0.98458	-0.89895	-1.0239	-1.03113	-0.99659
Z010E0130	-1.18017	-1.26509	-1.16916	-1.17484	-1.08636	-1.147	-1.11594	-1.18843	-1.10913	-1.13515
Z010E0131	-0.8522	-0.78643	-0.95642	-0.93836	-0.85462	-0.90866	-0.92119	-0.94629	-0.8667	-0.92108
Z010E0132	-0.59212	-0.66199	-0.54673	-0.5976	-0.55092	-0.54701	-0.53129	-0.50564	-0.50819	-0.53673
Z010E0133	-1.20352	-1.2405	-1.19214	-1.22398	-1.22561	-1.19407	-1.26346	-1.23807	-1.24032	-1.20667
Z010E0134	-1.12829	-1.32215	-1.19206	-1.13668	-1.19618	-1.19705	-1.15466	-1.15731	-1.24333	-1.18457
Z010E0135	-0.59045	-0.76172	-0.64184	-0.70811	-0.6473	-0.6518	-0.71329	-0.61865	-0.6108	-0.6408
Z010E0136	-0.82075	-0.74441	-0.77719	-0.80994	-0.82625	-0.77923	-0.79003	-0.82642	-0.82161	-0.76625
Z010E0137	-1.18257	-1.19478	-1.22018	-1.1119	-1.19957	-1.17162	-1.24002	-1.2154	-1.21418	-1.18419
Z010E0138	-1.33413	-1.33824	-1.2811	-1.21353	-1.28798	-1.22967	-1.29962	-1.19022	-1.18574	-1.21824
Z010E0139	-0.66455	-0.68529	-0.75524	-0.74675	-0.71473	-0.70704	-0.71749	-0.75569	-0.75016	-0.69528
Z010E0140	-0.53292	-0.50775	-0.63734	-0.53484	-0.58772	-0.59176	-0.50261	-0.63327	-0.63186	-0.57977
Z010E0141	-1.1411	-1.14245	-1.03918	-1.05421	-1.03522	-1.04065	-1.05632	-0.99767	-1.00738	-1.03015
Z010E0142	-0.95855	-1.13677	-1.06614	-1.02179	-1.04369	-1.01727	-1.08153	-1.06007	-1.05926	-1.02992
Z010E0143	-0.93265	-0.92407	-0.8341	-0.78939	-0.88777	-0.83451	-0.75157	-0.79348	-0.87919	-0.84707
Z010E0144	-1.12489	-1.09849	-1.10001	-1.09829	-1.07779	-1.07552	-1.03312	-1.04521	-1.03591	-1.064
Z010E0145	-0.86709	-0.86082	-0.9327	-0.8963	-0.82474	-0.884	-0.80856	-0.92582	-0.84108	-0.89634
Z010E0146	-0.42088	-0.49084	-0.53208	-0.56059	-0.59064	-0.53358	-0.45085	-0.5779	-0.49022	-0.52145
Z010E0147	-0.61677	-0.74052	-0.6139	-0.62271	-0.55384	-0.61751	-0.58134	-0.57417	-0.62566	-0.61906
Z010E0148	-1.38624	-1.17343	-1.30988	-1.32153	-1.30698	-1.31026	-1.38338	-1.27408	-1.26708	-1.29977
Z010E0149	-0.95774	-1.03516	-1.02272	-0.95987	-1.07829	-1.0213	-0.93368	-0.97847	-0.9759	-1.00832
Z010E0151	-0.78219	-1.01846	-0.94417	-0.92574	-0.95073	-0.89712	-0.81304	-0.93764	-0.9389	-0.91069
Z010E0152	-0.88675	-0.89504	-0.83318	-0.79674	-0.82642	-0.83352	-0.86384	-0.87634	-0.79073	-0.84739
Z010E0153	-0.58939	-0.6251	-0.61527	-0.58037	-0.67111	-0.61698	-0.69468	-0.57829	-0.65547	-0.60539
Z010E0154	-0.36618	-0.46772	-0.40274	-0.41405	-0.44152	-0.45237	-0.37455	-0.42048	-0.40878	-0.4407
Z010E0155	-0.77348	-0.90108	-0.93423	-0.91003	-0.93834	-0.88349	-0.86829	-0.83644	-0.83622	-0.89701
Z010E0156	-1.34616	-1.11034	-1.19285	-1.25026	-1.29815	-1.24022	-1.2236	-1.19887	-1.20041	-1.25243
Z010E0157	-0.6209	-0.75085	-0.6361	-0.69124	-0.63691	-0.63759	-0.71381	-0.59583	-0.6794	-0.65086
Z010E0158	-0.85997	-0.86936	-0.80382	-0.79114	-0.88754	-0.85385	-0.92532	-0.90099	-0.81578	-0.84122
Z010E0159	-0.73823	-0.74553	-0.72843	-0.75575	-0.7345	-0.72897	-0.80228	-0.77191	-0.69022	-0.74109
Z010E0160	-0.76682	-0.59732	-0.72521	-0.67067	-0.7337	-0.72861	-0.74821	-0.77224	-0.76998	-0.73961
Z010E0161	-1.09719	-0.89558	-0.97205	-0.96543	-1.07664	-1.02384	-0.94773	-1.06884	-1.06826	-1.03528
Z010E0162	-1.19735	-1.12246	-1.15504	-1.12555	-1.1614	-1.15994	-1.23092	-1.20839	-1.20366	-1.14678
Z010E0163	-0.72651	-0.74589	-0.70612	-0.75778	-0.66064	-0.72213	-0.64305	-0.67422	-0.68524	-0.73608
Z010E0164	-1.22709	-1.24869	-1.23492	-1.20075	-1.2283	-1.23595	-1.30649	-1.27774	-1.1938	-1.24765
Z010E0165	-0.91499	-1.0705	-1.04867	-0.94169	-1.0554	-1.00175	-1.06291	-0.96053	-1.04209	-0.99049
Z010E0166	-0.59062	-0.45366	-0.48684	-0.54121	-0.47807	-0.48488	-0.40502	-0.44178	-0.44386	-0.49785
Z010E0167	-0.39215	-0.36653	-0.3581	-0.29734	-0.36201	-0.35862	-0.36757	-0.31647	-0.31387	-0.34557
Z010E0169	-0.79811	-0.96919	-0.88407	-0.91212	-0.9184	-0.85813	-0.92681	-0.8998	-0.81563	-0.87059
Z010E0170	-1.38001	-1.44047	-1.29342	-1.37429	-1.27851	-1.34376	-1.41034	-1.29876	-1.30627	-1.35702
Z010E0171	-0.63005	-0.54035	-0.56792	-0.57914	-0.46267	-0.52351	-0.59805	-0.52158	-0.57064	-0.52505
Z010E0172	-1.24393	-1.38571	-1.26349	-1.21274	-1.26596	-1.26466	-1.34083	-1.30951	-1.22501	-1.27721
Z010E0173	-1.02293	-0.96299	-0.98497	-0.88051	-0.87552	-0.93918	-0.95543	-0.89461	-0.98331	-0.9529
Z010E0174	-0.73649	-0.81585	-0.82057	-0.85505	-0.73893	-0.79863	-0.8382	-0.74821	-0.75884	-0.81244
Z010E0176	-0.5625	-0.59466	-0.62362	-0.67545	-0.61847	-0.62113	-0.53453	-0.58796	-0.57797	-0.60972
Z010E0178	-0.37081	-0.51786	-0.38768	-0.41404	-0.32228	-0.38837	-0.3058	-0.43166	-0.43504	-0.38917
Z010E0179	-0.89941	-0.97618	-1.01059	-0.90126	-1.02174	-0.96044	-1.02822	-0.95181	-0.91478	-0.97292
Z010E0180	-0.44251	-0.52206	-0.5515	-0.44608	-0.56319	-0.50561	-0.4189	-0.54714	-0.54664	-0.4932
Z010E0181	-1.16831	-1.24916	-1.1349	-1.10188	-1.1267	-1.1342	-1.20293	-1.08916	-1.09257	-1.14785
Z010E0182	-1.24687	-1.16627	-1.29057	-1.25086	-1.28656	-1.28927	-1.21554	-1.33381	-1.24572	-1.30122
Z010E0184	-0.82016	-0.83138	-0.85423	-0.7881	-0.80096	-0.80785	-0.87398	-0.84941	-0.85283	-0.82126
Z010E0185	-0.48267	-0.48753	-0.52976	-0.49142	-0.53634	-0.53084	-0.51036	-0.49199	-0.57534	-0.51945
Z010E0186	-1.13097	-1.31306	-1.19118	-1.17515	-1.24353	-1.19125	-1.17883	-1.22293	-1.19466	-1.20398
Z010E0187	-0.96927	-0.889	-0.96014	-0.96988	-0.95249	-1.00953	-1.09046	-1.05609	-0.96977	-1.0218
Z010E0188	-0.69317	-0.75021	-0.71855	-0.77157	-0.70842	-0.7176	-0.63124	-0.67171	-0.76357	-0.73097
Z010E0189	-1.13653	-1.11905	-1.13158	-1.09849	-1.10174	-1.13278	-1.04696	-1.09116	-1.18041	-1.14616
Z010E0190	-1.29258	-1.34809	-1.3702	-1.42073	-1.36356	-1.3701	-1.28621	-1.41523	-1.33024	-1.36945
Z010E0191	0.08451	0.14733	0.07498	0.11378	0.07404	0.07472	-0.00022	0.1113	0.03514	0.08698
Z010E0192	-0.93589	-1.06547	-0.95635	-0.90661	-1.00767	-0.955	-0.93781	-0.91113	-0.9086	-0.96873
Z010E0193	-0.83172	-0.7973	-0.86966	-0.85192	-0.87841	-0.81979	-0.88344	-0.7784	-0.86277	-0.8335
Z010E0194	-1.08052	-0.9547	-0.97761	-1.02914	-0.98188	-0.97719	-0.90334	-1.02206	-0.97231	-0.98938
Z010E0195	-0.68984	-0.72496	-0.74994	-0.71792	-0.75862	-0.75451	-0.83101	-0.80173	-0.79747	-0.74296
Z010E0196	-1.20649	-1.13393	-1.25781	-1.22917	-1.28632	-1.26157	-1.32904	-1.30495	-1.30481	-1.27335
Z010E0197	-0.77238	-0.77856	-0.76364	-0.77386	-0.75525	-0.76256	-0.7349	-0.71641	-0.72036	-0.77598
Z010E0198	-1.03102	-0.88671	-1.01607	-1.06769	-1.07579	-1.01507	-1.0941	-1.0584	-0.97494	-1.0278
Z010E0200	-0.88738	-0.9547	-0.83128	-0.87472	-0.90063	-0.84927	-0.91751	-0.80992	-0.89161	-0.83748
Z012E0001	0.23304	0.22399	0.26364	0.18795	0.18618	0.24142	0.32094	0.28353	0.19651	0.25259
Z012E0002	0.50466	0.62484	0.50022	0.44674	0.55767	0.49707	0.48168	0.45075	0.45544	0.51005
Z012E0003	0.07594	-0.16355	-0.03654	-0.0892	-0.03071	-0.03784	0.0468	-0.0813	-0.08231	-0.02682
Z012E0004	-0.19128	-0.15257	-0.18539	-0.21417	-0.23473	-0.18272	-0.16123	-0.14022	-0.14026	-0.1958
Z012E0005	0.11614	0.00774	0.1348	0.08217	0.13254	0.13259	0.08614	0.08714	0.08468	0.11938
Z012E0006	0.98521	0.79463	0.8706	0.88899	0.91553	0.91892	0.94682	0.94366	0.91645	0.90572
Z012E0007	0.09995	0.10687	0.09042	0.05728	0.15464	0.08735	0.10453	0.1316	0.04361	0.0731
Z012E0008	-0.3219	-0.33683	-0.3929	-0.33291	-0.37608	-0.36913	-0.44	-0.35231	-0.36652	-0.35674
Z012E0009	0.5198	0.51425	0.48047	0.53156	0.53493	0.53222	0.46267	0.57827	0.5769	0.51846
Z012E0010	0.39151	0.44961	0.33019	0.28187	0.30089	0.33321	0.41513	0.37832	0.37434	0.32124
Z012E0011	0.40608	0.22176	0.34167	0.28505	0.36951	0.34052	0.27895	0.38631	0.37814	0.32724
Z012E0012	0.5707	0.66529	0.70457	0.7241	0.68999	0.6778	0.69482	0.71786	0.63432	0.68945
Z012E0013	0.5745	0.33809	0.4635	0.41001	0.45716	0.46018	0.38922	0.41459	0.41397	0.47131
Z012E0014	0.47747	0.4018	0.52751	0.5639	0.58863	0.52426	0.60364	0.47501	0.47737	0.5366
Z012E0015	0.13571	0.1246	0.09491	0.03842	0.09773	0.09266	0.10963	0.07951	0.1029	0.10322
Z012E0016	0.0207	0.15147	0.07729	0.15942	0.13087	0.12628	0.20553	0.08149	0.08375	0.11393
Z012E0017	0.71246	0.70745	0.67177	0.75595	0.72107	0.72	0.71119	0.67777	0.76226	0.73162
Z012E0018	0.72326	0.71777	0.67418	0.63799	0.73253	0.66856	0.60568	0.62772	0.62151	0.65848
Z012E0019	0.50555	0.31574	0.44324	0.42905	0.50669	0.43932	0.5351	0.48279	0.39199	0.44643
Z012E0020	0.18264	0.30977	0.19291	0.17795	0.25368	0.18965	0.26749	0.17728	0.18647	0.18925
Z012E0021	0.94646	0.82555	0.78954	0.81034	0.77911	0.83882	0.76451	0.79561	0.88488	0.85074
Z012E0022	0.21772	0.25923	0.2312	0.20035	0.2381	0.23079	0.22861	0.18727	0.27009	0.21788
Z012E0023	-0.09655	0.08071	0.00681	-0.08846	-0.04475	-0.04207	0.02375	-0.09004	-0.00436	-0.04112
Z012E0024	0.06729	0.19501	0.12685	0.05207	0.13939	0.07804	0.16402	0.11899	0.1149	0.09025
Z012E0025	0.45886	0.36851	0.41962	0.36175	0.42883	0.41743	0.3499	0.45883	0.37195	0.40273
Z012E0026	-0.14206	-0.18408	-0.21519	-0.18029	-0.18919	-0.21701	-0.28862	-0.17797	-0.17384	-0.20576
Z012E0027	0.2211	0.20285	0.17779	0.14853	0.18296	0.17739	0.25819	0.13464	0.21824	0.16394
Z012E0028	0.61255	0.59613	0.62357	0.56941	0.65319	0.62254	0.55503	0.66449	0.57492	0.60974
Z012E0029	0.50732	0.62114	0.49713	0.53459	0.46681	0.49587	0.50412	0.4486	0.45573	0.48518
Z012E0030	0.28554	0.42665	0.43651	0.32931	0.33094	0.38759	0.46034	0.43158	0.4271	0.37388
Z012E0031	0.67988	0.67508	0.66716	0.66318	0.63393	0.69177	0.68572	0.6506	0.69083	0.67868
Z012E0032	0.34866	0.19101	0.31654	0.26169	0.37728	0.31401	0.39937	0.27376	0.34986	0.30157
Z012E0033	0.14746	0.28669	0.2121	0.22987	0.31677	0.25897	0.18892	0.21175	0.21473	0.27079
Z012E0034	0.24959	0.12207	0.13876	0.11317	0.08323	0.13881	0.12933	0.17216	0.18283	0.14964
Z012E0035	0.31861	0.34429	0.35638	0.25245	0.31836	0.30779	0.31662	0.35185	0.35252	0.29395
Z012E0036	0.27263	0.21136	0.2813	0.18413	0.21236	0.23342	0.15628	0.24589	0.27221	0.22005
Z012E0037	-0.47714	-0.39621	-0.51322	-0.45229	-0.45383	-0.51597	-0.58957	-0.56212	-0.49941	-0.5283
Z012E0038	0.01652	-0.01251	0.02014	-0.07813	-0.02988	-0.02864	-0.03657	0.00811	-0.0346	-0.02941
Z012E0039	-0.03446	-0.01326	0.00149	-0.02751	-0.00134	-0.00002	-0.00512	0.04328	0.04023	0.01265
Z012E0040	-0.28641	-0.31597	-0.24228	-0.20556	-0.18212	-0.24249	-0.17117	-0.19758	-0.20287	-0.25659
Z012E0041	0.6009	0.69237	0.71624	0.61112	0.66179	0.66473	0.73975	0.62975	0.66044	0.67718
Z012E0042	0.34813	0.33536	0.45197	0.51079	0.51208	0.45048	0.38055	0.40527	0.48866	0.43817
Z012E0043	0.10216	0.12218	0.07	0.06761	0.09105	0.09238	0.01656	0.04472	0.08802	0.10451
Z012E0044	0.71767	0.58889	0.69843	0.64458	0.7057	0.69794	0.77748	0.7199	0.7412	0.70912
Z012E0045	0.184	0.19589	0.17397	0.23253	0.23799	0.17246	0.10313	0.21157	0.13261	0.1599
Z012E0046	0.13384	0.21755	0.28737	0.26827	0.30063	0.23534	0.30945	0.2795	0.18893	0.22212
Z012E0047	0.25828	0.39178	0.36072	0.33343	0.38762	0.36213	0.43972	0.40384	0.40326	0.37341
Z012E0048	0.41086	0.38954	0.4603	0.54063	0.56192	0.50855	0.58878	0.55317	0.46524	0.49484
Z012E0049	0.43405	0.29604	0.37024	0.27095	0.26977	0.32217	0.40067	0.36523	0.27942	0.30945
Z012E0050	0.37677	0.3738	0.33873	0.31022	0.34542	0.33905	0.26883	0.37871	0.3838	0.34936
Z012E0051	0.08156	0.18493	0.19349	0.13508	0.1651	0.18974	0.11323	0.14519	0.18576	0.20153
Z012E0052	0.37375	0.41486	0.4287	0.40083	0.42305	0.42671	0.34217	0.38316	0.46697	0.41397
Z012E0053	0.75569	0.63325	0.64766	0.62467	0.5922	0.64917	0.57441	0.60571	0.69445	0.63726
Z012E0054	-0.05478	-0.04276	-0.06283	-0.0947	-0.05287	-0.06517	0.01333	-0.10744	-0.10788	-0.07863
Z012E0056	0.09991	-0.03223	0.07706	0.13822	0.023	0.07678	0.00336	0.11746	0.12198	0.08751
Z012E0057	0.45382	0.31841	0.39428	0.37743	0.40507	0.34068	0.27097	0.38197	0.296	0.35176
Z012E0058	0.17084	0.2041	0.17921	0.15347	0.17305	0.17895	0.17739	0.13039	0.21624	0.19195
Z012E0059	0.44182	0.55262	0.38317	0.40154	0.49237	0.42894	0.50825	0.47403	0.43024	0.44024
Z012E0060	0.23461	0.09336	0.12187	0.09654	0.0693	0.12322	0.20411	0.1682	0.08234	0.10989
Z012E0061	0.29989	0.08512	0.20905	0.2684	0.26833	0.20726	0.23279	0.16557	0.24738	0.19493
Z012E0062	0.12953	0.10147	0.12036	0.09001	0.11616	0.11702	0.03765	0.0736	0.07479	0.10487
Z012E0063	0.59895	0.51421	0.49184	0.46236	0.4356	0.49072	0.48661	0.44502	0.44896	0.4784
Z012E0064	0.89894	0.98911	0.91314	0.88112	0.8563	0.91112	0.92845	0.86588	0.8663	0.92249
Z012E0065	0.95286	0.97152	0.93859	0.88311	0.93518	0.93563	0.89303	0.97624	0.97677	0.94713
Z012E0067	-0.05042	-0.21902	-0.09907	-0.03462	-0.15378	-0.09893	-0.01897	-0.12442	-0.09928	-0.0878
Z012E0068	0.70561	0.8735	0.81745	0.78586	0.80837	0.81475	0.73519	0.79125	0.76979	0.82637
Z012E0069	0.28314	0.31001	0.33806	0.39025	0.34858	0.33836	0.40994	0.29287	0.29528	0.32583
Z012E0070	0.13394	0.21711	0.24247	0.16533	0.20648	0.19441	0.18306	0.23257	0.15146	0.18079
Z012E0071	0.27517	0.17946	0.209	0.18605	0.20739	0.2085	0.19641	0.16645	0.24739	0.19623
Z012E0072	0.16554	0.03392	0.15205	0.10004	0.21435	0.15048	0.07598	0.10695	0.19016	0.13792
Z012E0073	0.1301	-0.10793	0.01331	-0.0393	-0.04015	0.01179	0.09588	-0.03001	0.0502	-0.00094
Z012E0074	-0.07732	-0.06161	-0.09182	-0.05517	-0.1011	-0.09376	-0.17185	-0.09805	-0.0514	-0.082
Z012E0075	-0.29564	-0.21863	-0.25413	-0.28599	-0.25142	-0.25412	-0.26373	-0.29516	-0.21066	-0.25492
Z012E0076	-0.17202	-0.13853	-0.25535	-0.28433	-0.19371	-0.25824	-0.17047	-0.24753	-0.25967	-0.24575
Z012E0077	0.91242	0.94702	0.96877	0.95428	0.9243	0.92024	0.85644	0.95811	0.95852	0.93164
Z012E0078	0.62671	0.64792	0.55113	0.47206	0.52736	0.52289	0.50892	0.48021	0.56682	0.51079
Z012E0079	0.5059	0.41931	0.44162	0.50007	0.44065	0.44015	0.52675	0.48581	0.43995	0.42817
Z012E0080	0.19575	0.27057	0.24755	0.30697	0.30478	0.24437	0.31907	0.1988	0.2836	0.25551
Z012E0081	0.54704	0.69232	0.7067	0.62816	0.66825	0.65966	0.58693	0.70038	0.70073	0.64623
Z012E0082	0.34237	0.48847	0.44814	0.407	0.38836	0.44858	0.52024	0.40381	0.49038	0.46021
Z012E0083	0.0783	-0.02206	0.0977	0.04351	0.12002	0.09492	0.01527	0.05264	0.13176	0.08087
Z012E0084	0.06045	0.09468	0.11334	0.01312	0.13047	0.06591	-0.00958	0.01851	0.01864	0.07721
Z012E0085	0.42466	0.49983	0.46251	0.40676	0.40701	0.46194	0.53991	0.41972	0.50359	0.45025
Z012E0086	0.36628	0.5032	0.37356	0.43177	0.36581	0.37174	0.38515	0.4129	0.41321	0.38393
[truncated: 2,316 more rows]
