# Supplementary material for: Association Mapping across Numerous Traits Reveals Patterns of Functional Variation in Maize
Source: PLoS Genet. 2014 Dec 4;10(12):e1004845. doi: 10.1371/journal.pgen.1004845 (PMC4256217; doi:10.1371/journal.pgen.1004845)
Supplement: Dataset S2 — Chromosome-specific residuals. Existing best linear unbiased predictors (BLUPs) for each inbred line were used to fit a joint-linkage model across all chromosomes. The hits from this model were then used to create chromosome-specific residual values by accounting for all markers except those on the chromosome in question. (See Methods for details.) These residuals are the phenotypic input for the NAM-GWAS analysis. (ZIP) [file pgen.1004845.s007.zip › Supplemental File 1 - Residuals/AnthesisSilkingInterval.txt]

Sample	Chr1	Chr2	Chr3	Chr4	Chr5	Chr6	Chr7	Chr8	Chr9	Chr10
Z001E0001	-0.779469411	-0.837880043	-0.149569569	-0.721209363	-1.010042998	-0.595379857	-0.556638239	-0.216107718	-0.641778907	-0.735518309
Z001E0002	-0.602209528	-0.682880186	-0.263403312	-0.471686538	-0.453740411	-0.79431485	-0.452427155	-0.784606516	-0.524638631	-0.615897747
Z001E0003	-0.015650249	0.101638622	-0.332355534	-0.088730733	-0.264813179	0.0659202	0.011261301	-0.096085095	-0.091480851	-0.072702005
Z001E0004	0.377117187	0.580467513	0.203051281	0.466682975	0.057336838	0.414858667	0.421497618	0.269158492	0.437268498	0.440161031
Z001E0005	0.47460406	0.304669572	0.088288611	0.358988553	0.241420039	0.171631929	0.170358848	0.628791384	0.394340072	0.373713027
Z001E0006	-0.123782439	-0.134133187	-0.410280906	-0.126773701	-0.135981277	0.010042078	-0.198664076	-0.517618152	-0.204870622	-0.121380405
Z001E0007	0.228347407	-0.015524389	0.084692343	0.183323102	0.305941472	-0.118680913	0.18768838	-0.129490224	0.110166952	0.037484274
Z001E0008	0.010077047	0.098059283	0.006916627	0.008116451	-0.12819641	-0.075134775	0.218115981	0.414375148	0.159068631	0.149284102
Z001E0009	0.397929225	0.472041268	0.80991011	0.440525142	0.65157768	0.487824949	0.399376257	0.175114555	0.466378247	0.328380193
Z001E0010	-0.442326558	-0.507261353	-0.539317865	-0.364298734	-0.318275953	-0.448560658	-0.355475365	-0.709909445	-0.495279655	-0.507346987
Z001E0011	0.372632285	0.240580624	0.36791474	0.29180377	0.405216791	0.296264344	0.058481036	-0.002514775	0.232506525	0.148541092
Z001E0012	-0.089757334	-0.279044203	-0.424164063	-0.209870066	-0.190221296	-0.113092305	-0.294376829	-0.136169964	-0.189819295	-0.284548725
Z001E0013	-0.262765345	-0.175257389	-0.189105519	-0.123625214	-0.482634897	-0.381389127	-0.207507894	-0.055678262	-0.104258577	-0.206903635
Z001E0014	0.519090844	0.531126193	0.871511863	0.498856802	0.791970964	0.306233651	0.585408686	0.429151422	0.37964939	0.474457909
Z001E0015	0.605817875	0.648509302	0.211602633	0.465670061	0.326071269	0.599628845	0.596112016	0.787814438	0.483642921	0.554048848
Z001E0016	1.220943882	1.182481818	0.959576602	1.2455383	1.071856353	1.33354914	1.0364975	1.40485044	1.265662981	1.291573494
Z001E0017	-0.33037377	-0.591411489	-0.602515471	-0.648463347	-0.759407046	-0.653477547	-0.534701894	-0.317640196	-0.587221267	-0.514429549
Z001E0018	-0.340159768	-0.193791953	0.011630991	-0.325325165	0.133148613	-0.335886878	-0.2242873	-0.114424287	-0.263723271	-0.340547365
Z001E0019	-0.656839757	-0.700419959	-0.010502715	-0.555418155	-0.441947276	-0.663188602	-0.530240122	-0.346417668	-0.640573067	-0.583915845
Z001E0020	0.000656183	-0.035461535	0.174839085	0.06761122	0.396185083	0.088567316	0.13455212	0.460870618	0.070562261	0.102791682
Z001E0021	0.427454589	0.297283519	0.3428153	0.25940723	0.353161729	0.493517739	0.317332067	0.408246227	0.242812282	0.281184923
Z001E0022	-1.513362233	-1.364145171	-1.500281141	-1.454768258	-1.354586312	-1.357578772	-1.451408565	-1.497181232	-1.55883582	-1.382417755
Z001E0023	-0.154506061	0.045132216	0.331212018	-0.015092425	-0.111064136	0.086671881	-0.123154703	-0.267541899	-0.11704968	-0.1181021
Z001E0024	0.028790686	0.160786006	0.296577806	0.181327206	0.340042949	0.188148299	-0.022521591	-0.192796025	0.245480119	0.089963025
Z001E0025	-0.000309442	-0.146771618	0.056187609	-0.068451741	0.083008226	-0.110069074	-0.029224876	-0.371505133	-0.131207304	-0.004746521
Z001E0027	-0.304393099	-0.134624312	-0.365687735	-0.35787774	-0.133838593	-0.409370913	-0.259815482	-0.489081533	-0.36312855	-0.23217963
Z001E0028	0.835344974	0.916997465	1.062733098	0.873690268	0.839580382	0.944753637	0.88434536	1.161234709	0.970758439	0.961076031
Z001E0029	0.189030284	0.203325193	0.220562924	0.257049494	0.24252704	0.379045232	0.23211183	0.394764796	0.148005897	0.181133048
Z001E0030	-0.162116235	-0.085625246	0.007727234	-0.109159192	-0.373608163	-0.2949263	-0.346199344	-0.003551184	-0.109738691	-0.121650656
Z001E0031	-0.195183156	-0.241360811	-0.010599363	-0.295390253	-0.310875591	-0.194708544	-0.022551221	-0.326176994	-0.285817478	-0.282746523
Z001E0032	-0.654870896	-0.508370401	-0.787226104	-0.572521425	-0.388011323	-0.840296824	-0.650969285	-0.457647864	-0.675738362	-0.685387676
Z001E0033	0.943218035	0.977458652	0.933505381	1.169765013	0.934444056	0.768243359	1.061690946	0.948648241	1.105993767	1.109966772
Z001E0034	1.116662066	1.088797085	1.313410803	1.138772754	0.942269574	1.274447154	1.179223754	1.10886885	1.191308467	1.162595341
Z001E0036	1.25968327	1.045398683	0.603373833	1.196344726	1.021227555	1.225871291	1.336759679	1.384676215	1.111095507	1.136703351
Z001E0037	1.656205482	1.689437454	1.965112235	1.723649435	2.007607639	1.832592181	1.691451811	1.980716122	1.656801044	1.621161713
Z001E0038	0.805989734	1.001752281	1.034204086	0.918586814	0.849175521	0.776795569	0.950293996	0.578892199	0.822288945	0.905895256
Z001E0039	-0.386299722	-0.268490986	0.158130317	-0.250394211	-0.048014161	-0.035064679	-0.28275059	-0.338895773	-0.284565561	-0.164053617
Z001E0040	-0.257531519	-0.140270929	-0.105367825	-0.160733159	0.252811437	0.03420906	-0.11121717	-0.192864938	-0.27573355	-0.029716381
Z001E0041	-0.159076963	-0.20412154	-0.74839982	-0.293231447	-0.278122147	-0.128553821	-0.192923069	-0.416677148	-0.099994889	-0.258204409
Z001E0042	-0.896586231	-1.166040733	-1.254351243	-1.166115507	-1.113021646	-1.276658131	-1.069408189	-1.320506133	-1.170145736	-1.072801433
Z001E0043	-0.339863228	-0.219891797	-0.173655011	-0.40515366	-0.147494086	-0.537848472	-0.271894661	-0.111084221	-0.236222406	-0.406262837
Z001E0044	-0.237468787	-0.418054206	-0.280994357	-0.262815999	-0.166674878	-0.334749444	-0.008807589	-0.270435531	-0.202476918	-0.223416451
Z001E0045	-0.935253757	-1.189252265	-0.896602484	-0.971884696	-0.981470978	-1.050449133	-0.999522942	-0.800042103	-1.083963901	-1.074120754
Z001E0046	-0.308156274	-0.168114637	-0.374871778	-0.365277825	-0.333141313	-0.24757314	-0.114698378	0.129003792	-0.226585747	-0.224123468
Z001E0047	-1.233134003	-1.048566049	-1.433508026	-1.068152174	-1.059171498	-1.026582969	-1.121566856	-1.335216294	-0.970248151	-1.047062088
Z001E0048	0.455250942	0.539424549	0.452934965	0.458148373	0.175349176	0.427770007	0.624530183	0.772627724	0.292575237	0.422741717
Z001E0049	1.246565071	0.883089284	0.892198056	1.176415302	0.938764056	1.050700588	1.13656038	0.859334889	1.027100789	1.095500835
Z001E0050	-1.048429958	-1.229447303	-1.436789983	-1.079383443	-0.83972347	-1.07459199	-1.062634705	-1.426954475	-1.034184073	-1.2169551
Z001E0051	-0.081581448	-0.034728076	-0.297261099	-0.171070059	-0.34207693	-0.184404507	-0.324496338	-0.269007771	0.01799159	-0.032847946
Z001E0052	0.122881822	0.117120135	0.087785369	0.268915533	0.012604506	0.199494579	0.207103687	0.025662577	0.238678801	0.13544864
Z001E0053	0.796131014	0.540698677	0.537604329	0.790342683	0.582511435	0.612487754	0.698299858	0.588745818	0.795745965	0.614188161
Z001E0054	0.639205426	0.743776007	0.84633877	0.902300623	0.842280416	0.574465921	0.784063263	0.622358677	0.806117806	0.734904881
Z001E0055	-0.281755079	-0.329317691	-0.782146399	-0.206644655	-0.062407772	-0.393935944	-0.285342985	-0.112343305	-0.299028034	-0.28592675
Z001E0056	0.51285608	0.65782002	0.32419675	0.463605935	0.59187533	0.561056267	0.547613969	0.337847549	0.477958785	0.467292199
Z001E0057	0.494943651	0.656434233	0.300253527	0.559440093	0.414369269	0.567313722	0.659097152	0.295540853	0.491933066	0.45833842
Z001E0058	-1.337003624	-1.10741889	-1.171933231	-1.163461844	-1.126326714	-1.182952917	-1.140728184	-1.128411413	-1.177669313	-1.029227369
Z001E0059	0.939641204	0.670515053	0.469173983	0.814312222	1.081945806	0.686127413	0.822710513	0.90139593	0.710882714	0.73880862
Z001E0060	0.46406137	0.372195639	0.407157514	0.269972809	0.400385471	0.080787438	0.334484112	0.247496178	0.256812727	0.345908229
Z001E0061	-0.662027381	-0.703077296	-0.488770276	-0.586846716	-0.79972597	-0.382737752	-0.664373522	-0.428205089	-0.649467945	-0.645350585
Z001E0062	-0.264323979	-0.373500164	-0.397936584	-0.299682704	-0.560606795	-0.232610694	-0.348656304	-0.020997629	-0.089919731	-0.266018879
Z001E0063	0.939739816	0.702302767	0.921018499	0.822815328	0.665716051	0.788048793	0.956300102	0.529501417	0.725664492	0.684608765
Z001E0064	-1.536115412	-1.454232586	-1.888784537	-1.631582617	-1.709177926	-1.583650089	-1.67711092	-1.600897212	-1.69889357	-1.608586493
Z001E0065	-1.16030868	-0.934618615	-1.071539865	-0.91807584	-0.867430522	-1.27212681	-1.036380131	-1.229973183	-0.970701265	-1.067819812
Z001E0066	-1.818790335	-1.681501271	-1.746558493	-1.932514184	-1.901816304	-1.79386694	-1.843341266	-2.012464382	-1.887643793	-1.809177453
Z001E0067	-0.053824124	-0.256108917	-0.121164874	0.013490442	0.144430026	-0.13099634	-0.003949975	-0.322787086	-0.115959387	-0.015315589
Z001E0068	-0.410853849	-0.30934492	-0.133280076	-0.351296624	-0.582807761	-0.406793182	-0.350727631	-0.327727208	-0.322550658	-0.231070362
Z001E0069	-0.072618309	0.046126192	0.244548119	-0.079210477	0.467360627	0.17660822	0.081478101	0.2314804	0.04015305	0.074172705
Z001E0070	0.926234091	1.018873899	0.841184563	0.915986319	1.360036533	1.045943841	0.740252414	0.623760193	0.803255211	0.928507164
Z001E0071	0.467174752	0.274372747	0.25199462	0.298979978	0.347039912	0.462161924	0.299273091	0.656280776	0.281645267	0.307451169
Z001E0072	-0.221298591	0.201416326	0.180652379	-0.028101543	0.341125087	0.092568989	-0.180414951	0.066137051	0.092042152	0.045854096
Z001E0073	-0.10337239	-0.271646959	0.232711471	-0.100488629	0.143430121	-0.026519329	-0.080258283	-0.471544527	-0.057599912	-0.185961618
Z001E0074	0.583657406	0.863522672	0.471830344	0.504378838	0.344162128	0.705291044	0.658786751	0.9997773	0.758570998	0.708031647
Z001E0075	-0.62376069	-0.774468462	-0.666332972	-0.58081105	-0.514861334	-0.643928723	-0.550709049	-0.448940925	-0.63417126	-0.579296744
Z001E0076	0.95379822	0.828559069	0.730151041	0.933149723	0.48716426	0.644944993	0.878194795	1.255090668	0.825324252	0.780310378
Z001E0077	0.160628696	0.224757599	0.340838561	0.348595057	0.485839362	0.281824449	0.307431487	0.436259454	0.282203177	0.320049851
Z001E0078	0.151196592	0.357687274	0.127081603	0.224617745	-0.063719941	0.368171747	0.235263997	0.416723266	0.149494406	0.171921292
Z001E0079	-0.402958493	-0.515297187	-0.09868321	-0.431188405	-0.389466736	-0.309079634	-0.382914081	-0.126586151	-0.317983691	-0.406606
Z001E0080	0.824281329	0.897573921	1.083574861	0.971183042	1.009418427	1.026035299	0.979696793	0.820165782	1.098513147	1.035330675
Z001E0081	-0.902964467	-0.939393353	-0.588878816	-0.844635853	-1.041432086	-0.831811695	-0.884493469	-0.815058705	-0.812303242	-0.803317906
Z001E0082	-0.245821307	-0.258768796	-0.558626797	-0.369254768	-0.490383335	-0.408975061	-0.38602701	-0.066179989	-0.388103205	-0.309946618
Z001E0083	0.310358736	0.107067627	0.060322579	0.220640014	-0.071613102	0.315113291	0.194135039	0.204453009	0.203482764	0.295213015
Z001E0084	0.07605416	0.21907917	0.51188269	0.114949409	0.35299525	0.147855415	-0.023304234	0.275688159	0.003285935	0.025461187
Z001E0085	-0.504035656	-0.523910333	-0.315744638	-0.403954318	-0.460663181	-0.305394184	-0.427999219	-0.624357041	-0.437369122	-0.448451787
Z001E0086	-0.79667672	-0.572685887	-0.543946241	-0.739278425	-0.480682486	-0.694323634	-0.675381518	-0.594942765	-0.799340834	-0.703401479
Z001E0087	0.033705908	0.149889413	-0.123517136	0.21628611	-0.097740664	-0.033219925	0.101231515	-0.087932881	0.18203695	0.070977937
Z001E0088	0.848924791	0.786593991	0.550391598	0.95033888	0.992589864	0.725348778	1.08371655	0.612500896	0.87427973	0.918276807
Z001E0089	0.858315139	1.040966539	0.921177745	0.882573818	1.099108904	1.048152498	0.989511337	0.836188059	0.808763692	1.006616493
Z001E0090	0.743357173	0.779364224	1.161324996	0.774710652	1.19477704	0.936631699	0.725748167	0.577263889	0.741922656	0.801198589
Z001E0091	-0.504876245	-0.605905421	-0.850747652	-0.505971861	-1.040388243	-0.848223076	-0.629048102	-0.769441528	-0.481956906	-0.630998576
Z001E0092	-0.808908558	-0.898717481	-0.807666581	-0.767863442	-0.944073976	-0.82381852	-0.66876047	-0.801514569	-0.681375555	-0.674641309
Z001E0093	0.227171377	-0.044732067	0.122717141	0.245941786	0.051175326	-0.024830598	0.208392947	0.060876761	0.249225687	0.143399679
Z001E0094	-0.228109278	-0.232705829	-0.0298677	-0.211001012	-0.124335652	-0.302177388	-0.327741662	-0.415596367	-0.110328383	-0.105754602
Z001E0095	-1.148668051	-0.957985998	-1.199671116	-1.078483196	-1.270340537	-1.197483904	-1.203213033	-0.70962805	-1.086481684	-1.078184694
Z001E0096	-0.600837433	-0.474327985	-0.256438803	-0.387334746	-0.724241238	-0.590076795	-0.501840699	-0.620095256	-0.497362374	-0.511952798
Z001E0097	0.13428218	0.29558174	0.048233342	0.301194659	-0.263435191	-0.010454794	0.03914643	0.030952203	0.292108756	0.18241796
Z001E0098	0.220222243	0.34424988	-0.16435506	0.180160086	0.634214649	0.421557112	0.188022358	0.057854997	0.069645981	0.304532714
Z001E0099	0.295657833	0.164215792	0.414456375	0.32391254	0.241765661	0.05558498	0.113698137	0.381377483	0.282591169	0.196282094
Z001E0100	-0.964851877	-0.951211466	-1.015780678	-0.94274617	-0.680196794	-1.076576424	-0.966279601	-1.239198678	-0.996173314	-1.07604649
Z001E0101	0.008718049	0.087072496	-0.353218625	-0.043447319	-0.051537639	-0.083021155	0.044366338	-0.222174267	-0.017988484	0.09777565
Z001E0102	1.228547177	1.15457804	1.054156086	1.198565992	1.064479095	1.254599999	1.204470641	0.98401089	1.147444941	1.240471441
Z001E0103	0.077171023	0.131282665	-0.057269316	0.093936137	0.11966851	0.15766614	0.025457774	-0.103650877	0.072622325	0.08900384
Z001E0104	-0.166543727	-0.113736035	-0.021962633	-0.26623745	-0.28578301	-0.272131579	-0.212541472	0.113906561	-0.127333383	-0.207382823
Z001E0105	0.437295725	0.440370891	0.568635326	0.434109315	0.421855065	0.374810051	0.429578512	0.556278292	0.343576788	0.367142837
Z001E0106	0.081801612	-0.051746981	0.248080287	0.131552965	0.02921212	0.073563178	0.123521684	0.048364917	0.251799086	0.200871865
Z001E0107	0.393021626	0.125177897	0.297956581	0.219878857	-0.111175538	0.102188014	0.11214928	0.592443224	0.312753843	0.216664938
Z001E0108	-1.000976848	-0.871540248	-0.893098076	-0.867507827	-0.883054901	-0.84746695	-1.050573316	-0.607989405	-0.805830527	-0.95386674
Z001E0109	0.338899365	0.380443186	0.384288013	0.339327694	0.07555972	0.157975224	0.276306605	-0.019146137	0.121763066	0.197667343
Z001E0110	1.006569921	1.102523014	1.204837434	0.919467117	0.921918584	1.221532898	0.810580492	0.887253906	0.939545142	0.994285782
Z001E0111	-0.32297124	-0.562928207	-0.422903344	-0.292669637	-0.363227861	-0.293870198	-0.399153631	-0.516113565	-0.35039863	-0.397974022
Z001E0112	-0.5168102	-0.446631486	-0.28825103	-0.457895753	-0.445320986	-0.743122551	-0.432931987	-0.725755438	-0.526062277	-0.514753976
Z001E0113	-0.258378798	0.049265773	-0.07931277	-0.104106752	-0.213342204	-0.091320713	0.150410628	-0.068177777	-0.04177064	-0.120014628
Z001E0114	-0.183516386	0.152945313	0.220772662	0.085879014	-0.271161451	-0.112007643	0.016850112	0.282989848	-0.081574312	0.007288939
Z001E0115	-0.432828093	-0.397980343	-0.71173518	-0.350354644	-0.585492609	-0.550391757	-0.437336516	-0.101251977	-0.352038401	-0.46470428
Z001E0116	0.090711369	0.240623506	0.339641348	0.209963411	-0.175296138	-0.005262495	0.013597839	0.085885045	0.142870561	0.164305404
Z001E0117	-1.146993496	-1.165258347	-1.099761128	-1.125389102	-0.925465463	-0.978809053	-0.996780122	-1.149591504	-1.155597277	-1.009619467
Z001E0118	0.284287276	0.239812898	0.396437248	0.312415882	0.494783758	0.503321572	0.423189489	0.667008239	0.457927692	0.314815977
Z001E0119	-0.768914842	-0.852953243	-0.768745308	-0.788323225	-0.547794177	-0.847298078	-0.775065976	-0.898259926	-0.837659774	-0.807537622
Z001E0120	0.466127674	0.542388492	0.814948751	0.656225003	0.520438553	0.484967306	0.620858495	0.348852809	0.597764999	0.604137605
Z001E0121	-0.074238883	-0.082829411	0.314404552	-0.150962737	-0.2640335	-0.04440259	0.080724506	-0.180217905	-0.22080003	-0.189611374
Z001E0122	1.282944464	1.325080005	1.194138723	1.370818005	0.999857587	1.186560773	1.291351928	1.67321294	1.214284596	1.374734874
Z001E0123	-0.447842115	-0.700753307	-0.571024492	-0.562503757	-0.647347649	-0.687579479	-0.548545465	-0.574252201	-0.487464705	-0.461221589
Z001E0124	-0.561115693	-0.508461461	-0.451515993	-0.66281959	-0.706336462	-0.452703292	-0.644960814	-0.272007404	-0.594618885	-0.679078534
Z001E0125	0.106986327	-0.03673679	-0.041809134	-0.011669731	-0.030426034	0.098358708	0.028952417	0.378445028	0.064507231	-0.02583153
Z001E0126	0.096556868	0.196930479	0.193054828	0.312145869	0.03530297	0.031525401	0.238204065	0.617120946	0.269208406	0.234816955
Z001E0127	-0.214020142	-0.056500415	0.032827897	-0.217367626	-0.284931204	0.008637902	-0.220354967	-0.208466884	-0.105075476	-0.070047954
Z001E0128	-0.265427408	-0.53853231	-0.496000477	-0.393347359	-0.340747099	-0.358897401	-0.377259068	-0.532332934	-0.38112014	-0.376212835
Z001E0129	0.291388694	0.171016678	0.133385695	0.139360595	-0.096839313	0.101755435	0.096450619	0.11420462	0.044307061	0.120163785
Z001E0130	-0.172062331	-0.236190578	-0.155118269	-0.119910952	-0.102969156	-0.18151092	0.127600032	0.246130632	-0.147923065	-0.14168424
Z001E0131	0.725842781	0.675296822	0.695403776	0.521439207	0.430017086	0.578084271	0.562273519	0.51810608	0.541125258	0.52419315
Z001E0132	0.196896723	0.196116151	0.450939088	0.104417896	0.3840959	0.07158009	0.18647038	0.014812138	0.073131236	0.1015006
Z001E0133	0.256787819	0.425518809	0.247904931	0.422177318	0.477739121	0.206207742	0.456684842	0.596353503	0.466674999	0.34322101
Z001E0134	0.608318497	0.841380374	0.707160901	0.721517878	0.877335807	0.896590551	0.780545198	0.950726085	0.728758113	0.76308947
Z001E0135	0.042784379	-0.007526971	-0.203631915	0.086224039	0.097175451	0.233920975	0.067108875	-0.197501866	0.049647956	0.125599325
Z001E0136	-1.041770112	-1.0227437	-1.332113508	-1.04056204	-1.301400718	-0.988441145	-0.97391123	-0.57939665	-0.904286634	-0.863014592
Z001E0137	-0.832874161	-0.951325129	-0.872313481	-0.828551243	-0.617300044	-0.845817618	-0.807829828	-0.752845157	-0.964871467	-0.911731544
Z001E0138	0.038186026	0.181745619	0.182436812	0.161823859	0.093046455	0.02927938	0.250604264	0.141757552	0.289474262	0.256068031
Z001E0139	0.25301277	0.214857345	0.168330358	0.168638264	-0.169813439	0.099047747	0.179980798	0.341669317	0.088923605	0.113976494
Z001E0140	0.188389164	0.233387159	-0.261243813	0.300970474	0.378064873	0.325883405	0.083025525	0.388381815	0.36276204	0.223017563
Z001E0141	-0.442583902	-0.336987211	-0.212092814	-0.338421497	-0.561554194	-0.61409573	-0.472955696	-0.701929103	-0.344117188	-0.372072179
Z001E0143	-0.444262205	-0.573271622	-0.040174374	-0.394600626	-0.298576367	-0.253837646	-0.55365372	-0.579874449	-0.392221434	-0.362279954
Z001E0144	-0.461831107	-0.444326238	-0.074612597	-0.312337244	-0.08469851	-0.090939784	-0.333241166	-0.49776223	-0.481732351	-0.260109716
Z001E0145	0.43774149	0.476389816	0.526653446	0.606147114	0.660630969	0.614028198	0.670836376	0.397639538	0.700495611	0.627616855
Z001E0146	0.295041487	0.003116582	0.432218612	0.204287913	0.534448223	0.331063178	0.113276304	0.323062423	0.180009513	0.102650694
Z001E0147	-0.883147455	-0.905293931	-0.850339798	-0.737139431	-0.847017322	-0.94128025	-0.822884225	-0.41368089	-0.753104566	-0.772178727
Z001E0148	0.613377095	0.511184478	1.089590698	0.537704051	1.006390055	0.465163568	0.598906878	0.414591934	0.615646672	0.634796071
Z001E0149	0.043462024	0.221701554	0.159986148	0.319021343	0.324310313	0.088483728	0.230053581	0.077862191	0.25434911	0.276955517
Z001E0150	-0.209698021	-0.296222183	0.056092929	-0.121264191	-0.295154272	-0.174423796	0.117650694	-0.104051812	-0.014815903	-0.045234938
Z001E0151	-0.127446779	-0.241901484	-0.122137846	-0.041205917	-0.102195369	0.039277398	-0.020107071	0.22199313	-0.080098322	-0.053529911
Z001E0152	-0.786924013	-1.098981839	-1.102583137	-0.912497974	-0.94309814	-0.881243982	-0.940368142	-0.673426509	-1.097163575	-1.022146154
Z001E0153	-0.533787815	-0.731501963	-0.681513645	-0.484965934	-1.005321253	-0.489521498	-0.515771537	-0.637288397	-0.530043464	-0.56123474
Z001E0154	0.504813999	0.264874394	0.61351687	0.463078816	0.103851776	0.345141968	0.360724906	0.200700584	0.257216587	0.44472368
Z001E0156	0.365125801	0.547194876	0.297935052	0.560535512	0.643747906	0.423733306	0.585852734	0.314315701	0.494319752	0.588632537
Z001E0157	1.47379176	1.221401028	1.370351406	1.248536869	1.209880818	1.333222502	1.269928515	1.225754427	1.399011735	1.340157166
Z001E0158	0.438899687	0.648735698	0.5622603	0.662019156	0.309442139	0.64744137	0.55446207	0.503077844	0.640088424	0.550493748
Z001E0159	-0.71134527	-0.765011535	-0.813672884	-0.710908915	-0.400141281	-0.661826178	-0.738697021	-0.523066111	-0.795371632	-0.686689954
Z001E0160	0.587542155	0.280928618	0.373985964	0.404859006	0.427782878	0.438326153	0.141921737	0.132009661	0.250445572	0.355864987
Z001E0161	0.663351078	0.635272183	0.810841402	0.780983502	0.80711106	0.553381328	0.840360709	0.66921269	0.803551385	0.745322956
Z001E0162	-0.393290616	-0.467706105	-0.418899271	-0.366086281	-0.523705794	-0.293336924	-0.290078615	-0.403996681	-0.293815399	-0.398832981
Z001E0163	-0.790165841	-0.705246424	-0.343016546	-0.525123362	-0.761050459	-0.838567652	-0.413918077	-0.881072898	-0.578616463	-0.681503449
Z001E0164	0.678430909	0.55079133	0.536522251	0.612409869	0.427465997	0.706080984	0.490632187	0.605515163	0.707917232	0.734973756
Z001E0165	-0.658835192	-0.903803213	-1.156251484	-0.862243314	-0.786409145	-0.786152024	-0.843352163	-0.638166154	-0.778172287	-0.767560458
Z001E0166	-0.56595334	-0.461038428	-0.393957138	-0.592173542	-0.641177985	-0.625890324	-0.636454568	-0.828087058	-0.599467177	-0.603105213
Z001E0167	0.669406745	0.460755916	0.400434292	0.565003002	0.969716877	0.46978635	0.64727735	0.849837945	0.416329187	0.604161171
Z001E0168	0.002161211	-0.172438581	0.156499337	-0.092509718	-0.159733566	0.123576791	0.051413495	-0.172084417	0.037407021	-0.083632692
Z001E0169	0.654757175	0.798665158	0.317799318	0.555099189	0.76851678	0.482422006	0.54317913	0.939477079	0.562827011	0.599398413
Z001E0170	-0.14233059	-0.119179952	-0.29275599	-0.211467664	-0.104513334	-0.14698082	-0.196476476	0.012833521	-0.252902149	-0.220273195
Z001E0171	0.395453334	0.650400183	0.865789991	0.477415487	0.850972285	0.586080467	0.533990423	0.882942677	0.472950515	0.5862454
Z001E0172	0.233690191	0.368466564	0.327342372	0.301976958	0.148038982	0.213955047	0.23592663	0.473282642	0.269332749	0.33396355
Z001E0173	-0.277476488	-0.31256348	0.290401003	-0.210071465	-0.409406312	-0.414706427	-0.132345906	-0.241257235	-0.036862776	-0.212614681
Z001E0174	-0.09818515	-0.058152621	0.404415784	-0.019654599	0.195630137	-0.144380886	0.084040697	0.342355646	0.143730153	0.001519463
Z001E0175	0.062870871	0.200396195	-0.133304343	-0.026573909	-0.051961177	0.073445336	0.057816004	-0.074455654	0.055426719	0.068834531
Z001E0176	-0.81518982	-0.698607139	-0.492496128	-0.631451617	-1.001472234	-0.618139254	-0.688964192	-0.921661661	-0.663631557	-0.753287483
Z001E0177	0.957237329	1.15008567	1.278418895	0.964838606	1.0821822	1.016813766	1.10500553	1.30090595	1.024127013	1.022981625
Z001E0178	-0.658739015	-0.492779328	-0.561063276	-0.427486795	-0.708045481	-0.431175942	-0.298679818	-0.575906097	-0.441377719	-0.552935419
Z001E0180	-0.285344257	-0.247039395	-0.462758273	-0.205830038	-0.195880775	-0.03369513	-0.1559097	-0.154275626	-0.174055293	-0.226266335
Z001E0181	-0.199520913	-0.161474942	-0.155377597	-0.237878553	-0.169074772	0.006382758	-0.445605645	-0.343711091	-0.334013995	-0.254057687
Z001E0182	0.340303117	0.265169064	0.78727745	0.32007897	0.088780966	0.413532206	0.196959554	0.456160131	0.311119973	0.361318695
Z001E0183	0.595456496	0.582112177	0.645207229	0.426486277	0.337058111	0.392791996	0.459655995	0.803241095	0.581683633	0.575847067
Z001E0184	-0.911165267	-0.985678133	-0.95478697	-1.03521778	-1.372481056	-1.149764533	-1.293858175	-0.940757285	-1.116193244	-1.118943698
Z001E0185	-1.513609725	-1.602584679	-1.640337461	-1.431158266	-1.46197565	-1.479416695	-1.470578798	-1.5496186	-1.446402807	-1.322479168
Z001E0186	-0.669406365	-0.535041144	-0.398900435	-0.592268569	-0.488438205	-0.655679303	-0.451793286	-0.11064488	-0.730333441	-0.595276064
Z001E0187	-0.205999567	-0.389267791	-0.092389809	-0.326060704	-0.102658501	-0.080657073	-0.311209939	-0.028378582	-0.248053168	-0.209109411
Z001E0188	-0.242090653	-0.196860183	-0.264407128	-0.143166764	-0.406207961	-0.166876755	-0.386336392	-0.047771128	-0.233780825	-0.096111322
Z001E0189	-0.59261011	-0.485423717	-0.114639482	-0.570397384	-0.592581759	-0.634970473	-0.518953351	-0.572574658	-0.481786655	-0.480608615
Z001E0190	0.658407972	0.48078983	0.37427672	0.488490098	0.712408388	0.486615368	0.648962521	0.821010711	0.66733843	0.602793108
Z001E0191	0.190496714	0.217966724	0.274583051	0.038112492	0.161478167	0.083085301	0.274506659	-0.134413734	0.017287243	0.000736489
Z001E0192	0.241815609	0.167863843	0.127396928	0.241212217	0.35734925	0.265241894	0.190026944	0.087169627	0.201778383	0.25408759
Z001E0193	0.67217457	0.872864055	0.786187691	0.92435183	0.764133891	0.701737	0.671902007	0.686955308	0.847753127	0.887268689
Z001E0194	-0.405688948	-0.475471968	-0.588723656	-0.337617984	-0.399444578	-0.317095628	-0.483200781	-0.701684852	-0.405601289	-0.336922091
Z001E0195	0.308663163	-0.040243478	0.155480819	0.142007024	0.038109855	0.06708491	-0.156254144	-0.274239612	0.033202348	0.121565858
Z001E0196	1.148200147	0.86270051	1.103951029	0.915833701	0.907006207	1.015993427	1.179448904	1.017830037	1.153606215	1.035098327
Z001E0197	-0.210294368	-0.177362561	-0.112141661	-0.046870663	0.028580185	-0.292060124	-0.127178026	-0.340817746	-0.192096663	-0.187131112
Z001E0198	-0.010646349	0.005238133	-0.188793927	0.14856817	-0.061681907	0.322263047	0.14074526	0.342830303	0.117347297	0.152701994
Z001E0199	-0.922300172	-0.789995665	-0.786720813	-0.782589784	-0.990652925	-0.890038856	-0.793955372	-0.823617027	-0.795819874	-0.772528899
Z002E0001	-0.854373903	-0.913023175	-0.76214709	-0.633334288	-0.740350112	-0.721742941	-0.798844377	-0.558932197	-0.630529556	-0.924285565
Z002E0002	0.241037567	0.06581811	-0.032435027	0.106689153	0.151862534	0.190986502	0.078577714	-0.11375027	-0.269285206	0.266817968
Z002E0003	0.37061121	0.223943068	0.50208042	0.387902394	0.347167044	0.495891088	0.202839301	0.663785136	0.316746525	0.06411548
Z002E0004	-1.335024522	-1.121203568	-1.074912802	-1.098953607	-1.276010798	-1.318611327	-1.032327874	-1.107261267	-0.958051332	-1.127763869
Z002E0005	-0.749591711	-0.50367748	-0.340773455	-0.515797352	-0.461735708	-0.651781687	-0.80494745	-0.328620776	-0.662604087	-0.417666657
Z002E0006	1.672249904	1.575462379	1.792864925	1.786949926	1.737714235	1.639371606	1.852617139	1.906290767	1.424953512	1.819036348
Z002E0007	-0.582432999	-0.555276208	-0.385658613	-0.529350033	-0.395812446	-0.595443341	-0.404626723	-0.261042834	-0.432515936	-0.270224791
Z002E0008	0.749296332	0.792211956	1.038616834	0.967694451	0.912973262	0.899890592	1.131463586	0.999319467	0.785838092	0.668138549
Z002E0009	0.116080108	0.110321366	0.035659425	0.075881239	-0.073625215	-0.116848055	0.111975727	0.061419885	-0.545648213	0.097443305
Z002E0010	-0.40846167	-0.719184232	-0.467435945	-0.53902307	-0.660528345	-0.412940226	-0.790915567	-0.4309507	-0.65204319	-0.494698116
Z002E0011	-0.382866895	-0.287434991	-0.001493782	-0.152947802	-0.17344699	0.005825391	0.071205526	-0.342654069	0.28808747	-0.291268195
Z002E0012	0.676238976	0.679549044	0.719750516	0.649326306	0.728771778	0.831918749	1.010931654	0.465124908	0.50441823	0.698559258
Z002E0013	0.41029524	0.329122995	0.085511228	0.245640514	0.237767307	0.343865731	0.141594156	0.062844293	0.383474688	0.417953371
Z002E0014	-0.047160877	-0.083269878	-0.131629147	-0.305832405	-0.251916771	-0.290609018	-0.445664289	-0.021971735	-0.354726619	-0.51183116
Z002E0015	0.490530635	0.932674661	0.572766866	0.729148949	0.790668427	0.518275625	0.614508505	0.553482339	0.372821228	1.049158262
Z002E0016	-0.286511236	0.135414996	0.03916862	0.0720645	-0.003401092	-0.088097348	-0.089187112	0.276060182	-0.021217228	0.389409114
Z002E0017	-0.32836831	-0.565262138	-0.512300645	-0.357411755	-0.336530824	-0.487138797	-0.214901759	-0.257946051	-0.434179219	-0.103423215
Z002E0018	-0.296405089	-0.459706339	-0.459047975	-0.443400083	-0.470850393	-0.64641809	-0.392427961	-0.440061457	-0.966285612	-0.40848149
Z002E0019	-0.540414225	-0.846817033	-0.657925661	-0.752474687	-0.752222573	-0.624357412	-0.682729891	-0.568185086	-1.232448087	-0.73972433
Z002E0020	-0.334938727	-0.116062057	-0.038653413	-0.127787135	-0.20747367	-0.315191448	-0.104098417	-0.086313836	0.164419296	-0.281568207
Z002E0021	-0.510868439	-0.276383676	-0.140226914	-0.206691143	-0.310761867	-0.39695928	-0.079046319	-0.647501057	0.063689469	-0.625164876
Z002E0022	0.463654997	0.58864813	0.757098561	0.627353447	0.73883013	0.733935617	0.808678649	0.795405575	0.556270319	0.832552231
Z002E0023	-0.678829237	-0.732073422	-0.645330626	-0.760246321	-0.665723443	-0.72626679	-0.646968307	-0.533284794	-1.16842907	-0.515522864
Z002E0025	0.942273304	1.084227985	1.027203811	1.270073569	1.160217568	1.341828968	1.463324695	1.332697392	1.197079402	1.508938377
Z002E0026	-0.549671859	-0.889933748	-0.83126229	-0.727718229	-0.701460571	-1.034780005	-0.925865283	-0.90866097	-0.472646769	-0.943527238
Z002E0027	-0.432099215	-0.080058822	-0.126060787	-0.163301694	-0.263694287	-0.479449582	-0.328942592	-0.504629079	-0.733348661	-0.506249502
Z002E0028	0.376597892	0.405245316	0.499927419	0.376816516	0.249460553	0.2985819	0.406672103	-0.008901483	-0.060647019	0.130697429
Z002E0029	0.468745014	0.197175941	0.342009272	0.33670724	0.367927956	0.260788688	0.124169951	0.563045509	0.633418	0.278602917
Z002E0030	0.056347119	0.229722025	0.178799682	0.33502235	0.330945134	0.288051646	0.526672814	0.079443042	0.793270313	0.718664281
Z002E0031	-1.83832126	-1.731984869	-1.748102598	-1.769557543	-1.873981657	-1.979366329	-1.872477196	-1.695675818	-2.252540032	-2.063741224
Z002E0032	0.178000597	-0.173458487	-0.112129769	0.031051684	-0.058172895	0.171476605	0.105841774	0.158167917	0.31701429	-0.210418698
Z002E0033	0.238119088	0.104056704	0.037772656	0.24832218	0.173006032	0.154370464	-0.044656563	0.467209454	-0.204303518	0.449007757
Z002E0034	-0.844161155	-1.233589684	-0.949546425	-0.950307371	-1.024390219	-0.974577877	-0.949550459	-0.908395518	-0.913346252	-1.153391902
Z002E0035	-0.117390682	-0.016649244	-0.014713823	0.049049268	0.165529799	0.049160565	0.261606443	0.342808641	-0.181076419	0.111424377
Z002E0036	0.168563008	-0.110688483	-0.387071467	-0.140667029	-0.308426268	0.080144775	-0.158220099	-0.196248847	-0.861737175	-0.639135453
Z002E0037	-1.335993611	-1.031403849	-0.898542376	-1.079201072	-1.064455714	-1.041716059	-0.885185954	-0.914462841	-0.723720876	-1.23057436
Z002E0038	-0.166035567	-0.292913544	-0.317487765	-0.12729022	-0.224704487	0.080509272	-0.021956971	-0.413503489	-0.475271692	0.053837851
Z002E0039	0.143245115	-0.093850146	-0.169419301	-0.045311511	0.012614068	-0.202143163	-0.188236458	0.25506243	-0.429466658	-0.079715156
Z002E0040	0.73331896	0.533097233	0.417507977	0.633942721	0.57223736	0.748979882	0.619915409	0.451200586	1.032622714	0.94959566
Z002E0041	-0.111413807	-0.123210788	-0.361110441	-0.285119263	-0.266329045	0.094241088	-0.337098794	-0.343923606	0.144339434	-0.209015288
Z002E0042	-0.194262416	0.043543697	-0.109986656	0.02864345	0.003258583	0.294203132	0.266523354	0.121541845	0.486927185	-0.157706167
Z002E0043	-0.919775654	-1.114798793	-0.727101801	-0.929136056	-1.036942563	-0.739357235	-1.108818122	-0.782281099	-1.390838912	-0.853179648
Z002E0044	0.418517141	0.671432616	0.534024328	0.671129992	0.65731618	0.553112734	0.849573862	0.851409381	0.723600608	0.734064588
Z002E0045	0.485918407	0.220092817	0.388304736	0.211814671	0.338002174	0.144367776	0.046217417	0.11455018	-0.074892849	-0.043021081
Z002E0046	-1.554347553	-1.670926826	-1.633019687	-1.494960418	-1.514273048	-1.578970665	-1.397117697	-1.238276394	-1.198395094	-1.694404476
Z002E0047	-0.999229404	-1.055483625	-1.156756672	-0.939889664	-1.03018817	-1.10930313	-0.884551182	-0.829434166	-0.818856724	-0.92970261
Z002E0048	-0.73320061	-0.406423178	-0.239575251	-0.490111152	-0.442095688	-0.746530523	-0.646768793	-0.261206417	0.050337587	-0.628270274
Z002E0049	-0.481692882	-0.323193879	-0.192167423	-0.373471049	-0.358827148	-0.286314482	-0.484336098	-0.499412624	-0.035253127	-0.190155194
Z002E0050	1.106189043	1.166468408	1.100205308	1.174197705	1.231172396	0.934342103	1.052266603	1.038065883	1.637566238	1.054985537
Z002E0051	0.319136655	0.313588184	0.379949449	0.315243911	0.241480416	0.390088921	0.453111879	0.338659564	0.117769572	0.395046284
Z002E0052	-0.470896807	-0.497889865	-0.495536608	-0.444381849	-0.424991955	-0.593906798	-0.506068403	-0.540894976	-0.457682772	-0.618998908
Z002E0053	-1.255476608	-1.015607207	-1.076000652	-1.115347644	-1.177721787	-0.905683455	-1.032480668	-1.035006691	-1.671716189	-0.850682885
Z002E0054	0.822286947	0.595027328	0.737626776	0.602383967	0.634629106	0.506458484	0.475956243	0.899588085	0.246216472	0.43444473
Z002E0055	0.040271196	0.32354926	0.105880996	0.174206079	0.199328353	0.272916671	0.178502039	-0.051156134	-0.132832687	0.083456258
Z002E0056	0.875146783	0.952058393	0.902960657	1.054368626	1.102374566	1.028032031	0.928833433	1.336074252	1.229447855	1.522219586
Z002E0057	0.277440037	-0.038416889	0.164800794	0.060108694	0.001526042	0.071598603	-0.091372935	-0.277846189	-0.309959963	-0.2834424
Z002E0058	0.93844643	0.752700018	0.767333679	0.906846245	0.832383381	0.71423287	0.836866206	0.642944374	1.319407772	1.231472296
Z002E0059	-0.498707491	-0.47921862	-0.40123458	-0.448875242	-0.606081214	-0.399909074	-0.684453651	-0.837901484	-0.730325921	-0.333727964
Z002E0060	0.844855541	0.647924648	0.917568883	0.814852425	0.70326195	0.73166688	0.647857422	0.456707139	1.116937826	0.898919221
Z002E0061	-0.048411108	-0.013211413	0.126804327	-0.081781885	0.092259377	0.174336389	-0.13751639	-0.193247916	-0.232354016	0.329478967
Z002E0062	-0.156592014	-0.329543761	-0.481216635	-0.438671548	-0.262582035	-0.27090516	-0.462111641	-0.388638008	-0.631874753	-0.457662661
Z002E0063	0.477648978	0.387468215	0.534817428	0.473672854	0.385898248	0.080290591	0.169575154	0.173637621	0.409895557	0.41271248
Z002E0064	-0.332261936	-0.149864787	-0.329206327	-0.303783127	-0.251026401	-0.129942271	-0.343715977	-0.419022874	-0.537400924	-0.342645122
Z002E0065	0.004330497	-0.367103993	-0.253648365	-0.270610899	-0.227852209	-0.166171587	-0.441927049	-0.369648638	-0.716422607	-0.02479535
Z002E0066	-0.297727562	-0.270076122	-0.365493849	-0.37896346	-0.385951284	-0.593217175	-0.230172796	-0.291335674	-0.921812041	-0.178477356
Z002E0067	-0.279023499	-0.241148343	-0.470494986	-0.308437096	-0.396557126	-0.312851333	-0.480748085	-0.198355025	-0.059756549	-0.637542117
Z002E0068	-0.243767907	-0.230872978	0.032387142	-0.080042129	-0.067459702	0.000542042	-0.280067068	0.191743997	0.295219113	0.209451724
Z002E0069	0.027132571	0.01303884	-0.159840119	-0.005679949	0.072934045	0.181846384	0.21421518	0.240114712	-0.199955318	-0.084159332
Z002E0070	-0.052275556	0.099374998	0.271964486	0.18187276	0.141174475	-0.096734511	0.272675096	0.227969336	-0.15131843	-0.184561587
Z002E0071	0.483196373	0.539808679	0.814382211	0.636399001	0.749860906	0.492433529	0.711491584	0.81193412	1.130109252	0.481786663
Z002E0072	0.8851977	0.767752315	0.495368023	0.708657707	0.628295356	0.755961451	0.568890966	0.900211113	0.16835084	0.402496611
Z002E0073	0.539067451	0.553151699	0.811088219	0.697496358	0.727152216	0.870792091	0.586406952	0.537890895	1.200172653	0.618011337
Z002E0074	-0.624314463	-0.720264375	-0.562591102	-0.702016989	-0.702142792	-0.575842436	-0.502649939	-0.571878194	-1.039469604	-0.847993957
Z002E0075	-0.05020907	-0.462775623	-0.293206548	-0.270702282	-0.270882498	0.037228913	-0.492452323	0.042856418	0.129694583	-0.02668612
Z002E0076	0.011249623	-0.089817777	-0.027064258	-0.018281555	0.011268953	-0.173716054	-0.027771705	0.101031862	-0.483063214	-0.281198835
Z002E0077	-0.562062525	-0.738334608	-0.600884335	-0.550492404	-0.585044623	-0.830329512	-0.531666298	-0.418465737	-1.0698489	-0.511036074
Z002E0078	-0.975210932	-1.080630192	-1.328476308	-1.142536026	-1.224152689	-1.309458805	-1.37913699	-0.929780515	-0.941322408	-0.940726529
Z002E0079	-0.701480522	-0.721726947	-0.804845164	-0.717670256	-0.647091029	-0.682303319	-0.507361318	-0.872862707	-0.37928053	-0.31168252
Z002E0080	0.195078415	0.234510424	0.149279011	0.207205885	0.270332906	0.412799704	0.474417471	0.251138439	-0.002560237	0.535831493
Z002E0081	1.606796683	1.275979123	1.413942687	1.273805189	1.375002308	1.628894227	1.310331121	1.546026015	0.891958813	1.111450683
Z002E0082	0.62320254	0.451117273	0.426318671	0.582876013	0.580960491	0.595388388	0.737197774	0.703007352	0.21588857	0.881935893
Z002E0083	0.311740745	0.174944287	0.221927663	0.245606627	0.271173174	0.450411968	0.397026033	0.262149583	0.698486879	0.112128334
Z002E0084	1.381729487	1.213267465	1.368724745	1.192694782	1.287307448	1.362660177	1.281308134	1.39593983	1.556459046	0.958388875
Z002E0085	0.686630337	0.253139169	0.425307565	0.337150672	0.428407784	0.685578662	0.527977161	0.625666944	0.670590867	0.1797433
Z002E0086	-0.262363664	0.070988054	-0.240407593	-0.038980173	-0.116435904	-0.202858196	0.148788642	0.122889444	0.000479595	-0.140923303
Z002E0087	0.44432172	0.248715336	0.38497365	0.350365725	0.318165197	0.324979709	0.507046414	0.513362259	-0.162211823	0.25105619
Z002E0088	-0.480520912	-0.425533001	-0.214006392	-0.296745599	-0.27613606	-0.457000326	-0.112545867	-0.625189271	0.173341859	-0.429525744
Z002E0089	-0.953103121	-1.072289164	-0.756719561	-0.944132109	-0.867687247	-1.080957688	-1.224404238	-0.668571606	-1.317450471	-1.191563051
Z002E0090	0.918643003	1.003233031	0.77831089	0.794118661	0.900893129	0.643421222	0.719768317	0.654722798	0.71677419	0.585620206
Z002E0091	-1.368982559	-1.088852835	-1.271317956	-1.186201388	-1.219706809	-1.443267839	-0.952013104	-1.439706669	-0.973745316	-0.924082976
Z002E0092	-1.162148831	-1.047903591	-1.129834754	-1.216287533	-1.255679844	-1.53569433	-1.555222591	-1.018783773	-1.554948181	-1.605958345
Z002E0093	-0.932863968	-0.753167688	-0.934885521	-0.843013499	-0.880876398	-0.94331841	-0.772520926	-1.129914299	-1.392696047	-0.993705227
Z002E0094	-0.70116675	-0.299170492	-0.255770273	-0.338761847	-0.443496843	-0.408956452	-0.623354046	-0.25604094	-0.117500768	-0.711678846
Z002E0095	-0.023814498	0.153531369	-0.037122255	0.008021487	0.059079149	0.046944267	-0.045613179	0.103767935	-0.368780222	-0.144340896
Z002E0096	-0.877607472	-0.72487145	-0.376359474	-0.62364114	-0.595071958	-0.755100906	-0.386870035	-0.90939404	-0.844339475	-0.428857001
Z002E0097	0.482535052	0.2941264	0.293597944	0.375800869	0.424011112	0.502757257	0.321300602	0.223536183	0.871444715	0.683256027
Z002E0098	-0.632410058	-0.588768598	-0.767021456	-0.611614551	-0.650660411	-0.539395715	-0.459581682	-0.479347666	-1.0196937	-0.780231636
Z002E0099	-0.201651655	0.104792899	0.054672032	0.010117755	-0.110937183	-0.1621896	0.097160012	0.000268698	-0.431745148	-0.311021989
Z002E0100	0.140863081	0.550486	0.222183369	0.369052585	0.38643946	0.448404315	0.613834432	0.296632901	0.764832752	0.193690449
Z002E0101	0.940107796	0.831400703	0.65962372	0.795149576	0.749761092	0.872585402	0.546959644	0.576801355	0.82071366	0.423994194
Z002E0102	-1.08790094	-0.590519003	-0.844093723	-0.680945296	-0.683589858	-0.841310501	-0.502581907	-0.555612155	-0.338229792	-0.606318958
Z002E0103	0.80204639	1.148993589	1.099749654	1.05674285	0.969834996	1.092653087	1.251723586	1.110819798	1.506671997	0.847788582
Z002E0104	0.333662988	0.00622687	0.187017971	0.049439808	0.00866955	-0.061032312	0.183607206	-0.189414719	-0.146895239	-0.181153988
Z002E0105	-0.202476078	-0.216672223	-0.348608179	-0.15698205	-0.180742539	-0.089787448	-0.310836393	0.050808572	-0.463582992	0.129065689
Z002E0106	-0.538766321	-0.083979221	-0.206840052	-0.297291164	-0.25578068	-0.248408474	-0.092704788	-0.592565972	-0.251008695	-0.292749928
Z002E0107	-0.689265089	-0.859958801	-0.779832755	-0.708214326	-0.729164744	-0.875873826	-0.658249277	-0.983256031	-0.365929502	-0.961150688
Z002E0108	-0.205706646	-0.396659913	-0.331260013	-0.401245974	-0.356387193	-0.465155193	-0.536904648	-0.556530418	-0.173006144	-0.564960388
Z002E0109	-0.454364947	-0.194302843	-0.251545638	-0.365474089	-0.397522901	-0.434174512	-0.486543782	-0.1799584	-0.553644909	-0.124626991
Z002E0110	1.793966226	2.016177549	1.694151131	1.812216969	1.884309463	1.935744486	1.767258806	1.614702079	1.531895838	1.883339294
Z002E0111	-0.691519413	-0.85165568	-0.580688393	-0.627521676	-0.618028472	-0.930779225	-0.583470483	-0.495941532	-0.68793847	-0.448601805
Z002E0112	-1.012945576	-0.822291833	-0.719875906	-0.65415164	-0.741602186	-0.880964241	-0.524983369	-0.562302973	-0.88928145	-0.655264407
Z002E0113	-0.756361842	-0.54798962	-0.639682404	-0.690107166	-0.590082597	-0.680849914	-0.745057221	-0.763115567	-0.337849055	-0.985091783
Z002E0114	0.409734999	0.299022089	0.53105106	0.362500959	0.431888992	0.308097623	0.594630881	0.108953027	0.184591313	0.526378445
Z002E0115	-0.286553221	-0.403571223	-0.296425732	-0.423342204	-0.332396496	-0.186703744	-0.146071869	-0.674800642	-0.752036415	-0.595150237
Z002E0116	-0.326540707	-0.482729834	-0.516975297	-0.326352797	-0.365779343	-0.122247946	-0.485390005	-0.032657624	-0.601000528	-0.052601309
Z002E0117	-0.104458345	0.280428199	0.206458259	0.301613346	0.169934112	0.050759854	0.443289239	-0.079041184	-0.034825003	0.41250457
Z002E0119	0.284854444	0.402158215	0.26003868	0.301375571	0.422527195	0.239086786	0.547451567	0.168893626	0.011131365	0.31828634
Z002E0120	-0.293651226	0.116893812	-0.222771075	-0.097686507	-0.025336367	-0.095277826	-0.244624472	0.112166353	-0.251836915	0.170348798
Z002E0121	0.317698752	0.306040177	0.295621971	0.153798408	0.298754864	0.474705209	0.085748631	0.030927371	-0.142496737	0.112183434
Z002E0122	-0.434477074	-0.554445555	-0.308820087	-0.393183034	-0.479001801	-0.349499578	-0.590912561	-0.542644926	-0.591728183	-0.379468063
Z002E0123	-0.350039946	-0.015028157	-0.291945032	-0.257675836	-0.097318964	-0.024764938	0.096786993	-0.393191707	-0.422579344	0.176313477
Z002E0124	-0.336862238	-0.197190638	0.031651915	-0.112757513	-0.007151311	0.129689127	-0.195224684	0.188252376	-0.074050855	0.111173893
Z002E0125	-0.353892039	-0.493199884	-0.537270684	-0.532028794	-0.673205255	-0.692228326	-0.738705846	-0.911202624	-0.482999531	-0.414560941
Z002E0126	0.315009825	0.226203819	0.320128723	0.147655514	0.175062863	0.256050672	-0.100836114	0.378150827	-0.285899401	-0.061233329
Z002E0127	-1.300465737	-1.181810405	-0.909060634	-0.949868471	-1.071554052	-0.830353865	-1.043866523	-1.220929084	-0.587860572	-0.777380803
Z002E0128	-0.323516426	-0.487312925	-0.407626999	-0.390361644	-0.448559328	-0.601783539	-0.340776598	-0.300623348	-0.743489528	-0.693225377
Z002E0129	0.312103997	0.421546311	0.679318583	0.487808509	0.529713599	0.576523249	0.350937503	0.391206119	0.927904939	0.565607744
Z002E0130	-0.881781564	-0.889127684	-1.179310977	-0.903987324	-1.114619958	-0.746112365	-0.776409291	-1.313465771	-0.954111483	-1.069001186
Z002E0131	0.768189772	0.935411752	0.937463617	1.116593485	0.995074773	0.912281987	1.289652481	0.990535652	1.491998798	0.862893649
Z002E0132	-0.122099626	0.131748762	0.169505756	0.019082173	-0.014192175	-0.119593323	0.07235133	-0.280350221	0.113983892	0.020657471
Z002E0133	-0.823048251	-0.483864197	-0.623210675	-0.592469517	-0.464418014	-0.408217645	-0.283418284	-0.251416259	0.036487555	-0.544348884
Z002E0134	0.540539327	0.791311769	0.488368932	0.639664284	0.583634236	0.742127911	0.558742106	0.872615617	1.028190781	0.479810185
Z002E0135	-0.397424978	-0.586186093	-0.737554852	-0.683479384	-0.788168707	-0.541748706	-0.670750642	-1.03860399	-1.142944232	-0.491851285
Z002E0136	0.112088957	-0.083171268	0.187962004	0.089895837	0.023425874	0.075269205	-0.141904792	0.224890191	0.279156303	-0.263817253
Z002E0137	-0.707304343	-0.585319356	-0.882317942	-0.825170549	-0.662778737	-0.55677335	-0.79181059	-0.420221705	-0.333954656	-0.749144385
Z002E0138	-0.404071367	-0.29162003	-0.215694141	-0.315805765	-0.349882717	-0.422037268	-0.562330133	-0.228959144	-0.299091666	-0.730971649
Z002E0139	0.298164403	0.135650924	0.242611037	0.250566203	0.171649322	0.413338616	0.339321336	0.340366133	-0.107717998	0.394935894
Z002E0140	1.39180012	1.009752372	1.101706193	1.016427961	1.024542091	1.126959691	0.900931752	0.927571881	1.180332037	0.857285829
Z002E0141	1.153602995	1.145877305	0.893720088	0.884801717	1.007245579	0.861328487	0.773740286	0.784144702	0.433262355	0.760582624
Z002E0142	0.36508384	0.759710892	0.685310213	0.484798306	0.62553091	0.409853625	0.341505146	0.368940914	0.136838338	0.783804279
Z002E0143	-1.139022192	-1.434333874	-1.419898014	-1.300842637	-1.223592123	-1.107808517	-1.220833652	-1.04560774	-1.731746394	-0.981439981
Z002E0144	0.235806694	-0.038401409	0.040417475	0.113945678	0.204608241	0.081678641	-0.022960944	0.050355023	0.212076776	0.420548933
Z002E0145	0.152053448	0.135044225	0.255671177	0.183725581	0.23782588	0.474908843	-0.020393264	0.463995891	-0.073417582	0.446263863
Z002E0146	-0.727127252	-0.39591419	-0.442079795	-0.657202299	-0.517926158	-0.574284315	-0.696684971	-0.878738508	-0.550049441	-0.822002632
Z002E0148	-0.513110928	-0.422372669	-0.702809666	-0.574991672	-0.533997442	-0.773564425	-0.857428521	-0.367066457	-1.082727068	-0.706994821
Z002E0149	-0.511179475	-0.517528228	-0.26566793	-0.334902123	-0.406113812	-0.23179425	-0.395879772	-0.503805769	0.134761595	-0.49733184
Z002E0150	-0.142226834	0.050727867	0.04361423	-0.044371573	0.000659441	-0.127843241	-0.175078628	0.225271238	0.246480552	0.284779232
Z002E0151	-1.851502245	-1.577493517	-1.296094576	-1.413690911	-1.445573254	-1.52342136	-1.255558789	-1.255909478	-0.955831186	-1.18795182
Z002E0152	0.188376895	0.462040737	0.181861977	0.253784265	0.321717543	0.520110946	0.179705665	0.695531378	0.77551179	0.444030492
Z002E0153	1.216358357	1.323696227	1.314295017	1.200716545	1.207951113	1.183749668	1.241367183	0.957553659	0.684146548	1.319311647
Z002E0154	0.324066671	0.092368432	0.089966577	0.269396921	0.139407423	0.220643533	0.296058964	-0.073831588	0.569990859	0.067085392
Z002E0155	0.110261024	0.088027147	0.248568855	0.133297815	0.199187449	0.441525271	0.026556742	0.153524259	0.205667403	0.217128959
Z002E0156	-0.889064071	-0.544474264	-0.604317562	-0.682609316	-0.68691593	-0.819124206	-0.916566176	-0.543472968	-0.757560171	-0.562503524
Z002E0157	-0.019782432	-0.071056194	0.155535258	0.053344533	0.005101433	0.08449175	-0.237574165	0.3310298	0.018793588	0.179168149
Z002E0158	-0.244308172	-0.461958019	-0.548204937	-0.409037831	-0.376546753	-0.25694464	-0.494271396	-0.559704508	-0.047871092	-0.129661882
Z002E0159	-0.389238043	-0.3182811	-0.040736836	-0.110580595	-0.121558717	-0.340858487	-0.230917325	0.025883881	-0.238369124	-0.441410814
Z002E0160	0.290872964	0.055056088	0.009342158	0.048843765	0.112108162	0.254068197	0.202470321	-0.128502692	-0.126808917	-0.021645754
Z002E0161	0.355495029	0.435653701	0.297223095	0.476047524	0.546705236	0.604565295	0.721223647	0.68276813	0.319562026	0.403353449
Z002E0162	0.942690543	0.701846005	0.756900286	0.899542704	0.801765479	0.717239201	0.719383969	1.169850452	1.158830825	0.593413301
Z002E0163	-0.105157009	-0.198538598	-0.133784586	-0.253493035	-0.294363536	-0.022252296	-0.319369096	-0.452287779	0.001441662	-0.096895159
Z002E0164	-0.125037636	0.40486844	0.24956545	0.284633814	0.292884536	0.055478155	0.11427702	0.07852404	0.589517248	0.468777706
Z002E0165	-0.850122938	-0.68127627	-0.662846508	-0.705855754	-0.804665768	-0.870783321	-0.560789826	-0.90877069	-0.499168832	-0.929227934
Z002E0166	0.442540137	0.364086523	0.162982289	0.334190029	0.347838941	0.605204585	0.191087044	0.617503371	0.258854018	0.26561729
Z002E0167	-0.283156938	-0.189508289	-0.470324766	-0.391434141	-0.287230428	-0.182594562	-0.595109333	-0.004752874	-0.062983884	-0.470017028
Z002E0168	-0.767634557	-0.331980624	-0.35057116	-0.401721859	-0.515022055	-0.723617899	-0.67670418	-0.401688426	-0.571625976	-0.401870065
Z002E0169	-1.037036365	-0.96497424	-0.631335378	-0.820303361	-0.771548817	-0.567633804	-1.015461227	-0.500675166	-0.373605509	-0.940080276
Z002E0170	-0.833301469	-0.850201961	-0.826926593	-0.893725878	-0.946299964	-0.737677688	-0.742148016	-1.185182746	-1.476586585	-0.776722696
Z002E0171	0.734198377	0.700053332	0.852751456	0.754322533	0.751289273	0.700666671	0.534207786	1.018571113	0.779504054	0.523947897
Z002E0172	-0.380460376	-0.137019888	-0.169935391	-0.269160874	-0.271729593	-0.155157611	-0.033061546	-0.319215758	-0.24640293	-0.181475066
Z002E0173	-0.184743724	-0.538467842	-0.345471957	-0.385320133	-0.387627615	-0.592367945	-0.342697213	-0.708982681	-0.002056774	-0.696444766
Z002E0174	-0.809311932	-0.72565696	-0.424337873	-0.489381967	-0.522663245	-0.747248375	-0.690030772	-0.769802022	-0.245035012	-0.425585225
Z002E0175	-0.138465368	-0.412939322	-0.389797798	-0.290268622	-0.337213364	-0.255345705	-0.435402463	-0.438729223	-0.267500978	-0.447521512
Z002E0176	-0.096801279	-0.109562713	0.038636291	0.082700505	0.044430431	-0.067248699	0.197822361	-0.31434293	-0.383815399	0.241232064
Z002E0178	-0.424530519	-0.54601198	-0.409975803	-0.472130665	-0.433209222	-0.1627117	-0.451702369	-0.483841573	0.150379235	-0.449830144
Z002E0179	-0.421248201	-0.252819037	-0.508035035	-0.34287	-0.395638758	-0.284235963	-0.366091813	-0.657810737	-0.702887258	-0.169390173
Z002E0180	-1.154916773	-0.855098375	-1.094513428	-1.018737198	-1.009756809	-1.21146214	-1.188937219	-1.1770077	-0.769954091	-0.759212821
Z002E0181	0.999643705	0.826040053	0.89254703	0.899620684	0.944670924	0.786304744	0.748462786	0.725278862	0.525924472	1.03873327
Z002E0182	0.539668875	0.512704632	0.261114269	0.410163574	0.479093586	0.323442024	0.175510204	0.704158845	0.364970782	0.347774965
Z002E0183	-0.008620346	-0.363674286	-0.290946395	-0.138770247	-0.19649649	-0.256068518	-0.003512679	-0.421647303	0.043699154	-0.407939886
Z002E0184	-0.286438684	-0.191036813	-0.049638031	-0.113641949	-0.094678092	-0.419284167	-0.214320938	0.084552309	0.038293383	0.079414742
Z002E0185	-0.189135011	-0.446667335	-0.450928161	-0.385743364	-0.382626891	-0.437802231	-0.164854123	-0.210108588	-0.514246484	-0.552857291
Z002E0186	0.138942839	0.412467956	0.137295959	0.234737899	0.236597556	0.217390196	0.412876698	0.456462218	0.294982096	0.225728891
Z002E0187	-0.942342795	-0.646989165	-0.68151297	-0.804811206	-0.794181105	-0.602684096	-0.543538333	-1.016975164	-1.107994387	-0.85900207
Z002E0188	0.116101451	0.064196573	-0.111445754	0.061030589	0.065606146	0.103623796	0.292078842	-0.21047236	0.309219319	-0.23259563
Z002E0189	0.330650376	0.322987177	0.445936556	0.414994226	0.338029981	0.545241629	0.598783844	0.041087518	0.567723283	0.696057326
Z002E0190	0.21461481	0.170761019	0.186746388	0.354204486	0.23880088	0.236807929	0.306665234	0.486281522	-0.066533304	0.586256967
Z002E0191	-0.872544169	-1.002765903	-0.699704255	-0.838576571	-0.781145596	-0.99291531	-0.657436372	-1.080175129	-0.507079997	-0.719171855
Z002E0192	0.85916162	0.532109691	0.525153786	0.714052696	0.567940485	0.546526802	0.461909423	0.401256827	0.427496866	0.377819537
Z002E0193	0.52294009	0.867418341	0.73367947	0.752198577	0.69548026	0.906466666	0.65455359	0.514739464	0.746511355	0.90254245
Z002E0194	0.799090921	0.543437597	0.433583651	0.487252847	0.469056756	0.3705663	0.294486535	0.161070268	-0.135055115	0.286137611
Z002E0195	1.051409862	0.996782263	1.05183657	1.05458058	0.897427818	1.13231604	1.063974855	1.060065843	1.202777385	1.182205258
Z002E0196	0.724007753	0.764762498	0.701225172	0.68332758	0.608601379	0.714352387	0.626232905	0.815803901	0.408551049	0.412501518
Z002E0197	0.941301948	0.84954194	0.79837508	0.674337037	0.666663945	0.499839399	0.775517594	0.327485229	0.119405652	0.320371122
Z002E0198	0.480533364	0.528841768	0.420984976	0.484990289	0.39893214	0.3394488	0.27727113	0.632039206	0.364727467	0.534160917
Z002E0199	-0.537259387	-0.891219849	-0.729685445	-0.65868807	-0.72054371	-0.797723524	-0.522530168	-1.006030931	-0.517008451	-0.98597712
Z002E0200	-0.219041256	-0.133761044	-0.294075926	-0.202622385	-0.23087128	-0.388993353	-0.387205396	-0.429316875	-0.062377693	-0.447924542
Z003E0001	-0.540019118	-0.61581916	-0.861059792	-0.497988665	-0.734177184	-0.800574247	-0.563714539	-0.406080214	-0.4986487	-0.796794082
Z003E0002	-0.007271354	0.399944951	0.122554045	0.235382312	0.652275562	0.168036491	0.433814494	0.279811608	0.488975862	0.096990898
Z003E0003	0.2256577	0.085517663	0.126484635	0.240404857	-0.029067924	0.170429056	0.287581131	-0.031986578	0.078627243	-0.118260416
Z003E0004	-0.909375752	-1.172153483	-0.957102482	-1.085663665	-1.199252201	-1.311708644	-1.109301848	-1.060331137	-1.191865037	-0.714627982
Z003E0006	-0.969459399	-0.750111838	-0.40586168	-0.626798236	-0.774425138	-0.690781888	-0.665871444	-0.666390729	-0.855399485	-0.484855931
Z003E0007	-0.879292824	-0.632761845	-0.223548473	-0.502292672	-0.32033542	-0.409622148	-0.650308384	-0.602165862	-0.664751318	-0.871184236
Z003E0008	0.240090888	-0.042456088	-0.326242218	-0.097707142	0.149314169	0.048043442	-0.026360457	0.070642824	-0.01707104	-0.216596726
Z003E0009	-0.082121602	-0.260341068	0.127673612	-0.353433146	-0.553439972	-0.087597262	-0.2873583	-0.103753287	-0.36808246	0.012266384
Z003E0010	-0.936568387	-0.913330278	-1.037537497	-0.82540553	-0.995381893	-1.003434327	-0.648985473	-0.780346578	-0.936511637	-1.087097313
Z003E0011	1.339835701	1.175686798	0.933104077	1.039879451	0.916565486	1.310806305	1.201951624	1.327737544	1.183424972	1.113147277
Z003E0012	-1.037251085	-0.978880286	-0.709355988	-1.15576845	-0.895312023	-1.188391356	-0.91902981	-0.782021419	-0.935499463	-0.490835337
Z003E0013	0.869706534	0.856244732	1.127438971	0.877694318	0.915065632	0.763141158	0.610043857	0.665661923	0.903427922	0.765340047
Z003E0014	1.137730341	0.825419507	0.575666199	0.935705379	1.058014944	0.695327558	1.054929809	0.879965156	0.804715407	0.602289715
Z003E0016	-0.762216238	-0.637362517	-0.431550851	-0.777473555	-0.53823551	-0.783489183	-0.410652431	-0.840510865	-0.677783508	-0.542544758
Z003E0017	-0.930936944	-0.847246051	-1.144520574	-0.687562117	-0.840784073	-0.73202252	-0.809724561	-0.767369676	-0.840594479	-0.517406815
Z003E0018	-0.744537795	-1.080424291	-1.361066097	-1.120590224	-1.006551857	-0.908914002	-1.130937805	-1.274878919	-1.045483626	-0.804569407
Z003E0019	0.65241009	0.910792536	0.754067563	0.984307238	1.134893283	0.751834597	0.950126928	0.750518063	0.880400191	0.715051575
Z003E0020	0.619498933	0.715884202	0.369253162	0.862571404	0.837005559	0.765705978	0.755947722	0.859844402	0.758039465	1.055449251
Z003E0021	-0.706429429	-0.80093895	-0.632913368	-0.629187574	-0.496737458	-0.532145069	-0.837887199	-0.729602387	-0.78921378	-0.67119152
Z003E0022	-1.060290176	-0.512959113	-0.39235627	-0.471979153	-0.524135317	-0.646008704	-0.582323921	-0.441716197	-0.424765288	-0.599479133
Z003E0023	1.024441219	0.919051794	1.265140365	1.031035278	1.190025827	1.085550553	0.9267363	0.989100052	0.956725083	1.140979287
Z003E0024	0.619183021	0.989865485	0.571502946	0.924406952	0.907472832	1.053381791	1.1571796	0.773609075	0.902549243	0.651985463
Z003E0026	-0.627077283	-0.793089694	-1.0080497	-0.676245624	-0.631649074	-0.883256268	-0.743215731	-0.688612235	-0.799938912	-0.893338234
Z003E0027	-0.965419233	-0.479886525	-0.2864722	-0.687501632	-0.753140957	-0.720344875	-0.444827444	-0.285973663	-0.327362101	-0.656795216
Z003E0028	-0.161277358	-0.352624469	-0.585313094	-0.217193413	-0.171912387	-0.524766923	-0.329419031	-0.203805343	-0.310049643	-0.086044865
Z003E0029	-0.619644034	-0.497591932	-0.246010375	-0.628670968	-0.665339668	-0.411591132	-0.503557552	-0.350028671	-0.41903807	-0.86324663
Z003E0030	0.866367438	1.215234585	0.981768608	1.039677757	1.037591601	1.270681547	1.198107163	1.390604148	1.237934807	1.471608006
Z003E0031	0.087533552	0.289769462	0.544287515	0.436609028	0.350896955	0.404129283	0.294598682	0.071907343	0.284726743	0.663398361
Z003E0032	-1.159766887	-0.904111028	-0.857608643	-1.002250912	-0.825803283	-1.0503626	-0.908453919	-1.048237277	-0.865408856	-1.068842424
Z003E0033	-1.38664494	-0.937183383	-1.214651633	-1.139028034	-0.739034284	-1.194204927	-0.975569389	-0.821571261	-0.961186251	-0.5562295
Z003E0034	1.379229538	1.122268973	1.561523504	1.028201185	1.43955673	1.262586295	1.303390533	1.277744531	1.103305847	1.457631442
Z003E0035	-0.487286056	-0.500268609	-0.241537613	-0.349333981	-0.328336631	-0.578906934	-0.465112545	-0.604055143	-0.44265298	-0.690005651
Z003E0036	-0.286536624	-0.478160779	-0.127828386	-0.430778017	-0.269545998	-0.601868757	-0.411631524	-0.284014611	-0.357247732	0.086076662
Z003E0037	-0.623494421	-0.39124156	-0.567599182	-0.225140187	-0.113096351	-0.249775043	-0.344403863	-0.559928491	-0.384456796	-0.535010151
Z003E0038	-0.364431981	-0.51926412	-0.281031558	-0.65221203	-0.682376417	-0.370276911	-0.468982718	-0.323006897	-0.44623115	-0.409926035
Z003E0039	0.721673239	1.120741388	1.422474654	1.2387489	1.448823111	1.171485143	1.080736169	1.103842976	1.092394992	1.391721753
Z003E0040	-0.401877256	-0.657892472	-0.464774843	-0.519092028	-0.552280684	-0.453191556	-0.585745716	-0.610736493	-0.672644992	-0.849641697
Z003E0041	0.633829684	0.701866704	0.932373229	0.826305094	0.810191598	0.864637162	0.904176784	0.7735102	0.731594046	1.00311983
Z003E0042	-0.195865977	0.125385001	-0.170106265	0.268190692	0.087173446	0.300670615	0.154255898	0.239425667	0.214001284	-0.325194131
Z003E0043	0.241091531	0.130776629	-0.093461553	0.033110647	0.218386884	0.045515241	-0.14091001	0.123689776	0.076001772	-0.145671854
Z003E0044	-0.0582992	-0.336244076	-0.539558127	-0.217754531	-0.148600598	-0.446884899	-0.406627257	-0.466617208	-0.310365756	-0.563897977
Z003E0045	-0.573628558	-0.907145287	-0.495821763	-1.06339239	-0.650558552	-0.960678525	-1.07200163	-0.803404569	-0.935553787	-0.562042466
Z003E0046	-0.685923971	-0.704065849	-0.719966578	-0.788317098	-0.635232803	-0.848409716	-0.676897392	-0.594341584	-0.632939477	-0.883869948
Z003E0047	0.79608129	0.843512745	0.54666116	0.957369347	0.839170333	0.977769714	0.829284755	0.93022741	0.903509432	1.201876296
Z003E0048	1.236587252	1.385094164	1.144854263	1.53991367	1.340296691	1.624976204	1.160681095	1.144671137	1.282984296	1.567131913
Z003E0049	0.068025345	0.308289589	0.712400375	0.334811078	0.448858694	0.163310315	0.163390759	0.445228451	0.261777782	0.086180853
Z003E0050	-0.152800992	0.141841136	0.415045281	0.242339609	-0.065940298	0.308588222	0.321608611	0.245559529	0.173228888	-0.224791892
Z003E0051	0.688516405	0.548441653	0.809377493	0.391317095	0.769136961	0.380187896	0.579913088	0.722209727	0.647453875	0.880636329
Z003E0052	-0.850181717	-0.425335338	-0.219203593	-0.581733471	-0.775292726	-0.364390653	-0.433858393	-0.29702786	-0.499251069	-0.64837117
Z003E0053	0.080569033	0.023491178	0.279706187	0.111726762	0.125251629	-0.048760685	0.077146289	-0.093646574	0.102288202	-0.253518156
Z003E0054	0.814271792	0.951829582	0.647156427	0.891853213	1.214469727	1.018839814	0.956695335	1.083781058	1.037663188	1.312439113
Z003E0055	-0.47670489	-0.582639839	-0.899108079	-0.712217095	-0.916419123	-0.845869531	-0.556573315	-0.35648608	-0.528684955	-0.815043045
Z003E0056	0.659532272	0.405215098	0.497726894	0.315990598	0.143893483	0.492935175	0.397246059	0.301854089	0.307627992	0.561991085
Z003E0057	1.41734683	1.149657685	1.006709991	1.244078683	1.129135262	1.045652333	1.179432205	1.075702846	1.197552203	1.474799617
Z003E0058	-0.850622495	-0.456276973	-0.689214263	-0.428395222	-0.484594969	-0.623363341	-0.431096289	-0.372667367	-0.495253527	-0.634623785
Z003E0059	0.105339572	-0.291318737	-0.203536518	-0.367311597	-0.40145438	-0.173068059	-0.322531282	-0.396023985	-0.313902718	-0.163792482
Z003E0061	-0.498730524	-0.722798575	-1.054688241	-0.734649411	-0.502253864	-0.596620958	-0.525715749	-0.946877588	-0.789787703	-0.972127395
Z003E0062	0.41064708	0.115464576	0.138343275	-0.002033113	0.093800823	0.091319019	0.280952538	-0.02933105	0.103779522	0.329516799
Z003E0063	-0.921644988	-0.536190894	-0.771918417	-0.488308621	-0.914213399	-0.793883267	-0.757486654	-0.383958304	-0.50980469	-0.333565455
Z003E0065	0.44642457	0.541197144	0.811821942	0.327521228	0.365102493	0.297412	0.297581248	0.678636488	0.601044544	0.974319387
Z003E0066	0.308150029	0.221985915	0.179854986	0.262873193	0.15474636	0.095592308	0.280410363	0.375867907	0.280893246	0.517587265
Z003E0067	0.14680439	0.39401485	0.619600658	0.183307201	0.691958367	0.108325231	0.652748524	0.462041976	0.364178498	0.275655867
Z003E0068	1.041573405	0.923444862	0.693089372	1.098820322	0.996865151	0.920351855	0.984444481	0.78497451	0.851824977	0.566443623
Z003E0069	0.70887165	0.601770928	0.309682094	0.686199606	0.812212628	0.469944003	0.441142958	0.694484223	0.674267566	0.451913378
Z003E0070	-0.959066833	-0.484888495	-0.524460788	-0.356366767	-0.36470417	-0.333702526	-0.199900052	-0.368099875	-0.479913167	-0.681271436
Z003E0071	-0.538324336	-0.666336233	-0.71424441	-0.617692468	-0.726664133	-0.773298109	-0.65997683	-0.835690258	-0.561348331	-0.391282186
Z003E0072	-0.685509894	-0.371124903	-0.532191139	-0.511987785	-0.354845337	-0.361387075	-0.427325138	-0.599189671	-0.453573781	-0.123770053
Z003E0073	-0.023105471	-0.375468168	-0.687926139	-0.492581017	-0.10789783	-0.420767612	-0.287756983	-0.196293185	-0.307198333	-0.015753139
Z003E0074	-0.501392249	-0.230667046	-0.480143362	-0.400069657	-0.307787333	-0.422592997	-0.435945122	-0.369243996	-0.257322404	-0.063781724
Z003E0075	-1.021380974	-0.98385913	-1.374548991	-0.922278129	-1.219366914	-1.126032748	-0.949375487	-0.86473027	-0.907540308	-1.124323562
Z003E0076	-0.436282605	-0.417138715	-0.803553988	-0.438589621	-0.29262438	-0.30877857	-0.217145847	-0.276721871	-0.39732762	-0.679006013
Z003E0077	-2.027860053	-1.445192861	-1.257181274	-1.38726407	-1.602180841	-1.668291867	-1.389768495	-1.564345788	-1.43206966	-0.993199017
Z003E0078	-0.325086911	-0.077630385	-0.149381694	0.056273721	-0.455595097	0.078320393	-0.305153219	0.038758539	-0.036339413	-0.239560122
Z003E0079	0.490185781	0.530393458	0.333453466	0.667540596	0.148440251	0.363514509	0.553057008	0.679051701	0.463257632	0.803843608
Z003E0080	-0.022074604	-0.168219055	-0.415828635	-0.21124334	-0.431470086	-0.040365589	-0.223308908	-0.356799715	-0.237541274	0.152956005
Z003E0081	1.536757607	1.248292877	0.87581319	1.527253695	1.346097086	1.517546195	1.251028665	1.050864851	1.281112058	0.852437557
Z003E0082	0.186661565	-0.009231	0.43414497	-0.130183924	0.444943669	0.182450901	-0.069055076	0.030507927	0.011995807	0.316068219
Z003E0083	0.875677531	0.807955588	0.854388063	0.796159069	1.08200873	0.623053154	1.038473359	0.715365588	0.812578603	1.102296841
Z003E0084	0.484049467	0.760253526	0.681672686	0.621233481	0.379971086	0.862799767	0.82958532	0.952262575	0.724569042	0.594496891
Z003E0085	0.051829887	0.035759836	-0.152009525	-0.096217715	-0.238633615	0.107034009	-0.024542889	0.174504733	0.048311927	-0.20561998
Z003E0086	-0.189104348	0.011528214	-0.183639435	0.156162613	0.106976332	0.23057288	0.046164163	0.114757108	-0.039128545	-0.334998483
Z003E0087	-0.194712346	-0.585041691	-0.79644509	-0.676017228	-0.56354472	-0.692805041	-0.620556642	-0.743635626	-0.556246874	-0.36987564
Z003E0088	-0.338611102	0.135350221	0.363740639	0.236900479	0.152514917	0.295878143	0.124763994	0.154571659	0.07518678	-0.103514039
Z003E0089	-0.631243537	-0.500521483	-0.795935247	-0.578244498	-0.790718682	-0.699567637	-0.340511502	-0.59357935	-0.459373178	-0.822316495
Z003E0090	-1.267275242	-1.348919563	-1.478819441	-1.185614636	-1.285181403	-1.361199292	-1.273979152	-1.517169579	-1.344970132	-1.528988376
Z003E0091	-0.588407259	-0.210828261	-0.289509945	-0.403899536	-0.296039843	-0.145000166	-0.439525165	-0.371109647	-0.201725115	-0.43653045
Z003E0092	0.137808393	0.165274025	0.453054865	-0.00901839	0.294979338	0.265755327	0.11677364	0.211014112	0.119761761	-0.154572057
Z003E0093	0.620971384	0.468737016	0.824431961	0.613401596	0.496891865	0.404246164	0.498099228	0.365285023	0.423879918	0.841727396
Z003E0094	-1.346935783	-1.156353941	-1.010347241	-1.008571954	-1.244583582	-0.961715956	-0.956982362	-1.128420002	-1.204327094	-0.90434857
Z003E0095	-0.189085424	0.107599146	-0.104917911	-0.071655755	0.059807247	-0.129654702	-0.06853412	0.279203904	0.023925716	0.352015854
Z003E0096	-0.602245646	-0.091069849	-0.040554255	-0.048889447	0.182793051	-0.23775351	-0.030146521	-0.015965771	-0.004530751	-0.307102206
Z003E0097	0.5287324	0.092278675	0.59466152	-0.060265261	0.182909554	0.226666569	0.074228181	0.013466365	0.087676336	0.136295461
Z003E0098	-0.680169841	-0.388404918	-0.328438171	-0.293064019	-0.298171391	-0.508035723	-0.341383897	-0.587441793	-0.278893187	-0.607557703
Z003E0099	0.444205038	0.386185555	0.032497534	0.597567896	0.179888738	0.551795109	0.370368146	0.227550782	0.376323533	0.558959166
Z003E0100	-0.001732513	0.496385024	0.237408333	0.386894713	0.16842024	0.559074647	0.418320886	0.308829936	0.425891013	0.239112291
Z003E0101	0.291170485	0.519657154	0.248673833	0.678106491	0.362618333	0.718784462	0.314408146	0.310719301	0.467856921	0.624821281
Z003E0102	-0.074974208	0.12913298	0.132327271	0.149623476	-0.058898165	0.31308837	0.095595455	0.171925823	0.177748132	-0.010573165
Z003E0103	0.368475763	0.358796756	0.413753554	0.246889686	0.345335801	0.447712868	0.359342344	0.441344737	0.377449503	0.647906842
Z003E0104	-0.597860977	-0.256569546	-0.235401555	-0.329330543	-0.160867122	-0.046951724	-0.315991749	-0.469866423	-0.401131958	-0.055036737
Z003E0105	0.569825341	0.386024439	0.14779726	0.266774684	0.670518369	0.274611306	0.655629295	0.402528366	0.356388319	0.70702771
Z003E0106	0.665661183	0.692891649	0.647011087	0.642880226	0.610419364	0.568029466	0.523426288	0.53122374	0.737349737	0.286772901
Z003E0107	-0.357049884	-0.555342173	-0.63719319	-0.666881379	-0.368359496	-0.354934433	-0.610329424	-0.558965254	-0.55344341	-0.703069959
Z003E0108	0.193368253	0.198076737	-0.211323105	0.096590729	-0.143028577	-0.015185814	0.258422214	0.167188792	0.283550807	-0.04480845
Z003E0109	-0.330901084	-0.062469801	0.176471725	-0.06747096	-0.20096803	-0.230044062	0.036638731	-0.054964947	-0.065890012	-0.22675736
Z003E0110	0.335287342	0.128409186	0.254777442	0.266912974	0.331123735	0.148555681	-0.071640797	-0.033595578	0.103897407	0.121535883
Z003E0111	0.972841935	0.78210703	0.592472773	0.696326324	0.672814876	1.001826347	0.791086078	0.662362108	0.703073398	1.03508366
Z003E0112	0.055806884	0.18304713	0.381382268	0.102691726	0.090743985	0.254614671	0.11236858	-0.029396402	0.266774746	-0.135571056
Z003E0113	0.4524971	0.092453181	0.00060706	-0.036041022	0.283010376	0.288271	0.092997672	0.175664454	0.018660602	-0.064759806
Z003E0114	-0.537195063	-0.709666642	-0.99225155	-0.878010507	-0.465421616	-0.846902892	-0.845701899	-0.636493216	-0.6997125	-0.862720783
Z003E0115	-1.159860109	-0.712086375	-0.686764418	-0.564957568	-0.804035072	-0.56956974	-0.685854917	-0.499835717	-0.627268487	-0.971983273
Z003E0116	0.041769255	0.137891175	0.313862382	0.075431272	-0.139436282	0.258161938	0.107549982	0.002956799	0.171566611	-0.190504684
Z003E0117	1.090122709	0.850519504	1.167383711	0.867710737	0.671329711	0.692127828	0.664090114	0.892936309	0.825633535	0.750201039
Z003E0118	0.200546671	0.539706638	0.632337981	0.626535252	0.391393573	0.417990338	0.721220299	0.401853658	0.625636126	0.592233262
Z003E0119	-0.580546248	-0.839376709	-1.002082527	-0.97384623	-0.595289598	-0.597222819	-0.845248849	-0.804787371	-0.855716908	-0.934533132
Z003E0120	-0.797135809	-1.070699711	-1.141476357	-1.041478894	-0.837922196	-1.158936308	-1.062320311	-1.241971748	-1.122396368	-1.248227018
Z003E0121	-0.016134987	-0.010799584	-0.001940091	0.092177638	-0.072725195	0.120763513	0.0763833	0.165094588	-0.012602171	0.636945174
Z003E0122	0.427446213	0.550963493	0.93942326	0.366511373	0.823316567	0.374396922	0.501772044	0.297062716	0.50251182	0.305468057
Z003E0123	-0.777855191	-0.475852431	-0.302682146	-0.545995711	-0.776033424	-0.758043711	-0.521189864	-0.638057012	-0.437091845	-0.17265837
Z003E0124	-0.973010963	-0.629028901	-0.444760471	-0.792944443	-0.792580448	-0.830836691	-0.604587077	-0.44396942	-0.491402388	-0.741776249
Z003E0125	-0.510904693	-0.261759619	-0.360757215	-0.419372094	-0.554984018	-0.340349973	-0.039773686	-0.055936374	-0.175802578	0.10075794
Z003E0126	-0.491162925	-0.269628037	-0.54577539	-0.21724762	-0.159625315	-0.348886726	-0.493200938	-0.567395113	-0.316192023	-0.516926421
Z003E0127	-0.423501367	-0.408020525	-0.077133537	-0.419337203	-0.278834261	-0.202873282	-0.482533494	-0.581172323	-0.364718102	-0.693426817
Z003E0128	0.053440607	0.273227906	0.440448077	0.18668292	0.582318809	0.114052336	0.306763205	0.347362661	0.266651254	0.137174002
Z003E0129	-0.586974682	-0.52843445	-0.228188078	-0.632670128	-0.616172383	-0.396312787	-0.614985898	-0.693859289	-0.482014861	-0.410427333
Z003E0130	0.199035826	-0.048397655	0.357110536	0.051058938	0.334250763	-0.123554896	0.030797537	0.0648338	-0.036519884	0.43027648
Z003E0131	-0.043085021	0.270832296	-0.090900127	0.165717866	0.340621876	0.041795183	0.330398529	0.412650537	0.235687843	0.476937969
Z003E0132	-0.727195645	-0.292381469	-0.618085641	-0.489197603	-0.377801241	-0.554613461	-0.302595448	-0.449736752	-0.237339232	-0.365028576
Z003E0133	-0.365185402	-0.448679991	-0.594692984	-0.554348133	-0.303193824	-0.352947009	-0.646869625	-0.325081266	-0.549721653	-0.080298378
Z003E0134	-1.06880851	-1.364535689	-1.063356927	-1.170198757	-1.245514353	-1.246957719	-1.196284314	-1.488246086	-1.364627125	-0.947249818
Z003E0135	-0.176863419	-0.351257698	-0.72779919	-0.175220147	-0.533841289	-0.154238034	-0.428420046	-0.280891509	-0.306367526	0.017004281
Z003E0136	-0.081662973	-0.380200449	-0.557421024	-0.508470357	-0.27622797	-0.558717904	-0.367159772	-0.205251081	-0.30706062	-0.612668624
Z003E0137	0.720697684	0.69113384	0.444459076	0.521388559	0.472959666	0.453229524	0.951821493	0.612105341	0.678212637	0.653909053
Z003E0138	0.290102932	0.026615117	-0.124044089	-0.043251231	0.252236081	0.128121177	0.020300398	0.081580048	-0.024952977	-0.198582172
Z003E0139	0.614810807	0.225017907	0.433946652	0.091829785	0.535723644	0.406177091	0.254848458	0.060955035	0.239708268	0.038271766
Z003E0140	0.188175505	0.0089457	-0.272706647	0.159519632	-0.086746357	0.227914543	-0.007996121	0.079073438	0.027081425	0.140955363
Z003E0141	-0.888873683	-0.623883613	-0.665622254	-0.453935623	-0.546843212	-0.526685231	-0.490045446	-0.570170895	-0.601992852	-0.640599905
Z003E0142	0.123251761	0.101892148	0.40313709	0.024896637	-0.103183718	0.293938424	-0.061241204	0.02658937	0.099947419	-0.110795672
Z003E0143	0.365168763	0.356113643	0.610686345	0.228346873	0.166504598	0.226164171	0.49267279	0.215117393	0.355247119	0.62717608
Z003E0144	1.526028895	1.751382968	1.880339208	1.864394761	1.849397511	1.697251372	1.81081595	1.872753472	1.836513523	2.031041767
Z003E0145	0.71887856	0.357166315	0.681867676	0.482518088	0.71439585	0.482240952	0.403063762	0.481582477	0.441816696	0.198717627
Z003E0146	0.004381452	0.024739059	0.298816006	0.176492756	0.325657723	0.010163087	0.268880856	-0.067077158	0.047232413	-0.07676041
Z003E0147	0.396334746	0.094188586	0.496858706	0.038431288	0.274690128	0.284277608	0.081282118	0.206654296	0.000241641	0.214274384
Z003E0148	-0.275408482	-0.368935815	-0.176975031	-0.491914933	-0.693509256	-0.272521076	-0.600531695	-0.202948756	-0.33850745	-0.066374137
Z003E0149	0.642651625	0.546401286	0.232837849	0.677056025	0.686348597	0.698320007	0.465235303	0.62992121	0.621101418	0.28215882
Z003E0150	0.192424309	0.116897852	0.475970006	0.07123123	0.337659568	0.375858762	-0.198212604	-0.115325281	0.103128122	-0.237044292
Z003E0151	0.663776462	0.419140954	0.718099101	0.370619521	0.58612542	0.653820496	0.285431851	0.495404577	0.501083612	0.137249541
Z003E0152	-0.615948569	-0.808146846	-1.016444307	-0.913080924	-1.102502302	-0.707173089	-0.609395838	-0.607859491	-0.797179238	-1.145610777
Z003E0153	0.501697664	-0.061768884	0.36213689	-0.183170017	0.169162097	0.125262735	-0.051904608	-0.158130261	-0.10304783	0.08215869
Z003E0154	0.689935215	0.64005365	0.479061664	0.570217663	0.681811703	0.870351266	0.660184122	0.801853337	0.646806152	0.518035431
Z003E0155	-0.42158239	-0.374276518	-0.173753302	-0.357421004	-0.319867368	-0.523067019	-0.303038833	-0.261708892	-0.194984928	-0.358522614
Z003E0156	0.538712028	0.277287537	0.04262168	0.399879048	0.412640325	0.226180973	0.291393096	0.073583034	0.208479951	0.545489433
Z003E0157	-0.366357704	-0.434638613	-0.231795991	-0.257442652	-0.46206686	-0.52206962	-0.312733129	-0.578598073	-0.380888173	-0.216785332
Z003E0158	0.180991504	0.475539928	0.739306239	0.324447625	0.669138441	0.31805452	0.437077593	0.467029498	0.451658119	0.473808688
Z003E0160	-0.858920119	-0.946359056	-0.964562596	-0.841544368	-0.837381369	-1.082081564	-0.868729743	-0.767472523	-0.819259221	-0.910292369
Z003E0161	-0.224738133	-0.026914736	-0.214480455	0.095613098	0.122890704	-0.231629664	0.163177613	-0.18932373	-0.112952834	0.157559979
Z003E0163	0.349100231	0.497220497	0.154399128	0.477884902	0.524417381	0.53629849	0.435121255	0.638668483	0.537727494	0.191774571
Z003E0164	-0.864650897	-0.536447858	-0.297606983	-0.655479252	-0.767939338	-0.344360019	-0.575238898	-0.731415779	-0.506431281	-0.843973787
Z003E0166	-0.985737565	-0.913841182	-1.139084096	-0.818093367	-1.007449263	-1.082606067	-1.115584055	-0.840531185	-0.959624861	-1.140515294
Z003E0167	1.677175684	1.397011839	1.160870675	1.25168024	1.700459666	1.23763376	1.420911978	1.433854883	1.337882805	1.759754963
Z003E0168	-0.771921622	-0.495573933	-0.626034931	-0.601542092	-0.369289619	-0.411503468	-0.510609257	-0.377147772	-0.553061876	-0.736529161
Z003E0169	-0.228078105	-0.644809326	-0.78123679	-0.514994143	-0.46711886	-0.775324726	-0.887084485	-0.832506918	-0.660050111	-0.394736153
Z003E0171	-0.441657922	-0.236352987	-0.269391022	-0.178529829	-0.080253731	-0.468099154	-0.250738379	-0.112282755	-0.232889247	0.05263183
Z003E0172	1.204695516	1.015496922	0.810434874	1.142502101	0.922984524	0.94847297	0.754014138	0.820430602	1.000476022	1.122990853
Z003E0173	-0.029202805	0.209603627	0.45339281	0.102548342	0.23203709	0.348655399	0.29625053	0.408196112	0.209446793	0.551180498
Z003E0174	0.404264594	0.179425182	-0.107144674	0.137048772	0.197649764	0.311945743	0.482755296	0.135405142	0.182326249	0.594730618
Z003E0175	0.173874434	0.109505029	0.393665985	-0.059768714	0.097269742	-0.067066788	0.199125852	0.326459821	0.127514865	0.131076002
Z003E0176	-0.323562095	-0.006375089	-0.243172786	0.156377729	-0.091801991	0.107825956	-0.068865857	-0.001421688	-0.012908904	0.270207371
Z003E0177	0.401058254	0.218992192	-0.025848958	0.378919076	-0.023112519	0.384291071	0.441442995	0.391477506	0.249620337	-0.105468342
Z003E0178	-0.045053203	-0.083663029	-0.326732735	-0.21737457	-0.409704542	-0.308935926	-0.160357976	-0.209848994	-0.078732944	0.141596778
Z003E0179	-0.395290905	-0.341750407	-0.004479748	-0.433307724	-0.124410656	-0.127014673	-0.395227892	-0.549787352	-0.333777861	-0.531209271
Z003E0180	-0.264142106	-0.126822985	-0.258314349	-0.250788393	-0.356645404	-0.091442781	-0.137406623	-0.212511123	-0.19807485	0.16924917
Z003E0181	0.041337143	0.067047149	0.377310895	0.081684718	0.132296591	-0.049756085	0.130774705	0.171520662	0.180901401	0.129782348
Z003E0182	0.117205655	0.275481072	0.118813868	0.223828653	0.222532615	0.331565904	0.196174993	0.144885434	0.276420141	-0.041618319
Z003E0183	0.743081238	0.768391748	1.078811252	0.882550911	0.983476506	0.885100658	0.751562808	0.573142178	0.790748117	0.464189446
Z003E0184	0.319454842	0.042559173	-0.17135616	-0.031627347	0.185310418	0.229633795	-0.186244891	0.087387208	-0.010584877	-0.138708224
Z003E0185	0.452013904	0.664490024	0.329433255	0.679249887	0.743103601	0.479205566	0.729529667	0.801049999	0.700744152	0.623175954
Z003E0186	1.002834565	0.76745917	0.770755216	0.684918461	0.448370384	0.786022154	0.713750666	0.685495948	0.807891346	0.746151165
Z003E0187	-1.155292614	-1.042649782	-0.818019825	-0.908718125	-0.893002225	-1.118917091	-0.947615157	-1.181405712	-1.022836927	-1.24669355
Z003E0188	0.766768763	0.757713643	1.012286345	0.629946873	0.568104598	0.627764171	0.89427279	0.616717393	0.756847119	1.02877608
Z003E0189	0.03757021	0.106705008	0.240046448	-0.072423371	-0.003860575	-0.139197176	0.235227019	0.319569391	0.145859335	0.129028456
Z003E0190	-0.302585704	-0.470514019	-0.471907528	-0.608667152	-0.370822965	-0.468468686	-0.251802591	-0.695173974	-0.524106535	-0.652039263
Z003E0191	-0.860794111	-0.710708676	-0.404080873	-0.63183826	-0.623143902	-0.791408876	-0.8820453	-0.614152269	-0.73376259	-0.383987369
Z003E0192	0.168335626	-0.156448479	-0.537998971	-0.219975065	-0.567318689	-0.002317914	-0.131746235	-0.194427723	-0.134620878	0.071572787
Z003E0193	-1.082521424	-0.808238465	-1.063256504	-0.72256818	-0.975199806	-0.611916935	-0.813654971	-0.819067066	-0.725440401	-0.565836421
Z003E0194	0.380487798	0.715604729	1.092907264	0.561630105	0.932821874	0.568361276	0.687934969	0.747744812	0.677253091	0.319989773
Z003E0195	-0.543677337	-0.638785671	-0.356666946	-0.522955502	-0.608346818	-0.44304042	-0.832396109	-0.782813031	-0.546133465	-0.32204307
Z003E0196	-0.807008507	-0.820952461	-1.092839313	-0.618643796	-0.505231591	-0.624409503	-0.832331772	-0.780285611	-0.771913149	-1.102007403
Z003E0197	-0.467162613	-0.329714635	-0.155491458	-0.188519522	-0.135223951	-0.455477943	-0.249470198	-0.525920249	-0.279680523	-0.445962526
Z003E0198	-0.732490455	-0.470914393	-0.435205322	-0.627640701	-0.320466528	-0.650475536	-0.488533545	-0.440857629	-0.513147496	-0.536397312
Z003E0199	0.033386669	0.156067244	0.485499211	0.226686166	0.26687553	0.074469703	-0.04056654	-0.051576678	0.136927848	0.020840795
Z003E0200	-0.886260974	-0.79176726	-0.685841186	-0.724163414	-0.693435637	-0.667376957	-0.777254675	-0.744312641	-0.696984852	-0.535015505
Z004E0001	-0.545394152	-0.915286656	-0.38830548	-0.846893004	-0.967537862	-0.844916307	-0.659127215	-0.908785989	-1.125284463	-0.862166579
Z004E0002	-0.764587215	-0.632800054	-1.270622064	-0.440262302	-0.338464019	-0.614077205	-0.613936189	-0.40235084	-0.462047857	-0.441453234
Z004E0003	-0.326079932	-0.187234867	-0.430362847	-0.108300965	-0.301150457	-0.231653125	0.239644231	-0.045698096	-0.000183019	-0.110743101
Z004E0004	0.232178503	0.290136452	0.753655606	0.065341653	-0.102843982	0.056947786	0.1626189	0.118425099	-0.47112467	0.050417896
Z004E0005	0.025592119	0.178260893	0.460424976	0.3030229	0.233585515	0.278390998	0.45342523	0.383581965	0.789576411	0.305883978
Z004E0006	0.243380176	-0.072805384	-0.079500967	0.038097494	-0.080819774	0.067912698	-0.052604343	-0.004764349	0.109911605	0.046882786
Z004E0008	0.937972151	0.834426962	1.147883182	0.735902946	0.446035066	0.639319092	1.015070941	0.828541966	1.204286167	0.730285261
Z004E0009	-1.80928189	-1.452757377	-1.845488929	-1.561346352	-1.377834056	-1.458546817	-1.862853026	-1.626910897	-1.558155798	-1.554350436
Z004E0010	-0.935911647	-0.598262951	-0.915699629	-0.639352084	-0.708300881	-0.742605336	-0.333258048	-0.543800762	-0.358162103	-0.644160843
Z004E0011	-0.308731855	-0.570603663	-0.116181007	-0.482256572	-0.577294939	-0.565391919	-0.561471758	-0.530589026	-0.346902388	-0.472732124
Z004E0012	0.716891131	0.771216886	1.049286086	0.643942939	0.394716367	0.603341683	0.509764132	0.743500307	0.73826827	0.643286576
Z004E0013	0.115000814	-0.043501329	0.205147493	-0.111713443	-0.044724347	0.045449803	0.148801448	-0.148494043	0.107151236	-0.107506032
Z004E0014	0.431495994	0.708239099	1.04407513	0.695074608	0.66375257	0.646954379	0.460093258	0.728525461	0.585341001	0.677844305
Z004E0015	-0.690245541	-0.595054976	-0.220125461	-0.476433696	-0.441764467	-0.577901251	-0.284086858	-0.479687358	-0.487283553	-0.488539848
Z004E0016	1.670836039	1.344572079	1.248517581	1.467882195	1.384890334	1.456018614	1.390630579	1.425247405	1.402869335	1.477590547
Z004E0017	1.382981284	1.119834326	0.875842556	1.115667958	1.053238372	1.145729585	1.235201861	1.197513759	0.661987832	1.131582944
Z004E0018	0.537581889	0.176239254	0.645347404	0.236369828	0.24474501	0.20925965	0.109667659	0.29824067	0.289560471	0.226268996
Z004E0019	-0.659214793	-0.661770429	-0.140064726	-0.550344384	-0.469316202	-0.54421047	-0.309178599	-0.471036607	-0.530749669	-0.552462089
Z004E0020	0.405398953	0.601407407	0.581722095	0.451610437	0.493494482	0.29465236	0.399828494	0.536349559	0.502414131	0.464075162
Z004E0021	-0.213001117	-0.015182343	-0.638290169	-0.112813309	-0.234762641	-0.184017025	-0.197582357	-0.196111579	-0.136535946	-0.122908783
Z004E0022	-1.041341893	-0.986221939	-0.586704106	-0.912648423	-1.0430563	-0.964176608	-0.748624219	-0.969368863	-0.807363473	-0.926017238
Z004E0023	-0.538617408	-0.267271242	-1.009169613	-0.142736175	-0.336137941	-0.2476784	-0.067301377	-0.212922334	-0.081509771	-0.144240635
Z004E0024	-1.212444861	-1.098367071	-1.602467018	-0.991555315	-0.880086522	-1.005543355	-0.919783598	-0.939254417	-1.427672284	-0.990134089
Z004E0025	-0.513807347	-0.69422382	-1.078708245	-0.776163465	-0.552119158	-0.72938421	-0.476365292	-0.815610474	-0.779030913	-0.761570804
Z004E0026	-0.358911521	-0.395508293	-0.699452215	-0.401161737	-0.380173966	-0.483760043	-0.142908814	-0.427305758	-0.3757373	-0.391525474
Z004E0027	0.027863123	0.164401826	0.163413828	0.273025737	0.132939233	0.258599204	0.346651331	0.223456525	-0.060733156	0.285466727
Z004E0028	0.895065886	0.967529852	1.150946618	0.808461648	0.71426093	0.718657405	0.55698933	0.883551931	0.856303568	0.799068096
Z004E0029	-0.284209497	0.045031201	-0.442679118	-0.048000403	0.078709767	0.063970262	-0.196171396	-0.106003167	-0.014769081	-0.033261324
Z004E0030	-0.022254152	0.28502267	0.705637002	0.160556244	-0.087479329	0.146163081	0.020413689	0.115241282	0.090293604	0.153404581
Z004E0031	1.187827416	0.96867518	1.064843202	0.892581985	1.030905769	0.915203684	1.038608689	0.840793237	0.813152839	0.904752193
Z004E0032	0.481807309	0.460708831	0.059012058	0.331696556	0.406563943	0.459844227	0.275180818	0.386887168	0.336026709	0.321987605
Z004E0033	0.776050116	0.723587771	1.134497927	0.610758751	0.522522342	0.670448258	0.365643761	0.56334852	1.06393725	0.616036095
Z004E0034	0.459159037	0.462119812	0.185988255	0.524703609	0.430882803	0.395622948	0.36872786	0.445784835	0.6055979	0.527085378
Z004E0035	2.067184688	1.795380067	2.129089353	1.890546704	1.988931491	1.910183078	2.077690544	1.820992236	1.95762088	1.876739162
Z004E0036	-0.199299947	0.009575026	0.410017944	0.14137793	0.281358046	0.188033784	0.000209534	0.070075699	0.323207	0.138078807
Z004E0037	-0.898940801	-0.890713102	-1.386442556	-0.952459214	-0.994903883	-0.955681189	-1.051965853	-1.017903037	-0.86259164	-0.961778437
Z004E0038	0.000735019	-0.059094375	-0.285255071	-0.161299032	-0.244012552	-0.226687491	0.173373493	-0.202812725	-0.153723029	-0.161838843
Z004E0039	0.598608266	0.589403228	0.859654812	0.687766719	0.907375022	0.702043286	1.118767672	0.778030621	0.778410792	0.692571664
Z004E0040	-0.876422974	-1.222199718	-1.312873661	-1.143806997	-1.287120483	-1.264157666	-0.865853776	-1.096567253	-1.157740586	-1.163541413
Z004E0042	0.552625072	0.226946894	-0.151729557	0.346510535	0.251531941	0.383942734	0.245435876	0.27523544	0.154124656	0.335708989
Z004E0043	0.38516502	0.242608805	-0.271786525	0.344560547	0.348817965	0.356912328	0.204750659	0.36925345	-0.046306779	0.322296737
Z004E0044	-0.057770208	-0.212888599	-0.434136892	-0.292251703	-0.217624791	-0.342591213	-0.043299404	-0.311798466	0.150609074	-0.274990603
Z004E0045	-0.260778702	-0.293358357	-0.621653442	-0.126723006	-0.034766095	-0.051917373	0.135967042	-0.038118105	-0.101439355	-0.113028603
Z004E0046	-0.376390628	-0.670565815	-0.098592783	-0.585740995	-0.461024942	-0.578591994	-0.672435637	-0.672345014	-0.438910157	-0.596113587
Z004E0047	-0.731249301	-0.504600542	-0.584632497	-0.409515714	-0.618300783	-0.404388242	-0.592162405	-0.464028284	-0.234906035	-0.393372591
Z004E0048	0.092417984	0.474118742	0.283175181	0.327652372	0.220915953	0.266153569	0.396576963	0.24526951	0.18400962	0.324249605
Z004E0049	-0.326547346	-0.5039878	-0.905804003	-0.475721294	-0.627861384	-0.411890884	-0.382521485	-0.379592175	-0.386345067	-0.455528178
Z004E0050	-0.097858993	-0.339041941	-0.490219341	-0.257709946	0.064658185	-0.128166265	-0.070428847	-0.310042389	-0.523526141	-0.248947358
Z004E0051	0.582948128	0.673099042	0.501153983	0.762128636	0.719467368	0.752120962	0.708836941	0.820387212	1.222426152	0.743566717
Z004E0052	-0.332370668	-0.576666005	-0.843924909	-0.603569339	-0.671538296	-0.624580956	-0.636729194	-0.497604328	-0.519421495	-0.588764633
Z004E0053	-0.296763975	-0.429116661	-0.476308119	-0.50286777	-0.441654221	-0.423921076	-0.753468089	-0.546742843	-0.505675718	-0.503256338
Z004E0054	-0.893846098	-0.567943194	-0.336241127	-0.612655579	-0.677029269	-0.598974346	-0.414693186	-0.546978038	-0.564631442	-0.618666094
Z004E0056	0.052032592	-0.127725886	-0.141378321	-0.197155372	-0.152163093	-0.157091128	-0.357563506	-0.254069887	-0.060334361	-0.203313945
Z004E0057	-0.053571272	-0.219264731	-0.628391466	-0.2401206	0.014713976	-0.100874974	-0.230203064	-0.151799797	0.326811669	-0.231594065
Z004E0058	-1.329820202	-1.552138983	-1.414972098	-1.552493839	-1.482806489	-1.560019776	-1.699618472	-1.633837778	-1.582465416	-1.547507009
Z004E0059	1.79174908	1.818852999	1.500982149	1.678629027	1.516872407	1.633101071	1.58561358	1.775276338	1.747141343	1.686218745
Z004E0060	-0.102071773	-0.193530116	-0.579957458	-0.220508906	-0.302452527	-0.19271529	0.003693304	-0.263228174	-0.172668608	-0.225097442
Z004E0061	-0.522740101	-0.204550293	-0.441348104	-0.163097955	-0.012543454	-0.033776076	-0.102817407	-0.219251782	-0.188897473	-0.161908361
Z004E0062	0.429245011	0.190809351	-0.144283984	0.31687814	0.11967588	0.196650444	0.289966058	0.411761224	0.319979856	0.310072626
Z004E0063	0.375323926	0.130064999	0.599439873	0.240667676	0.503712446	0.207532507	0.27807955	0.269676776	0.4521951	0.220191767
Z004E0064	1.246851595	1.354321939	1.534966983	1.505272085	1.622978419	1.344537587	1.394642606	1.372035443	1.640772748	1.479025813
Z004E0065	2.855429741	2.777156704	2.439824602	2.63646288	2.496321847	2.696658842	2.499182892	2.641939444	3.023099662	2.62199045
Z004E0066	1.588082204	1.236753703	1.626407634	1.373803817	1.314492351	1.212984224	1.798248264	1.29982363	1.45908867	1.349380883
Z004E0067	-0.03552667	-0.419705792	-0.243824549	-0.335987172	-0.217230244	-0.324511162	-0.027841494	-0.258062816	-0.111597916	-0.322606901
Z004E0068	-0.420922243	-0.68452977	-0.468497189	-0.607662784	-0.52033688	-0.712718691	-0.606109071	-0.54966924	-0.473243203	-0.615754838
Z004E0069	-0.719809329	-0.57597054	-0.237800317	-0.547695171	-0.722928456	-0.591992184	-0.426300068	-0.587862359	-0.50044349	-0.540515203
Z004E0070	0.831002965	0.562201	0.873748725	0.679652515	0.884966291	0.549870875	0.556290545	0.574722379	0.689621633	0.659355692
Z004E0071	0.01135924	-0.326079405	0.217351745	-0.257495747	-0.367506969	-0.380870407	-0.309233086	-0.312708692	-0.443750851	-0.250727762
Z004E0072	0.280440513	0.019474204	0.369489041	0.044536362	0.195029356	-0.104637443	-0.04044014	0.089693542	-0.387985003	0.045002304
Z004E0073	1.034173319	1.012239733	1.009129137	0.91331659	0.965126075	0.925315799	1.018409141	0.883270386	0.903008253	0.931382725
Z004E0074	-0.191375973	-0.092066951	0.258561328	-0.032878455	0.065638946	-0.15016294	0.014118248	0.000853417	-0.434546958	-0.061287577
Z004E0075	0.711620407	1.060648002	1.439580537	0.946538506	1.063600977	1.060133408	1.043559862	0.884570839	0.861575557	0.937817776
Z004E0076	-0.79739373	-0.710374255	-0.45903768	-0.681716618	-0.612451112	-0.748634591	-0.290452395	-0.604089372	-0.527319068	-0.678423274
Z004E0077	-0.355314789	-0.506995172	-0.433067422	-0.580081375	-0.464261509	-0.707807496	-0.657364578	-0.52682591	-0.524585141	-0.582357825
Z004E0078	-0.292337359	-0.348480174	-0.366891939	-0.411329879	-0.321201959	-0.404248781	-0.473312633	-0.341640005	-0.427945327	-0.423333089
Z004E0079	-0.218626854	-0.163467778	0.004755026	-0.339192659	-0.250194266	-0.420632943	-0.655784539	-0.289916733	-0.385095013	-0.350319857
Z004E0080	0.44063075	0.292925734	-0.117052326	0.241553659	0.362579318	0.345777351	0.329457304	0.336706977	0.250748465	0.257907657
Z004E0081	1.263348719	1.254744236	1.757219371	1.342472522	1.631420986	1.306790621	1.564622277	1.268168008	1.286342995	1.342767042
Z004E0082	0.271812198	-0.07352277	-0.265615512	0.080382633	-0.00307349	0.158760364	-0.141708255	0.019782315	0.046460435	0.093952123
Z004E0083	0.315100841	0.749237913	0.591133353	0.623835265	0.72143991	0.62395775	0.516371658	0.554196599	0.688931156	0.623977475
Z004E0084	-0.25689857	-0.128468291	0.202661252	-0.025941589	0.074840511	0.061606709	-0.200920163	0.06022476	0.066363155	-0.010367049
Z004E0085	1.487977014	1.098885193	1.371765711	1.183743524	1.332884009	1.202669417	1.105257664	1.256304242	0.801576108	1.199354928
Z004E0086	0.584248066	0.233529414	0.802960475	0.313117198	0.23415939	0.31866924	0.404342196	0.274245042	0.427842928	0.321581348
Z004E0087	0.200115016	0.07962436	0.55318245	0.001392004	0.207756004	0.045172288	-0.122010963	-0.061069391	-0.039493982	-0.003854765
Z004E0088	0.9705911	0.68117244	0.602058595	0.760828083	0.860524381	0.623377726	0.688875163	0.811930057	0.841081002	0.7663833
Z004E0089	-0.072024382	-0.414387763	0.123110459	-0.40966012	-0.36723314	-0.389516919	-0.113057851	-0.383487739	-0.792005392	-0.393215127
Z004E0090	-0.078875486	-0.139125709	-0.596006047	-0.19680997	-0.262639838	-0.214831154	-0.317176377	-0.110693603	0.342532537	-0.193153665
Z004E0091	-0.653091772	-0.160685908	0.24149708	-0.30347463	-0.568756951	-0.24672462	-0.452650299	-0.360818562	-0.73185714	-0.308758499
Z004E0092	0.13019336	-0.105422283	-0.258501508	-0.048942315	-0.19037535	-0.193635325	-0.104305218	0.043010249	0.111909742	-0.042603453
Z004E0093	0.703576921	0.912213692	1.234274921	0.68889755	0.507076016	0.709294398	0.553771975	0.776721052	0.761158602	0.68808955
Z004E0094	-0.450194063	-0.517202225	-0.979599929	-0.555923203	-0.745430529	-0.485809325	-0.327550298	-0.511265176	0.02062645	-0.552174928
Z004E0095	1.647176864	1.792533415	1.198329156	1.892469979	2.134825028	1.861648652	1.728147023	1.94847274	1.988437246	1.898351481
Z004E0096	0.11741942	0.270713638	0.719216659	0.333883242	0.347707011	0.41411309	0.130990726	0.283691041	0.419899883	0.352057059
Z004E0097	-0.514943451	-0.373102466	-0.93295862	-0.176291779	-0.229318012	-0.21736387	0.205458874	-0.242585607	0.495037878	-0.198074401
Z004E0098	-0.896916123	-0.723797985	-0.984065923	-0.794136362	-0.681112258	-0.893809294	-0.722666159	-0.698383541	-0.315786822	-0.79100367
Z004E0099	-0.218763141	-0.590134875	-0.896714086	-0.403586849	-0.480658367	-0.451507426	-0.3868111	-0.49022707	0.17080032	-0.426300069
Z004E0100	-0.176950556	-0.548368871	-0.914521758	-0.423327303	-0.449444884	-0.337429597	-0.169550547	-0.481379281	-0.428580939	-0.41624664
Z004E0101	0.620226225	0.313781222	0.220009125	0.49276996	0.546537992	0.53666456	0.587655439	0.461694821	0.102182769	0.48975204
Z004E0102	-0.192222121	0.043848217	0.356312808	-0.012702995	-0.216797124	-0.066700011	-0.102878635	0.068309292	0.02071018	-0.019578772
Z004E0103	-0.487925186	-0.584462424	-1.061574951	-0.675589462	-0.685921658	-0.613904036	-0.92577377	-0.73646467	-0.790678142	-0.669558066
Z004E0104	0.325262556	0.627401832	0.533953666	0.538684562	0.639651455	0.467459064	0.460494232	0.473505299	0.519968693	0.543899147
Z004E0105	0.087254613	-0.102581578	-0.261389747	0.025452748	-0.02833117	0.028534858	-0.124702132	-0.019304174	0.120112957	0.030495078
Z004E0106	0.671463351	0.515679656	0.504873271	0.347679149	0.515236976	0.2995875	0.167858395	0.292113815	0.286451677	0.369132515
Z004E0107	-1.376443165	-1.110045711	-1.561213171	-1.215837359	-1.323127724	-1.140266059	-1.493856061	-1.248401606	-1.359793216	-1.197880877
Z004E0108	1.134760794	0.731207161	0.33001783	0.848618177	0.78571706	0.801345148	0.8322017	0.931326638	0.877903656	0.856496708
Z004E0109	-0.975209897	-0.749251984	-1.360824273	-0.63826725	-0.533677166	-0.760970451	-0.803585457	-0.610917694	-0.522457634	-0.655218253
Z004E0110	0.954726727	1.182958367	1.212220053	1.049150458	1.12531936	1.064999595	0.808293361	1.11346711	0.918931887	1.048812383
Z004E0111	-0.777239038	-0.327237513	-0.299257453	-0.451488777	-0.415297714	-0.58220516	-0.526086925	-0.399816109	0.109600613	-0.468840025
Z004E0112	0.22413399	0.55328844	0.536729682	0.462113318	0.577951091	0.502920018	0.853287464	0.400384931	0.614045898	0.450681383
Z004E0113	-0.248129655	-0.23839129	-0.458425293	-0.350671687	-0.193661879	-0.244713318	-0.232422901	-0.376950135	-0.916435609	-0.327066275
Z004E0114	1.10918322	1.409573239	1.780202037	1.309088617	1.396119933	1.31488352	1.4632041	1.268597251	1.262146696	1.324010443
Z004E0115	0.056805633	0.409214908	0.41018223	0.291839617	0.076474026	0.312720299	0.173064442	0.214731169	-0.113406084	0.289931176
Z004E0116	-1.574090837	-1.866943509	-2.419250979	-1.737633332	-1.700586675	-1.717799723	-1.833456339	-1.638373963	-2.080792073	-1.713931122
Z004E0117	-0.237186915	-0.241072578	-0.047091933	-0.40819558	-0.554903419	-0.573835382	-0.435724736	-0.330124805	-0.324927636	-0.40793547
Z004E0118	0.908334433	1.042690118	0.509796481	0.964167893	0.90204052	0.890916799	0.894759252	1.023310809	0.928515076	0.964033404
Z004E0120	1.497290927	1.174423142	1.664087974	1.278175952	1.341554096	1.250646496	1.177957815	1.204204395	1.293991034	1.28438717
Z004E0121	-0.127947901	-0.27621938	0.073291367	-0.439149491	-0.288103046	-0.387693755	-0.54265818	-0.36674801	-0.538800552	-0.431535943
Z004E0122	0.079925886	0.254966937	-0.299884008	0.412636161	0.633214363	0.344202854	0.178555435	0.295877565	0.373964216	0.407213781
Z004E0123	-0.357360062	-0.602629736	-0.144838228	-0.616515895	-0.429947593	-0.713086407	-0.723138928	-0.706523964	-0.661592264	-0.629247366
Z004E0124	0.806622312	0.745230815	1.09693273	0.592611829	0.591248275	0.590645149	0.606798443	0.665025623	0.165168666	0.59064888
Z004E0125	0.384715971	0.258322275	-0.104246651	0.390322282	0.415029672	0.450563741	0.165512144	0.335023297	0.47633451	0.393915678
Z004E0126	-0.007821866	-0.284929265	-0.463506402	-0.2272636	-0.390217781	-0.239470781	-0.367335484	-0.180252182	-0.366208145	-0.250208716
Z004E0127	1.03419849	0.830058984	0.551386733	0.946807793	0.9967162	0.917751734	0.893576219	0.880676401	0.992076622	0.945950691
Z004E0128	-0.17939438	-0.387653983	-0.514539107	-0.322987801	-0.525852888	-0.306913205	-0.623442435	-0.375846107	-0.274482094	-0.310900362
Z004E0129	-0.134687891	-0.074278789	-0.549364871	0.073432137	-0.021818516	0.057030007	0.372888321	0.1258411	0.113035546	0.048823678
Z004E0130	0.47691635	0.554152071	0.861601269	0.607795064	0.712526375	0.655509416	1.007824019	0.687232111	0.275877877	0.596017084
Z004E0131	0.29234379	-0.116213929	0.569934359	0.002611408	0.098886958	0.047108137	0.088154856	0.043755726	-0.026303597	-0.01715223
Z004E0132	0.976475746	0.636325532	0.203331716	0.824163389	0.972532916	0.854226363	0.767733027	0.896324616	0.941323013	0.825807481
Z004E0133	-0.715565924	-0.329810926	-0.387654961	-0.462223293	-0.418403828	-0.505297014	-0.532430847	-0.425581167	-0.448116876	-0.480070029
Z004E0134	-0.0309231	0.340487149	-0.16988713	0.176576274	0.103703633	0.216803404	0.418128532	0.141369637	-0.327531796	0.172825743
Z004E0135	-1.074007851	-0.698237753	-0.791698505	-0.878337304	-0.994106695	-1.031054376	-0.98102785	-0.78747689	-0.946363582	-0.868552488
Z004E0136	0.123454183	-0.096378286	-0.149123144	0.01499847	-0.229744765	-0.129770442	-0.100934102	-0.044500037	-0.417265277	0.015995527
Z004E0137	-0.454377313	-0.113443304	-0.5018315	-0.239706899	-0.020456463	-0.328453542	0.102067968	-0.286600714	0.035399554	-0.232182543
Z004E0138	-0.551510421	-0.137625121	-0.441118851	-0.217932442	0.082526196	-0.408999046	-0.282751695	-0.317027251	-0.233903168	-0.228169733
Z004E0139	-0.377372041	0.062818032	-0.307843781	-0.030301168	0.101775869	0.073975364	-0.154761498	-0.122945277	0.043239389	-0.044724264
Z004E0140	-0.522662413	-0.885914578	-0.385294935	-0.743388977	-0.68170162	-0.682213494	-0.555234981	-0.656002063	-0.744046544	-0.742008763
Z004E0141	-0.59186467	-0.152354308	0.090722603	-0.283803057	-0.14111696	-0.27642797	-0.185979282	-0.347508047	-0.298685305	-0.281872864
Z004E0142	0.401690929	0.094918521	0.288968162	0.15303763	0.134322409	0.140280058	0.090128968	0.193398644	0.333070886	0.142284726
Z004E0143	0.019752798	0.481196648	-0.183416774	0.39683803	0.354422634	0.521784698	0.208939454	0.349591498	0.509655217	0.394585655
Z004E0144	-0.594797532	-0.595842472	-0.352143743	-0.773642498	-0.488630599	-0.8550889	-0.853482834	-0.701212187	-0.670724659	-0.763547295
Z004E0145	0.398437248	0.411446561	0.692926048	0.267996858	0.339447838	0.144617169	0.050642673	0.325667365	0.2704434	0.270881949
Z004E0146	-0.926946925	-0.985753152	-1.196377723	-1.05493666	-1.139554459	-0.955189711	-1.184841555	-1.144272576	-1.089696601	-1.06929987
Z004E0147	-0.148070174	0.331921534	-0.347123	0.21881396	0.051811753	0.100196963	0.143032173	0.289156757	-0.157386378	0.208987279
Z004E0148	-0.760318854	-0.776837938	-1.263788863	-0.832527307	-0.882048395	-0.853028699	-1.042107414	-0.891146909	-0.849063525	-0.83126324
Z004E0149	1.423468646	1.480447406	1.914309898	1.559645019	1.59558159	1.559234533	1.536631163	1.630814594	1.616769899	1.562809182
Z004E0150	0.078420777	0.125601302	-0.335726034	0.020414973	0.119169459	0.014692609	0.264811193	-0.045886069	-0.366141569	0.014370408
Z004E0151	-1.20553771	-1.007668483	-1.396301857	-0.942580003	-1.013630931	-1.044492302	-1.168964741	-0.875105614	-1.052603306	-0.947622698
Z004E0152	-0.361917401	-0.336905233	0.198083581	-0.445772698	-0.71946997	-0.305384778	-0.230734377	-0.479253939	-0.332289633	-0.454028877
Z004E0153	0.442179519	0.207148267	-0.281019238	0.321984311	0.118318457	0.263720743	0.081908893	0.307875994	0.328070716	0.326123926
Z004E0154	-0.756132658	-1.112206495	-0.557098299	-1.038942952	-0.957018631	-1.118265841	-1.01274809	-1.092154133	-0.833084118	-1.031256164
Z004E0155	0.276412515	0.347801471	0.808940929	0.42840485	0.502147619	0.41837049	0.132796301	0.362899134	0.475888084	0.442813698
Z004E0156	-0.713197447	-0.393621672	-0.966876475	-0.545593673	-0.48771409	-0.46644129	-0.655966019	-0.583030541	-0.457624528	-0.530023391
Z004E0157	0.939919712	1.318642807	0.843456266	1.212153221	1.261626553	1.18056051	1.565973785	1.29371529	1.381146013	1.209638499
Z004E0158	-0.6703995	-0.696156809	-0.655694373	-0.736735766	-0.624473637	-0.699670105	-0.44724267	-0.823324241	-1.003511926	-0.750361715
Z004E0159	-0.763581364	-0.574709727	-0.969270993	-0.658417848	-0.454733849	-0.633740935	-0.331395239	-0.595433861	-0.680928409	-0.657485441
Z004E0160	1.148626008	0.894879938	0.540912674	1.037864573	0.831831189	1.086267646	0.916925488	1.086179152	0.843920256	1.021095002
Z004E0161	-0.454961551	-0.282862208	0.069046855	-0.252401529	-0.184930215	-0.246446231	-0.396469757	-0.187126785	-0.647461394	-0.254465538
Z004E0162	-0.419959479	-0.772521139	-0.393956485	-0.669299376	-0.636453452	-0.660162281	-0.760047423	-0.690714557	-0.521086593	-0.668252189
Z004E0163	-0.036639693	0.171466637	0.616864742	0.236762354	0.088454827	0.182249396	0.362425314	0.152454955	0.518457945	0.232228145
Z004E0164	0.500150657	0.171202887	0.519078996	0.225302201	0.17095431	0.170613628	0.417603267	0.326469559	0.313708763	0.224464575
Z004E0165	-0.119637924	0.120523118	-0.433606733	0.004228452	-0.172124154	-0.006855133	-0.009797362	0.082416712	-0.042479694	0.008991742
Z004E0166	-1.109829642	-0.796125528	-1.11140573	-0.699984396	-0.832635415	-0.858200427	-0.79540132	-0.641072448	-1.05054794	-0.719339894
Z004E0167	0.533436433	0.434716934	0.901615393	0.357288509	0.405047076	0.289798979	0.566881477	0.302559932	0.342902633	0.347798274
Z004E0168	-0.360872133	0.005365733	-0.224254799	-0.137544691	-0.297084165	-0.232185427	-0.258725881	-0.196391137	-0.210324666	-0.136995251
Z004E0169	1.110261065	1.031541048	0.742273483	0.928984842	1.032133546	1.082976908	0.858690243	1.010704791	1.075798552	0.931271785
Z004E0170	-0.020314258	-0.209697472	-0.666494067	-0.147296266	-0.171814657	-0.200265795	-0.258166975	-0.202722165	-0.178832043	-0.147894239
Z004E0171	-0.300448402	-0.240475428	-0.103982273	-0.088419014	-0.107876239	-0.120543011	0.09237582	-0.161127127	0.033220392	-0.101184757
Z004E0172	2.051387767	1.971371349	1.524136403	1.881227061	1.662216256	1.883558022	2.204994188	1.849522933	1.971461974	1.887694684
Z004E0173	-0.187067725	-0.528803829	0.09348831	-0.429334304	-0.648158883	-0.264533423	-0.14020502	-0.448451872	-0.28204811	-0.4280627
Z004E0174	-0.678512097	-0.64651665	-0.2251796	-0.591780222	-0.595306774	-0.565894125	-0.401424306	-0.503908307	-0.109704799	-0.580804445
Z004E0175	0.049493183	-0.284003233	-0.647590032	-0.160737954	-0.075446673	-0.128714407	-0.219005999	-0.218322983	-0.492883841	-0.160437359
Z004E0176	0.747451352	1.091349835	0.941783306	1.0058346	1.054079324	0.956809319	0.936661366	0.910153417	0.985694461	0.984127578
Z004E0177	-0.034112974	-0.171604001	-0.554471265	-0.310754674	-0.318454845	-0.162853625	-0.148423173	-0.219996422	-0.351215634	-0.300379941
Z004E0178	-0.455840629	-0.428603634	0.130575568	-0.621686349	-0.884161821	-0.492310579	-0.613590691	-0.668436134	-1.044477509	-0.629307647
Z004E0179	-0.534250369	-0.426411907	-1.089731905	-0.298606595	-0.220398488	-0.320381791	-0.413677599	-0.259196683	-0.200480907	-0.31541149
Z004E0180	-0.088187881	-0.45671614	-0.493848386	-0.340897659	-0.190289055	-0.257212831	-0.525570933	-0.350506535	-0.525436654	-0.350651762
Z004E0181	0.097661704	0.045178103	-0.57258229	-0.068701341	-0.207438746	-0.044740244	-0.143908358	-0.007331367	-0.095923561	-0.08618283
Z004E0182	-0.348614304	-0.634735748	-0.176497392	-0.56789735	-0.390207285	-0.559060408	-0.627116645	-0.626645245	-0.504614655	-0.565956902
Z004E0183	-0.933712487	-0.703952783	-0.672858583	-0.807096842	-0.889031971	-0.769671503	-0.877074634	-0.850034293	-0.767895132	-0.794325227
Z004E0184	0.325616518	0.565288622	0.870675766	0.598172148	0.623740443	0.575020519	0.40742419	0.520138059	0.702249009	0.604049458
Z004E0185	-1.136689785	-1.533235967	-1.532287642	-1.3952707	-1.404947564	-1.42091512	-1.236700643	-1.44741695	-0.975215319	-1.39327088
Z004E0186	0.30218524	0.607073471	-0.159081477	0.529960789	0.391127641	0.341016905	0.884131054	0.60919835	0.539170321	0.520953659
Z004E0187	-0.933136487	-0.935298634	-0.943806269	-1.077951671	-1.061115274	-1.138030763	-0.849623259	-1.1532369	-1.16224151	-1.090345254
Z004E0188	-0.745110973	-0.783323187	-0.26858692	-0.91015298	-0.858212562	-0.768124523	-1.12893315	-0.956092811	-0.947611157	-0.896005085
Z004E0189	-0.09530752	0.271298194	0.451843038	0.129279263	-0.072560956	-0.08199285	-0.102615893	0.053598475	-0.01643561	0.12406966
Z004E0190	-0.672827038	-0.956697186	-0.531939061	-0.838372999	-0.681717052	-0.748724931	-0.898569862	-0.782781113	-0.708420616	-0.850069942
Z004E0191	-0.652364701	-0.702780853	-0.712331729	-0.551117105	-0.501763762	-0.566008855	-0.521129078	-0.505799137	-0.439796926	-0.571123591
Z004E0192	-0.583100597	-0.186102449	-0.528905232	-0.321525159	-0.168959762	-0.346521826	-0.013319253	-0.24362971	-0.70555637	-0.328528226
Z004E0193	-0.252808664	-0.211178012	0.140773811	-0.058130529	-0.050094485	-0.188631989	-0.046715474	-0.136349899	-0.037328142	-0.06714034
Z004E0194	0.151673546	0.026166757	-0.260580227	-0.045938527	0.035940073	0.05379056	-0.360580003	-0.103276713	-0.146916009	-0.037325384
Z004E0195	-0.012452391	0.210477612	-0.413003939	0.241696536	0.105590414	0.098931421	0.412836041	0.34503134	-0.286357129	0.251092222
Z004E0196	0.957946572	0.696227251	0.234811742	0.590991041	0.686067723	0.633245907	0.777865271	0.574324967	0.356009982	0.611202421
Z004E0197	-0.707067166	-0.463626617	-0.155734474	-0.383743372	-0.458502393	-0.457947107	-0.477526201	-0.48761566	-0.290372679	-0.414515116
Z004E0198	-0.689454611	-0.394863555	0.090990561	-0.563183079	-0.615142895	-0.526085985	-0.78781439	-0.52087991	-0.743882575	-0.579745491
Z004E0199	-0.542793752	-0.316660706	-0.060059392	-0.218384236	-0.257248615	-0.22140348	-0.306933258	-0.291859364	-0.060702544	-0.223954654
Z004E0200	0.749478731	0.908436641	1.244466597	1.010178694	0.935995567	0.9709532	1.09195951	0.945247008	0.943628393	1.010318022
Z005E0001	-0.526445512	-0.479530141	-0.273861657	-0.706296877	-0.688865207	-0.573825285	-0.377782378	-0.418240766	-0.425651973	-0.471034537
Z005E0003	0.569942972	0.737338	0.43512818	0.537597311	0.550178699	0.619621389	0.827773987	0.853197155	0.690511679	0.807992616
Z005E0004	0.657365676	0.673562214	0.818643158	0.758829192	0.679198508	0.577734643	0.458002992	0.484766274	0.605258533	0.568228841
Z005E0005	0.942786351	1.162224917	1.307104134	0.89463099	1.313666181	1.023160925	0.928711397	1.355870265	1.085022106	1.017197687
Z005E0006	-1.884734185	-1.637573341	-1.730119323	-1.700581006	-1.361514692	-1.603642276	-1.37219079	-1.370683533	-1.523569932	-1.405825781
Z005E0007	-1.200870632	-1.029735447	-1.315874495	-1.301114799	-1.397080341	-1.187533045	-1.299499334	-0.904878643	-0.882761326	-1.204995885
Z005E0008	-0.10912512	-0.312418068	-0.598198238	-0.491536176	-0.362911075	-0.302935052	-0.463161904	-0.52478653	-0.368469283	-0.486379364
Z005E0009	0.095740596	0.067545456	0.004646711	-0.130683223	0.044676915	0.197336219	0.057334637	-0.177458173	0.323657415	0.068139609
Z005E0010	0.333255191	0.082693616	0.388497741	-0.100436931	0.333894609	0.236851497	0.054484624	0.061470406	0.321853622	0.22291009
Z005E0011	-0.305445869	-0.739795468	-0.875917538	-0.845722277	-0.599838823	-0.611608202	-0.641883636	-0.963378771	-0.655595334	-0.70348048
Z005E0012	-0.321816505	-0.091586875	-0.399074752	-0.313240306	0.093794467	-0.148502977	-0.074599479	0.182955154	-0.139908569	-0.207322641
Z005E0013	-0.788133565	-0.745757274	-0.212866927	-0.565136436	-1.017081091	-0.687284119	-0.828321139	-0.379582473	-0.718668536	-0.53672044
Z005E0014	1.267858806	0.770268817	1.144730451	0.632110542	0.904034349	0.877642642	0.72053387	1.201687869	0.645468716	0.841054105
Z005E0015	1.127010721	1.009898102	1.093910238	1.28872757	1.12695997	0.986344638	1.203643667	0.867178166	1.14360986	1.210026004
Z005E0016	0.149869877	0.240956083	0.461197817	0.390125383	0.15027177	0.244793069	0.215116179	-0.099495217	0.332379491	0.451667764
Z005E0017	0.353479581	0.128474692	0.465831414	0.249639225	-0.064493851	0.213838144	0.062046824	0.580478134	0.080884624	0.3312433
Z005E0018	-0.72684671	-0.819902228	-0.698204721	-0.913848049	-0.973758027	-0.882253903	-0.822908799	-1.096496831	-0.925725486	-0.74431171
Z005E0019	-1.238055421	-1.248762066	-1.025014295	-0.991620912	-1.06932617	-1.196523698	-1.252153999	-1.417704099	-1.129579973	-1.12696938
Z005E0020	0.468855138	0.281078319	-0.109724219	0.363095266	0.198461025	0.287483871	0.144371769	-0.07208274	0.160831047	0.286725498
Z005E0021	-0.441583686	-0.009601762	-0.662285708	0.163566613	0.096055665	-0.218912582	0.060538032	-0.634831147	-0.188687854	-0.121757393
Z005E0022	0.520893057	0.399092617	0.558380378	0.52587273	0.63539122	0.289774747	0.195503957	0.041545175	0.594630703	0.202123285
Z005E0023	-0.802684737	-0.655252289	-0.767223122	-0.833660664	-0.846871308	-0.511094404	-0.675640787	-0.255888826	-0.576356224	-0.441091556
Z005E0024	0.144486344	0.616241629	0.265737764	0.753816671	0.785833665	0.541783346	0.673215819	0.203081691	0.777322335	0.451533523
Z005E0025	0.829380778	0.458093693	0.143975901	0.719902899	0.300272517	0.451072149	0.393822453	0.644483577	0.577931209	0.498072357
Z005E0027	0.094566232	0.142750978	0.113585279	-0.160460237	0.206881822	0.172572254	0.181108213	-0.076030767	-0.07427229	0.041020897
Z005E0028	0.965809825	1.163998898	0.962383815	0.985403434	1.322924734	1.293446401	1.211230463	1.362063742	1.215579082	1.356097306
Z005E0029	-0.31985153	-0.243946538	-0.098578279	-0.545654523	-0.492004814	-0.373259394	-0.455717478	-0.257500491	-0.334602051	-0.180781905
Z005E0032	-0.194640937	-0.119395156	0.002346369	-0.42789628	-0.356456742	-0.228684738	-0.020794419	-0.524861606	-0.242710438	-0.028190156
Z005E0033	-0.601802303	-0.791456588	-0.639881809	-0.663077158	-0.927401835	-0.853082422	-0.713189592	-0.961912726	-1.048176491	-0.734621333
Z005E0034	0.756773409	0.426647268	0.752258875	0.593348372	0.152882789	0.549774081	0.375619645	0.340950315	0.459040325	0.599749241
Z005E0035	0.37384148	0.099518231	-0.106032311	0.05840713	0.217253188	0.082856923	0.278866802	0.181305398	0.201172478	0.090333133
Z005E0036	0.184057292	-0.103278446	-0.309014414	0.093230403	-0.06531556	-0.170395536	-0.133891357	-0.275270407	-0.023364128	0.078945189
Z005E0037	1.25367225	1.477463616	1.304321038	1.286403899	1.718832616	1.618713905	1.64814446	1.879139572	1.569678218	1.505915011
Z005E0038	-1.6698347	-1.317154761	-1.341757868	-1.278885618	-1.460186287	-1.542227627	-1.362790759	-1.178601829	-1.341689082	-1.444609033
Z005E0039	-0.374221754	-0.162368672	0.018957787	-0.479068659	-0.167173434	-0.241385137	-0.340330697	0.003259085	-0.440564349	-0.101796352
Z005E0040	0.056998378	0.494336322	0.185933803	0.261800392	0.614173057	0.514894525	0.593187124	0.631862452	0.433187973	0.356711062
Z005E0042	-0.359098343	-0.705866255	-0.711473626	-0.84318089	-0.520460365	-0.659653401	-0.473314893	-0.412494616	-0.680665342	-0.658402371
Z005E0043	0.833855146	0.617745127	0.391539006	0.878019202	0.59772102	0.725872532	0.842611014	0.361644247	0.925388824	0.597513259
Z005E0044	-0.203418435	-0.101003806	0.139080413	-0.262376173	-0.272783931	-0.151588589	-0.302956744	-0.433312369	-0.308085229	-0.231345666
Z005E0045	0.468779766	0.511251544	0.452175118	0.343506048	0.463284095	0.688385393	0.810477542	0.311831528	0.508990399	0.739882806
Z005E0046	0.117827245	0.053523448	0.385338013	0.193525512	-0.146091603	0.130575605	0.215835539	0.294860376	0.119863994	0.076089609
Z005E0047	-0.584335211	-0.200535299	-0.381250124	-0.455123783	-0.039281477	-0.124870083	-0.379146453	0.223828565	-0.287087535	-0.176456707
Z005E0048	1.071302092	0.784426327	0.955903423	0.881885332	0.79882513	0.670656193	0.823659033	1.063787062	0.780806934	0.727226301
Z005E0049	0.341412501	-0.078095914	-0.330496846	0.193111123	0.108356794	-0.042161718	0.186256019	-0.402471536	-0.196312716	0.158320297
Z005E0050	0.029018637	-0.071202998	0.145963722	-0.378036848	-0.01052836	-0.138589584	-0.281962063	0.104360863	-0.155596819	-0.241866929
Z005E0051	-0.871250679	-1.054707428	-0.945626484	-1.391183063	-1.509012393	-1.120872594	-1.020310266	-1.482722752	-1.128629922	-1.164039575
Z005E0052	0.02061981	0.131093601	-0.15667244	0.281426124	-0.095320822	0.017042447	0.196284509	0.238803882	0.188313997	0.075385519
Z005E0053	-0.57345431	-0.68073165	-0.396157039	-0.467719677	-0.398526651	-0.602767227	-0.721024896	-0.478538391	-0.629560483	-0.551226267
Z005E0054	0.135297453	0.359657516	0.606169692	0.48642007	0.409542191	0.319246862	0.162843179	0.652750182	0.277707389	0.364892805
Z005E0055	-0.287436804	-0.535740873	-0.951839655	-0.657459793	-0.711696714	-0.503700195	-0.754531845	-0.768072366	-0.401277658	-0.685487332
Z005E0056	-0.607365891	-0.19996582	-0.225775532	-0.108412703	-0.366988013	-0.449230313	-0.16081598	-0.717685598	-0.203971487	-0.347505739
Z005E0057	1.142286966	1.100395139	1.203328904	1.217687352	1.400937464	0.935872898	1.143485179	0.732825023	1.11352084	0.940592527
Z005E0058	0.993761203	0.529619906	1.107157016	0.3727738	0.829496737	0.769740461	0.720442206	0.638504266	0.625132396	0.710148861
Z005E0059	-1.325634337	-1.131312323	-1.288980469	-0.988845423	-1.439473757	-1.073737066	-0.980213207	-0.902040048	-1.145219003	-0.987587101
Z005E0060	0.323448429	0.560298033	0.216395566	0.648679475	0.294873123	0.518225962	0.588667219	0.521315445	0.527506966	0.407718576
Z005E0061	-0.622766517	-0.445499578	-0.229953476	-0.30224251	-0.067835861	-0.364519107	-0.488554242	-0.589283837	-0.138455532	-0.298678957
Z005E0062	-0.216901239	-0.05810554	-0.020448057	-0.436461102	-0.37013271	-0.218193724	-0.02975843	-0.647123825	-0.121602893	-0.164686806
Z005E0063	-1.006053471	-1.309250711	-1.064032663	-1.186922104	-1.526995037	-1.305274174	-1.18212228	-1.08460939	-1.244946171	-1.254558199
Z005E0064	-0.139265458	-0.197212643	0.22127062	-0.256475216	0.052062335	-0.156550215	-0.195210631	-0.195485702	-0.083718363	-0.063439112
Z005E0066	0.323436756	0.293825734	0.070629732	0.570250257	0.42881572	0.266036796	0.247701674	0.597774627	0.474466575	0.437355725
Z005E0067	2.440093636	2.585683278	2.75891248	2.879868791	2.719092928	2.543578376	2.790082503	2.188262533	2.715777153	2.568733615
Z005E0068	-0.19739562	-0.096088347	0.021100112	-0.299468273	0.168303563	-0.194105038	-0.331580604	-0.042636461	-0.108635904	-0.244922499
Z005E0069	-0.247982373	-0.463604076	-0.274507209	-0.443969125	-0.24005573	-0.511264388	-0.471356468	-0.633202716	-0.382238278	-0.259648328
Z005E0070	-0.036699953	-0.006898462	-0.245738423	0.23945196	0.17326397	0.00355498	-0.016421311	-0.352064967	0.153315587	0.139208299
Z005E0071	-1.387331819	-1.24391552	-1.275692832	-1.384876395	-1.423004016	-1.189324817	-1.21205308	-1.459671174	-1.192944731	-1.084504204
Z005E0072	0.385011385	0.760739603	0.307419588	0.886043354	0.891248664	0.82739379	0.631673009	0.330456495	0.724941794	0.613704006
Z005E0073	0.956648567	0.568659295	0.428925485	0.240044257	0.230818242	0.505058991	0.376383882	0.734913347	0.508723726	0.425809477
Z005E0074	0.038301682	0.166325606	0.522761642	0.321886239	0.384199992	0.010010008	0.094676859	0.434631241	0.119495408	0.199814816
Z005E0075	-0.321902912	0.114026478	0.498823989	-0.176444208	-0.300298667	0.080311898	0.143614481	-0.217744201	0.06154577	-0.039798078
Z005E0076	-0.228589185	-0.152432373	0.049705427	0.012722241	-0.029836362	-0.122178398	0.083494635	-0.390897901	-0.23804469	0.11004537
Z005E0077	-0.093336288	-0.196296652	0.066541529	-0.427198231	-0.200938509	-0.062414746	-0.028177964	-0.303606134	-0.137978487	-0.1952584
Z005E0078	-0.027685918	-0.10674066	-0.10267807	-0.191284328	-0.010723006	-0.079811222	0.066627684	0.122463551	-0.004293349	0.104083047
Z005E0079	0.254137038	0.440069877	0.544080079	0.182395569	-0.005877354	0.284263263	0.217640427	-0.006547902	0.359954677	0.29002498
Z005E0080	-0.63257667	-0.218027681	-0.010342223	-0.452811012	-0.483150096	-0.377794905	-0.465831493	0.005320427	-0.25091334	-0.40323223
Z005E0081	-1.913133123	-1.66542069	-1.480807914	-1.531210062	-1.610805129	-1.607100475	-1.731534556	-1.763500516	-1.37364971	-1.56693358
Z005E0082	0.225067681	0.153423699	0.28426045	0.277256026	0.41738268	-0.001184667	0.214573647	-0.196717361	0.080806406	0.20618152
Z005E0083	0.530945678	0.740075899	0.341408863	0.423558294	0.634286244	0.573792025	0.493547239	1.01335808	0.704188951	0.587529432
Z005E0084	0.639123911	0.377560329	0.653613775	0.147829927	0.394759474	0.436550585	0.223350203	0.141013304	0.336147631	0.238813069
Z005E0085	0.226699135	0.451078687	0.377042538	0.184406837	-0.009012834	0.419760158	0.285003538	0.671098532	0.502711725	0.35626722
Z005E0087	-0.869177661	-0.668147063	-0.49216552	-0.579582628	-0.53689411	-0.655469719	-0.602898354	-1.089760646	-0.719411753	-0.77362541
Z005E0088	0.931417195	0.960674036	1.371467422	0.659216167	0.75846426	0.977155316	0.757091042	0.83168312	0.843852982	0.802212105
Z005E0089	1.638004088	1.290641451	1.162880725	1.129549326	1.557903569	1.46801855	1.422157281	1.660870935	1.321512353	1.330024479
Z005E0090	0.255054959	0.004301056	0.471758949	0.235868228	0.28816007	0.147030416	-0.03755547	-0.052189426	0.100453229	-0.039136938
Z005E0091	-0.318548571	-0.085970312	-0.361375298	-0.269041587	-0.209056219	-0.14322309	0.052810095	0.12180194	-0.02058063	-0.050957963
Z005E0092	-0.565169242	-0.597188664	-0.98164313	-0.542252836	-0.857090144	-0.663630494	-0.804663374	-0.440164589	-0.689308371	-0.572654489
Z005E0093	-0.561123113	-0.657935067	-0.412382445	-0.496098559	-0.264389377	-0.61214011	-0.653868496	-0.888502529	-0.569186666	-0.659379182
Z005E0094	-0.040702787	-0.130376817	0.104322831	-0.201141453	-0.251333469	-0.064152273	0.04520055	-0.412168601	-0.21251401	-0.111503592
Z005E0095	-0.05993779	-0.106316915	-0.32642045	-0.12638986	-0.189042553	0.010384616	-0.056046997	-0.387756956	-0.182150677	-0.074165177
Z005E0096	-0.895483407	-0.622949272	-0.345349102	-0.835843875	-0.493381574	-0.596882897	-0.567939695	-0.374049824	-0.659418196	-0.745945793
Z005E0097	-0.162330944	-0.323995238	-0.758186407	-0.214815183	-0.570250848	-0.329910248	-0.280442463	-0.515899496	-0.422078078	-0.275688922
Z005E0098	0.519508971	0.396918839	0.32733703	0.535672485	0.373861074	0.545445274	0.559337395	0.90214847	0.46308122	0.609193441
Z005E0099	-0.386989157	-0.206394629	-0.758141112	-0.144163842	-0.185712331	-0.183091778	-0.329046173	-0.558929628	-0.156285745	-0.240015047
Z005E0100	0.361629384	0.505432982	0.998985802	0.671305662	0.318475899	0.535467034	0.385965186	0.810003872	0.556784145	0.523404029
Z005E0101	-1.137409889	-0.934773265	-1.173317628	-1.184369332	-1.38831452	-0.902032964	-1.124159126	-1.097579652	-1.007198888	-0.935437682
Z005E0102	-0.21287067	-0.507406972	-0.382360173	-0.782105967	-0.480642458	-0.532882007	-0.677141366	-0.781619507	-0.560806695	-0.644203378
Z005E0103	-0.40315743	-0.066279676	-0.487010726	0.023366098	0.134826815	-0.130722423	-0.177312192	-0.403943864	-0.10740407	-0.060935479
Z005E0104	1.593497199	1.507960212	1.643963582	1.309484648	1.363616985	1.62049596	1.569438741	1.247122579	1.48134703	1.353858962
Z005E0105	0.571140819	0.701368248	0.513018161	0.659145015	0.391203215	0.710378516	0.680936746	1.022638805	0.600607184	0.508927109
Z005E0106	0.502373366	0.817169568	0.934613385	0.932223689	0.661708689	0.609121658	0.828600554	0.958048463	0.819305902	0.675946006
Z005E0107	-0.75446057	-0.962629491	-0.753640334	-0.901063606	-0.751757835	-0.947626741	-0.851195886	-0.628854082	-0.87583392	-0.903449418
Z005E0108	0.550591143	0.745826033	0.905156122	0.419055818	0.871407217	0.704041825	0.535714285	1.044105856	0.523486147	0.646280218
Z005E0109	-0.491434413	-0.449018409	-0.012452504	-0.285990298	-0.685352406	-0.432313375	-0.554065615	-0.641038407	-0.369597303	-0.472939865
Z005E0110	-0.459245506	-0.346788371	-0.777030983	-0.515990635	-0.277921751	-0.275612522	-0.455581702	-0.087094774	-0.560320846	-0.44309597
Z005E0111	0.321458687	0.678308905	0.361856283	0.467979665	0.785345199	0.68297546	0.545662149	0.494592874	0.628791187	0.681747733
Z005E0112	0.528480446	0.688067155	0.325395716	0.910036956	0.772129327	0.457793718	0.457525952	0.643246315	0.702636548	0.514557996
Z005E0113	-0.463724437	-0.413982909	-0.595434222	-0.55121915	-0.317490465	-0.307673292	-0.209421992	-0.20485928	-0.188700348	-0.380059749
Z005E0114	0.870896792	0.79275908	0.742233934	1.025588033	1.195940647	0.907644036	0.807243902	0.544357578	0.830210986	0.778260938
Z005E0115	-0.290166495	-0.374424536	-0.137488532	-0.223208409	-0.760317346	-0.358204736	-0.559104671	-0.658947297	-0.676045452	-0.533902441
Z005E0116	0.345902017	0.397227353	0.333715671	0.181378336	0.138831609	0.319037592	0.199526995	0.12022673	0.207427252	0.288977373
Z005E0117	-0.068466239	-0.343651443	-0.451455962	-0.265651925	-0.107040068	-0.490397381	-0.329874382	-0.156349809	-0.442779936	-0.470282728
Z005E0118	0.48842859	0.31145576	-0.040502789	0.451568454	0.57929737	0.390108029	0.234465878	0.758694354	0.526117951	0.480440445
Z005E0119	0.230614942	0.511710661	0.530081526	0.416201099	0.624531905	0.743064023	0.592304415	0.251592618	0.535576195	0.505128637
Z005E0120	1.205940478	1.143027995	1.397616086	1.186823573	0.800857334	1.024937806	1.094008245	1.509054931	1.263459874	1.114409523
Z005E0121	0.012223185	-0.047778401	-0.312631406	-0.144446291	-0.036052641	-0.028270354	0.198512255	-0.189860594	0.094692371	0.040294288
Z005E0122	0.263362069	0.223676336	-0.003503305	-0.004346242	-0.150068296	0.098329228	0.044370627	-0.093773387	0.158531504	0.023299857
Z005E0123	-0.414170408	-0.376146834	-0.067000458	-0.183417184	-0.06453261	-0.29019307	-0.236191403	0.018982933	-0.490322372	-0.302315356
Z005E0124	0.067841124	-0.288878548	0.100643978	-0.179394521	-0.304416563	-0.136889287	-0.121455979	0.139482476	-0.276508457	-0.03495842
Z005E0125	-1.489039854	-1.625156683	-1.824691684	-1.489835319	-1.736767934	-1.605356851	-1.851876761	-1.314019972	-1.952546035	-1.798396423
Z005E0126	-0.165240788	-0.010702624	0.224512367	0.264495403	0.27998244	0.125377132	0.220444072	-0.244410897	-0.149503133	0.029279764
Z005E0127	-0.110765348	-0.01678728	0.352029511	0.067999982	0.168585102	0.081883859	-0.09141485	0.341020359	0.073858134	-0.000627708
Z005E0128	0.647111375	0.874320919	0.655914793	1.106942982	0.970370269	0.921634603	0.753522736	1.276199366	0.597210306	0.90071561
Z005E0129	-0.564356109	-0.539856518	-0.447898295	-0.6614058	-0.515408303	-0.551826038	-0.663261987	-0.109444862	-0.363002043	-0.409212739
Z005E0130	0.077776266	-0.27065244	-0.135596488	-0.331358483	0.136495728	-0.162067272	-0.074862463	-0.418152126	-0.127049586	-0.204203768
Z005E0131	0.863472299	0.455760239	1.039489143	0.327786235	0.418586392	0.679897416	0.466362931	0.508056187	0.509853664	0.638654441
Z005E0133	-0.756606484	-0.317116539	-0.088399589	-0.253144212	-0.49149019	-0.537653189	-0.315041827	-0.676612666	-0.411364743	-0.289643168
Z005E0134	0.602887713	0.340447015	0.348581542	0.543810173	0.168903067	0.436451129	0.316848676	0.127274003	0.401369844	0.324377726
Z005E0135	-0.86979468	-0.901537511	-1.143068075	-0.794871301	-0.992223982	-0.901008629	-0.866701306	-0.63475418	-0.922515976	-1.035143062
Z005E0136	-0.66629878	-0.342761335	-0.82785082	-0.385405116	-0.654180312	-0.489705841	-0.296878347	-0.408646039	-0.457869109	-0.423275445
Z005E0137	-1.124720964	-1.035632367	-0.75455696	-0.741752799	-0.642623315	-1.018322635	-0.840675183	-0.724716269	-0.896402157	-1.035950425
Z005E0138	0.932434846	1.123531131	1.230834823	1.176455128	1.234672567	1.102686711	1.168550757	1.413543588	1.053709254	1.155892726
Z005E0139	0.94523626	0.803554436	1.129824272	0.832905848	0.382489114	0.65757402	0.74939079	0.477010565	0.710239469	0.665878776
Z005E0141	-0.24707028	-0.397684358	-0.222820239	-0.722005382	-0.711853022	-0.585120786	-0.474162744	-0.156652038	-0.497308999	-0.540960324
Z005E0142	-0.324444653	-0.439548555	-0.592761499	-0.771608207	-0.389306675	-0.578693254	-0.660975523	-0.236998046	-0.389669321	-0.641056984
Z005E0143	0.904923847	0.686939266	0.126226677	0.377187636	0.243856704	0.544387096	0.743874299	0.207641233	0.84039804	0.707892996
Z005E0144	-0.511170599	-0.371278629	-0.70320833	-0.492823853	-0.291668692	-0.403778684	-0.473902118	-0.588610933	-0.655022054	-0.34458939
Z005E0145	0.381824217	0.031261402	0.143296097	0.143107118	0.014387405	0.025803774	0.076202339	0.229594136	-0.121851875	0.04091771
Z005E0146	-0.862143449	-0.61159295	-0.868522453	-0.715474471	-0.153683504	-0.585111958	-0.369584007	-0.88727803	-0.548576083	-0.607043833
Z005E0147	-1.605787114	-1.693811688	-1.874510729	-1.720776617	-1.5645396	-1.54897761	-1.480372982	-1.878097255	-1.616010958	-1.599172673
Z005E0148	0.333296571	-0.090156916	0.233184984	-0.230348039	0.007457386	-0.06134482	-0.160476564	0.286746903	0.00569689	-0.06970955
Z005E0149	0.19911767	0.036129249	-0.35701514	0.128048644	-0.051922195	-0.104003674	0.104938356	0.117729198	0.08304876	0.019479388
Z005E0150	-0.481537507	-0.279936427	-0.120413958	-0.436936649	-0.173093277	-0.376863405	-0.169172049	-0.630887719	-0.426142523	-0.204122247
Z005E0151	1.250307789	1.160993428	0.941428901	1.223162102	1.078314123	1.258973656	0.997510122	1.071135369	0.866208949	1.192207895
Z005E0152	0.713487687	0.469806934	0.060803708	0.285883893	0.308394437	0.499175363	0.392017864	0.207426071	0.492584751	0.606309247
Z005E0153	1.009805734	1.258516724	1.488214826	1.475123024	0.972369704	1.188035034	1.136325773	0.949237334	1.451892093	1.298699353
Z005E0154	-0.911335702	-0.953072378	-1.175628272	-0.709322579	-1.075003738	-0.946870722	-1.121538676	-1.193810653	-1.013442758	-1.179772826
Z005E0155	-0.122398269	0.224687822	-0.150155675	0.255354719	0.033384436	0.026574301	0.269434634	-0.260225207	0.145559013	0.255844613
Z005E0156	0.165346938	0.062471857	-0.26078922	-0.161091257	0.232721381	0.046111725	0.136277518	0.328962099	-0.058527004	0.123451318
Z005E0157	0.472308974	0.542834917	0.813886969	0.542479589	0.622630952	0.566302766	0.564110037	0.323707831	0.882914724	0.677152233
Z005E0158	-0.991748383	-0.705690008	-0.58824473	-0.969961875	-0.597023221	-0.807884264	-0.650069705	-1.183723586	-0.725611061	-0.840039169
Z005E0159	-0.007832469	-0.032384315	-0.145292207	0.077136397	-0.340486863	-0.069736346	-0.19901862	-0.309603412	-0.212826024	-0.113212544
Z005E0160	-0.196146493	-0.167244859	0.300822002	-0.074137193	0.194715269	-0.158100683	-0.243533415	0.256787498	-0.107898542	-0.18858824
Z005E0161	-0.105100183	0.070163045	-0.474668392	0.236798407	0.046663592	-0.022922749	-0.105341095	-0.050011766	0.049696318	-0.081323018
Z005E0162	0.076661251	0.038747661	-0.156023783	0.109088018	0.147974562	-0.182026345	-0.181491016	0.049634569	-0.093336433	-0.133192765
Z005E0163	-0.015092326	-0.207740182	-0.036614664	-0.33709275	-0.468637058	-0.221930739	-0.127444364	-0.466769562	-0.175690603	-0.153505274
Z005E0164	1.29589828	1.01211722	0.662268403	1.107689135	1.080916735	0.975105778	1.105960635	0.719932156	0.857090559	1.097522602
Z005E0165	-0.564433033	-0.827643641	-1.094131879	-0.506367101	-0.524953773	-0.65664511	-0.825088406	-0.381792376	-0.742116093	-0.740085522
Z005E0166	0.165517324	-0.000311269	-0.115043473	0.139521814	0.264839654	-0.114594166	-0.016293021	0.214292535	-0.129345221	-0.173720838
Z005E0167	-0.398650948	-0.122617225	-0.477369325	-0.430850138	-0.244566153	-0.108698049	-0.004601836	-0.424025149	-0.16236188	-0.034310823
Z005E0168	-1.373945424	-1.294028696	-1.670391761	-1.004552778	-0.884934021	-1.079626377	-1.005829107	-1.614398737	-1.139014703	-1.25347404
Z005E0169	1.133568775	0.747264184	0.653646565	0.747729173	0.956778981	0.828316111	0.758460502	1.269278547	0.721132526	0.926107316
Z005E0170	-1.459261916	-1.190924613	-0.816685906	-0.936599639	-1.032872565	-1.251618765	-1.250395285	-1.378071065	-1.157994323	-1.069398211
Z005E0171	1.290073271	1.278792483	1.4712759	0.970238614	1.243611377	1.084109107	1.271194157	1.491120776	1.206551474	1.315242472
Z005E0172	0.102396117	0.282694792	0.304623688	0.083385213	0.158142605	0.1355498	0.36498122	-0.111785795	0.064250788	0.179173084
Z005E0173	0.155431546	0.210584241	-0.231311225	0.231220549	-0.179373066	0.165872695	-0.051748152	0.297517426	0.119115788	0.101255658
Z005E0174	-0.780410471	-0.573799737	-0.39522065	-0.703871965	-0.452316047	-0.555054298	-0.514181046	-0.852034183	-0.589036113	-0.725808569
Z005E0175	-0.146500065	0.19907961	-0.271950507	0.298040181	-0.143668115	0.042441761	-0.027918573	0.375971038	0.116855731	0.22696091
Z005E0176	0.285558899	0.104430651	-0.334052834	-0.102005212	0.330768247	0.000901493	0.164968246	0.244198488	0.273965273	0.07307571
Z005E0178	-0.972310484	-1.035228075	-0.721065728	-1.126487721	-0.837420416	-0.999044333	-1.031799498	-0.767240649	-0.929446436	-0.812790734
Z005E0179	-0.343120811	-0.520816187	-0.741601664	-0.236310049	-0.189940457	-0.369890239	-0.535823091	-0.676437792	-0.474790313	-0.537299328
Z005E0180	0.412376152	0.210505013	0.210453298	-0.029899767	0.186983335	0.081965734	0.138975884	-0.142845051	0.18112088	0.084105911
Z005E0181	-0.097412562	-0.310019392	0.091384715	-0.184183586	-0.444697583	-0.44051644	-0.532975771	-0.563944536	-0.4105878	-0.341484569
Z005E0182	0.271026752	0.570082903	0.827662369	0.662775334	0.453984569	0.415252042	0.326559896	0.832016536	0.502758937	0.558361178
Z005E0183	0.079364066	0.093587204	0.407683917	-0.075206513	0.381815232	0.203923499	0.24907758	0.46616391	0.358524122	0.092228886
Z005E0184	0.426910789	0.292016937	0.544300554	0.373887293	0.492769412	0.262222611	0.378077578	0.597886276	0.578849498	0.3183855
Z005E0185	-0.083728376	0.081365038	-0.056110765	0.332140861	0.314969812	-0.022547153	-0.091281392	0.305525678	-0.160386023	-0.055869689
Z005E0186	-0.364334949	-0.515189267	-0.782019246	-0.246538568	-0.313318396	-0.551534243	-0.572792461	-0.716036091	-0.199294238	-0.562225122
Z005E0187	-1.080381111	-1.123315107	-0.990335365	-1.032580837	-0.953923611	-1.301505983	-1.110794868	-1.161503756	-1.129908722	-1.291983236
Z005E0189	0.345350701	0.589709752	0.736975093	0.379625134	0.788708875	0.56351558	0.476889573	0.421770067	0.346612946	0.610162519
Z005E0190	-1.105604244	-0.882706447	-0.581914473	-0.738153392	-0.984761869	-0.923642255	-1.001018646	-0.753007667	-0.59740329	-0.888470873
Z005E0191	0.250597534	0.035993207	-0.17197303	-0.161568625	0.07088285	0.019225756	0.170650364	0.284997346	0.060444716	0.162924176
Z005E0192	-0.55270502	-0.803070498	-0.972849316	-0.894810191	-0.770817962	-0.852774861	-0.619069035	-0.469702638	-0.695214159	-0.58071236
Z005E0193	-0.004709132	-0.366154329	-0.653872988	-0.179112296	-0.246137737	-0.432227063	-0.450575173	0.016394001	-0.447656065	-0.322800004
Z005E0195	-0.13826926	0.037603865	-0.281965544	0.083566411	-0.034290351	0.022006303	0.046530667	0.24813064	-0.109291858	-0.067058933
Z005E0196	0.12955764	-0.084066875	-0.270749275	0.223659408	-0.009032599	0.033699079	0.164441322	-0.426451579	-0.027909922	-0.058360296
Z005E0197	-0.710914077	-0.690085674	-0.479999702	-0.770313196	-0.326903592	-0.724361754	-0.486095576	-0.445977991	-0.531346723	-0.653176352
Z005E0198	0.177113606	-0.219731072	-0.353322161	-0.325436985	-0.030799153	-0.119732543	0.026602095	0.116695641	-0.162480692	-0.009837606
Z005E0199	1.027469211	1.209010423	0.968539973	1.55220726	1.267786992	1.29798028	1.236355232	0.954115453	1.250639514	1.371768792
Z006E0001	0.325866324	0.254489181	0.76613195	0.488552494	0.241166226	0.432892986	0.342446422	0.341322174	-0.03016434	0.387999742
Z006E0002	0.800158491	0.711173059	0.215219464	0.467336792	0.366327788	0.433863866	0.504403113	0.795112753	0.323066725	0.663402323
Z006E0003	1.302746834	0.996002006	1.049918315	0.796764813	1.172683076	0.786946282	1.338868546	1.149903806	0.923314869	0.861528549
Z006E0005	1.408748014	1.006549889	0.837326503	0.914525039	1.186870693	1.092779245	0.934787203	1.105925861	0.98227037	0.820822015
Z006E0006	0.967320751	1.142026472	0.50347635	1.282391458	1.335925776	1.14792227	0.823249295	1.280426538	1.03171082	0.902045312
Z006E0007	-0.183564015	-0.04851082	0.136390217	0.049672793	0.134364083	-0.122309353	-0.226422199	-0.146815875	-0.242964123	-0.233357558
Z006E0008	-1.60819038	-1.743568155	-1.597725815	-1.867205375	-2.090388969	-1.861049417	-1.861087465	-1.841716381	-1.736704109	-1.842888087
Z006E0009	1.093329027	0.907497841	0.967111433	1.123205215	1.013495891	1.025251472	1.189103969	0.947872721	1.016528604	1.105438096
Z006E0010	0.142500075	0.059744393	-0.268080328	-0.038547667	0.2662821	-0.199090673	-0.0985272	0.207505626	0.070815293	0.271696688
Z006E0011	0.250969369	0.201277701	0.524862686	0.237351496	0.045264386	0.405934716	0.337235379	0.016371183	0.195357281	-0.004371603
Z006E0012	-0.228432792	-0.001277634	0.279845622	-0.17167439	-0.323084581	-0.225271839	-0.04133337	-0.157637386	0.225858308	-0.164576941
Z006E0013	0.480082471	0.56781852	0.488856046	0.61087078	0.213249063	0.757511131	0.691599254	0.416565333	0.657042085	0.359206372
Z006E0014	-0.296523234	-0.348041713	-0.625126027	-0.130152953	-0.11876644	-0.143209597	-0.262236968	-0.443079891	-0.710708638	-0.53020681
Z006E0015	0.540530311	0.373051859	0.704176612	0.464191622	0.588768204	0.268919682	0.620425149	0.28833955	0.475248586	0.542130602
Z006E0016	-0.581676831	-0.910886939	-0.972737283	-1.018468796	-1.013984497	-0.867386924	-0.602026622	-0.843611229	-0.941117174	-0.8277027
Z006E0017	-0.286416914	-0.066935137	-0.449745292	0.066962113	-0.297479709	0.07795393	-0.365932504	-0.214252919	-0.342199428	-0.060597737
Z006E0018	-0.44152027	-0.644463132	-0.558709557	-0.761845179	-0.431914316	-0.648100707	-0.439976943	-0.465684141	-0.705893371	-0.746109382
Z006E0020	-0.069969157	-0.060014403	0.391555587	-0.182192767	0.113822225	0.097767923	-0.125184092	-0.142731136	-0.022418338	-0.186530678
Z006E0023	-0.177484964	0.136847508	0.647104555	0.356567283	0.023157948	0.295920033	0.35777537	-0.0121524	0.224878418	0.028814767
Z006E0024	1.01746899	0.983071891	1.253616774	1.143557615	1.132637936	0.916440412	1.157907568	0.903270044	1.061655372	1.186559119
Z006E0025	0.096303944	0.16370222	0.424549839	0.372785475	0.371240668	0.125811296	0.311387408	0.318939786	0.130890699	0.159736809
Z006E0026	-0.228272391	-0.677098605	-0.346968002	-0.77553962	-0.556020241	-0.81791926	-0.439218092	-0.777870977	-0.708929154	-0.773817021
Z006E0027	0.010879367	0.18179433	0.510508515	0.058213611	0.379069406	0.074203099	0.03167631	0.087299458	0.196355808	0.266978494
Z006E0028	-1.075700906	-0.934548375	-1.332749182	-0.757627311	-0.874825436	-0.938170613	-0.786590006	-0.907389638	-1.169495187	-0.89313015
Z006E0029	1.23455092	0.987467564	0.769888676	0.723155731	0.576113306	0.772520586	0.837929481	0.903058572	0.567247041	0.795569
Z006E0031	0.172788024	0.503429708	0.199177276	0.373348531	0.754144692	0.47078676	0.167830669	0.577441968	0.402379643	0.476546423
Z006E0032	0.062680912	0.142546046	-0.050972358	0.06472365	0.37819261	0.20722959	0.204654348	-0.002472132	0.226163137	0.282984818
Z006E0033	-1.051332823	-0.949334004	-0.795552925	-0.869102411	-0.92361449	-1.083290066	-0.72657258	-0.822351264	-0.905217354	-1.190980262
Z006E0034	-0.793961394	-0.934745065	-0.620881535	-0.809827164	-0.828350564	-1.142704313	-0.706430582	-0.908299158	-1.312239758	-0.816337231
Z006E0035	0.309426454	0.450071569	0.181103383	0.285506576	0.421900041	0.489953024	0.469564261	0.545127499	0.105585255	0.453050038
Z006E0036	0.191966134	0.208019706	0.02012243	0.042162936	0.297094043	0.059426116	0.379193051	0.032224943	0.153528011	-0.107646349
Z006E0037	0.994525227	0.755939117	0.593275785	1.004066039	0.689375746	0.775886232	0.996339834	0.614128314	0.98047095	0.953118954
Z006E0038	-1.166445939	-1.499910724	-1.123707908	-1.664081066	-1.332502672	-1.657254121	-1.36271679	-1.614200931	-1.559922368	-1.346368265
Z006E0041	-0.054395706	0.039466721	-0.336599523	0.191150659	0.329024045	-0.126608858	-0.116751402	0.035568541	-0.107071669	0.147425069
Z006E0042	-1.14378153	-0.963741694	-0.950519548	-0.863711063	-1.108508466	-0.976753264	-0.777644037	-1.065246402	-0.953032102	-1.117572081
Z006E0043	-0.093148129	0.324504711	0.316966646	0.177850671	0.379213684	0.317520128	0.186503705	0.237576754	0.506625143	0.2451594
Z006E0044	0.120525929	-0.008596386	-0.443041176	0.077465626	-0.267653222	0.211344428	0.144531087	0.075608044	0.282559544	-0.072100938
Z006E0046	-0.345332108	-0.222007125	-0.605121313	-0.113611056	-0.025051459	-0.316234341	-0.379880436	-0.158558528	-0.244689847	-0.180613825
Z006E0047	0.840903371	0.687230428	0.960571272	0.908787017	0.733160667	0.74754308	0.941327155	0.534258208	0.462303065	0.874707685
Z006E0048	0.225067798	0.332505995	0.359163148	0.30352163	0.085329563	0.500042914	0.096259839	0.463792047	0.251224033	0.233846859
Z006E0049	-0.225784311	-0.310174129	-0.635721932	-0.108169012	-0.222975477	-0.204595631	-0.618572355	-0.256028105	-0.295577399	-0.181606332
Z006E0050	-0.762223384	-0.680521768	-0.626091412	-0.577735655	-0.788167464	-0.747378707	-0.597213898	-0.747511719	-0.78346783	-0.712114941
Z006E0051	-1.032459086	-0.997719511	-0.887972433	-0.8943251	-0.673261377	-1.058093591	-1.220483099	-0.937518299	-0.712900688	-1.121406178
Z006E0052	-0.359500549	-0.340887156	-0.735316659	-0.217242854	-0.224845228	-0.504741126	-0.218191835	-0.168669882	-0.24685629	-0.200004191
Z006E0053	-1.147525406	-0.981464091	-0.875812222	-0.883030715	-0.712988669	-1.031762683	-1.216948028	-0.815475578	-1.138362876	-1.162310494
Z006E0054	0.168126165	-0.090966411	-0.598223741	-0.029027422	-0.098914416	-0.297562667	-0.234071717	-0.057715908	-0.184043232	-0.290650617
Z006E0055	1.327750714	1.293548273	1.700010163	1.421676615	1.476806509	1.380531849	1.590374883	1.212387488	1.640755174	1.53775641
Z006E0056	-0.214832945	-0.181997745	-0.033048938	-0.330897315	-0.392723368	-0.104539045	-0.210706205	-0.244852797	0.029662272	0.083569235
Z006E0057	0.313450998	0.761339517	0.535329311	0.650278798	0.751528103	0.58162074	0.4711842	0.68031734	0.300845699	0.790161332
Z006E0058	-1.147230177	-0.835066966	-0.541788492	-0.882639495	-0.806402194	-0.999524994	-0.664138555	-0.931283797	-0.724413715	-0.652281033
Z006E0059	0.70188423	1.053531488	0.484330608	0.89464268	1.215570933	1.011842853	1.150672742	1.008041891	0.990668407	0.836548805
Z006E0060	1.175333249	1.346670562	1.48275317	1.176304781	1.165307575	1.453893876	1.088922702	1.432616595	1.282788678	1.116434696
Z006E0061	-0.051003607	-0.27430913	0.208622526	-0.166172228	0.020534162	-0.253653121	-0.343550992	-0.24281981	-0.295807264	-0.119073812
Z006E0062	0.202754297	0.035527311	-0.127388276	-0.039254974	-0.009979082	0.262328646	0.205053816	-0.057435812	0.142557206	0.152475645
Z006E0063	1.57456924	1.450766915	1.458170804	1.405443638	1.391257542	1.261083434	1.55842488	1.354651042	1.518076112	1.690511696
Z006E0065	0.249454458	0.160149574	-0.256630888	0.009597425	0.234510058	0.309247022	0.258103699	0.00983545	0.197920799	0.187207816
Z006E0066	-0.953159031	-0.819393295	-0.927202577	-0.536716717	-0.79345025	-0.621186615	-0.695949873	-0.95823392	-0.673572403	-1.004394301
Z006E0068	-0.885427505	-0.692783818	-0.567598192	-0.833179079	-0.362664945	-0.700734514	-0.64551383	-0.686447481	-1.103318553	-0.788225288
Z006E0069	0.480355049	0.582087217	0.823679794	0.405758677	0.398151018	0.686310688	0.474954762	0.472693269	0.437484576	0.356723179
Z006E0070	-0.049789582	-0.315552277	-0.759832003	-0.245433608	-0.327373996	-0.211810818	-0.108811411	-0.414579882	-0.265448186	-0.487881437
Z006E0071	-0.765249431	-0.93029337	-0.861921242	-0.809473993	-0.863293449	-0.984204455	-1.155923712	-1.006166796	-1.126517031	-0.997565001
Z006E0072	0.119670213	-0.190615988	0.158041436	-0.028550698	-0.068888973	-0.137836653	-0.204110453	-0.270603778	-0.118527492	0.067249271
Z006E0073	-0.107028528	0.072126869	-0.226373061	-0.180665041	-0.02785778	-0.222365145	0.108394191	0.161846741	0.059400403	-0.23596281
Z006E0074	-0.296930888	-0.285710204	-0.39625423	-0.496526613	-0.146348891	-0.357026125	-0.596485664	-0.184500113	-0.411930684	-0.567863088
Z006E0075	-0.414310556	-0.58681722	-1.086341531	-0.471488145	-0.416952617	-0.718721912	-0.740463024	-0.716553894	-0.583718887	-0.776977446
Z006E0076	0.84239091	0.630506077	0.7272592	0.528001596	0.5683181	0.59851162	0.901276786	0.745757677	0.798465351	0.813073126
Z006E0077	-0.915486591	-0.74200686	-0.304938804	-0.914395897	-0.718813818	-0.67710446	-0.483676745	-0.627815542	-1.060336978	-0.664444081
Z006E0078	0.434665515	0.545982382	0.473441046	0.51468786	0.440528608	0.828494573	0.765176463	0.418393488	0.637888206	0.428697143
Z006E0079	-0.250911001	-0.10055451	0.088068832	-0.245865318	0.084059167	-0.168042293	0.01239507	-0.188204165	-0.1054205	-0.310752499
Z006E0080	0.412424266	0.113473239	0.290385094	0.228549426	-0.262099534	0.015997385	0.028106421	0.192916183	0.119589231	-0.030530222
Z006E0081	-0.264191121	-0.252313898	-0.114066412	-0.183588789	-0.386955346	-0.185863261	-0.181792638	-0.144416186	-0.412282526	-0.376369101
Z006E0082	0.115544648	0.139572874	-0.069455468	0.010045111	-0.031206593	0.27367604	0.19076699	0.023348327	-0.171550091	0.125333647
Z006E0083	-0.077767301	0.078999214	-0.148693357	-0.031656754	0.008092391	0.195573166	0.118349359	0.19174793	0.164784879	0.139931054
Z006E0084	-0.204576649	0.056063928	0.313186756	0.20920311	-0.026915653	-0.155590289	-0.183981151	-0.06593399	-0.386033691	-0.16854962
Z006E0085	0.512010013	0.728065897	0.246997077	0.885837478	0.384992498	0.766474828	0.626648334	0.620162218	1.024633049	0.891892012
Z006E0086	0.315006636	-0.110419836	-0.225241373	-0.000525797	-0.375983472	-0.246988989	0.130645017	-0.001825565	0.279895424	-0.156573591
Z006E0087	0.149228811	-0.247632665	0.080771933	-0.06067799	-0.067711774	-0.260031876	-0.26300774	-0.352353874	-0.459513118	-0.374999632
Z006E0088	-1.684707987	-1.693479617	-1.102285733	-1.730286288	-2.009102904	-1.471664748	-1.501814618	-1.722611013	-1.504022168	-1.415288838
Z006E0089	0.440864669	0.391036541	0.526057971	0.566173993	0.251889003	0.381002159	0.461386505	0.457749848	0.484138979	0.565429227
Z006E0090	0.412321366	0.248042008	0.596066796	0.128000917	0.42647431	0.416570374	0.196438746	0.144556435	0.176753702	0.06895586
Z006E0091	0.157788095	0.348124778	0.402434523	0.509387446	0.259785001	0.5279787	0.210462697	0.414358939	0.373444005	0.438302446
Z006E0092	-0.220229764	-0.316915703	0.029949443	-0.371213995	-0.496236878	-0.181785643	-0.056676159	-0.267116566	-0.169525757	-0.416071149
Z006E0093	0.473180519	0.859870829	1.10010155	0.678641726	1.131096751	0.884350267	0.930763745	1.028516727	0.488294343	0.74872996
Z006E0094	0.802551806	0.715470275	0.437319487	0.931317367	0.730157813	0.890642964	0.480831024	0.844752001	0.771437384	0.879597812
Z006E0095	0.919762622	0.479788589	0.170350959	0.593021558	0.697623208	0.580084985	0.323544499	0.566977945	0.525548955	0.590268033
Z006E0096	1.654949352	1.644033608	2.065196063	1.573150576	1.477643106	1.804793103	1.517657082	1.7885936	1.725614759	1.885214855
Z006E0097	-0.120022034	-0.22048004	-0.671804243	-0.436261718	-0.334547412	-0.152536344	-0.338456864	-0.041566506	-0.320560342	-0.403678416
Z006E0098	-0.462699774	-0.697065171	-0.72001931	-0.865923113	-1.054219913	-0.632545858	-0.69911827	-0.826893287	-0.614403309	-0.805101751
Z006E0099	0.53331691	0.445712043	0.715223942	0.345689368	0.295150804	0.616634656	0.289988682	0.324071267	0.421820099	0.308184958
Z006E0100	-0.746270291	-0.746576026	-1.153536257	-0.857021895	-0.613687608	-0.813599648	-0.757328288	-0.809579811	-0.378355629	-0.532382244
Z006E0101	-0.564829601	-0.242044563	0.133420511	-0.35187098	-0.063886497	-0.091386529	-0.381785083	-0.310862561	-0.382321096	-0.121591837
Z006E0102	0.040063729	-0.114221009	0.150768478	-0.260795925	0.161653936	-0.193585599	-0.055092494	-0.19142682	-0.179389379	-0.309517912
Z006E0103	-0.456730207	-0.287869347	-0.678529739	-0.176672714	-0.127619932	-0.250237045	-0.23648952	-0.176498198	-0.675624784	-0.222570214
Z006E0104	-0.331954962	-0.354682307	0.076594131	-0.199424517	-0.331053381	-0.494050485	-0.48179234	-0.455679614	-0.3174984	-0.172555688
Z006E0105	-1.245651877	-1.203539792	-0.914166082	-1.265805672	-1.418094937	-1.314401833	-1.36148737	-1.330824186	-1.19769749	-1.050917585
Z006E0106	0.172273911	0.059763793	0.442128983	0.139431221	0.191042376	0.148888734	0.295232715	0.107010284	0.201520098	0.124940159
Z006E0107	-0.47953297	-0.43463422	-0.131489783	-0.30603792	-0.305975328	-0.220363178	-0.289247345	-0.350491031	-0.166944306	-0.589293249
Z006E0108	-0.021556744	-0.339810277	0.001975322	-0.506236278	-0.218260318	-0.461057377	-0.431944876	-0.177502257	-0.505863276	-0.427472253
Z006E0109	-0.435819548	-0.550989072	-0.630576128	-0.432393254	-0.582458837	-0.581341317	-0.633631832	-0.397595291	-0.341464197	-0.620515264
Z006E0110	0.357054638	0.335547125	0.434904437	0.240576805	0.283421781	0.284345357	0.23111119	0.471219696	0.621752542	0.173757284
Z006E0111	-1.415093642	-1.156427421	-1.556202495	-1.054517074	-1.280572477	-1.089125133	-1.100614457	-1.326295298	-1.018433628	-1.169145894
Z006E0112	0.79232007	0.71469401	0.910480804	0.882562842	0.930500223	0.778699668	0.514601802	0.808747398	1.107298799	0.861978023
Z006E0113	-0.409367091	-0.169340736	-0.219690595	0.071994497	-0.268455558	0.06306443	-0.365598952	-0.285797782	-0.422427737	-0.029014168
Z006E0114	-0.287808877	-0.016909716	-0.485622822	-0.130055853	0.149244038	-0.089559572	0.303915503	-0.071722718	0.262984654	-0.119690002
Z006E0115	-0.087683299	-0.27917443	-0.678240816	-0.111425538	0.01039802	-0.38964829	-0.061376536	-0.346116142	-0.652093637	-0.471096913
Z006E0116	-0.042419693	-0.039643976	-0.004749756	-0.191669113	0.001131582	0.042580367	0.056519807	0.08627659	-0.116942254	-0.134678669
Z006E0117	-0.139535738	0.158555651	0.506538799	0.377165701	0.270625231	0.408287691	0.508524615	0.04902511	0.564991336	0.131164118
Z006E0118	1.028753455	0.889068447	1.236736515	0.87608571	1.066317302	0.742387227	1.001168395	0.855538836	0.900053946	0.723643212
Z006E0119	0.460657261	0.094465342	-0.154259887	-0.034927525	0.142583602	0.169248544	0.309285684	-0.070723753	0.236207541	0.216151244
Z006E0120	0.677955625	0.581826341	0.928806623	0.412247606	0.632297639	0.803946741	0.745250808	0.694311531	0.63999342	0.604821567
Z006E0121	-1.146316291	-0.897568404	-1.417614438	-1.099037373	-0.865070397	-0.981800998	-0.698593094	-0.808648065	-0.710251139	-1.132144451
Z006E0122	-0.044461364	0.016073646	0.380934476	-0.03813348	0.325301483	0.065380479	0.312264593	0.141872487	0.382797185	0.225088502
Z006E0123	0.498270418	0.717613195	0.686368297	0.5975675	0.762282881	0.908504429	0.461455914	0.603714011	0.701561926	0.875873604
Z006E0124	-0.213778785	-0.270310377	0.042809004	-0.161826803	-0.023732779	-0.415064362	-0.18076866	-0.380017404	-0.579067444	-0.199928449
Z006E0125	-0.327750684	-0.184939787	-0.413464596	-0.273191062	-0.100371882	-0.121803689	-0.272488044	-0.198511439	0.105517221	-0.374798106
Z006E0126	-1.142749035	-1.000686977	-0.56186894	-1.131500924	-0.830998706	-0.884744001	-0.812563843	-0.889798097	-1.301985119	-0.904415886
Z006E0128	0.724144483	0.652045995	0.244098921	0.664958126	0.727620129	0.702826708	0.883940754	0.713553714	0.608839757	0.444796027
Z006E0129	0.688831536	0.743520957	1.082850991	0.870354293	0.698122203	0.606416174	0.598141674	0.866576974	0.636169251	0.630327754
Z006E0133	0.253090069	0.285140978	0.198853746	0.107389376	0.38177017	0.391625681	0.168567878	0.376299971	0.261456299	0.348874088
Z006E0134	-0.434577203	-0.210543889	-0.128838459	-0.102803217	-0.491900607	-0.348591591	-0.343180414	-0.173411317	0.087162776	-0.432329298
Z006E0135	0.423417935	0.407695455	-0.208940584	0.192658061	0.167334206	0.086523903	0.491724992	0.497034414	0.192702627	0.399820776
Z006E0136	1.711269091	1.359539406	1.004850869	1.535390089	1.325686894	1.27245082	1.636899151	1.306385694	1.44287447	1.29164465
Z006E0137	0.443772986	0.379006346	0.411662916	0.50706272	0.569845965	0.332266208	0.173241635	0.5105755	0.476913091	0.312657487
Z006E0138	0.534596932	0.286883871	0.63000246	0.42005559	-0.091020647	0.421693946	0.178394237	0.390076304	-0.001500681	0.155128874
Z006E0139	0.904426684	0.546838601	0.173822527	0.407838916	0.167340176	0.522558968	0.490823634	0.439689037	0.537331782	0.719303162
Z006E0140	-0.685078966	-0.3521465	-0.61982758	-0.408236126	-0.47918338	-0.187116106	-0.497899245	-0.446155856	-0.265970703	-0.115995158
Z006E0141	0.107954644	0.028765186	0.087560367	-0.124610595	-0.06535025	-0.144010944	-0.157688125	0.148513674	0.368788375	0.127175791
Z006E0142	-0.843839946	-0.846213044	-0.527216244	-0.684389117	-0.519049681	-0.621274564	-1.032656136	-0.677960704	-1.055533877	-0.844099192
Z006E0143	-0.076327155	-0.02362074	-0.163404757	0.020568143	-0.160896055	-0.308577127	0.189616929	-0.215636317	0.089287756	-0.254379476
Z006E0144	-0.700113868	-0.668447139	-1.006019998	-0.820467197	-0.666384784	-0.648659533	-0.334193714	-0.598202459	-0.261246245	-0.503115942
Z006E0145	-0.661048754	-0.391504715	-0.076803492	-0.505332321	-0.362551921	-0.618058759	-0.318478326	-0.280358487	-0.400633363	-0.271014489
Z006E0146	-0.758905452	-0.510094777	-0.638366443	-0.39709945	-0.100546425	-0.403442903	-0.746479266	-0.332021437	-0.647732748	-0.721502112
Z006E0147	-0.530881415	-0.387845934	-0.390527601	-0.287015787	-0.183701982	-0.421365972	-0.674362121	-0.403361188	-0.827937254	-0.251779667
Z006E0148	-0.353065234	-0.285869077	0.044258167	-0.122940824	-0.234213769	-0.520861716	-0.40087157	-0.204094719	-0.333563205	-0.369180103
Z006E0149	0.462134039	0.356700883	0.704482551	0.217011057	0.065631393	0.104264817	0.290864609	0.18912392	0.391738557	0.469296561
Z006E0150	0.67251708	0.640548849	0.963101622	0.838409133	0.793678983	0.646215344	0.747331419	0.825307049	0.664916494	0.86826166
Z006E0151	-1.183001297	-0.782844142	-0.533107691	-0.922611022	-0.592770685	-0.908813808	-0.817039671	-0.667955651	-0.546317438	-0.616782157
Z006E0152	0.146939665	-0.091806561	-0.525765484	-0.009666516	-0.239028077	-0.237700674	-0.319539869	-0.179059188	-0.071089331	0.09177633
Z006E0153	-0.296496462	-0.609883469	-0.876920404	-0.531973127	-0.711856299	-0.872635613	-0.38036769	-0.533551982	-0.427995068	-0.461679414
Z006E0154	0.187017261	-0.042870833	0.342358437	-0.139322964	-0.042903683	0.166006278	-0.215890564	-0.140408695	-0.03055103	-0.130234702
Z006E0155	-0.233719674	-0.254620877	0.19298506	-0.310700171	-0.387369388	-0.087675698	-0.455147643	-0.216265899	0.097494899	-0.0792433
Z006E0156	-0.907055978	-0.881787549	-1.385923401	-0.794938043	-0.835609407	-0.991482044	-0.749982991	-0.935201485	-0.77371402	-0.801502075
Z006E0157	-0.000538897	-0.03411445	0.082225231	-0.259577082	0.049693228	-0.248685415	-0.305618392	0.101795207	-0.293733072	0.043876197
Z006E0158	0.137691014	0.539859316	0.920516507	0.732868645	0.548806813	0.701406564	0.454217412	0.386783018	0.880692343	0.435393806
Z006E0159	-1.142843896	-1.290552116	-1.697119034	-1.407166682	-1.034917819	-1.361203338	-1.410918037	-1.395480064	-1.004151131	-1.139008959
Z006E0160	0.027024986	0.271507721	-0.154450012	0.188883629	-0.105008597	0.259036539	0.078397224	0.128824088	0.226848885	0.385948599
Z006E0161	-0.141713369	-0.208159532	-0.57861483	0.059163769	-0.032193401	-0.297815251	-0.468655119	-0.293077364	-0.248557843	-0.05072556
Z006E0162	0.00392419	0.262026469	-0.159879417	0.160940115	0.314779925	0.351240559	0.022651724	0.395726307	-0.110339945	0.347060926
Z006E0163	0.368893853	0.280587251	-0.086597448	0.222537518	0.515568641	0.4868506	-0.026009572	0.427808618	0.245983832	0.419251988
Z006E0164	-1.140622517	-0.794834411	-1.217191711	-0.589559086	-0.640220789	-0.769283185	-0.982133711	-0.650054321	-0.755611733	-0.615620525
Z006E0165	-0.062941662	-0.373701525	-0.691241984	-0.505168584	-0.408232651	-0.180511352	-0.282427207	-0.386516695	-0.419792613	-0.574932198
Z006E0166	0.198003109	0.149089758	0.087679299	0.159726753	-0.008347943	-0.081263221	0.300659369	0.064765715	0.121636324	-0.044001835
Z006E0167	2.378875366	2.530811785	2.585836937	2.652241178	2.824920743	2.363177221	2.710158149	2.468969512	2.480765808	2.45848221
Z006E0168	-0.456471089	-0.142564226	-0.697657653	-0.367560771	-0.352299594	-0.461483526	0.114760777	-0.270210447	-0.142625145	-0.300029684
Z006E0169	0.914019915	0.595767958	0.810693237	0.528126313	0.690463453	0.46745698	0.593243104	0.497685176	0.893873387	0.538946546
Z006E0170	-0.664617233	-0.593644032	-0.968285991	-0.754479502	-0.747322457	-0.772913532	-0.521977722	-0.499188274	-0.610133087	-0.494872309
Z006E0171	0.43340168	0.119123636	0.390647674	-0.009532068	-0.312741724	0.258348637	-0.136943968	-0.047328736	0.131584953	0.003496907
Z006E0172	0.181967839	0.493455563	0.076600085	0.354992388	0.512907059	0.671543409	0.589249243	0.44908073	0.493399431	0.270916357
Z006E0173	0.954647655	0.731988316	0.321211458	0.891560738	0.781407416	0.859384303	0.526083677	0.787523337	0.988095322	0.598898536
Z006E0174	0.771909787	0.991910509	0.536309697	1.151842786	0.966223524	0.779710808	1.044187312	1.085106194	0.931261451	0.683371461
Z006E0175	0.54681717	0.266111302	0.590020763	0.161581647	0.341174745	0.496379274	0.452424328	0.211179316	0.316736768	0.453606493
Z006E0176	-0.063274143	-0.568204428	-0.538030871	-0.606049748	-0.92679875	-0.415993175	-0.696953502	-0.765894806	-0.406015802	-0.393753387
Z006E0177	-0.43681591	-0.148435524	-0.173133985	-0.067364231	-0.306304917	-0.150582521	-0.342606651	-0.195771833	0.072285745	-0.258335534
Z006E0178	1.356708215	1.189180067	1.294290344	1.112327372	1.330749891	1.020259179	1.137867512	1.108789038	1.585126628	1.483595908
Z006E0179	0.346002122	0.248588898	0.851417768	0.190054716	0.50893303	0.359413804	0.066136341	0.127095982	-0.12686803	0.251395097
Z006E0180	-0.727359296	-0.282330649	-0.718400502	-0.169083935	-0.535021207	-0.094336555	-0.247683371	-0.215450137	-0.28987272	-0.479726298
Z006E0181	0.207725682	-0.16618401	-0.20007764	0.133840119	0.085895836	-0.201752227	-0.247185305	-0.048719084	-0.191879067	0.071274139
Z006E0182	0.364220592	0.608310107	0.219575748	0.630498654	0.629041199	0.546912259	0.463066393	0.469784926	0.990287431	0.779424909
Z006E0183	0.158457383	0.143407472	0.428872741	0.065958452	0.052069662	0.09050573	0.028047527	0.11149964	-0.102695967	0.345422507
Z006E0184	-1.216276316	-1.075644705	-1.003885134	-0.894913591	-1.172157752	-0.876901324	-1.280088415	-1.15526654	-1.059672937	-1.184138281
Z006E0185	0.57581368	0.335698457	0.799982772	0.235922572	0.534241154	0.508936592	0.241959133	0.227384398	0.331087214	0.489684778
Z006E0186	-0.825629764	-0.648316089	-1.037833133	-0.844997925	-0.428873244	-0.578930068	-0.458970748	-0.563293976	-0.619831776	-0.656023471
Z006E0187	0.153437275	0.078429525	0.500178321	0.052071357	-0.055384367	0.308468821	-0.003131659	0.175376017	0.235481094	-0.019375138
Z006E0188	-0.668343103	-0.784091082	-1.140726938	-0.921847038	-0.858448217	-0.871103012	-0.686161691	-0.637298895	-0.90077107	-0.670033772
Z006E0190	0.133714706	-0.084255689	0.316568124	-0.224473476	0.1071578	0.116784695	0.101848089	-0.02106424	0.013474523	-0.273663871
Z006E0191	-0.840343755	-0.887667795	-1.122614212	-0.996860074	-0.901490842	-0.789441105	-0.669226915	-0.725090963	-0.961762487	-0.88761741
Z006E0192	-0.478117697	-0.428875965	-0.767677868	-0.288437748	-0.406987793	-0.395817304	-0.61111053	-0.454990971	-0.33014112	-0.268350771
Z006E0193	0.719199084	0.581109829	0.139623513	0.472714636	0.658714174	0.329090551	0.621890406	0.527747926	0.449664243	0.694558811
Z006E0194	0.563800573	0.762617847	0.249141055	0.619066503	0.830719703	0.561419352	0.856155408	0.93749806	0.750399016	0.656655835
Z006E0195	-0.574629449	-0.215672693	-0.036821987	-0.3911937	-0.085048184	-0.398452104	-0.263379028	-0.096323231	-0.346601026	-0.415552518
Z006E0196	-0.509721204	-0.761519333	-1.02583519	-0.795473531	-0.729403824	-0.738841833	-0.522474218	-0.609426034	-0.699755195	-0.561273833
Z006E0197	-1.908925284	-2.017548072	-2.406531993	-1.850565359	-2.119860245	-2.098702908	-2.226276314	-1.90315125	-1.674750252	-2.171684785
Z006E0198	0.175115981	0.082788938	-0.404820211	0.271714017	0.106438783	0.132190153	-0.060752104	0.041727784	-0.187790984	-0.038231259
Z006E0199	-0.30098382	-0.320570839	0.003174305	-0.431286623	-0.584324371	-0.32632066	-0.57268137	-0.252163404	-0.354326784	-0.441431724
Z006E0200	-0.863539387	-0.548396093	-0.303626438	-0.645084188	-0.49275776	-0.582414156	-0.861487953	-0.574562991	-0.550413558	-0.398546506
Z007E0001	0.906268191	0.578031692	0.69973093	0.464809375	0.43118063	0.871775083	0.696274233	0.549925776	0.567730215	0.673373412
Z007E0002	0.887975504	0.916538548	1.053007751	1.143786489	0.80289683	1.096061713	0.956260881	1.0473918	1.041383021	0.959225072
Z007E0003	-0.910626012	-0.610873933	-0.557151561	-0.422931086	-0.600678984	-0.363244887	-0.464071793	-0.465395503	-0.665296405	-0.508171524
Z007E0004	0.490022746	0.620920869	0.491982614	0.59766948	0.54117684	0.717633328	0.557648866	0.562478324	0.614370622	0.520975574
Z007E0005	-0.383000379	-0.337097083	-0.267443336	-0.19690813	-0.082883716	-0.490731311	-0.385682113	-0.37357479	-0.211611479	-0.27167749
Z007E0007	-0.410654167	-0.238449352	-0.347526085	-0.19924268	-0.44243078	-0.331739648	-0.270464209	-0.277233134	-0.230650434	-0.328914727
Z007E0008	0.183140296	0.025926399	-0.309997727	-0.162274648	-0.080175462	-0.135230172	-0.250519229	-0.001859143	0.03059137	-0.103281988
Z007E0009	1.033529467	1.191273413	1.04281934	1.240423167	1.002884454	1.005727645	1.090984389	1.227759177	1.031901819	1.130808448
Z007E0010	0.438305339	0.30330157	0.199557125	0.259478866	0.063143846	0.330042153	0.104694819	0.230314957	0.232243062	0.170309923
Z007E0011	-0.317584799	-0.152424758	-0.248943669	-0.425237378	-0.212067264	-0.478731369	-0.19372598	-0.203361312	-0.151277577	-0.273674709
Z007E0012	0.62056602	0.768372773	0.718267375	0.619959671	0.738135587	0.660059483	0.681516914	0.603383207	0.649104828	0.703886995
Z007E0013	0.079712342	0.157510972	0.258607409	0.138656737	0.43692348	0.362361613	0.212526268	0.341614742	0.348201198	0.24541147
Z007E0014	-0.566421962	-0.799030551	-0.899886187	-0.785739364	-0.868416149	-0.631482052	-0.839892104	-0.831664343	-0.781516844	-0.900002795
Z007E0015	-0.207505725	-0.556616078	-0.578779376	-0.290113966	-0.376340547	-0.318132264	-0.455606118	-0.531498846	-0.345871211	-0.411588586
Z007E0016	-0.657534338	-0.85998644	-0.554038721	-0.929022513	-0.795313784	-0.999549385	-0.731247667	-0.884224351	-0.857133222	-0.791831324
Z007E0017	0.18691683	0.012561081	0.093697673	0.244611338	0.426813318	0.097309613	0.199923625	0.235431094	0.118985341	0.107825125
Z007E0019	0.148420192	-0.223674079	-0.22080458	0.080986229	0.034355322	-0.243942236	0.072519301	0.037692403	-0.085739833	-0.039500844
Z007E0020	0.169382757	0.510527395	0.618652244	0.492528842	0.401119174	0.541924507	0.53420429	0.416971007	0.556817885	0.570672594
Z007E0021	0.415242462	0.452562369	0.383643454	0.550534798	0.573857977	0.28828695	0.361449966	0.368844263	0.287080327	0.384909485
Z007E0022	-0.946827832	-0.84324566	-0.850429623	-0.651702576	-0.778914512	-0.792755809	-0.691332026	-0.667317947	-0.676693513	-0.741439871
Z007E0023	-0.046957927	-0.475551469	-0.394282098	-0.576769998	-0.287928779	-0.234145417	-0.427042056	-0.452702333	-0.418327747	-0.386716838
Z007E0024	-0.385656835	-0.268216012	-0.195209771	-0.284896254	-0.056203305	-0.24592173	-0.132762249	-0.101307551	-0.031416557	-0.227645156
Z007E0025	0.25644412	-0.207380911	-0.224190465	-0.203147412	-0.310406722	-0.201736567	0.013625148	-0.23156409	-0.068392232	-0.126515242
Z007E0026	0.665897374	0.733084694	0.753751188	0.751620203	0.660765837	0.51804767	0.838417333	0.722829843	0.756394817	0.669128034
Z007E0027	-0.082596293	-0.229779156	-0.081995095	0.088945997	-0.18070037	-0.315854226	-0.143974314	-0.236595235	-0.02697111	-0.138399103
Z007E0029	-0.204455977	0.13947952	0.059963358	0.148572288	0.043000276	0.162489926	0.178057999	0.158607867	0.176475066	0.078745754
Z007E0030	-0.75921802	-0.426227375	-0.538373629	-0.363721414	-0.707132805	-0.725810191	-0.548559105	-0.635670894	-0.421567811	-0.541153771
Z007E0031	-1.389704344	-0.878232182	-0.93234285	-1.288155117	-0.9868199	-0.855642292	-1.110052927	-1.131217832	-0.974353189	-1.039260702
Z007E0032	-0.516934388	-0.539108986	-0.304318765	-0.332378888	-0.271847729	-0.653658873	-0.49610117	-0.503996885	-0.500159225	-0.421240473
Z007E0033	0.193484164	-0.199512921	-0.101241332	-0.323786454	0.103046172	0.140177218	-0.051977491	-0.192258551	-0.155945048	-0.10016318
Z007E0034	0.766824182	0.440089868	0.543157521	0.42963233	0.828888253	0.432265035	0.417201506	0.620733644	0.686348168	0.508566132
Z007E0036	-0.876663836	-1.218716462	-0.821704146	-1.041046886	-0.994610767	-0.877452944	-1.129861634	-1.034225214	-1.017344513	-1.129814807
Z007E0037	-0.263885281	-0.058292314	0.024675161	0.215192772	-0.077546044	0.034194032	0.101368172	-0.074409566	-0.040276276	0.05372193
Z007E0038	-0.343753974	-0.182019286	-0.264317863	-0.26958544	-0.075622324	-0.43017469	-0.288540007	-0.191498421	-0.401809052	-0.264827807
Z007E0039	0.320566346	0.223437596	0.162991833	-0.142944611	0.016165635	0.071940609	0.060212996	0.036291935	0.030091184	0.092121985
Z007E0040	0.727767507	0.954072338	0.8314012	0.929020737	0.806822508	0.786927424	0.813453061	0.952532882	0.965773256	0.847900702
Z007E0041	0.883020807	0.918431095	0.854893772	0.876147298	1.250704492	1.11353473	1.105859878	1.132141721	0.944847917	1.038185249
Z007E0042	0.690250925	0.55327514	0.652809382	0.851437536	0.853017722	0.755287937	0.627307615	0.539446198	0.728759658	0.669504464
Z007E0043	0.705610438	0.729275926	0.751124954	1.007962284	0.745103169	0.886810814	0.830946752	0.927828501	0.842394294	0.810012812
Z007E0044	0.572902044	0.049069976	0.255823176	0.032143195	0.225578433	0.026315881	0.216294822	0.19556445	0.217390824	0.134212358
Z007E0045	-0.740214454	-1.043467674	-1.079679921	-0.923445642	-1.276729914	-1.113646359	-0.934124051	-1.071508152	-1.061487172	-1.098188111
Z007E0046	0.650663784	0.568374223	0.479626246	0.563961195	0.296305533	0.416159426	0.445686603	0.385513935	0.600807597	0.509595865
Z007E0047	-1.03450714	-1.024155003	-1.170372788	-1.248427179	-1.049393263	-0.975516555	-1.197682093	-1.26510875	-1.094023051	-1.115043642
Z007E0048	0.041970643	0.200961014	0.186981995	0.100358695	0.04752174	0.324213191	0.184092126	0.352490857	0.139524677	0.232695633
Z007E0049	-0.104265199	-0.366127901	-0.547651728	-0.474500614	-0.395497531	-0.069958815	-0.145453768	-0.40718602	-0.265339873	-0.328365327
Z007E0050	0.500890899	0.319500707	0.447893184	0.232807527	0.438919646	0.14293588	0.315340011	0.409412255	0.263660158	0.292568557
Z007E0051	-0.393902221	-0.466471898	-0.387432544	-0.674381263	-0.715765122	-0.311443854	-0.556734039	-0.656043593	-0.662169821	-0.543726248
Z007E0052	-0.675779773	-0.495270327	-0.541579723	-0.654585386	-0.347073991	-0.704640568	-0.646335618	-0.646102719	-0.632372012	-0.593372556
Z007E0053	-0.36134074	-0.592751833	-0.629647649	-0.500475263	-0.628473782	-0.422130092	-0.622401353	-0.445758149	-0.638916281	-0.556854359
Z007E0054	-0.391331196	-0.190446905	-0.291865517	-0.52279697	-0.133858282	-0.269788202	-0.115256988	-0.168612751	-0.368576782	-0.276696586
Z007E0055	0.637815191	0.537712303	0.71978421	0.453541128	0.777599352	0.424923207	0.609633165	0.541536088	0.52417021	0.598134936
Z007E0056	1.090133649	0.554588684	0.728902088	0.794036854	0.447289224	0.548993402	0.64197751	0.578142299	0.705466425	0.693766822
Z007E0058	-1.200723523	-0.873302351	-0.938313155	-0.776673274	-0.63154503	-0.818015444	-0.56205413	-0.880872223	-0.688395027	-0.794368071
Z007E0059	-0.047319467	-0.019014387	-0.022796902	0.119982883	0.106485585	-0.150577878	-0.13018613	-0.050712819	-0.026128375	-0.111828951
Z007E0060	0.413699033	0.156329353	0.321228299	0.289733924	0.365551479	0.489264845	0.405442998	0.153904014	0.219302797	0.281873816
Z007E0061	0.354012059	-0.037682556	0.087588548	-0.158032411	-0.025518559	0.312516437	-0.00992661	0.115739908	0.092310654	0.022923274
Z007E0062	1.061487975	0.814949466	0.867433887	0.693659739	1.055988462	0.647200521	0.803527183	0.718295908	0.913500254	0.819545472
Z007E0063	1.0710685	0.91724206	0.82491383	0.955278882	1.14582654	0.937100201	1.022120805	1.005985578	0.880830334	0.901015101
Z007E0064	1.64058914	1.493059068	1.521404376	1.614339731	1.479969703	1.485183965	1.363032366	1.48673365	1.313824792	1.428327118
Z007E0065	0.448960261	0.247412204	0.369663066	0.392116046	0.39594047	0.578933052	0.266443006	0.247742347	0.262245929	0.320857434
Z007E0066	0.394574064	0.514154276	0.468044159	0.337901607	0.515935782	0.453278769	0.3373184	0.495092265	0.488723658	0.420281468
Z007E0067	0.488128559	0.015044717	0.150856093	-0.034971595	0.043789787	0.21520647	0.048904191	0.155649653	0.1163924	0.0801541
Z007E0068	1.653357261	1.541868332	1.4868504	1.506485164	1.613107696	1.32017771	1.691372356	1.560300027	1.360750265	1.497382018
Z007E0069	-0.044475305	-0.045241242	-0.191607412	-0.243986323	-0.29037651	-0.329877908	-0.141091338	-0.249520994	-0.04084698	-0.149650676
Z007E0070	1.969133712	1.663998481	1.647319349	1.578592959	1.41307119	1.413259278	1.522497696	1.631240158	1.419188328	1.537225966
Z007E0071	0.682403943	0.372791535	0.581124161	0.401098058	0.38548737	0.408591286	0.480944159	0.306086943	0.486646046	0.413488687
Z007E0072	-0.047068757	0.344542473	0.206656403	0.22989629	0.375907442	0.451586201	0.256388968	0.346334123	0.194209362	0.237031509
Z007E0073	-0.614736049	-0.480654569	-0.229975433	-0.432383494	-0.648792617	-0.283489132	-0.620641692	-0.405010529	-0.437118064	-0.47323273
Z007E0074	-0.119896223	-0.078447322	-0.251559602	-0.346849014	-0.272007436	-0.213143461	-0.29166375	-0.271624308	-0.246232472	-0.198266474
Z007E0075	-0.395969224	-0.30287522	-0.126106511	0.076932107	-0.093300403	-0.202266742	-0.072763832	-0.130292337	-0.258260935	-0.179235254
Z007E0076	0.291369546	0.374449881	0.283179569	0.345415309	0.556023435	0.398601556	0.3335266	0.204118478	0.427862147	0.287277766
Z007E0077	1.12192008	1.051530235	1.14931181	1.20947591	1.0931036	1.31014105	1.122451368	1.218600931	1.056615817	1.161115048
Z007E0078	-0.815396818	-1.164384545	-1.103524899	-0.917955515	-0.854821984	-0.889205529	-1.06113633	-1.126348849	-1.131483807	-1.040244847
Z007E0079	-0.240748423	-0.346528048	-0.393583465	0.042732977	-0.368292657	-0.447713514	-0.280020988	-0.317027204	-0.29209153	-0.240471038
Z007E0080	-0.067238115	0.024096309	-0.00755935	0.058726273	-0.151864098	-0.256604958	0.123320638	0.01860115	-0.175185683	-0.078737379
Z007E0081	-0.402671999	-0.78442707	-0.663228872	-0.806516338	-0.808460525	-0.798364147	-0.609881757	-0.740928057	-0.615775947	-0.707036457
Z007E0082	0.323647053	-0.072517967	0.050861895	0.199466812	-0.117838135	-0.053378005	-0.095991971	0.073892136	0.091872832	0.035349148
Z007E0083	-0.74250054	-0.453202773	-0.326009659	-0.269110808	-0.213530354	-0.381745506	-0.357310135	-0.468348919	-0.287121129	-0.339675082
Z007E0084	-0.357283222	-0.414646647	-0.641234838	-0.738375449	-0.364440788	-0.391893272	-0.646481273	-0.581950538	-0.58724221	-0.481376667
Z007E0085	-0.901094709	-1.161158898	-1.35007733	-1.256314533	-1.121621161	-1.062299261	-1.276937799	-0.989223274	-1.201716538	-1.089167189
Z007E0086	0.31947929	0.323526776	0.426143657	0.436552856	0.488036468	0.621949233	0.631760937	0.354554363	0.585319907	0.458201736
Z007E0087	0.737676778	0.502604833	0.273703602	0.54694741	0.301205712	0.281535261	0.411906368	0.532846137	0.487590621	0.449445452
Z007E0088	0.047677688	-0.195478774	0.187618516	-0.304220619	-0.084878894	-0.019796284	-0.288369306	-0.22923887	-0.219891226	-0.134116072
Z007E0089	-0.289301967	-0.395604145	-0.594738508	-0.449858209	-0.343746952	-0.437751113	-0.433011821	-0.433127022	-0.504148893	-0.427558362
Z007E0090	-0.528914655	-0.997979367	-1.011125942	-0.737461344	-0.92555102	-0.692927449	-0.858791067	-0.941586524	-0.897763129	-0.888335172
Z007E0091	0.05208989	-0.144597835	-0.19339032	-0.39212272	-0.242918762	-0.427102576	-0.170926212	-0.13005455	-0.28823304	-0.224160627
Z007E0092	-0.582460165	-0.751860322	-0.700895396	-0.948942346	-0.923869178	-0.73313322	-0.782946832	-0.66580202	-0.880821396	-0.733003622
Z007E0093	1.169448973	1.277511092	1.407486305	1.591517396	1.191509226	1.45304023	1.324656159	1.406399191	1.392442612	1.361435903
Z007E0094	0.352034383	0.305670152	0.171421482	0.56212497	0.577015605	0.248038774	0.310277114	0.328148912	0.411019587	0.424859326
Z007E0095	-0.187896245	0.0943652	-0.235632309	-0.19669547	0.042254719	0.140270932	0.116418478	0.103477574	-0.089376632	-0.023604396
Z007E0096	-0.278340982	-0.484941071	-0.533468351	-0.577698324	-0.353764816	-0.735933722	-0.598210756	-0.678594553	-0.470475038	-0.565304738
Z007E0097	-0.643304188	-0.787150912	-0.670253637	-0.457354364	-0.466815793	-0.790468995	-0.799875955	-0.56607186	-0.71340838	-0.642322078
Z007E0098	-0.529830854	-0.807663576	-0.709775064	-0.823909177	-0.74682086	-0.654492067	-0.618742275	-0.629885745	-0.823777936	-0.695801258
Z007E0099	-0.008169911	0.091558657	-0.109411109	0.140622028	-0.124018571	-0.027503996	-0.12138443	0.074010158	0.116460569	-0.013461003
Z007E0100	-0.66579619	-0.664800566	-0.572579334	-0.373243276	-0.724577475	-0.690702447	-0.454111289	-0.455283723	-0.610700194	-0.527511861
Z007E0101	-0.080098086	-0.210408112	-0.265539166	-0.244541791	-0.414815912	-0.493122063	-0.215937257	-0.460687261	-0.217000791	-0.325508921
Z007E0102	0.070597316	0.505925948	0.381831576	0.563515582	0.499710354	0.264169463	0.472447636	0.328858008	0.456294834	0.46819051
Z007E0103	-0.561167021	-0.267281031	-0.05413457	-0.075712423	-0.221424287	-0.190773588	-0.094041992	-0.314212912	-0.289701856	-0.220529804
Z007E0104	0.591341029	0.399576426	0.488422819	0.722094302	0.773103715	0.327363778	0.634431998	0.609334531	0.538568754	0.547920087
Z007E0105	-0.651283007	-0.333633826	-0.36953772	-0.242440404	-0.386954773	-0.573966792	-0.439587414	-0.469273159	-0.422992029	-0.396799277
Z007E0106	-0.315325007	-0.419979433	-0.668073384	-0.626367842	-0.253752164	-0.547315187	-0.495553725	-0.375989924	-0.383253417	-0.51905935
Z007E0107	0.036382963	-0.023327151	0.171085637	-0.006346387	0.075414671	0.339333691	0.258043646	0.11381019	0.13506713	0.060816924
Z007E0108	-0.820404716	-0.936059111	-0.986887709	-1.184744707	-1.298449487	-1.026029417	-1.018981757	-0.946697663	-1.135615555	-1.027023975
Z007E0109	0.053260502	0.155649204	0.052254485	0.114085119	0.137951734	0.176050907	-0.111231731	0.089573562	0.114799039	0.033224152
Z007E0110	0.663567608	0.467782055	0.628987144	0.397428052	0.356418305	0.14374221	0.285462639	0.453588125	0.361052689	0.393963087
Z007E0111	-0.431443698	-0.844823034	-0.681825007	-0.569699237	-0.743531448	-0.935559276	-0.533754452	-0.809196683	-0.585215617	-0.723675993
Z007E0112	1.054975419	0.59923885	0.733005676	0.879074684	0.534248267	0.781468327	0.764597113	0.699967312	0.622446836	0.754582575
Z007E0114	0.273659012	0.550088775	0.67216321	0.49191051	0.547850726	0.74294421	0.609534458	0.661711224	0.647144429	0.563911889
Z007E0115	0.754655578	0.959147103	1.012899576	1.164496553	0.93143244	1.242974059	1.102599204	1.048659367	1.038223105	0.994033636
Z007E0116	0.671593902	0.106588804	0.291443023	0.485491336	0.082926816	0.010499941	0.205842094	0.085342006	0.282407468	0.227391477
Z007E0117	0.31768088	-0.139267072	-0.002346852	0.08711333	-0.203792784	-0.249492375	-0.09011134	-0.047383428	0.017749521	-0.050660164
Z007E0118	-0.177632877	0.22482739	0.013035084	0.110388212	-0.034008724	0.307854641	0.108453494	-0.001254392	0.188083009	0.122925472
Z007E0119	-0.028190249	0.268296041	0.006345451	0.087986	0.406696584	0.162381708	0.314818274	0.109495624	0.165209671	0.222304899
Z007E0120	0.212868172	0.449198665	0.341341233	0.302038281	0.499613753	0.407828267	0.326259574	0.23716494	0.404607805	0.351889234
Z007E0121	-1.081403356	-0.572204134	-0.651875911	-0.508473235	-0.694908924	-0.882886803	-0.462494785	-0.567088935	-0.783623564	-0.631164775
Z007E0122	0.372754297	0.377144976	0.493413987	0.383997903	0.404876454	0.361249838	0.690131472	0.528993272	0.509382597	0.462061296
Z007E0123	1.047906815	1.373042877	1.329681991	1.304579785	1.276510217	1.158512513	1.285512826	1.291114959	1.296458566	1.228537903
Z007E0124	-1.932548027	-1.831790966	-1.997380766	-1.731443653	-2.048528829	-1.825822954	-1.90551339	-1.81495854	-1.977278337	-1.89705818
Z007E0125	-0.321834741	-0.402689961	-0.550870632	-0.643663284	-0.347402602	-0.393685274	-0.690429692	-0.381194557	-0.538825126	-0.513227363
Z007E0126	-0.004000124	-0.253740316	0.186436987	-0.038120866	-0.002341324	-0.150827003	0.010852281	-0.050618319	-0.147604547	-0.087011327
Z007E0127	1.239904247	0.800975499	0.906703708	0.993067714	0.811135842	0.990029138	1.039995345	0.805470315	0.967016879	0.926735523
Z007E0128	0.792305303	0.406788422	0.408653846	0.509103429	0.348291843	0.286511076	0.496025898	0.429348343	0.560619389	0.49591615
Z007E0129	-0.663675761	-0.080458642	-0.214209026	-0.040680128	-0.312489315	-0.294466633	-0.329868808	-0.286254774	-0.259187364	-0.164327704
Z007E0130	0.067696949	-0.016080006	0.247184332	-0.064601261	0.234266081	0.046989259	0.019480887	0.120280413	0.128783812	0.030029378
Z007E0131	0.243619098	0.500684501	0.358178563	0.10708185	0.336714565	0.635472171	0.23523902	0.408548566	0.396832494	0.342073352
Z007E0132	-0.093275115	-0.404435392	-0.435964524	-0.540208734	-0.508786401	-0.458818855	-0.313632287	-0.611318159	-0.392841752	-0.512286671
Z007E0133	0.154073463	0.090007485	0.055538184	-0.090850928	-0.082691238	-0.025141795	-0.045353673	-0.027333343	-0.1040653	-0.026526548
Z007E0134	-1.145350717	-0.690443619	-0.862434084	-0.696156897	-0.879354261	-0.675570343	-0.728917629	-0.814252354	-0.850131082	-0.805592302
Z007E0135	0.609614177	0.35811785	0.48575441	0.474233417	0.669896312	0.610107024	0.445294735	0.403312174	0.494259588	0.442834277
Z007E0136	0.532966547	0.377339483	0.296891224	0.301545968	0.197759719	0.43929767	0.424197932	0.188728108	0.159426326	0.324456027
Z007E0137	1.908406821	1.834813728	2.199164975	1.688064833	1.943302414	1.837542636	1.943077517	1.988857928	2.000369135	1.88683484
Z007E0138	0.162985168	0.604639411	0.533091145	0.361905396	0.531763969	0.266953056	0.348253315	0.358438888	0.366237955	0.484725641
Z007E0139	0.040437096	0.338215537	0.346008828	0.535359368	0.587141833	0.272408909	0.498867712	0.391933225	0.369897804	0.443174947
Z007E0140	-0.851421842	-1.189722822	-1.03078262	-1.064491306	-0.836417749	-1.029118193	-1.098279635	-0.943446987	-1.026519972	-1.02888262
Z007E0141	0.709653677	0.404296488	0.237730146	0.547123411	0.516464885	0.738063731	0.38379412	0.612250827	0.370093628	0.486697863
Z007E0142	0.402461227	0.160277754	0.090447867	0.194038364	0.002901161	0.214199165	0.124359591	0.113974103	0.156247815	0.081251318
Z007E0143	0.274076684	0.092898563	0.086016613	0.282953294	0.196938542	0.331253208	0.09840258	0.056078937	0.229852067	0.15421955
Z007E0144	-0.919774706	-0.867229851	-0.959382773	-0.943758636	-1.140664084	-0.675799806	-1.062668276	-1.110367192	-1.144010297	-1.007563796
Z007E0145	0.036356549	0.331897591	0.448385116	0.261878315	0.270458213	0.643213012	0.247583444	0.288561596	0.34375123	0.387259701
Z007E0146	-0.326261596	-0.119904034	-0.01847959	0.130368052	0.092705162	-0.024021622	-0.076760391	0.036973651	-0.028903579	-0.017713371
Z007E0147	-0.460162049	-0.315537921	-0.374519756	-0.474560533	-0.553257168	-0.456888714	-0.47225145	-0.32671698	-0.30364884	-0.426547332
Z007E0148	-0.985879355	-0.828837389	-0.934752802	-0.871495088	-0.722871151	-0.80851291	-0.987716727	-0.993724163	-0.994395419	-0.916541884
Z007E0149	-0.881802162	-0.663629518	-0.66151427	-0.786428406	-0.767579532	-0.672661538	-0.613822003	-0.845225432	-0.856441533	-0.729896895
Z007E0150	-0.50725328	-0.28409409	-0.452799516	-0.338929811	-0.437027224	-0.376765869	-0.310364156	-0.291760119	-0.362524469	-0.371875419
Z007E0151	0.591965247	0.880116488	0.703872567	0.864892901	0.795234454	0.76799364	0.599008455	0.684944155	0.902564055	0.789050117
Z007E0152	-0.579901173	-0.534386674	-0.591601904	-0.502560367	-0.504772061	-0.812625377	-0.451472528	-0.730806244	-0.558406262	-0.59802004
Z007E0153	-0.084495065	-0.126726762	-0.162326333	-0.275451765	-0.459741294	-0.205084282	-0.299956877	-0.313113752	-0.24897859	-0.225302979
Z007E0154	-0.762620475	-0.819614401	-0.44322038	-0.743864191	-0.969102629	-0.957987297	-0.726977756	-0.647627595	-0.794438061	-0.708543205
Z007E0155	-0.624503442	-0.493970191	-0.39474481	-0.215391327	-0.613514104	-0.417362559	-0.432658621	-0.33774492	-0.558404372	-0.411018749
Z007E0156	0.035751832	0.461558955	0.359754755	0.229943634	0.562819199	0.688085119	0.414071196	0.337840915	0.532134532	0.397479651
Z007E0157	-0.508617335	-0.416339074	-0.451955281	-0.338568227	-0.353237486	-0.315050221	-0.370508115	-0.5419617	-0.37121299	-0.419046513
Z007E0158	0.466167603	0.669691477	0.729506335	0.578959853	0.60831203	0.754612255	0.526659518	0.494047303	0.497996246	0.605955886
Z007E0159	1.203403086	1.054396054	1.236271547	1.11307213	0.920939927	1.020980861	1.138853043	1.02677767	1.148493748	1.140453583
Z007E0160	0.900225553	1.425376293	1.15972971	1.149867015	1.254562871	1.399568507	1.14801237	1.205465335	1.329247623	1.301506104
Z007E0161	0.413545407	0.381652378	0.514966564	0.758998475	0.503809755	0.312111523	0.498255033	0.583161615	0.55590073	0.5256546
Z007E0162	1.211132342	0.948588819	0.904116813	1.033881406	1.071766967	1.144756649	0.993881162	1.140805635	1.0912264	1.045858588
Z007E0163	0.611195929	0.985740851	1.000985172	0.848515992	1.092555331	0.749641619	1.066718494	0.890864653	0.925272632	1.001897709
Z007E0164	-1.293794917	-1.050415737	-0.929074811	-0.982199749	-0.926699164	-1.032459133	-0.837207143	-1.071098608	-0.820736129	-0.940114463
Z007E0165	-0.417873779	-0.538328813	-0.609290241	-0.403485253	-0.515877475	-0.682463633	-0.696735134	-0.73939041	-0.578765798	-0.602900752
Z007E0166	-0.256665661	-0.051188473	0.092339128	-0.005015784	-0.006806556	-0.031155241	0.124182018	-0.070356209	-0.094674557	0.042225926
Z007E0167	-0.488392343	-0.332149762	-0.29759489	-0.598980015	-0.388663955	-0.272328737	-0.419857312	-0.382261961	-0.356321272	-0.484810749
Z007E0168	1.444825111	1.723720866	1.614626891	1.489409216	1.389613261	1.498848291	1.849028889	1.535183615	1.563427759	1.616801214
Z007E0169	-0.031485405	0.140959651	0.055974159	0.264415396	0.141117464	-0.092757653	0.039127147	0.184967987	-0.017809509	0.103571017
Z007E0170	1.298662058	1.108813539	1.045873412	1.213630644	1.017451075	0.84135757	1.115803903	1.13793097	0.995436124	1.058211109
Z007E0171	0.15784421	0.50460878	0.593421605	0.513794035	0.271224102	0.204144951	0.299066993	0.446842553	0.251893492	0.355982843
Z007E0172	-0.208406857	-0.212424779	-0.044266075	-0.239713035	-0.186167514	-0.305745115	-0.134669801	-0.02341983	-0.222247119	-0.148454284
Z007E0173	-0.344096363	-0.703859203	-0.625587594	-0.521904787	-0.693479096	-0.62129316	-0.783993586	-0.692481873	-0.665066692	-0.612133969
Z007E0174	0.355769443	0.256744024	-0.066333036	-0.084551454	0.054042449	0.299964267	0.194190168	0.231362747	0.010080089	0.113672954
Z007E0175	0.268363426	0.064590986	-0.150567501	0.010303792	-0.062293115	0.107983922	-0.054040821	0.128704753	-0.097231451	0.023641913
Z007E0176	0.873452306	0.629322592	0.563799307	0.346871927	0.298498146	0.39013751	0.329165805	0.39062605	0.632915844	0.509903822
Z007E0177	-0.451599131	-0.145168321	-0.343575272	-0.103843766	-0.01348507	-0.349549687	-0.230354883	-0.11635004	-0.099152287	-0.240068692
Z007E0178	0.016176313	0.154726632	0.059613159	0.188776847	-0.068304881	0.134243064	-0.124333448	0.071097928	0.120204637	0.004493758
Z007E0179	-0.556205403	-0.724029413	-0.689677825	-0.687782457	-0.713195006	-0.888705823	-0.901478406	-0.72117929	-0.732635174	-0.769252445
Z007E0180	0.061286675	0.094671991	0.290323829	0.277083496	-0.002795775	0.38356364	0.084924078	0.251361868	0.017310339	0.189801548
Z007E0181	0.117229558	0.407350428	0.120927949	0.13555699	0.14154489	0.096465066	0.420665418	0.178227835	0.362767495	0.251218487
Z007E0182	-0.163638112	-0.03222203	-0.02940428	0.268367007	-0.005764222	-0.04149297	0.098559727	-0.018843578	-0.031238685	0.052977705
Z007E0183	0.014216122	-0.16299596	-0.244126402	0.05685624	0.030924132	-0.320705188	-0.100798919	-0.006333329	-0.195402389	-0.123096969
Z007E0184	-0.014461438	0.168273284	0.096764515	-0.096198297	-0.102987635	0.271925225	-0.003546787	0.130407408	0.038951412	0.064243133
Z007E0185	0.40433476	0.617132692	0.690080992	0.449016341	0.446102314	0.716824846	0.700470197	0.479391203	0.563780182	0.483991807
Z007E0186	-0.406366871	-0.358064621	-0.29143603	-0.217534285	-0.319682694	-0.065213302	-0.343043571	-0.173475057	-0.319807957	-0.282055395
Z007E0187	0.178985815	0.407183376	0.436844503	0.403888195	0.413734144	0.097916778	0.390577337	0.352009535	0.391855781	0.285283245
Z007E0188	-1.142330786	-0.826692671	-0.916266075	-0.838658515	-1.040398243	-0.66459695	-0.945389778	-0.892541527	-0.878545799	-0.968867119
Z007E0189	-0.436137088	-0.233310587	-0.148704558	-0.388142841	-0.457286978	-0.304027851	-0.287502977	-0.393101144	-0.290421285	-0.372978202
Z007E0191	0.725916323	0.366643613	0.512274002	0.303198435	0.319745205	0.40230285	0.55078489	0.513266131	0.318743355	0.429544461
Z007E0192	0.63439632	0.912120805	0.839441749	1.182515093	1.029881505	1.226336887	0.908403556	1.106824461	1.129887446	1.012549043
Z007E0193	0.780238641	0.645798081	0.6099812	0.486521706	0.379971926	0.680170892	0.458382368	0.456597163	0.489492102	0.56075208
Z007E0194	-1.299941087	-0.911391706	-1.170325901	-0.938619491	-0.817553289	-0.964647716	-1.011985032	-1.065421633	-1.056919168	-1.019067457
Z007E0195	0.34819083	0.429615992	0.336179607	0.433957556	0.321096912	0.473874645	0.244338739	0.176651537	0.359063494	0.327282265
Z007E0196	-0.61670921	-0.341624567	-0.290315687	-0.39174111	-0.036249365	-0.022439819	-0.090812734	-0.162225315	-0.184529085	-0.279742663
Z007E0197	0.037804804	0.407764336	0.368695381	0.155795619	0.241671828	0.48832269	0.249715422	0.14720817	0.168618883	0.282091924
Z007E0198	-0.532597948	-0.49042241	-0.64097694	-0.800937868	-0.490332045	-0.527235972	-0.485398384	-0.463487015	-0.66987925	-0.584973521
Z007E0199	0.062941274	-0.160959044	-0.053418107	0.080782243	0.134330654	0.103639315	-0.092929814	-0.151330531	0.027781002	-0.029411516
Z007E0200	0.229053219	0.591813275	0.526840404	0.549428596	0.590879343	0.421428674	0.438721782	0.563919436	0.432842071	0.49092144
Z008E0001	-0.763739405	-0.985072987	-1.236000169	-0.95105124	-1.008127193	-0.854914537	-1.118373455	-0.912897869	-1.044402289	-0.954987197
Z008E0002	0.011880456	0.29303238	0.082165812	0.281333175	0.315209419	0.009878049	0.438778592	0.116794271	0.302833682	0.280949766
Z008E0003	-0.184925398	-0.505134513	-0.443021588	-0.496420643	-0.403257367	-0.20990797	-0.5968917	-0.358928811	-0.48159201	-0.491346688
Z008E0004	0.922947012	0.800317636	0.803986153	0.827591627	0.786875223	0.808434939	0.902599135	0.975105154	0.639196326	0.817854534
Z008E0005	-1.443707549	-1.139758778	-1.213159837	-1.10377248	-1.188596968	-1.248810004	-1.239134206	-0.911867572	-1.112366119	-1.109900159
Z008E0006	-0.322633946	-0.420425697	-0.626312037	-0.427440852	-0.338122545	-0.56756482	-0.577324678	-0.249749699	-0.557962043	-0.427039128
Z008E0007	0.328214805	0.358605297	0.350156182	0.348757702	0.4056337	0.287084109	0.438052805	0.461092706	0.454599621	0.349038412
Z008E0008	0.215397135	-0.066827711	-0.265444192	-0.029403794	-0.126008964	-0.233714979	-0.187944614	0.239798178	-0.113155507	-0.048223517
Z008E0009	0.525088042	0.425738854	0.201160094	0.384808248	0.241106078	0.584817223	0.332240635	0.557041206	0.171312022	0.373714748
Z008E0010	-0.400624494	-0.144409186	0.103493791	-0.119199006	-0.122476071	-0.175991202	-0.220469105	0.044286555	-0.026239875	-0.125107716
Z008E0011	-0.256603771	-0.418390528	-0.382777768	-0.387639658	-0.330051855	-0.584334229	-0.208260897	-0.186981637	-0.237913725	-0.402276819
Z008E0012	0.943824887	0.781212054	0.631794869	0.76651409	0.84211531	0.772254934	0.917940052	1.101728822	0.678021045	0.772294718
Z008E0013	-0.014410314	0.336648259	0.262059356	0.301387855	0.244412238	0.341002921	0.404983768	-0.045832486	0.13202403	0.303298667
Z008E0014	-0.537353863	-0.551073277	-0.324679382	-0.570742832	-0.505304891	-0.514816475	-0.397143493	-0.291165427	-0.460518807	-0.578694816
Z008E0015	0.138293514	0.587806819	0.793878516	0.561072579	0.592467983	0.439407677	0.674195616	0.46307281	0.695027817	0.558814885
Z008E0016	-0.782882412	-0.687277699	-0.584240334	-0.712461874	-0.633261917	-0.809664301	-0.860343359	-0.5018229	-0.790022695	-0.700536049
Z008E0017	-0.622915963	-0.519417197	-0.407294498	-0.525065399	-0.57891124	-0.509392145	-0.496975659	-0.696555128	-0.464259409	-0.535258649
Z008E0018	0.062004681	-0.328806428	-0.137560751	-0.359727004	-0.464223479	-0.157765282	-0.252154512	-0.482749474	-0.425954745	-0.365196063
Z008E0019	-1.014992005	-0.498305839	-0.719234858	-0.514742655	-0.421287195	-0.479130769	-0.36481253	-0.257962691	-0.566461515	-0.52218191
Z008E0020	0.849236503	1.131391244	1.131603248	1.141227332	1.146280133	1.29958337	0.934069586	1.179805389	1.100231694	1.127871275
Z008E0021	-0.52016133	-0.629395718	-0.402369299	-0.615182671	-0.514521484	-0.702084224	-0.585086088	-0.60312975	-0.622954467	-0.607840405
Z008E0022	0.09505703	0.133117024	-0.010956997	0.17740429	0.219608824	0.177332455	0.287274595	0.259667897	0.077551975	0.158757632
Z008E0023	-0.703590538	-1.138013262	-1.354246698	-1.10089304	-1.173161859	-1.122860567	-1.13435025	-1.263668343	-0.94434382	-1.1148684
Z008E0024	-1.550613462	-1.1413923	-0.939501813	-1.181924532	-1.146239055	-1.32871262	-1.055253058	-1.144868818	-1.299094202	-1.188884985
Z008E0025	-0.537361093	-0.408601017	-0.229080753	-0.426272925	-0.56880064	-0.279718751	-0.570630212	-0.437725692	-0.417293876	-0.419892938
Z008E0026	0.339413523	0.829214917	0.755012378	0.813852778	0.777359336	0.769261523	0.597762158	0.449117537	0.846194014	0.811231098
Z008E0027	-0.171233934	-0.603662008	-0.636944415	-0.570663379	-0.670171733	-0.449793695	-0.530962303	-0.360689079	-0.777655276	-0.578837108
Z008E0028	-0.219327263	-0.643770438	-0.61212631	-0.580622837	-0.720632627	-0.495541588	-0.449979912	-0.317507609	-0.775004461	-0.583477695
Z008E0029	0.037810997	-0.160921308	-0.034946033	-0.200812747	-0.240963987	-0.198231573	-0.275665682	-0.476871071	-0.164067566	-0.184051548
Z008E0030	0.265144412	0.217798792	0.58011878	0.255040953	0.153846913	0.024884688	0.390866843	0.007303569	0.033209275	0.25645453
Z008E0031	-0.839431033	-0.55396739	-0.621973233	-0.499495816	-0.523007917	-0.820489019	-0.604581065	-0.322281351	-0.464022888	-0.512113902
Z008E0032	0.759724363	0.424188544	0.092770909	0.385627594	0.408403049	0.401252181	0.323185358	0.517254919	0.388860689	0.401508564
Z008E0033	-0.376637947	-0.690226118	-0.604585516	-0.693324635	-0.572088901	-0.947643062	-0.587632254	-0.861885949	-0.569843838	-0.685362257
Z008E0034	-0.952835452	-0.852158522	-0.613285571	-0.818762794	-0.854882829	-1.069486174	-0.70632574	-0.659428822	-0.898276937	-0.835815216
Z008E0035	-1.075553014	-0.781203523	-1.01390559	-0.77367244	-0.697565417	-0.56724588	-0.912340388	-0.68225409	-0.889807647	-0.775882372
Z008E0036	0.985106371	0.792186905	0.7564671	0.836922106	0.760874118	0.844791523	0.726536492	0.519141359	0.943607196	0.813297485
Z008E0037	-1.03608758	-1.314407937	-1.504172168	-1.328055724	-1.319306001	-1.446873086	-1.445681891	-1.137110389	-1.254614141	-1.338795689
Z008E0038	1.000038651	0.637703353	0.751477444	0.650848561	0.785116315	0.675755825	0.516627239	0.920600668	0.776041321	0.645868212
Z008E0039	-0.049054254	-0.186332058	-0.304147829	-0.149448498	-0.0306883	-0.377861183	-0.090180416	-0.403485135	0.041533298	-0.160931422
Z008E0040	-0.076191077	0.118867443	0.281093281	0.091826226	0.060202952	0.11706605	0.194778705	-0.116631597	-0.026022408	0.088298836
Z008E0041	0.284311208	0.104233557	0.012087137	0.113379542	0.040929991	-0.019346084	0.138721824	-0.118431555	-0.058003644	0.111120196
Z008E0042	-0.317361457	-0.765685029	-0.540336667	-0.740782199	-0.846489662	-0.859837808	-0.56980548	-0.977404789	-0.619575664	-0.742886264
Z008E0044	1.415113624	1.02995246	1.151328087	1.049059062	0.969427805	1.291470555	0.908193925	1.154121698	1.060750628	1.052616135
Z008E0045	-1.257628806	-1.343298122	-1.748709022	-1.397863956	-1.321151703	-1.451359979	-1.441964299	-1.366924511	-1.267461092	-1.400144733
Z008E0046	0.941811488	1.063550518	1.201644054	1.102644473	1.049481183	1.071892077	1.27335724	0.980637642	1.268295401	1.091637839
Z008E0047	-0.676718906	-0.456576671	-0.449335945	-0.407844254	-0.486363669	-0.558917984	-0.338283987	-0.730594373	-0.380422798	-0.408458916
Z008E0048	-0.334854011	-0.230817047	-0.355808183	-0.192200114	-0.305666557	-0.417390513	-0.140293922	-0.306955336	-0.119731741	-0.19431575
Z008E0049	0.786116087	0.70856361	0.936252472	0.74247257	0.769631359	0.710155099	0.62646545	0.990390037	0.903487447	0.736562388
Z008E0050	0.055241284	0.013511501	0.217658443	0.001890411	0.055598834	-0.089846907	0.111111331	0.072120049	-0.15089706	0.013398498
Z008E0051	-0.450697313	-0.71393215	-0.50260022	-0.747640243	-0.705298906	-0.645061169	-0.905925505	-0.592014238	-0.975238008	-0.729363782
Z008E0052	0.320176047	0.42376532	0.342013295	0.450336086	0.529731425	0.355857021	0.300532542	0.46478634	0.480849023	0.455640013
Z008E0053	-0.094563115	-0.041539042	-0.013035479	-0.05220973	-0.069763891	0.046597221	0.070576924	-0.191855699	-0.00790289	-0.060631445
Z008E0054	0.816907397	1.360152018	1.411666615	1.359013332	1.355432351	1.255025022	1.343423354	1.030301689	1.213673749	1.35182948
Z008E0055	-0.014716311	0.323954178	0.015698216	0.313844548	0.396361328	0.212489244	0.18579548	0.416955828	0.500785984	0.308143859
Z008E0056	0.329301004	0.146494553	0.040496761	0.121791536	0.135488198	0.068351548	0.144368568	0.094223939	0.275719989	0.122050327
Z008E0057	-0.488709098	-0.20378719	0.019470712	-0.180427498	-0.189340068	-0.103449676	-0.147813693	-0.148188003	-0.374539126	-0.190011599
Z008E0058	0.428554522	0.087903917	-0.041324686	0.069958642	0.098059863	0.068104363	0.127282521	-0.010218318	-0.157439931	0.079832152
Z008E0059	-0.220028887	-0.389573719	-0.425258876	-0.352656477	-0.477922124	-0.363734678	-0.538796238	-0.339498923	-0.333780831	-0.355188798
Z008E0060	-0.443554977	-0.320805993	-0.490902206	-0.286986717	-0.336805223	-0.332220757	-0.261788079	-0.591590476	-0.51562974	-0.279514207
Z008E0061	-1.111282516	-0.941586629	-0.816449824	-0.9967428	-1.037865909	-0.982192875	-1.054808789	-0.899603336	-1.227511498	-0.978856998
Z008E0062	0.246864471	0.371876699	0.509712669	0.400531294	0.477394004	0.339160358	0.57877515	0.225656951	0.275024254	0.411016452
Z008E0063	0.076251038	-0.017506019	0.23069192	-0.047490191	-0.137069501	0.024569477	0.042111673	0.175623426	0.088982221	-0.054529191
Z008E0064	0.540790002	0.423398086	0.383039115	0.459893851	0.49196388	0.587750335	0.251665077	0.133534307	0.232031179	0.468606119
Z008E0065	0.060953936	0.246251544	0.3939245	0.222994212	0.340738931	0.448364285	0.059969581	-0.043190607	0.400221479	0.227114003
Z008E0066	0.092642792	-0.027618928	-0.115321772	-0.070725362	-0.035652476	-0.204889468	0.114487545	0.22472298	-0.173536156	-0.07643821
Z008E0067	0.551576338	0.600504304	0.60698642	0.643035869	0.595710274	0.74814374	0.456988119	0.705403768	0.530831724	0.642598128
Z008E0068	-0.253031766	-0.261852435	-0.015555858	-0.284298816	-0.245523101	-0.500213527	-0.391727108	0.076484228	-0.143994991	-0.291159727
Z008E0069	0.021623932	-0.217995339	-0.418697692	-0.267527927	-0.257423054	-0.435265344	-0.349508787	-0.083860695	-0.465826146	-0.252439443
Z008E0070	-0.834926291	-0.745675353	-1.089720872	-0.800097301	-0.773950226	-0.747194771	-0.809045491	-0.963701473	-0.676947131	-0.800801987
Z008E0071	-0.082460247	0.198064709	0.227826773	0.255402303	0.238973499	0.236366049	0.03032417	0.024246716	0.157011606	0.252000351
Z008E0072	-0.160594923	-0.451148318	-0.288958919	-0.480274136	-0.579456313	-0.584920109	-0.600801867	-0.525416137	-0.390719403	-0.477609142
Z008E0073	0.076910593	-0.409027582	-0.239231699	-0.367947971	-0.294226271	-0.218060699	-0.281595853	-0.135410545	-0.352670427	-0.379546254
Z008E0074	-0.885276596	-0.361797655	-0.288421094	-0.386497697	-0.556629953	-0.23437984	-0.359632796	-0.190031128	-0.344772302	-0.407913939
Z008E0075	-1.152177191	-0.743890779	-0.87383768	-0.776691373	-0.844635872	-0.873183843	-0.962600212	-0.95492621	-0.8209942	-0.774404712
Z008E0076	-0.186364146	0.001906139	-0.24208484	-0.00692781	-0.044448783	0.043163114	0.115599532	0.012931416	0.173376231	-0.025758766
Z008E0077	-0.350264654	-0.40854751	-0.577777157	-0.450248367	-0.399547995	-0.563101831	-0.268904886	-0.715633893	-0.266272453	-0.441326821
Z008E0078	1.203963014	0.980171447	0.544783816	0.940669722	0.997971631	0.994326285	1.023962428	0.677808693	0.888855016	0.954025662
Z008E0079	0.021955692	0.00600302	0.175938252	0.039746006	0.124993546	-0.061799535	0.099457929	0.244260717	0.15571902	0.04175993
Z008E0080	0.767547025	0.84735997	0.773361599	0.804218944	0.851762676	0.958457024	0.609802158	0.773292382	0.95538043	0.80593048
Z008E0081	-1.502237685	-1.27813033	-0.955341386	-1.250834132	-1.33743814	-1.35237513	-1.373739505	-1.177753298	-1.296032553	-1.252348213
Z008E0082	1.439327729	1.3037196	1.549742526	1.326874806	1.459389733	1.241902944	1.439804619	1.057457594	1.545223269	1.328182133
Z008E0083	-0.508070921	-1.00964495	-0.998264636	-0.946276052	-0.934314155	-1.249188341	-0.865020981	-0.715851889	-0.834488878	-0.957203865
Z008E0084	0.456712193	0.205487021	0.343438283	0.227348353	0.256657684	0.245093916	0.274987865	0.106483852	0.42752928	0.231033431
Z008E0085	-0.443550456	-0.426391125	-0.117876879	-0.385120026	-0.321981618	-0.489712667	-0.541024597	-0.253270046	-0.235731516	-0.387578757
Z008E0086	-0.510798134	-0.589533235	-0.735166283	-0.565464072	-0.565557401	-0.748472221	-0.50056062	-0.834260532	-0.691273175	-0.576200811
Z008E0087	-0.19513312	-0.085067076	-0.313245721	-0.118089254	-0.20589267	-0.306164642	-0.284741581	0.139042225	-0.000460966	-0.136656159
Z008E0088	0.33259489	-0.079373314	-0.126113314	-0.014594664	0.079885846	-0.320681613	0.078259717	0.202426594	0.15641766	-0.025125803
Z008E0090	-0.193955803	-0.083501711	0.003944306	-0.086535884	-0.071163039	-0.176305585	-0.00895365	0.02958222	0.015035786	-0.091133975
Z008E0091	-0.005693744	0.164727613	-0.089545203	0.167337995	0.208799931	0.371222109	0.106926055	0.291101174	0.256538708	0.169021159
Z008E0092	-1.057033959	-1.191887753	-0.901099187	-1.22401002	-1.257855242	-1.193289003	-1.145696739	-1.577260384	-1.443186912	-1.210281505
Z008E0093	-0.845944537	-0.799705924	-1.006636773	-0.780574472	-0.764879322	-0.676362939	-0.692837725	-0.679841923	-0.939075665	-0.784468857
Z008E0094	-0.230904817	-0.007852157	-0.04290491	-0.03085887	-0.031508682	0.06727513	-0.191005484	0.203087764	0.055681423	-0.044979038
Z008E0095	-1.369032448	-0.93305391	-0.96649818	-0.898372633	-0.813028462	-0.949760796	-0.765297286	-0.746952854	-0.988056733	-0.907103863
Z008E0096	0.684509693	0.318842121	0.274192482	0.361644361	0.399482946	0.161850292	0.225089259	0.586820545	0.455566535	0.365482972
Z008E0097	-0.476993005	-0.31975009	-0.601036187	-0.3067726	-0.26774065	-0.348656071	-0.238713619	-0.080530215	-0.388201178	-0.309118905
Z008E0098	0.885953544	0.874908968	1.092421768	0.865658614	0.776130707	0.817875771	1.009155541	1.023373728	0.729163246	0.876001
Z008E0099	-0.272690078	-0.37209183	-0.393947225	-0.323436984	-0.361012071	-0.288603616	-0.338278441	-0.703233439	-0.546174264	-0.325683179
Z008E0100	0.092719219	-0.011729119	0.047830994	-0.000763816	-0.034379383	-0.020057768	0.14916143	0.246849636	-0.021685772	-0.00777869
Z008E0101	0.520027214	0.536295829	0.413248176	0.555013425	0.558859136	0.399825905	0.592206589	0.302441156	0.359744237	0.548158767
Z008E0102	0.604424282	0.60119003	0.930059505	0.620217991	0.618525608	0.741874648	0.732106441	0.814127756	0.44833661	0.619906984
Z008E0103	-0.77387915	-0.546264044	-0.549176007	-0.500811968	-0.433522841	-0.531701431	-0.755374739	-0.857321875	-0.385794958	-0.517995419
Z008E0104	1.391928434	1.499181468	1.516104972	1.451050498	1.568893685	1.64261101	1.330312206	1.300356855	1.382953525	1.454945598
Z008E0105	0.439896625	0.297082711	0.347644423	0.236652032	0.241158209	0.195028073	0.174632446	0.263848678	0.10791599	0.247684788
Z008E0106	-0.633826216	-0.842203534	-0.740979997	-0.785134686	-0.875741362	-0.79419665	-0.957915342	-1.15924753	-0.796368085	-0.787408655
Z008E0107	1.109790955	0.693954746	1.134476348	0.719356205	0.750089086	0.776516808	0.833622569	0.771271825	0.754190457	0.721210394
Z008E0108	-0.091131744	-0.376137302	-0.566765742	-0.348506462	-0.222593376	-0.112852064	-0.502840729	-0.509307425	-0.253493505	-0.348770684
Z008E0109	-0.771758728	-0.787134003	-0.855993572	-0.791540609	-0.760174331	-0.737023531	-0.91153398	-1.059529587	-0.922362032	-0.782964007
Z008E0110	-1.912443372	-1.676793021	-1.530653154	-1.632377882	-1.542336923	-1.686172289	-1.490804913	-1.629808437	-1.642508394	-1.628562284
Z008E0111	1.252711844	1.070361418	0.831005124	1.032673907	1.007296463	0.890917036	1.209020333	1.244891013	0.867109621	1.03832215
Z008E0112	1.651576412	1.172634611	1.294216985	1.194972583	1.17999701	1.32986342	1.355794761	1.481787284	1.256355206	1.192662672
Z008E0113	0.535314664	0.231128803	0.433443602	0.265386837	0.290640083	0.4089506	0.150294201	0.356275864	0.393494459	0.267939904
Z008E0114	-0.275168396	-0.641059297	-0.573930339	-0.5844657	-0.691607099	-0.379154533	-0.490359287	-0.805498834	-0.522182327	-0.584942559
Z008E0115	0.612920747	0.487950156	0.614960243	0.46701982	0.4462377	0.260339036	0.397207163	0.712771619	0.617853554	0.466028285
Z008E0116	0.368698732	0.253636666	-0.017752527	0.228482685	0.166427407	0.141881993	0.335583751	0.068525051	0.311791256	0.232579293
Z008E0117	1.223354863	0.804589331	0.853578221	0.801844626	0.835469316	0.708471943	0.697603008	0.636515144	0.825557586	0.816272424
Z008E0118	-0.68784493	-0.140517458	0.035611303	-0.196261988	-0.186908808	-0.255021073	-0.050164315	0.042174475	-0.29348127	-0.202555134
Z008E0119	-0.305193043	-0.669604002	-0.446956163	-0.628647921	-0.786181932	-0.557277937	-0.465900331	-0.438819745	-0.501029638	-0.647583768
Z008E0120	1.18215451	0.812070181	0.997752298	0.767110419	0.664141371	0.751549121	0.628045027	0.981737509	0.610419136	0.765926572
Z008E0121	-0.257410152	0.005417835	0.129076979	0.037374843	-0.08629391	-0.076889061	0.124156635	0.128382091	-0.147435491	0.0333911
Z008E0122	-0.574550537	-0.896039034	-0.880983848	-0.846308672	-0.753106038	-0.849760904	-0.731583492	-0.649859883	-0.885051573	-0.862797777
Z008E0123	0.140419907	-0.195052416	0.102014156	-0.148387012	-0.049053371	-0.010594545	0.023911505	0.014878922	0.055503344	-0.142080671
Z008E0124	0.003772751	-0.061607184	-0.232624328	-0.045201082	-0.117740634	-0.093023262	0.039342583	-0.193400742	-0.212967344	-0.050467816
Z008E0125	-0.083489868	0.493950198	0.293178581	0.487489306	0.526287001	0.451650914	0.391453187	0.629936942	0.609151193	0.468707158
Z008E0126	0.854486086	0.692969791	0.397534032	0.655104418	0.600625731	0.697218626	0.730034513	0.554197574	0.486922127	0.653139849
Z008E0127	0.272147077	0.660470503	0.708225634	0.691271678	0.637476806	0.483732764	0.730635826	0.725000168	0.479741303	0.69720784
Z008E0128	0.795667766	0.748493126	0.998359832	0.791329095	0.904394613	0.860911431	0.648846721	0.494914902	0.943207363	0.792915716
Z008E0129	-0.055508062	-0.269321125	-0.438847433	-0.298791238	-0.329365757	-0.323432862	-0.342154447	-0.105403847	-0.165351273	-0.287412973
Z008E0130	0.765159571	1.020616263	1.107923767	0.998648332	0.885098955	0.93506983	0.910836179	1.240107481	1.005740489	0.997279564
Z008E0131	-1.18879749	-0.817631417	-0.667263477	-0.842604552	-0.84178547	-0.651042924	-0.796754146	-1.174019642	-0.775632901	-0.836636193
Z008E0132	0.828688409	0.689693136	0.372705798	0.668318907	0.760490562	0.873223705	0.537042131	0.348093884	0.555296858	0.6738478
Z008E0133	0.183470557	0.334566345	0.467041228	0.332189861	0.426775681	0.336544794	0.46606828	0.155239023	0.415288845	0.333430232
Z008E0134	0.235401346	-0.185718328	-0.364007216	-0.207806778	-0.315334951	-0.063683328	-0.362835037	-0.101816369	-0.122858713	-0.207550148
Z008E0135	-0.037866109	0.012498631	0.402208993	0.071467711	-0.081367524	-0.004421139	0.19929682	0.238155802	-0.174293697	0.062223729
Z008E0136	-1.341578187	-0.781037901	-0.71852828	-0.830714567	-0.793092169	-0.66806818	-0.877866303	-0.996845038	-0.991494398	-0.827468305
Z008E0137	0.476811271	0.032502647	0.319850193	0.078886401	0.131923925	0.311570696	0.012825504	-0.092044771	0.261463053	0.068413823
Z008E0139	-1.62925042	-1.593386112	-1.407823698	-1.601064228	-1.512822378	-1.613205912	-1.584406538	-1.401942263	-1.602547039	-1.619572641
Z008E0140	0.006118932	0.185684083	0.326763426	0.140230799	0.200050148	0.316091176	0.251195264	-0.241166754	-0.015151657	0.155713417
Z008E0141	-0.94561048	-0.670382296	-0.357725392	-0.638697875	-0.665794872	-0.631415893	-0.848132899	-0.58003236	-0.731450219	-0.642789359
Z008E0142	0.234131839	0.446891233	0.169706565	0.429370084	0.513823904	0.455991486	0.306241162	0.50877644	0.271683618	0.449386306
Z008E0144	1.552075866	1.27104501	1.430505267	1.261244847	1.297165667	1.278815728	1.324317713	1.484948213	1.217610927	1.249522915
Z008E0145	-0.590091259	-0.218600675	0.067534891	-0.199016824	-0.204435493	-0.078900947	-0.149675414	-0.112559221	-0.277092253	-0.204729544
Z008E0146	-0.212999287	-0.498677744	-0.524676558	-0.484900157	-0.349342811	-0.274519226	-0.630261434	-0.759245745	-0.382236633	-0.475367634
Z008E0147	-1.135421638	-0.676123055	-0.711913025	-0.660379662	-0.762995187	-0.797540551	-0.764756156	-0.544208026	-0.792198346	-0.675106445
Z008E0148	1.705160656	1.711145271	1.463857862	1.672492797	1.751147891	1.876075052	1.732621412	1.830457953	1.605034128	1.662493482
Z008E0149	1.093785777	1.467122366	1.007814824	1.447091583	1.506229886	1.559869984	1.296680849	1.250860612	1.30643959	1.439178102
Z008E0150	-0.568721907	-0.35516433	-0.373665695	-0.323746744	-0.343160261	-0.546366715	-0.251004266	-0.519641008	-0.563608323	-0.317777832
Z008E0151	0.513945747	0.696409359	0.804045889	0.66897827	0.666389128	0.625715392	0.534382468	0.549736302	0.61842049	0.670341752
Z008E0152	-0.119624777	-0.178989502	0.045500966	-0.153115701	-0.131469791	-0.113922895	-0.051411602	-0.388873579	-0.041103557	-0.140665703
Z008E0153	1.595300812	1.745109853	1.79412171	1.732675457	1.71477843	1.691249957	1.554720241	1.916243892	1.700419148	1.723393206
Z008E0154	-0.027782599	0.169455755	0.039585982	0.201389068	0.265461033	0.257087672	0.042718026	-0.053623374	0.22464443	0.195856129
Z008E0155	0.339796152	0.128691473	-0.149840946	0.103784153	0.025694841	-0.09699792	0.241696587	-0.042413406	0.198536671	0.098168432
Z008E0156	0.420610267	0.348671399	0.41054652	0.406045625	0.448364405	0.404091073	0.469981075	0.520832095	0.458702653	0.398814542
Z008E0157	-0.560943974	-0.931014013	-0.598236822	-0.906544757	-0.994654693	-0.783609401	-1.103312129	-1.278022194	-1.152957214	-0.8993605
Z008E0158	-0.205954222	-0.1814036	0.038811411	-0.220020731	-0.228817034	-0.408175836	-0.118278299	-0.049400878	-0.363682783	-0.20507085
Z008E0159	0.446767372	0.272743728	0.046986178	0.271777498	0.362492537	0.458296957	0.083792851	0.36474067	0.151777063	0.277502772
Z008E0160	-0.193329139	0.192612901	0.534801848	0.184530136	0.252585359	-0.16823131	0.257130344	0.32261899	0.104758339	0.183802546
Z008E0161	-0.519224793	-0.660436003	-0.830004379	-0.692145468	-0.817536282	-0.45904554	-0.55017073	-0.543659423	-0.565222475	-0.690725255
Z008E0162	-0.985238909	-0.728965347	-0.709332404	-0.728378124	-0.653468321	-0.948633913	-0.850571193	-0.718633163	-0.561682728	-0.726920233
Z008E0163	-0.625661152	-0.921987975	-1.153844217	-0.942304095	-0.974595195	-0.773232256	-0.867394493	-1.056853013	-0.879062339	-0.953525923
Z008E0164	-0.218073346	-0.588275864	-0.846791916	-0.625026681	-0.594904974	-0.433886354	-0.505496093	-0.525826089	-0.784393435	-0.610996631
Z008E0165	-0.118001902	0.003036482	0.236351365	-0.031762346	-0.12290953	-0.173494997	-0.125273488	-0.069358144	-0.024102238	-0.035438563
Z008E0166	-0.405773713	-0.859930531	-0.782230495	-0.858120432	-0.900706663	-0.835269081	-1.007734297	-0.753383854	-1.098080399	-0.838269875
Z008E0167	-0.342242085	-0.34933924	-0.574889387	-0.37988166	-0.405598957	-0.581604068	-0.575858412	-0.195310257	-0.26058124	-0.390600825
Z008E0168	-0.033481221	0.240318143	0.449603356	0.240043752	0.314906929	0.2971563	0.283823913	-0.026655665	0.334990559	0.226727379
Z008E0169	-1.745963676	-1.150591893	-0.964605065	-1.166012582	-1.046571792	-1.001686981	-1.376749208	-1.418013726	-1.02488039	-1.163899565
Z008E0170	0.439252301	0.300605487	0.649578376	0.340677933	0.259685356	0.204644545	0.160187054	0.421959559	0.428797559	0.336735744
Z008E0171	-0.773897778	-0.974711712	-0.847573226	-0.95951076	-0.853277672	-1.11524924	-0.844151249	-1.289038838	-1.041865951	-0.943558499
Z008E0172	0.242334228	0.120456164	0.09002688	0.088451894	0.044115626	0.133368413	0.255771984	0.007047327	0.166734267	0.099219968
Z008E0173	1.526751745	1.527668469	1.5720108	1.476085558	1.58197185	1.525866971	1.352499056	1.636515891	1.5527116	1.482076576
Z008E0174	-0.404983813	-0.375648605	-0.482853424	-0.398456894	-0.329946376	-0.314960878	-0.320507963	-0.213763886	-0.473257854	-0.389575445
Z008E0175	0.62223319	0.767828547	0.954424462	0.80048805	0.862654757	0.658436734	0.70336576	1.014928341	0.632168938	0.807477198
Z008E0176	1.054667363	0.659122899	0.653547547	0.662317597	0.570219522	0.60921975	0.502807582	0.251174364	0.527483727	0.678582806
Z008E0177	-0.872157872	-0.866312347	-0.588117683	-0.855146709	-0.92702562	-0.752050557	-1.08680881	-1.217950077	-1.079563692	-0.862733546
Z008E0178	0.514680755	0.32780583	0.242239486	0.367776423	0.381912305	0.159433995	0.453032693	0.4658396	0.522202258	0.354899811
Z008E0179	0.841587649	0.71194606	0.810754632	0.661251771	0.58278797	0.733918659	0.608574965	0.476952368	0.687327133	0.677390298
Z008E0180	0.689809706	0.369105809	0.204463685	0.342855465	0.238654681	0.120783213	0.413045192	0.201926911	0.16678011	0.337887771
Z008E0181	-0.378381748	-0.12805259	-0.000882536	-0.140748293	-0.008038351	-0.240742649	-0.268360416	-0.277434071	0.042948781	-0.137481628
Z008E0182	1.160488088	0.921955253	1.387467181	0.964666009	0.838243553	0.942385723	0.811297941	1.018755058	0.889285748	0.96573624
Z008E0183	-0.337735547	0.004709823	0.034052561	0.049349984	-0.077107146	0.173125029	0.080228092	-0.190997499	0.015228312	0.0308424
Z008E0184	0.648912511	0.725855937	0.74630947	0.737990616	0.781558327	0.831381304	0.792850676	0.564672192	0.779844486	0.735517793
Z008E0185	0.72915066	0.653958234	0.52424147	0.688291022	0.709449502	0.546887372	0.756581853	0.48169602	0.8008185	0.683852795
Z008E0186	-0.284419005	-0.200234093	-0.014159048	-0.205771915	-0.303749122	-0.236485473	-0.118995857	-0.299291404	-0.141638454	-0.224289558
Z008E0187	-0.300016879	0.118052429	0.347975279	0.140330961	0.100587341	0.138178567	0.004203198	-0.086390904	0.276914184	0.137042494
Z008E0188	0.044669339	-0.151533132	-0.335533657	-0.185078652	-0.179264398	-0.084983352	-0.211605252	-0.313611397	-0.159223814	-0.192724723
Z008E0189	-1.175270121	-1.220462056	-1.091299158	-1.200524912	-1.119340705	-1.099980415	-1.358576487	-1.231274037	-1.245810071	-1.19004376
Z008E0190	-0.227567237	-0.057252922	-0.384458068	-0.086962045	-0.085299844	-0.219556967	-0.231548453	-0.324996729	0.062875715	-0.102096246
Z008E0191	0.059410325	-0.21692888	-0.068652614	-0.228394489	-0.189615265	-0.205177098	-0.164201912	0.012593253	-0.260159414	-0.242777085
Z008E0192	-1.445723566	-1.278040225	-1.090483777	-1.23994202	-1.292555544	-1.269130925	-1.143803594	-1.432044294	-1.078660441	-1.25139704
Z008E0193	-0.120852347	-0.201446732	-0.30729138	-0.221610728	-0.204728248	-0.310947066	-0.103440894	-0.339715333	-0.232366145	-0.20844483
Z008E0194	0.137208495	0.163435548	-0.1701679	0.188308487	0.136256371	0.23130458	-0.008914398	-0.104210999	0.082709076	0.186444159
Z008E0195	-1.057480593	-1.084744001	-1.321934433	-1.105354524	-1.131386009	-0.932243127	-1.007390046	-1.313181483	-1.013673101	-1.103716286
Z008E0196	0.51339135	0.518479253	0.498888951	0.509149144	0.375553472	0.411308141	0.415697791	0.754231071	0.481801369	0.505695164
Z008E0197	-0.404784682	-0.443436775	-0.551911387	-0.394563425	-0.51863222	-0.425047379	-0.596010327	-0.269104946	-0.541114812	-0.423081357
Z008E0198	1.785013342	1.585552017	1.357951217	1.553056247	1.593420827	1.792150044	1.644704486	1.365623865	1.352578355	1.568944855
Z008E0199	0.151615961	-0.115355488	-0.145583489	-0.119009909	-0.179291724	-0.010729497	-0.246271195	0.132286594	-0.010910521	-0.124919592
Z008E0200	2.34565469	2.126015358	2.362025912	2.145868946	2.138866103	2.057501149	2.35688246	1.987493212	2.228293528	2.150267065
Z009E0001	-0.035590616	-0.102360544	-0.210716675	-0.174169129	0.022710763	0.297764021	-0.105496036	-0.239923193	-0.153379677	-0.116507872
Z009E0002	-0.767716325	-0.573622458	-0.667640032	-0.54149012	-0.501447854	-0.797643657	-0.589164661	-0.716591586	-0.823169143	-0.595090458
Z009E0003	-0.477315197	-0.404589932	-0.313214969	-0.405345058	-0.493165652	-0.058504085	-0.374068626	-0.514747516	-0.545521714	-0.379317482
Z009E0004	0.585688329	0.311254725	0.258537432	0.317578909	0.316902905	0.123914411	0.359437192	0.579379822	0.533671832	0.33495081
Z009E0005	-0.292815257	-0.262993606	-0.225515789	-0.232748532	-0.157780459	0.114702743	-0.292546846	-0.299590334	-0.503174252	-0.290218584
Z009E0007	0.351535943	0.094833633	0.073569714	0.139943939	0.196810471	0.409352246	0.116767148	-0.13646645	0.229085272	0.096870205
Z009E0008	-0.666202567	-0.33348847	-0.254323769	-0.339192409	-0.204351455	-0.572429966	-0.308547452	-0.338709664	-0.354102565	-0.314827027
Z009E0009	1.342003556	0.910884824	0.980251203	0.906243718	0.822384709	0.711744862	0.894243707	0.798994726	0.655816371	0.906481924
Z009E0010	-0.028732171	-0.323509192	-0.428970441	-0.393277114	-0.223491143	0.029355065	-0.351152336	-0.515691952	-0.114751992	-0.338572704
Z009E0012	0.896941634	0.524824206	0.856240758	0.614209059	0.675867059	0.308940437	0.544012178	0.660812551	0.461254855	0.551149208
Z009E0013	-0.349619242	-0.575527654	-0.520912889	-0.619415609	-0.63849022	-0.756380143	-0.594789112	-0.647721703	-0.722010857	-0.576619055
Z009E0014	0.273373978	0.383710834	0.526296722	0.356756	0.488283904	0.17310466	0.407281219	0.379199575	0.665830813	0.400247593
Z009E0015	-0.344539058	-0.496304718	-0.388752902	-0.509766624	-0.602341482	-0.151152518	-0.471193163	-0.329082743	-0.348433988	-0.478589014
Z009E0016	-0.726504788	-1.289026387	-1.363931156	-1.35598502	-1.286491985	-1.521376694	-1.277381853	-1.308378793	-1.186551035	-1.296312215
Z009E0017	0.247547225	0.397039872	0.321411831	0.406348563	0.436921332	0.58490912	0.380135347	0.255665387	0.473084258	0.371560136
Z009E0018	0.56467208	0.230858635	0.279883278	0.313606178	0.270200554	-0.102108556	0.247620567	0.140789336	0.451284803	0.254936491
Z009E0019	0.283450688	0.223246459	0.13206157	0.220141938	0.174121207	-0.105539681	0.201457094	0.485475759	0.363341233	0.200800607
Z009E0020	-0.275826389	-0.359200504	-0.28050154	-0.421027658	-0.400118364	-0.65893812	-0.354491782	-0.50665265	-0.207724074	-0.374420787
Z009E0021	-0.514032821	-0.168744963	-0.064606593	-0.099795264	-0.324117688	-0.427718831	-0.153769285	0.04726154	-0.274357813	-0.158176138
Z009E0022	-0.348982111	-0.494859615	-0.623560527	-0.475005002	-0.633905178	-0.234118256	-0.525324574	-0.566180107	-0.689988176	-0.511503972
Z009E0023	0.161857317	0.311785745	0.365963523	0.236216705	0.242039585	0.642216922	0.295700653	0.28355635	0.40195055	0.291713491
Z009E0024	-0.061551399	-0.033065713	-0.005609881	-0.005715388	0.199654198	-0.283480116	-0.031989593	-0.084192463	0.198454783	-0.022266253
Z009E0025	-0.643605248	-0.322030058	-0.552614001	-0.238512246	-0.475207846	-0.588308523	-0.302643943	-0.037493735	-0.085195437	-0.291241184
Z009E0026	-0.165828612	0.008727218	-0.002340296	-0.111249105	-0.032052683	0.461560041	-0.047690811	-0.036692078	0.039531581	-0.026183152
Z009E0027	1.342109394	1.312189078	1.413787083	1.296185919	1.357467991	1.712441622	1.344381789	1.539052471	1.582304102	1.330947431
Z009E0028	-0.257951	-0.153517934	-0.260450318	-0.173678359	-0.184199044	0.111768879	-0.201569045	0.09463657	-0.113249119	-0.175861543
Z009E0029	-0.196716759	0.226517831	0.322844932	0.176834538	0.211623724	0.191621431	0.227868347	0.042538581	0.403672865	0.222210048
Z009E0030	-0.073559578	-0.152731189	-0.085970215	-0.191336391	-0.165379634	-0.304260384	-0.152694053	-0.295130223	-0.262758962	-0.144218077
Z009E0031	0.381172569	0.797126972	0.885689451	0.847061895	0.772476377	1.178552422	0.813475532	0.646274792	0.533957901	0.797841725
Z009E0032	0.383371962	0.415922396	0.37046525	0.396681442	0.569319335	0.588067719	0.437172841	0.270238333	0.660944351	0.443667385
Z009E0033	0.116886116	-0.340897692	-0.435242177	-0.296404376	-0.233218966	-0.682921122	-0.333657694	-0.528181052	-0.217415932	-0.355316234
Z009E0034	0.86089716	1.185068964	0.880724415	1.086543338	1.38347145	1.533375461	1.168904821	1.1526051	1.028180894	1.186613065
Z009E0035	0.569299585	0.826115543	0.874681297	0.7872059	0.959352207	1.169565293	0.807971343	1.222291969	0.694873285	0.829907179
Z009E0036	-0.380118435	-0.563377772	-0.497228237	-0.581452897	-0.630964966	-0.137920482	-0.536336149	-0.373578169	-0.445815647	-0.555010167
Z009E0037	-0.538181028	-0.846094786	-0.747708779	-0.829465155	-0.717562304	-0.475753084	-0.866497714	-0.895439526	-0.672907952	-0.860567552
Z009E0038	0.565513231	0.514187782	0.484868636	0.572167075	0.782616388	0.76245902	0.554241514	0.745679267	0.796859572	0.544725281
Z009E0039	-1.264446035	-0.797982094	-0.486273193	-0.81682361	-0.814950949	-0.468436168	-0.763909284	-0.994121951	-0.574176102	-0.782524397
Z009E0040	0.766178601	1.033539931	1.198878312	1.124463297	0.990999962	0.824431727	1.103286559	0.825059514	1.046378221	1.07556007
Z009E0041	-0.130267668	0.182398956	0.102507109	0.18784361	0.240368963	-0.091371556	0.169754312	0.028946135	0.295455719	0.162017252
Z009E0042	0.987411189	0.755689683	0.638877675	0.749481252	0.693243616	0.559041674	0.754036184	0.651484846	0.555252772	0.754371598
Z009E0043	-0.256379211	-0.200423838	-0.303546093	-0.230735422	-0.109570535	-0.579896923	-0.220223972	0.097022273	-0.321751457	-0.208486972
Z009E0044	-0.315229076	-0.452142966	-0.623685222	-0.464400502	-0.603336349	-0.848779137	-0.514847303	-0.206107455	-0.486919349	-0.498783674
Z009E0045	0.93061429	0.977820881	0.891942919	0.899099949	0.999085646	0.704025264	0.966916182	0.863192239	1.069421484	0.972233756
Z009E0047	0.925205606	0.623370368	0.694480479	0.637827507	0.548972227	0.57167824	0.610185007	0.886513458	0.751768455	0.622532916
Z009E0048	0.951174496	0.532133129	0.435806801	0.510174226	0.400850379	1.023379596	0.531295733	0.372670448	0.289768047	0.549997034
Z009E0049	0.377223065	0.217007926	0.432621241	0.219628545	-0.023070324	0.265684787	0.204410833	0.207577889	0.049503987	0.210170089
Z009E0050	-0.008068156	0.082139531	0.166769069	0.106510801	0.217863034	0.428875803	0.087235257	-0.08360889	-0.084428077	0.065842461
Z009E0051	-0.03211411	-0.025743007	-0.104777564	-0.058427036	0.104749523	-0.268818399	-0.0380928	-0.078041116	0.151352194	-0.020244188
Z009E0052	0.023920568	-0.169703064	-0.231388981	-0.111456308	-0.209875349	0.213244455	-0.165940551	-0.415561591	-0.325583357	-0.154833215
Z009E0053	1.647269777	1.305943947	1.215078393	1.300468138	1.361375895	1.317181013	1.342804233	1.448585246	1.17729323	1.314273141
Z009E0054	-1.483655978	-1.804944085	-1.491497942	-1.794147941	-1.855325758	-2.094110448	-1.76850007	-1.568695663	-1.605129157	-1.781176896
Z009E0055	1.048350821	0.851586698	0.810082815	0.797932425	0.832586255	1.076753294	0.872184051	0.746136556	1.009895143	0.864066904
Z009E0056	-0.372895203	-0.172489223	-0.094028384	-0.115055368	-0.199736816	0.13093662	-0.179141275	0.121735035	-0.009404193	-0.162569305
Z009E0057	-0.021348774	-0.030762523	0.045950538	-0.026348732	0.070821349	-0.335704989	-0.068762597	-0.120994222	0.093743651	-0.054460081
Z009E0058	1.068971968	1.273285868	1.291600933	1.293364068	1.102950843	1.219864521	1.243455122	1.132633982	1.046394008	1.251904363
Z009E0059	-0.356803501	-0.150922537	-0.232087981	-0.095656754	-0.098934486	0.353498414	-0.137345228	0.008686581	-0.168821429	-0.151533109
Z009E0060	0.159960353	0.040272098	0.096924396	0.031966076	0.088512603	-0.092277605	0.009339928	-0.03201747	-0.176691711	0.01813227
Z009E0061	-0.752792845	-0.505362129	-0.371254278	-0.422871778	-0.730392097	-0.193360668	-0.47485279	-0.711242709	-0.614272686	-0.491530574
Z009E0062	1.148752887	0.955612431	1.143865194	1.033708822	1.130016168	1.338413653	0.994615863	1.152703863	1.14801761	0.983652751
Z009E0063	-0.221471902	0.103772302	0.143297586	0.072326184	0.271474779	0.471449635	0.15074008	-0.002112705	0.336393781	0.125211615
Z009E0064	-1.051187968	-0.511006387	-0.590465858	-0.451816439	-0.743699281	-0.787841534	-0.492352135	-0.737762036	-0.608709215	-0.509710012
Z009E0065	-0.578775813	-0.564487906	-0.610551681	-0.500653695	-0.516066326	-0.166826794	-0.529653657	-0.402292387	-0.667797669	-0.544557277
Z009E0066	0.339586967	-0.00775881	0.143742284	0.041806303	0.094807607	-0.152663095	0.0128829	-0.09362338	0.080689297	0.003583991
Z009E0067	-0.150281645	-0.092158838	-0.022500136	-0.182624634	-0.086289643	-0.28984888	-0.12526351	-0.259331439	-0.237061365	-0.11487129
Z009E0068	0.190404574	0.227120866	0.19416252	0.295965286	0.321709571	0.557304868	0.247853715	0.066819542	0.129899681	0.231467557
Z009E0069	0.238840551	0.098218448	-0.045652501	-0.001787801	-0.029773708	0.318852295	0.061992356	0.050983925	0.201609058	0.076379449
Z009E0070	-0.560439441	-0.665584012	-0.497145797	-0.615025713	-0.637732848	-1.092985599	-0.660632096	-0.751062836	-0.457868472	-0.641237785
Z009E0071	-0.807831808	-0.806575289	-0.820936395	-0.874519029	-0.941192861	-0.377685047	-0.838724095	-0.939151046	-1.035774714	-0.83104509
Z009E0072	0.378403175	0.299739775	0.261142486	0.284666425	0.386257321	0.683714344	0.33586458	0.3138505	0.181728846	0.331712122
Z009E0073	-1.136979416	-1.342977542	-1.040030801	-1.300477842	-1.458831751	-0.940737378	-1.335689551	-1.260824753	-1.210555855	-1.341799904
Z009E0074	-0.167437016	0.284566261	0.334066064	0.274943795	-0.00438147	0.665532148	0.325068827	0.058023498	0.125174207	0.296608268
Z009E0075	0.023640244	-0.21726486	-0.123131827	-0.18293318	-0.156382797	0.193022093	-0.230593435	-0.339085546	-0.416360136	-0.218474419
Z009E0076	-0.258839928	0.013676008	-0.122098775	0.069057089	-0.220018497	-0.145301904	0.004046972	-0.045731769	7.46251E-05	-0.006016101
Z009E0077	0.677846931	0.292637156	0.026001569	0.349316276	0.359916804	0.674610465	0.295146462	0.500272732	0.106266836	0.286022416
Z009E0078	-1.226401753	-0.968135496	-1.086010444	-0.94678682	-0.99982415	-0.601503595	-0.987856801	-1.061451921	-0.970213803	-0.998522783
Z009E0079	-0.384588782	-0.443355816	-0.198238435	-0.38487113	-0.50736809	-0.022624877	-0.427059934	-0.320536344	-0.333929975	-0.42368857
Z009E0080	-1.051971433	-1.092382222	-0.968391462	-1.064295929	-1.100844109	-1.436073215	-1.097625575	-1.185894331	-0.972847327	-1.085528523
Z009E0082	-0.523132082	-1.005986112	-1.050304732	-1.029862318	-0.908123529	-1.198692636	-0.990072464	-0.755040202	-0.796332324	-0.991462104
Z009E0083	1.93881055	1.948590987	2.218076518	1.926735056	1.894352473	1.681491781	1.953193429	1.823255919	1.828815976	1.941989737
Z009E0084	-0.271840604	-0.364112755	-0.594128282	-0.337349279	-0.291110668	-0.54062252	-0.350134513	-0.475059596	-0.164056724	-0.344123262
Z009E0085	-0.590832328	-0.333676933	-0.245883709	-0.306579848	-0.269641264	-0.480246779	-0.320593881	-0.451826236	-0.369411283	-0.316686961
Z009E0086	-0.31975227	0.218621855	0.420324964	0.180111098	0.248819717	0.564953793	0.199403642	0.394704676	0.16590893	0.220805192
Z009E0087	-0.046726871	0.196620667	-0.082407516	0.14461763	0.13623967	-0.148369125	0.202626602	0.078678098	0.345493135	0.18616016
Z009E0088	0.272731141	-0.062073625	-0.125481631	-0.033576753	-0.170202635	-0.413828018	-0.056299002	-0.249889565	-0.314517652	-0.068924594
Z009E0089	0.128100647	0.110686714	-0.00333287	0.161666675	0.039401264	-0.04856909	0.09428457	0.38846864	-0.094229114	0.108835489
Z009E0090	0.164701821	0.633878449	0.718440568	0.678229952	0.44822685	0.852406705	0.618408628	0.482633493	0.702473908	0.614283098
Z009E0091	-0.061746189	0.210319336	0.333875265	0.28567554	0.105656304	0.590991685	0.228359703	0.391403299	0.47381213	0.234746955
Z009E0092	-1.039621714	-0.943865736	-1.010108877	-0.909649459	-1.038025795	-0.529576157	-0.941468912	-1.084010612	-0.956149126	-0.935446198
Z009E0093	-0.902163471	-0.395465272	-0.146536323	-0.424484688	-0.376342231	-0.601285231	-0.390225836	-0.522279916	-0.17848691	-0.388572957
Z009E0094	0.454251112	0.688794633	0.612720332	0.746067983	0.735807512	0.587334214	0.682861712	0.59794457	0.637420081	0.688792358
Z009E0095	-0.124577634	-0.275389183	-0.360597197	-0.235726655	-0.321986258	0.130313788	-0.27779453	-0.0263532	-0.433264501	-0.26513539
Z009E0096	-0.932712069	-0.353857992	-0.421054133	-0.334164947	-0.376225334	-0.717166671	-0.366489144	-0.437420281	-0.197068383	-0.349565806
Z009E0097	0.884087787	0.599416355	0.85790932	0.607418931	0.770109541	0.289959456	0.605140954	0.422269776	0.757678035	0.589116246
Z009E0098	-0.352458623	-0.205353709	-0.057788652	-0.162682399	-0.206141939	-0.443079943	-0.191129607	-0.500874868	-0.326724238	-0.198708426
Z009E0099	-0.597128061	-0.488162638	-0.388213687	-0.540198023	-0.586814307	-0.873281497	-0.477643333	-0.587631793	-0.323954779	-0.490526148
Z009E0100	-0.279259413	-0.521377907	-0.695414524	-0.629585532	-0.541175286	-0.25203507	-0.570452565	-0.550308067	-0.832591469	-0.550303485
Z009E0101	-0.599114385	-0.703444852	-0.651317059	-0.717854776	-0.919693287	-0.426407946	-0.701450138	-0.847737263	-0.949194631	-0.712045157
Z009E0102	0.038983061	-0.344926151	-0.251321618	-0.329377568	-0.266612233	0.008155112	-0.352229287	-0.196634445	-0.243476396	-0.364303746
Z009E0103	1.347556313	1.070319192	0.962906735	1.041797117	1.058040441	1.099953153	1.072353248	1.269702067	0.926042984	1.090763443
Z009E0104	0.045511451	0.237621175	0.292011369	0.219322748	0.342547356	0.004982925	0.220837302	0.204077027	0.465649378	0.22833041
Z009E0105	-1.211283149	-1.132048338	-1.200525943	-1.058383615	-1.342581212	-1.260551237	-1.097254321	-0.997541143	-1.278849857	-1.113745716
Z009E0106	-0.33553517	-0.563362253	-0.703529506	-0.541552849	-0.474847976	-0.921779267	-0.569214736	-0.694591291	-0.742230702	-0.554431039
Z009E0107	-0.323435043	-0.359796207	-0.237385057	-0.340418963	-0.509038945	-0.657459024	-0.31507304	-0.525910434	-0.42210222	-0.337009551
Z009E0108	0.656312744	0.486957689	0.78530683	0.464533514	0.52457585	0.749665362	0.493441428	0.386384899	0.745128809	0.512738945
Z009E0109	0.810281804	0.702162589	0.85244259	0.753371592	0.705123487	0.564774232	0.693913798	0.698205487	0.864363902	0.71921339
Z009E0110	-0.497689733	-0.251599485	-0.165810117	-0.284709503	-0.091341612	0.010326012	-0.245507317	0.116192181	-0.265065761	-0.232851852
Z009E0111	0.197783166	0.001367459	0.153535459	-0.010932713	-0.092367406	0.056690073	0.039343063	-0.266835402	0.142631946	0.025558068
Z009E0112	-0.325569809	-0.582095577	-0.395211459	-0.523232307	-0.393699941	-0.974027407	-0.536227424	-0.734255235	-0.635264601	-0.562456958
Z009E0113	-0.452518735	-0.638252841	-0.520466403	-0.554870172	-0.574638276	-0.054896825	-0.632859273	-0.753793401	-0.767692225	-0.617936517
Z009E0114	0.175220411	0.038202706	0.138584321	0.015320007	-0.018871097	-0.295596535	0.059583737	-0.115030138	-0.097477296	0.044481747
Z009E0115	1.474137839	0.906422097	1.031812923	0.896818363	0.721855962	1.192590368	0.951544823	0.68074655	1.052910162	0.922264718
Z009E0116	-0.01297574	0.121093967	0.219145194	0.184830804	0.150910889	0.498320009	0.144762284	0.319112402	0.063463039	0.128875102
Z009E0117	-0.495682552	-0.92544692	-1.230968759	-1.034217958	-0.754434268	-0.594894711	-0.933375978	-0.937800194	-1.164489663	-0.941644358
Z009E0118	-0.037095009	-0.141338132	-0.220989754	-0.131609593	-0.149752386	-0.509520694	-0.185009027	-0.235406327	-0.10515474	-0.160637631
Z009E0119	-0.882944254	-0.608284866	-0.876504714	-0.664043306	-0.513865074	-0.75485748	-0.601272665	-0.741739022	-0.457678897	-0.603952353
Z009E0120	0.039968709	-0.227387191	-0.294570328	-0.182369805	-0.148325719	-0.324611492	-0.223998384	-0.094177231	-0.101799904	-0.244177833
Z009E0121	0.825135132	0.670891363	0.480392511	0.708892116	0.60008935	0.283721244	0.705059657	0.528583083	0.802810646	0.692150923
Z009E0122	-0.224081366	-0.277790866	-0.307245869	-0.283569265	-0.44206209	-0.655799102	-0.2472619	-0.46113306	-0.043121719	-0.248649
Z009E0123	-0.11506277	-0.054134839	0.120744086	0.048384227	0.150755026	-0.403229618	-0.031469075	-0.141734777	0.269471286	-0.038590176
Z009E0124	-0.50980509	-0.058656398	-0.30716916	-0.076381522	-0.101523659	0.349887628	-0.024478354	0.156490042	0.188893525	-0.032398827
Z009E0125	0.64707601	0.95296897	0.979882288	0.961571105	0.904292439	0.844675038	0.959832716	0.996881541	0.893836149	0.949582294
Z009E0126	1.218618939	1.067202876	1.161683115	1.110061202	1.033751265	0.757008223	1.065653367	1.021657725	0.886574339	1.075919682
Z009E0127	-0.298316003	-0.401225571	-0.53029335	-0.361675222	-0.614782606	0.023736473	-0.418892616	-0.531150916	-0.675231262	-0.405999994
Z009E0128	0.687310359	0.601579604	0.389957474	0.618425143	0.501635851	0.270538042	0.592389029	0.842400015	0.396219983	0.59762249
Z009E0129	-0.003112179	0.182405579	0.243830252	0.227124788	0.104392319	0.440352479	0.150378952	0.322681971	-0.007542197	0.175759806
Z009E0130	-1.364365271	-0.987180457	-1.089566696	-1.019014445	-0.728107467	-0.682683546	-1.039826995	-1.061027486	-0.880650526	-1.016174617
Z009E0131	-0.832300396	-0.733576699	-0.901876925	-0.678309851	-0.6531103	-0.4845757	-0.733306531	-0.807552739	-0.578891417	-0.719902102
Z009E0132	0.751869543	0.788685385	1.061488861	0.758009687	0.637602885	1.007079675	0.792721479	0.8795635	0.961449864	0.78458638
Z009E0133	0.741155785	0.58653704	0.734469638	0.652155238	0.523108547	0.460497514	0.638807013	0.355902037	0.524274586	0.617601492
Z009E0134	1.129604973	0.860018458	0.979906439	0.911532728	0.93305946	0.589775254	0.868522224	1.094177311	1.068641655	0.848786842
Z009E0135	0.067045537	-0.087930083	-0.145619559	-0.125386532	0.061335792	0.300703514	-0.071259663	-0.15435233	-0.121385709	-0.056918044
Z009E0136	-0.498798478	-0.749034708	-0.92437896	-0.855753585	-0.451637374	-0.471666169	-0.776079991	-0.825368444	-0.63287893	-0.764377097
Z009E0137	0.951248301	1.19484833	1.191572031	1.273004982	1.279328035	0.919100091	1.235340173	1.070063898	1.408163149	1.219386674
Z009E0138	1.097284688	0.759433925	1.073703727	0.74886687	0.876530503	0.424667644	0.787623453	0.936668881	0.723142707	0.772800272
Z009E0139	2.345389055	2.042831018	2.019864851	2.099006852	2.129190284	2.324103467	2.033173312	1.890614081	2.287284227	2.049667613
Z009E0140	-0.218989067	-0.255298547	-0.291855374	-0.289204914	-0.152294887	-0.396057995	-0.204918176	-0.476689139	-0.31219187	-0.234830774
Z009E0141	-0.010514846	0.141599241	-0.161835988	0.148577094	0.031014457	-0.057927585	0.124484232	0.094679454	-0.152874321	0.123199585
Z009E0142	0.255903274	0.638495936	0.496274958	0.562635497	0.581946183	0.43645547	0.608982687	0.537740702	0.736692724	0.627922812
Z009E0143	-0.489614906	-0.358154681	-0.319464181	-0.303503617	-0.396631631	0.050104505	-0.36109784	-0.154663382	-0.570917935	-0.380246045
Z009E0144	-1.058853852	-0.935742244	-1.067513413	-0.963979859	-0.900779331	-1.065997734	-0.944942663	-0.6550802	-0.720648962	-0.938997966
Z009E0145	0.166765387	0.391245012	0.629917734	0.395935615	0.457723137	0.785439734	0.351466207	0.553213514	0.538061093	0.367342197
Z009E0146	-0.141161336	0.227725723	0.158259401	0.223454947	0.324912614	0.44171151	0.223850308	0.03248388	0.234446163	0.218281546
Z009E0147	0.596335797	0.798635642	0.867799923	0.801407577	0.714584293	0.643025244	0.811759655	0.933332708	1.02086067	0.788536835
Z009E0149	0.098883142	0.432539504	0.338901277	0.468776595	0.215715	0.794148016	0.443368843	0.426378419	0.479294468	0.427592814
Z009E0150	-0.319480985	-0.463038406	-0.705263138	-0.425034093	-0.54133913	-0.25098844	-0.441251559	-0.23414558	-0.667325785	-0.451780192
Z009E0151	-0.567819326	-0.475550893	-0.392249825	-0.5023612	-0.410271934	-0.016612984	-0.468578892	-0.275075924	-0.284029697	-0.478083308
Z009E0152	-0.501048886	-0.176272554	-0.076694065	-0.138183788	-0.156532105	-0.512074751	-0.156818783	0.042619117	0.099947092	-0.155555637
Z009E0153	-0.092354228	0.089606958	0.070385919	0.127165027	0.167497274	-0.170018885	0.114944391	0.077148241	0.306903693	0.102962488
Z009E0154	0.052923454	-0.509132258	-0.347603294	-0.516360612	-0.309468133	-0.75709807	-0.462127809	-0.691232505	-0.509085138	-0.486349903
Z009E0155	-0.497985492	-0.144899915	-0.045693958	-0.142568994	-0.273339348	-0.319239649	-0.119153287	-0.047811917	-0.117059145	-0.134929434
Z009E0156	-0.046607112	0.346761534	0.176759856	0.333384819	0.215538134	0.072737755	0.350512575	0.583492169	0.519749532	0.373956844
Z009E0157	-0.075409007	-0.186545027	-0.241074361	-0.258610165	-0.289475118	-0.599354216	-0.227442916	-0.275245513	-0.194053272	-0.207163979
Z009E0158	-0.122008839	0.025663363	-0.109145468	-0.016021744	-0.129426449	0.112827859	0.023118724	0.035991461	-0.128395835	0.020976385
Z009E0159	0.384563553	0.351883737	0.41260013	0.407184027	0.24959682	0.3110291	0.366248716	0.548817292	0.15993132	0.345345971
Z009E0161	-1.09214147	-0.886541502	-0.850925282	-0.919106664	-1.114533134	-1.161125736	-0.908087111	-0.876322753	-0.794211149	-0.897552767
Z009E0162	-0.413293616	-0.671942763	-0.463984733	-0.734937945	-0.697375465	-0.949898867	-0.70064972	-0.383432393	-0.843430817	-0.686444199
Z009E0163	-1.043054997	-0.877416324	-0.792735497	-0.831755136	-0.920375002	-1.081999568	-0.903567326	-0.871958092	-0.780634911	-0.886602662
Z009E0164	0.713976225	0.451100105	0.548370399	0.411390823	0.664003848	0.728703869	0.474264528	0.398496902	0.344046107	0.45262539
Z009E0165	0.91403903	0.498549376	0.7368781	0.469745373	0.295212668	0.93862774	0.484962907	0.358153535	0.304771943	0.499828306
Z009E0166	0.712977127	0.42414737	0.082701417	0.385982623	0.479227548	0.705922073	0.364905425	0.766280161	0.428691508	0.387232115
Z009E0167	1.483159692	1.503760031	1.378468396	1.471544165	1.282452599	1.153054175	1.486627081	1.765021775	1.540751152	1.498178858
Z009E0168	-0.160865783	-0.046879718	-0.102611811	0.01712457	0.015670894	-0.312859764	-0.025153902	-0.148245213	-0.080870874	-0.032370735
Z009E0169	0.330478393	0.23043634	0.039594206	0.245266993	0.166618886	0.291800657	0.246095654	0.091008181	0.279332817	0.238444514
Z009E0170	0.186455214	-0.209316082	-0.146590961	-0.165801411	-0.237641903	-0.322215355	-0.221016986	0.100598481	-0.38938759	-0.207207836
Z009E0171	0.299103202	0.273813988	0.24708923	0.353909796	0.335270371	0.498113796	0.309515899	0.436826927	0.174822765	0.297575981
Z009E0173	0.128340023	0.404480988	0.298428552	0.405059117	0.249004319	0.111372766	0.382469891	0.256358571	0.271546933	0.394330277
Z009E0174	-0.141051711	-0.238626525	-0.155385179	-0.290118384	-0.126617696	-0.610018705	-0.249455324	-0.386907208	-0.034796432	-0.24618127
Z009E0175	0.368822063	0.488105705	0.632173201	0.580971348	0.482832466	0.168250609	0.543914284	0.605596094	0.459359266	0.51332243
Z009E0176	0.617749726	0.585047173	0.253457021	0.55029919	0.426215554	1.059346432	0.575135235	0.566569411	0.64092066	0.585895192
Z009E0177	-0.197900467	-0.414163099	-0.644162022	-0.392812	-0.39478374	-0.121582109	-0.425333436	-0.498771735	-0.330992436	-0.419622171
Z009E0178	1.311890095	1.24517779	1.301957707	1.210844903	1.295236949	1.78703085	1.248097091	1.469121312	1.41288152	1.239485114
Z009E0179	0.77023877	0.565229219	0.6676076	0.589224437	0.535148218	0.976974318	0.553080532	0.481962612	0.597819379	0.566291421
Z009E0180	-0.359826028	-0.682152567	-0.587310279	-0.629479389	-0.538067201	-0.875521789	-0.694753872	-0.713443704	-0.803057845	-0.689341224
Z009E0181	-0.158144474	0.131713085	0.068419101	0.18550579	0.146626266	-0.122254711	0.142163639	-0.025891721	0.013483339	0.149800746
Z009E0182	-1.211246401	-1.091954527	-1.014956397	-1.072243675	-1.066019001	-0.830234126	-1.13021184	-1.131084373	-1.01578853	-1.113395805
Z009E0183	0.097224991	-0.133049973	-0.271831805	-0.158663538	-0.269360371	-0.437556872	-0.139301102	0.052460841	-0.253204542	-0.154862478
Z009E0184	0.818920089	0.55599471	0.469239066	0.549696459	0.54722171	0.199539058	0.530186393	0.433888128	0.531256149	0.521257483
Z009E0186	-0.440168826	-0.478548276	-0.605496987	-0.549542417	-0.388687631	-0.554666443	-0.504908279	-0.627092458	-0.684766297	-0.485163569
Z009E0187	0.851362564	0.918438078	1.031070496	0.99982274	0.933794588	0.741281782	0.939384821	0.811963221	0.793325864	0.928991897
Z009E0190	0.268393793	0.082761009	-0.170348642	0.060195165	-0.0206905	-0.187054459	0.104877169	0.3266483	0.265207322	0.091505975
Z009E0191	-0.683291107	-0.290923911	-0.431550844	-0.297805374	-0.362702852	-0.537903067	-0.335048275	-0.353108413	-0.249261825	-0.316612934
Z009E0192	0.466418613	0.092283295	0.126556993	0.0471503	0.034624701	0.541091507	0.081365974	-0.013059114	0.129148192	0.065490681
Z009E0193	-0.543003209	-0.040563394	-0.182343757	-0.044851752	-0.273386101	-0.145643783	-0.014771379	0.135887835	-0.243389269	-0.034264021
Z009E0194	-0.157568366	0.383572474	0.497692327	0.452982877	0.230322794	0.085323987	0.388500498	0.364798914	0.596279362	0.388293863
Z009E0196	-0.960122676	-0.836135983	-0.795037962	-0.853745201	-0.985469407	-0.504529752	-0.844010675	-0.933689096	-1.044810801	-0.837656123
Z009E0197	-0.013823893	2.77468E-05	-0.076057814	0.048698173	-0.11278855	-0.137641442	0.03474244	0.198151359	-0.159281307	0.014243658
Z009E0198	-0.206902233	-0.476232902	-0.303930808	-0.401038549	-0.378024194	-0.843189683	-0.462265048	-0.540858216	-0.249791587	-0.448004718
Z009E0199	0.281135416	0.087023292	0.012900366	0.049599847	0.008041629	-0.142656249	0.110996006	-0.018160533	0.102248919	0.100956763
Z009E0200	-0.679534968	-0.406577358	-0.566593048	-0.484009692	-0.463696582	-0.190736657	-0.425913465	-0.436989052	-0.660814407	-0.435509189
Z010E0001	0.664679222	0.562384342	0.519977366	0.645525564	0.622295253	0.504612249	0.536848369	0.976526206	0.627362445	0.599958046
Z010E0002	0.548384762	0.760506132	0.450166383	0.569319995	0.498403628	0.351160921	0.414592533	0.321799032	0.578040625	0.620130705
Z010E0003	-0.30501476	-0.386113032	-0.145773893	-0.208509278	-0.230210086	-0.041775207	0.040651071	-0.469685956	-0.194219072	-0.298098131
Z010E0004	-0.078365753	-0.217195372	0.027552489	-0.050399056	-0.169680924	-0.166724616	0.107751194	-0.379087247	-0.066501228	0.029217619
Z010E0006	-0.227067315	0.160226976	0.279613607	0.349979831	0.305676089	0.392735153	0.332030959	0.080716696	0.331557177	0.288208629
Z010E0007	-0.084447532	0.580009501	0.359656028	0.384421177	0.381870309	0.374071674	0.133868674	0.573154729	0.388183652	0.435090888
Z010E0008	-1.14033186	-1.277333686	-0.93394678	-1.130163054	-1.108024642	-1.091759973	-0.964394785	-1.49834379	-1.116807343	-1.04426932
Z010E0009	-0.167221002	-0.26902935	0.037321727	-0.088852574	-0.129213629	-0.128200078	-0.152894386	-0.292246733	-0.081858367	-0.156652525
Z010E0010	0.676166789	0.488124308	0.153526272	0.270387829	0.348714644	0.485398776	0.285348516	0.600882269	0.298504242	0.323628556
Z010E0011	0.38993464	1.030532958	0.808301077	0.834553354	0.923194443	0.944708018	0.487653367	1.077481736	0.846882286	0.742638967
Z010E0012	1.265248144	0.81342134	0.966396444	0.902263645	0.923876261	0.69081494	0.770410792	0.734658669	0.896740486	0.885690653
Z010E0013	-0.386353747	-0.641775422	-0.624251542	-0.786114954	-0.765613852	-0.717115334	-0.808826755	-1.058816171	-0.795503132	-0.78383723
Z010E0015	-0.268205813	0.338040209	-0.056399351	0.068091323	0.100048642	0.208339656	-0.26629243	-0.210495219	0.089428627	0.111830311
Z010E0016	-0.513933648	0.060486364	0.047321293	-0.064748884	-0.130645235	-0.075135806	-0.288837518	0.222165483	-0.055474217	-0.137779673
Z010E0017	0.456377161	0.561708967	0.810611683	0.641199151	0.462197023	0.614972378	0.743792127	0.714832467	0.643361608	0.689858713
Z010E0018	-0.677041701	-0.586049082	-0.357026857	-0.377867829	-0.482409862	-0.38870876	-0.650890114	-0.228328127	-0.391810078	-0.306074174
Z010E0019	-0.266298901	-0.353014924	-0.128123058	-0.276842499	-0.332676463	-0.021971814	-0.060871034	-0.589414782	-0.285552282	-0.332065385
Z010E0020	-0.458804938	-0.52664123	-0.617637793	-0.609392771	-0.681938411	-0.489882871	-0.769883788	-0.329850222	-0.618432503	-0.486011523
Z010E0021	-0.606290653	-0.044426485	-0.036807604	-0.20696729	-0.363581428	-0.305734669	0.048399204	-0.468888248	-0.223673937	-0.151942873
Z010E0022	0.731512013	1.294450257	1.244074165	1.116694677	1.049403241	1.324632008	1.427352664	1.320126062	1.111152294	1.011882445
Z010E0023	-0.708235921	-0.292671595	-0.049702236	-0.181614043	-0.207428249	-0.409020836	-0.266733171	-0.360670904	-0.20495913	-0.237507196
Z010E0024	-0.501210963	-0.660458573	-0.575400641	-0.843304762	-0.899711902	-0.849215384	-0.56174507	-1.053254909	-0.858301553	-0.853409019
Z010E0025	-0.660613254	-1.052886834	-1.109035551	-1.242020542	-1.222333013	-1.251545672	-1.313130722	-1.416965702	-1.252566973	-1.261431465
Z010E0026	-0.086056208	-0.361599047	-0.255709677	-0.259540774	-0.456124286	-0.311464598	-0.4205767	-0.574689628	-0.256870262	-0.342765542
Z010E0027	-0.07437997	-0.121075369	-0.0730704	-0.062995481	-0.088823545	-0.232923714	-0.093144122	-0.193663139	-0.079649884	-0.109501123
Z010E0028	-0.146126146	0.254222202	-0.128611745	-0.043598238	-0.146837357	-0.241998551	-0.198951536	0.11674548	-0.025515865	-0.15005189
Z010E0029	-0.220475978	-0.618968193	-0.924138598	-0.745153216	-0.74518604	-0.695656965	-0.814999415	-0.856760241	-0.739757159	-0.644467227
Z010E0030	-1.199505042	-0.617002286	-0.844064537	-0.785472416	-0.884759309	-0.760453242	-0.518196548	-0.588065519	-0.771584415	-0.727683859
Z010E0032	0.280518967	0.002351518	0.231946697	0.195109335	0.101872222	0.187307821	-0.071939541	0.477302413	0.209940536	0.268600628
Z010E0033	-0.800824103	-1.134897076	-1.027526289	-0.967058867	-1.034920236	-1.041610322	-0.650202641	-0.827697631	-0.987049196	-0.886609579
Z010E0034	1.290070696	0.870695758	1.218156844	1.043094399	0.937746217	1.230098495	1.123456936	1.202172121	1.069146903	1.129449917
Z010E0035	0.143719676	0.071457731	0.270445955	0.309088597	0.200340186	0.323076082	0.577519575	0.054285632	0.31357545	0.222953087
Z010E0036	0.445561943	0.095474774	0.413878943	0.264243702	0.175700183	0.494372875	0.388282169	0.439365736	0.289743006	0.276598804
Z010E0037	0.327165474	0.481487784	0.491857737	0.47036766	0.53124239	0.507670369	0.353319837	0.234354558	0.480241908	0.400853027
Z010E0038	0.00073209	-0.0561527	-0.022007363	0.005446519	-0.124251004	0.297239308	0.306230042	-0.279118779	0.024209855	-0.061889065
Z010E0039	-1.185763639	-0.58891786	-0.769261924	-0.821586712	-0.728881669	-0.598355583	-0.6034534	-0.99991365	-0.829858326	-0.740571363
Z010E0040	-0.298924315	0.030400091	-0.191274637	-0.14595792	-0.161395451	-0.073508671	-0.183222013	0.183205564	-0.175608123	-0.19369856
Z010E0041	0.850824763	1.045044823	0.886283325	0.881116735	0.859432032	0.970687344	0.658832638	0.619284015	0.89694483	0.791977557
Z010E0042	0.907706521	0.151349767	0.478537137	0.397583419	0.277627181	0.242450946	0.168929045	0.16855211	0.382641981	0.511845137
Z010E0043	0.268941604	-0.255119388	-0.044876386	-0.071962126	-0.194765291	-0.118915291	-0.170559946	-0.37671636	-0.05766979	-0.110036429
Z010E0044	0.241079688	0.003609838	-0.201087843	-0.170889785	-0.261081806	-0.092868322	0.036584094	-0.42914871	-0.18327524	-0.073793451
Z010E0045	0.589327073	0.879154355	0.67976508	0.790292906	0.958484309	0.766470595	0.636517279	0.607725001	0.769399414	0.715807999
Z010E0046	0.206186196	0.048862424	-0.294909213	-0.129263018	-0.176523631	-0.165481825	-0.341692983	0.239574015	-0.121489273	-0.056798071
Z010E0047	1.64275244	1.677501542	1.54159141	1.594701532	1.540317192	1.751038017	1.480505168	1.895470125	1.597117377	1.708845156
Z010E0048	-0.037526813	0.079682169	-0.186565887	-0.131078779	-0.174976377	-0.251405392	-0.436438656	0.162773481	-0.12117531	-0.078047226
Z010E0049	-0.352444707	-0.396301001	-0.257259104	-0.282763261	-0.34738773	-0.21355809	-0.384444469	-0.548664128	-0.269816853	-0.355282584
Z010E0050	0.543234742	-0.166882926	0.039099864	0.053705946	0.163435432	0.026168309	-0.300049069	0.410486903	0.040703137	0.182240666
Z010E0051	0.053169736	0.146802245	0.013350147	0.008468326	0.032717835	-0.053583179	-0.269321247	-0.221602267	0.026048167	-0.063152958
Z010E0052	1.357035717	0.990131353	0.932472601	0.970418237	0.906867173	0.804290665	1.418003784	1.182570307	0.955967443	0.91915012
Z010E0053	0.645712006	0.327358442	0.580602232	0.563816728	0.553651905	0.474515286	0.419211603	0.314339361	0.574081667	0.630824745
Z010E0054	0.525128857	0.302024244	0.413340912	0.376899677	0.452729417	0.166632	0.084785546	0.386143479	0.366731159	0.46198041
Z010E0055	0.129411393	-0.181948618	0.095745266	0.04581522	0.040428483	0.381591392	0.196730272	0.223907942	0.067941393	-0.033119072
Z010E0056	0.565074262	0.211300228	-0.027294268	0.095309945	0.169727606	-0.170922365	0.246655445	-0.132486329	0.107960934	0.132350612
Z010E0057	0.022193449	-0.412722671	-0.279175732	-0.241785746	-0.282985598	-0.322305559	0.107119325	-0.408299755	-0.233136539	-0.290437669
Z010E0058	-0.295593724	-0.303224582	-0.346961587	-0.24333959	-0.138597287	-0.410523567	-0.518310258	-0.376019704	-0.26115042	-0.190488906
Z010E0059	0.024362145	0.162821574	0.365631925	0.379432815	0.346530456	0.505244229	0.10214929	0.039089517	0.366416238	0.489318112
Z010E0060	-0.180551651	0.12137252	-0.130877664	-0.09478626	-0.049239087	0.017700624	-0.220477662	0.070206265	-0.09354225	-0.114093319
Z010E0061	0.676605502	0.131314111	0.459428508	0.286296285	0.458728581	0.366885499	0.533603903	0.51380707	0.284145085	0.258870923
Z010E0062	0.575440379	0.053713439	0.182655019	0.263203092	0.248896105	0.363965702	0.408532767	0.544074263	0.2746227	0.18727989
Z010E0063	-0.664919277	-0.547759119	-0.562632292	-0.63307438	-0.599135947	-0.652430062	-0.814022244	-0.812347648	-0.650526838	-0.674185841
Z010E0064	1.223406623	0.922534141	0.694696926	0.741056533	0.710598395	0.553777389	0.618029992	0.614958971	0.721118347	0.884893854
Z010E0065	0.32149875	0.596862938	0.267668188	0.399482134	0.430755212	0.428213995	0.158669617	0.584578168	0.385589078	0.463590196
Z010E0066	-0.829406633	-0.884707241	-0.798942209	-0.699477567	-0.641993452	-0.34802235	-0.823207953	-0.795722926	-0.720465737	-0.580051481
Z010E0067	0.728572714	0.469188988	0.748709266	0.756733761	0.809621083	0.875252855	0.923161513	0.399085581	0.741734583	0.841690537
Z010E0068	-0.517567021	-0.626058287	-0.721728883	-0.697305454	-0.579995409	-0.66807614	-0.494411851	-0.842646416	-0.718782793	-0.684017068
Z010E0069	-0.227179677	-0.689841549	-0.512022846	-0.529111175	-0.581061801	-0.344194925	-0.104920574	-0.335214172	-0.546368377	-0.57611746
Z010E0070	0.030234627	0.243386549	0.409254054	0.446829931	0.611175053	0.653813209	0.106656927	0.793424219	0.457625285	0.388231143
Z010E0071	-0.797206465	-0.446159119	-0.412200232	-0.367424836	-0.341896729	-0.616395298	-0.062309034	-0.62437642	-0.3745667	-0.459365121
Z010E0072	0.495339104	0.686683899	0.550598268	0.497712772	0.508562647	0.627177819	0.669282488	0.360115236	0.484380446	0.563859486
Z010E0073	-0.489479106	-0.6822871	-0.620115586	-0.599957734	-0.66236111	-0.379652426	-0.736209485	-0.392991723	-0.59767805	-0.637390499
Z010E0074	1.043669795	1.396257663	1.201128472	1.168076123	1.212838762	1.10568879	0.941903025	1.427425192	1.175899595	1.072354118
Z010E0075	-0.419183326	0.274073282	-0.201828014	0.006441555	-0.043850503	-0.196359487	-0.21894464	0.260329295	-0.002883657	-0.114414144
Z010E0076	0.023514283	0.138312737	-0.283775591	0.009900424	-0.133172559	0.071858893	0.387463385	-0.167316041	0.017911502	0.06865319
Z010E0077	-0.772869856	-1.024930587	-0.723788635	-0.835416952	-0.856911463	-0.604706363	-1.115164105	-0.913368312	-0.814009177	-0.738525781
Z010E0078	-1.077083495	-0.322000623	-0.591100358	-0.524468412	-0.416220639	-0.583318745	-0.765750508	-0.64979805	-0.546284707	-0.607010868
Z010E0079	-0.291574033	-0.097532564	-0.31717846	-0.365980506	-0.293296464	-0.35886949	-0.55330685	-0.075601203	-0.357736946	-0.43052814
Z010E0080	-0.062931014	0.234582581	0.144523686	0.343946017	0.380217924	0.60460239	0.262676646	0.136995075	0.318486144	0.314946975
Z010E0081	-1.209765078	-0.836474911	-0.738622068	-0.74324747	-0.797384065	-0.558426995	-0.833185221	-0.687295622	-0.751775925	-0.801071576
Z010E0082	0.290359692	0.040281156	0.331391767	0.186718033	0.139058119	0.304236896	-0.045662524	0.414421524	0.178344352	0.303404649
Z010E0083	-0.858852548	-1.062175975	-1.257524054	-1.234687271	-1.211396948	-1.148433039	-0.835349462	-1.359136562	-1.257025417	-1.096656776
Z010E0084	-0.441416306	0.09393597	0.105636463	-0.084635582	-0.133687131	-0.274537854	-0.154549311	-0.307455684	-0.082711003	-0.000430384
Z010E0085	0.44943752	1.002267879	0.864475156	0.794750067	0.742795913	0.617776123	0.633232933	0.570717631	0.806656654	0.806361036
Z010E0086	-0.568815758	-0.425122665	-0.504598392	-0.549720169	-0.444520258	-0.474415869	-0.476495994	-0.865945018	-0.532384736	-0.475587921
Z010E0087	0.738076423	0.912370359	0.712757311	0.672206778	0.736045737	0.741823497	0.670547328	1.002761106	0.672421751	0.713169783
Z010E0088	-0.808240648	-0.99478091	-0.796545376	-0.843534195	-0.827632862	-0.516810762	-1.100564677	-1.094944575	-0.818746934	-0.737508249
Z010E0089	0.711392114	0.855023481	0.695309416	0.657600777	0.735976726	0.458458505	0.927897802	0.408596661	0.66776613	0.729015426
Z010E0090	0.51759844	0.499936382	0.407157581	0.394987962	0.378995104	0.324516211	0.164835417	0.150761742	0.403022287	0.352630837
Z010E0091	1.735268071	1.486631779	1.344654438	1.402590522	1.426517537	1.404762929	1.184869845	1.198923974	1.414307698	1.344405696
Z010E0092	-0.158386765	0.364693999	0.173941521	0.377602433	0.276888023	0.150708538	0.607454083	0.592139941	0.354785601	0.248042868
Z010E0093	-0.283257064	-0.692865004	-0.850025894	-0.665921866	-0.5503896	-0.341546342	-0.713346884	-0.759861755	-0.655172284	-0.693719242
Z010E0094	-0.198247579	-0.726015033	-0.626745995	-0.562030801	-0.47175826	-0.608077933	-0.775762851	-0.361491609	-0.567849932	-0.613042077
Z010E0095	0.283858784	0.633888147	0.396937549	0.40860041	0.304680338	0.32003507	0.35207905	0.188623643	0.419294146	0.337397133
Z010E0096	-0.170389084	-0.335571571	-0.485034413	-0.386152996	-0.464694463	-0.54167433	-0.30585296	-0.209480696	-0.36519893	-0.35812003
Z010E0098	-0.294965261	-0.65907507	-0.666190052	-0.485972185	-0.445387639	-0.544349682	-0.748310617	-0.625120906	-0.487566769	-0.551433465
Z010E0099	0.695116669	0.109169227	0.457237823	0.286898728	0.418333489	0.632560629	-0.015894392	0.160845708	0.277545328	0.308299536
Z010E0100	0.750488402	0.258076056	0.459148821	0.441933524	0.511763367	0.566301259	0.269633254	0.695222142	0.429203518	0.391422505
Z010E0101	-0.184132572	0.076038215	-0.200278495	-0.153844616	-0.139788334	-0.388927625	-0.455999212	-0.370535036	-0.172315325	-0.065538512
Z010E0102	0.195017274	0.172570656	0.310739963	0.35506006	0.338321969	0.429804229	0.081199334	0.677483197	0.361955901	0.469904189
Z010E0103	-0.25201217	-0.266809961	-0.222293128	-0.094413181	-0.137322653	-0.077987787	0.284855874	-0.330438481	-0.117855239	-0.189835512
Z010E0104	-0.312991194	0.120675898	-0.023503046	0.057987319	0.222068325	0.230152813	-0.068451999	-0.078195671	0.049099369	0.030307084
Z010E0105	-0.653058337	-0.365865129	-0.659702694	-0.32483435	-0.319348696	-0.041912694	0.00126829	-0.489865526	-0.312675275	-0.458018736
Z010E0106	0.240011995	0.822428655	0.686728503	0.539545705	0.486031414	0.313079657	0.718382752	0.133214456	0.531285586	0.564137444
Z010E0107	-0.129306816	-0.204759223	-0.275454014	-0.104546202	-0.21273856	-0.28590609	-0.323721049	0.190961918	-0.096294665	-0.061400708
Z010E0108	-0.446890483	-0.278694175	-0.075487687	-0.17226389	-0.379170581	-0.10463655	-0.061279304	-0.129235094	-0.146836529	-0.159998254
Z010E0109	-0.11493511	0.312794353	0.334764731	0.407997074	0.383064106	0.2067955	0.291245331	0.562600989	0.38017646	0.322768524
Z010E0110	-1.952013371	-2.068262372	-1.916993308	-1.91104576	-1.846567269	-2.094282121	-2.197191975	-1.70542046	-1.901995762	-1.973294389
Z010E0111	-0.474030117	-0.336073402	-0.31721509	-0.358457164	-0.323808934	-0.403734075	-0.551851743	-0.611310192	-0.349738934	-0.439339348
Z010E0112	1.121412666	0.874120993	0.957838731	0.98724047	0.797039337	1.016520854	1.157734911	1.051485129	1.010706683	0.889293859
Z010E0113	-0.83239222	-0.215128669	-0.436070741	-0.416897434	-0.393403907	-0.38311657	-0.09480949	-0.619672043	-0.40923886	-0.38973918
Z010E0114	0.125468071	-0.012630419	0.056948338	0.146324118	0.006968508	0.032640655	-0.046632976	-0.108180336	0.141696544	0.106485499
Z010E0115	-0.559645934	-0.121966615	0.101017823	-0.051539801	0.017180066	-0.245117999	0.178365382	0.256137822	-0.042872188	-0.163085872
Z010E0116	0.016480502	-0.095037202	-0.027502594	0.022819523	-0.003368353	0.100962718	-0.104094699	-0.286697791	0.043435041	-0.035569378
Z010E0117	-0.579331144	-0.033210339	-0.302420191	-0.259806443	-0.137125208	-0.115294185	-0.36037934	-0.453329969	-0.245615949	-0.317222643
Z010E0118	0.560481127	0.106704964	-0.092774534	0.055777745	0.167772884	0.203237261	-0.234788268	0.447099918	0.052773359	0.138476158
Z010E0119	-1.125600072	-0.894291808	-0.717530545	-0.773243382	-0.868721719	-0.581131163	-1.15793937	-0.60138615	-0.77467645	-0.704788252
Z010E0120	0.328468009	0.450902271	0.33196494	0.289333562	0.250013476	0.456704166	0.585868412	0.584663647	0.281108041	0.239945126
Z010E0121	0.263369835	0.136439529	-0.142000338	-0.076103621	0.008448702	-0.002462049	-0.14891919	0.360056387	-0.099191457	-0.070955379
Z010E0122	-0.010280646	-0.341392267	-0.418373166	-0.491494241	-0.571991257	-0.683116808	-0.696402837	-0.279468705	-0.505439269	-0.534573502
Z010E0123	0.418024373	0.461740497	0.086313957	0.226331687	0.073443453	0.279929197	0.38564402	0.441586019	0.213124545	0.289660091
Z010E0124	0.904452267	0.541851823	0.579999348	0.445261616	0.411557119	0.683282754	0.265556139	0.679895479	0.433369266	0.434654783
Z010E0125	0.531022676	0.437261676	0.469563936	0.512725739	0.508632462	0.563387036	0.871916528	0.203547657	0.512057842	0.438904218
Z010E0126	-0.284593823	-0.210977884	-0.077000196	-0.111814882	-0.302403581	-0.283499685	-0.185173703	-0.438280621	-0.092147687	-0.189268436
Z010E0127	0.116111184	-0.163233257	-0.404408276	-0.349089124	-0.353389048	-0.214239802	-0.603510128	-0.297039725	-0.347954831	-0.360951069
Z010E0128	0.239393255	-0.040674901	-0.180796717	-0.149599468	-0.225794713	-0.019150607	0.148166628	0.025515279	-0.140241737	-0.054802298
Z010E0129	-0.070274823	0.29254624	0.29580001	0.353168496	0.270697451	0.362525097	0.732221464	0.088581135	0.368450532	0.258408594
Z010E0130	0.774524345	0.663923161	0.80889846	0.860965536	0.985468822	0.905879734	0.602550631	0.697856483	0.847782989	0.974955474
Z010E0131	0.835423291	0.215951552	0.314130048	0.382465174	0.446863365	0.537438767	0.57916272	0.212261884	0.384670219	0.331985569
Z010E0132	-0.367528208	-0.241718966	-0.257494317	-0.168196766	-0.177979738	-0.091585545	-0.299822514	0.183981156	-0.188042301	-0.139689047
Z010E0133	-0.172016161	-0.75906758	-0.557426743	-0.520837146	-0.571607592	-0.485221145	-0.571923409	-0.741147663	-0.50252302	-0.55144791
Z010E0134	-0.087368985	0.102847533	0.170418126	-0.114815994	-0.180802042	-0.084861356	-0.493781396	0.113097384	-0.094336799	-0.04368509
Z010E0135	-0.920596262	-0.164540984	-0.292446613	-0.330975987	-0.264278368	-0.40215037	-0.135051507	-0.291088413	-0.355036652	-0.315194668
Z010E0136	-0.384283224	-0.286917496	-0.109091663	-0.131831158	-0.030393591	0.055916119	-0.057013859	-0.367185218	-0.10909427	-0.058367439
Z010E0137	-0.162964152	-0.609703108	-0.461256421	-0.423499585	-0.387446775	-0.319537821	-0.013217365	-0.640861567	-0.430755116	-0.470685298
Z010E0138	-0.041235293	0.376951681	0.040797427	0.124725187	0.153356092	0.049435172	0.416541022	0.38581517	0.10306298	0.193034809
Z010E0139	-0.45411071	-0.647782475	-0.449881827	-0.437023118	-0.508651247	-0.494028384	-0.808138178	-0.510006638	-0.42414762	-0.373727488
Z010E0140	-0.00794085	0.462159418	0.561698646	0.348421542	0.465262669	0.601735043	0.074046898	0.159652101	0.368316296	0.432059638
Z010E0141	0.351787645	0.703407209	0.450610429	0.531140735	0.739758098	0.805738417	0.929388088	0.903678048	0.507189797	0.529716291
Z010E0142	-0.77568906	-0.916102443	-0.805910138	-0.79029563	-0.857051948	-0.916062462	-0.768396619	-0.620975724	-0.776482872	-0.808959612
Z010E0143	0.556216453	-0.128990376	0.004018615	0.018066308	0.003046956	-0.173457057	-0.192514946	-0.152105526	0.036986426	0.083391109
Z010E0144	-0.074278253	-0.353088369	-0.411489684	-0.140076641	-0.157368987	0.067205222	0.034562681	-0.262012113	-0.149320297	-0.043931281
Z010E0145	-0.603669252	-0.238127586	-0.246913444	-0.248743747	-0.15784854	-0.378160517	-0.514737225	-0.547952966	-0.241590877	-0.167142955
Z010E0146	-0.432728221	0.092872583	0.019993928	-0.16225566	-0.177164036	-0.406384245	-0.071257613	0.065734031	-0.165045015	-0.138688453
Z010E0147	-0.210964702	-0.366739808	-0.200883183	-0.16011825	-0.126260526	-0.119116446	-0.120404152	0.128860907	-0.16259966	-0.17352464
Z010E0148	-0.537640798	-0.392725988	-0.372178152	-0.53445938	-0.356175798	-0.308877466	-0.365465304	-0.388374627	-0.545815882	-0.441861573
Z010E0149	-0.8427009	-0.607753878	-0.531417193	-0.486502592	-0.648759522	-0.522068638	-0.439661705	-0.412038122	-0.490466178	-0.448538842
Z010E0150	0.808112216	0.782214863	0.52441872	0.503017091	0.370970258	0.340023893	0.839647242	0.673029171	0.52280173	0.384141695
Z010E0151	-0.998423233	-0.936601949	-0.593832553	-0.740256495	-0.791262562	-0.426562635	-0.848008444	-0.522190716	-0.719626485	-0.774313389
Z010E0152	-0.673751977	-0.152643328	-0.509192138	-0.441284102	-0.306464879	-0.569244686	-0.228952935	-0.630926049	-0.457414338	-0.55490799
Z010E0153	0.589816024	0.885881523	1.072925179	0.893452999	0.72927085	0.965969884	1.158657572	0.928378522	0.915259061	0.942514838
Z010E0154	-0.251547264	-0.058132903	0.093923367	0.025007842	0.003956211	-0.213460479	-0.198270769	-0.366962754	0.017532358	0.076104144
Z010E0155	-0.645060022	-0.312447325	-0.654915065	-0.556426775	-0.575383935	-0.492332525	-0.721750618	-0.333206733	-0.563550672	-0.645614588
Z010E0156	0.133414061	-0.248198364	-0.043261284	-0.208943508	-0.22249102	-0.428583425	-0.389733088	0.112815941	-0.229124364	-0.213396793
Z010E0157	-0.023180817	0.407806896	0.426765999	0.490306045	0.436356663	0.338951871	0.781425605	0.646884588	0.490618116	0.383632071
Z010E0158	0.142830151	-0.433561541	-0.217284745	-0.286724721	-0.451842049	-0.584625062	-0.100739431	-0.499645022	-0.29797374	-0.218721266
Z010E0159	0.815363945	0.550019497	0.782675324	0.631455875	0.500514977	0.581459031	0.923977654	0.267691347	0.634734772	0.715032977
Z010E0160	-0.399906054	0.133845152	0.057859486	-0.115061927	-0.17566775	-0.36286323	-0.320296477	-0.331920081	-0.094875127	-0.18788887
Z010E0161	0.725008971	0.84445403	0.608802064	0.580221195	0.530445066	0.4551655	0.424666568	0.431758858	0.602230892	0.605872456
Z010E0162	1.565882727	0.839963451	1.008274497	1.034224416	0.949859801	0.975091668	1.176224454	0.668599132	1.047157174	1.101229743
Z010E0163	1.263585835	1.147152282	1.260650038	1.097402007	1.121865765	0.913970285	1.283917904	1.242227732	1.096158899	1.014574986
Z010E0164	0.277749168	0.176853585	0.303834466	0.334420562	0.427235016	0.492323633	0.521914481	0.060753901	0.31780549	0.281141194
Z010E0165	1.171493723	0.498187718	0.646336671	0.653620361	0.506933165	0.469787711	0.843748107	0.840689958	0.673951583	0.708873436
Z010E0166	-0.095000298	-0.77930001	-0.706408482	-0.667796034	-0.560807451	-0.782810948	-1.067962852	-0.437593205	-0.666565287	-0.701940315
Z010E0167	-0.262340725	-0.076787816	-0.028853874	0.010262912	-0.13190102	-0.1787317	-0.402307146	0.122245824	0.006093784	0.065554585
Z010E0169	-1.046248313	-0.290749664	-0.491912322	-0.539118745	-0.668830287	-0.704153588	-0.2885558	-0.370834526	-0.556084912	-0.664643933
Z010E0170	0.534625009	0.372560509	0.460016019	0.413226862	0.402184141	0.15779193	0.699807097	0.644218344	0.406760557	0.332485742
Z010E0171	1.118863675	0.487947495	0.614406588	0.69429012	0.771139932	0.500585704	0.883666235	0.760624982	0.706393622	0.60407497
Z010E0172	0.717650218	0.590828047	0.727629538	0.704196339	0.672539239	0.787849951	0.687547026	0.545172217	0.690100166	0.690936592
Z010E0173	-0.170325041	-0.349775171	-0.249977284	-0.192521587	-0.105563476	-0.206591102	-0.045903699	0.054258967	-0.168440052	-0.302392075
Z010E0174	0.293425865	-0.206471908	-0.201770645	-0.13720259	0.053358989	-0.328228499	-0.357763592	0.229226842	-0.14910733	-0.17328314
Z010E0175	-0.228452014	-0.342306339	-0.191102002	-0.235066063	-0.16243068	-0.328964552	-0.174888313	0.095791898	-0.216314835	-0.342710332
Z010E0176	-0.37838865	-0.019798325	0.061166172	0.044324396	0.093112068	0.068632675	-0.269340507	-0.194108918	0.032955273	-0.046397468
Z010E0178	0.375384419	0.154606723	0.106754376	0.233363691	0.275905851	0.084704414	-0.017643378	0.043473633	0.252690561	0.214958603
Z010E0179	-0.771836308	-0.85667022	-0.75144448	-0.696207861	-0.682909958	-0.458223961	-0.833170617	-0.370395319	-0.709119492	-0.708455793
Z010E0180	-0.253520743	-0.18001723	0.045346738	0.016834881	-0.130942701	-0.210382735	-0.326329466	-0.29874565	0.037880074	0.082737482
Z010E0181	0.71022085	0.232266103	0.54771971	0.44703075	0.520912461	0.349739282	0.139167603	0.269475965	0.42939878	0.549286451
Z010E0182	0.300332939	0.653574644	0.266694486	0.504553737	0.607299194	0.484775794	0.771043382	0.337294278	0.492365349	0.374833495
Z010E0184	0.194421742	-0.242156132	-0.024855833	-0.206768159	-0.088152844	-0.315200591	-0.389393643	-0.36194144	-0.184507698	-0.247434998
Z010E0185	1.244985893	1.591465112	1.919238636	1.717637813	1.650942093	2.017049088	1.478940331	1.95585226	1.722976409	1.815279455
Z010E0186	-0.781497859	-0.431074019	-0.649548155	-0.660064834	-0.795263965	-0.754082796	-0.771327053	-0.452715424	-0.664239871	-0.746254478
Z010E0187	-0.049963084	0.38819692	0.490419026	0.452378797	0.485766574	0.464828003	0.77409773	0.17218108	0.439631783	0.362831612
Z010E0188	-0.024772277	-0.384942099	-0.284775242	-0.316919453	-0.243955249	-0.463545461	-0.60314709	0.002668015	-0.30295562	-0.376319236
Z010E0189	-0.317556846	-0.268979591	-0.280570779	-0.488044044	-0.48669277	-0.605032866	-0.28061645	-0.305638328	-0.48171913	-0.566465722
Z010E0190	0.545049382	0.461623733	0.179181953	0.237158177	0.236098863	0.315021976	0.560270381	0.056536064	0.228051228	0.274161293
Z010E0191	-0.722109927	-0.417400033	-0.609142431	-0.424770791	-0.623829762	-0.596973885	-0.293486203	-0.340862961	-0.400426505	-0.565339286
Z010E0192	-0.178363574	0.137434065	0.170773259	0.167959301	0.081496363	0.125822758	-0.015343107	0.347957733	0.15281522	0.08987739
Z010E0193	-0.534586777	-0.359026632	-0.612058416	-0.567828895	-0.659397709	-0.680047638	-0.294345683	-0.357068584	-0.548513591	-0.675830704
Z010E0194	0.939754433	0.647193793	0.508943991	0.4498085	0.420034661	0.620977143	0.169304355	0.239030144	0.479134106	0.423538771
Z010E0195	-0.662707374	-0.340995236	-0.659559281	-0.505039785	-0.575803501	-0.22010837	-0.098326631	-0.684524966	-0.502156443	-0.435826708
Z010E0196	0.21278607	0.13006735	0.237140639	-0.099513575	0.045080168	-0.292845467	-0.018823984	-0.286043561	-0.090345617	-0.130265645
Z010E0197	0.295237547	0.101901184	0.42717727	0.262362085	0.386746791	0.504404357	0.007658149	0.494969814	0.259534068	0.244480028
Z010E0198	-0.308673647	-0.111420209	-0.35078228	-0.35544551	-0.444681443	-0.531863302	-0.08251628	-0.584647716	-0.369875474	-0.457660842
Z010E0200	0.098850327	0.023011868	0.140248761	0.152936107	0.083952689	-0.011822955	0.432579541	0.279104474	0.15391241	0.140634931
Z011E0001	-0.255864222	-0.11210093	-0.031555417	-0.271171859	-0.422955658	-0.116571781	-0.004277059	-0.180969245	-0.267498098	-0.111091493
Z011E0002	0.338675306	0.245396431	0.468365872	0.296644333	0.248687699	0.655674979	0.178407034	0.311267423	0.32395439	0.252285561
Z011E0003	-0.403270995	-0.346661124	-0.551968128	-0.216699437	-0.459863996	-0.816927086	-0.318728287	-0.435142683	-0.572860983	-0.578540701
Z011E0004	-0.700970295	-0.677932015	-0.867216687	-0.72063522	-0.823270794	-0.429435425	-0.832840865	-0.733830329	-0.756966037	-0.807510783
Z011E0005	0.706405047	0.717983577	0.600719046	0.731696457	0.632088698	0.6413215	0.917818379	0.797493807	0.809389279	0.920347972
Z011E0006	0.155685105	0.224359786	0.037260008	0.148307452	-0.012793606	-0.046704583	0.271565112	0.17900998	0.147400504	0.295605178
Z011E0007	-0.164293307	-0.187216207	-0.125999999	-0.302403931	-0.363748664	-0.483805847	-0.471180113	-0.240502583	-0.238989119	-0.317945311
Z011E0008	-0.166899264	-0.103998756	-0.101135479	-0.220267895	-0.141360128	-0.100316807	-0.348686323	-0.185053541	-0.164517359	-0.070332182
Z011E0009	0.302844515	0.380128271	0.423782765	0.244033597	0.389263757	0.158832588	0.132158876	0.283356243	0.268555439	0.172913871
Z011E0010	0.259912969	0.319061321	0.511616902	0.324344504	0.441720719	0.624609916	0.485772489	0.366567666	0.359229344	0.39431522
Z011E0011	-0.276291798	-0.178458796	0.159649852	-0.016100388	-0.10774024	0.236200533	-0.084840286	-0.102030934	-0.127410405	-0.12406776
Z011E0012	0.179096569	-0.098384569	0.100512202	0.131699325	-0.172415937	0.290407956	0.178592814	-0.069524701	-0.060951382	0.072837072
Z011E0013	-0.25319422	-0.199008568	0.051284722	-0.028212254	0.011644872	-0.045602769	-0.111707699	-0.118464641	-0.039317929	-0.001298136
Z011E0014	-1.25860257	-1.137829462	-1.093577005	-1.245493258	-1.235482219	-1.18772338	-1.092469873	-1.220989822	-1.187606421	-1.29962383
Z011E0015	0.478455283	0.358300211	0.300774554	0.451284916	0.397562787	0.216105373	0.465118134	0.299771828	0.3325414	0.229229135
Z011E0016	-0.701064818	-0.781612827	-0.779005216	-0.770465161	-0.707339618	-0.87883175	-0.907244283	-0.716557764	-0.742561834	-0.668950079
Z011E0017	0.315337916	0.508648941	0.597780921	0.412094475	0.323324781	0.427964066	0.592314919	0.460650862	0.450062158	0.390976065
Z011E0018	-0.382667771	-0.346996229	-0.473988542	-0.370319729	-0.46205232	-0.301361586	-0.179175359	-0.262061423	-0.152599293	-0.3272912
Z011E0019	-0.333961133	-0.264861673	-0.481959776	-0.427860744	-0.187873516	-0.395057268	-0.172490325	-0.321307859	-0.431703757	-0.441149922
Z011E0020	0.291124282	0.240981013	0.144458345	0.367469757	0.189828287	0.457687973	-0.075474874	0.182567995	0.076679101	0.114574237
Z011E0021	0.455767983	0.345095387	0.271976974	0.499419159	0.434920938	0.163283437	0.241042876	0.406802381	0.375510585	0.38077956
Z011E0022	0.404343084	0.360031474	0.120587568	0.235138524	0.262789433	0.168255515	0.46384591	0.305588174	0.395293133	0.419124448
Z011E0023	-0.077223199	-0.141034815	-0.118317702	-0.163103764	-0.1157983	0.195680029	0.062329935	-0.084702193	-0.091148524	-0.154310304
Z011E0024	-0.163287636	-0.165312412	-0.279219774	-0.134461213	-0.14425728	-0.284860705	-0.020948555	-0.08134281	-0.032904428	0.035828592
Z011E0025	0.141360222	0.043801427	0.248696556	0.261465905	0.066417338	0.017522064	0.096240339	0.116207196	-0.020800551	0.218293916
Z011E0026	0.18468813	0.229234644	0.005227209	0.305988712	0.27479622	0.383342	0.417659507	0.151207801	0.130228008	0.053609187
Z011E0027	-0.553881062	-0.674149798	-0.757811336	-0.696180071	-0.666468119	-0.669209659	-0.649360728	-0.604456952	-0.577219123	-0.519425333
Z011E0028	-0.679547951	-0.566716988	-0.539530388	-0.634742619	-0.628284911	-0.658968381	-0.373263536	-0.565307376	-0.481171381	-0.679915664
Z011E0029	-0.382231178	-0.427336109	-0.642115613	-0.57177755	-0.459816869	-0.841175857	-0.678264362	-0.485669421	-0.457896813	-0.417420241
Z011E0030	0.771951625	0.785530033	0.785315099	0.661427166	0.646121543	0.463846875	0.949940165	0.697434123	0.688766269	0.773513512
Z011E0031	-0.835249205	-0.871023156	-0.615803275	-0.70618969	-0.921283134	-0.715026945	-0.963604527	-0.820233451	-0.841091727	-0.868125049
Z011E0032	-0.003983827	0.186384911	0.041930687	0.18941379	0.130465491	0.323905807	0.21459093	0.126811769	0.09335387	0.29054262
Z011E0033	-0.440725618	-0.546871433	-0.304379088	-0.4066488	-0.509387058	-0.527948078	-0.804664932	-0.474040385	-0.4746598	-0.368833851
Z011E0034	-1.203325835	-1.1987381	-1.14150612	-1.34077676	-1.221427709	-1.342450932	-1.501667883	-1.291476068	-1.311900967	-1.224135758
Z011E0035	0.149352246	0.204733997	0.064955527	0.114466123	0.076782511	0.171389251	0.316146998	0.207777265	0.221953382	0.106913627
Z011E0036	-0.117941839	-0.074110839	-0.135767562	-0.090527512	-0.090132265	0.178883954	0.115576511	0.009361521	-0.021617058	0.130295011
Z011E0037	-0.414358061	-0.443382453	-0.455398953	-0.32383982	-0.283192853	-0.267268719	-0.296577022	-0.343770358	-0.358488877	-0.376059391
Z011E0038	-0.938063318	-0.955161448	-0.952489739	-0.984145633	-0.863654322	-0.743176174	-1.061881385	-0.862521369	-0.854056932	-0.936112187
Z011E0039	-0.066899223	-0.234771422	-0.270765535	-0.376627662	-0.353207971	0.070270585	-0.25932865	-0.323246336	-0.30731455	-0.175098092
Z011E0041	-0.721765646	-0.607426989	-0.444619886	-0.574104241	-0.587524219	-0.879174874	-0.369024187	-0.543513291	-0.58111381	-0.663233006
Z011E0043	-0.048202597	-0.119429379	-0.382696385	-0.219541073	-0.237975731	-0.359742761	0.082140959	-0.192725852	-0.154405622	-0.30444315
Z011E0044	-0.284937614	-0.171047076	-0.144058282	-0.217083849	-0.317971512	-0.418305913	-0.089401973	-0.215397481	-0.224963819	-0.119252505
Z011E0045	-0.370677232	-0.316938885	-0.172648044	-0.303592685	-0.32129628	-0.393635854	-0.64577132	-0.392674101	-0.300091262	-0.486720206
Z011E0046	1.041964578	1.117299666	1.167115789	1.01232929	1.054114136	0.841962288	1.139022792	1.063885828	1.023809431	0.957363093
Z011E0047	0.459523383	0.401281442	0.447255404	0.385741461	0.469655028	0.471697859	0.249599451	0.456231807	0.469244869	0.341485606
Z011E0048	-0.594733419	-0.634636514	-0.578034817	-0.756869347	-0.491922537	-0.360750929	-0.725304242	-0.710171092	-0.693914623	-0.539422181
Z011E0049	-0.257214918	-0.142364723	-0.078079074	-0.138407515	-0.116945524	-0.27224305	-0.040579308	-0.225551454	-0.266599854	-0.328346217
Z011E0050	0.32434803	0.392294816	0.537183089	0.46672801	0.492426048	0.18127327	0.162143966	0.465812234	0.461608859	0.530089683
Z011E0051	-0.695164171	-0.756300038	-0.79838599	-0.714461592	-0.71495017	-0.67620549	-0.646057563	-0.680008345	-0.772181519	-0.545962419
Z011E0052	1.727099791	1.530644552	1.434127845	1.557016202	1.559422231	1.434545068	1.432555644	1.578535509	1.666597872	1.71015161
Z011E0053	1.028330358	1.226250542	1.092613681	1.148393567	1.175995351	0.886129298	1.237577802	1.202570036	1.198617211	1.116729693
Z011E0054	-0.1367405	-0.04897436	0.112513775	0.003504993	0.009391346	0.135939696	0.093558311	0.043837784	0.006138849	0.074192224
Z011E0055	-0.168746682	-0.141247328	0.043441709	-0.124899103	-0.123931647	-0.273644579	-0.174400501	-0.08115755	-0.121835713	0.001066826
Z011E0056	-0.254896346	-0.148323576	-0.040754776	-0.276717775	-0.224875138	-0.390221555	-0.162706467	-0.229990873	-0.340512683	-0.17131796
Z011E0057	0.709888792	0.662129127	0.734363507	0.530782198	0.427239943	0.78626925	0.473551612	0.583007717	0.538009722	0.510513996
Z011E0058	0.690441206	0.798035601	0.660668498	0.838670751	0.731351112	0.586860888	1.081255994	0.846686726	0.819253575	0.725511774
Z011E0059	1.536568395	1.466053672	1.604682425	1.535576261	1.407110407	1.498327505	1.587135789	1.481403771	1.500868541	1.599478383
Z011E0061	-0.21956428	-0.304234312	-0.370416393	-0.103019851	-0.359871849	0.016669113	-0.166062374	-0.262315682	-0.303741735	-0.344067929
Z011E0062	-1.317699164	-1.211680342	-1.131845729	-1.283103386	-1.317507528	-1.201335037	-1.061002301	-1.217869355	-1.243471864	-1.340741352
Z011E0063	0.120866098	0.117676143	0.118258578	0.074972744	0.191230748	0.258414832	0.003708071	0.171034105	0.041920428	0.044010393
Z011E0064	0.270743397	0.336399269	0.362736996	0.309287235	0.442517086	0.302103708	0.408366912	0.258854555	0.343622863	0.360431432
Z011E0065	-0.956950469	-0.792333015	-0.84039933	-0.863020537	-0.975584409	-0.971468058	-0.718767629	-0.887664803	-1.029486469	-0.867341353
Z011E0067	-0.317885117	-0.120571871	-0.066893505	-0.223932414	-0.083857143	-0.271712276	-0.150490812	-0.16295809	-0.076721671	-0.267916578
Z011E0068	0.667525222	0.596344969	0.53781331	0.696266967	0.484100561	0.911829298	0.807415688	0.651256968	0.639256391	0.576610009
Z011E0069	-0.581693171	-0.534765956	-0.477307349	-0.57051763	-0.647543168	-0.417313908	-0.410463952	-0.596660245	-0.520194428	-0.660116257
Z011E0070	0.426656565	0.570293697	0.390306041	0.498913458	0.535493237	0.693760504	0.49822174	0.492976143	0.522758356	0.414628744
Z011E0071	0.678775577	0.583457137	0.483308958	0.531685462	0.503547185	0.960729172	0.661305704	0.625812771	0.633031808	0.552029719
Z011E0072	-0.645604639	-0.736693414	-0.961806912	-0.814219579	-0.94811027	-0.59288403	-0.801310161	-0.840583983	-0.73444849	-0.736542622
Z011E0073	-0.022742204	0.034671394	0.17107758	-0.084530544	-0.078653978	0.403562434	-0.068772684	-0.023808489	-0.051232595	0.135647558
Z011E0074	-0.196546692	-0.085594285	-0.287526632	-0.158215486	-0.372032772	-0.162606343	-0.002168517	-0.145379285	-0.187604155	-0.233024384
Z011E0075	-0.390291871	-0.328912161	-0.158088084	-0.242588825	-0.438689504	-0.451301262	-0.665493129	-0.323022614	-0.199977564	-0.175354078
Z011E0076	-0.01993041	-0.043324582	-0.155517625	0.080693606	-0.025545651	0.234273152	-0.122042718	-0.032278428	0.09209913	-0.095749466
Z011E0077	0.02189278	0.023516477	0.169630139	0.028543423	0.022968548	0.022415737	-0.083530109	0.091880871	0.112106076	-0.039466369
Z011E0078	0.533765561	0.503522999	0.40676033	0.569676263	0.519823204	0.193363105	0.635323467	0.559163284	0.586736558	0.390471293
Z011E0079	-0.27625738	-0.315986899	-0.537321815	-0.297633827	-0.372316441	-0.33748523	-0.350555571	-0.403222865	-0.332856164	-0.527844902
Z011E0080	0.215214251	0.252458966	0.476083915	0.232255394	0.251340766	0.710355264	0.172430733	0.31607883	0.261323644	0.456017905
Z011E0081	-0.669149164	-0.798188651	-0.893791046	-0.82499287	-0.885429772	-0.58660593	-0.99244731	-0.822665809	-0.834703024	-0.693777662
Z011E0082	0.225136429	0.261232139	0.101737059	0.21716228	0.291891854	0.386255553	0.086988156	0.180800942	0.173979511	0.269803774
Z011E0083	-0.033865205	0.069159884	-0.2003604	-0.019043367	-0.105490713	-0.285493195	0.149008894	0.022253993	0.067217572	-0.082788499
Z011E0084	0.643966209	0.674284969	0.477739497	0.701350989	0.724161285	0.678355729	0.893527974	0.596430326	0.570716663	0.512288286
[truncated: 2,893 more rows]
