# Supplementary material for: Association Mapping across Numerous Traits Reveals Patterns of Functional Variation in Maize
Source: PLoS Genet. 2014 Dec 4;10(12):e1004845. doi: 10.1371/journal.pgen.1004845 (PMC4256217; doi:10.1371/journal.pgen.1004845)
Supplement: Dataset S2 — Chromosome-specific residuals. Existing best linear unbiased predictors (BLUPs) for each inbred line were used to fit a joint-linkage model across all chromosomes. The hits from this model were then used to create chromosome-specific residual values by accounting for all markers except those on the chromosome in question. (See Methods for details.) These residuals are the phenotypic input for the NAM-GWAS analysis. (ZIP) [file pgen.1004845.s007.zip › Supplemental File 1 - Residuals/AverageInternodeLength.txt]

Sample	Chr 1	Chr 2	Chr 3	Chr 4	Chr 5	Chr 6	Chr 7	Chr 8	Chr 9	Chr 10
MO001	0.03986	0.4217	0.3604	0.2644	0.536	0.4222	0.4496	0.4073	0.4077	0.2688
MO003	-0.3868	-0.2964	-0.6012	-0.6804	-0.6067	-0.5804	-0.5054	-0.5673	-0.6004	-0.4523
MO005	0.8848	0.8633	0.921	0.823	0.7618	0.6535	0.7896	0.8021	0.9652	0.7779
MO007	0.04234	-0.3126	-0.2255	-0.1924	-0.2049	-0.2202	-0.1606	-0.2751	-0.5634	-0.3025
MO008	0.3218	0.1532	0.5295	0.08195	0.214	-0.01017	0.0739	0.1308	-0.1049	0.06448
MO010	0.4905	0.1087	0.1978	0.298	0.1983	0.3086	0.2069	0.2257	0.4822	0.2286
MO011	-0.4986	-0.2516	-0.1966	-0.2458	-0.2108	-0.09728	-0.1766	-0.2316	0.0354	-0.2777
MO012	1.0981	0.572	0.8459	0.9742	0.8222	0.6708	0.6053	0.7279	0.8469	0.731
MO013	-0.06629	0.3398	0.08646	0.05745	0.2293	0.03128	0.04748	0.09622	0.1862	0.1423
MO014	-0.4981	-0.5718	-0.6597	-0.6469	-0.6399	-0.572	-0.4238	-0.5601	-0.3334	-0.4692
MO015	0.08472	0.04856	-0.1463	0.142	-0.06718	-0.07275	0.06651	-0.02849	-0.08017	0.002856
MO016	0.3459	0.3288	0.3339	0.2545	0.4429	0.4527	0.4636	0.4475	0.3221	0.4698
MO017	0.5971	0.4671	0.4078	0.2909	0.403	0.2326	0.3957	0.3149	0.1844	0.256
MO019	0.2322	-0.1148	-0.1116	0.04309	0.004543	-0.03329	0.0379	0.02219	0.4644	-0.02417
MO021	0.6894	0.8664	0.7953	0.6543	0.8612	0.8198	1.0245	0.8653	0.6659	0.881
MO022	-0.08879	-0.1929	-0.07299	-0.168	-0.1038	-0.2382	-0.2276	-0.08568	-0.07998	-0.1673
MO023	-0.2617	-0.4341	-0.4325	-0.4527	-0.394	-0.338	-0.34	-0.2524	-0.1762	-0.282
MO024	0.9088	0.8353	0.6721	0.6447	0.7453	0.6335	0.7032	0.7227	0.8166	0.6478
MO025	0.2858	0.384	-0.01084	0.1745	0.1816	0.09061	0.2968	0.2054	-0.03137	0.1594
MO027	-0.08243	0.09438	-0.04617	-0.07208	-0.0789	0.107	-0.02451	0.03827	0.161	0.06837
MO028	-0.2998	-0.3635	-0.2385	-0.2627	-0.2664	-0.1633	-0.2101	-0.2336	-0.3985	-0.1554
MO029	0.1223	0.09848	0.0635	0.122	0.2416	0.1511	0.1424	0.1229	-0.06695	0.2572
MO030	0.3491	0.2049	0.1202	0.2767	0.3913	0.4136	0.4573	0.2618	0.1377	0.2059
MO031	0.3308	0.1791	-0.1194	-0.01445	0.01663	-0.05246	0.1397	0.03766	-0.2402	-0.06428
MO032	-0.01576	-0.2424	-0.3802	-0.09312	-0.3132	-0.4662	-0.1769	-0.2882	-0.2076	-0.2474
MO033	-0.2288	-0.4947	-0.3661	-0.5502	-0.3951	-0.3049	-0.3944	-0.4199	-0.1852	-0.3908
MO034	-1.067	-0.7621	-0.6203	-0.6965	-0.7039	-0.6995	-0.4521	-0.6326	-0.7875	-0.6945
MO035	-0.2397	0.1584	-0.3296	-0.01291	0.0859	-0.0602	-0.1498	0.009294	0.005445	-0.01321
MO038	-0.9841	-0.8284	-0.2041	-0.752	-0.635	-0.6771	-0.7932	-0.6528	-0.3714	-0.6652
MO039	-0.0239	-0.2846	-0.3072	-0.1021	-0.3631	-0.1782	-0.06233	-0.1931	-0.01393	-0.1812
MO040	0.2251	0.1031	-0.08452	0.1809	-0.01095	0.03019	-0.1902	-0.1602	0.2406	-0.05173
MO041	0.07423	0.351	0.3559	0.146	0.351	0.1627	0.2759	0.2821	0.5069	0.3515
MO042	-0.2422	-0.1488	-0.104	-0.3615	-0.2074	-0.1544	-0.286	-0.2165	-0.1532	-0.1437
MO043	0.5606	0.4533	0.3955	0.4675	0.4284	0.3781	0.6072	0.4227	0.255	0.4023
MO045	-0.4601	-0.3939	-0.3493	-0.4675	-0.5015	-0.3684	-0.3483	-0.3274	-0.6238	-0.2685
MO046	-0.03791	-0.3233	-0.2161	-0.2336	-0.1399	-0.1257	-0.3416	-0.1958	-0.2782	-0.2487
MO047	-0.9483	-0.7164	-0.8385	-0.5206	-0.7478	-0.6179	-0.4122	-0.5815	-0.4112	-0.6424
MO048	-0.8437	-0.5158	-0.8763	-0.6283	-0.848	-0.7622	-0.8256	-0.638	-0.5996	-0.7467
MO051	0.1085	0.2055	0.09822	-0.028	0.04206	0.03541	0.1032	0.1314	0.2333	0.1871
MO052	0.4746	0.2171	0.3281	0.3662	0.208	0.2732	0.3569	0.4065	0.1258	0.3508
MO055	-0.05665	0.1181	-0.3079	-0.03882	0.04673	0.08906	0.08021	-0.00836	-0.2499	0.08305
MO056	0.3632	0.4145	0.3965	0.3708	0.3011	0.4637	0.3822	0.3801	0.2563	0.2725
MO057	-0.2349	-0.2571	-0.3321	-0.162	-0.3776	-0.3438	-0.1517	-0.2498	-0.1813	-0.3547
MO058	0.1812	0.3004	0.2696	0.405	0.442	0.3378	0.4199	0.3194	0.1095	0.5158
MO060	-0.5236	-0.08681	-0.1842	-0.03453	-0.01422	-0.2408	-0.1965	-0.1793	-0.1715	-0.1946
MO061	0.5649	0.4821	0.3953	0.5061	0.4193	0.4708	0.5176	0.4208	0.6689	0.3255
MO062	0.376	0.1762	0.5116	0.6114	0.3451	0.3812	0.3607	0.4136	0.08886	0.3077
MO063	-0.2908	-0.1873	-0.3664	-0.3566	-0.3477	-0.4231	-0.1857	-0.2444	-0.5528	-0.3241
MO066	-1.6907	-1.3084	-1.2923	-1.4447	-1.3531	-1.2584	-1.3694	-1.3364	-1.4877	-1.3764
MO067	-0.3144	-0.0718	-0.3817	-0.4542	-0.2548	-0.09095	-0.143	-0.2268	-0.2281	-0.1126
MO068	0.3231	0.4084	0.6015	0.177	0.4319	0.2645	0.3398	0.333	0.4317	0.3423
MO074	-0.05847	0.157	0.2045	0.113	0.1724	0.148	0.1891	0.08131	0.2094	0.07535
MO075	0.5134	0.5752	0.4459	0.4492	0.3585	0.6221	0.5914	0.4265	0.6235	0.4773
MO076	-0.2771	-0.1429	-0.1306	-0.09587	-0.04178	-0.01641	0.005982	-0.2715	-0.4619	-0.2061
MO077	0.2925	-0.1217	-0.08809	0.1577	-0.06442	0.07984	-0.02761	0.07665	-0.2324	0.04819
MO079	-0.1813	-0.08918	0.01745	0.1463	0.05153	-0.1336	0.08502	0.04856	0.08708	0.02549
MO082	0.005617	0.05663	-0.01313	-0.2091	-0.1499	-0.01033	-0.00253	-0.05389	-0.2453	-0.01624
MO083	-0.03648	-0.08179	-0.1507	-0.0004	-0.0853	-0.01703	0.003121	-0.08286	-0.2718	-0.1456
MO085	0.5651	0.3662	0.596	0.4766	0.4757	0.3507	0.4269	0.4116	0.6016	0.4771
MO087	0.1103	-0.1798	-0.08205	-0.3382	-0.1788	-0.08112	-0.203	-0.2278	-0.3242	-0.185
MO088	-0.4492	-0.2551	-0.3944	-0.05621	-0.5192	-0.3766	-0.3741	-0.2863	-0.1977	-0.2897
MO092	-0.7428	-0.7586	-0.8069	-0.492	-0.6673	-0.4998	-0.788	-0.5622	-0.5073	-0.5656
MO093	0.5284	0.1851	0.07018	0.07974	0.276	0.1046	0.06885	0.1204	0.4198	0.2639
MO095	0.2005	-0.06246	-0.0992	-0.1355	0.07808	0.04663	-0.1964	-0.04878	0.296	-0.00742
MO098	0.4245	0.2319	0.2786	0.2658	0.2727	0.2867	0.2452	0.1571	-0.02637	0.261
MO099	-0.253	-0.2734	-0.1262	0.1921	-0.07989	0.04061	-0.01107	-0.1214	0.212	-0.1135
MO101	0.331	0.4049	0.5791	0.1921	0.3352	0.454	0.4644	0.5043	0.5311	0.4353
MO102	-0.3737	-0.398	-0.1649	-0.00395	-0.2649	-0.2074	-0.3052	-0.238	-0.1154	-0.1788
MO105	0.1555	0.1535	0.173	0.01369	0.1013	0.000356	0.228	0.1336	-0.06996	0.05055
MO106	0.5258	0.4254	0.8114	0.6544	0.454	0.4495	0.5526	0.3871	0.3309	0.4465
MO114	0.3969	0.3359	0.6334	0.4969	0.3257	0.3416	0.5233	0.527	0.1918	0.4065
MO116	0.7715	0.3802	0.6028	0.4208	0.3772	0.44	0.5467	0.4388	0.516	0.4564
MO118	0.1249	-0.2359	-0.2224	-0.03961	-0.1434	-0.03481	-0.3098	-0.1194	0.05731	-0.0737
MO123	-0.01387	-0.05558	-0.2332	-0.2471	-0.1263	0.01274	-0.03248	-0.1227	0.05091	-0.2835
MO125	0.05507	0.2447	0.3727	0.05798	0.1986	0.1961	0.3225	0.2906	0.382	0.2858
MO127	-0.1625	-0.2504	-0.4648	-0.4911	-0.2172	-0.3315	-0.2125	-0.286	-0.4302	-0.2876
MO141	0.3036	0.2564	0.5182	0.5689	0.3066	0.3638	0.3333	0.2832	0.515	0.3899
MO143	-0.4833	-0.2361	-0.1572	-0.07892	-0.2868	-0.3245	-0.1643	-0.2593	-0.08638	-0.1473
MO145	1.3882	0.989	1.0149	0.7554	0.888	0.9407	0.754	0.9042	0.7995	0.8756
MO151	-0.09433	-0.04487	-0.184	0.09276	-0.1904	-0.01839	-0.01227	-0.07157	-0.1481	-0.02562
MO154	0.3697	0.1112	0.1605	0.2103	0.1642	0.0299	0.2376	0.1867	0.238	0.1699
MO159	-0.3477	0.1942	0.1049	-0.168	0.02563	0.0226	-0.166	-0.07721	-0.1656	-0.06718
MO161	0.9225	0.794	0.7911	0.9965	0.8745	0.9073	0.9126	0.7019	0.9314	0.6807
MO162	-0.1549	-0.3247	-0.2799	-0.1739	-0.1875	-0.2874	-0.08165	-0.2364	-0.05046	-0.2928
MO163	0.2645	0.05592	0.3196	-0.008	0.03861	-0.1042	-0.0062	0.02166	-0.1829	0.1424
MO164	-0.04955	-0.157	-0.2712	-0.1349	-0.2148	-0.03684	-0.3051	-0.1592	-0.1961	-0.03972
MO169	-0.1776	-0.2667	-0.3136	-0.2278	-0.1105	-0.05045	-0.2789	-0.1481	0.03092	-0.2105
MO172	0.45	0.3933	0.2977	0.3864	0.3154	0.2603	0.4079	0.3025	0.04886	0.2823
MO175	0.214	0.1177	-0.02324	0.1282	-0.2303	-0.08524	-0.01673	-0.07503	0.1403	-0.1097
MO176	-0.3331	-0.45	-0.284	-0.4355	-0.3491	-0.4752	-0.3084	-0.3262	-0.5276	-0.3068
MO181	-0.0362	0.03055	0.1155	-0.02085	0.07961	0.1222	0.06507	0.04616	-0.2553	0.1091
MO185	0.3416	0.0376	0.2949	0.0196	0.08209	0.0356	0.05773	0.02157	0.211	0.1692
MO186	0.2934	0.5395	0.391	0.5685	0.3784	0.3069	0.3351	0.3572	0.4586	0.4474
MO188	0.3749	0.1465	0.1658	-0.06597	0.2741	0.208	0.1	0.1944	0.1017	0.1195
MO190	-0.356	-0.3385	-0.201	-0.1559	-0.2111	-0.08347	-0.1798	-0.1972	0.0046	-0.113
MO192	-0.2461	-0.1178	-0.3043	-0.04315	-0.2426	-0.2573	-0.3767	-0.3083	-0.4972	-0.3705
MO194	-0.9277	-0.7062	-0.9626	-0.8145	-0.7951	-0.7079	-0.9006	-0.8478	-0.6372	-0.7574
MO202	0.009491	-0.0161	-0.367	-0.08865	-0.1679	0.04464	-0.08516	-0.00863	-0.3827	-0.01202
MO210	-0.3435	-0.2282	-0.3222	-0.3767	-0.1386	-0.1277	-0.0952	-0.08798	0.01163	-0.2476
MO215	-0.1217	-0.1821	-0.3915	-0.3721	-0.2514	-0.1259	-0.3409	-0.2169	0.009745	-0.1586
MO218	0.4985	0.3398	0.3347	0.08913	0.1609	0.2399	0.1807	0.128	0.3848	0.05648
MO219	0.7711	0.5283	0.8135	0.8443	0.6938	0.7558	0.4769	0.6908	0.4763	0.6274
MO225	0.1458	0.2004	0.3757	0.3534	0.4113	0.1566	0.2222	0.3212	0.4276	0.2059
MO228	-0.1268	-0.261	-0.2909	-0.4	-0.4477	-0.2868	-0.3146	-0.3046	-0.5018	-0.4004
MO229	-0.0173	0.1071	0.01458	-0.1129	0.04797	0.1962	0.000928	0.1081	-0.06029	0.115
MO237	0.7257	0.7274	0.6676	0.602	0.4666	0.7542	0.546	0.5794	0.6991	0.5738
MO246	-0.5469	-0.59	-0.5207	-0.5406	-0.4695	-0.6251	-0.6013	-0.5517	-0.484	-0.4696
MO248	0.2503	0.1934	0.1266	-0.1493	0.08999	-0.0192	0.2627	0.08732	0.09291	0.09098
MO250	0.3521	0.5997	0.7051	0.2078	0.4295	0.4648	0.4918	0.3334	0.4957	0.3114
MO253	-0.7043	-0.7876	-0.5588	-0.9329	-0.8288	-0.6296	-0.6332	-0.8139	-0.5974	-0.6371
MO256	0.4314	0.1037	0.3167	0.2753	0.3398	0.3336	0.1247	0.2358	0.4206	0.2836
MO262	0.2188	0.6325	0.3512	0.7091	0.5163	0.4046	0.5683	0.4249	0.2819	0.4522
MO263	-0.2147	-0.1196	-0.0838	0.08079	-0.04677	-0.123	-0.06134	-0.1241	-0.3979	-0.02389
MO264	-0.687	-0.7064	-0.8281	-0.8321	-0.8395	-0.8872	-0.8908	-0.7851	-1.0512	-0.6273
MO265	-0.6616	-0.2789	-0.2167	-0.2256	-0.3116	-0.1379	-0.1761	-0.1557	-0.5031	-0.3262
MO266	-0.224	0.01999	-0.04209	0.06091	-0.1277	-0.09601	-0.1231	-0.06264	-0.1819	-0.07924
MO267	-0.4107	-0.1794	-0.2367	-0.1735	-0.35	-0.3323	-0.3657	-0.2928	-0.3801	-0.2904
MO268	0.3397	0.2248	0.05066	0.4899	0.1495	0.1789	0.1708	0.3084	0.09415	0.1616
MO269	-0.2362	-0.4854	-0.4585	-0.29	-0.3385	-0.3956	-0.3616	-0.3471	-0.4806	-0.3846
MO270	0.004403	0.236	0.03365	0.07694	0.2019	0.1794	0.2643	0.1021	0.03963	0.1915
MO271	-0.3656	0.1163	0.1843	0.1889	-0.06975	0.01922	-0.1136	0.0571	-0.3584	0.07092
MO272	0.07305	0.09037	-0.03968	-0.235	-0.1473	-0.09293	-0.2061	0.05573	0.1903	-0.07948
MO274	-0.3872	-0.2955	0.1245	-0.1377	-0.1794	-0.1823	-0.3305	-0.2227	-0.01018	-0.2727
MO275	-0.247	0.157	0.3013	0.003117	-0.04545	0.04771	-0.05386	0.05704	-0.1294	-0.00453
MO276	0.2141	-0.2148	-0.3242	-0.3122	-0.03773	-0.2344	-0.2661	-0.1386	0.1009	-0.1829
MO277	-0.5703	-0.4242	-0.6951	-0.4919	-0.2786	-0.3651	-0.3841	-0.4507	-0.5895	-0.3925
MO278	-0.02952	-0.1793	0.04737	-0.129	-0.1894	-0.1857	-0.02042	-0.1216	-0.2771	-0.1097
MO279	-0.6108	-0.3621	-0.3069	-0.1631	-0.2646	-0.3589	-0.09182	-0.3387	-0.2193	-0.3517
MO281	-0.2688	-0.2136	-0.2111	-0.2955	-0.175	-0.307	-0.2727	-0.3137	-0.08758	-0.4136
MO284	-0.07957	0.1826	0.05324	0.07707	0.1237	0.1066	0.02116	0.1335	0.1638	0.1224
MO286	0.1825	0.2728	0.3509	-0.08074	0.116	0.05494	0.1468	0.1531	-0.00761	0.2221
MO287	0.2998	0.577	0.3652	0.3805	0.4745	0.3172	0.3805	0.4728	0.5243	0.3986
MO288	0.2125	0.1598	0.1109	0.151	0.3794	0.2432	0.1905	0.3364	0.6041	0.2934
MO292	-0.0102	0.04323	-0.06374	0.0497	0.01664	0.1039	0.2161	0.1574	0.1354	0.1806
MO296	-0.3152	-0.2519	-0.4039	-0.1667	-0.2421	-0.192	-0.4265	-0.2824	-0.3418	-0.2582
MO297	-0.3895	-0.4548	-0.5341	-0.4301	-0.3427	-0.4623	-0.3173	-0.3347	-0.5193	-0.4565
MO298	-0.8985	-0.4416	-0.5022	-0.2714	-0.5425	-0.3338	-0.392	-0.4724	-0.6899	-0.5328
MO301	0.07028	0.1323	-0.1315	0.1986	-0.1027	-0.07944	-0.1684	0.02852	-0.2757	-0.08455
MO302	0.3359	0.3286	0.5421	0.3912	0.4739	0.4322	0.2007	0.4425	0.3389	0.4425
MO303	-0.4395	-0.3013	-0.4525	-0.02459	-0.1319	-0.1084	-0.3926	-0.2408	-0.4161	-0.1466
MO304	0.3585	0.1136	0.3968	-0.00144	0.1411	0.1185	0.1849	0.221	0.154	0.0955
MO305	-0.7299	-0.547	-0.7794	-0.7739	-0.5976	-0.8377	-0.6895	-0.7467	-0.9263	-0.6964
MO307	0.1235	0.4533	0.1411	0.3176	0.1789	0.1844	0.2543	0.2167	0.3044	0.3642
MO308	-0.5966	-0.4232	-0.2513	-0.4095	-0.4043	-0.3168	-0.4608	-0.4362	-0.03871	-0.4975
MO309	0.7072	0.5124	0.8802	0.4793	0.4373	0.6097	0.5913	0.4818	0.2521	0.5233
MO310	-0.7354	-0.7097	-0.5845	-0.62	-0.6875	-0.5456	-0.781	-0.5898	-0.6714	-0.734
MO311	0.002577	0.05858	0.1196	-0.00033	0.2086	0.03173	0.1566	0.1811	0.126	0.2334
MO313	-0.2339	-0.193	-0.2715	-0.3438	-0.0668	-0.06628	-0.02842	-0.1025	-0.3748	-0.09772
MO314	0.1236	-0.226	-0.2836	-0.1907	-0.1057	-0.038	-0.3437	-0.1468	0.08846	-0.2386
MO315	-0.2511	-0.2573	-0.181	-0.2947	-0.1308	-0.225	-0.03516	-0.1486	0.02266	-0.2245
MO317	0.08749	0.1363	0.06395	0.1898	0.1075	-0.05807	-0.06485	0.07683	-0.2357	0.1009
MO318	0.3935	0.4448	0.4541	0.4933	0.3647	0.3999	0.1559	0.3888	0.5579	0.3628
MO319	0.4011	0.2674	0.01872	-0.1188	0.07201	0.08452	0.07072	0.04486	-0.07809	0.1456
MO321	-0.3325	-0.267	-0.2876	-0.2858	-0.1189	-0.3166	-0.3387	-0.2919	-0.05898	-0.2429
MO322	0.7745	0.3976	0.2916	0.3269	0.2095	0.4214	0.3471	0.4081	0.3731	0.4382
MO323	-0.2656	-0.1586	-0.3998	-0.5163	-0.292	-0.1956	-0.1895	-0.2637	-0.09362	-0.26
MO325	0.8053	0.3775	0.676	0.5013	0.6034	0.3497	0.4811	0.5771	0.877	0.6385
MO326	0.04511	0.4845	0.6451	0.108	0.4181	0.469	0.4017	0.3709	0.6056	0.3777
MO328	-0.00861	-0.07223	-0.09418	0.109	-0.00162	-0.165	0.04878	-0.09032	0.1195	-0.01124
MO329	-0.01359	-0.0905	0.1571	-0.1144	-0.08605	0.0407	0.08865	-0.1054	0.1411	0.03294
MO335	0.5895	0.4734	0.4095	0.3225	0.6111	0.4179	0.3467	0.4898	0.7828	0.4375
MO336	-0.03794	0.04223	-0.07217	0.2252	0.04498	0.1411	0.05581	0.01827	-0.2074	0.1234
MO337	0.8295	0.4464	0.815	0.8094	0.6624	0.6366	0.6472	0.5411	0.5069	0.6997
MO338	0.2306	0.1615	0.5889	0.4409	0.4855	0.4694	0.3807	0.3457	0.08538	0.4016
MO340	0.06672	-0.2163	-0.0724	-0.2212	-0.2384	-0.3147	-0.3214	-0.2815	-0.3713	-0.2675
MO341	-0.05268	-0.2185	-0.1227	-0.06664	-0.1514	-0.1918	0.02263	-0.1225	-0.3248	-0.09733
MO342	-0.1159	-0.3008	-0.2038	-0.3512	-0.243	-0.1765	-0.1347	-0.2539	0.1172	-0.2313
MO344	-1.2876	-0.898	-1.0538	-0.8125	-0.888	-0.7373	-0.8148	-0.8367	-0.6856	-0.8568
MO345	0.1792	0.1884	0.4022	0.3602	0.3449	0.2413	0.3396	0.3407	0.5475	0.2199
MO346	-0.06101	-0.2127	-0.2068	-0.0369	-0.3566	-0.2237	-0.17	-0.2424	-0.1351	-0.2817
MO347	0.04775	-0.1307	-0.05609	0.2449	-0.02799	0.1353	0.02883	0.01776	0.1042	-0.01643
MO351	-0.2439	-0.2055	-0.1451	-0.2434	-0.07356	-0.2122	-0.1852	-0.08093	0.09371	-0.1505
MO352	-0.4452	-0.2016	-0.1158	-0.198	-0.3535	-0.1532	-0.1073	-0.1246	-0.4536	-0.1181
MO354	-0.8044	-0.4977	-0.5715	-0.4877	-0.3653	-0.5392	-0.608	-0.5307	-0.2646	-0.5675
MO355	0.5407	0.3782	0.1892	0.2245	0.3554	0.182	0.2743	0.2314	0.5488	0.3363
MO356	0.1625	0.502	0.3889	0.4717	0.3072	0.4777	0.2437	0.4539	0.5568	0.4521
MO357	-0.6883	-0.3151	-0.3998	-0.1492	-0.1664	-0.1333	-0.2739	-0.2249	-0.5389	-0.2324
MO360	-0.1782	0.02679	0.1107	-0.03288	0.1924	0.06563	0.0613	0.1895	0.3426	0.195
MO362	0.227	0.3885	0.4689	0.3828	0.3387	0.1339	0.3663	0.2048	-0.00494	0.2901
MO364	-0.3452	-0.02581	0.07453	0.2022	0.02715	0.04326	0.1439	0.03097	-0.2151	0.02781
MO365	0.2751	-0.00687	-0.09802	0.1112	0.01165	-0.09758	0.03474	-0.138	0.2835	-0.1479
MO366	0.4465	0.2581	0.1464	0.1576	0.2644	0.469	0.4104	0.2688	0.535	0.2806
MO367	0.6146	0.4235	0.4884	0.5963	0.4324	0.5092	0.3107	0.5113	0.1069	0.3345
MO368	0.4491	0.6522	0.2258	0.4019	0.5498	0.5174	0.3215	0.3814	0.2985	0.3938
MO369	0.1979	0.2025	0.2026	0.3447	0.3869	0.1977	0.1496	0.3382	0.07708	0.2766
MO373	-0.2132	-0.1975	-0.227	0.1143	-0.1297	-0.1749	0.006127	-0.2126	0.06425	-0.1843
MO378	0.1202	0.239	0.4077	-0.04717	0.2234	0.22	0.1821	0.1798	0.4024	0.02615
MO379	-0.7873	-0.9021	-0.8699	-0.8288	-0.8345	-0.7895	-0.6054	-0.816	-0.9972	-0.7421
MO380	-0.5523	-0.6619	-0.5702	-0.5173	-0.5644	-0.5775	-0.7161	-0.5221	-0.7003	-0.5486
MO381	-0.7453	-0.7354	-0.3799	-0.6078	-0.5593	-0.5825	-0.7635	-0.568	-0.6626	-0.572
MO382	0.103	-0.2984	-0.3386	-0.2833	-0.1615	-0.3151	-0.3286	-0.17	-0.3229	-0.2162
MO383	-0.349	-0.3792	-0.3639	-0.2281	-0.3346	-0.3323	-0.2882	-0.2718	-0.0292	-0.2563
MO384	0.1413	-0.09964	-0.05534	0.06795	-0.04033	-0.1213	0.08297	-0.06098	0.06336	0.07399
Z001E0001	-0.227	-0.09214	-0.1125	-0.18	-0.1964	-0.1533	-0.2359	-0.4439	-0.7093	-0.2409
Z001E0002	0.5293	0.4319	0.366	0.358	0.4095	0.2281	0.1288	0.5505	-0.1219	0.3274
Z001E0003	0.1281	0.04661	-0.223	-0.01123	-0.0686	0.03246	-0.192	-0.02354	0.1486	0.008142
Z001E0004	-0.8262	-0.7989	-0.4969	-0.6344	-0.787	-0.7593	-0.8049	-0.5047	-0.9975	-0.6939
Z001E0005	0.4319	0.2019	-0.1956	0.1336	0.006532	0.08738	0.14	-0.04318	-0.3791	0.04431
Z001E0006	0.5362	0.4731	0.3337	0.2987	0.3094	0.1935	0.1557	0.4672	0.4895	0.2731
Z001E0007	0.2885	-0.1321	0.1843	0.06193	0.06342	0.1472	-0.178	0.1594	-0.3136	0.004223
Z001E0008	-0.4503	0.03527	-0.2169	-0.1376	-0.2227	-0.1754	-0.1684	-0.1895	-0.5674	-0.1182
Z001E0009	-0.2256	-0.6035	-0.4749	-0.4313	-0.3515	-0.4444	-0.3658	-0.2319	-0.2187	-0.3173
Z001E0010	-0.3428	0.009636	-0.1717	-0.02911	-0.02073	-0.1293	-0.199	0.08351	0.3274	-0.07193
Z001E0011	0.2709	0.2837	0.2765	0.1636	0.1116	0.1645	0.09456	0.2763	-0.341	0.1183
Z001E0012	0.783	0.7149	0.3411	0.6311	0.599	0.772	0.4153	0.4679	0.1654	0.5524
Z001E0013	-0.2925	-0.4307	-0.4849	-0.4159	-0.3839	-0.3963	-0.4759	-0.3645	-0.6909	-0.3352
Z001E0014	0.3757	0.2158	0.4931	0.4273	0.4426	0.372	0.5516	0.297	0.8609	0.5018
Z001E0015	0.0313	-0.05324	-0.1052	-0.2028	-0.3073	-0.014	-0.1975	-0.2866	0.243	-0.141
Z001E0016	-0.7533	-0.7995	-0.4559	-0.5863	-0.5463	-0.685	-0.6958	-0.664	-0.8658	-0.5502
Z001E0017	0.3078	0.2446	0.1071	0.2029	0.1325	0.3166	0.05048	0.04537	0.5369	0.2489
Z001E0018	0.06347	0.3545	0.09062	0.1639	0.2199	0.1376	-0.04969	0.1208	-0.3195	0.1294
Z001E0019	-0.1426	0.05633	-0.09963	-0.1983	-0.1351	-0.07002	-0.02497	-0.1217	0.06386	-0.1864
Z001E0020	-0.4798	-0.2541	-0.3038	-0.4234	-0.2333	-0.3298	-0.2014	-0.4804	-0.5429	-0.3433
Z001E0021	0.9559	0.5839	0.6549	0.7325	0.6988	0.7019	0.5916	0.5274	0.4713	0.6953
Z001E0022	-0.1142	-0.1464	0.1713	-0.03448	-0.07047	0.003473	0.1197	-0.0734	0.4138	-0.1707
Z001E0023	0.6747	0.3545	0.6282	0.5892	0.5433	0.4914	0.7137	0.5759	0.1347	0.6139
Z001E0024	-0.02907	0.1418	-0.3616	-0.00412	-0.06758	0.1158	-0.1948	0.1491	-0.724	0.03764
Z001E0025	-0.374	-0.764	-1.0366	-0.6825	-0.696	-0.5513	-0.7124	-0.7473	-0.1575	-0.6056
Z001E0027	0.1441	0.06649	-0.1315	0.05974	0.07106	-0.03651	-0.1259	0.2234	0.5357	0.09313
Z001E0028	-0.643	-0.5337	-0.6703	-0.3866	-0.3605	-0.3012	-0.3024	-0.4696	-0.7605	-0.311
Z001E0029	-1.0647	-0.8619	-0.6668	-0.8048	-0.8481	-0.7062	-1.0642	-0.9252	-0.722	-0.9088
Z001E0030	-0.6499	-0.5537	-0.796	-0.697	-0.6307	-0.7348	-0.7763	-0.7445	-1.011	-0.6061
Z001E0031	0.05854	-0.1125	-0.4036	-0.142	-0.1363	-0.1709	-0.06072	-0.09104	0.1083	-0.2404
Z001E0032	0.1844	0.4256	0.3433	0.2765	0.3141	0.4152	0.4043	0.2561	0.6681	0.2206
Z001E0033	0.1392	-0.2509	-0.3687	-0.04558	-0.04462	0.07863	0.1602	0.06088	-0.5012	0.002881
Z001E0034	0.1804	0.3237	-0.1303	0.2356	0.1728	0.2568	0.3701	0.2034	0.009525	0.1094
Z001E0036	0.8089	0.5318	0.8125	0.6084	0.6768	0.4683	0.7022	0.6009	0.4301	0.6344
Z001E0037	0.6329	0.6449	0.5939	0.4911	0.4616	0.4393	0.6103	0.3185	0.7791	0.5425
Z001E0038	-0.1447	-0.04564	-0.2236	0.005434	0.07905	0.1695	0.02779	0.2095	0.4017	-0.01748
Z001E0039	-0.4612	-0.3186	-0.01693	-0.1418	-0.21	-0.114	-0.03173	-0.202	0.3507	-0.1591
Z001E0040	0.2375	0.4604	0.3284	0.2448	0.3551	0.3214	0.3757	0.385	-0.04922	0.2637
Z001E0041	0.07569	0.3481	0.2353	0.1906	0.2013	0.05348	-0.1034	0.2826	0.5223	0.1171
Z001E0042	0.3115	0.3116	0.2822	0.1534	0.2022	0.256	-0.02553	0.2428	0.6546	0.2343
Z001E0043	-0.04661	-0.1912	0.101	0.0165	0.03873	0.1182	-0.1076	-0.04582	-0.447	-0.03776
Z001E0044	0.1358	0.03321	0.3469	0.1532	0.1812	0.09274	0.2928	0.2413	-0.2521	0.1269
Z001E0045	0.1715	0.209	-0.0925	0.09092	0.09095	0.09941	0.2161	0.05697	0.4819	0.1609
Z001E0046	-0.4368	-0.2904	-0.246	-0.3691	-0.4245	-0.3238	-0.3783	-0.6196	0.2083	-0.3937
Z001E0047	-0.2963	-0.0244	-0.24	-0.1806	-0.1673	-0.2343	-0.03212	-0.03353	-0.6016	-0.07372
Z001E0048	0.1361	0.361	0.01093	0.2495	0.2867	0.3682	0.1382	0.1083	0.02895	0.213
Z001E0049	0.08716	0.07831	0.1761	0.1846	0.151	0.05494	-0.07243	0.2529	0.614	0.2355
Z001E0050	-0.78	-0.7918	-0.6236	-0.8322	-0.6823	-0.6549	-0.8529	-0.5963	-0.6567	-0.7734
Z001E0051	0.1967	0.1869	0.4209	0.1532	0.1482	0.09156	-0.041	0.1911	0.4311	0.2333
Z001E0052	-0.1784	-0.1661	0.07338	0.009994	-0.00472	0.1315	-0.02794	0.05553	-0.4075	-0.02409
Z001E0053	-0.4682	-0.4809	-0.3655	-0.4526	-0.3969	-0.3704	-0.2296	-0.4537	-0.126	-0.4855
Z001E0054	-0.1188	-0.1008	0.01913	-0.06434	-0.05027	-0.1885	0.0343	0.011	-0.4641	-0.1376
Z001E0055	0.4302	0.3783	0.5356	0.5748	0.5473	0.4594	0.6291	0.4451	0.9075	0.4972
Z001E0056	0.4876	0.5406	0.7306	0.6137	0.6634	0.646	0.3936	0.7654	0.9312	0.6267
Z001E0057	-0.3886	-0.3224	-0.5773	-0.4167	-0.481	-0.2294	-0.3078	-0.1889	-0.0261	-0.4131
Z001E0058	0.1355	0.2108	0.6302	0.4731	0.4203	0.3217	0.4858	0.4574	0.9568	0.3846
Z001E0059	0.3536	0.4275	0.2259	0.3455	0.4178	0.2703	0.477	0.205	0.7604	0.3206
Z001E0060	-0.5392	-0.4845	-0.7793	-0.5745	-0.6425	-0.498	-0.4153	-0.4708	-0.062	-0.5703
Z001E0061	-0.3045	-0.3334	-0.09496	-0.2221	-0.2633	-0.3798	-0.01237	-0.3754	0.07662	-0.2368
Z001E0062	-0.1958	0.0964	0.01516	-0.1904	-0.1549	-0.06231	-0.1818	-0.1312	0.2109	-0.1573
Z001E0063	0.897	0.4533	0.5674	0.5942	0.5331	0.5826	0.7081	0.6058	0.7295	0.5721
Z001E0064	0.1447	0.03636	0.3963	0.2432	0.216	0.04121	0.107	0.1572	0.7184	0.2471
Z001E0065	-0.6364	-0.6635	-0.2839	-0.565	-0.5889	-0.4365	-0.5689	-0.3833	-1.0193	-0.5741
Z001E0066	-0.3331	-0.3256	-0.4631	-0.1575	-0.2068	-0.1241	-0.38	-0.1474	0.1769	-0.1139
Z001E0067	-0.4712	-0.3044	-0.1929	-0.4149	-0.3086	-0.446	-0.6229	-0.3002	-0.00405	-0.4945
Z001E0068	0.4044	0.09219	0.003902	0.2648	0.1732	0.1835	0.4281	0.3001	0.5046	0.2481
Z001E0069	-0.2368	0.04618	-0.312	-0.04073	-0.1107	-0.03204	-0.2631	-0.2072	-0.5079	-0.0951
Z001E0070	0.2526	-0.07302	0.1897	0.06929	0.1709	0.2313	0.0465	0.1391	0.3976	0.1253
Z001E0071	-0.1703	-0.1251	-0.02461	-0.1877	-0.1698	-0.1034	-0.1982	-0.3363	0.198	-0.2241
Z001E0072	0.5004	0.438	0.3599	0.4362	0.602	0.534	0.3013	0.4247	0.2394	0.5828
Z001E0073	0.3679	0.293	0.2028	0.3392	0.3221	0.3537	0.2565	0.4494	0.6178	0.3023
Z001E0074	-0.5853	-0.6544	-0.4651	-0.6366	-0.7392	-0.6362	-0.8118	-0.7183	-1.0828	-0.5587
Z001E0075	0.08311	-0.2193	-0.2757	-0.1091	-0.2406	-0.2363	-0.3191	-0.1932	-0.5267	-0.1046
Z001E0076	-0.01686	0.1588	0.1369	0.1263	0.124	0.08354	0.1688	0.09674	0.3891	0.1058
Z001E0077	0.1844	0.4408	0.3412	0.3201	0.2963	0.294	0.426	0.2356	0.5877	0.4001
Z001E0078	0.1687	0.35	0.04665	0.2657	0.2064	0.253	0.15	0.1502	0.7411	0.2879
Z001E0079	0.102	-0.1803	0.03371	-0.08221	-0.06096	-0.1836	-0.1075	-0.2106	0.1961	-0.00169
Z001E0080	0.09091	0.2671	-0.02638	0.07646	0.07264	-0.03477	0.3483	0.1464	0.5744	0.1292
Z001E0081	0.1589	-0.1389	-0.05548	-0.08895	0.002912	0.01401	0.1522	0.02428	-0.3133	0.008788
Z001E0082	-0.0325	-0.2668	-0.3453	-0.2626	-0.1917	-0.217	-0.07941	-0.35	0.2718	-0.2365
Z001E0083	-0.7168	-0.4168	-0.6352	-0.499	-0.5989	-0.5341	-0.3663	-0.4897	0.1279	-0.6191
Z001E0084	-0.3935	-0.2609	-0.2591	-0.2612	-0.1641	-0.2847	-0.3248	-0.2202	0.008213	-0.2984
Z001E0085	-0.8776	-0.8653	-0.7384	-0.8069	-0.8666	-0.7284	-0.6636	-0.7382	-0.5834	-0.8265
Z001E0086	-0.3634	-0.4622	-0.2276	-0.2483	-0.2455	-0.3315	-0.3944	-0.3413	-0.04913	-0.2412
Z001E0087	-0.155	0.03028	-0.2925	-0.06447	0.01272	-0.09291	0.1263	0.02873	0.3211	-0.08596
Z001E0088	-0.2082	-0.1528	-0.3159	-0.2848	-0.3032	-0.1701	-0.2036	-0.2197	-0.2865	-0.2496
Z001E0089	1.1256	0.977	1.0615	0.9625	0.907	1.1082	0.992	1.015	0.747	1.0656
Z001E0090	-0.02281	0.09724	-0.175	0.1283	0.1682	0.0903	0.06392	0.02788	0.4034	0.08879
Z001E0091	0.4181	0.2675	0.009813	0.1306	0.06107	0.07908	0.2443	0.2148	-0.08166	0.07823
Z001E0092	-0.1501	0.2745	0.3177	0.09473	0.02553	0.01143	-0.1642	0.1212	-0.339	0.1091
Z001E0093	-0.4834	-0.0755	-0.4819	-0.3192	-0.4131	-0.25	-0.2667	-0.2571	-0.7173	-0.3667
Z001E0094	-0.1129	-0.1242	-0.3668	-0.02758	0.003648	0.05251	-0.05327	0.07142	-0.4259	-0.05262
Z001E0095	-0.5732	-0.2956	-0.2659	-0.2259	-0.3258	-0.2412	-0.4177	-0.3114	0.1226	-0.3297
Z001E0096	-0.1822	-0.2605	0.08828	-0.2328	-0.1725	-0.06771	-0.02196	-0.1168	0.02181	-0.1785
Z001E0097	0.2787	0.1999	0.2843	0.1134	0.1269	0.2276	0.02405	0.2305	-0.02381	0.0944
Z001E0098	-0.00555	-0.1438	0.02213	0.03831	0.04061	-0.1445	0.08866	0.178	-0.3739	0.01167
Z001E0099	-0.5866	-0.6974	-0.901	-0.6763	-0.6924	-0.7372	-0.7616	-0.7328	-1.13	-0.7231
Z001E0100	0.2502	-0.09286	-0.4042	0.06511	0.1538	0.1776	0.1509	0.1808	-0.2912	0.03396
Z001E0101	0.1833	-0.00719	-0.09671	0.07287	0.02761	-0.03461	-0.1209	0.07499	0.2682	-0.07566
Z001E0102	0.1221	0.1533	0.01482	-0.1531	-0.04703	-0.08786	-0.05901	0.02858	0.4486	-0.108
Z001E0103	0.5445	0.2464	0.6128	0.418	0.4166	0.2708	0.448	0.3655	0.2472	0.2875
Z001E0104	-0.3089	-0.4594	-0.5339	-0.2854	-0.3404	-0.4092	-0.1566	-0.4682	-0.7972	-0.3156
Z001E0105	-0.5631	-0.1539	-0.1737	-0.3819	-0.497	-0.2639	-0.4448	-0.4698	-0.01119	-0.3226
Z001E0106	0.2493	0.3925	0.3104	0.343	0.2501	0.1904	0.4001	0.4279	0.6168	0.3177
Z001E0107	0.3478	0.303	0.6183	0.4484	0.3938	0.4603	0.3943	0.3987	0.1417	0.4005
Z001E0108	-0.08935	0.2613	0.2903	0.1381	0.001303	0.1317	-0.06503	-0.00318	-0.1447	0.04784
Z001E0109	0.3641	0.3728	0.2324	0.3566	0.4646	0.5395	0.228	0.5368	0.6071	0.3565
Z001E0110	-0.05701	0.1651	0.15	0.05775	-0.1426	-0.09801	-0.1354	0.04774	0.4271	0.1057
Z001E0111	0.8287	0.6638	0.5904	0.4319	0.4451	0.3426	0.4513	0.5436	0.06436	0.4716
Z001E0112	0.04731	0.1209	0.06618	0.1494	0.1986	0.2539	0.02569	0.2981	-0.1265	0.1418
Z001E0113	-0.3608	-0.09062	0.04975	-0.1824	-0.1005	-0.2126	-0.2438	-0.1269	-0.739	-0.2297
Z001E0114	-0.1635	-0.26	-0.08172	-0.106	-0.1893	-0.07939	-0.07769	-0.3482	-0.3542	-0.2514
Z001E0115	0.01795	-0.2582	0.1236	0.01328	0.01762	-0.03782	0.1508	-0.157	-0.08855	-0.07854
Z001E0116	0.2592	0.2431	0.5896	0.4073	0.3842	0.3665	0.2873	0.4388	0.5961	0.3866
Z001E0117	-0.1493	-0.2283	-0.08426	-0.1407	-0.07981	-0.09499	-0.2884	-0.1196	0.6114	-0.2167
Z001E0118	-0.3353	-0.3842	-0.3182	-0.2324	-0.2587	-0.354	-0.3365	-0.3907	-0.2911	-0.2476
Z001E0119	0.06633	0.3142	0.3167	0.1666	0.1026	0.07586	0.1711	0.2607	-0.1787	0.08417
Z001E0120	-0.00998	-0.0031	0.05634	0.04678	-0.00784	0.1892	0.2233	0.2094	0.4511	0.04309
Z001E0121	0.3632	-0.2769	-0.2209	-0.01183	0.01197	-0.08534	0.08036	-0.01668	0.1976	-0.04531
Z001E0122	0.314	0.08469	0.1879	0.09448	0.068	0.1022	0.2925	-0.00726	-0.0845	0.2186
Z001E0123	-0.04677	0.1855	0.1091	-0.05815	-0.0203	-0.1365	-0.01406	0.04886	-0.2824	0.0182
Z001E0124	-0.4998	-0.7074	-0.5133	-0.466	-0.5135	-0.5701	-0.2527	-0.6957	-0.2658	-0.4498
Z001E0125	0.1098	0.115	-0.07023	0.07913	-0.00567	0.1246	0.2192	-0.1329	-0.4338	0.06811
Z001E0126	-0.6189	-0.6227	-0.6678	-0.4623	-0.5241	-0.5051	-0.3033	-0.6253	-0.897	-0.4947
Z001E0127	0.6141	0.4913	0.4884	0.3667	0.4011	0.2459	0.4672	0.4103	-0.07333	0.3683
Z001E0128	0.5691	0.3849	0.3472	0.5433	0.4733	0.337	0.5087	0.6273	0.8418	0.4354
Z001E0129	-0.1683	-0.4388	-0.2096	-0.3357	-0.3814	-0.169	-0.02552	-0.2595	-0.5495	-0.2114
Z001E0130	0.03241	0.1504	0.2622	0.06977	-0.06711	0.08156	0.1185	-0.04494	0.2715	0.03812
Z001E0131	-0.1903	-0.2848	-0.01936	-0.1131	-0.2148	-0.04732	0.04181	-0.1217	0.3211	-0.1374
Z001E0132	0.2079	-0.09904	0.3739	0.1074	0.04149	-0.0188	-0.1939	0.1533	0.3763	0.04475
Z001E0133	0.6394	0.6396	0.5892	0.751	0.8374	0.8904	0.6267	0.5775	0.2022	0.6929
Z001E0134	-0.3561	-0.2971	-0.3636	-0.5245	-0.5617	-0.5891	-0.6128	-0.6979	-0.9105	-0.5914
Z001E0135	-0.4548	-0.1487	-0.5699	-0.3767	-0.3186	-0.3523	-0.1465	-0.1566	0.1045	-0.2783
Z001E0136	-0.1253	-0.2897	-0.1396	-0.1319	-0.08665	0.03546	0.07685	-0.2119	-0.5085	-0.09729
Z001E0137	0.06962	0.3105	0.2589	0.06567	0.1218	0.212	-0.09709	0.04706	0.6148	0.06141
Z001E0138	-0.1582	-0.5904	-0.4237	-0.321	-0.3716	-0.3999	-0.4001	-0.4203	-0.6939	-0.3952
Z001E0139	-0.06955	0.02777	0.1098	-0.03435	0.01275	-0.08459	-0.228	-0.1205	0.0796	0.02346
Z001E0140	0.02876	0.2842	0.2655	0.1928	0.263	0.2725	0.3849	0.1282	0.4711	0.1731
Z001E0141	-0.3619	-0.3767	-0.4895	-0.292	-0.2464	-0.3131	-0.1353	-0.1899	-0.6189	-0.2121
Z001E0143	-0.1366	-0.1784	-0.2034	-0.1788	-0.1909	-0.1969	-0.2546	-0.02035	-0.3393	-0.04925
Z001E0144	0.205	0.7319	0.3682	0.5235	0.607	0.4439	0.6552	0.715	0.7484	0.5922
Z001E0145	0.1013	0.2565	0.01201	0.1069	0.1288	0.01988	-0.1363	0.266	-0.4832	0.05946
Z001E0146	0.08005	0.07192	-0.07909	-0.08277	-0.08096	-0.2465	-0.1113	-0.176	-0.5017	-0.2678
Z001E0147	-0.5439	-0.3405	-0.1502	-0.3313	-0.22	-0.1439	-0.2883	-0.3523	-0.3703	-0.1261
Z001E0148	0.7818	0.6946	0.6912	0.8465	0.8712	0.9151	0.8927	0.8015	0.5437	0.8502
Z001E0149	-0.3546	0.01888	0.1003	-0.1153	0.004332	-0.1545	-0.02449	0.008808	-0.5223	-0.07496
Z001E0150	0.2169	0.1606	0.4144	0.2497	0.1532	0.1142	0.2514	0.2953	-0.2293	0.152
Z001E0151	-0.1128	-0.131	0.1222	-0.02481	-0.09735	-0.06618	-0.1803	-0.1753	-0.2422	0.01021
Z001E0152	0.1744	-0.2102	-0.03419	-0.148	-0.05277	-0.00902	0.03715	-0.3136	0.05391	-0.09283
Z001E0153	0.4444	0.6946	0.6333	0.4321	0.4908	0.3976	0.5368	0.5297	0.1095	0.356
Z001E0154	0.6061	0.6812	0.4011	0.3773	0.438	0.337	0.5543	0.3168	0.2183	0.4526
Z001E0156	0.1908	0.4401	0.334	0.2143	0.2998	0.2047	0.2	0.3299	0.5984	0.3535
Z001E0157	0.1924	0.3485	0.3734	0.1617	0.1135	0.2024	0.2384	0.08011	-0.07781	0.1742
Z001E0158	-0.5729	-0.3636	-0.5766	-0.4395	-0.6566	-0.5093	-0.2855	-0.3174	-0.9862	-0.4369
Z001E0159	0.3125	0.02037	0.236	0.09464	0.1512	0.2133	0.236	-0.06575	0.7162	0.1437
Z001E0160	0.6258	0.6762	0.6563	0.5178	0.6309	0.5841	0.3931	0.6142	0.8549	0.5897
Z001E0161	0.581	0.5104	0.221	0.4207	0.5386	0.5593	0.3485	0.5396	-0.03493	0.4015
Z001E0162	-0.2151	-0.08033	0.2259	0.009026	-0.00682	-0.116	-0.1986	0.004485	-0.3419	0.05566
Z001E0163	0.4504	0.1656	0.3254	0.1818	0.2082	0.3213	0.2965	0.3097	-0.1207	0.2128
Z001E0164	-0.03597	-0.057	0.1361	0.115	0.02208	0.1348	-0.03979	0.09654	-0.2163	0.1529
Z001E0165	0.3351	0.2046	0.2037	0.1083	0.1818	0.2079	0.2614	0.08576	-0.2887	0.1541
Z001E0166	0.2441	0.1525	0.3829	0.2621	0.226	0.2805	0.3025	0.3224	-0.03203	0.2589
Z001E0167	-0.3605	-0.2959	-0.09697	-0.2285	-0.1893	-0.07549	-0.2123	-0.3103	-0.2865	-0.2548
Z001E0168	-0.7088	-0.5289	-0.3232	-0.4866	-0.3687	-0.6038	-0.4045	-0.4242	-0.6827	-0.4448
Z001E0169	-0.1661	-0.1086	-0.2938	-0.2243	-0.1823	-0.2509	0.0538	-0.3319	0.2497	-0.2572
Z001E0170	0.2763	0.575	0.5905	0.3582	0.4208	0.3393	0.2706	0.2883	-0.01055	0.37
Z001E0171	-0.1534	0.08689	0.1515	-0.06123	0.002423	-0.07383	-0.03364	-0.2709	0.1689	-0.07933
Z001E0172	-0.07235	0.1409	-0.1629	0.006519	-0.03078	0.07096	0.1653	-0.08051	0.3942	0.0666
Z001E0173	-0.01598	0.08488	0.07578	0.1484	0.09023	0.1702	0.2808	0.1587	0.506	0.1718
Z001E0174	0.03117	0.08154	-0.0471	-0.00823	0.06542	-0.08659	0.1611	-0.1769	-0.5736	-0.05828
Z001E0175	0.1519	-0.3296	-0.1541	-0.141	-0.1542	0.01715	-0.263	-0.1493	-0.6167	-0.0487
Z001E0176	-0.6473	-0.6601	-0.5667	-0.5285	-0.6443	-0.6031	-0.6018	-0.4236	-1.0976	-0.5619
Z001E0177	0.3753	0.3182	0.3015	0.5173	0.5146	0.4632	0.4951	0.3404	0.7655	0.5033
Z001E0178	-0.3146	-0.2439	0.03334	-0.1141	-0.1681	-0.2154	-0.2403	-0.1065	-0.3524	-0.1881
Z001E0180	-0.4218	-0.3892	-0.4941	-0.3227	-0.3165	-0.4139	-0.5699	-0.3528	0.01318	-0.3075
Z001E0181	-0.4823	-0.6272	-0.6647	-0.5103	-0.4761	-0.5349	-0.5322	-0.4546	-0.1257	-0.5002
Z001E0182	-0.03803	-0.227	-0.1618	-0.2823	-0.4268	-0.151	-0.3612	-0.2929	-0.1226	-0.2711
Z001E0183	0.5827	0.499	0.1567	0.4065	0.326	0.3167	0.526	0.2264	-0.08303	0.3947
Z001E0184	0.9992	0.3734	0.5007	0.5009	0.5521	0.5435	0.474	0.3887	0.7626	0.5272
Z001E0185	-0.5741	-0.7246	-0.6826	-0.5788	-0.5749	-0.6373	-0.4667	-0.5116	-0.05211	-0.5734
Z001E0186	0.3585	0.3105	0.57	0.5015	0.5402	0.3591	0.2821	0.38	0.2645	0.4168
Z001E0187	-0.7834	-0.7614	-0.8518	-0.7714	-0.6676	-0.7745	-0.6502	-0.791	-1.2469	-0.7342
Z001E0188	0.5416	0.3954	0.5463	0.3652	0.4864	0.3232	0.2015	0.3145	1.0244	0.4329
Z001E0189	-0.4803	-0.4063	-0.1016	-0.3089	-0.3156	-0.319	-0.1706	-0.2597	-0.8585	-0.2827
Z001E0190	-0.415	-0.4192	-0.5218	-0.2983	-0.2392	-0.3739	-0.4199	-0.3386	-0.04955	-0.3157
Z001E0191	-0.356	-0.4687	-0.4335	-0.411	-0.3567	-0.2725	-0.3009	-0.2893	-0.03227	-0.4768
Z001E0192	0.01264	0.2646	0.3528	0.1135	0.1823	0.007548	-0.1135	0.1914	0.6149	0.161
Z001E0193	0.02664	0.382	0.1885	0.09842	0.2138	0.1737	0.06107	0.2796	-0.3262	0.2119
Z001E0194	-0.2116	-0.1537	-0.3223	-0.1199	-0.1543	-0.04136	-0.04684	0.003988	-0.4457	-0.08681
Z001E0195	0.2312	-0.00921	-0.05886	0.04195	-0.01807	0.05857	-0.1087	0.05698	0.58	0.08908
Z001E0196	0.3572	0.2179	0.2322	0.1756	0.1252	0.09789	0.284	0.1554	-0.2954	0.1024
Z001E0197	-0.1089	-0.3366	-0.02668	-0.1379	-0.07625	-0.2116	-0.04546	-0.0359	0.1839	-0.1825
Z001E0198	0.1015	0.3518	0.111	0.1905	0.1678	0.1068	0.4048	0.01859	0.6453	0.1316
Z001E0199	0.07261	0.4125	0.2495	0.2636	0.3134	0.1789	0.2862	0.3955	0.6305	0.3314
Z002E0001	0.3224	0.08295	-0.1242	-0.315	0.4005	0.07652	0.04809	0.06434	0.2194	0.0804
Z002E0002	-0.2174	-0.17	-0.351	0.2093	0.1557	-0.1253	-0.1037	0.0838	0.05655	-0.1044
Z002E0003	-0.6486	-0.5648	-0.4484	-0.3351	-0.6854	-0.2517	-0.5922	-0.5392	-0.3898	-0.3513
Z002E0004	0.3622	0.8623	0.8613	0.7631	0.4518	0.6414	0.7491	0.4602	0.3688	0.474
Z002E0005	-0.1014	-0.4022	-0.09369	-0.4899	-0.06114	-0.1626	-0.2468	-0.2844	-0.1179	-0.2025
Z002E0006	0.2107	-0.1658	0.03377	0.2705	-0.1726	0.0156	0.1101	-0.0603	0.0307	-0.186
Z002E0007	0.1395	-0.06026	-0.1111	0.02756	-0.4201	-0.1152	-0.1957	-0.2082	-0.1677	-0.1898
Z002E0008	0.1368	-0.1154	0.155	0.2158	0.1929	0.1055	0.1201	-0.03693	0.08819	0.06397
Z002E0009	-0.2794	0.02127	-0.1805	-0.05203	-0.1554	-0.1558	-0.1303	-0.2967	-0.09882	-0.19
Z002E0010	-0.154	-0.03755	0.05367	0.1315	0.142	-0.07962	-0.09347	0.0606	-0.0514	-0.07738
Z002E0011	-0.2144	-0.2525	-0.187	-0.2575	-0.111	-0.242	0.03126	0.01547	-0.1754	-0.1013
Z002E0012	0.009256	-0.05293	-0.0486	0.3515	-0.0503	-0.1742	0.1146	0.1211	0.04299	-0.1304
Z002E0013	0.2633	0.404	0.2425	-0.00555	-0.05263	0.254	0.1445	0.3166	0.1328	0.136
Z002E0014	-0.4812	-0.6784	-0.5476	-0.3109	-0.8968	-0.4762	-0.5592	-0.7302	-0.5997	-0.7392
Z002E0015	-0.1137	-0.2251	-0.2877	0.1253	-0.1124	-0.1471	-0.3541	-0.1104	-0.2817	-0.2713
Z002E0016	0.8576	0.7576	0.769	0.8048	0.7407	0.8405	0.5735	0.8122	0.6608	0.8207
Z002E0017	0.1984	0.2159	0.389	0.06168	0.3948	0.2509	0.4188	0.1519	0.3955	0.2027
Z002E0018	-0.00048	0.06937	-0.07019	-0.1096	-0.1887	-0.06948	-0.00912	0.08724	0.0294	-0.09918
Z002E0019	-0.01425	-0.1285	-0.1188	0.0249	-0.05849	-0.1565	-0.1046	-0.2265	-0.06251	-0.1097
Z002E0020	0.1847	0.05902	0.02534	-0.1026	0.02519	0.05217	0.08638	-0.01309	-0.00826	0.1458
Z002E0021	0.01203	-0.1517	0.231	0.05988	0.304	0.007505	0.1028	-0.03529	-0.2075	-0.03912
Z002E0022	0.2559	0.2728	0.2515	0.6059	0.6474	0.2562	0.3123	0.3353	0.4227	0.3341
Z002E0023	0.1696	0.2899	0.5319	0.0725	-0.00112	0.4337	0.4064	0.3576	0.3636	0.2545
Z002E0025	0.4919	0.2095	0.1462	-0.02799	0.5421	0.3425	0.3832	0.1915	0.2601	0.125
Z002E0026	-0.1041	-0.1132	-0.00754	-0.2578	0.0406	-0.08304	-0.1175	0.1014	-0.03438	0.1194
Z002E0027	-0.2379	-0.05033	-0.02226	-0.0079	0.1664	-0.2382	-0.3866	-0.1117	-0.1086	-0.1846
Z002E0028	-0.8846	-0.7919	-0.9756	-0.9147	-0.8278	-0.7309	-0.696	-0.64	-0.6846	-0.7428
Z002E0029	0.1538	0.02498	0.02967	-0.119	-0.2647	-0.08372	-0.1406	-0.1552	-0.1085	-0.00035
Z002E0030	0.3633	0.4446	0.295	0.2905	0.2006	0.392	0.5541	0.4089	0.2192	0.1641
Z002E0031	0.03208	-0.1059	-0.1189	0.01235	-0.1248	-0.1408	-0.258	-0.101	-0.1241	-0.1291
Z002E0032	0.3409	0.3047	0.2692	0.3688	0.7823	0.5602	0.5205	0.4135	0.3692	0.497
Z002E0033	-0.02429	-0.1993	-0.3909	0.2008	0.03518	-0.1953	-0.1427	-0.0607	-0.02473	-0.1662
Z002E0034	0.562	0.4362	0.5953	0.5927	0.5442	0.5437	0.5518	0.6213	0.5457	0.6307
Z002E0035	-0.03151	-0.4043	-0.5188	-0.01493	-0.06694	-0.1668	-0.2909	-0.2501	-0.1581	-0.1513
Z002E0036	0.09964	0.2109	0.3481	0.2306	0.4742	0.2775	0.1719	0.08226	0.2434	0.2597
Z002E0037	0.0803	0.5025	0.2394	0.6386	0.4354	0.1931	0.4828	0.2171	0.1412	0.305
Z002E0038	-0.3353	-0.1819	-0.2652	-0.3375	-0.02106	-0.137	-0.1516	-0.1344	-0.1571	-0.2778
Z002E0039	-0.4659	-0.5201	-0.5264	-0.2871	-0.5898	-0.3973	-0.589	-0.4326	-0.2331	-0.5818
Z002E0040	0.2516	0.1358	-0.0483	0.2109	0.2216	-0.00905	-0.09646	0.1184	-0.0149	0.107
Z002E0041	1.0231	0.9459	0.7791	0.6673	0.7763	0.676	0.6424	0.8511	0.7389	0.7599
Z002E0042	0.08583	0.3079	0.191	-0.1827	0.1479	0.145	0.2642	0.07946	-0.07829	0.1652
Z002E0043	0.1838	0.3939	0.4326	0.5668	0.4907	0.4157	0.1197	0.3295	0.4228	0.5639
Z002E0044	0.06463	0.00102	-0.1485	-0.1387	0.2813	0.02126	0.05277	0.0696	0.06619	0.2396
Z002E0045	-0.09045	0.2728	0.3724	-0.06625	-0.1147	0.1859	0.1646	0.2526	0.2432	0.228
Z002E0046	-0.2952	-0.3943	-0.1673	-0.3822	-0.4559	-0.2325	-0.1948	-0.3771	-0.4756	-0.3096
Z002E0047	0.08832	-0.05523	-0.09633	0.335	0.1334	0.1859	0.1364	0.08091	-0.00782	0.05735
Z002E0048	-0.1963	0.07279	0.1385	-0.2985	-0.1008	-0.1679	-0.1438	-0.1632	-0.1255	-0.03053
Z002E0049	0.1883	-0.01913	-0.06269	-0.1411	-0.2003	-0.02872	-0.2674	0.00042	-0.1669	-0.1878
Z002E0050	0.5052	0.2948	0.5422	0.4637	0.3001	0.4019	0.356	0.6079	0.4165	0.5142
Z002E0051	-0.3784	-0.2969	-0.2686	-0.4325	-0.231	-0.4311	-0.1627	-0.3121	-0.5142	-0.2641
Z002E0052	-0.06456	-0.2412	-0.01322	-0.1831	0.2278	0.02966	-0.1458	-0.08658	-0.02214	0.03109
Z002E0053	-0.08123	0.3478	0.347	-0.06394	0.4005	0.2044	0.4015	0.2812	0.208	0.3638
Z002E0054	-0.6487	-0.5053	-0.664	-0.695	-0.438	-0.3898	-0.6467	-0.6131	-0.4129	-0.3969
Z002E0055	-0.0433	-0.2498	-0.3792	-0.4276	-0.415	-0.2194	-0.3009	-0.1833	-0.1486	-0.2131
Z002E0056	-0.186	-0.05887	-0.1751	-0.397	-0.1797	-0.1378	-0.1429	-0.1669	-0.2004	-0.2227
Z002E0057	0.05667	0.2815	0.3699	0.1422	0.6493	0.1958	0.2679	0.3804	0.4084	0.4063
Z002E0058	-0.4921	-0.4782	-0.4989	-0.4925	-0.5789	-0.4268	-0.3841	-0.3476	-0.4187	-0.4604
Z002E0059	0.08192	0.09369	0.2428	-0.00289	-0.00296	0.1361	-0.0768	0.1232	0.06581	-0.06439
Z002E0060	-1.5292	-1.2439	-1.1033	-0.9735	-1.097	-1.0732	-1.1465	-0.9787	-1.1718	-1.2911
Z002E0061	-0.3595	-0.3236	-0.2168	-0.4894	-0.4857	-0.3269	-0.249	-0.1607	-0.2334	-0.3707
Z002E0062	-0.6245	-0.478	-0.345	0.1996	-0.5044	-0.4338	-0.5253	-0.3868	-0.2456	-0.1933
Z002E0063	0.5885	0.6611	0.6717	0.5677	0.8696	0.6306	0.6083	0.7764	0.6131	0.5011
Z002E0064	-0.1507	-0.0339	-0.2713	-0.3443	0.01618	-0.1681	-0.2084	-0.1041	-0.04626	-0.1438
Z002E0065	-0.2009	-0.0806	-0.1902	-0.1845	-0.07577	-0.2735	-0.288	-0.3321	-0.123	-0.2357
Z002E0066	-0.00169	0.1356	0.1411	-0.00787	0.4137	0.09359	0.19	0.08196	0.2155	0.05423
Z002E0067	-0.789	-0.4553	-0.6163	-0.4735	-0.1852	-0.5299	-0.6409	-0.5683	-0.5232	-0.5678
Z002E0068	0.07729	-0.09628	-0.1836	0.2476	-0.04782	-0.1486	-0.1221	-0.1838	-0.1786	-0.1462
Z002E0069	-0.8066	-0.9317	-0.7852	-1.0577	-1.075	-0.8326	-0.6409	-0.8686	-0.7054	-0.9546
Z002E0070	0.3679	0.41	0.3925	0.6356	0.617	0.3477	0.4283	0.3154	0.4206	0.4624
Z002E0071	0.5058	0.3993	0.5731	0.1987	0.6065	0.3593	0.5351	0.2547	0.2464	0.4076
Z002E0072	-0.2396	0.01846	0.02686	0.2033	-0.02829	-0.09457	-0.05529	0.1283	0.1237	-0.1074
Z002E0073	0.06168	-0.00464	0.1227	0.2522	-0.05246	0.1777	0.05354	0.1524	0.05438	0.1275
Z002E0074	0.06396	0.3889	0.3122	0.5214	0.2323	0.3305	0.4458	0.3654	0.448	0.3762
Z002E0075	-0.1527	-0.111	-0.1109	0.0448	-0.2703	0.004059	-0.1084	-0.1444	-0.2011	-0.1337
Z002E0076	0.2889	0.1314	0.1886	-0.211	0.2597	0.1733	0.2207	0.2067	0.1897	0.2142
Z002E0077	-0.537	-0.4731	-0.3614	-0.3163	-0.255	-0.4992	-0.4349	-0.4219	-0.4026	-0.5479
Z002E0078	0.3517	0.3388	0.3181	0.1022	0.1023	0.2654	0.2733	0.1991	0.2671	0.2887
Z002E0079	-0.6433	-0.2988	-0.6127	-0.7042	-0.4785	-0.3167	-0.1762	-0.3963	-0.5038	-0.4714
Z002E0080	0.008994	0.1891	0.05154	0.03484	-0.1791	-0.1355	0.02171	-0.00235	0.009738	-0.08204
Z002E0081	-0.359	-0.5675	-0.2466	-0.2482	-0.7152	-0.4333	-0.4469	-0.4796	-0.3822	-0.6081
Z002E0082	0.209	0.2618	0.1042	0.3903	0.2491	0.3216	0.5157	0.3195	0.361	0.2191
Z002E0083	-0.3159	-0.7005	-0.5956	-0.3501	-0.6941	-0.4771	-0.4115	-0.4853	-0.5775	-0.4735
Z002E0084	-0.2344	-0.04928	-0.1353	0.2415	-0.1773	-0.1725	0.0428	-0.06329	-0.1466	-0.03238
Z002E0085	-0.1361	-0.2946	-0.2105	0.163	-0.3129	-0.166	0.01311	-0.1356	-0.1936	-0.03612
Z002E0086	-0.3286	-0.3588	-0.3465	-0.833	-0.5311	-0.3311	-0.4113	-0.479	-0.3656	-0.3694
Z002E0087	0.5906	0.8159	0.769	0.4712	0.6698	0.7104	0.8175	0.5236	0.7881	0.6987
Z002E0088	0.3159	0.1423	0.4108	0.5237	0.1783	0.1686	0.5228	0.3421	0.1689	0.3121
Z002E0089	-0.8247	-0.7537	-0.4422	-0.9563	-0.7237	-0.4907	-0.7766	-0.552	-0.5312	-0.6247
Z002E0090	0.3505	0.3918	0.4022	0.5801	0.3606	0.3711	0.3181	0.4277	0.4105	0.4237
Z002E0091	-0.05371	0.09882	0.1313	0.1478	-0.1289	0.01145	0.3286	0.08485	-0.04772	0.1412
Z002E0092	0.08721	0.02591	0.002554	0.1379	-0.1117	-0.04563	-0.2165	-0.05363	-0.02076	0.07746
Z002E0093	0.01704	-0.0288	-0.2638	0.1438	-0.04973	-0.1565	-0.07147	-0.143	-0.1212	-0.1676
Z002E0094	-0.6973	-0.6154	-0.5892	-0.4233	-0.4931	-0.7279	-0.8251	-0.8389	-0.8363	-0.6836
Z002E0095	0.4098	0.3526	0.3444	0.2141	0.3222	0.306	0.1413	0.2484	0.4255	0.3171
Z002E0096	-0.04893	-0.02599	-0.1668	0.134	-0.2573	-0.00368	0.05474	-0.1437	0.02732	-0.1421
Z002E0097	-0.07216	0.009514	0.1637	0.5227	-0.02743	0.03696	0.07089	0.1958	0.04704	0.1334
Z002E0098	0.5277	0.6778	0.2717	0.3861	0.7583	0.4456	0.697	0.4388	0.5853	0.5677
Z002E0099	0.608	0.6453	0.5921	0.2723	0.5657	0.6992	0.534	0.5265	0.6864	0.6285
Z002E0100	0.9496	0.7849	0.6126	0.8624	0.9304	0.7056	0.9912	0.7396	0.6617	0.864
Z002E0101	0.3259	0.4226	0.1247	0.3607	0.5933	0.3935	0.2439	0.4105	0.2275	0.3059
Z002E0102	0.1292	0.175	0.01462	-0.216	-0.1035	-0.04026	0.02521	-0.1308	-0.1343	-0.02442
Z002E0103	-0.5219	-0.486	-0.5729	-0.8145	-0.6881	-0.5763	-0.4594	-0.6788	-0.6513	-0.5001
Z002E0104	-0.6473	-0.6593	-0.8313	-0.9326	-0.9783	-0.6531	-0.5256	-0.5357	-0.5299	-0.5437
Z002E0105	0.5146	0.6019	0.4872	0.727	0.1876	0.2889	0.3711	0.2161	0.4572	0.3458
Z002E0106	-0.2305	-0.01107	-0.2415	-0.1708	-0.4209	-0.2773	-0.02758	-0.1601	-0.08836	-0.1357
Z002E0107	0.006042	-0.1727	0.04761	0.2653	0.1374	0.02695	0.02554	0.09762	-0.1185	-0.01011
Z002E0108	0.02041	0.09258	0.1677	-0.2057	-0.165	0.03373	-0.06317	0.1293	0.01172	0.09907
Z002E0109	0.00847	0.2545	0.3636	0.4957	0.08767	0.294	0.2857	0.1063	0.2503	0.1429
Z002E0110	-0.00231	-0.09145	0.02914	0.1782	-0.3022	-0.02707	-0.09682	-0.06431	0.01866	0.00481
Z002E0111	-0.04623	-0.1315	0.1906	-0.3284	0.0733	0.02787	0.1026	-0.08161	0.06029	0.2074
Z002E0112	0.3016	0.2236	0.3754	0.4386	0.5902	0.2279	0.4421	0.347	0.31	0.1758
Z002E0113	-0.6225	-0.2561	-0.2184	-0.1737	-0.2485	-0.369	-0.5329	-0.3001	-0.5128	-0.456
Z002E0114	-0.1954	0.04693	-0.0388	0.1901	-0.02506	0.08254	0.156	-0.04156	0.1364	0.1559
Z002E0115	0.1756	0.1092	0.3954	-0.04928	0.3713	0.3052	0.3178	0.291	0.3177	0.3289
Z002E0116	-0.04037	-0.1286	0.02857	-0.2594	0.1726	0.03571	-0.04415	-0.04782	0.03238	-0.00353
Z002E0117	0.1023	-0.04902	0.08376	0.4584	0.04914	0.187	0.1745	0.2537	0.234	0.288
Z002E0119	0.1657	0.2791	-0.02197	0.3019	-0.0213	0.1681	0.274	0.2127	0.2282	0.01062
Z002E0120	0.2409	0.3696	0.08705	0.4621	0.3662	0.1924	0.1986	0.1065	0.3051	0.166
Z002E0121	0.07166	0.007537	-0.03701	-0.2363	0.07739	-0.07434	-0.1702	-0.1272	0.05242	-0.02528
Z002E0122	0.3219	0.3338	0.4857	0.1063	0.5824	0.2893	0.2456	0.4114	0.383	0.3347
Z002E0123	-0.8324	-0.5929	-0.7425	-0.7585	-0.9357	-0.6692	-0.6097	-0.7014	-0.5826	-0.7409
Z002E0124	0.1273	0.00282	0.1083	0.1232	0.1444	-0.06074	-0.111	0.1246	0.04329	-0.07765
Z002E0125	-0.5232	-0.6945	-0.5291	-0.8035	-0.5701	-0.4666	-0.5186	-0.4394	-0.6159	-0.6834
Z002E0126	-0.4453	-0.4039	-0.3443	-0.4377	-0.1161	-0.3985	-0.3969	-0.2902	-0.254	-0.3126
Z002E0127	0.9276	0.9204	0.7453	0.8955	1.1491	0.7918	0.785	0.9156	0.8674	0.7565
Z002E0128	-0.2124	-0.4046	-0.2022	-0.2532	-0.4299	-0.4554	-0.2874	-0.5551	-0.3211	-0.351
Z002E0129	0.1471	0.167	0.3051	-0.03074	-0.1129	0.1066	0.06305	0.2596	0.06937	0.2868
Z002E0130	-1.2966	-1.1866	-1.3633	-1.6034	-1.0987	-1.1948	-1.2391	-1.1731	-1.3535	-1.2438
Z002E0131	-0.1838	0.0651	-0.07944	0.05367	0.1664	0.01193	-0.02596	0.03976	-0.1976	-0.09458
Z002E0132	0.9166	1.0119	0.9711	1.1471	1.0145	0.8095	0.9555	0.8212	0.6617	0.8465
Z002E0133	-0.01775	0.2057	0.05129	-0.2738	-0.07228	-0.03974	0.1705	-0.1042	-0.04236	0.1135
Z002E0134	0.02136	0.04892	-0.147	0.1956	-0.09407	0.0153	-0.02227	-0.05332	-0.1034	-0.181
Z002E0135	-0.1003	-0.01712	0.0564	-0.3031	-0.05395	-0.1224	0.002365	0.01121	0.07608	0.06515
Z002E0136	-0.9879	-0.7993	-0.6725	-0.9242	-0.5546	-0.7723	-0.7945	-0.8978	-0.7784	-0.6797
Z002E0137	0.6943	0.6243	0.2843	0.3456	0.3477	0.4697	0.5994	0.5881	0.4787	0.3858
Z002E0138	0.0436	0.04833	0.2241	0.274	0.06428	0.01674	-0.1529	-0.1177	-0.1	0.000329
Z002E0139	0.4168	0.2119	0.402	0.4732	0.2883	0.2736	0.2659	0.1465	0.366	0.5239
Z002E0140	0.3901	0.3344	0.07532	0.197	-0.04239	0.117	0.04011	0.2051	0.06588	0.1976
Z002E0141	0.0511	0.1285	-0.152	-0.201	-0.04006	0.1222	-0.09705	0.1444	0.1936	0.1585
Z002E0142	1.8197	1.6856	1.7725	1.5345	1.4445	1.7401	1.5275	1.7637	1.8021	1.8554
Z002E0143	0.09169	0.2319	0.08	0.008399	0.3276	0.215	0.2422	0.0981	0.2795	0.147
Z002E0144	0.0824	0.1905	0.02999	0.5141	0.2706	0.1974	-0.03582	0.1846	0.1683	0.01303
Z002E0145	0.5223	0.4096	0.4057	0.6133	0.2323	0.5548	0.2947	0.4287	0.5047	0.4201
Z002E0146	-0.02551	0.06701	-0.063	-0.3002	0.1786	-0.00922	-0.112	-0.05677	0.01695	-0.2849
Z002E0148	-0.1725	-0.3262	-0.4438	-0.06661	-0.4628	-0.3429	-0.3757	-0.4431	-0.1777	-0.2403
Z002E0149	0.1706	0.1087	0.2534	-0.1488	-0.03079	0.2208	0.07201	0.2588	-0.02086	0.1671
Z002E0150	-0.2972	-0.2155	-0.2301	0.02009	-0.101	-0.1469	-0.1384	-0.1667	-0.274	-0.2834
Z002E0151	0.4208	0.2463	0.3212	0.5197	0.6644	0.2842	0.467	0.2443	0.1906	0.3263
Z002E0152	-0.7316	-0.7354	-0.9332	-0.5103	-0.8971	-0.8683	-0.8499	-0.8079	-0.764	-0.6118
Z002E0153	0.1997	0.2124	0.4403	0.1516	0.3897	0.2136	0.3195	0.3205	0.2831	0.1577
Z002E0154	0.5727	0.325	0.2641	0.6148	0.3489	0.5016	0.4304	0.4443	0.3886	0.4713
Z002E0155	-0.4794	-0.7105	-0.5485	-0.6947	-0.7209	-0.463	-0.6883	-0.4553	-0.7136	-0.5306
Z002E0156	-0.5731	-0.4859	-0.3246	-0.4246	-0.6527	-0.4255	-0.6443	-0.6348	-0.4135	-0.4959
Z002E0157	-0.2181	-0.00586	-0.3556	-0.5728	-0.06351	-0.245	-0.2685	-0.3083	-0.1372	-0.2117
Z002E0158	-0.0547	-0.3734	-0.1595	-0.3893	-0.0275	-0.2902	-0.3191	-0.2508	-0.413	-0.3074
Z002E0159	0.7517	0.4413	0.6586	0.2353	0.6581	0.4965	0.6709	0.4148	0.4084	0.529
Z002E0160	0.5856	0.272	0.4302	0.4983	0.09668	0.2576	0.4245	0.4049	0.3352	0.2658
Z002E0161	-0.3399	-0.4811	-0.4534	-0.1611	-0.1383	-0.4233	-0.3275	-0.5635	-0.3711	-0.2764
Z002E0162	-0.3091	-0.09619	-0.1583	0.1022	-0.1279	0.03855	-0.2046	-0.2262	-0.1514	-0.00731
Z002E0163	0.2693	0.3116	0.1261	0.4569	0.2813	0.1998	0.09701	0.3299	0.1283	0.2808
Z002E0164	0.1488	0.2958	0.1981	0.2258	0.3053	0.2376	0.181	0.2012	0.01602	0.2263
Z002E0165	0.3841	0.5918	0.7858	1.0415	0.9646	0.6201	0.784	0.6836	0.556	0.6083
Z002E0166	0.206	0.1684	0.1523	0.3423	0.05476	0.1435	0.06484	0.1585	0.2866	0.1576
Z002E0167	1.3557	1.2027	1.1739	0.8862	0.9974	1.1489	1.0597	1.2279	1.2317	1.2145
Z002E0168	-0.325	0.01424	-0.3885	-0.3319	0.1094	-0.2488	-0.1334	-0.2201	-0.1639	-0.2845
Z002E0169	0.000774	-0.1464	-0.3566	-0.4287	-0.02685	-0.0285	-0.3307	-0.2183	-0.2806	-0.1538
Z002E0170	-0.6524	-0.5155	-0.6563	-0.8357	-0.6799	-0.6278	-0.5318	-0.6006	-0.6381	-0.6541
Z002E0171	0.264	0.3025	0.3397	0.2638	0.5559	0.3979	0.1947	0.2294	0.3229	0.5451
Z002E0172	0.5518	0.3963	0.5531	0.7419	0.2609	0.2339	0.5094	0.5063	0.4228	0.4252
Z002E0173	-0.00439	0.03784	0.1106	-0.03985	0.09367	0.061	0.2015	0.1147	0.1007	0.1825
Z002E0174	-0.7835	-1.2392	-1.0286	-1.4192	-0.8965	-1.0309	-1.2357	-0.9533	-1.2397	-1.1921
Z002E0175	0.6584	0.4333	0.6851	0.363	0.6388	0.547	0.5576	0.7456	0.6542	0.6111
Z002E0176	-0.03254	-0.2208	-0.1871	0.0675	0.09023	-0.1666	-0.05006	-0.1956	-0.1659	-0.4488
Z002E0178	0.08787	-0.2796	-0.1383	-0.3565	-0.2562	-0.1593	-0.4331	-0.1866	-0.341	-0.3709
Z002E0179	-0.05292	-0.1553	-0.1021	-0.2667	-0.1623	0.03174	-0.08137	0.04434	0.07735	-0.06392
Z002E0180	0.6823	0.309	0.279	0.3629	0.4275	0.392	0.2347	0.332	0.257	0.3332
Z002E0181	0.05483	0.2356	0.3447	0.6067	0.08385	0.07627	-0.03876	0.2142	0.3028	0.1729
Z002E0182	0.9708	0.8164	0.9141	0.613	0.442	0.8473	0.7412	0.6781	0.9195	0.6908
Z002E0183	-0.5906	-0.4825	-0.6849	-0.5802	-0.7668	-0.5506	-0.3518	-0.3983	-0.5864	-0.515
Z002E0184	-0.01982	-0.07978	0.09611	0.04452	-0.3375	-0.09111	-0.2353	-0.0647	-0.03529	-0.0648
Z002E0185	-0.2949	-0.03207	-0.1569	-0.08807	-0.269	-0.04825	-0.01453	0.01591	0.09263	0.07854
Z002E0186	-0.6582	-0.7062	-0.7499	-0.9302	-1.0299	-0.7211	-0.5386	-0.8933	-0.8413	-0.6327
Z002E0187	0.1473	0.183	-0.1111	-0.1888	-0.2546	0.1251	0.1534	0.1645	0.1034	0.05595
Z002E0188	-0.1941	-0.1995	-0.04061	0.1469	0.1271	-0.1385	0.14	0.01604	-0.1046	0.04915
Z002E0189	-0.3506	-0.396	-0.2401	-0.5597	-0.6636	-0.4238	-0.2101	-0.2438	-0.3206	-0.4294
Z002E0190	-0.3708	-0.7528	-0.9052	-1.0744	-0.8833	-0.5654	-0.6003	-0.744	-0.535	-0.6154
Z002E0191	-0.1105	-0.152	-0.02338	-0.4238	0.0521	-0.01321	0.02299	0.03285	-0.1229	-0.2004
Z002E0192	0.6044	0.3581	0.2673	0.5203	0.6347	0.523	0.341	0.4837	0.5355	0.5801
Z002E0193	-0.7386	-0.8133	-0.7781	-1.0001	-0.5588	-0.8921	-0.77	-0.8095	-0.6035	-0.8379
Z002E0194	-0.237	-0.1086	-0.3253	-0.00585	-0.2164	-0.2006	-0.3519	-0.2262	-0.1265	-0.1667
Z002E0195	0.2185	0.3285	0.2404	0.1158	0.029	0.1706	0.2705	0.1203	0.1698	0.3595
Z002E0196	0.3816	-0.02403	0.379	0.2778	-0.04678	0.05044	0.2059	0.1563	0.1771	0.242
Z002E0197	-0.1273	-0.06657	-0.1517	0.04214	-0.228	-0.01796	0.04349	0.05034	0.03981	-0.04041
Z002E0198	-0.2644	-0.04571	0.05599	0.1143	-0.1935	-0.07868	-0.1727	-0.2186	-0.2431	-0.08525
Z002E0199	-0.07715	0.03188	0.0295	0.003765	-0.2505	-0.01124	-0.1303	-0.04487	-0.2041	-0.1742
Z002E0200	-0.6009	-0.3494	-0.3403	0.000197	-0.4726	-0.2295	-0.3637	-0.3775	-0.4119	-0.1984
Z003E0001	0.1775	0.1364	0.2849	0.1555	0.2986	0.09307	0.1866	0.3047	0.261	0.08303
Z003E0002	0.3762	0.3681	0.4029	0.5172	0.2083	0.3253	0.3661	0.1782	0.2436	0.4179
Z003E0003	-0.1843	-0.1161	-0.1557	-0.1256	-0.1793	-0.1979	-0.1542	-0.1028	0.02767	-0.1159
Z003E0004	0.65	0.4764	0.6158	0.4341	0.4335	0.2919	0.3386	0.5022	0.2269	0.5066
Z003E0006	0.606	0.4727	0.5227	0.3928	0.34	0.2271	0.2613	0.2997	0.4809	0.3054
Z003E0007	-0.3092	-0.1113	0.1231	-0.2154	-0.1143	-0.1086	-0.08406	0.05846	-0.2521	-0.1378
Z003E0008	0.1038	-0.06689	-0.1885	-0.2868	-0.1539	-0.06535	-0.1543	0.03199	0.153	-0.0179
Z003E0009	-0.2617	-0.04758	0.2055	0.05412	-0.08019	0.04156	-0.02705	0.06332	0.03599	0.06337
Z003E0010	-0.5206	-0.1523	-0.07588	-0.2383	-0.159	-0.1828	-0.2316	-0.05485	-0.1216	-0.1829
Z003E0011	0.7018	0.6598	0.6153	0.5383	0.6667	0.5835	0.5788	0.623	0.4184	0.5719
Z003E0012	0.31	0.2398	0.4557	0.1764	0.3549	0.3149	0.2798	0.3849	0.1449	0.2705
Z003E0013	0.7327	0.4823	0.4989	0.4452	0.4684	0.2505	0.2653	0.1376	0.4771	0.3053
Z003E0014	0.3126	0.1811	0.002858	-0.04234	0.106	0.1415	0.2067	0.1554	0.2913	0.07579
Z003E0016	-0.1475	-0.1252	-0.3189	-0.02491	-0.268	-0.2265	-0.09937	-0.3186	-0.355	-0.05759
Z003E0017	0.07845	-0.08202	-0.3165	-0.1646	0.0456	-0.1158	-0.04226	-0.00362	-0.1819	0.01753
Z003E0018	0.09937	0.3512	0.1126	0.4493	0.4173	0.2453	0.2427	0.2311	0.2208	0.2192
Z003E0019	-0.2058	-0.2374	-0.3201	-0.07495	-0.2626	-0.1748	-0.06754	-0.3375	-0.386	-0.1182
Z003E0020	0.704	0.1332	0.2526	0.2503	0.4057	0.2428	0.3189	0.3889	0.1953	0.4379
Z003E0021	-0.3846	-0.2194	-0.3426	-0.2636	-0.2259	-0.2738	-0.2847	-0.06384	-0.3479	-0.1635
Z003E0022	0.1314	0.3174	0.3268	0.1575	0.0814	0.2001	0.1395	0.2384	0.3615	0.2642
Z003E0023	0.1505	0.2979	0.2086	0.03266	-0.1205	0.1464	0.05178	0.1265	0.2164	0.1143
Z003E0024	-0.05454	0.1697	-0.1131	0.1253	0.1854	0.1757	0.1703	-0.01516	0.04695	0.1083
Z003E0026	-0.7342	-0.5726	-0.5489	-0.7206	-0.6356	-0.5078	-0.5495	-0.5506	-0.7409	-0.6977
Z003E0027	-0.5341	-0.3507	-0.3226	-0.285	-0.1952	-0.4333	-0.309	-0.1532	-0.1758	-0.4053
Z003E0028	-0.103	0.05386	0.2077	0.2542	-0.03973	0.02426	0.1082	-0.00459	0.1148	0.01993
Z003E0029	-0.1962	-0.2074	-0.4044	-0.1464	-0.1043	-0.1271	-0.1223	-0.08521	-0.05024	-0.3204
Z003E0030	0.01984	0.07747	0.06616	0.197	0.1289	0.176	0.2099	0.2191	0.3093	0.2867
Z003E0031	-0.2786	-0.1763	-0.4998	-0.4264	-0.3642	-0.2676	-0.2692	-0.4824	-0.1733	-0.2274
Z003E0032	-0.2864	0.2142	-0.02972	-0.01052	0.07367	-0.03824	-0.02508	-0.08239	0.1451	0.1493
Z003E0033	0.3085	0.5261	0.3695	0.49	0.4026	0.2469	0.3214	0.3971	0.1718	0.5061
Z003E0034	0.4318	0.8392	0.865	0.6944	0.4981	0.5806	0.6926	0.6702	0.7376	0.704
Z003E0035	0.4903	0.5088	0.4087	0.595	0.5006	0.3655	0.4084	0.3182	0.4962	0.3592
Z003E0036	-0.147	-0.00971	-0.1258	-0.209	0.0404	-0.0385	0.05888	0.1459	-0.1999	0.1939
Z003E0037	0.1631	-0.2081	-0.2122	-0.2704	-0.1842	-0.1599	-0.1205	-0.2407	-0.2642	-0.1548
Z003E0038	0.1572	0.05894	0.1244	-0.02821	-0.01193	-0.01037	-0.09775	0.01964	0.1121	0.07577
Z003E0039	0.5504	0.4464	0.7473	0.6007	0.309	0.3678	0.4731	0.5295	0.5148	0.4814
Z003E0040	0.6563	0.672	0.4066	0.5199	0.4125	0.5682	0.4689	0.6025	0.3756	0.5165
Z003E0041	-0.09589	-0.3991	-0.08872	-0.3148	-0.3942	-0.3388	-0.3102	-0.2315	-0.1885	-0.2407
Z003E0042	0.2307	0.1695	0.374	0.3361	0.3253	0.4904	0.3837	0.4691	0.5238	0.2561
Z003E0043	-0.00154	-0.07077	0.1062	0.01464	0.1383	-0.0142	-0.03613	0.1977	0.1569	-0.06646
Z003E0044	-0.1961	-0.5336	-0.7226	-0.5733	-0.5875	-0.4979	-0.5286	-0.5864	-0.2961	-0.524
Z003E0045	0.2554	-0.08291	0.1933	0.02068	0.07463	0.0715	-0.05372	0.08354	-0.1368	0.1602
Z003E0046	0.3434	0.03126	0.234	0.2927	0.1638	-0.03289	0.1082	0.1335	-0.1977	-0.01304
Z003E0047	0.4343	-0.1511	-0.09716	-0.0819	0.1044	0.09574	0.0112	0.01729	-0.1457	-0.0694
Z003E0048	0.4526	0.5315	0.4308	0.5175	0.7223	0.6209	0.5751	0.6248	0.4371	0.7109
Z003E0049	-0.3248	-0.2618	-0.1296	-0.3164	-0.3299	-0.1828	-0.2728	-0.246	-0.08957	-0.3442
Z003E0050	0.4711	0.4568	0.4519	0.211	0.2454	0.3527	0.2866	0.2581	0.4545	0.1226
Z003E0051	0.3812	0.2879	0.4493	0.3505	0.4456	0.3366	0.4026	0.5105	0.5198	0.3526
Z003E0052	-0.2998	-0.02473	-0.07028	-0.02946	0.006864	0.001253	-0.06232	0.07578	-0.1281	-0.1144
Z003E0053	-0.2329	-0.2354	-0.1275	-0.09234	-0.1448	-0.04308	-0.1271	-0.247	0.01863	-0.1776
Z003E0054	0.01206	0.3368	0.4403	0.2481	0.2036	0.2705	0.3561	0.4578	0.4371	0.2331
Z003E0055	0.3953	0.3193	-0.01615	0.4423	0.4371	0.3036	0.3345	0.4796	0.4253	0.2778
Z003E0056	0.2726	0.2199	0.3425	0.2139	0.2424	0.2717	0.1386	0.05157	0.0198	0.2941
Z003E0057	0.9122	0.7858	1.0314	0.8695	0.8927	0.8854	0.9553	0.9487	1.0031	1.0141
Z003E0058	-0.7893	-0.5024	-0.8355	-0.4665	-0.442	-0.5394	-0.5039	-0.4286	-0.4084	-0.6077
Z003E0059	-0.4345	-0.3707	-0.2303	-0.3753	-0.4839	-0.3772	-0.4253	-0.3516	-0.2048	-0.3475
Z003E0061	-0.4563	-0.243	-0.1495	-0.1967	-0.4231	-0.2996	-0.2501	-0.5255	-0.4806	-0.2509
Z003E0062	0.7201	0.6336	0.7714	0.8866	0.52	0.6141	0.7286	0.7376	0.6905	0.8523
Z003E0063	-0.1388	0.08736	-0.2989	0.1749	0.1421	0.02629	-0.01126	0.1834	0.2241	0.178
Z003E0065	0.3533	0.2893	0.5263	0.0883	0.3334	0.2195	0.2879	0.4122	0.4259	0.3144
Z003E0066	0.006483	0.09708	-0.169	0.1376	-0.1583	0.09348	-0.05495	0.1081	0.1173	0.1121
Z003E0067	-0.2189	-0.3337	-0.4075	-0.6351	-0.6263	-0.5572	-0.4745	-0.3314	-0.6195	-0.6403
Z003E0068	-0.1473	-0.2475	0.01936	0.00239	-0.09584	0.02453	-0.06035	-0.1641	-0.2159	-0.06664
Z003E0069	0.7516	0.7068	0.6447	0.5662	0.3718	0.3751	0.4155	0.4851	0.6832	0.4469
Z003E0070	0.563	0.474	0.3681	0.4992	0.7084	0.5993	0.5721	0.6626	0.4542	0.5479
Z003E0071	-0.0259	-0.1375	-0.07779	-0.2296	0.003824	-0.09344	-0.05691	-0.2512	-0.2537	-0.2212
Z003E0072	0.4188	0.5802	0.5302	0.5366	0.2302	0.3108	0.3905	0.2299	0.1849	0.369
Z003E0073	-0.1563	0.1754	-0.06421	0.0643	0.04958	0.1761	0.08029	0.2386	0.05647	0.2341
Z003E0074	0.8425	0.8555	0.6447	0.862	0.6137	0.7481	0.7856	0.6469	0.6218	0.7055
Z003E0075	-0.4329	-0.4574	-0.5132	-0.454	-0.3476	-0.51	-0.5297	-0.3171	-0.2504	-0.5511
Z003E0076	-0.3917	-0.1291	-0.4839	-0.2291	-0.1659	-0.258	-0.1482	0.007323	-0.0699	-0.2569
Z003E0077	-0.7348	-0.4972	-0.8208	-0.5534	-0.3385	-0.5249	-0.3743	-0.566	-0.6383	-0.473
Z003E0078	-0.09395	0.2459	0.5209	0.04414	0.2388	0.3311	0.2026	0.4603	0.4565	0.3705
Z003E0079	0.1523	0.2835	0.3629	0.29	0.432	0.2224	0.2279	0.4378	0.1766	0.3748
Z003E0080	0.06467	0.02204	-0.3086	-0.176	-0.1523	-0.109	-0.1259	-0.3053	-0.06508	-0.191
Z003E0081	0.2289	-0.3717	-0.2398	-0.1408	-0.147	-0.06675	-0.2174	-0.3709	-0.1076	-0.1863
Z003E0082	-0.5248	-0.3969	-0.2638	-0.3188	-0.604	-0.3465	-0.311	-0.3784	-0.653	-0.3771
Z003E0083	-0.5184	-0.7274	-0.8021	-0.5751	-0.7506	-0.7173	-0.6412	-0.8134	-0.5502	-0.6778
Z003E0084	0.2106	-0.04398	0.01172	-0.02502	0.1394	0.04467	-0.1019	-0.03208	-0.0742	-0.1107
Z003E0085	-0.1895	-0.1801	-0.2628	0.08658	-0.2459	0.02377	-0.02306	0.1375	0.07419	-0.1549
Z003E0086	-0.5454	-0.1233	-0.257	-0.2145	-0.3038	-0.08135	-0.1735	-0.0932	-0.4163	-0.1511
Z003E0087	0.1726	-0.2512	-0.269	-0.01481	0.05475	-0.01006	-0.03659	-0.2729	0.01893	0.01831
Z003E0088	-0.3266	-0.4145	-0.057	-0.1366	-0.4372	-0.306	-0.2965	-0.1548	-0.4329	-0.2571
Z003E0089	-0.2586	-0.1998	-0.3107	-0.1497	0.1315	-0.1492	-0.03712	-0.09986	0.1186	-0.07087
Z003E0090	-0.1058	-0.09284	-0.2723	-0.195	0.03488	0.07501	-0.1117	-0.1398	-0.1639	-0.09365
Z003E0091	-0.3138	-0.2181	-0.1833	-0.2839	-0.3679	-0.129	-0.2256	-0.3402	-0.3522	-0.266
Z003E0092	-0.2993	-0.3011	-0.4802	-0.2973	-0.6091	-0.3193	-0.4579	-0.3633	-0.3184	-0.5455
Z003E0093	0.06932	0.1427	0.4466	0.1048	0.2829	0.2457	0.2225	0.02536	0.2746	0.1718
Z003E0094	0.03931	-0.1793	0.2249	0.02269	0.2509	0.1008	0.04152	0.1486	0.1568	0.1274
Z003E0095	-0.6016	-0.181	-0.3385	-0.2017	-0.3147	-0.2119	-0.2752	-0.06556	-0.1184	-0.2549
Z003E0096	-0.2286	0.1252	0.2919	0.0668	-0.1177	-0.04124	-0.0688	0.0527	-0.1167	-0.1012
Z003E0097	-0.2161	-0.5377	-0.1203	-0.419	-0.3732	-0.3005	-0.2797	-0.2804	-0.2135	-0.1807
Z003E0098	0.4439	0.2691	0.5155	0.04471	0.1559	0.2575	0.1358	0.09172	0.2908	0.09035
Z003E0099	-0.00626	-0.06227	-0.4605	-0.05886	-0.09921	-0.1114	-0.132	-0.2669	0.1007	-0.1298
Z003E0100	-0.3382	-0.3151	-0.3372	-0.1785	-0.06865	-0.1459	-0.191	-0.3009	-0.3849	-0.2625
Z003E0101	-0.6872	-0.9309	-0.5816	-0.9393	-0.8265	-0.6825	-0.8366	-0.94	-0.9362	-0.7789
Z003E0102	-0.1784	-0.3964	-0.428	-0.5309	-0.6853	-0.412	-0.5336	-0.4283	-0.3509	-0.6087
Z003E0103	0.05526	-0.5217	-0.1903	-0.2106	-0.2658	-0.3495	-0.2467	-0.1913	-0.4423	-0.1983
Z003E0104	-0.5941	-0.2025	-0.2577	-0.4207	-0.3136	-0.2267	-0.4131	-0.5257	-0.2087	-0.255
Z003E0105	-0.5754	-0.554	-0.5956	-0.3681	-0.6623	-0.468	-0.4116	-0.5764	-0.652	-0.5206
Z003E0106	-0.9421	-0.8244	-0.7879	-0.8166	-0.7466	-0.9325	-0.8249	-0.9725	-0.6532	-0.9188
Z003E0107	0.02573	-0.1008	-0.2566	-0.07186	-0.1996	-0.2337	-0.2095	-0.1865	-0.3584	-0.3015
Z003E0108	-0.2309	-0.1145	-0.4711	-0.1207	-0.06838	-0.231	-0.2559	-0.213	-0.01513	-0.2283
Z003E0109	0.1006	0.201	-0.04482	0.1323	0.1194	0.1851	0.2771	0.3073	0.08917	0.2779
Z003E0110	-0.07364	-0.00364	0.005738	0.05582	-0.1474	-0.08317	-0.06853	-0.0782	-0.1851	0.03692
Z003E0111	-0.2033	0.1832	0.2822	0.1175	0.04783	0.1227	0.01899	-0.0867	-0.1732	0.2549
Z003E0112	-0.08164	0.01696	0.2615	0.2435	0.2426	0.2025	0.2293	0.04816	0.1159	0.1243
Z003E0113	-0.1519	-0.02841	-0.03341	-0.0007	-0.1846	0.007158	-0.04592	0.006952	0.01737	-0.07747
Z003E0114	0.06539	0.05009	-0.1916	0.000571	-0.1878	-0.0136	-0.08344	0.05462	-0.1042	-0.1442
Z003E0115	-0.5339	-0.4448	-0.3629	-0.3268	-0.2173	-0.3972	-0.4479	-0.3618	-0.3474	-0.5292
Z003E0116	-0.07725	-0.214	-0.1105	-0.2685	-0.2077	-0.2645	-0.2978	-0.1898	-0.05331	-0.1817
Z003E0117	-0.2581	-0.3448	-0.1482	-0.2481	-0.1431	-0.1658	-0.1835	-0.01268	-0.3105	-0.02428
Z003E0118	0.6626	0.4826	0.6488	0.5994	0.664	0.4533	0.4832	0.3441	0.3271	0.5769
Z003E0119	0.42	0.01173	0.3459	0.09423	-0.02628	0.1928	0.1455	0.1273	-0.04644	0.0484
Z003E0120	-0.5278	-0.5227	-0.5278	-0.6902	-0.6482	-0.5747	-0.4779	-0.6643	-0.4452	-0.6261
Z003E0121	-0.189	0.03277	-0.1332	-0.2606	-0.03514	-0.09032	-0.05723	-0.03349	-0.264	-0.04118
Z003E0122	0.04128	-0.1918	-0.1047	-0.1155	-0.1765	-0.2875	-0.1354	-0.2429	-0.4264	-0.268
Z003E0123	-0.676	-0.5714	-0.518	-0.6308	-0.51	-0.7356	-0.5835	-0.779	-0.4746	-0.4384
Z003E0124	-0.4564	-0.2992	0.02147	-0.4477	-0.1941	-0.4257	-0.2521	-0.2017	-0.08157	-0.4045
Z003E0125	0.315	0.09344	0.3372	0.1941	0.3265	0.2285	0.23	0.3671	0.3663	0.306
Z003E0126	0.6016	0.259	0.3506	0.2323	0.2738	0.169	0.1841	0.08401	0.2066	0.1057
Z003E0127	0.1608	0.2338	0.6674	0.375	0.4979	0.3795	0.4221	0.3769	0.4825	0.2216
Z003E0128	-0.5367	-0.5315	-0.1485	-0.3612	-0.3554	-0.4523	-0.4715	-0.3518	-0.5526	-0.4232
Z003E0129	-0.3137	-0.1109	-0.09608	-0.3182	-0.1322	-0.2026	-0.1424	-0.3204	-0.417	-0.2931
Z003E0130	-0.2107	0.009812	-0.09027	-0.1467	-0.1215	-0.0208	0.04899	0.09545	0.08773	0.1207
Z003E0131	-0.2672	-0.2464	-0.5219	-0.2134	-0.2365	-0.268	-0.2686	-0.1131	-0.3836	-0.277
Z003E0132	0.04601	0.05994	-0.06146	-0.06305	-0.103	0.01187	0.04738	-0.07021	0.1972	-0.07471
Z003E0133	-0.2392	-0.5664	-0.6288	-0.3056	-0.4777	-0.4487	-0.4418	-0.2346	-0.5535	-0.3109
Z003E0134	-0.48	-0.4032	-0.6363	-0.4567	-0.3628	-0.4774	-0.4051	-0.5672	-0.6409	-0.3111
Z003E0135	0.4512	0.5445	0.09678	0.2462	0.5335	0.3798	0.35	0.542	0.3866	0.4917
Z003E0136	0.07636	-0.4583	-0.3551	-0.2022	-0.2751	-0.3163	-0.1943	-0.231	-0.1323	-0.2497
Z003E0137	0.04259	0.1102	0.1563	0.07411	0.1674	0.08659	0.1558	-0.02258	-0.1845	0.03394
Z003E0138	0.1546	-0.1357	-0.2641	-0.2374	-0.1501	-0.1593	-0.04227	-0.04525	0.03941	-0.2229
Z003E0139	0.07023	0.3954	0.04467	0.1198	0.1104	0.2757	0.1188	0.01118	0.03638	0.1271
Z003E0140	0.5767	0.4462	0.0782	0.3453	0.4562	0.5201	0.3784	0.4755	0.5904	0.4983
Z003E0141	0.9121	0.655	0.8338	0.5313	0.7663	0.6765	0.5482	0.6428	0.4849	0.5217
Z003E0142	0.2337	0.1795	0.19	0.3551	0.3227	0.3092	0.1988	0.01405	0.02737	0.1182
Z003E0143	-0.6808	-0.3966	-0.3795	-0.576	-0.3945	-0.5135	-0.5599	-0.5523	-0.3968	-0.4321
Z003E0144	0.6718	0.07303	0.5031	0.284	0.462	0.2929	0.1941	0.2995	0.406	0.3858
Z003E0145	-0.569	-0.4202	-0.1617	-0.4694	-0.5425	-0.3169	-0.2722	-0.2097	-0.451	-0.4608
Z003E0146	0.6046	0.4449	0.4572	0.3538	0.4099	0.3261	0.4129	0.2451	0.5055	0.3991
Z003E0147	0.1279	0.321	0.1457	0.2592	0.0976	0.1906	0.1334	0.166	0.05148	0.2023
Z003E0148	-0.8189	-0.6058	-0.77	-0.593	-0.5356	-0.6115	-0.6432	-0.547	-0.5502	-0.5877
Z003E0149	-0.1567	-0.1644	-0.3694	-0.2441	-0.1365	0.01306	-0.06363	-0.1177	0.1482	-0.05817
Z003E0150	-0.3537	-0.2908	-0.4035	-0.1006	-0.1868	-0.0678	-0.2278	-0.416	-0.04229	-0.2212
Z003E0151	0.04538	-0.1069	0.1643	-0.05562	-0.13	0.04133	-0.04687	-0.01646	0.03892	-0.1087
Z003E0152	-0.02709	0.2581	-0.02885	0.1209	0.1552	0.2149	0.2434	0.3267	0.3032	0.1006
Z003E0153	1.0701	0.8829	1.2357	1.0576	0.8026	1.0581	0.9173	0.6925	0.9709	0.796
Z003E0154	0.6636	0.985	0.9802	0.9987	1.0151	0.9587	0.9293	1.0252	0.7083	0.8496
Z003E0155	-0.1116	0.02893	-0.05219	-0.1048	-0.03566	-0.08945	-0.04133	0.00199	-0.2432	-0.2091
Z003E0156	0.2882	0.4076	0.1769	0.2721	0.223	0.4276	0.4077	0.3451	0.4756	0.322
Z003E0157	0.3118	0.5574	0.4405	0.7347	0.5606	0.6088	0.5888	0.3321	0.6517	0.5789
Z003E0158	0.2203	0.2047	-0.08501	-0.04905	-0.07134	0.0616	0.09355	-0.07941	0.1385	0.0854
Z003E0160	0.6759	0.1705	0.2074	0.4143	0.4571	0.2356	0.3345	0.3708	0.4301	0.3089
Z003E0161	-0.3115	-0.09388	0.09377	-0.3096	-0.2768	-0.2759	-0.1709	-0.3625	-0.2012	-0.2018
Z003E0163	0.3316	0.1699	0.2438	0.2428	0.01396	0.1555	0.1578	0.2084	0.3173	0.02791
Z003E0164	0.6638	0.4704	0.8452	0.5879	0.7519	0.6998	0.6007	0.5761	0.6897	0.5511
Z003E0166	-0.5981	-0.4015	-0.598	-0.3621	-0.5235	-0.4796	-0.4237	-0.2829	-0.6368	-0.3123
Z003E0167	-0.4004	-0.7473	-0.9398	-0.6371	-0.8285	-0.6318	-0.6932	-0.6577	-0.8247	-0.6582
Z003E0168	0.1771	0.3175	0.01848	0.1944	0.2109	0.232	0.2278	0.2867	0.002335	0.294
Z003E0169	-0.1535	-0.1161	-0.3587	-0.2124	-0.2433	-0.2468	-0.1628	-0.3318	-0.1308	-0.01696
Z003E0171	-0.3251	-0.3419	-0.296	-0.1504	-0.3033	-0.2945	-0.1695	-0.07574	-0.1227	-0.07428
Z003E0172	-0.7478	-0.373	-0.3242	-0.5677	-0.4707	-0.3914	-0.5606	-0.5276	-0.3342	-0.4396
Z003E0173	-0.1953	-0.1372	0.007707	-0.2201	-0.1705	-0.2091	-0.2254	-0.08974	-0.3158	-0.2402
Z003E0174	-0.1374	0.04729	0.2102	-0.06977	0.03563	-0.01109	0.00339	-0.02393	-0.1606	0.02724
Z003E0175	0.5828	0.4624	0.879	0.67	0.5607	0.4398	0.4538	0.6456	0.2824	0.4296
Z003E0176	0.361	0.3744	0.483	0.4623	0.5627	0.3741	0.464	0.3492	0.353	0.5097
Z003E0177	-0.5772	-0.3443	-0.5072	-0.4019	-0.4139	-0.4081	-0.3686	-0.3107	-0.2681	-0.5476
Z003E0178	-0.09395	-0.03598	-0.4807	-0.1095	-0.04931	-0.1138	-0.1045	-0.2794	-0.02626	-0.01726
Z003E0179	-0.1178	-0.3867	0.07772	-0.1102	-0.2885	-0.2322	-0.2001	-0.4417	-0.1427	-0.3413
Z003E0180	0.4555	0.1562	0.07629	0.01474	0.2325	0.08079	0.2443	0.07284	0.3157	0.2272
Z003E0181	0.47	0.4422	0.345	0.3201	0.3493	0.3221	0.3796	0.4382	0.2026	0.2372
Z003E0182	-0.2125	0.2006	-0.2239	-0.02307	0.1637	-0.05688	0.01951	-0.05786	0.1152	-0.02688
Z003E0183	0.3417	0.2096	0.2642	0.2473	0.1525	0.259	0.3778	0.1564	0.4355	0.2372
Z003E0184	1.0185	0.9586	0.4702	0.9479	0.8517	0.8532	0.7124	0.8315	0.6378	0.6778
Z003E0185	-0.5483	-0.3533	-0.7314	-0.3312	-0.1863	-0.4417	-0.3714	-0.2396	-0.4833	-0.3517
Z003E0186	0.08704	-0.1698	-0.1129	-0.0807	-0.1353	-0.1884	-0.1617	-0.4142	-0.2156	-0.05284
Z003E0187	-0.6089	-0.4158	-0.1406	-0.4473	-0.476	-0.3614	-0.2867	-0.4769	-0.505	-0.4022
Z003E0188	-0.6531	-0.3765	-0.3683	-0.5712	-0.3635	-0.4875	-0.5086	-0.4956	-0.3788	-0.3907
Z003E0189	-0.2607	-0.5591	-0.4515	-0.3748	-0.3841	-0.4879	-0.4244	-0.274	-0.5676	-0.5347
Z003E0190	0.4023	-0.04679	0.01461	0.1369	0.05951	0.1387	0.2329	0.02393	-0.03271	0.2219
Z003E0191	0.2798	0.107	0.2421	0.2881	0.3047	0.2455	0.2794	0.3521	0.3573	0.3774
Z003E0192	0.1447	0.2228	0.03949	0.2486	0.4138	0.3052	0.08971	0.1087	0.3157	0.2263
Z003E0193	-0.4523	-0.2488	-0.08231	-0.317	-0.279	-0.1326	-0.2102	-0.3044	-0.3603	-0.143
Z003E0194	0.1179	-0.04984	-0.01226	0.1338	-0.0826	0.08361	0.08131	0.06403	0.1763	-0.0227
Z003E0195	-1.0517	-0.7788	-0.624	-0.8938	-0.8391	-0.8571	-0.8486	-0.8181	-0.9255	-0.9152
Z003E0196	0.08185	0.1217	-0.1458	0.05561	0.04412	0.1585	0.09663	0.172	0.241	0.0194
Z003E0197	0.08802	0.2087	0.1475	0.3991	0.4025	0.1798	0.2434	0.197	0.4	0.2402
Z003E0198	0.2067	-0.04733	0.2043	0.2063	-0.08203	-0.00633	0.104	0.1272	0.2094	0.1007
Z003E0199	-0.3745	-0.2084	-0.1213	-0.09834	-0.2354	-0.2053	-0.1957	-0.2944	-0.3438	-0.05638
Z003E0200	0.6291	0.4563	0.3091	0.2984	0.4058	0.466	0.3886	0.3473	0.352	0.4768
Z004E0001	-0.5298	-0.4721	-0.1674	-0.2485	-0.3386	-0.6082	-0.4494	-0.6246	-0.6286	-0.7989
Z004E0002	-0.5652	-0.6688	-0.8843	-0.4314	-0.6088	-0.5527	-0.471	-0.4727	-0.4918	-0.6475
Z004E0003	-0.05886	0.02563	-0.2154	0.3905	0.0755	0.06669	0.04751	0.02244	-0.08523	-0.02145
Z004E0004	0.3957	0.3621	0.757	0.4005	0.3395	0.3947	0.4602	0.3512	0.4535	0.4673
Z004E0005	-0.09675	-0.1014	0.1202	0.04637	-0.2471	-0.2059	-0.06759	-0.1283	-0.2048	0.005434
Z004E0006	0.6329	0.6347	0.6629	0.7475	0.595	0.4894	0.4778	0.4763	0.5812	0.3545
Z004E0008	0.3414	0.3768	0.6074	0.66	0.3959	0.3304	0.4508	0.4703	0.3387	0.3485
Z004E0009	-0.01115	-0.1159	-0.1856	0.09281	-0.09431	-0.0596	-0.05543	-0.1153	-0.00831	-0.1416
Z004E0010	0.01832	0.06373	0.06513	0.3644	-0.04107	-0.01054	0.1239	0.174	0.09567	0.0938
Z004E0011	0.1335	-0.00362	0.2386	-0.07461	0.2149	0.06359	0.0691	0.1022	0.1799	0.2243
Z004E0012	-0.00265	-0.04958	-0.02471	-0.2598	-0.1983	-0.2059	-0.1304	-0.08052	-0.00145	-0.2067
Z004E0013	0.1962	0.05992	0.264	-0.03786	0.219	0.2251	0.2324	0.1191	0.02629	0.1833
Z004E0014	0.2617	0.1596	0.2836	0.1768	0.2461	0.2073	0.066	0.2351	0.04653	0.009491
Z004E0015	0.2342	0.1923	0.2844	-0.01168	0.2261	0.1807	0.3466	0.1717	0.1766	0.2109
Z004E0016	0.1896	0.1674	0.1346	0.009525	0.1446	0.1877	0.1884	0.2144	0.1566	0.3515
Z004E0017	0.6623	0.5938	0.4635	0.6331	0.6123	0.6027	0.6263	0.6228	0.7268	0.5027
Z004E0018	-0.2352	-0.08631	-0.3807	0.05026	-0.2263	-0.3416	-0.301	-0.1981	-0.325	-0.3352
Z004E0019	0.06266	-0.1607	0.1305	0.05579	-0.1128	0.01166	0.06288	0.08412	-0.08619	-0.108
Z004E0020	-0.02712	-0.0702	-0.2685	-0.1518	-0.1018	-0.2049	-0.1968	-0.1052	-0.2274	-0.0607
Z004E0021	-0.2547	-0.3499	-0.2352	-0.1337	-0.1491	-0.223	-0.2646	-0.2374	-0.3604	-0.3808
Z004E0022	-0.07803	-0.2424	0.1514	-0.3032	-0.06788	-0.1885	-0.07737	-0.1902	-0.136	-0.08277
Z004E0023	0.2167	0.3255	-0.00877	0.537	0.287	0.2076	0.3539	0.2618	0.3897	0.2979
Z004E0024	-0.04715	-0.3057	-0.2583	0.05328	-0.3096	-0.1779	-0.1268	-0.09444	-0.02425	-0.01806
Z004E0025	0.2564	0.2671	-0.1388	0.2182	0.009542	0.09229	0.2718	0.1664	0.2858	0.2008
Z004E0026	-0.04104	-0.09287	-0.1525	-0.1513	0.06653	-0.09858	0.08306	-0.01722	0.09431	0.1756
Z004E0027	0.1311	-0.01111	0.1978	0.4652	0.1954	0.1904	0.1836	0.1721	0.2566	0.1546
Z004E0028	0.03261	0.03201	0.3818	-0.1846	0.1912	0.01167	0.08047	0.1155	0.1872	-0.02971
Z004E0029	0.4839	0.3686	0.05361	0.5624	0.1977	0.2787	0.2015	0.2308	0.3545	0.4212
Z004E0030	0.03672	-0.08211	0.06081	-0.2204	-0.2428	-0.2812	-0.239	-0.2482	-0.2729	-0.3534
Z004E0031	-0.3663	-0.1361	-0.2015	-0.2878	-0.4466	-0.392	-0.2673	-0.2633	-0.3411	-0.1512
Z004E0032	0.5254	0.7786	0.4634	0.8279	0.4707	0.6235	0.5582	0.5291	0.6745	0.4711
Z004E0033	-0.08587	0.228	0.07045	-0.1253	0.04344	0.09317	0.02842	0.02416	0.1201	0.04112
Z004E0034	0.2358	0.2097	0.2437	0.6113	0.2802	0.1947	0.1618	0.2241	0.1987	0.3264
Z004E0035	0.03548	0.02075	0.179	0.5283	0.2235	0.1155	0.2036	0.07255	0.1698	0.3196
Z004E0036	-0.3843	-0.4237	-0.2312	-0.4317	-0.4734	-0.2448	-0.3748	-0.3194	-0.2505	-0.3686
Z004E0037	0.1279	0.2658	-0.08925	0.1675	0.2903	0.2986	0.2013	0.2159	0.1652	0.4736
Z004E0038	-0.1837	0.1322	-0.1762	0.09575	0.09234	0.02846	0.06963	0.01753	-0.1542	0.09276
Z004E0039	-0.0955	-0.1177	0.1043	-0.3303	0.1186	0.122	0.07899	0.08327	-0.078	0.2104
Z004E0040	-0.134	-0.1509	-0.2956	0.06019	0.009634	-0.09142	-0.01437	-0.1625	-0.06491	-0.1986
Z004E0042	0.3892	0.2098	0.1417	0.5075	0.4681	0.3287	0.3618	0.4225	0.4371	0.2298
Z004E0043	0.01671	0.1318	-0.1353	0.4333	0.1039	0.2366	0.05306	0.1323	0.07173	0.07863
Z004E0044	-0.07807	0.01988	-0.2464	0.09189	-0.0161	-0.02762	-0.08027	-0.0712	-0.2109	0.05463
Z004E0045	0.8663	0.743	0.6673	0.6227	0.5997	0.7845	0.78	0.644	0.6405	0.8983
Z004E0046	-0.02596	0.0653	0.1144	0.1371	-0.09747	-0.03595	-0.03324	-0.02404	0.1387	0.01333
Z004E0047	-0.1228	-0.05685	0.02424	-0.3298	-0.1859	-0.02645	-0.1569	-0.09437	0.03376	-0.1577
Z004E0048	-0.2072	-0.2295	-0.2584	0.283	-0.2109	-0.2135	-0.1022	-0.1169	-0.2385	0.03708
Z004E0049	-0.04037	-0.02976	-0.05988	0.02889	-0.0829	-0.03211	-0.00496	-0.1448	0.06797	-0.1695
Z004E0050	-0.2203	-0.2146	-0.05025	-0.1952	-0.05703	0.007607	0.01994	-0.1008	-0.1819	-0.2409
Z004E0051	-0.7564	-0.9013	-0.968	-0.6982	-0.7252	-0.6909	-0.7951	-0.6834	-0.6681	-0.8282
Z004E0052	-0.2539	-0.3147	-0.4211	-0.4767	-0.3105	-0.299	-0.3255	-0.2196	-0.3641	-0.197
Z004E0053	-0.07188	-0.09597	-0.1713	-0.2822	-0.04701	-0.03835	-0.05649	-0.05276	0.01504	0.1319
Z004E0054	0.1491	0.07282	0.3418	0.4242	0.1775	0.2401	0.2077	0.1676	0.3139	0.3616
Z004E0056	0.6317	0.5448	0.7874	0.2172	0.6878	0.6374	0.5435	0.6181	0.4636	0.8081
Z004E0057	0.006914	-0.1038	-0.3919	-0.2568	0.04032	0.03486	-0.1307	-0.1355	-0.1405	0.2017
Z004E0058	0.1364	0.3277	0.2218	0.4955	0.3384	0.2429	0.2047	0.2777	0.3761	0.4017
Z004E0059	-0.2512	-0.01462	-0.09089	0.0205	-0.01734	-0.1369	-0.0751	-0.0898	0.03958	-0.2451
Z004E0060	0.5059	0.6893	0.6903	0.1393	0.6187	0.5506	0.6463	0.5326	0.4575	0.4121
Z004E0061	-0.3975	-0.4378	-0.2383	-0.09097	-0.4248	-0.3023	-0.3779	-0.4509	-0.2522	-0.6139
Z004E0062	-1.0472	-0.9556	-0.8736	-0.8086	-0.8835	-0.8601	-0.8625	-0.8258	-0.9306	-0.8252
Z004E0063	-0.1387	-0.06891	0.3286	0.2399	0.03976	0.1161	0.003464	-0.01277	0.06985	-0.1789
Z004E0064	0.562	0.5108	0.5299	0.6117	0.3946	0.4071	0.4117	0.4747	0.5607	0.5867
Z004E0065	0.07523	0.2233	-0.148	0.2378	0.1427	0.1339	0.09422	0.07449	-0.01645	0.1087
Z004E0066	0.2297	0.04147	0.4838	0.5641	0.4128	0.1405	0.2841	0.1685	0.12	0.2236
Z004E0067	-0.5568	-0.5779	-0.3467	-0.298	-0.5631	-0.397	-0.4711	-0.4447	-0.4306	-0.4105
Z004E0068	-0.6788	-0.513	-0.2256	-0.487	-0.6166	-0.5895	-0.4845	-0.5617	-0.4528	-0.4391
Z004E0069	0.1657	0.06593	-0.02349	0.01038	0.04838	-0.04624	-0.04948	-0.02828	0.04252	-0.1562
Z004E0070	0.3667	0.4286	0.6449	0.8962	0.3803	0.4175	0.3861	0.4798	0.3811	0.5432
Z004E0071	0.2415	0.006669	0.5179	-0.1724	0.2459	0.08485	0.112	0.1011	0.000548	-0.07838
Z004E0072	0.1877	0.05485	0.3434	-0.1117	0.02931	0.0509	0.07203	0.1546	0.04731	0.2547
Z004E0073	-0.1193	-0.08202	-0.1049	-0.1343	-0.00509	-0.1508	-0.00701	-0.0923	0.03598	-0.2008
Z004E0074	0.09622	-0.07432	0.3065	0.2481	0.1468	-0.00975	-0.02537	0.07772	0.1173	-0.119
Z004E0075	0.4349	0.4696	0.4574	0.3528	0.4007	0.5174	0.5353	0.5024	0.3928	0.2584
Z004E0076	0.3987	0.1924	0.3395	-0.1377	0.1826	0.2444	0.2973	0.239	0.3212	0.1746
Z004E0077	-0.2069	0.02398	0.2675	0.2386	-0.1175	-0.07822	-0.04825	-0.03796	-0.0899	-0.1686
Z004E0078	-0.5268	-0.2454	-0.08406	-0.05487	-0.3164	-0.3381	-0.3154	-0.3225	-0.3882	-0.4348
Z004E0079	0.1416	0.2007	0.4705	0.1187	0.1392	0.1228	0.1804	0.1976	0.3265	0.121
Z004E0080	-0.7278	-0.3375	-0.4979	-0.6459	-0.5261	-0.3584	-0.4293	-0.3702	-0.4834	-0.2674
Z004E0081	0.186	0.129	0.321	0.1128	0.000134	0.01269	0.1115	0.005813	-0.00679	0.04776
Z004E0082	-0.1693	-0.2921	-0.5098	-0.3154	-0.3795	-0.2967	-0.2555	-0.3634	-0.3401	-0.3233
Z004E0083	0.3208	0.3371	0.3074	0.4578	0.2264	0.2235	0.1117	0.141	0.3304	0.3382
Z004E0084	0.1409	0.06431	0.4083	0.2239	0.1505	0.208	0.1366	0.1132	0.2769	0.1103
Z004E0085	0.09039	0.005416	0.1173	-0.1556	-0.07922	-0.03842	-0.00741	0.07398	-0.06262	-0.09213
Z004E0086	0.1765	0.05783	0.2489	-0.4546	0.12	-0.03799	0.004759	-0.09219	0.0471	0.08139
Z004E0087	0.3686	0.4654	0.6804	0.1729	0.4179	0.4605	0.4341	0.4969	0.3858	0.3866
Z004E0088	0.08553	0.3104	-0.1835	-0.03255	0.2312	0.2516	0.2529	0.1844	0.177	0.4268
Z004E0089	0.003267	-0.03641	0.2113	-0.08397	0.09398	0.1784	0.103	0.0893	0.01474	0.2779
Z004E0090	0.1873	0.004132	-0.2119	-0.4005	-0.1051	-0.08507	-0.03671	0.000682	-0.09213	-0.01987
Z004E0091	0.2462	0.1011	0.3907	0.1971	0.2124	0.218	0.2098	0.09481	0.2611	0.1074
Z004E0092	0.6542	0.5672	0.7181	0.5058	0.6683	0.5422	0.5777	0.5778	0.6911	0.7509
Z004E0093	0.1425	0.06968	0.463	-0.00274	0.2089	0.1422	0.0983	0.08221	0.1669	0.03403
Z004E0094	-0.3689	-0.00839	-0.5467	-0.4457	-0.2658	-0.217	-0.2204	-0.2121	-0.2961	-0.424
Z004E0095	-0.3317	-0.2849	-0.443	-0.6171	-0.2522	-0.3478	-0.3022	-0.3019	-0.1944	-0.2848
Z004E0096	0.09594	0.03007	0.2535	-0.1642	-0.1243	0.0472	-0.07526	-0.01849	0.07774	0.1141
Z004E0097	-0.1479	-0.1484	-0.255	-0.3907	-0.03729	-0.07872	-0.03589	-0.12	-0.08584	-0.149
Z004E0098	0.302	0.1139	0.1212	0.288	0.2334	0.09434	0.1188	0.1289	0.0356	0.3492
Z004E0099	0.4068	0.2348	0.3194	0.7198	0.5381	0.4834	0.3573	0.4505	0.3164	0.1887
Z004E0100	-0.3442	-0.5277	-0.4876	-0.1562	-0.4098	-0.3898	-0.2723	-0.4008	-0.4151	-0.3212
Z004E0101	-0.1111	0.1193	0.1578	-0.1453	0.005072	0.1014	0.02071	0.05173	0.1168	0.1874
Z004E0102	-0.215	-0.4054	-0.09392	-0.5791	-0.3353	-0.2752	-0.2989	-0.4089	-0.4079	-0.4126
Z004E0103	-0.4963	-0.3753	-0.3777	-0.5017	-0.4501	-0.3498	-0.4817	-0.4913	-0.4779	-0.3743
Z004E0104	-0.3794	-0.4742	-0.6387	-0.1486	-0.5847	-0.4246	-0.46	-0.5203	-0.5341	-0.5963
Z004E0105	-0.2623	-0.1201	0.1068	-0.1264	-0.08282	-0.2135	-0.195	-0.09278	-0.05872	-0.00174
Z004E0106	0.1215	0.1867	-0.01877	0.1707	-0.05286	-0.02336	0.08002	0.1162	0.1744	-0.08122
Z004E0107	0.2704	0.03391	-0.2139	0.1356	0.09964	0.09825	0.02486	0.1615	-0.02917	0.1449
Z004E0108	0.1105	0.06808	0.1783	-0.1458	0.2404	0.002653	0.01939	0.1424	-0.066	0.2106
Z004E0109	0.8274	0.6204	0.2487	0.8804	0.5198	0.5806	0.6663	0.6727	0.7921	0.7114
Z004E0110	0.7072	0.6152	0.6815	0.1612	0.3789	0.5044	0.4354	0.5026	0.452	0.4678
Z004E0111	-0.1807	0.06223	-0.1699	-0.1831	-0.1545	-0.1438	-0.1317	-0.08068	-0.1966	-0.2904
Z004E0112	-0.1335	0.000179	-0.03114	0.1157	-0.07807	-0.1425	-0.07082	-0.1751	-0.08991	-0.1985
Z004E0113	0.471	0.5879	0.3734	0.5459	0.5072	0.6613	0.6538	0.6075	0.7719	0.7347
Z004E0114	-0.132	-0.06098	0.2582	-0.2271	-0.164	-0.06214	-0.06276	-0.1734	-0.1622	0.04951
Z004E0115	0.2791	0.2598	0.1034	0.3094	0.292	0.2175	0.07864	0.08355	0.2094	0.2216
Z004E0116	-0.9785	-0.88	-1.099	-0.8635	-0.8354	-0.7369	-0.7723	-0.7945	-0.6504	-0.7975
Z004E0117	-0.1115	0.1382	0.3312	0.2346	0.2415	0.0618	0.09288	0.01913	0.2151	0.0822
Z004E0118	-0.08356	-0.3116	-0.5643	-0.1371	-0.2708	-0.1874	-0.2656	-0.2427	-0.2872	-0.0888
Z004E0120	-0.01293	0.07443	0.4476	0.06941	0.2508	0.2377	0.1056	0.1888	0.1058	0.03324
Z004E0121	-0.04174	0.1864	0.1723	0.06753	-0.07982	0.08627	-0.05498	0.07815	-0.02524	0.2311
Z004E0122	0.08669	0.08555	-0.374	0.09687	-0.06969	0.07271	0.02646	0.06461	-0.04891	-0.01366
Z004E0123	0.006743	-0.1904	0.1125	-0.01288	-0.2564	-0.2197	-0.1312	-0.17	-0.23	-0.2927
Z004E0124	-0.3362	-0.06085	0.31	0.09366	-0.09657	0.07902	-0.0494	-0.00516	-0.07549	0.09515
Z004E0125	-0.158	-0.2609	-0.1296	-0.5632	-0.1979	-0.1932	-0.2259	-0.257	-0.1577	-0.3595
Z004E0126	-0.2663	-0.1927	-0.4555	0.1483	-0.1675	-0.1171	-0.2783	-0.1505	-0.2651	-0.324
Z004E0127	-0.5589	-0.5523	-0.7233	-0.4642	-0.3999	-0.4504	-0.4941	-0.4001	-0.3203	-0.2509
Z004E0128	-0.5484	-0.6617	-0.7134	-0.8918	-0.4576	-0.4748	-0.5787	-0.5172	-0.464	-0.6774
Z004E0129	-0.08298	-0.1333	-0.5505	-0.07501	-0.1677	-0.1466	-0.07261	-0.2033	-0.2563	-0.06698
Z004E0130	0.3468	0.4623	0.5854	0.2276	0.4167	0.4644	0.4814	0.3897	0.4651	0.1679
Z004E0131	-0.4724	-0.6528	-0.2213	-0.2585	-0.5979	-0.4144	-0.4747	-0.4962	-0.5543	-0.5311
Z004E0132	0.3265	0.5032	0.1177	0.7124	0.4206	0.5182	0.5021	0.5417	0.4031	0.3042
Z004E0133	-0.1206	0.02902	-0.07217	-0.394	-0.0445	-0.1707	-0.1395	-0.1081	-0.2336	-0.2417
Z004E0134	0.4709	0.1468	0.1016	0.1801	0.3533	0.2998	0.3418	0.2441	0.3329	0.09597
Z004E0135	0.295	0.3884	0.4981	-0.1163	0.2656	0.1358	0.1677	0.2664	0.1754	0.2258
Z004E0136	0.4638	0.34	0.237	0.5516	0.3683	0.2702	0.3248	0.3166	0.2427	0.2556
Z004E0137	0.08785	-0.02333	0.07069	0.07633	-0.0425	0.04855	0.004247	0.01132	0.01843	-0.03845
Z004E0138	-0.3409	-0.2119	-0.164	-0.09095	-0.2774	-0.36	-0.2283	-0.2307	-0.3255	-0.2919
Z004E0139	0.1102	0.05854	-0.03709	0.2825	-0.08864	0.09948	-0.0328	0.09279	0.1501	-0.06187
Z004E0140	-0.2567	-0.2161	0.002466	-0.326	-0.1348	-0.04662	0.01677	-0.1593	-0.1442	0.01634
Z004E0141	0.03491	0.1023	0.2323	-0.01001	-0.07335	0.03552	0.1456	0.09426	0.0132	-0.04227
Z004E0142	-0.2317	-0.4767	-0.2741	0.08504	-0.1777	-0.3353	-0.3074	-0.2022	-0.1928	-0.1986
Z004E0143	0.05021	0.08026	-0.3654	0.3333	0.05023	0.1589	0.0304	0.01974	0.1631	-0.03546
Z004E0144	-0.5012	-0.1691	0.05742	-0.2329	-0.2497	-0.2597	-0.303	-0.3036	-0.1371	-0.2735
Z004E0145	-0.1806	-0.00832	-0.02029	-0.1189	-0.1857	-0.09267	-0.1391	-0.07794	-0.07017	0.07019
Z004E0146	-0.08867	-0.1529	-0.5526	0.1963	-0.1522	-0.2003	-0.1653	-0.2103	-0.2288	-0.03728
Z004E0147	0.8405	0.7662	0.7882	0.7713	0.9344	0.7521	0.7331	0.8339	0.9342	0.7889
Z004E0148	-0.1661	-0.2208	-0.3181	-0.4809	-0.1278	-0.2138	-0.1321	-0.09428	-0.2401	-0.1172
Z004E0149	0.383	0.2667	0.674	0.2627	0.3052	0.3728	0.2352	0.3048	0.2072	0.463
Z004E0150	0.03667	0.2814	-0.05735	-0.03089	0.0723	0.04827	0.154	0.1241	0.2363	-0.05128
Z004E0151	-0.5037	-0.7718	-0.8481	-0.8553	-0.5425	-0.7108	-0.6747	-0.5964	-0.6861	-0.7119
Z004E0152	-0.2444	-0.02288	0.1114	-0.3322	-0.06619	0.05877	-0.08598	-0.01781	0.07997	-0.2622
Z004E0153	-0.5311	-0.3378	-0.7033	-0.3528	-0.226	-0.265	-0.3693	-0.343	-0.4272	-0.2966
Z004E0154	-0.09958	-0.05359	-0.07196	-0.415	-0.2139	-0.1437	-0.2179	-0.1275	-0.06202	-0.1338
Z004E0155	0.03002	-0.1099	0.1177	-0.06565	-0.2994	-0.1287	-0.1794	-0.09127	-0.1988	-0.00922
Z004E0156	0.2595	0.3321	-0.2817	-0.0087	0.1483	0.2065	0.08975	0.09048	0.2084	0.2429
Z004E0157	-0.06833	0.06605	-0.4922	-0.4055	-0.1148	-0.2532	-0.1123	-0.2055	-0.08132	-0.3745
Z004E0158	0.2358	0.2615	0.07551	0.392	0.1701	0.2318	0.3525	0.3562	0.3699	0.4089
Z004E0159	-0.06158	-0.1258	-0.4719	-0.01016	-0.1309	-0.1128	-0.08994	-0.1698	-0.242	-0.03791
Z004E0160	0.696	0.4858	0.6332	0.4816	0.6041	0.6784	0.6082	0.6456	0.577	0.5306
Z004E0161	-0.08706	-0.1083	-0.08315	-0.6536	-0.2965	-0.2448	-0.2987	-0.2561	-0.1231	-0.4468
Z004E0162	0.2315	0.1119	0.1362	0.3133	0.309	0.2293	0.1721	0.1826	0.293	0.2423
Z004E0163	-0.06335	0.000057	0.1758	0.03826	-0.07122	-0.0062	0.08178	-0.00633	-0.1505	-0.1339
Z004E0164	0.1685	-0.06025	0.2735	-0.2663	0.1017	-0.08155	0.1068	0.03285	-0.02578	0.1193
Z004E0165	-0.3823	-0.6328	-0.9022	-0.5809	-0.3664	-0.4543	-0.6318	-0.5843	-0.6757	-0.5791
Z004E0166	-0.09228	0.1366	0.1182	-0.1957	0.1477	-0.0084	0.04395	0.1138	0.06225	-0.04293
Z004E0167	-0.7873	-0.6332	-0.368	-0.7295	-0.6941	-0.5626	-0.5811	-0.6328	-0.7019	-0.8068
Z004E0168	0.6188	0.599	0.4539	0.8212	0.5801	0.4922	0.4963	0.4747	0.3822	0.6448
Z004E0169	-0.05343	-0.2649	-0.5223	-0.5186	-0.3162	-0.2256	-0.3191	-0.1905	-0.1679	-0.1714
Z004E0170	-0.6301	-0.485	-0.4359	-0.3284	-0.4145	-0.4968	-0.4677	-0.4316	-0.3573	-0.2632
Z004E0171	-0.534	-0.4581	-0.4163	-0.7166	-0.4409	-0.4352	-0.4503	-0.492	-0.6037	-0.7192
Z004E0172	-0.147	0.01778	-0.5419	-0.3652	-0.3478	-0.2494	-0.1287	-0.2132	-0.1054	-0.3013
Z004E0173	0.3523	0.1473	0.4199	-0.1599	0.221	0.2061	0.3213	0.2019	0.2634	0.3501
Z004E0174	0.6417	0.2078	0.5262	0.05348	0.5043	0.2883	0.4204	0.4286	0.3115	0.4783
Z004E0175	-0.5407	-0.5684	-0.6158	-0.3613	-0.3975	-0.398	-0.4843	-0.4386	-0.5219	-0.5368
Z004E0176	-0.3027	-0.169	-0.3634	-0.532	-0.292	-0.3411	-0.3954	-0.3605	-0.3992	-0.2936
Z004E0177	-0.3111	-0.2307	-0.5814	-0.445	-0.3542	-0.2671	-0.2454	-0.3007	-0.2189	-0.153
Z004E0178	0.4578	0.3649	0.7328	0.1709	0.4619	0.4757	0.348	0.3837	0.3804	0.489
Z004E0179	0.07289	0.1213	-0.108	0.1626	0.164	0.2205	0.2527	0.2982	0.2923	0.3906
Z004E0180	0.1821	0.04013	0.1673	0.09484	0.0584	0.1738	0.1443	0.05142	0.05993	0.01326
Z004E0181	0.1331	0.55	0.4853	0.7102	0.4962	0.4521	0.3218	0.4137	0.313	0.24
Z004E0182	-0.1337	-0.4219	-0.3324	-0.5334	-0.539	-0.415	-0.2835	-0.306	-0.2848	-0.3195
Z004E0183	0.257	0.2377	0.3382	0.1707	0.2444	0.2051	0.201	0.2108	0.1403	0.1299
Z004E0184	-0.6059	-0.6663	-0.2781	-0.6632	-0.5922	-0.4622	-0.5943	-0.4936	-0.4022	-0.3362
Z004E0185	-0.1179	-0.2555	-0.1327	-0.1704	-0.1415	-0.1548	-0.0688	-0.104	-0.2407	-0.2517
Z004E0186	0.3976	0.4451	-0.07295	0.721	0.5397	0.2811	0.4606	0.3678	0.2966	0.4047
Z004E0187	-0.2415	0.08414	-0.3852	0.02852	-0.03067	-0.1138	-0.08569	-0.05348	-0.106	-0.2397
Z004E0188	-0.1761	0.242	0.007638	-0.17	-0.01879	0.06849	-0.07354	-0.02599	0.08228	-0.1558
Z004E0189	-0.7125	-0.6488	-0.8311	-0.3844	-0.603	-0.6969	-0.71	-0.6652	-0.7393	-0.4461
Z004E0190	-0.7432	-0.5029	-0.5634	-0.03514	-0.5105	-0.4019	-0.5073	-0.4144	-0.3527	-0.2917
Z004E0191	-0.4737	-0.6716	-0.7176	-0.4909	-0.6236	-0.5402	-0.6699	-0.587	-0.6708	-0.7563
Z004E0192	-0.4732	-0.3315	-0.541	-0.6497	-0.601	-0.5678	-0.5093	-0.4979	-0.3683	-0.6471
Z004E0193	0.832	0.7552	0.8332	0.955	0.6017	0.6385	0.5989	0.6028	0.5686	0.7865
Z004E0194	-0.2507	-0.2643	-0.3206	-0.3801	-0.2758	-0.1561	-0.2226	-0.252	-0.2418	-0.3553
Z004E0195	-0.3716	-0.2371	-0.6762	-0.6068	-0.1957	-0.3868	-0.2176	-0.252	-0.1766	-0.2249
Z004E0196	-0.01114	-0.1384	-0.1699	-0.2651	0.09906	-0.05474	0.1173	-0.00154	-0.09392	0.1124
Z004E0197	0.4918	0.1542	0.221	0.6733	0.3608	0.1795	0.2508	0.2786	0.3282	0.08793
Z004E0198	1.0676	1.1674	1.2263	1.1321	1.0997	0.9865	0.9711	0.9784	0.8805	1.047
Z004E0199	0.02186	-0.02353	0.3269	0.2975	0.0556	0.1198	0.03367	0.05255	0.1377	0.2704
Z004E0200	0.3846	0.4733	0.66	0.2067	0.2931	0.3624	0.3876	0.3725	0.3189	0.4325
Z005E0001	0.09287	0.258	0.3355	0.3102	0.4995	0.2105	0.3387	0.3831	0.2561	0.3681
Z005E0003	-0.3616	-0.2494	-0.1416	-0.02565	-0.03736	-0.2229	-0.05732	-0.03181	-0.3454	-0.1118
Z005E0004	0.4485	-0.1271	-0.06026	0.1125	-0.06443	0.03481	-0.06991	-0.01664	0.1324	0.04505
Z005E0005	0.2304	0.4372	0.4544	0.502	0.2376	0.4309	0.366	0.4123	0.4422	0.4562
Z005E0006	0.2901	0.09738	0.00874	0.3034	-0.01563	0.05388	0.1725	0.2431	0.317	0.1746
Z005E0007	-0.3574	-0.01688	0.2197	0.08375	-0.0141	0.001767	-0.05449	-0.06568	-0.2032	-0.0347
Z005E0008	-0.04052	-0.5829	-0.4912	-0.309	-0.5861	-0.4237	-0.5208	-0.4127	-0.4175	-0.438
Z005E0009	-0.441	-0.2487	-0.02951	-0.3514	-0.2749	-0.1046	-0.2626	-0.1806	-0.1619	-0.2261
Z005E0010	0.1762	-0.00311	-0.1459	-0.00312	-0.2403	-0.03853	-0.1499	-0.1011	-0.2491	-0.08221
Z005E0011	0.1423	-0.1078	0.2571	0.2016	0.07617	0.07851	0.005836	0.01995	-0.05906	0.1324
Z005E0012	0.4573	0.4932	0.3735	0.2814	0.3198	0.4361	0.4598	0.4697	0.2389	0.416
Z005E0013	-0.5093	-0.3419	-0.1463	-0.2591	-0.02963	-0.1588	-0.2435	-0.1768	-0.31	-0.2319
Z005E0014	0.4172	0.03587	0.05267	0.2136	0.05124	0.1152	0.05228	0.1849	0.2961	0.1324
Z005E0015	-0.2454	-0.6844	-0.669	-0.6049	-0.6828	-0.7453	-0.5794	-0.6538	-0.4325	-0.6647
Z005E0016	-0.2291	-0.2158	-0.1996	-0.03429	-0.08918	-0.1503	-0.1167	-0.1011	-0.3266	-0.1657
Z005E0017	0.6837	0.3305	0.1396	0.4052	0.5497	0.3414	0.4259	0.5186	0.2972	0.4357
Z005E0018	0.03793	-0.09675	-0.1658	-0.01722	-0.2084	0.02494	-0.03633	-0.04514	-0.2112	-0.08472
Z005E0019	-0.03614	-0.2528	-0.09839	-0.02566	-0.2683	-0.09533	-0.1218	-0.1219	0.1289	-0.0668
Z005E0020	0.2482	0.3389	0.2605	-0.01637	0.222	0.306	0.1884	0.1827	0.02773	0.1874
Z005E0021	-0.2463	0.006248	0.2427	0.1061	0.08257	-0.06166	0.02776	-0.0411	-0.2146	-0.00838
Z005E0022	0.3832	0.1817	-0.02552	0.2591	0.1908	0.1893	0.1812	0.2377	0.05534	0.2959
Z005E0023	-0.6462	-0.4526	-0.3846	-0.2785	-0.6111	-0.5646	-0.4911	-0.437	-0.4561	-0.522
Z005E0024	0.09483	0.4381	0.1976	0.1837	0.2954	0.2586	0.3277	0.2883	0.2832	0.3041
Z005E0025	0.2512	0.2278	0.1602	0.2472	0.2594	0.1351	0.1308	0.1302	0.467	0.1792
Z005E0027	0.1293	0.1055	-0.07189	0.0562	0.05989	0.07157	0.09557	-0.00708	0.2208	0.02375
Z005E0028	0.2823	0.5536	0.6885	0.6501	0.8281	0.5828	0.4774	0.6033	0.7289	0.47
Z005E0029	0.1771	0.1166	0.02426	0.199	-0.08513	0.08165	-0.00042	0.06756	-0.1034	0.08154
Z005E0032	-0.2976	-0.2169	-0.2452	-0.2175	-0.1255	-0.09729	-0.06643	-0.1965	-0.1146	-0.0999
Z005E0033	-0.2303	-0.1775	-0.1255	-0.2188	-0.235	-0.1671	-0.125	-0.1563	-0.00754	-0.2106
Z005E0034	0.02102	-0.1107	-0.1229	-0.1337	-0.00109	0.09647	-0.03267	-0.08357	0.1178	-0.0205
Z005E0035	0.5634	0.247	0.5224	0.2613	0.4405	0.278	0.307	0.3488	0.4205	0.368
Z005E0036	0.1324	-0.04174	0.06004	-0.07235	-0.1814	-0.06731	-0.1412	-0.1021	0.01198	-0.1168
Z005E0037	0.57	0.6159	0.7347	0.6586	0.6228	0.7413	0.6889	0.7508	0.775	0.7298
Z005E0038	-0.6248	-0.5135	-0.4411	-0.3791	-0.2938	-0.3951	-0.4109	-0.4847	-0.2174	-0.3996
Z005E0039	0.1025	0.05972	0.07902	0.23	0.2641	0.1872	0.1463	0.2173	0.3715	0.1485
Z005E0040	-0.3093	-0.4554	-0.4083	-0.2507	-0.4053	-0.4007	-0.3125	-0.3641	-0.6559	-0.3787
Z005E0042	0.4238	0.2108	0.4426	0.3908	0.00338	0.08025	0.2294	0.2578	0.0673	0.2026
Z005E0043	0.1272	-0.03027	-0.05229	-0.1576	-0.1025	-0.242	-0.0534	-0.05609	-0.2208	-0.08764
Z005E0044	0.5107	0.7574	0.7274	0.798	0.8603	0.6617	0.6605	0.621	0.4409	0.7164
Z005E0045	-0.3867	-0.3528	-0.1979	-0.1735	-0.4476	-0.2487	-0.1515	-0.2242	-0.3294	-0.2414
Z005E0046	-0.1944	-0.1829	-0.3088	-0.2412	-0.3026	-0.457	-0.2931	-0.2848	-0.08454	-0.3872
Z005E0047	0.2608	0.07626	0.154	0.1541	0.03744	0.09268	-0.02467	0.0909	-0.1036	-0.01141
Z005E0048	0.5354	0.06047	-0.07772	0.09717	0.2903	0.2133	0.2401	0.2264	0.2682	0.1695
Z005E0049	0.3243	0.005302	0.1364	0.1893	0.1371	0.05971	0.1625	0.002988	0.2775	0.05159
Z005E0050	0.02643	0.1519	-0.02222	0.09776	0.1496	0.1018	-0.00957	0.1143	-0.2177	0.02313
Z005E0051	0.5734	0.3197	0.2454	0.2436	0.4526	0.4178	0.2927	0.3483	0.1092	0.3126
Z005E0052	-0.9004	-0.8754	-0.5107	-0.7162	-0.6197	-0.6798	-0.598	-0.6851	-0.5179	-0.6628
Z005E0053	-0.2504	-0.2764	-0.2652	-0.2286	-0.1833	-0.1795	-0.1745	-0.2172	-0.05595	-0.1842
Z005E0054	-0.9788	-0.6549	-1.0768	-0.8934	-0.7594	-0.7466	-0.8067	-0.7063	-0.866	-0.727
Z005E0055	0.1995	-0.1163	-0.1418	0.05317	-0.1543	-0.00372	-0.1778	-0.1419	-0.09528	-0.07719
Z005E0056	0.132	0.3971	0.2973	0.5812	0.3442	0.3048	0.4568	0.2836	0.5156	0.4103
Z005E0057	-0.2061	-0.09211	-0.1988	-0.334	-0.3282	-0.2966	-0.1194	-0.3174	-0.04228	-0.1447
Z005E0058	-0.5627	-0.3865	-0.4839	-0.3367	-0.4876	-0.3967	-0.3837	-0.4597	-0.3539	-0.4519
Z005E0059	-0.3196	-0.02438	-0.09235	-0.05765	-0.1019	-0.08573	-0.04957	-0.02027	0.05317	-0.1384
Z005E0060	-0.3458	-0.1643	0.1561	-0.02812	-0.2347	-0.126	-0.08706	-0.1129	0.1214	-0.1218
Z005E0061	-0.464	-0.3048	-0.2509	-0.1544	-0.06788	-0.1801	-0.2727	-0.2485	-0.3968	-0.2659
Z005E0062	-0.08554	-0.09554	-0.2735	0.1203	0.06747	-0.03155	0.01924	-0.1318	-0.2842	-0.03612
Z005E0063	-0.4842	-0.6489	-0.6789	-0.7991	-0.5434	-0.657	-0.6038	-0.6658	-0.819	-0.6694
Z005E0064	0.2338	0.1818	0.2948	0.2705	0.1417	0.3671	0.1979	0.1533	0.2908	0.1779
Z005E0066	0.01013	-0.2149	-0.1347	-0.259	-0.05348	-0.1508	-0.2208	-0.1413	-0.2789	-0.139
Z005E0067	-0.205	0.154	0.07605	-0.01835	0.2603	0.09987	0.1901	0.118	0.1739	0.06135
Z005E0068	0.07571	0.1898	0.06252	0.2928	0.1053	0.1979	0.1392	0.2331	0.2096	0.2272
Z005E0069	0.0837	-0.07961	-0.05783	-0.1947	-0.2115	-0.1059	-0.1133	-0.1741	-0.3124	-0.1516
Z005E0070	0.3209	0.3056	0.2607	0.2018	0.3189	0.2789	0.2536	0.1911	0.3215	0.2685
Z005E0071	0.1839	0.1592	0.2562	0.02177	0.1356	0.1473	0.1632	0.08618	0.3023	0.09997
Z005E0072	-0.2535	-0.01404	-0.03583	0.1526	-0.09338	-0.0048	-0.00893	0.05872	0.1654	0.007069
Z005E0073	0.2102	-0.1841	-0.1089	-0.2974	-0.1599	-0.1392	-0.3079	-0.1079	0.06785	-0.134
Z005E0074	-0.2582	0.1445	0.009974	-0.0918	0.001182	0.05797	0.04613	0.09805	-0.2359	0.06385
Z005E0075	-0.1025	0.1186	0.01556	-0.04638	0.3279	0.1389	0.1298	0.03229	0.363	0.1285
Z005E0076	-0.05968	-0.00228	-0.05478	0.1523	-0.1297	-0.05356	0.05237	-0.1019	0.07332	0.02127
Z005E0077	0.2295	-0.01204	-0.2815	0.1669	0.1347	0.1438	0.08655	0.107	0.1232	0.05262
Z005E0078	-0.7414	-0.5398	-0.3487	-0.2787	-0.4568	-0.513	-0.4448	-0.3574	-0.6268	-0.5383
Z005E0079	-0.2223	0.04655	-0.03264	0.08306	0.03216	-0.05504	-0.09685	-0.02522	-0.1571	-0.05817
Z005E0080	-0.2597	0.03404	-0.01028	-0.0914	0.08208	-0.1185	-0.08002	-0.03619	0.1173	-0.037
Z005E0081	-0.1241	0.2469	0.1493	0.133	0.05041	0.1508	0.07049	0.06327	-0.1453	0.1273
Z005E0082	-0.2166	-0.4836	-0.4044	-0.5617	-0.5415	-0.5353	-0.3693	-0.5099	-0.7115	-0.4591
Z005E0083	-0.1905	-0.07223	-0.1448	0.03698	-0.1862	-0.09078	-0.1153	-0.1642	-0.3309	-0.07976
Z005E0084	-0.4394	-0.4043	-0.51	-0.3069	-0.5905	-0.3966	-0.4447	-0.4564	-0.4785	-0.3571
Z005E0085	0.6503	0.4098	0.6492	0.6139	0.579	0.4484	0.442	0.5187	0.4156	0.454
Z005E0087	-0.5865	-0.2439	-0.2768	-0.4039	-0.3722	-0.2281	-0.2093	-0.2593	-0.5375	-0.2527
Z005E0088	-0.878	-0.7929	-1.1214	-0.9005	-0.9351	-0.9039	-0.9539	-0.8318	-0.7203	-0.8653
Z005E0089	0.2383	0.01128	-0.04171	0.1468	0.08213	0.1327	0.04758	0.0973	-0.06407	0.08055
Z005E0090	0.3058	0.2332	0.3195	0.1876	0.3118	0.2766	0.2301	0.2849	0.3166	0.3562
Z005E0091	0.1538	0.1224	0.1002	-0.01089	0.2907	0.1568	0.1848	0.1425	0.006319	0.1403
Z005E0092	-0.3961	-0.2513	-0.4419	-0.1892	-0.1793	-0.2906	-0.3458	-0.1778	-0.1302	-0.284
Z005E0093	-0.2629	-0.2927	-0.2718	-0.3694	-0.4879	-0.3471	-0.3222	-0.3789	-0.5202	-0.3094
Z005E0094	0.6903	0.422	0.3424	0.2006	0.565	0.3627	0.3862	0.2272	0.6379	0.311
Z005E0095	-0.4617	-0.5972	-0.5835	-0.5265	-0.4312	-0.5727	-0.538	-0.565	-0.3217	-0.4636
Z005E0096	0.2372	0.2984	0.06137	0.2104	0.03531	0.1301	0.16	0.2134	0.4669	0.1906
Z005E0097	0.147	-0.0218	-0.09662	-0.2422	0.0677	-0.00502	-0.01767	-0.1404	0.087	-0.03307
Z005E0098	-0.3499	-0.3202	-0.5471	-0.4394	-0.4081	-0.2885	-0.3162	-0.2507	-0.2161	-0.3312
Z005E0099	-0.5822	-0.3132	-0.4283	-0.2686	-0.4583	-0.2698	-0.2918	-0.3914	-0.5131	-0.2875
Z005E0100	-0.3695	-0.1722	-0.01308	-0.2205	0.02953	-0.1615	-0.1484	-0.07101	-0.2864	-0.05736
Z005E0101	-0.1228	0.04587	-0.1166	0.09646	0.03302	0.02243	-0.09708	-0.1372	0.2507	-0.03894
Z005E0102	0.0591	-0.2807	-0.1996	-0.3663	-0.4392	-0.1523	-0.219	-0.2268	-0.3291	-0.1912
Z005E0103	-0.7118	-0.6445	-0.4807	-0.6278	-0.6727	-0.5592	-0.5394	-0.5136	-0.2495	-0.5296
Z005E0104	0.1472	0.1779	0.1049	0.341	0.3569	0.2592	0.2832	0.2708	0.4162	0.1902
Z005E0105	0.3935	-0.04841	0.1828	-0.01563	0.04115	0.07345	0.061	0.006093	0.1489	0.02213
Z005E0106	0.7133	0.6577	0.5807	0.4862	0.646	0.5944	0.7184	0.7135	0.9019	0.6829
Z005E0107	-0.2257	-0.3782	-0.4027	-0.309	-0.4424	-0.3754	-0.3428	-0.3334	-0.4914	-0.4126
Z005E0108	0.5183	0.5967	0.5993	0.8002	0.5283	0.6414	0.6022	0.7074	0.8587	0.6171
Z005E0109	0.3293	0.2509	0.3141	0.4167	0.5034	0.233	0.1733	0.2347	0.447	0.2496
Z005E0110	-0.2197	-0.01005	0.1655	-0.0548	-0.1098	-0.09813	-0.03014	-0.04334	0.1701	-0.07158
Z005E0111	-0.04794	0.112	0.2454	0.2786	0.1434	0.2235	0.1342	0.08135	0.2405	0.1327
Z005E0112	0.7065	1.0354	0.9945	0.8362	0.7619	0.8672	0.8506	0.8966	0.9442	0.9536
Z005E0113	-0.3273	-0.1244	-0.2657	-0.3134	-0.0377	-0.07513	-0.141	-0.1355	-0.2696	-0.2121
Z005E0114	0.1757	0.1026	0.188	0.0929	0.1144	0.01728	-0.009	0.05803	-0.02141	0.0674
Z005E0115	0.53	0.4862	0.1624	0.4635	0.6027	0.2874	0.3324	0.264	0.3337	0.3863
Z005E0116	-0.2549	-0.02036	-0.271	-0.06756	-0.2291	-0.09906	-0.1979	-0.196	0.04761	-0.1647
Z005E0117	0.3001	0.3042	0.3763	0.2797	0.08474	0.1102	0.1582	0.1441	0.007667	0.1342
Z005E0118	0.6422	0.4546	0.6491	0.3505	0.2448	0.4771	0.3806	0.4937	0.261	0.3567
Z005E0119	-0.8663	-0.7439	-0.441	-0.7329	-0.5983	-0.6018	-0.6732	-0.7412	-0.4202	-0.5513
Z005E0120	0.1795	-0.2201	-0.2233	0.02069	-0.262	-0.1289	-0.04031	-0.13	-0.346	-0.07145
Z005E0121	0.2569	0.3781	0.3988	0.3529	0.4582	0.296	0.3972	0.4092	0.1281	0.3668
Z005E0122	0.2557	0.3598	0.3526	0.505	0.4464	0.3136	0.3079	0.3403	0.4441	0.3876
Z005E0123	-0.1488	0.1356	-0.00634	-0.1011	-0.1565	-0.02173	0.04209	0.09285	0.1677	0.05838
Z005E0124	0.1391	0.2008	-0.1024	0.2181	0.02521	0.2282	0.1683	0.1736	0.06255	0.1248
Z005E0125	-0.1104	-0.1281	-0.1296	-0.1262	-0.09454	-0.08664	-0.2867	-0.1145	0.03384	-0.1774
Z005E0126	-0.7021	-0.3618	-0.3195	-0.4888	-0.4595	-0.2114	-0.2737	-0.2957	-0.171	-0.3317
Z005E0127	-0.1671	0.208	0.07569	0.1555	0.1893	0.04387	0.07291	0.1289	-0.1008	0.08317
Z005E0128	0.4523	0.7199	0.8306	0.423	0.5526	0.669	0.5788	0.6245	0.7993	0.6277
Z005E0129	-0.4353	-0.1179	-0.195	-0.4222	-0.332	-0.1514	-0.2726	-0.09174	-0.1133	-0.2288
Z005E0130	0.06017	0.1055	0.231	0.2675	-0.03706	-0.0126	0.1302	0.1093	-0.1449	0.1466
Z005E0131	0.3779	0.342	0.3049	0.19	0.2106	0.2869	0.2071	0.2203	0.4402	0.2382
Z005E0133	-0.1752	0.2096	0.2682	0.05103	0.1532	0.1686	0.2196	0.1659	-0.05773	0.1675
Z005E0134	-0.1567	-0.2734	-0.1634	-0.3614	-0.0468	-0.3008	-0.3588	-0.2262	0.04687	-0.2636
Z005E0135	0.1852	0.3736	0.2946	0.3414	0.2075	0.267	0.3469	0.3505	0.4245	0.3354
Z005E0136	-0.4992	-0.3511	-0.513	-0.3862	-0.1612	-0.338	-0.2287	-0.2829	-0.2066	-0.2714
Z005E0137	-0.1989	-0.1688	-0.1897	-0.08271	-0.343	-0.2556	-0.1482	-0.2375	0.03962	-0.2295
Z005E0138	0.1017	0.1931	0.1721	0.4313	0.264	0.353	0.3237	0.3408	0.3967	0.2219
Z005E0139	0.2795	0.1352	-0.00362	0.1726	0.2495	0.1285	0.1254	0.0321	-0.04699	0.09135
Z005E0141	0.2847	0.1517	0.0976	0.135	0.3686	0.2538	0.1873	0.311	0.02489	0.1531
Z005E0142	0.07641	0.2281	0.1089	-0.07633	0.2229	0.01719	0.0281	0.112	0.2243	0.02927
Z005E0143	0.4112	0.3731	0.4501	0.2727	0.2875	0.1571	0.2576	0.1753	0.01461	0.219
Z005E0144	-0.4019	-0.06401	-0.1399	-0.06212	-0.2463	-0.1594	-0.2078	-0.239	-0.02845	-0.1832
Z005E0145	0.7299	0.4962	0.2425	0.4531	0.3919	0.5076	0.5512	0.4588	0.3478	0.4647
Z005E0146	0.06923	0.1925	0.7022	0.1505	0.1516	0.4133	0.3912	0.3011	0.1007	0.3713
Z005E0147	0.1815	0.1603	0.1277	0.04809	0.3358	0.2426	0.1917	0.1125	0.1976	0.1553
Z005E0148	0.4754	0.02328	0.06507	0.05568	0.1353	0.05343	0.0564	0.07958	0.2602	0.132
Z005E0149	0.6512	0.4857	0.5229	0.3258	0.4931	0.3867	0.466	0.4901	0.2128	0.4765
Z005E0150	-0.1977	-0.2947	-0.1873	-0.06695	-0.1537	-0.2588	-0.06143	-0.1546	-0.05663	-0.1668
Z005E0151	0.3808	0.1485	0.1921	0.1973	0.1512	0.1259	0.1605	0.1445	0.2308	0.1309
Z005E0152	-0.07084	0.1213	-0.02116	-0.02201	0.08789	0.08421	0.03295	0.01296	-0.1293	0.06179
Z005E0153	0.033	0.158	-0.082	-0.0616	0.2102	0.06629	-0.00266	-0.02428	0.1754	0.06152
Z005E0154	0.01132	-0.4276	-0.3577	-0.3805	-0.1984	-0.3425	-0.3402	-0.3889	-0.09077	-0.2999
Z005E0155	-0.5215	-0.3478	-0.1619	-0.3692	-0.1348	-0.2157	-0.2373	-0.3887	-0.4357	-0.3546
Z005E0156	1.0158	0.655	0.8492	0.7255	0.5281	0.6556	0.7035	0.7288	0.4904	0.5914
Z005E0157	-0.03892	0.1831	-0.06678	0.2066	0.1978	-0.0108	0.08952	0.0556	-0.09056	0.09974
Z005E0158	-0.5971	-0.1744	-0.2386	-0.4092	-0.2268	-0.2516	-0.1816	-0.2815	-0.5016	-0.2869
Z005E0159	0.04366	0.04778	-0.00611	0.1022	0.2334	0.04805	-0.02462	-0.0329	-0.08952	0.07895
Z005E0160	-0.9453	-0.8603	-1.2599	-0.9601	-0.9891	-0.8796	-0.9128	-0.7388	-1.1223	-0.8421
Z005E0161	0.1558	0.3405	0.5427	0.3901	0.3723	0.4367	0.4061	0.3827	0.2437	0.4767
Z005E0162	0.3247	0.0598	0.09134	-0.1345	0.05334	-0.01309	-0.081	-0.08193	-0.2388	0.05802
Z005E0163	0.6348	0.4745	0.4153	0.5238	0.507	0.3594	0.4388	0.409	0.5071	0.3675
Z005E0164	0.2455	0.1604	0.02085	0.08805	-0.09237	0.0763	0.196	0.02474	0.04394	0.05003
Z005E0165	0.48	0.4644	0.6708	0.2664	0.27	0.2756	0.3103	0.312	0.3648	0.3839
Z005E0166	-0.06888	-0.2392	-0.2077	-0.4075	-0.4571	-0.2478	-0.2991	-0.2441	-0.421	-0.2691
Z005E0167	-0.1484	0.006374	-0.1914	-0.3548	-0.2929	-0.2097	-0.145	-0.2734	-0.4365	-0.1812
Z005E0168	-0.3005	-0.0515	0.1026	-0.08904	-0.08512	-0.02526	-0.08787	-0.1129	0.04251	-0.07549
Z005E0169	0.3722	0.2	0.3765	0.1323	0.3024	0.1556	0.2384	0.3433	0.4168	0.2188
Z005E0170	0.02024	0.3547	0.3228	0.4032	0.4037	0.3883	0.2849	0.268	0.1127	0.2881
Z005E0171	-0.00131	0.1879	0.1025	-0.04018	0.1791	0.06319	0.143	0.08149	0.2768	0.04992
Z005E0172	0.4935	0.3671	0.3683	0.2931	0.1829	0.2094	0.3501	0.2693	0.5064	0.3159
Z005E0173	-0.1702	-0.2057	-0.1919	-0.2719	0.05335	-0.07916	-0.19	-0.06306	-0.2223	-0.163
Z005E0174	0.106	0.06087	0.2285	0.01541	0.07901	0.1937	0.183	-0.00831	0.3293	0.1142
Z005E0175	0.222	-0.00899	-0.07126	-0.04229	0.1657	0.03288	0.02156	0.1079	-0.1003	0.06648
Z005E0176	-0.06885	-0.2054	-0.2048	-0.2121	-0.2977	-0.2152	-0.02726	-0.08565	-0.3014	-0.1613
Z005E0178	-0.5653	-0.428	-0.398	-0.2488	-0.2929	-0.4163	-0.4061	-0.4297	-0.5337	-0.3578
Z005E0179	-0.2248	-0.5122	-0.3993	-0.3218	-0.544	-0.3106	-0.483	-0.4614	-0.5411	-0.4106
Z005E0180	0.7821	0.3562	0.4843	0.6348	0.5929	0.371	0.4581	0.3057	0.3327	0.4236
Z005E0181	0.5751	0.3157	0.3544	0.1862	0.4184	0.312	0.2462	0.3308	0.5569	0.2845
Z005E0182	-0.153	-0.2793	-0.3579	-0.3593	-0.3338	-0.2332	-0.3197	-0.1085	-0.1603	-0.2872
Z005E0183	0.1378	0.08901	0.02662	0.1497	0.1481	0.2967	0.211	0.2516	0.1141	0.2198
Z005E0184	-0.2832	-0.3537	-0.1919	-0.2515	-0.4098	-0.1302	-0.1166	-0.1836	-0.2922	-0.2315
Z005E0185	-0.2476	-0.09069	-0.03891	-0.04099	-0.2112	-0.181	-0.2023	-0.07339	0.04505	-0.1866
Z005E0186	0.5084	0.2662	0.1638	0.06813	0.1342	0.09202	0.1603	0.1713	0.03255	0.1847
Z005E0187	0.1576	-0.1896	-0.1867	-0.142	-0.2827	-0.1523	-0.1102	-0.1182	-0.01895	-0.1095
Z005E0189	0.2009	-0.00249	0.1191	0.1157	-0.00236	-0.00855	-0.01525	0.1078	0.09916	0.02047
Z005E0190	-0.4294	-0.1054	-0.115	-0.1221	0.1166	-0.02678	-0.1265	0.0918	-0.3538	-0.00301
Z005E0191	-0.5179	-0.6727	-0.7216	-0.4287	-0.4806	-0.527	-0.4946	-0.6012	-0.3768	-0.549
Z005E0192	0.0474	-0.06672	-0.06799	-0.08294	0.04225	-0.0959	0.03153	0.02523	0.142	-0.05262
Z005E0193	-0.1242	-0.04069	0.08986	-0.05381	-0.1507	-0.0543	-0.1089	0.03054	0.07071	-0.00956
Z005E0195	-0.2718	0.1535	0.2219	0.0314	0.04301	0.2085	0.1995	0.1671	-0.04565	0.1789
Z005E0196	-0.2348	-0.3783	-0.2077	-0.3454	-0.2456	-0.2822	-0.2234	-0.3882	-0.2893	-0.3156
Z005E0197	-0.3708	-0.09461	-0.1648	-0.1333	-0.2489	-0.1192	-0.05486	-0.191	-0.0085	-0.1731
Z005E0198	-0.09363	-0.1353	0.08499	-0.04374	-0.07463	-0.1752	-0.1372	-0.1511	-0.3205	-0.2709
Z005E0199	-0.5365	-0.2535	-0.3908	-0.4148	-0.119	-0.2043	-0.2997	-0.2911	-0.443	-0.2625
Z006E0001	0.3326	-0.1786	0.1299	-0.04279	-0.06721	0.02881	0.02201	-0.07533	-0.01192	-0.1651
Z006E0002	0.357	-0.02373	0.1071	0.3004	0.4268	0.2239	0.21	0.2697	0.2982	0.245
Z006E0003	0.0951	0.4759	0.03799	0.1099	-0.00259	0.04114	0.1665	0.0948	0.2266	0.2399
Z006E0005	-0.03135	-0.05792	0.01284	-0.1766	0.01934	0.08646	0.01262	-0.02019	-0.1658	0.1425
Z006E0006	0.5214	0.2918	0.3751	0.6589	0.3208	0.3899	0.3226	0.5077	0.3224	0.5614
Z006E0007	-0.6392	-0.8716	-0.4509	-0.7003	-0.6928	-0.5727	-0.7282	-0.5723	-0.7441	-0.4142
Z006E0008	0.8074	0.7771	0.7435	0.5358	0.854	0.5958	0.6521	0.6215	0.8494	0.9602
Z006E0009	0.654	0.475	0.6837	0.5507	0.5669	0.622	0.4841	0.6367	0.7842	0.4309
Z006E0010	-0.2024	-0.3717	-0.3751	-0.3999	-0.3312	-0.3328	-0.3595	-0.3175	-0.1847	-0.4099
Z006E0011	0.3088	-0.03696	0.1017	0.006469	0.01436	0.1504	0.1973	0.04525	0.2211	0.2902
Z006E0012	-0.5102	-0.8363	-0.4674	-0.7616	-0.6574	-0.6236	-0.6784	-0.5509	-0.6286	-0.5674
Z006E0013	-0.3203	-0.07067	-0.2305	-0.1301	-0.131	-0.2315	-0.0918	-0.1911	-0.3176	-0.05376
Z006E0014	0.327	0.2008	-0.1694	0.1318	-0.1727	-0.02088	-0.07654	-0.04525	0.09254	0.1515
Z006E0015	-0.7582	-0.2882	-0.428	-0.3417	-0.5717	-0.5391	-0.462	-0.4716	-0.6079	-0.7702
Z006E0016	0.068	0.03453	-0.01972	-0.2155	-0.2526	-0.1119	-0.1417	-0.1442	-0.1829	-0.2998
Z006E0017	-0.00063	0.1722	-0.0175	0.1376	0.1309	0.0377	-0.0239	-0.00835	0.07008	-0.01202
Z006E0018	-0.1273	-0.6768	-0.5341	-0.6441	-0.5446	-0.5017	-0.4331	-0.4799	-0.3821	-0.3451
Z006E0020	0.4388	0.7361	0.5741	0.3854	0.421	0.43	0.4437	0.4808	0.3138	0.6247
Z006E0023	0.06433	-0.09136	0.2389	0.4015	0.2274	0.1886	0.1503	0.04498	0.233	0.2049
Z006E0024	-0.2429	0.09652	-0.02215	0.008605	-0.1535	-0.1619	-0.05063	-0.1206	0.04901	-0.3567
Z006E0025	-0.2821	0.1033	0.01615	0.01999	-0.2366	-0.09429	-0.03237	-0.0801	0.0289	-0.06445
Z006E0026	0.4872	0.07321	0.5169	0.3346	0.2448	0.363	0.3792	0.2426	0.4281	0.4065
Z006E0027	0.2322	0.134	0.3925	0.1421	0.2627	0.2474	0.1844	0.2439	0.0637	0.07133
Z006E0028	0.02317	0.407	-0.02635	0.1587	0.1231	0.08209	0.1934	0.06172	0.1735	0.05777
Z006E0029	-0.154	-0.3609	-0.1378	-0.1262	0.02491	-0.1073	-0.1212	-0.12	0.1545	0.08194
Z006E0031	-0.4307	-0.08344	-0.3775	-0.4153	-0.3636	-0.2995	-0.4219	-0.3266	-0.5825	-0.4376
Z006E0032	0.6156	0.9679	0.7404	0.5593	0.7349	0.6393	0.6537	0.6027	0.7531	0.497
Z006E0033	-0.3803	-0.2947	-0.5775	-0.3315	-0.3407	-0.5097	-0.435	-0.4718	-0.7126	-0.2386
Z006E0034	0.01932	-0.104	0.2036	0.02728	0.02577	0.07937	0.01034	0.01658	0.1818	-0.02795
Z006E0035	-0.1846	-0.2416	-0.2457	-0.1258	0.08134	-0.09355	-0.1381	-0.08316	-0.08229	-0.3022
Z006E0036	-0.07969	-0.4292	-0.3122	-0.1993	-0.2803	-0.2399	-0.1219	-0.1734	-0.0213	0.04694
Z006E0037	-0.2192	-0.07715	-0.3282	-0.313	-0.1706	-0.3164	-0.2834	-0.279	-0.114	-0.3821
Z006E0038	-0.2985	-0.4119	-0.2742	-0.3963	-0.4095	-0.35	-0.2573	-0.3581	-0.5885	-0.5393
Z006E0041	0.6073	0.4018	0.3062	0.2658	0.1328	0.3446	0.2632	0.3212	0.167	0.2359
Z006E0042	-0.1866	-0.1133	-0.2223	-0.2965	-0.1163	-0.2206	-0.2426	-0.25	-0.4732	-0.2368
Z006E0043	-0.00183	-0.1832	0.1132	0.01951	-0.1098	0.06368	-0.01557	-0.07017	-0.1778	0.07341
Z006E0044	0.2443	0.1424	0.3448	0.4309	0.4547	0.3605	0.3827	0.45	0.2634	0.4754
Z006E0046	-0.3128	-0.166	-0.1785	0.0819	-0.08798	-0.05849	0.005384	0.04832	-0.1993	-0.06652
Z006E0047	-0.1326	-0.2616	0.01567	0.1272	-0.1611	-0.00104	-0.06084	-0.01216	-0.02776	-0.2393
Z006E0048	-0.4623	0.08129	0.1071	0.06377	0.1424	0.03424	-0.02942	-0.02077	0.1631	-0.00484
Z006E0049	0.3656	0.1168	-0.241	0.1428	-0.239	-0.09872	-0.09412	-0.06986	0.07776	-0.1872
Z006E0050	0.5841	0.7644	0.9068	0.8081	1.0197	0.913	0.9072	0.9924	1.1052	0.9864
Z006E0051	0.2937	0.58	0.5866	0.5718	0.5756	0.3936	0.574	0.4702	0.4812	0.4999
Z006E0052	0.7527	0.3488	0.4132	0.6457	0.6804	0.5474	0.6014	0.5704	0.3321	0.6137
Z006E0053	0.01781	-0.01794	0.07868	-0.1539	-0.0093	0.03538	-0.06324	0.0119	-0.2492	0.2083
Z006E0054	-0.05242	0.06659	-0.1615	-0.04905	0.06249	-0.0451	-0.052	0.07892	-0.05637	0.1776
Z006E0055	-0.2604	-0.03007	-0.1135	0.03004	-0.2892	-0.1501	-0.1448	-0.1472	-0.07265	-0.1609
Z006E0056	0.1656	0.4757	0.2654	0.2223	0.3491	0.3121	0.19	0.2431	0.1981	0.01912
Z006E0057	0.01852	-0.2326	-0.01496	0.08218	-0.09184	0.03965	0.008755	-0.02524	0.1719	-0.2331
Z006E0058	-0.6566	-0.1459	-0.3268	-0.6483	-0.4881	-0.4762	-0.3555	-0.4506	-0.3735	-0.5635
Z006E0059	-0.2017	0.06473	-0.3319	-0.1675	-0.2516	-0.2086	-0.09445	-0.1557	-0.03193	-0.02786
Z006E0060	-0.5146	-0.5549	-0.2395	-0.245	-0.2484	-0.2671	-0.4553	-0.2952	-0.4436	-0.2096
Z006E0061	-0.3882	-0.5578	-0.383	-0.5085	-0.3578	-0.3804	-0.3173	-0.4323	-0.5924	-0.5751
Z006E0062	-0.5863	-0.03399	-0.1479	-0.237	-0.1878	-0.1129	-0.127	-0.1574	-0.327	-0.2864
Z006E0063	0.5102	-0.1166	0.2932	0.2862	0.3242	0.1727	0.3023	0.2903	0.2974	0.07627
Z006E0065	-0.448	-0.7003	-0.4675	-0.4653	-0.3629	-0.3667	-0.2712	-0.2809	-0.1894	-0.394
Z006E0066	0.7792	0.3516	0.6699	0.5155	0.747	0.6306	0.6499	0.5974	0.7943	0.8305
Z006E0068	0.3926	0.485	0.6273	0.5034	0.604	0.6104	0.6025	0.5576	0.3793	0.6053
Z006E0069	-0.2509	-0.1544	0.03479	-0.03254	-0.2198	-0.08038	-0.1418	-0.1302	-0.3361	-0.04995
Z006E0070	0.1101	0.442	-0.04972	0.3065	0.02773	0.1143	0.156	0.1459	-0.02071	0.2524
Z006E0071	0.2734	0.03233	0.1111	0.3345	0.2116	0.2377	0.234	0.2538	0.3198	0.3658
Z006E0072	0.1605	0.3031	-0.05777	-0.0928	-0.1059	-0.02797	-0.1196	-0.06587	-0.1307	-0.1272
Z006E0073	-0.4617	-0.5024	-0.1928	-0.3543	-0.1959	-0.3616	-0.2725	-0.2658	-0.4093	-0.08241
Z006E0074	-0.1447	-0.03537	-0.2408	-0.2442	-0.03639	-0.1259	-0.1424	-0.03438	-0.01286	0.02126
Z006E0075	0.8413	0.1909	0.1084	0.2465	0.2511	0.3672	0.2722	0.3188	0.105	0.5501
Z006E0076	-0.3589	-0.3735	-0.5237	-0.575	-0.5038	-0.4394	-0.4082	-0.4945	-0.6579	-0.5858
Z006E0077	0.3954	0.04901	0.1875	0.2247	0.2107	0.192	0.3109	0.2592	0.2766	0.2067
Z006E0078	-0.4001	-0.5532	-0.3007	-0.3925	-0.3314	-0.1957	-0.1638	-0.3372	-0.07262	-0.1397
Z006E0079	-0.1108	0.07005	-0.05865	-0.3654	-0.1965	-0.3008	-0.1795	-0.208	-0.03772	-0.08242
Z006E0080	0.1887	0.3149	0.1278	0.1784	0.1709	0.1114	0.1071	0.1686	0.1566	0.2519
Z006E0081	0.1562	-0.03681	0.3046	0.322	0.2553	0.1983	0.1928	0.1483	0.3042	0.2854
Z006E0082	-0.1453	-0.01602	-0.3809	-0.2868	-0.1663	-0.1603	-0.1427	-0.2861	-0.3943	-0.2876
Z006E0083	-0.5528	-0.2128	-0.386	-0.4069	-0.08055	-0.2666	-0.1842	-0.2222	-0.4769	-0.3467
Z006E0084	0.1172	0.2694	0.1793	0.2233	0.2754	0.1679	0.1812	0.1239	0.03134	0.2581
Z006E0085	-0.2265	-0.3711	-0.3009	0.02266	-0.1983	-0.1325	-0.169	-0.246	-0.2326	-0.3357
Z006E0086	-0.5382	-0.8267	-0.6381	-0.5315	-0.5047	-0.6154	-0.5551	-0.6627	-0.746	-0.6743
Z006E0087	0.2443	0.3044	0.1883	0.107	0.09856	0.2048	0.1624	0.1675	0.2711	0.17
Z006E0088	0.3666	0.3122	0.3924	0.2733	0.3166	0.3023	0.3165	0.1926	0.3673	0.07269
Z006E0089	-0.2325	-0.07246	-0.1704	-0.3354	-0.3274	-0.3201	-0.4075	-0.2645	-0.1095	-0.3924
Z006E0090	0.5282	0.6598	0.423	0.3382	0.2271	0.3548	0.341	0.3336	0.1494	0.3593
Z006E0091	0.5295	0.2229	0.4889	0.6634	0.6269	0.4732	0.402	0.444	0.243	0.319
Z006E0092	-0.3173	-0.2322	-0.00594	-0.0856	-0.1806	-0.0395	-0.01605	-0.1423	-0.2919	0.002257
Z006E0093	0.02118	-0.05986	0.1055	-0.1704	-0.1059	-0.05838	0.05999	0.04228	-0.1346	0.04668
Z006E0094	-0.2794	0.05063	-0.2767	-0.2196	-0.1461	-0.176	-0.3747	-0.2545	-0.3954	-0.2347
Z006E0095	1.1323	1.1895	0.9078	0.9936	1.11	0.9212	0.9398	0.962	0.7163	0.8455
Z006E0096	-0.6787	-0.332	-0.6173	-0.5683	-0.3799	-0.4461	-0.5149	-0.4719	-0.419	-0.5895
Z006E0097	-0.3171	0.2055	-0.339	-0.3589	0.05388	-0.1414	-0.202	-0.1265	-0.2747	0.01358
Z006E0098	0.1822	0.4138	0.1161	0.2136	0.3139	0.1844	0.2557	0.2	0.3169	0.3534
Z006E0099	-0.2016	-0.5404	-0.4488	-0.2929	-0.2789	-0.361	-0.4969	-0.3726	-0.1616	-0.263
Z006E0100	-0.1379	-0.7544	-0.6121	-0.5133	-0.4946	-0.3977	-0.2932	-0.4398	-0.5385	-0.6197
Z006E0101	0.4608	0.6918	0.5513	0.7021	0.4543	0.477	0.4674	0.4435	0.5425	0.3499
Z006E0102	-0.2278	-0.09605	-0.1467	-0.284	-0.2633	-0.2226	-0.1365	-0.2559	-0.3384	-0.06959
Z006E0103	-0.3795	-0.5162	-0.451	-0.2313	-0.5241	-0.2683	-0.3331	-0.2814	-0.1603	-0.3709
Z006E0104	-0.5547	-0.5982	-0.3421	-0.5115	-0.4313	-0.5514	-0.515	-0.4984	-0.6032	-0.8061
Z006E0105	-0.291	-0.3398	-0.05395	-0.3046	-0.1978	-0.1899	-0.1455	-0.09672	0.01192	-0.2153
Z006E0106	0.2868	0.2857	0.6708	0.5359	0.5106	0.3801	0.4244	0.4663	0.2052	0.1977
Z006E0107	0.2552	0.2715	0.2211	0.3275	0.2197	0.1839	0.13	0.09315	0.007455	0.1992
Z006E0108	-0.2703	-0.2446	0.01485	-0.3183	-0.01974	-0.2148	-0.1672	-0.186	-0.02677	-0.1026
Z006E0109	-0.07851	0.1167	-0.1748	-0.2177	-0.1267	-0.2091	-0.2482	-0.09974	-0.2453	-0.1158
Z006E0110	0.07096	0.3	0.3992	0.327	0.1939	0.2366	0.1724	0.2822	0.2044	0.3082
Z006E0111	0.1353	0.1408	-0.1382	-0.08705	0.1224	-0.01658	0.1264	0.01378	-0.1321	-0.01231
Z006E0112	-0.6625	-0.8067	-0.523	-0.3227	-0.6377	-0.6074	-0.6237	-0.5299	-0.4834	-0.7316
Z006E0113	0.08959	-0.3062	0.1375	0.03287	0.06473	0.1225	0.1021	0.08411	0.3477	-0.1115
Z006E0114	-0.2034	0.121	-0.3024	-0.148	-0.1531	-0.03184	-0.08885	-0.1203	-0.1865	0.02253
Z006E0115	0.686	0.3874	0.4689	0.7651	0.4743	0.5295	0.5156	0.5365	0.4262	0.7169
Z006E0116	0.1353	0.07228	0.4014	0.254	0.2073	0.3555	0.3443	0.3183	0.4297	0.2863
Z006E0117	-0.08244	0.1619	-0.1528	0.2248	-0.2374	-0.03066	-0.197	-0.05501	-0.09912	-0.00672
Z006E0118	0.4652	0.1508	0.1304	0.1719	0.1656	0.03486	0.1181	0.06241	0.2709	0.15
Z006E0119	0.3346	-0.1613	0.1555	-0.05426	-0.03829	0.07725	0.1236	-0.01702	-0.08131	-0.03891
Z006E0120	0.1448	-0.4173	-0.09891	-0.2412	-0.1849	-0.2332	-0.1077	-0.1757	-0.3268	-0.3953
Z006E0121	-0.4522	-0.2872	-0.2889	-0.2578	-0.2333	-0.2182	-0.1036	-0.09958	-0.4067	0.04733
Z006E0122	-0.07532	0.1623	0.2016	0.1689	-0.09067	0.07813	0.1163	0.03499	-0.1007	-0.1159
Z006E0123	-0.1421	0.1922	-0.02127	-0.06083	-0.09594	0.007982	-0.1086	0.0668	0.1854	0.005477
Z006E0124	0.2172	-0.03851	0.1881	0.1147	-0.08088	-0.09946	-0.02396	-0.03078	-0.1551	-0.1842
Z006E0125	0.1579	0.2567	-0.07543	-0.1319	0.09908	0.05527	0.02033	-0.0348	-0.02055	0.1813
Z006E0126	-0.2496	0.3809	0.1373	0.04402	-0.07446	0.004049	0.05808	0.04815	0.1482	0.06827
Z006E0128	-0.3779	-0.1475	-0.2387	-0.1786	-0.2257	-0.01017	-0.04627	-0.04482	0.1617	0.1308
Z006E0129	0.1955	-0.1199	0.2281	0.2389	0.2067	0.08044	0.06697	0.05481	-0.02104	0.2104
Z006E0133	-0.4255	-0.133	-0.2981	-0.01259	-0.2464	-0.1562	-0.3202	-0.177	-0.244	-0.2771
Z006E0134	0.3274	0.3267	0.2584	0.0931	0.2183	0.2017	0.2475	0.2563	0.03934	0.4199
Z006E0135	0.682	0.3518	0.2828	0.6341	0.4303	0.5191	0.6217	0.4515	0.5027	0.4586
Z006E0136	1.131	0.4707	0.6202	1.0274	0.8285	0.6988	0.8095	0.8228	0.9139	0.9188
Z006E0137	-0.1898	-0.5434	-0.4183	-0.1217	-0.3558	-0.2595	-0.2521	-0.3009	-0.3043	-0.1198
Z006E0138	-0.2273	-0.3797	-0.1873	-0.1013	-0.2968	-0.2845	-0.2406	-0.2064	-0.1802	-0.1724
Z006E0139	0.5292	0.5936	0.4465	0.4104	0.4167	0.4314	0.3819	0.4688	0.3263	0.2929
Z006E0140	0.4431	0.6788	0.3313	0.4712	0.5411	0.4862	0.4142	0.4358	0.5604	0.3167
Z006E0141	-0.176	0.08507	-0.05773	-0.00056	-0.05646	-0.0704	-0.1356	-0.1088	0.0642	-0.2428
Z006E0142	0.2933	0.3127	0.3513	0.562	0.5453	0.401	0.4223	0.4137	0.5462	0.5037
Z006E0143	0.08398	0.346	-0.00073	0.1071	0.2012	0.1163	0.1036	0.1016	-0.08783	0.1062
Z006E0144	-0.6026	-0.3829	-0.5012	-0.4537	-0.3872	-0.2841	-0.249	-0.2912	-0.2116	-0.4549
Z006E0145	0.0232	0.1225	0.3288	0.1151	0.2109	0.1202	0.1692	0.1006	0.2258	-0.00424
Z006E0146	0.259	-0.09225	0.1654	0.1883	0.03844	0.08695	0.1453	0.2834	0.01163	0.2839
Z006E0147	-0.6744	-0.5195	-0.4004	-0.2499	-0.465	-0.3551	-0.3996	-0.3667	-0.2692	-0.3864
Z006E0148	-0.2254	-0.061	-0.1273	-0.0967	-0.3295	-0.211	-0.3166	-0.1915	-0.05313	-0.03785
Z006E0149	0.7424	0.4887	0.7443	0.8056	0.5469	0.5311	0.5699	0.4982	0.4306	0.4146
Z006E0150	0.05194	0.1207	0.2083	0.1593	0.3699	0.2299	0.2229	0.2244	0.2814	0.05453
Z006E0151	-0.4774	-0.4309	-0.137	-0.3261	-0.2908	-0.1732	-0.1575	-0.2344	-0.3227	-0.4906
Z006E0152	-0.01689	-0.1512	-0.1507	0.03573	0.1496	0.008572	-0.00955	-0.02031	-0.113	-0.1887
Z006E0153	-0.05568	0.2089	0.01386	-0.1654	-0.1371	-0.1085	0.06208	-0.1046	-0.3173	-0.2133
Z006E0154	-0.5414	-0.1202	-0.3994	-0.5069	-0.3969	-0.37	-0.3743	-0.3892	-0.3152	-0.3378
Z006E0155	0.7913	0.4772	0.7603	0.6096	0.6075	0.5925	0.6737	0.6037	0.4675	0.5913
Z006E0156	-0.2091	-0.189	0.04873	0.1035	0.2746	0.0303	0.1774	0.1444	-0.0838	-0.06867
Z006E0157	-0.6163	-0.6716	-0.4798	-0.6814	-0.6637	-0.6433	-0.6133	-0.5771	-0.7092	-0.5934
Z006E0158	0.2463	-0.2006	0.07315	0.378	0.02703	0.153	0.09051	0.1524	-0.03783	0.241
Z006E0159	-0.6852	-0.7933	-0.7938	-0.6817	-0.5876	-0.6256	-0.7204	-0.7256	-0.5759	-0.8773
Z006E0160	-0.2866	-0.08475	-0.04772	-0.1208	-0.05745	0.03215	-0.03423	-0.02652	0.1753	-0.1903
Z006E0161	-0.00432	0.04983	-0.1884	-0.00954	-0.2233	-0.08125	-0.04267	-0.1111	0.09798	-0.1493
Z006E0162	-0.08201	0.4846	0.03534	-0.03162	0.05009	0.1738	0.2215	0.2241	-0.01584	0.04696
Z006E0163	-0.6395	-1.1309	-1.1015	-0.8886	-1.0269	-0.8961	-0.9136	-0.9024	-0.6799	-0.9312
Z006E0164	0.1103	0.5173	0.198	0.3281	0.04161	0.2142	0.157	0.1551	0.3858	0.1696
Z006E0165	0.4698	0.4187	0.1215	0.02068	0.2204	0.1337	0.09965	0.153	0.3062	0.2738
Z006E0166	-0.5137	0.1296	0.04568	-0.03397	-0.03788	-0.1227	0.04306	-0.1851	-0.1679	0.03917
Z006E0167	-0.9516	-0.7141	-0.4813	-0.5149	-0.6425	-0.586	-0.5872	-0.733	-0.5353	-0.5306
Z006E0168	0.5897	0.6144	0.5263	0.5025	0.5052	0.4779	0.6336	0.532	0.4296	0.6145
Z006E0169	0.1087	0.4252	0.2959	-0.04981	0.09571	0.1629	0.004955	0.1266	0.2339	0.187
Z006E0170	-0.2793	-0.7628	-0.6396	-0.6367	-0.3408	-0.4311	-0.4603	-0.4305	-0.3196	-0.7
Z006E0171	0.2798	0.4894	0.2876	0.08691	0.3172	0.1435	0.1955	0.2035	0.3785	0.3239
Z006E0172	-0.7374	-1.0982	-0.746	-0.7671	-0.678	-0.742	-0.7128	-0.72	-0.862	-0.7528
Z006E0173	0.4195	-0.2428	-0.09905	0.1914	-0.02129	0.131	0.1023	0.09565	0.002493	0.1273
Z006E0174	0.5682	0.5965	0.7093	0.7735	0.6058	0.5877	0.7667	0.5929	0.7553	0.8799
Z006E0175	0.04808	0.0805	-0.06935	-0.1266	-0.04541	-0.01791	-0.0332	-0.02074	-0.2228	-0.1627
Z006E0176	-0.432	-0.4349	-0.3961	-0.3464	-0.2734	-0.3633	-0.5195	-0.4952	-0.1299	-0.6103
Z006E0177	-0.2457	-0.1017	-0.1535	-0.3105	-0.09337	-0.281	-0.3014	-0.331	-0.2637	-0.1289
Z006E0178	0.4581	0.4292	0.2409	0.3072	0.1478	0.2053	0.1338	0.2159	0.3388	0.1362
Z006E0179	0.282	-0.1978	0.2038	0.03493	0.04662	0.0473	0.06894	0.07847	0.04714	0.1211
Z006E0180	-0.3427	-0.239	-0.4058	-0.3667	-0.1304	-0.1795	-0.1957	-0.2359	-0.05182	-0.1307
Z006E0181	0.006717	0.2755	0.002061	0.1019	-0.1766	-0.0599	-0.09405	0.03523	0.2718	-0.2546
Z006E0182	-0.1785	-0.2588	-0.04439	-0.06177	-0.01592	0.01509	-0.1486	-0.02929	0.144	-0.1285
Z006E0183	-0.3182	0.3762	0.211	-0.04777	0.04716	0.1081	0.002341	0.1198	0.1248	0.1602
Z006E0184	-0.5077	-0.8991	-0.4759	-0.6205	-0.4249	-0.4769	-0.5769	-0.5328	-0.6729	-0.4655
Z006E0185	-0.06274	0.1319	-0.1366	-0.198	-0.1081	-0.1059	-0.1635	-0.1132	-0.3488	-0.1333
Z006E0186	-0.1323	-0.4829	-0.2842	-0.3772	-0.2816	-0.3009	-0.2031	-0.1687	-0.369	-0.3514
Z006E0187	-0.1046	-0.6042	-0.3254	-0.2948	-0.3853	-0.2641	-0.3581	-0.2801	-0.1635	-0.2065
Z006E0188	-0.5713	-0.2309	-0.6347	-0.6404	-0.3194	-0.437	-0.5338	-0.4271	-0.4038	-0.5862
Z006E0190	0.5205	0.4872	0.6678	0.4592	0.4703	0.5862	0.5366	0.5041	0.5547	0.5923
Z006E0191	0.1756	0.4013	-0.08403	-0.0705	0.1234	-0.01048	0.02973	0.03493	0.1844	-0.01188
Z006E0192	-0.4366	-0.6242	-0.4572	-0.2767	-0.3029	-0.3701	-0.4196	-0.4016	-0.2852	-0.4205
Z006E0193	0.4533	0.4791	0.4139	0.1816	0.3583	0.1844	0.2249	0.2781	0.3777	0.1394
Z006E0194	0.07537	0.05432	0.06885	0.1705	0.343	0.186	0.2199	0.236	0.365	0.304
Z006E0195	-0.3231	-0.324	-0.1804	-0.2674	-0.3039	-0.2953	-0.1944	-0.1377	-0.04574	-0.02295
Z006E0196	1.0003	0.8161	0.5016	0.5464	0.6532	0.6861	0.747	0.7261	0.7915	0.6226
Z006E0197	0.3072	0.7173	0.3904	0.3342	0.3762	0.3038	0.3521	0.3905	0.3776	0.5015
Z006E0198	-0.7661	-0.1394	-0.6154	-0.4912	-0.5433	-0.3754	-0.4579	-0.4383	-0.4115	-0.1723
Z006E0199	1.1845	0.6573	1.0431	0.7645	0.9961	0.8874	0.7135	0.8919	1.0434	0.9685
Z006E0200	-0.1954	0.2952	0.1009	0.1384	0.1645	0.01206	-0.02412	-0.08418	0.1499	-0.1783
Z007E0001	0.3161	0.4225	0.4282	0.5535	0.6136	0.4255	0.3484	0.4609	0.4941	0.3445
Z007E0002	0.2236	0.1413	0.04936	0.1781	0.1757	0.1723	0.2029	0.1453	0.1225	0.2823
Z007E0003	-0.3359	-0.3048	-0.2903	-0.4248	-0.2932	-0.2727	-0.3333	-0.2786	-0.2353	-0.3614
Z007E0004	-0.05632	-0.06204	0.06727	-0.06587	0.1336	-0.06054	-0.1718	-0.05927	-0.1108	-0.04108
Z007E0005	-0.2985	-0.4151	-0.2673	-0.4598	-0.6049	-0.3288	-0.4515	-0.3324	-0.29	-0.2495
Z007E0007	-0.1598	-0.06981	-0.0647	-0.2565	0.06492	-0.1232	-0.2534	-0.1327	-0.1565	-0.1937
Z007E0008	0.05621	0.1721	0.2197	0.2548	0.1796	0.1674	0.08664	0.1485	0.1485	0.1761
Z007E0009	0.7596	0.6638	0.6564	0.6538	0.8088	0.6121	0.68	0.6399	0.6373	0.6573
Z007E0010	0.1533	0.2666	0.3365	0.1653	0.3353	0.2147	0.1352	0.223	0.1774	0.2673
Z007E0011	-0.3771	-0.2263	-0.2011	-0.162	-0.1859	-0.2438	-0.3973	-0.2896	-0.3461	-0.2217
Z007E0012	-0.3215	-0.2713	-0.2881	-0.05533	-0.4202	-0.2186	-0.1469	-0.1956	-0.1931	-0.2761
Z007E0013	0.1634	0.1439	0.1382	0.2968	0.2126	0.1888	0.2547	0.1693	0.1364	0.1832
Z007E0014	-0.4255	-0.3475	-0.2634	-0.5358	-0.2876	-0.3822	-0.5364	-0.3706	-0.4471	-0.3128
Z007E0015	-0.05629	-0.1266	0.05192	-0.08654	-0.00248	-0.03079	0.06835	-0.06189	-0.1053	-0.1314
Z007E0016	0.09711	0.1847	0.2721	0.3804	0.2388	0.1953	0.1417	0.1589	0.2357	0.2443
Z007E0017	-0.09027	-0.1231	0.06044	-0.09062	0.0402	0.02282	-0.06157	0.01376	0.01374	0.1259
Z007E0019	-0.7425	-0.5629	-0.7746	-0.6207	-0.7783	-0.5572	-0.7155	-0.538	-0.6272	-0.6816
Z007E0020	-0.2043	-0.3181	-0.3303	-0.2893	-0.1391	-0.373	-0.5052	-0.3909	-0.4131	-0.3743
Z007E0021	0.4261	0.3418	0.4647	0.3538	0.3544	0.3286	0.3658	0.3186	0.3483	0.3041
Z007E0022	-0.4405	-0.4527	-0.5125	-0.616	-0.4483	-0.5176	-0.6684	-0.5709	-0.5321	-0.6869
Z007E0023	-0.1893	-0.2393	-0.2711	-0.06526	-0.3541	-0.2008	-0.1095	-0.2156	-0.1817	-0.2678
Z007E0024	0.6269	0.361	0.4819	0.4584	0.3337	0.4721	0.3277	0.4211	0.3666	0.3982
Z007E0025	-0.2163	-0.215	-0.00165	-0.0212	-0.105	-0.1722	-0.08586	-0.1561	-0.204	-0.08672
Z007E0026	0.8769	0.7893	0.7921	0.7209	0.5409	0.7451	0.7778	0.7103	0.6925	0.6736
Z007E0027	-0.364	-0.3264	-0.3219	-0.4315	-0.03922	-0.2336	-0.1553	-0.2268	-0.2539	-0.1968
Z007E0029	-0.09339	-0.1135	-0.08041	-0.1761	-0.2354	-0.06563	-0.1535	-0.08115	-0.1363	-0.1367
Z007E0030	-0.5709	-0.6197	-0.772	-0.7866	-0.765	-0.6607	-0.6363	-0.6642	-0.7355	-0.6144
Z007E0031	-0.04495	-0.1058	-0.241	-0.01905	-0.2147	-0.1406	-0.1312	-0.1331	-0.2483	-0.2445
Z007E0032	-1.0549	-0.8423	-0.9254	-0.9631	-1.2354	-0.8764	-1.0066	-0.9535	-0.8667	-0.855
Z007E0033	0.01679	-0.02386	-0.1578	0.1648	-0.1741	-0.00956	-0.02698	0.01138	0.0323	0.0398
Z007E0034	-0.2324	-0.2699	-0.0936	-0.1528	-0.4394	-0.1807	-0.2971	-0.1635	-0.2641	-0.1164
Z007E0036	-0.46	-0.3135	-0.4096	-0.4356	-0.5343	-0.3299	-0.2819	-0.3169	-0.3339	-0.3255
Z007E0037	0.5637	0.2815	0.2616	0.2489	0.5559	0.3341	0.2238	0.341	0.3742	0.2374
Z007E0038	0.4531	0.1863	0.4186	0.2682	0.2894	0.2666	0.3381	0.2315	0.282	0.2779
Z007E0039	-0.1732	-0.1793	-0.1742	-0.05379	-0.02079	-0.1533	-0.09629	-0.1528	-0.1138	-0.1347
Z007E0040	0.06973	0.1085	-0.02908	0.0372	-0.06105	0.0883	0.1813	0.07033	0.08954	0.06709
Z007E0041	-0.1802	-0.2027	-0.04398	-0.04084	-0.1712	-0.1554	-0.2514	-0.1936	-0.1349	-0.2128
Z007E0042	0.3965	0.2683	0.3231	0.1878	0.1705	0.2764	0.2878	0.2736	0.1915	0.2294
Z007E0043	0.6522	0.5628	0.497	0.4456	0.6202	0.4776	0.5431	0.4683	0.4907	0.5419
Z007E0044	-0.1919	-0.1499	-0.2252	-0.02292	-0.1504	-0.1234	-0.2054	-0.105	-0.1651	-0.07695
Z007E0045	-0.03175	0.08805	0.1708	0.04475	0.2006	0.02859	0.003261	0.04683	0.01898	0.04678
Z007E0046	-0.4718	-0.4067	-0.4372	-0.3231	-0.4447	-0.3451	-0.3209	-0.4074	-0.4165	-0.3081
Z007E0047	0.3284	0.4286	0.6062	0.3006	0.461	0.4216	0.3616	0.3924	0.461	0.3718
Z007E0048	0.2069	0.2331	0.1141	0.2286	0.3488	0.1451	0.05038	0.152	0.2004	0.1348
Z007E0049	0.3171	0.3729	0.5049	0.5315	0.3929	0.3651	0.4561	0.3574	0.3703	0.3342
Z007E0050	0.6073	0.483	0.6489	0.5749	0.2987	0.502	0.5207	0.5023	0.5157	0.4688
Z007E0051	0.07163	-0.07274	-0.2587	-0.2095	-0.144	-0.1147	-0.1075	-0.09093	-0.04275	-0.1656
Z007E0052	-0.189	-0.2281	-0.3165	-0.2241	-0.4349	-0.3181	-0.1998	-0.2854	-0.2562	-0.3046
Z007E0053	0.1785	0.2879	0.2151	0.2762	0.5281	0.2769	0.4024	0.3	0.3192	0.2677
Z007E0054	0.01637	0.1455	0.06527	0.1218	-0.2002	0.0478	-0.00366	0.0864	0.1425	0.03978
Z007E0055	-0.3668	-0.2453	-0.3722	-0.06813	-0.4443	-0.2356	-0.2076	-0.2707	-0.2397	-0.2036
Z007E0056	0.3429	0.3975	0.1587	0.1954	0.4963	0.3485	0.3298	0.3362	0.3718	0.3719
Z007E0058	-0.04725	-0.07884	0.01529	-0.1222	-0.05713	-0.1027	-0.07114	-0.117	-0.1635	-0.05527
Z007E0059	0.1296	0.1763	0.1804	0.08916	0.104	0.1738	0.225	0.1744	0.138	0.2288
Z007E0060	0.5372	0.5024	0.5667	0.4229	0.3378	0.4361	0.386	0.4661	0.5078	0.4805
Z007E0061	-0.8221	-0.6	-0.4141	-0.5491	-0.7169	-0.6281	-0.5517	-0.6381	-0.6481	-0.6452
Z007E0062	-0.1371	-0.01728	0.269	0.08172	-0.234	0.007165	0.04781	0.0249	-0.06105	0.01883
Z007E0063	-0.3691	-0.3767	-0.4824	-0.3742	-0.4133	-0.3045	-0.2507	-0.3121	-0.3353	-0.3581
Z007E0064	0.1383	-0.01759	0.08678	-0.07959	0.1852	0.02966	0.06164	0.02734	0.06716	-0.09442
Z007E0065	0.07488	0.2008	0.04256	0.1534	0.3247	0.1323	0.2335	0.1793	0.2081	0.2755
Z007E0066	-0.1726	-0.1312	-0.0773	-0.1895	-0.2219	-0.06729	-0.08624	-0.1211	-0.1197	-0.1292
Z007E0067	-0.2698	-0.1812	-0.207	0.009325	0.1121	-0.1166	-0.03618	-0.1638	-0.1273	-0.1778
Z007E0068	0.6417	0.6582	0.9055	0.6565	0.8039	0.6779	0.8031	0.7773	0.7185	0.6814
Z007E0069	-0.1822	-0.1611	-0.556	-0.04942	0.05258	-0.1866	-0.151	-0.2164	-0.2394	-0.2277
Z007E0070	-0.02045	0.08928	0.2003	0.2221	0.2767	0.1209	0.143	0.1291	0.1444	0.1018
Z007E0071	-0.1001	-0.05716	-0.124	0.06797	0.1636	-0.02053	-0.08149	0.01484	0.03778	0.0966
Z007E0072	-0.2313	-0.2277	-0.3355	-0.3044	-0.5606	-0.2914	-0.3167	-0.3037	-0.2667	-0.1883
Z007E0073	0.3451	0.1663	0.3198	0.1622	0.1494	0.2239	0.1848	0.2494	0.2211	0.224
Z007E0074	0.6463	0.5462	0.5672	0.5322	0.5107	0.442	0.3878	0.4738	0.4881	0.4127
Z007E0075	-0.2237	-0.2677	-0.2584	-0.3487	-0.3674	-0.3232	-0.4334	-0.3003	-0.3092	-0.3117
Z007E0076	-0.35	-0.2521	-0.4714	-0.3987	-0.2363	-0.2749	-0.1947	-0.2463	-0.3367	-0.2178
Z007E0077	-0.4264	-0.2973	-0.2838	-0.1593	-0.405	-0.2663	-0.1989	-0.206	-0.296	-0.3077
Z007E0078	0.1996	0.04736	0.1915	-0.049	0.05108	0.06021	0.08249	0.02615	0.06822	-0.01164
Z007E0079	-0.56	-0.3423	-0.1905	-0.5082	-0.4371	-0.3474	-0.3203	-0.339	-0.2898	-0.3131
Z007E0080	0.1094	0.01307	0.08374	-0.06169	0.1721	0.04034	0.06019	0.04606	0.0884	0.07271
Z007E0081	0.2641	0.3384	0.34	0.3316	0.4563	0.3197	0.1841	0.295	0.2757	0.2468
Z007E0082	0.167	0.2805	0.1612	0.07257	0.3915	0.205	0.1492	0.2763	0.1814	0.2816
Z007E0083	-0.2057	-0.1632	-0.2915	-0.1929	-0.4627	-0.2683	-0.1874	-0.2674	-0.2486	-0.2949
Z007E0084	0.8187	1.002	0.8633	1.0141	0.9017	0.86	0.819	0.8655	0.9391	0.9168
Z007E0085	-0.7047	-0.6814	-0.7765	-0.5578	-0.8793	-0.6291	-0.7078	-0.6483	-0.5885	-0.657
Z007E0086	0.2696	0.08092	0.06584	0.04267	-0.1669	0.1056	0.09946	0.1196	0.0655	0.09744
Z007E0087	0.2133	0.2583	0.1693	0.1866	0.1729	0.2655	0.3305	0.2905	0.2334	0.1494
Z007E0088	-0.03273	0.1243	0.08459	0.1196	-0.07335	0.1623	0.03455	0.168	0.175	0.2435
Z007E0089	0.2278	0.2079	0.3734	0.05042	0.1504	0.2381	0.1599	0.2365	0.2189	0.2029
Z007E0090	0.007782	0.1745	0.1745	0.09756	0.4514	0.1909	0.3125	0.1542	0.2133	0.2912
Z007E0091	-0.07499	-0.01037	-0.08459	0.1976	-0.1449	0.02536	-0.06663	-0.00622	0.02909	0.03643
Z007E0092	-0.4068	-0.4295	-0.3798	-0.2993	-0.2922	-0.3939	-0.3298	-0.3969	-0.3435	-0.4143
Z007E0093	0.5754	0.3005	0.2896	0.3949	0.552	0.3778	0.4487	0.4033	0.3572	0.3095
Z007E0094	-0.4214	-0.5104	-0.3686	-0.5334	-0.5222	-0.4203	-0.327	-0.4096	-0.375	-0.3423
Z007E0095	-0.2218	-0.2402	-0.4037	-0.2423	-0.3926	-0.2955	-0.2808	-0.3235	-0.3089	-0.3084
Z007E0096	-0.9458	-0.7386	-0.6509	-0.8972	-0.7567	-0.7288	-0.6962	-0.8113	-0.7679	-0.8237
Z007E0097	-0.4573	-0.5037	-0.778	-0.6851	-0.6948	-0.5267	-0.6076	-0.5135	-0.4769	-0.6062
Z007E0098	0.2617	0.4074	0.4404	0.4169	0.2049	0.32	0.2696	0.3279	0.3649	0.3449
Z007E0099	0.06697	0.1765	0.2071	0.1353	0.3493	0.1631	0.07824	0.206	0.1617	0.2219
Z007E0100	-0.6429	-0.5545	-0.6151	-0.616	-0.5451	-0.5673	-0.619	-0.604	-0.5784	-0.6191
Z007E0101	0.5501	0.5039	0.3415	0.4633	0.5215	0.4139	0.2778	0.3894	0.3362	0.5062
Z007E0102	0.04723	-0.05286	-0.04877	-0.1161	-0.4739	-0.1053	-0.2414	-0.1107	-0.1108	-0.1441
Z007E0103	0.4235	0.2807	0.2241	0.199	0.5138	0.3057	0.2899	0.2399	0.3428	0.3055
Z007E0104	-0.287	-0.3246	-0.1857	-0.4068	-0.4446	-0.2969	-0.3582	-0.2648	-0.3511	-0.3859
Z007E0105	0.7744	0.7628	0.649	0.6061	0.739	0.7354	0.7767	0.7099	0.7087	0.797
Z007E0106	0.2954	0.3868	0.3212	0.3584	0.2305	0.3346	0.4193	0.4203	0.2883	0.3876
Z007E0107	0.1039	0.1646	0.2185	0.2829	0.2375	0.142	0.2298	0.1333	0.1156	0.09862
Z007E0108	-0.5322	-0.3859	-0.675	-0.5752	-0.37	-0.4462	-0.5457	-0.4569	-0.3786	-0.4006
Z007E0109	0.7442	0.4255	0.6389	0.5193	0.2754	0.4914	0.4606	0.5198	0.5013	0.6006
Z007E0110	-0.3867	-0.2508	-0.3657	-0.2892	-0.2036	-0.2199	-0.31	-0.2395	-0.176	-0.2848
Z007E0111	-0.01284	-0.0186	-0.08861	-0.06393	0.2749	0.0512	0.09604	-0.03746	0.000973	0.05921
Z007E0112	-0.01297	-0.2101	-0.2716	-0.1138	-0.04116	-0.1754	-0.2347	-0.1295	-0.1208	-0.1673
Z007E0114	-0.1313	-0.3515	-0.1238	-0.06485	0.0307	-0.2529	-0.09649	-0.1987	-0.3078	-0.1793
Z007E0115	-0.3794	-0.4932	-0.3465	-0.5857	-0.4849	-0.4366	-0.499	-0.4169	-0.4575	-0.3753
Z007E0116	0.01896	0.1367	0.3117	0.03896	0.2387	0.1103	0.2036	0.1107	0.0728	0.1638
Z007E0117	0.6976	0.8117	0.9314	0.708	0.7444	0.7438	0.7942	0.7745	0.7386	0.7705
Z007E0118	0.1971	0.08721	0.1729	0.12	0.1155	0.07733	0.1654	0.08072	0.07316	0.002462
Z007E0119	0.8154	0.616	0.6147	0.6831	0.5512	0.6133	0.4723	0.6254	0.6015	0.4828
Z007E0120	-0.03021	-0.1404	-0.1882	-0.2053	-0.1586	-0.1224	-0.1006	-0.1246	-0.1406	-0.1693
Z007E0121	0.503	0.4756	0.4287	0.3805	0.5236	0.4318	0.4776	0.4779	0.48	0.3985
Z007E0122	0.1502	0.2155	0.1667	0.2784	0.3597	0.2047	0.1687	0.197	0.1876	0.07812
Z007E0123	-0.08225	-0.2059	-0.119	-0.1395	-0.04171	-0.1147	-0.1812	-0.07991	-0.1226	-0.06016
Z007E0124	-0.08498	-0.1329	-0.2443	-0.2928	-0.1866	-0.2396	-0.1265	-0.2311	-0.2552	-0.2082
Z007E0125	-0.6443	-0.7073	-0.7017	-0.531	-0.9424	-0.5784	-0.6259	-0.6061	-0.6082	-0.4957
Z007E0126	0.2567	0.3643	0.2594	0.2983	0.4579	0.2736	0.2619	0.3678	0.3513	0.2741
Z007E0127	-0.6508	-0.6336	-0.7376	-0.6889	-0.6011	-0.6105	-0.7272	-0.6208	-0.6449	-0.7093
Z007E0128	0.02994	0.05514	0.1638	0.1248	0.2513	0.14	0.194	0.1457	0.05135	0.1273
Z007E0129	-0.04061	0.06453	0.1321	0.03356	0.2858	0.09368	0.0194	0.1047	0.1426	0.1122
Z007E0130	0.1682	-0.06152	-0.108	0.009623	-0.3294	-0.04814	0.005861	-0.07097	-0.09554	0.005761
Z007E0131	-0.4569	-0.3433	-0.1412	-0.08108	-0.1142	-0.3482	-0.3534	-0.3304	-0.3292	-0.3859
Z007E0132	-0.2764	-0.2328	-0.2472	-0.2529	-0.5188	-0.2653	-0.2427	-0.2848	-0.2917	-0.224
Z007E0133	0.1584	0.224	0.4026	0.2536	0.4805	0.2687	0.346	0.3282	0.3444	0.2429
Z007E0134	-0.2129	-0.1376	-0.05748	-0.141	0.06379	-0.04007	-0.186	-0.04628	-0.03353	-0.1286
Z007E0135	0.09702	-0.05312	-0.01784	0.02904	-0.1536	0.02322	0.1005	-0.08365	0.02069	0.07993
Z007E0136	-0.2195	-0.2023	0.06678	-0.1841	-0.3494	-0.1297	-0.0299	-0.1156	-0.07054	-0.1436
Z007E0137	0.4629	0.4877	0.4412	0.7402	0.3601	0.476	0.6081	0.5379	0.4757	0.6049
Z007E0138	0.002703	0.09187	0.1794	0.3081	0.03241	0.137	0.02881	0.08953	0.1177	0.1136
Z007E0139	0.03004	0.06976	0.05851	0.1488	0.1369	0.06907	0.1522	0.07911	0.07389	0.1931
Z007E0140	-0.3539	-0.283	-0.5457	-0.3222	-0.339	-0.3563	-0.2272	-0.3229	-0.3473	-0.3649
Z007E0141	-0.3994	-0.3364	-0.3538	-0.4132	-0.459	-0.3477	-0.218	-0.2935	-0.2886	-0.3665
Z007E0142	0.5133	0.6461	0.5947	0.5087	0.6224	0.5826	0.4849	0.5785	0.5497	0.7099
Z007E0143	0.3644	0.2034	0.2552	0.2736	0.3104	0.2492	0.3135	0.2814	0.19	0.3558
Z007E0144	-0.2294	-0.1995	-0.1314	-0.3733	0.1136	-0.2701	-0.1869	-0.3067	-0.1938	-0.1809
Z007E0145	0.4275	0.3279	0.1937	0.4997	0.5093	0.317	0.1904	0.2892	0.3325	0.3072
Z007E0146	-0.201	-0.02006	0.02372	-0.1581	-0.1052	-0.0555	-0.01956	-0.00212	0.007996	-0.07493
Z007E0147	0.4262	0.2761	0.4169	0.402	0.4092	0.3155	0.428	0.3618	0.306	0.3715
Z007E0148	-0.2315	-0.1098	-0.2366	-0.2147	-0.2111	-0.1015	-0.0507	-0.1478	-0.1022	0.000952
Z007E0149	-0.5413	-0.384	-0.4776	-0.417	-0.3664	-0.4211	-0.3093	-0.4017	-0.3687	-0.4354
Z007E0150	0.6975	0.5122	0.5976	0.5697	0.4961	0.5129	0.5619	0.5127	0.4774	0.5318
Z007E0151	-0.1949	-0.2497	-0.4397	-0.4039	-0.4262	-0.2767	-0.3586	-0.2922	-0.3543	-0.3466
Z007E0152	0.648	0.5969	0.6482	0.4439	0.4245	0.5459	0.5913	0.5284	0.5349	0.4742
Z007E0153	-0.2823	-0.3021	-0.4301	-0.3537	-0.3109	-0.3374	-0.3214	-0.3706	-0.3869	-0.4462
Z007E0154	0.08497	0.001167	-0.1635	0.07191	-0.1063	-0.0088	0.0253	-0.02867	-0.03779	-0.09161
Z007E0155	0.3358	0.1986	0.4367	0.283	0.4745	0.2688	0.2273	0.2046	0.2645	0.1523
Z007E0156	0.187	0.1071	0.2104	0.274	-0.1081	0.1285	0.1984	0.1071	0.07979	0.2578
Z007E0157	0.2895	0.3934	0.5188	0.1858	0.3442	0.2571	0.2262	0.2881	0.3259	0.3485
Z007E0158	0.07994	0.07451	-0.1863	0.09209	0.06279	0.02757	0.07661	0.06937	0.06015	0.01251
Z007E0159	0.6136	0.6985	0.7967	0.7674	0.709	0.6839	0.6915	0.6589	0.6386	0.5831
Z007E0160	0.3126	0.1802	0.1331	0.3083	0.1204	0.2524	0.09113	0.2239	0.2263	0.1637
Z007E0161	0.06944	-0.01644	0.1203	-0.05007	-0.1129	-0.01488	0.1014	-0.01252	0.005209	0.0101
Z007E0162	0.1242	0.1282	0.08765	0.1767	0.1734	0.09111	0.1062	0.1041	0.1277	0.1426
Z007E0163	-0.6293	-0.8184	-0.8694	-0.6502	-0.8312	-0.7199	-0.8194	-0.7048	-0.7245	-0.6986
Z007E0164	-0.4721	-0.6879	-0.4943	-0.4894	-0.5225	-0.6266	-0.6915	-0.6127	-0.6754	-0.7056
Z007E0165	0.02434	0.03266	0.03069	-0.1252	-0.1731	0.0638	-0.04262	0.06159	0.03064	-0.02627
Z007E0166	-0.07227	-0.07704	-0.07122	-0.03238	-0.2096	-0.115	-0.07252	-0.1759	-0.08795	-0.1822
Z007E0167	0.01889	-0.05631	0.05476	0.1398	0.225	0.02169	0.1332	0.01125	-0.04162	0.002632
Z007E0168	-1.1907	-1.3715	-1.2535	-1.1754	-1.1606	-1.3342	-1.2013	-1.2683	-1.2853	-1.2843
Z007E0169	-0.2318	-0.07494	-0.09296	-0.1675	-0.241	-0.1163	-0.07037	-0.131	-0.09484	-0.1625
Z007E0170	0.823	0.6459	0.4625	0.5661	0.5925	0.6029	0.4975	0.6583	0.6384	0.6395
Z007E0171	-0.2143	-0.1806	-0.2101	-0.3842	-0.08507	-0.2174	-0.1935	-0.2574	-0.1712	-0.1291
Z007E0172	0.1966	0.2333	0.2595	0.332	0.3205	0.2267	0.256	0.2124	0.3006	0.2517
Z007E0173	-0.2216	-0.2338	-0.3321	-0.2953	0.04389	-0.08669	-0.2251	-0.1192	-0.08039	-0.1888
Z007E0174	-0.07027	0.1056	0.1075	0.1626	0.2742	0.06493	0.05512	0.0535	0.04575	0.1132
Z007E0175	-0.3336	-0.316	-0.2138	-0.248	-0.593	-0.2551	-0.2212	-0.294	-0.2636	-0.2939
Z007E0176	-0.3155	-0.1503	-0.1538	-0.07445	-0.07977	-0.1621	-0.2775	-0.1471	-0.2316	-0.233
Z007E0177	0.4836	0.4337	0.5441	0.3917	0.2573	0.4105	0.5115	0.464	0.5011	0.4784
Z007E0178	-0.3009	-0.3851	-0.2415	-0.3783	-0.1831	-0.349	-0.5078	-0.3486	-0.3821	-0.251
Z007E0179	-0.3112	-0.04733	-0.1917	-0.2925	-0.3921	-0.1489	-0.08068	-0.1658	-0.183	-0.2484
Z007E0180	-0.00112	-0.1728	0.09435	-0.1297	-0.1075	-0.08852	0.03873	-0.09939	-0.03881	-0.1943
Z007E0181	0.3416	0.1904	0.3697	0.3943	0.3126	0.2545	0.27	0.2449	0.2204	0.2389
Z007E0182	-0.07284	-0.1771	-0.2077	-0.2124	0.0478	-0.1575	-0.1035	-0.145	-0.1312	-0.1152
Z007E0183	-0.4386	-0.3922	-0.58	-0.4957	-0.6241	-0.3792	-0.3384	-0.3554	-0.3163	-0.3543
Z007E0184	0.1227	0.004716	-0.1238	0.1767	0.1616	0.005741	0.08966	0.07884	-0.0135	-0.04381
Z007E0185	0.1409	0.07082	0.03943	0.1456	0.2796	0.08715	0.198	0.1326	0.1585	0.105
Z007E0186	0.1831	0.05017	-0.1568	-0.04093	0.2761	0.02301	0.1422	0.02041	0.07606	0.1378
Z007E0187	-0.3237	-0.3111	-0.4994	-0.458	-0.391	-0.3733	-0.4392	-0.3646	-0.4142	-0.3127
Z007E0188	-0.7273	-0.4887	-0.4741	-0.5474	-0.7705	-0.5075	-0.5016	-0.5454	-0.5192	-0.5124
Z007E0189	0.3587	0.286	0.2257	0.3132	0.4687	0.2858	0.3623	0.319	0.3029	0.2717
Z007E0191	0.1107	0.007874	0.1044	0.2053	0.2159	-0.01193	-0.06939	-0.0097	0.08904	0.07957
Z007E0192	0.1597	0.1028	-0.07567	0.01292	-0.04945	0.06007	-0.07032	0.06824	0.01988	0.1318
Z007E0193	-0.2748	-0.1183	-0.3414	-0.2099	0.1394	-0.1241	-0.1348	-0.1433	-0.1174	-0.2008
Z007E0194	0.4961	0.3905	0.3454	0.4175	0.3923	0.4474	0.5215	0.4217	0.472	0.5383
Z007E0195	-0.07772	0.1466	0.1395	0.0372	0.3194	0.1187	0.1442	0.08132	0.1539	0.01874
Z007E0196	0.42	0.5186	0.3305	0.4104	0.1749	0.4389	0.568	0.4504	0.4339	0.5235
Z007E0197	0.03384	0.02231	-0.07217	0.1246	-0.1248	-0.09191	-0.02867	-0.04052	-0.04505	-0.1321
Z007E0198	0.1499	0.2116	0.2179	0.3676	0.07242	0.1753	0.3005	0.2054	0.2122	0.2646
Z007E0199	-0.03661	0.09739	0.19	-0.03027	0.02188	0.03498	0.11	0.06133	0.06469	-0.054
Z007E0200	-0.156	-0.1433	-0.09033	-0.2798	-0.1749	-0.1478	-0.1966	-0.1671	-0.09355	-0.1324
Z008E0001	0.4924	0.289	0.6275	0.07191	0.8157	0.2097	0.1924	0.2961	0.2372	0.3734
Z008E0002	-0.7737	-0.4512	-0.1815	-0.7877	-0.7168	-0.658	-0.3985	-0.4385	-0.4361	-0.4935
Z008E0003	0.9364	0.9508	0.6644	1.4061	0.632	1.1454	0.7952	0.9342	0.9014	0.872
Z008E0004	0.06435	0.01626	0.08534	0.01018	0.1965	-0.04059	0.1794	0.04001	0.05764	0.01571
Z008E0005	-0.3839	-0.3409	-0.1529	-0.4329	-0.06935	-0.2307	-0.3314	-0.3108	-0.2789	-0.257
Z008E0006	0.1485	-0.1113	0.255	-0.03201	-0.2961	-0.1643	-0.06768	0.03117	-0.07615	-0.00455
Z008E0007	0.322	0.145	0.298	0.05028	-0.2184	0.2561	0.2715	0.1349	0.09959	0.1734
Z008E0008	0.1928	0.2794	0.1885	-0.01737	0.5619	0.1465	0.1871	0.2292	0.1988	0.2591
Z008E0009	0.4864	0.2085	0.4019	-0.182	0.361	0.2598	0.07984	0.08801	0.1409	0.07294
Z008E0010	0.8645	0.5671	0.6173	0.8957	1.1033	0.7929	0.6579	0.7235	0.7921	0.7177
Z008E0011	0.1817	0.07953	-0.0114	-0.1149	-0.3073	-0.1423	0.1133	0.09913	0.02597	0.05552
Z008E0012	0.2958	0.3607	0.3967	0.6889	0.3645	0.3568	0.2499	0.241	0.3043	0.3399
Z008E0013	0.317	0.4449	0.6424	0.4737	0.8597	0.4941	0.6141	0.5427	0.5464	0.568
Z008E0014	0.5133	0.5684	0.5331	0.6142	0.2205	0.5483	0.5356	0.429	0.3862	0.417
Z008E0015	0.1098	0.296	-0.06933	0.2425	-0.1868	0.2378	0.1409	0.1739	0.09197	0.2353
Z008E0016	0.3489	0.614	0.2051	0.4923	0.09466	0.4152	0.2482	0.4548	0.3721	0.4155
Z008E0017	-0.03673	-0.3745	-0.3137	0.001222	-0.1199	-0.3071	-0.1795	-0.184	-0.2455	-0.1873
Z008E0018	0.2894	0.3239	0.06373	0.04175	0.6259	0.3909	0.2721	0.2359	0.2655	0.2227
Z008E0019	0.5066	0.4591	0.8163	0.6197	0.3543	0.4026	0.5423	0.513	0.5665	0.5315
Z008E0020	-0.9087	-0.4078	-0.6667	-0.8915	-0.6855	-0.7136	-0.6991	-0.5798	-0.5975	-0.6724
Z008E0021	0.6872	0.254	0.2131	0.5716	-0.1887	0.218	0.3672	0.4115	0.4497	0.4822
Z008E0022	-0.592	-0.7291	-0.3924	-0.2998	-0.6406	-0.5989	-0.5076	-0.522	-0.5003	-0.4554
Z008E0023	0.3264	-0.02906	0.244	-0.06798	0.2397	0.06445	-0.1461	-0.04694	-0.04567	-0.05396
Z008E0024	-0.4646	-0.6638	-0.9429	-0.635	-0.8492	-0.4584	-0.5077	-0.5111	-0.4708	-0.4616
Z008E0025	-0.4426	-0.06905	-0.2989	-0.05226	0.1485	-0.09006	-0.2791	-0.2514	-0.2692	-0.2022
Z008E0026	0.2249	0.3186	0.4141	0.3334	0.3827	0.09237	0.04934	0.1991	0.1388	0.1723
Z008E0027	0.6193	0.1457	0.5581	0.5187	0.8403	0.5978	0.4465	0.3962	0.446	0.4061
Z008E0028	0.06437	0.1513	0.1518	-0.2547	0.4356	0.1914	0.2546	0.06273	0.07734	0.04829
Z008E0029	-0.3295	-0.2223	-0.6708	-0.1825	-0.04094	-0.4934	-0.4322	-0.3748	-0.369	-0.362
Z008E0030	0.1393	-0.05155	-0.1478	0.2952	0.4025	-0.0494	0.2634	0.1267	0.1409	0.1175
Z008E0031	-0.4497	-0.5491	-0.1566	-0.4133	0.05309	-0.4159	-0.3881	-0.3849	-0.4156	-0.4378
Z008E0032	-0.4082	-0.3803	-0.4127	-0.2564	-0.3982	-0.3744	-0.512	-0.3804	-0.3873	-0.4208
Z008E0033	0.1974	0.08717	0.1847	0.5822	0.02659	0.1465	0.314	0.2707	0.2298	0.291
Z008E0034	0.1271	-0.1439	-0.1314	-0.2234	0.08609	-0.1905	-0.03383	-0.0833	-0.09442	-0.166
Z008E0035	-0.01199	0.273	0.3211	0.6123	0.05502	0.4613	0.1703	0.2799	0.3483	0.2692
Z008E0036	0.1013	0.1115	0.08919	-0.3321	0.05734	-0.3624	-0.2949	-0.1884	-0.3261	-0.1959
Z008E0037	0.6838	0.326	0.2482	0.7063	0.1375	0.4181	0.2216	0.3009	0.3643	0.3599
Z008E0038	0.4791	0.2607	0.1087	0.1382	-0.1704	0.2757	0.0905	0.1845	0.2433	0.1227
Z008E0039	-0.07517	-0.36	0.006625	-0.1302	-0.736	-0.258	-0.3658	-0.3701	-0.3937	-0.3849
Z008E0040	-0.1807	-0.03005	-0.1611	0.2827	-0.5171	-0.2136	-0.112	-0.1072	-0.08435	-0.1358
Z008E0041	0.2836	0.252	0.5361	0.1321	0.5463	0.3523	0.4033	0.2675	0.2812	0.2759
Z008E0042	0.1591	-0.0492	-0.3521	-0.03277	0.02366	-0.1888	0.1193	-0.06685	-0.04384	-0.0654
Z008E0044	0.4461	0.4048	0.2179	0.1743	0.419	0.5464	0.3212	0.4004	0.3518	0.3105
Z008E0045	0.2425	0.4126	0.6128	0.2045	0.1663	0.1374	0.202	0.3069	0.3325	0.4245
Z008E0046	-1.3622	-1.1024	-0.9668	-1.2258	-1.0826	-0.923	-1.0547	-0.9457	-1.0193	-0.9222
Z008E0047	0.7371	0.868	0.8875	0.7193	1.0027	0.6109	0.7554	0.6272	0.5967	0.6619
Z008E0048	0.5183	0.6535	1.1948	1.2987	1.3833	0.7211	0.8078	0.8326	0.7766	0.887
Z008E0049	-0.4416	-0.3359	-0.2331	-0.07462	-0.4747	-0.2458	-0.2796	-0.2609	-0.304	-0.3014
Z008E0050	-0.3446	-0.2738	-0.8182	-0.7058	-0.7466	-0.7322	-0.4425	-0.52	-0.4536	-0.4775
Z008E0051	0.8533	1.0292	0.5757	1.085	0.5831	0.9416	0.8067	0.8063	0.8162	0.7762
Z008E0052	-0.3463	-0.4022	-0.1461	-0.3626	-0.6101	-0.1954	-0.2623	-0.2067	-0.2604	-0.2724
Z008E0053	-0.3137	-0.4041	-0.5329	-0.1754	-0.1007	-0.3387	-0.213	-0.2678	-0.31	-0.336
Z008E0054	0.168	0.05917	0.06234	0.008634	0.4683	0.123	0.1755	0.1145	0.186	0.1493
Z008E0055	-0.6064	-0.584	-0.6053	-0.8563	-0.9194	-0.8525	-0.719	-0.7017	-0.7191	-0.5935
Z008E0056	0.6226	0.738	0.3677	0.8151	0.9877	0.5996	0.6887	0.5924	0.5405	0.5559
Z008E0057	-0.1756	0.2268	0.2304	0.323	0.23	0.1502	0.1448	0.1461	0.1723	0.09726
Z008E0058	-0.1385	-0.1971	-0.1656	0.02605	-0.5354	-0.1641	0.03314	-0.1154	-0.04853	-0.07721
Z008E0059	-0.2988	0.08972	0.2173	0.2085	0.2754	-0.00206	-0.2831	-0.1435	-0.1438	-0.09279
Z008E0060	0.2473	-0.0267	0.3001	0.3029	0.442	0.1871	0.2285	0.1828	0.2151	0.09271
Z008E0061	-0.6758	-0.2773	-0.484	-0.3283	-0.6932	-0.6372	-0.4728	-0.4049	-0.3471	-0.4018
Z008E0062	-0.7177	-0.3783	-1.0058	-0.3403	-0.8122	-0.6598	-0.4538	-0.5219	-0.4872	-0.5771
Z008E0063	0.2172	0.114	-0.1027	0.1843	0.5047	0.176	0.1638	0.145	0.0938	0.1323
Z008E0064	0.1406	0.0322	0.2454	0.189	-0.1542	0.08333	0.007409	0.03226	0.08114	0.02622
Z008E0065	-0.3737	-0.3913	-0.6428	-0.3409	-0.8057	-0.3859	-0.6614	-0.5385	-0.5647	-0.5235
Z008E0066	0.3233	0.3274	0.1459	0.1893	0.1996	0.06578	0.286	0.2382	0.2241	0.1196
Z008E0067	-0.1062	-0.0065	0.2453	0.1175	0.00882	-0.1114	-0.06234	-0.03528	0.01412	-0.03552
Z008E0068	-0.3361	-0.3009	-0.498	-0.3345	-0.3153	-0.3854	-0.1582	-0.1994	-0.1371	-0.1521
Z008E0069	-1.0048	-0.7277	-0.6067	-0.5815	-0.7127	-0.9715	-1.0296	-0.8472	-0.8063	-0.9068
Z008E0070	0.09021	-0.2404	0.1296	-0.4139	-0.4311	-0.07035	-0.1675	-0.09931	-0.1331	-0.1412
Z008E0071	0.1242	0.264	0.0851	0.1152	0.2403	-0.01235	0.04966	0.1364	0.1429	0.09486
Z008E0072	0.4924	0.1363	-0.04868	0.1885	0.4167	-0.0476	0.041	0.1826	0.1416	0.078
Z008E0073	0.7666	0.4048	0.5377	0.2519	0.3884	0.7047	0.5988	0.5188	0.5535	0.5368
Z008E0074	-0.2764	-0.3899	-0.4014	-0.1466	-0.06576	-0.2052	-0.1598	-0.2756	-0.247	-0.2354
Z008E0075	-0.4906	-0.3141	-0.42	-0.3053	-0.1514	-0.3871	-0.6205	-0.4376	-0.4048	-0.4925
Z008E0076	0.105	0.7056	0.5286	0.4445	0.9254	0.5798	0.5399	0.4527	0.3898	0.5281
Z008E0077	0.3135	0.5066	0.3095	0.3181	0.1738	0.2657	0.4299	0.3957	0.4293	0.314
Z008E0078	0.362	0.2844	0.6566	0.2271	-0.1203	0.4065	0.34	0.3151	0.3392	0.3501
Z008E0079	-0.4245	-0.2941	-0.5456	-0.5462	-0.6564	-0.4195	-0.4504	-0.4071	-0.4577	-0.4034
Z008E0080	0.8114	0.6092	0.5814	0.2729	0.1659	0.4913	0.3994	0.6051	0.5059	0.5763
Z008E0081	-0.1531	-0.223	-0.2533	-0.2498	0.2709	-0.07915	-0.2485	-0.1372	-0.1177	-0.08953
Z008E0082	0.1138	-0.09575	-0.05729	0.3702	-0.138	0.06096	0.05492	0.03597	0.001723	0.02753
Z008E0083	0.4072	0.4191	0.3144	0.08475	0.3375	0.222	0.4475	0.3711	0.3	0.3772
Z008E0084	-0.301	-0.1108	-0.328	-0.1064	-0.04165	-0.3669	-0.1983	-0.2001	-0.282	-0.2792
Z008E0085	0.06424	-0.1357	-0.2448	0.08996	0.1945	-0.04031	0.05384	0.1269	0.1047	0.1049
Z008E0086	-0.3728	-0.3611	0.03904	-0.388	0.05378	-0.3433	-0.09608	-0.2577	-0.1729	-0.24
Z008E0087	-1.0251	-0.9832	-0.4803	-0.8189	-0.4833	-0.9129	-0.8867	-0.7584	-0.8416	-0.8575
Z008E0088	-0.06387	-0.02762	-0.05661	-0.4555	-0.1366	-0.2552	0.00061	-0.07527	-0.1574	-0.09473
Z008E0090	0.09634	0.1677	0.1637	0.4614	0.07599	0.2302	0.3313	0.3013	0.2268	0.3129
Z008E0091	-0.2726	-0.2141	-0.2831	-0.4398	-0.6285	-0.1331	-0.2928	-0.2221	-0.2859	-0.2529
Z008E0092	-0.471	-0.4693	-0.62	-0.4473	-0.23	-0.5986	-0.55	-0.5865	-0.5152	-0.6064
Z008E0093	0.7021	0.9095	0.9072	0.5137	0.6923	0.8235	0.8618	0.8124	0.7463	0.7586
Z008E0094	-0.01138	-0.2372	-0.2362	0.03296	0.2262	0.05047	-0.1141	-0.1051	-0.1208	-0.1264
Z008E0095	-0.178	0.06929	-0.01306	-0.09898	-0.246	0.1105	0.1256	0.04127	0.04334	0.00279
Z008E0096	-0.3667	-0.3144	-0.1559	-0.1641	-0.4897	-0.1935	-0.3362	-0.2409	-0.3348	-0.2772
Z008E0097	-0.1339	0.08366	0.2936	0.1429	0.0975	0.1032	0.1262	0.01336	0.02704	0.02355
Z008E0098	-0.1283	-0.2528	-0.6921	-0.2277	0.0386	-0.3507	-0.3492	-0.445	-0.4139	-0.3429
Z008E0099	0.8004	0.6945	0.8649	0.3709	0.8199	0.633	0.7346	0.6662	0.6083	0.6316
Z008E0100	-0.2943	-0.3232	-0.566	-0.499	0.001445	-0.1847	-0.1282	-0.2174	-0.1818	-0.2108
Z008E0101	0.262	0.2084	0.3312	0.1321	0.01224	0.04506	0.3145	0.2755	0.2972	0.204
Z008E0102	0.3187	0.3323	0.2873	0.5845	0.1183	0.5212	0.3839	0.3805	0.4076	0.4126
Z008E0103	-0.6286	-0.5081	-0.2872	-0.05482	-0.8052	-0.4986	-0.527	-0.3687	-0.4406	-0.4834
Z008E0104	-0.3933	-0.3277	-0.5246	-0.3844	-0.4402	-0.3581	-0.397	-0.2887	-0.256	-0.2606
Z008E0105	-0.3389	-0.6871	-0.8771	-0.4811	-0.319	-0.4632	-0.5643	-0.4882	-0.4394	-0.5279
Z008E0106	0.4223	0.3346	0.5014	0.5702	0.6444	0.1996	0.394	0.2374	0.2521	0.3809
Z008E0107	-0.6499	-0.4865	-0.8868	-0.8523	-0.784	-0.6841	-0.558	-0.6651	-0.6727	-0.6125
Z008E0108	0.6824	0.7244	0.9296	0.433	0.3281	0.8718	0.6481	0.6772	0.6802	0.7339
Z008E0109	-0.9248	-1.0544	-1.0404	-1.1609	-1.4476	-1.0363	-1.157	-1.1426	-1.0698	-1.0578
Z008E0110	-0.8321	-0.37	-0.7492	-0.5643	-0.4656	-0.4416	-0.3526	-0.5889	-0.5186	-0.6159
Z008E0111	-0.5371	-0.651	-0.288	-0.5055	-0.6855	-0.4938	-0.4108	-0.4276	-0.3915	-0.4276
Z008E0112	-0.5738	-0.2273	-0.428	-0.1689	-0.6919	-0.2895	-0.3855	-0.4469	-0.4224	-0.4273
Z008E0113	-0.2599	-0.4214	-0.3112	-0.5821	-0.6744	-0.2317	-0.2863	-0.2293	-0.2332	-0.1962
Z008E0114	-0.1502	-0.1635	0.1213	-0.2872	0.1552	-0.04376	-0.194	-0.2164	-0.2121	-0.1958
Z008E0115	-0.6426	-0.5405	-0.554	-0.788	-0.1289	-0.4595	-0.4525	-0.5183	-0.5179	-0.44
Z008E0116	-0.08404	-0.4742	0.08269	-0.2821	-0.1859	-0.1089	-0.2092	-0.1836	-0.2081	-0.2399
Z008E0117	0.02633	-0.2489	-0.06718	0.09804	0.1022	-0.05883	-0.3099	-0.1226	-0.08917	-0.07219
Z008E0118	-0.6609	-0.4468	-0.6776	-0.4768	-0.1977	-0.3756	-0.361	-0.3829	-0.3482	-0.4413
Z008E0119	0.03905	0.4856	0.08089	0.3908	0.4748	-0.0155	0.2835	0.1867	0.1598	0.2618
Z008E0120	1.0021	0.7562	0.7265	0.8119	0.986	0.6315	0.5961	0.6677	0.7212	0.6459
Z008E0121	-0.1453	-0.2931	-0.03748	-0.4874	0.09484	-0.0264	0.01007	-0.1785	-0.113	-0.1705
Z008E0122	0.3239	0.1191	0.4332	0.03111	-0.0902	0.2221	0.2515	0.2029	0.2383	0.2687
Z008E0123	0.4089	0.539	0.1806	0.5605	0.3525	0.4816	0.4574	0.3234	0.3412	0.3612
Z008E0124	-0.2205	-0.03953	0.05311	-0.1326	0.5125	0.02337	-0.01215	0.07584	0.05267	0.002828
Z008E0125	-0.4459	-0.2215	0.04572	-0.5411	-0.4533	-0.3301	-0.2627	-0.2309	-0.2501	-0.1787
Z008E0126	-0.243	0.1268	0.3166	-0.3162	0.1998	-0.01552	-0.06323	-0.03495	-0.02387	-0.07369
Z008E0127	-0.4856	-0.06888	-0.0866	0.2202	0.2271	-0.2743	-0.1955	-0.1003	-0.08622	-0.1554
Z008E0128	0.2693	0.1633	0.4019	0.02752	0.003966	0.297	0.1508	0.3028	0.2712	0.288
Z008E0129	-0.2639	-0.1503	-0.05817	-0.5291	-0.4008	-0.2957	-0.2806	-0.2206	-0.2796	-0.2965
Z008E0130	-0.5363	-0.4039	-0.2118	-0.2259	0.2332	-0.04524	-0.2637	-0.1923	-0.2511	-0.2247
Z008E0131	0.3758	0.2213	0.2321	0.3377	-0.0393	0.33	0.2552	0.1861	0.1175	0.1126
Z008E0132	-0.2768	-0.3091	-0.3769	-0.5252	-0.5503	-0.2974	-0.4094	-0.2797	-0.2583	-0.2588
Z008E0133	-0.3584	-0.04718	-0.01154	0.01513	-0.2622	0.03899	-0.1015	-0.1091	-0.09435	-0.04094
Z008E0134	0.2636	0.157	0.4944	0.4907	0.7522	0.4556	0.2031	0.2492	0.1927	0.225
Z008E0135	0.04982	0.275	0.1534	0.1032	0.6302	0.04483	0.1191	0.009228	0.1327	0.01501
Z008E0136	0.5613	0.5764	0.3515	0.4176	0.2285	0.7226	0.5837	0.6077	0.6621	0.5565
Z008E0137	-0.2617	-0.6324	-0.5559	-0.646	-0.8992	-0.2848	-0.391	-0.3947	-0.4365	-0.4783
Z008E0139	-0.1843	-0.09358	-0.133	-0.2857	-0.1994	-0.2914	-0.1824	-0.2407	-0.3144	-0.2962
Z008E0140	0.3092	0.3983	0.09735	0.2125	0.0565	0.2274	0.3037	0.2794	0.3049	0.2758
Z008E0141	0.4609	0.7195	0.5399	0.4776	0.3722	0.6795	0.4976	0.5021	0.5377	0.5613
Z008E0142	-0.1145	-0.4158	-0.326	0.09527	-0.4935	-0.1052	-0.3058	-0.1828	-0.1326	-0.1632
Z008E0144	0.1912	0.1145	0.2369	0.1363	-0.08481	0.1594	0.2239	0.2182	0.2127	0.1549
Z008E0145	0.4491	0.5801	0.3789	0.1561	0.437	0.497	0.519	0.4268	0.4183	0.3728
Z008E0146	-0.116	0.0594	0.1925	0.4271	-0.2724	0.2635	-0.1481	0.04787	0.05314	0.04951
Z008E0147	-0.3525	-0.2202	-0.2789	-0.361	-0.02292	-0.4233	-0.3532	-0.3484	-0.2843	-0.3323
Z008E0148	-0.00607	-0.3977	-0.2922	-0.4925	-0.4177	-0.03848	-0.2797	-0.3239	-0.295	-0.2773
Z008E0149	0.768	0.5276	0.6358	0.3074	0.06336	0.4544	0.5358	0.5709	0.5947	0.5138
Z008E0150	-0.3725	-0.489	-0.07838	-0.178	-0.6258	-0.4676	-0.2415	-0.3485	-0.3676	-0.3219
Z008E0151	-0.7474	-0.457	-0.6696	-0.5248	-0.1219	-0.4424	-0.6056	-0.4594	-0.4637	-0.4847
Z008E0152	-0.5373	-0.5774	-0.5866	-0.7445	-0.9074	-0.4326	-0.5293	-0.5458	-0.5652	-0.5128
Z008E0153	-0.6538	-0.4641	-0.688	-0.6545	-0.3041	-0.4411	-0.5952	-0.5106	-0.4652	-0.4705
Z008E0154	-0.5352	-0.1296	0.02223	0.1711	-0.6671	-0.3394	-0.3304	-0.2782	-0.2183	-0.2522
Z008E0155	-0.3177	-0.154	-0.1757	-0.3616	-0.3852	-0.4269	-0.08947	-0.2084	-0.2665	-0.2626
Z008E0156	0.3065	-0.305	-0.2677	0.1642	0.2171	0.1931	0.007626	-0.0304	-0.0195	-0.03273
Z008E0157	0.1257	0.0939	-0.4454	-0.09911	0.241	-0.03404	-0.1442	-0.02718	0.03957	0.01753
Z008E0158	0.2218	-0.154	-0.2679	0.1409	-0.3567	-0.08341	0.1959	0.0137	-0.00206	0.09036
Z008E0159	0.005923	0.07708	-0.03425	0.1859	-0.526	-0.177	-0.2741	-0.1734	-0.1308	-0.2088
Z008E0160	-0.5639	-0.5394	-0.5282	-0.3123	-0.6583	-0.4706	-0.2151	-0.3595	-0.3813	-0.3369
Z008E0161	0.1333	-0.1438	-0.05279	-0.00691	0.2943	0.1568	0.05309	-0.03306	-0.05266	-0.07
Z008E0162	0.04241	-0.1629	-0.23	0.1748	-0.431	-0.2377	-0.03933	-0.07373	-0.08299	-0.07333
Z008E0163	0.06296	0.1027	0.3519	0.01557	0.3815	0.2707	0.1338	0.06076	0.1054	0.04003
Z008E0164	-0.924	-1.113	-0.9167	-0.7986	-1.2239	-0.7634	-0.8048	-0.9003	-0.8682	-0.8699
Z008E0165	0.309	0.3524	0.009463	-0.05751	0.5586	-0.07633	-0.02029	0.1057	0.1249	0.1577
Z008E0166	0.1815	0.00646	0.171	0.3527	0.4487	0.1752	0.02184	0.1345	0.1603	0.1579
Z008E0167	0.09955	0.3404	0.3525	0.5342	0.3437	0.005367	0.1737	0.1334	0.08897	0.09091
Z008E0168	-0.5776	-0.3523	-0.7318	-0.6945	-0.8099	-0.7037	-0.3722	-0.5672	-0.5144	-0.478
Z008E0169	0.4045	0.5197	0.2275	0.2868	0.0971	0.5484	0.3041	0.3537	0.3075	0.3871
Z008E0170	0.2619	0.01728	-0.1066	-0.1243	0.3988	-0.1911	-0.114	-0.01477	-0.04852	0.02948
Z008E0171	0.2825	-0.00518	0.162	0.5658	-0.06156	0.0313	0.1973	0.1866	0.2213	0.1694
Z008E0172	-0.9194	-0.8289	-0.6677	-0.4268	-0.3415	-0.5026	-0.5162	-0.5924	-0.6152	-0.6066
Z008E0173	1.271	0.909	0.4031	0.5013	0.1711	0.6756	0.5475	0.688	0.6986	0.6233
Z008E0174	0.3502	0.4229	0.18	0.5884	0.3475	0.5131	0.2966	0.291	0.355	0.2892
Z008E0175	-0.3235	-0.403	-0.3375	-0.5435	-0.4568	-0.2669	-0.2226	-0.2059	-0.1667	-0.1687
Z008E0176	0.4339	0.1459	0.2052	0.6689	0.6468	0.1658	0.226	0.3087	0.3446	0.3181
Z008E0177	-0.05986	0.06528	-0.227	-0.07487	0.437	0.01359	-0.09426	-0.05136	0.01157	0.004558
Z008E0178	0.6227	0.4976	0.5913	0.2499	0.2491	0.179	0.4794	0.3944	0.3808	0.4759
Z008E0179	0.2897	0.3085	-0.2087	-0.06164	0.5366	-0.1134	0.07086	0.1402	0.09589	0.1936
Z008E0180	0.2852	0.424	0.4497	0.39	0.7017	0.0217	0.1976	0.2055	0.1474	0.1845
Z008E0181	-0.03281	-0.04676	-0.0509	0.2261	0.01961	0.3383	0.1187	0.1978	0.1866	0.1733
Z008E0182	0.8545	0.6549	0.4719	1.2151	1.1764	0.7718	0.7249	0.8538	0.8788	0.8416
Z008E0183	-0.7547	-0.5396	-0.753	-0.9182	-0.4356	-0.5396	-0.5075	-0.6071	-0.6481	-0.5805
Z008E0184	-0.348	-0.3493	-0.163	-0.6074	-0.4586	-0.1768	-0.2134	-0.3096	-0.3025	-0.249
Z008E0185	0.5564	0.3607	0.4852	-0.03023	-0.2155	0.1811	0.2026	0.1912	0.07525	0.1359
Z008E0186	0.2222	0.2088	0.208	0.4531	0.8533	0.4772	0.473	0.4458	0.3699	0.4912
Z008E0187	0.08728	-0.1054	-0.2672	0.1437	0.289	0.2057	0.1389	0.1335	0.06006	0.1283
Z008E0188	0.05051	0.2246	0.2593	-0.123	0.1475	0.06779	0.1714	0.1036	0.1957	0.1748
Z008E0189	0.1127	-0.01361	0.0772	0.3242	-0.1809	0.1007	0.1302	0.1499	0.1628	0.1569
Z008E0190	1.0907	0.875	1.1427	0.8263	0.8691	0.8351	0.8939	0.9598	0.9597	0.9194
Z008E0191	-0.3788	-0.3943	-0.3619	-0.4433	-0.545	-0.3826	-0.2733	-0.3557	-0.3504	-0.3689
Z008E0192	0.7751	0.5797	0.4657	0.4754	0.5961	0.6151	0.7147	0.6054	0.5626	0.6076
Z008E0193	0.2487	0.4266	0.4772	0.5663	0.1866	0.4564	0.3929	0.2799	0.3566	0.3446
Z008E0194	-0.2142	-0.2073	0.2906	-0.2526	-0.3366	0.01097	-0.1244	-0.05595	-0.05978	-0.08788
Z008E0195	0.1987	0.5343	0.6242	0.4793	0.2269	0.5006	0.5355	0.4165	0.3605	0.3587
Z008E0196	-0.3191	-0.1493	-0.2809	-0.3766	-0.07722	-0.1764	-0.1862	-0.1806	-0.1212	-0.1853
Z008E0197	0.0379	-0.09617	0.2897	-0.2515	0.524	0.06104	0.08925	0.02382	0.02086	0.06524
Z008E0198	-0.3285	-0.2688	-0.1271	-0.2981	-0.6096	-0.1127	-0.2381	-0.2896	-0.1923	-0.24
Z008E0199	0.5496	0.6296	0.7404	0.3742	1.1279	0.8139	0.6639	0.6523	0.5981	0.657
Z008E0200	0.258	0.5155	-0.03215	0.3876	0.6364	0.4578	0.4117	0.3517	0.3388	0.3642
Z009E0001	-0.4703	-0.3985	-0.2421	-0.3397	-0.2034	-0.218	-0.2146	-0.338	-0.2145	-0.00932
Z009E0002	-0.7121	-0.784	-0.9192	-0.607	-0.2303	-0.6078	-0.6871	-0.7452	-0.7224	-0.6466
Z009E0003	-0.5183	-0.2403	-0.2006	-0.0861	-0.2614	-0.2995	-0.3651	-0.3269	-0.3698	-0.3235
Z009E0004	-0.7354	-0.7101	-0.754	-0.6082	-0.7318	-0.4931	-0.2727	-0.3555	-0.4834	-0.3607
Z009E0005	-0.2303	-0.1487	-0.1578	-0.35	-0.07275	-0.1866	-0.3389	-0.2267	-0.3287	-0.2064
Z009E0007	0.08415	0.4947	0.3471	0.3026	0.678	0.3707	0.573	0.2835	0.3409	0.4578
Z009E0008	0.1387	0.1328	-0.01989	-0.05846	0.3622	-0.03605	0.3241	0.01178	-0.05172	0.1706
Z009E0009	0.3791	0.314	0.2302	0.4082	-0.02788	0.2246	0.2975	0.2589	0.3182	0.18
Z009E0010	-0.232	-0.3309	-0.1371	-0.1822	-0.02803	0.01299	0.09686	-0.3655	0.00121	-0.1463
Z009E0012	-0.1643	-0.1207	-0.00087	-0.2721	0.001548	-0.1213	-0.1306	-0.02286	-0.1824	-0.2782
Z009E0013	-1.0624	-0.8098	-0.6914	-0.5763	-1.183	-0.8121	-0.9758	-0.8683	-0.8053	-0.9125
Z009E0014	-0.2347	-0.2632	-0.08576	-0.1901	0.05332	-0.1309	-0.03825	-0.1824	-0.05879	-0.1798
Z009E0015	0.115	0.1379	0.3086	0.173	0.3784	0.2315	0.2707	0.27	0.2018	0.04275
Z009E0016	0.02272	-0.0468	0.1068	0.06073	-0.1003	0.112	0.1923	0.1227	0.1219	0.1955
Z009E0017	-0.3683	-0.4326	-0.4423	-0.2587	0.1011	-0.3715	-0.3119	-0.5044	-0.3548	-0.2454
Z009E0018	-0.5495	-0.1374	-0.3319	-0.531	-0.5985	-0.3693	-0.1581	-0.4595	-0.3399	-0.3262
Z009E0019	0.6412	0.6176	0.7334	0.6475	0.4976	0.618	0.4721	0.9108	0.7023	0.7022
Z009E0020	-0.6215	-0.2966	-0.251	-0.3975	-0.8749	-0.4958	-0.114	-0.4723	-0.3391	-0.2699
Z009E0021	0.2232	-0.01312	0.1553	0.04179	-0.2564	0.05614	-0.2974	0.1805	-0.1446	-0.1514
Z009E0022	-0.07746	0.1054	0.0203	0.1649	0.255	0.1766	0.1578	0.05922	0.05097	-0.03164
Z009E0023	0.1767	-0.2098	-0.09413	-0.2238	-0.4765	-0.1926	-0.3017	-0.2471	-0.1742	-0.08993
Z009E0024	0.04697	0.3993	0.3326	0.1854	0.3065	0.2271	0.2404	0.1788	0.3392	0.3625
Z009E0025	-0.1143	-0.09239	-0.1531	-0.1128	-0.08505	-0.2069	-0.2433	0.09556	-0.07936	-0.2702
Z009E0026	0.7524	0.3624	0.61	0.5006	0.0156	0.5644	0.2434	0.3342	0.5193	0.5585
Z009E0027	-0.2411	-0.03774	-0.07888	-0.2327	-0.1681	-0.1125	0.02417	0.07544	-0.1073	-0.1864
Z009E0028	0.4225	0.2231	0.1896	0.09286	-0.1205	0.3076	0.04943	0.31	0.1885	0.03594
Z009E0029	-0.02408	-0.04572	0.2844	0.3106	0.04021	0.1335	0.1802	0.003548	0.1949	0.03182
Z009E0030	0.9637	0.7882	0.9157	0.585	1.0003	0.6133	0.5174	0.6104	0.7168	0.6057
Z009E0031	-0.3873	-0.72	-0.6397	-0.6259	-0.8654	-0.4328	-0.2868	-0.766	-0.5533	-0.394
Z009E0032	0.3138	0.067	0.2567	0.1167	0.07393	0.04646	0.2495	-0.00932	0.08192	0.024
Z009E0033	0.08469	0.1366	0.04737	0.3664	0.6944	0.1191	0.435	0.0571	0.2947	0.331
Z009E0034	0.4069	0.06933	0.02086	0.1411	0.04764	0.369	0.08217	0.02216	0.235	0.4067
Z009E0035	0.4613	0.3406	0.3007	0.1411	0.5612	0.4396	0.1454	0.5898	0.338	0.2049
Z009E0036	0.04093	0.1159	0.1419	0.2079	-0.1534	0.1828	0.1992	0.1865	0.04842	0.2033
Z009E0037	-0.1436	-0.4164	-0.3063	-0.1864	-0.08273	-0.2077	-0.3548	-0.3584	-0.1805	-0.1842
Z009E0038	-0.3573	-0.1054	-0.2484	-0.3103	-0.1183	-0.3692	-0.1134	-0.1147	-0.2814	-0.396
Z009E0039	-0.4177	-0.1504	-0.3683	-0.3289	-0.0124	-0.1962	-0.1856	-0.4248	-0.2288	-0.277
Z009E0040	1.0104	0.9808	1.0519	1.109	1.3419	0.7858	1.1871	0.7682	0.8119	0.7034
Z009E0041	0.4639	0.3447	0.3786	0.2049	0.3921	0.3982	0.2862	0.2046	0.3387	0.4678
Z009E0042	-0.07251	0.06907	-0.09213	0.03982	-0.4366	-0.1482	0.06471	-0.1983	-0.12	-0.05489
Z009E0043	-0.06923	-0.2901	-0.2975	-0.216	0.2199	-0.2477	-0.4145	0.1035	-0.1544	-0.00437
Z009E0044	0.008459	0.1225	0.01253	0.1476	0.2226	0.01056	0.2673	0.2823	0.09623	0.1885
Z009E0045	-0.1901	-0.1765	-0.1785	-0.01879	-0.3604	0.02017	-0.3014	0.001721	0.01251	-0.2427
Z009E0047	-0.8907	-0.7326	-0.5489	-0.5266	-0.8113	-0.5213	-0.9088	-0.4164	-0.502	-0.6857
Z009E0048	0.05667	0.3441	0.2674	0.5251	0.6844	0.4374	0.08754	0.1822	0.2421	0.1384
Z009E0049	-0.1857	-0.1939	-0.00245	-0.3453	-0.1386	-0.1454	-0.07206	-0.122	-0.1907	-0.286
Z009E0050	-0.1878	-0.1004	-0.132	-0.08921	-0.1431	-0.01686	0.08755	-0.3492	-0.2202	-0.02132
Z009E0051	0.1338	0.0571	0.1171	0.1309	0.7046	0.1236	-0.00793	0.1183	0.2261	0.1221
Z009E0052	0.165	0.04339	-0.02279	-0.2224	-0.3789	0.0816	-0.1514	-0.1665	-0.0881	-0.1359
Z009E0053	0.1231	0.1124	0.1673	-0.01653	0.5989	0.1548	0.3396	0.2334	0.04891	0.2049
Z009E0054	0.03101	0.1634	0.09058	0.2401	0.1657	-0.1172	-0.2431	0.2909	0.008751	0.0644
Z009E0055	-0.02578	0.1191	-0.2495	-0.09475	-0.06668	-0.08171	-0.1899	-0.1686	-0.03465	0.04775
Z009E0056	-0.06335	0.09791	0.2145	0.08492	-0.3014	0.04209	0.2352	0.1468	0.02874	0.03549
Z009E0057	0.1212	0.0473	0.2173	-0.05504	0.2405	0.1013	-0.08871	0.05459	0.12	0.202
Z009E0058	-0.1956	-0.2891	0.02926	-0.1507	-0.1176	-0.07675	-0.2239	-0.1455	-0.09498	0.08202
Z009E0059	-0.7729	-0.433	-0.4336	-0.5376	-0.7694	-0.3552	-0.371	-0.2207	-0.4618	-0.4414
Z009E0060	-0.2334	-0.2346	-0.05305	-0.01126	0.0353	-0.00827	-0.242	-0.1451	-0.1097	-0.00514
Z009E0061	0.2172	0.3369	0.2287	0.2177	-0.07627	0.09906	0.4068	0.02842	0.1404	0.04183
Z009E0062	0.433	0.3074	0.4453	0.3786	0.6259	0.3526	0.3825	0.4971	0.3858	0.2063
Z009E0063	0.2851	0.1324	0.1729	-0.04013	0.3289	0.2656	0.362	0.01997	0.2543	0.2856
Z009E0064	-0.8469	-0.8537	-0.9311	-0.7762	-1.3271	-0.8599	-0.6041	-0.9656	-0.897	-0.9905
Z009E0065	0.1052	0.2534	0.1046	0.3832	0.4155	0.1314	-0.02361	0.4067	0.2276	0.2708
Z009E0066	0.4663	0.2709	0.2321	0.5286	-0.1944	0.2345	0.2524	0.1693	0.2056	0.304
Z009E0067	-0.2177	-0.5516	-0.1802	-0.373	-0.3154	-0.3036	-0.3674	-0.4529	-0.2147	-0.1142
Z009E0068	-0.2422	-0.04788	-0.1048	0.02595	0.4317	-0.04929	0.1872	-0.1282	-0.04658	-0.1806
Z009E0069	-0.3277	-0.5161	-0.5249	-0.3804	-0.7179	-0.5528	-0.6983	-0.5852	-0.4233	-0.4528
Z009E0070	-0.5963	-0.6974	-0.5277	-0.7744	-1.0104	-0.6428	-0.7104	-0.6673	-0.4934	-0.6987
Z009E0071	0.4127	0.7774	0.457	0.8068	0.2344	0.6944	0.7266	0.4196	0.5328	0.5826
Z009E0072	-0.04395	0.01889	-0.1057	-0.1854	0.2687	-0.0426	-0.2113	-0.06796	-0.2523	-0.2965
Z009E0073	-0.2784	-0.4017	-0.3772	-0.5192	-0.6616	-0.3012	-0.3391	-0.2224	-0.2977	-0.2632
Z009E0074	-0.08479	-0.09835	-0.2553	-0.3113	-0.735	-0.2535	0.0401	-0.237	-0.2718	0.03428
Z009E0075	0.276	0.5306	0.6019	0.695	0.9329	0.6674	0.2684	0.5206	0.565	0.5679
Z009E0076	0.006727	0.01772	-0.4238	-0.3895	-0.03591	-0.2559	-0.4337	-0.2815	-0.2467	-0.1059
Z009E0077	0.327	0.3468	0.3063	0.3618	0.6832	0.4404	0.6152	0.6307	0.3525	0.581
Z009E0078	-0.4541	-0.5332	-0.4065	-0.2912	-0.5637	-0.3404	-0.1401	-0.5893	-0.4098	-0.3566
Z009E0079	-0.3162	0.1593	-0.2196	0.05245	-0.2316	0.01384	-0.09718	-0.01971	-0.01125	-0.3314
Z009E0080	-0.7347	-0.3336	-0.3246	-0.4943	-0.6938	-0.4579	-0.5757	-0.4994	-0.3352	-0.244
Z009E0082	0.5342	0.3463	0.2851	0.2576	-0.01445	0.247	0.1297	0.5499	0.3744	0.4672
Z009E0083	-0.1915	-0.04908	0.3473	0.3027	0.004324	0.1375	-0.05447	0.06697	0.06065	0.2017
Z009E0084	-0.09776	0.1029	0.02541	-0.193	0.3224	-0.00507	-0.05247	-0.0521	-0.05493	-0.1963
Z009E0085	-0.1235	-0.0247	-0.04689	-0.2728	-0.2526	-0.06103	-0.3324	-0.05676	-0.11	0.06343
Z009E0086	-0.4306	-0.3508	-0.3156	-0.03206	-0.1393	-0.2652	-0.6007	-0.07514	-0.2463	-0.3298
Z009E0087	-0.2848	0.1368	0.005585	-0.02445	-0.2041	-0.04051	0.2079	-0.1187	0.08802	0.1984
Z009E0088	-0.1899	-0.3066	-0.4856	-0.2723	-0.6951	-0.4166	-0.1252	-0.467	-0.4246	-0.4969
Z009E0089	0.2451	0.134	-0.00248	0.2191	-0.03267	0.05202	0.1566	0.3137	0.06956	0.225
Z009E0090	-0.2642	0.01797	0.124	-0.0244	-0.06595	-0.1698	-0.2055	-0.2625	-0.03394	-0.04069
Z009E0091	-0.02291	-0.1404	-0.2154	-0.2621	-0.7417	-0.1889	-0.2872	0.01013	-0.1629	-0.3144
Z009E0092	-0.2969	-0.147	-0.03276	-0.2519	-0.3453	0.04577	-0.165	-0.2725	-0.06131	-0.1898
Z009E0093	0.3339	0.7078	0.6858	0.9268	0.4486	0.628	0.7057	0.4305	0.5753	0.6851
Z009E0094	0.07228	-0.3177	-0.2066	-0.2902	0.207	-0.2158	0.0997	-0.3372	-0.2521	-0.2155
Z009E0095	0.5019	0.442	0.2675	0.3965	0.1228	0.4626	0.1871	0.6452	0.269	0.5167
Z009E0096	-0.3171	0.1165	-0.2744	-0.1259	-0.4534	0.01601	-0.2068	-0.1567	0.05697	0.1161
Z009E0097	0.6211	0.3579	0.4549	0.1771	0.4032	0.2278	0.3642	0.1849	0.3692	0.3566
Z009E0098	-0.03051	-0.3387	-0.1251	-0.4829	0.2272	-0.2632	-0.3898	-0.3383	-0.1756	-0.4124
Z009E0099	-0.02189	-0.19	0.04015	-0.06049	0.1228	-0.04797	-0.2035	-0.07808	-0.02699	0.04157
Z009E0100	0.1805	0.08615	-0.0631	0.1976	-0.2582	0.08604	-0.1143	0.04672	0.06248	0.2354
Z009E0101	-0.01283	-0.1079	0.02338	0.2888	0.2817	-0.01103	0.203	-0.1259	0.007826	0.03103
Z009E0102	0.07621	-0.1539	-0.2042	-0.07541	-0.2732	-0.132	-0.06781	-0.1402	-0.1783	-0.2525
Z009E0103	-0.8131	-0.5876	-0.5931	-0.6118	-0.7357	-0.7479	-0.9787	-0.4522	-0.713	-0.7746
Z009E0104	0.2299	0.03249	0.07284	0.1208	0.4793	0.004221	0.03941	0.02391	0.04184	0.1219
Z009E0105	-0.02216	-0.0322	0.04297	-0.1022	0.2126	-0.011	-0.07938	0.246	-0.06791	0.1204
Z009E0106	0.05304	0.3299	0.09598	0.04708	0.2173	0.1225	0.08942	0.1092	0.1807	0.1673
Z009E0107	0.09454	-0.3059	-0.153	-0.2446	-0.2106	-0.2404	-0.09779	-0.3314	-0.233	-0.2934
Z009E0108	0.3896	0.1805	0.2807	0.1741	0.08121	0.1215	-0.1018	0.05327	0.1995	-0.02398
Z009E0109	-0.2478	-0.00847	-0.2569	-0.3269	-0.2042	-0.1958	-0.2891	-0.2365	-0.0836	-0.2821
Z009E0110	0.03697	0.1629	0.06762	0.2589	0.2365	0.08611	-0.00732	0.4062	0.08518	0.2296
Z009E0111	0.556	0.3471	0.4355	0.2518	-0.1444	0.2104	0.4759	-0.00238	0.3109	0.09861
Z009E0112	-0.2953	-0.4894	-0.2196	-0.2729	-0.01485	-0.375	-0.0198	-0.4367	-0.2905	-0.1282
Z009E0113	-0.4082	-0.3245	-0.1333	-0.3215	0.2501	0.01498	-0.4191	-0.1381	-0.1305	-0.2876
Z009E0114	0.4169	0.1098	0.4714	0.1478	-0.03579	0.1869	0.6219	0.0758	0.2189	0.1428
Z009E0115	-0.04529	0.1102	0.1878	0.1348	0.2071	0.01126	0.3684	-0.1746	0.07194	0.1261
Z009E0116	0.5374	0.03212	0.4706	0.372	0.3998	0.195	0.2699	0.3473	0.2113	0.2601
Z009E0117	0.2942	0.08847	0.1355	0.04057	-0.05431	0.148	0.03802	-0.01181	0.04187	0.1098
Z009E0118	0.03881	0.2528	-0.04037	0.2231	0.06096	0.1635	0.1215	0.09567	0.1587	0.07532
Z009E0119	-0.1342	-0.058	-0.01048	0.1109	0.2406	0.1922	0.02106	0.01783	0.1037	-0.01211
Z009E0120	-0.1236	-0.03895	0.07894	-0.1606	0.5427	0.1538	0.2556	0.3041	0.1402	0.2169
Z009E0121	1.0869	0.7226	0.5816	0.6335	0.43	0.5723	0.8497	0.4739	0.7405	0.5254
Z009E0122	0.1504	0.159	0.2129	0.1922	-0.04206	0.1639	0.2011	0.1286	0.2347	0.08079
Z009E0123	0.2	-0.1779	0.0741	0.09055	0.2141	-0.07934	0.0259	-0.04116	-0.02655	-0.1525
Z009E0124	-0.4225	-0.5007	-0.2684	-0.3501	-0.6854	-0.3472	-0.1941	-0.2242	-0.3539	-0.4855
Z009E0125	0.8345	0.6623	0.6538	0.8549	1.1559	0.5482	0.9825	0.7171	0.6785	0.8279
Z009E0126	0.454	0.5971	0.3926	0.2429	-0.07419	0.323	0.1406	0.3671	0.2986	0.5193
Z009E0127	0.4742	0.5086	0.6481	0.2378	0.7935	0.5383	0.2721	0.2731	0.3269	0.516
Z009E0128	-0.00036	0.1058	0.1159	0.05757	-0.1853	0.09928	0.08426	0.3762	0.2089	0.06888
Z009E0129	0.1334	0.08072	0.1595	-0.1543	-0.1531	0.2346	0.02029	0.3299	0.1873	0.1863
Z009E0130	0.622	0.6437	0.7174	0.8644	0.5063	0.7199	0.566	0.6266	0.7249	0.8198
Z009E0131	-0.6768	-0.6808	-0.7033	-0.5223	-0.0715	-0.4395	-0.3265	-0.5973	-0.3965	-0.5755
Z009E0132	0.2052	0.1298	0.1499	0.09795	-0.1134	0.2296	0.3577	0.3861	0.3099	0.09015
Z009E0133	-0.6797	-0.327	-0.4274	-0.5535	-0.5171	-0.4696	-0.2728	-0.5842	-0.5029	-0.5151
Z009E0134	-0.3337	-0.1483	-0.1941	-0.2136	0.03895	-0.2061	-0.0557	0.07832	-0.1342	-0.1261
Z009E0135	-0.7173	-0.4917	-0.6085	-0.5858	-0.2385	-0.4007	-0.8609	-0.612	-0.5921	-0.6791
Z009E0136	-0.555	-0.4767	-0.56	-0.6239	-0.2932	-0.4228	-0.4352	-0.592	-0.4507	-0.5151
Z009E0137	0.35	0.105	-0.06666	0.1465	0.4394	0.05298	-0.00398	-0.01168	0.1831	0.2036
Z009E0138	-0.237	-0.1068	-0.09545	0.001037	-0.09445	-0.09473	0.09029	0.06584	-0.1529	-0.1975
Z009E0139	0.4899	0.6872	0.8881	0.8472	1.022	0.5456	0.5042	0.5213	0.7051	0.519
Z009E0140	-0.4573	-0.3618	-0.4665	-0.2665	-0.265	-0.3238	-0.1576	-0.4742	-0.3629	-0.37
Z009E0141	-0.2889	0.07959	-0.05093	0.1598	-0.3025	-0.049	-0.1339	0.03734	-0.02403	0.04722
Z009E0142	0.2296	0.006784	-0.00123	-0.031	-0.2938	0.1379	0.02697	-0.01821	0.08168	0.09006
Z009E0143	-0.0599	0.02535	0.1147	-0.1388	0.2889	-0.05055	0.1069	0.1164	-0.05151	0.06728
Z009E0144	0.489	0.5047	0.42	0.7132	0.8776	0.3226	0.112	0.7292	0.3739	0.5589
Z009E0145	-0.857	-0.7436	-0.6251	-0.5951	-0.737	-0.6609	-0.8058	-0.4248	-0.5558	-0.4532
Z009E0146	0.3172	0.62	0.3053	0.3574	0.4237	0.4299	0.5165	0.267	0.4277	0.3306
Z009E0147	0.5571	0.6982	0.8666	0.5944	0.7028	0.8078	0.9794	0.9573	0.7767	0.9034
Z009E0149	0.1568	-0.1973	-0.1873	-0.05852	-0.3123	0.02149	0.2028	-0.08508	0.006201	0.01982
Z009E0150	-0.07222	0.009043	0.0492	-0.2458	-0.2486	-0.0832	0.1105	0.1145	-0.05237	-0.06545
Z009E0151	0.7579	0.4525	0.5404	0.8984	0.9703	0.5907	0.6087	0.7723	0.6003	0.4561
Z009E0152	-0.1375	0.2241	0.1014	0.02879	0.5216	0.04577	0.2385	0.2748	0.1118	0.1653
Z009E0153	-0.1846	-0.1971	-0.1098	-0.1138	-0.225	-0.1534	-0.32	-0.2705	-0.1303	-0.1504
Z009E0154	-0.1125	-0.171	-0.1016	-0.1786	-0.2761	-0.0948	0.05189	-0.1836	-0.06359	-0.1775
Z009E0155	-0.09533	0.263	0.2332	0.1593	0.06338	0.3404	0.3687	0.4409	0.2486	0.1277
Z009E0156	-0.5504	-0.5947	-0.6261	-0.6789	-0.5406	-0.6137	-0.929	-0.4259	-0.5473	-0.818
Z009E0157	0.143	0.05348	0.1712	0.2491	-0.03437	0.1205	0.1117	0.0175	0.1496	0.0657
Z009E0158	0.3058	0.02582	0.3072	0.2773	-0.1879	0.1451	0.4214	0.1975	0.1554	0.07848
Z009E0159	0.5578	0.2084	0.3484	0.4016	0.09384	0.3602	0.5342	0.4673	0.3069	0.4911
Z009E0161	0.6	0.2708	0.442	0.5617	0.5515	0.3477	0.6772	0.2862	0.5164	0.3421
Z009E0162	-0.2447	-0.1416	-0.4328	-0.1125	-0.6124	-0.3003	-0.4239	-0.00129	-0.2727	-0.1088
Z009E0163	0.5869	0.1484	0.3657	0.05236	0.2484	0.2929	0.102	0.1098	0.1674	0.06725
Z009E0164	0.054	-0.07375	0.2777	-0.01002	-0.1587	0.01844	0.2895	-0.1128	-0.04114	0.2139
Z009E0165	0.002363	0.105	0.3771	0.3408	0.5546	0.1275	-0.202	0.1206	0.1259	-0.02378
Z009E0166	0.2887	0.2502	-0.1358	0.00077	-0.00734	0.06427	-0.2759	0.2532	0.05651	0.06451
Z009E0167	0.5952	0.4272	0.2626	0.4175	0.3236	0.2932	0.4162	0.5739	0.3457	0.3028
Z009E0168	0.1778	0.3866	0.2117	0.09895	0.4809	0.1441	0.3069	0.1849	0.1723	0.3679
Z009E0169	-0.4893	-0.4147	-0.5626	-0.2843	-0.736	-0.3675	-0.15	-0.6123	-0.4162	-0.4781
Z009E0170	-0.263	-0.4514	-0.3652	-0.3824	-0.7328	-0.3722	-0.5414	-0.2783	-0.4431	-0.3423
Z009E0171	-0.2678	-0.4026	-0.3987	-0.3046	0.1021	-0.2386	-0.07202	-0.08207	-0.2849	-0.377
Z009E0173	0.1315	0.04235	0.1592	0.0372	-0.2456	-0.03672	-0.1316	0.02633	0.06158	0.06104
Z009E0174	-0.3676	-0.2707	-0.3139	-0.1227	-0.04863	-0.425	-0.254	-0.4988	-0.3184	-0.3543
Z009E0175	0.8083	0.6049	0.6358	0.4889	0.5526	0.3874	0.5895	0.672	0.4302	0.5223
Z009E0176	-0.06879	0.03708	-0.01984	0.06206	-0.03695	0.1297	-0.00093	0.1454	0.1281	0.2195
Z009E0177	0.6132	0.3118	0.3093	0.5882	0.306	0.3561	0.2571	0.2634	0.4424	0.1868
Z009E0178	0.8476	0.9573	0.6899	0.758	0.9061	0.8507	0.9137	1.0226	0.7662	0.7574
Z009E0179	-0.1701	-0.2153	-0.4015	-0.505	-0.3361	-0.2525	-0.5349	-0.4584	-0.2881	-0.2544
Z009E0180	-0.4686	-0.8554	-0.652	-0.6938	-0.4018	-0.7574	-0.9227	-0.5822	-0.7475	-0.5947
Z009E0181	-0.5343	-0.1936	-0.4759	-0.1507	-0.3462	-0.3641	-0.3697	-0.3164	-0.3468	-0.3989
Z009E0182	0.123	-0.1157	-0.04889	0.08477	0.01603	-0.1256	-0.1651	-0.1743	-0.04428	-0.07139
Z009E0183	-0.1344	-0.09316	-0.5319	-0.2275	-0.5131	-0.3446	-0.1175	-0.06516	-0.3448	-0.09585
Z009E0184	-0.5447	-0.6899	-0.4535	-0.7703	-0.5967	-0.4698	-0.3029	-0.5074	-0.4364	-0.3991
Z009E0186	0.7198	0.489	0.1775	0.5168	0.3694	0.4182	0.1494	0.231	0.2759	0.1727
Z009E0187	0.7867	0.9003	0.9487	0.5677	1.1609	0.6558	0.7755	0.7474	0.6959	0.8671
Z009E0190	-0.1235	0.2239	-0.07736	0.4104	0.366	-0.02394	0.1796	0.4357	0.1509	-0.159
Z009E0191	-0.2681	-0.5012	-0.5048	-0.2649	-0.9303	-0.4366	-0.6575	-0.5471	-0.4498	-0.3544
Z009E0192	0.5644	0.7655	0.5425	0.5256	0.6188	0.703	0.7229	0.4388	0.5311	0.6631
Z009E0193	0.311	0.1901	0.336	0.276	0.4995	0.3762	0.4758	0.523	0.2471	0.5257
Z009E0194	-0.3195	-0.1212	-0.2458	-0.3782	0.05802	-0.3627	-0.4143	-0.2216	-0.2774	-0.4862
Z009E0196	-0.3742	-0.3637	-0.5021	-0.5112	-0.3131	-0.3266	-0.1989	-0.3687	-0.3296	-0.4058
Z009E0197	0.008211	-0.1926	-0.2113	-0.261	-0.01589	-0.2902	-0.1057	-0.2206	-0.3453	-0.3741
Z009E0198	-0.5045	-0.2862	-0.534	-0.5616	-0.05898	-0.4126	-0.6948	-0.4358	-0.428	-0.5063
Z009E0199	0.2127	0.14	-0.1919	-0.05144	0.1764	-0.0032	-0.1933	-0.1353	0.003634	0.03145
Z009E0200	-0.5054	-0.8156	-0.524	-0.6266	-1.0257	-0.5138	-0.3183	-0.607	-0.6466	-0.3169
Z010E0001	-0.3052	-0.2535	-0.3001	-0.3289	-0.3584	-0.3368	-0.328	-0.2728	-0.181	-0.344
Z010E0002	0.1057	0.08383	0.179	0.3085	0.4194	0.3928	0.242	0.1564	0.09121	0.1908
Z010E0003	0.9142	0.7648	0.7602	0.4856	0.8399	0.5706	0.6966	0.5449	0.3285	0.7527
Z010E0004	0.1047	-0.06141	0.04673	-0.1173	-0.2638	-0.03916	-0.03325	-0.09859	0.3089	-0.1535
Z010E0006	-0.7789	-0.6006	-0.5445	-0.5073	-0.7103	-0.5878	-0.5141	-0.5171	-0.2364	-0.3238
Z010E0007	1.2063	1.4119	1.1848	0.9663	1.5031	1.007	1.1339	1.2206	0.9824	1.2137
Z010E0008	-0.3062	-0.5972	-0.3211	-0.6964	-0.3329	-0.4068	-0.456	-0.5389	-0.7668	-0.6609
Z010E0009	-0.1775	-0.09328	0.02715	-0.03876	-0.2106	0.04801	-0.05958	-0.0412	-0.3616	0.1928
Z010E0010	-0.07482	0.1663	0.1382	0.2042	0.3483	0.1879	0.1863	0.2226	-0.1346	0.1833
Z010E0011	-0.6749	-0.6236	-0.5924	-0.4475	-0.3853	-0.6437	-0.5754	-0.4674	-0.7826	-0.7225
Z010E0012	0.1505	0.2401	0.2426	-0.09647	0.1563	-0.159	0.06426	0.01737	0.4355	0.09149
Z010E0013	-0.4272	-0.2221	-0.1694	-0.3523	-0.5168	-0.2103	-0.2224	-0.2605	-0.1008	-0.2117
Z010E0015	0.1637	0.3661	0.2406	0.4589	0.4858	0.1446	0.1464	0.1913	-0.05111	0.2776
Z010E0016	-0.2139	-0.2	-0.08512	-0.3526	-0.4956	-0.01315	-0.1628	-0.1374	-0.4597	0.02576
Z010E0017	0.5556	0.4229	0.4847	0.2159	0.2806	0.4589	0.4703	0.4498	0.7686	0.3905
Z010E0018	-0.1141	-0.1086	-0.01082	-0.1515	0.0148	0.1045	-0.00391	0.02681	0.1111	-0.0034
Z010E0019	-0.05549	0.07554	0.1128	-0.06748	-0.07475	-0.09724	0.07291	-0.02673	0.2033	0.1094
Z010E0020	0.1877	-0.02341	0.0889	-0.05772	-0.1985	0.003895	-0.00207	0.07472	0.3509	-0.1182
Z010E0021	0.2426	0.5278	0.4642	0.2508	0.17	0.269	0.4238	0.3098	0.6783	0.5396
Z010E0022	-0.3622	-0.1148	-0.1738	-0.1944	-0.1026	-0.03543	-0.09313	-0.1098	-0.004	-0.315
Z010E0023	0.08152	0.1522	0.1659	0.2281	-0.04026	-0.00149	0.0767	0.09732	0.5771	0.1082
Z010E0024	0.5466	0.4516	0.5748	0.4747	0.3176	0.4676	0.4423	0.3629	0.7313	0.3997
Z010E0025	-0.1071	-0.1268	0.03344	0.3291	-0.1346	-0.08788	-0.03799	-0.08351	0.1933	-0.1438
Z010E0026	-0.2667	-0.291	-0.1266	0.1989	-0.248	-0.2182	-0.1124	-0.1544	-0.1646	-0.1376
Z010E0027	0.06613	0.1319	0.2957	0.3041	0.1464	0.3235	0.1624	0.2186	0.4945	0.2778
Z010E0028	-0.1929	0.05812	-0.02637	0.3942	-0.1458	-0.0412	-0.09134	0.0251	-0.3563	-0.2159
Z010E0029	0.5981	0.4186	0.5064	0.3321	0.261	0.4304	0.3897	0.41	0.2055	0.3883
Z010E0030	-0.1577	-0.05166	-0.3221	-0.1295	0.08714	-0.2691	-0.2154	-0.1239	-0.2711	-0.2275
Z010E0032	-0.0203	-0.02556	0.01596	0.1781	-0.1231	0.07211	0.006379	0.06237	-0.2761	-0.07339
Z010E0033	-0.5158	-0.6407	-0.684	-0.5553	-0.8132	-0.5212	-0.7082	-0.6469	-0.378	-0.6565
Z010E0034	0.7014	0.4847	0.5162	0.6059	0.4381	0.6321	0.5695	0.5395	0.1007	0.3965
Z010E0035	0.3057	0.2647	0.221	0.4152	0.04969	0.267	0.2983	0.1996	-0.08095	0.164
Z010E0036	0.8942	0.6197	0.5963	0.6891	0.5537	0.6538	0.6364	0.6479	0.2701	0.5744
Z010E0037	-0.3542	-0.4322	-0.2878	-0.4871	-0.2712	-0.2176	-0.2957	-0.3022	-0.4915	-0.303
Z010E0038	-0.7242	-0.3311	-0.4839	-0.6246	-0.6163	-0.4462	-0.3735	-0.4538	-0.833	-0.3646
Z010E0039	-0.2369	-0.08142	-0.2994	-0.2414	-0.1787	-0.2391	-0.2999	-0.3339	0.2365	-0.3987
Z010E0040	0.1057	0.05926	-0.0316	-0.09745	-0.218	0.1398	0.0927	0.07679	0.4322	0.05105
Z010E0041	0.08284	0.09565	0.115	-0.1071	0.4234	0.09231	0.1177	0.07324	-0.2277	0.09026
Z010E0042	0.352	0.1597	0.321	0.5562	0.1226	0.1258	0.2989	0.2212	0.475	0.3324
Z010E0043	-0.2168	-0.2789	-0.1547	-0.1387	-0.3154	-0.2498	-0.3113	-0.2648	-0.5109	-0.2708
Z010E0044	-0.1115	-0.07865	-0.1401	-0.3539	-0.283	-0.2576	-0.2077	-0.2455	0.1704	-0.1663
Z010E0045	0.1263	0.2516	0.1148	0.2993	0.5168	0.3526	0.1896	0.1604	0.5145	0.3903
Z010E0046	-0.3291	0.03389	-0.2467	-0.04232	-0.1567	-0.158	-0.1754	-0.1209	-0.4395	-0.1191
Z010E0047	0.112	0.2533	0.03173	-0.01374	0.03457	0.1091	0.1131	0.1609	0.137	0.1356
Z010E0048	-0.4286	-0.2806	-0.3181	-0.1968	-0.5728	-0.2909	-0.2038	-0.2207	-0.5314	-0.3605
Z010E0049	0.4606	0.5311	0.5679	0.4382	0.2005	0.5343	0.4786	0.4803	0.1244	0.4065
Z010E0050	0.4623	0.1973	0.3355	0.2245	0.6229	0.1517	0.3512	0.3864	0.7076	0.1539
Z010E0051	0.1693	-0.1428	-0.1518	-0.1984	0.01848	-0.1888	-0.1502	-0.1652	-0.3615	-0.08271
Z010E0052	-0.04949	0.1766	-0.07344	0.2449	-0.00299	-0.1262	0.1074	0.1342	0.3688	0.1326
Z010E0053	-0.06628	-0.1544	-0.203	-0.274	0.09003	-0.03955	-0.05045	-0.1615	-0.3576	-0.05093
Z010E0054	-0.4553	-0.4637	-0.4997	-0.6002	-0.1395	-0.2972	-0.5788	-0.441	-0.2293	-0.4254
Z010E0055	-0.5849	-0.5554	-0.5857	-0.597	-0.4515	-0.6671	-0.4879	-0.4909	-0.9339	-0.4176
Z010E0056	0.1871	0.5459	0.4768	0.4491	0.5442	0.5686	0.4501	0.3386	0.1523	0.3731
Z010E0057	-0.9571	-1.0188	-1.115	-1.2581	-1.1704	-1.2047	-0.9968	-1.0599	-1.3157	-1.0456
Z010E0058	0.5958	0.443	0.4043	0.2467	0.7699	0.3784	0.4445	0.423	0.7138	0.4268
Z010E0059	0.3222	0.2356	0.2743	0.2882	0.1646	0.4861	0.3244	0.248	0.01634	0.5185
Z010E0060	0.3754	0.3492	0.1515	0.07237	-0.02339	0.2746	0.1668	0.2126	0.132	0.1925
Z010E0061	0.2555	0.1729	0.3004	0.04669	0.4362	0.313	0.2829	0.298	0.4023	0.2219
Z010E0062	0.188	0.04805	0.1502	0.2578	0.04885	0.111	0.1478	0.1672	-0.1767	0.1473
Z010E0063	-0.2071	-0.2634	-0.2642	-0.5201	-0.2417	-0.3062	-0.3262	-0.3604	-0.489	-0.2433
Z010E0064	-0.3546	-0.3524	-0.4892	-0.3198	-0.4187	-0.3669	-0.4371	-0.4194	-0.02164	-0.2876
Z010E0065	-0.1028	0.1022	-0.02599	0.1597	0.3115	0.02943	-0.03658	0.04096	0.2307	0.0249
Z010E0066	-0.1711	-0.2171	-0.1013	-0.05319	-0.3219	-0.1331	-0.1668	-0.1242	0.2	0.01171
Z010E0067	-0.2778	-0.5801	-0.5695	-0.207	-0.1574	-0.449	-0.3368	-0.4136	-0.7273	-0.4388
Z010E0068	0.04139	0.000152	-0.05094	0.1686	0.3062	0.1361	0.136	0.01775	0.4165	0.04106
Z010E0069	-0.2509	-0.3984	-0.2435	-0.22	-0.5135	-0.4121	-0.3238	-0.2944	-0.1639	-0.2436
Z010E0070	-0.3207	-0.2323	-0.2521	-0.3162	-0.06453	-0.07684	-0.2284	-0.1704	-0.3434	-0.238
Z010E0071	0.797	0.7391	0.7961	0.8535	0.9056	1.0137	0.8358	0.7516	1.0122	0.7303
Z010E0072	-0.7271	-0.4328	-0.2973	-0.6143	-0.3532	-0.4103	-0.4009	-0.4514	-0.1713	-0.5016
Z010E0073	-0.7088	-0.639	-0.5042	-0.5318	-0.73	-0.5395	-0.5838	-0.4858	-0.337	-0.5444
Z010E0074	0.02718	0.1102	-0.01284	-0.00791	0.1499	-0.02569	-0.02624	0.05727	-0.3405	0.03646
Z010E0075	-0.01721	0.1337	0.06643	-0.07792	-0.0118	-0.00505	0.08468	0.09071	0.3594	0.1363
Z010E0076	-0.3086	-0.1366	0.01671	0.002441	-0.432	-0.03254	-0.02392	-0.1058	-0.1585	-0.2279
Z010E0077	0.3902	0.3606	0.709	0.5331	0.4882	0.5045	0.4593	0.5765	0.2751	0.5555
Z010E0078	0.3522	0.4717	0.2206	0.5251	0.6566	0.1726	0.3044	0.3251	0.7691	0.375
Z010E0079	0.3924	0.3161	0.5016	0.5718	0.5039	0.3636	0.3376	0.4345	0.1096	0.2766
Z010E0080	0.696	0.5447	0.6045	0.6304	0.5384	0.6244	0.6183	0.548	0.9711	0.6243
Z010E0081	-0.177	-0.2016	-0.1294	-0.4419	-0.3974	-0.2349	-0.2869	-0.271	0.1058	-0.08429
Z010E0082	-0.02065	-0.022	0.1654	0.01633	0.02	0.1127	0.06364	0.1725	-0.103	0.0233
[truncated: 2,893 more rows]
