# Supplementary material for: Association Mapping across Numerous Traits Reveals Patterns of Functional Variation in Maize
Source: PLoS Genet. 2014 Dec 4;10(12):e1004845. doi: 10.1371/journal.pgen.1004845 (PMC4256217; doi:10.1371/journal.pgen.1004845)
Supplement: Dataset S2 — Chromosome-specific residuals. Existing best linear unbiased predictors (BLUPs) for each inbred line were used to fit a joint-linkage model across all chromosomes. The hits from this model were then used to create chromosome-specific residual values by accounting for all markers except those on the chromosome in question. (See Methods for details.) These residuals are the phenotypic input for the NAM-GWAS analysis. (ZIP) [file pgen.1004845.s007.zip › Supplemental File 1 - Residuals/AverageInternodeLengthBelowEar.txt]

Sample	Chr 1	Chr 2	Chr 3	Chr 4	Chr 5	Chr 6	Chr 7	Chr 8	Chr 9	Chr 10
MO001	-0.037025393	0.413568463	0.198155531	0.269702965	0.409800366	0.318275421	0.427109947	0.291903368	0.156248068	0.330736957
MO003	-0.42907629	-0.264402625	-0.486240752	-0.435388978	-0.544409551	-0.426300446	-0.436486826	-0.365797643	-0.674720753	-0.352760982
MO005	0.735058591	0.644915756	0.657157884	0.524901567	0.595953052	0.472437661	0.529045479	0.478867276	0.708857569	0.474167175
MO007	-0.198192712	-0.575804797	-0.681126068	-0.622177634	-0.423521898	-0.513231017	-0.484075694	-0.545827434	-0.794085485	-0.507207177
MO008	0.35409012	0.112258566	0.370943018	0.183160788	0.224483522	0.085515158	0.107130124	0.064242405	-0.23820683	0.115477782
MO010	0.290285343	0.00494382	0.16299558	0.30669094	0.060116751	0.159983667	0.208074442	0.144557995	0.28697141	0.103253733
MO011	-0.703816519	-0.344163886	-0.275143447	-0.294010751	-0.296376556	-0.279701322	-0.26506696	-0.352946251	-0.080749908	-0.329661398
MO012	0.583044239	0.154734724	0.422631173	0.57929795	0.386562337	0.280076884	0.320663	0.288386535	0.520401767	0.322568659
MO013	-0.180185463	0.218149099	0.047935464	-0.111650591	0.138468933	0.017402426	0.065079868	0.00998115	0.166288166	0.037882619
MO014	-0.404114643	-0.298276957	-0.534970359	-0.327155205	-0.363175345	-0.251421855	-0.116618611	-0.322179591	-0.075334492	-0.283543587
MO015	0.063319099	0.163652761	-0.036879831	0.098865614	0.068758549	0.024374179	0.182399024	0.071145455	0.109925722	0.040188975
MO016	0.548281724	0.38635536	0.35937139	0.211194291	0.469904519	0.422194409	0.54545056	0.441376352	0.32449392	0.422513893
MO017	0.064950814	-0.090736832	-0.035113144	-0.021776873	-0.031461804	-0.151943553	-0.129552068	-0.140537046	-0.185887881	-0.175580868
MO019	0.249154249	0.008723997	0.093692795	0.267804714	0.048361673	0.091337004	0.125240847	0.183374665	0.527744493	0.169710866
MO021	0.297383881	0.519228999	0.553724262	0.363307051	0.523186852	0.489053429	0.606075787	0.559805698	0.25814181	0.509346365
MO022	-0.369197281	-0.40123096	-0.253959809	-0.540358106	-0.277246724	-0.383192916	-0.415130582	-0.355223031	-0.36829796	-0.320751416
MO023	-0.079645026	-0.256762646	-0.359057379	-0.250398328	-0.213584092	-0.173278499	-0.286932056	-0.197798965	-0.00663454	-0.155909531
MO024	0.808707596	0.530171051	0.410662453	0.553189793	0.514328689	0.369881836	0.515189182	0.469078422	0.587569707	0.431927659
MO025	0.302490576	0.382403867	0.031061768	0.298114681	0.273401477	0.238123186	0.390732342	0.244974323	-0.073893891	0.264620951
MO027	-0.02277899	0.262338801	-0.068940049	0.317669965	0.023971304	0.140334507	0.055272251	0.068594236	0.217897303	0.125334057
MO028	-0.422668298	-0.470425274	-0.484123619	-0.324205611	-0.461111993	-0.322956421	-0.261906007	-0.305244719	-0.611700529	-0.438020643
MO029	0.220833826	0.09517221	-0.083359113	-0.052859936	0.205394296	0.064364085	0.166233861	0.073063644	-0.244874201	0.107180602
MO030	0.515170702	0.371737251	0.413952205	0.516955158	0.510258087	0.474378088	0.601547476	0.450004354	0.37840061	0.478168006
MO031	0.327787576	0.266915789	-0.050820732	0.155713121	0.108608599	0.101825445	0.252779116	0.16924191	-0.149354995	0.184153833
MO032	0.407620369	0.241459728	-0.044037164	0.212751463	0.098833521	0.108580565	0.169089264	0.164511441	0.213607357	0.118396541
MO033	-0.188211937	-0.33759999	-0.017254567	-0.366180782	-0.213527298	-0.148262385	-0.210717686	-0.139622609	-0.032309967	-0.183721024
MO034	-0.769691901	-0.545926728	-0.334013166	-0.390318563	-0.392276752	-0.44128299	-0.286065861	-0.450397998	-0.621365911	-0.426243142
MO035	-0.736471061	-0.312542208	-0.576575317	-0.628378007	-0.33569458	-0.494808133	-0.509925467	-0.472460475	-0.355530799	-0.490257472
MO038	-1.089280069	-0.938933803	-0.494397258	-0.714380452	-0.790752295	-0.735287873	-0.917967935	-0.757000396	-0.531981756	-0.663828025
MO039	-0.036963944	-0.222261716	-0.179466363	0.008180997	-0.27094138	-0.08757502	0.035359505	-0.087335576	0.192638943	-0.093868457
MO040	0.164946026	-0.034644806	-0.082102262	-0.073773369	-0.042192325	-0.098780952	-0.229862418	-0.163133878	0.207334545	-0.077044632
MO041	-0.16189881	-0.003440393	-0.059109586	-0.06539775	-0.117047395	-0.117985657	-0.107187552	-0.076508782	0.269539212	-0.058582404
MO042	0.129941662	-0.061874539	-0.01946278	-0.217582465	-0.08444196	-0.063503014	-0.135383422	-0.010933253	-0.174687357	-0.028476803
MO043	0.484609723	0.338160527	0.35233488	0.283171579	0.326984543	0.36109997	0.417650288	0.399602482	0.312389266	0.383575761
MO045	-0.531105116	-0.527068901	-0.331227258	-0.30146637	-0.551929295	-0.338928466	-0.286956551	-0.359342033	-0.625755057	-0.343458111
MO046	0.159577281	-0.176050594	-0.120245302	-0.027087694	-0.13750792	-0.095865585	-0.13992032	-0.090494427	-0.219398748	-0.0868794
MO047	-0.455473465	-0.313655743	-0.248673562	-0.190232529	-0.245811869	-0.17399385	-0.000499547	-0.255021171	-0.172768572	-0.140796716
MO048	-0.477666215	-0.280185591	-0.514236404	-0.55591002	-0.521080481	-0.424346403	-0.472579439	-0.416085809	-0.382293131	-0.401914276
MO051	0.211069113	0.351402993	0.285440214	-0.039668087	0.105102427	0.175397863	0.268854902	0.241427828	0.366728008	0.185143694
MO052	-0.097531719	-0.236187987	-0.120403586	-0.101121757	-0.195939772	-0.116065788	-0.13467393	-0.056006241	-0.324113972	-0.063594389
MO055	-0.13943633	0.159313304	-0.031394571	-0.034766017	0.070682518	0.066119926	0.113844589	0.018148941	-0.281845643	-0.007704205
MO056	0.313835773	0.35832084	0.45050072	0.478077566	0.360164144	0.4196433	0.360566858	0.347877475	0.21220449	0.404366651
MO057	-0.20900734	-0.300924728	-0.263320289	-0.240529287	-0.325485849	-0.241640446	-0.133426651	-0.230037185	-0.268114734	-0.215435467
MO058	0.410537386	0.357709259	0.259593883	0.511184058	0.444412927	0.332895709	0.367661014	0.359474465	0.002057739	0.358631837
MO060	-0.08894897	0.235190005	0.146328555	0.18671377	0.261773418	0.15465027	0.129577675	0.180208569	0.132157392	0.222365686
MO061	0.560817117	0.443374625	0.362440799	0.387139966	0.439799249	0.408600615	0.473671656	0.363407806	0.693482207	0.419569791
MO062	-0.099379157	-0.169811382	0.078278062	0.006392821	0.081696618	-0.007768509	-0.018867079	-0.057547581	-0.28969274	-0.05388479
MO063	-0.379173418	-0.168114157	-0.146008149	-0.097298728	-0.239444858	-0.280444255	-0.198511002	-0.268351404	-0.571714683	-0.230256341
MO066	-1.326588602	-0.828477682	-0.785741513	-0.968893685	-0.883689823	-0.857130664	-0.894077729	-0.935627434	-1.079075641	-0.856436994
MO067	-0.025502032	0.221047693	-0.043256489	-0.184970474	-0.023352178	0.101945892	0.060828457	0.029471889	0.184542851	0.050809044
MO068	0.351115277	0.489000238	0.632336623	0.341169197	0.483846546	0.416683651	0.432479832	0.454979539	0.596479651	0.400809573
MO074	-0.593328474	-0.413091247	-0.34742803	-0.573012378	-0.411987561	-0.406847014	-0.302272624	-0.381934747	-0.224121808	-0.417051383
MO075	-0.080013324	0.038925603	-0.036434712	0.059678277	-0.176643028	0.008765986	0.092613232	-0.034221952	0.153484954	-0.006182781
MO076	-0.231366837	-0.140933394	-0.129751278	-0.132528461	-0.087337279	-0.167419951	0.002565894	-0.214823213	-0.53904285	-0.165475636
MO077	0.621360426	0.118721218	0.272077463	0.259078775	0.169739723	0.293248319	0.245836777	0.255466479	-0.052882197	0.229392091
MO079	-0.555666689	-0.585677646	-0.548164484	-0.423432224	-0.408745733	-0.500232105	-0.427151145	-0.42474894	-0.305940964	-0.504728299
MO082	0.126944541	0.044496691	0.051413445	-0.272906745	-0.156346271	-0.063278075	-0.164847235	-0.148047363	-0.358241713	-0.12377178
MO083	-0.124505445	-0.158604949	-0.292909825	-0.303473244	-0.18719724	-0.187338428	-0.115055125	-0.218898464	-0.423203752	-0.133111158
MO085	0.28487277	0.355905939	0.561847703	0.539066294	0.520650336	0.461570734	0.452549366	0.503554507	0.663897159	0.418910046
MO087	0.080418169	-0.144105968	-0.091349528	-0.25507083	-0.127860496	-0.078672181	-0.04659283	-0.20857732	-0.051431987	-0.077599299
MO088	-0.259791523	-0.29257867	-0.522531275	-0.132817649	-0.441024328	-0.365660561	-0.469099055	-0.269487683	-0.183938457	-0.310183734
MO092	-0.916017351	-0.774437852	-0.922109682	-0.709671865	-0.718389168	-0.638642352	-0.753209053	-0.707470587	-0.543505439	-0.657053244
MO093	0.448427079	0.183699509	0.128612795	0.271954385	0.260465734	0.180410601	0.122436671	0.216226277	0.546382131	0.204480494
MO095	0.321549666	0.275624017	0.211496059	0.364770959	0.430921325	0.330228714	0.047110015	0.381006214	0.61261977	0.23493359
MO098	0.404483176	0.364097998	0.392383999	0.35611208	0.393248242	0.32426573	0.415149649	0.352816878	0.102165185	0.348732017
MO099	0.769661717	0.542716849	0.797353993	0.968006797	0.762346875	0.711601837	0.788380516	0.670274198	0.95268478	0.753785605
MO101	0.779764502	0.630567705	0.871345613	0.477076845	0.623263765	0.685593483	0.719570488	0.60796969	0.806536447	0.616844228
MO102	-0.789561495	-0.927867912	-0.519200495	-0.603032616	-0.82225426	-0.738977218	-0.822633204	-0.790735521	-0.561217511	-0.732420783
MO105	0.163092359	0.0429722	0.101218498	0.040780696	0.033237805	0.032061868	0.177227559	0.078817774	-0.196832927	0.054693786
MO106	0.631135048	0.701835027	0.865036731	0.811671179	0.672729885	0.60064129	0.832578773	0.590558397	0.364142776	0.580805521
MO114	0.177721884	0.161244077	0.496875995	0.333531002	0.107879096	0.167834694	0.250069176	0.281685511	-0.049077052	0.241932575
MO116	0.226073206	-0.04568573	-0.023710898	-0.223882976	-0.157295874	-0.042031389	0.060185527	-0.032470017	0.070002357	-0.085307241
MO118	-0.028542841	-0.158627303	-0.128822638	-0.163571809	-0.061224137	-0.144536203	-0.264089224	-0.132477066	0.091575104	-0.169010654
MO123	-0.108320633	-0.016165349	-0.234695286	-0.134401987	-0.189117316	-0.071941097	-0.068862723	-0.11353216	0.151474692	-0.100530715
MO125	0.106821064	0.306354303	0.337973294	0.081330547	0.174282871	0.286181821	0.366686265	0.278433764	0.472363754	0.315105164
MO127	-0.553250099	-0.53856624	-0.906283231	-0.725207494	-0.549076353	-0.656536561	-0.680289221	-0.70019491	-0.87689178	-0.642803883
MO141	0.757407556	0.715446078	0.791603635	1.008549698	0.817573735	0.774582437	0.722104749	0.822124355	0.982130404	0.732832391
MO143	-0.393649247	-0.259613942	-0.091657751	-0.073707657	-0.209981215	-0.299386898	-0.378754415	-0.247284289	-0.131757168	-0.275186512
MO145	1.31792138	0.977637297	1.06903762	0.902588765	0.979419633	0.914042541	0.712455874	0.948565641	0.765094652	0.963846111
MO151	0.05929386	0.008892913	-0.168802996	0.14733376	-0.054684403	-0.032498634	-0.021914018	-0.106953813	-0.077522254	-0.048535756
MO154	0.016159278	-0.066919141	-0.039975943	-0.053143098	-0.006655539	-0.101382499	0.046177372	-0.081075043	0.048088099	-0.067263807
MO159	-0.382010071	0.109728898	0.008497619	-0.174108418	-0.053446823	-0.081931796	-0.182317317	-0.044512029	-0.346990079	-0.142502309
MO161	0.684466231	0.485673073	0.534450612	0.806534646	0.634528088	0.612687454	0.723478186	0.577535887	0.778196784	0.579497047
MO162	0.153120775	-0.140297379	0.143519643	0.200042405	-0.053132297	-0.001513439	0.231005729	0.022331209	0.244129153	0.022931631
MO163	0.649290903	0.292247476	0.51908466	0.38384224	0.362796372	0.30389576	0.307715295	0.406478262	0.108208135	0.339411327
MO164	-0.111667577	-0.268720922	-0.270754954	-0.357993821	-0.198758917	-0.157748769	-0.301352035	-0.150601048	-0.092936594	-0.212104149
MO169	-0.400526052	-0.476467705	-0.564889065	-0.330421199	-0.333281135	-0.342135748	-0.376584589	-0.36319236	-0.154267282	-0.348764251
MO172	0.496710253	0.272577499	0.170240205	0.216868143	0.241648661	0.247928598	0.380183918	0.227051501	-0.083079459	0.257001923
MO175	-0.4095161	-0.38618116	-0.344450864	-0.435436314	-0.568832251	-0.488017364	-0.407701232	-0.442178019	-0.238245533	-0.432405272
MO176	-0.106966409	-0.249688102	0.015195054	-0.136371269	-0.090165352	-0.164805951	-0.066828728	-0.11470782	-0.283409319	-0.134818621
MO181	0.041569406	0.181396761	0.294421612	0.06271896	0.152175852	0.111107908	0.21950394	0.035333536	-0.219843144	0.093020444
MO185	0.133511729	-0.153085489	0.129471125	-0.282782318	0.006621338	-0.102459514	-3.38E-05	-0.096940383	0.194239366	-0.079661977
MO186	0.256737598	0.486063216	0.205397994	0.410628298	0.276214203	0.332752004	0.431253559	0.32005729	0.551842407	0.361132572
MO188	0.087632534	-0.008397744	0.235737348	-0.22536871	0.105262637	0.065782887	0.058691181	0.12640592	-0.038708759	0.049152807
MO190	-0.132900913	-0.214969207	-0.010541524	0.009410799	-0.110197908	-0.033905999	-0.050993958	-0.101323809	0.177792652	-0.077137702
MO192	0.082626686	0.133442446	0.021333901	-0.003726464	0.010098552	-0.068267543	-0.235247	-0.105433051	-0.360160084	-0.08864948
MO194	-0.661880053	-0.599397409	-0.70138772	-0.61675168	-0.659155763	-0.652758492	-0.918006256	-0.66970816	-0.394246552	-0.736380447
MO202	-0.808262032	-0.655604811	-1.061010409	-0.946718789	-0.894073191	-0.707378133	-0.794237984	-0.684336123	-1.036310657	-0.779358667
MO210	-0.075562496	-0.137000518	-0.296262423	-0.201649522	-0.07224231	-0.08437065	-0.055912853	-0.047742194	0.025951291	-0.159772229
MO215	0.090847508	-0.194908816	-0.293751861	-0.215590179	-0.133525428	-0.088148044	-0.180509836	-0.144005746	0.125227763	-0.165030957
MO218	0.635303092	0.610541996	0.641839534	0.512001441	0.445106553	0.562739429	0.608994915	0.466847993	0.727536374	0.481156902
MO219	0.569938946	0.323790736	0.579379009	0.521833376	0.464404713	0.425008018	0.191823634	0.376641051	0.19894016	0.417930885
MO225	0.456633339	0.200431971	0.369597184	0.249125554	0.366193659	0.192605529	0.305327427	0.303749563	0.491632096	0.197760169
MO228	-0.293059945	-0.406597003	-0.511259337	-0.459732988	-0.578476367	-0.439538173	-0.581837889	-0.509347241	-0.665021645	-0.409276864
MO229	-0.000329558	0.087444073	-0.038576623	-0.182271387	0.10155003	0.135127653	0.045827232	0.149135435	-0.161356943	0.086713734
MO237	0.447009195	0.448660014	0.346027835	0.40847542	0.209348386	0.334544839	0.358086293	0.376651515	0.340445544	0.277046233
MO246	0.071221325	-0.079899599	-0.016349265	-0.153570565	0.035948906	-0.101947657	-0.239528824	-0.105405796	0.136486646	-0.071474742
MO248	0.325376337	0.366894481	0.278854461	0.077733023	0.319629583	0.243398759	0.405964941	0.248888112	0.121120788	0.308028352
MO250	0.643328205	0.724113025	0.837771085	0.49051198	0.577267201	0.588468772	0.594343514	0.513439355	0.796310665	0.581531151
MO253	-0.003804529	-0.161738158	0.001840362	-0.25797246	-0.177328759	-0.06637228	-0.172695969	-0.138270995	0.123305411	-0.102109948
MO256	0.417132951	0.032727935	0.298578782	0.298916862	0.236847347	0.179096867	0.073974666	0.141443667	0.165406087	0.177896333
MO262	-0.086621638	0.317688928	0.078577224	0.464808146	0.272165185	0.246067408	0.344298548	0.259806684	0.142689821	0.208149989
MO263	-0.005521637	0.09974377	0.134128799	0.156484445	0.143708885	0.086424375	0.097086729	0.031938031	-0.18358305	0.108082794
MO264	-0.492602571	-0.426501218	-0.534895692	-0.543518407	-0.617495467	-0.532816214	-0.693559351	-0.55548963	-0.900327592	-0.514413022
MO265	-0.674105974	-0.313317046	-0.066307015	-0.104894191	-0.231098072	-0.207258585	-0.135849516	-0.27628684	-0.537077237	-0.209140392
MO266	-0.55239231	-0.297211224	-0.463493124	-0.422864147	-0.526748291	-0.434671608	-0.496022219	-0.441429834	-0.630520454	-0.403157074
MO267	-0.068748156	0.22259465	0.089264529	0.072319944	0.018548144	0.090359752	0.012280105	0.087419553	-0.074832652	0.135117319
MO268	0.11362854	-0.090514663	-0.271649166	0.000152013	-0.225106358	-0.096068202	-0.075316146	-0.087975431	-0.342007525	-0.075968173
MO269	0.195192805	-0.205401473	-0.188609533	-0.14293432	-0.000281918	-0.058824614	-0.112094781	-0.097142188	-0.193113744	-0.004830843
MO270	0.348953771	0.312456227	0.35695354	0.367856611	0.422800409	0.35215209	0.427416356	0.430487161	0.239407857	0.365031897
MO271	0.00011783	0.388082104	0.480255967	0.396267711	0.148491839	0.310374049	0.154802736	0.24345789	-0.112251648	0.286077032
MO272	0.469677626	0.516999461	0.280681733	0.342136661	0.270450701	0.32776233	0.164211721	0.430223091	0.610018957	0.355104479
MO274	-0.546571977	-0.358232585	-0.176884175	-0.513773818	-0.435381871	-0.357333989	-0.480146598	-0.469749084	-0.136625969	-0.452510384
MO275	0.063416428	0.317085639	0.313080857	0.258248414	0.195644749	0.195515931	0.094278843	0.314552496	-0.029209065	0.199003608
MO276	0.347486155	0.024040518	0.015159144	-0.186260279	0.142760594	0.018063012	-0.132025557	0.037066804	0.368564014	0.040239519
MO277	-0.694721267	-0.72689169	-0.893376323	-0.58110688	-0.511909114	-0.555097618	-0.638458413	-0.599284683	-0.73665823	-0.609873758
MO278	-0.158360217	-0.27261934	-0.006235156	-0.458733792	-0.34322714	-0.280350619	-0.190875927	-0.232520342	-0.462802797	-0.213698419
MO279	-0.447291117	-0.198268165	-0.002687073	-0.196909261	-0.259086988	-0.188457978	-0.046041573	-0.162499852	-0.040024393	-0.141416614
MO281	-0.14218999	-0.129161068	-0.060098841	-0.422852218	-0.073394551	-0.188769822	-0.204459883	-0.186644425	0.007727436	-0.212054887
MO284	-0.067239332	0.172044118	0.124670725	0.170690583	0.108337108	0.04984883	0.023207734	0.02192756	0.197747586	0.001437532
MO286	-0.220173147	-0.149746523	-0.205560856	-0.445718123	-0.310857519	-0.319584286	-0.220511139	-0.260334836	-0.49741246	-0.334416328
MO287	0.384377784	0.434517573	0.171043904	0.372249672	0.35130805	0.242881777	0.235435249	0.244379881	0.471177167	0.272196811
MO288	0.050132426	-0.084035477	-0.0693057	-0.14660159	0.132665601	0.032612995	-0.014184159	0.028629193	0.43667782	0.055568284
MO292	-0.398138818	-0.359631021	-0.370994753	-0.251332038	-0.395047194	-0.255943874	-0.154889085	-0.321446936	-0.158026	-0.279395111
MO296	0.19025083	0.098054471	0.020395715	0.083679696	0.191719304	0.180748069	0.038615889	0.184313819	0.135849287	0.143178167
MO297	-0.611478426	-0.757564276	-0.816681207	-0.589379849	-0.584895859	-0.671647455	-0.703981903	-0.680973834	-0.644281255	-0.610399524
MO298	-0.75793387	-0.435604593	-0.632698264	-0.413109471	-0.656261339	-0.458188845	-0.520377907	-0.447729862	-0.693331611	-0.506800649
MO301	0.171541328	0.287973196	0.137940493	0.356040003	0.112819729	0.140998319	0.006170488	0.149518655	-0.094244844	0.184056378
MO302	0.39005965	0.474319593	0.423784172	0.420615686	0.490946079	0.512443861	0.363507101	0.570440039	0.387590683	0.537917135
MO303	-0.634478513	-0.447151402	-0.442435471	-0.1932405	-0.163520139	-0.237216762	-0.502062985	-0.229857129	-0.466015879	-0.305800454
MO304	-0.007243491	-0.220624472	-0.005795086	-0.277311679	-0.259445107	-0.201183884	-0.192687718	-0.160031152	-0.021851881	-0.150612728
MO305	-0.439453235	-0.20211225	-0.387536666	-0.335157928	-0.309063318	-0.4648665	-0.371045627	-0.410920606	-0.739466405	-0.496987662
MO307	0.103228605	0.467144066	0.140867115	0.443828874	0.143758963	0.214272571	0.247008226	0.186679038	0.319137252	0.245601454
MO308	-0.682617836	-0.343225205	-0.29677525	-0.513675402	-0.382974343	-0.307273703	-0.296297381	-0.297373785	-0.045162996	-0.308077003
MO309	0.530208291	0.403793856	0.599616802	0.612937766	0.2912172	0.442417325	0.496265756	0.350223795	0.125738448	0.372767163
MO310	-0.481593779	-0.46045289	-0.505199226	-0.27146336	-0.470486216	-0.383229069	-0.542766237	-0.43234545	-0.55066238	-0.422736896
MO311	-0.502566997	-0.370090826	-0.374559744	-0.419146558	-0.16379672	-0.222599799	-0.228656527	-0.24190631	-0.192773513	-0.235369213
MO313	-0.292145796	-0.234439745	-0.369319264	-0.368586306	-0.126267535	-0.139997051	-0.114909003	-0.214969623	-0.47572156	-0.164250256
MO314	0.204170587	0.001622583	-0.148334529	0.048774371	0.088275172	0.060733069	-0.104718506	0.009009054	0.274125129	0.0146304
MO315	0.131312605	0.06881203	0.124711794	0.159123007	0.192261702	0.162015748	0.268986571	0.143119392	0.441980707	0.222733795
MO317	-0.128866634	-0.012842544	-0.057303275	0.037025576	-0.134852695	-0.100312093	-0.135250946	-0.032854214	-0.457614969	-0.075865454
MO318	0.00704236	0.212356655	0.227622609	0.233547416	0.139830618	0.17582288	0.050874053	0.123394252	0.503468697	0.14377789
MO319	0.697560559	0.467314518	0.367910498	0.246631154	0.349049536	0.275961652	0.256716672	0.307693396	0.317771365	0.234673842
MO321	0.291829418	0.085978877	-0.115536683	0.194570624	0.192149801	0.05863423	-0.067352709	0.091817402	0.229078717	0.103266765
MO322	0.435715534	0.171175261	0.034866684	0.180906111	0.044755408	0.179219102	0.226524463	0.197456492	0.075891997	0.130834865
MO323	0.178046651	0.169064163	0.091551838	-0.137476446	-0.024108242	0.055763674	0.122401851	0.148440544	0.302254457	0.016724527
MO325	0.926318576	0.639591005	0.918481319	0.795323772	0.770473547	0.667137147	0.7430492	0.719031383	1.110761714	0.702205005
MO326	-0.001555719	0.29524382	0.306292102	0.006761233	0.221417466	0.164912937	0.174122773	0.203088351	0.433364288	0.108690915
MO328	0.370269076	0.364830552	0.241809273	0.291818017	0.422756797	0.293974561	0.392585395	0.218398415	0.568955681	0.308946951
MO329	0.005915704	0.065988498	0.125457229	0.10432213	0.105919309	0.180724298	0.174197169	0.145713843	0.237019911	0.143745167
MO335	0.396093402	0.422376835	0.288464441	0.392128147	0.477139613	0.389037536	0.344066928	0.387132449	0.665424745	0.399752234
MO336	0.201199918	0.27222809	0.091715983	0.344909946	0.191009777	0.240149939	0.152314042	0.136093724	-0.15614674	0.147539863
MO337	0.414470792	0.076168819	0.13810203	0.238483783	0.244213662	0.195741363	0.206260432	0.175823048	0.03213022	0.140457678
MO338	-0.352381002	-0.339033224	0.032696484	0.054751539	-0.041715562	-0.049750391	-0.155323053	-0.188450689	-0.481974403	-0.123221141
MO340	0.337744791	-0.012618327	0.15486761	0.057269315	-0.053208412	-0.055793649	-0.02733888	0.052401339	-0.250677673	-0.020030292
MO341	-0.0103642	-0.21244631	-0.279756009	-0.138455668	-0.28030923	-0.249084982	-0.086700248	-0.176795009	-0.413307083	-0.239693761
MO342	-0.067795391	-0.176477412	-0.263762832	-0.29837501	-0.143585534	-0.143675644	-0.185115069	-0.203267117	-0.081174428	-0.176421712
MO344	-1.654258081	-1.329641836	-1.253830522	-1.162624613	-1.136907617	-1.106383036	-1.163827686	-1.085550813	-0.899347587	-1.165916689
MO345	0.111839875	0.12676214	0.304387525	0.148198684	0.170751839	0.111894168	0.117971938	0.187957605	0.494200591	0.232999952
MO346	0.166197609	-0.010073852	-0.101083125	0.001136231	-0.192515231	-0.137789599	-0.025940337	-0.140055033	0.0579687	-0.081373161
MO347	-0.091742237	-0.154358371	-0.159646134	0.025873088	-0.120491564	-0.036462282	-0.016402329	-0.078325615	-0.055455469	-0.095144307
MO351	-0.356591349	-0.193854696	-0.189478874	-0.215073243	-0.079873001	-0.086466388	-0.105737643	-0.037778587	0.131362232	-0.05718204
MO352	-0.42098509	-0.125430942	0.011697158	-0.051321584	-0.236218975	-0.15722707	-0.007906289	-0.134214404	-0.482395646	-0.154720387
MO354	-0.441172466	-0.16867903	-0.254168951	-0.053840906	-0.108791764	-0.23968404	-0.315332785	-0.233584095	0.002910565	-0.134155673
MO355	0.176177143	0.221183261	0.090713482	-0.019147383	0.197516804	0.071130147	0.205316058	0.057915626	0.411295413	0.113974387
MO356	0.130821607	0.410824078	0.303258146	0.218925418	0.203434591	0.340969044	0.150175984	0.31777609	0.552741954	0.303669107
MO357	-0.561860998	-0.321167069	-0.410357916	-0.259332153	-0.171130489	-0.156248256	-0.207470014	-0.194771447	-0.590014666	-0.22904268
MO360	-0.386705476	-0.248203316	-0.097410393	-0.149927024	-0.040599774	-0.170832002	-0.067352073	-0.14275882	0.102854425	-0.105429192
MO362	0.024988873	0.306596108	0.378494921	0.181311783	0.217854619	0.115023996	0.225793639	0.226564107	-0.1531386	0.129372325
MO364	-0.029812722	0.270174	0.306333944	0.393213349	0.433380799	0.322665729	0.50945557	0.407615784	0.12968047	0.374281867
MO365	0.552270845	0.358021113	0.189532615	0.291530358	0.268964307	0.201456235	0.308316137	0.276954766	0.566480168	0.227975524
MO366	0.925605891	0.640308387	0.657840886	0.633895476	0.617828831	0.759085938	0.730794214	0.720235898	0.991582935	0.725770259
MO367	0.437683048	0.363150213	0.420858257	0.358080675	0.214597652	0.313558532	0.190060401	0.311665126	0.026422574	0.310059302
MO368	0.432029816	0.650344382	0.28307118	0.409600997	0.574725728	0.49820999	0.304930872	0.443347405	0.268869431	0.464168304
MO369	-0.343302208	-0.288554166	-0.245218739	-0.104971166	-0.130841994	-0.257507728	-0.326234164	-0.156348261	-0.154584732	-0.228250891
MO373	0.086351164	0.187563327	0.279156773	0.268748342	0.148988315	0.205379449	0.289830434	0.194218029	0.452059672	0.247915204
MO378	0.12237176	0.236958519	0.296339344	-0.009105036	0.199209548	0.12377213	0.026553438	0.090648568	0.322579544	0.138130865
MO379	-0.379772991	-0.47465056	-0.452036519	-0.433095765	-0.343616683	-0.340204219	-0.250718063	-0.326882636	-0.648118658	-0.383265619
MO380	-0.38204985	-0.385881335	-0.293507533	-0.220963145	-0.371856191	-0.294985848	-0.440601218	-0.305172937	-0.38628876	-0.265081582
MO381	-0.848725003	-0.723495291	-0.375703244	-0.404437913	-0.526765507	-0.509803998	-0.713064674	-0.447123916	-0.694003592	-0.505489543
MO382	0.115763818	-0.215254992	-0.146752862	-0.151101064	-0.045592837	-0.134958244	-0.20372206	-0.132095572	-0.249992809	-0.107546235
MO383	-0.546798049	-0.455154999	-0.462519232	-0.058961258	-0.327405167	-0.249945277	-0.429323064	-0.307675072	-0.128996933	-0.305548651
MO384	-0.333245382	-0.258701108	-0.196781433	-0.233531874	-0.143779403	-0.197784686	-0.10488469	-0.141537828	0.074931167	-0.236447851
Z001E0001	0	0	0	0	0	0	0	0	0	0
Z001E0002	0	0	0	0	0	0	0	0	0	0
Z001E0003	0	0	0	0	0	0	0	0	0	0
Z001E0004	0	0	0	0	0	0	0	0	0	0
Z001E0005	0	0	0	0	0	0	0	0	0	0
Z001E0006	0	0	0	0	0	0	0	0	0	0
Z001E0007	0	0	0	0	0	0	0	0	0	0
Z001E0008	0	0	0	0	0	0	0	0	0	0
Z001E0009	0	0	0	0	0	0	0	0	0	0
Z001E0010	0	0	0	0	0	0	0	0	0	0
Z001E0011	0	0	0	0	0	0	0	0	0	0
Z001E0012	0	0	0	0	0	0	0	0	0	0
Z001E0013	0	0	0	0	0	0	0	0	0	0
Z001E0014	0	0	0	0	0	0	0	0	0	0
Z001E0015	0	0	0	0	0	0	0	0	0	0
Z001E0016	0	0	0	0	0	0	0	0	0	0
Z001E0017	0	0	0	0	0	0	0	0	0	0
Z001E0018	0	0	0	0	0	0	0	0	0	0
Z001E0019	0	0	0	0	0	0	0	0	0	0
Z001E0020	0	0	0	0	0	0	0	0	0	0
Z001E0021	0	0	0	0	0	0	0	0	0	0
Z001E0022	0	0	0	0	0	0	0	0	0	0
Z001E0023	0	0	0	0	0	0	0	0	0	0
Z001E0024	0	0	0	0	0	0	0	0	0	0
Z001E0025	0	0	0	0	0	0	0	0	0	0
Z001E0027	0	0	0	0	0	0	0	0	0	0
Z001E0028	0	0	0	0	0	0	0	0	0	0
Z001E0029	0	0	0	0	0	0	0	0	0	0
Z001E0030	0	0	0	0	0	0	0	0	0	0
Z001E0031	0	0	0	0	0	0	0	0	0	0
Z001E0032	0	0	0	0	0	0	0	0	0	0
Z001E0033	0	0	0	0	0	0	0	0	0	0
Z001E0034	0	0	0	0	0	0	0	0	0	0
Z001E0036	0	0	0	0	0	0	0	0	0	0
Z001E0037	0	0	0	0	0	0	0	0	0	0
Z001E0038	0	0	0	0	0	0	0	0	0	0
Z001E0039	0	0	0	0	0	0	0	0	0	0
Z001E0040	0	0	0	0	0	0	0	0	0	0
Z001E0041	0	0	0	0	0	0	0	0	0	0
Z001E0042	0	0	0	0	0	0	0	0	0	0
Z001E0043	0	0	0	0	0	0	0	0	0	0
Z001E0044	0	0	0	0	0	0	0	0	0	0
Z001E0045	0	0	0	0	0	0	0	0	0	0
Z001E0046	0	0	0	0	0	0	0	0	0	0
Z001E0047	0	0	0	0	0	0	0	0	0	0
Z001E0048	0	0	0	0	0	0	0	0	0	0
Z001E0049	0	0	0	0	0	0	0	0	0	0
Z001E0050	0	0	0	0	0	0	0	0	0	0
Z001E0051	0	0	0	0	0	0	0	0	0	0
Z001E0052	0	0	0	0	0	0	0	0	0	0
Z001E0053	0	0	0	0	0	0	0	0	0	0
Z001E0054	0	0	0	0	0	0	0	0	0	0
Z001E0055	0	0	0	0	0	0	0	0	0	0
Z001E0056	0	0	0	0	0	0	0	0	0	0
Z001E0057	0	0	0	0	0	0	0	0	0	0
Z001E0058	0	0	0	0	0	0	0	0	0	0
Z001E0059	0	0	0	0	0	0	0	0	0	0
Z001E0060	0	0	0	0	0	0	0	0	0	0
Z001E0061	0	0	0	0	0	0	0	0	0	0
Z001E0062	0	0	0	0	0	0	0	0	0	0
Z001E0063	0	0	0	0	0	0	0	0	0	0
Z001E0064	0	0	0	0	0	0	0	0	0	0
Z001E0065	0	0	0	0	0	0	0	0	0	0
Z001E0066	0	0	0	0	0	0	0	0	0	0
Z001E0067	0	0	0	0	0	0	0	0	0	0
Z001E0068	0	0	0	0	0	0	0	0	0	0
Z001E0069	0	0	0	0	0	0	0	0	0	0
Z001E0070	0	0	0	0	0	0	0	0	0	0
Z001E0071	0	0	0	0	0	0	0	0	0	0
Z001E0072	0	0	0	0	0	0	0	0	0	0
Z001E0073	0	0	0	0	0	0	0	0	0	0
Z001E0074	0	0	0	0	0	0	0	0	0	0
Z001E0075	0	0	0	0	0	0	0	0	0	0
Z001E0076	0	0	0	0	0	0	0	0	0	0
Z001E0077	0	0	0	0	0	0	0	0	0	0
Z001E0078	0	0	0	0	0	0	0	0	0	0
Z001E0079	0	0	0	0	0	0	0	0	0	0
Z001E0080	0	0	0	0	0	0	0	0	0	0
Z001E0081	0	0	0	0	0	0	0	0	0	0
Z001E0082	0	0	0	0	0	0	0	0	0	0
Z001E0083	0	0	0	0	0	0	0	0	0	0
Z001E0084	0	0	0	0	0	0	0	0	0	0
Z001E0085	0	0	0	0	0	0	0	0	0	0
Z001E0086	0	0	0	0	0	0	0	0	0	0
Z001E0087	0	0	0	0	0	0	0	0	0	0
Z001E0088	0	0	0	0	0	0	0	0	0	0
Z001E0089	0	0	0	0	0	0	0	0	0	0
Z001E0090	0	0	0	0	0	0	0	0	0	0
Z001E0091	0	0	0	0	0	0	0	0	0	0
Z001E0092	0	0	0	0	0	0	0	0	0	0
Z001E0093	0	0	0	0	0	0	0	0	0	0
Z001E0094	0	0	0	0	0	0	0	0	0	0
Z001E0095	0	0	0	0	0	0	0	0	0	0
Z001E0096	0	0	0	0	0	0	0	0	0	0
Z001E0097	0	0	0	0	0	0	0	0	0	0
Z001E0098	0	0	0	0	0	0	0	0	0	0
Z001E0099	0	0	0	0	0	0	0	0	0	0
Z001E0100	0	0	0	0	0	0	0	0	0	0
Z001E0101	0	0	0	0	0	0	0	0	0	0
Z001E0102	0	0	0	0	0	0	0	0	0	0
Z001E0103	0	0	0	0	0	0	0	0	0	0
Z001E0104	0	0	0	0	0	0	0	0	0	0
Z001E0105	0	0	0	0	0	0	0	0	0	0
Z001E0106	0	0	0	0	0	0	0	0	0	0
Z001E0107	0	0	0	0	0	0	0	0	0	0
Z001E0108	0	0	0	0	0	0	0	0	0	0
Z001E0109	0	0	0	0	0	0	0	0	0	0
Z001E0110	0	0	0	0	0	0	0	0	0	0
Z001E0111	0	0	0	0	0	0	0	0	0	0
Z001E0112	0	0	0	0	0	0	0	0	0	0
Z001E0113	0	0	0	0	0	0	0	0	0	0
Z001E0114	0	0	0	0	0	0	0	0	0	0
Z001E0115	0	0	0	0	0	0	0	0	0	0
Z001E0116	0	0	0	0	0	0	0	0	0	0
Z001E0117	0	0	0	0	0	0	0	0	0	0
Z001E0118	0	0	0	0	0	0	0	0	0	0
Z001E0119	0	0	0	0	0	0	0	0	0	0
Z001E0120	0	0	0	0	0	0	0	0	0	0
Z001E0121	0	0	0	0	0	0	0	0	0	0
Z001E0122	0	0	0	0	0	0	0	0	0	0
Z001E0123	0	0	0	0	0	0	0	0	0	0
Z001E0124	0	0	0	0	0	0	0	0	0	0
Z001E0125	0	0	0	0	0	0	0	0	0	0
Z001E0126	0	0	0	0	0	0	0	0	0	0
Z001E0127	0	0	0	0	0	0	0	0	0	0
Z001E0128	0	0	0	0	0	0	0	0	0	0
Z001E0129	0	0	0	0	0	0	0	0	0	0
Z001E0130	0	0	0	0	0	0	0	0	0	0
Z001E0131	0	0	0	0	0	0	0	0	0	0
Z001E0132	0	0	0	0	0	0	0	0	0	0
Z001E0133	0	0	0	0	0	0	0	0	0	0
Z001E0134	0	0	0	0	0	0	0	0	0	0
Z001E0135	0	0	0	0	0	0	0	0	0	0
Z001E0136	0	0	0	0	0	0	0	0	0	0
Z001E0137	0	0	0	0	0	0	0	0	0	0
Z001E0138	0	0	0	0	0	0	0	0	0	0
Z001E0139	0	0	0	0	0	0	0	0	0	0
Z001E0140	0	0	0	0	0	0	0	0	0	0
Z001E0141	0	0	0	0	0	0	0	0	0	0
Z001E0143	0	0	0	0	0	0	0	0	0	0
Z001E0144	0	0	0	0	0	0	0	0	0	0
Z001E0145	0	0	0	0	0	0	0	0	0	0
Z001E0146	0	0	0	0	0	0	0	0	0	0
Z001E0147	0	0	0	0	0	0	0	0	0	0
Z001E0148	0	0	0	0	0	0	0	0	0	0
Z001E0149	0	0	0	0	0	0	0	0	0	0
Z001E0150	0	0	0	0	0	0	0	0	0	0
Z001E0151	0	0	0	0	0	0	0	0	0	0
Z001E0152	0	0	0	0	0	0	0	0	0	0
Z001E0153	0	0	0	0	0	0	0	0	0	0
Z001E0154	0	0	0	0	0	0	0	0	0	0
Z001E0156	0	0	0	0	0	0	0	0	0	0
Z001E0157	0	0	0	0	0	0	0	0	0	0
Z001E0158	0	0	0	0	0	0	0	0	0	0
Z001E0159	0	0	0	0	0	0	0	0	0	0
Z001E0160	0	0	0	0	0	0	0	0	0	0
Z001E0161	0	0	0	0	0	0	0	0	0	0
Z001E0162	0	0	0	0	0	0	0	0	0	0
Z001E0163	0	0	0	0	0	0	0	0	0	0
Z001E0164	0	0	0	0	0	0	0	0	0	0
Z001E0165	0	0	0	0	0	0	0	0	0	0
Z001E0166	0	0	0	0	0	0	0	0	0	0
Z001E0167	0	0	0	0	0	0	0	0	0	0
Z001E0168	0	0	0	0	0	0	0	0	0	0
Z001E0169	0	0	0	0	0	0	0	0	0	0
Z001E0170	0	0	0	0	0	0	0	0	0	0
Z001E0171	0	0	0	0	0	0	0	0	0	0
Z001E0172	0	0	0	0	0	0	0	0	0	0
Z001E0173	0	0	0	0	0	0	0	0	0	0
Z001E0174	0	0	0	0	0	0	0	0	0	0
Z001E0175	0	0	0	0	0	0	0	0	0	0
Z001E0176	0	0	0	0	0	0	0	0	0	0
Z001E0177	0	0	0	0	0	0	0	0	0	0
Z001E0178	0	0	0	0	0	0	0	0	0	0
Z001E0180	0	0	0	0	0	0	0	0	0	0
Z001E0181	0	0	0	0	0	0	0	0	0	0
Z001E0182	0	0	0	0	0	0	0	0	0	0
Z001E0183	0	0	0	0	0	0	0	0	0	0
Z001E0184	0	0	0	0	0	0	0	0	0	0
Z001E0185	0	0	0	0	0	0	0	0	0	0
Z001E0186	0	0	0	0	0	0	0	0	0	0
Z001E0187	0	0	0	0	0	0	0	0	0	0
Z001E0188	0	0	0	0	0	0	0	0	0	0
Z001E0189	0	0	0	0	0	0	0	0	0	0
Z001E0190	0	0	0	0	0	0	0	0	0	0
Z001E0191	0	0	0	0	0	0	0	0	0	0
Z001E0192	0	0	0	0	0	0	0	0	0	0
Z001E0193	0	0	0	0	0	0	0	0	0	0
Z001E0194	0	0	0	0	0	0	0	0	0	0
Z001E0195	0	0	0	0	0	0	0	0	0	0
Z001E0196	0	0	0	0	0	0	0	0	0	0
Z001E0197	0	0	0	0	0	0	0	0	0	0
Z001E0198	0	0	0	0	0	0	0	0	0	0
Z001E0199	0	0	0	0	0	0	0	0	0	0
Z002E0001	0	0	0	0	0	0	0	0	0	0
Z002E0002	0	0	0	0	0	0	0	0	0	0
Z002E0003	0	0	0	0	0	0	0	0	0	0
Z002E0004	0	0	0	0	0	0	0	0	0	0
Z002E0005	0	0	0	0	0	0	0	0	0	0
Z002E0006	0	0	0	0	0	0	0	0	0	0
Z002E0007	0	0	0	0	0	0	0	0	0	0
Z002E0008	0	0	0	0	0	0	0	0	0	0
Z002E0009	0	0	0	0	0	0	0	0	0	0
Z002E0010	0	0	0	0	0	0	0	0	0	0
Z002E0011	0	0	0	0	0	0	0	0	0	0
Z002E0012	0	0	0	0	0	0	0	0	0	0
Z002E0013	0	0	0	0	0	0	0	0	0	0
Z002E0014	0	0	0	0	0	0	0	0	0	0
Z002E0015	0	0	0	0	0	0	0	0	0	0
Z002E0016	0	0	0	0	0	0	0	0	0	0
Z002E0017	0	0	0	0	0	0	0	0	0	0
Z002E0018	0	0	0	0	0	0	0	0	0	0
Z002E0019	0	0	0	0	0	0	0	0	0	0
Z002E0020	0	0	0	0	0	0	0	0	0	0
Z002E0021	0	0	0	0	0	0	0	0	0	0
Z002E0022	0	0	0	0	0	0	0	0	0	0
Z002E0023	0	0	0	0	0	0	0	0	0	0
Z002E0025	0	0	0	0	0	0	0	0	0	0
Z002E0026	0	0	0	0	0	0	0	0	0	0
Z002E0027	0	0	0	0	0	0	0	0	0	0
Z002E0028	0	0	0	0	0	0	0	0	0	0
Z002E0029	0	0	0	0	0	0	0	0	0	0
Z002E0030	0	0	0	0	0	0	0	0	0	0
Z002E0031	0	0	0	0	0	0	0	0	0	0
Z002E0032	0	0	0	0	0	0	0	0	0	0
Z002E0033	0	0	0	0	0	0	0	0	0	0
Z002E0034	0	0	0	0	0	0	0	0	0	0
Z002E0035	0	0	0	0	0	0	0	0	0	0
Z002E0036	0	0	0	0	0	0	0	0	0	0
Z002E0037	0	0	0	0	0	0	0	0	0	0
Z002E0038	0	0	0	0	0	0	0	0	0	0
Z002E0039	0	0	0	0	0	0	0	0	0	0
Z002E0040	0	0	0	0	0	0	0	0	0	0
Z002E0041	0	0	0	0	0	0	0	0	0	0
Z002E0042	0	0	0	0	0	0	0	0	0	0
Z002E0043	0	0	0	0	0	0	0	0	0	0
Z002E0044	0	0	0	0	0	0	0	0	0	0
Z002E0045	0	0	0	0	0	0	0	0	0	0
Z002E0046	0	0	0	0	0	0	0	0	0	0
Z002E0047	0	0	0	0	0	0	0	0	0	0
Z002E0048	0	0	0	0	0	0	0	0	0	0
Z002E0049	0	0	0	0	0	0	0	0	0	0
Z002E0050	0	0	0	0	0	0	0	0	0	0
Z002E0051	0	0	0	0	0	0	0	0	0	0
Z002E0052	0	0	0	0	0	0	0	0	0	0
Z002E0053	0	0	0	0	0	0	0	0	0	0
Z002E0054	0	0	0	0	0	0	0	0	0	0
Z002E0055	0	0	0	0	0	0	0	0	0	0
Z002E0056	0	0	0	0	0	0	0	0	0	0
Z002E0057	0	0	0	0	0	0	0	0	0	0
Z002E0058	0	0	0	0	0	0	0	0	0	0
Z002E0059	0	0	0	0	0	0	0	0	0	0
Z002E0060	0	0	0	0	0	0	0	0	0	0
Z002E0061	0	0	0	0	0	0	0	0	0	0
Z002E0062	0	0	0	0	0	0	0	0	0	0
Z002E0063	0	0	0	0	0	0	0	0	0	0
Z002E0064	0	0	0	0	0	0	0	0	0	0
Z002E0065	0	0	0	0	0	0	0	0	0	0
Z002E0066	0	0	0	0	0	0	0	0	0	0
Z002E0067	0	0	0	0	0	0	0	0	0	0
Z002E0068	0	0	0	0	0	0	0	0	0	0
Z002E0069	0	0	0	0	0	0	0	0	0	0
Z002E0070	0	0	0	0	0	0	0	0	0	0
Z002E0071	0	0	0	0	0	0	0	0	0	0
Z002E0072	0	0	0	0	0	0	0	0	0	0
Z002E0073	0	0	0	0	0	0	0	0	0	0
Z002E0074	0	0	0	0	0	0	0	0	0	0
Z002E0075	0	0	0	0	0	0	0	0	0	0
Z002E0076	0	0	0	0	0	0	0	0	0	0
Z002E0077	0	0	0	0	0	0	0	0	0	0
Z002E0078	0	0	0	0	0	0	0	0	0	0
Z002E0079	0	0	0	0	0	0	0	0	0	0
Z002E0080	0	0	0	0	0	0	0	0	0	0
Z002E0081	0	0	0	0	0	0	0	0	0	0
Z002E0082	0	0	0	0	0	0	0	0	0	0
Z002E0083	0	0	0	0	0	0	0	0	0	0
Z002E0084	0	0	0	0	0	0	0	0	0	0
Z002E0085	0	0	0	0	0	0	0	0	0	0
Z002E0086	0	0	0	0	0	0	0	0	0	0
Z002E0087	0	0	0	0	0	0	0	0	0	0
Z002E0088	0	0	0	0	0	0	0	0	0	0
Z002E0089	0	0	0	0	0	0	0	0	0	0
Z002E0090	0	0	0	0	0	0	0	0	0	0
Z002E0091	0	0	0	0	0	0	0	0	0	0
Z002E0092	0	0	0	0	0	0	0	0	0	0
Z002E0093	0	0	0	0	0	0	0	0	0	0
Z002E0094	0	0	0	0	0	0	0	0	0	0
Z002E0095	0	0	0	0	0	0	0	0	0	0
Z002E0096	0	0	0	0	0	0	0	0	0	0
Z002E0097	0	0	0	0	0	0	0	0	0	0
Z002E0098	0	0	0	0	0	0	0	0	0	0
Z002E0099	0	0	0	0	0	0	0	0	0	0
Z002E0100	0	0	0	0	0	0	0	0	0	0
Z002E0101	0	0	0	0	0	0	0	0	0	0
Z002E0102	0	0	0	0	0	0	0	0	0	0
Z002E0103	0	0	0	0	0	0	0	0	0	0
Z002E0104	0	0	0	0	0	0	0	0	0	0
Z002E0105	0	0	0	0	0	0	0	0	0	0
Z002E0106	0	0	0	0	0	0	0	0	0	0
Z002E0107	0	0	0	0	0	0	0	0	0	0
Z002E0108	0	0	0	0	0	0	0	0	0	0
Z002E0109	0	0	0	0	0	0	0	0	0	0
Z002E0110	0	0	0	0	0	0	0	0	0	0
Z002E0111	0	0	0	0	0	0	0	0	0	0
Z002E0112	0	0	0	0	0	0	0	0	0	0
Z002E0113	0	0	0	0	0	0	0	0	0	0
Z002E0114	0	0	0	0	0	0	0	0	0	0
Z002E0115	0	0	0	0	0	0	0	0	0	0
Z002E0116	0	0	0	0	0	0	0	0	0	0
Z002E0117	0	0	0	0	0	0	0	0	0	0
Z002E0119	0	0	0	0	0	0	0	0	0	0
Z002E0120	0	0	0	0	0	0	0	0	0	0
Z002E0121	0	0	0	0	0	0	0	0	0	0
Z002E0122	0	0	0	0	0	0	0	0	0	0
Z002E0123	0	0	0	0	0	0	0	0	0	0
Z002E0124	0	0	0	0	0	0	0	0	0	0
Z002E0125	0	0	0	0	0	0	0	0	0	0
Z002E0126	0	0	0	0	0	0	0	0	0	0
Z002E0127	0	0	0	0	0	0	0	0	0	0
Z002E0128	0	0	0	0	0	0	0	0	0	0
Z002E0129	0	0	0	0	0	0	0	0	0	0
Z002E0130	0	0	0	0	0	0	0	0	0	0
Z002E0131	0	0	0	0	0	0	0	0	0	0
Z002E0132	0	0	0	0	0	0	0	0	0	0
Z002E0133	0	0	0	0	0	0	0	0	0	0
Z002E0134	0	0	0	0	0	0	0	0	0	0
Z002E0135	0	0	0	0	0	0	0	0	0	0
Z002E0136	0	0	0	0	0	0	0	0	0	0
Z002E0137	0	0	0	0	0	0	0	0	0	0
Z002E0138	0	0	0	0	0	0	0	0	0	0
Z002E0139	0	0	0	0	0	0	0	0	0	0
Z002E0140	0	0	0	0	0	0	0	0	0	0
Z002E0141	0	0	0	0	0	0	0	0	0	0
Z002E0142	0	0	0	0	0	0	0	0	0	0
Z002E0143	0	0	0	0	0	0	0	0	0	0
Z002E0144	0	0	0	0	0	0	0	0	0	0
Z002E0145	0	0	0	0	0	0	0	0	0	0
Z002E0146	0	0	0	0	0	0	0	0	0	0
Z002E0148	0	0	0	0	0	0	0	0	0	0
Z002E0149	0	0	0	0	0	0	0	0	0	0
Z002E0150	0	0	0	0	0	0	0	0	0	0
Z002E0151	0	0	0	0	0	0	0	0	0	0
Z002E0152	0	0	0	0	0	0	0	0	0	0
Z002E0153	0	0	0	0	0	0	0	0	0	0
Z002E0154	0	0	0	0	0	0	0	0	0	0
Z002E0155	0	0	0	0	0	0	0	0	0	0
Z002E0156	0	0	0	0	0	0	0	0	0	0
Z002E0157	0	0	0	0	0	0	0	0	0	0
Z002E0158	0	0	0	0	0	0	0	0	0	0
Z002E0159	0	0	0	0	0	0	0	0	0	0
Z002E0160	0	0	0	0	0	0	0	0	0	0
Z002E0161	0	0	0	0	0	0	0	0	0	0
Z002E0162	0	0	0	0	0	0	0	0	0	0
Z002E0163	0	0	0	0	0	0	0	0	0	0
Z002E0164	0	0	0	0	0	0	0	0	0	0
Z002E0165	0	0	0	0	0	0	0	0	0	0
Z002E0166	0	0	0	0	0	0	0	0	0	0
Z002E0167	0	0	0	0	0	0	0	0	0	0
Z002E0168	0	0	0	0	0	0	0	0	0	0
Z002E0169	0	0	0	0	0	0	0	0	0	0
Z002E0170	0	0	0	0	0	0	0	0	0	0
Z002E0171	0	0	0	0	0	0	0	0	0	0
Z002E0172	0	0	0	0	0	0	0	0	0	0
Z002E0173	0	0	0	0	0	0	0	0	0	0
Z002E0174	0	0	0	0	0	0	0	0	0	0
Z002E0175	0	0	0	0	0	0	0	0	0	0
Z002E0176	0	0	0	0	0	0	0	0	0	0
Z002E0178	0	0	0	0	0	0	0	0	0	0
Z002E0179	0	0	0	0	0	0	0	0	0	0
Z002E0180	0	0	0	0	0	0	0	0	0	0
Z002E0181	0	0	0	0	0	0	0	0	0	0
Z002E0182	0	0	0	0	0	0	0	0	0	0
Z002E0183	0	0	0	0	0	0	0	0	0	0
Z002E0184	0	0	0	0	0	0	0	0	0	0
Z002E0185	0	0	0	0	0	0	0	0	0	0
Z002E0186	0	0	0	0	0	0	0	0	0	0
Z002E0187	0	0	0	0	0	0	0	0	0	0
Z002E0188	0	0	0	0	0	0	0	0	0	0
Z002E0189	0	0	0	0	0	0	0	0	0	0
Z002E0190	0	0	0	0	0	0	0	0	0	0
Z002E0191	0	0	0	0	0	0	0	0	0	0
Z002E0192	0	0	0	0	0	0	0	0	0	0
Z002E0193	0	0	0	0	0	0	0	0	0	0
Z002E0194	0	0	0	0	0	0	0	0	0	0
Z002E0195	0	0	0	0	0	0	0	0	0	0
Z002E0196	0	0	0	0	0	0	0	0	0	0
Z002E0197	0	0	0	0	0	0	0	0	0	0
Z002E0198	0	0	0	0	0	0	0	0	0	0
Z002E0199	0	0	0	0	0	0	0	0	0	0
Z002E0200	0	0	0	0	0	0	0	0	0	0
Z003E0001	0	0	0	0	0	0	0	0	0	0
Z003E0002	0	0	0	0	0	0	0	0	0	0
Z003E0003	0	0	0	0	0	0	0	0	0	0
Z003E0004	0	0	0	0	0	0	0	0	0	0
Z003E0006	0	0	0	0	0	0	0	0	0	0
Z003E0007	0	0	0	0	0	0	0	0	0	0
Z003E0008	0	0	0	0	0	0	0	0	0	0
Z003E0009	0	0	0	0	0	0	0	0	0	0
Z003E0010	0	0	0	0	0	0	0	0	0	0
Z003E0011	0	0	0	0	0	0	0	0	0	0
Z003E0012	0	0	0	0	0	0	0	0	0	0
Z003E0013	0	0	0	0	0	0	0	0	0	0
Z003E0014	0	0	0	0	0	0	0	0	0	0
Z003E0016	0	0	0	0	0	0	0	0	0	0
Z003E0017	0	0	0	0	0	0	0	0	0	0
Z003E0018	0	0	0	0	0	0	0	0	0	0
Z003E0019	0	0	0	0	0	0	0	0	0	0
Z003E0020	0	0	0	0	0	0	0	0	0	0
Z003E0021	0	0	0	0	0	0	0	0	0	0
Z003E0022	0	0	0	0	0	0	0	0	0	0
Z003E0023	0	0	0	0	0	0	0	0	0	0
Z003E0024	0	0	0	0	0	0	0	0	0	0
Z003E0026	0	0	0	0	0	0	0	0	0	0
Z003E0027	0	0	0	0	0	0	0	0	0	0
Z003E0028	0	0	0	0	0	0	0	0	0	0
Z003E0029	0	0	0	0	0	0	0	0	0	0
Z003E0030	0	0	0	0	0	0	0	0	0	0
Z003E0031	0	0	0	0	0	0	0	0	0	0
Z003E0032	0	0	0	0	0	0	0	0	0	0
Z003E0033	0	0	0	0	0	0	0	0	0	0
Z003E0034	0	0	0	0	0	0	0	0	0	0
Z003E0035	0	0	0	0	0	0	0	0	0	0
Z003E0036	0	0	0	0	0	0	0	0	0	0
Z003E0037	0	0	0	0	0	0	0	0	0	0
Z003E0038	0	0	0	0	0	0	0	0	0	0
Z003E0039	0	0	0	0	0	0	0	0	0	0
Z003E0040	0	0	0	0	0	0	0	0	0	0
Z003E0041	0	0	0	0	0	0	0	0	0	0
Z003E0042	0	0	0	0	0	0	0	0	0	0
Z003E0043	0	0	0	0	0	0	0	0	0	0
Z003E0044	0	0	0	0	0	0	0	0	0	0
Z003E0045	0	0	0	0	0	0	0	0	0	0
Z003E0046	0	0	0	0	0	0	0	0	0	0
Z003E0047	0	0	0	0	0	0	0	0	0	0
Z003E0048	0	0	0	0	0	0	0	0	0	0
Z003E0049	0	0	0	0	0	0	0	0	0	0
Z003E0050	0	0	0	0	0	0	0	0	0	0
Z003E0051	0	0	0	0	0	0	0	0	0	0
Z003E0052	0	0	0	0	0	0	0	0	0	0
Z003E0053	0	0	0	0	0	0	0	0	0	0
Z003E0054	0	0	0	0	0	0	0	0	0	0
Z003E0055	0	0	0	0	0	0	0	0	0	0
Z003E0056	0	0	0	0	0	0	0	0	0	0
Z003E0057	0	0	0	0	0	0	0	0	0	0
Z003E0058	0	0	0	0	0	0	0	0	0	0
Z003E0059	0	0	0	0	0	0	0	0	0	0
Z003E0061	0	0	0	0	0	0	0	0	0	0
Z003E0062	0	0	0	0	0	0	0	0	0	0
Z003E0063	0	0	0	0	0	0	0	0	0	0
Z003E0065	0	0	0	0	0	0	0	0	0	0
Z003E0066	0	0	0	0	0	0	0	0	0	0
Z003E0067	0	0	0	0	0	0	0	0	0	0
Z003E0068	0	0	0	0	0	0	0	0	0	0
Z003E0069	0	0	0	0	0	0	0	0	0	0
Z003E0070	0	0	0	0	0	0	0	0	0	0
Z003E0071	0	0	0	0	0	0	0	0	0	0
Z003E0072	0	0	0	0	0	0	0	0	0	0
Z003E0073	0	0	0	0	0	0	0	0	0	0
Z003E0074	0	0	0	0	0	0	0	0	0	0
Z003E0075	0	0	0	0	0	0	0	0	0	0
Z003E0076	0	0	0	0	0	0	0	0	0	0
Z003E0077	0	0	0	0	0	0	0	0	0	0
Z003E0078	0	0	0	0	0	0	0	0	0	0
Z003E0079	0	0	0	0	0	0	0	0	0	0
Z003E0080	0	0	0	0	0	0	0	0	0	0
Z003E0081	0	0	0	0	0	0	0	0	0	0
Z003E0082	0	0	0	0	0	0	0	0	0	0
Z003E0083	0	0	0	0	0	0	0	0	0	0
Z003E0084	0	0	0	0	0	0	0	0	0	0
Z003E0085	0	0	0	0	0	0	0	0	0	0
Z003E0086	0	0	0	0	0	0	0	0	0	0
Z003E0087	0	0	0	0	0	0	0	0	0	0
Z003E0088	0	0	0	0	0	0	0	0	0	0
Z003E0089	0	0	0	0	0	0	0	0	0	0
Z003E0090	0	0	0	0	0	0	0	0	0	0
Z003E0091	0	0	0	0	0	0	0	0	0	0
Z003E0092	0	0	0	0	0	0	0	0	0	0
Z003E0093	0	0	0	0	0	0	0	0	0	0
Z003E0094	0	0	0	0	0	0	0	0	0	0
Z003E0095	0	0	0	0	0	0	0	0	0	0
Z003E0096	0	0	0	0	0	0	0	0	0	0
Z003E0097	0	0	0	0	0	0	0	0	0	0
Z003E0098	0	0	0	0	0	0	0	0	0	0
Z003E0099	0	0	0	0	0	0	0	0	0	0
Z003E0100	0	0	0	0	0	0	0	0	0	0
Z003E0101	0	0	0	0	0	0	0	0	0	0
Z003E0102	0	0	0	0	0	0	0	0	0	0
Z003E0103	0	0	0	0	0	0	0	0	0	0
Z003E0104	0	0	0	0	0	0	0	0	0	0
Z003E0105	0	0	0	0	0	0	0	0	0	0
Z003E0106	0	0	0	0	0	0	0	0	0	0
Z003E0107	0	0	0	0	0	0	0	0	0	0
Z003E0108	0	0	0	0	0	0	0	0	0	0
Z003E0109	0	0	0	0	0	0	0	0	0	0
Z003E0110	0	0	0	0	0	0	0	0	0	0
Z003E0111	0	0	0	0	0	0	0	0	0	0
Z003E0112	0	0	0	0	0	0	0	0	0	0
Z003E0113	0	0	0	0	0	0	0	0	0	0
Z003E0114	0	0	0	0	0	0	0	0	0	0
Z003E0115	0	0	0	0	0	0	0	0	0	0
Z003E0116	0	0	0	0	0	0	0	0	0	0
Z003E0117	0	0	0	0	0	0	0	0	0	0
Z003E0118	0	0	0	0	0	0	0	0	0	0
Z003E0119	0	0	0	0	0	0	0	0	0	0
Z003E0120	0	0	0	0	0	0	0	0	0	0
Z003E0121	0	0	0	0	0	0	0	0	0	0
Z003E0122	0	0	0	0	0	0	0	0	0	0
Z003E0123	0	0	0	0	0	0	0	0	0	0
Z003E0124	0	0	0	0	0	0	0	0	0	0
Z003E0125	0	0	0	0	0	0	0	0	0	0
Z003E0126	0	0	0	0	0	0	0	0	0	0
Z003E0127	0	0	0	0	0	0	0	0	0	0
Z003E0128	0	0	0	0	0	0	0	0	0	0
Z003E0129	0	0	0	0	0	0	0	0	0	0
Z003E0130	0	0	0	0	0	0	0	0	0	0
Z003E0131	0	0	0	0	0	0	0	0	0	0
Z003E0132	0	0	0	0	0	0	0	0	0	0
Z003E0133	0	0	0	0	0	0	0	0	0	0
Z003E0134	0	0	0	0	0	0	0	0	0	0
Z003E0135	0	0	0	0	0	0	0	0	0	0
Z003E0136	0	0	0	0	0	0	0	0	0	0
Z003E0137	0	0	0	0	0	0	0	0	0	0
Z003E0138	0	0	0	0	0	0	0	0	0	0
Z003E0139	0	0	0	0	0	0	0	0	0	0
Z003E0140	0	0	0	0	0	0	0	0	0	0
Z003E0141	0	0	0	0	0	0	0	0	0	0
Z003E0142	0	0	0	0	0	0	0	0	0	0
Z003E0143	0	0	0	0	0	0	0	0	0	0
Z003E0144	0	0	0	0	0	0	0	0	0	0
Z003E0145	0	0	0	0	0	0	0	0	0	0
Z003E0146	0	0	0	0	0	0	0	0	0	0
Z003E0147	0	0	0	0	0	0	0	0	0	0
Z003E0148	0	0	0	0	0	0	0	0	0	0
Z003E0149	0	0	0	0	0	0	0	0	0	0
Z003E0150	0	0	0	0	0	0	0	0	0	0
Z003E0151	0	0	0	0	0	0	0	0	0	0
Z003E0152	0	0	0	0	0	0	0	0	0	0
Z003E0153	0	0	0	0	0	0	0	0	0	0
Z003E0154	0	0	0	0	0	0	0	0	0	0
Z003E0155	0	0	0	0	0	0	0	0	0	0
Z003E0156	0	0	0	0	0	0	0	0	0	0
Z003E0157	0	0	0	0	0	0	0	0	0	0
Z003E0158	0	0	0	0	0	0	0	0	0	0
Z003E0160	0	0	0	0	0	0	0	0	0	0
Z003E0161	0	0	0	0	0	0	0	0	0	0
Z003E0163	0	0	0	0	0	0	0	0	0	0
Z003E0164	0	0	0	0	0	0	0	0	0	0
Z003E0166	0	0	0	0	0	0	0	0	0	0
Z003E0167	0	0	0	0	0	0	0	0	0	0
Z003E0168	0	0	0	0	0	0	0	0	0	0
Z003E0169	0	0	0	0	0	0	0	0	0	0
Z003E0171	0	0	0	0	0	0	0	0	0	0
Z003E0172	0	0	0	0	0	0	0	0	0	0
Z003E0173	0	0	0	0	0	0	0	0	0	0
Z003E0174	0	0	0	0	0	0	0	0	0	0
Z003E0175	0	0	0	0	0	0	0	0	0	0
Z003E0176	0	0	0	0	0	0	0	0	0	0
Z003E0177	0	0	0	0	0	0	0	0	0	0
Z003E0178	0	0	0	0	0	0	0	0	0	0
Z003E0179	0	0	0	0	0	0	0	0	0	0
Z003E0180	0	0	0	0	0	0	0	0	0	0
Z003E0181	0	0	0	0	0	0	0	0	0	0
Z003E0182	0	0	0	0	0	0	0	0	0	0
Z003E0183	0	0	0	0	0	0	0	0	0	0
Z003E0184	0	0	0	0	0	0	0	0	0	0
Z003E0185	0	0	0	0	0	0	0	0	0	0
Z003E0186	0	0	0	0	0	0	0	0	0	0
Z003E0187	0	0	0	0	0	0	0	0	0	0
Z003E0188	0	0	0	0	0	0	0	0	0	0
Z003E0189	0	0	0	0	0	0	0	0	0	0
Z003E0190	0	0	0	0	0	0	0	0	0	0
Z003E0191	0	0	0	0	0	0	0	0	0	0
Z003E0192	0	0	0	0	0	0	0	0	0	0
Z003E0193	0	0	0	0	0	0	0	0	0	0
Z003E0194	0	0	0	0	0	0	0	0	0	0
Z003E0195	0	0	0	0	0	0	0	0	0	0
Z003E0196	0	0	0	0	0	0	0	0	0	0
Z003E0197	0	0	0	0	0	0	0	0	0	0
Z003E0198	0	0	0	0	0	0	0	0	0	0
Z003E0199	0	0	0	0	0	0	0	0	0	0
Z003E0200	0	0	0	0	0	0	0	0	0	0
Z004E0001	0	0	0	0	0	0	0	0	0	0
Z004E0002	0	0	0	0	0	0	0	0	0	0
Z004E0003	0	0	0	0	0	0	0	0	0	0
Z004E0004	0	0	0	0	0	0	0	0	0	0
Z004E0005	0	0	0	0	0	0	0	0	0	0
Z004E0006	0	0	0	0	0	0	0	0	0	0
Z004E0008	0	0	0	0	0	0	0	0	0	0
Z004E0009	0	0	0	0	0	0	0	0	0	0
Z004E0010	0	0	0	0	0	0	0	0	0	0
Z004E0011	0	0	0	0	0	0	0	0	0	0
Z004E0012	0	0	0	0	0	0	0	0	0	0
Z004E0013	0	0	0	0	0	0	0	0	0	0
Z004E0014	0	0	0	0	0	0	0	0	0	0
Z004E0015	0	0	0	0	0	0	0	0	0	0
Z004E0016	0	0	0	0	0	0	0	0	0	0
Z004E0017	0	0	0	0	0	0	0	0	0	0
Z004E0018	0	0	0	0	0	0	0	0	0	0
Z004E0019	0	0	0	0	0	0	0	0	0	0
Z004E0020	0	0	0	0	0	0	0	0	0	0
Z004E0021	0	0	0	0	0	0	0	0	0	0
Z004E0022	0	0	0	0	0	0	0	0	0	0
Z004E0023	0	0	0	0	0	0	0	0	0	0
Z004E0024	0	0	0	0	0	0	0	0	0	0
Z004E0025	0	0	0	0	0	0	0	0	0	0
Z004E0026	0	0	0	0	0	0	0	0	0	0
Z004E0027	0	0	0	0	0	0	0	0	0	0
Z004E0028	0	0	0	0	0	0	0	0	0	0
Z004E0029	0	0	0	0	0	0	0	0	0	0
Z004E0030	0	0	0	0	0	0	0	0	0	0
Z004E0031	0	0	0	0	0	0	0	0	0	0
Z004E0032	0	0	0	0	0	0	0	0	0	0
Z004E0033	0	0	0	0	0	0	0	0	0	0
Z004E0034	0	0	0	0	0	0	0	0	0	0
Z004E0035	0	0	0	0	0	0	0	0	0	0
Z004E0036	0	0	0	0	0	0	0	0	0	0
Z004E0037	0	0	0	0	0	0	0	0	0	0
Z004E0038	0	0	0	0	0	0	0	0	0	0
Z004E0039	0	0	0	0	0	0	0	0	0	0
Z004E0040	0	0	0	0	0	0	0	0	0	0
Z004E0042	0	0	0	0	0	0	0	0	0	0
Z004E0043	0	0	0	0	0	0	0	0	0	0
Z004E0044	0	0	0	0	0	0	0	0	0	0
Z004E0045	0	0	0	0	0	0	0	0	0	0
Z004E0046	0	0	0	0	0	0	0	0	0	0
Z004E0047	0	0	0	0	0	0	0	0	0	0
Z004E0048	0	0	0	0	0	0	0	0	0	0
Z004E0049	0	0	0	0	0	0	0	0	0	0
Z004E0050	0	0	0	0	0	0	0	0	0	0
Z004E0051	0	0	0	0	0	0	0	0	0	0
Z004E0052	0	0	0	0	0	0	0	0	0	0
Z004E0053	0	0	0	0	0	0	0	0	0	0
Z004E0054	0	0	0	0	0	0	0	0	0	0
Z004E0056	0	0	0	0	0	0	0	0	0	0
Z004E0057	0	0	0	0	0	0	0	0	0	0
Z004E0058	0	0	0	0	0	0	0	0	0	0
Z004E0059	0	0	0	0	0	0	0	0	0	0
Z004E0060	0	0	0	0	0	0	0	0	0	0
Z004E0061	0	0	0	0	0	0	0	0	0	0
Z004E0062	0	0	0	0	0	0	0	0	0	0
Z004E0063	0	0	0	0	0	0	0	0	0	0
Z004E0064	0	0	0	0	0	0	0	0	0	0
Z004E0065	0	0	0	0	0	0	0	0	0	0
Z004E0066	0	0	0	0	0	0	0	0	0	0
Z004E0067	0	0	0	0	0	0	0	0	0	0
Z004E0068	0	0	0	0	0	0	0	0	0	0
Z004E0069	0	0	0	0	0	0	0	0	0	0
Z004E0070	0	0	0	0	0	0	0	0	0	0
Z004E0071	0	0	0	0	0	0	0	0	0	0
Z004E0072	0	0	0	0	0	0	0	0	0	0
Z004E0073	0	0	0	0	0	0	0	0	0	0
Z004E0074	0	0	0	0	0	0	0	0	0	0
Z004E0075	0	0	0	0	0	0	0	0	0	0
Z004E0076	0	0	0	0	0	0	0	0	0	0
Z004E0077	0	0	0	0	0	0	0	0	0	0
Z004E0078	0	0	0	0	0	0	0	0	0	0
Z004E0079	0	0	0	0	0	0	0	0	0	0
Z004E0080	0	0	0	0	0	0	0	0	0	0
Z004E0081	0	0	0	0	0	0	0	0	0	0
Z004E0082	0	0	0	0	0	0	0	0	0	0
Z004E0083	0	0	0	0	0	0	0	0	0	0
Z004E0084	0	0	0	0	0	0	0	0	0	0
Z004E0085	0	0	0	0	0	0	0	0	0	0
Z004E0086	0	0	0	0	0	0	0	0	0	0
Z004E0087	0	0	0	0	0	0	0	0	0	0
Z004E0088	0	0	0	0	0	0	0	0	0	0
Z004E0089	0	0	0	0	0	0	0	0	0	0
Z004E0090	0	0	0	0	0	0	0	0	0	0
Z004E0091	0	0	0	0	0	0	0	0	0	0
Z004E0092	0	0	0	0	0	0	0	0	0	0
Z004E0093	0	0	0	0	0	0	0	0	0	0
Z004E0094	0	0	0	0	0	0	0	0	0	0
Z004E0095	0	0	0	0	0	0	0	0	0	0
Z004E0096	0	0	0	0	0	0	0	0	0	0
Z004E0097	0	0	0	0	0	0	0	0	0	0
Z004E0098	0	0	0	0	0	0	0	0	0	0
Z004E0099	0	0	0	0	0	0	0	0	0	0
Z004E0100	0	0	0	0	0	0	0	0	0	0
Z004E0101	0	0	0	0	0	0	0	0	0	0
Z004E0102	0	0	0	0	0	0	0	0	0	0
Z004E0103	0	0	0	0	0	0	0	0	0	0
Z004E0104	0	0	0	0	0	0	0	0	0	0
Z004E0105	0	0	0	0	0	0	0	0	0	0
Z004E0106	0	0	0	0	0	0	0	0	0	0
Z004E0107	0	0	0	0	0	0	0	0	0	0
Z004E0108	0	0	0	0	0	0	0	0	0	0
Z004E0109	0	0	0	0	0	0	0	0	0	0
Z004E0110	0	0	0	0	0	0	0	0	0	0
Z004E0111	0	0	0	0	0	0	0	0	0	0
Z004E0112	0	0	0	0	0	0	0	0	0	0
Z004E0113	0	0	0	0	0	0	0	0	0	0
Z004E0114	0	0	0	0	0	0	0	0	0	0
Z004E0115	0	0	0	0	0	0	0	0	0	0
Z004E0116	0	0	0	0	0	0	0	0	0	0
Z004E0117	0	0	0	0	0	0	0	0	0	0
Z004E0118	0	0	0	0	0	0	0	0	0	0
Z004E0120	0	0	0	0	0	0	0	0	0	0
Z004E0121	0	0	0	0	0	0	0	0	0	0
Z004E0122	0	0	0	0	0	0	0	0	0	0
Z004E0123	0	0	0	0	0	0	0	0	0	0
Z004E0124	0	0	0	0	0	0	0	0	0	0
Z004E0125	0	0	0	0	0	0	0	0	0	0
Z004E0126	0	0	0	0	0	0	0	0	0	0
Z004E0127	0	0	0	0	0	0	0	0	0	0
Z004E0128	0	0	0	0	0	0	0	0	0	0
Z004E0129	0	0	0	0	0	0	0	0	0	0
Z004E0130	0	0	0	0	0	0	0	0	0	0
Z004E0131	0	0	0	0	0	0	0	0	0	0
Z004E0132	0	0	0	0	0	0	0	0	0	0
Z004E0133	0	0	0	0	0	0	0	0	0	0
Z004E0134	0	0	0	0	0	0	0	0	0	0
Z004E0135	0	0	0	0	0	0	0	0	0	0
Z004E0136	0	0	0	0	0	0	0	0	0	0
Z004E0137	0	0	0	0	0	0	0	0	0	0
Z004E0138	0	0	0	0	0	0	0	0	0	0
Z004E0139	0	0	0	0	0	0	0	0	0	0
Z004E0140	0	0	0	0	0	0	0	0	0	0
Z004E0141	0	0	0	0	0	0	0	0	0	0
Z004E0142	0	0	0	0	0	0	0	0	0	0
Z004E0143	0	0	0	0	0	0	0	0	0	0
Z004E0144	0	0	0	0	0	0	0	0	0	0
Z004E0145	0	0	0	0	0	0	0	0	0	0
Z004E0146	0	0	0	0	0	0	0	0	0	0
Z004E0147	0	0	0	0	0	0	0	0	0	0
Z004E0148	0	0	0	0	0	0	0	0	0	0
Z004E0149	0	0	0	0	0	0	0	0	0	0
Z004E0150	0	0	0	0	0	0	0	0	0	0
Z004E0151	0	0	0	0	0	0	0	0	0	0
Z004E0152	0	0	0	0	0	0	0	0	0	0
Z004E0153	0	0	0	0	0	0	0	0	0	0
Z004E0154	0	0	0	0	0	0	0	0	0	0
Z004E0155	0	0	0	0	0	0	0	0	0	0
Z004E0156	0	0	0	0	0	0	0	0	0	0
Z004E0157	0	0	0	0	0	0	0	0	0	0
Z004E0158	0	0	0	0	0	0	0	0	0	0
Z004E0159	0	0	0	0	0	0	0	0	0	0
Z004E0160	0	0	0	0	0	0	0	0	0	0
Z004E0161	0	0	0	0	0	0	0	0	0	0
Z004E0162	0	0	0	0	0	0	0	0	0	0
Z004E0163	0	0	0	0	0	0	0	0	0	0
Z004E0164	0	0	0	0	0	0	0	0	0	0
Z004E0165	0	0	0	0	0	0	0	0	0	0
Z004E0166	0	0	0	0	0	0	0	0	0	0
Z004E0167	0	0	0	0	0	0	0	0	0	0
Z004E0168	0	0	0	0	0	0	0	0	0	0
Z004E0169	0	0	0	0	0	0	0	0	0	0
Z004E0170	0	0	0	0	0	0	0	0	0	0
Z004E0171	0	0	0	0	0	0	0	0	0	0
Z004E0172	0	0	0	0	0	0	0	0	0	0
Z004E0173	0	0	0	0	0	0	0	0	0	0
Z004E0174	0	0	0	0	0	0	0	0	0	0
Z004E0175	0	0	0	0	0	0	0	0	0	0
Z004E0176	0	0	0	0	0	0	0	0	0	0
Z004E0177	0	0	0	0	0	0	0	0	0	0
Z004E0178	0	0	0	0	0	0	0	0	0	0
Z004E0179	0	0	0	0	0	0	0	0	0	0
Z004E0180	0	0	0	0	0	0	0	0	0	0
Z004E0181	0	0	0	0	0	0	0	0	0	0
Z004E0182	0	0	0	0	0	0	0	0	0	0
Z004E0183	0	0	0	0	0	0	0	0	0	0
Z004E0184	0	0	0	0	0	0	0	0	0	0
Z004E0185	0	0	0	0	0	0	0	0	0	0
Z004E0186	0	0	0	0	0	0	0	0	0	0
Z004E0187	0	0	0	0	0	0	0	0	0	0
Z004E0188	0	0	0	0	0	0	0	0	0	0
Z004E0189	0	0	0	0	0	0	0	0	0	0
Z004E0190	0	0	0	0	0	0	0	0	0	0
Z004E0191	0	0	0	0	0	0	0	0	0	0
Z004E0192	0	0	0	0	0	0	0	0	0	0
Z004E0193	0	0	0	0	0	0	0	0	0	0
Z004E0194	0	0	0	0	0	0	0	0	0	0
Z004E0195	0	0	0	0	0	0	0	0	0	0
Z004E0196	0	0	0	0	0	0	0	0	0	0
Z004E0197	0	0	0	0	0	0	0	0	0	0
Z004E0198	0	0	0	0	0	0	0	0	0	0
Z004E0199	0	0	0	0	0	0	0	0	0	0
Z004E0200	0	0	0	0	0	0	0	0	0	0
Z005E0001	0	0	0	0	0	0	0	0	0	0
Z005E0003	0	0	0	0	0	0	0	0	0	0
Z005E0004	0	0	0	0	0	0	0	0	0	0
Z005E0005	0	0	0	0	0	0	0	0	0	0
Z005E0006	0	0	0	0	0	0	0	0	0	0
Z005E0007	0	0	0	0	0	0	0	0	0	0
Z005E0008	0	0	0	0	0	0	0	0	0	0
Z005E0009	0	0	0	0	0	0	0	0	0	0
Z005E0010	0	0	0	0	0	0	0	0	0	0
Z005E0011	0	0	0	0	0	0	0	0	0	0
Z005E0012	0	0	0	0	0	0	0	0	0	0
Z005E0013	0	0	0	0	0	0	0	0	0	0
Z005E0014	0	0	0	0	0	0	0	0	0	0
Z005E0015	0	0	0	0	0	0	0	0	0	0
Z005E0016	0	0	0	0	0	0	0	0	0	0
Z005E0017	0	0	0	0	0	0	0	0	0	0
Z005E0018	0	0	0	0	0	0	0	0	0	0
Z005E0019	0	0	0	0	0	0	0	0	0	0
Z005E0020	0	0	0	0	0	0	0	0	0	0
Z005E0021	0	0	0	0	0	0	0	0	0	0
Z005E0022	0	0	0	0	0	0	0	0	0	0
Z005E0023	0	0	0	0	0	0	0	0	0	0
Z005E0024	0	0	0	0	0	0	0	0	0	0
Z005E0025	0	0	0	0	0	0	0	0	0	0
Z005E0027	0	0	0	0	0	0	0	0	0	0
Z005E0028	0	0	0	0	0	0	0	0	0	0
Z005E0029	0	0	0	0	0	0	0	0	0	0
Z005E0032	0	0	0	0	0	0	0	0	0	0
Z005E0033	0	0	0	0	0	0	0	0	0	0
Z005E0034	0	0	0	0	0	0	0	0	0	0
Z005E0035	0	0	0	0	0	0	0	0	0	0
Z005E0036	0	0	0	0	0	0	0	0	0	0
Z005E0037	0	0	0	0	0	0	0	0	0	0
Z005E0038	0	0	0	0	0	0	0	0	0	0
Z005E0039	0	0	0	0	0	0	0	0	0	0
Z005E0040	0	0	0	0	0	0	0	0	0	0
Z005E0042	0	0	0	0	0	0	0	0	0	0
Z005E0043	0	0	0	0	0	0	0	0	0	0
Z005E0044	0	0	0	0	0	0	0	0	0	0
Z005E0045	0	0	0	0	0	0	0	0	0	0
Z005E0046	0	0	0	0	0	0	0	0	0	0
Z005E0047	0	0	0	0	0	0	0	0	0	0
Z005E0048	0	0	0	0	0	0	0	0	0	0
Z005E0049	0	0	0	0	0	0	0	0	0	0
Z005E0050	0	0	0	0	0	0	0	0	0	0
Z005E0051	0	0	0	0	0	0	0	0	0	0
Z005E0052	0	0	0	0	0	0	0	0	0	0
Z005E0053	0	0	0	0	0	0	0	0	0	0
Z005E0054	0	0	0	0	0	0	0	0	0	0
Z005E0055	0	0	0	0	0	0	0	0	0	0
Z005E0056	0	0	0	0	0	0	0	0	0	0
Z005E0057	0	0	0	0	0	0	0	0	0	0
Z005E0058	0	0	0	0	0	0	0	0	0	0
Z005E0059	0	0	0	0	0	0	0	0	0	0
Z005E0060	0	0	0	0	0	0	0	0	0	0
Z005E0061	0	0	0	0	0	0	0	0	0	0
Z005E0062	0	0	0	0	0	0	0	0	0	0
Z005E0063	0	0	0	0	0	0	0	0	0	0
Z005E0064	0	0	0	0	0	0	0	0	0	0
Z005E0066	0	0	0	0	0	0	0	0	0	0
Z005E0067	0	0	0	0	0	0	0	0	0	0
Z005E0068	0	0	0	0	0	0	0	0	0	0
Z005E0069	0	0	0	0	0	0	0	0	0	0
Z005E0070	0	0	0	0	0	0	0	0	0	0
Z005E0071	0	0	0	0	0	0	0	0	0	0
Z005E0072	0	0	0	0	0	0	0	0	0	0
Z005E0073	0	0	0	0	0	0	0	0	0	0
Z005E0074	0	0	0	0	0	0	0	0	0	0
Z005E0075	0	0	0	0	0	0	0	0	0	0
Z005E0076	0	0	0	0	0	0	0	0	0	0
Z005E0077	0	0	0	0	0	0	0	0	0	0
Z005E0078	0	0	0	0	0	0	0	0	0	0
Z005E0079	0	0	0	0	0	0	0	0	0	0
Z005E0080	0	0	0	0	0	0	0	0	0	0
Z005E0081	0	0	0	0	0	0	0	0	0	0
Z005E0082	0	0	0	0	0	0	0	0	0	0
Z005E0083	0	0	0	0	0	0	0	0	0	0
Z005E0084	0	0	0	0	0	0	0	0	0	0
Z005E0085	0	0	0	0	0	0	0	0	0	0
Z005E0087	0	0	0	0	0	0	0	0	0	0
Z005E0088	0	0	0	0	0	0	0	0	0	0
Z005E0089	0	0	0	0	0	0	0	0	0	0
Z005E0090	0	0	0	0	0	0	0	0	0	0
Z005E0091	0	0	0	0	0	0	0	0	0	0
Z005E0092	0	0	0	0	0	0	0	0	0	0
Z005E0093	0	0	0	0	0	0	0	0	0	0
Z005E0094	0	0	0	0	0	0	0	0	0	0
Z005E0095	0	0	0	0	0	0	0	0	0	0
Z005E0096	0	0	0	0	0	0	0	0	0	0
Z005E0097	0	0	0	0	0	0	0	0	0	0
Z005E0098	0	0	0	0	0	0	0	0	0	0
Z005E0099	0	0	0	0	0	0	0	0	0	0
Z005E0100	0	0	0	0	0	0	0	0	0	0
Z005E0101	0	0	0	0	0	0	0	0	0	0
Z005E0102	0	0	0	0	0	0	0	0	0	0
Z005E0103	0	0	0	0	0	0	0	0	0	0
Z005E0104	0	0	0	0	0	0	0	0	0	0
Z005E0105	0	0	0	0	0	0	0	0	0	0
Z005E0106	0	0	0	0	0	0	0	0	0	0
Z005E0107	0	0	0	0	0	0	0	0	0	0
Z005E0108	0	0	0	0	0	0	0	0	0	0
Z005E0109	0	0	0	0	0	0	0	0	0	0
Z005E0110	0	0	0	0	0	0	0	0	0	0
Z005E0111	0	0	0	0	0	0	0	0	0	0
Z005E0112	0	0	0	0	0	0	0	0	0	0
Z005E0113	0	0	0	0	0	0	0	0	0	0
Z005E0114	0	0	0	0	0	0	0	0	0	0
Z005E0115	0	0	0	0	0	0	0	0	0	0
Z005E0116	0	0	0	0	0	0	0	0	0	0
Z005E0117	0	0	0	0	0	0	0	0	0	0
Z005E0118	0	0	0	0	0	0	0	0	0	0
Z005E0119	0	0	0	0	0	0	0	0	0	0
Z005E0120	0	0	0	0	0	0	0	0	0	0
Z005E0121	0	0	0	0	0	0	0	0	0	0
Z005E0122	0	0	0	0	0	0	0	0	0	0
Z005E0123	0	0	0	0	0	0	0	0	0	0
Z005E0124	0	0	0	0	0	0	0	0	0	0
Z005E0125	0	0	0	0	0	0	0	0	0	0
Z005E0126	0	0	0	0	0	0	0	0	0	0
Z005E0127	0	0	0	0	0	0	0	0	0	0
Z005E0128	0	0	0	0	0	0	0	0	0	0
Z005E0129	0	0	0	0	0	0	0	0	0	0
Z005E0130	0	0	0	0	0	0	0	0	0	0
Z005E0131	0	0	0	0	0	0	0	0	0	0
Z005E0133	0	0	0	0	0	0	0	0	0	0
Z005E0134	0	0	0	0	0	0	0	0	0	0
Z005E0135	0	0	0	0	0	0	0	0	0	0
Z005E0136	0	0	0	0	0	0	0	0	0	0
Z005E0137	0	0	0	0	0	0	0	0	0	0
Z005E0138	0	0	0	0	0	0	0	0	0	0
Z005E0139	0	0	0	0	0	0	0	0	0	0
Z005E0141	0	0	0	0	0	0	0	0	0	0
Z005E0142	0	0	0	0	0	0	0	0	0	0
Z005E0143	0	0	0	0	0	0	0	0	0	0
Z005E0144	0	0	0	0	0	0	0	0	0	0
Z005E0145	0	0	0	0	0	0	0	0	0	0
Z005E0146	0	0	0	0	0	0	0	0	0	0
Z005E0147	0	0	0	0	0	0	0	0	0	0
Z005E0148	0	0	0	0	0	0	0	0	0	0
Z005E0149	0	0	0	0	0	0	0	0	0	0
Z005E0150	0	0	0	0	0	0	0	0	0	0
Z005E0151	0	0	0	0	0	0	0	0	0	0
Z005E0152	0	0	0	0	0	0	0	0	0	0
Z005E0153	0	0	0	0	0	0	0	0	0	0
Z005E0154	0	0	0	0	0	0	0	0	0	0
Z005E0155	0	0	0	0	0	0	0	0	0	0
Z005E0156	0	0	0	0	0	0	0	0	0	0
Z005E0157	0	0	0	0	0	0	0	0	0	0
Z005E0158	0	0	0	0	0	0	0	0	0	0
Z005E0159	0	0	0	0	0	0	0	0	0	0
Z005E0160	0	0	0	0	0	0	0	0	0	0
Z005E0161	0	0	0	0	0	0	0	0	0	0
Z005E0162	0	0	0	0	0	0	0	0	0	0
Z005E0163	0	0	0	0	0	0	0	0	0	0
Z005E0164	0	0	0	0	0	0	0	0	0	0
Z005E0165	0	0	0	0	0	0	0	0	0	0
Z005E0166	0	0	0	0	0	0	0	0	0	0
Z005E0167	0	0	0	0	0	0	0	0	0	0
Z005E0168	0	0	0	0	0	0	0	0	0	0
Z005E0169	0	0	0	0	0	0	0	0	0	0
Z005E0170	0	0	0	0	0	0	0	0	0	0
Z005E0171	0	0	0	0	0	0	0	0	0	0
Z005E0172	0	0	0	0	0	0	0	0	0	0
Z005E0173	0	0	0	0	0	0	0	0	0	0
Z005E0174	0	0	0	0	0	0	0	0	0	0
Z005E0175	0	0	0	0	0	0	0	0	0	0
Z005E0176	0	0	0	0	0	0	0	0	0	0
Z005E0178	0	0	0	0	0	0	0	0	0	0
Z005E0179	0	0	0	0	0	0	0	0	0	0
Z005E0180	0	0	0	0	0	0	0	0	0	0
Z005E0181	0	0	0	0	0	0	0	0	0	0
Z005E0182	0	0	0	0	0	0	0	0	0	0
Z005E0183	0	0	0	0	0	0	0	0	0	0
Z005E0184	0	0	0	0	0	0	0	0	0	0
Z005E0185	0	0	0	0	0	0	0	0	0	0
Z005E0186	0	0	0	0	0	0	0	0	0	0
Z005E0187	0	0	0	0	0	0	0	0	0	0
Z005E0189	0	0	0	0	0	0	0	0	0	0
Z005E0190	0	0	0	0	0	0	0	0	0	0
Z005E0191	0	0	0	0	0	0	0	0	0	0
Z005E0192	0	0	0	0	0	0	0	0	0	0
Z005E0193	0	0	0	0	0	0	0	0	0	0
Z005E0195	0	0	0	0	0	0	0	0	0	0
Z005E0196	0	0	0	0	0	0	0	0	0	0
Z005E0197	0	0	0	0	0	0	0	0	0	0
Z005E0198	0	0	0	0	0	0	0	0	0	0
Z005E0199	0	0	0	0	0	0	0	0	0	0
Z006E0001	0	0	0	0	0	0	0	0	0	0
Z006E0002	0	0	0	0	0	0	0	0	0	0
Z006E0003	0	0	0	0	0	0	0	0	0	0
Z006E0005	0	0	0	0	0	0	0	0	0	0
Z006E0006	0	0	0	0	0	0	0	0	0	0
Z006E0007	0	0	0	0	0	0	0	0	0	0
Z006E0008	0	0	0	0	0	0	0	0	0	0
Z006E0009	0	0	0	0	0	0	0	0	0	0
Z006E0010	0	0	0	0	0	0	0	0	0	0
Z006E0011	0	0	0	0	0	0	0	0	0	0
Z006E0012	0	0	0	0	0	0	0	0	0	0
Z006E0013	0	0	0	0	0	0	0	0	0	0
Z006E0014	0	0	0	0	0	0	0	0	0	0
Z006E0015	0	0	0	0	0	0	0	0	0	0
Z006E0016	0	0	0	0	0	0	0	0	0	0
Z006E0017	0	0	0	0	0	0	0	0	0	0
Z006E0018	0	0	0	0	0	0	0	0	0	0
Z006E0020	0	0	0	0	0	0	0	0	0	0
Z006E0023	0	0	0	0	0	0	0	0	0	0
Z006E0024	0	0	0	0	0	0	0	0	0	0
Z006E0025	0	0	0	0	0	0	0	0	0	0
Z006E0026	0	0	0	0	0	0	0	0	0	0
Z006E0027	0	0	0	0	0	0	0	0	0	0
Z006E0028	0	0	0	0	0	0	0	0	0	0
Z006E0029	0	0	0	0	0	0	0	0	0	0
Z006E0031	0	0	0	0	0	0	0	0	0	0
Z006E0032	0	0	0	0	0	0	0	0	0	0
Z006E0033	0	0	0	0	0	0	0	0	0	0
Z006E0034	0	0	0	0	0	0	0	0	0	0
Z006E0035	0	0	0	0	0	0	0	0	0	0
Z006E0036	0	0	0	0	0	0	0	0	0	0
Z006E0037	0	0	0	0	0	0	0	0	0	0
Z006E0038	0	0	0	0	0	0	0	0	0	0
Z006E0041	0	0	0	0	0	0	0	0	0	0
Z006E0042	0	0	0	0	0	0	0	0	0	0
Z006E0043	0	0	0	0	0	0	0	0	0	0
Z006E0044	0	0	0	0	0	0	0	0	0	0
Z006E0046	0	0	0	0	0	0	0	0	0	0
Z006E0047	0	0	0	0	0	0	0	0	0	0
Z006E0048	0	0	0	0	0	0	0	0	0	0
Z006E0049	0	0	0	0	0	0	0	0	0	0
Z006E0050	0	0	0	0	0	0	0	0	0	0
Z006E0051	0	0	0	0	0	0	0	0	0	0
Z006E0052	0	0	0	0	0	0	0	0	0	0
Z006E0053	0	0	0	0	0	0	0	0	0	0
Z006E0054	0	0	0	0	0	0	0	0	0	0
Z006E0055	0	0	0	0	0	0	0	0	0	0
Z006E0056	0	0	0	0	0	0	0	0	0	0
Z006E0057	0	0	0	0	0	0	0	0	0	0
Z006E0058	0	0	0	0	0	0	0	0	0	0
Z006E0059	0	0	0	0	0	0	0	0	0	0
Z006E0060	0	0	0	0	0	0	0	0	0	0
Z006E0061	0	0	0	0	0	0	0	0	0	0
Z006E0062	0	0	0	0	0	0	0	0	0	0
Z006E0063	0	0	0	0	0	0	0	0	0	0
Z006E0065	0	0	0	0	0	0	0	0	0	0
Z006E0066	0	0	0	0	0	0	0	0	0	0
Z006E0068	0	0	0	0	0	0	0	0	0	0
Z006E0069	0	0	0	0	0	0	0	0	0	0
Z006E0070	0	0	0	0	0	0	0	0	0	0
Z006E0071	0	0	0	0	0	0	0	0	0	0
Z006E0072	0	0	0	0	0	0	0	0	0	0
Z006E0073	0	0	0	0	0	0	0	0	0	0
Z006E0074	0	0	0	0	0	0	0	0	0	0
Z006E0075	0	0	0	0	0	0	0	0	0	0
Z006E0076	0	0	0	0	0	0	0	0	0	0
Z006E0077	0	0	0	0	0	0	0	0	0	0
Z006E0078	0	0	0	0	0	0	0	0	0	0
Z006E0079	0	0	0	0	0	0	0	0	0	0
Z006E0080	0	0	0	0	0	0	0	0	0	0
Z006E0081	0	0	0	0	0	0	0	0	0	0
Z006E0082	0	0	0	0	0	0	0	0	0	0
Z006E0083	0	0	0	0	0	0	0	0	0	0
Z006E0084	0	0	0	0	0	0	0	0	0	0
Z006E0085	0	0	0	0	0	0	0	0	0	0
Z006E0086	0	0	0	0	0	0	0	0	0	0
Z006E0087	0	0	0	0	0	0	0	0	0	0
Z006E0088	0	0	0	0	0	0	0	0	0	0
Z006E0089	0	0	0	0	0	0	0	0	0	0
Z006E0090	0	0	0	0	0	0	0	0	0	0
Z006E0091	0	0	0	0	0	0	0	0	0	0
Z006E0092	0	0	0	0	0	0	0	0	0	0
Z006E0093	0	0	0	0	0	0	0	0	0	0
Z006E0094	0	0	0	0	0	0	0	0	0	0
Z006E0095	0	0	0	0	0	0	0	0	0	0
Z006E0096	0	0	0	0	0	0	0	0	0	0
Z006E0097	0	0	0	0	0	0	0	0	0	0
Z006E0098	0	0	0	0	0	0	0	0	0	0
Z006E0099	0	0	0	0	0	0	0	0	0	0
Z006E0100	0	0	0	0	0	0	0	0	0	0
Z006E0101	0	0	0	0	0	0	0	0	0	0
Z006E0102	0	0	0	0	0	0	0	0	0	0
Z006E0103	0	0	0	0	0	0	0	0	0	0
Z006E0104	0	0	0	0	0	0	0	0	0	0
Z006E0105	0	0	0	0	0	0	0	0	0	0
Z006E0106	0	0	0	0	0	0	0	0	0	0
Z006E0107	0	0	0	0	0	0	0	0	0	0
Z006E0108	0	0	0	0	0	0	0	0	0	0
Z006E0109	0	0	0	0	0	0	0	0	0	0
Z006E0110	0	0	0	0	0	0	0	0	0	0
Z006E0111	0	0	0	0	0	0	0	0	0	0
Z006E0112	0	0	0	0	0	0	0	0	0	0
Z006E0113	0	0	0	0	0	0	0	0	0	0
Z006E0114	0	0	0	0	0	0	0	0	0	0
Z006E0115	0	0	0	0	0	0	0	0	0	0
Z006E0116	0	0	0	0	0	0	0	0	0	0
Z006E0117	0	0	0	0	0	0	0	0	0	0
Z006E0118	0	0	0	0	0	0	0	0	0	0
Z006E0119	0	0	0	0	0	0	0	0	0	0
Z006E0120	0	0	0	0	0	0	0	0	0	0
Z006E0121	0	0	0	0	0	0	0	0	0	0
Z006E0122	0	0	0	0	0	0	0	0	0	0
Z006E0123	0	0	0	0	0	0	0	0	0	0
Z006E0124	0	0	0	0	0	0	0	0	0	0
Z006E0125	0	0	0	0	0	0	0	0	0	0
Z006E0126	0	0	0	0	0	0	0	0	0	0
Z006E0128	0	0	0	0	0	0	0	0	0	0
Z006E0129	0	0	0	0	0	0	0	0	0	0
Z006E0133	0	0	0	0	0	0	0	0	0	0
Z006E0134	0	0	0	0	0	0	0	0	0	0
Z006E0135	0	0	0	0	0	0	0	0	0	0
Z006E0136	0	0	0	0	0	0	0	0	0	0
Z006E0137	0	0	0	0	0	0	0	0	0	0
Z006E0138	0	0	0	0	0	0	0	0	0	0
Z006E0139	0	0	0	0	0	0	0	0	0	0
Z006E0140	0	0	0	0	0	0	0	0	0	0
Z006E0141	0	0	0	0	0	0	0	0	0	0
Z006E0142	0	0	0	0	0	0	0	0	0	0
Z006E0143	0	0	0	0	0	0	0	0	0	0
Z006E0144	0	0	0	0	0	0	0	0	0	0
Z006E0145	0	0	0	0	0	0	0	0	0	0
Z006E0146	0	0	0	0	0	0	0	0	0	0
Z006E0147	0	0	0	0	0	0	0	0	0	0
Z006E0148	0	0	0	0	0	0	0	0	0	0
Z006E0149	0	0	0	0	0	0	0	0	0	0
Z006E0150	0	0	0	0	0	0	0	0	0	0
Z006E0151	0	0	0	0	0	0	0	0	0	0
Z006E0152	0	0	0	0	0	0	0	0	0	0
Z006E0153	0	0	0	0	0	0	0	0	0	0
Z006E0154	0	0	0	0	0	0	0	0	0	0
Z006E0155	0	0	0	0	0	0	0	0	0	0
Z006E0156	0	0	0	0	0	0	0	0	0	0
Z006E0157	0	0	0	0	0	0	0	0	0	0
Z006E0158	0	0	0	0	0	0	0	0	0	0
Z006E0159	0	0	0	0	0	0	0	0	0	0
Z006E0160	0	0	0	0	0	0	0	0	0	0
Z006E0161	0	0	0	0	0	0	0	0	0	0
Z006E0162	0	0	0	0	0	0	0	0	0	0
Z006E0163	0	0	0	0	0	0	0	0	0	0
Z006E0164	0	0	0	0	0	0	0	0	0	0
Z006E0165	0	0	0	0	0	0	0	0	0	0
Z006E0166	0	0	0	0	0	0	0	0	0	0
Z006E0167	0	0	0	0	0	0	0	0	0	0
Z006E0168	0	0	0	0	0	0	0	0	0	0
Z006E0169	0	0	0	0	0	0	0	0	0	0
Z006E0170	0	0	0	0	0	0	0	0	0	0
Z006E0171	0	0	0	0	0	0	0	0	0	0
Z006E0172	0	0	0	0	0	0	0	0	0	0
Z006E0173	0	0	0	0	0	0	0	0	0	0
Z006E0174	0	0	0	0	0	0	0	0	0	0
Z006E0175	0	0	0	0	0	0	0	0	0	0
Z006E0176	0	0	0	0	0	0	0	0	0	0
Z006E0177	0	0	0	0	0	0	0	0	0	0
Z006E0178	0	0	0	0	0	0	0	0	0	0
Z006E0179	0	0	0	0	0	0	0	0	0	0
Z006E0180	0	0	0	0	0	0	0	0	0	0
Z006E0181	0	0	0	0	0	0	0	0	0	0
Z006E0182	0	0	0	0	0	0	0	0	0	0
Z006E0183	0	0	0	0	0	0	0	0	0	0
Z006E0184	0	0	0	0	0	0	0	0	0	0
Z006E0185	0	0	0	0	0	0	0	0	0	0
Z006E0186	0	0	0	0	0	0	0	0	0	0
Z006E0187	0	0	0	0	0	0	0	0	0	0
Z006E0188	0	0	0	0	0	0	0	0	0	0
Z006E0190	0	0	0	0	0	0	0	0	0	0
Z006E0191	0	0	0	0	0	0	0	0	0	0
Z006E0192	0	0	0	0	0	0	0	0	0	0
Z006E0193	0	0	0	0	0	0	0	0	0	0
Z006E0194	0	0	0	0	0	0	0	0	0	0
Z006E0195	0	0	0	0	0	0	0	0	0	0
Z006E0196	0	0	0	0	0	0	0	0	0	0
Z006E0197	0	0	0	0	0	0	0	0	0	0
Z006E0198	0	0	0	0	0	0	0	0	0	0
Z006E0199	0	0	0	0	0	0	0	0	0	0
Z006E0200	0	0	0	0	0	0	0	0	0	0
Z007E0001	0	0	0	0	0	0	0	0	0	0
Z007E0002	0	0	0	0	0	0	0	0	0	0
Z007E0003	0	0	0	0	0	0	0	0	0	0
Z007E0004	0	0	0	0	0	0	0	0	0	0
Z007E0005	0	0	0	0	0	0	0	0	0	0
Z007E0007	0	0	0	0	0	0	0	0	0	0
Z007E0008	0	0	0	0	0	0	0	0	0	0
Z007E0009	0	0	0	0	0	0	0	0	0	0
Z007E0010	0	0	0	0	0	0	0	0	0	0
Z007E0011	0	0	0	0	0	0	0	0	0	0
Z007E0012	0	0	0	0	0	0	0	0	0	0
Z007E0013	0	0	0	0	0	0	0	0	0	0
Z007E0014	0	0	0	0	0	0	0	0	0	0
Z007E0015	0	0	0	0	0	0	0	0	0	0
Z007E0016	0	0	0	0	0	0	0	0	0	0
Z007E0017	0	0	0	0	0	0	0	0	0	0
Z007E0019	0	0	0	0	0	0	0	0	0	0
Z007E0020	0	0	0	0	0	0	0	0	0	0
Z007E0021	0	0	0	0	0	0	0	0	0	0
Z007E0022	0	0	0	0	0	0	0	0	0	0
Z007E0023	0	0	0	0	0	0	0	0	0	0
Z007E0024	0	0	0	0	0	0	0	0	0	0
Z007E0025	0	0	0	0	0	0	0	0	0	0
Z007E0026	0	0	0	0	0	0	0	0	0	0
Z007E0027	0	0	0	0	0	0	0	0	0	0
Z007E0029	0	0	0	0	0	0	0	0	0	0
Z007E0030	0	0	0	0	0	0	0	0	0	0
Z007E0031	0	0	0	0	0	0	0	0	0	0
Z007E0032	0	0	0	0	0	0	0	0	0	0
Z007E0033	0	0	0	0	0	0	0	0	0	0
Z007E0034	0	0	0	0	0	0	0	0	0	0
Z007E0036	0	0	0	0	0	0	0	0	0	0
Z007E0037	0	0	0	0	0	0	0	0	0	0
Z007E0038	0	0	0	0	0	0	0	0	0	0
Z007E0039	0	0	0	0	0	0	0	0	0	0
Z007E0040	0	0	0	0	0	0	0	0	0	0
Z007E0041	0	0	0	0	0	0	0	0	0	0
Z007E0042	0	0	0	0	0	0	0	0	0	0
Z007E0043	0	0	0	0	0	0	0	0	0	0
Z007E0044	0	0	0	0	0	0	0	0	0	0
Z007E0045	0	0	0	0	0	0	0	0	0	0
Z007E0046	0	0	0	0	0	0	0	0	0	0
Z007E0047	0	0	0	0	0	0	0	0	0	0
Z007E0048	0	0	0	0	0	0	0	0	0	0
Z007E0049	0	0	0	0	0	0	0	0	0	0
Z007E0050	0	0	0	0	0	0	0	0	0	0
Z007E0051	0	0	0	0	0	0	0	0	0	0
Z007E0052	0	0	0	0	0	0	0	0	0	0
Z007E0053	0	0	0	0	0	0	0	0	0	0
Z007E0054	0	0	0	0	0	0	0	0	0	0
Z007E0055	0	0	0	0	0	0	0	0	0	0
Z007E0056	0	0	0	0	0	0	0	0	0	0
Z007E0058	0	0	0	0	0	0	0	0	0	0
Z007E0059	0	0	0	0	0	0	0	0	0	0
Z007E0060	0	0	0	0	0	0	0	0	0	0
Z007E0061	0	0	0	0	0	0	0	0	0	0
Z007E0062	0	0	0	0	0	0	0	0	0	0
Z007E0063	0	0	0	0	0	0	0	0	0	0
Z007E0064	0	0	0	0	0	0	0	0	0	0
Z007E0065	0	0	0	0	0	0	0	0	0	0
Z007E0066	0	0	0	0	0	0	0	0	0	0
Z007E0067	0	0	0	0	0	0	0	0	0	0
Z007E0068	0	0	0	0	0	0	0	0	0	0
Z007E0069	0	0	0	0	0	0	0	0	0	0
Z007E0070	0	0	0	0	0	0	0	0	0	0
Z007E0071	0	0	0	0	0	0	0	0	0	0
Z007E0072	0	0	0	0	0	0	0	0	0	0
Z007E0073	0	0	0	0	0	0	0	0	0	0
Z007E0074	0	0	0	0	0	0	0	0	0	0
Z007E0075	0	0	0	0	0	0	0	0	0	0
Z007E0076	0	0	0	0	0	0	0	0	0	0
Z007E0077	0	0	0	0	0	0	0	0	0	0
Z007E0078	0	0	0	0	0	0	0	0	0	0
Z007E0079	0	0	0	0	0	0	0	0	0	0
Z007E0080	0	0	0	0	0	0	0	0	0	0
Z007E0081	0	0	0	0	0	0	0	0	0	0
Z007E0082	0	0	0	0	0	0	0	0	0	0
Z007E0083	0	0	0	0	0	0	0	0	0	0
Z007E0084	0	0	0	0	0	0	0	0	0	0
Z007E0085	0	0	0	0	0	0	0	0	0	0
Z007E0086	0	0	0	0	0	0	0	0	0	0
Z007E0087	0	0	0	0	0	0	0	0	0	0
Z007E0088	0	0	0	0	0	0	0	0	0	0
Z007E0089	0	0	0	0	0	0	0	0	0	0
Z007E0090	0	0	0	0	0	0	0	0	0	0
Z007E0091	0	0	0	0	0	0	0	0	0	0
Z007E0092	0	0	0	0	0	0	0	0	0	0
Z007E0093	0	0	0	0	0	0	0	0	0	0
Z007E0094	0	0	0	0	0	0	0	0	0	0
Z007E0095	0	0	0	0	0	0	0	0	0	0
Z007E0096	0	0	0	0	0	0	0	0	0	0
Z007E0097	0	0	0	0	0	0	0	0	0	0
Z007E0098	0	0	0	0	0	0	0	0	0	0
Z007E0099	0	0	0	0	0	0	0	0	0	0
Z007E0100	0	0	0	0	0	0	0	0	0	0
Z007E0101	0	0	0	0	0	0	0	0	0	0
Z007E0102	0	0	0	0	0	0	0	0	0	0
Z007E0103	0	0	0	0	0	0	0	0	0	0
Z007E0104	0	0	0	0	0	0	0	0	0	0
Z007E0105	0	0	0	0	0	0	0	0	0	0
Z007E0106	0	0	0	0	0	0	0	0	0	0
Z007E0107	0	0	0	0	0	0	0	0	0	0
Z007E0108	0	0	0	0	0	0	0	0	0	0
Z007E0109	0	0	0	0	0	0	0	0	0	0
Z007E0110	0	0	0	0	0	0	0	0	0	0
Z007E0111	0	0	0	0	0	0	0	0	0	0
Z007E0112	0	0	0	0	0	0	0	0	0	0
Z007E0114	0	0	0	0	0	0	0	0	0	0
Z007E0115	0	0	0	0	0	0	0	0	0	0
Z007E0116	0	0	0	0	0	0	0	0	0	0
Z007E0117	0	0	0	0	0	0	0	0	0	0
Z007E0118	0	0	0	0	0	0	0	0	0	0
Z007E0119	0	0	0	0	0	0	0	0	0	0
Z007E0120	0	0	0	0	0	0	0	0	0	0
Z007E0121	0	0	0	0	0	0	0	0	0	0
Z007E0122	0	0	0	0	0	0	0	0	0	0
Z007E0123	0	0	0	0	0	0	0	0	0	0
Z007E0124	0	0	0	0	0	0	0	0	0	0
Z007E0125	0	0	0	0	0	0	0	0	0	0
Z007E0126	0	0	0	0	0	0	0	0	0	0
Z007E0127	0	0	0	0	0	0	0	0	0	0
Z007E0128	0	0	0	0	0	0	0	0	0	0
Z007E0129	0	0	0	0	0	0	0	0	0	0
Z007E0130	0	0	0	0	0	0	0	0	0	0
Z007E0131	0	0	0	0	0	0	0	0	0	0
Z007E0132	0	0	0	0	0	0	0	0	0	0
Z007E0133	0	0	0	0	0	0	0	0	0	0
Z007E0134	0	0	0	0	0	0	0	0	0	0
Z007E0135	0	0	0	0	0	0	0	0	0	0
Z007E0136	0	0	0	0	0	0	0	0	0	0
Z007E0137	0	0	0	0	0	0	0	0	0	0
Z007E0138	0	0	0	0	0	0	0	0	0	0
Z007E0139	0	0	0	0	0	0	0	0	0	0
Z007E0140	0	0	0	0	0	0	0	0	0	0
Z007E0141	0	0	0	0	0	0	0	0	0	0
Z007E0142	0	0	0	0	0	0	0	0	0	0
Z007E0143	0	0	0	0	0	0	0	0	0	0
Z007E0144	0	0	0	0	0	0	0	0	0	0
Z007E0145	0	0	0	0	0	0	0	0	0	0
Z007E0146	0	0	0	0	0	0	0	0	0	0
Z007E0147	0	0	0	0	0	0	0	0	0	0
Z007E0148	0	0	0	0	0	0	0	0	0	0
Z007E0149	0	0	0	0	0	0	0	0	0	0
Z007E0150	0	0	0	0	0	0	0	0	0	0
Z007E0151	0	0	0	0	0	0	0	0	0	0
Z007E0152	0	0	0	0	0	0	0	0	0	0
Z007E0153	0	0	0	0	0	0	0	0	0	0
Z007E0154	0	0	0	0	0	0	0	0	0	0
Z007E0155	0	0	0	0	0	0	0	0	0	0
Z007E0156	0	0	0	0	0	0	0	0	0	0
Z007E0157	0	0	0	0	0	0	0	0	0	0
Z007E0158	0	0	0	0	0	0	0	0	0	0
Z007E0159	0	0	0	0	0	0	0	0	0	0
Z007E0160	0	0	0	0	0	0	0	0	0	0
Z007E0161	0	0	0	0	0	0	0	0	0	0
Z007E0162	0	0	0	0	0	0	0	0	0	0
Z007E0163	0	0	0	0	0	0	0	0	0	0
Z007E0164	0	0	0	0	0	0	0	0	0	0
Z007E0165	0	0	0	0	0	0	0	0	0	0
Z007E0166	0	0	0	0	0	0	0	0	0	0
Z007E0167	0	0	0	0	0	0	0	0	0	0
Z007E0168	0	0	0	0	0	0	0	0	0	0
Z007E0169	0	0	0	0	0	0	0	0	0	0
Z007E0170	0	0	0	0	0	0	0	0	0	0
Z007E0171	0	0	0	0	0	0	0	0	0	0
Z007E0172	0	0	0	0	0	0	0	0	0	0
Z007E0173	0	0	0	0	0	0	0	0	0	0
Z007E0174	0	0	0	0	0	0	0	0	0	0
Z007E0175	0	0	0	0	0	0	0	0	0	0
Z007E0176	0	0	0	0	0	0	0	0	0	0
Z007E0177	0	0	0	0	0	0	0	0	0	0
Z007E0178	0	0	0	0	0	0	0	0	0	0
Z007E0179	0	0	0	0	0	0	0	0	0	0
Z007E0180	0	0	0	0	0	0	0	0	0	0
Z007E0181	0	0	0	0	0	0	0	0	0	0
Z007E0182	0	0	0	0	0	0	0	0	0	0
Z007E0183	0	0	0	0	0	0	0	0	0	0
Z007E0184	0	0	0	0	0	0	0	0	0	0
Z007E0185	0	0	0	0	0	0	0	0	0	0
Z007E0186	0	0	0	0	0	0	0	0	0	0
Z007E0187	0	0	0	0	0	0	0	0	0	0
Z007E0188	0	0	0	0	0	0	0	0	0	0
Z007E0189	0	0	0	0	0	0	0	0	0	0
Z007E0191	0	0	0	0	0	0	0	0	0	0
Z007E0192	0	0	0	0	0	0	0	0	0	0
Z007E0193	0	0	0	0	0	0	0	0	0	0
Z007E0194	0	0	0	0	0	0	0	0	0	0
Z007E0195	0	0	0	0	0	0	0	0	0	0
Z007E0196	0	0	0	0	0	0	0	0	0	0
Z007E0197	0	0	0	0	0	0	0	0	0	0
Z007E0198	0	0	0	0	0	0	0	0	0	0
Z007E0199	0	0	0	0	0	0	0	0	0	0
Z007E0200	0	0	0	0	0	0	0	0	0	0
Z008E0001	0	0	0	0	0	0	0	0	0	0
Z008E0002	0	0	0	0	0	0	0	0	0	0
Z008E0003	0	0	0	0	0	0	0	0	0	0
Z008E0004	0	0	0	0	0	0	0	0	0	0
Z008E0005	0	0	0	0	0	0	0	0	0	0
Z008E0006	0	0	0	0	0	0	0	0	0	0
Z008E0007	0	0	0	0	0	0	0	0	0	0
Z008E0008	0	0	0	0	0	0	0	0	0	0
Z008E0009	0	0	0	0	0	0	0	0	0	0
Z008E0010	0	0	0	0	0	0	0	0	0	0
Z008E0011	0	0	0	0	0	0	0	0	0	0
Z008E0012	0	0	0	0	0	0	0	0	0	0
Z008E0013	0	0	0	0	0	0	0	0	0	0
Z008E0014	0	0	0	0	0	0	0	0	0	0
Z008E0015	0	0	0	0	0	0	0	0	0	0
Z008E0016	0	0	0	0	0	0	0	0	0	0
Z008E0017	0	0	0	0	0	0	0	0	0	0
Z008E0018	0	0	0	0	0	0	0	0	0	0
Z008E0019	0	0	0	0	0	0	0	0	0	0
Z008E0020	0	0	0	0	0	0	0	0	0	0
Z008E0021	0	0	0	0	0	0	0	0	0	0
Z008E0022	0	0	0	0	0	0	0	0	0	0
Z008E0023	0	0	0	0	0	0	0	0	0	0
Z008E0024	0	0	0	0	0	0	0	0	0	0
Z008E0025	0	0	0	0	0	0	0	0	0	0
Z008E0026	0	0	0	0	0	0	0	0	0	0
Z008E0027	0	0	0	0	0	0	0	0	0	0
Z008E0028	0	0	0	0	0	0	0	0	0	0
Z008E0029	0	0	0	0	0	0	0	0	0	0
Z008E0030	0	0	0	0	0	0	0	0	0	0
Z008E0031	0	0	0	0	0	0	0	0	0	0
Z008E0032	0	0	0	0	0	0	0	0	0	0
Z008E0033	0	0	0	0	0	0	0	0	0	0
Z008E0034	0	0	0	0	0	0	0	0	0	0
Z008E0035	0	0	0	0	0	0	0	0	0	0
Z008E0036	0	0	0	0	0	0	0	0	0	0
Z008E0037	0	0	0	0	0	0	0	0	0	0
Z008E0038	0	0	0	0	0	0	0	0	0	0
Z008E0039	0	0	0	0	0	0	0	0	0	0
Z008E0040	0	0	0	0	0	0	0	0	0	0
Z008E0041	0	0	0	0	0	0	0	0	0	0
Z008E0042	0	0	0	0	0	0	0	0	0	0
Z008E0044	0	0	0	0	0	0	0	0	0	0
Z008E0045	0	0	0	0	0	0	0	0	0	0
Z008E0046	0	0	0	0	0	0	0	0	0	0
Z008E0047	0	0	0	0	0	0	0	0	0	0
Z008E0048	0	0	0	0	0	0	0	0	0	0
Z008E0049	0	0	0	0	0	0	0	0	0	0
Z008E0050	0	0	0	0	0	0	0	0	0	0
Z008E0051	0	0	0	0	0	0	0	0	0	0
Z008E0052	0	0	0	0	0	0	0	0	0	0
Z008E0053	0	0	0	0	0	0	0	0	0	0
Z008E0054	0	0	0	0	0	0	0	0	0	0
Z008E0055	0	0	0	0	0	0	0	0	0	0
Z008E0056	0	0	0	0	0	0	0	0	0	0
Z008E0057	0	0	0	0	0	0	0	0	0	0
Z008E0058	0	0	0	0	0	0	0	0	0	0
Z008E0059	0	0	0	0	0	0	0	0	0	0
Z008E0060	0	0	0	0	0	0	0	0	0	0
Z008E0061	0	0	0	0	0	0	0	0	0	0
Z008E0062	0	0	0	0	0	0	0	0	0	0
Z008E0063	0	0	0	0	0	0	0	0	0	0
Z008E0064	0	0	0	0	0	0	0	0	0	0
Z008E0065	0	0	0	0	0	0	0	0	0	0
Z008E0066	0	0	0	0	0	0	0	0	0	0
Z008E0067	0	0	0	0	0	0	0	0	0	0
Z008E0068	0	0	0	0	0	0	0	0	0	0
Z008E0069	0	0	0	0	0	0	0	0	0	0
Z008E0070	0	0	0	0	0	0	0	0	0	0
Z008E0071	0	0	0	0	0	0	0	0	0	0
Z008E0072	0	0	0	0	0	0	0	0	0	0
Z008E0073	0	0	0	0	0	0	0	0	0	0
Z008E0074	0	0	0	0	0	0	0	0	0	0
Z008E0075	0	0	0	0	0	0	0	0	0	0
Z008E0076	0	0	0	0	0	0	0	0	0	0
Z008E0077	0	0	0	0	0	0	0	0	0	0
Z008E0078	0	0	0	0	0	0	0	0	0	0
Z008E0079	0	0	0	0	0	0	0	0	0	0
Z008E0080	0	0	0	0	0	0	0	0	0	0
Z008E0081	0	0	0	0	0	0	0	0	0	0
Z008E0082	0	0	0	0	0	0	0	0	0	0
Z008E0083	0	0	0	0	0	0	0	0	0	0
Z008E0084	0	0	0	0	0	0	0	0	0	0
Z008E0085	0	0	0	0	0	0	0	0	0	0
Z008E0086	0	0	0	0	0	0	0	0	0	0
Z008E0087	0	0	0	0	0	0	0	0	0	0
Z008E0088	0	0	0	0	0	0	0	0	0	0
Z008E0090	0	0	0	0	0	0	0	0	0	0
Z008E0091	0	0	0	0	0	0	0	0	0	0
Z008E0092	0	0	0	0	0	0	0	0	0	0
Z008E0093	0	0	0	0	0	0	0	0	0	0
Z008E0094	0	0	0	0	0	0	0	0	0	0
Z008E0095	0	0	0	0	0	0	0	0	0	0
Z008E0096	0	0	0	0	0	0	0	0	0	0
Z008E0097	0	0	0	0	0	0	0	0	0	0
Z008E0098	0	0	0	0	0	0	0	0	0	0
Z008E0099	0	0	0	0	0	0	0	0	0	0
Z008E0100	0	0	0	0	0	0	0	0	0	0
Z008E0101	0	0	0	0	0	0	0	0	0	0
Z008E0102	0	0	0	0	0	0	0	0	0	0
Z008E0103	0	0	0	0	0	0	0	0	0	0
Z008E0104	0	0	0	0	0	0	0	0	0	0
Z008E0105	0	0	0	0	0	0	0	0	0	0
Z008E0106	0	0	0	0	0	0	0	0	0	0
Z008E0107	0	0	0	0	0	0	0	0	0	0
Z008E0108	0	0	0	0	0	0	0	0	0	0
Z008E0109	0	0	0	0	0	0	0	0	0	0
Z008E0110	0	0	0	0	0	0	0	0	0	0
Z008E0111	0	0	0	0	0	0	0	0	0	0
Z008E0112	0	0	0	0	0	0	0	0	0	0
Z008E0113	0	0	0	0	0	0	0	0	0	0
Z008E0114	0	0	0	0	0	0	0	0	0	0
Z008E0115	0	0	0	0	0	0	0	0	0	0
Z008E0116	0	0	0	0	0	0	0	0	0	0
Z008E0117	0	0	0	0	0	0	0	0	0	0
Z008E0118	0	0	0	0	0	0	0	0	0	0
Z008E0119	0	0	0	0	0	0	0	0	0	0
Z008E0120	0	0	0	0	0	0	0	0	0	0
Z008E0121	0	0	0	0	0	0	0	0	0	0
Z008E0122	0	0	0	0	0	0	0	0	0	0
Z008E0123	0	0	0	0	0	0	0	0	0	0
Z008E0124	0	0	0	0	0	0	0	0	0	0
Z008E0125	0	0	0	0	0	0	0	0	0	0
Z008E0126	0	0	0	0	0	0	0	0	0	0
Z008E0127	0	0	0	0	0	0	0	0	0	0
Z008E0128	0	0	0	0	0	0	0	0	0	0
Z008E0129	0	0	0	0	0	0	0	0	0	0
Z008E0130	0	0	0	0	0	0	0	0	0	0
Z008E0131	0	0	0	0	0	0	0	0	0	0
Z008E0132	0	0	0	0	0	0	0	0	0	0
Z008E0133	0	0	0	0	0	0	0	0	0	0
Z008E0134	0	0	0	0	0	0	0	0	0	0
Z008E0135	0	0	0	0	0	0	0	0	0	0
Z008E0136	0	0	0	0	0	0	0	0	0	0
Z008E0137	0	0	0	0	0	0	0	0	0	0
Z008E0139	0	0	0	0	0	0	0	0	0	0
Z008E0140	0	0	0	0	0	0	0	0	0	0
Z008E0141	0	0	0	0	0	0	0	0	0	0
Z008E0142	0	0	0	0	0	0	0	0	0	0
Z008E0144	0	0	0	0	0	0	0	0	0	0
Z008E0145	0	0	0	0	0	0	0	0	0	0
Z008E0146	0	0	0	0	0	0	0	0	0	0
Z008E0147	0	0	0	0	0	0	0	0	0	0
Z008E0148	0	0	0	0	0	0	0	0	0	0
Z008E0149	0	0	0	0	0	0	0	0	0	0
Z008E0150	0	0	0	0	0	0	0	0	0	0
Z008E0151	0	0	0	0	0	0	0	0	0	0
Z008E0152	0	0	0	0	0	0	0	0	0	0
Z008E0153	0	0	0	0	0	0	0	0	0	0
Z008E0154	0	0	0	0	0	0	0	0	0	0
Z008E0155	0	0	0	0	0	0	0	0	0	0
Z008E0156	0	0	0	0	0	0	0	0	0	0
Z008E0157	0	0	0	0	0	0	0	0	0	0
Z008E0158	0	0	0	0	0	0	0	0	0	0
Z008E0159	0	0	0	0	0	0	0	0	0	0
Z008E0160	0	0	0	0	0	0	0	0	0	0
Z008E0161	0	0	0	0	0	0	0	0	0	0
Z008E0162	0	0	0	0	0	0	0	0	0	0
Z008E0163	0	0	0	0	0	0	0	0	0	0
Z008E0164	0	0	0	0	0	0	0	0	0	0
Z008E0165	0	0	0	0	0	0	0	0	0	0
Z008E0166	0	0	0	0	0	0	0	0	0	0
Z008E0167	0	0	0	0	0	0	0	0	0	0
Z008E0168	0	0	0	0	0	0	0	0	0	0
Z008E0169	0	0	0	0	0	0	0	0	0	0
Z008E0170	0	0	0	0	0	0	0	0	0	0
Z008E0171	0	0	0	0	0	0	0	0	0	0
Z008E0172	0	0	0	0	0	0	0	0	0	0
Z008E0173	0	0	0	0	0	0	0	0	0	0
Z008E0174	0	0	0	0	0	0	0	0	0	0
Z008E0175	0	0	0	0	0	0	0	0	0	0
Z008E0176	0	0	0	0	0	0	0	0	0	0
Z008E0177	0	0	0	0	0	0	0	0	0	0
Z008E0178	0	0	0	0	0	0	0	0	0	0
Z008E0179	0	0	0	0	0	0	0	0	0	0
Z008E0180	0	0	0	0	0	0	0	0	0	0
Z008E0181	0	0	0	0	0	0	0	0	0	0
Z008E0182	0	0	0	0	0	0	0	0	0	0
Z008E0183	0	0	0	0	0	0	0	0	0	0
Z008E0184	0	0	0	0	0	0	0	0	0	0
Z008E0185	0	0	0	0	0	0	0	0	0	0
Z008E0186	0	0	0	0	0	0	0	0	0	0
Z008E0187	0	0	0	0	0	0	0	0	0	0
Z008E0188	0	0	0	0	0	0	0	0	0	0
Z008E0189	0	0	0	0	0	0	0	0	0	0
Z008E0190	0	0	0	0	0	0	0	0	0	0
Z008E0191	0	0	0	0	0	0	0	0	0	0
Z008E0192	0	0	0	0	0	0	0	0	0	0
Z008E0193	0	0	0	0	0	0	0	0	0	0
Z008E0194	0	0	0	0	0	0	0	0	0	0
Z008E0195	0	0	0	0	0	0	0	0	0	0
Z008E0196	0	0	0	0	0	0	0	0	0	0
Z008E0197	0	0	0	0	0	0	0	0	0	0
Z008E0198	0	0	0	0	0	0	0	0	0	0
Z008E0199	0	0	0	0	0	0	0	0	0	0
Z008E0200	0	0	0	0	0	0	0	0	0	0
Z009E0001	0	0	0	0	0	0	0	0	0	0
Z009E0002	0	0	0	0	0	0	0	0	0	0
Z009E0003	0	0	0	0	0	0	0	0	0	0
Z009E0004	0	0	0	0	0	0	0	0	0	0
Z009E0005	0	0	0	0	0	0	0	0	0	0
Z009E0007	0	0	0	0	0	0	0	0	0	0
Z009E0008	0	0	0	0	0	0	0	0	0	0
Z009E0009	0	0	0	0	0	0	0	0	0	0
Z009E0010	0	0	0	0	0	0	0	0	0	0
Z009E0012	0	0	0	0	0	0	0	0	0	0
Z009E0013	0	0	0	0	0	0	0	0	0	0
Z009E0014	0	0	0	0	0	0	0	0	0	0
Z009E0015	0	0	0	0	0	0	0	0	0	0
Z009E0016	0	0	0	0	0	0	0	0	0	0
Z009E0017	0	0	0	0	0	0	0	0	0	0
Z009E0018	0	0	0	0	0	0	0	0	0	0
Z009E0019	0	0	0	0	0	0	0	0	0	0
Z009E0020	0	0	0	0	0	0	0	0	0	0
Z009E0021	0	0	0	0	0	0	0	0	0	0
Z009E0022	0	0	0	0	0	0	0	0	0	0
Z009E0023	0	0	0	0	0	0	0	0	0	0
Z009E0024	0	0	0	0	0	0	0	0	0	0
Z009E0025	0	0	0	0	0	0	0	0	0	0
Z009E0026	0	0	0	0	0	0	0	0	0	0
Z009E0027	0	0	0	0	0	0	0	0	0	0
Z009E0028	0	0	0	0	0	0	0	0	0	0
Z009E0029	0	0	0	0	0	0	0	0	0	0
Z009E0030	0	0	0	0	0	0	0	0	0	0
Z009E0031	0	0	0	0	0	0	0	0	0	0
Z009E0032	0	0	0	0	0	0	0	0	0	0
Z009E0033	0	0	0	0	0	0	0	0	0	0
Z009E0034	0	0	0	0	0	0	0	0	0	0
Z009E0035	0	0	0	0	0	0	0	0	0	0
Z009E0036	0	0	0	0	0	0	0	0	0	0
Z009E0037	0	0	0	0	0	0	0	0	0	0
Z009E0038	0	0	0	0	0	0	0	0	0	0
Z009E0039	0	0	0	0	0	0	0	0	0	0
Z009E0040	0	0	0	0	0	0	0	0	0	0
Z009E0041	0	0	0	0	0	0	0	0	0	0
Z009E0042	0	0	0	0	0	0	0	0	0	0
Z009E0043	0	0	0	0	0	0	0	0	0	0
Z009E0044	0	0	0	0	0	0	0	0	0	0
Z009E0045	0	0	0	0	0	0	0	0	0	0
Z009E0047	0	0	0	0	0	0	0	0	0	0
Z009E0048	0	0	0	0	0	0	0	0	0	0
Z009E0049	0	0	0	0	0	0	0	0	0	0
Z009E0050	0	0	0	0	0	0	0	0	0	0
Z009E0051	0	0	0	0	0	0	0	0	0	0
Z009E0052	0	0	0	0	0	0	0	0	0	0
Z009E0053	0	0	0	0	0	0	0	0	0	0
Z009E0054	0	0	0	0	0	0	0	0	0	0
Z009E0055	0	0	0	0	0	0	0	0	0	0
Z009E0056	0	0	0	0	0	0	0	0	0	0
Z009E0057	0	0	0	0	0	0	0	0	0	0
Z009E0058	0	0	0	0	0	0	0	0	0	0
Z009E0059	0	0	0	0	0	0	0	0	0	0
Z009E0060	0	0	0	0	0	0	0	0	0	0
Z009E0061	0	0	0	0	0	0	0	0	0	0
Z009E0062	0	0	0	0	0	0	0	0	0	0
Z009E0063	0	0	0	0	0	0	0	0	0	0
Z009E0064	0	0	0	0	0	0	0	0	0	0
Z009E0065	0	0	0	0	0	0	0	0	0	0
Z009E0066	0	0	0	0	0	0	0	0	0	0
Z009E0067	0	0	0	0	0	0	0	0	0	0
Z009E0068	0	0	0	0	0	0	0	0	0	0
Z009E0069	0	0	0	0	0	0	0	0	0	0
Z009E0070	0	0	0	0	0	0	0	0	0	0
Z009E0071	0	0	0	0	0	0	0	0	0	0
Z009E0072	0	0	0	0	0	0	0	0	0	0
Z009E0073	0	0	0	0	0	0	0	0	0	0
Z009E0074	0	0	0	0	0	0	0	0	0	0
Z009E0075	0	0	0	0	0	0	0	0	0	0
Z009E0076	0	0	0	0	0	0	0	0	0	0
Z009E0077	0	0	0	0	0	0	0	0	0	0
Z009E0078	0	0	0	0	0	0	0	0	0	0
Z009E0079	0	0	0	0	0	0	0	0	0	0
Z009E0080	0	0	0	0	0	0	0	0	0	0
Z009E0082	0	0	0	0	0	0	0	0	0	0
Z009E0083	0	0	0	0	0	0	0	0	0	0
Z009E0084	0	0	0	0	0	0	0	0	0	0
Z009E0085	0	0	0	0	0	0	0	0	0	0
Z009E0086	0	0	0	0	0	0	0	0	0	0
Z009E0087	0	0	0	0	0	0	0	0	0	0
Z009E0088	0	0	0	0	0	0	0	0	0	0
Z009E0089	0	0	0	0	0	0	0	0	0	0
Z009E0090	0	0	0	0	0	0	0	0	0	0
Z009E0091	0	0	0	0	0	0	0	0	0	0
Z009E0092	0	0	0	0	0	0	0	0	0	0
Z009E0093	0	0	0	0	0	0	0	0	0	0
Z009E0094	0	0	0	0	0	0	0	0	0	0
Z009E0095	0	0	0	0	0	0	0	0	0	0
Z009E0096	0	0	0	0	0	0	0	0	0	0
Z009E0097	0	0	0	0	0	0	0	0	0	0
Z009E0098	0	0	0	0	0	0	0	0	0	0
Z009E0099	0	0	0	0	0	0	0	0	0	0
Z009E0100	0	0	0	0	0	0	0	0	0	0
Z009E0101	0	0	0	0	0	0	0	0	0	0
Z009E0102	0	0	0	0	0	0	0	0	0	0
Z009E0103	0	0	0	0	0	0	0	0	0	0
Z009E0104	0	0	0	0	0	0	0	0	0	0
Z009E0105	0	0	0	0	0	0	0	0	0	0
Z009E0106	0	0	0	0	0	0	0	0	0	0
Z009E0107	0	0	0	0	0	0	0	0	0	0
Z009E0108	0	0	0	0	0	0	0	0	0	0
Z009E0109	0	0	0	0	0	0	0	0	0	0
Z009E0110	0	0	0	0	0	0	0	0	0	0
Z009E0111	0	0	0	0	0	0	0	0	0	0
Z009E0112	0	0	0	0	0	0	0	0	0	0
Z009E0113	0	0	0	0	0	0	0	0	0	0
Z009E0114	0	0	0	0	0	0	0	0	0	0
Z009E0115	0	0	0	0	0	0	0	0	0	0
Z009E0116	0	0	0	0	0	0	0	0	0	0
Z009E0117	0	0	0	0	0	0	0	0	0	0
Z009E0118	0	0	0	0	0	0	0	0	0	0
Z009E0119	0	0	0	0	0	0	0	0	0	0
Z009E0120	0	0	0	0	0	0	0	0	0	0
Z009E0121	0	0	0	0	0	0	0	0	0	0
Z009E0122	0	0	0	0	0	0	0	0	0	0
Z009E0123	0	0	0	0	0	0	0	0	0	0
Z009E0124	0	0	0	0	0	0	0	0	0	0
Z009E0125	0	0	0	0	0	0	0	0	0	0
Z009E0126	0	0	0	0	0	0	0	0	0	0
Z009E0127	0	0	0	0	0	0	0	0	0	0
Z009E0128	0	0	0	0	0	0	0	0	0	0
Z009E0129	0	0	0	0	0	0	0	0	0	0
Z009E0130	0	0	0	0	0	0	0	0	0	0
Z009E0131	0	0	0	0	0	0	0	0	0	0
Z009E0132	0	0	0	0	0	0	0	0	0	0
Z009E0133	0	0	0	0	0	0	0	0	0	0
Z009E0134	0	0	0	0	0	0	0	0	0	0
Z009E0135	0	0	0	0	0	0	0	0	0	0
Z009E0136	0	0	0	0	0	0	0	0	0	0
Z009E0137	0	0	0	0	0	0	0	0	0	0
Z009E0138	0	0	0	0	0	0	0	0	0	0
Z009E0139	0	0	0	0	0	0	0	0	0	0
Z009E0140	0	0	0	0	0	0	0	0	0	0
Z009E0141	0	0	0	0	0	0	0	0	0	0
Z009E0142	0	0	0	0	0	0	0	0	0	0
Z009E0143	0	0	0	0	0	0	0	0	0	0
Z009E0144	0	0	0	0	0	0	0	0	0	0
Z009E0145	0	0	0	0	0	0	0	0	0	0
Z009E0146	0	0	0	0	0	0	0	0	0	0
Z009E0147	0	0	0	0	0	0	0	0	0	0
Z009E0149	0	0	0	0	0	0	0	0	0	0
Z009E0150	0	0	0	0	0	0	0	0	0	0
Z009E0151	0	0	0	0	0	0	0	0	0	0
Z009E0152	0	0	0	0	0	0	0	0	0	0
Z009E0153	0	0	0	0	0	0	0	0	0	0
Z009E0154	0	0	0	0	0	0	0	0	0	0
Z009E0155	0	0	0	0	0	0	0	0	0	0
Z009E0156	0	0	0	0	0	0	0	0	0	0
Z009E0157	0	0	0	0	0	0	0	0	0	0
Z009E0158	0	0	0	0	0	0	0	0	0	0
Z009E0159	0	0	0	0	0	0	0	0	0	0
Z009E0161	0	0	0	0	0	0	0	0	0	0
Z009E0162	0	0	0	0	0	0	0	0	0	0
Z009E0163	0	0	0	0	0	0	0	0	0	0
Z009E0164	0	0	0	0	0	0	0	0	0	0
Z009E0165	0	0	0	0	0	0	0	0	0	0
Z009E0166	0	0	0	0	0	0	0	0	0	0
Z009E0167	0	0	0	0	0	0	0	0	0	0
Z009E0168	0	0	0	0	0	0	0	0	0	0
Z009E0169	0	0	0	0	0	0	0	0	0	0
Z009E0170	0	0	0	0	0	0	0	0	0	0
Z009E0171	0	0	0	0	0	0	0	0	0	0
Z009E0173	0	0	0	0	0	0	0	0	0	0
Z009E0174	0	0	0	0	0	0	0	0	0	0
Z009E0175	0	0	0	0	0	0	0	0	0	0
Z009E0176	0	0	0	0	0	0	0	0	0	0
Z009E0177	0	0	0	0	0	0	0	0	0	0
Z009E0178	0	0	0	0	0	0	0	0	0	0
Z009E0179	0	0	0	0	0	0	0	0	0	0
Z009E0180	0	0	0	0	0	0	0	0	0	0
Z009E0181	0	0	0	0	0	0	0	0	0	0
Z009E0182	0	0	0	0	0	0	0	0	0	0
Z009E0183	0	0	0	0	0	0	0	0	0	0
Z009E0184	0	0	0	0	0	0	0	0	0	0
Z009E0186	0	0	0	0	0	0	0	0	0	0
Z009E0187	0	0	0	0	0	0	0	0	0	0
Z009E0190	0	0	0	0	0	0	0	0	0	0
Z009E0191	0	0	0	0	0	0	0	0	0	0
Z009E0192	0	0	0	0	0	0	0	0	0	0
Z009E0193	0	0	0	0	0	0	0	0	0	0
Z009E0194	0	0	0	0	0	0	0	0	0	0
Z009E0196	0	0	0	0	0	0	0	0	0	0
Z009E0197	0	0	0	0	0	0	0	0	0	0
Z009E0198	0	0	0	0	0	0	0	0	0	0
Z009E0199	0	0	0	0	0	0	0	0	0	0
Z009E0200	0	0	0	0	0	0	0	0	0	0
Z010E0001	0	0	0	0	0	0	0	0	0	0
Z010E0002	0	0	0	0	0	0	0	0	0	0
Z010E0003	0	0	0	0	0	0	0	0	0	0
Z010E0004	0	0	0	0	0	0	0	0	0	0
Z010E0006	0	0	0	0	0	0	0	0	0	0
Z010E0007	0	0	0	0	0	0	0	0	0	0
Z010E0008	0	0	0	0	0	0	0	0	0	0
Z010E0009	0	0	0	0	0	0	0	0	0	0
Z010E0010	0	0	0	0	0	0	0	0	0	0
Z010E0011	0	0	0	0	0	0	0	0	0	0
Z010E0012	0	0	0	0	0	0	0	0	0	0
Z010E0013	0	0	0	0	0	0	0	0	0	0
Z010E0015	0	0	0	0	0	0	0	0	0	0
Z010E0016	0	0	0	0	0	0	0	0	0	0
Z010E0017	0	0	0	0	0	0	0	0	0	0
Z010E0018	0	0	0	0	0	0	0	0	0	0
Z010E0019	0	0	0	0	0	0	0	0	0	0
Z010E0020	0	0	0	0	0	0	0	0	0	0
Z010E0021	0	0	0	0	0	0	0	0	0	0
Z010E0022	0	0	0	0	0	0	0	0	0	0
Z010E0023	0	0	0	0	0	0	0	0	0	0
Z010E0024	0	0	0	0	0	0	0	0	0	0
Z010E0025	0	0	0	0	0	0	0	0	0	0
Z010E0026	0	0	0	0	0	0	0	0	0	0
Z010E0027	0	0	0	0	0	0	0	0	0	0
Z010E0028	0	0	0	0	0	0	0	0	0	0
Z010E0029	0	0	0	0	0	0	0	0	0	0
Z010E0030	0	0	0	0	0	0	0	0	0	0
Z010E0032	0	0	0	0	0	0	0	0	0	0
Z010E0033	0	0	0	0	0	0	0	0	0	0
Z010E0034	0	0	0	0	0	0	0	0	0	0
Z010E0035	0	0	0	0	0	0	0	0	0	0
Z010E0036	0	0	0	0	0	0	0	0	0	0
Z010E0037	0	0	0	0	0	0	0	0	0	0
Z010E0038	0	0	0	0	0	0	0	0	0	0
Z010E0039	0	0	0	0	0	0	0	0	0	0
Z010E0040	0	0	0	0	0	0	0	0	0	0
Z010E0041	0	0	0	0	0	0	0	0	0	0
Z010E0042	0	0	0	0	0	0	0	0	0	0
Z010E0043	0	0	0	0	0	0	0	0	0	0
Z010E0044	0	0	0	0	0	0	0	0	0	0
Z010E0045	0	0	0	0	0	0	0	0	0	0
Z010E0046	0	0	0	0	0	0	0	0	0	0
Z010E0047	0	0	0	0	0	0	0	0	0	0
Z010E0048	0	0	0	0	0	0	0	0	0	0
Z010E0049	0	0	0	0	0	0	0	0	0	0
Z010E0050	0	0	0	0	0	0	0	0	0	0
Z010E0051	0	0	0	0	0	0	0	0	0	0
Z010E0052	0	0	0	0	0	0	0	0	0	0
Z010E0053	0	0	0	0	0	0	0	0	0	0
Z010E0054	0	0	0	0	0	0	0	0	0	0
Z010E0055	0	0	0	0	0	0	0	0	0	0
Z010E0056	0	0	0	0	0	0	0	0	0	0
Z010E0057	0	0	0	0	0	0	0	0	0	0
Z010E0058	0	0	0	0	0	0	0	0	0	0
Z010E0059	0	0	0	0	0	0	0	0	0	0
Z010E0060	0	0	0	0	0	0	0	0	0	0
Z010E0061	0	0	0	0	0	0	0	0	0	0
Z010E0062	0	0	0	0	0	0	0	0	0	0
Z010E0063	0	0	0	0	0	0	0	0	0	0
Z010E0064	0	0	0	0	0	0	0	0	0	0
Z010E0065	0	0	0	0	0	0	0	0	0	0
Z010E0066	0	0	0	0	0	0	0	0	0	0
Z010E0067	0	0	0	0	0	0	0	0	0	0
Z010E0068	0	0	0	0	0	0	0	0	0	0
Z010E0069	0	0	0	0	0	0	0	0	0	0
Z010E0070	0	0	0	0	0	0	0	0	0	0
Z010E0071	0	0	0	0	0	0	0	0	0	0
Z010E0072	0	0	0	0	0	0	0	0	0	0
Z010E0073	0	0	0	0	0	0	0	0	0	0
Z010E0074	0	0	0	0	0	0	0	0	0	0
Z010E0075	0	0	0	0	0	0	0	0	0	0
Z010E0076	0	0	0	0	0	0	0	0	0	0
Z010E0077	0	0	0	0	0	0	0	0	0	0
Z010E0078	0	0	0	0	0	0	0	0	0	0
Z010E0079	0	0	0	0	0	0	0	0	0	0
Z010E0080	0	0	0	0	0	0	0	0	0	0
Z010E0081	0	0	0	0	0	0	0	0	0	0
Z010E0082	0	0	0	0	0	0	0	0	0	0
[truncated: 2,893 more rows]
