# Supplementary material for: Association Mapping across Numerous Traits Reveals Patterns of Functional Variation in Maize
Source: PLoS Genet. 2014 Dec 4;10(12):e1004845. doi: 10.1371/journal.pgen.1004845 (PMC4256217; doi:10.1371/journal.pgen.1004845)
Supplement: Dataset S2 — Chromosome-specific residuals. Existing best linear unbiased predictors (BLUPs) for each inbred line were used to fit a joint-linkage model across all chromosomes. The hits from this model were then used to create chromosome-specific residual values by accounting for all markers except those on the chromosome in question. (See Methods for details.) These residuals are the phenotypic input for the NAM-GWAS analysis. (ZIP) [file pgen.1004845.s007.zip › Supplemental File 1 - Residuals/ChlorophyllA.txt]

Sample	Chr1	Chr2	Chr3	Chr4	Chr5	Chr6	Chr7	Chr8	Chr9	Chr10
Z001E0007	-15.5392	-15.4129	-16.1013	-15.637	-15.0154	-15.7621	-15.7621	-15.7621	-15.3381	-15.0891
Z001E0005	-6.1314	-5.3162	-3.5281	-6.3307	-5.3062	-6.4509	-6.4509	-6.4509	-6.4321	-7.4428
Z001E0008	-4.757	-5.4844	-4.3835	-5.0385	-4.1289	-5.1989	-5.1989	-5.1989	-5.0454	-5.9336
Z001E0002	-4.0285	-3.3602	-1.742	-4.0738	-3.0773	-4.1366	-4.1366	-4.1366	-4.0454	-3.9763
Z001E0006	-2.3521	-1.0657	-2.1577	-2.1296	-2.5073	-1.9101	-1.9101	-1.9101	-2.3542	-1.2832
Z001E0009	3.1506	2.0952	0.8783	2.9356	2.4663	2.9248	2.9248	2.9248	3.1047	2.6081
Z001E0004	3.5769	4.3513	3.2732	3.5205	4.1672	3.414	3.414	3.414	3.5863	3.7925
Z001E0003	6.7884	6.1769	7.3005	6.7204	7.854	6.6197	6.6197	6.6197	7.0043	6.0723
Z001E0001	7.2848	8.5479	7.4003	7.255	7.716	7.0362	7.0362	7.0362	7.3429	6.2842
Z001E0017	-13.9019	-12.4474	-13.7266	-13.8514	-13.4333	-13.7365	-13.7365	-13.7365	-13.6099	-13.7052
Z001E0015	-9.4625	-10.4978	-7.4273	-9.4547	-9.4051	-9.503	-9.503	-9.503	-9.1866	-8.8523
Z001E0012	-8.0974	-6.7093	-8.2616	-8.0656	-8.6887	-7.8865	-7.8865	-7.8865	-8.0864	-7.2765
Z001E0018	-6.3457	-7.9789	-4.5287	-6.6073	-7.6891	-6.6422	-6.6422	-6.6422	-6.5769	-6.2234
Z001E0019	-5.1117	-3.6133	-5.3366	-5.2606	-4.7356	-5.4416	-5.4416	-5.4416	-4.9734	-6.0132
Z001E0014	-4.7846	-6.1142	-4.7429	-4.8164	-5.9933	-4.9145	-4.9145	-4.9145	-4.7923	-5.3359
Z001E0010	-5.3145	-4.2224	-7.6072	-4.9716	-5.9247	-4.8699	-4.8699	-4.8699	-5.0294	-3.9989
Z001E0011	-2.2725	-3.5138	-2.0158	-2.2054	-3.2113	-2.2092	-2.2092	-2.2092	-2.3717	-1.8248
Z001E0016	1.0819	1.0453	1.4679	1.1292	2.1303	1.069	1.069	1.069	1.1302	1.3144
Z001E0013	1.3267	2.3421	0.65	1.0872	-0.1698	1.0846	1.0846	1.0846	1.0635	1.1384
Z001E0024	-11.5346	-12.2678	-10.7868	-11.321	-12.1641	-11.3467	-11.3467	-11.3467	-11.309	-11.8912
Z001E0021	-9.3043	-8.0545	-7.0254	-9.2398	-8.1783	-9.2914	-9.2914	-9.2914	-9.3999	-8.9368
Z001E0022	-6.9573	-8.1388	-7.6349	-7.0563	-8.6905	-7.1872	-7.1872	-7.1872	-6.8544	-6.524
Z001E0028	-6.8557	-5.5176	-4.7065	-7.0063	-8.0721	-7.0392	-7.0392	-7.0392	-7.0457	-7.7412
Z001E0025	-4.3416	-2.7064	-4.3135	-4.2789	-2.8245	-4.1717	-4.1717	-4.1717	-4.1272	-3.5339
Z001E0029	-1.4075	-0.2074	-2.5491	-1.2806	-1.9841	-1.1213	-1.1213	-1.1213	-1.5396	-0.5126
Z001E0020	-0.5397	-1.9037	-1.9304	-0.904	-2.2902	-1.0158	-1.0158	-1.0158	-0.8384	-1.5633
Z001E0023	4.1994	2.8131	3.5833	4.0444	3.9681	3.9395	3.9395	3.9395	4.0103	3.1839
Z001E0032	-13.4306	-14.4953	-13.1475	-13.2657	-13.8631	-13.1663	-13.1663	-13.1663	-13.4319	-12.5202
Z001E0031	-9.9073	-11.2689	-9.5733	-9.8663	-9.4181	-9.7985	-9.7985	-9.7985	-9.9329	-9.2679
Z001E0030	-4.1445	-5.4948	-1.8775	-4.0563	-5.3297	-4.1633	-4.1633	-4.1633	-4.11	-3.8083
Z001E0036	-3.5537	-2.544	-1.0285	-3.5279	-4.234	-3.4888	-3.4888	-3.4888	-3.6669	-4.1754
Z001E0033	4.0647	4.2632	1.8671	4.1326	4.7582	4.0211	4.0211	4.0211	4.1499	4.5103
Z001E0038	4.0925	4.8987	6.3007	4.0017	5.3531	4.0262	4.0262	4.0262	3.7926	4.378
Z001E0037	12.2105	11.3327	10.3225	12.2878	10.8465	12.1562	12.1562	12.1562	12.3079	11.6209
Z001E0048	-6.5025	-7.2866	-6.0104	-6.5161	-7.695	-6.6174	-6.6174	-6.6174	-6.5492	-7.3291
Z001E0046	-5.432	-5.0307	-5.7209	-5.4408	-6.6914	-5.5057	-5.5057	-5.5057	-5.2028	-5.7723
Z001E0041	-3.8161	-2.0815	-1.5575	-3.7331	-4.5574	-3.7052	-3.7052	-3.7052	-3.6329	-4.1409
Z001E0049	2.9044	1.89	2.1765	2.9273	3.6495	2.7303	2.7303	2.7303	3.1758	2.213
Z001E0047	3.6074	5.5094	4.8969	3.7419	2.9772	3.8024	3.8024	3.8024	3.8411	3.3874
Z001E0040	4.3999	5.4529	2.6831	4.1265	4.9691	4.1073	4.1073	4.1073	4.1773	4.6559
Z001E0044	4.3104	5.4164	2.0063	4.3032	5.4123	4.3479	4.3479	4.3479	4.2097	4.9187
Z001E0045	8.8881	8.0792	9.7591	8.976	10.1283	8.8587	8.8587	8.8587	9.0912	8.1884
Z001E0043	11.1702	9.6886	13.0599	11.0542	10.3047	11.1046	11.1046	11.1046	11.2046	11.7544
Z001E0052	-14.3611	-16.2177	-14.2047	-14.6478	-14.2371	-14.9378	-14.9378	-14.9378	-14.3982	-15.8183
Z001E0050	-11.7232	-9.9615	-11.4285	-11.2971	-11.9005	-11.1369	-11.1369	-11.1369	-11.4131	-10.457
Z001E0054	-9.9286	-8.8309	-9.8204	-9.9806	-9.2514	-10.1297	-10.1297	-10.1297	-9.8702	-10.7971
Z001E0051	-6.6384	-8.0658	-6.908	-6.9532	-7.0979	-7.0651	-7.0651	-7.0651	-6.6693	-7.477
Z001E0057	-4.4355	-3.1997	-4.1643	-4.3865	-2.6925	-4.2407	-4.2407	-4.2407	-4.6279	-3.7087
Z001E0058	0.6734	-0.3113	0.5563	0.4895	1.1325	0.2763	0.2763	0.2763	0.9091	-0.1392
Z001E0056	7.3676	6.042	9.5573	7.0803	6.3864	7.0798	7.0798	7.0798	7.0576	6.5885
Z001E0053	8.4348	9.3783	8.5151	8.3392	9.3707	8.2679	8.2679	8.2679	8.4189	7.6989
Z001E0059	9.4317	8.1774	10.1554	9.3939	9.7501	9.376	9.376	9.376	9.3868	8.7059
Z001E0055	9.2919	10.1486	11.4234	9.3747	8.6541	9.4728	9.4728	9.4728	9.1831	9.9195
Z001E0061	-5.335	-3.8537	-2.6227	-5.1248	-4.9872	-5.1722	-5.1722	-5.1722	-5.0556	-5.8157
Z001E0067	-2.6032	-1.018	-3.2955	-2.4477	-3.5623	-2.3839	-2.3839	-2.3839	-2.2564	-1.45
Z001E0064	-2.477	-1.0813	-4.535	-2.4231	-3.1417	-2.3078	-2.3078	-2.3078	-2.6479	-2.6586
Z001E0069	-2.2664	-3.102	-2.0626	-2.2541	-3.1319	-2.2085	-2.2085	-2.2085	-2.4576	-1.8533
Z001E0060	2.6191	4.2912	4.9805	2.6186	3.2737	2.5737	2.5737	2.5737	2.8232	2.0367
Z001E0062	2.775	4.0006	2.357	2.6325	1.6767	2.6757	2.6757	2.6757	2.7352	2.3662
Z001E0068	6.9228	6.3644	4.7151	6.9378	5.752	6.8926	6.8926	6.8926	7.177	6.6635
Z001E0063	8.1131	9.1412	9.3734	8.1696	7.3597	8.2061	8.2061	8.2061	8.1292	7.6634
Z001E0066	8.3335	9.3727	10.8926	8.4119	7.7632	8.4662	8.4662	8.4662	8.3433	7.8269
Z001E0065	10.3427	8.7743	9.6954	9.9343	8.5856	9.8449	9.8449	9.8449	9.8909	9.8975
Z001E0074	-10.4481	-11.9142	-10.6545	-10.8241	-9.9738	-10.9824	-10.9824	-10.9824	-10.4842	-11.4583
Z001E0070	-9.0129	-10.0027	-11.2623	-8.7996	-9.8416	-8.7663	-8.7663	-8.7663	-8.7789	-7.9404
Z001E0072	-5.7126	-6.4538	-4.9499	-5.4837	-6.3512	-5.5151	-5.5151	-5.5151	-5.4332	-6.0695
Z001E0071	-0.8928	-0.3553	-2.7588	-0.6403	-1.757	-0.6576	-0.6576	-0.6576	-0.5667	-1.0071
Z001E0076	-0.461	-1.5685	-0.3404	-0.3613	-1.6983	-0.5002	-0.5002	-0.5002	-0.2084	-0.9142
Z001E0078	3.8384	2.4344	4.2421	3.8249	5.2574	3.8438	3.8438	3.8438	3.8313	4.306
Z001E0073	7.0495	8.4274	5.0244	7.1374	6.3646	7.2399	7.2399	7.2399	6.998	6.8673
Z001E0079	8.4069	9.9043	8.2037	8.3084	9.1517	8.2091	8.2091	8.2091	8.6383	7.8026
Z001E0075	11.1282	12.3812	13.3299	11.3483	10.2257	11.342	11.342	11.342	11.2211	11.7221
Z001E0077	13.6521	12.6587	15.5238	13.721	14.762	13.5589	13.5589	13.5589	13.919	12.8469
Z001E0085	-24.0185	-24.7935	-23.2099	-23.9951	-22.7399	-24.0881	-24.0881	-24.0881	-24.0418	-24.7169
Z001E0080	-9.2687	-7.6596	-8.8851	-9.039	-7.8164	-9.0139	-9.0139	-9.0139	-9.1067	-8.5766
Z001E0086	-8.6617	-10.4551	-6.3867	-8.7563	-8.6575	-8.8114	-8.8114	-8.8114	-8.7798	-8.4637
Z001E0082	-6.4222	-4.8355	-9.1709	-6.3605	-7.1165	-6.1704	-6.1704	-6.1704	-6.3633	-5.2064
Z001E0084	-4.4063	-5.3308	-6.5484	-4.3101	-3.3456	-4.3673	-4.3673	-4.3673	-4.2654	-3.6267
Z001E0083	-4.1266	-5.7316	-5.33	-4.2135	-3.1977	-4.2711	-4.2711	-4.2711	-4.0952	-3.6505
Z001E0089	2.1817	3.7349	1.7842	2.0899	0.5877	1.9913	1.9913	1.9913	2.1627	1.5085
Z001E0087	8.1044	7.3326	8.9154	8.2568	8.4088	8.1847	8.1847	8.1847	8.3244	7.5762
Z001E0091	-18.7906	-20.1402	-19.4661	-18.8804	-19.9581	-18.9404	-18.9404	-18.9404	-18.9605	-19.6346
Z001E0098	-8.0636	-7.2581	-6.0135	-8.1	-8.9126	-8.0271	-8.0271	-8.0271	-8.4687	-7.6659
Z001E0094	0.4508	2.3262	0.7753	0.517	-0.4949	0.5256	0.5256	0.5256	0.4201	-0.1219
Z001E0090	0.9069	2.0777	3.2116	0.6846	2.043	0.671	0.671	0.671	0.8398	0.0412
Z001E0096	1.1367	0.2318	0.8888	1.0707	-0.2692	0.9521	0.9521	0.9521	1.3673	0.6673
Z001E0097	5.4914	6.4229	5.5056	5.31	6.3371	5.236	5.236	5.236	5.2355	4.641
Z001E0095	6.6504	8.5076	4.7182	6.9342	5.948	6.9804	6.9804	6.9804	6.8843	6.6656
Z001E0093	12.0393	13.6509	9.606	12.0708	12.8013	12.0273	12.0273	12.0273	12.0747	12.6061
Z001E0099	18.4438	19.5759	18.5705	18.5258	17.8076	18.6581	18.6581	18.6581	18.1942	19.0508
Z001E0102	-5.3012	-3.8353	-7.7938	-5.4935	-4.1829	-5.4088	-5.4088	-5.4088	-5.4864	-5.1596
Z001E0100	-4.4679	-5.7048	-1.8221	-4.4697	-5.8171	-4.6583	-4.6583	-4.6583	-4.4923	-5.4966
Z001E0101	-3.2742	-4.3626	-3.4307	-3.3984	-3.8515	-3.2409	-3.2409	-3.2409	-3.5294	-2.4782
Z001E0104	-1.2105	-3.0177	0.9222	-1.3609	-2.3528	-1.3955	-1.3955	-1.3955	-1.6113	-1.0709
Z001E0103	1.1307	0.1275	-1.2019	1.2125	-0.1596	1.1597	1.1597	1.1597	1.0481	1.7915
Z001E0107	2.5412	2.6183	4.5321	2.4059	3.1972	2.2771	2.2771	2.2771	2.5675	2.6469
Z001E0106	3.2075	2.2594	1.1089	3.3486	4.2414	3.2745	3.2745	3.2745	3.5064	3.9862
Z001E0109	5.0859	3.5224	5.4315	4.9419	6.018	4.8698	4.8698	4.8698	4.8661	5.0914
Z001E0108	6.7903	5.1219	6.9517	6.5793	7.4337	6.4009	6.4009	6.4009	6.7735	5.7963
Z001E0105	7.2501	8.2978	7.155	7.2263	6.3484	7.2669	7.2669	7.2669	7.0669	6.8584
Z001E0111	-9.3797	-8.7088	-9.7366	-9.516	-8.7665	-9.5967	-9.5967	-9.5967	-9.5504	-9.2128
Z001E0110	-8.4561	-7.1246	-10.4038	-8.4147	-8.2158	-8.3642	-8.3642	-8.3642	-8.4614	-8.8102
Z001E0113	-4.2079	-5.4729	-6.4582	-4.6603	-3.9692	-4.826	-4.826	-4.826	-4.5277	-5.4695
Z001E0119	-2.1869	-1.0536	-3.45	-2.3276	-3.5755	-2.3521	-2.3521	-2.3521	-2.3852	-2.9448
Z001E0112	-2.0358	-0.415	-3.9008	-2.006	-1.3567	-2.1433	-2.1433	-2.1433	-2.0292	-2.8259
Z001E0118	-1.3883	0.1073	-3.6418	-1.5743	-0.3825	-1.5498	-1.5498	-1.5498	-1.4226	-1.9302
Z001E0116	5.1915	3.8913	5.0631	5.2623	5.9839	5.1107	5.1107	5.1107	5.5044	5.7599
Z001E0114	7.8032	8.981	10.1269	7.8963	8.7711	7.7989	7.7989	7.7989	7.8695	8.054
Z001E0115	12.3147	11.3136	12.7762	12.4256	13.4765	12.345	12.345	12.345	12.4645	12.7488
Z001E0127	-4.4013	-6.1121	-5.0963	-4.8712	-4.218	-5.0188	-5.0188	-5.0188	-4.779	-4.5076
Z001E0123	-3.2152	-2.1476	-3.6943	-3.4913	-4.7987	-3.5379	-3.5379	-3.5379	-3.4782	-4.0861
Z001E0125	-0.3589	0.7422	-2.8135	-0.3038	-1.3712	-0.2136	-0.2136	-0.2136	-0.5372	0.3615
Z001E0126	0.4181	0.6438	-1.8298	0.4341	1.1424	0.3422	0.3422	0.3422	0.3213	0.8647
Z001E0129	2.3352	1.1166	1.7177	2.1717	1.5378	1.9957	1.9957	1.9957	2.4214	2.597
Z001E0128	3.509	5.5906	3.8069	3.672	3.0035	3.7738	3.7738	3.7738	3.7123	3.3943
Z001E0121	6.0798	4.9675	3.9001	5.7707	6.7977	5.6912	5.6912	5.6912	6.0179	5.28
Z001E0122	5.6674	7.3678	3.6722	5.8156	4.4812	5.7727	5.7727	5.7727	5.6705	5.2205
Z001E0120	6.0289	8.1112	6.3252	6.1902	5.5243	6.2926	6.2926	6.2926	6.2264	5.9142
Z001E0124	10.2107	9.0715	8.0946	10.1128	9.1417	10.1138	10.1138	10.1138	10.1913	9.7621
Z001E0137	-18.4886	-17.5518	-18.3957	-18.5712	-17.5604	-18.6474	-18.6474	-18.6474	-18.4591	-19.2247
Z001E0132	-4.825	-5.8582	-7.1339	-5.0146	-5.973	-5.0001	-5.0001	-5.0001	-4.8866	-5.2815
Z001E0139	-4.9408	-6.3417	-4.5426	-4.96	-3.5183	-4.9389	-4.9389	-4.9389	-4.9681	-4.473
Z001E0130	-0.7138	-1.9914	-2.5854	-0.7931	-0.7628	-0.8476	-0.8476	-0.8476	-0.7384	-1.3258
Z001E0131	-0.4042	-1.6959	1.6068	-0.5977	0.6208	-0.6484	-0.6484	-0.6484	-0.4244	-0.0635
Z001E0133	1.2896	0.4542	-0.4291	1.3418	2.1589	1.1857	1.1857	1.1857	1.5335	0.7034
Z001E0134	4.6733	3.4506	4.3631	4.6056	2.9463	4.4263	4.4263	4.4263	4.7348	4.4324
Z001E0135	6.2233	5.0979	6.135	6.1694	5.6041	6.3004	6.3004	6.3004	6.2153	7.0179
Z001E0138	6.5599	7.5956	5.8877	6.3833	7.4943	6.4158	6.4158	6.4158	6.5622	7.1728
Z001E0146	-11.592	-11.6411	-9.3569	-11.437	-12.6364	-11.494	-11.494	-11.494	-11.5253	-11.127
Z001E0144	-10.1614	-11.3129	-8.0964	-10.2845	-9.4109	-10.423	-10.423	-10.423	-10.0128	-9.9537
Z001E0145	-6.1651	-6.9112	-6.0342	-6.2038	-7.3676	-6.2589	-6.2589	-6.2589	-6.1483	-6.3176
Z001E0143	-3.071	-3.7925	-5.3302	-3.1798	-4.7327	-3.3185	-3.3185	-3.3185	-3.0058	-3.7926
Z001E0149	2.1494	0.7912	1.7926	2.1667	0.6142	2.0342	2.0342	2.0342	2.101	2.5998
Z001E0140	9.7677	10.8105	12.3202	9.8393	9.2014	9.8962	9.8962	9.8962	9.7536	9.2613
Z001E0147	10.7052	12.5292	8.4706	10.5682	11.2163	10.4516	10.4516	10.4516	10.6858	9.8989
Z001E0141	16.4461	14.8958	18.2863	16.2437	15.3497	16.2566	16.2566	16.2566	16.3	16.7996
Z001E0152	-15.0329	-13.4964	-15.3998	-15.0932	-16.6457	-15.2036	-15.2036	-15.2036	-14.941	-15.7068
Z001E0150	-10.7969	-9.3888	-11.5148	-10.7384	-12.2628	-10.7781	-10.7781	-10.7781	-10.545	-10.1065
Z001E0156	-7.0292	-7.9546	-4.6006	-6.9699	-8.1174	-7.0835	-7.0835	-7.0835	-6.5248	-7.6139
Z001E0158	-4.2027	-5.6062	-6.1861	-4.3415	-5.6783	-4.4442	-4.4442	-4.4442	-4.4002	-5.1055
Z001E0157	-2.608	-3.798	-5.3038	-2.7335	-3.7179	-2.6628	-2.6628	-2.6628	-2.6402	-1.8153
Z001E0159	-2.3897	-2.5816	-3.1494	-2.5033	-3.4683	-2.4308	-2.4308	-2.4308	-2.383	-1.5626
Z001E0151	-1.4078	-0.2595	-1.668	-1.3444	-0.8143	-1.4828	-1.4828	-1.4828	-1.2799	-1.0435
Z001E0153	6.8656	8.0133	6.6064	6.9301	7.4584	6.7912	6.7912	6.7912	6.9974	7.2298
Z001E0160	-12.9274	-12.9378	-14.7765	-13.0102	-11.8963	-13.0577	-13.0577	-13.0577	-12.9572	-13.582
Z001E0164	-6.1122	-4.5395	-6.5459	-6.2414	-7.6841	-6.3258	-6.3258	-6.3258	-6.2622	-6.7847
Z001E0161	-1.283	-2.556	-3.5186	-1.7202	-1.0534	-1.8917	-1.8917	-1.8917	-1.5493	-2.545
Z001E0163	2.3323	3.2015	1.615	2.0385	2.7719	1.9751	1.9751	1.9751	2.1687	2.4829
Z001E0168	2.0653	3.4759	4.2568	1.9937	1.0842	2.0011	2.0011	2.0011	2.0299	1.4106
Z001E0166	2.3836	3.3249	2.0165	2.2867	3.0229	2.1999	2.1999	2.1999	2.1498	2.6504
Z001E0167	4.6546	6.0836	3.8982	4.6734	3.2123	4.6486	4.6486	4.6486	4.7668	5.3458
Z001E0162	5.6544	7.4832	4.7303	5.5514	6.3415	5.4481	5.4481	5.4481	5.6712	4.7911
Z001E0165	10.6079	11.8594	10.5028	10.4126	11.6644	10.4681	10.4681	10.4681	10.3632	10.8553
Z001E0170	-8.4835	-7.4658	-10.8007	-8.5395	-7.6347	-8.5464	-8.5464	-8.5464	-8.6328	-8.1065
Z001E0178	-1.3665	-0.0354	-2.5087	-1.4398	-2.6122	-1.4599	-1.4599	-1.4599	-1.8093	-2.0154
Z001E0177	-1.582	-2.8825	-1.3526	-1.5225	-2.0014	-1.3921	-1.3921	-1.3921	-1.7519	-0.7702
Z001E0171	0.5981	-0.6269	0.3477	0.7959	-0.4799	0.7355	0.7355	0.7355	0.9377	1.5096
Z001E0173	0.6606	2.2477	-0.035	0.8127	-0.2964	0.8778	0.8778	0.8778	0.9953	1.8139
Z001E0174	1.0659	2.2916	0.6476	0.9231	-0.0324	0.9664	0.9664	0.9664	1.0253	0.6571
Z001E0176	3.0447	4.3251	5.767	3.0683	3.8364	2.8816	2.8816	2.8816	3.124	1.9302
Z001E0175	7.2439	5.4646	6.9806	7.0173	5.646	6.9015	6.9015	6.9015	6.8702	6.8146
Z001E0172	8.6585	8.05	8.5937	8.729	8.0644	8.8306	8.8306	8.8306	8.6843	9.6519
Z001E0185	-6.2767	-5.1984	-5.0532	-6.243	-4.733	-6.1539	-6.1539	-6.1539	-6.2526	-5.6603
Z001E0183	-5.0472	-6.2145	-4.8226	-5.3297	-6.3124	-5.3682	-5.3682	-5.3682	-5.3552	-6.0794
Z001E0182	-0.6611	-2.2365	-0.6685	-0.9391	-0.1115	-1.1133	-1.1133	-1.1133	-0.633	-1.6635
Z001E0181	0.8097	0.2803	1.1871	0.8555	0.0128	0.851	0.851	0.851	1.0061	0.437
Z001E0187	1.8859	0.6413	2.2364	1.4806	2.4887	1.3493	1.3493	1.3493	1.5656	0.5105
Z001E0189	7.1193	6.081	6.7653	6.8732	5.2559	6.6823	6.6823	6.6823	6.9631	6.1888
Z001E0188	8.0716	9.2549	5.801	8.1343	9.4142	8.2228	8.2228	8.2228	8.0935	8.9109
Z001E0186	12.378	12.7771	9.8156	12.284	12.9005	12.1914	12.1914	12.1914	12.455	12.8073
Z001E0184	14.8744	13.4636	17.2128	14.6141	14.7746	14.5339	14.5339	14.5339	14.8691	13.9219
Z001E0180	18.7188	17.3741	19.03	18.8627	18.2493	18.9613	18.9613	18.9613	18.845	19.529
Z001E0199	-6.5558	-4.5475	-6.1395	-6.5234	-5.1887	-6.5115	-6.5115	-6.5115	-6.3922	-7.0135
Z001E0190	-3.1251	-1.6251	-1.1264	-3.0998	-1.9607	-3.1087	-3.1087	-3.1087	-2.9214	-2.5439
Z001E0195	-1.5404	-0.4945	-2.2563	-1.4385	-2.3373	-1.3615	-1.3615	-1.3615	-1.4758	-1.1983
Z001E0191	0.0943	-1.3821	1.9742	-0.0318	-0.7653	0.0224	0.0224	0.0224	0.0934	0.6786
Z001E0197	1.8166	0.5947	1.5607	2.0086	0.742	1.9504	1.9504	1.9504	2.136	2.7283
Z001E0196	2.2324	1.2218	2.5202	2.0857	1.4509	2.1362	2.1362	2.1362	2.1557	1.6622
Z001E0192	5.9159	6.9677	7.8522	5.7944	7.2096	5.8583	5.8583	5.8583	5.9458	6.4148
Z001E0198	7.5125	6.1677	7.8156	7.5216	8.0207	7.6015	7.6015	7.6015	7.3749	8.1526
Z001E0194	7.8358	9.091	10.0334	8.0516	6.9358	8.0469	8.0469	8.0469	7.9137	8.4298
Z001E0193	16.6743	15.4296	16.6819	16.4412	16.7319	16.1275	16.1275	16.1275	16.7029	15.4077
Z002E0009	-4.7243	-5.8674	-5.7937	-5.8134	-5.146	-5.2015	-5.2015	-5.2015	-4.7871	-5.649
Z002E0006	-0.5022	0.4854	-0.6037	-1.591	-0.8374	-0.9226	-0.9226	-0.9226	-0.5361	-1.3479
Z002E0002	-0.9491	0.5723	-1.2204	-1.1787	-1.3515	-0.6856	-0.6856	-0.6856	-1.1483	-0.0644
Z002E0001	5.4615	7.2298	4.785	6.0941	5.0747	5.3856	5.3856	5.3856	5.5293	4.733
Z002E0003	7.006	8.0077	6.5001	6.7264	7.3135	7.296	7.296	7.296	6.8966	7.8072
Z002E0007	8.9371	10.021	8.1305	8.9611	9.063	8.4771	8.4771	8.4771	8.8391	7.7549
Z002E0005	10.0471	10.8034	9.8713	9.9052	9.9199	9.6256	9.6256	9.6256	9.8253	9.9978
Z002E0004	10.3876	9.2312	11.0868	9.9036	10.8126	10.5474	10.5474	10.5474	10.9505	10.0249
Z002E0014	-18.5639	-20.3566	-18.3526	-19.6781	-18.6751	-18.912	-18.912	-18.912	-18.9039	-18.3401
Z002E0018	-4.0566	-5.2557	-5.157	-3.9739	-4.0902	-4.4836	-4.4836	-4.4836	-3.9154	-5.2109
Z002E0012	-3.4792	-2.1742	-2.6411	-3.8392	-3.7801	-3.2167	-3.2167	-3.2167	-3.4581	-2.5827
Z002E0017	-2.5831	-1.5668	-2.5159	-2.8998	-2.7302	-2.8976	-2.8976	-2.8976	-2.786	-3.4293
Z002E0019	1.2154	2.3784	0.2574	0.1993	0.819	0.7801	0.7801	0.7801	0.928	0.3613
Z002E0013	4.9766	3.5912	4.8261	5.1159	5.2337	4.6027	4.6027	4.6027	5.019	3.8595
Z002E0010	4.9586	5.1032	5.4969	4.3405	4.6793	4.8928	4.8928	4.8928	5.0694	4.4867
Z002E0011	10.5301	12.1164	9.855	11.0528	10.5585	10.599	10.599	10.599	10.4244	10.9551
Z002E0016	12.2778	13.6207	13.0081	11.8054	12.0935	12.4575	12.4575	12.4575	12.1826	13.073
Z002E0022	-13.3713	-11.8015	-13.6538	-13.7095	-13.342	-13.2032	-13.2032	-13.2032	-13.4146	-13.6046
Z002E0025	-9.2882	-7.8172	-8.5555	-8.6292	-9.3892	-9.0887	-9.0887	-9.0887	-9.1408	-8.7041
Z002E0028	-8.2476	-6.8191	-8.5798	-7.6447	-7.8328	-7.8769	-7.8769	-7.8769	-8.3557	-8.453
Z002E0026	-2.3686	-1.3453	-2.4259	-2.3407	-2.4374	-2.7826	-2.7826	-2.7826	-2.6799	-2.9346
Z002E0021	-1.8291	-2.098	-1.2043	-2.1382	-1.0207	-1.5549	-1.5549	-1.5549	-1.4568	-2.1092
Z002E0023	7.768	8.7143	8.3134	8.4268	8.2976	8.0379	8.0379	8.0379	7.9016	8.3712
Z002E0027	10.4398	11.8715	11.1776	10.1773	10.4183	10.6947	10.6947	10.6947	10.7887	10.2623
Z002E0029	12.4046	10.9653	12.5188	12.2426	12.229	11.9403	11.9403	11.9403	12.2756	12.2833
Z002E0033	-12.3761	-11.4142	-13.3954	-13.283	-12.9006	-12.704	-12.704	-12.704	-13.1367	-12.0781
Z002E0030	-9.5356	-9.7221	-9.3187	-9.8498	-9.0974	-9.2569	-9.2569	-9.2569	-9.8881	-8.6979
Z002E0038	-3.0027	-4.1068	-2.0429	-2.3102	-2.9073	-2.7406	-2.7406	-2.7406	-2.5458	-2.4032
Z002E0032	-2.3657	-0.8104	-2.5517	-2.9939	-2.7219	-2.5084	-2.5084	-2.5084	-2.5168	-2.9277
Z002E0037	1.4157	0.4798	1.207	1.6126	1.4411	1.6215	1.6215	1.6215	1.5276	2.0324
Z002E0036	4.9554	3.7488	4.6263	4.0067	4.7454	4.654	4.654	4.654	5.1107	4.1996
Z002E0034	7.0715	8.5469	6.962	6.4205	6.5648	6.5127	6.5127	6.5127	6.6121	6.0602
Z002E0046	-5.2734	-3.9062	-5.5393	-5.48	-5.6065	-5.86	-5.86	-5.86	-5.2029	-6.5146
Z002E0043	-1.8395	-2.2513	-0.8745	-2.0394	-1.7408	-1.5397	-1.5397	-1.5397	-1.4055	-1.9945
Z002E0047	6.4111	5.434	5.4636	5.4051	5.9425	5.9318	5.9318	5.9318	6.153	5.4822
Z002E0040	6.7478	6.9175	7.2018	6.0416	6.5705	6.6143	6.6143	6.6143	6.8277	6.1741
Z002E0049	7.8639	6.3281	6.626	7.699	8.0175	7.3701	7.3701	7.3701	7.4919	7.6667
Z002E0042	9.0193	8.0018	9.592	9.742	9.2712	9.2562	9.2562	9.2562	9.5968	9.0546
Z002E0041	10.5998	9.5486	10.7189	10.5475	10.3689	10.1035	10.1035	10.1035	10.778	9.4207
Z002E0045	9.8152	8.3713	10.594	10.6937	10.7691	10.1684	10.1684	10.1684	10.6541	9.3567
Z002E0048	10.157	9.1451	10.8093	10.753	10.7207	10.2982	10.2982	10.2982	10.921	9.5325
Z002E0055	-8.9552	-10.0627	-9.2751	-8.8305	-8.8892	-8.7405	-8.7405	-8.7405	-8.6097	-8.3344
Z002E0051	-5.4304	-6.7122	-6.0356	-5.73	-5.8425	-5.9782	-5.9782	-5.9782	-5.5754	-5.585
Z002E0050	-2.2888	-1.1433	-1.5363	-2.407	-1.7618	-1.9542	-1.9542	-1.9542	-2.1769	-2.454
Z002E0054	-1.2028	0.5531	-1.7865	-0.4046	-1.0744	-1.0382	-1.0382	-1.0382	-1.0163	-1.7014
Z002E0057	1.0069	2.292	1.6358	1.6009	0.967	1.2134	1.2134	1.2134	1.5522	1.5432
Z002E0059	2.5352	0.9817	2.5668	1.1267	2.0135	2.0282	2.0282	2.0282	2.4269	2.6476
Z002E0056	8.8925	8.0051	9.8001	9.7108	9.2518	9.1376	9.1376	9.1376	9.5327	8.4162
Z002E0052	12.8504	14.3212	13.5835	13.5098	12.7491	13.0502	13.0502	13.0502	12.9992	13.4345
Z002E0058	14.6122	16.3135	14.1909	15.3552	14.4622	14.7773	14.7773	14.7773	14.515	15.1337
Z002E0064	-7.5372	-8.4448	-7.6502	-6.6764	-7.5658	-7.2506	-7.2506	-7.2506	-7.1678	-6.9503
Z002E0066	-5.8256	-6.9601	-6.414	-5.8306	-6.4662	-6.2509	-6.2509	-6.2509	-5.8709	-5.8875
Z002E0069	-4.4351	-3.5169	-3.5919	-4.6389	-4.2209	-4.0522	-4.0522	-4.0522	-4.5044	-3.4736
Z002E0068	-2.0721	-0.5559	-3.0068	-2.7936	-2.3373	-2.2721	-2.2721	-2.2721	-2.1251	-2.7377
Z002E0061	0.6065	1.438	0.8277	0.9025	0.7853	0.5541	0.5541	0.5541	0.6943	0.8827
Z002E0067	0.3663	-0.6216	0.0757	0.7815	0.4809	0.5558	0.5558	0.5558	0.7296	0.8682
Z002E0065	9.6886	8.2058	9.8225	8.3649	9.0928	9.2138	9.2138	9.2138	9.4953	9.8497
Z002E0060	10.6925	12.2183	10.167	11.3706	10.5786	10.8711	10.8711	10.8711	10.8545	11.2179
Z002E0070	-7.5427	-6.1709	-8.0039	-7.9266	-7.8059	-7.3343	-7.3343	-7.3343	-7.5187	-6.7558
Z002E0077	0.3721	1.5384	0.1484	0.0298	-0.2439	-0.1973	-0.1973	-0.1973	0.0855	0.2587
Z002E0079	2.0611	2.1132	1.7024	2.919	2.5713	2.3385	2.3385	2.3385	1.8939	2.6306
Z002E0073	2.6245	3.8418	2.0684	2.4729	3.1947	2.8989	2.8989	2.8989	2.7058	2.3499
Z002E0074	8.7446	7.6727	8.3587	8.8012	8.8509	8.9169	8.9169	8.9169	8.8512	9.3668
Z002E0072	9.9302	8.9838	9.5695	9.6288	10.1728	10.1364	10.1364	10.1364	10.1776	9.6582
Z002E0071	11.1933	12.2123	10.849	10.8011	10.9608	10.5914	10.5914	10.5914	10.69	11.0114
Z002E0081	-11.949	-11.1219	-11.2936	-11.7409	-11.5419	-11.6141	-11.6141	-11.6141	-11.6021	-11.2167
Z002E0085	-5.618	-4.6708	-5.6445	-6.1225	-5.7606	-6.018	-6.018	-6.018	-6.0035	-6.0532
Z002E0083	-5.4992	-4.4279	-6.0271	-6.3572	-5.6896	-5.855	-5.855	-5.855	-5.938	-6.2967
Z002E0088	-4.6964	-3.7638	-3.8988	-4.9478	-4.4291	-4.3495	-4.3495	-4.3495	-4.7935	-3.7857
Z002E0080	5.6599	4.5758	6.4832	6.4334	6.0682	5.9245	5.9245	5.9245	6.7692	5.1353
Z002E0089	7.1277	7.9566	7.3537	7.4287	7.3035	7.0784	7.0784	7.0784	7.2331	7.4038
Z002E0086	7.236	6.3835	8.0602	7.9678	7.6717	7.4208	7.4208	7.4208	7.7114	6.7097
Z002E0087	11.2827	10.2302	11.9696	12.0124	11.3499	11.5479	11.5479	11.5479	11.7009	11.8791
Z002E0097	-13.5093	-12.6521	-12.8243	-13.8565	-13.1363	-13.2081	-13.2081	-13.2081	-13.4215	-12.6988
Z002E0090	0.158	-1.2864	0.3318	0.3141	0.3613	-0.1725	-0.1725	-0.1725	0.1508	-0.8536
Z002E0093	1.1645	-0.0442	0.3279	0.3495	0.8365	0.8287	0.8287	0.8287	0.9795	0.3694
Z002E0096	3.4063	2.1151	3.2925	4.4172	3.8964	3.8096	3.8096	3.8096	3.664	4.0584
Z002E0098	6.3269	5.1981	5.4406	5.7691	5.6186	5.8829	5.8829	5.8829	5.9665	6.3939
Z002E0099	6.1353	7.5182	5.6537	5.7304	5.8846	6.3306	6.3306	6.3306	6.0855	6.9226
Z002E0095	12.1679	10.8916	12.3736	12.0258	11.6267	11.7174	11.7174	11.7174	12.1502	12.1156
Z002E0092	18.7636	17.2372	17.6739	17.804	18.8977	18.3838	18.3838	18.3838	18.6557	17.8527
Z002E0094	26.5119	25.3526	27.2165	26.0336	26.9336	26.6752	26.6752	26.6752	27.0944	26.1491
Z002E0104	-7.146	-8.6179	-7.9981	-6.9534	-7.3022	-7.4452	-7.4452	-7.4452	-7.3059	-7.146
Z002E0102	-5.2604	-6.4963	-4.3028	-5.4439	-4.7574	-4.9428	-4.9428	-4.9428	-4.7271	-5.4941
Z002E0103	-4.6716	-5.8476	-4.975	-5.094	-4.6707	-4.452	-4.452	-4.452	-4.4519	-3.9197
Z002E0106	-1.2828	-2.8514	-1.5703	-1.5378	-0.7735	-0.9358	-0.9358	-0.9358	-1.1142	-0.466
Z002E0109	-0.069	1.3259	0.466	-0.5211	0.0959	0.0755	0.0755	0.0755	0.2748	-0.3966
Z002E0101	3.1522	1.6572	2.195	2.6711	3.056	2.7662	2.7662	2.7662	2.7004	3.1823
Z002E0107	3.042	4.3901	3.5166	3.4758	3.1472	3.1358	3.1358	3.1358	3.3028	3.478
Z002E0108	12.2478	12.0616	13.0392	13.0172	12.8347	12.5503	12.5503	12.5503	12.4482	12.8283
Z002E0105	13.6676	13.1979	13.6288	12.6183	13.7334	13.301	13.301	13.301	13.6188	12.8373
Z002E0111	-18.6196	-17.6635	-18.8353	-18.6235	-18.4652	-19.0568	-19.0568	-19.0568	-18.4761	-19.7967
Z002E0110	-11.9683	-11.7353	-11.0573	-12.1736	-11.9268	-11.6806	-11.6806	-11.6806	-11.6359	-12.1143
Z002E0116	-9.2789	-7.8367	-8.4741	-8.545	-9.4494	-9.0263	-9.0263	-9.0263	-9.0076	-8.6445
Z002E0114	-3.6785	-2.2186	-4.1923	-3.5525	-3.8545	-3.4981	-3.4981	-3.4981	-3.6596	-3.0219
Z002E0112	-2.9922	-1.5508	-2.2723	-3.2732	-3.0027	-2.7488	-2.7488	-2.7488	-2.7082	-3.1693
Z002E0115	-1.2901	-0.1743	-0.6911	-0.3958	-0.5869	-0.9623	-0.9623	-0.9623	-0.7266	-1.7132
Z002E0122	-18.1944	-16.7013	-17.5831	-17.4383	-18.017	-17.9758	-17.9758	-17.9758	-17.4773	-18.6829
Z002E0121	-11.2557	-12.5459	-11.0243	-11.3713	-11.8126	-11.6897	-11.6897	-11.6897	-11.1803	-11.3085
Z002E0129	-9.2915	-8.337	-8.7991	-8.6884	-8.679	-9.0692	-9.0692	-9.0692	-9.0753	-8.7908
Z002E0120	-6.6771	-8.221	-6.1894	-6.8115	-6.275	-6.2558	-6.2558	-6.2558	-6.5107	-5.7573
Z002E0127	-3.5655	-4.5681	-3.9977	-2.9932	-3.3379	-3.4273	-3.4273	-3.4273	-3.2354	-3.1514
Z002E0123	-2.955	-3.0679	-2.6161	-2.014	-2.5321	-2.5728	-2.5728	-2.5728	-2.769	-2.2791
Z002E0125	-0.1673	1.3373	-0.2207	-0.1962	-0.6533	-0.6842	-0.6842	-0.6842	-0.2381	-1.3111
Z002E0128	4.3567	5.4344	4.1865	3.5055	3.6529	3.8159	3.8159	3.8159	4.0786	4.3735
Z002E0124	5.6249	6.5125	5.7037	5.3116	5.9396	5.9405	5.9405	5.9405	5.597	6.4832
Z002E0126	11.0035	9.8041	9.8914	10.8184	10.5114	10.4869	10.4869	10.4869	10.9214	10.842
Z002E0136	-18.4536	-17.1072	-17.976	-18.0167	-18.3503	-18.3579	-18.3579	-18.3579	-18.1818	-18.0177
Z002E0137	-7.7697	-6.6358	-8.9243	-7.6889	-8.0507	-8.1866	-8.1866	-8.1866	-8.3752	-7.8352
Z002E0134	-3.5076	-1.7882	-3.7778	-3.5558	-3.7041	-3.2199	-3.2199	-3.2199	-3.4673	-3.6481
Z002E0131	-0.8458	0.2058	-0.6415	-1.0723	-0.5803	-0.53	-0.53	-0.53	-1.056	0.0081
Z002E0132	1.3627	0.2157	1.1924	1.0534	1.3319	0.7473	0.7473	0.7473	1.4036	0.0878
Z002E0138	4.9667	3.4113	5.6813	4.3939	5.4347	5.1716	5.1716	5.1716	5.2957	5.6614
Z002E0133	6.7995	5.4369	7.1345	7.6349	7.4556	7.1206	7.1206	7.1206	7.0583	7.3561
Z002E0139	11.5563	12.6997	11.3871	11.526	11.3726	11.104	11.104	11.104	11.6482	10.4492
Z002E0135	12.5233	11.3799	12.6176	12.4672	12.2685	12.0581	12.0581	12.0581	12.7926	11.3974
Z002E0141	-8.046	-8.9401	-8.1718	-6.9428	-7.6011	-7.6857	-7.6857	-7.6857	-7.5421	-8.4514
Z002E0145	-6.2919	-5.1813	-6.76	-5.4036	-5.9228	-5.9593	-5.9593	-5.9593	-6.0306	-5.7025
Z002E0146	-5.441	-6.2783	-5.7832	-4.5949	-5.0998	-5.2114	-5.2114	-5.2114	-4.7554	-5.9762
Z002E0149	-3.0448	-1.9427	-2.5681	-2.8419	-2.271	-2.8149	-2.8149	-2.8149	-2.8358	-3.4374
Z002E0142	-2.5566	-3.9387	-2.9687	-1.8119	-1.8609	-2.2782	-2.2782	-2.2782	-2.4686	-2.0001
Z002E0143	1.7715	2.9591	1.8094	1.951	1.5677	1.4147	1.4147	1.4147	1.6754	0.7782
Z002E0148	2.6914	0.9834	2.4104	1.7073	2.4661	2.3907	2.3907	2.3907	2.3297	2.9598
Z002E0140	6.124	4.7564	5.1883	5.2812	6.1663	5.7695	5.7695	5.7695	5.8	5.2599
Z002E0144	8.9729	9.8761	8.9731	8.9705	8.7403	8.5909	8.5909	8.5909	8.6148	8.97
Z002E0150	-15.9894	-17.1879	-16.1775	-16.26	-15.7724	-15.7175	-15.7175	-15.7175	-16.043	-15.209
Z002E0153	-7.4895	-9.1851	-7.1487	-7.2714	-7.0231	-7.5552	-7.5552	-7.5552	-7.3443	-7.2475
Z002E0157	-6.9573	-5.6861	-7.2935	-5.9755	-6.6413	-6.6203	-6.6203	-6.6203	-6.8549	-6.3724
Z002E0152	-4.7522	-5.4731	-4.526	-3.9999	-4.3407	-4.5948	-4.5948	-4.5948	-4.544	-5.2835
Z002E0158	-0.8803	0.4568	-1.0526	-0.9893	-1.3211	-1.3932	-1.3932	-1.3932	-0.7452	-2.0199
Z002E0156	10.529	9.0859	11.3063	11.4059	11.4839	10.8812	10.8812	10.8812	11.3622	10.0706
Z002E0164	-8.7806	-10.0821	-8.4115	-8.8581	-8.0486	-8.4256	-8.4256	-8.4256	-8.534	-8.9869
Z002E0168	-6.6297	-7.611	-6.9259	-6.8645	-6.4266	-6.382	-6.382	-6.382	-6.1485	-6.903
Z002E0169	-5.0085	-3.446	-5.6398	-4.4406	-5.0071	-4.9115	-4.9115	-4.9115	-4.9553	-4.5844
Z002E0166	1.3311	0.9621	2.278	1.1336	1.6622	1.7356	1.7356	1.7356	1.4493	2.2747
Z002E0162	4.9595	6.5136	4.5899	4.6275	4.6678	5.1463	5.1463	5.1463	4.6788	5.7427
Z002E0163	6.0557	4.9406	4.8967	4.8731	5.7393	5.5074	5.5074	5.5074	5.9428	5.0293
Z002E0165	9.053	10.3973	9.7806	8.5779	8.8703	9.231	9.231	9.231	8.9484	9.8483
Z002E0167	13.2541	14.2763	13.1991	13.2843	13.184	12.8416	12.8416	12.8416	12.9507	12.6881
Z002E0161	14.1603	15.3076	15.0023	14.4175	14.6094	14.5687	14.5687	14.5687	14.4145	14.031
Z002E0176	-21.5191	-22.9673	-22.0369	-22.8568	-22.0948	-22.0222	-22.0222	-22.0222	-21.7183	-21.4127
Z002E0172	-8.6093	-10.0778	-8.1987	-9.5984	-8.8139	-8.7588	-8.7588	-8.7588	-8.4731	-8.1711
Z002E0171	-5.6663	-4.3977	-5.9599	-4.6395	-5.4269	-5.2884	-5.2884	-5.2884	-5.6841	-4.9788
Z002E0173	0.1747	1.7032	-0.7829	-0.5705	-0.0766	-0.04	-0.04	-0.04	0.0387	-0.4905
Z002E0179	0.1647	1.8861	-0.3552	1.0288	0.2541	0.3703	0.3703	0.3703	0.5823	-0.3351
Z002E0170	1.9213	0.2266	1.3696	1.8279	1.9946	1.5251	1.5251	1.5251	1.8613	1.8308
Z002E0175	6.1223	7.3012	5.8375	5.716	5.5942	5.5001	5.5001	5.5001	5.889	5.9066
Z002E0178	6.4581	5.0091	6.4918	5.0299	5.9742	5.9054	5.9054	5.9054	6.1763	6.5178
Z002E0174	6.7936	7.7296	6.6404	6.5996	6.3934	6.3281	6.3281	6.3281	6.7082	6.7113
Z002E0186	-13.9217	-15.4244	-12.9352	-13.0507	-13.3246	-13.5254	-13.5254	-13.5254	-13.4767	-13.2577
Z002E0189	-5.3613	-6.5839	-4.5021	-5.6791	-5.085	-5.0852	-5.0852	-5.0852	-4.4931	-5.6239
Z002E0185	0.9193	0.2248	0.7795	1.9327	1.1137	1.2121	1.2121	1.2121	1.4271	0.4816
Z002E0184	1.9342	3.0524	2.5289	2.8241	2.6401	2.2592	2.2592	2.2592	2.4819	1.5112
Z002E0181	3.5245	4.3039	4.1581	3.146	3.89	3.8396	3.8396	3.8396	3.607	4.3887
Z002E0183	4.5917	4.5741	3.5467	4.3009	4.5756	4.2178	4.2178	4.2178	4.245	3.6144
Z002E0182	6.1281	4.3423	6.0805	5.9167	6.3084	5.6921	5.6921	5.6921	6.1323	5.9927
Z002E0187	5.7225	5.9448	5.3303	6.4375	5.7073	5.9416	5.9416	5.9416	6.1796	6.2293
Z002E0180	7.7844	6.5417	7.8904	7.5384	7.3549	7.2563	7.2563	7.2563	7.6798	7.6307
Z002E0199	-9.6249	-11.4317	-9.3717	-10.6614	-9.4505	-9.8624	-9.8624	-9.8624	-9.7845	-9.3378
Z002E0192	-8.9721	-7.3942	-10.0527	-9.9131	-9.7705	-9.4332	-9.4332	-9.4332	-9.6111	-9.7631
Z002E0193	-8.1553	-6.7091	-7.3579	-7.429	-8.3212	-7.9074	-7.9074	-7.9074	-7.9108	-7.5207
Z002E0191	-2.5317	-1.4779	-2.5778	-1.8466	-1.98	-2.2984	-2.2984	-2.2984	-2.3666	-2.0372
Z002E0197	3.5946	1.9802	3.8623	2.7193	3.6302	3.313	3.313	3.313	3.557	2.8439
Z002E0198	5.8387	4.8462	6.5782	5.9397	6.2826	5.9967	5.9967	5.9967	6.2775	5.3946
Z002E0190	7.2261	8.3822	5.969	7.4239	7.1868	6.8471	6.8471	6.8471	7.1212	6.1393
Z002E0196	7.9796	8.5824	7.8673	6.7749	7.7034	7.5874	7.5874	7.5874	7.617	8.1918
Z002E0195	14.3818	13.2704	13.2159	13.1921	14.0696	13.829	13.829	13.829	14.244	13.3556
Z002E0200	-9.4224	-8.2795	-8.665	-9.5356	-8.8985	-9.0847	-9.0847	-9.0847	-9.2928	-9.5877
Z003E0006	-11.026	-13.6579	-12.3685	-13.4861	-13.862	-13.283	-13.283	-13.283	-14.024	-13.3268
Z003E0001	-9.9843	-8.7098	-9.3927	-10.0026	-10.3623	-9.323	-9.323	-9.323	-9.7742	-9.4934
Z003E0003	1.4128	0.3454	-1.2051	0.2176	-1.4574	-0.0538	-0.0538	-0.0538	-0.349	-0.0723
Z003E0008	0.2042	3.0818	1.964	2.6919	3.1667	2.599	2.599	2.599	2.1913	2.7136
Z003E0007	3.7933	3.6307	2.2113	2.359	4.4681	2.8742	2.8742	2.8742	3.5512	2.5828
Z003E0004	4.7373	5.7483	5.0321	4.8861	6.0802	5.0764	5.0764	5.0764	5.8343	4.6221
Z003E0009	8.1079	6.6316	5.2697	6.7322	5.1969	6.4198	6.4198	6.4198	5.8564	6.4171
Z003E0002	20.0145	18.6548	17.9048	18.0365	19.472	18.1839	18.1839	18.1839	18.9954	18.2325
Z003E0011	-9.5042	-8.7114	-7.0621	-7.8413	-9.0833	-8.3327	-8.3327	-8.3327	-8.0764	-8.5047
Z003E0018	-7.4211	-6.1136	-6.8566	-6.3148	-7.7131	-6.565	-6.565	-6.565	-6.4204	-6.6729
Z003E0017	0.5433	1.8422	1.5607	0.7657	0.7288	1.237	1.237	1.237	2.0824	0.7743
Z003E0014	0.5656	1.4194	1.6877	1.9802	3.0402	2.0159	2.0159	2.0159	1.5857	1.8729
Z003E0019	2.7687	4.0506	4.2918	3.532	4.41	3.3278	3.3278	3.3278	3.6579	3.6389
Z003E0012	6.3922	3.5005	3.1562	4.4066	3.3952	3.6205	3.6205	3.6205	4.2014	3.4255
Z003E0010	7.1109	5.4161	6.3284	4.7848	4.4674	5.2216	5.2216	5.2216	4.7827	5.2724
Z003E0013	4.7243	6.128	5.5709	5.3817	5.3362	5.5175	5.5175	5.5175	5.0013	5.2519
Z003E0016	12.6697	12.9904	14.3918	14.2377	12.8825	13.4652	13.4652	13.4652	14.0801	13.0868
Z003E0020	-10.0274	-8.5403	-8.6824	-9.4188	-7.3152	-9.0769	-9.0769	-9.0769	-8.1314	-9.331
Z003E0023	-9.7717	-7.593	-8.524	-7.3059	-6.7362	-7.9319	-7.9319	-7.9319	-8.0691	-7.9407
Z003E0022	-1.3267	-1.4554	-2.2428	-2.3002	-2.4082	-2.0541	-2.0541	-2.0541	-2.5805	-2.2245
Z003E0028	1.6192	0.7172	0.0162	-0.3336	1.1531	0.3347	0.3347	0.3347	0.3316	0.4348
Z003E0024	3.6227	1.303	2.6276	2.1147	0.6027	1.8094	1.8094	1.8094	2.3082	1.7695
Z003E0026	2.7926	2.7564	3.9379	2.3947	3.7653	3.1072	3.1072	3.1072	2.5722	3.1552
Z003E0033	-5.5656	-9.0136	-8.1336	-7.4163	-8.6747	-8.1547	-8.1547	-8.1547	-7.3098	-8.3697
Z003E0030	-5.8132	-7.0176	-6.1568	-6.3545	-6.3511	-6.4134	-6.4134	-6.4134	-6.7905	-6.1339
Z003E0038	-5.9193	-5.9712	-5.3401	-4.1456	-5.4966	-5.188	-5.188	-5.188	-5.5949	-5.4798
Z003E0039	-1.5601	-2.8651	-2.5161	-3.5254	-1.9622	-3.0497	-3.0497	-3.0497	-3.5845	-2.8842
Z003E0032	-1.3069	-3.7452	-4.4089	-2.6248	-2.2648	-3.0454	-3.0454	-3.0454	-3.3983	-3.0594
Z003E0037	-3.3754	-2.876	-0.663	-2.5903	-0.7434	-2.4137	-2.4137	-2.4137	-1.5797	-2.6571
Z003E0031	1.4748	1.4431	1.9562	2.1324	3.9259	2.0725	2.0725	2.0725	1.8535	1.7324
Z003E0034	2.2305	2.8504	1.0628	2.481	3.2833	2.2251	2.2251	2.2251	2.1641	2.2503
Z003E0035	3.9071	3.9124	4.2626	3.4627	5.1096	3.7852	3.7852	3.7852	3.3512	3.795
Z003E0036	6.4097	6.5052	5.192	6.4855	7.416	5.9982	5.9982	5.9982	6.7593	5.8936
Z003E0043	-13.9264	-10.5768	-11.3155	-11.2714	-10.7547	-11.2585	-11.2585	-11.2585	-12.0004	-10.9887
Z003E0048	-9.5724	-9.8461	-8.4317	-10.0698	-9.7564	-9.4402	-9.4402	-9.4402	-9.9045	-9.4917
Z003E0047	-2.8522	-5.1924	-3.8196	-4.4441	-4.519	-4.4545	-4.4545	-4.4545	-3.4347	-4.9752
Z003E0049	-2.2411	-4.2598	-3.3399	-3.0814	-2.6975	-3.6615	-3.6615	-3.6615	-3.8306	-3.4807
Z003E0044	-4.9117	-3.4115	-2.0109	-3.686	-2.2411	-3.0809	-3.0809	-3.0809	-3.6274	-3.1234
Z003E0045	-0.5256	0.8484	0.3757	0.1883	0.0526	0.3028	0.3028	0.3028	-0.0501	0.0008
Z003E0042	3.0956	1.8165	1.3031	0.7577	0.4266	1.3303	1.3303	1.3303	0.931	1.3512
Z003E0040	7.7999	8.1288	9.4464	8.2746	10.0276	8.4761	8.4761	8.4761	9.3449	8.0348
Z003E0054	-6.1476	-6.5696	-6.9144	-7.9484	-6.3955	-7.1686	-7.1686	-7.1686	-7.5501	-6.9035
Z003E0052	-4.0675	-5.1673	-5.2164	-5.415	-6.5304	-5.8857	-5.8857	-5.8857	-5.6029	-5.765
Z003E0051	-5.6893	-3.2612	-3.0782	-4.4915	-5.106	-3.9971	-3.9971	-3.9971	-4.2879	-4.2148
Z003E0058	2.5599	0.3812	2.0063	1.4183	-0.041	0.9353	0.9353	0.9353	0.7176	1.0969
Z003E0053	7.7003	5.9056	5.2506	6.077	4.9385	5.457	5.457	5.457	6.1691	5.3609
Z003E0059	4.3548	7.3675	8.2136	7.2556	5.5815	6.8792	6.8792	6.8792	6.4474	7.0568
Z003E0050	8.1288	6.8252	6.6379	8.0959	6.6382	7.4545	7.4545	7.4545	6.8288	7.2409
Z003E0055	10.6383	13.1921	13.73	12.7842	11.3643	12.5471	12.5471	12.5471	13.1857	12.4657
Z003E0065	-6.5986	-7.8952	-8.8959	-8.2787	-9.4969	-8.5683	-8.5683	-8.5683	-8.1297	-8.6265
Z003E0069	-5.3567	-6.0615	-5.6862	-4.7912	-4.1823	-5.325	-5.325	-5.325	-5.8703	-5.1991
Z003E0067	-5.0947	-4.5337	-3.4205	-4.5653	-2.7433	-4.292	-4.292	-4.292	-4.003	-4.6149
Z003E0063	-0.441	-2.466	-1.1017	-2.704	-3.4543	-2.0338	-2.0338	-2.0338	-2.5391	-2.0669
Z003E0066	-1.1312	-0.8032	-0.2466	0.7752	-0.9796	0.0658	0.0658	0.0658	0.0249	-0.3077
Z003E0061	0.1795	0.6548	1.3506	2.0532	2.9267	1.3458	1.3458	1.3458	1.3541	1.277
Z003E0068	3.0497	1.6865	2.5563	2.259	1.4441	2.1736	2.1736	2.1736	1.4344	2.4501
Z003E0077	-10.3828	-11.9564	-11.6031	-13.0089	-13.1526	-12.6767	-12.6767	-12.6767	-11.9585	-12.8267
Z003E0072	-3.9604	-5.5422	-4.4695	-3.8221	-5.2765	-4.6207	-4.6207	-4.6207	-4.2074	-4.8542
Z003E0078	-1.3151	-4.0014	-3.1063	-3.725	-3.1635	-3.3568	-3.3568	-3.3568	-3.7177	-3.3961
Z003E0075	2.1758	2.3725	3.1522	2.648	2.2453	2.9586	2.9586	2.9586	2.587	2.5482
Z003E0074	7.7387	5.3015	5.5593	6.5572	7.1324	6.0849	6.0849	6.0849	5.9322	6.2271
Z003E0079	9.2901	8.2745	7.2218	6.8091	6.3817	7.6602	7.6602	7.6602	7.1467	7.6431
Z003E0076	8.7734	8.0491	9.364	7.6984	9.5238	8.2962	8.2962	8.2962	8.7569	8.1654
Z003E0070	9.9897	10.7749	11.5442	10.5958	9.2927	10.21	10.21	10.21	10.8024	10.2954
Z003E0073	18.5863	17.1216	17.8344	18.6112	19.457	17.9112	17.9112	17.9112	18.7564	17.7705
Z003E0089	-11.1857	-11.1862	-10.9477	-11.6453	-13.2872	-11.764	-11.764	-11.764	-12.5008	-11.3327
Z003E0085	-9.6029	-10.0199	-11.155	-10.2983	-9.7495	-10.4249	-10.4249	-10.4249	-10.9246	-10.0405
Z003E0086	-4.5126	-4.9257	-6.0719	-5.2154	-4.6549	-5.3393	-5.3393	-5.3393	-5.8602	-4.9501
Z003E0083	-4.1273	-3.8949	-4.1691	-5.7494	-4.4973	-4.6436	-4.6436	-4.6436	-5.0271	-4.3606
Z003E0082	-2.8061	-4.6737	-4.0784	-3.7546	-3.3603	-4.1816	-4.1816	-4.1816	-4.5141	-3.9961
Z003E0088	2.8106	0.0955	0.1171	1.0986	1.7707	0.6254	0.6254	0.6254	1.2685	0.5134
Z003E0081	9.277	11.3256	10.9674	10.2519	11.1804	10.7053	10.7053	10.7053	10.1154	10.6663
Z003E0084	12.6133	11.178	12.7749	12.6174	11.4174	11.7053	11.7053	11.7053	12.2047	11.5091
Z003E0080	10.8122	13.0325	12.6889	13.0895	11.7923	12.6105	12.6105	12.6105	12.0124	12.6635
Z003E0094	-8.948	-8.4319	-9.8973	-8.6094	-10.067	-8.9543	-8.9543	-8.9543	-9.5202	-9.0056
Z003E0093	-4.1566	-6.484	-6.3246	-5.951	-4.2422	-5.8434	-5.8434	-5.8434	-6.0936	-6.037
Z003E0097	-4.5789	-2.4249	-3.6532	-2.977	-1.7254	-3.0046	-3.0046	-3.0046	-3.4238	-3.0692
Z003E0090	-0.7845	-1.5248	-0.1642	-1.8289	-0.0523	-1.2426	-1.2426	-1.2426	-0.6935	-1.3931
Z003E0092	-0.447	0.2481	-0.1503	1.3663	2.0596	0.7744	0.7744	0.7744	0.0643	0.654
Z003E0096	3.9771	0.8549	0.3127	1.9742	2.8016	1.4418	1.4418	1.4418	2.0619	1.2541
Z003E0099	3.3293	1.2826	2.7088	1.1077	0.2915	1.7623	1.7623	1.7623	1.3766	1.7026
Z003E0098	7.7264	7.5883	7.7026	7.9517	9.7976	8.0944	8.0944	8.0944	8.4017	7.5952
Z003E0091	13.0402	10.3298	11.1144	10.2045	11.91	10.6448	10.6448	10.6448	11.353	10.4252
Z003E0095	11.0841	11.4045	10.4666	11.2592	11.7515	11.0566	11.0566	11.0566	10.721	11.3581
Z003E0105	-6.337	-6.595	-6.5627	-7.1903	-6.3975	-7.2896	-7.2896	-7.2896	-6.9283	-6.8924
Z003E0108	-8.9228	-7.4392	-6.7677	-6.5508	-6.1753	-6.8677	-6.8677	-6.8677	-7.414	-6.8172
Z003E0103	-7.5879	-5.8663	-6.4048	-5.9896	-7.1535	-6.358	-6.358	-6.358	-5.6666	-6.6126
Z003E0100	-4.5146	-6.2182	-4.9414	-6.8238	-7.1921	-6.3275	-6.3275	-6.3275	-6.2961	-6.3073
Z003E0101	-1.7645	-3.1356	-3.823	-3.182	-3.3227	-3.5268	-3.5268	-3.5268	-2.8022	-3.4557
Z003E0102	-1.8026	-2.2842	-1.3763	-1.3915	-1.6368	-1.5993	-1.5993	-1.5993	-1.8137	-2.1078
Z003E0107	-2.6487	-0.2811	0.576	-0.5071	-1.5956	-0.9672	-0.9672	-0.9672	-0.6401	-0.9157
Z003E0106	5.0094	4.9469	6.2638	5.7394	3.9468	5.465	5.465	5.465	4.7758	5.5536
Z003E0109	6.5553	8.0459	8.8614	7.1922	7.1716	7.3035	7.3035	7.3035	8.0451	6.9623
Z003E0104	10.0576	8.617	8.2054	9.6114	10.0453	9.2729	9.2729	9.2729	8.7709	9.3088
Z003E0114	-13.949	-13.6298	-13.1916	-12.4131	-11.638	-12.9535	-12.9535	-12.9535	-12.1457	-13.2423
Z003E0113	-2.6851	-0.0487	-0.6908	-0.0968	0.5421	-0.4522	-0.4522	-0.4522	-0.8686	-0.2722
Z003E0110	0.9948	0.3793	2.0864	0.3477	2.1277	0.7446	0.7446	0.7446	0.6664	0.7758
Z003E0111	1.4348	1.3445	1.0712	1.72	2.5952	1.2492	1.2492	1.2492	2.0861	1.2421
Z003E0118	1.0729	2.1762	1.3328	1.7642	1.2487	1.5814	1.5814	1.5814	2.3496	1.0962
Z003E0116	0.5268	2.9139	3.0098	2.7407	3.7044	2.1775	2.1775	2.1775	2.6294	2.2419
Z003E0112	6.1732	6.0912	5.2046	6.2981	5.1932	5.6242	5.6242	5.6242	5.6179	5.5332
Z003E0115	11.0864	7.9723	8.781	8.4065	8.0283	8.6716	8.6716	8.6716	8.2978	8.5112
Z003E0117	9.5495	9.6733	9.9299	10.9198	9.8835	9.8778	9.8778	9.8778	10.7505	9.4318
Z003E0119	15.4101	15.2818	16.3399	16.8876	16.8643	16.0242	16.0242	16.0242	16.7227	15.7395
Z003E0129	-9.9531	-11.6797	-13.1788	-11.8802	-13.013	-12.2455	-12.2455	-12.2455	-11.7035	-12.4076
Z003E0121	-5.1224	-9.0131	-8.9785	-8.6702	-8.2703	-8.4799	-8.4799	-8.4799	-7.6567	-9.0121
Z003E0120	-5.1453	-2.9185	-3.3409	-3.958	-2.1522	-3.4643	-3.4643	-3.4643	-3.7989	-3.4763
Z003E0125	-0.8571	0.569	0.1902	0.6582	-0.7554	0.2142	0.2142	0.2142	-0.2344	0.2804
Z003E0124	2.3621	-0.098	-0.2357	0.0761	-0.1875	0.3528	0.3528	0.3528	-0.3023	0.0183
Z003E0126	-1.1404	1.2168	2.1035	1.0211	-0.0991	0.5535	0.5535	0.5535	0.9379	0.5922
Z003E0128	5.0481	2.5026	3.5532	3.7206	4.4127	3.0467	3.0467	3.0467	3.6839	3.0802
Z003E0122	2.8834	3.2439	4.5322	4.3757	3.1413	3.6317	3.6317	3.6317	4.0278	3.3021
Z003E0123	2.9275	5.4979	5.7748	5.1313	4.0375	4.7811	4.7811	4.7811	4.0005	4.8662
Z003E0127	10.1849	8.9441	7.4139	8.2292	7.2332	8.405	8.405	8.405	7.9775	8.3291
Z003E0133	-12.2286	-12.9904	-14.0565	-13.2609	-12.4874	-13.4455	-13.4455	-13.4455	-13.4426	-13.1515
Z003E0138	-15.0011	-12.1045	-13.2765	-12.5497	-12.017	-12.6289	-12.6289	-12.6289	-13.1415	-12.491
Z003E0134	-2.524	-3.7412	-2.5644	-2.6993	-2.6344	-3.0559	-3.0559	-3.0559	-2.0125	-3.8015
Z003E0135	-2.9511	-2.6473	-0.5524	-2.5379	-2.8543	-2.2373	-2.2373	-2.2373	-1.4622	-2.6985
Z003E0137	-1.9373	-2.262	-1.0878	-0.6374	-1.5934	-1.5543	-1.5543	-1.5543	-1.0109	-1.8882
Z003E0132	4.5832	2.9989	4.0452	3.5392	3.2155	3.6922	3.6922	3.6922	3.3428	3.4333
Z003E0131	5.266	5.1631	3.8157	4.6184	5.473	4.5807	4.5807	4.5807	5.1195	4.6669
Z003E0130	7.9917	8.513	6.9722	7.2426	8.8842	7.8695	7.8695	7.8695	7.5738	7.7517
Z003E0140	-14.5125	-11.2045	-10.9882	-11.8154	-13.4892	-11.8904	-11.8904	-11.8904	-12.6115	-11.7119
Z003E0145	-6.5207	-6.6695	-8.1281	-7.9812	-5.8302	-7.4561	-7.4561	-7.4561	-6.8548	-7.7306
Z003E0146	-4.2727	-7.3608	-7.3321	-6.893	-5.1988	-6.7263	-6.7263	-6.7263	-7.0118	-6.8656
Z003E0141	-7.344	-5.7526	-6.0257	-5.6769	-6.7881	-6.1835	-6.1835	-6.1835	-5.4431	-6.4173
Z003E0149	-0.4635	-2.2488	-2.7036	-3.2732	-2.261	-2.7722	-2.7722	-2.7722	-1.9407	-2.8987
Z003E0142	1.3747	-1.2564	-2.1316	-0.7483	-1.865	-1.258	-1.258	-1.258	-0.7752	-1.4947
Z003E0147	-3.5131	-0.3716	-0.8604	-1.4802	-0.461	-1.2203	-1.2203	-1.2203	-1.8797	-1.1017
Z003E0148	4.7274	1.6455	1.7171	3.1731	1.8028	2.3761	2.3761	2.3761	1.7576	2.3173
Z003E0143	7.7868	4.879	4.6658	6.2598	4.5215	5.6771	5.6771	5.6771	5.4366	5.4707
Z003E0156	-7.2595	-5.383	-4.1074	-4.5696	-4.3924	-4.8374	-4.8374	-4.8374	-5.2827	-4.7287
Z003E0153	-3.4486	-0.9235	-2.6296	-1.2837	-0.5586	-1.5717	-1.5717	-1.5717	-2.2793	-1.517
Z003E0154	9.4989	7.9035	7.4115	7.9568	6.7988	7.5386	7.5386	7.5386	8.2615	7.5263
Z003E0157	9.6535	9.2312	8.4254	8.7828	10.322	9.2373	9.2373	9.2373	9.0971	8.997
Z003E0152	16.1577	15.1746	14.0296	13.615	13.2861	14.4894	14.4894	14.4894	13.7974	14.512
Z003E0167	-8.7827	-6.6569	-5.9655	-6.6368	-5.921	-6.8513	-6.8513	-6.8513	-6.4228	-6.8063
Z003E0160	-6.6036	-3.7023	-3.718	-4.472	-3.2856	-4.4738	-4.4738	-4.4738	-5.1471	-4.2886
Z003E0163	-3.1398	-2.9642	-1.65	-2.1188	-1.6191	-2.4866	-2.4866	-2.4866	-3.3508	-2.1282
Z003E0164	-3.3803	-2.7921	-1.011	-1.7836	-2.7686	-2.2611	-2.2611	-2.2611	-2.7499	-2.4601
Z003E0161	1.1709	0.2852	-0.462	-0.8128	0.7232	-0.1328	-0.1328	-0.1328	-0.2252	-0.0128
Z003E0168	6.7606	6.2755	6.2792	5.5954	4.1293	5.5973	5.5973	5.5973	6.073	5.7382
Z003E0166	7.5213	6.9937	7.3035	5.4974	7.246	6.2528	6.2528	6.2528	6.6233	6.4634
Z003E0169	5.4815	6.9854	8.4089	7.8871	8.205	7.5414	7.5414	7.5414	7.751	7.5259
Z003E0175	-17.8751	-16.0857	-17.5229	-16.2966	-15.2614	-16.7335	-16.7335	-16.7335	-16.1834	-16.9159
Z003E0177	-5.1529	-5.7332	-7.0785	-6.2818	-7.7981	-6.2613	-6.2613	-6.2613	-6.9976	-6.055
Z003E0173	-3.0616	-5.0409	-6.0317	-4.8665	-5.8698	-5.5025	-5.5025	-5.5025	-4.9061	-5.6131
Z003E0178	-2.9402	-2.0737	-1.4504	-2.0609	-3.7953	-2.1734	-2.1734	-2.1734	-2.9382	-1.9801
Z003E0176	2.3931	0.0272	-0.1635	0.9376	1.469	0.7007	0.7007	0.7007	0.7934	0.7355
Z003E0172	4.8239	1.6914	2.5524	2.179	1.7449	2.4309	2.4309	2.4309	2.1583	2.2479
Z003E0171	6.4289	5.6255	4.0589	4.1502	5.6999	5.0075	5.0075	5.0075	4.6782	5.0535
Z003E0179	9.8702	10.3646	8.9606	10.2498	8.7267	9.8894	9.8894	9.8894	9.4423	9.8117
Z003E0188	-9.9331	-12.9448	-12.9678	-11.4418	-13.0472	-12.1437	-12.1437	-12.1437	-12.4807	-12.2969
Z003E0187	-7.5875	-10.2924	-9.5237	-10.4339	-8.7114	-9.9896	-9.9896	-9.9896	-9.312	-10.2024
Z003E0180	-7.6543	-7.3058	-6.2227	-5.649	-7.1049	-6.4619	-6.4619	-6.4619	-6.8323	-6.6353
Z003E0184	-6.9467	-5.7154	-4.4284	-5.0156	-4.2534	-5.3673	-5.3673	-5.3673	-5.0528	-5.3848
Z003E0181	-5.2795	-5.5944	-3.5408	-5.0408	-5.0188	-5.2158	-5.2158	-5.2158	-4.6112	-5.7022
Z003E0183	-1.3753	0.4333	-0.3906	-0.3857	1.4709	-0.1343	-0.1343	-0.1343	-0.4073	-0.2866
Z003E0182	2.4581	2.0897	2.463	1.7055	0.2183	1.5123	1.5123	1.5123	1.4052	1.825
Z003E0186	-0.1841	2.2322	1.5416	2.0789	0.4802	1.8299	1.8299	1.8299	1.4894	1.7621
Z003E0185	14.2112	12.0155	14.126	12.2018	12.0783	12.4342	12.4342	12.4342	12.9637	12.2306
Z003E0189	16.9855	16.5153	16.6623	16.8495	18.9591	16.9435	16.9435	16.9435	17.6829	16.3695
Z003E0197	-6.725	-10.4968	-9.5105	-10.0679	-9.9697	-10.0708	-10.0708	-10.0708	-9.5928	-10.4238
Z003E0193	-2.3449	-5.0829	-3.5142	-5.2376	-5.6088	-4.6999	-4.6999	-4.6999	-4.0722	-4.9424
Z003E0198	0.8522	1.1968	1.5626	2.3396	3.192	1.8175	1.8175	1.8175	2.4851	1.5598
Z003E0194	2.513	2.5806	1.9196	2.0331	2.5911	1.8461	1.8461	1.8461	0.9667	2.35
Z003E0196	8.3861	6.5653	8.0234	6.4787	7.9177	7.0311	7.0311	7.0311	6.5376	7.2263
Z003E0192	5.8064	8.6213	9.2948	7.2616	6.5011	7.9757	7.9757	7.9757	7.7957	7.8599
Z003E0190	7.5978	8.6535	9.7879	9.7535	8.0862	9.1294	9.1294	9.1294	8.4901	8.9873
Z003E0199	13.3917	10.9636	10.304	10.2606	10.305	10.4455	10.4455	10.4455	11.3393	10.0948
Z003E0191	13.5425	14.0254	15.1692	15.2589	15.7169	14.5643	14.5643	14.5643	13.9909	14.685
Z003E0200	-5.6436	-5.525	-3.6989	-5.3748	-5.5931	-5.1782	-5.1782	-5.1782	-4.5041	-5.6803
Z004E0004	-15.6643	-17.0291	-16.6029	-15.6996	-15.5327	-16.0493	-16.0493	-16.0493	-16.6979	-16.6293
Z004E0003	-13.5563	-14.4929	-11.0213	-13.3049	-13.1131	-13.7109	-13.7109	-13.7109	-12.915	-13.2299
Z004E0009	-11.9483	-12.727	-9.595	-11.375	-11.9689	-11.8526	-11.8526	-11.8526	-12.8088	-11.357
Z004E0001	-2.5821	-3.7558	-4.096	-2.4929	-2.1829	-2.8728	-2.8728	-2.8728	-3.6826	-2.189
Z004E0008	-1.2628	-0.5987	-3.3557	-0.8375	-2.1101	-1.367	-1.367	-1.367	-0.3083	-1.3479
Z004E0005	-1.0507	0.2996	-1.6118	-0.9022	-2.0566	-1.3633	-1.3633	-1.3633	-0.7967	-1.98
Z004E0002	6.0017	4.7632	7.7658	5.7168	5.4437	6.1284	6.1284	6.1284	6.8872	6.5832
Z004E0006	8.5674	7.0959	6.6881	8.8485	8.9842	8.4187	8.4187	8.4187	7.8544	9.036
Z004E0017	-10.1304	-10.9168	-10.9322	-10.7206	-9.5143	-10.2246	-10.2246	-10.2246	-11.0984	-9.6618
Z004E0015	-8.3654	-9.7242	-9.6271	-8.9985	-7.8965	-8.5184	-8.5184	-8.5184	-7.4671	-8.0418
Z004E0016	-7.7771	-9.0282	-5.2954	-7.9385	-7.5408	-8.2228	-8.2228	-8.2228	-7.5283	-8.7922
Z004E0014	-7.7724	-6.2686	-8.771	-7.5322	-7.2056	-7.9791	-7.9791	-7.9791	-7.3296	-7.356
Z004E0012	-6.4311	-5.5644	-8.1849	-5.8776	-7.2208	-6.4093	-6.4093	-6.4093	-7.078	-6.9738
Z004E0018	-5.5807	-4.6961	-7.3677	-5.0615	-6.3501	-5.5802	-5.5802	-5.5802	-6.3477	-6.1228
Z004E0010	-3.9405	-2.4677	-4.9507	-3.5372	-4.7564	-4.0777	-4.0777	-4.0777	-3.2958	-3.5143
Z004E0013	-3.2212	-2.1279	-4.2686	-3.6315	-2.8032	-3.5547	-3.5547	-3.5547	-2.6129	-4.0656
Z004E0019	-0.7651	-2.3566	-2.4087	-0.806	-1.7194	-0.8713	-0.8713	-0.8713	0.1634	-0.4371
Z004E0011	3.1663	1.9563	2.4544	2.5196	3.6062	3.0426	3.0426	3.0426	2.2177	2.3547
Z004E0024	-12.8073	-13.872	-10.5622	-12.3955	-13.6793	-12.8828	-12.8828	-12.8828	-12.1168	-12.4315
Z004E0020	-7.9995	-9.3258	-9.3213	-8.6946	-7.4938	-8.1912	-8.1912	-8.1912	-7.3189	-7.6748
Z004E0029	-5.7323	-6.5283	-2.7011	-5.3747	-6.6749	-5.8149	-5.8149	-5.8149	-6.8883	-6.5304
Z004E0027	-2.6139	-3.6406	-3.6113	-2.1771	-3.5963	-2.7029	-2.7029	-2.7029	-3.4175	-2.2256
Z004E0025	-1.1132	-0.067	-0.1359	-1.1634	-1.3388	-0.8079	-0.8079	-0.8079	0.1259	-0.1839
Z004E0026	1.8027	0.6413	4.1993	2.1672	1.5751	1.7541	1.7541	1.7541	0.8464	1.0827
Z004E0028	7.823	6.1264	6.5507	6.8212	8.0586	7.4063	7.4063	7.4063	8.4838	6.8041
Z004E0023	9.2605	8.4606	12.3676	9.5215	9.6611	9.1497	9.1497	9.1497	8.1359	8.4513
Z004E0022	9.8514	8.698	9.6932	9.5546	9.8132	9.2438	9.2438	9.2438	9.9362	8.5763
Z004E0021	13.2469	12.3447	15.6615	13.1487	13.7353	13.0109	13.0109	13.0109	13.7761	13.584
Z004E0038	-9.8812	-8.667	-11.2022	-9.6132	-9.4418	-10.0878	-10.0878	-10.0878	-8.7876	-9.4546
Z004E0032	-9.976	-8.451	-7.7986	-9.4529	-10.5451	-9.9232	-9.9232	-9.9232	-11.0216	-10.4249
Z004E0033	-6.1704	-5.2021	-8.3659	-6.5456	-6.6688	-6.1624	-6.1624	-6.1624	-5.2077	-5.4865
Z004E0034	-4.4362	-4.954	-0.9345	-4.3371	-4.071	-4.6703	-4.6703	-4.6703	-5.8429	-5.3214
Z004E0037	-4.2433	-3.348	-2.7648	-4.4946	-4.691	-4.0801	-4.0801	-4.0801	-3.2061	-4.6706
Z004E0035	-1.1676	0.2452	-2.0306	-1.0079	-0.7008	-1.4039	-1.4039	-1.4039	-2.2537	-1.8741
Z004E0039	-0.2599	-1.7628	-1.0328	-1.1069	-0.0055	-0.5629	-0.5629	-0.5629	0.3916	-1.2927
Z004E0031	-0.7709	0.6848	-1.1489	-0.8923	-0.9486	-0.5141	-0.5141	-0.5141	-1.5095	0.2194
Z004E0036	0.393	-1.3745	-0.8752	-0.2211	-0.6451	0.2254	0.2254	0.2254	1.205	-0.5521
Z004E0030	8.4333	10.2318	7.4236	8.9744	7.84	8.4366	8.4366	8.4366	7.2585	9.082
Z004E0045	-11.5058	-9.8593	-8.727	-11.9136	-12.0129	-11.4677	-11.4677	-11.4677	-10.9987	-12.0994
Z004E0043	-10.8218	-11.1626	-8.949	-10.4765	-10.1381	-10.8762	-10.8762	-10.8762	-11.353	-10.2123
Z004E0042	-3.0762	-4.1832	-1.3969	-2.641	-2.4168	-3.0565	-3.0565	-3.0565	-3.8264	-2.4381
Z004E0048	-1.0531	0.6223	2.0862	-0.7792	-0.5135	-1.1832	-1.1832	-1.1832	-0.5665	-1.8253
Z004E0046	-0.1913	-2.3808	-2.108	-0.0604	-1.4854	-0.5145	-0.5145	-0.5145	0.7188	-1.2133
Z004E0044	-0.3863	-1.6632	1.8295	-0.1157	0.0294	-0.4859	-0.4859	-0.4859	-1.2103	-1.1055
Z004E0040	7.248	6.1481	9.2277	7.2868	7.7068	6.9438	6.9438	6.9438	7.6957	7.5894
Z004E0049	8.9933	9.3143	10.5691	9.5553	8.5171	9.0735	9.0735	9.0735	7.9488	9.7731
Z004E0047	11.978	11.4366	14.4636	11.6341	12.2049	12.1048	12.1048	12.1048	10.9678	12.6604
Z004E0058	-9.685	-10.9843	-7.1145	-9.7547	-9.5033	-10.0736	-10.0736	-10.0736	-9.1141	-10.702
Z004E0050	-7.6174	-8.7054	-6.0421	-7.1145	-8.2841	-7.5876	-7.5876	-7.5876	-8.5005	-6.9677
Z004E0054	-3.8408	-3.8244	-4.7748	-3.5109	-4.1484	-3.9911	-3.9911	-3.9911	-3.9426	-4.0789
Z004E0051	-3.13	-4.0634	-1.0142	-3.621	-3.6973	-3.1541	-3.1541	-3.1541	-2.6816	-2.6238
Z004E0059	-1.0049	0.5459	-2.6902	-1.4602	0.003	-0.9826	-0.9826	-0.9826	-1.9701	-0.1865
Z004E0057	1.4511	2.4817	3.1719	1.0779	1.653	1.5432	1.5432	1.5432	2.3885	0.9801
Z004E0056	3.7183	4.5218	2.1187	3.0648	4.3297	3.5682	3.5682	3.5682	4.5783	3.0342
Z004E0052	8.3902	9.2484	6.793	8.1566	7.5492	8.1572	8.1572	8.1572	8.9618	7.6347
Z004E0066	-9.8838	-11.5085	-10.944	-10.182	-9.9003	-10.4871	-10.4871	-10.4871	-9.5372	-11.0688
Z004E0063	-7.3816	-8.5694	-9.042	-7.686	-6.8316	-7.605	-7.605	-7.605	-8.4715	-6.9047
Z004E0065	-6.8537	-5.7412	-4.9394	-6.5425	-6.8926	-6.9601	-6.9601	-6.9601	-6.2977	-7.4904
Z004E0067	-6.3058	-5.4689	-7.8637	-6.4988	-7.1709	-6.5135	-6.5135	-6.5135	-5.5918	-7.0622
Z004E0064	-3.5937	-5.281	-4.6365	-3.5947	-4.9516	-4.0241	-4.0241	-4.0241	-2.9936	-4.7374
Z004E0060	-1.4511	-0.264	0.4037	-1.883	-1.9231	-1.4228	-1.4228	-1.4228	-0.7617	-1.9541
Z004E0069	1.3832	0.3781	0.4149	1.6749	1.7728	1.2359	1.2359	1.2359	0.4407	1.7614
Z004E0061	6.2797	5.0501	4.7421	6.7279	5.4223	6.2203	6.2203	6.2203	5.2297	6.7472
Z004E0068	11.1534	9.5329	9.7031	11.334	10.0026	10.8933	10.8933	10.8933	10.2208	10.2764
Z004E0062	12.9834	11.724	14.7655	13.1903	12.7652	12.7791	12.7791	12.7791	13.6929	13.3676
Z004E0070	-6.0286	-7.909	-7.6009	-6.1112	-7.3275	-6.5072	-6.5072	-6.5072	-5.5818	-7.1256
Z004E0073	-2.4726	-1.1986	-4.3034	-2.1456	-1.6735	-2.4092	-2.4092	-2.4092	-3.0655	-1.7045
Z004E0074	-0.3831	1.1545	-1.826	0.2799	-0.9171	-0.2814	-0.2814	-0.2814	-1.4164	0.3425
Z004E0078	1.1272	2.1337	-0.8975	0.9956	1.8529	1.0065	1.0065	1.0065	1.9233	1.7173
Z004E0072	1.4694	2.575	-0.1551	1.1026	0.9291	1.5204	1.5204	1.5204	0.6621	1.0178
Z004E0076	2.5691	1.5033	2.0142	1.8875	2.3211	2.3964	2.3964	2.3964	1.4555	1.7251
Z004E0079	3.6253	3.44	2.1269	3.8148	2.6947	3.3844	3.3844	3.3844	2.3554	2.8793
Z004E0077	3.7947	5.1297	1.8686	4.3196	3.2319	3.7931	3.7931	3.7931	2.8297	4.5338
Z004E0071	6.1287	4.8813	4.5482	5.3634	6.7123	5.9021	5.9021	5.9021	5.8975	6.5558
Z004E0075	10.0892	11.3169	8.6166	10.5843	9.3505	10.0317	10.0317	10.0317	10.7698	10.5929
Z004E0084	-16.4066	-17.722	-18.1306	-16.6354	-17.0276	-16.2629	-16.2629	-16.2629	-17.0492	-15.7736
Z004E0087	-7.8841	-7.1974	-10.4748	-8.0982	-8.3466	-7.7533	-7.7533	-7.7533	-6.6419	-7.1242
Z004E0086	-2.4046	-0.6824	-3.5493	-2.6626	-1.4031	-2.2422	-2.2422	-2.2422	-3.2298	-1.6009
Z004E0088	-1.3592	-2.7916	0.3069	-1.7686	-1.2825	-1.2624	-1.2624	-1.2624	-2.1148	-1.8667
Z004E0083	-0.4313	-1.6235	-2.0835	-0.7273	0.1137	-0.6495	-0.6495	-0.6495	-1.4918	0.0455
Z004E0085	-0.3668	-2.0342	-1.2477	-0.5896	-0.8797	-0.1915	-0.1915	-0.1915	-0.4346	0.3862
Z004E0080	2.3803	3.7897	3.9467	2.8538	1.8777	2.3645	2.3645	2.3645	2.9598	3.0678
Z004E0082	4.9864	3.2845	5.8338	4.685	4.459	5.1079	5.1079	5.1079	6.0809	5.6583
Z004E0089	6.4912	5.0978	5.261	5.6702	6.9239	6.2417	6.2417	6.2417	5.4833	5.694
Z004E0081	6.7484	8.2091	5.4158	6.3343	6.2523	6.727	6.727	6.727	7.3077	7.3429
Z004E0099	-8.2852	-9.4142	-6.2519	-8.1911	-7.8593	-8.555	-8.555	-8.555	-7.6432	-7.9449
Z004E0098	-8.1658	-8.3507	-8.9173	-8.0754	-8.654	-8.5009	-8.5009	-8.5009	-7.7049	-9.1919
Z004E0096	-4.287	-5.7458	-5.3512	-4.3108	-5.2884	-4.3448	-4.3448	-4.3448	-5.098	-5.0947
Z004E0094	-0.7396	0.597	0.6165	-0.968	-0.9911	-0.5678	-0.5678	-0.5678	0.1605	0.1139
Z004E0092	0.4673	-0.9462	-0.726	-0.3156	0.8773	0.2415	0.2415	0.2415	-0.4066	-0.3307
Z004E0097	0.7535	-0.1058	3.9392	-0.0956	1.2117	0.4991	0.4991	0.4991	1.1055	-0.186
Z004E0091	4.2921	4.3584	3.9915	4.2789	3.7337	3.87	3.87	3.87	4.6758	3.1887
Z004E0095	3.7318	2.5554	5.0969	3.6372	3.3756	4.0342	4.0342	4.0342	3.1157	4.5798
Z004E0090	16.0188	17.0799	16.9685	15.94	15.8101	16.3063	16.3063	16.3063	17.1577	16.9487
Z004E0106	-8.2421	-6.8962	-6.9032	-8.4882	-8.483	-8.0813	-8.0813	-8.0813	-7.4044	-7.3883
Z004E0107	-5.2137	-6.4306	-3.3174	-5.1198	-5.9139	-5.1635	-5.1635	-5.1635	-4.3902	-4.7158
Z004E0108	-3.2795	-4.5809	-0.8774	-3.7653	-2.9334	-3.6148	-3.6148	-3.6148	-2.7775	-4.2122
Z004E0104	-2.7383	-1.435	-3.1437	-2.6041	-2.4498	-3.0278	-3.0278	-3.0278	-2.1639	-3.6802
Z004E0100	-2.635	-4.0231	-1.3092	-2.1797	-3.3124	-2.6208	-2.6208	-2.6208	-3.7197	-2.5853
Z004E0109	-1.3063	-2.3783	1.3195	-0.7981	-2.2068	-1.2727	-1.2727	-1.2727	-2.2198	-2.0281
Z004E0105	1.1517	-0.1241	-0.0626	1.191	1.4097	0.8215	0.8215	0.8215	0.1282	0.8655
Z004E0101	1.9808	0.3184	0.263	1.4007	1.1161	1.8717	1.8717	1.8717	1.162	1.271
Z004E0103	3.1412	4.645	4.6806	2.7301	3.5755	3.204	3.204	3.204	3.7278	3.9522
Z004E0102	6.2911	4.983	4.8669	5.6653	5.4697	6.1105	6.1105	6.1105	6.8444	6.6274
Z004E0116	-4.9293	-5.994	-2.3171	-4.4351	-5.8214	-4.9044	-4.9044	-4.9044	-5.892	-5.6508
Z004E0113	-5.1563	-3.8253	-4.1032	-4.991	-5.2055	-4.6622	-4.6622	-4.6622	-5.4638	-4.0061
Z004E0115	-3.5546	-1.6799	-3.4983	-3.3755	-3.1201	-3.784	-3.784	-3.784	-4.8397	-4.3516
Z004E0110	-3.5194	-4.6047	-0.9004	-4.2092	-4.3099	-3.6842	-3.6842	-3.6842	-3.2653	-4.3698
Z004E0114	3.8	5.4016	3.7587	3.7409	4.0715	3.3677	3.3677	3.3677	3.9822	2.7825
Z004E0118	6.3329	7.9656	8.4419	6.7265	7.1531	6.2967	6.2967	6.2967	6.8693	6.9639
Z004E0111	14.4072	16.0066	13.7119	13.8948	15.2184	14.3943	14.3943	14.3943	13.1925	13.8554
Z004E0121	-9.1073	-8.5731	-11.1936	-9.5191	-9.7937	-9.1164	-9.1164	-9.1164	-8.0553	-9.7039
Z004E0127	-5.3952	-3.9281	-3.3867	-5.7062	-4.3488	-5.205	-5.205	-5.205	-6.214	-5.6884
Z004E0123	-2.1417	-1.1319	-4.069	-1.7554	-2.9267	-2.2842	-2.2842	-2.2842	-1.29	-1.625
Z004E0129	-1.4239	-2.5033	1.3565	-1.7048	-2.3745	-1.6464	-1.6464	-1.6464	-1.1261	-2.3585
Z004E0125	-0.8514	-2.053	0.8732	-1.2813	-1.4447	-0.8349	-0.8349	-0.8349	-0.0549	-0.3014
Z004E0122	2.4993	1.1805	4.6953	2.5434	1.658	2.5101	2.5101	2.5101	3.3999	2.3179
Z004E0120	4.0573	2.2926	1.9453	3.7185	4.455	3.7804	3.7804	3.7804	4.8635	4.389
Z004E0128	7.5374	6.511	7.5226	6.9298	8.3519	7.4737	7.4737	7.4737	6.4855	8.1828
Z004E0124	9.7276	10.5806	7.9677	9.0837	9.0474	9.5514	9.5514	9.5514	10.2508	9.0562
Z004E0126	14.8007	13.448	16.332	14.9457	15.3281	14.5851	14.5851	14.5851	15.3349	15.2193
Z004E0138	-8.037	-6.5126	-8.2804	-8.7894	-7.5193	-8.2763	-8.2763	-8.2763	-7.5045	-8.8886
Z004E0135	-1.3001	0.402	0.2441	-1.9668	-0.6663	-1.4498	-1.4498	-1.4498	-0.7559	-2.0671
Z004E0134	0.7719	0.0882	3.0971	0.4593	1.6889	0.9455	0.9455	0.9455	-0.0859	1.4868
Z004E0130	1.2206	2.9416	0.0781	0.9649	2.2207	1.3845	1.3845	1.3845	0.4034	2.0243
Z004E0131	2.6348	0.7511	1.0688	2.5586	1.3322	2.1602	2.1602	2.1602	3.104	1.5377
Z004E0136	2.3623	3.5265	0.0355	2.3947	2.0336	2.5337	2.5337	2.5337	1.6132	3.265
Z004E0137	2.6513	4.2093	4.8294	3.2912	2.0393	2.7365	2.7365	2.7365	3.6822	3.2903
Z004E0139	10.8917	12.6281	13.536	11.5361	10.3614	11.0374	11.0374	11.0374	9.7189	10.4297
Z004E0133	12.8039	14.7347	16.0418	12.1259	13.6115	12.6833	12.6833	12.6833	13.0193	12.1234
Z004E0149	-8.3705	-9.5863	-8.586	-8.9688	-8.3125	-8.8535	-8.8535	-8.8535	-7.9521	-9.5636
Z004E0148	-5.3802	-6.7994	-3.1789	-6.1296	-5.2489	-5.5697	-5.5697	-5.5697	-4.5757	-6.2085
Z004E0146	-4.1582	-2.9407	-1.9457	-3.9113	-3.5818	-4.2999	-4.2999	-4.2999	-3.4996	-4.8397
Z004E0142	-0.5069	-1.6715	0.3007	-0.4993	-0.2337	-0.829	-0.829	-0.829	-1.679	-1.3865
Z004E0145	0.1952	1.1925	-2.3672	0.1477	-0.0617	0.4843	0.4843	0.4843	-0.2814	1.1771
Z004E0144	3.1518	4.5988	2.2254	3.2462	3.6574	2.8748	2.8748	2.8748	1.8362	2.4466
Z004E0141	3.2676	4.9979	2.0389	3.098	2.9307	3.4531	3.4531	3.4531	2.3822	4.0825
Z004E0140	6.178	3.9489	3.9898	5.544	5.1725	6.0033	6.0033	6.0033	7.1871	5.3234
Z004E0147	6.6776	6.3141	9.4991	6.5507	7.4356	6.6319	6.6319	6.6319	5.3656	7.2335
Z004E0143	6.3807	8.0527	8.9716	6.7277	5.9442	6.6535	6.6535	6.6535	5.5559	6.0006
Z004E0150	-10.1022	-8.2196	-8.1686	-10.3412	-8.8887	-9.8729	-9.8729	-9.8729	-10.8861	-9.1156
Z004E0153	-5.0787	-6.6378	-2.9435	-5.0286	-4.8364	-5.3702	-5.3702	-5.3702	-4.3737	-6.0187
Z004E0156	-4.7111	-3.0779	-1.8388	-5.1975	-3.8857	-4.6899	-4.6899	-4.6899	-4.1093	-5.3161
Z004E0155	0.6075	-0.8602	-0.2994	-0.2026	-0.4458	0.2954	0.2954	0.2954	1.0176	-0.4131
Z004E0159	0.7431	2.5507	3.4155	1.2534	1.4837	0.7771	0.7771	0.7771	1.5558	1.3268
Z004E0158	5.3225	4.7967	3.5378	5.7856	4.3611	5.2744	5.2744	5.2744	4.7268	4.6504
Z004E0152	6.0645	7.0465	3.5304	6.0462	5.7902	6.3718	6.3718	6.3718	5.6905	7.0459
Z004E0168	-10.6619	-10.4433	-10.7514	-10.8293	-10.5515	-11.1753	-11.1753	-11.1753	-10.4914	-11.8084
Z004E0169	-11.2732	-9.8136	-9.32	-11.4662	-11.5828	-11.0415	-11.0415	-11.0415	-12.0481	-11.5558
Z004E0161	-9.223	-7.4828	-10.4009	-9.5152	-8.2011	-9.0819	-9.0819	-9.0819	-10.1685	-8.4186
Z004E0166	-1.5715	-2.8001	-2.2492	-2.1828	-1.1527	-1.6732	-1.6732	-1.6732	-2.3959	-2.3838
Z004E0164	-1.5331	-2.8707	-2.536	-2.0205	-2.4078	-1.5784	-1.5784	-1.5784	-2.4363	-2.2952
Z004E0167	-0.3407	-0.6541	-2.4708	-0.6383	-0.9585	-0.2707	-0.2707	-0.2707	0.1116	0.3231
Z004E0163	3.2812	1.9335	1.7875	3.3226	3.5565	2.9335	2.9335	2.9335	3.1647	3.5626
Z004E0160	5.8118	4.604	7.375	5.4584	5.3173	5.9247	5.9247	5.9247	4.9586	5.9503
Z004E0162	7.582	8.6744	6.0506	7.1362	8.3744	7.6158	7.6158	7.6158	6.8681	7.119
Z004E0165	10.1407	11.9699	12.7732	10.6098	10.9058	10.149	10.149	10.149	10.8086	10.7252
Z004E0171	-8.3507	-9.4338	-9.2062	-9.1337	-7.9244	-8.6195	-8.6195	-8.6195	-7.6923	-8.1035
Z004E0174	-1.5063	-2.7353	-1.8697	-2.4996	-1.2965	-1.9229	-1.9229	-1.9229	-1.0825	-2.6154
Z004E0173	-1.9605	-1.1287	-3.9947	-2.1811	-2.4561	-1.796	-1.796	-1.796	-2.5408	-2.3358
Z004E0170	-1.0465	-2.0413	1.5635	-0.9381	-0.6661	-1.2696	-1.2696	-1.2696	-2.1538	-1.8418
Z004E0175	-0.1351	-1.4357	1.7108	-0.5559	-0.7603	-0.0726	-0.0726	-0.0726	-0.9729	-0.6755
Z004E0172	0.995	2.3805	2.292	1.8968	0.6739	1.3229	1.3229	1.3229	0.4888	1.9784
Z004E0179	3.7874	5.5297	6.203	3.3276	4.7907	3.8625	3.8625	3.8625	2.7322	3.4179
Z004E0178	7.7212	8.561	5.6721	7.4853	7.2347	7.8762	7.8762	7.8762	7.0872	7.3462
Z004E0177	10.0451	11.5514	12.326	10.5	10.8024	10.0875	10.0875	10.0875	9.1306	9.5846
Z004E0176	10.7816	12.2021	11.9309	10.2763	11.4512	10.7548	10.7548	10.7548	11.6061	10.0907
Z004E0182	-9.001	-10.1814	-10.5169	-9.2996	-9.6465	-8.912	-8.912	-8.912	-9.7453	-8.4063
Z004E0186	-3.4071	-1.7286	-0.2739	-3.1395	-2.8639	-3.5411	-3.5411	-3.5411	-2.9422	-4.1792
Z004E0181	-1.2942	-1.2972	0.278	-0.8733	-1.9912	-1.3564	-1.3564	-1.3564	-0.5304	-0.7369
Z004E0184	1.4082	-0.0037	0.212	0.6223	1.82	1.1805	1.1805	1.1805	0.5236	0.6102
Z004E0185	1.7882	-0.0263	-0.4043	1.1239	2.2964	1.6209	1.6209	1.6209	2.8439	2.2025
Z004E0187	2.6413	3.8158	4.5883	2.1295	3.5025	2.6519	2.6519	2.6519	3.4209	2.1269
Z004E0188	7.4177	8.636	5.8873	7.8168	8.0447	7.3614	7.3614	7.3614	6.6337	7.4661
Z004E0180	8.1998	6.6525	10.2442	8.3312	7.1079	7.9269	7.9269	7.9269	8.8196	7.2711
Z004E0189	9.8195	8.3275	9.199	9.3722	9.9194	9.453	9.453	9.453	10.4819	8.7027
Z004E0183	11.5544	10.4398	12.2334	11.8246	10.5335	11.3433	11.3433	11.3433	12.1802	11.8071
Z004E0190	-9.4392	-11.0756	-10.7914	-9.3324	-9.2604	-9.7133	-9.7133	-9.7133	-10.26	-10.3278
Z004E0198	-6.6804	-5.0753	-6.728	-6.746	-6.4049	-7.1167	-7.1167	-7.1167	-6.5211	-7.6977
Z004E0195	-5.7173	-6.4025	-3.3894	-6.027	-4.802	-5.542	-5.542	-5.542	-6.5651	-5.0025
Z004E0199	-1.1613	0.4458	-1.6813	-0.9542	-1.9391	-1.2266	-1.2266	-1.2266	-2.3085	-1.8286
Z004E0197	0.5891	2.628	0.1194	0.9435	1.2609	0.4857	0.4857	0.4857	-0.5842	1.1492
Z004E0192	2.7399	4.5001	3.7947	2.4495	2.3005	2.8695	2.8695	2.8695	1.6448	2.2829
Z004E0193	3.2718	4.1209	1.864	3.476	2.2536	2.9991	2.9991	2.9991	3.9881	2.4315
Z004E0196	3.0219	4.344	4.0913	3.2041	2.9625	3.5264	3.5264	3.5264	2.7738	4.1717
Z004E0194	3.8022	2.5933	5.5115	3.4607	3.2777	3.8936	3.8936	3.8936	4.4893	4.3847
Z004E0191	7.2452	5.9354	6.2378	7.3592	7.436	6.9327	6.9327	6.9327	7.9823	7.4018
Z004E0200	-14.7669	-13.6358	-16.4061	-14.9285	-15.2814	-14.6086	-14.6086	-14.6086	-13.6071	-14.0981
Z005E0009	-8.2033	-8.5836	-5.9927	-8.5891	-7.4243	-8.6919	-8.6919	-8.6919	-8.1426	-8.1942
Z005E0004	-4.8421	-3.9465	-3.7324	-4.5568	-5.2138	-4.3783	-4.3783	-4.3783	-5.2394	-4.0468
Z005E0007	-1.5702	-2.4475	0.6355	-1.9956	-0.8031	-2.043	-2.043	-2.043	-1.3158	-2.0493
Z005E0001	5.1713	4.8719	4.9308	4.8749	5.8476	4.8191	4.8191	4.8191	5.3796	4.3318
Z005E0008	12.9527	13.8176	16.3626	13.2648	14.1021	13.4537	13.4537	13.4537	12.7434	13.8709
Z005E0015	-15.4841	-15.3724	-18.5982	-15.2908	-15.6807	-15.3091	-15.3091	-15.3091	-15.9213	-15.034
Z005E0013	-6.5159	-6.9849	-6.6784	-6.8603	-5.9434	-7.0291	-7.0291	-7.0291	-6.4083	-6.6586
Z005E0016	-4.9404	-5.8486	-7.2403	-5.3199	-4.3959	-5.4223	-5.4223	-5.4223	-4.7673	-5.9634
Z005E0017	-4.7539	-3.9843	-8.0743	-4.4651	-2.3515	-4.3181	-4.3181	-4.3181	-4.4397	-3.9169
Z005E0014	-4.1943	-3.2355	-7.253	-3.8005	-4.6573	-3.6374	-3.6374	-3.6374	-4.4979	-4.1853
Z005E0010	1.5036	1.7016	-1.5264	1.8637	0.3873	1.9015	1.9015	1.9015	2.4903	1.2517
Z005E0012	8.3183	8.555	11.3597	8.4466	6.671	8.3733	8.3733	8.3733	8.2745	7.8297
Z005E0011	7.9212	8.7606	11.4191	8.3491	7.003	8.4658	8.4658	8.4658	8.9346	7.9501
Z005E0019	9.6538	9.5635	9.7062	9.3572	7.8038	9.3794	9.3794	9.3794	9.2684	8.8806
Z005E0018	10.8264	11.3407	7.5821	11.2181	12.5751	11.1549	11.1549	11.1549	11.7789	11.4538
Z005E0028	-16.2904	-17.064	-14.0577	-16.7877	-14.975	-16.7607	-16.7607	-16.7607	-17.2967	-16.2996
Z005E0022	-14.1983	-14.5734	-14.0156	-14.336	-16.7353	-14.5452	-14.5452	-14.5452	-13.7487	-15.1822
Z005E0029	-5.4127	-6.4061	-5.5634	-5.7107	-5.0414	-5.8677	-5.8677	-5.8677	-5.0063	-6.4914
Z005E0020	-3.789	-3.738	-4.3135	-3.3247	-5.194	-3.4292	-3.4292	-3.4292	-2.6637	-4.0883
Z005E0021	4.9919	4.8693	7.4979	4.5929	3.4359	4.5911	4.5911	4.5911	3.8109	5.0788
Z005E0035	-14.6255	-14.3969	-15.2256	-14.4077	-15.2403	-14.3608	-14.3608	-14.3608	-15.1771	-14.0054
Z005E0033	-8.8637	-8.363	-7.915	-8.4486	-7.0113	-8.5323	-8.5323	-8.5323	-9.1401	-8.3226
Z005E0034	1.9523	2.5749	-1.3076	2.297	4.0962	2.2876	2.2876	2.2876	1.5347	2.6029
Z005E0039	2.9303	2.996	-1.1967	2.5779	1.5467	2.687	2.687	2.687	1.8526	2.2775
Z005E0037	3.2843	2.6333	5.8094	2.9393	1.5226	2.9464	2.9464	2.9464	2.4285	2.435
Z005E0038	3.7053	3.3625	4.9879	3.57	2.9802	3.3913	3.3913	3.3913	3.0026	2.7916
Z005E0036	3.7566	4.6039	2.922	4.1048	6.4892	4.2979	4.2979	4.2979	3.7755	4.7546
Z005E0032	5.078	5.2356	1.272	5.0449	6.6726	5.0013	5.0013	5.0013	4.5582	5.3923
Z005E0044	-9.7515	-9.6959	-13.9522	-10.1645	-11.2828	-10.0507	-10.0507	-10.0507	-10.4394	-10.4143
Z005E0047	-9.4975	-9.6009	-8.1766	-9.8523	-11.1292	-9.7787	-9.7787	-9.7787	-9.0416	-9.313
Z005E0049	-8.6549	-8.6331	-4.8896	-8.2048	-9.6574	-8.2932	-8.2932	-8.2932	-8.497	-8.1476
Z005E0046	-4.6208	-4.5696	-3.7304	-4.3691	-2.5684	-4.3396	-4.3396	-4.3396	-4.942	-4.1193
Z005E0043	-0.7348	-0.1132	-1.6401	-0.4197	1.2414	-0.4037	-0.4037	-0.4037	0.047	0.0452
Z005E0045	1.3605	0.9633	1.5427	1.1552	1.8807	0.9859	0.9859	0.9859	1.7144	0.5279
Z005E0042	5.3528	5.5272	8.5526	5.4973	7.6509	5.6177	5.6177	5.6177	4.7538	6.0075
Z005E0040	5.7306	6.6801	5.1098	6.0434	5.4069	6.2736	6.2736	6.2736	6.8396	6.7622
Z005E0048	6.0604	6.0575	3.0657	6.3924	5.5977	6.3038	6.3038	6.3038	6.7131	6.4966
Z005E0052	-9.6969	-9.9288	-7.3502	-9.9794	-10.2434	-10.0773	-10.0773	-10.0773	-10.8674	-10.5321
Z005E0057	-7.5251	-7.4983	-6.306	-7.2122	-8.628	-7.2993	-7.2993	-7.2993	-7.9474	-7.1661
Z005E0056	-5.8007	-5.8905	-10.2274	-6.1754	-4.4609	-6.1178	-6.1178	-6.1178	-6.9664	-6.5081
Z005E0051	-1.3892	-0.8955	-0.3768	-0.7488	0.0945	-0.8225	-0.8225	-0.8225	0.2623	-1.5706
Z005E0055	-0.8788	-0.7935	2.3933	-0.6442	1.1821	-0.5759	-0.5759	-0.5759	-0.5588	-0.2371
Z005E0054	0.8457	0.6138	-3.1513	0.5299	-1.0594	0.4579	0.4579	0.4579	1.1697	0.8657
Z005E0059	1.0588	0.3107	-0.807	0.7422	2.2401	0.7265	0.7265	0.7265	0.3993	0.262
Z005E0053	1.5421	1.3553	1.7814	1.2899	-0.0787	1.259	1.259	1.259	0.9409	1.5732
Z005E0058	4.0132	4.2721	1.1232	4.3494	3.5548	4.4546	4.4546	4.4546	4.1046	4.6762
Z005E0050	7.4317	7.5368	4.4898	7.7497	6.4124	7.749	7.749	7.749	8.5017	7.9746
Z005E0068	-30.0242	-29.6882	-29.4246	-30.0562	-31.2568	-29.9619	-29.9619	-29.9619	-29.4071	-29.5833
Z005E0066	-10.6912	-11.82	-8.3581	-10.9075	-10.5953	-11.1983	-11.1983	-11.1983	-10.2252	-11.8169
Z005E0061	-3.8118	-4.4286	-3.3918	-3.897	-5.9361	-3.9905	-3.9905	-3.9905	-3.11	-4.6705
Z005E0064	-2.3739	-2.4487	-2.1899	-2.6876	-3.7537	-2.6186	-2.6186	-2.6186	-3.0284	-2.2434
Z005E0063	-1.3696	-0.9151	-0.4278	-0.9462	0.2942	-1.0511	-1.0511	-1.0511	-1.0143	-0.8398
Z005E0062	-1.4277	-0.8043	-0.5868	-1.1018	0.5193	-1.0346	-1.0346	-1.0346	-0.4869	-0.7107
Z005E0067	2.3451	1.5595	-1.7288	1.8402	0.4301	1.7558	1.7558	1.7558	1.606	2.1407
Z005E0069	2.6675	3.4116	3.8722	3.0818	1.8517	3.1755	3.1755	3.1755	3.9287	3.4378
Z005E0060	4.2951	4.073	2.3466	3.9964	5.3629	3.9223	3.9223	3.9223	3.1689	3.5408
Z005E0076	-9.9024	-10.6997	-14.2143	-10.2529	-8.8829	-10.3062	-10.3062	-10.3062	-10.7795	-10.8496
Z005E0077	-4.4614	-4.293	-7.7711	-4.2714	-2.1227	-4.1709	-4.1709	-4.1709	-4.8928	-3.8505
Z005E0073	-2.5904	-1.8892	-3.5261	-2.2002	-0.5678	-2.1986	-2.1986	-2.1986	-3.1437	-2.6817
Z005E0074	0.3586	0.0179	0.5242	0.1955	-2.0714	0.0049	0.0049	0.0049	0.4174	-0.6192
Z005E0075	2.3885	1.9661	2.2566	2.1821	2.9699	1.9752	1.9752	1.9752	1.382	1.3732
Z005E0072	8.1785	8.1515	6.5245	7.7593	6.8842	7.8128	7.8128	7.8128	7.0324	8.3739
Z005E0071	9.7851	8.8489	8.0315	9.4558	10.8415	9.3138	9.3138	9.3138	9.1491	9.6843
Z005E0079	10.523	9.5922	10.3246	10.0383	11.2816	9.974	9.974	9.974	10.6676	10.3402
Z005E0087	-20.0811	-21.2005	-20.2342	-20.5101	-19.7643	-20.7487	-20.7487	-20.7487	-20.0668	-20.4614
Z005E0085	-12.0307	-12.2941	-9.8007	-12.268	-11.2074	-12.2956	-12.2956	-12.2956	-11.5165	-12.7202
Z005E0089	-7.918	-7.7203	-8.4612	-7.6414	-8.5678	-7.6167	-7.6167	-7.6167	-8.2632	-7.2991
Z005E0082	-5.6246	-5.0459	-4.4175	-5.1989	-6.8559	-5.2629	-5.2629	-5.2629	-4.6492	-5.0509
Z005E0083	-4.1084	-4.2027	-6.1741	-4.506	-2.9402	-4.4255	-4.4255	-4.4255	-4.0513	-4.6866
Z005E0080	4.0456	3.8178	3.7736	3.5528	5.278	3.5528	3.5528	3.5528	2.5899	4.0264
Z005E0088	5.8969	5.7194	5.6837	5.4603	7.3003	5.5158	5.5158	5.5158	4.8013	5.9748
Z005E0084	5.7931	5.9615	6.9857	6.2071	4.7625	6.213	6.213	6.213	5.658	5.4543
Z005E0090	-6.7493	-7.6481	-6.6067	-7.0537	-9.1259	-7.2657	-7.2657	-7.2657	-7.8865	-7.9469
Z005E0093	-0.0689	-0.5353	0.6692	-0.0478	-1.8434	-0.152	-0.152	-0.152	0.7754	0.0334
Z005E0091	0.3612	-0.0496	2.5601	0.1008	0.7893	-0.0716	-0.0716	-0.0716	0.4685	-0.5244
Z005E0092	6.2577	6.56	5.7565	6.7061	5.6382	6.7971	6.7971	6.7971	6.4479	6.1773
Z005E0095	9.4745	9.5261	7.3918	8.8909	11.3969	9.1	9.1	9.1	8.0674	9.8145
Z005E0099	9.7009	9.0546	7.7552	9.389	10.2562	9.2329	9.2329	9.2329	9.8353	8.8048
Z005E0094	12.1634	12.0103	13.128	12.5006	13.7562	12.3445	12.3445	12.3445	11.8167	12.4668
Z005E0096	13.1361	12.4113	13.2607	12.8042	11.1847	12.756	12.756	12.756	12.2278	12.1356
Z005E0106	-8.0898	-8.504	-8.2368	-8.3118	-7.4991	-8.5129	-8.5129	-8.5129	-9.1512	-9.1047
Z005E0104	-6.4335	-5.5586	-5.2857	-6.1089	-6.8285	-5.9452	-5.9452	-5.9452	-6.6927	-5.639
Z005E0107	-5.951	-6.2283	-4.9417	-5.5366	-4.7714	-5.758	-5.758	-5.758	-4.8213	-5.6715
Z005E0105	-5.2846	-4.6673	-2.0139	-4.9637	-3.1941	-4.9614	-4.9614	-4.9614	-5.7937	-4.5905
Z005E0109	3.0832	2.8444	3.7369	2.9818	1.9532	3.0366	3.0366	3.0366	2.455	3.3085
Z005E0108	5.5471	5.3742	3.3833	5.1103	5.3323	5.1249	5.1249	5.1249	4.9485	5.5972
Z005E0100	9.9166	9.3843	9.803	9.7602	10.101	9.4982	9.4982	9.4982	10.2905	8.878
Z005E0102	26.7762	26.6841	28.0305	27.1564	25.266	27.0078	27.0078	27.0078	27.7953	27.1116
Z005E0113	-21.0262	-21.6729	-22.7141	-21.556	-22.6318	-21.5129	-21.5129	-21.5129	-21.2902	-20.9864
Z005E0119	-5.0075	-5.1728	-2.8666	-5.3523	-3.9368	-5.3214	-5.3214	-5.3214	-5.4732	-5.6838
Z005E0118	-2.98	-2.4898	-3.9355	-2.7727	-0.6838	-2.6135	-2.6135	-2.6135	-2.1493	-2.1211
Z005E0115	-0.3765	-0.3774	0.542	0.0417	1.3006	-0.0139	-0.0139	-0.0139	-0.5067	-0.7705
Z005E0116	3.0776	2.2292	-1.2565	2.5977	4.083	2.5794	2.5794	2.5794	3.3451	3.0028
Z005E0117	3.1567	3.3111	6.7958	3.4985	2.2601	3.5682	3.5682	3.5682	4.4654	3.8402
Z005E0110	6.5751	5.8861	9.0871	6.0835	4.9726	6.0915	6.0915	6.0915	5.4353	6.5228
Z005E0114	7.3632	6.9767	6.3216	7.4032	5.6664	7.3022	7.3022	7.3022	8.1187	7.18
Z005E0111	10.7735	10.1971	13.2291	10.2193	9.4126	10.3276	10.3276	10.3276	9.5766	10.8206
Z005E0112	13.4963	13.383	15.9854	13.0799	11.9508	13.0847	13.0847	13.0847	12.2538	13.5836
Z005E0128	-5.7277	-6.1163	-7.3776	-6.0525	-7.5075	-6.1077	-6.1077	-6.1077	-6.834	-6.546
Z005E0120	-5.4145	-4.9342	-8.6638	-4.8904	-4.0208	-5.0259	-5.0259	-5.0259	-4.3911	-5.6819
Z005E0125	-1.315	-1.173	2.3119	-0.8748	-2.3836	-0.9051	-0.9051	-0.9051	-1.4227	-1.6015
Z005E0127	0.4223	-0.4431	0.5385	-0.0202	-1.7586	-0.1173	-0.1173	-0.1173	0.5615	0.1956
Z005E0126	1.9441	1.0859	2.0799	1.4953	-0.0702	1.36	1.36	1.36	0.6932	1.6416
Z005E0123	5.8939	5.2057	5.9508	5.4921	3.984	5.4702	5.4702	5.4702	4.7404	4.8947
Z005E0122	6.1576	7.0353	5.1987	6.515	8.6084	6.6823	6.6823	6.6823	5.8148	6.2632
Z005E0129	7.981	7.0613	3.66	7.4926	8.95	7.3602	7.3602	7.3602	6.6876	7.7323
Z005E0121	11.2314	11.0392	13.3977	10.7909	12.4517	10.8622	10.8622	10.8622	11.426	11.438
Z005E0133	-9.552	-9.8889	-9.3716	-9.8296	-11.7295	-9.9637	-9.9637	-9.9637	-9.1999	-9.641
Z005E0134	-6.6477	-6.7311	-3.2749	-6.3157	-4.8699	-6.4194	-6.4194	-6.4194	-6.914	-6.1931
Z005E0138	-5.7446	-5.7417	-4.4357	-6.1427	-6.9833	-6.0167	-6.0167	-6.0167	-6.6461	-5.5369
Z005E0137	-5.4802	-6.1646	-5.3622	-5.9564	-7.0694	-5.9279	-5.9279	-5.9279	-6.5014	-5.5857
Z005E0131	-3.2885	-3.2854	-2.3095	-2.9453	-1.2905	-2.9503	-2.9503	-2.9503	-3.2882	-2.7889
Z005E0139	7.9808	8.3604	8.9349	8.5012	9.2652	8.3305	8.3305	8.3305	9.0821	8.0514
Z005E0130	13.581	14.3658	14.7107	13.918	12.8113	14.0409	14.0409	14.0409	14.5703	14.3529
Z005E0143	-16.185	-16.2163	-12.8579	-15.7406	-14.7089	-15.7918	-15.7918	-15.7918	-14.9196	-16.4508
Z005E0146	-15.3485	-15.5855	-14.8755	-15.5407	-17.5463	-15.6551	-15.6551	-15.6551	-14.9389	-16.1262
Z005E0141	-12.1117	-12.4136	-16.2728	-12.4533	-12.6463	-12.5455	-12.5455	-12.5455	-11.8834	-12.1188
Z005E0148	-7.2338	-7.2747	-5.9578	-6.7248	-8.7297	-6.9082	-6.9082	-6.9082	-7.3612	-7.7709
Z005E0149	-5.8851	-5.9605	-6.6952	-5.5661	-4.2173	-5.6533	-5.6533	-5.6533	-4.8856	-5.3445
Z005E0144	-5.0926	-5.1188	-4.6727	-5.3751	-6.665	-5.3425	-5.3425	-5.3425	-6.0424	-5.7479
Z005E0145	-4.3074	-3.9831	-7.3181	-4.0958	-4.6917	-3.9435	-3.9435	-3.9435	-4.6533	-3.6419
Z005E0147	-0.383	0.4465	-0.969	0.0811	-1.1146	0.1147	0.1147	0.1147	-0.6672	-0.4207
Z005E0142	2.2738	2.3763	1.7462	2.7194	1.0635	2.6401	2.6401	2.6401	2.731	1.9859
Z005E0154	-16.2436	-15.3041	-16.8812	-15.8372	-16.7365	-15.7052	-15.7052	-15.7052	-16.5677	-16.182
Z005E0153	-0.6802	-0.2882	-3.6242	-0.1797	-1.9313	-0.2207	-0.2207	-0.2207	0.5349	-0.9135
Z005E0155	0.4669	0.2054	-1.2999	0.2432	-0.2323	0.1347	0.1347	0.1347	0.8141	-0.2837
Z005E0159	0.7559	1.1021	-0.7646	0.7428	2.3775	0.846	0.846	0.846	1.2404	0.5083
Z005E0157	2.1269	2.0128	-1.8527	1.9576	0.2671	1.9615	1.9615	1.9615	2.8973	1.4481
Z005E0158	2.4754	2.357	2.5553	2.0852	0.7737	2.1469	2.1469	2.1469	2.7578	2.5851
Z005E0152	4.9584	4.1766	3.0382	4.4792	6.1453	4.511	4.511	4.511	5.327	5.0346
Z005E0156	7.0533	7.5244	10.4095	7.4935	8.7056	7.4146	7.4146	7.4146	8.1682	7.7227
Z005E0163	-9.5795	-9.6544	-8.6408	-9.2469	-7.9425	-9.2841	-9.2841	-9.2841	-8.4114	-9.1019
Z005E0165	-8.5746	-8.5146	-4.8799	-8.1974	-9.5338	-8.2584	-8.2584	-8.2584	-8.6726	-8.0659
Z005E0161	-4.1932	-4.3899	-2.0863	-4.5575	-3.2944	-4.5373	-4.5373	-4.5373	-4.1252	-4.8802
Z005E0167	-4.2322	-4.3563	-5.0204	-3.7531	-2.9359	-3.923	-3.923	-3.923	-3.0643	-4.587
Z005E0168	-1.6525	-1.7158	0.8958	-2.0123	-3.0273	-1.9522	-1.9522	-1.9522	-2.5333	-1.4682
Z005E0169	2.3922	3.1253	6.0356	2.8108	1.7144	2.836	2.836	2.836	2.2359	3.1394
Z005E0166	3.133	3.8389	2.5907	3.6732	1.9888	3.6419	3.6419	3.6419	4.3212	3.0714
Z005E0164	8.5	8.582	8.0783	8.9174	7.5829	8.871	8.871	8.871	9.2521	9.1049
Z005E0160	12.9886	12.1329	8.9517	12.5373	10.858	12.4146	12.4146	12.4146	13.0406	12.7719
Z005E0174	-11.455	-10.9534	-10.5078	-11.0415	-9.6016	-11.1246	-11.1246	-11.1246	-11.7371	-10.9138
Z005E0170	-1.2166	-1.8993	-5.2699	-1.6937	-2.923	-1.6533	-1.6533	-1.6533	-0.9297	-1.2363
Z005E0178	-1.1366	-1.9773	-0.9824	-1.407	-3.4918	-1.5145	-1.5145	-1.5145	-0.6237	-2.1607
Z005E0176	3.0294	3.8918	6.5528	3.3461	2.4537	3.527	3.527	3.527	4.0461	3.9527
Z005E0172	3.426	4.101	4.2881	3.8803	5.3876	3.9129	3.9129	3.9129	3.2188	3.2706
Z005E0179	4.2281	4.1905	6.6958	3.8117	2.724	3.9337	3.9337	3.9337	4.5166	4.4894
Z005E0173	3.767	4.296	7.0163	4.0968	5.4849	4.0596	4.0596	4.0596	4.4943	4.4386
Z005E0171	3.9228	4.5599	5.2067	4.3968	3.0302	4.3508	4.3508	4.3508	3.8626	4.5179
Z005E0175	5.5545	5.3725	3.9342	5.3385	3.4957	5.257	5.257	5.257	5.9336	4.8313
Z005E0187	-5.3047	-4.5205	-8.2761	-4.9494	-5.8773	-4.9029	-4.9029	-4.9029	-5.6754	-4.5991
Z005E0182	-0.1212	0.0416	-3.8907	-0.1243	1.5474	-0.1703	-0.1703	-0.1703	-0.8372	0.198
Z005E0180	0.9043	1.6879	2.0362	1.2435	0.1332	1.3656	1.3656	1.3656	1.9017	1.6761
Z005E0186	1.5576	1.8742	5.1899	1.9485	0.376	1.8972	1.8972	1.8972	2.611	2.1634
Z005E0181	1.6639	1.4167	2.7341	2.2476	2.8338	1.9762	1.9762	1.9762	1.7893	1.0702
Z005E0183	3.4413	3.4713	0.4865	3.7504	2.2228	3.6764	3.6764	3.6764	4.3173	3.8861
Z005E0184	4.1394	4.5794	5.0161	4.5111	5.6504	4.4077	4.4077	4.4077	4.9154	4.6591
Z005E0189	4.7845	4.4132	4.9606	4.6399	2.2517	4.4334	4.4334	4.4334	5.2097	3.8008
Z005E0185	10.2444	9.9437	12.1522	9.7947	8.9288	9.9019	9.9019	9.9019	9.2882	10.3712
Z005E0199	-5.6814	-6.5526	-5.1609	-6.0563	-7.8002	-6.1812	-6.1812	-6.1812	-5.3159	-5.8026
Z005E0196	-4.7263	-4.6017	-5.319	-4.4699	-5.7315	-4.4737	-4.4737	-4.4737	-3.9369	-4.1294
Z005E0197	-0.9359	-1.5952	-4.9994	-1.4501	-2.4573	-1.4362	-1.4362	-1.4362	-2.1473	-1.0307
Z005E0198	-1.9488	-1.0945	1.6356	-1.5769	-2.4655	-1.4077	-1.4077	-1.4077	-1.0394	-1.021
Z005E0192	2.3069	1.4336	0.4372	1.8577	3.4346	1.761	1.761	1.761	1.2498	2.2085
Z005E0190	4.6734	3.9898	0.3278	4.2377	5.3967	4.1002	4.1002	4.1002	4.6687	4.521
Z005E0193	11.9867	11.8714	15.3503	12.4467	13.4121	12.2724	12.2724	12.2724	11.776	11.5465
Z005E0191	14.5047	14.569	12.9171	14.2825	13.2256	14.3928	14.3928	14.3928	13.9828	14.0003
Z006E0009	-11.6929	-10.4081	-10.6078	-12.8691	-11.2052	-12.0681	-12.0681	-12.0681	-13.4532	-9.5461
Z006E0003	-11.295	-13.4562	-11.259	-10.6175	-10.97	-11.2476	-11.2476	-11.2476	-12.6878	-9.8289
Z006E0005	-8.2767	-5.5879	-10.469	-9.0779	-7.5727	-7.785	-7.785	-7.785	-6.2323	-5.5449
Z006E0006	-5.6887	-7.3809	-7.9025	-6.8364	-5.2504	-6.1924	-6.1924	-6.1924	-5.0679	-4.4144
Z006E0001	-2.2011	-4.2471	-1.1543	-2.833	-0.8074	-2.6915	-2.6915	-2.6915	-4.427	-4.0407
Z006E0002	-1.7341	0.239	-2.0452	-1.5586	-1.9483	-1.1699	-1.1699	-1.1699	-2.1028	-3.2251
Z006E0008	2.7062	5.0398	4.9615	3.5176	2.3881	3.2657	3.2657	3.2657	2.0246	2.2864
Z006E0007	4.9014	7.4381	6.4752	4.7741	6.5763	5.3638	5.3638	5.3638	6.2923	4.0837
Z006E0017	-8.773	-7.7168	-6.5478	-7.7656	-9.8637	-9.1682	-9.1682	-9.1682	-9.2097	-10.6644
Z006E0015	-7.8383	-8.3858	-9.8522	-8.2454	-6.6566	-7.3986	-7.3986	-7.3986	-6.1476	-5.2009
Z006E0014	-6.0857	-8.553	-7.3713	-6.4032	-5.5338	-6.5638	-6.5638	-6.5638	-7.8801	-8.8456
Z006E0012	-2.5532	-1.6838	-5.1312	-2.4478	-2.255	-3.0972	-3.0972	-3.0972	-2.9252	-4.8663
Z006E0013	-1.9909	-0.707	0.0216	-0.969	-3.2031	-2.3853	-2.3853	-2.3853	-1.1511	-1.9252
Z006E0018	-0.9754	0.2193	-0.1151	-2.0098	-0.0545	-1.419	-1.419	-1.419	-2.8771	-2.7203
Z006E0011	4.9343	7.2157	7.3461	4.4562	6.0084	5.5081	5.5081	5.5081	3.9209	7.9866
Z006E0016	5.9197	5.0244	8.4058	5.9388	7.4832	6.4624	6.4624	6.4624	5.3676	8.8819
Z006E0010	11.4054	10.3362	11.1839	10.8008	12.2303	11.9274	11.9274	11.9274	10.4174	13.5624
Z006E0026	-14.3578	-12.6436	-14.9499	-13.6687	-14.0686	-13.7807	-13.7807	-13.7807	-14.651	-11.8871
Z006E0020	-7.7546	-9.963	-10.435	-7.124	-6.9107	-8.3555	-8.3555	-8.3555	-7.1138	-10.1519
Z006E0025	-7.0167	-5.7473	-10.1703	-8.6072	-6.6193	-7.5142	-7.5142	-7.5142	-8.4902	-9.1033
Z006E0024	-6.4368	-7.354	-3.9104	-6.3761	-4.8981	-5.8682	-5.8682	-5.8682	-6.8426	-3.4754
Z006E0028	-3.7335	-2.5782	-5.432	-5.4013	-3.9899	-4.0905	-4.0905	-4.0905	-5.0131	-2.3881
Z006E0029	0.5302	1.1437	5.2507	1.9627	1.2272	1.2356	1.2356	1.2356	-0.1414	2.8588
Z006E0027	4.5904	2.3855	1.9035	5.2144	5.4382	3.9853	3.9853	3.9853	5.2079	2.1932
Z006E0023	5.8471	6.9975	3.1565	6.1521	4.3561	5.3613	5.3613	5.3613	4.5928	4.0623
Z006E0036	-5.3185	-4.6154	-5.9566	-5.0052	-5.2219	-5.4857	-5.4857	-5.4857	-6.4658	-7.8773
Z006E0031	-4.6379	-3.4815	-7.3428	-4.6163	-4.6615	-5.164	-5.164	-5.164	-3.7589	-3.0475
Z006E0037	-5.321	-4.5096	-2.2126	-5.07	-5.5137	-4.7192	-4.7192	-4.7192	-6.1333	-6.1285
Z006E0033	-3.0332	-1.2927	-2.8252	-2.8217	-3.7041	-3.5348	-3.5348	-3.5348	-2.3056	-4.3346
Z006E0032	-2.0212	-3.1597	-2.2982	-0.6628	-3.0338	-1.4614	-1.4614	-1.4614	-2.4658	0.6655
Z006E0035	-0.129	-0.8377	-0.9885	-0.2815	-0.5799	0.3652	0.3652	0.3652	-0.8463	-1.3246
Z006E0034	6.2719	8.4957	4.523	5.4601	7.2078	6.7736	6.7736	6.7736	5.8282	5.0892
Z006E0038	12.3712	14.3531	10.9181	13.3874	13.2753	12.8221	12.8221	12.8221	14.3989	10.9723
Z006E0041	-6.8772	-5.3992	-5.271	-7.8791	-6.3835	-7.285	-7.285	-7.285	-6.3876	-5.1664
Z006E0046	-4.8288	-3.3962	-7.4059	-6.1877	-4.4594	-5.3233	-5.3233	-5.3233	-3.8514	-7.3525
Z006E0047	-3.7102	-4.6303	-5.0607	-4.2746	-2.727	-3.1953	-3.1953	-3.1953	-4.3832	-1.0957
Z006E0048	-3.3415	-4.3818	-4.2265	-2.0079	-4.2481	-2.8132	-2.8132	-2.8132	-3.7866	-0.4251
Z006E0042	-0.5921	1.4865	-0.9209	-1.275	-1.1128	-1.1427	-1.1427	-1.1427	-0.1254	-1.7729
Z006E0043	3.5476	4.5865	4.9359	4.207	3.999	3.1264	3.1264	3.1264	4.2854	5.4781
Z006E0044	9.9483	9.5216	12.4685	10.5392	10.2014	10.4398	10.4398	10.4398	11.2722	9.1165
Z006E0049	14.2447	14.838	13.4088	14.1479	13.8174	13.8502	13.8502	13.8502	12.7224	15.3532
Z006E0052	-19.9113	-17.9519	-18.7753	-20.6617	-21.0917	-20.3152	-20.3152	-20.3152	-19.2161	-17.6602
Z006E0051	-10.4806	-9.5713	-10.1041	-8.9014	-11.1702	-9.97	-9.97	-9.97	-8.5735	-7.3235
Z006E0058	-8.0879	-7.0206	-7.0676	-8.1959	-7.1902	-8.5491	-8.5491	-8.5491	-8.7104	-9.9411
Z006E0054	-4.5946	-2.7128	-4.6185	-3.6825	-4.3285	-4.0198	-4.0198	-4.0198	-2.4668	-2.561
Z006E0053	-4.2125	-4.7569	-6.2321	-4.6255	-3.0273	-3.7765	-3.7765	-3.7765	-2.5424	-1.575
Z006E0055	-2.2354	-3.0696	1.0097	-2.0069	-0.7597	-1.6602	-1.6602	-1.6602	-0.8674	0.2837
Z006E0059	-0.9656	-3.1241	-2.734	-2.1218	-0.2967	-1.4581	-1.4581	-1.4581	-2.8254	-3.606
Z006E0050	1.3798	2.9348	-1.0292	0.0892	-0.108	0.9484	0.9484	0.9484	0.108	-0.626
Z006E0057	2.4792	-0.2805	5.9129	3.4123	3.0056	2.1363	2.1363	2.1363	0.4554	3.8333
Z006E0056	5.8828	8.1354	5.4883	6.965	4.9044	6.449	6.449	6.449	8.0998	8.322
Z006E0062	-9.1888	-7.0793	-10.4864	-8.3859	-8.6754	-8.714	-8.714	-8.714	-7.2707	-6.6945
Z006E0068	-3.5066	-5.9758	-5.3388	-3.2162	-3.2698	-3.9895	-3.9895	-3.9895	-5.233	-2.0341
Z006E0069	-4.1268	-2.1279	-5.6111	-3.1429	-3.2035	-3.6959	-3.6959	-3.6959	-2.2124	-5.525
Z006E0066	-0.593	-2.1384	-0.052	-1.0101	-0.8516	-1.1023	-1.1023	-1.1023	-2.7423	-1.8916
Z006E0061	1.8102	0.4558	1.9643	3.116	2.5542	2.3328	2.3328	2.3328	3.5831	3.7494
Z006E0065	1.9298	3.9274	1.4519	1.2243	2.6202	2.5298	2.5298	2.5298	1.686	0.2866
Z006E0063	3.5545	5.6755	2.2388	4.6073	2.6202	4.0487	4.0487	4.0487	3.2219	2.6742
Z006E0070	-5.726	-7.1359	-5.8603	-4.3442	-4.5096	-5.3128	-5.3128	-5.3128	-4.3254	-7.6772
Z006E0075	-2.4669	-0.0747	-3.6488	-3.057	-1.5531	-1.9683	-1.9683	-1.9683	-0.4943	-4.0865
Z006E0071	0.742	2.1587	1.1614	1.6434	1.2401	1.3267	1.3267	1.3267	0.3815	-1.1389
Z006E0078	3.8247	2.2215	1.0198	2.6697	4.3585	3.3004	3.3004	3.3004	4.5068	5.3283
Z006E0073	5.3093	6.7475	5.988	6.347	4.5288	4.8143	4.8143	4.8143	6.0584	3.8886
Z006E0077	6.0779	7.4828	4.3253	4.7706	6.448	5.8741	5.8741	5.8741	5.452	3.7636
Z006E0079	6.4955	4.1776	4.2022	7.0522	6.3291	5.9454	5.9454	5.9454	4.7263	4.3464
Z006E0074	8.911	10.9288	8.2126	9.9982	7.8652	9.4427	9.4427	9.4427	8.6122	7.8009
Z006E0072	14.6547	13.92	17.2892	14.8557	16.2379	15.1968	15.1968	15.1968	16.0133	17.4036
Z006E0086	-11.1065	-9.7281	-12.5057	-11.4528	-12.0238	-10.6009	-10.6009	-10.6009	-9.1849	-8.3402
Z006E0089	-7.1758	-5.8825	-6.1064	-8.3682	-6.6785	-7.5611	-7.5611	-7.5611	-8.9931	-5.0287
Z006E0084	-5.6974	-4.4487	-8.1786	-5.55	-7.6123	-6.1247	-6.1247	-6.1247	-6.8657	-3.5902
Z006E0081	-1.8676	-2.6059	0.2455	-1.5176	-1.1997	-1.3467	-1.3467	-1.3467	-2.858	-2.3983
Z006E0083	1.251	0.0377	-0.4594	0.463	0.1644	0.7455	0.7455	0.7455	1.8622	3.1515
Z006E0085	1.2748	-0.1346	3.6074	1.2709	2.9055	1.2915	1.2915	1.2915	2.0397	-0.55
Z006E0087	2.5558	1.6822	-0.0452	1.7732	1.6435	2.525	2.525	2.525	1.2911	5.2602
Z006E0082	5.4807	6.5704	4.1466	5.6065	3.3964	5.0721	5.0721	5.0721	4.0628	7.13
Z006E0088	6.8843	8.2647	3.9168	5.1122	6.8722	6.4303	6.4303	6.4303	5.412	8.6902
Z006E0080	7.4447	6.932	5.3697	7.2431	7.2052	7.8762	7.8762	7.8762	6.7288	6.7084
Z006E0095	-18.5492	-15.8327	-16.0414	-18.3916	-18.8234	-17.9868	-17.9868	-17.9868	-17.4622	-19.2921
Z006E0092	-1.8808	0.1222	-2.053	-1.8832	-1.5985	-1.2809	-1.2809	-1.2809	-0.9905	0.261
Z006E0096	-0.9183	-2.1223	1.9842	1.1114	-0.8671	-0.4055	-0.4055	-0.4055	-1.9393	-1.5518
Z006E0093	0.2052	-2.3616	-1.8378	0.6518	0.8666	-0.3371	-0.3371	-0.3371	-1.6119	-2.2143
Z006E0098	-0.2688	-1.3315	-0.8991	1.0264	-1.1982	0.2436	0.2436	0.2436	-0.8922	2.5337
Z006E0091	1.7446	3.0742	-0.3988	2.2509	0.2436	1.243	1.243	1.243	2.8348	-0.4767
Z006E0099	3.7914	1.6245	2.6732	4.35	2.1618	3.3549	3.3549	3.3549	2.1556	5.3454
Z006E0097	8.4717	8.2565	7.1163	8.2756	7.8211	8.9221	8.9221	8.9221	10.052	11.1917
Z006E0094	9.6595	8.3645	6.74	8.894	8.8636	9.0844	9.0844	9.0844	10.3056	7.5826
Z006E0090	11.6337	11.0274	13.6046	11.7526	13.3569	12.1086	12.1086	12.1086	12.7905	14.6134
Z006E0101	-9.2209	-7.6912	-5.9873	-7.7963	-7.9974	-8.6348	-8.6348	-8.6348	-9.9515	-10.301
Z006E0103	-9.1951	-10.5049	-5.4875	-8.9575	-7.4993	-8.5976	-8.5976	-8.5976	-10.2455	-10.591
Z006E0109	1.454	0.9588	0.4061	1.2069	1.596	1.949	1.949	1.949	3.1941	3.9024
Z006E0107	6.4389	5.1635	5.9758	7.966	6.153	6.3545	6.3545	6.3545	7.5074	5.2051
Z006E0108	6.5106	6.0155	8.6701	6.719	6.3639	7.0617	7.0617	7.0617	5.4929	10.0078
Z006E0104	8.7249	10.9699	4.6041	7.3413	7.2492	8.1869	8.1869	8.1869	9.7507	11.0942
Z006E0100	10.8324	10.5769	8.8525	9.4001	10.938	10.3867	10.3867	10.3867	10.4166	12.1428
Z006E0105	14.154	15.2945	15.1146	13.2231	15.0135	13.7749	13.7749	13.7749	12.6156	12.407
Z006E0102	14.5488	15.5851	15.942	15.2133	14.9972	14.1308	14.1308	14.1308	15.3045	16.4792
Z006E0106	19.5193	21.3223	19.4903	18.7774	19.796	19.0083	19.0083	19.0083	20.1174	18.0671
Z006E0119	-11.2523	-12.7276	-11.266	-9.746	-10.1099	-10.7616	-10.7616	-10.7616	-9.4146	-13.206
Z006E0118	-4.9068	-3.021	-8.3891	-6.4734	-6.5658	-5.3856	-5.3856	-5.3856	-6.3347	-2.5598
Z006E0113	-4.5689	-6.5304	-3.2872	-5.3321	-3.6147	-4.9844	-4.9844	-4.9844	-6.6166	-2.517
Z006E0115	-4.1174	-3.738	-1.0734	-3.4228	-3.6436	-4.468	-4.468	-4.468	-5.8804	-6.5608
Z006E0116	-1.1865	0.4335	-1.9958	-0.3478	-0.4688	-0.6729	-0.6729	-0.6729	-1.5936	-2.6077
Z006E0117	0.1548	-2.1412	2.3299	1.2337	0.9777	-0.2866	-0.2866	-0.2866	0.5412	1.761
Z006E0111	1.8697	0.492	2.9788	1.6754	1.5882	1.358	1.358	1.358	2.141	0.1341
Z006E0110	4.433	6.01	4.612	3.5373	5.5634	3.9026	3.9026	3.9026	4.8299	2.7112
Z006E0114	10.2705	7.861	8.815	10.9599	10.8972	9.7383	9.7383	9.7383	10.9438	7.4137
Z006E0123	-8.8059	-8.1423	-10.1985	-8.8746	-9.1589	-9.199	-9.199	-9.199	-10.1423	-7.4688
Z006E0125	-6.6214	-8.3727	-9.1169	-7.6861	-5.7149	-7.2301	-7.2301	-7.2301	-6.3486	-9.2376
Z006E0128	-5.7962	-3.6651	-6.1297	-6.7264	-5.4898	-5.1796	-5.1796	-5.1796	-6.19	-3.5461
Z006E0120	-2.5706	-3.8128	0.3991	-0.7401	-1.102	-2.0457	-2.0457	-2.0457	-1.1624	0.1693
Z006E0126	1.1871	2.3704	2.0684	0.1743	2.0951	0.757	0.757	0.757	-0.6386	-0.5583
Z006E0121	1.4081	-0.3979	0.8127	2.2759	1.912	1.4008	1.4008	1.4008	2.495	2.8963
Z006E0129	2.1292	0.9455	2.0267	1.8898	2.0568	1.5573	1.5573	1.5573	2.4157	0.8529
Z006E0122	4.7741	3.1943	5.3753	4.1505	5.9372	4.2723	4.2723	4.2723	5.0284	6.8491
Z006E0139	-5.2491	-7.1201	-3.7866	-4.0507	-4.5148	-5.1967	-5.1967	-5.1967	-4.1916	-3.5911
Z006E0138	-5.4443	-6.4845	-6.6483	-5.0961	-4.4761	-4.9556	-4.9556	-4.9556	-4.8867	-2.9378
Z006E0134	-1.1267	0.537	-4.9841	-2.6015	-0.5062	-1.7255	-1.7255	-1.7255	-0.3825	-3.1898
Z006E0136	-1.0884	-2.695	-3.2615	-2.1124	-2.2814	-1.5729	-1.5729	-1.5729	-2.8418	-1.2417
Z006E0137	-0.7535	1.4842	-2.8274	-1.6128	-1.851	-0.7459	-0.7459	-0.7459	-0.4573	-2.2952
Z006E0133	2.2665	4.1496	2.2402	3.1761	2.5341	2.8398	2.8398	2.8398	4.3856	4.3002
Z006E0135	5.172	4.4955	4.9742	5.8769	5.6421	5.2285	5.2285	5.2285	4.105	2.792
Z006E0147	-7.4957	-6.0807	-7.0731	-6.5911	-6.9996	-6.909	-6.909	-6.909	-7.8448	-9.3767
Z006E0140	0.3238	-2.1793	3.4931	1.3524	0.0313	-0.036	-0.036	-0.036	-1.7036	1.9486
Z006E0148	2.6109	4.3205	5.5246	4.1263	3.9264	3.167	3.167	3.167	3.1052	1.5419
Z006E0144	3.2179	2.9036	2.5977	3.7054	4.4065	3.6565	3.6565	3.6565	4.7919	1.409
Z006E0141	3.3305	2.0679	2.0707	4.7562	4.7031	3.739	3.739	3.739	5.0588	1.8368
Z006E0146	5.8785	6.9521	7.2029	6.472	6.3691	5.4162	5.4162	5.4162	6.3848	7.8103
Z006E0145	10.0135	10.8344	11.5982	10.7759	9.867	9.5966	9.5966	9.5966	8.3232	8.2998
Z006E0149	10.6136	11.6474	12.0113	11.2828	11.0592	10.1985	10.1985	10.1985	11.3858	12.5439
Z006E0142	10.0497	8.9374	8.9068	11.4909	9.5966	10.4884	10.4884	10.4884	9.3433	9.0751
Z006E0143	13.9391	12.6607	15.256	13.5855	13.2349	13.4848	13.4848	13.4848	14.29	16.0956
Z006E0155	-15.7581	-16.4811	-15.9007	-15.6535	-13.936	-15.3025	-15.3025	-15.3025	-14.1002	-16.8434
Z006E0150	-4.9557	-6.073	-6.0896	-3.5052	-5.4144	-4.5112	-4.5112	-4.5112	-5.6293	-5.9306
Z006E0156	-4.7146	-2.5016	-1.4462	-2.8808	-5.1493	-4.1675	-4.1675	-4.1675	-3.0479	-5.6901
Z006E0157	-3.0123	-1.2212	-0.2432	-1.4356	-1.6603	-2.4613	-2.4613	-2.4613	-1.8499	-4.076
Z006E0154	-1.9449	-1.5794	-3.312	-0.735	-0.8	-1.522	-1.522	-1.522	-0.1056	-3.391
Z006E0153	4.019	3.3743	1.7937	3.7674	5.6258	4.3989	4.3989	4.3989	5.6166	2.7644
Z006E0158	6.2662	4.0915	3.5237	6.8328	7.1481	5.6254	5.6254	5.6254	6.682	3.8701
Z006E0159	7.698	9.6762	8.7992	6.9118	6.539	7.2718	7.2718	7.2718	8.2673	9.9498
Z006E0152	10.21	13.0374	12.5192	10.3731	10.0055	10.7325	10.7325	10.7325	11.7691	9.4734
Z006E0162	-10.1469	-12.0472	-8.7333	-10.6346	-9.6925	-10.6078	-10.6078	-10.6078	-12.2918	-11.946
Z006E0166	-9.172	-6.837	-6.3724	-9.2396	-7.7148	-8.6404	-8.6404	-8.6404	-7.7453	-10.4492
Z006E0168	-6.8102	-8.6618	-5.2445	-7.2701	-5.4091	-7.3346	-7.3346	-7.3346	-6.7943	-9.0857
Z006E0163	-0.423	-2.6693	1.847	-0.998	0.7546	-0.8458	-0.8458	-0.8458	-2.6227	-2.7221
Z006E0167	-0.3371	0.25	-1.1894	-0.8395	-0.8273	-0.3475	-0.3475	-0.3475	-1.5789	-1.3073
Z006E0165	-0.4015	2.0213	2.6305	-0.3344	-0.8408	0.2346	0.2346	0.2346	-0.9909	-1.162
Z006E0161	3.9969	5.0325	4.0664	2.7342	4.4442	3.5894	3.5894	3.5894	2.3103	1.6217
Z006E0164	11.0968	9.0403	9.5313	9.7762	11.346	10.6586	10.6586	10.6586	9.2989	12.3486
Z006E0169	13.7717	13.035	15.5923	14.1092	15.8824	14.2261	14.2261	14.2261	15.0569	12.8581
Z006E0160	19.5846	21.623	23.2985	19.245	20.3941	20.2767	20.2767	20.2767	18.8839	22.1758
Z006E0172	-3.6663	-5.5575	-1.3931	-2.3521	-4.599	-4.0979	-4.0979	-4.0979	-3.2182	-1.7487
Z006E0175	-3.4849	-5.5567	-4.3814	-2.76	-3.1465	-3.7098	-3.7098	-3.7098	-2.4737	-2.2238
Z006E0173	-3.7713	-1.2915	-4.724	-4.4986	-3.2934	-3.2015	-3.2015	-3.2015	-1.6412	-1.4993
Z006E0176	-2.639	-0.5713	-3.8564	-1.4847	-3.6336	-2.0816	-2.0816	-2.0816	-2.6154	-3.5213
Z006E0170	0.1169	-1.2868	-2.223	-0.8451	-1.2257	-0.3373	-0.3373	-0.3373	-0.1938	1.9198
Z006E0178	0.6321	1.757	-2.0144	0.714	0.5727	0.1436	0.1436	0.1436	1.7228	2.2213
Z006E0171	-0.3177	-0.7697	1.7623	-0.1913	-0.4156	0.1824	0.1824	0.1824	-1.6235	3.1812
Z006E0174	1.5911	-0.3378	-1.4547	0.322	2.5094	0.9962	0.9962	0.9962	-0.4915	-0.5887
Z006E0177	5.9321	4.5535	7.043	5.7397	5.6496	5.4215	5.4215	5.4215	6.2096	4.1965
Z006E0179	8.8204	9.5805	6.8227	8.73	8.5714	8.3978	8.3978	8.3978	7.4946	10.387
Z006E0180	-10.6402	-12.4429	-12.465	-11.86	-11.2132	-11.092	-11.092	-11.092	-12.423	-9.1178
Z006E0181	-9.0802	-7.5086	-6.0877	-9.8288	-8.5282	-8.8999	-8.8999	-8.8999	-10.365	-6.9405
Z006E0185	-4.769	-5.6183	-2.4972	-2.5482	-4.5395	-4.3104	-4.3104	-4.3104	-3.3071	-5.3805
Z006E0186	1.6731	2.7647	4.0269	2.492	1.0851	1.3069	1.3069	1.3069	2.4583	3.4146
Z006E0183	1.375	0.3096	3.778	1.4717	3.3369	1.8526	1.8526	1.8526	0.0031	0.4403
Z006E0188	6.1965	4.5471	3.9069	5.2391	5.2227	5.6751	5.6751	5.6751	4.3573	4.0975
Z006E0184	8.9182	7.8688	7.9899	8.3495	8.3106	8.371	8.371	8.371	9.2827	11.4492
Z006E0182	21.945	20.0574	23.5772	21.5537	23.3053	21.4633	21.4633	21.4633	22.2018	19.6681
Z006E0197	-10.687	-12.2787	-14.3308	-11.7314	-9.6104	-11.3151	-11.3151	-11.3151	-10.1688	-12.8453
Z006E0199	-7.3126	-9.0593	-6.0965	-7.0664	-8.1016	-7.7601	-7.7601	-7.7601	-9.3728	-4.8384
Z006E0194	-6.2996	-4.8042	-4.8613	-5.4414	-7.8916	-6.1411	-6.1411	-6.1411	-7.1882	-4.0288
Z006E0195	-3.0612	-2.4837	-1.2364	-2.4194	-2.3737	-3.4768	-3.4768	-3.4768	-4.8362	-5.0451
Z006E0198	-3.762	-5.1223	-3.9126	-3.1583	-2.6105	-3.2388	-3.2388	-3.2388	-3.1201	-5.6078
Z006E0191	2.7427	0.5059	1.3626	3.4047	1.5691	2.2139	2.2139	2.2139	0.8309	0.4058
Z006E0192	2.8562	5.194	0.9886	1.836	1.3369	2.9203	2.9203	2.9203	3.2267	5.2066
Z006E0196	6.8811	7.6006	5.6303	7.0982	6.0222	6.449	6.449	6.449	5.4834	4.367
Z006E0190	7.9565	6.7735	9.0177	7.8458	9.833	7.8746	7.8746	7.8746	8.5201	6.5922
Z006E0193	11.5796	9.5358	8.9895	12.1983	10.614	10.9918	10.9918	10.9918	9.6895	9.7019
Z006E0200	1.4931	-0.5683	3.2026	2.589	0.5805	1.0667	1.0667	1.0667	-0.4632	3.8476
Z007E0009	-12.5161	-9.9778	-8.0572	-10.5918	-10.1977	-11.1638	-11.1638	-11.1638	-8.7663	-12.281
Z007E0004	-4.8011	-5.0171	-8.5083	-5.5603	-4.9004	-6.2049	-6.2049	-6.2049	-5.2047	-6.2014
Z007E0005	-6.5814	-6.4671	-4.314	-5.2504	-7.8626	-5.1583	-5.1583	-5.1583	-3.5087	-4.6363
Z007E0001	-3.0528	-4.6602	-1.9071	-3.749	-2.2487	-3.6814	-3.6814	-3.6814	-5.8394	-4.36
Z007E0003	0.6823	-1.4245	-1.0943	0.1658	0.8349	-0.5189	-0.5189	-0.5189	-3.4876	0.3378
Z007E0002	3.0538	0.5867	-0.9342	2.2827	2.5627	1.6341	1.6341	1.6341	2.3187	2.5036
Z007E0008	0.9355	3.2855	2.7476	2.0164	3.3209	2.178	2.178	2.178	2.9726	2.5781
Z007E0007	4.3232	3.6793	1.3264	3.2215	4.1406	2.768	2.768	2.768	4.1449	3.4306
Z007E0019	-17.168	-15.5576	-16.3315	-16.1513	-17.1959	-16.2133	-16.2133	-16.2133	-17.3877	-17.0261
Z007E0015	-16.8454	-17.1227	-12.6498	-15.2173	-18.4004	-15.658	-15.658	-15.658	-12.7418	-15.2068
Z007E0017	-7.3907	-10.0058	-6.7291	-8.1377	-10.5282	-8.5755	-8.5755	-8.5755	-9.6848	-7.8164
Z007E0011	-9.5087	-7.6145	-6.3894	-8.8237	-6.2832	-8.2851	-8.2851	-8.2851	-10.3309	-7.8982
Z007E0010	-2.7016	-0.9176	-3.8854	-2.0832	-0.1893	-1.7087	-1.7087	-1.7087	-1.0484	-1.2121
Z007E0014	-1.5523	1.396	0.9445	0.04	1.0608	0.014	0.014	0.014	1.0438	-1.0099
Z007E0013	2.6425	1.4633	3.121	2.8769	0.5065	2.7848	2.7848	2.7848	5.1869	2.0825
Z007E0016	3.2963	1.859	0.0106	2.8627	5.1275	3.2309	3.2309	3.2309	-0.2262	4.0801
Z007E0012	6.5714	7.6698	6.9884	6.6967	6.5966	7.5155	7.5155	7.5155	6.0902	8.0332
Z007E0020	-5.7981	-5.554	-5.212	-5.557	-4.8007	-5.5774	-5.5774	-5.5774	-4.6488	-5.0663
Z007E0024	-3.5761	-5.9346	-2.0116	-4.3197	-7.3352	-4.5824	-4.5824	-4.5824	-1.954	-3.9442
Z007E0023	0.5125	2.1282	4.0156	1.1935	0.3555	1.7643	1.7643	1.7643	0.7423	2.1257
Z007E0025	1.1657	3.4752	3.0524	2.3236	3.5052	2.4561	2.4561	2.4561	3.4733	2.8067
Z007E0021	4.3462	4.5383	3.5257	4.0409	1.6528	3.3183	3.3183	3.3183	1.6556	2.605
Z007E0022	4.4522	6.3609	8.2844	5.925	6.5073	5.518	5.518	5.518	7.8531	5.7864
Z007E0027	5.1799	5.2953	6.7418	6.5972	7.5465	6.5241	6.5241	6.5241	8.2967	5.6738
Z007E0029	10.7805	8.7687	12.048	9.8036	10.5727	9.8732	9.8732	9.8732	11.3331	10.5206
Z007E0038	-11.7947	-9.7373	-12.407	-10.8811	-11.9877	-10.5327	-10.5327	-10.5327	-10.8196	-11.3745
Z007E0030	-7.9881	-8.6118	-9.7826	-9.676	-7.7884	-9.2939	-9.2939	-9.2939	-7.7833	-8.7011
Z007E0036	-0.5389	-0.896	-1.7492	-1.9184	-3.0523	-1.5675	-1.5675	-1.5675	-0.9663	-2.3214
Z007E0031	-0.0631	1.2412	-1.9149	0.0059	1.4869	0.0972	0.0972	0.0972	0.9397	-0.7327
Z007E0034	0.5039	1.3183	1.0561	0.3072	-1.2154	0.6585	0.6585	0.6585	3.2589	-0.2463
Z007E0033	-0.1823	-1.0189	0.2655	0.1551	-0.4159	0.8881	0.8881	0.8881	-0.8274	1.5803
Z007E0032	7.5413	9.1317	8.4144	8.5958	7.4908	8.5196	8.5196	8.5196	7.4546	7.6824
Z007E0037	12.6112	10.3159	10.561	11.8997	13.2213	11.4616	11.4616	11.4616	9.3797	10.9298
Z007E0042	-5.2222	-5.1542	-5.5458	-3.4774	-6.4207	-4.0475	-4.0475	-4.0475	-2.3246	-4.7499
Z007E0047	-0.8057	-1.2154	-1.6117	-0.0173	-1.9123	0.3179	0.3179	0.3179	1.602	0.9879
Z007E0049	0.739	0.4812	1.8455	2.0658	1.5013	1.0884	1.0884	1.0884	2.378	0.2994
Z007E0046	6.1073	7.3969	7.3358	6.4685	5.3454	7.0998	7.0998	7.0998	9.5426	7.5161
Z007E0040	7.5677	7.5274	7.6327	8.0121	8.7309	7.5382	7.5382	7.5382	9.422	6.7425
Z007E0045	6.7107	8.907	8.3818	8.2998	8.7389	7.7198	7.7198	7.7198	8.9007	8.1311
Z007E0044	11.3953	11.5148	13.6529	12.7162	10.12	12.812	12.812	12.812	14.4326	13.3406
Z007E0059	-6.3416	-7.1051	-10.0634	-7.4183	-9.9031	-7.9152	-7.9152	-7.9152	-6.1758	-7.188
Z007E0050	-6.6101	-6.8754	-7.9503	-7.9103	-9.1886	-7.713	-7.713	-7.713	-9.9259	-7.0292
Z007E0053	-5.8609	-6.8241	-8.6178	-7.2867	-5.225	-7.4549	-7.4549	-7.4549	-9.4558	-6.743
Z007E0051	-4.6497	-5.6923	-6.9658	-6.6744	-6.9877	-6.0361	-6.0361	-6.0361	-7.65	-5.3051
Z007E0056	-4.952	-3.0855	-1.5179	-3.7527	-2.397	-3.8698	-3.8698	-3.8698	-3.6477	-3.5351
Z007E0052	-1.5256	-3.1043	-3.2584	-2.3997	-4.1374	-2.7429	-2.7429	-2.7429	-3.8081	-3.3537
Z007E0058	-1.25	-1.7466	-4.0941	-2.8479	-1.0827	-2.5644	-2.5644	-2.5644	-1.5388	-1.9206
Z007E0055	-0.3705	-2.5934	-4.1024	-1.1979	-3.0068	-1.4158	-1.4158	-1.4158	-3.7468	-1.8525
Z007E0054	-1.0397	1.1838	3.1303	0.1343	-0.9582	0.5244	0.5244	0.5244	-0.3154	-0.5265
Z007E0066	-12.4499	-13.0683	-16.0149	-14.0185	-15.6639	-13.78	-13.78	-13.78	-12.3796	-13.0744
Z007E0060	-8.5455	-8.8426	-9.8273	-9.7854	-11.16	-9.6108	-9.6108	-9.6108	-11.6494	-8.9658
Z007E0069	-4.6175	-4.7048	-3.3612	-5.7862	-4.5784	-5.6385	-5.6385	-5.6385	-3.8301	-5.1785
Z007E0065	-0.5616	-1.7528	-3.0281	-2.0878	-3.251	-2.1874	-2.1874	-2.1874	-3.4431	-1.4391
Z007E0064	-2.8001	-0.7448	-4.2848	-1.4322	0.3903	-1.7865	-1.7865	-1.7865	-4.4716	-2.5794
Z007E0062	-2.9291	-1.0482	-1.5459	-2.0893	-3.1385	-1.7076	-1.7076	-1.7076	-3.7608	-1.2308
Z007E0068	-2.529	-2.6632	-3.6438	-0.9992	-2.9527	-1.3897	-1.3897	-1.3897	-3.4743	-2.0041
Z007E0061	7.616	7.1852	3.8026	6.0912	6.9147	6.2902	6.2902	6.2902	7.0405	6.9887
Z007E0067	8.895	8.7308	7.7663	9.7504	11.1336	10.0297	10.0297	10.0297	10.4721	10.6848
Z007E0063	23.2153	20.0818	20.793	21.915	20.2588	21.7243	21.7243	21.7243	20.2184	22.6383
Z007E0075	-10.0381	-10.1181	-12.3766	-10.5955	-12.6556	-11.2037	-11.2037	-11.2037	-12.9937	-11.8554
Z007E0070	-6.6951	-4.7018	-5.8137	-5.3194	-3.8931	-5.7204	-5.7204	-5.7204	-8.3426	-5.2222
Z007E0077	-4.9062	-5.1608	-5.5289	-3.3725	-6.2451	-3.8656	-3.8656	-3.8656	-2.1313	-3.8847
Z007E0071	-2.1325	-1.9143	-2.603	-0.1392	-0.0937	-0.8337	-0.8337	-0.8337	0.572	-1.6677
Z007E0073	0.7447	-1.0835	-0.2481	-0.0678	0.6431	-0.1648	-0.1648	-0.1648	-0.5169	0.5821
Z007E0079	4.3262	4.3504	2.582	3.0092	5.1426	3.1822	3.1822	3.1822	-0.1147	3.9049
Z007E0078	3.8113	5.0693	4.3658	4.5897	2.2944	3.9542	3.9542	3.9542	2.4109	3.1285
Z007E0072	6.7766	6.6635	8.15	6.3888	4.0902	5.8266	5.8266	5.8266	5.4155	4.9487
Z007E0074	15.3574	15.4487	16.7781	14.3647	13.0857	14.5805	14.5805	14.5805	13.5037	13.7538
Z007E0084	-12.9101	-11.472	-12.2255	-12.6063	-12.7251	-11.8521	-11.8521	-11.8521	-13.3829	-11.9968
Z007E0087	-11.2301	-11.787	-10.4286	-10.0756	-9.2667	-10.3298	-10.3298	-10.3298	-8.6149	-9.747
Z007E0082	-2.3588	-0.1995	-0.6195	-0.6993	-0.3725	-1.3059	-1.3059	-1.3059	0.0785	-0.9399
Z007E0083	-1.2041	-0.1473	-2.7297	-1.1985	-3.0016	-1.0527	-1.0527	-1.0527	0.642	-1.87
Z007E0089	-1.6977	-2.0515	-0.7769	-0.4137	-2.0175	-0.5823	-0.5823	-0.5823	-1.8869	-1.2563
Z007E0080	2.2981	1.8267	1.3231	1.8721	1.8496	1.0592	1.0592	1.0592	2.2155	1.6748
Z007E0088	3.7553	3.3766	4.7221	5.0867	3.4074	4.9002	4.9002	4.9002	3.7324	4.1958
Z007E0086	9.5791	7.4002	8.7727	8.4959	6.4332	8.68	8.68	8.68	10.8279	8.0714
Z007E0081	8.1585	10.5761	7.5941	9.2208	10.9386	9.4332	9.4332	9.4332	10.134	8.5491
Z007E0085	8.9047	8.8941	7.9865	9.9837	8.804	10.3131	10.3131	10.3131	8.0081	9.6508
Z007E0092	-7.9444	-10.6535	-10.5947	-9.7337	-7.1701	-9.2206	-9.2206	-9.2206	-12.0927	-8.302
Z007E0094	-4.1241	-4.0077	-1.8606	-2.7971	-5.4029	-2.7035	-2.7035	-2.7035	-1.0654	-2.1789
Z007E0093	0.7263	-1.7382	-3.2664	-0.0496	0.2381	-0.6964	-0.6964	-0.6964	-0.0258	0.1763
Z007E0095	0.1447	2.0991	-0.8594	0.9547	0.3369	1.3915	1.3915	1.3915	-0.7882	0.5913
Z007E0099	3.5183	3.9115	5.2519	3.3006	3.4687	2.5451	2.5451	2.5451	4.777	1.6361
Z007E0096	2.0902	4.6485	4.7517	4.1061	1.0114	3.4011	3.4011	3.4011	5.608	2.4145
Z007E0098	3.5235	6.0134	5.5718	4.8545	3.554	5.0562	5.0562	5.0562	3.1795	4.122
Z007E0091	6.4594	7.5719	6.8508	6.5583	6.5005	7.3871	7.3871	7.3871	5.885	7.9219
Z007E0106	-10.7386	-8.8964	-6.4895	-9.8893	-11.6428	-9.4806	-9.4806	-9.4806	-6.8297	-9.1772
Z007E0104	-0.4542	-2.7047	-1.5137	-0.9315	-4.0333	-1.6496	-1.6496	-1.6496	-1.8766	-0.8211
Z007E0108	-3.0853	-0.5987	0.7297	-1.8776	0.3613	-1.5308	-1.5308	-1.5308	-3.3087	-2.5753
Z007E0107	0.2563	0.764	0.4425	-0.2655	-2.9003	-0.455	-0.455	-0.455	1.5255	-1.3167
Z007E0101	0.0212	1.6596	-1.3186	1.1322	2.1855	0.771	0.771	0.771	1.7729	1.2887
Z007E0100	1.4767	1.2661	4.5154	2.9125	4.068	2.6122	2.6122	2.6122	0.7509	3.165
Z007E0109	1.7596	1.2133	0.0413	2.2082	1.502	2.7701	2.7701	2.7701	-0.1144	3.6084
Z007E0103	6.2511	3.8656	2.9687	5.4951	6.4721	4.9201	4.9201	4.9201	1.8606	5.8302
Z007E0105	13.9959	14.4301	12.8967	13.8479	15.9587	13.6962	13.6962	13.6962	11.7544	13.6234
Z007E0117	-13.9993	-12.0154	-12.5576	-12.5596	-11.5408	-12.9103	-12.9103	-12.9103	-10.7109	-13.9168
Z007E0112	-11.9064	-13.1235	-10.1399	-11.7751	-10.3327	-11.8042	-11.8042	-11.8042	-13.882	-11.166
Z007E0114	-9.1348	-10.8501	-12.2965	-9.902	-9.0413	-9.9969	-9.9969	-9.9969	-9.4617	-10.5628
Z007E0115	-7.2918	-9.4521	-7.9356	-7.6409	-11.2706	-8.4566	-8.4566	-8.4566	-6.7199	-7.6854
Z007E0111	-8.2607	-8.2265	-6.7613	-6.5811	-6.0777	-7.0281	-7.0281	-7.0281	-5.0384	-7.8781
Z007E0119	-3.4703	-1.6819	-1.1012	-2.7864	-3.608	-2.2813	-2.2813	-2.2813	-4.04	-1.813
Z007E0118	1.6534	1.5174	0.3229	0.9028	1.7726	0.3867	0.3867	0.3867	2.281	-0.3806
Z007E0116	3.8515	4.0993	5.5781	5.6781	5.6055	5.0027	5.0027	5.0027	5.9672	5.572
Z007E0110	8.7544	9.8464	9.3406	9.4073	8.0875	9.4279	9.4279	9.4279	10.0381	9.9693
Z007E0122	-7.3755	-7.5337	-8.5154	-6.5316	-5.1301	-6.248	-6.248	-6.248	-5.8388	-5.5855
Z007E0124	-3.2451	-3.5107	-2.8239	-4.674	-2.4042	-4.3296	-4.3296	-4.3296	-6.4598	-3.7525
Z007E0123	-4.278	-4.7592	-6.4108	-3.2035	-1.5778	-3.4582	-3.4582	-3.4582	-6.6513	-2.6564
Z007E0120	1.0188	0.9754	-1.8186	0.0059	-1.9939	0.0401	0.0401	0.0401	1.8036	-0.7068
Z007E0126	3.7703	4.2459	5.823	3.6166	2.2613	3.7315	3.7315	3.7315	2.7684	4.214
Z007E0121	5.9863	5.9224	2.0878	4.6799	5.4877	4.908	4.908	4.908	2.1193	4.3137
Z007E0129	9.9417	9.8306	10.5472	9.2591	10.5497	8.7748	8.7748	8.7748	7.0979	8.6622
Z007E0131	-3.8082	-2.021	-4.998	-3.196	-1.2922	-2.8192	-2.8192	-2.8192	-2.1766	-2.3186
Z007E0137	-3.6539	-4.4078	-2.5866	-2.525	-4.2138	-2.7466	-2.7466	-2.7466	-0.3296	-2.1683
Z007E0135	-0.3744	-2.0136	0.2561	-1.2435	-3.3729	-1.6324	-1.6324	-1.6324	-2.643	-0.9502
Z007E0136	0.2739	-1.8242	-0.7546	0.0318	-2.8557	-0.723	-0.723	-0.723	-2.485	-0.6185
Z007E0133	-1.7671	-1.5749	-0.6774	-0.6498	1.1108	-0.4093	-0.4093	-0.4093	-3.5991	0.2281
Z007E0139	1.091	0.4345	1.6781	0.087	-1.7609	-0.2482	-0.2482	-0.2482	-1.1971	0.3654
Z007E0134	1.567	1.7406	2.5415	1.1676	2.2724	0.5791	0.5791	0.5791	-0.9006	-0.2633
Z007E0132	0.7612	-0.0734	1.5027	1.0528	-0.0304	1.0258	1.0258	1.0258	2.1665	1.6457
Z007E0130	1.5288	3.1049	0.5983	2.0085	0.7386	2.4659	2.4659	2.4659	3.7607	3.0237
Z007E0138	7.9208	7.1331	6.6596	6.7472	5.2338	6.8953	6.8953	6.8953	4.8225	7.5755
Z007E0141	-8.0083	-7.8997	-9.4409	-6.4064	-5.0899	-6.8547	-6.8547	-6.8547	-9.7662	-7.4874
Z007E0140	-3.5383	-2.346	-2.7122	-3.2916	-3.9086	-2.5678	-2.5678	-2.5678	-2.0492	-2.103
Z007E0143	-3.0482	-3.0163	-3.3052	-1.2347	-4.2876	-1.8307	-1.8307	-1.8307	0.0909	-2.5773
Z007E0148	-0.9104	0.0428	-0.6499	-0.2929	-1.2327	-0.2096	-0.2096	-0.2096	-1.2951	0.3295
Z007E0142	1.6733	3.3693	0.0698	2.1593	4.5879	2.633	2.633	2.633	1.3175	3.1897
Z007E0144	4.3602	6.5019	5.3926	5.238	7.5134	5.5747	5.5747	5.5747	2.5957	6.0553
Z007E0147	8.416	6.379	9.7299	7.4871	8.1796	7.5385	7.5385	7.5385	9.1371	8.1551
Z007E0146	9.4206	8.83	5.8045	7.7993	6.238	8.0577	8.0577	8.0577	9.3056	8.7972
Z007E0145	11.4616	11.7052	10.0321	10.7435	13.5251	11.0791	11.0791	11.0791	8.6521	11.7516
Z007E0149	13.1131	12.862	16.2265	14.626	15.6585	14.2966	14.2966	14.2966	12.6582	14.7998
Z007E0154	-6.2407	-4.4137	-2.8399	-4.9123	-3.7762	-5.2155	-5.2155	-5.2155	-4.8909	-4.8794
Z007E0151	-2.5278	-3.2946	-4.4826	-3.7275	-2.6733	-4.0795	-4.0795	-4.0795	-2.2405	-3.4627
Z007E0155	-1	-0.913	-4.3723	-1.5111	-0.981	-2.2467	-2.2467	-2.2467	-1.1507	-2.9503
Z007E0159	-0.3707	-2.0909	-3.5233	-1.1286	-0.2827	-1.227	-1.227	-1.227	-0.6648	-1.7989
Z007E0150	1.9564	2.0528	0.6612	0.802	2.3527	0.8644	0.8644	0.8644	-0.3694	1.5077
Z007E0152	3.9562	3.5994	1.9286	2.6597	0.6544	2.7763	2.7763	2.7763	4.3617	3.4075
Z007E0156	6.3889	6.232	6.4205	5.3162	3.0176	5.3614	5.3614	5.3614	7.3648	5.8948
Z007E0158	9.5025	8.913	7.7145	8.4812	7.0447	8.1965	8.1965	8.1965	7.1573	7.5249
Z007E0157	7.5748	9.3686	11.5537	8.999	7.9663	8.6256	8.6256	8.6256	11.338	8.9112
Z007E0167	-23.0104	-24.9242	-22.739	-23.8419	-23.2835	-23.8918	-23.8918	-23.8918	-22.7569	-23.229
Z007E0160	-16.9919	-17.1725	-17.0258	-18.2181	-18.2665	-18.0487	-18.0487	-18.0487	-18.2271	-17.4821
Z007E0163	-9.2615	-11.1456	-7.7356	-9.9654	-11.8379	-9.8643	-9.8643	-9.8643	-11.0093	-10.566
Z007E0161	-4.5231	-5.078	-5.4858	-3.2427	-5.9772	-3.6429	-3.6429	-3.6429	-2.0194	-2.9514
Z007E0162	-0.925	0.971	0.6136	0.4147	-0.0995	0.117	0.117	0.117	2.5451	-0.8393
Z007E0168	5.6007	5.5816	4.4793	4.4122	6.0354	4.6112	4.6112	4.6112	6.3223	3.7877
Z007E0165	11.3027	10.6668	7.0754	10.2083	8.6646	9.8192	9.8192	9.8192	7.6998	9.9599
Z007E0169	10.5547	10.3448	13.5923	11.9893	13.1468	11.6895	11.6895	11.6895	9.8247	12.2431
Z007E0164	17.758	15.7137	19.0856	16.8432	17.5134	16.8893	16.8893	16.8893	18.5284	17.4969
Z007E0173	-12.7335	-12.7176	-11.9399	-11.8345	-9.3844	-11.3386	-11.3386	-11.3386	-13.7088	-12.0748
Z007E0175	-10.0354	-8.9188	-6.0175	-8.2746	-10.4242	-8.6586	-8.6586	-8.6586	-9.3362	-9.5936
Z007E0176	-2.2009	-0.6697	-1.2877	-1.765	0.3778	-1.1925	-1.1925	-1.1925	0.4306	-0.7961
Z007E0170	1.2364	2.5243	1.2219	1.6433	4.4518	2.0503	2.0503	2.0503	-0.1379	2.584
Z007E0174	0.9196	3.35	2.3135	2.0729	4.1747	2.3083	2.3083	2.3083	-0.4957	2.0641
Z007E0179	4.6542	6.7861	6.856	5.7097	3.291	5.6689	5.6689	5.6689	7.6889	4.6698
Z007E0172	6.8941	5.2644	8.0809	6.2404	7.6729	6.2919	6.2919	6.2919	4.2565	5.5861
Z007E0178	9.7236	8.9512	8.8436	8.787	9.6005	8.7151	8.7151	8.7151	9.2525	9.3989
Z007E0177	19.8971	18.9194	18.2009	18.5643	16.4457	18.2931	18.2931	18.2931	20.7828	18.9674
Z007E0182	-14.7369	-16.5134	-13.704	-14.8958	-14.3074	-15.5808	-15.5808	-15.5808	-17.2683	-16.267
Z007E0189	-10.2843	-8.1974	-6.3563	-9.3663	-7.8442	-9.0141	-9.0141	-9.0141	-7.2001	-8.7268
Z007E0181	-5.5182	-4.9199	-8.9023	-6.2613	-3.7487	-6.0131	-6.0131	-6.0131	-9.1981	-6.6632
Z007E0185	-6.2121	-4.2747	-2.4327	-4.7938	-4.1245	-5.1802	-5.1802	-5.1802	-3.0028	-4.8767
Z007E0183	-2.1558	-2.5917	-3.8024	-3.6849	-4.2566	-3.2282	-3.2282	-3.2282	-4.6526	-3.9111
Z007E0180	-2.6042	-1.9699	-0.9662	-0.4626	0.1414	-1.1529	-1.1529	-1.1529	-3.7074	-1.9316
Z007E0188	2.1471	1.5264	-1.4135	0.583	-1.0696	0.8198	0.8198	0.8198	2.2333	1.5226
Z007E0186	4.505	6.3246	7.9194	5.8475	6.9611	5.5389	5.5389	5.5389	5.9041	5.866
Z007E0187	12.1798	13.8107	10.8538	13.3051	14.3357	12.9385	12.9385	12.9385	13.9814	13.447
Z007E0197	-12.5072	-12.5929	-16.725	-13.2894	-11.6801	-13.8242	-13.8242	-13.8242	-16.6979	-14.4038
Z007E0195	-7.5242	-5.8869	-8.8619	-6.411	-5.3611	-6.773	-6.773	-6.773	-5.7651	-6.2568
Z007E0191	-7.6542	-5.8633	-8.8507	-7.0489	-5.134	-6.6695	-6.6695	-6.6695	-6.0472	-6.1644
Z007E0194	-4.9833	-7.4431	-4.1837	-6.2415	-7.7619	-5.9367	-5.9367	-5.9367	-7.4409	-5.1867
Z007E0198	-3.2291	-3.7369	-2.4915	-4.7316	-5.7296	-4.3288	-4.3288	-4.3288	-5.636	-3.7326
Z007E0196	-1.4899	-1.203	0.7343	-2.255	-4.5439	-2.2236	-2.2236	-2.2236	0.5439	-3.1464
Z007E0192	1.2085	0.4353	-0.7348	0.0207	1.0559	-0.3358	-0.3358	-0.3358	1.5376	0.2733
Z007E0199	4.799	6.715	6.857	6.3873	3.4426	5.8382	5.8382	5.8382	8.0522	6.2218
Z007E0193	7.9829	10.4759	11.7859	9.1783	11.4368	9.5297	9.5297	9.5297	7.7161	8.4932
Z007E0200	-1.004	-0.6943	-1.5379	-1.4909	-3.7236	-1.8946	-1.8946	-1.8946	-2.7443	-2.6476
Z008E0004	-8.6852	-9.1145	-9.6135	-7.8021	-8.5128	-8.2947	-8.2947	-8.2947	-9.0992	-8.8288
Z008E0007	-5.0831	-5.4758	-3.2758	-3.8098	-3.2767	-4.7097	-4.7097	-4.7097	-3.8416	-4.2815
Z008E0001	-3.2468	-4.2708	-5.98	-5.3775	-4.8474	-4.2076	-4.2076	-4.2076	-3.1672	-4.8079
Z008E0008	-3.3996	-4.0126	-5.7812	-5.1309	-4.442	-3.9444	-3.9444	-3.9444	-3.1173	-4.5891
Z008E0009	-1.8962	-2.5331	-2.4522	-2.9465	-2.1358	-1.6284	-1.6284	-1.6284	-2.6205	-2.2501
Z008E0003	4.1663	4.4392	4.8851	3.9156	4.4598	4.4084	4.4084	4.4084	5.3083	5.0152
Z008E0005	5.3448	4.8793	5.2094	5.8107	5.0996	5.1647	5.1647	5.1647	4.5049	5.0648
Z008E0002	12.5383	11.921	10.097	11.0428	12.6728	11.918	11.918	11.918	13.3553	11.3111
Z008E0015	-3.4041	-3.075	-0.1276	-3.8787	-1.7953	-3.0411	-3.0411	-3.0411	-2.1105	-3.6926
Z008E0012	-2.1616	-3.0619	-3.863	-2.2089	-2.6197	-2.8063	-2.8063	-2.8063	-3.5217	-3.1555
Z008E0019	-2.9192	-2.346	-0.0922	-1.4589	-1.5478	-2.3608	-2.3608	-2.3608	-3.2759	-2.7013
Z008E0010	-1.5724	-1.4749	0.3878	-0.5168	-2.2607	-1.2686	-1.2686	-1.2686	-2.5117	-1.0521
Z008E0013	2.9318	3.4662	3.7366	2.5481	2.4733	3.2541	3.2541	3.2541	2.4506	3.6599
Z008E0016	4.4632	4.2894	5.9764	5.388	5.1082	4.3363	4.3363	4.3363	4.8692	5.0917
Z008E0014	5.7241	6.0888	7.7284	4.8427	6.1321	5.5502	5.5502	5.5502	4.7232	5.2404
Z008E0018	6.4768	6.0506	8.795	6.5672	5.239	5.8733	5.8733	5.8733	5.1041	5.5499
Z008E0011	7.4338	7.2019	5.4406	6.1276	7.6153	6.96	6.96	6.96	6.4791	6.5191
Z008E0022	-7.2822	-7.3728	-10.3168	-8.125	-7.1463	-7.2301	-7.2301	-7.2301	-8.0278	-7.5737
Z008E0026	-5.6044	-6.747	-6.8705	-5.5398	-6.3534	-6.2099	-6.2099	-6.2099	-5.2647	-5.8013
Z008E0029	-1.629	-2.5047	0.2106	-1.3275	-2.7204	-2.1001	-2.1001	-2.1001	-1.5045	-1.4544
Z008E0028	-1.6834	-1.8363	0.2256	-1.1001	-2.9089	-2.0468	-2.0468	-2.0468	-3.1252	-1.2749
Z008E0027	4.1765	3.0755	3.1904	4.2537	3.5099	3.9005	3.9005	3.9005	2.9198	3.463
Z008E0021	5.7206	5.6244	9.0208	6.8546	7.0173	6.083	6.083	6.083	5.1442	5.7721
Z008E0025	8.7947	8.4402	9.7995	7.938	7.4323	8.1289	8.1289	8.1289	8.7577	7.7287
Z008E0020	8.4434	8.0795	7.0939	8.9417	8.1059	8.1788	8.1788	8.1788	8.9874	8.5406
Z008E0023	12.9114	11.9659	10.6496	10.8176	11.3716	11.9823	11.9823	11.9823	12.1092	11.4478
Z008E0024	19.5861	20.0827	22.8291	21.3238	21.3139	20.5029	20.5029	20.5029	19.5157	20.1249
Z008E0036	-12.1258	-13.3218	-12.2053	-12.3414	-12.2122	-12.6828	-12.6828	-12.6828	-11.756	-13.4025
Z008E0037	-13.0447	-12.9876	-15.169	-13.5377	-12.3156	-12.6187	-12.6187	-12.6187	-13.3474	-13.0835
Z008E0030	-11.2883	-12.0299	-9.0223	-10.9659	-12.4228	-11.5322	-11.5322	-11.5322	-12.4363	-11.8269
Z008E0031	-7.8217	-8.0594	-8.6112	-8.8031	-8.2357	-7.9203	-7.9203	-7.9203	-7.7935	-7.6391
Z008E0038	-5.6143	-6.1309	-7.1855	-5.5031	-5.2308	-6.2953	-6.2953	-6.2953	-6.8694	-6.6346
Z008E0033	-0.3212	-0.5294	1.0869	0.2062	0.249	-0.6176	-0.6176	-0.6176	0.0751	-0.9104
Z008E0035	1.7315	1.7412	1.482	2.6536	3.2296	1.8788	1.8788	1.8788	1.3389	1.3344
Z008E0034	3.9298	3.9607	6.2883	2.9979	3.1255	3.7314	3.7314	3.7314	4.0925	4.182
Z008E0032	5.4043	4.5102	7.2778	5.7408	4.292	4.955	4.955	4.955	5.6518	5.5782
Z008E0039	10.496	10.4774	8.9947	10.7211	11.8912	11.0386	11.0386	11.0386	11.9559	11.3961
Z008E0048	-2.6785	-3.477	-5.901	-4.688	-4.3568	-3.5527	-3.5527	-3.5527	-2.5874	-4.1223
Z008E0041	-1.4089	-2.3777	-2.4169	-0.9563	-1.6243	-1.3025	-1.3025	-1.3025	-0.8232	-1.9576
Z008E0040	1.2556	1.1244	2.5871	0.6249	1.6883	1.3371	1.3371	1.3371	2.2297	1.4179
Z008E0044	3.6775	3.0846	0.7216	3.4876	2.1314	2.7793	2.7793	2.7793	2.7029	2.9125
Z008E0046	3.82	3.0526	6.2025	3.7908	3.5555	3.0747	3.0747	3.0747	4.1315	2.6327
Z008E0049	4.5467	5.1074	6.1159	3.8424	4.8438	4.4942	4.4942	4.4942	3.7538	4.1792
Z008E0047	8.7469	7.7672	8.7201	9.2245	8.6435	8.8763	8.8763	8.8763	8.1104	8.2852
Z008E0042	8.8957	8.9151	11.6203	10.0407	8.7733	9.1768	9.1768	9.1768	9.878	9.616
Z008E0045	12.5572	12.1013	9.8618	10.8186	10.8775	11.8803	11.8803	11.8803	11.1629	11.4242
Z008E0055	-8.6571	-9.895	-8.6594	-8.793	-8.7909	-9.1645	-9.1645	-9.1645	-8.0073	-9.9354
Z008E0056	-5.1846	-6.4806	-2.9816	-5.2803	-6.2246	-5.7286	-5.7286	-5.7286	-4.9501	-6.1508
Z008E0054	-5.9863	-5.4659	-7.1481	-6.3614	-4.7672	-5.5458	-5.5458	-5.5458	-6.0705	-6.1606
Z008E0052	-5.0017	-4.662	-6.0644	-3.6969	-3.629	-4.7993	-4.7993	-4.7993	-4.5441	-4.356
Z008E0053	-4.0214	-3.4186	-2.9283	-2.551	-3.5524	-3.7576	-3.7576	-3.7576	-4.9641	-2.8481
Z008E0058	-2.15	-2.6593	-3.7347	-2.0527	-1.7582	-2.8397	-2.8397	-2.8397	-3.4541	-3.17
Z008E0059	-1.5575	-2.2562	-2.182	-1.5919	-1.7711	-1.3962	-1.3962	-1.3962	-1.4326	-1.0395
Z008E0057	4.262	4.7977	3.1204	5.5784	5.1767	4.5053	4.5053	4.5053	3.7081	5.0389
Z008E0051	4.7421	5.2789	6.7981	4.6773	5.491	5.1954	5.1954	5.1954	4.1214	5.9137
Z008E0062	-11.4595	-10.6827	-10.0829	-11.9765	-11.1815	-11.4825	-11.4825	-11.4825	-12.3469	-11.2564
Z008E0061	-3.9663	-4.2193	-1.5598	-3.165	-3.273	-3.9671	-3.9671	-3.9671	-4.9255	-4.1679
Z008E0066	-1.85	-1.9711	-1.6293	-2.2775	-2.201	-1.3685	-1.3685	-1.3685	-0.6384	-1.0443
Z008E0069	-1.0435	-1.4944	-4.1464	-0.5367	-2.5932	-1.3601	-1.3601	-1.3601	-2.3393	-0.6371
Z008E0063	1.6439	1.1054	5.2273	2.5658	1.786	1.8713	1.8713	1.8713	2.376	2.3257
Z008E0064	3.033	3.3513	0.1868	3.8529	3.1685	2.6412	2.6412	2.6412	1.9336	3.3868
Z008E0065	4.9327	4.5869	6.2776	5.5377	5.5773	4.7922	4.7922	4.7922	5.3067	4.5385
Z008E0068	10.6754	10.0192	13.357	10.8673	11.7164	10.6058	10.6058	10.6058	11.3536	10.1991
Z008E0072	-12.1727	-12.1324	-10.8834	-12.7583	-12.9914	-11.928	-11.928	-11.928	-11.4994	-11.4038
Z008E0070	-5.6747	-6.5344	-6.054	-4.9651	-5.8084	-5.5951	-5.5951	-5.5951	-5.5758	-5.2102
Z008E0071	-0.8514	-0.6107	2.3981	0.2428	-0.9815	-0.7008	-0.7008	-0.7008	-0.7638	-0.2283
Z008E0074	-0.4138	-1.0161	-2.6194	0.2434	-0.3494	-0.548	-0.548	-0.548	0.1372	-0.0132
Z008E0077	0.236	-0.1548	-2.8821	-0.5868	0.3935	0.0808	0.0808	0.0808	1.1135	0.5969
Z008E0076	1.6926	0.1974	-0.732	-0.46	0.3518	0.9221	0.9221	0.9221	1.5195	0.4052
Z008E0073	1.3134	1.5357	2.3476	0.3301	1.6166	1.0587	1.0587	1.0587	1.9776	0.6352
Z008E0079	1.3544	1.0438	0.0055	0.719	2.8153	1.8081	1.8081	1.8081	2.6169	1.1423
Z008E0075	5.0245	4.3558	4.5271	4.0346	4.7489	5.33	5.33	5.33	4.5127	4.6694
Z008E0078	7.3627	7.1505	5.333	6.0188	7.5666	6.8654	6.8654	6.8654	6.2756	6.4487
Z008E0084	-6.9214	-7.6472	-5.21	-7.1841	-8.109	-7.7734	-7.7734	-7.7734	-7.0973	-8.1576
Z008E0085	-2.7547	-3.6847	1.139	-2.2849	-2.5286	-2.6344	-2.6344	-2.6344	-2.1052	-3.2127
Z008E0081	-2.7257	-2.2255	-0.468	-3.1873	-3.0581	-2.4627	-2.4627	-2.4627	-1.8124	-2.0926
Z008E0080	-1.9993	-2.4499	-2.858	-2.8264	-0.479	-1.7299	-1.7299	-1.7299	-0.8485	-2.4255
Z008E0083	-0.4546	-1.3749	-3.1477	-0.3161	-0.0115	-0.921	-0.921	-0.921	-0.1814	-1.279
Z008E0088	0.0657	-0.8881	-2.5655	0.268	0.4709	-0.3609	-0.3609	-0.3609	0.5632	-0.7599
Z008E0082	1.6072	0.9588	5.6154	1.9094	1.6918	1.408	1.408	1.408	2.258	0.7596
Z008E0086	2.3806	1.9543	-0.2007	1.0487	0.7702	1.879	1.879	1.879	1.0286	2.4651
Z008E0087	2.4883	1.8291	-0.0247	1.3508	2.8414	2.1204	2.1204	2.1204	2.8816	2.676
Z008E0098	-8.0305	-7.9614	-5.3895	-8.8688	-8.3237	-7.8277	-7.8277	-7.8277	-6.9351	-8.5386
Z008E0094	-6.8509	-6.122	-4.563	-6.6425	-7.1864	-5.9159	-5.9159	-5.9159	-7.0256	-5.4021
Z008E0091	-3.5904	-3.4357	-3.9698	-4.0234	-3.2626	-3.4621	-3.4621	-3.4621	-4.3425	-2.7611
Z008E0096	-1.5102	-2.166	-4.0571	-1.5067	-1.228	-2.2758	-2.2758	-2.2758	-1.1211	-2.7248
Z008E0097	-1.4863	-1.9981	-3.0663	-1.3842	-1.0974	-2.173	-2.173	-2.173	-2.7734	-2.5064
Z008E0090	-0.6693	-1.5369	-3.2831	-2.057	-0.3578	-1.0074	-1.0074	-1.0074	-0.0636	-1.5057
Z008E0092	0.3515	0.2604	2.1546	-1.0715	-1.0312	-0.1045	-0.1045	-0.1045	-1.0579	-0.468
Z008E0095	4.1689	5.2788	7.0176	4.232	5.6065	4.9177	4.9177	4.9177	4.0856	4.4254
Z008E0093	7.186	6.3505	5.5689	7.5356	7.6688	6.8685	6.8685	6.8685	6.1784	6.5539
Z008E0099	12.7332	12.6187	11.9424	12.07	12.3276	12.9601	12.9601	12.9601	12.1583	13.3239
Z008E0102	-12.8924	-12.2099	-9.1085	-13.1164	-11.2728	-12.3447	-12.3447	-12.3447	-13.1558	-12.8696
Z008E0101	-3.9987	-3.956	-4.7626	-4.7771	-4.4565	-3.951	-3.951	-3.951	-4.6829	-3.6022
Z008E0103	-1.7262	-1.7898	-2.338	-2.3667	-0.3073	-1.6875	-1.6875	-1.6875	-0.5687	-1.4219
Z008E0100	1.3385	0.678	0.0429	1.4063	0.5441	0.6473	0.6473	0.6473	0.5588	1.1631
Z008E0107	0.9236	1.5468	-2.3818	0.2878	0.88	0.7151	0.7151	0.7151	-0.0102	1.3837
Z008E0106	2.5314	0.7286	0.5711	1.8398	1.3667	1.5808	1.5808	1.5808	2.2109	1.1375
Z008E0108	3.3617	3.0433	1.6308	3.6942	3.706	2.7313	2.7313	2.7313	2.1312	2.9114
Z008E0109	3.3542	2.5183	2.5133	3.2955	2.5273	2.7785	2.7785	2.7785	2.2098	2.2505
Z008E0104	3.4393	3.4665	4.2434	2.5234	1.985	3.5364	3.5364	3.5364	2.3925	3.2421
Z008E0117	-11.9432	-12.1123	-9.5784	-11.6377	-12.2526	-12.4403	-12.4403	-12.4403	-13.307	-12.7011
Z008E0116	-8.5646	-9.6498	-9.8873	-9.1255	-8.3795	-8.8476	-8.8476	-8.8476	-8.0718	-8.915
Z008E0115	-5.6397	-6.9151	-3.475	-5.775	-6.6563	-6.2084	-6.2084	-6.2084	-5.5439	-6.6052
Z008E0110	-5.8014	-5.2981	-5.1341	-6.4745	-6.026	-6.0237	-6.0237	-6.0237	-5.1798	-5.4237
Z008E0111	-3.3806	-2.7734	-6.6567	-3.9861	-3.4422	-3.5702	-3.5702	-3.5702	-4.2079	-2.9211
Z008E0114	-1.1468	-1.3826	0.2494	-2.5705	-2.4982	-1.8175	-1.8175	-1.8175	-1.2131	-1.2534
Z008E0119	-0.1363	-0.7996	1.6364	-1.9437	-1.4445	-0.8715	-0.8715	-0.8715	-0.0449	-1.3841
Z008E0112	2.8462	3.1573	0.0132	3.6798	2.9736	2.4629	2.4629	2.4629	1.7949	3.1997
Z008E0113	8.7927	8.3244	11.1444	8.8986	9.5043	8.104	8.104	8.104	8.8319	7.776
Z008E0118	13.1456	13.1125	11.1524	12.767	12.9408	13.4849	13.4849	13.4849	12.9004	13.9603
Z008E0122	-9.1685	-8.2957	-7.6568	-9.6008	-8.6381	-8.9624	-8.9624	-8.9624	-9.8132	-9.2918
Z008E0127	-6.1927	-5.1223	-3.901	-6.2661	-6.6018	-5.6482	-5.6482	-5.6482	-6.767	-5.1313
Z008E0128	-3.3049	-3.3455	-1.8888	-2.9122	-2.7751	-3.7927	-3.7927	-3.7927	-3.0868	-4.0878
Z008E0123	-1.7674	-2.5777	0.5813	-1.3787	-0.9828	-2.0649	-2.0649	-2.0649	-1.325	-2.3967
Z008E0120	-0.4662	-0.6262	0.4492	0.3103	-1.7744	-0.5993	-0.5993	-0.5993	-0.9269	0.1563
Z008E0126	1.7745	0.8939	-0.3893	1.9983	0.4043	1.2593	1.2593	1.2593	0.313	1.9471
Z008E0125	1.7675	0.9988	1.4105	0.9035	3.3757	2.0565	2.0565	2.0565	3.0552	1.3205
Z008E0121	5.0596	4.9442	3.7036	6.1901	4.7414	5.4435	5.4435	5.4435	4.3829	5.9731
Z008E0124	7.5085	7.5486	6.7496	6.7353	7.0477	7.5594	7.5594	7.5594	6.8423	7.9049
Z008E0129	12.2342	12.1063	13.2805	11.5492	12.6012	12.3803	12.3803	12.3803	13.3559	11.943
Z008E0133	-6.1744	-5.7835	-4.2186	-7.1059	-5.7366	-6.3795	-6.3795	-6.3795	-7.3511	-6.6571
Z008E0136	-5.6818	-4.48	-2.6937	-3.7207	-4.1432	-5.0154	-5.0154	-5.0154	-5.8827	-4.3916
Z008E0134	-3.8001	-4.6758	-6.7772	-4.1884	-5.3052	-4.8417	-4.8417	-4.8417	-4.0462	-4.7791
Z008E0130	-2.9818	-3.5584	-1.5908	-4.1251	-4.2589	-3.2628	-3.2628	-3.2628	-2.6532	-2.7011
Z008E0132	-2.9765	-2.6733	-6.3256	-3.3716	-2.922	-2.82	-2.82	-2.82	-3.655	-2.1282
Z008E0131	-0.0282	-0.7088	1.9842	0.6776	-0.0734	0.2525	0.2525	0.2525	1.0063	-0.3613
Z008E0137	2.3184	2.2057	4.426	2.9447	2.9052	1.7794	1.7794	1.7794	2.6804	2.4401
Z008E0139	5.4694	5.5394	8.6674	4.726	5.3158	5.5345	5.5345	5.5345	6.2211	5.8687
Z008E0135	8.4453	8.5454	9.9907	7.6715	6.9819	8.3266	8.3266	8.3266	7.5159	8.9581
Z008E0149	-11.5641	-10.8202	-8.1157	-11.0764	-9.9419	-10.5326	-10.5326	-10.5326	-11.4226	-10.0139
Z008E0142	-7.1555	-7.5065	-6.9834	-6.2815	-5.5026	-6.9419	-6.9419	-6.9419	-7.598	-7.475
Z008E0140	-4.089	-2.5946	-1.5377	-3.5605	-2.7434	-3.2249	-3.2249	-3.2249	-4.0429	-2.693
Z008E0146	-2.208	-3.5902	-3.9024	-2.2912	-1.6219	-2.8348	-2.8348	-2.8348	-1.885	-3.2675
Z008E0141	0.7378	0.6867	-0.4061	-0.2815	1.55	0.5987	0.5987	0.5987	0.0049	0.0771
Z008E0144	2.408	2.5474	4.0629	2.0475	2.8552	2.5793	2.5793	2.5793	2.5672	3.2376
Z008E0147	5.9079	5.9214	7.0853	6.7445	5.5781	6.0859	6.0859	6.0859	5.5251	5.5054
Z008E0145	7.684	7.3726	11.1734	6.469	7.626	7.6299	7.6299	7.6299	8.2847	6.9439
Z008E0158	-7.3499	-6.6014	-4.536	-7.4278	-5.8452	-6.6551	-6.6551	-6.6551	-6.6504	-7.2104
Z008E0153	-6.6407	-7.3009	-3.1417	-7.56	-6.6333	-6.2956	-6.2956	-6.2956	-5.5917	-6.9937
Z008E0150	-4.5252	-4.6373	-4.6989	-3.0929	-2.8989	-4.0308	-4.0308	-4.0308	-4.8069	-3.5106
Z008E0156	-2.5805	-2.4728	-5.7751	-3.2023	-2.4837	-2.478	-2.478	-2.478	-3.3023	-2.3021
Z008E0159	5.0559	5.2751	4.9051	6.226	6.5969	5.172	5.172	5.172	4.4433	5.6828
Z008E0157	5.5436	5.8469	8.1438	6.2929	5.1046	5.6068	5.6068	5.6068	4.4783	5.2326
Z008E0154	9.0383	8.8653	8.0677	8.6888	9.9745	8.7713	8.7713	8.7713	8.0187	8.3256
Z008E0155	15.7776	15.5753	12.2752	14.8712	15.9821	15.5759	15.5759	15.5759	16.1543	16.2001
Z008E0166	-10.4153	-11.1093	-13.1649	-10.459	-11.9431	-11.0079	-11.0079	-11.0079	-11.8445	-11.3432
Z008E0161	-3.6529	-4.9685	-6.203	-5.5488	-5.054	-4.3508	-4.3508	-4.3508	-3.6771	-4.3711
Z008E0163	-3.8581	-4.8425	-6.1391	-5.5095	-5.3429	-4.2767	-4.2767	-4.2767	-5.1217	-4.7196
Z008E0165	-3.7984	-4.2922	-2.0628	-3.3974	-4.9854	-3.9822	-3.9822	-3.9822	-5.0842	-4.2188
Z008E0168	-3.8229	-3.6269	-6.2431	-4.4878	-3.202	-3.9332	-3.9332	-3.9332	-2.7936	-3.5384
Z008E0169	-3.651	-2.4293	-1.1395	-3.3401	-2.2529	-2.9422	-2.9422	-2.9422	-2.9438	-2.4686
Z008E0162	-2.2533	-2.3652	-4.7397	-2.7007	-1.5206	-2.0131	-2.0131	-2.0131	-1.0502	-1.5802
Z008E0167	-0.4554	-0.479	-1.1408	-1.1719	1.0087	-0.464	-0.464	-0.464	0.4352	-0.1495
Z008E0164	0.8905	0.8416	0.0417	2.106	2.4497	1.4467	1.4467	1.4467	0.5242	1.0002
Z008E0160	3.0372	2.9432	4.5517	3.5314	3.5065	2.6126	2.6126	2.6126	3.6122	2.2522
Z008E0174	-8.2822	-7.6328	-9.3734	-6.8303	-6.92	-7.9683	-7.9683	-7.9683	-8.7332	-7.4215
Z008E0179	-6.4849	-6.7393	-3.8316	-7.3343	-7.1662	-6.2126	-6.2126	-6.2126	-7.2556	-6.6631
Z008E0171	-4.4776	-4.8492	-6.8871	-5.7942	-4.2592	-5.1721	-5.1721	-5.1721	-4.123	-4.6794
Z008E0172	-4.0258	-4.3291	-2.0655	-3.709	-5.2906	-4.6826	-4.6826	-4.6826	-4.6827	-4.0265
Z008E0178	0.2821	-0.9918	0.233	0.5506	1.2052	0.214	0.214	0.214	1.0157	-0.4381
Z008E0176	1.801	0.5044	-0.5326	1.0646	0.416	0.6186	0.6186	0.6186	1.4991	0.1348
Z008E0177	1.6934	2.0554	2.3308	0.9908	1.2341	2.0027	2.0027	2.0027	1.1833	1.3988
Z008E0170	1.7422	1.8291	4.2392	1.2844	1.4357	2.2022	2.2022	2.2022	3.1263	1.9973
Z008E0173	2.7453	3.5315	6.2068	2.7843	4.3162	3.2624	3.2624	3.2624	3.3261	3.6936
Z008E0175	11.0869	11.572	12.8634	10.2991	10.1165	11.2048	11.2048	11.2048	10.2943	10.754
Z008E0182	-6.3915	-5.822	-4.1791	-7.0242	-7.0534	-6.099	-6.099	-6.099	-7.0323	-6.5976
Z008E0185	-4.8703	-4.8971	-5.5499	-5.5808	-3.4098	-4.8752	-4.8752	-4.8752	-3.9587	-4.5645
Z008E0181	-3.9042	-3.2549	-3.2458	-4.5031	-3.6448	-4.094	-4.094	-4.094	-3.395	-3.4413
Z008E0187	-3.7879	-4.0061	-0.4407	-3.1555	-3.8129	-3.8575	-3.8575	-3.8575	-3.1442	-3.948
Z008E0180	-2.2407	-3.3688	-5.0493	-2.3789	-3.6687	-2.8044	-2.8044	-2.8044	-2.8714	-3.1881
Z008E0188	3.5942	2.3011	1.7796	3.406	2.2842	2.9969	2.9969	2.9969	2.191	2.6262
Z008E0186	5.3205	4.4735	6.5483	5.4707	4.123	4.9519	4.9519	4.9519	5.5905	4.5888
Z008E0189	6.08	6.185	7.8373	5.4383	7.6314	6.33	6.33	6.33	6.544	5.6734
Z008E0184	12.2594	11.6459	13.5773	12.6696	11.9636	12.0251	12.0251	12.0251	12.6957	11.6958
Z008E0183	12.9096	12.2106	14.3887	13.0783	12.8285	12.6208	12.6208	12.6208	13.4464	11.9647
Z008E0194	-12.8087	-14.1051	-15.5895	-13.0112	-13.7474	-13.4462	-13.4462	-13.4462	-12.6131	-13.8862
Z008E0193	-5.2934	-5.9026	-7.4013	-4.8242	-4.8873	-5.5253	-5.5253	-5.5253	-6.2953	-5.8082
Z008E0191	-4.0226	-4.1341	-2.4479	-4.6423	-3.4984	-4.0326	-4.0326	-4.0326	-3.3484	-3.4058
Z008E0196	-1.4067	-1.2251	0.2538	-1.7136	-2.7458	-1.8871	-1.8871	-1.8871	-3.0408	-1.1383
Z008E0198	0.9174	1.0499	0.4106	0.0639	1.1843	0.8619	0.8619	0.8619	0.0743	0.5296
Z008E0190	2.6682	2.2645	-0.8707	1.1045	0.9096	1.8972	1.8972	1.8972	2.8198	2.3643
Z008E0197	2.7434	2.9035	-0.7496	1.58	0.9008	2.2615	2.2615	2.2615	1.4502	2.8674
Z008E0192	4.8923	4.7331	8.818	6.5014	6.7385	5.4926	5.4926	5.4926	6.5445	5.907
Z008E0199	6.7833	5.8697	8.9146	6.3278	5.716	5.8001	5.8001	5.8001	6.3444	5.4312
Z008E0195	7.9268	7.5019	6.5988	8.9097	7.6194	8.1989	8.1989	8.1989	8.157	8.6253
Z008E0200	1.8129	2.3039	3.3342	2.6672	2.2222	1.6523	1.6523	1.6523	0.8016	1.4567
Z009E0001	-17.0012	-13.7903	-20.1322	-16.6062	-15.1747	-17.2319	-17.2319	-17.2319	-16.1706	-17.577
Z009E0008	-9.2295	-11.0267	-8.9535	-9.2682	-8.8381	-9.7244	-9.7244	-9.7244	-8.6908	-9.9404
Z009E0004	-4.901	-2.9149	-2.7834	-4.4279	-7.1789	-5.0489	-5.0489	-5.0489	-3.7514	-4.864
Z009E0002	0.471	3.6125	2.8416	0.1735	2.9643	0.739	0.739	0.739	2.4249	0.4802
Z009E0005	1.1558	-1.7752	-1.8942	0.2313	2.1824	0.8985	0.8985	0.8985	2.5849	0.8062
Z009E0009	2.4343	4.2302	4.6025	1.5149	-0.2883	2.2359	2.2359	2.2359	3.5188	2.0287
Z009E0007	6.893	5.2718	6.9961	6.5894	9.093	7.1698	7.1698	7.1698	6.2088	6.9722
Z009E0003	9.8834	7.2038	6.2511	9.7975	6.4599	9.462	9.462	9.462	10.7513	8.9151
Z009E0013	-9.6605	-11.8937	-9.1003	-9.8921	-13.688	-10.159	-10.159	-10.159	-9.0768	-10.7589
Z009E0014	-3.6219	0.727	-2.8384	-3.5019	-2.177	-4.0516	-4.0516	-4.0516	-6.7491	-4.5343
Z009E0018	-2.5288	-5.2787	-5.0845	-3.0117	-0.137	-2.3951	-2.3951	-2.3951	-0.5428	-2.2942
Z009E0012	-1.4481	-3.6795	-0.0132	-2.1886	0.3065	-1.4637	-1.4637	-1.4637	-0.0467	-1.4405
Z009E0015	2.1054	0.7276	3.7721	2.5239	-0.1291	2.1283	2.1283	2.1283	0.338	1.7864
Z009E0010	2.3634	6.4437	4.3004	3.2205	5.5883	2.4925	2.4925	2.4925	0.3278	2.611
Z009E0017	3.8722	6.5701	6.1698	3.344	5.995	3.7697	3.7697	3.7697	2.0186	4.0373
Z009E0019	6.0252	8.6431	4.3704	6.9718	5.937	6.2648	6.2648	6.2648	4.3463	6.5821
Z009E0016	7.49	5.1815	5.7566	8.3908	6.3499	7.7859	7.7859	7.7859	6.5926	7.9754
Z009E0026	-11.6179	-10.1829	-13.5555	-12.3345	-13.0419	-11.7932	-11.7932	-11.7932	-13.7206	-11.5341
Z009E0027	-8.4051	-10.8051	-11.101	-8.7022	-10.6858	-8.531	-8.531	-8.531	-10.2045	-8.8298
Z009E0022	-6.3052	-4.1899	-3.8169	-6.1439	-7.5062	-6.1255	-6.1255	-6.1255	-4.7391	-6.0034
Z009E0023	-4.0642	-2.045	-6.6624	-3.7136	-5.7053	-4.3279	-4.3279	-4.3279	-4.9971	-4.1943
Z009E0020	-2.876	-4.8578	-5.8164	-2.6081	-5.1479	-3.0344	-3.0344	-3.0344	-4.8776	-3.3615
Z009E0029	-2.8548	-0.4637	-4.3914	-3.2308	-3.4292	-2.6222	-2.6222	-2.6222	-4.3536	-2.7419
Z009E0025	5.1553	3.8387	6.3201	4.7917	5.7554	4.8696	4.8696	4.8696	3.2324	4.5144
Z009E0024	5.7261	4.4662	5.4223	5.8966	6.2537	5.4008	5.4008	5.4008	5.2305	4.9646
Z009E0021	6.2646	7.8147	8.5631	5.5443	4.4255	6.2057	6.2057	6.2057	7.4432	6.3309
Z009E0028	18.6476	21.6903	17.2379	19.6509	18.3413	18.9808	18.9808	18.9808	17.2507	19.03
Z009E0036	-14.0573	-11.9542	-13.828	-14.6185	-15.4114	-13.9021	-13.9021	-13.9021	-12.5032	-14.1945
Z009E0035	-13.2922	-14.0468	-12.2462	-14.04	-12.8839	-13.6065	-13.6065	-13.6065	-12.1534	-14.0419
Z009E0037	-11.4361	-8.5572	-9.7413	-11.8691	-13.9577	-11.7574	-11.7574	-11.7574	-14.0492	-12.11
Z009E0038	-9.7618	-11.0785	-8.597	-10.1254	-9.1618	-10.0475	-10.0475	-10.0475	-11.6845	-10.4028
Z009E0039	-4.5749	-6.341	-3.6031	-4.6104	-8.1746	-4.9824	-4.9824	-4.9824	-6.8918	-5.4901
Z009E0034	2.796	2.2797	4.4224	3.4629	4.7632	2.9154	2.9154	2.9154	1.2613	2.6902
Z009E0030	3.4207	7.0778	-0.1721	3.6109	5.2423	3.0366	3.0366	3.0366	2.1074	2.5464
Z009E0033	8.0241	6.291	9.4302	7.0923	8.6172	7.7688	7.7688	7.7688	6.2921	7.444
Z009E0031	9.7601	11.306	7.6369	9.293	7.6315	9.6375	9.6375	9.6375	11.1125	9.4537
Z009E0032	9.9452	6.6123	8.1512	9.4725	8.0962	10.2095	10.2095	10.2095	12.4125	10.0851
Z009E0048	-13.5027	-16.0216	-12.2969	-14.5076	-13.1189	-13.7964	-13.7964	-13.7964	-12.1285	-13.9838
Z009E0047	-13.1977	-11.387	-14.4169	-13.4361	-13.2708	-12.9275	-12.9275	-12.9275	-14.6661	-12.5181
Z009E0041	-11.8248	-8.4989	-14.8494	-11.3772	-9.8935	-12.0305	-12.0305	-12.0305	-11.7067	-12.3548
Z009E0042	-9.6822	-12.1124	-8.4835	-9.641	-13.4731	-10.0006	-10.0006	-10.0006	-8.5103	-10.39
Z009E0040	3.131	1.1089	3.5216	1.766	3.0385	2.6268	2.6268	2.6268	3.8368	1.9762
Z009E0044	5.2935	8.9413	8.0035	5.1175	8.2589	5.6061	5.6061	5.6061	4.0851	5.4875
Z009E0043	6.5528	9.7739	9.1871	7.0404	9.7795	6.8619	6.8619	6.8619	6.8302	7.1599
Z009E0045	8.6487	10.985	11.5318	9.6485	7.6928	8.9765	8.9765	8.9765	10.6033	9.2805
Z009E0049	11.2198	12.9932	8.4383	11.4955	9.3509	10.925	10.925	10.925	11.8189	10.9976
Z009E0055	-9.9786	-11.5534	-7.6729	-9.287	-11.9766	-9.7753	-9.7753	-9.7753	-11.1565	-9.9069
Z009E0054	-7.2444	-10.1456	-9.8097	-6.6824	-8.8348	-7.1626	-7.1626	-7.1626	-5.5985	-7.0508
Z009E0053	-5.3582	-7.7497	-8.7263	-5.0714	-4.0708	-5.6538	-5.6538	-5.6538	-4.2738	-5.5463
Z009E0051	-5.078	-4.3852	-3.9839	-5.4492	-4.4246	-5.3626	-5.3626	-5.3626	-3.9812	-5.814
Z009E0056	-2.0702	-5.3647	0.0522	-2.7773	-4.2861	-1.9965	-1.9965	-1.9965	-0.2815	-1.8854
Z009E0052	-0.8736	-3.1672	-3.3112	-1.3344	1.2209	-0.6704	-0.6704	-0.6704	1.3656	-0.9119
Z009E0059	0.9419	2.9144	2.5087	-0.2119	-2.0402	0.5872	0.5872	0.5872	1.573	0.1448
Z009E0050	0.8293	0.2199	-1.3549	0.1768	-0.7184	0.946	0.946	0.946	2.4919	0.6686
Z009E0058	7.4489	9.187	5.6172	7.6243	6.9302	7.6237	7.6237	7.6237	8.837	7.8836
Z009E0057	9.5283	12.3887	6.7682	9.7875	7.6305	9.2401	9.2401	9.2401	6.9324	8.9242
Z009E0066	-5.8563	-8.6962	-3.9491	-5.4056	-8.4899	-5.8937	-5.8937	-5.8937	-4.2212	-5.7001
Z009E0065	-1.9157	-4.1505	-4.5308	-2.5423	-0.268	-1.9052	-1.9052	-1.9052	-1.5313	-2.1597
Z009E0061	-0.1192	-3.3043	1.6633	-1.1425	-3.2379	-0.4213	-0.4213	-0.4213	-1.9856	-0.3463
Z009E0063	0.6004	1.4356	-1.3664	-0.1107	-1.1718	0.4648	0.4648	0.4648	1.9212	0.695
Z009E0069	1.6088	-0.577	3.7124	0.8436	-0.6113	1.6632	1.6632	1.6632	0.0568	1.4125
Z009E0062	3.4027	2.0944	0.063	3.6801	4.6569	3.1181	3.1181	3.1181	1.3173	2.8325
Z009E0060	6.1437	9.0262	7.8255	5.3661	8.016	5.8757	5.8757	5.8757	3.7843	5.9177
Z009E0064	11.9392	12.8844	9.632	11.0698	10.0618	11.6999	11.6999	11.6999	12.8889	11.839
Z009E0068	17.2143	20.0462	18.7449	16.3132	18.4314	16.9587	16.9587	16.9587	18.0929	16.6304
Z009E0077	-15.7413	-12.1742	-18.1179	-14.831	-12.586	-15.5034	-15.5034	-15.5034	-14.1457	-15.722
Z009E0079	-9.5205	-11.7551	-8.0803	-10.414	-8.5665	-9.8051	-9.8051	-9.8051	-11.3857	-9.73
Z009E0075	-4.8747	-6.057	-3.3486	-5.5597	-3.192	-4.8389	-4.8389	-4.8389	-6.4149	-5.2506
Z009E0071	-4.2514	-6.721	-2.597	-3.807	-6.4624	-4.2292	-4.2292	-4.2292	-2.7912	-4.1886
Z009E0073	1.1398	-1.1503	3.3193	0.601	1.3434	1.2529	1.2529	1.2529	-0.2046	1.4194
Z009E0076	4.2561	1.466	5.5856	3.2839	4.912	3.9588	3.9588	3.9588	5.5187	4.0591
Z009E0074	7.0787	4.6444	5.5017	6.8777	3.3782	6.5924	6.5924	6.5924	7.6562	6.0461
Z009E0072	7.4284	5.5418	4.7667	7.5536	9.5192	7.6122	7.6122	7.6122	9.5395	7.3289
Z009E0070	8.5681	5.3247	6.8536	8.145	7.4183	8.7738	8.7738	8.7738	7.5374	9.0675
Z009E0078	12.9813	14.3524	10.917	12.1664	10.8871	12.8342	12.8342	12.8342	14.2052	12.7066
Z009E0087	-7.2189	-8.7992	-4.903	-6.5167	-9.2232	-7.009	-7.009	-7.009	-8.3598	-7.1474
Z009E0088	-5.4335	-3.8836	-2.8355	-6.0701	-7.624	-5.4429	-5.4429	-5.4429	-3.8433	-5.4088
Z009E0084	-3.3429	-6.1148	-5.7896	-3.9684	-1.6581	-3.4691	-3.4691	-3.4691	-4.6795	-3.2266
Z009E0089	-1.5191	-5.4506	-2.962	-1.8195	-2.8873	-1.1955	-1.1955	-1.1955	1.1006	-0.8131
Z009E0082	0.2732	-1.9647	1.9556	0.5639	-1.5509	0.014	0.014	0.014	-1.7881	0.2725
Z009E0080	1.7822	-0.4122	-0.4906	2.3528	-0.2708	1.8226	1.8226	1.8226	0.4741	1.6868
Z009E0086	3.9893	7.6066	5.5069	4.4837	5.9941	3.7499	3.7499	3.7499	1.5396	3.8369
Z009E0085	4.2259	5.7815	6.5142	3.4951	2.393	4.1605	4.1605	4.1605	5.3677	4.2924
Z009E0083	8.3192	9.6136	6.7793	7.9784	7.7627	8.5568	8.5568	8.5568	10.0807	8.8137
Z009E0092	-14.9523	-17.3023	-17.6504	-15.02	-13.2544	-15.1154	-15.1154	-15.1154	-16.5162	-14.8966
Z009E0095	-8.6851	-11.5839	-11.255	-8.1278	-10.2728	-8.6063	-8.6063	-8.6063	-7.0556	-8.4915
Z009E0096	-6.6668	-9.2	-4.758	-6.3115	-9.517	-6.8686	-6.8686	-6.8686	-8.4336	-6.6243
Z009E0093	0.1	-3.1493	-3.2347	0.1313	-2.81	-0.2965	-0.2965	-0.2965	0.9267	-0.3011
Z009E0099	2.2154	4.8228	0.5803	3.1823	2.1152	2.4676	2.4676	2.4676	0.6074	2.7719
Z009E0094	5.1559	8.3135	2.5061	5.9805	8.5465	5.2821	5.2821	5.2821	6.3676	5.3501
Z009E0091	6.8871	5.154	7.798	6.7887	3.3248	6.4404	6.4404	6.4404	4.3493	5.9731
Z009E0090	8.4546	5.2098	6.7425	8.034	7.3033	8.6619	8.6619	8.6619	7.4328	8.9539
Z009E0098	10.536	13.3516	8.7367	10.375	14.3675	10.786	10.786	10.786	9.0697	11.0361
Z009E0097	15.2611	11.9878	17.344	14.3546	12.2723	15.037	15.037	15.037	13.6202	15.2298
Z009E0104	-12.5347	-9.173	-10.8458	-13.1495	-10.2516	-12.4746	-12.4746	-12.4746	-11.3252	-12.9153
Z009E0108	-10.2316	-12.3135	-11.0472	-9.91	-12.6075	-10.2448	-10.2448	-10.2448	-8.8638	-10.6692
Z009E0102	-10.1532	-11.5543	-9.1966	-9.7528	-8.3877	-10.2269	-10.2269	-10.2269	-9.117	-10.2675
Z009E0109	-5.7697	-2.7217	-3.2018	-4.9377	-6.4804	-5.5878	-5.5878	-5.5878	-7.6235	-5.3436
Z009E0103	-4.7056	-2.534	-7.1928	-4.3224	-6.8226	-4.8752	-4.8752	-4.8752	-3.6465	-5.1032
Z009E0107	-4.4607	-6.3308	-3.1593	-4.1906	-7.1514	-4.4991	-4.4991	-4.4991	-3.1595	-4.9639
Z009E0106	-3.5589	-5.1285	-1.2694	-3.215	-1.1613	-3.3043	-3.3043	-3.3043	-4.4944	-3.0393
Z009E0100	0.6642	2.7989	3.6185	0.2929	-0.7492	0.9548	0.9548	0.9548	2.6289	0.8529
Z009E0105	2.0669	3.2269	0.1656	2.0476	0.4276	1.983	1.983	1.983	3.4459	2.2963
Z009E0101	12.4294	16.617	13.6486	12.9643	14.7184	12.4369	12.4369	12.4369	13.3043	11.9269
Z009E0115	-8.9395	-9.4755	-6.3599	-9.4524	-10.4055	-8.7857	-8.7857	-8.7857	-8.8063	-8.5731
Z009E0112	-1.0482	-0.5676	-3.5591	-0.8487	2.0483	-0.9172	-0.9172	-0.9172	-1.0971	-0.7903
Z009E0118	-0.8123	-3.3324	1.8306	-1.3414	-3.1829	-0.6375	-0.6375	-0.6375	-1.6435	-0.7685
Z009E0117	1.2977	3.6609	4.1308	2.2459	0.3724	1.5934	1.5934	1.5934	3.0713	1.9304
Z009E0114	2.2474	4.8131	4.4319	2.9124	1.0917	2.3565	2.3565	2.3565	3.3962	2.4897
Z009E0110	3.7644	0.9405	6.292	3.2468	1.9803	3.925	3.925	3.925	2.6292	4.1326
Z009E0111	3.7265	1.1198	2.1665	4.7112	2.8279	4.0506	4.0506	4.0506	2.8978	4.4949
Z009E0119	7.3993	11.2117	8.8805	7.9501	9.2601	7.3532	7.3532	7.3532	8.4824	6.99
Z009E0125	-8.7146	-5.6056	-7.5605	-9.1051	-6.9999	-9.1104	-9.1104	-9.1104	-10.1065	-9.0914
Z009E0123	-5.9752	-2.6107	-4.2912	-6.5951	-3.689	-5.9182	-5.9182	-5.9182	-4.7836	-6.3556
Z009E0121	-1.9253	-4.2542	-3.6614	-2.2289	-1.3552	-1.6211	-1.6211	-1.6211	-2.5883	-1.6906
Z009E0127	0.0014	-2.6628	-2.7813	-0.6192	2.3753	0.0468	0.0468	0.0468	1.5964	0.1396
Z009E0129	0.4737	2.7973	2.8042	-0.1552	-1.1853	0.5936	0.5936	0.5936	1.9036	0.2714
Z009E0126	1.8546	-0.8272	3.6368	2.0223	-0.3644	1.8966	1.8966	1.8966	3.4364	1.9476
Z009E0124	2.5916	4.9867	0.5887	3.151	1.2058	2.4766	2.4766	2.4766	0.4538	2.6624
Z009E0120	5.4024	8.0188	2.951	4.7499	7.4344	5.2724	5.2724	5.2724	5.132	5.0401
Z009E0122	5.8959	4.0882	3.3398	6.4287	4.284	5.9763	5.9763	5.9763	4.3027	5.7077
Z009E0128	11.5278	8.8205	9.7153	11.0004	10.0563	11.7217	11.7217	11.7217	10.3986	11.6579
Z009E0138	-11.1937	-8.1482	-9.2576	-10.4469	-10.4227	-11.0679	-11.0679	-11.0679	-9.8926	-11.042
Z009E0135	-11.0254	-6.8378	-9.8062	-10.4904	-8.7364	-11.0178	-11.0178	-11.0178	-10.1504	-11.5279
Z009E0134	-2.1713	1.5127	-4.519	-1.2636	1.7142	-2.0245	-2.0245	-2.0245	-4.257	-1.7916
Z009E0136	-1.5388	1.5004	-2.9485	-0.8666	2.5408	-1.144	-1.144	-1.144	-2.635	-0.7088
Z009E0139	-0.9848	-2.5946	-3.686	-1.56	1.3232	-0.8943	-0.8943	-0.8943	-2.3669	-1.2298
Z009E0133	-0.0649	-1.253	-0.1593	-0.2958	-0.1423	-0.6315	-0.6315	-0.6315	0.2513	-1.3414
Z009E0131	1.1433	4.2474	3.2185	1.2028	3.2615	1.0225	1.0225	1.0225	-0.8326	1.2472
Z009E0130	9.1372	10.5497	8.2223	8.9582	8.61	9.3809	9.3809	9.3809	8.0301	9.9091
Z009E0137	10.7685	8.7726	11.6865	11.0062	11.3945	10.456	10.456	10.456	11.9079	10.4483
Z009E0132	13.7786	17.4218	16.0016	14.4447	12.5833	13.9052	13.9052	13.9052	11.7948	13.6385
Z009E0147	-9.3875	-7.105	-7.3456	-9.6523	-11.4259	-9.652	-9.652	-9.652	-11.8625	-9.4953
Z009E0141	-8.4765	-7.7302	-10.1415	-9.0693	-10.1196	-8.5333	-8.5333	-8.5333	-6.9252	-8.1862
Z009E0140	-5.1333	-6.4648	-8.4303	-4.8118	-3.9054	-5.3904	-5.3904	-5.3904	-7.0637	-5.7044
Z009E0143	-3.0557	-3.8908	-2.3898	-2.7652	-1.8079	-3.1499	-3.1499	-3.1499	-1.9532	-3.7372
Z009E0146	-2.0058	-3.1641	-4.9165	-1.4172	-0.119	-2.0227	-2.0227	-2.0227	-3.5209	-2.2795
Z009E0144	-0.6331	2.5783	-3.765	-0.239	1.1939	-0.8644	-0.8644	-0.8644	0.1944	-1.2089
Z009E0142	3.7049	5.7392	5.7337	4.0863	1.4815	3.4999	3.4999	3.4999	4.5324	3.7437
Z009E0145	7.754	10.9974	10.1812	7.4824	10.9605	7.9488	7.9488	7.9488	6.127	8.1231
Z009E0149	18.6589	20.3245	21.5872	18.1054	16.8462	18.6092	18.6092	18.6092	16.9865	19.0025
Z009E0150	-26.5831	-26.9255	-27.7113	-26.7606	-27.47	-26.1914	-26.1914	-26.1914	-27.2113	-26.17
Z009E0155	-13.1007	-10.5059	-14.1362	-13.0694	-15.7527	-13.4928	-13.4928	-13.4928	-12.7937	-13.954
Z009E0159	-8.2995	-6.0814	-9.1734	-9.2497	-6.5236	-8.6508	-8.6508	-8.6508	-7.7897	-8.6427
Z009E0156	-8.0442	-11.0818	-9.3363	-7.6003	-8.966	-7.6726	-7.6726	-7.6726	-8.586	-7.2155
Z009E0152	-6.2784	-8.3548	-4.7976	-6.8179	-5.2627	-6.5321	-6.5321	-6.5321	-8.086	-6.4207
Z009E0158	-5.6541	-4.3198	-7.6504	-6.3988	-7.79	-5.7575	-5.7575	-5.7575	-4.1838	-5.9302
Z009E0151	-4.5592	-1.26	-3.1129	-4.4315	-7.0696	-4.9156	-4.9156	-4.9156	-7.3891	-5.2939
Z009E0154	3.9015	7.0609	5.7437	4.4032	2.2596	3.9568	3.9568	3.9568	4.9297	3.5775
Z009E0157	3.7189	6.5639	6.9368	4.8356	3.2379	4.0884	4.0884	4.0884	2.4947	4.5355
Z009E0153	15.6452	13.3824	12.8994	15.2147	17.0948	15.4722	15.4722	15.4722	14.1266	15.4481
Z009E0168	-15.6383	-16.9581	-15.0065	-16.5744	-15.2691	-16.0987	-16.0987	-16.0987	-18.1087	-16.6392
Z009E0161	-8.879	-6.6327	-10.7641	-9.2514	-6.1582	-8.8981	-8.8981	-8.8981	-10.4128	-8.5839
Z009E0166	-6.1825	-6.7021	-4.55	-5.5094	-4.219	-6.0592	-6.0592	-6.0592	-7.6952	-6.2884
Z009E0162	-4.0277	-6.9319	-2.0987	-4.1172	-6.2662	-3.9537	-3.9537	-3.9537	-2.2559	-3.9048
Z009E0165	-2.8942	-0.5074	-6.0603	-3.1565	-0.8372	-3.2082	-3.2082	-3.2082	-2.2687	-3.234
Z009E0163	4.0389	4.3245	4.8619	3.9153	0.5404	3.5824	3.5824	3.5824	4.4587	3.0302
Z009E0167	5.7778	4.2029	8.0835	6.4695	3.7796	5.9811	5.9811	5.9811	4.6003	5.8495
Z009E0169	8.1078	6.3728	9.5175	7.1797	8.6988	7.8548	7.8548	7.8548	6.3885	7.5276
Z009E0164	8.1476	10.2719	6.1304	8.9489	7.6015	8.3278	8.3278	8.3278	9.5475	8.5203
Z009E0170	-11.1637	-8.7815	-10.8126	-11.7135	-12.2522	-11.017	-11.017	-11.017	-11.3646	-11.2074
Z009E0176	-8.2989	-11.3203	-6.7628	-8.0995	-11.6007	-8.5667	-8.5667	-8.5667	-7.024	-8.4404
Z009E0178	-7.3591	-10.0068	-11.0504	-7.5058	-10.7465	-7.8185	-7.8185	-7.8185	-6.7048	-8.3262
Z009E0173	-5.5845	-3.1694	-7.8842	-5.1221	-7.4764	-5.7203	-5.7203	-5.7203	-6.0419	-5.8901
Z009E0177	-5.5575	-3.6743	-6.9057	-5.9365	-6.6849	-5.3826	-5.3826	-5.3826	-6.0172	-5.3978
Z009E0171	-4.6799	-1.4865	-1.9947	-4.1398	-1.4846	-4.3381	-4.3381	-4.3381	-4.2177	-4.0739
Z009E0179	-0.3737	-3.2916	1.718	-0.6468	-3.1948	-0.5826	-0.5826	-0.5826	-2.1616	-0.269
Z009E0174	4.1358	3.7913	5.1701	4.5778	5.8379	4.1049	4.1049	4.1049	2.1811	3.6384
Z009E0175	7.1837	5.4704	4.0188	7.746	9.6798	7.1893	7.1893	7.1893	7.6633	7.2461
Z009E0180	-4.8986	-3.2581	-7.1459	-5.4997	-4.1426	-4.9312	-4.9312	-4.9312	-3.6639	-4.7905
Z009E0182	-1.5458	0.1951	-3.1355	-1.9514	-0.7805	-1.5514	-1.5514	-1.5514	-3.0613	-1.161
Z009E0184	0.6407	2.8549	-0.2943	0.4994	0.3255	1.0297	1.0297	1.0297	-0.4038	1.145
Z009E0186	1.2301	1.6775	-1.0543	2.2088	4.3345	1.4879	1.4879	1.4879	3.1567	1.7254
Z009E0187	4.5102	2.1514	0.9164	4.0186	5.7891	4.0883	4.0883	4.0883	3.6221	4.0846
Z009E0181	4.5058	1.2515	1.6758	3.7133	5.7455	4.3067	4.3067	4.3067	6.1721	4.4383
Z009E0183	8.8798	6.815	10.8096	9.0811	10.8179	9.0767	9.0767	9.0767	11.0329	9.2151
Z009E0199	-5.3567	-7.5365	-2.6881	-4.4805	-6.8813	-5.0864	-5.0864	-5.0864	-6.3392	-4.7192
Z009E0197	-4.2196	-6.0729	-7.827	-3.9898	-3.4813	-4.5027	-4.5027	-4.5027	-2.8831	-4.9759
Z009E0198	-4.13	-3.3396	-2.5151	-4.0878	-1.7668	-4.0755	-4.0755	-4.0755	-3.6063	-4.0489
Z009E0194	-3.0559	-4.1864	-6.9991	-3.0151	-2.0599	-3.4981	-3.4981	-3.4981	-5.6022	-4.0175
Z009E0190	-3.0458	-1.6423	-3.944	-3.2075	-3.5831	-2.7913	-2.7913	-2.7913	-4.0923	-2.2742
Z009E0196	3.7441	4.7809	1.9198	3.082	1.8506	3.6681	3.6681	3.6681	5.2783	3.7511
Z009E0191	4.6681	6.717	7.2254	4.741	2.8094	4.7532	4.7532	4.7532	6.3024	4.7805
Z009E0193	8.7916	10.9795	10.7633	8.4867	6.0483	8.5915	8.5915	8.5915	9.848	8.3242
Z009E0192	8.5281	5.628	5.9608	9.088	6.9389	8.6086	8.6086	8.6086	10.1667	8.7217
Z009E0200	-1.3671	1.1641	-3.1066	-0.4754	-2.1514	-1.0723	-1.0723	-1.0723	0.4331	-1.1696
Z010E0002	-13.0656	-15.5348	-15.5407	-15.1903	-14.2935	-13.9063	-13.9063	-13.9063	-13.1758	-12.3316
Z010E0003	-11.9919	-8.985	-9.7675	-11.8048	-9.7395	-10.7782	-10.7782	-10.7782	-9.9241	-12.2064
Z010E0009	3.0822	4.0887	-0.0426	0.8392	1.4155	2.2546	2.2546	2.2546	3.1408	0.4945
Z010E0004	2.1328	5.0964	4.9868	2.807	3.7675	3.2955	3.2955	3.2955	2.4323	5.9169
Z010E0008	6.689	5.8794	7.6465	5.3995	6.2588	6.7461	6.7461	6.7461	7.5799	9.5873
Z010E0006	8.5358	8.1399	8.8266	8.3075	8.6487	7.3055	7.3055	7.3055	6.1509	5.7792
Z010E0001	9.3369	10.156	9.7892	9.1148	7.8571	8.4909	8.4909	8.4909	9.3468	9.1185
Z010E0011	-11.9264	-11.1849	-11.316	-13.9674	-13.9504	-12.7465	-12.7465	-12.7465	-12.1404	-10.4673
Z010E0012	-9.094	-9.1469	-6.6424	-8.7834	-6.714	-7.8365	-7.8365	-7.8365	-8.5858	-9.1856
Z010E0018	-0.5706	0.3658	-3.4919	-1.6429	-2.3237	-1.5055	-1.5055	-1.5055	-2.1762	-2.9698
Z010E0017	0.4388	-1.0137	-1.8468	0.7707	-0.2885	0.1472	0.1472	0.1472	-0.4887	-1.2037
Z010E0015	1.7591	-0.0643	1.8372	-0.4836	0.8598	1.1489	1.1489	1.1489	2.0099	-0.2403
Z010E0016	5.9192	3.978	5.885	3.7984	6.762	5.1235	5.1235	5.1235	5.8673	3.5113
Z010E0019	7.2874	6.8524	8.5757	8.3492	7.7331	7.6795	7.6795	7.6795	7.0164	7.0828
Z010E0010	8.718	9.9092	9.1582	8.736	8.2762	7.8367	7.8367	7.8367	8.4481	10.591
Z010E0013	13.6767	16.2148	14.6232	15.7467	15.5123	14.5876	14.5876	14.5876	13.6739	13.1357
Z010E0020	-6.7629	-7.0709	-5.285	-4.4456	-4.878	-5.6362	-5.6362	-5.6362	-6.5066	-3.2562
Z010E0022	-1.9629	-0.926	-4.4456	-2.759	-4.0467	-2.8555	-2.8555	-2.8555	-3.6458	-0.3998
Z010E0021	-1.0176	-1.6386	-3.8857	-3.0443	-2.7931	-1.8393	-1.8393	-1.8393	-2.412	-3.5266
Z010E0024	-2.8225	-0.4379	-0.2273	-2.535	-1.2672	-1.7852	-1.7852	-1.7852	-2.5211	-3.4189
Z010E0028	0.5138	1.1644	-2.0333	-1.6053	-1.8686	-0.3807	-0.3807	-0.3807	0.2725	1.4709
Z010E0026	3.9506	2.4484	4.0645	2.0545	3.1591	3.346	3.346	3.346	2.6748	2.4052
Z010E0029	3.417	6.0121	5.9732	5.1586	3.7595	4.6151	4.6151	4.6151	5.4559	3.2895
Z010E0027	6.6046	7.6945	6.5987	4.7995	6.9731	5.5966	5.5966	5.5966	4.6355	4.3563
Z010E0025	8.0816	6.653	6.8211	7.4171	8.5412	8.1839	8.1839	8.1839	7.3727	9.9964
Z010E0038	-7.1199	-9.6182	-10.0382	-7.6093	-7.2169	-8.1032	-8.1032	-8.1032	-7.2712	-10.1976
Z010E0030	-6.2472	-5.7464	-8.8475	-8.1834	-6.9238	-7.2892	-7.2892	-7.2892	-6.577	-5.6997
Z010E0034	-4.7926	-6.6117	-7.4236	-6.8271	-6.3868	-5.4286	-5.4286	-5.4286	-4.6114	-3.3318
Z010E0032	-0.5531	-2.2796	-2.2945	-2.6976	0.3391	-1.3693	-1.3693	-1.3693	-0.7208	-3.0021
Z010E0035	-1.6264	-2.3885	1.4265	-1.4772	-0.1063	-0.4032	-0.4032	-0.4032	0.3234	1.3717
Z010E0036	0.3046	-1.5172	-2.3215	-1.7249	-1.2926	-0.3282	-0.3282	-0.3282	0.5036	1.7653
Z010E0037	1.032	-0.49	-1.8282	1.0405	1.8179	0.1905	0.1905	0.1905	0.8137	2.5989
Z010E0039	4.6736	5.9425	1.9332	4.9442	4.7792	3.5792	3.5792	3.5792	2.5062	6.191
Z010E0033	13.5985	12.1421	15.8109	13.1443	14.7555	14.162	14.162	14.162	13.3927	12.1528
Z010E0047	-18.3944	-16.32	-18.9206	-16.5567	-17.0177	-17.543	-17.543	-17.543	-17.5619	-19.6231
Z010E0044	-8.3223	-5.8927	-5.535	-6.3284	-8.2913	-7.1916	-7.1916	-7.1916	-7.8292	-8.4142
Z010E0046	-1.855	-0.2103	-3.3678	-2.6688	-1.5077	-1.8126	-1.8126	-1.8126	-1.095	-0.0626
Z010E0042	-2.019	-1.9843	-2.7135	-1.8198	-0.766	-0.7223	-0.7223	-0.7223	-1.3679	-2.3037
Z010E0048	2.9528	3.2223	0.4282	0.9467	2.0801	1.8602	1.8602	1.8602	2.5334	3.2915
Z010E0043	5.9627	9.3807	8.4214	6.2136	6.517	7.4198	7.4198	7.4198	8.3057	8.347
Z010E0041	8.7344	10.4591	7.7784	8.5341	8.1749	7.9889	7.9889	7.9889	8.7816	7.2467
Z010E0049	10.056	8.4255	8.7614	8.1962	10.6125	9.2874	9.2874	9.2874	9.8406	11.5692
Z010E0040	20.1005	18.3705	18.9902	21.1889	20.5848	20.0565	20.0565	20.0565	19.1722	21.9026
Z010E0052	-21.5474	-19.7302	-21.9332	-21.4518	-20.7583	-20.6696	-20.6696	-20.6696	-21.3609	-23.0638
Z010E0051	-14.2175	-13.4376	-11.6649	-12.4521	-12.1309	-13.1774	-13.1774	-13.1774	-12.4508	-14.9192
Z010E0056	-11.635	-9.5234	-8.8526	-11.5521	-10.3551	-10.5797	-10.5797	-10.5797	-9.8321	-10.7044
Z010E0053	-5.3387	-5.9385	-5.8971	-3.7108	-4.1822	-4.1799	-4.1799	-4.1799	-3.3016	-6.1906
Z010E0054	-1.6959	-2.6219	-4.25	-1.3452	-1.9588	-1.9615	-1.9615	-1.9615	-2.8696	-2.9183
Z010E0057	-1.7645	-2.4398	-1.9	0.1683	-0.1673	-0.6798	-0.6798	-0.6798	0.0088	1.0372
Z010E0055	0.3409	-1.6535	-2.3072	-1.6664	-0.4812	-0.4124	-0.4124	-0.4124	0.3307	1.493
Z010E0058	5.6995	3.071	3.4005	5.709	5.3719	4.6054	4.6054	4.6054	3.6778	6.466
Z010E0059	12.2844	9.4707	12.7314	10.2301	12.2127	11.2841	11.2841	11.2841	10.5027	9.2851
Z010E0068	-13.3298	-11.4082	-13.2843	-12.9655	-12.8669	-12.4144	-12.4144	-12.4144	-13.2472	-10.8838
Z010E0069	-13.5321	-13.2413	-11.0336	-13.2629	-12.7043	-12.0318	-12.0318	-12.0318	-12.5947	-13.0067
Z010E0064	-6.0573	-3.8835	-6.42	-6.0277	-6.8056	-4.9521	-4.9521	-4.9521	-5.5282	-6.9562
Z010E0063	-2.5952	0.5248	0.1557	-1.0875	-0.6042	-1.4129	-1.4129	-1.4129	-1.496	1.3233
Z010E0067	-0.8215	-2.8226	-2.471	-2.1992	-2.7169	-1.0982	-1.0982	-1.0982	-1.8005	0.7748
Z010E0061	0.3749	0.4685	3.4555	2.6662	0.9009	1.7669	1.7669	1.7669	0.991	4.7501
Z010E0062	2.8421	5.3808	5.2274	2.8993	4.6961	3.9606	3.9606	3.9606	4.7662	2.2098
Z010E0065	5.6057	7.9794	4.4508	7.0814	5.2889	6.2131	6.2131	6.2131	5.5614	4.9126
Z010E0060	6.2372	8.4852	6.0518	8.2433	7.4281	7.176	7.176	7.176	7.8297	8.9526
Z010E0066	10.251	7.44	10.6931	8.1916	10.1824	9.2475	9.2475	9.2475	8.4513	7.2518
Z010E0075	-16.2412	-15.8249	-16.0387	-16.5431	-16.0136	-17.3406	-17.3406	-17.3406	-16.5622	-19.0582
Z010E0073	-6.651	-8.5137	-9.7296	-7.6247	-6.0477	-7.5873	-7.5873	-7.5873	-8.3589	-9.1631
Z010E0070	-3.2244	-3.1188	-2.8198	-5.1978	-3.707	-4.3658	-4.3658	-4.3658	-5.1599	-6.3101
Z010E0079	-2.1058	-0.7964	-1.8185	-3.7985	-1.8091	-2.9489	-2.9489	-2.9489	-2.2955	-0.4291
Z010E0071	-0.814	-3.4936	-1.9801	-1.0491	-0.6273	-1.9178	-1.9178	-1.9178	-2.7707	-3.7586
Z010E0078	4.0241	4.4885	4.4476	1.9805	2.0065	3.1075	3.1075	3.1075	2.4164	1.556
Z010E0076	15.2254	16.4167	15.7088	13.3493	13.5789	14.5224	14.5224	14.5224	15.2784	17.1016
Z010E0077	15.9215	16.3289	18.5192	18.0865	18.7366	17.2051	17.2051	17.2051	17.6388	20.0629
Z010E0087	-21.5383	-23.3171	-24.623	-21.5714	-20.7229	-22.5006	-22.5006	-22.5006	-23.2867	-23.8978
Z010E0084	-10.6357	-12.8156	-13.7576	-11.9637	-10.1356	-11.5823	-11.5823	-11.5823	-10.8441	-13.6017
Z010E0082	-5.3987	-7.2564	-4.7078	-7.1717	-6.9054	-6.0706	-6.0706	-6.0706	-6.9772	-3.3992
Z010E0089	-3.074	-0.9228	-3.7049	-1.3513	-1.5483	-2.182	-2.182	-2.182	-1.4292	-4.3208
Z010E0086	-0.0995	0.6063	-2.6216	-0.2766	-1.6999	-1.0752	-1.0752	-1.0752	-0.3519	1.0076
Z010E0083	-0.5864	0.5088	-2.1895	0.2945	-0.1751	-0.8214	-0.8214	-0.8214	-1.6341	-2.8328
Z010E0085	1.7575	2.9613	-1.5609	0.6473	2.2408	0.7693	0.7693	0.7693	1.5639	-0.8773
Z010E0088	9.404	6.9765	6.3876	8.0369	9.6896	8.4259	8.4259	8.4259	9.2144	6.2285
Z010E0080	9.1597	8.0744	10.6481	8.2384	8.7666	9.5261	9.5261	9.5261	8.9236	8.2315
Z010E0096	-10.7379	-8.0166	-11.0938	-8.6119	-9.1428	-9.7101	-9.7101	-9.7101	-9.0365	-7.6045
Z010E0094	-8.7403	-6.496	-5.9082	-8.594	-9.1533	-7.5367	-7.5367	-7.5367	-8.0481	-9.1381
Z010E0093	-3.4175	-0.969	-4.191	-3.4398	-1.9211	-2.3743	-2.3743	-2.3743	-1.5258	-4.5518
Z010E0092	-1.1275	-3.1903	-0.4418	-0.9223	-0.691	-2.0596	-2.0596	-2.0596	-3.0212	0.5591
Z010E0098	-0.8444	-2.1358	1.2423	0.2731	-1.5493	-0.5759	-0.5759	-0.5759	-1.3428	2.0768
Z010E0091	6.3471	8.7926	5.579	6.3304	7.8401	7.3938	7.3938	7.3938	8.2587	5.2127
Z010E0090	8.0696	10.4531	7.3616	9.8607	9.7925	9.0114	9.0114	9.0114	9.7985	7.0317
Z010E0099	8.8474	8.7918	11.3042	9.1633	11.2243	10.1082	10.1082	10.1082	9.3742	8.7557
Z010E0106	-4.6737	-3.2048	-4.3859	-6.3537	-6.0396	-5.4001	-5.4001	-5.4001	-6.1524	-4.3243
Z010E0104	-4.0067	-5.256	-3.1501	-5.7525	-4.6097	-5.0403	-5.0403	-5.0403	-5.9712	-3.0867
Z010E0100	-2.3434	-2.0441	-2.5617	-1.8741	-2.2058	-0.8739	-0.8739	-0.8739	-1.5037	1.6424
Z010E0105	0.8881	2.9664	2.5814	0.1128	0.0405	1.2488	1.2488	1.2488	2.1112	3.7994
Z010E0103	12.0354	12.4058	9.2636	11.8132	10.8609	10.8696	10.8696	10.8696	10.0967	9.0621
Z010E0101	11.9383	12.5718	12.3466	11.7727	10.3465	10.9677	10.9677	10.9677	10.2387	9.7754
Z010E0109	12.2366	9.332	9.5262	10.1041	11.8066	11.1619	11.1619	11.1619	10.4274	8.7354
Z010E0102	12.0895	11.3178	14.6847	12.8896	14.1602	13.236	13.236	13.236	14.029	11.2781
Z010E0108	24.8798	26.5558	21.5197	24.5837	24.0737	24.0554	24.0554	24.0554	24.7757	23.0164
Z010E0114	-8.9948	-7.976	-8.924	-8.975	-8.4067	-10.0971	-10.0971	-10.0971	-11.0863	-11.147
Z010E0115	-8.9122	-8.264	-12.0568	-11.0858	-9.0434	-9.9652	-9.9652	-9.9652	-9.1845	-12.1176
Z010E0112	-5.975	-6.5613	-2.9494	-3.9603	-4.0216	-4.8136	-4.8136	-4.8136	-4.1612	-2.6714
Z010E0118	0.1997	2.5455	-0.1834	2.102	-0.1196	1.2476	1.2476	1.2476	0.618	-0.3938
Z010E0117	2.7762	0.6524	0.3016	2.5009	1.2029	1.9979	1.9979	1.9979	2.7604	4.1242
Z010E0113	3.8573	4.2112	4.5019	1.9415	3.3357	2.8466	2.8466	2.8466	3.5082	4.6976
Z010E0119	3.2541	2.1221	4.3483	4.1029	4.51	2.9262	2.9262	2.9262	1.9609	5.8767
Z010E0111	3.0053	3.4602	2.5742	3.2414	3.4432	4.5541	4.5541	4.5541	5.4575	6.9552
Z010E0116	7.9143	5.7444	5.2126	7.4929	6.5111	7.1099	7.1099	7.1099	7.909	7.2813
Z010E0121	-13.7665	-11.8102	-12.1225	-13.3428	-13.1365	-12.8012	-12.8012	-12.8012	-13.5986	-11.07
Z010E0127	-11.298	-8.7706	-11.355	-9.2424	-11.7941	-10.1721	-10.1721	-10.1721	-10.1729	-7.9471
Z010E0120	-8.738	-9.363	-9.2587	-8.6104	-7.1295	-7.6345	-7.6345	-7.6345	-8.3136	-9.7498
Z010E0122	-6.2998	-3.3747	-6.425	-4.0118	-6.5393	-5.1271	-5.1271	-5.1271	-5.8866	-2.5128
Z010E0124	-3.656	-1.272	-1.0595	-3.3671	-2.1014	-2.6178	-2.6178	-2.6178	-3.3498	-4.2524
Z010E0126	-0.7102	-1.3552	0.2408	-0.1127	-0.7198	-0.7015	-0.7015	-0.7015	0.12	2.4932
Z010E0129	0.5714	1.058	-0.3943	0.4777	0.3065	-0.541	-0.541	-0.541	0.0572	1.4664
Z010E0128	-0.8256	-1.1492	-0.9291	1.0504	-0.7714	0.4923	0.4923	0.4923	1.323	2.5934
Z010E0123	-0.6617	0.8238	-0.8026	1.5477	-0.6731	0.5578	0.5578	0.5578	-0.3055	3.1693
Z010E0125	5.0804	3.186	2.1868	4.8588	3.9555	4.255	4.255	4.255	3.5569	2.9204
Z010E0130	-13.2644	-13.8044	-11.7097	-11.0158	-11.5763	-12.1876	-12.1876	-12.1876	-13.0935	-9.9665
Z010E0132	-7.961	-9.7577	-7.4151	-7.7521	-7.2891	-8.8837	-8.8837	-8.8837	-9.9975	-6.0643
Z010E0138	-6.5172	-5.84	-6.1706	-6.7499	-8.0286	-7.4735	-7.4735	-7.4735	-7.8448	-8.6888
Z010E0134	-5.8215	-8.1046	-8.9016	-8.0532	-5.5554	-6.7191	-6.7191	-6.7191	-5.8597	-8.9409
Z010E0135	-0.4723	-2.793	-0.1163	-0.6013	-0.3027	-1.4229	-1.4229	-1.4229	-2.1924	-2.803
Z010E0136	-0.4585	1.7811	-0.6285	1.5634	0.7229	0.4902	0.4902	0.4902	1.1897	2.2565
Z010E0137	1.0051	0.2515	3.7217	0.9455	1.9465	2.2501	2.2501	2.2501	2.3408	0.3679
Z010E0133	5.0567	4.4689	8.0851	7.0743	7.0083	6.2199	6.2199	6.2199	6.8807	8.3602
Z010E0131	11.615	13.1548	13.1977	12.5136	10.8439	11.6854	11.6854	11.6854	10.957	10.488
Z010E0139	13.5262	14.0827	14.0939	13.4248	13.4682	12.4218	12.4218	12.4218	12.8617	14.673
Z010E0148	-15.1139	-14.3072	-17.7044	-14.9846	-15.4	-16.3105	-16.3105	-16.3105	-17.465	-14.0141
Z010E0147	-14.6858	-14.1605	-14.3376	-16.814	-16.5723	-15.5428	-15.5428	-15.5428	-15.3746	-17.1725
Z010E0141	-5.0729	-7.5356	-7.7692	-6.3337	-6.8268	-5.948	-5.948	-5.948	-6.59	-7.8039
Z010E0143	-5.63	-6.212	-2.6125	-3.6237	-3.6718	-4.4738	-4.4738	-4.4738	-3.8453	-2.3264
Z010E0142	-1.3072	-1.805	1.3149	-1.5161	-0.9847	0.0913	0.0913	0.0913	1.0075	-1.6536
Z010E0144	3.1909	0.9845	0.8488	1.3203	1.0998	2.4253	2.4253	2.4253	1.6723	4.4788
Z010E0149	5.2476	2.885	6.1673	3.4149	3.3009	4.5241	4.5241	4.5241	3.7714	6.8279
Z010E0145	4.995	7.4992	7.5704	5.8095	5.1175	6.2276	6.2276	6.2276	7.1219	4.7146
Z010E0146	7.2678	5.0996	7.5238	7.2061	8.0295	6.2991	6.2991	6.2991	5.484	4.992
Z010E0159	-5.5372	-7.4299	-8.4338	-5.7619	-6.6603	-6.3645	-6.3645	-6.3645	-7.0717	-7.6971
Z010E0154	-3.9744	-5.4832	-3.8482	-5.8578	-4.7733	-4.5711	-4.5711	-4.5711	-5.2058	-5.52
Z010E0153	2.2547	0.4352	-0.3757	0.2208	0.6601	1.6191	1.6191	1.6191	2.4382	3.7154
Z010E0152	4.2919	4.103	4.9272	2.6719	2.7508	3.6266	3.6266	3.6266	2.8752	6.4562
Z010E0156	3.8074	6.5843	3.0568	4.1184	5.4197	4.8479	4.8479	4.8479	4.1256	3.1276
Z010E0151	6.4608	4.7406	3.3202	5.9706	5.6573	5.6927	5.6927	5.6927	6.4253	4.2657
Z010E0150	11.5808	13.3907	10.6542	13.4829	13.3441	12.8432	12.8432	12.8432	13.7373	11.5219
Z010E0158	15.5226	13.7239	12.2518	13.39	16.2055	14.701	14.701	14.701	15.52	12.8217
Z010E0155	17.4138	17.7865	18.2466	17.5997	17.0234	16.2638	16.2638	16.2638	15.3266	18.5955
Z010E0157	17.7824	18.1513	15.5786	17.3825	17.7648	16.6026	16.6026	16.6026	17.3021	14.5898
Z010E0162	-8.6648	-7.8969	-8.7935	-8.5442	-9.369	-7.472	-7.472	-7.472	-8.1209	-7.5391
Z010E0163	-4.1559	-4.8114	-2.5175	-2.8194	-2.4631	-3.991	-3.991	-3.991	-5.0844	-1.0144
Z010E0160	0.0128	0.9189	0.0146	-0.2003	0.6633	-1.017	-1.017	-1.017	-0.3088	-2.3855
Z010E0167	0.1157	-2.4467	1.02	0.2506	0.1183	-0.8745	-0.8745	-0.8745	-1.7124	1.3832
Z010E0169	4.4099	3.162	4.6875	2.4181	3.1091	3.6835	3.6835	3.6835	3.0006	2.4248
Z010E0166	8.276	10.7257	8.3252	10.448	7.6299	9.3622	9.3622	9.3622	8.5942	11.6449
Z010E0171	-8.9741	-9.6548	-6.3986	-7.2475	-6.6831	-7.8624	-7.8624	-7.8624	-7.1244	-9.6327
Z010E0170	-7.0765	-7.068	-7.7662	-4.9336	-4.6483	-5.9272	-5.9272	-5.9272	-6.5742	-7.3654
Z010E0178	-2.7432	-2.9363	-3.0655	-0.7073	-0.7318	-1.58	-1.58	-1.58	-0.9199	0.4768
Z010E0175	-0.6082	-2.2743	-0.7244	-2.1922	0.5388	-1.3683	-1.3683	-1.3683	-0.6028	-2.731
Z010E0174	1.5332	0.7449	0.9822	3.2136	3.4469	2.5904	2.5904	2.5904	3.4675	0.3721
Z010E0173	7.5747	4.9069	7.827	5.3057	7.7923	6.6653	6.6653	6.6653	7.4706	4.5392
Z010E0172	5.3483	5.7299	8.3033	5.9122	5.8345	6.9024	6.9024	6.9024	6.2733	9.8357
Z010E0176	9.2564	10.4076	9.7613	7.8019	9.2499	8.337	8.337	8.337	7.4715	10.9689
Z010E0179	14.4408	14.9701	14.0563	16.3691	15.864	15.3321	15.3321	15.3321	14.5952	13.2729
Z010E0184	-16.1469	-16.4053	-13.3205	-15.9356	-14.1882	-14.8707	-14.8707	-14.8707	-14.2912	-12.7297
Z010E0187	-10.0504	-8.6337	-9.9783	-11.8649	-11.2531	-10.7957	-10.7957	-10.7957	-11.4777	-11.6822
Z010E0185	-4.6913	-4.9113	-4.8778	-6.7589	-3.8237	-5.5425	-5.5425	-5.5425	-4.9316	-6.9324
Z010E0182	-4.3043	-4.149	-6.6925	-6.156	-5.4305	-5.5253	-5.5253	-5.5253	-6.6129	-3.9281
Z010E0180	-3.0569	-5.5271	-2.3971	-4.1349	-2.9428	-3.9661	-3.9661	-3.9661	-3.369	-1.9771
Z010E0188	3.5102	2.1636	0.6667	3.491	3.5241	2.7858	2.7858	2.7858	3.4823	5.3858
Z010E0181	1.8399	1.7783	4.3078	2.1673	4.2099	3.1078	3.1078	3.1078	2.4069	1.748
Z010E0186	8.4696	9.0781	10.7349	10.3815	9.9845	9.9378	9.9378	9.9378	10.3121	9.2746
Z010E0189	8.9606	12.1442	11.1994	9.1176	10.4424	10.2898	10.2898	10.2898	11.2103	9.0548
Z010E0198	-10.84	-9.1589	-10.3348	-10.4902	-11.9536	-11.5907	-11.5907	-11.5907	-12.4014	-8.2045
Z010E0191	-5.0144	-2.8621	-3.7846	-4.1979	-5.0995	-4.7563	-4.7563	-4.7563	-3.8411	-5.76
Z010E0190	-4.7339	-2.3632	-5.1632	-2.8792	-5.025	-3.7156	-3.7156	-3.7156	-4.4826	-5.3265
Z010E0194	-1.9423	1.5187	0.3851	0.1619	-0.9449	-0.602	-0.602	-0.602	-0.4706	-1.2158
Z010E0193	2.7064	4.0379	4.0669	3.4517	3.7648	2.6373	2.6373	2.6373	3.3671	0.9256
Z010E0197	9.0433	8.9535	8.5131	10.965	9.5507	10.3091	10.3091	10.3091	9.6557	8.9546
Z010E0195	20.0791	21.813	21.727	19.3468	20.7827	20.198	20.198	20.198	20.8785	22.3733
Z010E0192	23.9326	22.3431	20.8824	21.9516	22.7869	23.2494	23.2494	23.2494	22.6053	21.8855
Z010E0200	-3.4685	-4.316	-3.5832	-3.408	-2.3005	-2.3263	-2.3263	-2.3263	-1.5832	-0.9722
Z011E0005	-9.0884	-10.4634	-8.6586	-9.7161	-9.3275	-9.921	-9.921	-9.921	-9.6072	-10.4635
Z011E0003	-2.923	-4.8457	-1.3345	-4.2514	-3.3568	-4.2577	-4.2577	-4.2577	-3.1913	-3.4097
Z011E0008	-3.1121	-4.2052	-2.8909	-3.5926	-2.9489	-3.7871	-3.7871	-3.7871	-2.2323	-4.2693
Z011E0001	-5.0945	-4.0036	-1.9685	-3.3929	-4.1671	-3.483	-3.483	-3.483	-2.3835	-4.2374
Z011E0006	-0.0607	-0.7225	-4.1837	-1.428	-0.5835	-1.4226	-1.4226	-1.4226	-1.5681	-0.6478
Z011E0002	5.579	4.4595	6.3502	4.2477	3.7098	4.2112	4.2112	4.2112	5.0491	4.8254
Z011E0009	5.0453	6.7807	8.7218	6.0962	6.8562	6.1275	6.1275	6.1275	5.6778	6.8535
Z011E0007	20.7296	20.1227	21.5582	19.4374	20.0856	19.3734	19.3734	19.3734	19.2312	20.1449
Z011E0013	-20.9502	-18.9078	-17.5635	-19.4126	-19.6739	-19.4876	-19.4876	-19.4876	-19.7913	-20.1251
Z011E0018	-13.2356	-11.3725	-9.8606	-12.1063	-11.3418	-12.0964	-12.0964	-12.0964	-12.4746	-11.3921
Z011E0016	-12.4147	-11.8304	-11.4399	-11.3839	-11.4709	-11.3301	-11.3301	-11.3301	-11.3993	-10.7856
Z011E0010	-6.3598	-5.7772	-2.2902	-5.3341	-4.2158	-5.241	-5.241	-5.241	-4.6052	-4.417
Z011E0015	1.22	-0.6683	-2.1252	-0.0883	-0.6435	-0.0361	-0.0361	-0.0361	0.352	-0.552
Z011E0017	-0.1356	1.6939	-1.7323	0.7948	0.5037	0.9151	0.9151	0.9151	1.1162	1.4814
Z011E0014	9.2401	8.6433	10.5406	7.8598	8.7405	7.876	7.876	7.876	8.8726	8.7713
Z011E0019	9.6386	8.0398	10.8028	8.5844	7.8294	8.5277	8.5277	8.5277	9.4746	7.9676
Z011E0012	12.9979	12.0456	14.3497	12.0902	12.7103	12.0231	12.0231	12.0231	13.2709	11.6774
Z011E0022	-6.5609	-7.5874	-10.2371	-8.3221	-8.9179	-8.2478	-8.2478	-8.2478	-9.2524	-7.6242
Z011E0025	-4.5312	-6.3311	-8.1052	-5.6861	-6.3564	-5.6836	-5.6836	-5.6836	-5.0074	-6.2694
Z011E0023	-1.7138	-1.2616	-3.3707	-0.6743	-1.2734	-0.6475	-0.6475	-0.6475	-1.3374	-0.2628
Z011E0026	-0.069	1.5589	4.0139	0.765	0.3152	0.8761	0.8761	0.8761	1.243	1.5087
Z011E0024	2.845	1.6652	-1.9493	2.3672	3.0601	2.201	2.201	2.201	3.6292	1.6554
Z011E0020	5.2964	4.6542	7.0283	3.9841	3.225	4.0044	4.0044	4.0044	4.6169	3.5533
Z011E0029	4.3627	5.9787	8.5148	5.1095	4.66	5.2509	5.2509	5.2509	5.6333	5.9093
Z011E0027	6.8567	4.8726	2.5438	5.5203	4.8709	5.4585	5.4585	5.4585	4.8686	5.9114
Z011E0028	4.1627	5.0394	4.7282	5.7228	4.8454	5.6403	5.6403	5.6403	5.2365	4.8205
Z011E0021	13.6022	14.4145	11.7552	14.9879	14.2812	14.9805	14.9805	14.9805	14.2169	14.2125
Z011E0036	-6.156	-5.1283	-3.7095	-4.5135	-3.8143	-4.6649	-4.6649	-4.6649	-4.5275	-4.1594
Z011E0030	-2.1615	-3.9742	-1.6574	-3.3953	-4.2019	-3.5183	-3.5183	-3.5183	-3.6981	-3.0561
Z011E0034	-1.4198	-1.46	-0.851	-2.0753	-1.5082	-2.2173	-2.2173	-2.2173	-0.7778	-2.6304
Z011E0031	-0.9013	-0.0436	3.1353	0.6326	1.3852	0.6304	0.6304	0.6304	1.6604	0.1976
Z011E0037	2.9949	1.0226	1.4179	1.5902	0.9072	1.5486	1.5486	1.5486	1.4447	2.0628
Z011E0039	6.6792	6.2726	7.3302	5.6849	4.6549	5.5559	5.5559	5.5559	5.2503	4.9057
Z011E0038	5.2636	5.919	8.9823	6.4016	6.6418	6.4387	6.4387	6.4387	7.3252	7.0685
Z011E0033	8.5684	7.1872	9.4638	7.1614	6.3933	7.0902	7.0902	7.0902	6.6259	7.6286
Z011E0035	12.9751	12.0688	9.5579	11.4134	12.3321	11.4876	11.4876	11.4876	11.4386	12.3468
Z011E0032	15.1338	16.028	13.0205	16.7413	17.5133	16.6644	16.6644	16.6644	16.3389	16.6082
Z011E0044	-8.9366	-9.2385	-8.5449	-9.809	-10.904	-9.9759	-9.9759	-9.9759	-10.0841	-10.6757
Z011E0043	-1.9566	-2.6142	-0.1725	-3.2944	-4.0821	-3.2658	-3.2658	-3.2658	-2.5933	-3.7156
Z011E0041	1.2658	-0.903	3.139	-0.3781	-0.8963	-0.3251	-0.3251	-0.3251	0.302	0.3666
Z011E0046	4.3653	6.163	2.3367	5.4251	4.8355	5.4497	5.4497	5.4497	4.6313	5.8656
Z011E0047	6.9524	6.8559	2.4497	6.2418	6.9504	6.15	6.15	6.15	7.2956	5.7106
Z011E0045	4.9901	5.5854	8.851	6.3087	5.3966	6.2809	6.2809	6.2809	5.7677	5.5604
Z011E0049	7.3601	9.3016	11.1967	8.7291	9.297	8.7287	8.7287	8.7287	8.2789	8.2913
Z011E0059	-7.6796	-8.7224	-10.8586	-9.4236	-9.8853	-9.3075	-9.3075	-9.3075	-9.0028	-8.6126
Z011E0054	-8.2723	-7.32	-10.8622	-6.6487	-5.8658	-6.7636	-6.7636	-6.7636	-6.8155	-6.3078
Z011E0050	-5.7534	-4.9354	-7.6894	-4.3348	-4.0909	-4.3553	-4.3553	-4.3553	-3.3699	-3.88
Z011E0055	-4.4911	-3.9089	-1.2598	-3.427	-3.9802	-3.4363	-3.4363	-3.4363	-4.1882	-2.9753
Z011E0053	-4.1001	-3.6353	-5.7804	-3.0847	-3.6455	-3.0488	-3.0488	-3.0488	-3.8084	-2.6487
Z011E0051	-0.4751	-2.3343	-4.2431	-1.7118	-2.3445	-1.7186	-1.7186	-1.7186	-0.8967	-1.7579
Z011E0057	0.3499	2.3119	-1.3959	1.6444	2.4212	1.6695	1.6695	1.6695	1.0972	1.7408
Z011E0052	7.9737	6.9423	4.3067	6.2219	5.6112	6.2927	6.2927	6.2927	5.3153	6.9102
Z011E0056	8.0404	9.9084	11.5483	9.06	8.5731	9.1173	9.1173	9.1173	9.7107	9.688
Z011E0058	8.8123	9.7293	7.2529	10.4269	11.1877	10.4083	10.4083	10.4083	10.6853	9.857
Z011E0062	-6.4747	-8.2001	-6.0707	-7.4278	-7.6546	-7.6255	-7.6255	-7.6255	-7.3643	-7.1491
Z011E0068	-4.7877	-5.2211	-8.9472	-5.7014	-5.2234	-5.7865	-5.7865	-5.7865	-5.9661	-6.2646
Z011E0065	-6.5253	-5.6685	-3.1737	-5.1082	-4.1516	-5.1398	-5.1398	-5.1398	-4.0282	-4.4653
Z011E0067	-4.1668	-3.0043	-6.7993	-3.6786	-4.3511	-3.6852	-3.6852	-3.6852	-4.347	-3.2742
Z011E0061	0.0627	1.3788	-0.7658	0.6443	0.1609	0.8141	0.8141	0.8141	-0.4989	1.3924
Z011E0064	0.4535	1.7873	2.8097	2.5451	2.9727	2.3207	2.3207	2.3207	2.6816	1.6073
Z011E0069	3.8032	4.174	5.7091	4.3287	4.6895	4.1758	4.1758	4.1758	4.4004	3.615
Z011E0063	7.4775	9.0962	11.6249	8.2194	7.7778	8.3627	8.3627	8.3627	8.7309	9.0242
Z011E0070	-5.3043	-5.7741	-9.0236	-6.4487	-6.404	-6.4256	-6.4256	-6.4256	-5.7199	-6.8534
Z011E0076	-2.025	-2.3648	-6.4375	-2.8464	-2.3121	-2.9597	-2.9597	-2.9597	-3.2177	-3.4524
Z011E0079	-2.2056	-1.6058	1.6469	-0.8958	-1.7939	-0.9202	-0.9202	-0.9202	-1.4586	-1.6351
Z011E0072	1.8753	-0.3026	3.2746	0.3176	-0.4301	0.2911	0.2911	0.2911	-0.2261	0.8603
Z011E0073	0.3542	2.1658	3.5085	1.3893	0.7208	1.3897	1.3897	1.3897	0.7121	1.8689
Z011E0077	0.3424	1.1166	3.0874	1.6836	0.9473	1.5861	1.5861	1.5861	1.3253	1.9262
Z011E0078	6.6472	7.4287	9.8693	7.9057	7.3934	7.8863	7.8863	7.8863	8.7797	8.3469
Z011E0074	8.637	9.1012	6.9578	9.6535	9.091	9.689	9.689	9.689	8.9327	10.0884
Z011E0071	11.4649	9.9384	11.937	10.6097	11.1388	10.4425	10.4425	10.4425	10.636	10.5113
Z011E0087	-8.2303	-9.6895	-11.8284	-9.8297	-10.2841	-9.7546	-9.7546	-9.7546	-9.2484	-9.1174
Z011E0081	-5.1823	-2.8526	-2.2836	-3.5334	-2.9543	-3.6137	-3.6137	-3.6137	-3.853	-4.1298
Z011E0086	-0.3435	-2.1679	1.3688	-1.6111	-2.2847	-1.6036	-1.6036	-1.6036	-0.9634	-2.0839
Z011E0080	0.2104	-0.53	1.1979	0.2653	0.6986	0.0523	0.0523	0.0523	0.2626	-0.5263
Z011E0083	1.2504	-0.0336	1.5863	0.6172	1.282	0.432	0.432	0.432	2.0829	0.5131
Z011E0089	-0.4368	1.564	-2.1488	1.0177	0.9425	1.0034	1.0034	1.0034	0.3249	0.3576
Z011E0085	0.1578	1.1143	-1.949	1.7048	2.702	1.6658	1.6658	1.6658	2.7858	2.2381
Z011E0082	0.8303	2.6937	-0.2976	1.993	1.3555	2.0915	2.0915	2.0915	2.1185	1.4739
Z011E0084	1.472	1.8206	0.5628	2.3185	1.9897	2.4569	2.4569	2.4569	2.7576	3.0042
Z011E0088	12.0904	12.6122	15.4805	13.1597	12.4594	13.1459	13.1459	13.1459	12.6767	13.5732
Z011E0090	-12.1062	-12.6506	-9.9235	-12.2067	-12.6702	-12.2153	-12.2153	-12.2153	-11.4772	-11.6545
Z011E0091	-9.5427	-7.4275	-11.3813	-7.9142	-7.309	-7.9643	-7.9643	-7.9643	-8.3762	-8.5425
Z011E0094	-3.4319	-5.2964	-8.0315	-4.6746	-5.344	-4.7636	-4.7636	-4.7636	-5.2376	-4.3422
Z011E0093	-5.7974	-5.2685	-2.4679	-4.632	-5.3468	-4.6795	-4.6795	-4.6795	-5.1383	-4.2837
Z011E0097	2.4496	1.6021	-0.5255	0.9896	0.3209	1.0856	1.0856	1.0856	1.4251	0.6239
Z011E0098	5.2459	6.7767	9.5975	5.8884	5.5452	6.0622	6.0622	6.0622	6.1643	6.7742
Z011E0099	7.6112	5.6718	8.4386	6.2423	5.4524	6.1608	6.1608	6.1608	5.8792	6.666
Z011E0092	5.1931	6.2835	8.1777	6.9955	7.4866	6.8614	6.8614	6.8614	6.9642	6.2461
Z011E0095	7.4284	9.5969	10.7144	9.0082	9.4989	8.9446	8.9446	8.9446	8.7939	8.4291
Z011E0096	10.191	10.8516	13.8985	11.5459	10.6406	11.5086	11.5086	11.5086	11.023	10.779
Z011E0108	-15.2464	-13.1283	-12.0306	-13.919	-12.9807	-13.918	-13.918	-13.918	-12.9077	-13.1861
Z011E0107	-9.3353	-7.2769	-5.6145	-8.0225	-8.7311	-7.9887	-7.9887	-7.9887	-7.3337	-8.5806
Z011E0100	-6.6406	-4.9986	-3.3864	-5.0736	-5.811	-5.1196	-5.1196	-5.1196	-4.2139	-5.8093
Z011E0103	-1.673	-0.9383	-3.3612	-0.3293	0.7102	-0.3196	-0.3196	-0.3196	0.1746	0.3092
Z011E0106	1.2958	0.7557	2.7969	0.0555	-0.7584	0.0555	0.0555	0.0555	0.8549	-0.4284
Z011E0101	1.8555	0.2322	2.5742	0.9167	-0.1145	0.7694	0.7694	0.7694	0.6564	0.0679
Z011E0105	2.5892	2.0286	-1.2369	1.4353	2.1021	1.4286	1.4286	1.4286	0.7874	1.0618
Z011E0109	1.2806	3.2134	5.624	2.5974	3.3406	2.6637	2.6637	2.6637	3.4564	2.327
Z011E0102	1.0756	3.4998	3.7105	2.9211	3.3857	2.7761	2.7761	2.7761	2.8159	2.1775
Z011E0104	2.3593	2.9902	0.6788	3.4709	3.8302	3.5252	3.5252	3.5252	3.3702	4.0918
Z011E0111	-13.3042	-13.7766	-12.4537	-14.4974	-13.8496	-14.5546	-14.5546	-14.5546	-14.8702	-14.3262
Z011E0115	-15.3811	-14.5677	-12.3598	-14.0831	-13.2322	-14.1234	-14.1234	-14.1234	-14.404	-13.4842
Z011E0118	-3.0846	-3.5917	-7.3784	-4.2132	-3.55	-4.2614	-4.2614	-4.2614	-4.6025	-4.1219
Z011E0112	-1.4869	-2.7852	-5.9969	-2.0608	-1.3442	-2.1989	-2.1989	-2.1989	-0.8934	-2.7115
Z011E0116	-2.9379	-0.67	-4.61	-1.4026	-0.4967	-1.3636	-1.3636	-1.3636	-0.6724	-1.8013
Z011E0110	2.9822	2.8779	-1.5063	2.2863	2.9713	2.1889	2.1889	2.1889	3.3771	1.74
Z011E0113	16.993	15.8055	16.9305	16.6001	16.9472	16.3215	16.3215	16.3215	16.8138	15.7014
Z011E0117	24.4578	22.8613	19.873	23.3493	23.6453	23.2946	23.2946	23.2946	24.2107	23.9051
Z011E0126	-16.9411	-18.9051	-21.2438	-18.4256	-18.9776	-18.4341	-18.4341	-18.4341	-19.1842	-17.9163
Z011E0124	-7.5888	-8.7359	-11.5336	-8.7161	-9.5248	-8.7461	-8.7461	-8.7461	-8.6466	-9.3762
Z011E0122	0.2934	-0.0004	1.0187	-0.5631	-0.1652	-0.6951	-0.6951	-0.6951	-0.6524	-1.1339
Z011E0129	-1.1109	0.5031	2.5544	-0.2913	-0.9489	-0.2244	-0.2244	-0.2244	-1.0251	0.32
Z011E0125	-0.9296	0.6713	-1.6705	0.8039	1.4061	0.7136	0.7136	0.7136	0.4437	0.105
Z011E0123	0.233	0.2883	-1.9946	1.0062	1.6796	0.8544	0.8544	0.8544	2.3146	0.2647
Z011E0120	4.0006	3.5802	6.2371	4.0167	5.015	4.0132	4.0132	4.0132	5.0384	4.7989
Z011E0121	5.4119	3.9727	5.7971	4.5584	5.3523	4.4081	4.4081	4.4081	5.9592	5.0959
Z011E0128	3.2697	4.3569	6.4025	4.9783	4.1929	4.8856	4.8856	4.8856	6.0055	4.1266
Z011E0127	13.6211	15.4208	11.5889	14.6772	14.0936	14.7032	14.7032	14.7032	13.874	15.1215
Z011E0133	-7.8338	-8.7247	-11.3828	-9.4908	-9.8925	-9.3981	-9.3981	-9.3981	-9.1308	-8.7153
Z011E0138	-6.9954	-5.9113	-4.3475	-5.212	-6.2088	-5.3799	-5.3799	-5.3799	-5.4373	-6.2541
Z011E0132	-5.4786	-3.3564	-7.1407	-4.0734	-4.6771	-4.0357	-4.0357	-4.0357	-3.537	-4.7048
Z011E0135	2.1805	0.5045	-1.878	1.3205	1.8742	1.2163	1.2163	1.2163	1.0343	0.704
Z011E0131	0.5068	1.1052	-0.3559	1.7489	1.1691	1.8304	1.8304	1.8304	2.2775	1.1788
Z011E0137	4.0342	2.3744	0.1353	2.9336	2.3061	2.9237	2.9237	2.9237	3.6019	2.3317
Z011E0139	7.9857	6.455	3.7355	7.0706	6.4155	7.0014	7.0014	7.0014	7.7933	6.3492
Z011E0134	7.7349	8.483	10.1985	8.4007	9.2263	8.3478	8.3478	8.3478	7.9762	9.0297
Z011E0149	-7.8086	-8.4197	-11.3519	-9.076	-9.7931	-9.0364	-9.0364	-9.0364	-8.4499	-9.5646
Z011E0140	-7.2438	-5.0675	-3.4814	-5.7476	-5.0315	-5.7327	-5.7327	-5.7327	-4.7317	-6.1273
Z011E0148	-0.0102	-1.6725	0.1266	-1.1541	-1.9052	-1.3016	-1.3016	-1.3016	-1.5106	-0.8533
Z011E0146	-1.9631	-0.8786	-1.0646	-0.2994	0.5318	-0.3196	-0.3196	-0.3196	0.7084	-0.8093
Z011E0147	2.1914	0.8941	-2.3203	1.6158	2.3352	1.4784	1.4784	1.4784	2.7788	0.9669
Z011E0143	6.2538	5.7222	7.5498	5.2073	5.6493	5.1307	5.1307	5.1307	4.9343	4.7566
Z011E0145	6.1414	5.691	7.5941	6.2522	5.4891	6.1251	6.1251	6.1251	5.9255	6.5115
Z011E0144	9.3059	8.0518	9.2487	8.8087	8.4289	8.5435	8.5435	8.5435	8.8931	7.8254
Z011E0142	25.3347	23.4022	21.242	24.092	24.8762	24.0398	24.0398	24.0398	23.7484	24.7181
Z011E0156	-14.3186	-15.224	-17.983	-15.8479	-15.027	-15.8095	-15.8095	-15.8095	-16.4613	-15.0047
Z011E0153	-11.047	-9.2245	-7.597	-9.8404	-9.1992	-9.8596	-9.8596	-9.8596	-10.0142	-9.2051
Z011E0152	-8.7069	-7.8158	-5.5237	-7.3087	-8.0889	-7.3502	-7.3502	-7.3502	-7.9433	-8.0645
Z011E0159	-1.9008	0.3112	0.9563	-0.4354	-1.2807	-0.4968	-0.4968	-0.4968	-1.0828	-1.21
Z011E0157	1.2761	1.2409	1.3449	0.6797	1.0604	0.4685	0.4685	0.4685	0.6856	-0.0499
Z011E0158	2.1204	3.9367	5.9291	3.3201	2.4409	3.3332	3.3332	3.3332	2.5779	2.6896
Z011E0151	5.1982	3.1883	0.9802	3.8012	3.1097	3.7597	3.7597	3.7597	3.2622	4.2212
Z011E0155	4.933	4.5335	5.7213	3.9955	3.7033	3.8667	3.8667	3.8667	3.6441	3.3308
Z011E0150	8.4596	9.8065	7.5741	8.9825	8.5927	9.1744	9.1744	9.1744	7.6916	9.7905
Z011E0166	-15.1779	-16.8711	-14.6353	-16.2315	-15.6082	-16.3721	-16.3721	-16.3721	-16.215	-15.7106
Z011E0164	-10.7768	-11.2935	-9.0176	-11.9205	-11.2314	-11.9135	-11.9135	-11.9135	-10.9974	-12.1578
Z011E0167	-12.2759	-11.6671	-7.9491	-11.0517	-11.7211	-10.9968	-10.9968	-10.9968	-10.3897	-11.5895
Z011E0162	-7.235	-6.786	-10.2608	-7.4906	-8.1007	-7.4717	-7.4717	-7.4717	-8.3198	-6.9835
Z011E0165	-2.2048	-4.0039	-1.1084	-3.408	-3.2733	-3.4725	-3.4725	-3.4725	-2.3857	-2.7968
Z011E0169	-1.106	-2.9678	-5.0692	-2.352	-2.0955	-2.371	-2.371	-2.371	-1.5425	-1.7295
Z011E0168	0.623	-0.9898	-3.6881	-0.262	-1.0759	-0.3701	-0.3701	-0.3701	-0.1105	-1.0896
Z011E0163	2.2601	0.5867	-0.3196	1.2262	0.4789	1.1838	1.1838	1.1838	2.0885	0.5644
Z011E0160	9.8878	9.4471	10.7869	8.6414	9.5768	8.6177	8.6177	8.6177	9.5787	9.486
Z011E0173	-9.5904	-8.579	-11.6354	-7.7998	-7.2362	-7.9002	-7.9002	-7.9002	-7.9663	-8.5695
Z011E0170	-6.2671	-7.7506	-5.7689	-6.9702	-7.2805	-7.174	-7.174	-7.174	-7.1097	-7.8171
Z011E0176	-6.5827	-5.6989	-2.9429	-5.1299	-5.7663	-5.1424	-5.1424	-5.1424	-4.4518	-5.7944
Z011E0171	-4.2359	-2.4091	-4.8724	-2.8796	-2.1458	-2.7989	-2.7989	-2.7989	-2.0266	-3.2226
Z011E0175	-2.1462	-0.3402	-3.6993	-1.1708	-1.5335	-1.0674	-1.0674	-1.0674	-0.7367	-0.53
Z011E0177	3.4088	4.0389	5.5067	3.3233	4.036	3.2978	3.2978	3.2978	3.0261	4.0382
Z011E0174	2.8523	4.74	1.3114	4.0201	3.3053	4.0815	4.0815	4.0815	3.0785	3.4101
Z011E0172	9.2994	8.6873	10.2798	7.9171	7.2828	7.8931	7.8931	7.8931	8.7788	8.5185
Z011E0178	12.7123	12.3056	13.7118	11.7493	12.1876	11.6493	11.6493	11.6493	11.5393	11.2503
Z011E0187	-14.7725	-13.6407	-11.8642	-13.0488	-12.4321	-13.1532	-13.1532	-13.1532	-13.2779	-13.7179
Z011E0185	-9.7512	-9.4928	-10.9187	-8.9856	-9.4069	-8.8718	-8.8718	-8.8718	-10.0432	-8.3684
Z011E0184	-7.6413	-5.8917	-4.0148	-6.5627	-5.7775	-6.5405	-6.5405	-6.5405	-7.0439	-5.8172
Z011E0186	-4.4882	-5.0479	-8.6171	-5.7848	-6.5475	-5.7812	-5.7812	-5.7812	-6.6722	-6.3578
Z011E0189	-2.9143	-2.1974	-4.8906	-1.5951	-0.7245	-1.6141	-1.6141	-1.6141	-1.968	-1.0502
Z011E0182	-0.6996	0.4388	2.1964	1.0114	1.6483	0.9117	0.9117	0.9117	0.7505	0.3552
Z011E0183	0.5349	1.8088	-1.6831	2.5094	3.2694	2.4055	2.4055	2.4055	3.6869	1.7728
Z011E0188	5.4195	7.4333	4.174	6.7802	6.9466	6.8483	6.8483	6.8483	7.2921	6.3299
Z011E0181	5.7755	7.6568	4.5478	7.0967	7.7943	7.1437	7.1437	7.1437	6.4215	6.6753
Z011E0191	-10.3616	-8.8016	-11.8196	-9.4919	-10.0371	-9.4119	-9.4119	-9.4119	-10.4699	-8.9311
Z011E0194	-9.4138	-8.8524	-5.6061	-8.4887	-8.8669	-8.4011	-8.4011	-8.4011	-7.8937	-7.814
Z011E0196	-7.1393	-8.64	-12.3068	-7.9694	-7.2514	-8.1461	-8.1461	-8.1461	-8.055	-7.6023
Z011E0190	-1.057	-1.7752	-4.8274	-2.3731	-3.234	-2.3703	-2.3703	-2.3703	-3.1631	-2.963
Z011E0199	1.8909	0.7552	-2.0192	0.9173	1.4745	0.8493	0.8493	0.8493	0.5338	0.3883
Z011E0195	2.9401	2.6593	3.7837	1.9589	1.1295	1.8801	1.8801	1.8801	2.8507	1.3174
Z011E0192	4.6293	4.2264	5.7639	3.5589	2.7422	3.5055	3.5055	3.5055	4.3735	2.9715
Z011E0198	6.1256	5.7729	6.3057	5.1019	5.7195	4.9554	4.9554	4.9554	5.0116	5.642
Z011E0200	-4.8698	-4.4858	-5.6937	-4.0202	-3.5254	-3.8612	-3.8612	-3.8612	-3.6328	-3.1651
Z012E0004	-4.6365	-4.0128	-5.9981	-4.5367	-5.3503	-4.2532	-4.2532	-4.2532	-5.3018	-4.1681
Z012E0007	0.682	0.8423	-0.833	0.4005	-0.4254	0.6552	0.6552	0.6552	1.6801	0.7212
Z012E0006	1.2717	0.4741	2.8948	0.713	1.62	0.7886	0.7886	0.7886	0.9841	0.5302
Z012E0003	4.9288	4.521	6.6923	4.7929	3.2717	4.8267	4.8267	4.8267	5.7945	4.5746
Z012E0009	6.3193	6.3472	5.7522	6.8489	7.287	6.4797	6.4797	6.4797	5.7591	6.497
Z012E0002	7.4579	7.5678	7.1777	7.3101	8.4103	7.3801	7.3801	7.3801	8.3645	7.2228
Z012E0005	11.0776	9.7532	10.9445	10.4403	10.874	10.2638	10.2638	10.2638	11.1312	9.7308
Z012E0008	11.7887	12.5171	11.564	12.1213	13.7564	12.012	12.012	12.012	12.1329	12.3521
Z012E0001	20.4326	19.5271	20.4065	20.2768	21.0074	20.0211	20.0211	20.0211	20.7964	19.4363
Z012E0018	-21.6557	-21.597	-19.7662	-21.4392	-22.8424	-21.6514	-21.6514	-21.6514	-20.3653	-21.5201
Z012E0011	-4.8016	-5.3331	-4.4567	-5.2466	-6.5146	-5.0504	-5.0504	-5.0504	-6.1041	-5.1568
Z012E0012	-4.4406	-4.8549	-5.8317	-4.2401	-3.8125	-4.6865	-4.6865	-4.6865	-3.3542	-4.752
Z012E0019	-3.8173	-4.7294	-3.2078	-3.7557	-3.6206	-4.3267	-4.3267	-4.3267	-3.0923	-4.6283
Z012E0010	-0.5896	0.0325	-1.9485	-0.4871	-1.3052	-0.2046	-0.2046	-0.2046	-1.2449	-0.1213
Z012E0014	1.2344	1.2299	0.599	1.8416	2.6005	1.3729	1.3729	1.3729	2.5678	1.3339
Z012E0015	1.9271	2.8568	1.8234	2.5686	1.5168	2.4077	2.4077	2.4077	3.4235	2.7197
Z012E0016	6.1687	5.8829	4.9425	5.6888	5.5628	5.7967	5.7967	5.7967	6.7079	5.6481
Z012E0013	7.8412	7.2462	5.7986	7.7288	5.7162	7.6435	7.6435	7.6435	8.4644	7.3358
Z012E0017	8.5462	8.2411	10.081	8.9534	9.2197	8.4939	8.4939	8.4939	7.6877	8.3085
Z012E0021	-10.5509	-11.0473	-8.8126	-10.7797	-11.4254	-10.72	-10.72	-10.72	-11.6435	-11.0044
Z012E0023	-8.2251	-7.6096	-9.7169	-8.4429	-8.9342	-8.0367	-8.0367	-8.0367	-9.4231	-7.7897
Z012E0022	-7.3409	-6.8109	-7.5026	-7.1114	-5.9746	-7.1994	-7.1994	-7.1994	-7.7698	-6.8975
Z012E0026	-5.3024	-4.7365	-5.5306	-5.1414	-3.8953	-5.2036	-5.2036	-5.2036	-5.9721	-4.8577
Z012E0028	-2.851	-3.5174	-3.466	-3.1754	-2.5656	-3.198	-3.198	-3.198	-2.0028	-3.46
Z012E0025	-0.5846	-1.1063	-0.5096	-0.4	-2.1704	-0.8197	-0.8197	-0.8197	0.1736	-0.9044
Z012E0029	0.491	0.1311	-1.287	0.0957	1.0986	0.1265	0.1265	0.1265	1.2833	-0.1046
Z012E0024	1.2708	1.5059	-0.2979	0.9529	2.7814	1.2412	1.2412	1.2412	0.2814	1.3134
Z012E0020	10.0364	10.5482	8.5908	9.6832	9.224	10.1434	10.1434	10.1434	8.9449	10.4354
Z012E0027	12.332	12.6002	10.8915	12.1624	10.8975	12.4422	12.4422	12.4422	11.5196	12.4849
Z012E0039	-10.0908	-10.013	-10.2832	-10.4633	-11.3558	-10.0195	-10.0195	-10.0195	-10.8605	-9.7427
Z012E0035	-2.5052	-2.1315	-2.0856	-1.9317	-0.7698	-2.3219	-2.3219	-2.3219	-3.385	-2.4134
Z012E0033	0.3336	-0.3539	0.6474	-0.1945	0.6532	-0.25	-0.25	-0.25	0.7911	-0.6772
Z012E0032	0.6512	0.265	2.402	0.5373	1.5865	0.4885	0.4885	0.4885	-0.0949	0.4239
Z012E0036	2.4904	2.4437	2.8631	2.6285	3.411	2.3943	2.3943	2.3943	1.2915	2.1062
Z012E0034	3.4409	2.8285	3.5918	3.3244	4.2446	3.2323	3.2323	3.2323	2.1052	2.802
Z012E0037	3.9098	3.4855	2.4906	4.0977	4.5246	3.7047	3.7047	3.7047	4.028	3.6932
[truncated: 2,551 more rows]
