# Supplementary material for: Association Mapping across Numerous Traits Reveals Patterns of Functional Variation in Maize
Source: PLoS Genet. 2014 Dec 4;10(12):e1004845. doi: 10.1371/journal.pgen.1004845 (PMC4256217; doi:10.1371/journal.pgen.1004845)
Supplement: Dataset S2 — Chromosome-specific residuals. Existing best linear unbiased predictors (BLUPs) for each inbred line were used to fit a joint-linkage model across all chromosomes. The hits from this model were then used to create chromosome-specific residual values by accounting for all markers except those on the chromosome in question. (See Methods for details.) These residuals are the phenotypic input for the NAM-GWAS analysis. (ZIP) [file pgen.1004845.s007.zip › Supplemental File 1 - Residuals/ChlorophyllB.txt]

Sample	Chr1	Chr2	Chr3	Chr4	Chr5	Chr6	Chr7	Chr8	Chr9	Chr10
Z001E0001	1.4076	1.072	1.1232	1.1232	1.2421	1.1232	1.2569	1.1232	1.1232	1.1232
Z001E0002	-0.3346	-0.5607	-0.5592	-0.5592	-0.689	-0.5592	-0.4936	-0.5592	-0.5592	-0.5592
Z001E0003	-0.3345	-0.3654	-0.3715	-0.3715	-0.2641	-0.3715	-0.3279	-0.3715	-0.3715	-0.3715
Z001E0004	0.5625	0.6789	0.6536	0.6536	0.7689	0.6536	0.7085	0.6536	0.6536	0.6536
Z001E0005	-0.2787	0.0061	0.0124	0.0124	-0.1127	0.0124	-0.2083	0.0124	0.0124	0.0124
Z001E0006	1.0489	1.117	1.0902	1.0902	1.1317	1.0902	0.9221	1.0902	1.0902	1.0902
Z001E0007	-0.28	-0.396	-0.3702	-0.3702	-0.4428	-0.3702	-0.3959	-0.3702	-0.3702	-0.3702
Z001E0008	-0.0775	-0.3377	-0.3397	-0.3397	-0.218	-0.3397	-0.2413	-0.3397	-0.3397	-0.3397
Z001E0009	-0.4628	-0.3128	-0.3112	-0.3112	-0.4334	-0.3112	-0.2839	-0.3112	-0.3112	-0.3112
Z001E0010	1.3436	1.0594	1.0846	1.0846	1.2286	1.0846	0.7391	1.0846	1.0846	1.0846
Z001E0011	-0.1005	-0.2028	-0.1761	-0.1761	-0.2819	-0.1761	-0.164	-0.1761	-0.1761	-0.1761
Z001E0012	0.0655	0.2288	0.2023	0.2023	0.3066	0.2023	0.27	0.2023	0.2023	0.2023
Z001E0013	0.4566	0.5513	0.5509	0.5509	0.6552	0.5509	0.5083	0.5509	0.5509	0.5509
Z001E0014	-0.1848	0.0696	0.0945	0.0945	-0.0338	0.0945	0.0399	0.0945	0.0945	0.0945
Z001E0015	-0.1784	-0.2712	-0.2547	-0.2547	-0.3631	-0.2547	-0.2352	-0.2547	-0.2547	-0.2547
Z001E0016	-0.4652	-0.3415	-0.3493	-0.3493	-0.3411	-0.3493	-0.3052	-0.3493	-0.3493	-0.3493
Z001E0017	-0.7424	-0.8143	-0.796	-0.796	-0.6567	-0.796	-1.0899	-0.796	-0.796	-0.796
Z001E0018	-0.5908	-0.2611	-0.2832	-0.2832	-0.4189	-0.2832	-0.2324	-0.2832	-0.2832	-0.2832
Z001E0019	-0.0531	-0.3184	-0.2265	-0.2265	-0.3317	-0.2265	-0.2933	-0.2265	-0.2265	-0.2265
Z001E0020	0.241	0.4205	0.4334	0.4334	0.5231	0.4334	0.4232	0.4334	0.4334	0.4334
Z001E0021	-1.2514	-1.3469	-1.3604	-1.3604	-1.2318	-1.3604	-1.6505	-1.3604	-1.3604	-1.3604
Z001E0022	1.0467	0.9696	1.0025	1.0025	1.108	1.0025	0.9567	1.0025	1.0025	1.0025
Z001E0023	-1.7699	-1.5221	-1.5154	-1.5154	-1.4295	-1.5154	-1.5549	-1.5154	-1.5154	-1.5154
Z001E0024	-0.4175	-0.4075	-0.4005	-0.4005	-0.5247	-0.4005	-0.3419	-0.4005	-0.4005	-0.4005
Z001E0025	0.0674	0.196	0.2006	0.2006	0.1016	0.2006	0.2358	0.2006	0.2006	0.2006
Z001E0028	-1.1864	-1.1873	-1.1855	-1.1855	-1.0845	-1.1855	-0.9087	-1.1855	-1.1855	-1.1855
Z001E0029	-0.0286	-0.0144	-0.0165	-0.0165	-0.0149	-0.0165	0.0096	-0.0165	-0.0165	-0.0165
Z001E0030	0.3973	0.3375	0.3098	0.3098	0.4621	0.3098	0.2769	0.3098	0.3098	0.3098
Z001E0031	1.5175	1.5257	1.5558	1.5558	1.6251	1.5558	1.5401	1.5558	1.5558	1.5558
Z001E0032	-0.262	-0.2175	-0.2098	-0.2098	-0.3584	-0.2098	-0.1899	-0.2098	-0.2098	-0.2098
Z001E0033	-0.4449	-0.5961	-0.5131	-0.5131	-0.6304	-0.5131	-0.5763	-0.5131	-0.5131	-0.5131
Z001E0036	0.4412	0.4288	0.4276	0.4276	0.5425	0.4276	0.4181	0.4276	0.4276	0.4276
Z001E0037	0.7046	0.4114	0.4855	0.4855	0.3851	0.4855	0.4527	0.4855	0.4855	0.4855
Z001E0038	0.6087	0.8994	0.8252	0.8252	0.9279	0.8252	0.7481	0.8252	0.8252	0.8252
Z001E0040	0.0318	0.4158	0.4451	0.4451	0.2907	0.4451	0.4651	0.4451	0.4451	0.4451
Z001E0041	-0.2702	-0.4381	-0.4455	-0.4455	-0.3178	-0.4455	-0.4394	-0.4455	-0.4455	-0.4455
Z001E0043	-0.5096	-0.2118	-0.2018	-0.2018	-0.3417	-0.2018	-0.1884	-0.2018	-0.2018	-0.2018
Z001E0044	-0.2609	-0.0725	-0.0189	-0.0189	-0.1578	-0.0189	-0.0486	-0.0189	-0.0189	-0.0189
Z001E0045	-0.9376	-0.9896	-0.9476	-0.9476	-1.0831	-0.9476	-0.6238	-0.9476	-0.9476	-0.9476
Z001E0046	0.3125	-0.0879	-0.0434	-0.0434	0.0925	-0.0434	-0.0812	-0.0434	-0.0434	-0.0434
Z001E0047	-0.4967	-0.4761	-0.4557	-0.4557	-0.3579	-0.4557	-0.4765	-0.4557	-0.4557	-0.4557
Z001E0048	0.3272	0.3531	0.3746	0.3746	0.2654	0.3746	0.1202	0.3746	0.3746	0.3746
Z001E0049	0.2457	0.2099	0.2204	0.2204	0.1072	0.2204	0.2653	0.2204	0.2204	0.2204
Z001E0050	1.0443	0.8027	0.8249	0.8249	0.9633	0.8249	0.5652	0.8249	0.8249	0.8249
Z001E0051	-0.1921	-0.0864	-0.1012	-0.1012	-0.0181	-0.1012	-0.3088	-0.1012	-0.1012	-0.1012
Z001E0052	0.08	0.1934	0.218	0.218	0.3069	0.218	0.0985	0.218	0.218	0.218
Z001E0053	-0.6197	-0.4311	-0.3771	-0.3771	-0.516	-0.3771	-0.407	-0.3771	-0.3771	-0.3771
Z001E0054	-0.5679	-0.5884	-0.5106	-0.5106	-0.6358	-0.5106	-0.5579	-0.5106	-0.5106	-0.5106
Z001E0055	0.5566	0.94	0.9681	0.9681	0.8137	0.9681	0.9886	0.9681	0.9681	0.9681
Z001E0056	-0.2621	-0.1174	-0.1271	-0.1271	-0.0192	-0.1271	-0.1848	-0.1271	-0.1271	-0.1271
Z001E0057	1.0483	1.4686	1.4192	1.4192	1.2759	1.4192	1.5009	1.4192	1.4192	1.4192
Z001E0058	0.5971	0.8608	0.855	0.855	0.7624	0.855	0.5783	0.855	0.855	0.855
Z001E0059	-0.6502	-0.266	-0.2363	-0.2363	-0.3906	-0.2363	-0.2164	-0.2363	-0.2363	-0.2363
Z001E0060	-0.505	-0.5751	-0.5053	-0.5053	-0.6284	-0.5053	-0.5691	-0.5053	-0.5053	-0.5053
Z001E0061	0.5178	0.3712	0.3729	0.3729	0.4825	0.3729	0.3541	0.3729	0.3729	0.3729
Z001E0062	-0.1104	-0.1035	-0.1038	-0.1038	0.0021	-0.1038	0.0218	-0.1038	-0.1038	-0.1038
Z001E0063	0.2797	0.1266	0.1852	0.1852	0.2659	0.1852	0.1699	0.1852	0.1852	0.1852
Z001E0064	1.2462	1.3153	1.2652	1.2652	1.3447	1.2652	1.5955	1.2652	1.2652	1.2652
Z001E0065	0.9855	1.3119	1.2652	1.2652	1.1438	1.2652	1.3212	1.2652	1.2652	1.2652
Z001E0066	0.3976	0.5256	0.493	0.493	0.6013	0.493	0.5113	0.493	0.493	0.493
Z001E0067	-0.8878	-1.2298	-1.2196	-1.2196	-1.0644	-1.2196	-1.5381	-1.2196	-1.2196	-1.2196
Z001E0068	0.2309	0.0604	0.0928	0.0928	0.1401	0.0928	0.3233	0.0928	0.0928	0.0928
Z001E0069	1.273	1.3528	1.3549	1.3549	1.2669	1.3549	1.3788	1.3549	1.3549	1.3549
Z001E0070	-0.3714	-0.2235	-0.2003	-0.2003	-0.3479	-0.2003	-0.1927	-0.2003	-0.2003	-0.2003
Z001E0071	0.1026	-0.2598	-0.2009	-0.2009	-0.0714	-0.2009	-0.2385	-0.2009	-0.2009	-0.2009
Z001E0072	-0.7055	-0.8045	-0.823	-0.823	-0.7028	-0.823	-0.7862	-0.823	-0.823	-0.823
Z001E0073	0.5926	0.6598	0.6711	0.6711	0.5546	0.6711	0.7002	0.6711	0.6711	0.6711
Z001E0074	-0.7123	-0.3911	-0.4532	-0.4532	-0.3603	-0.4532	-0.3831	-0.4532	-0.4532	-0.4532
Z001E0075	2.9746	2.6217	2.6768	2.6768	2.5876	2.6768	2.6727	2.6768	2.6768	2.6768
Z001E0076	-0.7945	-0.9842	-0.9677	-0.9677	-0.8628	-0.9677	-0.7023	-0.9677	-0.9677	-0.9677
Z001E0077	-1.0056	-0.8052	-0.7623	-0.7623	-0.8727	-0.7623	-0.7968	-0.7623	-0.7623	-0.7623
Z001E0078	-0.4933	-0.1193	-0.1681	-0.1681	-0.1934	-0.1681	-0.095	-0.1681	-0.1681	-0.1681
Z001E0079	0.5803	0.5004	0.5279	0.5279	0.4033	0.5279	0.5735	0.5279	0.5279	0.5279
Z001E0080	-0.9094	-1.1425	-1.0484	-1.0484	-1.16	-1.0484	-1.1102	-1.0484	-1.0484	-1.0484
Z001E0082	-0.597	-0.4655	-0.4765	-0.4765	-0.3754	-0.4765	-0.2416	-0.4765	-0.4765	-0.4765
Z001E0083	0.1069	0.3531	0.3566	0.3566	0.4425	0.3566	0.3183	0.3566	0.3566	0.3566
Z001E0084	-1.5828	-1.5843	-1.5935	-1.5935	-1.7095	-1.5935	-1.5438	-1.5935	-1.5935	-1.5935
Z001E0085	0.1658	-0.0219	-0.0063	-0.0063	0.1093	-0.0063	-0.0195	-0.0063	-0.0063	-0.0063
Z001E0086	0.3336	0.5332	0.5589	0.5589	0.4769	0.5589	0.3685	0.5589	0.5589	0.5589
Z001E0087	0.6734	0.2693	0.2797	0.2797	0.4076	0.2797	0.2335	0.2797	0.2797	0.2797
Z001E0089	0.0531	0.3997	0.393	0.393	0.28	0.393	0.1084	0.393	0.393	0.393
Z001E0090	0.3378	0.778	0.7681	0.7681	0.6332	0.7681	0.5094	0.7681	0.7681	0.7681
Z001E0091	-1.7401	-1.6083	-1.5817	-1.5817	-1.5039	-1.5817	-1.3137	-1.5817	-1.5817	-1.5817
Z001E0093	-0.9928	-1.2509	-1.1971	-1.1971	-1.0781	-1.1971	-1.2655	-1.1971	-1.1971	-1.1971
Z001E0094	-0.1587	-0.4231	-0.4218	-0.4218	-0.2902	-0.4218	-0.3812	-0.4218	-0.4218	-0.4218
Z001E0095	0.8002	0.6985	0.6745	0.6745	0.7947	0.6745	0.7134	0.6745	0.6745	0.6745
Z001E0096	-0.6851	-0.6665	-0.6503	-0.6503	-0.5525	-0.6503	-0.6695	-0.6503	-0.6503	-0.6503
Z001E0097	0.3239	0.2061	0.1838	0.1838	0.2755	0.1838	0.2309	0.1838	0.1838	0.1838
Z001E0098	-0.5301	-0.2771	-0.2551	-0.2551	-0.3835	-0.2551	-0.3087	-0.2551	-0.2551	-0.2551
Z001E0099	1.1298	1.2196	1.2513	1.2513	1.1416	1.2513	0.9804	1.2513	1.2513	1.2513
Z001E0100	-1.0031	-1.0741	-1.0065	-1.0065	-1.1295	-1.0065	-1.0695	-1.0065	-1.0065	-1.0065
Z001E0101	-0.6985	-0.5497	-0.6066	-0.6066	-0.5023	-0.6066	-0.5271	-0.6066	-0.6066	-0.6066
Z001E0102	0.9548	0.9245	0.9241	0.9241	1.0523	0.9241	0.6163	0.9241	0.9241	0.9241
Z001E0103	0.3064	0.1441	0.123	0.123	0.2591	0.123	0.3485	0.123	0.123	0.123
Z001E0104	-0.0635	-0.0089	-0.0082	-0.0082	0.1216	-0.0082	-0.0946	-0.0082	-0.0082	-0.0082
Z001E0105	0.4176	0.8983	0.8698	0.8698	0.7152	0.8698	0.9221	0.8698	0.8698	0.8698
Z001E0106	-1.2188	-1.2155	-1.1513	-1.1513	-1.2462	-1.1513	-1.2344	-1.1513	-1.1513	-1.1513
Z001E0107	2.1354	1.68	1.6642	1.6642	1.8018	1.6642	1.6824	1.6642	1.6642	1.6642
Z001E0108	0.704	0.5445	0.5706	0.5706	0.466	0.5706	0.6181	0.5706	0.5706	0.5706
Z001E0109	-0.6667	-0.3446	-0.4045	-0.4045	-0.3117	-0.4045	-0.3353	-0.4045	-0.4045	-0.4045
Z001E0110	0.1404	0.2675	0.233	0.233	0.3413	0.233	0.252	0.233	0.233	0.233
Z001E0111	-0.8011	-0.6116	-0.5556	-0.5556	-0.6945	-0.5556	-0.5863	-0.5556	-0.5556	-0.5556
Z001E0112	-0.4692	-0.4643	-0.4601	-0.4601	-0.5762	-0.4601	-0.4156	-0.4601	-0.4601	-0.4601
Z001E0113	-0.2349	0.0107	0.013	0.013	0.0989	0.013	-0.0248	0.013	0.013	0.013
Z001E0114	0.1172	0.1028	0.1149	0.1149	0.2191	0.1149	0.0915	0.1149	0.1149	0.1149
Z001E0115	0.5981	0.8418	0.8719	0.8719	0.7418	0.8719	0.8474	0.8719	0.8719	0.8719
Z001E0116	-0.5199	-0.4884	-0.4834	-0.4834	-0.3989	-0.4834	-0.2003	-0.4834	-0.4834	-0.4834
Z001E0118	0.2343	0.1976	0.1864	0.1864	0.3061	0.1864	0.2078	0.1864	0.1864	0.1864
Z001E0119	-1.0004	-0.629	-0.6387	-0.6387	-0.5641	-0.6387	-0.5929	-0.6387	-0.6387	-0.6387
Z001E0120	-0.2648	-0.7268	-0.6664	-0.6664	-0.7633	-0.6664	-0.704	-0.6664	-0.6664	-0.6664
Z001E0121	-1.4614	-1.2078	-1.2302	-1.2302	-1.1553	-1.2302	-1.2133	-1.2302	-1.2302	-1.2302
Z001E0122	-0.9222	-0.808	-0.78	-0.78	-0.7683	-0.78	-0.8687	-0.78	-0.78	-0.78
Z001E0123	0.1008	0.0545	0.0476	0.0476	0.1689	0.0476	0.0345	0.0476	0.0476	0.0476
Z001E0124	-1.3876	-1.185	-1.1676	-1.1676	-1.0441	-1.1676	-1.0887	-1.1676	-1.1676	-1.1676
Z001E0125	-0.0997	-0.2442	-0.2476	-0.2476	-0.1355	-0.2476	-0.2606	-0.2476	-0.2476	-0.2476
Z001E0126	-0.6771	-0.8222	-0.7795	-0.7795	-0.8898	-0.7795	-0.8444	-0.7795	-0.7795	-0.7795
Z001E0127	-0.1081	0.1324	0.124	0.124	0.21	0.124	0.0904	0.124	0.124	0.124
Z001E0128	-0.1823	-0.3775	-0.3615	-0.3615	-0.2426	-0.3615	-0.315	-0.3615	-0.3615	-0.3615
Z001E0129	0.2897	-0.0081	0.03	0.03	-0.0783	0.03	-0.0104	0.03	0.03	0.03
Z001E0130	-0.899	-1.0534	-1.0462	-1.0462	-1.1553	-1.0462	-0.7793	-1.0462	-1.0462	-1.0462
Z001E0131	-0.3662	-0.1757	-0.1627	-0.1627	-0.2864	-0.1627	-0.2092	-0.1627	-0.1627	-0.1627
Z001E0132	-1.0809	-0.8497	-0.861	-0.861	-0.989	-0.861	-0.8345	-0.861	-0.861	-0.861
Z001E0133	-0.0755	-0.4946	-0.4989	-0.4989	-0.5848	-0.4989	-0.4803	-0.4989	-0.4989	-0.4989
Z001E0134	-0.1717	-0.124	-0.1118	-0.1118	-0.1816	-0.1118	-0.0629	-0.1118	-0.1118	-0.1118
Z001E0135	0.825	1.115	1.128	1.128	1.2178	1.128	1.1237	1.128	1.128	1.128
Z001E0137	-5.6119	-5.325	-5.3145	-5.3145	-5.4395	-5.3145	-5.5368	-5.3145	-5.3145	-5.3145
Z001E0138	0.115	0.2275	0.2302	0.2302	0.0939	0.2302	0.2677	0.2302	0.2302	0.2302
Z001E0139	-1.0487	-0.9657	-1.0014	-1.0014	-0.9251	-1.0014	-0.9087	-1.0014	-1.0014	-1.0014
Z001E0140	-0.6956	-0.8633	-0.8686	-0.8686	-0.9295	-0.8686	-1.2075	-0.8686	-0.8686	-0.8686
Z001E0141	0.5676	0.8446	0.8445	0.8445	0.9265	0.8445	0.8595	0.8445	0.8445	0.8445
Z001E0143	0.7155	0.549	0.596	0.596	0.4629	0.596	0.6442	0.596	0.596	0.596
Z001E0144	0.4657	0.6645	0.704	0.704	0.5936	0.704	0.6709	0.704	0.704	0.704
Z001E0145	1.5481	1.2843	1.2869	1.2869	1.4185	1.2869	1.327	1.2869	1.2869	1.2869
Z001E0146	-0.2384	-0.4739	-0.3957	-0.3957	-0.5122	-0.3957	-0.2724	-0.3957	-0.3957	-0.3957
Z001E0147	-0.0838	-0.3686	-0.3014	-0.3014	-0.4033	-0.3014	-0.2986	-0.3014	-0.3014	-0.3014
Z001E0149	-0.713	-0.7884	-0.7299	-0.7299	-0.8529	-0.7299	-0.7893	-0.7299	-0.7299	-0.7299
Z001E0150	0.0415	0.0678	0.1	0.1	0.1978	0.1	0.0746	0.1	0.1	0.1
Z001E0151	0.6416	0.4843	0.5148	0.5148	0.4102	0.5148	0.5605	0.5148	0.5148	0.5148
Z001E0152	-0.9788	-0.6518	-0.6087	-0.6087	-0.5672	-0.6087	-0.7202	-0.6087	-0.6087	-0.6087
Z001E0153	1.2077	1.0653	1.1104	1.1104	1.2196	1.1104	1.0914	1.1104	1.1104	1.1104
Z001E0156	-0.3485	-0.2393	-0.1795	-0.1795	-0.2589	-0.1795	-0.2033	-0.1795	-0.1795	-0.1795
Z001E0157	-0.1779	0.0314	0.0197	0.0197	0.1144	0.0197	0.0275	0.0197	0.0197	0.0197
Z001E0158	-0.2491	0.2544	0.2673	0.2673	0.1125	0.2673	0.27	0.2673	0.2673	0.2673
Z001E0159	0.5833	0.564	0.6076	0.6076	0.5057	0.6076	0.8246	0.6076	0.6076	0.6076
Z001E0160	0.0521	0.0739	0.1012	0.1012	-0.0375	0.1012	0.1574	0.1012	0.1012	0.1012
Z001E0161	0.2952	0.2806	0.2885	0.2885	0.4151	0.2885	0.0104	0.2885	0.2885	0.2885
Z001E0162	0.6887	0.6634	0.6402	0.6402	0.7885	0.6402	0.6574	0.6402	0.6402	0.6402
Z001E0163	1.0136	1.2983	1.2923	1.2923	1.3083	1.2923	1.6058	1.2923	1.2923	1.2923
Z001E0164	-0.3529	-0.5179	-0.51	-0.51	-0.392	-0.51	-0.7724	-0.51	-0.51	-0.51
Z001E0165	0.5603	0.5733	0.5881	0.5881	0.6102	0.5881	0.6978	0.5881	0.5881	0.5881
Z001E0166	-0.0611	0.2904	0.2584	0.2584	0.3571	0.2584	0.5446	0.2584	0.2584	0.2584
Z001E0167	1.2547	1.1959	1.248	1.248	1.1141	1.248	1.535	1.248	1.248	1.248
Z001E0168	0.5717	0.1078	0.1068	0.1068	0.2633	0.1068	-0.1978	0.1068	0.1068	0.1068
Z001E0170	2.4188	2.5712	2.578	2.578	2.4558	2.578	2.6032	2.578	2.578	2.578
Z001E0171	-0.176	-0.2276	-0.2135	-0.2135	-0.3085	-0.2135	-0.5095	-0.2135	-0.2135	-0.2135
Z001E0172	0.2967	0.2562	0.2301	0.2301	0.3376	0.2301	0.2815	0.2301	0.2301	0.2301
Z001E0173	-0.4	-0.8076	-0.7536	-0.7536	-0.6162	-0.7536	-0.828	-0.7536	-0.7536	-0.7536
Z001E0174	-1.1726	-0.6947	-0.7047	-0.7047	-0.8577	-0.7047	-0.6924	-0.7047	-0.7047	-0.7047
Z001E0175	0.4057	0.4835	0.4371	0.4371	0.5134	0.4371	0.534	0.4371	0.4371	0.4371
Z001E0176	-0.6532	-0.8197	-0.7989	-0.7989	-0.6646	-0.7989	-1.0967	-0.7989	-0.7989	-0.7989
Z001E0177	-1.477	-1.0328	-1.0732	-1.0732	-1.0042	-1.0732	-1.0211	-1.0732	-1.0732	-1.0732
Z001E0178	-0.4374	-0.2911	-0.3355	-0.3355	-0.2639	-0.3355	0.0103	-0.3355	-0.3355	-0.3355
Z001E0180	-0.1164	-0.2654	-0.2441	-0.2441	-0.0931	-0.2441	-0.2729	-0.2441	-0.2441	-0.2441
Z001E0181	0.0596	0.067	0.1099	0.1099	-0.0263	0.1099	-0.1768	0.1099	0.1099	0.1099
Z001E0182	-0.384	-0.3669	-0.3631	-0.3631	-0.3615	-0.3631	-0.3393	-0.3631	-0.3631	-0.3631
Z001E0183	0.1975	0.6396	0.6193	0.6193	0.6898	0.6193	0.6306	0.6193	0.6193	0.6193
Z001E0184	-0.3597	-0.4689	-0.4729	-0.4729	-0.3812	-0.4729	-0.4329	-0.4729	-0.4729	-0.4729
Z001E0185	-0.9104	-0.9491	-0.8705	-0.8705	-1.0275	-0.8705	-0.8442	-0.8705	-0.8705	-0.8705
Z001E0186	-0.6839	-1.0367	-0.9816	-0.9816	-1.0708	-0.9816	-0.9858	-0.9816	-0.9816	-0.9816
Z001E0187	-0.2296	-0.0537	-0.024	-0.024	-0.1713	-0.024	0.2805	-0.024	-0.024	-0.024
Z001E0188	-0.4851	-0.4202	-0.4536	-0.4536	-0.3273	-0.4536	-0.4078	-0.4536	-0.4536	-0.4536
Z001E0189	1.4091	1.2271	1.2573	1.2573	1.3706	1.2573	1.1924	1.2573	1.2573	1.2573
Z001E0190	-0.2596	-0.5318	-0.4911	-0.4911	-0.586	-0.4911	-0.4954	-0.4911	-0.4911	-0.4911
Z001E0191	-0.4085	-0.1966	-0.1999	-0.1999	-0.1076	-0.1999	-0.2413	-0.1999	-0.1999	-0.1999
Z001E0192	-0.9329	-0.6334	-0.6348	-0.6348	-0.7731	-0.6348	-0.5545	-0.6348	-0.6348	-0.6348
Z001E0193	-0.3188	-0.5088	-0.4788	-0.4788	-0.5794	-0.4788	-0.4847	-0.4788	-0.4788	-0.4788
Z001E0194	1.2177	0.9977	1.0519	1.0519	1.1849	1.0519	0.9727	1.0519	1.0519	1.0519
Z001E0195	-0.9646	-1.0005	-1.0102	-1.0102	-0.8905	-1.0102	-0.9894	-1.0102	-1.0102	-1.0102
Z001E0196	0.0218	0.1047	0.1323	0.1323	0.2296	0.1323	0.0961	0.1323	0.1323	0.1323
Z001E0197	0.3669	0.4385	0.4683	0.4683	0.4479	0.4683	0.4521	0.4683	0.4683	0.4683
Z001E0198	0.3062	0.2871	0.2884	0.2884	0.3419	0.2884	0.3121	0.2884	0.2884	0.2884
Z001E0199	-1.7333	-1.6904	-1.6784	-1.6784	-1.7419	-1.6784	-1.62	-1.6784	-1.6784	-1.6784
Z002E0001	0.1978	0.1628	0.0062	0.0062	0.0179	0.0062	0.0422	0.0062	0.0062	0.0062
Z002E0002	0.3753	0.7981	0.7064	0.7064	0.7432	0.7064	0.2118	0.7064	0.7064	0.7064
Z002E0003	0.8639	0.9006	0.8603	0.8603	0.9286	0.8603	0.8207	0.8603	0.8603	0.8603
Z002E0004	1.0789	0.9407	1.1619	1.1619	1.1701	1.1619	1.2822	1.1619	1.1619	1.1619
Z002E0005	0.0868	-0.1971	-0.0816	-0.0816	-0.1465	-0.0816	-0.6496	-0.0816	-0.0816	-0.0816
Z002E0006	0.2299	-0.1603	0.0005	0.0005	-0.0157	0.0005	0.0298	0.0005	0.0005	0.0005
Z002E0007	0.599	0.7075	0.5476	0.5476	0.5663	0.5476	0.1953	0.5476	0.5476	0.5476
Z002E0009	-1.0428	-1.2112	-1.047	-1.047	-1.079	-1.047	-0.924	-1.047	-1.047	-1.047
Z002E0010	-0.6505	-0.3324	-0.5097	-0.5097	-0.5442	-0.5097	-0.5546	-0.5097	-0.5097	-0.5097
Z002E0011	1.1438	1.2957	1.1909	1.1909	1.2282	1.1909	1.3836	1.1909	1.1909	1.1909
Z002E0012	0.5073	0.7358	0.6134	0.6134	0.5926	0.6134	0.79	0.6134	0.6134	0.6134
Z002E0013	-0.3057	-0.5537	-0.404	-0.404	-0.4082	-0.404	-0.5921	-0.404	-0.404	-0.404
Z002E0014	0.9703	0.9109	1.0028	1.0028	0.8797	1.0028	0.9304	1.0028	1.0028	1.0028
Z002E0016	3.2563	3.3632	3.2604	3.2604	3.3003	3.2604	3.3132	3.2604	3.2604	3.2604
Z002E0017	0.0427	-0.2851	-0.1773	-0.1773	-0.2607	-0.1773	-0.189	-0.1773	-0.1773	-0.1773
Z002E0018	0.2137	0.0419	-0.1176	-0.1176	-0.0827	-0.1176	-0.1496	-0.1176	-0.1176	-0.1176
Z002E0019	-1.1685	-1.0489	-1.2702	-1.2702	-1.3516	-1.2702	-0.8148	-1.2702	-1.2702	-1.2702
Z002E0021	-1.5122	-1.4619	-1.4422	-1.4422	-1.5028	-1.4422	-1.3451	-1.4422	-1.4422	-1.4422
Z002E0022	-1.0864	-0.8773	-1.0221	-1.0221	-1.0393	-1.0221	-1.4725	-1.0221	-1.0221	-1.0221
Z002E0023	1.0243	1.303	1.1854	1.1854	1.2059	1.1854	1.7457	1.1854	1.1854	1.1854
Z002E0025	-0.937	-0.4443	-0.5969	-0.5969	-0.6665	-0.5969	-0.5142	-0.5969	-0.5969	-0.5969
Z002E0026	0.9996	1.0413	0.9268	0.9268	0.8923	0.9268	0.605	0.9268	0.9268	0.9268
Z002E0027	0.434	0.7859	0.6724	0.6724	0.6829	0.6724	0.6315	0.6724	0.6724	0.6724
Z002E0028	-0.1066	0.0783	0.1232	0.1232	0.0794	0.1232	0.2431	0.1232	0.1232	0.1232
Z002E0029	0.1164	0.2164	0.0535	0.0535	0.0842	0.0535	-0.0237	0.0535	0.0535	0.0535
Z002E0030	-0.8805	-0.4004	-0.5559	-0.5559	-0.5768	-0.5559	-0.43	-0.5559	-0.5559	-0.5559
Z002E0032	-0.7357	-0.6858	-0.712	-0.712	-0.8016	-0.712	-0.2917	-0.712	-0.712	-0.712
Z002E0033	-0.6272	-0.5387	-0.6039	-0.6039	-0.7124	-0.6039	-0.6424	-0.6039	-0.6039	-0.6039
Z002E0034	1.0169	0.814	0.6488	0.6488	0.703	0.6488	0.6266	0.6488	0.6488	0.6488
Z002E0036	1.0131	0.9329	1.0706	1.0706	0.9953	1.0706	0.8701	1.0706	1.0706	1.0706
Z002E0037	0.6194	0.8165	0.9782	0.9782	0.8796	0.9782	0.9932	0.9782	0.9782	0.9782
Z002E0038	-1.4209	-1.1448	-1.3179	-1.3179	-1.3478	-1.3179	-1.0459	-1.3179	-1.3179	-1.3179
Z002E0040	0.4286	0.4362	0.3414	0.3414	0.3695	0.3414	0.3035	0.3414	0.3414	0.3414
Z002E0041	-0.0963	-0.5863	-0.4193	-0.4193	-0.3942	-0.4193	-0.5162	-0.4193	-0.4193	-0.4193
Z002E0042	-0.1307	-0.2962	-0.15	-0.15	-0.1463	-0.15	-0.1017	-0.15	-0.15	-0.15
Z002E0043	0.157	0.5532	0.4135	0.4135	0.3853	0.4135	0.3675	0.4135	0.4135	0.4135
Z002E0045	-0.1305	-0.024	0.1855	0.1855	0.1644	0.1855	0.2125	0.1855	0.1855	0.1855
Z002E0046	-0.6059	-1.2126	-1.1865	-1.1865	-1.2369	-1.1865	-1.1563	-1.1865	-1.1865	-1.1865
Z002E0047	-0.3392	-0.4779	-0.6055	-0.6055	-0.6711	-0.6055	-0.3053	-0.6055	-0.6055	-0.6055
Z002E0048	-0.2247	-1.6235	-1.4344	-1.4344	-1.4332	-1.4344	-1.8877	-1.4344	-1.4344	-1.4344
Z002E0049	-0.2422	-0.7399	-0.5889	-0.5889	-0.5638	-0.5889	-0.6796	-0.5889	-0.5889	-0.5889
Z002E0050	0.314	0.3754	0.2964	0.2964	0.375	0.2964	0.3553	0.2964	0.2964	0.2964
Z002E0051	-0.3388	-0.4042	-0.3248	-0.3248	-0.4479	-0.3248	-0.3924	-0.3248	-0.3248	-0.3248
Z002E0052	-0.5319	-0.1802	-0.2828	-0.2828	-0.2807	-0.2828	-0.2327	-0.2828	-0.2828	-0.2828
Z002E0054	-0.3604	-0.0638	-0.1744	-0.1744	-0.1251	-0.1744	-0.2012	-0.1744	-0.1744	-0.1744
Z002E0055	-0.136	-0.083	-0.1646	-0.1646	-0.1004	-0.1646	0.1874	-0.1646	-0.1646	-0.1646
Z002E0056	-0.0591	0.0988	0.0065	0.0065	0.0438	0.0065	0.1943	0.0065	0.0065	0.0065
Z002E0057	-1.4039	-1.0007	-1.1257	-1.1257	-1.1539	-1.1257	-1.1775	-1.1257	-1.1257	-1.1257
Z002E0058	-3.8082	-3.2961	-3.4385	-3.4385	-3.4792	-3.4385	-3.944	-3.4385	-3.4385	-3.4385
Z002E0059	-0.4288	-0.6764	-0.526	-0.526	-0.5302	-0.526	-0.7144	-0.526	-0.526	-0.526
Z002E0060	-0.9925	-0.7879	-0.8756	-0.8756	-0.838	-0.8756	-0.9988	-0.8756	-0.8756	-0.8756
Z002E0061	-0.0302	0.098	-0.0495	-0.0495	-0.0573	-0.0495	0.131	-0.0495	-0.0495	-0.0495
Z002E0064	-0.0168	-0.0403	0.1532	0.1532	0.1127	0.1532	-0.3306	0.1532	0.1532	0.1532
Z002E0065	0.3204	0.1875	0.2868	0.2868	0.1948	0.2868	0.1186	0.2868	0.2868	0.2868
Z002E0066	-0.5768	-1.0867	-0.8965	-0.8965	-0.9722	-0.8965	-0.507	-0.8965	-0.8965	-0.8965
Z002E0067	-1.0915	-1.2308	-1.0344	-1.0344	-1.0624	-1.0344	-1.0588	-1.0344	-1.0344	-1.0344
Z002E0068	-1.1287	-0.6901	-0.8607	-0.8607	-0.9078	-0.8607	-1.3687	-0.8607	-0.8607	-0.8607
Z002E0069	0.4667	0.3805	0.5293	0.5293	0.558	0.5293	0.8445	0.5293	0.5293	0.5293
Z002E0070	-0.2599	0.0653	-0.1258	-0.1258	-0.1165	-0.1258	-0.3477	-0.1258	-0.1258	-0.1258
Z002E0071	1.5363	1.5209	1.2956	1.2956	1.231	1.2956	1.39	1.2956	1.2956	1.2956
Z002E0072	0.5931	0.5935	0.796	0.796	0.8163	0.796	0.7019	0.796	0.796	0.796
Z002E0073	-1.5396	-1.2865	-1.3069	-1.3069	-1.2782	-1.3069	-1.5355	-1.3069	-1.3069	-1.3069
Z002E0074	0.234	0.4807	0.517	0.517	0.5104	0.517	0.5841	0.517	0.517	0.517
Z002E0077	2.5214	2.3928	2.1758	2.1758	2.1237	2.1758	2.7274	2.1758	2.1758	2.1758
Z002E0079	0.5743	0.3183	0.2634	0.2634	0.2907	0.2634	0.4277	0.2634	0.2634	0.2634
Z002E0080	2.0795	2.1303	2.0592	2.0592	2.1089	2.0592	2.6992	2.0592	2.0592	2.0592
Z002E0081	-0.5745	-0.3843	-0.4719	-0.4719	-0.4632	-0.4719	-0.0109	-0.4719	-0.4719	-0.4719
Z002E0083	0.0186	0.0484	-0.1234	-0.1234	-0.1274	-0.1234	0.3434	-0.1234	-0.1234	-0.1234
Z002E0085	-0.4977	-1.0021	-1.1098	-1.1098	-1.1069	-1.1098	-1.0395	-1.1098	-1.1098	-1.1098
Z002E0086	0.6001	0.602	0.8079	0.8079	0.8281	0.8079	0.7125	0.8079	0.8079	0.8079
Z002E0087	-0.0455	0.0134	-0.0704	-0.0704	-0.0449	-0.0704	0.0265	-0.0704	-0.0704	-0.0704
Z002E0088	0.7427	0.9019	0.8124	0.8124	0.8497	0.8124	0.9991	0.8124	0.8124	0.8124
Z002E0089	-0.3653	-0.2576	-0.376	-0.376	-0.3184	-0.376	-0.3643	-0.376	-0.376	-0.376
Z002E0090	1.2809	1.3357	1.4206	1.4206	1.3381	1.4206	0.8542	1.4206	1.4206	1.4206
Z002E0092	0.5253	0.5755	0.4162	0.4162	0.441	0.4162	0.2938	0.4162	0.4162	0.4162
Z002E0093	2.3642	2.3594	2.1563	2.1563	2.0917	2.1563	2.2421	2.1563	2.1563	2.1563
Z002E0094	1.4381	1.9457	2.0686	2.0686	2.0213	2.0686	1.9838	2.0686	2.0686	2.0686
Z002E0095	-0.0611	-0.3603	-0.2471	-0.2471	-0.2877	-0.2471	-0.2661	-0.2471	-0.2471	-0.2471
Z002E0096	0.7581	0.4097	0.3774	0.3774	0.3929	0.3774	0.4453	0.3774	0.3774	0.3774
Z002E0097	0.1303	0.4411	0.3601	0.3601	0.4094	0.3601	0.3218	0.3601	0.3601	0.3601
Z002E0098	-4.0497	-2.9046	-2.8031	-2.8031	-2.8917	-2.8031	-2.8816	-2.8031	-2.8031	-2.8031
Z002E0099	0.1963	-0.0391	0.1937	0.1937	0.2432	0.1937	0.1857	0.1937	0.1937	0.1937
Z002E0101	0.0518	-0.4461	-0.2333	-0.2333	-0.2675	-0.2333	-0.5301	-0.2333	-0.2333	-0.2333
Z002E0102	-1.3234	-1.2094	-1.2857	-1.2857	-1.2544	-1.2857	-1.1479	-1.2857	-1.2857	-1.2857
Z002E0103	-1.7075	0	0	0	0	0	0	0	0	0
Z002E0104	-0.039	0.1121	-0.0512	-0.0512	-0.0677	-0.0512	-0.0482	-0.0512	-0.0512	-0.0512
Z002E0105	1.6061	1.5472	1.4124	1.4124	1.4462	1.4124	0.9521	1.4124	1.4124	1.4124
Z002E0106	0.4619	0.3245	0.5473	0.5473	0.5554	0.5473	0.667	0.5473	0.5473	0.5473
Z002E0107	-0.8226	-0.5531	-0.6793	-0.6793	-0.6907	-0.6793	-1.0932	-0.6793	-0.6793	-0.6793
Z002E0108	0.5703	0.8751	0.7818	0.7818	0.8311	0.7818	0.7484	0.7818	0.7818	0.7818
Z002E0109	-0.4309	-1.4763	-1.5753	-1.5753	-1.5724	-1.5753	-1.3825	-1.5753	-1.5753	-1.5753
Z002E0110	0.2301	0.2306	0.3599	0.3599	0.3654	0.3599	-0.0972	0.3599	0.3599	0.3599
Z002E0111	-1.3588	-1.2062	-1.3662	-1.3662	-1.3826	-1.3662	-1.3645	-1.3662	-1.3662	-1.3662
Z002E0112	-0.0813	0.1676	0.0284	0.0284	-0.0118	0.0284	0.2038	0.0284	0.0284	0.0284
Z002E0114	0.2312	0.6325	0.526	0.526	0.5339	0.526	0.6214	0.526	0.526	0.526
Z002E0115	-0.0338	0.2164	0.0799	0.0799	0.0396	0.0799	0.2542	0.0799	0.0799	0.0799
Z002E0116	-0.0357	0.0909	-0.0001	-0.0001	0.0155	-0.0001	-0.5	-0.0001	-0.0001	-0.0001
Z002E0120	-0.1757	-0.2003	-0.009	-0.009	-0.0495	-0.009	-0.4919	-0.009	-0.009	-0.009
Z002E0121	0.3767	0.2467	0.2177	0.2177	0.1673	0.2177	-0.3213	0.2177	0.2177	0.2177
Z002E0122	-0.6925	-0.5358	-0.6532	-0.6532	-0.652	-0.6532	-0.61	-0.6532	-0.6532	-0.6532
Z002E0123	-0.3519	-0.3643	-0.1582	-0.1582	-0.1668	-0.1582	0.3306	-0.1582	-0.1582	-0.1582
Z002E0124	2.7479	1.8116	1.6733	1.6733	1.6275	1.6733	1.2665	1.6733	1.6733	1.6733
Z002E0125	-1.456	-1.4856	-1.6521	-1.6521	-1.6492	-1.6521	-2.1496	-1.6521	-1.6521	-1.6521
Z002E0126	0.3006	0.2039	0.0458	0.0458	0.0586	0.0458	0.1446	0.0458	0.0458	0.0458
Z002E0127	-0.8485	-0.7854	-0.8902	-0.8902	-0.8598	-0.8902	-0.2447	-0.8902	-0.8902	-0.8902
Z002E0128	-0.2745	-0.2276	-0.4061	-0.4061	-0.4273	-0.4061	-0.3559	-0.4061	-0.4061	-0.4061
Z002E0129	-1.4438	-1.0482	-1.1892	-1.1892	-1.2174	-1.1892	-1.2348	-1.1892	-1.1892	-1.1892
Z002E0131	-0.5621	-0.409	-0.5334	-0.5334	-0.5323	-0.5334	-0.4875	-0.5334	-0.5334	-0.5334
Z002E0132	0.3735	0.214	0.3341	0.3341	0.2885	0.3341	0.2813	0.3341	0.3341	0.3341
Z002E0133	0.3156	0.0605	0.2823	0.2823	0.303	0.2823	0.8628	0.2823	0.2823	0.2823
Z002E0134	-0.4195	-0.6556	-0.4243	-0.4243	-0.3748	-0.4243	-0.4317	-0.4243	-0.4243	-0.4243
Z002E0135	0.2444	1.6164	1.4668	1.4668	1.5136	1.4668	0.8779	1.4668	1.4668	1.4668
Z002E0136	-1.6468	-1.251	-1.3914	-1.3914	-1.4195	-1.3914	-1.4371	-1.3914	-1.3914	-1.3914
Z002E0137	-0.6186	-0.7054	-0.8579	-0.8579	-0.8306	-0.8579	-1.0533	-0.8579	-0.8579	-0.8579
Z002E0138	-0.8274	-0.8817	-0.7798	-0.7798	-0.8497	-0.7798	-0.8923	-0.7798	-0.7798	-0.7798
Z002E0139	0.5012	0.3528	0.1828	0.1828	0.1983	0.1828	0.1472	0.1828	0.1828	0.1828
Z002E0140	-0.334	-0.285	-0.4469	-0.4469	-0.422	-0.4469	-0.5683	-0.4469	-0.4469	-0.4469
Z002E0141	-0.7793	-0.6216	-0.5715	-0.5715	-0.5655	-0.5715	-0.4966	-0.5715	-0.5715	-0.5715
Z002E0142	0.3544	0.1084	0.3192	0.3192	0.3687	0.3192	0.3198	0.3192	0.3192	0.3192
Z002E0143	-0.4791	-0.2237	-0.4092	-0.4092	-0.4905	-0.4092	-0.1845	-0.4092	-0.4092	-0.4092
Z002E0144	0.4169	0.2606	0.3647	0.3647	0.283	0.3647	0.1637	0.3647	0.3647	0.3647
Z002E0145	-0.5987	-0.5065	-0.6096	-0.6096	-0.5985	-0.6096	0.0276	-0.6096	-0.6096	-0.6096
Z002E0146	-0.3791	-0.5234	-0.3373	-0.3373	-0.3652	-0.3373	-0.3577	-0.3373	-0.3373	-0.3373
Z002E0148	0.1597	-0.2126	-0.0447	-0.0447	-0.0321	-0.0447	-0.6025	-0.0447	-0.0447	-0.0447
Z002E0149	0.0256	0.1786	0.0763	0.0763	0.1135	0.0763	0.268	0.0763	0.0763	0.0763
Z002E0150	-1.5423	-1.4145	-1.2197	-1.2197	-1.2602	-1.2197	-1.1946	-1.2197	-1.2197	-1.2197
Z002E0152	-2.0014	-2.2755	-2.033	-2.033	-1.9937	-2.033	-2.1281	-2.033	-2.033	-2.033
Z002E0153	-1.3659	-1.423	-1.2744	-1.2744	-1.2965	-1.2744	-1.5799	-1.2744	-1.2744	-1.2744
Z002E0156	-0.007	-0.3423	-0.1029	-0.1029	-0.0651	-0.1029	-0.201	-0.1029	-0.1029	-0.1029
Z002E0157	-0.391	-0.2846	-0.0979	-0.0979	-0.1552	-0.0979	-0.2165	-0.0979	-0.0979	-0.0979
Z002E0158	-0.465	-0.5674	-0.7595	-0.7595	-0.7828	-0.7595	-0.8018	-0.7595	-0.7595	-0.7595
Z002E0161	1.0252	1.519	1.3684	1.3684	1.2989	1.3684	1.4504	1.3684	1.3684	1.3684
Z002E0162	-0.2398	0.1139	0.0153	0.0153	0.0439	0.0153	0.0458	0.0153	0.0153	0.0153
Z002E0163	-1.0663	-1.2686	-1.1418	-1.1418	-1.1848	-1.1418	-1.3363	-1.1418	-1.1418	-1.1418
Z002E0164	0.5262	0.4979	0.6814	0.6814	0.6409	0.6814	0.2015	0.6814	0.6814	0.6814
Z002E0165	0.8559	1.0996	1.108	1.108	1.0122	1.108	1.0678	1.108	1.108	1.108
Z002E0166	0.5763	0.4645	0.694	0.694	0.7289	0.694	0.6384	0.694	0.694	0.694
Z002E0167	0.0148	-0.138	-0.0156	-0.0156	-0.0527	-0.0156	-0.1646	-0.0156	-0.0156	-0.0156
Z002E0168	-0.0913	0.0592	-0.0705	-0.0705	-0.1224	-0.0705	0.0137	-0.0705	-0.0705	-0.0705
Z002E0169	-0.2717	-0.2692	-0.2425	-0.2425	-0.2559	-0.2425	-0.2282	-0.2425	-0.2425	-0.2425
Z002E0170	0.9034	0.8429	0.9325	0.9325	0.8095	0.9325	0.861	0.9325	0.9325	0.9325
Z002E0171	0.1649	0.4153	0.305	0.305	0.3039	0.305	0.1753	0.305	0.305	0.305
Z002E0172	0.3001	-0.0162	0.1737	0.1737	0.1638	0.1737	0.2051	0.1737	0.1737	0.1737
Z002E0173	-0.5695	-0.245	-0.3865	-0.3865	-0.3849	-0.3865	-0.2909	-0.3865	-0.3865	-0.3865
Z002E0174	3.8608	3.2038	3.221	3.221	3.1732	3.221	3.1156	3.221	3.221	3.221
Z002E0175	0.4367	0.4856	0.3236	0.3236	0.3485	0.3236	0.2023	0.3236	0.3236	0.3236
Z002E0176	-0.7979	-0.2426	-0.4635	-0.4635	-0.47	-0.4635	-0.4292	-0.4635	-0.4635	-0.4635
Z002E0178	-0.947	-1.0917	-1.2428	-1.2428	-1.1827	-1.2428	-1.2266	-1.2428	-1.2428	-1.2428
Z002E0179	-0.2335	-0.3516	-0.1184	-0.1184	-0.0814	-0.1184	-0.587	-0.1184	-0.1184	-0.1184
Z002E0180	0.7299	0.3297	0.4471	0.4471	0.3947	0.4471	0.3389	0.4471	0.4471	0.4471
Z002E0181	2.4478	2.4089	2.3355	2.3355	2.4023	2.3355	2.3046	2.3355	2.3355	2.3355
Z002E0182	-0.1221	-0.584	-0.4357	-0.4357	-0.4335	-0.4357	0.1027	-0.4357	-0.4357	-0.4357
Z002E0183	-0.1689	-0.2663	-0.4256	-0.4256	-0.4128	-0.4256	-0.3263	-0.4256	-0.4256	-0.4256
Z002E0184	-0.4207	-0.314	-0.417	-0.417	-0.3771	-0.417	-0.3641	-0.417	-0.417	-0.417
Z002E0185	-0.4077	-0.5531	-0.3694	-0.3694	-0.3974	-0.3694	-0.3889	-0.3694	-0.3694	-0.3694
Z002E0186	-1.1888	-1.3256	-1.1015	-1.1015	-1.0934	-1.1015	-0.9823	-1.1015	-1.1015	-1.1015
Z002E0187	1.1494	1.36	1.2595	1.2595	1.258	1.2595	1.4352	1.2595	1.2595	1.2595
Z002E0189	-0.5944	-0.1412	-0.2691	-0.2691	-0.318	-0.2691	-0.2579	-0.2691	-0.2691	-0.2691
Z002E0190	0.9388	0.5456	0.7002	0.7002	0.684	0.7002	0.7319	0.7002	0.7002	0.7002
Z002E0191	0.3228	0.6151	0.438	0.438	0.3608	0.438	0.3983	0.438	0.438	0.438
Z002E0192	-0.158	-0.151	-0.3595	-0.3595	-0.3953	-0.3595	-0.8559	-0.3595	-0.3595	-0.3595
Z002E0193	-0.4848	-0.8877	-0.8056	-0.8056	-0.829	-0.8056	-0.8217	-0.8056	-0.8056	-0.8056
Z002E0195	-0.4304	-0.6991	-0.5625	-0.5625	-0.5956	-0.5625	-0.1612	-0.5625	-0.5625	-0.5625
Z002E0196	-0.4366	-0.5852	-0.4423	-0.4423	-0.4879	-0.4423	-0.5039	-0.4423	-0.4423	-0.4423
Z002E0197	-0.1517	-0.0043	-0.1752	-0.1752	-0.1917	-0.1752	-0.1693	-0.1752	-0.1752	-0.1752
Z002E0198	0.4839	0.8002	0.7011	0.7011	0.7262	0.7011	0.1219	0.7011	0.7011	0.7011
Z002E0199	0.089	0.3343	0.2126	0.2126	0.2313	0.2126	-0.3714	0.2126	0.2126	0.2126
Z002E0200	0.2598	0.4119	0.5959	0.5959	0.6139	0.5959	0.1319	0.5959	0.5959	0.5959
Z003E0001	-0.3669	-0.4701	-0.3784	-0.3784	-0.6919	-0.3784	0.1881	-0.3784	-0.3784	-0.3784
Z003E0002	-0.0484	-0.1591	-0.0908	-0.0908	0.0812	-0.0908	-0.2901	-0.0908	-0.0908	-0.0908
Z003E0003	1.7574	1.7703	1.7163	1.7163	1.9067	1.7163	-0.8301	1.7163	1.7163	1.7163
Z003E0004	1.6495	1.6821	1.7586	1.7586	1.6254	1.7586	1.4419	1.7586	1.7586	1.7586
Z003E0006	0.6042	0.3719	0.3418	0.3418	0.3891	0.3418	0.2838	0.3418	0.3418	0.3418
Z003E0007	1.308	1.077	1.1701	1.1701	1.3516	1.1701	0.9669	1.1701	1.1701	1.1701
Z003E0008	-0.6047	-0.2808	-0.2053	-0.2053	-0.0455	-0.2053	0.0671	-0.2053	-0.2053	-0.2053
Z003E0009	1.8085	1.4377	1.4397	1.4397	1.2077	1.4397	1.9053	1.4397	1.4397	1.4397
Z003E0010	-0.332	-0.5479	-0.6065	-0.6065	-0.4334	-0.6065	-0.7745	-0.6065	-0.6065	-0.6065
Z003E0011	0.2032	0.0356	0.066	0.066	-0.0883	0.066	-0.0148	0.066	0.066	0.066
Z003E0012	-0.4977	-0.8468	-0.8999	-0.8999	-1.132	-0.8999	-0.1718	-0.8999	-0.8999	-0.8999
Z003E0013	-0.0637	-0.0618	-0.1034	-0.1034	-0.2913	-0.1034	0.3529	-0.1034	-0.1034	-0.1034
Z003E0014	-0.5264	-0.3084	-0.2897	-0.2897	-0.1613	-0.2897	-0.0276	-0.2897	-0.2897	-0.2897
Z003E0016	0.4702	0.6508	0.6838	0.6838	0.8966	0.6838	0.7947	0.6838	0.6838	0.6838
Z003E0017	-0.3743	-0.0539	0.0143	0.0143	0.1741	0.0143	0.2895	0.0143	0.0143	0.0143
Z003E0018	0.56	0.2967	0.3194	0.3194	0.1859	0.3194	0.2149	0.3194	0.3194	0.3194
Z003E0019	0.8824	0.647	0.7309	0.7309	0.9124	0.7309	0.5313	0.7309	0.7309	0.7309
Z003E0020	-1.0982	-1.0092	-0.9916	-0.9916	-0.8195	-0.9916	-0.7021	-0.9916	-0.9916	-0.9916
Z003E0022	-0.6947	-1.041	-1.1034	-1.1034	-0.8866	-1.1034	-1.243	-1.1034	-1.1034	-1.1034
Z003E0023	-0.1987	0.0337	-0.0167	-0.0167	0.1967	-0.0167	-0.2136	-0.0167	-0.0167	-0.0167
Z003E0024	0.1599	0.0491	0.1169	0.1169	0.289	0.1169	-0.0822	0.1169	0.1169	0.1169
Z003E0026	-0.4769	-0.2401	-0.2212	-0.2212	-0.2562	-0.2212	0.2529	-0.2212	-0.2212	-0.2212
Z003E0028	0.7764	0.8468	0.8673	0.8673	1.0058	0.8673	1.1957	0.8673	0.8673	0.8673
Z003E0030	0.0531	-0.2742	-0.1779	-0.1779	-0.4253	-0.1779	-0.2897	-0.1779	-0.1779	-0.1779
Z003E0031	-0.1674	-0.1801	-0.1084	-0.1084	-0.2546	-0.1084	0.3454	-0.1084	-0.1084	-0.1084
Z003E0032	-0.6638	-1.036	-1.0766	-1.0766	-1.2752	-1.0766	-0.5767	-1.0766	-1.0766	-1.0766
Z003E0033	-0.0741	-0.2016	-0.1529	-0.1529	-0.2912	-0.1529	-0.1941	-0.1529	-0.1529	-0.1529
Z003E0034	-0.7687	-0.9515	-1.0307	-1.0307	-0.8077	-1.0307	-1.1534	-1.0307	-1.0307	-1.0307
Z003E0035	1.4966	1.366	1.5075	1.5075	1.2842	1.5075	1.9161	1.5075	1.5075	1.5075
Z003E0036	0.2948	0.1315	0.0847	0.0847	0.218	0.0847	0.4216	0.0847	0.0847	0.0847
Z003E0037	-0.6471	-0.4666	-0.4081	-0.4081	-0.2566	-0.4081	-0.6798	-0.4081	-0.4081	-0.4081
Z003E0038	-1.4218	-1.2037	-1.1847	-1.1847	-1.0563	-1.1847	-0.9227	-1.1847	-1.1847	-1.1847
Z003E0039	-0.1302	-0.2175	-0.2441	-0.2441	-0.1138	-0.2441	-0.4481	-0.2441	-0.2441	-0.2441
Z003E0040	0.0813	0.3126	0.2943	0.2943	0.5773	0.2943	-0.1032	0.2943	0.2943	0.2943
Z003E0042	0.2757	0.0658	0.0909	0.0909	0.2317	0.0909	-0.1239	0.0909	0.0909	0.0909
Z003E0043	-1.1922	-0.4801	-0.3904	-0.3904	-0.5958	-0.3904	0.1128	-0.3904	-0.3904	-0.3904
Z003E0044	-0.3042	-0.2703	-0.2242	-0.2242	-0.1502	-0.2242	0.2276	-0.2242	-0.2242	-0.2242
Z003E0045	-0.6667	-0.2998	-0.3122	-0.3122	-0.1238	-0.3122	0.0091	-0.3122	-0.3122	-0.3122
Z003E0047	0.0083	0.2624	0.2953	0.2953	0.4685	0.2953	0.4418	0.2953	0.2953	0.2953
Z003E0048	0.6203	0.6478	0.6434	0.6434	0.7642	0.6434	-0.265	0.6434	0.6434	0.6434
Z003E0049	0.2266	-0.1719	-0.0704	-0.0704	-0.3125	-0.0704	-0.1796	-0.0704	-0.0704	-0.0704
Z003E0050	0.9247	0.4591	0.4846	0.4846	0.6839	0.4846	0.3034	0.4846	0.4846	0.4846
Z003E0051	0.2552	0.3502	0.5158	0.5158	0.3324	0.5158	0.3789	0.5158	0.5158	0.5158
Z003E0052	-0.6156	-0.5891	-0.7394	-0.7394	-0.5342	-0.7394	-0.3092	-0.7394	-0.7394	-0.7394
Z003E0053	2.1271	2.0084	2.1181	2.1181	1.9617	2.1181	1.8377	2.1181	2.1181	2.1181
Z003E0054	-0.6933	-0.8148	-0.8482	-0.8482	-0.6095	-0.8482	-0.9725	-0.8482	-0.8482	-0.8482
Z003E0055	-0.0981	-0.0086	0.0414	0.0414	0.0866	0.0414	0.436	0.0414	0.0414	0.0414
Z003E0058	-1.7742	-2.1155	-2.0444	-2.0444	-2.2289	-2.0444	-1.2907	-2.0444	-2.0444	-2.0444
Z003E0059	0.0701	0.195	0.1509	0.1509	0.3713	0.1509	0.5253	0.1509	0.1509	0.1509
Z003E0061	1.0692	0.5825	0.5588	0.5588	0.3879	0.5588	0.5366	0.5588	0.5588	0.5588
Z003E0063	0.2602	0.2372	0.2381	0.2381	0.418	0.2381	0.0302	0.2381	0.2381	0.2381
Z003E0065	-0.3166	-0.4803	-0.6285	-0.6285	-0.6461	-0.6285	-0.1638	-0.6285	-0.6285	-0.6285
Z003E0066	-0.4389	-0.2205	-0.1418	-0.1418	-0.0018	-0.1418	-0.1622	-0.1418	-0.1418	-0.1418
Z003E0067	-0.6231	-0.3454	-0.238	-0.238	-0.0607	-0.238	-0.4974	-0.238	-0.238	-0.238
Z003E0068	1.3273	0.9017	1.0187	1.0187	0.8506	1.0187	0.9593	1.0187	1.0187	1.0187
Z003E0069	0.1338	0.2806	0.2214	0.2214	0.4405	0.2214	0.0343	0.2214	0.2214	0.2214
Z003E0070	1.089	0.7999	0.7285	0.7285	0.7129	0.7285	-0.3004	0.7285	0.7285	0.7285
Z003E0072	-0.3957	-0.4427	-0.5456	-0.5456	-0.4203	-0.5456	0.0139	-0.5456	-0.5456	-0.5456
Z003E0073	-0.1674	-0.5406	-0.4899	-0.4899	-0.3793	-0.4899	-0.3412	-0.4899	-0.4899	-0.4899
Z003E0074	0.1433	0.0644	0.0414	0.0414	0.2237	0.0414	0.4137	0.0414	0.0414	0.0414
Z003E0075	-0.2584	-0.2479	-0.2715	-0.2715	-0.4594	-0.2715	0.1778	-0.2715	-0.2715	-0.2715
Z003E0076	0.1101	-0.3604	-0.271	-0.271	-0.5085	-0.271	-0.3726	-0.271	-0.271	-0.271
Z003E0077	0.7775	0.839	0.9073	0.9073	0.7749	0.9073	0.8383	0.9073	0.9073	0.9073
Z003E0078	1.2959	1.1862	1.2565	1.2565	1.4286	1.2565	1.0565	1.2565	1.2565	1.2565
Z003E0079	0.9665	0.5869	0.5311	0.5311	0.3324	0.5311	1.0368	0.5311	0.5311	0.5311
Z003E0080	0.891	1.0247	1.0496	1.0496	1.3095	1.0496	0.8679	1.0496	1.0496	1.0496
Z003E0081	-0.1353	0.008	0.1322	0.1322	0.3255	0.1322	-0.1235	0.1322	0.1322	0.1322
Z003E0082	0.0706	-0.1471	-0.1775	-0.1775	-0.0034	-0.1775	-0.353	-0.1775	-0.1775	-0.1775
Z003E0083	-0.0579	-0.0027	-0.0568	-0.0568	0.0998	-0.0568	0.516	-0.0568	-0.0568	-0.0568
Z003E0084	0.3483	0.4731	0.4518	0.4518	0.2212	0.4518	0.8767	0.4518	0.4518	0.4518
Z003E0085	-0.4176	-0.6091	-0.658	-0.658	-0.6858	-0.658	-0.7679	-0.658	-0.658	-0.658
Z003E0086	0.2807	0.069	0.0907	0.0907	0.2315	0.0907	-0.1227	0.0907	0.0907	0.0907
Z003E0088	0.3261	0.2644	0.0943	0.0943	0.2682	0.0943	0.4999	0.0943	0.0943	0.0943
Z003E0089	-0.2205	-0.7541	-0.6372	-0.6372	-0.8635	-0.6372	-0.7421	-0.6372	-0.6372	-0.6372
Z003E0090	-0.0967	0.0926	0.0709	0.0709	-0.0927	0.0709	0.5474	0.0709	0.0709	0.0709
Z003E0091	0.7942	0.5705	0.4879	0.4879	0.6953	0.4879	0.3504	0.4879	0.4879	0.4879
Z003E0092	0.7139	0.7416	0.7097	0.7097	0.9382	0.7097	0.5178	0.7097	0.7097	0.7097
Z003E0093	-0.5057	-0.7707	-0.6042	-0.6042	-0.8074	-0.6042	-0.7136	-0.6042	-0.6042	-0.6042
Z003E0094	1.2882	1.51	1.5943	1.5943	1.3942	1.5943	0.0361	1.5943	1.5943	1.5943
Z003E0095	-0.8038	-0.8004	-0.782	-0.782	-0.6387	-0.782	-0.4499	-0.782	-0.782	-0.782
Z003E0096	1.6123	1.5481	1.4432	1.4432	1.4569	1.4432	1.9234	1.4432	1.4432	1.4432
Z003E0097	-0.1141	0.038	-0.0101	-0.0101	0.209	-0.0101	-0.2015	-0.0101	-0.0101	-0.0101
Z003E0098	1.8917	2.099	2.0869	2.0869	2.1218	2.0869	2.4963	2.0869	2.0869	2.0869
Z003E0099	-0.3108	-0.3754	-0.3741	-0.3741	-0.1572	-0.3741	-0.6459	-0.3741	-0.3741	-0.3741
Z003E0100	0.2556	-0.1644	-0.1869	-0.1869	-0.3625	-0.1869	-0.2125	-0.1869	-0.1869	-0.1869
Z003E0101	0.6863	-0.1174	-0.0653	-0.0653	0.0577	-0.0653	-0.3916	-0.0653	-0.0653	-0.0653
Z003E0102	-0.8762	-0.7315	-0.7908	-0.7908	-0.5905	-0.7908	-0.4583	-0.7908	-0.7908	-0.7908
Z003E0103	1.1196	1.2664	1.3585	1.3585	1.5851	1.3585	1.133	1.3585	1.3585	1.3585
Z003E0104	1.0588	0.5615	0.5253	0.5253	0.3416	0.5253	1.0302	0.5253	0.5253	0.5253
Z003E0105	0.7651	0.5926	0.4631	0.4631	0.6652	0.4631	0.3392	0.4631	0.4631	0.4631
Z003E0106	0.2022	-0.0066	-0.0204	-0.0204	0.1508	-0.0204	0.2159	-0.0204	-0.0204	-0.0204
Z003E0107	-1.0219	-0.7297	-0.7993	-0.7993	-0.5729	-0.7993	-0.4351	-0.7993	-0.7993	-0.7993
Z003E0108	-0.0337	-0.1459	0.0006	0.0006	-0.2544	0.0006	-0.5909	0.0006	0.0006	0.0006
Z003E0109	-0.1266	0.2836	0.2787	0.2787	0.4874	0.2787	0.6466	0.2787	0.2787	0.2787
Z003E0110	-1.0623	-0.7605	-0.7707	-0.7707	-0.5776	-0.7707	-0.4473	-0.7707	-0.7707	-0.7707
Z003E0111	0.1527	-0.1141	-0.1307	-0.1307	-0.2991	-0.1307	0.3886	-0.1307	-0.1307	-0.1307
Z003E0112	0.5143	0.082	0.185	0.185	0.0169	0.185	0.131	0.185	0.185	0.185
Z003E0113	-0.266	-0.118	-0.0236	-0.0236	0.203	-0.0236	-0.25	-0.0236	-0.0236	-0.0236
Z003E0114	0.1507	0.2271	0.1686	0.1686	0.3795	0.1686	0.5064	0.1686	0.1686	0.1686
Z003E0115	0.7543	0.4725	0.5099	0.5099	0.2574	0.5099	0.4164	0.5099	0.5099	0.5099
Z003E0116	0.2613	0.3734	0.4048	0.4048	0.2922	0.4048	0.5103	0.4048	0.4048	0.4048
Z003E0117	-0.1427	0.0061	0.1024	0.1024	0.329	0.1024	-0.1247	0.1024	0.1024	0.1024
Z003E0118	0.6823	0.5778	0.6577	0.6577	0.519	0.6577	0.5738	0.6577	0.6577	0.6577
Z003E0119	-0.5274	-0.4795	-0.3902	-0.3902	-0.2282	-0.3902	-0.6646	-0.3902	-0.3902	-0.3902
Z003E0120	-0.1166	-0.0283	0.0484	0.0484	0.2254	0.0484	-0.1778	0.0484	0.0484	0.0484
Z003E0121	-0.2114	-0.5319	-0.5108	-0.5108	-0.655	-0.5108	-0.521	-0.5108	-0.5108	-0.5108
Z003E0122	0.9255	0.8899	1.0388	1.0388	0.8284	1.0388	0.888	1.0388	1.0388	1.0388
Z003E0123	1.0123	0.7221	0.794	0.794	0.6555	0.794	0.7073	0.794	0.794	0.794
Z003E0124	-0.4126	-0.78	-0.7779	-0.7779	-0.929	-0.7779	-0.5187	-0.7779	-0.7779	-0.7779
Z003E0125	0.4182	0.3222	0.3641	0.3641	0.205	0.3641	0.2759	0.3641	0.3641	0.3641
Z003E0126	0.3841	0.5791	0.471	0.471	0.666	0.471	0.8178	0.471	0.471	0.471
Z003E0127	-1.3281	-1.5564	-1.4838	-1.4838	-1.7553	-1.4838	-0.9402	-1.4838	-1.4838	-1.4838
Z003E0128	0.1218	-0.7184	-0.738	-0.738	-0.9981	-0.738	-0.3743	-0.738	-0.738	-0.738
Z003E0129	0.1121	-0.0486	-0.1198	-0.1198	-0.2975	-0.1198	0.415	-0.1198	-0.1198	-0.1198
Z003E0130	-0.193	0.0593	0.1209	0.1209	0.2168	0.1209	0.5932	0.1209	0.1209	0.1209
Z003E0131	0.5352	0.3024	0.2999	0.2999	0.4222	0.2999	0.6171	0.2999	0.2999	0.2999
Z003E0132	-1.5738	-1.7966	-1.8168	-1.8168	-1.5829	-1.8168	-1.9856	-1.8168	-1.8168	-1.8168
Z003E0133	-0.2962	-0.1081	-0.1991	-0.1991	-0.0031	-0.1991	0.1446	-0.1991	-0.1991	-0.1991
Z003E0134	-0.2653	-0.2299	-0.0807	-0.0807	-0.3311	-0.0807	0.3984	-0.0807	-0.0807	-0.0807
Z003E0135	0.8217	0.5304	0.4687	0.4687	0.2828	0.4687	0.4491	0.4687	0.4687	0.4687
Z003E0137	1.47	1.0389	1.184	1.184	0.9826	1.184	1.096	1.184	1.184	1.184
Z003E0138	0.1349	0.3425	0.5199	0.5199	0.3235	0.5199	0.4132	0.5199	0.5199	0.5199
Z003E0140	-0.0589	-0.1036	-0.0131	-0.0131	-0.3253	-0.0131	-0.4946	-0.0131	-0.0131	-0.0131
Z003E0141	0.7814	0.718	0.7659	0.7659	0.604	0.7659	1.2128	0.7659	0.7659	0.7659
Z003E0142	-8.5434	-8.6093	-8.5399	-8.5399	-8.7204	-8.5399	-10.0196	-8.5399	-8.5399	-8.5399
Z003E0143	0.6836	0.2771	0.2828	0.2828	0.1072	0.2828	0.2462	0.2828	0.2828	0.2828
Z003E0145	0.5723	0.8147	0.7906	0.7906	1.041	0.7906	0.6222	0.7906	0.7906	0.7906
Z003E0146	0.1232	0.4604	0.6215	0.6215	0.4787	0.6215	0.4467	0.6215	0.6215	0.6215
Z003E0147	-0.3716	-0.1534	-0.1343	-0.1343	-0.0059	-0.1343	0.1277	-0.1343	-0.1343	-0.1343
Z003E0148	-0.0694	-0.152	-0.2542	-0.2542	-0.0396	-0.2542	0.1631	-0.2542	-0.2542	-0.2542
Z003E0149	-0.1492	-0.4725	-0.5282	-0.5282	-0.5123	-0.5282	-0.6085	-0.5282	-0.5282	-0.5282
Z003E0152	1.1897	0.9629	0.9133	0.9133	1.0873	0.9133	0.7452	0.9133	0.9133	0.9133
Z003E0153	-0.8757	-0.5612	-0.4948	-0.4948	-0.3405	-0.4948	-0.2199	-0.4948	-0.4948	-0.4948
Z003E0154	0.6149	0.3028	0.3809	0.3809	0.2034	0.3809	0.3308	0.3809	0.3809	0.3809
Z003E0156	-1.0206	-0.8848	-0.83	-0.83	-0.6914	-0.83	-0.3316	-0.83	-0.83	-0.83
Z003E0157	0.3785	0.3637	0.3865	0.3865	0.6191	0.3865	0.1225	0.3865	0.3865	0.3865
Z003E0160	0.2874	0.2428	0.4449	0.4449	0.2553	0.4449	0.2942	0.4449	0.4449	0.4449
Z003E0161	0.1371	-0.0605	-0.0093	-0.0093	0.1314	-0.0093	-0.2342	-0.0093	-0.0093	-0.0093
Z003E0163	-0.6455	-0.5846	-0.6042	-0.6042	-0.4255	-0.6042	-0.2957	-0.6042	-0.6042	-0.6042
Z003E0164	0.6041	0.69	0.8567	0.8567	0.6566	0.8567	0.7105	0.8567	0.8567	0.8567
Z003E0166	1.1542	0.1151	0.1554	0.1554	0.1197	0.1554	0.1117	0.1554	0.1554	0.1554
Z003E0167	-0.9947	-0.9607	-0.9795	-0.9795	-0.751	-0.9795	-1.1765	-0.9795	-0.9795	-0.9795
Z003E0168	-0.2749	-0.0615	0.011	0.011	0.1325	0.011	-0.1788	0.011	0.011	0.011
Z003E0169	0.6715	0.7222	0.7385	0.7385	0.967	0.7385	0.5279	0.7385	0.7385	0.7385
Z003E0171	-0.3538	-0.4869	-0.5214	-0.5214	-0.4414	-0.5214	-0.1038	-0.5214	-0.5214	-0.5214
Z003E0172	0.595	0.6114	0.6368	0.6368	0.7985	0.6368	0.4449	0.6368	0.6368	0.6368
Z003E0173	0.5603	0.2898	0.3762	0.3762	0.1423	0.3762	0.8236	0.3762	0.3762	0.3762
Z003E0175	-0.8972	-1.0451	-0.8943	-0.8943	-1.1153	-0.8943	-1.0573	-0.8943	-0.8943	-0.8943
Z003E0176	1.5436	1.1823	1.1723	1.1723	0.9394	1.1723	1.6391	1.1723	1.1723	1.1723
Z003E0177	0.3328	0.1719	0.1094	0.1094	0.2594	0.1094	-1.2686	0.1094	0.1094	0.1094
Z003E0178	2.7583	2.6058	2.5716	2.5716	2.3772	2.5716	3.0831	2.5716	2.5716	2.5716
Z003E0179	0.2461	0.0121	0.0195	0.0195	0.2676	0.0195	-0.115	0.0195	0.0195	0.0195
Z003E0180	0.2921	0.2877	0.416	0.416	0.2365	0.416	0.8301	0.416	0.416	0.416
Z003E0181	-0.1623	-0.1304	-0.1534	-0.1534	0.0752	-0.1534	-0.3487	-0.1534	-0.1534	-0.1534
Z003E0182	1.3224	1.0412	1.0799	1.0799	0.8274	1.0799	0.9859	1.0799	1.0799	1.0799
Z003E0183	-0.8117	-0.8702	-0.843	-0.843	-0.695	-0.843	-0.5114	-0.843	-0.843	-0.843
Z003E0184	0.2758	0.2738	0.2239	0.2239	0.0361	0.2239	0.6834	0.2239	0.2239	0.2239
Z003E0185	1.4695	1.1088	1.0404	1.0404	0.8592	1.0404	1.0263	1.0404	1.0404	1.0404
Z003E0186	-0.472	-0.6375	-0.6168	-0.6168	-0.8591	-0.6168	0.0156	-0.6168	-0.6168	-0.6168
Z003E0187	-0.7426	-0.6886	-0.7025	-0.7025	-0.5639	-0.7025	-0.3607	-0.7025	-0.7025	-0.7025
Z003E0188	-0.1573	-0.57	-0.5773	-0.5773	-0.7529	-0.5773	-0.6088	-0.5773	-0.5773	-0.5773
Z003E0189	-0.2176	-0.1007	0.0125	0.0125	-0.2106	0.0125	0.4055	0.0125	0.0125	0.0125
Z003E0190	-0.0457	-0.1258	-0.0457	-0.0457	0.1654	-0.0457	-0.2886	-0.0457	-0.0457	-0.0457
Z003E0191	1.5786	1.0676	1.1626	1.1626	0.8857	1.1626	1.4265	1.1626	1.1626	1.1626
Z003E0192	-0.1472	0.0069	0.1395	0.1395	0.2448	0.1395	0.5899	0.1395	0.1395	0.1395
Z003E0193	-0.5344	-0.3517	-0.3943	-0.3943	-0.2716	-0.3943	-0.0516	-0.3943	-0.3943	-0.3943
Z003E0194	-0.3842	-0.4222	-0.4153	-0.4153	-0.2599	-0.4153	-0.3361	-0.4153	-0.4153	-0.4153
Z003E0196	2.0333	1.7147	1.7398	1.7398	1.5956	1.7398	1.728	1.7398	1.7398	1.7398
Z003E0197	-0.8186	-1.2533	-1.3064	-1.3064	-1.482	-1.3064	-1.3201	-1.3064	-1.3064	-1.3064
Z003E0198	0.9272	1.1331	1.0891	1.0891	1.2882	1.0891	1.5434	1.0891	1.0891	1.0891
Z003E0199	1.2842	1.0753	1.1027	1.1027	1.2435	1.1027	0.887	1.1027	1.1027	1.1027
Z003E0200	-0.21	-0.2003	-0.2254	-0.2254	-0.4132	-0.2254	0.2245	-0.2254	-0.2254	-0.2254
Z004E0001	-0.5154	-0.5659	-0.4592	-0.4592	-0.4452	-0.4592	-0.6038	-0.4592	-0.4592	-0.4592
Z004E0002	3.2826	2.3017	2.362	2.362	2.2355	2.362	2.2552	2.362	2.362	2.362
Z004E0003	-0.2473	-0.2531	-0.0922	-0.0922	-0.1363	-0.0922	-0.2459	-0.0922	-0.0922	-0.0922
Z004E0004	-0.2366	-0.1258	-0.2262	-0.2262	-0.1562	-0.2262	-0.2579	-0.2262	-0.2262	-0.2262
Z004E0005	0.1786	0.0397	0.2164	0.2164	0.124	0.2164	0.0699	0.2164	0.2164	0.2164
Z004E0006	-0.4469	-0.5198	-0.3778	-0.3778	-0.4069	-0.3778	-0.2143	-0.3778	-0.3778	-0.3778
Z004E0008	-0.0356	-0.2225	-0.385	-0.385	-0.383	-0.385	-0.1008	-0.385	-0.385	-0.385
Z004E0009	0.2877	0.7267	0.6399	0.6399	0.6033	0.6399	0.5337	0.6399	0.6399	0.6399
Z004E0010	0.1183	0.3177	0.1822	0.1822	0.2357	0.1822	0.0479	0.1822	0.1822	0.1822
Z004E0011	-0.6343	-0.4769	-0.4225	-0.4225	-0.4874	-0.4225	-0.287	-0.4225	-0.4225	-0.4225
Z004E0012	-0.3372	-0.1407	-0.343	-0.343	-0.3183	-0.343	-0.3076	-0.343	-0.343	-0.343
Z004E0013	0.2768	0.7327	0.6763	0.6763	0.7345	0.6763	0.5204	0.6763	0.6763	0.6763
Z004E0014	-1.0274	-1.0604	-1.156	-1.156	-1.353	-1.156	-1.1148	-1.156	-1.156	-1.156
Z004E0015	0.8565	0.2969	0.431	0.431	0.3289	0.431	0.3051	0.431	0.431	0.431
Z004E0016	-0.1963	-0.215	-0.142	-0.142	-0.215	-0.142	-0.1179	-0.142	-0.142	-0.142
Z004E0017	-0.4972	-0.296	-0.3988	-0.3988	-0.4578	-0.3988	-0.5742	-0.3988	-0.3988	-0.3988
Z004E0018	-1.5124	-1.409	-1.4673	-1.4673	-1.467	-1.4673	-1.4578	-1.4673	-1.4673	-1.4673
Z004E0019	-0.8267	-0.9311	-0.7393	-0.7393	-0.8257	-0.7393	-0.7303	-0.7393	-0.7393	-0.7393
Z004E0020	-0.2275	0.305	0.15	0.15	0.0999	0.15	0.1229	0.15	0.15	0.15
Z004E0021	0.7173	0.9088	0.7568	0.7568	0.7016	0.7568	0.9586	0.7568	0.7568	0.7568
Z004E0022	-0.9083	-1.0394	-0.9814	-0.9814	-1.1425	-0.9814	-1.2015	-0.9814	-0.9814	-0.9814
Z004E0023	0.2235	0.3151	0.3668	0.3668	0.3276	0.3668	0.128	0.3668	0.3668	0.3668
Z004E0024	-0.3273	0.3455	0.5889	0.5889	0.4242	0.5889	0.5436	0.5889	0.5889	0.5889
Z004E0025	1.2461	0.3443	0.4182	0.4182	0.3908	0.4182	0.3598	0.4182	0.4182	0.4182
Z004E0026	0.0849	0.1694	0.1227	0.1227	0.1951	0.1227	-0.1023	0.1227	0.1227	0.1227
Z004E0027	0.6842	0.634	0.7452	0.7452	0.6221	0.7452	0.6653	0.7452	0.7452	0.7452
Z004E0028	0.1604	0.2574	0.1733	0.1733	0.2458	0.1733	0.1456	0.1733	0.1733	0.1733
Z004E0029	-0.5058	0.0547	-0.0747	-0.0747	-0.1869	-0.0747	0.0759	-0.0747	-0.0747	-0.0747
Z004E0030	-0.3083	-0.1646	-0.3028	-0.3028	-0.2801	-0.3028	-0.5618	-0.3028	-0.3028	-0.3028
Z004E0031	1.0247	1.2427	1.09	1.09	1.1445	1.09	1.0871	1.09	1.09	1.09
Z004E0032	-0.8976	-0.7062	-0.847	-0.847	-0.8441	-0.847	-0.7703	-0.847	-0.847	-0.847
Z004E0033	-0.9582	-0.6752	-0.8078	-0.8078	-0.7153	-0.8078	-0.6576	-0.8078	-0.8078	-0.8078
Z004E0034	-0.6178	-0.5824	-0.5464	-0.5464	-0.7389	-0.5464	-0.5147	-0.5464	-0.5464	-0.5464
Z004E0035	0.1408	0.0366	0.1794	0.1794	0.2311	0.1794	-0.0994	0.1794	0.1794	0.1794
Z004E0036	-0.8146	-0.956	-0.8725	-0.8725	-1.0791	-0.8725	-1.0496	-0.8725	-0.8725	-0.8725
Z004E0037	-0.4589	-0.151	-0.3948	-0.3948	-0.3911	-0.3948	-0.3588	-0.3948	-0.3948	-0.3948
Z004E0038	-0.2619	-0.4701	-0.5217	-0.5217	-0.4787	-0.5217	-0.8081	-0.5217	-0.5217	-0.5217
Z004E0039	0.0121	-0.0843	-0.0019	-0.0019	-0.1139	-0.0019	-0.267	-0.0019	-0.0019	-0.0019
Z004E0040	0.2855	0.374	0.407	0.407	0.3432	0.407	0.3153	0.407	0.407	0.407
Z004E0042	-1.1111	-0.9585	-0.7665	-0.7665	-0.7447	-0.7665	-0.7694	-0.7665	-0.7665	-0.7665
Z004E0043	-0.5364	-0.3976	-0.397	-0.397	-0.427	-0.397	-0.1975	-0.397	-0.397	-0.397
Z004E0044	-0.5974	-0.348	-0.4635	-0.4635	-0.3624	-0.4635	-0.4676	-0.4635	-0.4635	-0.4635
Z004E0045	-1.7527	-1.7851	-1.6319	-1.6319	-1.7252	-1.6319	-1.7471	-1.6319	-1.6319	-1.6319
Z004E0046	-0.13	-0.0782	0.0793	0.0793	0.025	0.0793	0.248	0.0793	0.0793	0.0793
Z004E0047	0.2706	0.2137	0.3107	0.3107	0.1876	0.3107	0.2363	0.3107	0.3107	0.3107
Z004E0048	-0.4158	-0.4106	-0.6025	-0.6025	-0.7288	-0.6025	-0.4365	-0.6025	-0.6025	-0.6025
Z004E0049	-0.0063	-0.1101	-0.1505	-0.1505	-0.1929	-0.1505	0.1635	-0.1505	-0.1505	-0.1505
Z004E0050	-2.0767	-2.1186	-1.9088	-1.9088	-1.8383	-1.9088	-2.0362	-1.9088	-1.9088	-1.9088
Z004E0051	-0.6035	-0.5799	-0.4257	-0.4257	-0.4809	-0.4257	-0.3804	-0.4257	-0.4257	-0.4257
Z004E0052	-0.6916	0.0585	-0.1107	-0.1107	-0.0603	-0.1107	0.1352	-0.1107	-0.1107	-0.1107
Z004E0054	-0.2063	-0.195	-0.214	-0.214	-0.3193	-0.214	-0.3147	-0.214	-0.214	-0.214
Z004E0056	0.8935	0.8049	0.695	0.695	0.7249	0.695	0.7192	0.695	0.695	0.695
Z004E0057	0.0994	-0.0007	-0.1228	-0.1228	-0.1554	-0.1228	-0.1415	-0.1228	-0.1228	-0.1228
Z004E0058	0.2149	0.0694	0.1129	0.1129	0.0406	0.1129	0.2476	0.1129	0.1129	0.1129
Z004E0059	0.1343	0.3013	0.2026	0.2026	0.3106	0.2026	0.3312	0.2026	0.2026	0.2026
Z004E0060	0.9455	1.0177	0.8518	0.8518	0.9521	0.8518	0.6327	0.8518	0.8518	0.8518
Z004E0061	0.158	0.1319	-0.031	-0.031	-0.2072	-0.031	-0.1263	-0.031	-0.031	-0.031
Z004E0062	0.6797	0.6428	0.7259	0.7259	0.6038	0.7259	0.7816	0.7259	0.7259	0.7259
Z004E0063	-0.2862	-0.2428	-0.1029	-0.1029	-0.1571	-0.1029	0.0726	-0.1029	-0.1029	-0.1029
Z004E0064	-0.2603	-0.1879	-0.2868	-0.2868	-0.3216	-0.2868	-0.1525	-0.2868	-0.2868	-0.2868
Z004E0065	-0.8955	-0.6294	-0.7752	-0.7752	-0.628	-0.7752	-0.8756	-0.7752	-0.7752	-0.7752
Z004E0066	-0.4468	-0.4381	-0.3558	-0.3558	-0.3797	-0.3558	-0.3708	-0.3558	-0.3558	-0.3558
Z004E0067	-0.4298	-0.3252	-0.1536	-0.1536	-0.1096	-0.1536	-0.0613	-0.1536	-0.1536	-0.1536
Z004E0068	-1.1147	-1.2449	-1.1086	-1.1086	-1.106	-1.1086	-1.3494	-1.1086	-1.1086	-1.1086
Z004E0069	-0.4656	-0.4353	-0.2669	-0.2669	-0.3221	-0.2669	-0.2271	-0.2669	-0.2669	-0.2669
Z004E0070	0.1441	0.7487	0.6846	0.6846	0.6199	0.6846	0.89	0.6846	0.6846	0.6846
Z004E0071	-0.619	-0.4691	-0.3429	-0.3429	-0.2906	-0.3429	-0.6061	-0.3429	-0.3429	-0.3429
Z004E0072	-0.7772	-0.2057	-0.1076	-0.1076	-0.16	-0.1076	-0.2996	-0.1076	-0.1076	-0.1076
Z004E0073	-0.2283	-0.1523	-0.3104	-0.3104	-0.2101	-0.3104	-0.5326	-0.3104	-0.3104	-0.3104
Z004E0074	-0.2173	-0.2843	-0.2084	-0.2084	-0.3314	-0.2084	-0.2746	-0.2084	-0.2084	-0.2084
Z004E0075	-0.1233	-0.152	-0.2138	-0.2138	-0.1238	-0.2138	-0.3697	-0.2138	-0.2138	-0.2138
Z004E0076	0.1785	0.0463	0.2474	0.2474	0.1095	0.2474	0.337	0.2474	0.2474	0.2474
Z004E0077	0.4775	0.4242	0.4216	0.4216	0.3491	0.4216	0.4384	0.4216	0.4216	0.4216
Z004E0078	-1.0115	-0.8564	-0.9601	-0.9601	-0.792	-0.9601	-1.0615	-0.9601	-0.9601	-0.9601
Z004E0079	-0.3516	-0.347	-0.2733	-0.2733	-0.2971	-0.2733	-0.2849	-0.2733	-0.2733	-0.2733
Z004E0080	0.8142	0.9031	0.7907	0.7907	0.8349	0.7907	0.8058	0.7907	0.7907	0.7907
Z004E0081	0.9677	0.9283	1.0669	1.0669	0.9737	1.0669	0.9574	1.0669	1.0669	1.0669
Z004E0082	0.7355	0.704	0.8963	0.8963	0.9091	0.8963	0.9588	0.8963	0.8963	0.8963
Z004E0083	0.1304	0.0836	0.0097	0.0097	-0.0042	0.0097	0.1497	0.0097	0.0097	0.0097
Z004E0084	-0.2068	-0.2905	-0.221	-0.221	-0.3907	-0.221	-0.298	-0.221	-0.221	-0.221
Z004E0085	-0.2557	-0.2037	-0.0458	-0.0458	-0.1001	-0.0458	0.1227	-0.0458	-0.0458	-0.0458
Z004E0086	0.2674	0.9949	1.0955	1.0955	1.0902	1.0955	1.1689	1.0955	1.0955	1.0955
Z004E0087	0.3325	0.2968	0.3825	0.3825	0.2604	0.3825	0.4372	0.3825	0.3825	0.3825
Z004E0088	-0.2791	-0.3107	-0.0992	-0.0992	-0.0888	-0.0992	0.0046	-0.0992	-0.0992	-0.0992
Z004E0089	0.5339	0.584	0.7377	0.7377	0.6835	0.7377	0.9079	0.7377	0.7377	0.7377
Z004E0090	1.411	1.5521	1.3297	1.3297	1.2562	1.3297	1.4438	1.3297	1.3297	1.3297
Z004E0091	0.0278	-0.0375	-0.1191	-0.1191	-0.1408	-0.1191	-0.202	-0.1191	-0.1191	-0.1191
Z004E0092	-0.4611	-0.9813	-0.8192	-0.8192	-0.7246	-0.8192	-0.9452	-0.8192	-0.8192	-0.8192
Z004E0094	-0.3559	-0.1615	-0.3682	-0.3682	-0.3436	-0.3682	-0.3312	-0.3682	-0.3682	-0.3682
Z004E0095	1.2599	0.9831	1.1291	1.1291	0.9366	1.1291	1.1178	1.1291	1.1291	1.1291
Z004E0096	-0.4532	-0.5175	-0.3955	-0.3955	-0.5828	-0.3955	-0.3377	-0.3955	-0.3955	-0.3955
Z004E0097	-1.024	-1.0425	-0.9651	-0.9651	-0.9621	-0.9651	-1.1598	-0.9651	-0.9651	-0.9651
Z004E0098	-0.8161	-0.702	-0.6972	-0.6972	-0.7281	-0.6972	-0.6239	-0.6972	-0.6972	-0.6972
Z004E0099	-1.4679	-1.3618	-1.1871	-1.1871	-1.1431	-1.1871	-1.096	-1.1871	-1.1871	-1.1871
Z004E0100	0.0828	0.1785	0.0467	0.0467	0.1167	0.0467	0.0272	0.0467	0.0467	0.0467
Z004E0101	-1.7001	-1.7104	-1.6196	-1.6196	-1.6926	-1.6196	-1.6024	-1.6196	-1.6196	-1.6196
Z004E0102	-1.6145	-1.0926	-1.1046	-1.1046	-1.1182	-1.1046	-1.417	-1.1046	-1.1046	-1.1046
Z004E0103	2.3193	2.4538	2.2648	2.2648	2.2756	2.2648	2.6443	2.2648	2.2648	2.2648
Z004E0104	1.0616	1.1507	1.0609	1.0609	1.1299	1.0609	0.9004	1.0609	1.0609	1.0609
Z004E0105	-0.7409	-0.8951	-0.739	-0.739	-0.7785	-0.739	-0.7734	-0.739	-0.739	-0.739
Z004E0106	0.0282	0.1357	0.0283	0.0283	0.0983	0.0283	-0.0006	0.0283	0.0283	0.0283
Z004E0107	-0.7356	-0.527	-0.6633	-0.6633	-0.6699	-0.6633	-0.5654	-0.6633	-0.6633	-0.6633
Z004E0108	-1.716	-0.8628	-0.6286	-0.6286	-0.6037	-0.6286	-0.6834	-0.6286	-0.6286	-0.6286
Z004E0109	-0.0955	-0.2623	-0.165	-0.165	-0.357	-0.165	-0.5263	-0.165	-0.165	-0.165
Z004E0110	0.4875	1.3822	1.2739	1.2739	1.15	1.2739	1.3092	1.2739	1.2739	1.2739
Z004E0111	-0.2214	-0.1859	-0.3115	-0.3115	-0.4008	-0.3115	-0.1552	-0.3115	-0.3115	-0.3115
Z004E0113	0.0367	0.0747	-0.0865	-0.0865	-0.1446	-0.0865	-0.0046	-0.0865	-0.0865	-0.0865
Z004E0114	0.1505	0.2899	0.1248	0.1248	0.0801	0.1248	0.073	0.1248	0.1248	0.1248
Z004E0115	-0.3951	0.1102	-0.1063	-0.1063	-0.0557	-0.1063	0.0456	-0.1063	-0.1063	-0.1063
Z004E0116	1.216	1.0457	1.1642	1.1642	0.9894	1.1642	1.2698	1.1642	1.1642	1.1642
Z004E0118	0.596	0.6912	0.449	0.449	0.3259	0.449	0.5439	0.449	0.449	0.449
Z004E0120	-1.0061	-1.0508	-0.9842	-0.9842	-1.1062	-0.9842	-0.9221	-0.9842	-0.9842	-0.9842
Z004E0121	-0.5242	-0.561	-0.4776	-0.4776	-0.5997	-0.4776	-0.4221	-0.4776	-0.4776	-0.4776
Z004E0122	-0.2683	-0.4345	-0.3218	-0.3218	-0.5052	-0.3218	-0.4515	-0.3218	-0.3218	-0.3218
Z004E0123	0.2266	0.3088	0.2163	0.2163	0.2347	0.2163	0.2658	0.2163	0.2163	0.2163
Z004E0124	1.0627	0.4561	0.3204	0.3204	0.306	0.3204	0.1836	0.3204	0.3204	0.3204
Z004E0125	-1.0199	-1.0935	-1.0113	-1.0113	-1.1829	-1.0113	-0.9821	-1.0113	-1.0113	-1.0113
Z004E0126	-0.7212	-1.145	-1.1195	-1.1195	-1.232	-1.1195	-0.9801	-1.1195	-1.1195	-1.1195
Z004E0127	1.551	1.567	1.6646	1.6646	1.6407	1.6646	1.6437	1.6646	1.6646	1.6646
Z004E0128	-0.5211	-0.0514	0.1258	0.1258	0.177	0.1258	0.0215	0.1258	0.1258	0.1258
Z004E0129	0.0741	0.0687	0.1199	0.1199	0.1646	0.1199	-0.0652	0.1199	0.1199	0.1199
Z004E0130	0.3016	0.2679	0.4185	0.4185	0.3253	0.4185	0.3043	0.4185	0.4185	0.4185
Z004E0131	0.0962	0.1025	0.2524	0.2524	0.2068	0.2524	0.2764	0.2524	0.2524	0.2524
Z004E0133	-0.172	-0.1949	-0.2906	-0.2906	-0.4153	-0.2906	-0.5436	-0.2906	-0.2906	-0.2906
Z004E0134	-0.3483	-0.2593	-0.3492	-0.3492	-0.2802	-0.3492	-0.5096	-0.3492	-0.3492	-0.3492
Z004E0135	-0.3751	-0.2775	-0.4868	-0.4868	-0.6104	-0.4868	-0.467	-0.4868	-0.4868	-0.4868
Z004E0136	0.5676	0.6079	0.779	0.779	0.8522	0.779	0.5137	0.779	0.779	0.779
Z004E0137	3.584	3.6069	3.4679	3.4679	3.4143	3.4679	3.4404	3.4679	3.4679	3.4679
Z004E0138	0.8581	0.6955	0.5609	0.5609	0.4848	0.5609	0.3623	0.5609	0.5609	0.5609
Z004E0139	-1.494	-1.3442	-1.5073	-1.5073	-1.6121	-1.5073	-1.328	-1.5073	-1.5073	-1.5073
Z004E0140	0.412	0.3069	0.4477	0.4477	0.4994	0.4477	0.1696	0.4477	0.4477	0.4477
Z004E0141	-0.189	0.0258	-0.1188	-0.1188	-0.0533	-0.1188	-0.312	-0.1188	-0.1188	-0.1188
Z004E0142	0.1331	0.1832	0.337	0.337	0.2828	0.337	0.5071	0.337	0.337	0.337
Z004E0143	0.0153	0.0864	-0.1304	-0.1304	-0.3031	-0.1304	-0.0722	-0.1304	-0.1304	-0.1304
Z004E0144	-0.951	-0.8195	-1.0618	-1.0618	-1.1353	-1.0618	-0.94	-1.0618	-1.0618	-1.0618
Z004E0145	-0.765	-0.5994	-0.8186	-0.8186	-0.843	-0.8186	-0.7412	-0.8186	-0.8186	-0.8186
Z004E0146	0.2478	0.3657	0.2606	0.2606	0.2704	0.2606	0.4626	0.2606	0.2606	0.2606
Z004E0147	-0.3571	-0.1537	-0.3009	-0.3009	-0.3076	-0.3009	-0.1988	-0.3009	-0.3009	-0.3009
Z004E0148	0.346	0.4983	0.2782	0.2782	0.2769	0.2782	0.0971	0.2782	0.2782	0.2782
Z004E0149	-0.2201	-0.2146	-0.0501	-0.0501	-0.1544	-0.0501	0.0266	-0.0501	-0.0501	-0.0501
Z004E0150	-0.3387	-0.2055	-0.4242	-0.4242	-0.4375	-0.4242	-0.5434	-0.4242	-0.4242	-0.4242
Z004E0152	0.2051	0.3419	0.1486	0.1486	0.2026	0.1486	-0.1773	0.1486	0.1486	0.1486
Z004E0153	0.419	0.3224	0.4146	0.4146	0.3218	0.4146	0.109	0.4146	0.4146	0.4146
Z004E0155	0.1755	0.3832	0.4517	0.4517	0.3849	0.4517	0.2664	0.4517	0.4517	0.4517
Z004E0156	0.7025	0.8712	0.7233	0.7233	0.6431	0.7233	0.879	0.7233	0.7233	0.7233
Z004E0158	1.125	1.4548	1.212	1.212	1.2557	1.212	1.1707	1.212	1.212	1.212
Z004E0159	0.265	0.3064	0.2128	0.2128	0.1836	0.2128	0.1248	0.2128	0.2128	0.2128
Z004E0160	-0.2219	-0.1212	-0.0705	-0.0705	-0.1699	-0.0705	-0.077	-0.0705	-0.0705	-0.0705
Z004E0161	-1.0544	-1.1449	-1.0699	-1.0699	-1.242	-1.0699	-1.1003	-1.0699	-1.0699	-1.0699
Z004E0162	-0.103	-0.0613	0.1142	0.1142	0.1177	0.1142	0.0928	0.1142	0.1142	0.1142
Z004E0163	0.6227	0.1688	0.3769	0.3769	0.2732	0.3769	0.1209	0.3769	0.3769	0.3769
Z004E0164	-0.1399	0.3064	0.1005	0.1005	0.1804	0.1005	-0.1094	0.1005	0.1005	0.1005
Z004E0165	0.4864	0.6964	0.5631	0.5631	0.5565	0.5631	0.6599	0.5631	0.5631	0.5631
Z004E0166	-0.3591	-0.2267	-0.1578	-0.1578	-0.2081	-0.1578	-0.2069	-0.1578	-0.1578	-0.1578
Z004E0167	-0.2898	-0.1355	-0.3344	-0.3344	-0.3232	-0.3344	-0.479	-0.3344	-0.3344	-0.3344
Z004E0168	-2.1828	-2.0624	-2.1744	-2.1744	-2.114	-2.1744	-2.1786	-2.1744	-2.1744	-2.1744
Z004E0169	-0.0258	0.0312	0.1995	0.1995	0.1452	0.1995	0.364	0.1995	0.1995	0.1995
Z004E0170	-1.1648	-1.3746	-1.4496	-1.4496	-1.4667	-1.4496	-1.495	-1.4496	-1.4496	-1.4496
Z004E0171	-0.8635	-0.8818	-0.8998	-0.8998	-1.0124	-0.8998	-0.6104	-0.8998	-0.8998	-0.8998
Z004E0172	1.1855	1.2634	1.4599	1.4599	1.5932	1.4599	1.3381	1.4599	1.4599	1.4599
Z004E0173	0.4111	0.3971	0.6172	0.6172	0.7368	0.6172	0.4503	0.6172	0.6172	0.6172
Z004E0174	-0.5231	-0.5033	-0.3369	-0.3369	-0.332	-0.3369	-0.5282	-0.3369	-0.3369	-0.3369
Z004E0175	0.1217	0.175	0.3777	0.3777	0.4294	0.3777	0.4536	0.3777	0.3777	0.3777
Z004E0176	-0.1493	0.0126	-0.1253	-0.1253	-0.2301	-0.1253	0.0442	-0.1253	-0.1253	-0.1253
Z004E0177	-0.0134	0.2064	0.0574	0.0574	0.1119	0.0574	0.053	0.0574	0.0574	0.0574
Z004E0178	-0.8025	-0.5954	-0.6905	-0.6905	-0.5774	-0.6905	-0.3953	-0.6905	-0.6905	-0.6905
Z004E0179	0.6197	-0.2359	-0.0427	-0.0427	-0.139	-0.0427	-0.2774	-0.0427	-0.0427	-0.0427
Z004E0180	0.4161	0.1932	0.2445	0.2445	0.174	0.2445	0.3659	0.2445	0.2445	0.2445
Z004E0181	0.364	0.6473	0.5151	0.5151	0.6076	0.5151	0.6652	0.5151	0.5151	0.5151
Z004E0182	-0.7962	-0.6721	-0.6383	-0.6383	-0.7559	-0.6383	-0.4769	-0.6383	-0.6383	-0.6383
Z004E0183	1.0138	1.1651	1.0427	1.0427	1.0654	1.0427	0.7775	1.0427	1.0427	1.0427
Z004E0184	0.2512	-0.1447	-0.2628	-0.2628	-0.3531	-0.2628	-0.1066	-0.2628	-0.2628	-0.2628
Z004E0185	0.6923	0.6828	0.8745	0.8745	0.8666	0.8745	1.1473	0.8745	0.8745	0.8745
Z004E0186	0.1435	0.2316	0.1397	0.1397	0.2087	0.1397	-0.0199	0.1397	0.1397	0.1397
Z004E0187	0.2382	0.3926	0.1898	0.1898	0.223	0.1898	0.0777	0.1898	0.1898	0.1898
Z004E0188	-0.2708	-0.3004	-0.2161	-0.2161	-0.2835	-0.2161	-0.2946	-0.2161	-0.2161	-0.2161
Z004E0189	0.2618	0.3828	0.1743	0.1743	0.0998	0.1743	0.1583	0.1743	0.1743	0.1743
Z004E0190	-0.5142	-0.6098	-0.5157	-0.5157	-0.6085	-0.5157	-0.822	-0.5157	-0.5157	-0.5157
Z004E0191	-0.0896	0.1199	-0.0147	-0.0147	-0.0213	-0.0147	0.0825	-0.0147	-0.0147	-0.0147
Z004E0192	0.1784	0.3335	0.1814	0.1814	0.0766	0.1814	0.3564	0.1814	0.1814	0.1814
Z004E0193	0.623	0.8338	0.7021	0.7021	0.6954	0.7021	0.7982	0.7021	0.7021	0.7021
Z004E0194	0.0141	0.0703	0.0957	0.0957	0.0075	0.0957	-0.0974	0.0957	0.0957	0.0957
Z004E0195	0.5917	0.6136	0.7841	0.7841	0.7891	0.7841	0.5912	0.7841	0.7841	0.7841
Z004E0196	1.3501	1.523	1.4563	1.4563	1.6244	1.4563	1.3405	1.4563	1.4563	1.4563
Z004E0197	-0.0843	0.0032	-0.09	-0.09	-0.0209	-0.09	-0.2491	-0.09	-0.09	-0.09
Z004E0198	-2.2188	-2.1634	-2.2755	-2.2755	-2.2556	-2.2755	-2.3918	-2.2755	-2.2755	-2.2755
Z004E0199	-0.1719	-0.2892	-0.1846	-0.1846	-0.2784	-0.1846	-0.6197	-0.1846	-0.1846	-0.1846
Z004E0200	-0.4306	-0.5845	-0.572	-0.572	-0.6579	-0.572	-0.6683	-0.572	-0.572	-0.572
Z005E0001	-1.5837	-1.639	-1.5707	-1.5707	-1.7327	-1.5707	-1.6111	-1.5707	-1.5707	-1.5707
Z005E0004	0.1303	0.0995	0.0748	0.0748	0.2543	0.0748	-0.1854	0.0748	0.0748	0.0748
Z005E0007	0.4087	0.4734	0.5036	0.5036	0.3077	0.5036	0.4072	0.5036	0.5036	0.5036
Z005E0008	-0.1763	-0.0076	-0.0184	-0.0184	0.095	-0.0184	0.1196	-0.0184	-0.0184	-0.0184
Z005E0009	-0.7247	-0.7495	-0.7741	-0.7741	-0.6324	-0.7741	-0.6388	-0.7741	-0.7741	-0.7741
Z005E0010	-0.7698	-0.8307	-0.8456	-0.8456	-0.6371	-0.8456	-0.929	-0.8456	-0.8456	-0.8456
Z005E0011	1.9178	1.8771	1.8847	1.8847	1.7719	1.8847	1.9264	1.8847	1.8847	1.8847
Z005E0012	-0.4793	-0.4465	-0.4277	-0.4277	-0.2188	-0.4277	-0.5179	-0.4277	-0.4277	-0.4277
Z005E0013	0.499	0.601	0.6323	0.6323	0.4358	0.6323	0.3612	0.6323	0.6323	0.6323
Z005E0014	0.0615	0.2264	0.2288	0.2288	0.3933	0.2288	0.3393	0.2288	0.2288	0.2288
Z005E0015	-0.177	-0.2369	-0.2536	-0.2536	-0.0168	-0.2536	-0.33	-0.2536	-0.2536	-0.2536
Z005E0016	-0.7281	-0.723	-0.659	-0.659	-0.8043	-0.659	-0.7414	-0.659	-0.659	-0.659
Z005E0017	1.308	1.2518	1.2692	1.2692	1.1287	1.2692	1.4144	1.2692	1.2692	1.2692
Z005E0018	-0.7329	-0.7699	-0.7607	-0.7607	-0.7345	-0.7607	-0.8482	-0.7607	-0.7607	-0.7607
Z005E0019	0.1302	0.4238	0.4475	0.4475	0.5585	0.4475	0.5652	0.4475	0.4475	0.4475
Z005E0020	-0.9803	-0.9334	-0.9375	-0.9375	-1.1158	-0.9375	-1.0353	-0.9375	-0.9375	-0.9375
Z005E0021	0.679	0.5664	0.6072	0.6072	0.792	0.6072	0.5313	0.6072	0.6072	0.6072
Z005E0022	-0.6307	-1.1682	-1.1484	-1.1484	-0.929	-1.1484	-0.9634	-1.1484	-1.1484	-1.1484
Z005E0028	0.8621	0.8929	0.9286	0.9286	0.7341	0.9286	1.0575	0.9286	0.9286	0.9286
Z005E0029	0.3408	0.4733	0.4516	0.4516	0.6175	0.4516	0.563	0.4516	0.4516	0.4516
Z005E0032	1.1305	1.2282	1.2115	1.2115	1.4322	1.2115	1.0998	1.2115	1.2115	1.2115
Z005E0033	-0.3233	-0.6445	-0.6081	-0.6081	-0.4198	-0.6081	-0.6652	-0.6081	-0.6081	-0.6081
Z005E0034	-0.2841	-0.1993	-0.2143	-0.2143	-0.3851	-0.2143	-0.0949	-0.2143	-0.2143	-0.2143
Z005E0035	0.686	0.7263	0.7231	0.7231	0.5527	0.7231	0.8491	0.7231	0.7231	0.7231
Z005E0036	-0.4923	-0.5814	-0.5749	-0.5749	-0.3934	-0.5749	-0.4456	-0.5749	-0.5749	-0.5749
Z005E0037	-0.817	-0.9062	-0.8246	-0.8246	-0.5832	-0.8246	-0.9037	-0.8246	-0.8246	-0.8246
Z005E0038	0.1985	0.1544	0.2781	0.2781	0.1551	0.2781	0.1933	0.2781	0.2781	0.2781
Z005E0039	0.536	0.4314	0.493	0.493	0.3534	0.493	0.6186	0.493	0.493	0.493
Z005E0040	-0.8331	-0.5948	-0.6124	-0.6124	-0.4503	-0.6124	-0.5205	-0.6124	-0.6124	-0.6124
Z005E0042	-0.1124	-0.0277	-0.0715	-0.0715	0.1491	-0.0715	-0.1727	-0.0715	-0.0715	-0.0715
Z005E0043	-0.1378	-0.0568	-0.1043	-0.1043	0.0881	-0.1043	-0.2104	-0.1043	-0.1043	-0.1043
Z005E0044	1.1865	1.1528	1.1135	1.1135	1.2269	1.1135	1.2482	1.1135	1.1135	1.1135
Z005E0045	-0.6326	-0.7095	-0.6625	-0.6625	-0.5705	-0.6625	-0.7226	-0.6625	-0.6625	-0.6625
Z005E0046	-0.2943	-0.3061	-0.2743	-0.2743	-0.402	-0.2743	-0.3589	-0.2743	-0.2743	-0.2743
Z005E0047	1.3374	1.2733	1.3065	1.3065	1.5192	1.3065	1.2287	1.3065	1.3065	1.3065
Z005E0048	0.1556	0.1674	0.1564	0.1564	0.3504	0.1564	0.2747	0.1564	0.1564	0.1564
Z005E0049	-0.9115	-0.7732	-0.7529	-0.7529	-0.9251	-0.7529	-0.8747	-0.7529	-0.7529	-0.7529
Z005E0050	0.5979	0.6636	0.6165	0.6165	0.3891	0.6165	0.7357	0.6165	0.6165	0.6165
Z005E0051	-0.0938	-0.0124	-0.0264	-0.0264	-0.2539	-0.0264	0.0799	-0.0264	-0.0264	-0.0264
Z005E0052	-0.2797	-0.2456	-0.2295	-0.2295	-0.0467	-0.2295	-0.3279	-0.2295	-0.2295	-0.2295
Z005E0053	0.5659	0.9571	0.9607	0.9607	1.2057	0.9607	0.8136	0.9607	0.9607	0.9607
Z005E0054	0.4234	0.333	0.3519	0.3519	0.4812	0.3519	0.3005	0.3519	0.3519	0.3519
Z005E0055	0.4222	0.3516	0.3204	0.3204	0.5009	0.3204	0.2636	0.3204	0.3204	0.3204
Z005E0056	-0.1512	-0.106	-0.0687	-0.0687	0.1283	-0.0687	-0.1722	-0.0687	-0.0687	-0.0687
Z005E0057	-0.644	-0.6879	-0.6751	-0.6751	-0.41	-0.6751	-0.7567	-0.6751	-0.6751	-0.6751
Z005E0058	-0.1143	-0.2017	-0.1388	-0.1388	-0.3214	-0.1388	-0.0096	-0.1388	-0.1388	-0.1388
Z005E0059	0.2621	0.3589	0.452	0.452	0.2845	0.452	0.3375	0.452	0.452	0.452
Z005E0060	-0.4288	-0.3985	-0.3841	-0.3841	-0.2438	-0.3841	-0.4914	-0.3841	-0.3841	-0.3841
Z005E0061	-0.587	-0.1402	-0.1223	-0.1223	0.0128	-0.1223	-0.0252	-0.1223	-0.1223	-0.1223
Z005E0062	-0.0808	0.271	0.2532	0.2532	0.0774	0.2532	0.1236	0.2532	0.2532	0.2532
Z005E0063	-0.8933	-0.7615	-0.7588	-0.7588	-0.9027	-0.7588	-0.8674	-0.7588	-0.7588	-0.7588
Z005E0064	-0.6506	-0.7511	-0.6607	-0.6607	-0.839	-0.6607	-0.5178	-0.6607	-0.6607	-0.6607
Z005E0066	1.4164	1.1814	1.235	1.235	1.0444	1.235	1.4004	1.235	1.235	1.235
Z005E0067	-0.2953	-0.2341	-0.1948	-0.1948	-0.4011	-0.1948	-0.2599	-0.1948	-0.1948	-0.1948
Z005E0068	-1.2999	-1.2734	-1.2594	-1.2594	-1.4031	-1.2594	-1.1444	-1.2594	-1.2594	-1.2594
Z005E0069	-0.3233	-0.0649	-0.0428	-0.0428	-0.1667	-0.0428	0.0666	-0.0428	-0.0428	-0.0428
Z005E0071	-0.8713	-0.6095	-0.4982	-0.4982	-0.5729	-0.4982	-0.6237	-0.4982	-0.4982	-0.4982
Z005E0072	0.6609	0.6398	0.6269	0.6269	0.7403	0.6269	0.7513	0.6269	0.6269	0.6269
Z005E0073	-0.3671	-0.2227	-0.2905	-0.2905	-0.4913	-0.2905	-0.3955	-0.2905	-0.2905	-0.2905
Z005E0074	-1.5556	-1.579	-1.5966	-1.5966	-1.4833	-1.5966	-1.4704	-1.5966	-1.5966	-1.5966
Z005E0075	-0.3811	-0.4503	-0.3707	-0.3707	-0.5505	-0.3707	-0.451	-0.3707	-0.3707	-0.3707
Z005E0076	0.0101	0.1006	0.1807	0.1807	0.0131	0.1807	0.0712	0.1807	0.1807	0.1807
Z005E0077	-1.3145	-1.1365	-1.1042	-1.1042	-1.1187	-1.1042	-1.2303	-1.1042	-1.1042	-1.1042
Z005E0079	0.8122	0.4432	0.5011	0.5011	0.4372	0.5011	0.4471	0.5011	0.5011	0.5011
Z005E0080	-0.1863	-0.2425	-0.2145	-0.2145	-0.4283	-0.2145	-0.3564	-0.2145	-0.2145	-0.2145
Z005E0082	0.1302	0.5253	0.5173	0.5173	0.6789	0.5173	0.397	0.5173	0.5173	0.5173
Z005E0083	-0.2968	-0.3792	-0.38	-0.38	-0.1956	-0.38	-0.4509	-0.38	-0.38	-0.38
Z005E0084	0.3866	0.4527	0.4066	0.4066	0.1792	0.4066	0.5254	0.4066	0.4066	0.4066
Z005E0085	0.2321	0.2973	0.3326	0.3326	0.1084	0.3326	0.2278	0.3326	0.3326	0.3326
Z005E0087	-0.6785	-0.7463	-0.7519	-0.7519	-0.6381	-0.7519	-0.6192	-0.7519	-0.7519	-0.7519
Z005E0088	0.1499	-0.0295	-0.0701	-0.0701	0.0451	-0.0701	-0.1508	-0.0701	-0.0701	-0.0701
Z005E0089	0.0752	0.0377	0.0639	0.0639	0.329	0.0639	-0.0228	0.0639	0.0639	0.0639
Z005E0090	0.6593	0.3969	0.3637	0.3637	0.4808	0.3637	0.5187	0.3637	0.3637	0.3637
Z005E0091	-0.1092	-0.2981	-0.2539	-0.2539	-0.2966	-0.2539	-0.3387	-0.2539	-0.2539	-0.2539
Z005E0092	-0.6353	-0.6512	-0.598	-0.598	-0.7198	-0.598	-0.5946	-0.598	-0.598	-0.598
Z005E0093	-0.6376	-0.3585	-0.3741	-0.3741	-0.2849	-0.3741	-0.2458	-0.3741	-0.3741	-0.3741
Z005E0094	1.7264	1.7072	1.7275	1.7275	1.5715	1.7275	1.641	1.7275	1.7275	1.7275
Z005E0095	0.5667	0.571	0.577	0.577	0.5648	0.577	0.7121	0.577	0.577	0.577
Z005E0096	0.4813	0.5113	0.5247	0.5247	0.665	0.5247	0.4178	0.5247	0.5247	0.5247
Z005E0099	-0.1156	-0.2426	-0.2198	-0.2198	-0.0006	-0.2198	-0.1045	-0.2198	-0.2198	-0.2198
Z005E0100	0.3923	0.4902	0.489	0.489	0.2645	0.489	0.3873	0.489	0.489	0.489
Z005E0102	-1.8866	-1.8273	-1.8877	-1.8877	-2.1152	-1.8877	-1.7634	-1.8877	-1.8877	-1.8877
Z005E0104	-0.6058	-0.6268	-0.5938	-0.5938	-0.7603	-0.5938	-0.6504	-0.5938	-0.5938	-0.5938
Z005E0105	0.2277	0.4758	0.4665	0.4665	0.2117	0.4665	0.3828	0.4665	0.4665	0.4665
Z005E0106	-1.208	-1.2396	-1.2326	-1.2326	-1.0985	-1.2326	-1.333	-1.2326	-1.2326	-1.2326
Z005E0107	0.2062	0.3891	0.4065	0.4065	0.6199	0.4065	0.2997	0.4065	0.4065	0.4065
Z005E0108	0.3824	0.2511	0.2669	0.2669	0.4719	0.2669	0.3817	0.2669	0.2669	0.2669
Z005E0109	-0.3694	-0.4496	-0.4026	-0.4026	-0.5408	-0.4026	-0.2511	-0.4026	-0.4026	-0.4026
Z005E0110	-0.1062	-0.5492	-0.5456	-0.5456	-0.3152	-0.5456	-0.4912	-0.5456	-0.5456	-0.5456
Z005E0111	0.1834	0.2119	0.2181	0.2181	0.3867	0.2181	0.1203	0.2181	0.2181	0.2181
Z005E0112	2.0398	1.9946	2.0194	2.0194	1.8394	2.0194	1.9493	2.0194	2.0194	2.0194
Z005E0113	-0.6973	-0.6768	-0.6831	-0.6831	-0.5428	-0.6831	-0.7823	-0.6831	-0.6831	-0.6831
Z005E0114	-0.9785	-0.6259	-0.6424	-0.6424	-0.5077	-0.6424	-0.5383	-0.6424	-0.6424	-0.6424
Z005E0115	-0.1315	-0.0117	-0.0259	-0.0259	-0.2264	-0.0259	-0.1406	-0.0259	-0.0259	-0.0259
Z005E0116	-0.1127	-0.0822	-0.0677	-0.0677	0.0726	-0.0677	-0.175	-0.0677	-0.0677	-0.0677
Z005E0117	-0.1575	-0.1757	-0.1533	-0.1533	-0.3094	-0.1533	-0.2406	-0.1533	-0.1533	-0.1533
Z005E0118	-0.1156	-0.1274	-0.1527	-0.1527	0.1121	-0.1527	-0.2306	-0.1527	-0.1527	-0.1527
Z005E0119	-0.7179	-0.7139	-0.7084	-0.7084	-0.7206	-0.7084	-0.5732	-0.7084	-0.7084	-0.7084
Z005E0120	-1.0223	-0.5848	-0.5565	-0.5565	-0.7594	-0.5565	-0.6803	-0.5565	-0.5565	-0.5565
Z005E0121	-1.3138	-1.2765	-1.2558	-1.2558	-1.0588	-1.2558	-1.3529	-1.2558	-1.2558	-1.2558
Z005E0122	-0.8001	-0.6496	-0.7045	-0.7045	-0.9053	-0.7045	-0.8145	-0.7045	-0.7045	-0.7045
Z005E0123	0.3553	0.2758	0.3339	0.3339	0.1541	0.3339	0.2619	0.3339	0.3339	0.3339
Z005E0125	-0.2954	-0.2293	-0.2752	-0.2752	-0.5026	-0.2752	-0.1564	-0.2752	-0.2752	-0.2752
Z005E0126	-0.5101	-0.4722	-0.4503	-0.4503	-0.2533	-0.4503	-0.5478	-0.4503	-0.4503	-0.4503
Z005E0127	1.2009	1.1439	1.1629	1.1629	0.9624	1.1629	1.3128	1.1629	1.1629	1.1629
Z005E0128	-0.3451	-0.3677	-0.3837	-0.3837	-0.2704	-0.3837	-0.2581	-0.3837	-0.3837	-0.3837
Z005E0129	1.3283	1.306	1.2906	1.2906	1.4039	1.2906	1.416	1.2906	1.2906	1.2906
Z005E0130	0.5881	0.4745	0.4299	0.4299	0.6114	0.4299	0.5791	0.4299	0.4299	0.4299
Z005E0131	0.3597	0.2619	0.2624	0.2624	0.4558	0.2624	0.399	0.2624	0.2624	0.2624
Z005E0133	-0.3458	-0.4202	-0.3337	-0.3337	-0.2745	-0.3337	-0.4093	-0.3337	-0.3337	-0.3337
Z005E0134	-0.8124	-0.865	-0.8419	-0.8419	-0.9682	-0.8419	-0.6957	-0.8419	-0.8419	-0.8419
Z005E0137	-0.5292	-0.4661	-0.4882	-0.4882	-0.3483	-0.4882	-0.5924	-0.4882	-0.4882	-0.4882
Z005E0138	0.1573	0.1391	0.1325	0.1325	0.2458	0.1325	0.2545	0.1325	0.1325	0.1325
Z005E0139	0.2779	0.1715	0.142	0.142	0.3235	0.142	0.2853	0.142	0.142	0.142
Z005E0141	-0.3286	-0.3472	-0.3255	-0.3255	-0.4815	-0.3255	-0.4125	-0.3255	-0.3255	-0.3255
Z005E0142	-0.7451	-0.5624	-0.5481	-0.5481	-0.6676	-0.5481	-0.456	-0.5481	-0.5481	-0.5481
Z005E0143	0.0551	0.0354	0.0546	0.0546	-0.1014	0.0546	-0.0314	0.0546	0.0546	0.0546
Z005E0144	-0.856	-0.8761	-0.8869	-0.8869	-0.7735	-0.8869	-0.7633	-0.8869	-0.8869	-0.8869
Z005E0145	-0.5879	-0.7805	-0.7819	-0.7819	-0.8659	-0.7819	-0.7383	-0.7819	-0.7819	-0.7819
Z005E0146	-0.2057	-0.2974	-0.221	-0.221	0.0204	-0.221	-0.2981	-0.221	-0.221	-0.221
Z005E0147	0.2505	0.2481	0.2954	0.2954	0.196	0.2954	0.2111	0.2954	0.2954	0.2954
Z005E0148	2.1161	2.0224	2.0271	2.0271	1.9067	2.0271	1.9348	2.0271	2.0271	2.0271
Z005E0149	-1.7753	-1.779	-1.7342	-1.7342	-1.8336	-1.7342	-1.8175	-1.7342	-1.7342	-1.7342
Z005E0152	1.8947	1.5331	1.57	1.57	1.3387	1.57	1.7437	1.57	1.57	1.57
Z005E0153	-0.6393	-0.4077	-0.4174	-0.4174	-0.6143	-0.4174	-0.3096	-0.4174	-0.4174	-0.4174
Z005E0154	-0.5132	-0.5597	-0.5442	-0.5442	-0.6317	-0.5442	-0.4235	-0.5442	-0.5442	-0.5442
Z005E0155	-0.4012	-0.5072	-0.4528	-0.4528	-0.268	-0.4528	-0.534	-0.4528	-0.4528	-0.4528
Z005E0156	0.0062	-0.1	-0.1293	-0.1293	0.0523	-0.1293	0.014	-0.1293	-0.1293	-0.1293
Z005E0157	-0.6819	-0.704	-0.6309	-0.6309	-0.811	-0.6309	-0.7199	-0.6309	-0.6309	-0.6309
Z005E0158	1.2857	1.2588	1.2868	1.2868	1.0361	1.2868	1.4172	1.2868	1.2868	1.2868
Z005E0159	0.4835	0.3228	0.2853	0.2853	0.3985	0.2853	0.424	0.2853	0.2853	0.2853
Z005E0160	1.2461	1.2247	1.2074	1.2074	1.3491	1.2074	1.3399	1.2074	1.2074	1.2074
Z005E0161	0.7392	0.7183	0.698	0.698	0.8681	0.698	0.838	0.698	0.698	0.698
Z005E0163	0.5243	0.6059	0.5637	0.5637	0.7276	0.5637	0.4492	0.5637	0.5637	0.5637
Z005E0164	0.7289	0.9635	0.978	0.978	1.0877	0.978	0.8744	0.978	0.978	0.978
Z005E0165	-0.2152	-0.239	-0.2786	-0.2786	-0.1063	-0.2786	-0.1512	-0.2786	-0.2786	-0.2786
Z005E0166	-0.0587	-0.112	-0.1107	-0.1107	0.0977	-0.1107	-0.2005	-0.1107	-0.1107	-0.1107
Z005E0167	0.1816	0.3224	0.3214	0.3214	0.5276	0.3214	0.4373	0.3214	0.3214	0.3214
Z005E0168	-0.9193	-0.9031	-0.8719	-0.8719	-0.8841	-0.8719	-0.7466	-0.8719	-0.8719	-0.8719
Z005E0169	0.5683	0.5863	0.5799	0.5799	0.4235	0.5799	0.4927	0.5799	0.5799	0.5799
Z005E0170	-0.6043	-0.6602	-0.5611	-0.5611	-0.6842	-0.5611	-0.6364	-0.5611	-0.5611	-0.5611
Z005E0171	0.2115	0.2003	0.2376	0.2376	0.0815	0.2376	0.1445	0.2376	0.2376	0.2376
Z005E0172	0.3085	0.6337	0.6336	0.6336	0.7296	0.6336	0.5255	0.6336	0.6336	0.6336
Z005E0173	-0.0189	-0.1512	-0.1902	-0.1902	0.102	-0.1902	-0.2754	-0.1902	-0.1902	-0.1902
Z005E0174	-0.0309	0.1606	0.185	0.185	0.4181	0.185	0.0699	0.185	0.185	0.185
Z005E0175	-0.3025	-0.0624	0.0039	0.0039	-0.0708	0.0039	-0.1041	0.0039	0.0039	0.0039
Z005E0176	0.3008	0.0935	0.0913	0.0913	0.2636	0.0913	0.0195	0.0913	0.0913	0.0913
Z005E0178	-0.1298	-0.0917	-0.0612	-0.0612	-0.2169	-0.0612	0.0412	-0.0612	-0.0612	-0.0612
Z005E0179	-0.3326	-0.364	-0.3667	-0.3667	-0.249	-0.3667	-0.4165	-0.3667	-0.3667	-0.3667
Z005E0180	1.1793	1.0315	1.0202	1.0202	1.202	1.0202	1.1675	1.0202	1.0202	1.0202
Z005E0181	-0.9202	-0.7186	-0.7046	-0.7046	-1.0123	-0.7046	-0.5783	-0.7046	-0.7046	-0.7046
Z005E0182	-0.32	-0.6217	-0.5854	-0.5854	-0.6075	-0.5854	-0.4516	-0.5854	-0.5854	-0.5854
Z005E0183	0.204	0.4929	0.4892	0.4892	0.3721	0.4892	0.7684	0.4892	0.4892	0.4892
Z005E0184	-0.172	-0.2221	-0.2226	-0.2226	0.0425	-0.2226	-0.299	-0.2226	-0.2226	-0.2226
Z005E0185	-0.2282	-0.1689	-0.1668	-0.1668	-0.0555	-0.1668	-0.4498	-0.1668	-0.1668	-0.1668
Z005E0186	-0.2888	-0.3843	-0.399	-0.399	-0.1608	-0.399	-0.2487	-0.399	-0.399	-0.399
Z005E0187	4.2153	4.1791	4.2078	4.2078	4.4729	4.2078	4.1201	4.2078	4.2078	4.2078
Z005E0189	0.0241	0.0007	-0.0168	-0.0168	0.0966	-0.0168	0.1094	-0.0168	-0.0168	-0.0168
Z005E0190	-0.1156	-0.0249	0.0032	0.0032	-0.1645	0.0032	-0.0916	0.0032	0.0032	0.0032
Z005E0191	0.0255	-0.1343	-0.081	-0.081	-0.3299	-0.081	-0.1765	-0.081	-0.081	-0.081
Z005E0192	0.1903	0.0338	0.0858	0.0858	-0.1064	0.0858	0.0036	0.0858	0.0858	0.0858
Z005E0193	-0.3311	-0.4006	-0.4047	-0.4047	-0.5876	-0.4047	-0.2606	-0.4047	-0.4047	-0.4047
Z005E0196	-0.9847	-0.8096	-0.7941	-0.7941	-1.0188	-0.7941	-0.6425	-0.7941	-0.7941	-0.7941
Z005E0197	-0.0036	0.0403	0.0746	0.0746	0.2716	0.0746	-0.0277	0.0746	0.0746	0.0746
Z005E0198	0.2057	0.5651	0.5633	0.5633	0.3875	0.5633	0.4274	0.5633	0.5633	0.5633
Z005E0199	-0.6173	-0.5193	-0.5203	-0.5203	-0.7449	-0.5203	-0.6221	-0.5203	-0.5203	-0.5203
Z006E0001	-0.9282	-0.6668	-0.9277	-0.9277	-0.6448	-0.9277	-0.9652	-0.9277	-0.9277	-0.9277
Z006E0002	-1.5163	-1.3076	-1.5682	-1.5682	-2.021	-1.5682	-1.5825	-1.5682	-1.5682	-1.5682
Z006E0003	-1.0376	-1.4	-1.1242	-1.1242	-0.7236	-1.1242	-1.1485	-1.1242	-1.1242	-1.1242
Z006E0005	-1.1104	-1.5147	-1.111	-1.111	-0.9324	-1.111	-1.1272	-1.111	-1.111	-1.111
Z006E0006	-1.4983	-1.0286	-1.4724	-1.4724	-1.6715	-1.4724	-1.5231	-1.4724	-1.4724	-1.4724
Z006E0007	1.6777	1.1163	0.8687	0.8687	0.8865	0.8687	0.8979	0.8687	0.8687	0.8687
Z006E0008	-0.4531	-0.6225	-0.3658	-0.3658	-0.7869	-0.3658	-0.4355	-0.3658	-0.3658	-0.3658
Z006E0009	-0.037	0.2544	-0.0859	-0.0859	-0.0218	-0.0859	-0.1143	-0.0859	-0.0859	-0.0859
Z006E0010	-0.5756	0.3536	0.1185	0.1185	0.3149	0.1185	0.0692	0.1185	0.1185	0.1185
Z006E0011	1.3258	1.6584	1.3138	1.3138	0.9711	1.3138	1.2114	1.3138	1.3138	1.3138
Z006E0012	-0.0277	0.436	-0.0204	-0.0204	-0.2194	-0.0204	-0.0661	-0.0204	-0.0204	-0.0204
Z006E0013	0.6988	0.4889	0.666	0.666	0.4084	0.666	0.7559	0.666	0.666	0.666
Z006E0014	0.1688	-0.002	0.1806	0.1806	0.7307	0.1806	0.1691	0.1806	0.1806	0.1806
Z006E0015	-0.4369	-0.5827	-0.4959	-0.4959	-0.2093	-0.4959	-0.5309	-0.4959	-0.4959	-0.4959
Z006E0016	0.4104	0.232	0.4335	0.4335	0.1584	0.4335	0.3365	0.4335	0.4335	0.4335
Z006E0017	-0.1132	0.0909	0.2209	0.2209	0.0122	0.2209	0.5594	0.2209	0.2209	0.2209
Z006E0018	0.9259	0.9287	0.9231	0.9231	1.0475	0.9231	0.9306	0.9231	0.9231	0.9231
Z006E0020	-0.3322	-0.5357	-0.2296	-0.2296	0.0354	-0.2296	-0.2289	-0.2296	-0.2296	-0.2296
Z006E0023	0.687	1.1605	0.7246	0.7246	0.5256	0.7246	0.6709	0.7246	0.7246	0.7246
Z006E0024	0.7907	0.3821	0.7405	0.7405	1.0651	0.7405	0.6931	0.7405	0.7405	0.7405
Z006E0025	0.1164	0.7183	0.9882	0.9882	1.1604	0.9882	0.9208	0.9882	0.9882	0.9882
Z006E0026	-1.1083	-0.8256	-0.7117	-0.7117	-0.7287	-0.7117	-0.8077	-0.7117	-0.7117	-0.7117
Z006E0027	-0.5914	-0.1419	-0.5723	-0.5723	-0.7996	-0.5723	-0.5531	-0.5723	-0.5723	-0.5723
Z006E0028	-0.0896	-0.1064	0.0276	0.0276	-0.2216	0.0276	-0.0563	0.0276	0.0276	0.0276
Z006E0029	1.7708	2.1048	1.8526	1.8526	1.5238	1.8526	1.8183	1.8526	1.8526	1.8526
Z006E0031	-1.4384	-1.3518	-1.4522	-1.4522	-0.9401	-1.4522	-1.4469	-1.4522	-1.4522	-1.4522
Z006E0032	0.6222	0.7552	0.631	0.631	0.4569	0.631	0.5559	0.631	0.631	0.631
Z006E0033	0.9252	0.8662	0.9591	0.9591	0.836	0.9591	0.8863	0.9591	0.9591	0.9591
Z006E0034	0.7864	1.0093	0.8234	0.8234	0.9672	0.8234	0.7682	0.8234	0.8234	0.8234
Z006E0035	1.4397	1.6695	1.3972	1.3972	0.9726	1.3972	1.3123	1.3972	1.3972	1.3972
Z006E0036	0.3798	0.6945	0.3881	0.3881	0.1012	0.3881	0.4855	0.3881	0.3881	0.3881
Z006E0037	0.1156	-0.1828	0.0826	0.0826	-0.266	0.0826	-0.0249	0.0826	0.0826	0.0826
Z006E0038	0.7595	0.7629	0.7623	0.7623	0.9512	0.7623	0.8402	0.7623	0.7623	0.7623
Z006E0041	-1.4631	-1.4359	-1.4839	-1.4839	-1.3484	-1.4839	-1.2795	-1.4839	-1.4839	-1.4839
Z006E0042	0.0528	0.1188	0.0624	0.0624	-0.0796	0.0624	0.001	0.0624	0.0624	0.0624
Z006E0043	0.6402	0.1556	-0.0919	-0.0919	0.2685	-0.0919	0.016	-0.0919	-0.0919	-0.0919
Z006E0044	0.5256	0.8402	0.4773	0.4773	0.2523	0.4773	0.4084	0.4773	0.4773	0.4773
Z006E0046	-2.1126	-1.8992	-2.1137	-2.1137	-1.8115	-2.1137	-2.0954	-2.1137	-2.1137	-2.1137
Z006E0047	0.2394	0.6185	0.3024	0.3024	0.3008	0.3024	0.2617	0.3024	0.3024	0.3024
Z006E0048	-0.0649	0.1907	0.0172	0.0172	0.1933	0.0172	0.0244	0.0172	0.0172	0.0172
Z006E0049	0.1404	0.3937	0.1481	0.1481	0.3397	0.1481	0.1822	0.1481	0.1481	0.1481
Z006E0050	-1.6174	-0.9503	-1.256	-1.256	-1.3619	-1.256	-1.7027	-1.256	-1.256	-1.256
Z006E0051	-0.7494	-1.0276	-0.6751	-0.6751	-0.423	-0.6751	-0.6859	-0.6751	-0.6751	-0.6751
Z006E0052	-0.5312	-0.7173	-0.5757	-0.5757	-0.7722	-0.5757	-0.653	-0.5757	-0.5757	-0.5757
Z006E0053	0.6557	1.0531	0.7343	0.7343	1.0823	0.7343	0.7362	0.7343	0.7343	0.7343
Z006E0054	0.6981	0.857	0.6372	0.6372	0.4209	0.6372	1.3779	0.6372	0.6372	0.6372
Z006E0055	0.7675	-0.3435	0.0439	0.0439	0.3566	0.0439	0.0345	0.0439	0.0439	0.0439
Z006E0056	0.5012	0.0862	0.4336	0.4336	0.5701	0.4336	0.4103	0.4336	0.4336	0.4336
Z006E0057	0.9018	1.2615	0.9429	0.9429	0.8977	0.9429	0.9476	0.9429	0.9429	0.9429
Z006E0058	0.0297	0.0246	0.0276	0.0276	0.3485	0.0276	-0.0192	0.0276	0.0276	0.0276
Z006E0059	0.1	-0.1884	0.099	0.099	0.4296	0.099	0.1099	0.099	0.099	0.099
Z006E0061	0.4586	0.583	0.4501	0.4501	0.5527	0.4501	0.4559	0.4501	0.4501	0.4501
Z006E0062	0.2501	-0.3363	-0.1998	-0.1998	-0.3396	-0.1998	-0.2451	-0.1998	-0.1998	-0.1998
Z006E0063	-0.1948	-0.0515	-0.2008	-0.2008	-0.0699	-0.2008	-0.2636	-0.2008	-0.2008	-0.2008
Z006E0065	0.3012	0.5508	0.3287	0.3287	0.6508	0.3287	0.3061	0.3287	0.3287	0.3287
Z006E0066	-0.0913	0.3784	-0.059	-0.059	-0.3478	-0.059	-0.2144	-0.059	-0.059	-0.059
Z006E0068	-0.8154	-0.5431	-0.8088	-0.8088	-0.5343	-0.8088	-0.8132	-0.8088	-0.8088	-0.8088
Z006E0069	-2.0781	-1.723	-2.012	-2.012	-2.5091	-2.012	-2.0561	-2.012	-2.012	-2.012
Z006E0070	-0.2047	-0.5047	-0.2339	-0.2339	0.1642	-0.2339	-0.2616	-0.2339	-0.2339	-0.2339
Z006E0071	-0.2034	-0.0608	-0.261	-0.261	0.0284	-0.261	0.1715	-0.261	-0.261	-0.261
Z006E0072	0.0297	-0.2571	0.0412	0.0412	0.4392	0.0412	0.0028	0.0412	0.0412	0.0412
Z006E0073	0.0281	0.3531	0.0385	0.0385	-0.2117	0.0385	0.0248	0.0385	0.0385	0.0385
Z006E0074	0.5133	0.5919	0.506	0.506	0.8272	0.506	0.5209	0.506	0.506	0.506
Z006E0075	-0.2897	0.5795	0.3811	0.3811	0.5646	0.3811	0.7373	0.3811	0.3811	0.3811
Z006E0077	-0.4526	-0.1323	-0.4639	-0.4639	0.0037	-0.4639	-0.4587	-0.4639	-0.4639	-0.4639
Z006E0078	0.1678	-0.0026	0.1936	0.1936	0.5643	0.1936	-0.0276	0.1936	0.1936	0.1936
Z006E0079	0.2734	0.1284	0.345	0.345	0.7774	0.345	0.294	0.345	0.345	0.345
Z006E0080	0.2459	-0.046	0.2691	0.2691	-0.2255	0.2691	0.191	0.2691	0.2691	0.2691
Z006E0081	-1.6765	-1.421	-1.6806	-1.6806	-1.7557	-1.6806	-1.7289	-1.6806	-1.6806	-1.6806
Z006E0082	0.7546	1.2716	0.8221	0.8221	0.5664	0.8221	0.5663	0.8221	0.8221	0.8221
Z006E0083	0.2921	0.6179	0.2438	0.2438	-0.057	0.2438	0.2555	0.2438	0.2438	0.2438
Z006E0084	-0.3335	0.0237	-0.3046	-0.3046	-0.7231	-0.3046	-0.337	-0.3046	-0.3046	-0.3046
Z006E0085	-1.0736	-1.3282	-1.0907	-1.0907	-1.4461	-1.0907	-1.15	-1.0907	-1.0907	-1.0907
Z006E0086	0.5418	0.9216	0.6284	0.6284	0.1596	0.6284	0.5109	0.6284	0.6284	0.6284
Z006E0087	0.1388	-0.1129	0.2042	0.2042	0.4088	0.2042	0.2084	0.2042	0.2042	0.2042
Z006E0088	0.0741	-0.1195	0.1311	0.1311	-0.0868	0.1311	0.1119	0.1311	0.1311	0.1311
Z006E0089	0.316	0.3185	0.2365	0.2365	-0.011	0.2365	0.1594	0.2365	0.2365	0.2365
Z006E0090	0.1993	-0.2892	0.1153	0.1153	0.4689	0.1153	0.6916	0.1153	0.1153	0.1153
Z006E0091	-1.1685	-1.0048	-1.2115	-1.2115	-0.9698	-1.2115	-1.1884	-1.2115	-1.2115	-1.2115
Z006E0092	-0.1804	0.0889	-0.1119	-0.1119	0.0924	-0.1119	-0.1691	-0.1119	-0.1119	-0.1119
Z006E0093	-0.1534	-0.3444	-0.0988	-0.0988	0.2645	-0.0988	-0.5352	-0.0988	-0.0988	-0.0988
Z006E0094	1.4648	1.405	1.4959	1.4959	1.3729	1.4959	1.4238	1.4959	1.4959	1.4959
Z006E0095	-0.9851	-1.1262	-0.9933	-0.9933	-0.8527	-0.9933	-0.9975	-0.9933	-0.9933	-0.9933
Z006E0096	0.3128	0.1047	0.3275	0.3275	0.0325	0.3275	0.266	0.3275	0.3275	0.3275
Z006E0097	-0.1687	-0.5526	-0.306	-0.306	-0.7682	-0.306	-0.4518	-0.306	-0.306	-0.306
Z006E0098	0.2443	0.2975	0.2274	0.2274	-0.0326	0.2274	0.1622	0.2274	0.2274	0.2274
Z006E0099	1.0236	1.4933	1.0494	1.0494	0.8503	1.0494	0.9988	1.0494	1.0494	1.0494
Z006E0100	-0.4758	-0.4997	-0.4804	-0.4804	-0.1877	-0.4804	-0.4586	-0.4804	-0.4804	-0.4804
Z006E0101	-0.9038	-1.1077	-0.8569	-0.8569	-0.4592	-0.8569	-0.8429	-0.8569	-0.8569	-0.8569
Z006E0102	1.2566	0.9417	1.1936	1.1936	1.6421	1.1936	1.2447	1.1936	1.1936	1.1936
Z006E0103	-0.8488	0.1233	-0.1055	-0.1055	0.1107	-0.1055	-0.2011	-0.1055	-0.1055	-0.1055
Z006E0104	0.125	0.2258	0.1913	0.1913	0.5574	0.1913	0.2197	0.1913	0.1913	0.1913
Z006E0105	0.7459	1.1953	0.8752	0.8752	0.5789	0.8752	1.4229	0.8752	0.8752	0.8752
Z006E0106	0.3301	0.7081	0.4541	0.4541	0.6153	0.4541	0.0303	0.4541	0.4541	0.4541
Z006E0107	-0.295	-0.6006	-0.4331	-0.4331	0.0631	-0.4331	-0.4596	-0.4331	-0.4331	-0.4331
Z006E0108	-0.6464	-0.7667	-0.6955	-0.6955	-0.3681	-0.6955	-0.2753	-0.6955	-0.6955	-0.6955
Z006E0109	-0.5228	-0.8539	-0.5735	-0.5735	-0.9419	-0.5735	-0.6429	-0.5735	-0.5735	-0.5735
Z006E0110	0.8275	0.8183	0.8223	0.8223	0.9887	0.8223	0.8606	0.8223	0.8223	0.8223
Z006E0111	1.1174	1.3417	1.203	1.203	1.0243	1.203	0.3778	1.203	1.203	1.203
Z006E0113	0.7017	0.8561	0.7675	0.7675	0.4238	0.7675	0.7279	0.7675	0.7675	0.7675
Z006E0114	0.76	0.5473	0.7143	0.7143	0.6861	0.7143	0.6511	0.7143	0.7143	0.7143
Z006E0115	-0.0618	-0.1968	0.0134	0.0134	0.4374	0.0134	-0.0039	0.0134	0.0134	0.0134
Z006E0116	-0.3757	-0.279	-0.4503	-0.4503	-0.23	-0.4503	-0.4032	-0.4503	-0.4503	-0.4503
Z006E0117	1.8392	1.6679	1.8494	1.8494	2.3995	1.8494	1.8384	1.8494	1.8494	1.8494
Z006E0118	0.0422	0.0104	-0.0229	-0.0229	0.4157	-0.0229	-0.0293	-0.0229	-0.0229	-0.0229
Z006E0119	-0.4339	-0.0765	-0.3968	-0.3968	-0.7479	-0.3968	-0.4774	-0.3968	-0.3968	-0.3968
Z006E0120	-0.2989	-0.4291	-0.4241	-0.4241	-0.348	-0.4241	-0.4803	-0.4241	-0.4241	-0.4241
Z006E0121	-0.5859	-0.1342	-0.5341	-0.5341	-0.8574	-0.5341	-0.6249	-0.5341	-0.5341	-0.5341
Z006E0122	1.0173	0.759	1.0262	1.0262	1.3767	1.0262	1.0011	1.0262	1.0262	1.0262
Z006E0123	-0.302	-0.4732	-0.2914	-0.2914	0.2587	-0.2914	-0.3026	-0.2914	-0.2914	-0.2914
Z006E0125	-0.4995	-0.799	-0.5347	-0.5347	-0.204	-0.5347	-0.5148	-0.5347	-0.5347	-0.5347
Z006E0126	0.0155	-0.1545	0.0297	0.0297	0.5798	0.0297	0.0176	0.0297	0.0297	0.0297
Z006E0128	0.2397	0.4816	0.2433	0.2433	0.5654	0.2433	0.227	0.2433	0.2433	0.2433
Z006E0129	-0.2951	-0.0477	-0.3961	-0.3961	-0.7013	-0.3961	-0.0059	-0.3961	-0.3961	-0.3961
Z006E0133	0.5154	0.226	0.519	0.519	0.917	0.519	0.4826	0.519	0.519	0.519
Z006E0134	-0.6755	-0.4861	-0.6053	-0.6053	-0.7524	-0.6053	-0.5849	-0.6053	-0.6053	-0.6053
Z006E0135	0.7404	0.886	0.4747	0.4747	0.0643	0.4747	0.4357	0.4747	0.4747	0.4747
Z006E0136	0.0007	0.3557	0.0818	0.0818	-0.0981	0.0818	0.0061	0.0818	0.0818	0.0818
Z006E0137	0.5824	0.9854	0.7252	0.7252	1.1192	0.7252	0.7278	0.7252	0.7252	0.7252
Z006E0138	-0.5125	-0.4699	-0.4293	-0.4293	-0.5518	-0.4293	-0.4602	-0.4293	-0.4293	-0.4293
Z006E0139	-0.215	-0.196	0.0443	0.0443	-0.3537	0.0443	-0.0437	0.0443	0.0443	0.0443
Z006E0140	0.8074	0.3115	0.5245	0.5245	0.8633	0.5245	0.5255	0.5245	0.5245	0.5245
Z006E0141	0.7072	0.4142	0.727	0.727	0.2325	0.727	0.6498	0.727	0.727	0.727
Z006E0142	-0.1058	0.1424	-0.0466	-0.0466	0.1295	-0.0466	-0.0333	-0.0466	-0.0466	-0.0466
Z006E0143	-1.0943	-0.7554	-1.0713	-1.0713	-0.6668	-1.0713	-1.0697	-1.0713	-1.0713	-1.0713
Z006E0144	0.8876	1.1033	0.866	0.866	1.1599	0.866	0.9244	0.866	0.866	0.866
Z006E0145	-0.2783	0.1928	-0.2482	-0.2482	-0.4473	-0.2482	-0.3	-0.2482	-0.2482	-0.2482
Z006E0146	0.2206	0.1885	0.1909	0.1909	0.4836	0.1909	0.2194	0.1909	0.1909	0.1909
Z006E0147	-0.6185	-1.0621	-0.6936	-0.6936	-0.3889	-0.6936	-0.7011	-0.6936	-0.6936	-0.6936
Z006E0148	0.2723	0.3515	0.1348	0.1348	0.5095	0.1348	0.1196	0.1348	0.1348	0.1348
Z006E0149	1.4951	1.8221	1.4506	1.4506	1.1498	1.4506	1.4613	1.4506	1.4506	1.4506
Z006E0150	-1.2084	-0.8553	-1.1843	-1.1843	-1.5354	-1.1843	-1.2615	-1.1843	-1.1843	-1.1843
Z006E0152	0.313	0.2915	0.3597	0.3597	0.5738	0.3597	0.3662	0.3597	0.3597	0.3597
Z006E0153	0.3721	0.1036	0.3891	0.3891	-0.134	0.3891	0.0393	0.3891	0.3891	0.3891
Z006E0154	1.2509	0.3778	0.5908	0.5908	0.8414	0.5908	0.6657	0.5908	0.5908	0.5908
Z006E0155	0.008	0.3395	0.0485	0.0485	-0.3224	0.0485	0.0003	0.0485	0.0485	0.0485
Z006E0156	0.2845	0.3801	0.3238	0.3238	-0.0482	0.3238	0.2206	0.3238	0.3238	0.3238
Z006E0157	2.9634	2.3735	2.2363	2.2363	2.4588	2.2363	2.2818	2.2363	2.2363	2.2363
Z006E0158	-0.5878	-0.23	-0.5482	-0.5482	-0.2201	-0.5482	-0.5028	-0.5482	-0.5482	-0.5482
Z006E0159	1.365	1.7227	1.3683	1.3683	0.9414	1.3683	1.3773	1.3683	1.3683	1.3683
Z006E0160	1.9796	2.303	1.995	1.995	1.624	1.995	1.9534	1.995	1.995	1.995
Z006E0161	0.9947	0.8298	1.0607	1.0607	1.4648	1.0607	1.0791	1.0607	1.0607	1.0607
Z006E0162	-0.0949	-0.4296	-0.2213	-0.2213	-0.2231	-0.2213	-0.2472	-0.2213	-0.2213	-0.2213
Z006E0163	-1.7685	-2.1042	-2.4109	-2.4109	-2.8497	-2.4109	-2.3713	-2.4109	-2.4109	-2.4109
Z006E0164	0.2561	0.1477	0.3353	0.3353	0.4029	0.3353	0.3225	0.3353	0.3353	0.3353
Z006E0165	0.2962	0.2088	0.256	0.256	0.206	0.256	0.1883	0.256	0.256	0.256
Z006E0166	-0.0486	0.1927	-0.0108	-0.0108	0.1652	-0.0108	0.0081	-0.0108	-0.0108	-0.0108
Z006E0167	-1.0869	-0.7578	-1.0127	-1.0127	-0.7324	-1.0127	-1.0579	-1.0127	-1.0127	-1.0127
Z006E0168	0.1085	0.1604	0.0956	0.0956	-0.1166	0.0956	0.078	0.0956	0.0956	0.0956
Z006E0169	-0.1082	-0.3949	-0.0963	-0.0963	0.3017	-0.0963	-0.1348	-0.0963	-0.0963	-0.0963
Z006E0170	-0.9802	-0.6271	-1	-1	-1.2725	-1	-1.0638	-1	-1	-1
Z006E0171	1.0435	0.74	1.0308	1.0308	0.5363	1.0308	0.9622	1.0308	1.0308	1.0308
Z006E0172	0.8257	1.1704	0.7798	0.7798	0.5073	0.7798	0.7228	0.7798	0.7798	0.7798
Z006E0173	-1.5981	-1.4701	-1.5957	-1.5957	-1.4931	-1.5957	-1.5927	-1.5957	-1.5957	-1.5957
Z006E0174	0.1757	-0.2325	-0.0453	-0.0453	-0.1692	-0.0453	-0.0775	-0.0453	-0.0453	-0.0453
Z006E0175	0.1956	0.3695	0.6119	0.6119	0.4098	0.6119	0.7061	0.6119	0.6119	0.6119
Z006E0176	-1.0008	-0.9007	-0.9378	-0.9378	-1.251	-0.9378	-1.0353	-0.9378	-0.9378	-0.9378
Z006E0177	0.1508	-0.1655	0.0834	0.0834	0.5319	0.0834	0.1356	0.0834	0.0834	0.0834
Z006E0178	1.6797	1.509	1.6916	1.6916	2.2418	1.6916	1.6802	1.6916	1.6916	1.6916
Z006E0179	-0.0106	0.3568	0.0586	0.0586	0.3867	0.0586	0.0963	0.0586	0.0586	0.0586
Z006E0180	-0.7176	-0.2759	-0.6973	-0.6973	-0.7281	-0.6973	-0.7326	-0.6973	-0.6973	-0.6973
Z006E0181	-0.5844	-0.9329	-0.5917	-0.5917	-0.3371	-0.5917	-0.5927	-0.5917	-0.5917	-0.5917
Z006E0182	0.4899	0.8497	0.4996	0.4996	0.9737	0.4996	0.5088	0.4996	0.4996	0.4996
Z006E0183	-0.4843	-0.4872	-0.3439	-0.3439	-0.7108	-0.3439	-0.4578	-0.3439	-0.3439	-0.3439
Z006E0184	-0.0429	0.0589	-0.0304	-0.0304	0.0558	-0.0304	0.1786	-0.0304	-0.0304	-0.0304
Z006E0185	-0.6601	-0.9395	-0.5895	-0.5895	-0.3374	-0.5895	-0.5993	-0.5895	-0.5895	-0.5895
Z006E0186	0.0594	0.4176	0.0641	0.0641	0.5382	0.0641	0.0746	0.0641	0.0641	0.0641
Z006E0188	-0.4294	-0.4912	-0.4044	-0.4044	-0.5275	-0.4044	-0.4749	-0.4044	-0.4044	-0.4044
Z006E0190	0.6757	0.8458	0.5929	0.5929	0.9175	0.5929	0.5876	0.5929	0.5929	0.5929
Z006E0191	-0.7545	-0.9207	-0.7571	-0.7571	-1.0713	-0.7571	-0.8694	-0.7571	-0.7571	-0.7571
Z006E0192	0.2752	0.639	0.3187	0.3187	0.3255	0.3187	0.2484	0.3187	0.3187	0.3187
Z006E0193	-0.8188	-0.8854	-0.8083	-0.8083	-0.9313	-0.8083	-0.875	-0.8083	-0.8083	-0.8083
Z006E0194	-0.9276	-0.676	-0.998	-0.998	-0.9404	-0.998	-1.0302	-0.998	-0.998	-0.998
Z006E0195	-0.4236	-0.1087	-0.4687	-0.4687	-0.3639	-0.4687	-0.0403	-0.4687	-0.4687	-0.4687
Z006E0196	-0.6539	-0.8331	-0.6409	-0.6409	-0.9834	-0.6409	-0.6892	-0.6409	-0.6409	-0.6409
Z006E0197	0.4224	0.2489	0.4457	0.4457	0.0094	0.4457	0.309	0.4457	0.4457	0.4457
Z006E0198	-0.2202	-0.4891	-0.231	-0.231	-0.5388	-0.231	0.1136	-0.231	-0.231	-0.231
Z006E0199	0.6939	0.9834	0.6392	0.6392	0.7033	0.6392	0.6123	0.6392	0.6392	0.6392
Z006E0200	0.4605	0.2083	0.4126	0.4126	0.4244	0.4126	1.1569	0.4126	0.4126	0.4126
Z007E0001	-0.0827	0.2727	0.3995	0.3995	0.3923	0.3995	0.702	0.3995	0.3995	0.3995
Z007E0002	-0.4223	-0.6906	-0.81	-0.81	-0.6522	-0.81	-0.7112	-0.81	-0.81	-0.81
Z007E0003	1.9107	1.7647	1.8425	1.8425	1.9555	1.8425	2.2289	1.8425	1.8425	1.8425
Z007E0004	1.9764	1.7453	1.6111	1.6111	1.5256	1.6111	1.6288	1.6111	1.6111	1.6111
Z007E0005	-1.0797	-1.0709	-1.2062	-1.2062	-1.0895	-1.2062	-1.1703	-1.2062	-1.2062	-1.2062
Z007E0007	1.9894	1.8245	1.6703	1.6703	1.6343	1.6703	1.6675	1.6703	1.6703	1.6703
Z007E0008	0.0823	0.1973	0.2633	0.2633	0.3762	0.2633	0.5817	0.2633	0.2633	0.2633
Z007E0009	0.7465	0.3308	0.1946	0.1946	0.1387	0.1946	0.2486	0.1946	0.1946	0.1946
Z007E0010	-0.1654	-0.4251	-0.2623	-0.2623	-0.3608	-0.2623	-0.0205	-0.2623	-0.2623	-0.2623
Z007E0011	0.0744	0.3116	0.2377	0.2377	0.1562	0.2377	0.4737	0.2377	0.2377	0.2377
Z007E0012	-0.8876	-0.43	-0.6106	-0.6106	-0.4883	-0.6106	-0.751	-0.6106	-0.6106	-0.6106
Z007E0013	-0.2921	-0.1191	0.0406	0.0406	-0.0615	0.0406	0.0867	0.0406	0.0406	0.0406
Z007E0014	0.5558	1.0074	0.8022	0.8022	0.8054	0.8022	0.8911	0.8022	0.8022	0.8022
Z007E0015	-0.0276	0.2533	0.2811	0.2811	0.1652	0.2811	0.1334	0.2811	0.2811	0.2811
Z007E0016	-0.2706	-0.0063	0.1105	0.1105	-0.0183	0.1105	0.0148	0.1105	0.1105	0.1105
Z007E0017	-0.381	-0.7399	-0.7269	-0.7269	-0.8412	-0.7269	-0.6298	-0.7269	-0.7269	-0.7269
Z007E0019	-0.9149	-1.2065	-1.0975	-1.0975	-1.0096	-1.0975	-1.0466	-1.0975	-1.0975	-1.0975
Z007E0020	-0.2156	-0.909	-0.7822	-0.7822	-0.8883	-0.7822	-0.9106	-0.7822	-0.7822	-0.7822
Z007E0021	-0.632	-0.8562	-0.9601	-0.9601	-1.0189	-0.9601	-0.8761	-0.9601	-0.9601	-0.9601
Z007E0022	-0.094	0.0535	0.1166	0.1166	0.0006	0.1166	0.2676	0.1166	0.1166	0.1166
Z007E0023	0.2195	0.2504	0.135	0.135	0.2625	0.135	-0.0609	0.135	0.135	0.135
Z007E0024	-0.5265	-0.7675	-0.8804	-0.8804	-0.95	-0.8804	-0.5688	-0.8804	-0.8804	-0.8804
Z007E0025	2.3186	2.5072	2.5983	2.5983	2.5835	2.5983	2.4579	2.5983	2.5983	2.5983
Z007E0027	-0.3053	-0.0957	0.0011	0.0011	-0.122	0.0011	-0.1459	0.0011	0.0011	0.0011
Z007E0029	4.0318	3.6274	3.6378	3.6378	3.7668	3.6378	3.8228	3.6378	3.6378	3.6378
Z007E0030	-0.3175	-0.3476	-0.3359	-0.3359	-0.2351	-0.3359	-0.3959	-0.3359	-0.3359	-0.3359
Z007E0031	-0.8158	-0.993	-1.1377	-1.1377	-1.018	-1.1377	-1.0648	-1.1377	-1.1377	-1.1377
Z007E0032	-0.8905	-1.1813	-1.0515	-1.0515	-0.9431	-1.0515	-1.0105	-1.0515	-1.0515	-1.0515
Z007E0033	-1.0059	-1.3107	-1.1654	-1.1654	-1.0473	-1.1654	-0.9081	-1.1654	-1.1654	-1.1654
Z007E0034	-0.2981	-0.2578	-0.317	-0.317	-0.2091	-0.317	-0.3769	-0.317	-0.317	-0.317
Z007E0036	0.6387	0.2018	0.282	0.282	0.2797	0.282	0.1608	0.282	0.282	0.282
Z007E0037	0.7979	0.2706	0.4314	0.4314	0.333	0.4314	0.7466	0.4314	0.4314	0.4314
Z007E0038	-0.4196	0.078	-0.0956	-0.0956	-0.1899	-0.0956	-0.2475	-0.0956	-0.0956	-0.0956
Z007E0040	0.5822	1.1353	0.9529	0.9529	1.0693	0.9529	0.8194	0.9529	0.9529	0.9529
Z007E0042	-0.0608	0.1428	0.2271	0.2271	0.104	0.2271	0.085	0.2271	0.2271	0.2271
Z007E0044	0.0559	0.1566	0.1986	0.1986	0.2992	0.1986	0.3666	0.1986	0.1986	0.1986
Z007E0045	0.2464	0.2836	0.1685	0.1685	0.1096	0.1685	0.1842	0.1685	0.1685	0.1685
Z007E0046	-0.6448	-0.6207	-0.7502	-0.7502	-0.6228	-0.7502	-0.9407	-0.7502	-0.7502	-0.7502
Z007E0047	-0.1689	-0.2596	-0.1453	-0.1453	-0.0298	-0.1453	0.1392	-0.1453	-0.1453	-0.1453
Z007E0049	-1.4447	-1.6042	-1.4469	-1.4469	-1.3542	-1.4469	-1.6328	-1.4469	-1.4469	-1.4469
Z007E0050	-0.0819	0.0092	0.0526	0.0526	0.1539	0.0526	-0.138	0.0526	0.0526	0.0526
Z007E0051	-0.9321	-0.6672	-0.8692	-0.8692	-0.7141	-0.8692	-0.6725	-0.8692	-0.8692	-0.8692
Z007E0052	-0.6695	-1.0725	-1.0495	-1.0495	-1.0252	-1.0495	-0.7314	-1.0495	-1.0495	-1.0495
Z007E0053	-0.8863	-0.3257	-0.2926	-0.2926	-0.3972	-0.2926	-0.1554	-0.2926	-0.2926	-0.2926
Z007E0054	-0.5071	-0.3758	-0.3862	-0.3862	-0.3134	-0.3862	-0.8293	-0.3862	-0.3862	-0.3862
Z007E0055	0.261	0.146	0.2907	0.2907	0.3847	0.2907	0.4007	0.2907	0.2907	0.2907
Z007E0056	2.966	2.7462	2.9025	2.9025	2.7845	2.9025	2.7021	2.9025	2.9025	2.9025
Z007E0058	0.0887	0.0309	0.1262	0.1262	0.0032	0.1262	0.0525	0.1262	0.1262	0.1262
Z007E0059	0.1772	-0.0223	-0.1384	-0.1384	-0.2274	-0.1384	-0.2702	-0.1384	-0.1384	-0.1384
Z007E0060	0.5317	0.0075	0.1616	0.1616	0.2603	0.1616	0.0435	0.1616	0.1616	0.1616
Z007E0061	-0.7382	-0.3628	-0.2459	-0.2459	-0.1642	-0.2459	-0.3798	-0.2459	-0.2459	-0.2459
Z007E0062	-0.2649	-0.1102	-0.043	-0.043	0.0199	-0.043	-0.1389	-0.043	-0.043	-0.043
Z007E0063	0.3408	0.607	0.5355	0.5355	0.4497	0.5355	0.4362	0.5355	0.5355	0.5355
Z007E0064	0.017	0.4861	0.3009	0.3009	0.2102	0.3009	0.296	0.3009	0.3009	0.3009
Z007E0065	-0.8154	-0.1061	-0.2405	-0.2405	-0.3466	-0.2405	-0.3954	-0.2405	-0.2405	-0.2405
Z007E0066	0.4787	0.5697	0.6129	0.6129	0.7142	0.6129	0.4224	0.6129	0.6129	0.6129
Z007E0067	0.6301	0.9322	0.9244	0.9244	0.798	0.9244	0.6947	0.9244	0.9244	0.9244
Z007E0068	-0.3117	0.1875	0.0175	0.0175	-0.0768	0.0175	-0.1357	0.0175	0.0175	0.0175
Z007E0069	0.2336	0.8248	0.7921	0.7921	0.6404	0.7921	0.8104	0.7921	0.7921	0.7921
Z007E0070	-0.0869	-0.1624	-0.1409	-0.1409	-0.2444	-0.1409	-0.3438	-0.1409	-0.1409	-0.1409
Z007E0071	0.1595	0.0612	0.1254	0.1254	0.0413	0.1254	0.3505	0.1254	0.1254	0.1254
Z007E0072	-0.0117	-0.2427	-0.3483	-0.3483	-0.2207	-0.3483	-0.4754	-0.3483	-0.3483	-0.3483
Z007E0073	0.0892	-0.4446	-0.3107	-0.3107	-0.212	-0.3107	-0.421	-0.3107	-0.3107	-0.3107
Z007E0074	-0.0347	-0.4107	-0.4118	-0.4118	-0.5117	-0.4118	-0.3908	-0.4118	-0.4118	-0.4118
Z007E0075	-0.7443	-0.8424	-0.7413	-0.7413	-0.845	-0.7413	-0.3727	-0.7413	-0.7413	-0.7413
Z007E0077	3.1104	2.8452	2.9834	2.9834	3.082	2.9834	2.7988	2.9834	2.9834	2.9834
Z007E0078	-0.4563	-0.9271	-0.9088	-0.9088	-0.9761	-0.9088	-0.8234	-0.9088	-0.9088	-0.9088
Z007E0079	0.692	0.7232	0.6453	0.6453	0.7533	0.6453	0.5927	0.6453	0.6453	0.6453
Z007E0080	0.7742	0.4294	0.4457	0.4457	0.3423	0.4457	0.3174	0.4457	0.4457	0.4457
Z007E0081	0.3876	0.4086	0.2861	0.2861	0.2164	0.2861	0.5288	0.2861	0.2861	0.2861
Z007E0082	-0.1526	0.0177	0.1223	0.1223	0.0186	0.1223	0.4169	0.1223	0.1223	0.1223
Z007E0083	-0.0834	-0.2906	-0.2291	-0.2291	-0.1297	-0.2291	-0.287	-0.2291	-0.2291	-0.2291
Z007E0084	-0.3183	-0.4155	-0.413	-0.413	-0.5274	-0.413	-0.3845	-0.413	-0.413	-0.413
Z007E0085	1.0348	0.9219	0.942	0.942	1.055	0.942	0.7483	0.942	0.942	0.942
Z007E0086	1.0764	0.9643	1.0228	1.0228	1.1164	1.0228	0.9721	1.0228	1.0228	1.0228
Z007E0087	0.2714	0.5795	0.5227	0.5227	0.6306	0.5227	0.3892	0.5227	0.5227	0.5227
Z007E0088	-0.2348	-0.3966	-0.3886	-0.3886	-0.2561	-0.3886	-0.1329	-0.3886	-0.3886	-0.3886
Z007E0089	-0.5901	-0.5443	-0.6788	-0.6788	-0.7787	-0.6788	-0.6519	-0.6788	-0.6788	-0.6788
Z007E0091	-0.2331	-0.3936	-0.3829	-0.3829	-0.2504	-0.3829	-0.1283	-0.3829	-0.3829	-0.3829
Z007E0092	-0.5225	-0.1431	-0.0177	-0.0177	-0.1277	-0.0177	0.169	-0.0177	-0.0177	-0.0177
Z007E0093	-0.3388	-0.1314	-0.3159	-0.3159	-0.3019	-0.3159	-0.3865	-0.3159	-0.3159	-0.3159
Z007E0094	0.3592	-0.3834	-0.2827	-0.2827	-0.1722	-0.2827	-0.3923	-0.2827	-0.2827	-0.2827
Z007E0095	-0.2721	0.1162	0.0224	0.0224	-0.0597	0.0224	0.3117	0.0224	0.0224	0.0224
Z007E0096	1.0827	1.1424	1.0104	1.0104	0.9214	1.0104	0.8122	1.0104	1.0104	1.0104
Z007E0098	-0.2545	-0.507	-0.3723	-0.3723	-0.253	-0.3723	-0.0931	-0.3723	-0.3723	-0.3723
Z007E0099	-0.8496	-0.6189	-0.7064	-0.7064	-0.7878	-0.7064	-0.4651	-0.7064	-0.7064	-0.7064
Z007E0100	0.5342	0.6997	0.781	0.781	0.8745	0.781	0.6488	0.781	0.781	0.781
Z007E0101	-0.5049	-0.741	-0.5926	-0.5926	-0.7213	-0.5926	-0.5658	-0.5926	-0.5926	-0.5926
Z007E0103	0.2362	0.1799	0.2783	0.2783	0.1553	0.2783	0.2034	0.2783	0.2783	0.2783
Z007E0104	0.4235	0.7931	0.898	0.898	0.9797	0.898	0.7688	0.898	0.898	0.898
Z007E0105	-1.3251	-0.233	-0.2311	-0.2311	-0.1995	-0.2311	-0.1737	-0.2311	-0.2311	-0.2311
Z007E0106	-0.4727	-0.4098	-0.5351	-0.5351	-0.6241	-0.5351	-0.7359	-0.5351	-0.5351	-0.5351
Z007E0107	-2.4006	-2.5982	-2.7108	-2.7108	-2.7998	-2.7108	-2.8439	-2.7108	-2.7108	-2.7108
Z007E0108	-0.3092	-0.4691	-0.457	-0.457	-0.3245	-0.457	-0.2029	-0.457	-0.457	-0.457
Z007E0109	-0.3795	0.065	-0.143	-0.143	-0.0207	-0.143	-0.2727	-0.143	-0.143	-0.143
Z007E0110	-0.6568	-0.6291	-0.78	-0.78	-0.8655	-0.78	-0.8284	-0.78	-0.78	-0.78
Z007E0111	-0.3516	-0.5864	-0.4086	-0.4086	-0.5036	-0.4086	-0.356	-0.4086	-0.4086	-0.4086
Z007E0112	-0.4749	-0.3793	-0.313	-0.313	-0.4089	-0.313	-0.0765	-0.313	-0.313	-0.313
Z007E0114	-0.2938	0	0	0	0	0	0	0	0	0
Z007E0115	-1.0878	-1.1938	-1.1091	-1.1091	-1.2128	-1.1091	-0.7341	-1.1091	-1.1091	-1.1091
Z007E0116	-1.0039	-1.278	-1.133	-1.133	-1.1124	-1.133	-1.1041	-1.133	-1.133	-1.133
Z007E0117	-0.0747	0.1434	0.1472	0.1472	0.247	0.1472	0.1449	0.1472	0.1472	0.1472
Z007E0118	-0.908	-0.9204	-0.9856	-0.9856	-0.8864	-0.9856	-1.1161	-0.9856	-0.9856	-0.9856
Z007E0119	0.4199	0.443	0.3247	0.3247	0.255	0.3247	0.5657	0.3247	0.3247	0.3247
Z007E0120	-0.0849	-0.3218	-0.4394	-0.4394	-0.3119	-0.4394	-0.5618	-0.4394	-0.4394	-0.4394
Z007E0121	-1.0179	-1.2263	-1.3191	-1.3191	-1.3922	-1.3191	-1.1577	-1.3191	-1.3191	-1.3191
Z007E0122	-0.2484	-0.0395	0.0559	0.0559	-0.0672	0.0559	-0.0905	0.0559	0.0559	0.0559
Z007E0123	-1.3488	-1.1316	-1.3209	-1.3209	-1.3898	-1.3209	-0.9918	-1.3209	-1.3209	-1.3209
Z007E0124	0.1602	0.2215	0.1936	0.1936	0.1152	0.1936	0.3333	0.1936	0.1936	0.1936
Z007E0126	0.8018	0.1074	0.2321	0.2321	0.126	0.2321	0.1045	0.2321	0.2321	0.2321
Z007E0129	2.0454	2.2834	2.211	2.211	2.1296	2.211	2.4464	2.211	2.211	2.211
Z007E0130	2.0326	2.1473	2.2126	2.2126	2.3255	2.2126	2.5312	2.2126	2.2126	2.2126
Z007E0131	0.4427	0.9639	0.8338	0.8338	0.7518	0.8338	0.8248	0.8338	0.8338	0.8338
Z007E0132	-0.688	-0.1294	-0.3005	-0.3005	-0.1841	-0.3005	-0.4384	-0.3005	-0.3005	-0.3005
Z007E0133	-0.3618	-0.2016	-0.2675	-0.2675	-0.3512	-0.2675	-0.2764	-0.2675	-0.2675	-0.2675
Z007E0134	1.2945	1.0577	0.9536	0.9536	0.884	0.9536	1.2618	0.9536	0.9536	0.9536
Z007E0135	-0.1756	-0.7077	-0.5701	-0.5701	-0.4713	-0.5701	-0.6818	-0.5701	-0.5701	-0.5701
Z007E0136	0.0682	0.1681	0.2299	0.2299	0.3312	0.2299	0.0322	0.2299	0.2299	0.2299
Z007E0137	0.1167	0.2832	0.3666	0.3666	0.4601	0.3666	0.2336	0.3666	0.3666	0.3666
Z007E0138	0.1477	0.7977	0.6855	0.6855	0.5674	0.6855	0.7283	0.6855	0.6855	0.6855
Z007E0139	0.5258	0.6321	0.7183	0.7183	0.6342	0.7183	0.3446	0.7183	0.7183	0.7183
Z007E0140	-1.4423	-1.6594	-1.4976	-1.4976	-1.6155	-1.4976	-1.7001	-1.4976	-1.4976	-1.4976
Z007E0141	-0.0498	-0.0976	0.0164	0.0164	0.1124	0.0164	-0.1437	0.0164	0.0164	0.0164
Z007E0142	-0.659	-0.5343	-0.448	-0.448	-0.3351	-0.448	-0.1375	-0.448	-0.448	-0.448
Z007E0143	-0.0398	0.2448	0.2805	0.2805	0.1646	0.2805	0.1298	0.2805	0.2805	0.2805
Z007E0144	-0.3501	-0.2811	-0.3935	-0.3935	-0.4826	-0.3935	-0.5993	-0.3935	-0.3935	-0.3935
Z007E0145	0.0655	-0.0181	0.0497	0.0497	-0.0841	0.0497	0.2108	0.0497	0.0497	0.0497
Z007E0146	2.9662	2.6418	2.7352	2.7352	2.8313	2.7352	2.6558	2.7352	2.7352	2.7352
Z007E0147	1.0062	1.2357	1.0591	1.0591	0.9649	1.0591	0.9811	1.0591	1.0591	1.0591
Z007E0148	-0.276	0.4039	0.2888	0.2888	0.3069	0.2888	0.433	0.2888	0.2888	0.2888
Z007E0149	0.64	0.7905	0.7172	0.7172	0.8198	0.7172	0.4994	0.7172	0.7172	0.7172
Z007E0150	-0.1702	0.0091	-0.1956	-0.1956	-0.0732	-0.1956	-0.2539	-0.1956	-0.1956	-0.1956
Z007E0151	0.06	0.2039	0.0153	0.0153	0.1571	0.0153	0.3953	0.0153	0.0153	0.0153
Z007E0152	0.9348	0.8613	0.7722	0.7722	0.905	0.7722	0.7294	0.7722	0.7722	0.7722
Z007E0154	-0.2761	-0.1356	-0.0427	-0.0427	0.081	-0.0427	0.0411	-0.0427	-0.0427	-0.0427
Z007E0155	1.9951	1.7786	1.6795	1.6795	1.6136	1.6795	1.8025	1.6795	1.6795	1.6795
Z007E0156	0.7106	0.3237	0.3286	0.3286	0.4418	0.3286	0.2136	0.3286	0.3286	0.3286
Z007E0157	0.992	1.1747	1.062	1.062	1.0587	1.062	1.4347	1.062	1.062	1.062
Z007E0158	0.5043	0.5731	0.4857	0.4857	0.5624	0.4857	0.5945	0.4857	0.4857	0.4857
Z007E0159	0.0935	-0.438	-0.2992	-0.2992	-0.2005	-0.2992	-0.4114	-0.2992	-0.2992	-0.2992
Z007E0160	2.5413	2.2663	2.1171	2.1171	2.2483	2.1171	2.1494	2.1171	2.1171	2.1171
Z007E0161	0.6599	0.749	0.871	0.871	0.9309	0.871	1.0535	0.871	0.871	0.871
Z007E0162	-0.9202	-0.8041	-0.7359	-0.7359	-0.6231	-0.7359	-0.4184	-0.7359	-0.7359	-0.7359
Z007E0163	-0.4817	-0.6039	-0.5025	-0.5025	-0.3788	-0.5025	-0.3493	-0.5025	-0.5025	-0.5025
Z007E0164	0.7656	0.8115	0.7774	0.7774	0.6882	0.7774	1.1436	0.7774	0.7774	0.7774
Z007E0165	-0.5569	-0.133	-0.3067	-0.3067	-0.1902	-0.3067	-0.4073	-0.3067	-0.3067	-0.3067
Z007E0167	0.5048	0.7349	0.5594	0.5594	0.4652	0.5594	0.4809	0.5594	0.5594	0.5594
Z007E0168	0.406	0.1625	0.0309	0.0309	0.1584	0.0309	-0.0861	0.0309	0.0309	0.0309
Z007E0169	-10.0753	-9.5556	-9.5731	-9.5731	-9.477	-9.5731	-9.7097	-9.5731	-9.5731	-9.5731
Z007E0170	0.7835	1.0762	1.0133	1.0133	1.1104	1.0133	1.1063	1.0133	1.0133	1.0133
Z007E0172	-0.3843	-0.1745	-0.3281	-0.3281	-0.3921	-0.3281	-0.1945	-0.3281	-0.3281	-0.3281
Z007E0173	-0.3175	-0.2483	-0.3606	-0.3606	-0.4497	-0.3606	-0.5665	-0.3606	-0.3606	-0.3606
Z007E0174	-0.6811	-0.6251	-0.7406	-0.7406	-0.828	-0.7406	-0.874	-0.7406	-0.7406	-0.7406
Z007E0175	-0.9658	-0.628	-0.7107	-0.7107	-0.6341	-0.7107	-0.6764	-0.7107	-0.7107	-0.7107
Z007E0176	-0.8151	-0.4688	-0.3417	-0.3417	-0.2947	-0.3417	-0.0371	-0.3417	-0.3417	-0.3417
Z007E0177	0.449	0.2406	0.1057	0.1057	0.0167	0.1057	-0.0187	0.1057	0.1057	0.1057
Z007E0178	1.1901	0.8363	0.8335	0.8335	0.7301	0.8335	0.7126	0.8335	0.8335	0.8335
Z007E0179	0.0183	0.0987	0.1617	0.1617	0.2789	0.1617	0.2658	0.1617	0.1617	0.1617
Z007E0180	-1.127	-1.7463	-1.7499	-1.7499	-1.5656	-1.7499	-1.5141	-1.7499	-1.7499	-1.7499
Z007E0181	-0.3775	-0.1676	-0.3104	-0.3104	-0.1913	-0.3104	-0.4381	-0.3104	-0.3104	-0.3104
Z007E0182	-0.5043	-0.8357	-0.6835	-0.6835	-0.7942	-0.6835	-0.6801	-0.6835	-0.6835	-0.6835
Z007E0183	-0.4164	0.1746	0.0878	0.0878	0.1911	0.0878	-0.0493	0.0878	0.0878	0.0878
Z007E0185	0.0449	0.0172	-0.0894	-0.0894	-0.196	-0.0894	-0.4433	-0.0894	-0.0894	-0.0894
Z007E0186	0.7589	0.492	0.5534	0.5534	0.4421	0.5534	0.4806	0.5534	0.5534	0.5534
Z007E0187	0.0448	-0.3215	-0.155	-0.155	-0.0588	-0.155	-0.3861	-0.155	-0.155	-0.155
Z007E0188	0.8329	0.8364	0.6803	0.6803	0.7675	0.6803	0.3115	0.6803	0.6803	0.6803
Z007E0189	0.1136	0.1362	0.0169	0.0169	-0.0528	0.0169	0.2584	0.0169	0.0169	0.0169
Z007E0191	-0.0103	0.2793	0.2358	0.2358	0.2548	0.2358	0.5374	0.2358	0.2358	0.2358
Z007E0192	0.8521	0.6839	0.5917	0.5917	0.7139	0.5917	0.8985	0.5917	0.5917	0.5917
Z007E0193	0.1269	0.6907	0.6885	0.6885	0.568	0.6885	0.5372	0.6885	0.6885	0.6885
Z007E0194	0.1234	0.5476	0.3743	0.3743	0.4907	0.3743	0.2735	0.3743	0.3743	0.3743
Z007E0195	0.1271	-0.0921	0.0652	0.0652	-0.0528	0.0652	-0.1356	0.0652	0.0652	0.0652
Z007E0196	2.2178	1.6791	1.8029	1.8029	1.9016	1.8029	1.6966	1.8029	1.8029	1.8029
Z007E0197	-0.3589	-0.4635	-0.3892	-0.3892	-0.2957	-0.3892	-0.446	-0.3892	-0.3892	-0.3892
Z007E0198	0.306	-0.0609	-0.0202	-0.0202	0.1053	-0.0202	0.0106	-0.0202	-0.0202	-0.0202
Z007E0199	-0.2697	-0.3443	-0.3208	-0.3208	-0.4243	-0.3208	-0.5245	-0.3208	-0.3208	-0.3208
Z007E0200	0.0158	-0.2897	-0.1857	-0.1857	-0.3026	-0.1857	-0.1355	-0.1857	-0.1857	-0.1857
Z008E0001	-0.4209	-0.8141	-0.6475	-0.6475	-0.7001	-0.6475	-0.6159	-0.6475	-0.6475	-0.6475
Z008E0002	-0.3803	0.1076	0.0373	0.0373	0.0903	0.0373	-0.0803	0.0373	0.0373	0.0373
Z008E0003	0.1919	0.6016	0.4256	0.4256	0.5161	0.4256	0.5439	0.4256	0.4256	0.4256
Z008E0004	-0.3415	-0.4485	-0.4255	-0.4255	-0.389	-0.4255	-0.3947	-0.4255	-0.4255	-0.4255
Z008E0005	-0.2852	0.1468	0.0486	0.0486	-0.0386	0.0486	0.0976	0.0486	0.0486	0.0486
Z008E0007	-0.0505	0.1818	0.0006	0.0006	0.0634	0.0006	0.1446	0.0006	0.0006	0.0006
Z008E0008	0.1235	0.2636	0.3129	0.3129	0.2285	0.3129	0.4484	0.3129	0.3129	0.3129
Z008E0009	-0.5834	-0.3215	-0.5226	-0.5226	-0.5426	-0.5226	-0.6013	-0.5226	-0.5226	-0.5226
Z008E0010	0.0354	-0.0959	0.0478	0.0478	0.1173	0.0478	0.185	0.0478	0.0478	0.0478
Z008E0011	1.1594	0.7171	0.9258	0.9258	0.8902	0.9258	0.7842	0.9258	0.9258	0.9258
Z008E0012	-1.0249	-0.958	-1.0557	-1.0557	-1.1323	-1.0557	-1.16	-1.0557	-1.0557	-1.0557
Z008E0013	-0.3099	0.3599	0.1909	0.1909	0.0944	0.1909	0.2612	0.1909	0.1909	0.1909
Z008E0014	0.7803	0.6691	0.5296	0.5296	0.4689	0.5296	0.4121	0.5296	0.5296	0.5296
Z008E0015	-1.0417	-0.7634	-0.9378	-0.9378	-0.8955	-0.9378	-1.0165	-0.9378	-0.9378	-0.9378
Z008E0016	-0.4811	-0.4811	-0.6187	-0.6187	-0.5445	-0.6187	-0.7409	-0.6187	-0.6187	-0.6187
Z008E0018	0.4236	0.6202	0.4465	0.4465	0.3752	0.4465	0.343	0.4465	0.4465	0.4465
Z008E0019	0.9407	1.3277	1.1023	1.1023	1.0071	1.1023	1.0406	1.1023	1.1023	1.1023
Z008E0020	0.4721	0.6281	0.6777	0.6777	0.5896	0.6777	0.8417	0.6777	0.6777	0.6777
Z008E0021	0.2903	0.1878	0.3341	0.3341	0.3807	0.3341	0.454	0.3341	0.3341	0.3341
Z008E0022	-1.7022	-1.7946	-1.6759	-1.6759	-1.7334	-1.6759	-1.5581	-1.6759	-1.6759	-1.6759
Z008E0023	0.6998	0.1514	0.3494	0.3494	0.2715	0.3494	0.2132	0.3494	0.3494	0.3494
Z008E0024	0.2174	0.6622	0.4415	0.4415	0.4031	0.4415	0.3762	0.4415	0.4415	0.4415
Z008E0025	-0.5639	-0.474	-0.6405	-0.6405	-0.5392	-0.6405	-0.5265	-0.6405	-0.6405	-0.6405
Z008E0026	0.9927	1.0834	0.9181	0.9181	0.8548	0.9181	0.832	0.9181	0.9181	0.9181
Z008E0027	-0.1009	-0.4714	-0.2899	-0.2899	-0.2735	-0.2899	-0.4112	-0.2899	-0.2899	-0.2899
Z008E0028	0.5806	-0.0305	0.1764	0.1764	0.106	0.1764	0.1729	0.1764	0.1764	0.1764
Z008E0029	0.2146	0.2214	0.0979	0.0979	0.1721	0.0979	-0.0297	0.0979	0.0979	0.0979
Z008E0030	-0.1402	-0.3494	-0.1991	-0.1991	-0.2644	-0.1991	-0.0886	-0.1991	-0.1991	-0.1991
Z008E0031	-0.1334	-0.1493	-0.0546	-0.0546	-0.1218	-0.0546	0.0674	-0.0546	-0.0546	-0.0546
Z008E0032	-0.0826	-0.0712	-0.1852	-0.1852	-0.1111	-0.1852	-0.3166	-0.1852	-0.1852	-0.1852
Z008E0033	0.2771	-0.2475	-0.0784	-0.0784	-0.1331	-0.0784	0.024	-0.0784	-0.0784	-0.0784
Z008E0034	-0.5616	-0.4968	-0.3774	-0.3774	-0.3334	-0.3774	-0.2385	-0.3774	-0.3774	-0.3774
Z008E0035	0.9116	0.9766	1.0914	1.0914	1.0415	1.0914	0.9913	1.0914	1.0914	1.0914
Z008E0036	0.0095	0.2116	0.0007	0.0007	-0.0867	0.0007	-0.0722	0.0007	0.0007	0.0007
Z008E0037	0.1615	0.1948	0.3742	0.3742	0.4264	0.3742	0.4889	0.3742	0.3742	0.3742
Z008E0038	-0.0063	-0.2637	-0.1069	-0.1069	-0.1155	-0.1069	0.0005	-0.1069	-0.1069	-0.1069
Z008E0039	0.4579	1.144	1.3663	1.3663	1.3478	1.3663	1.29	1.3663	1.3663	1.3663
Z008E0040	-0.4755	-0.2661	-0.4007	-0.4007	-0.3488	-0.4007	-0.4898	-0.4007	-0.4007	-0.4007
Z008E0041	-0.3366	0.1817	-0.0465	-0.0465	0.0094	-0.0465	0.0878	-0.0465	-0.0465	-0.0465
Z008E0042	0.217	-0.0603	0.0702	0.0702	-0.0114	0.0702	0.1783	0.0702	0.0702	0.0702
Z008E0044	0.4281	0.0187	0.1979	0.1979	0.278	0.1979	0.2925	0.1979	0.1979	0.1979
Z008E0045	-0.3298	0.1043	-0.0498	-0.0498	0.0405	-0.0498	0.0712	-0.0498	-0.0498	-0.0498
Z008E0046	-0.0777	-0.47	-0.2569	-0.2569	-0.1883	-0.2569	-0.3092	-0.2569	-0.2569	-0.2569
Z008E0047	-0.0519	0.1885	-0.021	-0.021	-0.0852	-0.021	0.133	-0.021	-0.021	-0.021
Z008E0048	0.4339	0.1247	0.2829	0.2829	0.1904	0.2829	0.1654	0.2829	0.2829	0.2829
Z008E0049	-0.4062	-0.7158	-0.5115	-0.5115	-0.4655	-0.5115	-0.5123	-0.5115	-0.5115	-0.5115
Z008E0051	-0.3648	-0.1396	-0.3174	-0.3174	-0.2315	-0.3174	-0.1894	-0.3174	-0.3174	-0.3174
Z008E0052	-0.5215	-0.6631	-0.5126	-0.5126	-0.4631	-0.5126	-0.3876	-0.5126	-0.5126	-0.5126
Z008E0053	0.3791	0.5631	0.3627	0.3627	0.2914	0.3627	0.2696	0.3627	0.3627	0.3627
Z008E0054	0.2549	0.1414	0.2576	0.2576	0.1676	0.2576	0.3953	0.2576	0.2576	0.2576
Z008E0055	-0.9266	-0.5151	-0.581	-0.581	-0.5316	-0.581	-0.4286	-0.581	-0.581	-0.581
Z008E0056	0.5457	0.6545	0.4822	0.4822	0.4565	0.4822	0.5975	0.4822	0.4822	0.4822
Z008E0057	-0.8742	-0.9438	-0.8114	-0.8114	-0.8056	-0.8114	-0.9129	-0.8114	-0.8114	-0.8114
Z008E0058	0.2824	-0.2431	-0.0304	-0.0304	0.0419	-0.0304	0.0561	-0.0304	-0.0304	-0.0304
Z008E0059	-0.503	-0.3593	-0.5073	-0.5073	-0.4504	-0.5073	-0.6015	-0.5073	-0.5073	-0.5073
Z008E0061	0.8649	0.7542	1.012	1.012	0.9899	1.012	0.9724	1.012	1.012	1.012
Z008E0062	0.7607	0.4472	0.6415	0.6415	0.6761	0.6415	0.5109	0.6415	0.6415	0.6415
Z008E0063	0.2282	0.3526	0.1504	0.1504	0.0628	0.1504	0.048	0.1504	0.1504	0.1504
Z008E0064	0.3372	0.4391	0.2523	0.2523	0.2265	0.2523	0.3732	0.2523	0.2523	0.2523
Z008E0065	4.0497	2.8135	2.909	2.909	2.8575	2.909	2.7643	2.909	2.909	2.909
Z008E0066	-1.0175	-0.7955	-1.0104	-1.0104	-1.0708	-1.0104	-0.8829	-1.0104	-1.0104	-1.0104
Z008E0068	-0.4851	0.0376	-0.0746	-0.0746	-0.0816	-0.0746	-0.0044	-0.0746	-0.0746	-0.0746
Z008E0069	0.5488	-1.0799	-1.0798	-1.0798	-1.0902	-1.0798	-1.072	-1.0798	-1.0798	-1.0798
Z008E0070	-0.7074	-0.5026	-0.6624	-0.6624	-0.6228	-0.6624	-0.7541	-0.6624	-0.6624	-0.6624
Z008E0071	0.2257	0.2694	0.3618	0.3618	0.2871	0.3618	0.5138	0.3618	0.3618	0.3618
Z008E0072	-1.8877	-1.3665	-1.6066	-1.6066	-1.558	-1.6066	-1.5064	-1.6066	-1.6066	-1.6066
Z008E0073	0.1601	-0.4537	-0.209	-0.209	-0.1638	-0.209	-0.3599	-0.209	-0.209	-0.209
Z008E0074	-0.2624	0.0575	-0.1695	-0.1695	-0.2579	-0.1695	-0.2282	-0.1695	-0.1695	-0.1695
Z008E0075	-0.1441	0.521	0.2433	0.2433	0.1649	0.2433	0.2859	0.2433	0.2433	0.2433
Z008E0076	-0.2584	0.0052	-0.1998	-0.1998	-0.117	-0.1998	-0.0652	-0.1998	-0.1998	-0.1998
Z008E0077	0.4458	0.7334	0.5331	0.5331	0.4889	0.5331	0.6649	0.5331	0.5331	0.5331
Z008E0078	0.3084	0.5849	0.4049	0.4049	0.4763	0.4049	0.3961	0.4049	0.4049	0.4049
Z008E0079	-0.8751	-0.4393	-0.6563	-0.6563	-0.6312	-0.6563	-0.7226	-0.6563	-0.6563	-0.6563
Z008E0080	0.293	0.6428	0.4296	0.4296	0.4888	0.4296	0.4474	0.4296	0.4296	0.4296
Z008E0081	0.8199	0.5538	0.6731	0.6731	0.5764	0.6731	0.6805	0.6731	0.6731	0.6731
Z008E0082	0.856	0.4981	0.6892	0.6892	0.7037	0.6892	0.5784	0.6892	0.6892	0.6892
Z008E0083	-0.3255	-0.9437	-0.7535	-0.7535	-0.8353	-0.7535	-0.8842	-0.7535	-0.7535	-0.7535
Z008E0084	-0.4562	-0.6179	-0.5063	-0.5063	-0.5677	-0.5063	-0.3833	-0.5063	-0.5063	-0.5063
Z008E0085	-0.9384	-1.1729	-1.045	-1.045	-1.1496	-1.045	-1.1371	-1.045	-1.045	-1.045
Z008E0086	0.599	0.0937	0.2928	0.2928	0.2979	0.2928	0.4127	0.2928	0.2928	0.2928
Z008E0087	0.3294	-0.0552	0.0974	0.0974	0.0468	0.0974	0.2299	0.0974	0.0974	0.0974
Z008E0088	0.1001	-0.5099	-0.3025	-0.3025	-0.3843	-0.3025	-0.4398	-0.3025	-0.3025	-0.3025
Z008E0090	0.2692	0.5752	0.3978	0.3978	0.44	0.3978	0.2921	0.3978	0.3978	0.3978
Z008E0091	-0.8339	-0.7551	-0.5228	-0.5228	-0.4728	-0.5228	-0.5381	-0.5228	-0.5228	-0.5228
Z008E0092	0.0112	0.1664	0.0522	0.0522	0.049	0.0522	-0.0321	0.0522	0.0522	0.0522
Z008E0093	0.3467	0.6312	0.4244	0.4244	0.3802	0.4244	0.5588	0.4244	0.4244	0.4244
Z008E0094	-0.2657	-0.2532	-0.1421	-0.1421	-0.1615	-0.1421	-0.0019	-0.1421	-0.1421	-0.1421
Z008E0095	0.4599	0.6054	0.4159	0.4159	0.336	0.4159	0.4709	0.4159	0.4159	0.4159
Z008E0096	-1.3769	-1.2571	-1.428	-1.428	-1.4258	-1.428	-1.2844	-1.428	-1.428	-1.428
Z008E0097	0.5088	0.1139	0.2781	0.2781	0.2312	0.2781	0.3775	0.2781	0.2781	0.2781
Z008E0098	-0.6421	-0.7759	-0.6546	-0.6546	-0.7322	-0.6546	-0.5193	-0.6546	-0.6546	-0.6546
Z008E0099	3.174	2.9138	3.0472	3.0472	2.9619	3.0472	3.1828	3.0472	3.0472	3.0472
Z008E0100	0.0867	-0.1874	-0.0399	-0.0399	-0.0641	-0.0399	-0.0073	-0.0399	-0.0399	-0.0399
Z008E0101	-1.0135	-1.3706	-1.1778	-1.1778	-1.1633	-1.1778	-1.2892	-1.1778	-1.1778	-1.1778
Z008E0102	0.0287	-0.0278	0.1153	0.1153	0.1192	0.1153	0.0239	0.1153	0.1153	0.1153
Z008E0103	-0.0017	0.1634	0.2316	0.2316	0.1435	0.2316	0.3884	0.2316	0.2316	0.2316
Z008E0104	0.9837	1.0804	0.9283	0.9283	1.0296	0.9283	1.0367	0.9283	0.9283	0.9283
Z008E0106	0.8139	0.982	0.761	0.761	0.7142	0.761	0.9216	0.761	0.761	0.761
Z008E0107	-0.266	-0.3844	-0.4936	-0.4936	-0.4272	-0.4936	-0.6218	-0.4936	-0.4936	-0.4936
Z008E0108	0.2321	-0.1674	0.0324	0.0324	0.1125	0.0324	0.1189	0.0324	0.0324	0.0324
Z008E0109	-0.7781	-0.7513	-0.6159	-0.6159	-0.5599	-0.6159	-0.5083	-0.6159	-0.6159	-0.6159
Z008E0110	-0.5304	-0.3392	-0.5225	-0.5225	-0.5824	-0.5225	-0.4885	-0.5225	-0.5225	-0.5225
Z008E0111	-1.305	-1.7002	-1.5142	-1.5142	-1.4976	-1.5142	-1.4228	-1.5142	-1.5142	-1.5142
Z008E0112	0.2694	0.2436	0.1095	0.1095	0.1915	0.1095	0.0822	0.1095	0.1095	0.1095
Z008E0113	2.9995	2.4994	2.7057	2.7057	2.7587	2.7057	2.5648	2.7057	2.7057	2.7057
Z008E0114	-0.0927	-0.2111	-0.3653	-0.3653	-0.4259	-0.3653	-0.477	-0.3653	-0.3653	-0.3653
Z008E0115	-0.7845	-0.385	-0.5824	-0.5824	-0.4918	-0.5824	-0.4557	-0.5824	-0.5824	-0.5824
Z008E0116	0.301	0.8077	0.5563	0.5563	0.4689	0.5563	0.4997	0.5563	0.5563	0.5563
Z008E0117	-0.33	-0.685	-0.535	-0.535	-0.6183	-0.535	-0.563	-0.535	-0.535	-0.535
Z008E0118	0.1049	0.4379	0.2549	0.2549	0.1683	0.2549	0.1647	0.2549	0.2549	0.2549
Z008E0119	0.0225	0.2076	0.055	0.055	0.1107	0.055	-0.0557	0.055	0.055	0.055
Z008E0120	0.3835	0.3944	0.236	0.236	0.1946	0.236	0.2546	0.236	0.236	0.236
Z008E0121	0.3171	0.3513	0.422	0.422	0.3261	0.422	0.5827	0.422	0.422	0.422
Z008E0122	-0.2176	-0.4612	-0.3131	-0.3131	-0.4132	-0.3131	-0.4218	-0.3131	-0.3131	-0.3131
Z008E0123	0.3681	0.2216	0.2103	0.2103	0.174	0.2103	0.3204	0.2103	0.2103	0.2103
Z008E0124	-0.4015	-0.13	-0.3338	-0.3338	-0.4172	-0.3338	-0.4119	-0.3338	-0.3338	-0.3338
Z008E0125	0.5277	0.7934	0.6227	0.6227	0.6662	0.6227	0.5327	0.6227	0.6227	0.6227
Z008E0126	0.0124	0.1457	-0.0365	-0.0365	-0.1027	-0.0365	-0.1469	-0.0365	-0.0365	-0.0365
Z008E0127	-0.6238	-0.9338	-0.764	-0.764	-0.7437	-0.764	-0.8833	-0.764	-0.764	-0.764
Z008E0128	0.4507	0.2524	0.4114	0.4114	0.4538	0.4114	0.2896	0.4114	0.4114	0.4114
Z008E0129	-0.3607	-0.0708	-0.2207	-0.2207	-0.1463	-0.2207	-0.2323	-0.2207	-0.2207	-0.2207
Z008E0130	-1.113	-0.7066	-0.9367	-0.9367	-0.9845	-0.9367	-0.932	-0.9367	-0.9367	-0.9367
Z008E0131	-0.0161	0.4196	0.2172	0.2172	0.2471	0.2172	0.2027	0.2172	0.2172	0.2172
Z008E0132	-0.2914	-0.563	-0.4208	-0.4208	-0.4926	-0.4208	-0.4512	-0.4208	-0.4208	-0.4208
Z008E0133	-0.0473	-0.1221	0.0175	0.0175	0.0464	0.0175	-0.1014	0.0175	0.0175	0.0175
Z008E0134	-0.2198	-0.6233	-0.4772	-0.4772	-0.5241	-0.4772	-0.3708	-0.4772	-0.4772	-0.4772
Z008E0135	1.038	1.2398	1.0768	1.0768	1.0055	1.0768	0.9692	1.0768	1.0768	1.0768
Z008E0136	2.5314	3.038	2.8085	2.8085	2.774	2.8085	2.7441	2.8085	2.8085	2.8085
Z008E0137	0.6918	0.2527	0.4328	0.4328	0.3723	0.4328	0.4135	0.4328	0.4328	0.4328
Z008E0139	1.6571	0.1748	0.14	0.14	0.0873	0.14	0.1376	0.14	0.14	0.14
Z008E0140	0.5804	0.6629	0.5243	0.5243	0.5667	0.5243	0.4291	0.5243	0.5243	0.5243
Z008E0141	0.4255	0.9676	0.7124	0.7124	0.6588	0.7124	0.8845	0.7124	0.7124	0.7124
Z008E0142	-0.2941	-0.2591	-0.143	-0.143	-0.1234	-0.143	-0.1327	-0.143	-0.143	-0.143
Z008E0144	0.5289	0.4195	0.3294	0.3294	0.3957	0.3294	0.1937	0.3294	0.3294	0.3294
Z008E0145	0.4964	0.9359	0.6814	0.6814	0.5795	0.6814	0.6287	0.6814	0.6814	0.6814
Z008E0146	0.4008	0.0044	0.1748	0.1748	0.1482	0.1748	0.1383	0.1748	0.1748	0.1748
Z008E0147	0.1156	0.2907	0.38	0.38	0.2919	0.38	0.5285	0.38	0.38	0.38
Z008E0149	-0.3444	0.3019	0.0653	0.0653	0.129	0.0653	0.1979	0.0653	0.0653	0.0653
Z008E0150	0.2507	0.1958	0.3425	0.3425	0.3464	0.3425	0.2497	0.3425	0.3425	0.3425
Z008E0153	0.2859	0.3861	0.501	0.501	0.5352	0.501	0.5092	0.501	0.501	0.501
Z008E0154	0.0135	-0.2736	-0.1165	-0.1165	-0.0499	-0.1165	-0.018	-0.1165	-0.1165	-0.1165
Z008E0155	-1.379	-1.4188	-1.5803	-1.5803	-1.4869	-1.5803	-1.4633	-1.5803	-1.5803	-1.5803
Z008E0156	0.8549	0.4152	0.5907	0.5907	0.5362	0.5907	0.7168	0.5907	0.5907	0.5907
Z008E0157	0.609	0.3439	0.3478	0.3478	0.3332	0.3478	0.3565	0.3478	0.3478	0.3478
Z008E0158	0.0156	-0.2264	-0.0507	-0.0507	-0.015	-0.0507	-0.041	-0.0507	-0.0507	-0.0507
Z008E0159	-0.9302	-0.7944	-0.9604	-0.9604	-0.9248	-0.9604	-1.0473	-0.9604	-0.9604	-0.9604
Z008E0160	0.8343	0.6197	0.7699	0.7699	0.7363	0.7699	0.8806	0.7699	0.7699	0.7699
Z008E0161	0.3386	0.215	0.095	0.095	0.1613	0.095	-0.0291	0.095	0.095	0.095
Z008E0162	0.406	0.4433	0.5757	0.5757	0.6289	0.5757	0.706	0.5757	0.5757	0.5757
Z008E0163	0.6896	0.3257	0.3983	0.3983	0.454	0.3983	0.2568	0.3983	0.3983	0.3983
Z008E0164	1.0365	1.048	1.1495	1.1495	1.1843	1.1495	1.2706	1.1495	1.1495	1.1495
Z008E0165	-1.6676	-1.2624	-1.4949	-1.4949	-1.5426	-1.4949	-1.4892	-1.4949	-1.4949	-1.4949
Z008E0166	0.3	0.2	0.3478	0.3478	0.4173	0.3478	0.4553	0.3478	0.3478	0.3478
Z008E0167	-0.4976	-0.1517	-0.3714	-0.3714	-0.3008	-0.3714	-0.2174	-0.3714	-0.3714	-0.3714
Z008E0168	0.2256	0.2764	0.1037	0.1037	0.0615	0.1037	0.236	0.1037	0.1037	0.1037
Z008E0169	0.5317	1.1942	0.9129	0.9129	0.8459	0.9129	1.0906	0.9129	0.9129	0.9129
Z008E0170	0.3306	0.113	0.2758	0.2758	0.1712	0.2758	0.1701	0.2758	0.2758	0.2758
Z008E0171	1.5733	0.8521	0.9691	0.9691	0.9597	0.9691	0.8425	0.9691	0.9691	0.9691
Z008E0172	0.2463	0.1334	0.0357	0.0357	0.102	0.0357	-0.097	0.0357	0.0357	0.0357
Z008E0173	0.6187	0.8852	0.7164	0.7164	0.7599	0.7164	0.6257	0.7164	0.7164	0.7164
Z008E0174	0.0759	0.2112	0.0442	0.0442	0.0799	0.0442	-0.0422	0.0442	0.0442	0.0442
Z008E0175	1.7849	1.9288	2.0311	2.0311	2.0737	2.0311	2.147	2.0311	2.0311	2.0311
Z008E0176	0.5466	0.0272	0.2094	0.2094	0.1332	0.2094	0.0806	0.2094	0.2094	0.2094
Z008E0177	-0.1562	-0.4043	-0.3795	-0.3795	-0.3846	-0.3795	-0.231	-0.3795	-0.3795	-0.3795
Z008E0178	-0.0563	-0.1715	-0.166	-0.166	-0.1295	-0.166	-0.1284	-0.166	-0.166	-0.166
Z008E0179	-0.6433	-0.395	-0.5996	-0.5996	-0.6745	-0.5996	-0.6485	-0.5996	-0.5996	-0.5996
Z008E0180	-0.2675	-0.1387	-0.3337	-0.3337	-0.384	-0.3337	-0.338	-0.3337	-0.3337	-0.3337
Z008E0181	0.7525	0.9366	0.7366	0.7366	0.6653	0.7366	0.6434	0.7366	0.7366	0.7366
Z008E0182	-0.6094	-0.5492	-0.4216	-0.4216	-0.408	-0.4216	-0.5262	-0.4216	-0.4216	-0.4216
Z008E0183	2.0233	0.9051	0.9398	0.9398	1.0029	0.9398	0.9343	0.9398	0.9398	0.9398
Z008E0184	0.5878	0.7115	0.5528	0.5528	0.6409	0.5528	0.669	0.5528	0.5528	0.5528
Z008E0185	0.7502	0.8882	0.6815	0.6815	0.5902	0.6815	0.6095	0.6815	0.6815	0.6815
Z008E0186	-0.3547	-0.1639	-0.3499	-0.3499	-0.4212	-0.3499	-0.4485	-0.3499	-0.3499	-0.3499
Z008E0187	0.0125	0.172	0.2285	0.2285	0.1404	0.2285	0.3898	0.2285	0.2285	0.2285
Z008E0188	-0.6483	-0.3023	-0.5188	-0.5188	-0.5591	-0.5188	-0.3832	-0.5188	-0.5188	-0.5188
Z008E0189	-0.3266	-0.4676	-0.3175	-0.3175	-0.2795	-0.3175	-0.326	-0.3175	-0.3175	-0.3175
Z008E0190	-0.1013	-1.2444	-1.1259	-1.1259	-1.0233	-1.1259	-1.0537	-1.1259	-1.1259	-1.1259
Z008E0191	0.4303	0.3189	0.1792	0.1792	0.1186	0.1792	0.0618	0.1792	0.1792	0.1792
Z008E0192	0.8382	0.4656	0.6759	0.6759	0.6992	0.6759	0.787	0.6759	0.6759	0.6759
Z008E0193	-0.5929	-0.6188	-0.7511	-0.7511	-0.6576	-0.7511	-0.6454	-0.7511	-0.7511	-0.7511
Z008E0194	-0.4334	-0.5338	-0.3867	-0.3867	-0.3173	-0.3867	-0.279	-0.3867	-0.3867	-0.3867
Z008E0195	0.4379	0.6531	0.4693	0.4693	0.5359	0.4693	0.5857	0.4693	0.4693	0.4693
Z008E0196	-0.7413	-0.7429	-0.8821	-0.8821	-0.7966	-0.8821	-0.87	-0.8821	-0.8821	-0.8821
Z008E0197	0.1084	-0.2001	-0.0404	-0.0404	-0.1328	-0.0404	-0.1585	-0.0404	-0.0404	-0.0404
Z008E0198	0.0818	-0.5317	-0.2865	-0.2865	-0.2413	-0.2865	-0.4376	-0.2865	-0.2865	-0.2865
Z008E0199	-0.3937	-0.1259	-0.3676	-0.3676	-0.4118	-0.3676	-0.2197	-0.3676	-0.3676	-0.3676
Z008E0200	0.5052	0.0188	0.2102	0.2102	0.1477	0.2102	0.2078	0.2102	0.2102	0.2102
Z009E0001	-0.1426	-0.0628	0.0889	0.0889	0.099	0.0889	0.057	0.0889	0.0889	0.0889
Z009E0002	-0.5293	-0.3049	-0.5066	-0.5066	-0.7322	-0.5066	-0.53	-0.5066	-0.5066	-0.5066
Z009E0003	-0.692	-0.547	-0.3871	-0.3871	-0.6426	-0.3871	-0.4405	-0.3871	-0.3871	-0.3871
Z009E0004	0.4738	0.469	0.6809	0.6809	0.5185	0.6809	0.6535	0.6809	0.6809	0.6809
Z009E0005	0.1578	0.4021	0.171	0.171	0.0566	0.171	-0.0777	0.171	0.171	0.171
Z009E0007	-0.3181	-0.4265	-0.2221	-0.2221	-0.4375	-0.2221	-0.2971	-0.2221	-0.2221	-0.2221
Z009E0008	-0.2364	-0.2115	-0.0463	-0.0463	0.2294	-0.0463	-0.0652	-0.0463	-0.0463	-0.0463
Z009E0009	0.5077	0.86	0.6081	0.6081	0.8737	0.6081	0.6451	0.6081	0.6081	0.6081
Z009E0010	-0.4654	-0.1644	-0.3085	-0.3085	-0.1353	-0.3085	-0.2722	-0.3085	-0.3085	-0.3085
Z009E0012	1.383	1.5512	1.4286	1.4286	1.5205	1.4286	1.4748	1.4286	1.4286	1.4286
Z009E0013	-0.2061	-0.2832	-0.4816	-0.4816	-0.1443	-0.4816	-0.4683	-0.4816	-0.4816	-0.4816
Z009E0014	-0.2088	0.0802	-0.1134	-0.1134	0.0231	-0.1134	-0.0807	-0.1134	-0.1134	-0.1134
Z009E0015	-0.7158	-0.7796	-0.4996	-0.4996	-0.3576	-0.4996	-0.5053	-0.4996	-0.4996	-0.4996
Z009E0016	0.031	0.1264	-0.0457	-0.0457	-0.3526	-0.0457	-0.0624	-0.0457	-0.0457	-0.0457
Z009E0017	0.6622	0.8046	0.6317	0.6317	0.595	0.6317	0.6623	0.6317	0.6317	0.6317
Z009E0018	0.3727	0.0193	0.2672	0.2672	0.5017	0.2672	0.2301	0.2672	0.2672	0.2672
Z009E0019	0.3571	0.4269	0.242	0.242	0.4647	0.242	0.2464	0.242	0.242	0.242
Z009E0020	-0.2895	0.0386	-0.1563	-0.1563	0.063	-0.1563	-0.1209	-0.1563	-0.1563	-0.1563
Z009E0021	0.7289	0.9347	0.7834	0.7834	0.9215	0.7834	0.8201	0.7834	0.7834	0.7834
Z009E0022	-0.2077	0.2156	0.0706	0.0706	-0.2875	0.0706	0.0707	0.0706	0.0706	0.0706
Z009E0023	-0.6421	-0.2931	-0.5092	-0.5092	-0.8561	-0.5092	-0.5044	-0.5092	-0.5092	-0.5092
Z009E0024	0.7826	0.5158	0.6658	0.6658	0.8598	0.6658	0.6164	0.6658	0.6658	0.6658
Z009E0025	-7.9035	-7.854	-7.6005	-7.6005	-7.8777	-7.6005	-7.8767	-7.6005	-7.6005	-7.6005
Z009E0026	0.3666	0.6297	0.4053	0.4053	0.631	0.4053	0.4333	0.4053	0.4053	0.4053
Z009E0027	-0.0834	-0.3454	-0.1808	-0.1808	-0.1103	-0.1808	-0.3981	-0.1808	-0.1808	-0.1808
Z009E0028	0.3032	0.3237	0.1342	0.1342	0.4368	0.1342	0.2396	0.1342	0.1342	0.1342
Z009E0029	-0.4035	-0.33	-0.5053	-0.5053	-0.2411	-0.5053	-0.4858	-0.5053	-0.5053	-0.5053
Z009E0030	-0.069	0.2093	0.0016	0.0016	0.2164	0.0016	0.0334	0.0016	0.0016	0.0016
Z009E0031	3.8247	3.6528	3.7662	3.7662	4.1743	3.7662	3.7219	3.7662	3.7662	3.7662
Z009E0032	-0.9438	-1.2969	-1.0482	-1.0482	-0.8137	-1.0482	-1.0857	-1.0482	-1.0482	-1.0482
Z009E0033	0.4114	0.1113	0.268	0.268	0.0664	0.268	0.3074	0.268	0.268	0.268
Z009E0034	-0.7523	-0.7935	-0.5516	-0.5516	-0.3682	-0.5516	-0.5591	-0.5516	-0.5516	-0.5516
Z009E0035	-0.6574	-0.3004	-0.5425	-0.5425	-0.277	-0.5425	-0.5093	-0.5425	-0.5425	-0.5425
Z009E0036	-0.1542	-0.4115	-0.1765	-0.1765	0.0979	-0.1765	-0.2103	-0.1765	-0.1765	-0.1765
Z009E0037	-0.8829	-0.4101	-0.6666	-0.6666	-0.9323	-0.6666	-0.6643	-0.6666	-0.6666	-0.6666
Z009E0038	-0.4144	-0.3916	-0.2307	-0.2307	0.045	-0.2307	-0.2479	-0.2307	-0.2307	-0.2307
Z009E0039	0.2682	0.4735	0.6575	0.6575	0.443	0.6575	0.5879	0.6575	0.6575	0.6575
Z009E0040	0.1211	0.033	0.1501	0.1501	-0.0143	0.1501	0.0844	0.1501	0.1501	0.1501
Z009E0041	-0.1823	-0.0202	-0.3104	-0.3104	0.0876	-0.3104	-0.304	-0.3104	-0.3104	-0.3104
Z009E0042	0.3956	-0.1091	0.0904	0.0904	0.3379	0.0904	0.1608	0.0904	0.0904	0.0904
Z009E0043	0.362	0.4575	0.2859	0.2859	-0.021	0.2859	0.2691	0.2859	0.2859	0.2859
Z009E0044	-0.8146	-0.5134	-0.6573	-0.6573	-0.4842	-0.6573	-0.6211	-0.6573	-0.6573	-0.6573
Z009E0045	-0.3414	-0.2397	-0.3985	-0.3985	-0.7053	-0.3985	-0.4203	-0.3985	-0.3985	-0.3985
Z009E0047	-0.2982	-0.314	-0.1285	-0.1285	0.0596	-0.1285	-0.1534	-0.1285	-0.1285	-0.1285
Z009E0048	0.6032	0.2423	0.4353	0.4353	0.2342	0.4353	0.3827	0.4353	0.4353	0.4353
Z009E0049	2.2449	2.7049	2.4934	2.4934	2.2372	2.4934	2.3804	2.4934	2.4934	2.4934
Z009E0050	0.8029	0.9786	0.8716	0.8716	0.9635	0.8716	0.9117	0.8716	0.8716	0.8716
Z009E0051	-0.5035	-0.5875	-0.8201	-0.8201	-0.8913	-0.8201	-0.811	-0.8201	-0.8201	-0.8201
Z009E0052	-1.154	-1.3852	-1.1808	-1.1808	-0.865	-1.1808	-1.2192	-1.1808	-1.1808	-1.1808
Z009E0053	-0.1909	-0.466	-0.4575	-0.4575	-0.5791	-0.4575	-0.7951	-0.4575	-0.4575	-0.4575
Z009E0054	-0.5531	-0.5682	-0.3727	-0.3727	-0.8206	-0.3727	-0.1849	-0.3727	-0.3727	-0.3727
Z009E0055	-0.37	-0.1996	0.0228	0.0228	0.0539	0.0228	0.067	0.0228	0.0228	0.0228
Z009E0056	-0.5503	-1.0526	-0.7824	-0.7824	-0.6612	-0.7824	-0.8906	-0.7824	-0.7824	-0.7824
Z009E0057	-0.222	0.0416	-0.1607	-0.1607	-0.1092	-0.1607	-0.1338	-0.1607	-0.1607	-0.1607
Z009E0058	0.3622	0.6301	0.3865	0.3865	0.0765	0.3865	0.3568	0.3865	0.3865	0.3865
Z009E0059	0.0492	-0.2472	-0.0949	-0.0949	0.232	-0.0949	-0.136	-0.0949	-0.0949	-0.0949
Z009E0060	-1.145	-0.822	-1.0283	-1.0283	-1.2424	-1.0283	-1.0182	-1.0283	-1.0283	-1.0283
Z009E0061	0.3607	0.6418	0.3439	0.3439	0.2107	0.3439	0.3167	0.3439	0.3439	0.3439
Z009E0062	0.117	0.1253	0.2987	0.2987	-0.038	0.2987	0.2583	0.2987	0.2987	0.2987
Z009E0063	1.5081	1.6625	1.399	1.399	1.1845	1.399	1.3767	1.399	1.399	1.399
Z009E0064	-0.19	-0.0292	-0.322	-0.322	0.076	-0.322	-0.3146	-0.322	-0.322	-0.322
Z009E0065	-0.4252	-0.3581	-0.6119	-0.6119	-0.428	-0.6119	-0.6105	-0.6119	-0.6119	-0.6119
Z009E0066	-0.9041	-0.7063	-0.6942	-0.6942	-0.6031	-0.6942	-0.438	-0.6942	-0.6942	-0.6942
Z009E0068	1.0554	1.3979	1.1683	1.1683	0.8214	1.1683	1.1783	1.1683	1.1683	1.1683
Z009E0069	-0.2849	-0.1952	-0.3789	-0.3789	-0.6858	-0.3789	-0.391	-0.3789	-0.3789	-0.3789
Z009E0070	0.2776	0.205	0.3014	0.3014	0.5933	0.3014	-0.0316	0.3014	0.3014	0.3014
Z009E0071	-0.1151	0.0222	-0.1689	-0.1689	0.0613	-0.1689	-0.3356	-0.1689	-0.1689	-0.1689
Z009E0072	1.4451	1.6657	1.4563	1.4563	1.2307	1.4563	1.4359	1.4563	1.4563	1.4563
Z009E0073	0.9025	0.6082	0.4114	0.4114	0.6504	0.4114	0.4492	0.4114	0.4114	0.4114
Z009E0074	0.6408	0.6333	0.816	0.816	1.0504	0.816	0.8069	0.816	0.816	0.816
Z009E0075	-2.3628	-2.0395	-2.1798	-2.1798	-2.5777	-2.1798	-2.1799	-2.1798	-2.1798	-2.1798
Z009E0076	0.5622	0.8177	0.6374	0.6374	0.3284	0.6374	0.5512	0.6374	0.6374	0.6374
Z009E0077	-0.6515	-0.5161	-0.7112	-0.7112	-0.4809	-0.7112	-0.8763	-0.7112	-0.7112	-0.7112
Z009E0078	0.7989	0.651	0.7504	0.7504	1.0832	0.7504	0.5358	0.7504	0.7504	0.7504
Z009E0079	0.2686	0.168	0.37	0.37	0.5645	0.37	0.3551	0.37	0.37	0.37
Z009E0080	-0.7467	-0.7662	-0.9748	-0.9748	-0.6804	-0.9748	-0.9613	-0.9748	-0.9748	-0.9748
Z009E0082	-0.0244	-0.0709	0.1085	0.1085	0.3848	0.1085	0.0062	0.1085	0.1085	0.1085
Z009E0083	1.7001	1.5199	1.3437	1.3437	1.5524	1.3437	1.4386	1.3437	1.3437	1.3437
Z009E0084	-0.6058	-0.6625	-0.5648	-0.5648	-0.6879	-0.5648	-0.6395	-0.5648	-0.5648	-0.5648
Z009E0085	0.8512	0.4334	0.6401	0.6401	0.8597	0.6401	0.611	0.6401	0.6401	0.6401
Z009E0086	-0.0807	-0.011	-0.2804	-0.2804	0.0777	-0.2804	-0.2804	-0.2804	-0.2804	-0.2804
Z009E0087	-0.1092	-0.0706	-0.2331	-0.2331	-0.2744	-0.2331	-0.2352	-0.2331	-0.2331	-0.2331
Z009E0088	0.1859	0.4276	0.2458	0.2458	0.4715	0.2458	0.2926	0.2458	0.2458	0.2458
Z009E0089	0.1175	0.1973	0.0249	0.0249	-0.2443	0.0249	0.0962	0.0249	0.0249	0.0249
Z009E0090	-0.0034	-0.2688	-0.0504	-0.0504	-0.0401	-0.0504	-0.1109	-0.0504	-0.0504	-0.0504
Z009E0091	-0.1102	-0.2921	-0.1571	-0.1571	-0.3614	-0.1571	-0.2281	-0.1571	-0.1571	-0.1571
Z009E0092	-1.2377	-1.0764	-1.3682	-1.3682	-0.9702	-1.3682	-1.3612	-1.3682	-1.3682	-1.3682
Z009E0093	-0.0727	-0.1743	0.0259	0.0259	0.2204	0.0259	0.0117	0.0259	0.0259	0.0259
Z009E0094	-0.9727	-0.5557	-0.7138	-0.7138	-1.0718	-0.7138	-0.7086	-0.7138	-0.7138	-0.7138
Z009E0095	-0.8274	-0.9846	-0.6859	-0.6859	-0.5838	-0.6859	-0.6973	-0.6859	-0.6859	-0.6859
Z009E0096	-0.5551	-0.6883	-0.4902	-0.4902	-0.2204	-0.4902	-0.3279	-0.4902	-0.4902	-0.4902
Z009E0097	-0.0352	-0.2231	0.0127	0.0127	0.2087	0.0127	0.005	0.0127	0.0127	0.0127
Z009E0098	-0.8507	-0.712	-0.853	-0.853	-0.5585	-0.853	-0.6592	-0.853	-0.853	-0.853
Z009E0099	0.1756	0.2741	0.1087	0.1087	-0.1982	0.1087	0.0895	0.1087	0.1087	0.1087
Z009E0100	0.4783	0.3195	0.6149	0.6149	0.717	0.6149	0.6048	0.6149	0.6149	0.6149
Z009E0101	3.2535	3.1402	3.3341	3.3341	3.1187	3.3341	3.2632	3.3341	3.3341	3.3341
Z009E0102	-0.9136	-0.7025	-0.9318	-0.9318	-1.1573	-0.9318	-0.9444	-0.9318	-0.9318	-0.9318
Z009E0103	-0.2156	-0.2852	-0.1034	-0.1034	0.1324	-0.1034	-0.1271	-0.1034	-0.1034	-0.1034
Z009E0104	-0.5377	0.061	-0.1186	-0.1186	-0.3544	-0.1186	-0.1302	-0.1186	-0.1186	-0.1186
Z009E0105	0.8036	0.5062	0.6564	0.6564	0.9833	0.6564	0.6161	0.6564	0.6564	0.6564
Z009E0106	-0.3296	-0.4857	-0.1845	-0.1845	-0.0824	-0.1845	-0.1968	-0.1845	-0.1845	-0.1845
Z009E0107	-0.9335	-1.1412	-0.9303	-0.9303	-1.1856	-0.9303	-1.0061	-0.9303	-0.9303	-0.9303
Z009E0108	-0.1055	-0.2628	0.0356	0.0356	0.1377	0.0356	0.0243	0.0356	0.0356	0.0356
Z009E0109	0.0666	-0.048	0.1436	0.1436	-0.0719	0.1436	0.0736	0.1436	0.1436	0.1436
Z009E0110	-0.2579	-0.2178	-0.4036	-0.4036	-0.7514	-0.4036	-0.408	-0.4036	-0.4036	-0.4036
Z009E0111	-0.0434	0.2566	0.1101	0.1101	0.2832	0.1101	0.1473	0.1101	0.1101	0.1101
Z009E0112	-0.5113	-0.7424	-0.5379	-0.5379	-0.2222	-0.5379	-0.5764	-0.5379	-0.5379	-0.5379
Z009E0114	0.8918	1.2204	1.0697	1.0697	1.1101	1.0697	1.0994	1.0697	1.0697	1.0697
Z009E0115	0.2763	0.4631	0.2547	0.2547	-0.1279	0.2547	0.1543	0.2547	0.2547	0.2547
Z009E0117	-0.0669	0.1095	0.0039	0.0039	0.0958	0.0039	0.0434	0.0039	0.0039	0.0039
Z009E0118	0.0363	0.3967	0.2287	0.2287	-0.0815	0.2287	0.2376	0.2287	0.2287	0.2287
Z009E0119	1.1075	1.1174	0.9156	0.9156	1.1861	0.9156	0.9264	0.9156	0.9156	0.9156
Z009E0120	-0.1445	0.151	-0.0443	-0.0443	-0.3067	-0.0443	-0.0249	-0.0443	-0.0443	-0.0443
Z009E0121	-2.5487	-2.6	-2.4518	-2.4518	-2.1393	-2.4518	-2.5093	-2.4518	-2.4518	-2.4518
Z009E0122	0.8136	0.7422	1.0279	1.0279	0.7316	1.0279	0.9942	1.0279	1.0279	1.0279
Z009E0123	-0.0706	0.2654	0.1289	0.1289	-0.3112	0.1289	0.1337	0.1289	0.1289	0.1289
Z009E0124	-0.2135	-0.1407	-0.0034	-0.0034	0.0067	-0.0034	-0.0297	-0.0034	-0.0034	-0.0034
Z009E0125	1.2382	1.4511	1.298	1.298	1.2025	1.298	0.8235	1.298	1.298	1.298
Z009E0126	0.2048	0.2786	0.36	0.36	0.4231	0.36	0.1876	0.36	0.36	0.36
Z009E0127	-0.5321	-0.7792	-0.5655	-0.5655	-0.8622	-0.5655	-0.6259	-0.5655	-0.5655	-0.5655
Z009E0128	0.3107	0.1931	0.4266	0.4266	0.6371	0.4266	0.4305	0.4266	0.4266	0.4266
Z009E0129	0.6787	0.8874	0.7644	0.7644	0.8977	0.7644	0.7942	0.7644	0.7644	0.7644
Z009E0130	0.4096	0.4752	0.2616	0.2616	0.2665	0.2616	0.2588	0.2616	0.2616	0.2616
Z009E0131	-0.8151	-0.2354	-0.4772	-0.4772	-0.682	-0.4772	-0.4884	-0.4772	-0.4772	-0.4772
Z009E0132	0.7678	1.2508	1.0703	1.0703	1.303	1.0703	1.0877	1.0703	1.0703	1.0703
Z009E0133	0.1878	-0.1708	-0.0332	-0.0332	0.2739	-0.0332	-0.0726	-0.0332	-0.0332	-0.0332
Z009E0134	-0.6203	-0.394	-0.5235	-0.5235	-0.6971	-0.5235	-0.4929	-0.5235	-0.5235	-0.5235
Z009E0135	0.235	0.0506	0.1081	0.1081	-0.2262	0.1081	0.4996	0.1081	0.1081	0.1081
Z009E0136	0.701	0.804	0.6054	0.6054	0.9109	0.6054	0.6174	0.6054	0.6054	0.6054
Z009E0137	-0.7707	-0.9515	-0.8141	-0.8141	-1.0184	-0.8141	-0.886	-0.8141	-0.8141	-0.8141
Z009E0138	0.6025	0.9112	0.783	0.783	0.9561	0.783	0.8131	0.783	0.783	0.783
Z009E0139	-0.5222	-0.2734	-0.2323	-0.2323	-0.5852	-0.2323	-0.2514	-0.2323	-0.2323	-0.2323
Z009E0140	0.2038	0.1452	0.239	0.239	0.1159	0.239	0.1658	0.239	0.239	0.239
Z009E0141	0.6692	0.448	0.2524	0.2524	0.4803	0.2524	0.3655	0.2524	0.2524	0.2524
Z009E0142	0.4038	0.3566	0.5618	0.5618	0.7085	0.5618	0.5458	0.5618	0.5618	0.5618
Z009E0143	-0.7157	-0.5416	-0.7481	-0.7481	-1.0043	-0.7481	-0.7634	-0.7481	-0.7481	-0.7481
Z009E0144	-0.5665	-0.3849	-0.6768	-0.6768	-0.8499	-0.6768	-0.7046	-0.6768	-0.6768	-0.6768
Z009E0145	1.0206	0.9595	0.8689	0.8689	1.05	0.8689	0.7422	0.8689	0.8689	0.8689
Z009E0146	-0.5729	-0.5889	-0.8191	-0.8191	-0.4179	-0.8191	-0.7951	-0.8191	-0.8191	-0.8191
Z009E0147	-0.5734	-0.2167	-0.4595	-0.4595	-0.1939	-0.4595	-0.426	-0.4595	-0.4595	-0.4595
Z009E0149	0.7512	1.4688	1.1554	1.1554	1.2747	1.1554	1.0665	1.1554	1.1554	1.1554
Z009E0150	-0.6555	-0.5957	-0.3351	-0.3351	-0.4927	-0.3351	-0.5439	-0.3351	-0.3351	-0.3351
Z009E0151	1.0552	1.0472	0.7348	0.7348	0.5256	0.7348	0.8258	0.7348	0.7348	0.7348
Z009E0152	0.0054	-0.0528	0.0416	0.0416	-0.0815	0.0416	-0.0318	0.0416	0.0416	0.0416
Z009E0153	-0.2279	-0.5236	-0.3699	-0.3699	-0.043	-0.3699	-0.4115	-0.3699	-0.3699	-0.3699
Z009E0154	-0.0496	-0.1762	0.1011	0.1011	0.2446	0.1011	0.0815	0.1011	0.1011	0.1011
Z009E0155	-0.6554	-0.4949	-0.7884	-0.7884	-0.3905	-0.7884	-0.7808	-0.7884	-0.7884	-0.7884
Z009E0156	0.8046	0.5685	0.8053	0.8053	0.5087	0.8053	0.736	0.8053	0.8053	0.8053
Z009E0157	-0.195	-0.2457	-0.4022	-0.4022	-0.1026	-0.4022	-0.2126	-0.4022	-0.4022	-0.4022
Z009E0158	-1.182	-0.8522	-1.066	-1.066	-0.8419	-1.066	-1.0272	-1.066	-1.066	-1.066
Z009E0159	0.3264	0.1464	0.2428	0.2428	0.6509	0.2428	0.2051	0.2428	0.2428	0.2428
Z009E0161	0.0354	0.2856	0.0083	0.0083	-0.1663	0.0083	-0.0103	0.0083	0.0083	0.0083
Z009E0162	-0.1738	-0.326	-0.0168	-0.0168	0.0852	-0.0168	-0.0323	-0.0168	-0.0168	-0.0168
Z009E0163	-0.2942	0.1804	-0.0725	-0.0725	-0.3382	-0.0725	-0.0717	-0.0725	-0.0725	-0.0725
Z009E0164	1.6302	1.7653	1.8252	1.8252	2.0035	1.8252	1.8353	1.8252	1.8252	1.8252
Z009E0165	-0.3093	-0.4601	-0.3452	-0.3452	-0.5081	-0.3452	-0.4249	-0.3452	-0.3452	-0.3452
Z009E0166	-0.6295	-0.7636	-0.5018	-0.5018	-0.3583	-0.5018	-0.5154	-0.5018	-0.5018	-0.5018
Z009E0167	1.075	1.4899	1.3273	1.3273	0.9693	1.3273	1.3343	1.3273	1.3273	1.3273
Z009E0168	0.1611	0.2043	0.3653	0.3653	0.0699	0.3653	0.3132	0.3653	0.3653	0.3653
Z009E0169	-0.4343	-0.1969	-0.3851	-0.3851	-0.3819	-0.3851	-0.3502	-0.3851	-0.3851	-0.3851
Z009E0170	0.2673	-0.3225	-0.1515	-0.1515	0.0917	-0.1515	-0.0137	-0.1515	-0.1515	-0.1515
Z009E0171	-0.5927	-0.7492	-0.4765	-0.4765	-0.2577	-0.4765	-0.5076	-0.4765	-0.4765	-0.4765
Z009E0173	-0.8921	-0.9615	-0.7794	-0.7794	-0.5436	-0.7794	-0.8032	-0.7794	-0.7794	-0.7794
Z009E0174	-0.5227	-0.5659	-0.6874	-0.6874	-0.5476	-0.6874	-0.6152	-0.6874	-0.6874	-0.6874
Z009E0175	-0.0289	-0.0257	-0.2191	-0.2191	0.0466	-0.2191	-0.2075	-0.2191	-0.2191	-0.2191
Z009E0176	0.1171	0.2692	0.001	0.001	-0.2135	0.001	-0.0194	0.001	0.001	0.001
Z009E0177	0.5231	0.1716	0.3824	0.3824	0.7053	0.3824	0.3504	0.3824	0.3824	0.3824
Z009E0178	-1.5697	-0.9701	-1.2539	-1.2539	-0.8676	-1.2539	-1.2828	-1.2539	-1.2539	-1.2539
Z009E0179	-0.264	-0.2577	-0.0886	-0.0886	-0.4253	-0.0886	-0.1273	-0.0886	-0.0886	-0.0886
Z009E0180	-0.0042	0.2264	0.0863	0.0863	-0.3051	0.0863	0.1026	0.0863	0.0863	0.0863
Z009E0181	-0.2631	-0.1908	-0.4525	-0.4525	-0.0529	-0.4525	-0.4367	-0.4525	-0.4525	-0.4525
Z009E0182	0.014	0.3643	0.1509	0.1509	-0.196	0.1509	0.1546	0.1509	0.1509	0.1509
Z009E0183	0.147	-0.0799	0.1334	0.1334	0.4491	0.1334	0.0915	0.1334	0.1334	0.1334
Z009E0184	-0.5774	-0.5163	-0.7109	-0.7109	-0.9962	-0.7109	-0.6713	-0.7109	-0.7109	-0.7109
Z009E0186	-0.2594	-0.1008	-0.3164	-0.3164	-0.0953	-0.3164	-0.3205	-0.3164	-0.3164	-0.3164
Z009E0187	0.0714	0.3393	0.0138	0.0138	-0.1194	0.0138	-0.0026	0.0138	0.0138	0.0138
Z009E0190	-0.8131	-0.8984	-0.7533	-0.7533	-0.9225	-0.7533	-0.8258	-0.7533	-0.7533	-0.7533
Z009E0191	2.4583	2.4529	2.6603	2.6603	2.8483	2.6603	2.6268	2.6603	2.6603	2.6603
Z009E0192	0.2457	0.0852	0.2978	0.2978	0.0786	0.2978	0.324	0.2978	0.2978	0.2978
Z009E0193	0.1922	0.0409	0.1548	0.1548	-0.0081	0.1548	0.0755	0.1548	0.1548	0.1548
Z009E0194	-0.6324	-0.3414	-0.5506	-0.5506	-0.6319	-0.5506	-0.5303	-0.5506	-0.5506	-0.5506
Z009E0196	-0.0963	0.1563	-0.1373	-0.1373	-0.0802	-0.1373	-0.3236	-0.1373	-0.1373	-0.1373
Z009E0197	-0.0301	-0.3128	-0.1076	-0.1076	0.2559	-0.1076	-0.1465	-0.1076	-0.1076	-0.1076
Z009E0198	0.5797	0.6741	0.5	0.5	0.1932	0.5	0.4842	0.5	0.5	0.5
Z009E0199	-0.0751	-0.2024	0.0737	0.0737	0.2172	0.0737	0.0546	0.0737	0.0737	0.0737
Z009E0200	-0.6696	-0.5426	-0.8933	-0.8933	-0.6667	-0.8933	-0.4145	-0.8933	-0.8933	-0.8933
Z010E0001	-0.5093	-0.5895	-0.5057	-0.5057	-0.604	-0.5057	-0.5973	-0.5057	-0.5057	-0.5057
Z010E0002	-0.0462	-0.098	-0.0653	-0.0653	-0.0905	-0.0653	-0.0158	-0.0653	-0.0653	-0.0653
Z010E0003	-0.8241	-1.1322	-1.0701	-1.0701	-1.0856	-1.0701	-1.1089	-1.0701	-1.0701	-1.0701
Z010E0004	-0.187	0.0191	0.0408	0.0408	0.0258	0.0408	0.1781	0.0408	0.0408	0.0408
Z010E0006	-0.2849	-0.4134	-0.3557	-0.3557	-0.4384	-0.3557	-0.5994	-0.3557	-0.3557	-0.3557
Z010E0008	-0.0039	0.1842	0.2654	0.2654	0.2186	0.2654	0.1506	0.2654	0.2654	0.2654
Z010E0009	-0.6264	-0.7185	-0.6604	-0.6604	-0.6466	-0.6604	-0.8264	-0.6604	-0.6604	-0.6604
Z010E0010	1.113	1.193	1.1215	1.1215	1.1431	1.1215	1.051	1.1215	1.1215	1.1215
Z010E0011	-0.6882	-0.5184	-0.5816	-0.5816	-0.6241	-0.5816	-0.7123	-0.5816	-0.5816	-0.5816
Z010E0012	-1.0789	-1.0314	-1.0922	-1.0922	-1.163	-1.0922	-1.0466	-1.0922	-1.0922	-1.0922
Z010E0013	0.3848	0.5345	0.4482	0.4482	0.4831	0.4482	0.633	0.4482	0.4482	0.4482
Z010E0015	0.1295	-0.0407	-0.1198	-0.1198	-0.1046	-0.1198	-0.2401	-0.1198	-0.1198	-0.1198
Z010E0016	0.4253	0.1897	0.2513	0.2513	0.2503	0.2513	0.0728	0.2513	0.2513	0.2513
Z010E0017	-0.3944	-0.5306	-0.4396	-0.4396	-0.441	-0.4396	-0.4312	-0.4396	-0.4396	-0.4396
Z010E0018	-0.2212	-0.1143	-0.0539	-0.0539	-0.0657	-0.0539	-0.0251	-0.0539	-0.0539	-0.0539
Z010E0019	0.4303	0.4994	0.5715	0.5715	0.5722	0.5715	0.6636	0.5715	0.5715	0.5715
Z010E0020	-0.6903	-0.5887	-0.6653	-0.6653	-0.5901	-0.6653	-0.6689	-0.6653	-0.6653	-0.6653
Z010E0021	-0.1713	-0.164	-0.2103	-0.2103	-0.3171	-0.2103	-0.2255	-0.2103	-0.2103	-0.2103
Z010E0022	-0.6785	-0.2806	-0.3473	-0.3473	-0.3134	-0.3473	-0.2399	-0.3473	-0.3473	-0.3473
Z010E0024	0.768	0.8846	0.8022	0.8022	0.8697	0.8022	0.8821	0.8022	0.8022	0.8022
Z010E0025	0.5552	0.7399	0.6601	0.6601	0.684	0.6601	0.5954	0.6601	0.6601	0.6601
Z010E0026	0.371	0.4164	0.488	0.488	0.4708	0.488	0.5527	0.488	0.488	0.488
Z010E0027	-0.4549	0.0021	-0.0675	-0.0675	-0.0805	-0.0675	-0.1735	-0.0675	-0.0675	-0.0675
Z010E0028	0.0938	-0.2815	-0.3195	-0.3195	-0.2992	-0.3195	-0.2946	-0.3195	-0.3195	-0.3195
Z010E0029	1.7171	1.5907	1.5046	1.5046	1.5558	1.5046	1.4423	1.5046	1.5046	1.5046
Z010E0030	-0.2067	-0.0562	-0.1463	-0.1463	-0.1173	-0.1463	-0.0778	-0.1463	-0.1463	-0.1463
Z010E0032	0.2692	0.2558	0.2975	0.2975	0.3095	0.2975	0.2628	0.2975	0.2975	0.2975
Z010E0033	0.0468	-0.0083	0.0584	0.0584	0.0624	0.0584	0.1691	0.0584	0.0584	0.0584
Z010E0034	-0.7164	-0.6704	-0.5974	-0.5974	-0.6147	-0.5974	-0.5333	-0.5974	-0.5974	-0.5974
Z010E0035	-1.4792	-1.6152	-1.5539	-1.5539	-1.5592	-1.5539	-1.4925	-1.5539	-1.5539	-1.5539
Z010E0036	-0.2163	-0.1701	-0.0881	-0.0881	-0.0998	-0.0881	-0.0642	-0.0881	-0.0881	-0.0881
Z010E0037	0.0529	-0.128	-0.0623	-0.0623	-0.1036	-0.0623	-0.0578	-0.0623	-0.0623	-0.0623
Z010E0038	-0.9786	-0.8028	-0.8757	-0.8757	-0.8713	-0.8757	-0.7916	-0.8757	-0.8757	-0.8757
Z010E0039	1.3631	1.4139	1.3297	1.3297	1.369	1.3297	1.2739	1.3297	1.3297	1.3297
Z010E0040	2.1721	2.2233	2.1441	2.1441	2.1517	2.1441	2.2471	2.1441	2.1441	2.1441
Z010E0041	-0.472	-0.4686	-0.5231	-0.5231	-0.6299	-0.5231	-0.5351	-0.5231	-0.5231	-0.5231
Z010E0042	-0.21	0.0525	0.1291	0.1291	0.1674	0.1291	0.0828	0.1291	0.1291	0.1291
Z010E0043	-1.3948	-1.5618	-1.4909	-1.4909	-1.4806	-1.4909	-1.5956	-1.4909	-1.4909	-1.4909
Z010E0044	0.2094	0.3125	0.2391	0.2391	0.3144	0.2391	0.2343	0.2391	0.2391	0.2391
Z010E0046	-0.4072	-0.0314	-0.1177	-0.1177	-0.0646	-0.1177	0.0118	-0.1177	-0.1177	-0.1177
Z010E0047	-0.6256	-0.3521	-0.3988	-0.3988	-0.4401	-0.3988	-0.333	-0.3988	-0.3988	-0.3988
Z010E0048	1.1435	0.9332	0.9948	0.9948	0.958	0.9948	0.9121	0.9948	0.9948	0.9948
Z010E0049	-0.4095	-0.6498	-0.5979	-0.5979	-0.5989	-0.5979	-0.7726	-0.5979	-0.5979	-0.5979
Z010E0051	1.514	0.1408	0.1597	0.1597	0.1496	0.1597	0.1473	0.1597	0.1597	0.1597
Z010E0052	-0.385	-0.2617	-0.2645	-0.2645	-0.2376	-0.2645	-0.1139	-0.2645	-0.2645	-0.2645
Z010E0053	0.0157	0.0486	0.1258	0.1258	0.0494	0.1258	0.0949	0.1258	0.1258	0.1258
Z010E0054	-0.9757	-0.9971	-0.9284	-0.9284	-0.9838	-0.9284	-1.0974	-0.9284	-0.9284	-0.9284
Z010E0055	-0.3194	-0.3282	-0.2596	-0.2596	-0.2365	-0.2596	-0.3783	-0.2596	-0.2596	-0.2596
Z010E0056	-0.252	-0.0428	0.0449	0.0449	-0.0181	0.0449	0.0918	0.0449	0.0449	0.0449
Z010E0057	-0.4433	-0.2876	-0.3613	-0.3613	-0.3264	-0.3613	-0.1814	-0.3613	-0.3613	-0.3613
Z010E0058	0.8206	0.8013	0.7349	0.7349	0.6528	0.7349	0.7052	0.7349	0.7349	0.7349
Z010E0059	-0.1079	-0.0826	-0.0901	-0.0901	-0.0644	-0.0901	-0.1407	-0.0901	-0.0901	-0.0901
Z010E0060	1.0173	0.8912	0.8057	0.8057	0.857	0.8057	0.7432	0.8057	0.8057	0.8057
Z010E0061	-0.5794	-0.3704	-0.2827	-0.2827	-0.3458	-0.2827	-0.2358	-0.2827	-0.2827	-0.2827
Z010E0062	-0.1858	-0.0308	0.0539	0.0539	0.0312	0.0539	-0.0827	0.0539	0.0539	0.0539
Z010E0063	0.8876	1.0134	0.9518	0.9518	1.0024	0.9518	0.9647	0.9518	0.9518	0.9518
Z010E0064	1.3286	1.4251	1.3421	1.3421	1.3862	1.3421	1.3481	1.3421	1.3421	1.3421
Z010E0065	0.0686	0.2153	0.1435	0.1435	0.0941	0.1435	0.1546	0.1435	0.1435	0.1435
Z010E0066	0.2504	0.0153	0.0778	0.0778	0.0769	0.0778	-0.101	0.0778	0.0778	0.0778
Z010E0067	-0.6689	-0.4742	-0.3841	-0.3841	-0.4264	-0.3841	-0.5586	-0.3841	-0.3841	-0.3841
Z010E0068	-0.2228	0.0216	-0.037	-0.037	-0.0793	-0.037	-0.0185	-0.037	-0.037	-0.037
Z010E0069	-0.5051	-0.4136	-0.3441	-0.3441	-0.3254	-0.3441	-0.2234	-0.3441	-0.3441	-0.3441
Z010E0070	-0.0568	-0.2913	-0.2274	-0.2274	-0.2284	-0.2274	-0.4068	-0.2274	-0.2274	-0.2274
Z010E0071	-0.2286	-0.0641	0.0289	0.0289	-0.0701	0.0289	0.0185	0.0289	0.0289	0.0289
Z010E0073	-0.6161	-0.8507	-0.7869	-0.7869	-0.7879	-0.7869	-0.9662	-0.7869	-0.7869	-0.7869
Z010E0075	-0.7377	-0.5935	-0.5938	-0.5938	-0.5976	-0.5938	-0.5397	-0.5938	-0.5938	-0.5938
Z010E0076	1.0093	1.1816	1.1013	1.1013	1.1057	1.1013	1.1882	1.1013	1.1013	1.1013
Z010E0077	0.57	0.393	0.443	0.443	0.4533	0.443	0.3465	0.443	0.443	0.443
Z010E0078	-1.2633	-1.0748	-1.1254	-1.1254	-1.1857	-1.1254	-1.2131	-1.1254	-1.1254	-1.1254
Z010E0079	0.3616	0.5343	0.6147	0.6147	0.5615	0.6147	0.3844	0.6147	0.6147	0.6147
Z010E0080	-0.4374	-0.392	-0.3339	-0.3339	-0.3085	-0.3339	-0.2586	-0.3339	-0.3339	-0.3339
Z010E0082	0.183	0.1989	0.2447	0.2447	0.2522	0.2447	0.2972	0.2447	0.2447	0.2447
Z010E0083	1.0424	1.0314	0.9621	0.9621	0.9643	0.9621	1.1016	0.9621	0.9621	0.9621
Z010E0084	-0.1789	-0.2949	-0.3712	-0.3712	-0.3963	-0.3712	-0.308	-0.3712	-0.3712	-0.3712
Z010E0085	-0.317	-0.4539	-0.5381	-0.5381	-0.5385	-0.5381	-0.4941	-0.5381	-0.5381	-0.5381
Z010E0086	-0.8744	-0.4745	-0.546	-0.546	-0.5176	-0.546	-0.4	-0.546	-0.546	-0.546
Z010E0087	-0.2334	-0.061	-0.1152	-0.1152	-0.1571	-0.1152	-0.0315	-0.1152	-0.1152	-0.1152
Z010E0088	-0.7206	-0.6622	-0.7304	-0.7304	-0.6912	-0.7304	-0.7924	-0.7304	-0.7304	-0.7304
Z010E0089	-1.7006	-1.5314	-1.5919	-1.5919	-1.666	-1.5919	-1.5629	-1.5919	-1.5919	-1.5919
Z010E0090	0.5537	0.542	0.4621	0.4621	0.5253	0.4621	0.4286	0.4621	0.4621	0.4621
Z010E0091	0.4851	0.5873	0.5119	0.5119	0.5871	0.5119	0.5079	0.5119	0.5119	0.5119
Z010E0092	0.2681	0.0873	0.1531	0.1531	0.1118	0.1531	0.1576	0.1531	0.1531	0.1531
Z010E0093	-0.2745	-0.3429	-0.3585	-0.3585	-0.3956	-0.3585	-0.3286	-0.3585	-0.3585	-0.3585
Z010E0094	-0.447	-0.1629	-0.2295	-0.2295	-0.2529	-0.2295	-0.3047	-0.2295	-0.2295	-0.2295
Z010E0096	0.2066	0.4017	0.4654	0.4654	0.422	0.4654	0.3602	0.4654	0.4654	0.4654
Z010E0098	0.1291	0.3029	0.3858	0.3858	0.3325	0.3858	0.1545	0.3858	0.3858	0.3858
Z010E0099	-0.4384	-0.6298	-0.5742	-0.5742	-0.5392	-0.5742	-0.6951	-0.5742	-0.5742	-0.5742
Z010E0100	-0.7832	-0.6554	-0.5879	-0.5879	-0.6012	-0.5879	-0.6275	-0.5879	-0.5879	-0.5879
Z010E0101	-0.5488	0.0234	-0.0359	-0.0359	-0.055	-0.0359	-0.0616	-0.0359	-0.0359	-0.0359
Z010E0102	0.3585	0.4358	0.3841	0.3841	0.3629	0.3841	0.293	0.3841	0.3841	0.3841
Z010E0103	0.7807	0.5284	0.4589	0.4589	0.4449	0.4589	0.4548	0.4589	0.4589	0.4589
Z010E0104	-0.4039	-0.2477	-0.228	-0.228	-0.2886	-0.228	-0.3465	-0.228	-0.228	-0.228
Z010E0105	-0.9281	-1.0357	-1.0847	-1.0847	-1.1496	-1.0847	-1.2752	-1.0847	-1.0847	-1.0847
Z010E0106	0.2786	0.4786	0.4251	0.4251	0.3628	0.4251	0.4919	0.4251	0.4251	0.4251
Z010E0108	-0.2195	-0.406	-0.3518	-0.3518	-0.393	-0.3518	-0.3428	-0.3518	-0.3518	-0.3518
Z010E0109	0.1808	0.001	0.0691	0.0691	0.0278	0.0691	0.0727	0.0691	0.0691	0.0691
Z010E0111	-1.145	-1.0952	-1.1512	-1.1512	-1.2221	-1.1512	-1.1075	-1.1512	-1.1512	-1.1512
Z010E0112	0.411	0.2745	0.3346	0.3346	0.3293	0.3346	0.3965	0.3346	0.3346	0.3346
Z010E0113	-0.1591	0.0126	-0.0251	-0.0251	-0.0718	-0.0251	-0.1267	-0.0251	-0.0251	-0.0251
Z010E0114	0.9281	0.9138	0.9713	0.9713	0.9944	0.9713	0.8569	0.9713	0.9713	0.9713
Z010E0115	-0.6418	-0.2219	-0.1868	-0.1868	-0.1927	-0.1868	-0.2499	-0.1868	-0.1868	-0.1868
Z010E0116	-0.7092	-0.7178	-0.6487	-0.6487	-0.6256	-0.6487	-0.7676	-0.6487	-0.6487	-0.6487
Z010E0117	-0.2859	-0.3316	-0.3978	-0.3978	-0.4598	-0.3978	-0.5198	-0.3978	-0.3978	-0.3978
Z010E0118	-0.2229	-0.1211	-0.1972	-0.1972	-0.122	-0.1972	-0.201	-0.1972	-0.1972	-0.1972
Z010E0119	0.5667	0.3051	0.2143	0.2143	0.2172	0.2143	0.2774	0.2143	0.2143	0.2143
Z010E0120	0.4366	0.2461	0.3036	0.3036	0.3386	0.3036	0.1819	0.3036	0.3036	0.3036
Z010E0121	0.6287	0.7314	0.6571	0.6571	0.7324	0.6571	0.6527	0.6571	0.6571	0.6571
Z010E0122	-0.4842	-0.3836	-0.4622	-0.4622	-0.387	-0.4622	-0.465	-0.4622	-0.4622	-0.4622
Z010E0123	0.5569	0.5096	0.4394	0.4394	0.4251	0.4394	0.3598	0.4394	0.4394	0.4394
Z010E0124	-0.7487	-0.6234	-0.6859	-0.6859	-0.6353	-0.6859	-0.6727	-0.6859	-0.6859	-0.6859
Z010E0125	-0.3416	-0.2963	-0.2246	-0.2246	-0.2418	-0.2246	-0.1599	-0.2246	-0.2246	-0.2246
Z010E0126	0.0226	-0.2996	-0.2395	-0.2395	-0.2529	-0.2395	-0.2386	-0.2395	-0.2395	-0.2395
Z010E0127	0.0381	0.1382	0.0585	0.0585	0.1337	0.0585	0.0561	0.0585	0.0585	0.0585
Z010E0128	1.0184	1.1739	1.1172	1.1172	1.1632	1.1172	1.217	1.1172	1.1172	1.1172
Z010E0129	-0.4264	-0.6612	-0.5976	-0.5976	-0.5986	-0.5976	-0.7768	-0.5976	-0.5976	-0.5976
Z010E0130	0.8014	0.7584	0.8389	0.8389	0.7876	0.8389	0.7302	0.8389	0.8389	0.8389
Z010E0131	-0.0103	0.1847	0.2764	0.2764	0.1985	0.2764	0.0639	0.2764	0.2764	0.2764
Z010E0132	0.9807	1.0605	0.9796	0.9796	1.0143	0.9796	1.0113	0.9796	0.9796	0.9796
Z010E0133	0.2858	0.3762	0.4435	0.4435	0.4622	0.4435	0.565	0.4435	0.4435	0.4435
Z010E0134	0.1	-0.1015	-0.0433	-0.0433	-0.06	-0.0433	-0.0582	-0.0433	-0.0433	-0.0433
Z010E0135	0.7418	0.851	0.9164	0.9164	0.9046	0.9164	0.9432	0.9164	0.9164	0.9164
Z010E0136	0.0762	-0.3177	-0.228	-0.228	-0.288	-0.228	-0.3955	-0.228	-0.228	-0.228
Z010E0137	-0.3749	-0.1663	-0.0796	-0.0796	-0.1426	-0.0796	-0.0323	-0.0796	-0.0796	-0.0796
Z010E0138	-0.4155	-0.4265	-0.4961	-0.4961	-0.4939	-0.4961	-0.3565	-0.4961	-0.4961	-0.4961
Z010E0139	-0.6467	-0.6307	-0.5847	-0.5847	-0.5773	-0.5847	-0.5323	-0.5847	-0.5847	-0.5847
Z010E0141	-1.6765	-1.5947	-1.6496	-1.6496	-1.635	-1.6496	-1.6945	-1.6496	-1.6496	-1.6496
Z010E0142	-0.9332	-0.8297	-0.75	-0.75	-0.8403	-0.75	-0.779	-0.75	-0.75	-0.75
Z010E0143	1.2738	1.3084	1.3695	1.3695	1.4285	1.3695	1.3089	1.3695	1.3695	1.3695
Z010E0144	0.6879	0.6904	0.765	0.765	0.7758	0.765	0.6551	0.765	0.765	0.765
Z010E0145	-0.1722	-0.4656	-0.522	-0.522	-0.582	-0.522	-0.6848	-0.522	-0.522	-0.522
Z010E0146	-0.3792	-0.5961	-0.5648	-0.5648	-0.5617	-0.5648	-0.7306	-0.5648	-0.5648	-0.5648
Z010E0147	0.6261	1.0585	1.1403	1.1403	1.0954	1.1403	1.1342	1.1403	1.1403	1.1403
Z010E0148	-0.5969	-0.2672	-0.2022	-0.2022	-0.2838	-0.2022	-0.2107	-0.2022	-0.2022	-0.2022
Z010E0149	-0.1182	-0.06	-0.1288	-0.1288	-0.0896	-0.1288	-0.1906	-0.1288	-0.1288	-0.1288
Z010E0150	0.6995	0.6304	0.5537	0.5537	0.5646	0.5537	0.6722	0.5537	0.5537	0.5537
Z010E0151	-0.5148	-0.7554	-0.7041	-0.7041	-0.705	-0.7041	-0.8785	-0.7041	-0.7041	-0.7041
Z010E0152	-0.5573	-0.3557	-0.3882	-0.3882	-0.4553	-0.3882	-0.5086	-0.3882	-0.3882	-0.3882
Z010E0153	-0.2662	0.1822	0.2622	0.2622	0.2417	0.2622	0.3349	0.2622	0.2622	0.2622
Z010E0154	0.0481	-0.0661	0.0213	0.0213	-0.0614	0.0213	-0.2339	0.0213	0.0213	0.0213
Z010E0155	1.5617	1.4178	1.358	1.358	1.3486	1.358	1.2526	1.358	1.358	1.358
Z010E0156	0.7054	0.7704	0.8202	0.8202	0.8636	0.8202	0.9263	0.8202	0.8202	0.8202
Z010E0157	-0.9619	-1.143	-1.0776	-1.0776	-1.1189	-1.0776	-1.0729	-1.0776	-1.0776	-1.0776
Z010E0158	-1.4845	-1.3767	-1.3141	-1.3141	-1.3259	-1.3141	-1.2862	-1.3141	-1.3141	-1.3141
Z010E0159	-0.3078	-0.2629	-0.192	-0.192	-0.2093	-0.192	-0.127	-0.192	-0.192	-0.192
Z010E0160	-0.7869	-0.6437	-0.7101	-0.7101	-0.69	-0.7101	-0.7908	-0.7101	-0.7101	-0.7101
Z010E0162	-0.3318	0	0	0	0	0	0	0	0	0
Z010E0163	-1.0981	-0.9727	-0.9004	-0.9004	-0.9411	-0.9004	-1.0597	-0.9004	-0.9004	-0.9004
Z010E0166	1.6722	1.6045	1.5531	1.5531	1.5171	1.5531	1.4508	1.5531	1.5531	1.5531
Z010E0167	-0.3635	-0.5624	-0.4988	-0.4988	-0.5154	-0.4988	-0.5158	-0.4988	-0.4988	-0.4988
Z010E0169	-0.1287	-0.1845	-0.2489	-0.2489	-0.3149	-0.2489	-0.2237	-0.2489	-0.2489	-0.2489
Z010E0170	-0.5328	-0.5453	-0.454	-0.454	-0.5411	-0.454	-0.4711	-0.454	-0.454	-0.454
Z010E0171	-0.2364	-0.0279	0.0587	0.0587	-0.0043	0.0587	0.106	0.0587	0.0587	0.0587
Z010E0172	0.5697	0.4365	0.5034	0.5034	0.4981	0.5034	0.5626	0.5034	0.5034	0.5034
Z010E0173	-0.0381	0.1318	0.172	0.172	0.0967	0.172	0.0216	0.172	0.172	0.172
Z010E0174	-0.4839	-0.3907	-0.2952	-0.2952	-0.3777	-0.2952	-0.4115	-0.2952	-0.2952	-0.2952
Z010E0175	0.0517	0.1965	0.2198	0.2198	0.1693	0.2198	0.0537	0.2198	0.2198	0.2198
Z010E0176	-0.3561	-0.326	-0.2402	-0.2402	-0.3082	-0.2402	-0.4837	-0.2402	-0.2402	-0.2402
Z010E0178	-1.0163	-1.089	-1.0131	-1.0131	-1.0598	-1.0131	-1.2087	-1.0131	-1.0131	-1.0131
Z010E0179	-0.8787	-0.8925	-0.8302	-0.8302	-0.8388	-0.8302	-0.7857	-0.8302	-0.8302	-0.8302
Z010E0180	0.5992	0.3634	0.4245	0.4245	0.4235	0.4245	0.2462	0.4245	0.4245	0.4245
Z010E0181	0.2827	0.2666	0.3505	0.3505	0.2635	0.3505	0.3364	0.3505	0.3505	0.3505
Z010E0182	-0.4733	-0.3062	-0.375	-0.375	-0.4174	-0.375	-0.5035	-0.375	-0.375	-0.375
Z010E0184	0.0935	0.0412	0.0679	0.0679	-0.0054	0.0679	0.0446	0.0679	0.0679	0.0679
Z010E0185	0.2914	0.307	0.3521	0.3521	0.3595	0.3521	0.4048	0.3521	0.3521	0.3521
Z010E0186	-0.5239	-0.628	-0.7139	-0.7139	-0.6773	-0.7139	-0.7208	-0.7139	-0.7139	-0.7139
Z010E0187	-0.9319	-0.7671	-0.6733	-0.6733	-0.7723	-0.6733	-0.684	-0.6733	-0.6733	-0.6733
Z010E0188	-0.1429	0.0231	0.0841	0.0841	0.1247	0.0841	-0.0407	0.0841	0.0841	0.0841
Z010E0189	-1.0781	-0.9478	-0.9395	-0.9395	-0.9132	-0.9395	-1.0112	-0.9395	-0.9395	-0.9395
Z010E0190	2.1368	2.1192	2.027	2.027	2.0903	2.027	1.9983	2.027	2.027	2.027
Z010E0191	0.0034	-0.4183	-0.3304	-0.3304	-0.3541	-0.3304	-0.3751	-0.3304	-0.3304	-0.3304
Z010E0192	-0.4665	-0.4866	-0.5545	-0.5545	-0.6366	-0.5545	-0.5835	-0.5545	-0.5545	-0.5545
Z010E0193	-0.9642	-0.8303	-0.8916	-0.8916	-0.8691	-0.8916	-0.7809	-0.8916	-0.8916	-0.8916
Z010E0194	-0.3963	-0.292	-0.3725	-0.3725	-0.295	-0.3725	-0.3395	-0.3725	-0.3725	-0.3725
Z010E0195	-1.0629	-1.1553	-1.2315	-1.2315	-1.2386	-1.2315	-1.1408	-1.2315	-1.2315	-1.2315
Z010E0197	-1.2539	-1.0366	-1.0351	-1.0351	-1.0654	-1.0351	-0.9753	-1.0351	-1.0351	-1.0351
Z010E0198	-0.8015	-0.401	-0.4713	-0.4713	-0.4429	-0.4713	-0.3258	-0.4713	-0.4713	-0.4713
Z010E0200	-0.4511	-0.5879	-0.5286	-0.5286	-0.534	-0.5286	-0.4665	-0.5286	-0.5286	-0.5286
Z011E0001	-0.0823	-0.4022	-0.4247	-0.4247	-0.2563	-0.4247	-0.5786	-0.4247	-0.4247	-0.4247
Z011E0002	0.0549	0.0489	0.1249	0.1249	0.3329	0.1249	0.0112	0.1249	0.1249	0.1249
Z011E0003	-0.9087	-0.4113	-0.5631	-0.5631	-0.7433	-0.5631	-0.3744	-0.5631	-0.5631	-0.5631
Z011E0005	-0.5928	-0.471	-0.5659	-0.5659	-0.6969	-0.5659	-0.6422	-0.5659	-0.5659	-0.5659
Z011E0006	-0.9837	-0.874	-1.0117	-1.0117	-0.931	-1.0117	-0.8862	-1.0117	-1.0117	-1.0117
Z011E0007	0.5973	0.9628	0.7312	0.7312	0.5703	0.7312	0.6416	0.7312	0.7312	0.7312
Z011E0008	0.1272	0.3225	0.2471	0.2471	0.066	0.2471	0.3369	0.2471	0.2471	0.2471
Z011E0009	0.6371	0.443	0.4942	0.4942	0.6723	0.4942	0.3691	0.4942	0.4942	0.4942
Z011E0010	0.2825	-0.0302	0.1454	0.1454	0.2993	0.1454	-0.0316	0.1454	0.1454	0.1454
Z011E0012	-1.0985	-0.9887	-0.8386	-0.8386	-0.6155	-0.8386	-0.9887	-0.8386	-0.8386	-0.8386
Z011E0013	-0.0076	-0.4935	-0.3119	-0.3119	-0.4576	-0.3119	-0.2753	-0.3119	-0.3119	-0.3119
Z011E0014	-0.1828	0.2892	0.0989	0.0989	0.2408	0.0989	0.1093	0.0989	0.0989	0.0989
Z011E0015	0.1101	-0.1278	-0.1909	-0.1909	-0.3769	-0.1909	-0.2975	-0.1909	-0.1909	-0.1909
Z011E0016	-0.1291	-0.305	-0.2251	-0.2251	-0.3809	-0.2251	0.0501	-0.2251	-0.2251	-0.2251
Z011E0017	-0.3644	-0.1079	-0.3159	-0.3159	-0.4163	-0.3159	-0.4165	-0.3159	-0.3159	-0.3159
Z011E0018	-1.1023	-1.6231	-1.4805	-1.4805	-1.6913	-1.4805	-1.2475	-1.4805	-1.4805	-1.4805
Z011E0019	0.3061	0.7272	0.5237	0.5237	0.3999	0.5237	0.4055	0.5237	0.5237	0.5237
Z011E0020	-1.1744	-0.3161	-0.4606	-0.4606	-0.3225	-0.4606	-0.3247	-0.4606	-0.4606	-0.4606
Z011E0021	1.0194	0.5483	0.3221	0.3221	0.1781	0.3221	0.1746	0.3221	0.3221	0.3221
Z011E0022	-0.6222	-0.3466	-0.5726	-0.5726	-0.3492	-0.5726	-0.5536	-0.5726	-0.5726	-0.5726
Z011E0023	0.2554	0.3986	0.3922	0.3922	0.6307	0.3922	0.2423	0.3922	0.3922	0.3922
Z011E0024	0.2021	0.5126	0.5094	0.5094	0.3435	0.5094	0.5636	0.5094	0.5094	0.5094
Z011E0025	-0.6844	-1.0288	-0.9342	-0.9342	-0.7614	-0.9342	-0.8662	-0.9342	-0.9342	-0.9342
Z011E0026	-0.3324	-0.1889	-0.4381	-0.4381	-0.56	-0.4381	-0.3617	-0.4381	-0.4381	-0.4381
Z011E0027	-0.9612	-0.8289	-0.6595	-0.6595	-0.4709	-0.6595	-0.5002	-0.6595	-0.6595	-0.6595
Z011E0028	1.0317	0.9843	0.8424	0.8424	0.9627	0.8424	0.9695	0.8424	0.8424	0.8424
Z011E0029	0.7638	0.6853	0.5214	0.5214	0.66	0.5214	0.3561	0.5214	0.5214	0.5214
Z011E0030	0.0371	0.6425	0.4827	0.4827	0.6521	0.4827	0.2849	0.4827	0.4827	0.4827
Z011E0031	-1.545	-2.027	-1.8768	-1.8768	-1.7285	-1.8768	-1.8578	-1.8768	-1.8768	-1.8768
Z011E0032	-0.5975	-0.7968	-1.0056	-1.0056	-1.176	-1.0056	-1.1161	-1.0056	-1.0056	-1.0056
Z011E0033	0.8898	1.3633	1.1761	1.1761	1.318	1.1761	1.1853	1.1761	1.1761	1.1761
Z011E0034	-1.0687	-0.4966	-0.6197	-0.6197	-0.469	-0.6197	-0.4897	-0.6197	-0.6197	-0.6197
Z011E0035	0.7944	0.9132	0.876	0.876	0.6354	0.876	0.862	0.876	0.876	0.876
Z011E0036	0.4377	0.2619	0.3488	0.3488	0.5739	0.3488	0.4001	0.3488	0.3488	0.3488
Z011E0037	-1.2051	-1.2789	-1.2171	-1.2171	-1.3401	-1.2171	-1.2778	-1.2171	-1.2171	-1.2171
Z011E0038	1.0243	0.542	0.6915	0.6915	0.8398	0.6915	0.7108	0.6915	0.6915	0.6915
Z011E0039	0.9263	0.9263	1.0149	1.0149	1.2228	1.0149	0.8962	1.0149	1.0149	1.0149
Z011E0041	-0.3262	-0.2182	-0.0721	-0.0721	0.151	-0.0721	-0.2206	-0.0721	-0.0721	-0.0721
Z011E0043	0.7252	0.9216	0.8552	0.8552	1.0551	0.8552	0.7203	0.8552	0.8552	0.8552
Z011E0044	-0.8443	-0.4486	-0.6642	-0.6642	-0.4723	-0.6642	-0.8177	-0.6642	-0.6642	-0.6642
Z011E0045	0.5107	0.5441	0.4457	0.4457	0.5994	0.4457	0.2473	0.4457	0.4457	0.4457
Z011E0046	0.1163	-0.0805	-0.284	-0.284	-0.4545	-0.284	-0.3966	-0.284	-0.284	-0.284
Z011E0047	-0.0044	-0.2435	-0.0998	-0.0998	-0.2588	-0.0998	0.1334	-0.0998	-0.0998	-0.0998
Z011E0049	-1.7612	-1.2595	-1.3466	-1.3466	-1.2299	-1.3466	-1.4365	-1.3466	-1.3466	-1.3466
Z011E0050	-0.2969	-0.7027	-0.488	-0.488	-0.6837	-0.488	-0.2906	-0.488	-0.488	-0.488
Z011E0051	-0.5184	-0.5654	-0.4751	-0.4751	-0.6326	-0.4751	-0.2301	-0.4751	-0.4751	-0.4751
Z011E0052	1.1485	1.2173	1.3419	1.3419	1.4935	1.3419	1.5363	1.3419	1.3419	1.3419
Z011E0053	-0.455	-0.47	-0.5894	-0.5894	-0.4138	-0.5894	-0.7897	-0.5894	-0.5894	-0.5894
Z011E0054	-0.15	-0.4668	-0.483	-0.483	-0.3145	-0.483	-0.6393	-0.483	-0.483	-0.483
Z011E0055	1.0822	0.8219	0.816	0.816	0.9282	0.816	0.9827	0.816	0.816	0.816
Z011E0056	0.464	0.3396	0.1602	0.1602	0.3207	0.1602	-0.0092	0.1602	0.1602	0.1602
Z011E0057	0.1131	-0.3351	-0.1682	-0.1682	-0.0481	-0.1682	0.0078	-0.1682	-0.1682	-0.1682
Z011E0058	0.9292	0.5203	0.709	0.709	0.9006	0.709	0.542	0.709	0.709	0.709
Z011E0059	-0.8907	-0.6897	-0.7465	-0.7465	-0.5466	-0.7465	-0.8852	-0.7465	-0.7465	-0.7465
Z011E0061	-0.1631	-0.6251	-0.4632	-0.4632	-0.2792	-0.4632	-0.6161	-0.4632	-0.4632	-0.4632
Z011E0062	0.2622	0.6614	0.4726	0.4726	0.2773	0.4726	0.6833	0.4726	0.4726	0.4726
Z011E0063	-1.239	-1.5668	-1.3429	-1.3429	-1.2013	-1.3429	-1.3499	-1.3429	-1.3429	-1.3429
Z011E0064	0.0819	-0.1774	-0.142	-0.142	-0.3238	-0.142	0.0383	-0.142	-0.142	-0.142
Z011E0065	-0.293	-0.509	-0.4632	-0.4632	-0.6668	-0.4632	-0.2767	-0.4632	-0.4632	-0.4632
Z011E0067	-0.838	-0.7214	-0.8317	-0.8317	-1.0386	-0.8317	-0.8405	-0.8317	-0.8317	-0.8317
Z011E0068	-0.7373	-0.732	-0.6322	-0.6322	-0.4243	-0.6322	-0.7552	-0.6322	-0.6322	-0.6322
Z011E0069	1.7894	1.8612	1.7245	1.7245	1.8271	1.7245	1.8394	1.7245	1.7245	1.7245
Z011E0070	-0.495	-0.0452	-0.2163	-0.2163	-0.3746	-0.2163	-0.0303	-0.2163	-0.2163	-0.2163
Z011E0071	0.2043	0.2025	0.2875	0.2875	0.4954	0.2875	0.1703	0.2875	0.2875	0.2875
Z011E0072	-0.8597	-0.4163	-0.5967	-0.5967	-0.7845	-0.5967	-0.3931	-0.5967	-0.5967	-0.5967
Z011E0073	-0.8702	-0.9717	-1.1313	-1.1313	-1.0053	-1.1313	-0.9916	-1.1313	-1.1313	-1.1313
Z011E0074	0.4981	0.5908	0.4447	0.4447	0.5395	0.4447	0.4917	0.4447	0.4447	0.4447
Z011E0076	-0.0315	-0.0528	0.0133	0.0133	0.139	0.0133	0.1183	0.0133	0.0133	0.0133
Z011E0077	0.0158	-0.3757	-0.1745	-0.1745	-0.0468	-0.1745	-0.0156	-0.1745	-0.1745	-0.1745
Z011E0078	1.1419	0.6602	0.8241	0.8241	0.6848	0.8241	0.7142	0.8241	0.8241	0.8241
Z011E0079	-0.5659	-0.636	-0.7701	-0.7701	-0.9395	-0.7701	-0.8355	-0.7701	-0.7701	-0.7701
Z011E0080	-0.4162	-0.3375	-0.3265	-0.3265	-0.5043	-0.3265	-0.1436	-0.3265	-0.3265	-0.3265
Z011E0081	1.1399	0.875	1.0057	1.0057	1.0543	1.0057	1.1619	1.0057	1.0057	1.0057
Z011E0082	0.6711	0.6345	0.5098	0.5098	0.4561	0.5098	0.6661	0.5098	0.5098	0.5098
Z011E0083	-0.124	0.1957	-0.0514	-0.0514	-0.1904	-0.0514	-0.1451	-0.0514	-0.0514	-0.0514
Z011E0084	0.3047	0.2396	0.1152	0.1152	-0.0746	0.1152	0.2811	0.1152	0.1152	0.1152
Z011E0085	-0.3194	-0.7979	-0.6272	-0.6272	-0.7665	-0.6272	-0.7397	-0.6272	-0.6272	-0.6272
Z011E0086	0.0959	-0.3386	-0.247	-0.247	-0.4249	-0.247	-0.3371	-0.247	-0.247	-0.247
Z011E0087	-0.457	-0.0406	-0.2404	-0.2404	-0.0829	-0.2404	-0.0831	-0.2404	-0.2404	-0.2404
Z011E0088	1.4857	1.0635	1.157	1.157	1.1451	1.157	1.2573	1.157	1.157	1.157
Z011E0089	-0.2926	0.2102	0.1253	0.1253	0.242	0.1253	0.0345	0.1253	0.1253	0.1253
Z011E0090	0.7441	0.3748	0.5016	0.5016	0.6483	0.5016	0.5036	0.5016	0.5016	0.5016
Z011E0091	-0.3594	-0.4838	-0.644	-0.644	-0.8708	-0.644	-0.4464	-0.644	-0.644	-0.644
Z011E0092	0.892	0.4801	0.6818	0.6818	0.4862	0.6818	0.8843	0.6818	0.6818	0.6818
Z011E0093	-0.3349	-0.4199	-0.5579	-0.5579	-0.7133	-0.5579	-0.7035	-0.5579	-0.5579	-0.5579
Z011E0094	-0.8191	-0.1622	-0.0608	-0.0608	-0.2158	-0.0608	-0.1393	-0.0608	-0.0608	-0.0608
Z011E0095	2.8762	2.2523	2.1468	2.1468	2.2794	2.1468	2.204	2.1468	2.1468	2.1468
Z011E0096	1.1722	0.5522	0.6822	0.6822	0.8963	0.6822	0.5606	0.6822	0.6822	0.6822
Z011E0097	-0.4458	0.0189	-0.1605	-0.1605	-0.0249	-0.1605	-0.001	-0.1605	-0.1605	-0.1605
Z011E0098	0.9961	0.9014	0.7429	0.7429	0.5876	0.7429	0.6052	0.7429	0.7429	0.7429
Z011E0099	0.522	0.9837	0.7983	0.7983	0.9339	0.7983	0.9601	0.7983	0.7983	0.7983
Z011E0100	0.8302	0.3474	0.509	0.509	0.3696	0.509	0.3999	0.509	0.509	0.509
Z011E0101	-0.7175	-0.5401	-0.3567	-0.3567	-0.19	-0.3567	-0.1927	-0.3567	-0.3567	-0.3567
Z011E0102	1.8148	1.7457	1.609	1.609	1.5364	1.609	1.451	1.609	1.609	1.609
Z011E0103	-0.3897	-0.8261	-0.6608	-0.6608	-0.5344	-0.6608	-0.6375	-0.6608	-0.6608	-0.6608
Z011E0104	0.8509	0.3958	0.5483	0.5483	0.6685	0.5483	0.73	0.5483	0.5483	0.5483
Z011E0105	-0.5843	-0.0892	-0.2651	-0.2651	-0.058	-0.2651	-0.4415	-0.2651	-0.2651	-0.2651
Z011E0106	-0.5644	-0.0625	-0.2244	-0.2244	-0.0174	-0.2244	-0.4063	-0.2244	-0.2244	-0.2244
Z011E0107	-1.1417	-1.3409	-1.5493	-1.5493	-1.7198	-1.5493	-1.66	-1.5493	-1.5493	-1.5493
Z011E0108	-0.8921	-1.3736	-1.2091	-1.2091	-1.3484	-1.2091	-1.3192	-1.2091	-1.2091	-1.2091
Z011E0109	0.8049	0.6643	0.4942	0.4942	0.3313	0.4942	0.3649	0.4942	0.4942	0.4942
Z011E0110	0.051	0.0187	-0.0526	-0.0526	0.0539	-0.0526	0.0751	-0.0526	-0.0526	-0.0526
Z011E0111	1.9938	1.7928	1.8478	1.8478	1.7264	1.8478	1.8158	1.8478	1.8478	1.8478
Z011E0112	-0.571	-0.6463	-0.5876	-0.5876	-0.7106	-0.5876	-0.6471	-0.5876	-0.5876	-0.5876
Z011E0113	-0.0743	0.4742	0.3295	0.3295	0.5147	0.3295	0.1511	0.3295	0.3295	0.3295
Z011E0115	1.0935	0.638	0.8029	0.8029	0.6354	0.8029	0.8561	0.8029	0.8029	0.8029
Z011E0116	-0.3923	-0.6949	-0.8367	-0.8367	-1.0032	-0.8367	-0.935	-0.8367	-0.8367	-0.8367
Z011E0117	0.2878	0.39	0.5241	0.5241	0.7472	0.5241	0.3803	0.5241	0.5241	0.5241
Z011E0118	-0.2268	-0.3825	-0.3037	-0.3037	-0.0717	-0.3037	-0.4455	-0.3037	-0.3037	-0.3037
Z011E0120	-0.5846	-0.9576	-0.8033	-0.8033	-0.6949	-0.8033	-0.6303	-0.8033	-0.8033	-0.8033
Z011E0121	-0.4476	-0.7002	-0.6389	-0.6389	-0.4899	-0.6389	-0.803	-0.6389	-0.6389	-0.6389
Z011E0122	-1.0438	-0.3675	-0.4873	-0.4873	-0.3743	-0.4873	-0.3736	-0.4873	-0.4873	-0.4873
Z011E0123	-0.5603	-0.9124	-0.7663	-0.7663	-0.8069	-0.7663	-0.7378	-0.7663	-0.7663	-0.7663
Z011E0124	-0.4455	-0.6006	-0.6182	-0.6182	-0.4732	-0.6182	-0.7899	-0.6182	-0.6182	-0.6182
Z011E0125	-0.2513	-0.1848	-0.2679	-0.2679	-0.1423	-0.2679	-0.3086	-0.2679	-0.2679	-0.2679
Z011E0126	-0.8157	-0.8019	-0.7118	-0.7118	-0.5383	-0.7118	-0.5141	-0.7118	-0.7118	-0.7118
Z011E0127	0.2419	0.0662	0.1227	0.1227	0.2781	0.1227	0.094	0.1227	0.1227	0.1227
Z011E0128	-0.2669	-1.3873	-1.231	-1.231	-1.382	-1.231	-1.3151	-1.231	-1.231	-1.231
Z011E0129	-0.8138	-0.938	-1.1171	-1.1171	-0.9567	-1.1171	-1.2867	-1.1171	-1.1171	-1.1171
Z011E0131	-0.7734	-1.2197	-1.0487	-1.0487	-0.9286	-1.0487	-0.8743	-1.0487	-1.0487	-1.0487
Z011E0132	0.1387	-0.4224	-0.6011	-0.6011	-0.4318	-0.6011	-0.7201	-0.6011	-0.6011	-0.6011
Z011E0133	0.6222	1.1179	0.9625	0.9625	0.7823	0.9625	1.1526	0.9625	0.9625	0.9625
Z011E0134	1.3898	1.0311	1.1713	1.1713	1.0398	1.1713	1.0711	1.1713	1.1713	1.1713
Z011E0135	-0.1367	-0.1408	-0.0412	-0.0412	-0.2206	-0.0412	0.2104	-0.0412	-0.0412	-0.0412
Z011E0137	-1.1698	-0.6798	-0.8469	-0.8469	-1.0271	-0.8469	-0.6522	-0.8469	-0.8469	-0.8469
Z011E0138	-0.661	-0.7196	-0.563	-0.563	-0.7037	-0.563	-0.3252	-0.563	-0.563	-0.563
Z011E0139	-0.5232	-0.2463	-0.0696	-0.0696	0.0595	-0.0696	0.0819	-0.0696	-0.0696	-0.0696
Z011E0140	-0.5606	-0.7343	-0.9173	-0.9173	-1.1222	-0.9173	-0.721	-0.9173	-0.9173	-0.9173
Z011E0142	0.5973	0.703	0.8639	0.8639	0.6997	0.8639	1.0841	0.8639	0.8639	0.8639
Z011E0143	-0.888	-0.4242	-0.6055	-0.6055	-0.4699	-0.6055	-0.4452	-0.6055	-0.6055	-0.6055
Z011E0144	2.4697	2.5945	2.7521	2.7521	2.9113	2.7521	2.9299	2.7521	2.7521	2.7521
Z011E0145	0.3894	0.1458	0.3404	0.3404	0.5086	0.3404	0.1552	0.3404	0.3404	0.3404
Z011E0146	1.0399	0.7748	0.8498	0.8498	0.6403	0.8498	1.0838	0.8498	0.8498	0.8498
Z011E0147	1.1848	1.155	1.2287	1.2287	1.0838	1.2287	1.1736	1.2287	1.2287	1.2287
Z011E0148	-0.2438	-0.2504	-0.1755	-0.1755	0.0324	-0.1755	-0.2888	-0.1755	-0.1755	-0.1755
Z011E0149	-0.5739	-0.0399	-0.2213	-0.2213	-0.3829	-0.2213	-0.3632	-0.2213	-0.2213	-0.2213
Z011E0150	0.2309	-0.1692	0.014	0.014	0.1417	0.014	0.1799	0.014	0.014	0.014
Z011E0151	-0.1016	-0.0306	0.0985	0.0985	0.2501	0.0985	0.2912	0.0985	0.0985	0.0985
Z011E0152	-0.1325	-0.4832	-0.2809	-0.2809	-0.1456	-0.2809	-0.1262	-0.2809	-0.2809	-0.2809
Z011E0153	-1.4327	-1.4704	-1.3448	-1.3448	-1.1534	-1.3448	-1.3064	-1.3448	-1.3448	-1.3448
Z011E0155	-0.5737	0.0281	-0.12	-0.12	-0.3378	-0.12	0.0522	-0.12	-0.12	-0.12
Z011E0156	-0.6556	-0.2264	-0.4129	-0.4129	-0.5368	-0.4129	-0.5378	-0.4129	-0.4129	-0.4129
Z011E0157	0.4309	0.3561	0.4159	0.4159	0.2929	0.4159	0.356	0.4159	0.4159	0.4159
Z011E0158	1.1318	0.9341	0.7288	0.7288	0.5583	0.7288	0.6169	0.7288	0.7288	0.7288
Z011E0159	-1.6743	-2.2385	-2.1328	-2.1328	-2.3154	-2.1328	-2.049	-2.1328	-2.1328	-2.1328
Z011E0160	1.2434	1.4568	1.3675	1.3675	1.4634	1.3675	1.4666	1.3675	1.3675	1.3675
Z011E0162	-1.4677	-1.3566	-1.4915	-1.4915	-1.4108	-1.4915	-1.3672	-1.4915	-1.4915	-1.4915
Z011E0163	-0.8929	-0.8974	-0.7988	-0.7988	-0.9781	-0.7988	-0.5468	-0.7988	-0.7988	-0.7988
Z011E0164	-1.0939	-0.9627	-0.7957	-0.7957	-0.6071	-0.7957	-0.6355	-0.7957	-0.7957	-0.7957
Z011E0165	0.1956	0.1113	0.1774	0.1774	0.0481	0.1774	0.2684	0.1774	0.1774	0.1774
Z011E0166	0.0968	0.0237	0.087	0.087	-0.036	0.087	0.0257	0.087	0.087	0.087
Z011E0167	0.196	-0.2121	-0.0215	-0.0215	0.1701	-0.0215	-0.1893	-0.0215	-0.0215	-0.0215
Z011E0168	-0.621	-0.4885	-0.3188	-0.3188	-0.1301	-0.3188	-0.1596	-0.3188	-0.3188	-0.3188
Z011E0169	-0.4274	-0.5006	-0.4376	-0.4376	-0.5607	-0.4376	-0.4988	-0.4376	-0.4376	-0.4376
Z011E0170	0.2064	0.2708	0.1186	0.1186	0.2212	0.1186	0.2395	0.1186	0.1186	0.1186
Z011E0171	-1.0042	-0.529	-0.6864	-0.6864	-0.5508	-0.6864	-0.5355	-0.6864	-0.6864	-0.6864
Z011E0172	-0.6251	-0.0164	-0.1691	-0.1691	0.0003	-0.1691	-0.3696	-0.1691	-0.1691	-0.1691
Z011E0173	-0.7238	-0.8269	-0.7789	-0.7789	-0.633	-0.7789	-0.9829	-0.7789	-0.7789	-0.7789
Z011E0174	6.0782	5.7754	5.7611	5.7611	5.8951	5.7611	5.9209	5.7611	5.7611	5.7611
Z011E0175	0.0955	0.0802	-0.0396	-0.0396	0.136	-0.0396	-0.2398	-0.0396	-0.0396	-0.0396
Z011E0176	-0.3488	-0.8023	-0.6464	-0.6464	-0.5263	-0.6464	-0.4661	-0.6464	-0.6464	-0.6464
Z011E0177	1.6786	1.7604	1.6054	1.6054	1.4521	1.6054	1.4629	1.6054	1.6054	1.6054
Z011E0178	0.5749	0.6114	0.4479	0.4479	0.1977	0.4479	0.6309	0.4479	0.4479	0.4479
Z011E0181	-0.1522	-0.2072	-0.3495	-0.3495	-0.2454	-0.3495	-0.2064	-0.3495	-0.3495	-0.3495
Z011E0182	-0.5112	-0.1169	-0.2723	-0.2723	-0.098	-0.2723	-0.1137	-0.2723	-0.2723	-0.2723
Z011E0183	0.1231	-0.3565	-0.1883	-0.1883	-0.3276	-0.1883	-0.2999	-0.1883	-0.1883	-0.1883
Z011E0184	0.6276	0.0622	0.1919	0.1919	0.003	0.1919	0.4197	0.1919	0.1919	0.1919
Z011E0185	1.649	1.3247	1.4651	1.4651	1.59	1.4651	1.472	1.4651	1.4651	1.4651
Z011E0186	0.456	0.5954	0.4593	0.4593	0.6115	0.4593	0.2496	0.4593	0.4593	0.4593
Z011E0187	1.3178	1.2648	1.1439	1.1439	1.0363	1.1439	1.0936	1.1439	1.1439	1.1439
Z011E0188	-0.6702	-0.5399	-0.6647	-0.6647	-0.4189	-0.6647	-0.7955	-0.6647	-0.6647	-0.6647
Z011E0189	2.2169	2.0184	1.8114	1.8114	1.6409	1.8114	1.7002	1.8114	1.8114	1.8114
Z011E0190	-0.9475	-0.414	-0.554	-0.554	-0.5687	-0.554	-0.3936	-0.554	-0.554	-0.554
Z011E0191	-0.019	-0.0614	-0.1796	-0.1796	-0.093	-0.1796	-0.2152	-0.1796	-0.1796	-0.1796
Z011E0192	-0.6045	-0.1076	-0.2607	-0.2607	-0.4409	-0.2607	-0.0715	-0.2607	-0.2607	-0.2607
Z011E0194	1.0272	0.8447	0.6435	0.6435	0.4386	0.6435	0.8469	0.6435	0.6435	0.6435
Z011E0195	0.0961	0.1422	0.1442	0.1442	-0.0173	0.1442	0.3853	0.1442	0.1442	0.1442
Z011E0196	-0.3904	-1.0454	-0.9182	-0.9182	-1.0978	-0.9182	-0.9024	-0.9182	-0.9182	-0.9182
Z011E0198	-0.2564	-0.2475	-0.513	-0.513	-0.6038	-0.513	-0.6535	-0.513	-0.513	-0.513
Z011E0199	0.7137	0.8196	0.9808	0.9808	0.8166	0.9808	1.2009	0.9808	0.9808	0.9808
Z011E0200	0.0014	-0.0942	-0.2542	-0.2542	-0.4096	-0.2542	-0.3913	-0.2542	-0.2542	-0.2542
Z012E0001	-0.1425	0.6331	0.4285	0.4285	0.5675	0.4285	0.5443	0.4285	0.4285	0.4285
Z012E0002	1.8355	1.914	1.9771	1.9771	1.8173	1.9771	1.9607	1.9771	1.9771	1.9771
Z012E0003	-0.1383	-0.1248	-0.0139	-0.0139	-0.194	-0.0139	0.1983	-0.0139	-0.0139	-0.0139
Z012E0004	-1.2853	-0.6354	-0.8107	-0.8107	-0.8593	-0.8107	-0.7164	-0.8107	-0.8107	-0.8107
Z012E0005	-0.2815	-0.1206	-0.2497	-0.2497	-0.0546	-0.2497	-0.3832	-0.2497	-0.2497	-0.2497
Z012E0006	1.1908	0.5276	0.6977	0.6977	0.846	0.6977	0.8378	0.6977	0.6977	0.6977
Z012E0007	2.638	2.339	2.1475	2.1475	1.9731	2.1475	2.1197	2.1475	2.1475	2.1475
Z012E0008	-0.1887	-0.3837	-0.2696	-0.2696	-0.1162	-0.2696	-0.3422	-0.2696	-0.2696	-0.2696
Z012E0009	-0.1586	0.35	0.1176	0.1176	0.0056	0.1176	-0.0463	0.1176	0.1176	0.1176
Z012E0010	-0.2823	-0.3894	-0.225	-0.225	-0.1287	-0.225	-0.0252	-0.225	-0.225	-0.225
Z012E0011	-0.759	-0.9299	-1.1789	-1.1789	-1.2215	-1.1789	-1.2814	-1.1789	-1.1789	-1.1789
Z012E0012	-0.1037	-0.8061	-0.5924	-0.5924	-0.7543	-0.5924	-0.4921	-0.5924	-0.5924	-0.5924
Z012E0013	-0.1474	-0.082	0.0225	0.0225	0.2544	0.0225	-0.079	0.0225	0.0225	0.0225
Z012E0014	0.8628	0.9615	1.1276	1.1276	0.9922	1.1276	1.2712	1.1276	1.1276	1.1276
Z012E0015	-1.1519	-0.7265	-0.9494	-0.9494	-1.0817	-0.9494	-0.8699	-0.9494	-0.9494	-0.9494
Z012E0016	0.0548	0.0329	-0.161	-0.161	-0.2158	-0.161	-0.04	-0.161	-0.161	-0.161
Z012E0017	-0.6206	-0.4417	-0.2916	-0.2916	-0.4066	-0.2916	-0.3888	-0.2916	-0.2916	-0.2916
Z012E0018	0.0275	-0.6858	-0.5557	-0.5557	-0.742	-0.5557	-0.623	-0.5557	-0.5557	-0.5557
Z012E0019	-0.3367	-0.5012	-0.7462	-0.7462	-1.0234	-0.7462	-0.5463	-0.7462	-0.7462	-0.7462
Z012E0020	-0.4272	-0.6591	-0.8703	-0.8703	-1.0088	-0.8703	-0.7758	-0.8703	-0.8703	-0.8703
Z012E0021	-0.1898	0.1213	0.0451	0.0451	0.2602	0.0451	-0.0714	0.0451	0.0451	0.0451
Z012E0022	-0.8385	-0.8405	-1.0521	-1.0521	-1.2642	-1.0521	-1.1592	-1.0521	-1.0521	-1.0521
Z012E0023	-0.2656	-0.6156	-0.4331	-0.4331	-0.214	-0.4331	-0.3276	-0.4331	-0.4331	-0.4331
Z012E0024	-0.4574	-0.5356	-0.7232	-0.7232	-0.9556	-0.7232	-0.5925	-0.7232	-0.7232	-0.7232
Z012E0025	-0.1285	-0.281	-0.4905	-0.4905	-0.6658	-0.4905	-0.6433	-0.4905	-0.4905	-0.4905
Z012E0026	-0.2278	0.0294	0.1761	0.1761	0.3366	0.1761	0.0801	0.1761	0.1761	0.1761
Z012E0027	0.4379	0.3659	0.1912	0.1912	-0.0412	0.1912	0.3168	0.1912	0.1912	0.1912
Z012E0028	-0.2533	-0.4345	-0.308	-0.308	-0.3533	-0.308	-0.2582	-0.308	-0.308	-0.308
Z012E0029	0.275	-0.1473	-0.1679	-0.1679	-0.0364	-0.1679	-0.0389	-0.1679	-0.1679	-0.1679
Z012E0030	-1.4918	-0.6353	-0.8198	-0.8198	-0.7276	-0.8198	-0.6891	-0.8198	-0.8198	-0.8198
Z012E0031	1.0389	1.8102	1.5442	1.5442	1.6844	1.5442	1.5762	1.5442	1.5442	1.5442
Z012E0032	0.4324	-0.3344	-0.1345	-0.1345	-0.2182	-0.1345	-0.1445	-0.1345	-0.1345	-0.1345
Z012E0033	0.9967	0.3674	0.5504	0.5504	0.4088	0.5504	0.4155	0.5504	0.5504	0.5504
Z012E0034	-0.1826	0.5144	0.2334	0.2334	0.3948	0.2334	0.1561	0.2334	0.2334	0.2334
Z012E0035	-0.215	0.245	-0.0327	-0.0327	-0.218	-0.0327	0.0141	-0.0327	-0.0327	-0.0327
Z012E0036	-0.1135	0.229	0.1228	0.1228	0.2049	0.1228	0.0415	0.1228	0.1228	0.1228
[truncated: 2,551 more rows]
