# Supplementary material for: Association Mapping across Numerous Traits Reveals Patterns of Functional Variation in Maize
Source: PLoS Genet. 2014 Dec 4;10(12):e1004845. doi: 10.1371/journal.pgen.1004845 (PMC4256217; doi:10.1371/journal.pgen.1004845)
Supplement: Dataset S2 — Chromosome-specific residuals. Existing best linear unbiased predictors (BLUPs) for each inbred line were used to fit a joint-linkage model across all chromosomes. The hits from this model were then used to create chromosome-specific residual values by accounting for all markers except those on the chromosome in question. (See Methods for details.) These residuals are the phenotypic input for the NAM-GWAS analysis. (ZIP) [file pgen.1004845.s007.zip › Supplemental File 1 - Residuals/CobDiameter.txt]

line	chr1	chr2	chr3	chr4	chr5	chr6	chr7	chr8	chr9	chr10
Z001E0001	-2.100415417	-1.516462709	-1.261213668	-1.005168554	-1.844290191	-1.0083282	-1.021995596	-1.198139915	-1.40555727	-1.176278329
Z001E0002	1.001484946	1.745917345	1.35122598	0.738571676	1.114369003	1.61641431	1.593567338	1.604173081	0.919658088	1.132710597
Z001E0003	0.717435913	1.000537484	0.440087091	1.478839758	0.156558558	1.029806725	1.067678499	0.67411088	0.831411975	0.814544024
Z001E0004	0.946319499	-0.293762454	0.654799931	-0.285003168	0.733150524	-0.044144347	0.388952998	0.230121082	0.266748426	0.602219854
Z001E0005	1.642208197	0.129035013	0.451010507	0.989551466	1.000980139	0.433629999	0.446252602	0.951781264	0.603323406	0.598174405
Z001E0006	-0.937073967	-0.541770207	-1.079050311	-1.685272843	-1.070073644	-1.0875873	-0.948162986	-1.063247915	-1.359555833	-0.640850126
Z001E0007	0.769361444	-0.573419853	0.251479913	0.973239061	0.752638366	0.397519934	0.133396869	-0.017081236	-0.104209062	0.169570783
Z001E0008	-1.604391782	-0.723188587	-0.931731655	-1.037696643	-1.128960025	-0.868742642	-1.040001833	-0.753116299	-0.777779569	-0.878330662
Z001E0009	1.107183688	-0.372540002	0.077094725	0.175221149	0.905850308	-0.161901411	-0.160389831	-0.141582329	0.241886974	0.216147137
Z001E0010	-1.564884967	-1.500555831	-1.133852575	-1.300773704	-0.538421992	-1.221596735	-0.855378	-0.906012927	-0.538629982	-0.903317442
Z001E0011	0.567989584	-0.53196362	-0.492122128	-0.582912296	0.228331738	-0.19510334	-0.091254997	-0.246231429	-0.112896484	-0.068757303
Z001E0012	0.744409394	0.396686186	0.468476249	0.667617326	0.335709014	0.906379883	0.915589431	0.539350731	0.248749709	0.692236797
Z001E0013	-0.496411823	-0.990749541	-0.615873568	-1.419297207	-0.997965515	-0.969585442	-0.666255247	-0.727487075	-0.92015114	-0.741494245
Z001E0014	2.925927488	3.287736775	2.448504112	1.942991258	3.441165644	2.778107888	2.326940898	2.768168136	2.880893465	2.641172545
Z001E0015	0.583720783	0.590713872	0.473520261	0.382076091	0.533337783	0.157531207	0.252384506	0.604188511	0.342356128	0.166792364
Z001E0016	-0.926312938	-0.55770551	-0.482982977	-0.979830332	-0.766290274	-0.525674124	-0.503492701	-0.090962852	-0.447232802	-0.367598169
Z001E0017	0.947098031	-0.262109243	-0.152523884	0.098737949	-0.259858762	0.051744133	0.156141238	0.169775317	0.263705372	-0.058740478
Z001E0018	1.211674559	2.320550809	1.746890006	1.993130649	1.667462961	1.741925987	2.082510036	2.062106149	1.616897812	1.976380234
Z001E0019	0.700789536	0.387787557	0.94184033	1.606700562	1.552463723	1.225213877	0.887493589	1.068048865	1.288111433	0.790620206
Z001E0020	3.776269625	2.575143619	2.948276633	3.179552014	2.796891663	2.835787037	2.821533001	2.982198002	3.035368327	2.911540342
Z001E0021	-0.381484395	0.74181485	0.226714323	0.412901002	-0.211078554	0.509260046	0.168438161	0.489294902	0.387230601	0.632573587
Z001E0022	-1.069165275	-0.338670291	-0.454937813	0.446751938	-0.645257121	-0.326883964	-0.815199992	-0.429822334	-0.386305229	-0.598982582
Z001E0023	2.230113491	1.857802366	1.713027449	1.079817284	1.236835372	1.409705511	1.419950407	1.538440749	1.390806773	1.628618583
Z001E0024	0.457921839	1.529658611	0.993469331	1.134916314	1.800220711	1.635513981	1.373903188	1.161306647	1.179836262	1.537304709
Z001E0025	1.558977181	0.769265808	1.084051676	1.416093082	1.808947302	1.256453783	1.562465763	1.233948535	1.171951551	1.296196186
Z001E0027	0.168080999	0.509503361	0.161593027	0.817952847	0.785659223	0.159372098	0.745356513	0.341396797	0.503755787	0.402035373
Z001E0028	-0.172881815	0.63309342	0.206243568	1.142517898	0.345398234	0.583617316	0.330448735	0.572265324	0.176531222	0.398667065
Z001E0029	-0.40432689	-1.068544953	-0.599758674	-0.506792864	-1.083135666	-0.552546416	-0.675961924	-0.76625343	-0.70702688	-0.743646588
Z001E0030	-0.471423063	0.512163943	-0.254925598	-0.646913903	-0.522679153	0.012551847	0.104452676	0.084262074	0.122820386	-0.078167394
Z001E0031	2.204082952	1.398220222	1.101440219	2.173696633	1.079992419	1.162897002	1.172605598	1.3980535	1.152575489	1.03680209
Z001E0032	1.850289159	2.105559435	1.90512719	1.849095749	1.988381499	2.299068568	2.334179606	2.205286985	2.221843981	2.342078373
Z001E0033	-0.063561474	-0.054433993	-0.597611385	-0.693250748	-0.360771823	0.569515635	-0.006133723	0.000335503	-0.184680265	0.105227681
Z001E0034	0.501219412	0.168583737	-0.238907872	-0.466593352	-0.00215186	0.518684745	0.118787042	0.03841457	0.431573382	-0.128285125
Z001E0036	0.500205213	-0.367760375	-0.404006582	-0.900105679	-0.500632307	-0.770866272	-0.4184782	-0.299257482	-0.299338459	-0.3298463
Z001E0037	1.665833835	1.524114755	1.76275775	1.127449344	2.203858787	1.442823665	1.53371158	1.756243469	1.587989715	1.672086063
Z001E0038	0.313155226	0.046449079	-0.324551144	-1.206452549	-0.655068678	-0.345245473	0.022632832	-0.506758853	-0.292584602	-0.296403304
Z001E0039	-1.074483785	-0.13028448	-0.158512571	0.110893815	0.168732246	-0.111055207	-0.32200478	-0.430397991	-0.236820933	-0.326999774
Z001E0040	0.064994174	0.601389022	0.785306724	1.726935128	0.956732372	0.987239772	0.743376867	0.909397012	1.02078369	0.716864042
Z001E0041	-0.794209451	-0.891090631	-0.961715697	-0.524260568	-1.06411466	-1.12062578	-1.0807867	-1.1321136	-0.870988901	-1.028456714
Z001E0042	-0.822401707	-1.722082655	-1.428714682	-0.938156716	-1.952753112	-1.16817075	-1.147351934	-1.723749781	-1.482061958	-1.607736339
Z001E0043	-1.37332475	-0.739893605	-1.024057265	-0.447336257	-0.911301685	-0.892817819	-0.803642504	-0.938489448	-1.372879689	-1.380528909
Z001E0044	0.302854769	-0.851884365	-0.799768799	-0.004930632	-0.717472887	-0.484057531	-0.376465386	-0.33649165	-0.65944	-0.576121224
Z001E0045	-0.856103142	-1.424706044	-0.576496289	-0.785695311	-0.649892493	-1.141441522	-0.925117308	-0.70716722	-0.693522629	-1.035152627
Z001E0046	0.029706646	0.525449148	0.720691131	1.172822605	0.504713284	0.882471848	0.69002587	0.892473652	0.982281358	0.672227261
Z001E0047	-2.454096256	-1.626022199	-0.99037426	-1.114587169	-1.197998186	-1.557595924	-1.478864361	-1.489709237	-1.183257731	-0.897290948
Z001E0048	0.757643546	1.304945041	0.484087296	0.72040261	0.511527512	0.885679	1.105268634	0.96315589	0.866414754	1.023896371
Z001E0049	-0.772605349	0.599228369	0.706853108	0.175846746	1.078409623	0.640465044	0.898812392	0.432641039	0.680669703	0.584946249
Z001E0050	-2.015888921	-1.177040062	-1.27398539	-2.386331759	-1.836862728	-1.552430477	-1.372437366	-1.641105176	-1.71632895	-1.351631946
Z001E0051	1.49119592	1.44852232	1.288555065	1.80808557	0.71989586	0.985459875	1.167261374	0.964501969	1.130471697	0.93728248
Z001E0052	-0.33151465	0.469654563	0.462566127	-0.493304581	-0.119056244	0.893080551	0.361993987	0.446701013	0.173018952	0.222510069
Z001E0053	0.080557866	-0.541359761	0.01315364	-0.69782172	-0.584963492	-0.157699839	-0.20019456	0.062225286	-0.490787783	-0.017855933
Z001E0054	0.816350357	0.081953246	1.142638758	0.356796517	1.554258248	0.647242064	0.87838141	0.768833859	1.235029808	1.071903398
Z001E0055	-0.145496524	-0.60221428	-0.152900656	0.242758603	-0.244439939	-0.127880312	-0.339815197	0.014327455	-0.478746613	-0.054277207
Z001E0056	-0.5779988	-0.056656037	-0.163964947	-0.67460475	-0.706182975	-0.065156192	0.106529298	-0.509725519	-0.315689637	-0.22164574
Z001E0057	1.873256049	1.700647924	1.207613372	1.347723877	2.072498242	1.598890073	1.130063451	1.297457303	1.589652665	1.507061015
Z001E0058	-2.692501812	-2.5425889	-1.621122939	-1.260907164	-1.351739596	-2.186662143	-2.041664487	-2.059582637	-2.078554212	-1.940255157
Z001E0059	0.02431394	-0.535945877	-0.694623546	-0.82274239	-0.966147783	-0.679063579	-0.741942243	-0.412783901	-0.662424862	-0.451204708
Z001E0060	2.478802805	2.348097071	2.573250251	3.621407311	3.229538739	2.677987564	2.336880361	2.532883925	2.651480411	2.785010253
Z001E0061	-0.607059897	0.14749347	0.34137171	-0.446064419	-0.435104379	-0.37244827	-0.023524168	0.183211125	0.029669574	0.170523061
Z001E0062	0.395688055	0.782781041	0.891545562	0.479607094	1.065836856	1.120328513	0.846723508	0.712521583	0.743527157	0.908096939
Z001E0063	-0.187049609	-0.26015801	-0.686690537	-0.287337281	-0.605325073	-0.467886761	-0.82422303	-0.722958493	-0.531630206	-0.780908536
Z001E0064	0.358465097	-0.565073321	0.177163136	0.243013714	-0.540122939	-0.50867603	0.211636058	-0.145516701	-0.411338079	-0.161442497
Z001E0065	1.774981461	1.770468976	1.980737618	1.759377951	2.346122709	2.043764085	1.806456229	1.698439135	1.950113051	1.536578137
Z001E0066	0.204509636	0.539329577	0.533827331	0.804182967	0.032821433	0.53199402	0.511073463	0.182216596	0.062951375	0.52464
Z001E0067	-1.794638617	-1.117325056	-1.164010574	-2.298917219	-1.778785091	-1.296737411	-0.885346045	-1.326671654	-0.968258644	-1.329620645
Z001E0068	0.188534732	0.982367221	0.690223681	0.914255289	0.499027481	0.816964925	0.647105006	0.899544817	0.817140182	0.754317339
Z001E0069	-1.29725263	-0.153750266	-0.491565179	-0.162884444	0.116517443	-0.057099618	-0.007170974	-0.287716795	-0.006322497	-0.291232678
Z001E0070	1.328994957	0.72851573	-0.03269636	-0.587430095	0.91791041	0.717574042	0.327464837	0.192943302	0.607407567	0.21055043
Z001E0071	-1.99991843	-1.311758457	-1.095137312	-2.299007892	-1.932601674	-0.941296821	-1.236630257	-1.155271713	-1.426854171	-1.17891507
Z001E0072	0.116216365	1.20500771	1.147097394	0.566853322	0.710078541	0.525952604	1.027468711	1.012131622	0.686022098	1.036840178
Z001E0073	1.027622592	0.506935314	0.947466196	0.293448815	0.760676735	0.901297702	0.730949759	0.580189079	0.744093056	0.562837606
Z001E0074	2.158006684	1.796198191	1.385851239	1.920939594	0.720243966	0.852840939	1.205213538	1.352537659	1.493122621	1.368775535
Z001E0075	-0.164107432	-0.188016588	0.402438193	-0.144233319	0.569420663	0.276544238	0.378162796	0.351755447	0.652795611	0.290229683
Z001E0076	-0.637752678	-0.037171204	-0.692072484	-1.341701177	-1.088785819	-0.794071472	-0.777229001	-0.572856849	-0.577413621	-0.621083644
Z001E0077	-1.638407527	-1.536422944	-1.235367403	-1.753458969	-0.871355654	-0.76646082	-1.410475015	-1.01656882	-1.440522188	-1.071907618
Z001E0078	-0.454533562	-0.009063811	-0.540953834	-0.438660917	-0.046778873	-0.564562015	-0.168453403	-0.518356114	-0.685019637	-0.706265187
Z001E0079	-0.153872234	-0.088906451	0.162312984	0.12345368	0.377727887	-0.057359663	0.370672403	0.259651641	0.236073811	0.458718221
Z001E0080	-0.67342263	-0.801715972	-0.78208635	-1.059844129	-0.415298721	-0.517034035	-0.657309305	-0.293656819	-0.937775869	-0.366044488
Z001E0081	-2.242666739	-2.003900419	-2.612599116	-2.59403155	-2.397230941	-2.180395974	-2.47149503	-2.091803716	-2.111306504	-2.331572971
Z001E0082	1.140187554	0.868579985	0.456019871	0.050315052	0.108191924	0.237812837	0.349975158	0.771316125	0.416128159	0.255871817
Z001E0083	-0.064309128	1.007160141	0.301272016	1.003600433	0.14690066	0.525671215	0.69926763	0.649051729	0.267888939	0.538823324
Z001E0084	-1.994967426	-2.176286105	-2.639332659	-2.644838112	-2.286538367	-2.773237142	-2.361619674	-2.601572532	-2.321059286	-2.408604227
Z001E0085	-1.118321636	-1.266835452	-0.897026886	-1.455353166	-1.366446624	-1.475981836	-1.383871889	-1.232218478	-1.027576885	-1.102805146
Z001E0086	-0.14210446	0.039777783	-0.210243563	-0.803690737	-0.667215805	-0.478137223	-0.317266069	-0.194177878	-0.497006463	-0.540637804
Z001E0087	-0.707864695	0.26046558	-0.092033932	0.217141992	-0.248587171	0.234071791	0.048957344	0.129814947	0.179127238	0.230922649
Z001E0088	-0.135856843	-0.357115612	0.130672306	0.171563444	0.455158685	0.236362668	0.286579862	-0.050820003	-0.244043283	0.345704955
Z001E0089	-0.245847844	-0.401693785	-0.732857065	-0.7813505	0.312306831	-0.597017405	-0.943157282	-0.817850875	-0.661088538	-0.780239422
Z001E0090	-1.328003486	-0.364744955	0.033698751	0.828721104	0.008508158	-0.755191813	-0.348400732	-0.446666219	-0.083777511	-0.215424138
Z001E0091	1.03991113	0.138100635	0.167209889	-0.723335792	-0.373302874	0.162146983	0.297741907	0.153445503	-0.070036118	0.380209611
Z001E0092	-2.470899144	-2.499740797	-2.551238788	-1.649809708	-2.655726844	-2.302395918	-2.236298629	-2.436970775	-2.423323946	-2.479001449
Z001E0093	-2.433079323	-0.535263771	-1.060703107	-0.806401639	-0.552990495	-0.849975788	-0.592812823	-0.866748774	-0.784214096	-1.059843404
Z001E0094	-0.776433215	-1.711232495	-1.56019438	-0.189504694	-1.366123549	-0.943768213	-1.269673647	-1.323649925	-0.826932228	-1.242638417
Z001E0095	-0.312493474	0.668068812	0.465868373	1.171419525	-0.151201437	0.779896706	0.804726819	0.572285552	0.59230198	0.323325087
Z001E0096	0.16819433	0.156464957	0.199356095	-0.433445755	-0.434525453	-0.121360857	0.005121166	0.12849153	-0.069289856	0.113896814
Z001E0097	-0.923636788	-0.900081051	-1.077736567	-1.963681707	-0.973779731	-0.850816816	-1.183861216	-1.074167494	-1.242652721	-0.970727738
Z001E0098	1.064679108	-0.234779746	-0.074019264	0.138976208	0.313188073	-0.511277572	-0.454616693	-0.356511532	0.043736721	-0.395650794
Z001E0099	0.121886617	-1.444551188	-1.297762775	-1.495088898	-0.617423063	-1.133360255	-0.760367607	-0.915846342	-0.677046776	-1.336697183
Z001E0100	-0.790449799	-0.577120233	-1.086161217	-1.303878487	-1.01722862	-0.44764595	-0.8213477	-0.747511245	-0.85741547	-0.59174477
Z001E0101	0.129471063	-0.845606394	-0.438637347	-1.108809767	-0.86622466	-0.715880072	-0.367449542	-0.721498999	-0.572967744	-0.711047673
Z001E0102	2.782640985	1.797992223	1.707108775	1.508691584	1.682975416	2.311773735	2.173485429	2.089641707	1.812826576	1.793930518
Z001E0103	1.157641983	0.707395288	0.793673712	0.297646003	0.520566819	0.616702945	0.755914149	0.756131636	1.258428988	0.800746782
Z001E0104	-1.004793771	-1.282874752	-1.821714152	-1.21648398	-1.948059569	-1.715610489	-1.818719844	-1.442010819	-1.790988028	-1.811625188
Z001E0105	0.864840784	0.406090912	0.41531374	-0.256431528	0.715153019	0.743091646	0.547270695	0.477159408	0.100950425	0.515630349
Z001E0106	-0.664676174	-1.167409667	-0.999726119	-0.25988983	-0.280115569	-0.787388524	-1.009957023	-0.717102329	-0.945504311	-0.773926046
Z001E0107	0.141667068	1.196017794	1.343595702	2.322101677	0.866864952	0.737592817	1.202939553	1.066599087	1.380627407	1.306976016
Z001E0108	-1.21811258	-0.605842117	-0.1076567	-0.476871124	-0.079048806	-0.848573291	-0.441579418	-0.221017755	-0.378504362	-0.788716122
Z001E0109	0.354760482	0.166256377	-0.163191727	-0.964522519	-0.488816675	-0.205230546	-0.118570115	-0.482125793	0.03866133	-0.167445719
Z001E0110	0.248524229	-0.181770839	-0.278192983	0.14580704	0.277041172	-0.56079417	-0.429417729	-0.256425905	-0.063305422	-0.272421583
Z001E0111	2.324253028	1.165452036	1.822174036	1.086359173	1.539366789	1.358108805	1.395886321	1.551789324	2.121588555	1.841021237
Z001E0112	-3.333505343	-2.567238761	-3.229754375	-3.722847198	-2.740840683	-2.684942491	-2.90208179	-3.203188408	-3.111151445	-3.070203282
Z001E0113	-0.618563494	0.512165906	0.297415364	0.64052738	-0.046889297	0.309467698	0.362198372	0.23283893	0.216165531	0.332537442
Z001E0114	0.65248713	0.995997016	1.172148986	1.242590723	0.715011569	1.299428942	0.770119919	1.185832324	1.007650641	1.137720754
Z001E0115	-1.179689707	-0.685046874	-0.835441747	-1.561565069	-0.624593759	-0.869769006	-0.940892943	-0.908781622	-0.859066099	-0.691963404
Z001E0116	-1.804706306	-0.320179862	-0.380305242	-0.305351507	-1.067223968	-0.492043183	-0.511152354	-0.507090812	-0.817316212	-0.594839163
Z001E0117	0.201408461	0.195297113	0.934391126	1.742164849	1.483980388	0.950752814	1.163433393	0.79424815	0.861298488	0.835360493
Z001E0118	-0.295487105	-0.140021523	-0.456537396	0.440609429	-0.494821749	-0.424115602	-0.200440912	-0.253145028	-0.293314655	-0.22219046
Z001E0119	-0.64275219	-0.78036391	-1.258982799	-0.648233048	-0.445412399	-0.428810518	-0.849685267	-0.955963349	-1.219003604	-0.661751314
Z001E0120	0.024676951	-0.151328207	0.564747195	1.347528658	1.445554271	0.588537302	0.791883502	0.531215754	0.858761941	0.86388384
Z001E0121	1.18543173	0.124681496	0.061993295	1.500811975	0.10740889	-0.106804514	0.024322805	0.328304803	0.323814811	0.296335412
Z001E0122	-1.172506229	-0.854738814	-0.599127056	0.058320236	-0.07016006	-0.545305087	-0.510285116	-0.167364892	-0.070325355	0.027050876
Z001E0123	1.927204185	1.259088237	1.700684614	1.900363818	1.121806851	1.458262981	1.674531956	1.592404474	1.51050714	1.545907397
Z001E0124	0.653374393	-0.220250064	-0.208859929	0.318003348	-0.494948248	0.364163288	-0.225214372	0.054951501	0.005849363	0.014808881
Z001E0125	-0.275357014	-1.026359935	-0.537276697	-0.543119189	-1.092797344	-0.767071564	-1.016257097	-0.976591731	-0.762647687	-0.761020528
Z001E0126	-0.56843111	0.094524893	-0.203078805	-0.587925631	0.331872977	0.144969294	-0.11148434	0.17822377	-0.007448169	-0.100147893
Z001E0127	3.253300077	2.16322606	2.115215432	2.685045216	1.768387373	1.754959441	1.984281516	1.992387989	1.655557315	1.829717385
Z001E0128	-0.555489364	-0.26886002	-0.252160292	-0.231251982	-0.444176875	0.358093197	0.051396739	0.041258056	0.172291336	0.167048866
Z001E0129	1.038095549	0.723971055	0.70839232	0.156214491	0.74056083	0.957923089	0.64408231	0.736344308	0.3504424	0.556384631
Z001E0130	-0.813425911	-0.178717997	-0.51008184	-0.051177498	-0.070500553	-0.397929185	-0.814489956	-0.315938424	-0.32385194	-0.787151205
Z001E0131	-0.268564114	-0.349016648	0.115146462	0.901181054	0.262647698	0.119215245	-0.34485833	-0.201303455	0.017090878	-0.370039894
Z001E0132	1.827260619	0.7202995	0.68192777	1.612890017	1.467364434	0.614689534	1.080354382	0.805519179	0.448052842	0.838408308
Z001E0133	-1.168211971	0.040412424	-0.553182588	-0.712299246	0.077961069	-0.181498376	-0.358563385	-0.102738068	-0.616735735	-0.181163693
Z001E0134	0.310296711	0.627042388	0.06499621	-0.459478576	0.392706083	-0.075789874	0.270395106	0.253135262	-0.280032732	-0.029223076
Z001E0135	0.957186729	0.323387905	0.562107391	0.751219227	0.756036064	0.478723414	0.296686108	0.375387084	0.645915428	0.70198702
Z001E0136	1.224736839	0.379959972	0.663483976	0.488016696	0.350302859	0.622279154	0.385240114	0.693210689	0.640675788	0.914746768
Z001E0137	1.08839855	0.308918816	0.734239653	0.039747712	0.91082534	0.652425251	0.811120164	0.583227217	0.286757271	0.586136975
Z001E0138	1.242909788	0.506417533	0.703679693	1.379685544	1.091584932	0.57927427	0.872518304	0.638407318	0.466305479	0.523754101
Z001E0139	0.305109924	-0.126338699	-0.645746746	-1.322033393	-0.989797077	-0.385004848	-0.429964313	-0.686117723	-0.549915356	-0.355997798
Z001E0140	-0.430566244	-0.129188552	-0.014262766	-0.398403867	0.57739531	-0.511683361	-0.224397732	0.1353565	-0.099783238	-0.061465335
Z001E0141	-0.891812859	-0.398445816	0.087501945	-0.367368019	-0.204218042	-0.185261741	-0.147047544	-0.287574405	-0.431847783	0.002293749
Z001E0143	-1.540787867	-2.025998227	-1.184916794	-0.454027571	-0.756575222	-1.836063496	-1.013831426	-1.385695769	-1.007972214	-1.246994842
Z001E0144	-1.018076806	-0.620187472	-0.654399733	-0.474893223	0.127005823	-0.482066878	-0.854184775	-0.639848367	-0.648055698	-0.74826008
Z001E0145	0.147902918	0.805071549	1.168326174	2.084275133	1.134948422	1.195586306	1.333706332	1.10686137	1.318638088	1.31408856
Z001E0146	0.559629675	0.528958776	0.965420213	0.408451333	1.173726315	0.463877907	0.933278071	0.89785919	0.902587553	0.528626208
Z001E0147	0.744545025	0.813736248	1.570958785	0.567093749	0.758138255	1.511935703	1.407294091	1.371587983	0.908511305	1.053003543
Z001E0148	-0.066587869	-0.165600205	-0.300426566	0.188413299	-0.33010215	-0.23140464	-0.217649617	-0.481135682	-0.343760907	-0.26505757
Z001E0149	-0.770091366	-0.203856614	-0.282811367	-0.849168135	-0.714691002	-0.510617677	-0.430371708	-0.570680312	-0.121877	-0.58428315
Z001E0150	-0.044571328	-0.082447786	0.357299222	1.122669395	-0.138090836	-0.287404333	0.417128832	0.222076295	0.600036406	-0.015802119
Z001E0151	2.097205233	2.367350865	2.671540108	1.894013675	2.699060109	2.899375706	2.64334632	2.775861688	2.64065457	2.554816701
Z001E0152	-3.371798882	-3.942149942	-3.587369909	-3.731891706	-4.099018277	-3.62819337	-3.761510983	-3.440486157	-3.729079722	-3.564300847
Z001E0153	0.172334415	-0.301953515	0.32655313	-0.293627639	-0.316432032	-0.212745312	0.029973043	0.113610116	0.13500027	-0.139309713
Z001E0154	2.40241829	1.593426552	2.028158121	0.678463896	1.139471431	1.841578653	1.381594113	1.54698885	1.752224992	1.653814304
Z001E0156	-1.107273575	0.175335617	-0.198804634	-0.661640308	-0.024565312	-0.532908863	-0.415747799	-0.46995611	-0.321014103	-0.50513175
Z001E0157	1.368058655	1.251283388	1.134564705	1.812584874	1.061902621	1.367092199	0.860304722	1.25290054	1.395456047	1.001401054
Z001E0158	1.182033658	0.464963031	0.158801367	-0.143665594	0.688206398	0.209710429	0.038850263	0.262147246	0.128282319	0.356417965
Z001E0159	-1.915517046	-2.898237387	-2.747171474	-2.810183788	-2.627936087	-2.497766304	-3.006715732	-2.723249752	-2.71264132	-2.96921991
Z001E0160	-0.577918026	-0.166404705	-0.591313944	-1.509737656	-1.095277907	-0.999617476	-0.676027956	-1.003073787	-0.830757486	-0.890279594
Z001E0161	0.516269015	-0.325011783	-0.620229442	0.328658174	-0.360590146	0.154943404	-0.217254863	-0.349864271	0.260443102	-0.152215505
Z001E0162	0.372016724	1.164350815	1.366183725	1.556097971	1.305514229	1.539071268	1.771636448	1.57047617	1.825978795	1.724140945
Z001E0163	-0.824315412	-1.617921386	-0.651523719	-1.113689208	-0.245697782	-0.677583504	-0.790095267	-0.955121813	-0.791240651	-1.13451313
Z001E0164	0.549065099	-0.842022521	-0.075383676	0.845090439	-0.454107113	-0.420184372	-0.231881316	0.029872111	0.052111003	0.010242065
Z001E0165	-0.320443143	-0.493839798	-0.817623257	-0.411814226	-1.336726099	-0.444252366	-0.997008528	-0.918823504	-0.612940794	-0.916235906
Z001E0166	-1.096761655	-1.473230964	-1.434191774	-2.26003151	-2.126206284	-1.791841061	-1.752151214	-1.574270905	-1.667574448	-1.680756474
Z001E0167	-0.345695494	-0.832184486	-0.597822305	-1.175484302	-0.670709602	-0.414239752	-0.906796739	-0.618705023	-0.470031311	-0.78901063
Z001E0168	-1.988116276	-2.21416036	-2.0219087	-2.048579912	-1.796161546	-2.027737711	-1.585392769	-1.977056826	-1.522553618	-1.703943768
Z001E0169	1.358380865	0.711758133	0.34375933	0.951781261	1.300730415	0.361862874	0.102064975	0.713758773	0.718580358	0.352927995
Z001E0170	0.922852185	0.85940496	0.646771369	-0.635664912	1.059176596	0.412517064	0.408497438	0.123175762	0.417739558	0.277899261
Z001E0171	-1.762442483	-1.121282369	-1.428442476	-1.038974624	-1.745558294	-1.054614414	-1.630423595	-1.390455806	-1.444098864	-1.526748445
Z001E0172	-1.854517452	-0.613384706	-1.255887849	-0.920173452	-0.66383282	-1.13448637	-1.057369265	-0.833190891	-1.224782775	-1.142892208
Z001E0173	-1.973985411	-1.811240082	-0.77354492	0.137163839	-1.046817397	-1.100848191	-1.178078408	-1.060974749	-1.123255918	-0.693568513
Z001E0174	1.382652322	0.79511198	0.880772821	2.040792322	1.612303744	0.733385992	0.700210974	1.141342656	0.475320819	0.957873042
Z001E0175	2.414023047	2.25916737	1.971140214	1.959276153	1.620607754	1.98150829	1.990439684	1.742010508	1.517351778	1.761650739
Z001E0176	-0.541240597	-1.234914679	-0.718848846	-0.920129741	-0.419950262	-1.26180767	-0.685751457	-0.524498824	-0.81656303	-1.005621937
Z001E0177	1.214385239	1.677221259	1.363113982	1.870174742	0.972237285	1.227495582	1.652808748	1.519767152	1.581085602	1.156546703
Z001E0178	-0.570676511	-0.672849194	-1.011741485	-1.449317636	-1.155833328	-0.738410234	-0.486375833	-0.794262134	-0.532527162	-0.629943254
Z001E0180	0.067062172	0.349187694	0.88732142	1.987328613	0.535097841	0.788875162	1.282063397	1.107237234	0.970129711	1.06558088
Z001E0181	1.890745179	0.748766047	0.299385569	0.330259161	1.429399148	0.587866773	0.669563197	0.519670772	0.856983093	0.738427112
Z001E0182	0.320782657	-0.011391366	-0.446697594	-0.5618521	0.133860122	-0.028853808	-0.339442364	-0.299494865	-0.191535072	-0.366015603
Z001E0183	-0.259948458	0.215641559	-0.262059047	0.745245748	0.309845087	-0.189556628	-0.352198727	0.127883758	-0.135554072	-0.147829172
Z001E0184	0.522004005	-0.333601104	-0.397376811	-0.767084106	-0.716111394	0.065525859	-0.563751597	-0.427779303	-0.496691417	-0.342644154
Z001E0185	0.793922677	-0.425156516	0.246312725	0.75435969	0.164143167	0.034120153	0.120840034	0.138638843	0.034552632	0.169112197
Z001E0186	-2.424411049	-2.048886293	-1.613042695	-0.485742075	-1.690500628	-1.668862715	-1.363244414	-1.239573454	-1.773565675	-1.44443391
Z001E0187	0.411361938	0.149764518	-0.242317609	0.04688992	0.011574442	-0.062138004	-0.077695706	0.104670946	-0.129270973	-0.06403844
Z001E0188	0.750039316	1.10623094	1.756353581	1.06109542	1.046605263	1.219431108	1.631039369	1.425012688	1.446232044	1.70693286
Z001E0189	0.480290466	0.202411479	-0.142982419	0.275639117	-0.297770228	0.318068787	-0.104200847	-0.147452873	0.245188669	-0.096639233
Z001E0190	-0.33386928	-0.667400198	-0.482479168	-0.289127435	-0.201987043	-1.237418004	-0.81161651	-0.672252639	-1.130737029	-1.013785659
Z001E0191	1.433016029	1.37791616	1.02412229	0.117271577	0.870115493	1.298736074	0.783399461	0.760805752	0.991981165	1.068774688
Z001E0192	0.664491069	0.826390641	0.671904911	0.973157767	0.318904815	0.400712856	0.531436843	0.571618752	0.750789034	0.54454317
Z001E0193	-0.675143252	-0.07010778	-0.241264021	-0.926910617	-0.86737096	-0.266143123	-0.211071587	-0.550172427	-0.012343134	-0.486578157
Z001E0194	-0.510386087	0.706774071	0.966050931	0.260438547	0.731522867	1.177416842	0.599755732	0.851294423	0.887260541	0.823522262
Z001E0195	-0.209651394	-1.200850026	-0.516120975	-1.745790003	-0.638217721	-0.730174921	-0.712280193	-1.152050339	-0.905661038	-1.007520363
Z001E0196	0.346798521	-1.575710161	-1.014339363	-0.60342007	-1.564321181	-1.579651401	-1.051448597	-1.048540092	-1.426519288	-1.515595252
Z001E0197	-0.113662479	0.582676092	0.841180669	-0.041760069	0.089353681	0.168815137	0.372637033	0.397992103	0.565068041	0.351489846
Z001E0198	1.370153061	1.556846487	1.731589229	1.073011951	1.237016611	1.227131554	1.41979112	1.419123297	1.486378718	1.215925425
Z001E0199	0.101852112	1.021643244	0.658729267	1.23682472	0.517286678	1.073773241	0.738904094	0.79563534	1.155982258	1.014458287
Z002E0001	0.157497676	0.592750023	0.120179763	0.628635445	1.06019696	-0.18066291	0.279176351	0.323252863	0.637364514	0.589662083
Z002E0002	1.561318352	1.621299015	0.789359341	1.377128851	0.635751834	1.56018118	1.196107884	1.093761735	1.840070667	0.992506591
Z002E0003	-0.742105142	-0.228010823	-0.172897305	-0.95997036	-0.554021189	-0.010624625	-1.217760668	-0.64093654	-0.602649929	-0.261040762
Z002E0004	-0.193925156	-0.123343476	0.163702351	-0.375182495	-0.108508144	-0.143900676	0.083597001	0.420766912	0.126559801	0.034231609
Z002E0005	-1.848007629	-1.702560129	-1.29857733	-1.097231839	-0.949261009	-1.6882761	-1.74695613	-1.648038566	-1.008288412	-1.547652787
Z002E0006	-2.092190595	-1.281561189	-1.341660945	-2.024796916	-2.138747568	-2.130597272	-1.383115145	-1.931329781	-1.252441274	-1.921817574
Z002E0007	0.7276019	0.536109962	0.238615695	0.798354565	0.065217465	1.205830685	0.737219637	1.107015515	0.283032992	0.462018137
Z002E0008	2.051304187	1.422504105	1.998296729	1.348465722	2.173901245	1.942299925	1.41422511	1.502300651	1.585710317	1.78928141
Z002E0009	-0.538607616	-0.872588998	-0.397944432	-1.378945028	-0.616376067	-1.340005727	0.144796308	-1.054757765	-0.858845666	-0.999072687
Z002E0010	3.395554056	3.264180921	2.941904618	2.555724749	3.351730217	3.012298551	3.512845202	3.273645374	3.291367703	2.777124241
Z002E0011	0.014103481	0.895127682	0.538381482	0.790358089	0.400631194	0.228732158	0.233316824	0.606329426	0.033324157	0.371087235
Z002E0012	-0.014325521	0.751175273	-0.072847216	-0.242593531	0.518250453	0.53998141	0.045793634	0.491015006	0.612577587	0.357597581
Z002E0013	1.030756158	0.497085059	0.939115139	1.409860219	0.122387875	1.193730933	0.8793112	0.277112607	1.085016169	0.548210732
Z002E0014	-0.76072389	-1.870956522	-1.645017501	-1.56303065	-2.07448548	-1.884548675	-1.269339143	-1.517177769	-1.737519092	-1.376672915
Z002E0015	-1.523837246	-1.6400287	-1.495754341	-1.205140542	-0.721456924	-1.280248185	-1.42435922	-0.890198751	-0.887251239	-1.38530467
Z002E0016	-0.824349347	-0.457691697	-1.021067078	-0.943331243	-0.584811951	-0.955289637	-0.053928075	-0.038305139	-0.730576828	-0.785342153
Z002E0017	1.509280523	1.718585409	1.234519369	1.351536368	1.32128406	1.704921787	1.86906584	1.193063234	1.121091882	1.209637842
Z002E0018	-1.422361688	-1.524125211	-2.016039685	-2.012909733	-2.197601847	-2.000693265	-2.075094756	-1.811604772	-1.919455747	-2.133818521
Z002E0019	1.571757185	1.021097785	1.019561465	1.388070569	1.592751672	1.362464041	1.084045157	1.21942589	1.734142569	1.090864906
Z002E0020	0.704881581	1.409610151	0.221685271	0.478126776	0.533601202	1.126827284	1.082600815	0.501910351	0.959733636	0.896850275
Z002E0021	0.354868487	0.763171236	2.181540621	0.193834089	1.520704606	0.414017915	0.468076756	0.704835428	0.732840731	0.841912988
Z002E0022	-1.031125936	-0.063294992	0.128648648	-0.576285817	-0.000135292	-0.632675728	-1.237789028	-0.143258869	-0.823056786	-0.647442715
Z002E0023	-0.797242707	-0.343079594	0.219683505	-0.53259078	-1.621081014	-0.710832323	-0.46871566	-0.416311306	-0.533145794	-1.284100766
Z002E0025	-0.665067085	0.237039197	-1.797158924	-0.296574053	0.071932039	-0.424584352	-0.241030795	-0.070073035	-0.104323382	-0.606217749
Z002E0026	1.013269982	0.921521778	0.422207066	0.65753656	1.132231092	0.644354918	0.534778224	0.853971706	1.139709893	1.005579776
Z002E0027	-0.113131892	0.258998785	0.525198026	-0.781774912	0.318060713	-0.501061597	0.0420911	-0.491252271	0.328856295	0.076329096
Z002E0028	-1.245401568	-1.489658006	-1.932332081	-1.573398467	-1.474044211	-2.077526749	-1.241739813	-1.420437776	-1.07209387	-1.370376797
Z002E0029	0.630312339	1.118499901	0.566865127	1.312046404	0.524460988	0.387651851	0.584425523	1.201899113	0.685281135	0.944382229
Z002E0030	0.523753929	0.385648673	0.310482117	0.45284619	0.370953991	0.403989313	0.661400552	0.592979713	0.398940716	0.117034127
Z002E0031	-2.427713896	-2.346893428	-1.719318729	-2.207619216	-1.462262811	-2.282083201	-1.924188906	-1.792639878	-2.054810427	-1.734229247
Z002E0032	1.877997876	1.672106559	1.479154727	1.626345891	1.858166704	1.492669229	1.644515105	1.661204483	1.368393835	1.745208434
Z002E0033	0.900761678	0.858932459	0.148608927	0.945952374	1.30326399	0.262000506	0.716958887	0.692194394	1.177267937	0.390795041
Z002E0034	3.160398272	2.832632245	3.482053762	2.780627078	2.712305804	2.819345969	3.706655283	2.885472034	2.832703223	3.364360322
Z002E0035	0.551951967	1.364350718	1.238458002	1.481729802	0.856256163	0.925484148	0.747226995	1.061099106	0.82112949	1.163298003
Z002E0036	1.233903932	0.163294933	0.695931841	0.053385078	1.042664673	0.481960014	0.615798477	0.138375003	0.577749874	0.823599953
Z002E0037	-0.329066604	-0.109756833	-0.603584048	-0.111789584	0.421351791	0.518784083	-0.250851832	-0.135875786	0.021810964	0.342861886
Z002E0038	-1.373709451	-1.35216505	-1.673065636	-0.553132551	-0.408337886	-0.849070375	-0.690231269	-1.005605784	-1.145186189	-1.336595399
Z002E0039	-0.589958443	-0.442862105	-1.460650089	-1.009215389	-1.008318309	-1.289748831	-0.616334922	-0.979888898	-0.776467387	-1.309776544
Z002E0040	0.385132856	1.207394628	1.175055228	0.533019614	1.109143271	1.367758812	0.550383394	0.827979359	0.964353008	0.513140741
Z002E0041	-0.666635393	-1.067437052	-0.996711848	0.0637477	-1.01553465	-0.155223063	-0.616091957	-0.488742804	-0.920918957	-0.654211045
Z002E0042	-0.535211249	-0.362744598	-0.580308456	0.418603725	-0.521156957	-0.442702195	-0.298676376	0.445615862	-0.287677978	0.182081186
Z002E0043	3.304830011	3.460373963	3.072857381	2.533085118	3.719941785	3.229469296	3.230478245	3.535764767	2.89182708	3.077451672
Z002E0044	-0.031752098	0.044291648	-0.006322828	1.063843131	0.985686413	0.860539606	0.022605524	0.237908773	0.76589938	0.650213279
Z002E0045	1.50398954	0.633920623	0.850456187	1.695622183	0.461202928	0.779017783	1.127062133	1.248616065	1.280091144	1.520693077
Z002E0046	-1.591688169	-0.869284827	-1.302961424	-1.401289558	-1.720978442	-1.660541022	-1.823506571	-1.48291959	-1.4821563	-1.284271136
Z002E0047	-0.140135447	-0.730089744	-0.872232912	-0.961521588	-0.261195286	-0.809898263	0.121862975	0.06587549	-0.908646269	-0.603818497
Z002E0048	1.505116698	0.880634382	1.419148837	1.187835472	0.922571493	0.741629034	0.802771936	0.614544118	0.327293378	1.205793843
Z002E0049	-0.697489778	-0.184667185	-0.104203602	0.300798913	-0.577420245	0.346005083	0.152815997	-0.768561188	-0.196810452	-0.649423768
Z002E0050	-0.963204365	-0.46368245	-0.066619408	-0.481414358	-1.022266965	-0.915648192	-0.416709185	-0.40189857	-0.546715499	-0.275151255
Z002E0051	1.619624138	0.94245714	1.614623979	1.80252927	1.846755634	1.945894194	1.140641991	1.800100662	1.151303878	1.450878395
Z002E0052	-1.123200026	-1.088614556	-1.703569397	-1.092762161	-1.414426353	-1.920202075	-1.002759918	-1.679216203	-0.89239524	-1.382407611
Z002E0053	0.517963373	0.565432969	1.297760373	1.115455599	0.986999812	0.826886386	1.453590748	1.221648616	0.432467741	0.649362989
Z002E0054	-0.831810124	-1.711796256	-2.145361252	-0.620044811	-1.641141828	-2.197070583	-1.805485677	-1.83891637	-1.626000134	-1.411472709
Z002E0055	0.681842373	0.901135503	0.773139663	1.207504286	0.8761201	0.739021784	1.543446045	0.756691099	0.975467032	1.167680744
Z002E0056	0.49128457	1.266833633	0.554144996	0.997174912	0.227674461	0.440415735	0.671833065	0.488812442	0.921581648	0.620126331
Z002E0057	0.167326636	-0.045310262	-0.127722533	-0.538496778	-0.063823589	-0.472768029	-0.350512526	-0.573044223	-0.17463483	-0.302607353
Z002E0058	0.867377064	0.550684983	-0.782051334	0.933471544	0.565005213	0.537166858	0.284869379	-0.012692403	0.784168124	0.042360096
Z002E0059	-0.772744492	-1.296323141	-0.619586556	0.037173473	-0.448517564	-0.449055473	-0.315431441	-0.121261921	-0.197635708	-0.729499961
Z002E0060	-1.377658356	-2.025047762	-1.695283647	-1.870679901	-1.78258543	-1.531098816	-1.91630622	-1.707280166	-1.90756206	-2.191059365
Z002E0061	-0.154031858	-0.501158619	-0.356878695	-0.873136983	-1.212276973	-0.655159439	-0.474122054	-0.572163603	-1.062158245	-1.153651966
Z002E0062	0.393786648	0.735847647	0.690903912	0.228756036	0.019820329	1.382595832	0.951612577	0.36602464	0.340231983	0.846529111
Z002E0063	1.050793357	0.853708424	0.887218607	0.917210376	1.424199907	1.354321449	0.775186649	0.98282329	0.797096796	0.849415442
Z002E0064	0.733873255	0.438086399	0.087745208	1.131068421	1.234012048	0.187486722	0.437726485	0.211116632	0.435935083	0.583152751
Z002E0065	-0.819827641	-0.784251314	-0.802114526	-0.891083434	-0.537970644	-0.416685891	-1.191590111	-0.462558753	-1.099821809	-0.965866741
Z002E0066	0.995895326	0.39498236	0.865977341	1.00414425	1.126108946	1.240683869	0.458035779	0.327315427	0.418537856	0.574683894
Z002E0067	-1.12895263	-1.62205466	-1.333686255	-1.62420592	-0.605902504	-0.722456091	-1.543096059	-1.324318225	-1.555546682	-0.708269441
Z002E0068	0.530683482	0.883199185	-0.02731523	0.53223475	1.14138965	0.925897366	0.516779647	0.973952658	0.377629102	0.363996152
Z002E0069	-1.103178635	-1.096481422	-0.674645828	-0.817140612	-1.766736419	-0.376154978	-0.50588201	-0.751102421	-1.299408915	-0.564477058
Z002E0070	0.679372133	1.344398121	1.683129672	0.304063317	1.139312573	1.064588525	0.921787507	0.739753063	1.29612327	1.189650932
Z002E0071	0.998107871	1.600468225	0.792938864	1.688707649	1.357953542	1.580043495	1.571016504	1.038353993	0.585771921	1.47623608
Z002E0072	-0.914720332	-1.677683558	-1.037251914	-1.556940066	-0.834348793	-1.116376264	-0.841272457	-0.664630404	-0.554515605	-0.625617077
Z002E0073	-1.597425717	-1.381228898	-0.931197727	-1.650850637	-1.545079841	-0.677686389	-1.809719569	-1.8006036	-1.413890391	-1.284595451
Z002E0074	1.102065912	0.380410107	1.506151887	1.500583913	0.874735834	1.550778629	1.62253853	0.871110947	1.571576545	1.594484822
Z002E0075	0.675776812	0.049171926	-0.446980402	-0.085664066	-0.384493265	0.498584246	-0.059062797	0.33303273	0.28952707	-0.265241895
Z002E0076	-0.337447597	-0.504102355	-0.209713145	0.027256553	-0.113643073	-0.838461882	-0.440620531	-0.231601764	-0.649976855	0.147747278
Z002E0077	-0.807958964	0.239146348	-1.432759279	-0.773782751	-0.080005402	-0.970761653	-0.273889028	-0.522025912	-0.943480003	-0.884138033
Z002E0078	0.958351233	0.330035154	0.302304628	0.414570264	0.169655605	0.971486228	0.291431558	0.172736292	0.135711425	0.101072028
Z002E0079	-0.755954671	-0.987158915	-1.40951446	-0.727421205	-1.11646021	-0.90284479	-1.036129185	-1.107860891	-0.77466601	-1.022604941
Z002E0080	1.702223855	2.010434761	2.420582389	2.611796009	1.658940694	2.300805411	1.639554802	2.450566056	2.308779591	1.924610746
Z002E0081	-0.139916267	-0.404188344	0.600471628	-0.434936505	-1.109350903	-1.112569361	0.160696247	-0.623727631	-0.725529913	-0.471874677
Z002E0082	-1.15112381	-1.329681696	-2.725502702	-1.78582888	-1.910123595	-1.782653032	-1.626345877	-1.19915763	-1.258149314	-1.832985103
Z002E0083	1.142848945	1.096179077	0.765523051	0.21787908	0.343442651	1.336460962	0.410719717	0.473385738	0.398571272	0.826110774
Z002E0084	1.725682148	1.090372799	0.951363919	0.619910728	0.791543239	1.462028203	1.222631383	1.030138994	1.143758755	1.371101249
Z002E0085	-0.875989224	-0.892141895	-1.242037358	-2.023741825	-1.712503013	-0.605022483	-1.275197203	-0.962330717	-1.207333511	-0.814334715
Z002E0086	1.711916951	1.00536026	1.013602889	1.779953512	1.178392651	0.889405667	1.425029968	1.884265099	1.121518389	1.732021596
Z002E0087	-1.17765509	-0.856722211	-0.379125092	-0.74659198	-0.814002343	-0.498096223	-0.797248718	-0.530200155	-0.679720111	-0.188137875
Z002E0088	0.335756107	0.17478998	1.248043889	-0.017498645	0.280659926	0.135706371	0.654143857	-0.196593864	0.692212934	0.449609384
Z002E0089	1.251903983	1.359696508	1.68214676	1.907895821	1.136900893	0.957038771	1.070240902	1.804279337	1.888020488	1.613309618
Z002E0090	-1.074644374	-1.784361322	-2.061168742	-2.08008276	-1.419611588	-2.309274396	-1.891380153	-1.674880502	-1.508065651	-1.377305787
Z002E0091	-0.883976624	-0.677339925	0.213264572	-0.76047402	-0.66341296	-0.613335199	-0.736188583	-0.87343161	-0.656307021	-0.870151891
Z002E0092	1.32901022	-0.08442813	0.170815221	-0.122149629	0.566249527	-0.04805625	0.866908066	0.870557073	0.77819886	0.908112442
Z002E0093	-0.361064118	-0.184792842	-0.645222896	-0.203704495	0.652566406	-0.624813988	-0.267113991	0.219354686	0.0286582	0.07943744
Z002E0094	-2.813571637	-2.611091626	-2.655197561	-2.122668333	-1.812775047	-2.142531391	-1.901338677	-2.368603645	-2.283322368	-1.996276057
Z002E0095	-0.84726412	-0.938318962	-1.251886136	-0.808973161	-0.579903918	-0.665660617	-0.495285145	-0.579882678	-0.861016517	-0.531566517
Z002E0096	-0.293925041	-0.73815362	-0.113845468	-0.562927916	-0.311649379	-0.08526527	-0.392473851	-0.445637095	0.106678619	-0.202729238
Z002E0097	1.020599173	1.027510495	0.527967834	0.680129195	0.48693864	1.383770658	1.170920132	0.934719698	0.94951874	0.543196916
Z002E0098	1.046004658	0.812333254	0.745760392	1.195007885	1.740359856	1.580545524	0.860953246	1.007669413	1.617352617	1.33458681
Z002E0099	0.035955331	0.659255186	0.409643623	1.137673563	0.108324033	0.007298041	-0.438382768	0.717744307	0.180027593	0.909720824
Z002E0100	0.050065229	-1.071746682	-0.522526718	-1.07372975	0.033387571	-0.146239013	0.084042289	-0.358106808	-0.121261412	-0.36529727
Z002E0101	-0.781423805	-0.891163315	-1.193150831	-0.139977377	-0.295005958	-0.103162073	-1.020283131	-0.320404626	-0.397937822	-0.330103823
Z002E0102	-1.133371846	-1.008102244	-0.981929193	-0.548288461	-0.883221297	-0.578666442	-0.352619568	0.01289441	-0.907401402	-0.529300888
Z002E0103	-1.98449082	-2.153245073	-1.607162123	-1.761598001	-2.021291144	-1.452249394	-1.702063277	-1.988067137	-1.867343653	-1.79748382
Z002E0104	-2.109815606	-2.291452014	-2.950749172	-1.468056774	-2.346090159	-1.902292817	-2.527077575	-2.527790803	-1.695656122	-2.027326937
Z002E0105	-0.496857345	-0.573416652	-0.406641499	-1.331809301	-1.062288556	-0.060402598	-0.905038319	-1.021009874	-0.18906027	-0.830620249
Z002E0106	0.117130163	-0.296295037	0.619719766	-0.534184791	-0.212957355	0.489528015	0.122440644	0.51185412	0.328344144	0.007090168
Z002E0107	0.170013386	0.601281794	0.307813799	0.01120741	1.00776425	0.129088851	0.599056457	0.258895216	-0.074146026	0.609398744
Z002E0108	-0.841831981	-1.165925018	-0.621091451	-0.062074406	-1.704864885	-1.380630729	-0.412666175	-0.836243582	-1.555741595	-0.936443199
Z002E0109	-1.107758629	-1.220753363	-1.107627764	-1.134095059	-1.683180522	-1.731428509	-1.630434958	-1.416619386	-1.582504184	-1.442529842
Z002E0110	-0.321229836	0.812637458	0.827762184	-0.289159846	0.086986111	0.754931596	-0.098606101	-0.013109318	0.032573006	0.661045883
Z002E0111	0.027608813	-0.167757175	0.054476835	-0.206391755	-0.649980685	-0.588713427	-0.48683158	-0.15285497	0.211549822	-0.385022105
Z002E0112	-0.394718138	-0.264143685	0.329192158	-0.586615095	0.773915766	-0.493073969	-0.294439473	-0.166949235	-0.135351259	-0.330204633
Z002E0113	-1.767225517	-1.737790059	-1.40928877	-1.481584914	-1.146446104	-1.762109912	-1.309970041	-1.849188852	-1.609871068	-1.672686765
Z002E0114	2.430309534	2.686834499	2.565167582	1.953321417	1.653834461	2.050603564	1.933809063	1.724521077	2.49576294	2.123223948
Z002E0115	-1.616737089	-1.127390535	-0.996039567	-0.829728088	-1.379584825	-1.381165883	-1.847304259	-1.485137135	-1.579357694	-1.201395446
Z002E0116	-2.525906835	-2.371167027	-1.82803692	-2.610637671	-2.124410334	-2.338932165	-2.337889563	-2.974560597	-2.610879219	-2.751159194
Z002E0117	0.405356328	0.393235801	0.605430132	0.311751164	0.571422805	0.388388954	1.071931297	0.382516121	0.574886566	0.199096793
Z002E0119	2.590878174	2.165357158	1.738383314	2.294344952	2.48584513	2.30514664	2.204313899	2.441876374	2.457663801	2.709873307
Z002E0120	0.039475965	-0.152448812	-0.054299209	0.053616416	0.7421205	0.941051632	0.944852981	0.275103088	0.599373787	0.112034475
Z002E0121	-1.219160092	-1.639795558	-0.756732534	-0.611566364	-1.050286142	-0.725909792	-1.376150302	-1.673107353	-0.841424956	-0.85102066
Z002E0122	-2.871220781	-1.879659052	-1.782329343	-2.243177258	-1.994354285	-2.092204478	-2.695588916	-2.092645645	-2.221398715	-2.450803265
Z002E0123	-1.91999181	-1.531277632	-3.119712658	-1.174096602	-2.338352911	-1.371935013	-1.808191962	-1.851021924	-2.45403544	-2.160774435
Z002E0124	0.561649841	0.763851048	0.663215689	0.526615519	0.510185519	0.65265319	-0.21597468	0.543652641	0.23994146	0.136901096
Z002E0125	-0.356420658	-0.464598814	-0.310309719	-0.135960097	-0.862362807	-0.659954058	-0.964491529	-0.268375246	-0.769827194	-0.647350587
Z002E0126	0.789473788	0.82725511	1.094618353	1.089717105	0.443612485	1.026995541	1.071667809	1.338672814	0.455058357	1.088309494
Z002E0127	-1.698567669	-1.09924822	-0.614968643	-1.321385298	-0.545278177	-0.397984679	-0.208952156	-1.001592259	-0.898140065	-1.202318281
Z002E0128	0.793701895	1.123476956	1.372480345	0.45144258	0.55096264	0.200930635	0.615136152	0.543008314	0.357347977	0.866620058
Z002E0129	1.19950183	1.083436583	2.059966465	1.588914652	1.686042908	1.485479346	1.718299572	1.45151509	0.854752284	1.11026388
Z002E0130	-0.959154383	-1.168370685	-1.62983294	-0.863803309	-0.384111547	-1.330712527	-0.796337825	-0.618214981	-0.913622674	-0.86261163
Z002E0131	0.950886926	1.197274571	0.293599848	0.489714697	1.480349866	0.496389336	0.168518376	1.142477964	0.906012592	1.015509006
Z002E0132	2.230771182	1.680239199	2.087528847	1.691582091	1.728619283	1.744997076	1.57489814	1.636385975	1.257458687	1.910333246
Z002E0133	1.037069002	1.03917366	0.755618543	1.611578362	1.051044269	1.113881277	1.553415024	1.295988096	1.198865202	1.43439825
Z002E0134	-0.619036936	-0.342772907	-0.458376241	-0.736280738	-0.394417635	0.169213006	-0.154112681	0.269358005	-0.204344191	-0.208373585
Z002E0135	0.121567164	-0.535067138	-0.499321356	0.095629217	-0.064592425	0.292139644	-0.616388118	-0.118939558	0.398049035	-0.38802513
Z002E0136	-1.270959818	-1.623478389	-1.610039686	-1.062274188	-1.09000947	-1.440898866	-1.870300035	-1.267901485	-2.127891482	-1.31405587
Z002E0137	1.059675818	1.922910809	0.814954574	1.858948484	0.812557447	1.798744218	1.028663033	1.273310912	1.024555409	1.434123762
Z002E0138	-0.635591143	-1.228517263	-0.342326818	-1.067092376	-0.728374872	-0.881012813	-1.045539045	-0.812537724	-0.774249304	-0.660206862
Z002E0139	1.070215479	0.79236963	1.055386086	0.819021012	0.906720074	1.171221706	0.752378552	0.553226283	0.736139745	0.675881726
Z002E0140	-2.240697051	-2.405676866	-2.322789927	-2.85473075	-2.921399205	-2.051665884	-2.783981057	-3.058064018	-2.192410643	-2.273726885
Z002E0141	1.135928599	0.981820459	0.853865638	1.779614329	0.319465814	0.685773437	0.585904628	0.906153386	1.3266997	1.150072824
Z002E0142	1.602391436	1.524852724	2.218056416	2.253621316	1.14786442	1.209908015	2.006763518	1.912512736	1.850621435	1.592488306
Z002E0143	1.057881574	0.11533725	0.455567103	1.37617889	0.982099951	0.48589965	0.49366941	1.145848113	0.895848613	0.499312705
Z002E0144	-0.067158489	0.093517144	-0.47436218	-0.802580194	0.213327563	0.435349044	0.135738608	0.101452828	-0.507027064	-0.217130503
Z002E0145	-0.764392613	-0.187016801	-1.026961846	-1.38014626	-1.479286395	-0.661079515	-0.424292765	-0.8748243	-0.592977443	-1.226200689
Z002E0146	1.081866151	1.052042001	1.957199338	1.301795389	1.49213493	1.354323732	1.687521952	1.15334805	1.450504341	1.365294174
Z002E0148	-1.493311976	-1.444032286	-1.771707071	-1.949258151	-1.530476675	-1.215860721	-1.33724234	-1.355778677	-1.414342965	-1.197320356
Z002E0149	0.104553491	1.421943664	0.668986974	1.024122767	0.582135749	1.21934902	0.797649683	0.795942539	0.838803512	0.773001962
Z002E0150	-0.040204339	-0.948194394	-0.500529435	-0.411039879	-0.148871646	-0.32317378	0.15460029	0.341820874	-0.202077441	-0.24751329
Z002E0151	-0.601387911	-0.397195337	-1.01104199	-0.537335025	-0.584156642	-0.757149041	-0.720793907	-0.579348264	-0.967554941	-0.856587949
Z002E0152	-1.25159456	-1.166462156	-0.745239262	-0.66609336	-0.796817573	-0.816459079	-0.18492448	-0.219630451	-0.649454651	-0.39836964
Z002E0153	-0.380573498	-0.736360112	-0.583037396	-0.090544854	-0.304543365	-0.25897539	-0.749029884	-0.764572148	-0.429964502	-0.766929367
Z002E0154	0.798549388	1.397296873	0.353239472	0.498480713	0.976834731	0.457550999	0.503910088	0.910596815	1.21073488	0.831141058
Z002E0155	2.228904081	3.304553172	3.087356065	2.800498357	2.615092436	2.959734745	3.251584014	2.864127081	2.829558303	2.85112525
Z002E0156	1.066453089	1.306467058	1.960453396	1.052038276	1.16802808	1.380729174	1.131887052	1.145646994	1.726466888	1.13783876
Z002E0157	0.50731576	0.213795176	0.432611592	0.534219646	0.648983841	-0.501417492	0.522614696	0.158837957	-0.081879679	0.027765729
Z002E0158	0.160600738	0.699955363	1.185580289	0.776333121	1.267027095	1.15263512	0.566544225	0.727753149	0.619543552	0.52362423
Z002E0159	-2.30780523	-2.211341112	-2.307319412	-1.69034414	-1.315827812	-2.286120097	-1.571668873	-2.097014031	-1.749499753	-1.858016419
Z002E0160	-0.213470253	-0.03195969	0.17729616	-1.330922494	-0.99755977	-0.524827963	-0.059991363	-0.733985837	-0.66041195	-0.559925655
Z002E0161	1.243902175	1.29077232	0.806039475	1.383753459	1.856642557	1.755017298	1.442593434	1.41518595	1.248091138	1.669868165
Z002E0162	-0.768966148	-0.526072106	-1.619362085	-0.971951897	-0.735487708	-0.949949919	-0.93718838	-0.659872698	-0.755360549	-0.53431575
Z002E0163	1.195265533	0.966976216	1.128879032	1.013571907	0.716128004	0.427522135	0.877329766	0.982910073	0.389816396	0.536696537
Z002E0164	0.109426262	0.512030344	1.129522424	0.330283731	1.146742502	0.723545173	0.5721878	0.445534297	0.774689349	0.491443569
Z002E0165	-0.099809613	-0.237778592	0.100350954	-1.466220527	0.308412269	-0.698628392	0.499998509	-0.840106404	-0.231445836	-0.050880315
Z002E0166	-0.233969428	0.291532455	0.40641095	-0.754049587	-0.595775635	-0.453538537	0.257925062	0.354168563	0.064306073	0.143458662
Z002E0167	-0.723709353	-1.051531462	-1.633731843	-1.435070115	-2.009367148	-1.481253761	-1.898604561	-1.115632855	-1.4550256	-1.300437524
Z002E0168	-0.20520239	-0.024356132	-0.485081903	-0.122327667	0.858874666	0.56886949	0.401764322	0.558555381	0.632960531	-0.034042697
Z002E0169	-0.483369904	0.227558991	0.311469546	0.768169394	-0.182187269	0.226068811	0.266779522	-0.34743303	0.219739949	0.084020514
Z002E0170	0.371844041	-0.352024201	-0.669402241	0.680744756	0.34680081	0.244031788	0.294090653	-0.173751691	-0.31227002	-0.103091269
Z002E0171	1.820024984	1.356334831	1.103848471	2.15864828	2.204806524	1.413676331	2.0547131	1.571961226	1.689647012	1.903509918
Z002E0172	0.484444364	0.518448263	1.472591645	1.423739793	1.089685148	1.802481595	1.310917525	1.808793241	1.350919776	1.296826719
Z002E0173	1.552273109	1.557536773	1.314301741	1.469424897	1.311638942	1.036933914	1.035453598	1.118372896	0.909606231	1.345880316
Z002E0174	-1.708471906	-1.262930502	-1.098903935	-1.314162636	-1.592437678	-1.931945024	-2.262050929	-1.689505916	-1.501260189	-1.775875528
Z002E0175	1.316845924	1.313928311	1.438241084	1.044833337	0.770605328	0.953946893	0.08069646	1.066548493	1.156135788	1.080407917
Z002E0176	-0.362377759	-0.527577554	0.190573018	-0.528356748	-0.179222246	0.035721845	-0.158011547	-0.124256328	0.034985754	-0.133331642
Z002E0178	-1.153812234	-1.375920339	-0.606546452	-1.064643566	-1.571905609	-1.068594631	-1.098466637	-1.81953787	-1.340814907	-1.138327913
Z002E0179	-1.727360376	-1.866128163	-2.202568801	-1.961775228	-2.28553853	-1.734244461	-2.275151222	-1.803412421	-2.065531988	-2.135904122
Z002E0180	0.109513185	0.004856639	-0.245424067	0.615999374	0.568792309	-0.439956429	0.435762045	0.312202244	0.304579469	-0.106505564
Z002E0181	0.478920529	1.345269566	1.100416851	0.255385478	0.186305254	0.401582652	0.825338287	0.089531971	0.869960005	0.203793793
Z002E0182	2.791124473	2.78324379	2.7289303	4.097982436	2.611969821	2.768787288	3.240512275	3.195937158	3.678819544	2.943406313
Z002E0183	-0.804767449	0.038342979	-0.20812567	-0.350217789	-0.612223824	-0.560502523	-0.611801473	-0.179537745	-0.601811928	-0.29145267
Z002E0184	-2.592415812	-2.192278665	-1.734481279	-2.489828763	-2.646363161	-1.889529947	-2.65109579	-1.94619207	-2.411540411	-2.4847915
Z002E0185	1.766471591	1.748036506	1.361947914	1.322547607	1.119890449	1.924170841	1.163349525	1.046343666	1.936375847	1.67299838
Z002E0186	-0.851627819	-1.148523212	-1.046927698	0.400033866	-0.877191726	-0.801880213	-0.763349388	-0.471659641	-0.328494167	-0.2744743
Z002E0187	-2.241125215	-1.70838195	-1.390786976	-0.993506038	-2.06958331	-1.532605869	-1.430130248	-1.846815097	-1.814054584	-1.664447408
Z002E0188	-0.211695896	-0.151521979	-0.803065909	-1.029215132	0.058348206	0.041491286	-0.857924471	-0.624049089	-0.633648406	-0.129943994
Z002E0189	1.27486839	0.330715602	1.164662338	0.855559924	0.586759735	1.025163724	1.101781955	0.789091839	1.081559447	0.570092896
Z002E0190	-0.565546049	0.232190251	-0.464709698	0.299406704	-0.259022837	-0.31524212	-0.038156494	0.071549653	-0.230237455	-0.230141531
Z002E0191	1.278708601	0.640889848	0.989144689	1.472468604	0.902544997	0.394107069	0.664472433	0.311280182	0.347443882	0.570082662
Z002E0192	-0.04636107	0.897485149	-0.980859236	-0.299773907	1.087533289	-0.110675412	0.45839843	0.116076675	0.224690717	0.71651339
Z002E0193	-0.81662909	-0.579935242	-1.101242593	-0.169567711	-0.117294798	-1.107167113	-0.340933802	-1.060553689	-0.354188721	-0.859300497
Z002E0194	-0.137684276	-0.232124199	-0.195711412	-0.595714744	-0.479599654	-0.592168246	-0.465955117	0.049020314	-0.194143528	-0.113440566
Z002E0195	-1.616706561	-1.684460585	-1.029371389	-1.26427373	-2.136523468	-1.128566379	-0.862638393	-1.283723586	-1.917978765	-1.669712739
Z002E0196	0.940671747	0.775208002	1.589724333	0.534223856	0.986180534	1.643796484	0.713031422	0.920278263	0.850251296	1.287390146
Z002E0197	-0.489219386	-1.576893675	-1.350675301	-1.722703552	-1.357708636	-0.723207952	-1.474680759	-1.417230373	-1.289275627	-1.013631284
Z002E0198	2.758871929	1.92035005	2.438505597	2.074632547	1.95001708	1.74546955	2.21797428	1.98753175	2.169085491	2.175150625
Z002E0199	-0.77339177	-1.180264847	-0.800578856	-1.269053459	-1.480065285	-1.318006524	-0.29789327	-0.645274853	-1.44210056	-0.525411939
Z002E0200	0.2727492	0.443303743	-0.042263288	0.052545946	-0.251568777	-0.120101881	0.224873437	-0.102771795	-0.360792097	0.280472516
Z003E0001	1.393432895	1.441881114	1.739799326	1.136912249	1.72339426	1.815019766	1.480009482	1.119832814	1.472242703	1.241997708
Z003E0002	-0.320283184	1.18422451	0.663024369	0.060120049	0.361230303	1.085796983	0.710574636	0.670841743	0.82789682	0.618042462
Z003E0003	0.216712251	0.722795664	-0.567348895	-1.242561135	-1.161504488	-0.882299454	-0.079271222	-0.15780645	-0.22047376	-0.373643681
Z003E0004	0.006399697	0.325092597	-0.043055987	0.042796694	-0.008143357	-0.243105782	-0.129586446	0.178006079	-0.236502252	0.108440214
Z003E0006	-0.28741099	-0.298325178	-0.1517018	-0.470633774	0.499290568	-0.470629351	0.353945602	0.180471921	0.279297342	0.372361643
Z003E0007	1.540849638	1.82851738	0.669735103	2.261031799	1.057439502	0.888526777	1.426068271	1.256578526	0.965865051	1.161912441
Z003E0008	-0.535437263	-0.020068524	-0.022602335	0.359180115	-0.527744151	-0.306359081	-0.446007731	-0.194024221	-0.04769177	-0.142386295
Z003E0009	0.74593474	0.532225525	0.078972045	-1.105260383	-0.61984794	0.272390156	-0.001234411	-0.087653667	-0.329206401	-0.029753351
Z003E0010	-0.361443613	-0.357805409	-1.122699893	0.329417834	-0.941196779	-0.303083621	-0.878477979	-0.512888047	-0.973730712	-0.873025124
Z003E0011	1.160151668	1.104253902	0.370911513	-0.041776244	1.085618258	1.040729324	0.89956971	1.03576774	0.542936396	0.727979186
Z003E0012	-0.341023833	0.198832992	-0.009274699	-0.087852946	0.447611468	-0.051823098	-0.177175945	-0.026015504	-0.323817	-0.085310149
Z003E0013	0.058587362	0.3379659	0.415921175	-0.324960442	0.165948538	-0.643209285	-0.675228781	0.213014178	-0.046029222	-0.179621176
Z003E0014	-1.556101577	-2.028020322	-0.992179645	-0.204049515	-1.468617939	-1.625584556	-1.649573663	-1.108405039	-1.388174451	-1.449443409
Z003E0016	-2.557461349	-2.026333115	-2.066799238	-2.871213937	-2.088793322	-1.529618792	-1.464403779	-1.836680399	-1.8488227	-1.635376529
Z003E0017	-0.656299232	-0.351594864	0.26244695	-0.078131125	-0.866559467	-0.951675895	-0.898078561	-0.7109473	-0.597320279	-0.464172402
Z003E0018	1.993497017	2.397565439	2.635225178	0.135633341	2.145515163	1.224209514	1.783985239	1.25929702	1.6625765	1.742761799
Z003E0019	0.593231975	1.394061923	0.911020965	1.215562894	0.364219509	0.247060709	0.845047404	0.771878516	0.673111921	0.832363382
Z003E0020	0.456157587	0.889354316	-0.118395616	0.949398364	0.868068166	0.280959197	0.235589804	0.039134564	0.203546064	0.142816252
Z003E0021	0.281711751	0.354147411	1.149559657	1.10524851	1.118820108	0.404504767	0.495177834	0.736513175	0.411100876	0.589039322
Z003E0022	0.603854579	1.829042161	1.057117094	2.82491546	0.544136477	1.75322779	1.478241496	1.357506687	1.530792734	1.289820789
Z003E0023	-1.122184165	-0.709839501	-0.463881173	-0.166584615	-0.735971799	-0.357691706	-0.531614071	-0.544294462	-0.488482237	-0.5709308
Z003E0024	0.154416832	-0.07809678	0.385673469	-0.49811358	0.849444193	1.005080835	0.60320183	0.469953713	0.290083206	0.465125295
Z003E0026	1.029978884	-0.486012275	-0.557962438	0.383038347	0.364520182	0.426050719	0.08618132	-0.074004363	0.152899833	0.022448586
Z003E0027	-0.560871362	0.205855963	0.100234354	-1.086919259	0.345073656	-0.201366249	-0.248485642	-0.114715864	0.297738336	-0.001822798
Z003E0028	0.575835544	-0.003165789	0.020288376	0.064447926	-0.194122476	-0.038782155	-0.329580544	0.448912071	0.352580706	0.213969784
Z003E0029	-0.559083538	0.453984529	-0.177314617	0.223285801	-0.219724079	-0.701646159	-0.051612466	-0.071515034	-0.216637686	-0.239367683
Z003E0030	-1.121741182	-2.194748165	-1.689949666	-2.117298028	-0.607401144	-1.840346616	-1.041731981	-1.002341131	-1.018748868	-1.193262617
Z003E0031	-0.248717901	-0.48848569	-0.208189886	0.1681864	0.039645834	0.285129762	-0.615227302	-0.17919798	-0.178699765	-0.127586699
Z003E0032	-0.564682385	0.256097717	-0.433342191	-0.668380185	0.284427345	-0.1287012	-0.520738638	-0.205732314	0.027514667	-0.094387267
Z003E0033	-0.439010858	-0.288148375	0.117477069	-1.286423059	0.780968196	-0.485459875	0.014817405	-0.158567813	-0.211867647	-0.051772179
Z003E0034	-0.742759999	-1.532882643	-1.257989921	-2.101896926	-1.670398795	-1.844339555	-1.2004848	-1.272779087	-1.511829366	-1.406412356
Z003E0035	-0.447370292	-0.170030317	-0.869317816	-1.670705502	-0.368374544	-0.94885911	-0.748036796	-0.963630895	-0.67446937	-0.730236464
Z003E0036	0.071065981	-0.100895878	-0.305044358	0.888674121	-0.228465905	-0.00836043	-0.821327797	-0.11931662	-0.563791545	-0.419452412
Z003E0037	0.115291637	-0.003458619	-0.585407616	0.535667689	0.224248497	-0.216804028	-0.318949374	-0.135950908	-0.387616175	-0.242917047
Z003E0038	-0.979067112	-0.928167869	-0.010778883	0.062854792	-1.125304976	-1.008097847	-1.037446249	-0.426199137	-0.277443129	-0.455047812
Z003E0039	0.861810795	0.418532385	0.579567911	-0.256728971	0.643595037	0.472646472	0.786174446	1.064523441	0.900832884	0.978512457
Z003E0040	1.157608274	0.632236523	1.037011356	1.185504367	0.352670794	0.769992635	0.326605012	0.952360142	0.805133396	0.988883071
Z003E0041	-1.407157245	-0.747631266	-1.393387911	0.959157543	-0.924390928	-0.634470211	-0.505607081	-0.71553542	-0.483222842	-0.838175412
Z003E0042	-1.368811421	-0.176697097	-1.507006169	0.298746086	-1.40203726	-0.407732346	-0.458516057	-0.866908267	-0.783710505	-0.767931061
Z003E0043	0.66540936	0.591411723	-0.00830195	0.661212097	1.09874453	0.208651198	0.482039859	0.29611249	0.498204521	0.473762693
Z003E0044	0.924908014	-0.413544169	-0.263652724	1.096683269	0.193167307	0.1923925	-0.085286434	-0.152791211	0.104422391	0.022477841
Z003E0045	-1.298413745	-0.615178635	-0.839930137	-0.390062061	-1.169591566	-0.298578543	-1.232301401	-1.077065842	-1.029523008	-0.939460635
Z003E0046	2.004518887	1.88296824	0.955417482	0.299001346	1.632913989	0.875736134	1.682808478	1.336948359	1.403597024	1.492487038
Z003E0047	-0.379736457	-0.571422006	0.292799999	0.838798941	0.050182245	-0.022644551	0.330193393	-0.113095399	-0.239673472	-0.013372786
Z003E0048	-2.254251366	-2.183471863	-1.639137108	-1.610900482	-2.161385495	-2.327681542	-1.800740419	-2.127668113	-2.312623552	-2.285754443
Z003E0049	-0.841071007	-0.810323362	-0.618230385	-1.237825027	-1.085110563	-0.699543038	-0.603962539	-0.99907355	-0.727510498	-0.949197135
Z003E0050	0.270551628	-0.20334253	0.683518847	-0.360278837	-0.286441289	0.539570103	0.017237356	0.347606759	0.194732588	0.254445773
Z003E0051	-0.302107084	-0.650257356	-1.289465244	-0.189115338	-0.404930941	-1.322383019	-0.963911469	-0.971679635	-0.844122987	-0.920525337
Z003E0052	0.656396677	0.864648726	0.672225466	0.408056253	0.392277014	0.991452801	0.48354409	0.644438435	0.2212643	0.365834015
Z003E0053	-0.459261163	-0.253833369	0.688701894	-1.312156169	-1.357123693	0.330876179	-0.465959426	-0.620173115	-0.063613351	-0.376937418
Z003E0054	0.048619013	0.917451176	-0.458086798	1.055742731	0.028860766	-0.031060795	0.817335555	0.499250468	0.119048631	0.388142744
Z003E0055	0.137729489	0.113519413	-0.129357694	-1.222799541	-0.32634552	-0.237785299	-0.140621991	0.097361755	-0.258944868	-0.200380458
Z003E0056	-1.835269158	-1.322784884	-1.034012099	-1.752575847	-1.658875573	-0.997699853	-2.044539581	-1.213889181	-1.784635982	-1.46397788
Z003E0057	1.041801232	1.165641886	1.829511498	1.488629875	0.794591921	0.482959484	1.408792217	1.254280042	1.048378852	1.288090257
Z003E0058	-1.908341111	-2.582464841	-2.012058734	-3.371348067	-2.124597101	-1.434239294	-1.855254409	-1.991751845	-1.766519999	-1.915070832
Z003E0059	-0.427892493	-0.286841834	-1.022482333	-0.12318605	-1.418362473	-0.3403425	-1.178611931	-1.101747925	-0.423039933	-0.594656839
Z003E0061	-0.914914369	0.047033365	-0.553065738	-0.226364473	0.220584086	-0.016733899	0.140699566	0.13336635	-0.253691972	-0.144405299
Z003E0062	-0.334161625	-1.770690182	-0.757011474	-1.966379714	-1.648268554	-1.548520817	-1.092001913	-1.206389724	-1.233840917	-1.089080401
Z003E0063	-1.160498771	-2.097702545	-1.605684605	-2.496865444	-1.753318018	-0.881749939	-1.058275423	-1.524080228	-1.610329353	-1.589565702
Z003E0065	1.445998039	0.866593837	-0.336879476	0.685934444	0.490864621	1.30532515	0.094001943	0.554898628	1.052434077	0.765651898
Z003E0066	1.951820835	1.732290203	1.882257215	0.393860303	0.834460833	1.678589514	1.603799178	1.75707296	1.564058263	1.384635395
Z003E0067	2.535761026	2.722044585	3.153538022	4.035512896	3.098265626	2.56206895	3.081876957	3.191836	2.963719187	3.162028178
Z003E0068	0.226946194	-0.34375094	-0.921877987	-1.289523304	-1.047723228	0.05342309	0.225614176	-0.417299238	-0.499771259	-0.36735992
Z003E0069	-0.220358073	-0.193068496	0.056729466	-0.190232403	-0.157598274	0.705076569	0.180509702	0.295277209	0.155240107	-0.061175226
Z003E0070	1.34375735	2.61791379	2.148007262	2.63087256	1.927195163	1.921632248	1.941404977	1.540606321	1.715915104	1.753988235
Z003E0071	2.446541202	1.780388389	2.28056577	4.023071409	2.977634905	3.356336403	2.877853618	2.561985992	2.550763222	2.570439758
Z003E0072	-0.176149611	-0.490487809	-0.653937301	-1.184315723	-0.428295738	-0.358116058	0.378205862	-0.071016467	-0.022435169	-0.023478936
Z003E0073	0.997755603	0.633485498	0.414641515	1.633350575	0.612597845	0.833539918	0.950311338	0.732386455	0.767806583	0.698967844
Z003E0074	-0.814139786	-0.092198329	-0.287834305	-0.972549093	-0.33595762	0.322651188	0.103656795	-0.070934878	-0.162249632	0.020589461
Z003E0075	0.269811157	-0.486831278	-0.140828286	-0.255204905	-0.010283626	-0.254229325	-0.655062076	0.000989652	0.009266307	-0.265427223
Z003E0076	-0.616330298	-0.590202879	-0.441456471	0.067395117	0.159815537	-0.78567907	-0.179142715	-0.393852901	-0.580066281	-0.654756475
Z003E0077	-2.436417798	-1.716378007	-2.938087586	-2.273711794	-2.368692635	-3.280932855	-2.458161195	-2.384179137	-2.826005686	-2.625764657
Z003E0078	-0.17610005	-0.178407952	0.276583598	0.777062073	-0.433459756	0.661241758	-0.010134144	-0.184064461	0.308867241	0.237512721
Z003E0079	-1.018218558	0.109025692	-0.05422364	-0.678684202	-0.220639717	-0.428924192	-0.519452909	-0.891417894	-0.919846158	-0.496067711
Z003E0080	-2.575307375	-1.882619197	-2.063601286	-3.097731366	-2.668962763	-1.721736109	-1.853623062	-2.072124355	-1.807921852	-2.051021659
Z003E0081	-2.502581813	-2.310333604	-2.852691438	-1.869221343	-2.432634172	-2.382737579	-2.462292286	-2.707133488	-2.853624183	-2.874486919
Z003E0082	-0.437305621	-1.555155196	-0.508364516	-0.633045926	-0.798807368	-0.225501698	-0.087550553	-0.509723005	-0.720204056	-0.611410818
Z003E0083	-1.438854627	-0.806835874	-1.024065673	-0.326331904	-1.091931686	-1.567240982	-0.821040789	-1.200939824	-0.996330385	-1.083159801
Z003E0084	-2.004413456	-1.775846117	-0.988923404	-0.430277088	-0.896111334	-0.913853899	-1.59999237	-0.915607148	-1.366064653	-1.309891544
Z003E0085	0.269962493	0.006940014	0.002293821	-1.410483854	-0.917714624	0.299650312	-0.023975098	-0.431543435	0.175589115	-0.010751346
Z003E0086	0.060300593	0.368233937	0.476121561	-0.294454362	-0.063604234	-0.530709387	0.215363589	0.183950503	-0.190216686	0.043734228
Z003E0087	0.84576982	0.066661324	0.115853968	-1.138000409	0.636366834	0.145082612	0.356086075	0.74437931	0.690656198	0.611323369
Z003E0088	-1.613479158	-1.751953724	-2.069642449	-2.652891545	-2.287775518	-2.048994692	-1.730695062	-1.851185957	-1.534092259	-1.610302588
Z003E0089	-0.207026185	0.39033943	-0.137076	0.93115602	0.222096914	-0.368477114	0.399150765	-0.253080139	0.318679464	0.035496525
Z003E0090	0.672822589	0.692325178	-0.118898058	0.681672153	0.838538453	0.416263168	-0.364458476	-0.003085072	0.087684645	0.192130924
Z003E0091	-0.278148521	0.193783421	-1.001388485	0.036389246	-0.833345412	0.163909706	-0.176209823	-0.199320321	-0.538112945	-0.104381731
Z003E0092	-0.620860706	-0.965158558	-0.598704142	-1.313763641	-0.655144842	-0.292344861	-0.608623654	-0.601913941	-0.540695416	-0.602413858
Z003E0093	1.627349356	0.936812175	1.192092026	1.894388494	1.780002519	1.828356485	0.88483289	1.216529967	1.469321654	1.110791066
Z003E0094	-0.943856206	-0.528661671	-0.177761457	0.609730619	0.386845468	-0.526276756	-0.495521858	-0.244301712	-0.187658396	-0.077732927
Z003E0095	-0.148548626	0.512184954	-0.163718992	0.419670244	-0.426547125	-0.209146265	-0.260922006	-0.217405473	0.058965989	-0.140039977
Z003E0096	-0.553480998	0.902996766	0.774481919	-0.398831333	0.310965855	0.587676537	-0.045990075	0.695086539	0.509094703	0.685386522
Z003E0097	2.813003577	2.214066298	1.499743824	2.540371692	1.394923897	1.376010184	2.182294534	1.461258817	1.780403143	1.651789608
Z003E0098	-0.471243287	-0.688009184	0.027367626	0.378940924	-0.438769205	-0.317306796	-0.786443446	-0.054677019	-0.147295203	-0.468862442
Z003E0099	-0.280389459	-0.380325612	-0.616350648	-1.084842622	-0.305395767	-0.282286138	0.081057819	0.009628464	0.189356179	0.05648665
Z003E0100	-1.550598644	-1.183597561	-1.306968608	-0.714689106	-1.023716077	-1.314327556	-1.109901713	-1.626003355	-1.480490224	-1.397119159
Z003E0101	0.793568897	2.334304267	2.498202162	2.729023289	1.502331203	2.262614865	2.057725443	2.234970465	1.814804116	2.123803418
Z003E0102	-1.414247121	-1.239415121	-0.245954356	-0.681520551	-0.588313196	-0.421794389	-0.993200163	-0.650280145	-0.684728493	-0.921536001
Z003E0103	-0.908089187	-0.513150462	-0.850727245	-2.249323102	-0.883817337	-1.159071093	-0.53679832	-0.917745367	-1.164570986	-0.893932996
Z003E0104	0.858334808	1.000261891	1.230747532	1.153689801	1.356110478	1.026111499	0.705382784	0.667278319	0.967077757	0.850825957
Z003E0105	-0.46303282	0.317524315	-0.268033528	-0.97477582	-0.722428791	0.432589641	-0.045948303	-0.436857239	-0.33232893	-0.427503073
Z003E0106	-1.169006467	-1.855974283	-1.637440097	-0.628382762	-1.109362554	-1.41415565	-1.326343571	-1.42619122	-0.918704849	-1.181282727
Z003E0107	-0.51716724	0.118431812	-0.711821103	-2.074310561	-1.305729596	-1.539100153	-1.112287941	-0.752246996	-0.723452778	-0.793680952
Z003E0108	0.012699666	-0.488783592	0.820938791	-0.874401771	0.381991492	0.820580656	0.191382446	-0.001056578	0.333240177	0.248220583
Z003E0109	0.27232609	0.16733607	-0.540095125	0.187787866	-1.130060539	0.118746946	-0.84043282	-0.281158851	-0.663839027	-0.654665321
Z003E0110	1.814523551	0.964234506	1.811579832	1.759972182	1.168848237	0.853329631	0.828715386	1.106880918	1.335377108	1.29806858
Z003E0111	0.831096274	-0.186514859	-0.040920821	0.282843575	0.090598519	-0.520058284	-0.227120599	-0.279656999	-0.299539959	-0.029431126
Z003E0112	0.7309211	0.816380489	0.874004108	-1.475114094	0.283288613	1.17519931	0.555078453	0.192608243	0.30978618	0.332122236
Z003E0113	-1.448535064	-1.387575952	-1.092670966	-1.210797784	-1.496193296	-1.022131072	-1.086974873	-1.093261467	-1.075295038	-1.079856237
Z003E0114	-0.022106799	-0.266614181	-0.427699061	-1.017463265	-1.020507171	-1.230168857	-0.422447709	-0.326973746	-0.477130775	-0.221716522
Z003E0115	0.223503261	0.78828009	0.666997577	0.415777611	1.613485038	0.19139411	0.634517179	0.782971042	0.723030384	0.661887254
Z003E0116	0.804517791	1.48415901	1.0123031	2.329723744	1.483217277	0.607134167	1.243935323	1.321116463	1.440879781	1.636706866
Z003E0117	3.200171132	2.117144677	3.753510533	2.842887796	2.445865318	2.949029911	3.189244447	3.021176034	2.828993592	2.901205055
Z003E0118	0.285621867	0.887271781	0.717620174	-0.17721857	0.963251193	0.781584538	0.846902119	0.659911327	0.496234312	0.711167298
Z003E0119	0.448847454	-1.024683137	-0.177522436	0.486718566	-0.533008907	0.101757915	0.041027444	-0.278051412	-0.410919641	-0.218501808
Z003E0120	0.622190972	-0.014087383	0.14973386	0.705777793	-0.107600246	-0.323112549	-0.191313914	0.067627944	-0.04038007	-0.321725624
Z003E0121	0.187091831	0.494508999	0.971322241	2.458180883	1.383464707	0.642825134	1.043282706	1.202337823	0.972950323	1.146308763
Z003E0122	0.295200692	-0.1580172	0.967800469	0.252405385	1.0997547	0.167665308	0.834292002	0.622926866	0.37251927	0.573093116
Z003E0123	-0.119122639	0.239076223	-0.975630174	0.51039887	-0.109994253	-0.969778957	-0.15809197	-0.288710768	-0.146019546	-0.310796186
Z003E0124	2.331120533	1.825024946	2.083646098	1.852811695	2.131476749	1.745406346	1.740626281	1.943737111	2.51262587	1.962748733
Z003E0125	0.486768786	0.237191241	0.118723835	0.627234727	0.247999913	0.521930696	0.138502732	0.310770541	0.096530075	0.119643156
Z003E0126	-0.375545609	0.189671668	-0.359844734	0.817617294	0.191410649	-0.852380589	-0.749291579	-0.197265602	-0.407040726	-0.231181226
Z003E0127	0.95192485	0.925807515	0.300041363	0.433932027	1.576721453	0.402890526	0.740980708	0.917696342	0.922912921	0.839067835
Z003E0128	-0.080310699	-0.046921304	-0.33779636	0.058893169	1.032935827	0.883890241	0.326343759	0.786025379	0.308038065	0.435838237
Z003E0129	-0.095040609	-0.024302668	-1.27928287	-0.047310916	-0.315731875	-1.005192659	-1.071343518	-0.734810814	-0.584541728	-0.541092798
Z003E0130	-0.47559186	-0.263273163	-0.081553313	1.420673251	-0.248423304	-0.130626976	-0.064831871	0.035900771	-0.130407575	-0.09899435
Z003E0131	-0.180516209	-0.742723733	-0.377679959	-1.674757511	0.225607054	0.245376473	-0.5003221	-0.6198024	-0.446510035	-0.243192411
Z003E0132	0.34765835	-0.421536131	0.302981037	0.681367006	-0.678025837	-0.132460366	0.214427728	-0.366727575	0.335263959	-0.136998352
Z003E0133	1.106832702	1.284071335	1.143715565	-0.030480143	0.823020704	1.154728532	1.055779778	1.176810383	0.923964009	1.050430242
Z003E0134	0.612744005	0.18383154	0.821159076	1.007656536	0.965172019	0.220967585	0.207120015	0.719821	0.217240294	0.623795087
Z003E0135	0.608486245	1.47250121	1.303564305	2.923332054	2.024813856	1.919906062	1.460390347	1.178148964	1.585006068	1.422905938
Z003E0136	-2.023563673	-1.588796765	-2.034489239	-1.3597065	-1.22565443	-1.446012186	-2.290018472	-1.58780585	-1.674089702	-1.854895599
Z003E0137	-1.527617169	-2.159909778	-1.033521086	-0.23566432	-0.732319465	-1.971595343	-1.182809649	-1.271439452	-1.583622238	-1.51430057
Z003E0138	-1.027917146	0.226811938	0.28940981	1.114355588	0.355961959	-0.762268237	-0.055487099	-0.002210761	-0.120262607	-0.406594508
Z003E0139	-0.194619498	-0.807302259	0.083603829	-0.436327871	-0.503773037	-0.508066285	-0.354301922	-0.10394746	-0.406814148	-0.470337601
Z003E0140	0.584043715	0.727279223	-0.235372098	0.51472635	-0.38903747	-0.502857894	0.170606643	0.06261705	-0.038359504	0.06691633
Z003E0141	0.509873608	0.230975962	-0.087016182	0.119450097	1.312517415	0.856060936	0.300200487	0.164645388	0.373993465	0.238671242
Z003E0142	-0.695726637	-0.562647913	0.079142785	-1.303757328	-0.11325113	0.11601769	-0.344449489	-0.277289176	-0.395854603	-0.362655116
Z003E0143	-0.067066834	0.067715691	0.185879148	-0.108347768	0.833729323	-0.083459168	0.58975812	0.091531082	0.400446775	0.173092738
Z003E0144	3.168759536	2.769545504	3.228069142	2.64961476	4.285771879	3.821415945	3.821889724	3.753761785	3.371727341	3.404299698
Z003E0145	1.041817709	1.252060284	0.482376579	0.293577836	0.328333154	1.106809327	0.668752311	0.225692976	0.49511987	0.664187343
Z003E0146	-0.526051514	-1.776043781	-1.067821855	-1.156573275	-0.796367279	-1.413481997	-1.066411539	-1.513607014	-0.964220365	-1.23371751
Z003E0147	-0.257367558	-0.932592825	-1.019038539	0.365905759	-0.632462321	-0.278993606	-0.615685355	-0.591495013	-0.580861859	-0.489228673
Z003E0148	1.096483721	0.511244024	1.401628174	0.851644599	0.273422852	0.948533631	0.08084378	0.628510966	0.361933627	0.591392343
Z003E0149	1.630629539	2.342296785	1.608215352	2.928688132	1.40014052	2.239776226	2.082336968	1.807358033	1.573166014	1.54764175
Z003E0150	1.316979613	0.508730444	0.619993223	0.171620766	1.714804305	1.527088444	0.88201619	1.225229801	1.311401771	1.072174993
Z003E0151	-0.186362031	0.203744261	0.097734998	-1.689109541	0.100895436	0.229769228	-0.634669987	-0.20553424	-0.050378407	-0.244760224
Z003E0152	0.247594215	0.862450992	0.476360191	-0.163117264	-0.13644291	-0.367890482	0.28849327	0.168142023	0.307154466	0.029728758
Z003E0153	0.228755149	0.511177323	-0.221772039	-0.524540578	-0.119770044	0.672527288	0.26316176	0.405804889	0.21296858	0.145248733
Z003E0154	-0.008412689	-0.350316224	-0.052483938	-0.725392357	0.127106884	-0.239189808	0.060775097	0.022090731	-0.588096329	-0.316471964
Z003E0155	0.937119681	-0.214833062	0.255090905	0.82083342	-0.113858036	-0.02087995	0.161638233	-0.129098527	0.239445165	0.068496408
Z003E0156	-0.637381978	-1.160120309	-0.218096969	0.929637191	-0.58278925	0.074376922	-0.237745133	-0.445235585	-0.405728245	-0.244427557
Z003E0157	0.361557911	0.452544543	0.294217963	-0.617090216	0.149301758	-0.531558551	-0.173754829	0.007668672	-0.126991204	-0.014155788
Z003E0158	-1.160855693	-0.119419594	-0.755422646	-0.362990915	-0.940460182	-0.488874579	-0.88004652	-1.110170732	-0.96874035	-1.0262046
Z003E0160	0.935054072	0.831023116	-0.08694592	-0.543247657	0.702321493	-0.045657075	0.533726898	0.325868985	0.36382845	0.414803291
Z003E0161	-0.661144933	-1.220182278	-0.351118828	0.811990139	-0.673748891	0.003621555	-0.737096551	-0.47883418	-0.622387359	-0.568768084
Z003E0163	-0.09470522	1.138999378	0.909146025	-0.521726733	-0.116484995	-0.089170839	0.164419955	0.323925546	0.407258757	0.343466729
Z003E0164	-1.122489505	-2.030406693	-1.100784559	-1.631274607	-0.987813917	-0.768657658	-1.285141424	-1.224233795	-1.107603951	-1.303834729
Z003E0166	1.365081213	0.635060608	0.829937214	-0.349080898	0.312029143	0.516329989	0.858157463	1.31297207	0.707104782	1.064400198
Z003E0167	1.337336805	1.060912996	0.513541158	0.65698397	0.061722623	0.208658204	1.407698722	0.247406647	0.769767765	0.799959432
Z003E0168	-0.325184619	-0.228866346	0.159355282	-1.206778178	-0.245247796	0.251665074	-0.081854014	-0.354781696	-0.519269709	-0.283252836
Z003E0169	1.83647214	0.935169461	0.885904723	0.350023673	0.672985174	1.352304332	0.973699881	1.162886332	1.273660631	1.074349095
Z003E0171	-0.452918727	-1.04041181	-0.758586213	-1.447659308	-1.0573039	-1.108326256	-0.875061344	-0.875481595	-0.684329988	-0.509125842
Z003E0172	0.046433948	-0.60464389	0.750001583	1.542112735	-0.317452909	0.666636368	0.156665278	0.288522523	0.317983298	0.321998695
Z003E0173	1.556125402	1.649022329	2.595295236	2.480461278	2.260193536	1.494498895	1.801908019	2.158428603	1.681874123	1.858937571
Z003E0174	-0.236409853	-1.127886124	0.186362364	-0.325777432	-0.042767522	-0.479898233	-0.674963144	-0.644815602	-0.659446015	-0.343989008
Z003E0175	-1.27864545	-0.779744872	-1.015479613	-1.664547406	-0.633246265	-1.630577118	-0.998320392	-1.234170928	-1.262939848	-1.198005966
Z003E0176	-1.2930994	-1.79932809	-0.896386385	0.001720731	-0.014377858	-1.540548753	-1.174738088	-1.000788521	-0.942486213	-0.74585648
Z003E0177	-0.116352761	0.253148901	-0.986406123	-1.037965138	-0.587981285	-0.815490142	-0.70834746	-0.376812803	-0.243223953	-0.447460853
Z003E0178	0.708270297	1.061665954	0.824166147	1.268972886	0.999766117	1.391292823	0.80196224	0.913342472	1.086550923	1.078486581
Z003E0179	0.013567525	0.024687365	-0.286336323	-0.157343363	-0.315181835	-0.416202789	0.170297512	0.089103271	0.00484594	-0.075192552
Z003E0180	0.79495388	0.454178429	0.308501908	0.186092597	1.014989233	-0.033700816	0.734618768	0.574887647	0.894860497	0.805975487
Z003E0181	1.750522849	0.447144489	0.823147025	1.501152389	0.544885601	0.590610386	0.877570559	0.591928177	0.89755782	0.76605428
Z003E0182	0.619930997	0.705543657	0.989389694	2.008313113	0.884949386	1.048219253	0.42950718	0.488317422	0.828178385	0.570962853
Z003E0183	-0.22624467	-0.329790537	0.64342721	0.09537684	-0.341338379	-0.313216692	-0.00739698	0.1501395	0.405332641	0.096636119
Z003E0184	1.976189493	1.200610218	1.219017847	0.3290378	1.817891207	1.820732416	1.134145236	1.327790274	1.253567405	1.404703235
Z003E0185	-2.582762464	-2.062004153	-1.135115544	-2.796753682	-1.790626582	-1.488505868	-2.198931806	-2.125798833	-2.058498836	-1.94531951
Z003E0186	0.023334178	0.237399826	-0.63639721	-1.532345089	-0.426455781	-0.356582539	-0.492833323	-0.125311279	-0.681683917	-0.344261741
Z003E0187	0.352077114	-0.426923156	-0.266155866	0.99839535	-0.520743978	0.784020241	-0.390098596	-0.250179251	0.003457486	0.253676374
Z003E0188	-1.311365335	-1.183031955	-1.003535451	-1.514376515	-0.427367809	-1.041429802	-0.67145063	-1.108838537	-0.849803067	-1.033216798
Z003E0189	0.025492484	-0.5688898	0.359152445	0.049735802	0.359792471	-0.253998373	0.026518192	0.240666997	0.126313741	0.165890652
Z003E0190	-2.293342768	-2.37217004	-2.938365245	-2.747936315	-3.449522598	-3.25080392	-2.627849391	-2.379425967	-2.616884621	-2.308244943
Z003E0191	0.175117394	0.400885099	0.63653154	0.474153893	1.207760297	1.147125421	0.576856662	0.853526182	0.88431528	0.553212339
Z003E0192	0.306936755	-0.22872276	-1.042785839	-1.281052887	0.18337532	-0.283221263	-0.38603177	-0.829299666	-0.387988126	-0.53966873
Z003E0193	0.282801985	0.576600036	0.258314323	2.146984769	0.32327662	1.047913919	0.264132256	0.808547659	0.775327614	0.63610596
Z003E0194	-0.761717588	0.202069065	0.186731979	-0.449399305	-0.154982994	-0.035502101	0.31051608	0.01164636	0.633331158	0.235098497
Z003E0195	0.555873663	1.399665458	0.682273647	-0.16003617	0.823006842	0.533592258	0.343564094	0.58215218	0.42710408	0.660745721
Z003E0196	-0.625150724	-0.378541498	0.17154531	1.647552891	0.149530105	0.545546873	0.446163499	0.381392451	0.329572781	0.122019905
Z003E0197	0.76661749	0.467158237	1.58225766	0.929161932	1.67445091	0.645016136	1.143553574	1.26223446	1.053340032	0.905647719
Z003E0198	0.553404221	0.555458783	0.37107566	-0.752671852	0.073425696	0.684378035	0.271896954	0.069113575	0.713590622	0.325112536
Z003E0199	2.091069211	2.275201078	1.663207278	2.158788955	1.240493305	1.236596926	2.094354371	2.018841285	1.750999409	2.148384998
Z003E0200	1.355778555	1.484984652	1.006919375	0.158014459	0.845571999	1.408193675	0.535144549	1.249500363	0.968870462	1.086488073
Z004E0001	1.076245352	1.119498437	1.649517402	3.403136037	2.066376925	1.266181258	1.377042146	1.504848226	1.310371012	1.975314163
Z004E0002	-1.457823437	-2.734983573	-2.230561138	-1.678940035	-2.670494406	-2.080752962	-1.883751106	-1.84688202	-1.84920316	-1.714947759
Z004E0003	-1.007560744	-0.806305023	-1.008146066	-0.526808887	-0.644994806	-0.47899584	-1.006350552	-0.866778656	-0.569943926	-0.752431669
Z004E0004	1.500026678	1.982675972	2.144910139	2.345890394	2.504154305	2.275700353	2.003017649	1.972194816	1.682393685	1.737204353
Z004E0005	-0.454498438	-0.810289632	-0.058162887	0.572895437	0.480521941	0.081007019	0.056721348	0.348237116	0.067939283	0.028082767
Z004E0006	-0.781011245	-2.24038976	-1.828264649	0.390122185	0.300001783	-0.470681762	-1.030429195	-0.86872576	-1.216453884	-1.130567688
Z004E0008	-0.886207491	0.130577571	-1.234308677	-0.215576061	-0.79630135	-1.738131183	-1.272483462	-1.099761781	-1.418218792	-1.271657013
Z004E0009	-1.032033889	-2.326296945	-1.269111707	0.297352012	-1.65398871	-0.769846493	-1.586409126	-1.455440683	-1.43997934	-1.046663163
Z004E0010	1.100016593	1.570328358	1.080276784	2.280552938	0.816680874	-0.191453442	0.996917736	1.285916056	1.027185959	0.478580114
Z004E0011	-0.329243109	-1.044305583	-0.323928756	-0.878191131	-0.011954947	-0.817407424	-0.568930256	-0.446579602	-0.366981942	-0.622005525
Z004E0012	0.184969993	0.203562633	-0.001817942	-0.533381108	0.313345991	-0.786572632	-0.268077815	-0.235182738	-0.445751874	-0.107999825
Z004E0013	-0.777119276	-0.461624808	-0.863182694	-1.33257304	-0.496047911	-0.386512642	-0.586285046	-1.053576464	-0.549207618	-1.109240368
Z004E0014	2.421452234	1.823922242	1.801941152	1.718934994	1.871354945	2.0991862	1.382136291	1.786666479	1.797299217	1.654784481
Z004E0015	0.256652915	-0.359160191	0.142392195	-0.627613024	0.119247722	-0.029924801	0.206177598	-0.073523973	0.379242799	-0.219824988
Z004E0016	-0.1766991	-0.429782263	-0.151417279	-0.565248966	-0.200785545	-0.524649356	-0.101378858	-0.395230088	-0.12283439	-0.205006583
Z004E0017	0.622657462	0.914929257	0.775567688	0.908403266	0.961437652	1.174123432	1.303112987	1.092303323	0.815231514	0.992474434
Z004E0018	0.652957821	0.005280662	0.659454783	1.887822694	0.252469171	0.308823771	0.812292083	0.549248689	0.881913701	0.370173418
Z004E0019	-1.612941502	-1.410741743	-0.950772201	-0.544082824	-1.751723083	-1.540256709	-1.356098763	-1.070177743	-1.144835186	-0.974204793
Z004E0020	0.653961453	-0.146221178	0.353059627	0.059642328	1.177546796	1.561322414	1.010395403	1.194644938	0.812319992	0.596107015
Z004E0021	-0.229274482	0.550969622	0.196493786	0.572038731	0.660735078	-0.106154321	0.350708842	0.378601032	0.599511387	0.813060405
Z004E0022	-0.750326832	-0.824014022	-0.543982946	-0.552811753	-0.378486816	-0.537883686	-0.452458593	-0.514383723	-0.300599178	-0.672624789
Z004E0023	0.485208529	-0.181388449	0.450553748	2.055280481	0.484778585	0.332278932	0.578072501	0.408845828	0.647192172	0.834115986
Z004E0024	0.387398086	1.925763831	0.610812408	1.512571911	-0.410956586	-0.366092007	0.729648124	0.445060388	0.1870443	0.427384624
Z004E0025	0.427039412	-0.151383152	0.330749632	0.768830814	-0.369681891	-0.123676959	0.156252852	0.228676508	0.686100929	0.12802343
Z004E0026	0.56548766	-0.683182133	-0.112550556	-0.644224443	0.293927423	-0.434223679	0.408889452	0.143625107	-0.362804691	-0.003757472
Z004E0027	0.187525083	-1.145889643	-0.676185088	0.885420292	-0.539711212	-0.110253827	-0.31653935	-0.488583097	-0.407802971	-0.159906636
Z004E0028	0.391482241	0.698932907	0.738347287	-0.482676219	0.660393927	0.614355348	0.171647687	0.570833876	0.496580022	0.701827715
Z004E0029	1.343196524	1.905176263	1.690918312	3.097007956	0.956634902	2.146728579	1.563113747	1.362125797	1.701033768	2.260814262
Z004E0030	0.402418521	1.282457222	0.995375644	1.386909099	1.1367781	0.773919564	0.850457547	0.350839295	0.722038221	0.848466196
Z004E0031	0.529498831	0.076758736	0.43478177	0.290867682	0.085502497	-0.00051925	0.498075264	0.553494994	0.255750181	0.208840291
Z004E0032	-0.721156343	0.274554355	-0.125291373	0.262541123	-0.89100528	-0.356480442	-0.219930034	-0.476253667	-0.166193686	-0.288248275
Z004E0033	0.356649112	1.157572092	-0.087787797	-1.491737262	0.14665518	-0.48937215	0.409472197	0.078234085	-0.1224148	-0.082489255
Z004E0034	-1.409544417	-2.063227258	-0.909481363	0.362391351	-0.855924112	-0.58620665	-0.938320285	-0.895701933	-1.052995939	-1.008565789
Z004E0035	-0.855462088	-0.819537842	-1.370438604	0.170793512	-1.777141156	-1.4834752	-1.689407908	-1.645316501	-1.760810677	-1.430567658
Z004E0036	1.751446007	1.351013631	1.619006532	1.10562748	0.932707536	1.953810455	1.677086432	1.704997149	1.543827915	1.753141196
Z004E0037	0.298913447	1.080811145	0.094003364	-0.477599011	0.269062329	0.092652147	0.76213065	0.306430348	0.776134896	0.804113393
Z004E0038	0.911918374	-0.027052222	0.7832994	0.441583913	1.469300964	1.243961743	0.582666875	0.673890002	0.6123782	0.505676233
Z004E0039	0.95940125	1.088357749	0.031201496	-1.061971158	-0.182345153	0.711587934	-0.235295315	0.314787147	0.546192647	-0.042717192
Z004E0040	0.657713415	1.04561104	-0.344499679	0.362008521	0.441597634	0.016498927	0.190346289	0.072984776	0.527264788	0.466559004
Z004E0042	1.065527784	0.727843128	0.517343568	1.317533776	1.344775954	1.008773352	0.842432152	0.677999298	0.880806178	0.961580711
Z004E0043	-0.959893302	-1.657259473	-1.329727116	-0.101637039	-1.715839066	-1.05618819	-1.188861755	-1.295817257	-1.486795037	-0.588977325
Z004E0044	-2.058508761	-2.471097588	-1.57870207	-0.711650184	-1.465337201	-1.748021435	-1.078990547	-1.543684657	-1.092337056	-1.713581379
Z004E0045	-0.086382744	-0.833534698	0.182408573	0.25849213	-0.316007961	0.785994553	-0.070386003	0.104426432	-0.053563131	-0.314555204
Z004E0046	-0.33991146	-0.148015054	-0.755032384	-0.010064797	-1.12374572	-0.942328516	-0.648167	-0.491240701	-0.191562601	-0.694033532
Z004E0047	1.036031161	0.106398992	0.996273417	0.080542708	1.250015394	1.381143878	0.530786063	0.660747453	0.89150128	1.021917005
Z004E0048	0.03821979	0.611829198	-0.705621987	1.297088217	-0.060473182	-0.330218466	-0.089458552	-0.256445529	0.352933135	-0.157225617
Z004E0049	-0.717665558	-0.097872634	-0.152020328	0.019582767	0.529802964	0.112638736	-0.105321625	-0.220971055	-0.328817367	-0.510248427
Z004E0050	-1.043161124	0.140728895	-0.853939864	-1.040770129	-1.180207074	-0.470198288	-0.549896114	-0.486400946	-0.980978546	-0.706623512
Z004E0051	-0.828688472	-0.424312834	-0.81750807	-0.348504113	0.011738392	0.330838978	-0.651734576	-0.08281126	-0.388958207	-0.3377992
Z004E0052	1.284286055	0.68582466	1.278445878	0.112714792	0.783504008	0.403377594	0.835237559	1.36001872	1.350196018	1.149000096
Z004E0053	0.962969712	1.563241726	1.364066338	0.912616759	0.918124343	1.249104831	1.393064395	1.28369819	0.889501646	1.345748601
Z004E0054	1.137769202	1.699942224	0.999669472	1.669691767	1.304423914	1.406670667	1.460528157	1.318648038	1.274714422	1.112980666
Z004E0056	-1.108108911	-0.809320758	-1.87168531	-2.54578276	-1.526755516	-1.805559702	-1.40704839	-1.333571213	-1.21311573	-1.799502106
Z004E0057	-1.231666068	-1.509384424	-1.735693995	-1.89914599	-1.403790767	-0.889339955	-1.672209831	-1.363698107	-1.417971949	-1.774622791
Z004E0058	-1.773966753	-2.663796682	-2.089614361	-1.346879137	-1.95118122	-2.053697221	-2.015855196	-2.079990913	-1.796272385	-2.189383358
Z004E0059	-0.738867678	-0.434016386	0.196422786	-0.543955313	0.504157649	0.30115732	-0.206397935	-0.123721902	-0.200657209	-0.444439347
Z004E0060	1.116499016	1.140409452	1.373250825	0.043169197	0.870808628	1.081088808	0.828880067	0.852698675	1.040280359	0.991570288
Z004E0061	0.837870595	0.973397515	0.601226732	1.981235706	0.346787308	1.056734609	0.986411441	0.649260202	0.585721181	0.9200598
Z004E0062	-0.947337485	-1.18687826	-0.796107206	-0.189527448	-0.525427654	-0.80923213	-0.769922066	-0.855394565	-0.695230758	0.074051126
Z004E0063	1.184056461	1.224319306	1.051142577	1.401791456	0.172600646	0.68826752	0.944863691	0.860008004	1.054077673	1.269291399
Z004E0064	-0.40030346	-0.945201249	0.062254025	0.493157074	-0.295683105	-0.183504626	-0.247590809	-0.321961	-0.231478316	-0.275430115
Z004E0065	-0.973268682	-0.684118475	-0.880354984	-0.93426034	-0.064451339	-0.378761382	-0.916746182	-0.891362612	-0.756781283	-0.952442787
Z004E0066	1.17597468	1.773825767	0.352598374	0.14270376	0.893248612	-0.311388786	0.761032839	0.048033403	0.430648067	0.202454754
Z004E0067	2.143743738	3.199914366	3.080804174	3.789488193	2.746050547	3.428540479	2.575257573	2.821396296	2.239737798	2.531970295
Z004E0068	-0.141463838	-0.847159463	0.039558178	0.723140201	-0.774862284	-0.639538196	-0.665705761	-0.257763919	-0.770514401	-0.331780204
Z004E0069	0.501394825	-0.793990196	0.373012682	0.681517117	0.896010294	0.228559013	0.35200392	0.106891932	0.148180898	0.264458042
Z004E0070	-1.991236049	-2.877389919	-2.310461484	-0.809990793	-3.473170108	-2.610662455	-2.465757477	-2.411982056	-2.499895303	-2.164769138
Z004E0071	0.527273163	1.366966001	0.870431454	-0.739564611	1.357367228	0.555680233	0.480340554	0.523491392	0.549147339	0.412351083
Z004E0072	-0.952374041	-0.278748776	-1.177165777	-1.844978469	-2.387859959	-2.06318492	-1.724243179	-1.356420649	-1.508865429	-1.438711375
Z004E0073	0.990388697	-0.039636136	0.518097471	0.400055208	0.633062888	-0.196084087	0.664478424	0.785811422	0.521044796	-0.247716827
Z004E0074	-0.060384584	0.966404735	0.098959351	1.627638046	0.475563659	-0.164185756	0.244796262	0.54578756	-0.196369578	0.587872805
Z004E0075	2.412131645	3.705504138	2.733632492	3.26095617	2.77522605	3.020824398	2.870173317	3.0343292	2.940773014	2.971584719
Z004E0076	0.296765094	1.484394099	0.872945235	-1.171509042	0.705335426	1.280376699	0.920395386	0.775910096	0.322039481	0.566093142
Z004E0077	-1.059539662	-0.804624321	-0.920874448	-0.532120328	-1.89175801	-0.988611369	-1.187131639	-1.286568239	-1.140765652	-1.218270772
Z004E0078	0.692599417	0.796368021	1.005134661	1.952044892	1.892374004	1.485306165	0.789898115	1.260479074	1.624514452	1.47297764
Z004E0079	-1.719360011	-1.830361324	-1.608845573	-2.863581517	-2.639967997	-2.393642372	-1.725296203	-2.205623465	-2.24806484	-1.621984373
Z004E0080	-2.178278049	-3.002914734	-2.300819724	-3.030720368	-2.641670081	-1.384660573	-2.306788282	-1.715067248	-2.179520105	-2.350362061
Z004E0081	-0.215102511	-0.964581004	0.325644322	-0.026727019	-0.500627096	-0.530201912	0.173185996	-0.076324536	-0.011910945	0.482941736
Z004E0082	-1.399979156	-1.872435579	-1.508719035	-1.758947347	-1.320016473	-2.022947644	-1.466609928	-1.528101937	-1.060030409	-1.182663748
Z004E0083	0.031241385	-1.746641252	-0.262960801	0.098003179	-1.080592092	-0.938464861	-0.383999835	-0.466345778	-0.798687963	-0.825278431
Z004E0084	0.148946647	-0.539909469	-0.244875268	-0.261532049	-1.212264831	-0.00282724	-0.644069252	-0.423366766	-0.866219789	-0.626801906
Z004E0085	1.085225066	-0.044824658	0.926708535	0.313061654	0.474664286	0.152765061	0.98129623	1.379109192	1.066533492	1.39403663
Z004E0086	-1.19151668	-2.153672168	-1.820712664	-3.137643192	-0.466829245	-1.622518089	-1.504138809	-1.470647211	-1.833684829	-1.809464093
Z004E0087	1.053574301	1.879407571	1.534469516	0.053940339	0.125102724	1.242965228	0.986187518	0.859155897	1.485207497	1.854312632
Z004E0088	-0.294069412	-1.224414852	-0.794501327	-1.864378821	-0.699454169	-0.226071634	0.098423513	-0.281471824	-0.308128891	-0.342642159
Z004E0089	-0.818383474	-0.635980637	-0.642465031	-1.825262464	-0.67186062	-0.32388508	-0.558755266	-0.874574607	-1.12632299	-1.05786169
Z004E0090	1.433602902	1.261407574	0.157944329	-0.221512534	1.461118536	0.78277516	0.991928365	0.993054596	0.677496869	0.852943058
Z004E0091	1.231856381	0.485079974	1.381919295	0.499430925	1.55206162	1.05137201	0.973115016	0.983512415	0.875893914	1.192259222
Z004E0092	-0.996778114	0.929278957	-0.303832273	-2.047482541	0.574072375	-0.152528067	-0.389999899	-0.055405831	-0.432394873	-0.419497167
Z004E0093	0.063713896	1.839960416	0.543950859	0.330056736	1.278670326	1.71098765	0.329101092	0.52372282	0.375824705	0.626896439
Z004E0094	-0.818177064	-0.377949207	-0.362429038	-1.375223078	-0.038952444	0.240812928	-0.352564483	-0.054889429	0.005616304	-0.100071868
Z004E0095	0.557078046	-0.063366349	0.103759101	-1.003857421	-0.167549134	-0.093745664	0.815465658	0.516955703	0.172056338	0.299788453
Z004E0096	0.508489835	0.58921556	0.797764897	0.737346726	0.814763519	1.76420461	0.708046007	0.944037204	0.569329739	0.696620122
Z004E0097	1.100202783	-1.060025662	0.383091707	-0.826894263	1.042483118	0.259623706	0.425611233	0.221969637	0.298598306	-0.227303429
Z004E0098	0.696614024	1.140418502	0.916184186	1.662829621	0.989012858	1.086145476	0.941629777	1.358441744	1.500939256	0.9687462
Z004E0099	-0.630885501	-0.637543195	-0.86077901	0.512987284	0.200563482	-0.263291192	-0.528213399	-0.543202017	-0.976463328	-0.249835609
Z004E0100	0.65924296	0.841101241	1.167915492	0.743214946	0.978450703	0.824856653	0.949207938	0.795803713	1.263095685	0.577826199
Z004E0101	0.992876178	-0.635373396	0.880408606	-0.04145351	0.421313539	0.732405452	0.885099855	0.337079267	-0.020481392	0.553485223
Z004E0102	-2.523970785	-1.461417802	-1.985043467	-3.303148698	-1.540521362	-1.362128732	-2.309127951	-2.115496196	-2.32134109	-2.052850033
Z004E0103	-0.111991754	-0.125643221	0.053285348	-0.769979263	-0.377826015	0.496201682	-0.509130818	-0.545843008	-0.106322338	-0.729989443
Z004E0104	0.206527415	1.141916494	0.350529688	1.160425551	-0.613565327	-0.075581557	0.166072848	0.142494501	0.441933331	0.173711704
Z004E0105	0.202242235	0.644927078	0.480021396	0.063718939	0.429554261	-0.202410668	0.208776648	0.216031898	0.231689961	0.339696933
Z004E0106	1.104341312	0.709026109	0.978372008	0.628585605	-0.095400767	0.269710738	0.699402091	0.665360336	0.622657534	0.954749037
Z004E0107	-0.227425561	0.481636184	-0.667199541	-0.432946667	-0.334323445	-0.424521071	-0.109837736	-0.54264718	-0.310116079	-0.472088526
Z004E0108	-1.439246264	-0.336950759	-1.104292382	-1.331366974	-0.699645679	-1.401399932	-1.207992317	-0.858569372	-1.089631887	-1.078550354
Z004E0109	0.50517209	-0.797298954	-0.076212365	0.435816365	-0.360488261	0.148104114	0.315708884	0.310324625	0.423320403	-0.169869746
Z004E0110	-0.521224296	-1.601535269	-0.360324517	-1.599875722	-1.093179905	-0.36241498	-0.87316706	-0.551675373	-0.779084889	-0.575690253
Z004E0111	-1.019707182	-0.261495288	-0.581901597	-0.486647978	-0.753671706	-1.448538553	-0.743309862	-0.623414332	-0.509759605	-0.673086683
Z004E0112	-0.459102894	-1.204870423	-0.064229828	0.695851623	0.29572455	0.35813733	0.255472602	-0.192676002	-0.010522451	-0.430215427
Z004E0113	0.382354109	0.598803088	0.315457812	-0.107898506	0.184224563	0.658664949	0.66007195	0.510258659	0.394841441	-0.109862941
Z004E0114	-0.267790241	0.188307722	-0.126256769	-0.849199438	-0.73275805	0.075764847	-0.370406347	-0.755780644	-0.514300313	-0.529018891
Z004E0115	0.79268927	1.36692368	1.027652853	2.031586749	1.372270627	1.230233629	0.963784302	0.8677541	0.963467607	0.975261675
Z004E0116	-0.327096265	0.828002878	-0.355679774	-1.206594782	-0.72600618	-0.360631516	-0.890667154	-0.171830866	-0.559600496	-0.570651897
Z004E0117	0.215770095	1.332274456	0.857082688	0.804602359	0.359998003	-0.055077138	0.103867422	-0.120878732	0.161313532	0.284309339
Z004E0118	0.311068638	1.875623857	0.418688995	0.400182834	0.851439919	0.653992215	0.402121131	0.669260665	0.550870028	0.458054403
Z004E0120	-0.401109186	1.011369611	-0.173946158	-0.119703542	-0.216870858	0.074656187	-0.339701225	-0.295003516	0.291479341	-0.081031156
Z004E0121	0.754573109	0.252592114	-0.117237227	1.036037186	-0.052140708	1.488983002	0.504562168	0.292887633	0.315016188	0.168598486
Z004E0122	1.282616161	0.378975926	0.717004953	1.320107203	0.217135859	0.668494111	1.043872018	0.898578187	1.429805597	1.037389995
Z004E0123	-1.169829948	0.7259539	-0.404231044	-0.251493827	-2.101428176	-1.795028617	-1.084996317	-1.062778561	-0.704894747	-0.419860681
Z004E0124	0.740660979	0.528008118	0.157524638	-0.919919401	-0.296610723	0.069309573	0.011508951	0.226070906	-0.037925995	0.395975873
Z004E0125	0.206389548	-0.23656068	0.68058907	-0.746970729	-0.24312821	0.414989144	0.547141694	0.460808339	0.644804818	0.67457487
Z004E0126	-2.16281095	-1.435606186	-1.704693677	-0.104544351	-1.019216438	-0.322790547	-1.622930552	-1.232106291	-1.638121374	-1.389296679
Z004E0127	1.393434733	1.790001289	0.932604145	0.825446755	0.897106878	0.547523558	0.686850728	0.753337677	1.081424998	0.81968813
Z004E0128	-1.884434743	-2.100300559	-1.535486673	-3.004124858	-1.691108043	-2.519203171	-1.637945218	-1.895299768	-1.628929883	-1.506129944
Z004E0129	0.9069766	1.219772857	0.699915875	1.800710351	1.056656939	1.088736667	1.259055147	1.024463948	1.013899717	1.333397046
Z004E0130	1.377536646	0.944904476	0.909796724	0.701957563	1.020567132	1.809598505	1.404677272	1.05043249	1.032989959	1.47439378
Z004E0131	-2.421579292	-1.801952105	-2.342925964	-1.166040628	-2.022400586	-1.785214362	-1.755105135	-1.924102659	-1.561236277	-1.634653247
Z004E0132	-0.197093442	-0.818247466	-0.168227503	0.192912564	-0.970062362	0.07058167	-0.39314238	-0.13575095	-0.280293759	-0.067591699
Z004E0133	-0.93289319	-1.253629161	-1.16415735	-1.2613999	-1.44688686	-1.809526021	-1.123498139	-1.143713774	-1.252294861	-0.752773581
Z004E0134	0.721017284	0.554685543	0.465943829	0.352589969	1.542898483	1.270313893	0.369217366	0.743927058	0.324560991	0.638282796
Z004E0135	1.396796041	0.773085408	1.284330843	0.111382637	1.480970757	1.080344022	1.064423598	1.334308693	1.444123753	1.286842603
Z004E0136	1.64089964	1.904269967	1.675806228	2.193852819	2.006617974	0.922036111	1.77400406	1.446592825	1.800637392	1.70666671
Z004E0137	0.340710557	1.479737199	1.044955285	0.663415112	-0.082965787	0.209282455	0.893622916	0.252864004	0.084179447	0.558466809
Z004E0138	0.516681718	1.741090889	0.270614224	1.156477633	-0.453038289	-0.229090641	0.06538576	0.229138485	0.348311902	0.675162037
Z004E0139	-0.249896522	0.320835206	0.184110817	1.372826273	-0.721552319	-0.332003405	0.023314774	0.133113835	-0.226100446	0.265268997
Z004E0140	-0.317345892	0.557915901	0.400935528	-0.675930417	0.097974434	0.003081231	0.306678977	-0.268784978	-0.277992013	-0.203827041
Z004E0141	0.265529536	-0.651339297	0.283686806	0.253243753	-0.349963304	-0.10890547	0.302501492	-0.023838486	0.192686782	0.394321277
Z004E0142	0.502418841	0.010669524	0.026819903	1.495503536	0.24022647	0.041777745	0.203254135	0.151915711	0.004123303	-0.170656403
Z004E0143	-1.730002319	-1.117052165	-2.170100318	-0.874958516	-1.966205989	-1.820467937	-1.857434137	-2.139862476	-1.950685724	-1.834487606
Z004E0144	-0.630612154	-0.516218423	-0.239876937	-0.565307959	-1.892230655	-0.946784583	-0.635638672	-0.759774853	-0.619893959	-0.514060871
Z004E0145	2.818940478	2.698757384	2.154873739	1.445816721	1.364868444	1.888525247	2.097365777	2.178161692	2.421638359	1.865674112
Z004E0146	-2.088505833	-1.39363998	-1.101795476	-0.668689798	-1.659164834	-2.18790171	-1.524555083	-1.677911391	-1.965533053	-1.894772019
Z004E0147	-1.938882473	-1.878143359	-2.456617709	-2.461189282	-1.524125569	-2.30407357	-2.26735677	-1.840418901	-2.087626991	-2.05725223
Z004E0148	1.316384739	1.390567876	0.583604396	-1.006608227	0.435738232	-0.119959276	0.630498234	0.482726222	0.448796272	0.170247389
Z004E0149	0.629655814	1.077581511	1.136703106	0.802492294	0.380198552	1.182797789	0.887500151	1.110916247	1.563829042	1.069748656
Z004E0150	2.529831494	1.61474813	2.100677097	0.971737842	2.089382725	1.851408184	1.819440123	1.876070305	1.997775125	2.263076477
Z004E0151	0.889727019	1.204449902	0.726994744	-0.125333009	0.742984149	0.292605581	0.798711584	0.83105823	0.677837775	0.872669573
Z004E0152	-0.761100698	-0.008620862	-0.830802391	-1.737145092	-0.010405899	-0.583245395	-0.501161517	-0.778347643	-0.8635212	-0.6138517
Z004E0153	1.019686861	0.192668032	-0.168745239	-0.324026269	0.4030396	0.347514233	0.202405888	-0.155737799	0.35786629	0.312553875
Z004E0154	-0.935434309	-0.51548726	-0.062784378	-0.492858301	-0.290768585	-0.340066439	-0.558039054	-0.182146508	-0.105941255	-0.914242563
Z004E0155	0.952255294	1.884297338	1.657043477	1.774216767	0.903470402	1.910481961	1.307604216	1.515345688	1.648511591	0.903775931
Z004E0156	0.032860569	0.844180304	-0.108436194	-0.684926909	0.498219484	0.698896244	0.24599863	0.039965361	0.035760996	0.422012018
Z004E0157	0.47138567	0.180598318	0.838870751	0.071269682	0.807226175	-0.120539353	0.444863214	0.994482569	0.904680182	1.202848393
Z004E0158	-2.507717231	-2.232738524	-2.424726476	-2.322412929	-3.134980192	-2.276034546	-2.911428704	-2.561696868	-2.766646676	-3.047261164
Z004E0159	1.590709848	1.996479121	1.1242625	2.303304384	1.1420934	1.458366272	1.460934822	1.605460149	1.342936547	1.17629029
Z004E0160	0.441030186	1.156840738	0.419048254	-0.138678823	1.225235037	1.22142088	0.559515605	0.734142526	0.278868283	0.368011994
Z004E0161	-1.161242456	-0.78837847	-1.288097237	-2.365757598	-0.634841379	-0.616962624	-0.911834988	-0.588396429	-0.938445586	-0.663715548
Z004E0162	-1.090558428	-0.806734026	-0.849961192	0.229223056	0.29793733	-0.261211642	-0.470633491	-0.415739004	-0.764286798	-0.215031961
Z004E0163	0.307456889	-0.159561323	-0.102588031	1.158799095	-0.265292575	-0.825102914	0.129628478	-0.263411758	0.415990107	0.167731816
Z004E0164	-0.780000405	-0.108752176	0.178278757	-1.462930294	-0.301289366	-0.710426337	0.494272509	0.002184349	0.368199046	0.07932563
Z004E0165	-1.396872372	-0.969609663	-1.487718421	-1.09579544	-0.852120901	-0.835259344	-1.53309024	-1.494713625	-1.141956309	-1.171164631
Z004E0166	-0.425086283	-0.971239223	0.173738706	-0.915759909	0.123630348	-0.813458823	-0.07032717	0.090152254	0.074886077	0.050914346
Z004E0167	-0.397244968	-1.048039089	-0.047157824	-0.289785439	-0.146892549	0.826224447	0.092723337	-0.055425299	-0.202004244	0.231389649
Z004E0168	-2.056468886	-0.914369354	-1.192659243	-0.728068973	-1.581647219	-1.540494919	-1.975046026	-1.809356323	-1.372255799	-1.885325558
Z004E0169	-1.299879072	-1.099978648	-0.829785597	-2.454859354	-1.978243859	-1.485493209	-1.136258295	-1.136450152	-1.458251973	-1.709244599
Z004E0170	2.762480174	1.731586258	2.177931231	2.191325113	2.081342	1.82743407	2.074875811	1.902124887	1.800411054	1.838369135
Z004E0171	-0.747851713	-1.701647885	-1.274109514	-2.038116362	-1.111399983	-0.745339832	-0.945459689	-1.053262041	-1.192454463	-0.887241572
Z004E0172	-1.197743007	-2.155873528	-1.035557164	-1.175447768	-1.244307439	-1.495370766	-0.960355865	-0.885601843	-0.746606791	-0.571087896
Z004E0173	-0.136744206	0.463059877	0.215812718	-0.660039989	0.648006945	-0.462418628	-0.021411904	-0.04937299	-0.341881277	0.573605664
Z004E0174	-0.15723257	0.527511856	0.332700199	-0.82441699	0.793262616	0.532698682	0.657159742	0.759216605	0.41735502	0.494945334
Z004E0175	-0.284377313	-0.605350323	-0.216978985	-0.057067452	-0.201898059	-0.144353089	-0.441084001	-0.286485329	0.240712076	-0.091023864
Z004E0176	-1.815342781	-2.329195616	-1.260780889	-2.42025228	-1.150910345	-0.883924912	-0.996194072	-1.34357282	-1.270239008	-1.095607911
Z004E0177	0.616991502	1.301565911	0.619962302	1.127540977	1.791821393	1.864390824	0.996402749	1.108758919	0.978046391	0.79912815
Z004E0178	-2.103428855	-0.863548733	-1.542007518	-2.327473376	-0.635530435	-0.997039266	-1.645994439	-1.641439976	-1.183151896	-1.729734229
Z004E0179	1.721670674	0.768853465	0.63534333	-0.02385681	1.015455852	1.423350285	0.727238213	0.996223251	0.793356996	0.801270935
Z004E0180	1.138317663	0.517262207	1.6833728	1.474904727	0.907151221	1.474202553	1.385940741	1.238671464	1.090779931	1.441786542
Z004E0181	1.490898404	2.250250817	1.589490327	2.232320866	1.817679181	1.747299518	1.053489306	1.389848818	0.984881042	1.366250738
Z004E0182	0.650826324	-0.105061125	0.167921877	-0.450915778	-0.696648235	-0.111602461	-0.128461263	0.002262283	0.739549948	0.17927811
Z004E0183	1.208311781	1.293597185	1.542527161	1.147329412	0.665586994	0.950125777	1.417786093	1.180208416	1.294208424	1.462419062
Z004E0184	-2.357723317	-1.27608673	-1.671410632	-2.845427588	-1.52768088	-1.134820651	-1.839080476	-2.008769131	-1.634054049	-2.1031867
Z004E0185	-0.705953899	-0.214545666	-0.146327086	-0.315304945	-0.233176303	-0.323754827	0.045389017	-0.433689112	-0.435456379	0.01645581
Z004E0186	0.537549589	-0.218158347	-0.006270254	1.409220684	1.101280583	0.282158398	0.734726267	0.342156506	0.209899267	0.509771462
Z004E0187	-0.239706506	0.084649427	-0.626592199	0.407641935	0.744397364	-0.150173681	-0.105298273	0.174059958	-0.33916564	0.077676866
Z004E0188	-0.741878837	-0.915672563	-1.113294153	-1.393096971	-0.561703761	-0.391733334	-0.714037178	-0.77948189	-1.037159235	-1.012861461
Z004E0189	0.549254921	1.12951997	-0.25571032	1.086694418	0.304153136	-0.320720759	0.218829281	-0.324842908	-0.280203104	-0.129434434
Z004E0190	0.605498702	1.17417642	0.058416072	2.231744328	-0.18190698	0.528127482	0.682826904	0.559946715	0.562096118	0.522853623
Z004E0191	1.688179555	0.568075298	1.403869002	1.878707046	1.474862156	1.896643595	1.458429363	1.525670289	1.825075495	1.726762792
Z004E0192	-0.977868161	-0.247597879	-0.758328045	-2.192655995	-1.339114747	-1.368827145	-0.672362593	-0.499379582	-0.606618248	-0.494059595
Z004E0193	-0.902958296	-0.787622808	-0.946078487	0.068698075	-0.541134651	-0.142391569	-1.035312009	-1.014321164	-0.94197816	-1.02051678
Z004E0194	0.514290801	-0.87609689	0.435118403	-0.186467168	0.114922325	0.842774932	0.435882552	0.400921415	0.710369511	0.60209341
Z004E0195	-1.045068987	-0.895083272	-0.763924948	-2.337606466	-0.805349252	-1.277189158	-0.871629201	-1.018940337	-0.994603176	-0.616361868
Z004E0196	-1.354771391	0.164144415	-1.049861801	-1.699657825	-0.436151882	-0.812901462	-0.768634205	-0.743818112	-0.355512487	-1.199250438
Z004E0197	-0.305148669	-0.069654704	-0.677221996	1.436300701	-0.399712925	-1.24457242	-0.896457846	-0.61417728	-0.954855883	-0.038143153
Z004E0198	-0.211196866	0.126399046	0.747259651	1.422751782	1.025976772	0.89195095	0.814948664	0.737641746	0.888950459	0.797249986
Z004E0199	-0.046435528	0.043109072	-0.632366917	0.546390083	-0.993410241	-0.935549591	-0.69576973	-0.68121774	-0.728270549	-0.784358727
Z004E0200	0.692247721	0.324540459	-0.191436577	-0.486950142	0.154988234	0.702357652	-0.067073986	0.078274057	0.318940881	0.063782925
Z005E0001	-0.154427255	0.128471862	0.278429168	0.465144804	0.601231879	0.053283559	0.395871606	0.322947811	0.419476841	0.253878217
Z005E0003	-0.132979988	0.09805686	0.151656312	-0.907809932	0.418329476	-0.561408443	0.407979473	0.104548102	0.143559493	0.224824702
Z005E0004	2.050584141	1.249634193	0.587166467	-0.237413924	1.047183295	1.291779247	1.088350703	0.788234749	0.98135752	1.130611325
Z005E0005	1.614776756	2.111921368	2.529891387	0.751818683	1.975836053	1.688539655	2.405618011	2.08707614	2.276633022	1.978352362
Z005E0006	0.900332664	1.096576801	0.529405018	-0.962395248	0.569904961	-0.236526248	0.895583702	0.574612577	0.488570419	0.960238025
Z005E0007	0.274018878	0.55475939	0.962624303	-0.69963951	0.988386515	0.518077056	0.804002137	0.977710153	0.826845305	0.66908318
Z005E0008	-2.076110689	-3.16667695	-3.376075224	-4.807754481	-3.296810453	-3.086525047	-3.293331791	-3.531322589	-3.153209474	-3.274817894
Z005E0009	-2.615540685	-1.287995758	-1.174787581	-1.378233756	-1.550604361	-0.892931765	-1.321004719	-1.636808274	-1.524934713	-1.623761907
Z005E0010	1.848433719	1.105738028	1.079970578	1.681244931	0.804843769	1.548828558	1.321708317	1.181813259	1.263768977	1.391577402
Z005E0011	-1.404598824	-2.010901534	-1.632990549	-2.607712043	-1.967734299	-1.681702527	-2.129968837	-2.259080311	-2.119111635	-2.126866898
Z005E0012	0.999493749	0.979207389	1.177727704	0.747282725	0.729490443	0.294469965	1.136800769	0.98515072	0.972333181	1.000764575
Z005E0013	0.867403599	2.057431757	2.102953618	3.058203885	1.977812085	2.366478102	1.823214663	1.849874747	1.827939288	1.894357604
Z005E0014	-1.147800094	-0.234072708	-0.624308082	-0.441109644	-0.873462437	-0.867315514	-0.44053537	-0.381796163	-0.610238997	-0.676433025
Z005E0015	-0.844205406	-2.725239787	-2.68603229	-1.788952223	-2.31531706	-2.986231893	-2.275244258	-2.358862368	-2.559419117	-2.18744106
Z005E0016	-0.796652939	-1.224306318	-1.141129114	-1.578956399	-0.892812065	-1.252531473	-0.983803912	-0.799861678	-1.012211828	-0.885619205
Z005E0017	1.31463684	0.299041943	0.131460456	-0.417550715	0.477585407	-0.184640286	0.041968258	0.376185515	0.346663969	0.596463423
Z005E0018	0.817855645	0.540039999	0.697017185	1.02346752	0.956438107	1.488378139	0.577342646	0.754230998	0.648324714	1.089818878
Z005E0019	-1.102030251	-0.649260395	-0.877821865	-2.190460954	-1.134699086	-1.548031799	-1.148868967	-1.128102912	-1.184252188	-0.809540427
Z005E0020	1.603851775	1.262697834	1.392128329	1.835558178	1.740321764	2.08849619	1.439208237	1.323616545	1.613411508	1.538579853
Z005E0021	-0.006659312	-0.516399405	-0.223822623	-1.579803408	-0.06046394	-0.715195547	0.114611015	-0.182818628	-0.162892875	0.231374338
Z005E0022	-0.52138285	-0.272389253	-0.788181934	-0.904390789	-0.605781524	-0.716895508	-0.714530055	-0.182794697	-0.625058598	-0.721489544
Z005E0023	-2.26171505	-2.254581302	-1.751721465	-2.858264932	-2.270413631	-2.553275503	-1.943046798	-2.008008097	-2.075361538	-2.18960662
Z005E0024	-0.158913498	0.085450884	0.243649479	0.309472038	0.131507481	0.331546473	0.22370725	-0.08894247	0.222285562	-0.050061189
Z005E0025	0.749942547	1.136101276	1.128468568	2.545658459	1.493770865	0.905474602	0.976335169	1.400465085	1.094434926	1.01640921
Z005E0027	0.058929902	-0.134956867	-0.271110038	-0.58858479	-0.42751645	-0.305347777	-0.139133273	-0.525136079	-0.266791567	-0.584063278
Z005E0028	-2.104808498	-1.234516558	-1.948918586	-2.069582999	-0.994274894	-0.665037877	-1.297057711	-1.242901643	-1.314289636	-1.201182968
Z005E0029	0.522603846	0.647437979	0.935442752	1.038682546	0.660517167	1.269563187	0.852538469	0.782219345	0.715401386	0.86456099
Z005E0032	-1.097392598	0.271201284	0.357002813	0.039662325	-0.12063354	0.752757938	0.082275391	0.233627376	0.264788967	0.433988537
Z005E0033	0.641580795	-0.032420066	-0.071086711	-0.386723785	-0.146026401	0.247161631	-0.308228377	-0.272279275	-0.267571118	0.012985055
Z005E0034	0.842617422	1.283719067	1.114281424	1.952903451	0.748147645	1.797164735	1.152590628	1.211980252	0.886616493	0.990490994
Z005E0035	1.860505476	0.794008439	1.139337854	1.268760996	1.122816872	0.101746722	1.149709264	0.921623651	0.823990799	0.783465844
Z005E0036	-1.431677083	-2.227836054	-2.340808908	-2.278163023	-2.694667421	-2.59003167	-2.252264424	-2.567084801	-2.355990291	-2.341285699
Z005E0037	0.769605297	0.564989837	0.524311093	-0.164671692	0.529011702	1.110750052	0.702045928	0.912005027	0.541657572	0.650716634
Z005E0038	-0.333047328	-0.16954432	0.028812234	0.434139483	-0.161693019	0.481591865	-0.189808263	-0.053614343	-0.35602722	-0.280654405
Z005E0039	-0.508792522	-0.488618344	-0.046320085	-1.122497884	-0.056222199	-0.446734442	-0.211117439	-0.281217245	-0.2352983	-0.149533866
Z005E0040	0.489542432	0.875605319	0.444459936	0.482593529	0.20358777	0.928875955	0.757863873	0.680541082	0.613894426	0.395892136
Z005E0042	1.46887427	1.732581576	2.029918411	0.34121133	1.460625863	0.942428742	1.678310474	1.550902807	1.7512647	1.693334801
Z005E0043	-0.248263763	-0.54656019	0.047121924	0.687411977	-0.390383974	-1.210850939	-0.071590588	-0.370031557	-0.264221802	-0.338437776
Z005E0044	0.85581755	1.541358259	1.439620437	0.404538601	2.028463156	1.420255832	1.557425101	1.615396571	1.604806719	1.740033593
Z005E0045	0.488101473	-0.095484812	-0.133921761	-1.678275563	-0.422480604	-0.003212519	-0.226570912	-0.399096861	-0.118647228	-0.130247317
Z005E0046	0.869974247	-0.117371822	0.561564306	-0.129561809	0.203092486	-0.081527147	0.12180209	0.267065537	0.314493713	0.168333288
Z005E0047	-0.426185869	-1.134012242	-0.960042702	-2.354770861	-1.452427028	-0.497760797	-1.275090908	-0.800495958	-1.086717231	-1.125890451
Z005E0048	0.341451812	-0.213995255	0.112824131	1.423238506	-0.345500232	-0.760056673	0.041702225	0.108823576	-0.015082144	-0.298040675
Z005E0049	0.488108697	1.179425457	1.297120778	2.119407882	1.152349024	0.633193539	1.08993117	1.186044949	1.000069608	1.197131694
Z005E0050	-0.943752666	-1.179586818	-1.468141992	-1.902419176	-1.053028068	-0.67411432	-1.202402048	-1.293186498	-1.341931356	-1.455984476
Z005E0051	-1.006222946	-1.134291355	-1.148573306	-1.785708397	-1.061878679	-0.568948329	-1.097437509	-1.196039589	-1.278347899	-1.085144492
Z005E0052	-3.213025633	-2.595036395	-2.531496288	-1.532751355	-2.558971012	-3.113108355	-2.662159286	-2.582365413	-2.659741553	-2.776181942
Z005E0053	-1.305766901	-0.90965584	-1.235790246	0.538204033	-1.082959414	-0.584991399	-1.119767445	-0.891382353	-0.978792726	-0.920264107
Z005E0054	-0.76249718	-0.157035492	-0.423672873	-0.443759328	-0.590345016	-0.410816461	-0.229075816	0.053567155	-0.237584737	0.017759299
Z005E0055	-1.138487512	-1.629392036	-1.610496033	-2.575768229	-1.575589198	-1.041684179	-1.429984584	-1.43124645	-1.374348402	-1.532237844
Z005E0056	-2.243610256	-1.59503537	-1.758896768	-1.039932122	-1.908233741	-2.320564632	-1.795588729	-1.896260421	-1.801244387	-1.909739192
Z005E0057	0.644964558	0.294601833	0.438150904	1.206639153	-0.104207266	-0.486725277	0.301191861	0.148150694	0.251229939	-0.010286312
Z005E0058	-0.478313288	-1.026847882	-1.12416759	-1.748561728	-1.122517343	-0.845074808	-1.024941224	-1.081691833	-0.947503636	-0.627117964
Z005E0059	-0.593859886	0.105929718	0.223510869	0.897466143	0.167125194	0.413259994	0.18385019	0.369933148	0.406453094	0.338956082
Z005E0060	-0.236190491	0.173630933	0.397638585	1.147886243	0.0264837	0.702516902	0.150858849	0.463890788	0.267285361	0.105684308
Z005E0061	0.74889562	0.931488521	1.114691769	1.261786634	1.062903	1.472394853	0.81599133	0.887787861	0.976422896	1.122411927
Z005E0062	-0.344265945	0.080281453	-0.076186577	0.068073264	0.554542774	-0.025764829	0.242937288	0.104877669	0.232643378	0.313452975
Z005E0063	-1.363117426	-0.954027909	-1.13276351	-1.514666121	-1.177762253	-1.964938631	-1.22905679	-1.707226064	-1.178845343	-1.377683999
Z005E0064	0.487857521	0.434867992	0.19857535	0.686025499	0.115984675	1.223578195	0.350411946	0.423077922	0.212800165	0.377454484
Z005E0066	0.426275387	-0.485966888	-0.157342916	0.980219609	-0.11167586	-0.637344018	-0.49018353	-0.233099349	-0.295132567	0.172171273
Z005E0067	-1.1842861	-1.179209541	-1.396461179	-0.522121116	-0.833581166	-1.428741068	-1.040911226	-0.928475495	-1.289115135	-1.106000911
Z005E0068	-0.18822664	-0.176185037	-0.144147572	-1.338845748	-0.362857638	0.192838538	-0.421047986	-0.272644821	-0.314442397	-0.523805311
Z005E0069	-0.479680522	-0.474063289	-0.550099453	0.223277541	-0.223452647	-0.935186374	-0.731224145	-0.466475139	-0.675405425	-0.497666844
Z005E0070	-2.318154424	-2.019824088	-1.925280425	-0.657666209	-1.51840936	-2.003648377	-1.56307756	-1.647199206	-1.667705549	-1.402144853
Z005E0071	1.792763215	1.625491818	1.370087984	0.106267261	1.722459927	2.17212715	1.737331293	1.391272845	1.518813441	1.674836073
Z005E0072	-2.418912251	-1.333900424	-1.394035848	-0.744809378	-1.476812265	-1.578908216	-1.321066402	-1.441233367	-1.098901851	-1.240999369
Z005E0073	-0.979354037	-0.448086553	-0.677345424	-0.414014384	-0.309244519	-0.339414191	-0.518626844	-0.193353117	-0.367801258	-0.371417248
Z005E0074	-0.270367178	0.805422843	1.031136444	2.323492888	0.690883452	1.375404808	0.89773443	0.663126725	0.797242315	1.238941223
Z005E0075	0.488255594	0.016085285	0.186795649	-0.028608745	0.271714575	0.253440837	0.271095218	-0.036529985	-0.037921844	0.034060621
Z005E0076	0.65147671	1.05695516	0.940517408	0.111863005	0.714342676	0.833347971	0.971823007	1.072149242	1.146353142	1.24117965
Z005E0077	-0.95447909	-1.832832592	-2.228495525	-3.496586195	-2.127268179	-1.602170582	-1.775306044	-2.053096089	-1.890165804	-2.207243382
Z005E0078	-0.418635149	0.410951047	0.164314741	-1.054055063	0.246739852	0.420450031	0.361222385	0.236113882	0.226610337	0.285470649
Z005E0079	0.490450283	0.378423792	0.36636794	-1.365724954	0.406268827	-0.287299049	0.334484045	0.044667083	0.200952818	0.206274705
Z005E0080	-0.341403012	-0.235147579	-0.371231934	-1.146933799	-0.214152016	-0.581888463	-0.49791113	-0.178357904	-0.278048276	-0.466338629
Z005E0081	1.638475734	1.151377536	1.373942427	1.752568483	1.34136526	0.324689643	1.374674983	1.264865025	1.11706075	1.526942761
Z005E0082	-0.812857363	-0.518773872	-1.010138124	0.140391854	-0.391882357	-1.211661612	-0.340035622	-0.716296201	-0.762658636	-0.361309238
Z005E0083	-0.572138117	-1.251978725	-1.042800072	-1.094816208	-1.385407244	-1.552805123	-1.346849841	-0.83363762	-1.245807676	-1.291769847
Z005E0084	-1.386257995	-0.528403261	-0.834836258	-1.138944613	-0.676359231	-0.066636712	-0.460809857	-0.111528262	-0.338519046	-0.544213387
Z005E0085	1.006988108	0.915862014	1.044305176	-0.104736121	0.755379179	0.926082956	0.724465508	0.717771567	0.831417506	0.883432314
Z005E0087	0.767993885	1.048704531	1.271213392	3.081772712	1.171150077	1.483157021	1.337917534	1.300702696	1.181216236	1.27857757
Z005E0088	1.840160115	1.488068595	1.397779135	1.001555232	1.249093527	0.755938698	1.511882639	1.503057386	1.419422426	1.337546664
Z005E0089	1.135354831	1.109652591	0.637320554	1.416942829	0.754879042	1.629969011	1.010470152	1.162984627	1.093605996	0.733192093
Z005E0090	-0.537038971	-0.968006293	-1.209642856	-1.872657623	-1.172334312	-1.529906422	-1.114601699	-1.246472174	-1.082217627	-1.048099116
Z005E0091	0.762195645	0.833333434	0.835179065	1.333775945	1.127159094	1.774972351	0.710982575	1.152435342	0.922959334	0.824997153
Z005E0092	0.741255286	0.983275825	0.836812447	0.420815935	1.200309911	0.934263261	0.849582378	0.927069932	1.082886671	1.155936814
Z005E0093	0.110567821	-0.000428523	0.19143227	0.162045567	-0.126403523	-0.621308533	0.232281207	-0.03669879	0.285744712	-0.141689409
Z005E0094	0.882584652	-0.562855878	-0.098388602	-0.54725851	0.089115816	-0.416290185	-0.051490133	-0.176972447	-0.123913204	-0.269043316
Z005E0095	0.669009823	1.155041339	0.827813964	0.01951213	1.058075547	0.476405004	0.908860971	0.717795755	1.013480338	0.623428257
Z005E0096	0.221363619	0.695570622	0.890881615	-1.035133492	0.794779692	1.343837897	0.758419339	0.847243118	0.593948738	0.769905946
Z005E0097	1.839828602	1.524575688	0.81548558	2.051753478	1.278490828	0.741209176	1.211337748	1.035509769	1.124950594	1.134861201
Z005E0098	0.606948139	-0.781036395	-0.64839833	0.431035026	0.023192495	-0.312950822	-0.445874582	-0.254544549	-0.377379267	-0.086536942
Z005E0099	-0.24946216	-0.476476582	-0.614275711	-0.780339986	-0.254983862	-0.894018443	-0.099192277	0.105528819	-0.270270849	-0.186010642
Z005E0100	-1.633435005	-1.37476119	-0.830692609	0.534534618	-0.88839979	-1.476816179	-1.305036499	-0.839007357	-1.204205703	-1.114591251
Z005E0101	1.20448045	0.639812385	1.098529306	-0.088014461	1.017007902	0.575981425	0.968312725	0.891485348	0.816636321	0.8820152
Z005E0102	0.397087138	-0.265224356	0.212597901	-0.039651848	-0.212783808	0.19648992	0.068634655	-0.268724103	-0.071222087	-0.26950079
Z005E0103	-1.649190514	-0.810783557	-0.790139738	-0.132437971	-1.349640266	-1.560861163	-0.850856375	-1.102557726	-0.993530206	-0.885962519
Z005E0104	-1.657442284	-1.535933328	-1.993381687	-2.162950072	-1.755246877	-1.35599002	-1.7855352	-1.980873496	-1.824845127	-1.993232754
Z005E0105	2.17345572	1.407544696	1.304017046	1.357179864	1.471759294	2.070117712	1.477687665	1.651430285	1.433364191	1.364415569
Z005E0106	-1.049548999	-1.185186082	-0.936619176	0.128609036	-1.082076374	-0.472289983	-1.175400965	-0.989668329	-1.057768187	-1.145722254
Z005E0107	-0.099977364	-0.110063342	-0.000672232	1.377710439	-0.050030993	0.168386906	-0.24841933	0.144822896	-0.242153696	-0.237524716
Z005E0108	-0.094370492	-0.377162414	-0.075513689	-1.049288948	-0.188037271	0.254024008	-0.252643881	-0.304205174	-0.22856225	-0.27832794
Z005E0109	1.320481765	0.576211825	0.449773911	0.54218545	0.969938947	0.143780442	0.425538479	0.427630264	0.620696978	0.515290164
Z005E0110	0.815629416	0.177430139	0.66284667	0.525159626	0.649511419	1.002807662	0.70347688	0.587400527	0.552172825	0.364800529
Z005E0111	-1.067127366	-1.141106881	-0.756902071	-2.381761184	-1.149505238	-0.41005401	-0.911441218	-0.895504052	-0.835149989	-0.671757906
Z005E0112	0.193821035	0.252923205	0.320531519	1.310602028	0.454254306	0.266726195	0.150307595	0.614201399	0.409468395	0.343206914
Z005E0113	-1.240615802	-0.895043711	-1.15223274	-0.608446229	-0.6606847	0.17741301	-0.659866137	-0.651322645	-0.824133542	-0.77174481
Z005E0114	-2.404700094	-2.574555757	-2.375187531	-2.650362226	-2.606098737	-2.219022662	-2.691166623	-2.763183903	-2.522944108	-2.660410437
Z005E0115	2.737436741	2.130331967	2.443578172	1.571346284	2.36336393	2.607268641	2.215920117	2.114532328	2.273231628	1.900527523
Z005E0116	-1.613722013	-1.722020289	-1.191241462	-2.672365454	-1.205129217	-0.984375464	-1.513347955	-1.490870416	-1.483489801	-1.388750594
Z005E0117	0.904840965	0.228526966	0.814057523	-0.669160731	0.785595548	-0.016579874	0.604327457	0.51880416	0.585369969	0.534429812
Z005E0118	1.928505224	0.633255047	0.918485316	1.068320125	0.607875094	1.225965749	0.626055478	1.021964358	0.723940444	0.853723175
Z005E0119	1.872743856	1.899851015	2.035434076	0.937126393	1.666003326	1.698390841	1.748802921	1.835052559	1.631963551	1.619968917
Z005E0120	1.839067853	1.686209332	0.870580881	0.640185102	1.534183774	2.058210984	1.370472567	1.613950219	1.419678895	1.446715455
Z005E0121	1.408552313	2.13401188	1.903310851	1.135753004	1.878734752	1.671034794	2.065962989	1.885795817	2.265392193	2.014902331
Z005E0122	1.765246538	1.17716647	0.893164972	1.257677885	1.320608337	0.713899544	1.035343876	1.202400126	1.157863929	0.797596831
Z005E0123	1.344285018	1.111756127	1.682888137	2.281451867	1.402233375	0.833149255	1.356725374	1.271898006	1.544283859	1.392767096
Z005E0124	0.273305304	0.545493089	0.492724607	1.345681396	0.335841153	0.893493882	0.553775256	0.464197744	0.590830997	0.453647446
Z005E0125	0.307438321	0.158644284	0.578449294	0.101945835	0.472575395	0.670342235	0.387061571	-0.01860616	0.373241436	0.284075385
Z005E0126	-2.612022357	-2.409254843	-2.418997239	-1.029494663	-2.1839427	-1.539411444	-2.304677095	-2.432642034	-2.06559226	-2.269342963
Z005E0127	-1.71814891	-1.531638366	-1.468437422	-1.874184577	-1.115379562	-0.73897455	-1.25618541	-1.465215912	-1.227058749	-1.608481956
Z005E0128	-1.878421809	-1.520170453	-1.395450819	-1.14005971	-1.824971573	-1.367361844	-1.750359705	-1.572946813	-1.531920556	-1.406426276
Z005E0129	-0.772399257	-0.503066672	0.084452213	0.168584322	-0.227629693	-0.453321362	-0.185043215	0.040034444	-0.071605021	-0.100975496
Z005E0130	1.023231551	0.848026206	0.854004568	0.521831776	0.900744202	0.553259191	0.833170846	1.031831785	0.875212311	0.699179479
Z005E0131	1.195714537	1.77752789	1.635124453	1.995617441	1.422374029	2.398591528	1.790705108	1.630537676	1.771040023	1.775998788
Z005E0133	0.533669669	0.768244088	0.846270927	1.205298185	0.595405437	-0.069327795	0.830923678	0.179322407	0.507510578	0.627388556
Z005E0134	2.039094224	2.228928435	2.476060157	3.379111202	2.574351538	2.99561592	2.042770541	2.193776769	2.377702372	2.248094236
Z005E0135	-0.092867359	0.299110845	-0.301026059	0.406686001	-0.039400281	-0.28615241	0.213642361	0.129897866	-0.18690199	-0.121799202
Z005E0136	0.694256008	1.376654653	0.882255901	0.589460314	1.752091597	1.077557137	1.149550405	0.966556518	1.353092766	1.369102266
Z005E0137	0.005677891	-0.174679065	0.420642692	-0.223506039	-0.014345737	-0.01590063	0.091914076	-0.024197067	0.36093061	0.176932944
Z005E0138	1.646299129	2.476367925	2.60337467	3.120380197	2.389726735	2.342329307	2.461114797	2.24816537	2.529439031	2.605844726
Z005E0139	-1.739895263	-1.490478653	-1.899255803	0.024148808	-1.36643552	-1.039733787	-1.648028281	-1.69799726	-1.617593797	-1.885065849
Z005E0141	0.211146801	-0.385839951	-0.624231018	1.040673766	0.163967528	0.108472708	-0.19837811	-0.109544273	-0.201802211	-0.304204033
Z005E0142	0.744499602	-0.223192365	0.699712756	0.15125614	0.659661825	0.136433081	0.138485142	0.218286234	0.413503965	0.333302236
Z005E0143	0.361287532	-0.50700645	0.119474722	-1.785122427	-0.284225048	-0.307559204	-0.429749158	0.006870601	-0.380822786	-0.027477053
Z005E0144	0.287765188	0.704174695	0.655539173	1.050019129	0.246486352	0.228245722	0.695303437	0.630950921	0.5675625	0.585942329
Z005E0145	1.801786663	0.866947232	1.26497793	1.955899141	1.685354163	1.419308501	1.313834674	1.578861835	1.32704325	1.227887965
Z005E0146	0.298264245	0.24777798	0.309627219	0.184822407	0.029871147	0.580055242	0.197595439	0.057977968	0.40867951	0.06604106
Z005E0147	0.40562161	0.486161678	0.615826111	0.018491249	0.676852295	0.176369851	0.375205357	0.452130557	0.531303029	0.156620976
Z005E0148	1.596387347	0.62902972	0.853618051	0.807672921	0.95408794	0.418076382	0.839488338	0.896794472	0.886385521	0.668078712
Z005E0149	0.368098757	-0.276390673	-0.388492483	0.456110461	0.168520438	-0.290996611	-0.216358474	-0.18874899	-0.016207466	-0.138690786
Z005E0150	-0.835055258	0.058218204	-0.377398121	-0.947863595	-0.295835142	-0.448422946	-0.274066141	-0.26481697	-0.320326904	-0.113348079
Z005E0151	-1.482060654	-1.37480214	-1.74972356	-1.307802375	-1.707400144	-1.842163881	-1.574841838	-1.752225117	-1.465759603	-1.518069828
Z005E0152	0.345734674	-0.029784933	0.240699534	-0.108193396	0.619213791	0.951124259	0.104713227	0.499337948	0.280378197	0.495078245
Z005E0153	0.331482039	0.216334649	-0.01018726	0.87065459	0.562526987	-0.146227551	0.267452043	-0.054147081	0.252723407	0.32868129
Z005E0154	2.036062198	1.529853747	0.909794861	0.666540295	1.262716908	1.659349154	0.882381947	1.153216221	0.946660077	1.113971937
Z005E0155	-0.576779249	-0.501536495	-0.174992514	0.883482586	0.122821509	0.388837045	-0.396835519	-0.591833481	-0.309519334	-0.202861154
Z005E0156	3.111239604	2.041501029	2.392405689	1.502557901	1.881877851	1.639324429	2.347635932	2.13608475	2.314597108	2.212237947
Z005E0157	-0.369313412	-0.502510007	-1.131457872	-0.66767683	-0.605617329	-1.028840576	-0.760595553	-0.738105857	-0.769711572	-0.641749822
Z005E0158	-3.497550766	-2.831668808	-2.771370614	-3.168228833	-2.686311436	-3.0010513	-2.984319349	-2.845918415	-2.87188305	-3.023403784
Z005E0159	-0.392820554	-0.136822105	-0.282806875	0.16354929	0.168144585	0.392862477	0.067713679	-0.198621893	-0.047586676	-0.072605529
Z005E0160	-1.582136926	-2.185166932	-1.931306468	-0.985583203	-2.096976475	-3.062563768	-1.887286151	-1.950140465	-1.938764916	-2.066890531
Z005E0161	-0.34075005	-0.32240744	-0.68980695	0.438700202	-0.399399762	-0.923658003	-0.642610004	-0.49215345	-0.472134221	-0.439925373
Z005E0162	2.159385979	2.062124592	1.800810745	1.994116903	1.78927178	1.480625054	1.906734885	1.806150728	1.843639212	1.691761458
Z005E0163	-0.945281121	-1.32664961	-1.03531871	-1.583198992	-1.615638937	-1.107951593	-1.315568413	-1.302021778	-1.376903433	-1.137957689
Z005E0164	-0.016861735	1.225300359	0.923975919	1.682696279	0.959192399	1.636503501	1.049961523	0.907313828	1.221490767	1.332697694
Z005E0165	0.62695078	0.601287081	0.658280359	1.213532326	0.638619737	0.414969953	0.470974885	1.070138995	0.711334898	0.888084374
Z005E0166	0.152793638	-0.504687751	-0.794846908	0.642855053	-0.531860882	0.262264576	-0.554892336	-0.39391556	-0.624597829	-0.466264182
Z005E0167	-0.916837609	-0.622648801	-0.519595189	-0.28325787	-0.545691599	-0.868743151	-0.460869632	-0.453071151	-0.361267932	-0.311378811
Z005E0168	-0.522224709	0.241737232	0.401614285	-0.689061202	0.213227362	0.901472793	0.223973047	0.347422974	0.065393345	0.030968719
Z005E0169	2.047172301	1.442955783	1.436716152	2.080214414	1.281485091	0.800294924	1.318595321	1.449883569	1.523983757	1.467899249
Z005E0170	1.060595371	0.285555256	0.535833962	0.674217261	0.709447392	0.881508581	0.331705288	0.371871302	0.26075953	0.36727863
Z005E0171	-0.654827543	-0.743835824	-0.637247943	0.381756219	-0.44767331	-0.905020514	-0.849030955	-0.899177854	-0.756594742	-0.656432293
Z005E0172	0.111364485	-0.587604693	-0.586430184	-0.551615007	-0.746487355	-1.150120188	-0.488224092	-0.693017572	-0.64272771	-0.80831798
Z005E0173	-0.838928488	-0.529752187	-0.558303011	0.938725996	-0.544747933	0.120095373	-0.37760566	-0.360138763	-0.449182987	-0.60182118
Z005E0174	0.17114216	0.063347142	0.047765207	-0.401200677	-0.182275307	0.64532285	0.27135601	0.147166851	0.064278278	0.010679682
Z005E0175	0.365030738	-0.047997726	0.026340524	1.081076017	0.18825807	-0.314457202	0.038925234	0.211727639	0.211909254	0.167266691
Z005E0176	-1.057872263	-0.152989076	-0.678745915	-1.122903326	-0.843605616	-0.947487951	-0.674688979	-0.376922181	-0.553759674	-0.684765492
Z005E0178	-3.388949198	-2.281700266	-2.089393012	-3.576101809	-2.130821041	-2.410172169	-2.43458054	-2.003997116	-2.117922051	-2.182031907
Z005E0179	-0.974698848	-0.995023437	-1.243938078	-1.396361455	-1.591571813	-0.809692652	-1.360652284	-1.286706843	-1.220344618	-1.375390411
Z005E0180	0.454287694	0.018119208	-0.048283664	-1.839674366	-0.001634381	-0.826748321	-0.169284777	-0.255451621	-0.115056697	-0.273111475
Z005E0181	-1.43817583	-1.429921656	-1.024123688	-0.096417706	-1.449618006	-1.265798055	-1.294270406	-1.412244018	-1.463094933	-1.345513333
Z005E0182	-0.39922633	-0.490790232	-0.52347893	1.119523668	-0.421663121	-0.694472704	-0.499945578	-0.639206794	-0.468610103	-0.386381898
Z005E0183	1.646607098	1.557340425	1.200989041	0.923598528	1.91352178	2.237235872	1.754850831	1.696087234	1.537500829	1.629249283
Z005E0184	2.286556902	1.7950894	1.670713489	2.877025738	1.424497488	1.650587276	1.646381084	2.022835532	1.687779542	1.732464926
Z005E0185	0.439485256	1.2747851	1.169937907	0.589416154	0.889553076	1.610037522	0.906567933	1.15925103	0.945936753	1.070399201
Z005E0186	2.728337193	1.676982087	1.638536521	1.906753817	1.343329809	0.863002746	1.356353063	1.345728965	1.296517748	1.437623091
Z005E0187	1.337665273	0.82094426	0.767555218	1.301534393	0.467177273	0.244364173	0.727995875	0.688369805	0.651477679	0.578697046
Z005E0189	1.377085455	1.177042462	1.080734268	-0.065799593	1.090684674	0.745928606	0.983784842	1.139269823	1.171811883	1.22263535
Z005E0190	-0.006474651	0.603517274	0.539957383	1.738853466	0.91940794	0.333557991	0.684206421	0.741749031	0.646417832	0.717910716
Z005E0191	-2.597855212	-1.702340222	-1.688205531	-2.832926081	-1.679174712	-1.714093892	-1.694477385	-1.55848215	-1.740661563	-1.631526559
Z005E0192	-1.970625162	-1.787938784	-1.586823416	-2.105899577	-1.418783529	-1.829419284	-1.651104794	-1.47322516	-1.485334037	-1.459128224
Z005E0193	0.565278931	-0.034441367	-0.189318792	1.34677095	0.033881462	-0.255499228	0.052247827	0.432117434	0.142826941	0.088110627
Z005E0195	-0.014404557	0.937639079	1.026187849	2.713746085	1.116815264	1.351095522	0.992828537	1.034565185	1.268871883	1.088332468
Z005E0196	-0.833297348	-0.924071682	-0.696836273	0.158309606	-0.616814159	-0.622457911	-0.72054648	-0.938499133	-0.895403991	-0.812265466
Z005E0197	0.667598709	1.156734078	0.718206489	0.257322597	1.0867631	1.372667808	0.963197364	1.097796316	0.940568977	0.999077516
Z005E0198	-1.505707635	-1.147032282	-0.76315544	-2.675512262	-1.273041464	-1.802609061	-1.265282011	-1.277490028	-1.331575091	-1.155495529
Z005E0199	0.551948685	0.82782812	0.915887777	2.450920473	1.161140819	1.574129403	0.718058039	0.68355724	0.830375393	1.252463864
Z006E0001	-0.347184134	-0.181570908	-0.188137747	0.050763421	0.873940106	0.34533927	0.197228544	0.527728577	0.504663093	1.046149732
Z006E0002	0.332968122	0.289933243	-0.290393111	-0.563290105	0.261612868	0.564721187	0.971773636	0.183266491	0.295425513	0.373373862
Z006E0003	-0.293511291	-0.787542332	-0.844291108	-0.8538602	-0.521229798	-0.6129314	-0.802132306	-0.47314467	-0.473078874	-1.01416474
Z006E0005	-0.588274935	-1.160314693	-0.785534477	-1.141054816	-0.898191708	-1.361393825	-0.931564277	-0.772320238	-1.365192178	-0.725643787
Z006E0006	0.914230069	0.501917465	0.91319305	1.576794421	1.295349002	1.015401162	0.727840701	2.114208572	1.020249146	0.451895714
Z006E0007	-0.737681969	0.126030024	0.657452921	-0.124177763	-0.408657315	-0.042368427	0.401777388	0.538988942	-0.074760447	-0.551880082
Z006E0008	0.446351498	1.025620915	1.214855384	0.269081373	0.687741848	0.748754716	1.133815851	-0.000364822	1.115067172	0.737690882
Z006E0009	-2.149115887	-0.733221066	-1.364721758	0.071539092	-0.643948035	-0.715659935	-0.196882309	0.347932763	-0.454986891	-1.01414171
Z006E0010	1.305504033	0.889593897	1.688875167	0.765308801	0.800399246	0.937624441	1.523237947	1.14902526	1.030123473	1.658626481
Z006E0011	-0.935876124	-1.638396028	-1.273396621	-0.789928049	-1.218403322	-1.195927159	-1.361729678	-1.770812864	-0.926679255	-1.859981329
Z006E0012	-1.531490532	-1.747788544	-2.023282621	-1.38635731	-1.176290025	-1.014277863	-0.950248122	-1.997117476	-1.204822013	-1.50446492
Z006E0013	-0.817884224	-0.821762254	-0.81554658	-0.387790492	-1.168450692	-0.986651712	-1.636442249	-1.356985224	-0.855416571	-1.218379784
Z006E0014	-0.263944287	-0.38867564	-0.362267313	1.039930837	0.023501202	-0.430850487	-0.438922798	-1.114446998	-0.447853564	-0.789459002
Z006E0015	0.393796846	0.41551368	0.664877659	0.535037799	0.317189788	0.250395925	-0.177642288	0.072737005	-0.01405049	-0.219326206
Z006E0016	-0.385473498	-1.034466595	-0.192142667	-1.437292456	-0.641718494	-0.900419265	-0.357033621	-0.328874016	-0.996423972	-0.001893578
Z006E0017	0.184409342	0.949262229	1.520493731	1.853983019	1.34900132	0.453817071	0.9511492	-0.140381419	0.623076582	1.221849294
Z006E0018	-1.927643454	-1.295835918	-1.189107004	-1.306279246	-1.855019097	-1.401890717	-1.253158732	-1.362883297	-1.377015671	-2.405122264
Z006E0020	1.401424432	0.342274116	0.462127306	-0.159129251	0.334575729	0.349516713	0.586472765	0.052804748	0.236555221	0.18397137
Z006E0023	-0.033433569	1.380979875	0.532444318	2.575612368	1.046530315	0.933857321	0.624670624	-0.002414382	1.040750855	0.580976311
Z006E0024	-0.93454841	-0.457579069	0.243330908	1.051961434	-0.560321449	-0.446190237	-0.366597154	-0.041977263	-0.16305454	-0.902862157
Z006E0025	-1.70229501	-2.048844868	-2.102480375	-0.867203081	-2.229399123	-2.128886995	-2.271808718	-0.721405585	-1.911814409	-2.624220825
Z006E0026	1.70415913	0.491504204	1.316961708	-0.569992413	0.355240806	0.748295474	0.289292673	-0.532351803	0.758581736	1.091149731
Z006E0027	-1.442609996	-1.668890974	-1.159610535	-1.518233524	-1.838696652	-1.921829534	-1.663259228	-1.282115437	-1.97768037	-1.408940415
Z006E0028	-0.414454845	-0.577116904	-1.676168707	-1.047578202	-0.764374783	-0.889029529	-1.559742354	-1.233009906	-1.072493247	-1.073960012
Z006E0029	0.270884276	-1.493425709	-0.005284826	-2.095746898	-1.205614123	-0.606833948	-0.3087731	-1.148454472	-0.598914523	-1.143335373
Z006E0031	-0.816381748	0.117113549	-0.484415121	-1.178699407	0.035854874	-0.368013699	-0.622155936	0.025733324	-0.614515197	-0.15609821
Z006E0032	-1.556732474	-1.096224896	-1.036227833	-1.22064047	-0.908586504	-1.396733188	-1.312530153	-1.022162689	-1.30600857	-1.714314575
Z006E0033	-2.117425595	-2.010302441	-2.67374912	-1.321137496	-1.68713749	-1.808272297	-1.229128309	-1.341732194	-1.548697255	-2.349711074
Z006E0034	-1.564610693	-0.93068728	-1.405726004	-0.755600308	-1.36145172	-0.781882627	-0.612756539	-0.838320969	-1.005615023	-0.899435685
Z006E0035	-1.324194848	-1.433374081	-0.942451371	-1.842764584	-0.857875026	-1.165244478	-1.1775417	-1.029912271	-0.956617285	-0.99803115
Z006E0036	1.306625273	1.310017552	1.675911026	1.15029327	1.143765451	1.509966598	0.620957283	1.579788705	1.256243514	0.60469892
Z006E0037	1.553909449	1.908167426	1.308542379	2.890655991	1.927986531	1.575560075	1.807615776	0.961028008	1.512298647	1.936241155
Z006E0038	-1.059861816	-1.678515413	-1.041514099	-1.291298513	-1.272940712	-1.147453052	-1.5048303	-1.660320786	-1.495289964	-1.182177383
Z006E0041	0.785733269	1.72861424	1.83694514	2.622876279	1.100791904	1.382921079	1.813847973	2.096464291	1.34269696	1.979307737
Z006E0042	0.602267819	1.01184105	1.36399566	1.553254299	1.430872839	1.095352798	1.753829138	0.264704972	1.295122937	1.040002942
Z006E0043	-0.748707676	0.076364695	1.229423236	-0.655291326	0.366261643	0.121847578	0.585995307	-0.684034323	-0.036753946	-0.258271596
Z006E0044	1.951268822	0.609904699	1.649591337	1.444086801	1.059790076	1.031816838	0.891095391	1.647727147	0.959546077	0.780885937
Z006E0046	1.431198353	0.046817162	-0.486141232	1.296491462	0.492863849	0.312975288	0.068478638	1.10218769	0.199808978	-0.291974974
Z006E0047	-0.28122453	-0.48931409	-0.924343644	1.006925097	-0.396042271	-0.180063191	0.309629356	-0.716152293	-0.222584058	0.079386077
Z006E0048	1.322855091	0.447688564	1.720948152	1.096027958	0.971500727	0.572496733	1.28692523	1.177628457	0.672605011	0.141455407
Z006E0049	-0.553477571	0.275383572	-0.602461387	-1.03324109	0.062688068	-0.122878708	0.143962953	0.268814686	0.100599282	0.632582587
Z006E0050	1.634409529	1.370910584	1.676999284	1.382761754	1.218020674	1.357757035	1.111329807	2.584452877	1.228948453	1.274521254
Z006E0051	2.120341587	1.930989778	1.059532677	0.656715453	1.612274355	1.723937213	1.196019211	2.07485434	1.470637082	1.610288779
Z006E0052	-1.0623566	-0.385003836	-1.315199545	0.892826855	-0.243603499	-0.449297841	-0.716446211	-0.489944089	-0.321637328	-0.015607911
Z006E0053	0.896728334	1.191587329	0.989178657	1.430664989	1.782989103	1.285695386	1.203759155	1.868014807	1.203360109	0.908446665
Z006E0054	3.039101074	3.146218016	2.983771949	2.23242033	2.956389802	2.901635998	3.032566289	4.028294136	2.767623036	2.014170925
Z006E0055	-1.662249181	-1.730114678	-1.002156221	-1.73621838	-1.721110959	-1.435380763	-1.673582964	-1.912432764	-1.541411592	-1.01142649
Z006E0056	0.23835953	0.837653919	0.978533551	0.223912501	0.23652235	0.79555191	0.940140973	1.451999298	0.619443812	1.068932728
Z006E0057	-0.396256341	0.162007641	0.615246574	-0.405169522	0.624713003	0.507202378	0.242394766	0.069172451	0.427694325	1.356649714
Z006E0058	-3.003540268	-2.033762412	-1.844167877	-2.323308525	-2.54445061	-2.513381451	-2.748699487	-3.619877787	-2.533610928	-2.239290478
Z006E0059	-0.445798301	0.977650706	0.198471109	2.159138612	1.038985964	0.949082729	0.540737044	0.375263085	0.934561705	1.175051483
Z006E0060	1.09254157	0.489593171	0.974996669	1.487051546	0.54373185	0.347259902	-0.191419736	1.413482292	0.382333217	0.35806018
Z006E0061	2.233584677	1.981654802	1.817463552	1.54867482	2.108769809	1.868472584	1.5992414	2.108167736	1.618437388	1.93597594
Z006E0062	-0.542603287	0.017064351	-1.094497306	-1.716852885	-0.884167917	-0.475782529	-0.937330022	-0.323064613	-0.281972826	0.31452652
Z006E0063	-0.902060098	-0.082966092	0.089365294	-0.273967816	0.029096283	0.142938217	-0.362555308	0.564667298	0.118892943	0.585132989
Z006E0065	0.961798124	-0.643046914	-1.111588677	-0.269381878	-0.518824853	-0.156960381	-0.566685966	-1.248181186	-0.086489235	0.401730136
Z006E0066	0.038038213	1.395713706	1.051027718	1.698449089	0.829775755	0.778695983	0.314054712	0.726733562	0.901145335	-0.098253584
Z006E0068	-1.662125551	-1.497876908	-1.003148503	-2.338930561	-1.797806319	-1.429862868	-1.599660284	-1.287137935	-1.539924558	-1.310823822
Z006E0069	0.07923556	-0.013038184	0.303891036	-0.264643958	-0.238130718	-0.287186969	0.088437402	-0.898359582	-0.231809822	-0.803144269
Z006E0070	0.707911912	0.41337152	-0.630228351	0.095870981	-0.578938061	-0.228536895	-0.780880472	-0.366605752	-0.185326405	-0.541108571
Z006E0071	1.231792688	1.013947096	0.698482283	0.153183586	0.751373875	0.947209979	0.197243508	0.439307129	0.773692812	1.497996707
Z006E0072	1.000832881	0.578813963	0.027636465	0.653376258	0.465368025	0.837469351	1.228660559	0.070512693	0.421058557	0.614244002
Z006E0073	0.227820014	0.092819414	-0.083933084	0.064341503	-0.047342233	0.385380194	0.572988127	0.992898984	0.105846238	-0.608177477
Z006E0074	1.405160086	1.398266714	0.300351158	0.673879992	1.12379543	1.056163103	1.468904941	1.66656482	1.399411952	1.213940834
Z006E0075	-0.616214387	-0.995374118	-1.725102674	-1.064141119	-0.885249789	-0.585742403	-1.029513791	-1.172353683	-0.855729646	-0.941197539
Z006E0076	-0.241509754	0.162224534	-0.532142182	-1.038708878	-0.382531087	-0.262396723	-0.653185073	0.579401655	-0.056646059	0.150831613
Z006E0077	-1.610010451	-1.593976926	-1.952102427	-2.183863274	-1.060925617	-1.12072916	-1.670887687	-0.489656815	-1.204348355	-0.809215167
Z006E0078	1.393425287	1.025179978	0.339230102	1.272189133	1.195875338	1.034622443	0.872349079	0.271634028	1.29414249	0.796036764
Z006E0079	-0.255908008	-0.281011288	-0.557978208	-0.609352121	0.233427888	-0.111521259	-0.106594665	-1.158070938	0.123918909	-0.546759821
Z006E0080	-1.44011463	-1.981315099	-2.759402361	-1.50118399	-2.332105371	-1.808536267	-1.680550503	-1.341749346	-2.048825255	-1.933457025
Z006E0081	0.929313637	0.530402894	0.835534038	2.046399675	1.328632346	0.831310876	0.493971696	0.942614426	0.925908141	0.441375185
Z006E0082	1.01796045	1.039673243	0.354833912	0.299147229	0.777455955	0.841323643	0.57777109	0.787047833	0.928734526	1.218222755
Z006E0083	0.425182129	-0.564416383	-0.874452147	-0.373832363	-0.121292279	-0.265214041	0.350194589	0.205795313	0.015365151	0.449382559
Z006E0084	-0.021074208	0.918116134	-0.330943975	2.045496495	0.539640651	0.797542031	0.89789566	-0.6708489	0.378333315	-0.437149088
Z006E0085	-1.55171935	-0.965569508	-1.694200397	0.94236104	-0.600125043	-0.64309863	-0.241509129	-2.083302283	-0.749616462	0.205848181
Z006E0086	0.809157536	0.069958514	-0.404196751	1.183310956	0.259662726	0.498719906	0.239066447	0.568695697	0.310219945	-0.493312446
Z006E0087	-1.244364291	-0.754144486	-1.314555151	-1.664243792	-1.145854855	-1.114361956	-0.559253338	-1.368601233	-0.932322179	-1.561274473
Z006E0088	0.075593577	0.258739435	0.426801319	-0.132701314	-0.083730696	-0.035794253	-0.347446602	-0.090570131	0.111753647	0.58101221
Z006E0089	0.909385734	1.240186371	1.148183183	0.358042891	1.528273558	0.978939212	1.372543001	1.456311692	0.984124578	1.283573534
Z006E0090	0.957788605	1.184156566	1.65756658	1.241605088	1.628197191	1.213490907	1.121235285	1.409132164	1.340381904	0.917550649
Z006E0091	2.322596795	2.408524682	2.545491593	2.540633455	2.938899076	2.388111877	3.142856085	2.321208478	2.409467846	3.35365154
Z006E0092	0.16116942	-0.731260698	0.048666209	-1.347552565	-0.749560199	-0.788846875	-1.088680266	-0.091801904	-1.007023833	-1.069214128
Z006E0093	-2.391297484	-1.565094873	-2.31974733	-2.281628309	-1.232548327	-1.578540402	-1.933101906	-1.727160092	-1.631796617	-1.142974536
Z006E0094	0.495672481	0.463008652	0.16160907	0.504729271	0.188993092	-0.11111625	0.289103404	0.753494507	0.128974103	0.129723813
Z006E0095	-0.527578717	-0.28670465	-1.050530509	0.462465154	-0.515835158	-0.78780032	-0.419030753	-0.899782829	-0.613266637	-0.09273077
Z006E0096	-0.027291187	-0.5724491	-1.284815144	-0.392234249	-0.543252397	-0.395686575	0.325525983	0.815103546	-0.037754525	0.142043313
Z006E0097	0.913182677	1.352482308	1.109104764	0.454801314	1.084778646	1.288823288	1.473448179	0.6803586	0.779655046	0.742249579
Z006E0098	0.92869494	0.974934166	0.165083243	0.027011543	0.217246013	0.363708245	0.366000226	0.577402712	0.504349457	-0.041540977
Z006E0099	1.455484936	0.507332434	-0.0319578	-0.199080622	0.38678958	0.68342324	0.755607138	0.701972747	0.608499194	-0.132593505
Z006E0100	-1.150820614	-0.593923086	-0.76814903	-0.369574224	-0.598339114	-0.426539975	-0.860270635	-1.820161511	-0.925432484	-0.281717795
Z006E0101	0.546928281	0.725705439	0.987792325	0.779898319	0.15165145	0.204455528	0.675435069	-0.30538972	0.30399861	0.385946965
Z006E0102	0.582369286	1.107906967	1.095325614	-0.239883326	1.090487077	1.115089923	0.796947364	0.035818521	0.911271959	0.782647456
Z006E0103	-1.16392248	-1.669640835	-0.583810859	-0.706249654	-1.017787518	-1.301684018	-1.414025466	-0.881642942	-1.241338502	-0.444375096
Z006E0104	1.098789386	1.636380129	1.421203533	1.891621361	1.589041371	1.50491789	1.911830612	1.186747919	1.526399952	1.275735815
Z006E0105	1.659564238	0.625692999	1.463354392	0.66769251	1.091660488	1.398442428	1.576484223	1.215876482	1.310809063	1.47498122
Z006E0106	1.608468122	2.055955246	2.986462235	3.479094286	2.091784097	2.303111075	2.878358986	1.484120064	2.240511773	2.7729976
Z006E0107	-1.592642778	-0.844080446	-0.44593112	-1.032655249	-0.609750713	-1.165252272	-1.236270666	-1.304371048	-0.865956992	-1.232869714
Z006E0108	0.696176851	-0.114017145	0.583124569	-0.406904162	-0.609709896	-0.083162841	0.337176792	0.55483455	0.09585277	-0.591744706
Z006E0109	-2.262247744	-1.702524585	-1.872125039	-1.653352483	-2.071681081	-1.675193613	-1.344563814	-0.726341203	-1.957924474	-2.958414311
Z006E0110	-1.762447494	-1.927741345	-1.312610643	-1.887708093	-1.661291846	-2.111920121	-1.921994836	-1.035944377	-2.343411923	-3.047883213
Z006E0111	0.086398409	-0.162980884	-0.09735435	0.16278618	0.825623814	-0.074014583	-0.1559878	0.798211152	0.155809794	0.153128893
Z006E0112	0.386496053	-0.428524289	0.629777012	0.450957452	-0.064465977	0.241821208	0.439410655	-0.015599152	0.144957115	0.917462758
Z006E0113	-1.770128917	-1.618735475	-1.249966179	-1.530422386	-1.096867997	-1.440680193	-1.161411725	-1.979163599	-1.453940549	-0.45295292
Z006E0114	-1.688064751	-0.303668814	-1.799921926	-1.494776629	-1.288835383	-0.707863472	-0.593694288	-0.979647237	-1.007237846	-1.533924996
Z006E0115	-0.332357886	-1.0980072	-0.918668311	-1.911611653	-1.413663416	-0.896220459	-0.885186251	-1.101229236	-1.170377939	-1.635292324
Z006E0116	0.311551525	-0.275406118	0.544605624	-0.434040484	-0.375612096	-0.47132987	-1.005414944	-0.636022587	-0.436512579	-0.242208552
Z006E0117	-1.191012398	0.093415007	-0.002586683	-0.027439098	0.097526125	-0.377352626	8.87E-05	0.399530488	-0.191303226	-0.626707895
Z006E0118	0.757388896	0.712858356	0.259569873	2.00573563	0.635361198	0.675736705	0.300106391	-0.423446731	0.715859283	0.205319802
Z006E0119	0.307771812	-0.871544508	0.572919156	-1.057669694	0.214804622	-0.425581092	-0.820918921	-0.942988518	-0.591460576	-0.050454168
Z006E0120	-1.378773707	-1.520908521	-1.798011815	-0.732610091	-0.634871545	-1.382226518	-1.504354552	-1.742070142	-1.315716422	-1.271239697
Z006E0121	-0.523887587	-0.917117364	-0.74595091	-1.411793319	-0.714579551	-0.665768575	-1.011405477	-1.188830915	-0.753993993	-0.447781161
Z006E0122	-0.462933477	-0.258699076	0.289905486	1.136015762	-0.062814682	-0.543887624	-0.792431634	-0.606917647	-0.276259735	0.081754458
Z006E0123	0.689217918	0.108217133	0.441504646	-1.421430243	-0.152459618	-0.366025601	-0.701327941	-0.224269934	-0.330486306	0.874056807
Z006E0124	-0.197505913	0.012344506	0.536720649	1.087667421	0.647775833	0.335610497	0.412480636	-0.318727571	0.347978181	0.727397522
Z006E0125	-1.221829131	-0.43840267	-1.418046964	-1.030952929	-0.391291696	-0.49392583	-0.638775299	-0.49996647	-0.065961014	-0.835937672
Z006E0126	-0.489723201	-0.241387264	-0.580210512	-0.794267308	-0.500808136	-0.903841446	-1.266752153	-0.062970061	-0.769731597	-1.332154325
Z006E0128	0.473427138	0.227341333	-0.317859625	0.193933893	-0.042211217	0.03180661	0.243776798	0.521971267	-0.029004307	-0.719106625
Z006E0129	-0.53059324	-1.05993447	-0.184445298	0.223890515	-0.354550797	-0.36894656	-0.028479737	-0.11999392	-0.618845658	-1.216163695
Z006E0133	0.065830611	-1.503390602	-1.985236129	-1.462545841	-0.955025746	-1.027351667	-0.532327305	0.258031641	-0.933226486	-1.407323896
Z006E0134	0.795556373	0.803436892	0.399931692	0.51002846	1.363938564	1.161996199	1.244742379	1.000088122	0.800901795	0.917470639
Z006E0135	-0.477479814	-0.144132432	-0.222155182	0.10155892	-0.060397622	0.079453676	-0.017697566	0.10456426	0.106011574	0.424911882
Z006E0136	-1.930169086	-1.957468677	-1.683398462	-1.001899117	-1.173752598	-1.462250411	-1.054516156	-2.490185819	-1.515449822	-0.967290479
Z006E0137	-0.038637857	-0.533876752	-0.872130722	0.607230657	-0.189096574	-0.430978624	-0.939141922	-0.075924395	-0.265664618	-1.147864056
Z006E0138	0.840440465	-0.445737466	-0.606088828	0.654632695	-0.316196755	-0.316888032	0.304710823	-0.148205585	-0.007003198	-0.515556635
Z006E0139	-0.048367822	-0.474934186	-0.510419024	-1.340386463	-0.826643764	-0.790292836	-0.541934565	-1.470796158	-0.608207431	-0.818696628
Z006E0140	0.616293508	1.026162743	0.556592417	-0.172359019	0.893783092	1.021537211	1.517739015	1.214832419	1.068472941	0.66353807
Z006E0141	0.354199806	0.48480681	0.214895715	0.074194679	0.204432103	0.434633234	0.03508174	1.38537325	0.587253469	-0.387111679
Z006E0142	0.639033786	-0.233801855	-0.2016773	0.296146821	-0.262290901	0.037389088	0.555072626	-0.393636844	0.139407867	-0.314609866
Z006E0143	-1.161573722	-1.441546444	-2.065676795	-0.509312912	-1.247851033	-1.192875249	-1.638478843	-2.119481945	-1.508209448	-1.47982922
Z006E0144	1.201820992	0.416395717	-0.125683886	0.267488855	0.377888287	0.407149905	-0.006731325	-0.353200782	0.490601408	0.747090683
Z006E0145	-0.222984362	-0.091005395	0.424578172	-0.615041612	0.361688871	0.081667939	-0.173885911	0.16407096	0.07395253	0.509306181
Z006E0146	-1.777701599	-1.228346622	-1.066738245	-2.280885217	-0.759500547	-0.777550472	-0.492944628	-0.023878053	-1.218410297	-1.23036565
Z006E0147	0.474480518	0.625060726	0.48709263	0.564338882	0.535758364	0.571535457	0.825737811	0.518430299	0.452494106	1.149667666
Z006E0148	1.371130002	1.451274226	1.644451187	1.616880921	1.204116996	1.297810103	1.715179135	1.67206604	1.393695065	1.335037203
Z006E0149	0.989752269	0.530074359	-0.327459574	0.779247921	0.720331421	0.60879348	0.281291702	-0.050736701	0.589265174	1.221247716
Z006E0150	3.011609582	2.192658578	1.687205711	1.969587168	2.268599685	2.246722585	1.920263753	3.06822468	2.459188554	2.810659728
Z006E0151	0.997151832	0.431628077	1.082943671	-0.191530326	0.915576161	0.605506961	0.337244309	1.044457618	0.74631586	0.549189761
Z006E0152	-1.08702279	-2.103062986	-1.750845882	-0.857618269	-1.905214752	-2.339525764	-1.845570696	-3.942493188	-2.361869835	-0.767524649
Z006E0153	-1.764119217	-0.814601439	-1.532770455	-1.697956984	-1.236555009	-0.88304651	-0.984325194	-0.456936056	-0.903284424	-0.032886938
Z006E0154	0.498807565	0.27027381	-0.438158482	-1.212138227	0.174092657	0.112133254	0.323103541	0.079459522	0.134387221	0.63417812
Z006E0155	0.732652266	-0.201481317	0.13427105	-0.116318843	-0.002965255	-0.138647478	0.113162807	0.099199642	-0.294006251	0.972791292
Z006E0156	1.591237375	1.676371414	1.098145539	1.870574073	1.426885108	1.460243054	1.099742403	1.30830422	1.5073474	1.284502739
Z006E0157	-0.85618743	-0.964051512	0.324528878	-1.537400834	-0.116963656	-0.397771297	-0.203743829	0.288579783	-0.394842198	-0.016873604
Z006E0158	-0.25679327	0.144968489	-0.810699633	0.485791597	0.370967909	0.127183015	0.434354125	0.398762848	-0.027700853	0.465908993
Z006E0159	0.500537016	1.116775515	1.312859828	1.292781714	1.134602958	1.145764014	1.51234144	0.911753594	1.486905404	1.884879824
Z006E0160	-1.331619669	-1.726879008	-2.34103676	-1.933053552	-2.289410243	-2.052176904	-1.860220856	-2.136615105	-1.89137896	-1.675623089
Z006E0161	0.430781563	1.118227321	0.505963355	1.504887284	0.704440989	0.888852911	0.491656223	0.780971689	0.727889385	0.437441145
Z006E0162	1.740426407	1.564342088	1.478036772	1.356753395	1.023623713	1.380940103	0.878003901	2.223391523	1.374678401	1.603906199
Z006E0163	0.408748741	0.352022282	0.931160351	1.292398922	0.648148966	0.762253592	0.89121907	1.186429893	0.834363595	1.259891717
Z006E0164	0.747266061	1.381192166	1.218093053	2.527887923	1.179684541	1.434969849	2.022401643	2.240522768	1.421058746	1.435700682
Z006E0165	-0.181184383	0.878609321	1.424281797	-0.082386577	0.138177194	0.509466207	-0.197019515	0.429558092	0.476287028	0.178832239
Z006E0166	0.848384485	0.342036345	0.302271044	1.453645524	0.176254416	-0.002107966	-0.154024512	-0.862939859	-0.038555009	-0.297613908
Z006E0167	0.839964257	-0.627727116	1.264264414	0.572716618	0.430137373	0.095503378	0.572441742	-0.453252583	0.187191653	0.182365855
Z006E0168	-1.580833329	-1.59806461	-0.797004803	-2.471793664	-0.880631134	-1.211191817	-1.501363148	-1.783232638	-1.362702733	-1.538939909
Z006E0169	1.203343818	0.736474517	0.673522892	0.079925075	0.841603916	0.286760346	0.46257957	-0.599492276	0.036177011	0.16937922
Z006E0170	-0.797692677	-0.396314368	-1.053846799	-0.629613238	-0.732155401	-0.341832282	-0.688066712	-0.841559486	-0.238699532	0.332609994
Z006E0171	0.191037133	0.866495794	0.943147121	0.531884225	0.528486027	0.174572797	0.323008107	0.002486857	0.556465766	-0.126895449
Z006E0172	0.288892297	0.580812121	1.408713894	0.908928416	0.668508437	0.91306056	0.439481377	0.943024347	1.014949835	0.24273626
Z006E0173	-0.405680946	-0.101318245	0.039931718	0.977770742	-0.504097072	-0.289946065	-0.632493759	0.653052686	0.057473887	-0.640437539
Z006E0174	-1.249983063	-1.371564101	-0.979582606	0.215395248	-0.6442404	-1.046778188	-1.47607625	-1.452721838	-1.076991258	-1.122671062
Z006E0175	2.148935219	1.370513554	1.872842266	0.899360459	1.511251201	1.461408092	1.424652179	0.933940017	1.5606914	2.296237148
Z006E0176	0.408345006	-0.144587805	-0.785636811	0.147799308	-0.148854105	-0.470576415	-0.11863241	-0.214148697	-0.300257212	0.425444959
Z006E0177	-0.01686153	0.968896791	1.635644122	0.529424786	1.383073705	0.966089609	1.337621704	0.249425577	1.026632141	0.347448436
Z006E0178	0.960614884	0.580695231	-0.072567791	-0.249736819	0.378523223	0.449163466	0.902599174	-0.218920185	0.18890792	0.662868925
Z006E0179	-0.308812113	-0.566063859	-0.270427486	-1.449945812	-0.607598378	-0.546770738	-0.312245583	-0.203260687	-0.402282903	-0.830421763
Z006E0180	-0.436690911	0.069395023	-0.691081867	-0.070788824	0.135493475	0.076614916	-0.202485525	0.846475497	0.102177301	-0.456934215
Z006E0181	0.764364907	1.149429864	1.860139492	2.137513258	1.115973497	0.681048965	1.362902166	0.857115994	0.739232142	1.018881413
Z006E0182	2.941326246	1.901921171	2.67457306	2.043596512	2.639705345	2.759556589	3.120258561	1.825957569	2.813864355	3.198700517
Z006E0183	-0.052781448	-0.067431731	-0.371480751	0.051595705	-0.186964229	-0.482591477	0.02450488	-0.941531654	-0.120167752	0.231989206
Z006E0184	-1.807293066	-1.13105055	-0.593787849	-1.631463077	-1.075249394	-1.17403505	-0.963459503	-1.139195936	-1.27419236	-1.895991408
Z006E0185	2.590071906	1.840611247	1.730529758	2.296936863	1.548797459	1.848693882	2.098524292	2.18409305	1.812617219	1.581159377
Z006E0186	-1.281794822	-1.239694624	-0.767063528	-1.395652082	-0.720975385	-1.253585074	-0.858591954	-1.126331409	-1.34118581	-0.552248357
Z006E0187	0.120935594	0.273514739	0.742832077	-0.395932895	0.650379861	0.458085699	0.725652132	0.133887361	0.383442063	-0.256356601
Z006E0188	2.068805977	1.267663985	0.997493133	0.796176433	2.111076054	1.825040796	1.496871376	1.770040352	1.510734811	2.136236221
Z006E0190	1.058762261	0.87870379	1.878258445	0.545830231	0.747623744	1.041166349	0.700134117	1.434994204	1.387775865	0.919189741
Z006E0191	-0.489140553	0.683369097	0.347676727	0.141288038	0.201580163	0.282737412	0.981517202	0.543770618	0.341805292	0.066705118
Z006E0192	-1.10095235	-1.327164106	-1.381564069	-0.237488022	-1.324823643	-1.117660602	-0.860363101	-1.876086417	-0.716022959	-0.543292217
Z006E0193	-1.026481575	-0.886315287	-1.157504538	-1.596323432	-1.04260059	-0.847258651	-0.767733699	-0.620814207	-0.982983839	-0.824540168
Z006E0194	-0.800322636	-0.664907869	-0.788775898	-1.610062002	-1.362354775	-0.508531986	-1.189305241	0.283972148	-0.637427969	-1.379325123
Z006E0195	-1.619879531	-1.025796983	-0.645960712	-1.550527091	-1.415348339	-1.217429942	-0.981122473	-0.835874537	-0.977199566	-1.812538971
Z006E0196	-1.933914106	-0.987820025	-1.292926196	-1.899008892	-1.502315781	-1.296160125	-0.995883606	-0.407150427	-1.220733857	-0.726448353
Z006E0197	1.084048868	0.932441125	0.437932372	1.028935833	1.21631923	0.773088609	0.535129753	0.829368879	0.707178268	0.205795166
Z006E0198	-0.729557215	-0.786004601	-1.97636768	-1.378389762	-1.524664676	-1.36661726	-1.027484132	-0.743252782	-1.25621586	-1.933767147
Z006E0199	-0.766950942	0.478632923	0.728649643	-0.022727071	-0.013717415	0.16830328	0.625995383	0.838400927	0.580313916	-0.086171419
Z006E0200	-1.874465835	-1.671000564	-0.984907924	-1.34348245	-1.240260855	-1.507961374	-1.660135519	-2.394276488	-1.284786494	-1.087012245
Z007E0001	0.925099295	-0.084312498	0.49660884	0.824432371	0.266992515	0.67955095	0.390698493	-0.2962633	0.160248146	0.893835601
Z007E0002	1.534857461	1.500332105	1.21400604	1.636119523	0.426680801	1.544674614	1.435474134	2.218084918	1.693402035	0.836005723
Z007E0003	2.195339221	0.968096878	1.171206221	0.878367652	0.771469842	1.554600208	1.865834643	1.540768386	1.623795789	2.550001661
Z007E0004	2.046402606	1.798562547	1.975557599	1.487022131	2.304475604	2.058248537	1.973004881	2.063616667	2.369404222	2.676808139
Z007E0005	-1.432750843	-1.420555596	-0.718662506	-0.530908474	-2.044270704	-1.100340699	-0.373842295	-1.453189497	-0.260616545	-1.128529174
Z007E0007	0.227693173	0.261397774	-0.140430112	-0.410289565	0.984866735	0.290258989	-0.029782626	1.014209083	0.00290304	0.745433202
Z007E0008	-2.026949138	-2.713699196	-3.593007211	-2.700395872	-3.109279524	-3.054930489	-2.659590156	-2.445374718	-2.897097343	-3.10213182
Z007E0009	-0.915305689	-0.764838195	-1.057748546	-0.645923277	-0.606507827	-0.763511971	-0.654351997	-0.631267533	-1.354580092	-0.963689512
Z007E0010	-0.542016673	-1.020718084	-1.762417155	-1.225830822	-0.357946878	-1.533787788	-1.190478832	-0.314735889	-1.203602384	-2.117985457
Z007E0011	-0.365630171	-0.437089547	-0.174937836	0.076853357	-0.007094691	-1.015974319	-0.303214132	-0.162642899	-0.787243773	-1.067779907
Z007E0012	1.690178609	1.72635147	1.052750134	2.434328648	-0.049507936	1.77160491	1.461756742	1.21734095	1.33923577	1.985791818
Z007E0013	-2.334867847	-2.001693921	-0.844752515	-0.831004613	-1.398404353	-1.93036134	-1.954238907	-1.25562754	-1.336161027	-1.66723094
Z007E0014	0.227858226	0.397403909	-0.406603808	-0.281499038	-0.005402533	0.099493127	0.700478852	-0.417657644	-0.268036423	-0.544063767
Z007E0015	0.865807886	-0.686423898	-0.097360016	-0.353999938	0.74276337	0.298008393	0.02737128	-0.685269042	-0.062155269	0.779479595
Z007E0016	2.243297752	0.97861441	0.791699629	1.75975501	0.463341731	0.52067759	1.0375245	0.517524525	0.464180174	-0.213285746
Z007E0017	-2.137457388	-2.895498368	-2.447374356	-2.75166615	-2.268258502	-2.745233129	-2.206960993	-1.518683546	-2.657816405	-2.810913339
Z007E0019	-0.119502805	0.199150487	-0.710649316	-0.63357792	-0.402534391	0.173525885	0.454160862	-0.744876573	0.778778581	0.607370545
Z007E0020	-0.842811164	-0.005596111	-0.43878358	0.178748862	0.587407351	-0.642880596	-0.420783909	0.047704879	-0.625713312	-0.55838243
Z007E0021	0.381905267	0.398304696	-0.18968974	-0.364786963	1.108107296	0.435711552	0.036495335	0.991218842	-0.29181339	0.9768379
Z007E0022	-1.34693208	0.108985936	-0.400116958	-1.439716719	0.109858596	-0.654632513	-1.009534916	-0.173558503	-1.250787206	0.096674475
Z007E0023	0.436599039	0.444316461	0.536425786	0.778599916	-0.767405855	0.803121586	0.318437295	-0.26840708	0.817556592	1.183826947
Z007E0024	-1.890082194	-1.333016508	-0.111309962	-1.064525094	-0.344138855	-1.5393764	-0.446444814	-0.637872455	-0.45793076	-1.031466253
Z007E0025	1.425928184	0.872304016	0.577252007	0.957370042	1.983591369	0.204596728	0.635536575	0.328223681	0.836086786	0.049168515
Z007E0026	-1.244939361	-0.361065626	-0.94932005	-1.051944728	-1.908672207	-0.288296853	-0.761809079	-0.031561309	-0.423716806	0.337719479
Z007E0027	-0.98901702	-1.933116888	-0.808484141	-1.404706868	0.260728285	-0.657766587	-1.298511274	-1.934354836	-0.988149442	-1.702267467
Z007E0029	1.514449388	1.294247341	1.853099142	1.515190059	0.484964362	1.140968913	2.119079159	0.980542434	1.523958523	2.583208754
Z007E0030	-0.933572285	0.121912388	-0.31764514	-0.931067178	-1.184601853	-0.790202882	-0.368422221	-1.77174445	0.101146822	-1.087306331
Z007E0031	0.280987881	1.082550775	1.510188347	1.937661883	0.041283049	1.562517103	1.227279314	0.830513465	1.365273135	1.689128879
Z007E0032	-0.412618745	0.753064696	0.205768088	0.219377742	-0.877086924	-0.114315936	0.627755516	0.479226322	0.184363057	-0.046783097
Z007E0033	1.278441207	0.549753975	0.830712702	1.731492073	1.368763765	1.59097146	1.316063132	-0.082281119	0.712400583	0.921120358
Z007E0034	0.442312816	0.241330146	0.56226837	0.453870519	-0.028110922	-0.383857406	0.073541565	0.036260037	0.205499294	-0.96933013
Z007E0036	0.737417045	1.109554161	1.333035452	-0.004086765	-0.508535527	0.71264147	0.503849101	0.552656798	1.16533274	0.368993171
Z007E0037	-1.025563989	-0.885488347	0.079888701	-0.85289355	0.699925426	-0.673217644	-0.165177337	-0.900177924	-0.264887193	-0.066539923
Z007E0038	-1.007083177	-1.144777299	-1.238181583	-0.14551398	-0.91000727	-1.07060703	-1.123033293	-0.298204323	-1.654338907	-1.234826423
Z007E0039	0.724810477	0.400423953	1.035072645	1.586048454	1.779631182	0.951401969	0.850354727	-0.232562459	0.822523071	0.428351744
Z007E0040	1.898298003	1.433950038	1.98340277	0.460188825	1.002868123	1.830029554	1.519910109	1.751863662	2.276170723	1.606024889
Z007E0041	1.645954806	0.30870908	0.502953641	0.597144427	1.068235283	0.79325387	0.798790256	-0.0627215	0.126750023	0.962052323
Z007E0042	-0.852551627	-0.284183917	-0.729528616	-0.913129738	-0.343190884	-0.196164384	-0.499756854	-0.401394383	0.075110634	-0.674893138
Z007E0043	-1.64741636	-0.714525572	-1.65341486	-1.711661651	-0.732642077	-1.229272473	-1.706170521	-0.815236545	-1.451353684	-2.086200129
Z007E0044	1.24355051	1.166683979	1.0568165	2.235349532	1.324319583	2.008655845	1.429807134	2.595946692	1.577259087	0.880015562
Z007E0045	-0.569639722	-0.451657284	-0.458631187	-0.980140807	0.403733789	-0.578728383	-0.904982361	0.05850697	-0.495232356	-0.368019036
Z007E0046	-0.187227516	-0.236272002	0.565780606	-0.026500941	-0.542718123	0.577950178	-0.22523944	-0.221522068	0.627379327	0.115789422
Z007E0047	2.59394695	1.639796946	2.027756335	2.455303589	1.905452531	1.803988885	2.221662817	1.341434517	1.566057588	2.36902672
Z007E0048	2.311664431	3.399173129	2.476498951	3.019104079	3.497508643	2.290161859	2.237846137	2.284563126	1.910172589	2.28857096
Z007E0049	-0.295899552	-0.116029431	-0.391261666	-0.702435479	-0.555761531	-0.413898412	-0.264589194	-0.385284197	-0.416772306	-1.217889549
Z007E0050	-0.365231214	-0.877647728	-0.289850125	0.069455158	-1.844245734	-0.365756935	-0.47844708	0.52185735	-0.409545123	-0.436120979
Z007E0051	0.685867496	-0.121303774	-0.593972193	-0.184562123	-0.37877595	-0.084188352	-0.285918686	-0.563671712	-0.197390508	0.850436906
Z007E0052	0.053003126	0.794237154	0.791499175	-0.914892257	0.258040509	0.100424489	0.166878239	-0.725920392	0.168644149	-0.097305164
Z007E0053	-0.235883662	0.196334651	0.616431118	-0.367610797	0.90079038	0.363086492	0.335525612	0.303875292	0.067680185	0.544996366
Z007E0054	-0.962365875	-0.476193504	-0.506881908	-1.112446719	-2.088380842	-1.742663511	-1.483209952	-1.338985158	-1.256603834	-1.298111746
Z007E0055	-0.275652244	-0.589133153	-1.680234673	-0.58714796	-2.580846609	-1.563588087	-1.141281381	-0.29150106	-1.646625165	-1.554166592
Z007E0056	0.11317168	-0.638753608	-0.024943855	-0.808996323	-0.402122846	-0.112066938	-0.519969054	-0.697345815	-0.186135027	-0.397909726
Z007E0058	0.207661419	0.510037984	0.619923118	0.594784769	0.50642107	0.107738392	0.203746085	-0.948983715	-0.054645293	-0.882034352
Z007E0059	-0.283212176	-0.219247287	-0.785098625	-0.146685884	0.204361056	-0.237477593	-0.184835487	-0.223325347	-0.447825109	-0.825377676
Z007E0060	0.630173361	1.36103436	0.779245214	1.866711562	1.326690274	1.571764748	1.094656277	0.353255838	0.668628581	1.55678697
Z007E0061	2.102305518	1.551762188	1.071320383	1.597559873	-0.41825075	1.344093871	0.891621084	0.653802822	1.213242335	0.690620786
Z007E0062	2.475688031	2.208714627	2.688404014	2.764697524	1.877860088	1.679133869	2.162869391	1.71890129	2.284691864	2.266710658
Z007E0063	-0.21279655	-0.702821808	0.387692116	-0.26738591	0.498636474	0.273874458	0.018493955	1.016304543	0.103891345	0.833307263
Z007E0064	2.423215361	2.115556922	2.601963391	1.304459188	2.777138863	1.609109934	1.880990276	2.357698474	1.435071397	2.505827195
Z007E0065	1.057374955	0.740594526	1.290731944	-0.03138638	1.891291655	1.117662747	0.357645767	-0.449470419	0.562525067	0.07748147
Z007E0066	0.626400424	0.060407586	0.671501307	0.523702575	-1.140359816	0.248009591	0.289813311	0.466580988	0.623666267	1.315979761
Z007E0067	0.752766245	0.144985824	0.586958001	1.527200277	0.955804281	0.491549602	0.33700739	1.039274239	0.405665658	0.839093316
Z007E0068	-0.050633539	-1.344423124	-0.945142762	-0.687640826	-0.039501026	-0.877508572	-1.094893573	-0.147174669	-1.430624728	-0.062177363
Z007E0069	2.025186278	1.994810962	0.993959271	1.672151242	2.133342658	1.046935781	1.387063643	0.23999892	1.740444242	1.686049839
Z007E0070	2.232447475	1.565605711	1.282195247	1.554581432	2.427514139	1.402349985	1.453858303	2.528901187	1.603427781	1.644086341
Z007E0071	-3.309281808	-4.918368509	-4.177465157	-4.203454586	-3.144105301	-3.597668642	-3.997372809	-4.802722464	-4.000154497	-4.472029775
Z007E0072	-1.18299033	-0.684523189	-0.911463013	-0.982090229	-2.043485863	-0.590516617	-1.049889034	-0.459148677	-1.272779627	-1.503231719
Z007E0073	-0.435911482	-0.164713959	0.82021407	0.907800897	-0.216644657	0.580998925	0.292553847	0.004364027	-0.155792887	0.321743816
Z007E0074	-2.116241215	-1.632835018	-2.201344825	-1.797822712	-1.903872856	-1.473341128	-1.896420049	-2.19144715	-1.951771205	-2.229097876
Z007E0075	-0.238406214	0.585996782	-0.20222134	-0.525367458	-0.397792066	0.119359085	0.811048014	-0.728912817	-0.442999153	-0.63669062
Z007E0076	2.028623007	2.027532468	1.768313108	1.456818638	2.076100339	1.583671836	1.714014024	1.710129702	2.159960645	1.166487487
Z007E0077	-0.264730996	0.696525297	0.811031673	0.746185654	0.471760776	1.231738336	0.712322087	1.4654073	0.849532691	1.18770415
Z007E0078	0.960681729	-0.017936798	-0.376137675	-0.057628939	0.294362293	0.027170983	-0.34498216	-0.768598621	-0.506726291	0.329299601
Z007E0079	-0.736451559	-0.88393584	-1.087088629	-1.406356158	-1.851536318	-1.446020428	-0.924950281	-2.0915524	-1.563444102	-1.582967303
Z007E0080	0.356666027	0.25329678	-0.164446121	-0.203045747	0.580465126	0.436067134	0.200722823	1.286759705	-0.322763281	-0.199373591
Z007E0081	0.583593658	1.185772874	0.852467307	1.006555195	1.305069388	0.288251159	1.074214096	-0.034226563	1.226273632	1.526107491
Z007E0082	2.344474904	2.286079301	1.791799749	1.541080467	2.280063899	1.622238642	2.175087969	2.333002447	2.239437712	2.051484418
Z007E0083	-1.884467291	-0.001245106	-0.940745111	-1.319385355	-2.166259114	-1.286205697	-0.928256652	-1.722968598	-0.363787203	-0.484526733
Z007E0084	-0.147705727	-0.01317057	-1.125754404	0.836252814	0.306476089	0.119934172	-0.196998501	-0.593422658	-0.966459827	-0.422331789
Z007E0085	-0.00110092	-1.329438501	-1.104936598	0.591064797	-1.531722062	-0.384552238	-0.442532463	0.061443605	-1.157527063	0.119474262
Z007E0086	-0.063006143	-0.74156714	-0.797114917	-0.505358737	-1.839248451	-0.766724434	-0.786950943	-0.090044046	-0.379349018	-1.19574001
Z007E0087	-0.02495519	-0.562746175	-0.658455605	-1.626089646	-1.304896297	-0.412589486	-0.640178918	0.678711603	-0.124645533	-0.062845327
Z007E0088	0.890466911	-0.081824942	0.870802513	-0.264610497	-0.090933274	0.367055946	0.792179325	-0.201193587	1.236597424	-0.053431695
Z007E0089	-1.743329243	-2.406817374	-1.483669897	-2.017530932	-0.975434972	-2.002820723	-1.300309791	-1.756841336	-1.969951064	-1.154137142
Z007E0090	-2.006189156	-2.692404132	-1.8543237	-1.975168077	-1.447862152	-2.190757607	-2.476019367	-3.042020211	-2.200813602	-2.894450931
Z007E0091	2.036217289	1.74753579	1.556818905	1.991641603	1.432145104	1.034863226	1.533115344	2.365061216	1.044135801	0.900901138
Z007E0092	-1.608436212	-1.804715205	-1.894362105	-0.997401495	-1.430791005	-1.835659921	-2.090915569	-1.644216774	-2.270168274	-1.255888153
Z007E0093	-1.140072521	-1.240698337	-1.042390361	-0.93908008	-0.563434876	-0.716528223	-0.649981923	0.142421958	-0.749700994	-0.472445018
Z007E0094	0.304995862	0.20386585	0.477168617	1.07940362	-0.248882355	0.473786593	0.454886412	-0.304714656	0.187040293	-0.26741302
Z007E0095	-1.107343854	-0.235259947	-1.580745861	-0.093599279	-1.563323248	-0.819265251	-0.84708001	0.111573114	-1.354057665	-1.75741181
Z007E0096	0.530877624	0.676640392	-0.070024386	0.220631662	1.154517154	0.76070263	0.404683296	0.596214667	1.10081899	0.832127803
Z007E0097	0.81541916	0.604574117	0.099674581	0.287469125	0.943207017	1.157448515	1.016295598	2.331479688	0.326849213	1.265897113
Z007E0098	-0.928042982	-0.536250722	-0.990632336	-1.273442652	-1.647820891	-1.173817844	-0.573494	-1.34774096	-1.182909743	-0.057551987
Z007E0099	0.280390403	-0.440143695	-0.767258884	-0.762150352	-0.388948629	-0.291653033	-0.198173746	-0.791329596	-0.031765323	-0.970533365
Z007E0100	0.431242989	-0.6362361	-0.729853961	-1.047029564	-0.432094081	0.058741394	-0.688152289	-0.976060512	0.217948852	-0.471874891
Z007E0101	1.354034275	2.077328106	0.048488859	1.031898416	1.337794848	0.738114311	1.619064616	0.544950398	1.609559752	0.373476732
Z007E0102	-0.288796852	-0.093233285	0.029972689	-1.14353647	-1.766267237	-0.56497344	0.25576368	-1.332076952	0.399110661	0.523806482
Z007E0103	0.084003316	0.546420166	0.698923256	0.113534701	1.28004856	-0.089456808	0.233438791	0.174213057	-0.157933463	-0.003550528
Z007E0104	-0.629239513	-0.579472021	-0.720068846	-1.052891067	-0.65484362	-0.504078867	-0.516644434	-0.764515364	-0.456383108	-0.033583789
Z007E0105	-0.424417573	0.26165017	0.662972582	0.149288125	-0.629990702	0.608151573	-0.154343373	-0.383783652	0.885760129	-0.260224259
Z007E0106	-2.475185126	-2.424009399	-2.874954517	-2.76305656	-2.030458232	-2.675870059	-2.944068156	-1.866039485	-1.764345387	-3.362283631
Z007E0107	-1.366670604	-1.363195623	-1.766000261	-0.792003859	-0.399902248	-1.411732788	-1.3562842	-1.593397468	-1.411555209	-0.976599011
Z007E0108	2.575038568	2.514486826	2.65397792	2.436079969	1.721958901	2.388752437	2.128866571	3.716730968	1.472559044	1.56296443
Z007E0109	-1.681214975	-2.11366538	-1.269677294	-0.726016255	-1.894036178	-0.288881602	-1.168587496	-0.81249643	-0.357431438	-1.614231575
Z007E0110	0.298748536	-0.034132532	0.575043218	-0.653033721	0.465543609	-0.34102528	-0.471027944	1.335463296	0.134338773	0.20429763
Z007E0111	0.810674578	-0.553422803	0.206887114	-0.248937011	0.909330965	-0.372025259	-0.0727675	-0.65938708	-0.205600576	-0.154056035
Z007E0112	-1.033789861	-2.007032448	-0.590075044	-0.591942836	-0.62913826	-0.799364703	-1.201515415	-0.81876716	-1.084729407	-0.968564417
Z007E0114	1.006594124	0.07611466	0.675360892	1.906665748	2.226674691	1.559926938	0.729002601	0.994933697	0.856471933	0.05969635
Z007E0115	1.22611067	1.381241258	1.571055527	1.263666986	1.929348257	2.258239631	1.884847391	2.010011437	1.792784938	1.159933471
Z007E0116	0.091469915	-0.471152886	-0.752025898	-0.826959316	-0.638390312	-0.248264392	-0.475934663	-1.621158548	-0.380760926	0.055246547
Z007E0117	0.586242482	1.450346484	1.350093008	0.203725903	1.009518171	1.001369574	1.146240892	0.625545162	0.386383076	1.248840777
Z007E0118	-2.060139613	-1.478383693	-1.781965194	-1.999541853	-0.680633335	-1.269369254	-1.989180514	-2.534758362	-1.123336944	-0.761226257
Z007E0119	-1.373871667	-0.921099233	-0.579229329	-0.061049092	-0.932503633	-0.55304246	-0.657689169	-1.390329523	-0.604270689	-0.608717679
Z007E0120	1.310958641	1.19264164	0.79262014	1.66498533	1.106432469	1.254802557	1.262355873	0.419276987	0.835594487	1.811671951
Z007E0121	-0.807471432	0.349834816	0.197208281	0.306136075	0.07718843	-0.396396677	0.132474666	0.232748153	-0.762580291	0.821496527
Z007E0122	0.653965929	1.247538467	1.229882496	1.624672152	2.356519779	1.524507228	1.278112814	2.551882435	1.205930509	1.993317866
Z007E0123	2.023891359	1.583227426	1.608662913	1.785518378	2.896158745	2.735898627	2.541179868	3.511528476	2.672375104	1.893785951
Z007E0124	-1.083700893	-0.472975444	-1.46134179	-0.652115083	-0.40351329	-0.314452052	-1.329314798	-0.46028879	-1.29175426	-1.311590481
Z007E0125	-1.287014378	-3.523581085	-1.848820533	-2.709733103	-3.899132587	-2.386194171	-2.058960186	-2.944944491	-3.042571357	-3.3953171
Z007E0126	0.883282388	0.745238915	0.094515579	0.80052114	1.312374177	0.671922805	0.287265127	0.743227042	0.167991586	0.599882343
Z007E0127	-0.022476992	-0.57400187	0.465907211	-1.15280456	0.170441289	-0.531075551	-0.47814684	0.199605318	-0.226814244	0.354511627
Z007E0128	1.705674902	0.148949614	0.776144254	0.648362396	1.184050792	0.269468717	0.548418118	-0.833575746	0.982353343	0.031458028
Z007E0129	0.549925456	0.734372986	0.65231598	0.624055754	0.867382725	0.753546469	0.812591499	-0.49113431	0.67880659	0.761698591
Z007E0130	1.328455555	1.490179836	1.107593682	1.920283122	-0.054202712	0.643844352	0.962415767	1.578236925	1.381064555	-0.042092875
Z007E0131	2.735386444	2.644657531	2.725041361	2.952298257	3.69291233	3.192476417	2.817541612	2.962966465	3.062790196	2.735396368
Z007E0132	0.579582443	1.062740407	1.000151146	0.534852019	-0.027332085	0.743135916	1.257119105	-0.014865853	1.783765492	0.637453525
Z007E0133	2.380361467	1.098047252	2.079162137	3.132273058	1.598184115	2.686334584	1.498043989	2.763196003	2.037711491	1.816802022
Z007E0134	1.808955616	1.601245802	1.654525049	1.61098036	1.493041928	1.859409065	1.693113448	0.929253186	1.505989364	1.83495866
Z007E0135	-0.398726347	-0.469930237	-0.405845744	-0.653192081	-1.318828453	-0.34088829	-0.695793391	-1.060615091	-0.530211266	-1.564645883
Z007E0136	-0.162750441	-1.102915684	-0.662572435	-0.924981933	-2.114966243	-0.305611046	-0.840835382	-1.54074667	-0.767033004	0.278756554
Z007E0137	1.117044845	-0.083304928	1.173150846	0.569194757	-0.501184292	0.633337161	0.281063726	-0.118850559	1.421786234	0.011051494
Z007E0138	-0.721822847	-0.343410326	-0.637595838	-0.275832606	-1.419361285	-0.716219376	-0.252102654	-0.298549746	-0.555403889	-0.311695979
Z007E0139	0.88105282	1.016098974	0.885125301	0.54159727	1.610342656	0.237770726	0.642101185	-0.333890687	0.199977267	-0.081168924
Z007E0140	0.032520262	0.442509794	0.280610579	-0.177945558	0.74880755	-0.844240491	-0.551000609	0.126713904	0.239935679	0.10558657
Z007E0141	0.657299267	0.61947696	0.578062014	-0.400006431	-0.809488256	0.105429806	0.1768536	1.609977262	0.045639574	0.43645248
Z007E0142	0.085707426	-0.035301138	-0.707687896	-0.328772676	-0.998898513	-0.507510447	-0.095245554	-1.243054865	-0.401244836	-0.62231981
Z007E0143	0.14212153	-0.019019215	-0.254526378	0.421844327	0.214437948	0.472314144	0.021625293	-0.674992055	0.341177893	-1.266148269
Z007E0144	0.331584633	1.158379794	0.90368106	0.547532807	2.83685915	0.82360907	1.009312823	0.27226592	0.392193014	0.538802518
Z007E0145	-1.681001284	-1.072295802	-0.697556577	-1.082431396	-0.597037751	-1.264833082	-0.854590765	-1.543771804	-1.187096365	-1.274029768
Z007E0146	-0.655551326	0.285236524	0.16327414	0.415529871	-0.003574248	0.193026783	-0.19373806	0.50053741	-0.234410026	1.163476659
Z007E0147	0.718098743	0.275895458	1.857641954	1.765392632	0.477850505	1.590378104	0.525542783	1.956297109	1.561189352	0.394849626
Z007E0148	1.408808664	1.252279718	1.326463729	0.764341995	1.691293223	0.484951952	1.247449966	1.391010974	0.936232197	0.103992576
Z007E0149	0.713851284	1.086622127	0.996660697	0.348811873	0.135403371	0.649825098	0.712638412	0.741576775	0.649601286	1.174019188
Z007E0150	1.186666824	0.875715984	1.756803404	0.963444147	0.18345799	0.704762826	0.841717766	2.022015659	1.248491452	1.018740569
Z007E0151	-0.746514124	-1.389329914	-0.731440176	-1.398301588	-1.217098938	-1.344917268	-0.897288597	-1.332124072	-0.575944174	-0.381459038
Z007E0152	0.542226433	0.478669038	0.714035964	-0.113642401	0.316877159	-0.125624059	0.155445861	0.056650538	0.354737442	0.942284349
Z007E0153	-1.360547507	-0.792522341	-1.298954372	-1.714779858	-1.13047966	-1.718697702	-1.362456568	-1.284319929	-2.16838017	-0.817030112
Z007E0154	-1.257771188	-0.591127315	-0.753308494	-1.279947741	-2.29452488	-0.902412783	-1.192564179	-0.569341508	-1.539274047	-0.501350649
Z007E0155	-0.632444956	-0.021532562	-0.124563965	-0.326420694	-0.066032658	-0.301412967	-0.154214984	0.184870886	-0.050658712	0.720675823
Z007E0156	-1.329339981	-1.354175892	-1.838749903	-0.949469741	-2.361688742	-1.436378209	-1.381680121	-0.787327859	-1.221444909	-2.11509843
Z007E0157	-0.348562203	0.469161413	0.676638831	-0.803911998	1.141341291	0.313056524	0.318862451	-0.188995693	0.075434113	-0.470065832
Z007E0158	-1.59083018	-1.145795675	-1.856352939	-1.407123659	-0.8462495	-1.614875684	-1.862393588	-1.556908501	-2.001844954	-1.141919692
Z007E0159	1.130076847	0.438953872	0.221021396	0.818959769	0.198929783	0.245873766	0.077043382	0.043703799	0.4610948	0.980728374
Z007E0160	-0.387552767	-0.05625157	0.040837017	0.326603817	-0.067361415	-0.270358253	-0.059854522	-1.45941107	0.204314604	0.360074958
Z007E0161	0.035658173	0.225365038	-0.246147251	0.047466064	-0.409372643	0.064429061	0.373299308	1.20276105	-0.216052487	1.020405753
Z007E0162	-0.740488153	-1.412296197	-1.259758447	-1.308708589	-1.806588892	-1.154507399	-1.17330244	-0.879959858	-1.385023943	-1.850810682
Z007E0163	-1.836216935	-1.44161089	-0.769636758	-0.361810422	-1.333599595	-1.334838484	-1.316754622	-1.473978151	-1.564548409	-1.420866615
Z007E0164	-2.294726606	-2.447740064	-0.751292471	-0.923759506	-1.601799986	-1.186457688	-1.323578338	-2.084440964	-1.021710665	-0.817502431
Z007E0165	-0.462516701	-0.445870483	-1.018554182	-0.677575035	-1.90493525	-0.733872771	-0.149148863	-1.30626671	0.007126674	-0.064004567
Z007E0166	-1.726040495	-1.443078314	-1.103956533	-0.478547816	-2.30931536	-0.544602256	-0.884040439	-0.77883868	-2.309679832	-0.652967292
Z007E0167	0.336693086	-0.72155372	-0.031649795	0.655047303	0.960587122	-0.104126575	0.028184719	0.394520466	-0.025099639	-0.224796444
Z007E0168	1.938045957	2.380204212	3.013259739	3.068502931	2.692484663	3.024698949	2.599476626	3.546409532	2.586744414	2.480051699
Z007E0169	2.525073828	2.410636729	2.700468662	2.134534006	1.405119232	2.197749476	2.187571717	2.401807674	1.759348545	2.232852307
Z007E0170	0.734781572	1.556263876	1.053206871	0.820337781	1.241542116	0.685462604	1.506694929	1.22980201	0.957683976	0.598619885
Z007E0171	0.46721451	1.67444044	0.932135245	1.079332808	1.712605391	0.856489787	1.192612301	1.925632369	1.310384623	0.347899888
Z007E0172	1.563040558	1.238731345	2.339288306	1.721191068	2.566722751	1.994252948	1.429040137	1.5159923	1.480405836	0.529807759
Z007E0173	0.98042181	-0.201039501	0.503907581	0.411786655	0.953725331	0.274132457	0.466771812	-1.049131818	-0.107712595	0.701233346
Z007E0174	0.27798159	0.283854992	-0.126837916	0.950551651	1.381535355	0.089049967	-0.072976434	0.279089302	-0.18035524	-0.65047377
Z007E0175	0.510208758	-0.774657743	-1.037850537	-0.605661294	-1.657096538	-0.792933616	-0.59403123	0.031694862	-1.286698098	-0.245004193
Z007E0176	0.382097479	0.344996262	-0.274569797	0.30869697	0.050606816	-0.150267151	0.108788971	-0.467921268	0.046769671	1.057730705
Z007E0177	0.463701797	0.935869866	1.142778494	0.21753269	0.912064657	0.801313726	1.031801975	0.495071735	1.192460606	0.820002173
Z007E0178	-0.850414333	-0.934074165	-1.220762911	-1.062190859	-0.588504832	-1.436628215	-1.157403785	-0.924870176	-0.651392175	-1.868771921
Z007E0179	0.485945187	1.398638385	0.720552323	0.350799015	-0.939117643	0.703605278	0.545630824	2.254316945	1.443848289	1.304754151
Z007E0180	-0.934498409	-0.232368889	-0.07979442	-0.686317006	-0.817967933	-0.056324218	0.130816319	1.284561022	-0.168518345	1.452963451
Z007E0181	-2.814649394	-2.500148141	-2.390501507	-2.309142394	-3.299137992	-2.85295878	-2.590683195	-1.972519072	-2.953496583	-3.131899473
Z007E0182	-2.517315752	-2.241589372	-1.116796279	-2.149454892	-0.468885019	-1.428247582	-1.569536973	-1.689974194	-1.826228665	-2.335290883
Z007E0183	-0.448142492	-0.769445505	-1.03401235	-0.936940298	-2.145266937	-0.99527148	-0.941096264	-0.506355607	-0.959713731	-1.441968237
Z007E0184	-2.370886365	-1.6586813	-1.349374535	-1.216305845	-1.80143755	-1.775296686	-2.337786359	-1.972977042	-1.53418596	-1.459293429
Z007E0185	-0.936631173	-0.398125018	-0.701818121	-0.311332485	0.651301337	0.307853382	-0.413231256	0.2634699	-0.601547291	-0.687485051
Z007E0186	-1.799738139	-1.106490373	-0.584100544	-1.180893569	-0.21743964	-1.366614865	-1.537703694	-0.875477472	-1.000223449	-2.184721661
Z007E0187	-1.368822368	0.248426101	-0.891941109	-1.25833184	-0.15005733	-1.161613953	-0.884192329	-0.374849508	0.133574486	-1.240454268
Z007E0188	-0.891343026	-0.485520346	-1.202432545	-0.802253886	-1.631146007	-0.457802628	-1.071332571	-0.863435262	-0.502811741	-1.216270042
Z007E0189	0.381194056	1.11110824	0.735463038	1.186705189	1.983356328	1.559288411	1.44510803	2.132351338	0.815089162	0.878188467
Z007E0191	-0.881180965	-0.447648599	-1.601719817	-0.61406723	0.210952943	-0.54469417	-0.719348263	-0.798636441	-0.84816332	-1.109887791
Z007E0192	-0.237937456	1.19797877	0.298700923	0.07454878	0.376954658	0.838570393	1.166417835	1.824715307	1.480798078	0.491316308
Z007E0193	0.711654544	0.834714169	0.462940725	0.539108871	1.09752557	0.379091068	0.348663794	0.266325875	-0.498101974	0.931043548
Z007E0194	-0.544356919	-0.771067757	-0.56696087	0.18258546	-0.204578973	-0.48636262	-0.821264616	-0.608468489	-0.689786439	-1.044838562
Z007E0195	-1.443082245	-0.716120304	-1.34941413	-1.434916304	-0.345107403	-0.771782597	-1.15356391	-1.439254876	-1.669248476	0.008870836
Z007E0196	-0.913090812	0.633221062	0.981375477	0.521499275	-1.065781207	0.50270767	0.134425445	1.377959833	0.195221436	-0.040633154
Z007E0197	-1.053673262	-0.408390381	-0.737984694	-1.001171327	-2.075005996	-0.671938191	-1.058432939	-2.101705215	-1.05536621	-0.203533163
Z007E0198	-1.522013916	-1.208581733	-1.589604591	-0.683177309	-2.276993017	-1.581182251	-1.23040896	-1.993357194	-1.497955986	-1.774757658
Z007E0199	-0.501562757	-0.322766825	-0.561256564	-1.672072188	-0.494821776	-1.005095016	-0.810980266	-0.945941258	-0.518121107	0.309962787
Z007E0200	-1.02829933	-0.156529796	-0.264800446	0.033733503	-0.649291798	0.357819765	-0.383786361	0.797075035	-0.122638068	0.015577142
Z008E0001	-0.803784131	-0.794602738	-0.581916023	-1.682808067	-0.32481404	-0.978934068	-0.431877853	-0.532200167	-0.354433613	-0.565738213
Z008E0002	-0.441187527	0.006552055	-0.107125953	-0.365741644	-0.675265101	-0.26722838	-0.510076332	-0.581169443	-0.374703938	-0.185020941
Z008E0003	-1.513639069	-0.684918423	-1.23098155	-0.924680608	-1.452975597	-1.433335513	-0.744154363	-1.107876204	-1.214247713	-1.241272058
Z008E0004	-0.042080094	0.351312565	0.399923414	1.810634225	1.509501522	0.988701512	0.538281061	1.07571259	0.657639861	0.702244165
Z008E0005	-0.098127286	-1.102020383	-1.011281509	0.450378631	-0.442209503	-0.521215458	-0.453178959	-0.426377479	-0.985280203	-0.621964234
Z008E0006	2.039674973	1.856715379	2.480899678	2.353565335	2.005023212	2.13797865	2.079821321	2.336495582	2.443527699	2.068026934
Z008E0007	0.620564913	0.475722757	0.717827361	1.510740874	0.184458673	0.589281751	0.625157892	0.793193408	0.577281887	0.587876304
Z008E0008	0.414092597	0.766473033	0.30776374	0.50512877	1.173553879	1.228555234	1.230708433	0.803977979	1.070120044	0.8191091
Z008E0009	1.818412196	1.32754627	1.584237801	1.343044854	1.629425965	1.823062499	1.512945533	2.371472466	1.492471754	1.473402328
Z008E0010	2.25131916	2.142848915	2.113456226	3.136023056	1.868721936	2.09878605	2.527372342	2.747763582	2.013261047	2.264295665
Z008E0011	0.359654007	-0.071989741	-0.151508371	-0.375630213	-0.43844689	0.341711076	-0.247611305	-0.252394349	0.238225207	0.080229579
Z008E0012	-1.063004291	-1.013530255	-0.604461882	0.073623488	-0.433414112	-1.100482426	-1.142513965	-0.696772714	-1.014436381	-0.894875052
Z008E0013	1.195118414	1.184474015	2.01949959	0.738163627	1.985529984	1.447206821	0.942125696	0.695389571	1.220302837	1.393491514
Z008E0014	0.794812791	0.634673236	0.473409755	-0.309033959	1.157843115	0.411622756	0.37126133	0.879768235	0.409632972	0.256192634
Z008E0015	-0.737800954	-1.05573261	-0.963334418	-0.898003244	-1.43287953	-0.639953479	-1.060623393	-1.459190693	-0.830652917	-0.949677873
Z008E0016	-0.927649444	-0.774879406	-0.943523751	-0.37275249	-1.270827999	-0.973296454	-1.089887137	-0.709666654	-1.092810864	-1.021627757
Z008E0017	-0.353601366	-0.016059042	-0.206849777	0.037017201	0.136303731	-0.403742512	-0.688891372	-1.043402368	0.042624596	-0.183312144
Z008E0018	-0.463931665	-0.519394822	-0.229079539	0.238938455	0.322995897	-0.06506848	-0.34707719	0.143527149	-0.362665247	-0.198063818
Z008E0019	-1.775324431	-2.0246416	-0.982461164	0.109172007	-0.674238435	-1.068596648	-1.317676398	-0.376362618	-1.123369245	-1.20767785
Z008E0020	-1.086322656	-0.663732109	-0.694666306	-0.930081455	-0.166339425	-0.799029408	-0.310736651	-0.082985642	-0.501617493	-0.688609592
Z008E0021	1.053745838	1.866476373	1.536882464	1.817684069	0.645205252	1.511976675	1.70654017	0.662927941	1.250621324	1.360739666
Z008E0022	0.812791391	0.859040104	0.633612068	-0.131008864	1.14580148	0.694702138	1.23032368	1.173276	0.80366735	0.742392019
Z008E0023	0.6504461	1.139279047	0.987689825	0.003394755	0.721743379	1.113115081	0.519086799	0.149305229	0.721548522	0.792152553
Z008E0024	-2.737170353	-2.557844729	-2.85681557	-3.189092824	-2.74246619	-2.774628609	-2.894441954	-2.850108947	-2.533183489	-2.53987948
Z008E0025	-1.166560068	-0.841281528	-0.866738899	-0.313766979	-1.58970788	-0.622387658	-0.534639499	-1.330414369	-0.806593862	-0.81359412
Z008E0026	1.317509545	1.681267353	1.644137736	2.422357268	2.24440274	1.77894065	1.693934866	1.696033782	1.68134468	1.576994474
Z008E0027	-0.287106544	0.190061055	0.013654183	0.177877031	-0.555830595	-0.110337658	-0.508367033	0.303336181	-0.303110252	-0.239062153
Z008E0028	-0.60852096	0.080003759	0.290440236	0.032445486	0.830900639	0.169744111	-0.42622413	-0.183631565	0.05545049	0.122479785
Z008E0029	-0.78147842	-0.328952017	0.183167711	0.691519171	-1.221823516	-0.18229137	-0.374861796	-0.993770874	-0.318425752	-0.180741089
Z008E0030	0.009017194	-0.056969936	-0.243885142	0.091407654	0.147190375	-0.625427238	-0.263461254	-0.684080235	-0.424432315	-0.399241424
Z008E0031	-1.719996494	-1.049554184	-0.472068707	-2.096506888	-0.191724371	-1.019617762	-0.439178349	0.017999509	-0.863020859	-0.845475057
Z008E0032	0.349284183	0.198492191	0.303268743	0.483853536	-0.360208182	0.307252567	0.319745274	-0.097216081	0.228906952	0.386124027
Z008E0033	-0.458313926	-0.669283966	-0.670542999	-0.224571684	0.263563911	-0.209022366	0.002428503	-0.560731794	-0.344900599	-0.22272547
Z008E0034	-0.077532301	-1.000603473	-0.393015282	-1.293025314	-1.279198204	-0.593911935	-0.374661219	0.037158724	-0.811927658	-0.80090346
Z008E0035	0.173331561	-0.553174811	-0.407383655	1.212272921	-0.232501982	0.164064763	-0.31709212	0.57642931	-0.238475927	-0.363019712
Z008E0036	0.559636129	-0.035063531	0.021465163	0.769302826	0.649516289	0.125815704	-0.269717715	-0.712680719	0.103843158	-0.065353322
Z008E0037	-0.374640635	0.064858528	-0.418114138	-1.082088133	-0.683935856	0.11988755	-0.021743087	-0.19752682	-0.271399686	-0.389248458
Z008E0038	-0.052290277	-0.348218789	-0.616125009	0.026139427	0.429843126	-0.23081242	-0.017409451	0.055176604	-0.466034222	-0.353011243
Z008E0039	0.733224844	0.647081152	0.70580998	0.123618394	-0.035013535	0.644074014	0.523007291	0.023353304	0.636951519	0.428134064
Z008E0040	1.321531052	2.106491417	2.38599772	1.225512252	1.732935404	1.984168914	1.660982673	1.410471833	2.102808152	1.965796473
Z008E0041	0.566837559	-0.246644502	-0.020266294	0.276994969	0.327604719	0.243393589	-0.00567028	-0.114340435	0.008262969	-0.115861204
Z008E0042	-0.236288201	-1.082264421	-1.312875761	0.252402025	-1.858802459	-1.054372689	-1.004047707	-0.965449782	-0.980610203	-1.061743509
Z008E0044	-1.856577501	-1.548578855	-1.761119576	-1.769683136	-1.722072434	-1.932152319	-1.2959918	-0.863693402	-1.991340158	-1.576426984
Z008E0045	1.456025126	1.798857466	1.837038707	0.688925917	0.703856511	1.389190122	1.930961496	1.533853339	1.75078106	1.537266561
Z008E0046	0.61686625	0.872745112	1.355393385	0.624926337	0.264199001	0.502608715	0.88609447	0.774091786	1.100807951	0.684282826
Z008E0047	0.588787911	0.812130941	0.60069529	1.205410522	1.331181416	0.48702557	0.847355615	0.182564879	0.375802918	0.642409429
Z008E0048	-0.108411617	0.021665237	0.589691431	0.405988242	0.616841739	-0.234206925	-0.280711441	-0.559994053	0.172920058	0.22787243
Z008E0049	-1.682135839	-1.374601667	-0.775063717	-1.925399144	-1.276133526	-1.799008895	-1.468464473	-0.949543778	-1.197513039	-1.417457437
Z008E0050	-0.707543272	-0.595858443	-0.829463044	-1.608869647	-0.833460757	-0.687779036	-0.717713231	-0.567893033	-0.688820561	-0.378231041
Z008E0051	-3.172369616	-2.587951289	-2.933840617	-3.08329357	-3.394534679	-2.884515822	-2.629268125	-2.756163193	-2.903797163	-3.141021596
Z008E0052	0.087750977	0.004955113	-0.020970803	0.850472529	-1.03416375	0.39504224	0.296829963	-0.74005855	0.037175479	0.14326785
Z008E0053	-2.336253294	-1.891644934	-2.978492705	-1.415198962	-1.753556159	-2.631373044	-2.748319293	-2.710403262	-2.225433761	-2.367647997
Z008E0054	0.286590204	-0.096174529	-0.311786825	0.061023097	0.167284747	0.225722008	-0.224804625	-0.158537327	-0.154124387	-0.162643943
Z008E0055	3.951877912	4.171603046	3.668061013	4.719557281	3.196411077	3.435661526	4.283805349	3.793113876	4.03499585	3.868539071
Z008E0056	-0.972312106	-1.10540127	-0.675528001	-0.150107859	-0.423566913	-0.598394463	-0.580781324	-1.187716973	-0.68730038	-0.830447822
Z008E0057	-0.180815173	-0.11487156	-0.52915902	0.833388561	-0.782711942	-0.482191314	-0.316625872	-0.105374388	-0.302311404	-0.236200546
Z008E0058	0.248278571	0.31015221	0.404627615	1.166783973	-0.290267623	0.498940111	0.599564674	0.372442527	0.161884532	0.393235963
Z008E0059	-0.088238868	0.775870821	0.141475045	-0.487379387	-0.039021204	-0.019251121	0.047305335	0.601899652	-0.144557668	0.0007455
Z008E0060	-1.362882185	-1.918284059	-2.073774407	-2.06940426	-2.522551605	-1.687449298	-1.932435837	-2.71117446	-2.019986434	-1.741066304
Z008E0061	-0.498890793	0.838556695	0.383807988	0.95644159	-0.100307112	0.486286972	0.548658748	0.535231402	0.35993571	0.496971369
Z008E0062	-0.271336391	-0.570894629	-0.520761084	0.08426611	-0.860293934	-0.577856741	-0.535027408	-0.800076222	-0.583246508	-0.301064507
Z008E0063	0.525501138	0.143466944	0.506023484	0.599136459	0.932449266	0.067034919	0.420947544	0.231339205	0.475338142	0.357567382
Z008E0064	2.114177216	1.29227234	1.867074005	2.292519995	2.089829911	1.463835847	2.281498305	1.553357428	1.588811736	1.85357335
Z008E0065	-1.198103923	-0.613653541	-0.572757284	-0.133427125	-0.172582354	-0.986892462	-0.922494912	-1.30551442	-0.647008007	-0.705478931
Z008E0066	-1.077448907	-0.686545159	-1.364738649	-1.445433127	-0.586415001	-1.319393248	-0.845565635	-0.235672764	-1.243539923	-1.125249729
Z008E0067	-0.696394956	-1.381951018	-0.735104985	-0.070431391	-0.313711345	-0.483880537	-0.353551583	-0.949653252	-0.87994719	-0.694037975
Z008E0068	-1.269198393	-0.965788683	-0.612331457	-0.802802477	-0.106614958	-0.738567596	-0.881256322	-0.539869624	-1.020728043	-0.998449238
Z008E0069	1.099919732	0.812767831	1.469871525	2.314168104	1.479705243	1.342986052	1.39689918	2.014225604	1.133282707	1.359291257
Z008E0070	-0.149152094	-0.570207716	0.111294364	-0.163807109	-1.132800192	-0.430387215	-0.507172794	-1.114394711	-0.18918986	-0.329289971
Z008E0071	-0.990790032	-0.712037804	-0.787023935	-0.900948544	-0.357975885	-0.696891106	-0.702584643	-0.377281774	-0.81765077	-0.840245389
Z008E0072	0.623791159	-0.395209221	-0.909043198	-1.201584151	-0.714021579	-0.411186724	-0.134880804	-0.510998788	-0.468549743	-0.443541404
Z008E0073	1.76751895	1.89190742	1.864625575	1.732473739	1.326590013	1.550463812	1.16719279	2.395898047	1.739689795	1.594445016
Z008E0074	0.232682912	0.469658614	-0.065723041	1.308711954	1.02333491	0.657695932	0.146846496	0.144436798	0.46703701	0.485079843
Z008E0075	-0.401986302	-0.081756688	-0.410221283	-0.545436186	-0.022862867	-0.258709218	0.316585906	-0.780768905	-0.154009351	-0.092963934
Z008E0076	1.578864954	1.340188187	1.29533387	1.205035352	0.246059979	1.352908311	1.516939402	1.479079753	1.245881147	1.151791545
Z008E0077	1.581792393	1.637820487	1.271781661	0.762583355	0.74993947	1.404601016	1.277513221	0.998529487	1.297402947	1.472917314
Z008E0078	0.880528669	0.944256496	1.08722272	0.042538813	0.454157511	0.668416208	1.033014017	0.24691479	0.699794296	0.95777051
Z008E0079	-1.414858179	-0.885204795	-1.127368075	-2.057011825	-1.250370017	-1.507658303	-1.367468016	-0.395073118	-1.112534659	-1.052825749
Z008E0080	0.557815773	-0.022358201	0.579471996	-0.804979765	-0.164278322	-0.048673951	0.439807117	0.329631761	0.282634355	0.334823202
Z008E0081	-0.527992835	-0.76549437	-0.501942416	-1.838325867	0.081816669	-0.569230582	-0.307599577	0.191431338	-0.068432105	-0.276342855
Z008E0082	-0.022357928	0.035681943	0.496786769	0.334195036	-0.996230252	-0.499525775	-0.114180054	-0.331957425	-0.070798819	-0.197138698
Z008E0083	-0.220995229	-0.754352124	-1.130762004	-0.03928333	-0.26684387	-0.343265782	-0.49616697	0.060740661	-0.409766045	-0.468552382
Z008E0084	0.462036612	1.078342445	1.065869752	1.348452876	1.207370762	0.611538359	1.104467641	0.367811897	0.919872043	0.785577495
Z008E0085	0.353912788	1.225148007	0.698252996	1.136873448	1.150726236	0.979792526	0.733021106	0.827639348	1.002101942	0.868954282
Z008E0086	0.246993236	0.416677861	0.087801608	-1.346098611	0.845955323	-0.318255118	0.170170544	-0.452887932	-0.235189433	-0.044783482
Z008E0087	-0.827634706	-0.352920412	0.113565312	-1.005034165	0.537879295	-0.240530517	-0.09109953	0.611365002	-0.362377893	-0.388467372
Z008E0088	0.238761512	0.319699991	-0.121529539	0.239335667	0.35174457	0.225307183	-0.012073877	0.267353425	0.236795749	0.146373156
Z008E0090	2.181027555	1.527748067	1.428497494	1.512578349	1.416702139	1.889067037	1.722440811	2.140586026	1.730980044	1.72640293
Z008E0091	0.278500033	0.81364541	-0.219206714	-0.268694017	-0.232968411	-0.037125885	0.238073316	0.439290622	0.415989885	0.280078606
Z008E0092	-1.325977221	-1.706191609	-1.408348563	-0.96259796	-1.330193997	-1.291302165	-1.595219459	-2.061268513	-1.674488982	-1.487815355
Z008E0093	-0.550315154	-0.400499823	0.037290334	0.34915656	-1.319429309	-0.314300287	-0.132387623	-0.019000172	-0.331529196	-0.218515586
Z008E0094	1.478784156	0.973754151	0.781373356	0.009298527	1.097995517	0.690284068	1.070729853	1.035010142	1.048291405	0.725421745
Z008E0095	-1.436328928	-0.823228133	-1.588350756	-1.335129422	-1.910766746	-1.136634158	-1.284371209	-1.191118736	-0.95343592	-1.106051447
Z008E0096	-2.445112107	-1.841618555	-1.877453157	-2.313824569	-1.145067005	-2.118333582	-1.68276389	-1.691190543	-1.574357241	-1.785261816
Z008E0097	-0.675985259	-0.12497196	-0.074835931	0.240214267	0.263214269	-0.616799877	-0.187685818	-0.661431953	-0.333099865	-0.491193524
Z008E0098	0.30380005	0.16304095	0.083764145	0.297153701	0.945301193	0.168856662	0.39733604	0.114927016	0.411064183	0.206588433
Z008E0099	-1.821373435	-1.695394857	-1.372517727	-2.472725182	-1.292074584	-2.049786252	-1.465227867	-2.025507949	-1.600924085	-1.585891667
Z008E0100	-1.596191321	-1.93497494	-2.018962394	-1.083684254	-1.917240205	-1.567737766	-1.868036655	-1.502491134	-1.766775195	-1.634227765
Z008E0101	-1.962692031	-1.989303536	-2.182874216	-3.077473842	-2.924448844	-2.04873911	-2.361489274	-3.16558457	-2.379901265	-2.301955036
Z008E0102	1.277345249	1.086365147	1.129751988	0.392401721	0.608150331	1.308239104	1.097437219	2.108621673	1.215745519	1.084211864
Z008E0103	1.248449829	0.238598661	1.170865735	1.405049393	0.35586189	0.955723849	1.515254979	0.277700451	0.845695373	0.752300708
Z008E0104	-2.020607066	-1.454384211	-1.955758054	-2.212694946	-2.017722447	-1.73134042	-1.726528728	-2.247417337	-1.929509698	-2.077819607
Z008E0105	0.386188622	0.869365979	1.190376763	1.008849728	1.284409146	1.501831979	1.372562793	1.057763877	1.176999994	1.085653806
Z008E0106	0.97652669	0.682164489	1.264394398	1.000069023	1.999785695	1.057562327	1.668217182	1.678342828	1.173420796	1.258574968
Z008E0107	0.222617514	0.338245232	0.263375047	-0.289465414	-0.454963	0.191850678	0.084947172	-0.035537756	0.242853473	0.238701624
Z008E0108	-0.452290628	-0.054102221	0.249170489	0.49818058	0.231350439	-0.215598271	0.107658811	-0.527180118	0.091500453	-0.058615941
Z008E0109	-2.868181455	-2.989893281	-2.95599895	-2.806612249	-3.70097042	-3.479855073	-2.908459401	-2.816481057	-3.355457259	-3.328006575
Z008E0110	-2.763756811	-2.209396256	-2.197754058	-2.656709742	-1.2792976	-2.225093787	-2.395399592	-2.202797883	-1.915191893	-1.945600266
Z008E0111	-1.217874005	-0.949122506	-1.07038427	-1.354177575	-0.670970546	-1.399617597	-0.800749993	-0.188252429	-1.196026703	-1.066010545
Z008E0112	0.571220239	0.690367017	-0.024612615	0.830708275	0.186923299	0.710820236	0.322408023	1.504942275	0.381204815	0.299010727
Z008E0113	-2.220624642	-2.047112267	-1.851745348	-1.099704	-2.419647304	-1.674829527	-2.136748733	-1.751950709	-1.914910963	-1.854933805
Z008E0114	-1.025197953	-0.644473933	0.186835293	-0.977043191	0.698502575	-0.351634528	-0.689942283	-0.788598912	-0.17556424	-0.079527548
Z008E0115	-2.083262857	-2.52605284	-1.818227597	-1.726059441	-2.310893047	-2.26817161	-2.090476245	-1.66979733	-2.096870349	-2.288585124
Z008E0116	0.428909154	0.277345757	0.662682958	1.035263069	-0.01833421	0.416185981	0.26288025	0.308142333	0.384235306	0.452351124
Z008E0117	-0.297942384	-0.298304272	-0.148674996	0.140567274	-0.146975449	-0.359208011	-0.312446977	-1.638934114	-0.377337786	-0.182867347
Z008E0118	-0.144598712	0.116081027	-0.455969325	-0.87605568	0.912368536	-0.529784679	-0.663320696	-0.578323136	-0.685890619	-0.411830859
Z008E0119	-1.600691513	-1.816672378	-1.856396965	-2.445927177	-2.567111022	-1.795044326	-2.071808213	-1.974258847	-1.646902991	-2.095286691
Z008E0120	-0.335467521	-0.811502077	-1.086944203	-0.189494844	-0.637627517	-0.992621422	-1.122581888	-0.052178276	-1.010548825	-0.949399411
Z008E0121	1.10997816	0.613094377	0.81900994	0.999146518	0.461885237	0.453272595	0.665806287	0.603005985	0.535144253	0.81061656
Z008E0122	0.492613796	-0.158746207	0.407684404	-0.377597445	0.84761977	0.149238374	-0.400235047	0.622418913	-0.128475299	-0.077434547
Z008E0123	0.719783166	1.164223266	1.052403165	1.471589885	1.453802062	0.60318213	1.202606588	1.159295092	0.84581875	0.956448253
Z008E0124	-2.816512016	-3.566662478	-3.138284466	-3.375755018	-2.522901917	-2.794638034	-3.089857812	-3.240289216	-3.046938951	-3.011461766
Z008E0125	0.451624237	0.700905905	0.07678119	-1.282862774	0.137043393	0.530054728	0.181878223	0.878780266	0.317821708	0.266268609
Z008E0126	2.436433387	2.253266689	2.375741773	2.140444115	2.403557489	2.058198293	1.927632008	2.173854878	2.05246261	2.181277667
Z008E0127	-0.192470448	-0.039595853	0.047485695	-0.133058592	-0.482531947	-0.033944918	0.342990818	0.295753919	0.172862456	0.368221105
Z008E0128	0.312735238	0.547636802	0.94597564	0.511927943	1.030864375	0.644401589	0.387233826	0.393466738	0.478465651	0.542500955
Z008E0129	0.882499282	1.442723661	1.108600142	1.559879331	1.247198429	1.480943347	1.382139496	0.889708337	1.248619296	1.289189952
Z008E0130	-2.68058034	-2.017134699	-1.861779405	-3.005300857	-1.436239144	-1.756414446	-1.800433997	-1.547523847	-1.836039409	-1.886659114
Z008E0131	1.02529922	0.75806242	0.906174956	1.388805362	0.265865606	0.280522904	0.39864817	0.131512197	0.629722148	0.706838389
Z008E0132	1.129382358	1.614493489	0.493557138	0.341737503	1.182834216	1.124121933	1.045714095	0.332979285	0.903364479	0.989444061
Z008E0133	0.128449273	0.102094374	0.28733135	-0.959835696	0.793570101	-0.104771959	-0.051498989	-0.557295146	-0.309154346	-0.050347468
Z008E0134	0.918677272	1.101661213	1.108493679	1.837836308	1.603417556	1.564351327	1.449505271	1.421187688	1.461526921	1.390195873
Z008E0135	-0.508979487	-0.296759614	-0.29374917	-1.229421882	0.181838209	-0.449623646	-0.56813639	-0.037807774	-0.866439848	-0.469896542
Z008E0136	1.277153672	0.463627808	1.260772842	0.625465204	1.663507936	1.131170914	0.983420023	0.949819007	1.418750891	1.117704329
Z008E0137	-2.318862436	-2.507349387	-1.646230376	-0.736941935	-1.896389659	-1.568963443	-1.768011569	-2.449436366	-1.526920809	-1.830579878
Z008E0139	2.84288051	2.502693709	2.769036205	1.872024853	2.783113094	2.563917313	2.455950816	3.340103447	2.649737983	2.3911827
Z008E0140	-0.467609761	-0.428111042	-0.707701488	-0.392115305	-0.657116709	-0.657844817	-0.823917572	-0.634491312	-0.461279999	-0.420768709
Z008E0141	-2.008621572	-2.137221791	-1.632048584	-3.091366399	-2.616697241	-1.899214473	-1.374798889	-1.768076842	-2.014023523	-1.908249637
Z008E0142	0.112257014	0.462339898	0.672814321	1.464415686	-0.251682706	0.563577557	0.741121794	0.471155744	0.737792569	0.723751665
Z008E0144	1.824313857	1.745177009	1.806881205	1.5438311	1.487859117	1.863174306	1.412049959	2.27760567	1.703487785	1.850503852
Z008E0145	1.30246313	1.950441964	2.203441467	1.190007849	2.406975239	0.894271601	1.220135893	1.759364291	1.264583394	1.547632555
Z008E0146	0.581175414	0.741829562	0.826907151	0.647525682	1.421889596	0.960478298	0.790625606	0.097704293	0.70841559	0.730992617
Z008E0147	0.953894301	0.625137257	0.624417425	0.8664125	0.842200522	0.556543242	1.15675576	1.314531519	0.433064316	0.640848854
Z008E0148	0.126147694	-0.761991563	-0.682509496	-1.896708277	-0.227248811	-0.676050276	-0.649143867	-0.322651816	-0.604771642	-0.664430564
Z008E0149	0.035251725	0.23003112	0.275941993	-0.361485135	-0.371638613	0.428992472	0.257267598	0.021217322	0.277607911	0.190267402
Z008E0150	0.128950492	0.069170783	0.39949893	1.317962104	-0.55433117	-0.244604228	-0.063861191	0.442606428	0.375248679	0.353363975
Z008E0151	2.081309902	0.922274251	0.800963478	0.038504957	1.517478069	1.405607263	1.024228767	0.858673545	1.204019494	1.193939773
Z008E0152	0.980537265	0.172506216	0.425114926	0.064810563	0.396257222	0.847449892	0.475706136	0.643056899	0.813999177	0.727669417
Z008E0153	-0.271068432	-0.44494125	-0.981700554	-1.553321721	-1.428597685	-1.104797392	-1.028416715	-0.915628259	-1.376410657	-1.357838891
Z008E0154	-0.203383292	0.445319136	0.335544075	-0.210059121	-0.798489092	0.171780777	0.139455333	-0.199439824	-0.167811041	-0.127629176
Z008E0155	-1.534591049	-0.648723224	-1.228859276	-2.434824519	-1.352877359	-1.059382493	-0.845359335	-1.27309596	-1.278177094	-1.107809735
Z008E0156	0.23016103	0.244264968	-0.604625081	-0.637885197	0.664195351	0.357853707	0.269111456	-0.265470464	-0.095064027	0.166199239
Z008E0157	-0.180863141	-0.567978053	-1.057853897	0.324141075	-0.627103871	-1.024862801	-0.583172914	-1.496535868	-0.736563022	-0.63769518
Z008E0158	2.211942837	2.2779769	1.772980208	1.654586788	1.793303828	2.308187034	1.987509204	2.542912031	2.119026489	2.086103041
Z008E0159	0.62390779	0.311790906	0.750661674	0.435554401	-0.655415792	0.315886822	0.507937227	0.803426614	0.562079067	0.358956841
Z008E0160	-0.282892679	-0.366275766	-0.223625929	0.910288927	0.257352956	0.180256145	0.285750515	0.026447044	0.226567995	-0.088877524
Z008E0161	-1.384970053	-1.390131588	-1.211710598	-1.352981952	-1.617232047	-1.656188202	-1.896514882	-1.187383667	-1.313662046	-1.416195134
Z008E0162	-0.626131951	-1.163128624	-1.349249301	-0.794653237	-1.590909943	-0.942615128	-0.362118605	-1.82400888	-0.767799227	-0.72006685
Z008E0163	-1.244331077	-1.281988187	-1.167199888	-2.728673913	-0.781031799	-1.099617155	-1.751990702	-1.719682101	-1.372962904	-1.489146557
Z008E0164	0.432029803	0.200711505	0.059293176	1.039593065	-0.377425405	0.025509069	0.321641828	0.510742896	0.142757926	0.281122238
Z008E0165	0.945852968	1.079894206	1.062218539	0.729189455	1.004079101	0.86262435	1.031045465	0.310793046	0.591044551	0.717288502
Z008E0166	-0.277829711	-0.986856371	-1.16010055	0.291527194	-1.749869208	-0.518601365	-0.553273142	-0.527239214	-0.595747285	-0.796352283
Z008E0167	-0.839567274	-1.676261085	-1.02202096	-1.361161056	-1.620876842	-1.401499186	-1.096644517	-0.890589417	-0.926769672	-1.146785321
Z008E0168	0.356093215	0.345682168	0.167378277	0.07167962	1.283825348	0.723549209	0.743279017	1.083232753	0.639361959	0.508869273
Z008E0169	1.220000249	0.778435379	0.645282164	0.714513114	1.41232873	1.236107902	1.292665887	0.409289521	1.040694674	0.963324814
Z008E0170	2.274249286	1.655412832	2.016931257	0.760555008	2.578933256	1.336517803	1.791567853	1.641791185	1.722303731	1.77327925
Z008E0171	-1.059489375	-0.944932597	-1.040673953	-0.609240087	-0.245209136	-0.853120304	-1.052123129	-0.594416913	-1.148245139	-0.831433714
Z008E0172	0.275614356	-0.195957884	0.263880259	1.643150807	-0.353753801	0.380364274	0.093296988	0.024964247	0.504935105	0.466038186
Z008E0173	1.91962202	1.449408645	0.955227547	1.798287821	0.77293406	1.285255786	1.074614899	1.302646188	1.246622307	1.247899863
Z008E0174	0.938101508	1.228874274	0.457989877	1.931432077	0.624120769	0.960157307	0.734297784	1.186347929	1.097908506	1.24739207
Z008E0175	0.419466237	0.380470128	0.920820702	0.010480621	-0.140924355	0.703551731	1.004495741	1.158557031	0.448410482	0.662198859
Z008E0176	-0.840655833	-0.657774539	-0.590668347	-0.340920072	-0.553923415	-0.793996648	-1.157679856	-1.091949411	-1.011413243	-0.772176762
Z008E0177	1.823875074	1.526524695	1.024106087	0.811579906	1.417451797	0.903071082	1.424666676	0.340265443	1.106458905	1.118970805
Z008E0178	-1.071749826	-0.648514581	-0.388875383	-0.027862522	-1.116182261	-1.0910661	-0.79670785	-0.053191126	-0.570717385	-0.549688593
Z008E0179	-0.793338059	0.076736825	-0.468102987	-0.326327679	0.387865396	-0.257193857	-0.199940861	-1.062379151	-0.249665285	-0.171109679
Z008E0180	2.157992824	1.665732883	1.681942502	2.92479414	1.879311296	1.616440461	1.848777361	1.766160296	2.019428473	1.729581624
Z008E0181	2.560148562	2.477901647	2.553675646	2.186707241	2.778684375	3.192197455	2.409989145	2.843271275	2.955117847	2.86362443
Z008E0182	0.691989534	-0.446315229	-0.297025355	-0.318337768	-0.302826229	0.204843479	0.118622672	-0.181148665	-0.015907984	0.248923616
Z008E0183	-1.524295007	-1.396362821	-1.574019512	-0.092547224	-2.083085964	-1.06029618	-1.525151847	-1.287593219	-1.027716773	-1.237223004
Z008E0184	-1.689048427	-2.638191301	-2.583136814	-1.312366647	-3.061381516	-1.859772254	-2.495841421	-2.645782122	-2.069952821	-2.15033566
Z008E0185	1.265754987	1.593974498	2.236865245	1.209583448	1.551711741	2.183819106	2.013664588	1.832248605	2.0851128	2.075668294
Z008E0186	-1.752067747	-1.557017439	-1.585545899	-2.037053209	-1.368742281	-1.660709982	-1.924689734	-1.802880108	-1.464961625	-1.772093194
Z008E0187	0.479667987	0.498893806	0.264210519	1.215114272	1.048640349	0.318257851	0.806104319	0.199257031	0.639054777	0.431194046
Z008E0188	0.221067329	0.496179909	0.448026662	-0.257522479	0.643578084	0.304590565	0.644729555	-0.070906695	-0.020704594	0.243057468
Z008E0189	-1.647600363	-2.18849672	-1.444832537	-1.13794463	-1.695315184	-1.538074363	-1.115627417	-1.071552607	-1.640651396	-1.439421404
Z008E0190	1.27147831	1.491158603	1.676494461	1.89449336	1.512902499	1.610290867	2.159284298	1.563969932	1.724400141	1.85690742
Z008E0191	0.611541662	0.749233429	0.647688424	1.184871926	0.383840876	0.964257501	0.516524826	1.109109186	0.714423101	0.700317318
Z008E0192	-0.728010414	-0.673751885	-0.612260228	-1.068188614	-1.044331849	-0.430314337	-0.470985607	-0.458814711	-0.465086879	-0.724946733
Z008E0193	1.483496865	1.647721929	1.346798678	2.409793107	1.646199731	1.276760932	1.196546663	1.427142692	1.510551558	1.551335553
Z008E0194	-0.348171435	-0.691271956	-0.106855894	-1.136848539	-0.649074854	-0.737462628	-0.093519441	-0.394609135	-0.436285482	-0.313642249
Z008E0195	0.065677065	0.875271153	0.456653835	-0.015477981	0.086067293	0.618328439	0.354649435	-0.062456507	0.546591396	0.438636547
Z008E0196	1.131629373	0.866273016	0.664337066	0.999307914	0.706455415	1.392862845	1.029572936	1.538202115	1.018521927	1.047971135
Z008E0197	-0.315692577	-0.803750147	-0.07112455	-1.553626784	0.223641119	-0.542808387	-0.405127479	-0.063781089	-0.013306811	-0.200993641
Z008E0198	0.017386042	0.541928035	0.261230828	-0.496739667	-0.488787242	0.379473853	-0.274955615	-0.405721692	0.307534461	0.259917653
Z008E0199	1.377862428	1.666153673	1.685519685	2.32432111	2.628156019	1.73476243	1.635710681	1.630509094	1.863811986	1.813778837
Z008E0200	0.823003078	1.156147617	0.720738355	0.675547813	1.321694017	0.769061145	0.806884086	1.446939478	0.554381591	0.709023426
Z009E0001	0.353507689	-0.260282274	0.053813538	0.096302689	-0.40221199	-1.16840484	-0.025731188	-1.066121367	-0.035913638	-0.351540358
Z009E0002	-2.128220463	-1.569922687	-0.124184991	-1.391201719	-1.073307631	-1.357899928	-1.300335313	-1.351775821	-1.938635875	-1.064064703
Z009E0003	-0.293423113	-0.519557537	-0.180272718	-0.747830517	-0.428372316	-0.498750913	-0.343557568	-0.145150466	-0.250571187	-0.652758399
Z009E0004	-1.328598192	-0.696817715	0.013799877	-0.200108253	-0.467699536	-0.9248257	-0.756454544	-0.846192482	-0.535494289	-0.903759072
Z009E0005	0.213527481	-0.248821307	0.367767526	-0.342003861	0.136259756	0.661310891	0.191549039	-0.019784692	-0.151066787	-0.232677998
Z009E0007	1.361926855	1.566601705	1.786598641	0.711368514	0.878721349	1.759784944	1.471538547	1.257144247	2.039848227	1.602488196
Z009E0008	0.18159351	-0.60179176	-0.867907891	0.593403949	0.085481353	-1.343204451	-0.624441127	-1.415275076	-0.325303643	-0.599871344
Z009E0009	-1.163570153	-0.941759576	-0.436670235	-2.011007823	-1.889690736	-1.513052622	-1.019402547	-1.305083064	-1.240500464	-1.32968556
Z009E0010	0.656398236	0.806736032	-0.435650074	0.839028822	-0.179373887	-0.091621407	0.4037681	-0.259276049	0.483502152	0.351176151
Z009E0012	0.818386532	1.431949838	2.664441161	0.84261474	1.359656877	1.190583571	1.332848991	1.701369394	0.72728849	1.291229398
Z009E0013	0.6427	-0.2803248	-0.498759178	0.161280683	-0.494489865	-0.278908426	0.320195928	-0.162911672	0.042811004	0.42298516
Z009E0014	0.716106906	0.502566048	0.144187404	1.294724695	0.35350631	1.248274762	0.625782459	0.918715012	1.487667914	1.068761111
Z009E0015	-1.29963591	-0.368581633	-1.099939054	-0.628793887	-0.935625925	-0.424522606	-0.933578576	-0.941416767	-0.923941829	-0.907513019
Z009E0016	0.460107084	-0.707561237	0.62077502	0.231163349	0.397448639	0.028154651	-0.366401855	0.005337278	-0.251266665	-0.208591888
Z009E0017	0.521003344	0.891382637	0.736749756	0.034992473	1.006268058	-0.206965098	0.522207011	0.743622348	0.93562209	0.654780572
Z009E0018	1.417920537	1.314135776	0.96792276	0.850735545	0.609011748	1.418932858	0.865656724	0.588982435	1.072201368	1.141152071
Z009E0019	1.554150758	0.443568826	-0.341655375	0.166084604	0.041779398	1.718854397	0.348113459	1.455446785	0.767718294	0.409146786
Z009E0020	-0.416521498	-1.191659063	-0.852305552	-0.617825797	-1.340468626	-0.916363047	-0.839003708	-0.404855661	-0.57618011	-0.514175735
Z009E0021	-0.47426232	0.02779851	-0.109806226	-0.533024431	0.304897137	1.220483645	0.185764091	0.8064954	-0.216096072	-0.150154866
Z009E0022	0.642937243	1.312787275	0.83076391	1.062785121	1.844736613	1.373416333	1.279040867	1.255633158	0.986728697	1.062698345
Z009E0023	0.484658324	0.217139453	-0.415572691	0.14838116	0.220370974	-0.994636651	-0.378138718	-0.361108839	-0.419098764	-0.220969333
Z009E0024	1.194086783	1.007784004	1.886361938	1.803573993	0.692904605	0.999358637	1.248528606	1.609642619	1.340441601	1.29577563
Z009E0025	-0.402171071	0.401829804	-0.16375541	0.646437283	1.3803377	0.616486134	0.775745318	1.20688846	0.300663296	0.454508524
Z009E0026	0.64864194	-0.491677327	-0.912244388	-0.740763298	-1.25296057	-0.825195486	-0.21570892	-0.678382458	0.042325815	-0.492450997
Z009E0027	-1.849087575	-1.061478955	-1.406601976	-0.444862818	-1.255977724	-1.108362007	-1.480500149	-1.079943633	-1.124337386	-1.315552247
Z009E0028	-0.10538674	0.413884229	0.789529332	0.014071909	-0.103637953	-0.445014112	0.088831494	0.938157051	-0.11589321	0.179353902
Z009E0029	1.054730982	1.717549482	1.030669203	0.635445185	1.161477594	2.454645969	1.259725343	1.331272203	1.376054782	1.755892936
Z009E0030	0.267308176	-0.425444448	-1.233987716	0.364115256	-0.721767018	0.205550223	-0.191823394	-0.624732421	-0.127359066	-0.260827175
Z009E0031	0.599048287	0.605581109	0.112053607	-0.035241433	-0.751734121	0.899164924	0.350136007	-0.005095334	0.493732857	0.124798648
Z009E0032	-0.956747508	-0.5129813	0.234946486	-0.504351821	-0.425255536	-0.869189462	-0.272252039	-0.888417656	-0.285946429	-0.34874318
Z009E0033	-1.298234568	-1.017248992	-1.072652012	-2.12742286	-0.816669018	-1.069456318	-1.291432024	-1.585303285	-1.138444358	-1.212440756
Z009E0034	0.786450331	0.538401191	0.079947881	1.68236313	0.195546161	0.563488804	1.08562259	0.002678395	0.976674048	1.459103241
Z009E0035	1.623086808	1.108378138	2.06111508	2.271154808	1.731483021	1.530299103	2.17992743	2.390454669	2.076194805	1.767858581
Z009E0036	0.92149244	1.282327156	0.063224636	0.609891133	0.362010732	0.477101916	0.740780852	0.571827784	0.785291835	0.766542836
Z009E0037	2.132807282	2.857079017	1.770022017	2.320122949	3.004269132	2.741206922	2.824912718	2.215425677	2.572088487	2.246034925
Z009E0038	0.133476775	-0.438084065	0.722138277	-0.179200927	-0.521745349	-0.392410412	-0.37947755	0.685988168	0.010014121	-0.189767615
Z009E0039	0.67403252	1.387149662	1.757750038	1.729195353	2.14583262	2.478118207	0.982470842	0.628597967	1.524626984	1.347777794
Z009E0040	-0.14669831	-0.752501895	0.202419505	-0.214701416	-0.068309455	-0.872302225	-0.599564641	-1.047841612	-0.215547784	-0.23869466
Z009E0041	-0.11128552	0.032477636	0.275733234	0.595427257	-0.407772851	0.363046378	0.296319546	-0.715669395	0.029210354	0.083647534
Z009E0042	1.300138064	0.570919457	1.724440333	1.422747401	0.358631312	0.604075964	1.014301284	0.346941508	1.107939602	1.082130415
Z009E0043	0.976281524	1.741285932	1.485492719	1.211364772	2.226355061	0.838395289	1.633981759	1.634292863	1.232967995	1.268059965
Z009E0044	-0.578258471	0.218006584	0.093478197	-1.225308045	0.015030556	-0.70345077	-0.607255427	0.066947285	-0.782952795	-0.304868756
Z009E0045	-0.970909223	-0.333407836	-0.29164525	-0.546497296	-0.329521922	0.186372183	-0.421909848	-0.520688096	-0.519098863	-0.488078574
Z009E0047	-0.014098456	0.807097095	-0.824281912	-0.504408952	-0.26108029	0.322870627	0.737307579	0.936890801	0.441207829	0.294791751
Z009E0048	3.517615269	2.850927195	4.368556979	3.472387783	2.916434626	2.972140845	3.217466559	2.447349316	3.574545693	3.279194347
Z009E0049	0.611796553	0.800965508	1.075905079	0.700000871	1.494982222	0.744693724	0.221890201	0.648615462	0.044753088	0.476597646
Z009E0050	0.381072	1.095023129	0.757100711	0.304062416	0.50661002	1.849272944	0.755215657	0.662713293	0.958798474	1.279210767
Z009E0051	2.191941485	0.939726545	1.816965972	1.486629585	1.323400293	1.00659418	1.003313006	0.545123433	1.019957239	1.216675551
Z009E0052	-0.915611171	-0.724965996	-0.807142673	-0.974434136	-1.845948214	-0.124516782	-0.517129095	-0.943864993	-0.637610442	-0.862710746
Z009E0053	-0.622504086	-1.765503015	-0.937055176	-0.549560736	-0.802301292	-1.089155602	-1.71133422	-0.853477539	-1.90648725	-1.59070807
Z009E0054	0.173734267	-0.07530763	1.346943048	0.234982591	1.122436714	-0.296983863	0.323825281	1.57795828	0.166521665	0.205927354
Z009E0055	-0.251154677	0.699647313	0.887912648	1.090296501	1.453296918	-0.383870055	0.117605988	-0.392060287	0.071113602	0.404028699
Z009E0056	1.595386331	2.402555199	1.510158359	2.073733023	1.64060603	2.040220515	2.478640347	2.926447871	2.53821652	2.318565776
Z009E0057	0.688620848	0.981472686	0.369311167	0.732293799	0.606283258	-0.012802835	0.948379518	0.84744072	0.51244121	0.57296044
Z009E0058	2.197114263	2.496910015	2.507205132	1.73679527	2.295052745	2.394647592	2.679852794	2.271984604	2.528020016	2.457910103
Z009E0059	1.706901945	1.797877377	0.759525504	1.55901117	0.958810991	0.976723594	1.462040171	1.882772146	1.740922597	1.598573919
Z009E0060	1.245558269	0.586414563	-0.112789142	-0.002038816	1.582583594	1.528686795	0.701812225	1.16411357	0.656195868	0.423471056
Z009E0061	-0.133330418	-0.644690566	-1.321304167	-1.202401491	0.047896979	-0.757658325	-0.6955831	-1.241314331	-0.519673098	-0.620922023
Z009E0062	1.690570884	0.351853051	1.155897838	0.568125203	1.41355993	0.023874694	0.533181654	1.038711127	0.699887167	0.893117647
Z009E0063	2.344938481	1.683111163	1.254344038	2.278823066	2.300108648	1.323804217	1.582883253	0.831195573	1.980160166	1.709405468
Z009E0064	-1.275159447	-1.662735793	-1.447847869	-2.19812889	-1.933535432	-1.033101306	-1.716647695	-1.710066957	-1.62630305	-1.842595832
Z009E0065	0.229255154	-0.408138242	0.4905086	-0.403304515	0.062481006	-0.058462144	-0.059734117	0.311890428	0.443629978	0.071668844
Z009E0066	2.225224766	2.358078998	3.671637618	2.797198105	1.440919178	2.069036997	2.306508655	1.844079927	2.310637144	2.590087624
Z009E0067	-0.176629427	-0.333477955	0.115085387	0.114000762	-0.876349356	0.127702171	-0.244000179	-0.730996837	-0.280437191	-0.613434976
Z009E0068	-1.502592728	-1.330259495	-1.301692384	-1.332961366	-0.670406411	-0.311932161	-1.399021822	-1.39229318	-0.706563863	-1.116605948
Z009E0069	-0.351835771	-1.426421782	-1.792125124	-1.180427387	-0.734489736	-0.219141493	-0.854526304	-0.937842529	-0.642914226	-0.854210424
Z009E0070	-1.705348887	-2.164524502	-2.973194207	-1.764750183	-2.737163184	-2.417681342	-1.572804089	-2.251452653	-1.881017838	-2.120585974
Z009E0071	-0.530966779	0.473103579	-0.308693417	0.482296447	-0.437016688	0.398879398	0.636979356	0.155373365	0.427566588	0.39187332
Z009E0072	-2.283869071	-1.873852838	-0.165536815	-1.104792	-0.582717838	-1.141612209	-1.632664695	-1.414712928	-1.655467685	-1.495679426
Z009E0073	-1.102393604	-1.543189351	0.002621399	-0.326745631	-1.508023923	-1.379068639	-0.865271754	-1.179696268	-0.39741374	-0.854595496
Z009E0074	-0.385706814	-0.177911369	-0.827550643	0.477478427	-0.879462362	-1.097403678	-0.380596805	-1.26668562	-0.605595136	-0.233117101
Z009E0075	-2.062208054	-1.405570606	-1.806406273	-2.518577856	-0.740398503	-0.926676507	-1.382266439	-1.220016178	-1.763820434	-1.295904009
Z009E0076	-0.738163379	-0.682308654	-1.618581585	-1.005758644	-0.664630834	-0.552018309	-0.509618507	-1.092956214	-0.513847932	-0.786928862
Z009E0077	1.085252488	0.873327116	0.482709579	1.339933628	0.406569004	1.325887056	0.698726649	0.970068345	0.89682743	0.653424736
Z009E0078	-0.31549152	-0.346195182	-0.225281129	-1.650792993	0.102218456	-0.727768204	-1.034959148	-1.466081753	-1.3156295	-0.679321566
Z009E0079	-2.616959908	-2.129481297	-2.646852905	-3.541367031	-3.177322484	-1.984102724	-2.726385133	-2.41177155	-2.455224277	-2.373320213
Z009E0080	-2.020602024	-2.32903179	-1.525124109	-1.99906263	-2.592551734	-2.185805537	-2.075132415	-2.622437272	-2.483404755	-2.227171674
Z009E0082	2.132770938	1.252041701	1.988418915	1.31010365	0.711248143	1.327637856	1.392097536	2.236147506	0.942265845	1.027276038
Z009E0083	-3.004170305	-2.359617584	-3.041964246	-2.585308706	-1.491311812	-2.977629822	-2.13961183	-2.609326259	-2.371271283	-2.33287111
Z009E0084	-0.728538609	-1.679506207	-1.427859446	-1.914135648	-1.854431318	-1.083851292	-1.519998587	-2.065581566	-1.867016811	-1.702858
Z009E0085	-2.597401777	-1.54764352	-2.541848805	-1.632498104	-2.608161336	-1.942917476	-1.729682	-1.876546204	-1.827705856	-2.198760827
Z009E0086	0.717001298	0.488417005	0.901554828	-0.154953377	0.113999031	-0.410919977	0.701936761	1.198183602	0.202917428	0.019267629
Z009E0087	0.285553142	0.417589011	-0.280734093	1.32675439	0.951554548	0.878475031	0.387649674	0.092209738	0.645245253	0.70516747
Z009E0088	-1.869917584	-1.614290196	-1.260656598	-2.368608668	-1.292417193	-1.990944558	-2.087431412	-2.375743117	-1.926067988	-1.81975493
Z009E0089	-0.971894313	-1.45775448	-0.489045552	-1.13539213	-0.658870441	-1.780170831	-1.247674114	-0.341651716	-1.257728284	-0.983921149
Z009E0090	-0.540680786	0.488567682	-0.362273154	-0.225615891	0.707313255	-0.350631672	0.39606189	0.538169488	0.557517621	0.078150251
Z009E0091	-0.589255905	-0.946199651	-0.525037009	-0.273301613	-1.448039014	-1.051972834	-0.251310785	0.578934873	-0.324157874	-0.412426706
Z009E0092	1.096725792	-0.593258456	0.020279366	0.036393428	-0.294068775	0.652354001	0.063089682	0.134805197	0.013625221	-0.049499028
Z009E0093	-0.682144041	0.079840267	0.578611594	-0.646038256	-0.435950162	1.214997234	-0.105370567	-0.210548623	-0.116542458	-0.110101996
Z009E0094	-1.565000639	-1.052878982	-0.843815978	-0.445259977	-0.46444167	-1.600008821	-0.949526863	-0.982444306	-1.395972734	-1.397376994
Z009E0095	-1.402474335	-1.718546487	-2.56109296	-1.897746346	-2.309653404	-0.849714435	-1.501547891	-0.721690935	-1.514446842	-1.663465238
Z009E0096	-1.299158229	-0.865400601	-1.267582854	-1.075578418	-1.720589629	-0.175161402	-0.88611806	-1.028570062	-1.061738348	-1.198821444
Z009E0097	-0.00557028	-0.155315359	0.225498607	-0.922732909	-0.724631238	-0.43922362	-0.678644819	-0.854646131	-0.563247284	-0.493019465
Z009E0098	-2.543304312	-1.514823334	-2.354641036	-1.184484306	-2.035396373	-1.995396786	-1.24185229	-2.168356283	-1.477518507	-1.423766188
Z009E0099	-4.347132634	-3.345394889	-4.171982972	-2.866757978	-2.425194496	-3.368714884	-3.584504916	-3.820287575	-3.634671216	-3.206413302
Z009E0100	0.666232027	-0.284453034	-0.591987879	-0.810468922	-0.805150091	-1.14697896	-0.207948247	-0.623625145	-0.696993324	-0.073648707
Z009E0101	-0.505711262	-0.221107288	-0.928186089	-0.733749784	0.032532065	-1.542926652	-0.62344505	-1.350367123	-0.275399609	-0.382428582
Z009E0102	-1.626590213	-2.013680482	-1.969364612	-2.121173481	-1.896205048	-1.508400533	-1.84669757	-0.829679183	-1.691071306	-1.900744205
Z009E0103	-2.273111058	-2.042237241	-1.75327554	-1.701744235	-2.623894717	-2.736683865	-2.189022801	-2.451166526	-2.297893602	-2.243408377
Z009E0104	-2.184849717	-1.136204633	-1.4868556	-0.566439844	-0.929445321	-0.131043089	-0.649370221	-1.121981432	-1.039878049	-1.004202828
Z009E0105	-0.599174163	-0.056104105	0.677994208	0.360092663	-0.711500872	0.468383304	-0.391152557	0.292258971	0.053539167	-0.418263215
Z009E0106	0.024148727	0.428918174	-0.37939708	0.053037308	-0.022219631	-0.511327695	0.127329324	-0.468645074	-0.036948188	0.296589502
Z009E0107	-0.49469533	0.105321353	0.094671302	0.856159521	1.094799603	0.212289045	-0.096693827	-0.597078138	0.066427149	-0.332495642
Z009E0108	-0.77983829	0.138025161	0.979950633	0.648635917	0.215198655	-0.634384805	0.345631822	0.356299713	0.274790647	0.397435795
Z009E0109	-1.494376578	-1.791437269	-1.72794081	-1.586376772	-1.071519928	-2.594223755	-2.179696392	-2.459158581	-2.043449625	-2.194125373
Z009E0110	-2.970768947	-2.809595327	-3.140541096	-2.508943171	-1.708772788	-3.164941854	-2.265357998	-1.802533781	-2.626237958	-2.515505355
Z009E0111	-2.327130563	-1.493447509	-1.146471539	-1.702668071	-2.189238832	-0.255911499	-1.17765492	-1.664408701	-0.778066928	-1.803802603
Z009E0112	-1.655346432	-1.297482556	-1.231501485	-1.320821835	-1.803900313	-2.061111252	-1.7908212	-2.063256618	-1.853087495	-1.73643863
Z009E0113	-1.298978	-2.271006342	-1.991725571	-1.143602389	-1.44771115	-1.000070052	-1.319455318	-1.8105863	-1.65276406	-1.396100343
Z009E0114	-2.228733759	-2.099282546	-1.593138745	-1.173099233	-1.920273938	-2.222664347	-2.057168243	-2.5239145	-1.785569376	-1.826734969
Z009E0115	-0.234689621	-0.332121025	0.13823344	-0.547363893	0.006717632	-0.957317999	-0.420686306	-0.674756472	0.094171779	-0.34747388
Z009E0116	0.011541639	-0.227006082	0.106585489	-0.650558913	-0.756909334	-1.115975757	-0.526391536	0.534874925	-0.552242686	-0.480919201
Z009E0117	-1.088975906	-1.169936624	-1.029688615	-0.541478397	-1.791743068	-2.593504385	-1.544521671	-1.815312505	-1.587430705	-1.167746712
Z009E0118	0.318604857	0.281439117	1.321465941	0.192511397	0.964293547	1.679356259	1.089526177	1.337583519	1.054032847	0.64092674
Z009E0119	0.899194598	0.76455047	-0.048575267	0.993398494	0.584367086	1.833027074	0.928067492	1.180916612	0.527389345	0.80736065
Z009E0120	-0.877387467	-0.796902539	-0.787469862	-0.78590395	-0.031781834	0.0650843	-0.759229878	-0.103071997	-0.796680185	-0.57344824
Z009E0121	-1.321977032	-2.228826541	-2.979290109	-2.786500227	-3.222341445	-1.439958488	-2.423940448	-2.884954885	-2.257466007	-2.203682189
Z009E0122	-2.030843311	-1.817327435	-1.267691385	-1.254342829	-1.184918112	-0.328274383	-1.625861457	-1.1964125	-1.232741294	-1.366284973
Z009E0123	-1.487517181	-1.131222727	-0.797843298	-1.391253776	-0.547537474	-1.166644565	-0.934105967	-1.084681938	-0.773711343	-0.600613995
Z009E0124	-0.42473242	-0.264069524	-0.735164642	0.346888903	-0.685387871	-0.254704677	-0.220140564	0.14078117	0.004940203	-0.012780974
Z009E0125	-1.050729607	-0.805721595	-1.729453652	-0.623434845	-1.028739781	-1.590705217	-0.782371481	-0.816506765	-0.67081022	-0.637908678
Z009E0126	-1.779255395	-1.631803067	-2.138382666	-1.570306244	-1.78353692	-1.615299676	-1.327115931	-1.865797382	-1.735210401	-1.759049797
Z009E0127	-1.263599974	-1.547459896	-1.544396676	-1.771119334	-0.797277382	-1.279671139	-1.395157231	-1.811021127	-1.492945168	-1.590610842
Z009E0128	-1.221944075	-1.668849647	-1.523485515	-0.756313239	-1.511377906	-2.023158298	-1.280801505	-1.670783071	-0.928804649	-1.064135931
Z009E0129	0.418244147	0.700791641	0.805851077	1.414365793	1.171311077	0.176315521	0.829385165	1.356199372	0.951106218	1.094096295
Z009E0130	-1.860080427	-1.899380921	-2.242911394	-2.659879759	-2.588758881	-2.700511651	-2.334082013	-1.823106046	-1.833103812	-2.209071084
Z009E0131	1.687556123	0.617821559	0.342411521	1.045530713	1.228226096	-0.112676126	0.808334835	0.516302183	1.027060514	1.30715663
Z009E0132	-1.46408433	-0.862577936	-0.227435035	-0.668113221	-1.421396411	-1.540791242	-0.786462515	-0.08693678	-0.678350659	-0.86963175
Z009E0133	-0.62044783	-1.880797774	-1.337156012	-1.244873615	-2.595902035	-1.997893689	-2.108768443	-2.152426642	-2.111547161	-1.455625458
Z009E0134	-0.717682655	-0.050451492	-1.090276368	-0.285711602	-0.500260474	-0.578362587	-0.611088174	0.628971529	-0.286817779	-0.560900629
Z009E0135	0.210778501	0.506448416	-0.563008997	0.061790543	0.161218124	-0.293102576	-0.251564227	-0.76603535	-0.605461725	-0.194561091
Z009E0136	0.864530123	0.191482163	0.582294705	0.790949337	0.064636042	-0.66584873	0.403283969	0.700075346	0.84332931	0.006544209
Z009E0137	0.722751688	0.258612783	1.852000993	1.339186867	0.795208106	0.057796114	0.780526112	0.226774778	0.959479058	0.456947034
Z009E0138	-0.173764877	-0.551313363	0.176273619	-0.390301816	-0.666001641	0.129476359	-0.513753176	-0.196467741	-0.370725423	-0.527345409
Z009E0139	0.92710191	2.071355766	1.051596377	0.961937672	2.735965473	1.351445552	1.915931164	1.33062848	1.456872642	1.813443574
Z009E0140	-0.320439544	-0.268744915	0.528003317	0.608135478	0.384228066	1.031969444	-0.190575186	-0.24942639	0.000781306	-0.094513772
Z009E0141	2.094143257	0.938703563	0.459066615	0.587390211	0.473076659	1.125322732	1.181356644	0.939942793	0.947504767	1.172354163
Z009E0142	1.638332213	2.29935318	2.11801212	2.060053512	1.777861467	2.857324934	2.249685651	1.838625183	1.757460886	1.795120887
Z009E0143	1.276800339	1.233171535	0.510462913	2.272325027	2.253499904	0.817514874	1.686666081	2.360988822	1.867851066	2.015767785
Z009E0144	-1.108849887	-1.021192028	0.023624563	-1.125527168	-0.559222905	-1.394164215	-1.050572272	-1.007938241	-1.097784078	-1.333896862
Z009E0145	-0.566331708	-0.313553158	0.46879438	-0.693512686	-0.801456206	-1.106839104	-0.070020825	-0.000925722	-0.464313641	-0.394491568
Z009E0146	2.146306197	2.7020288	3.180980971	3.281473477	2.22508461	1.998339631	3.182612374	2.310482491	2.543751009	2.916190812
Z009E0147	-0.095336563	1.413800911	0.774468062	1.392570161	0.717170095	2.344452757	1.189477007	1.447150175	1.121500087	1.124763486
Z009E0149	1.933360886	1.973137479	1.621927684	1.142847207	2.072562247	2.58621535	1.75249408	1.345230988	1.866029615	1.821142942
Z009E0150	0.343291432	0.798932441	0.260622524	0.645799745	1.203849117	0.620526493	0.869712104	1.491277424	1.136461855	0.934435757
Z009E0151	2.527245977	1.341688914	0.339984016	0.679734522	1.199734116	1.210928165	1.49698232	1.666890754	1.421511826	1.594056193
Z009E0152	2.172673258	3.260428803	4.190661599	2.919516225	3.986998489	2.947869364	2.893749564	2.908413722	2.600777729	2.86010261
Z009E0153	0.136199449	-0.225837653	0.104862381	-0.851371273	-1.002606077	0.568452814	-0.440073597	-0.201199686	0.074380542	-0.054432032
Z009E0154	-0.306737772	0.133210617	0.005525219	0.561260867	-0.417778076	1.170438329	-0.072262843	-0.249986752	-0.169810411	0.238784427
Z009E0155	-0.510377245	-0.976412227	-0.276918747	0.247896654	-1.432434488	-0.84882175	-0.732487613	-0.834889225	-0.535570853	-0.516099184
Z009E0156	-1.278652272	-0.754045814	-0.925164396	-0.164228639	0.041363685	-0.009603427	-0.546294481	-0.761654194	-0.392538948	-0.635832186
Z009E0157	1.929535353	1.670506356	1.633262331	2.474311708	1.804476293	2.179524517	1.739302628	1.700115819	1.319521008	1.476106636
Z009E0158	-1.359454835	-1.234835316	0.038665816	-0.920699886	-0.985086501	-0.138420298	-1.081125277	-0.688513479	-1.211806486	-0.774475116
Z009E0159	1.507019972	0.69822193	-0.153673352	-0.128226001	-0.405127291	1.409187492	0.267510959	1.032493082	0.118706559	0.200500418
Z009E0161	-0.672587538	-0.42646563	0.626849778	-0.150595496	0.641139735	0.743671174	-0.632038275	-0.586921869	-0.491934415	-0.63835751
Z009E0162	-0.593994783	-0.545248351	0.7975336	-0.598721941	-0.418606436	-0.197622205	-0.225047546	0.454990006	-0.334414862	-0.550591184
Z009E0163	1.566243582	1.010217619	0.968077031	1.086491279	1.962408466	1.594724657	1.129887276	0.42277164	1.240914139	1.130455306
Z009E0164	1.315052335	1.306177651	0.960010502	2.061634718	0.997683958	0.527963011	1.334284703	1.651487431	1.545841744	1.33526717
Z009E0165	-1.000078677	-0.78182472	-0.622144631	-1.755493682	-0.522260181	-2.151120433	-1.331997704	-1.873199642	-1.501558099	-1.837885356
Z009E0166	-0.044802396	0.182936654	-0.298439472	0.444483077	0.068602033	-0.763780928	0.47277617	0.895398585	-0.065953795	0.302230589
Z009E0167	-0.571944295	-1.247886178	-0.435382636	-0.566901217	-0.553183906	-0.774146181	-0.873465732	-0.896952699	-1.097863158	-1.324610363
Z009E0168	0.406658582	0.448162789	-0.285012266	0.136512927	0.997395901	1.292791211	0.404155896	0.732495144	0.229813708	0.027851529
Z009E0169	1.120800384	0.766069263	0.491410563	0.404398715	0.947937612	1.803338316	0.951953879	0.265164098	1.20633034	1.274574954
Z009E0170	0.565790236	0.152663315	-0.164259389	-0.18153289	-0.247336376	0.455581635	0.170649568	0.041003379	-0.102686753	0.528388029
Z009E0171	-2.30698415	-2.263128623	-2.331986139	-2.374562899	-2.659836493	-1.934412119	-2.404062149	-1.778306149	-2.593903274	-2.164680294
Z009E0173	0.789136	0.868511862	0.978689119	0.929334223	0.369670473	0.423174044	1.005506991	1.001065132	0.948510968	0.727220844
Z009E0174	2.829424227	2.985013124	2.594429311	2.519265585	2.818831974	2.692992942	2.474012935	2.245954408	2.461753525	2.791188353
Z009E0175	0.185095701	0.391724866	-0.537163692	0.136469341	-0.28822424	0.300007945	0.157679841	0.83134766	0.283290746	0.485190609
Z009E0176	1.040733983	-0.315827643	0.52502909	1.306098514	0.563782958	-0.156007651	0.479622913	0.043736095	0.41198773	0.095533609
Z009E0177	1.808792686	1.266448418	0.860643002	0.19125938	0.278312516	0.138373427	0.72791597	0.675151496	1.232356366	1.141866821
Z009E0178	1.95610198	0.919940394	2.270780897	1.936034623	0.752913178	0.72183724	1.487808442	2.278962291	1.498122893	1.655070673
Z009E0179	2.605720057	2.411152937	2.615191176	1.848820655	2.834761366	2.17777314	2.170437844	1.91361838	1.942419367	1.836151005
Z009E0180	1.927144139	1.259163866	1.476161391	1.701819926	2.092608743	1.472975844	1.727741905	1.759709233	1.557985307	1.538294251
Z009E0181	-1.568124451	-1.964619906	-1.407594941	-2.503253408	-2.619206962	-2.721477125	-1.391095348	-2.182496193	-1.554170567	-1.487885388
Z009E0182	-1.430191518	-1.344686137	-0.817386004	-2.189653291	-1.039778829	-2.008448873	-1.614265145	-2.058888591	-1.403837654	-0.868371334
Z009E0183	1.167845569	0.445978754	1.915666617	1.083189363	0.071610067	1.450682056	0.638637108	1.433525143	0.862555833	0.646122644
Z009E0184	3.363909961	3.091367201	3.965899113	2.957808029	4.129862098	3.69314344	2.95616673	2.980133174	2.854633677	3.222959739
Z009E0186	3.647315689	3.132570461	3.00632825	2.449144581	2.512456841	2.759845243	2.87085296	2.701238826	2.747646736	2.886219713
Z009E0187	0.202859464	-0.875650523	-1.443147961	-0.506042176	0.034047526	-0.786850491	-0.393048858	-0.653156414	-0.700838229	-0.585261193
Z009E0190	0.208020054	-0.092552177	-1.154375457	-1.029925728	0.219244621	-0.481770904	-0.627100353	0.264471085	-0.351796202	-0.347756685
Z009E0191	0.096380957	0.87418026	0.323491774	0.007422503	0.361179673	0.730049008	0.581577723	0.248239674	0.499727309	0.496749496
Z009E0192	0.210311896	1.06780711	0.130690235	0.472716156	1.222247801	1.234618573	0.572135183	0.754717482	0.434073645	0.533868404
Z009E0193	0.185818671	0.14950767	0.722349801	0.924996928	0.636420259	0.295045144	-0.038082853	0.555948866	0.16885669	0.24393245
Z009E0194	-0.826434257	0.310797086	-0.539725144	0.333122962	0.370782495	-1.162265897	-0.440046179	-0.414364937	-0.003332786	-0.079918267
Z009E0196	1.450493953	1.917914274	3.046528779	2.084709613	2.096422634	1.265051696	1.59247218	1.489556244	1.836670221	1.755317492
Z009E0197	-0.638934786	0.044505926	0.438128378	0.063786405	0.393191906	-0.237497115	-0.395067907	-0.496734109	-0.550465243	-0.02077263
Z009E0198	0.758096511	0.895681121	0.506727725	1.066221182	1.006616643	2.138320395	1.274675008	0.824084109	1.233669256	1.021759366
Z009E0199	0.196066227	0.315852771	-0.109763794	0.610685648	-0.29044046	1.217009425	0.014673725	0.053177076	0.722543171	0.043996629
Z009E0200	0.187285943	0.484837182	1.42066581	0.932433986	0.337444225	1.157193165	0.55082908	0.40300737	0.683784788	0.581842555
Z010E0001	1.265303248	1.917996894	0.540312509	1.14865963	0.347790464	0.486653706	0.83966719	0.968546964	0.797348992	0.51892704
Z010E0002	4.064488716	3.066369135	3.384676797	3.874776644	3.248584237	3.601687459	3.972701724	4.418846236	3.325581706	3.93254116
Z010E0003	-0.405976809	-0.388747821	0.135020262	0.78918903	-0.749144397	-0.512517612	-0.629076304	-1.238588184	-0.676659696	-0.629449427
Z010E0004	-2.064824952	0.156032507	-1.152758117	-1.027195598	-1.567996524	-0.876310927	-1.075879636	-1.734790175	-1.395410831	-0.71598209
Z010E0006	0.726783121	0.387678331	0.130564476	-0.891329942	-0.619628656	-0.131354511	-0.153698462	-0.610972084	-0.402772906	0.115998437
Z010E0007	2.621113498	3.330193519	3.757682803	3.091184496	2.934367654	3.197642073	3.13639506	3.362384678	3.577331556	3.534735469
Z010E0008	-4.463301641	-3.652989252	-2.998729604	-3.645554079	-2.818763568	-3.347836409	-3.66621081	-3.857234528	-2.625767962	-3.544939183
Z010E0009	-2.841640027	-2.838557551	-3.261551535	-2.351169999	-4.267124612	-3.461484882	-3.336552538	-3.310882674	-3.395493388	-3.209821266
Z010E0010	0.278652317	-0.718666347	0.13457105	-0.243018918	-0.337964453	-0.357825136	-0.660213443	-0.003622255	0.143598861	0.400820447
Z010E0011	-0.127398207	-0.494001382	-0.061006279	0.07659103	0.925615206	0.108900438	0.134472881	-0.043559503	0.241964935	-0.086182247
Z010E0012	0.676444773	0.265994906	1.010551827	0.195845797	0.298037306	0.252076312	0.033263873	-0.35665504	-0.569832432	0.060887408
Z010E0013	0.420992385	-1.066755463	-0.797116926	0.336498963	-0.390936829	-0.017013939	-0.123898102	-0.547938341	0.059050885	-0.42123838
Z010E0015	0.181852368	0.887630804	0.903959732	-0.270043631	0.233573308	0.317070477	0.585141846	-0.032184219	1.210718714	0.812506013
Z010E0016	0.500268119	1.309914371	1.183636353	-0.023934984	-0.14324025	0.915782821	0.807615402	1.866433043	1.538062191	0.890866104
Z010E0017	-0.014416974	0.482185065	0.745033353	0.387705947	0.398398647	0.362520931	0.333727003	1.09276699	0.054245753	1.212795356
Z010E0018	1.44748374	2.181078248	0.673125519	1.836350301	1.388750791	1.258605358	1.500249754	1.080195891	1.511048341	2.258658228
Z010E0019	-1.504399807	-1.194514004	-0.21137899	-1.881281389	-1.656394991	-1.096962222	-1.344692087	-1.428119252	-0.848202441	-1.689580126
Z010E0020	-1.609382079	-1.197293583	-1.273930703	0.300271878	-1.750799428	-0.852366016	-0.952856985	-0.317553391	-1.487935283	-1.077757194
Z010E0021	-0.432686883	-0.37506946	-0.681231843	-1.717212965	-0.591201813	-0.247718425	-0.343537826	-0.919231485	-1.039627325	-0.083472996
Z010E0022	0.25405218	-0.110626921	0.544564865	1.785101464	-0.413738528	0.536388334	0.502492909	0.522870041	0.551911822	-0.010481886
Z010E0023	1.458740179	1.243031314	1.29551142	0.608512155	0.866460826	1.47895772	1.435395423	1.157239335	0.991183256	0.829970779
Z010E0024	1.105357001	0.715442196	1.878488343	1.227752528	1.298527529	1.257050842	1.266633216	1.395104139	1.18777141	1.119323638
Z010E0025	1.18761466	0.523004734	-0.07580911	0.876662659	0.350245597	0.407834745	0.529863653	0.262958069	0.436488165	0.431819909
Z010E0026	-0.64648201	-0.973733348	-0.678177686	-0.495960535	-0.950727752	-0.772830111	-0.324134026	-0.622038106	-0.488795878	-1.039478897
Z010E0027	1.12482037	-0.491226573	0.517723725	-0.288605589	1.29317189	0.712269594	1.012594501	0.536543797	1.471647206	1.497814491
Z010E0028	0.604136586	0.322978207	0.404459648	-0.239333836	0.513567971	0.40194984	0.517295962	1.058603064	0.278975096	-0.015513791
Z010E0029	-0.292548288	-0.809267807	-0.359824308	-1.2401237	-0.816673917	-0.661809587	-0.442831588	0.398768025	-0.768069394	-0.15344317
Z010E0030	2.1443772	2.227758217	1.354908375	1.888127357	1.849517519	1.815855886	1.649875745	1.19101458	1.791946171	2.127437349
Z010E0032	-0.25890152	-1.188126639	-0.960067332	-1.593426294	-1.735639078	-0.92067492	-1.011527184	-0.454176737	-0.217430954	-0.817822061
Z010E0033	-1.900792202	-1.837412592	-1.290325568	-2.511077277	-1.424057886	-1.520911307	-1.323015278	-0.578646391	-1.542183975	-1.539521692
Z010E0034	0.49991431	1.3668661	0.162125536	0.75595511	0.728789377	1.060340546	0.733469417	0.234301492	1.356567377	0.582329078
Z010E0035	-1.024565571	-1.047219832	-0.983117575	-1.290638094	-1.519630541	-0.554099247	-0.969543294	-1.157920805	-1.176830903	-1.510304333
Z010E0036	0.351231272	1.091099121	0.0534213	0.954246266	0.462247557	0.965252624	0.564238434	-0.002559697	0.789001997	-0.157261996
Z010E0037	3.734063741	2.515748701	3.036825191	2.424970005	2.329139108	2.52328849	2.412641099	1.577004797	2.188373904	1.772797989
Z010E0038	0.050892093	-0.283759141	-1.268210299	-0.068181125	-0.748375039	-0.264158223	-0.554925357	-0.293482562	-0.65236151	-1.016075291
Z010E0039	1.205455022	0.95194635	1.575022789	1.59079796	0.604476414	1.193457711	0.806780128	0.904657712	0.693266325	1.105647501
Z010E0040	-1.941061884	-2.993062383	-2.082635774	-2.16773779	-2.054494919	-1.513673078	-1.82407082	-1.073905222	-2.467560112	-2.311465459
Z010E0041	2.94197637	1.772759205	2.00667876	0.780081606	2.491591454	1.677702885	1.160411854	1.443241626	1.11453161	0.737989528
Z010E0042	-0.489911888	-1.123153309	-0.185308464	-1.371599834	-1.304136519	-0.954570934	-0.986233107	-0.740060903	-1.292334611	-0.225941714
Z010E0043	-0.472552161	-0.4168091	0.417953952	-0.786976626	-0.390469305	-0.70799657	-0.214556367	-0.749340128	-0.14990745	-0.7475728
Z010E0044	-0.867905815	0.855242651	-0.185710777	-0.906924143	-0.235896478	-0.318255997	-0.304697692	-0.417528089	-0.043900611	0.503323736
Z010E0045	-0.494259135	-0.360580653	-0.796891062	-1.193636529	0.471058544	-0.446981862	-0.54706858	-1.389531264	-1.24986164	-0.6748723
Z010E0046	0.698307049	0.924208085	0.986875888	-0.28067423	0.105295862	0.703690609	0.593868626	1.352334761	1.264056386	0.97015612
Z010E0047	-4.060099465	-1.880252804	-3.150619124	-1.328321421	-2.627128688	-2.568302846	-2.846452011	-2.673324564	-2.886128296	-2.30942035
Z010E0048	0.638109921	-1.000333334	-1.502870351	-1.064372707	-1.205044624	-1.009763341	-1.078063973	0.10411062	-0.177597019	-0.048075567
Z010E0049	-1.456931017	-2.479911539	-1.845601169	-2.322108519	-2.534299776	-2.009585639	-2.577079386	-2.518446417	-2.126843774	-2.790735348
Z010E0050	-0.190691793	0.437667147	-0.113134421	-0.428451796	0.390641124	-0.015017753	-0.038519446	-0.152944417	-0.307493091	-0.287431742
Z010E0051	-2.164530787	-0.216339972	-0.938162072	-0.65417284	-0.269311949	-1.079615409	-0.765618498	-1.445097395	-1.127376926	-1.668556988
Z010E0052	-0.100850234	0.466916106	-1.040036916	-0.495487776	-1.182790445	-0.754935253	-0.876957067	-0.935749987	-1.49214797	-1.267810677
Z010E0053	-0.132219441	1.421894362	-0.181628121	-0.771273752	0.661710197	0.485390136	0.531846958	0.460867356	0.596749093	0.795842363
Z010E0054	2.396118301	2.013549745	2.624509297	1.699443029	2.602149505	1.792476882	2.046476827	1.622160735	1.014484285	2.652910143
Z010E0055	1.658524771	2.293324421	1.722627605	1.275615792	1.201912868	1.80387032	1.546875431	2.225892867	1.823408745	1.629725338
Z010E0056	1.105554499	0.910848294	0.704192374	-0.359411784	1.099056511	0.13320055	0.184969697	-0.016132574	0.99808584	0.76757592
Z010E0057	-2.27195416	-1.790541499	-1.332214598	-1.074077895	-1.520917643	-0.891477144	-0.705860719	-1.706513331	-0.564681705	-1.049359245
Z010E0058	-0.831499104	-1.469551151	-1.469146579	-1.018630339	-0.533480086	-1.230968206	-1.187348606	-1.200347204	-1.453373839	-1.012945659
Z010E0059	-1.427884288	-1.769069027	-2.089374609	-2.027910516	-1.761611517	-1.909854035	-2.046354071	-2.118312956	-2.101332969	-1.321732258
Z010E0060	-1.165938196	0.436302105	-1.247016439	-0.338770602	-0.736014627	-0.217733302	-0.126886225	-0.016626382	0.040773235	-0.825335437
Z010E0061	2.148494644	1.099475758	0.781187044	2.511817971	1.979999967	1.324068196	1.371288938	1.819082981	0.91677527	1.260988588
Z010E0062	-1.812530298	-1.6894535	-0.876013214	-2.09944872	-2.104961165	-1.59067975	-2.026236763	-1.75713836	-1.330895522	-2.048664161
Z010E0063	0.589664558	0.91729739	0.630502597	1.047862338	0.59293207	1.037405329	1.010804904	0.641078704	1.59490646	0.807751064
Z010E0064	0.15021811	-0.108467763	0.398740107	2.035670484	-0.383295494	0.096773436	0.570838759	0.15701771	0.412779012	1.265436197
Z010E0065	-1.06010014	-2.923543048	-1.518503273	-1.78643105	-0.234962431	-1.514218066	-1.492557814	-1.935323159	-2.657075366	-1.094211254
Z010E0066	2.372350133	0.912494491	0.870856008	0.925262242	0.669893206	1.640530707	1.47431115	1.03626479	0.852426951	2.146452667
Z010E0067	-2.116972404	-2.328716927	-2.943110337	-2.236675302	-0.910416065	-1.739545226	-2.213018847	-2.370015508	-1.849403496	-1.637303813
Z010E0068	-0.404736105	-0.379909211	1.289272049	0.180880294	0.925400965	0.600413142	0.562573171	0.4430882	0.638982668	0.80849073
Z010E0069	-2.631238369	-1.12724201	-1.786319278	-2.70809081	-2.104325453	-1.797660421	-1.740786411	-1.596119077	-2.042590291	-1.913103769
Z010E0070	1.209111896	-0.333078011	-0.419884437	0.034130706	0.407613046	0.048788826	-0.129475281	0.613796724	0.072793827	-0.010925056
Z010E0071	0.111478025	0.868915866	0.3142249	-0.150310584	0.932092392	0.552136019	0.553680105	0.041152459	0.478390096	0.178736193
Z010E0072	0.209222102	-0.047547365	-0.186510668	0.094356131	-0.737420949	-0.425007991	-0.669330205	-0.008348138	-0.576372352	-0.206026359
Z010E0073	-0.623727971	-1.279321692	-2.499889523	-1.478020815	-2.160321624	-1.821124813	-1.945616855	-1.41012041	-2.310511542	-2.438704557
Z010E0074	-0.071318467	1.439104014	0.388212171	-0.117877366	1.141178298	0.552070456	0.73148608	1.135064192	1.291079573	-0.117814669
Z010E0075	-1.078420464	-0.877156469	-0.905822022	-0.961261436	-1.046866331	-0.774019336	-0.994306755	-0.447912618	-0.992730358	-1.354397248
Z010E0076	1.582182495	0.719373198	1.499928827	0.319693936	0.705773575	1.432025983	1.113813998	1.10613322	0.695154363	0.975676671
Z010E0077	0.758969073	1.413343621	1.162826379	1.904943839	0.807435231	1.253266994	1.105424259	1.16937531	1.106818256	1.521951293
Z010E0078	2.740233811	3.927761815	2.366573663	2.360485346	3.740808487	3.364218982	3.300152906	3.58478285	3.457419061	2.983313543
Z010E0079	0.140461357	0.381082095	-0.031718451	-1.395049742	0.001897026	-0.505547445	-0.629079281	0.435790742	-0.392618299	-1.166685253
Z010E0080	-2.658038571	-2.45568683	-1.588588057	-1.826310563	-2.349034916	-2.204119257	-2.3011254	-2.95093258	-3.101250718	-2.531623989
Z010E0081	-1.192048346	-0.084782535	1.445905425	0.363591225	-0.303082465	0.660208793	0.521160247	1.128176338	1.223747549	0.908748147
Z010E0082	1.056735185	-0.372121222	1.23999179	0.460052423	0.869545678	0.980821068	1.071562708	1.104711339	1.298556836	1.840647696
Z010E0083	0.720410144	1.060913629	0.026060189	0.548113272	-0.010478857	0.495597832	0.512027153	1.143771751	0.913027231	0.810071572
Z010E0084	-0.986530996	-1.505997075	-1.48896681	-1.070699477	-0.741912937	-0.745893931	-0.450049823	-1.40887021	-0.558104486	-0.416575917
Z010E0085	-0.437416747	-0.735400524	0.028857967	-1.555153639	-1.453060784	-0.767419037	-0.710302024	-1.096434672	-0.58888647	-0.116021102
Z010E0086	0.213727424	-2.084456846	-0.750265468	-0.886648362	0.091781536	-0.544215596	-0.888470272	-0.85134139	-1.08681974	-0.970442443
Z010E0087	-0.324229326	-1.1934543	-0.374292258	0.412173171	-1.363127789	-0.24838395	-0.483103151	-0.366746659	-0.711740349	0.275402094
Z010E0088	1.122220031	0.559265297	0.753237431	2.003907101	0.74158494	1.294467044	1.034598761	0.478523943	1.719590691	1.122668768
Z010E0089	-0.593135724	-1.263665256	-0.693507583	-0.812621125	0.034941562	-0.409573956	-0.702190959	-0.820731195	-0.379180886	-0.038635846
Z010E0090	0.499200254	-0.474257757	0.977295173	0.499910205	0.376954188	0.323674914	0.177006143	0.03412127	0.614312754	0.296791931
Z010E0091	1.884690368	2.155865123	2.176773959	1.856706003	2.339305363	2.373810188	2.403873677	2.08880252	2.701029661	2.036836467
Z010E0092	0.68501797	-1.261114513	-0.008178157	-0.19755713	-1.023568311	-0.466148627	-0.732170677	0.242652735	-1.227297516	-0.721533478
Z010E0093	1.615709267	1.176199918	2.773934852	1.503647642	2.09313495	1.88295444	2.153217159	1.526957849	2.162641479	1.822702952
Z010E0094	-0.631824147	-0.36721547	-0.937732439	-0.004952822	0.376451719	-0.316820725	-0.453719458	0.301671496	-1.145778745	-1.063168607
Z010E0095	-1.041074774	-0.881653528	0.38850655	-0.660825806	-1.144613269	-0.440536352	-0.616629527	-0.100434293	0.139720108	-0.412804188
Z010E0096	-1.281925179	-0.495739175	-0.779726539	0.26556669	-0.016188644	-0.448148315	-0.342757884	0.270500929	0.590910708	0.219541162
Z010E0098	-1.175893539	-1.405100708	-0.521807567	-0.448618263	-0.999920465	-1.264443857	-1.337575867	-1.718844411	-1.388637082	-1.775567889
Z010E0099	1.904173851	2.004904657	1.124483351	1.327692198	1.185647752	1.835648068	1.546390645	1.463983574	2.094758898	1.410891608
Z010E0100	-1.322607812	-0.586418249	-0.748607763	0.002678586	0.676908091	-0.172972558	-0.063538301	0.233002743	0.40769819	-0.490451166
Z010E0101	-0.92940406	-0.855689857	-0.832154155	-1.154595388	-0.465419828	-1.393386265	-1.057212496	-1.493258461	-1.609882954	-1.285485956
Z010E0102	-0.037376642	-0.083113974	-0.256722625	-0.426466216	-0.364457655	-0.057006212	-0.121362949	-0.343580236	-0.580282135	0.145677539
Z010E0103	-0.066778324	-0.525975998	-0.376123376	-0.17096337	-0.895888833	-0.307627272	-0.451532218	0.279463737	-0.824660965	-0.146004638
Z010E0104	-0.138712556	-1.667803167	-0.78128484	-0.363185363	-0.382674237	-0.779104843	-0.603250447	-1.268664584	-0.525786201	-0.457837842
Z010E0105	-1.940604721	-1.968538556	-2.664185018	-2.863424632	-2.028962939	-2.401581038	-2.23578362	-3.02924896	-1.795825429	-2.822301945
Z010E0106	-1.970523548	-1.446593469	-1.029235529	-0.554193463	-1.531717867	-1.984561172	-1.810737787	-2.328287659	-1.582137646	-2.000991003
Z010E0107	-0.667400221	-0.106494964	-0.122031878	-0.325675556	-1.106175491	-0.413483323	-0.220343646	-0.974609233	-0.593963855	-0.637637394
Z010E0108	-1.707052259	-2.517545483	-2.188546201	-2.454050706	-2.429328897	-2.142838666	-1.928921047	-2.593514001	-1.730334375	-1.826792342
Z010E0109	-2.083824454	-3.232467777	-2.725513246	-2.659172543	-2.185501218	-2.781150137	-2.497460444	-2.025351112	-2.450310406	-3.141349488
Z010E0110	-0.849891399	0.524825333	0.720808223	0.160298219	1.126794804	0.440430407	0.8760997	0.261588567	1.809987923	0.277889413
Z010E0111	0.718164507	0.793394093	-0.07971095	0.953402762	1.195066523	0.473028129	0.289172783	0.403593194	1.033279649	0.194112646
Z010E0112	0.432585087	0.859055128	0.859888839	0.895385171	0.77659488	0.872588359	1.019748192	0.471568421	1.729633296	0.564653088
Z010E0113	-0.575979408	-0.163306815	0.035034929	-1.078148045	0.020376629	-0.452380907	-0.022642132	0.430615126	0.054044174	-0.006630382
Z010E0114	-0.167728089	-0.668526174	0.483059054	1.385682902	-1.035468002	-0.152082332	-0.090992062	-0.686204165	-0.751283698	-0.283242371
Z010E0115	-0.399963852	0.187809804	-0.29291007	-0.498698473	-0.021484	0.05754249	0.274945137	0.680142385	-0.192855932	-0.238560232
Z010E0116	-0.068030222	1.242126393	-0.11647837	0.735744851	0.068944299	0.205247459	0.35308805	0.776151076	0.222883495	-0.115677301
Z010E0117	0.603863602	-1.731709616	-1.509163678	0.791895201	-0.131607805	-0.386635494	-0.514382047	-1.14947939	-1.050415724	-0.912629245
Z010E0118	-0.716705177	0.732029383	-0.268313929	-0.062325396	0.447288934	0.247755057	0.315892758	0.888876108	-0.460466252	0.658081357
Z010E0119	0.337294296	0.794884417	1.088159019	0.976848579	0.957678232	0.932204184	0.512615993	1.106238484	0.558293145	0.856777406
Z010E0120	-0.815859989	-0.562618676	-1.808833053	-1.159485822	-1.501747819	-0.590138641	-1.219410642	0.169946034	-1.088444938	-1.295481299
Z010E0121	-1.809798181	-1.719970674	-1.522556334	-1.454263958	-1.996744498	-1.763210767	-1.475036372	-0.917534451	-1.62816722	-1.959580963
Z010E0122	0.277162738	-0.694006724	-0.726796193	-0.045200063	-0.327426587	-0.241924476	-0.438648847	0.352223913	-0.423620925	-0.521071377
Z010E0123	1.977388912	1.953687162	1.693018042	1.581757587	1.955132371	1.834783128	1.645672901	2.413460349	1.861771907	2.592130956
Z010E0124	0.589336093	0.657721319	1.798591776	1.703906386	0.581506804	1.094726714	0.639428302	1.302337892	0.663481509	0.592028396
Z010E0125	3.802479559	3.189747177	3.10727223	3.364856674	3.267150385	3.522730495	3.520157354	3.174195207	3.351102013	3.668005433
Z010E0126	0.247236211	0.940713128	1.638647773	1.183568724	0.461897414	0.761208161	0.802822116	0.850144829	1.03426787	0.031384615
Z010E0127	1.726173108	1.535554598	0.532221308	1.254437638	0.787896062	0.69777906	0.916675664	0.563988949	0.606346771	0.697632307
Z010E0128	0.345695604	1.231499989	-0.06010894	0.447097373	0.497988491	0.775361548	0.425205549	0.060742448	0.417068242	0.972665361
Z010E0129	2.331806486	2.697370289	1.162484871	3.267336814	1.00443682	1.585846679	1.722148025	0.879494343	1.240540685	1.140277989
Z010E0130	1.999719332	3.294605389	2.643894224	3.617831416	3.495484467	2.770880277	2.713411487	1.921066012	2.256696833	2.743374628
Z010E0131	1.547902559	0.906600222	1.079848708	2.647397323	0.943789877	0.808543108	0.565518064	0.252220369	0.600366734	1.013478683
Z010E0132	-1.318111671	-1.45627206	-0.95809774	-1.460701831	-1.947318369	-1.573809595	-1.210925841	-1.909969434	-1.803751004	-1.372326779
Z010E0133	-0.917450789	0.696709482	-0.803667234	-0.710528077	-0.8431357	-0.119681893	0.014898155	-0.800584046	1.048521928	-0.898878816
Z010E0134	-1.909967196	-1.981054367	-2.076198397	-1.298620737	-2.23392508	-1.875038645	-1.94759775	-1.927380403	-1.294364487	-1.892928841
Z010E0135	0.477487992	0.199858248	-0.050391425	-0.509613846	0.021347172	-0.024590524	0.021123549	-0.598149808	0.462574597	0.749867528
Z010E0136	0.531797329	0.484781649	0.457250503	0.971124148	0.398240423	0.739640187	0.462946289	0.394285731	1.135157821	0.59376995
Z010E0137	-3.361633421	-3.050783828	-2.813505324	-2.746274304	-2.3651164	-2.780556469	-2.74202337	-3.229430844	-2.317678667	-2.648644079
Z010E0138	-0.799545157	-1.53450277	-1.019126075	0.019725831	-1.03186567	-0.843455999	-0.515757542	-0.198109422	-1.08040295	0.188116967
Z010E0139	-0.218861091	-0.121194885	0.01609107	0.664655292	0.108521738	-0.307348361	-0.031791783	-0.567721829	0.390462058	-0.290086889
Z010E0140	0.309311359	0.192466117	-0.869998499	-0.406953326	0.34540233	-0.160137534	-0.377419439	-1.052339238	-0.467367089	-0.098369321
Z010E0141	0.168481507	-1.12378711	-0.676156839	-1.575005793	-0.232614125	-0.244814844	-0.144497943	0.166413238	-0.087035388	0.560735027
Z010E0142	-1.620079358	-2.412158623	-1.818391618	-1.77546983	-1.408531187	-1.897515048	-1.915619632	-2.325668379	-2.110122228	-1.623809599
Z010E0143	-1.612296083	-1.440276321	-1.288292412	-0.632374837	-2.002399512	-1.393726149	-1.039140361	-1.392061356	-0.399572496	-0.38268226
Z010E0144	1.090036424	1.739456468	1.272766331	2.316345376	1.022867329	1.398156921	1.326739738	0.44617157	0.769646445	1.835077429
Z010E0145	-0.715594218	-1.139968745	-0.957224735	-1.205201085	0.782873707	-0.538650401	-0.271880332	-1.070224494	-1.116922526	0.14698294
Z010E0146	0.119581838	0.703511723	-0.015910211	0.658191671	-0.915296569	-0.089011557	-0.17113974	-0.592084073	-0.171796405	0.027137225
Z010E0147	0.260547319	0.301619123	1.102862733	1.742143927	1.222482091	0.804307692	0.553210383	1.230723234	1.008590223	0.777885242
Z010E0148	-0.507950007	-0.322320875	-1.121158239	-1.230441757	-0.107412064	-0.557073299	-0.178316253	0.326927138	-0.89465207	-0.297280791
Z010E0149	-0.825940931	-0.721467356	0.095812101	-0.912069114	-0.522182949	-0.846377197	-1.03706173	-0.172350121	-0.863551701	-0.897641095
Z010E0150	-2.65689076	-1.311215747	-2.285714602	-2.047443785	-2.248934521	-2.065401898	-1.871845658	-2.539703533	-1.549700785	-2.528157448
Z010E0151	3.149236029	1.75440093	2.989272901	2.728554447	2.072697549	2.742871509	2.547534655	3.155726452	2.739523645	2.217816883
Z010E0152	0.139678079	-0.112725738	0.599583501	-0.477655721	0.580974162	0.046724325	-0.085705597	-0.478052142	-0.674594309	-0.383528981
Z010E0153	0.563193193	0.571449364	-0.93723846	-0.37806809	-0.133756812	0.013984105	0.015322197	0.542106375	0.797395103	0.510794368
Z010E0154	0.034145631	0.516023063	-0.275355818	-0.746899215	0.822136978	-0.162745353	-0.16942997	-1.023329045	-0.064071268	0.360734097
Z010E0155	-1.659795983	-1.879007281	-1.697839717	-1.124561607	-2.155991602	-2.276588305	-2.091765843	-2.797776798	-2.193875497	-2.224986978
Z010E0156	1.013588432	0.715911297	0.998993185	0.031061368	0.809791472	0.845405798	1.171541572	1.038807073	0.616259711	0.404516688
Z010E0157	-1.639127013	-2.600814469	-2.526569718	-2.319390921	-2.448899556	-2.089535169	-1.638223131	-1.582312649	-1.43886621	-1.51226819
Z010E0158	-1.054827489	-0.531801345	-1.257320466	-1.510919794	-1.962419624	-1.555845003	-1.464213601	-1.60940887	-1.210358857	-1.394786714
Z010E0159	-0.026675153	0.008006402	-0.714337379	0.721876374	-0.567388967	-0.552221434	-0.542652058	-0.386625197	-1.327990817	0.034799435
Z010E0160	0.646800055	-0.348081677	0.224702638	0.507132319	-0.418872845	0.17703594	0.2634305	-0.306781516	0.791310485	-0.071593045
Z010E0161	0.848761789	1.672429985	1.219510729	1.295094522	0.77977378	0.986828705	0.853139577	0.447281582	0.812048319	0.91500912
Z010E0162	-1.763374583	-0.492105818	-1.767294623	-1.760927527	-1.306476515	-1.476958029	-1.321302824	-1.832674081	-1.661055636	-0.87913511
Z010E0163	0.409471322	0.074199449	0.766539522	-0.644340085	1.124643031	-0.093553345	0.083463128	0.436497738	-0.144542531	-0.282422563
Z010E0164	-0.307786735	1.126865906	-0.116857799	0.828967546	0.92880616	0.197002887	0.259714512	-0.631199867	0.589980771	0.342470108
Z010E0165	-1.507991811	-1.004401204	0.140221746	-1.187672975	-0.928930723	-0.797146826	-0.267537055	0.035103273	-0.974168201	0.180466088
Z010E0166	1.412564721	2.271472943	0.383976417	1.739917629	2.700444409	2.020961046	1.765671946	1.457025256	1.679076456	1.387045061
Z010E0167	-0.138244224	-0.838930616	-1.217989783	-0.662226048	-0.656540798	-0.428058239	-0.511404169	-0.954391163	-0.958685227	-0.123281253
Z010E0169	1.811886381	0.1935753	1.096699975	1.122557922	1.497121924	1.304817057	1.47125836	1.773025355	1.811535142	1.042242298
Z010E0170	3.134996923	2.180313647	2.766700722	2.524511765	3.206395046	2.01556617	2.4239078	1.805106737	1.404923047	2.058736139
Z010E0171	0.400977136	1.605573581	1.623600319	1.135861378	1.118879506	0.815611445	1.043694198	1.800410825	0.991170804	0.487191861
Z010E0172	0.609371895	1.251558858	1.299882059	0.61976587	0.582229044	1.1596041	1.508615224	0.845266714	1.295643621	0.966806666
Z010E0173	0.530901595	1.137565268	0.780807135	0.005260871	1.359073817	0.587246533	0.48520193	1.394827095	1.170688147	-0.064516076
Z010E0174	1.022168743	1.109888158	0.736431864	-0.022233351	0.518558616	0.049092346	0.371822093	-0.38351488	0.89856162	0.086351236
Z010E0175	0.640083632	1.465665345	1.175168566	1.426051717	1.311380384	1.208058876	0.89787432	1.451375726	0.416640892	1.104761783
Z010E0176	0.937235186	-0.167129293	0.557963779	0.141616838	0.705702717	-0.268531002	-0.123692671	0.590075909	-1.191655736	-0.200022773
Z010E0178	0.406307076	-0.071375549	0.945656181	0.196571507	0.981638706	0.436222915	0.759291277	0.429255436	1.09319692	1.009420855
Z010E0179	0.077165483	-0.464184261	-0.963732368	-1.251718202	-1.269545683	-0.409017606	-0.552068916	0.103270633	-1.079539735	-1.265797026
Z010E0180	0.626015516	0.297953247	-0.577649305	0.483832026	-0.824068816	-0.267313356	-0.378900626	-0.642791952	-0.174959915	0.224659523
Z010E0181	0.668701135	-0.107442942	0.632618981	-0.843771339	1.15503419	0.37150171	0.25089753	1.136800744	0.403737619	0.209476725
Z010E0182	-0.13528673	0.069158755	0.256584379	-0.298209524	0.610594515	0.275808339	0.197607552	0.508929772	-0.096407725	0.372333838
Z010E0184	0.703379886	2.125072456	1.265006234	2.622755879	1.754201078	1.518926124	1.395715222	1.378247734	1.109226609	1.075757681
Z010E0185	-0.589935756	0.651846523	0.44658167	-0.890893701	-1.032884624	-0.279829339	0.046110688	0.352831549	-0.047384057	0.380459732
Z010E0186	0.103143342	0.018344914	1.286716171	1.524991588	1.101942431	0.955572697	1.21272231	1.502099563	0.621209644	0.592521188
Z010E0187	-1.351850975	-0.623472673	-1.155466076	-1.29789254	-0.417248709	-0.714525786	-0.634163056	-0.954528496	-0.897922009	-1.241344128
Z010E0188	-0.721381526	0.040417781	-1.094155951	-0.318151598	0.066411279	-1.093929329	-0.865220647	-0.691862851	-1.189943444	-1.292925503
Z010E0189	-0.719068172	-0.708433918	-0.196700428	-0.431760781	0.28557453	0.056800974	-0.304009893	-0.378983771	0.800291892	-0.053195786
Z010E0190	-1.343791605	-1.233383123	-0.932401997	-0.170374542	-0.513320154	-0.041091104	-0.093789652	0.571802803	-0.441487981	0.151140305
Z010E0191	0.302939823	0.766091438	1.147432614	1.41749062	0.462493503	0.549508635	1.033780778	0.361505165	1.067339578	0.42538872
Z010E0192	0.70455642	-0.031850286	-0.536869625	-0.679656872	-0.389741904	-0.29927179	-0.206379402	0.49960623	-0.152509209	-0.193558037
Z010E0193	-0.502355956	-0.280715358	-0.152039043	0.460376149	-0.801900173	-0.428721495	-0.665531703	-0.075051676	-0.730903041	-0.128855457
Z010E0194	0.497811587	0.987805502	1.370925397	1.076143042	0.839345473	1.15545199	0.746089323	0.626495048	0.913390559	0.365357893
Z010E0195	2.338763833	0.565106026	2.050162153	1.196442709	0.986672806	1.759943235	1.716896421	1.58971663	1.815910399	1.803506875
Z010E0196	-2.740895151	-2.602564624	-2.751896848	-3.044654849	-1.874282228	-2.635671493	-2.172193593	-1.589268898	-2.271808226	-3.080968127
Z010E0197	-0.88486628	-0.240150422	-1.201015799	-1.331318572	-0.196494774	-0.688280034	-0.566919884	-0.437538252	-0.334521638	-1.308837557
Z010E0198	-0.943153658	0.066690351	0.595944178	-0.309534254	-0.421706031	-0.463952988	-0.397769962	-1.001659437	-0.311577082	-0.561146439
Z010E0200	0.815734022	1.187959336	1.372403959	1.051665599	0.483458995	0.397474693	0.913987555	1.04946817	0.192052608	1.05122092
Z011E0001	-0.608594272	-1.403165306	-1.083413948	-0.484665781	-1.433466574	-0.687234473	-0.85339351	-1.226932731	-1.060930473	-0.106193959
Z011E0002	1.052854702	1.454868782	1.798771489	1.325592423	0.993507927	1.88092041	2.240548481	2.358131349	1.874618782	1.326499784
Z011E0003	0.756788706	0.577073837	0.4820372	0.81083563	1.37043349	0.20215843	0.093400811	-0.478301939	-0.139086543	0.47373437
Z011E0004	0.156453531	0.448032617	0.443719557	-0.052345784	-0.214321809	0.721427823	0.81846089	0.935570849	-0.050568606	0.352413722
Z011E0005	0.279045229	0.931159437	-0.54317959	-0.049752027	-0.335883343	0.009644745	-0.325827234	0.454891099	-0.16049846	0.210331015
Z011E0006	-0.922758136	-0.786094857	-0.999438908	-0.748790617	-1.056109871	-1.163087436	-1.09585102	-1.240000303	-1.298627938	-0.893640184
Z011E0007	2.028698886	2.35328742	2.769694439	2.107887438	2.1135504	1.475021151	1.840970666	2.088416222	1.556149912	1.640078192
Z011E0008	-0.298397381	-0.174882634	0.913797848	1.043019387	0.505421193	0.437501184	0.866587237	0.360669643	0.859780186	0.664509523
Z011E0009	-0.906669191	-0.76079077	-0.599732569	-0.716977218	-0.583193633	-0.325884279	-0.268968096	0.025822893	-0.676208565	-1.140441221
Z011E0010	-0.608353023	0.298723085	0.699189632	1.077952322	0.726487744	0.354729225	0.551197731	0.100692868	0.098029384	1.229265248
Z011E0011	2.693300565	1.942009048	2.329846948	2.948932337	3.960230095	2.244639379	1.69305176	2.741562387	2.034982459	2.87609813
Z011E0012	1.445675479	1.839226552	1.900010184	1.600440042	1.133051301	1.519976901	1.439094885	1.288501938	1.611832127	2.001891545
Z011E0013	-2.514569228	-2.091388932	-1.793668913	-2.304158736	-1.777093275	-2.176902552	-1.775760368	-1.261732711	-1.657639141	-1.502657712
Z011E0014	-1.783858243	-1.492438379	-2.456191225	-2.992434879	-2.453698486	-2.477894072	-2.129929518	-3.129482909	-3.233975524	-3.099705552
Z011E0015	0.610253148	-0.367186546	0.198583177	0.057179799	0.554802172	0.29537045	0.340000222	-0.316144826	0.710795671	0.106589439
Z011E0016	-0.639486014	-0.359188152	-0.5594596	0.701383628	0.595333936	-0.17460517	-0.302968067	-0.124396638	-0.375254264	0.040814043
Z011E0017	-1.079437683	-0.038684617	0.019921979	-0.059598907	0.041947231	-0.235904872	-0.628207188	-0.290763409	0.224302092	-0.40233314
Z011E0018	-0.834359884	-0.15765305	-0.232852111	-0.518784084	0.080914777	-0.498240842	-0.579879874	-0.149538579	-0.688181303	-0.776697668
Z011E0019	-1.420313789	-0.425940306	-1.456673175	-1.195488926	-0.717074126	-1.431532246	-1.701552936	-1.506598618	-1.222372705	-2.774917912
Z011E0020	-1.783601692	-0.618948658	-2.091026109	-2.14210154	-2.338133824	-1.67022855	-1.884099003	-1.291852626	-2.090564523	-2.558399642
Z011E0021	-0.850156615	0.184617927	0.147043897	0.355262885	-0.351927045	-0.303422106	0.267384796	-0.231876605	-0.382280608	0.043983911
Z011E0022	0.561164954	0.076538218	0.074116236	-0.050717558	-0.084413134	0.444540595	0.402746885	0.974432591	0.663908181	0.949050038
Z011E0023	0.054535499	0.736010956	-0.022852969	0.728519408	-0.699492935	0.129954638	0.490178637	-0.368328105	0.458982132	-0.447144675
Z011E0024	-0.952183313	-2.074500671	-1.746274203	-1.64648068	-1.491005969	-1.696573657	-1.632760259	-1.63954247	-1.137634918	-0.704748996
Z011E0025	-1.928625512	-1.768062138	-2.857487958	-2.016817679	-2.56314228	-1.685160711	-1.855661385	-1.858362041	-2.186706263	-2.551616521
Z011E0026	2.273706069	1.814673745	1.828680138	0.81115132	2.037798237	1.91782885	1.442447741	1.408207259	1.530592344	2.131939922
Z011E0027	-1.277073789	-1.591734138	-1.521265069	-1.618953106	-2.651472842	-1.57193467	-1.667763214	-0.886236965	-1.35554594	-1.02046925
Z011E0028	-2.987099542	-1.612888459	-1.886741295	-2.010688355	-3.491760591	-2.32653425	-2.59774551	-2.008164179	-1.88918066	-2.837851294
Z011E0029	0.39500692	2.107748986	1.314587037	2.013670121	0.741606744	1.301914218	1.69104244	1.71884587	1.622044405	1.492941441
Z011E0030	0.835066031	1.241693547	1.443786267	1.71191498	-0.120492868	1.184381614	1.441756562	0.920645461	1.18898429	1.77715678
Z011E0031	1.286883428	0.420594172	1.554971602	0.952734719	0.847675881	1.393881282	1.623938509	0.831429152	1.212181981	1.085068031
Z011E0032	-0.346027491	0.036865814	-0.042209289	-0.214335646	0.923358202	0.063824443	0.256190905	-0.470476932	0.400158367	1.015519223
Z011E0033	2.010509078	2.226461894	1.519736839	1.108960467	1.239523865	1.615346485	2.139684669	1.873558615	1.41462964	1.828305773
Z011E0034	-1.100627052	-0.437197711	-0.571106988	-0.580192413	-0.984305921	-0.537059097	-0.474575328	-0.845241485	-0.880975893	-0.045777244
Z011E0035	0.120751295	-0.463147799	-0.52417477	-1.10425501	0.746530933	-0.741167465	-0.734132875	-0.317290039	-1.011473392	-1.078885607
Z011E0036	1.075891863	-0.425905855	0.031137918	0.643437566	0.719021294	0.344604294	0.149490863	0.500380057	0.396974225	1.152966605
Z011E0037	0.328896589	-0.490180967	0.164565408	0.537411019	0.197979182	0.095641799	0.270902303	0.801804267	0.726081037	0.00846167
Z011E0038	-1.728458357	-2.41202548	-1.902591648	-1.53854374	-1.977785118	-1.910150951	-1.95860806	-1.127451224	-1.828715435	-1.854529574
Z011E0039	-0.083815628	-0.131410471	-1.030028834	-0.34983681	-1.077739924	-0.579914759	-0.405603213	-1.03976066	-0.588185956	-0.107707863
Z011E0041	2.203106806	1.807330098	1.345738611	1.999833703	1.029925044	1.6653772	1.183657296	1.116037389	1.439032842	1.200937069
Z011E0043	-0.237407743	-0.654141789	0.317419067	-0.996028975	-0.801578139	-0.640216001	-0.889057694	0.03159997	-0.895061521	-0.839658273
Z011E0044	-1.944403618	-2.601055476	-2.29273391	-2.10863795	-3.53785439	-2.650362427	-2.556297029	-2.605973674	-2.949443972	-1.690328553
Z011E0045	-1.032534544	-1.049504284	0.067850378	-1.425012419	-1.491050011	-1.018539902	-0.440715335	-0.916907436	-0.719151291	-1.042655422
Z011E0046	-0.556097584	0.527470109	-0.163982564	-0.035831925	0.129433422	-0.355465481	-0.095376779	-1.050622463	-0.931122967	-0.606966932
Z011E0047	4.320701149	3.704807175	4.233089587	3.917315141	4.364364298	3.715800154	4.110917418	3.462374212	4.083977007	3.492177907
Z011E0048	1.090242175	1.478227158	1.185246458	0.860740895	1.945458372	1.083732674	0.729711189	0.14660838	0.623684193	0.944857924
Z011E0049	-0.18798564	0.204312551	0.263990456	-0.031690769	0.246765833	0.022869384	0.134803407	-0.239713405	0.352737918	-0.485858985
Z011E0050	-1.025909149	-1.46888456	-0.53646472	0.156512393	0.240442806	-0.543116332	-0.250846991	-0.220261301	0.034315728	0.145668782
Z011E0051	0.675876508	0.258916262	1.261651309	1.519540951	0.802942316	0.472875701	0.662718271	0.929309867	0.428970794	1.492410696
Z011E0052	-0.957077138	-1.998632328	-1.119260375	-1.456658287	-1.755391382	-1.089158735	-0.802799504	-1.701425845	-1.46797292	-0.38309913
Z011E0053	-2.377618936	-2.019857054	-0.92666767	-1.186993115	-1.611135248	-1.214450326	-0.893766302	-0.53164731	-1.310388035	-1.336149857
Z011E0054	-2.298026231	-1.431361949	-0.934417703	-1.031308989	-1.48740763	-1.60466989	-1.706521634	-1.307315021	-1.945172394	-0.336263514
Z011E0055	-0.872588594	-0.698820947	-0.769310993	-0.915950042	-1.100456021	-0.517086174	-0.467997046	-0.419344864	-0.159802311	-0.108463854
Z011E0056	-2.27996137	-0.782647296	-1.658139513	-1.822827903	-2.81905435	-2.14936397	-1.539254728	-2.611451662	-2.13944387	-1.402432485
Z011E0057	0.83955678	0.594301948	0.369808707	0.766919875	-0.371678999	0.382343805	0.94153653	-0.564485347	0.279217771	0.14996734
Z011E0058	-0.27403528	0.154676748	0.39906738	0.010403197	0.002617199	0.065644293	0.440844678	-0.215978081	-0.218185739	-0.392964771
Z011E0059	0.111733462	0.01823705	0.347177971	-0.417499746	-0.44029314	-0.124384289	0.102762753	-0.583758638	0.164798673	0.864310366
Z011E0061	-0.730332518	-0.438179663	-0.726140955	-0.717269084	-0.333855419	-0.273813156	-0.248713053	0.122801518	-0.337053218	-1.206257199
Z011E0062	-2.61522157	-1.711223862	-2.239613828	-2.52982292	-2.18296049	-2.233505507	-2.928742885	-1.857467915	-2.433893258	-2.871690005
Z011E0063	0.515142984	0.349294895	-0.050357719	1.284496603	0.394358348	0.833103319	0.949661384	0.165252567	0.105851712	0.257578332
Z011E0064	0.818059542	0.928542905	0.719228955	0.981574492	1.580565223	0.666028735	0.672414816	0.728206889	0.409494986	1.182531658
Z011E0065	1.652381149	1.959326123	2.782769901	2.833474558	3.110263153	2.469133324	2.177225293	3.211196166	2.013506481	2.961833415
Z011E0067	1.003396263	2.175079935	1.677963988	1.676456825	2.146547653	1.622999489	1.483958824	1.795668599	1.717611772	1.165131689
Z011E0068	-0.20399391	0.186657699	-1.382398253	-0.450330879	-1.657141098	-0.955968601	-1.100901288	-1.509349078	-1.011775027	-1.479331549
Z011E0069	0.288517829	0.858836966	0.725783145	1.184370391	-0.215391559	0.515196596	0.013762244	0.570745689	0.282236225	0.019762736
Z011E0070	0.183598985	1.740342835	1.176764533	1.176330379	1.503531995	0.869596809	0.219870912	1.120712293	0.274412272	0.26655807
Z011E0071	0.619897386	0.542462966	0.154952779	1.140311236	0.6399959	0.832928049	1.214088023	1.129542336	0.499294857	0.159936662
Z011E0072	3.126076759	3.043651016	2.77691555	2.120838299	2.652724095	2.591505532	2.238510457	2.670027905	2.704866232	3.322616825
Z011E0073	1.653744209	2.678885351	1.710386436	1.734510715	1.01251451	1.608820056	1.809254721	2.096343154	2.331620734	2.081039268
Z011E0074	-0.991001262	-0.621664559	-0.433270896	0.019428646	-0.988479118	-0.178993599	-0.813302272	0.037264706	-0.145768216	-0.009501487
Z011E0075	-1.197370232	-0.562333202	-1.574677465	-1.166402616	-1.015747615	-0.870037156	-0.331368717	-1.47400648	-0.372032376	-0.61970868
Z011E0076	0.032287275	-0.49146546	-0.778616031	-0.172188312	-0.625782824	-0.244864051	-0.046534532	0.363752129	-0.013939171	-0.468954456
Z011E0077	-1.30346546	-2.051106141	-1.887170449	-0.922378841	-1.998497259	-1.444055353	-1.339114475	-1.21683783	-1.388170149	-0.836696005
Z011E0078	0.546970888	-0.107383027	1.258405971	0.144554036	0.101128433	0.731766454	1.166427777	0.760671916	1.051896932	0.109685621
Z011E0079	1.107443237	2.10090818	1.606284806	0.956843196	1.334155043	1.65319731	1.191125893	1.586243833	1.510936966	1.428662263
Z011E0080	1.287710852	1.573868582	0.821386843	0.907266333	1.432577191	1.030545747	0.997643847	1.185213798	0.642282407	0.657495727
Z011E0081	-2.510358383	-2.425804633	-2.956904016	-1.769164351	-2.385469657	-2.150648748	-2.202164884	-3.032289547	-2.104246365	-1.752090182
Z011E0082	2.969987187	3.725918225	2.66059797	3.467128673	3.295738161	3.221623532	3.446581773	3.114994305	2.887233121	3.544954576
Z011E0083	0.948215044	1.11859718	0.115976493	1.523147907	1.47810226	0.477856704	0.258682642	-0.323655851	0.525541302	0.31150469
Z011E0084	-3.324049735	-2.427071317	-2.472688676	-2.488142489	-3.08356134	-2.653672293	-3.111898952	-3.236304797	-2.275540678	-3.333035321
Z011E0085	0.899337178	0.885743301	1.661859644	0.811756911	1.249763475	1.100670521	1.251086521	1.501400179	0.676826192	1.564467635
Z011E0086	2.059954931	0.879524815	1.419408149	1.201171512	1.854747914	1.506413551	1.773127739	0.988927794	1.148794327	0.858030115
Z011E0087	-1.356649081	-0.755541649	-2.374976425	-1.457727157	-2.142384007	-1.811098946	-2.206245629	-1.591234586	-1.468857723	-2.397211881
Z011E0088	1.805354702	0.9362433	1.43418513	2.053741471	0.935668284	1.427313353	1.998706752	1.807606074	0.972227641	2.001687793
Z011E0089	-0.020891905	0.010080725	0.030956445	0.194252147	-0.323884403	0.396114303	0.344820509	1.125852772	0.698321069	-0.229674402
Z011E0090	-0.348198377	-0.373040404	-0.7376611	-1.035703612	-1.110372543	-0.773891751	-1.020137755	-1.292130821	-0.400249947	-0.571729409
Z011E0091	3.095317063	4.616428434	3.606517539	3.340849716	3.643874965	3.534131633	3.547516436	4.167735732	3.56367791	3.147680916
Z011E0092	-1.56752418	-1.834615039	-1.24907961	-1.220892355	-0.863156918	-1.165269192	-1.16819044	-2.195545816	-1.180695578	-0.683767799
Z011E0093	-0.805878509	-1.068714322	-0.484084779	-0.066321099	0.257417766	-0.14474744	0.306748113	0.024756149	0.081270594	0.301114099
Z011E0094	1.33192919	0.543082359	1.599619626	1.477718024	0.573222554	0.858725092	1.484950128	1.158439898	1.03126439	0.803374534
Z011E0095	0.577145901	1.439203725	0.803079792	1.913266727	1.019795332	1.229595803	1.708544426	1.560588743	1.338863813	1.233335371
Z011E0096	0.387024667	0.228520379	1.87501242	0.856642101	1.194184213	1.239209581	1.262532534	0.80693238	0.664387659	1.841155113
Z011E0097	-0.011322927	-0.155322018	-1.438040009	-1.545547391	-1.029726044	-0.71365323	-0.534578075	-0.905676904	-0.593155064	-0.600006546
Z011E0098	-2.822063083	-1.760633926	-3.089157661	-2.720592177	-2.116295224	-2.437604877	-2.12627856	-2.934089043	-2.668890483	-3.320648814
Z011E0099	2.746813736	1.697909671	2.041511033	1.755791162	1.633570587	1.993871927	2.225155681	2.453852397	2.233546712	2.122615156
Z011E0100	-1.272781907	-0.895894257	-1.261286987	-0.298730773	-0.788104983	-0.869704895	-0.882482736	-0.545825881	-0.562116659	-0.843505724
Z011E0101	-2.49108134	-3.880724864	-2.146480415	-2.488152437	-2.688320926	-2.902878633	-2.806826187	-2.704796617	-2.357383334	-2.746852275
Z011E0102	0.5740073	1.424383085	0.274196121	0.464266731	0.730740735	0.649229472	0.524995926	-0.095945106	0.656673901	1.304872013
Z011E0103	2.323407924	0.996565923	2.030303533	1.880190137	1.479739758	1.898876893	1.515922106	0.969717881	1.655272819	2.389884857
Z011E0104	0.514112532	0.838109015	1.375812344	0.54476114	0.556824498	1.174207753	1.150471262	0.894821468	1.431218577	0.382864432
Z011E0105	0.053650339	-0.334799418	-0.50473868	-0.892858583	-1.717869219	-0.704110462	-0.081811555	-0.027323236	-0.540956975	-1.027733736
Z011E0106	1.524389321	1.678296763	0.404485401	1.503168378	-0.246518871	0.761628845	1.30139249	0.998292995	0.715674185	1.625182652
Z011E0107	0.013467192	2.066312809	0.554574547	1.448762962	1.024464395	0.736537553	0.897308112	-0.053565954	0.958415838	0.243670295
Z011E0108	-0.968553014	-0.365890568	-0.43260978	0.61387883	0.435969476	-0.359397511	-0.227662231	0.09647907	0.283837073	0.232245126
Z011E0109	1.43806941	2.146891956	0.884191939	1.240288377	2.029321783	1.746064131	1.676843289	2.259138312	1.781517468	1.905429623
Z011E0110	-1.960701802	-1.849738898	-1.889934993	-1.972235276	-2.341292499	-2.224231301	-2.23413877	-1.550256012	-1.564986542	-1.572215373
Z011E0111	1.64395865	1.217044914	1.820826006	1.593002052	2.293173492	1.710926348	1.211687855	2.27839178	2.185544171	2.328970441
Z011E0112	-1.734031752	-1.938270166	-1.236912957	-0.804111887	-0.391766838	-0.886846909	-1.071909939	-1.339511122	-0.955855439	-1.470456839
Z011E0113	-0.220759476	-0.896927432	-0.321769831	-1.016548827	0.357093874	-0.530075028	-0.132747522	0.050908954	0.010989039	-0.749144822
Z011E0115	0.567549092	-1.099732025	-0.297532862	0.492977826	0.864511335	-0.042388682	-0.249033455	-0.696206879	0.209623623	0.398780332
Z011E0116	0.2739038	0.692300459	-0.382123724	0.355670441	1.06744375	-0.063605525	0.400814213	-0.182215832	-0.405602353	0.463665509
Z011E0117	3.321741547	2.230492282	2.363298864	3.013726266	1.936706524	2.753707024	2.288408443	2.202414404	2.973766723	1.998352634
Z011E0118	1.104064685	0.550292287	0.97874163	0.946992825	0.304719129	0.685010849	0.415102562	0.286680406	0.682906361	1.28423213
Z011E0119	2.830388723	2.143252056	1.906280922	2.106511908	1.667892531	2.327155708	2.414132321	1.599202383	2.932532274	2.658974271
Z011E0120	-1.165423568	-2.764143783	-1.818273531	-2.119584153	-2.154694502	-1.901398926	-1.97709064	-1.327055735	-1.570088635	-1.585186159
Z011E0121	-0.71340632	-0.251296826	-0.823096248	-0.708438241	-0.08069125	-0.908292143	-0.339810538	-0.908813868	-1.337623695	0.525299329
Z011E0122	2.836453996	1.858691186	1.638632715	2.570097914	2.280734928	2.083108615	1.639805204	1.994372231	2.370850828	1.988346089
Z011E0123	-0.584007663	-1.525455885	-1.067437331	-0.928589977	-0.565137223	-1.017076571	-0.725223776	-0.412619278	-0.868720881	-1.445652517
Z011E0124	0.298201556	-1.469263174	-0.188988901	-0.370660947	-0.596257105	-0.270088618	-0.136358918	0.167917841	-0.414446517	-0.807298007
Z011E0125	-0.449874152	0.560939769	0.787333779	-0.523672436	-0.171362477	0.373118609	-0.033997535	0.754212264	0.344688674	-0.655860731
Z011E0126	2.100799851	0.863144013	1.650950594	1.014096059	0.712970695	1.571827545	1.345592492	0.980058805	1.790252622	1.723025694
Z011E0127	0.533526665	0.597190679	0.436177174	1.745595558	0.05477517	0.838836652	0.750000308	0.399109713	1.442145396	1.199093585
Z011E0128	1.123498772	1.278210317	1.105020351	2.186347863	1.813186727	1.764328281	2.016269455	2.016282738	1.676507003	1.371536548
Z011E0129	0.254526564	0.794692604	0.98741387	0.769885202	0.133620666	0.423673731	0.628295996	0.92626091	0.895726998	0.659729111
Z011E0130	-0.664786121	-1.445484081	-0.748459589	-1.252239872	0.135981749	-0.937975874	-0.939524104	-1.455029012	-1.025076262	-1.267066122
Z011E0131	-1.264487291	-1.568087715	-0.824850946	-0.472916439	-1.550166413	-0.951726288	-1.338454305	-1.300662446	-0.844467286	-0.616186774
Z011E0132	1.301383282	2.41451619	1.397579724	1.810220381	0.167258254	1.575342767	1.459860635	1.589858545	1.291864905	2.201481224
Z011E0133	-1.554317336	-0.87259809	-1.399261909	-1.865109663	-0.732690541	-1.114971787	-1.32770722	-1.752942281	-1.039215369	-0.936948581
Z011E0134	-1.677971416	-1.389816703	-1.507172446	-1.013142196	-0.61263304	-1.176780522	-0.722981369	-1.382494664	-0.737952547	-1.535449105
Z011E0135	-1.323523719	-2.979782021	-2.174969196	-1.883566484	-0.869823304	-1.733039166	-1.225258138	-1.429860353	-1.725457989	-0.816086906
Z011E0136	0.519334075	0.094180944	0.195972324	0.11552161	0.403864552	0.058233036	0.126787831	0.003041274	0.225007077	-0.100623763
Z011E0137	2.093858476	2.128981271	1.671021229	1.697614643	1.251265076	1.619411045	1.579318909	1.758559984	1.487049297	1.063405486
Z011E0138	0.850273276	0.010432533	0.662410248	1.301674018	2.006579828	0.788631321	-0.02391516	-0.180643562	0.383889363	-0.463629655
Z011E0139	0.331906784	-1.261452185	0.056851224	-0.315509448	-0.763187537	-0.072585287	0.272014749	0.333380717	0.580211303	-0.547150601
Z011E0140	-1.269987474	0.127258636	-0.320080087	-0.988416593	0.582390176	-0.587182799	-1.460114894	-0.886128675	-1.222757569	-0.067978847
Z011E0141	-1.889176525	-1.853242712	-1.487731139	-2.091173607	-1.729081036	-1.577511704	-1.381660143	-2.160249921	-1.54050017	-1.003310449
Z011E0142	-1.337200296	-1.552851029	-1.272856121	-1.817146693	-0.82446049	-1.192723016	-0.735096126	-0.66408911	-1.302911547	-1.616197203
Z011E0143	1.238523098	1.547657616	0.684763284	1.049988555	0.478977178	0.655632341	0.688371869	0.765418877	0.872865591	0.225045987
Z011E0144	0.246369632	0.095647499	-0.692233585	0.166152138	-1.257683419	-0.486808082	-0.427011234	-0.237229011	-0.176821059	0.058139217
Z011E0145	-0.143754438	-1.429322566	-0.59487525	-0.67902808	-1.355073418	-0.909830769	-0.890484539	-0.395411438	-0.803904467	-1.474081711
Z011E0146	-0.578076215	0.395653838	0.483114259	0.577039349	0.995825453	0.29554348	-0.328591644	0.698549811	0.354285413	0.81439993
Z011E0147	0.920531521	-0.189421043	0.396980294	-0.028717382	0.541401676	0.333670655	0.745657836	-0.148869405	0.710181655	0.235943287
Z011E0148	-0.148855904	-1.30778788	0.356610857	0.200369814	-0.904336851	-0.187229646	0.376469729	0.212985735	-0.251200184	-0.148004068
Z011E0149	2.410707008	2.91219234	2.640972794	2.530047906	1.542321363	2.264856189	2.678341058	1.594023824	2.582417841	1.924259766
Z011E0150	-1.83744065	-2.098609625	-1.226435009	-1.62381569	-1.362270739	-1.172295043	-1.426522748	-1.831560215	-1.353100359	-1.847960604
Z011E0151	0.393244523	0.256788733	0.530814786	1.27209937	0.063803823	0.935913883	0.896262625	0.906178635	0.64409815	0.546612334
Z011E0152	-1.041736029	-1.192706701	-0.723575364	-0.800674391	-0.907794833	-0.163824614	-0.780298673	-0.865330401	0.150569976	-0.09440748
Z011E0153	1.980327713	1.515207089	2.348099822	2.485842658	1.569000591	1.55049291	1.48916116	1.844166106	2.137971036	1.514125287
Z011E0154	-3.941640787	-2.668537319	-2.690148546	-2.775422132	-2.696729674	-2.695854309	-2.612425199	-2.874761186	-3.02225437	-2.274691165
Z011E0155	1.204788346	1.369643087	0.723612876	0.440301834	0.570541332	0.70582042	0.608017855	0.89295815	0.815478096	1.40397579
Z011E0156	3.943483996	3.122952284	2.554868236	2.295848631	2.875380526	2.701360286	3.521090225	2.256892423	3.183362531	3.189822576
Z011E0157	0.959288984	-0.147797328	0.832455812	0.514233983	2.137567943	0.981453606	0.322646203	0.668267348	1.05871226	1.556689744
Z011E0158	0.165845953	1.082908221	1.021127752	0.100227633	0.118977151	0.909825277	1.181641884	1.260583258	0.699155123	0.497443073
Z011E0159	-0.295449632	-1.36564634	-0.718526987	-0.795624514	-1.140170459	-1.061586602	-0.801815355	-1.854557042	-1.424328728	-1.072302161
Z011E0160	-0.635041661	-0.083676353	-1.10812157	-1.100125427	-0.84224588	-1.028162756	-0.817836657	-0.621699618	-1.037107599	-1.624497105
Z011E0162	1.387374883	1.562294137	0.914843047	0.876929977	0.516251035	0.981891498	0.906298812	1.361558874	0.835555027	0.455864271
Z011E0163	-0.461741574	-1.618176662	-0.811022739	-1.169991551	-0.880024248	-1.006239928	-1.133410154	-0.459793157	-1.115977828	-1.608673033
Z011E0164	-1.207212109	-1.363736115	-1.406539914	-1.78069972	-1.906984194	-1.502116541	-2.296734113	-1.162137301	-1.973207114	-2.325417343
Z011E0165	0.079463189	-0.623769966	-0.113697833	-0.479304766	0.585907095	-0.001208645	-0.194951044	0.360500099	0.136314849	0.423668118
Z011E0166	0.078433243	-0.024507014	0.496316443	0.163115836	1.022480336	0.296881492	0.457050833	-0.130934887	0.121051238	-0.044313717
Z011E0167	0.779936365	-0.0142428	1.153158646	0.363109945	1.193319311	1.23342238	0.841461748	2.021140957	1.270535569	1.359393268
Z011E0168	0.554007636	-0.458103355	0.0529964	-0.115333937	-0.490031852	0.37077567	0.159070028	0.293520399	-0.025487066	0.918597541
Z011E0169	-1.3400386	-2.187061469	-1.489179836	-2.304672639	-1.853067305	-1.953180234	-2.151528661	-1.563058352	-2.105071914	-1.634142199
Z011E0170	-0.399508203	0.025413135	-0.779735141	-0.682203487	-0.895866146	-0.658628319	-0.986544837	-0.680658196	-0.650190292	-0.410725268
Z011E0171	-1.619370341	-2.696736014	-2.190903019	-1.79086542	-1.72506974	-2.061069227	-2.011268384	-1.472063056	-2.498062511	-1.198734981
Z011E0172	-0.156363407	-0.204691569	-0.732498935	-0.776589482	-1.075694885	-0.579393274	-0.688448096	-0.290549919	-0.130697591	-1.288652828
Z011E0173	0.105646788	0.66618317	1.343156739	1.268076126	0.863662968	0.818327187	0.449313662	0.9749552	0.621755823	0.338839401
Z011E0174	-1.517231747	-2.020421675	-2.662723308	-1.993138375	-2.885452783	-2.476049027	-2.858727708	-3.428275672	-2.149483375	-3.405618581
Z011E0175	-1.610951347	-1.37859107	-0.757343836	-1.338764617	-1.625510497	-0.897964352	-1.254397465	-1.38650561	-0.940459463	-1.574912293
Z011E0176	0.078900741	-0.279387688	-0.064317125	-0.559058155	-0.101511865	-0.092234225	-0.109995569	-0.791557512	-0.333876064	-0.230595277
Z011E0177	0.623337535	1.632167114	0.37486044	1.165689214	1.469799897	0.846812305	0.959337959	1.240652115	0.933253231	1.315839866
Z011E0178	0.422949735	0.695298363	0.446103607	-0.444026397	1.054494174	-0.041894147	-0.172789149	0.542019891	0.357962632	-0.218196899
Z011E0179	0.461990711	0.437036249	-0.183851361	-0.575893386	0.795237358	-0.261224523	-0.199577664	-0.962491257	-0.426125959	-0.495590344
Z011E0180	-0.142476156	0.70497527	0.579678731	0.321717492	0.395131575	0.118371403	0.161994265	-0.132913639	-0.021859379	1.254980806
Z011E0181	-0.100162676	0.720743748	0.159137421	-0.215631983	1.397759359	-0.060318376	-0.128230871	0.541605515	0.437662879	-0.785198532
Z011E0182	-1.01006498	0.867946213	-0.32680801	0.219618633	-0.456985359	-0.390308642	-0.194636543	-0.554567925	0.094200177	-0.890029381
Z011E0183	-1.039157682	-0.776802341	-1.043466688	0.17559261	0.057336573	-0.207736707	-0.25132912	-0.137430656	-0.869023976	-0.485812041
Z011E0184	-0.204924854	0.270660205	-0.096967894	-0.122595431	0.11746735	-0.057892181	-0.106714212	0.034503632	-0.395912735	-0.338764807
Z011E0185	0.062826258	-0.345820226	0.747747418	0.55648335	0.477309209	0.88264675	0.296337671	1.459084273	1.017165088	0.299041436
Z011E0186	-0.299821207	-0.183527308	-0.789890273	-0.361170572	-1.043183171	-0.952062955	-0.802220169	-1.834176426	-1.020729493	-0.24079339
Z011E0187	-0.440960432	-0.559021733	-1.542881848	-0.654982556	-0.533260759	-0.705806579	-0.982279677	-1.661135685	-0.683266662	-0.95711161
Z011E0188	-0.855965012	-0.323914077	0.576422644	-0.145793256	0.785906912	-0.232971905	-0.313639728	-0.477334582	-0.681036566	-0.102819433
Z011E0189	0.17321344	0.431522903	0.830063066	-0.067319883	1.470672193	0.376676682	0.551608199	0.861253347	0.238640392	0.645192915
Z011E0190	-0.886943033	-0.007145487	-0.22001329	-0.546288925	-0.701636606	-0.304272809	-0.711833217	-0.167620726	-0.326063011	-0.243028188
Z011E0191	-0.959961136	0.073021365	-0.26751371	-1.019901096	-0.356038493	-0.143430189	-0.267625246	0.100477575	-0.664424972	0.035841683
Z011E0192	-0.474068565	0.051832965	-0.092260128	-1.029132049	-0.294037963	-0.512295879	-1.107481717	0.181455505	-0.506006581	-0.239598176
Z011E0193	0.293351445	1.021818922	0.720077671	0.69411027	1.28368619	0.432105259	0.575522696	0.043700393	0.443253339	0.119967665
Z011E0194	-0.658142739	0.413339132	0.281307676	0.25431085	0.590589963	0.195241355	0.417614441	0.815687981	0.030682077	0.61039902
Z011E0195	-0.419623746	0.028458038	-0.198169927	-0.10365296	0.039739958	-0.705162115	-1.255508043	-0.314092695	-1.200326494	-0.051622343
Z011E0196	0.546214096	-0.550770962	0.474104771	-0.08807504	0.461852619	0.119944509	0.112882862	0.503074724	0.163572075	-0.345538149
Z011E0197	0.215053741	0.916036022	1.308692216	1.586529168	0.324886937	0.750694087	0.669085026	1.350461548	1.164116244	0.576319764
Z011E0198	-0.022433442	0.026329693	-0.254454789	-1.179724649	0.071415369	-0.902677923	-0.858420946	-1.036904193	-0.587820224	-0.533229434
Z011E0199	-0.716818172	-0.551187415	-0.259897141	-1.815013126	0.08227104	-0.668636407	-0.524735927	-0.031348706	-0.914607926	-0.39820592
Z011E0200	1.162829013	1.142293432	0.912696297	0.258831927	1.038809046	0.957823625	0.542015517	0.800876883	0.287724024	1.028701633
Z012E0001	0.963936976	-0.153186614	0.951699904	1.239125541	-0.08502119	0.298924015	0.855467426	0.278705464	0.487198124	0.438410431
Z012E0002	1.236959202	1.474899653	0.90674119	1.864002394	1.704875699	1.362935977	1.44309742	1.081709475	1.618865196	0.502350084
Z012E0003	-0.43299813	1.052266193	1.442910548	1.764302163	1.123084373	1.288640078	1.004791	1.44835956	1.315411224	0.575385221
Z012E0004	-1.988689385	-0.782165254	-1.03750427	-0.237893728	-0.69855096	-0.75952019	-1.074284785	-1.426501565	-1.042285783	-1.287507763
Z012E0005	3.153339275	1.337926347	2.316996734	2.90111391	1.099010235	2.096281427	1.559893033	1.92795106	1.868024959	2.216080386
Z012E0006	-0.06739634	-0.097443477	0.312914178	-0.153195337	-0.71407342	-0.571921721	-0.427378062	-0.962546018	0.123185489	-0.83558696
Z012E0007	0.331499595	1.124252709	0.286632807	1.192237141	1.425148808	0.290279632	0.798575355	0.171222969	0.985303787	0.527730975
Z012E0008	0.719404373	1.779756729	0.908134881	1.384911944	1.448029984	1.389244814	1.239753365	1.657002666	1.563513973	1.938636633
Z012E0009	-2.408647219	-1.881912904	-1.472245062	-1.882750849	-1.610105353	-1.33198384	-1.766107654	-2.132221298	-1.810574675	-1.277031195
Z012E0010	1.244523683	0.674595666	0.409211127	0.761339245	-0.335639949	0.1138767	0.092885505	-0.510679673	-0.229662579	0.021794793
Z012E0011	-0.47886485	1.108327334	0.932939855	0.76534314	0.83345799	1.304404056	0.81338814	1.559309505	0.92594531	0.622095579
Z012E0012	3.343169033	1.571547705	2.271885287	1.585663233	2.122541396	1.99695358	2.358302704	1.541085176	1.832613167	2.45275993
Z012E0013	-1.043234215	-0.514289063	-0.953005801	0.298547563	-0.431411876	-0.020421232	-0.644995209	-0.200724297	-0.358835502	-0.089953567
Z012E0014	-0.671516608	-0.340519176	-0.734774348	-0.972010521	-0.25959947	0.028003869	0.009598478	-1.330141529	-0.561783598	0.159811425
Z012E0015	-2.014349773	0.142253034	-0.269483517	-0.246580514	-0.159744077	-0.639414779	0.275775068	0.010210381	-0.071467414	0.15377358
Z012E0016	1.429220177	1.641985404	1.551997011	2.595946148	1.016408529	0.958670127	1.583449506	0.389256558	1.62372427	1.26162728
Z012E0017	1.195489722	0.714319003	1.293196949	0.638461838	1.223454513	1.646126398	0.671568781	1.167482713	1.528888925	1.141067468
Z012E0018	1.975997512	0.914187111	1.445069067	1.201572826	1.472585284	1.129693651	0.979841683	1.861551518	1.219737375	1.346091007
Z012E0019	1.319898511	0.308465931	0.142369013	0.068455173	1.268377676	0.192818971	0.808314569	0.596217313	0.811184243	0.796191056
Z012E0020	-2.253846923	-1.077785386	-1.518029248	-1.541707973	-1.036782908	-1.194570573	-1.516891394	-1.380839651	-1.106356577	-1.167792631
Z012E0021	2.302379163	1.351880525	2.34950656	2.327035908	1.493206746	2.292614445	1.829547885	2.060129858	1.696030917	1.89776843
Z012E0022	-0.01956147	-0.548105637	-0.723467385	-0.838405092	-0.60389399	0.069925779	-0.498045782	-0.293836254	0.097795404	-0.431023321
Z012E0023	-1.983413419	-0.850984067	-1.87720175	-1.310351205	-1.306778822	-1.20790684	-0.947586899	-1.197606746	-1.35102585	-1.159424238
Z012E0024	2.119584931	0.802629817	0.336436664	1.010029793	0.860975306	0.872749462	1.032258426	1.326935787	-0.094231795	0.422075988
Z012E0025	-0.164605712	-1.15700152	-0.45360584	-1.138650426	-0.296735543	-0.54176875	-0.694200611	-1.107003703	-1.126963554	-1.278764082
Z012E0026	0.547592092	1.361936794	0.353141387	0.795135626	1.313858345	1.392939227	0.648176913	0.472468668	0.977028328	1.537711643
Z012E0027	-1.130550506	-0.103094644	-0.879149195	-0.369281356	0.149429783	-0.973279822	-0.899850302	-1.115168782	-0.197802156	-1.111913751
Z012E0028	0.912310022	0.331030394	0.229033687	1.895969153	0.117133091	0.530100437	0.766547521	1.344739755	1.127686925	0.430516809
Z012E0029	-1.376675236	-2.139449743	-2.402613757	-1.421888727	-2.520448089	-2.196285674	-1.874244869	-2.383880694	-1.809775658	-2.05089729
Z012E0030	1.446315452	1.152886892	0.633408928	1.731477706	0.660681738	1.481875842	0.991231198	0.342291603	1.11061185	1.989437082
Z012E0031	1.641065893	0.901157189	1.732959374	1.228560552	1.156578734	1.245550847	1.702531604	0.828123181	1.403694018	1.750726899
Z012E0032	-1.262559716	0.19098086	0.615497085	-0.212056602	0.279769419	0.251814926	0.091782046	0.050717802	-0.315286785	-0.48746856
Z012E0033	3.047808233	1.623289978	1.795456516	1.845652126	1.948370349	1.105094416	1.170763676	1.518080069	1.46990725	1.363031624
Z012E0034	-0.337611793	-0.13837551	0.581261457	0.615894664	-0.016882784	0.332733539	0.406390298	0.193436367	0.541590458	0.494277568
Z012E0035	-1.750791664	0.61166904	0.688477325	-0.147486547	0.724874361	0.48707637	-0.095143317	0.72637721	0.436204464	-0.03041373
Z012E0036	-1.950012564	-1.466080836	-0.709167346	-0.098397478	-0.973925274	-0.638583097	-0.798064024	-1.309460049	-1.053448055	-1.200433073
Z012E0037	-0.25962163	0.314324364	0.796723744	-0.070772291	1.016563371	0.462445303	0.198580355	-0.090774259	0.554397967	0.569808503
Z012E0038	-3.003080329	-1.712432762	-2.660208292	-2.026130819	-2.605432032	-1.862419498	-2.27046392	-1.87419768	-2.186420197	-1.413379167
Z012E0039	1.913078322	1.697694585	1.195714481	2.266271348	1.226746266	1.500299936	1.774556641	1.320882105	1.495601204	1.693967537
Z012E0040	0.405420017	-0.555898643	-0.200773579	-1.188410416	-0.788298357	-0.373707553	-0.947746672	-1.318010908	-0.655734642	-0.875781024
Z012E0041	1.424697895	0.904013665	-0.405023492	0.615297003	0.047946338	0.697289392	0.406270248	-0.243483702	0.636085192	0.364903607
Z012E0042	1.676374587	0.526699667	0.991313804	-0.403475851	0.310424514	0.368434779	0.126945797	0.674017228	0.934450211	0.092887462
Z012E0043	-1.409886121	-0.499861475	-1.324836512	-0.216358713	-1.104659767	-0.258048476	-0.788032861	-1.65408299	-0.759315893	-0.822941637
Z012E0044	1.976657817	2.750981928	2.955439921	2.950282852	2.71557396	2.386802748	2.661593668	1.79920661	2.977592202	2.304417233
Z012E0045	2.585451604	3.077961327	2.421121681	2.731287529	2.85635339	3.26937455	2.560682657	2.420491599	2.688148267	3.037269772
Z012E0046	1.052327706	0.375771193	0.27681852	0.000920945	1.202443617	1.339110842	0.448540129	1.912371843	1.04739675	0.808081459
Z012E0047	2.682712509	1.988939973	2.570487062	2.467941138	2.357721622	2.392509623	2.440120281	2.526076495	1.605345644	2.389773613
Z012E0048	1.071206121	1.069101928	1.718463322	0.767427968	1.006481789	0.982475708	1.446631992	1.000017819	1.100801493	1.284133186
Z012E0049	-0.588577937	0.457017444	-0.276408737	0.952512052	0.025310781	0.526871436	0.270306333	1.490696454	0.964023708	0.601935336
Z012E0050	0.034119306	1.726371337	1.46380951	2.830765319	1.613488402	1.882051309	1.650456221	2.338376898	1.58714089	1.922716686
Z012E0051	1.350049108	0.910769	1.503510357	1.85701547	1.948176662	1.473764042	1.418679431	1.286874118	1.569191944	1.406488289
Z012E0052	-0.274601135	-0.562205569	-0.089509061	-0.15954784	-0.796946729	-0.318694999	-0.467939871	-0.11512327	-0.200829323	-0.267619549
Z012E0053	-1.03607931	0.395421279	-0.203931717	1.59981728	0.044014215	-0.066392606	0.256490119	0.542115445	0.052730709	0.878697701
Z012E0054	0.451027177	-0.532153675	0.084560683	-0.236382723	0.007919235	-0.659012764	-0.636359939	-0.028531177	0.008334137	-0.260498093
Z012E0056	-2.589453209	-3.08527132	-3.507395759	-3.608143332	-3.445240229	-2.544549578	-2.732149295	-3.222384695	-2.768690571	-2.727783441
Z012E0057	-0.167500214	-0.770844012	-1.248533647	-1.074113997	-0.200368618	-0.951290252	-0.571567642	0.099790603	-0.739400322	-0.712464055
Z012E0058	0.621569176	1.464597684	0.65388295	1.35489667	0.516171808	0.524243189	0.711540454	1.253339596	0.837115941	0.821171494
Z012E0059	0.686235086	-1.041495349	-0.931688288	-1.151604972	-0.808162915	-1.27860861	-1.399576793	-1.365929798	-1.442375973	-0.747262416
Z012E0060	-1.856711718	-1.099862604	-0.534639301	-0.964322714	-1.224379421	-0.332181911	-0.821781458	-0.853630389	-0.842285846	-1.058472805
Z012E0061	-0.981761158	0.405237331	0.31524057	0.378105914	1.058851629	0.252205207	0.726821568	0.855264788	0.299986406	0.627265376
Z012E0062	1.355207959	0.485824387	0.071880803	0.885191742	0.918771093	1.384233301	0.417835551	0.847498621	1.42176388	1.040944045
Z012E0063	-3.330745209	-1.48238815	-0.977400191	-1.753133505	-1.388369262	-1.547626842	-1.62999672	-1.746375739	-1.374763197	-1.843674063
Z012E0064	0.620188132	0.717163355	0.928971868	0.054701014	0.856242405	-0.117369139	0.194404067	1.04501	0.275036642	-0.402542982
Z012E0065	-0.986532849	-1.208962138	-1.007057147	-0.659287389	-1.545172924	-1.962150631	-1.644634614	-1.34886946	-1.454845391	-1.046229038
Z012E0067	-0.942949429	0.462894935	0.859175146	-0.109709877	0.341050207	1.05507807	0.733275794	0.65736485	0.776299863	1.118695898
Z012E0068	2.693408883	1.611784807	2.207016356	2.115032677	1.621932795	2.423252025	2.289690044	2.754875047	2.309486577	2.301800125
Z012E0069	-0.529161577	-0.51354569	-0.557041426	-1.098703904	0.072893576	-0.676315993	-0.170987755	-0.541414626	0.073608099	-0.859092572
Z012E0070	-1.335088363	-0.435917811	-1.651975767	-1.366819064	-0.611162554	-1.967849146	-1.472666907	-0.758953609	-1.447745283	-1.754125859
Z012E0071	1.268295484	0.737330932	1.612408549	1.531079099	0.954771488	1.618286411	1.567044584	0.586514896	0.782070176	1.318619093
Z012E0072	0.363209546	0.258362616	0.490282283	0.645602676	0.411770896	0.095112042	0.034864364	0.710807206	-0.468174291	0.716800302
Z012E0073	-0.406464229	0.338924901	0.287840252	0.120260443	-0.05299396	0.106692368	0.951822932	1.187674557	0.610345341	0.72537099
Z012E0074	-3.000664317	-2.453195651	-1.899796943	-2.382902854	-2.492601014	-1.862937528	-1.795422623	-2.555302071	-2.51678313	-1.584133621
Z012E0075	-0.808249537	-0.414334413	-0.491439792	-0.467221207	-0.617772203	-0.476856861	-0.243792273	-0.555432901	-0.784929974	-0.589155696
Z012E0076	-1.459078742	-0.924772537	-1.279409994	-0.660538756	-0.364671465	-0.516829601	-0.63737959	-0.179135108	-0.935438279	-0.982568756
Z012E0077	-0.45886649	-2.738332837	-2.575827041	-3.060214344	-1.847567276	-1.983275058	-2.658629538	-2.191478061	-2.386557043	-2.123866602
Z012E0078	-2.61883762	-1.033234254	-2.118974985	-2.104563669	-1.237903581	-1.232460503	-1.691912335	-0.925214217	-1.422798195	-1.870712522
Z012E0079	2.043477755	1.691409497	1.963253865	1.727790218	1.985766287	2.26209471	1.555641783	2.530252755	1.858936882	1.604323398
Z012E0080	-1.08881083	-0.665557378	-0.261161023	-1.761462866	-0.416062356	-1.17286544	-0.473607888	-0.528717677	-1.082271507	-0.415551956
Z012E0081	1.142933969	-0.175994884	-0.891460883	-0.058978747	0.164207409	-0.859654228	-0.641533104	-0.500953969	0.175697692	-0.742918565
Z012E0082	-0.05688214	-1.221271539	-0.60518574	-1.332652575	-1.739108146	-1.215568843	-0.842171568	-0.992336322	-1.102774871	-0.790226678
Z012E0083	-0.011386044	-1.496441117	-0.248444083	-0.557020294	-0.2927917	-1.017073056	-0.875719146	-0.520050315	-0.896775449	-0.789851469
Z012E0084	1.083171032	-0.09949405	-0.163115025	-0.356520559	0.336255631	0.320691963	-0.429021493	0.49295232	-0.317306828	0.121610601
Z012E0085	0.344041733	-0.53074949	-0.269136413	0.082393974	-1.206352976	-0.636207878	-0.649565834	-1.820644325	-0.854824296	-0.606154577
Z012E0086	-1.168265773	-0.132931484	-0.680388223	0.604250316	-0.164604228	-0.142828827	-0.227101965	0.750469681	-0.133409185	0.43419393
Z012E0087	2.072527687	1.688248374	1.613880731	2.624630289	2.347862054	1.611646106	2.139952964	2.497747962	1.743468079	1.712691052
Z012E0088	1.696803867	0.792726152	0.320455718	2.130120292	1.383704471	0.619868723	1.403879402	0.310495523	0.264117741	0.967296455
Z012E0089	0.02633332	-0.562860381	-0.803005316	0.09314218	-0.246094928	-0.052872473	-0.544296227	-0.309618058	-0.181238237	-0.336570569
Z012E0090	1.499306067	-0.365398164	-0.102321227	-1.581300929	-0.135743424	-0.482338091	-0.618904649	-0.530612778	-0.374565921	-0.37934162
Z012E0091	0.8566377	0.891457246	0.240228368	0.91966447	0.603240633	0.610453583	0.927863672	1.64500394	0.849930193	0.812414261
Z012E0092	0.567671541	0.178609326	0.085516422	0.486968331	0.071598549	0.281357094	0.923096077	0.105855782	0.790760295	0.600789548
Z012E0093	1.122683964	-0.698974961	-1.663100769	-0.340276062	-0.304836226	-1.284633643	-1.070040092	-1.537562682	-1.15411111	-1.240620039
Z012E0094	-0.029560764	-0.701119725	-0.173359244	-0.589374539	-0.420685803	-0.990326061	-0.451057138	-0.709988879	-0.68382568	-0.668182582
Z012E0095	0.532998091	-2.079738192	-1.696487895	-1.535348979	-1.601415357	-0.941043737	-1.624575808	-0.225718588	-1.612583802	-1.603551197
Z012E0096	1.480068006	-0.482857624	-0.173970846	-0.82472413	-0.436931139	0.017793876	0.30554839	0.403359672	-0.01530521	0.415446277
Z012E0097	-0.572255031	-1.2990629	-1.906039118	-0.453702545	-1.022292099	-0.868604812	-1.524587293	-1.31900581	-1.88557104	-0.719664722
Z012E0098	-0.583008353	-0.765209392	-0.423850202	-1.516527355	-1.125792514	-0.747287333	-0.445828287	-1.02262752	-0.889601043	-0.950737956
Z012E0099	0.199375935	-1.122996845	-1.442255033	-1.599791628	-0.964947541	-0.234391522	-1.078444983	-1.109408687	-0.765078979	-1.215867212
Z012E0100	1.753668679	1.400804454	1.140853255	1.165815969	1.940229913	1.471754153	1.337901954	0.414387976	1.008759967	1.375947671
Z012E0101	-0.714422136	0.496630181	0.545203518	-0.055881017	0.962238673	0.667355248	-0.050016199	0.221053231	0.292368153	0.072082728
Z012E0102	-1.21994623	-2.255170624	-1.723863829	-2.184417038	-2.08375944	-1.742098087	-1.70860317	-0.973594456	-2.135389671	-2.27752877
Z012E0103	-0.14390043	0.326899092	-1.093192491	-0.702765615	-0.990034481	-0.744081242	-0.236789764	-0.470056449	0.046701941	-0.290683727
Z012E0104	0.96914925	-0.526858045	-0.533139984	-0.717623759	-0.159902106	-1.10978857	-0.99818005	-0.914790898	-1.561125237	-1.392031321
Z012E0106	-2.506956898	-0.91144567	-1.01759258	-0.636802424	-0.95217448	-0.705471951	-0.729330396	-1.067910598	-1.041216003	-0.795527449
Z012E0107	-0.436857989	-0.960263835	-0.543353561	-0.881662433	-1.081544931	-1.15994816	-1.076052525	-0.634749252	-1.363513007	-0.705809988
Z012E0108	0.737799324	0.339821381	0.426374928	0.095892629	-0.722392397	0.125424809	-0.293538513	0.957443357	0.515552121	-0.739710998
Z012E0109	2.810825872	0.707903417	0.452501172	1.222437839	1.376825663	0.946810546	1.041410072	0.654483337	0.951561034	0.881595333
Z012E0110	1.427414415	0.922646869	1.791684275	1.833146304	1.610104194	0.825009497	1.682843913	1.130746807	0.76684657	1.219010585
Z012E0111	-1.307615822	-0.723336406	-0.627587797	-0.315769794	-1.620641591	-0.945321607	-0.757193377	-1.173982195	-0.95773522	-1.479694154
Z012E0112	-0.255061561	1.111833471	0.038943188	0.256536117	0.366792318	0.489054343	0.509041084	0.21408512	0.829164193	0.404035345
Z012E0113	0.65786594	1.51170578	1.130687705	0.643832265	0.273675755	0.465306715	0.511945305	0.976341574	0.561312524	1.093786179
Z012E0114	-1.723424102	-1.44561694	-2.42198783	-1.519098982	-1.841219111	-0.951842049	-1.766533626	-2.374410666	-1.381001749	-1.544624188
Z012E0115	1.047317161	0.281000099	1.125619516	-0.312731995	-0.219548541	0.301737367	0.628804945	0.93340784	0.149052615	-0.460811314
Z012E0116	-0.590797117	-1.498951177	-0.864607033	-0.850194206	-0.610861412	-0.86439107	-1.238748841	-1.541049191	-0.837892328	-0.915900128
Z012E0117	3.175144103	3.126173101	2.771326035	2.070654915	2.948689133	2.351433429	2.842284965	2.83325455	2.205149628	3.077588324
Z012E0118	0.275696102	1.524804693	1.30045052	0.718203023	1.360524338	1.56218109	1.562831408	1.234646419	1.204210509	1.081573079
Z012E0119	-1.110578126	-1.864655936	-2.149380016	-0.999093855	-1.213251256	-1.613996378	-1.198961825	-2.207416041	-1.687364353	-1.066266182
Z012E0120	0.982921543	-0.696900294	0.257959167	-1.010647581	-1.234465598	-0.614797596	-0.248827264	-0.468702373	-0.36142334	-0.805171445
Z012E0121	2.236742463	-0.091660836	0.370519286	0.023321652	-0.448443687	-0.259005723	-0.368213816	0.815065306	-0.136134688	-0.044416292
Z012E0122	2.570504336	1.899525801	1.92123462	1.650838111	2.176232629	1.342896623	1.797989754	1.270966127	1.782285638	1.076946973
Z012E0123	0.534971508	0.323439105	0.54032562	-0.63142499	0.241441997	0.364740463	0.292309765	-0.524995893	-0.101894794	-0.307391451
Z012E0124	-0.701690373	0.286980038	-0.84806272	0.323835377	-0.530273124	-0.607115371	-0.544664418	-0.843384262	-0.800486112	-0.387529947
Z012E0125	-2.220117619	-0.648127048	0.098913243	-0.764389745	-0.585288766	-0.176506254	-0.055315545	-0.365958226	-0.501577825	-0.528809991
Z012E0126	2.223076729	1.952101007	2.359134385	2.464418515	2.197184675	2.095890213	2.389410357	1.372057679	2.099295138	1.942789723
Z012E0127	1.300270467	-1.391975682	-1.35606891	-0.973750667	-0.651566057	-1.391177718	-1.385253724	-0.488256489	-1.466897057	-1.274632977
Z012E0128	-0.938167747	-0.80137748	-1.530371217	-1.006870891	-0.843646816	-1.346299226	-0.821476396	-1.298949027	-0.811734531	-0.742849188
Z012E0129	-0.333736887	-1.300346308	-1.342079659	-0.797077247	-0.544454279	-0.785126083	-1.125949924	-0.788852261	-1.60353147	-1.325203231
Z012E0130	-0.049611873	2.21033348	2.675601955	2.886342011	2.509635854	2.172545306	2.644756614	2.495610934	1.799393942	2.171794125
Z012E0131	-0.95479168	-1.729681275	-1.185908772	-0.761258115	-1.773516048	-1.010555844	-1.751443851	-1.409433369	-1.548517047	-1.189567711
Z012E0132	-0.574384662	-0.065151101	-0.918222143	-1.665201062	-1.003912903	-0.809101245	-0.435399976	-0.983140391	-0.086445797	-0.864344122
Z012E0133	1.220396245	0.520627086	0.580564681	-1.099578043	-0.305826347	0.127388626	-0.11564777	0.336851902	-0.350781264	-0.253148114
Z012E0134	1.010271835	-1.062619319	-0.546023651	-0.313689108	-0.392884427	-0.951203825	-0.927457374	-0.516905772	-0.87658964	-0.628220968
Z012E0135	-1.460671937	-1.135609306	-1.963299148	-1.28921347	-1.195852052	-1.876911806	-1.161848366	-1.134781926	-1.515070687	-1.291655931
Z012E0136	-0.237336531	-0.495677299	-0.101495623	-1.424012612	-0.739719116	-0.438614334	-0.789573219	-0.285320163	-0.548551891	-0.729329182
Z012E0137	-0.432122258	-0.269915438	-0.91331423	-0.273220083	-0.781653208	-0.118739899	-0.757109405	-1.277846196	-0.6113244	-0.469341526
Z012E0138	0.011233848	-0.803519569	-0.852374745	-0.118674753	0.159480309	-0.042666832	-0.094825861	-1.219165212	0.00028139	-0.842761335
Z012E0139	-2.201037984	-1.423080907	-0.937458509	-1.363649342	-1.391463746	-1.643747469	-1.179193449	-0.552101346	-0.958913732	-1.6249359
Z012E0141	-3.272689474	-3.129062276	-2.99968667	-2.408862064	-2.662868555	-2.59917611	-2.04452425	-1.833240652	-2.026141336	-2.179203292
Z012E0142	1.516136699	-0.733833803	-1.200734001	-0.462358628	-0.525865124	-0.992980038	-0.707194148	0.260091933	-1.001690392	-0.492952355
Z012E0143	-2.55935032	-1.318937319	-1.544543256	-0.576567583	-2.165042182	-2.133374674	-2.055996684	-1.850823352	-1.870821771	-1.706631638
Z012E0144	2.220465764	1.029974601	0.835069905	0.137166563	1.384599701	1.429145246	1.368861698	1.703594799	1.03086998	1.100504946
Z012E0145	-4.085465012	-3.749557012	-2.690562182	-2.643489779	-3.971685906	-2.610771709	-3.346842917	-3.373423537	-2.88061613	-3.206093469
Z012E0146	-1.808547855	-0.469206714	-1.159036273	-0.43363142	-0.251771485	-0.515515237	-0.498084591	-0.970479674	-0.994992282	-0.612728158
Z012E0147	-0.533291874	-0.873454842	-0.614432845	-0.38555092	-0.362033684	-0.057992256	-0.072679186	-0.475680123	-0.473802577	-0.10826865
Z012E0148	-0.716626451	0.85593374	0.042618723	0.544935429	0.257295408	0.860802852	0.770494124	0.476677513	-0.04829677	0.614448522
Z012E0149	0.442803184	0.509683281	1.005347793	-0.096439986	1.349570129	0.353152054	0.653003686	0.213918469	0.970093189	0.801721648
Z012E0150	-0.571665855	0.311524838	0.302213529	-0.112421081	0.119498942	-0.338163445	0.225916934	-0.385582226	-0.157927892	0.085625356
Z012E0151	0.794408217	1.317116492	0.01686492	0.000966669	0.437119085	0.51591353	0.194893717	0.970641049	0.815053632	0.482890853
Z012E0152	0.145262236	-0.590609946	-1.391470238	-0.934436567	-0.005299749	-0.540001841	-0.512115093	-0.124418949	-0.60928191	-0.630346591
Z012E0153	1.126477322	0.008800299	-0.084065243	0.166995325	-0.366925551	0.158955869	-0.205858784	0.619030261	-0.184268255	0.122759559
Z012E0154	-0.024329941	-1.131710343	-1.393988334	-1.458789765	-1.366239777	-0.297755609	-0.887238163	-0.715591174	-0.611042808	-0.466101366
Z012E0155	-4.575449216	-2.544338684	-2.280126189	-3.200152245	-3.048989349	-3.091657035	-2.835210879	-2.658118866	-2.9310652	-2.100563992
Z012E0157	0.127516489	-0.867878388	-0.823181555	-0.830106492	-1.945604731	-1.583560903	-1.452224042	-1.126879399	-1.779282727	-0.914325991
Z012E0158	1.554016316	2.077653308	1.797395511	1.0636497	0.897984295	1.027332826	1.621057048	1.083076587	1.595868236	1.165312941
Z012E0159	-0.27475854	0.528674603	0.782577285	1.062362203	0.586285368	1.072530253	1.003177265	1.333640662	0.576009936	0.461988245
Z012E0160	0.219120411	-1.047596669	-1.35304686	-0.534524183	0.286601486	0.033823897	-0.72233528	-1.263370099	-0.250558042	-0.631132764
Z012E0161	-1.256150176	0.074369363	-0.028387591	-0.004124764	-0.092641855	-0.661412937	-0.67245733	-0.95185921	-0.309803941	-0.795357035
Z012E0163	1.749252362	0.569926232	0.052789829	-0.485993809	0.675304716	0.632452752	0.611565384	0.204012552	1.170816525	1.272806152
Z012E0164	0.030824905	0.198990712	0.31168067	0.470420626	-0.3003462	-0.340756589	0.389623396	0.85581807	0.160584549	-0.063312312
Z012E0165	-1.563477851	-0.366225719	0.995517946	1.250779257	0.012096595	0.02952367	0.72512226	-0.196356589	0.341575365	0.133065672
Z012E0166	-1.4531736	-1.010590648	-0.515384936	-1.677734015	-1.274082908	-1.215709294	-0.74714588	-0.970225201	-1.461594234	-0.825968654
Z012E0167	-0.745379433	-0.670606244	-0.385059657	-0.689745222	-1.074637832	-0.692091489	-0.392090687	-0.176363358	-0.168083284	-0.359415326
Z012E0168	0.510976483	0.461936182	-0.43782175	0.293620077	-0.012199537	-0.205376153	0.594466036	-0.737713159	0.187008695	0.21535268
Z012E0169	-0.877840171	-0.274652723	-0.790539273	-1.045093211	-0.563937001	-0.385392497	0.00805464	0.518594653	-0.481551108	-0.19048236
Z012E0170	3.690409993	2.516810371	2.416430626	2.235184527	1.591431512	2.244898019	2.08106479	2.525869573	2.445778023	2.318943332
Z012E0171	3.256599038	2.175972645	2.93438663	2.674177672	1.490748907	2.730652648	2.103131298	3.022907948	2.426147862	2.124292
Z012E0172	-1.390567526	-0.652332957	-1.242553337	-0.483504824	-0.124324859	-0.908284396	-0.981929342	-0.998968241	-0.909806398	-1.153970157
Z012E0173	1.298682918	1.617426768	1.502412793	2.050696183	2.254770627	2.234181856	1.972054314	1.366568969	2.214531256	2.301515878
Z012E0174	0.179863689	-1.094450041	-1.396997933	-0.786013016	-1.7452281	-0.739165798	-0.913231933	-1.928893624	-0.899630533	-1.296724729
Z012E0175	2.808470717	1.455401065	1.09955159	1.333098289	1.166168684	1.223052688	1.257905008	2.135603546	1.193649731	1.525099237
Z012E0176	2.766964128	2.722798191	2.855906237	2.222870902	2.874727709	2.121941348	2.365306301	2.790549074	3.017488367	2.663795134
Z012E0177	3.841293884	1.941441865	1.548423175	0.908052295	1.584272426	2.161809338	1.911093971	1.56567303	2.026562711	1.704544211
Z012E0178	-0.344155116	0.064284243	-0.062908867	0.378027693	-0.547063441	-0.302972993	-0.49497831	-1.022942239	-0.265731732	-0.46128225
Z012E0180	-0.355810775	-0.465015045	0.185345577	0.225349728	0.085153652	-0.550835004	-0.424070584	-0.073157266	0.282619634	-0.106364996
Z012E0181	1.458292867	1.203613622	1.505370233	0.725769677	1.839081554	1.313257654	1.275617667	1.629384838	1.733123075	1.079810972
Z012E0182	-2.226968257	-1.128391484	-1.565069094	-1.464425851	-0.680581707	-1.165936161	-1.011674042	-0.20381318	-0.175220637	-0.827178147
Z012E0183	0.241630797	-0.171340466	-0.226075989	-0.729944362	0.297744277	0.195966972	0.211420192	0.894937099	-0.506169043	-0.404009859
Z012E0184	1.924672576	-0.235625871	0.345369036	-0.539553483	-0.483925757	0.635649262	-0.242086374	0.13049953	-0.003572204	0.194039109
Z012E0185	-2.320194533	-1.208578365	-1.17564192	-1.775238614	-0.477100346	-1.892764903	-1.083267361	-1.687157953	-2.133196219	-1.695831311
Z012E0186	0.97437717	1.73034685	1.507412793	0.985277669	2.393693746	2.150242107	2.043663323	2.744844681	1.90555167	1.912758996
Z012E0187	-1.830801341	0.162769437	-0.761846164	-0.891976805	0.712355991	0.187964741	-0.205161828	0.132844148	0.129894344	0.13065269
Z012E0188	-0.965798584	1.471452942	1.864473987	1.888053375	1.621539511	1.418643333	1.620141309	1.663786003	1.363638903	1.248115716
Z012E0189	1.790860831	-0.501368659	0.332852554	0.780210079	-1.29537904	-1.004217024	-0.644745488	0.337313489	-0.678749854	-0.694622621
Z012E0190	-0.822487481	1.16200905	0.663390325	0.749272156	0.032003681	0.786950368	0.357915164	0.702276587	1.029011202	0.809810162
Z012E0191	3.703589216	3.209305698	3.463174502	2.401304285	3.562979748	3.37008193	2.687663337	2.178719151	2.43343564	3.139323856
Z012E0192	-0.094736113	-0.646263632	-0.57075437	-0.836783344	-0.776097681	-0.279479594	-0.769346351	-1.233415998	-0.354581875	-0.962699794
Z012E0193	-2.096297261	-0.110457813	0.500971521	-0.451093782	0.188478461	-0.144807739	-0.365521968	0.255547166	0.072422348	-0.559119164
Z012E0194	3.0487158	3.150168537	2.481471637	3.408114711	2.159643304	2.653757408	3.01216822	2.689627795	2.856172839	3.189620549
Z012E0195	-1.63182167	-0.828034329	-0.899964621	-0.427845047	-0.890843576	-1.006112306	-0.578609406	-0.104539252	-0.28278039	-0.812807159
Z012E0196	0.046952058	-0.436572553	0.233208083	-0.489904383	-0.43877508	-0.410447361	-0.422410296	-0.909114585	-0.22234097	-0.214401422
Z012E0197	1.462283367	-0.307315408	-0.553417072	-1.896582526	-0.788309983	-1.012819649	-1.0760884	-0.882084439	-0.916573309	-0.787258541
Z012E0198	-2.488256118	-2.037329658	-1.692847643	-3.516009931	-3.049140351	-3.033600983	-2.003481845	-2.53779573	-2.438056141	-2.833912864
Z012E0199	2.490844828	0.209866351	1.104298909	1.066074534	0.624719588	1.325006374	0.583249391	0.26974878	0.74445421	0.839584318
Z012E0200	-2.286694576	-1.544418191	-0.614921255	-1.076714998	-0.625001359	-1.390942122	-1.478040153	-1.758363349	-1.152312579	-1.347480968
Z013E0001	-1.260946892	-0.225250892	-1.35940881	-1.002633605	-0.660507746	-0.368204786	-0.925927875	-0.406779795	-0.638286416	-0.644728442
Z013E0002	1.335370482	1.442742882	1.439350964	1.444396439	1.714163294	1.032618137	1.082734581	1.361642122	1.514536151	1.55661289
Z013E0003	-1.785897648	-1.330969102	-2.339650957	-1.383626048	-3.357309746	-2.337948983	-2.075886214	-2.46940399	-2.328427617	-2.305328098
Z013E0004	0.009537085	-0.060754629	1.140968386	0.417191746	0.986838739	0.158427137	0.545404823	0.452294591	0.382399033	1.074725533
Z013E0005	-1.008954169	-1.206049867	-1.137384823	-2.423184707	-0.851706473	-1.55143795	-1.450835075	-0.970717336	-1.405478023	-1.036840688
Z013E0006	0.149028365	0.485161928	0.888045549	0.779658302	0.491259017	0.534221143	0.859901622	0.526867453	0.990385403	0.625679755
Z013E0007	-1.002601582	-0.74708981	-1.421520105	-0.45658577	-1.270309062	-1.883965369	-1.59171805	-1.765291536	-1.492994538	-1.495254399
Z013E0009	-0.243121205	-0.171916791	-0.230372849	-0.585934315	-0.848564671	-0.416819203	-0.824529882	-0.484318537	-0.591391286	-0.641941467
Z013E0010	1.793437385	1.825130807	1.489786849	1.837530374	2.218960741	1.794163858	2.094160411	1.825382689	2.127625206	1.600617026
Z013E0011	2.551822964	2.777037771	2.986535444	2.719171273	2.508049218	3.092399613	2.983425981	2.757687109	2.908626822	3.067284737
Z013E0012	0.115732511	-0.69235755	-0.735758075	-0.194861202	-0.540141934	-0.431745707	-0.329336971	-0.741671414	-0.978893579	-0.745255707
Z013E0013	1.262832089	0.538402662	1.153536548	0.978407908	0.579337494	0.531186139	0.404114914	0.987722317	0.840662891	0.758901346
Z013E0014	-1.537733701	-2.115419455	-1.621273825	-2.35461642	-2.000431817	-2.451624226	-2.156765268	-1.739686676	-1.949190039	-1.929658742
Z013E0015	0.194676809	-1.265588571	-1.124966491	-0.694961853	-0.35149502	-1.028085596	-0.281312325	-1.271203303	-1.08020227	-1.046118354
Z013E0016	0.035328385	0.226959086	0.719027129	0.608572409	0.113579468	0.550866842	0.79045679	0.850898402	0.354632449	0.490908476
Z013E0017	-3.435108398	-2.951248005	-2.489256453	-3.179788974	-2.484058616	-1.611719594	-1.458778598	-2.394163626	-2.260033076	-2.567645662
Z013E0018	0.287289757	-2.303871801	-1.131943224	-0.745503796	-0.84695754	-1.301689175	-1.110529229	-1.161183269	-1.31976657	-0.895591712
Z013E0019	-1.331416174	-2.114395239	-1.573468176	-2.41686985	-1.885621841	-0.932127023	-1.870460514	-1.940587451	-1.648152059	-2.104303028
Z013E0020	-0.837618132	-0.297360621	-1.200787987	-1.449399438	-1.159219285	-0.755862707	-0.960233274	-0.588593454	-0.431055551	-0.508489141
Z013E0021	-0.363229948	0.623291294	-0.015409257	0.76253979	-0.408247377	0.106373474	0.398511099	0.103237208	0.679404057	0.15760017
Z013E0022	2.641115382	2.2280392	2.201550671	2.837111322	1.935530216	2.4159757	2.130515662	2.077826443	1.921448624	1.802410554
Z013E0023	-1.766375997	-1.478063726	-1.755159569	-0.846645854	-1.248325318	-1.017116372	-1.578787128	-1.015265702	-1.26921074	-0.65601075
Z013E0024	0.248694467	0.273894997	0.208777152	-0.48483439	-0.074488781	0.428194959	0.759838967	0.25178829	0.3321944	0.303172533
Z013E0025	-0.75223721	0.015360257	0.128982254	-0.236602425	-0.313414059	-0.275613783	-0.348277261	-0.336718323	-0.337950021	-0.336348182
Z013E0026	-0.855920357	-1.053832617	-1.352985674	-2.607322789	-1.909787527	-1.511032457	-1.922181389	-1.248149526	-1.42138972	-1.817168522
Z013E0027	-2.161571528	-0.465746661	-1.268915372	-1.684034404	-1.757322194	-1.700131008	-0.570829198	-1.280913998	-0.960708515	-1.00039395
Z013E0028	0.610743572	1.134708166	0.803952754	0.222218217	0.437465438	0.62746251	0.319253995	1.336844052	0.957157667	0.931202088
Z013E0029	0.191474448	1.395348811	1.01400463	1.368312268	-0.319919123	0.429535292	0.639253492	0.747695295	0.276619393	0.588286607
Z013E0030	-1.325074852	-0.8304118	-1.498486064	-0.819989574	-1.742126764	-1.490225479	-1.256151118	-1.201660567	-1.517790018	-1.423839548
Z013E0031	-0.439382553	0.432398623	-0.370799242	0.169473917	0.666004762	-0.362169604	0.441663829	0.63777735	0.382420378	0.159750417
Z013E0032	-1.280085931	-1.952983927	-0.392210237	-0.02917508	-0.568135361	-1.29081435	-1.818588222	-1.750791185	-1.342220802	-1.399243675
Z013E0033	3.336179283	2.382336982	2.176167075	3.936007438	2.969406212	1.954619741	2.354470876	2.715415348	2.730238618	2.297873546
Z013E0034	1.120999753	1.654744689	1.355152709	1.852228363	1.218457004	1.760041653	1.35228297	1.222852498	1.15610891	1.448160401
Z013E0035	0.131220311	0.23034495	-0.453610622	-1.171281436	0.227133841	-0.306738799	-0.300748573	-0.211639365	-0.246541667	-0.002348041
Z013E0036	-1.085586734	0.252764939	-0.395048159	-0.655613488	-0.071185499	-0.177856986	-0.280615584	-0.02691039	-0.205368433	-0.313047036
Z013E0037	-0.713615376	-0.836757536	-0.593839916	-1.338490677	-0.671888211	-0.644244727	-0.700827495	-0.396179853	-0.043530624	-0.364806666
Z013E0038	-2.000643843	-0.011872163	-1.68884785	-1.04081429	-1.273031312	-2.051088331	-1.177508111	-1.206621808	-1.910615264	-1.829487498
Z013E0039	2.763324606	3.208672728	2.121251573	1.355762384	2.725946206	2.440813407	3.107359479	2.194742744	2.219365215	2.258679458
Z013E0040	0.841540556	0.223564039	-0.040398653	0.041994073	0.415258779	0.428763347	-0.214212194	0.309927965	0.102560133	-0.177917432
Z013E0042	0.10046579	-0.656153344	1.085750593	1.467278788	0.162556035	0.270423381	-0.052814392	0.154959624	0.672459922	0.638523323
Z013E0043	-0.150761628	-0.04482265	0.636097289	0.154984589	0.806127442	0.060684541	0.276083984	0.172095032	0.543558001	0.319013266
Z013E0044	-1.289502901	-0.714401784	-1.273809818	-1.577955843	-0.265812422	-0.651754197	-0.376303128	-0.652799052	-0.668151686	-0.867002006
Z013E0045	0.734801116	-0.604219353	0.224151357	-0.308397364	0.591673596	0.032847733	0.402432237	0.523402249	0.294770051	0.101735316
Z013E0046	-0.574845764	-1.413638462	-1.521990989	-1.609527828	-1.308877593	-1.704889676	-1.537010992	-1.87456155	-1.689060848	-1.582463517
Z013E0049	0.806099501	1.370969446	0.993456819	1.081285305	0.349669626	0.884750737	0.335472246	0.840908963	1.151573549	1.446977502
Z013E0050	-1.143178216	-2.214479854	-1.287865826	-1.220224288	-1.10222538	-1.709667082	-1.687883998	-1.794551961	-1.286261378	-1.503145435
Z013E0051	-1.357556788	0.243911701	-0.873578826	-0.505000502	-0.356946767	-0.804967753	-0.71660544	-0.919023952	-0.646630935	-0.599622133
Z013E0052	-0.823685826	-0.791679278	-0.65117697	-0.600589764	0.047264625	-0.225737698	-0.896324926	-0.021503148	-0.570752295	-0.533516731
Z013E0053	-3.76666914	-2.927584769	-3.088356022	-3.571653724	-2.593676394	-3.101012104	-3.187902067	-3.081115293	-3.349007398	-3.433522186
Z013E0054	-0.456749184	-1.164352351	-0.944962249	-0.450204945	-1.055770628	-0.726939694	-1.014564266	-0.812733773	-1.309619234	-0.67897029
Z013E0055	-0.909098152	0.854408416	-0.406370889	0.101219596	-1.018655398	-0.102837237	-0.161833752	-0.830538246	-0.584287969	-0.23508721
Z013E0056	0.173313544	-0.144892135	-0.693144579	0.16021574	-0.599960394	-0.97828407	-0.191107949	-0.598417974	-1.239560098	-0.331382946
Z013E0057	-0.206032682	-0.675293202	0.494669046	-0.556936795	0.873379782	0.739035476	0.37715034	-0.081423179	0.322920048	0.359832203
Z013E0058	0.292894264	1.287750313	1.014347831	1.875070621	0.790717426	0.735025143	1.602492605	1.453398771	1.099405671	1.30636908
Z013E0059	-3.07131222	-2.581619584	-2.401011966	-2.418225125	-2.382341349	-1.847168572	-2.06924227	-2.318937782	-2.208002378	-2.187941579
Z013E0060	-1.541420243	-2.609732387	-1.347598625	-1.768087074	-2.597370382	-1.922115074	-2.183327481	-1.629408133	-1.729166192	-1.806460849
Z013E0061	2.207190595	2.413326181	2.975414651	1.444168774	3.668430591	3.114940796	3.763670371	2.964281098	2.461784946	2.471846713
Z013E0062	0.368254382	-0.120746762	-0.215955273	-0.640515441	-0.135015969	0.15597336	0.451422877	-0.300800295	0.142847919	-0.009701523
Z013E0063	-0.273360165	0.613223838	0.142863937	0.546551524	-0.00042337	0.909428245	-0.210199707	-0.086780531	0.271528629	0.272595151
Z013E0065	-1.047672403	-0.456566149	-0.434818554	0.473887103	-0.055756201	0.020686911	-0.766631103	-0.152745365	-0.246323478	-0.53805737
Z013E0066	0.590391971	-0.764036601	0.080840835	0.722815131	-0.523745573	-0.147811928	0.349626291	0.187130496	-0.442943801	-0.047285398
Z013E0067	0.147384786	0.143111993	0.151138434	-1.16999514	0.413412099	-0.13096812	0.216129575	-0.472612237	-0.039086635	-0.177118584
Z013E0068	0.171392649	-0.343202759	0.188605724	0.607507701	0.045812603	0.581139514	0.276553059	0.632635755	-0.021742734	0.363187891
Z013E0069	0.627078137	0.88816947	1.323041283	1.223451189	0.517458448	0.919419471	0.327941992	0.591547531	0.678535812	1.093033901
Z013E0071	0.732913518	1.595275434	1.119353252	0.448585634	1.571326246	0.582643646	1.616870862	0.816153656	0.905614781	1.406101752
Z013E0072	0.752754018	0.712427191	0.055136572	-0.853148128	0.796799461	0.351947902	0.284745739	0.564944873	0.06224083	0.230374166
Z013E0073	-2.415631043	-1.533643089	-1.986354184	-1.501771571	-2.219647369	-1.315726996	-1.573759255	-1.476102833	-1.455697146	-1.781747871
Z013E0074	2.194695365	1.114631859	1.001273474	0.646428157	0.567548413	1.292116715	0.62552216	0.739901544	0.951713142	0.561938387
Z013E0075	-1.173143131	-0.375783102	-1.498044557	-0.907098432	-1.745845893	-0.888506421	-0.930593731	-1.466724277	-1.266800678	-1.55686332
Z013E0076	-0.677591906	-0.687363266	-0.805550725	-0.213786384	-1.562876796	-0.4958387	-0.635190091	-1.045833451	-1.07520465	-0.675536139
Z013E0077	1.519344217	0.292588977	2.058576052	1.980355383	1.264249999	1.399449055	1.716794692	1.329984006	1.745881542	1.423940682
Z013E0078	-0.413281011	0.516051739	1.130901543	0.353975223	0.202482311	0.490712479	1.462728226	0.355802012	0.216446803	0.362945202
Z013E0079	2.133888665	2.172014454	1.437938392	1.793618673	1.932971252	1.917055609	1.076936035	1.246750496	1.176195264	1.343554365
Z013E0080	0.563456375	0.481549267	0.491553377	-0.982362715	-0.187588447	0.649762218	-0.020252812	0.098661165	0.21439582	-0.130387854
Z013E0081	1.615001597	0.624305874	0.922784796	0.573420804	0.830612419	0.758003096	0.457709797	0.967179816	0.644438704	0.750397845
Z013E0082	-0.209478052	-0.315751467	0.434327988	1.44679457	-0.413158763	0.236467739	0.647264983	0.634885115	0.719916316	0.507160685
Z013E0083	2.05123714	1.855958696	2.254920949	2.003611744	2.114308838	1.327401395	1.210607382	1.555038205	1.430398716	2.29863224
Z013E0084	0.552040649	0.117846722	0.811807698	0.836985548	0.548017467	0.887692847	1.187996352	1.26385927	0.65973145	1.202875253
Z013E0085	0.477324748	-0.702092634	-0.277704331	-0.834255516	0.354108157	-0.506816035	-0.236744302	-0.617642408	-0.592029856	-0.025641957
Z013E0086	1.022615424	1.855315795	1.87447832	2.15633984	0.986895235	1.823173953	1.409146103	1.886511778	1.460723118	1.677012963
Z013E0087	-0.481753308	0.664314073	-0.828049357	-0.404583216	-0.593825982	-1.3353529	-0.107255439	-0.367676267	-0.229494907	-0.259704104
Z013E0088	2.629306655	1.446774071	2.311873468	2.38597362	1.750256001	2.326462849	1.811721605	1.591594289	1.816684707	1.541006265
Z013E0089	-0.636547887	-0.436890238	-0.295604358	0.219849302	0.103361447	0.176832277	-0.594022144	0.16543486	-0.159314648	-0.004915634
Z013E0090	-1.32207639	-0.823485905	-0.684051906	-0.643752081	-0.365394667	-0.856722408	-0.522263285	-0.108598601	-0.493267928	-0.035750238
Z013E0091	-1.511265034	-1.652593629	-2.528396738	-2.481541443	-2.061445661	-2.51398575	-3.072950828	-2.279745341	-2.2555547	-2.475966325
Z013E0092	1.983995939	1.803014491	1.158785622	2.874534247	0.824987189	1.89571997	0.912933661	1.202600569	1.474096929	1.601409573
Z013E0093	4.051694684	4.451531832	3.950035748	4.073935624	4.154018114	4.125165728	3.843440381	3.64130142	3.920767556	4.022912671
Z013E0094	2.020730628	0.923842256	1.322738251	0.189917272	0.925644701	1.086876459	0.768804607	1.272737462	1.439929765	1.576386733
Z013E0095	-0.481765357	-1.427081576	-0.016842795	-0.846503457	-0.490174267	-0.50867677	-0.509830522	-0.855733369	-0.903763872	-0.770485352
Z013E0096	0.347524136	-0.184752885	0.358748923	0.996587439	-0.088533247	0.207466333	-0.31685904	0.192138839	-0.256985858	0.394740253
Z013E0097	-1.332929066	-1.75862225	-1.168321059	-1.164028049	-1.953503729	-2.017257238	-1.269929932	-1.330401262	-1.039721923	-1.238155596
Z013E0098	-1.832260096	-3.692105863	-2.140322694	-1.822010303	-2.625156557	-2.298220142	-1.912351008	-2.023282878	-2.603016502	-2.334238209
Z013E0099	0.18745012	0.238355332	-0.156092858	-0.062785665	0.788828002	0.699878022	0.601120476	0.117199871	0.24263422	0.000533068
Z013E0100	-1.15980315	-2.166507567	-0.726787876	-1.771664747	-0.194522294	-0.904015855	-1.22363113	-0.841683357	-0.584537344	-0.434856825
Z013E0101	0.577595302	0.413965637	0.043625887	0.347547396	-0.514337	0.26400662	0.04759029	-0.460007519	-0.240448038	-0.692308756
Z013E0102	-0.778957534	-0.924224966	-0.942140149	-0.798241857	0.287517462	-0.42300784	0.552555303	0.1852303	-0.347315952	-0.395425894
Z013E0103	-0.313682371	-0.319660259	0.161583822	-0.822624387	-0.370794548	0.133671127	-0.858518253	-0.327372573	-0.061325631	-0.409254383
Z013E0104	1.715884936	1.846930689	0.82686866	2.36060004	1.011994154	1.24681358	1.273435579	1.212868339	1.615813377	1.212617132
Z013E0105	-1.043820171	-0.077324296	-0.865413892	-1.081001844	-1.633621438	-0.772608573	-0.96574224	-0.774930876	-0.573310468	-0.401377749
Z013E0107	0.501684707	0.511019431	-0.158315311	1.56691931	1.509761894	0.729444898	0.055473432	0.423875142	0.600421373	0.977593407
Z013E0108	-0.384603111	-0.247069098	-1.447066131	-1.419402524	-1.001596951	-0.111133636	-0.684533828	-0.609768406	-0.971497903	-0.55782854
Z013E0109	-0.571549185	-1.626599961	-0.655017752	-0.170637526	0.130060794	-0.668837492	-0.865164187	-0.598050706	-0.448239878	-0.630195536
Z013E0110	1.56569468	2.238075924	2.166842223	1.89324836	2.780501386	1.639267437	2.104962496	2.356363664	1.837832221	2.111921573
Z013E0111	-0.420912839	-0.409299547	0.021813265	1.063586711	0.165628335	-0.07044015	-0.466359248	-0.370863275	-0.302215835	0.082569604
Z013E0112	1.084800484	-0.234575857	-0.506076758	0.163249021	-0.140836193	0.887978036	-0.300228097	0.20458263	0.33981461	0.116522639
Z013E0113	2.949830416	1.231268468	1.943385321	1.918257803	1.496978539	1.345083538	2.414919821	2.232890721	2.155577303	1.821105892
Z013E0114	1.227168921	1.655694121	1.476725943	2.236958395	1.644916861	2.279789742	1.888124734	1.324750862	1.863370977	1.638149343
Z013E0115	0.385344456	-0.966101783	-0.581106561	-0.149959411	0.730503425	-0.352721607	0.208133755	-0.543514548	0.165522407	-0.447321833
Z013E0116	-0.691401119	-0.040147344	-0.480987156	0.368267431	-0.56334411	-0.0708793	0.565231734	0.446173889	0.361699836	0.448928507
Z013E0117	0.276503818	0.589203112	-0.302372131	0.512563493	-0.257664167	-0.354393736	0.299147054	-0.340406231	-0.102016846	-0.229750928
Z013E0118	-0.964088974	-1.110562702	-0.40892222	0.184922425	-0.743783863	-0.926345897	-0.34748341	-1.138883124	-0.761333844	-0.934853606
Z013E0119	1.618664345	1.976546812	1.612522049	2.991159691	2.064922993	1.89436449	2.027589616	2.273457904	1.964561477	1.977413018
Z013E0120	0.574522095	0.906056178	0.553268577	1.003686255	1.549215961	1.284515042	0.689492437	1.449596838	0.92413658	1.060140011
Z013E0122	0.253924403	1.19083668	1.499088667	0.679837932	0.619054989	0.518340137	1.051306894	1.385090542	1.02704831	1.204202879
Z013E0123	0.357165847	-0.067388794	0.607777515	-0.774962135	0.8885942	0.154558202	0.70223122	0.063054669	0.310451263	0.084584699
Z013E0124	-1.670022313	-1.834177564	-2.059462821	-1.988778155	-1.890631521	-1.865577056	-1.475382099	-1.684473406	-1.21527696	-1.508933886
Z013E0125	-1.515210746	-1.155713437	-1.390934912	-2.041541559	-0.792384996	-0.809804331	-1.822247569	-1.349409702	-1.409689973	-1.76084336
Z013E0126	-1.102625049	-1.281249344	-0.516490619	-1.072006145	-1.020842421	-0.936533114	-1.417512945	-1.116619346	-1.430729125	-1.123298745
Z013E0127	1.382151481	1.110331598	1.531858158	0.933108333	0.765708897	0.937287404	1.216063529	1.245007232	1.381286822	1.185253424
Z013E0128	0.468888752	0.522413366	0.105260462	1.757784629	1.117734043	0.062374151	1.799903175	0.544234125	0.956478047	0.7448294
Z013E0129	0.344359409	0.933221379	1.05754218	-0.382828067	0.77425175	0.519043523	0.7446582	0.607882464	0.591039341	0.715719764
Z013E0130	1.222483	1.293178685	0.067546835	0.566956752	0.319371167	1.466303183	0.48709714	0.945410266	1.012457101	0.665677544
Z013E0131	1.384730934	1.452642834	1.452498858	1.161271745	2.121679175	1.710827289	0.953323853	1.661256666	0.942502897	1.144591414
Z013E0132	3.715110948	1.61389648	2.826881896	1.752545036	3.049598507	2.404335516	2.091730429	2.934347847	2.874888145	1.940801579
Z013E0133	1.275124287	1.116848331	0.944352598	-0.165667963	0.196025227	0.847179419	0.78115231	0.217627592	0.46929892	0.716043166
Z013E0134	-1.35696925	-2.244044673	-2.057724426	-1.494673562	-1.743055426	-2.371144744	-2.138741626	-2.382964505	-2.311927098	-2.491340522
Z014E0001	-1.177997281	-2.195578381	-1.530564551	-1.441571997	-0.984905407	-1.613013197	-1.635575437	-1.821385164	-1.615547985	-1.647697684
Z014E0002	-0.255579186	-1.150894719	-0.107349547	-1.011358579	-0.903226348	-0.452668525	-0.552233085	-0.157641282	-0.665881777	-0.819392532
Z014E0003	0.345520996	0.44175855	0.818316874	-0.666044523	0.198116953	0.753878748	1.34458058	-0.046569242	0.848556506	1.190867951
Z014E0004	-0.984520323	-1.608388028	-0.52063485	-1.86599092	-1.979175008	-1.330805282	-1.046284957	-1.466390436	-1.124277767	-1.602285979
Z014E0005	1.604294572	1.425446072	1.919096771	0.244446936	1.246281976	1.266876373	1.168076177	1.476600492	1.254697571	0.892121391
Z014E0006	-1.020535842	-0.341309999	0.073079348	-0.312024778	0.010447159	-0.335199603	-0.300046127	-0.477146274	-0.278022796	-0.733311617
Z014E0007	-0.605497581	-0.661150222	-0.072758322	0.188427184	-1.026562994	-0.830672303	-0.516992168	-0.892270694	-0.737755633	-1.125033571
Z014E0008	-1.048013662	-0.27338031	-0.545067444	-0.602476996	0.185237156	-0.457712083	-0.613208669	-0.376898123	-0.642657766	-1.020119241
Z014E0009	-0.363451147	-0.332020988	0.174725732	0.437245511	-0.016805429	0.480041369	0.482384512	0.07907559	0.433340488	0.135471541
Z014E0010	-0.718977322	0.677598515	0.027414237	-0.556148302	0.218249627	0.60776504	0.62439592	0.754546097	0.422465323	0.543819604
Z014E0011	-1.748657618	-2.003437039	-1.188992	-1.241919928	-2.46562898	-1.730680096	-1.272018549	-1.905567219	-1.613556374	-1.89552129
Z014E0012	-0.583076078	-1.3761835	-1.355333829	-1.285140531	-0.332300225	-0.824586444	-1.38979237	-0.756750276	-0.685193329	-0.443194188
Z014E0013	0.700864255	2.304206572	1.198098527	0.526664192	1.79650185	1.450924457	1.692580338	1.607520422	1.442681289	1.643014776
Z014E0014	2.250708044	3.051849189	2.377813385	1.715713139	2.715812667	2.484034738	2.720772631	2.593116824	2.484635943	2.873965644
Z014E0015	-0.719591095	-1.59465694	-0.549628197	-0.449008588	-1.522298832	-1.313943071	-1.2912238	-1.402281009	-1.266542716	-1.271616681
Z014E0016	-1.208791995	0.141442063	-1.256844119	-0.280492665	-0.319120283	-0.223107313	-0.166566262	-0.224731324	-0.25458241	-0.376367229
Z014E0017	-0.129142611	-0.226194251	-0.163965753	-0.314970765	-0.915603389	-0.643169965	-0.814833785	-0.983726684	-0.719133222	-0.155196502
Z014E0018	1.154511678	1.297601042	0.454074103	0.302136271	1.053917133	1.173183139	1.008836862	1.614603804	1.240624426	0.892728275
Z014E0019	-0.334431187	-0.832745112	-1.132261475	-1.198029867	-0.786243909	-0.762880784	-0.849450152	-0.636129288	-0.654869634	-0.959377502
Z014E0020	-0.315670397	0.68557424	-0.302806242	-0.422829324	-0.404508019	0.059398869	-0.20988967	0.459870625	0.058483737	-0.235402461
Z014E0021	-0.822829403	-0.462240807	-0.973046679	0.509706908	-0.629235856	-0.182297862	-0.461535503	-0.137807842	-0.283373546	-0.246963977
Z014E0022	2.044838998	0.744744413	1.145607191	2.691619018	1.962349585	1.267584299	1.678533147	1.847265602	1.272770608	0.872778755
Z014E0023	1.091869151	0.769464701	-0.079297346	1.589043528	0.437667713	0.514564447	1.05971034	1.234408714	0.575945683	0.223374949
Z014E0024	-0.6123731	-0.550375668	-1.481786118	-0.68805692	-1.045846385	-0.582169634	-0.764375597	-0.511423683	-0.788393422	-1.375781713
Z014E0025	1.995646509	1.807052968	1.089856178	0.94798098	1.518647829	1.567670735	1.990717428	1.98330083	1.6628617	1.898748052
Z014E0026	0.358753321	-0.077405267	-0.501296459	-0.772863633	-0.04821826	0.138561971	0.092111857	-0.503602201	0.029282054	-0.0725348
Z014E0027	-2.387949042	-1.902474071	-2.303248434	-2.854316442	-1.612205702	-1.911011636	-1.740330236	-1.71007637	-1.730993578	-1.988678853
Z014E0028	-1.75065841	-1.744323196	-1.055214564	-1.579026944	-2.174707539	-1.882738397	-1.636328528	-1.626126294	-1.895955068	-1.431596169
Z014E0029	-0.849198167	-0.182242285	-0.96039337	-1.404036401	-0.328137933	-0.00685719	0.204628822	-0.295082494	-0.201352565	-0.175072834
Z014E0030	1.127359808	-0.002507755	-0.009737889	-0.508108114	0.457227233	0.076282702	-0.234444941	-0.095676762	0.105578431	0.435591366
Z014E0031	-0.914722342	-1.854326148	-1.692421647	-1.507955793	-1.337313137	-1.780752433	-1.735903741	-1.726796339	-1.734420916	-2.013903576
Z014E0032	0.17517595	0.217099978	0.113059213	1.535707138	0.205409489	0.304618341	0.31803733	0.173497063	0.43412668	0.164837386
Z014E0033	0.246265153	1.222710105	0.917059776	-0.032047664	1.14659455	1.077348105	1.033234172	0.870603259	0.980831054	1.432794319
Z014E0034	-0.286276123	-0.405944966	0.210237661	0.192832883	-0.662672516	-0.434105341	-0.539739558	0.270279768	-0.333817441	-0.357152736
Z014E0036	0.13440689	-0.622595719	-0.620942409	-0.532472677	-0.078190633	-0.442288834	-0.345241165	-0.704139414	-0.454156759	-0.14641033
Z014E0038	0.316089817	-0.888827369	-0.990785626	-0.561562725	-1.240273402	-0.648621148	-0.453790332	-0.660014086	-0.66491185	-0.318537455
Z014E0039	-1.526483171	-1.446587779	-0.156030013	-0.988917655	-1.078916917	-1.131540285	-1.048062624	-0.487093184	-1.007895529	-0.821694426
Z014E0040	0.171817659	0.872765644	0.941980688	-0.215679681	0.710750546	0.479339818	0.571714527	0.444587889	0.399411949	0.238077684
Z014E0041	-0.273310089	0.817348271	1.258733922	-0.093556431	0.600948323	0.743394405	0.726603678	0.237348715	0.628055957	0.811236885
Z014E0042	0.29071536	-0.396323243	0.065703856	-1.177810778	-0.644013686	0.034781241	0.3412832	-0.377152918	-0.098935253	0.368807344
Z014E0043	0.747796193	1.928700621	1.750360993	1.595538724	2.043863944	1.691549682	2.159176399	1.50051903	1.483245993	1.336569592
Z014E0044	-0.49588339	-0.058157423	0.412881008	-0.067508905	0.303417577	-0.234258072	-0.392223302	-0.073623762	-0.076066143	-0.478891636
Z014E0045	0.25290415	-0.765856261	0.543404689	0.571042969	0.440043062	0.504955512	0.220013877	0.331011071	0.271027695	0.377187953
Z014E0046	0.05963965	-0.401761019	0.441724775	0.020818453	0.166025125	-0.418562254	-0.816311838	-0.385295563	-0.38112576	-0.214260311
Z014E0047	-0.607372937	-0.200208469	1.084076909	-0.169942916	0.462183829	0.225561443	-0.429524606	0.234602068	0.115214913	0.30466309
Z014E0048	0.277794939	-0.754930375	-0.503772314	0.33396345	-0.077335731	-0.567739576	-0.710751496	-0.592000665	-0.457966239	-1.07088923
Z014E0049	-2.150090534	-1.084743603	-0.695450388	-0.826789816	-1.730969204	-1.554634563	-1.231058619	-1.050455429	-1.511046034	-1.283137095
Z014E0050	0.361947601	0.553293488	0.289756878	-0.010489554	-0.023973267	0.267106578	0.129012424	0.677429558	0.091961491	-0.312680484
Z014E0051	-0.899535326	-0.709495708	-0.227742523	0.441775264	-0.424047728	-0.370518765	-0.56204826	-0.161738816	-0.295477633	-0.758056132
Z014E0052	0.46745887	0.004620087	-0.572595681	0.14073751	0.446841322	0.091786037	0.213048903	0.383267246	-0.130380197	-0.32839614
Z014E0053	-0.835375317	-0.385240007	-0.81567869	-0.114874911	-1.122700738	-0.186932972	0.020608097	-0.725494211	-0.179518827	-0.036262906
Z014E0054	-0.365571083	-0.64230692	-1.312486183	-1.664377679	-0.504363939	-0.665802387	-0.532926747	-0.748538846	-0.689150827	-0.232652318
Z014E0055	0.020038744	-0.20167412	0.079868135	0.082951155	0.422947368	-0.024192242	0.416120196	0.246119302	0.080407953	-0.16297077
Z014E0056	-1.783735766	-1.177168739	-0.729207382	-0.483258817	-0.423169761	-1.031977593	-0.892305323	-0.970178576	-0.937134833	-0.724275722
Z014E0057	-0.139091387	-0.52726489	-0.932054472	-0.223599355	-0.323144519	-0.844243855	-0.705394716	-0.317151649	-0.904403624	-0.617103365
Z014E0058	0.33594706	-0.063822079	-0.962778004	0.542478532	-0.451400083	-0.330333854	-0.004010761	-0.490530745	-0.325471102	-0.200811971
Z014E0059	-0.24193216	-0.208570115	-0.286826422	-0.732446492	0.029466816	-0.384722678	-0.132416522	-0.63947143	-0.363921234	-0.75362344
Z014E0060	-0.814725322	-0.610054144	-1.301412753	-0.231935625	-0.65726145	-0.555521692	-0.421289343	-0.708974988	-0.460688949	-0.657379388
Z014E0061	-0.206827138	0.501182915	0.965292971	-0.052553423	0.318806573	0.393238194	0.20215377	0.344220457	0.402741311	0.729048499
Z014E0062	1.068157861	-0.389963707	0.203761703	-0.380968999	0.674627582	0.149408889	0.014001094	0.0888463	0.079813632	-0.195513142
Z014E0063	-0.173142486	1.313678956	0.503620345	0.690544102	1.354607505	0.858136747	0.712986344	0.86390568	0.86303513	1.229185339
Z014E0064	-0.147909803	0.990571997	-0.185401582	0.179615582	0.513771497	0.179988994	0.33003255	-0.028204025	0.218924344	-0.000866197
Z014E0065	-2.778751845	-2.148991851	-1.681747239	-1.603459506	-1.529525479	-1.563109302	-1.644668891	-1.713990389	-1.587476478	-1.356044726
Z014E0066	1.061124484	1.060514125	0.387116463	0.60563579	1.514312482	0.944051613	1.296259904	1.208572988	1.091023808	1.265816623
Z014E0067	-0.943003619	-0.594615758	-0.257232186	-1.519680422	-0.042994221	-0.303937368	-0.759077039	-0.112851076	-0.487987034	-0.854834824
Z014E0068	0.191119482	-1.114260823	-1.000672596	-0.488882873	-1.547644442	-0.887116145	-0.839376557	-1.049120283	-0.808208412	-0.453870477
Z014E0069	-0.885566342	-0.456393426	-0.862916678	-0.236213704	-0.967280703	-0.440218818	-0.130481055	-0.733325053	-0.323357649	-0.144030063
Z014E0070	-0.495456983	0.330449596	-0.253115913	0.507158177	-0.141388181	0.439882662	0.361452792	0.129958026	0.515580609	0.22305317
Z014E0071	0.805514212	0.17552452	0.880680662	0.051355867	0.359589465	0.38020261	0.14328118	0.139309381	0.505280534	0.591181692
Z014E0072	0.275111452	-0.200601563	0.710523145	0.161551433	-0.680101072	-0.024978992	-0.358899503	0.046133687	-0.157190985	0.102093002
Z014E0073	1.48686347	0.47566814	1.081462033	1.340059207	0.750762161	0.992276702	0.456332872	1.237755312	1.089554888	0.583316736
Z014E0074	0.639696734	0.667712405	0.827746431	0.573953307	-0.111448953	0.447707656	0.498550842	0.817876157	0.494028778	0.715469635
Z014E0075	-0.311587827	-0.691142622	0.156614685	-1.416147701	-0.731053625	-0.143254153	-0.104862213	-0.642789919	-0.225056962	-0.515757424
Z014E0076	-1.306625814	-0.321098604	-0.29648016	-0.294965802	0.072213558	-0.700987171	-0.883821581	-0.72551621	-0.596448945	-0.823851061
Z014E0077	1.089988761	0.324476938	0.142092461	-0.247185937	0.601245055	0.087759452	0.377897773	-0.316243668	-0.047986663	0.219693916
Z014E0078	0.063911478	-1.038866815	-0.839353769	-0.479702745	-1.1555326	-0.627281937	-0.720688023	-1.201200707	-0.814494101	-0.992498527
Z014E0079	0.76347918	0.377094846	1.098893494	0.530995982	0.942228128	0.865315948	0.511059511	0.361976417	0.707244165	1.049280415
Z014E0080	-0.103023147	0.332870783	0.900765794	1.767618338	0.453358521	0.560545458	0.552388498	0.648527267	0.605620506	0.094420572
Z014E0081	-1.123911611	-0.820690409	-1.080077361	0.369186482	0.160615728	-0.479548561	-0.055057907	-0.157379791	-0.422876876	-0.390823574
Z014E0082	-0.710121198	0.293371039	1.104085239	1.154806494	0.449698658	0.23082368	-0.150701675	-0.063093797	0.122396394	0.055812415
Z014E0083	0.850677499	1.250322916	0.526502495	1.040932095	1.002637554	0.820720884	0.589795481	0.400081773	0.735703655	1.142898485
Z014E0084	0.17268642	1.157705864	1.79346389	0.787442703	1.049734687	1.351837434	1.417368196	1.660089513	1.223629945	0.979184963
Z014E0085	3.026059931	1.680581086	1.084099044	0.925781707	1.874149309	1.530149574	1.400101349	1.441598974	1.304297018	1.692026121
Z014E0086	-0.101491181	-0.507801212	-0.118889052	-0.534514745	-0.688881254	-0.577386831	-0.592285026	-0.573901862	-0.373892078	-0.165667587
Z014E0087	0.394358623	0.912706839	1.094150322	1.191214886	1.073383219	0.641863937	0.272339832	0.318058694	0.554154626	0.163233488
Z014E0088	3.52103936	2.170574682	2.957524895	3.971869602	2.832517155	2.650062904	2.913350111	2.994737644	2.719972151	3.047819384
Z014E0089	0.916375331	0.974383474	0.645781018	0.675219189	0.878174463	0.969781437	0.941609442	1.013113226	1.045453039	1.124351617
Z014E0090	1.302368033	0.377835774	0.349158136	1.80400188	0.121326393	0.246887799	0.017393672	0.472560839	0.288157969	0.211199452
Z014E0091	-0.487450295	-0.06928721	0.070564901	0.81175081	0.093833752	-0.615910368	-0.302853568	-0.1587387	-0.463357529	-0.711998138
Z014E0092	-0.002723954	0.463942463	0.076237101	0.386136656	-0.339399484	0.460426864	0.6089509	0.415056945	0.547196194	0.630465818
Z014E0093	-0.018761937	-0.52948358	-1.443589445	-0.962236406	-0.820421043	-0.781578351	-0.768457172	-1.233210066	-0.891936836	-0.453723427
Z014E0094	-2.90207001	-1.596769517	-1.808438655	-2.85703136	-2.304522672	-1.620813398	-1.988840993	-2.340186283	-1.854023546	-1.798352327
Z014E0095	-0.756268243	-1.502637635	-0.704340892	-1.39125734	-1.894601564	-1.421759458	-1.114227359	-0.980229025	-1.292724994	-1.656794319
Z014E0096	0.453202614	0.650382374	1.064654935	-0.000426264	0.317461924	0.350907193	0.529462951	0.62162066	0.323411975	0.330238992
Z014E0097	0.031054404	0.612548244	0.695260717	0.026155889	0.675000744	0.16448189	0.544242286	0.135356607	0.276072338	0.523366015
Z014E0098	0.785727695	0.32817601	-0.527498197	0.716739364	0.597333176	0.230538084	0.124099061	0.295760958	0.176988026	0.151473602
Z014E0099	0.191679892	-0.383189702	-0.9509452	-0.414427863	-0.09307922	-0.426930416	-0.517068587	-0.616003052	-0.221925945	-0.007594385
Z014E0100	0.827386621	-0.147952469	0.787168599	1.040824891	0.358464485	0.319748526	0.310242849	0.524643774	0.208487077	-0.195368342
Z014E0101	1.450843048	2.354604614	1.601237876	2.651144175	2.068155264	2.389288293	2.816416673	2.670961096	2.415261579	2.285589577
Z014E0102	-2.798176598	-1.811718464	-0.95643313	-1.635241821	-1.729518368	-1.876931957	-1.564877972	-1.798000558	-1.773024534	-1.519964006
Z014E0103	-1.078167739	-0.359724567	0.150166573	-0.034778305	-0.294108158	-0.575865702	-0.685917387	0.072667649	-0.442589045	-0.250148519
Z014E0104	1.214728169	0.541730296	-0.453437395	0.230326897	-0.027995108	0.012325101	-0.080351647	-0.033908657	0.052977452	-0.123293432
Z014E0105	2.646159341	1.634387402	2.602553246	1.951885522	1.446294987	1.954278164	1.774876738	2.048457294	1.89929048	1.760133027
Z014E0106	0.06059187	-0.003354316	0.289794638	1.248348317	0.289729834	0.465223002	0.604765178	0.192169299	0.488941299	0.839284672
Z014E0107	0.231104721	1.182240351	1.869533441	1.008475376	0.344789157	0.887618754	0.826811027	1.145751855	0.901285023	1.140720467
Z014E0108	0.614187657	0.926305685	-0.175112823	-0.396019096	0.517954037	0.132047009	0.267324771	-0.092004535	0.169630783	-0.080125268
Z014E0109	1.378720813	2.232589866	3.036945166	1.580859398	2.548166912	2.252193183	2.045255234	1.837281873	2.241051293	2.251416605
Z014E0110	1.135288462	-0.56767352	-0.463181326	1.136713574	0.454705841	-0.057537849	-0.176282745	0.519639979	-0.159533089	-0.198428597
Z014E0111	3.53488029	2.456453924	3.214115028	2.426568913	3.367789099	2.770337475	2.837940442	2.93745855	2.834980854	2.870289328
Z014E0112	-2.103092091	-1.363941845	-1.645993244	-1.431938394	-2.033401979	-1.723080724	-1.791927707	-1.264701762	-1.725977169	-1.515855086
Z014E0113	1.436163467	-0.039825537	-0.033845213	0.432218506	-0.619735254	-0.08124057	-0.018817771	0.018432619	-0.122299077	0.154836246
Z014E0114	0.796203495	0.105490363	-0.171993543	-0.400377066	-0.115220139	0.423286669	0.385506855	0.492958113	0.341289488	0.933139026
Z014E0115	-1.774010735	-0.63472987	-0.531136493	-0.271470443	-1.164481708	-0.59608362	-0.722353577	-0.607675742	-0.690922023	-0.441924002
Z014E0116	0.349706924	-1.248734361	-1.341762549	-0.496047585	-0.798224824	-1.193078186	-0.773987639	-0.711815371	-1.025719013	-1.155328518
Z014E0117	-0.228183264	-0.212894055	0.158188581	0.20526878	-0.167526754	-0.181869482	-0.422754507	0.333342166	-0.009733687	0.254819387
Z014E0118	-1.011565473	0.00428033	-1.307562169	-1.324801262	-0.20903357	-0.426489338	-0.285360377	0.117690306	-0.268975027	-0.598354616
Z014E0119	-0.433983237	-0.369002365	0.036355298	-0.492035791	-1.098100809	-0.847603709	-0.892223439	-1.229534806	-0.801056093	-0.314862318
Z014E0120	-0.641477935	-0.201198338	0.460111129	0.373974058	0.070223513	-0.416532497	-0.719124255	-0.150676858	-0.308821888	-0.545434516
Z014E0121	0.342981556	0.160187137	0.062396429	0.235283282	0.709609694	0.36231152	0.742188939	-0.010993153	0.415112472	0.742998428
Z014E0122	-2.399249961	-0.562791594	-0.812919203	-1.422721265	-0.649192418	-1.077917278	-1.098571901	-1.531961112	-1.152266104	-1.266412311
Z014E0123	0.473952724	0.164594411	0.114435408	-0.340169052	0.372277343	-0.037484078	-0.006437258	-0.118051443	-0.008107123	0.38759644
Z014E0124	3.275137961	3.967144466	3.441394869	3.885920639	3.205960313	3.224870363	3.702759365	3.084680027	3.367209414	3.366637147
Z014E0125	-0.610701303	0.088266154	0.145683827	0.567162961	0.772287759	0.267549719	-0.025675595	0.326770288	0.313794997	0.195952751
Z014E0126	-1.754717428	-0.726220191	-1.091529545	-0.485963077	-0.358790725	-0.951219157	-1.084421297	-0.800038336	-0.906354641	-0.866938387
Z014E0127	-0.29317544	-0.980204079	-0.415789509	-0.370580248	-0.740262806	-0.574698139	-0.764953594	-0.304578869	-0.445972621	-0.083110781
Z014E0128	-2.149679543	-1.144001193	-1.946472314	-0.601462797	-1.447935429	-1.015693628	-0.71986461	-0.715897019	-1.096012034	-1.263725692
Z014E0129	-0.264042294	0.363887391	0.627644095	-0.129733417	-0.137375395	0.035018111	0.017906344	0.416059671	0.188340764	-0.209787684
Z014E0130	0.569571807	-0.030744851	1.293744707	-0.129989686	0.609188665	0.763201816	0.665056443	0.606223984	0.704237027	0.981503086
Z014E0131	-0.666164973	0.762540996	0.034439692	-0.174741463	-0.109297293	0.120952103	0.061773531	0.347041659	0.124539922	-0.132450364
Z014E0132	-2.209915955	-2.151438611	-2.412550372	-2.869992345	-2.580026363	-2.485331148	-1.904985892	-2.591060933	-2.430935476	-2.00886205
Z014E0133	-0.132010034	1.375348334	1.871091225	1.765621926	0.567821453	0.843716642	0.53478193	1.007414598	0.816246228	1.060495001
Z014E0134	-0.345469684	-1.330355566	-1.621464062	-1.158155887	-1.431098353	-1.090078922	-1.341006533	-1.190975218	-1.124624009	-1.048664583
Z014E0135	-0.207076503	-0.260818653	0.618532887	-0.257340364	0.280146783	0.234084215	0.092793315	-0.168097789	0.125030852	-0.154045517
Z014E0136	1.931412737	1.135924352	1.857196274	1.814288792	1.228574865	1.315470368	1.124855543	1.541703204	1.486189512	1.181076259
Z014E0137	-3.372629427	-2.132379939	-1.935067106	-1.890921591	-2.538931289	-2.332964448	-2.264446607	-2.148627821	-2.294758053	-2.470815598
Z014E0138	0.038112826	0.416484485	-0.108875839	0.076725329	0.347504056	0.661498678	0.44073644	0.21865572	0.435939873	0.926528299
Z014E0139	0.410280496	0.768990147	0.762344683	0.225500325	0.369079803	0.326195763	0.319500714	0.424393534	0.381080306	0.3700965
Z014E0140	1.130348583	-0.724518388	-0.154153248	0.182451531	0.785513806	0.265881341	0.551557067	0.255612321	0.545608305	0.138109178
Z014E0142	2.295888911	0.873938943	1.656300568	1.822648404	0.989159001	1.309895217	1.445250169	0.973769207	1.32205105	1.073384223
Z014E0143	-0.062663051	-0.587049463	-0.483189317	-0.445627266	-0.134046499	-0.478948982	-0.225917033	-0.165058115	-0.332830564	0.027912098
Z014E0144	2.42122378	1.377078387	1.954915095	2.245294732	2.39217395	2.005866177	2.075734683	2.559544128	1.93392239	1.685907546
Z014E0145	0.054521166	-0.34235175	-1.390306345	-0.850631363	-0.118010384	-0.748895005	-0.57310745	-0.925706055	-0.637744265	-0.820727201
Z014E0146	-1.621634899	-1.95972206	-3.022715017	-2.204151358	-1.637265524	-2.129521759	-1.639995234	-1.92571378	-2.199350027	-2.008780514
Z014E0147	1.4263473	-1.244481627	-1.558503498	-0.63436053	-0.401768705	-1.042680287	-1.045798199	-0.318092209	-0.962259222	-0.71820667
Z014E0148	0.407413087	1.077541872	-0.044863605	-0.711938724	-0.345654005	0.21657845	0.327031559	-0.176711236	0.20160939	0.097386495
Z014E0149	0.438909039	0.052472346	-0.899116055	0.062116765	-0.245845095	-0.492041845	-0.095639384	-0.199874206	-0.384538157	-0.629283307
Z014E0150	0.777769671	0.701540217	1.505136935	1.022419124	0.509754068	0.92111729	0.383826958	1.193495351	0.884872757	0.393519657
Z014E0151	0.597695103	-0.379149977	0.537746241	-0.612906923	-0.013434427	-0.201102011	-0.508890148	0.356836023	-0.287634523	-0.492997058
Z014E0152	1.529276448	0.096684662	1.002193579	0.731815224	-0.092559416	0.669795386	0.82224912	0.125007629	0.53297381	0.171415457
Z014E0153	0.572261438	-0.086441775	-0.329729551	-1.036762193	-0.661605242	-0.280756789	-0.329605548	-0.424844054	-0.362777236	-0.491396221
Z014E0154	1.97653941	1.760276975	1.665548811	2.392183139	0.81046886	1.063439202	1.012603153	1.625465537	1.193102553	1.322526922
Z014E0155	-1.32945185	-1.21717292	-1.67931013	-1.452952341	-0.175243063	-0.801761009	-0.807916427	-0.390111369	-0.652025603	-1.162328639
Z014E0156	-0.403002751	-0.11632163	0.25906292	-0.237346514	-0.067961716	0.403585314	0.063063805	0.286546066	0.450425039	0.209421016
Z014E0157	-1.183018671	-0.380502095	0.334712531	0.288235048	0.206790335	-0.302535244	-0.314552359	0.083872401	-0.231380092	-0.228006235
Z014E0158	-0.618932846	0.332611874	-0.603575362	0.318231226	-0.123142782	0.151445383	0.203262797	0.439412767	0.246188054	0.479439964
Z014E0159	-1.436668947	-0.464850389	-0.57583269	-0.99014061	-0.695194659	-1.062126261	-0.734057124	-0.943941111	-0.76074483	-0.821311059
Z014E0160	-0.957224554	-0.530644186	-1.368614387	-0.734265866	-1.548203935	-1.153376342	-1.318579339	-1.073762128	-1.026123132	-0.768493419
Z014E0161	-1.277562712	-0.409385886	-1.545485799	-0.961183958	-0.479024098	-0.970954058	-0.539251953	-0.93049403	-0.789676097	-0.723152333
Z014E0162	-0.68498348	0.001415924	-0.204878708	0.58826502	0.086029826	-0.423463348	-0.736252204	0.327826018	-0.29096061	-0.294492516
Z014E0163	0.686603817	-0.07594882	0.03073834	0.3171154	0.546646325	0.381034735	0.260967897	0.691174737	0.262910857	0.453336114
Z014E0164	1.721968157	0.795868878	1.453891204	1.162336887	0.567805245	1.067144787	0.82598138	0.720499861	0.914341996	1.462769499
Z014E0165	-0.721760451	-0.850618677	-0.317546458	-0.322080632	-0.639238227	-0.787017623	-0.997711642	-1.180946801	-0.67601227	-1.09689584
Z014E0166	-1.203212995	-2.047608775	-1.121007551	-1.967128267	-1.530373013	-1.772362916	-1.704557714	-1.697671778	-1.73272909	-2.011561448
Z014E0167	3.02252161	1.64048253	1.317449713	0.757792659	1.382036813	1.112978323	1.162356518	0.677651634	1.082147285	0.738124666
Z014E0168	0.188979525	-0.041405939	0.090974269	-0.802723589	-0.074546719	0.148451155	-0.088027001	0.477953377	0.263201775	0.593903425
Z014E0169	-1.994722266	-1.714738358	-1.651280962	-2.270536503	-1.22371138	-1.400576835	-1.572468077	-1.53092416	-1.475137061	-1.241454953
Z014E0170	-1.64464871	-0.47347295	-0.186515568	-0.832292557	-0.672332864	-0.548290703	-0.600872429	-0.998837123	-0.541025854	-0.221677781
Z014E0172	-0.404756375	1.147384558	1.255332515	1.326043828	0.891700637	1.242921961	1.223058422	0.717598452	1.176832673	0.764067918
Z014E0173	1.546848994	0.367337709	-0.563093876	-0.726664243	0.803750519	0.222794613	-0.099936234	0.707740916	0.25571716	0.421586577
Z014E0174	1.944775925	1.71368104	2.051297223	1.923690324	1.146416252	1.696834261	1.79225757	2.041757973	1.558846019	1.916310869
Z014E0175	-1.038530202	-1.628555648	-0.886284292	-1.038029889	-1.861486107	-1.389455404	-0.824329092	-1.087393854	-1.281520699	-1.022869375
Z014E0176	-2.133103135	-1.408060701	-0.422731092	-0.759623082	-0.807960459	-1.169857591	-1.388057089	-1.417776896	-1.234002217	-0.887830351
Z014E0177	0.820081858	0.035815818	0.168541348	0.594784954	0.405376987	0.709338809	1.095987194	0.638430878	0.810326335	1.053318496
Z014E0178	2.333690836	1.185461987	0.924713399	1.374582906	0.817642823	1.081877134	1.114129306	0.889382163	1.146959169	0.941200619
Z014E0179	-0.243963116	0.614706257	1.167776124	1.189717863	0.466982227	0.589835403	0.81840783	0.227871342	0.728274727	0.862567103
Z014E0180	0.903670328	-0.115000889	-0.108568245	0.1775483	-0.358433064	-0.014554709	-0.188892842	0.195691016	-0.024425084	-0.211146692
Z014E0181	1.098235291	3.019110833	1.177953353	1.45513608	1.332247033	1.859717625	2.418339559	1.607549426	1.799491589	1.83259112
Z014E0182	-2.723453768	-2.562237063	-2.127609188	-2.912985637	-1.974765806	-2.485850871	-2.344022887	-2.434024979	-2.486182895	-2.748964872
Z014E0183	-0.957096585	0.120562375	1.076928171	-0.280467312	0.202522019	0.60667819	0.248887756	0.697680557	0.637769341	0.96715606
Z014E0184	0.939842164	1.479182818	0.932565362	1.716517379	1.819896619	1.301983308	1.229688689	1.187710935	1.434768277	1.769687318
Z014E0185	0.255272613	-0.963475942	-0.531316849	-0.297354112	-1.126918757	-0.991187098	-0.767771409	-0.945266865	-0.828303059	-0.528729745
Z014E0186	0.541502132	1.012057907	1.194308169	1.489432017	1.390919223	0.801985369	0.945972367	0.844380737	0.930947683	0.841233948
Z014E0187	1.267017879	1.211922195	1.176901795	1.111365493	0.590442917	1.155343427	1.117707463	1.178231498	1.18064384	1.473023608
Z014E0188	0.045613473	0.041710596	-0.765199922	-0.04179894	0.216913402	-0.649147584	-0.68671153	-0.478854506	-0.492592653	-0.008126923
Z014E0189	1.437559661	1.629746842	1.112057581	1.56888363	1.897891829	1.535882379	1.620553543	1.297621179	1.715254848	1.546603325
Z014E0190	-0.797404659	-0.163930383	-0.509340923	0.120988739	0.283536387	-0.16307271	-0.482140709	-0.123110759	-0.158022938	-0.230263996
Z014E0191	-0.927288782	-0.265831512	-1.27938023	0.282945586	-0.846124608	-0.767520144	-0.374399107	-0.090133654	-0.528303479	-0.414796751
Z014E0192	-0.481481978	0.247784798	0.655200268	0.618864834	-0.009312796	0.280116209	-0.128853068	0.436470479	0.232369716	-0.163339958
Z014E0193	-1.85204704	-2.150395071	-2.053182162	-2.11388948	-1.816069275	-2.050380536	-2.003272292	-2.539595676	-2.073747004	-2.053077464
Z014E0194	-2.363911801	-0.822760076	-1.876056009	-2.680358877	-2.35512244	-1.636597087	-1.922418267	-1.990757633	-1.94017316	-2.063296058
Z014E0195	0.730983649	0.769977249	0.111133181	-0.256135215	-0.169795708	0.453933783	-0.033339212	-0.135399734	0.381156824	0.60576584
Z014E0196	0.224440986	-0.243903292	-0.134271466	0.293385665	0.136969277	-0.386350865	-0.126852284	-0.158911191	-0.436034257	-0.97562471
Z014E0197	-0.162187754	-0.408531265	-0.537619131	-0.944607844	-1.241608724	-0.58898219	-0.572601068	-1.150386001	-0.673959809	-0.975964046
Z014E0198	-0.102339055	-1.476574899	-2.53775464	-1.265558741	-1.807589663	-1.240337952	-1.435760704	-1.428093146	-1.464773285	-0.962484227
Z014E0199	1.635171759	1.246285763	1.749193441	1.354224765	0.926996821	1.414794076	1.42819799	0.849056586	1.308702923	0.985206695
Z014E0200	-1.197383778	-0.818523073	-1.110784444	-0.797200171	-0.929153149	-1.217331612	-1.4604575	-0.959761693	-1.177796485	-1.579304692
Z015E0001	-0.214089426	0.838087766	0.308957355	0.596327305	-0.465779403	-0.040141783	0.257618896	-0.250208128	-0.047516822	-0.848504327
Z015E0002	-1.012193161	-1.339781427	-0.994927811	-1.364760967	-1.635785368	-1.146057984	-1.197656146	-0.361047721	-1.119399169	-0.361824243
Z015E0003	0.952167865	0.053147863	0.618191706	1.685831723	0.615602148	1.113532867	0.853503054	1.597752251	0.550847154	1.885256839
Z015E0004	0.272619945	1.075871606	0.385466267	0.569902202	1.551447045	0.700684931	0.633751884	0.477947636	0.474023777	1.252239497
Z015E0005	-1.271761478	-1.216896564	0.288228717	-0.029897905	-1.586797766	-0.442946401	-0.202612083	-0.726725961	-0.672087725	-1.502027385
Z015E0006	0.390305053	0.317351248	0.786786141	-0.324371443	-0.483991027	0.338821498	-0.183257792	0.995484562	-0.077967728	0.452300118
Z015E0007	-2.600546718	-1.922348453	-1.492951797	-1.228290885	-2.614101103	-1.450742088	-1.743685699	-1.693547974	-2.053239121	-0.603931697
Z015E0008	-0.051600905	1.106514148	0.478574495	1.082176234	-0.209100572	0.542838649	0.437540635	0.56896829	0.402450478	0.861578438
Z015E0009	2.670758861	1.734106999	2.2027669	2.109278059	1.734041782	2.042307594	1.633323198	1.249068193	2.493107684	1.950267337
Z015E0010	-0.058839025	1.174170754	0.095951853	0.348988929	1.484409975	0.742759522	0.606837543	0.887758517	0.835373839	0.819453945
Z015E0011	-1.324332973	-0.814068314	-0.924353418	-2.056226349	-1.819588161	-1.466926767	-1.215238215	-2.310457362	-2.322913495	-0.676611602
Z015E0012	2.666151917	1.833795026	2.491539931	1.734023866	2.406343124	1.793217742	2.218433477	1.533994685	1.831385175	1.701457361
Z015E0013	-0.07691017	-0.055041205	-0.427761605	-0.588980186	-1.356246622	-0.243354694	-0.010932527	0.026937474	-0.356834103	-0.745729682
Z015E0014	0.541474914	0.634140508	0.792510799	0.106577843	1.447903684	0.976263412	1.1975949	1.592123957	0.990428265	0.939170014
Z015E0015	-1.231214743	0.148546519	-1.108133413	-0.682428922	-1.366751336	-1.184904055	-1.055598265	-0.891983923	-1.370614568	-0.2228447
Z015E0016	0.737269496	0.557319415	0.470295069	0.519637318	1.277965536	0.673607754	0.550049897	0.00842901	0.197614196	0.822474496
Z015E0017	0.412271666	-0.928728747	-0.518947687	0.950145446	0.364977016	0.254751599	-0.170933498	0.912552672	-0.404823568	-0.99566415
Z015E0019	0.967187959	0.603338096	1.647928879	1.151560764	0.281073191	0.854713635	0.623660505	0.59140442	1.009967737	1.264278252
Z015E0020	-0.878119501	0.041645071	-0.271888653	0.252667783	-0.531110385	0.009733229	-0.147112004	0.238012757	0.192454276	0.237399701
Z015E0021	3.112974868	2.620160846	2.805188029	2.704110217	1.454591229	1.956405003	2.726644396	2.076218667	2.598218787	2.107675551
Z015E0022	-1.715803769	-1.455013875	-2.066300257	-1.61970199	-0.825455491	-1.489387474	-2.021621664	-2.105363391	-1.398189559	-1.447986606
Z015E0023	-0.557371161	-1.25843094	-0.927107266	-0.558152019	-0.193683972	-1.453700729	-1.955987111	-1.594700806	-1.049452484	-1.392732565
Z015E0024	-0.634582217	-0.803185129	-0.451631051	-1.611511581	-1.441956442	-1.357429893	-1.544578192	-0.547087973	-0.657493349	-1.472391062
Z015E0027	0.765546049	1.214893396	0.769435896	0.838804612	0.677669468	0.875737196	0.229704582	1.448362143	0.3906108	0.757104703
Z015E0028	-0.471159008	0.225902757	0.923748398	-1.103220074	-0.664991802	-0.396553171	-0.398584359	-0.346375925	0.131446826	-0.268588267
Z015E0029	0.736095545	0.988809782	1.434959624	1.388740692	1.202632402	0.94208909	1.244289811	0.386305606	0.662907836	0.827293223
Z015E0030	0.07167536	-1.293214769	-1.609108846	-1.392893082	-1.384083637	-0.468503269	-0.245458621	-0.441047515	-1.292552506	-0.309132803
Z015E0032	2.162875772	1.755956243	1.675406439	2.169590224	2.640678261	1.580984449	1.851097143	1.793144825	1.917462201	1.783291142
Z015E0033	-2.403004659	-2.789627432	-3.044829592	-1.617573163	-2.35844569	-2.241201474	-2.574137374	-2.956073949	-1.942300149	-2.09786003
Z015E0034	-1.881124072	0.130958203	-1.179187826	-0.698972937	-2.192192446	-1.210161602	-0.873790314	-1.433615537	-1.412733886	-1.185296208
Z015E0035	1.268733408	1.016206474	1.551897682	0.801520301	1.737410465	1.035953718	0.355595025	0.96371497	1.131776514	1.04700517
Z015E0036	-1.155294783	-2.113916461	-1.820176268	-2.023692429	-1.69475561	-1.393708044	-1.950568844	-2.133970953	-1.32164074	-1.917428295
Z015E0037	-0.397622941	-0.154956549	0.379483745	0.485413233	1.033970858	0.476575335	0.374541929	0.020779794	0.413066762	0.727043677
Z015E0038	-0.299395483	-0.053595568	0.033708372	0.929200394	-0.581719376	0.003379596	0.145241031	0.343961955	-0.681026962	0.388638431
Z015E0039	-1.502949007	-0.951635487	-0.961880457	-1.056364545	-1.281625899	-0.744781274	-0.882198397	-0.98256147	-0.627789696	-0.70490545
Z015E0040	0.783302901	0.516743026	0.248615046	0.470698754	-1.005859137	-0.026643474	0.924295323	-0.510112528	-0.414167081	-0.107521116
Z015E0041	-1.830988161	-0.137090475	-0.041227296	-0.494402663	-1.197442232	-0.867556761	-0.910596199	-1.323307516	-1.229475556	-0.877707631
Z015E0042	0.512024502	0.484157512	0.700688078	1.23742262	0.974402477	0.345270475	0.623295522	0.519862659	0.441642539	0.007979507
Z015E0043	0.745069244	1.062396957	0.84613618	0.788207722	1.600199356	0.766777867	1.286316283	1.131102312	0.565201571	0.61796801
Z015E0044	0.008420903	-0.860039663	-1.034446974	-0.326067845	-0.744891587	-0.603962197	-0.454290863	-0.995522584	-0.265766306	-0.040076635
Z015E0045	1.393920012	1.368545084	1.482765586	1.588511978	1.822261236	1.129768225	0.500753341	1.881087433	0.628026673	1.177298194
Z015E0046	-0.186979497	-0.794996604	-1.179485307	-0.588662235	0.389845146	-0.302912032	-0.964049459	-0.379158263	-0.599441509	-1.074216339
Z015E0047	1.450784974	1.845838869	1.512275831	0.616907099	0.417598109	1.083676722	0.407535378	1.565456193	1.515479197	0.860340411
Z015E0048	1.416293053	1.239327189	0.893873041	0.924487446	1.538077262	0.719462012	0.283254977	-0.051526403	0.856418157	0.38403044
Z015E0049	-0.216312773	-0.07501759	-0.111151616	0.98780092	1.257701293	0.985196051	1.49715043	0.733656345	1.572908776	1.415329985
Z015E0050	-0.24803674	0.371689654	0.751879694	-0.600146643	0.93098489	0.637853189	1.151654581	0.288099042	0.45185981	-0.025523972
Z015E0051	-1.338559611	-1.47695568	-1.395908032	-0.421084597	-0.958897851	-0.613458246	-1.099816695	-1.190537594	-0.440809596	-0.157249517
Z015E0052	0.365734447	-0.578152034	-0.528000857	-0.272524386	0.7099047	0.08906901	-0.424766047	0.053027924	-0.01837172	0.105754354
Z015E0053	0.896524072	0.550511289	1.364554594	1.710254286	0.768452446	1.32069841	1.505082239	1.036674139	0.843304354	1.413356757
Z015E0054	-0.341364499	-0.273232918	-0.500048324	-0.742537421	-1.809569127	-1.107695543	-0.386245541	-0.374554265	-1.077739828	-1.068900207
Z015E0055	-1.257950142	-0.695169212	0.165054629	-0.579178594	-0.332504703	-0.469942058	-0.964678684	-0.764784975	-0.822689675	-0.427309943
Z015E0056	0.946258961	0.372015805	0.271969893	-0.654680997	-1.265058889	0.166799167	0.854753763	-0.363211419	-0.027627506	0.745822251
Z015E0057	-1.492070189	-2.346879043	-0.977354682	-2.238428955	-2.3329076	-1.582923612	-1.506203062	-2.120555932	-1.574329157	-1.140327025
Z015E0058	1.255883414	0.979098622	0.137001938	0.761311825	1.730226405	0.256090809	-0.705806662	1.163815121	0.398258572	0.469429931
Z015E0059	0.33408534	0.366775873	1.449574929	0.270656583	0.885819372	0.922153841	1.54691363	1.55413979	0.6163393	0.569084831
Z015E0060	1.958056215	1.766224502	1.039434322	0.668049902	1.891452595	1.121734979	0.597295337	0.919543733	1.062011375	1.027210588
Z015E0061	0.165137078	1.730318315	1.627671879	1.744225807	1.698447574	1.290606139	1.228840367	1.105945107	1.516637604	0.879549449
Z015E0062	-0.099341757	0.277004406	0.523936644	1.301607918	0.912103344	1.006323938	0.850154252	0.75845478	1.048761221	0.589947393
Z015E0063	-0.09918306	0.818652986	0.560013892	0.07078837	0.189409386	0.659801996	0.808254446	1.313317707	0.319862578	1.407517466
Z015E0064	1.030459539	0.485152865	0.846477769	0.289894665	0.18723542	1.185220036	1.163924575	1.576587989	0.772907081	1.030138404
Z015E0065	-0.137773146	0.475871416	-0.501334698	-0.072287936	-0.896963418	-0.067039924	-0.187311761	-0.504166639	0.441645117	-0.138667344
Z015E0066	-1.143097166	-2.128726848	-0.699115917	-1.533657928	-0.501541123	-0.99697899	-0.903730281	-0.403195071	-1.379604023	-0.150430262
Z015E0067	-2.217915934	-2.801014531	-1.987634903	-2.978789119	-2.443832183	-2.190368987	-2.511668163	-2.726415398	-1.93625531	-2.470732116
Z015E0068	0.632728379	0.623243812	1.342747923	0.419567532	1.358196436	0.578689895	-0.015417071	0.089691705	1.144865871	0.588872996
Z015E0069	-1.006281538	-0.632212075	-0.719356843	-0.887376869	-0.578699521	-0.76041974	-0.444030569	-1.247704314	-1.306992247	-0.983676461
Z015E0070	1.471767254	1.706735938	0.842831131	1.606495191	0.971828393	1.235219749	1.816831576	1.319068161	1.714063727	1.380427703
Z015E0071	-0.255228241	0.175445479	-0.606609047	-1.283710707	-0.183499097	-0.66373436	-0.983630456	-0.753969116	-1.340357478	-0.741292754
Z015E0072	-0.752029923	1.045315204	-0.179617681	-0.38581333	-0.715251959	-0.137283077	-0.261936269	-0.376126202	-0.102729996	-0.146616799
Z015E0073	0.813109572	0.650071714	-0.385247317	0.440695063	-0.118313777	0.162026194	0.742572942	0.098427859	0.729371449	0.241830656
Z015E0074	-0.013305414	-0.68032529	0.179301048	-0.569011271	-0.485407557	-0.510505379	0.044034673	-0.381712063	-0.487379435	-1.180146539
Z015E0075	-1.91831185	-2.130229462	-2.609143112	-1.795083184	-3.241124531	-2.432017558	-2.405990891	-2.434286099	-2.443732664	-3.163582334
Z015E0076	0.620957375	-1.085717421	0.034614827	-0.113168977	-1.097590759	-0.013550112	-0.355402899	-0.41550808	0.005263901	-0.244289299
Z015E0077	2.154829039	1.953732847	0.631641435	1.760334946	0.835632379	1.312611246	1.570985486	1.940966066	1.566103588	2.006174231
Z015E0078	1.749408167	1.44588203	1.09624471	2.401651129	1.177578702	1.614144844	1.789184219	1.762296786	1.838514887	1.862000675
Z015E0079	-1.375687116	-0.576171553	-1.009479774	-1.043133155	-1.233188187	-1.068548261	-1.133563869	-1.474841712	-1.345991269	-0.911803424
Z015E0080	1.952989266	1.526847056	2.910746994	2.353756502	2.364407985	1.743411023	1.64994472	1.70583752	1.790232083	1.880078397
Z015E0081	-0.476902268	1.249816207	1.686111926	0.905031345	1.074501224	0.582597407	0.983880792	1.131038021	0.323886008	0.983829736
Z015E0082	-0.066469933	0.147562069	-0.299885382	0.416198145	0.57116638	0.165292813	0.112406722	0.734449972	0.276204349	0.410304642
Z015E0083	0.686054411	1.052777692	0.927431488	1.708134995	1.363107679	1.004590689	1.004967328	0.615588914	0.867953156	0.918552494
Z015E0084	-0.621226074	-1.518728694	-0.833826013	-0.413476958	-0.428994134	-0.840994384	-0.768625362	-0.554620699	-1.078680553	-0.215795034
Z015E0085	0.502235561	0.938847217	0.954494437	0.837877548	-0.179231786	0.482063649	1.235317594	-0.064411356	1.148628674	0.117819261
Z015E0086	1.443830462	1.217192493	0.636862862	1.112545921	1.20148601	0.879413379	0.371390502	1.512751969	0.620669678	0.266456958
Z015E0088	1.70964997	1.484222832	0.105797962	1.319298248	-0.340239801	0.911014713	1.136677118	1.347846993	1.198979094	0.169556134
Z015E0089	0.63503872	0.456671217	-0.477645134	-0.022675869	0.010647853	-0.670707193	-1.03102072	-0.516293273	-0.969570859	-0.650744611
Z015E0090	-0.314144573	-0.303822331	-0.504244404	-0.851426777	0.092411954	-0.917965066	-0.546635746	-0.080022039	-0.629399476	-0.496461231
Z015E0091	-2.337030617	-1.637995847	-1.09095743	-0.329055662	0.139290696	-1.040968086	-1.091325679	-0.754498845	-0.531118926	-0.9446382
Z015E0092	0.818810325	1.880457354	0.854291035	1.407604348	0.100238702	1.071957487	1.516269666	0.858090531	0.116074296	1.804626253
Z015E0093	1.032056278	0.419154211	0.26705923	0.967944372	0.644332624	1.038427047	0.896356396	0.445180471	1.333749139	0.177341471
Z015E0094	1.004902476	1.220318815	0.335020057	0.196241081	1.437239314	0.638198821	1.39749721	0.50565157	0.537691364	-0.088079043
Z015E0095	-0.118324161	1.139591286	0.667812576	-0.463203945	0.119348322	0.306375622	0.799787657	0.409264804	0.444122771	-0.26109058
Z015E0096	-0.735872345	-0.877889712	-0.761024498	-2.104528557	-0.940769952	-1.131211765	-0.986308435	-1.816843642	-1.33438815	-0.772793788
Z015E0097	0.795400763	1.629311295	0.707220827	1.595583035	1.558025637	0.74313214	0.985171639	0.566441891	1.565281106	0.954980936
Z015E0099	1.970907315	0.103224642	1.227545248	0.339059464	1.842807717	1.255057242	1.095672962	1.507431368	1.409681096	1.32456696
Z015E0100	2.080854578	3.126464664	1.580456412	2.519185199	2.325781886	2.156218111	2.601825479	1.816926769	2.077642041	2.730347629
Z015E0101	1.573640302	0.667731108	0.831667377	0.016210612	1.327046144	0.511671831	1.250961612	0.389283643	1.084926688	-0.096042227
Z015E0103	-1.322818766	-0.355203603	-0.1807242	-0.554050356	-1.675281863	-0.400102694	-0.639190596	-1.279991766	-0.47959556	-0.631186979
Z015E0104	-2.200129625	-0.301419012	-1.260317046	-1.261985517	-0.782245031	-0.995322537	-0.758598302	-1.206760391	-0.983362585	-0.675309709
Z015E0105	-3.754396985	-3.8164927	-3.647641631	-3.715919041	-4.268796309	-3.686370996	-3.682158178	-2.987427443	-3.5829457	-4.369355037
Z015E0106	-0.983370794	0.455001907	-0.194569714	-0.791368836	-0.111534397	-0.405009505	-0.046781551	-0.306905218	-0.39893648	-0.248315246
Z015E0107	0.267425764	-0.130354372	-0.790791105	-0.772025031	0.57504352	-0.135712165	-0.413453229	-0.309041987	-0.288185235	-0.28755711
Z015E0109	-0.090210682	0.001447228	-0.91362195	0.321616229	-0.443293765	-0.204316014	-0.030434019	-1.04325608	-0.395530158	-0.161047561
Z015E0110	-1.314458177	-0.891919076	-1.028204213	-1.617833064	-1.651063082	-1.037502404	-1.273611077	-1.20951252	-1.02807713	-1.141900806
Z015E0111	0.322924907	2.519128311	2.3168381	1.790377181	0.612032103	1.598977711	1.275377555	2.420852352	1.832885254	1.290052047
Z015E0113	0.723035997	-0.699680162	-0.200217746	0.575696868	1.203451882	0.142776228	-0.101512516	0.297822345	-0.093047271	0.386884745
Z015E0114	-0.168231326	-0.080046379	1.531492174	-0.136768926	1.295287609	0.903931403	0.386561267	1.188085761	1.309991155	0.54080301
Z015E0116	0.920189981	1.704696401	1.443124614	1.075676366	1.244356489	1.492145265	1.509967502	1.698087992	1.420974509	1.66321416
Z015E0118	-0.944093763	-0.62720577	0.610600508	-0.252855512	-0.521932922	-0.52103038	-0.344195769	-0.341217756	-0.062813489	-0.68719485
Z015E0119	-1.756589825	0.044367209	-0.984362262	-1.51092117	0.24704626	-0.754342113	-0.85361835	-1.101700867	-0.337979144	-0.557473413
Z015E0120	2.447638904	2.363400968	2.312605529	1.823291918	2.202794293	2.501199619	2.398155575	2.151460554	2.095484317	1.759580073
Z015E0123	2.789456963	1.569071215	1.173956109	0.596456743	0.364272296	1.157330473	1.065458758	1.159965248	0.64313158	1.461209047
Z015E0124	2.297584924	1.317131974	2.21477076	2.346326084	2.019664825	2.455895731	2.526438267	1.958085891	2.218796177	1.935566752
Z015E0125	1.246863856	-0.512023403	0.012759009	0.607340209	-0.011062187	0.128324777	-0.599744279	0.537414306	-0.20777515	0.253811088
Z015E0126	-0.953076549	-1.630512965	-0.452527126	-0.330618467	-0.191705749	-0.928651232	-1.332920362	-0.224405868	-1.180747107	-1.276850912
Z015E0127	0.815956895	0.436915921	0.422960308	1.025432198	-0.145067006	0.032853232	-0.058309367	0.685114358	0.475556708	-0.214292115
Z015E0128	0.641785583	0.103219868	-0.1604016	0.248714127	1.145510757	0.708079787	1.317119084	0.197501531	0.118105876	0.070559722
Z015E0129	-1.605394099	-2.210873125	-2.187411227	-2.337827208	-2.345998349	-1.537987536	-1.870559679	-1.591931187	-1.808168178	-1.172832382
Z015E0130	0.746642624	0.609965424	-0.514449255	0.245095675	0.305993871	0.13797434	-0.498854949	0.176078063	0.21157319	-0.102531759
Z015E0131	-0.11497604	0.334024415	-0.06088802	-0.485421001	-0.38315542	0.079859353	-0.063828058	-0.189554283	0.029021215	-0.546731175
Z015E0132	0.093888053	-1.401064115	-0.366029729	-1.269807609	-1.912661361	-0.733235151	-0.662294693	-0.704739676	-0.917656926	-1.448160536
Z015E0133	0.850416746	-0.497348348	0.107073959	0.333660663	-0.229124158	0.153345926	-0.0647929	-0.454759104	0.451285432	0.206769515
Z015E0134	1.108218268	1.527041739	1.11337617	0.41379909	0.635274542	0.603928691	0.639741336	1.439456362	1.043183728	0.832808852
Z015E0135	0.828143754	0.078424992	-0.257895124	0.859527169	1.171144364	0.426496944	-0.078178049	1.391257751	0.668701224	0.163732335
Z015E0136	-1.394960821	-1.148899931	-1.080548321	-1.960365971	-0.804531933	-1.125326079	-0.931892622	-1.194771194	-0.990369869	-1.421497748
Z015E0137	-1.992140816	-1.950253191	-2.015784757	-1.97706406	-2.394512337	-2.273453573	-1.962884778	-2.875891263	-1.92598645	-2.195776143
Z015E0138	1.603061074	1.005300135	-0.047440541	0.722961679	1.013738504	1.303117099	1.124471774	2.072221558	1.384220845	2.293806695
Z015E0139	-2.069172291	-1.26804857	-1.945608676	-1.357617365	-1.374554008	-1.353086294	-1.285902713	-1.488531796	-1.698777591	-1.303837978
Z015E0140	-1.282692173	-1.173174988	-0.7394145	-0.371947469	-1.660676771	-0.701175392	-1.075047121	-0.718202774	-1.15716863	-0.394329422
Z015E0141	1.776580764	-0.202581082	0.62579678	1.060818406	1.314089661	1.451067738	1.279183222	0.896744397	1.199486235	1.271602739
Z015E0142	0.60170691	1.080634593	0.854140232	1.036891967	-0.738562604	0.249025335	-0.149090158	0.43445792	0.217768401	0.340626747
Z015E0143	0.259612802	0.629288146	0.22777428	0.296463763	-0.081107343	0.577206823	0.8575628	0.0240115	0.223620681	0.232112269
Z015E0144	-1.044835799	0.620734078	-0.475959673	0.39490304	0.265338486	0.014135283	-0.310165583	-0.084981509	0.02525551	0.190123648
Z015E0145	0.106530454	-1.735823163	-1.129909263	-0.651502691	-1.900555968	-0.836956988	-0.146344142	-1.246053363	-1.351315343	-1.029419168
Z015E0146	-0.321759489	0.164932452	-0.302117192	-0.420736264	-0.764563096	-0.429015624	0.026621664	-0.941604507	-0.036913006	-0.713696289
Z015E0147	0.346454594	-0.362715402	-0.763807084	-0.725943164	0.085543536	-0.442914786	-0.915091543	-0.545501978	-0.550404607	-0.432727866
Z015E0148	-1.218333951	-0.482346848	-1.41346893	-0.622092268	-0.445552073	-1.48719024	-1.396259719	-1.22229185	-1.262386747	-1.744967566
Z015E0149	0.631516943	0.594829374	0.872940985	-0.188260118	1.803722691	1.013321434	0.22818945	0.002404521	0.971351945	1.166994483
Z015E0150	-0.120369966	0.809903949	2.417893298	1.582505455	1.64198107	0.90419429	0.007614488	0.883273692	1.210905099	1.104375657
Z015E0151	0.099774774	1.013877042	-0.345547248	0.33080711	0.676823601	0.354314383	1.093280747	0.064630922	0.313574733	-0.084828995
Z015E0152	0.260566789	0.72811433	0.387073502	0.495739888	0.310659076	0.307873203	0.65343468	0.254758521	0.019398445	-0.035391747
Z015E0153	0.447750554	1.051630174	0.261494844	0.469575185	0.921904584	0.333755573	-0.288195219	1.159608107	0.248358811	-0.110702125
Z015E0154	0.638990492	-0.700260608	0.824882603	-0.031395906	1.208556334	0.217214003	0.036889188	-0.627555751	-0.106576751	0.688281642
Z015E0155	1.423893074	2.621155323	1.157639336	1.269636732	1.465298437	1.90796279	1.944443216	1.244244247	1.449755399	1.830215446
Z015E0156	-1.641462238	0.014855648	-1.325831499	-0.036480255	-1.40610663	-0.565836602	-0.107441037	-0.074954394	-0.392018351	-0.484579982
Z015E0157	1.527618809	2.445325965	2.70864675	1.134553971	0.810470076	1.973513951	2.159284955	1.894782508	1.536037052	2.046993959
Z015E0158	-0.359365131	-0.113961604	-0.270441758	0.65579387	-0.38792686	0.537887634	0.344946215	0.684350192	0.501681679	1.115989456
Z015E0159	-0.055774602	-2.168251663	-0.73496486	-1.080192983	-0.918306992	-1.541872101	-1.28715131	-1.063710301	-1.373265022	-2.092083038
Z015E0160	-0.60878419	-0.676078389	-1.118026819	-1.20335664	-0.859188901	-0.752472215	-0.094831522	-0.706644975	-0.595669578	-0.408327232
Z015E0161	-2.772745791	-1.17198993	-1.122801445	-1.034130391	-2.046400004	-1.733391917	-1.684528788	-1.636916902	-1.258736568	-2.625939639
Z015E0162	-0.238585514	-0.916335396	-0.368370104	-0.366573017	-0.240191058	-0.877357125	-0.394270408	-1.20525557	-0.194669407	-0.119539316
Z015E0163	-1.586291043	-2.15063068	-1.750244439	-0.31560187	0.126276439	-1.138610297	-0.994779621	-1.271387905	-0.735593305	-0.74359155
Z015E0164	-0.742340999	-1.308429837	0.040317151	-1.314758061	0.455364495	-0.470278816	-0.526268417	-0.298535097	-0.024075044	-0.975080796
Z015E0165	0.406022209	-1.131773317	-1.195384193	-0.93903509	-1.178477989	-0.847780472	-0.692316401	-0.829097994	-0.988790106	-0.089198891
Z015E0166	-0.786710408	-1.621419256	-0.69391521	-0.356788273	-0.89746406	-0.700067735	-0.835540977	-0.954379314	-0.634486469	-1.190458965
Z015E0167	1.263060824	1.244855837	1.153140025	1.90079945	1.849771077	1.372942972	1.418859601	1.111717448	0.984115397	0.853440556
Z015E0168	0.317046461	-0.360355043	-0.870311262	-0.687008466	-1.011187128	-0.293889019	-0.435003356	-0.281591147	-0.232997853	-0.168830587
Z015E0169	-0.147124375	0.1153079	0.309161003	-0.983334872	0.677978996	-0.230567447	0.152022583	-1.056395361	-0.176790598	-0.221286365
Z015E0170	-1.032765907	-0.948910541	-0.154550813	0.009803323	-0.219253011	-0.513558779	-0.690621305	-0.439096296	-0.414945381	-0.81549468
Z015E0171	1.442415254	0.65749407	1.554257514	1.475980993	0.692226538	0.743106677	0.605305936	1.049503058	0.766991262	0.054888376
Z015E0172	-1.614225956	-0.232944531	-0.596412817	-0.526143453	-0.988873926	-0.160032018	-0.512138294	0.29605318	-0.162714806	-0.452438027
Z015E0173	0.951256478	-0.461495148	-0.36387654	-0.355290523	-0.320331788	-0.803554934	-0.744459781	-1.085062984	-0.382280967	-0.663270843
Z015E0174	-0.769551273	-0.353848592	-1.137217433	0.141863584	-1.605605707	-1.133041385	-0.30431461	-0.338788415	-1.212448539	-1.028535684
Z015E0175	-1.55040689	-1.391539505	-1.842044884	-1.240927369	-1.197608158	-1.840744113	-2.484916712	-0.854888521	-2.08941785	-1.796306101
Z015E0176	0.194379402	0.142902531	-0.698932129	0.716129661	0.183948018	-0.208481049	0.521951769	0.521552702	-0.282829628	-0.226874697
Z015E0177	2.036938235	0.695500357	1.253853685	1.298175269	0.386890118	0.914499271	0.467002549	0.763616026	0.854576323	1.173574937
Z015E0178	0.612036514	-0.525103921	0.323413682	-0.610864349	1.912079939	0.129400085	-0.456174535	-0.644744712	0.753128878	0.891707956
Z015E0179	-2.979615968	-1.471246418	-2.21221912	-2.082029268	-1.26818995	-2.028978784	-1.262728531	-1.820112161	-1.522008606	-2.113734753
Z015E0180	-1.561529906	-1.217118903	-1.516236278	-0.438563023	-0.452940598	-1.044148492	-1.093643918	-1.081585091	-1.184358454	-0.693855768
Z015E0181	-0.294283002	-1.152162281	1.129680109	-0.36239165	0.067927502	0.5757711	0.210761915	1.318432242	0.204622114	0.813352951
Z015E0182	-1.228441395	-0.542688849	-1.145498097	-0.895263689	-0.609679745	-1.08862812	-1.217855391	-1.789000716	-1.324415644	-0.907441883
Z015E0183	1.058326877	1.687547509	1.66482166	0.777853274	0.62828179	0.939498311	0.831078932	0.876353269	1.784294513	1.204661611
Z015E0185	2.045911309	1.610735274	1.634864312	1.280529136	1.377211587	1.758939328	1.060363157	1.818201244	2.163183414	0.804409392
Z015E0186	-2.261205806	-2.375407416	-2.119979074	-2.321114287	-1.033159075	-1.864734168	-2.528382592	-2.658845513	-1.492627084	-2.07805392
Z015E0187	0.073002492	-0.646015258	-1.217878981	-0.618675943	-0.410777643	-0.324273998	-0.12243963	-0.548339237	-0.711928663	-1.043870403
Z015E0189	-0.939012486	-0.791482836	-2.398520471	-1.421691293	-1.318768765	-1.817216967	-2.007064677	-1.906984244	-1.926847377	-1.92075685
Z015E0190	0.146367731	-0.020673388	-0.194121818	0.254524232	0.405203243	-0.230280088	-0.632532471	-0.050359524	0.191112893	-0.019222431
Z015E0191	-1.731237009	-2.889032981	-1.676113087	-1.902860943	-3.136283547	-2.450891509	-2.78893978	-1.628964036	-2.918124917	-2.396093861
Z015E0192	-1.268310148	-1.027948362	-0.264674304	-1.439099877	-0.54097159	-1.499097609	-1.157989857	-1.054809259	-1.029300629	-1.955658114
Z015E0193	0.739028738	0.378231311	-0.259386922	-0.923485943	-0.233354079	0.118764096	0.055564734	-0.225532807	0.108283862	0.837762056
Z015E0194	-0.374097397	-0.203296474	-0.6107411	-0.264947716	-0.077073298	-0.344091291	0.134245526	-0.998624751	-0.577215147	-0.460195531
Z015E0195	-1.436385327	-2.733177259	-2.18693497	-2.337400472	-1.271137162	-1.659848769	-0.914292419	-0.869782371	-2.041315851	-1.85022975
Z015E0196	-0.373461988	-0.662785473	-1.066631257	-0.283868148	-0.16994975	-1.173709964	-1.04073631	-0.337323498	-0.684815786	-1.396455264
Z015E0197	0.334480555	0.212617801	-0.74696954	-0.509467287	0.34617845	-0.195413185	0.030034644	0.262674599	-0.699813805	0.041705952
Z015E0198	-1.130118563	-0.184443019	-0.718244085	-0.200055006	-1.32481337	-0.568142743	-0.724583609	-0.315689185	0.100429794	-0.306980616
Z015E0199	0.610080852	0.488292633	1.549004019	1.500515562	0.631721421	0.903833977	1.01199946	0.767924494	0.977729923	1.083520033
Z015E0200	0.013488711	-1.61837712	-1.058987341	0.063167748	0.150663707	-0.606575561	-0.630014416	-0.353505497	-0.809537579	-0.426296667
Z016E0001	-0.881847273	-0.486511867	-0.279688379	-1.006695234	-1.418672379	-1.250977735	-1.075903029	-1.372761363	-0.94131122	-1.744671797
Z016E0002	-0.186223477	0.22334118	0.062488259	-0.31685183	1.358871912	0.697675377	0.681380139	1.286338892	0.467486123	0.724220735
Z016E0003	-2.036678346	-0.856138343	-1.166033041	-1.95851469	-1.553159323	-0.671690264	-0.982863688	-1.702047875	-1.158513103	-1.175540161
Z016E0004	-0.198279621	0.635987507	0.444966907	1.04161093	0.064191135	0.666064586	0.385046379	0.31624421	0.467298758	0.190404098
Z016E0005	0.325112621	-0.501058982	-0.545830238	0.328450806	-0.054788106	-0.338316635	-0.260870702	-0.22846524	-0.275000733	-0.488507848
Z016E0006	1.754707246	1.280972417	0.652203523	0.836589682	1.403840009	0.943474699	1.274826461	1.433197267	1.155493427	1.377044221
Z016E0007	1.56762832	0.565654258	0.940620473	0.567087178	0.663416727	0.604293462	0.291025186	1.077007493	0.171128984	-0.066624953
Z016E0008	-0.881162864	0.149122632	-0.610962472	0.327346311	-0.280388215	-0.11155664	-0.520530062	-0.084913056	0.318454892	-0.443953789
Z016E0009	0.013443537	-0.146587613	0.33567624	-1.374655966	0.065084849	-0.316664312	-0.420246127	-0.617312887	0.285509641	-1.09363002
Z016E0010	0.865714465	0.28494257	0.181699602	-1.403608866	-0.322295075	0.088921624	0.381390201	-0.011176048	0.154632747	0.210496641
Z016E0012	1.006364257	1.248594347	0.938592631	2.254336439	1.558974227	1.59535675	1.29746292	1.137672817	1.824302461	1.906065493
Z016E0013	3.007479623	0.876154453	1.994480638	1.412870453	1.99822521	1.408674865	0.718590742	0.858897469	0.906204261	1.617965751
Z016E0014	0.355196082	-0.353401858	0.784633999	-0.565768161	0.167150973	0.159750024	-0.344693488	0.026690155	-0.199685049	0.067781863
Z016E0015	0.989057968	-0.270954462	0.215264944	-1.840586646	0.672824516	-0.34559409	-0.132464678	0.280137544	-0.525204841	-0.337118019
Z016E0016	-0.206627494	-0.665722602	-1.496864527	-1.596930894	-1.468728499	-0.640146257	-0.929203333	-0.855069011	-0.471477664	-0.717263132
Z016E0017	-0.144836878	-0.475471089	-0.249075136	-0.667680635	-0.058712809	-0.518086327	-0.298573636	0.146576808	-0.158411292	-0.008156671
Z016E0018	1.779681398	0.642590014	0.347225231	-0.10110995	0.341708369	0.433542874	0.242163686	-0.097018718	0.863271046	0.814138862
Z016E0019	-2.267277153	-0.71702526	-1.77646897	-1.065925927	-1.53420477	-1.21875656	-1.098629934	-1.057513921	-1.317660058	-1.191142666
Z016E0020	-0.56211957	0.310954711	0.179802178	-0.466204213	-0.599543118	-0.110014897	-0.414478218	0.021424353	-0.242602563	-0.019911975
Z016E0021	-0.629494076	-1.052094953	-0.229487994	-1.345892549	0.32750094	-0.423847292	-0.463585319	-0.342080889	-0.575574407	-1.024763803
Z016E0022	0.276396651	0.757681009	0.924951003	1.539075546	1.159886568	0.634587942	0.738276754	0.815684092	0.535188839	1.071141541
Z016E0023	-2.162674503	-1.587679613	-1.464814543	-2.035165328	-1.316035014	-1.851464274	-1.818720089	-1.690104331	-1.192267815	-0.605799499
Z016E0024	-0.343251518	-1.519391428	-1.639436585	-0.366119584	-2.038079893	-1.372084607	-0.964408352	-1.003922155	-1.212243993	-1.0966263
Z016E0025	1.712312046	1.706574312	0.960489793	1.149735289	1.942687509	1.530124058	1.53180267	0.865509225	1.854229196	1.668086405
Z016E0026	2.072262136	1.078828881	0.983863584	-0.16233814	0.758879736	1.406277815	1.456849334	1.837873133	1.034264873	1.230217014
Z016E0027	0.206073759	-0.028788568	-0.336807124	-0.611857471	1.160525721	-0.085939962	-0.535435534	0.21259996	0.192387842	-0.786902257
Z016E0028	0.901953361	0.453113034	0.045242825	0.066397064	1.357127302	0.386355707	0.253723614	0.607303705	0.097021988	0.343795478
Z016E0029	0.755530336	1.045589467	1.033818364	-0.016806695	0.954525073	0.351851217	1.070888799	0.004817916	0.846190507	0.573323596
Z016E0030	-0.359277616	0.6725699	-0.022496648	0.047791679	0.890495186	0.245774356	0.433842683	0.904494821	0.77445362	0.448058033
Z016E0031	1.335122208	1.467410555	1.53827109	1.93566862	1.975098028	1.596208963	1.524274229	1.913833076	1.251979786	1.556431598
Z016E0032	-1.764036059	-1.393014545	-1.726716619	-1.484734323	-0.918274212	-1.450002808	-1.203357204	-1.26587635	-1.17386901	-1.991240279
Z016E0033	0.186336975	0.487111864	0.696645152	0.340976493	0.555151597	0.217759416	0.226137889	0.233728522	0.379290752	0.338415685
Z016E0034	-1.208434363	-0.322334682	-0.544350635	-1.140830353	-1.166003431	-0.30554202	-0.596878448	-0.506929082	-0.287685677	-1.82217144
Z016E0035	1.091135771	0.826402291	0.766126787	0.969381737	1.583358314	0.829732162	1.120856978	0.328810297	0.994824392	0.899699952
Z016E0036	1.787388558	2.328998101	2.449656146	2.799091774	1.551746138	2.104725562	2.263140333	2.934571865	2.347713063	2.026119243
Z016E0037	1.463037117	0.801485868	0.43060054	1.632805625	0.644954515	1.053793412	1.074275389	0.79326121	1.356200801	1.174131311
Z016E0038	1.215133317	1.12447229	0.958192134	0.94592182	1.374005102	0.920752892	0.858437551	0.846219288	1.020678395	0.911752261
Z016E0039	0.710193838	-0.115026314	-0.190696398	-0.216625299	0.344813602	0.049139939	-0.073966569	-0.336922533	0.404965475	-0.286057497
Z016E0040	-1.10387188	-1.122083594	-0.377090862	-0.789213263	-0.701706986	-0.985438173	-0.192232961	-0.883163473	-0.439052742	-0.755150312
Z016E0041	0.162394163	0.234674966	0.344420414	0.773853915	0.017728238	0.22235317	0.472652156	0.418652865	0.331674839	0.144610037
Z016E0042	1.232009082	0.71585135	1.092036511	0.300964185	1.167942809	0.480756456	0.483298245	0.635362561	0.782472836	0.437264082
Z016E0043	-0.480496106	-0.294594332	0.639880461	-0.219669072	1.323748204	0.014396049	-0.145792461	-0.540481477	0.206996086	0.181225503
Z016E0044	0.575443037	1.063407779	0.897221548	2.011324465	1.302803909	1.035322729	1.266640508	1.530935784	1.231541578	1.279846492
Z016E0046	1.756763709	1.171128307	2.400446098	2.201540252	1.876618733	1.644617746	1.865767544	1.576341378	1.016226574	1.192301518
Z016E0047	1.250668006	0.063334109	-0.202536817	-0.499712199	0.317057638	0.108058429	0.286954746	0.559434379	0.118946313	0.347016515
Z016E0048	0.459348418	0.345871575	-0.017609126	-0.416333547	0.713525545	0.092446654	0.442971494	-0.238324385	0.12752839	0.392516003
Z016E0049	-0.585885561	-1.477285914	-1.025679944	-1.279292169	-1.778924189	-1.187397689	-1.578228166	-1.819517515	-1.646326336	-1.273180596
Z016E0050	1.799064548	2.30517324	2.607588849	1.437613764	1.985285385	2.37233202	2.139520956	2.633008383	2.520416433	1.996629305
Z016E0051	0.987978277	-0.053436841	0.858887025	0.770087299	-0.022248565	-0.277588824	-0.002065902	0.79980405	-0.092490528	0.196184737
Z016E0053	0.491689133	0.221383849	-0.400650457	-0.291173004	-0.089107965	-0.186206487	0.162359692	-0.662616554	-0.029041508	0.243394994
Z016E0054	0.127282495	0.278421685	0.106464985	-0.960609965	0.124518036	0.179908998	-0.291131941	0.337160523	-0.433259482	0.070374754
Z016E0055	0.024643395	0.200062515	-0.324584678	-0.292217427	-0.406316359	0.346633109	0.869389295	0.455831138	0.344639461	0.034053186
Z016E0056	0.372819491	0.491941429	0.237689717	0.060959141	0.225135542	0.257379599	-0.067145367	-0.166958011	0.778436598	0.263423532
Z016E0057	-0.567042688	-0.358369367	-0.306895207	0.719293136	-0.352629137	-0.805199588	-0.175157534	-1.15414212	-0.290790552	-0.342354605
Z016E0058	-1.797236371	-1.088625351	-0.50446547	-0.288715791	-1.728444972	-0.836618302	-0.926242754	-1.122543334	-0.556382913	-0.848664951
Z016E0059	-1.197703571	0.511839158	-0.083449328	0.00081518	-0.277477686	0.226327852	-0.344174275	-0.154990123	-0.110665758	0.046437492
Z016E0060	0.334735412	0.711260679	0.740571214	1.13489716	1.551360518	0.96272763	1.107012217	1.211355527	1.196023562	1.259376679
Z016E0061	-1.907299122	-1.669731215	-0.879100348	-1.259649108	-1.304163264	-0.89138392	-0.957024812	-0.200625625	-0.769045216	-0.960152294
Z016E0062	-0.151552037	-0.662117413	-0.943222849	-0.015444452	-0.669291677	-0.704899959	-0.862248567	-1.304040397	-0.407179582	-0.479143443
Z016E0063	-2.20916348	-1.851555828	-2.407469732	-2.280951036	-2.102072351	-2.382064404	-2.06582181	-2.26603704	-2.217524264	-2.255147313
Z016E0064	-0.919646407	-0.288068868	-0.47983132	1.101193212	0.557108674	-0.152261351	-0.561035094	-0.112116474	0.325942252	-0.397458439
Z016E0065	-1.061252252	-1.941814172	-1.730042957	-1.927922844	-0.5965874	-1.401175891	-1.866520126	-1.732865829	-1.628176447	-1.468161248
Z016E0066	-0.815986426	-0.581230254	-1.600692793	-1.721602656	-0.19882968	-0.610551794	-0.749283119	-0.356324785	-0.337183285	-0.611642146
Z016E0067	-1.320086708	-1.214297725	-0.890388304	-0.37353295	-1.642217899	-1.072492438	-0.559485748	-0.576515362	-0.593958865	-0.769285491
Z016E0068	0.413335114	-1.384795431	-1.775835902	-1.728281275	-1.099179523	-1.386636569	-1.233156089	-0.904995781	-1.496550997	-0.944867871
Z016E0069	-0.348660243	0.039024631	0.995671692	1.611436535	0.601722791	0.526486474	0.688703213	1.155785943	0.296619602	0.633620767
Z016E0070	-0.853905388	-0.195368159	-1.632307814	-0.825622596	-1.188892279	-0.602913893	-0.725959843	-0.6473668	-0.542565483	-0.572240466
Z016E0071	-0.18379848	0.279497471	-0.553889091	0.114551355	0.354667435	-0.095346063	-0.386256274	-0.16190294	-0.065074917	-0.011885304
Z016E0072	-0.418140693	-0.769158632	-0.44589615	-0.693356147	-1.162966122	-0.907207562	-0.690215866	-0.816326145	-0.821564294	-1.028732481
Z016E0073	-0.42059882	-1.895113854	-2.009797181	-1.661531266	-2.449198342	-1.897659936	-1.735780263	-1.648205705	-2.2436686	-1.607027802
Z016E0074	-0.24189722	-0.414262124	0.173140471	0.232661991	-0.135901021	-0.582928533	-0.646224786	-0.246094571	-0.622365784	-0.57245015
Z016E0075	-1.211969394	-0.28912914	-0.157328084	-0.940999929	-0.365103532	-0.376243254	-0.311646167	-0.168248994	-0.278915455	-0.958932375
Z016E0076	0.239886764	0.113460646	0.727813942	0.557104729	0.65924258	0.570895782	0.075265367	-0.389208524	0.611658193	0.529570901
Z016E0077	-1.433548931	-1.246778071	-0.947800554	-0.63258666	-1.215716685	-0.998483267	-1.003299802	-0.813394748	-0.984391419	-0.960503651
Z016E0078	1.116516265	-0.378830668	0.445742949	0.84122692	0.760085632	0.3046948	0.329029052	0.463139521	0.032079125	0.239192712
Z016E0079	-1.308641737	-0.450855785	0.395484734	-0.445997965	-0.640567944	-0.451615336	-0.510747406	-0.558903045	-0.593674666	-0.577177559
Z016E0080	0.821097065	-0.168672338	0.15428425	-0.05358799	0.249834344	0.197360909	-0.098601601	-0.076716338	-0.302521539	0.104773977
Z016E0081	-0.726943531	-1.165863354	-0.36328501	-0.421155994	-0.890962556	-0.832884922	-1.116025538	-0.50708706	-0.952387954	-1.119326215
Z016E0082	-2.101978911	-1.136717236	-1.11050466	0.201360406	-0.976387661	-1.187431949	-1.138899785	-0.518973282	-0.821542875	-1.353861302
Z016E0083	-0.077574101	0.377889473	0.35876047	-0.258011045	-0.004263161	0.245233348	-0.060980445	0.232934607	0.498808172	1.146538195
Z016E0084	-1.282881057	-0.482565349	-0.752786524	-1.148047896	-1.493518033	-1.01437808	-0.671770406	-1.064085626	-0.823309436	-0.351773476
Z016E0085	1.453966374	1.513864682	0.899090983	1.160970778	1.313870224	1.372774746	1.117809676	1.613586461	1.217298905	0.433174286
Z016E0086	-1.044835919	-0.684030261	-0.5539313	0.348809259	0.461553613	-0.514191283	-0.121760974	-0.555755296	0.210689103	-0.42341197
Z016E0087	-2.668498117	-1.93187949	-2.176164684	-1.050246536	-0.841727009	-1.603226808	-2.467521697	-2.064444812	-2.001783082	-0.87112019
Z016E0088	-1.115388992	-0.251807228	-0.375052605	-0.65350036	-0.739459171	-0.486758718	-0.560277878	-0.836333164	-0.279815586	-0.724607473
Z016E0089	-1.780985199	-1.304555895	-1.300532111	0.062497965	-0.913470971	-1.095454696	-0.696878415	-1.017046984	-0.652731165	-0.922856603
Z016E0090	1.659151195	1.588256366	1.750835145	2.103970454	1.980993591	0.889473318	0.798724879	1.582747192	0.992474098	1.222734671
Z016E0091	1.802839186	1.853086683	1.066264168	1.951779712	1.555751544	2.126296105	1.859829873	2.279969992	2.081939926	1.965091618
Z016E0092	0.095105315	1.106877761	0.88867084	1.484267806	0.606318059	1.273259446	0.863057326	0.711538891	1.45581672	1.679328043
Z016E0093	-0.177465379	-0.77473316	-0.527943165	-1.083264582	-0.819883984	-0.575540916	-0.461116433	-0.015915324	-0.708713637	-0.280611602
Z016E0094	0.783434198	-0.086407264	0.458544426	-0.098751225	0.666729384	0.339379016	0.666637543	-0.059283846	0.335602311	0.230851111
Z016E0095	1.511039317	1.706217191	1.448429579	1.930027122	1.412593425	1.73652782	1.171017905	1.284213721	1.506772373	1.496773753
Z016E0096	-0.545123193	-1.296854737	-0.827261061	-0.890161832	-1.545202685	-1.06781284	-0.806003986	-0.856723145	-1.395958094	-1.293851571
Z016E0097	1.669691874	0.458180903	0.451814285	0.703199531	1.461842764	0.574378552	0.709908149	-0.04134233	0.590887412	-0.091562159
Z016E0098	2.286526154	0.60086205	0.977658203	1.588229453	1.088677765	0.202539513	0.235480936	0.287091527	0.242360344	0.274550739
Z016E0099	-1.057778273	-1.095851324	-1.266740955	-1.032334403	-0.956756846	-0.64470588	-0.781355196	-1.074884862	-1.091636429	-0.532287854
Z016E0100	0.150658901	0.610179102	0.490959919	0.634057689	0.939004191	0.663221306	0.370342306	0.814762219	0.640337459	0.719996331
Z016E0102	-1.003732718	-1.431167271	-1.01720502	-0.11914107	-0.625878528	-0.843022413	-1.06389116	-1.017728068	-0.946774995	-1.193020063
Z016E0103	0.234584748	0.348310738	-0.084552279	0.729822419	1.267170609	1.201929496	0.727511705	0.269828662	0.673813244	1.185744741
Z016E0104	-0.532493313	-1.269074444	-1.140857189	-0.494983313	-0.659992068	-0.996479033	-1.374250172	-1.233733213	-1.001536266	-0.94502757
Z016E0105	0.892286509	0.70017996	-0.042273235	0.975813646	0.768168616	1.057823861	0.733744169	1.176117974	0.707104477	1.040085799
Z016E0106	-0.138960013	-0.179696789	0.181329846	-0.374384325	-0.806859962	0.060773192	-0.44476725	0.047769357	-0.706391147	-0.161442273
Z016E0107	-0.267172308	-0.167294405	0.111717348	-0.937136037	-0.995543344	-0.04707281	0.310128996	-0.200979012	0.368345097	0.074122152
Z016E0108	0.536887312	0.820542323	0.330982321	0.318604838	0.597626659	0.879808878	1.203693445	1.17113865	0.964371627	1.053197398
Z016E0109	-2.761184899	-2.450741397	-2.619099316	-1.675731534	-1.640599107	-2.162318584	-2.001168506	-1.991079791	-2.29121699	-1.938939592
Z016E0110	0.725305664	0.951952997	1.074515809	1.801606339	1.483523156	0.924322319	0.520812543	0.715599331	1.048632546	0.216270728
Z016E0111	-0.387251987	-0.987851155	-0.196349884	-0.914838947	-0.647321538	-0.606723432	-0.332609422	-0.601568331	-0.686669446	-0.600228452
Z016E0112	0.865176402	0.463853768	0.58441273	-0.034827502	0.237441169	0.167234483	0.090579375	0.534176594	0.447105893	0.278701882
Z016E0113	0.154755031	-0.0348796	0.088277337	-0.211542716	0.265177126	0.073257193	0.345812855	0.18617557	0.491987675	-0.375034839
Z016E0115	-0.094213895	-1.440551138	-1.051376913	-0.451628547	-1.83259745	-0.837942519	-1.330740058	-0.767842796	-1.272174546	-1.178358835
Z016E0116	-1.003450276	-0.341100014	-0.128724062	-1.119507598	-0.20350314	-0.279091299	-0.236567688	0.384944961	-0.650331387	-0.330492958
Z016E0117	1.275978946	0.918440008	1.112560737	0.14833531	0.482470973	1.009445708	0.468532393	0.509921238	1.036294154	0.432720801
Z016E0118	-0.30062032	-1.989620403	-1.761829956	-1.643453266	-1.363237249	-1.878263267	-1.071857421	-2.027656077	-1.245510391	-1.697142592
Z016E0119	0.268480753	0.846362982	1.653392645	1.145140015	0.604427868	0.388908197	0.898632054	0.519638479	0.655102763	0.824389682
Z016E0120	0.778170934	0.761928848	1.548613334	2.008798112	0.299066394	0.948720319	1.529239719	1.007126197	1.698526146	1.269080176
Z016E0121	-0.129438282	0.756357703	-0.545398267	0.902557639	0.106972713	0.717248164	0.518081424	0.903429182	0.698301334	0.831801187
Z016E0122	0.569117778	0.677833499	0.363637949	-0.444550989	0.784425031	0.440772562	0.977164085	0.701246331	0.470891204	0.468962099
Z016E0123	2.804666927	0.988620916	0.792615583	0.023553471	1.843138261	1.231790626	1.120755337	1.530674781	0.993777595	0.912854416
Z016E0124	0.351868059	-0.100099312	0.208393622	-0.220719989	0.109194715	0.129019806	0.162519714	0.296171991	-0.129235563	0.251066476
Z016E0125	0.353108181	-0.16851053	0.147375099	-0.640956755	-0.526921587	-0.596043295	-0.179116955	-0.436666088	-0.253524697	0.693133298
Z016E0126	-0.186660923	0.418106598	0.45707796	1.780807889	0.725938504	-0.008847837	0.46481769	0.560511868	0.556419298	0.233037821
Z016E0127	-0.058419487	0.633837564	0.777547303	0.40686483	0.850984883	-0.061009174	0.000654114	0.87228015	0.613070169	-0.166348062
Z016E0128	0.225574813	0.44969517	0.072280716	0.489548266	0.160687099	0.433271584	1.244610796	0.87474192	0.5785331	1.007007486
Z016E0129	0.590743962	0.360749681	0.77089714	-0.333975934	0.110775871	0.566725183	0.218926617	0.328012377	0.428979575	0.91024865
Z016E0130	0.987552781	1.109289464	0.709072351	1.877178942	0.279146756	0.785183446	0.65359553	1.17574147	0.763999103	0.166425055
Z016E0131	2.551234575	1.287542533	0.851923053	2.103417444	1.486969866	1.499907399	1.607224773	0.745861472	1.287637843	1.171628565
Z016E0132	-2.1002113	-0.959718367	-1.319420633	-0.155343058	-0.761348518	-0.806372744	-1.113199466	-0.535677757	-1.056803231	-0.859630516
Z016E0133	0.166205208	0.677060135	0.506128509	0.488623994	1.236187077	0.691780922	0.920177976	0.401164289	1.101338307	0.474945183
Z016E0134	0.198504771	0.693387708	1.178406447	-0.345399251	0.900495387	0.584813067	0.296681276	0.804742735	0.533115404	0.576175135
Z016E0135	-0.524940048	-0.640863841	-0.519356911	-0.227655042	-1.049056295	-0.728792548	-0.647006244	-0.87001501	-0.781692436	-0.555601019
Z016E0136	-0.767552249	-0.565295259	-0.516057886	0.561631869	-0.217338701	-0.444709837	-1.05574946	-0.192967629	-0.715509574	-0.622190842
Z016E0137	0.413900677	0.598344149	-0.076567659	-0.661554715	-0.79065259	0.045135643	0.180828552	0.359647856	-0.476055595	0.410471988
Z016E0138	-0.092162059	0.218754241	-0.478818997	1.068289022	0.079923064	0.042009959	0.342932959	0.539025071	0.036144998	0.316759419
Z016E0139	-0.372439967	0.089752038	0.142127857	-0.07872501	0.060403643	0.286851348	-0.322968463	-0.247249809	0.165018213	0.242026133
Z016E0140	-0.292597598	-0.188824145	-0.714214234	-0.546372229	-0.867493437	-0.525248691	-0.421862629	0.084541228	-0.050847408	-0.337100917
Z016E0141	1.930672684	1.718530186	1.32634416	2.273728986	0.963658887	1.464465372	1.674819847	2.031949536	1.388227	1.702958901
Z016E0142	-0.835398782	-1.732114073	-0.631408249	-1.269085274	-1.41497869	-1.815979905	-1.591937492	-1.077965037	-2.217114409	-1.915794029
Z016E0143	1.590058221	1.278710887	2.022876213	0.445050731	1.660430734	1.316299935	1.432932609	0.980498543	1.243609274	2.173344053
Z016E0144	1.591520438	0.878792162	1.413814058	1.081286672	0.458334574	0.806839138	1.148811664	0.985197043	0.841223937	0.660176118
Z016E0145	-0.793403811	-1.173039526	-1.410364215	-0.300610098	-1.204984936	-0.696520972	-1.192782411	-0.555642267	-0.94386508	-0.822177249
Z016E0146	0.625443511	1.110865375	0.502268511	0.701513899	0.857468902	0.511713291	0.641479923	1.147378369	0.987751746	1.871184296
Z016E0147	0.039342959	-0.407332001	-0.260980171	-0.105086015	-0.991171385	-0.472114371	-0.467804669	-0.37500957	-0.21971785	-0.019564547
Z016E0148	0.274360529	-0.343795808	0.050664136	-0.875256764	-0.394543053	-0.188339472	-0.312158097	-1.128832277	-0.665083934	-0.387927362
Z016E0149	0.298531789	0.727533541	0.601876556	0.716649382	0.799864237	0.846849137	0.615413357	0.497775219	0.871622719	1.637104452
Z016E0150	-0.279254087	-1.235219571	-1.172338657	-0.825924426	0.279284836	-0.926601316	-1.611235951	-1.397548704	-0.86568568	-0.601789559
Z016E0151	1.494921398	0.8341474	0.269320633	1.549674548	0.009052683	1.105391005	1.078463338	0.895586403	0.56244405	0.97658202
Z016E0152	1.114167368	1.573575311	1.119756858	2.4167535	2.338394446	1.842118444	1.902397336	1.684923187	2.054177138	1.914856076
Z016E0153	1.750023444	1.008320475	2.082338693	2.295405072	0.855796026	1.683398292	1.732405937	1.761110678	1.467901369	1.465449766
Z016E0154	2.48205683	2.545874424	2.674897949	3.655674704	2.092344531	2.854063089	2.513186857	2.767622103	2.236428976	2.743839259
Z016E0155	0.780402544	-0.242209721	0.621966354	0.258298564	-0.455910579	-0.313601249	-0.239329969	-0.634682813	0.085363401	0.185871488
Z016E0156	-0.692384188	-0.597253724	0.589601532	-0.638324188	0.288137385	0.18673491	-0.573080848	-0.777764061	-0.252705559	-0.395018001
Z016E0157	-0.328683639	-1.342529587	-0.892706283	-0.956601208	-1.019662118	-0.927893486	-0.880064489	-1.219982939	-1.327118164	-1.055950883
Z016E0158	-1.382816473	-0.744272466	-1.47794368	0.061522132	-0.563762409	-0.618580748	-0.665733243	0.452046256	-0.853927815	-0.211593785
Z016E0159	-0.018829742	0.551226631	0.433295798	0.352038843	-0.086979516	0.414782161	0.329309213	0.492618603	0.212502366	0.240138422
Z016E0160	-1.423042587	-1.230993183	-1.233251361	-1.168763283	-0.956490953	-0.611021674	-0.727775912	-1.456787648	-0.924943803	-0.599132627
Z016E0161	-0.901963888	-0.536731983	-1.039391484	0.237458901	-0.671377176	-0.598308873	-0.352673058	-0.227837344	-0.502568109	-0.341892528
Z016E0162	-0.292166792	-0.381291949	-0.99726504	0.364317553	-0.212472167	-0.569544384	-0.84388124	-1.006705024	-0.204679214	-0.675875502
Z016E0163	-2.672251371	-1.48855296	-1.008947817	-1.98657986	-0.743812501	-1.742423002	-2.338880852	-1.368690795	-1.532336752	-1.89979802
Z016E0164	-1.70294466	-0.80405969	-0.789873416	-0.742156925	-1.629986372	-0.508745356	-0.467224526	-0.934477561	-0.788592758	-0.926211052
Z016E0165	-0.49562416	0.526036568	1.168760006	0.964048813	0.088797536	0.797626909	0.807000736	-0.022709794	0.241459218	-0.538310296
Z016E0166	0.344348081	0.401430315	0.165572505	0.495172876	0.179310191	0.255594011	0.755871143	0.334123694	0.895710556	0.621998705
Z016E0167	0.350660988	-0.310146435	1.018000716	-1.036287239	1.09354533	0.140336395	-0.217826563	0.242581681	-0.17786362	0.273214803
Z016E0168	-1.336905031	-1.145532251	-1.103809671	-1.699648522	-1.453917284	-1.34491098	-0.914002861	-1.549354838	-1.510190952	-0.876234252
Z016E0169	-1.369149087	-0.299705053	0.071116912	0.692211679	-0.082661028	-0.178629405	-0.134361869	0.288389429	-0.036403281	0.023220974
Z016E0170	-1.135034875	-0.251663265	-0.261114707	0.016488852	0.136176282	-0.577738708	-0.103156572	0.22200739	-0.205225757	-0.213341491
Z016E0171	-0.988712897	0.310286433	0.208825086	-0.355118596	-0.58882712	-0.37502819	-0.160535457	-0.187869595	0.149123333	-0.199693174
Z016E0172	-1.119362775	-0.98544576	-0.556690669	-0.883225808	-0.74901522	-1.009286689	-0.549487739	-1.236070464	-0.754437208	-1.758794006
Z016E0173	1.957441953	1.659904362	1.310212503	0.987618427	1.199256051	1.571604584	1.73698276	2.405440129	1.733976156	1.772857772
Z016E0174	-1.950864722	-2.582112897	-2.773021226	-2.133616659	-2.605822159	-2.627808344	-2.352343686	-2.768005017	-2.412467308	-2.355973052
Z016E0175	-0.581737986	0.011444638	-0.535193539	-0.662222529	-0.764480271	-0.076024445	0.350595865	-0.088131921	-0.586677964	-0.0461517
Z016E0176	-0.747725732	-0.311968487	-0.222777088	-0.784949255	-0.576689041	-0.867103664	-0.710790514	-0.801147287	-0.828673704	-0.685014088
Z016E0177	1.698716599	1.696079529	2.990216997	2.227905575	2.868344414	1.727865588	2.140100277	1.68842873	2.006308306	2.01254156
Z016E0178	-1.196959096	-0.451554263	-0.62325561	-0.996934028	-0.75706752	-0.485367936	-0.549576993	-0.871255523	-0.458480134	-0.495669442
[truncated: 254,555 more chars]
