# Supplementary material for: Association Mapping across Numerous Traits Reveals Patterns of Functional Variation in Maize
Source: PLoS Genet. 2014 Dec 4;10(12):e1004845. doi: 10.1371/journal.pgen.1004845 (PMC4256217; doi:10.1371/journal.pgen.1004845)
Supplement: Dataset S2 — Chromosome-specific residuals. Existing best linear unbiased predictors (BLUPs) for each inbred line were used to fit a joint-linkage model across all chromosomes. The hits from this model were then used to create chromosome-specific residual values by accounting for all markers except those on the chromosome in question. (See Methods for details.) These residuals are the phenotypic input for the NAM-GWAS analysis. (ZIP) [file pgen.1004845.s007.zip › Supplemental File 1 - Residuals/DaysToAnthesis.txt]

sample	chr1	chr2	chr3	chr4	chr5	chr6	chr7	chr8	chr9	chr10
Z001E0001	1.80687631603759	2.08183031561855	1.85532735926769	2.36716304275938	1.96832739835471	1.72222819116709	1.71242192255819	1.83114288786737	1.60213086440211	1.66821533777963
Z001E0002	2.57834506561094	1.80039532155821	2.10861805519389	1.60148434466711	2.16639897991933	1.94028711844590	2.38077780074835	2.34350203722294	2.24956749225795	2.10190730083729
Z001E0003	0.179947943332168	0.459250818646877	1.14277219167934	0.984597807247452	0.648383565341919	0.474340080396318	0.421570358589503	0.537868708581199	0.475340024385754	0.768481623342123
Z001E0004	-0.964696863011882	-0.743399794868995	-0.778921595391209	-0.856643065323211	-0.474821158151598	-0.320393661378004	-0.0976192964976056	-0.514185519476721	-0.395759480156374	-0.311951672307857
Z001E0005	3.15417968810140	2.1186534850219	2.16208160742965	2.35981280612400	2.01439004210726	2.08541842092283	2.22426244583249	2.00790382424874	2.10827705015059	1.70022842810700
Z001E0006	-0.905558591381941	-1.88917066619493	-1.04704216917940	-1.79387995356277	-1.67819984407576	-1.3200326876004	-1.31871351650803	-1.44675312068403	-1.33297970613021	-1.63036217012910
Z001E0007	-1.24558938136471	-1.30568763111385	-1.75521868453256	-1.24856109772966	-1.53276344909102	-1.61729601895208	-0.814068188237878	-1.56432412214704	-1.66904356232937	-1.62365839632999
Z001E0008	0.326294498996038	-0.373455400973057	-0.0084133872550301	0.0574175201059127	0.450529734628321	0.42932450220116	0.709287824744839	0.48904364041755	0.303972878265390	0.579800360540978
Z001E0009	-0.191585656630244	-0.426312127675168	-0.771379141273714	-0.749346119465545	-0.595460555469149	-0.460318492175467	-0.414727197454889	-0.687326768858111	-0.645104348383355	-0.40723380298082
Z001E0010	-0.965155529575441	-0.298101242783815	-0.665655397976393	-0.883801930445604	-1.05700383913864	-0.62066988829645	-0.761191022788806	-0.750208499129246	-0.906925347603836	-1.07648789978202
Z001E0011	0.593823791929324	-0.436950496715237	-0.751749493760208	-0.630332079761218	-0.295395920035553	-0.268081140360627	-0.397259819901003	-0.380646350678934	-0.199217060525573	-0.724853292816613
Z001E0012	0.131796910083287	0.187970978473059	0.328469328555355	0.401849428246581	0.0185056320606537	-0.134476194606972	0.0321135344253055	0.181184683509958	0.513337741543581	-0.0175563732627926
Z001E0013	-0.300325204102147	-0.695018926023155	-0.401513978862069	-1.63121267941124	-0.89862396666157	-0.789897140978685	-1.00347096764214	-1.00523563499175	-1.08310123116554	-0.788950541395724
Z001E0014	-0.221407769393019	-0.663751924114073	-0.402402174410721	-0.493438312335407	-0.253571042746758	0.063279672934387	0.069217763325223	-0.20811926358709	-0.246778416132760	0.210887783261487
Z001E0015	0.314797806531892	0.0991939863338916	-0.160744636346451	-0.126280808584574	0.178038131880855	-0.117125866331017	0.0960962481738715	0.222533896430517	0.30711536952573	-0.180836293970965
Z001E0016	-0.49745753082858	1.02626525722363	0.588919198879874	0.217017249883715	0.320357677715981	0.530469529777639	0.674166144222474	0.225384654965605	0.680858844595526	0.125789748260409
Z001E0017	1.90013657620164	0.295505674093143	0.378494880390178	0.596735957588121	0.339753848235141	-0.00332613409526614	0.46834743829297	0.471809099331108	0.399978293743497	0.131071138982465
Z001E0018	-0.716372080529438	-0.687793177053278	-0.609960644803716	-0.419690919338078	-0.449135699279242	-0.363607725204145	-0.135823556883295	-0.401246172719048	-0.327025535755141	-0.757728350600292
Z001E0019	-0.764655361315799	0.0473903809707072	-0.814888327023272	-0.298789265389479	-0.390619618855306	-0.736596248188052	-0.467545414945382	-0.515555357266228	-0.604594740121885	-0.367762904587934
Z001E0020	-1.06297872108796	-0.332934223910328	-0.340575994700521	-0.771698140037946	-0.267318587298170	-0.295360366021099	-0.348177526430398	-0.517554262488748	-0.427778806630676	-0.0812685560094213
Z001E0021	-0.944260305887762	-0.687436491192088	-0.974259538064905	-0.181131930492592	-0.848807594816576	-0.691135830506588	-0.299991250053558	-0.608057141932813	-0.518504517097522	-0.295027918744149
Z001E0022	-0.488091373810828	-1.19577476170097	-0.773074235380579	-0.244253450632054	-0.610762590840595	-0.808711126301662	-0.608768782857066	-0.702362953201138	-0.390588624242729	-0.875092553777778
Z001E0023	-0.564827341043587	-1.06020632528827	-0.968764495101552	-1.22812494404740	-0.729122815632689	-0.536072231392102	-1.03953713948788	-0.7673832890288	-0.374975169067237	-0.485346869934375
Z001E0024	-0.00209439363796801	-0.178290601436610	0.382886734467028	0.328215788798187	0.405544854523712	0.0951451267913079	0.621471162837406	0.392635808038503	-0.235918863399785	0.624387047387413
Z001E0025	0.620753206329325	0.931564384241595	0.964704641833387	0.784092534331319	0.605476241593	0.468263453142588	0.544219202213445	0.335371539788534	0.88949348153567	0.515760767703406
Z001E0027	1.65072940423308	2.03767419575649	2.24946546873728	2.38038095875627	2.10877541402541	2.18668545445971	1.90736547826836	2.01111506033329	2.12199031923259	1.90791235264984
Z001E0028	-0.175656277005756	0.642618434277245	0.278512488882362	0.679776042290681	-0.0559590598206378	-0.0729238435711838	0.0681527336901121	0.158352338489894	0.0610097438466098	0.169452897204151
Z001E0029	-1.33273494607092	-0.60309209182254	-0.638383638569921	-0.216800344805652	-0.511095147412518	-0.741348534481854	-0.233175067721842	-0.735573630793108	-0.676359208046339	-0.251137204526201
Z001E0030	-0.150737867598646	-0.0178794602703114	-0.123024818480611	-0.362210786727938	-0.110010056932663	-0.0300308016356814	-0.0700005893622934	-0.194332824974637	-0.0679548018570094	-0.318820348781248
Z001E0031	0.303926608632163	-0.91522134142416	-0.659818274255357	-0.397612952663277	-0.789456344734086	-0.724581097832639	-0.696333692535790	-0.847008308915522	-0.704278681643033	-1.12075905644883
Z001E0032	-0.232221374524240	-0.191817046235188	-0.410619512778014	-0.609826907444249	-0.378372032489615	-0.492763275447595	-0.757570968127871	-0.348176897114545	0.0215571066153610	-0.286713861749457
Z001E0033	-0.299998338150407	-0.208382354405674	-0.170279722154621	-1.07912154448394	-0.446818981514533	-1.03241557783944	-1.0483155467034	-0.457677940661206	-0.515906610446935	-0.991130022316746
Z001E0034	2.13242222079733	1.75394103636670	1.74959614933762	1.34338242262823	1.62977849870112	1.31504901572006	1.04802095568456	1.59325908516923	1.44085844145921	1.32314065262789
Z001E0036	1.30765579120931	0.0112426984909794	-0.156107541408208	-0.527882930024794	-0.154477128576147	0.18617261191613	-0.317993563067131	0.0165215029444546	-0.0550869620332633	-0.139465307285516
Z001E0037	-0.282493268132651	-1.45876816608684	-1.10901375661825	-0.995763626272105	-1.00944686142195	-0.867785082457746	-0.95903371924833	-0.899915287609825	-0.959866001950717	-1.12084389358953
Z001E0038	-2.09983268495151	-1.17515257807890	-1.21566142676001	-1.42650519010848	-1.01497849123656	-1.26536359337187	-1.24725929714258	-0.956970552429536	-0.971679819038424	-1.36783408136756
Z001E0039	-1.78081961444183	-0.198274191823357	-0.29079879260307	0.104427648027572	-0.075133548194018	-0.373530781251901	-0.535774283119488	-0.363157472632039	-0.440982806851421	-0.497669517208139
Z001E0040	-2.65718285487039	-2.11626666190125	-2.15876341000610	-1.67077082897469	-2.14133552899904	-2.28846286407855	-2.52795138945093	-1.97045381066190	-1.57250780851353	-2.2313823481395
Z001E0041	-0.772130210409103	-0.173898296299537	-0.236409990011966	0.316277936882061	-0.408820075624801	0.180262263666007	0.252504477966851	-0.242777510414934	-0.650378598671118	-0.0713578617690837
Z001E0042	1.83503794343998	1.81441558307995	0.886171383771988	1.37018537828367	1.07088594469416	0.776242493389797	1.00736634122474	1.1384594547958	1.24634545509539	0.862966397002018
Z001E0043	0.219704563921097	-0.365282006270139	-0.659817112882015	0.433023408084	0.0984035071865972	-0.38281209232334	-0.0235922321505924	0.144043344916955	-0.294963262917753	-0.272846501132905
Z001E0044	-1.18826777625360	-0.147731849210725	-0.484256496951822	0.0714478385408196	-0.0359407884207733	-0.181248531656528	-0.447101069048601	-0.194593521845045	-0.182057414052944	-0.377223171709773
Z001E0045	-0.067409012018929	0.532091499143266	0.787617290884419	0.381793725582730	0.756279605136149	0.676516862939079	0.360517564689708	0.6252615900677	0.510689217456366	0.746715597226602
Z001E0046	1.49082186943152	1.17760228253932	1.033718987074	1.38806443971806	0.74946710778023	0.784023347815411	1.07264016902344	0.898738242507434	1.02229971642480	1.06248673143462
Z001E0047	0.653375992027576	0.99772064580744	0.85512565936551	0.793627294131564	0.840838868925483	1.08939703571456	1.09297457271074	0.89895191677214	0.682388431470181	1.11333174507023
Z001E0048	1.02731302081296	1.14159036926455	1.35199890303536	1.11435808071826	1.34563852621017	1.35460598082627	1.22658391162960	1.16683816691134	1.63871211759036	1.45678782459461
Z001E0049	0.749356373928805	0.963863113125559	0.856797330955777	0.401063658671817	0.510760072823506	0.917667465747019	0.813535284394561	0.641583708229944	0.633277914438548	0.970092303798625
Z001E0050	-1.01569122958469	-0.227183383479881	-0.643456196490832	-1.18206659994253	-0.634635528951717	-0.842267404347131	-0.292478062542258	-0.64732367418999	-1.18028417977524	-0.409350763446646
Z001E0051	1.65477029414332	1.71828340624245	1.75007579121359	1.96518295381237	1.78480562413070	1.61368582620352	1.75595232400794	1.87997195154293	1.23836399684009	1.68493218192552
Z001E0052	-0.850812754038939	0.086770402400969	-0.0173792895085942	-0.878221743907368	-0.515964588942306	-0.772221871068035	-0.251078223387875	-0.518429443528639	-0.284890822725267	-0.251421257260563
Z001E0053	-0.237811187952878	-0.984300760065395	-0.88621880812818	-1.34687654950057	-0.899630838454624	-1.32168803081818	-1.54517435191808	-1.04445019323135	-1.37578345711952	-0.906021657994295
Z001E0054	0.267312377295722	-0.467477324410685	-0.325258294405395	-0.622192047533729	-0.120996094394067	0.00392987262262457	-0.156758482097108	-0.215317960918584	-0.414024927167297	0.153695935464519
Z001E0055	-0.689533705343378	-1.51336976243575	-0.956939532760682	-0.537180210590186	-0.81743564055901	-1.15347025037402	-1.20234844663086	-0.858035911631384	-1.09515716347682	-1.04662573512551
Z001E0056	-1.14269856061983	-1.87331893307660	-1.32224445973251	-1.83936531984781	-1.40727950105522	-1.44480997388190	-1.28303749503331	-1.40555797462089	-1.43412173673008	-1.22383747409925
Z001E0057	0.203638914129356	-0.26225649776905	0.74154331635823	-0.0397407437557959	0.339934603546272	-0.043843247309993	0.173264216576526	0.34272342168855	0.265168600026796	0.184381008029010
Z001E0058	-0.87114981717096	0.301282625089562	0.562540034023588	0.894894985301762	0.885819828685646	0.892085979341488	0.416643124777327	0.591963348758648	0.580430090651501	0.511340910058744
Z001E0059	1.59489706643017	2.11738164853037	1.71310975678577	1.26605327472502	1.50388392738263	1.68910375208185	1.02593395858722	1.61671470293583	1.70027275127453	1.88061436290655
Z001E0060	-0.4844321167137	-1.54145571036385	-1.20925905714472	-0.592618228861186	-0.752112207079935	-1.12598609264526	-0.780994780244931	-0.94268138960714	-1.11684077572121	-0.696044066491806
Z001E0061	-1.60169374275700	-0.768460200646481	-1.22545570145342	-1.04439403004685	-0.797924597906409	-0.501410271977023	-1.07300979261415	-0.725681765498575	-0.993761739911338	-0.472432193704115
Z001E0062	0.236751303449045	0.533394567561248	0.056748301326858	0.0534607630920771	0.289872898236648	0.113138949399333	0.450466966365981	0.348481425902203	0.000826902782245158	0.481624901714025
Z001E0063	1.14676885774165	0.429477433435628	0.341210324619603	0.78383125125472	0.0392624295735989	0.236770007255085	0.366421390343765	0.170980307313162	0.277993395370368	0.658441135828479
Z001E0064	2.09565122556269	1.91556497953092	2.06827734962398	2.74438680753861	2.06054516074715	2.34020931449346	1.74077421562377	2.08055263889152	2.5275075503793	2.33234436299067
Z001E0065	-1.09715415394248	0.13627793714438	-0.138791583171852	-0.255656369844844	0.143470798232031	-0.107365835676978	0.314268333103609	0.117687215124795	-0.0755988414051202	-0.156055599604078
Z001E0066	0.244103005450316	-0.617039220739114	-0.00522289810538104	0.276651532802154	-0.198365907684935	-0.458008411870878	0.00374777394860131	-0.317313972973074	-0.0546586636175197	0.0314831802304392
Z001E0067	-1.66037046726426	-1.12647012251527	-1.81882565909657	-2.3519193848843	-1.53044937548077	-1.48540140424056	-1.64014115220068	-1.84092214789717	-1.93590375177703	-1.93115621224555
Z001E0068	0.791351713537534	0.021115996181073	0.827169822414698	0.385524705182952	0.449742393032487	0.599264122216513	0.5817631636642	0.430254901741436	0.114476939817674	0.200653523932251
Z001E0069	-2.44963313009525	-1.04914451391488	-0.994546089540254	-1.11822275136298	-1.41762285216165	-1.36794938815812	-1.51597518383536	-1.44961585001931	-1.47625381444228	-1.42661894896022
Z001E0070	-0.154831725152355	-0.511660302367962	-0.207746005698269	-0.775348089096814	-0.42396810185954	-0.688782479780317	-0.387258784244262	-0.431708461756759	-0.330991768584532	-0.686829386851085
Z001E0071	-0.496938393307796	0.0531824596119517	-0.233740434818762	-0.161718791307652	-0.158718267379790	-0.305811701563990	-0.166535766671463	0.0488507722712049	0.410630600650936	0.0447415574293344
Z001E0072	-1.01930259481477	-0.718160451771601	-0.367571163420042	-0.178794631325033	0.0251552937271553	-0.286956330808267	0.162404003400687	0.078765219512901	-0.234761370234771	0.358177006388232
Z001E0073	-0.541670616707709	-0.0556534922843785	-0.575015490217326	-0.827528574903505	-0.69451723125892	-0.79300034462558	-0.486250602609822	-0.448855111134634	-0.995323974032967	-0.410631921694576
Z001E0074	-1.48308227364715	-1.25263301823901	-0.967143080780101	-0.635382752979254	-0.932053951093685	-0.645205031430873	-1.00206843185545	-0.901385632215422	-1.50956506262523	-0.833211431515963
Z001E0075	-0.87329869822743	-0.256406145481546	-1.12325344362919	-0.907866863170548	-0.818312544912056	-0.517296137536063	-0.57097002161606	-0.771812806645718	-1.04563243609003	-0.981538457283418
Z001E0076	0.533320932030526	0.318159153481209	0.101499410710652	0.0751939992437178	0.307964476153521	0.563560513031863	0.166729834272079	0.633872619676585	0.223093565314106	0.515360430600721
Z001E0077	-1.80186885930337	-0.872539455022638	-1.69331809150664	-1.47863163129131	-1.09112368932759	-1.66332062374378	-1.49023461524124	-1.20522372053590	-1.18456933653993	-1.06095875533765
Z001E0078	-1.69645255151125	-2.22401006087222	-1.66325982350417	-1.70439764233183	-1.49072467500243	-1.68366599916568	-1.70991408195614	-1.66088478422113	-1.38819304000246	-2.00449930593895
Z001E0079	0.299217218958174	-0.231422334231715	-0.356254179284366	-0.678832798833728	-0.355336858235742	-0.225137861560660	-0.455656393366376	-0.583728580697875	-0.960592635068327	-0.148669411235254
Z001E0080	-0.58002715880849	-0.816349525615316	-0.741139537540651	-1.10309336540144	-1.09695603985288	-0.880357642528968	-1.29966264045152	-0.939076719960679	-0.898014006258713	-1.45456245626697
Z001E0081	0.878160060841122	0.675619193168865	0.748722405531944	0.355485367398472	0.59686575315064	0.899086114662859	0.7778830712216	0.722296214224305	0.605850013100703	0.624657645885606
Z001E0082	0.406335373063442	-0.331637546785242	0.367641576569374	-0.144247633044273	0.0714205657981778	0.205011566923724	-0.229571879067346	0.261739525683104	0.0284717512659618	0.248466333456427
Z001E0083	0.892406753712792	1.20048195702424	0.929708878825326	0.841058563153832	0.731740435140111	0.693679731900762	-0.0425699552987271	0.642898021512646	0.393262977730352	0.216007275292936
Z001E0084	2.89787304808788	2.82184122126448	3.04364386599600	2.57817849720187	2.87239806643366	3.07135522936526	3.36546288236361	2.91260536198336	3.05708293001823	3.12993987939965
Z001E0085	0.418928376671008	0.61096281556161	0.718063250015012	0.497883092566705	0.946632454594782	1.14383267986060	1.24180942264747	0.806594715795166	0.670138520898175	1.18790066530667
Z001E0086	-1.86699508453869	-1.16574913158724	-1.56846029803854	-1.69967892642120	-1.09097473848846	-1.09975066285565	-1.18951007113427	-1.10401587811686	-0.909467683583023	-1.42577956639769
Z001E0087	-0.167983543507463	0.780188163393685	1.10333403987099	0.755502223759122	0.562824019684823	0.861603433880273	0.595621706100964	0.60782511506023	0.998087432311868	0.901280016527857
Z001E0088	1.20745871777876	1.07598560851175	0.349941304681567	0.474565067555254	0.482554185914912	0.0760625209501849	0.115388533348317	0.390481347987442	0.301330175203002	0.037834251086019
Z001E0089	-1.32252239316018	-1.32907554921915	-1.20958165199592	-0.775339324543731	-0.990773066762119	-1.09860986725805	-0.287294696630906	-0.926663786897392	-0.131251489601383	-1.00830015697429
Z001E0090	0.826994676633943	1.33924428245601	1.54083018286997	1.95218131981637	1.22014496799403	1.72080818069991	1.19038773549514	1.03423533310390	1.20173277745383	1.21301837449938
Z001E0091	0.583667488915642	-0.466134488510954	-0.270322186184076	-1.23507701177102	-0.500361499873826	-0.593301533967572	-0.987908920455844	-0.624670302749599	-1.04013969022898	-0.340883646817068
Z001E0092	-1.16502415248322	-0.721922161522548	-1.11726790097086	-0.43155792969179	-0.831623074186794	-0.767682534001454	-0.381659872549603	-0.839489290278266	-0.484480909009054	-0.779968341356962
Z001E0093	0.0466491330049191	-0.553250904311258	0.196229375418658	-0.659345534451131	-0.63346291618795	-0.735450940139871	-0.687165495839949	-0.470928214067977	-0.624508106950494	-0.614544687600599
Z001E0094	-0.428697957338931	-0.574456495591365	-0.496273636288788	-0.151652627366687	-0.804705470245979	-0.928739288236835	-0.683567511844466	-0.753896015401842	-0.672604423108698	-0.535269090222464
Z001E0095	-0.365780820811866	1.45523073140705	1.16644542936565	1.33295224473299	1.09859516362791	0.834158376118965	0.941245104115131	1.14991630397005	1.05731453353486	1.31810336932878
Z001E0096	-0.704725297685217	-1.03250552796009	-0.715728757055176	-0.934715193273447	-0.420069962279246	-0.258281131211292	-0.692605285269641	-0.394832811605259	-0.917761219228854	-0.436046455294123
Z001E0097	0.465704236988695	-0.142792346098342	-0.788995598256448	-1.23633440123217	-0.498724427598419	-0.84354177135757	-0.210654825007369	-0.663755164496815	-0.58334078202217	-0.301254686749960
Z001E0098	-2.047746167231	-1.86702164713507	-1.54310412332563	-0.862261211255097	-1.25548272362747	-0.954297863331236	-1.54001698983604	-1.30130501107069	-1.65665357294126	-1.64451752798731
Z001E0099	0.651417173381521	-0.80575318983126	-0.287613416746637	-1.11438023130781	-0.457202596207194	-0.498372625871372	-0.756133949228082	-0.538241943160385	-0.895374725702773	-0.71486330777187
Z001E0100	1.12248296840029	0.260682426999640	0.9247770572832	0.429729091379304	0.896373593248065	0.497314681727192	0.399252378796618	0.780104139949242	0.836195401173365	1.07547139393099
Z001E0101	-0.905554218694112	-1.29640043640695	-1.39029884562069	-1.75540551898534	-1.7031893573191	-1.39144915875798	-1.60522500323261	-1.45853867906142	-1.63447561198190	-1.69106925128694
Z001E0102	1.14842979236291	0.112879667509784	-0.430060536347599	-0.172654455246048	-0.129740702588000	0.0473328367955212	-0.361422826556112	0.0423309133167764	-0.186473281210929	-0.519397408566538
Z001E0103	-0.778757118540532	-0.452946944693375	-0.79753229391477	-0.982392019311776	-0.839893677445964	-0.625280208016603	-0.924207977612926	-0.965754921574397	-0.839842022017352	-0.968601248936542
Z001E0104	-0.672540186496632	-0.351370470603891	0.0852648155433404	0.745653702553022	0.20112121822302	0.374669500065642	0.0496259652569936	0.14977627414222	0.0214550908865752	-0.0113471920709420
Z001E0105	2.03849396494955	2.82519407357866	1.89926007475581	1.66559795846231	1.98954775300888	1.73033348929812	1.90402016544232	2.07635050365365	2.44174190598191	2.24879460506147
Z001E0106	-1.19514662894971	0.459025015384732	-0.00683964326162051	0.672042049606145	0.471216978584188	0.364518590501692	0.605250262324164	0.27898459278559	-0.149505632934704	-0.0862685729642123
Z001E0107	-1.90042130548941	-1.39677595825478	-1.79636384083806	-0.790780803552947	-1.24207663863220	-0.945497597548953	-1.16270023707357	-1.24955170357816	-1.39614850306191	-0.907931818970326
Z001E0108	-1.63418187602934	-1.01768107945758	-1.08468797338418	-1.06228981291952	-0.709184901183631	-0.635464982980863	-0.476509600052786	-0.910596819847951	-1.29006300340235	-0.809884635177334
Z001E0109	-0.106707628579827	0.384780608667666	0.646102684299393	0.477241600559276	0.808725825764157	0.926849565422087	1.19244078064899	0.87087517438114	0.969299712643205	0.799770864894759
Z001E0110	-1.29482748729875	-0.804266819717128	-1.23881695762557	-0.780300093016586	-1.19105823162658	-0.885813662575629	-0.704346748075263	-1.22802517939381	-1.13019944147444	-1.07444457889992
Z001E0111	0.901810903970934	0.106989871745813	0.172338060492126	-0.111802884938427	0.45027450835033	0.598096002588515	0.432573286301834	0.258333516528661	-0.0402626483689198	0.0878738976739476
Z001E0112	-1.21458481317488	-0.897791551973746	-0.0789391499119937	-0.82542061150428	-0.247768023255559	-0.74207393026764	-0.167333892386738	-0.308138559267066	-0.447760864225481	-0.530270504679453
Z001E0113	-0.449182208576732	0.133401494561193	0.207480244091842	0.856913893338263	0.156885291843348	0.282700871570754	0.6043878903515	0.273798882428987	0.524328670095371	0.548691765246985
Z001E0114	1.20161846171948	1.21569750432656	0.663529027387696	1.43006743822536	1.21203050006065	0.860026691562913	1.44022793098382	1.09494470769366	1.51296415921233	1.03461736640975
Z001E0115	-0.282225779374046	0.617280977653471	0.798298724109577	0.0673081877314108	0.669355858097109	0.501882124607158	0.499062486139052	0.362065286059781	0.517731829761685	0.699437995233555
Z001E0116	0.561574758012676	0.256349394748845	0.616590144011053	1.37301353066778	0.705090395547404	0.688446041970198	1.39145027903724	0.856130615618664	0.924200750684708	0.499108841561125
Z001E0117	-0.561718477536253	0.459829700908779	0.0335226776008142	0.76161718274192	0.393225259545956	0.0463260668061852	0.0437832816660008	0.156977021777685	0.412135664211563	-0.0158517546220052
Z001E0118	-1.76876592380123	-2.10937402418899	-1.60547708420761	-1.77567060649698	-2.23415912367024	-2.04119323581398	-2.07763092755282	-2.23964281673118	-2.52780254582114	-2.14945892093599
Z001E0119	-1.73155074687707	-1.37424897616166	-1.68950497253042	-1.35146937840004	-1.47013574712209	-1.33516654390224	-1.41126694584061	-1.52188730393668	-0.983239496923834	-1.17609460125463
Z001E0120	-0.120762865170384	1.13923431396291	1.20423846361687	1.17590909970886	0.888364359355012	1.23545274804201	0.827167979763045	0.874604675055208	0.874087126767102	1.41453617041420
Z001E0121	0.0905800393811054	-1.49349666604086	-0.668966565076127	-0.617258807511436	-0.815950071632443	-1.26057266672154	-1.02837279948357	-1.02199354456155	-1.15248327786485	-0.736909575480553
Z001E0122	-0.642152861698745	-1.27685436357141	-0.47750571164306	-0.54409919454743	-1.11679371080971	-0.80203009459314	-1.14196981976448	-0.99261071350383	-0.829470110447904	-0.553283956869045
Z001E0123	0.962298920887208	0.988975069559826	0.442533949588377	0.975388799862052	0.788130918845823	0.823735011271267	0.258542454595731	0.682817227379099	0.674907318087023	0.402697784730331
Z001E0124	1.44766250240599	0.8929751591263	1.78275042991953	1.84055019024422	1.27408558455682	1.54498013159076	0.883057647935572	1.43722315127629	1.00247098003570	1.42091199186293
Z001E0125	-0.0322337588759395	0.577308236684014	0.371723015259877	0.33786377764155	-0.151763928127840	-0.341255149859665	-0.518077817565006	-0.167707344048384	-0.0471526432374504	-0.394827004746301
Z001E0126	2.37123599274236	1.47347750440241	2.9629190383197	1.73075830579513	2.42663255070199	2.29706330101424	2.04521048846718	2.25884872052766	2.10300413219893	2.05658242342585
Z001E0127	0.783162006029208	0.491850750496467	0.523059075693875	1.24072949846429	0.725537042214628	1.03010573515928	0.472445155972292	0.867993875868081	0.923103676932782	0.505429343421216
Z001E0128	-1.95426650376526	-1.69997792773118	-1.38786239036177	-1.97923209419284	-1.71665373830359	-1.86923266672927	-2.11717706559762	-1.43622171147763	-1.54862195566759	-1.43671948786788
Z001E0129	1.07896571521008	0.5436691594587	0.559606649323726	0.0225044283182725	0.673928000964326	0.319098077455391	0.0541588574685579	0.60683248814645	0.167823131759641	0.170495789928630
Z001E0130	0.451935294400095	1.53413817274410	1.14718060758954	1.22787110926251	1.24514032245015	0.91370575842451	1.35500738711712	1.28682791295936	1.23312070472428	1.51818068291039
Z001E0131	-1.07067412611398	-0.696421727658783	-1.13142803401552	-0.128755960413621	-0.771067892176697	-0.909842166171317	-0.648641396264303	-0.973515984081443	-0.848387040102097	-1.01711114938984
Z001E0132	1.91549256785140	0.416984418159185	0.807224893021686	1.29717334377855	1.18801004648896	1.19423158693832	1.21586994049727	1.17130167572586	0.830332866189928	1.29916847564136
Z001E0133	-0.253018100760269	-0.758962109398697	0.602645003191113	-0.370307394204961	-0.133330300797922	-0.401115641530167	0.399315271604849	-0.121106541079259	-0.364444920943477	0.153074155810338
Z001E0134	0.967117250731984	0.102039576055759	0.525919752075935	0.511064353757598	0.56235029424397	0.826481736920598	0.523645914746259	0.643708084009703	0.828553974087148	0.729587827943219
Z001E0135	0.763584869359857	1.34507040176820	0.938143656936078	0.673880837099701	0.611828888155811	1.01709429064013	0.800474785605895	0.887745641544401	0.900102602006648	0.587561775849677
Z001E0136	2.00494986277636	2.07334624513457	1.60837982142415	1.32753189112171	1.85676198250238	1.71822428051941	1.41010972949900	1.75908023091547	1.58299319569070	2.00795071846769
Z001E0137	1.55530561659064	1.53954283408302	1.20708741594477	0.995731582986327	1.48304479595537	1.21358084982191	1.36847977369953	1.49113923531304	1.49928148427139	1.75471700056265
Z001E0138	0.744472956515049	0.0176386296232432	0.00709202707184464	0.293208948263688	0.101554677528124	0.0656942989410672	-0.0945768723924154	-0.0989801709800373	-0.0330988926339821	-0.229286904240233
Z001E0139	-0.00670319561528817	-0.406914923162579	-0.621615305061413	-0.546235421413605	-0.303106315933535	-0.225555604780684	0.271808770527425	-0.273460980737050	-0.108901843076650	-0.574546162515931
Z001E0140	-1.0090970143164	0.0777440137612353	-0.318953817495123	-0.671156759910085	-0.290951972483544	-0.089888711284566	-0.567679623575207	-0.330839538318647	-0.65881714149099	-0.307918568164204
Z001E0141	0.895197916881425	0.649180115097986	0.902455707730118	0.71176428719418	0.776874092070471	1.00588851826519	1.0698707271915	0.924507322571405	1.02077731887201	0.758359007782871
Z001E0143	0.000389548393530175	0.185253988552882	-0.986539055665549	0.144882636659279	-0.379034972582586	-0.237797067080097	-0.547303392698572	-0.366654976987016	-0.466886187471789	-0.236999043626652
Z001E0144	-1.01550437428959	0.878961391155618	0.229324190387517	0.236672797017883	0.530232867629828	0.756084906044482	0.577482988284964	0.339162149001741	0.832173164997207	0.343419003591077
Z001E0145	-0.623643759439486	0.778649814750757	0.256247944631971	0.652213835261182	-0.100471439738356	0.39190813342352	0.85739019503525	0.159506147432039	0.436535942776208	-0.0159110353074254
Z001E0146	0.657687944469953	1.01576904639856	-0.0151982340029088	0.336508684678396	0.232512495994132	0.643379252996417	0.155139650240687	0.365799254566942	0.589294095927418	0.0633700026097564
Z001E0147	-1.34698887005464	-0.866907272660614	-0.0922170918304466	-0.988353697819932	-0.392540039968854	-1.02448143008655	-0.84814375797765	-0.507931828632293	-0.313897661001173	-0.361285326486230
Z001E0148	-2.48727919232863	-1.81018948839919	-1.92295316382715	-1.64997334629454	-1.89466005124154	-2.25280079457661	-2.30524271784143	-1.96072464606736	-1.80128424894616	-1.61669215413554
Z001E0149	-1.26473391497232	-0.471346275903289	-0.837679034520785	-1.04135348487330	-0.3843895708826	-0.408621255447463	-0.493454723501801	-0.497028797015456	-0.394615770711904	-0.779832858482096
Z001E0150	-1.08058969250253	-0.745281214791472	-0.615314197537566	-0.685410741097103	-0.694322532428224	-0.475866785163074	-0.990672523742542	-0.743592049795532	-1.22337451687059	-0.900386530411851
Z001E0151	-0.377228475016112	0.190628327083505	0.248698900352617	-0.251948516121730	0.108326412853183	-0.0689031747420919	0.293247235807456	0.0597253421538198	-0.0981145144911478	-0.0248044558219128
Z001E0152	-0.774324857444125	0.0192691273404397	-0.434322736401059	-0.509555664698724	-0.487400268947951	-0.482760779697702	-0.520387966779028	-0.347145622247962	0.282520143138013	-0.0656756949969731
Z001E0153	-1.21188964314373	-0.560315774473722	-0.783344272569618	-1.27573350313817	-0.925256794456586	-0.554205118779575	-0.895378198219445	-0.953043197535894	-0.777020262833408	-1.16376678235875
Z001E0154	0.511041363122356	1.08801118062239	0.539314693388281	0.0132400617969379	0.373215867387158	0.156411970984397	0.476605549451172	0.203606330502767	1.11388446291805	0.966959319447817
Z001E0156	0.377116545636595	1.26176328070261	0.79277641011385	0.741734410446002	1.03184787224403	1.25508220685801	1.54510518311302	1.02299609398769	1.09998268248615	0.879901134467476
Z001E0157	0.871986962819643	-0.403877277617604	0.00930284675813746	0.574544113652541	-0.182144384595073	-0.231604386174579	-0.0228033201413053	0.00401826123352887	-0.247014328435899	-0.320082836130228
Z001E0158	-0.310681657377947	0.0386829193603523	0.76740468822969	-0.283085806716218	0.385256521632859	0.443355776801257	0.327142739519108	0.211856736981793	0.354259636007138	0.541297920619639
Z001E0159	0.925679823307001	0.490199433387307	0.357758776244503	0.0920874121804653	0.270413154087823	0.150921985072180	0.221784043030962	0.318763450290140	0.315434603439542	0.07343157379024
Z001E0160	0.729771116987156	0.57351060931356	0.0301237260907925	-0.208144889390093	0.070967116660603	0.362992141012382	0.346281306023397	0.000511782273262666	0.246636064894562	-0.157403031671903
Z001E0161	0.56879610789857	-0.440362437233855	0.211908010963252	0.262897396882545	0.183090156510256	-0.257142941411922	0.484003064312425	0.0781838745435292	-0.320838324760459	0.322815680431523
Z001E0162	-1.43303805349528	-0.472636152551552	-0.728248089161556	-1.15780683336923	-0.86812113188554	-0.580259772834074	-0.107540151384878	-1.09058414770175	-0.959523504017293	-0.508994059424842
Z001E0163	0.106150454480271	-0.342752197565622	-0.783043015509759	-1.07047893730196	-0.645185109701506	-0.94619039522335	-0.65749640618786	-0.554944477901194	-0.419289669773629	-0.71753463770339
Z001E0164	-1.04510101108031	-0.493393829172582	-0.72650984388493	0.0302230100780853	-0.46907390746695	-0.529919164837028	-0.266969910630983	-0.332541833333778	-0.386783735973632	-0.233898800594752
Z001E0165	2.22598790435518	0.684573492633419	1.06744158398625	1.20434218875201	1.16081470316091	0.794903320630365	0.811184053276782	0.986902203049454	0.941777915932867	0.842550286483877
Z001E0166	0.132160123142288	1.13111413324456	0.712922902897365	0.763139346677428	0.979131560586739	1.07794767223210	1.03858419925376	1.12487087119363	1.24146780865318	0.65055981210716
Z001E0167	-0.0726207996309144	1.56703033373195	1.13930653188519	1.05505584871767	1.24891810533855	1.06600553465902	1.66681173264267	1.37922360220174	1.23571357976312	1.12544863122055
Z001E0168	0.0751325618755991	0.603582709624109	-0.195779462948505	0.0713358518807181	0.291683712882526	0.455605288760124	0.0227794513839802	0.174861278568543	-0.127298918885900	0.542270902268519
Z001E0169	-0.617837400909334	-0.682866510205331	-0.199966676924589	-0.129565805654444	-0.566899695249033	-0.406765629856382	-0.452539770787306	-0.40655150902169	-0.495362672190679	-0.83256465256591
Z001E0170	3.36434161958777	2.1577179407017	2.49414631125677	1.68456605478227	2.19470107743415	2.22204043464391	2.58364121904446	2.20936210807062	2.25952766405578	2.01396210520649
Z001E0171	-0.543300473380712	-1.06617364225988	-0.606288628202343	0.120519695283711	-0.390648269968646	-0.708561767676661	-0.333545501902484	-0.393119369267455	-0.52316304234912	-0.7456595230824
Z001E0172	-0.887840392040514	-1.18041045655922	-0.541561238251604	-1.24928363457637	-0.990450949399851	-0.910677807061004	-1.41411424899695	-0.810200896636438	-1.09479611592639	-1.15656159501141
Z001E0173	-1.72023119874003	-0.897814467333424	-0.98741502733785	-0.650777238750101	-1.0111141196755	-1.20988946453404	-1.10230075583500	-1.07030370612808	-1.36898456338836	-1.26908631495681
Z001E0174	-0.838326894261799	-0.142501129285629	-0.685032782928363	-0.0667576101504546	-0.473858126181314	-0.332222587367504	-0.540333416696763	-0.64228811403509	-0.812212007728026	-0.244758737399611
Z001E0175	0.860656703724389	0.126995696674311	0.734465646273538	0.307675505644509	0.574279684135103	0.449055540774462	0.473220881789451	0.662956106821773	0.852692229544767	0.447270870583141
Z001E0176	1.8773216478767	2.20888687514965	2.02551318462271	2.0389280861713	2.36851109526275	2.644962288216	2.3957441343847	2.34970191521324	2.14907002685226	2.56656110695145
Z001E0177	-1.60196910684288	-1.71329825506740	-1.38666915205959	-0.985705062769415	-1.4798081660153	-1.35163643254109	-1.57583960476809	-1.42700319035043	-1.51086775802939	-1.70458318932722
Z001E0178	-0.82767630704423	-0.79206031450505	-0.422631995384815	-0.559947435514924	-0.107748971112132	-0.21049480897265	-0.418032150716763	-0.250548937648039	-0.0582320973019053	-0.0713603652108595
Z001E0180	0.388082257967567	1.53586701224950	1.58340390388667	2.62400662035198	1.61816752890629	1.89799705431353	1.8665381604071	1.74817876081666	1.48631088527129	1.31719899574904
Z001E0181	1.74337667869864	0.506549537762349	1.26787706753562	0.732837006763763	0.993412058200816	1.22126478216958	0.787364781083692	1.00852113469577	1.15911469724426	1.31891708674579
Z001E0182	3.22009887802649	2.44296925208665	1.94040419196362	1.75974858642426	2.18539270523175	1.93479871259812	2.19395049624242	2.13677668302947	2.14603530087854	2.11350221629341
Z001E0183	0.522028502018826	-0.592069279113155	-0.479111951873245	-0.338212591087187	-0.834910554707146	-0.664563333708852	-0.444482149811548	-0.816537549405559	-0.997724248068076	-0.95085001159470
Z001E0184	0.0313380567601488	-1.14154691239801	-1.12375799414634	-1.59051169452979	-1.16773905826730	-1.50580852932375	-0.812318694548395	-1.33403869129329	-0.871248986522831	-0.929179668248722
Z001E0185	1.85039267864759	1.03887609705208	1.00559850138123	1.12067986820181	1.11797383088319	1.22707311005133	1.02423728327306	0.921279447233652	0.763519028034116	0.888354579877065
Z001E0186	-0.562497099937404	-0.0539941657604315	0.0780609341603547	0.382936344054717	-0.117837948118075	0.0604012120139696	0.644055863494774	-0.16428030590382	0.514550717631834	0.113123555865572
Z001E0187	1.30158427338431	0.465326766845694	0.810604922091974	0.703467022612558	0.52025118464545	0.582712178116501	0.483191159235599	0.614122671867414	0.628711306347607	0.268896649107901
Z001E0188	-1.24199904674009	-1.08212950938566	-1.54793711185430	-1.75306017524883	-1.50031666634365	-1.36111561341372	-0.973927200157026	-1.53673347170676	-0.861345437869762	-1.56374959355753
Z001E0189	-1.18206431863572	-1.00006336043568	-0.801002220510215	-0.0426284100061479	-0.622061852271349	-0.707683071191008	-0.705446205955469	-0.514771771053837	-0.58978974838763	-0.345889119597585
Z001E0190	1.80026495096857	1.57436206078715	1.80485051613152	1.92933575934057	1.45172589112067	1.82602924126613	1.97371465908530	1.48113695220339	0.979251737944032	1.12197313861683
Z001E0191	1.21739426707416	-0.292434078556915	-0.0198746505315643	-0.223420059301929	0.0456182042321876	-0.094521596054202	0.340507656206434	-0.00766679012003114	0.227342750363194	0.407419727727914
Z001E0192	-1.31279246819641	-0.168377022657634	-0.409442775554622	0.405857471755161	-0.111181997647157	0.285243110109944	0.347556088743798	-0.122863580544220	0.0333754608445309	-0.160937241710533
Z001E0193	-1.71131956108908	-2.08699048983572	-1.08492905141631	-1.95026457560076	-1.18327683108990	-1.36759264876716	-1.44761155564707	-1.42702052621223	-1.71853735337394	-1.61875770517027
Z001E0194	-0.38808244354329	0.0431345029754956	-0.335775573742561	-0.274545969704247	-0.373788096694607	-0.246214481245574	0.0399782767822115	-0.0426740711567434	0.418342819219326	-0.392406055946491
Z001E0195	0.382973800586894	-0.92968164363124	-0.649146790648773	-2.03856706747877	-1.45858190429897	-1.47684407471862	-1.47093669741595	-1.37799963804297	-1.43372976429664	-1.39750511416954
Z001E0196	0.27458991816596	-0.28801632008395	-1.00577404865299	-0.539279755494191	-0.94659103111218	-0.729551196302716	-1.25646539450745	-0.837592320279986	-1.47233305214382	-0.772999824798787
Z001E0197	-1.40937419379088	-0.80851910129039	-1.24556770689878	-1.41208656502456	-1.03478860035762	-0.749892990947573	-0.972178110830368	-0.882190086570998	-1.13676097331107	-1.255458106561
Z001E0198	-0.836013638260161	-1.33900998893138	-1.060789522223	-1.12814990640613	-0.700364898747135	-0.651541715415124	-1.30955143097665	-0.828131905013817	-0.85292569332674	-1.03855892088054
Z001E0199	-0.0916656120197779	0.851143718270023	0.708746538630004	0.752550822104317	0.826371553688268	0.370373788913389	0.898292754452485	0.549899349637563	0.412520233087023	0.810137487414354
Z002E0001	-0.944869598690807	-0.621557154353297	-0.208346450498549	-1.04518259895832	-0.607991891710638	-0.769797670801151	-1.19302238551157	-1.36027971476681	-0.161678177014607	-0.856149214129564
Z002E0002	-0.899366199094415	-0.998205408193844	-0.374526733850933	-1.18177141122259	-1.19623082182857	-0.997575246635643	-1.52257096867596	-0.535772682544479	-0.577262119134593	-1.02419340545685
Z002E0003	-1.17688370888775	-0.597493613853288	0.0654924569437185	-0.763827513552342	-0.82833270436997	-1.76654125088096	-1.49340535620401	-1.70184241512457	-1.00708101143014	-1.19659056268548
Z002E0004	1.34850152087139	0.77716676584751	0.0225704352761654	1.12183153567283	0.647951914220589	0.518034596221221	0.67358483526724	0.243186824121847	0.321844604090230	0.778278988937232
Z002E0005	-1.08396215214266	-1.54703727222000	-1.17839349783289	-1.17320237715752	-1.13456090606773	-1.56050476936682	-1.22423083545192	-1.59111970113616	-1.28599118166720	-1.08632485635273
Z002E0006	0.971855736368438	1.12172045149154	1.37370390226007	1.08425824379331	0.882664710161017	1.20042353691496	1.20373709422562	0.760260825891921	1.89831942897600	1.32651860857793
Z002E0007	-2.39366384825895	-1.30265169112628	-1.30466497481393	-1.88114134060048	-1.85368256198547	-1.86655638038431	-1.86862725251360	-2.07141057668182	-2.17613292518302	-1.47504879394232
Z002E0008	-0.377951286307709	-0.658681855460676	-0.686807726191895	-0.73384477343917	-0.606334404879609	-0.0851877979262761	-0.690270807777142	-0.856938658560209	-0.306344279483495	-0.834141644848614
Z002E0009	1.13952371787600	1.06836640146004	2.18042251258261	1.38981164003073	1.11072675942014	0.906182993495388	1.13425400361900	0.527076591080075	1.20031179627569	1.14666101446741
Z002E0010	1.01068798203480	1.44948543463390	1.40348065640215	1.67526454210397	1.60856642341702	1.00400325177656	1.70752854172866	1.05347410610189	1.36900994421590	1.64194076770179
Z002E0011	-2.17521083224955	-2.21373218567994	-1.75198415570100	-2.75919688997615	-2.66150893387077	-1.88095613768694	-2.51502005714721	-1.92050888101646	-2.98991563308652	-2.70060967483128
Z002E0012	-0.305622792103769	-0.162433429395749	-1.34183876400581	-0.334512861057286	-0.3497467091535	-0.22830557898374	-0.572160056143981	0.635371232228521	-0.168166203983463	-0.486277175391263
Z002E0013	1.07777400145052	1.46858073510799	1.74056041025172	1.77968353344987	1.49235261278635	1.63113034508653	1.60717574097285	1.58787741242989	1.39208167414825	1.81301880486171
Z002E0014	0.519747492068326	1.64724118599626	1.33996003783416	1.50377879326205	1.12262302727629	1.28010912288813	1.69278843540549	1.07318757981816	1.52757776740813	1.42571532668645
Z002E0015	-0.39708848831977	-0.984824274049674	-0.752135761424949	-1.05791352604840	-0.83337252673349	-1.32458028983145	-0.794852373351427	-1.05232150299966	-0.245249753043789	-0.849470906573744
Z002E0016	-2.5037802783919	-2.42369131439701	-3.14853079003533	-2.37383775697993	-2.24215852508300	-3.38239630861287	-3.17964137306512	-2.65185426914142	-2.94881023927104	-2.31528512678937
Z002E0017	-0.367546636421796	-0.161173599479923	-0.792182709865325	-0.32823077985512	-0.25748244803395	0.247371260668839	-0.108641642805523	-0.708263790573578	0.302737202768888	-0.116254152769907
Z002E0018	-0.847720397891372	-0.194807188743619	0.521557398848376	0.135726588978759	-0.0536661187022122	-0.160003313747348	-0.339635284250437	0.696079125334629	0.148636603849431	-0.0178917706742422
Z002E0019	0.482245398280922	1.40562606273789	1.35750061604288	0.78921083131957	1.30988375022598	0.682536752632595	0.881039267939722	0.566825372670144	1.56578062820955	1.13408463843609
Z002E0020	0.5998093813575	-0.0189601712877605	-0.296260792652243	0.0587445103087991	-0.104394955455861	0.356031499653913	0.341654332092212	-0.539525839654492	-0.094165562000167	-0.129996724997876
Z002E0021	-0.48739473933926	-1.1469365939359	-1.01800390726805	-0.519791206164472	-0.674069878957814	-1.34353229222399	-1.19905992808894	-0.139656051228888	-1.30365144359190	-0.899998591135967
Z002E0022	0.319367723166916	-0.227539701265564	0.627770025102798	-0.304349974440525	-0.0919617426216821	-0.034544373543631	-0.203670831337455	-0.655631837612948	-0.201083731102602	-0.315652517168989
Z002E0023	-0.0231922008873598	0.190854353055524	0.150908401660590	-0.142137377258772	-0.317366040131810	0.0103525694540346	-0.250302577053175	0.0987424731236337	0.0756294369285603	-0.162459504818585
Z002E0025	-0.710811281882894	-1.31521590358072	-2.07959309848749	-1.27426686914468	-1.29064963050814	-1.67452179832838	-1.56065908601085	-1.65793890214605	-1.22182332338225	-1.22772633835066
Z002E0026	0.681202675280537	1.6822228221448	1.46336596617532	1.43001001668179	1.07429400662570	1.67123164660054	1.31841865682252	1.73673449331811	1.22232536236066	1.39498163419632
Z002E0027	0.246412228870630	-0.61954625907298	-0.948139895411124	-0.047853218981884	-0.168101659628269	-0.399746560996339	-0.797418807044542	0.185211572177020	0.129316146589486	-0.464349762704434
Z002E0028	0.0143193025320323	0.354799824084989	0.400594713480843	0.181868741489259	0.223165803761879	-0.596842943930857	0.538435545285845	0.441165491331001	0.820937568673404	0.0433710554370974
Z002E0029	-0.277954234281516	-0.21121537596073	-0.706988008907381	0.244379137617723	-0.291957372868639	0.064463417844658	0.137449354908415	-0.80775437619613	-0.315480606232686	-0.242453448993039
Z002E0030	-1.33562946777086	-1.06076895128679	-1.71531208620520	-1.21030304258962	-1.67740276641272	-1.16206561577004	-0.712312808132157	-0.897882880542841	-1.61582024339911	-1.25436453280256
Z002E0031	-0.934016800665239	-0.638150515560198	-0.495716028268225	-0.425362737408567	-0.665610437505416	-0.99631913762957	-1.03998131567175	-0.472957632197347	-0.341522744590528	-0.94324357344351
Z002E0032	-0.269567845272286	-0.343131314110056	0.175804878196001	-0.533221677988219	0.124826156879756	-0.606104416234473	0.439968279630375	-0.854577993382067	-0.555496695830794	-0.296563420962445
Z002E0033	-0.0433514978708213	0.311380377452835	1.24068972026573	0.0458521577026669	0.615242571875091	-0.237663937401612	0.561438402384465	0.611783026087425	0.522457846359265	0.544704676026543
Z002E0034	-0.609771525277450	0.081446199012707	-0.00377895133650319	-0.0194262357548686	-0.553041796936926	-0.0826612934197304	0.428068872372982	0.23468109860949	-0.553308862067742	-0.221943993742903
Z002E0035	-0.436628088504735	-0.248512161600522	0.552064226309415	-0.609772715735952	-0.65767140241205	-1.07730625842111	-0.650053992741758	-0.807666290567749	-0.391713269999991	-0.695084346599893
Z002E0036	0.0954704643615625	0.723054735692979	0.282337803359708	1.25314373577962	1.13968301545277	0.599135165262424	1.33300814100335	0.353959597229616	1.36263810203756	0.383165582880989
Z002E0037	0.475884482428993	0.117410261355120	0.409480811896509	0.207738362515653	0.27712367039631	0.419283295236713	0.216726300802691	-0.312797363417965	-0.298672102068078	-0.023692321167769
Z002E0038	0.414346384375287	0.0756954867256928	0.103450257226343	-0.246091572789418	0.110480097045345	-0.366350489562369	0.0221804860629801	0.110231058150129	0.276604155800985	0.216154876406219
Z002E0039	-0.359195834604812	-0.266634405540153	-0.0973211364457407	-0.201639976235629	-0.659160164384298	-0.432835780962876	-0.91314399846145	-0.965148248594922	-0.162705203101298	-0.105624007796767
Z002E0040	-0.481756919737576	0.382170754044228	0.0980229814149399	0.720739691855778	0.403203594124494	1.18367144101458	0.130926409711344	1.05273771150621	0.334598501394455	0.631214999820408
Z002E0041	-1.51049959952532	-0.878775590395352	-0.970779091854301	-1.30750119509501	-0.760590044283603	-0.624228219700888	-0.811686472109288	-0.116897802592000	-1.72107551004793	-0.869250821056365
Z002E0042	-0.56876651091435	-0.524576104145251	-1.39109401870784	-0.436614184823961	-0.777065500477023	-0.862413369154868	-0.919643021136275	-0.834533305471588	-1.07569806397843	-0.687791064255453
Z002E0043	0.199503844999304	0.6814576042253	0.417878803707735	1.03826066060487	1.12764388599440	0.403817414917727	0.239012309808885	0.239997481769498	0.665561519408064	0.754828873280945
Z002E0044	2.81240727702252	1.52012281599209	2.37479969314397	1.41377156954269	2.27472208365318	2.16756133262128	1.57723879729767	1.92035770467203	2.13377952056340	2.02341502983468
Z002E0045	-0.240250044600473	0.268767482820133	-0.839820373601525	-0.072629464034032	-0.0318623748279762	-0.284587192162161	-0.000791985636370983	0.735273542805635	1.01304741200239	0.319957869146566
Z002E0046	2.01717051040097	1.99940718392452	1.49713051415199	1.92907609061914	2.29705761145441	1.72742602144434	1.9962270848984	1.52626305898782	1.60678332694907	1.81757546090392
Z002E0047	1.79995715791793	2.29796390565443	2.82037646340375	2.13657198400532	2.02941407887067	2.09767349455486	2.03990057155858	1.63435081370864	1.11072310429266	2.29550325029747
Z002E0048	-0.898442008288333	-1.42464933008382	-1.40467945047114	-1.10007788755284	-0.902809894255237	-0.84168510847722	-0.848245829731883	-1.30961768875063	-1.67262770336304	-1.34576268187417
Z002E0049	0.486369198380397	0.640028713111405	1.52696874620246	0.623026028831448	0.558564929957622	1.14449129328919	0.872894349984169	1.53191425164885	0.631508734553912	0.998709088664313
Z002E0050	0.401360658856152	0.0399848375693855	0.0012589298809238	0.0531942349287649	0.0975113799426394	-0.0152219298524054	0.0639290646547242	0.688303545721144	-0.122896495503646	0.310896375521810
Z002E0051	-0.583856212320304	-0.77979773812621	-0.0178169569890442	-0.558359293939518	-0.0601179691293085	0.00409853086825916	-0.344024093340039	-0.832409698184444	-0.706000325527323	-0.310838375870621
Z002E0052	-0.178298060159855	-0.0974452164941636	-1.1090078156477	-0.728875100320689	-0.361231978932652	-0.767413096542643	-1.08277564612752	0.112703894194862	-0.244887690245363	-0.748589902243565
Z002E0053	1.66435603064369	-0.109558793425061	0.0216310529353722	0.32803687688364	0.696404376094493	0.86397139129292	1.39933170945080	0.572111428575617	0.750364228074377	0.550293122587182
Z002E0054	1.23567213349153	1.40931058354090	1.55467321147143	0.783881196730451	1.31017369160856	0.719922492054398	0.468446773956633	0.90170063600015	1.20211275002574	1.30370024430999
Z002E0055	-0.203772184042926	-0.530814743217867	-0.682634314286326	-0.582079525606563	-0.775203818856194	-0.97018346793568	-0.463020962410649	-0.267863494660719	-0.501979541581521	-0.725567510926577
Z002E0056	-1.58422862189902	-2.25085701805038	-2.48845783175150	-2.02627643174472	-2.47086779787290	-2.13504752922076	-1.8742692933499	-2.73607125752811	-1.79124477977900	-2.06209188639155
Z002E0057	-0.230539299403272	0.131071175448912	-0.303463040898971	0.142813850118064	0.318582163280656	-0.219774805652682	-0.0493632203111052	0.447576730785116	0.63148911809527	-0.328610958217788
Z002E0058	-0.70573613283531	0.108779631242872	-0.176367972146773	-0.112037920889641	-0.172672243202180	0.395338731784631	0.310488320365248	-0.0272313304618353	-0.525061880882303	0.218635141064905
Z002E0059	-0.182049756330200	0.098945204150032	-0.0357458912386952	0.588605974171521	0.252396261910572	0.228214440191326	0.583885093996835	1.45282793817153	0.712045799318447	0.585618801733329
Z002E0060	-0.655917718970412	-0.315917156196997	-0.335867370987133	-0.930116475795797	-0.549273769893046	-0.392289776873062	-0.477716483396341	0.131351864817882	-1.01088203169074	-0.694319978024957
Z002E0061	0.304374081913422	0.436098136816696	0.281267739319491	0.143588633750404	0.09075919400439	-0.0728194194551368	0.295128783612357	0.712406254041547	0.399420118750818	0.300441997490333
Z002E0062	0.436573881252890	0.0452267285030941	-1.01280728624879	-0.179821826331405	-0.237723204318874	0.265539002989495	0.206808526757391	0.103081315640419	0.116754603900296	0.0504240639332543
Z002E0063	-0.179304080068053	-0.293355177663082	-0.0225523841455266	0.181970052924815	0.421449848670999	-0.331930145194683	0.406211481755316	0.0637057400514518	-0.0879648127988462	0.160398761680288
Z002E0064	-0.0465990473510387	-0.451890043739938	-0.0910480294055974	-0.658713446240121	0.107581336339552	0.0592044031770603	-0.0542934391036192	0.405191991202132	-0.123932423241909	-0.281190959831876
Z002E0065	0.753962419557742	1.33539509376509	0.812105925836346	0.95208335265316	1.44052452086240	1.70754242653169	0.725214690898588	1.20107597587157	1.52593966650016	1.09695315637139
Z002E0066	1.17175420129975	1.93270079056555	2.0195593007265	2.20985993380159	2.30747657873822	2.20925151865581	1.81403626825417	1.57206857654077	2.03570407174862	1.76478295980679
Z002E0067	2.87420134430465	2.17477353817334	2.97474713692285	2.75313141488795	2.53352319439233	3.08070449260991	2.05406860952294	2.19807465216455	1.90314451547059	2.48239707089234
Z002E0068	-0.49936301252932	-0.0148382296322630	-0.0516140825389652	-0.35735281554579	-0.187906276170953	0.197579451503774	0.080475951452626	-1.03670282056136	-1.1121209979734	-0.135092538643384
Z002E0069	0.474736659970277	0.0719241957522408	-0.760246236815083	-0.190490625909415	-0.150649217883247	0.640381237217154	-0.167775014034262	-0.324459298562036	0.233340651216519	0.085651100704956
Z002E0070	1.18501420270309	0.852889876693836	1.26222156757473	0.519170776254464	1.08065643227329	0.80411755004145	1.42003437305360	-0.0897038227808706	1.35794081212373	0.670204884766197
Z002E0071	0.903612408434381	1.2255258023518	0.631445937022999	1.04155556260715	1.31006829957784	1.32140094307522	1.74321310258966	0.867449284849347	0.52680119287786	0.966474025902886
Z002E0072	-2.48939732577157	-2.17577401695381	-1.54257024121185	-1.61501450687277	-1.78843371454188	-1.43407036260710	-2.50543450029875	-1.69655686171364	-1.46395101625418	-1.87538439465490
Z002E0073	0.0676560239307703	-1.11924648311335	-0.196628935336775	-0.878595022869008	-0.92291877920091	-1.14637642747828	-0.705119984426374	-0.790312672985702	-1.41038349936984	-1.00185791357182
Z002E0074	-0.225598153158936	-0.00530898939186332	0.993297488420912	-0.343872561162484	-0.275371928679954	-0.360673070060155	-0.124815936133084	-1.08788090047371	0.160875068739779	-0.125596186135614
Z002E0075	1.50570358332549	2.18859421040460	1.43851027897982	1.97421961701396	1.63387367384391	2.33287338504515	1.79360741025146	0.994449265554229	1.57296772353609	1.70246412005442
Z002E0076	-0.245040952835870	-0.481953718308304	-0.90020673800188	-0.157360697066183	-0.266335925111157	-0.959772485486037	-0.104137288037816	-0.132170831629613	-0.199518013658353	-0.332892152526088
Z002E0077	0.456820474765190	0.643065108765217	-0.0908330577398171	0.670431084671282	1.23587993307630	0.722539595717877	0.535906118008291	1.08090297777049	0.715935360584097	0.49997972126939
Z002E0078	0.839438217912601	1.46877549500681	0.70959304256095	1.52582296724327	1.35372859567364	1.36777682107601	1.41390765287145	1.04392660536784	0.629336715753776	1.30302678934093
Z002E0079	1.22437340748079	1.40460820361761	1.53432139590487	1.08714108921615	1.03334440773523	0.426911906186143	1.43794870038440	1.53693524795316	0.535132713742862	1.07660442214467
Z002E0080	2.20766641126041	2.07889310321925	1.35934472963639	1.60340933549873	1.60362951635000	1.77286752033257	1.79096103707793	1.97122848889743	2.65292173291893	2.11360623538785
Z002E0081	0.796682743178465	1.48241222698971	1.39670196148794	1.32631415034074	0.985358626698562	1.30575258208249	2.09770223314249	0.737993014368715	1.71763329245790	1.50376437777585
Z002E0082	-1.97089679437788	-2.87800151924592	-2.72509012601587	-2.69433052867278	-2.80297942739908	-2.55539193405423	-2.28224991731000	-2.77920653942859	-1.95741946009008	-2.75614231056927
Z002E0083	-2.68928249652161	-2.09201771692752	-1.88281559669627	-1.88125608978623	-2.20881744076047	-1.90515885233049	-1.70419587626083	-2.4112506507874	-2.13478597441775	-1.98408354607048
Z002E0084	-0.0397962311013205	0.872424299837697	1.53628950952854	0.963046581336282	0.313109193003785	1.52088682630767	1.29479792929039	0.382038490947769	0.601930692443968	0.731970706014394
Z002E0085	-1.89530172759021	-1.132675257455	-1.53303813868058	-1.01544147208143	-1.42289661986352	-0.389349461994636	-1.33658252318125	-1.54476603343241	-1.42257286226874	-1.06171237014125
Z002E0086	-0.851726424014861	-1.49675757140426	-2.28464594314165	-1.54753972220327	-1.27812053544666	-1.81347861313741	-1.81996001299966	-2.04009615614139	-1.62174903755892	-1.69773635989613
Z002E0087	2.17660895021806	1.48646146563123	1.12264062024932	1.87873396957629	1.60121341619542	1.91965958309460	1.56523945378793	1.47922731724393	2.24122888048059	1.46655039689595
Z002E0088	1.48496427714706	1.14601681086958	0.64008650987223	1.03430116354660	0.937142668163602	0.844084768482799	0.942922064529843	1.52935865289309	0.696913409219937	0.81778361958802
Z002E0089	1.08105275704784	1.11740539662722	0.770226355296116	0.771319350830133	0.493285039087698	0.376699721988393	0.897665201566635	0.687334357615997	1.63872764071369	0.61276335651651
Z002E0090	-0.839624181165872	-0.477427286925574	-0.78231968110664	-0.165611597435981	-0.0453720385496849	-0.71591418386069	-0.167395813587511	0.247430002870346	-0.208410424398313	-0.404829094382462
Z002E0091	1.07270534593512	-0.127390248641656	0.160591775501030	0.455713564931260	0.474011138553637	0.396776561397058	0.00459924960041182	0.874650481586675	0.0850062319503887	0.134684307478087
Z002E0092	-0.534921345794701	0.0758417934988182	-0.138640767312140	0.432362665597562	-0.263198444512191	0.241607900482478	-0.509347971894473	-0.409441705715327	0.716543710161155	-0.153851366807250
Z002E0093	1.41432339729290	1.27300456225053	1.2489133747662	1.22351971742996	1.47051506484394	1.00708388156329	1.93513018640541	1.88288097937953	1.54492068906730	1.4206331072983
Z002E0094	1.50252700342789	0.876388456008695	-0.0859249301595914	1.07548570189108	0.950976770993253	0.76093788833918	0.849033302489377	0.622527330078223	0.588615069827214	0.801452848725274
Z002E0095	-0.335216349809284	0.255216535613611	-0.387619748767250	-0.0126816340363417	0.443322074239352	0.083183263807564	-0.489461006100612	-0.682067151251135	0.398777998617220	-0.165849896487028
Z002E0096	1.01232444478194	0.74668961634833	0.682075164453169	0.547502218896147	0.599158329652916	0.802801591682459	0.61855914865802	1.10765415888263	1.04677596612455	0.865474887802418
Z002E0097	1.59490670446081	0.702131243513194	0.070855455743067	0.959367882062997	0.730638256207269	1.41273598624013	0.976825607094385	1.00968490433308	0.639971435096536	1.00712464509092
Z002E0098	-1.44040591035538	-1.01774137496747	-0.415041529142669	-0.881616366736393	-0.904468023430633	-0.259697795476629	-1.08512046832914	-1.30476523361433	-0.0280959732689838	-1.26117781745847
Z002E0099	0.423890027331633	-0.3754636483501	0.721522822138846	0.243109636733826	0.0570138744224171	-0.229380077424488	0.122482666120190	-0.0206862739217848	0.459073216762333	-0.0487659995342801
Z002E0100	-0.795143969720693	-1.70143878535970	-1.14623849175732	-1.14327495261792	-1.16602179262827	-1.14139933808261	-1.43060391459436	-1.57808491628368	-1.68500002290711	-1.32850678691920
Z002E0101	-0.427869985791988	0.0594914210693474	0.226091927003987	0.540267985970213	-0.0952933237798333	-0.00340446625382522	0.192987851934565	0.716127393576101	0.106751502045364	-0.110739970357738
Z002E0102	0.680206904692276	0.341425509725706	-0.320445924808543	0.132741966378405	0.117615797503966	0.0122336714229005	0.529763842095699	-0.497228530163396	-0.697460483257862	0.099766517190339
Z002E0103	1.45960054696111	0.328729978737245	1.62092941642895	0.644863822919147	0.845872901578884	1.20991792801835	0.703414758023163	0.334718477100117	0.346661079463685	0.601934692444507
Z002E0104	-1.13076398543331	-0.454697699595553	0.129175481903997	-0.940826886823124	-0.320778339879264	-0.70037266581297	-0.675247234193471	-0.109230280232469	-0.0158657806490583	-0.758941509212152
Z002E0105	-2.68026008903353	-2.31592588405569	-2.82107678805469	-2.32783660853467	-2.55087788137886	-2.11634783266642	-2.3642895114205	-2.50626532946382	-2.32574098449058	-2.19965099341820
Z002E0106	3.93308775552396	2.70506313227193	3.88381437132224	3.38956612236527	3.0899162638405	3.5698152501126	3.13491913055635	4.02695684082183	3.21021804872142	3.14986134174294
Z002E0107	0.213723354006634	0.166030024345528	-0.31806892958101	-0.125861530942547	0.528345803685893	-0.353028731017597	0.222346232357887	0.489457425550609	-1.10047639082363	-0.215693347469809
Z002E0108	0.797446522742614	0.710636399722413	0.474729417608512	0.245618437594931	0.292493876514996	0.587663336109546	0.785658825595863	0.869658621398539	-0.0591801083714204	0.450748384498675
Z002E0109	0.785665316377251	0.585875789209047	-0.0406901443266102	0.228333152403891	0.594642325512982	0.133534292462608	0.97468384885320	-0.0717996305158528	0.259126096008243	0.687627392016636
Z002E0110	0.389069341913632	-0.106883679406714	-0.938529597636052	0.148633574306491	-0.0374633631657429	0.0287427552754954	0.254037576531147	0.411456698792279	0.456417356171742	-0.0443761987003333
Z002E0111	0.0721996253715938	0.632974647689627	0.255961851553086	0.556776384816264	0.230787907708404	0.915520361103627	0.362614704588446	-0.134063726599705	0.253728847098526	0.538789265291619
Z002E0112	2.06577117373302	1.50289591310324	0.962136082887927	1.66649879313923	1.76384360245997	1.79274224405706	1.3339123238405	1.72149773336433	1.59156955815009	1.53501778104612
Z002E0113	0.841750991543264	-0.133843452682075	0.133906642927688	0.292475542407252	0.502008672585697	0.212360175253739	-0.245672078591048	0.59569698870049	-0.0893093978767866	0.0356193268284305
Z002E0114	0.521033127407528	0.446587142580437	1.81044829897399	0.642906252029094	0.0471849710651786	0.30118179515651	0.381596993587524	0.313039137921807	1.036165119997	0.729733333999384
Z002E0115	1.51346295792258	1.51144724933292	0.998061693376755	1.15075802865688	1.15343276693856	1.55826969975234	1.14273855854697	2.07810751275492	1.66210813340081	1.52738024677283
Z002E0116	-1.41937477798121	-1.28582904515047	-1.56231203707755	-1.3193603446708	-1.40043376414474	-1.39890472035652	-1.27729962539968	-1.82651483891366	-0.717003416617912	-1.55886201071693
Z002E0117	1.05878805006898	0.332505071032365	0.82222591125495	0.738063578633274	0.469165208924079	0.457410898009605	0.56271445510264	1.23641490604657	1.36812270031574	0.387296643253446
Z002E0119	-0.122478841558427	-1.09082599154273	-0.68493597428325	-0.361110937592691	-0.897525922923036	-0.667655211493041	-0.860474470552748	0.0454212310679306	-0.329794277763026	-0.657383067996004
Z002E0120	0.131785750411642	-0.155184085400477	-0.0402988588375367	0.164124009377493	-0.347034013499656	-0.0261813389410245	-0.0858817299778185	-0.536840111307198	-0.254013346226738	-0.208798388830530
Z002E0121	-1.77301411270015	-1.06049783267955	-1.326956427442	-1.43086004969510	-1.38722003892492	-0.425015876525521	-1.09622412422248	-1.24910567576080	-0.069499711188232	-1.35920181287662
Z002E0122	1.27901551013532	0.623082934639047	0.473777618702215	0.550229144056617	0.95648896189134	0.599234546385632	0.855723874409497	0.254406081827613	1.09434046835552	0.490645924633021
Z002E0123	0.223217650640550	-0.103700712039151	-0.33481512148641	-0.349638668292256	-0.176200530609706	0.287357014434498	0.000640298191044181	0.0244201281772438	0.134790359004193	0.331347613660536
Z002E0124	0.308487031916438	0.440490286776898	0.644605487698837	-0.129322018847088	-0.164713743787192	0.582846603189322	-0.523956224998178	-0.332683298062866	-0.370917806676911	0.152007207107407
Z002E0125	0.446172648326805	0.158715974279521	0.86450723473536	0.401289125214986	0.663954919681954	-0.266730076555509	0.716803427253745	0.835141513178919	-0.0105331554321535	0.601120755400611
Z002E0126	-0.0987610204322305	0.143852816576361	1.03304227282656	0.238082162297604	0.71035056470287	0.61220438538315	0.704328897957129	-0.109062183185473	0.840191189288542	0.184115056148217
Z002E0127	-0.918842953291178	-0.681007090284787	-0.794063966677768	-1.03748366382922	-1.24423985970117	-1.24609939985016	-1.61504358611916	-1.08587162135975	-1.76610903392115	-0.998130774027112
Z002E0128	3.00522608832346	2.66172677496610	2.15014515961276	2.84364547719809	3.08433637872058	2.62154150284068	2.75862064289117	1.86127437927576	3.07881530585341	2.47783406719445
Z002E0129	-2.91448719670900	-3.32616690618477	-3.26531068386713	-3.81514247587567	-3.90919823567852	-2.90811482398735	-3.30164979320371	-3.23303240101082	-3.71213188918314	-3.56848731708991
Z002E0130	2.74337921848959	3.29919338871689	3.64518095280652	3.81754975534129	3.62579753508535	3.28948755647142	3.97343157391517	4.29787137295452	3.12222554098523	3.28626234744258
Z002E0131	-1.05110540746234	-1.28403346657924	-1.40931850493771	-1.39005023202481	-0.921158412185898	-1.86338733310011	-1.66065272044741	-0.972220480354883	-1.98707817496494	-1.62046958651944
Z002E0132	-1.25016228178377	-0.910332614345895	-1.34248664107152	-1.04701601814530	-0.780801117908826	-1.17838876501961	-0.580985277420226	-0.381121348700421	-1.67802761704895	-1.00691992194646
Z002E0133	0.236724577975381	0.0953087699687594	0.562986330195986	0.394631777383476	0.0759935096227518	0.67965217516127	-0.0813944324373319	0.0835839502245629	-0.225686632826965	0.319956237094367
Z002E0134	-0.938964539720929	-1.54945074317585	-1.08065117874237	-1.20803014883757	-1.60158127450720	-1.15859304962322	-1.76692139596716	-1.92596836559423	-1.61386581207771	-1.30933286363699
Z002E0135	-2.19171703146692	-1.43472972639991	-2.46314317772051	-1.37779944004522	-1.67302480744194	-0.73955543437437	-1.55295234531722	-0.569464322556832	-1.10427035865582	-1.31802392619452
Z002E0136	-3.22663168994597	-2.95906614157480	-2.64933684501494	-2.90996149781123	-2.82759336321585	-2.69898841017816	-2.82703212555133	-3.74877376418032	-3.44227272237777	-3.37737847602521
Z002E0137	-0.633498738804719	-0.420782582640576	0.100744628553496	-0.879018716192481	-0.499024244090193	0.221087323185514	-0.103883272751181	-0.546078276948922	-0.652936397842194	-0.42626174949543
Z002E0138	-2.52158087550973	-1.64862526566724	-2.17355150432259	-1.71391089313887	-1.90228914179337	-1.61250871965442	-1.79879116940915	-1.62604369974886	-2.03317000483007	-1.8907522685634
Z002E0139	-1.44390856574255	-0.24520784414239	-1.11808498882467	-0.275334259773562	-0.936844758117559	-0.382824981296863	-0.63179826632133	-0.989628220805873	-0.382428560880553	-0.624477806758539
Z002E0140	-0.73747647840616	0.605814180135578	1.21821173548913	0.486846577489159	0.24547925202529	0.131222653955493	-0.544467284168427	0.625380453963601	0.194882578821727	0.462699980092606
Z002E0141	-0.26250087747149	-0.603889630282449	0.51249222902327	-0.852435559827083	-0.552351645065012	-0.289462985010946	-0.162609149508528	0.0220875997073474	0.742411507663365	-0.206743267856880
Z002E0142	-2.85406749837486	-3.47483951377581	-2.58306094637778	-3.27561090656356	-3.43988218374484	-3.50754732616755	-2.8681617331183	-2.62745121454703	-2.88612860718941	-3.07978566992969
Z002E0143	0.954445343709601	0.671613488088404	0.624625945048242	0.151046792571706	0.556024588919196	0.322287871754481	0.641905501073242	-0.254944948289215	0.745322561760907	0.634342680409027
Z002E0144	1.55190625344031	1.81606332062663	1.11978936418166	1.82291460463587	2.04259996925403	2.36917560669775	1.97263167795324	2.29530730781118	1.67859969480094	2.03759530803925
Z002E0145	0.997382082252505	1.03265449509654	0.825912781258412	0.836107963831761	0.575116776836974	-0.0954516563259647	0.472459505687549	0.791403042740283	0.608978632799425	0.609059667779805
Z002E0146	0.935743986731204	0.92959909044139	1.24385506150275	0.970138286277868	0.972972677511945	1.13289570876244	1.27777333025835	0.950434127509794	1.02217871200819	0.835765029098873
Z002E0148	1.65547945525063	1.78693974575731	2.32814242636082	2.04346158491454	1.46506130562178	1.69239105134016	1.94818755779628	1.57815615509048	2.37473216533780	1.63475720688688
Z002E0149	1.02182831620786	0.0199334625012829	-0.357921853982559	0.0480318268911506	-0.313524664980636	-0.0588216960929248	-0.546575494400426	0.475460749356281	-0.0231275762472681	-0.143182197852552
Z002E0150	1.02748311602314	0.523412161511832	0.680234946442142	1.01055509457602	0.743730780042895	1.03025285798585	1.02480927897133	0.0303864857886768	0.526524433430684	0.99993606603612
Z002E0151	0.56750126635882	0.586280897861879	0.255972878877482	0.347701284756098	0.755170339982128	0.477200536494159	0.247049737609903	0.783848819460093	-0.378848596986596	0.559267642876814
Z002E0152	2.19762587786277	0.895308464498669	0.82191224849801	0.887779032710109	1.31307439585450	1.90635847012537	1.64510586412592	0.517273386345603	1.10295503484206	1.42344983477524
Z002E0153	0.110917657559565	-0.0394214117570715	0.0406563851266198	0.120128269519432	0.57426378728012	1.00988329614964	0.0383399997031485	1.16100102561005	1.10442184144608	0.144812574308733
Z002E0154	-2.40928069052088	-1.89035082984412	-1.95455795476458	-2.18858321059469	-2.09520060483256	-3.04951881968094	-1.90351430707616	-2.49135099911104	-2.62247577913196	-2.48690629302551
Z002E0155	2.02286446044206	1.5936720932213	1.6794861509577	1.02802327606158	1.32522090029152	1.3325533239221	1.74342953895500	1.66699771793586	1.04295870476181	1.55575734669169
Z002E0156	2.12200407469849	1.36661530417623	1.16346596458442	1.85952880422597	1.54534041573559	1.84090324514924	1.77687151196963	1.17233271737932	1.90451458434140	1.81860071881668
Z002E0157	-1.74346461975854	-1.83210206109602	-0.574105975368477	-1.9046478174911	-1.73289741462409	-1.83230483798414	-1.53367473395616	-2.62245121807445	-2.09370045853619	-1.54971531127926
Z002E0158	0.981484784616617	1.73750129884563	1.07789241552043	1.67618837017763	1.57089857730971	1.95135066560196	0.91477421424467	2.13074634679163	0.98071160750516	1.60882752864076
Z002E0159	0.0876884772319059	0.88608798965531	0.69653038626743	0.611682875434718	0.402097564701422	0.755394889716303	1.14185814615455	0.175748477152838	0.463655163737551	0.405010361365581
Z002E0160	-2.67034336754193	-1.63426483607638	-2.09737261350032	-1.62215855307142	-1.70406176225177	-1.79160494973897	-1.31061431956737	-1.37425350554263	-1.52779205747898	-1.59144347468797
Z002E0161	-0.559454672343881	-1.08452595939516	-2.12161340013319	-1.16661949275310	-1.26154387009315	-0.756263898519964	-1.10255191783312	-1.68065635397187	-0.878932107876262	-0.950528201069812
Z002E0162	0.0990408538040147	0.68575283105743	0.255806646575424	0.470359668973057	0.267285438973187	-0.0469511599234255	-0.322050262265506	-0.469759377510997	-0.0518453534423778	0.0638762736608654
Z002E0163	-0.073013744302827	0.615026869595714	1.61033842207611	0.727599714356052	0.988817331031036	0.735772761880234	0.224196869409085	1.31547023456012	0.293073323524189	0.626709262088083
Z002E0164	1.21684383176791	0.424114846744386	1.32785487209424	1.04334582841774	0.721579508560816	0.492567297207604	0.88118665419775	1.25958543665482	0.307432524627872	1.05839110048135
Z002E0165	1.18669548458697	1.63726009119450	1.05559763438359	1.69623496705663	2.09585396915798	1.50864521705117	2.04616985422471	1.95231668782381	0.907183335429054	1.24853392139086
Z002E0166	-0.650077527751518	-0.98293231803775	-0.86556216546409	-0.58506450042385	-0.88137146117514	-0.879325821446952	-0.541041827329305	-1.85316479715135	-0.498421344379085	-0.952429626870291
Z002E0167	0.43757970216064	0.847159859350938	0.256402378163490	0.614308363383823	0.55782589256953	0.55270170599981	0.673133413930743	0.118015173870051	0.231186615171872	0.653644188676693
Z002E0168	0.591737641873511	0.569717569307002	1.02512197517317	0.548101661171388	0.509547566438343	0.640680844574074	0.636799456951639	0.094337574073817	0.484116285292519	0.209363896208789
Z002E0169	1.3149113399265	0.930513936715296	1.81770251509983	0.444092180816897	0.615864089078777	0.336127668999666	0.818441741049909	0.729103714237276	0.300984333135827	0.717919211365216
Z002E0170	-1.26430411416217	-1.26258276726811	-1.10748227667737	-1.07128011735914	-0.983523484269643	-0.615714319499591	-0.380863141285077	-0.103842658528627	-0.78103599532604	-0.86558706236674
Z002E0171	-0.615069352908002	-0.665152048237511	-0.171276103015111	-0.913197043542349	-0.254833499788881	-0.782871867436786	-1.26695545088499	-0.928670373558296	-0.78039461493332	-0.858622986666744
Z002E0172	1.95122264749674	0.976097171816272	0.679026539853201	1.24574034247119	1.21562294289008	2.20490606403817	1.56189722333496	0.897568014354223	1.50147176382523	1.23802263691056
Z002E0173	-0.850287456568468	-1.06304698868843	-0.5762255967799	-1.1635110429164	-1.13828373485403	-0.767127077553888	-1.23644814017753	-0.676182939070438	-1.84338705829747	-0.98199792469086
Z002E0174	0.211333419891078	0.0873915915058213	0.299654698928868	-0.064076321497302	-0.097176380137373	-0.300891518338917	-0.86367596180752	-0.0733827027781386	-0.265867868758493	0.0330878679346805
Z002E0175	0.829854978083384	2.08069430123916	1.78533126685546	1.97401861870321	1.62004035984654	1.75629752358224	1.55109636973275	2.31961876847474	1.75195326541643	1.54815308003882
Z002E0176	-1.49882224222032	-0.586183184589358	-0.973305193953828	-0.366535896708689	-1.08554174291476	-0.87550481264301	-1.06077958518155	-0.799696592726735	-0.605422080849797	-1.02303488598311
Z002E0178	-0.183749603265411	0.660437685564228	-0.269412585317189	0.192358816337803	0.551957440838434	0.149371440592936	-0.249328005337808	0.554397281634076	-0.154847252702513	0.296816240494205
Z002E0179	0.360805636484459	0.381095173438139	-0.099707607620809	0.428550542902488	0.337228519191551	-0.255676217670006	-0.266092024921799	0.818974510161921	0.529135584637272	0.628355951358272
Z002E0180	0.676376615903059	0.630822847019599	0.641905689878005	0.607478825447364	1.16461686699140	0.246041315196325	1.01019609327875	0.79648604177702	0.404926835936333	0.688145631276336
Z002E0181	1.41483863065946	1.38099564630994	0.612108921096985	1.09031974011248	0.784843617928416	2.01251341049364	0.793326355140916	1.75269955675726	2.13250042030206	1.42322725712988
Z002E0182	-0.404647162003031	-0.780833618750559	-0.843188562178275	-0.670183714386508	-0.865511741594149	-0.693434737569669	-0.4238933347677	-0.96036172846815	0.368161172867571	-0.463193834791188
Z002E0183	-0.957461952703689	-0.51345327834435	0.0939471284297187	-0.656227670146769	-0.723220104774361	-0.659685885974877	-0.902860218734088	-0.0694270289946282	-0.87476516210001	-0.776816810772137
Z002E0184	2.64347966227301	2.87213554219061	2.43168272450665	2.62597930288071	2.57996880414596	2.14516821208316	1.94705441321238	2.15265695890394	2.17853461415286	2.88222471502022
Z002E0185	-1.26528067156787	-0.784071818071342	-1.13067235852806	-1.07299125094302	-1.14427973469264	-0.79814388800452	-0.873410120338727	-0.826918403412153	-0.460522190497754	-0.897974756649469
Z002E0186	-0.120682664001311	-0.745484025802558	-0.635748127777436	-1.19549609797117	-1.07440120722764	-0.887543769692564	-0.283175277940427	-1.32040992362973	-0.698942736169605	-0.796905621682814
Z002E0187	2.29742740671217	1.82534701031821	2.95727699310458	1.42553849030525	1.59293500700340	1.68673213823882	1.80378443258820	2.39484915877711	2.01177174891124	1.951224656161
Z002E0188	1.05673844334023	0.863619631421842	-0.214748877106303	1.23894369758270	1.08334049709333	1.07986380091343	0.55816479756388	1.40740149084391	0.345082467510475	0.910222512032706
Z002E0189	-0.064177311791301	0.152314938838603	0.123258253159332	0.0858461294964772	-0.0857066739331383	0.690779658080366	0.738607698095954	0.985828330759917	0.0604272601111784	0.058451317452459
Z002E0190	1.22216532326427	0.608787847526702	1.52434615219802	0.848168734525582	0.836199979254013	0.718304884331492	1.67449690419199	0.286782833497595	1.21988595228511	1.17342775941655
Z002E0191	0.711538706263103	0.296509699383977	0.812691340881544	0.291824512363235	0.415007188334167	0.538312478963467	0.408705246187659	1.27966844729999	-0.317074585405918	0.647405908925383
Z002E0192	-1.65160240071479	-0.876490136058651	-1.09363670996727	-0.73716817932592	-0.829757322342527	-1.76396584810211	-0.98397583371983	-0.51643233666424	-1.08327823558324	-1.36741429298925
Z002E0193	0.483103519113763	-0.794391253176681	-0.821902925224742	-0.280790862524839	-0.0510360575615633	0.229257180117559	0.139325354594530	-0.166770692057193	0.0550719666766081	-0.391402287697996
Z002E0194	-0.564253477209626	-0.118168088478482	1.37173359111262	0.283910289403542	0.123394920418816	-0.0399166488326262	0.295219154137294	0.595026110837142	0.815674610757833	-0.0144464716390963
Z002E0195	-0.310591779408380	-0.2826382121461	0.415508014804739	-0.0357598560282570	-0.0375358545415529	0.590143117097294	0.670032349769795	-0.641635679582568	-0.486975783486498	0.0771471367091484
Z002E0196	-2.11306317046397	-2.53123403058217	-3.08499732432575	-1.93513840271412	-1.90850276436815	-1.66232389617392	-2.44639686507899	-1.85131675862958	-2.20897109598323	-2.06696337846258
Z002E0197	-1.02622838922967	-0.678128336386438	-0.388560017041157	-0.204384215743347	-0.545815098367207	-0.588056423353956	-0.689534351098326	0.108135102895233	0.0082762702227611	-0.4208995014972
Z002E0198	0.615904678126856	0.413259500810273	0.237614501413915	0.408678681387411	0.39262580014806	0.856861900461344	0.845397458378953	-0.143133180470720	1.17705565474292	0.362493547336735
Z002E0199	-0.157351298233972	0.225476297420360	0.642249446352616	0.648043044283837	0.244735782871838	-0.22343508764764	-0.0200844099685079	0.171340709744597	0.0700551131087453	0.00643362949060062
Z002E0200	0.252785196243998	-0.518747334126129	-0.299837515510431	-0.202872538356371	-0.468368788182633	-0.772373762936076	-0.122767240507026	-0.0084903978272529	-0.762690238743786	-0.162893031459943
Z003E0001	1.42575427596283	1.16250549950932	1.09194253377666	0.854942860183275	0.741424260206864	1.2393726053297	0.567596301869105	0.545584099798575	2.38552258910991	0.244728374464821
Z003E0002	0.757841495215	0.463127331176891	-0.128837659290752	0.228920925125695	0.210621432117501	0.674566707680562	0.696190761912923	0.798053003848594	-0.329492855885619	-0.969835030729152
Z003E0003	2.38369209857514	3.24904487742808	3.09277515820838	2.96647892121588	2.90822798805075	2.77801501919268	2.19034105684251	1.81987515267765	3.19199644605853	2.18179702909333
Z003E0004	0.622152750358944	0.410626523415558	-0.553768914606149	0.362077888103289	0.695413449120368	0.223592451875654	0.150166717994857	0.383810683133063	-0.574208056269451	1.62980462693011
Z003E0006	-0.306124304116464	0.707052188274643	0.936875126305072	0.599173810486509	0.317764727536622	0.408413382882175	0.254744873884323	-0.403068732272678	0.286330350439271	1.12791056235935
Z003E0007	2.08296408852618	2.00877234905195	1.14298028760036	1.79193258379420	2.03211345828989	1.42334250969434	1.77716416458883	0.908867508573265	0.631612632425648	1.46033463600089
Z003E0008	-1.43875500149859	-0.859242517212861	0.530300275049801	-0.921272811500523	-0.53528246014994	-1.17823106240572	-0.943699803806011	-1.33811139314322	1.01624272583979	-1.61268007309704
Z003E0009	-1.36670787499439	-2.40129295131430	-3.31797621698076	-1.91748498421220	-1.62123393338721	-3.03679939016071	-2.33497486478834	-3.0041260363041	-2.91419036140052	-0.934880935865368
Z003E0010	-1.72488691094267	-0.733095544371017	-1.92212955309552	-1.19914034058761	-0.767765406203704	-1.27243441292843	-0.732826446920792	-0.199719805662471	-1.40506970356991	-1.51761093575111
Z003E0011	0.780705324177537	1.30735696380306	2.96817753612761	1.86636632577911	1.64996117414396	1.35858254715157	1.24902116023517	1.27750171711031	0.663522419175	1.51157188939068
Z003E0012	-1.65415318932323	-0.57862322689787	-1.33007973687436	-0.683579372798831	-0.447448397942334	-0.399581734810749	0.0345208745095367	-1.0927827584986	0.000668094487262186	0.000278152072242084
Z003E0013	0.659391427028468	1.01428100465221	0.39032127929201	1.12675941617946	0.971843333528573	1.60876593088749	1.14933587884535	1.83995185183088	2.59842665426806	0.361013259453131
Z003E0014	-2.10071516589289	-1.13913339808756	-1.85205658655166	-1.33339543691322	-0.617778020828208	-0.98964548184135	-1.79150365777431	-1.45249035063728	-0.79452182281503	-1.23875614689526
Z003E0016	2.11540080727488	1.06574557251346	0.377890981229803	1.00818339500851	1.37705358171628	0.685480977052263	0.415014894616305	1.30731131418024	-0.760875964484222	2.34974866131259
Z003E0017	0.0799583787888022	1.34085339203181	0.368829515353502	0.75043974258216	0.410993368388275	0.802493989206317	0.999789627131861	0.640315120732346	-0.073060432783566	1.51213792694415
Z003E0018	0.515598942859152	0.349616486218964	0.7719608475507	0.238128496801922	0.0543566737017743	0.122224377308247	0.0285357153836973	1.18552197617918	0.0664327478292138	0.687967357182102
Z003E0019	-2.83505888567702	-3.17934023278356	-2.43999264946855	-3.59621850225828	-3.59706349208057	-2.75171939545386	-3.87281056919776	-3.33002456095218	-5.320128114269	-3.72932402109697
Z003E0020	-0.168485795689733	-0.248034015809053	0.13761168344411	-0.295694754118594	-0.577298134749448	-0.437423529258557	-0.411390882067084	-0.269754341740669	0.523670464221491	0.656929923969382
Z003E0021	0.522029348647228	0.0668348387633424	1.88547184404817	0.768628036289746	0.445554066801236	0.3828681435414	0.654588184873566	-0.121700361460548	0.23014633132798	1.5970817142279
Z003E0022	0.122115884047434	0.323114422762239	-0.239433795975145	0.237655522757741	0.51643720692838	0.518558020986213	0.488764986590721	0.42398364678005	1.44286202417301	0.116870428957105
Z003E0023	2.13767639814790	1.3525095278743	1.91204785338545	1.52285170059439	1.41986154341848	0.743070934052454	1.38038900300447	1.18190134639226	2.73447852950463	2.50185228340279
Z003E0024	0.467223009569231	-1.52102491235840	0.0803968486792812	-0.844877130990006	-0.893886362831338	-1.85141214413062	-1.55561259477292	-0.800098082534515	-1.58144289890427	-2.05308459374538
Z003E0026	-1.48238406713855	-1.17802154405466	-0.153578929378245	-1.09259772556307	-1.45215840203885	-1.07627045342884	-1.34690200324163	-1.47964715312500	-0.80832510581604	-1.15775148211173
Z003E0027	0.226013243813873	0.227040638918295	-0.404016273814364	0.253424399828195	0.0381660948667452	0.563589880236826	0.0536902234519489	-0.605139673261575	0.577775961085232	0.201491894504404
Z003E0028	4.31501941295744	3.42709350589391	3.98428538458892	3.56948225063355	3.93129468325927	4.14831469560911	3.67331661739645	3.62088758509067	3.86309752729039	3.22109880752032
Z003E0029	-1.40181523363677	-1.36062255530432	0.360305373026469	-1.87769503922864	-1.60075904776067	-1.26001885220722	-1.72840500665384	-2.3186138297062	-0.133915775971059	-2.15368319589374
Z003E0030	2.39646047829945	1.43600654248884	4.73852620457927	2.35391072828869	1.83341450648739	2.69037030002058	2.50895876293757	0.95639611887156	3.32875844963026	2.34995188982343
Z003E0031	1.92012397676568	1.74106496837658	0.359607222213075	2.16722635392341	1.96407795542385	1.18928277304817	2.29313223294120	2.9594067079606	2.11645923258591	3.79978923527641
Z003E0032	1.30260981014423	0.746334801809475	0.412110820606504	0.45861675722799	0.805175322787312	0.865705083254428	0.846336350535894	0.129239486742455	1.57119094390804	-0.350431244339361
Z003E0033	2.01359669941690	0.443837327828453	1.80968195894675	0.678285203431102	0.97063611256056	1.42750779387385	0.222005345071964	-0.339867131467761	-0.790439627816	1.23178820731494
Z003E0034	-4.04571293170069	-4.11470238159190	-5.1955419917453	-3.90152695300432	-3.4092703171116	-4.35311250049991	-4.32392872789443	-2.54301832851798	-3.21888424138513	-3.26158285687474
Z003E0035	-3.13045988075882	-2.80817122898434	-3.07448244530922	-2.86505660077929	-3.43320706644377	-2.15827159660968	-3.2814281640015	-2.74058057080019	-1.82100458414233	-3.56781233281195
Z003E0036	-1.84591958524213	-1.17609263572512	-3.29541247974228	-1.40972365133852	-1.47545619646619	-1.48580814827425	-1.35485941631340	-2.10316125849309	-0.830775705072134	-0.0025896186249712
Z003E0037	0.32997062965607	-0.138716310987074	0.432823744151911	-0.0511189571882406	-0.578798761397606	-0.314729694095679	0.589291398243688	1.69134863063032	-0.95168895959267	-0.768207484268709
Z003E0038	0.287814393708657	0.317622456103375	-0.632968203078333	-0.354601448156473	0.110393970556087	-0.128804154385455	0.141386393094544	-1.60219988054222	0.0631924519634377	0.246967406131882
Z003E0039	0.717947354561455	0.668217486402996	0.689996840186226	1.24749926746620	1.18349809862529	1.29258071376147	0.920524489540393	1.18108287947994	0.979947661534448	1.73923986006841
Z003E0040	1.84611937901456	2.01498410216353	3.05821727151383	1.85267177770980	1.70105720099736	1.60599189333105	2.38892864842897	1.52748533531467	0.384047108356377	1.09763393719761
Z003E0041	0.8119961250014	1.16269859062108	0.258583974843377	0.812955586687516	1.52820312687034	0.499997913495663	0.367717683426373	0.305639625189701	1.76667788758726	1.21038536004403
Z003E0042	3.65096861963278	3.03389408376168	2.57605105709349	2.95443434323343	2.94203078795785	2.94525008227653	3.01043315184414	3.01742833388941	4.35838166663973	2.50922493533621
Z003E0043	-2.13747602225540	-1.10273270358693	-1.60209791275423	-0.742365727353389	-1.11982384621028	-0.884476615301702	-0.576067219707649	-1.14919539233426	-0.677482301228572	-0.527711339767179
Z003E0044	-0.436384963160626	0.866939734583093	1.93398854947010	0.695364039963766	1.15014651968963	1.09134650645209	1.07949875360815	1.06390367610389	2.34108450885817	-0.248919623228399
Z003E0045	0.195963844008012	-0.582969015407128	-1.22740901980049	-0.80503631494452	-1.05966797788633	-0.4878468276603	0.0972478581384565	-0.355963837869314	-0.788726481344181	0.0368298920499244
Z003E0046	-1.10381461794947	-0.26236780605795	-1.79228516702702	-0.675597127931602	-0.995891273052399	-0.404346510614736	-1.06297432549962	-0.874370614373364	-1.16021924160064	-0.959889974275238
Z003E0047	-1.16573071651235	-2.09014440210313	-1.95751591198777	-1.71323723348461	-1.66785952197709	-2.42056036883322	-1.84809455458017	-1.96059538706638	-1.61325795656603	-0.57967803598965
Z003E0048	-0.71709119947429	-0.840621386843861	0.255944262393341	-1.28194028862322	-1.15293418549652	-0.624267051829038	-1.56165101640603	-1.04069505975643	-1.38426127370287	0.0329648395126421
Z003E0049	0.822612676060266	1.17491498716041	0.922217788850423	0.523559358686817	0.336362072753359	1.23397185065333	0.0429763428259945	-0.312630706257871	0.101700908785001	-0.611814235279522
Z003E0050	0.390724196975848	0.110399935030024	-0.932526073182148	0.320032475397216	0.129909846207783	-0.869659894425511	0.547874073137921	-0.708516749430942	1.21956015713419	-0.94693917682461
Z003E0051	5.33280613815412	4.87303975744504	4.89754788190368	4.36390997513783	4.47038033642095	5.26491373131098	4.55643538043362	4.27230649026108	5.4816852198143	4.63060778504746
Z003E0052	0.880878344627763	0.850897678571089	1.30029000222614	0.0762265999483864	0.128947990578846	0.0399375884075318	-0.149610215763366	-0.559426358464824	-0.453901453138734	-0.473046520215991
Z003E0053	-2.07623309739586	-1.98348657557101	-2.35025561408437	-1.76875473062526	-1.83627505586267	-1.67400707489355	-2.08227946543905	-0.960194982040286	-0.805649428254683	-2.8558111338751
Z003E0054	2.23344675058261	1.7508595378081	0.968747152351425	1.76107421377587	1.94423768681859	2.02315897842928	1.46851630605934	1.37633200867261	2.62955549480623	3.10668619352785
Z003E0055	2.54519728683814	2.720474628511	3.76149269319896	2.62142561707315	2.14579809412116	2.60488652624695	2.43142551846385	2.07023837431975	2.60487709087188	2.08392983160241
Z003E0056	-1.18748775303847	0.731525878748597	-0.857609745178579	-0.305647760605737	-0.175952100615416	-0.695464202005996	0.175696712880361	0.305330243829652	-2.49912399234311	0.195260204995090
Z003E0057	2.13331389515777	2.71734896480374	3.27126547423749	2.61883849598542	2.86135119835864	3.62951043271736	3.10868603110652	1.44479157890558	2.89710359207644	3.70740924272304
Z003E0058	0.981228206823135	0.319567618523263	1.38784930781866	0.197193481674407	0.292654431924609	0.500006893287679	-0.294204279502468	-0.331315951015200	-0.839044811728476	-0.389652412996187
Z003E0059	-0.823893122526391	0.479262180290196	0.381507147866437	-0.0306648605792057	-0.146530614192911	-0.190854283702224	0.73752123106194	1.49875665301698	0.944690264629092	0.607471142850704
Z003E0061	0.575766292837331	1.41139954123808	1.35743862915418	1.41066532969033	1.83921884121340	0.652008811154946	0.864278918691719	1.59287738357442	0.778413866059581	0.278430323942283
Z003E0062	1.58650106345303	1.59931124093210	2.20856690561689	1.86121643708860	1.58242230549420	2.15763898335947	0.911010720862904	1.17434239080546	1.71843680983936	2.80402796346142
Z003E0063	1.81831733353346	0.780659559741436	1.61164616514445	0.865223495691376	0.994837423433058	0.733335409307521	0.352792512137705	0.448975460921771	2.00774458787316	1.73700485394389
Z003E0065	-1.41560889612418	-2.30630008057054	-3.42222566188439	-2.35704440455811	-2.08569874173757	-2.19352859189064	-1.54644929539536	-2.71240466384717	-2.45141010382147	-1.40355140770815
Z003E0066	-1.67949148260459	-1.03859130705954	-2.42562864502997	-1.17823903533934	-0.911102385329684	-1.0126948431674	-1.57000226904230	-1.81961624625041	-1.26626424624066	0.0482267184515901
Z003E0067	0.399333973264875	0.541704639390274	1.10822751997571	0.492555416059015	0.68509307514332	0.744286740797033	0.49236948773917	0.446310552415442	-0.263205372050682	0.957949885909082
Z003E0068	0.3705529045486	0.267969794395476	0.345022158414672	0.637803260630293	0.957351505869356	0.547663994814686	-0.265741972159664	1.17336088892056	0.593181689197995	0.0277863569640102
Z003E0069	0.0568957604570886	0.491460178550087	-0.0104394134769390	0.822896857682623	0.625575116210837	1.26359765117848	0.99523311228922	0.312976257253879	2.50723814875248	0.198019288693952
Z003E0070	2.23808658444279	2.38856621111482	4.06434088303746	2.05118819888080	2.69456295807867	1.95001127533215	1.42756394188834	1.18861501221214	1.43727346427234	2.28435189324069
Z003E0071	1.03038643043440	0.395951355002997	0.737358813567513	0.761934069835629	0.85596169604631	0.53956153467811	0.439241492346293	1.25614570802995	1.65102626626466	0.89777400188238
Z003E0072	2.95110436986222	1.9484876061197	1.30086991708660	2.33145154686479	2.06304978897993	2.04957716400447	2.10175855968919	3.45221605305128	1.03979004881644	2.26704727098066
Z003E0073	-3.55372233042405	-3.03082664164222	-0.555313204743213	-3.1240990774941	-2.65381599695177	-3.15547836982065	-3.22810028707328	-3.90886432776976	-2.93516161508853	-2.02515842131709
Z003E0074	-0.69578427244026	-1.00425528256668	-2.21824344342737	-1.52027353323951	-1.67295534738375	-1.14283000210732	-1.72146090491469	-1.36928202832387	-2.51180764075175	-0.45087799977457
Z003E0075	1.71995461337655	1.76968014017034	1.66037188666713	2.54251315726028	2.41603123918351	2.74679154753707	2.85822756197670	1.92100137624088	3.67683393598808	1.78417614662634
Z003E0076	1.47050996600609	-0.111092774950708	1.20701156371943	-0.0831944963912911	-0.289384730752785	0.148165862564297	-0.477829142332706	-0.186073523592375	1.16846906990746	-0.373889557773119
Z003E0077	2.96547730270124	1.53988750651821	3.01715169086738	1.22887293555573	0.750810160337718	1.83823095910332	1.67138249333754	1.62608464984201	-0.675733368120146	1.87308336908844
Z003E0078	0.676045278470132	-1.25575562514496	-1.60588995870863	-0.75872053372673	-0.504448276838977	-1.46434505460979	-0.122137659991851	-1.02907629992534	0.870734317709239	-0.83657317866509
Z003E0079	-2.08426380495358	-1.69500650723172	-0.752385094946099	-1.37365294507508	-1.76370637656373	-0.880498910723425	-2.03993849076604	-1.76723209781068	-1.03898481956310	-0.454953944873824
Z003E0080	-0.227347779012866	-0.0611914579842335	0.82568946360012	0.397252867651495	-0.0128655147652132	-0.63356558823063	-0.139162306674122	1.03742932594601	-0.315143344599099	1.09854446397401
Z003E0081	-0.0807973905442224	-0.620635860173951	-1.60452323311732	-0.567220373491268	-1.09527412096010	-1.43256262435925	-0.97258970770447	0.00513556108857594	0.360437875506682	-1.74309625085321
Z003E0082	-2.73057512437201	-2.31614676811936	-2.44755164131122	-1.73946825491851	-1.80664157381821	-2.86143932774933	-2.20021305186428	-1.97279951948026	-1.65860371186774	-0.465300205015729
Z003E0083	2.01821108818447	2.51919075175170	3.86311812641054	2.61146215845948	3.00801460075401	3.66484012097703	2.82186359727325	3.28975608306056	3.54703458281393	3.14162031895569
Z003E0084	2.4543833141894	0.27260188246368	-0.512119286124413	0.734174335974422	0.501281124144882	0.215985432643190	1.55716705167830	0.646922054933378	0.965426507586903	-0.314041737223407
Z003E0085	-2.89796769147503	-3.76448856906395	-2.71466376633272	-3.25103310361264	-2.82348564650291	-3.91879309712636	-2.87946614999138	-3.79309998982258	-2.38477903043702	-4.79284239731865
Z003E0086	-0.366753482503746	-0.88476706839702	-1.26360785500869	-1.28433354101290	-1.22759023663643	-1.66071497248133	-1.80293589711049	-1.60730850010195	-1.98041785435600	-2.36253228883251
Z003E0087	-0.575905377288554	-1.17301595761906	0.191856849568051	-0.683668219250717	-0.919836098811006	-0.151513818893701	-0.653508237730618	-1.86533992131264	-0.447688202544961	0.0307918747148031
Z003E0088	4.09258022035890	3.21547577736378	1.65085620362926	3.54984886400907	3.3683686697021	3.26438558050856	4.23105762133128	3.54142659787665	1.99704522599545	2.20253087327788
Z003E0089	0.618438035907923	0.0753989725477137	1.90941360436797	0.212113217346263	-0.287999616908083	0.289349066985772	-0.6450663489856	0.445176787961087	1.14780461847489	-0.961637329458814
Z003E0090	2.06175336501263	0.667052162090294	1.97035545808417	1.0547317567387	1.12698903399376	0.988225254118443	1.67390627020243	1.04846936011289	-0.606134056457551	1.06929186177385
Z003E0091	-0.0226630730319913	-1.46235145847609	-1.0437168778538	-1.59831782577366	-1.06972874342685	-2.20134759715192	-1.43692967036537	-0.995100147998497	-2.07985232858207	-2.53385491015034
Z003E0092	-2.25665236711347	-2.18422998480442	-3.42553081639237	-1.93329488902796	-1.87599689626541	-3.04106760116507	-1.04245827882343	-2.43159795200377	-1.21023162985463	-3.32519825921954
Z003E0093	-3.75609160710496	-3.74837431035271	-3.95677542608331	-3.54910614426259	-3.35311252496641	-3.59372495560829	-3.40908206448165	-2.86945489594534	-3.59852968467988	-3.34713949324291
Z003E0094	1.38431107406517	-0.290436852849041	-0.451778994812677	-0.352867247592901	-0.134333665527009	-0.507227278158282	0.270936963812964	-1.01489641478534	-1.05202625629929	0.321824836315415
Z003E0095	1.27097994447274	1.00638291743033	0.713812467236357	0.849890462197146	0.773148393042908	1.85130225307925	1.18522672418794	0.334865969175638	1.42699478497432	1.16759879904852
Z003E0096	0.0584405881867581	-1.01804896101552	-1.6299975750686	-0.891052330631493	-1.02822677486695	-0.146361928403028	-0.340919978142146	-0.991961784302444	-0.71598039351867	-2.13033817133427
Z003E0097	1.97526636784841	1.93711519656677	1.09389508520375	1.76424613269965	1.75081347383348	1.68416488830882	1.73981950317766	3.19389956291485	2.80072141409828	1.53554156655052
Z003E0098	0.230661101742918	-0.437813476686708	-0.151912585655076	-0.363576497378635	-0.0104899143159186	0.029016983635582	-0.389218909326732	0.228000186194396	1.34747587489516	-0.562060967067061
Z003E0099	1.33615996855263	1.06966745988133	2.29477572027409	1.78306866657407	1.90538528637784	1.12312909593112	1.29794069545961	1.98161834967588	2.51511119862928	2.76444857121856
Z003E0100	0.835550834297064	0.86026123179066	1.33154355910612	0.285223077491435	-0.21459672748328	0.0161410106520386	-0.157150801509496	0.665140735799185	-2.13870147230755	-0.734269795375587
Z003E0101	0.627302235621095	0.146576773998974	-0.440481182773295	0.217268957411162	0.53499150445358	-0.207712628859868	0.827186027703579	0.823698698742965	-1.16142822231741	0.309443409093019
Z003E0102	1.02910544985520	1.38652265792876	-0.347729215138958	1.56872525071690	1.54878053234783	0.5849970202374	1.46128400993321	1.4547505225898	3.29696875879787	0.96464329836903
Z003E0103	-1.34877337608101	-1.08895890288168	-1.23039910277240	-0.954941204299127	-0.802285924279946	-1.45656761164963	-1.87942121447428	-1.64431026681676	-2.68910139137803	0.175174431629854
Z003E0104	-0.404916666017439	-1.14966385976260	-1.96956074896654	-1.8637791422745	-1.68984085129999	-1.86623423031264	-2.05361615440168	-1.46471178087552	-2.26293833537652	-0.507236323924732
Z003E0105	-1.04501364053678	0.471709154732882	0.254587908175236	0.502632239159443	0.347595877596562	0.794343320754055	-0.317662737486809	0.500294181901764	-1.20584571183604	1.21401027781722
Z003E0106	-1.76423620542645	-1.95260385882961	-2.22889197710467	-2.07148844041662	-1.71389589385082	-1.57286902244339	-1.95340225214650	-1.6711321782904	-0.916087621364943	-2.04727175239210
Z003E0107	0.958146655230918	1.07848378886106	0.832573508007511	1.70346214209865	1.30741557220172	1.06699442600117	1.54587446594280	1.5642211604812	0.0125486552390348	1.35106780769697
Z003E0108	2.06865957902601	2.51584651332516	3.93801398785208	1.86775890286516	1.95892106974598	2.67951878957115	1.53750477193926	2.70593737878559	2.89582993164100	1.32959026836079
Z003E0109	2.47684486064657	3.55768522255774	3.23532206806666	3.05602326084934	3.5481731896532	2.77491521480789	3.36080899764352	2.54630624352898	1.27866977790869	3.00393170647412
Z003E0110	-2.52180905504193	-2.23538606003187	-1.86400524184805	-1.94374916787235	-1.68241337472802	-1.88310205866084	-1.41169028433350	-1.88305195472636	-3.11157561454513	-2.09088103469796
Z003E0111	-0.833406112374418	0.0615377706003945	-0.889107483155737	-0.0839234364430378	0.384103007607665	-0.0908003442610568	-0.253576292268821	0.153390168126519	-1.72390303142931	0.851976123051211
Z003E0112	1.09584317547271	1.30611906519327	-0.223651604358762	1.52516104274597	1.51921830963114	0.201568419356578	1.07819753462050	1.60729699822011	0.265508783493618	0.79779872275775
Z003E0113	-2.47411285412721	-1.83358343401958	-1.81099337522520	-1.48448393320262	-1.57634220114810	-1.96681414972099	-1.36990012092837	-2.08489123035299	-1.92103874416001	-2.18885395715967
Z003E0114	2.38837736484862	2.40295915779561	3.31645962889	2.32318116272047	2.52511251812772	3.11661881840239	2.68150727551058	2.44333647818197	2.29172890203056	2.27101590461988
Z003E0115	0.649360042675862	-0.185033683960951	1.06218827441488	0.0508617774889015	-0.076606671834619	0.241907390772911	0.0410500652499414	-1.40802600731461	0.456813890606467	-0.538290040879913
Z003E0116	1.61698346041579	2.08711929714340	2.17966210598873	1.66857106625555	1.85940070682713	1.68589799878643	1.58805845573437	2.78434157746314	3.42252102660454	1.48335514798649
Z003E0117	-0.559786383288384	0.217127945289290	0.302597834930121	0.419452105800089	0.653798063738026	0.164434214508222	0.381435661449344	0.93830208516876	-1.07014936015683	-0.303833343929158
Z003E0118	0.449927239714815	-0.303029815298844	-0.953847485831521	-0.271145829744983	-0.855748408579068	0.121473669005706	-0.419230020785944	0.122575258112101	-0.987255632248982	0.109603774857677
Z003E0119	-1.43067072369366	-0.247882598520825	-2.27575590825518	-0.638448019453073	-0.348447514672387	-0.863681347581107	-0.545816412988287	-0.209338144436843	-1.52815529165393	-0.730892248967559
Z003E0120	-0.0515820632840037	0.200130317161661	-0.461051224972233	-0.0844484116185724	0.343579677473034	0.455252866377918	0.659204931148954	0.407029941608831	-0.490379402681361	-0.836915590468638
Z003E0121	0.226825061121937	0.023467924267969	1.49548073866885	0.419314795628352	0.209592408543388	0.0661042407119139	1.05172121037110	-0.443856172842082	-0.907134281806136	1.41553354832809
Z003E0122	1.79067108683219	1.80827482715629	0.697221177980005	1.73010117971625	2.39381578487547	2.18901343114972	1.37984966443425	3.36506122064897	0.479361265718862	1.61614359437855
Z003E0123	-1.43752496617805	-1.88308953858550	-1.08267222495001	-2.21728375208509	-2.71872675903859	-1.23860621607080	-2.47656879368281	-1.80829956532266	-0.98696247171723	-1.66742845857789
Z003E0124	-0.0456254211367642	-1.40953198542179	-1.41056418815905	-1.04409655338586	-1.39000992554493	-0.0265406656833609	-1.09249639760141	-0.455272123414183	1.19426450745411	-1.87046925809992
Z003E0125	-1.31324152784370	-2.07957426244893	-1.95170320509506	-2.21981315488337	-2.03731482522034	-1.90707244473271	-1.89969766855534	-2.76483179129893	-0.491575871049585	-1.21734156294095
Z003E0126	1.37502530299832	1.70789292625072	2.76518655535584	1.67795538600923	1.68729638843224	2.71693599148307	2.52036190831011	3.01449312714149	1.98221807295935	0.772761840906738
Z003E0127	0.136615739626277	0.0216993844974621	-2.00925458019009	-0.171708743888361	-0.542381093018546	-1.04286115823245	0.375683549231134	-0.317983487040812	0.528654593616471	-1.14621533176366
Z003E0128	0.347570970646446	-0.175369129866841	0.152506106932420	0.280742231766091	-0.106735374995670	-0.0133288857069182	0.379092021115687	0.270984247516677	-0.986718752358502	-0.155143079199498
Z003E0129	-1.00630715281383	-0.244725164736568	-2.59131103347987	-0.843195573426244	-0.611075079506667	-1.06776561675375	-0.186302912441945	-0.216560711242064	-0.992309506369683	-0.94804054241776
Z003E0130	1.23155739232030	0.539202784896667	-0.170189146490111	0.6390869660181	0.857647189672269	1.00410857289751	1.12795333442853	0.693713282190029	1.04374049643371	1.73842860877595
Z003E0131	0.892871691466238	0.777006569628284	1.31312972533710	0.854741061482023	0.86003148817283	0.893702347066918	0.905654771173866	0.455713551205794	-0.852336979201282	1.59212785167292
Z003E0132	-0.399407252425599	-1.14196602013764	-0.466632937906073	-0.730612151679614	-0.85164050790863	-0.273503816689697	-0.94716008483221	0.0948771746254275	0.520407129226341	-0.690322830983155
Z003E0133	-1.73672253891734	-1.3147161101418	-0.64101535005643	-1.39422810368381	-1.70412697434499	-1.27493726960460	-0.732366301616989	-1.55511481986496	-2.23385900173663	-1.51016967813981
Z003E0134	-1.27417632781568	-0.6453282091066	-0.638673442509204	-0.889184336686587	-0.853280722382183	-1.24214468231003	-0.669179382147617	-0.789446231994843	-2.65068930554369	0.302228055548328
Z003E0135	0.367483726486457	0.750708454628236	1.06207138181200	0.507590295725229	0.962759264380295	-0.379679168301583	0.88167058930446	1.46990662875135	0.180196900030347	1.58659498337446
Z003E0136	1.73176239204527	2.54582767290915	3.34503376951753	2.13533969073959	2.79439733361807	2.55465158790264	2.71168528080253	2.03493420511671	3.74213417763937	1.32725456208053
Z003E0137	-2.67284923840931	-2.20017250292128	-2.27897685831031	-1.99572661298472	-2.09255821038930	-1.39809400359879	-2.24456591370891	-1.67793242761526	-3.109741380885	-2.02595398069002
Z003E0138	-0.803471057223089	-0.491757445496183	-0.468328706314705	-0.690521665499039	-0.319508955619727	-0.67279332134579	-0.508970174435685	-0.199902104628682	-0.085117090615498	-1.12650572144772
Z003E0139	-0.134104134599455	-0.420831414504593	0.235422143491249	-0.742464817843757	-0.366976100194939	-0.985769025951354	-0.965415250617592	-0.531926383943875	-0.247731423360035	-1.44897087630033
Z003E0140	-4.06148091718102	-1.50265429006367	-1.69514144607243	-2.22482002596610	-1.82985954031987	-2.02426393541675	-2.58133279859806	-2.27595247732705	-0.781936399666663	-1.00699997562502
Z003E0141	4.24937773573491	3.79370968935983	2.18660597031234	3.77560394583922	3.84390044820449	2.9922021825679	3.49966507017801	3.60076760609669	3.16583102289852	2.86282009883990
Z003E0142	-1.43862533124809	-0.460699623090741	-1.09241101035600	-0.61627592886533	-0.89177992539454	-1.04417471476240	-0.775391539296586	-0.207346392610055	-2.10840008865007	-0.795482950047077
Z003E0143	1.57199312255743	1.54883498922697	0.808459816639022	1.54626899921979	1.17156755068218	1.94963175507049	0.981498686162325	1.93586201402045	2.50080668070258	2.34825094281245
Z003E0144	1.40667915462152	0.197141615420362	-0.541792712453936	0.560601791394559	0.0631577765252962	0.709948703568127	0.176777342219808	0.281966139115311	2.1071996808166	1.0793691812643
Z003E0145	-1.24056970117816	-1.73277861199645	-1.89309521451716	-1.75542555066693	-1.45523103546143	-2.91329746112782	-2.08808534863686	-2.27792050897825	-1.97360422310817	-2.25466153280604
Z003E0146	-1.04029620998122	-0.495276977511103	0.165258493984458	0.0627054681115849	-0.457279456700762	0.304044869901731	-0.694936042123033	0.503840070813635	1.08593571639865	-0.611156932873852
Z003E0147	0.58098121670666	0.481867657307611	1.20896731065981	0.618676461005745	0.435023685876089	-0.0478694265870456	0.537719059533714	0.339184789047925	0.0724803710531307	0.304707526125099
Z003E0148	-1.35550783928762	-1.0767429675005	-0.755467231122076	-1.19278104614081	-1.12573590138228	-1.80987915290683	-0.748121335077015	-2.16312028856518	-0.946725595391842	-0.861430714101972
Z003E0149	-0.266243556153970	0.411497343959396	0.835552861750536	-0.175295072818059	0.0654165905653751	-0.506368218503538	-0.0684566193265344	-0.802787381646577	1.29075696127236	-0.731859754717506
Z003E0150	-0.984971015833334	-0.563914649643025	-1.28776483530384	0.107103043732540	-0.371102564531892	-0.96156310060832	0.830597331366907	0.560011264376151	0.180724104135365	-0.930068877803737
Z003E0151	-0.760119677753139	0.3576756396877	-0.155452515622235	0.271650196950441	-0.221695868997206	-0.476452688192478	0.721900221113317	0.0419203414462276	1.49365156371289	-0.691220455864362
Z003E0152	-0.608935056340878	-0.542421596143984	-0.927714925403851	-0.9286970417222	-0.857848082066223	-0.837824848875883	-1.37739897394223	-1.15924050338831	-0.528142417057208	-1.15549501130822
Z003E0153	-1.41450596403773	0.623701245265359	-0.888416059826896	0.340679764120492	0.374191470535122	0.156252339659970	-0.100033494244422	0.79915338540112	1.07495995982882	0.641753603998893
Z003E0154	0.834492740451212	1.91790599731384	0.825095620917792	1.74543319241257	1.55750727548599	1.10959667115771	1.49187608074365	0.728053991006762	0.0132603252149344	1.83467135252471
Z003E0155	1.03280078293303	-0.44805976938747	1.22068469694336	0.371860491529268	0.571842788575467	0.750475616275548	0.277178511069192	-0.0073633388970318	1.33849890865444	0.39167018845644
Z003E0156	-0.149786200290885	0.54974694906828	2.10875026633486	0.224070509918775	0.622675428488984	0.131996596112786	-0.121669626314648	-1.17956146986309	0.00784661272794835	1.44850203365884
Z003E0157	1.59029974850045	0.815380099397863	0.347652711625416	0.628629596402218	0.773569312257036	1.05144700279625	0.374477924752234	1.29805655408021	1.18695103572682	1.06112557380639
Z003E0158	0.705756172341055	-0.500646384547706	-1.05535413096149	-0.253668413517388	0.0933496165423272	-0.614871058540617	-0.424897838198038	-0.417310151507734	-0.803103894176718	0.464186715938636
Z003E0160	-0.46514004924458	1.01249888516288	0.267810638601639	0.10664396042264	-0.120958638241731	0.073923326904804	-0.147174010971190	-1.23651458578463	0.344171924896806	-0.231985605782373
Z003E0161	2.96623245873631	2.49463717847038	1.70519907419977	2.31809836876665	2.7825504355444	2.67503335644603	2.53994931944362	3.08021069412211	2.97848350238529	2.14273193919651
Z003E0163	-2.43995354055296	-3.31239404600061	-3.18895373077501	-2.87475548743661	-3.25705319585355	-2.51839902038217	-3.16584428466107	-1.83805255496832	-1.7702916433858	-4.06571847578434
Z003E0164	0.788204824853229	-0.6619425168261	-0.522822745905098	-0.127213722775681	-0.490376268170843	-1.17840257411805	0.261549198303393	1.19994996821323	0.336432386963671	-0.621998078866518
Z003E0166	-3.48671357853815	-3.21365449431342	-2.00391742495736	-3.09306510951368	-3.3276996956989	-2.50277687903994	-2.38974913585452	-3.58643523165201	-5.00785375425037	-4.15325505909187
Z003E0167	-2.4967778406637	-2.55431378253889	-1.86691128673738	-2.14297504213589	-2.12443556216159	-1.48986090503984	-2.36893007309565	-2.00910248617462	-2.83458542332623	-1.14238268806798
Z003E0168	0.474851819710922	0.260891654808901	0.511746310830139	0.282617647275098	0.0389980509617254	-0.488388152210047	-0.0281140103220021	-0.0755956734118444	-1.36258170778895	-0.240268585182997
Z003E0169	0.662362635089059	0.932572144162542	0.995285316762056	1.29618492778567	0.654668639684187	0.73587346596779	1.84425187203490	1.40577601587972	1.43565716595811	2.4407446533040
Z003E0171	-0.362677911808913	-0.187913763135300	-1.76008124914533	-0.738580185643359	-0.64775263375742	0.100598672570158	-0.538761831064361	-1.26416999369544	-0.64603295769625	0.333083395100524
Z003E0172	0.0451138667460177	0.492403987741927	0.150057159821994	0.584835135684366	0.705146639984514	0.7804815653261	1.57236433254127	1.42527151969742	0.818414650078883	1.12208307205845
Z003E0173	0.563238683832091	-0.534299817361117	-1.59831603145922	-0.797951619431119	-0.928824844587533	-0.930004335077404	-0.994845713009074	-0.706131598462192	-0.985046701534927	0.146211399645406
Z003E0174	-0.274904909257942	-0.234049933606627	0.430325560558353	-0.165822423457272	-0.395313540526123	-0.141435241445582	-0.069703107517472	0.330609948549243	-1.39152735471210	1.28507090457688
Z003E0175	-0.98840675508927	0.326219414799755	-0.379415164043236	0.190242216968162	0.0325857149921834	0.549648447422051	-0.312207236386088	-0.83988595736374	-1.62634728741947	-0.140155897672800
Z003E0176	-2.64777514230508	-0.603533307497795	-1.08513157907303	-1.08274204842021	-1.29557412711040	-0.965234562084915	-0.658683666609211	-0.763769106382806	-0.611386993728205	0.0464041741374845
Z003E0177	-2.16736588345966	-1.42905487373371	-2.42250740159417	-1.79310263359077	-1.98155087007576	-1.90956280113755	-1.50280544456341	-2.15387527492863	-1.8325086986573	-2.85888185954576
Z003E0178	-2.73855264219649	-0.85271385577324	-0.119525023724488	-1.55248455399206	-1.66905270366429	-1.17888050001875	-1.68617959490996	-1.18903115533268	-0.568209799914321	0.00185100726849171
Z003E0179	0.483978811429524	-1.15887849533761	-1.76175561073470	-0.987434965926068	-0.688255838620125	-1.12384323202795	-1.09417162195133	0.0523431307265458	0.175469914900030	-1.98467715004944
Z003E0180	1.32039129740981	1.12042158827455	2.21579113862835	1.47085493060918	1.60516002652947	1.47943591896857	0.964281501522967	1.90981522637549	1.54326414824719	2.49881359424823
Z003E0181	-1.33028125012656	-2.72026306229689	-1.28215909125072	-2.05579612218751	-1.74977326079975	-1.51434709635961	-2.19299062584618	-2.30126571749289	-1.71180713648798	-2.18585584836604
Z003E0182	-0.464773574796784	-0.430500093924779	-0.167284642614677	-0.906248448116526	-0.92657666678295	-1.14006066739478	-0.344382802634656	-0.364160568854995	0.062819617896488	-1.93660509686509
Z003E0183	0.397589583222249	0.483260848392298	0.746231936461135	0.606230140577364	1.26937380326015	0.309112515369600	0.372716959797168	1.07854470947476	1.85774761740236	0.222372936300378
Z003E0184	-0.0829279735414331	-0.205022207485058	0.788777260124448	0.35155816508059	0.319390714026484	-0.577810891744129	0.888369699767888	0.0623481703555172	-0.577108458874802	-0.168652661792856
Z003E0185	-1.89646147341285	-3.13037581656337	-0.316131319187055	-2.23972456730313	-2.56803644802532	-1.54656416416212	-1.9784881570693	-1.38581942151257	-3.27214606198016	-2.90374549783234
Z003E0186	-0.0614467192356138	0.643106558188842	2.1818447505201	1.67586631176397	1.38132523364586	1.10412875065642	2.02652359869047	2.24011327530295	2.60626418009443	1.44902377021624
Z003E0187	2.4533802550128	1.51329366040080	0.221421377642015	1.70878406806668	1.82950971777185	1.85278331611742	1.97119261802577	2.56223731340828	1.01080423174940	1.1882311630429
Z003E0188	0.171993122557431	0.148834989226965	-0.591540183360985	0.146268999219793	-0.228432449317821	0.549631755070487	-0.418501313837678	0.535862014020452	1.10080668070256	0.948250942812446
Z003E0189	-0.904767419537146	-1.26338277576114	2.10374840483905	-1.05789715502881	-1.36157465049408	0.010159627810764	-1.09549933033927	-1.73221391615106	-1.76960494033247	-0.992792084731879
Z003E0190	-1.63351975409963	-1.58015079401978	-1.89088533459447	-1.8328478617441	-1.43714616499996	-2.09644949586652	-1.78453921550927	-0.929475064867542	-2.22354672511924	-2.70320932922933
Z003E0191	2.07516904370315	2.05226933771268	3.28010538185657	2.25981663451595	1.65923106756431	2.22481691155971	1.72174436160881	1.53684618628561	1.70545058109055	3.63212726768252
Z003E0192	1.38635150653324	1.42920005964703	2.65027289943062	1.19010162475926	1.08245623582153	1.27148224732095	1.52159639649862	2.16670914814099	2.22896354677381	1.87551585013450
Z003E0193	-1.33636559828107	-1.43610993109754	-1.61769211419064	-1.53339211701863	-1.63394976210471	-1.81175817950564	-1.07082007549190	-1.74756847990899	-1.68433878596818	-0.865582214885097
Z003E0194	-3.64252501111835	-3.63402177490576	-3.60711632629859	-3.50857817122977	-3.59170061683661	-3.21864613121621	-3.24979511096592	-4.10404473363657	-3.79135924530133	-4.54529584721561
Z003E0195	-0.385421446708724	0.883099322739328	0.760258701997693	0.888187385299856	0.262086400706270	0.661666212142924	0.454079106778268	1.52186861669123	1.47493820524679	2.5181549558298
Z003E0196	-0.182670173036277	-0.324202063415783	-0.0130983831218090	-0.600902640901886	-0.211907449563538	-1.29437506639907	-0.61527853512024	-0.542799649634702	1.18794765804448	-1.11003459096106
Z003E0197	-0.369493939119252	-0.646947925053037	0.84956071150285	0.103530279617566	-0.290242569723406	0.613833343318235	0.49272136794035	0.166448689689391	0.283601804116362	-0.491233292536503
Z003E0198	-1.51983283920369	-1.31029031742053	-2.19982840191341	-1.10145775471217	-1.30001174441766	-1.65990231274635	-0.84827842162342	-0.957839024565717	-1.32310347657126	-1.70717130584636
Z003E0199	-0.162176765044093	0.893410311677627	-0.334856218130401	1.04925885820496	1.44720272633314	1.38059900504865	1.27957462415183	2.15136797920697	0.134903827544475	0.968688802668862
Z003E0200	-1.13024538002268	-0.673453019361196	0.688604267237725	-0.214665347080121	-0.376523358042406	-1.01412951393070	-0.179882428376446	-0.428252224806881	0.159898175234758	0.601188946031362
Z004E0001	-0.00203226737584150	0.0488722730986049	-0.899498431088602	-0.399514043602735	0.260392439265384	1.07559507273499	0.847839215656379	1.07565566951697	-0.0698064286584186	0.438169250628199
Z004E0002	0.370961404923385	-0.886955430466625	0.822840509996271	-0.0582205080085088	0.514231082511722	-0.63877536305179	-0.0250199663202844	-1.28731035137305	-0.521663197367764	-0.685262988834775
Z004E0003	-0.0514435751062394	0.642100537465866	-0.144040859043717	-0.965915680551177	-0.518718070093792	0.229837760304962	-0.390346909125945	-1.5854807728868	-0.885018853043655	-0.959521104270286
Z004E0004	1.59212310186643	1.17876192992876	0.474136855045074	0.94628001407624	1.74625728340028	1.85742700565923	2.00784830441877	1.72367816207601	0.953929465971588	2.11188497914773
Z004E0005	-0.572360694060907	-0.637948591252723	-1.09965345584032	-0.514609841362935	-0.643936193885367	-0.518439146293178	0.166640340977286	-0.27419653047085	0.636799755764656	-0.186154398192523
Z004E0006	-2.50994927484015	-3.67269248547019	-2.41128116800876	-3.74857272413262	-3.15647687511269	-2.80590201891656	-2.95520771591907	-2.35829804723367	-3.11672104493191	-3.28840971334196
Z004E0008	0.943175698582228	2.79734213570922	0.777262176325561	0.0929085564850092	0.74192749517009	0.960920694182951	1.91245926142684	-0.203845560747903	1.77484222215649	0.913351021440858
Z004E0009	0.648491936363343	0.31211944618567	2.84789966728935	-0.518122974750304	2.08755055659021	2.23630755740217	0.67619635647915	2.06122135336708	1.60062763303135	1.60604339572430
Z004E0010	1.07592411580742	0.761953659217827	0.508724192210002	-0.110928754495280	-0.294093984741434	0.253980945385452	1.58183929264761	0.35891747425005	1.25255442296149	0.767235274323502
Z004E0011	0.0842539498554116	0.565778923518724	0.361884718751996	1.55388684800024	1.19281793308235	0.468404770660903	0.258943205896495	2.33313648921121	0.732089452387803	0.704919831409478
Z004E0012	-0.698604622385967	0.205877339610499	-1.72087635538007	-0.468616117133767	-1.30051527406333	-0.576300425791124	-0.915132397049967	-1.89708174378632	-0.55374687077963	-0.980360827921261
Z004E0013	1.37515683958439	1.64136584888998	0.134144999899645	1.24832212290842	0.442841582754479	-0.168715653009347	1.49535821763292	1.06789920469086	1.36643192749324	1.11229499226577
Z004E0014	0.403275162276690	-0.401532951165831	-0.214168134673882	-0.953528276239946	0.00448940340689174	0.488903772639417	-0.65605655669692	-0.182324319534391	-0.133664179290118	-0.262046884674147
Z004E0015	0.391722285226168	-0.354920438041625	0.774426067069087	1.52744062329155	0.616454130966577	0.658461544567973	0.735821675380913	-0.634741459988088	-0.154021589701423	0.723069358278864
Z004E0016	-0.548868872473013	-0.99896009026368	-0.789414203722387	-0.0264190128429183	-1.11477860019288	-0.891391610712099	-1.09423185293655	0.71898789442291	0.0135053895261646	-0.77848214372229
Z004E0017	-0.767245155901724	-1.44515466761741	0.0789282382640645	-0.458547403414648	-0.598419228735905	-0.097467294330715	0.158879108000502	-1.06159123741451	-1.08222752610031	-0.767449608124671
Z004E0018	-1.52103690884828	-0.514023766320434	-1.45940660206027	-2.78915213538761	-2.67490852993947	-1.35002508366694	-1.71800546532577	-1.71650567681883	-2.67229768943803	-1.17365397932455
Z004E0019	-2.02462182019491	-1.00938903752978	-1.79459500701733	-1.72337627669224	-1.47595209670646	-0.943410385391188	-0.7234664797086	-0.830060455030004	-0.889950260500102	-1.38272543399054
Z004E0020	1.37084488022805	0.649405725363799	1.02367008943398	2.22610122785208	0.516637524187347	1.88591161380887	1.11252650776795	-0.572551286901909	1.07498337468203	0.99488238177888
Z004E0021	-0.710059192558829	-0.709415674965167	-0.886509821584676	-0.706872212369938	-0.846687924734342	-0.713588138270243	-0.566769124835576	0.705930592466265	-1.12027966254812	-0.880426850508077
Z004E0022	1.23613102433437	0.396465086112106	0.182460540849684	2.05728504166645	0.937014700027614	2.17797894016843	1.98914733254386	1.91803013649753	1.41734479250643	2.29672047054816
Z004E0023	0.65041801591463	0.993349765170436	2.74511738275632	-0.313857767252704	1.65604373384882	1.35432600703975	1.64032461372586	2.25168593748218	1.00322508773604	1.14139454096735
Z004E0024	1.67837608695892	2.17390083893308	2.65627396364045	1.12823783394099	2.00458113122945	1.52609138561571	2.27451762594849	2.36764058665025	1.71297987141452	2.01871719083605
Z004E0025	0.90218105050914	1.14240785499488	1.80821310699186	0.153342230802960	0.431527856662822	1.06992936768909	0.734578404081521	0.802293961353304	-0.0287675332038762	0.622997518198686
Z004E0026	-0.154944261713486	-1.79968954803695	-0.673421330946906	0.270159017006935	-0.580158179535508	0.0490550727990811	-0.125717926730001	-0.659471718286397	-0.233879485966443	-0.518191363178748
Z004E0027	-0.788504306409615	-1.76406317115691	-2.21523911837778	-1.93959168265045	-0.75389849267897	-0.0988257717535192	-0.742949057257676	-0.521555742207241	-1.69660846842075	-1.41527387737689
Z004E0028	1.76811217522307	0.755809247918921	0.662943678161495	2.83914081532224	1.19610087833553	1.88732100159376	1.22338815945100	-0.115200318615372	1.64135683938010	1.24782713619505
Z004E0029	-1.13790349280696	-1.19579157884152	-0.287767756328785	-1.40293731125537	0.485187584022794	-0.984731562010858	-1.09262818404635	-0.0460140917297207	-0.185072862053253	-1.27275604418095
Z004E0030	0.385792362773217	0.110062877257126	-1.54709281983870	0.974939191292774	1.33338811367460	0.0632341291216155	0.495139438131723	0.79674232081819	0.542268856126040	0.389430336779306
Z004E0031	-0.753432121620381	0.127604616644141	-1.37303216407762	-0.984410115782969	-0.71361090806675	-0.319022719483325	-0.392061180131781	-1.51958761394906	-0.866395167327285	-0.85551214186373
Z004E0032	-0.409396860091393	0.375132444318899	-1.99690399830671	-1.66630370020358	-0.00526261415183071	-1.37418795445471	-0.12421215421132	-0.888478961566216	-0.577475492029499	-0.274478021870335
Z004E0033	-2.09165600643932	-0.50655158346916	-2.67672563221807	-0.907770853067909	-1.23255956163370	-2.30906446550761	-1.71918051073169	-0.508875064436322	-0.867401182102667	-1.87992990732908
Z004E0034	-2.25689546890056	-1.74090751235241	-2.66510852129999	-2.47699260519628	-2.30063979095692	-1.99227133017038	-1.53032633191679	0.222646165972985	-1.85373690949094	-1.59880771664985
Z004E0035	-0.0280529241287227	0.0536064505043381	-0.0613167034220671	-1.39021059517454	0.488320770801783	0.433822194871842	0.260185842247673	0.247527798657493	-0.112108588334854	0.499733336104158
Z004E0036	-0.491596863166345	-1.34381138753994	-0.663135243647211	-0.134446009853316	-0.750239021886553	-0.463452014953526	-0.919642313684762	-0.680175563445718	-0.0455018803839947	-0.133394637390656
Z004E0037	-0.748095980294604	-0.112703207300928	1.06421623156071	0.729304853251187	-0.780042030457836	0.493256888235444	-0.495568627586717	0.693540023152762	-0.0321840496863859	0.34576787772134
Z004E0038	4.73901920190148	4.19187880066463	4.93489130612903	3.74246804001273	3.94585368129998	4.57605106733910	4.27505735646364	5.29759577996293	4.76715914097439	4.09986547251048
Z004E0039	-2.14766951109150	-3.38381201165794	-3.56395963622440	-1.39268120338154	-2.45626012319173	-3.77939148185712	-3.18416899121194	-2.97166101548039	-3.58431790292370	-3.08706996542048
Z004E0040	-1.23057640330677	-0.99074730729952	-2.51201890926678	-2.28457962717819	-1.56795917308240	-2.26285152771709	-1.02585768251222	-1.40368509793936	-2.10759476169042	-1.60967242145356
Z004E0042	-0.757274360431693	-0.442974114456416	-0.178069607176007	-0.746591579013422	-0.57916544054882	-0.240543859109576	-0.810690197957426	0.60501044618621	-1.11390426254464	-0.836905894367943
Z004E0043	0.394955633352158	0.936479956050867	1.13513821114735	0.380949173418031	1.13328315947161	-0.226956387246856	0.55058822653164	-1.11832140747569	0.0806067750432751	0.202045846541521
Z004E0044	-2.33866668546140	-1.95871266380083	-0.0549189167866275	-2.49446227313459	-1.97034954597768	-1.14867279257955	-1.21847082029150	-0.101818551483382	-0.464954423088771	-1.30177543046189
Z004E0045	0.0296164487982285	0.634512193538406	0.212331752835204	0.270110781562156	-0.260432852730591	-0.175662620441648	0.513905323232398	-0.675513585439495	0.253734810328017	0.192216696828201
Z004E0046	-0.521406523655221	-1.60030352154771	-1.11087026859285	-2.26188896290379	-0.822628448071206	-0.254742325237002	-1.17878723294568	-0.65355046444972	-0.54876986721073	-0.567375976594899
Z004E0047	0.965033803687494	0.0225096102781655	-0.854655201126463	2.01124245113037	0.0258989186923376	1.27681394399708	0.0592111906003533	1.05641509348163	0.863581527753542	0.00460274044653564
Z004E0048	0.605674370752139	0.883162555900956	0.668593419850857	-0.526457142720824	0.195462360167514	0.168418190501158	0.890545043535738	2.03073311014033	0.687074088263541	0.433095008174330
Z004E0049	-2.60346567908661	-2.18932080508549	-2.09522093460978	-2.91269564651695	-2.80989015011931	-1.92779638446951	-1.64213284035366	-3.55480565037146	-1.51412538755537	-2.74430407765279
Z004E0050	-0.649182956934052	-1.30100681573827	0.0473539664629923	-0.00134648294470641	0.494587139772048	-1.40058028564398	0.0405252170063887	-0.642386277155807	-0.568014054465793	-0.976801027150193
Z004E0051	0.244570050078184	0.813548073299283	0.0827841141089016	0.395523096375494	0.962904814157964	-0.237257097733861	0.224643284516154	1.20945490092888	0.804599694055261	0.196023815119591
Z004E0052	-0.514365546743537	-0.270490454125153	0.420229530040452	1.18614738980639	-0.569012481497603	-0.389196682085855	-0.232523324224907	-1.69972695045582	-0.451081078901646	-0.00760115804015873
Z004E0053	0.360520998806803	0.268137719151004	-0.00367401075361939	-0.065379880219213	-0.872960242967882	-0.237035175401544	-0.34057938567824	0.678157166659241	0.374939327353903	0.460896648324216
Z004E0054	-0.0229027215197878	-0.272507598402581	-0.114081310579164	-0.330518571214448	-0.132729498565597	-0.688689667475505	0.415696883956506	-1.19894091281126	-0.0698607366151922	0.0226548202717565
Z004E0056	0.359687795395384	0.955849473171508	0.828181514587045	1.18537209004095	0.52134112327958	0.00679182492341773	0.423228344426048	-0.0186738509648180	-0.150697723076032	0.521084276343252
Z004E0057	-2.80726333799336	-2.35052060422198	-1.55025684275591	-1.85613816642958	-2.71569250142118	-3.40404387873632	-3.18835310951286	-4.71903402527146	-2.26882031050999	-2.76929284434536
Z004E0058	-0.869800648326954	-1.47367072057507	-2.4834290421403	-1.60064965145940	-0.474194938676697	-1.31854746796369	-1.30517401065851	0.592978341426577	-1.26338351789397	-0.968308476525102
Z004E0059	-1.47492967321396	0.779688785987864	0.657169447448472	-0.707816438430629	-0.239609701982790	0.156409141262460	-0.87078528049135	-1.33854752294995	-0.509319608802009	-1.11037202987345
Z004E0060	0.356364481075911	0.126368802263834	0.445677633517388	1.18809218802394	0.602652991507115	1.01697385547943	0.70376838792835	0.878615671416605	0.171443587950757	0.408947926259672
Z004E0061	1.30098565842709	0.343944810332098	1.77336055412680	-0.0226452993396781	1.66433893040356	0.55065855663162	1.31003579107548	0.407518012443782	1.13987489781224	1.03674369177755
Z004E0062	-3.04913358713414	-4.31720340995865	-2.72751403271271	-1.98726000114717	-3.89516771108064	-2.48921803984333	-2.83839630228112	-3.44666098235600	-2.72296610564456	-2.97646188500456
Z004E0063	-0.599998602790266	-0.380008624364533	-1.94079161911497	-2.25860276921192	-1.10263125279155	-0.673713371883694	-0.591096860010408	-0.212874443233220	0.140142691512253	-0.815599725042233
Z004E0064	-0.881798912343293	-1.26921583237279	-1.79064357784752	-2.16714846546770	-1.17961437098068	-0.69808410339761	-1.47537075068530	1.27835276355535	-1.10584360929960	-0.337878681464692
Z004E0065	0.468229356584459	1.9254144806112	1.63845279099209	0.457896793962744	-0.224575475391618	0.484838398713397	0.692888294534223	-0.714980354776011	1.13190721943848	1.16282671161324
Z004E0066	1.14559621135259	-0.734840213136813	-0.793469998372388	-0.195198552176285	0.121282984724080	1.04688285596504	0.572961164356507	1.65600388539181	0.252119238543248	0.939263151019727
Z004E0067	1.38126300896231	0.666066698411279	1.13092319716604	0.844037335022186	1.61932509985291	2.12548401275913	1.59802318247309	1.78319211596205	2.19318117593795	1.83018878208693
Z004E0068	3.31751144441743	1.50022804650791	1.79744987097103	2.69140566807133	2.01005074071042	1.93865120733966	3.23725328920793	1.78864028714468	2.51950412668376	2.89619448469342
Z004E0069	-1.17687409162196	-1.01088509901676	-1.25290295873363	-1.58180075611366	-2.25708633842468	-0.539838968117516	-1.52379887334560	-2.14691968948564	-1.42672136757630	-1.59869935057819
Z004E0070	-1.04370112575200	-2.30557461007054	-1.94336873218485	-2.08386834902029	-0.956858925363376	-1.06158327574667	-1.87964182950251	-1.84471932658397	-1.66520154944197	-1.50167602190257
Z004E0071	0.115320673376352	-0.689789990931825	-1.64192305893657	0.221749248021034	-1.48102775954155	-0.695538458252674	-0.379192173891558	0.927420602442747	-0.329054538142537	-0.623423775901032
Z004E0072	1.74656399420883	4.06384569971142	1.21532284782078	3.36818588943786	3.9359965249685	3.30018400450372	2.12527892176918	1.85930103928449	1.67130893700955	1.99793025901542
Z004E0073	-1.02600443987754	-0.0414596158655544	-1.07052773886890	-1.64570239275426	-0.399997372897571	-0.655395059135755	-0.728891297277356	-0.952441829163739	-1.18161097156657	-1.14378493811247
Z004E0074	-1.28979466119075	-0.869546978453842	-1.29295384646777	-1.65064596686145	-1.00223541692833	-1.13695783845837	-1.1015834516981	-1.05241246083263	-1.29458385129670	-0.668521651309595
Z004E0075	-1.92026155194048	-1.635347006344	-1.23946841337700	-2.24841957399184	-2.45115757906430	-2.62587272972313	-1.79760317117878	-2.73467957985373	-2.34518051036152	-2.32692571629801
Z004E0076	-1.3260400692676	-0.648946220795336	-1.96994608038164	0.564895363240608	-1.31634318113809	-1.02703004467784	-0.59640768266047	-1.93805588755661	-0.225400286575697	-1.67438011878861
Z004E0077	1.85896493463771	1.71015163030135	0.265540158150593	0.566780815196982	1.43637526055134	2.32369923898837	1.03720794185813	0.12260876460776	1.18812108671355	1.33892373588748
Z004E0078	1.15842784784580	2.37534874522748	2.39443147268848	0.152895914938675	0.981963636930592	0.833193052509927	1.28024746309510	1.35034625235492	1.13609041280251	1.55716163080542
Z004E0079	-0.55806108779992	-0.482736266016481	-1.46874770001219	-0.175338295358008	-0.7138266219186	-0.658395629267169	-0.900419716442364	-2.00885008807094	-0.396370756572131	-0.889954367796947
Z004E0080	-1.08186995409156	-2.18702198041691	-1.74621645309512	-0.82872958988414	-1.03195794750500	-2.15997623805402	-2.05824461582940	-1.92595912630859	-2.07690758386552	-1.71560062800857
Z004E0081	-1.84730401454985	-1.69218845905535	-1.94473040816027	-1.77968047617121	-1.19338076170393	-2.54112222986919	-1.46403028492141	-0.482964945892432	-1.71292221812833	-2.25054907406092
Z004E0082	0.0496790896043741	-0.560094728752989	1.57044353303863	0.245931207603987	-0.0319279174569520	-0.608596969322583	0.592259145010559	-0.532058424061174	-0.156266338213485	-0.0825310621692973
Z004E0083	-2.52364053643928	-2.52309575032311	-2.51740446084785	-3.60704014516336	-1.90914958083217	-2.73494817957802	-2.74959610183100	-3.01915205954318	-3.07680278397188	-2.49228539746742
Z004E0084	-1.17581748672115	0.186032958284304	-1.78978497539699	-2.05782067201798	-0.42452134431224	-1.71442632973841	-0.879525607109761	-2.60841962693233	-0.728874754681162	-1.89074445065383
Z004E0085	2.94091518630992	1.89139955312426	2.72760743659621	3.6831119569496	3.84571705214994	2.29927078437211	2.77393001024949	1.52176680776849	2.40987994659431	2.43168793772250
Z004E0086	-1.35845435997609	-1.65029834805819	-2.19480936635411	-0.00913441296561035	-1.81511027813379	-1.96209140508878	-1.39676033847211	-1.89588495202388	-1.25695841311641	-1.62438906215896
Z004E0087	2.84744549190531	2.55834626861618	1.57285580003780	3.98855279686815	3.87430683538777	2.13606674919591	2.33776265123380	4.16580565275801	2.53154489046938	2.86557522107632
Z004E0088	1.29129620244849	-0.141892263963649	2.24766228538021	3.02071162522542	2.02661104354578	1.043790905343	2.00817800697268	1.96857211011472	1.73794857371074	2.06201284648986
Z004E0089	-0.0359280721457752	-0.459385627589212	-0.300533849887189	1.37669215999970	0.059684575341983	0.525986922141226	0.280809533333471	-0.894625115995836	-0.151133491437971	0.308941127980614
Z004E0090	2.72211836163613	1.89241977841102	2.79207689597025	2.31949367410211	1.30907505145243	2.56889776049549	1.91811626922633	1.03254912566132	2.21198101730162	2.18610265126928
Z004E0091	-2.27232320349964	-1.07254464632359	-3.06164460737099	-2.16075687673271	-3.16911690183707	-3.39163520885046	-2.04384079789362	-1.22679044218831	-2.84939928999670	-2.19433768144398
Z004E0092	1.10401601808485	1.92354469686323	1.79844777109000	1.98893428845393	1.89660425681558	2.17952934679444	1.06885369020483	1.16469599282637	1.24774328495425	1.30786177235150
Z004E0093	-1.39879145972263	-0.315506510959322	-2.6000237625429	-0.595488423913429	-1.02636259514919	-0.53937943084337	-1.32907864687009	-1.33314023861253	-0.961483671543765	-1.15937801788384
Z004E0094	0.548454549854683	-0.0442293659851221	0.626769017047117	1.88218976291028	1.05755464767284	1.09818123636030	0.551944149443954	-1.69481604777968	1.16851186241729	0.60782753626408
Z004E0095	-0.369191408678725	0.541615468358876	1.02225397051389	1.26246161522692	-0.039876877996288	-0.349673295632329	-0.0982248572741074	-1.19957925110128	0.307912213951754	-0.68460710551967
Z004E0096	-2.13765692088906	-0.341089266745344	-1.41725786357258	-1.03916340180645	-1.20871699283549	-1.08288494489318	-1.62216888958144	-0.812555037698918	-0.536353192163336	-1.21221097916084
Z004E0097	-1.30520684336418	-2.35743907396345	-1.57111388000153	-0.590096829891911	-1.74704916189194	-2.41057391210621	-1.61468764278014	-0.726405499287334	-1.59278582442352	-1.35432845041948
Z004E0098	-2.27382416250626	-2.82473898527659	-1.46186528730043	-2.08292416436966	-2.77574481495671	-0.738249342690365	-2.51025286009052	-3.29712999567725	-1.59996402643818	-2.01409381392397
Z004E0099	0.235946023179251	-0.762310685192895	0.339483539397834	-0.366716299517066	-0.966744874628393	-0.158676725668806	0.228417689583329	2.11860435457107	1.74275962133685	0.459580756829651
Z004E0100	-1.55310360219689	-2.95706091885550	-0.919866676459725	-1.52259341370521	-0.5982155606366	-1.27431852349173	-1.69912301011021	-1.55807083054455	-2.35858378166987	-1.33462709604348
Z004E0101	1.06966099883118	-0.156635329989862	1.20352878154726	0.907626641199686	-0.0787365127014282	0.151674011747085	0.586664683962297	1.88294232465164	0.236676737033745	1.39786125739620
Z004E0102	-0.117741022928313	-1.19230762385738	-0.920004341265014	0.787730274499947	-1.00716102663110	0.311597818312971	-0.176841156714299	-1.36053229180425	0.293062721994285	-0.154233353555491
Z004E0103	-0.741314459644203	-0.0352195745762689	-0.932437590408857	-1.24071247428978	-1.65817796225680	-1.33759920110380	-1.03496183727417	-0.765963873856054	-1.19522329396478	-1.27046082123876
Z004E0104	-0.341114627418274	1.08181252174948	1.53768793776691	-1.66255361591623	0.273364981382676	0.638200826973602	-0.237532086474688	1.13028536419946	0.167612100460776	-0.519295545405998
Z004E0105	0.164656572924432	-0.649991203322367	-0.0671339548087925	0.82174707416306	-0.429706655998377	-0.313354551129847	-0.141011428344073	1.92907526223366	-0.0536086532282281	0.307099061684926
Z004E0106	1.61653337778954	1.25205921581931	0.0568975616009887	0.790040440083221	1.22538831509069	1.4282328156882	0.782170583492727	1.96797091960913	1.20255598156948	0.642465342377999
Z004E0107	-0.887281992143586	0.0388154096942788	0.835935440961908	-0.51179400356976	-0.153609403896427	-0.869595171287983	-0.666257758625979	0.835526161117538	-0.500304330226628	-0.941301327617019
Z004E0108	-2.29807117204688	-1.09032172863402	-2.28901798058351	-0.654497535156899	-1.43511704747120	-2.09726090398862	-2.07876437800343	-1.08872744305094	-1.93992556027765	-1.92598236750996
Z004E0109	0.66093656500654	-0.61920319634459	1.84488122405647	-0.501925583731953	0.076898739490224	0.437955854026342	0.103394331387480	-0.000464285267945816	-0.0992067449101203	0.624353407756163
Z004E0110	1.24180562424923	1.54399569113576	-0.432931062125609	2.02519958196976	0.721494031160732	0.401990544002069	0.642551935856585	-0.916263324413664	0.261993559878474	1.12994073550153
Z004E0111	-2.11024428361958	-1.06017825529503	-2.04171098608976	-2.82043091583464	-2.66903226757887	-1.79083154157685	-2.52646372134190	-2.76755637383852	-1.60706859004278	-2.34723981816381
Z004E0112	-0.429317690183413	0.172570534641605	-1.52652560817662	-1.13427834233402	-0.397072613314321	-0.0869895020033331	0.420994189768429	1.27097543424717	-0.260391980234968	0.284588762762582
Z004E0113	-2.93891006334373	-3.25662685954887	-2.47730312773612	-3.77435686555149	-3.49748709681347	-3.49254140741558	-3.18903935582964	-2.61685203709462	-4.3458920597494	-3.47881681826626
Z004E0114	-1.24924646732684	-0.541498703513562	-3.05259065020865	-1.3591745776121	-1.22075726365307	-0.841649444899289	-1.25541876798637	-0.145023865025322	-1.72731003826562	-1.28023247972503
Z004E0115	-0.296705333883195	1.41381246904891	-0.0655471701773975	0.478283708029492	-0.200177086934215	-0.0866059855699542	0.243437328807735	-0.238122043858370	0.00404488259890337	0.267174123115303
Z004E0116	1.61503457982806	1.36513963573936	2.76803409937949	2.18064603835596	0.972546604981793	1.85786473546995	0.653565023841902	-0.5643177680074	0.93654680917449	0.523028813807393
Z004E0117	0.225356299991939	1.53323195722048	0.293487083187298	-0.301048555414104	0.76459122450213	1.70701105052318	0.463624392622591	-1.10248179537442	0.741009981004848	0.100706112060974
Z004E0118	-0.495575273926726	0.155426969806433	0.831166654914457	0.276030659096688	-0.592674515073139	-0.696827631208091	-0.578302474119984	-1.40681927154109	-0.164386749846827	-0.206875848658761
Z004E0120	-1.32117919524765	-0.947168908411319	-0.907012930037942	0.374037514641925	0.535471706488558	0.289836903443973	-0.770766040319806	1.83615156836037	-0.744160768460021	-0.761513732008676
Z004E0121	1.04326350875116	1.73300399820726	0.610566964552663	0.0253373667184072	1.21416375459618	0.288447648803145	0.288023451433650	0.494264157109457	0.36268225657214	0.538393881066008
Z004E0122	-0.490790785060075	-2.29703978819592	0.781260046520703	-0.316288258574198	-0.432695134983678	-0.301590941664452	-1.08069386218614	1.16474835856592	-1.02239602406613	-0.937559947906185
Z004E0123	0.176453905784725	0.778128569437942	-0.915001903807065	-0.72363237157669	0.0806611013838783	0.313759656566910	-0.387304592324454	0.575766308050289	0.0444262026153681	-0.063611409731452
Z004E0124	-1.12167217852546	-1.29501100091664	-1.94484061181048	-1.90534085184093	-1.77210665687103	-1.6412558824241	-1.27465294908679	-2.26347170340748	-1.32912342479408	-1.27707663885242
Z004E0125	0.774231966459943	0.0394326420437741	-0.414604485478899	1.05132517791473	1.23918410919857	1.61011471858039	0.9389950463747	-0.150629918245225	1.21048263862183	0.753385749240339
Z004E0126	-1.71378508603674	-1.90729963257908	0.983113144314277	-1.46493119569406	-2.28982278555478	-1.56787801989957	-0.818332473247874	-1.72454513410773	-0.675837584228141	-0.918713877875684
Z004E0127	2.20025004743659	2.7484024017218	3.49416969236945	1.97953471383327	1.57889811191785	1.52799648626063	1.86866271674113	3.36937447797049	2.25673693399300	2.20098194984496
Z004E0128	-1.22036338790182	-2.59966717337177	-2.16085563295458	-0.753364749340132	-2.73434072068614	-1.24149884870568	-1.69900534089392	-1.10911216028567	-1.64882086004898	-1.84036194546354
Z004E0129	1.38881159474231	0.901599731644105	2.32729014732172	1.48819029239288	2.62122427667139	1.32476892958072	2.38126094431825	1.07574410036019	1.94505785602321	2.2157975085312
Z004E0130	1.55874298783826	1.07822242130914	1.18720087405641	1.99639534649450	0.722072515142759	0.845093996867502	2.46827710464442	1.80202444421395	1.65418828157094	1.97733379142054
Z004E0131	-0.297670337791248	0.0897291229735501	-1.07711152162981	-0.994219208049671	-0.73321734400592	-1.30218036036471	0.403612616236318	-0.504055789209237	-0.291456633177048	-0.119728549275256
Z004E0132	0.126292572788212	-0.681750985364568	1.79316203235415	-0.771683787337633	1.23347563146713	0.693553075443566	0.276071081344540	-0.933701419688155	0.316975657229913	0.158479405100744
Z004E0133	-0.258052596984927	-0.48356897392829	-1.8164961466734	1.44101785700367	0.680895204928005	-0.628594969663016	0.00762918780391434	-0.751853017462173	0.145056927892297	-0.171288638453095
Z004E0134	-1.24377042671595	0.193911404273252	0.247095368623954	-1.80158319710548	-2.50402595146235	-2.27645658213821	-1.30235159890851	-1.0978154883533	-1.74610903891494	-1.37505896871538
Z004E0135	0.575969195596342	1.73566146364399	-1.07792543286673	1.44140676113123	-0.254787316196802	1.10162515099461	0.375541685616171	-0.310111275211783	-0.061757451260419	-0.319734544543834
Z004E0136	0.474761897654989	-0.34077293811275	0.725815999865222	-0.584091545700693	-0.515433000106187	1.15067547766827	0.837061542698834	1.71380008685446	0.544648224496025	0.20908807481335
Z004E0137	0.57648996085091	2.47477210473363	0.647570035987912	0.349219645219049	1.64202129751504	1.54567360883995	0.668729787525871	1.30188114382315	1.56657420120381	0.312236803261236
Z004E0138	0.764203228401304	1.30630595466035	1.21429063660804	-0.0439900947073511	1.14384736937573	1.47442806877357	0.298035410658803	2.02275218183114	0.220764606845064	0.476787233265875
Z004E0139	-0.90414024512853	-1.49808104128184	0.0541851571349187	-2.02741965724229	-0.129206371936136	-1.72427483304439	-1.63082377131469	0.325320695790745	-0.81054003196496	-0.937082593099655
Z004E0140	-1.23179589639175	-1.80399563997567	-1.62291161317674	-0.174298879478385	-0.379258080296676	-1.15210032221657	-0.605265046180149	-2.02767379362066	-1.56965445594434	-0.789538297308491
Z004E0141	1.93833368624992	2.20720885652779	-0.140036948108167	1.89682261993729	1.35412899904556	0.621700603458002	2.00024062365312	2.34651056640248	0.718886585039122	1.16008941605962
Z004E0142	0.67884991989074	1.56040977690111	1.47698361437006	-0.283348579645795	1.36454254992847	1.48438211766827	0.446297622701241	0.615221198379088	1.08042496089175	1.08533326897880
Z004E0143	1.18416108844124	1.78991132733870	2.03875609867231	1.13654843268974	1.16048464414014	0.180149718013450	0.865371998265277	0.910935701932608	1.27059404251154	1.01873069522106
Z004E0144	2.72288463430977	2.61090353721573	1.51748964351015	3.06381581035016	2.72118399368999	3.21866229695145	2.11967650770659	2.09263944841114	3.38379469199248	2.18588528327123
Z004E0145	-0.0501714691334916	0.157653918770945	-0.717021607247924	-1.12251514040585	-0.653517205464896	0.0287854262432009	-0.879649071706301	-2.54998098091586	-1.01226003545104	-0.645198366993208
Z004E0146	-2.31525985856034	-1.16981723277407	-1.08188788569207	-2.97711570058738	-1.13875319020213	-1.20906828442156	-2.08847002125865	-1.01082450928940	-1.80181773397172	-1.47151904505543
Z004E0147	-1.38950850134168	-2.86077408305012	-0.646897170057368	-0.484381370130331	-1.13524295084735	-0.26404170618739	-1.22774168677436	-2.10726191764929	-1.78196606857538	-0.91048766227715
Z004E0148	2.17042065954375	1.85274356049358	1.17608312300734	3.17305946313992	1.74419729311071	2.42271646081656	1.57318238979407	1.41372552661854	1.48370404400155	2.00374318111572
Z004E0149	1.08046477567577	1.22837920695118	-0.149780132486429	2.23912657472416	1.21734599434156	0.572835963077023	0.649756908113898	0.608807752444227	0.443927718208903	1.06499644713779
Z004E0150	-1.57261940388065	0.569166123485963	-0.960930200517403	-0.804535518585843	-0.518810720654987	-1.00237889028802	-1.42715731808454	-0.0883586638042287	-1.63146466320461	-1.48507796862539
Z004E0151	1.95825600699401	3.74443068173830	2.74872998711947	2.14663671466836	2.07894898878109	2.41123455697876	1.95324369701542	1.61099591723048	1.75120192541784	2.28659387366935
Z004E0152	0.66221227237993	1.28020044133824	0.134537426587072	1.46986999892440	0.450409526248521	-0.661661555355771	0.343565688656013	1.98045483556268	1.00369918406547	0.520304590861836
Z004E0153	2.56075615886472	0.553748172945478	2.60674267022813	2.39623709326757	1.76514836638256	2.56093638415497	2.01019474873844	1.97383321368528	1.46042661712283	1.59762140063219
Z004E0154	2.26845570998439	2.13130575263186	2.21715876604803	3.60162775938477	3.53022090541033	3.01333755807135	1.85012645931188	3.68848524155929	2.57387894792097	2.43247206836013
Z004E0155	-1.67358495355176	-2.32622785615489	-2.78056483184537	-1.27542527739966	-0.763717611073014	-0.0551023270326499	-1.32173457881574	-0.469056323428461	-1.52582155203413	-1.29287070943001
Z004E0156	-1.00262371500978	-0.546606105078469	0.88563968402289	-0.36110808187149	-1.05338861482534	-1.04534306682423	-0.889428787119385	-1.30959967041557	-0.143552832186149	-0.607911504530444
Z004E0157	0.964408606935022	-0.236357706853045	0.978741149132842	0.630406128257619	0.54344666975732	0.472109917962412	0.0799010070749943	0.152001037516820	0.520620985997944	0.478540461822872
Z004E0158	-1.49507636470844	-0.91100636488063	0.341335608819922	-0.528339256906589	-0.895323097791355	-0.412945566008854	-0.782391161190707	-0.42869670765724	-0.795809082057577	-0.464698149554524
Z004E0159	3.56144599198028	4.53874003681524	4.75067062324219	2.52708224439312	4.31806481778266	3.41772740808713	3.69822337079792	2.11025993716399	3.15127711172231	3.69250064439519
Z004E0160	-1.68134383611612	-1.03001699109248	-0.856119622005746	-0.333811115886869	-1.41413896913707	-1.32537645299861	-0.578139394775262	-2.61930191543114	-1.04176359667422	-0.76493614589337
Z004E0161	-3.08909471371715	-4.28974325791875	-2.79104147201895	-1.57544529436183	-2.08021963313004	-1.96004300613744	-3.22812580886771	-2.73940164043375	-3.13329355543705	-2.62923982562269
Z004E0162	-0.433922653772295	-0.78680298912786	-0.986672621045705	-0.685089666008942	-0.0780388238496928	-1.17286131258481	-0.375825396920897	-1.48857690728947	-0.427164248584864	-0.740967478896131
Z004E0163	0.831688877432412	-0.886852650795208	-1.19923835165390	-0.258097292672072	0.984537774722531	0.953643109621933	1.07311817421015	1.18233725693775	0.199664455113760	0.2725061473003
Z004E0164	-3.20349407132243	-2.50338555854799	-3.83320904125038	-0.739483466311044	-2.09210059531931	-1.57864581505215	-2.05625149522988	-3.27041688362356	-2.078718074769	-2.26090975424487
Z004E0165	-0.0964883413193172	-0.577769048871484	1.33889411730236	0.44078758941728	0.335409971882135	-0.0332837023977979	-0.205040953797936	1.24952095194721	-0.217947079993943	-0.096038401139173
Z004E0166	2.63049462120535	2.56196245657537	4.61272127398684	3.3086499422117	2.22059345724998	3.45106873638945	2.84757808852438	3.54724987978008	2.27329896621333	3.0236273229087
Z004E0167	1.32907219286119	2.54487137215959	0.765595915927316	2.25492217276877	2.10510736118006	1.73914885979263	2.09136799650738	3.12905535298595	2.05722595488473	1.55719429787595
Z004E0168	1.12548381043740	2.86066738934323	2.11562450142235	0.2034728400586	0.931529758823176	2.02817304834695	1.28935950762765	2.49939327398546	0.76596017557549	1.30982311066355
Z004E0169	-0.666916271949852	-0.587625332926788	0.280059711396749	0.814215256876597	0.913470944623543	-1.28456003965776	-0.654048228317979	-0.970318004572038	-0.42120912502109	-0.0607569679668325
Z004E0170	1.24254284092631	1.05448449707339	1.16766374778986	0.115351898081793	-0.189581137208678	0.168221249256496	0.769646602856462	1.61218642103903	0.853472133738077	0.709750684388539
Z004E0171	3.81942147049377	3.45555434579531	2.57959435149707	4.26787673087701	2.28515575852937	3.46132828116605	3.58027824498312	3.83308275460546	3.81061446559546	3.23562812605068
Z004E0172	-0.251479364153621	0.443959426724999	1.10321751858353	0.809897331926422	-1.01464475068522	-1.03396001929195	0.0404570710624668	0.0116154895253129	0.157089276483709	-0.594028454043229
Z004E0173	1.64412758058964	2.4547323896849	2.52540028398507	2.17179480994812	0.860860656421374	1.99328352306038	2.56608321215276	0.140233641004051	2.17298714405241	2.13994063842552
Z004E0174	-0.096236998256343	0.0144900824682044	0.164118038894999	1.89337028892381	1.39940935215663	1.67369568358147	1.22118988230940	0.710587486092219	1.47593507273470	0.702366317305551
Z004E0175	-1.23873850241941	-1.24671834418332	-0.882475050086537	-2.47551296969878	-0.62478664104249	-0.273278729345556	-1.42143567450378	-0.117135789508605	-1.90431991319135	-1.14990726687001
Z004E0176	3.10499611717096	4.17823937061062	3.81884567632574	4.17316180887045	4.19237880046649	2.84242069267191	3.28710343282969	5.61213596761917	3.42549038093202	3.95388737026542
Z004E0177	-0.490996770900852	-0.656221288152337	0.442585505487772	-1.54614751406589	-1.36391920840978	-0.136319356701364	-0.677495128402384	-2.87959461660923	-0.759063663073471	-0.364070494580693
Z004E0178	-1.24735791006230	-0.364897719516296	-2.20980063921099	-0.359747698187338	-2.21544268673802	-1.8514569288478	-1.16171994567569	0.221833678008374	-1.8466092506223	-0.433265560085245
Z004E0179	1.49775208723564	-1.74694705710333	0.843005729489825	1.08496949448467	-0.0616007359646329	-0.976370002773518	0.0669644628610385	-0.0420582425178772	0.0330569445325893	0.70430746289027
Z004E0180	0.675612953622633	1.26399750806638	1.15388245411673	1.19989475067247	0.510989843796038	0.165528967829213	0.412504180754126	-0.199342383211801	0.912497212252418	0.528730463861758
Z004E0181	-0.0130523576920938	0.588660142760193	-1.73545446142095	-2.05771021247646	-1.82163419210949	-0.97457292071891	-0.981220032795054	-1.16109704493747	-0.632204365444373	-0.559124990587409
Z004E0182	1.25674849893335	0.181476545567260	0.839501771207502	1.82074494339591	1.38579217366363	1.37927959454994	0.99031252471385	2.25437452157745	1.15631283481119	1.67199593050889
Z004E0183	0.0234001495205717	1.48756256106495	-0.412774317973389	1.80342404639113	1.54175493434895	0.367197621427567	1.30752999713492	2.53452435723968	0.918470826345907	0.39975796426582
Z004E0184	1.99023888542245	2.27084215303452	0.818795130802106	2.53458202990288	2.11256363658539	2.66943368782348	1.84780688186196	2.62290895189069	2.09905397289532	1.98998430054948
Z004E0185	-1.67666273556878	-3.04635749469207	-0.89073275411732	-0.861057601326785	-2.33716420698874	-2.93886456550298	-1.37262740892532	-0.565413771397514	-0.88080953207696	-2.295031131003
Z004E0186	0.0086448682893777	1.48615487904678	1.71847456763201	-1.07489729286844	0.0479934054985673	1.10724651330323	0.698829961654542	-1.29918522973218	0.142627702305485	0.350135874032504
Z004E0187	-0.225827387740844	0.111975061023041	0.706825500642764	-0.595602151218597	-0.264858397905228	-1.44323280368774	-0.886066812482127	-0.777563726017377	-0.4990763264374	-0.760938033504677
Z004E0188	2.17381716349025	2.64801105717929	1.58319496607697	3.11044417475311	2.62467774484828	1.55472734874515	1.87407094232669	3.04873944815456	2.34208620460418	1.85511417615728
Z004E0189	1.06479992326013	2.52866993271952	1.57889912807834	-0.052104790822524	0.140011205140421	2.05738777272850	1.09780572174661	2.15947402255680	1.25071849649306	1.24393132281565
Z004E0190	0.360217470227621	-0.621782934460094	-0.218367895967382	-1.35757362274837	1.06787901592394	-0.7461209479139	0.170740626004239	0.852463534350669	0.325902674399515	0.794847405272082
Z004E0191	-0.559221097978345	-1.11212636515976	1.05550658545892	-0.892620111283483	-0.208989531051972	-0.580240048072946	-0.231490039176559	-0.614278507269028	-0.430835753142098	-0.151785423351542
Z004E0192	-1.23013427435055	0.126396806830145	-0.981041509684041	-0.45361907266681	-0.0375464004271422	-1.21252488702789	-1.24972628504928	-2.17853360872592	-1.553253726854	-1.30064576226053
Z004E0193	0.0487507609039391	-1.11597622180276	-0.749180080690047	-1.0929702752623	-0.896987846273236	-0.189802743349434	0.224767367949513	0.65913413863602	-0.0571083960373286	0.178899538100505
Z004E0194	-1.06164441976743	-1.17387567534816	0.763848251119921	-0.419207214255501	-0.632804697340623	-0.097154302833256	-1.23807800561523	-0.636659197923212	-0.815886249862295	-0.692126617029076
Z004E0195	1.44290793526248	0.158662324412080	2.60029314283792	1.89389707228434	-0.00908679707534319	1.46842204583942	1.11723002991103	0.884055038743405	0.643550247445447	0.674311033185304
Z004E0196	3.7552125865351	3.66996776017076	4.93765190019448	4.24466151662707	4.06491519383779	3.58410278232647	4.08645044167867	4.50512183313598	3.87651431194332	3.38924864476359
Z004E0197	3.11841450206913	2.68415320943456	3.64686313442977	1.62321722630487	2.92733324085976	2.30747553975847	2.65951945434499	3.94179946406511	2.96571953313462	2.87281061301320
Z004E0198	-1.15625091478904	0.00183967997445026	-0.424068727925543	-0.66840591332157	0.807808007453015	-0.77391325790535	0.133148995098158	0.58571118031735	-0.582893539202869	0.148948437738912
Z004E0199	0.545186209212253	-0.120980315800183	-0.798918554545958	-0.389132393931833	0.79048468843829	-0.0123511505884412	0.556617068459297	0.852619721476198	0.0930793468475575	0.454652265195085
Z004E0200	-1.90742711341435	-2.50209230043448	-1.85220719333977	-1.23852157957807	-1.37675484116046	-2.54642025629919	-1.81328677292591	-1.31052867167522	-1.94265652747805	-2.41252126787806
Z005E0001	-0.902638879573093	-0.822483973630395	-1.73343322369781	-0.932779438990028	-0.749791152270569	-0.581629975333328	-0.00180844973829596	-1.02902423306117	-1.29801811571491	-1.09492851178999
Z005E0003	-1.37054968508595	-1.25020489058926	-1.62929450495149	-0.859762279051722	-1.36674023018704	-1.07223597813691	0.0901838706127745	-1.47793527953915	-1.65715253826062	0.294702235768951
Z005E0004	-2.15178409606381	-1.9357908939945	-3.40756139021539	-1.83429109400709	-2.28419924871400	-2.28790455441463	-1.91289465744128	-1.89659877006609	-1.69526556427348	-2.09199589294108
Z005E0005	1.83331313761663	1.44224519423797	1.59962247754232	1.84720563655125	1.71148854722974	1.40165099442973	1.38122284132811	1.68220561904750	0.0896273818480748	0.622425315407812
Z005E0006	4.08766761709688	3.12201353699991	4.00852566466208	3.68762046893823	3.13993462628213	3.26980584276029	4.19932878510002	3.01118614191772	3.9812319662696	4.69944418308851
Z005E0007	3.32834199916989	2.69988434967458	1.55361832188437	2.86757439089423	2.40142207331958	2.44101890441517	1.91318710895472	3.0747389497798	1.06712889619797	1.82131321937293
Z005E0008	3.13665351177591	2.98875439099586	2.25694618821934	3.06863749387955	2.65402083358670	2.68941087068692	2.44532284756049	2.68468185490727	2.69504728069091	2.05395250419912
Z005E0009	0.936013880998507	0.32739009447517	0.0245417753077386	-0.0225461067768127	-0.0303156087532108	0.0664141639817135	0.311509961192349	-0.00995900167135447	0.391372424411633	-0.0084197302583872
Z005E0010	-0.707793011355638	-0.268653543430938	-0.696825944938045	-0.467770294167019	0.00597443680148774	-0.291794039894056	-0.374510703187956	-0.400282642385578	-0.647980955533327	1.16214129627606
Z005E0011	-1.08105373656611	-1.04375126948958	-0.396181626152664	-0.822035237511036	-1.14689438327161	-0.781351647304243	-1.11177741662342	-0.956772362096886	-1.25266422146582	-3.11167497317688
Z005E0012	-0.224900946435759	-0.455454861388392	0.718971215377251	-0.349023079170176	-0.190816421243065	-0.514591385378247	0.106672444400591	-0.752156471753283	-1.08293938892375	-1.41012155547876
Z005E0013	-2.38917274935092	-2.41653725957516	-2.21359322037988	-2.03557109458425	-2.34305124152949	-2.37681151505526	-2.60744830794110	-2.09950723247830	-3.37645550792571	-1.12958865575217
Z005E0014	-0.637348141971022	-1.51283353803771	-1.33842447895034	-1.70200932208408	-1.55148389680116	-1.71386127368804	-1.54309012408834	-1.92581704325800	-1.52297745806004	-3.54427061059224
Z005E0015	1.06654870551590	1.47403384204947	1.25234919073066	1.60950826639278	1.39105541776562	1.64344108967368	2.28429008389247	1.80648799605028	2.61723024159274	1.85509388985263
Z005E0016	-1.98701266764164	-1.35173269537567	-1.5378671599087	-1.30558156803000	-1.43747723644145	-1.10926438009379	-1.86175318219117	-1.71710391375434	-3.18482759044771	1.07629670976242
Z005E0017	2.17002997429526	2.5803234685843	3.58545825132768	2.64506690157926	2.72745638757493	2.72781412470027	1.91997476322844	2.33211503035987	1.61984867229152	4.50873307757246
Z005E0018	0.546527713807601	0.708789787298189	0.969805648613782	1.00906072057723	0.609033625040385	0.676747930049755	0.872788560789294	0.426911032241372	0.531927948776742	2.38006578274054
Z005E0019	-1.41157346966491	-1.58496607615387	-3.04788176463591	-1.29045660104100	-1.78898560939376	-1.70220825807936	-2.00187601762484	-1.87328034100423	-0.284092372621256	-0.322420912581783
Z005E0020	-0.749295553426137	-1.23418190363344	-1.18502026018429	-1.54567161932959	-1.06221567502397	-1.33379287287318	-2.1495344215441	-1.40322136372808	-1.87545878165004	1.05746255155181
Z005E0021	0.625506445484477	-0.324215349996323	-1.11294455035698	0.161112282536347	-0.15120795831862	-0.452220235493089	0.65092510608798	-0.396776945532424	-1.19444338944653	-1.30132168274258
Z005E0022	2.06243521839907	1.2698499691189	1.02928008134539	1.53629041354924	1.60980185854483	1.35548648143516	0.67345945174738	1.07960137147589	1.28846789850666	-0.699577607583213
Z005E0023	-0.929974690476143	-0.91440066092868	-1.97642387439926	-0.492464393204066	-1.07577442802998	-0.743586333049665	-0.354429769799281	-0.78747196341117	-0.501051369643593	0.0596095921686742
Z005E0024	-0.756239982890865	-0.148594755179619	0.898381150488128	-0.177571032779670	0.0485254967149924	0.00588963644706144	0.70893171631133	-0.346707587710689	-0.139206491967024	-1.16203549458993
Z005E0025	-0.731854104141549	-1.4463729181928	-2.94444678324513	-1.41552095219243	-1.37782331308716	-1.22341686295508	-1.93396682342578	-0.978506248653195	0.172364547858575	-1.76205741050571
Z005E0027	-1.98332933363345	-1.19143465411492	-0.201935029781669	-1.3404828402274	-1.15184369364709	-1.38782715466943	-0.360566435657539	-0.99342030417649	-1.28995785151663	-1.50466231352947
Z005E0028	-1.7054464505653	-1.1847187605572	-2.27498698404109	-0.906777509227264	-1.30289901884461	-1.33798881176417	-0.788936013329338	-1.3225625049011	0.209341244337296	0.609944636988927
Z005E0029	-0.910952694605998	-2.32894482397513	-4.08150367733967	-2.14957331413032	-2.42236538524312	-2.43526846193025	-2.21075089507294	-2.22311635552521	-3.78479385329891	-0.462781810808821
Z005E0032	-0.0613708266253542	-1.02343123558186	-0.469645998884338	-1.24075330736968	-0.974816192387907	-0.945635247777387	-1.15003151668718	-0.685115220650617	0.0652544550757943	0.317672010789776
Z005E0033	-2.04592340171170	-0.211695257253150	-1.77688564821538	-0.417498311022691	-0.45920331541847	-0.213124938553255	-0.160988244406932	-0.105684170838598	-0.15872278296601	1.52501285166812
Z005E0034	2.11155340553984	1.96058251774034	1.83086667557942	2.04948487924679	1.8070078164358	1.79674635408504	2.75940020838906	2.30741344155629	3.21513538731199	2.94180852072745
Z005E0035	-0.729962173398776	-0.947182430409403	0.0492045497165231	-1.07859249725985	-0.891673506229251	-1.07044561818445	-0.814495099418551	-1.07250196086402	-0.147733245836978	-3.13501420950787
Z005E0036	1.04758263989040	1.68541726639227	2.36475572876471	1.73083594525279	1.74151673061479	1.42674030604546	0.765329864068493	1.78613861853092	1.55090483385423	3.00774265657186
Z005E0037	0.324670934032629	0.660133009750062	-0.00131389884868326	0.718548503669783	0.690810834449198	0.656526999558355	1.41664224140258	0.513568748113279	1.88618362020868	0.159237050354266
Z005E0038	1.40123873138876	2.94316687894909	3.74553663259126	2.83970382838087	2.91503253251192	2.78668834230326	3.84370416329425	3.02136943769184	4.12989454160259	2.09096370122878
Z005E0039	-0.197655032407578	0.120394083006130	-0.95786762266947	0.185236075954475	-0.0375876219235382	-0.0911265201642566	0.184679307689932	-0.107726668699011	0.189616227465718	1.87667978126114
Z005E0040	0.983860776096708	0.530981978033805	2.01869875859781	0.711589822941785	0.440356406213957	0.620220542639789	1.43220704097043	0.0303310568751303	-1.09364535049619	-0.282639731927344
Z005E0042	0.46556134739881	-1.49999610227903	-2.59190457087501	-1.04598678932343	-1.52032907873511	-1.46098972389704	-1.09576519227204	-1.79378567813700	-1.37755412342774	-1.24217396645111
Z005E0043	0.159798721517979	-0.192186749287067	0.272111736199909	-0.237387099864637	-0.290839408150207	-0.0356986228709148	0.924595201629174	-0.221079461011118	-0.0282335409147025	-1.82653267210463
Z005E0044	-1.85519736506767	-2.76010352867976	-2.18227195057096	-2.46272001627938	-2.77286875233237	-2.66290639483913	-3.51671019816548	-2.86760652847808	-2.95843374958249	-4.79142644773902
Z005E0045	-0.545856849165413	1.01077886860081	0.419045772474538	0.894990438868494	0.640128771411722	0.786119901483295	1.00801846842578	1.21298977757941	-0.302788870466752	2.50344112182818
Z005E0046	-0.615361572566686	-0.747585394030926	-2.70558457036266	-0.315639996561743	-0.789799408578091	-0.449911664373315	-0.323758563691528	-0.903652055481414	1.06290309521013	-0.7141634008576
Z005E0047	-1.56693717385815	0.39180922510722	-0.204663638966600	0.186910375714254	0.484311040034349	0.117484649827285	-0.455724820999319	-0.105872097515835	-1.09530632288283	2.49341230269934
Z005E0048	-1.30965809092949	-1.53836928425091	-1.60218688904808	-1.66795684027742	-1.45292847015877	-1.61860722862340	-0.589366065444497	-1.72307423705343	-0.591212476005524	-2.50827156046557
Z005E0049	4.94985712929066	3.43166392866727	2.73682615748084	3.65177940385016	3.43527853759942	3.40939885072533	3.80343970459531	3.53610912933866	3.65199809881465	5.6649502369469
Z005E0050	0.504186102008071	0.771668750681615	2.64354274476968	0.851520843412015	1.00227318285805	0.853545579751616	0.74719005470083	0.807594069490365	-0.683984858769574	-1.17180439564627
Z005E0051	6.16185176940386	5.10681900847459	4.27660757012102	5.11387030563624	4.75914301764999	4.86821458706905	5.70645112877725	4.99301495413927	5.10031974957066	4.65756651755198
Z005E0052	-1.67248223802269	-2.40030571785118	-3.46236182185388	-2.66428025302949	-2.47186963218433	-2.59540504048551	-2.42954454475696	-2.30178271897862	-0.971793617305353	-1.85855297988498
Z005E0053	4.34771225031439	2.59606588142805	0.423038959961478	2.18180412851967	2.52846418722879	2.32618526354419	1.55540455335645	2.7139432060474	3.85993790244732	4.84792643149792
Z005E0054	-2.30190294443274	-2.49846232471717	-1.93102221317463	-2.66355768547621	-2.84300932022353	-2.52572305285379	-2.58845470376257	-2.78728734501232	-3.28939010030319	-1.25418624764661
Z005E0055	0.0582601945414578	0.292898859657348	-1.16721065098520	0.577730514795529	0.167106748134534	0.417984507290195	0.110921777146668	0.140346139977489	0.156304003561303	-0.880010028658532
Z005E0056	-0.727064301706705	-0.92305590194714	0.496620481083857	-0.90087228957202	-1.17483270926175	-1.17868087974801	-0.774074309506997	-0.54675071213687	0.505788326070187	-3.81238369167394
Z005E0057	-1.4998188833202	-0.429361587067324	-1.02508894711150	-0.590173518003946	-0.119608128082301	-0.243515316179249	0.372995998198335	-0.131325613646015	0.541355662964616	-2.18932376581796
Z005E0058	0.276686167918864	1.92547866144537	2.1697082512404	1.63937669210869	1.92547536584868	2.02869447353954	1.66555842987874	2.15181248218991	2.50357699689798	3.81485435908853
Z005E0059	1.48701614220343	2.13840082437182	2.5638915578545	2.30928192279718	1.91657650281401	2.27772758078838	2.45976668440648	1.86828551433722	2.96700703018462	4.49695564482166
Z005E0060	-0.381218952755228	-0.769962596614761	-0.182314730039995	-0.701104630778518	-0.887250418055153	-0.998316925330537	-0.745308958164958	-1.04610480636135	-0.0711524913269732	-2.20864093866623
Z005E0061	-2.59769874751433	-2.15795488136149	-3.42218056856253	-1.92580677170490	-2.01786537170940	-2.18183924923669	-2.63298715084275	-1.77877946789832	-2.09547834591821	-0.341808776613046
Z005E0062	-0.0842784499789696	0.631637081154497	0.250353345089432	0.801521555515773	0.416935030219515	0.578023152334759	0.56478400860401	0.946382960511025	-0.221815158596779	-0.704989142943225
Z005E0063	2.60830155569042	1.77679460440748	1.4097673905328	1.74912186488683	1.66136094284959	1.71924253923269	1.89776222495029	2.09377547137852	0.763981096865447	1.26354243981736
Z005E0064	3.50484950937658	3.07128372763831	2.18915502192572	2.96647859843215	3.1064948290584	3.04657931644302	3.17863293550322	3.08045859970417	3.74708859378043	4.67526022667963
Z005E0066	-1.77403910740582	-1.93949172391565	-2.01769381529242	-1.97672606760206	-1.60456775343771	-1.69730382016291	-2.14586445684647	-1.62449998742379	-1.63802783562325	-0.662066418208591
Z005E0067	-1.94198192011115	-1.25851165872995	0.00704615864419851	-1.43163591808343	-1.19331824565912	-1.31212276055388	-0.590351999909361	-1.49715852900648	-0.289299163099407	-1.87152843520059
Z005E0068	-0.64107800336719	1.06641558504654	0.77343308795972	1.39256232809502	1.23962321548242	1.24266644869619	0.409446170238671	0.909744635566614	1.74022597923196	-0.991332626224425
Z005E0069	0.624526026128143	-0.36214738635162	-1.52527963912176	-0.72534710059297	-0.504442741254159	-0.615417882682269	-1.09085922893825	-0.218842694096694	-1.43647774530701	1.56996234999102
Z005E0070	2.79100561234243	1.58404159019455	2.65967963576572	1.4924387793001	1.56936599881940	1.56281492114544	1.92027586179606	1.83144339466441	2.17123672664362	2.6379917998869
Z005E0071	3.1531039380316	1.80746719698672	3.69440486899907	1.91558466140538	1.87205212216286	1.75936347906606	2.59751590168733	2.04036043714358	2.53268882128743	3.76280540904186
Z005E0072	2.57767884910854	2.38911360435399	4.39848142454284	2.3149891591769	2.26263843024485	2.41990199330179	1.78703768550553	2.10614772443662	3.47947198153664	0.706774710925549
Z005E0073	1.10258523777387	-0.0523057072562849	1.15702837966650	-0.34208274580447	-0.280118311185392	-0.148753733458693	-1.0348520259566	-0.217633124463594	0.706970916097358	-1.68807689855690
Z005E0074	-1.76605813244560	-1.47048572033523	-2.03343029729692	-1.85498230821957	-1.19966650274189	-1.35430955411315	-1.11948549225200	-1.46317482036479	-2.91994004533069	0.86957325975919
Z005E0075	0.197179357298862	0.96402658837796	-0.270318769070550	0.942644750083446	1.04779120936694	1.14576570458858	1.84458965809407	1.31126207662154	2.64017731330490	-0.417912506521512
Z005E0076	-0.459245080898231	-0.376185621065306	1.57565733901023	0.128956999576090	0.104201731627007	-0.0418366826263135	-0.104312401132055	0.0551527755837483	-0.764159420581176	0.306038636969571
Z005E0077	-0.141494030528517	0.65253189812527	1.69891297615174	1.13471018321498	1.02754003753759	0.761452717271818	1.67676754333509	0.498172897482691	1.82338550553196	-0.288339848615078
Z005E0078	0.529123158863703	0.180610377100747	1.62428540480116	0.497512828927990	0.204963689763751	0.266274724867336	0.581788153449379	-0.222267680587142	0.385236447098704	2.07583964895013
Z005E0079	0.66397124523527	0.862072318368275	0.150575823476748	1.16877613055089	0.808918694239438	0.781991920625784	0.698894494440295	0.667811523620356	-0.121034572555881	0.173148018592598
Z005E0080	0.198745384337735	1.43878121826935	0.0263915531684515	1.37359721154440	1.50624984844072	1.46503972027917	0.81462392373159	1.55479361034764	2.37109052792605	0.803399302129109
Z005E0081	-2.60358745458691	-2.22649969557764	-3.60030532443855	-1.85561935545514	-2.16349150414140	-2.20436206816416	-1.88433982695865	-1.90454584915484	-2.84144806695255	-1.30448535437793
Z005E0082	-1.82596884866259	-1.22650877573792	-2.46826925526127	-1.45798235575543	-0.97675768924247	-1.09064655047129	-0.403090832926398	-1.12663371170322	-2.65804475387991	0.989347010561385
Z005E0083	-0.651251143184076	-0.687256143609547	2.16711266468299	-0.286901242137853	-0.596484133251014	-0.811761500014322	-0.633080514965151	-0.283476291212908	-1.53355732894135	-2.97083035095223
Z005E0084	-1.18163671911573	-1.44053302456571	-2.51536840620894	-1.20207264582922	-1.68646170370703	-1.46704445399264	-1.65307106206771	-1.30210008748672	-0.120477562946390	-3.50478799195048
Z005E0085	2.16000981198507	1.28626373636237	0.460304557397375	1.23698140009705	1.21353087165153	1.32950857655476	0.708595790638548	0.939380467738971	0.831833360433105	1.74171958703171
Z005E0087	-0.174759107136627	-0.335084403666899	-1.54190450882766	-0.532680832160236	-0.304851168610955	-0.125862887920786	-0.0346879731743149	-0.0417998928639855	-1.51543760837381	-0.855438666725594
Z005E0088	-0.984836290957196	0.0674587491238978	0.196971258349729	-0.226760512060027	-0.0362732024619748	0.143575809887533	-0.672929878757608	-0.318384037887581	0.50160733226605	-0.0405869317657702
Z005E0089	0.77528699945503	-0.651501892143057	1.49445738681506	-0.283664365944964	-0.561576198459926	-0.658504888326967	-0.629775386135856	-0.847100174352444	-1.33461942378572	-1.64737946045170
Z005E0090	-1.29512650544646	-0.950126293101935	0.69713361812909	-0.691286400052463	-0.775142380913308	-1.08350297366320	-1.37493906741227	-0.462108242143917	-0.552682593731608	-3.28914166715159
Z005E0091	2.02595739657235	2.94672973082211	3.57544568309262	2.91647454568085	2.96347620832462	2.90565121545182	3.18519368316734	3.28341883684421	2.38222898278752	2.0841632077098
Z005E0092	0.653655741190328	0.746178516720843	0.0139439589649638	0.832462047533796	0.867465054940347	0.833034845921885	0.35171951696868	0.552807935195957	1.73221670488273	2.2103077149502
Z005E0093	0.773014608258716	-0.445577783722752	-1.15345097611747	-0.423224554033055	-0.0789104975019435	-0.139373233042110	-0.353272506319144	-0.104758845069657	-1.89807608072783	-1.62191549200549
Z005E0094	-0.654645480837822	0.137010629688090	-0.232010109946874	0.0624835452125761	0.190640796569499	-0.00419101551308366	0.863943774528542	0.474687757828415	0.729886943589827	-1.08067890234354
Z005E0095	-1.40780001763880	-1.58765684701498	0.866415461716946	-1.86060227573838	-1.87139129354838	-1.55372818213308	-1.56232765538887	-1.43144802627600	-2.39054045010684	-2.87732088169171
Z005E0096	-0.577660486450701	-1.87949504173331	-3.48626126229577	-1.5487458336094	-1.92421640321524	-1.76284782483679	-1.89785219308858	-2.05862425724921	-0.186093584869573	-2.42904821232889
Z005E0097	-4.62505207505627	-3.44427356917077	-5.08515109257161	-3.8372845940467	-3.52161501241613	-3.40048708062591	-2.71207775833472	-3.42449391417477	-3.31146687344364	-1.16843880991783
Z005E0098	1.31612237790325	0.961934802594153	2.16039466811333	0.802641405443858	1.02336246908941	1.28014580195081	0.903217174620449	0.664932688483851	2.42717407867897	2.74840483670516
Z005E0099	-0.865073491047216	-0.347901344937451	2.11849973633129	0.135573669219661	-0.283481194496366	-0.327920937900963	0.358721949690779	-0.222313843228634	-1.59617811426015	-1.86776838717583
Z005E0100	-0.156057183315857	-0.331921767442165	-0.710806144799091	-0.387115995284634	-0.466012077069927	-0.0711589698302147	-0.902761348824098	-0.569451598969151	-1.25303681412751	-0.789618854162688
Z005E0101	-0.097825334226949	0.240815402094846	1.75116800379694	0.654091314462514	0.229738649244993	0.126118414244616	0.299715717909906	0.570159461115963	1.02474745796066	1.07538096857258
Z005E0102	0.124107141649769	-1.23186167303116	-2.16742797976383	-1.26335097381796	-1.36497558264414	-1.08577019788156	-1.31554249647546	-0.901968702116331	-2.24819662315084	-2.06089752132413
Z005E0103	-1.06402918688920	-0.539110178787479	0.272138161432479	-0.970299242552042	-0.605243722293933	-0.625416989456593	-0.314182176507716	-0.184858725097798	1.29735781684678	0.330045117968421
Z005E0104	-1.38583323771942	-1.59177117525717	-4.09783915799962	-1.60056748251222	-1.86568436341261	-1.40415790753730	-0.883316724839292	-2.0445814959707	-0.278961554608446	-1.96323522082486
Z005E0105	-2.16309724261956	-1.15384151129320	-1.50066977950376	-1.27815287974178	-0.983399013343287	-0.967701982279495	-0.718619106412588	-1.52954760868763	-0.320854916588696	-2.31632571327067
Z005E0106	1.19619291074533	0.9690648792051	0.643095807886173	0.595652496848849	0.866343121969561	1.00380586373882	0.966237259541296	0.65852416727562	2.21349469609038	0.404892411417165
Z005E0107	0.766184045550351	1.01347090503645	0.919997635780807	1.22184938950224	1.23695053309404	1.01856543139803	0.954077073559258	0.797168819589021	0.629159483067547	0.55191273365798
Z005E0108	-2.01025675291801	-1.3984951563751	-1.47315538626228	-1.22898751905125	-1.62067135629503	-1.55242958671446	-2.06114791308295	-1.62975051117808	0.357676134146322	-2.27708614616095
Z005E0109	-0.804148949180358	-0.523134285779164	-0.641301411929076	-0.0690832647443292	-0.159785403551964	-0.442374428674433	-0.920581267387678	-0.270602781710392	0.285794191562157	-1.48118900882819
Z005E0110	-2.58047742768946	-1.20863021756913	-1.85356421935204	-1.39190396912608	-1.04519852114097	-1.07745859035028	-0.718451892356432	-0.889056068962135	-1.50143624468026	-1.81074111738194
Z005E0111	-5.39022289507852	-3.82337774564361	-4.18486326104718	-3.56184614057273	-3.62404937977438	-3.9082703450064	-4.48200846261485	-3.62515981642642	-4.522403878598	-2.57175548479358
Z005E0112	-3.14912218778985	-2.16669192976073	-2.40979885173821	-2.38776360665966	-2.23955279805971	-2.25406901751088	-2.79518539867586	-1.79963027863894	-1.16443249037137	-3.34036961072722
Z005E0113	-2.90928316258079	-2.69856782005964	-0.423782028662097	-2.78023608051446	-2.33095109710082	-2.71392849726885	-2.12959587820003	-2.84399891637687	-3.82146412530385	-3.30232441026418
Z005E0114	-0.297999487690855	-0.865842621163401	0.0542955984576236	-0.583651742920318	-0.865764341917426	-0.710443801046258	-1.44246810946238	-0.468771859269792	-1.70698299264550	-2.91252821366597
Z005E0115	-0.66579566859931	-0.639043310394591	-2.06195565622788	-0.487846397143594	-0.521822037981234	-0.491243200539816	-1.21441250956240	-0.426957549170270	-0.591689385484184	-2.09293416231102
Z005E0116	-0.768892611914132	-1.85897806812718	-0.973176922414624	-1.42013718710868	-1.85070660368004	-1.60469228890751	-2.34954044257635	-1.37435344505176	-1.36098426376682	-3.82488987808798
Z005E0117	1.94550117248236	2.04090431389156	1.57040077384940	2.23935970616815	1.89778323173273	2.20293647624955	2.01909192513971	2.51384340189371	1.22117059418058	1.28134922105450
Z005E0118	-1.76756272306443	-1.8786508531654	-1.17645145261345	-1.96281879958398	-2.01691544982869	-1.99749010171495	-2.14826024590757	-2.12492862347599	-1.10576702225974	0.191220069735088
Z005E0119	-1.75584160965747	-1.34740661845420	-2.18833873953825	-1.71169679552403	-1.74634967784435	-1.23999049670815	-1.03226320907808	-1.18819953701055	0.723663187766642	-3.41471863903442
Z005E0120	-1.15885371005981	-0.650491169622025	-0.0427254101584296	-0.50676591068462	-0.791909659802261	-0.648247035460664	-0.50751741925152	-0.405904439408443	-0.813999630978963	-0.216946609243213
Z005E0121	-0.619721564675554	-0.410435885917569	0.582474758785855	-0.392636045335959	-0.144188711936207	-0.10893938704416	-0.374072991822688	-0.523304173528136	-1.89426493664746	-0.183896195350990
Z005E0122	-2.91737098553496	-1.32655087125363	-0.512847242866082	-1.27040867406151	-1.55141139380155	-1.24513521802858	-1.88479812104366	-1.76369989251692	-0.797867402063445	-2.62408702521065
Z005E0123	-1.16845418617274	-0.520727499360256	-1.02079195849118	-0.488769740952731	-0.173475797773378	-0.378096351533530	-0.714625130689791	-0.581741801467704	-0.65068261610243	-0.179108524035036
Z005E0124	0.0731742687455223	-0.528696660060349	0.0388518372772112	-0.287019380424888	-0.560954999826998	-0.306596329877187	-0.35485794614508	-0.0847033130195576	-0.899455179958987	1.22438106302126
Z005E0125	2.00388403788533	0.957755507685724	0.454356521450009	1.26525812943910	1.08323056845288	1.03234767516430	1.49809489195163	1.1254745866453	1.53375794440088	-0.503450971786173
Z005E0126	0.75972034047844	0.686763962727024	0.986518531540277	0.534316633629588	1.05954579356799	0.719224283305107	0.7215747528116	0.58651210026011	0.179065352204059	0.58286275007678
Z005E0127	1.61690701021085	2.38567916520680	1.36910620240786	2.59715861153782	2.27236703928387	2.44985736736608	2.50285816914562	2.62841651178555	1.38207588530463	1.41851354099229
Z005E0128	1.20643411029214	2.05585441918735	2.57838180114381	1.56391798802659	1.84963618413641	2.11010092020773	1.63276232630143	1.72676257768463	2.35258675287511	3.28613597343174
Z005E0129	-0.631651701589503	0.208192927887628	0.0722175404057807	0.171757099779792	0.00872419766936568	0.0541856830499064	0.250297778139242	0.0512711647963225	1.23222543125346	1.34268215294997
Z005E0130	0.550001880729194	1.13840883622665	-0.196869080103785	1.34091094380566	1.10524019429621	1.13581544015321	0.918180241367818	0.88063411088525	-0.591040586770122	0.0992275932913542
Z005E0131	2.01131837457276	0.44883567839312	-0.487891310751636	0.176429031029237	0.388313224391961	0.608216772745716	0.601612112843102	0.461066907098095	1.36109020990549	2.71109081830555
Z005E0133	-0.657717517227934	0.728419816149847	-0.289753888000172	0.436895945548009	0.891655769137362	0.690497283163884	1.39880490739232	0.863636345564987	-0.607894715240042	3.93577155985034
Z005E0134	-0.583483913435745	-1.23467833286845	-1.06786858579631	-1.26564922777490	-1.12248764574612	-0.989259327908741	-1.83170703240026	-1.50866802808713	0.0974506842370975	-1.99225038538385
Z005E0135	-0.938992644901982	-0.232498349247760	1.18890581981488	-0.206328130363356	-0.215334033499903	-0.181794865120802	0.759978696155785	-0.612674930990742	0.567117178082625	-1.45656045869503
Z005E0136	-0.103296857180601	-0.674404441705763	-0.459984096180345	-1.04857031990813	-0.872413474669581	-0.653273775617264	-0.874498848212886	-0.329260746124540	-0.198230062278060	-1.00134234100340
Z005E0137	1.39679409679881	0.821917546388494	-0.897548795071093	1.07631769037559	0.80459930443912	1.01323700679811	0.90626207844122	1.27367983793201	2.05656655868091	-0.982910530896521
Z005E0138	-1.74133494197846	-2.22908871251274	-1.41275919445413	-2.27273200184327	-2.04515321614189	-2.36373311302655	-2.09855741079055	-2.35626671044621	-0.966872032024864	-0.176549329105828
Z005E0139	0.317358106183269	0.0556374866666637	0.610646485193691	-0.124797494653525	-0.144898778404606	-0.190152702487941	0.651517440069084	0.221492695748862	-1.05321693759737	-0.985147313399061
Z005E0141	-1.36899553797205	-0.498852350400578	0.62354679030814	-0.448057144018141	-0.29230690639845	-0.525381486207217	-0.669022636089472	-0.680245505295196	-1.46329964958130	-1.39652963252396
Z005E0142	-0.956883139926199	-0.442401078702731	2.04872535767984	-0.502409357280476	-0.226671919111717	-0.592198774440157	-0.936168975938268	-0.526805221352753	-0.00477006479472113	-2.17185162675285
Z005E0143	-0.854756210938431	-1.78992792235278	-3.80528511727341	-1.43451180174097	-1.79450807545590	-1.89420237374988	-2.21697818381408	-2.08257690854339	-1.58867043288459	0.360026533834901
Z005E0144	1.67845353040833	1.67823317375414	1.85503037212349	1.66460943724406	1.78996572549430	1.55594207514227	1.98145313657249	1.71464055931720	1.21808861452864	1.97737454864139
Z005E0145	1.01349741907783	-0.564040225830547	1.10554772426569	-0.748288493362454	-0.564147843522431	-0.718488892140806	-0.806549078329933	-0.157690718057576	-0.391246667769283	-1.29255671074086
Z005E0146	-0.130088404355877	0.0852707247624476	0.236231947920783	-0.194749241162152	-0.105631589381443	-0.144615361380534	-0.160203392713571	0.333378393738787	-0.96120585644696	-0.847773362810215
Z005E0147	-1.44592800899554	-2.41419610694506	-1.17693682459203	-2.20110221447266	-2.21023654084471	-2.35593316026528	-2.33127979218531	-1.95500875620619	-1.28840822569344	-3.02274679643297
Z005E0148	0.109828014767002	0.359560960581052	-1.09699437149237	0.655644931527858	0.544028257993709	0.337237647899116	-0.2747112354728	0.228962011426425	1.89748318761878	-0.920119950253592
Z005E0149	0.00814518279377333	1.19154905987592	3.22779957006006	1.14567715000924	1.145328664373	1.35372120611119	1.3355385127786	1.06773980303990	-0.0990525034476558	0.105782689984420
Z005E0150	-0.199152183279108	-0.865050007072268	-0.891763474970869	-0.829148851547831	-0.899011392010713	-0.745580322471369	-0.609046441670613	-1.26666888533849	-1.06337675321897	0.950776167546973
Z005E0151	0.178699780332606	0.394156929448043	1.58071495038893	0.353751052704343	0.465254567176305	0.50512622454007	-0.200802315637879	0.317662120133376	-0.573561619837698	1.29565118959541
Z005E0152	1.42253052153541	1.32858309242846	2.0733764008079	1.12799631860531	1.18332625813497	1.45849962080148	0.76830221004071	1.62580650157761	1.22607197795551	3.0890154717479
Z005E0153	0.0554763603982837	-0.765470517611903	0.874553671109008	-1.20625804831306	-0.806303949952822	-1.00736830494731	-0.741099616393235	-0.602061687270219	-0.897705245964836	0.438426615992951
Z005E0154	-1.68339320153107	-0.380969014101842	-0.190487878516803	-0.653271212347405	-0.497508060004919	-0.491100350931866	-1.22569112200313	-0.109768850455381	0.48101501770805	-3.30906105461063
Z005E0155	-2.518757104594	-3.18790754508568	-1.97437008832861	-3.28986949866924	-3.38768320719595	-3.42704458221539	-3.237757050838	-2.94989386419677	-3.90880733619965	-1.75297813545361
Z005E0156	-3.33801125906949	-2.75625140369815	-3.97169057022043	-2.50033233117976	-3.05382734348369	-2.82735673183087	-1.85556674871504	-2.96112786958619	-3.96670559065396	-0.756268559403005
Z005E0157	3.62770202174116	3.46744362788818	4.35988127483057	3.51795765847091	3.35843051983063	3.47807383604482	3.11070813674615	3.73059236732986	3.43729950917809	3.63732366476874
Z005E0158	2.48986994663025	2.1674437982877	1.90064968119096	2.11121344572632	2.26213719727434	2.34923395021623	2.20328657278702	2.56303122507101	1.87855999598814	1.03897747857278
Z005E0159	-2.1292247628755	-0.643820669344333	1.16825103473237	-0.602793297651149	-0.748879419745258	-0.830894357289053	-0.441205757636545	-0.498570734063038	-1.25613839628704	-2.0644325508701
Z005E0160	1.07073286981896	0.98709352148383	1.49280718650574	0.943438326114749	1.24884029054766	1.05040156529342	1.11734500495069	0.829173550530476	-0.336775821177703	1.07710002181956
Z005E0161	0.613907961242298	0.597428012251365	-0.290110162038305	0.367385146735653	0.588035579548623	0.81076061840804	-0.0715945610621142	0.907519712599242	0.0365485693320683	-1.39419988159142
Z005E0162	-0.782907092201599	-0.0791358802388772	1.81372677641003	-0.630264489506994	-0.343279011415404	-0.466694913574122	-0.103490383133834	-0.0269091682172334	-1.63574666742994	-1.28947977055413
Z005E0163	-0.238330290830818	-0.441661708038568	-0.455190305852168	-0.545204832052031	-0.335287873349579	-0.304791325950681	-0.330489590126163	-0.199297066598837	-0.123172431530587	1.44449626984607
Z005E0164	1.55315800596056	0.639011106503254	2.21981750441068	0.586908814456519	0.463984616633066	0.474371283752066	0.679772682377593	0.765651207357562	0.439547621052113	2.32102426951873
Z005E0165	1.20076056042089	0.242462732550442	-1.33972825534613	0.0260927582220588	0.274771392970681	-0.0302855639547684	-0.838795074298594	0.315987942363503	0.625489126901277	0.66725262195092
Z005E0166	-0.0112371829062965	-0.505907110506747	1.56327857810544	-0.90697835283528	-0.433659732151454	-0.411492672632994	-0.679584566068063	-0.88936615091057	-2.12224764138888	-1.53784610049318
Z005E0167	2.24312927593451	2.85377346848709	3.10420028875166	2.62462446252559	2.7544029699844	3.01180602497085	3.55303517214444	2.93793068649596	1.49884170386942	4.55741955380773
Z005E0168	4.76047701581468	3.92672365088629	3.16920035482073	4.21898221480112	4.20655235674453	3.89773260718423	4.48696296974209	3.74175278364872	4.99718612100495	3.31556320751267
Z005E0169	-0.554112255603913	0.0125463991089439	0.0855192753146183	-0.318880650968139	-0.0500406107536423	-0.0413705145858804	-0.269731406626378	-0.352040764042494	1.20606000496208	1.72168675962014
Z005E0170	-1.88405634578686	0.0251982344107681	1.08567341397899	0.297016040264650	0.364373343948000	0.11401484899129	-0.176059786704332	-0.277282967815094	-1.22328414448732	1.97115192630015
Z005E0171	-0.585357200379676	-1.06375621623597	-3.15106391577221	-1.39238515877113	-1.2463686727977	-1.21413882272681	-1.03973945135197	-0.865655663051547	0.80743297719156	1.89331257319357
Z005E0172	-0.067845739931042	-0.475966420158267	-2.04297261308069	-0.961896587156295	-0.933199172661702	-0.816981071540991	-0.542924728400589	-0.813872920009306	-0.794577942084357	-0.334706092961236
Z005E0173	1.07391486578931	0.420053036391017	-0.813049485965367	0.164476464297897	0.347331183346457	0.277434488945380	-0.345200345544906	0.211583405143035	-0.265252501570441	0.567632628417409
Z005E0174	0.6108915817767	-0.311025941780376	-1.57011469054354	-0.308513465067300	-0.279295868083025	-0.147006098342643	-0.0467524002248418	-0.117838071618805	0.467029576723529	-0.882973688924896
Z005E0175	0.833069904380737	0.0165522080823223	0.494090557812846	-0.101848880236529	0.0596172173178719	0.185207301506635	-0.643709144424553	-0.428723414546046	-1.15085784000516	1.38701315923753
Z005E0176	0.95947663454882	-0.312105095698648	0.359846031328484	-0.452046971260824	-0.153819977961334	-0.267257964354931	-0.153383912782256	-0.487256942409603	-0.994256492417939	0.422977253513506
Z005E0178	3.61027450208329	3.05388861410029	2.37508384975397	3.53218949613164	3.30577714305352	3.22181314289714	2.39333738734944	3.39614344497506	2.42980571088862	4.39711216060011
Z005E0179	0.353473347211397	1.22858246404271	0.400297420188126	1.12797922096515	1.07840362572335	1.07236773142751	0.821665182917129	1.40470194762710	-0.120129248739092	0.594432112912366
Z005E0180	-1.10910461150884	-0.987820805520882	-1.15046464342885	-0.578464350163767	-0.747145692093588	-1.05052724628762	-0.917878478073013	-0.641370862743322	-1.35989245597343	-2.33284862357298
Z005E0181	5.92374132483002	4.75016798485221	3.86347731589096	4.49370538869984	4.85203282880668	4.70428095138211	4.97435924544684	4.41467633512417	6.03672542363161	6.71136318923063
Z005E0182	1.14417589219087	1.31478217963230	1.59685233468796	0.858724038961903	1.15744392825905	1.42260954279106	1.36382543877639	0.763578311674163	2.03144423758142	2.99262335598163
Z005E0183	-0.162617846442247	-0.715726274544308	1.60034184502815	-0.735742819856752	-0.426829924494539	-0.819693650639346	-0.492844821377791	-0.81656622368332	-1.59843264844816	-0.981000123738292
Z005E0184	0.947931878446155	1.59978707911202	1.52934251968294	1.34240328077951	1.51487669733616	1.4790846314123	1.14431633606701	1.29860750835723	1.19454028985047	1.71347832989254
Z005E0185	0.865998849184784	-0.0839451550238325	0.436874213863284	-0.049537445661867	0.189675534093379	0.130875054788281	-0.85605984050406	-0.483250503457925	-0.110684275515396	-0.878617729489434
Z005E0186	-0.768217066011612	0.29356511352201	0.0138719072384014	-0.08359973334628	0.248010740698102	0.334842525181928	-0.134439254795699	0.513956869376344	0.211334819869249	-0.91365369303767
Z005E0187	4.32265579072879	4.03824061218852	5.88716857961424	4.31459313847943	4.21647210803288	4.22742957931658	3.41909512405171	4.1933529554054	4.67614851943660	1.69575674713109
Z005E0189	-0.650543455185298	0.0465350236797785	-0.276604682456965	0.315786629457717	0.398331674007924	0.263680752698399	-0.493267265095514	-0.436080542804046	-0.671846199511017	1.24970562623913
Z005E0190	-0.547805173583479	-1.28787566586739	-0.153085321456921	-1.3205002553845	-1.23622712748714	-1.08864851378642	-1.56307791201176	-1.17014462576579	-0.803058595545346	-2.20214857023158
Z005E0191	2.40178102664771	2.29073463430853	3.53355244071225	2.44066441365242	2.28753487308795	2.01200723072923	2.35878464866203	2.64697155995986	3.69266247188761	3.18521895784015
Z005E0192	-2.44355676363626	-2.60168871004028	-0.542381262331038	-2.59669146318788	-2.61461383729624	-2.49358441605256	-2.70913721515019	-2.97061266531465	-2.10346525315163	-0.140008569589282
Z005E0193	-2.27207027304846	-2.54591065714442	-1.66386645162520	-2.37384793184978	-2.29449308755190	-2.54721975144779	-3.22797405900219	-2.13911175457424	-1.55834296815777	-3.96395515964601
Z005E0195	1.30718830915544	1.15324702045140	1.23255775110495	0.877542790611657	1.40498121347529	1.09190113918220	0.94152348872965	0.870444580138839	0.530774925915538	0.543386709083925
Z005E0196	0.0948935702418937	-1.22229689949136	-1.37259028375980	-1.08994792001091	-1.20214347340146	-0.922640034108089	-0.289764418662161	-0.857318198842162	-1.61841679491759	-2.7756909740677
Z005E0197	-0.487731635648355	-0.657972267875344	0.58516768223522	-0.700333518444707	-0.337402532705062	-0.686449324985191	-0.879254761885415	-0.0878835713562481	0.836177624173139	-1.94272546736117
Z005E0198	-1.50127116843986	-3.0186338775953	-3.40249543258507	-2.54827284569820	-2.82512561143286	-3.06392172699730	-2.74124498631718	-3.4265688805961	-3.72371832346878	-0.0436987361453497
Z005E0199	-1.08748915892456	-0.402908356871455	0.651389336469908	-0.743945659999508	-0.156279368450348	-0.269265137370059	-1.07122139568913	-0.071436725306851	-2.0976112006544	1.14516359171226
Z006E0001	-1.69705827338797	-1.20968130318502	-1.78019313373676	-0.963756311190948	-0.32239430847255	-0.480977678799921	-1.07766629317199	-1.58328752385635	-1.40365638358944	-0.66132154627007
Z006E0002	-1.03458341655321	-0.751701389505262	-0.276770114385168	-1.35731283255656	-0.801347864867855	-1.68979574194151	-1.08837795318989	-1.95289071320627	-1.66064449566538	-1.17534587518344
Z006E0003	-0.627466148284484	-1.17520468061710	0.388017014031294	-0.751338693073021	-1.69171227978833	-1.26501194052083	-0.525009832621829	-1.51520976756389	0.053689788071797	-1.05504573782898
Z006E0005	0.0760874879787983	-0.143713764935184	-0.75849266643854	-0.481661808183278	-0.606522006257127	-0.145265415591676	-0.551185313507823	-2.16081792949177	-1.91705167785097	-0.5888836487354
Z006E0006	-1.20990751765548	-0.722845944501905	0.498379430132043	-1.06118082498601	-1.96203746835471	-0.9218604129037	-1.07328171363237	-2.06558919275135	-1.81608363603469	-1.42093354874285
Z006E0007	-2.28958256641246	-2.29973768496278	-3.08730479552138	-2.69244736115062	-2.17810823785670	-2.86003316901450	-2.75073696931503	-1.9381854799918	-3.7140688492949	-2.96813842262701
Z006E0008	1.83948807989009	1.70633275720701	1.58757517687088	1.81413063439004	2.36139392048144	1.80776004126241	2.07356320588249	3.36054197988472	3.00899860005539	1.81713296528094
Z006E0009	-2.58012330827955	-1.43018840546001	-1.45544165847060	-1.70639199035609	-1.81767056019473	-1.61851325939983	-1.73564762616082	-2.54948330949222	-0.497487331379809	-1.63907142325672
Z006E0010	0.3885014161875	0.203715734442896	-0.352503989998678	-0.59596422554376	-0.524748974495434	-0.957886869057206	-0.265697168754303	-1.46855376509026	0.337929420274443	-0.247779407096629
Z006E0011	0.14215245692442	0.202069554785093	-0.678749565733817	-0.335466827798779	-1.15042966779588	-0.200498463756390	-0.59544697428634	0.287450747500662	0.25436763879773	-0.621139155023101
Z006E0012	2.13914512773170	3.162959006355	3.29866470107647	2.80565267489702	3.25617753114556	2.46187314988026	2.94957982281139	3.89860322496	1.71378323063147	2.56131260445474
Z006E0013	-1.06598433777261	-0.957388958231777	-0.91912177328818	-0.145556356551499	-0.481499784066974	0.419221079500416	-0.644778309449727	0.786180749140016	-1.23039435501383	-0.381024595337658
Z006E0014	-2.13376785597603	-2.47547423697062	-1.7189526808941	-1.51680650337045	-1.05757635945934	-1.51016986486210	-1.77998335061487	-0.144304783179166	-2.12426358246727	-2.20764071555489
Z006E0015	0.656148893262828	0.335949320719938	-0.75272089905856	0.47226122638716	0.261086987852987	0.301300865839513	0.184652188446141	0.126676442494070	0.206303253681116	0.668406096171573
Z006E0016	2.41365318755729	2.02432823487095	1.80065523185648	2.50859537045171	2.62153442192522	2.82842955893057	2.54012107359292	1.84919345079571	2.16412582031795	2.63686188166855
Z006E0017	1.68157556935998	1.37047510650387	1.48829102986909	1.88197613422673	2.04202236743711	1.99146595684675	1.87102746094779	2.38253649316581	1.88718569886556	1.71964182077640
Z006E0018	0.524120388765476	0.653177375178905	0.230785601374593	0.608369631013322	0.353345743092958	0.335364402590798	0.697145314394174	-0.649268487099703	0.933416970292704	0.388819492673036
Z006E0020	0.613833298618378	-0.161386036070774	-0.269570161761778	0.0793031094448282	-0.906217987593707	0.334572538051307	0.191261538587843	0.81000349455817	-0.005209096384735	0.0170738170110931
Z006E0023	-3.05581551965823	-2.8783679239337	-3.97511910057211	-3.0198710085376	-2.93614289449191	-2.96735570518121	-3.00880893939261	-2.55162960338859	-2.64261638019836	-3.3098310490769
Z006E0024	2.65337048746228	0.967781398278695	0.907524493584614	1.72905034932819	1.45875671663969	1.52060251191825	1.38273479934153	2.33941069448378	2.58713778961476	1.59559258197109
Z006E0025	-0.255564715907959	0.0131856312087077	0.844089076949353	-0.0310373788897719	-0.6112074174768	-0.343671588807583	0.123262594737701	-0.97656987164472	0.85073150783166	-0.181964693406092
Z006E0026	-0.822135479035758	-1.00162169116336	-0.935644542508737	-1.32038810516075	-1.84692825000648	-1.58487209630009	-1.34235818744108	-1.00052666775681	-0.744520252757241	-1.15517463128108
Z006E0027	2.41454195146876	2.34288278535146	1.60821515862087	2.00608490406203	1.80050397827028	1.69867410636164	2.12872187003291	2.56661867160363	1.17746258119464	2.11732126238819
Z006E0028	-0.370628236854902	-0.749637447897452	0.52537998582433	0.138580571558182	0.661982818874336	0.282194593153401	0.280528488636477	-0.75284505385896	-0.474833118947919	0.381001681127128
Z006E0029	-0.0176561908160076	-0.0584820852715558	-0.73238313529824	-0.874722222095806	-0.00517400510732956	-1.21102401934670	-0.618218470881341	-0.950080658613904	-0.743558697154195	-0.791090712940434
Z006E0031	-0.237741532727487	0.175023419693570	0.871266867874164	0.0295317071049545	1.04426004120801	0.43416888493498	0.222343964818889	-0.707649141033237	-0.75662836262697	0.275559342025999
Z006E0032	0.388456982228701	0.769196752898174	1.58143478833451	0.557248717398149	0.267292895171424	0.861598393410374	0.321797558964309	1.75594788131512	1.56619481693702	0.535439084147393
Z006E0033	-0.733982886792117	-0.824684608311409	-0.83299634295997	-0.77026932497767	-0.555630204899522	-0.82771544452566	-0.446832638947871	-1.28094864717643	-1.27645118573258	-0.967684927940283
Z006E0034	-1.71593138890300	-1.19892144726831	-0.9656786013879	-1.23710902191132	-1.93976662005956	-1.68781651911567	-1.04233938626224	-0.379065321171069	-1.91394800675276	-1.14945395548791
Z006E0035	1.62084209788865	1.42992809033357	1.17098306629012	0.899218873082102	1.96259693537304	0.952646736869737	0.982848974073468	0.538524589362099	1.06485515754114	1.05920619190080
Z006E0036	0.95382173597966	1.36365385252624	-0.362670209216346	1.19024460688800	1.16264602962347	0.810741453005482	0.996150500104135	2.53719317302609	1.24675367326205	0.869892963697924
Z006E0037	0.604738811110209	-0.278972088266777	-0.00570012670572956	0.0650104186560646	0.589352474778275	-0.0648884578854692	-0.094532124661899	0.77510774403263	0.997255234469429	0.0316242121204977
Z006E0038	0.287104162306231	1.11705374071428	-0.601264810994701	0.231888900294913	0.906336377861385	0.000380512244806104	0.145062823971191	-0.230992441431745	-0.57193023383586	0.576065012849212
Z006E0041	-1.97409271073073	-1.59554601727288	-1.05701637246372	-0.972989566116724	-1.89966982990340	-1.24055843339826	-1.03750227113138	-1.05660784475759	-1.75921787114380	-0.968478634280032
Z006E0042	-0.383437897883485	-0.255532383253712	-0.852150731692409	-0.105988855664048	0.210320265644077	-0.132171675930805	0.167079609688837	0.645861307364438	-0.706135335258727	-0.382058224761773
Z006E0043	-0.925318406552347	-0.152806754474913	-0.184212096828678	-0.897855951663953	-1.14708717552043	-0.943410980151866	-0.614006874471196	-0.127617024509533	-0.264673619108699	-0.959200229347317
Z006E0044	0.389196490146125	0.11609363534359	-1.11309695861805	-0.666851328926085	-0.639887915526451	-0.083002827173856	-0.864570806704004	-1.73056364048375	-0.643008745792295	-0.64052940987965
Z006E0046	0.32756818564797	-0.720546679351158	0.0167656309323781	-0.2486394185502	-0.54381546806661	-0.522698324715221	-0.374079319844968	-1.25748611301621	-1.38580196245097	-0.357187026233751
Z006E0047	-1.34851043817840	-0.155089740910971	-0.907907301104785	-0.915558212186793	-1.5490316143064	-1.04712522509406	-1.06879789439465	-0.27561232592226	-1.41492511396258	-0.926535374750777
Z006E0048	2.93753608328524	1.77645820187145	2.32292309377874	2.11294457800404	2.75352200817025	2.60274909434974	2.25543555951232	1.92529008476474	3.23295922065015	1.97972368450179
Z006E0049	-1.46616533624286	-1.15855552872178	-0.368130036137146	-1.09758652119043	-1.63118682119233	-0.707886759124695	-0.922924471867463	-1.95472787131273	-0.678309631007242	-0.755476676638002
Z006E0050	-1.18788054460934	-0.782468799327813	-0.44130764865746	-0.527474531464197	0.311654635042301	-0.682867707345025	-0.859013640196363	-0.127577388550725	-0.270668755034947	-0.548903573034821
Z006E0051	0.500739305573669	-0.165050023590862	0.156343851348767	0.36481185833801	0.856179855250373	0.399719799976817	0.32680656426167	1.18251641519256	0.347681645111661	0.41961390877349
Z006E0052	0.6478440145502	1.25258937875630	1.31148800535157	1.62753675373024	2.16275837825002	1.31929123611921	1.28766687327025	0.468305596384558	0.282210344412225	1.87461726785193
Z006E0053	0.563405431312876	1.21776872106573	1.33014054866491	0.788847182488849	0.593759628275737	0.561087653078943	1.0011332538312	-0.0571094988656764	-0.495306367061376	0.512824165502796
Z006E0054	0.364941502181892	-0.761456559402185	0.466349995420855	-0.400794287454902	0.436804135414352	-0.953646273587888	-0.207953202885716	-0.962067001050866	-1.40981798249433	-0.741748115117931
Z006E0055	2.13798681674716	1.24827424070917	1.22090157495660	1.36530670650610	1.73913910490733	1.47880745520175	1.06984703663744	2.59112199559171	1.96075894303984	1.70376269374453
Z006E0056	-1.45333313533769	-2.09874424452529	-1.33051977853724	-1.84375789386908	-1.46855863139524	-1.65617433358966	-1.54551558763383	-1.47259147842899	-2.40766647923948	-1.58511191040773
Z006E0057	0.134327733565197	1.09302680692603	-0.0206955536469228	0.261497375182367	-0.0297051133063913	0.0529003082322789	0.439780711555564	0.769585975330842	-0.0257791093040857	0.660137306048749
Z006E0058	-0.456141896364929	-0.61755364181211	-1.45212887599525	-0.687027469693242	-0.865591596317514	-0.819040205213338	-0.923852911388022	-0.224101518545739	-0.0765662262264246	-0.434227889997682
Z006E0059	-1.19528289523263	-1.63052407511299	-1.07969087763902	-0.916398719671815	-1.17724301630452	-1.15424559971069	-1.21962285597038	-0.25661910694178	-0.561398565382256	-1.35869779192338
Z006E0060	-1.28912637178209	-0.00233972063753479	-1.09169342902589	-0.341157645547414	0.0387026814959812	-0.0284544412161508	-0.603929190260964	-0.66995550078331	-1.09934977544518	-0.674387037276976
Z006E0061	1.97160513942191	1.25906405053552	0.838200631038339	1.37596057193473	1.1823557987464	1.36463999088353	1.43101224299761	2.01871074719895	0.410220997926705	1.44453799353611
Z006E0062	-0.264531159819411	-1.40866484807714	-0.154180559498092	-0.892096452528614	0.172911340740514	-0.397173359453273	-0.71360891242467	-0.114735755028496	-1.41916695672305	-0.528115808960594
Z006E0063	1.35426164254946	1.08224394380426	0.864191899575908	0.423372285616469	-0.072633973919903	0.0469714971031795	0.501549717640109	1.98901074582956	1.21177620684288	0.624398823062971
Z006E0065	1.98181931798233	1.08591120835641	2.19524417338075	0.829007161137144	1.01606617388323	1.35939343357577	0.621881167059484	2.17181340998281	1.84529192928096	0.965742861696466
Z006E0066	1.24766215179581	1.90861473419338	1.29509849086819	1.55638298966888	2.41431077037163	1.95122842330446	1.44184653111847	2.58483331112174	2.38099089466671	1.35384862985725
Z006E0068	-2.00534225508234	-0.773582884510568	-1.20262989111843	-1.34927146763931	-1.13530338750331	-1.35430209359466	-1.23623817881253	-0.926915939416559	-1.98622073902003	-1.30091151456692
Z006E0069	0.605206122080941	-0.0563830073236189	0.803517049847301	0.287273240872023	0.0373841385591672	0.528064431042241	0.308824142079226	1.51682644128969	-0.542862953940639	0.149354216032195
Z006E0070	1.2503404854225	0.650239653934016	0.997871675117503	0.804494236465312	-0.0211217966831306	0.862552542324242	0.71811763779293	1.57076007283096	-0.0918854042323744	0.55030552084433
Z006E0071	-0.0753857772628907	-0.0459542337820051	0.611280754302588	-0.488910132124051	-0.194397684081302	-0.646670034684859	-0.373504980475083	0.098136734465865	0.0939037133056017	-0.338738987802244
Z006E0072	-1.08582127631290	-2.22790738353474	-2.02585119779068	-1.99535992073312	-2.9422317588199	-2.25082143893331	-1.72740180300355	-2.04492107894134	-2.58681826775348	-1.95026349975306
Z006E0073	1.31996785225293	2.07371361578213	1.69775744183313	1.52719280168427	1.57043880602626	1.34608650764546	1.59105910512875	0.502359119072303	0.760257966836804	1.47137363998411
Z006E0074	-2.45788569129606	-1.14983131288963	-1.49546267432580	-1.48247964119592	-1.25441986295436	-1.51416424216266	-1.51814847849182	-1.32929771232363	-1.22506529862971	-1.58309825603905
Z006E0075	0.362915879659982	0.314975028502104	0.81951784779862	0.366240599458006	0.128379526449429	0.232089670237889	0.408179150075722	0.28036727548203	-1.53155482635067	0.32048984723922
Z006E0076	-1.82513398062575	-1.42360936937615	-0.373997364367248	-0.957416687255534	-0.906310000765205	-0.557832671534473	-0.962045837810778	-1.44063865754874	-1.53034652059919	-0.481278513030592
Z006E0077	-0.385255689021127	0.731553547580746	-0.458323984142906	0.0645066084777124	-0.781522206127627	0.307900189483468	0.363531537025932	-0.65708220858434	-0.705201205347465	0.477903399594406
Z006E0078	-0.274904930927282	0.00656242248143897	0.750149587660349	-0.0142699138214966	-0.743801848539153	0.498086610559198	-0.177835595475033	0.256351366728014	0.692601006479269	-0.0646108023781633
Z006E0079	-0.484140711469096	-0.279554438250185	1.12312756051414	0.144707864438568	-0.268974899416396	0.08760118140594	0.0452483531438570	1.72543936053076	0.839145247843122	-0.132594960040265
Z006E0080	-0.500146158389587	-1.15349462852564	0.414241178563493	-0.345798306704211	0.123905619751292	-0.436006405791081	-0.330486713170985	-1.01600718676602	0.591912405088632	-0.502712805235643
Z006E0081	0.984442290403567	1.56418951339962	1.15777569201811	1.66544679288174	1.63200301776491	1.99100737260469	1.52851731788021	0.943526443646466	1.32980905727366	1.19893331572583
Z006E0082	0.523401864115914	1.25956307095615	1.90128846027133	1.03172854938437	0.251434527186771	1.49787813161563	0.758914954479782	1.18125171718536	0.352004284824944	1.37303742102593
Z006E0083	0.667173019087604	1.45923112553137	0.228832227278038	0.80903876058872	0.788350331712724	1.00914056126647	1.07096868641453	-0.112267218449917	-0.0334585588294117	0.96962605279851
Z006E0084	1.76311383397062	1.80691699943076	1.35321570903978	1.98758115936458	2.29593547009749	1.24189208409248	1.81730259549151	2.30244482506342	1.15931336039083	1.33557165118705
Z006E0085	-1.32802918878787	-0.664119929709141	-0.913549878769833	-1.13030362410370	-1.54396651899013	-1.22889558918944	-1.07726000639022	-0.929399841238617	-1.83123390167945	-0.998887523078194
Z006E0086	-1.32952282917654	-1.46577893218486	-0.983272971994956	-1.62003780105476	-1.49866067325013	-2.08290704813116	-1.85517913615688	-1.57362890224936	-0.999336959117063	-1.83397942924765
Z006E0087	-1.04309924570212	-0.922121077075622	0.462806024295919	-0.0526637067759987	-0.418830081019647	-0.0652409506176328	-0.246188285763266	1.22166513722162	0.638299810561058	-0.0621113324346615
Z006E0088	1.24421437285726	0.216677943811361	0.665208772249715	0.555874907725239	1.22665785702008	1.09515846583185	0.538899766958021	-0.480684544150481	2.09680730672286	0.925081317253918
Z006E0089	-0.489201707657809	-0.685983169848989	0.541746686559101	-0.361043648518865	-0.0319731449358066	-0.0426549735057748	0.0693948315852214	-1.15419775089507	0.785801113126149	0.0845960376147439
Z006E0090	-0.51690511345996	-1.37013906813286	-2.0284279418852	-0.989253099579239	-0.994755518177995	-0.755472835348066	-0.758614478360013	0.431293124825508	-1.94466987463729	-1.15577973725370
Z006E0091	1.47431300993751	1.64136370261222	2.08874371467182	1.02103838233443	1.62506875843326	1.30521215581078	1.08307970999034	1.61335512241128	0.644847127742915	1.14731416418223
Z006E0092	0.700119084237737	0.334210341070918	0.0101969125817457	-0.0403405106837699	-0.17425339293206	0.355402132694978	-0.178984777520547	-1.05809358689810	0.351599680242957	-0.00909767632058665
Z006E0093	-2.23898874522251	-1.80008631855194	-0.511431627363838	-1.52657390155236	-2.36261684306986	-1.22645608754769	-1.79141073107228	-2.25474540278473	-2.39485160797845	-1.50459853300051
Z006E0094	-1.05299234830270	-1.67428616086370	-0.774736645054833	-0.893782482884843	-0.291053920642825	-0.357750812558885	-0.754992698773634	-1.99255002836046	-1.65548965948544	-0.706283999521744
Z006E0095	-0.210174547903254	-0.593253621886419	-0.067155624870759	-0.168182161660446	-0.567662146448633	-0.0736377523808522	-0.218279480033965	-0.377426620266227	-0.726294899411992	-0.192953236035497
Z006E0096	2.29477793962769	1.16460258922554	-0.195747831467657	1.23054703337621	1.1393712078513	1.32003431284887	1.39135375056413	0.379684424051397	2.02915089349047	1.37792780081744
Z006E0097	-0.967689511415417	-0.455267923061237	-0.881195142135593	-0.649219729822554	0.0777805917945288	-0.470054274618416	-0.533210084872812	-1.74030484998403	-1.23994847182677	-0.843764979202616
Z006E0098	2.34946411217790	1.04851901303745	1.82402424545671	1.11818879990102	1.73952741469744	1.24684885450162	1.18339765693732	1.98065165601727	2.08803509853261	0.955080066304512
Z006E0099	-0.500448894194171	-0.664388334047282	-0.0442603838906456	-0.50999361107022	0.366090215724563	-0.342263544435763	-0.410183979578351	0.420008977216341	0.194726452769791	-0.685617541228484
Z006E0100	-1.2482070932498	0.0904194761304652	-0.155013565258789	0.0870465235649886	-0.637936912546316	-0.145821447164003	-0.158279530146463	1.19944464022798	-1.01443958315329	0.266166198703068
Z006E0101	-0.871502712523094	-1.31653439308687	-1.21777887969381	-0.867199156333661	-0.80134625511267	-0.604166943696317	-0.83439353162465	-0.333859404466703	-1.13445378630315	-0.884374284837568
Z006E0102	-0.494445144290013	-0.807247812061052	-1.32559108825901	-0.482622417403322	-1.08226060419844	-0.510997656582266	-0.281949175962396	-0.826772958545239	-1.36812057580924	-0.583161528717326
Z006E0103	2.35502493143978	1.52314825918268	0.778843161598185	1.17355085152113	0.535997753223418	1.16271369425841	1.15141847269424	0.273911672973677	0.828894553692035	1.21474640993010
Z006E0104	0.303671305003314	0.103089750693008	0.700914796387834	0.608365658613223	0.831187667370003	0.298497162439827	0.613499041956527	1.63482745198365	-0.0809388472401953	0.491725584938496
Z006E0105	1.51767662681091	3.04132307537988	2.42700810996729	1.99416802321732	2.18296814813498	1.69883754349802	2.31587759161757	2.60451920478108	3.05095039898778	2.32512395594544
Z006E0106	-1.68769599632603	-1.00960066379117	-2.29608547022369	-1.33303751171222	-0.806237928722387	-0.900094171482225	-1.60072882509413	0.355161708192219	-1.85657849828127	-1.31012751784065
Z006E0107	0.771254450965887	0.539119722463447	1.48633612528278	1.13909047368315	-0.214068539194877	1.74498577228581	1.04589305780646	0.508019262411927	0.502442613704961	0.9021717779383
Z006E0108	1.83691313363641	1.17337554446273	0.690839428154703	1.03358360176164	0.919000325064021	0.973817571336984	1.14882727025057	-0.359166089199919	1.17690769614886	0.95450461998394
Z006E0109	1.90404585868282	0.857069574599341	1.60363485972130	1.34940036790965	0.989450934947513	1.27298652517773	1.41317685728518	1.0256398916292	1.72291822597586	1.02869205810196
Z006E0110	0.643394304194034	0.446626077798026	0.503587749013049	1.1521887677693	0.616457691134621	1.00751502654072	1.27451381369963	-0.0359125755714765	1.20815143668622	0.869893933132011
Z006E0111	-0.0669940038624464	0.903947466890464	0.81407042093972	0.926587583282467	0.594774515278256	1.30641734897755	0.509952163634592	2.35588322995655	0.153228222832187	0.938069247211092
Z006E0112	-1.82117200439381	-0.81979360816674	-3.15582013301112	-1.64201061746296	-1.80200885507461	-1.39177953054483	-1.64184251042914	-0.742681311509185	-1.42872067912060	-1.29596378434543
Z006E0113	0.889633897706678	1.19064711966313	1.15186675066733	0.866452985810751	0.783795532054838	1.09149629388122	1.12959468818938	1.56386120474737	1.11133148208584	1.00359483933684
Z006E0114	0.0383679587389261	0.814290304822219	1.22164285951044	0.782878855073443	1.17817543705470	0.539172257278136	0.789218240860135	-0.747793530934617	0.957078741460641	0.718884858362857
Z006E0115	1.32418502481791	0.589884362668264	0.73933803472472	0.677133561099249	0.940665286535433	0.556839249758446	0.839098412222887	0.724489963896814	0.306963181299797	0.608069586604644
Z006E0116	-0.768082107571806	-2.26023369158503	-2.03993022622901	-1.70717892756858	-2.03994800493274	-1.48978158451960	-1.88624133010664	-3.65105662160379	-1.54624118815197	-1.98329922283068
Z006E0117	1.29320636814513	1.46619314810962	1.07961408998690	2.10853030105604	1.22546143528397	2.31006746497459	2.15857470602542	3.30900063321303	2.55946736523746	1.9366644420394
Z006E0118	1.41460551334634	2.19855869277403	2.07938204535448	1.96449389705245	1.44736680155508	1.61104572449787	1.77241254653210	0.601146551892668	2.51092905676885	1.61695713945716
Z006E0119	-0.731869064718067	-0.367600478726016	0.85362036320778	-0.902565260934012	-1.56477600861679	-0.565996675374198	-1.06937747003574	0.113415142995097	-1.56820701626235	-0.698823922796221
Z006E0120	-1.15706678577463	-1.40750386895178	-1.65390246360306	-1.64405641297509	-1.35303226714613	-1.57176905594746	-1.75827638370169	-1.67169742694706	-1.96467268251929	-1.8507788148039
Z006E0121	2.60559502442153	1.98909716527282	1.88335417906936	1.46527612757427	1.71826317714328	1.36681692207962	1.62091517497180	2.47067730807654	0.516292019535551	1.32381288498175
Z006E0122	-1.59622295890311	-1.15136311416594	-1.53728395807594	-1.05772234398535	-1.91272027903109	-1.25244681299827	-1.02159873755034	-0.924802516451443	-0.405601537403887	-1.00529388026732
Z006E0123	-0.790945329058068	-0.711202154496273	0.137863876649698	-0.164390864702442	-0.527661297528878	0.323690641319901	0.0946039788546522	0.00960125449191935	0.564451498098136	0.345596388581599
Z006E0124	0.182450979288478	0.297862052063115	-0.224291610302401	0.182909325260853	-1.07891014223503	-0.0593553714762017	0.19102326476028	1.13179282983686	-0.1760260250951	0.357020746190127
Z006E0125	-2.7176145696743	-2.44006693754142	-0.96056024943071	-2.17900154188825	-1.61854388064394	-2.06604048540995	-1.94840407504339	-1.67906437357572	-1.43819845541594	-2.3135464660442
Z006E0126	-1.08491957565653	-1.81006128132711	-2.37946284324548	-0.96266530765139	-1.17282225106235	-0.858024704871475	-0.827710368343708	-3.12945084890634	-1.16191906128032	-0.839795190827325
Z006E0128	2.14765341157120	0.883158156093628	1.11005780536331	0.83595295034555	0.694108096884003	0.811188394712531	0.738059420278593	-0.546901813173802	1.40946711366166	0.425766476031563
Z006E0129	0.083983944732447	0.320089998404797	-0.0197333412926386	0.261857831517046	0.534344103740474	-0.170751823524020	0.398815668142248	-0.280713936236935	-0.352952317002978	-0.260187879276294
Z006E0133	1.55729699256942	0.275293041614654	0.640925600365642	0.586890434745647	-0.0808983041982668	0.757314101979762	0.774315581972275	-0.120872714586436	-0.0233965706353845	0.602826834306372
Z006E0134	-0.705691725667299	0.338234272917079	0.8973327114011	0.0818868903029562	-0.237488782271723	0.0998824048238414	0.337129974532103	-1.18086560592463	0.0391289078824966	0.188146568909251
Z006E0135	0.897212237263633	0.269853566192071	0.507069676750246	0.0446336101749932	0.233268974776992	-0.325958279349289	-0.000670149290133284	-0.782844575908512	0.225551626453739	0.217693900968039
Z006E0136	-0.374388415421941	1.67003728356147	1.62950912512455	0.98396154078622	1.15791655192286	0.727420812382524	0.941676288268849	2.00310884403607	1.68950854772147	1.05468439757728
Z006E0137	1.12029053813524	1.19207464700201	1.23420954960855	1.06790223531600	0.797133098418692	0.637654369658572	0.89961247691548	-0.109796457141579	1.11270428144502	0.654569427227246
Z006E0138	0.0838975479408633	-0.0771145030035561	-0.566893712304978	-0.324856079657719	-0.0644484166671663	-0.422633300422966	-0.365774096065714	-0.796590878590046	-0.636021739385526	-0.803463502576722
Z006E0139	-0.585899687153376	-0.57912609035069	-0.948300032094892	-0.831852304283623	-0.675262755168217	-1.06779600072152	-0.478180919232675	0.0102166751344000	-0.825461940198728	-0.556040045013783
Z006E0140	-1.37929424209544	-1.63797325260107	-1.39005744965132	-1.48856270476479	-1.44862610098777	-1.21202950558275	-1.29442539363815	-0.484226308160169	0.0105154240185314	-1.24174037641421
Z006E0141	-1.40745280456890	-0.85897217799354	-1.21127613523743	-1.29591204738252	-0.418719409695698	-1.53915470272358	-1.19039552201515	-1.42645460339103	-0.502566559708563	-1.09918764486381
Z006E0142	1.02996295852723	1.30442688229672	1.57066847018239	0.450917116836047	0.659174242989634	0.686470482794163	0.529015780404031	-0.559948105713328	1.35631576171557	0.580396226590052
Z006E0143	0.00830811813763478	0.66168236603038	-0.753946792984511	0.55838054851441	-0.79339513101168	0.047452476835118	0.323360245408294	1.20930756257869	-0.543096798347832	0.482248732388489
Z006E0144	0.353546206364448	0.482652533871784	0.422625527766453	-0.000291951085038419	-0.470524639214254	-0.0436872346633139	0.136598077063441	0.71602776321098	0.438598296141974	0.279781847754171
Z006E0145	-1.04789161825572	-0.161437794171973	-1.19049711844862	-1.1467713293463	-0.754844912839611	-1.25460351893214	-1.01336126174896	-1.94519479265873	-0.0858026548127396	-0.757674199460277
Z006E0146	0.273072002119871	1.04590878052256	0.90809971443653	0.700293254695437	-0.0939044065363967	0.874217749734855	1.03264012224206	-0.248714209612115	-0.0577092858593677	0.613629639809928
Z006E0147	2.64619948071666	1.94901843105526	2.31265143955162	2.14471751536523	1.27180305938938	1.72265913183307	1.84026019397184	2.75456278788956	1.3109533722674	2.05482280828163
Z006E0148	-0.528862266877814	-2.24949374062248	-2.26788484661515	-1.68753965546202	-2.41355788713262	-2.01535809287416	-1.60197452253142	-2.56748679173007	-0.84008159593447	-1.99929907196337
Z006E0149	0.199930514024872	-0.595660968340116	-0.633195974162439	-0.38923741303084	-0.519549490165275	-0.675744380396927	-0.284988765528829	0.00133890915718117	-1.24057075227349	-0.213339061217852
Z006E0150	0.270551296705392	0.151359917848746	-0.367077631829307	0.286659435121459	0.601656733780182	0.053668011101722	0.123275497896099	0.185590600486861	0.537662762697532	0.528373765240746
Z006E0151	0.55896014428974	-0.307061745069558	-1.32215370561446	-0.0582947086816842	-0.450808126410993	-0.374896202470956	-0.199200534033051	-0.888346346752126	0.0899493592619942	0.076630062111808
Z006E0152	-1.24631387113453	-1.23044813090950	-2.01827727587775	-1.23167985662585	-1.77253404397290	-1.43725757236057	-1.50678087676462	-0.460441883124114	-1.73504703659914	-1.09361226775876
Z006E0153	0.487339652581186	-0.0724571697267031	1.33377506047609	0.259022119946056	-0.234278601002051	0.314000084083987	0.180644387677038	-0.460621824414587	-0.245826599500781	0.86299426816671
Z006E0154	-1.16979733438448	-1.9936022882718	-1.69961627638453	-1.59053970938562	-1.20347731845445	-1.10314555915659	-1.82704279053561	-0.484246904260556	-1.15141367124718	-1.65845217870962
Z006E0155	1.97354768566170	1.39092754811979	-0.608752214105493	0.997699641700146	1.63696031226687	1.18579819413436	1.18098442844231	0.120872788596840	1.1380490553746	1.19572748773899
Z006E0156	0.720242824854946	1.45905479370456	2.24275111291599	1.32372581487066	2.51654725444037	1.31745974469374	1.04028794028474	2.17456096726079	1.02703459675426	1.42851709214937
Z006E0157	1.31551155107984	0.600554523375405	0.898565669895373	0.426015474978232	-0.0780154154160652	0.303595028241062	0.443686606356359	0.278862263639652	0.104540872096342	0.682257882640267
Z006E0158	0.141147765627419	1.65884776125127	1.05596630913554	1.09139127378653	1.30893151441730	1.36932075951574	1.04038963143392	1.94366636707647	1.15915640932464	1.00763513770780
Z006E0159	-1.22070804289024	0.453942260689753	0.127435936314279	0.219830266234034	0.102559562422330	0.0971081025460395	0.449382391955686	0.857057023826606	0.63381500829448	0.645443747364028
Z006E0160	0.871267153148667	0.0621921819681450	0.51210741683597	0.153801858319508	0.219981092809635	-0.0225258546861703	0.317391238639523	0.560437379847586	1.14965330399343	0.471440755389351
Z006E0161	1.81989258014062	1.71719369536962	3.00683991762122	2.46919560067725	1.68072850756296	2.24528132863751	2.09685842263488	1.38512242951182	2.94115682588273	2.38254811367169
Z006E0162	-0.770634670036601	-0.547665996294856	-0.69645179632757	0.0428525421441707	-0.861954949733173	0.302536453009656	0.101718555534433	-0.699555248720015	-0.147847137736603	0.148200164621406
Z006E0163	-1.19447147369697	0.550330362249101	-0.319341493969335	0.255702645055582	-0.0537683318284465	0.419084480009593	0.176877623254200	-0.416270860712291	0.981206176337513	0.440633083370072
Z006E0164	0.0165490761696253	-0.212049662387633	0.314012152395976	0.433731382773121	0.147816881087371	0.632486982901467	0.357373672908121	-0.934839953437615	0.899704626211299	0.385076736238804
Z006E0165	1.88400717225085	0.867326892162618	0.693653612917916	0.902839432389429	2.07502798414229	1.46146199389692	0.857886241455092	1.06373656680614	1.79292827764231	0.768039379430665
Z006E0166	0.342876240995298	-0.78252698122106	-0.75250933556872	-0.72954214184094	0.0628853251735721	-1.13175570434021	-1.09473003755143	-1.33883184759763	-1.65066351457952	-1.15255244006981
Z006E0167	0.508371823579356	-0.128589863598222	-0.504738324043864	-0.665742047484858	-1.09137579482839	-1.01170010351616	-0.718866216559196	-0.628930764804904	-0.0397074679582955	-1.00773033328341
Z006E0168	-1.49963369262659	-1.28596433487295	-1.71689902992169	-1.45950211292757	-0.670015011803965	-1.67359334414397	-1.44126575400717	-1.27250433411607	-2.32227482550789	-1.47231331372735
Z006E0169	-1.91460626497531	-2.87987074744871	-2.73987916623489	-2.52538423414107	-2.68219254308500	-2.69369682837526	-2.28717342877965	-1.61702446091365	-2.38573416237617	-2.68279855073279
Z006E0170	-0.802528448368752	0.274005390022348	0.326077551290702	-0.178378156163196	0.0130831653576289	-0.395707401062104	-0.404791380177433	1.40806102494160	0.827268106679686	0.199115930450268
Z006E0171	-2.26565451279973	-3.04680185400051	-3.16943086478656	-2.1717425699209	-2.25710319964012	-1.87435936798181	-2.32868644847535	-0.974333288301421	-1.19948501959584	-2.46463144391451
Z006E0172	0.0948558687661254	0.660567162092162	-0.635662035372566	0.0807565630824337	1.13687521300197	0.48519944912073	0.0362721810413843	0.734249403353311	-0.525202960928772	-0.0540508667897663
Z006E0173	-0.609610038391744	-0.461159265891024	0.388638778177467	-0.185796594348531	-0.240123791501690	0.0702223935903794	-0.520406864323247	-0.52008235236304	-0.355492385521779	-0.427636613276101
Z006E0174	-0.589116018201479	-0.158079201981687	-2.09836180649038	-0.128663072633849	0.674400282852755	-0.449767642341005	-0.564654934784131	-0.680880739972097	-0.0908267450686016	-0.506080306190295
Z006E0175	-1.32506586619798	-0.431845362315698	0.529776876963706	-1.12590748230594	-0.180846926387111	-0.73696333102615	-1.05804558750136	-0.78557807176805	-1.14362269246415	-0.751868479508042
Z006E0176	1.48113006187038	2.11962045387116	2.64125707696429	2.21099805566204	3.20465099664482	2.61639633388804	2.20394202679707	3.14574552309234	3.6371830543909	2.29282408246349
Z006E0177	2.05486555860820	1.70975891590177	1.228576093171	1.87193360117028	1.68832101276340	1.61719167564000	2.09969908213864	1.99577824303363	2.04551640174276	1.62936764515692
Z006E0178	0.140383090096396	0.50705426380205	0.860209561585765	0.531466449975828	0.340534298706476	0.284646303351813	0.762986034885455	-0.634817338457783	0.66056302058037	0.943211627815694
Z006E0179	-1.69851903235222	-0.899093611982068	-0.851764156826679	-0.840751597699138	-1.14745658520738	-0.314442040733995	-0.70788082287798	0.370445018702988	-1.32002890418248	-0.706088699444322
Z006E0180	-0.563010238050262	-0.160131477825830	-0.374513832730864	-0.556198739052908	-0.83965793313406	-0.203227163574305	-0.522969719055704	-1.40188507465582	0.190091650574511	-0.777074708724502
Z006E0181	0.357877028297744	-0.743685665731604	-1.38003401053280	-0.164881390862224	-0.801301127658099	-0.62964531109417	-0.198354412915760	-1.3542450054631	1.01424553622259	-0.373679529023308
Z006E0182	-0.204476416655639	0.993070908272937	-0.191343191703121	0.251865773102283	0.325311921007444	0.275157796283006	0.584248492277085	0.58550186228842	1.73625668397124	0.645522288219886
Z006E0183	-2.31401349891292	-2.36077546154067	-2.36625719527154	-2.03230401570082	-1.41854163153796	-2.12994541306153	-2.07663398000141	-1.42799209200305	-1.63708426866192	-1.93540462129028
Z006E0184	0.232326876839143	0.584030980611178	0.201539205835747	0.6125346890339	0.795595679196299	0.945518261019085	0.869927839008872	1.63588679501085	0.0401160160713841	0.489637191010829
Z006E0185	3.37655464235952	2.81704310982804	3.09262856394927	3.3075821984583	3.01062335797108	3.50636768467326	3.26984433051826	4.65946526481004	2.72868600473697	3.32812002484465
Z006E0186	-1.04743065111113	-0.256524154766627	-0.934700482605304	-0.651548848050276	-0.909156192433965	-0.46348269738323	-0.715055121050734	-0.952899595924516	-1.31122530505480	-0.653650343650404
Z006E0187	0.25939277585486	1.96603640758026	1.28538259013885	1.22490542860805	1.64731964719738	1.59171346753332	1.36034181399102	1.17773837986236	2.40605344311035	1.17996133161999
Z006E0188	0.0493664542051839	-0.824050579857925	-0.653867571584059	-0.688209605370696	-0.715036803176857	-0.81075649379091	-0.705651149039548	-1.4896194139946	-1.2383022370558	-0.642555449548313
Z006E0190	-0.735775021409527	-0.689712847039663	-1.32513467340386	-0.847462873625428	-0.764698288750861	-0.320511398151871	-0.961692860992361	-1.88151997809140	-0.806729363814227	-1.05486120715575
Z006E0191	-0.149749912325017	-0.236797890099668	0.735612561548095	0.295196054949443	0.832390961648914	0.450135390835478	0.287256477754022	-0.78835156421108	1.03786150647899	0.230135164732323
Z006E0192	-1.63006797348469	-0.56179502831958	-0.460035678821455	-0.912115895166965	-1.50465221399007	-0.885594347353668	-0.848783038199037	-1.08662667703119	-0.411631651957288	-0.752808039192796
Z006E0193	-0.846979147268003	-1.26415460913363	0.197357105708661	-0.566831650861349	-0.433169797644455	-0.766220341938712	-0.653206313828718	0.970311114200915	0.39808814003937	-0.420138795491799
Z006E0194	-0.629206444951128	-0.494283519510624	-0.947726141785628	-0.785944671652092	-0.699212493508512	-0.925532202812768	-0.687855469045853	0.490834037500691	0.124755102925905	-0.653112430226299
Z006E0195	-1.74071983827835	-1.00873654026822	-1.81969431663620	-1.37202453852054	-1.23488943905505	-1.48804906558424	-1.3823690324544	-1.63614846912708	-0.605624075624734	-1.53902464633366
Z006E0196	0.0508285449549548	0.0993593888216054	0.694811335674588	0.516837838578689	0.549067963546064	0.395825106257635	0.586309295861117	-0.328476079695380	1.10014241830917	0.713159061013264
Z006E0197	1.49246622851848	0.473681748878762	1.58129535465084	0.711914462700409	1.0321351798146	0.610736839604796	0.753172511395885	0.498199174042702	1.11173924958981	0.521729759917094
Z006E0198	1.95553274319377	0.452371098380349	0.957658877606023	0.88641471684746	0.558422444945334	0.695930804278467	1.14756849493143	0.841251581236351	-0.167092755296521	0.570876668890039
Z006E0199	-0.873276794474661	0.897204615030468	-0.365280123870372	0.207943262451647	0.349682564727815	0.145829137087186	0.33640031189437	-0.604104829858258	1.19119774042716	0.123120363557793
Z006E0200	-0.0490848271796155	-0.530815554312616	-1.41614178148166	0.00321498814760736	0.701623150280656	-0.0736227702660133	0.130371048518057	-0.177417262957778	0.662563027255562	0.283095933698029
Z007E0001	-1.80426308421163	-0.86595361835271	-1.57018112420787	-0.794778321884562	-1.1353167983884	-0.892969748568395	-1.02305514700108	-0.00721772080476593	-0.646637101451653	-0.905190362784833
Z007E0002	-1.11965799261773	-0.964747078692832	-0.239106475404542	-0.9180472848704	-0.255378641170092	-0.751365549092224	-0.470843270890943	-1.90271957586906	-1.27513089524677	-1.04114239408285
Z007E0003	0.597541605560884	0.484440107875125	-0.399602099595759	-0.0534640951393684	1.38500339319467	0.415629905277701	0.308762788666146	-0.301596259477362	0.771060093555403	0.107404019298863
Z007E0004	0.814465121430543	0.155462698636786	0.0105299288063782	0.428606191024911	0.370056048927625	0.39063342200392	-0.286559293414561	-0.172340683455898	0.0871182357544715	0.110695924338548
Z007E0005	2.38541982836061	1.87784494413746	1.92307054793085	1.78045645194266	2.82223999389747	1.66854132517043	1.63195788771185	2.33327291018869	1.61289678370930	1.64299522415418
Z007E0007	-0.255213904202157	-0.379170814498654	1.19716144641585	0.0855467088101219	-0.246335115357330	0.0832972397430125	-0.427953246032336	-0.245686553038885	-0.131641211598608	-0.228202868768367
Z007E0008	-0.0250207973017857	-0.424837981761722	-0.616944034226703	-0.068510682479144	0.0510521718936193	-0.108452905209413	-0.437813336152403	-0.52969946776528	-0.636366252405934	-0.280728606241524
Z007E0009	-0.341462684078665	-1.20879336331155	-2.30312947271724	-1.44774715777445	-2.14685933100843	-1.25285622891191	-1.47246622878402	-2.46188610058623	-0.553360453903132	-1.57652359808357
Z007E0010	-0.873851805411864	-2.09595005691698	-2.84440368424124	-2.57215708876285	-4.04196917085501	-2.54568181085814	-2.37645577145592	-3.00689222245321	-3.04867425950849	-2.28647529068293
Z007E0011	-0.492810937184435	0.561123133914416	0.0474546838031051	0.835185786717321	1.26706565586131	0.81278117582294	0.630230452391463	0.782197290772914	0.529324717710311	0.886675494051902
Z007E0012	-1.60631772728994	-1.79927047794739	-0.698073000875589	-1.03583660764732	-1.45777085317953	-1.52624782045735	-1.49971984496009	-0.94576300781721	-1.70813599626299	-1.82799130814732
Z007E0013	1.52000077735362	1.91028087801929	3.38715757471843	2.44096872998116	2.53457980292112	2.28519095387319	2.40452883860051	2.06256011506357	1.79195803668910	2.29477109699219
Z007E0014	-0.715391416892787	-0.651308306612021	-0.986452925580869	-0.419555007467469	-1.00142776597942	-0.353518315121268	-1.06609770230058	-0.74793306149603	-0.873684333564037	-0.208388938186551
Z007E0015	-0.0123130216741975	-0.449680096290836	-1.92971257690038	-1.09739917004334	-1.01369910826902	-0.812742742211252	-0.569750331045349	-0.122363615837008	-1.49252511153712	-1.04090263821427
Z007E0016	3.30320714847272	3.12614129837431	3.74801834705552	3.23857495667333	2.98229262394345	2.92721802148766	2.8791457521795	2.99837960696339	3.32073074692084	2.65513016939868
Z007E0017	0.195489159761101	1.02420048899640	0.274549725285856	0.387842490717721	0.419926545571282	0.557258235021652	0.606403654895187	0.113345937443699	0.625264236551801	0.406446383251514
Z007E0019	-2.20611544356137	-2.13998901682845	-1.35610212020582	-1.67899514777117	-1.03341366807484	-1.73357958755979	-2.01730335981349	-2.50521801627645	-1.70936990377336	-1.98210644409463
Z007E0020	1.76747211503865	0.830048553592326	1.33245272170401	1.39355775767761	0.837307102448212	1.19552855854584	0.540553148301335	2.20396579170901	1.74121251495217	0.966439530315997
Z007E0021	0.345576351327162	0.101794955086215	-0.0608769643275191	0.194169290146659	0.229249104058902	0.347641068931811	0.800882160987065	0.281817562056509	0.992693244172662	0.762848296795829
Z007E0022	-1.09010119285613	-1.72340720106723	-0.775026872657715	-1.09154521287717	-0.78158852621919	-1.07000137943568	-1.49389515873552	-1.62290659319626	-0.839746444860045	-1.19975625231331
Z007E0023	0.368507105826716	0.934236966145081	1.88237572411522	0.472221877228286	1.22784377471389	0.566629666801913	0.998608624881797	0.907713630274424	0.292854070635094	0.77594410789898
Z007E0024	-1.40633158472111	-0.568283762951448	0.272519899443734	-0.945599256094784	0.379415632696068	-0.873382977410675	-1.29206592678021	-0.904919256436204	-1.92526805519061	-0.562830263606446
Z007E0025	-0.0785924912947002	-0.587183384913038	-1.31445614929242	-0.758428298484002	-0.663638068768038	-0.659781347923066	-0.560557475710543	0.320859646862471	-1.18721657702672	-0.69834826327035
Z007E0026	-0.68172767149148	0.033066161892988	-0.0627078464064363	-0.0319674977053999	0.585310657628509	0.244674101682357	0.330432704054486	-0.227734096002929	-0.0831434350512117	0.00369422415103471
Z007E0027	0.652139038907707	0.311682758158502	1.42629857571800	0.357172031459269	-0.303512203890030	0.241185392349253	0.542097792808762	0.421574395034352	-0.452459628081558	0.0445829750914773
Z007E0029	0.102388300782882	0.145197547112971	1.05648016338213	0.0919085696089134	0.866686722563627	0.360656746037642	0.151414777456977	-0.271765576439919	-0.306429596001895	0.249312754915526
Z007E0030	0.354320717560995	-0.27818102957	0.203782864985802	-0.151218806810556	-0.139023071693501	-0.234116788822078	-0.218710314099429	0.982192588654727	-0.785686062319454	-0.229489043871186
Z007E0031	1.68862536985928	0.972743199670945	1.71089303000564	1.22362297114370	1.56852472729827	0.910671846626176	1.07198189164028	1.24715825635675	0.727921847845497	1.01890491744806
Z007E0032	-1.40091493810414	-2.17743963326696	-0.9670898971842	-1.31188248686564	-0.903214337926784	-1.58134911717621	-1.57458114229678	-0.967206182464351	-0.797544326860133	-1.16339738896093
Z007E0033	-0.182096928153353	-0.0754863994669677	0.0588483617509273	-0.45095562873515	-1.07987791251450	-0.46567932975234	-0.723127542654784	0.0370674767241102	-0.301716762420301	-0.737082724546435
Z007E0034	-0.585311135118982	-0.54560869561252	-0.253717173206558	-0.545680184044312	-0.443469325539746	-0.670483847262775	-1.21974051168277	-0.83113470823144	-1.16964854446670	-0.363159230940962
Z007E0036	-1.37980157285834	-0.340883500888348	-0.102664950060947	-1.11526934684674	-1.12438263260306	-0.86255501450653	-0.80317378270464	-1.39966611721767	-1.45349799886926	-0.785774194840356
Z007E0037	-1.52489083783937	-1.30898879908573	-0.940873421719506	-1.75290295128051	-2.09784412130134	-1.43010536840156	-1.78451432914393	-0.404317860846413	-1.32850101725398	-1.13037665332408
Z007E0038	0.398091847577542	-0.0760038044332602	-0.730825190440602	-0.243850637876377	-0.454768851395555	-0.398543001119433	-0.304339694365091	-0.531341010383202	0.334788779220438	-0.472426303519349
Z007E0039	-2.75732265278778	-2.15798404450062	-1.73602559910839	-2.24884585952225	-3.15869917245707	-2.49404489260106	-1.89708644910423	-1.94455598108249	-2.26778414537171	-2.75083796995088
Z007E0040	1.96513464416063	1.98394204269892	2.75188080436575	1.12167121227014	1.9824481921394	1.49709495496974	1.46956695932451	1.23413144001423	0.638124598907306	1.81058682464084
Z007E0041	0.263430574749708	0.216944561321992	-0.329008479844255	0.394993553231522	0.566252765759996	0.545442266237168	0.339734331006992	0.105998627351808	1.09713998693725	0.647490250920024
Z007E0042	1.17612587458147	0.951934533812098	1.30779781509414	0.879847528464682	1.04212327218045	1.25163740512218	1.3371928516231	1.85322276229125	0.649753316026499	1.45848661178927
Z007E0043	-0.243418948953051	-0.916292627129136	-1.08992370185307	-0.793480706772002	-1.29132812454169	-0.507067778909009	-0.319748711241738	-1.17956337317781	-0.873078137033738	-0.312990791440476
Z007E0044	1.51946872754955	1.21072667690908	0.985581904020465	1.15966995716402	1.37663735177144	1.07625754954541	0.645682448422992	0.71780031054574	0.486743016506798	0.868875187737297
Z007E0045	-1.42978206424508	-1.41931745681983	-2.19724761438263	-1.68985798124353	-2.71610297518652	-1.58204015176661	-1.13646191107945	-2.08394562463114	-1.99661426957416	-1.64322056393916
Z007E0046	-1.92581756619076	-0.747646675325367	-0.218332059073303	-1.22639780332656	-1.24275255234403	-1.40265091534163	-1.2436123556497	-0.529880674017062	-2.14418924155432	-1.77096774905148
Z007E0047	-2.19456757224488	-2.30798871527794	-4.15204679498344	-2.57914711473241	-1.83538292603713	-2.49746990534547	-2.88259199472758	-1.77324689909003	-2.26950367718343	-2.45550442161591
Z007E0048	0.148587272669783	0.149916047845682	0.313375733723538	0.98285863109668	1.59427791480734	0.92114459501114	0.767818043715623	-0.0958767007660816	1.39978406129777	0.988910634511604
Z007E0049	-1.77550261678601	-2.03441507691428	-2.28841948332685	-1.55049267128603	-1.00490643072597	-1.4958600891214	-1.62712060282245	-0.976662519808667	-1.45060037462622	-1.43446810582393
Z007E0050	-1.38893357022390	-1.71058966061554	-1.8179113282163	-1.26703500949804	-0.31194582165625	-1.53963377232651	-1.56121943519481	-2.15186609460408	-1.70553998979176	-1.74428883820125
Z007E0051	1.09255476788157	0.694806562158605	0.656042109292418	0.625709742594165	0.5401071690654	0.835879223511628	1.03599207842344	1.21957775491177	1.34772676458661	1.08729704629436
Z007E0052	2.21912509729758	1.59189009261402	2.81675465548526	1.36260493138609	0.800618862944376	1.51983928880788	2.02596427371071	2.11370036881186	1.99850755130562	1.88608362352173
Z007E0053	-2.37072368846337	-0.538239121928307	0.188946133793537	-0.54891408560426	-1.27567930523651	-0.575933239967665	-0.321790430756696	-1.19992023020294	-0.160824677913213	-0.858369945423411
Z007E0054	0.146747978831173	-0.655149738608094	-0.237505168447881	-0.0261459379905409	0.795137565215288	-0.306047308721515	-0.268898417161177	-0.615649037233957	0.0677274552731677	0.161716696086837
Z007E0055	1.11974559835978	1.38711515723508	1.09788717595635	1.04591468590572	2.36872675140186	0.930822852208351	1.03494152253939	1.63647574871848	1.29319728223562	1.03297666162809
Z007E0056	-0.0125464058302549	-0.683305654641129	-0.592140490154189	-1.01858994044754	-0.331178142609304	-0.755251972703788	-0.628095855149614	-0.399889216267606	-1.49165006812045	-0.978621382844755
Z007E0058	-0.824890566772595	0.599678563191075	-0.153377299982517	0.459642079809885	0.0500265482142202	0.327228157867971	0.327550559215072	1.40343314348632	0.398463314609785	0.0018965273215396
Z007E0059	-0.937650272056428	-0.481439756685832	0.758510064790419	-0.149549368882326	-0.0592900214469177	-0.173039689145613	-0.149628967788636	-0.569797498399083	-0.378395577586972	-0.358078313748714
Z007E0060	-1.95682479430128	-1.26016443371809	-1.68947593902116	-1.00628836481346	-0.328876481119402	-0.938742152741723	-1.28022882265039	-0.787062858271294	-0.953892947800374	-1.36666197575232
Z007E0061	-0.103258899776310	-0.645880075633073	-0.971160933887385	-0.218075366631041	0.0326918977602656	-0.336481391586369	-0.304091319439046	-1.03529981548436	-0.611044465932222	-0.281659925041271
Z007E0062	1.38839389700299	-0.177763154765527	-1.02360962350522	0.240082762778838	0.103723848397991	-0.121236541596628	0.0771863726238545	0.736871161302718	-0.351667911397224	-0.194218168537230
Z007E0063	0.197717811161307	1.27939416954833	1.79977892021966	0.653340326301153	1.09022247863973	0.953005749388802	1.14229714034610	0.359197437604972	0.723748975862471	0.621655114907388
Z007E0064	0.405675779259393	0.417673833608404	1.09593076368162	-0.131732362391164	-1.08527517440657	0.237809960582232	0.164712279532035	-0.472178257763611	0.97939370205137	0.580211014140315
Z007E0065	-2.83042394358743	-1.69659886929839	-1.54907141943942	-1.76499496914152	-2.01697908147358	-1.67781622258346	-1.2960621704384	-1.17667485606958	-1.20135215327424	-1.92532606183256
Z007E0066	0.484605449310915	0.310731970823434	0.81196692811106	0.0132548988316399	0.140390121384555	0.180410818274439	0.235910328966377	-0.174165481920485	-0.302741584938076	0.409429203067903
Z007E0067	1.95931999088865	1.5693480497816	2.06672942002047	2.18818459887857	1.68010125544410	2.05407254766594	2.01386549420317	1.13426361683878	2.14050757860085	1.64514788520178
Z007E0068	-1.06719609038524	-1.45977861530652	-1.78821839950454	-1.56826283721353	-1.65486303591836	-1.71306947268391	-1.23040996970692	-2.31170869618180	-0.858491097903487	-1.40226534044988
Z007E0069	-0.616672240391944	-0.0894862123914454	0.284449462914393	0.348296788804738	0.0740162005521526	0.216064675284751	0.294124017165864	1.03264174533097	-0.161123328035083	0.0554502470434989
Z007E0070	0.692419690728615	-0.41002690821221	-0.90352362287049	-0.230474347253152	-0.869708250986855	-0.160614083282643	-0.0637380803562128	-0.631069783035698	0.428358344576499	-0.0928968838701112
Z007E0071	2.26185728655231	1.74348755214132	1.45497032505821	1.12270942569637	-0.0735039339916307	1.22943883017932	1.33227447554047	1.70798984412213	1.47748634416533	1.42256385674965
Z007E0072	0.339146129445065	0.255693309281396	1.03453747983534	0.231170432431412	0.73785311181834	0.330749007578913	0.0364072732203727	-0.452801373064270	0.592013727538478	0.197497167636058
Z007E0073	0.430373225254235	0.546352166863386	0.825182939961952	0.539103305710645	0.761385620953827	0.655208477996739	0.130527537653414	-0.233631846646576	0.264346990946139	0.381054683909452
Z007E0074	-2.84410442455730	-2.14723063469178	-1.79991602074417	-1.81839902251207	-1.98875702810547	-1.95864540899271	-2.53590106302174	-1.07243690359299	-1.38411721707415	-1.75449841196127
Z007E0075	-2.79820769434226	-1.49378859338268	-1.00820994398839	-1.44383196113852	-0.47852279322309	-1.16250960496053	-1.97513586937122	-1.73984920048140	-1.16749186690712	-0.908082924173867
Z007E0076	-1.27295377043796	-0.393458553855667	-0.166462255841660	-0.202485667996016	-0.573496417053333	-0.413071003985091	-0.221139390193688	0.505522683259606	-0.642795510414562	-0.0571186376209212
Z007E0077	-2.36760726521894	-0.747048855463019	-1.29646591077636	-0.858146152104739	-0.450323724780272	-0.714366753040872	-0.81654767999019	-1.43494853113315	-0.0563528737930163	-0.767041053656264
Z007E0078	2.19358963263269	0.448403372842565	0.205911804391383	0.963404310124283	0.685366693278723	0.852917693618753	1.24501874014874	1.03658246883161	1.33630309605296	1.09328319354524
Z007E0079	-0.391824315795401	0.350055330175165	-0.698845413229298	0.0545002325018962	-0.419997964355985	0.17492956110379	0.0105199489751880	0.896488550402067	0.057304932031388	0.0173425941946363
Z007E0080	-0.399173966158716	-0.468954620255025	-1.15873065101405	-0.87425604694748	-1.66560713742802	-0.612633496664582	-0.535351921926915	-1.16741088987470	0.186114683343380	-0.63394157352347
Z007E0081	1.69399531768682	0.292055921194318	0.283341699998701	0.855101895091484	0.292881054545980	0.61682113593943	0.62458811959215	0.531936279713307	0.0451849073660341	0.887175023621262
Z007E0082	-0.734024165823992	-1.41444030897585	-2.01600263862908	-1.52737592108777	-2.09808211860464	-1.67907361271614	-2.02641926950298	-1.94872120154618	-2.10968098238567	-1.80335247342961
Z007E0083	-0.0266423951183453	0.212814938359264	0.601902362260782	0.753602536362972	2.22092368497642	0.896307799037169	0.744128323401563	1.57917814428347	0.665253009212396	1.24449712331428
Z007E0084	-1.69437344698618	-1.83675990199352	-1.55434359723027	-1.18288092736302	-1.72376682492889	-1.52179294160466	-2.05334089147611	-1.05121013230999	-0.644096821487732	-1.8881035846834
Z007E0085	4.23804612842598	3.26201200582847	3.13315865490628	3.54852648700083	4.09280227295437	3.23902976188507	2.82096233763181	2.2493212787239	3.55927124186136	3.35803660832353
Z007E0086	0.495294413431563	-0.487098814774259	-1.04039975725177	-1.08261869607051	-0.994322026038032	-0.86681142962231	-0.649224036456407	-0.277953254028716	-1.60470246894854	-0.76725143163748
Z007E0087	0.187530831232458	-0.245047222704426	-0.384010533786013	-0.836426985198892	-0.504093767473481	-0.563539660116516	-0.585631635166161	-0.856009130294466	-0.172278787693624	-0.193276674623341
Z007E0088	0.414860431321272	1.00086387136934	0.266923451344133	0.171997036447957	0.621328249919734	0.416721662121182	0.263604961040045	1.10755921242198	0.495239762246403	0.366887377060623
Z007E0089	-0.419408403418956	-0.81857365170171	-0.860869023203279	-1.06226111674487	-0.587889081675347	-1.12273670203570	-1.39601907730004	-1.20006201592027	-0.727575191961554	-0.87832832916984
Z007E0090	0.413497284853704	0.823136858302892	-0.0112417700826812	0.984661424200862	0.0488952951299675	1.07804571851737	1.09176286836830	1.70757297627662	1.09604024092046	0.882261505858383
Z007E0091	1.51169804487021	1.27882903399697	1.71028474191501	1.07015889940499	0.0421482957844245	0.722896939711574	0.810630685645051	0.443232598920914	1.17112965894155	0.705732199439959
Z007E0092	0.0249017824362582	-0.24434965305338	0.977057081610635	-0.261349383859314	-0.915530765405722	-0.353243689268912	-0.0942881704680493	-0.556622399140103	0.00472481523607052	-0.286957043608014
Z007E0093	-0.263633796512656	-0.287966288990875	-0.049495335778477	-0.562181773698248	-0.112634537951327	-0.340122270018908	-0.38937821094173	-0.969795444420727	-0.92629078369325	-0.762731920904738
Z007E0094	1.32323789846965	1.89454651693808	0.950103588123114	1.34063807367671	2.16152315207255	1.58741164010295	1.66690090487961	1.90486736504731	2.32877945091846	1.30045729626167
Z007E0095	0.471543377802632	-0.841291106310968	0.0576087396456256	-0.484139306384816	-0.0833819836671816	-0.726813893573331	-0.177992969630798	-1.42103643055613	-1.20877581014448	-0.62801397725469
Z007E0096	0.798872014403197	0.166314956085133	-0.167776221992914	0.0706495543570632	0.556278065043481	0.304675222450104	0.118241511983587	0.740629568614944	-0.382738733002378	0.447459858912916
Z007E0097	-0.290474109906672	0.19983109692722	0.869312218167876	0.282389284022025	0.416117918456593	0.369084183201586	-0.207298471074150	-0.472872869314572	1.11652106530926	0.447591466543492
Z007E0098	2.46580774273919	2.98067322521758	1.62145624471654	2.63507331112245	2.98422550746813	2.82918871239130	2.42059137965660	2.28781512883347	3.30216180433034	3.06538710145988
Z007E0099	1.75059721991925	1.65756851577195	1.07131820852071	1.79852285316342	1.55164127073091	2.03588702891014	1.80390559638649	1.35640273579233	1.64812912950539	2.40976236845097
Z007E0100	-0.902759656841992	-0.682245979379478	-1.07234418062077	-1.22932038831274	-0.730904173108939	-1.00103602459997	-0.995864764875929	-1.18008694743858	-1.54942431437603	-1.26260269540785
Z007E0101	0.991709963885534	0.185520351428644	0.962155154002193	0.752905926855506	-0.0641096270270436	0.653871938532042	0.39805040860097	1.17386965171896	0.256119309965559	0.664430129961521
Z007E0102	-0.681344992519749	-0.335089870702272	-1.37330600150533	-0.973869465209844	0.414196363816413	-0.640351119258095	-0.895475355421485	0.254759820019908	-1.14934997701623	-0.626937336933528
Z007E0103	-1.44572802350877	-0.689405370824012	-0.857007175429313	-0.842124228941533	-1.37830317914086	-0.835481133908184	-0.94648510480732	-0.160922540120465	-0.325946645898238	-1.17448846560124
Z007E0104	1.74946419863566	1.01298309089393	-0.310336914767109	1.00995266503785	0.970698470979233	1.1575953431938	0.839047948175143	0.88532804523696	1.13494043831905	1.64361911018279
Z007E0105	-0.0936328624132637	-0.85013353872949	0.102873188127422	-0.84588057714984	-0.825057591115431	-0.818287066672764	-0.468241399441070	-0.582344714511626	-1.20015695227654	-1.11085890886261
Z007E0106	-1.39607526770802	-2.42066411818782	-2.8161813653818	-2.38895802198858	-1.00551465021110	-2.24958236311435	-2.12015198091382	-2.6569059851315	-2.46066455955296	-2.21059920307787
Z007E0107	0.0458931588337048	-0.292358711374163	-0.302203552675108	0.101219512666532	-0.633503087937889	0.0244239160932458	0.0973780813101208	-0.328884432827781	-0.363461545973995	0.258121352499914
Z007E0108	2.95104376333877	1.71732806183211	2.69095058087697	2.00301993062406	2.14513081153187	1.99896185366251	1.89666606381313	0.933858631981529	2.55571570611212	2.29633183013903
Z007E0109	0.867128022634533	0.697264572718467	0.0743251263607136	0.174264954176083	0.83208076239344	0.272542174631973	-0.35813595768459	-0.0103202025347838	-0.215100896817617	0.540190854415303
Z007E0110	-0.737370641447541	-0.669740685648838	0.059941087665948	-0.832496032059623	-0.677635809212387	-0.718348328505667	-0.510919656183644	-1.18106078662263	-0.337458050211166	-0.692082394701376
Z007E0111	0.407444351257794	-1.57158156200096	-0.599155982825776	-1.23537049057467	-2.01578288435124	-1.25957074131490	-0.808450925806968	-0.166992203606709	-1.83076832751927	-0.676851702886056
Z007E0112	-0.379416921990845	-0.336139631758559	-0.702197363217014	-0.458561596644443	-1.52413484140794	-0.729988881617627	-0.663461624584863	-0.859387736632432	-0.191125397688658	-0.832158266481968
Z007E0114	2.08054571320965	1.65358371732560	1.31974776543591	1.64555788778309	0.569475415773578	1.43859015525546	1.32701890801363	1.34048000217505	1.07117909402508	1.44192792795550
Z007E0115	-2.86224832810618	-1.48844396488734	-2.07119203557833	-1.74501170193506	-2.10349290589084	-1.58098755716024	-1.80611335862144	-1.52651636164075	-1.48206024933949	-1.99031520001558
Z007E0116	2.25934325613277	1.70310362641018	1.56232787644198	1.55693759921555	0.979652442736292	1.80406526762025	1.92710141307788	2.56093338441236	1.29532425690126	1.71428495150595
Z007E0117	-1.91554321660925	-1.64316184407926	-0.908000416745922	-1.13938678990091	-0.99345902472138	-1.21334787378996	-1.29448170583869	-1.37430754049616	-0.728537769792297	-0.969144022454008
Z007E0118	-0.120810352397362	1.04614298768516	0.597257520571323	0.0977702261727204	-0.135924193381304	0.618329839450902	0.781589314867118	1.84581051281153	-0.151347527029261	0.732622644824578
Z007E0119	-0.204197571754086	-0.950354226068634	-1.19923525251727	-0.452078315221656	-0.333003074853319	-0.785931960400739	-1.01965182696998	0.103522283660341	-1.18846415067309	-0.968732504985815
Z007E0120	-0.951373646030638	-0.564996238160989	-0.811577032984237	-0.89656762810454	-0.715598555996978	-0.973563633086197	-0.910995025937998	-0.447326064012800	-0.456849664378175	-0.809601423075661
Z007E0121	-0.651016621660486	-1.46303745811827	-0.250047940847758	-1.03146256748382	-0.514137877882227	-1.17223193501394	-0.652805331782908	-2.30369239736140	-1.1171408072722	-0.990286178262614
Z007E0122	0.0646254384157768	-0.298212650671309	-0.70605916793737	-0.37526447352799	-0.950805195753747	-0.497794611170825	-0.218378005222537	-0.729797664135743	-0.788746422580824	-0.331829778099817
Z007E0123	-0.720308594617624	-0.732668592162535	-1.21782786560172	-1.29328164525780	-1.53584743653431	-1.15680624838164	-1.14636373309725	-1.19894602625900	-1.13221145642757	-1.20483108363746
Z007E0124	1.4372760178092	0.995388084067798	1.06155477827095	1.53293763571750	0.790271501630488	1.4162471656639	1.84073458839946	0.920525879242363	1.22721434980168	1.32145813080260
Z007E0125	1.58087291625453	1.75563948213350	0.996285839147802	1.01098036444813	1.9447872577257	0.986032974909213	0.486310449383062	0.315995128169896	1.08866221786683	0.845253977437042
Z007E0126	1.00953467325523	-0.108761558613510	-0.108318718835369	0.139078241241542	-0.0206329424963339	-0.170791908385795	-0.229651143274061	-0.917157395312081	-0.303804729124061	-0.535824004654149
Z007E0127	-1.51708886094402	-2.09007047233104	-1.80725493336621	-2.40334296370305	-2.91791219027911	-2.16401799550014	-2.44087091095296	-1.47501455937729	-2.15775695063774	-2.13146140341237
Z007E0128	0.058024932685178	-1.07804486646658	-1.93901674148948	-1.18530874079825	-0.865542184942287	-1.12659398185249	-0.833595195429179	-0.334324712427468	-0.769626804246551	-1.10570129152638
Z007E0129	-1.53873772580033	-1.13345674676012	-1.21177094074132	-1.19100354927548	-1.66704757455652	-1.15488607799438	-1.29102688774239	-0.740578216289795	-0.745064670908029	-0.944667386502728
Z007E0130	1.19420375465017	0.572264005857898	0.449756213795409	1.04922099376555	1.98634091442836	0.60812172702744	1.12740670753050	0.269544877472898	0.164595369677236	0.466971063306060
Z007E0131	-0.523284696685932	-0.446164557997632	-0.147856510913774	-0.478332650154085	-0.315839765342330	-0.406671207272622	-0.679431265619072	-0.770354789660786	-1.35159888299594	-0.645851560411437
Z007E0132	-0.97979208915678	-0.078432223064511	-0.334686899686731	-0.254237211927397	0.287261409172157	0.00253230487088293	-0.0118469291410602	1.02805318891332	-0.414107680824974	-0.0269904728334154
Z007E0133	3.43617571045048	2.02899041598117	0.794024784991732	1.94543701721260	2.59787037581504	1.72909283403536	2.31390118597568	1.69973096355978	1.26309527533415	1.88992303685172
Z007E0134	-1.12171982108355	-0.330117988507539	-0.343359851233766	-0.345830708628062	-1.14008371543868	-0.357457212814167	-0.418251482083008	-0.348548270535223	-0.177207843585175	-0.284773084196036
Z007E0135	1.46302353275905	-0.462259220595361	0.194445371248697	0.385691467561946	1.10553572044101	0.0431635511197725	0.155401715686517	0.668794045540137	-0.450339666684395	-0.197695972210874
Z007E0136	0.954279582183748	1.52727599734251	0.766477209595817	1.12179256592494	1.83092168042774	1.12967560745731	1.47421811164183	1.49361582014533	1.62708180701022	0.904707946061301
Z007E0137	0.0151770603200391	-0.276359130388479	0.500183864110639	-0.516795941729161	0.773501103955579	-0.641823618169457	-0.341080483214564	-0.859855039540252	-1.41705266991297	-0.868876754015368
Z007E0138	0.530948731777938	1.21759156721801	-0.165222533727109	0.962548575464583	1.68405976747146	0.801393164277175	0.66612151557973	1.75780845348908	1.08513118095999	0.736067033273959
Z007E0139	-0.818468816495135	-0.448042118666338	0.317694901864537	-0.077879898001671	-0.577262418042122	-0.225543567461644	0.0103176391627017	0.632636406827209	0.487327041380745	-0.384186450728654
Z007E0140	4.32039764055710	3.33314206251858	4.0299413680286	3.32876555877353	3.27737087557915	3.35092218181945	3.6123195995938	2.67981131263292	3.52997313242026	3.32291636019561
Z007E0141	-0.929471751281987	-2.41989409149183	-2.62274782363102	-2.19369979169124	-1.51199379893757	-1.95437230521304	-1.80091777931154	-3.13688882305743	-1.03089658814587	-1.58672054910247
Z007E0142	1.01539821826609	1.72681761840535	1.59982085733619	1.92048524156151	1.39827948997038	1.69717246445734	1.40362898071878	1.72805193731576	1.32204603880865	1.42400401288052
Z007E0143	2.22223375159665	1.65543916477822	1.92523021319902	1.96737960086720	2.51772532274804	1.86568852845140	1.82940426719256	1.78682974694595	1.38514444350814	1.44655457404908
Z007E0144	0.563439848064996	0.486558096435237	-0.332450546287405	0.378360566357017	-0.989292996133165	0.451002126259226	0.389384629901954	1.01260516673837	1.44708330868837	0.434171158632549
Z007E0145	-0.501546940163258	-0.427447146665955	0.668865166421788	-0.326121758415625	-0.854366845382622	-0.115252582602862	-0.903816946589022	0.837534629516825	-0.466444474851946	0.0941746198508888
Z007E0146	-1.58754951811329	-0.799877801762577	-0.716469382046327	-0.63715446697833	0.419240072646058	-0.695127209262402	-0.417666210327872	-1.32850369503385	-0.147164608785093	-1.14997863253660
Z007E0147	-0.191183080323355	-0.48201799601771	-0.328025696584603	-0.66245612025463	-0.463764633041209	-0.89406770369431	-0.456127191129008	-1.38950437882428	-1.68649725386466	-1.12160845628770
Z007E0148	0.390451890558098	2.28011981421059	2.20394756797179	1.72621514247071	1.52733001215575	1.55915471042056	2.1441662661456	2.35241639044036	1.95949975030227	1.27576479909633
Z007E0149	2.38408882882886	1.62560763768743	2.39125812269939	1.72830703668232	2.19792513241413	1.94232867696337	2.25070573232766	2.51964671222131	2.27243534502141	2.20197664389456
Z007E0150	-0.0750372420401484	-0.770889770880014	-0.495857240400971	-0.632372932253688	-1.41213180489866	-0.691504424755835	-0.672368700829111	-1.03707085229298	-1.14341339620389	-0.78057148979953
Z007E0151	-0.592869829199939	-0.212754103671206	1.02902396788231	0.145936578160890	0.76784937991243	0.0807219192481397	-0.225224417929764	0.473653087337552	0.142592285870732	-0.245704295830613
Z007E0152	1.80257023679105	2.41234511154229	2.97664541577745	2.32258012189334	2.85293029172339	2.08556206977064	2.67594882672778	2.98230959588927	2.35749913283082	1.97354370048389
Z007E0153	-0.546222040566611	0.503494610166385	-0.277127935747850	-0.154158215271014	0.544136794578402	0.133844264933738	-0.0293568931424215	0.715634100017934	-0.0820140423433244	-0.181470769338276
Z007E0154	-0.411060952315689	-1.94099786212283	-0.334564767449901	-1.06930979204731	-0.87654711679316	-1.12939116223394	-0.920472496491998	-2.25291162474129	-0.526927628503927	-1.19787173632553
Z007E0155	-0.805826994422434	-0.574404861824166	-0.249964069476778	-0.0857221514299553	-0.0330228275278567	-0.13358621935117	0.0834306394126876	-0.535106261538149	0.394468896889936	0.081667412482198
Z007E0156	-0.62776977734325	-0.130993092081799	0.042493330265243	0.191019492436466	0.858586405268204	0.00104782409045715	0.498642882182888	-0.619976555034537	-0.337746317859552	-0.446614234771361
Z007E0157	-1.05884720655455	-0.834741266313983	-0.83193074262009	-1.03807931361772	-1.58344869785346	-0.819211317932809	-1.38769776073491	-0.0392917782941622	-0.179188935724161	-0.973527343782782
Z007E0158	-0.104690287507049	-0.315854897891144	-0.188721389510275	0.214068879342108	-0.491115808758821	0.0320333882243456	0.0181726459069548	0.500355885486103	0.752191034725767	0.159739714939122
Z007E0159	2.50154014525496	0.887256912045513	0.633407130309896	1.06825736586231	1.17993937328870	1.02298942780362	1.48827347378129	1.74150006669722	0.680435964603235	1.41601863910513
Z007E0160	0.803962164662994	0.598100284791454	0.0942106340190936	0.339705886032477	-0.119323972543593	0.337432504230677	-0.108889003754336	1.25684034003772	-0.316946153386576	0.61986187951582
Z007E0161	1.44021918789894	0.936951771309439	0.895143869415383	0.638942673050248	1.58878009548320	0.677480958922712	1.23305845610753	0.26662187496305	1.01707720747367	0.462880775148241
Z007E0162	-1.88514114559668	-2.33686382391391	-1.19504820852286	-2.12756883669223	-1.9819697026968	-2.0872992945365	-2.33696851468715	-2.59242586189716	-1.85032148861461	-2.34828185717726
Z007E0163	-1.52321942829005	-0.375617155071630	0.0718858636315304	-0.155520292846794	0.856090938976136	-0.469873049520212	-0.597120187318392	0.218139074485731	-0.0335090029671310	-0.188904695141789
Z007E0164	1.71610402892862	1.91763930972666	1.78715844618521	2.1208230392593	2.35929780120908	2.03158668843447	1.52722777614063	2.98337226790557	1.17903303178581	2.33995593191367
Z007E0165	-0.667396568313683	-0.628355399879491	-0.811939570199807	-0.106853231270881	0.654270168116772	-0.249355553619051	-0.741500071967522	0.47095331606475	-0.71346838625386	-0.025280051578679
Z007E0166	-0.512564232082549	0.466749089053503	0.529857832253682	0.695926951766479	1.24570643855601	0.658905323878524	0.525210835002703	1.29218582072276	1.34711747514998	0.703763106340382
Z007E0167	1.31260946398476	2.03358448347757	0.613751059666155	1.42332265524531	1.01173808615018	1.46705276605078	1.42513043954225	1.39239232729184	0.645020803466494	1.10064930545413
Z007E0168	0.789970902998982	0.844861244499434	0.65317958242883	0.981928759811114	1.16416848772752	0.867143813331196	0.681060548004351	1.75588252540373	1.43092577347432	1.11942335129208
Z007E0169	0.48579572349661	-0.418619336011995	0.877993893061058	0.357766612778289	0.329915846247175	0.440965396362365	0.458893484148424	-0.0355666685323811	1.27055607308717	0.424901246960724
Z007E0170	-0.903708036676439	-0.0370543353803129	0.300354295943463	-0.524882069364517	-0.746573913561404	-0.509802361234313	-0.809223395261093	-0.723727643895724	0.192871290419387	-0.502215045711101
Z007E0171	0.693173703797583	0.541933217807329	1.07111236996644	1.01910826721049	0.601585534674261	0.977037625527893	1.28853491696588	0.104957997397094	1.88840845090055	0.82435655805822
Z007E0172	0.399974214809982	0.972457762435286	0.0779703105054302	0.227442551611648	0.123498420075185	0.533007337451482	0.4516881223904	0.243567888462616	0.75458837435107	0.711059485099038
Z007E0173	1.81940099968406	0.826023469348736	1.47189181416516	0.663343169221965	-0.670617162100482	0.551580551117642	0.376392752644273	1.02080740219651	0.785800052573944	0.870715421025473
Z007E0174	0.446600301784595	-0.478429084666899	-1.37720122229049	0.0236476081994719	-1.42284779073222	-0.240469284014412	-0.38223273411368	-0.730477636662077	0.496184425888635	-0.389966236350325
Z007E0175	0.538740779751902	-0.439303929821431	-1.29842524998445	-0.315798080423575	0.239602967058953	-0.202753636962464	-0.164067441215733	-1.18966971624402	0.29333632275319	-0.328297202804762
Z007E0176	0.389630198390337	0.717325504941647	1.56184677449556	1.40173489876281	1.02430565700592	1.07938011300842	0.83123629051014	2.01829560524009	0.624997291083821	0.923697900415453
Z007E0177	-1.62379466925351	-1.02078503892554	-0.87085708638757	-1.03177046153173	0.0544585907103819	-0.9192696331359	-0.829618225719515	-1.5524976622166	-1.01430564407298	-0.96831298447902
Z007E0178	-1.01267901930421	-0.444748708057268	-0.146552443500409	-0.313610890448978	-0.628662446217524	-0.0233633740327216	-0.480550846992066	-0.349943371497290	-0.380027233352894	-0.379417452533808
Z007E0179	-1.19475342842136	-1.53617928885182	-0.240913629026335	-1.29044714796121	0.307776688498071	-1.00512060564063	-0.501805158084242	-2.34023446013260	-1.64650725276961	-0.82816868656612
Z007E0180	2.82093433925707	2.36235673037557	1.86725608574575	2.17125834754961	2.32459582565567	2.51007719387223	2.84045709392897	1.54046697752420	2.98827832582252	2.17169021106634
Z007E0181	-0.913925925884034	-0.309578955565666	-0.144916883454980	0.0132930280056806	0.339888735908266	-0.225247585983827	-0.378899763126129	0.720142026897179	0.121285857085523	-0.0430881756890882
Z007E0182	-0.910646127144008	0.470884258117894	-0.652845930831363	-0.101084385175754	-0.581543940010014	0.10737530546763	0.482692902935094	0.863644399899758	0.77934431919967	-0.0964637140857421
Z007E0183	-2.1148704223705	-0.617411134899266	-1.32388534382609	-0.869824023364783	-0.00258010405656849	-0.923280427898899	-0.820535489251328	-1.50152004715743	-0.0585808388572386	-0.662072498748524
Z007E0184	-1.57537166275272	-1.51663571080764	-1.32136451006138	-1.50112726047803	-2.10791801975402	-1.53906113167548	-1.46005880151158	-2.08946184470023	-1.99629796637566	-1.44467586280525
Z007E0185	0.608194067694416	0.089128575222948	-0.504958790406326	0.0715642582678214	-0.399423815393615	0.226463928390267	0.326141769084842	0.132667257689043	0.41893854342672	0.143684605048588
Z007E0186	1.01082166410867	0.180730078046013	1.35412449122525	0.591278019764124	-0.176481107062553	0.440584973938646	0.52573740720202	-0.0941266568126978	0.865060802480524	0.208988894183932
Z007E0187	-0.675147099149012	-1.12397411007493	-0.888309884390474	-1.10492454699012	-0.540572499512178	-0.952964128588593	-0.543234599531472	-1.09181437084651	-1.54898277112489	-0.400009071429748
Z007E0188	-0.279750556927728	0.857248146766771	0.117162356253682	0.809916728495864	0.370499513847910	1.03628534214883	0.917229815955405	2.10694237782465	0.328730923487956	0.640669420971778
Z007E0189	1.3825390262195	0.84328122660016	0.407250677159048	0.840484406249524	0.51409829082456	1.04513808256253	1.05389324839019	0.422667257689046	1.23926606818407	0.944837423427586
Z007E0191	-0.132512015553447	0.059264921894677	-0.355511380731305	0.155273626778737	-1.00315432102197	0.132876512035049	-0.105436001348001	0.111059293197662	0.669371553387846	0.0840191486773355
Z007E0192	1.04545209321417	2.08931277546081	1.69312608818872	1.34555587308183	0.849272632566923	1.65870843244334	1.30729867022333	1.13879790406441	1.0536621336804	1.37405279236636
Z007E0193	-0.418355984361534	0.0396627582044214	0.971376106111295	0.0712055044005784	-0.583994705223616	0.312296501379131	0.200226332884499	0.722135806348578	-0.0178444252656408	0.402095227457147
Z007E0194	-0.918712675515683	-0.742206113099643	-1.68628585700388	-0.984676860336994	0.0172785499524791	-1.06616036719695	-0.798709475957385	-0.151966211537622	-0.940913764189431	-1.26720142257553
Z007E0195	1.67886159068082	1.57050838224646	2.75966107058336	1.55274885966745	0.963771333552213	1.94459910407013	1.69886307714469	2.86570385647907	1.29294963801745	1.95353283831466
Z007E0196	0.891771978876302	1.29188757441397	2.07044472119762	1.88692194099277	2.88455165807588	1.92792449261246	1.96799969063361	1.18910314230498	2.14065053834082	2.14260606111353
Z007E0197	-1.48902787660103	-1.62929202378217	-0.438596527119903	-1.03351073982909	-1.10432456366073	-1.05260084760774	-0.761874426921667	-0.755217895594121	-1.24870819096049	-1.13548149931653
Z007E0198	-0.37474366764172	0.305909898198678	-0.0942657184861679	0.853263855734086	1.08608676874634	0.331379472318329	1.00192968609193	0.0364086888416253	1.20018449964211	0.252397328391051
Z007E0199	-0.947553730753943	-2.00283932850011	-2.41423907114663	-2.2185438901526	-1.74696291243462	-2.04636875587246	-1.83524497179409	-1.36071330310913	-2.66474654993594	-1.63358407722600
Z007E0200	-0.472673801863494	-0.122878786419780	-0.598655777526879	-0.276200104464579	0.624620549108294	-0.0407050824651981	-0.350676444565325	-0.353127023564579	-0.176090902114871	0.168943163608064
Z008E0001	0.139787058276824	-1.18726084235446	-1.20999873783169	0.0590487101573716	-0.564472085286498	-0.361620216527770	-0.321534266655328	-0.859819998263648	-0.935178280855677	-0.207890858666976
Z008E0002	3.69381973728887	3.3220587829119	2.05708071203110	3.48573393900863	3.76130749285196	3.03546639207119	2.74206008999236	3.60197490007057	2.90833336087801	2.47276815278434
Z008E0003	-0.561865156360821	-1.15179391972706	-0.459094568917689	-0.608951860222389	-0.888715352593194	-1.32702288818218	-0.376236908101346	0.381040591057451	-0.90952895464617	-0.809625564547272
Z008E0004	1.42897897026472	1.77837407138621	2.17482680171975	0.650029517956975	0.211167976512645	0.570751365367526	1.00730651711876	-0.101562087488339	2.35046483005567	1.75054484333114
Z008E0005	1.09930621918226	1.13213310993347	0.683586047052502	0.559467466229449	0.927680164579987	1.18047431949399	0.847546412813594	-0.338637633295074	1.43707532756868	0.963263144982702
Z008E0006	-1.21360104108416	-2.46570057883329	-3.48090898389538	-3.00326952595921	-2.90056125361249	-2.30686213888151	-2.36615836387833	-3.43370876289822	-2.17236880424361	-2.12000717936218
Z008E0007	1.11341944953442	2.18025345637381	1.47415721460589	1.32625014150360	1.93354582002114	1.48847213540309	1.76477520948892	1.07466498447700	0.799665455447219	1.90534436519129
Z008E0008	-0.808895084056856	-1.08914078193384	-0.742891882344409	-0.417228136086077	-0.176093111406481	-0.215491371927409	0.253689294710299	0.208005999426283	-0.472980117622141	0.52693852001981
Z008E0009	-0.424693487082481	1.36289722223400	-0.740605689249889	0.0801599814560211	-0.266405784144152	0.184961918647400	-0.067466444206578	-1.12396733008420	1.10871559709125	0.0226451897396153
Z008E0010	-1.37685909625622	-0.449729027731467	0.132780319801956	-1.62445022689325	-1.01757606448267	-0.733222767513818	-0.687283765839743	-2.22107912447019	-1.12112142453009	-0.78191867711285
Z008E0011	0.435690016596387	-1.15994624399956	0.443006785815327	0.0262807515418239	0.111190230904194	-0.0461726073730887	-0.712937358197967	0.376743736478444	-0.553200535870242	0.235717145805132
Z008E0012	0.453881881191074	-0.966858284069557	-2.16760035753504	-0.498236082887216	-0.995289219025143	-0.317099419424373	-1.27354069142863	-1.94570697976585	0.505523345672724	-0.0539484046064928
Z008E0013	-1.85772678624616	-2.08260978813935	-2.21012139027951	-0.929960529855416	-2.02873364580526	-2.17268008266975	-1.88688189448679	-0.801993560924192	-0.849660131733829	-1.67024093144907
Z008E0014	-0.506153908857922	-1.63833197822084	0.536979734766651	-1.41218924822199	-0.609873140190258	-1.40545900195839	-1.40883972346697	-2.40443691203637	-1.49613076931184	-1.30278541893517
Z008E0015	-0.831576694204078	-0.945231826806497	-0.0317484906085914	-1.16449179032903	-0.971532546202387	-0.863675834956486	-1.36747395627575	-0.614746499561566	-2.21672146016472	-0.0842298086954038
Z008E0016	-0.931389899911787	-0.772836166822502	-0.958452342706059	-0.758844732402127	-0.626358065137047	-1.19171868025047	-0.774290438337458	-1.79585326938657	-1.46532498080309	-1.65897130041493
Z008E0017	-0.770167327112691	0.0210732917910153	-0.00588811034624603	0.587006558977852	-0.189198220983888	-0.275068602516947	0.160512426652663	1.17606203464401	-0.942463499864845	0.934504186453113
Z008E0018	2.61582864414473	3.93295049379781	3.54616870735348	2.84126215847134	1.75712020310632	2.76025914089116	2.71120177639939	3.12852327290926	2.85887133545044	2.60607361687958
Z008E0019	-0.201375815994275	0.138428874751963	-1.26038791792344	-1.01714268588264	-0.490572604396976	-0.744469015738817	-0.767186466226825	-1.29031183007103	-0.587338773784312	0.325545426430923
Z008E0020	0.987064806174166	2.24134562833310	3.64358849846685	2.40843246877733	1.46915620319668	2.13616167088312	2.56797582180626	1.61005288033571	2.01328944263184	2.61175293838655
Z008E0021	-0.812673247332105	-2.21242061191409	-0.900787667632337	-2.03014192437564	-0.730028052957229	-1.37602162324798	-1.30745977999237	-0.818138132696176	-0.789837326610543	-0.949307701527146
Z008E0022	-0.394396510179718	0.040999211669239	-0.315738081175963	0.477344693900156	0.0156255514621453	0.12285571146339	-0.133154453029284	-1.16990604373652	1.09924925713898	0.608671965536353
Z008E0023	1.87669844644959	-0.178409167701332	-0.556429821286978	1.91485312853726	1.05803487031308	1.91512684131317	1.10578800562140	2.41007999873829	0.805488434089078	1.08046429042817
Z008E0024	0.112607104866449	-0.0128868301131785	0.684343053541129	0.830469226631878	0.760847166012614	0.48713669295743	-0.105439624182459	-0.422463103750887	1.64719468852997	0.916606114998127
Z008E0025	1.27694534914254	0.238729399887858	2.46613784110810	0.44611922038327	1.16370096681911	0.669367540772106	0.964138145528947	0.388879691511317	0.497938833548168	1.05588215203528
Z008E0026	0.164545647242767	0.0293418786842823	-1.77798148026192	-1.13507627629563	-0.950209894038557	-0.979891325057958	-0.127095053968150	0.767984721394515	-0.893596423678955	-1.35848765365662
Z008E0027	-0.457944278968862	0.0282419884190601	-0.194162719829263	-0.212164118945273	-0.263317727422437	0.0602203158561388	-0.1912297081116	-0.380211311338398	1.36807911386991	0.462263827395285
Z008E0028	2.18204430392214	0.225140545066966	1.76471054869370	0.613732739207477	0.889102140711879	0.735591668276573	0.592800832721261	0.351163061082076	1.91010446323015	0.813184805688396
Z008E0029	1.14101069951844	1.82509322454637	1.04761072317811	0.92444572320256	1.72842041889568	0.575164445950869	0.953310097535897	2.24928594290802	1.35148187257240	0.799661435368348
Z008E0030	1.97732830151341	1.24112843064962	2.20411179199844	1.63378975393861	0.948554890934195	1.78458606621056	1.61683060320198	2.91124196366403	3.53724448357662	2.28165264111345
Z008E0031	1.10204386099413	2.11486498852159	0.886812440644047	2.97534624237696	2.35721315140883	2.06488732227448	2.67405658067143	1.82875520436217	1.61274355609288	1.53106748103076
Z008E0032	0.0726499498837169	3.02481724826382	1.73373483965754	1.58740594684102	2.99180344916437	2.12988962802646	2.31966525201998	2.23565935019332	2.14090828848324	1.17755017819895
Z008E0033	0.0856497373821664	-0.33715720452144	0.0984369366120857	-0.393563102324565	-0.76325618006586	-0.680981042533172	-0.721115548080116	0.240998773075829	-1.35899643764735	-0.782876796220922
Z008E0034	2.36032347555986	2.21836566796385	3.03119362061536	2.74067488825669	2.78637100422612	2.48616353619123	2.00998432037408	1.36863634909706	2.80367813212156	2.24820191490251
Z008E0035	0.965829620915813	-0.651930458342495	-0.634868324336491	0.056161026052949	0.452133190449709	0.434947193057595	0.660294532958701	-0.144314442062549	1.37948547241556	0.447336571815198
Z008E0036	1.24801199432187	0.921510272528102	0.563982030954284	0.429950515702909	0.229749175110092	0.260178689012798	1.04274311848425	2.16180801393735	0.762194822660556	1.68977881479217
Z008E0037	-0.307617462009138	0.206363228444729	0.0454639709135746	0.538414383122874	0.348182531310713	0.462094436565746	0.396251814852617	-1.01379362239174	0.165086482399366	0.9848834316263
Z008E0038	-0.197749151768189	-0.0537442769163866	-0.401476930601745	0.429350692205521	-0.656071808777543	0.502268076731444	0.256077911036205	-0.37556533971566	0.260032095851551	0.812131600932864
Z008E0039	-0.133306975157915	1.4262787826654	0.634308212937253	1.27155830119498	1.60375769718384	1.51542233300989	1.37220994559076	1.24184168068180	-0.819303596575298	1.27128014426599
Z008E0040	-0.81660727405562	-1.06230982503088	-0.917804181571358	-1.40236519414181	-1.09028368955689	-2.15048871979864	-1.7801650277107	-0.689284129348688	-0.142940472345426	-1.67781527923300
Z008E0041	-3.37119895754784	-0.920050500056646	-2.60448293342882	-1.98058379559095	-2.47807789675582	-1.60836458317582	-1.73568367815702	-1.14026711320014	-1.47448844507481	-1.11387384245599
Z008E0042	1.08587586578664	0.40285218376886	1.96987772610508	0.526174429802928	1.23816484093269	1.09372638967212	0.725855586639115	1.54264018446837	-0.440440826626416	1.10648341181182
Z008E0044	1.11682156538446	-0.519700457278836	0.129824639837275	-0.093762638400015	-0.088523398175049	-0.365367452750724	0.238415721441991	-0.474761749657244	-0.374401069556236	-0.638571322845126
Z008E0045	1.01213672123775	0.481301253966722	-1.28892934542686	0.938277603212321	0.61832916024196	0.358679622549275	0.7600001386484	-0.187842182293736	0.0310784587921816	1.04935497101747
Z008E0046	-2.13682851771942	-2.40307852061328	-2.13460927847703	-2.40421234536359	-1.94820123125134	-1.95474778336431	-2.02266763908044	-1.50747527324401	-2.82618948204420	-1.93037782678184
Z008E0047	-1.1423901706897	0.695315446440594	-0.896096488174965	-0.339282383975002	-0.761460871632575	0.588938363724092	-0.141764519192255	0.858788163991396	-0.493472183184336	-0.226758187799958
Z008E0048	0.754221785811988	-1.28496321669507	-1.19944548070092	0.245785568173322	-0.563316438787745	0.162096642826513	-0.369766781467882	-0.49098480340054	-0.537147600499221	-0.0545882096676451
Z008E0049	1.81028266022413	1.29366527222400	2.36576489071077	1.96059407652931	2.38822843566449	2.73145360585944	2.45842552249403	2.3517129941292	0.75179884596837	2.51918176865847
Z008E0050	2.11435639374492	1.77224371952935	2.96257281712108	1.58912360371906	1.92546706593921	1.62912134372829	1.05946738522242	2.5849155646411	2.73378824220453	1.29306209541405
Z008E0051	-2.73852822154561	-2.12691195987007	-0.884002987695806	-2.61221478743378	-1.07533883192487	-2.46774944466103	-1.56111427748472	-2.17085316290799	-0.341651045776748	-2.78248625803448
Z008E0052	0.113672270927095	-1.08451426410521	0.15914001681679	-1.11971359605751	0.218363238871939	-0.327271393582838	-0.302419627414294	-0.239681836868727	-1.29275705098728	-0.743311480562287
Z008E0053	0.690403334642922	-0.35382325485643	1.28909883509334	-0.692791026461894	0.061148551520168	-0.517320400519778	-0.432799643005721	0.354735564398605	-0.255993058455845	-0.220765758834474
Z008E0054	1.50247110478869	1.15801123709541	1.07685045845181	0.431581704997932	0.680181728929586	1.36956075176027	0.704397793462522	0.8535213648952	1.70975510924573	1.12364520882326
Z008E0055	1.11380294245920	1.28073253472935	1.51546966624149	0.606664121511012	1.83873544298698	1.30812582441649	1.67899477208609	1.20019087601915	-0.252567252019922	1.90151048171205
Z008E0056	1.84417333450214	1.94348851343376	0.483769180177558	0.886964533212	1.28977002454161	1.91948530429829	1.05580021847276	1.61682419247018	0.208376418659469	2.21607964837210
Z008E0057	-1.09078351804566	0.310118762503275	0.0299824912694564	-0.176450556126237	0.587027240478127	0.475833731632716	0.115920011309216	-0.0376035969753284	0.857924931508885	0.257029357899299
Z008E0058	1.40988883356087	0.86238491821858	1.41073166814859	1.23484652878998	2.42584690442348	1.35066702604254	1.59749904338487	1.99963022715521	3.07815685128123	1.32404337966051
Z008E0059	0.428389351255193	0.84403002475708	-0.0811985621117856	2.37615727417608	2.04395098403605	1.43988795005815	1.87320401274956	1.41797777605951	1.17959036378183	1.57248750007224
Z008E0060	-2.29563994051614	-2.83415004063247	-2.47463213378647	-1.76031511091624	-1.05193821017182	-1.71655029285139	-2.02249461111219	-0.466329309352727	-1.53434233699157	-2.69576066825122
Z008E0061	0.484983952840891	1.41619504090631	0.182388217331833	0.751292465190612	0.733866800891995	0.58347403871601	0.916492088851536	-0.322154145471846	2.31222606871068	0.238858500124025
Z008E0062	1.05083898579833	0.170347441797942	1.14428976360274	-0.64214150329451	-0.429121208600436	-0.0844587790474442	-0.110458624675069	1.19923162425651	1.31256687621404	-0.087114542852741
Z008E0063	-2.52226011008018	0.463652786351079	0.054450978911236	-0.997495711504875	-1.30904485671065	-0.788939282711944	-0.645818376100701	-1.02455372552073	-2.66747862956080	-0.195841519635984
Z008E0064	0.186524874190745	-1.17897364886871	-1.39454326578557	-1.66615400196063	-1.28917211560286	-1.88398831368933	-0.817295554265926	-1.58609057657052	0.41987796220149	-1.94822218137000
Z008E0065	0.405219848798358	-0.0546391710437663	0.734681552143837	0.0309086641321401	-0.0067132365107189	0.292081706606528	0.417831662667231	1.33493396693528	-1.26364011134521	0.180821377192793
Z008E0066	-1.15525896576159	-0.641809606694558	-0.714818736090136	-0.526908354457547	-1.16118110962771	-0.661804613900176	-1.28003905621688	-2.04212139957654	-0.761160030312817	-0.80887928426086
Z008E0067	2.31418400215075	1.87790101801828	1.33816535409562	1.46580359551371	1.46528327914495	1.36182727646178	2.04021891252606	1.46881774048052	3.37741165718905	1.33083064663981
Z008E0068	-0.152264184233592	0.992418075903663	0.772916591571836	-0.582827136573512	-0.423857560849285	-0.241114097540764	0.213198388766543	-1.38495692441189	-1.06835460135565	0.751643997104272
Z008E0069	-1.60917130908763	-0.86929012289061	-2.40535050996089	-1.9914631374002	-2.48959797000309	-1.57256062135797	-1.34955039953745	-2.05068811890317	-0.151288467920348	-2.58221735577724
Z008E0070	-1.25871425373273	-0.649922001223667	-2.35107564111724	-0.468288645586765	-0.476099483558334	-0.227431839339471	-0.645853439989282	0.189829685383697	-1.53580366086474	-0.83327105491821
Z008E0071	2.20293246877799	0.285503685552269	1.03149473353438	1.50069242910802	1.17499641186788	0.879714795844924	1.26463193555164	1.50245500404784	1.50379067066194	0.650422050288699
Z008E0072	-0.448536151927375	-0.214462645911276	0.722027399922928	0.123880644983295	-0.335001274148579	0.233529385557536	0.116762806230246	0.341516622133399	-1.01893733568937	-0.761535681009935
Z008E0073	1.13416160641328	-0.976091138153847	0.867246120710426	-0.514502011504681	0.422231777063565	-0.448095550870597	-0.467230941716391	-1.14929909846096	0.356678047293247	0.0295887305349102
Z008E0074	-0.00176133896247544	1.44954225827238	1.37660862846764	-0.199496252102933	0.847534845979466	0.346705711441535	0.172730673051102	0.465708473293235	-0.946643669359332	0.819771427798321
Z008E0075	0.87404389333801	2.16401454953962	0.221654228631192	1.44260886371564	0.446490337871735	0.964036346637983	1.59906860541372	1.94962178183926	1.38602002952222	0.700658978648544
Z008E0076	-0.65346729020416	0.65139957834593	-1.22377234213479	1.11633719712038	-0.00459379877044974	0.204609997667514	0.298768012001271	-0.159431341362448	-1.56249385540995	1.00910037916486
Z008E0077	1.23987470688067	1.73674763569501	1.72443049540926	1.02922192915463	0.845842298265505	0.865683173216704	0.192691338018739	0.565764968554942	-0.124412360783439	0.109754253942717
Z008E0078	-1.27499188081288	-0.485533343163991	-2.00315316378131	-0.239488109985691	-0.000343322800404612	-0.589159044113108	-1.00883822071244	-0.163934708770699	0.224249155118094	-1.02097834893047
Z008E0079	-1.42034519579710	-0.181452411737385	-0.85996939793311	0.261819986504678	0.340864817898796	0.0540716571292969	-0.727234520295773	-1.29494162297241	-1.84868907147467	-0.304782256335702
Z008E0080	-1.98322947383560	-1.16864493810935	-0.134102175075870	-0.916153341513748	-0.619552200444801	-1.89390402929616	-1.22153837611771	-1.4448232648362	-2.19136972579639	-1.62720778751804
Z008E0081	0.129552099230725	0.552852610066326	0.53609916008835	1.25002639778343	-0.467327470237172	0.950966615190299	0.605136511175447	-0.479226799884499	0.936103238848197	-0.00484492101838872
Z008E0082	-0.675209186514102	-0.61123620153273	0.254792347783263	0.615227196927308	1.16361792316613	0.573446238081888	0.379008939639739	1.63747269860343	-1.31005743430833	0.688801507932014
Z008E0083	-0.534006259149542	-1.0190151269243	-0.0834464950321628	-0.632549170086698	-0.455195537110262	-0.54305110476171	-0.575904330565599	0.364351003565538	-0.934831515315394	-0.50153788902787
Z008E0084	0.848607523547125	-0.105919939311615	1.38746933271462	0.0609862534811422	0.367246467522066	0.790760850633487	0.582404496370918	0.619472942832029	-1.32083213055603	0.456115648318060
Z008E0085	2.12467383002242	1.31369065357582	2.9962884550523	2.08964341661983	1.98378076727895	1.52303115467409	1.96016113147193	0.809354669290323	1.04266677037936	1.06451159555106
Z008E0086	-1.14731964160379	-0.332819600523406	-0.484329062177106	-0.0233100652451876	-1.20592142105031	-0.586303174099326	-0.395602606855071	0.302085554121735	1.40127849033047	-0.75082200676104
Z008E0087	1.27928042143576	-0.118522288550565	-1.06771682007797	-0.655234550233303	-1.76594340436731	-0.750723778324642	-0.636024178102022	-2.32435286796464	-1.56568563439384	-0.329770591784387
Z008E0088	0.00842335123742772	-0.206179943125667	0.348650022364833	0.0753407953139146	0.641044140145146	0.235976146753949	0.168136042236747	1.06759136987023	-0.58485019149665	0.237914216657972
Z008E0090	-0.78719228843344	0.948572366725337	0.434912923569491	0.009458372646113	1.03545070018324	-0.281793968177295	0.0688281340884924	-0.480867570094698	-1.80613917227970	0.234692982186960
Z008E0091	1.44168945765195	-0.0420368173266494	1.01580590961124	-0.312963966051646	0.513993960626956	0.174765806945219	0.266310424140321	-0.84858401794425	-0.447437909775318	-0.105531636812823
Z008E0092	-1.72148814238428	-1.39619128030498	-0.98303800134097	-0.459475089426016	-1.71834810525586	-1.26809401637141	-0.86402648552711	0.379482164371037	0.842299153016762	-1.76306184595845
Z008E0093	0.648485726339617	1.60535354400314	0.451091344601178	1.60585626308546	2.53634355245044	1.46385195271787	1.26713566075189	1.80041596976315	3.02115894837228	1.52322123927383
Z008E0094	-3.12322189419922	-1.34848608440935	-1.76442951881885	-0.981382037076917	-2.06848208999075	-1.46361954156929	-1.14280408859248	-2.57450923386777	-2.82281102175454	-1.62128247664376
Z008E0095	-2.71336043114673	-4.13875714835376	-3.5113180683717	-2.57616428203142	-2.34292331100353	-2.53748562263225	-3.06732492035894	-1.86330770433618	-1.78340267652989	-3.16263952237799
Z008E0096	2.34404868109986	2.1072297958487	2.70436568416566	2.21010950087609	1.45935191910981	2.28742670443491	2.44878982656587	1.31050080153862	1.62339929817750	2.60672192333038
Z008E0097	3.21048477873025	1.18046594050945	0.799878836228497	1.79556454958109	1.47965660068648	2.69379680623558	1.67851393346084	0.780936311632337	3.33612311231791	2.66445278237851
Z008E0098	0.180266158981906	-0.231713240483821	1.11067709827730	-0.438849852160795	-0.648656568597382	0.907688972520078	-0.321905364804833	0.79407183915599	1.37131923548923	0.054537374745515
Z008E0099	0.700875662527967	0.182316923747829	-0.646583487514731	0.935812520797646	0.901039604678755	0.707662039749226	1.08502605967215	2.67232203857184	2.23228179613316	0.355487395213987
Z008E0100	-1.80124728440442	-2.05213196580887	-2.35385217208922	-2.57886468315483	-2.57177603082131	-1.58557588454397	-2.39303339676664	-2.57011881684878	-2.655762477588	-2.18076125039177
Z008E0101	0.776456580130072	0.260925036572696	0.749160921456213	1.31714359023493	1.21310286701231	0.976233915038352	0.822449506004723	1.92638443348826	2.77251425759436	0.807322810537698
Z008E0102	-0.900090661111432	-0.99810656812273	0.684004991802576	0.265100247737079	0.45833505927482	-0.90788299109287	-0.424150465917854	-0.90094193794326	1.59156126013424	0.46764006902046
Z008E0103	0.527212218983216	1.16900614078610	-0.359306352929195	1.72581453256205	1.55077733588867	0.512374051334105	2.08086523562542	3.10544082747488	0.715425771939335	1.28802012249370
Z008E0104	-1.33863746660204	-0.111669267255162	-1.58237921646536	-1.59649051936107	-1.52796920543926	-1.27876346463073	-0.84574148764967	-1.83912063031375	-0.885227130598778	-0.78542684069936
Z008E0105	2.64149693111747	3.33944910507803	3.29152438507858	3.05703455245775	2.44753999839539	3.0812581365418	2.91028278132634	2.4834450525742	3.01949359137272	2.90550285197067
Z008E0106	0.408528652694092	1.36239548898447	-0.561412734043619	1.13124700036425	-0.115333735268604	0.302504247955201	0.617251254105348	0.0330562193899764	-0.454769526783423	0.612619899838988
Z008E0107	0.513513959116194	-0.710340443626117	-0.359510000552408	-1.04346910731150	0.0103779135426558	-1.16469090193967	-1.03273211449620	-1.04175939612079	-1.41999103041612	-1.02652354378773
Z008E0108	-0.336762860309882	-1.77523660800878	-1.88868714597433	-1.44161887839777	-0.151488422026641	-1.84205516710609	-0.760284613265993	-0.454660581571076	-1.91561500609413	-0.689325915123973
Z008E0109	4.24771920824999	3.81789951845461	4.59883341075453	4.0602931929477	5.10084144581123	4.78591253581173	4.52681581716052	3.99909918687296	5.49437547204182	4.84119572353302
Z008E0110	-0.374415862404281	0.102472035495878	0.573920834791587	0.586805195545777	-0.359812345069071	0.819402876706507	-0.315670553659851	0.164950719348756	0.193969048371285	-0.37106223694395
Z008E0111	2.04073919301411	2.3574818088013	1.26468641185181	2.71373858731513	0.605024616853054	1.91072970015128	1.74474884192208	0.432026492166522	3.51011629264169	1.80252962759094
Z008E0112	-0.159426698237383	-1.77087281889025	-0.272611865562929	-1.55415991305165	-1.88624814731107	-1.7074242271237	-1.88182818121035	-3.03501816125869	-2.16891690635984	-1.37221597148221
Z008E0113	0.152942470416104	-2.04143078297488	-0.451731870171098	-1.49452294493885	0.00598727397268291	-1.07064486121033	-1.18715085255484	-1.93652722649255	-2.20354268640698	-0.98230840047923
Z008E0114	-2.09666139304005	-2.56777630537737	-3.78462542340749	-1.77846800913959	-3.24983904314383	-2.49997313977991	-2.39152994982300	-1.29995732471839	-3.02227714435926	-2.96328118368527
Z008E0115	-2.23455147463281	-1.32531585311638	-3.02490905812385	-2.90214435905533	-3.30561583364741	-2.46629327663723	-2.23787617152622	-3.8381681307758	-3.81630004784006	-2.42453080089206
Z008E0116	2.77589101174745	1.2749032533261	0.295556853234335	1.71623321155658	2.24167235360832	1.93778892878580	1.50680824021823	3.25532259425635	1.64299827097257	0.881472287968404
Z008E0117	3.62485473462593	2.9146170795154	3.25072072465368	2.61400581669932	3.10371712539395	3.54890477383087	3.38656639258757	4.50926604724756	2.81781809544388	3.30187739565357
Z008E0118	-1.82391391717378	-2.45684932277865	-0.910389209633254	-2.10106454831872	-3.03021547060127	-1.85246402869004	-2.57522378416000	-1.98765761777326	-1.47615586667819	-2.41157619424253
Z008E0119	-1.33171532676142	-1.58318410553390	-0.089003936524267	-0.862135560695114	-0.767815539470668	-1.24887957254793	-1.42107562873792	-2.40725934661492	-1.77199049691469	-0.548519668276225
Z008E0120	0.850062216030755	-0.450829309346506	0.992009299388587	-0.642110117826237	-0.797329531782573	-0.652686146363677	0.0215456253423294	-0.976283136199907	0.646276184356835	-0.0157088817759057
Z008E0121	-0.7910829557546	-1.06608161217798	-0.104976649903410	-0.87660538656838	-0.664617091242466	-0.128378247895428	-0.753421262722844	-0.810571978788104	-0.3132164473357	-1.08148757918007
Z008E0122	1.19795010180919	1.16309995590577	2.17366251742627	1.53208984868154	1.25754618873015	0.982871236514148	1.08462296422013	0.663416137088759	1.59662617106463	2.11272995854845
Z008E0123	1.25266004983832	1.17801153315982	1.89600081769013	0.890113105936527	0.95117173523157	1.60005043847873	1.09568993322242	0.676352578284371	-0.18864857886051	0.521607753246014
Z008E0124	0.271214507477486	-0.976386260532404	-0.966913190071484	-0.646217717688129	-0.714049640963911	-0.669125390740471	-0.756548119894137	0.732586008398595	1.57286817956523	-0.772610103118203
Z008E0125	1.40486129907082	3.60159744529159	1.85576733639003	3.10258353514429	3.29203830038066	2.02111944924036	2.70503059661065	1.78623518797854	1.57844967578092	2.74714549283685
Z008E0126	-1.97399855134618	-0.207996352420078	-3.08379623762723	-1.59551100780596	-2.38048062464034	-0.65470938525981	-1.87737657257088	-1.31384875300595	-0.359138095831265	-1.12708465334911
Z008E0127	-2.76200376568967	-2.06821798641728	-1.66799229736427	-1.08461060460750	-1.45515228038955	-1.56128882106869	-1.83235757643428	-2.60498111574871	-0.132260131351303	-2.34690149558475
Z008E0128	-1.17358852428745	-1.91057763354005	-0.649873664399139	-1.47422091617228	-0.869634961700248	-1.46464349634739	-0.986788342143476	-0.876900611911365	-1.70041595768119	-1.05043915464182
Z008E0129	2.89623474905422	2.96422283985113	1.11018148828677	1.51590992122424	2.33015917926434	2.32993122253763	2.22969535273746	2.60557288215643	0.820183456454267	2.18969640525722
Z008E0130	-1.58131305045475	-1.56491280451343	-2.84436634483034	-1.58357624626531	-2.81547455456076	-1.86580382173463	-2.27581707464504	-3.16926154109565	-0.991801354945624	-2.86689103175428
Z008E0131	3.57312813689535	3.84407523856833	4.06060178646181	3.35738799584184	3.89678175903683	3.75026695363811	3.44137499656021	4.59971426041351	3.10195300197049	3.78779415549990
Z008E0132	1.47094066479204	0.880197486792587	0.645266013695458	0.918352953454362	1.08799645403527	0.558896596049075	1.31935894623908	2.33356539916121	2.50957585772580	1.21957299050985
Z008E0133	-4.01384460108761	-0.98830244144003	-1.08025386081133	-1.78966819070316	-2.45256247196402	-1.55637482805475	-1.98349417467050	-1.31398072126617	-2.13047261676691	-1.92384643457607
Z008E0134	3.11837522236629	2.13931277777873	3.00116698709229	2.38022583472006	1.97403126735336	2.63260737510632	2.64380098559675	1.64952548316984	1.80906818907999	1.96786997473412
Z008E0135	4.22110336935382	3.25213990561214	3.80530052714199	3.35612030142239	2.3669123789463	3.01373799651612	2.93061243127755	2.12122178819994	5.08901062067071	2.55703800007448
Z008E0136	-0.717669234587638	0.449298547290784	0.142460021414172	-0.297869944312219	0.366484748875015	0.00583910467591083	-0.0758212444203011	0.0770617591626092	0.742305745547666	-0.064378257972092
Z008E0137	-0.625230407567378	0.144544958955289	-0.170962710796348	0.288476581355558	-0.628269693067931	0.0233731037705586	0.0700585792401743	0.828459624291856	-1.99405108446623	0.482297026439176
Z008E0139	-0.94296036588668	-0.00018227010335019	-0.262509141725129	0.220215588504279	-0.605361131813475	-0.361431342560983	-0.313360984677695	-1.15253621144617	0.741495010696431	-0.423058325701722
Z008E0140	0.658833785060562	0.406154454137946	1.94387974357984	0.510001179144872	-0.0715831078194694	0.620626538080916	0.043831220873749	1.11045077181821	2.57617024584472	0.162226574450040
Z008E0141	-3.04325230713546	-3.57125892917943	-4.33536673369188	-2.85270909385645	-3.62060307142875	-3.76470335502979	-3.16670582184642	-3.07843608350387	-2.82885104339488	-3.45742133107543
Z008E0142	-1.06420781181710	-0.305960264497098	-0.81944439539451	-0.199283923747704	0.131174479260647	0.247805768157341	0.292578652415557	-0.610091843301436	1.92175935871512	-0.14401437066835
Z008E0144	0.832302851560539	0.0447511876378385	-1.02527494470990	-0.478940918113715	-0.177433066856055	-1.19477576221381	-0.899465899443993	-1.19554701864589	-0.206921952010296	-0.97456385148868
Z008E0145	-0.747244106601937	0.363467730312159	0.683500864656464	0.118781916071641	-0.208522221795795	0.954260560069915	-0.213856733511082	-0.0492399844857679	1.29261986863178	-0.574977056977042
Z008E0146	0.91125102345388	-0.870935244993166	-0.398014830608423	0.708598368466924	-0.103409124794440	0.146462088003023	0.665140805885436	1.53720758793327	0.205352555572886	0.911370177226855
Z008E0147	1.37410457319674	1.34539451758916	3.40546292955237	2.23748890735071	2.03646326143812	2.02136097030057	2.36042524550394	2.03335866388538	2.98386721071748	2.06318824681403
Z008E0148	1.68850156099032	1.24554604583189	0.752831637534385	0.004457430543549	1.03839785325004	0.225567696919886	0.309023680748440	-0.0481107752407909	1.15820577280213	1.14404393967070
Z008E0149	-0.669378788604863	1.31668205914992	-0.243111716313465	0.343269601149792	1.37350086195171	-0.221573471734736	0.823147433521386	1.97511904178606	2.14845399004446	0.251290157277083
Z008E0150	-1.37470041380594	-0.816333505107682	-1.98410127230727	-0.923367743908623	-0.060766634326073	-0.531180361903097	-1.06989771020590	0.359592556727716	1.45900825680488	-1.93656955381745
Z008E0151	-1.23398700899824	0.0719183127436933	0.538321444340813	-0.601079979379717	-1.22932250335894	-0.753610635629372	-0.57420295596873	-0.0331459182314046	-0.295679705858056	-1.31500145974459
Z008E0152	0.633600287365233	1.46950037855528	2.50122936504086	1.85781250025187	1.21393574182458	1.48225047015327	1.18214858234869	2.15017435458357	-0.0187972464240079	1.49911008414254
Z008E0153	-0.667483390136153	-0.969370553674708	0.106263383160886	-1.50847316582724	0.181900987814545	-0.780834423457837	-0.697433887825403	-1.30195404744479	-0.782852775641033	-0.0644539081231926
Z008E0154	-0.896023239247646	-0.511557587694952	-1.25294182807833	0.902977205181129	1.40359757479150	-0.275670818047327	0.707977176685766	1.40510641624984	1.72754915732506	0.595533308810108
Z008E0155	-0.973845431417861	-0.896727211269249	-1.70428635288200	-0.579599621865092	-0.765551026103124	-1.34329716883111	-1.10680215228402	-0.499741855393021	-2.5291641369247	-1.47601990571709
Z008E0156	1.15300092260242	0.999489776656302	1.61782385320455	1.03183605380296	0.334739205775446	0.50522415723197	0.650114230658646	-0.549310478878517	-0.0702849608352218	0.62536377719133
Z008E0157	-2.30610683708249	-1.69054147504947	-0.229563127998574	-2.14157198665461	-2.06522977998177	-2.25221069915774	-1.61084001629872	-1.09475381666486	-0.489988026028381	-2.03364174071669
Z008E0158	0.919470705302176	-0.564120990178871	1.57364476972539	0.685946900410709	0.466671300383706	0.377698134963621	0.0620162198251333	-0.968783184663065	-0.298756756530903	0.55767602578348
Z008E0159	-2.28876593216914	-0.90948043725329	-2.10190666326332	-0.791676937814974	-0.920812810260285	-1.38661533814946	-0.75144780395911	-1.61179921552651	-0.547714058540446	-1.20040964458178
Z008E0160	-0.00328953895435162	-0.279697636297643	1.04064146097378	-0.96961222811318	-0.912975716440933	-0.734791327717902	-0.601070518813544	-0.921164946139898	0.299032544223975	-0.499981076660911
Z008E0161	2.00655314318587	0.768329258335297	-0.933667030554528	0.858160973490193	0.477318928051813	0.633264256005955	0.35026628222888	-0.270478080626664	0.310568954454809	0.312337586582644
Z008E0162	1.8514460157656	2.01992993680224	2.53035105179859	1.64477499049188	2.39611234691931	1.63495092592264	2.23197684995001	3.42428031649558	0.285977174122721	1.19140588522940
Z008E0163	1.29715422737313	2.46242233052538	1.24108648871137	2.15594946071348	1.60299096385503	1.17111170162012	1.74177026421856	2.15179126134105	0.926925994224657	2.31731406312712
Z008E0164	-0.175287932898899	1.37169405734058	-0.0169670767364797	0.795847069399503	0.995501236011203	1.28509655956346	0.779495075127045	0.171828995645516	2.10621005378385	0.632757125396721
Z008E0165	-0.609597577559441	-0.70731594510555	-0.7967333836152	-0.225337650581154	-0.663405688282019	-0.0992264893976533	-0.137522214864368	0.484828661979639	-1.19898638584358	0.268903366385537
Z008E0166	-0.109770830643851	-1.93391682141736	-1.67001563413410	-1.45653243328576	-0.645073098873473	-0.827451787104794	-0.684216023016148	-1.55429007738866	0.384418971849377	-1.54977928440937
Z008E0167	2.52021937694939	0.234450615899322	-0.781759830948671	0.165065479937698	0.927291917128652	1.14011802317044	0.360934772645225	0.977135995409293	0.081726787310785	0.790881901838095
Z008E0168	-1.69741594470903	-0.285174756606803	-0.278165285707941	-1.25971428848465	-0.676416005605528	-0.971111554220858	-1.35140550885686	-1.26169956182088	-2.94290868856028	-1.02367525826210
Z008E0169	-0.653955540485583	2.27417287337032	1.80407784803068	1.34904140138049	-0.074484695252573	0.344458910375209	1.50145805482324	0.749563921467079	0.543141247809313	0.649762428663907
Z008E0170	1.25848184886736	1.64475099389640	1.95372825217879	1.70458930624698	0.131923043664414	1.10396862812412	1.54621569200110	-0.192950622193964	0.501248584628401	0.708500659040448
Z008E0171	1.29832560313754	-0.748377504209108	-0.620676578668602	0.118550967155172	-0.742293438511444	0.280003332799227	-0.187992879180033	0.968925036567082	0.796790627678342	-0.137921638114050
Z008E0172	0.392686121432137	-0.278861056500769	0.214554065694135	-1.28580166376179	0.410779462844048	-0.141572378949913	-0.706877661786487	0.300236881914440	-1.56386647867411	-1.03235023361957
Z008E0173	-1.98932967897304	-0.0680271701023382	0.430147413197034	-1.47136677813636	-0.219859877585329	-0.511608126794581	-0.813925095841032	-1.87244320179373	-0.713113857917552	-1.35237300505415
Z008E0174	-2.29101188775666	-1.40557003028387	-0.950377322542617	-1.20338645531446	-0.85347859910373	-1.84336415381040	-1.75605844452428	-2.00532599910562	-1.19761470465613	-2.12002647530959
Z008E0175	0.893381958459593	3.01041271217788	3.48346363783771	3.023144813209	3.89779997116979	2.93927257468608	3.648284906469	2.32052499121633	3.45643106505593	3.1800539556815
Z008E0176	-0.385881228688294	-1.40142125401765	-0.267669876326951	-1.17499703527549	-1.41383374282799	-0.687602785134525	-0.9597733165656	-0.593942790728402	0.520970658043774	-0.961625488869124
Z008E0177	-0.334816855603342	-0.303864004460399	0.610301821581896	-0.197215968663388	-0.72304604026701	-0.644836139181039	0.41189587298484	0.250386160111580	1.36269046923112	0.713667750646847
Z008E0178	0.093769969292973	0.54069458430057	-0.717382972716639	-0.401190450398117	-0.0517486902839244	0.290822689229738	-0.493956910401094	-1.39813306864406	-1.72062848780083	0.295401069396726
Z008E0179	1.50824332556323	1.10439685603013	2.7344968853056	1.1832536253034	0.839254521507513	1.64571021952881	1.54506564842296	2.59045730970105	1.44070835122488	1.30735552995505
Z008E0180	1.26981554549994	0.911832024473802	-0.556544463780785	0.239212157890575	0.392300672759959	0.700052963743115	0.413134681693948	1.79214475548853	2.03379179662066	0.229819960661505
Z008E0181	-3.88408982789372	-2.26790307758567	-1.37009574157360	-2.10490324543994	-3.03360956531313	-2.35505491577372	-2.31509619767034	-2.72985636759363	-3.87992449100377	-2.97426957374328
Z008E0182	-1.17742098834072	-0.808636690936503	1.30249082868387	-1.23011966335410	-0.423642544836090	-1.41573361655684	-0.794654297542426	0.704810976614998	1.08905495416947	-0.925572120994615
Z008E0183	-0.781237564240967	-1.29356302478605	-0.366656743722639	-0.452398603375262	0.291551884527164	-0.493413439861957	-0.658719630301911	-0.0645723051629336	-0.940910513847106	-0.360451326231913
Z008E0184	-2.71214768835167	-1.04376072516336	-2.13545208240581	-2.16334051259154	-0.879413191574985	-2.3049334237695	-2.19628113977160	-0.968845799722393	-2.67132511740487	-2.03395379789455
Z008E0185	0.371661005799184	0.5010405175054	0.305347658230206	1.11133629789619	0.946910521033882	0.863684064125023	0.417414578472023	0.117683226639082	-0.4323097296136	0.440091165254137
Z008E0186	0.425708674531101	-0.0792264756884783	-0.664193105743528	0.698582361924126	0.00279530639983395	-0.329958233385775	-0.132967402127111	0.673238338966516	-0.453013475906690	0.519790132285981
Z008E0187	-3.51737609910923	-3.1756238134414	-2.04149807420426	-2.52770354983927	-3.16225628838321	-2.13118508314074	-1.97454543463406	-1.86363029735394	-3.85784975774975	-1.60636078895741
Z008E0188	0.511223041396591	0.998297110543076	-0.628695589458457	-0.542823352664760	-0.673847669960542	-0.858036333043972	-0.101183860593979	0.0236658110093171	1.21116856427541	0.156835924397073
Z008E0189	-0.335913145537874	0.0222770384621182	-0.561758327940556	0.193368981154938	1.15177084216128	-0.128657308376520	0.224452852088566	0.229760510517291	0.466938822531491	0.222272750861456
Z008E0190	-2.60179403713708	-2.30954453117513	-2.51533673296459	-2.19984715207149	-1.62807616529409	-2.0945187060313	-1.75816679271472	-1.57050416176648	-4.02548130007212	-1.88044838639784
Z008E0191	-1.99433680057106	-2.33556078492507	-3.01543181417457	-2.67181965872214	-2.45566522466545	-3.33881971638523	-3.06824874336725	-3.60086454073428	-2.67227455711797	-2.91277426280556
Z008E0192	3.63500959178683	2.38902758279564	3.21867472090898	2.19311964444313	2.37972043233561	2.28330912671852	1.91108590661251	2.71147787755145	1.13375726156006	2.29824001351519
Z008E0193	-0.603541684482852	-1.37263681224202	-1.79316483338998	-1.80321168498163	-1.80805259451341	-1.01839351660818	-1.93512321542219	-1.14669275588778	-1.39251181277551	-1.55326651863154
Z008E0194	0.361181064214895	0.808241594849778	-1.06363524520459	-0.0300004776383582	0.846428272224484	0.546880339500716	0.593970188431677	1.5283375533908	0.120214153940139	-0.181291088846366
Z008E0195	2.39919986211919	1.55830271565977	0.735953790662244	1.20463342024510	2.03858376160902	1.43516414379397	1.03514900374135	2.05226060308538	0.74291308131298	1.01951530877601
Z008E0196	-0.0383447158864522	-1.67668386000814	-2.00854513475949	-0.9746844721066	-1.03222637682913	-0.486602792284797	-0.939128361277332	-1.31119968724066	-0.563041578763516	-1.77696344742837
Z008E0197	2.77936533736515	1.93926538931934	0.863005639116436	3.12706009055459	2.06671721995120	1.88184225629621	2.19209680167838	1.45308420637771	2.96396560867415	2.71672597503405
Z008E0198	0.540380695559691	-1.09541164111244	-1.60575125196111	0.136099368474602	0.480576379212294	-0.538879613370868	-0.737858376018333	-0.0790989569418623	1.05839129003486	-0.580563225970554
Z008E0199	-1.08183218784063	-0.663139547411005	-2.27948459102524	-1.49980533159173	-1.96592459249428	-1.27168104877142	-0.962657334849922	-0.61190755188963	-2.10571069183164	-1.21280498209033
Z008E0200	-1.03192994804412	-1.98077184477045	0.632218679933383	-1.09671598221610	-1.87394858583233	-1.08232383957596	-1.70930534046881	-1.20224667279374	-2.59524841362893	-0.661997256332667
Z009E0001	1.56483708208668	1.44857449836455	2.05430359263503	0.611329216974733	1.76572338672339	0.950421328660123	1.01312990054938	1.65359274678161	1.01393783138174	1.6625144552036
Z009E0002	2.10049018588611	2.25193529342392	2.11311205290079	2.43696003518235	1.63927383192847	2.65872493359599	1.83415114056605	2.09284500097620	1.60517157309524	2.23450858267112
Z009E0003	0.213926378452828	0.354712407285578	0.41116576531871	0.707933208530806	-0.272173262639613	-0.0742744702751706	-0.135256088471881	0.0239365223159445	-0.243455543299300	-0.296517843560585
Z009E0004	0.315540966198779	1.16324292600822	0.770486695823988	0.956029679751465	0.944665673461101	0.604793614995425	0.534364498934756	0.439660609811328	1.04061741638328	0.721580911270252
Z009E0005	-0.109791448092461	-1.35225525680882	-0.284096396353729	-0.229447174605763	-0.748267178595924	0.315657630202363	0.0839729435535157	-0.736146709029759	-0.584067300316116	-0.295687948998898
Z009E0007	0.637851597687851	0.323014383360199	-0.595690153328489	-1.03198431399699	-0.864921889859833	-0.264604024786604	-0.865605013184598	-0.370014516321006	-0.495115851021268	-0.226640137668672
Z009E0008	0.0707820918937659	-0.0398221988316654	0.344087447940455	0.562579835901657	0.720133708228687	1.19224850421328	1.17724318291400	1.49435454222897	0.442993273446951	1.04926336206855
Z009E0009	-0.815617606224735	-0.832477734261742	0.0540008651655988	0.245362370510473	-0.0382391586206492	-0.551921902853195	-0.820284771942361	-0.209969248656019	-0.797671285697532	-0.676103027757456
Z009E0010	1.41077454320771	1.74240071311404	0.611611969111466	0.230526623785390	1.54776523792105	1.39559921211416	0.910705250291207	2.33625878541448	1.52823055563831	0.96573146265559
Z009E0012	1.25806407038984	1.23422931963327	2.25096375151839	1.08507825371790	1.49457119452043	1.05340180916789	1.81772807344351	0.363972310568271	0.739140952537024	1.19873943240648
Z009E0013	0.374603287327257	1.19039273551153	0.608210543468757	0.997888605579102	1.22754741121400	0.790867838205509	0.743500879208674	1.53734651852946	0.464060981213954	1.04862032830897
Z009E0014	0.605182442440086	1.31808037864577	0.293216011267741	-0.372665588632979	0.726180836494795	0.129713782703939	0.820076096735548	0.616170636650545	0.658657947345671	0.540018327425994
Z009E0015	1.09567485312023	0.620311453109252	1.67970448426245	1.19769525979297	0.824509697084087	1.66022808522854	1.52484661575226	0.720000503119892	1.35076111211484	0.99580586459997
Z009E0016	0.0719501221703638	0.540057629838235	0.440495379755087	-0.222937015338643	-0.0915678988229906	-0.39912932418265	0.0958834676478639	-0.296977214924771	0.392314598569556	0.160493925891535
Z009E0017	-1.90882517978553	-0.947775701895678	-0.693834724635103	-0.741144517300247	-1.67171011063646	-1.19464220519707	-1.26578441762342	-0.511107015589956	-0.99936598490213	-1.03882680547602
Z009E0018	0.161780679416391	-0.408207053903852	0.232099967298534	0.0886745426559004	0.392001413061499	-0.378973072861738	0.153810761367461	1.28927420693727	0.580814419401621	-0.204071775469127
Z009E0019	-1.86870577778993	-2.74179464436242	-2.21577548361852	-2.30543372733957	-2.03189771096388	-1.71082236066974	-2.03150731168156	-3.49080027491152	-1.78070261639808	-1.93165195246315
Z009E0020	1.67091466019622	1.61802270113075	0.834663284128238	0.520523707853498	1.34540328686485	0.739300513949549	0.580313462947565	0.799016649015247	1.23987074268690	0.997183610441054
Z009E0021	0.744313987983106	1.10636344096933	0.755851108119731	1.33220943248294	0.97343305035404	0.655168255424137	1.13499229141572	-0.274256545388847	0.514891304835427	0.585660822250063
Z009E0022	1.2959888739152	0.50150317739613	1.25944406423262	2.25321516046629	1.18885529372604	2.25572232894845	1.36040964770272	0.953095674679184	1.12076035777634	1.47834174216264
Z009E0023	-0.979206654024143	-0.630290704068941	-0.777106442179746	-1.50472984352546	-1.43071915891664	-0.93466371150747	-0.816940617119596	-0.517893881546186	-1.33240782782064	-1.04203519023980
Z009E0024	1.58057648252175	1.43076969102456	1.41727704893487	1.06334376298419	1.81263362485848	1.79287958364554	1.7098559115168	1.16284581197396	1.64217157417041	1.62858993414777
Z009E0025	1.27043764915167	1.08835347456517	0.98457794218026	1.62374737570815	1.37136442328288	1.40513738622302	2.05441114364802	0.99080712030378	1.74517755048564	1.52985996302098
Z009E0026	-0.460600741331513	-0.383373695486651	-0.261844115396614	-0.184718054725475	-0.243944620842482	-0.141727194600814	-0.79390055413163	-0.229024649762424	-0.180327070327020	-0.476671025559655
Z009E0027	0.156629828107266	-0.235723422872489	-0.0240872213283123	-0.115544768598288	-0.0433419690486988	0.314243595212169	0.383254021478001	-0.586080086899482	0.484765671343532	0.349774831716105
Z009E0028	-0.83303535478443	-0.684067436936314	0.0219163440000986	-0.479973082030099	-0.118615867535479	0.0231732240112726	-0.494388664851266	-0.877496920011172	0.0446600025856789	-0.22941302654884
Z009E0029	-0.443996696152585	0.0771490326290015	0.121207379125833	0.577500881192882	-0.532127797260996	0.00255803757289089	-0.0769583776730705	0.437376335713764	0.229239245057538	-0.383385629003999
Z009E0030	-0.935009995786299	0.103109083756431	-0.68505512887141	-1.36867089361770	-0.382742352286484	-1.14996628108159	-0.159328312538118	0.191787482761583	-0.818433495149579	-0.522503597400997
Z009E0031	-1.29655078777881	-1.67696978186841	-1.03312591232091	-0.969125401025884	-0.613538472507857	-0.795621076960436	-1.29556382322644	0.0303470157975065	-0.964368773601182	-0.601091643142167
Z009E0032	-1.84087119549929	-1.69744810504325	-1.35619481931021	-1.67762526177629	-1.55073457679522	-2.4136619634084	-1.69971351534721	-1.02749274662110	-1.35421687599545	-1.90613061796506
Z009E0033	0.600806523445476	0.0700785374304865	0.150043870677948	0.250410085217232	0.0502914425243077	0.0284366955001664	0.464346325120844	1.45915058883086	0.877774467513849	0.372714061973644
Z009E0034	-0.361464379038822	-1.50555452157518	-1.41562642684863	-1.30846334413230	-0.343578389100988	-0.403270274803189	-1.07623406868596	-0.519275410679246	-0.889661837149586	-0.703429758029882
Z009E0035	-1.11755792948477	0.167388694487274	-0.993400267447032	-1.67117966549358	-1.11485222522800	-0.150230867327097	-0.88857240831474	-2.26927992376944	-0.842705469969109	-0.768088148507787
Z009E0036	0.191235976233565	0.546023671851467	0.171334696901650	0.380415846102902	0.332448743025653	0.147552649148457	0.824389342149362	-0.548175151552429	0.440280864901034	0.717968831262062
Z009E0037	2.07169603304047	2.54810975091850	2.06751142299322	2.95230907490959	2.10974356967939	2.38673004641391	2.28855369213900	2.46082806281171	2.80817591549701	2.39166410320660
Z009E0038	1.34244810533245	1.29419699498582	1.76149589826108	1.42851435718409	1.70071454977162	1.33681787129759	1.22062961413151	0.442449331448888	1.35981573034337	1.45506634114764
Z009E0039	0.274062218630122	-0.0579504682324124	0.426457134759111	0.200092215426078	0.444503343300384	0.530583185720013	0.788417746098294	1.29886247501027	0.891169349124915	0.68438201427176
Z009E0040	-0.90360257921406	-0.208425094624605	-1.09491119799323	0.379940179259363	-0.921701336956581	-0.567878819950776	-0.190112127086267	0.632796447337565	-0.828411142660265	-0.824348882331381
Z009E0041	-3.04719673138228	-3.00076329895777	-2.59739786801646	-3.37328380041082	-2.63928195426099	-2.33666746162726	-2.29080020266533	-2.18770114640563	-2.44662272273575	-2.38814458066159
Z009E0042	-1.71643568836205	-1.86612438004589	-1.38272862336018	-2.05406979422000	-1.72025903839128	-1.77061217330747	-1.74034561088162	-1.49511734159433	-2.46440029544585	-1.51062931055419
Z009E0043	0.791259596956263	1.68217830235932	1.53882008179401	0.775328828297961	1.02216210873685	0.821375730240638	1.53720498342376	1.50517633566689	0.728149807314407	1.21278408153044
Z009E0044	2.38106541456737	1.80966151902198	2.34551388556901	2.93954870271862	2.46254139141565	2.56148702625089	2.16651815345368	2.33431306328487	2.56463801892421	2.88980519216386
Z009E0045	-0.0678878441568782	0.496408639341686	-0.0295262017408876	-0.680451337492611	0.509671926943805	0.416703038505848	0.0646276210736173	0.184739866518234	0.50970201048181	-0.258643065295307
Z009E0047	-0.252095156768289	-0.261358675153236	-0.694692479655116	0.790530909657247	0.191716998428828	0.405585542688785	0.211434634392985	-1.05666435851059	0.394741549920832	-0.251019274482806
Z009E0048	0.904669080576219	1.65296593774039	1.37576294919195	1.15013398438130	0.48280885309422	0.88086001109879	1.34067734690405	1.43134323159476	0.582620847713052	0.638720295647752
Z009E0049	-1.46425901789213	-1.38909305672108	-0.518247018294765	-1.39172621835713	-1.32133704312149	-0.245473942466395	-1.15557420265515	-1.47798894693799	-1.36434263683133	-1.40836621046883
Z009E0050	-0.828254984024377	-0.327190841112971	-0.446570608180767	-0.190489378413705	-0.214259375676794	-0.698893171401448	-0.943845736928128	-0.257109371412322	-0.863827314078785	-0.288065834209696
Z009E0051	1.78086623596789	1.57491921942600	1.9624380204317	1.42015468787934	1.58938934074387	1.68111195619137	2.26748890525687	2.12642553471965	2.27831967179818	2.24308522059061
Z009E0052	2.61192035555976	1.40763627927472	1.65570081597635	1.54226688006387	2.21908595767427	1.65354209031414	2.52783492821891	2.64193494703543	1.58925518065448	1.85296728983653
Z009E0053	1.00097636557038	0.615479611227915	0.68942619113603	0.604172718647341	0.721886099635591	0.972894214721719	1.14215899336727	0.460093503558979	0.945263473083546	0.998547418372433
Z009E0054	1.51421259061963	2.525226464741	2.49458252616728	2.26842674574069	0.934963732550154	1.2828117065666	1.82871311514926	0.167090952841346	2.06025288266806	1.66785510647735
Z009E0055	0.0706931394184254	-0.296949668048513	0.396441137688016	-0.105316575852223	0.0966528617051694	0.358293571543729	-0.106504342965728	1.26739545093662	0.291725417651409	0.371403767089151
Z009E0056	-0.92938888647657	0.0816330453950094	-0.93906144300644	-0.129396629579811	-0.33333484683423	-0.365782529992713	-0.50838740732533	-1.39114240578437	-0.191972562167896	-0.924827417787753
Z009E0057	-2.31145642094809	-1.03565965213130	-1.49444826777998	-2.21624610113572	-1.41436420597974	-1.79502194397627	-1.55269775129489	-1.14615564878873	-1.48344204801394	-1.44000414132434
Z009E0058	-0.996059230012175	-1.19596922533125	-2.06733033523998	-2.66444809058134	-2.14550069150975	-2.70611986966314	-1.96455784909622	-2.04892957953674	-2.40554148087938	-2.20590163446058
Z009E0059	0.77304787622905	-0.160718574652382	-0.238247856499032	0.0851022177326749	0.936895712832265	0.905490233681476	0.938666865777631	0.255935904695973	0.343666432858464	0.427571759539075
Z009E0060	1.64763246099892	1.67478663559329	1.68790123876725	1.83471603028222	1.30314000743225	1.70938825055407	1.8632789281103	2.04929144654808	1.34610301636764	1.48139134807985
Z009E0061	1.31192694370938	2.05213950383477	0.94138518862979	1.30794682445799	1.29772908008207	1.62342049229956	1.18556799971704	1.485612200284	0.815479222744816	0.986264103234267
Z009E0062	1.3068472418187	2.50439131565066	1.91650718830720	1.15325764226742	0.971238971345491	1.49705577954470	1.01760661602057	0.786128345718686	1.76824256761514	1.32497114862402
Z009E0063	-0.0351525627991627	0.936593249783457	0.0301685032899662	0.0784045222079203	0.420276027485405	0.0227494423854496	0.0673387938730624	1.14094274445162	0.735843702347115	0.391516394078069
Z009E0064	0.678564856676856	1.41296487420787	1.26402120397471	1.85960704240997	1.52994635089126	0.88976110892546	0.775498850398412	1.45697027766748	0.771333560858348	1.01575630229530
Z009E0065	1.53317484777679	2.49361043429923	1.54542235691520	2.38801367957585	2.06204537208598	1.33025054795378	1.25377335450738	0.677567790052025	1.34217231660174	1.62168838342222
Z009E0066	1.37147855004045	1.40310628718046	0.847958145151346	1.35038908036695	1.11055610579430	0.4562862094173	0.520291915895357	1.12443917941373	1.07043939870551	1.07884640267968
Z009E0067	4.13821040781951	3.58942420129137	3.69945930435045	3.7452812468207	3.64570394984175	3.69073758504666	2.91673836450634	3.90123504761916	3.46265662510217	3.38918918091444
Z009E0068	-1.52567355051927	-1.54024340732445	-1.55687203692627	-1.52286216815111	-1.58243181804305	-1.54704752684111	-0.994029380617483	-0.442163127549817	-1.47855651767533	-1.31529090182236
Z009E0069	-1.51923990839613	-0.879718481521632	-1.43854177499820	-1.33846654076271	-1.39543012881652	-1.25337883488867	-0.690531979848573	-0.980189013478398	-0.961942118684178	-0.8389415517766
Z009E0070	3.12430371323081	4.20134737005432	3.18341800619049	3.37452849511589	3.7652266520477	3.16047821896511	3.50210114272697	3.53093677751678	3.80797512858344	3.26313658837131
Z009E0071	-1.43466078283160	-1.57401431723284	-1.28141036869193	-0.56961923303765	-0.613745633897259	-0.481972470829378	-0.90145737664125	-0.473438402856175	-1.30803918960234	-1.41681877211551
Z009E0072	-0.856405121758116	0.435298309685724	0.164653865583379	-0.670298144879275	-0.866193054078746	0.160059302154586	-0.517484886679736	-1.56659842626076	-0.84558455450989	-0.487042165301844
Z009E0073	0.225222383626762	1.08420793355543	0.197422327486173	-0.167664899881017	1.01775782406880	0.84977311774065	0.80956644040027	0.556680368987145	0.567761493761961	0.361358686538297
Z009E0074	0.867999452250625	0.698447986152518	1.25487600776742	1.44045140464071	2.30932609523643	1.53298275014721	1.21981423681044	2.02247259157799	1.14543918404789	1.65599485738807
Z009E0075	0.087913403866589	-1.02684346107979	-0.578877780471948	0.707271236795404	-0.47711485347749	0.228048404243258	-0.708560084871726	-0.541825907581807	-0.905091722971245	-0.329399046844287
Z009E0076	-1.02059039092766	-1.4610770901334	-1.86977065424880	-1.50087663260486	-1.93637468535774	-1.29023339025794	-1.47590470168204	-1.53805223245315	-1.99697526001915	-1.62928195784593
Z009E0077	0.245051144432548	-0.942008568742458	-0.849967324656228	-0.793571045200378	0.123695718268009	0.447337631661962	0.127832313936953	-0.94383525206921	-0.444091479364843	-0.311405484827057
Z009E0078	2.15499209868215	2.71877332534286	2.49966469733219	2.48757065771181	1.64417968219622	1.91833966370531	1.63896527159064	2.72979774207925	2.05532318492581	2.41958382096036
Z009E0079	-2.09513044161152	-2.49195788671399	-1.60536132162134	-0.406861066310464	-0.992768394800863	-1.31281835689331	-1.17877777122447	-0.64783511472027	-1.04190422374420	-1.49568308935570
Z009E0080	1.58811928872365	1.23340989373549	1.58545299121374	1.32006829172786	1.91300685774007	1.21425917388241	1.29709727888740	2.08113515290265	1.82750489730354	1.73466269823056
Z009E0082	1.14276876205713	0.508517206973135	0.929133306847144	0.425243640537109	0.988847722129321	0.98724596759901	0.788762077353613	-0.355786251620825	0.829325474357349	0.594285722046186
Z009E0083	0.461541246538001	0.457589606573852	0.471626498861986	0.734383535109179	-0.332350752002227	0.142885481373787	-0.290025064278133	0.225974454052174	-0.0710382343472606	0.0236452835109011
Z009E0084	-0.185338095939983	-0.56351325186484	-0.0981046895774633	-0.379831027396216	-0.465495431830186	0.475882169658393	-0.454448474882422	0.239569743910769	0.150951390082879	-0.428334094450214
Z009E0085	-0.115531161577954	-0.470524756576032	-0.565322544340706	-0.623900297059268	0.193717630387253	0.121742896639067	-0.143100189101782	-0.326490520865760	-0.58543952567031	0.0437153832374645
Z009E0086	0.652891314792561	1.57339155408672	0.922215467885853	0.178619280592723	0.814783901732215	-0.0167580478730457	0.630124684294247	-0.732716727284422	0.46057644455621	0.294672973292803
Z009E0087	0.920069095448416	-0.100661339762211	0.503351057827591	0.0509555161429638	0.491569293343177	0.0470142316190928	0.725224404095905	1.43764474945625	0.755304750604265	0.637237442346962
Z009E0088	-1.74160241269758	-0.956811267005682	-1.45764408679327	-1.06174046700251	-1.18699478717950	-1.66118183340721	-1.26974190209231	-0.771101939053917	-1.78235330165952	-1.50827027901012
Z009E0089	-0.509426132558209	0.486609917975829	-0.143337521980239	0.102998410367875	-0.766590679346672	-0.700631035481493	-0.0244726339593498	-1.39449040059574	-0.463913640951308	-0.208041376920266
Z009E0090	-0.0849658517171765	-1.45715096717869	0.202785935903411	1.24552873330711	-0.491226344879547	-0.343046247021979	0.0533211707405825	0.480676132533345	0.404210124381867	0.160483111965764
Z009E0091	2.07284037287933	2.36172379610034	1.07141545728251	0.675046025496016	1.64027840278372	0.469159913846467	1.24992822228655	0.839781749880852	1.27627083757442	0.995722850160515
Z009E0092	0.223379240856179	0.504509538830152	0.092119162011319	-0.212511940337997	0.313400897177964	0.246502616917065	-0.360055382579903	-0.110045807442479	0.0226586727218104	-0.597130813990994
Z009E0093	-1.49304809935243	-1.17351471444961	-0.834233532506408	-1.37320760265212	-0.838796194976138	-1.04036585337026	-1.4548664165197	-1.61605412325567	-0.794354192336341	-1.08035744522259
Z009E0094	-2.03187092477299	-0.871942996222787	-1.06838652691656	-2.43604351316861	-2.06001574334883	-2.29581324166508	-1.77803116500481	-0.716348811781988	-1.97009459232542	-1.75075003605247
Z009E0095	-0.627763556009253	-1.14462692264218	-0.727172060366936	-0.304737059707393	0.132213288436828	0.0103489598226241	-0.607996560534034	-1.00436356610653	-0.521814410279089	-0.679457557221024
Z009E0096	-1.15234119884020	-1.87112247574118	-1.53978412951481	-1.70448751869057	-0.79238141935138	-1.20790774991827	-1.37039404714990	-1.07285494064839	-1.09837159991966	-1.27185434898018
Z009E0097	-1.33503116700799	-0.622245299460018	-0.891498173014993	-1.60570046414048	-1.15555784272092	-1.94991611418589	-1.78018549741750	-1.70101637457823	-1.52491508929315	-1.74484941368676
Z009E0098	-1.25962727532242	-0.909307297529278	-1.26869789433045	-1.39901711062351	-1.30694628663094	-1.37973533656391	-0.818389403709651	-0.364703308877143	-0.814131746236258	-1.15949882294772
Z009E0099	-1.32101611529192	-0.734075473650626	-1.09339882693721	-1.72861562802434	-1.38046397652628	-0.859306838059637	-0.340628265306328	-1.10126601243492	-0.82240341680478	-0.581157704876914
Z009E0100	-1.65223121560069	-1.23536714525114	-1.6439278544903	-1.80886426241297	-1.49045010522359	-2.43334298170027	-1.45212119050141	-1.07944972716398	-2.12939755586034	-1.45835234384896
Z009E0101	0.227738776939413	-0.0749850516598464	0.237410185728185	0.339780202493201	0.259263203890286	0.737155737122909	0.818132944935083	1.89335915831920	0.448249256756631	0.640226522618284
Z009E0102	-0.857831582983656	-0.847155928911399	-1.10521877910313	-0.0979518347146792	-0.493518113428977	-0.0152877885120149	-1.12760622265394	-1.74429517311587	-0.35921413654142	-0.866069429608546
Z009E0103	-0.205412722885857	-1.16535525218373	-0.24810894576243	0.39398083844036	-0.183704614970424	-0.625156892499369	-0.097556838683775	0.245753151417089	-0.801110221478437	-0.53188055509548
Z009E0104	0.880282381666528	1.26492169207383	0.446481341122623	1.24568196994187	0.70927208459782	1.4998252284992	0.832525190264332	1.46346345622915	1.27973336710773	1.30071917400248
Z009E0105	-0.218491586733781	-0.520179564625627	0.367511803567297	-0.497209570888166	-0.418715054776124	-0.0531120095006697	0.450937188609769	-0.347040210651582	-0.182779158956148	0.113366572244029
Z009E0106	0.6985581015879	-0.0987321709435224	0.38845707079974	0.369369589542387	0.927151849638332	0.429941994019974	0.770404452241723	1.52899675318002	0.72124847178965	0.71962321090664
Z009E0107	0.424995370687852	1.1629710135075	0.98725521839096	1.19545792793246	1.10359289129708	1.57598885286805	1.52920096075327	2.45730766499045	0.973750898278703	1.12470686387613
Z009E0108	0.285794775667664	0.321546084814684	0.522755232693784	-0.299661055942726	0.40503080310251	0.216397585351118	0.325358797504975	0.908582372325604	0.614480482590172	-0.0297927866989311
Z009E0109	1.27148781626738	0.869493085620913	0.359048034851576	-0.0798020613633252	0.112624087566529	0.592725092926973	0.133090243825914	0.661967065116453	0.526901187874311	0.063830848142726
Z009E0110	-0.785034537047765	-0.138285208844542	-0.654016153069506	0.0704582711056735	-0.756369565812854	-0.355930419807235	-0.165462799273474	-1.56114705559389	-1.13315029717564	-0.640419157787524
Z009E0111	1.03277405028637	0.703165230377141	1.54709820722753	1.25345704900129	1.44246357138046	1.36764635910232	0.521544438131429	2.29453262367664	1.29308516818855	0.607615440552604
Z009E0112	-1.30634325889079	-1.26059147150241	-1.14361373262624	-1.51167323476114	-1.56280566827636	-1.9281336904109	-1.17559638460721	-1.13738264665819	-2.0099854092245	-1.48834811170606
Z009E0113	0.228019452071238	0.820693766350686	-0.658878481757579	-0.501821911518763	-0.137577692846583	0.400745322007196	-0.236122141428568	0.62379968165442	-0.130192414167146	-0.0537493365765819
Z009E0114	1.39975313584536	1.31000616263154	1.83226562352353	1.41216728896100	1.89988733980439	1.31217693168647	1.40208149733429	1.75207122466677	1.22902544828795	1.63098886745657
Z009E0115	-0.292172974591834	-0.542441332045529	-0.715103468836099	0.398307527761016	-0.868959236749294	-0.893401903353769	-0.0423586945720472	-0.223182907725464	-0.125755860948140	-0.119305674973971
Z009E0116	-0.31538781245234	-0.778145133710486	-1.07803030545521	-0.0771485359584537	-0.593222615677555	-0.580957299540862	-0.261984780457202	-1.9400012802567	-0.652739380454405	-0.483384691352609
Z009E0117	-0.522842694547049	0.00216610807673529	-0.604484649717626	-1.42854842097432	0.051246405811995	-0.0731247427895946	-0.00537676419712119	0.464798380780964	-0.331828792268598	-0.102592442840700
Z009E0118	-2.62657023323377	-2.04545023358466	-2.07480815434421	-1.75612026750528	-2.90847507313377	-2.24935052915520	-2.56477115800157	-2.49157131498817	-2.32883006345568	-2.68599812180856
Z009E0119	0.104687133639202	0.205804980177597	-0.0123273440202885	-0.615961720130982	0.0759013824869714	0.446342182251985	0.0547287417951416	-0.574413717018386	0.115851929462481	-0.462913017234281
Z009E0120	0.0757887332708846	0.825728505051893	-0.267112855316681	-1.12039766794956	-0.667444833403386	-0.500667326927295	-0.160757326374953	-0.750475753211118	0.0859616451057715	0.0573798590439828
Z009E0121	0.508056641104789	-0.724366500945507	-0.124230722349608	0.242770803135085	0.488840509867729	-0.17786417037764	0.398802673292701	1.70187968901465	0.547813946275423	0.167164822905914
Z009E0122	0.891963114739027	1.74747989238473	1.11991819849674	0.796778995683086	1.46989478355236	0.944225007443072	0.800930103802344	1.56436248404100	0.600233728820448	0.902443241063384
Z009E0123	-1.80897728516315	-1.13315510361675	-1.64299120976155	-0.987118659313948	-2.25580306236876	-2.19421802116652	-1.40571831117459	-1.69993286128366	-1.18234294631554	-1.59182225996642
Z009E0124	-0.529002941157984	-0.610727046822843	-0.547459388522363	-0.590239474874723	0.00844169509642	-0.133099390158085	-0.62653372067731	-0.695295914090325	-0.217038808361167	-0.344695965372649
Z009E0125	-0.321861163278061	-0.257090446910037	-0.673812386336884	0.0866712511494034	-0.344177865757598	-0.501252148320428	-0.691095841678857	0.764871487336673	-0.476599532714153	-0.168729604356446
Z009E0126	1.75429457326935	2.09031738610149	1.38091114381912	2.64681175452356	2.19374230897647	1.31463401914656	1.57603481500368	2.09352221283081	1.48804168820403	1.79872343724209
Z009E0127	0.748106615252253	1.81055056016400	1.13573682320331	0.56976719486386	0.71963248237722	0.792078990859479	0.997932224813075	1.03368305122773	0.58341034429816	1.29558908550797
Z009E0128	-1.75311813973541	-0.629312332451397	-1.16625179723843	-1.92638217182792	-1.10400407327683	-1.36163720325815	-0.80503956676211	-2.06619713168529	-1.11364212817608	-1.24923581401515
Z009E0129	-1.18298428217285	0.192459408574625	-0.90368146231895	-1.43503273181363	-0.373516131748306	-0.812474708766575	-0.755734345251074	-1.34678802571123	-0.964740304677201	-0.640523359361503
Z009E0130	-0.645399499310002	-1.09015806229106	-1.40500941997758	-0.773572780978792	-1.01479998122649	-1.72237840557888	-0.793106867492927	-1.21099379130564	-0.834041623796772	-1.09841101110926
Z009E0131	0.635437894879655	1.45596309085392	0.780854390812525	0.123078394461785	0.186216511666512	0.429813151776199	1.18122788411140	0.990555500713658	0.716100625984976	0.441987952536178
Z009E0132	-1.77585663703267	-1.84581732222065	-1.39878660376821	-2.07316194062616	-1.30772761307916	-1.35527988957846	-1.74184018187937	-2.67897231171900	-1.51054866053958	-1.53627726056556
Z009E0133	-0.019457462309418	-0.508470491042581	-0.248223747779447	-0.426709420026413	0.357783143928332	0.0185309045368328	-0.578842100424298	0.997925867360453	-0.714539103606732	-0.136434090906473
Z009E0134	0.987764625776497	1.03187138380853	0.45097749680715	0.784995848114133	0.527502680626545	0.33906048442705	0.685493598500395	-0.141939259369399	0.903084199208512	0.739523945724138
Z009E0135	-1.17163238313382	-2.21288163921373	-1.74725023143218	-1.73193890381641	-1.57094122504725	-0.907895393897498	-1.56668448372058	-0.89969258686165	-1.93219755050931	-1.42057412904518
Z009E0136	0.214627063418017	-0.246677918076534	0.422174189126147	-0.265579644828357	0.272131205915171	0.47176784161205	0.171006658299459	-0.198213970756128	0.516049099737759	-0.0667695465395674
Z009E0137	-0.779326562772282	0.20450193002397	-0.475432194079896	-0.870899171229969	-0.726814183341499	-0.51147172645194	-0.765140831342051	0.0404582278825451	-0.141442680070923	-0.537542937148094
Z009E0138	-1.11738142856569	-0.608211517126256	-1.06142787714783	-1.00492572181748	-0.96361821805641	-1.51171198358347	-1.91779325382336	-1.58604298514018	-1.61853513777467	-1.67552602722139
Z009E0139	-1.54487779866908	-2.87155220723912	-1.62316658609816	-0.581885676708031	-2.28977290680936	-2.21752142096535	-1.40885190186938	-1.06190519108492	-1.18849192318759	-1.54313842243286
Z009E0140	-0.362568211459087	-0.613307776957861	-0.255676332634269	-0.671011684513379	-0.433345783606545	0.485370302796592	0.12140315297136	0.00122729218208002	-0.86385139217567	-0.127073001505858
Z009E0141	1.07976793251947	1.3426768881835	1.45339771335055	1.87529545801954	1.38050766214714	1.51144752821446	1.54655346119357	0.870498021973695	0.875316459662017	1.16549486934253
Z009E0142	0.987447226689684	-0.36257860985204	-0.0164040456055549	-0.300136072789622	0.407536698796169	-0.168177346084436	0.0680362686949564	0.78342095481448	0.529356998718146	-0.0407571256201511
Z009E0143	1.06724740188139	1.54232179997043	0.912363851470787	0.576181069972771	0.75512165257894	1.53460950711178	0.96336135406249	-0.211230479920769	1.01172741032256	1.41869544598707
Z009E0144	0.126906245812295	-0.850406018550531	0.0626600613978946	0.434181369468776	-0.0401179723714732	-0.332124141239435	-0.244431596437400	-1.41517083718030	0.262547831234892	-0.19890400002572
Z009E0145	-1.41381684912215	-2.55794057516247	-1.96328907375584	-1.2667104345839	-1.77497629610299	-2.37623611201286	-1.66782441917858	-2.52941408833144	-1.46143533402115	-1.71270707096408
Z009E0146	0.795458972759054	0.99306167398428	0.96617411892612	1.10809214121090	1.79311677686711	1.77949872186671	1.60569082133021	2.0814717912398	1.49266379706321	1.60884949868348
Z009E0147	-1.21847122584072	-0.162160143285214	-0.805446372212114	-2.04295503892895	-0.456117912762207	-0.743347483025844	-1.21557805293876	-1.80511740413495	-0.852467497646202	-0.815392973625646
Z009E0149	-1.33873547161897	-2.03566242002296	-1.47061299413588	-0.248938240377016	-1.28057949283948	-1.57355756735195	-1.54251910862716	-0.503719896585904	-0.927962023761665	-1.26748113664312
Z009E0150	0.912104920233857	0.74922784841677	1.10053564679039	0.91508424098444	1.21552641981326	0.733768510378709	1.32645043174445	-0.214476940218505	0.615972333347892	1.13477260735279
Z009E0151	-0.0895967472816171	-0.483435024550501	-0.654073255872163	0.265667789745437	-0.869300789017263	-0.0435645681232225	-0.683491182584187	-0.748552115739561	-0.502456432418568	-0.577305525025823
Z009E0152	0.715887331839429	1.15949453357683	1.89571540202238	1.33151080321404	1.03072442356610	1.75504375394669	1.40615893123435	0.695481508528826	1.34519998381036	1.40594110618192
Z009E0153	-1.66619968438656	-2.29138636212528	-1.31061393945156	-1.09082872659673	-1.57520990782663	-1.31296255623025	-1.99418333090296	-1.94424866281185	-1.58971630510783	-1.67350629790276
Z009E0154	-1.12557380191125	-0.632717597788847	-1.78769853735183	-2.31066625090636	-0.85954383507582	-1.31280420379564	-1.75912764202693	-0.810311020162975	-1.57066262245461	-1.36541661986783
Z009E0155	-0.287387873602385	-0.871469653615912	-0.513504714354538	0.0225623750501626	-0.222164914453181	-0.799563593088047	-0.74674692269605	-1.14368981696453	-0.850910775923433	-0.502186792295262
Z009E0156	1.01968817079958	1.06696601716509	1.42015901580967	1.52534169955566	1.03036441870687	1.09880179746889	1.30491819460775	1.14642250505289	1.73746306285307	1.28119719663295
Z009E0157	-0.831542486043526	-0.355626167398917	-1.00926282486283	-0.804724677783589	-1.01684008265512	-0.7682913757125	-1.28202367245157	-2.05233265716397	-1.06049719209226	-1.39124148585618
Z009E0158	2.47905423635238	2.95295516951689	2.52448822561223	2.30211686760358	2.50384080594051	2.69743730598725	2.10875548370711	2.32791250497256	1.99150694287969	2.13011186970440
Z009E0159	0.451407371954388	0.654226341018504	-0.0644421401513399	0.78715163599923	0.690193373875318	0.38139147693986	0.410249805941348	-0.236357436283625	0.0231227549387751	0.420929275680812
Z009E0161	-0.236065353079632	0.08266726816561	-0.703817135173148	-0.115808235981205	-0.657264013678078	-0.0121392982383979	-0.0196306611954757	-0.682546120853666	-0.0593915315910844	-0.836916199044875
Z009E0162	-0.227762402185362	-0.882423296494483	0.0513179112195294	0.425212919956576	0.181413539098826	-0.267211578240108	0.278033900862526	-0.713414594252821	-0.224415964073432	0.0843626197868863
Z009E0163	1.35579000896252	1.15308188731538	1.76111655490302	1.57886856266639	1.36039688292873	2.27966385057781	2.33364760834560	1.78764527084318	2.23118460439651	2.04543213846882
Z009E0164	-0.96942720048595	-1.58265545788071	-0.992729915372145	-1.50712295758240	-1.15512555070997	-0.911258785589646	-1.19853964718565	-0.288960895738720	-1.15173843641051	-0.720222548562847
Z009E0165	-0.725856616436621	-2.24292922504991	-1.02393576134713	-0.494124758654029	-1.86838719505084	-1.24923674120929	-1.83080003809329	-1.09015863033584	-1.51264544250679	-1.97953242606721
Z009E0166	-0.860895285402443	0.119101167548755	-0.67782895991612	-1.27495608111162	-0.182866001600146	-0.0333933928035943	-0.607446777300611	-1.60042918153261	-0.411156847687831	-0.0372033591025165
Z009E0167	1.33875262558842	0.575629471506894	1.09530935519066	0.572577362876638	0.420017791863899	0.399432385356727	0.677220048185889	0.0363123747611526	0.717959258524266	0.818149311052974
Z009E0168	0.42409828808559	-0.0724193575299765	0.0257670537498918	0.356198274983957	0.135725639798346	0.0577037861098323	0.332173756002326	0.73364598654898	0.541705807943015	0.63064045215125
Z009E0169	-1.82215908786757	-0.644202720702986	-1.38943964940154	-0.238133259580488	-0.684067270243146	-0.751194431717489	-1.40134574777800	-0.129319186779273	-0.976698224266518	-1.12747723150164
Z009E0170	-0.359294195332818	-0.43366001776989	-0.0115242752040663	0.637927733957917	0.437819300605331	0.905284965782814	0.440214647760086	-0.742724260901998	-0.0245344471737936	0.350704399227418
Z009E0171	0.286879681706073	-0.209398133440789	-0.00582482956141192	0.0786067065396415	0.145692171471293	0.488309988118081	0.208548298969275	-0.831561368689287	-0.410724378917955	-0.37584862609884
Z009E0173	-1.99314654590343	-2.11775042223739	-1.57450899325261	-2.25521044675296	-1.55567981580010	-2.30420751806868	-2.04471773991905	-1.50011018553591	-2.61474464885611	-1.73849351799662
Z009E0174	-0.0809949835827994	0.392491894172696	-0.239254515824243	0.570002858626205	0.437786330758656	-0.371323678521693	-0.115108485395132	1.13558116759497	0.414332439275765	0.303998734421997
Z009E0175	-1.27517532292934	-1.32904745850780	-0.722019382518114	-0.791819691192515	-0.518763613401312	-1.16584374623989	-0.852699141309649	-0.728555380557036	-1.28954169190574	-0.73137791618944
Z009E0176	0.0298872372616711	0.540300205947583	-0.252372254613733	-0.972471433975643	-0.573109575872337	-0.796192887610873	-0.348374403492585	-0.364091923175337	0.130344959744475	-0.236312103334632
Z009E0177	1.38963208730609	0.0447754218744194	1.04059671167162	2.17563658242985	1.32164042763699	1.05203965526042	1.29987998951749	1.91696578287859	1.50621119263405	0.914402708554784
Z009E0178	-2.18975409627699	-1.02670262017636	-1.82099211696174	-1.68551915299129	-2.14174959702154	-1.27048105050713	-2.08079556431762	-3.10056392062809	-1.36302007382091	-1.72555104498035
Z009E0179	-0.749774884884711	-1.2833589900293	-0.35628210570888	-1.22177247439367	-1.41188771448104	-1.61487627670450	-0.739686079303266	-0.511840257667863	-0.822924529766664	-1.10939164553725
Z009E0180	1.58893717126739	1.30757754785224	0.794850478222225	1.56331645957594	1.01803840235533	0.905235201668142	1.76791327522984	1.70951539418884	1.22739903782488	1.41661539975246
Z009E0181	-0.463712138843390	0.133102406848208	-0.100933690170070	0.721182355959395	0.177834037103635	-0.574503474196607	-0.120404999129839	0.286001195775032	-0.533470418694256	-0.252126874843095
Z009E0182	0.351695925380452	-0.88577237181116	0.141233578672937	0.501709079946866	-0.814531584740189	-0.268433888578085	-0.774804636829288	-0.181244948277964	-0.18758977546021	-0.545606646159664
Z009E0183	-0.132095922725483	-0.640508431219479	0.235334578589632	0.839144295415131	0.590318907537455	-0.0811183825595958	-0.126797814881248	0.685050822842035	-0.157004007498394	0.255452109431844
Z009E0184	-0.352990996095981	0.222813737004216	-0.226932362305671	-1.20067620767453	-1.11445645890150	-0.00261541548502239	-1.20021011840602	-0.914800218869032	-0.223628273762796	-0.284080501065277
Z009E0186	1.46844648595337	0.554989334987776	0.877101448361375	0.988113087085227	0.719103698145979	0.339940194014078	0.970604407048983	1.05509944321003	0.293930131028413	0.159329175005452
Z009E0187	-1.45588084629314	-0.766401308114907	-1.72570324918514	-1.78840024252852	-1.82924199824383	-1.99397399222742	-1.36662772772061	-1.07969312540718	-1.73754556066036	-1.21380401833822
Z009E0190	0.0851689751029027	-0.976708386912734	-0.401913543270367	0.886446042721427	-0.465937240385013	-0.387501751669496	-0.601658715896039	-0.562415024324615	0.196282276713701	-0.393013074377007
Z009E0191	0.0632067031940972	-0.660740028911881	0.0683399943193827	0.84403597268221	0.476606542463529	0.106441055324229	0.64528940669339	0.42214622035428	0.666645146272903	0.420858977357942
Z009E0192	2.35632731335380	1.41952495137398	1.89576030451647	1.95677968890588	1.89516350056608	2.86163756297165	1.63192424332252	2.34109195392667	1.86480829582392	2.05025567918029
Z009E0193	0.558775816962846	0.762086415348492	0.781692032271676	1.07655597628579	0.775425736271699	1.80200206502113	0.90025913424132	0.412543423025188	0.73297006354473	1.54626221273477
Z009E0194	0.503053364669884	0.217506123354683	1.04416213689683	1.22208440794723	1.10239657175524	0.963996215526332	1.50374725271301	1.00037798781287	1.28549881518462	1.03759689814281
Z009E0196	1.56749225611690	1.00598975087351	1.73586713421149	0.882291852865706	0.738022070999748	0.778767180981465	1.57741687857272	1.40107595219906	0.885118221862886	1.01939826155711
Z009E0197	0.336378238580232	0.766081461786071	1.55450800544082	0.708096890501914	0.961847907674142	1.54389344328484	1.24436257452954	0.895510830303562	0.59436034548782	1.11501692035497
Z009E0198	-1.74491703912573	-2.38498916006702	-1.84504643375316	-1.22779865335528	-1.67966469744483	-0.762539679605031	-1.49851470361919	-0.845547097150937	-1.08075596756155	-1.63658888582417
Z009E0199	-0.704768196035665	-1.30400675811555	-0.550113301789633	-0.0916609772868521	-0.412926049768554	-0.163180608897522	-0.517326853460126	0.205042547447232	0.00178412323581434	-0.378669266967215
Z009E0200	0.723711878121468	1.42703330210849	1.05580613358291	-0.398731663561963	0.798107605594281	1.01275107072241	-0.00304129376689818	0.383220309084712	0.301128345562843	0.542334423079653
Z010E0001	2.38541594823106	2.00572584297371	2.60364642561432	2.18469757543743	2.35698770655246	2.97172941980774	2.62468364347779	2.1420730225983	2.86104073607898	1.89689265450949
Z010E0002	-0.862210932264937	-0.482841605931484	0.869114972902504	-0.254196184686335	0.494179461715243	0.539588401136054	0.244040264948661	0.446896204180517	-0.0169610613187383	-0.109813896453081
Z010E0003	0.271691283391903	0.938215141173456	-0.410712978572645	0.156546257845702	0.367328916283643	-0.164132655983751	0.33405065569558	0.417118957914051	-0.0215001800232940	0.724149316196295
Z010E0004	1.10034127503713	1.36473642947871	0.447778122803819	0.419264010379701	0.150675184992313	0.424955876599195	0.858344242667812	0.94027432895953	0.575451265127639	-0.668127014355042
Z010E0006	-1.31154718165459	0.330892922893939	-0.312528180636609	-0.625353742515177	-0.816016916186054	-0.691490863604797	-0.342681941948962	-0.232539227196015	-0.768705271391421	0.0323733335235162
Z010E0007	-1.01579468513859	-1.10645773156847	0.352877003591779	-0.4401739696848	0.235859123541532	-1.12318069871753	-0.678574717344269	-0.418524408682491	-0.514788215750912	-0.802634703899892
Z010E0008	0.679084358283316	0.0480225179681101	-0.208577567194046	0.0103377610669668	0.644698911612129	0.400419314585321	0.963631963504213	0.340802327103623	0.199072521673511	0.501040197384057
Z010E0009	-2.32430840628877	-1.19720435182395	-1.11621331954050	-1.60889281784272	-2.39533598064895	-1.52567143584275	-1.55708610233853	-1.11706239284176	-2.04734667611697	-1.02809132089752
Z010E0010	-1.16345521962935	-0.65014050593589	-1.31176703836722	-0.794168867751856	-0.295280233633226	-1.59483042463498	-1.04130484481153	-1.36512457017364	-0.563102255215503	-1.26077073979871
Z010E0011	-0.0382842073837849	0.65164663797544	0.956811338530997	0.472092456091651	1.13253591045058	0.535128871683697	1.01691537229752	0.673313444852542	0.343968201297688	0.427036783970484
Z010E0012	0.680154698560258	0.957622150973008	-0.0650929831773649	0.559308134829858	1.03442293266259	1.09598880249757	0.827712562041017	0.518966773148981	0.561874625631819	1.31651490018385
Z010E0013	-0.616846099117945	-1.15642053483645	-1.02464310725519	0.102957076385896	-0.783119295733285	-0.830901265469752	-0.412353166172014	-0.378970637247753	-1.00618183472085	0.114293865611823
Z010E0015	-0.192458982816263	0.335681816253146	-0.460924122090297	-0.184192856261324	0.591554199096519	-0.122330705348644	0.231359068591455	0.330598524729714	0.136782227079210	0.476079226797184
Z010E0016	-0.589959437443699	0.840476883065367	-0.449936030947605	-0.0637706842588574	-1.05183747603661	-0.481477627863022	-0.090444921763489	-0.219007970343652	-0.218501743860171	0.542184442428754
Z010E0017	-0.112432433347035	0.255937310530552	0.767730327146299	-0.222998169433563	-0.49684735270372	0.362949176549582	-0.316659640280329	-0.485451144539745	0.224783873676639	0.161177691566657
Z010E0018	3.49648197219742	2.77971300657157	3.38647991161826	2.75917988941353	3.10336260834201	3.30073880535715	2.30051333647148	2.26480718484183	3.34649848485139	3.81610442096607
Z010E0019	0.201879064128527	0.268613755517658	-0.455221562570448	-0.629409527093147	-0.609448868917005	-0.731985850232268	-0.067354916560995	-0.192368257435515	-0.199084938694323	0.057396604958062
Z010E0020	0.889433708923323	0.778276443185644	-0.728454139083367	0.251426147606359	-0.823607637400993	-0.937264659567941	-0.148182286016173	-0.5074594907666	-0.546612579605119	-0.464893397463864
Z010E0021	-0.639994065255712	-0.201235483343452	0.0479455297231869	-0.0391819291479764	-0.603801909390672	0.237129605621825	0.399739246587949	0.767486007123053	0.737408362628269	0.545953994694128
Z010E0022	0.112869755071357	-0.198325812271775	0.67890137991104	0.132897991973052	0.446256892697938	-0.443625513620026	0.462964415503784	0.273664371569712	-0.0157108594477965	0.0698484134231297
Z010E0023	-1.92472165876173	-0.193916059799499	-0.426386113799816	-1.04271852281350	-1.29402513610476	-0.159951295744543	-1.01814272712091	-0.473169832669343	-0.236679854774176	-1.67768696564166
Z010E0024	0.138733890960767	-2.11243619507604	-1.32750113733129	-0.91490837759794	-0.901525637354136	0.0821473436219177	-0.354877588604124	-0.37031117510334	-0.122736160275602	-1.32132427563202
Z010E0025	-2.9379098697532	-2.08275930948673	-2.56227621528579	-2.15180155477676	-2.90185984109965	-2.28695976393767	-2.63472152393732	-2.6153883749416	-2.98846405983871	-2.95485442721492
Z010E0026	-1.94122873205645	-1.15989011840128	-2.11583061341671	-1.24826859379037	-1.70950427534407	-1.57667655750942	-1.93326128005056	-1.36597330480814	-1.12590175967985	-1.16022927816888
Z010E0027	-2.37212215390646	-3.01244021740635	-2.89859977544334	-2.40918548559605	-1.83083711302300	-1.92221557399297	-2.41890204735053	-2.24986862630676	-2.22100140622036	-1.80248375790777
Z010E0028	-0.224201271173518	-0.220023241061249	0.215520257266574	0.100454980763872	0.314268581605866	0.930881695838423	0.354864883060069	0.461796965856133	0.00715577092498602	-0.0601231158945668
Z010E0029	3.58052873802772	1.51940732561932	2.40272721678297	2.04156640007788	1.6789143686823	1.53201561095200	2.10124377417498	2.63195838766215	1.49860050489932	2.30637323758927
Z010E0030	-0.380152158847997	-0.356068769058549	0.536814694617093	0.242010927567445	0.74092198845597	-0.563670925888688	0.302817075392706	-0.759575565618813	-0.224509638747577	-0.483815550344085
Z010E0032	-2.49560944042947	-0.413228765503320	-1.27629269808696	-1.37081901058277	-1.47070633252882	-0.898739370105448	-1.07445228809689	-0.997685432999474	-1.30734643584197	-0.672848403576205
Z010E0033	-2.08539445706468	-2.42992868638036	-2.52931557651299	-2.8885501479896	-2.80477065486104	-2.14113322272640	-2.33342990931762	-2.71457447561792	-2.20015178540249	-2.93872628685627
Z010E0034	0.232984189360724	0.805608420593292	1.05932421690708	0.167011413400962	0.0262632313335934	-0.0604562687729576	0.139770063282211	-0.143316181193296	0.468493973452784	0.173975344780363
Z010E0035	0.524024686500304	0.538486891587672	-0.234287636020504	-0.671423315206854	-0.693110681738603	-0.413793348294922	-0.0056078330214252	-0.173262579865769	-1.07113076193330	-1.05594724746372
Z010E0036	1.02773224301167	1.73110784713308	1.95199447065956	1.07048336738737	0.92486937214979	0.83487927480435	1.04831817924322	0.752034257052485	1.36535121109305	1.07397534478037
Z010E0037	-1.30028774463814	-0.124589598603539	-1.21039571143624	-0.565270888512581	-0.897286978773259	-0.720974699257	-0.686755765419566	-0.450110115778283	-0.690469957235728	-1.06495125195781
Z010E0038	0.261124090108166	0.547771195991316	1.00451813273490	0.756449403368993	0.148482156057215	0.281959861722464	1.21126889356401	1.17374340310003	0.666147398600775	0.768193201266563
Z010E0039	-0.570090048280088	-1.18654949006611	-0.685635942739794	0.443704715335288	0.0487706885127923	-0.49963060010086	0.137074245844065	0.45096763175223	-0.0701595271840922	-0.379537619653411
Z010E0040	-0.422700514142060	-1.62415704122458	-1.06281990368076	-1.31137911908156	-1.69238993490708	-1.61580246983363	-1.30294841968181	-1.48181325608360	-1.56265625307500	-1.39380396288546
Z010E0041	-0.0808421929421108	-0.167758445279444	-1.14452311126255	-0.287089761397975	0.524023887323004	-0.591734609963092	-0.582716878339952	-0.0722445545564814	-0.663406030789638	-0.785973400337987
Z010E0042	-1.66615365071590	-1.79764362277211	-2.25802082100633	-2.74709529304682	-2.73126677744717	-2.21167291123551	-3.00771842410988	-2.22476114731711	-2.79979600460043	-2.25238430651997
Z010E0043	0.182535013431174	-1.23772566487097	-1.49704465903124	-0.876963521796349	-0.462928905340863	0.257189871713018	-0.601311936254227	-0.444960515011746	-1.18057429619489	-1.50629133994854
Z010E0044	1.14378947875993	1.79884932255878	0.70997500193553	0.762191194448115	1.02124764007945	0.679143855741788	1.27011970298904	1.10169967741409	0.814706177438293	1.17091488618346
Z010E0045	-1.58295236202438	-0.498181460486669	0.0602839028824695	-1.09144336673940	-0.0940212210088017	-0.97977080530572	-0.662489806156313	-0.784622166902626	-0.389477104845201	-0.166665614189412
Z010E0046	-0.228803086494936	0.782894470483945	0.0948288646391392	0.256277717825676	0.336370385820784	0.96572022875635	0.312024544256064	0.0226523680478884	0.56049997123456	0.409658830009167
Z010E0047	-0.271908945674822	-0.627997780364961	0.363243727332819	0.106064664112163	-0.296950660579843	-0.664068726934215	-0.304226992573996	-0.591853429081648	-0.652289836071955	0.234602563959248
Z010E0048	-0.579038300985535	-0.215862727711887	0.477735692337184	-0.278377803173545	-0.598729400731108	0.996443417398711	-0.495635412864289	0.0201196357334637	0.258325479746322	-0.293329332531538
Z010E0049	-1.44624012336953	0.238599959775657	-0.472309064714772	-0.29764742385331	-0.904787698937178	-0.652547604960984	-0.0850864857366684	-0.204922835435758	-0.564670380676829	-0.615849091214162
Z010E0050	1.40976469193373	1.94579298763356	0.957350808789445	0.72301066246937	1.49435324772693	0.973615662922892	0.452993853632599	0.452303528977359	1.75835090026140	0.203570819393386
Z010E0051	0.96432555470296	0.682388948550598	0.269650661080939	0.604888121664853	0.150327556865316	-0.0718316426017008	-0.313765170138613	0.556711552028927	-0.105444338210050	0.355414939864559
Z010E0052	-1.28087896657789	-1.29549686031575	-0.818286378475437	-0.949540105754914	-1.60170676392031	-0.908484460849357	-0.646214804012106	-1.80694919957036	-1.49361364853513	-1.48345219238998
Z010E0053	0.802687868485502	0.629946013548895	0.349823174339297	-0.648522648208778	-0.0251286156830244	0.185166092570184	-0.485883727250571	-0.145388413131962	-0.755208658397312	0.284277664452956
Z010E0054	1.83174237384631	1.71271083862442	1.24457032969096	1.02693709684819	2.19958519656439	1.43034917232132	1.20807936805620	1.53553679262410	1.50264170234721	0.569987380778003
Z010E0055	-0.501716293872108	0.482804063563716	1.11445947680512	-0.0450982848634506	0.691601820056921	-0.303631489730068	0.0659675029607265	0.188698519081954	-0.187868507018022	-0.136837825890790
Z010E0056	-1.19279453622131	-1.27762420632329	-1.31503173866101	-1.82683458044515	-0.76847094866157	-1.24794068191034	-1.55096701037162	-1.22087060053956	-1.68988604109553	-0.907905024826275
Z010E0057	3.54451005733044	3.09364167481355	3.141524857721	2.9127454695131	2.62155706986708	2.79164511035133	3.38296335093467	3.20511938976067	2.88825021988209	2.48463257678138
Z010E0058	-2.22776497101012	-2.57757733289745	-1.86695232464687	-2.61183918251088	-1.92394208334430	-1.9452545259325	-2.98926267919104	-2.37068196928304	-2.41736880511703	-2.84679566426610
Z010E0059	-1.81161947599366	-1.07657685297617	-0.700804777503772	-0.829745502113567	-1.55145651785326	-1.42266784917639	-1.92656653083596	-1.05841475496006	-1.73518805162309	-1.17832533492554
Z010E0060	-0.869953794364603	-0.627374775908454	-0.549296603433143	-0.994915799255872	-1.29068086248803	-1.14359828735602	-0.924207593836426	-0.958168603807933	-0.294257244472404	-1.42532588773591
Z010E0061	1.49406533745366	0.981274593939564	0.897490236422078	0.915365084031793	0.675350445679936	-0.446633249599734	0.691361666557011	0.129328866040605	0.699372619261328	-0.201923180945701
Z010E0062	0.0706357957314515	-1.13604602343594	-1.76379507793115	-1.027668106816	-1.23337519427979	-1.20581913568303	-0.774630189734668	-0.859969759205966	-1.22053395164214	-0.0162762937423544
Z010E0063	-0.865952839050221	-1.64974260536489	-2.25211668626795	-1.01638998503700	-1.44787546321385	-1.92374346383012	-1.93928958955189	-1.40044592936409	-1.78136678856166	-1.84798733952329
Z010E0064	2.4583742683473	1.32017588047997	2.06077538379738	1.94373379952192	1.93535875268299	2.74113835483708	1.85928405615227	1.82344556907785	2.40017380589806	2.48285075477883
Z010E0065	1.86647803377528	-0.0149522053141486	0.990906197378603	1.41480619991841	1.68264833837878	0.764646993463856	1.23478645527705	1.12134391616189	1.15845113210243	0.810764470616383
Z010E0066	-1.40302840971058	-0.740471804755008	-1.55013612116926	-1.72595521506451	-1.82202593907006	-2.29881380654922	-1.52243456175290	-1.42697493738540	-1.19692628691165	-1.22335107224493
Z010E0067	1.87506535115748	1.84226496843119	2.81194900899826	1.58092002889068	2.48821602970522	1.49234803363854	1.73794660404319	1.88806882672080	1.63687102057266	2.16761992676728
Z010E0068	1.69433797951379	1.46295529338506	1.92459021562006	0.858312851582908	1.69590776909218	0.761265739908829	1.45660107090954	1.54771923535468	1.00799923255493	0.985727545747135
Z010E0069	1.90781951053854	2.11710866878862	-0.123150762594886	0.629405787413627	0.57020098376969	0.34585134756229	1.05030397577875	0.481110859878531	0.585874098445707	0.121666389321036
Z010E0070	-0.494988300510819	-0.321493198858268	0.414854517587027	0.120870174671834	0.264547636662415	0.749490157738115	0.51102071286157	0.274314211656269	0.242738924891939	0.150129178075238
Z010E0071	0.064625639304755	1.28515829969368	1.98228083296468	1.38263193376497	1.85738849689079	1.92001844650691	2.39087554575296	1.54636693141133	2.19312260975896	1.95192265279712
Z010E0072	-0.100440974345737	-1.63036297322004	-2.41881672788000	-1.77915467635429	-1.14143943336420	-1.62233635365862	-1.36915093180262	-1.42084803331592	-1.12745769188780	-1.06931763025756
Z010E0073	-1.37367406151672	-0.160745243416203	-0.974083209756117	-0.282934414120774	-0.824344959332	-1.18166510505453	-0.617117099137774	-0.745715263395423	-0.20012724901811	-0.204468058116875
Z010E0074	-0.221751257200029	-0.890951911966107	-1.10918715444277	-1.41281798621697	-0.758307909673284	-1.08429251859351	-1.62626176130818	-1.33532569769102	-1.23268984023983	-0.53252406982626
Z010E0075	-1.01211658304879	-0.759437880848641	0.472228819738879	-0.137506729574772	0.534971813658797	-0.478923834987555	-0.500700021073164	-0.539392955013068	0.490017864482549	0.575334164740371
Z010E0076	-0.98518052336373	-1.17127100032788	-1.15552182381067	-0.343081320586611	-0.94086087242359	-0.60404598039642	0.573170748892638	0.513066390594402	0.159345977638930	-0.832301420691386
Z010E0077	-0.255661739002995	-1.55609798134806	-2.17681013134804	-1.06260850548493	-1.35456828436447	-1.91087017992499	-1.29984120106691	-1.75402108154319	-1.44619027203842	-1.70296147611794
Z010E0078	-1.35747188864641	0.493723136233093	0.205398785327049	0.0914039844330172	0.96616362411317	0.641573535995776	0.0682464219666477	0.402360970014545	0.838267734589202	0.727533395396362
Z010E0079	0.561638449476116	-0.271301438899891	-0.174946319587828	-0.0455968749107864	1.20637598230931	0.112013023655045	0.385649190814317	0.265844937980749	-0.0543557354803245	-0.452165625769175
Z010E0080	1.06413265514330	-0.368114624573957	-0.76416632405813	-0.00506860458819546	0.169822179718168	-0.583519892828977	0.178718804329704	0.253646071206883	-0.0352654812180934	-0.233157918640937
Z010E0081	0.403890476780112	0.349052940520041	-0.196466776438836	1.06209356419863	-0.181530830740925	0.125532111746305	0.769053152474955	0.363686240925442	1.30620594964409	0.496429426075531
Z010E0082	-0.354187415594005	-0.0637105867071868	-0.0923543921279686	0.0473411195589977	0.29390613670864	0.212347933616007	0.230579295040594	-0.124756156707697	0.481965308024706	-0.151299261272867
Z010E0083	-0.697155271568219	-1.39671642211372	-0.63804754771114	-1.09169461425839	-1.28103651396689	-1.45437720931976	-0.718166800486437	-0.900636152695952	-0.509263286760908	-0.862148598367564
Z010E0084	0.895052494736584	-0.621652776202846	0.935984015713215	-0.0258707717812256	-0.383142437599677	0.695273425333967	0.0935709663843008	0.438814198084047	0.158416996823289	0.248707306065161
Z010E0085	-1.20369093719576	-0.434073510765499	-0.414723299618101	-0.818843554019802	-0.65080499965976	-0.427106232076952	-0.728015518416985	-0.513365719443543	-0.769132258689719	-0.249798200791646
Z010E0086	-0.64142423745384	-0.972768221062968	0.326498361674638	0.310272569241629	0.426527801487762	-0.615491532679728	-0.375679629282836	0.0955878991854352	-0.250800615498259	-0.267707493794941
Z010E0087	0.00994972556514982	0.365996775097505	-0.604321990550811	0.648563085539473	0.415094274197995	1.08000293561591	0.56099916970654	0.571143066117489	0.330430768409819	0.154650839533757
Z010E0088	-0.254478826552438	0.175989143202740	0.730845125279144	0.415669227431162	0.347459408840344	-0.563373277607891	0.048096250525771	0.36797638141146	0.429044417820488	0.128734447723666
Z010E0089	1.12044660542211	0.765049502949727	2.1559777410127	0.966211327783072	1.85614679470497	1.18480873998363	1.66682302994194	1.27940410429235	0.973584884630337	1.61427920472362
Z010E0090	0.213468766529770	-0.773702702400567	1.20190540372841	0.0821187555086741	-0.0481613538511115	0.558511931837143	-0.336260430468544	0.725494874436099	-0.179564505177895	0.852164525603014
Z010E0091	0.544447614525101	-0.945881583012056	0.507448496172891	-0.110021744758044	0.398219655831699	-0.474107513104938	-0.599078862705504	0.382364663282109	-0.498800283250633	0.871096993085927
Z010E0092	-1.268635215613	-0.814623851627139	-1.25370862889976	-0.872699036043186	-1.91545061477445	-0.399936395474293	-0.782851279269617	-0.798907983075965	-1.02571201617211	-1.07930775146146
Z010E0093	0.64905670081748	0.7507102174084	0.548878496060307	-0.0247190078028946	0.632930797218462	-0.531939548602097	0.243509132205238	0.542245869174659	-0.214529713822603	0.59211576166413
Z010E0094	0.751803523807358	0.162299572094700	0.811533545287944	0.733134222805935	1.59662305147944	0.53603810523411	0.608436783296741	0.38556943092503	0.576305825610858	0.615421380585315
Z010E0095	0.220627702423592	-1.01228906407124	-0.66266738733932	-0.658703708646406	-1.36803979787482	-0.918927235956934	-1.09792016392731	-0.557640766162481	-1.04979671883866	-0.378674364441224
Z010E0096	1.43331991150373	-0.632865510529533	0.395275710808183	0.530606086420959	0.694615997559452	0.759715548478946	0.61808920812145	0.188995176123277	0.317062210745476	0.358920854172915
Z010E0098	-1.02025058385041	-0.165064574277973	-0.198783331299787	-0.237566706837783	-0.559282414206804	-0.97053286752615	-0.62445265608816	-0.100235678972123	-0.181638747739576	-0.741835602475922
Z010E0099	-0.249403918578057	-0.645696323188641	-1.21517167528706	-0.49713368947361	-0.230387249762105	-0.932355807015996	-1.09619066000963	0.0309930715303328	-0.00651500251653858	0.00608897858300613
Z010E0100	2.14497873462184	1.24477915568594	1.05859511197191	1.36468635058932	1.91613816111118	1.47031011655063	1.35992202980065	0.95726605163352	1.4190530456056	0.75016048688944
Z010E0101	-1.51798314818486	0.159646113012578	0.646748837492466	0.166255055664984	-0.358271707570132	0.47316424851536	-0.313505069322329	0.164234167060731	0.313781220287806	0.293768073715861
Z010E0102	0.289176738016566	-0.406491854248888	-0.711511254844597	-1.10092008998091	-1.4018396464202	-0.972953204098225	-0.956655950823188	-1.07239761341302	-0.603278894417524	-0.396817475591473
Z010E0103	2.37851287736818	1.24820655607140	1.28367197963624	1.44228608048624	0.409188694723821	1.47312622152907	1.72684407208459	2.22855569877193	1.27347916510488	1.74793778400913
Z010E0104	0.360550202182575	0.138585239362835	1.15113700149804	0.627804328490831	0.736244405834539	0.376886214375449	0.0490732602043824	0.290007634597346	0.597500626086228	0.268710025121721
Z010E0105	-0.694521634322373	0.376781035208004	-0.655288897631902	-0.278919771849888	0.16528553610063	-0.80459650204819	-0.621566830659773	0.218070439793445	-0.0483212702615099	-0.491586616544426
Z010E0106	0.391799064249762	-0.521254894577499	-0.552421294904964	0.279657826398167	0.565405941130870	0.730771408739015	0.0974332654232633	0.204499587572240	0.315623847996986	-0.819254166890223
Z010E0107	-1.95625276410444	0.0858725826192064	-1.15743114723619	-0.547342587356688	-1.36216638241060	-0.416430771874657	-0.339747606598786	-0.551164425874057	-0.634895564822674	-1.02340222073899
Z010E0108	-2.18390324926596	-1.95377828251493	-1.36981507171478	-1.80447983324123	-1.82208329366388	-1.78798690815550	-1.12953943621629	-1.42541179420989	-1.50890819980167	-1.36292800269238
Z010E0109	-0.570100368380429	-1.10246223484596	0.579616717520915	-0.36624171986402	-0.611250919123126	0.193381109853851	-0.645184602444229	-0.335943636141507	-0.558954215921562	-0.84835115690757
Z010E0110	0.660096135154327	0.649772465607011	1.23620872198854	0.169334176448379	0.994215173727191	0.495484673230157	0.0965437606666949	0.0620212223790578	0.447258822584383	0.071497488628136
Z010E0111	0.558405447749339	1.43748340643344	1.50893019595752	1.14963947145129	1.92291853472172	1.36779782717106	1.04841353373431	1.29655749570134	1.27755124864493	1.25266110028227
Z010E0112	-0.337413685768523	-0.762762534965269	-0.937928651621958	-1.46546817875781	-1.45539077709714	-1.1075578592218	-1.14971774096970	-1.28214936478232	-1.66079503236149	-0.783954834017127
Z010E0113	-1.25426241901023	-1.52540049012651	-0.86009214184657	-1.00698684134809	-0.275907235409755	-0.245381630252781	-0.0826153929747963	-0.240683965831637	-1.20851483475865	-1.11637522009479
Z010E0114	-1.76705204090879	-0.192856295410244	-0.713303249840919	0.307154289013406	-0.805570361899757	0.281651777188819	-0.425971379386744	0.0119952643754832	-0.0628005072451258	0.324644085239456
Z010E0115	-2.19455688700928	-2.35531542843500	-1.18942576921744	-2.12953154359769	-1.95136216479276	-1.94707044702974	-1.71382640692511	-2.5912497860157	-1.68385772788328	-2.31489397661622
Z010E0116	-0.116201210310985	1.47799622203986	1.45539008968664	1.26090039379286	0.602285756262917	0.352509680855376	0.871275272478061	1.26682195419685	0.0490124418788723	1.00303671516238
Z010E0117	-1.97860232955751	-1.39771948096948	-1.01704371867424	-0.811316535569256	-0.920012778953022	-1.25565082778333	-1.18666657270881	-1.40959699428167	-1.53683074801659	-1.48553287594222
Z010E0118	0.87521707172468	0.631586835583689	0.936480550852072	0.110778084899002	0.700652550667571	-0.236187964900065	-0.312173804564525	0.0979350256886777	-0.126024288200721	-0.374996714610499
Z010E0119	0.765922835326453	-0.582403783835269	-1.4587757120503	-0.581422161685798	-0.646055716347432	-1.64400117725375	-1.29803258463538	-0.782173006664431	-0.354691847687226	-1.69124161110386
Z010E0120	2.1690322861373	1.63098264105394	1.71562768509915	1.25128483497907	0.540339326248466	0.4979644801483	1.07203080142938	0.673560510158832	1.17823114753584	1.66417081646254
Z010E0121	2.59482572536404	2.2395211184369	1.46732642307956	1.87327914418439	1.36178207719288	1.66185758451493	1.78805378757659	2.04729574216402	1.81643904731687	1.42621946143984
Z010E0122	0.14723451383855	-0.249857871808151	0.112780342514548	0.0480836360301149	0.235634911994935	0.674910709327956	-0.477079778522321	0.0680241241205257	0.216361928862422	-0.404371621326634
Z010E0123	-0.296568927228769	-0.621145659052616	-1.60140374608866	-0.878798849092254	-1.32501227549849	-1.0664824592749	-0.826831574910596	-0.741108597098246	-0.382073205718551	-0.250329316263023
Z010E0124	-0.31826158926982	-1.61879480782115	-1.33743820104895	-1.36938137645096	-0.710152482982573	-2.03678327559961	-1.01847206612916	-1.65062043314722	-1.58095321230352	-0.384123171243633
Z010E0125	-1.67239864358604	-0.602115977371766	0.690384806046682	-0.139599508148181	-0.0938687363414484	-0.838120332345277	-0.0162034007073129	-0.318573096044394	0.0749246186471693	-0.22405080812268
Z010E0126	3.1394491507522	3.12983962639693	2.64820199487176	3.14964789334954	2.05098094805102	3.236627277782	3.02722643765812	2.97166807995617	2.42224896057759	3.42519217054850
Z010E0127	-0.0078147748499711	-0.370040732147136	0.0642377420693456	-0.289472778109565	0.0285543788516595	-0.149464856564923	-0.844141278732784	0.0673941401002344	-0.203936227021021	-0.771082723531024
Z010E0128	1.11024925911320	0.435665945603472	0.469115795149132	0.282602478061776	-0.216788460339958	-0.103577642101235	0.683296263395174	0.0106903691445289	0.139164458534162	0.99176329260083
Z010E0129	0.549729236325854	1.74620143291572	1.30440732313946	1.04592640375817	0.194212374512035	0.759502871072358	1.15445158165456	0.836011302278108	0.260221881516671	0.0664130528862234
Z010E0130	1.59097196434279	0.0986583802126882	-0.350278849218841	0.462089026547874	0.732273340154538	-0.505351146765839	0.0431080498868163	0.0719092371488215	0.267110190154412	-0.695665448522008
Z010E0131	-2.24009066986873	-1.17256854439619	-1.16179978277422	-1.26167217056103	-1.40779693936490	-1.77092279894072	-1.59829312396750	-1.24727745254133	-1.10960316626937	-0.938148478226544
Z010E0132	-1.99729123720167	-1.06902538897192	-1.60057818229935	-0.825141218725741	-0.96598459286316	-0.774575681549305	-0.865374813979616	-1.29447140303838	-0.162164208842039	-0.167265556010389
Z010E0133	1.78675242382058	2.93459647784534	3.10029627005184	2.60516349302279	2.00240057255606	2.22163548200938	1.77681994232829	2.47296521367216	2.20803937348859	1.71671755132455
Z010E0134	0.112044237532594	-0.391125803577883	0.700534514119919	0.583277818476812	-0.349395652930682	0.513837383602234	0.237580646647696	0.149972633931204	0.29388212311316	-0.26818575610069
Z010E0135	-0.145692206217505	0.204715827438381	-0.0413559544212615	-0.0731992665495861	-0.178354927954850	0.253669266677602	0.683219855658939	0.0231484158532819	-0.0941722176706414	0.716228092349486
Z010E0136	0.987039045517664	-0.969410573528007	0.592425477159603	0.217684171123682	-0.0732665109696086	-0.217430698493960	-0.38560902496897	-0.0104839815148682	0.210527439615588	-0.59086813286165
Z010E0137	1.53453145245392	0.840719250342667	0.889795132807486	1.32898581790695	0.844367615071794	0.98469023977154	1.69384451916774	1.32252895653378	0.464948778039098	1.49452610105191
Z010E0138	0.0953567115084452	-0.575082159938698	-0.507625705333424	0.083542950961939	-0.903023764538875	-0.344602618231442	0.327902268083673	-0.504426759755591	-0.112700782506982	0.0694653633156696
Z010E0139	-2.00979978220001	-1.67386772069676	-0.0317599490267435	-0.720060590332694	-1.10731074063438	-0.907035124065946	-1.53724099575614	-1.25267310041552	-1.31988059519468	-0.656022140270315
Z010E0140	0.933712747869523	1.50641485644496	0.690620958349424	1.48508557555307	1.19399679450324	0.467609211072672	1.53474473121303	1.38637293287550	0.733297310104686	0.825447148092348
Z010E0141	1.75087312410326	2.39601283906285	2.41351329959823	1.84825445142238	2.86790063127228	1.46548406483034	2.70066779928007	1.99302741887326	1.67657822092677	2.97100313462757
Z010E0142	0.564634393827748	-0.219477127253964	-0.0760195607178411	-0.376899452109985	0.0481122296788566	-0.0111080580403812	-0.277003561953393	-0.753436440692833	-0.226017081897587	0.434096798544029
Z010E0143	0.918512341441541	0.390719553833771	-0.0462076248432045	0.240943699364380	-0.670331387779519	0.24690867915116	-0.225998515266111	0.221953633635978	-0.150111224114237	0.166181087102687
Z010E0144	0.558191041019171	1.52906936768157	1.51124951157657	1.54875854612862	0.704305114190679	0.455265301121350	1.55151592588912	1.52956508901409	1.62926891467831	0.795721183178098
Z010E0145	-0.930038656387529	-2.41849452641953	-2.33146456515855	-3.03483788389153	-1.72132416786774	-2.26076660127621	-2.59243341811847	-2.58877333873425	-3.02782580667133	-2.45155318890362
Z010E0146	-1.90675249541669	-0.398500996437487	-0.336996259727902	-0.603126541349682	-0.919286101916522	-0.210205347441024	-0.80374661643265	-1.46219113686420	-0.0367836591481261	-0.387881045191459
Z010E0147	0.0209755595688892	-0.54239718860857	0.915494001117727	0.335433018935006	0.940534967697897	1.16472335006852	0.266460195119002	0.329504715948628	1.1521692365747	0.716254849083376
Z010E0148	-1.34216984509363	-0.935094127385787	-0.61660259152116	-1.57068381400213	-1.22110538484763	-2.10144804791419	-1.38653350252956	-1.19602394275999	-1.29744094533749	-1.6257418017682
Z010E0149	-2.04005435211705	-2.51069548062419	-1.51992297446934	-2.00895073682544	-2.58883276476381	-2.13348322519959	-1.93183338188011	-2.16737815907320	-1.91764818751081	-2.43688266184506
Z010E0150	0.575577712566269	0.733415848768811	-0.508789079887492	-0.0100230282610294	-0.543124006515887	0.151386634314632	0.735872906555513	-0.065534749972265	-0.432485895820818	-0.471439094600641
Z010E0151	2.25958564653813	0.778217407435822	1.79903307722285	1.61883668876349	1.8736284181618	1.19663740465863	1.35554153396125	0.93133334311885	1.34522558312775	1.34590552097066
Z010E0152	-0.204260285219711	0.377681066660694	-1.35964498752657	-0.717686351550223	-0.279716283351578	-0.256799744455628	0.229020171530659	-0.444694636811981	0.0392926328716849	-1.14994081050387
Z010E0153	-1.39460030704573	-0.354082236669946	-0.48048723321979	-1.07194868630749	-1.49900222265611	-1.16947610657678	-0.522051775784912	-1.01451480753529	-1.26845812060568	-0.876646329205549
Z010E0154	2.06350816841243	2.83911863664873	1.81320250300665	2.19671304113431	2.71705729861549	2.72891751187570	2.63294408442366	2.85964921818214	3.07190698662157	3.12020975706887
Z010E0155	-0.893415704364227	-0.672928232642343	0.197164336289272	-0.0409883400447184	-0.483025275440609	-0.0475424257890682	-0.450412176562851	-0.446227094522620	-0.361253646071733	-0.633458664700064
Z010E0156	2.32080243328782	2.62563960936095	2.13528471353209	2.54965275268041	2.35130985593776	4.04082854856001	2.59868577524158	2.04037928215925	3.37749004179676	2.68739743156469
Z010E0157	-3.14639428645622	-3.39085450011937	-2.56003824694558	-3.23712958522332	-3.26445428623103	-2.62151170152227	-2.42677753465534	-3.30568108771022	-3.28492886470133	-2.80457264607288
Z010E0158	-0.0774224055101661	1.92682571366968	0.799158825296614	1.14098654379314	0.0276602406323776	1.85481466491466	0.989060802458772	1.06959378267318	1.28974894187863	0.386050888268560
Z010E0159	0.211491834426791	1.10617190216890	2.17560626231943	1.52348776800224	1.21022888528712	0.934759875611075	1.13781437301768	1.57675849838885	1.39665277840467	1.38124932093182
Z010E0160	-0.0206763562797879	-0.202759220427659	0.702284761300987	0.85890032175653	0.890245952335418	0.691963289537128	0.0849943861582798	0.765661053026192	0.991867586494617	0.571113750352755
Z010E0161	-0.244074771285959	-1.32228222731029	-1.33205027008584	-0.323807011442993	-1.12646950837101	-0.176324841280869	-0.579687704628712	-0.699044503606964	-0.465237335192693	-0.0818333808068614
Z010E0162	1.93562581294727	0.57758137747642	0.281081678785745	-0.266062874623521	0.528072306732244	0.268557261678376	-0.176816911514421	0.177468247206921	-0.409325531384231	-0.168482295855340
Z010E0163	-2.54726079672834	-2.14332938101802	-3.00639508980727	-2.49964124020636	-1.65109597411750	-1.72381330760199	-1.81189648252343	-2.49236152599304	-2.03708934282953	-2.88623955429548
Z010E0164	2.15276396632722	1.69712745819616	1.81005342714910	0.753707483825327	1.26995603648592	0.823538380058065	0.909045723914958	0.951388658329612	1.30252964452954	0.398871380234477
Z010E0165	0.241433421427057	-0.893146206608808	0.459879247029422	-0.171563751362709	-0.494179372553766	0.163855834686283	-0.75223300883667	-0.73121646830738	-0.462285353891662	0.121826861895907
Z010E0166	0.355793102350067	0.0708738030222335	0.163866702245052	-0.268623844159945	0.610362553115919	0.266839463592529	-0.685920822979005	-0.325397175417241	0.0285375732635782	-0.506777556666291
Z010E0167	1.87123825273178	1.14289056280449	1.00160953314815	1.23556270087875	0.614448958513518	1.22400597197642	0.303943049749313	0.723204087893848	1.17824033100769	0.284654780205568
Z010E0169	-2.60982060834487	-2.75874199926031	-1.99610268833282	-2.03365636806300	-1.59706869116615	-1.65147853663703	-1.74474583693266	-2.25591063173906	-1.38199278498644	-2.19288881495043
Z010E0170	0.130020948163939	-1.45706732924997	-0.844310163002552	-0.659222875597113	-0.636440568810598	-0.456031727082409	-0.5494092360109	-1.33595099126563	-0.411690463663544	-0.708888569099095
Z010E0171	1.06423289880756	1.29272664462439	0.749757423718757	0.040178669739943	0.615904692946196	0.535183934254522	0.149135806772864	-0.0396548535948178	-0.328591830330376	-0.502910107324208
Z010E0172	1.37172774373567	-0.0639701436965554	-0.133166174475548	0.248783912789756	0.243808763320022	0.229957487297341	0.283333222958177	0.291302405972877	0.772520766241585	0.30596861459549
Z010E0173	0.168837014025602	0.742773395530341	0.65390231707456	0.649173158186126	0.781463275174145	0.229826137988687	0.496887164938988	0.217953307302434	0.382715229944067	0.0937296592539073
Z010E0174	2.26833274759124	3.07549217588755	3.26484913266119	1.93282281353348	2.62286945700685	2.5639537008696	2.09475216417221	1.93915283452572	1.94717571512287	2.96939634623727
Z010E0175	-0.0922088952481118	0.0097775004332291	-0.525374364380206	-0.190426489811977	-0.207011790334822	-0.255685326333230	-0.154336555495023	-0.263022005437221	0.181569333572825	1.00969716998520
Z010E0176	0.00658129021906461	-0.700106466996755	-0.82766288650081	0.0817859533248631	0.578441844741453	0.43150165597057	-0.374643982922622	0.802617589150476	0.431807391210995	-0.145477498499106
Z010E0178	0.0125873311826988	-0.188698036021964	-0.884495767746848	-0.608003863425253	-0.271799144794763	-0.442742718547218	-0.846463849538854	-0.87217113840569	-0.717883429813817	-0.62703411440098
Z010E0179	-1.30821625025931	0.421127826616674	0.246875138246305	-0.298340339517158	-0.575761732373576	-0.42406974018646	0.0874442850645362	-0.313828760280416	0.442727262747335	0.630839473412897
Z010E0180	0.298001633360900	1.11714567374945	0.383758810545539	0.91216680698502	-0.282937334174146	1.16772074636883	0.087706380023153	0.863817136632465	0.24088577507116	0.308482740134029
Z010E0181	1.68591156481421	-0.966999941003043	-0.842671269205718	-0.457975752165905	0.271346168047969	-0.182717287915093	-0.394609585730514	0.381518169733898	0.272738160948712	0.231209946415506
Z010E0182	-3.56236296015312	-1.79478002586813	-0.96403694433338	-1.68952008583844	-2.13736235246820	-1.55416330671078	-1.54467108825173	-1.32141417942000	-1.11000142875568	-2.23551278723126
Z010E0184	-1.23342045061471	0.59463170132577	-1.11951977704583	-0.333899339662228	-0.76710925156187	-0.437780980156456	-0.631074375803207	-0.616283775994329	-1.08191512034805	-1.29353625129107
Z010E0185	-0.493867084468145	1.09045223080524	-0.531709397275856	-0.273380074851982	-0.711415744736614	-0.146766220143399	0.208045636604579	-0.267217460743993	-0.25069149125391	0.506614961020349
Z010E0186	0.92141808559739	-1.67758580519502	-1.45240699654426	-0.174751239921931	-0.802873004441174	-0.223354743820097	-0.465716249779954	-0.826748432333775	-0.853898815127329	-0.0271929049605254
Z010E0187	-1.0585510150981	-0.0220890598292332	-0.384759926063043	0.180348396966258	0.898338304405074	0.479656785320514	0.77492219660077	0.661093181398657	0.512890041052563	0.632577512506889
Z010E0188	1.13636649951839	0.820210651371016	-0.113393925784336	0.485556866893545	0.275592129155532	0.373256523886993	0.0438303809600914	0.0920100638955268	-0.425616786393857	0.139167742060248
Z010E0189	0.244387601621044	-0.713570321730762	-0.761264437760038	-0.532560510652155	0.276542031197957	-0.573671210787479	0.158714382790531	-0.443146367795218	-0.370116747213616	0.312338725728162
Z010E0190	-0.920537838446093	-1.39773518367136	0.429004294038711	-0.497982579690192	-0.910651685605201	-0.0883794958484722	-0.448566203887562	-0.379608940958719	0.231684951708098	-0.141105781814736
Z010E0191	3.09084698407172	2.14439232879635	1.83818537782955	2.3645997595571	1.51231071420652	2.47192786538085	2.22364309460612	2.08870737608175	2.6585934675449	2.26155700680493
Z010E0192	0.303873240569761	1.38110907826495	1.29460632455305	1.11259454553147	1.15242921032627	1.81045843907151	1.10778526260767	1.1668109875287	1.73588420165492	1.70995912331243
Z010E0193	1.96430959680889	-0.190235366757858	0.887356992123142	1.58325182736532	0.994307884309128	0.928794452858263	1.07168787372578	0.821749141084968	0.850476152189523	1.52469150172386
Z010E0194	1.18494569250666	-0.411047054704555	-0.358994184042519	0.170182575989181	0.404862970812302	-0.3020186646195	-0.447279095230494	0.354364785611925	0.617977216201335	0.655492828855155
Z010E0195	0.0820296673360248	-0.880371546426184	-0.841802194446427	-0.0888578970696376	-0.163167448413815	0.119441052700789	0.842083004532234	0.498687135585241	0.0904575319392105	-0.367555715623792
Z010E0196	-0.440379666446275	-1.44877564289572	0.280880719419842	-0.463111334581967	0.238966925443016	0.763294341839882	-0.176288843378666	0.0767659919631539	-0.422125338882634	-0.699417382065709
Z010E0197	-0.136626267426145	0.123580705545313	0.90924522580505	-0.402689708980277	0.634177354743436	-0.376142018149016	-0.449850543593458	-0.353355082127305	0.197541149919049	0.73953730074945
Z010E0198	0.480157699983556	0.972590025296518	-0.631894872925313	0.835166232796101	0.140288339468629	1.51582713099690	1.10461137852946	1.05766245799128	1.00950501867421	0.384739073369223
Z010E0200	0.723350877474642	1.09834124124301	0.416832598440652	-0.306047691043726	-0.719563206448113	0.270315441068011	0.732376653506788	-0.088098867626758	-0.496888565214621	-0.521985958294425
Z011E0001	0.547884703431586	0.557374826749332	-0.188801254078816	-0.156102032099927	0.149174362831674	0.062404196075608	0.0496865741054713	0.521226723273851	0.0567887608346993	-0.0249787853816497
Z011E0002	2.52768286178718	1.00289052796986	2.06276022398810	1.68305823684649	0.780526369266926	1.64755748875487	0.916485607986491	0.817308623910644	1.15962903485764	1.40432167396729
Z011E0003	-1.08508893835629	-0.207386631215574	-1.55265567619092	-0.666803984234261	-0.0606344733033228	-0.907389492333132	-1.3850104192463	-2.612829776863	-0.920305571536492	-1.11457150909503
Z011E0004	-2.22714262239563	-2.34554820438559	-2.60803471833607	-2.22596832046718	-2.32039333759461	-2.32488028513212	-2.98400455861448	-1.43132765531734	-1.76422326300092	-2.24669116804738
Z011E0005	-0.439135975358364	-0.512079179726326	-1.71847762460012	-0.688317223740902	-0.842215512922134	-0.747594700679687	-0.478360239227393	0.543231417016841	-0.565302242927645	-0.84451057208958
Z011E0006	-1.27481344506580	0.356013631479035	-1.23753035119647	-0.313969653352431	-0.791464646751035	-0.146953734207922	-0.450294404284612	-0.0533439202160797	0.270052707368991	-0.0453612328345774
Z011E0007	-0.367726618672647	0.166278443365966	-0.0304154833473456	0.176690490083852	-0.840318643889764	0.0488438574113174	-0.158844704576084	0.700932094833478	0.091597780316568	-0.108382433713191
Z011E0008	-0.0692653458534289	-0.739362312180455	-0.494612945578803	-0.998413620542249	-1.64282200196522	-0.785222184207033	-1.65892759353242	-2.16816304578657	-0.541316137296842	-0.912451195969238
Z011E0009	-0.28838915676766	0.479091543583714	0.408461987055462	-0.0403773506930584	-0.619521282714961	-0.380396060978613	0.040811765625273	-0.00651167695405317	0.584660457350498	0.235268915632630
Z011E0010	-0.76550429437221	-1.13951885782025	-0.987295046581416	-0.858950253977422	-1.78314557769353	-0.672177270747163	-1.01590202939453	-1.31251603161038	-0.865182453057755	-0.984968605478775
Z011E0011	0.250888808248743	0.132852576498031	-0.110319903053678	-0.05888899176215	-0.125893623637209	-0.128201485373430	0.117547634013821	-0.114036816729895	-0.0302415399645386	-0.430675259883377
Z011E0012	0.357365912958827	-0.540277268325427	-0.257227714204692	-0.0206226590562168	-0.333459274459747	0.0262095769106003	0.0564887994156793	-1.50574471579444	-0.688070930949316	0.0443858874351933
Z011E0013	2.38137185708662	0.669123121987417	2.62268223246048	1.56547238677565	1.38429896080583	1.48712386583462	1.40728937830761	2.07394361831897	1.24215417655968	1.38721943274781
Z011E0014	0.411622968099696	0.608416813498336	-0.723170463067542	-0.474342596321868	-0.0346726943785648	-0.300434136303495	-0.19740751375354	-1.05656627427671	0.342652057943374	-0.513346217611173
Z011E0015	-0.924959733436413	-0.497476647621873	-1.07138594782034	-0.71947464144712	-0.0944600110203025	-1.03401839919607	-1.00861591203315	-1.8754722323147	-1.15215497692114	-1.07194743411747
Z011E0016	0.646654832309193	1.61034242400281	0.33534144396319	0.855622341020211	1.81061515096438	0.97147721963887	0.744128127864013	-0.166369338974907	0.98068512343034	0.828869864841189
Z011E0017	0.355514552347945	-0.0439538728529003	0.343736971215045	-0.707733780564622	-0.76798599197044	-0.46772346583312	-0.290725958214222	-0.816393605003501	-1.20669648204413	-0.657801335080786
Z011E0018	-2.10781448628581	-2.07033020012722	-2.75482453117595	-1.97710081682143	-2.27748640542800	-2.35263544811734	-2.05935063979703	-1.55308317963814	-2.70565039067612	-2.36709869444427
Z011E0019	-3.27357858196914	-2.62713748086243	-3.72994790341748	-2.52801232801359	-2.26985601540070	-2.38224178007032	-2.23314628469189	-2.08481011123952	-2.54767955208211	-2.49526730290616
Z011E0020	1.54927213074907	1.84414272336944	2.0353628138089	1.96694441642469	1.23697954544202	1.71365786782282	1.62793325826553	2.1000537707657	2.06484376661421	1.76540443073623
Z011E0021	-1.04716985014985	-1.24687994403414	-0.739591880012908	-0.505045017171719	-0.89913654048126	-0.50578625965472	-1.04398645847365	-1.74506612212197	-0.174373779475422	-0.332780517704295
Z011E0022	2.58908539953945	2.30834575807526	0.645202704556495	1.51852696064155	2.18113588843823	1.93099211087100	2.17602303887272	2.37604780062635	1.68525113156775	1.76990829270001
Z011E0023	2.08615385842661	1.8687227974832	2.45651995124738	1.75377481790479	2.18421556269281	1.99814973128368	1.88017041219325	2.77397875747428	2.10783566922744	2.02217341632249
Z011E0024	0.201351494719707	-0.975069641174396	-0.714165713850693	-0.840590487020827	-1.25786167797455	-0.817387456659583	-0.785797804158261	-1.49122041339029	-1.57277542492383	-0.621732053685459
Z011E0025	-0.0250834954196496	-0.359064246899685	0.270381362845058	-0.673351005732033	-1.23458164234549	-1.09043590012631	-1.22105079297054	-0.268804576103903	-0.400241709364197	-0.782581797499518
Z011E0026	0.581946020189705	1.19003360451785	0.0677264706235813	0.664883873784419	1.73498957728134	0.415424321935318	0.797316697041776	-0.254541968824938	0.196123651121961	0.373864668796506
Z011E0027	-0.667816235343932	-1.81841992737399	-1.97963506312182	-1.23324795647474	-1.59541165779584	-0.741566215536557	-0.925130223107986	-0.707095809985234	-0.709804011025279	-1.08236933961595
Z011E0028	-1.06510436703527	-1.32111247620184	-1.43953627134865	-1.48260191118229	-2.09979456112361	-1.43006022926694	-1.36913102214101	-0.197828913210509	-1.84845605801063	-1.32200679416891
Z011E0029	0.354975793179343	0.70762779665979	-0.989418905745668	0.211559333762727	-0.309751274368741	0.116103302145281	-0.0298908687669294	1.09970312756910	-0.256945533827343	0.135080077335579
Z011E0030	-1.36771572142718	-1.41768046099935	-0.605875425064852	-1.11646105660913	-2.20379004698646	-1.63133068223845	-1.61283454599962	-3.11288249321059	-1.84417944029029	-1.71590873017943
Z011E0031	1.51058499893184	0.69550418323202	0.760049731440745	0.355560804757765	0.148484630336253	0.153984489969816	0.539274743287939	-0.292668533871343	-0.0808083172082027	0.641364366867559
Z011E0032	0.922320263084067	0.156631301118686	-0.0127691127772464	0.556238000136979	1.24458928117581	0.719823961042194	1.11082012082406	0.304335082910022	0.563311426024945	0.746601106835007
Z011E0033	-1.93038569052409	-1.67403735081453	-1.11285986395889	-1.26159031317028	-0.97344376610292	-0.73219637768693	-1.09340195634953	-0.770538454947769	-0.515420265057643	-1.07612251601679
Z011E0034	-0.255523131912157	-1.25261269557378	-0.0997159024334411	-0.923252359995407	-0.949527210745695	-1.42526172965969	-1.12021512278107	-1.74621197881145	-1.31130192472551	-1.27811801422715
Z011E0035	0.47391312538153	1.15828604950466	-0.293958048461647	0.806097405263703	0.711564172375907	1.11204466351913	0.542080583733206	1.15319076905143	1.36980952182105	0.531473098335209
Z011E0036	0.0082624052978394	-0.920019315500618	-1.1235963112813	-0.286117621842992	-0.777296322217056	-0.388277425851586	-0.0430785824938307	0.421299167236520	-0.725381664587303	-0.346604293172401
Z011E0037	-2.54270833188832	-3.91203544987821	-3.13411320377239	-3.00098277111435	-3.39026925840912	-2.65972430784303	-3.09014600854468	-2.84259201768237	-3.74726226257802	-3.15622961863915
Z011E0038	-0.537248896502728	-0.337667554449103	-1.06371372658904	0.107086059658652	0.153261061065901	0.660401936881448	-0.530158096798456	1.26968728427650	-0.574451541074807	-0.172546491981471
Z011E0039	1.9995427351701	1.22222677510244	0.813908951729804	1.36714688711887	1.11000632681821	1.54727402201151	2.03723434708581	-0.330829758076697	2.62110206394031	1.71423824934808
Z011E0041	0.886747640782351	0.852449007620198	0.0672163796596166	0.615356024348543	0.338795280099136	0.654960221207767	1.10804463151461	-0.720110113434933	0.927251561802518	0.886016410321999
Z011E0043	0.988756443678297	1.18702652196980	0.235908526586443	0.868104994972429	0.901093479565773	1.15013062254749	1.19558642869469	0.712338147661882	0.651016689639458	1.18375488137526
Z011E0044	-0.3867405111543	-0.435219760896716	-0.481815042130001	-0.664843085916681	-0.858709964037408	-0.730092279877007	-0.610361066816591	0.0200266652530380	-0.455250663074847	-0.80967209775643
Z011E0045	-1.00417109056773	-0.98627323993686	-0.129542681614076	-0.667148762766213	-1.31413341826648	-0.301586733840086	-1.02469089838854	0.343807211333393	-0.861933338390534	-0.889593338813277
Z011E0046	0.339792954639805	-0.589118790054302	-0.149990536978732	-0.608134197074538	-0.0525599242405099	-0.281865700987782	-0.519462079252377	-2.22151050899663	0.398260361760255	-0.481433306947651
Z011E0047	-2.47835195618165	-1.87951550871148	-1.66695411225397	-2.07752099017775	-1.69967115094472	-2.20568992777948	-2.55240877157593	-2.05406133692973	-2.80307641080802	-2.41687510189571
Z011E0048	1.00228939891715	1.68087483312449	0.62297509420583	0.882502729723919	1.65999830679057	0.595407027145998	0.681221130499218	-0.234469372755343	0.33886465598312	0.777285042940723
Z011E0049	0.229416016193933	0.796104379171767	1.28726760144904	0.806404863007707	0.904266093478554	0.96553982594047	1.06695930105582	-0.175811434501809	0.751887982792249	1.0465423010047
Z011E0050	-0.864169927964081	1.48121402595744	1.64596389711714	1.20414285533776	1.6807273760072	1.07867881594430	0.261475635920860	1.62678995900569	0.107042171455471	0.897383303053503
Z011E0051	0.805558360527829	0.0253736813486485	0.0462949519160422	0.407362314083232	1.31816740004757	0.511827783139001	0.873485848165546	0.828494051485508	0.503173151618721	0.338739702742853
Z011E0052	2.79117534590171	0.9431329447629	1.30172673465254	1.57725431978178	0.99930713003737	1.09167814156898	1.56661184242969	-0.350014194240631	2.10834764821085	1.53642408871631
Z011E0053	-2.44899060531361	-2.28952897019742	-2.98915942110788	-3.33197447696926	-3.87757376137523	-3.06877677134207	-3.65755397490948	-3.17934960949425	-2.69298118945256	-3.37114728354839
Z011E0054	0.200856772925407	0.347915614152367	0.78533168939683	0.335145599660752	-0.187230954767969	0.203164792678473	0.294572727326045	0.572373093703887	0.811589803976558	0.204563992766478
Z011E0055	-1.43032088100822	-1.26751963475091	-0.252936218187057	-1.23995218222515	-1.27124998205614	-0.972122521542564	-1.08926332827899	-2.07792414285236	-1.23793516996143	-1.11300330568779
Z011E0056	-0.291777249162392	0.165900308075525	0.106504757660992	0.123548329892662	0.143124163837906	0.0412894769590554	-0.215167688929329	-0.376023174574529	-0.0793223553752877	-0.164109375265614
Z011E0057	-0.28148122281887	1.10919880938452	0.479058094164172	0.514384013672767	0.406959163721683	0.514769830845867	-0.0840831264941825	-0.210220603109256	1.11482623948098	0.54628127240715
Z011E0058	0.062612891539963	-0.36054165079357	-0.898153495987739	-0.657341578142978	-1.33064764892382	-0.515009440191425	-0.810978851848877	-1.44476326959831	0.0270954082974777	-0.592340318120054
Z011E0059	2.69174184612686	1.82303183517196	2.52663977978824	1.30880388908138	1.20951175244787	1.76395652585712	1.47081447585904	2.26376157779645	1.04225525997840	1.48343572171913
Z011E0061	-0.199817046926609	0.0242030645728618	-0.367843929598238	-0.0773383397524704	-0.491548526395363	-0.606835054303251	0.206779977189010	0.653488434890377	-0.148702551700536	-0.427073191538986
Z011E0062	3.29127494857199	3.32732176113650	4.0508631954253	2.81896581600966	3.4247730650553	2.75808842829417	3.30501527626408	3.98592687645178	3.46094148104420	2.87980129305898
Z011E0063	1.99367227090607	2.2617099432221	1.80614468774319	2.68395034573824	2.20364171442974	2.40520664611617	2.43648629546882	2.309175461255	3.05349695811150	2.75330524522078
Z011E0064	-0.62178076048432	0.394255985348542	0.575539905014788	0.219822340881166	0.856615024179128	-0.209824044075051	0.103672215817732	-1.52074830015137	0.514987342020174	-0.0335536062678855
Z011E0065	-0.976531150937802	-0.664310686613393	0.0471118308480239	-0.403013235204851	-0.8991833433995	-0.64897622198844	0.0441679153495148	1.14238466417351	-0.430988215637371	-0.551016144410578
Z011E0067	0.158967826263691	1.64324735968049	2.44052080055678	1.52261545039351	1.43696307287803	1.02627639651049	1.61812953365533	1.49408674196846	0.716017511395372	1.12740154967800
Z011E0068	3.11948918896912	3.46601366500611	2.93943450398768	3.81126958137866	2.65306320324807	3.61546625135002	3.56104367521231	2.29930526508055	3.98893307341552	3.59351052865974
Z011E0069	-1.44472865567678	0.00207337357469107	0.100019014624478	-0.360924524901093	-0.760840524557452	-0.318779580115964	-0.139665480557287	-0.950286928813218	0.00173453294296073	-0.118308018055213
Z011E0070	-0.12198058933172	0.304023418739989	0.100004548952897	-0.493414929411158	-0.296053604632306	-0.284476176555941	0.144747386449586	0.925006862107318	-0.292422864705987	-0.284090980466494
Z011E0071	-2.25632392826775	-2.22352212733192	-3.01509118883573	-2.19309240856088	-2.11847135509880	-1.94184648367297	-1.56545912941566	-2.05185305701503	-1.73472430504992	-2.18289096667692
Z011E0072	-0.93032278278435	-0.578795808658422	-1.04605824530503	-1.44660733198940	-0.836099902979412	-1.64862169436762	-1.34937572427480	0.0385663638525055	-0.700690883082651	-1.28246591815308
Z011E0073	-1.29326669824132	-1.05218314284037	-1.00125839063157	-1.84780375175897	-1.11368096200753	-1.70324617307326	-0.918504505373452	-0.914226991711691	-1.49448019904551	-1.6868463864342
Z011E0074	-0.536247493091017	0.219533340406386	-0.398264529538617	0.272491792037669	0.349443341407439	-0.00979660398402059	0.0436165114907417	1.07650367879821	-0.28652738462028	0.0910424021042837
Z011E0075	1.20618013190401	1.05318786373632	1.55485796965853	0.464488105075137	0.768775321362506	0.892737231668607	0.714901335906876	-0.102528549805535	1.06944302536890	0.675931835870106
Z011E0076	1.20621271300205	0.226242125605401	-1.27835146685482	0.171500465714655	-0.697253293715478	-0.018922523083028	0.58337875096124	0.936090943046756	-0.431275573418284	0.0490820770209498
Z011E0077	-1.25396808832128	0.397929403086203	0.804555088109845	-0.0446252401706962	-0.171161869134119	0.297586775959273	-0.462248990016484	0.884376302585739	0.0507631330339655	-0.10554432202078
Z011E0078	2.15577977752909	1.57805148462839	2.58744429679338	2.58123417536265	2.43171498877257	2.23784136054982	2.28378191738194	1.44036008308926	1.79750433727802	2.16830809371334
Z011E0079	0.598189215809074	-0.261882185851062	-0.218017693190169	0.634370976131534	-0.277815550554623	0.25319988773468	0.365259441334436	1.40600541006713	0.205638576319038	0.59250810866946
Z011E0080	-1.20696051282564	-0.00767738429544382	-0.352307395717067	-0.47650748333514	0.428175951819404	-0.349212471716942	-1.00861593633216	0.242669852849406	-0.346446508782241	-0.152383034355694
Z011E0081	-0.11475160877705	-0.00490624378294059	0.746262181327763	0.361796705141417	-0.362847808095923	0.130261615231411	-0.0928122316330457	-1.07019944800816	0.280761628411688	0.207990268191023
Z011E0082	-0.213082310648142	1.53949073699578	0.796871924599221	0.68687732269251	0.205120321527601	0.577721340361162	-0.384824514546649	1.13593395010793	1.25186480440418	0.336940861359107
Z011E0083	-0.332454139292575	-0.290081429645465	-2.37286857728670	-0.520368697122379	-0.808671876197542	-0.703488599423294	-0.578968466661497	-2.32053078947329	-1.51716136117193	-0.647796833375174
Z011E0084	-1.45058365024270	-0.692862669795309	-1.23120074723169	-0.823832354450299	-0.175931569973901	-0.778719850788635	-0.535127205831044	-1.61887913930555	-0.537418255809895	-0.865642402250966
[truncated: 2,893 more rows]
