# Supplementary material for: Association Mapping across Numerous Traits Reveals Patterns of Functional Variation in Maize
Source: PLoS Genet. 2014 Dec 4;10(12):e1004845. doi: 10.1371/journal.pgen.1004845 (PMC4256217; doi:10.1371/journal.pgen.1004845)
Supplement: Dataset S2 — Chromosome-specific residuals. Existing best linear unbiased predictors (BLUPs) for each inbred line were used to fit a joint-linkage model across all chromosomes. The hits from this model were then used to create chromosome-specific residual values by accounting for all markers except those on the chromosome in question. (See Methods for details.) These residuals are the phenotypic input for the NAM-GWAS analysis. (ZIP) [file pgen.1004845.s007.zip › Supplemental File 1 - Residuals/DaysToSilk.txt]

sample	chr1	chr2	chr3	chr4	chr5	chr6	chr7	chr8	chr9	chr10
Z001E0001	0.93646812435018	0.961547477233725	1.05803801837830	1.79252286511351	1.27215322682507	0.9776007139848	1.11968348469103	1.41731652905885	1.18888160590890	1.43841728730677
Z001E0002	0.602032066853072	0.230710798224023	-0.297075407430049	0.00114803329960214	0.116152640478382	0.000904917431377964	0.110979809672046	-0.0761907237326675	0.0484647487235171	-0.330688550329419
Z001E0003	-0.0700068566072424	0.0956022518797815	0.486854665550914	-0.30139029890002	0.30200244404138	-0.190462661523417	-0.155362552174557	-0.128927484674136	0.106064557241939	0.212846979377746
Z001E0004	-0.00109160734395240	-0.00116955609830631	0.131245028865134	0.0248880238641042	0.610548379510096	0.783609322731499	0.527167223961938	0.173586723048515	0.558077032318349	0.201048385516108
Z001E0005	3.6746996142431	1.52334538445710	1.41907153327679	1.54449343915747	1.526791719759	1.35324793986580	1.28343868187241	2.11287127135383	1.41768586896791	1.82009474144499
Z001E0006	-0.0488153439634195	-1.7647448209563	-1.38200262586270	-1.73556031100009	-2.03735500156823	-1.52317976518340	-1.85920763253750	-2.08428085969973	-1.73733045389559	-1.96493381004727
Z001E0007	-2.16503010005383	-1.81190951355877	-2.12621038699178	-1.65578017001234	-1.57902650269677	-2.19286688352831	-1.37632521214917	-2.36366804411161	-1.94391612974093	-2.06529676119449
Z001E0008	-0.905201241324328	0.381878596333319	-0.0337022603826006	0.234186976233313	-0.658626483622159	-0.0316275437231130	0.452279387388521	0.741565398202802	0.325876246876165	0.782869444193989
Z001E0009	0.837784967352684	0.31619496131778	0.351706006142620	-0.0384473816930589	0.429283393010673	0.477222200440092	0.438636980802439	-0.492433947644761	0.197001303804343	0.264846639997779
Z001E0010	-0.275678374198251	1.17962316734846	1.50816387779108	0.761870905387537	0.421955951302258	1.13047760828698	0.80764375415564	0.38289554060875	1.12116179342668	0.521220807953186
Z001E0011	1.67564318347708	0.367550100230962	0.214983257411318	0.748704712806347	0.551796176027495	0.545174995384464	0.0988797280556196	0.189418412109365	0.568980402076653	-0.00125862121179955
Z001E0012	1.04359074139514	0.601370219058568	0.942018806176221	0.759052723036177	0.567214952741822	0.638894221202194	0.463475963218135	0.98979247634029	1.01502471533385	0.595827473904959
Z001E0013	-0.067209934376541	-0.818088391952931	-0.359795951709333	-1.35351260373859	-0.90132046073659	-0.347927930112196	-0.413453244336632	-0.709544596519717	-0.646421160378051	-0.916858675049964
Z001E0014	-0.278682640913544	-0.139961039218553	-0.475817352844702	-0.239922711994444	-0.376118938966783	0.0298495713685778	0.102844020177711	-0.440241276188277	-0.386140037976678	0.171157640313102
Z001E0015	0.806898600652666	0.123329955044713	-0.114861692949217	0.368294325299374	-0.3922143540851	-0.088047792779628	0.0168606424530742	0.852295742384615	0.0458848706411474	-0.141397280114218
Z001E0016	1.25466506182846	2.44034812722681	1.90062588965323	1.7861463067524	1.64210617311161	1.9992067806668	1.71214721190803	1.85869974827469	1.92294769987004	1.58673353258517
Z001E0017	1.33331881554280	0.255780193295321	0.257346657334382	-0.104675261758140	-0.205009201884251	0.0141010447349289	0.176636014463911	0.402464839191207	0.126899243915968	-0.110881600190399
Z001E0018	-0.248711089689524	-0.277839099641898	-0.630971185577238	-0.522198265645209	-0.229142625121644	-0.421047064065839	-0.399973916980649	0.142810306795243	-0.333483839270917	-0.78427028975709
Z001E0019	-0.901935916938763	-0.955618186204841	-0.97562290325003	-0.596066601658699	-0.512235096093492	-1.05109325082266	-0.540779406584329	-0.423032505011314	-0.779029934176735	-0.519449451990111
Z001E0020	-1.18126402413924	-0.159419225073445	-0.563557321022836	-0.140103511709936	-1.25572420829057	-0.290024346803337	-0.597664607954627	-0.0467337049114522	-0.319609044414083	-0.351108062256021
Z001E0021	-0.0364826391831075	-0.292519410025064	-0.663919268912896	-0.165115435279391	-0.00645825992897187	-0.50066938663933	-0.0749333603943125	0.0539335973722594	-0.198008848535244	-0.382788605643774
Z001E0022	-1.43467117773028	-1.35755386194135	-0.925058092774785	-0.541110014094273	-0.999416903566177	-1.18621166704201	-0.46467363991956	-1.01239411227952	-0.575092494630824	-0.906960728546211
Z001E0023	-0.244487090512460	-0.81394876190809	-1.24102005135550	-1.19971382269046	-1.27670112055955	-0.818912190702312	-1.37444485011786	-1.20343157948993	-0.679941819790042	-0.709810852962635
Z001E0024	-0.803082596142476	-1.49879722691429	-0.895184954995022	-1.12626060388552	-0.836693554319438	-1.56136931667341	-0.794427275437499	-1.29243826442893	-1.32771633134887	-0.754775568779822
Z001E0025	0.378283348042398	-0.0813615620028982	0.313650417793406	0.37363775319623	0.620686440603309	0.33471063044084	-0.113841290449937	-0.215613042256834	0.0369551643967554	-0.0490695549897495
Z001E0027	0.519361050028448	0.494529471146409	0.99790764463784	0.720301427104894	1.40065673248344	1.23688379658022	0.548562385390921	0.641538292640617	0.901205994787683	1.50019532848093
Z001E0028	0.740440680763322	1.39948141512519	0.9909689480083	1.21932948661439	0.817857072419871	0.698091264663942	1.28237100588516	1.31095834089222	1.22544836149998	1.55392541105880
Z001E0029	1.32409423480759	0.98677802767156	0.953460213740445	0.837920617505474	0.321834613064498	0.647109062849424	0.936388156894472	0.941693682742354	1.00365474369665	0.529168380727169
Z001E0030	-0.214624847000502	-0.0454910802271751	-0.589527587234287	-0.535506806498392	-1.01978254684540	-0.406305569700078	-1.07343937457101	-0.448696567790687	-0.58661922646907	-0.792328000663547
Z001E0031	0.942923772249691	-0.16756463066994	-0.0108338592193826	0.113170457222905	-0.526342505720932	-0.321783319115314	0.129094459907002	-0.472407748177026	-0.396834039498078	-0.707011376157594
Z001E0032	-0.79938982560973	-0.844867644469734	-0.903147653759848	-1.19707833017640	-0.480567554649270	-0.412336116141467	-1.0188359191819	-0.859760563892306	-0.746957364964313	-0.798720447409882
Z001E0033	0.426051611072723	0.232361066065861	0.248748269545700	-0.985484282754475	-0.347250771346406	-0.63420497966386	-0.722846528298034	-0.0704959084167569	-0.337970145123322	-0.545404624221707
Z001E0034	1.73532927175993	0.734123728013201	0.9911510898099	0.656156008363257	0.94592006328302	0.907391360069726	0.563937951648382	0.601991439538179	0.80571550415607	0.837547841975808
Z001E0036	1.35976434984131	0.209590597687911	-0.0819424101240762	-0.529731531277064	-0.6304191942415	0.255112956741451	-0.260754016277091	0.385369696102907	-0.067731521008352	0.0770428585589359
Z001E0037	0.95473515041431	-0.564533377375734	-0.0354193998701569	-0.100012251135423	0.388303355495538	-0.261416788880985	-0.0187838295743096	0.567686702791712	-0.161698751855416	0.0841219228860401
Z001E0038	-0.494572687533512	-0.0875656683083422	-0.116251529820325	-0.259305752931483	-0.180307319903453	0.0533012571020483	-0.352040193801766	-0.134844945320000	0.0297118164367168	-0.255620600533546
Z001E0039	-0.720068910719526	0.725423598131366	0.2024138325785	0.71691412296595	0.840639989505777	0.107087667875273	0.107226859311315	0.338882854299632	0.303336519211705	0.362137918060607
Z001E0040	-3.11369406347747	-2.82706926468632	-2.69869661732529	-2.45176922438185	-2.05080978356558	-2.76677570704621	-2.88772409447552	-2.55296118859173	-2.22888286506371	-2.80891838031917
Z001E0041	-0.950532423813884	-0.528072391011029	-0.93633291232991	-0.625785041463996	-1.16706071669279	-0.661195214287513	-0.68199071347729	-1.19387900948160	-1.12950476764705	-0.847602684110962
Z001E0042	0.640107325326369	0.322817520405784	0.411208827717217	0.649964311273465	0.679286818198357	0.246475018808701	0.173594771682882	-0.143638689651917	0.402220961501574	0.541328027725758
Z001E0043	0.778503724355787	-0.164160376471139	-0.197434266195324	-0.00285513222611021	0.470182837435947	-0.239385309314966	-0.00191004138507402	0.67597700465667	-0.152138471514807	0.0446250895795026
Z001E0044	-0.875969931234727	-0.536534804716999	-0.26445701348291	-0.164891911527689	0.209325190219477	-0.316247813608510	-0.42911558502355	-0.266422206180102	-0.259152246161283	-0.366014944714099
Z001E0045	-1.43937736287941	-1.01867815868068	-0.91785982790892	-1.42777584609846	-0.630831833862067	-0.982456513198937	-1.10110660566714	-0.332170973379473	-1.03523455236785	-0.904449344498264
Z001E0046	0.615154352417807	0.980645032989568	0.435757674059505	1.02048182497453	0.198594054823624	0.541883327494471	0.887078501628988	1.20372518586410	0.541794590399637	1.02738084828857
Z001E0047	-0.579843828794245	0.103845230623783	0.487627677279206	0.0321002018863987	0.404568844186839	0.477817439230605	0.801179544518788	-0.176090467043750	0.213660463256327	0.775989656640351
Z001E0048	0.466399850327626	0.929524500711651	1.00548826509885	0.649684924032987	0.984090884856305	1.05327181058918	0.453698610191276	1.10806361588192	1.29271871311660	1.31081032375567
Z001E0049	1.32273953621399	1.60089800494113	1.68262111476205	1.58629113139220	1.64876469063628	1.56892799977899	1.45626583511703	0.899767720832423	1.44406045789285	2.04899208356281
Z001E0050	-0.292474513292074	0.943784325688912	0.270244097735656	-0.427474289938376	-0.6656190515707	0.152806529513885	0.123895135805493	-0.614975539070216	-0.134971239103970	-0.435010079118988
Z001E0051	1.12899270558231	1.12585728290746	0.597758210516008	0.578182368216929	0.948594198690715	0.84017307834119	0.708179855307427	0.847748347908542	0.644722363954998	1.28710406550839
Z001E0052	-0.091175396023212	1.16679601089531	0.541839287221914	0.367349314403423	-0.270696357165910	0.0437684645243166	0.680886512468195	0.0707823121452384	0.463653373189825	0.583338840740912
Z001E0053	-1.55799205553210	-2.37849324636883	-2.17786055461498	-1.70098656974179	-1.85685775544686	-1.85578364145898	-2.35702138212293	-2.08814703864112	-2.50724515640561	-2.01889844600546
Z001E0054	-0.148275024404855	-0.76062305874406	-0.308885572615193	-0.279592115775151	0.436238760890145	0.0219863938398382	-0.0105737637585555	-0.518253272440131	-0.208119113808914	0.062555107286791
Z001E0055	-0.200883728116447	-0.932104564396076	-0.495120451028315	-0.305215760370353	-0.262739973132277	-0.418707691486394	-0.505251598903011	-0.278609011195656	-0.392991031583079	-0.896125038709995
Z001E0056	-0.645249909301707	-0.916216274447229	-0.575565677040088	-0.943890448252238	-0.518202909225885	-0.66981555572045	-0.500669312951024	-0.895969565651406	-0.545359476759623	-0.362426503694749
Z001E0057	0.309364904509918	-0.525135438108782	0.374590392819226	0.42945778051288	0.300298635993931	-0.214342583233801	0.0473495930981856	-0.366548063347356	0.0926296361872812	-0.222960584392349
Z001E0058	-1.51519128425410	-0.482359417111892	-0.112719489655819	0.329536419416185	0.63609416625701	0.153887124630060	-0.0107464487568110	-0.0190076012873264	0.0953590150673108	0.631413980796102
Z001E0059	1.72603664544273	1.51725452456822	1.15995819568774	1.07276036076954	1.63490951380583	1.46922635540290	0.880341143080729	1.53207911310999	1.09471049080485	1.27232361156211
Z001E0060	-0.562070527545316	-1.34490684487547	-1.26568268598002	-0.963822117603938	-0.406117504749675	-0.932974170315684	-0.590055897893745	-0.9157528135477	-1.05455324398191	-0.308390234952438
Z001E0061	-3.08345967101459	-2.01573449350808	-2.47672117945814	-1.88264469120413	-1.99400891042378	-1.99379644736111	-2.16963544269824	-1.36444337502810	-2.10587497006453	-1.69530705913174
Z001E0062	-0.304371340998503	-0.63715298321037	-0.252403417045573	-0.647506353337318	-0.425646796308837	-0.447344780635283	0.082294333549856	-0.272065175518057	-0.620288426054783	-0.326356958779111
Z001E0063	2.45526794088342	1.36020684825778	0.841934391767546	1.53751254945128	0.483051556457664	1.02872188855984	1.24608737715423	0.685157578875424	0.991501025972546	1.22042953820904
Z001E0064	0.675493786398716	0.228287669165559	0.649983724889372	1.03397051573076	0.700369185893701	1.24698076421017	0.638117275693208	0.861529527991751	0.918568747470246	1.18204368316521
Z001E0065	-2.34455884199007	-0.7256778659682	-1.30462359863479	-1.61163215140155	-1.07211371242529	-1.12838534024544	-1.19406577076885	-1.71806528372465	-0.963116660805308	-1.05894546410096
Z001E0066	-1.24692426711044	-0.87508611734094	-1.13588841821974	-0.699935928284037	-1.89963000538876	-1.34016488903554	-1.11840415885725	-1.57989288081830	-1.10796329162715	-0.859128087496512
Z001E0067	-1.11432798874473	-0.127404706851912	-0.892677302746354	-1.07021823284147	-1.40910726658745	-0.57231908233261	-1.20388878191738	-1.35854895205934	-0.962679088011969	-1.18711657657901
Z001E0068	0.346792159644742	-0.202013095627099	0.522779283973854	-0.312196188952764	-0.206697021409482	0.122816027032176	0.405329499915986	-0.133698133570259	-0.0698762352845591	0.443266990680379
Z001E0069	-2.23250222771694	-1.04038249153477	-1.02522354867061	-0.646121723111327	-1.35349893639913	-1.33957737516734	-1.63420830139790	-1.18672172017860	-1.17275962776984	-1.46508676628357
Z001E0070	1.56324937063250	0.848348905081648	0.661551995247844	0.309073964550961	0.803386353262334	0.304908700230269	0.495648001279622	0.440094141587783	0.523963019975156	0.318478243453303
Z001E0071	-0.584331112181823	0.119604488815300	-0.156805507934703	0.0309743621400329	-0.452948505663614	-0.0346351554740415	-0.21560599523525	0.407773915693624	-0.0164643863271649	-0.00922817576203399
Z001E0072	-1.70363964964467	-0.639213647660269	-0.784974400669657	-0.208994064547317	-0.89991439414855	-0.196071854293124	-0.340920720413357	0.101199760139230	-0.627663130216458	0.254595654800222
Z001E0073	-1.19284436081265	-0.82348882529781	-1.0377906024291	-0.568524896580798	-0.81639126491807	-1.43456113141150	-0.840323998445563	-1.42424870804471	-1.32768238945381	-0.769814000081183
Z001E0074	-0.584444976575934	-0.769764108170307	-0.616167221237424	-1.18972966564822	-0.421216095602048	-0.436191468091452	-0.775603823668768	0.144343688624683	-0.955723785103456	-0.372701345894839
Z001E0075	-1.04174085104922	-1.22847209929878	-1.17318210960917	-0.938450965117637	-0.890888101831596	-0.918080580587448	-0.656766624922825	-0.791916354080233	-0.889262863069395	-1.19527266081852
Z001E0076	0.530100713911352	0.911627990779997	0.866822604566452	1.04777120250494	0.231074077584723	1.37890366394292	0.817976403911062	1.33842556745528	0.871045416472831	0.99090400756496
Z001E0077	-2.36062905658424	-0.898749053638828	-1.36461576279609	-0.87260505576274	-0.843093879519764	-1.49496313620191	-1.11079308146862	-0.782955769764048	-1.15230458821264	-0.841572572193765
Z001E0078	-2.32717562202231	-2.01104542551378	-2.04177266261726	-1.97690016324974	-1.73881974612942	-2.26867922587770	-2.39080010215809	-1.75940812001596	-2.05183117947754	-2.29640753358012
Z001E0079	1.53170453030864	0.103041814405533	0.570433838402085	0.236390879707294	0.409991578339838	0.429511218607533	0.392150685304681	0.731603644925092	0.195743798492893	0.883672538037582
Z001E0080	0.0759668417247896	0.154944819931079	0.343828567256654	-0.101530983429564	0.797825996506893	0.0397388668894789	0.196257866396402	0.610178018416115	-0.0773184722144883	-0.373952021494143
Z001E0081	-1.4466010321483	-1.49582891296249	-1.45093158151236	-1.78549132376076	-1.36333421465146	-1.51783497479110	-1.29163536319119	-1.62321149249952	-1.59437241729223	-1.50585202079902
Z001E0082	0.164287785443106	-1.07109801627567	0.0740639839347325	-0.541768314411651	-0.452365647018745	-0.75113144154108	-0.620579190481779	0.191982900358351	-0.566472218279362	-0.752226318412434
Z001E0083	1.88615554926954	1.9606049598135	1.16632907882153	1.11327430617397	1.02574679291568	1.23317184446323	0.447099252839527	1.14679824939779	0.876273624415841	0.876736126191333
Z001E0084	3.91467134343830	2.87835891809503	3.11921265702825	2.46475213898785	3.76171009635293	2.95704423156929	3.25091937211655	2.81022244980371	2.92606706180876	2.50011080448875
Z001E0085	-0.367797375656713	0.554158865482851	0.581327265150426	0.906962698497902	0.574164871953416	1.36139039093637	1.17250957865949	0.267612312539901	0.758520581606157	1.00307723409436
Z001E0086	-2.49170561342115	-1.04725718005608	-1.96111927827816	-1.30656078398708	-1.41450191356224	-1.58257448080752	-1.37666437048441	-1.16984677693194	-1.50283370727453	-1.73243192344468
Z001E0087	-0.57330508774664	0.33392541410638	0.199356164240499	0.0931706008902498	-0.193911325026383	0.316251880537489	-0.0720204374244404	-0.318748205901651	0.0379138037888967	0.304483319820172
Z001E0088	1.65718440271017	1.99068104315536	1.23143961662817	1.60460565862301	1.73325250625872	1.13538536347413	1.29550235522396	1.23805751769643	1.33650409353159	1.25219159640575
Z001E0089	0.223460335295962	0.0169348489851999	0.349091786489323	0.463290105754615	0.852960486724908	0.332545794426961	0.665823111505782	-0.080383675745067	0.86618976231148	0.544010890696606
Z001E0090	2.10232201351173	2.16379167239448	2.22336533224507	2.31960302483077	2.42738376119373	2.50248229922398	1.71542125651097	1.54513126958652	2.10762679005635	2.18292980842824
Z001E0091	1.08913912533390	-0.921822721815152	-0.569102718745002	-1.08593880501799	-1.29652409714887	-0.843888547343481	-1.08284105796513	-0.932115337295738	-1.10122674030014	-0.655820325261473
Z001E0092	-1.04310916465372	-0.879276741379252	-1.08945089970789	-0.853141800248224	-1.58295639495737	-0.87122211943751	-0.923820063254795	-1.27584177212907	-0.91346334556321	-1.15387046712434
Z001E0093	-1.62227277290567	-1.64709481587263	-0.809787951088017	-1.13705764270137	-1.33247473549475	-1.16263513806569	-1.08255513804945	-1.39821048147589	-1.22510167702183	-1.48105071524490
Z001E0094	-0.240571033139948	0.211078369454082	0.416476510751436	0.506492012892493	-0.277982322825095	0.0165004811816787	-0.099621358947282	-0.421787144945154	0.308802851960771	0.726401950355415
Z001E0095	-1.47015071905403	0.911977737574812	0.472443892235475	0.660120956499652	-0.0498416201995939	0.237822546041273	0.0740882352426836	0.0628246141123927	0.306137200274751	0.352668434901631
Z001E0096	0.323207288069725	-0.760541237118382	-0.398834048231787	-0.594523143557056	-0.60610941601892	-0.0106223392096495	-0.467169311843645	-0.195898672356875	-0.311859035286352	-0.235881222696730
Z001E0097	0.416578579792907	0.322675058688188	-0.149743565876659	0.0886568742426226	-0.418123160779028	-0.0106436521154704	0.349765750409422	-0.280739371767168	0.0960436462357045	0.384477946456955
Z001E0098	-1.78051106420182	-1.16355923358236	-1.45469435177331	-0.809105959929733	-1.23978635772841	-1.21220423161623	-1.46484503342005	-1.5707968154765	-1.27555694903733	-1.57447846614832
Z001E0099	0.365936059186257	-1.50412702961887	-1.08654278739954	-1.63266276509357	-1.15487346995746	-1.11927765402586	-1.66917367918936	-0.693610946470802	-1.21101531816617	-1.64745432613717
Z001E0100	0.0605975178729306	-0.779629114855791	-0.28149181821724	-0.620659402300247	-0.451111217915435	-0.581797052764841	-0.651337761063689	-0.786122487484882	-0.47302907500527	-0.278741713835683
Z001E0101	-2.40734859831892	-2.6393110871037	-2.91333036785575	-2.93647174467252	-3.24792967987539	-2.53743108522912	-3.30229545160603	-3.3257696551963	-3.06954403176573	-3.39622627429033
Z001E0102	1.20122444918635	-0.308614277725425	-0.186874778191971	-0.169303657928527	-0.298927939291992	-0.701491907014392	-0.617459717083213	-0.0125636079264451	-0.376293759613467	-0.260190372584451
Z001E0103	-0.894770139843629	-0.71685737403495	-0.841221072200238	-1.11196037600364	-0.62860538296299	-0.567821550835697	-0.978056273532889	-1.26953552966677	-0.80659224416605	-1.15035419969318
Z001E0104	-0.771752463354453	-0.280923187910809	0.191640584396381	0.466040009366026	-0.096918063110897	0.188890908772935	0.0841206937437243	0.531150426068723	0.161022538606317	-0.234924448175742
Z001E0105	1.85771406070351	2.22640589530036	1.36368214736391	1.55805282898830	1.85816237212327	1.69934953122025	1.44826303871681	1.78113467122599	1.78540601412331	1.9922319788307
Z001E0106	-1.65974204668637	0.380611865931371	0.274378106511818	0.764474603302211	0.475184488716678	0.158656957712674	0.736658935858426	-0.184104015029711	-0.302337471455272	-0.0696567428890338
Z001E0107	-1.31568295619796	-1.03116272591415	-1.44487823979367	-0.819873737623937	-1.32674700926922	-0.526287335665569	-1.58147325403571	-0.586164821774324	-1.03023885429371	-1.25198353855889
Z001E0108	-2.44645263066261	-1.69640851585091	-1.71848233573462	-1.27801573572343	-1.22239649948745	-1.32678204085474	-0.998502669713946	-0.992733434114818	-1.72971479185682	-1.39720806404436
Z001E0109	0.188929351271561	0.657052691251868	1.23247466058004	0.907573688543536	1.02807903529285	1.36496701204453	1.31465766670509	0.692826108925106	1.52960765667397	1.06869144260442
Z001E0110	0.215417327301412	0.986885649492058	0.566683922202201	1.00998939852433	0.230503970503881	0.428625080734943	0.821632991766037	0.348378225822793	0.462023007810361	0.494142266044689
Z001E0111	1.23291546767132	-0.896737711934712	-0.411566502443749	-0.593550881862443	-0.362029353378894	-0.42895775621946	-0.0744085899977562	-0.493424018991166	-0.450274554710592	-0.868375147842384
Z001E0112	-2.24351438091062	-1.02469967397392	-0.452299972397716	-0.883253356969133	-0.352646260389533	-1.02573596689523	-0.435218677825154	-1.14419798416658	-0.666759722670106	-0.859447007750035
Z001E0113	-0.945683476530844	-0.525926844524366	-0.629828810178028	-0.0343003074329044	-0.259154950929317	-0.63551701547585	-0.426018930858119	-0.540514574491391	-0.465657852984859	-0.861291154122775
Z001E0114	0.668797295947616	1.49924724213955	0.986373395191618	1.55057121022203	1.37000100728500	1.34909281302414	1.73932254743744	1.79258779719723	1.67408785974210	1.26941508948900
Z001E0115	-1.38271494955701	-0.528956200082705	-0.325532040948039	-0.848444509292897	-0.327190031265175	-0.648041145003928	-0.687439603891484	-0.814472711103428	-0.708572064713647	-0.48612965280783
Z001E0116	0.214260016402094	0.098514503743422	0.217293753070568	0.948954241950752	-0.111677817556578	0.549681535335106	0.899147647094634	0.839977765402495	0.256267329340305	0.139186641342927
Z001E0117	0.667591495138498	0.446081196294592	0.886214740300155	0.444183022402251	0.342669093515983	0.639583600555611	0.274526891085325	0.270276321692823	0.612313933777881	0.290993866351733
Z001E0118	-1.09522223432199	-1.01525840731314	-0.701003524360415	-1.04743469220847	-0.496145444274563	-0.946021736767052	-0.791699674402057	-0.883386129693092	-1.34166788470928	-0.93688030153659
Z001E0119	0.290356266242042	0.262712539826648	-0.0454551368615233	-0.216109924842417	-0.250033566879662	-0.361869972637706	-0.0085926712454732	-0.0541193446801893	0.279009073047198	0.281942387666488
Z001E0120	-0.256687072004374	0.384329136230040	0.994440699399425	0.726482022986675	1.19552966164953	1.49470882099566	0.744544297800696	0.104878679163430	0.800189504339456	1.13217497618985
Z001E0121	0.474559715884264	-0.90593562319961	-0.425167066274409	-0.801282115142883	-0.898244116422806	-0.650235476427116	-0.408891484247262	-0.929997609987277	-0.857273789408638	-0.611196341551476
Z001E0122	0.576898085481163	-0.279647731766906	0.475047398823848	0.626128015190421	-0.336707174111841	0.372927137580352	0.188228653483190	1.04766537241973	0.553416263390065	0.765214248738937
Z001E0123	0.829598372815716	0.272660022123156	0.134961318635677	0.466627229998022	-0.420449505687244	0.460386867177309	-0.0517908926456856	0.0439987541523862	0.252477210542515	0.52839737820022
Z001E0124	1.81908192686001	1.17856215362032	1.61214039019824	1.94241632935077	1.18155809413344	0.964539604386051	1.14151703244941	2.15919259657077	1.10739604740878	1.33767249142025
Z001E0125	0.194449716597186	0.584636125279650	0.43120866532502	0.485305830358028	-0.603777795665208	-0.0726950432359687	-0.210787514100408	0.0733815485193308	0.0885655573398092	-0.504572656707494
Z001E0126	2.56912856098906	1.84447804921724	2.73144489322835	2.00308218944766	2.49810465951429	1.7893423326901	1.99437334682208	2.56738339257855	2.12388626872380	1.82181523250751
Z001E0127	0.757583705047283	0.514876135947621	0.707490595051091	1.20376231852207	1.3873912607371	0.782091974821906	0.850155246247179	1.11333601599624	0.963976835973516	0.938704678696653
Z001E0128	-2.12420880431431	-2.14450221720386	-1.69005911886434	-2.21733123924176	-2.49241669617804	-2.35796159336751	-2.34468925380483	-1.77409681465369	-1.96789590147633	-2.03672912680638
Z001E0129	0.231726376152818	0.00393823283063967	-0.126134026588850	-0.572458247060968	0.0233314018622772	-0.275695147523349	-0.457404009126822	-0.110082396485839	-0.21952889762695	-0.440906977964902
Z001E0130	0.0847267603663383	1.34785479838179	1.21842533663743	0.801453174547337	1.84143240723372	1.03867477130738	1.66362228255691	1.65836394184522	1.22417499532467	1.78517275145259
Z001E0131	-0.271209759695133	0.00794878187921537	-0.33167951355367	0.526063695791703	0.291792039120707	-0.102688314067732	0.319230078039943	-0.197403433288999	0.00923440482064327	-0.257766185102043
Z001E0132	3.19047171355375	1.90803374794708	2.21889170357771	2.47818621842507	2.13811932505309	2.35552854426515	2.13683274629906	2.46837505806019	2.23774693175096	2.56970104958394
Z001E0133	-0.359574125638063	-0.73130771905235	0.51212841101907	0.0409688624028873	0.565826732016225	0.00775422313390712	0.569155172086045	0.389347984188796	-0.226914826258470	0.381819412639487
Z001E0134	2.4291607252592	1.05793719443504	1.56175543992026	1.27691058278077	1.37860468995788	1.69301896913328	1.17191991522872	1.83235116128716	1.72565765353154	1.55096432567927
Z001E0135	0.105600126242231	0.863946275198924	0.73209960686058	0.458599494893511	0.287378708747734	0.396132870794241	0.812591511952087	0.406853353652828	0.522680672879425	0.08453495483651
Z001E0136	0.942200224381104	1.0102536702154	0.545068328908107	0.475505577002843	-0.324815115163111	0.882980917928543	0.557491610173123	1.30618398524379	0.77050416325373	0.50978902499083
Z001E0137	-0.341385351680564	-0.120557504819349	-0.190043409551035	0.085164498832273	0.637131847087323	-0.173043145748170	-0.0294992922224787	0.298373217707874	0.129530562107828	0.407477601720187
Z001E0138	1.21519910672557	0.473512561861674	0.725549219724034	0.789706877404117	1.00305126381284	0.463558097816059	0.238271975105467	0.759584107522206	0.192672109909005	0.313839518526023
Z001E0139	-0.812923154952958	-0.65977956081437	-1.22757112563060	-0.932154095929252	-0.930656232235033	-0.871510003819763	-0.67081853456317	-1.04301189183662	-0.926684552677337	-1.27002077981489
Z001E0140	-0.578139612904641	0.235309569072110	0.0254910332379717	-0.345634706847342	0.51250715086289	0.205289062989041	-0.261832424650970	0.573364959291366	-0.107558668456479	0.277034711544923
Z001E0141	1.59908067497349	0.183261849835059	0.68287109911861	0.095515762783635	0.570294839274556	0.6140466936651	0.86377048926909	0.270487033498700	0.716938213710765	0.546634248256202
Z001E0143	0.819441591911186	-0.321901223146197	-0.652437127747906	-0.937177699185965	-0.475237232752595	-0.432415504600366	-0.960668936916129	-1.00591055279680	-0.503458205702993	-0.258464804001855
Z001E0144	-1.13345555822494	0.687228834520371	0.672156732488039	0.302623957406107	1.27324236270490	0.753131256456692	0.978927513069493	0.119108206277480	0.998880149728913	0.356514968444496
Z001E0145	0.441145213558678	1.53382135864385	1.28013096084901	1.45980699026112	0.640774711043235	1.15799825463855	1.60720343045184	1.14228934618504	1.33821885929980	1.17770112340757
Z001E0146	2.38381664531582	2.22282241699847	1.77896348850033	2.19662564531507	2.14956498593858	2.09595547358416	1.97806734097281	2.28804812023571	2.11472520056611	1.47114844007624
Z001E0147	-2.80614587865897	-1.43771649089510	-0.724189737844797	-1.55001236490867	-0.878656463726328	-1.18151689336007	-1.51138600353059	-0.67344127649826	-1.05186638971414	-1.03388782915992
Z001E0148	-1.13465538352804	-1.08999814718628	-0.821948693013762	-0.582558952420666	-0.64734827041456	-1.05229126753831	-1.09269645524194	-1.27255498937783	-0.929293543607121	-0.385542301793285
Z001E0149	-0.345385642621114	0.780597560051948	0.396868931133643	0.131548654622576	0.441759598627735	0.582153799951906	0.397545781459392	0.392652109009526	0.567216858950407	0.413877833769965
Z001E0150	-0.920920043230996	0.120945499611091	0.108518181216557	0.0810171511509488	-0.353687023499462	0.282447337194373	0.175934659593836	0.0200676459401419	0.0779240755401409	-0.117830464919350
Z001E0151	-0.864471547283542	-0.0623519225922222	-0.191951356448487	-0.131052395986271	0.582394596677141	-0.350649469371286	0.322188143965358	0.510666950275213	0.105575734624158	-0.0928560104726531
Z001E0152	-0.818000340742914	-1.32131495542316	-1.15077123143537	-1.45838095615025	-1.43048729661530	-1.36886141473751	-1.24039474950551	-0.438791337408335	-0.68965657167158	-0.781268895851439
Z001E0153	-0.92887906927847	-0.350203517966999	-0.0313003591907664	-0.366063049003499	-0.380238432337427	-0.253788100730076	0.234369910577148	-0.296773093071967	-0.0854074973836087	-0.571058505792713
Z001E0154	0.457157162168778	0.145546995171997	0.0426771944341626	-0.201776065046566	0.285281434931339	-0.08831121553951	0.446333541804105	-0.236829544754843	0.41222773989265	0.683480923077151
Z001E0156	-0.110092262709748	0.979134992788895	0.63778443382184	0.353832816869698	0.944201265996537	0.924840634728587	1.39678793754852	0.486715072649132	0.819777479194787	1.31839039515868
Z001E0157	2.06887280051099	1.06458910936443	1.66188227658854	1.84729508786413	1.47658541864717	1.39083113763928	1.76207422693405	1.57596078411896	1.43011800146641	1.35628171672118
Z001E0158	0.591642689182711	0.928707551157292	1.48278831213159	0.550530599256307	0.881546140328982	1.27482288900972	1.33104809429109	0.661368610407357	1.26863511659028	1.24405304831641
Z001E0159	-0.214231821542565	-0.376687797916097	-0.764430092119699	-1.06558135073404	-0.426181529862015	-0.65294815072951	-0.505654962096295	-0.57928003918926	-0.867497989058061	-1.03245871283834
Z001E0160	0.395323953916295	-0.389594015959825	-0.742780533349557	-0.558610325771093	-0.191880518263997	-0.696797938253397	-0.439400170127976	-0.845088066675604	-0.52200525517983	-0.0619215560800307
Z001E0161	0.561826966977605	-0.491233769871958	0.252759903617507	0.370191020097193	0.24526579799661	-0.406281580388383	0.436914241564232	0.149305754677554	0.103973043698433	0.391079532680835
Z001E0162	-2.57569829006575	-1.51807271590568	-2.01483539977387	-2.20682245185038	-1.79111135765917	-1.75617482247506	-1.56875735085054	-2.11371804258454	-1.75264342329503	-1.50139847989704
Z001E0163	-1.14442481549510	-2.39912606231322	-2.12193549210876	-2.30904150960908	-1.57331153675946	-2.0879322883836	-2.07028100743036	-2.10101800788539	-1.96306417603999	-1.88267436101551
Z001E0164	-0.326864169125794	0.00169288745265028	-0.135919032947302	0.278756358232724	-0.374468112377431	0.479802273202094	0.214414520351113	0.358478045905900	0.413644113889922	0.523291301301721
Z001E0165	1.43553767216409	-0.127228961479290	0.0173928395132946	-0.174623321846105	-0.0638054713328093	0.069258345909067	-0.0701935948258921	-0.0422136221084262	-0.080950159065031	-0.275869931634135
Z001E0166	-0.537004697057955	1.07370291977775	0.551902696063429	0.585007758993003	0.924213979198955	1.05755724548065	1.15033501187583	0.44818618314764	0.85433371724475	0.543666463189969
Z001E0167	0.215420770532906	1.36857590642726	1.08685855470191	0.625590337823136	1.47735743662122	1.09770368133530	1.57816375461780	1.71174293890163	1.23665436639239	1.23537516784265
Z001E0168	-1.16235367548430	-0.124064736927702	-0.189490246888804	-0.0117209683921597	0.456107218547065	0.271415630927963	-0.00491304771082004	-0.0993185851071652	0.246824813692905	0.457970636518639
Z001E0169	-0.888165552924116	-0.419024310041389	-0.429405615247428	-0.601250443156177	-0.623670225505644	0.0167380953105286	-0.559617611083894	-0.234046787251456	-0.623234482291377	-1.24790764358651
Z001E0170	3.12633658808751	2.05746162992617	1.83614455610808	1.61740662802425	2.12300096752183	1.75989939721728	1.71847610085815	1.82725551642521	1.72279863392466	1.48462702764610
Z001E0171	0.090008003218449	0.165503448412398	0.413857555207582	0.918497409929729	0.418164826006721	0.207510987058124	0.762600291590162	1.22385550111736	0.487560375371458	0.341158085879493
Z001E0172	-0.559994101079197	0.0453687561286159	0.114809062673603	-0.129109684981664	-0.737625273763615	0.0218825918531071	-0.680577565340243	0.171411949840737	-0.0604534165251392	-0.209164076746697
Z001E0173	-1.97836686287968	-0.734801956135556	-0.341589739919625	-0.0508561370250701	-1.07384255267855	0.0899824381943572	-0.123874567261988	-0.628569055670381	-0.796238369887264	-0.96748492040601
Z001E0174	-1.23613718462149	-0.801837514003641	-1.32079022533004	-0.707750726042581	-0.728210188314373	-0.94720038931786	-1.03192514717992	-0.567945593654025	-1.44026705198187	-0.815414609908071
Z001E0175	0.245202561837581	0.428799542048267	0.0158985292728951	0.657027778843887	-0.180030224425695	0.156570847282045	-0.160739245426354	0.229220129334555	0.334920342567892	0.394993831442006
Z001E0176	1.41461829232052	1.81339017257419	1.74399694729670	2.11315779274433	2.15476282675094	2.15011322040794	2.02463523381218	1.97808872079507	2.2385070272512	2.57700300319448
Z001E0177	-0.141945591064941	0.48084597025327	0.393357852281628	0.0190782100010699	0.172330092749848	0.371777475982503	0.203891323582972	0.612923129340069	0.366665954450577	-0.176361532000089
Z001E0178	-1.41988120373153	-0.658526765876437	-0.0146056923678052	-0.105344277526236	-0.246739954339741	-0.0853569059314202	0.0553974717931338	0.0266720102070916	0.145016852886717	0.220531105646284
Z001E0180	0.590838279968346	1.92325153371527	2.16502917907487	2.33264602329004	1.49237328635627	2.28291046803115	1.82842518625135	2.35610799518728	1.85052467250181	1.59059457850034
Z001E0181	1.52014392898388	0.544553432450503	0.896331437782038	0.272535879560585	0.906822725682569	0.588786079603175	0.941849623056383	0.545030960566772	0.774392119167629	0.907604392511434
Z001E0182	3.08598007351928	2.18664214607279	1.43815776690614	1.43709105988818	1.83006992126525	1.39803589473914	1.40771668250925	2.05075838574689	1.65686434072139	1.28321344695319
Z001E0183	1.09377091387277	0.790378489060815	1.17868903574484	1.57918460635829	0.736719935935974	0.937815901634214	1.43892175312630	1.15470735018676	0.985824413995704	0.845348170060949
Z001E0184	-0.176299173352763	-2.36988839472273	-2.37228435656403	-2.76599054961953	-2.49725362839214	-2.88740057306940	-2.11414997341965	-2.06387754735194	-2.35967363472560	-2.08598161163046
Z001E0185	0.743264559857533	-0.720295885061516	-0.496618010790013	-0.287811597570069	0.111898225728961	-0.512489621598973	-0.192081331026591	-0.668359066965799	-0.582176757167467	-0.494773441431069
Z001E0186	-0.751397652304319	-0.598121649357522	0.140935839308105	0.164834930225569	0.245149405356732	0.23467120344669	0.349785202693151	0.542073892975876	0.249162033615182	-0.421994766494772
Z001E0187	0.524538373681312	-0.197966095029713	0.063892604724091	0.0107770744719462	0.748795788424993	-0.228071363024288	0.40073540296546	0.449583645524742	0.155947517529786	0.676399739229695
Z001E0188	-1.53384228964339	-1.38417382557575	-1.14680086251338	-1.61526615964486	-1.24090727163036	-0.805904962900992	-0.89676637372127	-1.31185879596974	-1.17858954954169	-1.42912705288325
Z001E0189	-1.83757311976404	-0.732728093465408	-0.691213389100244	0.0783000989825792	-0.83878629347662	-0.72037186969283	-0.4481546546992	-0.782918425379541	-0.458883570485445	-0.282018319468553
Z001E0190	2.25732991927172	1.49252081448242	1.84502764979299	1.89204814692530	1.99369058053035	1.83799324373687	1.9212506229418	1.76909760957131	1.12821945708091	1.08026739183270
Z001E0191	2.03162747995826	0.911806111025455	0.621604515956178	0.932885256757319	0.675070012329578	0.869491941278961	1.12169229920716	0.552470257220796	0.859678829204285	0.633540777067946
Z001E0192	-1.57251015690376	-0.576982491781434	-0.757323133982717	-0.31393713143732	0.0645861124383961	-0.0694455687662187	-0.269932046400637	-0.542318323822211	-0.321834649615968	-0.812105228799698
Z001E0193	-2.46588521479866	-2.26510669570902	-1.93920509634743	-2.01131938143436	-2.01980959151925	-1.82675732436811	-2.38976881575889	-2.20692720224364	-2.06249342939949	-1.80087222566754
Z001E0194	-0.647792809789903	-0.674978863604575	-1.02543335776275	-1.02172594281268	-1.24739184662128	-0.91414595441517	-0.705710227127306	-1.00832828461014	-0.592330771416041	-0.978771515590378
Z001E0195	0.522574773718585	-1.20756791756829	-1.06601356664454	-1.04838430891541	-1.65611701645350	-1.60462489949325	-1.43499780813558	-1.93860276297107	-1.39782834787253	-1.25645736502817
Z001E0196	2.4968930922925	1.97238050306941	1.00328007402827	1.05226379305738	0.938264623994163	1.16710380227596	0.819207642911359	1.38545387110691	0.780577899814441	1.63709208156844
Z001E0197	-1.31778303706549	-0.469092212987889	-1.19599770994138	-0.97384034757507	-1.45300722687986	-0.800280221549999	-1.08819427654293	-0.931757741368794	-1.13646392332346	-1.48836891948412
Z001E0198	-1.78079407629666	-0.760363350473541	-0.426305205553626	-0.527022185367754	-0.769376316796175	-1.26589214772312	-0.873343192025443	-0.42065330170039	-0.787446162185725	-0.520758534368998
Z001E0199	-1.22125173763390	0.449969255088976	0.269457100067468	0.265874926048096	-0.0407246695022852	-0.561270549909644	0.42459601494792	-0.458157339719288	-0.170042529224129	0.187650888967015
Z002E0001	-0.00767989097486602	0.269598381748828	0.813258289278947	0.0314439271126623	0.180801551566755	-0.00466224155954651	-0.278914837139787	-0.108873681740553	0.34787605688114	0.215429756836087
Z002E0002	-0.943595279179013	-0.955055257108554	-0.944404455321785	-1.23867351554950	-1.18042871527669	-1.12427427953137	-1.89878014253862	-0.867097000604325	-1.10104626546114	-1.09809765173889
Z002E0003	-0.106048320813326	0.0921961002587578	0.780426861656189	0.144851384046720	-0.155325066579341	-0.61524603026068	-0.770761591277653	-0.519217193635624	0.0595929987701553	-0.495852012537977
Z002E0004	0.883536220958559	0.267917586653737	0.248835622289964	1.18357299335830	0.693051087036815	0.268651228525325	0.79746186161444	0.408835063216751	0.461489103088434	0.94421871732037
Z002E0005	-1.27335873608464	-1.05273751132257	-0.84002336900059	-1.05255351414889	-0.9155436517832	-1.47831611995635	-1.04317685030802	-1.27053924568375	-1.13179340348300	-0.828271269394079
Z002E0006	2.29091822856847	2.86045541999187	2.68533357768954	2.91870697677706	2.60751957538189	3.04257563755156	2.70606368569160	2.59269534414347	2.72859652579276	2.80789114306330
Z002E0007	-2.7274430806804	-2.32388835004966	-1.81500671417719	-2.32286696463395	-2.23891849840772	-2.48638098330634	-2.43945291094720	-2.47282955976345	-2.31598855787115	-1.94848624834625
Z002E0008	-0.392857038761459	-0.604732792210163	-0.491042568405026	-0.558590637244887	-1.00011018907430	-0.116888777720625	-0.582799736082315	-0.965688962602661	-0.657609537602672	-1.09228062264394
Z002E0009	0.791022748563354	0.631866817300842	1.83901117799113	1.33976203083996	0.991959935153637	1.36841668857221	1.47159906869809	0.786082136141131	1.052060597477	1.36896638562896
Z002E0010	-0.0384296325885256	-0.0695882507795242	-0.0524847524805932	0.237744194575355	-0.164777932992652	0.0180678653122489	0.0994999602991759	-0.235567288258519	-0.271049817028297	0.0912992011152569
Z002E0011	-0.98770625223129	-1.01803491868872	-0.876148113582974	-1.36901257017502	-1.35771041419005	-0.504555276711964	-1.08677712978540	-0.8658605138704	-1.31021390899848	-1.56438809762176
Z002E0012	-0.345692292660792	-0.411140663442863	-1.44174819702316	-0.187973918894787	-0.398556020148	0.344510313394467	-0.0989158438850668	0.192169870016527	-0.156960937361934	-0.494948772943210
Z002E0013	0.701206887767526	0.627487075442472	1.05404090931693	0.573350905419425	0.936556026576164	1.41198295188915	0.796987676183558	0.661749002291767	0.611256508304345	1.24376202400261
Z002E0014	0.87936845147557	1.10111725678594	1.24187466068948	1.46152019953705	1.32503268251085	0.858964190294934	1.90633077692410	1.10005840058914	1.18140211815022	0.919252603290382
Z002E0015	0.303053229208072	-0.213711658209248	0.202821035315941	0.04006480045518	-0.164038796314026	-0.661104126641806	-0.080317637953404	-0.0653854570345632	0.104946444718885	0.204142839102017
Z002E0016	-1.65949168444111	-2.00108888188112	-2.14455944992717	-1.73191565458043	-1.67788996692374	-2.48891152525845	-2.16009698155678	-1.87349181051163	-1.75478894688667	-1.17261865785638
Z002E0017	0.113528515886737	0.0306504266639217	-0.467811527055117	-0.145747303736606	0.197375976053413	0.652183424011569	0.143292770350875	-0.246178971314118	0.186315369796591	0.521515708720613
Z002E0018	-0.793173498258359	-0.595330522122815	-0.0662433792046852	-0.90219850775811	-0.761006823196732	-0.808273741027238	-1.51162968547634	-0.724069200584031	-0.70370361213274	-0.410710244831166
Z002E0019	0.498604762855013	1.01625923445627	1.29339983461660	1.23669439795747	1.03125200716726	0.875779915820728	1.12647464314327	0.897425069637199	1.12525032916608	1.24234395066072
Z002E0020	-0.0387023004960779	-0.271801882055106	0.0961443004323448	0.162962873478354	-0.0762772538510838	-0.181184192174607	0.739576227830577	-0.082503981853333	-0.19977166348709	-0.149478870739256
Z002E0021	-0.586957423870524	-0.666883729464229	-0.370312498294828	-0.311728417592338	-0.558924923898134	-1.09467091466060	-0.465070191848567	-0.274564981659347	-0.856248291284698	-0.660791740809352
Z002E0022	0.790817335637104	0.82042861747545	1.48068727983552	0.443554563315062	0.688464274369491	0.85329649733283	-0.226663111975278	0.175941461826714	0.563093785600783	0.646016441862999
Z002E0023	0.727797907745625	0.491847217611427	0.319876200150558	0.156395232108648	0.56424606326657	0.0707817633560867	0.482308660855014	0.481171380593866	0.637313470602648	0.574341303415725
Z002E0025	1.30292188242073	1.50218355373689	0.64515858588382	1.11158548741583	1.27090481928334	0.832733823239143	1.14494265228622	1.08147410041346	1.20203386145242	1.41245124101621
Z002E0026	0.702277644853108	0.730720776901495	0.835785703484093	0.746465983264657	0.625226039052368	0.707127736288744	0.820110640940533	0.98599959414245	0.731215013690284	0.64122210578777
Z002E0027	-0.510087060620689	-0.823922956138263	-1.41886273150603	-0.519566770281296	-0.878210119244165	-1.09738242784878	-1.2897172826223	-0.479091530097927	-0.646181912009672	-1.06590139226665
Z002E0028	2.13366783466610	2.10811251782104	2.79219073966075	2.26998204339713	2.18645918113777	1.36733282261693	2.48139118866867	2.48394334730401	2.34431828756038	2.03692387293708
Z002E0029	-0.185614924538320	0.0968526285220085	-0.397031839549769	-0.190743161343269	0.0679382740516971	0.539274610350047	-0.217628928116243	-0.205180684313453	-0.0732350723728348	-0.107317071118897
Z002E0030	-0.627288016281361	-0.816548930507963	-0.840930645781804	-0.753235199985433	-1.15290649459482	-0.968999823147278	-0.600678397493939	-0.852836118151731	-1.07467652987419	-0.704589306283317
Z002E0031	-1.45946489463562	-1.26112124323897	-1.43903741920355	-0.844605529870747	-1.07815616809095	-1.80166480873017	-1.77677181439037	-1.10156632514325	-1.02480425071423	-1.39479862818895
Z002E0032	-1.53250138884342	-1.06436302527311	-0.889071566408411	-1.30795016094939	-1.35109246654472	-1.42992705316127	-0.637479979317187	-1.61864520562037	-1.51977775343137	-1.49072973646820
Z002E0033	-0.351799145124209	0.427302602341099	0.592744345485115	0.342342794725869	-0.00302587102389857	-0.262108396943835	0.289664695988031	0.216895196576129	0.26084365317453	0.403698788462061
Z002E0034	0.412755317353803	0.640711336168763	0.330450420578562	1.01494396857510	0.819788969113257	0.584209118149419	0.545091804164913	1.02832533184332	0.757722210556089	0.586912480453718
Z002E0035	-1.43417387402701	-1.06972097738983	-0.28437286715553	-0.97358278771102	-0.913217995701853	-1.29826949693969	-1.01276053123644	-1.18040021077211	-0.910843546264253	-1.11517759057994
Z002E0036	0.0469710809336954	0.0657203431383264	0.358448352140127	0.362313493593265	0.256605519406895	-0.0288973850857888	0.84875678905754	-0.0432683529019824	0.307324871176011	-0.095947638142394
Z002E0037	-0.0576808410199811	-0.448069053206107	0.0390466925971337	0.0396597111330332	-0.160494158520376	0.216269450029597	-0.0215168844449383	-0.406801114116503	-0.406088968361825	-0.449746890164531
Z002E0038	0.367289360565048	0.408384445862207	0.0367755065101502	-0.284181112520378	-0.0738058841346449	0.0317738542999943	0.321033730079865	0.0161713258318475	0.130765658156228	0.534164371587763
Z002E0039	-1.71199108205296	-1.86795618716697	-1.48628653864521	-1.99241279114706	-1.92250919468260	-2.75768977144228	-2.48649948578326	-2.23251157785354	-1.83900331193912	-1.59214855715029
Z002E0040	0.0131920034200633	0.462732207870396	-0.0814417747290903	0.627863455489979	0.493135500648423	1.47415859538759	0.263813895106687	0.825138532842887	0.298949998857854	0.851561390800242
Z002E0041	-1.33891160078375	-1.0786679306673	-1.30769265428258	-1.30240591739109	-0.924939349436794	-0.495929384865785	-1.30469585677302	-0.649542418988204	-1.14228190592051	-0.934757203705143
Z002E0042	-1.12237490906169	-1.21471794772269	-1.75510933776698	-1.18186676904816	-0.71631314660738	-0.682337815189529	-1.20781007487483	-1.32832613744368	-1.32856465082018	-1.06122579763107
Z002E0043	-0.269950258558029	-0.0978648293208106	-0.465470731081322	0.132223428648274	0.0251980495154304	-0.216968422965200	-0.494367931759515	-0.224713419430664	-0.0163910541863582	0.0711614902861973
Z002E0044	2.14488491238963	1.84396657185683	1.99790464143523	1.16994209331681	1.64898811707722	1.84869162442194	1.61954729792684	1.55305217206610	1.71900131674262	1.80518737087321
Z002E0045	-0.126667474005892	-0.560299166796598	-0.99787862296455	-0.773275973002107	-0.330854982823504	-1.36233586147666	-0.649158697479427	-0.197395553399468	-0.320279832184105	-0.67594958443046
Z002E0046	0.0723395390380876	0.907244925394468	0.229819465706411	0.708150461946629	0.938005441797412	0.16652143638709	0.643331349818905	0.57899760457179	0.543460480613156	0.344350464313412
Z002E0047	0.189669196980542	0.398029820317217	1.02363779578725	1.09366329176635	0.5971376342277	0.465500614023040	0.554990236004441	0.453532218121731	0.313981679856914	1.00607420825079
Z002E0048	-1.43106149371303	-1.59732523232520	-1.87056622088119	-1.78483360983235	-1.45060408362593	-1.49269171470019	-1.45960665072521	-1.68192277609192	-1.59596962062898	-1.92030429894133
Z002E0049	0.918432919745362	1.22042294561090	2.30016726089368	1.06384838445853	1.13431442341466	1.49310991188391	1.06284322824896	1.47228635831614	1.20022478788884	1.51294706093005
Z002E0050	0.983685136515537	1.05603521948930	0.584871767030518	0.558527072958406	0.808086403831528	0.217421993644692	0.654106114638298	0.847193520625977	0.706570836598653	0.70481678867649
Z002E0051	-0.716066385499082	-0.687825523449717	-0.215058394461525	-0.481190864349546	-0.276052408037245	0.497554781040763	-0.436360344721848	-0.47392805159127	-0.661769411802404	-0.204401578713893
Z002E0052	-0.434425079071659	-0.583501992312734	-1.68781729775901	-0.788339065040344	-0.557859496566463	-1.11242552394815	-0.687273049066091	-0.0161436580548847	-0.599252026709487	-1.04700526017849
Z002E0053	0.0517176428485605	-0.39243038564171	-0.491921755162454	-0.246774654217498	-0.223024875808029	0.663399301203571	0.68997447935352	-0.280643418708276	-0.0893150579446232	0.153413527580420
Z002E0054	2.42184713210576	1.99210580455521	2.13271789323564	1.21453621118650	1.92768669832034	1.39724468951805	1.43322599057784	1.65265551300262	2.02055348404315	1.92343538658664
Z002E0055	-0.214708528460241	-0.75741369551674	-0.59621825336652	-1.06721251237800	-0.566365353293983	-0.823402789633886	-0.653643640755288	-0.610530730063342	-0.69875679321859	-0.794330242922095
Z002E0056	-1.04343019545284	-0.857255213086397	-1.70819040120135	-0.982084748753655	-0.723316337857255	-0.904510951397261	-0.978814047195726	-1.11036694111164	-0.907634686014164	-0.779555467184204
Z002E0057	0.320647112939666	0.0918094747164637	-0.175972903677157	-0.172129110755739	-0.057692829924672	-0.0351619260046931	-0.0331645783414028	0.274950844087865	0.112041056120745	-0.438827122897311
Z002E0058	0.367931451299658	1.01700675829685	0.80447493632694	0.318777958968431	0.593661678037815	0.989756546672895	0.678858728104435	0.714100786791113	0.596401038956994	0.819472214585075
Z002E0059	-0.366702578387399	0.215966985476204	0.145268879384084	0.487709705797784	0.515459277174764	0.0653040799891155	0.496996151600241	0.897164229532053	0.375638947639985	0.505812619304041
Z002E0060	-0.686094977983774	-0.986711095991274	-0.0472821080731748	-0.67180677597664	-0.850501288849313	-1.25363091930746	-0.852952804174986	-0.409375720483317	-1.10502848156018	-0.967193827920508
Z002E0061	-1.06903166639927	-0.879920521868359	-0.892808035040365	-1.24975070568228	-0.947360552925885	-0.287278158549185	-0.0568650761261401	-0.730819820706195	-0.78699683719638	-0.502342607863549
Z002E0062	0.206356286134053	-0.0194647798767468	-1.1504778473001	-0.135880905217013	-0.155525723558898	0.647426807679378	-0.438476501180861	-0.0293598540822147	0.0785386458068156	-0.168694220783282
Z002E0063	0.0638439412400698	0.250825884412313	0.173088006160880	0.201934124235606	0.141783067636944	-0.5464054422813	0.201769731853198	0.40605315964261	0.287525755919747	0.0316989788289901
Z002E0064	-0.272659317447624	-0.542264088986794	-0.158204146165551	-1.02538217017227	-0.687508257266195	-0.584471782939442	-0.525443821700277	-0.351989679951435	-0.421984582634883	-0.721892326935876
Z002E0065	-0.39873594221929	-0.364265705512327	-0.689526949429249	0.308745083575431	-0.409811658945369	0.281077443649366	-0.195389047277872	-0.147743067097527	-0.0403353188647946	-0.320280020844993
Z002E0066	1.19701442501168	1.38910727183057	1.34703825641755	1.39207449683297	1.55100080018166	1.84784447480721	1.49019122179047	1.51533901164569	1.66218474427433	1.65143320802272
Z002E0067	2.85416748247235	2.79606293675133	3.16764397530383	3.0456195121471	2.82478714230962	3.57881417957208	2.55120455157574	2.8610281652245	2.81719099746337	2.45594558155652
Z002E0068	-0.638539841912387	-0.638147753554172	-0.18553349817264	-0.343883214217027	-0.670510033457178	0.387367227899722	-0.890594931624301	-1.01466330172516	-0.841895211448138	-0.265104463425816
Z002E0069	-0.091838573845765	-0.365217845691289	-1.20515111013242	-0.330196042777077	-0.217475805191440	0.0872434542540198	-0.502719022331999	-0.355232335012178	-0.0903986114317648	-0.608021368358554
Z002E0070	2.56469838942647	2.14361154080712	3.17213473272499	2.25727502558033	2.33493594253447	1.86653516582369	1.75074371118106	1.75799637553889	2.42895706084207	2.01853434531434
Z002E0071	1.29305849325077	1.74985865217275	1.22627658175009	1.37645954255488	1.72652071832719	1.71665349574286	1.53145640607454	1.30417773694614	1.44395019652908	1.13258630595087
Z002E0072	-0.481679577079407	-0.774400950476323	-0.871259126583213	-0.533432837455948	-0.761521023051292	-0.0986609301057734	-1.48549769104958	-0.80822734935137	-0.544897728724088	-0.948959204033295
Z002E0073	-0.609966694725996	-0.44773562633312	-0.164650004836692	-0.544410522385228	-0.883863239504014	-0.63214189090169	-0.825954927619144	-0.647074032516392	-0.972531813647455	-0.929844568171255
Z002E0074	-0.630969203391953	-1.19234508786664	-0.238779624620158	-1.22832282470591	-0.95328838185336	-0.699246563013186	-1.12997361071967	-1.3198093040276	-0.93225384757424	-1.26369522106060
Z002E0075	1.88513764002892	1.81727550766582	2.07061613301830	2.20830599552662	2.08523188722592	2.39534854442264	1.91335900469930	1.58455489397059	1.8568326364257	2.13842749057480
Z002E0076	0.0262945993141527	-0.0313728029276550	-0.687109845605788	-0.362132749699144	-0.0286683162108217	-0.393634799656777	0.316277777452487	0.0229839752647772	0.0291987274972546	-0.172398321785686
Z002E0077	-0.975017992490212	-0.470970194732466	-1.17776746772342	-0.598246054854593	-0.540922329915702	-0.521242070773133	-0.651422028860022	-0.398830737658998	-0.568629864669317	-0.760062416990329
Z002E0078	-0.188749338951543	-0.078678234120863	-0.840198173768988	0.149602397288679	-0.141707343067324	-0.0552508928436941	0.140141833624573	-0.101901551068089	-0.0582706960207225	0.089233534763494
Z002E0079	1.11071580213773	0.49508631369085	0.878171489056073	0.585580053263035	0.79247237379502	0.0884663069688119	0.983117299336205	0.769656698502675	0.582142446540076	1.43846883121492
Z002E0080	1.02204578511907	0.946312991624223	0.387548442711519	1.00504066069818	1.02325078472372	1.35166882559113	1.14461182172430	1.16738058309908	1.17244534720961	1.47932706015110
Z002E0081	1.61145705808083	1.97231575200235	1.21870654138095	1.85930111249589	1.73246277448143	1.74263721799208	2.40987593709007	1.36766225386306	1.89574555815387	1.44131216694712
Z002E0082	-1.07750429685257	-1.04934505973870	-1.58685330690627	-1.17581284564886	-1.18025832667662	-1.45927665355030	-1.01902453793820	-1.42398157955105	-1.20604846999101	-1.12351915510788
Z002E0083	-1.80440801156947	-1.21250226361970	-1.25053689720551	-1.24046692891898	-1.43971601853844	-1.38576294601198	-1.16578930595963	-1.66386754022574	-1.60107710313440	-1.50091476345246
Z002E0084	0.79737649233535	1.22060986514826	1.91249499981897	1.69083531372397	1.05055591642366	2.16333399411714	2.09331486347198	1.27517479982044	1.09027660362317	0.816994476016447
Z002E0085	-2.0716897489539	-1.43453319480696	-1.70354832081725	-1.73199281003697	-1.73320999173462	-0.893071565059484	-1.2252210489499	-1.78862472806982	-1.77168548441823	-1.68261292746571
Z002E0086	-0.560364475927429	-0.92707920607158	-1.81418411515721	-0.80549562811352	-0.763011760431594	-1.17301509813846	-0.996580592688217	-1.05362113240383	-0.835566565330918	-0.929888726211929
Z002E0087	1.75685948604500	1.54728330129395	0.7927591211379	1.39261782856848	1.39163285983810	1.45434904820467	1.53948693990025	1.14202710352183	1.63629802907985	1.17231149195640
Z002E0088	0.490291183175236	0.352743054013765	-0.279815867597834	0.552666003301487	0.227712658174099	-0.156625391971570	0.860683892942282	0.680839179237816	0.149971570320566	0.0713651743124428
Z002E0089	0.963602039701117	0.78490690772446	0.791761504882425	0.593618650240478	0.80869531628058	-0.135769402720438	0.603245770035761	0.636079584433512	0.978358428678118	0.418739740675483
Z002E0090	-0.243649207317086	-0.0864784120584116	-0.571353684378929	0.189096564201140	0.0345874897013937	-0.527772316476568	-0.0990643725173738	0.323193961043218	0.0137106449140067	-0.240329466728052
Z002E0091	0.262332368727266	-0.529797295836409	-0.216185668728541	-0.529794381938251	-0.556297265349883	-0.582147747242641	-0.215165312942503	-0.239694531544703	-0.57648313295977	-0.0829390124529694
Z002E0092	-1.54698829561220	-1.10826422553562	-1.10337739038671	-0.776795091510365	-1.34022661989088	-1.50248710577466	-1.43548157946402	-1.57334442763072	-0.886852999340504	-1.53502807709378
Z002E0093	-0.0799965627308222	-0.256820760734184	0.623737411227278	0.182098492301264	-0.03582861313817	-0.380882902961079	0.604467908660597	0.408930172990363	0.174210807412315	0.140281888773623
Z002E0094	1.10784283440669	0.413460023617009	-0.0810463652943607	1.13716298786254	0.736787371247605	0.723123385195343	0.818099954213464	0.521991654428103	0.596095445822271	0.400008260455453
Z002E0095	-1.06574006183264	-1.42995575603120	-1.24476236629183	-1.48222077073279	-1.02728268720183	-1.23654589202493	-1.50671745714710	-1.32919096344454	-0.932479492238821	-1.37539651687402
Z002E0096	-0.083047691966976	-0.597342244860118	-0.158059558424780	0.096360401980831	-0.177296788047470	-0.293121591675452	-0.474741744183846	0.0740780342496953	-0.0919166744567308	0.0285676856405570
Z002E0097	2.12262888147750	1.48955024201975	1.00210838004416	1.8688305328916	1.65550926340959	2.46577108751772	1.59899704622053	1.72368252322064	1.45356985640934	1.82407729458618
Z002E0098	-1.05519277378917	-1.06100948038982	-0.317448347678506	-0.616064724686061	-0.792523124123286	0.125377335271655	-0.729083958483509	-0.713839579178232	-0.572246588298494	-1.09318028247396
Z002E0099	-0.126891176075964	-0.161099761460131	0.57277062876399	0.0118101039277765	-0.0309123665498222	-0.539122861307918	-0.0571092265489976	0.0801360278756189	0.109338748138316	-0.509335952830021
Z002E0100	0.0432513525913877	-0.0883698603279438	0.222903363048864	0.391060636676572	0.0732467405092173	0.355127966876189	0.033724699480458	-0.0609065314326471	-0.0544581719985166	-0.0357668922366994
Z002E0101	0.445843772732496	0.759421602411026	0.685840713698719	1.17169896034874	0.709848039172255	1.48324150336911	0.752100754240619	1.28111406809794	0.744796578949635	0.251439220754572
Z002E0102	0.240261600120212	-0.360445115927949	-0.708542936026471	-0.353509078571688	0.178035543814701	-0.268263271188462	0.166569512673549	-0.531377437284835	-0.297436081615992	0.207598594403847
Z002E0103	1.80860179045644	1.69072402484265	2.34936988420251	1.33760957904193	1.56007236792821	1.99986859603043	1.54882380034828	1.28743210448758	1.33089542145949	1.40567412333301
Z002E0104	0.0161176604304213	0.0930771055450614	0.683439530433319	-0.533675403791988	-0.0368346009201572	-0.584680003743724	-0.0210916655799855	0.0831914191300617	0.0291649409229783	-0.205003344666589
Z002E0105	-2.07729718072835	-2.23470373820917	-2.45037028890227	-1.74650741587178	-2.0131302375673	-1.39806713284064	-1.83841579600129	-2.15678793220318	-1.89573773732938	-1.58803038654522
Z002E0106	1.87601689618377	1.69225390960594	2.63392978807541	2.01700740410475	1.71196563713236	2.05338101861268	1.92074165613887	2.10275351794991	1.87317492065464	1.72853836414073
Z002E0107	-0.947474258344983	-1.32438059563160	-1.70461448151569	-1.39230894417867	-1.51525468570885	-1.58669159663702	-1.03800279848304	-1.23775212147508	-1.60923493446609	-1.62918470837767
Z002E0108	0.311796429627013	-0.179465938896200	-0.527374363213941	-0.531524410145915	-0.104607412389199	-0.426148816774055	-0.247199160297576	0.0446086479575988	-0.140013868813185	-0.365416035450525
Z002E0109	0.73214625911061	0.431842088539281	0.258574764111504	0.854862750436718	0.807189334261106	0.23067229773163	0.647768702259385	0.332852492434456	0.688714249171332	0.937715321147407
Z002E0110	0.552388026623528	0.55638495993669	-0.515421043795467	0.657059354908563	0.403507070768846	0.847131206456572	0.432383184561493	0.671624866144285	0.573964866713267	0.204556014242125
Z002E0111	0.160916695286586	0.290313896600373	0.284716777256178	0.264615275642107	0.205141487998838	0.789697002691332	0.279810002082672	-0.112951205546127	0.338755469135458	0.385640843739713
Z002E0112	1.54199588666296	1.44322779902991	1.39632544896206	1.81649590539386	1.41079514997386	1.44032054123083	1.71323989174423	1.38622472301406	1.55193434753345	1.66436371172531
Z002E0113	-0.527031900450624	-0.833900759482911	-0.761377647354555	-0.59016983831322	-0.58264035775553	-0.76556793379169	-0.95577896266034	-0.57764227508739	-0.840268176072743	-0.940684674171302
Z002E0114	0.518194089314338	0.513799600605929	1.41902674130981	-0.0159073765156027	0.381850396315942	0.0940067840723632	0.385082566799122	0.254390353644259	0.210632761543455	0.633021944716901
Z002E0115	1.42222514061058	1.1841163936734	0.934307539520767	0.671364821911473	1.02152468003811	1.75110148312150	1.02331969533915	1.38437876177114	1.22848861480544	1.10630144961338
Z002E0116	-1.16215536588181	-1.03784900226352	-1.33599021450023	-1.34364728081136	-1.35365386429525	-1.19407469044237	-1.11257140436471	-1.46833849459146	-1.08958301886010	-1.02393582394868
Z002E0117	1.41844139759241	1.49827912721793	1.5140531172781	1.83942640557769	1.3725305542197	1.16635066614434	1.7085591404079	1.86358151246688	1.45982276308234	1.34935834597376
Z002E0119	0.0964116182766326	-0.289803453526011	0.131216415221751	-0.417835993567473	-0.230316073908338	-0.502885744182538	-0.165934905859373	0.0132771705189395	-0.0297282304068941	-0.0588147000664722
Z002E0120	0.147235381211020	-0.382546462608032	-0.289397154366734	0.00655696691770544	-0.209523516759895	-0.091074071936254	-0.137610857084004	-0.337432971414935	-0.0863373356910987	-0.0320632790292561
Z002E0121	-0.412004765331107	-0.201421874445776	-0.307660661954611	-0.0506088912466301	0.192872820764277	0.569064006069398	-0.156650594818602	0.222497409180572	0.326406792764589	-0.285083864994192
Z002E0122	0.723876996957574	0.893053116180926	0.261084452635825	0.657535079961825	0.698185255090152	0.702943584125579	0.710525892683593	0.731595178593903	0.630712541138987	0.77318275656005
Z002E0123	-0.183843993315117	-0.241230872403453	-0.88424814092841	-0.448516461246902	-0.106828014480570	0.481319752018886	-0.252486346353791	-0.106853633214291	0.0255640638210978	-0.197110626047852
Z002E0124	0.217120582508519	0.200023478415385	0.855552417657524	-0.138897609274949	0.0187174557646038	0.570876318178156	-0.281803643489111	-0.169006737219751	-0.0173337344169213	0.183760700156025
Z002E0125	0.119285044097989	0.538719843937413	0.174812380092930	0.41712043918626	0.765666874843296	0.216787728271546	0.644513162729783	1.01883307154648	0.442038349819895	0.833206477508553
Z002E0126	-1.37295110558899	-1.29054221586471	-0.195192099821869	-1.49319542425104	-1.22806158460559	-0.635186538070651	-0.370500505332165	-1.4674129207533	-1.08770508948507	-1.66199084640594
Z002E0127	-1.53849630526557	-1.63980476896038	-1.24797664559197	-1.81546360293431	-1.59896730371492	-1.66763730559741	-1.84798290189307	-1.67478071386931	-1.74795607535370	-1.26020162419367
Z002E0128	1.92287900520938	2.21165486576714	1.67171873891607	2.37288678792788	2.04716902625623	1.60621628305899	2.16034622354675	1.69389377001274	2.12294319963121	1.50227891133339
Z002E0129	-2.30171307151181	-2.26601011629881	-1.84951094346962	-2.18928953532945	-2.17505600261628	-2.03857030642307	-2.12653785306666	-1.79002542054997	-2.16452344192293	-2.28015293174945
Z002E0130	2.83289057758045	3.12246042711671	3.47423271849847	3.31185496375741	3.36941491196739	3.2815948605034	3.58192628546292	3.77324925721327	3.15540495807759	3.21347438968989
Z002E0131	0.27178324778206	0.160098467913356	0.231387259219101	0.899276195011717	0.38654770212962	-0.282974029541744	0.456157880587157	0.757650626242752	0.189580758177742	0.0985252666192313
Z002E0132	0.23506189699584	0.135950335865927	0.390212658438961	0.503078489556287	0.74552789633062	0.54626448519442	0.959522472147717	0.954261232085614	0.472046561401057	0.726214096964407
Z002E0133	-0.225944038366811	-0.358874564512832	-0.354846370476476	-0.619964857816673	-0.252129842111841	0.0114467810139432	-0.5292826507983	-0.577508988983158	-0.432035643778733	-0.355374839584908
Z002E0134	-1.02568517182013	-1.09602119025144	-1.03927903993966	-0.938196569272307	-1.26684802864931	-0.650634180515672	-1.81722805995213	-1.52616025502796	-1.3152632890527	-1.21906657274682
Z002E0135	-2.27928792289972	-2.21203542258456	-2.47472254500780	-1.67138187253713	-1.71956937449607	-0.838515238433636	-1.76351362192883	-1.48023889950760	-1.66872037398496	-1.50629103050456
Z002E0136	-2.26214892729464	-2.64876948212021	-2.0885180956339	-2.82529568818271	-2.60506832262931	-2.06433308059527	-2.61195207481546	-2.98489968303031	-2.56289984223381	-3.01083278137484
Z002E0137	-0.753936468461359	-0.322710572437349	0.348258929053454	-1.07148933445728	-0.422521931364766	0.300006208560260	-0.289731440710904	-0.67716089362216	-0.549788072805433	-0.399280165907413
Z002E0138	-2.63489251976947	-2.48674480079259	-2.56448125380701	-1.94911871067745	-2.23482227274234	-2.26753829505988	-2.28677540759824	-2.21580866443305	-2.48542579002587	-2.71264621528635
Z002E0139	0.0198947422577292	0.621711338271204	0.443047543593419	0.66193665705757	0.555202138388252	1.11279775385692	0.271048480029777	0.378470668711661	0.74271215724088	0.761715122082355
Z002E0140	0.818982732527632	0.885925823583784	2.17116211467297	1.35844145352274	1.28040298242687	1.16579370503867	0.84825911284666	1.46852379195135	1.18939115008184	1.28014113239021
Z002E0141	0.639662179667841	1.00465922102032	1.58247645930465	0.361580644660904	0.954712015113466	0.425896784330932	0.841225049228931	0.961448340542089	1.09604078582732	0.802138601247586
Z002E0142	-2.90936409477336	-3.12047310398968	-1.93155240256920	-3.77472735162551	-3.20231229297812	-3.70939152368584	-3.33950074684863	-2.85910448863667	-2.95638270255254	-2.90655279859885
Z002E0143	0.110573762743681	-0.257346107719671	-0.459622360853072	-0.15252774631101	0.27542874788777	0.00476505582973252	-0.034972486583842	-0.293328720233736	0.119546983201487	0.393129049098837
Z002E0144	1.23582865852622	1.53673114349273	0.862385042275283	1.55482144501079	1.22551954374057	1.47110856000909	1.39696399759060	1.43047429787190	1.25410246474399	1.71950482305580
Z002E0145	1.23705784898973	1.13894923836336	1.29260232196052	1.36191482740438	1.24143690874587	0.283155171926555	1.62586794729684	1.34633744633081	1.24355884992820	1.33236604006802
Z002E0146	0.612909904413802	0.180152261339980	1.56421584475250	0.141851101074363	0.500510572855781	0.733229795089468	0.354616147260995	0.63362086155005	0.416088148964733	0.242768661132524
Z002E0148	1.47305722715481	1.56838508894870	1.63878758655636	1.82027655663529	1.52716886689112	1.16653742849387	1.64175986665927	1.42292920681011	1.78313061303391	1.36816350256909
Z002E0149	-0.427438896133647	-0.399602346896989	-1.34430843739815	-0.841392022349927	-0.883611730809873	-0.292569180892224	-1.11471589086508	-0.445503614788508	-0.824522759681125	-0.690161566470322
Z002E0150	0.795945739860936	0.631783442308824	0.573955892348864	0.863723589206152	0.699669749939803	1.22292729496267	0.789461185901435	0.337097765097647	0.660157069328056	0.979440025089859
Z002E0151	-0.306434086515853	-0.632098309460161	0.262871113987609	-0.378389246011575	-0.254169155696218	-0.328706066175048	-0.231131539335686	-0.298155990268372	-0.581669034153825	0.213855726977232
Z002E0152	2.12126427572535	1.62942748803539	1.25554157038724	1.46128983850160	1.6808829629124	2.10131088651328	1.67582160946647	1.02013796911616	1.50322876970026	1.76986978839102
Z002E0153	1.52686692812323	1.92723787384338	1.50275305803117	1.79941512577089	1.87136420906444	2.06074404939254	1.78996617360683	2.43514422055761	1.93216505815196	1.72327499479244
Z002E0154	-1.9337921237439	-1.73531759835541	-1.50909581479939	-1.41666085509525	-1.89413326329317	-2.40428628290724	-1.25988946565857	-1.74005773809477	-1.95697117377999	-2.10276704097352
Z002E0155	2.43804191245044	2.28103255632814	2.24344474323835	1.70222978666071	2.20779534388233	2.38283442911620	2.17539363045090	2.31861953879607	2.06112715660734	2.47797992193310
Z002E0156	1.88065408360648	1.61608185159506	1.55975758428653	1.74616955326157	1.99586942369884	1.37163540803076	1.69320091401917	1.45114766375864	1.66952456732399	1.96411500445259
Z002E0157	-1.65340561240312	-1.90799132862533	-0.871477062299887	-2.47783329878809	-2.28717284621514	-2.02898501751679	-2.01939506310519	-2.61121072115728	-1.95411168593532	-1.71572178731599
Z002E0158	0.653879365767048	0.829199379992367	0.692625360308223	0.735271265703157	0.877736958496416	1.50665670443177	1.05028239436676	1.20649532405405	0.766098657577902	1.36854658164644
Z002E0159	-0.580863491410781	-0.146437833141115	0.22898972690857	-0.120696401074430	-0.203224844243790	-0.0598030545888701	0.343594204122730	-0.347737861329761	-0.0351770384672475	-0.389261746176583
Z002E0160	-2.67820456847272	-1.91426253131642	-2.44079354962971	-2.30905183419588	-2.35998851557574	-1.94066184973686	-1.49966040798120	-2.11132468603033	-2.15703073919995	-2.40216533116497
Z002E0161	-1.31950813752836	-1.19398705071531	-2.48112532623416	-1.29933443999155	-1.60888904104199	-1.05555058327766	-1.63162528328881	-1.79616057282547	-1.31738542857347	-1.6243206230018
Z002E0162	-0.485257898333318	-0.256064621972691	-0.541488444627094	-0.070937427923094	-0.491036908654749	-1.08135031526175	-0.878698529906751	-0.911701697077606	-0.598106240141722	-0.88297978593413
Z002E0163	-0.252312462821538	0.232629974040443	1.23993817964975	0.669910858814608	0.481739584252274	0.713713919603822	-0.251372296061877	0.796535151757985	0.101084430674889	0.409943072075302
Z002E0164	1.25108631202173	0.938871473142882	1.44742174146911	1.32389314682821	0.994190574385644	0.672848739075064	1.27159901545207	1.18715541024843	0.937866158136975	1.56340022030984
Z002E0165	0.528258268049612	0.693449243506164	-0.162219872865682	0.725102770088976	0.35161128637248	0.269985926234372	1.07672926363232	0.627284571879181	0.230975002925219	0.0396767890345155
Z002E0166	-0.741707231543816	-0.441469706490408	-1.04782669586273	-0.299113735663774	-0.730284614370716	-0.836324604798945	-0.584513677657754	-1.34976385637049	-0.509337476923805	-1.05880212785689
Z002E0167	0.711298807779094	0.783732900946388	0.411442674550039	0.341829799417981	0.655404608700242	0.936934631166379	0.666565411203715	0.329746115662588	0.601516598923471	0.616659867701065
Z002E0168	-0.468322345881819	-0.820669793167726	-0.154313294226711	-0.0187538819967208	-0.430263542370668	-0.0150336811134006	0.266846828474760	-0.457021067856513	-0.561094023672239	-0.210473222236034
Z002E0169	1.49693640907522	1.15950040080700	2.38830545514633	0.794800247927733	1.14065988886242	0.991137503134704	0.989293510838903	1.21900314915386	1.06875729541413	1.01291150051707
Z002E0170	-1.28675174600871	-1.08684290027199	-1.24607141049550	-1.10577059199443	-1.20959734163691	-0.254696760918993	-0.5365286706985	-0.656372845551929	-0.912424282292216	-0.77000058710729
Z002E0171	-0.258827414193176	-0.0326789385569074	0.239788401926409	-0.576851675025659	-0.380580745121105	-1.23835160627280	-0.527573107177651	-0.502266372140065	-0.347541189778363	-0.922562055166608
Z002E0172	0.794925011275654	0.820779126660249	0.0402646360313568	0.874568700037492	0.695182110980842	1.93415810734856	1.07989517649641	0.31779786963173	0.520609804877479	0.651975649936657
Z002E0173	-1.10264836425320	-0.953492061936528	-0.524813333010607	-1.30647779451978	-0.99465658008376	-0.80094440217486	-1.17884200582989	-0.862334843248481	-1.31170512449585	-1.37868931595190
Z002E0174	0.0512570485798914	0.0428810485064441	0.174546741241470	0.0979157810199	0.337001812205588	-0.0701854087032674	-0.433930426864727	0.324376958859885	-0.0626097157899848	0.499995943021366
Z002E0175	1.04160550410633	1.40235223920557	1.68077176864645	1.05906279424192	1.34674370842027	1.72382230371347	0.779429370522883	1.45836422236331	1.45537288519354	1.11650953715573
Z002E0176	-1.28702398764268	-1.05722074495352	-0.870195188309255	-0.236180577275669	-0.79809116791346	-1.02258046338838	-0.719213183784615	-0.578677384095917	-0.734587788104766	-0.7922268373808
Z002E0178	-0.688932531765547	-0.288979081419740	-0.493825859572758	0.169385853729396	0.103429625966731	-0.132567266705493	-0.727812159973786	0.0507571966221727	-0.198282381658179	-0.183095630263497
Z002E0179	-1.10509810650314	-1.30998754880964	-1.06192783305171	-1.12206843978561	-1.20458480169682	-1.11005279671453	-1.39910755721276	-0.79324016452913	-1.09704874355139	-0.867048344882153
Z002E0180	-0.322270688049353	-0.0285373422347364	-0.628080551191392	-0.176637268489319	0.150100919986875	-0.522755602037294	-0.124252120293295	0.330029005002244	-0.057398698192192	0.225803935859619
Z002E0181	1.77106860573741	2.12176962215102	1.48513081133557	2.06737561831027	1.77074335829745	1.81804113276775	1.46479024015596	2.13393213849152	2.02161696475801	1.92906109071639
Z002E0182	-0.273882775728149	-0.406344837438489	-0.782154313394106	-0.630221753257605	-0.255508263725767	-0.837257672788372	-0.386609614593513	-0.648287429961928	-0.149076769036088	-0.0924897857822577
Z002E0183	-0.831279175926115	-0.371323676880413	-0.00565741861108919	-0.716913836213763	-0.62133059456625	-1.10204245314398	-0.779401327542915	-0.41177654042551	-0.757028254438389	-0.907123604631757
Z002E0184	2.30897879939535	1.84985744095435	1.68704549149450	1.79670588935557	1.73372837484730	1.46454522737903	1.24539082792478	1.57386835572088	1.56354157326010	2.18683173146077
Z002E0185	-0.302318973786973	-0.383900742149063	0.0909686294853133	-0.584752900103512	-0.390879109330092	-0.417197221964221	-0.473573255499129	-0.000184009145295520	-0.162343642339893	-0.475210694424386
Z002E0186	-0.260838951681230	-0.523925196773386	-0.916160514635762	-0.942930501862205	-0.723290314355065	-0.321743821405804	-0.238179770046971	-0.976754059633873	-0.695982465249576	-0.623148958059804
Z002E0187	1.63127534629811	1.30414897561911	2.51441376101667	1.10255118474523	1.53900584621053	1.46238963429558	1.51851020407806	1.74563774012653	1.5592303322983	1.24692837801476
Z002E0188	0.605156437473871	0.425854564664738	-0.560016778376732	0.876554889743683	0.487916553439991	1.12787159615380	0.427342755298084	0.828534052686795	0.390968861164789	0.289908589843321
Z002E0189	0.602319381667904	0.35780295806865	-0.251123474363024	-0.240189573545663	-0.390363849881170	0.60632337769512	-0.0810491973194669	0.115691701654182	-0.218230791942159	0.24126071804614
Z002E0190	0.188802398628032	0.536010020340039	1.1814660934922	0.549203823133943	0.234643610854787	-0.0593784983447528	1.16951765891883	0.234966536988036	0.526132502501633	0.800188145473092
Z002E0191	-0.550139368234348	-0.114230198041646	0.154552829224231	-0.361930297591251	-0.302007186925623	-0.70203159957259	-0.392534483826989	0.36234600079316	-0.456945172531297	-0.28934021187898
Z002E0192	-0.52984576145113	-0.328257149601627	-0.601426288755166	-0.162598090447044	-0.574164395589745	-1.29199914481249	-0.912799066143974	-0.357276077404478	-0.633663768603241	-0.70337844014749
Z002E0193	1.10162093097668	0.901045054308365	-0.0906514301768852	0.512803152659656	0.519437487933227	1.11237620389844	0.852040621728637	0.717385099456871	0.835738476876745	0.874189354407447
Z002E0194	0.469469908659589	0.915909281375964	1.71873603155906	0.88499115024658	0.837488920560998	0.551822307705076	0.815655107665377	0.88970801716035	0.948886601185043	0.61164082903058
Z002E0195	0.596358559130485	0.665171017435073	1.21099468815471	0.619578950232957	0.827356674601336	1.68155806003661	1.50536884589477	0.414631370153264	0.461470957433062	1.08315957564325
Z002E0196	-1.35553681190423	-0.99033837703254	-1.80515582920085	-0.63449142967767	-1.04109090236463	-0.443465704997384	-1.78303314774007	-0.986523993380922	-1.09861828172817	-1.23298239583757
Z002E0197	-0.275729487132404	-0.426995289666216	-0.763618933949603	0.0813205867678174	-0.223337906608385	-0.273222396983697	-0.174813414559727	-0.007106116398092	-0.0835746101336969	-0.481951785660746
Z002E0198	0.449126911252901	0.293639564080051	-0.408204122955092	0.652418136325789	0.313003503026957	0.427148158075805	0.275032862815333	0.00176354586380237	0.484761848642051	0.239888659328938
Z002E0199	-1.64106987098380	-1.35700611614662	-1.18771716035192	-0.976713332607316	-1.28321319135765	-2.22936996359700	-0.948989745820758	-1.42881078589791	-1.45308949198730	-1.75569742089255
Z002E0200	-0.97815780499499	-1.30765924705303	-1.51538255455609	-0.808038729306207	-1.14367922115294	-1.45456484605638	-1.11420749056442	-0.835410201006936	-1.26671985173841	-1.36173275019950
Z003E0001	0.0302744228985623	0.723403105898178	0.29149184481407	0.082747949458798	-0.122784569176532	0.0428767617644717	-0.0351289487245281	-0.693716381166705	0.669145566861695	0.043931288082028
Z003E0002	-0.186881651820819	0.227359498559601	-1.01690183792695	-0.276870217474065	0.172317682047729	-0.148157725489521	0.154397430579960	0.482238002070212	-0.195449376551286	-1.2875302459748
Z003E0003	1.01647689897846	2.11271255439846	1.48974991835957	1.30041612066379	1.48922970829647	1.8694370358499	1.70746098114116	1.01306049899722	2.53405583091792	0.277252615139821
Z003E0004	0.518127875982955	0.0106777655405343	-0.356136611399555	-0.181291814210456	-0.535512079054728	-0.0533417067862323	-0.0476442813491726	-0.485098934622408	-2.18235018290964	1.17711817720569
Z003E0006	0.386486245404637	0.308809805987599	0.194803688930777	0.75580087947701	0.679489696985071	0.402263198313174	0.860226129310548	0.244311670798910	0.375820082159119	1.43633315753264
Z003E0007	0.725278407846601	1.03635939803546	-0.494687374001287	1.09996558003544	0.931992821507523	0.618629128690258	0.553441433955643	0.561129965180635	-0.364136562637948	0.339072791131707
Z003E0008	-1.03009478235507	-0.727944444311089	-0.489818044395431	-0.86569212814649	-0.697924092130777	-0.707652800139787	-0.694578033111842	-0.879492288055266	0.363258697191137	-1.9267552558293
Z003E0009	-0.864212508973243	-1.31481067978124	-2.13813450083856	-1.79285075499571	-1.9753384775315	-1.52502540190718	-2.89260982668398	-1.97421978563525	-2.11397468980264	0.073522820942086
Z003E0010	-1.73625551484911	-0.704761372786701	-1.18285624967575	-0.730620934056221	-1.12581396360833	-1.27712134321705	0.05151364305652	-0.540153678532857	-1.30938762317656	-1.59910578360203
Z003E0011	1.16100160755383	1.9333246815574	3.50882260473243	1.27330684074105	1.19530675896969	1.19688195388692	1.36269414124821	1.35242033089751	0.69927710915633	1.42732386256601
Z003E0012	-2.83027971134999	-1.97409756939485	-1.33043680126117	-2.58192324878176	-2.32564526075791	-2.03156680209376	-1.82429740151625	-2.22135091106033	-1.82283195945370	-0.832152211687091
Z003E0013	2.26577136733628	2.48717791880228	2.64961714485247	2.88793218042513	2.23531773948571	2.79917407889891	2.02817153973653	3.13011646695724	4.20148369829703	1.15800796473606
Z003E0014	-0.941730578935117	-0.446558523314272	-0.295983894929927	0.295637575378248	0.224833127409468	-0.313718139943542	-1.34897254747182	-0.402083148285976	0.119757422511096	-1.11716931265182
Z003E0016	2.47643365339078	1.21992937040849	1.49312130761438	1.04934142316409	1.22029095805347	1.45072554164241	0.526811000432649	1.9992089555227	0.213797331533413	3.66953099364838
Z003E0017	-0.248893095602418	0.0398724947903821	0.264289473586335	-0.0157235722859932	-1.40017030081266	-0.197213232416288	-0.447773815491008	-0.245266486026527	-1.74565402675161	1.02720537085074
Z003E0018	2.00402973271059	1.96308150191837	2.09478491298940	1.13152760073854	1.33245304574660	1.64893058682913	1.44412637325647	2.09827294668613	1.66068484563200	3.08232391185134
Z003E0019	-3.18815916656726	-2.15728222865816	-1.76543714270901	-3.11621995328799	-2.63731347894861	-2.45791905679093	-2.93278735166860	-2.32763615591844	-3.98706936705599	-2.71899966458065
Z003E0020	-0.524152037042951	0.347091152651327	1.03522198305256	1.02819450171145	0.446714322450665	0.409471057117813	-0.531280409368861	-0.0457978470899578	0.630887426171191	1.59285711695811
Z003E0021	-0.536145692211912	-0.312439534436709	0.273818677448457	0.558302913094182	0.347962567649684	-0.0205772177192424	0.225002927575831	-0.198378961793985	-0.492149286434438	1.06847865086247
Z003E0022	0.447560215214055	1.28442892978755	0.115382414926901	1.15704616971881	0.978996245061003	0.85420838664162	0.87956371937166	0.819231538576075	0.99083842631504	0.983948583948905
Z003E0023	2.81147569702833	2.61858896411548	2.44273540713059	3.1016297191428	3.37797377100889	2.27105203545486	2.60051530892372	2.89074443129948	4.11201510098147	3.62611573589968
Z003E0024	0.722452168628645	-0.925041815847192	0.348634582675402	-0.505584390971071	-0.133958742209729	-0.845588693194212	-1.30536688319639	-0.389827614923149	-0.985871078708544	-1.59468882083690
Z003E0026	0.425884364744563	-0.183434026856020	1.40786391453971	0.437634949520229	0.188655469964063	0.0316190293424326	0.0305374118402313	0.0353677780648137	0.0110508982226797	0.312924696150442
Z003E0027	0.132224185411977	0.364831774253554	-0.127759824146860	-0.219207637091747	0.149596917714937	0.334175164419613	0.371014739406069	-0.254069037225283	1.81772623577753	-0.111429650612835
Z003E0028	3.34604439895047	2.89562515502752	2.64417526037515	2.61597497102587	2.88401480592458	2.97539244025438	2.75883438662957	2.75585199787798	2.75009687426871	2.82607589513169
Z003E0029	-2.88197111760672	-2.42209808348698	-1.98106881322804	-2.88597982065496	-1.79742020175341	-2.82501093001695	-3.23947349462237	-3.37203392761436	-1.50553338802989	-3.44193929757440
Z003E0030	3.5493426512054	2.67079786394008	4.89023618187074	3.20255912149708	4.10106472416282	3.39502404541647	3.36739654394006	2.56611164969076	5.05466585536826	3.11429619092905
Z003E0031	-0.948984697160244	-0.610461404292804	-1.41621712807130	0.0473869527784655	0.489708969006843	-0.713696881898299	0.601404610743303	0.180960059632448	-0.893954523209193	1.05954883017274
Z003E0032	2.07412460749768	0.893126327997918	-0.0436500291121874	0.827097539038726	1.64100235972941	1.41683799977805	1.63127403283849	0.91081815134917	2.11547783541829	-0.0542100787912318
Z003E0033	1.37856993666121	0.150785501555562	1.12989449281138	-0.412350732932918	0.915478139528538	0.437020914096842	0.499610960894466	-0.181694837205450	-0.619981545330328	1.91092859701095
Z003E0034	-2.85455621624117	-2.79220587625683	-3.54872171879531	-2.67485665290214	-1.85656881324326	-2.26570370492784	-2.70763572100557	-1.68507692928204	-1.55331348610936	-1.07932786514508
Z003E0035	-3.97420319831358	-3.35520827103589	-4.13228744180514	-3.88628467180945	-3.33095106104506	-3.46888871931458	-3.75325600124199	-3.62171783717426	-3.11298860180015	-4.65047121881295
Z003E0036	-0.695978112749604	-0.228006312929164	-1.66034017025500	-0.202652665922233	-1.34840847424513	-0.5516264017072	-1.22889880369717	-1.39770467534129	-0.62077645141799	1.27876055665266
Z003E0037	-1.03144938094037	-0.742081352732348	0.155393950118058	-0.260996152872472	-0.64277166742371	-0.319280444650056	-0.318718991243311	-0.0588244256832663	-1.56806992360864	-1.64130304128653
Z003E0038	0.8584654178691	0.555607898855179	0.660920228874355	0.532558194169935	0.061850879536805	1.14533521701113	1.38235638647027	0.778007011668255	2.51931356480659	1.51312938466954
Z003E0039	1.15903976318434	2.03896812382757	1.42400285019527	1.99744476936192	2.49067975790636	2.26436604138783	1.70895976464972	2.23609022543877	2.07794190508614	3.29067740197885
Z003E0040	2.03942793163599	2.18304699000583	2.84186981066491	2.11389745092293	2.14891420971991	2.15672281256234	2.46373782713964	2.16026981784083	0.712441300301222	1.64206049392569
Z003E0041	-0.347004399662702	0.401329264441532	-1.13151661402067	-0.196508535763712	0.274789237362709	-0.403684640536304	0.247076500016387	-0.552377461451524	0.432031406274066	0.342584323222763
Z003E0042	3.25241854516974	2.38419682976141	1.92711447700175	2.30439857711755	1.42093694888067	1.90436029096600	1.91826169252452	1.96843163323852	2.80022065925586	0.232100412946595
Z003E0043	-0.9852058647362	-0.684737733246722	-1.78175494742036	-1.12325375693019	-0.723414103730673	-0.902414617220588	-0.230518552288136	-1.39221803081328	-1.33411545741833	-1.17553133464888
Z003E0044	-0.138905716409492	0.893324673719812	1.64516341654441	1.49249198436698	1.94275913110407	0.839854952190396	0.705344149365391	0.936350691326687	2.11990710770312	0.0940036064838806
Z003E0045	-0.385880749844367	-1.02771425850925	-1.83918912636498	-1.56573434365976	-1.99048961746750	-1.47175428840125	-0.63320407844974	-1.56697143864472	-2.37641250759942	-1.16138839732956
Z003E0046	-0.88942507705885	0.362541638563318	-1.31868342739162	-0.588861718094614	-0.292384509735272	-0.336633542208578	-0.263267681361694	-0.10837846094957	-0.978012802253864	0.38836002357139
Z003E0047	-0.229908748213460	-1.03080790226165	-0.877324789760667	-0.070718756226483	-1.06975697040784	-0.820897148687002	-0.596428818448667	-0.699560145772394	-0.220918089897680	0.241630801381557
Z003E0048	0.945936791866839	0.337079215007915	1.76974507109298	0.512537352047764	-0.409780806184347	0.557687880553634	1.10949421411332	0.542345964570885	-0.00933131756633872	2.31107717245906
Z003E0049	1.22994770330640	0.630528453600127	2.29345656538159	0.371502603938272	0.425825753899187	0.761898400745092	0.922391667361802	0.271947845107277	0.512543422648553	-0.636680237559636
Z003E0050	0.48181447897255	0.840733127206709	-0.424311100108385	1.63078949425264	0.280776381689761	0.918652641102872	1.85767917518784	1.1464230964155	2.37778245303032	-0.347697585724637
Z003E0051	6.25987506717074	5.5825513782127	5.78624374873562	5.08159217809854	5.70141804139108	5.26767957722331	5.13929624006835	4.91091209195921	5.55597237813678	5.38307861952035
Z003E0052	-0.230602297079481	-0.702454840552851	0.437952639257976	-1.22958131986728	-1.69797171170577	-0.988431751325028	-1.07113155717284	-1.7836272304343	-2.26166611437836	-2.48044159505435
Z003E0053	-0.609685814708794	-0.607459017113876	-1.19614965026715	-0.74777286536698	-0.906595375815532	-0.845505238092474	-0.751189364575537	-0.0842852727019596	0.303278728414273	-2.13941472459158
Z003E0054	3.45125971848350	3.27250800093983	1.77339704457557	3.05945185146622	3.4604796360977	3.01819434199728	2.57214486730307	2.31250426935541	3.62970244005908	4.17982511097452
Z003E0055	1.99696011061334	1.69845976132846	3.01618680367021	1.56263640565297	1.83910078932725	1.79584721652905	1.98674896819028	1.34490973823885	1.57627483161319	0.83993271541626
Z003E0056	-1.55856654271717	-0.87570507968426	-0.893263187518114	-0.990449762147074	-1.43128973387237	-1.13559939568548	-1.03408456241266	-0.573423872729452	-2.83132132559661	-0.842271069672712
Z003E0057	3.46405678711746	3.9637013897373	3.81321700113380	3.94067463254067	4.23134108279659	4.3174027834727	3.80426116272142	3.43447072077134	4.7898692067743	5.34024229506668
Z003E0058	1.86233230210460	0.754889005033273	2.18706469251762	0.914071880673526	0.613490084483901	0.992948709749714	0.773303156648641	0.616788560565649	0.169761750049415	0.542376012115853
Z003E0059	-0.177362792474237	0.769004665703827	1.11523550457790	0.345272149975734	0.0553506418349851	0.6782888355635	0.863299153894381	0.486283325505257	0.653640455542723	0.609514001192947
Z003E0061	-1.55988999603736	-1.98657216751477	-1.80938172565220	-1.74144401580417	-0.116974078191207	-1.89397852005875	-1.47723030886179	-1.61309927286053	-0.926630898115075	-3.56527112916037
Z003E0062	1.93136794886085	1.58303210117923	1.71398015740464	1.53449387195823	1.64456064102396	1.77706746464224	1.91948614444153	1.0353970785237	1.8842306486656	2.53389415086039
Z003E0063	1.95903849623527	0.855936772099689	2.96388655655989	1.08580219866502	0.378311758127076	1.42894038496489	0.48582090589155	0.719503758398425	2.19740478560799	3.43415572150237
Z003E0065	-2.6281217844879	-2.61879331668588	-3.49731494045381	-3.05821866948422	-3.18905981621034	-2.93619848891061	-2.93989856274146	-2.96565418866202	-2.64587866703467	-1.93267358918721
Z003E0066	-2.77015885000586	-2.02109912490658	-3.02248594575597	-2.46454882148531	-1.82672836527663	-2.39145884869138	-2.07816219465076	-2.63053678526094	-1.22216053900736	-0.677688538222699
Z003E0067	-0.983275748531862	-1.03532388517317	-0.409008563647627	-0.367621185098692	0.00422098818176515	-0.78012153334319	-0.104582605775544	-0.903121736953428	-1.55650123668748	-0.452426096016106
Z003E0068	0.856958714906165	1.78279363234460	2.90255079436847	2.0929377690045	1.59138303171567	1.81809942023830	2.07448387540146	2.20130746364175	2.09309406438752	1.55434833397071
Z003E0069	2.99519384451325	2.51639328290270	2.35545245571963	2.85889889951634	2.99334314247171	2.74815612041315	2.55975233692468	3.19407863480537	4.03395983978155	2.36601957611463
Z003E0070	0.168657243865978	1.14082639695699	2.16837573773859	1.32098472550281	1.28550721148726	0.542853004787079	1.37952978989999	0.468866156500167	0.358962451466455	0.868493233050658
Z003E0071	0.770729870178851	-0.153489992448676	-0.0819923498571438	0.503954426862637	0.0922902261054832	-0.209631430485089	-0.0467514952151610	0.893746460730892	0.859560181276733	-0.411242155325764
Z003E0072	3.44204279763579	2.16583358013742	1.51735155822254	1.84785273465011	2.00716974950741	2.58824691110838	2.27308691775987	3.39742478798486	0.869818056069623	3.163347088871
Z003E0073	-3.30862003027492	-3.73040911135611	-1.69607417959472	-3.30767352906879	-2.67804362606927	-2.94331114151143	-2.48934903650188	-3.26595393708764	-2.34426480893939	-1.75858031740063
Z003E0074	-1.58741235800801	-2.0990226575407	-2.45294565350375	-2.67455083833001	-1.80261255651688	-2.02367856683039	-2.69185806902214	-2.09661848271919	-1.32649441993465	-0.895977869762822
Z003E0075	0.605059076170343	0.241903000214478	-0.271530687966755	1.12879966335817	0.629245028400442	0.512035489183943	1.47607491950309	0.183965370665354	1.63744346027446	-0.366937386128884
Z003E0076	-1.53927010806070	-2.75394617745851	-0.514462626071487	-2.25446763531398	-2.56527426320282	-2.06782620532798	-1.83457003821322	-2.87436527110448	-1.09547605882031	-2.19002053378242
Z003E0077	1.38997873658461	0.784875306857388	1.73717761509084	0.472176971074807	-0.291913555570484	0.387035474840674	0.199386923101838	0.660907351798045	-1.42315038979643	1.81123346042924
Z003E0078	-0.247858012091927	-1.65675286085794	-0.95636750100645	-0.630976149886912	-1.02640354223589	-1.54463591855315	-1.18543970847134	-1.90364380790259	0.0406342101924103	-1.51844601027318
Z003E0079	-2.13848208505897	-1.68131979235388	-1.49989897229206	-1.54513776098928	-2.35102624875184	-2.16838226408630	-2.18883940899040	-2.42116050885203	-2.52831426294342	-0.448401588428027
Z003E0080	-1.35305402771224	-0.962023797331935	-0.237686834487235	-0.724310223825117	-1.82187787852377	-0.698627065053942	-0.0339867796571172	0.272090845600013	-1.14876417866587	0.500951152179306
Z003E0081	1.59581780730971	2.27085236288231	1.68194711478393	2.23785479253308	1.50917809734535	1.86902189062156	1.03877836288922	2.92735408970595	3.54208473836642	1.05536033729346
Z003E0082	-2.76567317464879	-2.21185810387305	-1.85192612845914	-2.14529264128238	-1.41823244315923	-1.99619547695609	-2.44874534704987	-2.09680416694112	-0.883611178609693	-0.335308800941207
Z003E0083	1.89271993446217	2.67577309510332	3.50275471152237	1.98153668119596	2.13578314922608	2.73833838162738	3.20074082305420	2.68950003209425	2.72573450984081	3.43621679432978
Z003E0084	1.5383503572268	0.794820168868123	1.52949193289601	0.524942662701367	0.246520051955077	0.799800907560028	1.70503425147023	0.895136318058442	0.637097639258626	-0.381898570843702
Z003E0085	-2.37360700595669	-2.89622809273008	-3.2346730468315	-3.38336450967976	-2.76698397912592	-3.10588993382648	-3.02506322869119	-3.52437031128652	-2.56022660721465	-4.71879296455094
Z003E0086	0.392487619978218	-0.402438810035269	-1.55061400401683	-0.353186240183568	-0.0416947011457036	-0.674120556057652	-0.956649299576347	-0.694042484546891	-1.61688711128651	-2.67378027302836
Z003E0087	-0.953931712882329	-1.54171266250603	-0.823611891698293	-1.66758722909796	-1.42990861364238	-1.43486153839200	-1.34578611419949	-1.54995996107166	0.0535851649383183	-0.444737579239444
Z003E0088	3.48803513282656	2.85133076025292	2.21039972970472	2.62063500570098	3.20974197913495	3.59058492112366	3.66422475136502	2.82360211047523	1.93379614404101	1.37648023436564
Z003E0089	1.43550492742005	0.841107689102366	0.857778210270837	0.491798558685349	-0.129818350025194	0.754143132350196	0.540990406168872	0.508365692194671	1.49384643647576	-1.20979441648188
Z003E0090	1.55141820375940	0.647373219423247	1.13309376121486	1.13008371205439	0.864443873834742	0.330844073794725	0.0808109723288217	0.586836649713397	-0.828584138293216	0.0313260296529296
Z003E0091	-0.844690995395603	-2.11727290557943	-1.66942213080539	-1.53532679333348	-1.40864421903686	-2.08784946276532	-2.31567907754163	-1.74026648124088	-3.46357618178543	-2.78994180343888
Z003E0092	-2.20936426247998	-2.76398142332067	-2.81419763334319	-2.94612654610164	-2.38234805426413	-2.28991152293878	-1.66916547444602	-2.92161705334885	-1.52550371916846	-3.59744246996003
Z003E0093	-2.47116501874115	-2.93522534256153	-3.14771194785363	-2.31147630325967	-2.19466349581197	-2.81961836676626	-2.73703367081738	-2.20626367190507	-3.40217188090012	-2.21665561619287
Z003E0094	0.380952723729695	0.0117443785124994	-1.23457560849896	-0.209098663774495	-0.602753475709367	-0.474041440434118	0.288020481852158	-0.907535941818973	-1.65474152970369	0.463247539831437
Z003E0095	-0.223527499922449	0.307942987544334	0.567272749854253	0.377972260176292	0.201534121533997	0.648980045302424	0.670606605651641	-0.572575312140176	1.25925709615156	0.250289173416006
Z003E0096	0.137462225417992	-0.767248202173852	-1.47919875228664	-0.225183911977448	-0.0115724136056534	-0.048992211781639	0.457266808252877	-0.354761735845030	0.193044830238303	-1.59338896744780
Z003E0097	2.39104783198522	1.99419600030514	2.16749746947335	2.14697886126758	1.80472357833543	2.25138109507784	2.73060588650082	2.12636511115706	2.73819126501778	2.44308067877303
Z003E0098	-0.999753493390006	-1.16665876023910	-1.53959237795586	-0.524501646721093	-0.240872695401256	-0.83947617020028	-0.517513517762099	-0.105400052567754	0.580961386122412	-1.21480664907886
Z003E0099	0.83592255012741	0.240590307668172	1.12642298901821	0.451018292647261	-0.177171522117226	0.621104569990849	0.619987715322282	1.00518126682136	1.07510499323842	1.17779107951357
Z003E0100	0.542346056318199	-0.381092993260797	0.823246715445295	-0.742788768162496	-1.30706675372948	-0.576162927499774	-0.70694904229226	-0.00404560042367732	-2.34843356624099	-1.05477719266085
Z003E0101	-0.608945021009125	-1.18268689775596	-2.10111057847484	-1.79902784007103	-1.82413537894662	-1.79961167513200	-0.412571650841143	-0.883552175122087	-3.55061162503272	-2.43420445815145
Z003E0102	1.22479691109812	0.74751735120657	-0.330826396896482	1.40891719889834	1.06232309876518	0.705409127901717	1.92705876864685	0.96746746404851	3.06448846368843	-0.00613007437965295
Z003E0103	-0.734690892905985	0.00154360002170111	-1.39217635238314	-0.717339531955622	-0.242799034231793	-0.261016776402655	-0.5994427177656	-0.675660725814154	-1.46636002282001	1.01441138368982
Z003E0104	-1.15786174613076	-2.09653065651871	-4.28477342576856	-2.02265717872093	-0.982331613782352	-2.26140252453463	-2.17469764190048	-1.79416143972315	-3.46837716118067	-0.93099409594797
Z003E0105	-0.316024813192122	0.900231783067054	0.739238577725857	-0.0521147138205161	0.25671143749331	0.290708749512318	-0.676231753737667	0.494033624820985	-0.896667171490752	1.61618461197438
Z003E0106	-0.87338977088364	-1.34435659388243	-1.01397014053446	-1.55729742884387	-1.78064844568854	-0.832527872325378	-1.61062453800030	-0.913447354423457	-0.0280669609472219	-1.55907977715083
Z003E0107	0.112044371750906	0.735619353965709	0.855931444433594	0.544703491064643	0.0868631091208878	1.11853206905208	0.649974558993111	0.962254206119264	0.311479934297844	0.366645750644216
Z003E0108	2.10554979259654	1.51167046842501	3.45599372915642	1.15282117748630	1.17517903562904	1.81268843958957	2.11041281530368	2.19469046325686	2.56882909006229	1.65407435697863
Z003E0109	2.89759762020958	4.04912007307699	5.01119758450066	3.78063664423022	3.16484302691137	3.51846718553199	3.99618609119709	3.11828577250502	3.06335891426337	3.47633712533845
Z003E0110	-1.05157889705408	-1.46375395721276	-1.51605235148021	-1.56234767693936	-1.41062287463026	-1.56164358064099	-1.76620412894219	-0.877191280895369	-2.59634834599589	-1.50441124581227
Z003E0111	-0.355135846811884	-0.0303085741406872	-0.668361480979459	-0.233459647348762	0.192045850257490	-0.0502318050940996	0.166004027891483	0.0912601114336	-1.4750586978134	0.927144019567368
Z003E0112	0.50433350954642	0.667221557840085	-1.00992168865053	-0.0482056221170567	0.23493893253725	-0.18514946130119	-0.0115941056499453	0.867695359595771	0.654889522724797	-0.946574195489245
Z003E0113	-1.70962847590754	-1.14711067159010	-0.691152907197161	-1.60055356635177	-1.54662994844784	-1.47567357739715	-1.11974333185474	-1.28471447813046	-1.64693761242101	-2.23692757088467
Z003E0114	2.24557795027959	1.48367843026402	2.32388467063262	1.54347492889814	1.77946060302862	1.91120246694868	2.4277012871271	1.53581887418849	0.894921006298038	1.31835978846296
Z003E0115	0.0600287890174037	-0.656789671457003	-0.247540062314227	-0.868222201736562	-1.10864142135073	-0.369521775298247	-0.637188923559284	-1.17041957101180	-0.141328296378097	-1.32771978207522
Z003E0116	1.27060982624314	1.89840352522114	2.5046382094171	0.964163633313143	1.27389532930957	1.43900631579469	1.64080351059062	1.94187290167839	2.4072716892811	1.32054684847528
Z003E0117	2.80388951314060	3.11827296129696	3.19779742078999	3.22419162931211	3.48538003378360	3.14733982453251	2.79180141616731	3.62365956829127	2.63263576663261	2.66928005185631
Z003E0118	0.63482435671249	0.0856203847823548	-0.518521534779726	-0.222459734200573	-0.665228814503559	-0.350093294274176	0.540238295178288	0.69214889974234	-0.944453718386725	0.67583191101341
Z003E0119	-1.91782618404792	-1.29277825156990	-2.16797096200971	-1.06110551972664	-0.380702131114893	-1.18982848394152	-0.854126810299504	-0.725424323739693	-1.36578005929538	-1.70505845950000
Z003E0120	0.239792300564777	0.58650333653078	-1.00877638976964	0.411815209508285	0.967963377297954	0.394833259053224	0.331467360175382	0.514228783473944	-0.411019316827566	-1.44647812009111
Z003E0121	-0.973325059304954	-1.10760434562766	-0.284848106074926	-0.512309060160875	-0.0378981580500629	-0.729297724119472	-0.653283574564943	-0.812972446980845	-1.60611551974875	0.457630657576581
Z003E0122	3.08516372127654	3.58767279126931	2.63155915336706	3.2804140488827	4.45055112842233	3.90070067816225	3.70919039960001	4.28248045712031	2.78607314890895	3.83693793589866
Z003E0123	-2.56319604385812	-1.96531947905352	-0.657383574671524	-2.37903457344120	-2.64577502472720	-2.00984142671745	-2.38712093610484	-1.92223936076832	-0.806992840227357	-0.772186391308406
Z003E0124	0.148477844811893	-0.165670094768666	-0.47162053127301	0.155137868130441	-0.403813955664879	0.283625874975988	-0.0380162639028082	0.054814109376651	1.91209587560175	-0.381741975556872
Z003E0125	0.0372879173279034	-0.0731824954707383	-0.450964472035795	-0.504114651788685	-0.61587424367454	-0.160349527315702	-0.699933055818691	-0.801050748929408	0.376073429724231	1.28797615782554
Z003E0126	1.67565255463810	2.34260078869767	2.94038048084577	3.00823839535556	2.89722059545418	2.69989950219736	2.37136614855563	3.09982750730887	2.00244807846286	0.56151568621709
Z003E0127	0.68303640309913	-0.123482969069736	-1.49791880953217	0.271501189344968	6.6445826916194e-05	-0.220808145135474	-0.00647321017726648	-0.301494755952313	0.29479435447321	-1.76285084961372
Z003E0128	-0.561391006488448	-0.596923507618514	-0.589297352889751	-0.264731265797754	0.678287850667907	-0.047608208660706	0.498383903726009	-0.413222888800007	-0.816582143934646	-0.878087276627528
Z003E0129	-1.71287605623639	-1.69773946334037	-3.32306243295652	-1.62960423663802	-1.34323884957053	-2.06129060244745	-1.64172944580817	-1.33677060130395	-1.95544993609892	-1.86017318415054
Z003E0130	2.88908379535773	2.26696454348189	0.951278511492353	2.64267156251313	2.42364231976094	2.05071411976832	1.89998695775933	2.04641984729273	0.983625003136837	3.7809138898691
Z003E0131	-0.590879108748263	-1.29699478164557	-1.27207631204659	-1.51572940421180	-0.446309790215145	-1.67730620759402	-0.707184572055851	-1.97902461065514	-3.2721894947817	-0.301432381586748
Z003E0132	-2.317406010024	-2.2851526912761	-1.82020782915345	-1.95125125905417	-2.56326089007065	-1.82814411303419	-2.15433564585454	-1.28734396059917	-0.214904146256532	-2.15572222249845
Z003E0133	-1.12716432638506	-1.68434602757331	-1.31772334730127	-1.79657989005913	-1.67494511967009	-1.47522615814896	-0.952127258332391	-1.98342192246398	-2.75025548600935	-2.25431470416911
Z003E0134	-1.15364633269235	-0.812160861892127	-0.610772888991949	-0.588735648991606	-0.782396795902758	-0.601398037452548	-0.212424237319725	-0.289261380305917	-2.45308270594341	0.725668112563675
Z003E0135	1.18877175064080	1.39410877782202	2.00050438055456	1.61263897087636	2.42939959476185	0.802871138912915	1.28489099753058	1.17411494731897	0.962756463786466	2.34681956608021
Z003E0136	1.16783410431540	2.07674635530690	2.42305532277267	1.10466796352390	2.69287519011308	1.51080064674452	1.64835702461798	1.32661919492884	2.88406446914955	1.29296321742464
Z003E0137	-1.33854867246426	-0.995983287835652	-0.910669569191881	-1.07739140209138	-0.561857380859863	-0.650412514819378	-1.34517728261677	-0.413631153734379	-2.02253053818817	-1.45523227904183
Z003E0138	-1.57007608287571	-0.78374670002205	-1.32382526764817	-1.23242453188505	-0.0837311394388371	-1.12594550922608	-1.58475783546196	-1.06400429727766	-1.58341458523382	-1.89343319069968
Z003E0139	0.872726532720534	-0.107176533489753	1.48451088318043	-0.161850836807482	0.430051362632093	-0.0895016679093355	0.406377326498482	0.136863222214581	0.754012187952101	-0.940499127464878
Z003E0140	-2.43734988073521	-1.01526136571458	-1.04525113747602	-1.11649783890268	-1.35860393411826	-1.15805981327863	-1.49787115465016	-1.63966786096717	0.0572963521392241	-0.203528572251537
Z003E0141	2.01905100176982	1.94267404027025	0.484730957368425	2.24005028544614	3.07499274184867	1.30907405725822	2.64903564439619	1.66724052040948	0.719078417626302	0.345763401041662
Z003E0142	-1.57925529763376	-0.518852458139972	-1.40258901537850	-1.23084382093841	-1.25113595455923	-1.12516611513459	-0.318978487493423	-0.222238956890540	-2.18243164510530	-1.26259018534895
Z003E0143	2.60181044122531	1.68761439815594	1.4361405065239	2.38335175932672	2.17978368704708	1.92833429653254	2.31508159387357	2.03549112592574	3.3667265095743	2.80573096275605
Z003E0144	1.80161655782542	1.63584989689834	1.28895082769047	1.71300386862231	1.27091009889026	1.38408142125208	1.72708870684248	1.37316965560865	3.15538341249633	2.98991879044526
Z003E0145	1.31342077052639	0.44954124142366	0.292435354220606	0.553883000182562	0.755010515769899	-0.195814361202012	0.174051292423892	-0.206350093069032	-0.396771332183648	-0.436018611330597
Z003E0146	-0.79951796302571	-0.37130651816063	-0.551940147745445	-0.12188173851822	0.176110670311373	-0.313035457000214	-1.06521486708800	0.4378046300731	0.232548679185765	-0.773838866625531
Z003E0147	-0.87347159076834	-0.664561228849586	-0.872358049534501	-0.474577195190906	-0.264622015054807	-0.710821062405122	-0.403598211693675	-0.988898118810148	-1.90173104466595	-1.01614198804623
Z003E0148	-0.422410288790127	-0.337899188995417	0.495369740576208	-0.206259731721299	-0.319610590218108	-0.309204099579607	-0.47979211775488	-0.0151618273745379	0.878405961599608	1.18350739189119
Z003E0149	2.52906515918929	2.99532646389918	1.79788772868917	2.93005800597362	3.14036577982117	2.00669414060602	2.81899991788257	2.2162380119953	2.73846255236607	1.15718386351289
Z003E0150	-1.78084056709768	-2.18447091942736	-2.60942098265325	-1.96517293695942	-1.73284682050665	-1.99848145924108	-0.909359097816145	-0.867556939580673	-0.700078268658346	-3.35249681797975
Z003E0151	-0.106786777755727	0.648527825259062	0.0797795859080973	0.281448640248455	1.45245982672306	0.136796715362903	0.290613142940993	0.157104408761552	2.16484344716177	-0.955821219861108
Z003E0152	-1.52913371751905	-2.06164920195875	-1.656011695181	-2.36598014446756	-3.4570840865982	-2.24545629665778	-3.52128033640445	-2.63006858229181	-1.44721874797353	-3.74351870267506
Z003E0153	-2.28523174754482	-0.587724585828342	-1.29953363538995	-1.00311110048768	-0.463953136167804	-1.07992234470415	-0.756643111260026	-0.159355565581747	-0.0914683751627528	-0.451362173095622
Z003E0154	1.84507260765122	2.38406445737969	0.78533073077557	1.92043680006336	2.31764045287776	1.63102016716878	2.19109754659206	1.89119976084889	0.904803034530685	2.00018066240674
Z003E0155	-0.271576126042466	-0.741311770932456	0.424812146463515	-0.576070326858222	-0.733254401285784	-0.367912267807255	-0.417532340637374	-0.996193787813098	0.656225582352813	-0.792801181802624
Z003E0156	-0.368947118869997	-0.39376486392112	1.26981092963393	0.515583263550287	0.22652641424998	-0.0204215246928818	-0.385062551633135	-0.6147678847064	-0.264100599996481	1.98022796558339
Z003E0157	1.35171615710758	0.729294515792032	0.372895915433077	1.14849155270146	1.28201102924717	0.802381107334263	-0.00823167915662104	2.02870076039798	1.68521719701684	2.11178523166250
Z003E0158	-1.61715387942692	-1.78335803508954	-2.23314023084424	-1.40137270642138	-1.24940746124532	-2.22172845275020	-2.63439178414217	-2.02458905341595	-2.09424627564218	-0.92655859847789
Z003E0160	-2.12715249187651	-1.14563345212954	-0.663213303126455	-1.45922870140937	-1.35902678977459	-1.49536221608173	-1.55957411784513	-2.15147221414550	-0.0724046465564101	-1.27587336023592
Z003E0161	1.51711429185314	0.798254490949572	0.673788780499033	1.30926693283755	1.05330221148538	0.784772713771752	0.714368234813533	1.49112105007853	0.175682320070084	0.728728885719587
Z003E0163	-2.21682157855478	-1.78328359549708	-1.81985430067637	-2.79286888084689	-2.92212205726197	-2.23921236930407	-3.41798634811548	-2.56095140872468	-1.64493803512474	-4.25003821954948
Z003E0164	0.0527254574750337	-0.876043968222523	-0.880577419646535	-0.702686997309786	-1.07463323416789	-1.01627664692570	-0.599514986225813	0.294225574235203	0.237762944823643	-1.55226905750717
Z003E0166	-3.75366060861621	-4.447799299481	-4.12821431629163	-3.89806338587285	-4.18292193851287	-4.15668911003591	-4.66860015468385	-4.62815867210339	-5.96058629315157	-5.50462710256471
Z003E0167	-1.35830403010308	-0.668318031027932	-0.209707519581464	-0.820020479971358	-0.389906499565182	-0.79243521532405	-0.591795612135774	-0.597456002220735	-1.35922119400001	1.05710368348004
Z003E0168	-0.495445019478711	-0.247704442357433	0.0131612235017080	-0.286592120901923	-0.56174597163778	-0.232070158570968	-0.988782333564801	-0.389554566254630	-1.12752577575184	-0.858554438253052
Z003E0169	-0.565202185431088	-0.672989846812483	0.0473461128659306	-0.315385288100447	-0.163776057824036	0.0897646722647415	-0.571628578502573	-0.520193341120025	0.467614364320903	0.907641033146765
Z003E0171	-0.317088629502892	-0.603102793235904	-1.04082283718193	-0.680105806553187	-0.370596653350898	-0.248946104164392	-0.628911517807312	-1.25545722643965	-0.24449328806461	0.299364087227333
Z003E0172	0.764482321683858	0.415477135454204	-0.181602293990391	1.03444179532724	0.282404460033076	0.573822452948868	1.67351276060101	1.04910452389998	0.92235303394507	0.920487309113212
Z003E0173	1.18943966102555	0.803918714719359	0.655532044536688	-0.0813832450700832	-0.194426337607252	0.730062381348712	0.61448304013386	-0.282249874469248	-0.657920046141012	1.16710709055019
Z003E0174	2.0871578448206	2.55614943745953	2.38400829740825	2.37155638826642	2.67039751202534	2.68722980411382	2.07705049939775	2.66192971078467	0.641374339151449	4.76699299514062
Z003E0175	0.0143037874187568	1.05302949587847	0.126801554138693	0.132296391950543	0.819466493869985	0.93796019695872	0.889844504599706	-0.105608770620303	-0.989326034253608	0.764634481176552
Z003E0176	-3.23062392329973	-1.91801366272634	-2.21264144052893	-1.18495655779278	-1.24015810913129	-1.07372268918482	-1.47559454351115	-0.681594496244064	-0.574699224849118	0.0319496636003566
Z003E0177	-1.11074015226531	-1.02419347410934	-1.12147558371457	-1.16826658590429	-2.09703270200437	-1.22465220412610	-1.76186010789165	-1.16787139367203	-0.552642271093829	-2.84835695891865
Z003E0178	-3.17631383596405	-2.043489516527	-0.45534143792057	-2.16141366226087	-2.48357795705545	-1.95208500249013	-2.57141373871233	-2.07946890085789	-0.354649715532556	0.0234692107503139
Z003E0179	-0.312585539488533	-0.516935213602219	-1.67609645902733	-1.11654775215725	-0.877546134388839	-0.480153220751265	-0.786541549923185	0.34102049189057	-0.112220785046532	-2.28930056174493
Z003E0180	0.62801705949876	0.706006651168889	0.980054817142423	1.20126338569675	1.52915713671517	1.17800946467916	0.717693222374137	1.67716046983737	0.812142371830853	2.37384657677084
Z003E0181	-1.11810138712206	-1.41569262986119	-0.438889303977916	-1.26060668008969	-1.41454192252265	-1.06920828834360	-1.17291206291745	-1.60876696400471	-0.86648629307283	-1.53240657582722
Z003E0182	0.207417666901978	0.275353943256131	0.902567571439506	-0.249681901246509	-0.644797612094042	0.103716127962363	-0.192912093322327	0.424074819217428	0.454238876943386	-1.33925051481391
Z003E0183	0.140669289428479	0.613745032381254	0.457822263384724	0.747497005703503	0.76625855982151	0.339190500761278	-0.216930175641798	0.905088060754705	1.40324179606629	-0.686566422227008
Z003E0184	0.331157887484451	0.352078516333136	1.43488655327205	0.339552710095881	0.9836680278016	0.366773689808746	1.76345559753019	0.61017045511708	-0.377028108241886	0.408928165963611
Z003E0185	0.139238618648841	-0.391642106714929	1.18286217862127	0.280247648159218	-0.46411922513587	0.0134422586128948	0.146884882094116	-0.157368811322990	-1.00129049603749	-1.06272871651171
Z003E0186	0.547917241039495	1.79448285753439	2.09349242304412	1.46130133806808	1.23403403463997	1.81566594390221	1.80388595382051	2.49571103558039	2.34307358208656	2.50841119233469
Z003E0187	0.832409740034084	0.102479945275327	-0.195583542587841	0.388679388865113	-0.0173436064998604	-0.212237580139556	-0.900792809969869	0.720428934828174	-1.60784015682924	-0.268391443719785
Z003E0188	1.55378032148516	0.666489747842934	0.359931777680005	1.39966733332399	1.17655233829551	0.82833429653254	1.31034169044146	1.00214640672249	2.29863953860065	1.86024982009387
Z003E0189	1.91128967083132	1.81386887016524	2.83511756048573	1.43555981115673	1.27382130223692	2.15923585003364	0.662725414059568	1.87224865654007	0.891540549496315	2.47424791477217
Z003E0190	-0.158197953844874	-0.193051932343558	0.296893213394592	-0.199279631491557	-0.176290022381127	-0.0889791284238084	-0.719192657691266	0.913710535831136	0.0137039882037384	-1.55571437013519
Z003E0191	1.01329908466970	0.996355298419643	1.27898577675257	0.713480805896222	1.45454638755065	0.62611198944973	0.279636977123802	0.688422927194176	0.66286568956249	3.2275464544216
Z003E0192	0.430978290065063	1.14986628174087	1.95775340382300	1.37714608797049	0.73248396839695	0.667703251520261	1.84889223482108	1.12017023364426	1.56537006680690	1.35248304617085
Z003E0193	-2.03180454728593	-2.06648829365728	-2.65451870907688	-1.99372048598973	-2.93655097030912	-2.34736666947015	-1.92393528623970	-2.26561907737831	-2.02369474122016	-0.754884885225238
Z003E0194	-0.662633337810922	-0.259824400847507	-0.555088255899262	-0.478037288336132	-0.937413475286256	-0.202972581947276	-0.673538583172531	-0.475659181717985	-0.302127345478912	-2.35448680673632
Z003E0195	-0.572193776916915	0.789227799171701	-0.393741823354574	0.595091744028277	0.720260025779164	0.376665222109387	-0.473327400880212	0.704349448276946	0.864533806433236	2.28038564030458
Z003E0196	-1.89659733842685	-2.26505749290684	-0.634072332410022	-1.43220117921479	-2.04387203589027	-1.93123265629685	-0.732881488461004	-1.83505759643008	-0.153789313501969	-2.00138811810142
Z003E0197	-0.097558142916691	-0.0124226945394128	0.0457663030552597	0.0640726984965624	-0.452705473742282	0.404900151841677	0.841637903108969	0.581387110696425	0.434875596325683	0.0274687720691352
Z003E0198	-1.40108186519856	-1.00900351451596	-1.09791403980640	-1.32991506342783	-0.719037885500196	-0.663374259683146	-0.82821250008392	-0.935735594318836	-1.22479197283406	-0.403269838299536
Z003E0199	-1.05311963957898	-0.292236803608334	-0.787764518022794	-0.00269357624373754	-0.267693365892559	0.0530094705103735	0.705806705955366	0.95094452206451	-1.39954795746148	-0.706741015198522
Z003E0200	-1.01843593537329	-0.415799208614909	0.597647631313025	0.22168638870447	0.342659003904327	-0.445467687442543	-0.175789324367309	-0.519652357005991	1.14628343452138	1.0731010853809
Z004E0001	-0.157882738244406	-0.249333587156415	-0.89804157793734	-0.657134963324516	0.412170656563277	0.68267880645162	0.601611682648975	0.131248003202326	-0.946243285631036	-0.0113286978984457
Z004E0002	-1.93368617519312	-2.05248655268028	-0.329379498717657	-0.794569800703026	-0.164489296015263	-0.817902867868443	-0.455763765713476	-1.75347571224499	-1.30124909272129	-1.37784894310558
Z004E0003	-0.923104467662045	0.444421510717654	-0.362189554730559	-1.47765955264577	-0.81995985544845	-0.303347477237082	-0.0413308218167435	-1.18948801630365	-0.359614131991742	-0.672317259842661
Z004E0004	2.91130944335337	1.56786901549592	2.03238654725438	2.12655197027552	2.82343309982775	2.61727871817642	3.40722855854281	2.71131755650052	1.58095461499045	2.91796871423463
Z004E0005	-1.6020929509312	-1.18878228996645	-1.70281797136690	-1.13328763514764	-1.83372401754184	-1.46153872588017	-0.998255548504872	-1.19555472029028	-0.289696677723868	-1.06195901299876
Z004E0006	-1.12412247456769	-2.44280118754051	-1.06247959403906	-2.30304096201943	-1.31068233516242	-1.87841912872700	-0.626853086117374	-0.817566372440303	-1.06335001465000	-1.24144175754242
Z004E0008	1.16122618371589	3.20562031850331	0.7306709339147	0.288308146864998	0.729811803994306	1.52570391062696	1.49978324095985	0.744072467056031	2.37349966815444	0.812236772071793
Z004E0009	0.571560341154791	-0.674424467430177	1.6222268287907	-1.28735551960267	1.78365576566884	1.52279455059488	-0.323853513783500	1.48210947262975	1.20149238626214	1.07226141024754
Z004E0010	0.188481586813809	1.22256416429167	0.224992022346153	0.115624173491807	0.0381776575246001	0.616072344473397	1.87740156765997	0.794205278329687	1.49321575816415	0.234539501870708
Z004E0011	-0.547147849608979	-1.07808398084309	0.201776987923877	0.594695695151336	0.768298958712175	-0.187774102033550	-0.731049068540503	1.15340429982435	0.0347946044768005	-0.00236242590408567
Z004E0012	0.460813209626616	1.11619938909541	-0.162988367076049	-1.05919165647714	-0.601969594614118	0.450920448863389	0.204894315838907	-0.348711174613594	0.517217126501492	0.177278555986131
Z004E0013	1.70933091183577	2.93735241976060	1.67699462947581	2.27715088025978	0.59855027197359	1.15891814971560	2.5451240117287	1.98991597109387	2.43043295411923	1.88301213410913
Z004E0014	0.255087389573585	0.931605195742858	0.983501536040365	0.983467252891621	1.21075631541242	0.80262872058884	-0.109035118772486	0.8898119658878	0.601469572130719	0.96689705329541
Z004E0015	-0.11067832557566	-1.26648185456987	0.6501243978841	1.40083855899533	1.17753672977935	0.575352336057756	1.22082826046486	-0.930824944553918	-0.264777854814039	0.458880084831184
Z004E0016	-0.296787067599516	-0.103466217731282	-0.479165015825632	1.05742569073582	-0.51378872780179	-0.854141940789748	-1.15409508597818	1.12373584265110	0.504706789054276	-0.427568032633182
Z004E0017	2.25793234054533	2.26886240647252	2.44606591425934	1.91452376614649	1.14192265948146	3.06270494000587	3.48755586207279	2.06762001779679	1.93970719712613	2.11420256591622
Z004E0018	1.19467278376082	2.08480383456992	1.31648124187931	-0.721407632329291	-0.446948286679683	0.539764863481971	0.362785778169181	1.31844163423150	-0.256987090015508	1.14907437213356
Z004E0019	-1.86507615112245	-1.82163335140744	-1.74243374081523	-2.12913446660447	-1.66951332818742	-2.08377784735662	-0.411405453108255	-0.887891176680017	-1.37102396266100	-1.32493386958611
Z004E0020	1.24019373328705	0.671127446327486	1.68062621475809	1.38037343943226	1.26400390026342	3.08933480062059	1.89218096133401	-0.0768257745761999	1.22233914539003	1.20829814107346
Z004E0021	-0.715105219168051	-1.89751913235912	-0.464615079633514	-1.03540902857826	-2.08914248037532	-2.71410234519306	-1.42171452099120	-0.00790354110783636	-1.07203819954326	-0.586299669219493
Z004E0022	-0.911633194520457	-2.61821749111730	-1.36651689055100	-0.267333991131503	-1.63739935941733	-0.587356499276938	-1.00808813371221	-0.868444397091572	-0.467788586790448	-0.507297522108836
Z004E0023	-1.23797076738972	-1.89849680951668	0.0480807127842216	-1.90334178474169	-0.146890321961497	0.00581182034492501	-0.501739925818319	0.0701523094598307	-1.04837738875131	-1.01457482456013
Z004E0024	0.479151101371748	1.40083796508867	0.906817356327496	-0.469703349963681	0.675180206243487	-0.227550319191588	1.00529721342748	0.93564203162389	0.109650027927470	0.608393702478918
Z004E0025	1.8982982964039	1.13194027755198	2.19235517276305	0.909502848386353	1.59533629491893	1.21085042770593	1.74770564035579	1.86476869537730	1.24549629458351	1.32681720643148
Z004E0026	2.00859962096499	-0.221092337800029	2.26423638433674	2.00984330466075	1.87520462762591	1.47149191811205	2.86433933064658	1.59380646974637	1.94633248549105	1.97155716892105
Z004E0027	-0.72449536417049	-2.16412806174817	-1.35100067428418	-2.04501675079307	-0.49155208230672	-0.322074383214774	-0.425484039784157	-0.0917734242332397	-1.47645453642532	-1.09169261750691
Z004E0028	2.59948438055591	1.22261994138255	1.93461302162120	4.14231615276722	2.39306771213952	2.63521227635686	2.58677233093094	0.925566939760913	2.73306302542077	2.45578127928166
Z004E0029	-1.23302526744178	-2.12284355775589	-0.754731570666182	-1.3195657783414	0.688766076117563	-0.313096297080162	-1.68162046732832	-0.50047479904144	-0.336990273034437	-0.96143842635956
Z004E0030	-1.98717048618633	-0.735389445635182	-2.43613551641828	-0.9379310776146	-0.0929953343312004	-0.421528766025875	-0.700211124926741	-1.13620935323380	-1.42430700322628	-1.38386138237948
Z004E0031	1.97300662514217	2.62552228707875	1.09836824791649	0.856586098532767	1.70397417950069	2.00415321000813	1.74693363279818	1.28809435943980	1.46332984826044	1.22013774986022
Z004E0032	-1.27781008217244	0.341650338114699	-1.90750745961035	-2.845827890301	-0.965832368188967	-2.20643193804539	-0.853276050401141	-2.23694940023872	-1.47110931603803	-1.32490882616158
Z004E0033	-0.767677135432408	-0.0393076207412394	-1.10562082993060	-0.274330366652896	-0.521758315201951	-2.88093479622	-1.96252555397197	0.0172548492333689	-0.0485308082018119	-1.05091930116237
Z004E0034	-2.99735435230156	-3.37546473436823	-3.4376748878027	-3.67106446716077	-3.37646894091966	-2.56789852977859	-2.25910601901422	-0.73436375041504	-2.30597568539544	-2.54141366333076
Z004E0035	1.53219214447029	3.19570494539756	1.51283869793576	0.243567974926624	2.19404257665592	2.50015432076334	1.77634956906527	1.49251667936845	1.68581889208244	1.74417866043760
Z004E0036	0.885537719731551	-0.536747081079116	1.51996550674422	1.12044320630520	0.940664317240915	1.26259324189431	0.801960656254565	0.772707363237794	1.36850893183198	1.46280986775265
Z004E0037	1.01093613555562	1.25966054949105	1.10569103658330	2.75845820783607	-0.0503506057475147	0.314260644772763	1.08247458617899	1.60410427699105	1.07895758983876	1.30486664515261
Z004E0038	3.21473929683702	3.25635359575117	3.08101151478172	3.97941798101879	3.94086983544797	3.35596238145102	3.79551750304271	3.44383370612693	3.74957915386754	2.77665930871791
Z004E0039	-3.23478424725032	-2.57935304038235	-2.69300893362257	-0.853908219564588	-1.6812976750082	-2.76237555978826	-2.88056917916585	-2.66424994124021	-2.91444353205755	-3.05572391750457
Z004E0040	-3.84591658216093	-2.44919156256699	-4.23957910202727	-2.83704297846718	-3.55414893370134	-4.53906821866932	-2.61780098278288	-3.54332426979966	-3.60659256061589	-3.54542552767512
Z004E0042	0.410644194159174	1.2618420792793	0.403852148457976	-1.17422804750202	0.749810021544323	1.38591080387971	0.560052848875035	2.02673054898157	-0.0386819510797163	0.109653377956842
Z004E0043	1.97333260386608	0.937919876343774	2.03497441957871	0.156762805908184	2.47870808556257	0.114621744878584	1.18465289949894	0.565490023984062	0.282505727721346	1.41354629928869
Z004E0044	-1.71759650249329	-4.07672006032318	-1.58032856478998	-3.94059406054089	-2.34889080992522	-1.09510023731077	-0.846243099366427	-1.43931072425925	-1.34503310442045	-1.90195005165446
Z004E0045	-0.68717289027619	0.946189175812612	-0.177632932169257	-0.400695685090026	-0.871823873225828	-0.773196892950812	0.357647476033654	-0.979568777447315	0.0329916399650253	0.0946332829256994
Z004E0046	-1.12167093257974	-2.63747063658237	-1.71500313447148	-1.02348111363130	-1.4365198040082	-1.83286801451855	-1.98165687359384	-1.21397487309139	-0.626478068781274	-1.29660025464033
Z004E0047	1.16291731737339	0.841943058760696	0.925949478192602	2.55155176238548	0.186520288740453	1.50562730335155	1.16006734117552	2.11375499986957	2.26706028353583	1.42039847028949
Z004E0048	0.253405856097883	0.627292575015799	0.153398468065142	-1.24476464177568	-0.811081326973403	0.431687500698173	0.175627290379634	1.63064411377570	0.154492383175729	0.287788567767289
Z004E0049	-0.79033032318074	-1.02355761846461	-1.26984555152953	-2.08930871392585	-1.91010185886015	-1.69277704245683	0.115045261325147	-1.89972926133786	-0.293308464314551	-1.01354162195405
Z004E0050	0.884602890662461	-0.124341069078298	0.104954721971545	0.277935797610656	1.33824368710725	-0.124487298506818	1.24827600121483	0.07329901540516	-0.128258998296733	-0.111964382416114
Z004E0051	0.743149821101921	1.80999875463985	0.604706705682338	0.487240710771192	0.966735602932304	0.9645153043739	0.208002927035492	1.23377499948054	2.22359818461438	0.93004756873761
Z004E0052	-1.13722986533156	-2.25215796613520	-0.962418329601945	-0.451528184329990	-1.83431660745944	-0.734935542111574	-1.66879748353431	-2.83181530204191	-1.35357035053497	-1.44934468297051
Z004E0053	-0.68724398426229	-0.404865228272563	-1.00895706526096	-0.515091298404696	-2.15800518606304	-1.09669658315981	-2.12186614939098	-0.287075049283106	-1.20668202414406	-1.08487525026450
Z004E0054	0.167207573964491	0.0315012092064206	0.248975200974904	-0.135273407936319	0.700719603484772	-1.10128059259832	1.60201666081755	-0.235000199302635	0.69011303670491	0.633168992393967
Z004E0056	0.9409510573919	1.68732277297763	0.923511412284085	2.05084071778503	0.895219863545215	-0.902823437522387	1.21661587037313	1.44306924148822	0.790103296780806	0.906231912967502
Z004E0057	-2.70227091007355	-2.49702917819932	-2.16681594438497	-1.47956003343214	-2.14411153636936	-3.9491797599807	-3.42811466905091	-4.64549386795742	-2.02397991969348	-2.85920662064852
Z004E0058	-1.47167826758051	-2.10805797431988	-2.05067637177229	-2.419410556831	-0.978476093492193	-1.86366394976976	-1.82595452504262	-0.0198234207425156	-1.58139167175255	-1.31597854172321
Z004E0059	0.0157487978682396	0.6203110611181	0.0241563642037606	-0.998320805407066	-0.0421547251873195	1.49247875662707	-1.07037545682482	-1.06648528452238	-0.717410316323186	-0.722482001514627
Z004E0060	-0.0890745446066672	-0.453913775909099	-0.460326341021693	1.01786838111302	-0.246274344533781	0.0274386256065884	0.109982860104225	0.180013623349678	-0.305875604415378	-0.157346460688802
Z004E0061	0.198449625956347	-1.00897674044379	0.346790137940565	-0.606041417630803	1.55079579272603	0.737128631335033	0.694550453453436	-0.26344522485705	0.470838687274446	0.0629385593899033
Z004E0062	-0.853063667339678	-2.63584446612791	-0.977319671907992	-1.17251288297511	-1.85157533324119	-0.200223150325549	-0.648204466832444	-1.19907592389040	-0.965818638696685	-0.81397364466768
Z004E0063	-0.938248737634788	-0.864929440794551	-2.06092654384417	-0.978860771467292	-0.991409885108378	-2.04251338324759	-0.504292260316214	-0.482529447847935	-0.424188155099869	-1.15064597371858
Z004E0064	0.292360617071719	-0.535615232050518	-0.701184518942436	-0.655720643292595	-0.138134612816014	-1.12421925555662	-0.296662040658842	1.24377329160684	-0.188307618038151	0.157647319581375
Z004E0065	6.61872650689118	7.76346364425824	6.85654794359677	5.43915351322904	5.35188622315547	6.92199927390153	6.25056470908376	5.58283510065281	7.1522878292939	6.70244381636634
Z004E0066	1.88577234909104	2.42428851423809	1.60800714671414	1.04913132601850	1.94456265882084	3.00989669176250	2.8139708324013	3.49169992901691	2.13921315831893	2.3463938614646
Z004E0067	1.70748351073874	0.531103194636781	0.442075040630218	-0.456518370841597	0.938050503245839	1.86053941672958	0.943996052287662	1.04535220793042	1.38575920105243	1.04956311078128
Z004E0068	0.535509178411233	-0.134561027835353	-0.127903778018027	-0.197960708969166	-0.376235294782947	1.1842659715569	0.717659284282065	-0.69545177919059	0.427214490590683	0.177515278523188
Z004E0069	-1.78154933563721	-2.42446617035029	-1.57033592671304	-1.47336075897713	-3.00530699790526	-1.48165403710177	-1.41301044895495	-2.23614798426608	-1.59320890790053	-1.80224441278458
Z004E0070	-0.0873752866364263	-1.31670887917526	-0.516836770322869	-0.948795077929205	0.293412236318278	0.185059036611838	-0.829982929117083	-0.573309691203407	-0.300258630615411	-0.298453313676596
Z004E0071	-0.656139008952093	0.0466260579413107	-0.65334523510324	0.409616071435707	-1.14170041275863	0.828736817213866	-0.153248288830748	0.972304126566382	-0.088408516072748	-0.141292034087234
Z004E0072	0.281729403786189	1.75656486746518	-0.251150434250237	1.48195789973481	2.24255518853876	1.40412128810293	-0.409627017336741	-0.508173170954331	-0.945756158582052	-0.0119101277682680
Z004E0073	-0.576076860914031	1.23742040699575	-0.506794696830911	-0.552323849378197	0.382304560297897	0.153932040641551	-0.154553713300531	-0.817711884682416	-0.559369425588151	-1.10194040531858
Z004E0074	-2.31567238975088	-1.24013055407482	-2.20016714208194	-2.38542170487243	-1.40321870237313	-2.1271054275051	-1.90105296156568	-1.88331587609557	-2.71439736067554	-1.60475904434063
Z004E0075	-0.686547792826683	-1.01969083179441	-0.758954019870014	-0.76800765293098	-1.58649837301412	-2.05220751277880	-0.848729377452974	-1.7004972632762	-1.68570577595923	-1.61368626350983
Z004E0076	-1.86085944316612	-1.33349412563044	-2.32708907997368	-0.956040613704865	-1.78537985486455	-1.50301018281410	-1.68050399109137	-2.21144111033482	-1.68144806394464	-2.39229662049973
Z004E0077	-0.623416515753468	-0.324346230185199	-1.39061403061557	-1.69337393903175	-0.648443031304704	1.3520952749371	-1.19258236140625	-1.21347981417315	-0.70964952618185	-0.875301330306435
Z004E0078	0.518888042488574	1.56913687039331	0.734110633149839	-0.702397328265079	-0.953604070734761	0.174909669639636	0.637365845740005	0.334997702636517	0.828417276818937	0.640297160144603
Z004E0079	-1.20124104628182	-1.32679053105533	-1.71684908302525	-0.856287239539707	-1.37616110004332	-1.29500211145562	-1.71195930177625	-2.71102731131838	-1.39382861937062	-1.23825062275032
Z004E0080	-0.200472339407356	-0.706891084080768	-0.0357180092395298	0.991365164810002	0.842080299003823	-1.02643502958042	-0.428584694093046	-0.100575304469573	-0.0885118799807207	0.122722604083732
Z004E0081	-0.0728604329251474	0.184941456413787	0.0861020053586395	0.0503654085692904	1.05238676236868	-0.613435602360437	0.459643436355765	1.03583741462677	0.124745280074007	0.0566271234500191
Z004E0082	1.06274341832701	-1.29755249570104	1.33981163984275	1.26837099241561	-0.535475721186916	0.0939175789056017	0.971324833754891	0.278167647169318	0.497779019070162	0.449471989851061
Z004E0083	-1.55860399584952	-2.17945485733205	-1.59376917325537	-2.77757615546772	-0.728424590919978	-2.39356788634576	-1.85167853807291	-2.02722243317402	-1.76973490653669	-1.76044685269836
Z004E0084	-2.26949316663681	-1.13239620171515	-2.09729450837801	-2.14893562960112	-0.877453931033151	-2.01529715756093	-1.51937993179999	-2.81342141613314	-1.58211044468418	-2.15581856589314
Z004E0085	3.79828568866836	2.35691116597636	4.03671106782431	5.05996990870017	5.49629533913893	3.51853479674255	3.32561191869264	3.02048903302820	2.96589772623325	3.4283715885677
Z004E0086	-0.592853527959428	0.120698013866015	-0.116711459864296	2.02221698279822	0.271380422055681	-0.186025408475601	0.322039351447489	-0.276136789145128	0.089749332091877	0.220628088000933
Z004E0087	0.0770713082626839	-0.120612408796631	-0.228527493248976	1.01385225873357	1.13403070733351	1.43232050420451	-1.05324363006041	1.13047122161982	-0.473356145450625	0.0432687598983054
Z004E0088	0.686058430636134	-1.38894747698141	0.519358770696727	1.18949207408285	-0.527912093624327	0.507054252939583	1.35313949628234	-0.39651532113578	0.25743778798978	0.186154941344280
Z004E0089	-0.259478414177657	-1.71573676935399	-0.695804358268204	0.147609483197315	-1.03931243661957	-0.115981706209143	-0.638495104326725	-1.96411923571956	-1.67922755875738	-0.670837240943345
Z004E0090	2.31914299956081	1.97704607065228	2.43182122096729	3.1132297828339	1.31329840051152	2.52590076311667	2.13587764641677	1.11068776599278	2.04687981957781	2.24230030805459
Z004E0091	-3.10050870561491	-1.30545413965965	-2.36981248259648	-2.39377352611127	-3.43777656671321	-4.00411164184416	-2.15847646974529	-1.76836471404237	-3.22446251670498	-2.03457444692461
Z004E0092	1.90822377520810	2.25910094648454	1.75235622505817	1.21502354503242	2.3616896155316	2.31596520211146	1.76994503160930	1.35157736684015	1.59896734441963	1.80179271351403
Z004E0093	-0.450442670803706	0.168941023157284	-1.40763275863402	-0.441414275828834	-0.296083216633042	0.0936174684639569	-0.463971243213647	-0.944502194388179	-0.39830643573451	-0.653296781661723
Z004E0094	0.696036075416665	0.658358030491714	0.211107951637093	1.75252971721488	0.919155812973811	1.00594613491568	-0.262185160852877	-0.96495248826313	1.35238293489802	0.40773636510512
Z004E0095	1.35327821664725	1.22445415590594	1.34579875409969	2.52937784458536	1.52443822975097	0.969318962738567	1.06769703965315	0.289621155561101	1.24246525876460	0.79359211696141
Z004E0096	-1.64902912557135	-1.37858441096421	-1.71950698081013	-1.36115274655323	-1.72225085282437	-1.63785820859143	-2.48425014032292	-1.19016552471132	-1.37293162666892	-1.67694753144752
Z004E0097	-1.81444744594225	-3.17550258143169	-1.17338476193986	-0.697725315961979	-1.65703746066188	-3.09897875556717	-1.25671745255848	-0.741905422159448	-0.427012829743325	-1.13604955872790
Z004E0098	-2.99888751494224	-2.32812643232690	-1.69890372124521	-2.28755973478050	-2.87399851740175	-0.982145102624132	-1.96905276193199	-3.17198485076085	-0.933115538876762	-1.88388501969235
Z004E0099	-0.528280045501108	-2.24052834398943	-0.999344094076676	-2.39648894489249	-2.15195790935880	-0.474922411630742	-0.744132871903614	1.11625508343684	0.829205579050151	-0.291848735398867
Z004E0100	-0.522122578976761	-2.32896759284081	-0.539644605558814	-1.23035505240426	0.079749832537846	-1.26604051247634	-0.955981340731534	-0.724242464510555	-0.735482119728928	-0.910625308072456
Z004E0101	0.214698162863171	-1.84244905072239	0.344925970326242	1.3933360253326	-0.294027757071094	1.21771240801443	-0.300034733048294	1.12045622297110	-0.914422897654376	0.456584236775975
Z004E0102	-1.26327976704439	-1.35116439174917	-1.36606025603313	0.624680503866597	-2.04806798864306	-0.879008028329648	0.00312649208730342	-2.43879307817373	-0.459160788499089	-1.09657091390814
Z004E0103	-1.54683453988697	-0.437443321344598	-2.60546010651372	-2.83768303749733	-3.62139716784046	-2.94592581462999	-2.50830449010002	-2.33791132429072	-2.4437012471377	-2.64021557668555
Z004E0104	0.98474917010979	2.19490010895720	1.91333645749777	0.479467822885617	1.55594794014798	0.486281182063175	1.65623357726507	1.54518189631204	0.904541369197708	0.97442073056372
Z004E0105	-1.21354473482971	-1.30431978521707	-1.18395587765383	-0.327846392099024	-1.95661060643569	-0.412000733625343	-1.75617744891679	0.300608513818869	-0.82247734432411	-1.03460096832026
Z004E0106	2.33056227267971	2.77985921885161	1.28077464633325	1.90848791891478	2.18825760012215	3.11357866412327	1.88368845967427	3.15816035730449	2.29079629233799	1.4772487934214
Z004E0107	-1.60937265883629	-0.636916857938474	-0.154938712155726	-2.19138937527317	-0.65992613609272	-1.24287130245199	-1.75074918938608	0.167793722503744	-1.38518796034398	-1.15017182525348
Z004E0108	-2.36118878900568	-1.88571170497764	-2.98106602865344	-1.23360521035340	-1.75991455248484	-2.57780096310066	-2.76838461418326	-1.75213294950438	-2.74974258404738	-2.62561171108471
Z004E0109	-0.263473380110715	-1.04992822934526	1.02770904038200	-1.18225539125495	-0.0519194520060699	1.47251381576330	0.0168110307433815	-0.110137028010380	0.281645869511390	0.367323497053937
Z004E0110	0.0700250213087682	0.825760206609428	0.230900614818095	2.1503249302942	0.803932862890659	1.69131941729175	0.393427005221566	-0.616730492788669	0.753588672749147	0.96045555607918
Z004E0111	-2.16132421419374	-0.485995306002636	-1.56604143020453	-2.99462319670599	-3.61043467730664	-2.34017437992635	-2.37758555979601	-2.51410986831195	-0.825916171090708	-1.75350256978411
Z004E0112	-0.274004782025775	0.43532394422797	-1.03132341420843	-1.00155464305636	0.198364965922038	-0.153212459846599	1.62021770111029	0.866547709346346	0.201279442315621	0.317065898062717
Z004E0113	-1.52865404454383	-1.84843650261881	-2.07678087232384	-3.28811577064362	-2.55149768557147	-3.05090858689851	-1.72261231001724	-1.497659816793	-3.02870786557648	-2.31814506894813
Z004E0114	0.179385907257804	2.40414674733681	-0.312910331700709	0.0925434614269886	0.661396731078202	0.574994759144841	0.826521894043675	1.21113185459140	0.394012856456027	0.3282402420642
Z004E0115	-1.26320446809283	1.65036950668975	-0.637907814875905	0.748636967159096	-1.04732097761904	-1.10869073733911	-0.908720648438023	-1.20633209380334	-1.40344259866618	-0.528482474859155
Z004E0116	0.944399031655369	2.25501998506014	2.58569391046769	2.49797980452413	1.38901946407303	1.27526921323624	0.84782201266507	0.414719637312879	1.17878591242881	1.35316225651862
Z004E0117	-2.28820055422648	-0.753135603889555	-2.11380128067454	-2.51724296121663	-2.26313615762535	-1.38304509596253	-2.93467040889108	-3.54111373025601	-1.99105310877106	-2.57786782592604
Z004E0118	-1.83667977121042	0.298097175419511	-0.751248920488932	-0.760821776348216	-1.67765082783566	-1.21518907795433	-1.71221160504493	-2.89934145976430	-1.36253451147694	-1.71092496998041
Z004E0120	1.43903569094521	1.0697237434527	0.535860639165907	1.82381448036921	1.87906770519286	0.937605994125472	0.407304313229966	2.57853465433799	0.990205476910433	0.652985646246293
Z004E0121	1.53255036197915	1.68504956103288	0.90640415663352	0.501069212484766	1.95217086013259	1.57608194183632	0.770233004338791	1.71310239627316	0.96164132674119	1.11168146750138
Z004E0122	0.532859534252388	-0.845297876013845	1.25056571213655	-0.0397265903662324	0.108213691667449	0.712611085569665	-0.442379855875961	1.66416256745619	0.0992735786650293	0.0805105660113625
Z004E0123	0.162302376099157	0.798680259565163	-0.439831140432432	-1.26918528906306	-0.0183429552063324	0.535275213835536	-0.615259172034608	-0.114786091831196	0.210822013523061	-0.146500884903529
Z004E0124	-0.186055508252663	-0.143081450576706	-0.628251698711231	0.267228860946793	-1.34546779312539	-1.69918697796807	-1.03752849137412	-1.14144319434655	-0.83043461222179	-0.0896860000904137
Z004E0125	0.0550104669293093	-0.574836454335112	0.0339924476636549	1.83701455826863	1.29729554353457	0.197357129645447	0.536559715772189	-0.827917543404717	0.692339754633916	0.318998266965645
Z004E0126	-0.0116098886814064	-2.12811908841177	-0.195480999402483	-2.16839489344189	-2.6541484251954	-1.90289298742211	-1.54568922842572	-1.16902729459438	-1.10514586848904	-0.907430589403473
Z004E0127	3.12116845334972	4.02877526787795	3.82573675360138	2.82978793346732	2.54414515812914	2.36906174052741	2.60634022123806	4.0412345743596	3.12117715835195	2.89300765859703
Z004E0128	0.0956470520356643	-1.72738271723356	-0.313848193384161	0.577098569391641	-1.73256777025880	-1.94685066623828	-0.655531665101722	-0.0328526858474307	-0.531064917189165	-0.78181344947866
Z004E0129	0.844556863472849	-0.279849005931763	1.28517803450674	0.986624394659777	2.27349970876146	0.435420411765514	1.97065067232205	0.0373527522719152	0.545954772319667	1.12537537375750
Z004E0130	1.79527905533954	1.50204813388826	1.16926798903266	2.44428654930994	0.783228052627517	0.572761527093618	2.49483688588726	1.81394348270976	1.41479164324174	1.85363411313131
Z004E0131	-0.196995717740992	-0.0491878272586253	-0.643907877156142	-1.17026583860578	-0.632556607256994	-1.29061465399388	0.30305744776409	-0.255706212188567	-0.0351081702709993	0.3472520541458
Z004E0132	-0.100356463884294	-2.15190599857077	0.324211100851961	-0.360721847867923	0.861317483448387	0.427629996134671	-0.218992668640603	-1.19569478049843	-0.305230545088890	-0.457811015739611
Z004E0133	-1.17075431134747	-0.59381544244968	-1.57196924295075	0.103916941338714	-0.790192080571644	-1.08038822000227	-0.600811161209851	-1.52487294962026	-0.858048251087707	-0.611717091925031
Z004E0134	-1.80062895695456	-1.50477307977117	-1.06856737603342	-2.08184033272876	-2.42089031172979	-1.07234385692684	-1.97926575152968	-1.27360420172266	-2.62402070664123	-1.75271263492523
Z004E0135	-2.02149189658528	-0.395406823115702	-2.78981758418029	-0.460772601987634	-2.7945088417963	-0.92371572316418	-1.59952286114089	-2.15836769736702	-2.33443719481978	-2.28333438309619
Z004E0136	-0.653595678863717	-1.0833402164011	-0.205022769340309	-2.14636926248531	-2.07159686820487	-0.206813432875199	-0.7531932457297	0.192475319608441	-1.75953935689303	-0.89312214529103
Z004E0137	0.508251463221933	2.93079806846109	0.483847134386414	0.704130165219616	2.59017445429129	2.35568487353955	1.39258473642726	1.67197015503952	1.67378628762271	0.782548194487312
Z004E0138	0.156270563083769	1.78442340247216	0.569618680883687	-0.265668904697626	1.17150348971273	1.14950361090296	0.388606872840021	1.37372660839573	0.339231307298926	0.161343657408292
Z004E0139	-0.220618286059751	0.448691012751852	1.27907502907862	-0.630971055794016	1.50198206201116	-1.63009160941381	-0.877687914737864	1.65992807925000	1.01719504424900	0.710710062871198
Z004E0140	-1.56276869759277	-2.32940514724380	-1.03871403841870	-1.16555546479684	-0.888597732643067	-2.23086335195087	-0.291632104809323	-2.59856085762321	-1.92478474164827	-1.13346201027353
Z004E0141	0.616462579098249	0.687263345342727	-0.0179217393950453	1.32008465809358	0.573843901172369	0.952807832666174	1.90716940696788	1.69746671503597	-0.173935771108143	0.68589804226104
Z004E0142	1.8539853259668	2.62004689807255	1.41502957493825	0.245755957869356	2.45108682215533	2.81065511842872	1.76377900481152	2.24119550261113	2.52997992578037	2.15530571358571
Z004E0143	2.18652646412355	3.39251421518477	2.5494616601853	0.079728176872263	1.63814117997667	1.80891073340481	1.41764902953192	1.91181401416324	2.37586510882803	1.95910073602244
Z004E0144	1.74982455561797	1.54502427516050	0.84848177446791	1.60252372308785	1.49053116061904	1.55216479708286	0.338870758239052	0.432165555701652	1.51221515258154	1.27739992632401
Z004E0145	0.717596481897048	1.50539739173952	0.964739610348683	0.297751432116726	0.0478690535192988	0.535496934187065	-0.310710750210402	-1.12781829670134	0.406110601664096	0.294880200728321
Z004E0146	-0.304089293348080	0.655341441679783	0.269847509923232	-1.81512135737175	0.475041491371869	-1.50095568589266	-0.832894329116137	-0.0227693679482248	-0.599495366973885	-0.00405209594644873
Z004E0147	-1.95400022814258	-2.98770142051299	-1.39953656575048	-1.76965856216931	-2.05863768932953	-0.88199982771483	-1.92156320911343	-2.66368131973643	-2.08948719992527	-1.33436547590930
Z004E0148	0.331003880482322	1.14627880308670	0.425969634003085	1.82454478793251	0.844204773662021	1.84331419971021	0.71456296602617	0.227636395036346	0.226989011238522	0.64801927813379
Z004E0149	3.27215554032441	4.2429610748514	3.01447257708097	3.68092181397534	3.49978398790251	2.86742793148059	3.19145016025939	3.38809491728287	3.6379837806911	3.5876081745255
Z004E0150	-0.525395276376597	0.85798261209133	-1.12122241360737	-0.346533883029990	0.341771339176072	-0.656717930167701	-1.15424282276554	0.0183423725600628	-1.67409385219331	-0.96222152445212
Z004E0151	-0.0264895237875827	2.17195465172701	0.484435419181522	0.545057572826002	0.340043349094340	0.54802973737172	0.0138502484164747	-0.298370716788621	-0.259419299021468	0.426726389188778
Z004E0152	-0.925847716306053	0.343710387207491	-1.12445022901367	-0.123971610699285	-1.59839383644271	-2.11686022801611	-1.25796818113130	-0.182999900303323	-0.503074108425993	-1.08975419108309
Z004E0153	1.83278325527714	0.311630586949754	1.83210084103981	1.41622262020434	0.741499723069008	1.66917960744985	0.737844735298416	1.09000216479824	0.400376908779586	1.11598787853950
Z004E0154	1.22621872297309	1.44787956230503	1.31585687755273	2.32305300691118	2.50149197559495	2.12726234100421	1.08215179585179	1.83241209244406	1.48699050679436	1.12410599118205
Z004E0155	-1.39555063309259	-2.50435355943464	-2.1130282467065	-2.17166809119856	-1.44104722469510	-0.938984374788349	-1.57374094171654	-0.863016405608862	-1.72505757873581	-1.86579020761695
Z004E0156	-2.48583120543197	-1.56769584308034	-1.86918732541011	-2.28489899510462	-3.2525620169147	-2.23700593596193	-3.40710219384264	-3.28360898562408	-2.36425318289500	-2.7789330950351
Z004E0157	2.40256916888870	1.72883144083288	2.69472877923128	2.40012800974675	2.96879714919987	1.97275954143876	1.65207307196667	1.80598594054287	2.66614443516417	2.22086554162668
Z004E0158	1.27346885329489	0.616880014528536	1.94605316559522	0.867436234164797	0.977551086163261	1.09943252549717	1.58902068929848	2.17134486373935	1.07414730948433	1.71211013780977
Z004E0159	0.489764843395034	2.82404349063392	1.23491404687186	0.775674875355485	2.47340599823174	1.16510749990367	1.5115830864472	-0.278871283002388	1.05582630141094	0.616030490834049
Z004E0160	-0.750136072015525	0.437401020341245	-0.643159609408135	1.59755433802493	-0.979533792333772	-0.716192105807939	0.253542274713542	-1.44282284798371	-0.520341619796873	-0.402084081266697
Z004E0161	-2.92303698666772	-3.63082492656177	-3.32293060415543	-1.90000464550369	-2.7509830695974	-3.89030767881472	-3.81031339119079	-3.48336856146102	-3.8932300994461	-3.14448940909422
Z004E0162	-2.5820243076434	-2.74756214173784	-2.49308799498002	-2.25634849374633	-2.42293043422915	-2.77899061467315	-1.22761129651447	-3.68951993198642	-2.21303244420284	-2.45728236887965
Z004E0163	0.574021362722713	-0.829055420304527	-0.47422851027462	1.45636046833901	0.762326427181132	-0.539466283313217	1.47676612977504	0.54773025668641	0.123153876717374	0.278188649571274
Z004E0164	-2.41552190120850	-2.20224481731691	-2.72414802490646	-0.796471905012465	-1.52320627616667	-0.580619822513594	-1.92937513609465	-3.19898917327316	-2.58421329697677	-2.24738409731504
Z004E0165	-0.793656534696796	-0.650739436207562	-0.147535620518772	-0.29462548577817	-0.0972145865170952	-0.252516062116606	-1.12804889474484	0.635524934842931	-0.666516722824883	-0.672446897246128
Z004E0166	1.62898252610578	0.608780029281703	2.53334946628254	3.01223489442349	0.788345768035223	1.52025712532590	1.70624816797947	2.52169291986806	0.725467605852108	1.91037855566305
Z004E0167	2.24162177907900	2.71554579461884	1.42215810591059	0.836652526910179	3.00331899692102	2.98573407215279	2.22206795547864	2.72040935364937	1.41714810846556	1.92706839135681
Z004E0168	-0.89654647058711	0.501807232225464	-0.364208873272019	-0.0328890888042396	-1.09162127154968	-0.0957650151948758	-0.604233076355326	-0.472309037178175	-1.17747724171958	-0.799264610154001
Z004E0169	0.856953333242734	0.358155138127392	0.999036436380336	1.32786646713756	1.81990167922310	-0.458997207013898	-0.50288365690255	0.150534386343227	0.467595448988499	0.619673834224418
Z004E0170	-0.697200173735419	-1.00477465399995	-1.00223069488859	-0.402265722491762	-1.76400821676151	-0.591831210627143	-0.679412318398926	0.0109600243252622	-0.8782289244328	-1.00838968756525
Z004E0171	4.62814384824426	3.89006034332169	3.86803797316334	5.35540009660111	3.21645929822698	3.96591604297635	4.11100315509518	4.93679058847235	4.56132262488249	4.42337879221726
Z004E0172	2.49086621105137	2.08887757915755	2.83176844057795	3.42134176666342	1.29508300336504	1.80178463202158	2.39193707380362	2.88328657874046	2.64690814448693	2.15126190249380
Z004E0173	3.48852869479272	3.06272394468347	3.2284251733177	4.12284443306565	1.70481936280263	2.12648734774714	3.47714055527193	1.64473054039220	3.72076850830394	3.50441846772553
Z004E0174	-0.130108336085523	-1.42142608297447	-0.70995706516159	1.62439876568548	-0.440416832340363	0.258635396252599	0.267000699281891	-0.425308623201434	0.549384162880072	-0.410359948037688
Z004E0175	-2.88165740542457	-3.56070045990984	-3.21268523242363	-3.64233009862777	-2.74014057438995	-2.53570182007606	-3.8264610053186	-2.75142249578053	-4.14334758666426	-3.16681887387239
Z004E0176	1.58422825456163	3.90876440634645	1.95770369813214	3.68012219719672	3.09014864677805	2.93442894744382	2.44146684921373	3.48058017963581	1.74738503602768	2.27769909273581
Z004E0177	-1.11612429197301	-1.07744009306275	-0.735337339066015	-0.971336352844752	-1.80159638189464	-1.17057745366985	-1.31407071334633	-3.04392443815645	-1.28585250257493	-1.10354603073681
Z004E0178	-1.05008891053142	0.0811189769601977	-1.73359485062363	-1.64025444267787	-3.31327855274736	-2.16841827555657	-1.32347954556119	-0.198162272858869	-2.01446884903618	-0.962684393988713
Z004E0179	-1.06329655008699	-2.18178808795439	-0.68301692447146	-0.578935716132766	-1.66191119475173	-0.773831283832365	-0.11255333452356	-0.978126790441436	-0.168635983917152	-0.646794007334996
Z004E0180	0.642163988360252	0.209658365981003	0.673058259573224	1.58831137863371	0.701935534980072	0.642913160616836	0.320405667141428	0.297249344837514	0.497422885883716	1.00067096279855
Z004E0181	-1.2528082884446	-0.470086001814863	-1.60222284028707	-2.80098501192983	-2.93866178728064	-1.702159897565	-2.52652460700764	-1.65296253832831	-1.49373485581086	-1.31779909089592
Z004E0182	0.609393938044793	0.332605201088763	1.20861709806654	1.29182366147589	0.806188160129154	1.41382285524688	0.908499456513406	1.63518111786646	1.37265895177468	1.06944921912039
Z004E0183	0.967405643556494	0.781873267723015	0.40155198235021	2.02465034432308	3.01540131340872	-0.6905634315497	2.26069470618809	2.85994720912896	1.51681015793954	1.21588674976963
Z004E0184	2.17435573601403	2.66542526326045	1.84479901364692	3.07175707449039	2.21582643984859	2.61670761937043	2.73184406671043	2.42170937954915	2.84453538542166	2.52884628256396
Z004E0185	-2.75471159294753	-3.80715603353595	-2.32164075369930	-2.23551021636635	-3.288058313659	-2.94116760083462	-1.77237407854818	-1.89133341014206	-2.05484469973497	-2.9760803472991
Z004E0186	-0.559364121400496	1.39714273175409	0.731985333535374	-1.34324545821822	0.217867132522016	1.47495381164566	1.36737030304995	-1.32441664809966	-0.406268790269426	0.126856334265784
Z004E0187	-1.23566101296144	-1.57534484838525	-1.32072009640181	-1.89658028107093	-1.08053202584727	-1.09802169234142	-1.81218068128785	-1.70671026521145	-1.59508266737178	-1.53155695762022
Z004E0188	0.719144806262364	1.87686346962801	1.12281036305701	2.81048791382166	1.91193729302276	0.277154812082154	0.720307389770438	1.89395674068992	1.36820814829136	1.00768795070593
Z004E0189	1.64467182402103	2.79657413285310	2.45240823889716	0.353179088931715	0.307607242254532	2.56517360549064	1.31376675784488	2.54991758515182	1.46452769815252	1.82954370589834
Z004E0190	-0.729245781208332	-1.64194760271481	-1.21077915446436	-2.45509636057912	-1.10472301408457	-1.4900067322852	-1.29944658171241	-0.0815116610842407	-0.434216092010664	-1.01858658199446
Z004E0191	-1.72190868153346	-3.91872901909083	-0.512124874439836	-2.23688526873886	-0.437088588561907	-3.10378352239978	-1.85236737241731	-1.58733389081473	-1.61482413608182	-1.21998391758770
Z004E0192	-2.71595931037868	-0.0479198455264919	-1.93254591192698	-1.25991203213533	-0.745295891517315	-1.72737126056250	-2.13196480740983	-2.81359352276364	-2.75481363320707	-1.73543476846941
Z004E0193	-2.19275826187891	-2.48145223774865	-1.96451254001097	-2.89587860711515	-2.07698881193942	-1.12411828583612	-1.74362060728712	-1.05796315475849	-1.88656068565226	-1.55961285845388
Z004E0194	-0.00861764244031089	-1.15496716836902	0.719327607360169	0.865323261519613	-0.108855054276105	0.796106697673785	-0.611038703665076	0.0150545813779463	0.103866298366316	0.138832831688734
Z004E0195	0.781034160960436	0.153064208359828	1.77416191953438	2.13201091404594	-0.577543509740845	1.63971899891612	0.927735869467713	0.668349862533786	0.128318289484088	0.665514836076601
Z004E0196	3.05640960774768	3.40411909827097	2.92558709883803	3.82096443992729	3.50440047234149	3.3328356392106	3.33040245537944	2.90779810293008	2.45703125217944	2.58785313083363
Z004E0197	2.12244862471454	1.87878273549948	2.80569139527077	1.21792771091009	2.61911488845947	1.54164587400391	1.3220109654411	3.50008546503988	2.37899306666005	2.44226331549286
Z004E0198	-0.5695106052322	0.607705544530648	-0.603029332798187	-0.766048081809475	0.245982176503841	-0.797131577269866	0.0857108646648975	0.696194620314499	-0.321889061296948	0.0245222907324853
Z004E0199	-0.157404536752651	0.506692636041093	-0.682805371396122	-0.000647327725585598	0.0336388400478968	-1.05070676170645	0.227364003509492	0.881091494394253	0.366682177096883	-0.172883580638700
Z004E0200	-1.58096288749567	-1.33427680491575	-1.79967331584819	-0.913263478136866	-0.716663678533102	-0.122920857824767	-1.94018490666046	-0.415997588454648	-1.78166401908922	-2.20393523108018
Z005E0001	-0.543532416640497	-0.842933956543827	-1.35052738416243	-0.984648040317167	-1.51658375039047	-1.13033806272687	-0.576731664664421	-1.04108867684822	-1.62248852643393	-1.25887752954170
Z005E0003	0.815299539440862	0.566905377945584	0.128038460636916	0.71888804995833	0.523140362993859	0.753230211271104	1.86951343523805	0.94717257973215	0.0387638216729507	3.09723944001253
Z005E0004	-1.86323187148327	-1.67183265613361	-2.47373220215459	-1.83662542979229	-1.37729148401320	-1.79054056050932	-1.76652277162222	-1.65399943354990	-1.43365269166365	-1.77270908489433
Z005E0005	3.56050883149812	3.68827743055494	3.89133809014095	3.11652774588496	3.75082728741447	3.46141883104257	3.34780238108803	4.01351143007237	2.0746987008494	2.44667774713613
Z005E0006	2.25074780266986	1.86395585507995	1.25458131951485	1.39883373645170	2.35886924987729	1.67272200894380	2.72537519074789	1.70632841817293	2.93862230407471	3.52285676269372
Z005E0007	1.22462796295199	0.909577709410599	0.64994253575222	1.48140819640460	0.960095441364849	1.24974336459590	1.49378339506894	1.52620756890495	0.540373919375909	0.97027779973955
Z005E0008	3.88001289266226	3.18834071731568	1.97785780830175	2.94940315989091	2.68185423216487	3.22435316643092	2.19084336325327	2.61598358018573	2.39981619990246	2.05344292819825
Z005E0009	0.277959027249776	-0.123350349473921	-0.352689835000169	-0.316324861432657	-1.00152452868442	-0.241969587078014	-0.620257240735437	-0.669669804228849	0.174142775302259	-0.780945711737725
Z005E0010	-1.48533781789726	-1.64982650264503	-0.579853173704535	-2.00097920376797	-1.52368095240926	-1.81994305592399	-1.82355151532829	-2.07721231264006	-1.88342078143317	-1.16476672805646
Z005E0011	-0.195402671385349	0.170440466577519	-0.401761749054048	0.088674930244942	0.94289706304424	0.678153457856756	-0.0178093903358937	-0.280956709190758	-0.278702370828346	-1.39495959146990
Z005E0012	0.339673096837161	0.746030916723196	0.674078990456356	0.659040228717587	0.918766559739535	0.224835578872772	0.783837614976074	0.662252330213957	-0.301865013689501	-0.338723575981181
Z005E0013	-1.31891874618835	-1.78337615143813	-2.38348551762644	-2.10056990792038	-2.74242704185378	-2.19126507507434	-2.59530441818948	-1.59017862843963	-2.63275233830791	-0.48595762912242
Z005E0014	-0.0694161288633252	-1.79144872111638	-0.150961422054317	-2.30372961517214	-1.88604794891151	-2.03730754263275	-2.26457106663304	-1.95768562454192	-2.63529895966753	-4.21307243792063
Z005E0015	1.78778106480990	2.21123679775823	2.54731679666584	2.59831965759708	2.69149006287964	2.33978630769131	2.77139068929669	2.34317918059237	3.08852552374153	3.35423792017565
Z005E0016	-1.72421250364477	-1.75851873499308	-1.58405753403622	-1.35184719847366	-1.42375560183371	-1.02024211881138	-2.00621925874904	-1.83829399147336	-2.45850262449891	1.02197224892422
Z005E0017	2.58704523795189	3.01518626870149	3.13462524169153	3.09103249064633	2.41657648339208	2.79959683205954	2.33452651983795	2.85856081844434	2.48265452248854	4.48885250246961
Z005E0018	-0.943877305115135	-1.13600941285283	-1.14741362372717	-1.78450885359425	-1.68514014130555	-1.71311218274757	-1.37855478932107	-1.75261197503363	-1.87752346939354	0.328755737434799
Z005E0019	-3.13153515574176	-2.50908446598614	-3.95564135222718	-2.73382641563627	-1.70105929424136	-2.73773073887405	-3.02702625826182	-2.98184934337677	-0.718984450023041	-2.00670316721286
Z005E0020	-0.41329134314385	-0.819807550790937	-0.29018987222707	-0.369257445057602	-0.502634096461782	-0.546426927457263	-1.42534854607346	-1.21987514367174	-2.24148711087440	1.27589472833472
Z005E0021	-0.931545219730283	-1.03178440243009	-1.975620154829	-0.59267255411957	-0.711245051399675	-1.18611254380652	-0.231242855344340	-1.22230811121315	-1.65457756515789	-0.519770052516032
Z005E0022	2.88688251907151	1.81090430137372	2.19114794128143	1.72145441684013	1.98268146991858	1.8019177037882	1.49385853771727	1.45750233880664	1.98897711813728	0.197756687233201
Z005E0023	-3.38829032407279	-2.56617693791581	-3.08146723730843	-3.32599278440049	-3.32530461614323	-3.06641388378354	-2.24230797646142	-2.43700357456531	-2.84115874735077	-1.75491432066356
Z005E0024	0.138924485327643	1.11060982109491	0.88360723686627	1.19455386815049	1.60842653899919	0.930938409127951	1.27237094788371	0.6111680864975	1.48224229333843	-0.28390131630111
Z005E0025	0.0278235839346623	-1.27970523115898	-3.11571400672208	-1.42620534921399	-1.59741454432399	-1.18755912665045	-1.71163220067907	-0.809113001663498	1.06406608122667	-2.78980152434016
Z005E0027	0.117513647145320	1.10451945078854	0.223992071084882	0.606757634802504	0.356913169462235	0.781442687910221	1.50466432761976	0.97699360228915	0.783752131894663	0.618547442689962
Z005E0028	0.954021274125798	0.976167298185837	0.538065274033963	0.883428632683041	0.198948971336243	0.983461153664918	0.829110545049943	1.23436829989310	1.14875479130638	2.85370462883364
Z005E0029	-0.588360958567129	-2.30641153038962	-2.40537462079616	-2.07054708276857	-2.64308292513606	-1.92303829753528	-2.15384663197409	-1.77817833096687	-2.79761531624679	0.143558235125501
Z005E0032	-2.46481668173028	-2.28244026377927	-0.364796518894801	-2.00915824294148	-2.9247793769082	-1.99173985768756	-2.44592792192725	-2.28320244647342	-2.17822560062894	-0.375004790667916
Z005E0033	-3.26063814547427	-1.81811556855773	-2.55140164609221	-1.37948107562933	-1.95380297668479	-1.55442935892865	-1.59879167060587	-1.90103739037604	-1.62126770709947	-0.150302010771883
Z005E0034	5.1999206453931	3.78867501202447	3.10297607796686	3.54745383194391	2.76230007706857	3.46753286769743	3.2236670795217	3.35673923094521	4.87932420563567	4.20828202921617
Z005E0035	-1.14668334249641	-1.50539952759702	-1.15654338101931	-1.3690511075901	-1.03865040190512	-1.51918158839468	-0.768929379253624	-1.44445718726046	-0.244790360532749	-3.36051777396599
Z005E0036	1.40206452631594	1.41411956705795	2.23056886802876	1.40348115703028	0.340898058166993	1.01356719446282	0.324235258184428	1.15692331633399	1.55893646606516	3.06190378420403
Z005E0037	0.0215108135565390	0.63684727382654	-0.179956822909369	0.954347268985235	2.0333573280563	1.02067328320426	1.59480179948012	0.998379808327025	2.59599995879751	0.252767617684507
Z005E0038	0.292268225095791	1.46902234332325	1.23755866937023	1.42261240164747	1.40270164525938	1.50303169135603	2.28913799214216	1.95519746698744	2.95214799398831	0.985940296763837
Z005E0039	-1.42989843644879	-1.92829473548052	-1.37822170719333	-1.81814779180959	-1.31726105754077	-1.77347626961586	-1.81616482629699	-1.66195120143905	-1.34890048452730	-0.575158668651557
Z005E0040	1.98323522467727	2.07008725490438	2.73163587881775	1.31959118084536	2.08552405122660	1.44219986713906	2.53402567169281	1.73054713458455	0.178461007829462	0.527613634787727
Z005E0042	0.65895995312227	-1.17912009120929	-1.71630293882974	-1.18051982828541	-1.31804678360259	-1.04225793708294	-0.523924011127386	-0.874774672130457	-0.205386774858776	-0.421603528242224
Z005E0043	1.14585299123067	0.456220377831841	0.291175400697487	0.584300826398741	0.231332294765173	0.384421988861423	1.12979650536061	0.0101850808021425	0.536218696852681	-0.698921240610519
Z005E0044	-2.64288680176918	-3.12359923260329	-1.64043455307611	-3.55476558576687	-3.15690450254540	-3.36154564495172	-3.64016187231411	-3.73339379875637	-3.77675201421275	-5.12903038836943
Z005E0045	-0.165373935183807	-0.426153078632466	-0.00319749651826961	-0.450419713191965	-0.768870830505969	-0.0180491853604309	-0.037941135198794	-0.396798552546184	-1.38939831870394	1.26910340895675
Z005E0046	-0.308396840762067	-1.16212209522137	-2.3883162075832	-1.40814323961915	-1.27934567350557	-1.74432703433220	-0.770806537443847	-1.32169924479797	1.18649203071326	-2.00111283730265
Z005E0047	-2.42617310989259	-1.44491988559648	-2.48284444258918	-1.72575670507193	-1.43733083006094	-1.13717648487997	-2.26367150177113	-1.53052562226937	-2.73541728913011	0.060654659290742
Z005E0048	0.702421565159984	-0.455876642254378	0.661458971437432	-0.197472502888634	-0.423556723837356	-0.635176875805083	0.297361366119316	-0.213829769820441	-0.22077789077435	-0.963081869895554
Z005E0049	5.4256285229541	3.91784210880844	2.31969210560609	3.94199576478029	4.64590206589765	3.7991734333051	4.57508212221568	3.83574186790936	3.93155184091156	6.32916809900614
Z005E0050	-0.469816447184458	-0.640797551321919	1.15930315165243	-0.701044869233855	-0.143762215454135	0.00787310385897066	-0.585906502348799	-0.622307148292374	-1.44493695268676	-2.71320033892217
Z005E0051	4.32368069500061	3.53414319363449	2.24938094642327	3.28698423770216	2.98634923115814	3.42438821903909	3.68581134121819	3.16541513447806	3.17558825225769	2.70618168156964
Z005E0052	-1.46338187076399	-2.24168711590973	-3.02160956503484	-1.89816819403762	-2.1449072580743	-1.65985503369520	-1.60148503692948	-1.54415308789465	-0.352209424806495	-2.38544217938160
Z005E0053	3.52693102807018	3.10881041675981	1.43392489600556	3.10143619287049	2.71194636890515	2.62143709957885	2.21517058528939	2.76204297005376	3.59208236132426	5.12985904735303
Z005E0054	-1.95253900331581	-0.896802442351273	-0.664989335624869	-0.740440351688755	-0.682429159286177	-1.12706715588491	-1.24424594294743	-1.02686490667221	-1.96385521448976	0.98123933109072
Z005E0055	0.197003343973507	0.582921750359191	-0.425411970278729	0.519090701943764	0.123335672931132	0.605667503609269	0.501614838560324	0.544491617309801	1.09411726444538	-0.507260907108872
Z005E0056	-1.93006263887654	-2.42010870998181	-0.577351291416754	-2.2856471215482	-2.79773382609418	-2.94584871239011	-1.88664567356513	-2.32896473689851	-0.510104085579465	-4.98150733345741
Z005E0057	0.00131816441829104	0.149856399804120	0.00600072890861824	0.687905576326657	1.25031816913901	0.498960012504796	1.11611566752592	0.472342093376658	1.74286664925255	-1.08746347982869
Z005E0058	-0.0782543414426143	0.347370218189811	1.50276924963146	0.0595524287209244	1.06495628643544	0.806191647788815	0.728757390523065	0.382852650912573	1.21410153949551	1.68018157362907
Z005E0059	0.843041090178865	0.89128677488743	1.64865017345077	0.83614553634281	0.751071759255335	0.819329620238544	1.38826560973586	0.847525205564723	1.84996763966621	2.82927852170661
Z005E0060	0.882041579857436	0.618114105191128	1.40208726547415	0.209939042453086	-0.477818619631401	0.239633774281593	0.696244323843721	0.22655172561555	1.44330597951389	-0.917725647602695
Z005E0061	-3.79389712314617	-3.49486715764529	-4.01743595648855	-3.28145410576785	-2.48599929932138	-2.98741470856114	-3.60726754561891	-3.10769971654281	-2.32091868517756	-2.51868369723543
Z005E0062	0.239527550826314	0.0672708934242456	0.113291861065539	-0.373922258372506	-0.305340432052255	-0.297752278828647	0.184480904150405	-0.095091896730846	-1.21514163946625	-1.18520026197782
Z005E0063	0.67208639837324	-0.527261232359417	-0.503425616380214	-0.64062059055771	-1.16119478065080	-0.981776645946217	-0.445648242381911	-0.143821874611908	-1.84238825360101	-1.54003640220471
Z005E0064	2.04337158495478	3.36376307627236	2.67164150226707	2.97482863482096	3.90877052248505	3.37910018869247	3.21946807396938	3.10493125058754	4.21702853270199	4.01272981165805
Z005E0066	-0.690523921343705	-1.79077614281542	-2.33043585343983	-1.52820545630461	-2.16451987680841	-1.95412841306074	-2.0745647994847	-1.29669249549513	-1.50507737666693	0.295243558254534
Z005E0067	-0.169694402462711	0.253294431645721	2.05157869402437	0.768797212584805	1.16631646429206	0.295629408514725	1.29398846182366	0.64245489209228	0.915354168419583	0.53281166839995
Z005E0068	-0.424023771128853	0.885725010525432	0.957722983367718	0.56060273422906	1.38925417407541	1.28218360973545	0.255036179190276	1.13258454587124	1.99348801443563	-1.77257229858579
Z005E0069	-0.197594707563958	-1.64839793143222	-2.23332094260098	-1.54118315160702	-1.61118328906145	-2.05352978565769	-2.09614028927979	-1.58041047596695	-2.69026369801636	0.601716426247099
Z005E0070	3.14221445017865	2.46747213636586	2.45535223109618	2.63129598631035	3.01498444203437	2.24043342270835	2.50379176879283	2.27359570885639	3.06087885221731	3.35754223219684
Z005E0071	0.518655065504985	0.392054514598787	1.45372946401256	0.568226847298157	0.186501240651254	1.12648553331975	1.10086975988744	0.602946990805132	1.66513663405743	2.62045741448285
Z005E0072	3.13679613364123	2.96775667104557	3.10474934082064	2.84564570267250	3.29146823993141	2.97363090110538	2.3085318109026	2.38247400919940	3.56163609330045	1.33886946535111
Z005E0073	0.359715823807498	-0.472333761433534	-0.104190194278637	-0.581932342768704	-1.37219125626681	-0.520862276118523	-2.00090045024581	-0.887560957337128	0.157145175740906	-2.61713846832488
Z005E0074	-1.13688611657442	-0.964611114339144	-1.44572374881134	-0.80337380534905	-0.751019333085927	-1.13297456956814	-1.06610215848212	-1.01572165694142	-1.92996777451582	1.52195325102246
Z005E0075	-1.06572994124857	-0.107740644444265	-1.10247407452425	-0.282142005857913	-0.806752029622997	-0.0203077547607648	0.215819130686741	-0.535653185985505	1.67978440061514	-1.83240100436881
Z005E0076	0.363561715514406	0.529799464688898	2.16517324348984	0.561798047355774	0.454499729307419	0.947963101816283	0.876340154652132	0.594362718078699	0.0150980094673541	1.29780766087431
Z005E0077	-0.0127792324301724	-0.057113191149194	2.23404161756476	-0.268718078196320	-0.433143406552106	0.429738987918955	1.01308869818036	-0.152491071817196	1.24796791672908	-1.43286403652260
Z005E0078	1.02397373856527	1.02162962786078	1.97844786991107	0.667803146776822	1.08185190264982	1.22033329958109	1.02041131352235	0.889628225756602	1.51737878475997	1.87590259493962
Z005E0079	1.71079267116706	1.17104967241456	0.782164643362388	1.15765259635046	0.52664976636207	0.80353277076688	0.695615164189152	0.791065975081057	0.146271299796605	1.25794622394432
Z005E0080	-1.80183699053062	-0.168091414572985	0.0563990289513455	-0.305832412065402	-1.13490945081585	-0.54587663015656	-1.31387160303915	0.0952358708486535	-0.241151538510579	-0.594854332432623
Z005E0081	-4.47741320870355	-3.43837789918466	-4.20622217636161	-3.15807375986838	-3.33291123756348	-3.52274806613847	-2.92875615786763	-3.12894026239729	-3.73704283434000	-1.92038239770304
Z005E0082	-0.774998657207106	-0.487194467924838	-1.76178583984882	-0.88655728669055	-0.296969553127988	-0.904665536944038	0.269254629230020	-0.823474213282148	-2.45431792401963	1.39146156087470
Z005E0083	2.92022520288396	3.9355515811458	5.48313331536699	3.33984466061494	3.15989504014409	3.48069088584799	3.35821065183113	4.3591694965292	3.21474630935058	1.49017302389234
Z005E0084	-0.983936792143876	-1.69977301695146	-1.54838065520718	-1.83487255492664	-1.41766862290781	-1.41344599915839	-1.92308953858746	-1.0823857131855	-0.768136162662999	-3.14535460234884
Z005E0085	1.21814829416751	0.472802094297962	0.406981757278096	0.132955074768752	-0.3129452733369	0.528763157096546	0.446363323078893	0.416694194966039	-0.3110114323366	0.66534511508693
Z005E0087	-1.15586220942637	-1.88988605776713	-2.28095761978680	-1.61558787495888	-1.78747725252813	-1.51656107154989	-1.37902729178298	-1.34543515987462	-2.52193015440621	-1.78387077594635
Z005E0088	0.238686058716669	1.17007938485105	1.88107441298818	0.96106087944205	0.585284295068872	0.978730048672407	0.26701986042454	0.778673899717343	1.37810365294918	0.527921858333441
Z005E0089	3.10608705499883	2.15769955306738	3.9975982498673	2.53332206196049	3.06692688486289	2.43972224597689	2.44781431104729	2.50892427196826	1.18885216697756	1.30706237152950
Z005E0090	1.01793810492259	0.238363750442229	0.767737836316775	0.464137889113473	0.819798495921454	0.130263224860267	-0.438095101940948	0.455057737375574	1.56797867228522	-1.62421420967269
Z005E0091	2.30423164096195	3.36718140285568	3.04503486230855	3.51479560275533	3.26625976238900	3.65639193957320	3.77953877788521	4.03580300714119	2.99447372628268	2.68934935416619
Z005E0092	-1.01631060412538	-1.37882704927547	-1.06659596085201	-1.14669771456081	-1.16630292984724	-1.23891413733610	-1.52507277586001	-1.07764393197094	0.0391319743567008	-0.0911235794037689
Z005E0093	-0.610852358334164	-1.52853836500896	-2.32490203150593	-1.50410215845262	-1.09128737939752	-1.62784753010056	-1.69477341519801	-1.53855513282039	-2.38538992293979	-2.80454377071464
Z005E0094	-0.65641496272901	-0.206295787012695	-0.479243178678664	0.290916274191496	-0.562115244374588	0.133228091249884	0.720351766013019	0.064522860693597	0.265543649643381	-0.903531439244139
Z005E0095	-2.00875788922905	-2.2513553370418	-0.603636853153223	-2.06213793680897	-2.94135633345729	-2.03777165335948	-2.28269628274567	-2.12432193287047	-3.36569612621631	-3.80937805706032
Z005E0096	-2.19794994811830	-1.92962921148195	-1.85088825660247	-1.74227409152211	-1.33676838359899	-1.4700429703673	-1.62701057282673	-1.63914170146243	-0.357139413363386	-2.42841463411405
Z005E0097	-3.61473974301819	-3.07442875937826	-4.76727192899065	-3.36838323284273	-3.98604328487119	-3.17721624892175	-3.03759686980959	-3.26604595649594	-3.81091047348457	-1.82138864162611
Z005E0098	1.82442743320475	1.77546447777229	2.99050711383924	2.44573110007451	1.85189919794873	2.20424072636882	2.51982765192570	2.22747652545047	2.71602634611302	4.36606112161147
Z005E0099	0.280703316969700	1.31824752492347	2.92318385905969	1.39617203893391	1.08058567423875	1.20070923223154	1.45965351561224	1.45810350630503	-0.778291517738834	0.153315506760566
Z005E0100	0.248623282644576	0.456886419302655	0.402353904557128	0.76836917899987	0.200341861901203	0.515388457718013	-0.351646446892162	0.85401319695734	-0.198971911546272	-0.062502520237656
Z005E0101	-0.263858504787245	0.369841318117669	1.57667656406909	0.072811902645654	-0.589552718444646	0.301985495869588	0.517255991501225	0.564402492919553	0.604222674027447	1.41144896111722
Z005E0102	-0.547165213748987	-2.01798834860002	-1.99856114558227	-1.53707514364783	-1.13721428302686	-1.70044878529706	-1.67737016904824	-1.46600651241964	-2.81074955391558	-2.50544129035972
Z005E0103	-0.945206739954602	-0.0961163718060425	-1.01287667110815	0.0171791106872967	0.443666138826131	-0.378571371573741	-0.317571824811498	-0.71566905094861	1.28946474981257	0.862149104474807
Z005E0104	0.824861787702977	0.363084478687466	-1.97158192104333	-0.0814213802956006	0.877871888447818	0.546934299908246	1.07418087899947	-0.228220999073570	1.57116239356663	-0.0765918322482432
Z005E0105	-0.603315756425867	0.103998413400367	-0.912062528886876	-0.00653380231363056	-0.795035984106575	0.248999550569345	0.110476391883212	-0.060980287191964	0.37475036951919	-0.239925871839299
Z005E0106	1.9415684697949	1.90666553874362	1.17817157291316	2.15804574568947	1.55808965855903	1.98200097714395	1.84042696045056	1.72486296175640	3.74361610103025	1.84965919097919
Z005E0107	1.32230686268691	1.07783049048214	0.899704185472496	1.36137726199643	1.25105569533146	1.05769156467129	0.440477075651827	1.25257258880412	0.80499562827399	0.523459369001550
Z005E0108	0.0769413088722915	1.38952346829428	1.37368774135880	1.14494704874443	1.75952924377510	1.14236891970295	0.513490543249995	1.34414407794211	1.36487467151260	0.700106934373962
Z005E0109	-0.323069671812817	-0.705655608858612	0.00884917513551032	-0.761559353083167	-0.92163710361868	-0.832241913651477	-1.18777631447728	-0.465377036394363	0.346818392762112	-1.77469459944114
Z005E0110	-2.55661476856756	-2.27705263177099	-3.14293732754159	-2.17057874942091	-1.58466907615505	-1.84431853548448	-1.46524392545050	-1.44556869552208	-2.20588278173641	-2.69268521137735
Z005E0111	-3.97441499375282	-2.73689114125602	-2.99498957459085	-2.74892028924457	-2.04864778340231	-2.47836418027656	-3.16673927617066	-2.55706770717074	-3.22128363126192	-0.76767003451144
Z005E0112	-4.10862650965618	-2.94313331855707	-3.69912446187135	-2.92704787983677	-2.54883518670368	-3.52040483344333	-3.71052792738806	-3.12788530420270	-2.22819938034534	-3.96835496403178
Z005E0113	-3.54859769345611	-3.82424416722655	-1.96990262049217	-3.91661157213097	-3.29516724311395	-4.00223688133711	-3.38808299660583	-3.69993223658238	-4.80783388130971	-4.30328105068197
Z005E0114	0.459401550884263	-0.398604812754397	0.250844624417941	-0.163904454017092	0.235518128036254	-0.097066591811725	-0.695375973035706	-0.271411250508392	-1.01434119455178	-1.5482874145238
Z005E0115	0.892438094439693	0.300431216539370	0.481164146095164	0.344212731946080	-0.76398571787274	0.414227837602769	-0.563705929719265	0.298896849728443	-0.55854096450286	-1.21581485030352
Z005E0116	0.423351389212523	-0.0809906347291691	0.252964650489293	-0.503716861300393	-0.493575673334956	-0.0371116506190824	-0.885168341334344	-0.0622169120663704	0.52001559460486	-2.1817547136212
Z005E0117	0.835252156172969	0.637821423676656	-0.146731663038937	0.690404720608257	1.72848582602151	0.998879462979103	0.77117435971694	1.18433055712529	-0.101245747424832	-0.300412266582732
Z005E0118	-0.45001816672391	-0.863027106989974	-1.21046629473383	-0.791134208838166	-0.717885150469337	-0.62845152932803	-1.28985722333890	-0.533981661643837	0.294960810493683	1.1452008194703
Z005E0119	-0.89720216926056	-1.11498808833360	-1.85922422586428	-1.03194674146628	-1.73108032285880	-1.02855026454528	-1.24573623283833	-1.07000941200846	0.300364077073918	-2.63855842062115
Z005E0120	1.24827649731770	1.55973001026795	3.10388026076543	1.27596792308758	0.914993445492184	1.63326075245827	1.95744192429483	1.97946047233954	1.34739523513991	1.83992417592687
Z005E0121	0.557480056296629	0.189092126682523	0.322811937329023	0.0243140514227451	-0.328022104340446	0.128135423761277	0.0620245040309285	-0.372275803111577	-1.37788468025581	-0.129173105102054
Z005E0122	-2.45748619590382	-0.323558876247439	0.461894547544002	-0.377328249497516	-0.81292970155501	-0.442110720068433	-1.15660759379661	-0.854800835568973	0.360554423690138	-1.55516262300588
Z005E0123	-1.32179020489276	-0.711517628807485	-0.445386709045451	-0.592622185299212	0.243544916480459	-0.875472688772299	-0.400253928248332	-0.475128170003657	-0.958959926463665	-0.670412974724506
Z005E0124	2.04828509853124	1.18091670259075	2.20451351857237	1.36382032410499	1.36491152368629	1.70929578517116	1.62602987952788	1.92897706161567	0.874760226683368	2.95937044946492
Z005E0125	1.88892703328105	0.990500437144597	-0.211246224084555	1.09482502198214	1.00003462349592	0.984438802394857	0.80620911746225	0.820268096910534	1.02069263908760	0.166885292871117
Z005E0126	0.694420117954471	0.647848006500936	0.452790456251991	1.36692309391268	1.88217591378072	1.4532340026497	1.08890003143686	0.42256018224302	0.314427153731164	0.765928355821737
Z005E0127	1.34785102810051	2.91157028609418	2.42811042777142	2.98827781554397	3.56577866807985	3.25670484273249	2.95899256782574	3.55198658978286	2.47696525438797	1.46846342661195
Z005E0128	1.87299579587237	2.25692007946953	2.46836407163942	2.63016502252795	2.62815181721633	2.24396516032845	1.62637367495140	2.77810888901386	1.87844956120445	3.11804318859398
Z005E0129	-4.23570201780298	-3.31721957743275	-2.90445048586452	-3.00011130567627	-3.19287563866343	-3.28791729079325	-3.32722595999602	-3.16720171646850	-1.82445172576683	-2.06909627189105
Z005E0130	0.307044651259971	0.814370905785818	-0.210040872962933	0.303899259721325	1.11459665595424	0.508369350427352	0.977027142581838	0.326205649564898	-1.00246176150576	-0.102677469588970
Z005E0131	3.3648992632656	2.30580888850899	2.08878643263727	2.43576230767848	1.46718592589593	2.60561019739598	2.02742312137128	2.31617541731192	3.10646734640794	4.50214800626471
Z005E0133	-1.46877556029547	-0.0514295032774805	0.122092064067970	0.402229879172423	0.330234358233414	-0.452996793954684	0.87175991609134	0.118607252023070	-1.12097207487914	2.85696825306269
Z005E0134	1.10217595222759	0.873385184372927	0.481911691281752	1.45972611648216	0.542292799170069	1.50692557280974	0.380242494153268	0.992283731898242	2.57676293443358	0.604525141537262
Z005E0135	-0.412558967003041	-0.105499459696396	0.285642370197064	-0.347573295359777	-1.00499021215836	-0.699111940546744	0.0692797516080237	-0.56685432097209	0.0579378330606132	-1.81337856715514
Z005E0136	-0.948950599315307	-1.04770259717539	-1.58994526091439	-0.994997981687923	-0.62914763257507	-1.15013530152871	-0.749184696172766	-1.53987503247455	-0.515187488301408	-1.01250089135564
Z005E0137	-0.659844088928758	-0.649187247951625	-1.30951282063355	-0.530373235811467	0.461927769663016	-0.286847987604210	-0.0357825680604794	0.0946770598831964	0.857482801894517	-1.94403727700272
Z005E0138	2.84489366528629	2.12634727169569	1.35516078352069	1.58098487985351	2.09906889804910	1.49867429734181	2.31708071367537	1.99205548581403	2.96467760827865	4.37764216156346
Z005E0139	0.77325353770349	0.746676547385091	1.04078532603795	0.689219148303793	0.0578498415789761	0.474868641279478	1.17926679304123	0.469164192953791	-0.362991698235191	-0.156033837607550
Z005E0141	-0.8000691059664	0.375955167493708	1.27680044752540	-0.0202846471706564	-0.541492034715573	-0.365577656137873	0.08370249578051	0.145574351717252	-0.970728012488882	-0.986741480090238
Z005E0142	-1.53271822650093	-1.64284376995216	0.108936414852451	-1.59906188237167	-1.10839176613411	-1.22845839975050	-2.11544452782827	-1.36707044881711	-0.691634024964543	-3.01188046870826
Z005E0143	-0.558310144159855	-1.48688745154996	-2.75838309463506	-1.63218227954293	-1.91591194067446	-1.38390163886933	-1.00679272863044	-1.77184534269237	-0.968849651182137	1.51902438302032
Z005E0144	1.75538263950796	1.79821413525124	1.50912908139374	1.31428627036851	1.32046320881534	1.22507380256674	1.57288380676508	1.50701737635170	1.03370202959261	2.33256998930296
Z005E0145	1.35492457394495	0.0785258301838365	1.09224775563750	0.467877671019146	0.71027885667405	0.142549740047792	0.330906587589502	0.689171318750306	0.197117929429555	-0.947549947543143
Z005E0146	-1.86209257946563	-0.605633685098179	-0.336725685830185	-0.420509588050361	0.297436231483181	-0.447605526680042	-0.263834298282599	-0.313818805328299	-1.48377435992190	-1.33038792952442
Z005E0147	-4.26866451614702	-4.4344824889167	-3.81671349855494	-4.51016221855799	-4.19558334117599	-4.91511033928828	-4.23117730628757	-4.4858157291906	-3.48019549281082	-5.34225262873194
Z005E0148	0.570433507468208	-0.087122582524771	-0.825924721195489	-0.406807897596533	0.306816305540553	-0.266091670791104	-0.706273399411297	-0.0901977719735465	1.37171160039217	-1.14022164511131
Z005E0149	0.213026366008317	0.394817674019701	2.19596256560855	0.975729155860512	0.71549778160468	0.793847388277529	0.700818730689257	0.840492064807143	-1.19647125850363	-0.100197420634758
Z005E0150	-0.637585009468557	-1.39271654470085	-0.782665351044569	-1.40880494238843	-1.03441063871741	-1.34664933145069	-0.524184897926855	-1.69327077745209	-1.92079866508116	0.940861765365813
Z005E0151	0.0297906982005142	0.198890244740978	0.452238053549486	-0.0880775811693561	0.377742473308326	0.0882681241548145	0.00672082021272205	0.0292785905940659	-0.648305208359395	0.67762955652818
Z005E0152	0.857033583953333	1.99557161157258	2.19180196873384	2.14827287250608	1.67280328026962	2.28257714292234	1.41705830941788	2.03435501506123	1.9243030653194	2.92267352187361
Z005E0153	1.29973661595005	0.632682133911385	1.7735651044294	0.841119239081217	0.685528195165262	0.74529351957822	0.678937904642556	0.620650308088486	0.217039601931134	1.98354282351517
Z005E0154	-3.06228459993858	-2.19071988150862	-1.37311346252424	-2.19111514912139	-2.42593323898354	-2.42067579566290	-2.68463142232377	-2.24993467531339	-1.22221617873286	-5.23238823884421
Z005E0155	-1.95726483943245	-1.71337475328087	-0.902347539104612	-1.86852942580361	-2.52935910019664	-1.73776902793740	-1.21904231211806	-1.89864746798285	-2.25404088012587	-0.871550315018031
Z005E0156	-4.07753330617443	-3.49435374633782	-5.19326840509724	-3.25377281440774	-2.73379379021611	-3.20409424308694	-2.8524668782496	-3.31466459903402	-4.37736695748547	-0.55061674427456
Z005E0157	2.97002410222002	3.22287855525774	4.17338330429544	3.00511743644999	3.39045853758129	2.87368417237443	2.43650514729318	2.98245341263777	2.62184060160047	4.10814602311492
Z005E0158	0.333075376745220	1.47519636046745	0.93063559289375	0.84622763314377	1.98785488306473	1.21870322555108	1.79328000364798	1.23851906142204	1.14034482410162	-1.09275787400023
Z005E0159	-2.31669708726495	-1.23138917277955	0.364920070220902	-1.61223211984982	-2.13949029787926	-1.39987584203742	-0.984655007009018	-1.60932960741591	-2.30473635007958	-3.36911272752958
Z005E0160	-1.16737203809078	-0.93222800665738	0.948002372922388	-0.461175022957893	-0.243550675569767	-0.444232930783468	-0.95959990312468	-0.564956781305168	-1.72321405418122	-1.22730137504446
Z005E0161	-0.292437169652619	-0.406500110234995	-1.75401702680949	-0.242362785296269	-0.593057340429066	0.0396538722074578	-0.901014730678713	-0.315291138825076	-1.01066960404814	-2.33619627439312
Z005E0162	0.252686495849919	-0.502836923678062	-0.0389463565123912	-0.690746915956879	-0.44887767982793	-0.951309165326473	-0.99409156979756	-0.286057888313767	-1.36898616776267	-2.71899382137411
Z005E0163	-0.562460384987066	-1.87897155417832	-1.00519526953064	-1.85249210224684	-2.15649106518422	-1.62723995993314	-1.29849646870834	-1.91485415082231	-1.35415355620981	0.265725426993324
Z005E0164	3.36458026026327	2.38815001593333	3.49567296940061	2.8523029401179	3.32751487108937	2.47739969265313	3.05971020690694	2.67193872948058	1.97456684443043	5.14656220986979
Z005E0165	-1.07567122658869	-1.33857475852586	-2.33446089271879	-0.920189547414378	-1.08969576531928	-1.35191968277894	-1.92033959271341	-0.747890768865777	-1.20763042915525	-0.337110266722318
Z005E0166	-2.27284510181374	-2.57964077667246	-1.62341132711826	-2.64543276955194	-1.9531805412424	-2.47780640814512	-2.98381289050825	-3.16873012612335	-3.51841141771242	-4.2522222804509
Z005E0167	2.07965854241558	2.23056229481633	2.85184030028191	2.32990055332250	1.82759409438869	2.12769413500422	2.17036851793950	2.28883843977421	1.44585369919651	3.29177884666656
Z005E0168	2.44638859701050	2.03411726211373	0.232537242149462	1.91760292661343	2.24742981353588	2.12022431813267	2.33382067693241	1.24722390247797	3.13583873992890	0.90290659795565
Z005E0169	0.099855071046434	0.437275985951943	-1.77198367363889	0.389931922257259	0.544135660348979	0.0132577730249484	-0.0654103550005967	0.0258709228357309	1.71800338957965	2.69815049927127
Z005E0170	-2.78453152913221	-1.34748217125279	-0.0728900631785961	-1.15568340222350	-0.422723405948681	-1.02371685701445	-1.6729200445141	-1.67528159546338	-2.40882684602410	0.0807474764662967
Z005E0171	-0.491822249745043	-0.624440526062621	-2.01849310301306	-0.815639301009294	-0.283634188193857	-1.13520712225339	-0.538945279877645	-0.493890337115504	0.846552709292241	2.06139133059305
Z005E0172	0.0946170478736978	-0.26330600389622	-0.846053774469732	-0.681263746951266	-1.32757648717445	-0.945181975283093	-0.310733546945086	-0.891114770842032	-1.30753396181249	-1.11539176666037
Z005E0173	0.161431449344298	-0.577450982437028	-1.89504370994974	-0.675237453427378	-1.46452044776083	-0.819506598994564	-1.01443773940490	-0.826784852490533	-1.04681144379214	-1.25098936240688
Z005E0174	-0.187432207740721	0.474172474956957	-0.910699467589861	0.329312202308582	-0.247347551616518	0.473561448504695	0.702230715180854	0.264648421468151	1.46912134381036	-0.615687298991867
Z005E0175	-1.33108668639092	-1.04428151245737	-1.52662828240817	-0.87107291050512	-0.609349753190015	-0.968884117413744	-1.74479727394282	-1.26532230198959	-1.78818142593355	0.39893419816004
Z005E0176	0.917348605523398	-0.0501010620424709	-1.01118537592404	-0.109999235540318	0.634346358293307	-0.263516399817424	0.350398313796201	-0.0926714041786148	-0.448409163729869	1.02376489946624
Z005E0178	2.95356227599400	2.43694390006596	2.53493368431655	2.34233557071222	3.02490001890807	2.33625837796959	1.92572495050005	3.07134743369631	1.84820465375617	3.29493785212690
Z005E0179	0.432331080599419	0.375668717908475	-0.112073804195714	0.491755361947409	0.923267887561171	0.42584586674084	0.0482661549455396	0.541965700940294	-1.28154865997078	-0.41426541228119
Z005E0180	0.884613292910397	0.799193390043288	0.0589606864419784	0.263471600936584	0.97446556829322	0.564995448242535	0.151807073809809	0.712353554849535	0.10271469187286	-1.50530612088887
Z005E0181	5.88352404297163	4.15021980497729	3.45038050158499	4.78049183495707	4.58560767201009	4.46057470135803	4.13807093037361	3.77590178909347	5.65610712757899	6.8701194690015
Z005E0182	0.575686373043695	1.09695301532864	1.96516822007890	1.5319025091837	1.52394579749174	1.29984673590819	1.13095254083383	1.24921959382233	1.79655482722646	3.09154717927123
Z005E0183	-0.181783831824331	0.0729126792758532	2.16523592891133	0.388018314188871	0.440411975219371	0.306563565368702	0.539022179501757	0.249919219409805	-0.427350077307272	-1.20133639466468
Z005E0184	0.186611504528972	-0.0507422444342742	0.394998183433055	0.291940877871667	1.11474017530221	-0.13795511056489	0.451264763015782	0.292175054084221	0.130348554725723	0.2625158449649
Z005E0185	0.577758672347309	0.405841074123762	-0.208398829487122	0.218413807354887	0.234291674349945	0.635934479179336	-0.584835237592972	0.106845782379391	0.237312519201671	0.0994714937626692
Z005E0186	-1.13282732464506	-0.58091854954755	-1.87179349511273	-0.542755542287403	-0.0651879587079693	-0.753472475607183	-1.31180829677827	-0.807198933501264	-0.0445913900585105	-2.77128076359895
Z005E0187	3.7466436639109	4.03265139793246	5.68488994442543	3.85570787256921	4.53302856968308	3.71953449134462	4.22249405249386	4.32483369825745	5.26275543968625	1.50922701947067
Z005E0189	-1.47156163433693	-0.274653848548839	-0.171158565522538	-0.431147122892203	0.100570789302456	-0.0525027387752517	-0.807518716507251	-0.292958849941743	-0.943070980067396	0.933681540420717
Z005E0190	-0.90848323513424	-1.90474706334827	-1.7144901818063	-2.02093675703912	-2.60763131253745	-1.90808986446492	-2.79317662835774	-1.9543942088675	-1.47084239405212	-3.00302994802441
Z005E0191	2.46516810542778	2.43076877438618	2.56350852858864	1.82866179862825	2.21004550449646	2.30538890762269	2.77359630681518	2.64076736380342	3.6524716194101	3.05225289114030
Z005E0192	-1.46231262391314	-1.25341208961090	0.620056288634365	-0.658143947508587	-1.56332129914274	-1.01729331632233	-0.488698262098968	-0.600220920812105	-0.136394989668	2.0859846066705
Z005E0193	-1.82722982160904	-1.69094711284592	-1.67395410310657	-1.25464508307869	-1.54071521942119	-1.37826051083935	-2.57164542614841	-1.0079884746794	-0.833224443281781	-2.64493638826708
Z005E0195	1.17722031497892	0.675623278144237	1.80529405266378	1.05296137383499	0.457599168489822	0.894737024156641	0.83388393609677	0.82554383055057	0.677328312602509	-0.261837885059611
Z005E0196	-0.314859496678925	-1.31117207027875	-0.868981752195854	-0.939803537032743	-0.566388113337935	-0.85133273952169	-0.0147673652834286	-1.02303749486850	-1.77641316730620	-2.55262758867988
Z005E0197	-1.65240724480854	-1.74992611748618	0.0392964595674987	-1.93150799072987	-0.99562740610321	-1.54365999179008	-1.36501598032956	-1.54459903528108	-0.288683451614344	-3.96773518395649
Z005E0198	-0.262427645659378	-0.943434285221257	-2.7471506530968	-1.62789311726105	-1.86828684279950	-1.22661449150016	-1.17168674809726	-1.49918757521271	-1.51296749321300	1.08142052599193
Z005E0199	-1.35630240709286	-0.809243295385009	-0.496847161606912	-0.79605200659682	-0.871062303884937	-0.90668397589492	-1.63676649156571	-1.11028042046933	-2.77787396108616	0.903399933369347
Z006E0001	-0.776363952274171	0.122612137520231	-0.781724080640293	0.093402611303809	0.698298511488077	0.972011115146202	0.267892047758244	0.100878356544371	-0.245331040568642	0.55687303024766
Z006E0002	0.8833990777852	0.709944861180737	0.825415366442774	0.0926612163272543	0.00450059319671450	-0.984743030774624	0.1685398728367	-0.582586248279934	-0.781773534759166	0.320161137134329
Z006E0003	1.57629893583236	0.719834633773074	2.57077748976100	1.32481679853915	0.90930747181581	0.0544057691354807	1.52351660830222	0.380850534389592	1.47672724843751	1.13902054634939
Z006E0005	0.245646928108093	-0.476493969330334	0.0359130814020007	-0.668557175172525	0.144206371287653	0.00722522611289715	-0.540101546232937	-1.45127092721285	-1.21802945590207	-0.99776850254471
Z006E0006	-1.04081021117233	0.262764086298557	0.612363077225315	0.277101416325241	-1.09700472302240	0.357356705064442	-1.00508348000921	-1.05553094887864	-0.88246366194716	-1.12193240070011
Z006E0007	-2.08174078590699	-2.49393639740948	-2.69905578966130	-2.94092564330416	-2.67184046444411	-2.90028900014846	-2.99366880059693	-2.70600437610802	-4.20765746216825	-3.28410496534807
Z006E0008	0.697395988412276	-0.313849126594601	0.234189572358368	0.242967547051196	0.728537968360599	0.425963681279378	0.368668591165162	1.85598531591972	1.585054175409	0.341507805314935
Z006E0009	-0.809992686806131	0.555403526067889	0.436152199858216	0.540441923998254	-0.104573173778133	-0.488592777229763	0.444509443895162	-0.827330953451532	0.861542954610585	0.440304275995028
Z006E0010	0.523702630296119	0.260576323606471	-0.533466192066864	-0.45164491313365	0.0456425720359382	-1.43528173210747	-0.204179685582378	-1.24418667562415	0.278911659762505	0.225270943150144
Z006E0011	2.28036331304039	1.91577191196883	0.149310820700492	1.40978743157369	1.05804005906490	1.28968853735762	1.02787429016899	2.37010068137690	1.78471698841282	0.880464448492354
Z006E0012	3.43515136115259	4.71226197203834	5.00620476451421	3.65769723819861	4.08130355437217	3.3341364534889	4.16397219441214	5.0715701604445	2.79205836010167	3.71042289751386
Z006E0013	0.0170910505997410	0.0201629408062777	-0.420664730217167	-0.0566807612712716	0.244285666899018	1.47782388700545	0.254640302776552	1.49746523418448	0.0837567458597846	0.119615158138924
Z006E0014	-2.467378537351	-1.40985364403635	-1.30269615740894	-0.46682957234825	-1.12612442263827	-0.462897080049751	-1.26005131450148	0.21395989912346	-1.83768301334724	-1.39319000326119
Z006E0015	1.22485716009348	0.0218232394001805	0.374704394257581	1.45376760051155	0.848880663388873	0.372885329734913	0.543120248261226	0.835348386767478	0.728557006936545	1.23601496690758
Z006E0016	0.864425832971405	-0.171054715173238	-0.112531965916685	0.0115945330851438	0.111156728630202	0.62847861176714	0.473236856013427	-0.227847510387780	-0.187666116039751	0.111774082727184
Z006E0017	1.19655441341892	1.18008635644742	0.612775588443796	1.91309169138672	1.60838983127576	2.16358832342759	1.43861270150547	2.38473226730764	1.38045493081175	1.43073313028259
Z006E0018	0.337511623537362	1.14335423544975	-0.141071428533545	0.324848778179281	0.586401005226622	0.278581310306776	1.12072254330337	-0.0758478109487324	0.792111412992635	0.494483430051345
Z006E0020	-0.0912215187357831	-0.655724450401855	-0.448641400030267	-0.903914321628947	-1.04977101362530	0.0274335365738806	-0.377069583081681	0.299144263529380	0.174975380349158	-0.577627304865001
Z006E0023	-3.04852482270491	-3.05364581331715	-3.69411223651407	-2.27209157824599	-2.1207884896178	-2.02258950587965	-2.93515014722573	-2.56641467566886	-2.21144193938777	-3.14333920019992
Z006E0024	4.08638665174141	2.27096085682582	2.81243099976945	3.25264038142633	2.87214954839105	2.45520276286201	2.79516255479867	3.86403345436499	3.50581222373752	3.05166961964991
Z006E0025	-0.290922876605258	-0.038447073927253	1.15415304110319	0.626709515709766	-0.273086662512993	-0.0367982471139185	-0.35564298400744	-0.478988670493617	0.583649451186729	-0.308088037722001
Z006E0026	-0.522781963505998	-1.55126351582662	-0.691077920332563	-1.49476348656334	-1.56004249662289	-1.97123434368116	-1.35691520798108	-0.856308981556075	-0.837849074620565	-1.35284066826477
Z006E0027	2.04019432313087	2.0617437028531	1.83981652018649	1.41716625111707	2.12403380772333	0.81642290671009	2.02536292263411	2.38084024905048	0.540877302501019	2.01285762959411
Z006E0028	-1.35472616358397	-2.83694268257942	-1.59760256219262	-1.19726851204487	-0.577352019109765	-1.31406810541684	-0.963801923869319	-1.46703783228034	-1.81897419665300	-1.00149918051599
Z006E0029	0.756491939386274	1.37858987920859	-0.605953342705749	-0.272811252652832	-0.176080646789136	-0.623974851127304	0.36889275854969	0.124300560489141	-0.150021915946881	-0.158709613404236
Z006E0031	0.609301841923486	1.35623279779811	2.47844430292029	1.46273442868583	2.09371169074631	2.21219334520337	1.34509474867644	0.471860527105917	0.90087362760112	1.96711957541486
Z006E0032	-0.486873194410114	0.716147236059353	1.38922762200548	-0.433303583491087	0.161592327106261	0.317004234367569	-0.574271357147548	0.971220480943982	0.627653040400182	-0.169995986736424
Z006E0033	-1.63976645249591	-1.82274402509206	-1.50805667056073	-1.43209239479344	-1.03965860032135	-2.06270636344294	-0.816800435191452	-1.87170434194712	-1.82910426335125	-1.91088596562726
Z006E0034	-2.13413890558792	-1.20125878033844	-0.0558836294702895	-1.32648558101194	-1.72925050274520	-1.53088928562601	-0.395027274396722	-0.628610421427875	-1.97741310811224	-0.538204503113269
Z006E0035	2.36311487792019	1.71763359123768	1.31356502762409	0.858040425433676	1.93992865166171	1.14875401411486	1.21165431000797	0.574886953569623	0.529553575516497	1.29488398771450
Z006E0036	0.522327662732862	1.41673729128349	-0.412135631262106	0.950366630603652	0.519015172126159	0.546207483686303	0.72891519418938	2.19816937807901	1.07947335690547	0.388798261349426
Z006E0037	1.9710427209795	0.202705592785538	-0.469093280531833	0.994077319915464	1.16414594389018	0.741651658793904	0.919271348382973	0.628605665527941	1.35934975545369	0.781364209312558
Z006E0038	-0.377680796919031	0.0991651882487233	-2.11929284123694	-1.07592823771871	-0.79390525914617	-0.950803447853307	-1.14174606800998	-1.26531392727499	-2.11172284420607	-0.327630201079482
Z006E0041	-1.17390286924225	-1.15273921474068	-0.352608013508786	-0.141708504482872	-0.443121765336855	-0.243048192522454	-0.172926959402195	-0.185232903953821	-0.98854947112728	0.274575011611445
Z006E0042	-1.75507830476420	-1.61385652038194	-2.08869142191758	-0.826131468924947	-1.1378175994546	-1.12543096268207	-0.902027207462533	-0.572676488857291	-2.06848970582956	-1.52679673819647
Z006E0043	-1.48142191220685	0.54269797219811	0.581095457447079	-0.509850467425912	-1.04466870912867	-0.454517300813743	-0.5662096127685	0.322166944965219	0.489866631604904	-0.62667201487135
Z006E0044	1.37592937517937	1.15249334674714	-0.429569284796859	0.0724819193034913	-0.107129717910487	-0.0923250885736544	-0.135441406154823	-0.547498215118836	0.505661175148920	-0.0590423800036273
Z006E0046	0.557316628752125	-0.0701009700821179	-0.0187099807722152	0.139525129697717	-0.243753778015758	-0.905990663397279	-0.394549096022955	-0.640873577601878	-1.20226683271359	0.113245916745618
Z006E0047	-1.19134896877064	0.601780475730122	-0.120482065390276	-0.0447445848508194	-0.932819262807406	-0.219578226425253	-0.0272238545992893	-0.200189415604118	-1.39903393513683	-0.178689787902090
Z006E0048	1.06669987489656	0.57400766531158	0.490421573554726	0.508163445212152	-0.000516225059636017	0.851819366628207	0.570951018992126	-0.405132921642818	0.646122933260302	0.0424129806077069
Z006E0049	-2.40609023407612	-1.66312529402071	-1.86526896314737	-0.930255747105453	-2.3612213187109	-1.35229882463341	-1.57782924625149	-2.47703292643596	-0.947947363116912	-1.44358618068784
Z006E0050	-0.65146423791872	-0.191671438695274	0.406414058720203	0.0119540018369937	0.83464497302357	-0.0857496378723092	-0.279358853655852	0.0471287353019152	0.599376937697852	0.418330048187970
Z006E0051	0.611035219539126	-0.617706781535498	-0.700193467905236	0.462073346717362	1.44825503458419	-0.0923012280569202	-0.094635317768683	0.464941823316402	0.802403156499454	0.219016116966282
Z006E0052	-0.38046384199769	-0.0313800125069771	-0.227105123847401	0.633345014361556	1.16159289635524	0.744440757825113	0.162233030321548	-0.0776442729527944	-0.179763978973816	0.595754867255241
Z006E0053	-0.138115054757664	0.783293137724428	1.36635707622803	0.323923278200069	0.696497752594048	-0.0664805119662706	0.357241174453035	0.0940370660846342	-0.718592696459652	0.0534753172581803
Z006E0054	1.32681824490581	-0.0148186810111846	1.23416062745952	0.0553494740202505	1.31355595023620	-0.601702131471375	0.84482067242095	0.110499335805948	-0.597426016918671	0.00948604321876043
Z006E0055	2.23464850777385	1.37953898614803	1.77307250024468	2.18469407675482	2.25865778835878	1.88279498953041	2.05739654223893	2.26327693363209	3.07819171377837	2.18786320978183
Z006E0056	-0.0941487420550638	-1.48771911990545	-0.177336072796344	-0.82404997953604	-0.643408915355614	-0.0869907779666334	-0.355484598352904	0.390661512887998	-1.00862116328641	-0.266448151218203
Z006E0057	-0.389612045906228	0.705178704440571	-0.0957641794660373	-0.00475613988991833	-0.00733547609063355	-0.201657879709595	0.264448719467121	0.621421858682096	-0.522353520609741	0.412834966998219
Z006E0058	-2.38669948884023	-2.44164089755261	-1.98408657537553	-2.51518259486016	-2.40101128071046	-2.48518216634123	-2.33500699721128	-1.08100033129896	-1.14080221628882	-1.86030936659751
Z006E0059	-1.46102998946249	-1.30187041948871	-1.04034124431939	-0.722440555927369	-1.01680097446103	-0.199655515451574	-1.14197896998489	-0.399844685255261	-0.510422572070426	-1.37037941852764
Z006E0060	0.0843415216430264	1.35786425981869	0.517408137081804	0.576921214786278	0.499555988287015	1.40286786503073	0.201962612051036	0.625873701555138	0.0754455842101454	-0.0303500281180806
Z006E0061	0.897164323008838	1.57183085976971	1.27874191778596	0.811161794318534	0.710991726076786	1.32034024514246	0.386270369832318	1.62910654798906	0.854678778324389	1.16051727116835
Z006E0062	0.439461797851415	-1.18754046757352	0.490721938816131	-0.441048311368607	-0.193819630754662	0.264952616192494	-0.0083717797662013	0.363371190766727	-0.408892299024704	0.0804530826379861
Z006E0063	2.84637474496942	2.94417107128964	2.85231431079298	2.16110708158435	1.94766302994841	1.42193750910934	2.20621039204901	3.33278909942104	2.78867783443263	2.53529607703254
Z006E0065	2.32951627299023	1.66259524909775	3.32469265000647	0.903898277673211	1.77901160689726	1.75468016165270	1.26687833166390	2.20464768136146	2.95401445461292	1.57387469404076
Z006E0066	-0.187348301786694	0.436071527452161	0.0157816209508073	0.319394705928476	1.08294186209224	1.33789692617608	0.101565003148230	1.13608811213824	1.63798254106878	-0.138757624021708
Z006E0068	-2.63430795401534	-1.49131455698131	-1.68398092544290	-2.42160724617299	-1.37224739067086	-2.16857920045442	-1.99498375478493	-1.37616907072580	-3.34275725225137	-1.98945462692218
Z006E0069	0.178312916917066	-0.72941820575068	0.61301674511413	0.0194532412218711	-0.360465859528005	0.209846698081034	-0.521809131472932	0.3649954894436	-1.62948222445677	-0.74080940818872
Z006E0070	2.04739717407701	1.05891319589090	1.17000807525282	1.06480743469722	0.252169707527756	0.97455064805794	1.47686013854396	2.12346745389371	0.580669786145808	0.993736673489847
Z006E0071	0.0759237966916531	-0.361841051312681	-0.349613559295743	-0.479183026344327	-0.714111617882831	-1.14368450844206	-0.868004236610451	0.278535632668737	-0.129149574101530	-0.640748784433537
Z006E0072	0.511780007928726	-1.43475066406971	-1.53708270687429	-0.687393901002542	-0.765419372088964	-0.672764917485521	-0.183794340549526	-0.635777619800168	-1.38525569772342	-0.44740609724583
Z006E0073	0.591844174986963	1.1994362714791	1.11795122133503	0.211637164840565	1.15794058711072	-0.0488880810814614	1.23349701122815	-0.701029728922455	0.27180406562997	0.569538534471658
Z006E0074	-1.25569911091407	-0.220738716993123	-0.72135444018282	-0.757396450633587	-0.178698773190698	-0.887016240104126	-0.453679835073855	-0.844202894870348	-0.248240261974853	-0.574997202743986
Z006E0075	-1.08815812246731	-1.28261705637072	-1.71012852407879	-1.1860411747909	-1.73953813724796	-1.80710862635354	-1.66826666703839	-0.922034544070645	-3.11086974621587	-1.93576642024053
Z006E0076	-0.826972475739233	-1.01168399702797	0.343486725263725	-0.336012896095243	0.16451301514296	0.766226313914773	-0.128450163708055	-0.00851303509424654	-0.241661801643684	0.372783070144803
Z006E0077	-0.786544867307167	0.867808986400221	-1.18720659334621	-0.463038907086000	-0.777165984466349	0.194754670333323	0.0602986865547288	-0.439375941695655	-0.820305989506869	0.259587465591663
Z006E0078	-0.191393763962477	0.685980074370437	1.49173236060435	0.121062345778253	-0.290026247473974	1.53434444504138	0.208938587019784	0.981494524344268	1.58016570647864	0.231149700458967
Z006E0079	-0.0512366689881243	-0.0416082133683437	1.55360180230454	-0.305042262461565	0.197317262319101	-0.0868699776909367	0.288387964445082	2.03168790610285	0.864156397410863	-0.222332173485159
Z006E0080	-0.293428431589389	-1.25258409941306	-0.0596398690516137	-0.741314087797512	-1.33191749909603	-1.14514091963676	-0.88693446733175	-1.50427592492482	-0.0560872807581962	-1.21515256811123
Z006E0081	-0.398570758351731	0.752274012182036	0.841151194868959	0.583790527846413	0.225216118431722	1.13520763178742	0.215619891091281	-0.109575752776676	-0.478411977830682	-0.00356001544955767
Z006E0082	-0.209055777766468	-0.271275455189635	-0.207994152647179	-0.241038333807645	0.179215246103424	0.42810504633	-0.532180280199445	-0.0975843876733555	-0.955531410070076	-0.134237785810635
Z006E0083	1.14018789789061	1.23669513260298	0.513383588999693	0.7392745466431	1.29561699620086	1.13232098367293	1.54105460637347	0.304535542032666	0.534060826862726	1.22213453277488
Z006E0084	1.63197437191942	1.20512972168858	1.28039317672735	2.49886754067396	2.77022970449655	1.54920042081208	2.26621302564236	1.98337201636074	0.535962015874705	1.61251185312413
Z006E0085	-0.249009563005262	0.71475076768145	-0.479024750228886	0.543483256276738	-0.208602111534928	-0.332127268651547	0.254835757518295	0.132165013231718	0.0396025884132531	0.371722689374290
Z006E0086	-0.72809993609513	-1.10880553316492	-0.545917545198708	-0.867778306033639	-1.08541277167833	-1.63905646184392	-1.25539673606048	-1.42895861921002	-0.184901911176952	-1.23458756774950
Z006E0087	-1.48039997830407	-1.34705699963773	0.437100643781956	-0.175725073267127	-1.03914202523745	-0.899998477310948	-0.495684106469548	0.236194570979134	-0.235470671938716	-0.698961221885329
Z006E0088	0.597768956319288	-1.42923051839547	0.361817252858876	-0.236880390042362	-0.303799827290484	0.721591666800536	-0.212491044222650	-0.76009829473411	0.788284062747247	0.196315755007039
Z006E0089	-0.640294701147464	-1.10137448663034	0.927689199974729	-0.540101740982768	-0.238661158915962	-0.0888545664759488	-0.0589162882147884	-1.02611239982463	0.865228392437363	-0.103013600636557
Z006E0090	0.731185659787916	-0.410911388851719	-1.40314869149015	-0.310333406153629	-0.118523778754465	0.435506782003042	-0.151400762279978	0.86478252796203	-1.46032603010705	-0.598298583338954
Z006E0091	0.114875998554042	0.608718840535325	1.16119080412676	0.246270102873306	0.0698561335557571	0.576342121353319	-0.287065891371461	0.285659216236469	-0.0621986821285797	-0.121646301656102
Z006E0092	1.30028285995864	0.917185971701729	0.15356478764882	0.736449970195046	0.115078375794405	1.56068483543154	0.648008513472723	-0.0582246681395431	1.33194103395935	0.629826363612883
Z006E0093	-1.01009838190848	-0.588153280262596	0.520111576751314	-0.951433166565118	-0.698183722780455	-0.212313630613811	-0.353027212899005	-0.802879711555477	-1.64800953995199	-0.473226414495316
Z006E0094	0.485529802256451	-0.866748893446597	-0.112212732184390	0.197170715725280	0.741033899220804	0.896213707632087	0.917563873157661	-0.768980000439727	-0.774613767100345	0.547706975671336
Z006E0095	1.32757718922488	0.784263915351918	0.76984003825044	1.38510886740038	1.46078335146972	1.27347271679156	1.03080033618931	0.517091012426542	0.817358855998327	1.19889238790767
Z006E0096	3.57524385612090	2.67582935107398	2.45053937028281	2.19035021858346	3.11098559129530	2.95162701678096	2.51505860219635	1.26017801946449	3.02026859606379	3.11277637152914
Z006E0097	-1.56170524427063	-2.08453375660881	-1.60446654716514	-1.92321246016066	-1.19666505711808	-1.21966137059514	-1.37235783108871	-2.60068341054692	-2.59691047245929	-1.95253229030373
Z006E0098	1.79847804765333	0.366363775788723	1.14293339165726	0.805167984997817	0.771131521924442	0.269743719752744	0.436006015654013	0.592854932060023	1.01455011394111	0.0297502269705373
Z006E0099	-0.587815150846293	0.0703499468648317	0.294411910097479	-0.112530162769709	0.140155017390608	-0.65125307635074	-0.291604847651280	-0.221514071780018	0.181969445329431	-0.654292778032887
Z006E0100	-2.35269089912285	-0.828256332806404	-1.03529353695087	-0.80342070135758	-1.4393136429899	-1.78993076901610	-1.61177079939946	-0.154023859566958	-1.89806234697467	-0.708756387790036
Z006E0101	-1.82041097214367	-1.74524368878863	-1.45162360334975	-1.23354085683036	-1.59444763455931	-1.57095963042426	-1.43177577759367	-1.43561571689319	-2.19075382046773	-1.40305730526857
Z006E0102	0.109474006467994	-0.446538073489208	-0.228621604813167	-0.0147414444684900	0.206073020893811	-0.0548272722331292	0.530837706892989	0.497965929381141	-0.601781363791373	0.0919980228324223
Z006E0103	1.98967460865709	1.79729369769329	0.109419543656771	1.16647812334508	0.6603041509592	1.30044129794889	1.05947900275261	-0.0760937452201152	0.278888938984701	1.26465660659628
Z006E0104	-0.306661737811797	-0.551199589938682	1.07327527879536	0.123324175199835	0.647750983016947	-0.839957680974974	0.179435758419989	0.608325589960894	-0.803703334133056	0.306638533744035
Z006E0105	-0.427984838838493	1.12904250164317	0.319329537203221	-0.282047843553656	0.142639111536278	-0.261055545044402	-0.0989609384918168	0.694095828959411	1.26292812249633	0.213129966534783
Z006E0106	0.191706078112300	1.54977454269603	0.288386695626181	0.730114485310068	0.549092040099685	0.281656132407034	0.380392226089396	1.71595022113907	0.678310818621415	0.782189014806026
Z006E0107	0.274196897573017	-0.772554937157556	0.803795306489643	0.652435935483744	0.210148583598421	0.833300193354812	0.523847245539404	-0.477754568265059	-0.243455733430228	0.114541751613604
Z006E0108	0.97642600609691	-0.108584385074818	0.118784358857412	-0.413845966022035	0.859535252835183	0.0468752017766297	0.0703748707647169	-1.27645031982504	-0.105637449557659	-0.0190981906080773
Z006E0109	1.1974700759676	0.336442731875138	0.993901162474171	0.607034614323171	0.398213524073559	0.54482945566516	0.772868441905873	0.781199078983016	1.17339598668816	0.279068276255111
Z006E0110	0.39251657468751	0.278496938736594	0.497836833049092	0.699619693857445	0.601441935675083	0.574413299139392	0.935968571366626	-0.261519217437846	1.21933660358407	0.47279407113743
Z006E0111	-0.996805283129328	-0.254188872481643	-0.8435390569527	-0.485929709194107	-0.361355344341171	-0.063496092521759	-0.624388486415259	0.886158013020594	-0.57626431343187	-0.27496723066791
Z006E0112	-0.467983088140663	0.549056470115242	-2.11960754939595	-0.34860279730354	-0.808682864000541	-0.582624179171974	-0.500990888869304	0.095125941044386	0.360157215719225	-0.275434489354539
Z006E0113	0.58367427979893	0.958573382557622	0.544431607933554	0.503839553638269	0.0638236955602503	1.47252603056455	0.515237244929085	1.64430715056396	0.8318781955869	0.404406009153281
Z006E0114	0.405769814526209	0.460753053705708	1.04420701735577	1.10171156280848	1.08790258460516	0.88734872258587	1.81450859820742	-0.456719438331032	1.43468694168130	1.3226208923832
Z006E0115	-0.56357809486557	-1.35720561084767	-0.664608975531209	-1.10577081052180	-0.795765240509576	-1.78297975493081	-0.795930865784002	-1.79555858811571	-2.34124929119176	-1.36592198105984
Z006E0116	-0.391768847084193	-1.95786139836537	-1.17537107579921	-1.55270076506934	-1.19234848828675	-1.00269166489350	-1.55331907923586	-2.77661747940747	-1.54337971635435	-1.50230858677814
Z006E0117	1.23059750142023	1.54381461800489	1.07730698062825	2.92103895139712	1.54816024148422	3.04885559800142	2.94480948440211	2.93673331948482	3.17074711993176	2.15536163897552
Z006E0118	2.24942497492573	2.10354958213187	2.70512719027696	2.66875300690005	2.54035045227222	1.96688161876027	2.29683609357605	1.51038280672295	2.46984903979137	1.85047944236685
Z006E0119	-0.791192983657061	-0.0965742689434507	0.0976130099647812	-1.46818365555738	-1.96625182087969	-0.733660758227585	-1.37929841749340	-0.472726368630489	-1.98421324985513	-1.02648169336358
Z006E0120	0.964310581166345	0.829086982248179	0.0969772660889689	0.0366303053505597	0.258427977106034	0.615661937187712	0.345642177644787	-0.250021643232256	-0.0808055018732965	0.393690624568874
Z006E0121	1.16472398470448	0.752618078018295	1.02827092662208	0.4930838953304	1.1534422240825	0.625164957866106	0.511394970637452	0.969545084308308	0.181036108805918	0.284321389567418
Z006E0122	-0.625848934181372	-0.737030929762647	-0.160586680594574	0.0539259405548036	-0.489944633106894	-0.776882889636525	0.242100252144737	-0.580328146143581	0.748886043648494	0.272962851837279
Z006E0123	0.0924675746281914	0.440789410312390	0.739303571989721	0.485567089678332	0.0334726271172594	0.640898587068723	0.927540880561574	1.35897930380291	1.60740546596924	1.29600977139661
Z006E0124	-0.67859711850819	-1.62685191920605	-1.84906312344914	-1.16665883578481	-1.57924122970823	-1.79491956246649	-1.46447732118649	-0.659395678324266	-2.31752998636512	-1.47331143588103
Z006E0125	-2.07126766682265	-1.03925162725085	0.133316063210173	-1.35433077854002	-0.771271480137748	-1.07069409353008	-0.800400364268342	-0.883319254173298	0.49243054220392	-0.871996702687347
Z006E0126	-2.49231603398008	-2.97400547806302	-3.87813055067722	-2.23881191487535	-2.07557454698704	-2.07023963559202	-1.96578686894486	-3.46430851709872	-2.55297513811457	-1.95496005668415
Z006E0128	2.63097223576858	1.28348460574547	1.49685026712602	1.04617287635188	0.603059339052869	1.31725048922719	1.60175284680356	0.55958836977458	1.36249504704741	0.412146954397045
Z006E0129	-0.413853092320819	0.182905215625605	-0.161866676135073	-0.17560188710831	0.247490379874762	-0.747760515995462	-0.160131657462082	-0.97735457553438	-1.33633261653986	-0.96729872815200
Z006E0133	0.335723889025158	-0.563237627876354	-0.324103075020056	-0.437065561071522	-1.33271526712498	-0.0483279891234688	-0.585552841872882	-1.25887263759548	-1.20257790668447	-0.727956932321307
Z006E0134	-1.83004315168813	-0.66244139325324	0.0522772600810238	-1.01748786050173	-0.87931795964295	-0.729830678976396	-0.599257724192404	-0.780426853716824	0.173180740979103	-1.20057288874352
Z006E0135	1.43553050699552	1.03581528240672	0.767358039913783	1.38245191271645	0.2617661220363	0.0281822519752780	0.801065864434183	0.23907254635187	0.783942055616856	1.15097013690709
Z006E0136	0.346658798682908	1.97355332501661	1.38673170076951	1.81524670581039	1.47316223388386	0.866805678708075	1.47568685231671	1.92132206635818	2.28057228485342	1.25707793074214
Z006E0137	1.05869466638061	0.988930621325234	0.307861013998866	1.02896908729026	0.672828046726229	0.652177581096905	0.273885978499317	0.0524834270431297	0.565858704856176	0.2703300300731
Z006E0138	1.14188051026624	1.23316718532080	0.514121011370527	0.864115824603668	-0.0409018302971711	0.76334484432182	0.353752642705548	0.0710745500458919	-0.332352755282171	-0.0111872278198134
Z006E0139	0.345678276690248	0.428971626160841	0.0355101446439657	0.565001815300393	0.233600910143084	-0.137064500297123	0.904838869869692	0.82428368594302	0.410812561888988	1.12751247296431
Z006E0140	-1.7417862179165	-1.59903355826006	-1.58444154728258	-1.78684964595058	-1.73430431218925	-0.992315072432305	-1.47099872964449	-0.576301062158566	-0.485410136454483	-1.17873974904046
Z006E0141	-2.10908238881130	-1.50143685855745	-1.61919214185996	-1.95786124674034	-1.42966288405566	-2.75383568371897	-2.35928941552733	-2.68253307150993	-0.776507734913824	-1.63424059210166
Z006E0142	-0.734771740818636	-1.12738701320847	-0.706840221429393	-2.42476791695643	-0.974800966937816	-1.28295850864718	-1.8968578521926	-2.59974176905653	-1.04581808927290	-1.81124936447645
Z006E0143	-0.518692529395833	-0.499611591528473	-1.51440682540261	-0.117242918495561	-0.557176405019800	-1.28334458525474	-0.189659182894023	0.253174316470692	-0.843178068704407	-0.518874228810124
Z006E0144	-0.751692811655403	0.189180162100417	-0.894234519435372	-1.62138470677947	-2.15962288739052	-1.30690403722734	-1.22952484568455	-0.282138429227883	-0.210591157662552	-1.11946288254799
Z006E0145	-0.83698789308075	-0.731724747104129	-1.25453574216709	-1.42845929366154	-0.628795316558432	-1.51896741067398	-1.12621290376285	-2.13032678447930	-0.643818988940953	-0.757483327299574
Z006E0146	-1.14723644485319	0.120422599248013	-1.18207744371950	-0.0948933307564516	-1.02522462566355	-0.130001612031625	-0.514497287069558	-1.24134607316242	-1.15243332902125	-1.03984250072363
Z006E0147	0.97068924584273	0.112397169146394	0.583286759297552	0.860547624729208	-0.0982477438779448	0.771686999438977	0.182395991651299	1.14553235042317	-0.689652964953899	0.60321816390298
Z006E0148	-0.0138505706933886	-2.37416763303379	-1.70630718659248	-0.887150004539941	-2.05755288496883	-1.93243830134254	-1.01476526960311	-1.88056709221853	-0.93335723705377	-1.81669048676098
Z006E0149	0.393592893598631	-0.622731828279292	-0.138238654451879	-0.114373061369291	-0.824192133446694	0.0513499622282967	-0.500617497956952	0.169601091317267	-0.819499390953576	-0.0608351449672212
Z006E0150	0.738923051262752	0.0526604633600948	-0.818964478975405	0.128307090652328	0.759057290893008	-0.255490857378498	-0.103065168098693	-0.116791490778833	0.492364987509567	0.388467401890654
Z006E0151	0.235847753572825	-0.991072198862472	-2.04729606620243	-1.06996916581031	-0.555129516678999	-0.817198817043115	-0.714553719679979	-1.06664238399555	-0.513872114460072	-0.220610172771385
Z006E0152	-1.2758512920072	-1.83929794900919	-2.43792623050890	-1.34845932444672	-2.05780303966860	-2.15904014893913	-1.83859190862046	-1.22898689600513	-2.24585215703647	-1.12859159955190
Z006E0153	0.47558741800045	-1.27016144622578	0.378407033632365	-0.537740505303364	-0.908140106988304	-0.675937693854735	-0.192106672518725	-0.602769013877975	-0.583178274942684	0.078767071010429
Z006E0154	-0.75244505038734	-1.01924368176201	-1.14104493027927	-1.31964541332767	-1.07621534757728	-0.481356835348334	-1.07857326115994	-0.0731544429447741	-0.512232221671705	-1.09898095220098
Z006E0155	1.26361545825202	1.22036918364011	-0.450111653846710	0.621407325661147	0.903973958269608	1.27907298179382	0.747091108473211	-0.492161161397025	1.21690917905613	1.14056883304902
Z006E0156	-0.179264208252561	-0.264576356568087	0.702131478279085	0.0799425263275438	0.639805140611754	-0.389207019666724	-0.443396416851289	0.407535735541052	-0.435797828321526	-0.123955522753840
Z006E0157	1.59511207033476	1.39593807087764	0.964846761094327	0.259144004867156	0.322320136013201	0.336264236013397	0.545101680735179	0.563153767610318	0.0452715494200134	0.921552375407583
Z006E0158	-0.711901984060117	2.1635642520425	1.14608472584172	1.95214196545054	0.803047494588843	2.10582961272579	1.12823469253426	1.73568758153152	2.10702272990913	1.29062563081072
Z006E0159	-1.87994051248938	-1.41415597357306	-1.87126038817572	-1.12309475650551	-0.661088461830676	-1.46987703143004	-1.11871174881940	-0.79799477929624	-0.84188153933623	-0.720231966523316
Z006E0160	0.80561124785052	-0.327514816672011	-0.73046688571322	-0.262562574006595	-0.391621399749962	-0.370587332408687	-0.041810774985229	0.355125125229103	0.934139588441756	0.150665103467574
Z006E0161	0.564095005411267	-0.132341706397413	1.37313108340172	1.59065621453224	0.597564208260415	2.10430006165685	0.376848970622267	0.858523125219917	1.94972860689322	0.966595054761305
Z006E0162	-0.035156150600548	0.222266100336792	-0.299804732894419	0.791823374230832	0.053250057863652	1.22055553777513	0.388061564537607	0.355452520162919	0.473470275125606	1.15276907377399
Z006E0163	-1.04732714189057	0.171720430620705	-1.44886903488979	-0.869320418292829	0.1174091847937	-0.0547065075814941	-0.316096537764159	-0.814541712746595	0.200686271712135	0.0378507029986324
Z006E0164	-1.21855356004965	-0.509696500221316	-0.589567304737584	0.313935668929059	-0.330404428391169	0.387254255580515	-0.129878114189510	-0.7149067066689	0.405611532182086	0.103641894517679
Z006E0165	1.75894135006971	0.610555357262247	-0.323687023080692	0.586818688558541	1.44870024508897	1.47967593512967	0.520250530677394	1.01471345611959	1.45875505133506	0.204287052710595
Z006E0166	1.25430427251544	0.28990703990971	0.698766692744214	0.730752380030956	0.676923452913604	-0.275063908357123	-0.117775229905562	0.0832145666572335	-0.304672114138455	0.0567800889342708
Z006E0167	2.32914206984831	1.69921173496744	2.14317747856309	1.15860501907773	0.932582025422811	0.713732478670989	1.17835745599265	0.812656376858493	0.814033451587723	0.429387195297097
Z006E0168	-1.46074608842674	-0.738443252966419	-2.41845659323267	-1.43729055117387	-0.957207956648906	-2.07568953877487	-1.31734262605104	-1.13548213271408	-2.01711100957065	-1.49946029510112
Z006E0169	-0.20640383659916	-2.21737998325673	-1.09555325242010	-1.70428340989772	-1.16406757995876	-1.70763267072176	-0.867051321088674	-0.794055432379614	-1.02915750497940	-1.32211951709176
Z006E0170	-1.20400048482066	-0.185436805597006	-0.430412215846968	-0.790381226371603	-0.972880325743888	-1.23325673952913	-1.02575368448728	0.0337070435739366	0.381294752925029	-0.382126759168877
Z006E0171	-1.45304118448334	-3.29717831942213	-3.20307561278434	-2.48809515060696	-2.69733735797008	-1.33969993967044	-2.48750558958755	-1.78682547924873	-1.98355426782490	-2.74760625436712
Z006E0172	0.0071670957062484	1.04449733861323	-0.997811992709981	0.0182120758320297	0.806853313237242	0.55632276374597	0.0731925725097727	0.686322417721739	-0.279186439415205	-0.369090965963791
Z006E0173	1.06680691465791	0.646348157562704	1.40353826822756	0.932765816942417	1.15865279359053	1.67858954105893	0.491377844706202	0.48358564120981	1.46375511778122	0.768884845485337
Z006E0174	-0.300712330605198	0.887004236332323	-0.916299822750788	1.00009193735408	0.773266014996713	0.128464890888443	0.534065090338599	-0.109992060948449	1.02383106281811	0.436707503488438
Z006E0175	-0.79363751194041	-0.148508093016537	1.57120962791467	-0.555441707337516	0.343239906219083	0.241478737642831	-0.376495905299558	-0.424019038860444	-1.01469578957268	0.00579232167548719
Z006E0176	0.767214630067116	1.79130912032117	2.4721879955527	1.45213456050171	1.62436146085286	2.39335017049556	1.27842337014451	2.03428823650257	2.76802741478594	1.76162917274383
Z006E0177	0.763824286418134	-0.102830732959274	-0.939011101921115	-0.529739231015445	-0.266811332421042	-0.70293984477285	-0.112389356985727	0.447747638928910	-0.246888100507213	-0.502233437485595
Z006E0178	-0.256821897961783	0.361846063459647	1.17462898308187	0.187915746370929	0.533835602651496	0.605087423598186	0.755935704776342	0.0668954735398253	1.00298590049098	0.8272206513548
Z006E0179	0.123819884949394	0.831817348235448	1.25629000057385	0.522269996591159	0.433682689960493	0.629116022702467	0.725372669773647	1.75324413555695	-0.268702308550745	0.912537773484258
Z006E0180	-0.65704426169813	0.368099423718722	0.0683762599033744	-0.186302547223652	-0.67386500374419	-0.48604537741735	0.0149375977088899	-1.09428366883404	0.544576304751859	-0.372129874046853
Z006E0181	-0.193635902964427	-1.61856090057691	-1.80459682900750	-0.460465778019097	-1.33437450653574	-1.08694485758117	-1.19346937105117	-1.70525534839385	-0.0827761075950793	-1.05376421792497
Z006E0182	0.295192986008012	2.67928302904284	0.685133707707542	1.57939929309619	1.07122404783631	2.28898573686738	1.69664079626617	2.19219117727710	3.44961593040403	2.38885355034988
Z006E0183	-0.941009249850228	-1.09514147853634	-0.896974351884703	-0.736399678646087	-0.0792021514757555	-0.546925358221544	-0.643271512425196	-0.241101845999274	-0.430585597826198	-0.0571785073686576
Z006E0184	-1.26471969908443	-0.442423919412587	-0.528850933417637	-0.0964945544794989	-0.113377789796406	0.471224417514229	-0.0109101767306463	0.8279142781252	-0.439545616038814	-0.325814462053285
Z006E0185	4.54600989706892	3.11858892566712	3.63132425256167	3.42417852059041	3.78536104766584	4.11516889945447	3.4623475647401	4.11281984841849	2.41875105166099	3.78253921969521
Z006E0186	-2.04729633634747	-0.316344035017931	-1.74569825243133	-1.73814375961475	-1.43196493718040	-1.17006173017978	-0.831007243015275	-1.33896178167892	-1.52388161777701	-1.36023856075938
Z006E0187	-0.958925552937018	1.56380247056618	0.281717626168750	0.715080210060059	-0.109742921461126	1.13792828905548	0.0836639743018111	0.438063169654905	1.84481076121097	-0.0880051520631696
Z006E0188	-0.867317811808378	-1.19031757902877	-1.18326956570370	-1.63290018365144	-1.05371749629016	-1.48767417189912	-1.25007518901676	-2.17198699309123	-2.24515990770058	-0.926886020776191
Z006E0190	1.02434446160162	1.19503111304976	0.273586872928301	0.179882015225572	0.761059800381702	0.400169378868087	0.752586628990076	-0.624402179595901	0.214439977288382	0.47567710190221
Z006E0191	-1.60968067331655	-1.27251543913256	-0.520951000955925	-1.16398534818660	0.0028794166663659	-0.856752849599796	-0.43653840235589	-1.49833359672463	-0.0220553211547409	-0.842294841583574
Z006E0192	-2.22795164291106	-1.38423897639648	-1.32995832235710	-1.41827189308692	-1.83457124513946	-1.65133423518049	-1.19042537596410	-1.87621006010113	-0.997597142903233	-1.51497091353384
Z006E0193	-0.5515210759453	-0.533804199246233	1.15296323840288	-0.205825566398100	0.345114008753454	-0.731048489305238	0.716704967016584	1.23701135458567	0.69210692968773	0.616799778540115
Z006E0194	-0.54053248748532	-0.0117970349803628	-0.66064403353095	-0.313269039500017	-0.436599082300527	0.77155667082956	-0.187422949390624	0.682418796263188	1.03173069737581	-0.0932825319063384
Z006E0195	-1.14012817163567	0.282748515857197	-0.532858317079826	-0.35973546257359	-0.111053998928183	-0.323125389686193	-0.421128593634791	-0.850160547894674	0.435016845943351	-0.441207570096835
Z006E0196	-0.297987188414655	-0.087259044133889	0.552468329723269	0.0848683477501837	0.716685366305167	-0.0668267887648586	0.327128871601533	-0.149983649310904	0.63134318051959	0.711935249565225
Z006E0197	-0.106969629840907	-1.27727911006068	-0.408931297745016	-1.24971611755967	-0.817996872065455	-1.31688537577540	-1.27772318611366	-0.728819460317529	0.182509893137665	-1.57493211302961
Z006E0198	2.30308316349495	0.234455541164879	1.10327468630925	1.20920196977011	1.53713424101528	1.10328310320323	1.40096555615661	1.06058900159799	0.0701611738997396	0.742616893363734
Z006E0199	-0.84144346530157	0.989724451258037	-0.567280663188609	0.114746584583768	-0.0304513066699292	-0.0353327064697287	0.437699164563003	0.0976390712829968	1.04670883518110	0.103736685260860
Z006E0200	-0.407920407959293	-1.09171372897511	-1.85726060873687	-0.194327379102311	0.859704985150511	-0.929357884970458	-0.785622321734987	-0.483411343852867	0.179040324120725	0.0289215354036710
Z007E0001	0.135605758986471	0.390027848580268	0.53692756604695	0.430054146675675	-0.127867032866895	1.00898661720242	0.206067575487563	0.94686938078298	0.918771194439804	0.662319241542516
Z007E0002	-0.0254208830664913	0.485370685666835	0.267570760990468	0.559017872706769	0.934396033573673	0.348059628693053	0.741618808414295	-0.21483250339801	0.127106538177201	0.366269848991223
Z007E0003	-0.449143961600171	-0.532000739083557	-1.31834620709960	-0.474727487729812	1.04132240524254	-0.159491856997854	-0.377035933252699	-0.328740548088538	0.158053303038852	-0.127622813369679
Z007E0004	1.14996998180046	0.920413081775072	0.580737930919298	0.76205353460569	0.400595232008699	1.16958096277751	0.258442691532202	1.03125034368787	0.465620161084022	1.04154976256220
Z007E0005	2.16752555732624	1.52305370527643	1.07081667157118	1.51537148069553	2.83579653960416	1.23675045039263	1.19922739550529	1.72917609578851	1.97223164859283	1.39045985419252
Z007E0007	0.0275094344671025	-0.362679591135427	0.75909244029047	0.081601287563185	-0.99306129754282	-0.316756098449888	0.130184206070553	-0.312855536322783	0.346510058769593	0.181817693677581
Z007E0008	-0.370693628595105	-1.56911088389439	-1.25765889042898	-0.966510062097298	-0.610850280632559	-1.03153801651721	-1.21308811847127	-0.717827555199485	-1.34266387912863	-1.11904148351188
Z007E0009	1.10017048829396	0.924068050230782	-0.0619418150809781	0.13014714519728	-0.465969189367115	0.300692625357778	0.764166151905346	-0.167120686339354	0.969775449869992	0.636868302409056
Z007E0010	0.0133986344320219	-1.37184649192095	-1.63257531155057	-1.58297344983352	-3.12104283543043	-1.32056337474434	-1.78191911194590	-1.91913145629058	-2.07140494213059	-1.63543284768782
Z007E0011	-0.511706067693747	0.429648870276168	0.28882744012255	0.547009134157249	0.416638749943152	0.0301044987429914	0.113972195693228	0.463934879410492	0.149436534035319	0.499232169009501
Z007E0012	-0.400014782832538	-0.161744297688292	0.684892084204238	-0.390349077288799	-1.15990369069673	-0.368102729375529	-0.253946288372542	0.275384491248983	-0.784610707926703	-0.339396919843127
Z007E0013	1.44593556497500	1.37926989417811	2.94860294618369	1.80431851535114	3.01250450257292	2.20113389638466	1.91389440620677	1.78925327781076	1.40901913016581	1.99085269454563
Z007E0014	-0.533005872933557	-0.493786586954468	-1.31385370206338	-0.933457038468898	-1.67931024246701	-0.407726762416908	-1.46345652436856	-1.06376482747061	-1.30860242029053	-0.853214038835579
Z007E0015	-0.0837198964851074	-0.861931307962142	-2.33229210343096	-1.04341327233425	-1.07563482538153	-0.65999660147823	-0.658600617057328	-0.392840587082012	-1.49977917700569	-0.846459465742554
Z007E0016	1.95411837857002	1.03796382648414	1.9652839231075	1.29794637251055	1.26848733851977	1.17005954202050	1.28427661179764	1.67942376082987	1.80561122357108	1.01606480859382
Z007E0017	0.444095499506487	0.858678233551967	0.357545485088020	0.698408559732077	1.90946247594681	0.790533560692243	0.74193743072125	0.883506465101815	0.863628470010987	0.724193721361862
Z007E0019	-2.31950098548520	-2.59874668905828	-2.17457890059601	-1.98905061924103	-1.35398097002396	-2.48593030163772	-2.57570850666829	-2.86348979550151	-2.49007363429334	-1.90542625794609
Z007E0020	2.16350643352733	-0.0152702167520009	0.732376641800064	1.38869484247187	0.539703542586974	0.863448499236029	1.26533150191906	1.91704569710306	2.17967154244626	1.16474372199585
Z007E0021	1.33476350808260	0.586190375119276	0.193348916952218	0.877401850623622	1.04097818640455	0.544245461260112	1.03193684335764	0.916759505654179	1.48101457877682	0.997216827487492
Z007E0022	-0.656132917373084	-1.55068891420512	-1.29510975213196	-0.944853330066379	-0.60013126854093	-0.528081192323731	-1.24573073356588	-1.00137414693617	-0.409284385632911	-0.618704912695471
Z007E0023	0.244477491065546	0.697729767535089	0.8772844624092	0.867142401629461	1.37022533004414	0.56168798107509	0.931669283289814	0.197881456590240	0.578956901733947	0.523583267500472
Z007E0024	-0.223505714035752	0.301611006645478	0.541302452880758	0.783160130054508	1.47226455994889	0.274800950496039	0.0850823624029144	0.342778812686993	-0.109799762026145	0.30490569371689
Z007E0025	0.354469804913328	-0.857459095203842	-1.31020426593326	-0.623625320513186	-0.863360993003244	-0.443161008429792	-0.454400168549049	0.234449917549045	-1.01141561783743	-0.755440517137122
Z007E0026	0.0972677617322527	-0.634501368457271	-0.355904394282507	0.138965191008609	0.692694770096301	0.212917893850507	-0.414000850529636	-0.499697533904319	-0.347003162242160	0.137634397074251
Z007E0027	0.388294001110805	0.0237137271617837	0.73800611496857	-0.104979185239396	-0.78594542068899	-0.120202266328656	0.0096232079224184	0.259683216370992	-0.759650461216742	-0.108907832250080
Z007E0029	0.113028342924028	0.561567543971933	0.870473960623206	0.297205217061657	1.56674857196148	0.677675094840248	0.655369146204611	0.467323589095722	0.0420844835724163	0.736720393101657
Z007E0030	0.0208449417045179	-0.288596951465401	-0.174435592475987	-0.386290517938058	0.0548496714486276	-0.642284434811899	-0.259062043604742	0.382660644116091	-0.7764214245652	-0.354294585572933
Z007E0031	-0.596514820066475	-0.441044470006958	0.172664087340999	-1.00867565463510	-0.0699368680687926	-0.360758434300835	-1.15017981257216	-0.605267706031686	-0.753813669208962	-0.659804910105353
Z007E0032	-1.86187565119892	-1.96888025061346	-1.18616525059836	-1.30655656114979	-0.23570433779278	-1.81448155302934	-1.56876269923787	-0.730488782954439	-1.03036522633927	-1.36614631016105
Z007E0033	-0.9348078850785	-1.33976638180711	-0.437736039628605	-1.58072689723035	-1.57428010395388	-0.892851940407337	-1.51242943302993	-1.19474929489971	-0.993934767339896	-1.49342706117778
Z007E0034	0.642477360476461	0.0121688619588659	0.694953383144392	0.499278959565750	1.30694629736033	0.479213603019568	0.107749454833931	0.292790890587607	-0.130413089647465	0.382937197276262
Z007E0036	-2.60242960817958	-2.21999304319259	-1.21211343989210	-2.18270025386365	-1.38135438075281	-1.7589740350027	-1.96163162505242	-2.76843905640771	-2.77604970490385	-2.34151712074948
Z007E0037	-2.35497023404879	-1.65751780285497	-1.04638615415898	-1.88262704445763	-2.82567769013814	-1.78670170869409	-2.28477448102053	-1.00898228901078	-1.79745331431234	-1.64848670928785
Z007E0038	-0.867852812914284	-1.20719225478044	-1.46612228807958	-1.30748342943216	-1.81554614508399	-1.73999387220164	-1.41347382923618	-1.73370639922646	-0.84285379006381	-1.33017551529963
Z007E0039	-1.02196219479206	0.0076241275883538	-0.080939721738453	-0.15525018354199	-1.55867957796732	-0.392714532086654	-0.383366813054474	-0.225947776477400	0.28359101450815	-0.444496972103665
Z007E0040	2.47845810714329	2.66762532534115	2.43533057951690	1.98919214764239	3.00238005189326	1.73832681852171	2.11846539388883	1.91850700906657	1.2660239214913	1.94967175503227
Z007E0041	-0.208310480343552	-0.455988890036464	-0.571972216936858	0.00294066775823176	-0.619451365252024	0.190264082064213	-0.60493375168195	-0.799218240339967	0.29482716451484	-0.180147706087986
Z007E0042	1.14225994830905	1.68429085702641	1.34647105355778	1.17481789798724	1.28180118296985	2.08565113499933	1.43049983792644	1.76638220411379	0.663063855491764	1.41639846235006
Z007E0043	1.32770484899428	-0.127119542060320	0.202676720130033	0.707777829255197	0.0943290471723678	1.15044765106575	0.967348665266124	-0.0230054600020622	0.151679222507941	0.648838576345462
Z007E0044	0.350281224510540	0.84632651335958	1.16703452194434	1.13507982960795	2.13247843119610	1.07101599024176	0.503020622583714	0.177177762983736	0.52088643293099	0.702615601180682
Z007E0045	-2.11449400042083	-2.01815621150325	-2.10756059240351	-2.00753983268970	-3.16619739093377	-2.57696836246439	-1.81517054534394	-2.59486062629009	-2.61635595729674	-2.03084284616170
Z007E0046	1.08677475744195	1.53366649293862	1.14118815709906	0.936419464623191	0.421013536100013	1.09828492484403	1.19196740994440	1.68614239172864	0.44118115583416	1.13780203099593
Z007E0047	-3.15058632201988	-2.90828139896561	-3.50440536352117	-3.20322354166847	-2.79170895777258	-3.30312734398822	-3.29884865753557	-2.67445528224662	-2.34787242449973	-3.02492342997212
Z007E0048	1.26402790316147	0.173144148515724	0.384770436330992	1.62458396471844	2.05714042000799	2.10817604698212	1.69373396020417	1.08794513947253	2.1666552536871	1.44164236785696
Z007E0049	-2.20994555462093	-1.84490795568733	-2.64882536156101	-1.7368995300308	-2.31631048608167	-1.92577165114915	-1.58250192780445	-1.60034305972347	-1.43402426238817	-2.07988923510626
Z007E0050	-1.11736538766494	-1.05675727469251	-1.59708227825912	-1.26443745929184	-0.138586609178240	-1.06998846322367	-1.17015819205543	-1.88815714970113	-1.58860490900882	-1.42625061363959
Z007E0051	2.02495852544797	1.97808691841653	1.90047618477493	2.01859217003577	1.21226181983866	2.18039743710944	1.50302981748367	2.42281471124713	2.37538801214637	2.05457945470236
Z007E0052	1.84882211618631	0.798619455152633	1.61478000593636	0.206605311306874	0.100732277975076	0.598157217098269	0.907023248440927	1.05926504493205	0.774695155230159	0.325361709455885
Z007E0053	-1.63257948441637	-0.192366639489471	0.867844007616176	-0.464966606715598	-1.52266157942388	-0.224210088717519	0.160597973500390	-0.51919001256875	0.314858403222794	-0.118574195909130
Z007E0054	0.110718268231157	-0.43138841237097	-0.645738843444651	-0.363415659541512	0.716149467098853	-0.102758356501265	0.162438890353824	-1.06619808662250	0.0494870439229866	-0.265663032310771
Z007E0055	0.96874278393011	0.569124027744773	0.671413163214266	0.400029853616051	1.85105818891927	0.36282818980031	0.667864183218552	0.92586769952382	0.690834395037294	0.206240980007943
Z007E0056	1.43620574237242	-0.0920221796081052	0.598710498037325	0.724360974114712	1.30619983612707	0.392783359674336	0.905498734340178	1.12343399402218	0.185079627733909	0.734926409488532
Z007E0058	-2.30639314044526	-0.685409104671405	-1.04278933194954	-0.668235127001812	-2.04533131468572	-0.829979368907613	-0.839238903011789	-0.541525073846912	-0.619555440305929	-1.09203023806964
Z007E0059	-1.61057356363948	-0.634963930123634	-0.00129404210588028	-0.608287554303322	-0.338749974712132	-0.559741748609022	-0.580200014511695	-0.66158535109653	-0.813844845091973	-0.840728481256675
Z007E0060	-0.714415685244635	0.240741776259961	0.416813090407409	0.732381273749844	0.701751037534211	1.15972110289188	0.479377247152894	0.810474184525103	0.703102324044212	0.754466524790692
Z007E0061	-0.438183871771958	-1.28638855193260	-0.906964443971443	-1.07335502239906	-0.518967753361987	-0.492919836144292	-0.841984390924244	-1.33570127613219	-1.03020204296163	-1.05052489998958
Z007E0062	1.82993370226400	-0.240707978260671	-0.316704645040857	0.596821417012988	0.288585727576644	-0.0652793607202099	0.461309957784867	0.49730961223002	0.157660295486901	0.337762278148556
Z007E0063	0.137479366367052	2.07724063498618	2.31672698276137	1.13280719104947	1.59839806183234	1.47990330319987	1.43796346609783	0.515631700111688	0.806816708634798	1.26429640710117
Z007E0064	1.62569469965131	2.16393143751369	2.79547546632252	2.12017646128244	1.71043121949055	1.82146316833208	2.27049509466311	1.87314121720572	2.4468620644817	2.17130549116907
Z007E0065	-2.42577299033854	-2.17158213372357	-1.30640138614300	-1.67696797968602	-2.49233030073445	-1.29246298246672	-1.42469947408463	-1.13582634860778	-1.05184980008883	-1.89958993441068
Z007E0066	0.568773093588598	0.704496671083045	0.76363625608287	0.157796874767231	0.75555964218733	0.327755967672008	0.141660252838613	-0.0901647433082315	-0.0856079441382645	0.215872107444190
Z007E0067	0.194263609413061	0.131250025386546	0.74163933171547	0.652482487791895	-0.579414943161057	0.729645439508944	0.449164420818072	-0.51897433514914	0.904052533904374	0.384044505968866
Z007E0068	0.063060085910559	0.535844830668204	-0.904423797578917	0.0818955926585751	-0.29811359318807	-0.531638711173152	-0.168403209375192	-0.463531673895993	0.0735295871546374	-0.202762448308443
Z007E0069	-0.911499528560265	-0.95416506605727	-0.947397207823937	-0.673034669272736	-1.27429183182237	-1.07678129621909	-0.70355539616861	-0.28145977218119	-1.03662632050458	-0.744310602290311
Z007E0070	1.98097977177158	1.34823976361611	0.358883180987355	1.53601773902788	0.0902286038752369	1.11939573865508	0.871486081443747	1.27357084323502	1.72038441094481	1.26828924755918
Z007E0071	1.74886931546707	1.37416683886815	2.11635730607232	1.04388301346568	0.691192824054394	1.10078884524149	0.873377798874674	1.3996040471391	1.13818746245258	0.996444227040533
Z007E0072	0.970379781870085	1.02792186075914	0.272113940752161	0.3675148166217	1.73347094391857	1.05140216693336	0.883191391817522	0.294547092667341	0.756664558551967	0.586389071260807
Z007E0073	-1.93555741197401	-1.88405665097609	-1.17893153267719	-1.17964146708638	-1.01825160489698	-0.92125225690644	-1.36533231692732	-1.62054569485639	-1.70616837782236	-1.74035203300037
Z007E0074	-1.61542793718659	-1.09711543266435	-1.1841931577065	-0.919783016839117	-0.84482832003222	-1.16339067759147	-1.30695263071570	-0.598286640628714	-0.346555949874638	-1.00404612729873
Z007E0075	-2.19425671192042	-0.343215835998862	-0.728419375663486	-0.516805773759969	0.0374406462274437	-0.507491306513285	-1.10636730706463	-0.422753153446498	-0.963931537999008	-0.567352809416964
Z007E0076	-0.135196996131681	1.00453416224749	1.64833732596784	0.727299211614551	0.341182522078597	0.186748785117918	0.761678294529702	1.29787030568670	0.0582825021832411	0.592238695778304
Z007E0077	-2.53085634119800	-0.65417102545945	-0.341232005295664	-1.01099563510496	-0.123337478988061	-0.639119682944746	-0.741024224115487	-0.805349042913227	-0.223638452791192	-0.658844939274528
Z007E0078	1.16638690336305	0.493821115045927	-0.0294125443117274	0.599495739552853	0.51573949752036	0.500915240659477	0.848550343611736	0.63772036932798	0.907936622395319	0.777169086553236
Z007E0079	-0.311630043166179	0.859337332776017	-0.802706215855092	0.467777127175758	0.157102518140879	0.196413411956126	0.37783234480484	1.05357328034995	-0.0547540762256166	0.310292730188474
Z007E0080	-0.983170774159405	-1.62840008321644	-1.97828148835818	-1.49496997373888	-2.92720067695238	-1.56558153412643	-1.56996452928553	-1.99675612117337	-0.770414855685317	-1.88812660994737
Z007E0081	1.18950684631496	-0.470959021636125	0.236420894657321	0.54157915450863	-0.304021356724472	-0.158064358792134	-0.230861317975057	0.466063592023752	-0.328566214995926	0.446345223463883
Z007E0082	-0.244599271100528	-0.74996960257208	-0.665319201313062	-1.06087692236427	-1.94946798952325	-1.40610121243831	-1.21036123055592	-1.26220457451978	-1.27643213208304	-0.715211447606674
Z007E0083	-0.960763097757536	-1.17474454138104	0.374570036924104	-0.415121414356344	1.51392434352382	-0.47724329603123	-0.155939943282615	0.642171689504754	-0.347592079546418	0.0744648248487187
Z007E0084	-1.93185031688575	-2.33928104064837	-1.87643440802993	-1.92036442209723	-2.84769238473018	-2.10959471622287	-2.55362366220536	-2.17632027236735	-1.26136686673198	-1.96111803070470
Z007E0085	2.73247039163173	1.41998765777295	2.06868580671237	1.52589238497285	2.13269387458167	1.17710597865457	1.26213137475642	1.25356449032460	2.18783337395379	1.77891276002195
Z007E0086	0.897580275626909	-0.748123919612125	-0.946544416538013	-0.764120745529553	-0.505204309735172	-0.765737561585382	-0.626936427023746	-0.6517382735525	-1.48706637552330	-0.780713148354636
Z007E0087	0.098179851106839	0.532692699901631	-0.0192630213562932	-0.159359058916528	-0.442652814979829	-0.715461040184595	-0.0247670465281497	-0.981127307569257	0.435886499878056	-0.0711638955267147
Z007E0088	-1.08745112958705	-0.665950158455697	-0.00666055206873011	-0.876970493337885	-0.501425553094037	-0.598813525720091	-1.29386505837450	-0.774362650420318	-1.02658707462420	-1.21526294594031
Z007E0089	0.574741379861188	-0.69121491236868	-0.820910614011546	-1.13713044655699	-0.540886392647792	-0.76529600596862	-1.44175978610571	-0.549458686690949	-0.713723681909587	-0.68129679775579
Z007E0090	-0.0633339473008345	0.096823966642782	0.0803450497138527	0.476879836477322	-0.518473970399463	0.081197566169954	0.588628488671546	0.812680134561398	0.224689034165310	0.362112270194794
Z007E0091	1.28885119045573	0.53417429272571	1.24551088296965	0.521056167430945	-0.091289735975085	0.0125670844124455	0.272159424151325	0.184647205543638	0.587802676816093	0.322712210755954
Z007E0092	-0.456478587545570	-0.529310648112479	0.343939408049953	-0.255654071640385	-1.75390619703062	-0.535602848429693	-0.365773264480992	-0.847616116979811	0.0760257313617328	-0.601701815218557
Z007E0093	0.755846128953118	0.916371609043365	1.33284138641913	0.784524918979674	0.432030880650705	1.17114786846954	0.941266024689043	0.694537528513396	0.322993089993511	0.86227501022232
Z007E0094	0.569453777061595	0.552182957437206	0.102004730849094	0.596277013792626	2.08639305335031	0.87878009096739	0.813578596181505	0.85141454829821	1.46018299407800	0.732632127164727
Z007E0095	-0.154642813300889	-0.98573343243799	-0.699652679292332	-1.00985872399056	0.0604331388803828	-0.756637236873202	-0.747230346413776	-1.5288180236847	-1.76449075351300	-1.23252972556311
Z007E0096	-0.417513968017296	-0.888574082969651	-1.35371535835774	-0.763976543400088	-0.329829109312019	-0.966333541486633	-0.905007471804458	-0.484877324240436	-1.54932810897420	-0.936037988595842
Z007E0097	-1.75593151372249	-1.42443310354570	0.0757819483616732	-0.94905367151381	-0.226697067062668	-1.20245237068617	-1.16140136082109	-1.82561155932568	-0.0419538766571774	-0.841363913312238
Z007E0098	1.13659280999393	1.49778648263566	0.797201007112027	1.5717693250133	1.64073450517330	1.6238586134644	1.11550572305242	0.811800845065548	1.73534024373428	1.51827764487473
Z007E0099	2.13950961026135	1.97917023597469	1.1414839768729	1.88531244494444	1.34886699795431	1.78431781094755	1.60731620164823	1.57772740561522	1.43286798591210	1.98625587341448
Z007E0100	-1.25226897911139	-2.27149447429395	-2.8785415430127	-2.01912112208299	-1.55348820425182	-2.24695496877592	-2.30637225447730	-2.15317456732426	-2.87588132998303	-1.94626067611614
Z007E0101	0.606041072997244	-0.481441405886638	0.455700631127915	-0.504462291804092	-1.48619556958837	-0.533743993379104	-0.675521126647099	0.301017018793099	-0.715856378768895	-0.474959060795993
Z007E0102	-0.834954452679991	-0.526357404759844	-2.02025151896508	-0.961536796313247	0.877611107459224	-1.03049142323940	-1.36429990287493	-0.23523444676037	-1.85881075180368	-0.746904401965727
Z007E0103	-2.83583543274110	-1.92338938719788	-0.95190001629996	-1.89226463301673	-2.73751882799961	-2.27466603677680	-2.08934062000057	-1.03255832061694	-1.46729991624918	-2.18886507128892
Z007E0104	1.12727093312935	0.149155663340417	0.0397059296218553	0.40610706560084	1.8317287689105	0.284470124024679	0.519947252153624	0.0531095823896315	-0.0635491974592088	0.652289516495159
Z007E0105	-0.261147038422568	-0.465992951217234	0.126292543508923	-0.620661449908041	-0.988079097970486	-0.72234065979863	-0.39624755107289	-0.280634767605139	-1.23878092969642	-0.726862907912845
Z007E0106	-1.02283586268197	-2.12850716052386	-2.92672839143416	-2.01063118450399	-1.00385397974961	-2.2731949956518	-1.66908877947788	-2.62940167353088	-2.03772417555534	-2.13696751182416
Z007E0107	0.757801559994632	1.46789619262944	1.59371293077639	1.52557190945638	0.707387120874187	1.54604119546510	1.52514828745604	1.04536604997091	1.21033204672812	1.60812888087377
Z007E0108	2.13820849071507	1.06356117281219	1.55885290589247	1.41649803229786	1.08279304491537	1.18710011464520	0.923053166946771	0.384929872918208	1.66533496177605	1.06867863348975
Z007E0109	-0.175953440873821	0.555998340082058	-0.778883575478458	-0.802934465967692	0.143707872483956	-0.0291930052926355	-1.08288381288194	-0.705097795784229	-1.26671059205020	-0.71989849985034
Z007E0110	-0.232991508378382	-0.306815351335453	0.666764741530245	-0.604025444555829	-0.667659706688095	-0.701903246938972	-0.380205155060719	-0.493227559702669	0.0836898974310498	-0.285594801471396
Z007E0111	1.22659977362604	-0.474154668752679	0.719151335880983	-0.493990542686228	-0.745257434750719	-0.551323243846728	-0.122670020729245	0.634099301708143	-1.14630550901457	-0.282693910807019
Z007E0112	1.33236547470600	1.14499959185761	0.454405030848278	0.35454793892073	-0.431801647046976	0.721337941648862	0.283273894337287	0.665466480945648	0.609714786974757	0.685206138193178
Z007E0114	2.420277592046	1.33336247644071	1.7476685631311	1.31731563637781	0.451261327006505	1.69976497942376	1.55261660940487	1.35803867898536	1.10782800085901	1.20592935770593
Z007E0115	-2.45119383276754	-0.555152617201778	-1.20779905396721	-0.812100625106654	-1.86378922999418	-0.44876306738949	-1.10701148960352	-0.662434513674692	-0.289543824378468	-1.04250690688103
Z007E0116	2.01499878123526	1.12305669662242	0.403082722355906	1.35328962448700	1.14886355626668	1.32367727636708	1.29740805268610	2.06041996190374	0.700530020582648	1.41079044419304
Z007E0117	-0.737800112902084	-0.188194233229712	0.203485403118543	0.0370591693607323	-0.339417433311715	0.129600620644872	0.205446749112328	0.110851108111496	0.630081606427336	0.0755102725293941
Z007E0118	0.379029204219836	1.46143880820592	0.885608347174905	1.55242676271331	0.515120973347105	1.40027217747312	1.44908634777032	1.44185566957628	0.817911416441491	1.40538521859541
Z007E0119	-0.202358873161829	0.00962392275511376	-0.923652588994806	-0.605349849402643	0.302097471263259	-0.466612835455935	-0.747973544129367	-0.0349419316196799	-1.10098595582577	-0.259962524148609
Z007E0120	-0.524815352420565	-0.0750553342406723	0.00919001445120576	-0.211024826058755	0.174063354940399	-0.570215116488501	-0.171180086284180	-0.121317195575126	-0.208218856930068	-0.367422954019142
Z007E0121	0.0901456538748654	-0.98882127352194	-0.238892716813616	-0.391335129100105	-0.0791268223048754	-0.581476253708047	-0.166816037627484	-0.99558383972047	-0.655994335269164	-0.273896690324334
Z007E0122	-0.0333512116878778	-0.0250007766967054	0.567129811279565	0.226490214055844	-0.828704569189867	0.180827037686609	0.300828622005558	-0.0853419473056603	-0.0332018170458072	0.110339972334063
Z007E0123	-0.327685058142673	0.377457075412853	1.2804493679123	0.0692010531529618	-0.699051805845129	-0.00609858350128802	-0.0846642237286541	-0.612697683720671	0.59900052738192	-0.0346965440564041
Z007E0124	-0.0206937556006671	-0.0641702473256792	-0.353972214721922	0.207620757759569	-0.848664253531124	0.231004342100919	0.489113767117316	-0.0432554997600974	0.0342555886918675	0.115636552553527
Z007E0125	0.410026943975815	0.979158875157998	-0.501854000893271	-0.785611375167722	0.673249444053973	-0.221720122415738	-0.516344518845109	-0.408318898748883	-0.454006147686613	-0.421888115965805
Z007E0126	1.64444046575382	-0.109857738331738	0.612019577333486	0.0721904350139266	0.100680217043147	0.664074970042920	0.666998433317613	0.134651643089264	0.168654241840337	0.467369400763711
Z007E0127	-0.309734760240265	-1.31328927829517	-0.592251367283432	-1.10962708619646	-1.97623324928298	-0.88868744239826	-0.774960120333523	-0.833650046319735	-0.646622038964419	-1.00881193431247
Z007E0128	1.41622580346541	-0.243800112307851	-0.774925202626196	0.386941642959713	-0.401710344729553	-0.270456956267077	0.381297168872374	0.358203605953730	0.620550566488263	0.0722268861763896
Z007E0129	-1.59272232501208	-0.346703294674152	-1.12932757518374	-0.373887039178589	-1.00995843456785	-0.784445266649418	-0.674449044207377	0.340743063381567	-0.272608834032669	-0.281203591476553
Z007E0130	1.37804102018423	-0.520604590058897	1.09363302968865	0.428467172401273	1.55002005618047	-0.24826586807701	-0.0587435890620971	-0.196668082192914	-0.349875699098691	-0.0696477313795418
Z007E0131	-0.402569404667915	-0.677456122485694	-0.914071126700797	-0.822951193325743	-1.20439668455684	-0.282330477997224	-0.505681448312588	-0.71210339211996	-0.964894648682326	-0.9111340195974
Z007E0132	-2.99773194816057	-2.06004941983419	-2.59283391016674	-1.78902790725814	-1.26329161919811	-2.14611268974111	-2.11369022428044	-1.31797665334808	-2.69245589312128	-2.36306833301788
Z007E0133	3.66998576669937	3.6333305460919	2.18033118237162	2.79789593846789	2.71743758953823	2.65698726304393	3.18300189710368	3.06295235086104	2.39220362410269	2.59515284448397
Z007E0134	-1.3594648887507	0.391688004362033	-0.522070314181055	0.148354039027364	-0.952936082261348	-0.0385560819859574	-0.207828847447252	0.212259448261794	0.145683260121522	0.125488572776376
Z007E0135	1.36934071771961	-0.755362206075973	-0.480432911493826	-0.879644768001544	0.767652237201018	-0.317845834211713	-0.29661986991227	0.264226597453247	-1.24992187126359	-0.686597809251974
Z007E0136	2.04600200983124	2.26332425776501	0.666826567802712	1.48056731759435	2.71765169387234	1.56896377814375	1.77909886919961	2.55951324260787	2.0708363326695	1.84169741682335
Z007E0137	2.32532198104022	2.36298866044267	3.47246899790878	2.80392318001109	2.9556362089926	1.77656690344430	2.78965548670621	1.46079485752198	2.12678348399229	2.16562771983175
Z007E0138	0.914954288137987	1.52209802802923	0.245893514529298	1.20140291197526	1.25127333161961	1.15327785887246	1.09991046608201	1.65016629470493	1.45500895608533	1.23611786915087
Z007E0139	1.14051713264144	0.563897519569332	0.460709476390441	1.03636185670556	1.04307909192101	1.38435110750421	1.48475348701036	1.84085443557368	1.56565276352999	1.0265547434766
Z007E0140	2.56280373729626	0.88137137369597	2.22357613478771	1.80796649520995	1.15962915121235	1.10144983046233	1.65995577679301	1.03521980159002	1.24486745323535	1.49238787255200
Z007E0141	-1.41749019999816	-2.67936649891317	-2.00034132933479	-2.15584603260467	-1.70216945870347	-2.22039711179623	-1.89816798110751	-3.08958557504908	-1.38969737502931	-2.24225515513896
Z007E0142	1.43430293426346	1.98960099254688	2.31164341184612	1.51169657180844	1.53085725308199	2.26211292988299	1.36589811870550	1.74057979584194	1.37194825169054	1.79398364836387
Z007E0143	2.76401030082760	2.48681932224302	2.80311994165674	2.46436158343420	2.72242774236957	2.95576150027771	2.73664833732817	3.28990365355478	2.19303391477714	2.51380821898444
Z007E0144	-0.0968232610645941	0.509115015771531	-0.0450274386629334	0.485269362908063	-1.38542229796439	0.414935870793698	0.573703547961939	0.761901858008345	1.24020034644466	0.269666786985237
Z007E0145	-0.460564548955543	-0.195193679069882	0.771001057480176	0.416030231898115	-0.844745960745779	0.138384911525287	-0.409146994087418	0.727076063022605	-0.396449726455309	0.206009248941823
Z007E0146	-1.55562502812322	-0.224187051906928	0.238906103062935	0.146267041231807	1.78650607875632	0.184110095938799	0.492597154294167	-0.354431246210477	1.23291315328754	0.371524217076696
Z007E0147	-0.413668384467411	-0.51574405110397	-0.749715292009662	-1.09243851350846	-0.754571126373631	-1.04060333595081	-0.626068461605089	-1.61180729020634	-1.56769469484757	-1.00160982230612
Z007E0148	-0.848666565346234	0.643225694940297	0.484055757993141	-0.157989489640466	0.00631708864651258	0.258299590789946	0.244732415821594	0.54686367235213	0.375711927720559	-0.319310045234896
Z007E0149	1.50409452999786	1.79753192255570	0.903494119239	1.53660951877562	2.14273380535505	1.96388396148407	1.63500930802509	1.61678834354733	1.88044416051607	1.67473141405275
Z007E0150	-0.418357424747052	-0.278554172505029	-0.559389423699839	-1.12431573840652	-1.31946963324340	-0.842545002101764	-1.10434423530543	-1.32770322633239	-1.34222523685361	-0.781288910728302
Z007E0151	-0.185408450893559	-0.370880008955905	0.152682671852727	-0.271089105428839	0.879008809746742	-0.218882722554279	-0.571037771010191	-0.283239714319438	0.0535490272346507	-0.189953510198333
Z007E0152	2.48975191856192	2.87259768171019	2.60568851197423	2.56294041081741	3.6739348463754	2.268832876334	2.81639502276795	3.1234233128712	3.38370013721969	2.71713145971099
Z007E0153	-1.30592190656291	-1.16477381814746	-0.269213860891034	-0.785154426176838	-0.850519995811427	-1.03915390700674	-0.642822576318494	-0.605137369488618	-1.11486805881915	-0.847633314194624
Z007E0154	-2.00373733065918	-3.68374785304676	-2.08745715432437	-2.60075353468831	-1.89352304508463	-2.43088282213057	-2.25017883489334	-3.22260310170811	-1.83120338172649	-2.44743132604433
Z007E0155	-1.19763938939787	-0.639682314906982	-0.842812372741991	-0.646998469708993	-0.922099912399318	-0.551283339995784	-0.385489522008118	-0.857112168951763	-0.132874669358471	-0.376790484287373
Z007E0156	0.336062184283068	0.0617462587521567	0.49494192499287	0.837631903782831	2.07931318752324	0.80658552253957	1.19103619650203	0.188796000515014	0.78415347136529	0.532226636107441
Z007E0157	-0.693749562187883	-1.49534704579762	-2.10273563772404	-1.41729115594287	-1.26631361248574	-1.04632384537935	-1.71668484175992	-0.0837918674349004	-1.17516568124278	-1.27539063998526
Z007E0158	-0.87402801662016	-0.695023813549484	0.137575596623260	-1.18241854022036	-0.911252844935847	-0.443495599821180	-0.827885363320316	-0.864339701488905	-0.59473176759643	-0.757575907840607
Z007E0159	2.82225488318222	0.806951222159545	0.925990436932886	1.21507404691883	1.97369493478497	0.888937297861196	1.49688229893423	1.58541192208288	0.419848895372695	1.40071277125806
Z007E0160	2.17156719413498	2.27464986620975	1.86568872645799	1.74820234939642	1.05214142247429	2.2116509062352	1.44006179184815	2.04448165544945	1.23309963677138	1.89267488202599
Z007E0161	2.07116378835913	0.729649364277008	0.7519536193973	0.96440384139007	1.58335884446713	0.976618930863955	1.29898878666088	0.678743268574363	1.13341209883267	0.97299593579394
Z007E0162	0.191116014467376	0.133405421717068	-0.421036661784141	-0.374964043087948	0.00891041803132607	-0.130117687446791	-0.51029667140491	-0.302513222382123	0.411541818073975	-0.175637496053166
Z007E0163	-0.382718197812628	0.93842090282816	1.45759373055174	1.17207830667174	2.56352784330825	0.586487950500156	0.614643381267898	1.50210585410744	1.42906358911294	1.17300730612527
Z007E0164	-0.457839776998161	1.16515507475652	0.157848592319795	0.660025252644637	0.898907407560696	0.00167867680630462	0.0688501327170747	0.916132645306878	-0.183701650630418	0.623790042333043
Z007E0165	-1.90756591977422	-0.985685258002228	-1.10777588750000	-1.79616480136929	-0.575438820396008	-1.41065449637495	-1.34003862074362	-0.969150609780137	-1.96050507330128	-1.33268956472982
Z007E0166	-1.08120016167129	-0.235688872924594	0.801660496212283	0.187008533903547	0.659453277284789	0.0440926099582906	0.119725965845051	0.751425526992645	1.09514080936664	0.309576936494723
Z007E0167	-0.625389328149035	0.427830256434585	-1.56150087994365	-0.474586442390193	-0.956286487312632	-0.299441653869028	-0.395631890517899	-0.485133062321952	-1.19105981345306	-0.78940347196746
Z007E0168	2.38266740463325	2.72952621708655	2.47689185963001	2.43450924756470	2.86259168777019	2.29872141299811	2.46581518030406	3.23899792418157	2.94392601461537	2.41312086299448
Z007E0169	0.306013277488367	0.347602330074895	0.828777455063736	1.11704500104729	1.43851092960650	0.598910634262185	1.09544325826768	0.108596447626415	1.57227139604722	1.17578402920335
Z007E0170	0.582872825993937	1.54318476558042	2.10284909537713	1.24705305226754	0.96774149950575	0.654811028269895	0.780123317585231	0.776588120324679	1.60173838649835	1.07654296541757
Z007E0171	-0.523736693450411	-0.198878661534507	1.80843922806322	0.0211265986447920	-0.563867565253829	-0.198834929395146	0.404485589285377	-0.297441190046455	0.596599311403108	-0.0982193098639595
Z007E0172	1.17919670140194	1.09577022965936	0.322249751334905	0.854794026831959	0.0797283641159256	0.788915670779494	0.843229532670838	0.589133392762868	1.07549152588076	0.548358316727127
Z007E0173	1.13296056470802	0.112131584598478	1.01870395030078	-0.0997185028060835	-1.56738806790312	0.0393109142160674	0.253128212914852	0.0488780653730472	0.362782850122684	-0.0629764809837968
Z007E0174	0.177396371844211	-0.383647598955453	-1.38051691175019	-0.490041612247131	-1.91389796733079	-0.159409803096944	-0.577085965994054	-1.09944787104241	0.184721466343683	-0.65498429078719
Z007E0175	0.731935336472092	-0.770535583917215	-2.61879461270279	-1.30011974892702	-0.0701441497255978	-0.613866619492173	-0.948932009562205	-1.35450273475622	-1.10870915434624	-0.807954144721148
Z007E0176	0.989341495952985	0.413676959467989	1.42627208588692	1.07916366653676	1.28343915655522	1.38149577619010	0.814202594857722	1.49319547487566	0.663922801542829	1.20803864433591
Z007E0177	-1.57425226813165	-0.810107580966808	-1.07850938051059	-0.702362306440926	0.0385106541580326	-1.34269272050059	-0.562118174937677	-1.3946354879539	-1.01396991510515	-0.846397407868028
Z007E0178	-0.00983721389830165	-0.59221844993039	-0.394398067266017	0.16594743574223	-0.413659671923583	0.534490360998307	-0.203818916695804	-0.25014135436521	-0.102123329893311	-0.0652087890608776
Z007E0179	-0.883947890205094	-1.30004141817021	-0.809881209776938	-0.83187765496311	0.672829003226393	-0.640705598331699	-0.666321896606777	-1.38563140235966	-1.29236514557782	-0.764258302284746
Z007E0180	3.17365756860519	1.78902155158596	1.12556682586667	2.37047604207527	2.30259739302276	2.35125647305419	2.45724008661077	1.61339094881986	2.65703424838682	2.34549234844248
Z007E0181	-1.29138191321951	-0.542548584753591	-0.504526942965568	-0.750166717484657	-0.080291625954366	-0.934420270950825	-0.689176676932052	-0.19496017039418	-0.0459456051674633	-0.798923442484863
Z007E0182	-1.63997195405886	-0.543658660772793	-1.20673130010261	-0.522319826553342	-1.16457815154258	-0.602443903996373	-0.316051801881605	-0.109699008081381	-0.380197011521113	-0.752875163964147
Z007E0183	-1.61298040036120	-0.432399598732631	-0.549402865978678	-0.357302560946664	0.515999018335126	-0.874316704270656	-0.271251264419175	-1.44518415418681	0.343115094354047	-0.479630378187156
Z007E0184	-2.03385707659022	-0.852479420064498	-0.696664841541814	-1.67455078529765	-2.49974463788843	-1.70297871994528	-1.44411836715841	-2.28543577095636	-2.14154415564225	-1.43703649415853
Z007E0185	0.257599179886887	0.465757913733224	0.184656451388862	0.348348107419621	-0.234282259176398	0.449196383419865	0.664358905119103	0.142255469770686	0.855135213352	0.210575440655960
Z007E0186	1.44139812538640	0.916257847858387	1.76568973193915	0.958898042407306	0.65663621978141	1.41055642692002	1.43126061602263	0.947194810869084	1.70135608684742	1.01306432260155
Z007E0187	0.0397150154279836	0.316978136305512	1.21247370037991	0.482997750304869	0.337020116583130	-0.0967056704760802	0.37683053976491	0.457269436045467	-0.0899936816213677	0.445770232438574
Z007E0188	-1.86805081359944	-0.77151071967856	-0.956163465840596	-1.37460859986834	-1.42419239588859	-0.509518202417949	-0.991962294942953	-0.0495676025794266	-1.63008866305368	-1.19496781291341
Z007E0189	0.821646327688692	0.955245157443213	0.703815680119803	0.902160481614463	0.485270199218544	1.25739056480007	0.541871691649425	0.228387287288769	1.25771302831824	0.780275507070285
Z007E0191	-0.174719184418380	-0.725922358776852	-0.707922005571809	-0.527965882406689	-2.28200092140352	-0.906681035740126	-1.05177638874354	-1.13732309547201	-0.157281957930652	-0.973792622398115
Z007E0192	0.231529808234295	1.28517158750475	0.801496576316898	0.891783728456659	1.45268560847144	0.906964273322955	0.81376300641024	-0.0163450346686818	0.133615248703311	0.664199036103529
Z007E0193	-0.381962867394976	0.206019043436153	0.377842077719661	0.23785087095426	-0.70123595062678	0.617483908097888	-0.067626091633593	0.224111164672264	-0.47390986933729	0.125953061884723
Z007E0194	-2.26070114111759	-1.90153460129693	-3.00799842035568	-1.88490973034216	-0.378548242305394	-2.14872418940953	-1.57789551961135	-1.48271192240631	-1.75518405078992	-2.09991131073522
Z007E0195	2.05912830076904	2.68259054467076	3.2498292395053	2.73576790627416	1.96316062835332	3.42332121367192	2.83683308248539	3.16758852181437	2.64818575433337	2.7921333383691
Z007E0196	0.226889416289999	1.07891018258723	1.39365130523996	1.77781489525377	2.90132317338051	1.65702996778935	1.65996486182407	1.30531493722111	2.17184866143223	1.45145429692439
Z007E0197	-1.23503640320184	-1.15661848102249	-0.257403601856362	-0.270846002607262	0.074519117117657	-0.530011265286698	-0.214851059672970	0.0437136018365394	-0.657342981502158	-0.291910163618888
Z007E0198	-0.00965156769107962	0.302412963444120	-0.465058380002829	0.51332952521974	1.33149503139084	0.144160020960748	0.681807365150201	0.100623734432000	1.20269783024070	0.228010052733084
Z007E0199	-0.656896323800042	-1.03848906287579	-2.4313694832355	-1.39415985904793	-1.16349404263943	-1.58245578976427	-1.27410347099566	-1.12482650901439	-1.99221308440923	-1.28355171376796
Z007E0200	1.09355545334000	0.848025233277641	0.639796606607993	1.11123565613726	1.76419485966072	1.04163077480221	0.613538213656967	1.21598443326332	0.672960303449117	1.22106713484885
Z008E0001	-0.33291968739927	-2.47751737386387	-1.90671553249083	-0.892509603059117	-2.08651438380598	-1.99018161084377	-1.23176979225031	-1.74099200980255	-2.62109144860278	-1.34193360835400
Z008E0002	3.22345363917259	3.90210381587285	2.19546984646189	3.27442027321245	4.37299650460578	3.50688460123671	2.52371802507891	3.38124916965473	2.90553043319756	2.92405267125589
Z008E0003	-0.448865192666613	-1.71542722238163	-0.100871749847990	-1.42145507244779	-0.722180765205859	-1.61948868343393	-0.471524651743072	0.726958625188409	-1.47247888720521	-1.14775609683471
Z008E0004	3.35811097415738	3.032478302247	2.58809238356694	1.89207768666365	1.39462270359859	1.84117593878133	1.97912576255307	1.95917365431603	3.76848967240644	3.28288859370131
Z008E0005	-1.23878572027518	-0.443156416309285	-0.733753974221842	-0.490017475995282	-0.595528606539113	-0.560174366791726	-0.462876457131479	-1.59843373664035	-0.51282814101033	-0.997011338376413
Z008E0006	-1.27547841171151	-2.66393269059721	-4.25767688388748	-2.22527273317089	-1.28000820499530	-2.15543889680134	-1.86349010761237	-2.97532923709325	-1.14458172871963	-2.64529561340263
Z008E0007	2.88515643203278	3.86480298147717	2.29553868782494	3.90718602745882	4.29081066063833	3.51670044432099	3.56210772524189	3.16656756604709	3.04635921381112	3.88010347322344
Z008E0008	-1.85377171092847	-2.50426445216598	-1.18100430786514	-1.61533007547467	-1.56829101143395	-1.56147992975563	-1.07990789276373	-2.14291691234233	-2.35642099121125	-0.681036919144807
Z008E0009	-1.9898827616273	-0.268660343765759	-2.50866178528650	-1.71119504884170	-1.99446659548531	-1.26023490783610	-1.13602660583790	-1.93727901224448	-0.764906593189107	-0.830408338395023
Z008E0010	-2.03324674900903	-1.01584476828161	-0.0253226549190608	-1.39962192298078	-1.56039905834341	-0.88755497408226	-1.24933665567732	-2.68850661159763	-1.04404775622758	-0.85791536557516
Z008E0011	-0.280804197993135	-1.85072424821012	0.581993960393426	-0.517886712014683	-0.07303504447407	-0.56935268679014	-1.24470162604920	-0.291117138469879	-1.30912473267134	-0.00668627667862423
Z008E0012	1.56197921067437	-0.235149540362097	-0.265877299685087	-0.681831965956134	-0.77827885775078	0.198822335660447	-0.95894144405859	-0.686943069727277	0.999884461927148	0.765631180239116
Z008E0013	-1.06582636341032	-1.80484246562758	-0.456396150852466	0.22882458266744	-0.856299475616693	-0.768458072308111	-0.774788861895847	0.35323491177069	0.713062997175148	-0.752530201234467
Z008E0014	-1.01087511224287	-0.730398945162889	0.124708193778328	-0.904139893319375	-0.300592742142725	-0.95656923858204	-1.10997928613486	-1.98761500254763	-1.41957617650694	-0.21859283346546
Z008E0015	-1.04039656394627	0.408108674670788	1.39678002302678	-0.291646438550554	0.195138860701136	0.139465380035476	-0.386139781773134	0.193364302640036	-1.38171922741375	1.00365462091832
Z008E0016	-0.658366966317556	0.402602967200106	1.52992760430798	0.471915199730547	1.54875033236232	0.621665009286978	0.838252414589761	-0.994686403730507	-0.921640679367655	-0.461367465979271
Z008E0017	-0.0674623296464726	-0.155238014625647	-0.52505034236851	0.964638470975231	0.0435917679804598	0.236630269473771	0.420899209402777	0.714720548034964	0.213510841993894	1.305550967546
Z008E0018	2.58701534120125	3.47173179360134	2.90754867217592	2.02654007119274	1.04279954221254	1.40426603709108	1.58672507738137	2.35533426011752	2.34410404496311	1.81260389716317
Z008E0019	-2.60842945255313	-1.75800617909217	-2.62926956426935	-2.66897562611451	-2.04449125551844	-2.36959146744937	-2.5445497867523	-2.66486528150875	-1.20512272635466	-1.1594245231536
Z008E0020	1.18758083191926	2.01866276161630	3.87388060508247	2.08806350618501	1.43316197607286	2.11369074291884	2.36987551040211	1.87427201984374	1.80608710576551	1.70852612253823
Z008E0021	-1.64846393212782	-3.28097547372404	-1.78704454610179	-2.98741539510216	-1.73258010605277	-2.70231142557485	-1.93791373071446	-1.61176876832722	-1.2805859329839	-1.65006671194106
Z008E0022	0.789250087617636	1.05101738472176	-0.152515456114871	1.29741783101920	0.356446654312411	0.766842824134096	1.3695371622535	0.424825433209219	1.78067770185588	1.87462693653679
Z008E0023	0.147426909896220	-2.87145437726634	-3.21672034630302	-0.637134699606068	-1.63666679224091	-0.782992148980907	-1.26917168186984	-0.744902681694522	-1.91435919951746	-0.521942583418882
Z008E0024	-2.41016877547309	-2.21950857350385	0.0167813949253979	-0.746163123803792	-1.43452517018012	-1.22818066282032	-2.01849258830327	-2.64993506023914	-0.362502061791961	-0.67377345232271
Z008E0025	1.84213368952193	0.217909366238896	1.69558698249049	0.315621339249475	0.03624175097096	0.385615978627454	0.96611581597672	0.214879768805190	0.353871167690897	0.886379164353206
Z008E0026	-0.30569565628359	0.872437046064524	-1.82799349440145	-1.51527070982520	-1.48573372022642	-1.49394962862270	-0.102674712079570	1.22185836994740	-1.42873367685211	-1.45038230494347
Z008E0027	-0.724661113326228	-0.268055198837166	-1.20861073880576	-1.09398388986505	-0.70118823082864	-0.962134766864666	-0.959290465338565	-1.13967087715765	0.892943731978497	-0.422675023729185
Z008E0028	1.53903266181912	-1.51538958120788	1.02425648141618	1.1174293599335	-0.0164167473316703	0.556843867743219	-0.144353286936899	-0.959136711549413	1.40897255405324	-0.534501063272137
Z008E0029	0.938743856373648	1.16184357594127	1.05578821289794	-0.132151868033645	0.540962603657189	0.592645702279349	0.447335407832063	0.695795589912618	0.0812361287139025	-0.402443556782629
Z008E0030	1.11688144357315	2.55754251065186	4.21678185714226	1.93193893093532	1.09122887466851	2.52865345589782	2.09118368370212	3.52781365767534	3.42772942935176	3.00602989901056
Z008E0031	-0.595732865819483	0.562674796914634	0.315404656996202	1.72313971548062	1.18269217570090	0.938365331286638	1.39471206475610	0.387456522204302	-0.112876962433796	0.0158423246298339
Z008E0032	-0.0722602902743088	2.54468890936993	1.98306408623704	1.49676686374904	2.33919477606216	1.17998220053916	1.90614735428325	1.85122437368852	1.69197362181062	0.692997531892621
Z008E0033	0.601641682340253	0.103032361688422	0.267694709640138	-0.462419998202221	0.267493497266083	-0.133762156364798	-0.118858786742747	0.740012203377447	-0.761051529680968	-0.402569620880089
Z008E0034	2.8699233568407	2.19348834594805	2.27636355498208	2.92877052593138	2.87649632043341	2.08911992807285	2.81932093647698	1.46725849382888	3.23416868321879	2.48247777752054
Z008E0035	-0.492432891272655	-1.69335578606062	-1.52240170605196	-0.386773260844435	0.338321058335558	0.240334908712401	0.418406226499961	0.176153016819995	1.11398373418885	1.47355996640200
Z008E0036	2.42741703205202	2.92021247682595	0.796080148769226	2.29865935141378	1.51684770787022	2.77484230202302	2.63671607130786	3.99105716486043	1.89621332264278	3.46603259018582
Z008E0037	-1.57736813762390	-2.14952071145914	-3.20856350265363	-2.28173576478932	-1.89481584870000	-1.77437298812588	-1.89644588716201	-3.37870447458755	-1.96788310253459	-1.20724612057325
Z008E0038	1.50831470321783	-0.275521926788077	-1.05140472722893	-0.438990731957661	0.397227502350943	0.265616463240845	0.206767240981386	-0.640005763020351	0.382026677085801	0.547533658628196
Z008E0039	0.212268381147089	2.00045933782247	0.289925290372118	1.70299089550611	2.82531857170879	2.23640626415472	1.70792263995073	1.13227395685683	-0.164639761091065	1.89934776334537
Z008E0040	-0.85057247584812	-0.608778347552877	-1.32364386054476	-0.892649901038413	-1.16981849063595	-2.01468857073794	-1.81031457160523	-1.16133423005372	-0.784260209373609	-1.2407967329519
Z008E0041	-3.86886267349824	-1.36170044680422	-3.11047982785396	-2.59775803994996	-3.21450760561021	-2.34710720040130	-2.53851641663974	-1.48257164857974	-1.99247426080469	-1.80788552663386
Z008E0042	1.316148716214	-0.231146619658375	3.78702193819173	0.494121514484447	1.11545814192739	1.27957293272305	0.852969224602698	1.58556570913759	-0.0840941070459482	1.27404894341360
Z008E0044	4.41422900906514	1.73522154292223	2.94214576653442	2.69134564362174	1.92609003747180	1.57401199049726	2.63214733050381	1.70831122776402	1.90011123240702	1.70442069040695
Z008E0045	0.0469784604878323	0.276448013445032	-1.73305733597126	-0.11885044153127	-0.102963403063055	-0.881000553092563	-0.196072145599544	-1.08617074100895	-1.60313652224455	0.289966344489916
Z008E0046	-2.28300719570278	-1.15324066150934	-1.61948049932767	-1.32755361341136	-1.48942501640970	-0.849968501953924	-1.05812382297193	-0.735695113423437	-2.72412097302792	-0.590276177234365
Z008E0047	-3.18928900309271	0.342888410662108	-1.73584893249216	-1.53432449189221	-2.04196957776082	-0.843345744068073	-1.12848302499736	0.0525721190490424	-1.46550959407468	-1.34611992888177
Z008E0048	0.937711203383568	-0.247537914252801	-0.693582285831113	0.783679089022963	0.050147609059519	0.891094069571645	0.00440136162468755	-0.160266982660413	-0.0220603021725534	0.640617289211214
Z008E0049	2.21947755165388	1.58254522918173	3.07854541955419	2.91263411622244	3.19902143017498	3.16330953924893	2.65996208747029	2.75514429460337	1.57404364464745	3.58624625145638
Z008E0050	2.59737239832134	1.86141448593843	3.54468178606107	1.77060261189377	2.23842214314339	1.86117545903584	1.15357982054676	2.97187901326048	3.02860521601103	1.74961709552304
Z008E0051	-2.58097910669566	-1.97502278610685	-0.83926064590849	-2.57139011650263	-0.900407265435216	-2.49504902737773	-1.66266544630034	-1.98346636665783	-1.02639955076885	-3.22631758558401
Z008E0052	0.190339429377450	-0.325862772853160	0.219567666161578	-0.448068003324882	1.22026889956660	0.0656557201648036	0.269434803085777	-0.0130403073473429	-0.77361156427179	-0.791840794328768
Z008E0053	0.679128283640711	-0.204830584301022	0.958865257062785	-0.586690861336722	-0.233416917444364	-0.614628475770069	-0.638637449343138	-0.387493101293219	-0.364055030272992	-0.46049143444241
Z008E0054	1.80299167632457	3.3478869052631	2.57927569894138	2.64400898820462	2.51996570765022	3.02840897248470	2.4569095122763	2.68639693756015	2.88642142278825	3.48042992144811
Z008E0055	1.55516636181871	2.66422691122215	1.55166683955199	2.28838175100940	3.47304953003511	2.84124983878364	3.26101982710520	2.64459687787894	1.13545199468024	3.13123734504837
Z008E0056	0.261282187581297	0.34542509752706	-1.37318087226411	-0.366461869024033	-0.362975026580179	0.607063076320916	0.108174203382285	-0.0122638226561257	-1.10019096907798	0.820517053006032
Z008E0057	-0.909891057641243	1.74828403876050	0.316398373470395	0.225107274516690	1.01031675136515	0.932673106109055	0.689664321947637	1.07129766911950	1.23909932784136	0.905969043571118
Z008E0058	1.66735040671864	-0.455438591450934	0.0473718433209724	-0.264855427820358	0.831895690217746	-0.0740649558700472	-0.0222101134606318	-0.174280397225847	1.92030208292390	0.186002166686304
Z008E0059	1.42316004076365	0.365245663874902	-0.387379220980345	1.26056289239811	1.05995723399073	0.896499769447408	1.50991835497979	1.05525807874872	0.477462380245333	0.62094368867236
Z008E0060	-2.03042810891994	-2.80992550431509	-3.20232122058022	-1.15270293469559	-1.69357230482445	-1.13606266278078	-1.59852500747559	-0.0837524086632313	-0.30159304627693	-1.93322832117053
Z008E0061	-0.542311202103391	0.0138385850209945	-0.444663427779808	-0.942756314979866	-0.56124037439131	-0.932090756726724	-0.324823207055674	-1.22767025982389	1.16164813443147	-0.707077353650709
Z008E0062	-0.635073964757216	-1.14143354634109	0.255336758188427	-1.67405312238359	-0.92670058843724	-1.41941663542475	-1.41947485280591	0.293991592449889	0.082716621879716	-1.59225697300157
Z008E0063	-2.20134202929034	-0.301074992973412	0.414883963976843	-1.66631228569015	-1.55471013792931	-1.07273625259322	-1.32459687299405	-1.63684338589287	-2.24394939502122	-1.63940032741237
Z008E0064	-1.93849645515152	-1.76189642477053	-3.64413334254255	-2.42412030129442	-1.89770844055078	-2.43807039176982	-1.77839458093146	-3.09280753972911	-1.11334342995577	-3.06922392956655
Z008E0065	0.117851934008933	-0.296577451551107	0.658797794985614	0.0284132427980828	0.275620145347964	0.796124464493627	0.840314048327665	1.16848733275009	-0.782680148743687	0.372781401570748
Z008E0066	-1.08809293345212	-1.81375004550313	-1.6177125089663	-0.834756514961656	-1.00568675896692	-0.832059597702023	-1.70071464315649	-2.08267495507269	-0.368901182232608	-1.23616442570110
Z008E0067	4.12380288781931	3.31778572330746	2.12383281558412	3.45776407216433	4.05745665580077	3.4283426211494	4.01792071233823	2.83951551001007	5.03973984933358	2.84758292748472
Z008E0068	0.355337246320691	2.17900620437156	1.75731245072405	0.56855479848444	0.604848760038566	1.23132954851342	0.935239331300321	-0.96153018728280	0.070672149626331	1.58097503973374
Z008E0069	0.181002863969314	-0.197289831577455	-1.84361022349767	-1.82571731762275	-2.02383354099784	-1.32932223656640	-1.37659267323350	-2.06623563564194	0.254338848591001	-2.26876618849186
Z008E0070	-1.76100552968967	-1.34809600404405	-2.95391873824746	-0.711475563497497	-0.489217554150135	-0.517484988276364	-0.92824275711631	-0.498329118890658	-1.40019370108648	-1.22844858897184
Z008E0071	0.496628210350569	-0.577986856078688	0.489404484292127	0.304790636211226	-0.119835633223233	-0.0962667268126069	0.687179455537942	1.68567109565178	0.322713856027982	-0.447939553127579
Z008E0072	-0.945794423563564	-1.07438251568949	0.163370804161071	-0.822755690329524	-0.97160387902452	-0.57264415903549	-0.356072773432271	-0.564989046997771	-1.29950683836928	-1.67421701188422
Z008E0073	0.502509376572663	-1.25096536866072	0.727460021942064	-0.335341169009581	0.315806503681529	-0.758930241398656	-0.955745286776549	-2.18148694307104	-0.458484253640918	-0.0454380355430839
Z008E0074	0.0446276270985729	2.30908093252016	1.7385624601327	0.52460769296243	1.23598864859037	0.0118042705594267	0.373596591689856	0.0296752787712711	-0.299968948219613	0.294700534731791
Z008E0075	-2.03002559648532	1.49488204884504	-0.705638039260751	0.0071019463163741	-1.42485182714136	-0.394129647475473	0.139675341884966	0.203200704564757	-0.591060025951394	-0.0521764919973063
Z008E0076	-0.676891774071944	-0.0547788807899696	-2.49196516362491	0.109404388057486	-1.00401912859348	-0.493890688495877	-0.675924979847455	-1.13533628241087	-1.81998433218001	0.757285417346343
Z008E0077	0.894486641007647	1.44070701729012	1.11050584473161	1.01702593737152	0.351285375818763	1.28754270085147	0.0898127088118591	0.434415520794851	-0.351955017942071	0.362573057442651
Z008E0078	1.53417328757504	1.04415912223773	-1.86515373950909	1.41739163260041	1.55384096187906	1.3710919022796	0.554495637566743	0.813233763610169	1.69412323314772	0.936274298749442
Z008E0079	-2.68227627847397	-1.06020185449014	-1.99743064589470	-0.484480321441176	-0.434655291512548	-0.832535471017538	-1.57970573410575	-2.14253407844298	-2.51416265718655	-1.22966325000545
Z008E0080	-1.20529739977225	-1.65564848668372	-0.0913734776671867	-1.20943581111789	-0.521273574091953	-1.82010807460738	-1.18167367575439	-0.740421948263631	-2.24369305387733	-1.84059513795058
Z008E0081	-2.32444003290503	-1.05679105438880	0.413940733316184	0.064197840664953	-1.4842888113724	-0.131117356160351	-0.510384436584812	-1.92447931955181	-0.528359595570321	-1.02007181680933
Z008E0082	0.410740520672295	-0.214017018831168	1.64238698113326	0.888860266026692	1.28385443075229	0.769559571462826	0.465763982998677	1.79133391181737	-0.403316358339134	1.05293222253325
Z008E0083	-0.239615359789884	-0.965248554214655	0.092621526552871	0.176627752514834	-0.00990103813119228	-0.150188429883373	-0.181666401105690	0.402326005416355	-0.81636335672353	-0.251642235264249
Z008E0084	0.407540540204645	-0.923632554168576	1.56577958428509	-1.10505056176533	-0.326251525803539	0.0320827579647645	-0.176661494888732	-0.663088294691431	-2.09757229857023	-0.491787441058451
Z008E0085	-0.562413833066295	-0.474226450053702	1.05902602114805	-0.0370249702684814	-0.751215074114829	-0.91793617639121	-0.301700891353838	-1.95059650067815	-1.57290969512583	-0.81414655415147
Z008E0086	-2.08553148930285	-0.327539282808563	-2.27875353848307	-0.300481791449623	-1.45487817391237	-0.85836414497874	-0.87214137918729	0.219783660566291	-0.19775007120801	-1.09986722710697
Z008E0087	0.775056591342737	0.642505199806428	-2.17756322935691	0.0280540202498176	-1.22103289032669	0.280921210934194	0.212299139104046	-1.41882450700156	-1.45598813787794	0.000854418010787018
Z008E0088	0.763247615985325	-0.97845780470118	-0.158237954486810	-0.132748777017759	0.582807992908443	0.37076415080447	0.125818869608402	0.83716223202183	-0.688082408763075	0.147048568570482
Z008E0090	-0.591483252271832	2.5399137895724	3.05240322970704	0.919921369857592	2.75171383385370	1.12777973787469	1.38172892652758	0.86654451469735	-0.0620637480759514	2.10794315231160
Z008E0091	0.00460058518043711	-1.27261668694860	-0.290238837902597	-1.46846204855831	-1.09015503736143	-1.69986735076483	-1.34061533014050	-2.12200689994479	-1.65725486057091	-2.65241380055173
Z008E0092	-0.374963993938566	-2.26426985667898	-0.651444427922283	-1.27351540859409	-1.95833778631151	-1.65867616016498	-1.62555902075796	-0.481228207948267	1.10077124484086	-1.28885445315374
Z008E0093	-1.46713852414169	0.081774749996797	-2.31444002810670	-0.174599774846728	0.421816049730737	-0.491961495284144	-0.972206951752343	-0.295535227128476	0.506136635927339	-0.627134619728014
Z008E0094	-3.86800641620728	-2.75009965222848	-2.39368570105336	-2.01723699429699	-3.00142839790548	-2.57338285257183	-2.40805782754876	-3.38743816225433	-3.67659251045095	-3.05237796330337
Z008E0095	-3.33044857479557	-4.06876085883014	-2.92951059916512	-2.65132742028053	-1.77397633564234	-2.04861557445041	-2.89805651323271	-1.83381371095088	-2.10682456708959	-2.52111679837328
Z008E0096	1.63524207734950	0.78301580293014	0.57838200507471	0.606209207171796	0.110894796825920	0.802439098140585	0.982048700964613	0.103474001603833	-0.0644557552178427	0.563928984102209
Z008E0097	1.79194609326108	-0.195938391615248	-0.144267866549421	0.429575176655704	0.601233853721133	1.31647545129166	0.944124050751504	-0.595264481420559	1.62481389309352	1.60908479206635
Z008E0098	0.77911445509088	1.13619748080757	2.94359549970410	0.72472778598291	0.656894798369808	1.78008634477445	1.38266251339748	2.06096449715181	2.36676889140850	1.25104891299907
Z008E0099	-0.719976378530798	-0.717986352123803	-1.54975011715752	-0.209888303265592	-0.19809058351759	-0.167349059366186	-0.342224659151156	0.330986829247907	0.675756993745224	-1.26201621820848
Z008E0100	-0.330670438503225	-0.870943532691577	-1.86798347245680	-0.688236854441968	-1.47936641826338	-0.504858110511996	-1.230420803069	-1.74310987716369	-0.740442100937988	-0.841991505232385
Z008E0101	1.97165440154295	1.75598608069317	1.29350903385143	3.12508169241883	2.88207705162063	2.31681556647502	2.48628171425371	3.24545884564864	4.06859093982090	2.11838659176568
Z008E0102	0.075861393602967	0.875510035448213	2.80164874419500	2.56782608532983	2.51279091920995	1.13183055438476	1.40687284323297	1.36395250046921	2.54117621060462	1.91158284941878
Z008E0103	-0.330165026559899	1.17678276984925	-0.641045547382258	0.713144658833685	1.23779576897311	0.12302429707812	1.73815554009988	2.5263684794212	-0.119101433400343	0.670162062047905
Z008E0104	0.319582531087969	1.94336472766245	0.208137008046561	-0.0428845047210169	-0.0739023390351963	0.134122646241959	0.822607331739114	0.61526022676093	0.954983254320817	0.901853538677249
Z008E0105	3.80362653025413	2.24069334162709	2.81072872438333	1.02076613547451	0.577715786995562	1.78300747851643	1.63469387442545	0.911583455193413	2.96621960791429	1.80325500473451
Z008E0106	0.138857459682468	0.606235873230966	-1.26941683572857	0.607861518971315	-0.750552254405069	-0.721334667101061	0.182784156037682	-1.05883099911909	-0.370756956831676	0.212566275864909
Z008E0107	-0.94894052622467	-1.95298038330061	-0.218450656354900	-2.77037397191402	-1.71977434507191	-2.27058170210741	-2.75625758256992	-2.02690555684980	-2.89649686592996	-2.38939575327709
Z008E0108	0.52781213510169	-2.41937333329514	-1.25181995031295	-0.927501041708086	0.226455367074341	-1.46073039559222	-0.632729677790244	-0.160663832910147	-1.53774098806077	-1.11596627425620
Z008E0109	3.08241507138522	2.26927108887155	3.54415386295583	2.39538688404063	3.58912579822198	3.06563478367171	2.86678147667047	2.37443466761157	3.57186563198247	3.01058932943127
Z008E0110	-1.23447968471465	-0.420351670163115	0.175856934511902	-0.136348174830143	-1.09053315633203	-0.526635250732029	-1.04087224700081	-1.55818842191962	-0.405478279235436	-1.20160964752877
Z008E0111	3.04634035074567	4.03598516428137	1.41914456398126	3.12897759447189	1.20177176057008	2.17712258633213	3.18725410819101	2.6255350637134	4.36669228641511	2.29418755324585
Z008E0112	0.649462494343533	0.114181504424509	1.52759202579984	-0.773908052154138	-0.513195125482977	-1.06166085798562	-1.04328901212718	-0.894282383311987	-1.72230005244893	-0.763142430158275
Z008E0113	2.40266121448504	-1.11714245857771	1.25634234099438	0.254323285064971	1.33947066537550	0.459798670786018	0.705401620872744	-0.263609062114584	0.0574200034440924	0.67461204997311
Z008E0114	1.72234975377577	-0.576081489983775	-2.76756172433787	1.23735454278318	-0.708641727711524	0.554495050045700	-0.00153329929332178	0.784482097192316	0.530294673186025	0.0145915786007516
Z008E0115	-2.17788737644178	-1.05819599484294	-2.11970811535417	-2.56062384509773	-3.38157062033398	-2.71695388369175	-2.44196024819158	-3.34027060003163	-3.94289588451162	-2.66385215812643
Z008E0116	2.6488071566584	1.13250071026648	0.961046101195214	1.73505052477542	2.15341425458796	2.16608607627338	2.24355209134744	3.31996521086083	1.26992855607342	1.11557183372583
Z008E0117	6.10761521856403	5.04760238506199	3.66570166124647	5.18031284023585	5.00147726203692	5.14051516019013	5.5223654434643	5.80622056795208	5.00847528057831	5.14431713774117
Z008E0118	-1.15991288407633	-1.76459835660532	-0.249787500073667	-0.725362161229226	-1.27830867053113	-0.48629156460138	-1.61330872950753	-1.07409953027796	-0.272393669358889	-1.09688917036314
Z008E0119	0.865724821768393	-0.589791585184846	0.644885305986682	-0.260939365496662	-0.590083937373037	-0.789196756035731	-0.785316736258021	-1.59238236433999	-1.04956446715235	0.507549519471064
Z008E0120	2.13537696889037	0.326602304440949	2.93002632933681	0.805125229072207	0.450718048502956	0.664542801150685	1.21416270457052	0.40689414041103	1.72671530923910	0.548642970186586
Z008E0121	0.194940069415696	0.375993225045784	2.76029528086705	0.777482321091385	0.701404405269014	1.9050150561156	1.06349519210063	1.00097547241967	1.86838116310282	0.748590937111002
Z008E0122	0.0251058240418636	-1.25356652722581	0.682173341092126	-0.268270074420990	0.339593916155900	-0.562711307299058	-0.60722526336072	0.205699413215062	-0.194597310101652	0.442836666409018
Z008E0123	-0.0484610191431072	-0.271774123034196	1.60761218835610	-0.116792288667836	-0.129994206755387	0.0828115398608726	0.372166805190783	-0.306653711185813	-1.27206003191287	0.184806641265329
Z008E0124	-1.59773807929303	-3.6424686233319	-3.72135601486987	-2.01612743465386	-2.85587010484591	-2.17869811534471	-2.01488958805843	-0.75009284435275	-0.947782041826458	-2.18492174391124
Z008E0125	-0.188378882445424	2.43576744424037	0.628003082976482	2.57111603660767	2.53395698824000	1.25751990211458	2.24871100335904	1.41981923887155	0.843589191497857	2.43475080356943
Z008E0126	-1.13836325976984	1.80984858787284	-1.78190890741160	0.586974602544778	-0.32505646180067	1.23028564641213	0.598067260641885	0.112080592305856	1.18130890689915	0.384279163812094
Z008E0127	-1.72292145542621	-1.12091687299584	-0.782559687552768	-0.275582763955512	-0.516510688736184	-0.0772704533220653	-0.7402172438818	-1.46606550531041	0.649787783063248	-1.15814768473548
Z008E0128	0.421587249598255	-0.305225240726947	-1.00188313583920	0.168082052208315	0.994389631561408	0.45036394171355	0.984822019921334	1.41573215978472	-0.0926196377470607	0.688234088610431
Z008E0129	2.44897174562416	2.86000594072255	1.10810432908377	0.948524534411667	1.88403424047184	2.07475553397567	1.59575821556887	1.26047540508289	0.345220866322327	1.72950247428861
Z008E0130	0.25783308879762	0.65778570711156	0.118509225786793	0.49165712764356	-0.917293262174313	0.499623555667204	-0.0529886858239433	-0.809525759730089	0.0969588490310648	-0.881960027066791
Z008E0131	2.01086855062047	3.65180097454038	4.40123762131284	3.41561643705576	4.12017062834956	2.82030202157413	3.1187259594293	4.54168178940884	2.91042094985314	2.94578014821146
Z008E0132	1.26409305250779	0.209358133181285	0.408280782336107	0.163546804328905	0.605013042594542	-0.0541389406621922	0.388624800595682	1.12006024725057	1.29693940669227	-0.577869567896526
Z008E0133	-5.29759788829846	-0.549014317333954	-2.52737444694301	-1.70355363044210	-2.452395379088	-1.95334873402248	-1.89442693195093	-1.96494228309148	-3.05649852819144	-2.323204138831
Z008E0134	3.22240065885017	0.93292005449857	1.09684848190533	1.17726257116023	0.629870606735748	0.809501252590001	1.37467291057473	-0.0399494951758043	0.551666525690989	0.849584219800908
Z008E0135	3.64270799996457	3.55076033573402	3.70397423966379	3.06545905492389	1.96688718279658	3.02268029848204	2.41879488822413	2.31544106560108	4.4094133217475	2.05936451029372
Z008E0136	-2.00309932744810	-0.46321448465212	0.073141660652979	-0.79622676000725	-0.302596267211319	-0.465706242373364	-0.71900454786042	-0.98346777793663	0.226865833221447	-0.694460667884617
Z008E0137	0.547633698559762	-0.40154627522923	0.150060837601114	-0.15129020705555	0.48814714449062	0.0301059239736262	0.612196893373304	1.00156567244356	-1.14454103150512	-0.21841777072474
Z008E0139	-2.50655739354599	-0.842321716436535	-1.67075723114131	-0.580101163994281	-1.81250181839815	-1.75415530696916	-1.73032957045991	-3.25152481363405	-1.17918335468268	-1.79146455094155
Z008E0140	1.56910395234483	1.70119582355209	2.90895529007339	0.689508620917446	1.49529741446209	0.596966569717804	0.521838101961186	2.51173485652789	2.57811274444225	-0.0495099012997745
Z008E0141	-2.86070106804725	-3.04259666661729	-4.07541446754236	-2.47785318636245	-3.12279019051571	-3.853474082463	-2.74684849007653	-3.14033676304953	-2.54012653096544	-2.98408131002023
Z008E0142	-1.13130367065063	-0.753892824760066	-1.18449830851727	-0.611035322040209	-0.0844656172857969	0.254476747351141	0.131188103319828	-0.373787589972773	1.36118658646897	-0.122265905061575
Z008E0144	3.67817583369116	2.4463660568741	2.27499717042263	2.16282417671175	2.6080009895567	1.59029014974942	1.80929902817479	1.97676382115198	2.54760077276537	1.71474471682241
Z008E0145	-1.6663710188315	0.0155726828337287	0.154318155426445	0.259117080676524	-0.191251146350026	-0.275099488633490	-0.55069288870771	-0.420140891389961	0.757435587916837	-0.452838444797938
Z008E0146	0.284924373709748	-2.54038179650359	-0.272826685847701	-0.177539896296971	-0.320634465248297	-0.564745505766417	0.0977256472211314	0.782497469080831	-0.952533234918124	0.58412028185916
Z008E0147	1.21722276606323	2.46333518758856	4.59097721828301	2.26039532411996	2.10251209233278	2.63822212194187	2.86372661905735	2.43936725554687	3.22165908339378	2.28204555315792
Z008E0148	5.85448521349594	4.59723179253606	3.41876303762315	4.61537778073349	4.36301688414582	3.91109587547157	3.91291017558662	4.39380799510948	5.19178654391048	4.73754403291756
Z008E0149	-0.667945518782409	0.96094151998556	-0.72204146271294	0.442880097043265	1.21123121369876	-0.305538296895646	0.642111021401731	1.71996090058811	1.83432877625427	0.00807696323485788
Z008E0150	-2.53836391559663	0.345912687116231	-1.79130271643015	-1.07467750090427	0.580233604092799	-0.102191201612431	-0.956585444965768	-0.852676140199978	0.501198633567919	-1.98074665574345
Z008E0151	-0.207325072090982	1.51211987848094	1.98863420042205	1.18609920653143	0.0534039725009374	1.20880152610114	1.03945409024886	1.17449752951950	1.28145033310487	0.370829013376259
Z008E0152	0.590902457318999	-0.474702805308244	1.47044018849318	0.56304076604435	0.633696022861182	0.436671552833807	-0.0553081074510886	0.7186148793595	-0.0212986357598718	0.564610905840147
Z008E0153	1.45592826110315	0.98653889273645	1.98917217452814	0.385606400241864	0.968194078843116	0.52369784758039	1.30682255161223	1.17051717715286	1.06099811379266	1.37157329782337
Z008E0154	-1.60364735851270	-0.128381060464327	-1.39409561482799	1.03200413221466	1.79961566718663	0.181149176690645	0.963909579032529	0.73558285349432	1.54970038450123	1.23960381281229
Z008E0155	0.569518285214855	-0.53019796838628	-1.42756734476325	0.211577952812526	-0.670922384163332	-0.983583018584504	-0.716528860227836	0.124168853422963	-1.36351286360054	-0.788742855521418
Z008E0156	1.23331284718480	0.742449627522638	0.3552010950203	0.941421252155432	-0.101959621821228	0.28007031641063	1.01197930609881	0.671727628814467	0.125586320512727	0.747909698685366
Z008E0157	-3.44995646867311	-3.31126906820949	-1.44698246493712	-3.37044817592629	-3.97091113671417	-4.18536061664779	-3.08280914503405	-3.03027317501172	-2.12243563855259	-3.3345841161253
Z008E0158	0.433077573853439	0.0197691863912183	3.12962739566769	0.673676114508504	1.11212027340878	0.984752530665808	-0.107912133800607	-1.32641199355593	-0.858766111911682	0.334289435854248
Z008E0159	-1.14548192425276	-0.150649064613794	-2.96293550467073	-0.76098456550734	-0.249892243263763	-0.0380538530880519	-0.58660516517484	-1.53695587064678	0.525828012863293	-0.762894066236276
Z008E0160	-1.07138798629571	-0.161837904229148	1.01722176507297	-1.55682163751510	-1.42251461273499	-1.04645760680461	-1.23772826352449	-1.88973987093983	-0.919982120503076	-1.27194955619581
Z008E0161	0.633434472890052	0.132826770263342	0.0167495155677392	-1.09674683709334	-1.94597117898655	-1.30617585321253	-1.54443655701485	-2.02190622349777	-1.31402656908751	-1.39031162567312
Z008E0162	0.988308709829728	1.03083465322220	2.60091065770191	0.8847538977804	1.91210814710893	0.999237308742688	1.36107176535379	1.59276625682376	-0.643882481111511	0.493355678158269
Z008E0163	2.17546609383299	2.52369443100987	0.910042571010848	2.63453350817873	1.49041069529298	1.20057273501100	1.74918900963178	2.17155446011872	1.85226433689805	2.4098767049432
Z008E0164	0.319185797583060	2.08073567808029	0.460149149658928	0.865949349074858	0.806334959290032	1.27539954995280	0.891427164396206	0.787447492284594	2.34590809924747	1.21509175302997
Z008E0165	-1.3814709220455	-2.958002859421	-0.574121759257494	-1.74615600924317	-2.00568309885129	-1.99779622453757	-1.44258728083972	-0.152048081742774	-1.64891447158026	-0.971283828624334
Z008E0166	-0.23073079400442	-1.80388116156859	-2.14007687606111	-1.49280194221272	-1.62660695809699	-0.629225572036876	-0.766001444863826	-1.48348382713859	0.152318497407551	-1.18389836277566
Z008E0167	-0.37285698627843	-0.264864264338405	-2.18155626922599	-0.154382057223163	0.202416085781371	0.552375822917822	0.303231090587803	-0.393325322628798	-1.71941725548946	0.185163713283006
Z008E0168	-1.82422477333857	0.594018302060113	-0.470987362958205	-1.02575750599750	-0.54407447587645	-1.19994990460141	-1.35214824217515	-0.5442597607564	-2.47936825649499	-0.926405153169114
Z008E0169	-3.26966352659494	1.49335141196591	1.16235219552747	-0.388825029827666	-0.0630737968052304	-0.791577338747292	0.454101971099294	-0.251004228844271	-1.61082986110508	-1.03390492790865
Z008E0170	1.40160372738169	2.44058774742806	3.29191726354672	2.10888765761711	0.587768424629666	1.46743194197879	2.13100299846420	1.22942531129445	0.90990336781657	1.35158117694713
Z008E0171	1.16358511796161	-1.51714572816320	-2.79516345527555	-0.331108746539181	-0.583969563414425	-0.458425062627116	-1.00310736372792	-0.125641501547880	0.226402510526735	-1.95233973052685
Z008E0172	1.90741525380575	0.584373261317719	1.10270927203761	-0.789736442054502	0.926475902705523	0.56958481404175	-0.324084406678924	1.45850193702444	-0.0971175420965503	-0.267157135409420
Z008E0173	-0.245953313275803	1.31523705390163	1.19919361458993	-0.632994288415806	0.97260785022207	0.269874382600596	0.0205954360042081	-1.38946712526362	0.0827478627808334	-0.740373329839242
Z008E0174	-1.86441376768246	-1.12072888900013	-0.867325976578813	-1.65205897247434	-1.33895495630748	-1.7704791750935	-1.90506947087066	-1.92723171713558	-1.49401503764467	-2.26656139183338
Z008E0175	0.95149412112551	2.58145316345948	5.01849806095969	4.07048705371249	4.12884390702754	3.81851632628588	4.2449809744876	2.81452507671575	4.34978681545847	4.10505744191797
Z008E0176	0.458358562634887	-1.63671051841859	-0.721477882064838	-2.25425851794382	-2.18106818502796	-1.42287615140097	-1.90115269674297	-1.40621144568805	-0.550991543154264	-1.75659538659438
Z008E0177	-2.03316299119006	-1.44410722524752	-0.534492372168484	-1.66732377334063	-2.19724825313515	-1.86900298797073	-0.789926211592887	-1.09187523685183	0.0725316067643275	-0.291043721281009
Z008E0178	-0.560557050953486	-0.378169541536485	-2.65039469742784	-1.05521103935890	-0.685497510271312	-0.372456166401821	-1.43521949062877	-1.57028569097907	-1.85744035251857	-0.446550255037419
Z008E0179	2.64073735071805	2.15365201594037	4.65905302912204	2.57358755653739	1.87056826391759	3.02570747499967	3.33047498050286	3.9786357921226	3.12005903707727	2.90044152391023
Z008E0180	0.450280589620126	0.319351386229632	-1.3772996783389	-1.08937593521455	-0.811145082785872	-0.321011875415468	-0.711624525834568	-0.269554998826724	0.620975006514733	-0.689562862836553
Z008E0181	-4.26571813570758	-4.03629298271165	-2.89725994631876	-3.21875250343603	-3.73665612429864	-3.44505755386209	-4.18996989150018	-3.47599679050542	-4.83470802857271	-4.31503555865617
Z008E0182	-0.424430235321081	-0.222171888098553	2.01588338648397	-0.350580167684672	-1.33941686896643	-1.07531193328335	-0.182787427628359	1.03837088656043	1.35971742995305	-0.409255859364259
Z008E0183	-0.489934374967598	-0.338421905705057	1.26138092462871	0.624729169563324	-0.198740339454083	-0.203521871452155	-0.0968661848172886	0.797759663622698	-0.509610829992437	0.723330672869147
Z008E0184	-0.946853306125312	-0.268763515768111	-1.16525284249527	-0.74716404133205	-0.113978931314704	-1.33422058617162	-0.760662617824589	0.497658986499518	-0.876493575499594	-0.541677338904183
Z008E0185	0.142953164732121	0.482057497143326	-1.01126646147082	0.610665938486334	0.5397775843063	0.344910409985343	0.0444219295275531	0.288331952829266	-1.16663960930506	-0.568973653957852
Z008E0186	0.649472304339563	0.256486373770406	1.44534251475295	0.604863647897599	0.0317817276784192	0.304891083830209	-0.0259615138798981	0.511016023889786	-0.183585187013515	0.994011292962032
Z008E0187	-2.31935811032211	-3.02347200269317	-0.0508922312021285	-1.52694562095577	-2.45333539673911	-1.74119496956950	-1.02795882421734	-0.789635739654467	-2.15173338301103	-1.50268304633057
Z008E0188	0.66777108107896	1.27192243923998	-1.83373541609561	-0.694933980387022	-1.49269398097828	-1.46936874067731	-0.599944744609307	-0.393063453514204	0.851128122764852	-0.234319519047677
Z008E0189	-1.43373289534243	-1.02637066091986	-1.30621399484378	-0.667166053186454	0.764627137715211	-0.835075862398209	-0.302065861583202	-1.68320671773639	-0.415741936542404	-0.460101541348414
Z008E0190	-2.29556910486389	-3.08647838704294	-3.09072290581687	-1.89179805530711	-1.93389124831871	-1.94175733389617	-1.59762636823844	-1.90449224291493	-3.54608687986941	-1.77729134501495
Z008E0191	-0.897602795364783	-1.34824575014798	-1.48418483937525	-2.70602335635861	-1.42245623198513	-2.42416670783025	-2.50655352422199	-2.46636818573247	-2.15002485189347	-2.20367277697124
Z008E0192	3.16856559919965	2.2264574767219	2.5691780322213	1.55497104005902	1.17012464367764	1.97902350142538	1.18183404184440	2.45112301682536	0.177754318904928	1.32787300239011
Z008E0193	-0.291496141995592	-1.69347493335470	-1.73651754820352	-1.36772586327499	-1.30091982191278	-1.13489045942738	-1.68138232981312	-1.59591768007736	-0.062612975702323	-1.36513255370819
Z008E0194	-2.61405339757432	-1.14234925257035	-3.54196068317734	-2.05190288358111	-1.56101569763930	-1.66629965189999	-1.41191438403879	-0.218316602400411	-2.15220998874824	-1.88048350392684
Z008E0195	1.25804777318974	0.725769787296605	-0.736665508654168	-0.0375749532151044	1.32537096448066	0.495219469809471	0.136484676816986	1.0370737285568	-0.217359334426234	-0.092775854035816
Z008E0196	1.23634484424091	-1.30565942666926	-1.44766173061851	0.175271397858374	0.146604711073195	0.660571449555668	0.519513541999166	-0.154659538744561	0.200820436876411	-0.215253311441232
Z008E0197	2.77159965214169	0.78620985898161	0.924316479859768	2.72802185750563	1.35402513882806	1.46834700061689	1.5878570214928	1.32700765178742	2.83194074100273	1.94817826660393
Z008E0198	2.22733480112223	0.0161189872613576	-0.298994347369852	1.01052979917285	1.68843157184999	0.663000089164415	0.383941744704287	1.40605182301565	2.35066276482123	0.63741803801807
Z008E0199	0.0692140903529438	-0.91311522558739	-2.80604738283505	-0.814226645570303	-1.76497325427991	-0.775128995214786	-1.43472992606104	-0.783924562065007	-1.45172777842421	-0.769726158610466
Z008E0200	1.49677944912906	0.210395889672612	3.14993429109878	0.661441937968052	0.50488586260049	1.01729007262651	0.213402435587924	1.46400892822929	-0.246550183706411	1.52702395311534
Z009E0001	1.7986305211687	0.844372942363324	1.12276938055463	0.746534843745246	1.13594377271320	1.7253134391059	1.45031150813024	0.864003045279344	0.889270819118865	1.29523510086733
Z009E0002	0.907208487622895	1.58183720682582	1.44122676633563	1.47515326459022	0.865537230784336	1.35799957234787	1.79905603221782	1.56651570796701	0.590038430055875	1.39619336964739
Z009E0003	-1.19294047392061	-0.840991802655049	-0.829769553626143	-1.25790446951560	-1.26359887563605	-1.07626009906118	-0.984262995359336	-1.20970332690366	-1.64212496577804	-1.36145470482048
Z009E0004	0.851875507035966	1.43006876376124	0.199134289600190	-0.231893737592303	0.481381664322576	0.430692507846784	0.478290052639174	-0.132967346650477	0.85036320836938	0.25455283966548
Z009E0005	-0.72269368130227	-0.99151626140208	0.352602321603107	-0.408600044203607	-0.490522668305057	0.0645217976735285	0.195331187029944	-0.234423051758064	-0.484726579642321	-0.266667900413883
Z009E0007	-0.896102511717122	-0.498755640205692	-1.04828738729879	-0.656383234590711	-1.35720083607634	-0.459298678493932	-1.51920887953164	-0.625732556385435	-0.577807242506481	-0.933174827699912
Z009E0008	-1.36526409841651	-1.96678352407016	-1.39661999260246	-1.33021851767011	-0.819594094981176	-0.932977291217798	-1.05007891178504	-0.752339076527731	-1.41544091445754	-1.02079285467395
Z009E0009	0.577427370893625	-0.00170483209687389	0.713198480284023	0.780613836349023	0.43737419836164	-0.305472654926782	-0.100147522722168	-0.125019002939414	-0.504283709894499	0.0725781225167113
Z009E0010	0.926428137660872	1.58834921670001	0.090838272328762	0.189369556978348	0.542263143693669	1.36884056561504	0.373808421907563	0.732369478550844	1.04006302753409	0.347716376703908
Z009E0012	2.68332401244959	2.46538331605081	3.39884457766139	2.60178192036128	2.61788214012506	2.36875268158874	2.91593581538943	1.73864726692700	1.59865675071173	2.41088810240812
Z009E0013	0.224912589286904	0.207560564146293	-0.515610943332497	0.283551818483634	0.509153987631616	-0.623755970138551	-0.124158430214959	0.252963686065509	-0.654788683766976	0.0846382929516096
Z009E0014	1.78853894978879	1.70072234097806	1.12665366473216	1.32604127182608	1.54052150611252	0.89548972285846	1.01933124025696	1.36822265849266	1.7805945311909	1.39458146820983
Z009E0015	0.747971589938435	0.292198406073325	0.703553460132026	0.53249051542618	0.0149385876147360	1.09656024392414	0.724626407090155	0.682310065584756	1.03275835692092	0.418212386496017
Z009E0016	-1.06316159443333	-1.45873562330057	-1.10112785926162	-1.83875298582801	-1.56336907846426	-2.18422621901688	-1.49666423964695	-2.45843542815675	-1.27149171471522	-1.47273105760266
Z009E0017	-0.773258766699091	0.087669252337765	0.099887241846568	0.204212726626951	-0.755531394873347	0.153781948953960	-0.823757262718315	-0.0975902156059508	0.206655464555336	-0.157153554198220
Z009E0018	0.610338017398648	-0.741714068931564	0.0601666643315791	-0.548841484390309	-0.0488861132924934	-0.703249756851917	-0.589167868631335	0.353082791584150	0.507396637557783	-0.684750456292299
Z009E0019	-0.227489061092755	-1.50424832659738	-0.821554982530228	-0.304135413653994	-0.428122062534764	-0.953779021547092	-1.19158590321892	-1.2848991112096	-0.277281533604127	-0.455844178328912
Z009E0020	0.0310369472627745	0.283659564184261	-0.373960124263627	-0.142779496169342	0.216554260084038	-0.175729124696900	-0.40373178172809	-0.149518505335166	0.389575567534778	0.0797349209341544
Z009E0021	-1.19064675812152	0.196855876043499	-0.00811523787994956	0.454549583611383	0.507905170358597	0.267141167808000	0.289485072392631	-0.349151980931711	-0.407866577852443	-0.0911867295306815
Z009E0022	1.79305670205015	0.559006355791607	0.840880520279391	1.31942620348032	0.845847682067239	1.74333250734341	1.35482797818025	0.247911950083714	0.961538344292132	0.886098613473855
Z009E0023	0.0506407912481154	0.221848416844858	-0.00925428101483004	-0.677072493826193	-0.299798921459107	0.253838843062612	-0.267380981023507	0.322037940348838	-0.817375649331293	-0.190309446258265
Z009E0024	2.04090509914143	2.54404986433394	3.11726581808081	2.37305168491598	2.81180846012919	2.79661313595508	2.72466468128202	1.99675637374854	3.10642602382668	2.75214683975605
Z009E0025	-0.569617561802111	-0.442957509379599	-0.892096396391053	-0.0797220963928117	0.515410036157502	-0.365577155810822	0.471304307040491	-0.821387125295936	0.399128731665557	-0.188715586086265
Z009E0026	-0.553511176734562	-0.382990607066376	-0.23126577910691	-0.729506698676554	-0.00324411819676698	-0.21814730022452	-0.517909010773655	0.162076082537884	-0.180917885011862	-0.452994860732887
Z009E0027	1.66149455047604	2.12236551146849	1.96142213262917	1.98932959362164	1.83517406979809	1.87944112848226	2.09622525971007	1.70892442104498	2.74125397324008	2.25015248258821
Z009E0028	-1.41182424816066	-1.46963613594383	-0.643892961393737	-0.958991705979117	-0.686854721991771	-0.411423164855171	-1.41342028477790	-1.56779534588172	-1.10544017285609	-1.05682314140309
Z009E0029	-0.87174841818587	0.463733017486658	0.477105773109198	-0.157878541289078	-0.302251033574767	-0.0283632968786162	0.825031784495292	0.463415708466321	0.559391864290938	-0.162375695586897
Z009E0030	-0.312906657763649	0.787048840388794	-0.356361277216259	-0.292882919774568	-0.440857274911901	-0.341449856559232	0.44706921089122	1.04396529354042	-0.181679688399196	0.152042301802593
Z009E0031	0.932793925270141	1.03619332347678	1.79139524001573	1.44801927869286	2.14062432236246	1.83961693822870	1.47302084258209	2.62309766230927	1.12742037013889	1.90622663529082
Z009E0032	-1.43065742307740	-1.22254429440366	-0.522658801564658	-0.988495471351553	-0.990601220730214	-1.52133519147125	-0.88902345760007	-0.798586148253337	-0.499588678419488	-1.24697102412268
Z009E0033	0.164672923922727	-1.24265308140103	-0.95777025562201	-0.0971727643585073	-0.919479322508671	-0.925538343038779	-0.836391541553119	0.0639059018661309	-0.0136014055346167	-0.334190626189110
Z009E0034	0.83953352044386	0.577356758972459	0.860222441217967	0.944969089768437	2.05271876584279	2.15255261205380	1.45834666447817	1.57274673380067	1.44233525715108	1.58014030516646
Z009E0035	-0.374029539451723	0.550580102779247	-0.40964609876425	-0.67649190105987	-0.598360943265678	0.337429215487077	-0.248749711288157	-1.73554497129689	-0.410974745070103	-0.438936705314388
Z009E0036	-0.471460199515136	0.0397578880316293	-1.11415373230172	-0.885231136199744	-0.858039956123422	-0.679777307278709	-0.20156972268591	-1.73241732026355	-0.0671061119954192	-0.580007021538836
Z009E0037	1.78503729488364	2.04317250557369	1.65006363107723	1.99057994004355	1.94790753732785	1.51428382411269	2.31106962493086	2.32470907093171	2.52531011488623	1.94470042941963
Z009E0038	2.23895552993782	2.18941209547054	2.81326148565610	2.50116439183866	2.19672895992937	1.76234282635875	2.12621804710711	1.74141113067544	2.76627033474809	2.20430896442279
Z009E0039	-0.817234361514455	-1.28821462589261	-0.536827514258236	-0.896490799481654	-0.426271405888151	-0.429890531293285	-0.733897612441634	-0.0811377745144131	0.0524843431560354	-0.450431244969059
Z009E0040	0.531027512782061	1.21612801845774	1.02629602772568	1.42301706248553	0.829406115795833	0.782131487206381	1.07772644089368	1.46161284330151	0.93157673320972	0.843778111221334
Z009E0041	-4.16292811946078	-3.59084854065458	-3.1893829314451	-3.84245102054567	-3.55669426658787	-2.83879553833815	-3.24685358228679	-3.02245088516185	-2.76268264507473	-3.39108684622046
Z009E0042	-0.338602724151146	-0.944510839551769	-0.502736772800844	-1.11537442403700	-0.430348404930823	-1.44001694841139	-0.000762979947247125	-0.197577397580155	-1.75111317950457	-0.567640512395551
Z009E0043	-0.586663762294103	0.98400453833191	0.480178225671758	-0.191268296137794	-0.0998012925813815	-0.504752287081971	0.864369178828127	0.371122971797709	-0.876010770309016	0.127347845057208
Z009E0044	2.75103908599273	1.44881566097213	2.03727994017974	2.27037223786581	1.93105506905996	1.8260846919803	1.78545062669439	2.29091083373918	2.28894526751847	2.31197306648307
Z009E0045	-0.318630088375073	0.232866947980678	-0.113430701962282	-0.593891079148528	0.263701059029987	-0.273092514956961	0.117805213823010	0.706870403856419	0.135010431948882	-0.482868063589876
Z009E0047	2.56714728959586	1.44512151513267	1.33109728416187	1.74550383066971	2.09327836050724	1.70623358804016	2.05762738757348	1.81160581339225	2.18108552022584	1.65947492219912
Z009E0048	1.513369330432	1.69931987439775	1.34518556643903	1.20743375851571	0.557999870899166	1.23063701953320	1.07666989368102	1.03142528735262	0.451518544185741	0.795406134224258
Z009E0049	-1.44734323893779	-0.914219853724978	-0.444424382379035	-1.67622218931116	-1.01485963419620	-1.20915603227023	-1.21246379287535	-1.52781056051175	-1.66409483843872	-1.35819333543575
Z009E0050	-1.62538320856834	-0.246014187670347	-0.180031401769956	-0.165785032022248	-0.363514223946995	-0.517864360259502	-0.68931731295734	-0.45726140605104	-1.14385704613028	-0.38655152324426
Z009E0051	1.75097976027010	1.30323734193571	1.36794029563038	1.41362293813648	1.09009950537431	1.27432594878295	1.76113023771509	1.68630592471391	2.24734208773182	1.73141348526117
Z009E0052	0.750622772234366	0.5943055458334	0.444386702196101	0.657680349877988	0.874686637446495	0.612795111270799	1.51173020316061	1.33443242525421	0.169754477657064	0.602687363130149
Z009E0053	2.04293506695297	1.07166062150990	1.65059735324424	1.09278179686257	1.19863949442398	1.67192440240568	1.68041211521263	0.87187020034259	1.10631977157098	1.60822878164285
Z009E0054	0.553855342286467	-0.191935139267462	0.663202194601239	-0.266135763406298	-0.666671003994454	-0.447000452160641	0.192986992832854	-1.17513937769739	0.295827207160473	-0.125112990418052
Z009E0055	1.74851309410935	0.79469763550837	1.0995876933418	0.85342479598319	1.18832847438526	1.59592037160224	0.539485598131143	1.62607346764931	1.71098788360036	1.18934296359494
Z009E0056	-1.85935223783442	-0.401703919764527	-1.52239932870747	-0.925138615939247	-0.851027220978928	-0.42363780876971	-0.907374327945874	-1.28397433032432	-0.390273905613744	-1.28011036832449
Z009E0057	-1.7826960720014	-1.11414410282144	-1.60258113355225	-1.84698699296798	-2.28379274247586	-2.11343660413896	-1.42814745568755	-1.36090762895201	-1.77675295717062	-1.61625784250078
Z009E0058	-0.338492724101266	0.300717840640497	-0.0881185499737114	0.00183563857037839	-0.505910261708038	-0.786497462328118	-0.27122887369799	0.0214352430093504	-0.841284256701323	-0.140054266226084
Z009E0059	-0.544905340044347	-0.109375621678078	-0.954405422237226	0.0618370356122624	0.207818044395968	0.880445153598716	0.306446465485371	-0.580812281530763	-0.377941977352935	0.00437293245404007
Z009E0060	2.63673330561563	2.06196614428168	1.86657518880184	2.32484462261238	2.14599409258044	1.78313809165668	2.30941708795106	2.76563315030131	2.02235048737905	2.16792547648660
Z009E0061	-0.509571734964081	0.0323577286298245	-0.820920394721374	0.118423524565889	0.388487679603875	0.175365812419528	-0.444227209843008	-0.850929701024699	-1.01275391527630	-0.599551824176332
Z009E0062	3.23973836800774	3.41854811380438	3.14167830770593	2.5591459443153	2.52625102911655	2.70052550492272	2.11653776210221	2.56005400581391	3.11467933942921	2.51806680197211
Z009E0063	-0.127309573787971	0.500060887845462	0.126900312627721	0.472749550818602	0.473935076709555	-0.0083437782536171	0.329233694681398	0.561614896531649	1.03104598721487	0.479460710391192
Z009E0064	-0.239843653936574	0.974947141420952	0.812917374673637	1.33843590967015	1.07451092626808	-0.1202487699734	0.293133033162136	1.06121648651419	0.216173555631854	0.460514333687712
Z009E0065	0.426223331931036	1.31054185198122	0.738374245398522	1.29375562662208	1.04308059693446	1.24419587135106	0.782634360923632	0.0957992585854115	0.548335454887603	0.952057462377673
Z009E0066	2.24223025961126	2.09854837070177	1.65915120049705	1.56004189278129	2.09399369553436	1.45744119877942	0.736088931557941	2.19252151014759	1.94498249710301	1.49603742821868
Z009E0067	1.94478878538908	2.19891533288615	1.89043353567616	0.495691949121717	1.18492574902941	1.73394347729874	1.15940115017496	1.42905211259722	1.26934684830168	1.14975670375593
Z009E0068	-2.07801336842482	-2.11317275633165	-1.68569274595565	-0.958427740487693	-1.69284625076694	-0.970137642812013	-1.57344630188923	-1.29148358396494	-1.52648826829284	-1.50129658294047
Z009E0069	-1.47366045829632	-0.392750662470635	-0.917406394606217	-0.595845580158194	-0.562687767058018	-0.58374600463737	-0.0826083049563413	-0.399816570194067	-0.0355993294484279	-0.34138186975352
Z009E0070	1.64106670018677	2.05887643950006	1.3948963718423	1.38776299703486	1.92612971644411	1.21787867703372	1.98699579802955	1.04546083208638	1.80804128791281	1.36544442489598
Z009E0071	-1.85231170370342	-0.767786171416888	-1.19836649243524	-1.12440243828395	-0.432866232409780	0.107324625714952	-0.0394069045372194	-0.632515638701788	-1.36228902532869	-0.942415615130874
Z009E0072	-0.158061240269633	1.06521113130637	1.15963546727511	0.553583271684036	0.244006594239647	0.948989957959746	-0.0934880423100527	-0.414782230476299	-0.467918861580197	0.504416944254497
Z009E0073	-0.0927863252570407	0.854657400393958	0.292234352568534	0.252040253299636	-0.0132409272502344	1.00917971237484	0.320101745542698	0.665156469885055	0.611761572270864	0.316497610110942
Z009E0074	0.556021518894001	0.899347163604132	0.934419294776802	1.37672737523603	1.81588633241303	2.03864413405779	1.40662995977074	2.01195134980927	1.19098744592759	1.78020085017556
Z009E0075	0.326924737986582	-0.966200440564487	-0.377752806126179	-0.0220653702779113	-0.926472891782173	-0.0839185347536747	-0.923184841635347	-0.828082004446007	-1.54805852693619	-0.454175735049117
Z009E0076	-0.801897312768085	0.0186875651214832	-1.03427776262574	-0.724776989114579	-1.05571782366640	-0.268065132837549	-0.386119492430297	-0.740490336436648	-1.10597165984045	-0.602144536895376
Z009E0077	0.760203546005575	-0.752668036624372	-0.761847090684788	-0.369057862924072	-0.299053518204870	0.273879509947356	-0.358288460242734	-0.361646508209842	-0.588765011507471	-0.388377481580386
Z009E0078	0.98296942648586	1.79221977662271	1.30776678986641	1.23620966265864	0.955249175983684	1.31768019938296	0.749249747537204	1.51828850146928	0.964549177943912	1.36045294385684
Z009E0079	-1.36382257283926	-2.53429219687984	-1.36665258044830	-0.730752278410707	-1.10209092365796	-1.06828724741585	-1.65862559531806	-0.546580376740764	-0.987541505403989	-1.61961700684079
Z009E0080	-0.497347441213521	-0.526619651456583	0.0389799160867657	-0.0297555633914718	0.233358617424818	-0.425319121114155	-0.246391285514485	0.0144055028740895	0.231048944618440	0.0140703558394408
Z009E0082	0.563077069240656	-0.363223325397506	0.336056032584621	-0.453515885091365	0.320434489622924	-0.400555557427552	0.318546159306143	-0.524377323393775	0.198236088411057	-0.198775874954671
Z009E0083	1.49085072473146	1.56933794809506	1.65576533644947	1.38080617158265	0.922371724562132	1.64312814598362	0.914949198585307	1.2123779320302	1.12496555544840	1.07650769586525
Z009E0084	-0.456280439227928	-1.27888972542931	-1.07775886534942	-1.02128807650733	-1.46352655661582	-1.15445944401851	-0.649067907053492	-0.821191753507724	-0.582467493771532	-1.24008329920310
Z009E0085	-0.744216147214604	-1.81656797998751	-2.19141870687803	-1.58474172380272	-1.36827822219956	-1.60344750614682	-1.39387254105368	-1.97602342064523	-2.48183867897708	-1.44449524646036
Z009E0086	-1.11869199174322	0.326278008515153	0.243990275553823	-0.128774844081623	0.00915363738272673	0.469666540769367	-0.0874625581637295	-0.878125980614792	0.333724444438180	-0.287437639746195
Z009E0087	-0.036648943565724	-0.28865733039382	0.0497333913075467	0.264505063825125	0.436983223145305	-0.343758789370609	0.044548195725297	1.48636810073694	0.641917844989867	0.693047791488907
Z009E0088	-0.720323483862482	-0.178708289437819	-1.23974418287684	-0.718239971147237	-0.828536337315656	-1.92595638015217	-1.04936165372360	-0.389992555463753	-1.54074999888315	-1.24292677618790
Z009E0089	-0.316607383310271	0.275900320465333	-0.307635802610672	-0.195518964219951	-0.464677067507933	-0.0510909169088598	-0.558761598580448	-1.43369932140903	-0.882050844245787	-0.0875293490760413
Z009E0090	-0.323965697416311	-0.56591627076519	0.525182037500867	0.542388731026708	0.55765154029461	0.554005983407948	0.290189162854274	0.79942263461649	0.631731149046074	0.434333174369414
Z009E0091	0.601687171929195	0.884513663745465	0.477508775203364	0.00763258285875824	1.09525583754536	0.50971331703954	0.710384480133833	0.656647027177834	0.562979924905671	0.182107852395898
Z009E0092	-0.796727314210459	-0.336805358441616	-0.450775128579008	-1.40175849466555	-0.779188035047128	-0.55740487269849	-0.865645923670042	-0.575815096166001	-0.841097213967325	-1.23053889108325
Z009E0093	-2.67532945315049	-1.41922836750706	-0.722154893265625	-1.61853153816494	-1.11559963384985	-1.21090662791663	-1.65036263037921	-2.45970686814813	-0.928602974357411	-1.22688534020441
Z009E0094	-2.21786187064641	-1.14886836868782	-1.38531105813477	-2.28413557918213	-2.04092082513954	-1.75221314384245	-2.01170416407971	-1.42153199235948	-2.54423780082668	-2.04514735346181
Z009E0095	-0.363453819212778	-1.621597115435	-1.56204718518148	-0.357625139014157	-0.856536546752063	-0.566372260173147	-1.00333692245858	-1.17843827294198	-1.19316218422378	-0.971068007301706
Z009E0096	-2.02647400547023	-1.23334757558891	-1.27689941382622	-1.11859357672801	-0.428490857798585	-1.33295600606373	-0.770341829672456	-0.653438576577902	-0.446696914628979	-0.834304922841931
Z009E0097	0.076841292990002	0.666309778020305	0.596664070480928	-0.0155271948586933	-0.589287527904266	-0.894208958195118	-0.599351370747166	-0.572336555258125	0.0516022860742874	-0.227388080337368
Z009E0098	-1.97139586656191	-0.810925645145272	-1.65384619437397	-1.82882727078421	-1.79668226018457	-1.93648600272908	-1.31321162158529	-0.521879660513578	-1.05616523639736	-1.71784202745854
Z009E0099	-1.63013432624004	-0.429513371778166	-1.23711400805733	-1.13416719411489	-1.04793734429677	-1.15645327514631	-0.795079405190157	-1.55214534887663	-0.426596706268211	-0.899261547334355
Z009E0100	-1.95574852846904	-2.57528592639651	-3.40463604193162	-3.16935337149419	-2.9120973441122	-3.38761236978655	-3.12609034608067	-2.71445033903162	-3.38978095350292	-3.05866388909617
Z009E0101	-0.656441972178353	-2.54503191090048	-1.7003487339774	-1.60850200297691	-1.60560710168287	-0.86978325792572	-1.50578338228918	-0.617206862483255	-1.76265991162164	-1.54080400257158
Z009E0102	-1.40231469541204	-1.67963462970157	-1.80783783279694	-1.45540008090395	-1.40824798210053	-1.16328246961623	-2.10736478473494	-2.59868984021980	-1.48441396487145	-1.82688597032317
Z009E0103	1.65053697815872	0.663745855273538	1.23766740454587	0.475274215501874	0.944860193398625	0.436634859756629	1.33465131839126	1.94777557234737	-0.0753908252653423	0.806608503172062
Z009E0104	1.56405936047154	1.72908211832299	1.16062336209219	1.4668518878121	1.11149032960419	1.29808576465898	1.54860326090917	1.90276584344993	2.05204037208407	1.63115168597186
Z009E0105	-1.38977487057328	-1.02475710304724	-1.03557532515844	-1.26110662631075	-1.74745410675243	-1.85417689413648	-1.52522194651294	-1.12987562584441	-1.45183860702476	-1.15251961692224
Z009E0106	-0.961477934167861	-1.56715857870268	-1.54994929099373	-0.96274934034501	-1.58462542814149	-1.45978512010032	-0.751087652391879	-1.01853175720582	-1.07241979724538	-1.25304469256931
Z009E0107	1.19545943833627	1.80368837823263	1.55261290029300	1.25612876686410	1.90715772740223	1.47936670013797	2.09730916641918	2.19475309993822	1.28904935419653	1.77043275791607
Z009E0108	1.38574158448640	-0.541736351378617	0.438418191340245	0.00148115549733894	-0.0253202627823392	0.531529705868257	0.299252280928067	0.813645576768262	0.92268858413789	-0.0487705278519211
Z009E0109	2.31550454229001	2.39436463096066	1.71660098027675	1.59805199377016	1.75089733310508	2.02124915861500	1.42224035787587	2.54239798527093	2.12160147616846	1.59344465996023
Z009E0110	-0.477555090469127	0.377183877691228	-0.0250769516389753	0.122642690988989	0.238817022452045	0.887267944566568	0.887575752382698	-0.34932515827188	-0.483921033116579	0.284273663908958
Z009E0111	0.693952569150955	0.0367808734089513	1.04690233327059	0.510736511892644	1.00868968430140	0.496115842627872	0.345711667183482	1.52621958234272	0.914004934459208	0.241436315307175
Z009E0112	-2.09378366363789	-2.26260285209232	-1.63292508008208	-2.20554492054256	-2.36660991383795	-2.4664540550153	-1.93400538559384	-2.4009756394242	-2.84585787522047	-2.13739930235365
Z009E0113	1.00998023795807	0.643352195357453	-0.147820008240470	0.28240912121749	0.179541838601591	0.732613670860227	0.182637601525895	0.614593753958393	-0.322647150953776	0.359260750949651
Z009E0114	2.37587296148089	1.27691551831418	2.21150994578127	1.40078894130833	2.25467485021031	1.36429028534591	1.51333791283847	1.68670274039052	0.947329158557812	1.66470437691247
Z009E0115	2.54340428892515	1.27914166338002	1.27919530397694	1.85886364925847	1.19284557609445	1.93173748052087	1.87165176737757	1.34746597664466	2.12202721296221	1.71598872653497
Z009E0116	1.81560685617814	1.71879128437989	1.42444907343827	1.70999878144513	1.45482057514641	2.12082674066714	2.18159436876310	1.09195210051772	2.36018465574581	1.95797531395025
Z009E0117	-1.45782664330463	-1.76901051341565	-2.57737243907280	-1.92393864201907	-1.65126823672977	-1.68489374714443	-2.34871666131832	-1.13638013152193	-2.23026572815583	-1.83200801075185
Z009E0118	-2.75615210207709	-3.07515433739474	-3.14550439899484	-3.19973292061226	-3.44221488051564	-3.89525214982823	-3.11517605969054	-3.36822461286380	-3.37659823766126	-3.3873526103584
Z009E0119	-0.204043681179848	1.10385736962503	0.411043715089844	0.725749550835328	0.646444318626932	0.183501337294562	0.842325325535661	0.455336332257171	1.27646904086027	0.768849357379329
Z009E0120	-0.88112161013093	-1.18830444891521	-1.92598381505615	-2.52431900776307	-2.75751489159235	-2.47863288001015	-1.95945331326941	-2.33032889021992	-1.73981058720508	-1.98021145372677
Z009E0121	1.49683779075840	0.253648668977253	0.606614485745692	1.36970988220606	1.15469475868763	0.783629434852972	1.23697781905928	1.96778458292627	1.65596158802217	0.93202634894109
Z009E0122	1.68375417567942	2.23505870098194	2.00413889098768	2.08316425427671	2.51167241473234	1.47461039683207	1.41097340476505	2.45460645691024	1.68398018615949	2.06917559116238
Z009E0123	-0.964526187952079	-0.139941244884037	-0.132061937843126	-0.234570253848754	-0.403462782710698	-1.01038728785661	-0.413428292070588	-0.7975172286826	0.174796220717998	-0.465094407013425
Z009E0124	-0.713607073801294	-0.544361152877906	-0.66972016969406	-0.657878188762106	0.113924556874611	-0.104005288599887	-0.511894555178610	-0.98305371575429	0.262859938741596	-0.504703829619318
Z009E0125	0.71207040028955	1.56069919213539	0.869160621824774	1.88143679921320	1.22197757112409	0.752656214652988	1.23091684904679	2.10119741954584	0.996025965849046	1.68863722975437
Z009E0126	3.73365934701507	4.09838207327505	2.95190661474668	3.46432128056332	3.84664251945461	2.80944346373682	3.23453550618782	3.40482344593352	2.62827796805481	3.47748985365868
Z009E0127	-0.401396606388256	-0.575776853405	-0.536194038700173	-0.467289812860598	-1.24506583695175	-0.577001600532458	-1.29515063549024	-1.16715056897976	-1.57036360153064	-0.782637192886921
Z009E0128	-1.67575616448755	-1.06259002376515	-1.49920451191690	-1.83979553425447	-1.38422807405976	-1.87608029178432	-1.79715386396961	-1.86360447559717	-1.58929010648835	-1.73834801782280
Z009E0129	-1.18725064135824	-0.276439529381534	-1.05003451111095	-0.46535875953645	-1.02371938310995	-0.450561862388227	-1.28312285168632	-1.49593784655707	-1.31383538116905	-0.75245410721513
Z009E0130	-2.47543689605427	-1.27991580941924	-2.17709337180574	-1.74278983494922	-1.88543757018043	-2.09440857806182	-2.41369891691849	-1.80324288056465	-1.62625217696756	-1.73651981777028
Z009E0131	0.26694242503757	0.743218976277611	-0.0329991362698124	0.272551345160303	-0.125434745743802	0.726110317727432	0.62633462442667	0.462498873167095	0.802757726037719	0.240443660610713
Z009E0132	-1.01372204305396	-1.13656431897114	-0.777232556241542	-1.41443569992582	-0.843419822596486	-0.548151279120365	-0.681414720299479	-1.38578323565864	-0.651240784905707	-1.01402017907445
Z009E0133	0.706738636764678	-0.44387926677654	0.404134139253733	0.314337545803189	0.617168280854914	-0.0627119821661948	-0.378600091152326	1.10041304412918	-0.424460795027439	0.258892487079912
Z009E0134	2.21636833423366	2.22698188792344	1.21504010060264	1.24400169017705	1.50241985471309	1.60116353262774	1.53385665790018	0.430577773774036	2.22765533420870	1.40678565567612
Z009E0135	-1.45797410484513	-2.14577277355469	-1.73701971239525	-1.78308306285581	-1.13712815379462	-0.996082474688144	-1.33759769846729	-0.448454742680197	-1.88770190461371	-1.41157457417633
Z009E0136	0.719409340956079	-0.320857767502606	0.415965191124933	-0.0989895104591179	0.189752001919584	1.21394230814732	0.0129671979360967	-0.440902802505382	0.609132925655324	0.114297629797052
Z009E0137	-1.08464956171759	-0.0673849363614854	-0.55829476668453	-0.443813732361281	-0.478982542559318	-0.253445659907785	-0.160964491140687	0.129806517148806	0.244162993322606	-0.387066111840566
Z009E0138	0.446306596261659	0.100641962771648	-0.143231277214389	-0.564496713877308	-0.00841342032882391	-1.08997216172417	-1.10363007417559	-0.285750046761143	-0.600434065552651	-0.76825443975397
Z009E0139	0.947081923497359	0.0733378233616193	0.664416919637458	1.34490786626520	0.0914181570870227	0.618533591593	1.07904665308466	1.06098824267664	1.25111249351053	0.742496941206023
Z009E0140	-0.212118967781532	-0.221860130473052	0.366263396766413	0.112239156885127	0.464620414246211	0.406984575592252	0.576124582711136	0.797315035515539	-0.271673750410925	0.431664665985953
Z009E0141	1.49983562620588	1.69939728883297	1.85441941488006	2.10039443104178	1.85366811627290	1.44889925454830	2.03235182731416	1.31218128004512	1.06594544622415	1.67184035420781
Z009E0142	0.0790059399429884	-0.341243697284386	-0.031970096457231	0.438978126551155	0.705809423891743	0.105826744057424	0.435521604769971	0.953948074357502	1.01195854230863	0.186866201524793
Z009E0143	0.442223581886462	1.77594295708832	1.13073847488304	1.12278533280431	1.03466690249702	2.13448963400495	1.39692522305558	0.567892759849143	1.00098269646631	1.73510032807535
Z009E0144	-0.481622399189514	-1.15624643501675	-0.0710561570271266	-0.55163986245977	-0.287163036251180	-0.715484830085132	-0.647786386649417	-1.08545001888376	0.257122814425203	-0.336132460762035
Z009E0145	-0.195662597348845	-0.423420008763448	0.181524797739324	0.898415380556432	0.476422742341935	-0.0317055389264095	0.504701602336589	0.542867590287115	0.735235733436368	0.641974700091808
Z009E0146	0.204118050666504	0.7935875038346	1.20083293144406	0.780634829896656	1.26065002636295	1.96805837105630	1.13488795034465	1.7718773171983	0.796700036186626	1.02515749499698
Z009E0147	-1.48859689993501	0.448492320074056	-0.748278384100534	-1.10786065498685	-0.905663495979145	-0.96866626920566	-1.02267195385283	-0.846353842831333	-0.520160753267905	-0.8303757145769
Z009E0149	-0.91617148746021	-1.44170043198092	-0.86238386909756	-0.472555705596204	-0.385477805217047	-0.0309916450879110	-0.773778829369399	-0.251324574913387	-0.349462474070095	-0.478115685093066
Z009E0150	1.08744631254914	1.00494085636873	1.06370416764212	0.59988806781165	1.01747510945439	0.926899083359258	1.08510273228436	-0.0600354557250193	-0.00171051919162183	0.945590817068342
Z009E0151	0.0761070248286537	-0.371241407209658	-0.363179205328541	-0.0108365907934779	-0.625973915003683	0.134615990079253	0.117262401549842	-0.594794511687663	0.00312915044485081	-0.277275192989505
Z009E0152	-1.12092618688902	0.00767397921792359	0.543278900102744	0.0281037907016382	-0.339508430374798	0.729211909556614	0.129995107856806	-0.45646259108665	0.373936833449661	-0.0273453323525158
Z009E0153	-0.980904379711624	-2.34084165525869	-0.99576912680496	-0.95698574872391	-1.21933806710067	-1.61074251564949	-1.54769608096180	-1.80366178572799	-1.19802534203546	-1.40818586332952
Z009E0154	-0.201170703605372	-0.516791865530651	-1.27393942115081	-1.68838346084498	-0.702303993377443	-1.59865667182063	-1.69025867723738	-1.27878779244465	-1.47160696828754	-1.29870859212826
Z009E0155	-0.171932109697176	-0.0477573343211383	0.208818871324437	-0.0850756376319649	0.561984886272562	0.0780446841136364	0.228009479114734	-0.207749523180774	-0.483430185288079	0.208611860582537
Z009E0156	0.535429960422981	0.72914334125852	1.17691274188208	1.07093274241465	0.96497763780588	0.361305743657712	1.02486450095249	0.971583735315643	1.09673302660693	0.853934224495288
Z009E0157	0.461991840047565	0.5582790773503	-0.474466412718091	-0.730637635825149	-0.364297740900406	-0.42713251812037	-0.487658719215926	-1.15671226924401	-0.127864108864849	-0.520307266480182
Z009E0158	2.78154753715051	3.64020043178391	3.48415785002177	2.79036654516296	3.38775800572179	2.76316220537994	2.761555489485	3.58423699929938	2.73710381230543	2.81575457860529
Z009E0159	0.42117648492607	0.399730517998782	0.107383272589093	0.626935088052664	0.694555659375488	0.331807230779292	0.0343626222315702	-0.370458589505619	-0.145037790842768	0.325677889957777
Z009E0161	-0.669483863956655	0.0963386758517954	-0.655314770862823	-0.302411941151962	-0.675570315240344	-0.751781122638321	-0.434456494902213	-1.51044957504495	-0.155760875593467	-0.804261960979019
Z009E0162	-1.22636259445723	-2.46237730349338	-1.12410416725764	-0.87827178074917	-0.824532396919826	-1.44883170654672	-0.888798614276155	-1.98906092114635	-1.83422536546038	-1.10672753439169
Z009E0163	-0.642508698764702	-1.17588478275087	-0.452165141349112	-0.267250699335077	-0.69033555114631	0.423409725218836	-0.267210442776965	-0.744921434186287	-0.0478524216944695	-0.288948105906257
Z009E0164	-1.01940307769110	-2.32946019741457	-1.29564791848859	-1.81672036380508	-1.34980497577228	-0.964371712819568	-1.73304537027585	-0.725435270217312	-1.95770965994473	-1.34237213878582
Z009E0165	-0.035723472078365	-1.27956188539409	-0.636902509890554	-0.929544524645375	-1.38609461491118	-0.325894637984834	-1.03301303686228	-0.49291332553908	-1.18371127507563	-1.25550383307015
Z009E0166	-0.401888717230967	0.139332196265610	-0.953440120723553	-0.901305459896863	-0.423850012703117	-0.0231022869750432	-0.275575084648146	-1.37643502090510	-0.39297514717097	-0.305815571431769
Z009E0167	1.36329378338738	1.07158577111643	1.43153845213265	0.817250728603175	0.704800095857224	0.675021514390725	1.74971814156997	0.38856949329228	1.26587291632451	1.14969568103877
Z009E0168	-0.742082241639192	-1.04913029858722	-1.11165979320139	-0.385991363029819	-0.71921742587397	-0.926085365709331	-1.16558519800532	-0.546449721320734	0.206224592182183	-0.279086645377497
Z009E0169	-0.182222109976886	-0.154865034807138	-0.949476666718042	-0.20453606994543	0.0240646138327644	-0.428258559002327	-0.746212551961263	-0.209608621297437	-0.331271633972760	-0.521189953493352
Z009E0170	0.201573761857972	-1.09391265402385	-0.410370726003791	0.122525421840983	-0.117552211976929	0.478486084280036	-0.205423705749614	-1.56821437812262	-0.783969755746035	-0.100094189127723
Z009E0171	1.17839713341167	1.19403666754609	1.63226607962405	1.90190200122697	1.29126856742053	2.39076950789589	1.73476517349233	0.745579758965405	1.35252774250405	1.42063515999256
Z009E0173	-1.68725958655841	-0.965794229642841	-0.818823305637104	-0.86731115707404	-1.25556177606928	-1.56088790698885	-0.780546512856152	-1.45213192227622	-1.70590176703073	-0.71436333019168
Z009E0174	-0.310166277960172	0.0758187093564359	-0.475410923105181	-0.208360832226777	-0.322378036684171	-0.993310469260607	-0.807196794742582	0.203832469544471	-0.0171715361502166	-0.226163964996189
Z009E0175	-1.07246059692989	-1.00857138798027	-0.758692108349417	0.0513729665761302	0.213966745239557	-0.917186019677567	-0.165307093282458	0.389033175467847	-0.780254049738791	-0.0119541457207530
Z009E0176	-0.00114463710477334	0.972310239095293	0.288991707765226	0.108121052498387	0.16420134461628	0.873103228235419	0.568486084614654	0.766215227939167	0.991483334210123	0.675743988195996
Z009E0177	1.68837200293001	0.33259142092565	0.931003905457016	1.58306799423714	1.50787768428679	1.48611259063558	1.28779253507172	1.38568246698730	2.00988131904408	0.987393233323316
Z009E0178	0.277816490866728	0.577230302975198	-0.148493419636299	0.313113970244711	-0.0822443359337815	0.927787362114405	0.0565834546145568	-0.655185273739953	1.19291602642564	0.182240213874546
Z009E0179	-0.00599559546783538	-1.02424267031503	-0.635218390331646	-0.989045974088597	-0.953266321185898	-0.739353445121092	-0.460647206341645	-0.524394216802888	-0.531675099419189	-0.853579621933091
Z009E0180	1.41910120963510	0.362268113661620	0.456499068384046	0.373873692307341	0.47076281361081	0.164342934746985	0.704970523463076	1.35979839530800	0.269962519398419	0.546064084524601
Z009E0181	-0.887650686102488	0.717079538857723	0.0983476227344678	0.556043019926953	0.178554500829135	-0.149785377168494	0.428586784672331	-0.180681883537564	-0.439400779239746	-0.0441926873881774
Z009E0182	0.216820022585229	-1.29432301962065	0.140807373598641	0.154458610258920	-0.553737230205504	0.299274019941038	-0.614025807191004	-0.00169890530161176	0.349653219500389	-0.510578114179735
Z009E0183	0.696792019136138	-0.986450758219363	0.0196981079301948	-0.109020349323318	0.262075995294625	-0.666113253217694	-0.386530339070912	0.549544366323783	-0.749872821665943	-0.0488966515511644
Z009E0184	0.611619034138782	0.384786311550922	0.331467980711824	-0.152960084131189	-0.604891526585066	-0.83959555874826	-0.517030176241874	-0.0491234860438316	-0.115248809926582	-0.0726889904482336
Z009E0186	0.914091924916849	0.588418342229651	0.436952504465561	0.301131682152093	0.248126777098525	-0.115821400051111	0.361621311718664	0.744596985001233	-0.27414705254363	-0.0192063767430708
Z009E0187	-0.702296661823355	-0.333070045034551	-1.01148682831598	-0.981372554228749	-0.970770578043497	-1.15167450554146	-0.249022928691355	-0.56096543414492	-1.25757038091701	-0.569563825275719
Z009E0190	0.67554178957743	-0.548740286236869	-0.228175592243832	1.08096089213791	0.232780473272518	0.0632979221511022	0.158174944468353	-0.194981986381904	1.2841073204157	0.145801044727075
Z009E0191	-1.11346424438283	-0.731015784117815	-0.433635898375398	0.611238675527465	0.103683391008495	-0.431941720934097	0.0905285403070161	-0.215561073056315	0.430684903011705	0.136698128873578
Z009E0192	3.48073178215427	1.71145148257543	2.13300196382174	2.49732732073801	2.47311703947170	3.34759365980411	2.14965214115878	2.94371695849339	2.00586899680812	2.54774884605688
Z009E0193	0.66512440130679	1.15652787989768	1.28235377895694	1.30348331979149	1.28864383684553	1.30337696366791	1.71382677065701	0.980641075576962	0.472689879178882	1.98643316818338
Z009E0194	-0.107294497714924	1.18984540193551	1.57713510073640	1.61611728519377	0.993303272699825	1.01451793912728	1.33922408464685	1.17616143598222	1.70890422606187	1.45437981157297
Z009E0196	-0.130873892354483	-0.257020962789926	0.662178547655066	0.299009563527398	0.00236225829302201	0.535291804252472	0.233929366878591	0.490669284998488	0.128941643507744	0.079721520420511
Z009E0197	0.411606350671220	0.635018255779293	1.21955576494139	0.890373025612033	0.491565777571052	0.28075882213614	0.664376209571496	0.483494877351953	0.205922911842454	0.737326327127727
Z009E0198	-1.28725499056137	-2.54419390046049	-1.77560740780167	-1.03709067042029	-1.54024568561720	-1.41906091223695	-1.28497638546446	-0.789192863950349	-1.00435936065335	-1.41283275755678
Z009E0199	0.0187106493983574	-0.701940938881095	-0.495631515924864	0.129075159607203	-0.386519528981019	-0.602543057785423	-0.771485414339179	-0.376221098908151	0.162391312828421	0.090140982030462
Z009E0200	-0.368533001349386	-0.0313076780561788	-0.273985960389111	-1.17030225642882	-0.576391592699262	-0.795056159301148	-1.33390407385644	-0.720617194712899	-1.31301189695164	-0.750139916045786
Z010E0001	1.56141057662394	2.01320439454927	1.29902292966235	1.49917379503896	2.80710138436278	2.04044856141611	1.56034953350703	1.97125318758868	2.18242971572708	1.39223541670007
Z010E0002	0.715371816751962	1.40305759556099	2.1871851169129	1.34617419773188	0.95079347504045	1.57063201790044	1.26408710340040	1.41328315534704	1.13181998497407	1.33641963637639
Z010E0003	-0.0528234854827534	1.26106362070216	-0.441165094890281	-0.0701554570408512	0.517762356045592	0.282869777255189	0.811406427363757	0.392014096023601	-0.101170816395009	0.712110156464161
Z010E0004	1.57917075431083	2.47398374410381	1.04034118719218	1.00476547349229	0.0905074998541856	1.08177016988625	1.37239583524642	1.20359504290369	1.53806677325988	0.547150104923007
Z010E0006	-2.21966286404452	0.197419274632774	-0.496749742014250	-0.438038900665278	-1.17810414653704	-0.590578467974169	-0.780129768335531	-0.825500280757694	-1.11503105987944	-0.570378477767312
Z010E0007	-0.908684991920145	-0.403415080314031	0.0995585296033424	-0.185187468062976	0.282223790474337	0.0169636058145707	-0.413356022129489	0.177503401739205	-0.030446779199923	-0.118024456270344
Z010E0008	1.00361101310172	0.439369255265078	0.0385687644065529	0.307097037100268	2.08937168515094	0.881614689200872	1.25372232015669	0.96117714220124	0.906306498284076	0.404722837411241
Z010E0009	-2.43654896182456	-0.98807786714172	-0.730662681131599	-1.85260457980782	-2.10388001076735	-1.21228981098318	-1.47029216810653	-1.48743652419220	-1.49324754555253	-0.880611089732513
Z010E0010	-0.536219209713538	1.56820634023515	0.571339403303976	0.686938805078006	0.71889161087551	0.373758607309494	1.14066144749148	0.683047537391638	1.31987326190421	0.53262788672165
Z010E0011	0.12135769590617	1.13850214070260	0.336653665777747	0.852872528993672	1.32578283765897	0.821823445723015	1.38988205474502	0.997606663826948	0.511190380111438	0.554749461349537
Z010E0012	1.8892877426092	0.198603429213808	-1.43125595865908	0.62655494131603	-0.272822871283257	-0.197404825678655	-0.23372077988683	-0.457865439234332	-0.127636335890597	-0.124358046142804
Z010E0013	0.551254604586061	-1.08891956164792	-0.928365223166081	0.435330493780363	-0.848589416405433	-0.265981494191417	-0.370824337432523	-0.294392093657788	-0.572356433556848	0.215466725909180
Z010E0015	-0.382544296255624	0.59376394367519	-0.512261396039298	0.388278174254893	0.028325866269909	-0.0638213125694362	-0.21501681466169	-0.137737143958585	-0.125186723713012	0.523967998881402
Z010E0016	-0.465422688174104	1.1722558215829	-0.642115636753554	0.0538165769338066	-1.15638146709550	-0.199076106715480	0.393363951108564	0.130117303719988	-0.131496423187791	0.335472080176392
Z010E0017	-0.559236362017456	-0.296176862206239	0.542446180749328	-0.676495843900447	-0.85129116186219	-0.590923018992247	-0.306730453131607	-0.66617334617646	-0.333563171239497	-0.112746298770028
Z010E0018	0.104740154889077	-1.00420198947265	-0.960875053330849	-0.727126096921171	-0.96533808710979	-1.38334964738539	-0.79190642321009	-1.42679644464421	-1.19782765695324	-0.860997200069602
Z010E0019	0.184378491267398	0.455172519400234	-0.00585224429423472	-0.0981714085054475	0.181864408685804	-0.350448265578326	-0.0719117299292036	-0.059408135746168	0.0614636939819671	0.304599056744591
Z010E0020	1.70122198232137	0.136692713904819	-0.901184737531602	0.038292909865751	-1.02102337696769	-0.330791192215459	-0.673564334499686	-0.171103927200996	-0.544059248674794	-0.401138640896811
Z010E0021	-1.77158065847147	-0.600760875729127	0.0173218581747737	-1.04610997537153	-0.798669155311404	-0.0638362589118983	0.399808793561424	-0.0703492570264365	0.279422357599834	0.257617783259677
Z010E0022	-0.0669323439217353	-0.34774577544356	0.593743410931441	0.465212314867647	0.548840050342505	-0.223317973226404	0.508211595377552	0.213722402373865	-0.307674458154384	-0.569432615033458
Z010E0023	-2.00280186585648	0.040189238686667	-0.0446053263915843	-0.666174415388213	-1.12915616859628	0.0613070195198445	-0.569261962353265	-0.330625364867996	-0.090537819503504	-1.02086087162676
Z010E0024	0.35140749270805	-1.59958279446089	-0.981077212456378	-0.774004066316776	-0.953646660243528	-0.239899550128163	-0.111252240436876	-0.335130269613767	-0.0169734592205631	-0.569135162702184
Z010E0025	-2.79111072046551	-2.31189499242725	-2.53615099135968	-3.00557255599478	-3.1691048235897	-2.36220569090679	-2.86002685213448	-2.83148785481164	-3.12076498260324	-3.07810858448640
Z010E0026	-1.53966568294985	-1.38270094970623	-2.43026622568167	-1.06270475113940	-1.96160528227822	-1.49218115416707	-2.20972391539908	-1.63289502408583	-1.76730165360582	-1.93540185750231
Z010E0027	-1.8486765818638	-4.34872864937873	-3.51773345627675	-2.70886299064737	-2.01254507379427	-2.28358329688180	-2.6502805479212	-2.37000911159127	-2.20880072747660	-2.15700149179734
Z010E0028	-1.34287552995935	-0.987904554333894	-1.04259126376270	-0.314640035532359	-1.02227919952921	-0.679658500632839	-0.96459243238651	-0.871318628637653	-1.29678055803376	-1.53763912747288
Z010E0029	2.85086182145574	-0.619811257948054	0.0835799871491314	0.384011175767446	-0.149162960823323	0.133511075846746	-0.309902122299220	0.189512198323576	-0.266013223784675	0.687994513121822
Z010E0030	-1.23262307747475	-0.77861675430371	0.754915897692224	-0.110365142775848	0.432962055050267	-0.958673559293473	-1.27800829542376	-0.671310725302035	-0.480164806853285	-0.954102751226914
Z010E0032	-1.96938786706544	-0.76230079852744	-1.07424587510408	-1.55617863928676	-1.80934287935685	-1.03369494590128	-1.80135225375274	-1.03999263215711	-1.20408450796059	-0.63230096897189
Z010E0033	-2.54821558400208	-3.05750735320864	-3.66726400174788	-3.33851274631099	-3.84744983338047	-2.98185616907653	-2.69083059637132	-2.97836564007949	-2.95107367687170	-2.64509080689305
Z010E0034	1.15491273148197	0.757588859073994	1.42251371748405	0.528109051949844	0.825456349917905	0.560296770093402	1.14460866192106	0.715141600359817	0.919736911206576	0.569544601363258
Z010E0035	0.277172717138461	0.695231519078873	-0.90466464153884	-0.754770292957262	-1.15880002351570	-0.522213091574638	0.0221029152497471	-0.513762876888894	-0.860098270804153	-1.10646593073138
Z010E0036	0.555640971496818	0.595665060830914	1.2218051949884	0.270936376877176	0.576125319118638	0.251979533090244	0.876847652183799	0.437540384594964	0.680868430939266	0.187913559047345
Z010E0037	-1.07678847231343	-0.0298675485458913	-0.214801928836844	-0.732233441566503	-0.789861921529374	-0.354229185017077	-1.04593626474639	-0.574151937456301	-0.526738389868594	-1.07536032438261
Z010E0038	-0.462098515000771	-0.404769229517677	0.72070418128349	0.189174475405915	0.0559441720003788	-0.073593232739915	0.209589169300385	0.225635049554129	0.209510035014653	0.508320664745378
Z010E0039	-1.47711303364174	-1.5824069720172	-1.33975303508644	-0.00927689354649248	-1.0586670402138	-0.722534937064819	0.048791798199918	-0.598134286763661	-0.565232780685593	-1.13834259158615
Z010E0040	-1.36552157590816	-3.07454536871785	-1.75141413469634	-2.07503049365565	-2.22867598279694	-1.96298699097549	-1.47225972345821	-1.92264656336001	-2.50847069095822	-2.53718901765596
Z010E0041	-1.19712442922516	-1.69577347409944	-2.19410483228331	-2.01223633468005	-0.401571325057125	-1.89324041269785	-1.76202616975080	-1.91514931345604	-1.89290443349136	-1.86159455144424
Z010E0042	-2.16575815369857	-1.76126666851503	-2.37302498273722	-3.00281918470513	-3.05997437581816	-2.77505787041003	-2.89706713564626	-2.88168366977553	-3.31515210330978	-2.5623685331015
Z010E0043	-1.49890636947494	-2.42887843294138	-2.95695445477058	-2.36857655231718	-1.80984814019255	-1.90916291639762	-2.44520405086204	-2.18165038656430	-2.45821895251995	-2.6782113686469
Z010E0044	1.27427120867095	1.71833268068471	0.314578073057153	0.527452733241621	0.641180842409719	0.778420047916693	1.32871756550534	0.664420468228605	0.734017853255985	1.2485465141122
Z010E0045	-1.8632536720118	0.803856784999357	1.29401112605382	-0.664434034319593	1.20016101399204	0.122002313769838	-0.213350884304281	0.111299972076912	0.328393722110480	0.669664764125672
Z010E0046	-0.487639565215019	0.536644332679005	-0.304280867619403	-0.616325367187656	0.0187762335975596	-0.052488274957195	-0.499387290583853	-0.184470252763809	-0.385543723308037	-0.189732985268387
Z010E0047	0.186193074578527	-1.55530296717501	-0.107589060962867	-0.356381245149094	-0.380168276133343	-1.03435619433163	-0.296477723598193	-0.68968095183834	-0.77802036413007	-0.325804024244912
Z010E0048	-1.45219735168806	-0.236230574208219	-0.264791856952534	-0.592754385603669	-0.849371398812796	-0.0442910527471889	-0.285311594003678	-0.258921687072599	-0.274212551844833	-0.93199890193476
Z010E0049	-2.40640705750729	-1.04412003768854	-1.43761846164823	-1.40215521878683	-2.17292477575086	-1.27935805238941	-0.761717631948198	-1.04226282955694	-1.42305139975467	-1.45526805245239
Z010E0050	2.31373922635566	1.91206746514308	1.07811237301514	0.777698527350751	1.47170986796462	1.00575388953249	0.771831777405782	0.937540776550988	1.28759896236659	0.527313523281878
Z010E0051	0.219978453173963	0.00431029616346479	-0.81915216392316	0.0500615276782214	-0.0537863019012648	-0.906145479013475	-1.2587572639363	-0.689177917235032	-0.980756032631154	-0.55767790863412
Z010E0052	-0.319771160612612	-0.65480537025191	-0.601824233648253	-0.0534396519755183	-1.50319913381299	-0.96772995448955	-0.412950472007848	-1.13260471288417	-1.47000552647201	-1.07743154111056
Z010E0053	-0.0296244716749322	0.0611348182038515	-0.90775747453489	-0.958418889269591	-0.652882557109606	-0.91371234720413	-0.770192700583472	-1.14740208210413	-1.38059413221216	-0.765512132810025
Z010E0054	1.62787677351291	0.82323340878432	1.33431040810719	0.325694652522574	1.70283749421789	0.811176422509388	0.275281406724073	0.704102878738103	0.701984947971227	0.927612623979394
Z010E0055	2.05680705801174	2.81392103661314	3.87680881346568	2.51266577226928	3.19326355622156	2.62482495344175	2.61425421297675	2.89800795944294	2.76454211813651	2.48379678082872
Z010E0056	0.981374832553739	0.659658114037623	-0.202629162774834	-0.123959331435290	0.32684443323507	0.315117357841309	0.531015200557813	0.310383924505299	0.0777017171107931	0.484603667031911
Z010E0057	1.92846963179539	0.824474372529337	1.36303004322611	1.63310344255457	0.520477766968126	1.15610817784665	1.79491714337133	0.990423403584752	1.26016602555390	0.616819571193346
Z010E0058	-2.31521932400214	-1.70676557607962	-0.92742865720234	-1.64100920777420	-1.31706478435529	-1.52666554919287	-2.59180409534031	-1.77066948201343	-2.05666385587787	-2.27281790213753
Z010E0059	-0.954684865182476	-0.0299966484701472	0.443244199125717	-0.765659340484698	-0.90751139156292	-0.548308939183645	-0.48448960408032	-0.400230261020671	-0.623663873978602	0.136724394539497
Z010E0060	-0.954167537214982	-0.714461368626266	-0.336530687530562	-1.56620979555217	-1.52856313998768	-0.816614392633193	-1.29898455505933	-0.80233954929036	-0.0898669380578504	-1.19486314643988
Z010E0061	3.42687201969265	2.46580495897697	2.31673301722280	2.34324658179637	2.82865240242261	1.73802184660219	2.08715652577964	2.03064460176468	2.38474692323480	1.67183525314391
Z010E0062	0.896969697761383	-1.10312110553139	-1.61522095427199	-0.553434452329711	-1.13699549880538	-0.909212598528513	-0.345772290732617	-0.605357235163555	-1.05814891985068	-0.231765770239587
Z010E0063	-0.0973611154197001	-0.76045741841134	-1.48036376548688	-0.406459437952928	-0.923168252924549	-0.521235239793056	-0.331936164196216	-0.611510776835638	-0.756173102638979	-0.95714532348747
Z010E0064	3.15031206221791	1.4755164491133	2.88069951436019	1.55449695014995	2.49715331574489	2.42088336171522	1.33357563433800	1.93022770615386	2.08894037471262	2.54776292870609
Z010E0065	0.336043304246178	-1.14235876938467	0.263049434966498	0.315044160344500	1.09718244282241	0.0164009706643343	-0.0777042645769036	0.210863281721391	0.024193457540540	0.443550916315834
Z010E0066	-1.98252671144277	-0.352798151992441	-1.20821470061055	-1.50633119472036	-1.81175782680181	-1.50959137131811	-1.22963467440668	-1.14994499497616	-1.08164575296569	-0.620681463033695
Z010E0067	0.742110130035431	0.764190442083718	1.90330675087024	0.689379312101478	1.74040604963781	0.436459386338187	1.07621878093078	0.60299148536841	0.200542082485886	0.518352599600263
Z010E0068	2.14767924756705	1.52433981408207	3.08741845282253	1.33993893319484	2.47340628479783	1.8492941100498	1.88348127179261	1.96084222088649	1.80631763947993	1.74289807984169
Z010E0069	1.45074634228827	1.94597901539267	-0.302491188108936	0.251551829504546	-0.179103300554336	0.226598833736621	0.245593313238212	0.462314476447388	-0.0440988493253192	0.456135197534615
Z010E0070	-0.336979317018580	-0.0535244039616898	0.986818516267973	-0.0462272529965002	0.852798554551855	0.576542564532057	0.618054204456033	0.68796671034119	0.727298269391412	1.27239043040292
Z010E0071	-0.262894608105731	0.950359325427067	1.08512752151404	1.38814296697265	0.75170884762585	1.21217136499609	1.75085477076705	1.00758201512345	1.34752366146068	1.05708467821347
Z010E0072	0.72108436692295	-0.736247604759985	-1.08787005823048	-1.30292877011524	0.711785199905903	-0.649820205936374	0.27607194035529	-0.345433317017861	-0.197976386896335	0.055227730838423
Z010E0073	-1.69213182759138	0.657980757527738	-0.252552887131285	0.102756506615201	-0.856372906633856	-0.443858695982456	-0.321360378603088	-0.0789564863871115	0.075882183218913	0.0614800771239681
Z010E0074	0.414688886811556	0.0801449631963931	-0.064484875517648	-0.459466967399881	-0.404941313715357	-0.603093864813311	-1.06791476839319	-0.540393297556501	-0.657669802620943	-0.199952789345143
Z010E0075	-0.820424526821843	0.516144589213658	0.698662463488999	0.803060922680728	0.301008561689343	0.707234307609654	0.0613630985978737	0.773919250606134	1.34354146396869	1.01351876550080
Z010E0076	-2.00078666255444	-1.36743766775801	-1.62511160879751	-0.714163005927103	-0.977703950037846	-0.734751489990878	0.472295761440902	-0.347376835983789	-0.0248387139040094	-0.916652484508385
Z010E0077	-0.762131215560645	-2.71697789829233	-3.08767741652479	-1.75771747036218	-2.83722451509287	-2.66623782398113	-2.84784543845331	-2.34145872105497	-2.44006596593831	-2.65175508848401
Z010E0078	-2.38657468544529	-0.969881377186079	-0.578657245131164	-1.16268433688473	-0.0500110311002816	-0.569072705541895	-1.23110448305567	-0.813465041280986	-0.633651064475992	-0.490807750248453
Z010E0079	0.789860750596916	0.582256967340399	-0.653147018796768	0.187552014553885	0.30606437305018	0.264198502424684	0.627505696419005	0.32352782810029	0.0560341127076586	-0.535623094613151
Z010E0080	0.673101555662376	0.163935489582069	-0.0692759185549974	0.114012367315125	0.430100536201934	0.159258525501788	0.309438398834211	0.403883967485818	0.575327605349771	0.830328553262148
Z010E0081	-1.57650160006886	-2.07098295532512	-2.52177618364617	-1.10693313136399	-2.19769782442652	-1.67693593141757	-1.48016910990316	-1.43009912547928	-1.04780306276592	-1.17951840530236
Z010E0082	0.0896558511534148	-0.85485783743915	-1.44919238811172	-0.793563143499105	-0.433010925709482	-0.413432269239948	-0.850892703357577	-0.646749783913909	-0.571935011860293	-1.08236844582914
Z010E0083	-1.64358775791927	-1.69915112822018	-1.08461171786870	-2.18736643828778	-1.75186921865832	-1.61506559754861	-1.06752205602931	-1.69575339162388	-1.31701481993016	-1.11949167930616
Z010E0084	0.84105998357792	-0.565503546499481	1.22203192264485	0.0635914849158807	0.0033361496460401	0.87522901017772	0.975281753002611	0.80229739576576	0.507891082301853	1.25983217746412
Z010E0085	0.282431883345365	1.59157425188712	1.89013115977516	0.466220326885457	0.502964296377028	1.36408250521338	0.878797442260189	1.32591571698107	1.14276861977282	1.874371691603
Z010E0086	-1.9700524636714	-2.63407262742238	-0.718122393507722	-1.05645587797488	-1.39646017418345	-1.69566454469936	-1.37300016841461	-1.59042569241444	-1.27239092274232	-1.56366466116108
Z010E0087	0.450378907396164	1.10998594408068	0.486794606947196	1.72260180407623	0.119571367664299	1.02894584945125	1.28275576084708	1.12883826391167	0.899267269058075	1.39976906823904
Z010E0088	-1.08996518868489	-0.253253001124527	0.929252110691616	0.364799554952407	-0.268409506967226	-0.396104854278457	-0.534516989231026	0.0359288291804517	0.605433129214456	0.709512370415817
Z010E0089	1.26039195957487	0.558639643720456	1.96964044989379	1.72450934221429	1.70955009381348	1.31468247873397	1.82968092164921	1.27034717133484	1.12210097478046	1.60915127013924
Z010E0090	1.01118222893095	-0.668812133661495	1.48650157968741	0.105850432633172	-0.566678839686374	0.353000014749306	0.0242489329350184	0.242262233280765	0.280587459912036	0.735328195455588
Z010E0091	3.92143307680659	1.99069608061967	3.55749167466524	2.88647330067489	2.46663859167144	2.73889119735255	2.78371597156062	2.79761994789638	2.66845533920603	3.48340228562788
Z010E0092	-0.988052359567262	-1.09234939342341	-0.75836615937175	-0.788418388882116	-1.73084445434383	-0.243612934576139	-0.0188251862312983	-0.536687237301339	-1.10672690792462	-0.836753154913187
Z010E0093	-1.44630298444394	-1.87259998606786	-0.941026999779525	-2.82139210655638	-1.00431338936611	-2.5083671942717	-2.29439235432564	-2.10751435184003	-2.13154630462589	-1.52885562652559
Z010E0094	-0.126911207954959	0.607347288628927	0.237940157731642	0.974039808565815	1.13548166023945	0.0790194071595523	0.0590565095955868	0.314869035257537	0.0386686878707176	0.420815836112923
Z010E0095	-0.223642971405885	-1.08439590231759	-0.560894896585305	-0.684839947385908	-1.61413283116815	-1.18959469177401	-1.01300878871756	-1.13541497327964	-1.16171774885974	-0.624907661584772
Z010E0096	1.24838524351727	-0.336460863641198	0.802067307726113	0.927785393961456	0.516985730826603	0.517975927123128	0.671657614110868	0.548111614884488	0.565557056139103	-0.407380110156454
Z010E0098	-0.00287214475792098	-0.213136290644971	-0.482461593840181	0.738128446995519	0.220159381175650	0.0094589139921107	-0.071969173149756	0.179404758651588	0.283833516047978	-0.388197595496442
Z010E0099	1.18189975033496	1.3530904238608	0.809458678231949	0.529076863875066	0.911815790926533	0.835191894295309	0.424863032537017	1.03301062302416	1.27729501598190	1.62626128532279
Z010E0100	2.6603544819395	0.694776981764008	2.22510770311544	1.22258198720098	2.64945510141881	1.24605678552364	0.786191599778844	1.49615827645098	1.29954261735864	0.994674919678954
Z010E0101	-0.634718349235541	0.00417030703268241	0.834233515697965	0.41042794514862	0.245861665695806	0.485810789699399	-0.639186481061114	0.257083042323440	0.592525318850185	0.62581069703088
Z010E0102	0.573602456039326	-0.0717083270728594	-0.221864011734954	-0.909252836588463	-1.02437342475902	-0.508184993130683	-0.822754087531047	-0.243404808431612	0.117490544392266	0.302141503735866
Z010E0103	1.46015068163121	2.16653588481488	1.67946298096825	1.68139458017518	0.67351922692249	1.73080175432573	2.27121546485277	1.56361091289271	1.16052605084733	1.74975764120304
Z010E0104	0.573427474840593	0.789674412827837	1.08458917706885	1.73734438369278	1.28049864573617	0.71411031328489	0.640310527721566	0.869573261144133	1.11117985093644	0.625895438423229
Z010E0105	-3.03362586648327	-0.73169448542659	-2.03818566522801	-2.04822865949307	-0.574412814793557	-1.91284951777792	-1.14709688063552	-1.35991131745461	-1.61438481349378	-1.84334155292538
Z010E0106	1.00200646948528	0.214419128361502	-0.165773728079263	1.44271172646473	1.19940122745131	0.643516525285399	0.876469316872576	0.433887700069897	0.167557495217900	-0.0169228677632970
Z010E0107	-1.97828127501632	-0.538185959716267	-1.32589662496189	-1.02354514734575	-2.19689059668404	-0.8079101560775	-1.17520993516984	-0.777983495620394	-1.01025397129436	-1.02774759575868
Z010E0108	-3.10574993471777	-1.62488749199760	-1.10962989192635	-1.19349944677219	-2.15046749780126	-1.59059181369891	-1.52342868295448	-1.23542977140152	-1.56676798728897	-1.22199139027538
Z010E0109	-1.58285507355172	-2.03787994469413	0.62972708198628	-1.43399266182555	-1.08019425678709	-0.520589616039849	-0.757504078131296	-0.534166090937887	-0.861953029782933	-0.271319190309544
Z010E0110	-0.223381259096223	-0.612567703226344	0.263920063629572	-0.986064356239418	-0.0978618680357367	-0.628578438805961	-1.43722445372087	-0.74522236892873	-0.375522700581361	-1.32383359114375
Z010E0111	1.20102572675251	2.21397216686337	3.32820346637715	1.93778117071602	3.84006114332121	2.37789114378727	2.24971925662374	2.30263911007954	2.54081224258204	2.02034886306194
Z010E0112	1.63864050792272	1.51605549870571	0.561212530792749	0.721283715238732	0.169312440256969	0.685368399535733	0.948501366521867	0.774264017965632	0.45097838604991	0.50436185275726
Z010E0113	-0.986385943617073	-2.29632958060067	-1.54643931291133	-1.89633828744629	-0.609368574473877	-0.753167057490771	-0.830256818667385	-1.09010929385720	-1.30299501507361	-1.16789576046304
Z010E0114	-1.71877766867438	-0.482075713933045	-0.51985439666894	0.306536765920402	-1.08641758416397	-0.198609373595188	-0.806414960188643	-0.251773910444432	-0.478462170657724	-0.0179740602195156
Z010E0115	0.297999916009111	0.144336902291498	1.04491692452950	-0.0851186633009962	0.0392383448709331	0.571590850658108	0.621953345822117	0.374966856602684	0.780844652648503	0.582965499054213
Z010E0116	0.483054129531063	2.18666097509817	1.89018749046311	1.99374268249676	1.27138144848318	1.54307535336957	1.24323667618736	1.40036532714820	0.95292067296599	1.27139459382140
Z010E0117	-3.31596751481621	-2.98345103323033	-1.72572962544812	-1.85488334911212	-0.876868542350537	-2.11849221075057	-2.49128954165003	-1.99903215022315	-2.18822160440285	-2.43478983642077
Z010E0118	0.236100005858797	-0.185802154386015	-0.213224208466434	-0.437249791741494	-0.975431064721732	-0.999535186811808	-1.45383154596487	-0.76416861783592	-1.23505613287301	-0.866896943506238
Z010E0119	-0.79255433196949	-0.996432449409068	-1.82968073495133	-1.57685882590150	-1.40590195928069	-1.53375675880289	-1.31808512467458	-0.994385466925009	-0.669480698928208	-1.70212694143796
Z010E0120	1.72865666417898	0.957360722502829	1.12662048007767	0.96844577938934	-0.154729446577254	0.224097106766053	1.00724455584124	0.39086608911599	0.581628201185011	0.64029077627924
Z010E0121	4.1243748708653	3.06941018124427	1.83723083742314	2.54123054235711	1.95765727021661	2.79802026813745	2.43236811529856	2.44278627788558	2.62939710694315	2.33195298904013
Z010E0122	0.442857281377589	-0.880700925976885	-0.42612357056183	-0.636033678355726	0.199190877783166	0.216675320379773	-0.754922268621703	-0.0648233463991122	-0.455985455237426	-0.799052782937134
Z010E0123	0.248454732690690	0.479226455702927	0.254330243755942	-0.167533414802221	0.665092552323943	0.635258406219088	0.969111160753657	0.632413692209493	0.772626108862245	0.332477043983619
Z010E0124	2.96737204673704	0.914842355246176	0.307224108848011	1.22857245611998	1.57202709476968	1.33862978367539	1.57659937013453	1.51873493916826	1.27524096870728	1.91610210718568
Z010E0125	-0.296337373923247	0.772731981739294	1.73584398540541	1.32870983162678	0.745936949295512	0.737311648475729	1.61431525208656	0.751876774277957	0.947380924535856	1.04425324748652
Z010E0126	3.07974501484182	2.08349750847933	1.92973968175442	3.04205862312952	2.12822870046993	2.73573363387957	1.91859539661234	2.31608026229607	1.89280986079417	2.01129363963392
Z010E0127	0.302430381747654	-1.11911163765860	-0.104095263760301	-0.896431942200738	0.243346224399293	-0.323365772571367	-1.00958672178124	-0.351756192266556	-0.456799270209696	-0.884554818646907
Z010E0128	0.417992007669849	-0.178010609009387	-0.656514725963273	-0.91206236776546	-1.07228378559676	-1.38478791265737	-0.604752742275944	-1.32932314750005	-1.66153859582269	-1.24399739759523
Z010E0129	-0.053881555899542	1.45597085450294	0.906930545680354	0.80245248539632	-0.306479334294850	0.194107772240257	0.507056311830293	0.143707382704473	0.306984802990763	-0.227618173106286
Z010E0130	1.33213320037880	-0.0477403266833136	-0.211096446159090	0.367203706598871	0.97441760499342	-0.0111739783086715	-0.354197443244548	0.0156807159876972	0.485392529701832	-0.586426570815385
Z010E0131	-1.47031130972789	-0.478020616581703	-1.31653133521106	-0.826202123266203	-1.43058835542922	-1.80974238354699	-0.959443514984886	-1.49434900073258	-1.26080335552659	-1.04270556767542
Z010E0132	-1.53995798666202	-0.7096409313044	-1.01733501515859	-0.374720940079372	0.108430810449987	0.130542631315100	-0.260070771060687	-0.00655115599300646	0.379042795881422	-0.131332958043127
Z010E0133	0.244864216861404	1.42287957636970	1.08736133451881	0.969768439544305	0.492090173000007	0.724975997574958	0.611694988025538	0.800487001527772	0.749454177379035	0.164698549447790
Z010E0134	0.0176624583996533	-0.264295937398733	1.26034379962648	0.741239491413921	0.131032483334492	0.600974384159562	0.665857964139813	0.754057578769354	0.51848806362903	0.195613358194003
Z010E0135	-1.24450981982195	0.373597228066690	-0.429466666719747	-1.18796069635725	0.0488043977282413	-0.358636169116301	0.537953323185874	-0.190759654379036	-0.534966735930288	0.293707920667453
Z010E0136	0.407141066433312	-0.537298934600726	0.513081991004589	0.281073456068228	-0.155961870744851	0.0839825277473839	0.601356569996323	0.0408051526768819	0.487913646052947	-0.396035962722079
Z010E0137	2.40279404808404	0.846010715276004	1.18204815222564	1.44284195388896	0.885660091908474	1.47146739431255	1.9911600838477	1.45840623311706	1.07877714441191	2.03626625341980
Z010E0138	1.37288571330072	0.268809485113473	-0.373628768054279	1.21025019816538	0.498533887599405	0.687994522540197	0.999111632789355	0.799623787751528	0.76855853265364	1.01590231780302
Z010E0139	-1.79517837318450	-1.40799443251265	0.0973180535959752	-0.93839370320377	-1.60523463193291	-0.834688258486484	-1.24706130274992	-0.85310050338407	-0.71645066919551	-0.79278492054414
Z010E0140	2.00858204133314	1.45364270422063	0.782942070386897	2.2637438425045	3.15342101025361	1.74233550318931	1.66461334138314	1.99297635191412	1.81838134768162	1.56441353024211
Z010E0141	2.20537434044257	2.23829057617860	2.07644058849622	2.12309377924698	3.3075401952574	1.71176169039165	2.51108595969449	2.2050281303734	1.62394300408568	2.89278427617088
Z010E0142	-0.515067769463304	-0.851798054165389	-0.978071370850296	-1.40278931144381	-0.653803299127967	-0.922026983698643	-0.529608221655986	-1.01607104532799	-0.778430265931502	-0.649610744413574
Z010E0143	2.07400390102742	0.62529342389769	-0.251408160159629	0.99027073731842	-0.615183222989663	0.568588489930071	-0.0109623103378999	0.232432561034018	0.341411175122033	-0.249223543227085
Z010E0144	1.86695353278382	1.78232015895945	2.64897338277032	2.45815991185906	2.05366281657574	1.67901057001152	1.91823899546307	2.11691399661636	2.50869153772969	1.69539016583165
Z010E0145	-1.52947014710523	-2.19726327588034	-2.66079855495842	-3.37028665826068	-1.56711034185617	-2.57047136563841	-2.97294201256788	-2.68296306157962	-2.9588466268483	-1.91874734534858
Z010E0146	-0.787254480397143	1.85811470550022	0.39048407208905	0.974887378384217	-0.873623334143038	0.441582500535211	0.0977264751035953	0.162312545761042	0.695579226987882	0.451740145349005
Z010E0147	-0.305520726128995	0.225704449902607	2.25311464011231	0.292476070468691	2.59140028934792	1.12491388509825	0.997973402613063	1.24855043002713	1.71364960856679	1.57994439793331
Z010E0148	-1.07402260992062	-0.450285110463162	-0.509756914383607	-1.04619373204484	-1.32775961950259	-1.20644648589411	-1.21189362428121	-0.911011718167903	-0.833110404759604	-1.29649836545426
Z010E0149	-1.36126701606449	-2.67617690675647	-1.23513071765075	-1.35169966215011	-1.75905948750441	-1.91475117375539	-1.88880090511756	-1.76444947947451	-1.66621850394186	-2.14084074362915
Z010E0150	1.47686235691632	1.82856880117679	1.03631211027436	1.13905521618308	0.0989810688044156	0.909400363015895	1.17755642899402	1.06908815583563	0.849718939345713	1.03499295256737
Z010E0151	-0.0889855757946992	-0.231909972376323	-0.248756966759821	-0.151910051427611	0.031805110983556	-0.656583803969447	-0.600519135863058	-0.427220195579939	-0.645866232095818	0.136698196577300
Z010E0152	-0.165188399757450	0.699267504659125	-0.780819878985044	-0.0812289484939814	0.388582462584025	-0.048818591771049	0.839734234530484	-0.154246419902787	0.267470970305528	-0.50443525961552
Z010E0153	-0.584053083705811	0.168704218669498	0.662636117975968	-0.275688223955419	-0.597790938893996	-0.736712992040114	-0.107361982074683	-0.460693505421951	-0.483554550308781	-0.702302890998209
Z010E0154	1.42215950037139	2.53775384264922	0.75642913379971	2.32931111961478	2.24849686397442	1.81832741133581	1.88109563790708	1.83351252415661	1.86417132405448	2.37913916837861
Z010E0155	-0.901354861139727	0.141224201690784	0.876945386351537	0.914078036949208	-0.420020673983075	0.260577286149222	1.00023012670505	0.525575946604348	0.466896103386515	-0.186209119313823
Z010E0156	1.04779007962593	0.851873911241512	1.3891833099281	0.799219351919003	0.672486491448331	1.60573956034037	0.442301059404006	1.008211076854	1.30042393344657	1.02818213211880
Z010E0157	-0.948462442739968	-0.791376074156134	-0.118507381079858	-0.79301855693956	-0.874320452910207	-0.232736262041140	-0.363050411809706	-0.253275613199478	-0.458184899840365	-0.340483927354591
Z010E0158	-0.583843543287507	1.52686620682933	0.677920665991592	-0.0152274697833714	-0.629215998446668	0.648442310048543	0.967130528739035	0.215423655091243	0.500361289602473	0.539954701042085
Z010E0159	0.711167334104445	0.610006160316449	1.36107848984628	0.772087844645405	0.0806677818355215	0.398397742634639	0.562451458828485	0.431855320951406	0.720352717882147	0.908828669017954
Z010E0160	0.183934177669152	-1.33765967128208	-0.0717866111376514	0.562734795958247	-0.0713018119407134	0.211899728264272	0.293254811752029	0.201046982208013	0.688433117671732	0.4237712384294
Z010E0161	-0.114216540078110	-0.883709369333946	-1.39551962989164	-0.228901665111413	-1.19892307688785	-0.57579619624043	-1.12705649473438	-0.838211050228584	-0.182020576284774	-0.559311108918441
Z010E0162	2.29669586798083	1.67525598285772	0.911827451669651	0.206081066403852	0.835963241488153	0.693847552259305	0.846322330483539	0.435527201190918	0.144471721593636	0.691731292926015
Z010E0163	-1.60037660269551	-0.548159704519082	-0.749810483879747	-1.26149628071459	-0.153205079923941	-0.553864394023406	-0.703866298550575	-0.63258343846101	-0.360088704420897	-0.991031524383776
Z010E0164	1.64810639947114	1.59277461474811	1.93876433146373	0.123004643839293	1.57210302217184	0.446966790209475	0.698565414983586	0.335910247639166	0.759549026441108	0.104642895418991
Z010E0165	1.44069691383384	0.467402904332615	1.03048160462864	1.23296384203003	0.591115086576285	1.4022472702433	1.12934880956857	1.11933071329205	0.818984848099246	1.36921927842546
Z010E0166	-0.59825185603414	-1.67746084218314	-1.38884217128443	-2.00714224301612	-0.96261631729662	-1.57731595938854	-1.81792194240840	-1.79596234645205	-1.65883177706296	-2.14000437989761
Z010E0167	1.88676096666613	0.65638885546065	0.341275578639936	1.12971947340461	-0.51082527102782	0.723745074815881	-0.522342560305379	0.416523595482344	0.506101441989284	-0.105896479874135
Z010E0169	-1.73772250177278	-2.31673837152552	-0.93734679641007	-1.50527803501748	-0.0623901976563767	-0.192376700415076	-0.198469923297871	-0.369708484682706	-0.0845477213677363	-0.237162458332881
Z010E0170	1.43152020052864	-0.792123956414138	0.321332366992468	0.264398244842088	0.481577888611298	0.229174829006341	0.298840073941397	0.0101299816831032	0.369180222505783	-0.227175100240649
Z010E0171	0.348980941663608	-0.181723199484816	-0.713963697735182	-1.29731752263825	-0.703957624792545	-1.37072198170662	-1.36348111393014	-1.49434112093217	-1.58194257300534	-1.02755363975231
Z010E0172	1.56385194108835	0.864413252612942	-0.142617676614473	0.229403023209682	0.33152700685633	0.304137088180346	0.540568613716788	0.439113602653063	0.610702037038459	-0.0923554939140798
Z010E0173	-0.202182946999731	0.875288338460967	0.79158572464757	0.098905483360791	0.830289389335269	0.341048418458749	0.86566342615453	0.682501183003337	0.457791905375474	0.909898679820194
Z010E0174	2.12816386321509	3.04971959020789	2.82428835726743	2.01883957694890	1.93198679541608	1.94537895686358	1.46201718292556	1.77878179261959	1.40492899388778	1.99324107739518
Z010E0175	0.303967120883348	0.402870426662896	-0.0747489904829397	-0.086522214323716	0.206831391658190	-0.134002648886840	-0.0360301815984754	-0.0521718947758484	0.36512409037687	0.449119209571753
Z010E0176	-0.348988403313703	-1.28900020087581	-1.43870649362616	-0.485055117002426	0.434213756928648	-0.174188808376208	-0.613515084489049	-0.222805219682417	-0.220877182192388	-0.835764504338881
Z010E0178	-0.0208350158003779	-0.495687390305389	-0.458739883719788	-0.283608234841260	-0.448002466750076	-0.871455582278732	-1.37761280867289	-1.06340382134893	-0.458801170249312	-1.25475015549061
Z010E0179	-2.44020881426641	0.79240763737596	0.502335578928042	0.0721612942205539	-0.160939149254077	0.158353558353153	0.157894659201177	0.494168491846833	0.662834405856791	0.585275515316608
Z010E0180	-0.626949165288378	0.403913700350438	-0.208330605366341	0.558678592836868	-0.751545173339653	0.224544760487135	-0.266183596045746	-0.0443473885647253	-0.324389337361214	-0.160309886740258
Z010E0181	3.73945834968567	0.119203735054843	0.900149284818507	1.05126285198505	1.72342859286965	1.59798816556654	0.92894917327166	1.56046130499978	1.72536894031595	1.83499525848398
Z010E0182	-5.14553348291039	-3.19801824127367	-2.13116767535564	-2.89309581153729	-3.10800399887922	-3.14994732059249	-2.45894272414151	-3.10030368873456	-2.65754995822786	-3.68853220921648
Z010E0184	-0.813178375868163	1.79366933449443	-0.808448486376885	0.706327204404588	0.374916871534952	0.409391740352287	0.442106356253949	0.343052824695986	0.099685472724187	-0.436831581109549
Z010E0185	1.02157871497476	3.31347226470265	1.60731053332573	1.63243424984304	1.23575980855011	2.02327363865344	1.85716883118192	2.20169211723605	2.09847361661176	2.7844830801561
Z010E0186	1.48210652214848	-1.6698999459412	-0.745496835072432	-0.784890964325161	0.559852036383545	0.368680456693016	-0.114115305278797	0.171281092827200	-0.0923920470895144	0.62658080065869
Z010E0187	-2.46196303726682	-0.0662181604830626	-1.62170058240906	-0.863704004866443	-0.427278377873466	-0.740014332149502	-0.231207462300547	-0.754222239766627	-0.74295616100725	-0.329635637058442
Z010E0188	1.64017297128602	1.01541021621220	0.355831054100776	0.364590759293921	0.455327985570849	0.583606364363469	0.256109707389107	0.44912758053573	0.267466422466229	0.193773542614564
Z010E0189	0.389748660779428	-1.12867598623427	-1.33779924469487	-0.703515182402122	-0.283395091426696	-0.784820702086672	-0.382252023316802	-0.607956679797002	-0.933446174136813	-0.244739072283595
Z010E0190	-0.389294762037275	-1.44289314935158	0.851419581299372	-0.140655977119693	0.318662254501188	-0.345078461698565	-1.28663835875216	-0.363135543314599	0.215620191560243	-0.0616105297140037
Z010E0191	1.23753103357461	0.0314467220551751	0.115164595633365	1.12675447135593	-0.163223451262300	0.354615203706033	0.832404792428959	0.361494601339729	0.784862994540572	0.390582417097372
Z010E0192	-0.808527417346966	0.959859005869783	0.95163572600018	0.400103606802504	0.558010230414995	0.94504325879691	0.627027906293203	0.711683439392989	1.12283689788789	0.847269136310958
Z010E0193	1.50993531708148	-0.603126931133509	-0.0176399141149452	1.12040047565921	0.195209258671283	0.897299262816105	1.05558671088284	0.836183824392358	0.496249060520961	0.859482312603367
Z010E0194	1.98788984206724	-0.348863136238894	-0.487805152888341	0.683371437726457	0.585477262375723	-0.187674896983545	-0.72339296677415	0.0852094216020522	0.557504414631618	0.383458608747321
Z010E0195	-0.905340984692615	-0.755352549090937	-0.521464774860252	-0.20360854796169	-0.0753415731852254	0.289521357669995	0.915851179217135	0.373708585559502	0.296432559635984	-0.0416440421299572
Z010E0196	0.382780363799137	-0.671519540422967	0.96036380300151	0.551506678518198	0.240931694744032	0.882569247859428	0.314248543113237	0.351079724902475	0.185207729634186	-0.0532304182824709
Z010E0197	-0.912039138693505	0.0502921215851662	0.465780966557626	-0.467166091998402	0.246703971201654	-0.889757827068639	-1.32242519067169	-0.64433483210167	-0.251455176534305	-0.340757466447118
Z010E0198	0.0903386524987967	0.843462652341638	-0.955980661745194	1.50355861788633	0.337009494540369	1.15555425298904	1.58259249694827	0.759734682760108	0.9994651421459	-0.103441639561294
Z010E0200	2.52292788549886	2.89812543654531	1.92448776189743	1.42409409680411	0.736791220302759	1.76027372347254	1.67033870775920	1.64808594874958	1.45223060962978	1.43220696435673
Z011E0001	0.328402653426671	0.567429824502607	0.77549800839077	0.499800156052301	-0.396861699210613	0.362006495544702	0.618170300362306	1.09183823748926	0.0548195747898498	0.534821642070785
Z011E0002	2.45918423787305	1.37700665211141	2.70922266933912	2.06372287637994	0.629340737538333	2.38007105986330	1.56542317293858	1.02542468502649	1.67586961761613	1.71058827753420
Z011E0003	-1.40440620527043	-0.909236454456766	-2.65133055496856	-1.53699215463731	-0.506982646918026	-1.92813463283735	-1.77520108868252	-3.5307691833397	-1.59992730143386	-1.83002185218800
Z011E0004	-3.02990828111545	-4.13307945449442	-4.07889252942621	-3.22665662102109	-4.3115935235106	-3.28596665492342	-3.74218512985707	-1.93797280960686	-3.52628706933766	-3.52843163848489
Z011E0005	1.29491709544746	0.938213230863535	0.394110192421812	1.29995966236641	0.27873999627361	1.22542855149801	1.67138824803322	2.90299100228512	1.11220119342154	1.27031965451818
Z011E0006	-0.141932293089551	0.887449471892123	-1.03982938395774	0.288532039850198	-0.358502521318239	0.126768914323219	-0.227395007227864	0.975056468169797	0.24332053466009	0.28492382511957
Z011E0007	0.452690130043717	0.788753767280725	0.973890951722515	0.190480500693367	0.554780537147064	0.189702393573609	-0.144029079047248	0.665093728049216	0.503170819702757	0.293351131014364
Z011E0008	0.358495929412055	-1.5147997998203	0.171709303521119	-0.548224622982539	-0.536475345953533	-0.405007515927179	-0.954183432739965	-1.63873336448919	-0.820084855998057	-0.518547399016744
Z011E0009	1.57860593979934	2.553547374923	2.22805630677024	1.62837489173783	1.33112203480682	1.67717525726087	0.761158917752069	0.802065800584026	2.03907643552963	1.61682890827125
Z011E0010	-0.0387877039637509	-1.21124040870689	-0.897179213275052	-0.483767032376894	-1.02533512716916	0.288554100301635	0.0361730428341749	-0.422000370605057	-0.508920802254464	-0.491036300585457
Z011E0011	-1.77007630581986	-0.365267801747677	-1.51266835626169	-1.60561073479783	-1.44608217293946	-1.49158058743598	-1.29218543901297	-1.69968584330995	-1.8206642406597	-1.78806139385854
Z011E0012	1.51796067014611	-0.0195019105315894	0.63193196650324	0.773408486465221	0.725052095423959	1.24582022073857	1.2196686681392	-1.3801025562839	0.683804351191188	0.847432172702675
Z011E0013	0.439919843491485	0.07797754120893	1.80270037998946	0.310429625751182	0.347913862683051	-0.00715376249061756	0.70275028214406	0.836356485322335	0.0352474085504668	0.305230936386044
Z011E0014	-0.692629934948357	0.0292858895064352	-0.783416381162041	-0.536302909613968	-0.650807976770988	-0.0991985501113898	0.0926912346506948	-0.783756480353762	-0.85515047903009	-0.79935599207669
Z011E0015	-0.223056085448561	-0.88096511328833	-1.00578198035578	-0.295339343497667	-0.0847750881157288	-0.596309414570346	-0.149023611975610	-1.30084439824484	-0.767870862484547	-0.78664506090439
Z011E0016	1.52409035579287	1.54882071429436	1.16676107105082	1.54116903786912	2.86136699046474	1.50807390099842	1.08239936324990	1.17794966981618	2.08653592271430	1.66367756929116
Z011E0017	-1.64192526455747	-0.868628337774017	-0.422551142774582	-1.77629481395305	-1.47351866267211	-1.34471924625140	-1.18166230228359	-2.13874015972194	-2.05017728204004	-1.91281567178160
Z011E0018	-1.79259525357420	-1.69363902974296	-4.12872898702897	-2.58721775932469	-2.8900124227734	-2.70425261123803	-2.37273900645400	-1.90597171830774	-2.8425503370116	-2.88179322628293
Z011E0019	-2.76839100124479	-2.46108717536562	-2.88965858355163	-1.86380923356263	-1.56529696241962	-1.61687071745135	-1.04940415918104	-0.548228059144565	-1.81323629126763	-1.52094816654713
Z011E0020	3.2535546538521	2.98364160117805	2.95112962074190	3.21258890138850	1.87653103292811	3.17413933606402	1.93519337469845	3.67603110096321	2.87975516346749	2.84312450648216
Z011E0021	-0.982375723713978	-1.48414036439255	-0.735187813505366	-0.561180485946135	-0.777164214530907	-0.62991270463039	-0.9801331310259	-1.63057352038786	-0.217651734752078	-0.292921909102294
Z011E0022	1.84013252578649	2.50898162178909	-0.537772259363725	1.14886746174207	1.74157287601934	0.975827151299927	2.69947388272110	2.09994442322673	1.2703297613878	1.21992119901928
Z011E0023	1.36716910114191	1.55147125608639	2.27330849905925	1.41238067950031	1.04297544693720	1.91879234120635	1.85330566335403	1.46364859424532	2.01168778298012	1.52162796451294
Z011E0024	-0.5232866770711	-1.13550073281432	-0.592776372507475	-1.40574914764047	-1.47664053098103	-1.32270050840217	-1.56461958652734	-2.31146157001644	-1.51005385705806	-1.03490166807678
Z011E0025	-2.06246126030359	-1.60252906458942	-1.41355644718816	-2.06342045729424	-2.38530849153396	-2.44309832468281	-2.20516051517754	-2.18531098541682	-2.13563741861375	-2.10974138188703
Z011E0026	1.69151799930731	2.54834348977728	0.366907191654774	1.28959149592335	1.4501560566256	1.63629443303984	1.32821390546714	-0.106582345076242	1.13546315344134	1.09279524060623
Z011E0027	-0.383105906289306	-2.09152961712515	-1.18263505881999	-1.11207789314086	-2.22861033024291	-1.57475792578861	-0.79047487264872	-0.535256167068871	-1.08669136670872	-1.12237099990993
Z011E0028	-2.52501267253870	-3.05121068852841	-1.8477839087219	-2.75397756179673	-3.29602617815551	-2.37918536636487	-1.45456436743088	-0.819744153311257	-2.74612626086632	-2.23275955701249
Z011E0029	1.12835874362581	1.43319665440533	-0.98489360494232	0.322507105930514	-0.130970735360837	0.256411884184207	-0.419498802035591	1.26344734637919	0.344267331661026	0.54397133687419
Z011E0030	0.457726928756039	-0.503554842340586	1.39649989284178	0.0177029729520206	-0.776554888004436	0.0326910056976695	0.598314488563336	-1.05310702504936	0.53992363875706	0.00804024275696415
Z011E0031	-0.911985058196418	-1.54466119301663	-0.905981940836432	-0.963973651819623	-1.27321993886422	-0.987101792792255	-1.83009096331366	-1.84110948786630	-1.40121083373458	-1.11183672405950
Z011E0032	-0.0673657354871361	-1.03234486088590	-0.446896522669051	0.00221673820602820	0.516845646869519	0.261361260458491	-0.400847240689984	-1.57161924378688	0.307957881031135	-0.129030081907005
Z011E0033	-0.749585574735883	-1.29184722004032	-0.37183985765714	-0.448316580169607	-1.04254652501009	-0.905948878188374	-1.66489705313910	-0.163720583990244	-0.593988550844254	-0.64860077814561
Z011E0034	-1.2694235437335	-2.19699812998532	-1.23004670648838	-2.31651070423085	-2.64311059111128	-2.05691352610043	-2.71721156731251	-2.35980270977642	-2.25142137359540	-2.30869122127103
Z011E0035	-0.610339032570797	0.532874271695487	-1.63898606488801	-0.185653437876749	1.12405106631577	-0.487530495200651	0.599630047725298	0.911505645168394	-0.481001028276885	-0.426889200586506
Z011E0036	-2.39340567706730	-2.70458456835585	-2.57968220296714	-2.20786702275522	-1.60936049558287	-1.66673970597279	-1.26172948961817	-1.28365252593063	-1.92920064308748	-2.15801042717663
Z011E0037	-1.09710654188689	-2.75377323480128	-2.80693367774804	-1.93458432710818	-2.17912993507473	-1.95809645227672	-1.8985480517548	-1.9550759677752	-1.74605216556021	-2.12802297493302
Z011E0038	-0.817904263428129	-1.28806165024862	-1.28401410595282	-0.64929504730049	-1.05327506999415	-0.614925550449756	-0.500357811674256	1.29299537996961	-0.922070684416047	-0.49115337113324
Z011E0039	2.07009776499206	1.38382907979504	1.87656848815587	1.58046096880700	1.01628326499671	1.64009718971422	2.02003861969300	0.372740826224219	1.94675766448658	1.92640367819172
Z011E0041	1.33851716800194	0.812580622593165	0.109615157975102	1.26906091902435	0.401613380395206	0.554301094372584	1.75655190609058	-0.372921067744637	0.960400529609997	0.969484084391116
Z011E0043	1.23267696006782	1.26584557913756	-0.361706051588062	0.916376377423282	0.192822100125375	0.722028234088091	1.42594591723702	-0.096157985258228	0.403076932691131	0.907105240619019
Z011E0044	-1.60392020390117	-0.83220635739279	-1.14865808241657	-1.46257200950421	-2.26218531918496	-1.75302266976622	-1.05730693692791	-0.549664472125113	-1.46101040557477	-1.35568686207958
Z011E0045	0.855644516157627	-0.830298833181595	1.97283962277852	1.49965731137868	0.221880244393255	1.17584013500510	0.657404616350217	2.73061395821256	1.19959095735997	1.37543624047286
Z011E0046	-0.493374462574919	0.0212136999957173	0.179682242887662	-0.594292169084634	0.390225302771898	-0.545646945669666	0.428595634327596	-2.07342185869501	-0.234713507670590	-0.466748596811498
Z011E0047	-2.90316989189264	-1.15843687506899	-1.33514640895837	-2.64481838997792	-1.73117211584803	-2.84835580986315	-3.36876280470238	-2.74483313672518	-2.73889412988695	-2.22654825776627
Z011E0048	2.13500755479555	3.1221856060513	1.46817406374420	1.59561966520699	3.01414898063319	2.09206411043244	1.56276537450453	0.76906796748935	1.60900646480713	1.80911141872499
Z011E0049	-0.810469752400045	0.107114460458325	-0.392205069982983	0.574636153820897	0.74260646207744	-0.310451534369326	0.692591255591056	-1.21972735787247	0.31040503689475	0.254332442244052
Z011E0050	-0.053510006608058	1.70979538049028	2.57795971131347	1.20004988161626	2.14310669447277	0.96789992138273	0.303574723584475	2.5185929138042	0.939146416806544	1.26795883470833
Z011E0051	0.545197557399414	-0.29832027840687	-0.235072917078923	0.146025666408588	0.966470999390882	0.103811358618083	0.629332531417915	0.496284855741696	0.122173652414045	0.184975740494602
Z011E0052	4.47194149067317	2.47688350884154	2.01460465148542	3.1652382296536	1.83261000969018	2.75908978662849	2.25419238056640	1.04696031573414	2.98968717841464	2.46607739561931
Z011E0053	-0.926543787377521	-1.27050932881665	-0.876297915986636	-1.13481536480461	-2.11803003104613	-1.16692305246213	-1.10118642504326	-0.196855514048952	-1.13073116831419	-1.38919908826083
Z011E0054	0.389421869245313	0.307336336012660	2.17009646669753	0.403602733270823	-0.337709434058999	0.717680089077738	0.856549419680835	1.11222578432600	0.785042744194896	0.528319933350999
Z011E0055	-0.658335023832265	-0.275357240096682	0.437250440154813	-0.100763049349159	-0.791184972544462	-0.220071060691779	-1.14618634606808	-1.08327598896163	0.118136660814765	-0.35826833757148
Z011E0056	-1.46286042381895	-0.518135696410495	-0.340487193480751	-1.28272457957968	-1.45576052484787	-1.03849560832818	-0.91261847889477	-1.51794357504334	-0.821256846800443	-1.09269785381079
Z011E0057	-0.494028656097186	0.8286920091491	0.968610525966326	-0.183971796647319	0.420604461547661	0.495589877676666	-0.297912954125068	-0.0713231497515152	0.48500279083028	0.368782882675682
Z011E0058	-0.334798914977071	-0.39976544400948	-0.257449993469893	-0.168666572971261	-0.89425804758364	-0.462331132980047	0.127269969607379	-1.16541104082864	-0.0246707373567007	0.00576000718797228
Z011E0059	3.14411134126542	2.58511554084045	3.38994217119048	2.21295491640530	1.87124265240859	2.16808513627876	2.38407427606146	2.60691185615817	1.9321914695188	1.8222377786983
Z011E0061	-1.17535459710972	-1.25865022961680	-1.61979029942719	-0.919466130555381	-1.90485363634956	-1.11339380245172	-0.636311363800671	-0.170929488631680	-1.07291794785613	-1.59487637732658
Z011E0062	1.42523908518708	3.02538534176260	2.78898776707558	1.57356708657814	2.55155341170824	1.34169614356742	1.00656748605389	2.39465043725699	1.67560366308755	1.36847165958534
Z011E0063	3.21455424441768	3.8896501416204	2.81810756042443	3.6667825967045	3.15092923704735	4.48884464017596	3.41480652828880	3.24970082892218	4.15152671799517	4.15446357709946
Z011E0064	-0.231710462588860	1.13020290536886	1.94564560031002	0.785785366716214	1.79613188515744	1.18551726780416	1.23459985158682	-0.528311745175743	0.851740311030685	1.09605939404788
Z011E0065	-1.13459659433303	-1.26582141594784	-0.305491461959520	-0.594354099833304	-0.393564685742787	-0.255362560326504	-0.282265513031139	1.00006559537183	-0.416358497051129	-0.636440642696774
Z011E0067	0.0878968344103224	1.52022826113744	2.12260039925786	0.25040105240162	0.748897077835657	0.0208784952825690	0.549805240969618	0.411775199330098	0.392780718755852	0.380962386268991
Z011E0068	2.95151512656877	4.22862538675772	3.39153981953282	2.95566255179506	2.53527653187071	3.9551456267719	3.92951338885413	2.35071906263347	3.59519221149158	3.5606788332476
Z011E0069	-1.03251260088569	-0.491240477182007	-0.134424262639080	-0.818302491919662	-0.910761471450375	-0.326769834726928	0.701694347940878	-1.40920270601194	-0.734580732196887	-0.334804724821762
Z011E0070	1.23869734727413	2.20475862007617	1.41157718787729	0.873845228612538	1.52332049734387	0.900115034915612	0.904396033733192	2.18620152154312	0.763590233929016	1.13005500643062
Z011E0071	-1.54823669071016	-1.38213383615841	-1.71072975603848	-0.924586068344576	-0.930104391630161	-0.271327233422721	-0.492795084612895	0.185827881257209	-0.677559952166526	-0.763146140664461
Z011E0072	-1.36524997792661	-1.71087134231610	-0.933890635444034	-1.50134609932022	-1.07195088791057	-1.5207045864092	-2.34093416136456	-1.20319891666081	-1.55289952551794	-1.83027340438670
Z011E0073	-2.26742986892498	-1.28494018446527	-1.21826484335549	-2.49203837314958	-2.19668601417566	-1.81359783065384	-2.16493251846762	-1.57907776084330	-1.97776078042037	-2.46212756754409
Z011E0074	-0.8389931723531	-0.116850803577904	-1.26489757207925	-0.707732566253028	-0.739880746956511	-0.633916690938342	-0.52013317841101	-0.265875444661147	-0.433150964482516	-0.621843850658818
Z011E0075	-0.214848955431811	0.239558723764801	0.87096023677333	-0.0594944388619659	-0.114863309319829	-0.335157697876549	-1.01833334340910	-1.00798272839423	-0.160406534735874	-0.507353261196641
Z011E0076	-0.208844686250731	0.176879195761638	-1.36982138899174	-0.963457640770141	-1.46083006737293	-0.162504969885094	-0.263247383776777	0.346469850197262	-1.01425933560269	-0.60049143319071
Z011E0077	-1.44110830949138	0.361302448836645	0.964023535317755	0.09641216219243	-0.427789388423942	0.142944125130591	0.121254258299386	1.89886415557107	-0.0115062944061047	0.148270755500016
Z011E0078	0.938201660894777	0.502162946524533	1.51345929035595	1.67011413735428	2.15516272515753	1.03164095812401	2.06066454473835	1.03909677224305	1.13070333095250	1.44447806373589
Z011E0079	-0.0775018544814228	-1.30572541459102	-1.29119657415839	0.0302921424396033	-1.07023203618537	-0.354132468158339	-0.672140916018622	0.290552501648475	-0.479910007588209	-0.180579905020808
Z011E0080	0.111030907251771	0.62024866709209	0.47632216415704	0.516417644548053	1.04956215918118	0.92788345773143	-0.422779401539416	0.48650585425995	0.756954493113531	0.56054841326043
Z011E0081	-0.784526488217611	-1.01076892435815	-0.433470246195439	-0.96760055707747	-1.32850042295518	-0.934618680295701	-1.59619811518132	-1.93357565225334	-0.640241578496603	-0.746817247881478
Z011E0082	0.942583224594766	2.58473503540491	1.16895789848314	1.45528193511454	2.01181762450742	1.79829639344833	1.52164166851862	2.82119460353189	1.53591671982008	1.33519653239444
Z011E0083	-1.44514524535409	-1.33481322791127	-3.63554595270731	-1.70635581211547	-1.12479675217210	-1.89463143813537	-1.20814218570481	-3.11544012002242	-2.15984398024168	-1.52781533886576
Z011E0084	-1.09663994264850	-0.488226363647523	-1.20883198319793	-0.645658537595504	-0.110674974263808	-0.289820462064133	0.45156755805187	-1.46127845793835	-0.787082054459158	-0.787599651002567
[truncated: 2,893 more rows]
