# Supplementary material for: Association Mapping across Numerous Traits Reveals Patterns of Functional Variation in Maize
Source: PLoS Genet. 2014 Dec 4;10(12):e1004845. doi: 10.1371/journal.pgen.1004845 (PMC4256217; doi:10.1371/journal.pgen.1004845)
Supplement: Dataset S2 — Chromosome-specific residuals. Existing best linear unbiased predictors (BLUPs) for each inbred line were used to fit a joint-linkage model across all chromosomes. The hits from this model were then used to create chromosome-specific residual values by accounting for all markers except those on the chromosome in question. (See Methods for details.) These residuals are the phenotypic input for the NAM-GWAS analysis. (ZIP) [file pgen.1004845.s007.zip › Supplemental File 1 - Residuals/EarHeight.txt]

Sample	Chr1	Chr2	Chr3	Chr4	Chr5	Chr6	Chr7	Chr8	Chr9	Chr10
Z001E0001	-0.6581	-0.9206	-0.3368	-0.04505	-0.4325	-0.3606	-1.5219	-3.9694	-5.1824	-2.9612
Z001E0002	1.6797	2.6807	1.7612	0.2317	1.2182	0.4481	1.9803	2.59	-2.4782	-0.467
Z001E0003	-1.5954	-3.0546	-4.5336	-3.0409	-2.5501	-2.7586	-2.6924	-2.1008	-1.8295	-4.4539
Z001E0004	-1.0888	-0.9701	1.812	-0.5312	1.46	-0.2898	1.0737	1.7281	-1.6063	0.9646
Z001E0005	7.9115	3.0511	1.3543	2.9078	3.1162	2.157	2.7481	-1.2633	-1.1166	2.281
Z001E0006	7.6023	7.9705	9.0156	5.6636	4.2475	5.282	6.5161	8.7974	7.5665	7.1089
Z001E0007	7.0398	0.9257	4.5553	2.3422	3.9366	3.8188	3.1463	5.5045	-0.8594	1.249
Z001E0008	-4.2578	-0.3629	-3.6868	-2.1648	-1.6619	-2.0394	-1.9087	-4.0636	-4.7385	-0.6049
Z001E0009	-2.9018	-6.6451	-7.2169	-4.5208	-3.7571	-4.1159	-4.3864	-1.1635	-4.2618	-4.9475
Z001E0010	-4.6357	0.8548	-3.6833	-1.0552	-1.8227	-0.7834	0.346	1.664	2.8363	-0.7274
Z001E0011	3.0993	0.5503	1.7046	1.1169	-0.1926	0.9449	1.9155	3.4489	-3.2318	-0.4158
Z001E0012	6.8276	7.7833	9.2616	4.9536	4.4342	7.2037	7.1113	4.2652	2.4077	5.3368
Z001E0013	3.2277	3.0614	-0.148	0.99	1.6446	2.1931	3.7159	3.1449	0.8156	1.5815
Z001E0014	5.0294	4.9413	8.5374	5.7518	5.0754	5.5021	5.2208	4.1808	9.8994	6.9725
Z001E0015	0.7188	-0.4544	-0.3865	-1.1476	-1.0434	1.1009	-0.1694	-2.8952	2.5468	1.0234
Z001E0016	-12.2034	-11.6059	-6.5604	-8.1287	-7.2038	-8.8343	-7.4222	-10.0202	-10.0046	-6.4565
Z001E0017	7.2031	7.7531	3.7444	5.6691	6.1946	8.0137	6.6947	2.7075	8.4452	8.0702
Z001E0018	1.4307	4.6871	0.9878	2.8555	2.0109	2.8025	4.662	2.1765	1.0034	2.227
Z001E0019	1.9413	1.2656	0.6401	0.3729	1.0576	0.9476	-0.1983	0.5286	0.9512	-1.0176
Z001E0020	-0.7684	-0.6593	-0.1324	-0.5347	-0.7524	-0.3984	-0.4141	-2.4855	-1.0942	-1.1353
Z001E0021	5.4226	2.4715	-1.5152	2.659	3.3099	2.2509	1.9798	-1.8199	1.7894	2.6338
Z001E0022	1.7782	1.3046	3.5226	2.1333	0.9734	2.7606	1.6709	2.4108	7.376	3.0974
Z001E0023	-0.2754	-0.8179	-1.1262	-0.0358	0.6996	-0.5203	0.1987	1.961	-1.8007	-0.847
Z001E0024	2.3789	3.2591	0.02706	1.9285	1.2509	3.578	2.8049	5.1115	-2.086	2.4448
Z001E0025	-2.3788	-6.2654	-10.5237	-6.9648	-5.7454	-6.3742	-5.8001	-6.2011	-2.5247	-5.168
Z001E0027	9.4018	6.0672	4.2565	7.163	8.4826	6.7151	7.4322	10.2161	10.5229	7.6949
Z001E0028	-3.0901	-2.1949	-3.4422	0.8155	-0.4884	-0.1595	-0.6188	-2.7652	-3.1632	1.3051
Z001E0029	-13.2593	-11.2348	-8.0893	-11.3867	-12.1647	-10.2209	-10.1111	-12.9114	-10.1896	-11.7226
Z001E0030	0.3154	-0.4621	-2.3443	-1.3099	-2.0468	-1.3476	-0.2609	-2.1153	-3.9926	0.8349
Z001E0031	8.7681	3.5973	1.6133	4.609	3.5177	2.3848	2.6138	5.0636	4.7569	2.547
Z001E0032	1.369	3.8525	4.07	3.2956	2.7857	4.4868	2.65	2.7202	5.7882	2.8377
Z001E0033	3.7805	-0.594	-1.1184	0.3543	1.9588	2.0713	-0.1653	1.6654	-2.6884	2.4615
Z001E0034	2.3842	4.1166	-1.8028	3.7137	4.0831	3.459	1.4027	3.806	2.1656	1.617
Z001E0036	5.2578	0.3926	1.8665	0.2415	0.07821	-0.3576	-0.5459	-1.5242	0.2752	0.5478
Z001E0037	4.5439	3.7441	4.3434	2.1676	0.8967	1.9617	1.7443	-1.5394	4.1275	1.4555
Z001E0038	-2.9916	0.2474	-3.3365	-0.8542	1.4452	1.2942	0.5201	2.5647	2.2383	1.7395
Z001E0039	-7.1959	-2.0976	-0.5552	-0.8558	-1.1975	-1.6288	-2.5908	-1.3462	1.2371	-0.7694
Z001E0040	-9.5229	-4.6192	-4.8005	-5.6109	-4.6687	-5.3216	-7	-4.9182	-7.5259	-5.7396
Z001E0041	4.8514	7.9755	9.1271	5.7625	3.6551	4.9605	6.91	7.7092	7.6852	4.2794
Z001E0042	-1.5766	-4.8111	-2.0345	-4.6874	-4.7373	-3.9939	-4.2947	-2.7918	-1.4015	-2.7962
Z001E0043	-1.5095	-3.1636	-0.2678	0.09736	-1.2556	0.3897	0.02943	-1.8036	-4.9046	-1.8502
Z001E0044	-5.8939	-3.4131	-0.00162	-1.6235	-1.4257	-3.1188	-3.0123	-1.3528	-5.8616	-2.6133
Z001E0045	-1.7605	-1.9676	-5.4415	-2.5596	-0.6474	-2.1516	-1.9624	-4.0975	0.9131	-2.8124
Z001E0046	3.4195	2.5522	3.6557	3.0159	0.8987	3.3047	2.4221	-1.2504	5.7842	3.6774
Z001E0047	1.4931	5.5084	5.0083	3.6121	3.1623	3.3698	3.6503	6.7814	1.099	4.9313
Z001E0048	3.8415	5.8009	3.5606	4.8738	5.4966	7.022	5.5822	3.5135	4.843	5.0073
Z001E0049	-1.374	0.5409	3.3334	0.08342	1.5182	-0.2789	1.6325	2.3665	3.4884	1.5195
Z001E0050	-6.9198	-4.6251	-0.9808	-5.1492	-5.3924	-3.9762	-3.7295	-1.5471	-4.6249	-5.3541
Z001E0051	1.647	1.3239	5.5364	2.2528	1.5695	1.2976	2.4717	2.4763	3.3727	3.0301
Z001E0052	1.2218	2.3361	7.5066	4.0449	4.9449	6.6258	4.895	6.4024	0.735	4.0729
Z001E0053	-6.7329	-5.7125	-4.9945	-6.8838	-4.6111	-4.8677	-6.9785	-6.3007	-4.0337	-7.5201
Z001E0054	2.8747	2.027	1.5023	1.4836	3.4587	0.6917	0.8661	4.4637	-2.6054	-0.1396
Z001E0055	0.5566	-0.5758	1.3803	-0.05278	-0.3511	-0.5299	-0.4644	-1.6862	2.9878	-0.9508
Z001E0056	0.913	3.8849	4.6655	4.6731	3.2638	4.3092	4.9847	6.6269	5.6414	2.5274
Z001E0057	-4.8967	-1.0052	-5.338	-3.2843	-3.335	-1.2802	-3.1356	0.4778	0.07692	-3.0486
Z001E0058	-0.2729	3.5933	6.3742	5.7507	6.1954	3.518	4.1655	6.7335	9.389	4.7828
Z001E0059	-4.9564	-4.3453	-3.0365	-4.2743	-3.3818	-4.1885	-4.1063	-5.8563	-0.1777	-4.7178
Z001E0060	-1.7834	-1.8141	-6.6625	-3.8757	-3.7023	-3.7896	-4.5052	-2.1051	-0.1944	-4.2407
Z001E0061	-5.2767	-2.5683	-3.1975	-3.6635	-2.5193	-4.8138	-4.1108	-5.3754	-0.7438	-4.666
Z001E0062	-0.5219	2.6444	3.9814	1.8645	0.4476	2.1087	1.9561	1.9015	4.3445	0.7483
Z001E0063	7.5322	3.2199	1.1484	3.914	1.4404	3.8324	2.7642	4.6106	2.9457	1.7248
Z001E0064	-1.2759	-0.2972	1.7474	1.2438	-0.9461	-0.9101	0.673	-0.4623	3.4055	1.4075
Z001E0065	-6.4352	-7.1009	-4.3756	-6.5014	-5.9814	-4.5242	-5.5597	-2.962	-9.9134	-6.8576
Z001E0066	-3.7801	-3.9028	-6.2479	-2.5274	-4.6877	-2.5794	-2.5438	-1.9909	-0.6095	-2.5509
Z001E0067	-3.0788	-3.478	-1.7831	-3.8997	-5.2074	-3.7786	-2.2834	-1.8852	-0.3781	-2.9861
Z001E0068	10.6965	7.8897	7.4235	6.6372	6.1977	6.9707	7.0881	7.9048	9.8732	9.5639
Z001E0069	-3.4306	1.0351	-1.6386	1.6339	-1.0129	1.6624	1.4867	-0.7275	-1.273	1.515
Z001E0070	6.2344	0.7718	5.9673	2.1654	1.6471	4.1694	3.0393	4.0599	4.7809	4.4286
Z001E0071	-1.7058	-1.4362	0.9966	-1.1417	-1.9905	-0.3064	-0.7521	-3.4189	1.4769	-1.4665
Z001E0072	0.1284	1.6199	-1.1405	-0.3036	-0.7645	1.3241	0.8283	-1.0454	-1.0778	1.483
Z001E0073	0.6841	-0.9295	-4.0265	-0.1487	-0.6483	-0.216	0.000581	2.4715	2.4118	0.581
Z001E0074	-8.9516	-9.145	-5.3055	-7.0588	-6.4927	-7.5443	-7.9941	-11.3332	-11.152	-6.7621
Z001E0075	0.5587	-1.7545	-3.3488	-0.711	-3.1217	-2.0487	-0.4195	-1.2874	-2.2198	-0.7727
Z001E0076	4.7898	5.8275	8.1701	6.0026	5.5075	5.8157	5.6778	5.1308	8.8263	5.5381
Z001E0077	1.3331	4.3275	2.0431	3.8767	5.7891	3.7314	3.1794	2.5588	5.9454	4.2728
Z001E0078	-1.7937	2.0875	-0.9325	0.3617	2.5017	-0.07119	0.8292	-1.0619	3.7444	0.6087
Z001E0079	-1.8008	-4.6753	-4.7001	-4.8172	-2.1558	-4.5466	-3.4844	-6.9397	-3.1443	-2.4358
Z001E0080	-1.8179	-1.4882	-3.6873	-3.988	-1.9931	-3.8931	-3.7133	-3.1835	-1.2926	-1.5289
Z001E0081	6.5746	5.3623	3.0436	3.0483	5.6574	6.147	3.6696	3.5626	1.9192	6.2513
Z001E0082	-3.7822	-3.2904	-1.1422	-4.7104	-4.667	-3.375	-4.2799	-7.1475	-0.7994	-4.6669
Z001E0083	-4.2564	-1.2232	2.4144	0.7997	0.2404	-0.8233	-2.1197	-0.07663	2.4189	0.538
Z001E0084	3.5952	-1.9264	-2.9043	-1.3978	0.7981	-1.0568	-0.6744	-1.4698	1.5994	-1.8082
Z001E0085	-6.1473	-8.6771	-4.7999	-7.0607	-6.0382	-5.4468	-7.0427	-4.422	-4.5551	-7.4678
Z001E0086	-6.6396	-6.004	-3.1835	-4.0719	-3.9764	-4.3101	-3.2368	-5.5031	-2.515	-2.789
Z001E0087	-6.6577	-4.0847	-5.2842	-3.4351	-3.6846	-4.3315	-4.3767	-1.904	-1.9338	-4.6936
Z001E0088	8.2419	5.7422	8.0212	6.2457	6.3516	6.2691	4.8107	7.2374	5.0148	6.9699
Z001E0089	6.9446	6.0512	6.162	5.446	4.0589	6.2154	5.1427	6.6459	3.7498	6.3628
Z001E0090	1.7079	4.2747	-1.5333	3.3997	3.5132	3.2885	3.05	4.5384	6.2	1.7485
Z001E0091	10.9165	5.8848	5.0654	5.7757	5.5039	6.1101	5.617	8.9335	5.9579	5.487
Z001E0092	-3.0746	-0.2806	2.6522	-0.3747	-2.2001	-1.8393	-0.8001	-0.503	-4.8484	0.1061
Z001E0093	-0.6169	3.5135	2.842	0.2995	1.1301	1.419	-0.1417	1.7783	-2.0971	-0.3261
Z001E0094	0.7916	1.5595	-1.8411	2.3871	0.3663	1.9521	1.9066	4.2341	-0.982	2.2248
Z001E0095	-4.6946	-0.4346	-2.8532	-0.3994	-3.255	-1.3448	-0.7166	-2.728	1.5598	-2.1702
Z001E0096	-1.5936	-4.6097	-1.6132	-4.684	-3.402	-2.5693	-4.1084	-4.0966	-1.7178	-4.4856
Z001E0097	-0.8626	-4.7263	-6.0056	-4.8274	-3.483	-3.637	-4.0656	-2.2772	-6.9028	-5.2722
Z001E0098	0.05363	0.6459	2.2374	1.7785	-0.734	-0.9259	-0.1903	2.3051	-1.3205	1.1993
Z001E0099	-2.0909	-2.7719	-6.0654	-3.9654	-4.4288	-4.4186	-3.1403	-4.9589	-7.0724	-4.6941
Z001E0100	-1.6644	-4.8821	-8.861	-5.709	-5.9192	-4.2766	-5.9537	-2.7387	-8.8318	-6.8811
Z001E0101	-3.5139	-7.2747	-9.533	-5.7576	-6.662	-6.536	-5.5804	-5.6436	-3.7292	-5.6882
Z001E0102	1.0832	-1.468	-5.1064	-4.9641	-1.9265	-3.2042	-3.0273	-2.4739	-0.579	-3.3068
Z001E0103	7.4362	3.5837	8.3641	5.4196	4.3162	5.2623	5.0561	6.5388	4.5575	5.8924
Z001E0104	-1.2264	-2.6862	-4.7016	-1.2569	-3.2328	-3.203	-3.2597	-5.2516	-5.6487	-1.6459
Z001E0105	-1.2426	0.6164	-1.1159	-0.4427	-0.9733	0.6128	-0.3981	-2.7491	2.3127	0.4776
Z001E0106	-2.096	-0.7461	-0.1131	1.4484	1.3891	-0.6423	-0.3042	2.0381	2.6928	1.2794
Z001E0107	-0.4172	1.4479	3.4816	2.3971	2.4457	1.3619	2.2806	0.4208	0.3424	-0.2495
Z001E0108	-3.347	-1.8323	0.9809	-0.8377	-1.0047	-0.6512	-0.03892	-3.1256	-3.7691	-2.3642
Z001E0109	4.2614	5.9587	6.6879	5.2265	7.5793	7.1371	6.8909	8.9515	10.7176	5.4707
Z001E0110	-0.5343	1.31	3.1013	0.5535	-0.5446	-0.9185	0.6589	1.4366	2.6628	-0.5337
Z001E0111	13.3623	10.5782	9.1455	8.6155	7.9433	8.1814	8.594	10.6863	7.0913	8.8219
Z001E0112	-4.876	-1.8057	-5.4228	-3.8706	-1.9	-2.0888	-2.7063	-1.1938	-5.0418	-3.2238
Z001E0113	-3.6411	1.0545	3.3196	1.5772	2.3224	1.3276	1.9728	3.1226	-2.4981	-0.4881
Z001E0114	2.5916	1.5029	1.7121	2.484	2.2365	2.1566	0.7652	-1.4709	-0.6328	0.09889
Z001E0115	1.4362	-1.1566	6.2661	1.0598	3.0116	1.0518	0.7075	-1.7357	-0.2219	0.8598
Z001E0116	1.6864	2.6692	4.1295	5.2729	4.5425	4.0295	4.6478	4.3297	5.2381	4.3272
Z001E0117	3.9736	2.7527	4.4888	4.6861	3.7062	3.7787	3.6737	5.213	8.7104	3.9002
Z001E0118	-6.4801	-5.5682	-5.9469	-3.6884	-3.5295	-6.5526	-4.1041	-7.2148	-5.1502	-5.4236
Z001E0119	-4.9164	-0.05801	-1.5074	-2.1816	-4.0918	-3.6163	-2.7763	-0.337	-5.2495	-4.502
Z001E0120	-0.1104	1.2701	1.3237	1.8786	0.6849	3.2756	1.2317	4.2693	3.6357	0.3123
Z001E0121	10.2108	3.3203	1.4135	5.8158	6.2362	3.5929	4.0548	4.9499	6.5504	2.9303
Z001E0122	5.6447	3.8951	5.6218	3.5433	2.8157	3.1646	3.1787	0.1845	2.0129	5.1339
Z001E0123	-3.3002	-1.682	-2.7186	-3.3703	-4.5925	-4.6659	-3.7935	-1.3617	-4.9602	-2.2041
Z001E0124	-1.0759	-2.4529	-0.3968	-1.8602	-2.0299	-2.2396	-2.5493	-6.6109	-0.8742	-2.2151
Z001E0125	4.1072	3.1766	2.1374	5.0537	2.7196	4.0768	2.2962	1.4171	0.6306	3.0009
Z001E0126	1.0389	1.3403	0.8361	0.3541	2.3069	0.2724	0.245	-2.5401	-1.5937	1.511
Z001E0127	2.2104	0.01247	0.4099	-0.2339	0.4967	-2.0943	-1.8762	-0.3712	-4.3555	0.1279
Z001E0128	-0.2847	0.6642	-2.0227	1.5811	-0.258	-0.3343	0.2888	2.6338	4.4287	-0.8414
Z001E0129	-4.7305	-6.0185	-2.2756	-5.609	-2.9945	-3.0368	-4.5136	-3.6584	-5.4781	-2.7381
Z001E0130	1.9158	2.7645	4.8647	3.4882	3.2771	2.709	1.657	0.2213	4.9277	1.7057
Z001E0131	-4.5822	-3.8078	-1.182	-0.07879	-0.00385	-0.4765	-1.4586	-0.8837	2.075	-1.7514
Z001E0132	3.0254	-0.4832	3.4186	0.7037	-1.2346	-1.1	0.9823	1.1625	1.4427	-1.2639
Z001E0133	3.1067	3.6423	3.9113	3.768	5.6838	5.5063	4.056	0.5515	0.09018	3.5553
Z001E0134	0.08877	0.05631	-2.7403	-2.2072	-3.7238	-2.8194	-1.9286	-5.0076	-5.0405	-1.5076
Z001E0135	-1.5074	0.2216	-3.7351	-1.5608	-0.7618	-0.4151	-0.5581	2.2858	3.417	0.3197
Z001E0136	-0.4183	-3.7232	-1.2767	-0.525	-1.5424	0.005901	-1.7857	-4.0394	-3.0437	0.1274
Z001E0137	0.2146	2.0356	1.8846	-0.4324	0.992	0.5688	1.2687	-0.3653	4.4203	-0.498
Z001E0138	-4.006	-8.8818	-8.7483	-6.2471	-6.0126	-7.5055	-7.1379	-8.133	-10.2359	-6.5408
Z001E0139	-3.6163	-3.3673	-2.9408	-3.7994	-1.6784	-3.5881	-2.2715	-4.6983	-2.207	-2.0643
Z001E0140	-0.08757	4.352	4.4317	2.8191	4.0433	3.5656	1.944	0.636	3.7027	2.1994
Z001E0141	-5.5272	-6.421	-8.2725	-6.2846	-5.5633	-5.3954	-5.228	-3.5123	-7.8806	-3.6066
Z001E0143	-5.3074	-5.1381	-7.0676	-4.5357	-4.9027	-4.4978	-3.0723	-1.0863	-5.2256	-2.8102
Z001E0144	-2.6078	1.86	-1.9455	1.1851	4.2649	1.2111	1.9793	5.4468	4.083	3.3694
Z001E0145	1.832	0.796	0.8618	1.7715	-0.5069	0.3773	2.6721	3.4347	-1.9903	-0.5828
Z001E0146	0.596	-2.9233	-4.9772	-2.8276	-4.8524	-4.8296	-2.7628	-4.8302	-6.2838	-5.3961
Z001E0147	-1.647	1.6619	5.33	-0.417	2.3054	1.8951	2.1751	-1.7806	-1.5548	1.7723
Z001E0148	-3.7965	-3.768	-4.5161	-2.3794	-4.1798	-1.4255	-3.5537	-1.4943	-4.0997	-1.6493
Z001E0149	-5.1806	-1.6849	0.1359	-1.9973	-2.9479	-1.9679	-2.1831	0.4378	-4.3983	-0.9936
Z001E0150	4.2134	4.3104	4.707	4.2333	2.391	1.9871	2.8452	4.864	0.6741	3.0519
Z001E0151	-2.382	-3.1685	0.008886	-1.9574	-0.01244	-2.4241	-1.0145	-3.5653	-2.2064	-0.728
Z001E0152	-2.3153	-6.2728	-5.4003	-7.3049	-6.8643	-5.0955	-6.4348	-9.4188	-3.768	-7.4336
Z001E0153	9.525	9.3595	8.71	7.1475	8.9348	7.1129	7.408	8.5784	6.7426	7.3396
Z001E0154	3.3385	3.8279	0.8149	1.4207	2.8193	1.0311	1.4626	2.2868	0.8522	3.0628
Z001E0156	0.9603	2.8611	5.5496	1.6078	1.5465	2.3142	2.2998	4.7079	4.2993	4.1362
Z001E0157	-3.5241	-3.6107	-1.4988	-3.843	-4.9168	-3.1051	-4.5254	-6.0022	-5.7545	-2.1154
Z001E0158	-10.1107	-7.6917	-10.1208	-8.2628	-9.0409	-8.459	-8.4149	-5.1949	-12.1741	-9.16
Z001E0159	0.1766	-3.6345	-0.6076	-3.3475	-3.3694	-1.9741	-2.8042	-5.823	1.919	-0.4567
Z001E0160	4.6007	3.9605	3.3979	2.4373	4.1234	3.4852	4.1363	4.8039	6.2661	4.1655
Z001E0161	6.7627	4.0423	2.6807	5.1989	5.8863	5.8669	5.3686	7.2097	1.4594	3.5475
Z001E0162	-9.8945	-5.789	-1.513	-5.8467	-4.4695	-6.3659	-3.803	-4.7642	-7.9009	-6.5215
Z001E0163	-2.5264	-4.6788	-3.9307	-5.4169	-3.0584	-3.1793	-4.7639	-2.2129	-7.3091	-5.1399
Z001E0164	2.4372	1.7405	4.8728	3.8625	1.4424	3.2925	3.3295	2.9176	0.7845	3.8624
Z001E0165	9.1725	6.3195	8.0575	6.4276	7.9751	7.3732	5.6497	5.641	3.8801	6.9343
Z001E0166	4.1988	5.5309	4.0913	4.0168	6.3119	5.4272	4.6743	5.9637	2.1834	5.9487
Z001E0167	-4.8454	-0.5765	-0.2269	-0.00387	-2.0033	0.05979	0.02168	-2.9927	0.4651	-0.07241
Z001E0168	-6.6994	-2.9665	-1.1232	-3.6006	-1.666	-4.3251	-3.7222	-2.3155	-3.9368	-3.8928
Z001E0169	-3.3421	-3.7234	-2.6371	-4.1902	-3.215	-3.498	-4.7	-7.4555	0.03102	-3.8379
Z001E0170	13.1173	15.3563	13.6523	10.4829	12.7426	11.6644	11.7566	11.2154	8.911	12.6352
Z001E0171	-7.076	-4.0346	-5.2712	-4.555	-6.5298	-6.195	-6.2215	-9.377	-4.8697	-4.5227
Z001E0172	-6.7295	-3.7065	-4.174	-5.6442	-5.2176	-4.0758	-5.3374	-6.7829	-1.5873	-2.5469
Z001E0173	-1.5192	0.9003	-3.1862	1.3234	-0.8624	1.1849	0.1374	2.2701	2.6177	1.2818
Z001E0174	1.8554	3.8541	-1.6701	2.6578	2.9677	2.048	1.3554	0.3118	-0.7528	0.4784
Z001E0175	6.2725	1.9165	3.8261	4.0728	2.1064	3.9905	3.3031	3.1192	0.4033	3.6398
Z001E0176	-4.3246	-3.6697	-2.8331	-2.8293	-1.8275	-4.5399	-2.4373	-1.2945	-6.3398	-4.5538
Z001E0177	0.9603	0.7589	0.8183	3.267	1.269	1.8732	2.026	-0.5106	3.6872	1.5577
Z001E0178	-3.5185	-0.756	0.4823	-1.282	-2.6331	-1.6268	-1.8427	-0.3884	-4.4727	-2.96
Z001E0180	4.1488	4.6709	2.1474	6.3625	3.7109	4.0642	5.652	3.0665	6.1015	4.0486
Z001E0181	-0.2358	-0.8383	-3.0584	-1.6595	-1.5042	-1.4452	-0.1714	-0.5339	1.2908	-0.4081
Z001E0182	1.6388	-1.3444	-0.1669	0.7829	0.5302	-0.1888	-0.13	-1.5492	1.0012	-2.075
Z001E0183	0.181	-1.0376	-5.1298	-1.2749	-3.104	-2.448	-2.536	-4.4099	-6.7444	-0.1413
Z001E0184	11.0622	4.2756	6.1438	5.2121	6.4756	5.6792	6.6415	4.2501	7.2631	4.6674
Z001E0185	9.1227	7.513	8.8226	8.4189	8.0749	6.4764	6.4975	8.8035	9.938	8.469
Z001E0186	-1.2945	-3.5448	0.2925	-0.05815	-0.06262	-2.1875	-0.7571	-3.6823	-2.2929	-2.8283
Z001E0187	1.2002	-1.1895	0.7899	1.3115	2.2725	0.2903	-0.4073	-2.1764	-3.3665	2.2477
Z001E0188	-4.0461	-5.0213	-2.7125	-5.8685	-4.3899	-6.2582	-4.4899	-5.9075	-0.6762	-3.8024
Z001E0189	-7.9913	-8.0642	-8.8093	-7.5291	-8.7494	-8.5696	-7.9058	-6.7599	-12.0954	-7.4938
Z001E0190	4.5204	2.9234	0.5471	3.2534	4.3915	3.0833	3.0673	2.036	4.8104	3.8248
Z001E0191	2.3065	0.2924	-1.0872	0.7868	-0.5984	1.4044	0.03119	2.6828	2.1869	-1.0339
Z001E0192	-10.2191	-4.2427	-3.4948	-5.4821	-4.8303	-6.9846	-4.2551	-5.8472	-1.9285	-7.0754
Z001E0193	-3.4544	1.352	-4.1039	-1.904	0.3696	-1.4644	-0.2119	1.2089	-4.159	-0.6331
Z001E0194	3.1542	2.387	3.4809	1.9885	1.6706	2.304	1.7973	4.3269	0.5759	3.8183
Z001E0195	1.4564	0.6339	1.7848	0.3436	-0.3673	0.5796	1.6311	2.756	3.9715	2.5779
Z001E0196	1.6402	-3.8008	-0.2874	-2.3443	-3.7169	-3.0121	-3.3409	-3.23	-7.3081	-3.1225
Z001E0197	-1.2619	-4.1674	-1.52	-2.3144	-3.3045	-3.0156	-2.5124	-0.3329	-0.1444	-4.6008
Z001E0198	-3.6353	-2.2131	-7.3471	-3.7459	-3.1378	-4.522	-3.8709	-4.4016	0.1193	-3.8731
Z001E0199	2.3686	2.6834	2.9961	0.624	2.2785	0.2185	0.1318	3.895	2.7572	0.923
Z002E0001	-4.3238	0.78	-2.5258	-5.2443	-0.1886	-0.3697	-2.1296	-3.1094	1.9486	-2.1755
Z002E0002	1.9747	-2.1882	-1.4777	2.1908	2.2052	-1.6547	-0.1386	5.6578	4.6472	-0.4026
Z002E0003	-4.5591	-6.6422	-1.9903	-2.0019	-4.7716	-2.6675	-4.8803	-7.4597	-3.3845	-0.921
Z002E0004	2.0182	8.3807	6.1029	4.871	2.0724	6.8538	6.3196	1.1137	-1.9881	2.1052
Z002E0005	-13.3151	-13.6762	-9.9354	-11.2953	-9.5528	-9.937	-12.0852	-14.1778	-10.2902	-11.5451
Z002E0006	-8.0517	-8.2189	-8.5746	-5.7458	-9.4315	-4.4486	-6.3831	-8.5229	-4.8633	-9.5649
Z002E0007	-0.6349	-0.5484	-3.7304	-0.7583	-5.6305	-4.4384	-4.5838	-5.6953	-5.7355	-4.9076
Z002E0008	9.8075	7.6784	10.4293	10.1126	9.1867	7.0726	8.7981	5.6307	9.7412	9.5121
Z002E0009	2.8527	6.4185	3.7321	3.265	3.5902	4.4693	3.7651	1.2387	5.2155	2.2148
Z002E0010	-2.5742	-0.4072	-2.764	-1.3621	-0.8379	-2.8896	-3.2356	-4.0131	-1.8348	-2.9891
Z002E0011	-7.9009	-5.7036	-4.1943	-6.1286	-7.5303	-7.1034	-4.0882	-2.093	-7.9093	-4.4444
Z002E0012	0.284	-1.5664	-4.1747	0.5801	-3.0932	-3.5231	-0.5567	1.5902	1.9705	-2.4541
Z002E0013	-10.9177	-7.1832	-9.9237	-10.5608	-10.074	-9.4589	-9.284	-5.4583	-10.9284	-11.3325
Z002E0014	-14.2385	-15.3808	-15.023	-11.7415	-16.4704	-13.0941	-13.7787	-17.3103	-15.043	-14.439
Z002E0015	5.9568	3.8481	2.2935	4.9374	4.2022	4.5523	1.9518	6.406	2.9882	1.4374
Z002E0016	0.5686	2.2847	-1.5118	0.6649	-0.2105	3.1036	-1.3508	-1.1089	-3.3072	0.08495
Z002E0017	2.8236	7.216	4.6046	4.0681	7.5762	3.8261	6.904	2.434	7.4977	2.8202
Z002E0018	6.5282	6.4134	6.0152	5.1393	3.5939	5.7051	5.0845	5.2591	7.4775	3.5458
Z002E0019	-2.6296	-2.7707	-2.0921	-2.5789	-2.8957	-5.0417	-2.9841	-5.7198	-1.627	-3.7717
Z002E0020	-0.4091	2.2402	0.2389	-1.9892	-1.8188	-0.7499	-0.3113	-2.1536	-3.3543	0.4542
Z002E0021	-3.1082	-5.5144	-2.9667	-5.2111	-1.7634	-3.4302	-3.1609	-1.7417	-10.1465	-4.7126
Z002E0022	5.1362	0.9368	3.8236	7.9884	6.6779	2.8499	3.1576	1.5649	6.102	2.9164
Z002E0023	-1.8838	-5.7224	-1.9702	-2.3018	-6.6206	-3.3088	-2.7411	-5.8443	-2.1841	-4.8897
Z002E0025	-5.0335	-5.3449	-5.1711	-6.8471	-3.0365	-3.7962	-2.2219	-6.3258	-3.5727	-5.9868
Z002E0026	-1.095	3.1003	1.0146	1.0952	3.2198	2.6363	0.6432	4.5339	0.3383	4.9336
Z002E0027	-4.5298	-3.4995	-2.0622	-2.5023	-0.6018	-2.8346	-5.2458	0.4382	2.3051	-1.6379
Z002E0028	0.7272	3.5694	-0.486	-1.1425	0.2038	1.5318	1.1427	4.2443	4.9144	2.2408
Z002E0029	1.5803	0.2992	2.4484	3.1186	-0.2539	2.1217	0.5315	-2.8229	-0.7239	2.4761
Z002E0030	5.3174	8.1954	3.7018	4.4301	3.6338	5.9512	7.5347	7.6575	0.1565	2.2636
Z002E0031	-5.468	-8.0837	-6.0582	-6.8521	-6.2645	-4.2544	-7.0944	-7.7665	-4.6063	-5.3011
Z002E0032	-4.1818	-6.7078	-5.4041	-3.9695	-0.867	-2.8537	-3.083	-7.0086	-6.975	-3.2642
Z002E0033	-1.7343	-2.6518	-4.499	-3.1661	-2.2387	-2.2761	-2.7939	-3.4855	0.6087	-4.399
Z002E0034	-1.7846	1.2116	0.9569	1.1887	1.1282	0.9877	1.2046	0.7404	0.1501	1.7871
Z002E0035	-5.0331	-4.4175	-5.0213	-1.6439	-3.9047	-2.578	-3.7628	-5.5631	-1.2994	-3.4325
Z002E0036	-7.1109	-6.666	-1.1151	-2.707	0.1461	-2.313	-3.2418	-5.58	1.6339	-1.2367
Z002E0037	5.7881	9.8975	5.151	7.817	6.6953	4.7765	7.1308	2.9624	-0.3604	5.725
Z002E0038	-2.893	-5.111	-5.4168	-4.301	-1.7732	-2.2245	-2.5087	-1.08	-0.6636	-4.5918
Z002E0039	-3.3689	-7.6835	-4.9862	-3.3309	-5.1937	-2.6233	-5.6836	-6.7399	0.09227	-8.0188
Z002E0040	-2.3227	-2.8261	-3.5444	-1.8435	-1.8217	-3.4464	-3.5377	-0.3798	-4.4974	-1.9633
Z002E0041	14.0263	15.0836	9.0225	11.1224	9.4947	9.8045	8.7165	13.1659	8.9572	11.3703
Z002E0042	5.4122	4.9629	1.5031	-0.4953	2.3375	3.7935	4.0288	-1.7832	-2.6953	4.1463
Z002E0043	-2.3273	-4.3418	-1.4946	-0.3707	0.5618	-1.3704	-3.4043	-5.1675	1.104	-0.3359
Z002E0044	4.5574	-0.2383	0.4786	0.2414	4.9676	0.96	1.456	-0.8826	1.3632	3.9565
Z002E0045	-10.4407	-7.5937	-10.5023	-10.8908	-11.5267	-9.9499	-10.4685	-7.5822	-7.5224	-8.7707
Z002E0046	5.5401	7.894	6.5925	6.4138	5.0385	6.4444	6.7327	2.3254	0.2548	6.3796
Z002E0047	-5.0147	-0.8672	-2.3178	2.4491	1.1444	2.1696	0.112	-3.5414	-5.145	-2.5846
Z002E0048	-3.1662	-4.7333	-2.6093	-5.6967	-4.0939	-3.5615	-4.907	-6.3993	-6.2693	-2.7886
Z002E0049	0.945	0.09525	3.3475	2.4603	0.2071	0.8627	0.2051	5.5466	-2.7603	-1.2576
Z002E0050	6.5333	1.38	2.7428	3.3214	2.9983	2.9126	2.4633	7.3839	2.4847	3.6102
Z002E0051	-1.9139	0.05394	0.9912	-0.6972	1.0854	-2.2271	1.2355	-0.2937	-4.6389	-0.8589
Z002E0052	5.2643	3.2216	2.721	4.8996	6.7811	6.388	4.125	7.2592	7.0829	7.5299
Z002E0053	1.9738	1.328	2.415	0.486	2.9242	1.2108	3.529	0.02886	3.0133	1.2893
Z002E0054	-4.3001	-3.3123	-4.4766	-6.1226	-4.7654	-1.9273	-6.2118	-6.4325	-1.9368	-3.6482
Z002E0055	-0.00368	3.1907	-0.2124	-0.1447	-0.02573	1.5177	0.09975	4.2527	4.1506	0.8763
Z002E0056	3.7277	1.0632	1.1491	0.1151	1.535	4.4174	2.9303	0.9814	1.6486	1.2476
Z002E0057	7.7259	10.0304	8.8189	6.1534	10.5739	6.1983	6.9339	10.9299	12.8067	10.4096
Z002E0058	-5.4655	-8.259	-5.2651	-5.4094	-6.7525	-4.6296	-4.6497	-1.0679	-7.7684	-6.1622
Z002E0059	-0.00021	-2.6463	1.3599	-1.7623	-0.7156	1.0475	-0.7813	2.0175	0.2964	-1.2359
Z002E0060	-23.0664	-19.0059	-16.8795	-17.8009	-17.1735	-19.6511	-17.1485	-15.0793	-20.9314	-20.1767
Z002E0061	-6.9622	-5.9089	-5.982	-6.9959	-8.6086	-8.5108	-6.8552	-4.2262	-4.6305	-8.0774
Z002E0062	-8.0742	-5.1099	-7.8715	-2.025	-7.4829	-8.0159	-8.0649	-3.7398	-3.4076	-4.1878
Z002E0063	8.6354	5.2779	7.2284	5.838	8.8021	5.6551	6.8567	11.6427	6.5744	4.7264
Z002E0064	0.1528	1.2711	-2.3708	-2.5634	-0.2452	-1.6169	-2.4707	1.0152	2.004	-0.8154
Z002E0065	-8.3607	-4.7229	-7.1454	-5.2228	-6.3284	-8.1478	-7.5021	-6.8992	-3.5589	-7.1068
Z002E0066	-10.1913	-7.2701	-9.3559	-10.532	-6.9678	-9.3568	-8.1859	-9.0316	-6.4135	-9.5234
Z002E0067	-2.2618	-4.7783	-2.9315	-2.9374	0.6075	-3.5114	-3.4259	-4.4612	-3.988	-2.2133
Z002E0068	-5.2444	-3.1398	-4.6532	-0.3331	-3.8117	-5.1117	-5.2308	-6.716	-7.9947	-5.8926
Z002E0069	-4.9456	-8.0815	-8.668	-9.6937	-9.5223	-10.5147	-5.494	-9.5932	-5.1196	-8.6278
Z002E0070	2.6422	1.4574	2.7571	2.5584	3.3668	-0.545	1.1478	-0.8769	2.9334	2.9718
Z002E0071	5.368	3.8751	6.2688	5.013	7.6501	4.6166	6.5824	2.0215	1.6645	6.2119
Z002E0072	-9.3993	-10.986	-7.6353	-7.91	-9.4362	-9.4414	-9.7098	-10.0318	-4.9027	-9.9091
Z002E0073	1.9758	2.3492	6.1665	4.7379	2.964	4.914	3.1413	6.1895	1.0367	4.1449
Z002E0074	-0.3668	3.0387	4.7326	4.7547	1.8914	1.3704	4.4509	3.1834	6.5934	4.4159
Z002E0075	-0.5743	0.6765	-1.757	-1.2386	-2.9611	-0.7513	-1.7352	-3.9912	-5.3484	-2.0569
Z002E0076	9.603	8.3215	6.0997	2.3497	7.9253	5.6281	6.8366	5.9624	7.7497	8.0315
Z002E0077	-3.648	-1.1387	-1.8637	0.5839	1.8056	-1.4452	-0.8547	-2.0986	0.6544	-2.6023
Z002E0078	2.312	2.447	-1.4875	-1.5788	-1.8232	-0.4314	0.1091	-1.9607	-2.059	0.1943
Z002E0079	-2.2492	-0.5	-4.2895	-2.7743	-2.4139	0.2272	0.6095	0.71	-6.2185	-3.9927
Z002E0080	-3.8364	-4.6221	-5.8574	-5.5618	-8.1103	-7.3529	-4.8356	-5.6646	-1.9935	-6.6592
Z002E0081	-3.6631	-9.5393	-4.1493	-3.9576	-7.561	-5.378	-5.5947	-8.5546	-3.8057	-7.9187
Z002E0082	-4.9104	-5.9654	-7.2086	-4.6119	-6.8494	-4.5001	-3.178	-5.773	-2.7256	-6.9525
Z002E0083	-8.2325	-9.2374	-8.912	-6.7254	-8.4633	-9.074	-5.7475	-6.7073	-9.6216	-5.8537
Z002E0084	1.0833	4.0311	4.2665	6.7355	3.277	1.6216	4.82	4.0323	-0.6369	4.3472
Z002E0085	0.2323	-1.432	-1.7868	3.2655	-1.9881	-2.7978	1.4111	-3.6404	-4.1196	0.4604
Z002E0086	-8.895	-9.5153	-12.3345	-15.4497	-12.7921	-8.5753	-11.8193	-13.5579	-10.3666	-10.3569
Z002E0087	7.8562	5.5714	7.9687	4.9493	6.3498	8.0578	8.2588	3.7255	11.9483	7.7355
Z002E0088	7.9761	7.7336	8.2436	6.2577	6.3127	6.681	9.931	11.3654	5.6343	8.9033
Z002E0089	-14.8896	-11.2741	-8.4143	-12.94	-11.3656	-7.7586	-12.4663	-12.9301	-6.2842	-10.1567
Z002E0090	-3.7641	-4.0138	-4.2301	-0.2622	-3.1133	-1.2322	-2.8226	-1.372	-1.6521	-0.7248
Z002E0091	0.904	2.1384	3.0186	5.2734	1.6022	2.6272	4.6751	4.1629	-0.7649	2.5641
Z002E0092	-7.7097	-8.2006	-6.9703	-6.047	-8.0808	-7.281	-9.3174	-10.7682	-5.4493	-4.521
Z002E0093	2.2462	5.2488	2.1352	5.559	4.8162	4.3505	4.744	4.9398	6.248	3.4651
Z002E0094	-0.8638	0.1985	-0.1623	2.056	1.6005	-1.5947	-1.1857	-2.9481	-4.1268	0.1349
Z002E0095	-2.6035	1.2386	-0.7049	1.8316	1.5817	-0.6313	-0.7156	1.364	4.8576	2.5335
Z002E0096	6.7257	7.4566	6.5353	7.6236	4.9156	6.7991	7.8554	8.7266	8.8493	4.1572
Z002E0097	0.1631	0.5127	1.5903	4.2823	2.3356	1.3782	2.2583	5.3375	1.1203	2.7511
Z002E0098	-1.2672	5.0749	0.2069	1.3006	3.9812	0.04244	3.8594	-0.00858	5.9162	3.2612
Z002E0099	10.2324	6.7137	7.8965	3.9563	6.2836	9.9175	6.7586	6.1121	10.8525	9.15
Z002E0100	3.0139	-0.3426	0.0772	1.3361	1.9408	-1.2425	3.3068	0.4506	-2.3683	2.5353
Z002E0101	0.9564	3.2907	3.2464	2.8419	5.9474	3.9547	2.9909	6.4022	0.8473	4.0089
Z002E0102	-1.5607	0.7908	-2.2342	-2.284	-1.1897	-1.6079	-0.05853	-3.8697	-4.29	-1.3668
Z002E0103	-8.4287	-12.4281	-8.8705	-12.6395	-10.9915	-11.5847	-9.0316	-12.4076	-15.2328	-8.3988
Z002E0104	-1.4635	-4.1381	-1.9512	-2.0401	-2.9852	-1.6452	0.409	2.4921	2.7641	1.4534
Z002E0105	0.6282	6.6915	4.1875	5.4466	2.0379	2.0422	3.2221	-0.4693	6.3777	1.6632
Z002E0106	0.7283	-0.4496	0.4118	-0.9121	-1.5539	-3.3565	0.5166	0.05991	0.8578	0.9371
Z002E0107	-0.3333	-1.8525	-0.6229	2.0292	0.04718	-0.03552	-1.0266	2.1346	-5.6775	-0.9521
Z002E0108	1.4128	2.1011	0.2767	-3.6666	-2.222	-0.8787	-2.1834	1.3436	-2.4923	0.455
Z002E0109	2.4399	2.8248	2.7997	5.2766	0.7849	2.9898	1.6826	-2.251	-0.1017	-0.6662
Z002E0110	5.0575	3.7639	2.1923	3.7198	2.0105	1.6826	2.7811	5.5743	7.0239	3.865
Z002E0111	-5.698	-2.0592	-1.524	-6.3255	-3.0821	-0.9897	-1.9731	-5.7545	-1.6075	-0.3699
Z002E0112	14.5431	13.5938	13.0254	13.925	15.7249	14.1205	14.4737	13.0751	14.8388	10.9021
Z002E0113	0.303	1.9736	-0.3589	2.52	1.8796	1.4147	-2.0149	1.0082	-4.7512	0.6414
Z002E0114	4.6169	4.7305	5.0128	5.5227	3.6881	5.388	5.5889	7.3986	7.4568	5.2026
Z002E0115	0.08431	-1.0449	0.672	-1.8382	0.9119	0.5727	0.7168	0.9026	1.7909	0.6957
Z002E0116	3.8081	5.1483	3.2399	2.4699	6.1162	5.3423	4.2789	3.8743	8.0112	4.8298
Z002E0117	5.3915	5.6156	4.3003	6.2046	3.446	5.19	4.842	9.2887	6.2849	5.9677
Z002E0119	-6.8044	-4.5737	-6.1995	-2.2597	-5.5053	-2.5254	-2.8041	-0.6819	-0.773	-6.4787
Z002E0120	3.1953	3.9425	-0.3433	1.8917	2.0752	-1.2362	0.1801	-1.1948	3.2157	-0.654
Z002E0121	1.488	1.2687	-0.05027	-0.9743	1.1125	0.08035	-1.8361	1.0574	3.5751	1.1247
Z002E0122	7.1254	4.5961	7.2331	3.3869	7.4693	3.8156	4.3836	6.8362	7.9124	5.1088
Z002E0123	-5.5999	-7.8531	-7.8874	-6.866	-8.4567	-9.0615	-5.216	-5.0483	-4.304	-8.9019
Z002E0124	10.5399	12.8935	12.5772	11.739	11.4717	10.4866	9.1217	9.2757	12.7931	8.7927
Z002E0125	-6.6338	-5.575	-6.0009	-8.5669	-6.8056	-5.7153	-5.8379	-4.1451	-9.1138	-8.3585
Z002E0126	-3.7692	-4.0266	0.8444	0.03116	1.1474	-2.9085	-0.9724	-3.6168	3.5355	0.5898
Z002E0127	11.5829	10.3908	9.6994	7.4872	9.9231	7.4453	8.566	12.4792	8.7341	7.8156
Z002E0128	-5.995	-3.4847	-4.6625	-5.2377	-4.9556	-5.9812	-3.9001	-7.7427	-1.5422	-3.653
Z002E0129	-7.392	-5.2171	-5.3838	-7.6796	-8.9425	-8.3208	-8.0813	-3.6057	-10.4575	-6.0808
Z002E0130	-5.2679	-4.2831	-4.5876	-7.3562	-1.8872	-3.2757	-2.5597	-0.4443	-7.3796	-3.4531
Z002E0131	-10.3158	-8.1946	-10.8444	-13.2503	-7.2777	-8.7147	-9.9916	-9.1806	-13.6642	-9.5578
Z002E0132	5.2847	10.0497	9.0534	9.8366	8.0003	7.3664	9.2717	11.382	4.0316	8.4074
Z002E0133	3.5607	1.6294	1.5595	0.3946	1.208	2.2901	3.6905	-2.8981	-1.96	3.0725
Z002E0134	3.5176	1.1044	-0.0662	2.4761	0.2033	-0.4577	1.1575	-0.9976	-3.2638	-1.8029
Z002E0135	-5.006	-4.1877	-5.1512	-6.2854	-5.2074	-5.9975	-3.5767	-2.1949	-0.1826	-3.1746
Z002E0136	-2.9866	-3.3571	-1.3693	-5.1853	-0.665	-4.1597	-3.827	-6.6842	-6.1971	-0.6964
Z002E0137	4.6027	-0.285	-1.0603	1.3076	-0.4412	-0.6588	1.8243	-2.1412	-1.9882	0.2131
Z002E0138	-0.03761	1.3014	0.6118	0.3728	-0.649	-1.2095	-2.8606	-4.7189	-6.3475	-0.6471
Z002E0139	7.64	7.6723	7.8727	7.2331	5.608	4.4872	6.1341	3.464	9.7463	9.6674
Z002E0140	6.737	3.4412	5.5948	4.7689	2.5664	3.1717	3.173	6.1044	1.5261	4.4442
Z002E0141	7.6012	8.1457	6.9465	5.8649	6.062	8.278	5.2591	8.7556	12.5392	8.7482
Z002E0142	14.5827	8.4585	14.4069	12.3743	9.7575	13.9647	10.1314	15.1583	15.4307	13.1308
Z002E0143	1.5839	2.8213	1.6896	2.4261	5.186	4.425	4.0611	-0.911	6.2806	1.5099
Z002E0144	-1.3879	0.3956	-0.1505	5.0366	2.1668	1.5219	-0.75	3.2159	1.1409	-1.049
Z002E0145	1.5567	3.5845	0.6211	2.5181	0.0361	1.9197	0.9693	-0.5268	3.8378	1.5485
Z002E0146	-2.3403	-2.0538	-2.6544	-4.2805	-2.6049	-3.9857	-5.2908	-0.7665	-2.3179	-5.9166
Z002E0148	3.8709	7.3214	2.5894	5.3686	2.2255	2.5703	2.6175	2.5985	8.7764	5.8942
Z002E0149	-0.0726	-0.5378	0.7564	-1.9306	-0.5267	1.9742	1.4886	3.2016	-3.1913	1.3328
Z002E0150	1.0767	1.9329	2.3398	3.0982	1.8196	2.1421	1.922	-1.8353	-2.5824	-1.1704
Z002E0151	7.9693	4.8994	5.4851	7.237	6.4982	5.03	6.5052	3.027	-1.3046	3.0664
Z002E0152	-3.2343	-6.8204	-6.0823	-0.2369	-4.4838	-4.4526	-5.1767	-7.2669	-5.1839	-1.9266
Z002E0153	4.4832	8.415	8.1421	5.7706	9.0384	4.8736	6.749	8.8673	8.5422	4.3098
Z002E0154	1.2084	-0.434	-2.3678	0.1754	-1.5484	-0.1338	-1.0996	2.4071	-2.8845	0.3166
Z002E0155	-2.5916	-1.2682	-2.365	-2.3204	-4.0125	-2.4987	-3.6483	0.2125	-6.05	-2.9973
Z002E0156	-1.3117	-3.3674	-0.8278	-3.3669	-3.2261	-0.7175	-4.0405	-5.4551	0.1093	-2.8407
Z002E0157	-0.5812	-2.2393	-1.0285	-4.3214	-0.7141	-1.5995	-2.5397	-5.2223	-2.2604	-2.78
Z002E0158	-0.1083	-3.0191	-0.7504	-2.9468	-0.4905	-3.3053	-2.6586	0.6304	-7.9417	-4.0293
Z002E0159	3.0288	0.8813	4.4777	0.1691	4.5814	3.8088	4.5055	1.5714	0.613	3.6732
Z002E0160	11.3751	8.061	10.1824	10.2128	6.7741	8.0299	9.6374	10.8767	10.1326	8.2406
Z002E0161	-3.1714	-5.4053	-4.297	-1.2902	-0.01285	-2.5679	-1.0969	-6.2838	-0.4606	-0.7746
Z002E0162	-2.3523	-1.7498	-0.01132	-1.1156	-1.6284	1.0888	-1.9644	-5.7006	-4.1169	0.8199
Z002E0163	2.7351	2.8433	4.7964	5.1769	3.3002	4.2104	2.427	6.4527	-0.8961	3.2552
Z002E0164	5.7866	2.0615	3.9651	2.1141	3.89	3.3553	1.9598	4.7097	-4.027	0.9849
Z002E0165	4.6058	3.6002	4.9171	9.3372	6.8193	5.3311	6.2912	5.3171	1.2668	5.8947
Z002E0166	-1.0204	0.7553	0.7903	2.1194	0.04233	2.5066	-0.07272	-3.5917	5.4028	2.4677
Z002E0167	11.6949	16.4211	12.3132	11.2386	11.2167	11.6586	11.5399	9.889	12.8313	14.121
Z002E0168	2.7584	2.4291	0.7159	-1.1832	2.409	-1.552	0.8053	-1.658	1.9248	-1.6011
Z002E0169	-1.1316	-0.2791	-1.0431	-3.062	-1.5391	-1.3037	-3.8823	-5.368	-6.2321	-1.7104
Z002E0170	-9.7276	-7.7742	-6.0961	-9.2263	-6.8138	-6.306	-5.7945	-3.8374	-4.2634	-7.686
Z002E0171	9.1669	6.184	8.7108	8.824	10.377	9.7006	6.3036	4.0145	9.6361	12.3673
Z002E0172	1.9924	-1.3992	3.3152	4.268	0.216	-1.1747	3.4107	3.1349	4.0676	3.1096
Z002E0173	-0.4478	-2.3116	1.8743	-2.342	-1.0041	-0.6559	0.679	2.1892	-2.2182	0.4196
Z002E0174	-8.1127	-8.4122	-6.8949	-11.0167	-5.3766	-6.3617	-9.4044	-4.6306	-12.399	-10.6018
Z002E0175	3.6937	3.4456	4.9626	2.5264	3.3224	3.7787	3.9397	8.5079	4.8588	5.5078
Z002E0176	-2.5763	-1.7594	-0.6669	-0.73	0.589	0.1999	-0.0063	2.3382	1.0574	-5.6334
Z002E0178	0.8258	-1.8315	-0.02187	-0.2187	-1.2942	0.3379	-3.0714	0.9035	-6.1664	-2.6315
Z002E0179	1.0379	4.3466	3.587	1.4638	2.0455	1.4445	2.5309	7.8711	7.2141	1.8472
Z002E0180	8.8434	2.7246	3.3196	7.4257	6.7079	5.9886	4.1066	7.127	2.2589	5.1779
Z002E0181	3.0371	1.9772	2.839	4.4672	0.3775	1.1054	-0.5327	4.3723	5.8916	1.1494
Z002E0182	9.7938	8.2732	9.8156	8.1817	7.1265	11.1079	9.1656	6.2782	13.5391	7.5103
Z002E0183	-4.1851	-0.9497	-2.0619	-2.0253	-2.1517	-1.0234	1.018	2.2499	-3.4353	-0.4774
Z002E0184	11.4942	11.5746	10.6969	9.257	7.902	9.2582	7.3368	6.9087	9.532	7.9613
Z002E0185	1.1641	2.2374	-1.0223	2.6439	-1.8952	-1.3278	-0.03818	-0.00724	3.6544	2.2198
Z002E0186	-4.4026	-5.7743	-8.0995	-7.1736	-8.2135	-4.2382	-4.6262	-10.5986	-7.5655	-4.2303
Z002E0187	-5.2392	-2.6429	-4.71	-5.0779	-5.9217	-3.784	-3.2356	-0.3253	-1.5376	-3.5007
Z002E0188	-0.0898	-5.668	-3.1332	-1.6564	0.008091	-4.911	0.1489	0.5229	-5.2286	-0.6398
Z002E0189	-2.8904	-6.4113	-1.3085	-5.2638	-6.0298	-4.8189	-1.0894	0.9069	-2.631	-4.7074
Z002E0190	-2.8744	-6.7717	-3.1988	-7.1133	-5.0816	-0.1065	-2.9993	-6.566	-0.3752	-4.177
Z002E0191	7.7096	4.8292	7.6731	4.8864	8.2219	9.0217	7.4886	9.1236	2.2221	4.4077
Z002E0192	-2.6028	-2.5261	-2.4699	-1.407	0.01121	-0.092	-2.976	1.074	1.1303	0.0591
Z002E0193	-7.6345	-10.6243	-11.5399	-11.9139	-7.5067	-10.1207	-10.161	-7.3233	-6.1669	-11.3573
Z002E0194	6.3808	7.2955	8.1941	8.9617	6.9379	8.7053	6.2369	8.8045	11.074	8.886
Z002E0195	-0.5983	2.3341	2.9461	-1.3232	0.1215	0.6175	1.9271	-1.873	-1.746	1.667
Z002E0196	5.7222	4.0381	7.4785	5.7516	4.536	3.6941	7.3639	4.8392	9.0684	8.7035
Z002E0197	-0.5554	-2.1414	-1.812	-0.3201	-1.5891	0.17	1.2642	2.7179	2.7154	-0.0794
Z002E0198	2.7647	4.1807	3.9257	3.5187	1.6918	4.276	1.6786	-1.6832	0.6743	3.1328
Z002E0199	-0.6702	3.7999	2.2518	0.09753	-0.109	3.0629	0.00285	2.4847	-2.3051	1.9983
Z002E0200	-3.6202	-0.9806	-0.6801	3.145	-1.2301	2.0308	-1.195	2.3859	-3.5479	1.4083
Z003E0001	5.2019	7.2921	3.1021	8.0522	8.8197	7.5678	7.6222	5.6871	9.6215	3.3834
Z003E0002	9.3385	7.6966	6.8439	6.7327	3.8319	6.9479	6.174	6.5863	3.0617	5.8623
Z003E0003	-4.4723	2.4495	-4.3992	-0.1245	0.8302	-1.0795	-1.5704	1.2185	1.7967	-3.4011
Z003E0004	7.6683	7.9994	6.5485	9.1706	7.1605	6.1913	5.7825	5.4903	2.6544	10.3929
Z003E0006	8.8657	8.5073	12.4767	8.3042	8.108	7.0851	5.104	5.3914	8.5854	11.0752
Z003E0007	0.4479	1.6181	3.1862	2.2977	0.2203	1.8679	1.74	1.9904	-1.1789	-0.2648
Z003E0008	5.3809	0.5256	0.8561	1.7891	1.8825	1.9059	2.2177	2.0953	6.1152	0.5515
Z003E0009	0.1415	0.2682	2.0015	0.8228	3.0083	1.3961	1.7906	0.9338	1.4197	5.1481
Z003E0010	-3.6409	2.8243	3.0282	-1.0834	0.3417	0.6735	-1.1914	-1.6286	-0.04095	-0.404
Z003E0011	5.3473	4.7559	6.8456	7.1742	7.4084	5.7189	6.4475	5.5819	4.056	4.6948
Z003E0012	4.4897	4.8848	4.4873	1.7297	4.0641	3.7162	3.6851	2.0037	2.7324	6.1785
Z003E0013	-1.3785	-1.3884	-2.138	-2.805	-2.3701	-2.834	-3.4983	-1.4959	-1.3835	-6.5616
Z003E0014	-1.1951	-2.6983	-4.3754	-1.925	-1.6553	-0.552	0.2652	-1.839	1.2811	-3.5142
Z003E0016	5.7226	4.0599	2.9734	2.4117	2.9619	3.7155	3.1487	3.6586	1.0605	7.1792
Z003E0017	-3.9463	-5.2685	-8.422	-4.926	-5.05	-5.9345	-4.6669	-6.0418	-7.0571	-3.2509
Z003E0018	5.6092	4.9815	-0.2437	5.4666	4.2538	2.6276	3.733	5.4185	3.6346	4.5521
Z003E0019	-5.335	-3.7618	-2.2513	-3.9182	-4.9215	-2.2346	-2.4094	-1.2708	-6.563	-4.5388
Z003E0020	-2.5674	-4.9441	-4.6212	-3.9985	-4.1909	-3.9921	-3.9721	-4.522	-5.0776	-0.1072
Z003E0021	-7.874	-8.1783	-7.6134	-7.0696	-8.5166	-7.9587	-7.892	-8.252	-9.4641	-7.1774
Z003E0022	-3.2108	-1.4493	-3.4818	-2.0695	-3.0741	-2.0236	-4.8727	-3.4176	-0.6289	-2.9136
Z003E0023	3.422	2.9801	3.2084	2.5342	-1.2981	0.6656	1.3179	-0.2742	3.8531	5.0653
Z003E0024	2.5826	-1.2616	1.3267	2.6916	3.8019	2.7157	2.7456	3.9919	0.9854	0.1926
Z003E0026	0.2511	-0.1055	4.3163	2.3246	-0.2943	0.3928	1.9272	-0.6159	-0.1073	-2.7529
Z003E0027	-8.0192	-1.6482	-2.1717	-3.921	-1.5867	-2.034	-2.7167	-4.6441	-1.133	-5.9788
Z003E0028	6.7179	6.1469	9.5235	8.8155	6.8534	7.9394	9.2143	6.8703	8.2422	7.3282
Z003E0029	3.5831	6.7632	3.3437	4.9586	5.5233	3.7689	4.7172	3.384	7.1099	1.7529
Z003E0030	3.6469	2.3451	5.8641	6.0443	4.8025	4.8164	5.496	3.4849	8.1601	10.0107
Z003E0031	-6.9181	-4.1816	-7.6583	-3.4681	-6.3443	-6.7717	-3.8631	-3.2608	-4.0392	-1.314
Z003E0032	-1.7576	1.8375	1.6998	-1.7277	-1.533	0.492	-0.8215	0.7985	1.1723	-0.8743
Z003E0033	8.5895	6.8098	7.5671	5.2863	8.8241	8.025	6.1989	6.1622	3.7597	10.4314
Z003E0034	-0.5276	2.7258	1.6941	0.5939	-1.1969	0.9815	1.7681	-0.9599	3.1067	5.4613
Z003E0035	7.0801	5.4294	5.5241	7.9914	5.9122	6.7362	5.8014	8.0738	8.1427	3.5152
Z003E0036	-5.5605	-0.6829	-5.2837	-1.3636	-1.4076	-0.1972	0.9173	-1.1902	-2.6289	2.8404
Z003E0037	9.6386	7.2101	7.1371	7.8218	5.752	7.2204	7.4671	8.847	5.2074	5.6581
Z003E0038	5.3666	2.0388	0.6444	-1.244	1.6558	1.0626	-0.08141	-0.3702	3.1383	1.0926
Z003E0039	-2.7242	-3.015	2.8628	-1.2387	-2.8048	-1.419	-0.6821	-1.1498	-0.5929	2.0318
Z003E0040	-0.7095	1.3216	0.4429	0.987	0.5908	-1.1052	-0.6874	-0.7683	-2.1291	-1.9819
Z003E0041	13.0924	6.5968	9.3774	7.4599	6.5621	7.3272	7.1563	6.3706	10.0593	11.3133
Z003E0042	5.8004	2.8572	7.4369	5.9797	5.6354	4.4531	5.3139	4.1945	7.389	1.2531
Z003E0043	-2.7458	-1.8716	-0.8821	-3.0631	-2.8865	-1.1704	-2.2754	-3.1157	-1.5411	-2.5959
Z003E0044	1.2687	1.9142	1.9678	2.1399	0.6225	2.0574	0.04791	3.3525	3.4252	-0.1631
Z003E0045	3.7769	-0.6246	0.7916	0.4925	0.7154	1.6568	-0.3175	0.003478	-1.9876	3.4552
Z003E0046	0.8974	0.8998	0.694	-1.5176	0.5284	-0.8633	-0.7432	-1.8029	-4.865	-3.7578
Z003E0047	1.1374	-4.7695	-6.1588	-1.1961	-1.0676	-2.6304	-1.2014	-3.4261	-3.9204	0.8976
Z003E0048	7.1758	7.4518	8.3673	7.6761	6.276	6.8846	7.1559	8.7873	5.6887	10.9938
Z003E0049	-6.555	-5.067	-1.605	-5.7291	-7.8825	-5.6834	-7.1863	-7.0588	-6.1149	-10.1778
Z003E0050	-2.6375	0.2456	-0.8272	-0.3933	-1.5091	-2.1324	-2.3706	-2.5428	1.4545	-6.0654
Z003E0051	7.8884	9.258	11.5406	7.3623	9.5788	9.1786	8.4704	5.8981	10.1218	8.7489
Z003E0052	-1.1008	2.2886	-0.6565	-0.6261	0.6501	-0.684	-0.4981	-2.2143	-2.4719	-3.0125
Z003E0053	1.3395	0.7554	-1.364	1.2545	3.1605	2.7615	2.1913	3.043	4.5881	-1.03
Z003E0054	2.7323	6.0069	8.9945	3.9461	3.6523	5.9274	5.0064	1.901	6.4414	7.8727
Z003E0055	11.9748	15.5095	11.9741	12.497	14.8241	13.1874	12.1133	11.2014	14.7289	10.412
Z003E0056	6.3478	5.7471	2.4602	4.8749	5.9505	4.8771	4.4379	6.6682	1.2016	7.6695
Z003E0057	9.5982	7.584	8.9464	9.0572	11.4961	10.0604	10.2854	10.6482	11.1932	12.9439
Z003E0058	-6.0359	-4.7957	-4.9386	-5.4699	-2.8536	-3.3793	-3.9486	-5.3703	-4.3192	-6.3171
Z003E0059	-3.8055	-0.4273	0.1744	-3.7464	-1.851	-4.2183	-3.0611	-1.8217	-0.8465	-1.2253
Z003E0061	-1.3513	-2.0916	-3.1745	-3.4024	-5.3126	-3.8173	-3.045	-2.2158	-6.6924	-6.5087
Z003E0062	-0.1056	0.6021	1.4225	1.7211	0.6358	1.3517	1.9006	3.2968	2.0396	4.6955
Z003E0063	9.0824	8.0568	8.1147	10.7928	10.1029	9.515	6.9581	7.7146	12.24	13.0811
Z003E0065	1.4532	-2.137	3.8471	-3.5489	0.4984	0.7414	0.716	-0.7449	1.815	2.9517
Z003E0066	-8.0973	-4.2112	-9.725	-4.8529	-6.61	-4.6445	-5.9598	-5.9089	-3.2435	-1.1092
Z003E0067	1.6669	-0.05155	4.1181	-1.4444	-1.9633	-0.4845	-0.4375	-1.8232	-3.6726	-2.9363
Z003E0068	-2.3856	-1.646	1.0656	0.9257	0.04127	-0.1091	-1.3629	1.8417	-1.1863	-1.7012
Z003E0069	0.6774	0.6295	-3.7898	0.2715	-1.9188	0.2213	-1.5225	-3.0965	2.4427	-3.7884
Z003E0070	3.3433	3.3284	3.9078	3.6598	4.2139	3.1494	3.5092	2.1381	1.5015	2.459
Z003E0071	3.5443	-0.4017	1.2146	2.008	2.3965	2.4635	1.7766	3.0692	1.1325	-0.808
Z003E0072	2.4429	3.4895	3.5603	1.4183	1.5885	1.7385	2.3929	4.7229	-0.9763	2.3305
Z003E0073	-6.9941	-4.0381	-2.4459	-4.9364	-4.3426	-3.5134	-3.4628	-4.3874	-3.2743	0.3237
Z003E0074	10.7589	9.905	3.4014	6.6291	5.4113	8.4679	7.885	10.0569	5.6318	10.7606
Z003E0075	-5.1165	-5.5728	-4.9568	-1.5666	-1.5544	-3.1122	-4.2533	-5.4387	-0.5033	-6.9821
Z003E0076	-4.3615	-5.1707	-6.1318	-4.9962	-4.9629	-3.7127	-4.6033	-5.6579	-1.5127	-7.1454
Z003E0077	-9.2561	-7.7166	-11.3759	-7.6006	-8.2402	-8.9037	-8.5725	-8.3616	-12.6957	-5.0796
Z003E0078	0.6714	-0.2633	3.6175	1.4307	2.0546	1.3915	0.09021	0.7292	4.7107	4.6521
Z003E0079	1.0936	1.032	0.1451	3.544	3.1613	1.8649	0.5368	0.2222	2.034	4.966
Z003E0080	-0.2284	-2.2661	-4.9383	-3.141	-2.6527	-4.1146	-3.358	-1.9268	-3.2596	-1.744
Z003E0081	2.7275	-2.5761	-1.5355	0.7434	-1.6686	-2.1873	-2.3995	1.4777	0.05158	-2.7974
Z003E0082	-6.7103	-7.326	-0.02373	-5.5965	-6.0953	-5.0027	-3.4825	-6.1148	-6.6698	-1.0734
Z003E0083	-1.0521	-3.1223	-2.9055	-2.25	-5.0486	-1.9108	-2.8451	-1.6063	-0.3146	0.7789
Z003E0084	2.5883	-4.2344	-2.5015	-3.3815	1.0475	-1.4168	-1.9447	-2.1037	-1.5716	-5.0645
Z003E0085	-1.9079	-3.8519	-6.8581	-3.0303	-3.9716	-3.3123	-1.6623	-3.1268	-0.3847	-6.213
Z003E0086	-4.6961	-0.8344	-5.6563	-1.7865	-3.4922	-2.6405	-1.6721	-3.4191	-4.2458	-5.139
Z003E0087	-1.4541	-6.9908	-0.539	-2.9822	-0.5121	-3.3596	-1.2704	-1.396	-0.5814	0.1334
Z003E0088	-0.2117	0.2909	0.7537	1.0578	-0.9621	-0.5256	0.2855	0.408	-1.5602	-1.5337
Z003E0089	-3.2556	-3.5103	-2.5123	-2.4564	-0.3953	-2.6627	-3.0864	-1.5363	0.885	-5.1731
Z003E0090	2.3887	3.4684	5.1006	3.3822	2.2343	2.2712	2.3915	3.9724	-0.1792	0.9869
Z003E0091	-6.4345	-3.6882	-3.2693	-5.9275	-7.6783	-6.8177	-6.4811	-4.5802	-7.8879	-8.9577
Z003E0092	-5.1782	-6.2542	-9.9897	-7.9754	-8.4853	-7.6251	-7.9721	-7.4888	-4.4707	-10.7262
Z003E0093	-4.2908	-5.3917	-3.4865	-2.8722	-4.5085	-2.9331	-3.4232	-2.9868	-2.5203	-5.7783
Z003E0094	-0.4637	-3.267	-0.2466	-0.543	1.1854	-1.5855	-0.918	-0.9169	0.461	2.5478
Z003E0095	-1.1306	1.2882	-1.8624	0.007262	0.7966	1.7305	1.1671	0.237	1.9596	4.5362
Z003E0096	0.5851	1.1997	0.9509	1.0923	-1.9016	1.509	-0.1363	-1.39	-0.2442	-3.0455
Z003E0097	-0.2711	-1.7675	-4.8955	-2.8288	-2.1799	-0.9528	-0.5736	0.9801	0.6514	-0.5488
Z003E0098	5.0805	1.8156	2.1537	1.9621	0.2087	2.9669	1.4192	4.221	4.0561	-2.2287
Z003E0099	-0.2231	-6.5976	-4.9231	-2.0757	-2.737	-5.1495	-5.1604	-3.57	-0.9144	-0.9162
Z003E0100	1.176	2.669	1.6684	0.9206	1.6273	0.7961	1.3748	3.2521	-1.1908	-2.2039
Z003E0101	-14.877	-17.0314	-17.4452	-15.9047	-15.8843	-15.9983	-17.0511	-14.1593	-18.3069	-13.5275
Z003E0102	1.3408	1.5378	0.2768	2.4184	0.7801	-0.04881	1.7256	0.2089	3.7121	-2.1204
Z003E0103	0.2337	-4.4865	-4.0139	-2.5809	-0.7365	-2.1714	-2.2633	-3.1405	-5.1644	1.8643
Z003E0104	-5.952	-3.3632	-6.6469	-8.0563	-7.3011	-5.5042	-5.9864	-4.5277	-4.4145	-2.0872
Z003E0105	-3.2205	-1.7326	2.7828	-2.8139	-3.7276	-1.0835	-1.0795	-2.0962	-6.1862	1.6147
Z003E0106	-14.4714	-14.882	-12.0662	-15.5678	-11.2399	-13.0193	-13.769	-12.0045	-9.8888	-16.2695
Z003E0107	3.1348	0.9829	-1.0541	0.6539	2.4351	1.16	3.4368	1.0434	-0.9301	-1.0987
Z003E0108	-2.15	-2.3698	-4.8641	-4.3621	-3.9183	-2.0057	-4.1351	-1.4593	0.2288	-6.4773
Z003E0109	-0.5556	6.7463	4.1252	4.7033	4.6633	4.194	5.9236	2.4447	0.9005	3.7084
Z003E0110	-3.5801	0.09151	-0.9274	0.5593	-2.8	-0.665	-1.6618	0.6402	-3.3916	-0.7905
Z003E0111	-0.9068	2.6552	4.5218	1.8071	1.6624	2.0005	2.3441	4.2006	-1.5819	7.5011
Z003E0112	-5.1465	-4.1434	-4.0514	-1.9351	-0.9506	-2.597	-1.7622	-1.6915	-2.4757	-4.1372
Z003E0113	-4.5781	-3.6275	-5.6063	-4.6558	-5.4139	-3.7729	-3.1632	-3.4135	-1.6949	-6.4423
Z003E0114	12.7407	10.4757	8.2637	8.5202	7.8855	11.2872	8.7457	8.0035	7.1419	5.7766
Z003E0115	2.3578	-1.4805	3.5352	2.3498	2.9608	0.09713	1.149	-1.3832	1.6774	-2.7267
Z003E0116	3.0994	3.9515	7.3675	1.2705	0.8438	1.0307	1.153	4.448	5.3049	1.823
Z003E0117	1.0373	0.6046	0.8425	1.7837	4.2971	3.0556	1.2024	0.8652	0.1518	2.5221
Z003E0118	16.0288	15.0052	13.2763	14.7427	13.6137	13.5392	11.879	13.0897	10.7272	15.6794
Z003E0119	-5.9919	-5.3275	-5.1268	-5.5349	-4.8413	-5.2873	-3.9656	-4.1315	-6.3137	-7.437
Z003E0120	5.0227	4.6963	0.2761	3.5273	1.432	3.9413	4.1131	5.2345	3.541	-0.2268
Z003E0121	4.0681	4.194	4.691	4.1004	4.1044	3.0456	3.6911	2.434	-0.265	6.3798
Z003E0122	2.4233	-0.9256	2.7971	-0.2609	2.6799	1.2432	1.4949	2.9833	-2.0355	0.09704
Z003E0123	-7.8111	-6.3383	-2.9853	-8.8827	-6.4897	-7.2253	-7.4997	-7.384	-5.356	-4.9194
Z003E0124	2.086	1.307	4.1664	2.8155	4.9511	3.8065	4.0223	0.892	7.1238	-0.5085
Z003E0125	-3.7534	-3.4004	-4.2153	-6.8937	-3.5354	-3.5639	-4.3109	-6.2169	-1.9986	-0.3796
Z003E0126	7.4893	5.3817	6.5955	4.9706	4.8107	4.6463	3.5347	5.2585	2.5112	0.7516
Z003E0127	-4.5434	-3.3811	-3.0115	-4.3134	-3.2973	-5.273	-3.2431	-2.6901	-1.9953	-8.318
Z003E0128	-4.9073	-5.0931	2.2279	-2.9203	-2.8133	-2.6785	-2.9151	-4.8008	-5.1271	-3.4676
Z003E0129	-5.6805	-3.2503	-5.3445	-7.6081	-4.9309	-5.9446	-3.6151	-4.143	-7.7891	-7.1595
Z003E0130	-4.1991	-5.8695	-7.9369	-3.6367	-5.3184	-3.4824	-3.6387	-5.5412	-3.7858	-1.26
Z003E0131	-2.4358	-1.8086	-5.2963	-2.3448	-2.6935	-1.3232	-2.3393	-1.7381	-4.3434	1.2149
Z003E0132	-3.0425	-2.4403	-7.0438	-2.7972	-1.7768	-1.2562	-1.925	-0.4384	0.5441	-2.8585
Z003E0133	-1.7979	-2.8008	-6.1931	-5.138	-4.3642	-3.3274	-4.6178	-4.3328	-5.455	-1.2905
Z003E0134	-3.4759	-1.0413	-5.1502	-0.9249	-0.2103	-1.835	-0.6727	-1.5982	-5.3559	3.0662
Z003E0135	2.6813	2.7036	-1.0765	0.6161	1.7832	-1.5022	-0.9086	-1.606	-1.4286	4.8383
Z003E0136	1.2137	-0.8522	2.7993	-3.322	-1.9264	-0.9215	0.03018	-3.412	0.8135	-4.1526
Z003E0137	-4.3073	-4.9065	-3.0896	-4.202	-1.7804	-3.5481	-2.8657	-3.5005	-7.9848	-5.0868
Z003E0138	-3.7492	-6.7605	-9.5163	-8.5339	-5.9159	-5.4624	-5.2094	-6.3277	-4.0662	-9.2764
Z003E0139	2.7694	5.0344	1.8055	1.3964	2.8669	3.792	2.6094	5.3624	3.0261	0.049
Z003E0140	-3.005	-0.3933	-2.0619	-2.8564	-1.6436	-2.5507	-2.7718	-3.9623	0.6672	0.7043
Z003E0141	11.0087	8.7619	9.5801	9.3306	9.53	7.4544	7.5225	8.7738	5.7697	4.4569
Z003E0142	-5.0671	-3.5732	-5.3699	-3.0913	-1.8449	-3.638	-3.2916	-2.1806	-6.0648	-5.6588
Z003E0143	-2.9605	-0.3747	-2.1762	-2.0512	-1.392	-2.5862	-3.6184	-0.4664	-0.5177	0.7101
Z003E0144	1.4707	-3.1941	-1.26	-0.8763	-1.6547	-1.5911	-4.1698	-4.1749	0.1974	2.1856
Z003E0145	-5.4159	-1.8228	-3.6537	-2.6458	-6.1672	-4.6973	-3.2611	-4.6702	-5.9413	-8.5053
Z003E0146	5.2914	3.0988	2.7264	4.8999	2.6201	3.2977	3.5762	3.4952	4.4866	0.4871
Z003E0147	-0.4259	0.5425	4.1472	1.6831	0.4526	-0.3794	1.0603	0.7992	-1.3203	2.3798
Z003E0148	-9.3377	-4.3426	-9.5577	-6.2684	-3.5232	-4.8204	-5.3666	-7.1682	-4.6634	-2.831
Z003E0149	1.2982	5.1298	-1.9899	3.0495	0.7374	1.6168	1.5657	0.8748	5.2297	-0.5493
Z003E0150	-2.7472	-5.0273	-5.0862	-1.7096	-3.2445	-2.8869	-2.2259	-0.4465	0.02877	-4.8598
Z003E0151	0.1785	1.7605	2.8832	-0.3183	-1.2142	-1.6505	0.9891	-0.3943	1.6964	-2.5224
Z003E0152	-8.7061	-6.3361	-8.2244	-7.2868	-6.3012	-8.1203	-6.6615	-9.231	-5.7355	-11.2494
Z003E0153	5.1996	3.5132	7.1288	5.7672	3.9183	5.2249	5.2189	6.9521	7.4505	5.3724
Z003E0154	-3.6362	5.5336	3.544	3.2533	4.0219	2.5458	3.6759	1.0703	-1.3135	1.6301
Z003E0155	-1.4522	-3.1649	-2.9297	-2.1008	-1.818	-3.2714	-2.0211	-3.0977	-4.0436	-5.5567
Z003E0156	-3.4069	0.7793	-0.9338	-1.3133	-2.756	-1.4544	-0.3658	0.3493	-0.7372	-0.9014
Z003E0157	6.0244	8.5091	5.2623	7.1183	5.2869	6.2045	7.6581	7.8449	7.1543	9.3754
Z003E0158	0.1481	-1.1416	-2.0373	-1.7109	-1.6388	0.06061	-0.1004	-1.4139	0.6996	-0.1693
Z003E0160	5.7872	4.372	6.5182	4.6601	2.6783	3.644	2.6646	1.5437	4.9306	3.6134
Z003E0161	-0.4865	-0.3567	0.8456	-0.3844	-2.0525	-0.2386	0.1264	1.216	-0.9665	-0.6637
Z003E0163	10.3135	3.123	5.3813	4.7184	3.495	3.7735	3.5862	3.7504	6.4668	0.553
Z003E0164	7.9172	2.0008	9.1686	3.8002	6.8234	4.5158	5.597	6.4601	6.319	2.9756
Z003E0166	-3.2843	-3.9081	-2.3242	-1.3008	-2.5456	-1.9091	-4.0864	-2.8375	-5.314	-3.4047
Z003E0167	-4.5208	-5.1172	-4.4972	-4.8784	-5.1251	-4.0833	-5.3807	-4.5044	-6.3809	1.0059
Z003E0168	-6.7742	-6.5827	-8.814	-8.1328	-6.5847	-7.3187	-6.5526	-8.4514	-10.6123	-7.9277
Z003E0169	-4.8815	0.3315	1.6831	-1.9829	-4.4836	-2.9069	-2.5196	-1.1561	-2.5061	2.5552
Z003E0171	-9.9296	-8.3377	-9.2479	-7.2645	-9.4352	-7.9469	-7.5212	-9.7074	-7.2927	-2.4143
Z003E0172	-9.0488	-7.783	-4.7355	-4.5253	-4.6136	-5.7706	-6.7818	-5.2164	-4.1442	-2.6422
Z003E0173	0.007572	-0.1379	0.5662	-2.3262	0.2933	-1.0964	-1.2171	-1.7399	-3.8974	-1.9376
Z003E0174	2.4551	2.5063	5.485	3.956	3.505	4.7783	4.059	4.9807	1.8737	9.3107
Z003E0175	2.3303	2.3304	4.3654	3.1902	2.2343	4.1035	1.2251	2.1398	-1.3996	1.2417
Z003E0176	1.4442	5.0463	0.9848	4.6478	2.8262	2.2834	4.9888	2.2416	2.75	6.5119
Z003E0177	-6.9756	-3.3143	-5.086	-4.0376	-3.9008	-5.7656	-4.5652	-5.7889	-3.7046	-9.7902
Z003E0178	4.0723	3.4077	3.966	2.8826	5.7416	4.9069	5.5021	6.0981	7.3943	8.2548
Z003E0179	10.1856	7.9536	9.0041	6.3265	8.834	7.1736	8.1245	9.9606	9.9289	3.0825
Z003E0180	2.6112	4.5083	0.1596	3.1398	3.2214	3.1804	3.8168	3.9758	4.5335	6.5828
Z003E0181	0.2943	-1.3724	-1.2607	-0.5901	-0.4443	-1.5131	-0.6173	-1.4487	-2.7439	-3.8134
Z003E0182	6.4568	8.2333	6.1385	4.5162	7.4152	7.0399	6.8041	8.3472	9.101	2.9214
Z003E0183	-0.3566	-2.0649	-3.729	0.6288	-2.8306	-1.3449	0.7785	1.0299	2.2733	-4.3257
Z003E0184	4.0777	2.7685	1.0469	2.5888	1.1672	1.5687	1.8004	2.6951	-0.302	-0.1634
Z003E0185	-6.9687	-9.0182	-12.7874	-7.5902	-6.1489	-7.5616	-7.7802	-9.4062	-10.1236	-8.7206
Z003E0186	-1.6687	-3.01	2.6666	-1.9147	0.1549	-2.1435	-0.9683	-0.1656	-0.3734	1.5394
Z003E0187	-2.0873	-2.8333	-0.5712	-0.5522	-2.357	-0.6558	0.3936	1.4282	-4.1616	-3.9443
Z003E0188	6.132	8.4173	7.0073	6.4571	7.4293	6.4067	5.7363	8.659	8.206	9.7586
Z003E0189	-5.3335	-9.2412	-6.1173	-8.06	-7.2428	-5.642	-7.2693	-8.9957	-9.4116	-8.2014
Z003E0190	-4.0773	-5.3572	-4.4345	-6.74	-4.4367	-4.9575	-4.6261	-2.8796	-6.5384	-6.4968
Z003E0191	4.162	2.5432	3.1917	4.3684	1.4327	3.5282	4.0657	2.0984	4.5774	7.9769
Z003E0192	2.7951	5.5312	6.6071	6.6752	7.6415	5.1026	3.7732	6.8993	8.3143	7.8141
Z003E0193	-1.3207	-1.3746	3.7883	0.3976	0.2668	-0.1088	1.9474	-0.1571	-2.0223	2.5955
Z003E0194	2.019	0.5392	3.0743	1.485	-0.3991	1.6757	2.1597	1.926	4.5284	-0.6117
Z003E0195	-8.965	-6.4909	-5.042	-5.7717	-6.0245	-5.224	-6.406	-5.1903	-7.1384	-2.5021
Z003E0196	-1.4684	0.8245	-2.0112	-1.278	-2.582	-2.4455	-0.7284	-1.7039	2.2598	-3.8269
Z003E0197	-11.0817	-9.575	-8.149	-6.2725	-6.4904	-7.4257	-8.3937	-6.2691	-6.7597	-8.5495
Z003E0198	4.9663	3.8094	0.9657	4.8338	2.0081	2.3874	4.6509	3.0427	5.272	6.0281
Z003E0199	-5.5842	-4.6259	-0.9456	-1.1028	-2.0439	-1.8959	-3.7066	-1.3775	-6.4683	-4.2727
Z003E0200	4.3455	4.4707	9.7199	5.4897	4.8528	2.7681	4.5379	2.439	3.328	6.9936
Z004E0001	1.7574	-0.2451	5.3857	6.0357	1.7856	3.4449	3.73	3.5008	0.9503	0.9664
Z004E0002	-7.2846	-12.8607	-12.0499	-9.3796	-8.1254	-6.7949	-8.2138	-9.7023	-8.6744	-9.103
Z004E0003	2.619	3.4839	-1.7334	5.1076	0.3255	0.8467	2.34	0.7056	-0.3311	0.9376
Z004E0004	6.5348	6.8159	10.6359	7.2277	7.0312	9.2299	8.6386	5.7341	8.8322	8.2498
Z004E0005	-6.0007	-8.5776	-3.7356	-3.2638	-4.548	-4.3016	-3.6145	-5.6796	-6.3514	-3.6955
Z004E0006	0.5971	-2.9728	1.4855	1.9189	-0.6004	-0.9418	0.1716	0.09469	1.4374	-0.7853
Z004E0008	11.7882	13.8444	10.3094	12.5247	8.3982	9.7161	11.1801	8.4938	8.0366	8.3516
Z004E0009	5.5859	3.189	6.2566	8.7797	7.9032	9.0091	6.3816	7.7125	8.4754	7.3274
Z004E0010	8.6568	8.1169	6.8245	7.9263	3.5972	6.316	6.8934	4.3425	5.7421	5.1441
Z004E0011	0.6981	-3.2519	0.9176	-0.5485	1.402	2.3933	-0.1415	1.9045	2.5691	2.07
Z004E0012	-7.6319	-3.3597	-6.3906	-7.5485	-6.4881	-6.0238	-7.8358	-7.615	-3.7204	-8.2837
Z004E0013	1.1203	5.9755	3.7575	2.257	2.9923	0.9251	4.7096	3.5592	1.5815	2.2868
Z004E0014	-0.5494	-1.4966	-1.6004	-1.0646	-0.3099	-0.8034	-2.4737	-1.0152	-3.5492	-2.1785
Z004E0015	3.9724	4.0848	4.2267	-0.3966	3.3877	2.4055	4.3868	1.9038	1.2061	2.0394
Z004E0016	-6.3596	-2.8057	-1.9348	-5.0222	-2.507	-2.8512	-3.7878	-1.8296	-5.1921	-2.2512
Z004E0017	0.2713	-1.7966	-1.2907	-2.0888	0.2604	-0.9836	0.62	-0.6062	1.7461	-0.7396
Z004E0018	-2.7775	-1.4062	-1.2818	0.6723	-2.5783	-2.9478	-2.4057	-2.3539	-2.1479	-2.2644
Z004E0019	2.4441	4.7	2.8294	5.5618	4.1996	3.0378	4.2265	3.7406	2.3226	3.2982
Z004E0020	0.113	-3.111	-1.0462	-0.09496	-0.671	0.0959	-0.8024	-0.6097	-1.22	1.2506
Z004E0021	-7.9631	-11.4058	-8.7566	-6.6361	-8.6689	-6.8655	-8.7113	-7.4628	-10.8989	-8.6992
Z004E0022	-8.7867	-9.4402	-5.2783	-7.1821	-6.5956	-8.0915	-4.878	-5.9932	-6.0406	-6.1939
Z004E0023	-1.38	-3.1618	-4.2693	1.4067	-1.2095	-2.6684	0.2147	-1.0742	1.0953	-1.3721
Z004E0024	6.5569	10.4612	4.6946	7.2654	5.2697	5.6156	5.1838	4.4089	7.0151	6.5484
Z004E0025	1.2384	3.2962	0.9628	1.6984	3.3802	3.2573	4.3949	3.5214	3.5027	3.8185
Z004E0026	3.1606	-2.4058	0.3363	1.643	0.9223	3.0922	3.4917	1.613	3.2821	3.34
Z004E0027	-6.626	-8.527	-4.255	-5.2528	-6.1588	-5.2856	-4.6776	-4.7537	-3.622	-5.2286
Z004E0028	-1.5548	-2.2283	2.0435	-3.9738	-1.0071	-0.1246	-1.2279	-1.4859	1.7266	-1.3325
Z004E0029	2.2287	-3.3038	-1.0416	0.8955	0.1109	-1.2909	-2.1002	-0.8884	1.8265	0.01337
Z004E0030	5.4409	9.0111	5.0895	4.1116	4.3047	1.1938	2.2812	4.0357	2.4387	1.9679
Z004E0031	4.4121	5.5627	5.5651	3.8719	4.6609	1.9119	5.4479	4.9226	3.0225	4.9443
Z004E0032	-3.0803	3.7551	-2.5072	2.298	0.3426	0.2069	-0.1874	-0.7353	3.4949	-1.2915
Z004E0033	-2.1306	0.587	-1.6215	-5.1627	-2.7636	-1.7056	-3.1508	-2.058	-0.984	-2.3067
Z004E0034	-2.7435	-3.4182	-2.2263	2.0495	-1.9927	-2.7691	-2.2334	-0.1188	-0.8139	-0.6892
Z004E0035	-6.6433	-4.413	-5.8323	-2.0269	-6.5307	-5.6115	-3.8649	-5.7138	-3.6476	-4.6629
Z004E0036	4.8548	0.9079	2.4217	0.2273	2.9102	1.6612	0.3493	1.9893	3.4289	1.8912
Z004E0037	3.6558	1.8671	0.6619	1.501	2.3841	3.4223	1.4843	3.4399	0.7075	4.8884
Z004E0038	-1.3494	-3.5035	-3.0768	1.6606	-2.1417	-0.8218	0.5506	-0.1404	-2.8148	-0.2421
Z004E0039	-3.3562	-1.8337	-1.6622	-5.8379	-2.6538	-3.5709	-0.5569	-2.8855	-4.5947	-1.2478
Z004E0040	-2.5544	-1.0577	-3.6963	0.1097	-2.3217	-3.2378	-0.8997	-3.6455	-2.1394	-3.2621
Z004E0042	2.8385	7.0654	2.4708	6.9157	4.2393	4.279	4.2002	7.9771	5.9351	4.0342
Z004E0043	-0.07311	1.1102	-1.1521	2.8375	1.534	1.5674	-0.4995	0.07462	-0.7561	-0.3271
Z004E0044	6.2863	3.2068	6.2428	8.9301	6.906	9.4557	7.9993	7.7529	4.378	8.015
Z004E0045	4.9056	4.6785	2.7984	-0.5312	3.0532	2.7043	5.2407	1.6371	1.9261	4.1318
Z004E0046	-2.2609	-5.2481	-0.2168	1.6767	-0.4757	-2.7167	-2.9208	-1.2046	0.8521	-2.3151
Z004E0047	1.5163	-2.4495	-3.0513	-3.9645	-1.3292	-1.0585	-2.1868	-0.8911	1.091	-2.1151
Z004E0048	-2.6725	-3.5187	-7.8899	0.03688	-3.0052	-2.9103	-3.2317	-2.9913	-5.8659	-2.3906
Z004E0049	0.4166	1.8557	2.054	2.5127	1.4989	2.0883	2.6305	-0.5008	3.3399	0.3545
Z004E0050	-7.9704	-8.4541	-6.3509	-6.6537	-6.4446	-6.1356	-5.3915	-6.4806	-7.4408	-7.9101
Z004E0051	-6.2238	-4.5445	-7.0513	-5.9437	-6.3837	-6.5966	-6.3265	-5.6373	-5.0633	-6.6737
Z004E0052	1.3406	0.6407	4.613	3.4041	2.322	4.3572	3.0761	2.8146	1.5473	5.4677
Z004E0053	0.2175	5.8786	2.2944	1.1884	3.269	4.0194	2.6414	4.73	5.0883	4.4808
Z004E0054	13.5237	13.0171	14.572	14.7093	11.7806	13.519	13.1896	10.4718	14.6494	13.6803
Z004E0056	6.2757	9.8474	5.9067	2.3526	4.7194	3.2478	4.2287	5.4159	3.2126	7.4161
Z004E0057	-9.5738	-7.1945	-11.2283	-10.4321	-9.0238	-8.5445	-9.202	-11.2435	-9.6289	-6.6928
Z004E0058	-2.1319	-2.7978	-2.5171	0.5977	0.06656	-0.6787	-2.1757	1.0346	-1.0345	-0.1246
Z004E0059	-3.4256	-4.8712	-1.6981	-4.7308	-3.7744	-4.9438	-2.8585	-4.1785	-0.02574	-4.5235
Z004E0060	0.5143	0.2062	1.3305	-3.4795	-0.9749	0.09754	2.2812	1.0986	-0.96	-0.4532
Z004E0061	-7.2351	-7.2184	-5.8744	-1.491	-3.9719	-4.3684	-4.8669	-5.0598	-2.9737	-5.5986
Z004E0062	-7.3179	-11.2486	-3.888	-5.7699	-6.5186	-5.9196	-6.3211	-7.1442	-7.9798	-5.6761
Z004E0063	4.9403	7.03	8.1502	7.0866	5.1443	6.92	4.2676	3.4525	5.5951	3.3287
Z004E0064	1.9393	0.2157	3.8207	5.3488	3.641	4.3322	1.6605	4.2964	4.3704	3.1443
Z004E0065	-4.3998	0.6485	-4.3893	-0.1716	-2.7687	-1.9121	-1.9257	-1.5489	-3.4731	-1.9614
Z004E0066	10.1275	10.0445	8.4005	10.1585	5.5268	8.7081	8.996	7.3305	4.1263	7.2272
Z004E0067	-2.7536	-0.2307	0.5347	1.2015	0.09855	-0.424	0.8172	-0.6169	1.4633	0.8419
Z004E0068	-1.6378	-9.0263	-0.7205	-2.0762	-4.5667	-2.9172	-2.5437	-5.3765	-1.6764	-1.9461
Z004E0069	5.5324	4.0596	7.1773	8.6587	6.406	6.6041	6.1223	6.9328	8.8621	6.1985
Z004E0070	-3.1309	-6.2066	-1.0391	1.8176	-0.7425	-3.3865	-3.4225	-1.1262	-4.061	-1.9727
Z004E0071	-4.0947	-5.0534	0.3228	-5.4973	-3.9782	-3.3496	-3.4113	-2.213	-5.6191	-4.127
Z004E0072	0.9557	6.4967	3.7864	1.122	2.2567	2.5445	0.9126	1.2428	0.09824	2.23
Z004E0073	-0.3443	5.0324	0.2097	1.3466	1.5783	1.4505	2.1583	1.4678	3.7816	-0.3029
Z004E0074	-2.1111	-2.6807	-0.9642	1.7563	-3.3849	-1.1183	-2.5503	-2.4298	-1.9533	-2.9247
Z004E0075	-0.7084	2.423	-0.7711	-0.4432	-1.1538	-2.4026	0.02638	0.2093	-2.7925	-2.7145
Z004E0076	3.9049	8.0601	6.2846	2.0125	5.0941	3.1261	5.5975	4.4327	6.854	3.4335
Z004E0077	1.9086	4.5839	5.5171	5.7362	3.9262	2.0321	3.177	2.3445	2.0126	2.0595
Z004E0078	2.9494	3.0492	2.7307	4.4353	1.423	2.5951	1.8764	1.0906	-0.1299	1.6433
Z004E0079	4.135	-0.06601	5.3071	5.1201	3.4268	3.8298	2.0973	1.5272	4.7113	1.7881
Z004E0080	-5.8308	-9.02	-4.2083	-5.2261	-3.8568	-5.7486	-4.7569	-5.1717	-5.7918	-2.919
Z004E0081	-3.0977	-5.6935	-0.1356	-4.3459	-2.4271	-1.8945	-1.5387	-1.8238	-4.5906	-2.4679
Z004E0082	0.794	-0.4361	-2.2497	-0.3948	-0.5053	-1.2987	-0.6676	-0.2762	-2.226	-1.062
Z004E0083	-3.4263	-8.3772	-2.4675	-2.2097	-2.6947	-3.8287	-4.3201	-3.8372	-0.4384	-1.8297
Z004E0084	3.599	2.1581	3.0808	0.2346	1.1613	-0.3174	0.6893	-0.7416	3.8692	-0.2476
Z004E0085	-1.319	-3.793	0.08863	-0.4126	0.1704	0.1303	-0.3341	-1.3661	-1.8776	-0.4591
Z004E0086	0.6233	-0.5734	0.1261	-6.2414	-2.8376	-1.4076	-1.1455	-2.0727	-0.5508	-0.9243
Z004E0087	7.8403	7.1702	8.8447	3.8634	8.264	8.3291	6.4669	8.6772	5.6332	6.8146
Z004E0088	5.8249	1.1738	2.2044	3.4703	7.3797	5.5075	5.2225	4.2173	3.8992	7.7877
Z004E0089	0.9123	-2.5612	2.2908	-2.7952	0.6754	-0.1788	0.2771	-1.0023	-2.1616	1.2217
Z004E0090	-0.7476	-2.9466	-3.8143	-5.4098	-1.3866	-1.0667	-3.0028	-3.4138	-3.6668	-2.2643
Z004E0091	6.1227	2.9178	4.7807	5.1227	2.5257	3.8509	3.1546	3.2238	4.1224	2.8352
Z004E0092	9.098	9.4048	11.194	6.7783	8.7416	9.245	8.558	7.9828	11.2756	10.1336
Z004E0093	-2.3666	2.3138	3.1428	0.8626	-0.5267	-0.359	0.5133	-1.319	2.7676	-0.976
Z004E0094	2.9066	1.0579	0.2784	-0.3823	1.6074	2.5039	2.8454	1.5638	0.3669	0.4024
Z004E0095	-3.2379	-1.5495	-6.8291	-6.7598	-4.0917	-3.3163	-3.9491	-4.3522	-0.2679	-3.0688
Z004E0096	6.4906	10.0674	8.8178	6.4954	8.043	5.8995	5.4474	7.9514	9.1233	8.1082
Z004E0097	-3.785	-9.0297	-8.0754	-7.9031	-5.7711	-3.9542	-2.5444	-4.2826	-4.4153	-5.4531
Z004E0098	2.9159	-1.1699	2.6091	3.3327	0.8009	0.5314	1.0656	0.6686	0.2938	3.1069
Z004E0099	-4.6792	-8.163	-3.5301	-0.8741	-4.8471	-1.1633	-4.2215	-1.8859	-5.8161	-5.0978
Z004E0100	-11.4735	-11.09	-9.3298	-5.0917	-6.0112	-9.7927	-6.1863	-6.8698	-7.9225	-6.9843
Z004E0101	-2.2893	-6.1545	-0.8277	-2.3198	-2.1434	-2.358	-1.6316	-1.0902	-0.8399	-0.3439
Z004E0102	-8.2581	-9.8759	-5.9628	-9.7683	-8.695	-6.8621	-7.399	-9.8814	-8.5886	-8.1098
Z004E0103	1.3894	4.3704	3.4767	1.1133	3.0956	2.1387	2.6675	3.7713	2.3688	3.9611
Z004E0104	1.8477	5.4149	0.6872	4.0513	2.5712	0.1594	0.1779	1.7011	-0.615	0.07776
Z004E0105	7.4835	3.7122	8.2549	7.423	5.7202	6.5443	5.463	6.9474	7.8996	7.1579
Z004E0106	1.9558	4.7647	1.9299	2.081	3.0367	2.6992	1.6439	2.6946	2.5459	1.5813
Z004E0107	1.9718	3.6303	-3.5658	1.0306	-0.4438	-0.2811	-1.242	2.9385	-1.4918	0.8555
Z004E0108	-0.795	3.5156	0.8493	-0.4389	0.3121	0.9839	0.2238	1.0688	-1.1174	2.0712
Z004E0109	8.8459	6.2684	5.9709	11.2554	9.9024	7.7516	7.8058	8.512	11.1269	9.2299
Z004E0110	0.6743	-2.1031	0.5033	-3.5903	-0.09665	1.0601	-1.1533	-2.1504	-1.3742	-1.1612
Z004E0111	-5.0096	-3.2057	-5.0866	-7.9143	-3.791	-4.3819	-5.5391	-4.8223	-6.4344	-6.4906
Z004E0112	0.8894	-0.4971	-0.3496	2.8651	-1.8537	-0.9464	0.8425	-0.02604	1.3977	-1.2197
Z004E0113	-3.637	1.8103	-3.9869	-3.1762	-0.8488	-2.3117	-0.5259	-1.0629	0.1921	-0.6914
Z004E0114	1.481	-1.2033	0.4727	-2.0925	-0.7909	-1.7308	0.06015	-1.6959	-3.3127	-0.8594
Z004E0115	-11.8122	-7.6318	-9.9428	-7.6645	-10.5505	-8.577	-10.9158	-9.5107	-9.2745	-8.9117
Z004E0116	-1.8126	0.9791	-4.8504	-2.6099	-1.8574	-2.5603	-1.8671	-3.3733	-0.2649	-2.4478
Z004E0117	0.4419	3.3718	1.6383	2.1759	-0.0245	2.082	0.3657	-0.6194	3.7879	1.4204
Z004E0118	2.6937	2.9507	-2.7211	1.2617	0.4067	1.0818	-1.6088	-2.7733	-3.1234	0.06604
Z004E0120	5.4569	5.2133	6.7244	3.6479	6.3546	4.6227	3.8959	6.6246	3.1119	4.3974
Z004E0121	-0.0938	4.7971	4.5015	2.6666	2.7751	1.2334	0.9938	1.7602	0.613	3.8959
Z004E0122	4.2553	-1.272	-0.9894	5.4837	3.6841	4.6582	1.5492	3.9604	0.2196	2.1639
Z004E0123	1.9538	6.8756	3.4232	2.8129	2.4002	2.1816	0.5209	3.0305	-0.1311	0.1867
Z004E0124	-11.7308	-12.7372	-7.7212	-10.0186	-8.8516	-8.7465	-10.2151	-9.794	-9.8685	-8.1192
Z004E0125	-6.091	-6.3853	-6.3184	-7.9995	-5.7176	-5.7412	-5.6796	-4.7802	-3.361	-6.5025
Z004E0126	-8.5191	-9.9065	-7.3692	-4.4396	-6.1357	-7.0495	-6.6244	-5.992	-7.1596	-6.6474
Z004E0127	-0.8512	5.2852	-2.7003	-1.6215	0.3524	0.1371	-1.4563	1.3038	1.6254	0.7676
Z004E0128	-5.2216	-4.6875	-2.7524	-5.2462	-2.3311	-2.476	-3.0644	-0.7822	0.3757	-2.8114
Z004E0129	-4.0169	-3.5394	-6.8276	-4.1178	-3.7601	-2.9184	-1.9155	-4.4522	-5.078	-2.4606
Z004E0130	5.7835	3.2364	6.5279	3.2865	4.2305	3.9192	6.5613	3.7005	6.5693	3.5377
Z004E0131	-2.7538	-3.0557	-0.737	1.1449	-2.0363	-1.8295	-1.5377	-3.1729	-3.8074	-3.1116
Z004E0132	2.9391	-1.6479	-0.6757	3.0603	2.3656	1.8692	1.3327	0.9211	-0.08301	0.7122
Z004E0133	-9.6699	-13.6695	-13.5363	-16.3202	-12.4742	-12.2831	-12.5783	-13.2377	-14.3023	-13.2746
Z004E0134	-2.8597	-1.4608	-3.7562	-3.3585	-3.613	-3.6067	-1.0249	-2.1724	-1.7433	-4.0969
Z004E0135	1.495	6.6989	7.0794	-0.2055	3.0394	1.4957	2.9812	3.3707	3.2819	3.3884
Z004E0136	2.2861	-0.2316	1.2545	5.0825	0.6352	4.2089	1.0551	2.9577	-0.6744	1.6265
Z004E0137	12.47	18.2358	13.311	13.7421	13.2904	14.4631	13.1738	13.8053	12.845	11.8476
Z004E0138	3.1705	7.4662	4.4817	3.9041	2.9757	3.1959	2.5931	4.2793	1.0883	2.2983
Z004E0139	2.117	1.0975	0.6486	4.1369	3.4881	0.622	0.6072	3.8111	3.8671	0.3733
Z004E0140	1.7608	1.823	1.7068	0.2241	1.9467	1.5059	3.9495	0.2475	0.09995	2.377
Z004E0141	0.8314	-0.6247	1.7956	-0.8733	1.4555	1.3823	1.6602	1.8064	-0.1132	0.375
Z004E0142	-3.0565	-1.1378	-3.4479	-1.0168	-2.9512	-5.5328	-4.5094	-4.7248	-2.3722	-4.1175
Z004E0143	0.8704	6.1571	-4.0916	1.5848	-0.2469	-1.0235	-0.7709	1.0331	2.5653	-1.2922
Z004E0144	-7.9205	-5.0871	-4.9074	-5.6179	-5.1958	-5.8867	-7.2566	-8.5837	-4.4596	-6.244
Z004E0145	-0.3192	2.7813	-1.7669	-0.0769	0.5872	0.9497	-1.7657	-1.5973	-0.3494	0.7964
Z004E0146	4.2674	7.043	1.8463	7.482	6.1334	5.5559	4.2994	6.3924	3.2174	5.4408
Z004E0147	7.0467	3.5285	6.015	4.7276	3.9752	4.829	3.9145	3.1995	6.5888	4.0556
Z004E0148	-2.8007	-2.0216	-5.9691	-7.8353	-5.347	-3.4769	-5.2752	-3.7183	-6.578	-4.5714
Z004E0149	5.2917	5.6116	8.4837	4.9925	6.2307	7.1108	3.7212	4.367	3.555	6.3312
Z004E0150	5.5621	8.9802	5.7988	3.1406	6.9954	6.1347	7.4846	7.1056	7.9528	4.3761
Z004E0151	-5.3199	0.5407	-5.2889	-4.579	-2.4422	-3.0637	-4.2574	-3.4867	-4.6306	-4.2981
Z004E0152	-7.8286	-3.0067	-4.2023	-9.9616	-6.9818	-6.3206	-7.5133	-5.0539	-3.7871	-7.8532
Z004E0153	3.1006	5.4195	-1.0591	4.5738	1.7572	5.0076	1.2399	2.6864	0.7052	3.0248
Z004E0154	-3.8698	-1.3097	-3.5545	-7.4242	-4.8331	-4.0356	-5.0045	-3.2172	-2.3115	-4.256
Z004E0155	-4.5011	-5.348	-2.6298	-5.3069	-3.0551	-4.0135	-5.2304	-2.3183	-4.7853	-2.5929
Z004E0156	-1.7582	-2.0975	-6.8864	-5.6579	-4.1731	-4.0905	-4.0192	-3.309	-1.3804	-2.6532
Z004E0157	-2.7646	-4.995	-5.7737	-5.08	-2.1261	-2.215	-0.9603	-4.5787	-0.4157	-3.6045
Z004E0158	1.8561	-2.5538	-1.6288	0.8196	-0.1196	0.8597	1.0932	1.1788	1.6812	0.6592
Z004E0159	2.5617	6.0917	-1.4431	4.0297	1.7427	0.6665	2.6289	0.4114	-0.05258	1.9976
Z004E0160	6.9854	6.7667	5.0242	3.1228	4.5412	4.0291	4.2586	3.7668	4.9493	4.5748
Z004E0161	4.3279	1.0492	4.4627	-0.245	4.2973	4.1686	2.542	3.0895	4.51	2.7489
Z004E0162	-6.3635	-1.9148	-6.6789	-5.7017	-4.8455	-7.0336	-5.6987	-5.2721	-3.0502	-4.6426
Z004E0163	0.7749	-2.776	3.3467	2.5776	1.9439	2.451	3.0078	1.6916	-0.3614	-0.5859
Z004E0164	-2.6358	-1.4952	0.8736	-3.8825	-1.5167	0.3118	0.59	-1.2091	-1.7262	-0.01237
Z004E0165	-1.9161	-3.8988	-4.4377	-1.0756	-3.4358	-2.6229	-4.5335	-5.2129	-6.05	-2.9537
Z004E0166	1.2987	1.0487	3.826	1.4998	2.4305	3.8576	2.5123	3.5296	3.1035	1.8893
Z004E0167	-3.8022	-4.1349	0.487	-6.6048	-3.7379	-4.5434	-2.1634	-2.7777	-5.0548	-4.8573
Z004E0168	6.4451	10.3759	7.9317	9.9595	5.3968	7.8665	6.4923	7.4019	4.732	7.7181
Z004E0169	1.0881	-0.5311	-1.8695	-2.2655	0.6657	-0.2182	-1.3029	-0.4216	1.7696	0.2708
Z004E0170	-7.7188	-6.0571	-6.8198	-4.6226	-8.2781	-9.9513	-8.2357	-7.4263	-5.386	-6.1308
Z004E0171	5.3137	6.5934	7.2514	0.8829	3.1164	4.1371	5.3459	5.3632	2.5193	3.0071
Z004E0172	-2.4387	-2.4323	-3.0171	-2.4625	-2.2175	-1.3681	0.5363	-0.8389	0.712	-2.402
Z004E0173	4.3025	8.2347	5.32	0.4064	2.9008	4.13	6.3485	4.5738	5.5988	5.2965
Z004E0174	-2.7383	-3.1123	0.02374	-4.3164	-2.2149	-3.3821	-1.24	-2.4004	-3.9937	-1.6597
Z004E0175	4.1152	5.4793	2.5492	4.0677	2.7218	4.1679	3.1924	5.2315	3.8105	3.2414
Z004E0176	1.4329	-2.0128	0.1604	-2.0431	1.2636	1.3485	-1.341	1.2698	-1.5461	0.6684
Z004E0177	-2.1813	-2.2432	-2.929	-0.3868	0.1595	-1.9976	1.2609	-1.9258	2.1017	1.1397
Z004E0178	-3.5248	-0.4069	-1.0355	-4.8384	-3.381	-1.8574	-2.2468	-1.1175	-1.9637	-1.84
Z004E0179	14.5549	11.4914	10.1352	11.1334	13.2363	11.3924	12.2083	12.6705	13.9728	13.6405
Z004E0180	-2.4363	-1.8175	-2.3309	-1.6864	-2.0007	-4.1654	-3.2967	-4.0273	-4.3799	-3.8377
Z004E0181	0.861	6.071	1.65	5.6316	0.5835	1.5145	1.1719	0.7935	1.3294	1.1929
Z004E0182	-2.0831	-7.0358	-4.3889	-5.6758	-2.7751	-5.2258	-2.7609	-3.0201	-1.5732	-3.7155
Z004E0183	4.3539	-0.9035	3.0307	2.7563	1.7184	0.9267	1.5272	2.4571	0.3456	1.3643
Z004E0184	-0.9421	-1.0634	0.869	-4.3459	-0.2812	-1.9642	-2.5685	-0.5081	0.3778	-0.406
Z004E0185	-5.123	-8.2897	-4.8514	-6.1984	-3.5148	-4.3032	-2.1208	-3.142	-6.7359	-5.2277
Z004E0186	3.9212	0.1916	-2.9146	3.898	-0.5307	0.4339	2.9915	-0.3013	-0.7118	1.1012
Z004E0187	-7.3748	-1.9981	-5.8857	-4.8628	-3.4873	-4.5431	-3.325	-2.4858	-4.9948	-5.2843
Z004E0188	-2.0491	-1.9967	-0.2938	-2.3312	-1.3159	-0.7748	-2.461	-0.5042	0.5076	-2.5819
Z004E0189	-2.7442	-0.9734	-6.586	-5.3701	-6.7686	-4.9767	-7.2058	-4.5246	-7.3976	-4.1192
Z004E0190	-4.7926	-6.4316	-7.3479	-1.6375	-5.9887	-5.3738	-7.6496	-7.6395	-4.4158	-5.5608
Z004E0191	-1.826	-11.8108	-4.9145	-3.601	-5.0843	-4.5761	-5.441	-5.1573	-6.9818	-5.4862
Z004E0192	-9.5004	-4.1905	-8.4865	-10.0832	-8.1003	-10.0733	-8.011	-9.1653	-5.9561	-9.6752
Z004E0193	3.7113	1.751	5.4532	6.4462	2.7208	2.2743	1.6343	3.3114	1.0021	4.2388
Z004E0194	0.1317	-2.7019	1.499	-1.0304	2.6739	1.7174	0.8444	2.2002	-0.2433	0.2422
Z004E0195	2.1376	-1.2232	-1.4649	-1.8066	-0.1871	1.7631	2.248	0.1816	3.292	1.4584
Z004E0196	-5.5393	-0.2287	-6.2324	-6.2059	-4.9859	-6.1122	-2.2931	-2.9602	-5.7974	-3.483
Z004E0197	7.2264	8.7011	6.9916	9.7754	4.8648	6.052	5.0196	6.06	7.3275	4.2736
Z004E0198	6.5065	5.7369	10.2888	8.0615	7.1068	4.9767	6.9245	6.563	6.4319	7.9633
Z004E0199	0.1028	-0.2455	1.4388	0.7063	-1.7343	-2.0207	-1.9663	0.3625	0.6921	0.1578
Z004E0200	-1.6276	-3.1675	-0.3853	-7.0152	-2.1061	-2.2037	-1.8698	-1.9682	-4.7221	-2.7288
Z005E0001	-7.7967	-6.1345	-2.6961	-4.7953	-4.1768	-6.8973	-4.159	-5.1913	-7.7523	-7.2624
Z005E0003	-4.7497	-3.8453	-9.7435	-3.057	-1.5296	-3.3351	-0.8779	-2.5573	-9.979	0.9834
Z005E0004	-1.7985	-8.0617	-10.5639	-9.3576	-8.6922	-8.6655	-8.2858	-7.4586	-4.2246	-6.0547
Z005E0005	-3.0864	-1.0979	1.545	-2.0194	-1.9156	-0.3852	-2.1821	-1.6164	-1.7408	-3.3967
Z005E0006	3.4947	2.8161	4.2788	0.9189	0.414	1.2263	2.7839	2.2297	6.354	4.6443
Z005E0007	-0.8739	-0.1376	1.4478	0.1415	2.2403	2.7823	-0.3465	0.863	-2.5538	-1.2309
Z005E0008	8.6369	1.6572	2.0319	1.6344	1.9373	1.2377	-0.02008	2.4374	4.5696	0.6961
Z005E0009	2.5945	3.1569	-0.06435	1.6036	2.6085	1.8957	0.8611	1.8971	1.8753	-0.02816
Z005E0010	-4.0294	-5.4265	-4.3822	-5.6453	-7.4116	-5.7706	-7.3192	-6.2312	-10.2853	-3.3581
Z005E0011	-1.158	-5.0206	-1.5641	-2.6005	-2.5721	-1.9755	-3.6967	-2.2669	-5.262	-2.9905
Z005E0012	-3.6709	-3.3551	-3.4768	-4.0301	-4.5188	-5.5181	-2.7139	-3.3856	-6.695	-4.5712
Z005E0013	-9.2452	-7.2362	-2.2292	-5.2709	-3.6531	-7.9841	-7.4662	-5.8283	-10.0834	-3.4492
Z005E0014	2.263	-2.5559	-3.2983	-1.4541	-2.9446	0.7453	-2.9875	-1.6002	3.5682	-4.0671
Z005E0015	1.4143	-3.5009	-7.2972	-3.6516	-4.6704	-5.3499	-2.931	-3.6082	-0.7569	-2.9174
Z005E0016	-4.3123	-1.4657	-2.001	-0.9043	0.2762	-0.5804	-2.05	-0.6359	-7.1131	-1.2773
Z005E0017	8.2619	4.8012	9.6213	4.8415	6.5567	1.8061	6.3343	5.6265	3.1534	7.848
Z005E0018	-6.4568	-6.7657	-2.1875	-5.639	-5.3896	-4.7995	-5.1205	-6.2005	-9.3268	-2.7998
Z005E0019	-7.4178	-9.9001	-3.7251	-6.6611	-7.9033	-10.0988	-7.0263	-6.7524	0.2245	-5.1803
Z005E0020	-2.0964	0.7015	-0.5329	-0.4437	-1.4141	-0.1571	-1.7093	-0.6846	-6.4147	1.9262
Z005E0021	-9.1412	-5.4762	-4.5975	-5.783	-6.5329	-6.0924	-4.8119	-5.6444	-13.4003	-2.8952
Z005E0022	-1.1025	0.08022	0.6467	-1.0785	-1.5193	1.7831	-1.7734	-0.4744	-3.1363	-3.0476
Z005E0023	-9.1621	-6.3079	-4.4735	-6.0898	-4.6232	-7.9171	-7.0589	-6.429	-5.9196	-3.7281
Z005E0024	-8.0475	-3.5927	-5.0755	-5.082	-6.6475	-6.1923	-3.5057	-4.7019	-6.3106	-7.0938
Z005E0025	-3.0879	-1.9105	-7.0432	-1.9976	-0.8245	0.1612	-3.9676	-1.8206	3.7883	-5.2149
Z005E0027	-11.2487	-10.5993	-10.6397	-10.1898	-11.1021	-13.0014	-9.2788	-10.4327	-7.5223	-10.7903
Z005E0028	-2.7836	1.1447	-0.1944	0.1603	1.7702	-1.0759	-0.8351	1.0069	4.5986	2.5852
Z005E0029	-1.4002	-5.5406	-5.3049	-5.5605	-4.2858	-3.3346	-6.6969	-4.955	-8.2089	-0.9076
Z005E0032	-0.544	0.7813	-1.5306	1.6656	2.8433	4.9269	2.1576	1.5133	-0.779	4.486
Z005E0033	-7.1824	-3.4067	0.297	-4.28	-3.4704	-1.734	-3.6818	-3.8644	-0.1431	-2.3608
Z005E0034	-1.933	-2.9578	-2.8295	-2.5053	-2.1697	-0.5199	-2.2872	-2.788	3.5919	-1.3172
Z005E0035	5.0466	0.3097	5.1408	2.2168	1.2601	-0.5485	0.8938	1.7282	6.1661	0.8905
Z005E0036	11.7556	10.1678	7.7314	9.4853	10.2248	11.585	7.1041	8.6679	12.5856	9.9133
Z005E0037	-1.8854	-0.3866	-3.5567	1.2288	-1.1608	-0.02811	2.027	0.8763	4.4498	0.006254
Z005E0038	0.9368	2.9841	3.6657	2.7757	3.3088	5.6582	4.0577	2.9434	9.8842	0.782
Z005E0039	-0.7144	-1.5599	4.4226	0.04033	-0.4269	0.8338	0.305	0.5912	6.7161	2.2894
Z005E0040	9.1696	5.4248	0.3084	5.5054	4.0065	4.2059	8.1472	6.0492	-2.379	3.8389
Z005E0042	1.7748	-0.2426	3.8183	-1.1112	-0.4981	-0.5051	0.4209	-0.4571	-3.3439	-1.8026
Z005E0043	6.081	2.7137	7.222	3.319	3.228	1.9096	4.3978	3.1766	0.9622	1.9573
Z005E0044	-7.121	-1.7818	-7.9531	-3.4383	-3.8023	-1.0353	-4.0175	-3.008	-11.3824	-5.365
Z005E0045	2.2618	2.4179	5.7388	2.7842	4.1813	1.9399	5.5637	3.7223	-2.3392	8.7274
Z005E0046	3.4356	4.0601	8.6358	1.5734	3.4805	0.8898	4.1157	2.4016	10.7651	0.7534
Z005E0047	-1.1742	-3.4622	-6.1095	-5.8063	-6.3258	-7.3856	-6.5299	-5.2806	-9.4619	-1.8539
Z005E0048	6.0465	0.651	3.1043	2.4101	1.6607	2.8222	3.5927	1.567	3.0379	-0.4166
Z005E0049	18.8532	13.0958	10.2634	13.2221	12.9105	13.9621	14.9637	13.1707	17.8625	15.4195
Z005E0050	4.3247	2.9087	-0.8731	1.2196	0.9744	3.1909	1.1381	2.2596	-4.1104	-0.7542
Z005E0051	19.7678	16.6168	12.1646	16.3603	17.61	17.3675	15.7671	16.8036	10.3278	14.9386
Z005E0052	-16.6929	-17.4014	-12.1321	-13.7446	-13.6417	-16.4298	-12.696	-14.1248	-7.8218	-14.7084
Z005E0053	1.9342	-2.2075	1.7538	-0.7278	-2.0594	-2.6343	-2.188	-1.1422	3.2992	2.064
Z005E0054	-2.7508	0.2325	-0.2266	-0.6037	-0.6874	-2.3282	-2.4066	-0.5957	-5.08	1.9786
Z005E0055	9.8815	6.2075	6.3957	5.6623	7.338	8.8527	4.5693	6.5085	5.118	4.0754
Z005E0056	1.5613	3.9155	2.1056	4.1698	5.297	2.4374	5.7453	3.7338	8.0342	0.4015
Z005E0057	0.571	1.2944	3.9115	1.826	-0.3173	-0.5592	2.7462	1.0652	5.1001	-0.3636
Z005E0058	-10.1134	-7.8927	-10.4964	-9.3417	-10.7045	-7.3445	-7.7447	-9.1888	-6.0441	-8.9158
Z005E0059	1.5133	4.8341	0.3521	3.2065	5.3715	5.1079	5.5232	3.8279	6.8078	8.0994
Z005E0060	-2.1922	-1.2727	1.2797	-1.0707	0.05364	-3.102	-0.3799	-1.2294	4.8826	-3.234
Z005E0061	-9.9018	-7.3869	-6.2429	-6.2411	-8.0627	-6.3041	-6.6673	-6.1035	-12.0797	-8.1691
Z005E0062	-6.1176	-5.8421	-8.8619	-5.8292	-4.8682	-3.9757	-4.0497	-5.822	-13.0454	-7.1094
Z005E0063	-0.3489	-3.7175	-6.4108	-3.7062	-2.516	-6.2401	-2.9071	-3.7496	-8.7433	-5.5932
Z005E0064	10.0396	11.9796	8.2934	11.4754	9.7335	12.4517	10.9107	10.5171	14.3811	11.4862
Z005E0066	-4.4324	-6.5457	-7.0311	-5.3529	-4.875	-4.3509	-6.6793	-5.8603	-10.5806	-2.2995
Z005E0067	-7.3752	-2.4747	-5.493	-2.7214	-4.3882	-2.3106	-0.6753	-3.0305	-2.3349	-5.7455
Z005E0068	0.2788	2.3353	2.8128	2.1034	2.4234	4.9761	1.6805	2.8007	1.902	1.2253
Z005E0069	0.5823	-3.0916	0.2784	-2.2871	-3.7969	-4.0625	-3.732	-2.5096	-7.4126	-1.433
Z005E0070	8.9583	8.7521	8.9304	9.4226	7.6359	9.6253	8.0168	8.7826	11.253	11.0893
Z005E0071	11.7694	10.9855	12.8003	10.0904	11.3053	12.7433	11.4887	10.0365	16.931	12.803
Z005E0072	-11.1615	-7.3062	-11.6567	-6.9639	-7.2112	-6.1753	-7.3922	-6.6997	-5.1998	-9.935
Z005E0073	-2.7014	-8.4427	-7.9109	-7.6095	-6.2044	-6.8005	-9.6525	-7.2489	-0.4975	-8.7458
Z005E0074	2.3718	7.1627	3.229	5.961	4.5026	4.17	6.359	5.4089	-2.3	8.8665
Z005E0075	-8.6432	-3.8666	1.834	-3.4775	-2.1615	-3.0656	-2.0823	-3.4048	5.4884	-4.7217
Z005E0076	0.05995	2.1639	1.6074	0.8694	3.0443	2.6477	3.4011	1.8539	2.5127	4.3985
Z005E0077	-5.3858	-9.0777	-10.2122	-7.6698	-6.2094	-6.3094	-5.2822	-6.9878	-3.2603	-8.2299
Z005E0078	-2.9442	0.04131	-2.2931	-1.3023	-1.2802	-0.9511	0.6632	-0.215	-1.8532	2.1992
Z005E0079	-2.6334	-0.5197	0.8879	-1.4835	1.21	0.7523	-2.4464	-0.6322	-5.2765	-3.6298
Z005E0080	-2.9863	1.069	3.4304	1.2407	3.2431	0.6541	0.2044	1.4471	5.6629	-0.3882
Z005E0081	-4.044	0.7254	0.01406	-1.5031	-0.5394	-3.1207	-1.9694	-1.1007	-7.2207	1.6489
Z005E0082	6.8751	5.4463	6.2335	5.513	3.125	6.5617	6.4168	4.5561	-3.4156	8.1527
Z005E0083	-2.3624	-1.8101	-3.5085	-2.8593	-1.2459	-1.3163	-2.6023	-2.3768	-7.7989	-4.9752
Z005E0084	5.86	5.2975	2.0848	4.9705	4.2799	5.385	3.8742	5.2739	6.1668	3.2058
Z005E0085	12.0181	7.9676	12.4349	9.1068	10.0744	7.9408	8.1562	8.6945	7.2691	9.3162
Z005E0087	-1.0533	4.5825	-1.1981	4.8341	4.7426	1.9026	4.2538	3.8252	-4.0818	2.4833
Z005E0088	-4.1397	-1.9369	-6.191	-2.7293	-2.0329	-3.5965	-5.131	-2.4435	-1.5189	-4.1033
Z005E0089	-3.6667	-7.7643	-12.4008	-6.8146	-8.1336	-5.9224	-7.518	-6.5068	-11.6783	-9.158
Z005E0090	-5.2982	-3.9215	-3.0921	-2.0247	-3.9038	-2.6684	-3.1195	-2.7622	1.2969	-5.5671
Z005E0091	9.3545	11.6623	8.8295	11.1397	12.0184	12.7712	11.4951	10.1794	5.0983	8.2747
Z005E0092	9.1678	10.9434	10.8043	10.1277	10.3849	11.7483	9.5645	10.7746	14.8443	12.4975
Z005E0093	0.6358	-0.4657	2.0363	0.1576	-1.5937	1.4108	-1.0488	-0.8734	-4.7828	-2.4378
Z005E0094	3.5289	1.1145	4.1564	-0.3039	1.2354	1.1013	1.5685	-0.03033	7.4414	-1.3331
Z005E0095	-3.8342	-4.43	-1.7919	-4.1524	-2.1674	-6.2548	-4.4623	-3.8928	-0.2025	-6.3475
Z005E0096	1.7485	1.7634	3.2559	-0.7238	-0.8915	-0.8395	0.2365	0.2259	8.1212	1.6604
Z005E0097	-0.666	-3.2708	-8.2033	-2.7709	-1.5461	-3.208	-1.9711	-3.0091	0.01799	-0.07195
Z005E0098	-2.8192	-5.7461	-10.5849	-5.4596	-5.0553	-6.2328	-5.8864	-5.7919	-0.8319	-3.2784
Z005E0099	0.7646	5.1334	5.7147	2.7854	5.37	1.5765	5.1922	4.0204	-2.9333	3.2304
Z005E0100	-0.6112	0.7746	2.7757	1.1244	2.0481	-2.2756	-0.9657	0.5462	-4.5697	-0.7566
Z005E0101	1.8837	5.1769	6.5969	2.8917	5.3764	3.0706	2.0818	3.4595	11.4119	5.7149
Z005E0102	0.6667	-4.4781	-1.5619	-3.538	-4.4132	-3.2648	-4.2183	-3.5668	-6.908	-4.3136
Z005E0103	2.1878	2.5512	8.2917	5.4749	4.1609	2.3738	4.11	4.996	11.5345	5.9517
Z005E0104	-2.0491	-3.703	-3.6156	-3.228	-4.2172	-2.1381	-2.1344	-3.8261	3.4659	-5.376
Z005E0105	3.5622	-0.7326	0.356	-0.8504	0.732	0.9745	-0.1436	-0.8901	2.6973	-1.9543
Z005E0106	1.33	1.5654	3.715	1.6523	1.7173	5.4301	2.848	0.9761	7.9491	0.7355
Z005E0107	-0.8488	-3.0831	-0.2655	-3.602	-2.6425	-5.0754	-1.5739	-2.7459	-4.8538	-4.6731
Z005E0108	8.1152	9.4237	12.4728	9.9731	9.7623	8.518	8.6752	9.98	15.7611	7.7732
Z005E0109	7.3968	7.4883	11.966	7.339	8.4669	7.3305	5.0864	7.0564	12.4973	3.9405
Z005E0110	3.5834	6.1634	6.6042	5.4876	3.5225	4.543	6.4674	5.1774	9.8836	4.2967
Z005E0111	-6.5742	-2.7741	-7.4542	-3.7298	-4.6351	-3.79	-4.0763	-2.9345	-1.0251	-0.9959
Z005E0112	-13.6751	-6.8219	-10.8295	-7.4782	-8.2665	-8.207	-8.9083	-7.7345	-4.3569	-10.4609
Z005E0113	1.0305	4.6745	5.0081	3.8172	2.416	6.0956	4.7013	3.176	5.2844	1.4844
Z005E0114	-1.5355	-0.9341	3.3429	-2.02	-2.6797	-3.5498	-2.5656	-1.891	-5.4849	-2.8101
Z005E0115	8.2205	7.9664	6.0547	5.2947	7.6319	2.8126	4.7144	5.051	4.8345	3.8567
Z005E0116	-1.5697	1.5962	0.3163	-0.6883	1.3409	1.2769	-0.6019	-0.1288	4.8397	-2.7492
Z005E0117	-2.3063	-2.6704	-1.0691	-5.8407	-6.0505	-2.2582	-4.0399	-4.8014	-10.0531	-6.2187
Z005E0118	2.7517	0.7091	2.6827	1.9914	1.5043	1.2644	0.6279	0.6878	-3.8118	3.9374
Z005E0119	-5.1417	-5.5778	-1.4186	-3.3968	-1.8537	-5.8953	-4.6151	-3.6147	2.1888	-5.7283
Z005E0120	9.8989	7.2309	7.7843	8.4795	8.9531	7.3478	10.1436	8.5883	3.2918	10.9926
Z005E0121	3.9828	6.5838	1.7066	5.7005	7.3629	5.7302	6.446	5.7572	-1.0761	3.0509
Z005E0122	-4.3354	-1.9464	-5.4829	-2.806	-1.2349	-1.0306	-4.0822	-2.8783	-0.5352	-4.755
Z005E0123	0.8601	5.2808	5.8051	4.2151	2.7536	1.0152	3.9714	3.4623	7.3842	3.367
Z005E0124	-2.9085	-1.1332	0.2511	-0.9284	-0.02844	0.2016	-2.057	-1.1319	-4.3284	0.6701
Z005E0125	0.4348	0.9866	0.5497	0.685	0.05099	1.5092	-0.7837	0.03611	5.065	-2.3971
Z005E0126	-0.6296	2.3695	3.9798	4.0072	1.7205	5.0777	3.749	3.632	7.2105	1.5574
Z005E0127	-2.0738	3.7168	2.7863	1.73	2.0923	0.4855	1.494	2.0035	-3.6176	0.09417
Z005E0128	-1.0297	2.5186	4.6421	2.7913	1.4876	4.6624	1.3445	1.9048	5.1732	5.3976
Z005E0129	-3.2068	1.2104	-3.5771	0.1598	1.2415	3.0566	-0.8434	0.7621	4.046	2.0222
Z005E0130	0.8705	1.4416	5.4125	1.8836	0.9463	1.2077	2.644	2.0404	-3.396	0.4799
Z005E0131	0.7673	-0.3538	-2.1026	0.1264	0.3092	-2.0523	-2.3835	-0.9672	2.1082	2.3864
Z005E0133	-9.3785	-4.5935	-2.6875	-3.6203	-5.6925	-2.7296	-3.6888	-4.0876	-11.5178	-0.3552
Z005E0134	-4.3321	-7.1343	-3.0181	-6.7065	-4.9211	-9.3014	-9.2775	-6.9324	1.6627	-9.9838
Z005E0135	-5.8208	-2.3508	-7.1428	-3.1087	-1.9846	-5.2393	-2.6646	-3.1032	0.3675	-5.3773
Z005E0136	-3.7546	-1.7753	-7.9994	-0.06994	-2.2708	-2.28	-0.672	-1.3423	2.645	-1.8307
Z005E0137	3.3011	3.6388	6.173	3.3906	2.2573	4.7105	4.5336	2.8164	9.3994	0.8884
Z005E0138	0.1073	1.6754	3.9067	1.8518	0.5157	2.4775	3.8556	1.3328	7.0352	4.0587
Z005E0139	-5.5254	-6.656	-9.6664	-5.9696	-5.2336	-7.3757	-5.7655	-6.3517	-11.1728	-7.0692
Z005E0141	1.3299	0.4835	4.403	0.5314	1.5229	1.3243	1.4257	0.9213	-2.0834	-0.3598
Z005E0142	5.9082	5.7739	8.0634	4.5737	3.1859	1.989	4.0167	4.2332	9.0781	2.4413
Z005E0143	1.7556	-1.6973	-3.7216	-4.3658	-1.5958	-5.0454	-2.4694	-3.4948	-5.7428	-0.4116
Z005E0144	2.9504	5.448	5.8498	3.9233	3.2186	5.9951	3.1059	4.1216	8.7673	6.2942
Z005E0145	0.07461	-3.6363	-5.7982	-3.159	-4.9049	-3.2041	-1.8686	-3.594	-5.2985	-4.6496
Z005E0146	-3.6329	-2.8571	1.4236	-0.9554	-1.8389	1.6917	0.01537	-0.8457	-6.9558	-1.9145
Z005E0147	0.53	1.0675	0.1241	0.5743	-0.2378	0.6897	1.2332	0.5763	0.2332	0.6567
Z005E0148	5.2545	-0.2645	2.6739	-1.0702	-0.5487	0.1606	-0.06239	0.1683	6.0123	2.4727
Z005E0149	-1.1788	-2.6443	-6.6628	-2.7749	-2.5128	-0.2909	-2.1818	-3.4103	-8.9362	-5.0466
Z005E0150	1.7764	2.1304	2.1816	3.4123	2.6669	3.5508	5.5787	4.0847	3.5339	5.8082
Z005E0151	1.3911	-0.8975	-2.9793	-0.6169	-1.5433	-3.2186	-1.2216	-0.7553	2.5597	-0.2982
Z005E0152	4.9574	8.6676	11.3872	9.6632	11.0776	11.5827	8.4053	8.86	5.1927	12.1127
Z005E0153	-4.5218	-5.5055	-8.727	-5.7843	-7.1684	-5.9786	-7.4173	-6.6261	-3.8318	-4.2212
Z005E0154	0.1455	-5.2786	-2.1843	-4.4959	-4.1573	-5.3848	-4.6707	-4.2518	2.6262	-5.4494
Z005E0155	-5.4623	-3.2784	-1.7066	-3.3139	-2.7576	-2.0825	-1.2708	-3.2212	-7.5867	0.003561
Z005E0156	10.4078	5.8218	6.8175	4.7554	6.126	6.681	7.1109	4.9429	0.352	7.8038
Z005E0157	-5.5811	-2.6785	-7.5208	-4.712	-4.2267	-5.6867	-3.7384	-4.0542	-9.3573	-1.8883
Z005E0158	-0.5349	3.2536	3.8374	2.8457	2.0572	3.7052	4.0071	2.3412	-1.6547	-1.1613
Z005E0159	-2.7023	-3.0916	-5.6717	-2.4939	-1.9075	-4.0768	-3.1246	-2.9478	-4.2298	-3.6224
Z005E0160	-8.6073	-5.3199	-13.6272	-4.6542	-6.7392	-8.4093	-7.6994	-5.2439	-16.6344	-7.182
Z005E0161	-3.2207	-2.378	-1.8521	-0.1069	-0.214	1.2205	-1.7878	-1.0686	-5.5957	-2.642
Z005E0162	6.8532	4.7343	3.8691	4.4764	2.658	2.3458	2.6275	3.9301	-3.2222	2.6983
Z005E0163	1.8249	-2.1761	-2.7245	-1.813	-0.2448	-3.3848	-0.2844	-1.352	1.3201	1.5388
Z005E0164	2.1019	1.5713	-1.7984	1.2944	0.2119	-0.4057	3.6368	0.7654	0.3829	3.5018
Z005E0165	6.1265	4.3215	-1.069	2.5218	1.5174	1.0405	1.5461	2.6806	4.0173	5.652
Z005E0166	5.6123	3.4402	6.7057	3.2193	0.6228	5.2124	2.1633	3.3827	-0.6902	0.7368
Z005E0167	0.4737	1.327	-1.5799	1.3547	0.3067	-1.1213	1.754	0.3252	-5.1385	3.4853
Z005E0168	-3.6872	1.102	-3.311	0.5847	-0.8661	-1.3042	0.9814	0.6456	6.1185	-2.1531
Z005E0169	-3.4555	-4.5812	-2.5511	-4.1976	-4.7644	-4.8079	-5.1661	-3.8943	-0.647	-1.2311
Z005E0170	-0.8364	2.999	4.494	2.6921	1.4622	3.3024	1.9838	2.7722	-4.304	3.6934
Z005E0171	3.3977	5.6705	7.6972	5.6452	3.9423	2.7167	5.347	4.2985	9.2612	8.4419
Z005E0172	6.7932	4.0969	4.0982	3.1563	3.9556	0.7548	3.3849	2.4169	5.6477	1.5542
Z005E0173	3.3069	2.7479	2.9036	3.6285	4.3287	1.7395	1.3778	2.9927	0.5327	1.8609
Z005E0174	8.331	6.3808	10.3262	6.3739	7.7698	8.2922	7.564	6.081	13.7344	4.6768
Z005E0175	6.7406	2.6658	0.3611	4.5486	3.1915	4.3842	2.8281	3.7709	0.6729	6.8436
Z005E0176	-0.3991	0.2332	0.8075	0.4325	-1.1335	-0.7011	1.9942	0.3321	-1.6796	1.1649
Z005E0178	-6.1818	-4.8432	-1.9789	-4.5392	-4.3591	-2.8548	-4.8927	-4.2802	-7.9158	-1.4601
Z005E0179	3.2609	0.0149	-1.7676	-0.7946	-1.8027	0.8112	-2.1594	-0.5176	-5.6536	-3.6172
Z005E0180	3.5592	-0.6628	1.1686	0.1142	0.08496	-2.4353	1.7629	0.8126	-2.548	-2.0719
Z005E0181	8.4188	5.0142	9.3387	5.705	6.2926	7.3618	4.2954	5.231	11.5833	9.8502
Z005E0182	0.1472	-3.3914	-4.1514	-1.5765	-1.4527	-0.5411	-4.3075	-2.163	2.1553	-1.022
Z005E0183	6.5443	4.6089	1.5856	4.5623	3.8486	2.9412	5.2906	4.9777	2.9924	3.3865
Z005E0184	-1.9054	-2.7309	-4.9726	-1.2062	-1.7994	0.2895	-0.6039	-1.5301	-4.6384	-2.8068
Z005E0185	-8.0377	-7.1546	-5.9678	-6.8604	-7.2413	-3.7613	-7.7971	-5.9016	-2.3989	-9.1314
Z005E0186	11.1057	6.9482	7.3646	7.2491	5.1498	6.5789	6.0504	6.6113	4.8848	4.9362
Z005E0187	4.3719	0.06505	-1.0769	1.2739	0.5852	1.0592	1.1108	1.5364	5.4057	-0.7122
Z005E0189	1.9595	1.1881	-0.253	1.2236	0.2268	3.5293	1.0416	2.9563	2.9285	5.0054
Z005E0190	-5.185	-0.3658	-2.639	0.9885	1.8756	2.4564	-1.8039	0.4035	-9.4484	-1.0315
Z005E0191	-9.7795	-9.338	-8.0587	-9.5887	-8.9242	-7.2973	-7.506	-8.8486	-2.2252	-5.5735
Z005E0192	1.0675	1.67	0.4249	0.7112	2.5341	-0.6633	2.2924	1.9494	3.7384	3.9415
Z005E0193	1.5726	0.3076	-2.7144	0.5761	1.3294	-0.8007	-1.5411	0.3472	2.0793	-0.5645
Z005E0195	-14.4302	-10.3579	-6.6858	-7.8069	-8.5866	-10.1145	-7.632	-8.4256	-12.6289	-9.458
Z005E0196	3.3423	0.06846	0.482	1.562	0.8423	2.1887	2.8413	1.327	-0.705	-0.8076
Z005E0197	-1.4583	0.06253	2.3102	0.06405	-1.219	2.5296	1.7911	-0.3193	6.4648	-3.4355
Z005E0198	0.6899	-1.9905	-0.1273	-2.7202	-1.0234	0.04978	-0.4011	-1.55	-4.0949	-0.2367
Z005E0199	-4.8152	-1.4544	-2.1257	-0.1275	-0.7656	1.3616	-2.5503	-1.09	-6.7582	1.1968
Z006E0001	3.7333	0.8719	4.0492	2.6307	1.6092	4.6361	4.2519	1.1711	3.4925	-0.3153
Z006E0002	6.7528	0.4739	1.8282	0.6777	2.0799	-1.4672	-0.3246	-0.8841	3.0139	1.1553
Z006E0003	1.3088	2.4367	4.0246	0.9134	1.3831	-0.7718	2.3906	-0.1637	3.4895	3.6132
Z006E0005	-1.8248	3.4316	1.5197	0.3232	1.8758	3.5419	0.7786	0.7462	-1.8862	2.5781
Z006E0006	2.5333	-0.3737	3.5851	2.2462	0.1558	-0.9371	0.4828	0.6054	-2.3699	2.0208
Z006E0007	-0.3825	-0.6592	0.2528	-1.3659	-1.6347	-0.1836	-1.6495	0.9874	-3.8843	2.106
Z006E0008	0.7556	1.3579	-1.1201	-0.4969	1.163	-1.1891	-1.3942	0.7346	5.0293	3.0749
Z006E0009	2.5158	0.2204	-0.7348	-0.7249	-0.7589	0.948	-1.459	-1.6192	3.9666	-1.4742
Z006E0010	0.2153	-4.9611	-2.4344	-3.0061	-2.8204	-3.3082	-4.2216	-3.6995	-0.5767	-4.2328
Z006E0011	0.3257	-4.1949	-6.4407	-3.0527	-4.5669	-1.1861	-1.7779	-1.3201	-0.1089	0.07136
Z006E0012	-2.2776	-8.6176	-0.8808	-6.8501	-6.3473	-8.0864	-6.9409	-4.33	-6.8993	-4.8747
Z006E0013	0.1749	0.8233	-3.8021	-1.0167	-0.2964	-1.9565	1.1603	-0.1008	-4.5453	0.9795
Z006E0014	5.6541	5.0038	3.0087	4.5659	2.0066	6.128	4.7561	6.5439	6.8237	8.3121
Z006E0015	-5.2379	-4.3753	-5.8926	-2.9347	-4.6241	-6.2617	-3.0497	-2.4946	-6.1546	-6.1357
Z006E0016	4.9994	0.4054	-0.9911	0.6178	0.3943	1.9209	1.5514	0.2058	1.4879	-0.4335
Z006E0017	0.3858	1.6432	-2.3317	0.4626	0.08957	1.5601	-1.2305	0.3865	1.5721	-0.9928
Z006E0018	2.799	-1.2241	-2.1388	-2.7638	-2.8005	-0.8621	-2.15	-2.7893	-0.4274	1.0217
Z006E0020	2.4044	2.2993	5.2995	1.7159	2.4513	2.9054	2.0916	3.5278	-1.0813	4.3721
Z006E0023	-0.1682	-1.3359	0.7067	-0.5509	-1.2276	0.4408	-1.6654	-1.0143	0.06341	-1.2809
Z006E0024	-1.259	0.2326	-0.3723	0.4469	-0.5715	-1.5068	1.6531	2.2592	3.7245	-2.1141
Z006E0025	6.6752	7.6298	10.0626	7.5572	5.6823	8.1154	8.1616	5.2939	10.0832	7.9286
Z006E0026	-6.3084	-4.6212	-1.3755	-4.1227	-5.0779	-4.6716	-4.1633	-3.6672	-2.1927	-3.6838
Z006E0027	9.0751	7.0335	9.4757	5.3114	6.0827	6.8184	5.561	8.5174	2.4709	4.0903
Z006E0028	3.8738	9.0386	4.7977	7.2158	5.3511	4.2097	7.0433	4.8516	7.9394	4.9681
Z006E0029	-1.3464	-2.9574	-4.4674	0.2371	-0.715	-1.7133	-1.3006	0.4377	3.4616	3.5049
Z006E0031	0.9278	2.6778	1.1549	-0.347	-0.1393	0.5448	-0.1458	-1.072	-4.7805	-1.2502
Z006E0032	1.2358	2.2755	5.2874	1.6262	4.0174	2.8103	2.4203	4.003	4.1599	0.2427
Z006E0033	-5.1263	-6.0589	-8.2399	-5.9471	-5.5566	-8.2259	-6.103	-7.3596	-10.8121	-4.3049
Z006E0034	-6.109	-1.9276	0.5706	-1.5547	-3.3718	-1.2227	-3.6089	-2.3993	0.08424	-2.5389
Z006E0035	-2.4404	0.4377	1.5103	1.1147	2.8626	2.1675	1.5726	0.5164	1.6642	-0.9102
Z006E0036	-4.1233	-1.2488	-4.0669	-0.8771	-2.1285	-3.2715	0.3925	2.1416	1.9909	3.4198
Z006E0037	-1.7889	-1.7818	-5.4535	-2.7679	-1.7843	-5.3674	-3.2795	-1.7252	1.8231	-4.5556
Z006E0038	-2.7568	-7.4322	-8.2829	-6.7285	-5.9757	-6.3491	-4.7725	-4.8354	-10.6471	-8.2005
Z006E0041	-1.6114	-1.1082	-2.9963	-2.2327	-3.3082	0.2472	-2.6145	-1.5197	-4.7031	-3.3052
Z006E0042	5.106	5.2891	3.1501	4.3045	5.8046	6.9401	5.117	5.6519	1.0682	6.1929
Z006E0043	-4.7513	-1.4397	-1.3542	0.2342	-1.1685	1.7186	-1.3022	0.3724	-1.9872	0.8221
Z006E0044	-2.5731	-4.437	-5.7064	-1.2447	-1.1666	-0.2676	-0.4436	-3.1452	-3.39	-0.2117
Z006E0046	7.0009	7.6826	7.4445	8.1686	7.212	5.2466	7.0686	6.7642	4.4429	7.913
Z006E0047	-9.2031	-6.0612	-0.9815	-2.9739	-5.743	-1.3914	-3.5483	-2.1671	-2.985	-5.7235
Z006E0048	-3.3946	-7.1085	-3.3337	-5.056	-2.8844	-3.9339	-6.0043	-6.3953	-1.6519	-4.1443
Z006E0049	-2.2572	-1.9983	-3.6335	-1.1138	-4.4981	-2.4792	-3.0738	-3.907	-0.4475	-4.9297
Z006E0050	6.4726	10.5657	11.7421	9.3081	11.0636	10.7811	10.2097	12.3551	12.2202	9.0873
Z006E0051	1.6448	0.5495	2.9829	0.1492	1.0315	-1.9971	0.7024	-0.4208	-1.7534	0.002449
Z006E0052	5.5866	2.0978	0.8969	1.2251	1.9855	1.7056	2.6236	-0.02578	-4.5102	0.2136
Z006E0053	-1.1715	-1.8357	1.4351	-1.64	-2.1222	-1.1839	-1.6352	-1.7189	-6.5862	0.6372
Z006E0054	-1.0401	0.9567	-1.1796	-0.1526	-1.1166	-1.7456	-1.3353	0.125	-1.4977	3.3508
Z006E0055	7.017	4.2602	4.9425	6.2732	3.817	6.8016	5.9167	6.1463	5.2657	3.6414
Z006E0056	4.9661	6.4064	5.7777	4.3985	5.554	5.4406	3.0941	6.5542	3.0972	1.2678
Z006E0057	0.964	-1.2231	-0.8242	2.0132	0.3691	2.8366	0.1866	3.0896	3.4287	-1.488
Z006E0058	-4.2877	-1.068	-3.8184	-3.9465	-3.7254	-4.7734	-1.8133	-2.0505	-1.0791	-5.9898
Z006E0059	-1.6109	-2.2222	-2.7187	-2.3774	-2.4797	-2.011	-0.9461	-0.6751	2.2309	0.008545
Z006E0060	-6.6578	-2.504	-2.4622	-3.0794	-1.5964	-0.8124	-2.5883	-2.7165	-5.6655	-0.6551
Z006E0061	1.3406	2.4508	2.4269	1.1867	1.9444	2.4635	1.1666	1.9746	-2.3827	-0.00885
Z006E0062	-6.7517	-3.4443	-1.9378	-4.4472	-4.6658	-1.6503	-3.1479	-3.0911	-8.1654	-6.6063
Z006E0063	7.6617	3.578	6.2368	3.7443	5.8203	2.275	5.0205	7.1623	5.1992	1.2543
Z006E0065	0.3204	-2.7599	-0.1735	-0.9755	-1.4657	-2.035	0.8549	1.8941	3.71	-1.8299
Z006E0066	11.4906	9.708	9.3136	9.319	10.162	10.5101	10.0249	11.7461	13.3054	11.9021
Z006E0068	-6.0527	-4.7542	-1.7258	-2.8585	-3.2325	-0.8494	-1.672	-2.3073	-3.1059	-2.2073
Z006E0069	1.2458	-3.3229	-0.8562	-3.614	-3.8412	-0.5429	-3.5357	-1.732	-7.3697	-1.4993
Z006E0070	0.5806	4.2799	-0.1111	3.2722	0.4563	2.1537	3.4327	2.3778	-0.4052	4.5608
Z006E0071	0.8669	1.3512	0.6313	1.9234	0.6423	0.8579	1.2087	2.3337	4.046	1.3073
Z006E0072	-2.6221	-2.533	-3.738	-3.5909	-3.5228	-6.2465	-4.4198	-2.7564	-6.2317	-4.6067
Z006E0073	-4.2001	-1.2445	-4.1071	-2.0738	-0.444	-4.1711	-2.1699	-2.8609	-5.7962	1.0764
Z006E0074	-0.5079	4.6694	4.8772	3.6342	5.416	4.3073	3.3675	3.0431	6.4041	4.9425
Z006E0075	5.2189	0.2623	-1.6469	-1.0342	-0.7903	-0.9215	-0.6255	2.2171	-4.1224	2.38
Z006E0076	-6.7969	-1.5838	-1.5902	-3.0183	-3.54	-1.0342	-1.9097	-4.6048	-6.5818	-4.5732
Z006E0077	3.5573	2.1826	5.5146	3.0862	2.7867	1.2808	3.631	2.6809	2.9914	1.7304
Z006E0078	-5.7166	-5.5709	-2.3086	-6.4588	-5.5941	-3.0414	-4.5423	-3.6464	-3.2796	-3.3262
Z006E0079	10.9523	9.6967	14.3899	8.3336	9.1925	7.0314	10.2456	10.7284	12.0729	11.768
Z006E0080	2.6375	-0.3337	0.9902	-0.9401	0.2875	-1.4565	-1.9055	-1.6723	2.4813	-0.4618
Z006E0081	2.5385	2.5518	4.2205	4.4167	4.1499	4.7754	4.514	2.2251	6.2108	5.5674
Z006E0082	-2.6994	-1.2932	0.642	-0.3986	0.8448	1.6227	1.0903	0.9706	-4.25	-0.6659
Z006E0083	-3.7383	-3.2939	-2.9324	-2.7786	-0.4836	-1.8222	-1.507	-2.6955	-6.4099	-4.2976
Z006E0084	-0.8085	-0.7296	0.9304	-1.1344	-0.3221	-2.3892	-2.6919	-0.2377	-3.5708	0.1671
Z006E0085	-0.7321	0.3965	-0.01926	0.9873	-0.465	-0.00039	-0.3214	1.5203	-1.4522	-2.7896
Z006E0086	-6.9526	-7.3152	-5.2725	-5.1147	-4.8724	-6.1802	-4.3814	-7.0791	-7.0342	-4.7612
Z006E0087	-1.1473	3.0567	5.3146	3.6877	3.1138	3.7954	2.6325	3.3395	5.787	3.8734
Z006E0088	7.8744	7.517	7.6126	6.0116	5.5754	8.5047	6.9527	5.4894	9.5	3.8242
Z006E0089	0.6402	0.2527	-3.2804	-1.5228	-2.6661	-3.0957	-2.1101	-3.6669	2.8352	-3.807
Z006E0090	10.1117	4.4813	2.1233	4.0748	3.8507	5.6983	3.4479	6.9651	1.1005	5.4155
Z006E0091	4.9926	4.0958	9.0476	5.7371	6.6085	6.3186	3.2212	3.7751	1.7007	1.8896
Z006E0092	4.0027	6.833	8.0898	5.8643	4.8405	6.722	6.8669	3.6047	3.598	6.2709
Z006E0093	0.8684	-0.1361	3.2386	-2.4457	-1.7725	-2.9785	-0.3302	-2.6821	-2.3005	-1.0384
Z006E0094	-6.0674	0.5873	-0.4453	-0.2336	-0.3286	0.8562	-1.8231	-2.1078	-3.5615	-0.7008
Z006E0095	5.4198	2.5713	-0.6773	1.3002	2.0687	0.1847	0.1874	-0.4949	-3.0924	-1.4863
Z006E0096	-9.2531	-9.5726	-12.3563	-8.9134	-7.3449	-7.3861	-10.5384	-9.6168	-5.3955	-10.8257
Z006E0097	-1.0217	3.1242	-4.0533	-0.6495	2.4099	-0.4668	-1.1017	-2.078	-2.4342	2.9637
Z006E0098	4.6948	0.6967	0.9951	0.4805	1.758	0.606	1.1023	1.4983	2.8304	2.9981
Z006E0099	-9.1103	-12.3438	-10.3097	-11.2794	-10.6207	-11.1091	-12.1662	-10.3633	-8.9801	-9.9609
Z006E0100	-12.9518	-8.7968	-9.1415	-9.4638	-8.8007	-9.5001	-7.9984	-6.8728	-9.9515	-10.5451
Z006E0101	-0.4123	3.1282	2.4378	1.8494	0.7655	2.1375	0.9175	1.7172	2.2296	0.2021
Z006E0102	-2.9841	2.9493	-0.00246	1.7728	1.7044	0.288	2.9139	2.9219	-1.4653	4.9741
Z006E0103	-0.8676	-4.5037	-7.5495	-1.1081	-4.4331	-1.0558	-1.8134	-5.2754	-0.9775	-4.635
Z006E0104	-3.3733	0.3843	7.4025	1.3429	2.0823	-1.634	-0.1773	1.3125	-1.5886	-1.1636
Z006E0105	-1.5892	-0.5918	2.2202	1.2202	0.9404	-0.3244	1.1319	3.386	6.0511	-0.02974
Z006E0106	-4.0345	-4.3021	-2.0389	-3.6748	-3.5361	-5.5137	-3.6268	-5.2955	-8.9257	-7.3849
Z006E0107	3.7197	3.3374	4.5364	3.2805	3.4234	4.455	3.1342	-0.7654	1.3061	3.0969
Z006E0108	-4.8281	-4.3411	-3.178	-5.108	-1.7727	-6.9797	-5.1722	-6.9241	-1.8588	-2.7482
Z006E0109	2.5276	0.9855	0.07054	1.0445	0.3581	0.1452	-0.8569	-0.4367	-0.1111	2.1738
Z006E0110	1.8023	6.1084	5.4664	5.5707	4.6901	3.2943	4.5925	3.1414	5.0171	5.7144
Z006E0111	-5.0052	-7.7474	-9.5509	-5.2761	-4.72	-5.969	-3.7602	-3.4665	-8.8548	-6.3468
Z006E0112	-3.1681	-5.5682	-6.0195	-1.171	-3.676	-4.4807	-2.8335	-3.3631	-2.506	-4.9698
Z006E0113	-1.4896	-3.851	-2.2566	-1.9157	-2.6498	-1.4404	-3.2041	-0.9364	0.4732	-4.6727
Z006E0114	-0.4973	-1.5035	-3.7684	-3.915	-3.7898	-2.3742	-2.8411	-2.4214	-5.9687	-1.7482
Z006E0115	8.0963	6.2068	2.5828	6.2954	5.9879	4.4407	4.9742	5.3631	5.426	5.8173
Z006E0116	-0.5135	1.2063	-0.2741	-0.077	0.1598	3.358	2.4619	-1.614	3.8838	1.0972
Z006E0117	5.7868	3.4117	-0.4502	4.0727	0.8837	3.5008	1.6016	4.1346	1.4098	2.9033
Z006E0118	7.3003	4.0762	6.2493	3.0865	4.5224	1.4543	3.9864	1.8047	6.3519	4.6162
Z006E0119	8.5784	-0.04094	5.4072	1.1394	1.7112	2.9189	3.7077	4.0565	-1.695	0.7687
Z006E0120	5.3776	0.998	1.9995	1.3741	0.5544	1.0634	2.9202	0.06048	-1.7922	-0.186
Z006E0121	2.0009	2.1531	1.6291	2.4701	1.6449	0.309	3.3853	1.1134	-1.6955	4.0975
Z006E0122	-7.5628	-1.8318	-1.4278	-2.1147	-3.6329	-0.5155	-1.4002	-3.8854	-5.5818	-4.9201
Z006E0123	-0.4014	2.7388	0.3084	1.8116	1.1604	2.7128	1.0706	3.359	5.5709	1.1343
Z006E0124	2.3523	-0.5978	1.6708	0.3088	0.8572	-1.9366	1.0595	1.0454	-1.2581	-2.4136
Z006E0125	0.5049	0.3199	1.9992	-0.3569	-0.2658	2.2937	-0.3389	0.3894	0.4795	3.0246
Z006E0126	-9.1509	-0.5141	-3.9885	-3.612	-4.1256	-3.1433	-1.9224	-5.4831	-1.8867	-2.4823
Z006E0128	-0.4406	2.229	-0.1943	1.3924	0.1559	2.9842	1.6061	0.4766	5.2561	4.8481
Z006E0129	4.5877	5.82	8.7183	8.6379	9.6994	7.4029	7.3024	7.0769	5.8341	10.9662
Z006E0133	-5.0146	-6.422	-3.9381	-4.1541	-5.3614	-3.3366	-5.7691	-6.8948	-6.1845	-5.4585
Z006E0134	-1.005	-2.8358	2.4566	-1.5383	-2.672	-2.3424	-2.1364	-3.747	-4.7183	-0.6055
Z006E0135	7.2375	4.5997	2.7445	4.606	3.0445	3.9599	5.5474	3.2445	5.5739	3.3857
Z006E0136	13.0926	7.8279	10.7107	11.8063	11.1093	8.6654	9.8482	12.1796	12.1665	9.5229
Z006E0137	1.9245	2.2882	3.0443	2.7919	3.5926	4.7128	3.8689	1.1341	1.0099	4.6765
Z006E0138	3.0769	-1.8695	2.2222	0.06582	-1.8679	0.2053	-1.4575	-1.323	1.4793	1.7814
Z006E0139	5.0543	6.8247	6.175	5.9689	4.4588	5.8546	4.6634	5.4807	2.4355	3.5835
Z006E0140	1.6247	3.5529	-2.9044	2.5979	3.1013	3.643	1.1839	3.5757	7.503	2.3836
Z006E0141	-0.499	-4.8749	0.2024	-4.4501	-4.3666	-5.6857	-4.6036	-5.8715	-4.1731	-6.2778
Z006E0142	8.6902	4.3709	8.5625	6.5683	7.3229	6.5907	4.2876	3.3071	6.9702	6.3196
Z006E0143	-4.2622	-4.5786	-7.2628	-3.0805	-1.6738	-3.923	-2.0881	-1.9494	-7.0297	-2.1869
Z006E0144	-10.2692	-6.7408	-6.8498	-6.2996	-6.354	-5.5348	-5.4819	-7.4169	-4.2119	-6.4485
Z006E0145	-3.3548	-1.8496	-0.8442	-1.7838	-1.1725	-2.373	-0.2912	-3.2972	0.9088	-4.2066
Z006E0146	0.359	-0.9931	-2.306	0.6865	-0.6348	-1.9796	-0.9415	-0.6652	-3.3321	0.9246
Z006E0147	-3.6428	-2.9559	-2.5598	-2.867	-4.3544	-4.6646	-3.7738	-2.7797	-3.2758	-4.986
Z006E0148	-2.0063	-2.8325	-4.1476	-2.5433	-3.4072	-4.3893	-3.9795	-4.1437	0.5777	-1.2846
Z006E0149	7.1961	4.1298	5.3703	6.7385	4.2388	3.8069	4.6882	6.0104	2.7429	2.6645
Z006E0150	3.6353	2.6246	4.8603	2.9194	4.9342	4.6077	4.0921	2.0473	5.218	-0.2279
Z006E0151	6.4525	5.6694	4.3593	5.8299	5.7779	7.4785	6.9588	4.3774	4.31	3.7976
Z006E0152	-0.7019	-0.4159	-4.4092	-0.8237	1.271	0.4318	-0.6958	0.1269	-3.2814	-3.1459
Z006E0153	4.8823	2.1054	2.7664	0.6882	-0.2526	-1.1052	2.1842	-0.342	-4.5698	-1.7936
Z006E0154	-8.6829	-6.4624	-6.2718	-7.2373	-6.6615	-6.1642	-6.6693	-5.0724	-6.4641	-6.5788
Z006E0155	3.3212	1.515	1.9365	0.6153	0.1176	1.0969	1.2833	0.2557	-0.8421	-1.4605
Z006E0156	-3.4141	-1.54	0.01779	-2.1842	0.01295	-4.2828	0.1521	-0.4867	-5.5392	-3.3907
Z006E0157	-4.1149	-4.6301	-3.6534	-3.6662	-3.4227	-5.1142	-2.8961	-4.3764	-4.5219	-3.6022
Z006E0158	-1.1202	0.3722	2.6312	2.0731	-0.03136	0.06038	-0.683	2.1906	-1.8942	1.1234
Z006E0159	-8.3016	-8.9666	-12.423	-9.0141	-6.9626	-7.07	-9.0489	-7.4876	-9.7211	-10.1418
Z006E0160	6.4554	2.4756	3.0262	1.4047	1.9409	5.1603	1.4786	3.2059	6.5527	0.1258
Z006E0161	-3.099	-2.1507	-3.39	-2.1713	-4.1245	-2.4866	-1.8353	-2.1702	1.4687	-2.022
Z006E0162	-2.0933	-1.0126	-5.1684	-1.7752	-1.715	0.6158	-1.4343	-1.499	-1.1589	-2.5758
Z006E0163	-8.7272	-4.5257	-8.8844	-2.7628	-3.861	-3.7502	-3.7688	-3.9796	1.6664	-4.3399
Z006E0164	0.419	0.982	1.8751	1.1156	-0.2717	-0.07841	-0.6699	-0.7373	4.2447	0.5924
Z006E0165	12.1	9.4618	4.9396	6.2068	7.4197	7.3627	6.8196	5.158	9.122	7.0173
Z006E0166	-6.886	-2.6659	-4.4275	-4.0826	-5.058	-5.6465	-2.3248	-4.0814	-7.2283	-2.9082
Z006E0167	-11.3687	-13.2498	-10.3548	-10.2873	-8.7026	-10.9999	-10.7788	-9.79	-7.8573	-10.0572
Z006E0168	4.7444	1.5167	0.1688	2.6502	1.2816	0.1592	3.3665	2.9597	-0.448	3.2339
Z006E0169	-1.3207	-1.0323	-3.5307	-4.2504	-3.0869	-3.7832	-4.1625	-1.9007	-2.2725	-2.3148
Z006E0170	4.9074	1.2029	1.4441	-0.1025	2.214	0.8202	1.936	0.435	3.3965	-2.2886
Z006E0171	6.212	8.7533	5.4607	5.0127	7.7229	6.0104	6.1118	7.3549	10.1586	8.3323
Z006E0172	-11.5534	-9.8404	-9.1191	-7.0065	-5.7023	-7.0748	-6.1955	-5.3812	-10.2024	-5.0294
Z006E0173	3.5178	-0.6666	-0.3392	0.9154	-0.3066	2.0987	0.3625	-0.9246	0.1278	2.4103
Z006E0174	-6.9841	-6.75	-8.1507	-5.2931	-7.3125	-7.9247	-4.5453	-6.903	-4.8357	-2.8981
Z006E0175	0.6138	-2.0292	2.0608	-1.7073	-1.8082	-0.02074	-1.0158	-0.5792	-6.0882	-2.6546
Z006E0176	0.5851	6.239	7.5661	5.6949	6.6427	7.9346	3.9625	7.7601	11.2689	2.6151
Z006E0177	2.5356	1.5059	-0.0772	1.3923	2.7557	-1.088	0.04343	1.0102	-0.9015	2.2135
Z006E0178	-0.3809	5.1147	3.9204	3.811	3.0615	1.2505	2.3473	4.1069	5.3321	2.3273
Z006E0179	3.5301	0.6028	2.0481	-0.01798	-0.5025	0.8302	-0.3993	2.5149	0.1888	-0.0531
Z006E0180	-3.5405	-2.4314	-2.9833	-2.8187	-1.7067	-1.5763	-1.3612	-3.2921	1.1638	-0.6497
Z006E0181	-0.7209	2.7964	-2.3154	0.324	-1.1794	-1.1839	-1.8338	-1.6514	6.4631	-2.6731
Z006E0182	0.6587	-1.116	-1.6676	0.907	1.2693	1.4678	-0.3264	1.9154	3.7703	-0.9448
Z006E0183	-4.9359	0.005363	3.3719	-1.2762	-1.1745	1.4954	-1.4299	0.2649	-0.5644	-1.2434
Z006E0184	-6.6688	-4.4638	-6.0181	-3.0375	-2.9745	-1.7516	-4.7075	-2.5478	-6.1791	-1.9978
Z006E0185	8.6109	5.6837	5.3029	4.8414	8.5363	7.2935	5.3099	8.2601	2.2455	5.7032
Z006E0186	-3.5537	-5.2247	-6.2412	-5.4696	-4.5393	-5.6182	-4.7088	-5.4176	-9.2604	-6.4605
Z006E0187	-3.1211	-4.8197	-3.7913	-2.2386	-3.5036	-1.4976	-4.2721	-4.716	1.2796	-0.3459
Z006E0188	-6.0633	-3.8652	-3.3262	-3.2613	-1.0076	-3.5599	-2.6816	-4.2517	-2.9249	-4.0953
Z006E0190	3.7066	3.2651	2.8734	3.7413	3.2032	6.6833	5.5158	3.0377	4.0477	6.5424
Z006E0191	0.6436	3.496	2.4384	1.4027	3.7172	1.7323	1.6584	0.5975	4.4153	3.0358
Z006E0192	-5.1139	-5.6671	-4.0455	-4.1278	-3.5513	-4.3509	-5.4161	-4.4267	-1.6529	-5.5933
Z006E0193	-6.1583	-2.5272	-0.4447	-4.0222	-2.0475	-5.997	-2.1863	-0.9629	-1.9565	-4.3487
Z006E0194	4.6682	2.3522	-0.7423	1.29	3.0392	0.4124	2.6778	0.8397	3.3888	2.715
Z006E0195	-3.6315	2.2617	-1.5694	0.8685	-0.218	-1.4711	1.0311	0.2565	5.6286	4.6336
Z006E0196	3.7882	2.5988	-1.3	0.6843	1.2458	2.4065	1.5607	-0.5892	4.1566	-0.3358
Z006E0197	-1.4426	-0.4148	1.3844	-0.2764	-0.6491	-1.611	-0.4189	-1.5306	0.02404	1.4931
Z006E0198	-0.7632	2.2035	-0.5436	0.4561	-1.0331	2.2716	-0.4209	1.7146	-0.135	3.7196
Z006E0199	4.8323	3.9085	3.4843	2.2043	4.2862	4.0867	2.3979	2.0843	7.0579	5.2541
Z006E0200	-2.9842	1.5821	-2.3614	0.3056	2.4224	-0.9818	1.0305	1.2353	3.387	-3.0447
Z007E0001	-6.1277	-1.6667	-1.3878	4.1859	-0.147	-0.03572	-0.7753	1.5952	2.9452	-1.9978
Z007E0002	-1.81	1.7665	1.9635	-0.7232	0.8589	1.706	1.3778	-0.3291	-1.5341	3.4511
Z007E0003	-3.3114	-5.2862	-4.9542	-8.1382	-4.5796	-6.0027	-4.3296	-5.0501	-1.1082	-5.4104
Z007E0004	9.2939	8.5765	8.773	5.2646	7.5249	8.0083	5.5297	7.059	4.5658	6.8247
Z007E0005	4.9694	1.5135	2.3567	0.8918	1.5267	1.1337	-0.2929	3.1574	1.0689	3.3266
Z007E0007	2.8442	3.1614	3.2281	0.4338	2.6751	4.2202	1.4235	2.429	-0.5843	2.3976
Z007E0008	-3.6064	0.000483	-1.0492	3.6442	-0.17	2.0192	-1.6159	-0.8457	-3.0637	1.1159
Z007E0009	12.6394	5.9423	6.8512	6.3511	6.6009	9.1842	8.0909	4.6973	11.5255	6.8396
Z007E0010	4.4876	3.0222	6.2076	1.9694	3.1042	1.0862	2.7836	3.2237	0.8345	3.8884
Z007E0011	-3.2622	3.6977	1.7559	6.4903	2.8474	1.7955	0.3843	1.6296	-1.2518	3.2724
Z007E0012	-5.3874	-2.9413	-4.3193	1.5844	-4.3688	-1.1875	-3.3813	-2.3137	-0.2485	-4.0927
Z007E0013	2.7211	5.0995	5.1733	9.9964	6.097	3.9294	6.9466	4.0661	0.5627	4.7023
Z007E0014	-2.41	-0.7328	0.7814	-2.011	-0.4582	-0.3439	-1.5212	-0.7653	-3.597	0.03849
Z007E0015	4.4188	0.5674	-1.7112	-1.9537	0.6472	-1.8153	2.0341	1.9324	-3.5102	-0.8154
Z007E0016	10.1733	8.672	13.0896	13.2716	8.8851	8.2801	8.252	11.374	12.3202	11.0754
Z007E0017	-0.8352	1.8804	3.4862	-0.7918	3.4278	1.2716	1.4802	1.609	4.7026	4.8762
Z007E0019	-4.6642	-1.8201	-3.6806	-4.1607	-1.5313	-0.1578	-4.0187	-3.8294	-4.8519	-3.5485
Z007E0020	6.6854	4.8787	5.1889	8.2455	4.4086	4.2372	2.2677	6.3506	2.9106	4.1601
Z007E0021	-1.4739	3.1786	3.3367	-0.563	2.5761	4.8768	2.0152	1.8354	5.5654	1.1075
Z007E0022	0.5608	-2.6525	-5.6461	-5.5942	-2.86	-3.6603	-4.4242	-5.1955	-2.103	-5.2705
Z007E0023	0.06537	-1.2001	-1.0687	2.1783	-0.4463	0.5739	1.3441	0.2921	1.3077	-1.3111
Z007E0024	1.5076	3.7342	3.2052	3.4936	5.5922	2.378	2.7863	3.1565	-1.1632	3.8587
Z007E0025	-1.6194	1.2144	2.0234	4.1749	1.3213	0.08741	2.1611	3.4291	-1.8938	2.816
Z007E0026	-7.1171	-6.0161	-6.1602	-7.3964	-5.3143	-3.2181	-3.792	-6.7203	-8.6379	-5.61
Z007E0027	-11.4658	-7.5948	-7.414	-9.9073	-7.5681	-4.9074	-6.5557	-6.051	-12.3734	-7.651
Z007E0029	-2.6562	-2.9759	-5.1114	-5.2609	-4.3987	-5.1995	-4.4805	-4.328	-7.9077	-4.7423
Z007E0030	-10.2681	-9.0987	-10.5302	-10.8531	-9.4253	-10.8546	-8.965	-6.9979	-14.2643	-8.0395
Z007E0031	0.3691	-4.8535	-3.0839	0.4858	-4.9358	-2.7855	-3.5411	-2.7687	-8.3992	-6.2858
Z007E0032	-2.7781	-4.8688	-4.7423	-8.18	-6.1056	-6.6489	-8.3732	-3.6437	-3.0298	-6.176
Z007E0033	-0.7803	0.8119	1.0124	4.9099	1.8833	3.0753	1.3834	3.5026	4.8964	3.095
Z007E0034	-0.3835	0.7798	-0.793	1.6692	-0.01746	-1.3851	-1.8625	-1.0894	-4.8235	0.817
Z007E0036	-2.3511	1.621	3.1183	-1.8624	1.2425	3.2545	1.8117	0.2628	3.0378	1.3407
Z007E0037	-4.342	-4.0702	-3.7589	-6.544	-3.1358	-4.6332	-5.1408	-0.7895	-1.6816	-4.9368
Z007E0038	-0.8231	-3.0826	-0.605	0.01295	-2.0007	-2.1855	-1.0634	-4.1146	2.3225	-2.4807
Z007E0039	3.9573	2.3291	1.8634	8.0739	2.4185	4.4802	3.4389	3.5309	6.0541	3.57
Z007E0040	5.4172	2.0401	0.2652	-2.6583	1.2724	4.2838	2.7857	0.4316	-3.5501	0.7431
Z007E0041	-5.6325	-2.8184	-3.2934	-0.9876	-3.136	-3.7697	-4.4559	-4.5338	-1.9702	-4.9169
Z007E0042	-10.7169	-9.7253	-8.261	-12.1995	-8.2423	-9.6631	-7.5192	-7.306	-14.655	-9.7652
Z007E0043	1.384	-1.3322	-2.0448	-2.263	-0.1653	0.5023	1.0683	-2.216	-0.02457	0.6213
Z007E0044	2.3341	2.6473	4.2171	6.7432	4.0182	4.8985	2.8818	2.6637	0.4698	4.8236
Z007E0045	-6.4521	-2.2361	-1.4241	-5.3845	-2.8807	-2.1545	-3.256	-3.7578	-4.9883	-3.2025
Z007E0046	-0.8647	-4.9047	-5.1864	-4.4826	-4.8783	-1.9978	-2.3254	-2.0528	-8.9566	-3.3095
Z007E0047	-3.549	-5.8211	-3.6938	-5.9894	-4.6533	-5.1517	-6.4263	-3.4371	-2.1716	-5.9126
Z007E0048	-0.4933	2.3651	0.4143	5.9271	2.5889	2.6655	0.8752	0.2938	7.8935	2.2171
Z007E0049	-9.3727	-7.955	-8.2464	-5.5652	-7.3223	-7.0839	-5.3665	-6.0626	-8.6295	-7.4669
Z007E0050	-0.9393	-1.2619	-1.873	1.4335	-1.5755	-0.1537	-1.4683	-3.6013	0.4975	-1.2488
Z007E0051	-1.3214	0.6748	-0.8758	0.006538	-2.0027	-1.9306	-1.4166	0.001893	2.5106	-1.9368
Z007E0052	10.6036	4.4968	4.1605	4.9482	4.9394	5.1149	5.7655	6.3852	4.2763	4.5114
Z007E0053	0.371	0.8535	1.4333	-0.3168	1.5842	2.1311	2.8208	0.7514	5.2894	1.6372
Z007E0054	-2.3842	-1.4132	-1.435	1.7788	-0.6963	-0.9869	-0.9747	-2.0914	3.0483	-1.6378
Z007E0055	-0.02964	0.7526	2.2929	3.2361	0.7067	1.2094	1.5272	2.1666	2.9336	1.6629
Z007E0056	-0.92	1.6362	-0.516	-1.6372	0.7316	2.4613	-0.8991	1.4739	-0.4325	0.7724
Z007E0058	1.4666	1.7456	0.7705	2.7659	2.3239	5.4022	3.1329	3.854	0.7582	3.9095
Z007E0059	-2.0843	2.2917	3.5639	0.4482	1.8503	0.5962	1.909	1.1632	-0.981	2.8203
Z007E0060	7.39	9.2618	11.0443	10.0012	9.7127	10.2582	9.4019	11.0833	15.0451	11.0995
Z007E0061	0.9872	-1.479	1.0019	3.8343	-1.0916	-0.1114	1.0277	-2.0569	-2.2799	-0.4761
Z007E0062	-4.697	-10.8409	-7.4528	-5.5745	-9.6438	-10.6349	-7.86	-7.1467	-12.7217	-8.4254
Z007E0063	2.2522	-0.3917	-1.7298	-3.2115	0.4884	-0.6368	0.8243	-1.5441	-2.3094	-0.4728
Z007E0064	-13.4739	-10.1174	-6.6573	-12.7345	-8.8362	-8.8749	-7.4913	-9.7993	-3.0135	-10.4206
Z007E0065	-0.6675	4.8028	4.0847	1.6029	4.5428	5.2164	5.3465	6.558	8.5291	6.8129
Z007E0066	5.7739	1.7996	3.2797	2.1701	2.3747	2.3831	3.4817	1.4722	0.3742	2.4197
Z007E0067	-6.2932	-0.906	-1.4634	3.8294	-1.9965	-3.38	-1.1614	-3.8294	-4.1647	-2.4492
Z007E0068	9.7376	10.1827	11.353	9.9729	9.8334	8.9112	11.6396	7.8504	12.4214	7.9216
Z007E0069	-1.0023	3.6492	-0.8853	6.4963	2.0633	2.0079	2.4841	3.4795	-2.6529	1.5985
Z007E0070	0.4297	3.7374	4.2032	4.6962	2.4599	1.5307	3.1954	1.0734	6.7774	2.8136
Z007E0071	-2.1672	-3.8354	-1.2573	-1.7532	-3.6271	-0.6539	-4.0631	-1.5108	-0.2315	-1.855
Z007E0072	-3.5592	-1.7518	-3.4328	-5.0464	-2.2866	-1.7729	-1.6621	-3.757	0.2376	-1.5724
Z007E0073	-2.8798	-0.4196	1.6427	-0.4409	-1.3805	0.2873	-2.486	-1.7796	0.09078	0.2563
Z007E0074	-6.2259	-2.5902	-3.6476	-0.7063	-2.9969	-1.375	-4.7568	-0.9413	-1.2412	-3.8364
Z007E0075	-5.1626	-2.6923	-0.2614	-5.372	-0.8307	-0.3273	-3.912	-2.2547	-0.3072	-2.0807
Z007E0076	-6.8918	-3.2998	-5.2086	-5.5459	-3.3357	-5.8765	-2.6449	-1.0706	-9.7165	-3.5778
Z007E0077	-8.985	-4.866	-3.6145	-3.5655	-3.9433	-2.3649	-3.2271	-5.5086	-5.3536	-4.8018
Z007E0078	9.2815	5.9489	5.3869	2.4864	5.0988	6.683	4.9234	5.2438	7.6602	2.7557
Z007E0079	0.608	2.7474	1.755	-0.6152	1.4962	1.9772	2.416	3.2599	5.893	3.6271
Z007E0080	3.5874	1.5561	2.1157	-0.5662	0.8108	2.5752	2.0361	-0.4163	6.4495	1.8228
Z007E0081	3.0109	2.3938	1.6442	4.021	0.1663	0.003427	-1.7498	0.9536	-2.5039	-0.7638
Z007E0082	-2.4765	-6.2009	-6.086	-7.5179	-5.4972	-5.1155	-5.8339	-6.2284	-8.1223	-5.0915
Z007E0083	3.067	5.1838	4.1987	3.2764	3.5977	3.6523	3.798	4.8466	-1.6172	1.5366
Z007E0084	5.6234	3.1862	2.2638	8.3371	3.4642	5.1756	1.3939	4.4162	7.646	3.9207
Z007E0085	5.1163	4.712	4.7081	7.7559	3.8728	5.6692	2.933	1.7409	8.6454	3.3062
Z007E0086	5.0089	0.03728	-0.9439	0.5003	0.5546	0.3547	0.7586	2.0626	-6.0884	-0.1696
Z007E0087	2.226	3.0441	2.464	1.3359	4.5186	5.8352	5.4888	3.3912	2.6055	2.8133
Z007E0088	-3.3013	0.004546	1.5778	-3.4407	-1.1047	-3.9915	-2.9957	0.9709	-0.2972	0.7965
Z007E0089	2.8539	-0.7396	-1.6416	-3.487	-0.635	-2.5859	-2.8781	-1.4854	0.2258	-2.9432
Z007E0090	-3.8937	-5.4738	-4.838	-5.9646	-4.1402	-5.0628	-2.6248	-2.4879	-6.792	-2.2066
Z007E0091	2.0432	3.0315	4.1213	8.1294	3.8476	3.5968	3.3865	2.3836	7.1171	5.6516
Z007E0092	-3.6451	-7.4459	-6.0132	-0.4688	-6.5244	-6.7385	-4.597	-7.2502	-0.5185	-6.4486
Z007E0093	2.5644	2.2991	4.5984	2.149	3.3277	1.5933	3.9281	2.1486	-0.1498	2.4189
Z007E0094	-2.355	-1.8827	-0.2397	-1.336	-0.00037	0.5265	1.2021	0.1183	3.6419	0.9905
Z007E0095	2.1061	-0.6342	-3.353	2.6605	-1.8403	-4.525	-1.8267	-3.8172	-1.3835	-2.2626
Z007E0096	-7.8031	-9.0433	-7.3674	-11.4057	-7.3686	-5.0704	-7.5815	-6.7334	-13.4161	-9.5773
Z007E0097	-3.2903	-1.857	-2.9645	-3.0638	-0.4399	0.9614	-2.6153	-3.55	2.4743	-1.8536
Z007E0098	-0.7134	-1.3081	0.04694	-1.257	-1.489	-3.8618	-1.8613	-2.5088	1.0668	-2.5944
Z007E0099	-8.3831	-4.2571	-6.9129	-9.4684	-5.257	-3.6584	-7.788	-6.8164	-9.2533	-5.8022
Z007E0100	3.2224	1.5159	0.165	-1.5435	1.73	3.2206	1.2211	0.184	0.21	1.2113
Z007E0101	7.0034	6.3467	7.6376	5.6831	4.5982	3.7759	2.811	7.5032	-0.6184	6.6161
Z007E0102	3.5012	-1.0795	-1.6173	-5.553	-0.3723	-2.348	-2.4559	2.2761	-2.9843	-0.9865
Z007E0103	-4.4104	-6.3269	-2.9258	-8.0085	-4.7244	-6.0518	-4.5264	-3.4375	-0.441	-3.9782
Z007E0104	3.771	-0.03629	0.04922	-4.4314	-0.5495	1.1252	-2.2673	-2.2041	-3.6158	-2.728
Z007E0105	9.5925	3.809	4.1279	2.1078	3.8453	6.624	4.523	5.7939	2.7395	5.2695
Z007E0106	5.219	0.7343	-3.4898	-0.6346	0.4229	-0.3173	0.5103	-1.9069	-5.2222	0.2661
Z007E0107	-0.8172	-0.4294	-1.0552	3.3426	-0.5765	-3.2178	0.5319	-2.5406	-6.3873	-2.7031
Z007E0108	-4.7736	-5.7987	-7.9986	-5.8899	-6.0552	-4.4303	-6.7354	-7.6338	-0.6939	-5.7964
Z007E0109	4.2241	0.5145	2.9738	1.2674	0.6717	2.6825	-0.406	0.4489	-2.1289	2.2202
Z007E0110	-7.3384	-3.7501	-3.05	-6.3427	-2.4837	-3.3974	-4.0539	-4.2753	-2.7515	-2.9596
Z007E0111	8.4809	5.0641	2.9198	1.3472	4.2399	3.7122	5.7463	5.5117	4.1288	3.9214
Z007E0112	-2.75	-1.1554	-3.4367	-2.2933	-2.1225	-2.3387	-2.3549	-2.283	1.5076	-1.9105
Z007E0114	4.013	2.3035	4.5464	9.4418	2.1761	3.5434	3.5338	1.3349	-0.1167	2.4883
Z007E0115	-8.0409	-4.8073	-1.7571	-5.7037	-3.4698	-2.0972	-3.717	-3.101	-5.912	-1.4602
Z007E0116	-5.5356	-3.4809	-0.5151	-5.8973	-3.1712	-0.2739	-0.902	-0.2899	-5.6368	-1.7202
Z007E0117	3.5611	7.2739	5.8284	4.7372	6.0216	6.7052	6.7996	5.7501	8.7333	6.0663
Z007E0118	-4.0965	-2.7747	-2.2194	-3.2892	-1.56	-0.5664	-0.4008	0.9405	-5.4858	-3.32
Z007E0119	8.764	6.9826	2.3086	7.985	5.9903	6.7646	3.0658	6.9711	1.7378	3.4157
Z007E0120	3.2272	-0.8555	0.8209	-0.02465	0.4052	0.2562	1.4266	1.2475	2.9531	-0.7628
Z007E0121	2.1154	0.6452	0.6374	-0.6746	0.3734	-0.5276	-0.01992	-2.0934	3.7244	-1.6072
Z007E0122	0.3509	-3.1776	-3.7722	0.9184	-2.5538	-2.7654	-3.1596	-4.4493	-4.7585	-3.8655
Z007E0123	5.4812	2.7027	3.9986	1.3444	2.8537	5.7663	2.4179	1.6511	-0.00941	3.502
Z007E0124	3.2654	1.8221	-1.3908	0.5415	1.0767	2.518	2.7645	-0.5179	0.2527	1.3842
Z007E0125	3.3982	-1.3945	-1.6688	-0.183	0.3752	0.004368	-0.5933	-1.4863	0.5912	1.7742
Z007E0126	8.5895	5.6155	6.5944	8.3035	6.6752	7.3656	5.9582	5.0489	8.9483	5.9041
Z007E0127	-11.9507	-10.7419	-12.3576	-14.0144	-11.1083	-13.108	-12.3911	-8.146	-14.2914	-11.6107
Z007E0128	5.4885	1.9939	0.08783	0.9716	1.963	0.01394	2.8195	3.4045	-2.323	1.7546
Z007E0129	4.1814	3.9927	2.3941	1.518	2.9546	5.6553	1.1574	5.0025	5.5694	2.8343
Z007E0130	3.7435	0.7307	1.9917	4.8767	1.4451	1.498	1.74	-1.0828	-3.6248	2.4281
Z007E0131	-3.3959	-0.8479	0.2144	1.0813	-1.0539	-2.7521	-3.7208	-2.6442	-3.8653	-2.3679
Z007E0132	-6.1117	-2.6138	-2.0261	-4.9976	-3.6017	-3.6382	-2.8471	-0.8585	-7.5384	-1.6282
Z007E0133	4.7272	0.5605	4.0552	2.7222	2.4721	3.4442	3.6693	2.2861	7.3693	2.2568
Z007E0134	-11.0715	-4.5328	-5.1256	-6.4033	-5.2655	-2.9822	-6.1718	-4.3038	-1.7455	-5.7898
Z007E0135	6.0204	4.6842	2.523	5.4327	4.2909	4.9517	3.9377	4.1712	2.8446	4.9677
Z007E0136	3.9579	2.8287	4.3646	0.7238	2.8634	3.092	3.9331	4.6984	6.1114	1.9268
Z007E0137	2.2415	-0.9396	2.4722	3.5989	1.1388	-0.1523	2.2172	-0.7067	-3.8035	3.0807
Z007E0138	2.2746	4.6976	6.2568	7.9062	5.7844	4.909	3.3238	6.5706	7.6979	5.2885
Z007E0139	1.0584	-0.2873	-0.732	0.5358	0.4865	1.0088	1.4744	2.028	3.9721	2.7076
Z007E0140	9.1345	5.9512	4.4659	5.0543	6.4191	4.8788	7.236	3.9639	4.2327	5.4368
Z007E0141	-1.0943	-3.8245	-5.7321	-8.4579	-5.1113	-5.988	-3.6386	-6.6169	-0.1517	-5.0635
Z007E0142	-1.6793	2.4315	4.5593	2.8893	1.8213	0.1873	1.247	2.4206	0.6187	3.6419
Z007E0143	13.3734	12.1031	11.981	10.9373	13.447	12.2164	12.4621	12.6892	8.1093	13.5331
Z007E0144	-2.8012	-1.0981	0.2684	-3.2073	-1.9943	-5.2761	-1.414	-0.364	3.9913	-0.6378
Z007E0145	-7.7223	-8.7466	-9.5058	-6.1327	-8.6372	-10.5966	-10.1056	-6.9473	-5.5568	-8.9422
Z007E0146	-2.5207	1.1315	3.3157	1.0614	2.296	0.4687	1.72	0.408	7.4991	1.5693
Z007E0147	8.5942	4.0256	4.5054	6.8726	4.2244	5.7167	6.2548	3.5876	0.3199	4.566
Z007E0148	-0.5729	5.0244	3.8372	2.4699	5.0834	4.7647	4.9617	6.3263	6.6805	7.2938
Z007E0149	2.173	-0.1406	0.5911	-0.62	0.76	-0.1589	2.2671	2.3169	3.9703	-0.2738
Z007E0150	-5.3531	-4.2713	-4.9694	-2.2075	-5.2696	-6.2959	-2.9412	-5.8367	-6.438	-3.9258
Z007E0151	-0.1777	-1.1652	-2.8539	-2.9248	-1.6038	-2.8543	-2.1201	0.1024	-7.5616	-1.3783
Z007E0152	1.8562	3.3083	4.7355	1.2237	3.8968	2.7946	3.8537	5.313	0.4688	2.44
Z007E0153	-1.1004	-1.9134	-1.7034	-2.506	-0.9943	-2.1758	0.1991	0.3729	0.6905	-1.1618
Z007E0154	11.2072	8.0303	6.8443	8.2531	5.5536	6.5596	6.8224	4.4278	6.6823	5.0872
Z007E0155	-8.6407	-3.8818	-3.199	-6.1731	-5.1245	-6.3401	-5.0534	-6.388	-0.4816	-7.155
Z007E0156	-9.0965	-7.9676	-7.0577	-3.831	-7.5156	-7.873	-7.1413	-6.7393	-11.797	-5.2982
Z007E0157	2.7819	2.4348	2.9919	-1.0773	2.9258	4.0707	1.4717	5.5445	5.6604	4.2321
Z007E0158	-4.172	-4.9425	-6.9935	-3.6352	-6.4962	-9.2132	-5.3605	-4.5533	-5.1209	-7.8053
Z007E0159	6.0266	2.4259	3.5598	3.5859	2.26	2.7654	2.621	3.2092	3.0495	0.5988
Z007E0160	5.0508	1.998	-2.0091	3.8498	0.8754	-0.4104	-0.8508	1.3854	-0.4845	-0.0958
Z007E0161	0.5427	-3.8985	-2.5502	-5.3291	-3.0202	-3.814	-1.2158	-4.3487	-2.757	-2.6611
Z007E0162	-1.8407	-5.3505	-6.5828	-4.105	-4.5781	-3.4015	-4.6068	-6.3428	-4.9436	-3.8866
Z007E0163	-5.938	-5.1127	-6.1406	-1.1205	-4.5568	-5.3217	-5.4029	-4.1334	-2.6333	-5.3361
Z007E0164	-3.8408	-0.737	-2.8309	1.7673	-1.7196	-1.7498	-3.8762	-0.1177	-8.2512	-3.3632
Z007E0165	-0.1913	1.804	4.5024	-1.379	2.5279	1.2456	0.7763	4.7239	0.7191	1.2035
Z007E0166	-0.9043	1.0588	2.1476	3.9755	0.8541	4.2611	2.1412	1.8029	4.3449	-0.2142
Z007E0167	-1.831	-2.9794	-1.1259	3.1895	-1.0483	-2.5661	0.7887	-1.924	-4.6456	-0.3673
Z007E0168	-5.3976	-4.9774	-3.6508	0.34	-3.4452	-5.016	-1.8384	-2.0644	-0.2746	-3.3449
Z007E0169	2.7587	8.9708	6.6449	5.1336	7.3049	7.0832	8.2079	6.0482	11.2392	7.9503
Z007E0170	3.1829	2.0858	1.465	0.3039	2.1119	1.582	0.7701	0.9169	5.6323	3.9539
Z007E0171	-5.3912	-1.7282	0.2958	-3.1474	-2.9551	-2.8718	-2.2725	-3.52	2.1635	-0.01443
Z007E0172	1.2979	-0.8035	-0.0514	3.7918	0.138	1.3835	-0.175	-0.7956	3.687	0.6565
Z007E0173	0.0257	-4.0352	-3.8959	-4.6751	-3.5276	-4.5048	-3.6508	-1.2675	1.3898	-3.7532
Z007E0174	-1.7504	-3.3967	-6.7786	0.6379	-4.4941	-6.1175	-3.6804	-6.4527	0.5259	-3.461
Z007E0175	-2.5506	-5.9828	-8.9144	-7.464	-6.5313	-8.1863	-5.8003	-8.6009	-3.0984	-7.447
Z007E0176	0.07487	3.8664	3.8269	7.2438	2.5927	2.159	1.2398	5.1781	-2.405	2.0196
Z007E0177	-4.8866	-3.155	-4.1205	-5.8965	-2.5949	-3.8831	-1.8676	-4.3718	-0.2845	-1.1313
Z007E0178	-3.0196	-4.7734	-2.1516	-5.4924	-3.4989	-5.4953	-5.3605	-4.4519	-6.0386	-1.4232
Z007E0179	1.2413	1.7744	3.3138	-0.4639	3.0502	2.9173	3.7964	1.7053	-2.5548	0.6037
Z007E0180	5.3304	1.6547	1.4317	-0.7772	-0.1669	1.3799	2.1448	-1.3355	4.8392	-1.6513
Z007E0181	4.8861	6.1691	7.1244	10.3096	7.035	6.5897	8.0321	8.3489	4.1488	6.7085
Z007E0182	-2.5138	1.3698	-0.02736	-1.2988	2.2283	1.8895	3.7397	3.4743	6.1258	3.3723
Z007E0183	-5.7448	-1.3343	-2.7096	-3.0851	-1.753	-2.7249	-1.0718	-3.3169	2.1874	-1.7569
Z007E0184	-0.4379	0.7284	0.5859	5.7832	0.281	-0.03022	1.6767	-0.4826	-1.7673	-1.199
Z007E0185	0.8977	-1.8378	-2.6598	-2.765	-2.671	-1.9153	-0.8243	-2.4185	-0.5626	-2.0134
Z007E0186	7.2354	1.5725	-0.01591	0.3431	2.036	-0.4207	4.3417	0.2678	3.2685	3.6481
Z007E0187	3.5661	0.6296	1.0193	-2.5597	0.9345	-1.1999	-0.3431	-1.1297	-3.6442	0.9591
Z007E0188	-11.5597	-6.9643	-7.3173	-8.8312	-9.2088	-7.5153	-7.8063	-8.7095	-10.714	-7.1882
Z007E0189	9.1795	6.8064	6.6878	6.0039	5.785	6.5395	6.7715	6.3761	8.1004	6.7023
Z007E0191	5.0947	1.8867	3.4502	5.4639	0.5029	2.4956	-0.03382	0.1082	6.2106	2.4761
Z007E0192	3.0176	1.1391	-1.4445	-3.3865	-1.2099	-0.8867	-3.1112	-0.8246	-3.9793	0.8228
Z007E0193	-2.7959	0.9548	-0.3222	-0.4893	-0.1959	1.1146	-0.1838	0.9449	2.5932	-1.7973
Z007E0194	-2.8035	-0.5343	-2.7861	-1.5997	-0.4702	-1.8247	-0.3208	-0.156	1.4637	1.0238
Z007E0195	4.6073	6.9027	8.2835	3.1349	6.3128	6.119	6.4642	7.9323	9.7506	4.8129
Z007E0196	1.3971	4.9541	1.8012	4.9319	3.9798	4.4204	5.2781	2.1639	0.44	4.0486
Z007E0197	3.3832	6.6738	8.4218	9.2339	6.2865	6.2018	7.0167	8.7389	10.9567	5.4276
Z007E0198	-5.9222	-3.4529	-6.4441	1.1478	-4.3676	-5.9328	-2.2159	-6.2062	0.5306	-2.6153
Z007E0199	1.8291	-0.0981	-1.1949	-5.6459	-1.0683	-3.7669	-1.1602	-0.0591	0.1984	-3.2179
Z007E0200	-6.5448	-4.8056	-3.8636	-5.2852	-3.6693	-2.1415	-4.1953	-6.8901	-2.3125	-4.3338
Z008E0001	11.0038	5.6337	9.579	6.3731	9.4528	5.6619	3.8025	5.839	4.6804	6.6462
Z008E0002	-6.2914	-7.8069	-4.4925	-8.6632	-7.0882	-7.4585	-4.0637	-7.2031	-4.7033	-6.7095
Z008E0003	8.6304	10.3132	9.0198	13.8546	8.0865	10.3643	7.077	8.9969	9.4556	10.4265
Z008E0004	3.5072	3.0414	4.186	0.09355	1.8436	-0.2696	2.8777	0.9093	2.9501	4.0892
Z008E0005	2.7604	1.2713	1.3569	-1.9031	4.4589	1.9042	-0.509	0.392	1.4596	-0.5664
Z008E0006	-2.4556	-6.8074	-5.8057	-8.3553	-9.9051	-7.7031	-8.2544	-6.4128	-9.2699	-5.6143
Z008E0007	4.739	1.552	1.3539	1.1492	0.1154	2.8789	5.282	2.8841	0.8042	2.4429
Z008E0008	-0.3647	2.3401	4.6554	0.7741	4.2638	2.742	0.8848	2.4997	0.2909	4.7483
Z008E0009	6.7142	5.7876	4.2112	0.4097	5.395	4.2572	3.2494	2.4101	5.6787	3.9948
Z008E0010	10.6938	4.7867	7.0685	5.3792	7.7728	6.2009	4.2835	5.1119	6.8722	6.0039
Z008E0011	7.7981	5.7839	6.6055	5.0095	4.6793	4.8221	8.1493	5.8872	1.0422	7.8239
Z008E0012	5.451	4.6563	3.2019	5.371	5.8284	3.6435	2.769	1.9458	5.8787	3.7048
Z008E0013	-8.1796	-6.7217	-6.1071	-4.4466	-3.3979	-6.2016	-4.7216	-4.849	-2.9207	-6.2013
Z008E0014	8.7527	5.9715	4.4762	9.8728	6.1382	7.494	8.2213	7.2287	5.5741	8.4893
Z008E0015	6.6755	6.8563	5.3206	7.0128	4.2785	6.4924	6.3441	5.7116	1.4533	6.8968
Z008E0016	-3.321	-0.1623	-3.0374	-0.6281	-3.2704	-1.2913	-4.3679	-1.5466	-0.6463	-2.5095
Z008E0017	-6.1897	-9.1363	-9.9979	-4.218	-7.194	-7.7535	-5.2361	-5.8168	-10.312	-4.0244
Z008E0018	4.9912	6.1549	3.9937	3.3707	6.8243	6.7458	6.3733	4.8325	6.5047	5.6932
Z008E0019	10.6326	6.4773	7.6809	4.8546	4.4645	3.9847	5.9312	5.3762	7.1282	6.85
Z008E0020	-5.7703	-1.0634	0.001133	-4.8856	-3.2752	-2.1233	-1.883	-1.1574	-1.1566	-0.6911
Z008E0021	10.3372	4.7348	4.332	6.1617	3.258	4.6286	6.651	6.2758	9.5037	6.9844
Z008E0022	-9.0068	-8.1139	-5.1291	-3.8953	-7.9346	-7.4542	-6.9194	-7.5629	-5.3067	-5.3887
Z008E0023	2.8818	-2.2968	-0.3919	0.4318	0.06298	-0.09724	-4.0331	-0.7901	-1.1378	0.2677
Z008E0024	0.5056	-3.2542	-5.2631	-3.89	-4.5148	-2.1446	-2.0875	-3.8143	-0.188	-1.1419
Z008E0025	-2.1816	-3.1831	-3.2506	-1.5218	-0.1891	-2.5995	-5.0064	-3.8028	-5.4111	-4.034
Z008E0026	8.4914	2.7876	2.7663	1.0949	2.7367	0.9922	0.1044	1.5473	-1.4742	1.7888
Z008E0027	-0.2476	-1.102	2.2081	1.7216	2.3148	3.0128	2.298	0.6163	4.0299	2.3496
Z008E0028	-0.2375	-0.8993	-0.4163	-4.552	1.2867	0.1912	1.8205	-0.08037	1.5324	-3.5673
Z008E0029	-0.6679	2.7043	-4.4111	0.4289	3.474	-1.6321	1.1319	0.5097	0.9559	-1.6352
Z008E0030	2.4312	-1.3233	-1.6615	2.4209	2.7509	1.7721	3.4297	2.0601	5.1039	2.9832
Z008E0031	-0.8384	-4.1358	-1.1395	-0.2447	0.2395	-2.8231	-0.8072	-1.6113	-7.0945	-3.1663
Z008E0032	-10.009	-0.05318	-2.2783	-0.8642	-0.9887	-1.9567	-5.0111	-2.134	-2.1799	-3.3274
Z008E0033	4.0154	6.5975	6.714	7.6457	2.8303	4.9629	7.2901	5.6431	3.7334	5.5695
Z008E0034	-6.035	-7.9885	-9.5684	-6.3962	-6.0651	-7.9807	-5.121	-7.9316	-5.2868	-7.0889
Z008E0035	-2.5941	0.5629	0.6436	1.8278	-0.4722	2.2478	-1.697	1.0087	4.7184	3.4295
Z008E0036	-0.3272	-0.501	-0.6276	-4.497	-2.3776	-3.6466	-3.9446	-2.3018	-6.8017	-0.6121
Z008E0037	5.8836	4.0593	5.2355	8.5916	3.0947	5.3855	2.469	4.8447	5.4575	6.9456
Z008E0038	0.213	-0.1047	-1.1264	-1.2038	-3.9635	0.09003	-3.8343	-1.381	1.6063	-0.9012
Z008E0039	-6.3497	-8.9614	-5.5163	-5.9038	-10.1584	-6.4363	-7.4292	-8.2116	-11.6104	-8.5959
Z008E0040	14.3894	10.3078	7.3	11.0041	5.6787	6.6191	7.7157	8.3283	13.2256	8.1049
Z008E0041	0.8436	6.8467	8.2801	4.28	5.6606	6.8091	6.0451	5.6697	9.7559	6.5334
Z008E0042	-1.0367	-2.1169	-2.2114	-2.7064	1.1003	-2.4928	0.9236	-1.8029	-5.0199	-1.2976
Z008E0044	-0.1933	-1.321	-0.3547	-2.8155	2.1103	0.01345	-1.7309	-1.2707	-4.0077	-1.5099
Z008E0045	0.5976	2.1278	3.9203	3.2858	1.3174	1.5312	-0.5465	2.2246	2.5947	4.0603
Z008E0046	-18.6212	-14.1831	-14.2895	-15.684	-14.401	-12.3065	-13.7479	-13.0819	-17.5165	-10.9006
Z008E0047	7.3833	7.2982	5.8651	5.0763	5.9739	5.4932	7.2307	6.0085	2.7872	3.6591
Z008E0048	6.9064	5.8074	11.4288	12.7902	11.9279	7.8861	6.6301	8.5398	6.0476	8.0944
Z008E0049	-0.7787	0.08122	-0.07641	2.5911	-1.4399	1.6989	-0.6626	0.3031	-4.4279	2.943
Z008E0050	2.2178	3.878	0.3046	0.7672	0.3841	-0.05422	1.5459	1.338	4.4987	-0.09184
Z008E0051	5.4871	7.3244	4.5309	7.469	4.4242	7.2586	4.1092	6.5376	7.9573	6.9873
Z008E0052	-1.9496	-2.6739	3.9134	-2.1688	-1.6127	0.455	-0.6584	0.0807	-3.0812	-1.2623
Z008E0053	-0.8045	-3.0527	-1.024	-0.7983	0.467	-1.4041	1.2481	-0.2309	-4.7085	-0.2175
Z008E0054	6.1914	4.7415	7.5432	3.1008	4.91	4.6784	3.838	5.4974	7.637	6.3184
Z008E0055	-7.0033	-8.2634	-6.9821	-10.7843	-9.6876	-9.6207	-10.5687	-8.6953	-13.0615	-7.1479
Z008E0056	12.8248	15.975	10.1176	13.923	14.8568	13.1561	14.9674	13.4065	10.3293	14.734
Z008E0057	-2.6362	1.7977	5.2009	3.3908	1.7398	2.5986	3.8079	3.0077	4.5703	2.8716
Z008E0058	-10.0682	-9.591	-7.9044	-7.0856	-8.2282	-6.7553	-4.4608	-6.5891	-3.1923	-7.5406
Z008E0059	-0.07136	3.9523	4.2238	6.8782	6.3974	4.0267	-0.05448	2.7661	1.5691	0.9309
Z008E0060	3.9154	-0.7651	4.1519	2.955	3.754	1.2598	1.8401	1.3748	6.123	-1.6948
Z008E0061	-9.4234	-8.552	-9.7514	-9.781	-10.8174	-11.0267	-11.3106	-9.3634	-5.4618	-9.9494
Z008E0062	3.7995	4.5355	0.6215	3.4261	0.6006	2.722	4.9398	3.851	6.8929	2.3472
Z008E0063	-9.2176	-1.1019	-4.9295	-2.1652	-0.593	-1.9335	-0.6429	-2.136	-6.6541	-3.2018
Z008E0064	0.8273	-2.528	-2.3013	-2.7013	-4.8262	-2.6715	-3.9828	-2.7123	-0.6957	-5.5677
Z008E0065	-11.1353	-12.1718	-14.4964	-12.636	-15.833	-11.8093	-13.7259	-12.1592	-15.8434	-12.7915
Z008E0066	0.1945	2.8565	3.3879	1.9096	3.0958	0.6695	4.2892	1.9244	3.2126	2.1767
Z008E0067	5.6354	5.0138	4.8324	3.8577	2.217	2.6045	2.4217	4.0998	6.6375	1.3935
Z008E0068	-10.5946	-7.7746	-12.9094	-9.2558	-10.9418	-9.5626	-10.1407	-8.998	-7.1155	-6.8827
Z008E0069	-14.1586	-8.2524	-10.1478	-10.6494	-9.5602	-12.6319	-14.6205	-12.7678	-7.0472	-14.4915
Z008E0070	-1.7982	-4.2935	-2.6573	-6.3222	-2.9067	-2.3654	-3.7007	-3.0725	-6.4196	-3.0704
Z008E0071	6.2023	2.2706	2.1363	3.7469	5.1663	2.2146	2.2554	3.165	3.2089	1.2654
Z008E0072	6.8179	1.5081	1.4046	3.6718	4.2318	0.9263	-0.01962	2.889	0.5002	0.7131
Z008E0073	4.4866	1.1792	4.5834	0.9652	1.0541	5.1401	5.3698	4.4475	3.2642	5.4686
Z008E0074	-3.8781	-8.3408	-6.6966	-8.5906	-4.0202	-8.3387	-5.6564	-6.1975	-8.7426	-6.0525
Z008E0075	-3.816	-2.9287	-4.5173	-2.6818	-3.5709	-4.3363	-7.6306	-4.8388	-1.268	-4.7131
Z008E0076	-9.8522	-4.0668	-7.4167	-4.6403	-4.4668	-5.4753	-4.7372	-6.1922	-10.5513	-3.5797
Z008E0077	1.9755	4.6867	2.7174	3.9503	2.5821	2.682	3.0052	3.6684	6.6677	2.0102
Z008E0078	8.6777	8.2027	10.85	9.471	8.0191	10.8197	10.7475	10.1738	11.265	8.5687
Z008E0079	0.7587	4.7086	2.0092	3.0182	0.7012	3.4022	1.9997	1.9329	-1.7056	2.3751
Z008E0080	1.7849	2.3906	-0.755	0.8015	-0.79	0.01222	-1.2955	0.6138	-2.7673	1.1031
Z008E0081	9.8421	10.8291	11.1305	11.7234	13.9763	11.6015	9.2935	11.2527	11.1015	10.4977
Z008E0082	-6.3411	-6.2644	-5.8982	-0.1992	-1.2472	-2.4124	-2.7724	-3.5226	-7.4816	-1.7556
Z008E0083	-1.1059	3.2252	2.5724	-1.6953	0.008902	0.7971	2.8374	1.7202	-2.5877	1.4367
Z008E0084	-2.5914	-2.0014	-2.3848	-0.9742	-0.1228	-1.9745	-0.9942	-0.9991	-5.8763	-0.4099
Z008E0085	-1.6086	-4.5698	-4.2811	-2.4277	-0.01032	-3.1178	-2.7529	-0.7791	-5.3215	-1.3701
Z008E0086	-9.6189	-4.7345	-1.8972	-1.9989	-1.8105	-3.0782	-1.3655	-2.6647	-0.3032	-2.328
Z008E0087	-0.7554	-1.1548	-0.714	1.1435	-0.8112	-1.8228	-2.8773	-2.1539	-4.3715	0.7575
Z008E0088	-1.2805	-0.2827	0.493	-3.5978	-1.7434	-0.9666	1.6539	0.4668	-4.0567	-0.4262
Z008E0090	-10.3731	-1.2777	-2.852	0.2196	-3.5688	-2.302	-0.8982	-2.5885	-6.7053	-2.2474
Z008E0091	2.7551	1.2954	1.8082	0.2882	0.8648	3.4648	1.8453	2.1731	-0.2323	0.6841
Z008E0092	2.5465	2.8296	-0.5011	3.6414	2.4477	0.7086	1.6899	0.8616	5.7158	-0.3081
Z008E0093	4.0103	8.2186	7.4265	3.0408	5.5854	6.5991	8.2702	6.0781	8.8916	5.492
Z008E0094	-4.0045	-6.4102	-4.1993	-1.9199	-2.3103	-3.0854	-5.7678	-4.9382	-8.6298	-3.9753
Z008E0095	-4.0339	-4.2108	-2.4982	-3.0615	-4.7722	-1.8872	-1.7472	-3.9334	1.1285	-1.8922
Z008E0096	-6.3374	-6.507	-3.124	-3.8411	-7.9042	-4.0243	-6.1115	-5.261	-8.0445	-5.3971
Z008E0097	3.2449	0.9127	2.4058	2.9579	2.7353	3.2861	4.903	1.8706	5.7671	3.8716
Z008E0098	6.8447	3.0808	3.3349	3.8118	5.2067	3.8049	4.9344	3.3894	4.7022	2.3588
Z008E0099	-3.615	-6.1078	-7.1976	-7.166	-3.9133	-5.1497	-2.1119	-4.6718	-7.5305	-6.6909
Z008E0100	-5.8368	-4.405	-5.8037	-7.0976	-2.3529	-3.1753	-1.0281	-4.7912	-2.1206	-2.9839
Z008E0101	7.8734	4.5934	7.1702	7.5226	7.3967	5.3537	8.6406	8.0166	10.8274	7.6512
Z008E0102	0.9584	2.5501	3.4323	6.8514	2.7383	4.2291	4.1833	3.5835	7.1478	4.5585
Z008E0103	-0.1046	-0.5984	-1.7325	2.9843	-3.9858	-1.8087	-3.0055	0.3078	-2.5925	-0.1262
Z008E0104	-6.9939	-5.4868	-7.6394	-7.31	-5.7108	-7.9706	-8.6599	-6.7138	-2.4015	-5.4897
Z008E0105	3.7255	-1.235	-3.4802	0.8637	1.4377	0.2656	-1.8927	-0.03056	4.5375	0.3896
Z008E0106	0.6429	2.2161	1.359	3.3371	1.6024	-0.4367	2.5778	0.2923	-2.8096	0.2744
Z008E0107	-10.8911	-9.2909	-11.7285	-11.5611	-9.556	-10.6695	-7.1567	-9.2425	-12.4656	-9.2667
Z008E0108	4.8057	5.0254	5.4685	2.4175	3.8197	5.08	3.2898	5.7438	4.3756	5.6219
Z008E0109	-3.9774	-11.5581	-14.2945	-10.7185	-8.9002	-8.6657	-11.1516	-9.6188	-7.0342	-7.8797
Z008E0110	-9.0497	-4.6368	-6.0646	-4.9335	-6.5327	-4.779	-4.3674	-6.35	-2.741	-6.7112
Z008E0111	5.3513	2.7234	6.0326	4.5237	2.0944	4.1723	8.8163	4.655	9.2242	3.9395
Z008E0112	-12.4549	-8.5442	-7.9406	-8.7047	-12.6675	-8.6918	-8.1528	-10.0084	-14.3732	-9.1549
Z008E0113	-6.4681	-7.9572	-7.0975	-10.7164	-8.7004	-7.1368	-7.198	-5.6659	-9.1191	-6.6613
Z008E0114	-5.0332	-2.5524	-2.7645	-3.1417	-2.1779	-3.0702	-5.6883	-3.6453	-6.1965	-4.9247
Z008E0115	-4.1818	-2.8669	-7.5677	-8.2498	-1.9237	-3.4497	-1.3818	-4.0311	-5.7001	-4.2658
Z008E0116	0.8479	-2.7656	0.4533	-2.3717	0.4513	0.2311	1.2492	-0.6482	-1.8395	-3.0431
Z008E0117	-2.7032	-4.2482	-1.3969	-0.501	-0.3568	-1.0702	-4.3255	-1.7089	-0.5408	-2.0024
Z008E0118	-0.133	-2.284	-3.7577	-1.344	-2.2629	-0.8588	-0.7634	-1.3741	2.3374	-1.419
Z008E0119	-3.8287	0.2776	-1.9731	2.5349	3.3029	-2.2589	1.2346	-0.04473	-3.095	1.4209
Z008E0120	5.0949	3.2754	4.4396	2.5911	3.9008	1.8759	-1.1363	1.6946	7.219	2.1106
Z008E0121	-2.0119	-8.9147	-7.9509	-10.0898	-5.8287	-4.9813	-3.2886	-6.3272	-3.2647	-8.6336
Z008E0122	4.8075	4.827	6.8581	5.489	3.3864	5.1166	7.1101	5.5704	7.4559	7.7397
Z008E0123	1.2714	3.0859	-2.1528	2.3073	1.4608	2.96	4.569	1.1772	-1.0203	0.5248
Z008E0124	-3.4271	-0.3336	-1.1887	-1.9337	1.4485	-1.2926	0.5816	-0.4348	1.4281	0.2296
Z008E0125	-4.1617	-2.7277	-1.6296	-4.4084	-5.2485	-4.609	-3.166	-3.4697	-7.6957	-1.7527
Z008E0126	-14.9151	-3.7856	-5.0316	-9.7147	-6.9672	-5.6557	-5.6579	-6.7038	-4.7986	-7.2924
Z008E0127	-8.6208	-2.7676	-3.4638	0.2296	-0.7554	-5.2107	-3.3876	-3.9885	-1.296	-5.8815
Z008E0128	6.5406	3.2736	7.0311	3.1578	3.4982	6.1916	4.4156	6.5728	6.3994	5.6925
Z008E0129	3.1239	4.5606	7.4729	1.7575	1.6235	3.4609	3.9894	3.7061	-0.5289	3.7388
Z008E0130	-2.9571	0.4883	-2.2537	1.7073	3.1313	0.8723	-0.7259	-0.3927	-0.479	-1.3666
Z008E0131	5.8059	3.7635	5.199	3.267	3.8507	3.6378	4.1071	2.358	-0.4735	2.8928
Z008E0132	-14.3631	-11.2853	-9.5753	-12.4145	-13.155	-11.8535	-12.8069	-10.9418	-8.7556	-11.2855
Z008E0133	-9.5689	-3.0413	-3.6117	-1.2182	-5.9817	-1.1347	-0.6774	-1.9558	-3.175	-3.5409
Z008E0134	-1.4774	-1.504	3.9549	1.2649	4.1624	1.0591	-0.292	-0.2919	-4.0218	-1.1775
Z008E0135	11.5663	7.0076	5.9885	7.0388	9.0602	5.7632	7.0643	5.3172	10.415	3.4916
Z008E0136	9.043	8.9204	6.4607	4.9622	4.7624	8.3021	4.9866	7.3833	10.3786	7.9967
Z008E0137	-6.3892	-6.0403	-6.9819	-7.611	-9.7274	-4.8267	-4.0507	-4.9823	-9.383	-5.8138
Z008E0139	-2.3746	-1.0144	-1.3153	-1.7821	-0.1256	-2.951	-1.2931	-2.2074	-5.1282	-1.9911
Z008E0140	4.8802	4.6506	4.0661	4.6246	3.0801	4.4132	4.1001	3.9465	9.745	2.3727
Z008E0141	5.0533	2.4937	-0.4728	3.058	0.1495	2.8377	1.4642	2.2135	3.741	2.0887
Z008E0142	4.8035	0.01409	-0.4528	2.5106	-0.1896	2.741	0.08718	1.5605	6.8682	0.4578
Z008E0144	-3.2018	-2.8161	-3.3846	-3.4438	-4.7655	-4.2035	-2.0646	-3.3516	-1.0322	-4.0735
Z008E0145	4.2789	2.3551	0.757	-0.8322	2.7297	2.5368	4.3874	0.9167	1.3162	0.8853
Z008E0146	-4.21	-2.5424	-3.3778	1.4775	-6.1291	-1.9641	-5.7024	-2.3309	-2.6184	-1.1637
Z008E0147	0.1312	-0.3337	0.4272	-2.1821	1.0783	-1.9972	-2.7427	-1.0227	1.0917	-0.6132
Z008E0148	8.9953	3.9084	2.7104	1.5436	2.3512	4.2447	2.7514	2.1198	5.4535	3.6242
Z008E0149	8.8085	8.2667	6.1971	4.9724	4.9926	5.5061	5.9226	6.8959	10.9735	7.3561
Z008E0150	-1.2506	-0.09869	0.5983	0.6859	-1.8743	-0.07077	2.0912	1.2698	1.3236	-2.1817
Z008E0151	-11.9208	-2.7356	-4.6161	-3.568	-4.3379	-3.7538	-8.5384	-4.6217	-5.7638	-5.1224
Z008E0152	-3.3125	-3.3361	-3.1651	-4.7994	-6.0813	-3.8449	-4.3515	-5.6012	-6.9069	-5.2259
Z008E0153	-1.4278	-0.6296	-2.1228	-1.5313	1.96	1.4072	-1.8272	1.071	1.6896	1.0689
Z008E0154	-4.9309	1.2257	1.8812	6.1007	-1.0972	0.2494	-0.07319	1.6663	2.9447	3.4847
Z008E0155	-7.8038	-5.335	-2.9862	-6.2186	-5.6786	-7.2603	-3.5132	-5.4227	-9.9289	-6.0831
Z008E0156	5.842	-2.6026	-0.1368	1.5983	-1.3266	0.1858	0.5309	0.51	-0.6923	-1.8821
Z008E0157	0.777	2.2714	1.3222	0.4382	4.0131	1.1442	0.935	3.1131	6.2576	1.1934
Z008E0158	0.9881	-6.2652	-4.7836	-2.6366	-5.3753	-3.8643	-2.0434	-4.1054	-4.8133	-3.5687
Z008E0159	-7.4972	-3.2375	-7.3082	-1.2621	-7.4882	-5.281	-8.6541	-5.5018	-1.4998	-4.2699
Z008E0160	-8.3032	-9.0033	-5.9941	-8.4245	-10.0524	-8.5201	-5.6796	-8.0784	-9.2654	-6.0507
Z008E0161	4.7426	0.5502	0.1283	2.7617	4.2827	2.3886	2.5285	1.4123	0.3708	1.1028
Z008E0162	15.3849	10.6655	10.5231	12.4661	9.4196	9.0284	11.5771	10.0671	6.1148	8.1446
Z008E0163	-1.6435	1.7474	1.7392	1.0255	1.6531	0.04548	0.2579	-0.7244	2.034	0.9838
Z008E0164	-16.3418	-11.8428	-10.7963	-10.0627	-13.4467	-9.3088	-9.2135	-10.642	-7.6618	-10.8039
Z008E0165	3.6432	-0.6306	-1.9417	-2.7905	0.6378	-2.2596	-3.4486	-1.5757	-0.1277	-0.2482
Z008E0166	11.1625	9.415	12.3193	11.4341	12.8923	10.4064	7.5025	9.4015	14.5491	10.892
Z008E0167	-6.6824	-6.9121	-7.2485	-5.7549	-8.9751	-7.6457	-5.5701	-7.4003	-9.8261	-8.4328
Z008E0168	-1.4901	1.8772	0.5111	-1.4535	-1.8335	-0.6866	1.6618	0.1848	-4.358	1.2167
Z008E0169	0.4401	0.9933	0.4841	-0.4813	-4.342	0.08714	-3.2311	-0.4748	-1.3219	-2.3259
Z008E0170	0.9609	2.1903	0.16	0.6121	1.8224	-0.5982	-2.3135	0.3082	-3.9887	-0.7377
Z008E0171	4.0831	-3.3544	-0.9965	2.6465	-2.9705	-1.6534	-0.08274	-0.5641	2.0247	-2.8261
Z008E0172	-4.7713	-2.7264	-3.3965	-3.2862	0.3475	-1.8956	-2.5704	-2.8076	-5.0934	-4.1039
Z008E0173	9.4979	8.9982	4.1863	4.6432	4.1346	8.3466	4.8269	7.5667	9.9232	6.2269
Z008E0174	3.7849	2.3183	3.7613	4.7502	2.2429	3.7955	3.551	2.5405	6.2567	0.6844
Z008E0175	-4.7595	-0.5677	-1.2123	-1.1006	3.2264	-0.113	0.006113	0.2286	3.1081	0.1029
Z008E0176	5.8828	2.2085	4.257	6.3619	7.032	4.5666	2.888	5.1983	12.423	3.6855
Z008E0177	-5.7411	-4.1298	-5.2171	-3.872	-2.0043	-5.0234	-5.5987	-3.2005	-1.0472	-2.521
Z008E0178	4.0209	7.484	4.2271	1.9291	3.426	2.9982	2.3318	3.7748	-1.1226	4.4611
Z008E0179	3.7723	3.7318	1.5029	2.0027	5.1305	2.1631	1.7474	3.5981	2.1546	3.984
Z008E0180	2.9999	7.6098	7.2052	4.9653	6.6916	3.6975	4.7654	4.2837	3.26	4.8595
Z008E0181	-5.5091	-4.5053	-4.0134	-1.9813	-5.8556	-1.4655	-5.7779	-2.4305	-6.5218	-3.5845
Z008E0182	3.1783	4.08	3.1886	6.4178	8.0661	2.9604	4.6695	3.9966	6.9683	3.0681
Z008E0183	-3.4609	-3.1349	-3.2811	-6.7865	-0.617	-3.2138	-0.4465	-1.5288	-5.9221	-1.0126
Z008E0184	-6.0637	-4.6445	-3.2456	-8.9481	-5.5827	-5.3567	-7.2313	-5.1469	-7.9488	-6.4553
Z008E0185	11.1963	5.3334	5.3789	3.1222	1.7119	4.8479	4.8097	4.0474	-0.9311	2.0521
Z008E0186	5.0639	4.4962	3.9404	6.0498	9.4009	5.7021	7.4736	5.5354	4.6269	7.882
Z008E0187	4.3784	0.1241	0.7483	1.9502	2.8176	3.1737	3.5955	2.4155	-1.3109	2.8797
Z008E0188	8.3632	10.9574	9.2129	5.805	10.7175	6.9993	7.8942	8.5589	10.3339	10.5314
Z008E0189	2.5705	5.1296	3.8609	5.228	2.5939	3.0485	5.457	3.9297	3.7021	3.6477
Z008E0190	2.5207	1.4378	5.1402	1.3476	5.2504	1.8121	1.9266	2.7986	3.617	1.7128
Z008E0191	-12.1777	-10.0693	-10.7442	-11.295	-11.7877	-11.1461	-8.6814	-10.059	-8.7121	-9.7449
Z008E0192	19.472	15.1965	11.9769	11.4272	11.7177	13.1146	15.1495	12.9299	10.8938	13.1079
Z008E0193	8.715	10.7532	11.3562	10.618	7.1655	10.3381	9.8828	9.0695	7.9316	8.33
Z008E0194	2.6633	4.1414	6.6503	0.6086	2.6619	3.7417	0.6848	2.8392	3.1526	2.1427
Z008E0195	4.3025	3.8909	6.8968	4.4434	6.475	3.8272	5.927	4.109	1.8496	3.4761
Z008E0196	0.4818	0.6672	-0.1632	0.1492	0.06112	2.4806	0.5905	1.408	5.0052	-0.056
Z008E0197	7.1563	4.3818	7.4361	3.812	7.5117	3.7144	5.522	4.1291	2.4853	4.6054
Z008E0198	-9.5296	-11.6109	-10.7135	-8.7937	-10.8507	-8.9417	-8.3615	-9.2084	-3.7491	-10.5116
Z008E0199	4.6434	3.0473	5.5851	2.1454	6.8903	5.9305	4.036	4.3104	1.6184	5.5493
Z008E0200	-4.1854	-3.6229	-3.3147	-2.4084	-4.2545	-1.7018	0.1843	-3.8024	-3.6631	-0.4267
Z009E0001	4.2142	7.0531	10.519	12.7845	11.9576	9.109	10.021	9.5872	8.9188	11.6505
Z009E0002	4.5897	0.3322	0.8798	-0.721	2.4654	1.73	1.4063	0.8564	-3.0357	0.7157
Z009E0003	0.4399	3.0656	1.4051	3.2406	0.4438	2.0812	1.5202	0.9674	-1.3673	1.2084
Z009E0004	-6.5813	-4.6309	-3.4557	-2.6392	-5.3057	-3.8716	-2.6719	-2.7325	-4.5414	-1.7187
Z009E0005	0.6072	1.8081	0.5665	-1.356	2.0931	2.3109	0.1318	1.1834	-1.394	2.56
Z009E0007	1.5086	2.8238	-1.5427	-2.2036	2.6256	1.6591	2.1033	0.9072	2.5999	2.2651
Z009E0008	-4.2926	-2.8604	-1.2169	-0.8142	-1.6639	-3.5679	-2.6256	-2.6462	-5.2027	-0.8925
Z009E0009	-0.2125	-0.8896	2.5025	0.5413	-0.6346	0.2744	0.7461	1.1568	-1.5353	-1.365
Z009E0010	-3.5514	-0.6756	-0.7023	3.6119	4.0567	1.4639	1.2515	1.4871	6.5092	1.6491
Z009E0012	-0.2267	-2.107	-0.9817	-3.515	0.7314	-0.406	-1.899	-0.9975	-5.6644	-2.7866
Z009E0013	-14.7495	-6.7981	-7.4148	-6.57	-8.6263	-8.2126	-8.3872	-7.8603	-11.168	-10.3014
Z009E0014	-1.3616	-1.5426	1.8374	1.9337	2.3657	-0.128	0.403	0.01894	3.6553	-2.106
Z009E0015	-7.1039	-6.8738	-6.5713	-5.8403	-8.1416	-6.9607	-6.5603	-7.4386	-4.218	-8.1401
Z009E0016	5.5166	7.0853	4.5109	8.823	5.615	7.3838	7.1902	6.7606	8.9004	7.6915
Z009E0017	-4.451	-3.9911	-5.2528	-3.899	-1.6812	-4.316	-2.2953	-3.987	-0.5346	-1.6172
Z009E0018	-1.5388	0.8147	1.7019	-2.8466	1.863	-0.5496	-0.4371	-0.3606	-1.5475	-1.5916
Z009E0019	0.2857	-1.7398	-0.9276	-1.2591	-1.2823	0.2361	-0.5674	0.4818	1.4005	1.1578
Z009E0020	1.4631	4.4379	1.5883	3.383	1.0843	1.2398	3.0662	1.8371	5.37	3.0005
Z009E0021	0.8546	-1.5245	-4.1767	-4.8136	-3.7285	-0.908	-3.1993	-2.2313	-6.9595	-4.2314
Z009E0022	2.3619	0.1062	2.3899	0.3934	-1.1818	2.6143	1.7779	2.4242	-1.2524	0.5756
Z009E0023	-4.7108	-5.9753	-2.814	-3.9797	-6.4326	-5.8474	-4.6123	-5.0299	-2.2422	-2.9571
Z009E0024	-3.9612	0.5787	-1.2154	-1.1894	1.5499	-0.8068	-1.3353	-0.6223	2.4225	0.2451
Z009E0025	-1.3562	0.8336	0.2475	0.4859	0.8256	0.3773	-0.464	0.9994	2.707	-1.895
Z009E0026	-4.6914	-4.0175	-3.5031	-0.7975	-3.1018	-3.5525	-4.6428	-4.2409	0.999	-1.8046
Z009E0027	-4.812	-4.5342	-3.3506	-4.9607	-6.6414	-5.5104	-5.6243	-5.7535	-2.1238	-5.7833
Z009E0028	6.78	1.2063	0.3364	0.7176	1.0286	2.6488	1.5752	2.3919	3.5344	0.07345
Z009E0029	-2.715	-3.029	-2.5577	0.6784	-3.0915	-1.5561	-2.4679	-2.859	2.1332	-4.5426
Z009E0030	-0.8611	0.2174	-0.02369	2.1817	1.932	-0.4052	-1.068	-0.05239	-0.9282	-1.1493
Z009E0031	-6.8408	-10.004	-5.3907	-9.2977	-7.1992	-6.0273	-5.1071	-6.7353	-9.8014	-5.041
Z009E0032	5.5057	1.635	-0.5342	1.2541	3.7703	0.963	1.8217	1.1155	0.3173	0.179
Z009E0033	-6.2744	-6.6169	-5.2129	-7.0802	-3.498	-4.7991	-3.1807	-4.8561	-1.3059	-3.1026
Z009E0034	13.0646	7.2803	8.4699	11.262	10.3607	8.5776	6.1208	7.7542	9.6002	10.5902
Z009E0035	-1.185	1.6457	-0.8334	0.7301	0.1238	1.5156	-1.3826	0.2472	-3.166	-2.2415
Z009E0036	-0.2467	-1.3601	-1.6325	0.4439	-0.6146	-1.1945	-0.6165	-0.895	-0.01332	-0.5016
Z009E0037	4.4268	3.7566	5.3328	3.517	3.6709	4.3901	3.4437	4.1105	7.672	5.7608
Z009E0038	-1.5378	2.4764	0.5212	-0.8013	3.5274	-0.2868	1.7062	1.3467	3.142	0.1472
Z009E0039	-12.0037	-7.0038	-7.2893	-5.1218	-8.9535	-6.261	-6.9342	-8.0991	-5.0153	-7.4962
Z009E0040	-0.7793	2.6584	1.0892	1.4341	1.7467	-0.00685	1.5007	0.1399	-2.086	-1.8162
Z009E0041	-6.0967	-6.0781	-7.7423	-6.2508	-4.0011	-4.0442	-5.7811	-5.8721	-6.5817	-4.3779
Z009E0042	-2.1091	0.008158	-3.002	-0.4549	-2.8268	-2.495	-2.6131	-2.0426	-4.5421	-1.6368
Z009E0043	5	0.2384	0.4058	1.9568	1.4889	0.7405	-0.4994	1.3085	1.0781	3.8947
Z009E0044	1.978	-0.8822	-2.102	-1.6956	2.039	-0.6564	-0.2203	-0.4936	2.54	0.9739
Z009E0045	0.2521	-1.8292	0.2066	1.7413	-0.9343	1.5899	0.3233	0.04076	2.7535	-1.6586
Z009E0047	4.0769	6.5064	11.1409	6.2394	6.8138	8.272	6.2644	7.3312	11.2302	6.8549
Z009E0048	-1.6035	3.2631	-0.6957	3.7316	3.5658	2.5321	0.7825	1.7469	-1.6438	-0.2092
Z009E0049	-7.1168	-4.1821	-3.5434	-3.3675	-4.6472	-3.0282	-2.788	-2.405	-5.2214	-2.9997
Z009E0050	4.4588	2.7775	4.6957	-0.2794	2.2156	3.1879	3.7361	2.2836	-1.1541	4.5673
Z009E0051	4.8379	7.062	5.5369	8.2729	8.0432	6.545	6.2075	6.9946	9.7758	6.4703
Z009E0052	7.2842	4.7578	2.3475	1.4413	3.9904	3.8494	2.1135	2.6917	0.9495	1.2886
Z009E0053	-12.2502	-8.1476	-11.6098	-5.9256	-7.2489	-7.8606	-6.9039	-7.6098	-11.2451	-5.7295
Z009E0054	11.3494	12.4382	8.1671	11.245	7.4787	7.9489	8.6153	9.1239	7.2996	9.7565
Z009E0055	-1.7395	-1.0155	-2.2783	0.462	-4.2298	-3.2259	-1.7842	-2.1631	-0.2319	-0.7522
Z009E0056	-9.6327	-10.0601	-11.2927	-12.1445	-11.0802	-10.024	-10.275	-9.9788	-11.8856	-9.6329
Z009E0057	-7.8967	-5.0238	-4.4737	-7.458	-5.0608	-4.4006	-5.3299	-4.8747	-2.0761	-3.2601
Z009E0058	-10.4817	-11.8338	-9.4679	-13.1425	-11.9912	-10.0634	-11.3519	-10.6582	-13.6129	-8.7718
Z009E0059	-5.3869	-0.7665	0.04011	-1.8978	-0.9453	-0.3614	0.7347	0.5747	-4.1169	0.2323
Z009E0060	-8.152	-3.4908	1.8798	-2.8416	-1.0303	-0.2959	-2.9627	-2.68	-1.4914	-1.0424
Z009E0061	0.7633	3.7792	0.6483	-0.9349	-1.1899	0.9667	2.2742	1.5966	2.1558	0.5123
Z009E0062	-1.116	0.8031	-0.635	1.0241	1.1509	0.06854	1.0505	0.5416	3.2257	-1.7888
Z009E0063	8.4684	9.0514	10.0544	10.0955	7.5047	9.4443	9.7751	7.8966	11.4874	10.0294
Z009E0064	-3.1952	-0.8789	-0.6589	-3.0162	-2.4171	0.3949	-0.2131	-1.6168	-4.2654	-1.3062
Z009E0065	13.0648	16.2477	13.4719	12.9072	14.7457	13.2331	13.2693	14.0126	14.4919	14.5729
Z009E0066	11.9094	9.3092	6.3347	6.9622	6.1427	6.8354	8.006	6.6788	4.9687	7.2594
Z009E0067	0.8792	-0.9175	0.6379	3.6005	3.7228	0.8031	0.3181	0.2717	4.5068	3.2746
Z009E0068	0.4418	0.8073	-0.8226	-1.079	1.9011	0.8442	2.7354	1.0332	-0.9913	-0.7117
Z009E0069	-7.0663	-8.9879	-9.541	-7.5392	-11.5646	-9.7519	-10.8691	-9.9996	-6.8166	-9.823
Z009E0070	-4.8637	-3.2325	-5.4538	-5.5503	-5.0384	-4.8333	-5.7868	-4.5005	-0.9055	-5.9165
Z009E0071	5.8445	7.2436	7.1117	9.0024	5.1801	6.728	5.41	5.4717	3.6138	5.7792
Z009E0072	2.5086	1.7941	-3.5733	-1.3492	0.7255	-0.5542	-0.9011	-0.3992	-5.5665	-2.6195
Z009E0073	1.3853	3.1018	2.757	-1.3934	0.008687	-0.1448	1.6938	1.417	3.0132	2.3443
Z009E0074	-9.2137	-6.7285	-6.2803	-7.5112	-8.901	-9.6934	-6.6254	-7.4818	-11.8116	-4.921
Z009E0075	3.6187	3.8378	5.5839	3.0495	4.8547	5.354	2.9595	3.5557	6.0589	3.7681
Z009E0076	-3.7983	-5.5395	-4.5733	-8.5175	-5.2991	-5.8208	-5.5693	-5.8648	-7.2815	-3.6705
Z009E0077	-3.2772	-6.6089	-4.7228	-6.4405	-2.8344	-4.9238	-3.8934	-4.4146	-7.7501	-3.2717
Z009E0078	-4.0451	-2.338	-3.5305	-2.9512	-3.1396	-1.0072	0.04026	-0.5993	-2.3145	-0.7187
Z009E0079	-2.1291	2.8928	3.8691	0.1856	2.2309	2.5933	2.4923	1.8214	5.3515	-0.8467
Z009E0080	-8.6733	-4.8306	-6.4295	-6.8132	-6.255	-5.3529	-6.2426	-5.357	-2.2747	-4.0959
Z009E0082	5.5153	5.7612	4.2147	4.8193	5.5155	4.1982	4.3934	5.2243	7.5746	6.8866
Z009E0083	-6.8446	-8.404	-9.3092	-6.7213	-8.8815	-8.7851	-7.0309	-6.9904	-10.1337	-5.5018
Z009E0084	0.6984	2.9976	0.4356	1.325	2.1932	2.5706	0.7791	0.9664	-0.02631	-1.2629
Z009E0085	-10.1676	-10.064	-7.9829	-10.7026	-9.2445	-8.3405	-9.9515	-8.3246	-12.4473	-7.2202
Z009E0086	-2.6686	1.5023	1.7729	3.1154	2.9129	0.1986	-0.06716	1.4861	3.7923	-0.7891
Z009E0087	6.8812	10.854	6.0951	8.9773	7.1083	7.3382	8.7175	7.4682	10.0889	10.1218
Z009E0088	1.2666	0.8339	-1.3491	-3.4846	-2.6519	-0.3154	1.0494	-0.6955	-4.2323	-1.7907
Z009E0089	-1.5028	-0.9083	-5.087	-3.9755	-6.138	-5.3776	-3.849	-2.7453	-5.8465	-0.9563
Z009E0090	2.2113	2.1562	3.2838	2.2946	2.3214	1.4452	3.3081	2.6426	6.6398	3.7193
Z009E0091	2.9078	2.5792	1.8144	-0.9116	-1.3112	-0.6554	-0.2822	0.2515	3.3175	-1.2437
Z009E0092	-0.05718	6.8876	5.32	3.6777	5.1185	5.9596	5.2684	4.5494	7.3901	4.1316
Z009E0093	-2.9319	0.8325	0.9442	1.163	0.002403	1.1252	0.6199	0.8663	-0.481	3.4546
Z009E0094	1.9444	-4.3575	-1.4381	-1.997	-1.1899	-2.9394	-1.9896	-2.6577	-4.9066	-2.7658
Z009E0095	-0.03898	0.5967	-0.3	-1.5527	-2.0165	0.4139	-0.4499	-0.7399	-5.6338	1.9412
Z009E0096	4.478	8.7571	6.7853	7.5698	6.0953	8.7231	6.6421	7.071	8.4871	9.7143
Z009E0097	10.8782	8.3996	7.5184	4.9667	7.6468	7.5712	8.3823	8.2148	9.3932	8.6929
Z009E0098	3.5717	-1.1225	0.9282	-2.5851	1.054	-1.0738	0.06251	-0.3755	1.5856	-2.4839
Z009E0099	0.299	-2.9697	1.4412	1.0239	-1.9099	-0.1156	-1.1366	-0.2276	2.0542	0.8847
Z009E0100	0.2578	0.744	1.3287	2.6368	0.3979	1.4049	0.7652	1.9489	0.03244	2.8952
Z009E0101	-0.4096	-3.6163	1.613	1.0019	0.2593	-1.6637	-0.1575	-1.2903	-3.1123	-1.9913
Z009E0102	0.5555	-1.7367	-2.4199	-2.0908	-0.4953	-2.2862	-1.9712	-2.6914	-0.5837	-2.4598
Z009E0103	-10.7866	-10.2606	-10.0818	-4.8939	-8.7745	-9.8212	-9.5043	-8.0216	-11.3472	-10.77
Z009E0104	8.0503	3.1372	5.8468	4.7918	5.5894	3.9685	2.9796	3.579	3.4279	5.1382
Z009E0105	-2.3854	-1.1212	-2.9024	-1.3912	-2.7653	-0.7771	-1.1023	-1.1067	-4.7852	-0.08564
Z009E0106	6.9415	6.7599	6.0855	4.3899	6.987	5.574	5.0731	5.2032	6.7907	5.4429
Z009E0107	1.9656	-2.5214	-0.828	0.2202	-4.5603	-2.0551	-0.9259	-1.8626	-5.8303	-3.4603
Z009E0108	6.8026	3.7385	2.3783	4.4909	1.7795	0.9738	1.2154	1.8214	5.496	-0.1587
Z009E0109	7.6183	5.7991	7.2923	4.916	3.2434	4.9285	4.8907	5.571	10.1274	3.8828
Z009E0110	1.8406	2.5486	2.8931	3.6083	-0.2855	0.353	0.785	2.1794	-0.1079	3.0465
Z009E0111	10.7133	8.7558	7.3536	8.4946	6.8259	7.0667	8.2941	6.8356	10.2672	4.7503
Z009E0112	0.4271	-4.6863	-0.3857	-2.0057	0.2518	-2.0291	-1.2055	-1.8687	-0.766	0.6668
Z009E0113	-9.7201	-5.4197	-3.0663	-6.3559	-3.2429	-3.0482	-5.213	-4.2665	-7.5702	-6.7115
Z009E0114	5.0248	-2.7976	-0.3344	-0.3872	-1.4858	-1.0274	0.7511	-0.445	-4.8554	-2.0205
Z009E0115	-2.0608	0.5969	-1.6984	-1.8252	-1.638	-1.6773	0.6053	-0.419	1.8882	0.9739
Z009E0116	1.3702	-3.468	-3.6464	-3.4808	-0.3173	-4.069	-2.5911	-2.6993	-3.4092	-1.9534
Z009E0117	3.1737	1.0116	-0.9565	4.1456	2.5286	0.2142	1.3514	0.9788	-1.9894	1.4911
Z009E0118	-2.559	-0.2353	-4.3833	-5.2952	-5.6717	-1.5401	-3.6168	-3.0884	-0.387	-5.5227
Z009E0119	-0.758	-1.0103	3.2091	2.6001	3.3237	1.9253	0.6579	0.6847	-0.3785	-1.6262
Z009E0120	-10.4415	-7.4088	-9.3437	-10.169	-5.7922	-5.1791	-6.3461	-6.2944	-4.6489	-6.2069
Z009E0121	1.0603	-0.8034	-1.1155	-2.8449	-3.204	-1.3857	-0.549	-1.9971	1.8826	-3.4451
Z009E0122	7.2256	6.439	6.0359	4.592	3.3941	5.2727	5.3888	4.4963	6.5403	2.7733
Z009E0123	5.1609	0.6183	2.8314	0.8573	3.6587	1.8903	2.2114	2.4809	0.8004	0.6395
Z009E0124	-1.1966	0.06305	1.7032	4.4115	1.3485	2.9769	2.6089	2.1051	4.0745	-0.2287
Z009E0125	-0.6662	-0.9432	1.4822	2.8885	2.0511	-1.1959	0.08559	-0.6402	-2.0215	1.6459
Z009E0126	0.1705	1.7271	-1.8335	-0.9796	-2.882	-0.9719	-2.1316	-0.8981	-5.4785	-0.02078
Z009E0127	2.7562	3.9839	0.4646	0.2054	3.2094	2.3843	1.1803	1.7373	-2.7341	3.1975
Z009E0128	-4.0098	-0.972	1.6554	-2.3368	-1.7745	-1.4287	-0.2622	0.5247	1.6415	-2.4794
Z009E0129	-0.7079	-0.7953	1.7989	-4.1457	-2.567	-1.164	-0.83	0.6562	-4.4844	-1.0995
Z009E0130	10.5814	6.0664	5.3545	6.8127	7.3932	7.4619	6.8909	7.093	10.862	9.3038
Z009E0131	-3.5906	0.08109	-0.5295	-0.5279	0.7781	-1.6986	-0.4589	-0.2811	3.208	-1.5099
Z009E0132	2.4607	-0.5839	3.3181	2.0454	0.3908	0.4018	1.624	1.8072	5.0612	-0.3884
Z009E0133	-4.6781	-0.4562	0.5186	-1.9468	1.2919	-1.1479	0.2765	-1.8238	-4.1735	-2.4353
Z009E0134	-1.6336	-2.516	0.4394	0.04594	0.924	-0.34	-0.2196	-0.5454	2.1409	0.07554
Z009E0135	1.8297	1.8021	3.2738	3.6752	3.8205	2.9507	1.0152	1.7344	-0.161	-0.3947
Z009E0136	-0.8007	-4.6419	-5.5481	-2.8229	-1.2673	-5.177	-4.3153	-3.9288	-2.0406	-2.8871
Z009E0137	-11.1557	-9.9904	-12.4923	-10.0588	-9.6531	-11.4828	-9.9716	-11.0521	-9.564	-10.4481
Z009E0138	-0.9824	1.2352	0.05783	2.693	1.3769	2.2872	1.7412	0.2275	-2.4965	-0.3344
Z009E0139	-1.7523	-2.463	-3.5038	-3.0952	-0.6694	-2.3903	-2.1256	-1.8055	2.3456	-3.1005
Z009E0140	2.7403	1.0502	3.3815	4.4864	3.4073	3.5288	2.9456	1.6688	4.2551	2.6888
Z009E0141	5.069	9.0934	8.825	7.2643	7.5393	8.7105	8.6821	8.9224	5.8315	8.669
Z009E0142	-3.0419	-8.0192	-7.9752	-5.8138	-7.118	-4.8736	-6.6801	-6.051	-7.9747	-6.4585
Z009E0143	6.5884	7.5457	6.0521	6.5641	7.2886	4.7204	6.8345	6.798	2.1238	7.38
Z009E0144	1.2602	-1.0315	-0.5273	3.9294	2.6867	0.04607	-0.9716	1.1648	-0.8205	1.9891
Z009E0145	-2.8455	-6.1307	-1.9746	-4.7762	-0.1492	-4.2824	-4.3336	-3.4849	0.6091	-0.4368
Z009E0146	-0.03155	0.636	-2.5807	0.07921	1.051	-1.8258	0.3477	-0.8788	1.1641	-1.7001
Z009E0147	-4.3383	-0.6556	1.8067	-0.4312	0.282	1.1568	0.3268	-0.00166	2.7483	1.5411
Z009E0149	-4.0571	-6.2189	-3.9886	-5.4725	-5.1468	-3.0566	-2.6558	-3.965	-0.1338	-1.3806
Z009E0150	-3.4484	-5.4961	-7.3103	-7.9392	-7.0748	-6.1224	-5.3188	-4.7989	-7.0053	-5.9606
Z009E0151	8.0881	6.9728	9.1369	8.9324	7.1549	7.6389	7.6088	7.8311	10.9887	5.7315
Z009E0152	-1.8414	2.7431	1.8152	-0.06494	2.393	1.5652	2.0127	2.0113	3.5444	2.8337
Z009E0153	-8.9806	-6.7283	-6.8845	-7.3232	-3.8301	-4.8712	-6.3056	-5.842	-2.0253	-6.2424
Z009E0154	-1.3564	-1.7457	-0.8134	-0.3559	-0.497	-0.7866	-0.1176	-1.3252	-2.4422	-3.3054
Z009E0155	-2.5642	-0.8464	-2.0869	2.0283	-1.37	0.6616	0.4247	0.02414	-1.9756	-2.3565
Z009E0156	-4.8515	-7.2682	-7.3347	-6.9852	-9.5034	-5.5699	-8.7958	-6.8349	-4.0991	-9.5628
Z009E0157	1.6965	-1.3392	-1.7979	2.0383	-0.8519	0.4667	-0.5969	-0.3963	3.2304	-0.9349
Z009E0158	3.9969	4.8629	2.6442	6.0027	3.5168	4.4414	5.0921	4.6111	2.514	2.7743
Z009E0159	4.6311	4.2043	6.6086	2.8108	6.9479	5.7494	5.3066	4.8155	4.7653	7.1482
Z009E0161	2.7502	1.6468	0.2027	3.6303	2.2815	1.8116	2.2265	2.6653	7.25	1.7044
Z009E0162	4.9288	3.5015	5.0688	5.8462	2.7431	3.3906	2.3172	4.0159	0.2704	4.7394
Z009E0163	2.7311	0.4195	3.7295	-0.01441	-0.4743	2.812	0.9979	2.5293	0.5486	-0.5155
Z009E0164	5.2617	-0.646	1.2952	3.0733	1.2035	1.01	3.2964	1.4646	-1.852	4.4697
Z009E0165	-5.0686	-4.8038	-3.1989	-0.08055	-2.3108	-3.062	-2.6047	-2.3613	-3.9565	-4.8952
Z009E0166	-1.8937	-2.7325	-4.8736	-5.1286	-3.4294	-5.1278	-6.2754	-4.118	-3.1016	-3.2416
Z009E0167	7.3889	2.1816	3.8089	4.1971	0.1167	2.8798	2.268	2.8898	3.6593	2.7757
Z009E0168	0.2524	2.1151	0.2492	-2.051	0.2724	-0.3622	0.1556	-0.766	-1.4379	1.543
Z009E0169	-8.6755	-6.1348	-5.2884	-7.4897	-5.8593	-6.5474	-5.1563	-6.4322	-3.8282	-7.8851
Z009E0170	4.354	1.3709	3.502	-1.0925	1.1237	3.1254	0.2982	2.3989	-1.0156	3.8719
Z009E0171	-2.2781	-5.1068	-3.0755	-4.8245	-2.3034	-2.9289	-2.0051	-2.569	-5.8701	-3.7085
Z009E0173	-0.44	0.5118	-1.0761	0.721	-0.8005	0.4735	-0.0908	0.8251	1.8397	0.5861
Z009E0174	1.4467	1.9871	0.8965	5.3155	3.9575	0.6315	1.4392	0.7061	3.6376	0.6217
Z009E0175	5.3823	1.3675	2.7727	0.9764	3.6912	1.0969	2.2772	1.1308	-1.7698	1.992
Z009E0176	-4.9976	-0.4534	0.6462	0.8497	-3.2054	-2.1635	-1.3059	-1.1274	-2.6767	0.3961
Z009E0177	1.2586	-0.5662	0.9028	0.5676	-0.154	-0.9241	0.7257	0.4358	3.9403	-2.021
Z009E0178	5.1363	8.7081	9.7129	7.5031	5.7908	7.2587	7.3271	7.1676	5.5585	5.0022
Z009E0179	-7.1779	-6.013	-6.2372	-7.8852	-7.9081	-5.999	-6.8466	-6.0305	-3.4264	-4.7578
Z009E0180	2.7682	0.4542	2.1409	0.5136	2.704	1.4019	0.4291	1.482	-0.8569	2.9028
Z009E0181	-12.0757	-4.242	-7.8934	-9.102	-6.2588	-9.9373	-8.4793	-7.9511	-10.7379	-8.5483
Z009E0182	4.6854	-1.1591	-0.2477	-0.3523	0.4621	0.7345	0.2201	0.3637	3.8309	0.7562
Z009E0183	2.2956	3.3125	1.2841	3.3334	1.7295	1.3884	2.264	1.4009	-1.0651	3.3763
Z009E0184	-2.8922	-6.9218	-7.5892	-8.6737	-7.0444	-4.6992	-4.4048	-5.3643	-3.0499	-4.1918
Z009E0186	14.0393	8.0368	6.4684	10.2809	9.1579	7.3283	6.7569	6.725	5.3863	5.7553
Z009E0187	1.2497	7.9319	6.5215	4.0702	5.9764	4.3618	5.1872	4.8863	0.9913	7.0978
Z009E0190	-1.2482	-0.4303	1.9154	3.6093	-1.0083	0.8162	1.6921	1.1761	5.6369	-1.8475
Z009E0191	-1.6984	-5.566	-3.7876	-4.0124	-4.7933	-3.2232	-3.8519	-3.4333	-4.4818	-2.5391
Z009E0192	11.7565	12.2352	12.4801	9.7705	8.0272	10.5123	10.6308	9.55	7.43	11.7157
Z009E0193	10.1335	10.4193	8.326	11.992	8.5994	11.3392	11.6135	11.0821	5.932	12.2079
Z009E0194	1.0018	3.165	3.9057	2.8454	3.7281	0.7514	2.0522	3.3903	5.7456	0.1526
Z009E0196	-5.2512	-4.4166	-1.7896	-3.9294	-5.3309	-4.2583	-4.0798	-4.0658	-6.0677	-4.6703
Z009E0197	5.5855	1.4411	-0.0769	1.8862	2.1685	0.9241	1.9461	0.5578	-2.3442	-0.0557
Z009E0198	4.0417	4.2322	5.3956	1.8433	4.9811	5.7329	2.6122	4.022	5.0212	2.9231
Z009E0199	6.3504	2.9129	1.2339	4.44	0.7252	2.8881	2.0484	2.1274	3.7773	2.8177
Z009E0200	5.0684	2.6797	0.8255	5.0998	1.9635	5.1193	3.9129	2.7818	-0.04694	6.1814
Z010E0001	-3.6426	-2.1307	-4.5005	-4.8008	-1.6239	-3.3944	-4.5996	-3.7747	-1.2868	-4.2626
Z010E0002	2.6695	3.9577	8.1796	6.0168	5.9396	7.5204	5.4389	6.3226	3.1726	5.6983
Z010E0003	5.4963	3.0649	3.8292	2.6456	4.4016	2.8221	4.8519	3.6992	0.9139	4.4833
Z010E0004	-0.2007	-2.1423	-3.0253	-4.4657	-6.2137	-3.1058	-2.6295	-3.0646	0.4833	-3.8349
Z010E0006	-12.0677	-8.2114	-10.9196	-8.6034	-12.1491	-10.982	-9.781	-8.4678	-6.4225	-8.6381
Z010E0007	2.4284	4.8298	-1.7483	1.9048	5.2197	2.0285	2.1364	2.8268	1.0342	4.1069
Z010E0008	-4.3634	-6.3156	-3.9287	-6.7081	-1.6342	-5.6667	-4.6021	-5.2274	-9.4532	-6.3942
Z010E0009	-7.2704	-3.8609	-5.8622	-4.7871	-6.2917	-4.7667	-5.8608	-3.9928	-9.1209	-3.0654
Z010E0010	0.6181	2.8766	4.6579	3.3316	4.5367	2.4876	4.2422	2.3448	0.6373	3.2755
Z010E0011	-11.3418	-12.188	-10.4999	-10.114	-6.0618	-10.5851	-10.9546	-10.0888	-13.1482	-10.1691
Z010E0012	3.7688	1.8496	1.2935	-0.6202	0.6733	-1.0746	-0.3158	0.6064	4.0326	0.8903
Z010E0013	-6.6186	-8.7866	-6.0882	-6.3421	-9.2752	-7.3616	-7.0755	-6.335	-4.8222	-6.8847
Z010E0015	-3.722	-1.2661	-1.5737	-1.99	-0.2494	-3.635	-3.7995	-2.4294	-5.5845	-1.3706
Z010E0016	1.9029	4.904	2.5867	1.438	-0.7246	3.2148	2.1755	2.514	-0.4849	3.7207
Z010E0017	5.9313	3.9994	5.3582	3.8249	4.6279	5.1291	5.6512	3.8768	7.0995	5.5305
Z010E0018	2.5458	0.923	1.6035	-1.2629	1.4294	1.4862	-1.4267	-0.7202	1.8858	1.0869
Z010E0019	-0.5854	0.3839	0.07483	-1.2217	-0.1503	-1.222	1.7804	0.4853	2.3094	0.5215
Z010E0020	10.1905	7.3378	7.3233	7.2471	3.9477	5.4718	5.6184	6.2109	9.366	6.1667
Z010E0021	3.408	6.9359	7.4717	4.6531	4.7002	4.1345	7.1934	5.6385	9.1263	5.9959
Z010E0022	-6.6871	-5.2694	-3.1804	-4.3211	-3.035	-3.2879	-2.4029	-3.8275	-2.4789	-5.1947
Z010E0023	-4.2685	-3.117	-5.5719	-2.4709	-5.8073	-3.7187	-3.2915	-1.5497	3.0637	-4.0936
Z010E0024	4.2085	1.277	2.2502	1.9566	-0.1124	2.4548	2.7238	2.5873	7.2802	1.2838
Z010E0025	0.6996	1.9896	2.4952	3.5955	-1.1307	2.1043	0.7016	1.626	3.73	-0.2186
Z010E0026	-6.0704	-4.0464	-2.6001	-0.8883	-2.4567	-1.4064	-2.4061	-2.1712	-2.7197	-2.9776
Z010E0027	-2.2395	-3.5128	-1.051	-0.9808	-1.9348	0.7321	-1.7596	-0.9419	1.7538	0.5097
Z010E0028	-6.6842	-5.0987	-5.0069	-1.8266	-3.6512	-3.3024	-4.7513	-4.6522	-8.777	-6.509
Z010E0029	-1.2988	-6.1616	-7.5142	-5.4016	-5.8235	-3.3484	-5.6409	-4.0873	-5.5103	-3.3911
Z010E0030	0.1554	0.2258	-0.8175	1.932	1.2128	-0.5797	0.3162	-0.6438	-0.7865	-0.1511
Z010E0032	-2.0697	-1.0622	2.9908	1.0513	-1.186	-0.1993	-1.2119	-0.4854	-3.9441	1.0465
Z010E0033	0.1991	-3.826	-3.094	-2.2446	-3.6809	-1.547	-3.9778	-2.6183	2.1092	-2.0102
Z010E0034	-3.2917	-5.092	-5.0617	-4.6464	-4.2121	-4.076	-3.746	-5.4723	-8.5163	-5.8362
Z010E0035	3.2898	1.4701	-0.1878	1.8544	-0.2892	1.0986	3.1373	1.7274	-2.332	-0.4016
Z010E0036	-4.4375	-5.9485	-4.5646	-5.7899	-5.4489	-6.0151	-5.2935	-6.3486	-9.3034	-7.5035
Z010E0037	-3.6771	-0.9063	-3.2569	-3.2116	-3.2931	-1.9599	-2.7978	-1.3155	-4.7908	-2.4438
Z010E0038	-2.5912	1.2514	2.6903	-1.2481	-1.2328	-0.5492	1.704	0.934	-4.8497	-0.4834
Z010E0039	5.1512	3.6726	4.3343	4.1345	2.9139	2.9468	4.5202	4.4547	9.0495	3.1162
Z010E0040	0.8289	-0.1378	-0.1045	-0.428	-1.4567	0.6731	0.5629	1.0655	4.4301	-0.3549
Z010E0041	3.8124	5.4329	3.8596	4.5724	9.904	4.1114	5.1321	5.2379	0.8627	4.8838
Z010E0042	7.1229	3.9217	7.455	5.5326	2.9602	3.4982	3.7509	4.417	6.2024	5.0579
Z010E0043	2.8038	-0.6704	0.239	0.9619	0.6608	0.9975	-0.9268	0.6829	-2.9814	-0.5517
Z010E0044	-4.2632	-1.1902	-3.5476	-3.8301	-3.2268	-2.8778	-1.8625	-2.4897	1.454	-1.389
Z010E0045	1.768	5.1699	7.6436	5.0747	8.4279	4.2025	4.4006	5.2214	8.7579	5.9614
Z010E0046	3.1837	5.5233	6.5417	4.4534	4.3746	5.0056	3.1785	3.7504	1.5281	5.1301
Z010E0047	1.0376	-0.05342	-1.164	-0.5213	-0.5312	-1.2294	-1.8234	-0.8432	-0.5642	1.4095
Z010E0048	-0.6615	2.0212	3.2088	1.2459	-1.7065	2.128	1.5963	0.4713	-1.7811	1.0182
Z010E0049	-0.6714	0.8918	5.691	2.6198	-0.01881	1.8494	2.1997	3.1099	-1.2488	1.5827
Z010E0050	6.6935	6.6341	1.4134	5.3334	7.9505	4.0918	5.8352	4.8946	9.2575	4.6895
Z010E0051	2.3325	0.733	-4.4905	-0.2507	1.2116	-2.2398	-1.3478	-0.6279	-5.0155	-0.8905
Z010E0052	-2.7311	-3.8632	-5.4569	-3.2508	-6.722	-6.7354	-4.9817	-5.636	-1.7145	-5.4086
Z010E0053	6.5282	7.6553	8.1631	4.7698	8.4536	6.5632	6.7516	6.1847	2.6056	7.0215
Z010E0054	3.141	2.5022	6.0483	1.9876	6.9428	4.5915	1.5541	3.1409	5.2659	4.3446
Z010E0055	-6.4965	-5.2124	-4.9574	-5.7626	-4.0869	-6.7393	-3.8322	-5.3791	-10.8219	-5.1681
Z010E0056	-0.9114	0.9136	-2.2546	-0.5837	-0.5152	0.2432	0.01432	-0.3272	-3.68	0.261
Z010E0057	-9.1221	-9.652	-9.1099	-10.0266	-10.7965	-10.6545	-8.0429	-8.1986	-12.2444	-9.8577
Z010E0058	-4.9622	-1.7088	-0.8995	-4.4213	-1.9642	-3.1024	-2.5702	-2.1159	1.7612	-3.3964
Z010E0059	0.07516	3.3173	-0.00839	1.5733	0.02737	3.1852	2.0348	1.9735	0.6022	3.0373
Z010E0060	3.8212	2.9832	2.2046	0.07539	-1.9145	2.0569	0.4975	1.6287	1.2685	-0.3803
Z010E0061	2.7012	0.176	-1.7334	1.7177	4.1053	1.7546	1.9278	0.8541	3.9318	1.1037
Z010E0062	0.8177	-2.2064	0.2441	-0.08492	-1.1785	-1.7119	0.7991	-1.1698	-3.9365	-0.5868
Z010E0063	-5.3512	-6.4604	-4.4798	-7.5791	-8.0415	-7.2191	-6.8922	-6.5359	-9.0267	-7.4355
Z010E0064	-1.4898	-4.4042	-7.486	-4.3639	-3.9637	-2.8899	-6.2413	-3.7688	-0.3229	-1.8724
Z010E0065	2.4341	2.9914	7.2964	4.4502	8.2397	2.3316	2.1317	2.9259	6.3607	4.7358
Z010E0066	-2.2143	-1.4663	-3.6446	-1.479	-3.076	-1.5485	-2.0107	-0.1313	4.1189	1.2322
Z010E0067	-5.3611	-7.8261	-6.8615	-5.9641	-3.2688	-7.9203	-5.5675	-6.3618	-10.6583	-6.4414
Z010E0068	8.2347	5.8138	8.6455	7.6519	7.3201	8.0576	8.8782	7.9664	11.5772	7.5128
Z010E0069	-1.5476	-3.1823	-4.5962	-4.6889	-6.7122	-6.2795	-2.8966	-5.3786	-3.0287	-4.3627
Z010E0070	-3.5927	-2.5273	-2.3744	-1.757	-1.2036	-0.07397	-1.0921	-1.2955	-2.0048	-1.2257
Z010E0071	-1.22	1.1273	0.323	0.2492	1.2756	2.0894	1.6051	0.8141	3.6564	0.1569
Z010E0072	-7.0631	-5.5909	-3.4651	-5.2896	-3.7738	-4.4809	-2.9049	-4.326	-2.3683	-3.9671
Z010E0073	-1.9579	1.4028	4.5544	1.1134	-2.5481	-0.08314	-0.6405	0.5377	3.9345	0.4242
Z010E0074	-6.4631	-5.6953	-5.8569	-7.7683	-6.3251	-5.3536	-7.1149	-6.8179	-9.9579	-7.0281
Z010E0075	-9.1575	-7.8124	-9.0778	-8.1764	-9.6427	-8.0136	-6.9632	-8.2628	-3.8589	-7.3493
Z010E0076	-5.5623	-2.5944	-1.4928	-2.7728	-3.7905	-3.128	-1.9489	-1.9746	-4.6967	-3.5439
Z010E0077	-1.8459	-2.7209	-0.9774	-1.7663	-3.4941	-2.5383	-2.9712	-1.7036	-6.1527	-0.6778
Z010E0078	2.6329	4.7249	0.3616	4.4032	7.2199	2.3412	2.7652	3.9853	8.6712	3.6596
Z010E0079	5.3171	6.4378	5.5509	4.8846	5.0448	6.4405	3.9661	4.2422	1.5772	3.3519
Z010E0080	12.886	9.9812	10.6761	9.7282	10.3049	9.2993	9.1902	10.361	13.482	9.9403
Z010E0081	-1.3849	-1.1494	-0.2597	-1.2329	-3.349	-1.9512	-2.1233	-1.1451	1.2911	0.0287
Z010E0082	-0.8276	1.2696	0.1884	1.9341	2.0513	0.2781	0.6322	1.4918	2.4578	2.1105
Z010E0083	-0.4443	-0.6235	-3.4634	-2.8319	-5.8169	-1.7394	-2.0451	-1.6246	2.9295	-2.3074
Z010E0084	3.3	0.965	1.745	1.716	-0.03147	1.5379	0.6756	2.3228	-0.1162	2.5377
Z010E0085	-5.1845	-3.8701	-0.4718	-4.0974	-3.9976	-0.8757	-2.0174	-2.4965	-0.8898	-0.8207
Z010E0086	-10.7787	-10.4308	-6.8234	-6.5203	-5.9996	-8.9547	-6.7257	-7.1422	-12.4826	-8.6281
Z010E0087	-0.332	0.7434	5.2729	2.6581	2.7952	0.4836	3.1787	1.8295	1.6044	3.2712
Z010E0088	-3.319	-1.9116	0.5192	-0.07267	-2.6043	-2.6711	-2.0529	-0.3799	-5.231	0.8287
Z010E0089	4.712	1.8286	1.6852	4.307	4.2306	3.3584	3.4781	3.2328	-0.373	4.2689
Z010E0090	4.1256	2.9361	0.2988	2.5389	-0.4966	2.1402	3.7618	3.1746	-0.5576	2.844
Z010E0091	4.1176	3.1319	3.2126	2.4068	1.1767	1.7961	3.8972	3.2849	-0.7173	2.7593
Z010E0092	-5.1101	-3.7298	-2.7781	-4.082	-6.6119	-2.4418	-0.9175	-2.9706	1.601	-3.8046
Z010E0093	7.5008	4.3673	5.1463	3.9556	5.6417	3.6111	2.9569	4.8853	2.2419	4.6519
Z010E0094	-4.1564	-1.8687	-7.3922	-1.2816	0.663	-2.6543	-3.5281	-3.3393	0.523	-3.1329
Z010E0095	2.4671	1.9418	2.0649	1.6565	-1.7896	1.3812	0.6847	1.2534	-4.0772	1.7854
Z010E0096	8.1216	3.6517	9.9759	5.6588	6.9481	6.2945	7.0536	5.2776	2.7443	5.602
Z010E0098	1.3047	0.1674	1.5431	0.8081	3.7942	2.7107	0.784	1.6664	4.0536	0.325
Z010E0099	-0.2026	-0.6539	-1.6267	-0.8167	-1.3387	-1.6376	-1.1359	-0.3189	-0.07195	-0.6936
Z010E0100	-0.5503	-2.1701	0.3337	-1.0388	2.3589	0.3592	-2.3006	-1.4803	1.7802	-1.4844
Z010E0101	-1.7131	1.4925	-2.4311	1.2109	-1.2183	1.0553	-1.3459	0.2572	0.4345	1.0907
Z010E0102	2.5546	-0.07818	-2.5406	-0.04094	-2.1115	1.5149	-1.6776	-0.03869	-0.7158	1.8186
Z010E0103	6.3252	2.1575	2.565	1.4941	0.7879	5.487	4.4405	3.839	7.4547	3.8608
Z010E0104	-6.4588	-7.1601	-6.1694	-4.7605	-5.7227	-5.0553	-6.6312	-5.7012	-1.3804	-6.8457
Z010E0105	5.0549	6.9625	7.1586	5.2681	8.5508	7.7739	6.0994	6.3889	2.3053	4.5453
Z010E0106	0.9244	0.5882	2.1868	1.1099	2.6244	0.2256	1.6324	0.2048	3.4613	-0.9188
Z010E0107	-6.5962	-3.7071	-3.4915	-3.6246	-6.2129	-2.6371	-4.6357	-4.3721	-6.4624	-4.9349
Z010E0108	-2.2172	-0.8144	3.1099	0.3874	-1.0573	-0.1112	2.3568	0.8913	-2.1683	2.6116
Z010E0109	9.2116	9.5538	8.7702	8.8366	8.106	9.2324	10.1117	9.4811	12.3432	9.232
Z010E0110	13.0486	8.9213	8.0769	8.6457	12.0684	9.6531	7.1227	8.8506	7.631	8.0098
Z010E0111	-5.5427	-3.1406	-3.9014	-5.6883	-2.5241	-2.0111	-5.0896	-4.1432	-7.3726	-5.1382
Z010E0112	-5.4348	-6.2688	-8.818	-6.449	-8.003	-3.6922	-3.22	-5.4732	-9.4916	-5.9182
Z010E0113	3.2519	6.3017	4.6741	5.0794	5.6445	5.643	5.5468	5.433	2.4222	4.0459
Z010E0114	-4.1472	-3.8561	-1.0394	-2.1313	-4.4514	-1.5598	-2.0615	-1.5936	0.2521	-1.6911
Z010E0115	7.4171	7.3604	6.4654	7.2875	6.8679	7.5247	6.6899	6.2798	9.1201	6.3688
Z010E0116	-3.0614	0.6405	-1.0173	-0.1141	-0.9455	-0.4933	-0.8476	0.04098	-5.5984	-1.6021
Z010E0117	-3.1988	-3.5685	-1.7709	-2.2967	0.883	-3.4837	-3.5514	-2.2109	-6.5637	-3.5029
Z010E0118	3.7146	3.9686	1.7403	2.9344	6.4127	2.4343	2.4676	2.8011	4.6242	4.0142
Z010E0119	4.0547	2.7986	1.9766	2.5883	0.2944	0.8242	1.8545	1.214	4.0804	1.424
Z010E0120	4.7422	-0.1186	-1.6354	1.7589	-2.7211	-0.9356	0.6948	-0.6442	4.2742	-0.5228
Z010E0121	5.5303	3.7097	1.2924	2.1133	-0.3008	2.3653	1.1976	1.7076	3.6083	1.426
Z010E0122	3.5243	-0.09869	3.2161	0.5468	2.8809	-0.1917	0.3728	0.8566	0.9029	-0.01684
Z010E0123	-8.374	-7.9958	-8.1517	-9.3479	-8.8987	-10.0042	-7.7148	-8.5575	-3.7414	-8.1969
Z010E0124	9.6108	8.7902	8.9212	7.9411	8.1634	7.1875	9.8352	7.5984	6.7092	7.9119
Z010E0125	-0.1872	1.078	1.7124	2.5466	3.1247	2.8971	2.8311	2.1425	3.5166	2.8322
Z010E0126	-2.8475	-5.3814	-6.3601	-5.4942	-5.3687	-5.8543	-6.1817	-5.3658	-10.1877	-6.9596
Z010E0127	8.1922	6.7253	8.3367	5.7743	7.2491	6.3447	5.6937	6.4901	6.9353	5.2853
Z010E0128	0.713	0.8643	-4.3239	-3.409	-0.2341	-2.953	-1.7199	-2.1013	-4.983	-1.1123
Z010E0129	2.7493	7.0951	3.1522	5.5217	1.5598	6.1182	5.6968	5.4106	1.4068	3.345
Z010E0130	2.7396	0.8291	0.1096	-1.0101	0.738	-1.2944	-1.8873	-0.09157	4.337	-1.5963
Z010E0131	-4.8599	-3.2907	-1.2431	-2.5266	0.7132	-1.6736	-2.2899	-2.4067	0.1518	-2.0362
Z010E0132	-2.205	-2.9744	-3.5452	-4.8107	-5.8378	-3.4065	-5.2579	-3.903	2.3315	-4.2328
Z010E0133	-3.7846	-2.1458	-6.7474	-2.5789	-6.0293	-3.0763	-3.9306	-3.2709	-7.188	-5.2634
Z010E0134	1.9658	2.1702	3.0756	4.3661	0.3018	5.1204	3.5351	2.7078	-0.1829	2.4231
Z010E0135	-1.7159	1.0501	-1.3572	-0.2938	2.2146	1.3125	1.091	0.5759	0.3127	1.9783
Z010E0136	5.9138	1.2982	1.2002	2.7788	1.7979	0.4146	3.7005	2.533	0.5713	1.4853
Z010E0137	4.2538	1.7906	2.7045	6.4843	4.664	1.6247	4.8428	3.9903	-0.03866	4.5824
Z010E0138	-2.1797	-5.4628	-5.5904	-4.1681	-3.5343	-2.5444	-4.2279	-4.6672	0.52	-2.9472
Z010E0139	-11.901	-9.6042	-8.3717	-9.1077	-9.4421	-8.1152	-7.6657	-7.4947	-11.1725	-7.9558
Z010E0140	0.1332	1.9713	-0.4128	1.9149	4.5678	-0.5675	1.4882	1.1019	-3.4885	0.6112
Z010E0141	3.7851	6.8706	2.8409	4.7311	8.2433	4.296	5.6762	4.7823	5.1808	6.3782
Z010E0142	6.9881	7.0237	7.9012	8.0568	10.3874	9.3154	9.2515	7.7157	5.4625	10.5298
Z010E0143	1.5784	-2.4626	-4.6746	-0.4793	-3.9481	0.2524	-2.2033	-0.4401	-3.8017	-0.2857
Z010E0144	-1.9257	-1.4048	-0.8673	-2.8857	-2.5869	-4.0419	-3.4403	-2.458	0.7271	-2.6235
Z010E0145	-0.2361	-5.7918	-4.9015	-5.0079	0.04604	-4.0166	-5.7039	-4.0433	-6.1149	-2.8794
Z010E0146	1.3627	4.7029	2.3461	3.5882	2.0878	4.1641	4.773	2.9137	7.8758	4.462
Z010E0147	3.0861	2.8631	-0.7731	3.0007	6.6583	2.8318	3.9364	2.6157	3.625	3.344
Z010E0148	-12.6621	-14.7591	-14.6178	-13.9353	-13.6912	-13.3972	-13.0889	-13.4839	-10.428	-14.6126
Z010E0149	-3.3219	-1.5508	-4.4904	-0.7262	-2.4045	-1.4399	-0.08757	-2.5267	1.1566	-2.8963
Z010E0150	4.4335	5.7957	6.7835	4.3019	3.4123	4.7569	3.4297	3.5402	-0.749	3.3123
Z010E0151	-3.5865	-3.621	-1.3385	-2.1731	-1.3137	-4.7644	-3.2918	-3.0893	-6.2882	-3.0278
Z010E0152	12.4941	11.4737	10.277	9.2245	11.0271	11.4156	10.4228	9.3883	15.6415	7.8646
Z010E0153	-4.65	-3.5918	-5.6892	-3.9058	-4.4265	-4.2382	-3.7559	-4.3054	-6.2945	-3.9817
Z010E0154	6.9788	8.3094	5.4286	7.7629	9.7271	7.4683	5.269	6.7345	8.7993	8.3539
Z010E0155	-3.9136	-1.1076	-2.5702	-0.7622	-3.5306	-0.4803	-1.509	-1.9342	0.9548	-1.9385
Z010E0156	-0.4142	-0.4247	-0.1883	-0.4371	-2.8786	-0.08731	-2.3848	-1.6573	3.3738	-1.3502
Z010E0157	-0.1993	-1.2244	1.4523	-0.5975	-2.1858	1.5409	1.458	0.2607	-1.017	1.9518
Z010E0158	3.0506	6.5023	7.9549	7.0848	1.5516	6.3547	7.0957	5.5812	7.6768	5.0876
Z010E0159	10.9332	14.6534	12.9106	12.8383	13.2964	14.7647	11.5579	13.4844	13.8235	14.3676
Z010E0160	4.0672	4.2047	2.8898	6.3089	3.3481	6.5603	4.2757	5.0469	0.1406	4.8468
Z010E0161	4.318	3.0485	3.2554	2.5422	0.935	0.9565	0.6032	1.7273	-1.2998	2.3984
Z010E0162	6.7737	6.0211	3.3614	4.3331	5.3244	4.737	5.0243	4.166	2.3172	4.4661
Z010E0163	-1.4328	0.8648	0.7194	-1.0728	0.9565	0.1832	0.7486	-0.371	4.3196	-1.5697
Z010E0164	-1.502	-2.5376	-2.7202	-3.8505	-1.4932	-5.86	-3.5339	-3.7182	-1.4903	-4.8935
Z010E0165	-1.5549	-3.3854	-2.6582	-0.659	-3.6969	-1.3814	-2.628	-2.4119	-3.5032	-0.5173
Z010E0166	1.632	-1.1212	-1.391	0.7654	3.4281	-0.2648	0.8217	-0.4439	1.8578	-1.3416
Z010E0167	3.0496	0.1992	-1.3275	2.5478	0.1889	1.5955	0.8327	1.4882	6.3948	2.2998
Z010E0169	-9.1014	-8.6793	-7.6325	-5.7198	-4.0628	-5.9153	-4.2146	-6.4778	-3.3388	-5.6755
Z010E0170	7.8919	6.1731	7.7724	6.2846	7.8636	7.449	6.3372	5.0877	8.7783	5.8306
Z010E0171	3.4916	2.2023	-1.5596	-1.0448	1.8667	0.9755	0.7849	0.1049	-4.1658	0.01222
Z010E0172	7.8829	2.1189	4.1979	4.5402	3.5402	4.8296	2.2164	3.3339	6.4726	1.5375
Z010E0173	2.0397	4.2076	0.1685	3.5531	3.9787	2.8431	3.2791	1.7135	-1.5053	1.7882
Z010E0174	-11.04	-8.4905	-8.1755	-11.1572	-9.0661	-8.0826	-10.1799	-9.5553	-5.564	-9.2914
Z010E0175	-3.4025	-2.9308	-0.8155	-4.2121	-2.93	-5.9919	-2.2486	-3.9931	-7.5942	-2.4187
Z010E0176	-0.4284	-0.181	2.4801	0.8276	3.932	0.4543	0.8167	2.0134	4.3072	0.293
Z010E0178	0.3294	-5.1833	-3.4383	-2.8774	-1.6487	-2.7412	-4.8667	-3.13	-5.4895	-2.5476
Z010E0179	0.4144	3.0689	3.3777	3.6476	0.5119	1.6229	1.9004	2.438	7.0556	2.5407
Z010E0180	-3.6536	0.3442	-2.2221	0.1337	-4.0006	-0.2452	-1.1025	-0.1573	-4.5942	-0.2193
Z010E0181	-0.5538	-3.8465	-1.3251	-1.9273	-1.2748	-4.8665	-3.6879	-2.3894	-0.3737	-2.5649
Z010E0182	-4.6968	-1.9408	-2.9727	-1.006	-2.9988	-0.4987	-0.2362	-0.8019	2.53	-1.2729
Z010E0184	-1.559	-0.3499	-3.8587	-1.4103	-1.1444	-2.636	-2.9306	-2.1402	-6.2098	-3.1786
Z010E0185	-5.5909	-1.7129	-1.6843	-2.9013	-5.6591	-4.1775	-3.7644	-3.4718	-6.154	-1.483
Z010E0186	-1.8806	-3.9384	0.727	-2.0926	-1.7383	-1.4433	-2.8972	-3.128	-3.8389	-3.2244
Z010E0187	-4.5761	-1.9217	-2.9462	-0.7473	0.8631	-3.3818	-0.9246	-1.4823	0.3648	-2.2856
Z010E0188	3.5206	5.1937	9.0411	3.6021	7.1486	5.806	3.1	4.3534	0.1458	3.9317
Z010E0189	-3.7574	-4.2607	-1.3827	-3.4316	-3.5196	-3.6016	-2.9889	-4.0382	-5.6444	-3.1191
Z010E0190	-1.8119	-2.8616	-1.8239	-3.2757	-1.9372	-1.007	-0.529	-0.8523	2.4479	-0.4135
Z010E0191	4.5111	0.6683	3.1639	2.5383	2.1426	2.5639	3.4519	1.4741	-1.2618	0.9303
Z010E0192	-3.7025	-2.3439	0.5197	-1.9679	-3.2482	-1.8506	-3.375	-3.1291	-1.1959	-2.1989
Z010E0193	7.0728	6.8651	5.349	7.1799	4.4647	5.9131	7.5116	5.782	2.9669	7.5577
Z010E0194	3.0832	-1.4617	0.411	-0.2815	0.8602	-0.8809	-0.4099	0.09337	1.062	0.004045
Z010E0195	-8.4272	-7.2506	-4.3804	-5.1534	-7.9157	-6.5467	-4.1184	-4.5478	-7.4394	-5.7568
Z010E0196	-1.9436	-4.3491	-2.9835	-3.6927	-0.698	-1.9871	-4.7457	-2.6717	-4.8952	-4.1955
Z010E0197	-1.3882	0.9546	-0.05581	2.4244	3.5947	-1.2846	0.2483	0.5172	1.4915	0.395
Z010E0198	-2.6769	1.4303	2.188	-1.5932	-0.8224	1.0559	2.1805	0.4982	3.7265	-1.5181
Z010E0200	2.8576	1.1912	-0.9304	0.4476	-2.6889	0.8194	0.8963	0.2461	-2.0244	0.539
Z011E0001	-3.1946	-0.5401	-2.3966	-2.4315	-2.9551	-1.6852	-2.5301	2.8374	-0.5198	-1.5592
Z011E0002	-0.09082	-1.9942	6.2495	0.138	0.01303	1.812	0.523	-2.088	1.4536	-0.9164
Z011E0003	4.6472	7.4782	-0.6809	4.5045	5.6151	3.5731	4.343	-0.6269	6.2527	5.1943
Z011E0004	-4.1335	-5.323	-1.0706	-3.9997	-4.2322	-3.4413	-3.9129	0.6324	-5.4187	-4.2137
Z011E0005	5.1386	5.7772	0.9799	5.6876	6.3316	4.604	4.7689	9.0648	7.5719	4.8862
Z011E0006	-6.1949	2.3458	-5.8622	-1.1994	-1.5447	-2.8423	-2.1603	-1.0658	-2.3586	-0.7823
Z011E0007	1.7495	4.8931	1.0587	3.2118	4.8267	3.2473	3.6746	7.4882	6.0291	2.0882
Z011E0008	3.8533	4.3886	8.4613	2.843	4.1846	3.5178	3.5994	-0.1484	3.9914	3.9085
Z011E0009	-0.7738	1.1334	-2.4783	-0.7567	-0.3582	-0.8022	-0.6327	-2.0905	1.3529	-1.2248
Z011E0010	-10.4143	-10.6648	-4.9569	-8.4778	-6.8303	-6.8444	-8.6223	-12.3746	-7.1688	-7.6548
Z011E0011	-1.0532	-0.2923	1.0342	-3.0036	-3.7071	-2.2274	-3.338	-1.5503	-4.3281	-3.5447
Z011E0012	2.3661	0.8909	5.7673	2.0401	4.0135	3.5918	1.8005	-4.1436	2.3166	2.6088
Z011E0013	11.1068	5.6851	11.6113	5.9567	8.0522	6.5643	6.4797	11.3785	8.0012	7.1712
Z011E0014	1.8177	2.7675	-2.2014	0.7542	1.2386	2.6437	0.3733	-2.2332	2.135	-1.2907
Z011E0015	-8.943	-7.1049	-14.0163	-7.3213	-8.3305	-7.4932	-7.2198	-10.8257	-6.0541	-7.902
Z011E0016	0.9672	0.1181	-3.9474	-0.7709	-1.5685	-1.3186	-0.1062	-3.6574	-1.8323	0.2132
Z011E0017	-3.1047	-0.03763	2.849	-3.7772	-4.2265	-2.5675	-4.1448	-4.4739	-2.9961	-3.8875
Z011E0018	3.5804	-1.6481	1.511	2.4166	4.0695	2.3978	1.5574	5.9184	0.5655	0.8552
Z011E0019	-6.9673	-9.8676	-8.7532	-6.7691	-8.6307	-6.26	-6.9982	-3.5424	-4.4848	-7.2325
Z011E0020	-1.6746	-4.3015	-0.0359	-2.7855	-4.0505	-2.3832	-2.5088	-0.2558	-0.8812	-3.5694
Z011E0021	-1.37	-2.9694	-5.6412	-0.5157	-1.9053	-0.7301	0.3163	-3.8616	-1.3858	0.4579
Z011E0022	2.6755	3.0141	-7.7602	0.9987	1.6722	-0.09031	1.4433	5.1625	0.2676	1.8627
Z011E0023	-2.2337	0.07164	-7.7559	-3.1327	-2.5223	-0.6045	-2.7218	-2.6768	-2.8488	-2.8482
Z011E0024	2.3634	1.2756	-1.1295	0.2433	0.3234	-0.3568	0.0421	-1.9027	1.7132	0.8879
Z011E0025	7.4234	5.632	10.4243	5.5552	4.702	4.3235	5.3953	8.0413	6.7342	4.0159
Z011E0026	5.3289	7.081	1.1589	3.1444	2.7792	4.1064	2.6813	-2.6746	4.6037	4.2581
Z011E0027	3.773	-1.1537	-0.4129	3.1181	1.9802	1.4809	2.528	6.9039	2.0164	3.2286
Z011E0028	-2.8405	-4.9664	-6.2255	-3.285	-3.9857	-3.6211	-3.6445	1.6959	-4.074	-3.6533
Z011E0029	4.6869	9.8538	2.17	6.1503	5.3144	4.8394	6.4964	11.4301	7.8831	6.7774
Z011E0030	2.0285	3.6957	4.6494	0.7369	0.2557	0.6203	0.7229	-4.3937	0.02833	1.6032
Z011E0031	1.609	2.3277	-0.5453	0.2535	0.5379	1.815	0.456	-2.9579	0.3229	0.1622
Z011E0032	2.7115	1.6343	1.0005	3.6298	4.3921	5.4475	3.0093	-0.6791	1.6581	3.5264
Z011E0033	0.06079	-0.5109	11.3395	3.0247	2.1258	1.6459	3.4215	7.9575	5.1302	3.2651
Z011E0034	4.029	1.1144	1.8738	0.125	0.7675	-0.01676	1.3951	-3.2659	1.8253	1.1274
Z011E0035	0.07876	1.2406	-3.6561	0.2402	1.8076	0.3847	-0.5033	2.0699	-0.4605	-0.9233
Z011E0036	-3.5583	-6.9853	-5.1657	-4.1966	-3.3965	-2.7288	-4.8148	-2.1651	-5.3574	-4.2158
Z011E0037	1.9244	-5.1032	-4.7983	-1.888	-2.4468	-0.9113	-1.7769	0.6495	-2.4514	-2.4047
Z011E0038	-8.4096	-8.7993	-10.8028	-7.719	-6.5875	-6.8888	-7.3157	-3.9297	-5.4156	-7.3962
Z011E0039	0.4639	-2.0148	0.7178	1.1405	-0.7603	2.785	0.6255	-4.6327	-0.7735	2.0016
Z011E0041	6.1738	2.886	2.3957	3.617	2.7953	2.1092	2.7683	-3.2985	2.4672	2.8128
Z011E0043	-1.743	1.364	-12.0788	-0.3047	-1.0142	-2.0175	-1.6521	-1.7298	1.1215	-1.5632
Z011E0044	0.118	3.3573	8.7101	-0.6448	-1.4122	-1.7928	-0.6548	1.2721	-1.5518	-0.01343
Z011E0045	2.9614	0.4782	2.9894	3.9512	3.8954	4.4301	4.7646	10.0681	2.826	3.8434
Z011E0046	6.9559	7.7854	9.6207	6.4298	5.8962	5.5983	6.364	1.5877	5.5421	6.0786
Z011E0047	-2.1031	1.5627	5.3511	-0.5843	-0.5868	-1.8699	0.1309	-1.5944	0.08995	-1.8571
Z011E0048	-1.4855	3.6116	-1.4193	-1.4144	-1.0926	0.6243	-0.852	-5.6937	-0.2776	0.1811
Z011E0049	1.5284	-0.3076	7.7203	2.6471	3.3064	0.07198	1.5044	-1.3638	1.3937	1.3827
Z011E0050	-3.3439	3.0152	5.2007	-1.2194	-1.0074	-1.4689	0.3882	4.7333	0.6823	0.6192
Z011E0051	1.9311	-2.1013	-1.806	1.4031	0.3418	0.4616	1.2286	4.755	2.2411	2.8238
Z011E0052	-2.544	-5.0765	-6.2017	-2.8266	-4.5707	-4.9933	-2.9924	-8.6039	-3.2608	-3.6391
Z011E0053	-4.6137	-8.3276	-8.6217	-6.6194	-7.175	-6.1416	-7.3906	-3.5418	-7.36	-9.6269
Z011E0054	3.1554	5.7968	14.3659	5.6747	5.7959	5.5629	5.0488	8.826	4.8586	7.0417
Z011E0055	-0.4103	1.2576	4.3297	-0.2346	-1.8397	0.156	-1.2683	-4.0307	-1.9156	-0.4333
Z011E0056	-3.6952	-2.4947	-3.4721	-3.9137	-3.8601	-4.2438	-2.7817	-8.0013	-5.0157	-4.3742
Z011E0057	6.2605	8.052	8.6865	7.9111	8.7196	8.2188	8.5273	8.0754	6.4161	7.9235
Z011E0058	-1.7534	0.645	-8.2555	-2.558	-1.9862	-3.6453	-2.9149	-7.4963	-3.3392	-3.0149
Z011E0059	8.2047	10.6955	10.0702	6.7637	7.0375	6.4776	5.9991	8.7034	6.5682	7.4985
Z011E0061	-4.9993	-2.3891	-7.3369	-2.4558	-3.8002	-1.7476	-2.3927	-0.1436	-3.532	-2.8754
Z011E0062	11.9607	13.9248	18.3359	11.1491	10.8139	9.9293	10.3033	13.3765	10.5845	9.819
Z011E0063	5.9329	6.2469	6.2202	7.4539	6.797	8.7125	7.7021	10.2002	9.5122	7.6616
Z011E0064	2.3266	5.1431	9.7277	3.8014	5.4018	3.684	3.8681	-1.1285	3.3172	4.7389
Z011E0065	-1.6455	-2.9825	1.9111	-2.5001	-0.9965	-3.4392	-2.3191	2.0432	-0.5295	-2.2753
Z011E0067	-6.1462	-1.1554	3.6	-3.0072	-4.2831	-3.7337	-3.1511	-0.2846	-4.5967	-4.008
Z011E0068	-8.4207	-7.9475	-12.2535	-8.2896	-6.8269	-6.5159	-8.1832	-8.9911	-7.9915	-8.3384
Z011E0069	-6.9376	-4.3061	0.1476	-4.5114	-2.5102	-2.7732	-4.381	-2.8458	-6.1939	-3.8905
Z011E0070	10.3948	13.7396	6.9481	6.9136	6.5022	8.0257	7.3202	10.2975	9.0649	7.0402
Z011E0071	-6.4739	-8.4796	-6.1835	-6.0221	-4.8472	-4.7295	-5.8764	-2.1805	-6.8669	-6.8709
Z011E0072	-1.0209	0.368	-3.9528	-1.4396	-3.2078	-1.282	-1.4954	0.6096	-3.0315	-1.3703
Z011E0073	1.2254	-0.5647	4.3311	-1.3307	-1.364	0.5766	-0.8262	0.6355	-2.5508	-0.5796
Z011E0074	-7.9985	-1.6753	-11.0823	-5.6631	-5.5631	-6.4182	-5.3754	-4.3549	-6.0853	-6.0177
Z011E0075	4.9982	6.2567	9.6801	4.0392	5.5171	5.4981	4.6168	0.9684	5.941	3.5387
Z011E0076	8.0989	7.8239	2.5378	4.9409	6.0734	5.7649	5.223	7.5445	4.7371	4.7858
Z011E0077	-4.3484	-4.1733	4.6669	-3.0848	-3.3009	-3.5466	-2.5926	2.2327	-3.31	-2.0138
Z011E0078	8.1216	3.1737	4.4623	6.8126	8.3444	5.1223	7.4802	5.2241	8.4781	6.0376
Z011E0079	3.8082	1.4257	0.187	3.8685	3.8232	6.1116	3.708	6.718	3.2225	4.5876
Z011E0080	1.0456	6.4081	6.3932	3.9378	3.5118	5.2796	2.6419	6.9227	1.7284	3.6256
Z011E0081	-4.6842	-3.377	0.3818	-3.6897	-2.5492	-3.5224	-2.8255	-9.2487	-4.6089	-2.1476
Z011E0082	-3.4116	4.0855	-1.3646	-0.7915	-0.6112	1.0138	0.1319	2.9992	1.6199	0.3702
Z011E0083	4.3167	4.4825	4.9252	3.9538	6.8765	2.8084	3.5827	-0.1829	5.7152	3.5804
Z011E0084	-3.6647	-3.638	-11.2968	-2.7017	-3.6703	-1.5346	-3.1117	-7.5177	-1.7686	-3.3376
[truncated: 2,893 more rows]
