# Supplementary material for: Association Mapping across Numerous Traits Reveals Patterns of Functional Variation in Maize
Source: PLoS Genet. 2014 Dec 4;10(12):e1004845. doi: 10.1371/journal.pgen.1004845 (PMC4256217; doi:10.1371/journal.pgen.1004845)
Supplement: Dataset S2 — Chromosome-specific residuals. Existing best linear unbiased predictors (BLUPs) for each inbred line were used to fit a joint-linkage model across all chromosomes. The hits from this model were then used to create chromosome-specific residual values by accounting for all markers except those on the chromosome in question. (See Methods for details.) These residuals are the phenotypic input for the NAM-GWAS analysis. (ZIP) [file pgen.1004845.s007.zip › Supplemental File 1 - Residuals/EarRowNumber.txt]

line	chr1	chr2	chr3	chr4	chr5	chr6	chr7	chr8	chr9	chr10
Z001E0001	-1.37685784	-1.436577869	-0.770818834	-1.354410938	-1.473573597	-1.05424591	-0.703283389	-1.084458805	-0.844209787	-1.114880777
Z001E0002	-1.656970789	-1.724880096	-1.166889659	-1.588144421	-1.574329989	-1.225404791	-1.028467702	-1.489924703	-1.827501771	-1.305974331
Z001E0003	-0.705676411	-0.033931026	-1.170951827	-0.211942718	-1.112603282	-0.962684699	-0.200425976	-1.120931739	-0.934936221	-0.537987696
Z001E0004	0.421696186	0.402179725	0.382016698	0.036831348	-0.370700089	-0.099141145	0.387281421	0.370979981	0.150246656	0.360169917
Z001E0005	1.223968647	0.345082897	0.910920148	0.86047805	0.516874456	1.030711762	0.619151225	1.781301138	1.279600135	0.750687411
Z001E0006	-0.262263043	-0.241861063	-0.335238299	-0.568253715	-0.245578585	-0.299564868	-0.676450528	-0.043215875	-0.09531958	-0.293163126
Z001E0007	0.566494729	-0.253473941	0.397162606	0.537403727	0.761630941	0.104677361	0.319064903	0.622177009	0.008398413	0.161464459
Z001E0008	-1.349831469	-0.850457948	-0.941205667	-0.987044813	-2.157817578	-0.772031348	-1.04834989	-0.541493644	-0.99148325	-1.027495304
Z001E0009	0.193806872	0.033595228	-0.164567122	0.086955655	0.576278456	-0.108883468	-0.413166024	-0.960336429	0.135955402	-0.097731401
Z001E0010	0.165875309	-0.288562673	-0.066748935	0.189094926	0.561629825	0.304355735	0.862609443	0.189961883	0.016200867	0.639555783
Z001E0011	0.461925305	-0.014160521	-0.342118521	0.313205042	0.396003084	-0.417897713	-0.22055062	0.291379742	0.070374191	-0.007793665
Z001E0012	-0.668936452	-0.9158876	-1.018755137	-0.607624339	-0.803298452	-1.060930987	-0.99432083	-0.320182021	-0.773415691	-0.969574897
Z001E0013	-0.667213495	-0.754426249	-0.641034703	-0.567404983	-0.486537231	-0.13981029	-0.395163452	-1.087363946	-0.440604891	-0.524040427
Z001E0014	0.805569462	0.892602944	0.510612123	0.311863103	1.365028288	0.613487823	0.760420271	1.112728319	0.408527068	0.688876589
Z001E0015	-0.118522637	0.384238123	0.156763732	0.193709319	-0.193039266	-0.071479851	-0.03132626	-0.030254386	0.172220236	-0.027257454
Z001E0016	-0.090487501	-0.579442673	-0.033936189	-0.412631316	0.39235151	0.140436696	-0.407485904	-0.042829727	0.525152527	0.049686763
Z001E0017	0.439498417	-0.057718602	-0.225075312	-0.133693078	-0.644720253	0.357734724	0.355820433	0.640610123	0.038412223	0.096421239
Z001E0018	0.6055015	0.838856054	0.271312784	0.427243849	0.618510415	0.560874624	1.026417517	0.952905214	-0.033719697	0.68611977
Z001E0019	-0.287200009	-0.805384855	-0.025035498	0.191978711	0.455113775	-0.204005381	-0.332081	-0.735413632	-0.149536914	-0.26982286
Z001E0020	0.86562213	0.898071039	0.917494399	1.005767009	0.901095829	0.77189292	0.713521813	0.662107699	0.266268355	0.716323845
Z001E0021	0.463631313	0.383440285	0.415500947	0.038848719	0.013322535	0.3522906	0.657987215	1.237404234	0.486047003	0.497736786
Z001E0022	-0.031698729	0.881052058	0.666647879	0.718429344	0.348122084	0.077724979	0.263827622	-0.095512859	0.335561405	0.326920228
Z001E0023	-0.06431274	0.242973079	0.155076649	-0.157438398	-0.6054281	-0.118157463	-0.266274998	0.141843731	-0.112749975	-0.073789275
Z001E0024	-1.216248167	-0.546679254	-1.136302239	-0.945379188	-0.410547843	-1.210748251	-0.911089261	-0.499396509	-1.110434412	-0.724595143
Z001E0025	0.338731523	-0.329458036	-0.535860279	-0.349777215	0.419188564	0.138844962	0.209971718	0.008125716	-0.143566033	0.031276798
Z001E0027	0.375130036	0.49420542	-0.096033971	0.480724718	0.467695242	0.288695185	0.365415866	-0.449772212	0.343474518	-0.138968083
Z001E0028	0.033266434	-0.074024871	0.001242888	0.465023284	0.20273818	0.28024707	0.007653428	0.199000891	0.32939653	0.228033113
Z001E0029	0.988277441	0.571099141	0.992029214	0.555382625	0.302693997	0.594785469	0.998497539	0.833005231	0.638709572	0.645618653
Z001E0030	-0.455155113	-0.21870301	-0.280007765	-0.362915227	-0.702877449	-0.111719581	-0.788621882	-0.544445964	-0.16716959	-0.488343883
Z001E0031	0.825590654	0.629228254	-0.219672796	0.781549676	-0.002038573	0.017054529	0.757362266	-0.217600063	-0.129727795	0.33341956
Z001E0032	0.153622413	-0.013446945	0.348028677	0.381345338	0.795584662	0.65926235	0.109050738	-0.585920533	0.18492518	0.360184432
Z001E0033	1.05140411	1.190654603	0.579108172	1.509367564	1.046659711	1.246162384	0.945832146	1.307562211	1.083049275	1.16865821
Z001E0034	0.029749425	-0.191336277	-0.262478885	-0.311286054	-0.431873922	-0.134514969	-0.103860318	0.281095662	0.018888721	-0.139903596
Z001E0036	-0.810897887	-1.485772936	-0.949633533	-0.902276375	-1.063838056	-1.294258156	-1.276957067	-0.737302101	-1.23180961	-1.34599592
Z001E0037	1.357418134	1.480457162	1.363706579	1.12988207	2.171004747	1.054950465	1.195871808	1.699535108	1.42986859	1.223703173
Z001E0038	0.411668968	1.255579986	0.34618033	0.274693556	-0.005374866	0.901049377	0.745254365	0.564211475	0.720614953	0.626543905
Z001E0039	-1.015967057	-0.774798208	-0.580932467	-0.870101494	-0.239531827	-0.944871417	-0.988169165	-0.917905076	-0.723309239	-0.703137687
Z001E0040	0.319441058	0.418301134	0.778522268	1.185893162	1.778196882	0.333644838	0.705755165	1.058451406	0.715299505	0.820331152
Z001E0041	1.336159655	0.914800145	1.416052093	0.958610124	1.030824346	1.136840683	1.307031166	0.456019891	1.368475111	1.133086277
Z001E0042	1.120840326	0.695030993	0.716818168	0.83919326	0.604172621	0.938852122	1.13666248	-0.058202319	0.320386895	0.711710826
Z001E0043	0.180094854	-0.43675625	0.150707221	0.42128186	0.246890847	-0.14916937	0.226604119	0.408878245	0.337299469	-0.065255615
Z001E0044	-0.527787168	-0.78339703	-0.269083445	-0.463117986	-0.472452462	-0.14441172	-0.145735127	-0.111954739	-0.485319942	-0.509899815
Z001E0045	-0.553065812	-0.807241035	-0.710514495	-0.434293067	-0.775693739	-0.633279146	-1.1300642	-0.307525202	-0.637903656	-0.744932127
Z001E0046	0.626090223	0.95363563	0.80721848	0.794234402	0.786254872	0.488356112	1.047384064	1.33849134	0.804982317	0.794436617
Z001E0047	-0.035960164	0.524478545	0.116744753	0.632779138	0.257175826	0.01708816	-0.034617696	-0.069289994	0.300287827	0.493183193
Z001E0048	0.47968676	1.337233725	0.789704144	0.852481223	0.921433283	0.693309178	1.343987212	0.965790531	0.566807663	0.680043883
Z001E0049	-0.925196906	-0.345715616	-0.386477919	-0.864299772	-0.236555199	-0.310018925	-0.132588812	-1.315220184	-0.518385117	-0.54806035
Z001E0050	-0.161801948	0.118804936	0.176946828	0.044294378	0.505540376	-0.151442226	0.427099949	0.176309242	0.232515298	0.270864556
Z001E0051	0.09689084	0.506320534	0.277944555	0.24339525	-0.391576839	0.108195836	0.072594832	-0.485759932	0.208394506	-0.09212941
Z001E0052	0.468029664	0.73070877	0.751999145	0.360590561	0.425488434	0.527504408	0.984197842	0.341177529	0.795272189	0.706222508
Z001E0053	-0.984277272	-1.47806779	-0.925783798	-1.236544232	-1.07062133	-1.520717886	-1.462141324	-0.945787422	-1.090644268	-1.19062284
Z001E0054	-0.533645647	-0.450538433	-0.075261148	-0.433761471	-0.259994888	-0.164002412	-0.376987865	-0.862196969	-0.120088468	-0.290609951
Z001E0055	-0.203166483	0.065074773	0.117246891	-0.511187865	-0.028070952	-0.064758174	-0.343545484	0.313486612	-0.015337162	-0.248037509
Z001E0056	-1.008249607	-0.616198888	-1.05866548	-0.588138089	-0.628529794	-1.157534745	-0.488124979	-1.62083369	-1.050046816	-0.967472802
Z001E0057	0.413717884	0.808666886	0.139111851	0.219307566	0.026708078	0.17830137	0.161094953	0.352569521	0.539403154	0.40221983
Z001E0058	-1.45502438	-0.781805493	-0.592124761	-1.16690448	-0.003355223	-0.699683447	-0.942043184	-1.590464847	-0.7455901	-0.842807774
Z001E0059	-0.593004063	-0.551692473	-0.865689948	-1.184038666	-0.619680826	-0.477789927	-0.987018529	-0.531863154	-1.103114094	-0.707748486
Z001E0060	-0.289769255	-0.372735144	-0.487052019	0.033653238	-0.70573696	-0.597253865	-0.859973837	-0.991303121	-0.83314049	-1.02539932
Z001E0061	0.832617942	0.52247122	1.262491669	0.67786892	0.511016179	0.801763952	0.691971416	1.047849127	0.609623479	0.901702922
Z001E0062	0.753575444	0.56677422	0.946000814	0.871490763	0.204078365	0.585723624	0.501803637	0.431788826	1.120675484	0.628796448
Z001E0063	-0.038603962	-0.545033483	-0.572638741	-0.660913198	-0.83296787	-0.655240358	-0.571440092	-0.904881762	-0.677400469	-0.511780788
Z001E0064	0.149804628	-0.2986289	-0.100006406	-0.318501449	-0.656005104	-0.189792328	-0.079743211	0.103346701	-0.414189837	-0.066255337
Z001E0065	0.147732035	0.354394299	0.010282663	0.069179735	0.49992949	-0.024721249	-0.43512292	-0.140123018	0.132214112	-0.357123886
Z001E0066	0.14122418	-0.202620793	-0.085710027	-0.038816862	-0.164275948	-0.511581	0.001215393	-0.538106017	-0.463643397	-0.1294047
Z001E0067	-0.614334858	-0.769411797	-0.209725925	-0.757967958	-0.732558817	-0.225552506	-0.153480415	-0.115744281	-0.498351425	-0.74124118
Z001E0068	-0.633264686	-0.158618036	-0.720055726	-0.712414025	-1.329986394	-0.431944237	-0.801807684	-0.833083298	-0.895981578	-0.384112405
Z001E0069	0.843037449	0.98288023	0.912153295	0.896080805	2.175513496	1.056621658	1.44633841	1.135793009	1.418454736	1.252260759
Z001E0070	0.504008787	0.250884911	0.286460175	0.114446978	0.850297674	0.041579478	0.222411958	0.0935485	0.514982071	0.339429119
Z001E0071	-1.423581348	-0.672848809	-1.074321056	-1.600096194	-1.851065478	-1.345777169	-1.262612033	-0.682653153	-0.727924089	-1.240262216
Z001E0072	0.804823287	1.864660671	1.194853643	1.174024779	1.259409053	1.001455396	1.132282983	0.885857822	1.231221234	1.408140493
Z001E0073	0.96160363	0.565539332	0.805703362	0.288683738	1.148041869	0.532639684	0.995467586	0.511095453	0.93738524	0.710389006
Z001E0074	2.389081147	2.486265501	2.511269894	2.5577117	1.342858959	2.175200837	2.327947746	2.128662934	2.458906937	2.427018921
Z001E0075	-1.043139805	-1.434136353	-1.075577525	-1.185300904	-0.908912398	-0.917332595	-0.705956908	-1.10868876	-1.35072918	-0.929585475
Z001E0076	0.126420575	0.351459736	0.555745174	0.050883068	-0.387862317	0.654440037	0.254630427	0.306599607	0.393523405	0.657406034
Z001E0077	-0.464713796	-0.165318664	-0.200284367	-0.388768167	-0.163204304	-0.122502244	-0.263718028	0.207876295	-0.142866902	0.40308633
Z001E0078	0.334346316	0.975580908	0.293623945	0.656826269	0.006120012	0.326439089	0.580137814	0.442969415	0.513230853	0.209199453
Z001E0079	0.754756811	0.182589133	0.8641809	0.932983899	0.551775473	0.692252379	0.8986094	0.969542176	0.932370609	1.177055524
Z001E0080	-0.4275334	-1.070286718	-0.798630208	-0.753216096	-0.46208465	-0.725713126	-0.742699222	-0.512883444	-0.417932719	-0.611092252
Z001E0081	-0.969758325	-1.11787589	-1.241874042	-0.650260321	-1.011801852	-0.966995129	-0.999642972	-0.344737915	-1.094754771	-0.896320311
Z001E0082	0.726541387	1.278852085	0.870499884	0.507821951	0.968793218	1.191647509	0.498489649	1.213961615	0.787654657	0.389571189
Z001E0083	-1.106333269	-0.620096641	-1.056346579	-0.747181469	-1.569543678	-1.364049096	-1.004160672	-0.232490725	-1.220072254	-1.446782604
Z001E0084	-0.908230955	-0.834391161	-1.51660597	-0.695303507	-0.269111263	-1.487084402	-1.404243207	-1.98986554	-1.302727443	-1.25423485
Z001E0085	-0.589225494	0.231670548	0.416633894	-0.501725995	-0.54637592	-0.032371363	-0.287487797	-0.687499187	-0.196494778	-0.124752606
Z001E0086	-0.311042902	-0.369848564	-0.183877764	-0.071793122	-0.311462229	-0.210608193	0.153284295	-0.149896205	-0.066310231	-0.221662513
Z001E0087	-1.086392152	-0.829046081	-0.687092759	-0.330826875	-0.788797686	-0.332121123	-0.785669626	-0.396835727	-0.049323758	-0.675423479
Z001E0088	-0.146123597	-0.342033033	-0.0762293	-0.302231722	0.597814243	0.093448551	0.18725608	-0.277663588	-0.211030237	0.088094066
Z001E0089	-0.236771085	0.135508712	-0.074400842	-0.093196239	0.340085673	-0.257931076	0.19581058	-0.733612933	0.082465856	0.178270475
Z001E0090	-0.798584268	-0.759791998	-0.45155959	-0.399638574	0.15357743	-0.433267337	-0.509604531	-0.410456551	-0.21076522	-0.25336098
Z001E0091	0.042137525	-0.303826318	-0.454096882	-0.625483872	-0.667960366	-0.206580409	-0.773409641	-0.941566265	-0.211897487	-0.373141712
Z001E0092	-0.01500916	-0.02501484	0.172982091	0.523124728	-0.190011494	0.472214536	0.545497075	-0.121846156	0.462013869	0.332625603
Z001E0093	0.227826894	-0.258959404	-0.219970371	0.159937944	-0.039352542	0.174711287	0.62166096	-0.027235798	0.053793907	0.057863541
Z001E0094	-0.234310098	-0.352873565	-0.420578087	-0.179927778	-0.305679651	0.075757353	-0.73194682	-0.793030178	-0.297145882	-0.252601016
Z001E0095	-0.948042611	-0.519005321	-0.693834501	-0.651250155	-0.74749372	-0.489766573	-0.720505477	-0.440330629	-0.676499365	-0.849404951
Z001E0096	0.100140587	-0.203832547	0.388670994	-0.170254907	-0.267213449	0.123436968	-0.349369117	-0.091208822	-0.27339826	-0.173315573
Z001E0097	1.07289518	0.341114044	0.932839485	0.444971549	0.176942989	1.09660728	0.822068928	0.553556024	0.994629367	0.937317642
Z001E0098	0.14864009	0.414434461	0.110199797	-0.207920251	0.341428315	-0.34186351	-0.027789148	-0.16234002	-0.484088868	-0.010583957
Z001E0099	-0.200554821	-0.605023641	-0.591973381	-0.204386935	0.226607525	0.040389719	-0.043201533	-0.333188906	-0.017284535	-0.407616238
Z001E0100	0.254981092	0.358847219	-0.316889857	-0.157848922	0.620533971	-0.246455235	0.066255985	-0.539139102	0.287881011	0.090378509
Z001E0101	-0.11556001	0.212529822	-0.251225085	-0.731773209	-1.273915651	0.055877704	-0.08025857	-0.498563131	-0.310097532	-0.786656306
Z001E0102	0.901278913	0.18681926	0.302153133	0.546574689	-0.111669636	0.37517977	0.445769874	0.524223645	0.528684196	-0.25857807
Z001E0103	0.010553309	0.041103118	-0.255615307	-0.330402538	-0.5955659	-0.360534935	-0.514748227	-0.811940163	-0.309184114	-0.607795145
Z001E0104	-1.251790683	-1.100942684	-1.288099786	-1.575073527	-1.857370475	-1.049707791	-1.526722033	-1.277229221	-1.316128054	-1.388629676
Z001E0105	0.1262595	-0.21303541	0.099919436	-0.35441173	0.154630844	0.268569342	0.46597798	0.889115124	-0.167625079	-0.183385474
Z001E0106	0.469722004	0.53316334	0.852716395	0.618300881	0.715132699	0.568069739	0.343993234	0.75684645	0.788121178	0.391375901
Z001E0107	-1.078299158	-1.003457783	-1.10503264	-0.657446085	-2.076864873	-1.223046873	-1.701471708	-1.399941993	-1.597231132	-1.118075141
Z001E0108	-0.681446584	-0.028634756	0.132818919	-0.587127029	-0.593203336	-0.574990628	-0.382246178	0.369411569	-0.353819802	-0.504491466
Z001E0109	0.552739592	0.278546967	0.223504019	0.213107305	-0.015000537	0.40260868	0.545869854	-0.455767025	0.28770483	0.297969603
Z001E0110	0.623397252	-0.047502031	0.021853037	0.089025352	0.013018014	-0.132443495	-0.007065471	0.398938777	0.254480746	0.497798951
Z001E0111	2.041047734	1.419707799	1.835395019	1.699830721	1.28056528	1.477106906	1.584246989	1.299291504	1.612213795	2.172925707
Z001E0112	0.106299561	0.529147807	-0.378114634	-0.030683762	0.029335605	0.132396413	0.189537451	-0.654917419	-0.017130259	-0.495009923
Z001E0113	-0.698327753	0.095773537	-0.24567532	-0.479429205	0.313981706	-0.549121649	0.202236494	-0.780741676	-0.173206846	-0.256445002
Z001E0114	-0.262359419	-0.029796723	0.343905184	0.392836572	-0.31915753	0.292608814	-0.021562131	0.242801527	-0.210221977	0.164883283
Z001E0115	0.011914053	-0.224549597	-0.175562695	-0.248469704	-0.108316384	-0.202689785	-0.237463951	0.277764272	-0.137909817	-0.126977093
Z001E0116	-0.322722813	0.581004229	0.102480391	-0.255427609	-0.75723658	0.100354125	-0.151646039	0.590639219	-0.150494805	0.219486964
Z001E0117	-1.67134199	-1.718979856	-1.309489165	-0.987539168	-0.28168431	-1.780819447	-0.994236585	-1.688346702	-0.849102107	-1.36594232
Z001E0118	-0.173178128	-0.108122861	-0.411923559	0.100942469	0.055220098	-0.323334589	0.050744718	-0.248717722	-0.19528762	-0.062433999
Z001E0119	0.348682609	0.065441019	0.323098582	0.285975621	0.827948652	0.367429892	0.118412189	0.040279722	-0.269187422	0.443979259
Z001E0120	0.042300711	-0.388407434	-0.205039856	0.776468344	0.747611838	0.421013115	0.038413793	-0.396110447	-0.008095351	0.296443522
Z001E0121	-0.051965829	0.256530709	-0.635657881	0.083077011	-0.788672134	-0.572313056	-0.254000306	0.517161227	-0.306748938	-0.260250353
Z001E0122	-0.47704321	-0.218827132	-0.685477243	-0.324756068	-0.675102135	-0.345901728	-0.236142356	0.551767468	-0.532022272	0.192730271
Z001E0123	-0.111079788	-1.195044086	-0.398053843	-0.477777057	-0.628993321	-0.367636956	-0.84108702	-0.87288604	-0.368056277	-0.430736771
Z001E0124	-0.417555971	-0.544138843	-0.596125675	-0.897162666	-0.677890733	-0.808748815	-0.728900841	0.148484962	-0.102871116	-0.669588444
Z001E0125	-0.019424533	-0.479279921	0.267885763	-0.177303812	0.453899007	-0.13913092	-0.310977615	-0.169630671	0.46443283	0.099737189
Z001E0126	1.236709372	1.578189613	1.109964515	1.382863983	1.374757729	1.362800391	1.293743403	2.045873179	1.530933205	1.508149691
Z001E0127	1.364729216	1.287734947	1.104161609	1.599461129	0.701686588	0.721051253	0.89771902	0.578046568	0.814086219	0.934375502
Z001E0128	0.7529542	0.313606933	0.145424294	0.695624	0.506005621	0.922656339	0.39822271	0.622347324	0.746515174	0.66251484
Z001E0129	-0.337580738	0.41775328	0.075597238	0.106165922	-0.71266857	-0.298907744	-0.084817065	-0.469882113	-0.621121631	0.010397212
Z001E0130	-0.129343902	0.089687885	0.160205902	0.279781345	0.195520761	0.097827576	-0.005113567	-0.114595392	-0.11674642	0.134052566
Z001E0131	0.590839006	0.813554807	0.829487551	1.112121694	0.434337791	0.39742037	0.453752761	0.917564329	0.502210821	0.635374963
Z001E0132	1.523396756	1.330676963	1.109779054	1.198340782	1.827048845	1.145668112	1.444381078	1.551024848	0.805276252	1.147842838
Z001E0133	-0.962017657	-0.272504345	-0.768730743	-0.701336621	0.256919902	-0.400030308	-0.261832138	0.003004966	-0.292181391	-0.520807038
Z001E0134	0.470541825	0.651668963	0.402082875	0.381737378	1.154597845	0.256807648	0.880477194	0.243472706	0.477381281	0.442580342
Z001E0135	-0.204516251	-0.359422966	-0.328925507	0.107428444	-0.025908441	-0.023249267	-0.249197721	0.187230404	-0.237773716	0.262155325
Z001E0136	0.626012525	-0.201555359	0.269050103	0.384051383	0.320438987	0.141129553	0.170421426	0.313185725	-0.189798269	0.674932711
Z001E0137	0.822961495	0.277564159	0.698344774	0.425463078	1.101992081	0.690361823	1.004707618	0.482109078	0.236023134	0.700386267
Z001E0138	-1.109895968	-1.058471069	-0.914117633	-0.656750022	-0.092287706	-1.04561067	-0.818993967	-1.111738493	-1.171712731	-1.069654045
Z001E0139	-0.078855406	0.178106102	0.001531922	-0.678789591	0.107426862	0.291905957	0.04112574	-0.285123569	-0.385591727	-0.032089101
Z001E0140	-0.34749882	-0.650739797	0.032195715	0.264927139	0.635512783	-0.253172257	-0.301913835	0.780591401	0.337379775	0.024232185
Z001E0141	0.699535773	0.24695403	0.070200303	0.490450464	-0.009511818	0.505443755	0.319934962	0.403136138	0.300816993	0.454486004
Z001E0143	-1.181221907	-1.258036935	-0.503116869	-1.110793551	-0.690825416	-0.705858678	-0.529415007	-1.276068034	-0.536876542	-0.619515452
Z001E0144	-1.128656882	-0.90799236	-1.010503771	-0.670538588	-0.255145609	-1.166980535	-0.789125851	-0.799853186	-1.321071351	-0.771322866
Z001E0145	-0.827484519	-0.57783008	-0.326630799	-0.003611873	-0.266647491	-0.097144385	-0.382764484	-0.181620882	-0.277235564	-0.313860256
Z001E0146	0.654765605	-0.097273439	0.520830082	0.048342609	0.933065175	0.426162222	0.362038106	0.644612219	0.5994428	-0.150746908
Z001E0147	0.683804036	0.622552748	0.629318345	1.005866185	0.395738627	0.669200731	0.593888054	1.303452004	0.727352943	0.73896296
Z001E0148	0.880426775	0.41077786	0.268937005	0.375773647	0.682232266	0.616640957	0.51186537	0.210908255	0.384766767	0.713862926
Z001E0149	0.33383322	0.945576602	0.832707934	0.844410871	0.929312846	0.688739709	0.589562933	0.653311593	0.670835599	0.611479431
Z001E0150	-1.140239233	-1.027198435	-0.697416851	-0.44000485	-1.178007236	-0.491592794	-0.269654761	-0.092159305	-0.36345043	-0.916430374
Z001E0151	0.07892897	0.454287367	0.636841298	0.111748519	0.724241538	0.116620117	0.541259233	0.506314961	0.05931914	0.355667325
Z001E0152	-0.437976473	-1.020749076	-0.523486608	-0.705363606	-0.694963629	-0.785328905	-0.716504261	-0.519763869	-0.894834915	-0.677317258
Z001E0153	-0.191536954	-1.277392783	-0.332862121	-0.132210674	-1.292472841	-0.696342654	-0.753804231	-0.682570457	-0.24833578	-0.700106661
Z001E0154	0.054847793	-0.250860229	-0.338693819	-0.546570288	-0.235928944	0.234540139	-0.328657956	-0.694133808	0.232206917	-0.118173655
Z001E0156	-1.840747852	-1.320860593	-1.310702682	-1.296951078	-1.840647756	-1.517280256	-1.398966313	-1.577499741	-1.606562224	-1.641234259
Z001E0157	0.760098286	1.032470816	0.790901633	0.72185267	0.411621581	0.463118348	0.269164562	1.229936795	0.732041995	0.548257234
Z001E0158	-1.09377852	-0.686269542	-1.104153067	-0.541449081	-1.240108242	-0.98331017	-1.001403553	-1.340515993	-0.903019989	-0.724214562
Z001E0159	-1.206896909	-1.361043702	-0.961899527	-1.07291197	-0.72632433	-1.452623672	-1.574756979	-0.751498459	-1.508214894	-1.314663436
Z001E0160	-0.039313628	-0.234295823	-0.159916609	-0.738636836	-0.039562709	-0.215734058	-0.337837886	-0.298459928	-0.438247378	-0.324980046
Z001E0161	0.001995832	0.6906269	-0.012905289	0.159272429	0.112216648	0.234824441	0.410144258	0.248556039	0.318940981	0.188062453
Z001E0162	-0.085948213	-0.224813425	0.14090936	0.397304235	-0.318043743	0.223868078	0.707434171	0.303974029	0.063749344	0.372540651
Z001E0163	0.275454521	-0.195883888	0.46326757	0.607712723	0.135109337	0.538825079	0.577767886	0.129978023	0.826302963	0.173123892
Z001E0164	-1.227665139	-1.415925338	-0.988046128	-0.671586715	-1.791949496	-1.342352355	-1.162739628	-1.184774728	-1.053836245	-1.014280434
Z001E0165	0.185759358	-0.090067517	0.097614555	0.152809713	-0.21689501	-0.237240668	-0.365496896	0.175221833	-0.142757357	-0.104104393
Z001E0166	-0.698589588	-1.400682623	-1.084429931	-1.105095197	-0.763416724	-1.190728688	-1.479382966	-1.218129873	-0.929592715	-1.050708415
Z001E0167	0.76568819	0.569017339	1.21716304	1.217371277	1.542968747	1.251515604	0.84318243	1.545023369	0.959033454	0.763491799
Z001E0168	-0.519765168	-0.742850115	-0.174760443	-0.135912395	-0.780402675	-0.230902857	0.23456943	0.136945087	-0.225419474	-0.010307015
Z001E0169	-1.102553615	-1.646991242	-1.358623614	-1.237492479	-0.647149884	-1.146578117	-1.663325078	-0.968099644	-1.063635452	-1.226478058
Z001E0170	0.838422104	0.901599063	0.409626212	0.094210443	1.319517725	0.169282846	0.481106511	0.020729231	-0.051924785	0.369363998
Z001E0171	0.743841694	1.565639326	1.318882205	1.132909639	1.570180053	1.019625568	0.848169135	1.604066405	1.03526126	0.997244149
Z001E0172	0.088713929	0.336728104	-0.023176768	0.210576064	0.295716226	0.457436366	0.366430799	0.823272245	0.417870359	0.237492771
Z001E0173	-0.049174857	-0.425361907	0.22196905	0.474110923	-0.571599746	0.391634736	-0.179258904	-0.315892143	0.193065751	0.562265465
Z001E0174	1.464682049	1.268268756	1.985873089	2.140455728	2.033829933	1.962276735	1.179800141	1.994441837	1.9704976	1.750654262
Z001E0175	0.551421462	1.013893192	0.443112679	-0.012315503	0.302880492	0.016911923	0.541653261	0.740740394	0.399184885	0.30682441
Z001E0176	0.789021025	0.570976865	1.153842682	0.942960198	0.555892559	0.679664497	1.154547991	1.318463827	1.099050498	0.855751971
Z001E0177	1.212931029	1.470615141	0.973710014	1.284561882	1.12980448	1.439650941	1.617314745	1.404191769	1.267310742	0.993148934
Z001E0178	-1.682250106	-0.49888327	-0.663342747	-1.43023645	-0.991795215	-1.048649045	-0.753835442	-1.681464834	-0.90105396	-1.06547342
Z001E0180	0.522665743	0.442258917	0.302973462	1.073604959	0.672843479	0.459328841	0.975520821	1.191336122	0.832797647	0.610702516
Z001E0181	0.674720202	0.707482711	-0.060810226	0.670612072	1.036024589	0.046145651	0.587682214	-0.344257595	-0.026947943	0.572114848
Z001E0182	0.596436645	0.542511	0.73997135	0.842673455	0.368921642	0.412178664	0.347278725	1.501684068	0.539214814	0.523588985
Z001E0183	0.025363526	0.5875669	0.100645495	0.473443159	0.48437996	0.587152306	0.173954545	0.527986371	0.484389664	0.386717676
Z001E0184	0.112042822	-0.345860769	-0.296180832	0.043570503	-0.617659082	-0.300000482	-0.537370109	0.039150988	-0.264479413	-0.439181938
Z001E0185	0.288601742	0.014241475	0.345238766	0.639417909	0.380597811	0.54136232	0.160421279	-0.00149012	0.121866342	0.317420325
Z001E0186	-1.154057298	-1.338797171	-1.093928871	-0.696213165	-1.192524706	-0.93204844	-0.717970255	-0.421022447	-1.069628676	-0.986015458
Z001E0187	0.141070833	-0.272780112	-0.801121439	-0.22373794	-0.428158219	-0.676081698	-0.471104519	0.24313514	-0.059917253	-0.278671724
Z001E0188	0.694863422	0.57664352	1.18440386	0.944284348	0.280277326	1.383330676	1.005355259	0.349759414	0.806292037	0.957729011
Z001E0189	0.337952563	-0.100917434	-0.086201162	-0.205612451	-0.810527208	0.229619522	-0.157891801	0.296577828	0.156467118	0.020572372
Z001E0190	-0.566182686	-1.538600505	-0.987498969	-1.025720647	-0.086451461	-0.841217226	-0.730811862	-0.492003297	-0.84647989	-0.972390034
Z001E0191	-0.443728724	-0.264762074	-1.093915171	-1.225891499	-0.820598239	-0.842354962	-0.387691721	-0.958458538	-0.785168983	-0.694080051
Z001E0192	-0.183233736	-0.398785071	0.454276807	0.093387753	-0.387019305	0.332112747	0.126812459	-0.075775718	0.01894706	0.127687621
Z001E0193	0.154238563	0.515504213	0.162210825	0.421985119	0.237237082	0.305481943	-0.254408766	0.147641543	0.32208268	0.139285246
Z001E0194	-0.573474076	-1.220286469	-0.786239838	-1.008916151	-1.163928123	-1.141196524	-0.991279791	-0.612520603	-0.617343706	-0.950702418
Z001E0195	0.521929199	0.498858089	0.76327761	0.110986767	0.482821312	0.949844003	0.49726861	-0.105160778	0.305466972	0.589421576
Z001E0196	0.750124921	-0.078576855	0.434205119	0.500682883	-0.113465661	0.340317196	0.376217734	0.287211754	0.125612532	-0.032168113
Z001E0197	0.117456477	0.406498653	0.721401175	0.08194649	0.806319981	0.553627371	0.18480147	0.264552491	0.230196536	0.410655874
Z001E0198	0.483456994	0.525788661	0.800438613	0.395046512	-0.061514477	0.567715721	0.408007265	0.654938635	0.401427856	0.476815244
Z001E0199	-0.754593791	-1.262366163	-1.118999154	-1.213057063	-1.37976134	-0.852063639	-1.246932337	-1.663832099	-0.921557932	-0.559072011
Z002E0001	-0.612302313	-0.264293468	-0.416965758	-0.103356427	0.487797514	0.021102904	0.272380543	-0.143864036	0.60129602	0.02365811
Z002E0002	1.576716954	1.057547689	0.200037794	1.427305277	0.609142817	1.382566367	0.838920982	1.314094032	0.938546392	1.294143818
Z002E0003	0.156183361	-0.629525779	0.127721969	-0.633869983	0.266141434	0.254704328	-0.297942985	-0.356480494	-0.2183404	-0.12805165
Z002E0004	-0.380365428	-0.093995684	0.163105025	-0.832164223	-0.319790145	-0.251522128	-0.482830124	-0.490444174	-0.183511982	0.011795705
Z002E0005	-0.444040582	-0.427719795	0.493960362	0.279254727	0.108209603	-0.172722224	0.21225581	-0.423848603	0.18368962	-0.011509092
Z002E0006	0.016876131	0.044817035	0.051623915	0.371975412	0.252462908	0.715353957	0.501917587	0.327100369	0.927690251	0.551879827
Z002E0007	0.301868017	-0.439092751	-0.526182789	-0.26307475	-0.623460623	-0.384184533	-0.576128066	-0.581577242	-0.532697801	-0.180540169
Z002E0008	1.496536461	0.603257132	1.141264896	0.817673382	1.002283766	0.911121117	0.811375543	0.797459086	0.851008576	0.741259535
Z002E0009	-0.660750917	-0.675698189	-1.120621669	-1.106123593	-1.086943289	-0.927413762	-0.879894835	-1.201053766	-1.18716312	-0.691739432
Z002E0010	0.650163157	0.826511478	-0.330466715	-0.25231554	0.502132145	0.49903944	0.464442146	0.401584571	0.635716895	0.54419959
Z002E0011	-0.52870675	-0.204429881	0.045549307	0.442231051	0.311475629	-0.013019289	-0.2322914	0.384235895	-0.170456236	-0.152633786
Z002E0012	-0.810981966	-0.699264003	-1.010256025	-1.514985338	-0.619523502	-0.83073933	-1.069877168	-0.77793696	-1.029144986	-1.057863855
Z002E0013	-0.717702415	-0.021186447	-0.75418447	0.103051485	-0.633353043	-0.271309463	-0.161701427	-0.076575617	-0.474255583	-0.191834397
Z002E0014	0.403233734	-0.647613565	-0.851804464	-0.316610422	-0.64658713	-0.366388608	-0.195936929	-0.634160317	-0.225142078	-0.568819499
Z002E0015	-0.31590749	0.033400288	-1.294306956	-0.737526688	-0.594470806	-0.524909789	-0.393782313	-0.244125594	-0.408936543	-0.288794145
Z002E0016	-1.401377394	-1.021758499	-1.891576749	-1.509714273	-1.083465878	-0.911618282	-1.156904402	-0.455575645	-1.164038159	-0.698880265
Z002E0017	-1.060385466	-0.59930636	-0.729693915	-0.20607672	-0.318561662	-0.644302098	-0.573625882	-0.533304079	-0.336115692	-0.573927732
Z002E0018	-1.333724737	-1.603830549	-1.988360073	-1.940119709	-1.898092012	-1.603030785	-1.757589948	-1.426998588	-1.683249126	-1.398869798
Z002E0019	0.741252205	-0.032097268	0.842542496	0.063301448	0.612349224	0.596702218	0.23461781	0.428051938	0.641650465	0.446652507
Z002E0020	-0.824875499	-0.437405756	-0.208010203	-0.169002724	-0.193006401	-0.350865476	0.099288292	-0.601043177	-0.044800924	-0.216934085
Z002E0021	-0.68567659	-1.314294674	-0.42874551	-1.51043601	-1.394875577	-1.179822034	-1.775046874	-1.212333282	-1.14353602	-1.44879864
Z002E0022	0.107394653	-0.686923701	0.354410813	-0.264309376	-0.413082659	-0.234689386	-0.266567464	-0.288692508	-0.242306818	0.011036445
Z002E0023	0.118233542	-0.684343841	-0.138786902	0.382839664	-0.115017718	-0.504266903	-0.356244971	-0.437479504	-0.259572305	-0.099445688
Z002E0025	-1.230180122	-1.03279868	-1.352325403	-0.724984254	-0.970641514	-0.803653656	-1.435793579	-1.229722178	-0.773493636	-1.017773787
Z002E0026	-1.373269684	-1.494791013	-1.290017166	-1.044194051	-0.857731294	-1.239673695	-0.863726196	-1.023441786	-0.823475491	-0.662824768
Z002E0027	-0.754992649	0.175877718	0.21932783	-0.688737094	-0.151751871	-0.432840352	-0.582634234	0.04681869	-0.456373587	-0.45981014
Z002E0028	-0.01704388	-0.27250575	-0.477583077	-0.243090453	-0.115748936	0.1003514	0.012072503	0.356123584	0.365802413	-0.073260591
Z002E0029	0.405111208	0.773636032	0.694044995	1.102743166	0.914864495	0.82409475	1.181990815	0.551924269	0.920725247	0.665360189
Z002E0030	1.92802178	1.795344077	1.105629928	1.757180339	1.633942251	1.359422696	1.352391693	1.82731706	1.452423388	1.698929222
Z002E0031	-2.118087697	-2.434343674	-1.378519251	-2.805443334	-1.600908644	-2.189603162	-2.37149445	-1.995995501	-1.902965678	-2.214057874
Z002E0032	1.211695414	0.103480543	0.066474286	1.149288273	0.796661139	0.920753539	1.30232351	0.526747412	0.853230048	0.608936278
Z002E0033	0.248628939	0.147553043	-0.931204652	-0.191554146	0.235732148	-0.075259732	0.325873415	0.318038322	-0.294105778	0.011740549
Z002E0034	0.478340236	0.718613429	1.632971963	0.676370458	1.126186973	0.94571545	1.565482438	1.258840471	0.692350995	1.115154289
Z002E0035	-1.906901278	-0.94542601	-1.36369796	-0.994506078	-1.20386838	-1.117679992	-1.314038421	-0.977873284	-1.350298819	-1.190720553
Z002E0036	-1.395319231	-1.402862142	-0.816082436	-1.282430279	-1.303414643	-1.260009803	-1.006094363	-1.578749808	-1.188699084	-1.575693754
Z002E0037	-0.221423368	0.047031428	-1.056333138	-0.311865055	-0.290886142	-0.013547315	-0.590283268	-0.262380031	-0.164659294	-0.292194218
Z002E0038	0.097977641	-0.609683765	-0.162091769	0.551151594	-0.305532813	0.02287581	-0.204319189	0.208951707	-0.242090694	0.001295275
Z002E0039	-0.980082239	-1.34552018	-1.535393417	-0.946074657	-0.806037126	-1.109738673	-1.023843152	-1.015021339	-1.086252264	-1.169971971
Z002E0040	-0.455642591	0.117176285	0.400827034	-0.705088229	-0.044566985	-0.281676351	-0.40173726	-0.146917208	-0.120545606	-0.161212794
Z002E0041	0.458479594	0.049979534	-0.245257039	0.542177109	-0.27141696	0.163640238	-0.036258607	0.132349418	-0.236748063	0.013113571
Z002E0042	0.448469594	0.049565834	0.109678953	0.474275908	-0.652719544	0.215197767	-0.485921149	-0.300081004	-0.024237359	-0.185295493
Z002E0043	1.116641114	0.87283497	0.663469829	0.29839564	0.960046107	1.057904671	0.860260413	0.615971112	0.758521203	1.03893194
Z002E0044	2.154888499	1.43440294	1.103069083	2.423747937	1.730120515	1.508786374	1.305613633	1.527232093	1.833956172	2.021858504
Z002E0045	-1.367802514	-1.824131371	-2.15986804	-0.961475908	-2.324483777	-1.960837031	-1.718827428	-1.545365728	-1.660483398	-2.079363363
Z002E0046	1.232347635	1.742823864	2.206698744	2.055029194	1.582776892	1.655426732	1.206762029	1.674643401	1.79979538	1.412883795
Z002E0047	0.572861585	0.697469256	0.131386712	0.5628937	1.097081078	0.920866257	0.547731394	0.720533122	0.383704739	0.982438964
Z002E0048	1.914821892	1.664670399	2.074243658	1.666935235	1.418936285	1.434282063	1.915443347	1.424958314	0.780989544	1.243340788
Z002E0049	-1.397848684	-0.512392942	-1.086646289	-0.349707818	-0.787686127	-0.778938732	-0.499171965	-0.502288976	-0.658451377	-0.499759793
Z002E0050	1.934039016	1.568621586	1.681741613	1.743154251	1.969833307	1.678832427	2.01333124	2.031186265	1.76901749	1.537853726
Z002E0051	-0.117257	0.391546171	0.352408822	0.333704791	-0.096291872	-0.064991318	-0.326294896	-0.294598081	0.014378379	0.095833632
Z002E0052	1.185646791	0.3022654	0.899647873	1.513453796	0.509136054	0.917650011	0.3958188	0.749637178	1.13173445	0.615603892
Z002E0053	-0.565716359	-0.135102501	-0.398596266	-0.155193617	-0.185681917	-0.474639616	0.11650657	-0.266133808	-0.576928788	-0.316892923
Z002E0054	-0.971608656	-1.689654415	-2.265096593	-0.507110847	-1.272115466	-1.329879103	-1.278208285	-1.300207561	-1.033735579	-1.386460974
Z002E0055	0.333768395	0.712820263	0.68768156	1.189891743	0.659870361	1.00292629	1.013517118	0.892456479	0.626951681	0.821538783
Z002E0056	-1.003224484	-1.153409248	-1.769157855	-0.915013175	-1.340270482	-1.293595942	-1.186689795	-1.331186898	-1.38380942	-1.282127207
Z002E0057	0.059076013	-0.475281555	0.576487582	-0.105143791	-0.335922661	-0.013509604	0.042908006	0.056016685	0.335705221	-0.073704951
Z002E0058	-1.514392979	-2.32319179	-2.920476738	-1.484210755	-1.633371062	-2.015984518	-1.565403135	-1.549142631	-1.938496468	-1.790446885
Z002E0059	1.23048144	1.259447785	1.542007514	1.233471601	0.913326486	1.157252451	1.488655496	1.030371382	1.293414555	1.192458718
Z002E0060	-1.5903194	-1.613202061	-1.15170003	-1.464877837	-1.611962009	-1.435872576	-1.036425042	-1.148932996	-1.244366702	-1.674620492
Z002E0061	-0.026606812	-0.563934796	0.053617312	0.004073261	-0.476897985	-0.253416635	-0.462427994	-0.177000147	-0.573437942	-0.383536376
Z002E0062	-1.265808551	-0.734750398	-0.619734817	-1.357313137	-0.35923698	-0.566890555	-0.191970142	-0.869861846	-0.782633853	-0.476111885
Z002E0063	1.472324166	1.247522818	0.540663723	1.100017663	0.757065533	0.726003486	0.986733288	1.202685654	0.350031542	0.886944401
Z002E0064	0.480612524	0.596677863	-0.635700118	0.588413806	0.575408707	0.121900577	0.420148022	0.602595719	-0.068111959	0.061369266
Z002E0065	0.940582814	0.879463961	1.363961605	1.016413975	0.720212448	0.73166123	0.760238275	0.829357411	0.837178813	0.950378249
Z002E0066	0.717275904	0.616524293	0.781081201	0.659646587	0.236033285	0.154577105	-0.040927067	0.360691762	0.084986825	0.370506537
Z002E0067	0.310707229	0.419718194	-0.657076234	-0.278248224	0.467821321	0.109070468	0.122079068	-0.180719278	-0.439594802	-0.113779296
Z002E0068	-0.555705503	-0.249078795	-0.832528191	-0.563725072	-0.084589491	-0.088969672	0.792312566	-0.372885996	-0.289965154	0.266055205
Z002E0069	0.828499088	0.650219737	0.762393266	0.95469992	0.048588924	0.405493915	-0.170363841	0.019848732	0.237114817	0.216373276
Z002E0070	0.462983262	0.167291711	0.723089682	-0.033960411	-0.017308385	0.133177475	0.475811137	0.079242556	0.461046235	0.194476414
Z002E0071	-0.375378673	-0.402523486	-0.077922928	0.521542086	-0.177700334	-0.374998563	-0.243336597	-0.499633975	-0.06454539	-0.446305861
Z002E0072	-0.732809283	-0.677207832	-0.796927073	-1.590597741	-0.81004458	-0.825001004	-1.02037401	-0.540758227	-0.720999767	-0.982473036
Z002E0073	-1.747265491	-1.323399632	-1.215085616	-1.408404797	-1.552105427	-1.074660607	-1.039904326	-1.137959794	-1.395351867	-1.338331689
Z002E0074	-0.731061571	0.157482734	-0.339535892	-0.072149078	0.107715655	0.05522047	-0.185928641	-0.14063542	-0.284816514	-0.130996594
Z002E0075	0.264608393	-0.496315089	-0.770152825	-0.502941316	-0.695014328	-0.271622161	-0.193335121	-0.484750795	-0.181509073	-0.177567071
Z002E0076	0.869708627	0.441709184	0.588495617	0.746095841	-0.118829693	0.230016339	0.3642102	0.496129737	-0.11697255	0.014250538
Z002E0077	-1.003073662	-0.638934627	-0.541043039	-0.193344069	-0.499819684	-0.463754876	-0.519365914	-0.464829136	-0.612948624	-0.238209439
Z002E0078	0.323383901	0.462001242	-0.441824637	0.049424608	-0.296239141	-0.416203953	-0.096409233	-0.393595057	-0.582427032	-0.508065061
Z002E0079	0.357307743	0.329322752	0.071188094	0.054099301	0.342938473	0.292964784	0.226752467	0.399786616	0.381965585	0.536342695
Z002E0080	0.133838067	0.176730161	0.42944955	-0.071483477	0.128487884	0.091686489	-0.219307537	-0.081206192	0.390706114	0.163864165
Z002E0081	1.52708049	0.424227486	1.487876857	0.880858661	1.046571276	1.029594499	1.571562577	0.836724904	0.859756097	1.074402985
Z002E0082	-0.829245635	-1.224120393	-1.347790377	-1.535833078	-0.942268761	-1.257135433	-1.060840338	-1.027954658	-0.902395736	-0.973057369
Z002E0083	-0.991130716	-0.81633087	-1.328975834	-1.287204719	-1.115379383	-0.789969222	-0.863816445	-0.835637746	-0.867239276	-1.143149027
Z002E0084	1.576784109	1.6584251	1.28994794	1.448453482	2.078134758	1.890885809	2.3738716	1.978940919	2.023389272	1.781914222
Z002E0085	-0.760814301	-1.241313559	-0.999688765	-1.444909918	-1.237597703	-1.049856286	-0.996867002	-1.184137798	-0.99493265	-1.268319002
Z002E0086	1.510900622	1.17805016	0.762217806	1.396620064	0.840327849	0.981759982	0.496136976	0.785572758	1.089809752	0.900225444
Z002E0087	-1.260471612	-0.454304358	-0.543999463	-0.543527834	-1.282283295	-0.760086741	-0.764285027	-1.047535593	-0.886598893	-0.891994482
Z002E0088	0.86528135	0.164993431	1.278220245	0.110810871	0.406437314	0.419153862	0.757320697	0.835206599	0.711829494	0.452920413
Z002E0089	-0.316277968	-0.079377108	1.000267129	0.62181757	0.166841718	0.26852459	0.601229195	0.276462692	0.604507901	0.165787327
Z002E0090	-0.164339262	-0.799793393	-0.639574399	-0.954570696	-0.800406864	-0.90550178	-0.778082554	-0.884776263	-0.698746159	-1.118970558
Z002E0091	-1.424319968	-0.594325652	-0.777653328	-0.930087222	-0.915197887	-1.067022517	-0.998093189	-0.843970973	-0.596431776	-0.527031169
Z002E0092	-0.398054887	-0.40556717	-0.432034124	-1.536377582	-0.177613455	-0.765044842	-0.796353248	-0.676617896	-0.545340976	-0.79243137
Z002E0093	-0.166604983	0.470366621	-0.470949328	0.177826679	0.689552953	0.341087864	0.671663707	0.650573494	0.214183372	0.367144301
Z002E0094	0.090415259	0.717848976	0.190395666	0.049801136	0.886934938	0.618304664	0.909440976	0.209449881	0.471640413	0.378633508
Z002E0095	-1.061753691	-0.476837839	-0.793159608	-0.34774882	-0.433373663	-0.527917799	-0.542745423	-0.469445677	-0.765677182	-0.584639719
Z002E0096	0.668415578	0.921986754	1.615086361	0.70322765	0.539172522	0.598162234	0.495081342	0.696361763	0.674412225	0.608241545
Z002E0097	0.855783941	1.245130776	1.546638532	1.029248268	1.083396919	1.291917785	1.45400129	1.773699961	1.692607152	1.50909182
Z002E0098	-0.57819272	-0.046656026	-0.932216033	-0.006995163	0.101946922	-0.279976034	-0.601509131	-0.284557269	0.407182229	-0.298135371
Z002E0099	1.190211362	1.642859206	0.432098179	1.533158103	1.362756611	1.174991758	1.1822249	0.823140932	0.910023023	1.190170099
Z002E0100	1.193439944	0.908176866	0.277820238	0.187882854	0.937119879	0.771185712	0.389119736	0.531977443	0.777431885	0.58619565
Z002E0101	-0.561960507	0.053705025	0.056682935	-0.150271411	0.117243062	0.01810923	0.042957925	0.290490637	-0.002313857	-0.27131532
Z002E0102	-0.810232037	-0.258862599	-0.468260571	-0.140019896	-0.695219499	-0.460054556	-0.146164309	-0.558607208	-0.822369186	-0.200104183
Z002E0103	-1.55240725	-1.674015024	-2.299249518	-1.629659194	-2.209976604	-2.018258026	-2.293980572	-2.098859998	-2.064930653	-1.998066401
Z002E0104	-0.77963354	-0.534944429	-1.449814882	0.116126091	-0.65962417	-0.713791815	-0.791069404	-0.094657874	-0.303685282	-0.678592266
Z002E0105	0.10791067	0.94199574	1.476307203	-0.280606287	0.692055505	0.800939787	1.295624724	0.373949986	0.698557209	1.047095259
Z002E0106	1.314807565	1.52369032	1.235761565	0.667485495	1.168080061	0.962554942	0.744664135	0.967966281	0.81150273	1.164497868
Z002E0107	-1.20579183	-1.627186872	-0.431174091	-1.795558607	-0.803725786	-1.299332214	-0.828173956	-0.913760168	-1.511785736	-1.393297119
Z002E0108	0.460950004	-0.423242686	0.396345584	0.752996696	-0.177452157	-0.502586414	-0.139306464	0.041468387	-0.720479465	-0.449344451
Z002E0109	-0.246508932	-0.826634586	0.253349283	-0.863282975	-0.731603225	-0.520595167	-0.430472187	-1.040439802	-0.874565358	-0.366681565
Z002E0110	0.141620472	-0.286763071	0.684337623	-0.456792948	-0.183308253	0.322999052	0.413929578	-0.267501506	-0.088843861	-0.016034343
Z002E0111	-0.549690737	-0.690818558	-0.123417017	-0.333030231	-0.087599387	-0.362250984	-0.378202668	-0.261995283	-0.349184511	0.055729392
Z002E0112	0.211516524	0.298583957	-0.370521476	-0.327791874	0.604830418	0.075279061	-0.043294512	0.728780194	0.293866738	0.131412043
Z002E0113	0.767812822	0.845871549	0.164544439	0.262004501	0.364545346	0.451659846	0.037242359	0.724651907	0.370528298	0.266681296
Z002E0114	1.75096721	0.946482667	0.869538831	0.967733496	1.232969517	1.101384187	0.883290897	1.01583961	1.337680043	1.309255764
Z002E0115	-0.351141163	-1.060062025	0.036465788	-0.043209343	-0.402822507	-0.459645605	-0.730246115	-0.651230483	-0.661969412	-0.680657326
Z002E0116	-1.468218666	-0.958398798	-1.725735829	-0.945067452	-0.864822657	-0.738789939	-0.976853129	-0.849306952	-0.545668018	-0.764613147
Z002E0117	0.410803426	0.728146513	-0.046072563	0.020426747	0.629943236	0.470122827	0.116758984	0.639240304	0.688964256	0.700699025
Z002E0119	0.844564214	1.748804371	0.485975151	1.227024835	1.721157194	1.561600634	1.118173465	1.895413436	1.185376146	1.261683817
Z002E0120	0.342902558	0.522075598	-0.488178672	-0.585494334	0.698253278	0.160936664	0.626477425	0.122706456	0.358169337	0.390527412
Z002E0121	0.608606478	0.220802204	0.883231222	0.385472292	-0.402917046	-0.1969083	-0.187836221	-0.176644917	0.226727167	-0.370155698
Z002E0122	-0.840748409	-1.727114282	-0.337462017	-1.279323789	-0.691497237	-0.985273691	-0.570522588	-1.055667722	-0.685918355	-0.947167767
Z002E0123	-0.68003235	-1.221666728	-1.219117958	-0.496250997	-1.511649893	-1.136353953	-1.389700954	-1.195829168	-1.405288007	-1.380809776
Z002E0124	-0.99219288	-0.892615148	-0.537275849	-0.781839079	-0.413576914	-0.617109387	-1.321737501	-0.144138216	-0.72835097	-0.766959273
Z002E0125	0.903151754	0.457346368	0.906660067	0.707201723	0.502402776	0.580052654	0.538703957	0.567641876	0.379647942	0.61303551
Z002E0126	-0.726008212	-0.196934191	-0.04789729	0.283826754	-0.817113171	-0.322539362	0.011646755	-0.417273192	-0.392275477	-0.437514203
Z002E0127	-1.009422566	-0.829446124	-0.542639987	-1.363558205	-0.932155948	-0.950471667	-0.836604456	-0.751737095	-1.236767134	-0.775004861
Z002E0128	0.876618583	1.81138149	2.022776591	0.743236243	1.327673357	1.096715816	1.06967273	1.090375069	1.361352513	1.099792148
Z002E0129	-0.421913843	-0.084037762	0.322573203	0.104190623	0.518891146	-0.101285913	0.207832773	0.302475337	-0.020365071	-0.073268604
Z002E0130	-0.300304668	0.399747479	-0.148541358	-0.003803184	0.205165352	0.405614058	0.157457658	0.496747966	0.202030863	0.21463755
Z002E0131	0.527278543	0.860389426	-0.394070774	0.099088135	0.320274997	0.38349283	0.028126984	0.579857044	0.365765473	0.240183097
Z002E0132	0.935386277	1.176096365	1.463268485	0.803036199	0.782758865	0.987054106	1.245743416	1.405970867	0.69568373	1.136101581
Z002E0133	0.990289963	0.609895172	-0.060569998	0.938013213	0.1626825	0.571114004	-0.103225385	0.189503161	0.536903434	0.314967661
Z002E0134	-0.237826207	-0.508805252	-0.691564607	-0.728246613	0.166350578	-0.225222204	-0.345133648	-0.401272823	0.230620646	-0.113563123
Z002E0135	0.130689113	-0.172119722	-0.464609068	-0.296331091	-0.317542866	-0.362242428	-0.536008672	-0.247632787	-0.296130414	-0.121799919
Z002E0136	-1.1447804	-1.32930836	-1.600242517	-1.312342138	-1.347591882	-1.570661627	-1.331310266	-1.862709379	-2.020322351	-1.69021552
Z002E0137	0.028489034	-0.533690743	-0.736501516	0.461229411	-0.723508276	-0.390796406	-0.04169094	-0.546000557	-0.268838881	-0.479396758
Z002E0138	0.683444064	0.501196151	1.100390175	-0.38169462	0.711167663	0.402041031	0.806377458	-0.161279162	0.383710168	0.317158283
Z002E0139	-0.93701483	-1.53133983	-0.732884078	-1.242547429	-1.225419845	-1.36530506	-1.790790711	-1.872247228	-1.460251325	-1.107311598
Z002E0140	0.322639641	-0.487457475	-0.081813739	-0.611143352	-0.387843596	-0.094859485	-0.900515363	0.098247774	-0.215425402	-0.444650768
Z002E0141	1.034075467	1.186181101	0.530936119	1.65800185	0.74188363	0.759701634	1.280880841	1.224611124	1.234335482	0.887778155
Z002E0142	-0.308949741	-0.447603234	-0.841970761	-0.100306486	-0.762287167	-0.727361048	-0.347629286	-0.526459181	-0.971462026	-0.504837807
Z002E0143	2.141954234	2.061502366	2.047258976	2.793620339	1.880081232	1.961914471	2.282285388	1.738217577	1.718657508	2.061396646
Z002E0144	-0.942087823	-0.293782365	-0.378369823	-1.118138873	-0.402466862	-0.416730936	-0.038345086	-0.052750028	-0.130744545	-0.185265413
Z002E0145	-1.923543377	-1.363441391	-1.843780564	-2.328126848	-2.136020036	-1.596874352	-1.591244198	-2.131069644	-2.150133917	-1.536473068
Z002E0146	1.088978683	0.76218293	0.843685242	1.369905409	0.748942351	0.763830834	0.718031491	0.651290024	0.965386438	0.422135417
Z002E0148	-1.123120057	-0.364966998	-1.037251045	-1.23843389	-0.624115207	-0.617419921	-0.409148465	-0.79641367	-0.741999433	-0.684797071
Z002E0149	0.655299762	0.765791267	0.985058016	1.747887687	1.290458523	1.325981202	0.876637768	1.549923133	1.501356367	1.057113719
Z002E0150	1.739101117	1.959647206	1.992894171	0.790392907	1.610795178	1.359648737	1.599769229	1.239194757	1.394225668	1.139274934
Z002E0151	-0.010789267	-0.702363862	-1.151810328	-0.546310346	-0.649976112	-0.517936449	-0.370513305	-0.692979032	-0.247155289	-0.060298691
Z002E0152	-0.631813901	0.284689397	-0.017377105	-0.579337521	-0.293616916	-0.207269073	0.259365173	-0.321562385	-0.127443966	0.131990297
Z002E0153	1.278478828	1.337486254	1.687506807	1.872658175	1.382184897	1.17502967	0.823456484	1.605905693	1.519470719	1.096957562
Z002E0154	0.445786906	-0.126566925	-0.000712725	-0.531904319	0.218686733	0.335323847	0.406042842	0.170145655	0.297605506	0.123684782
Z002E0155	-0.395426137	-0.077330634	0.803229691	0.43341588	0.03895811	0.322918128	0.421949476	0.303658856	0.282139004	0.183008439
Z002E0156	-0.659149288	-0.214290322	0.142630773	-1.132392691	-0.75122901	-0.702427248	-0.302279787	-0.720684144	-0.388391521	-0.477568382
Z002E0157	0.134859236	-0.15561663	-0.487541797	0.277117054	-0.059536151	-0.015007968	0.330318288	-0.462423174	-0.47755327	0.156920539
Z002E0158	0.599287777	-0.030001028	0.799666544	0.423230563	0.117976453	0.213510845	0.084792526	0.186921873	0.385392432	0.399193517
Z002E0159	-0.299108589	-0.167505872	-0.57247976	0.632058758	0.338059384	-0.088889927	0.533178482	-0.143146108	-0.049793382	0.02383695
Z002E0160	0.729863055	0.076662576	0.91344288	-0.426708428	0.07705428	0.371385766	0.79448	0.466346043	0.086719567	0.143502705
Z002E0161	2.176305979	2.021528214	2.133361484	2.125993669	2.455642878	2.459483188	2.164982389	1.94247898	2.268630285	2.623498657
Z002E0162	0.275776386	0.00849981	0.890626283	-0.115829817	0.421745771	0.279309075	0.447375154	-0.077312947	0.419810861	0.089184029
Z002E0163	-0.756926321	-0.760132911	-1.012952386	-1.13758785	-1.163530774	-0.942697702	-1.306547003	-0.905666268	-0.922322143	-0.980716093
Z002E0164	1.321743135	1.166494677	0.866585444	0.637852943	1.190898301	0.910334886	1.146548221	1.203870029	1.041529394	1.161945905
Z002E0165	-0.929132186	-1.304648915	-0.635217855	-1.904443227	-1.221694547	-1.268987617	-0.826819943	-1.000714684	-0.997447522	-1.386633119
Z002E0166	-0.188369993	0.538455615	1.068759138	-0.190643068	0.278681245	0.668323857	0.719487448	0.263804931	0.276626111	0.299902825
Z002E0167	-1.172853872	-0.969404977	-1.203349082	-0.470416427	-0.839294329	-0.74426822	-1.009782082	-0.846162405	-0.850874056	-1.051325988
Z002E0168	1.050127735	0.778504437	0.954025555	0.746311803	1.19486008	0.75769756	1.218573495	0.724198566	1.084131839	0.543769972
Z002E0169	-0.265095647	0.156126904	0.163958356	0.650917898	0.336636832	0.353620392	0.527468394	0.069819561	0.239554593	0.2273293
Z002E0170	0.070451593	0.651233969	-0.016238194	0.763840876	0.779963244	0.492602238	0.384906421	0.674612201	-0.030891464	0.316730932
Z002E0171	1.161397581	0.658967501	-0.058470325	1.247866825	0.509326115	0.510484566	0.883437858	0.341567126	0.96549347	0.973098799
Z002E0172	-0.597877722	0.35526403	0.702100067	-0.511132412	-0.098365162	0.045333369	0.172557533	0.342719709	0.521158329	0.227888089
Z002E0173	0.670115103	-0.536824268	0.693889563	1.023966196	-0.053878333	-0.131203092	-0.439773316	-0.000187049	-0.326921129	-0.140812513
Z002E0174	0.817729929	0.960700155	1.852631448	1.83894466	1.012304135	1.059787971	0.769546098	1.524312937	1.39236948	1.385406826
Z002E0175	-1.093385137	-0.918435619	-1.3741904	-0.583105974	-0.521599331	-0.563083085	-1.300231321	-0.336490437	-1.108835508	-0.831699765
Z002E0176	-1.381805601	-0.859257811	-0.58786789	-1.254401435	-1.228232485	-0.939745113	-1.307138253	-1.214467841	-1.107626317	-1.323995014
Z002E0178	1.231707451	0.950856657	1.30325817	0.968178677	0.555961765	1.063102602	0.736100326	1.128662743	1.030376873	0.807581318
Z002E0179	1.303319278	1.459725845	0.445559287	1.840280148	1.30986806	1.659672043	1.115724075	1.603239836	1.290824673	1.587970997
Z002E0180	-0.189141729	-0.677429235	-0.890898542	-0.207394069	-0.449389707	-0.593395692	-0.253199034	-0.684348236	-0.705300263	-0.507765719
Z002E0181	0.264378165	-0.255924631	0.648386316	-0.20240356	0.223608513	-0.185668245	0.019157524	0.059953987	0.233180554	0.045991596
Z002E0182	1.434197046	2.216861744	1.754245929	2.888587944	1.648683001	2.003556389	2.228986159	1.613499762	2.001852395	1.881355693
Z002E0183	-1.513523956	-0.848768784	-0.954613618	-0.690680227	-1.239845058	-1.106557732	-1.281196746	-0.62982806	-0.876840541	-1.13985579
Z002E0184	0.511218602	0.054099695	0.973603861	-0.026871748	0.066991116	0.296541998	0.122537143	0.258952496	0.584046579	0.492953195
Z002E0185	1.82593827	2.220050886	1.054406192	1.834261536	2.091693333	1.616044969	1.446985031	1.674297159	1.958799645	1.680256593
Z002E0186	-2.164942945	-2.035386164	-2.68798034	-2.206547244	-2.257025062	-2.501357093	-2.395684237	-2.925899574	-2.412478288	-2.51414203
Z002E0187	-0.599521625	-0.094893056	-0.197041462	0.685232533	-0.07265968	-0.070978954	-0.492885424	0.205542184	-0.159364518	-0.132333385
Z002E0188	0.331829624	-0.231593887	-0.385905197	-0.875057956	0.036222619	-0.192640401	-0.671057776	0.011907217	-0.699872337	-0.355247269
Z002E0189	2.395161813	1.921282466	2.518336508	2.22084577	2.118329065	1.963459635	2.146446563	2.357162691	2.432573553	2.192331037
Z002E0190	-0.645400998	-0.077304403	-0.295243184	0.412609866	-0.382643014	-0.093597446	0.400419546	-0.528954157	-0.432005685	0.049024113
Z002E0191	1.84251646	0.97142806	1.467394313	2.160280101	1.324845261	1.153638186	1.002498113	1.194536847	0.729029389	1.230435298
Z002E0192	-0.621604943	-0.193051162	0.139218296	-0.651289598	0.449788063	0.16801177	0.250332724	0.162026534	0.519376843	0.261206512
Z002E0193	0.891335375	0.595098736	0.660307424	0.753509928	0.864679376	0.634006695	0.918046513	0.653489536	0.804460618	0.570485011
Z002E0194	0.889177501	0.400743155	0.93102494	0.293131378	0.454713451	0.636100627	0.858042922	0.771457119	0.906452011	0.506143654
Z002E0195	-0.586558245	-0.038121803	-0.355921923	-0.096451243	-0.468931219	-0.348024719	0.088395334	-0.650594266	-0.258473691	-0.1534343
Z002E0196	0.3621794	0.704610611	1.280884143	-0.125747871	0.641216433	0.604808305	0.382223662	0.657015673	0.646473156	0.618311359
Z002E0197	0.72925843	0.304062419	0.446574505	-0.15748764	0.299560672	0.165499543	0.087890198	0.773353773	0.312615961	0.199737837
Z002E0198	1.430884627	1.296932136	1.575509819	0.680158692	0.975179102	0.760532437	1.054561862	0.556031374	1.139877981	0.954748873
Z002E0199	0.151367143	0.8419498	0.231137676	0.173883896	0.20407541	0.483279835	0.255421165	0.692029869	0.512692269	0.559970713
Z002E0200	0.084570861	0.221605243	-0.412922473	0.137328522	0.419263909	0.568391169	0.844147884	0.318140512	0.49206843	0.858009408
Z003E0001	0.918504764	0.512570464	0.975218195	0.812433401	0.812540102	0.784890113	0.614337973	0.164651655	0.443366284	0.582560091
Z003E0002	-0.772108784	-0.434730151	0.019670049	-1.154222532	-0.678801393	-0.397193856	-0.373061303	-0.690177414	-0.556960609	-0.534350152
Z003E0003	-0.40295697	-0.498601522	-0.129758992	-1.037035276	-0.825255631	-0.691975989	-0.614315212	-0.407745712	-0.427495962	-0.444700079
Z003E0004	0.639753874	0.566685054	0.890861728	0.76110461	0.567547333	0.626372563	0.71142247	0.635467602	0.827893338	0.787566918
Z003E0006	-0.673646806	-0.863433657	-1.762465726	-1.621849354	-0.608686894	-1.001610154	-0.953825276	-0.87887514	-0.860952124	-1.018732152
Z003E0007	0.464031934	0.181417666	0.225538911	0.570719292	0.072854721	-0.175456358	-0.037853878	-0.032928419	0.394434363	0.179033979
Z003E0008	-1.336038265	-1.059056506	-0.471617248	-0.375204266	-0.950513971	-0.899709259	-0.819767718	-0.856429622	-1.124967295	-0.683855704
Z003E0009	-0.372328255	-0.549432907	0.013988587	-0.053079757	-0.539456767	-0.320525454	-0.591758711	-0.442645485	-0.409508842	-0.505259575
Z003E0010	-0.70621818	-1.121927197	-0.926441363	0.176197301	-0.813598799	-0.789712967	-1.049823522	-1.061782773	-0.956757353	-0.859372433
Z003E0011	0.161097805	-0.147329436	-0.88481235	-1.486539682	-0.13531815	-0.244668771	-0.13787552	-0.442811585	0.062951738	-0.193383589
Z003E0012	1.342186975	1.409909276	1.593278821	1.312951945	1.484097002	1.632940556	1.295355109	1.123164302	1.205405819	1.374436258
Z003E0013	-0.941665807	-0.72713072	-0.96875117	-2.289289324	-0.687914317	-1.222509259	-1.602072337	-0.674520993	-1.055475332	-0.873426894
Z003E0014	-0.659076277	-0.960634655	-0.177295751	0.482054784	-0.893796531	-0.662009094	-0.681861876	-0.618118445	-0.960057574	-0.512017119
Z003E0016	0.303986938	0.44000446	0.383058499	-0.312119988	0.33568634	0.690902757	0.622705491	0.764163318	0.464307047	0.562605349
Z003E0017	-1.278651051	-1.247858796	-1.103609736	-1.150887384	-1.056941638	-1.376305889	-1.245624959	-1.519099633	-1.428724446	-1.353417937
Z003E0018	0.230280279	0.74250713	0.790061273	-0.439797095	0.819741216	0.479512967	0.690999685	0.035454604	0.469962476	0.446311576
Z003E0019	-0.481514853	-0.54183913	-1.009056671	-0.45621513	-0.790751964	-0.667098689	-0.540948676	-0.409019593	-0.277432625	-0.455995703
Z003E0020	-0.121259206	-0.286109565	-0.471891157	-0.013487961	-0.141621554	-0.365183834	-0.740218779	-0.368041893	-0.250271144	-0.565726258
Z003E0021	-0.543531467	-0.845489193	-1.42945531	-1.154659908	-0.655628948	-1.165609107	-0.994824402	-1.09536126	-0.970917117	-0.91018544
Z003E0022	1.154813242	1.180821106	1.490628754	2.035249775	0.724980368	1.322624898	0.964765919	0.826974683	1.021689333	0.956737409
Z003E0023	-2.328874458	-1.829666436	-1.439065684	-2.234994632	-2.015246112	-1.808341322	-1.89982091	-2.05498291	-2.062136633	-1.992075204
Z003E0024	-0.515655756	-0.622937719	-1.064428525	-1.147517617	-0.620739381	-0.459729077	-0.466452241	-0.457917572	-0.414607446	-0.47969125
Z003E0026	-0.743954543	-0.722295918	-1.187605765	-1.762332518	-0.573305209	-0.686359654	-0.824171459	-0.983692961	-1.084714165	-0.900652895
Z003E0027	-1.779526825	-1.332867095	-1.305892829	-2.312118031	-0.971200571	-1.398484636	-1.485837756	-1.555721892	-1.538486935	-1.193302145
Z003E0028	-0.897465257	-1.008316432	-0.671344787	-1.018713479	-1.171313821	-0.978478176	-1.108246521	-0.692014213	-1.052311728	-0.786115685
Z003E0029	0.35473541	0.571059382	-0.088353795	1.224161312	0.275558395	0.247370409	0.492801	0.478432893	0.158126889	0.405824781
Z003E0030	-0.596355703	-0.82698424	-0.577754577	-1.724316792	-0.657289885	-0.987264177	-0.563310699	-0.480327614	-1.157613691	-0.821231957
Z003E0031	-0.879858875	-0.851243786	-1.186557574	-0.503565752	-0.922251551	-0.833701652	-0.846832586	-1.051188858	-0.980898612	-1.086241197
Z003E0032	-0.766094792	-0.77017211	-0.421884218	-1.164623163	-0.44391222	-0.805613185	-0.722637653	-0.485341883	-0.89703458	-0.661056507
Z003E0033	-0.868468859	-0.393505354	-0.035088711	-0.2652667	-0.215020157	-0.44147794	-0.518672533	-0.583383569	-0.073052604	-0.438186844
Z003E0034	2.043904938	1.297392713	1.499704159	0.42362785	0.931705949	1.066181109	1.632666374	1.422205439	1.244108717	1.045730269
Z003E0035	-0.57617384	-0.819657512	-0.822942154	-0.260133044	-0.539597043	-0.490614199	-0.452130967	-0.37183742	-0.731887884	-0.378487407
Z003E0036	-0.563825685	-0.378260262	-0.12129427	0.266231212	-0.387488062	-0.327923671	-0.689012316	-0.862523878	-0.645723694	-0.548372379
Z003E0037	-0.130292771	-0.20746515	-0.186318273	0.968901063	0.474793247	0.142906922	0.109502874	0.483320905	0.426361426	0.275980411
Z003E0038	0.024880734	0.092591713	0.069135558	0.952100435	0.069887958	-0.050720173	0.01032803	0.142049119	-0.043663913	0.200212811
Z003E0039	-0.292244283	0.171972833	-0.31776346	-0.777279619	-0.221450246	-0.165202198	-0.054248504	-0.326119538	-0.121034645	-0.196995
Z003E0040	-0.041218471	0.485417844	0.091799182	0.093826077	0.338482449	0.239578256	0.358570315	0.064113705	0.754250651	0.486779521
Z003E0041	-1.480099382	-1.606275303	-0.96189149	-0.317809255	-1.564811271	-1.425942163	-1.34878274	-1.747221383	-1.637902379	-1.426889064
Z003E0042	-1.223501262	-0.776195762	-0.912699732	-0.167101766	-0.83025461	-0.694968607	-0.812339715	-1.04847063	-1.192083755	-0.710478506
Z003E0043	0.506005789	0.302344586	0.124929814	0.222228542	0.537283283	0.131588239	0.154632974	-0.177156558	0.282783649	0.04971968
Z003E0044	-0.459020348	-0.927175916	-1.084091255	0.963873417	-0.565738766	-0.305185258	-0.984786304	0.081462207	-0.536415359	-0.334047504
Z003E0045	-0.436087549	0.074593508	0.287140506	0.58283481	-0.134809213	0.273071699	0.061442114	0.08580355	0.323156418	0.004647581
Z003E0046	0.144655798	0.313299514	0.311162211	-0.674350492	0.304065785	0.003797571	0.118365353	-0.152866448	0.241023125	0.178954362
Z003E0047	0.512910737	0.997433269	1.036522435	1.142297162	0.825356329	0.850983688	0.667001275	0.962831393	0.985369114	0.65332493
Z003E0048	0.794614084	0.701585711	0.386918447	1.295088984	0.932161649	0.607001993	0.860030367	0.59052313	0.852508502	0.708450232
Z003E0049	-0.695768932	-0.677182625	-0.850124912	-1.094206789	-0.551262427	-0.44226676	-0.568702336	-0.423515928	-0.557054611	-0.476046546
Z003E0050	-0.074879204	-0.072251887	-0.308815841	-0.055981161	-0.245462631	-0.013056387	0.055466207	0.093979865	-0.276546227	0.008890972
Z003E0051	-0.519456805	-0.76297623	-1.445507723	-0.397015814	-0.857900884	-1.028164454	-0.876991495	-1.005967864	-1.159850545	-1.010252649
Z003E0052	0.332899591	0.39201228	0.337434709	0.055669148	0.423880153	0.435652179	0.010064012	0.411759706	0.626772489	0.334185886
Z003E0053	-0.777146651	-0.71084889	-0.636088002	-0.859556471	-1.174819164	-0.663645351	-0.68199011	-0.604819138	-1.068025583	-0.657247079
Z003E0054	-1.248975484	-0.837451164	-0.591912554	0.1693508	-1.168287628	-0.90079075	-0.768324461	-0.712510316	-1.007864624	-0.875208804
Z003E0055	0.018111853	0.345837755	-0.512225713	-1.056457043	-0.089625613	0.156855918	0.099301918	-0.145874508	-0.081047848	0.136079975
Z003E0056	-0.150233595	-0.90304067	-0.061734983	0.239975294	-0.22231842	-0.178608216	-0.273022262	-0.021877128	0.103611156	-0.435707162
Z003E0057	-1.102025777	-1.259600658	-0.768207244	-0.958683285	-1.430805932	-1.185699919	-1.106622623	-1.235564712	-1.275232929	-1.252097525
Z003E0058	-0.17980114	-0.344411283	-0.289713751	-1.141222344	-0.416782004	-0.104433417	-0.110917173	-0.460589042	-0.061901616	-0.149013617
Z003E0059	0.618007721	0.249576428	0.050141605	0.013813808	-0.053563349	0.312156211	0.215822259	-0.273048022	-0.015094311	0.033472409
Z003E0061	0.039480403	0.2736573	0.774091218	-0.136943296	0.151248235	0.34941276	0.501527311	0.492357811	0.606162919	0.31937177
Z003E0062	0.521370518	0.086274504	0.450061387	-0.502003299	0.039681704	0.203012446	0.269120449	0.231441787	0.273937986	0.157215642
Z003E0063	-1.439851382	-1.298077361	-1.961844542	-1.769173545	-1.235904599	-1.097507612	-1.745436316	-1.81834756	-1.699844239	-1.568082237
Z003E0065	0.383688879	-0.25792172	-0.057301546	0.806689473	0.258262779	0.277365883	0.083440643	-0.341176742	0.224073706	-0.075259835
Z003E0066	1.560180138	1.424689075	1.467215752	0.079378472	0.945166823	1.442474662	1.256311437	0.913073064	1.341622787	1.09951593
Z003E0067	-0.570499584	0.051445293	-0.12081137	1.27497363	0.079311631	0.029486979	0.532341607	0.145987375	0.299687826	0.294118176
Z003E0068	0.593756222	0.764785083	0.208136132	-0.071823311	0.192531628	0.744255329	0.44948144	0.460394481	0.467861151	0.56519471
Z003E0069	-0.3594277	0.057060073	0.337528441	-0.944264249	-0.184941911	-0.052724866	-0.144899699	0.112527327	-0.234043947	0.123264041
Z003E0070	0.936494377	1.822319266	1.161673965	1.947932195	1.379546852	1.404509159	1.303536239	0.991258609	1.536557346	1.436837639
Z003E0071	-0.659470979	-0.69760336	-0.334729998	0.031112252	-0.404146155	-0.393977304	-0.484793092	-0.312660094	-0.550166906	-0.708125959
Z003E0072	-1.785306719	-1.233555546	-0.888358419	-2.185938007	-1.436013632	-1.283462477	-1.209802232	-0.811835254	-0.912036308	-1.160064476
Z003E0073	-0.135160398	-0.501143475	-0.711854732	-0.128901878	-1.042377986	-0.621956875	-0.654426903	-0.853800897	-0.773492943	-0.854013528
Z003E0074	-0.673580682	-0.544455705	-0.521481574	-0.636738519	-0.503419527	-0.091778707	-0.216202504	-0.537208454	-0.375642047	-0.487507378
Z003E0075	-0.539278536	-0.438396815	-0.222778173	-0.583473858	-0.343713475	-0.42580798	-0.58557691	-0.590095802	-0.710185717	-0.369218596
Z003E0076	1.469198065	1.58700512	0.79051525	2.125961388	1.484773435	1.182160527	1.359382861	0.850869738	1.218023857	1.389342516
Z003E0077	-0.065519882	0.220570603	-0.818951929	0.177634599	0.223396103	-0.157386056	0.003297944	0.242068771	0.215682442	-0.213691027
Z003E0078	0.039116611	0.281356727	0.146127256	0.836478191	-0.073471069	0.092152173	-0.34825346	-0.30323264	-0.415958966	0.130304771
Z003E0079	-0.037830362	0.080645735	0.166416698	0.261157654	0.211945756	0.202171767	-0.018713229	-0.49870446	-0.103918605	-0.154202764
Z003E0080	0.540396976	0.314061772	0.449334451	-0.466882274	0.410053303	0.555404851	0.221953459	0.773662832	0.701464695	0.376552624
Z003E0081	-0.166511621	-0.165906968	0.204319785	0.081743951	0.200532818	-0.072685935	-0.033367124	-0.022011846	-0.120804231	-0.08407357
Z003E0082	-0.713645414	-0.8055825	-0.939026446	-0.475405811	-0.924070111	-0.637818542	-0.541502342	-0.436359144	-0.866150892	-0.808331058
Z003E0083	2.000459905	1.440687496	0.908090452	1.261655657	1.248375676	1.330163639	1.871696748	1.519999818	1.193770705	1.203590846
Z003E0084	-1.249831391	-0.392434204	-0.363203291	0.570715011	-0.086806701	-0.246440899	-0.275221281	-0.322936587	-0.289002518	-0.165799925
Z003E0085	1.216224876	0.895552317	1.615274638	0.112510606	0.72472922	1.257793284	1.186772061	0.544701181	0.964503308	1.158246922
Z003E0086	-1.072433361	-1.227118483	-0.536564584	-1.338737643	-1.317293544	-1.0471935	-0.993864022	-1.55870108	-0.870011054	-1.234737894
Z003E0087	-0.313913435	0.218079925	-0.19198596	-0.404656094	0.516800685	0.187414188	0.244220602	0.611653661	0.012818933	0.145650193
Z003E0088	0.031446712	0.301281276	0.477454855	-0.016485383	0.227096202	0.230953604	0.376827739	-0.117412328	0.328201492	0.583936877
Z003E0089	-0.46418572	-0.268812406	-0.214817551	-0.216620675	-0.26173175	-0.310516577	-0.351486536	-0.541514807	-0.837206037	-0.342651209
Z003E0090	0.090930064	0.419301278	-0.13220713	0.658759124	0.308315447	0.273148919	0.332419756	-0.019442626	0.380951084	0.117322964
Z003E0091	0.265090483	0.562713925	0.178956231	1.147994726	0.051760295	0.464922365	0.460512378	1.044479987	0.351352382	0.587581839
Z003E0092	-0.321372307	-0.17940778	0.508532973	-0.333106845	-0.365213673	-0.077137816	-0.049272234	-0.033108377	-0.392112618	0.086975884
Z003E0093	1.226878589	1.192737074	1.642770278	1.995799797	1.702603589	1.618436678	1.483153655	1.779442321	0.977193954	1.374365811
Z003E0094	-1.176254839	-1.087240529	-0.661802902	0.064247648	-0.674389793	-1.129452678	-0.838877255	-0.902144001	-0.673109022	-0.97902916
Z003E0095	-0.072141403	-0.165479123	0.348138477	-0.222116032	-0.266401569	-0.159571781	-0.196606827	-0.545680597	0.056199888	-0.235004575
Z003E0096	0.863756027	1.084552051	1.427715398	0.118925253	0.689831871	1.03658634	0.655194386	0.677155143	0.932245697	1.045314853
Z003E0097	1.215986682	1.335936964	1.434457192	1.752199678	1.24245259	0.999487154	1.530042701	0.945502532	1.03426176	0.95275812
Z003E0098	-0.14307478	0.475386617	0.662494536	1.346996452	0.140337351	0.301773384	0.152682435	0.098875544	-0.170619629	0.450493022
Z003E0099	-0.955372877	-0.759556693	-1.081670717	-1.474126051	-0.794918458	-0.649722669	-0.463175771	-0.292091097	-0.952577862	-0.778339895
Z003E0100	-0.474592063	-0.595206099	-0.660997414	0.184465474	-0.115356224	-0.451454606	-0.291848453	-0.557599038	-0.037285378	-0.288827556
Z003E0101	-0.836827723	-0.294394545	0.037309571	0.436948285	-0.076955173	-0.112815318	-0.542088256	0.249693766	0.111438559	-0.188464091
Z003E0102	-1.621987998	-0.978609436	-0.674425924	-1.437748988	-1.069549497	-1.08788519	-0.760880977	-1.592046752	-1.334589582	-1.078015434
Z003E0103	0.070497588	0.3942932	0.481737272	-0.693796739	0.313628733	0.068446841	0.253919405	0.356166687	0.490544352	0.351990396
Z003E0104	-0.559034807	-0.429742034	-0.201276605	0.230538845	-0.640981701	-0.620134789	-1.073539485	-0.610683679	-0.607432956	-0.705245028
Z003E0105	0.435034599	0.488317261	0.248635774	0.244749359	0.248611645	0.729019405	0.941757843	0.766902705	0.856031389	0.433711433
Z003E0106	-0.714553141	-0.690660027	-0.854089619	-0.591093344	-0.529490431	-0.879930998	-1.059803299	-0.309394348	-1.133841286	-0.797443561
Z003E0107	-0.211650294	0.335329317	-0.159241776	-0.996256515	-0.146404013	-0.428835035	-0.305162808	-0.130952748	0.316082328	-0.044873289
Z003E0108	0.416125612	0.674121762	0.58284778	-0.402426077	0.903095212	0.832356828	0.660239523	0.732196399	0.519324733	0.820983614
Z003E0109	-1.420299976	-1.516844229	-1.887659408	-1.609309008	-1.621639284	-1.539036421	-1.469272185	-1.596292311	-1.380021036	-1.587386928
Z003E0110	1.084607314	0.755066248	0.327543245	0.570172953	0.613271047	0.58664317	0.426248394	0.578863298	0.862030362	0.713108543
Z003E0111	-0.953618493	-1.505206448	-1.513085974	-0.538948567	-1.196264972	-1.604059393	-1.311343421	-0.913394088	-1.101606766	-1.4973206
Z003E0112	-0.231770195	-0.188843933	0.20549861	-0.784992209	-0.058498271	-0.010277096	-0.1286743	0.141246201	-0.057694328	-0.040916853
Z003E0113	-0.009533636	-0.798526805	-0.786474854	-0.927235674	-0.577037163	-0.4280105	-0.348126523	-0.711986262	-0.624561164	-0.404257701
Z003E0114	-0.498110081	-0.486603848	-0.325966103	-0.589283257	-0.727845641	-0.687343746	-0.559950361	-0.627560705	-0.526491676	-0.494620722
Z003E0115	0.500469125	0.68101882	1.170326902	-0.261662786	1.235144561	0.609426703	0.791917299	0.771625658	0.435757112	0.933516553
Z003E0116	-0.696460432	-0.668673922	-1.040215308	0.731352077	-0.036071388	-0.601503082	-0.304033836	-0.388225772	-0.752615972	-0.228357642
Z003E0117	2.187044522	1.814102204	2.076874161	2.076556768	1.679302884	1.952682839	1.542246366	1.864431232	2.158118876	1.918216773
Z003E0118	1.57208107	1.357740792	1.451125867	0.449278306	1.533236766	1.229246459	1.517797885	1.636795872	1.20841878	1.20083699
Z003E0119	0.796039006	0.870983489	1.130255005	2.160059903	0.564091763	0.79563907	0.850005655	0.836241361	1.058538385	0.905699403
Z003E0120	0.556501542	0.123492252	0.891542006	1.177306368	0.240960972	0.306380012	0.467314993	0.854357633	0.371772821	0.469685143
Z003E0121	-0.394081731	-0.42606703	-0.392450481	0.521674359	-0.601308001	-0.668482398	-0.506673282	-0.518497234	-0.248243098	-0.603575094
Z003E0122	-0.309914706	-0.865204883	-0.978212203	-0.473283016	-0.684606222	-0.820293517	-0.541278206	-0.627161352	-0.243027572	-0.579225006
Z003E0123	1.063046418	0.810247503	0.431822453	1.975480767	1.200397066	0.666993514	0.90105374	1.365159474	0.633486674	0.944864248
Z003E0124	1.032437823	1.521436843	1.824528932	2.540791824	1.903130424	1.565317139	1.78616691	2.394031838	1.242242796	1.924208764
Z003E0125	0.28605803	0.671679397	1.019398639	0.21010223	0.671284906	0.628983927	0.506939392	0.088227322	0.117989865	0.333377038
Z003E0126	0.859005128	1.487670806	1.139562439	2.19695147	1.371290702	1.329517503	0.761706333	1.77749502	1.596498195	1.369026688
Z003E0127	-0.381352616	-0.134154292	0.178292676	-0.215599477	0.274060191	-0.024136858	-0.024396057	-0.435790644	-0.209327849	-0.08930821
Z003E0128	-0.006303733	-0.013045307	-0.439759366	-0.892338447	-0.128743025	0.16315251	-0.050768427	0.203523832	0.214530686	0.046757385
Z003E0129	-0.260298963	-0.413214651	-0.12102432	0.291389131	-0.364386391	-0.551286702	-0.375849273	-0.157615109	-0.342774845	-0.431013152
Z003E0130	0.631917235	0.850618712	1.122323233	1.249217036	0.715356356	0.784759938	0.876976084	0.913633704	0.813068826	0.877470754
Z003E0131	-0.87095799	-0.470724942	0.232747831	-0.730495761	0.037620847	0.047392648	0.043495111	-0.44671671	0.084153653	-0.178608251
Z003E0132	-0.319826224	-0.543087539	-0.668287653	-0.272178362	-1.035958023	-0.878498285	-0.747024211	-0.930228976	-0.961741461	-0.95760835
Z003E0133	-0.120558116	-0.000820832	0.186501975	-1.410263204	-0.386549466	-0.256671447	-0.137221946	-0.403659658	0.246771826	-0.210744425
Z003E0134	-1.534901494	-1.547849929	-1.334774036	-1.802596636	-1.290953355	-1.658477944	-1.378031817	-0.973268162	-1.359697156	-1.656492756
Z003E0135	1.063879714	1.501577746	1.021635461	1.618476947	1.327010886	1.36759772	1.16327778	0.759942648	1.221533932	1.058250511
Z003E0136	-1.604330319	-1.465188637	-1.533363468	-1.617625244	-1.284004717	-1.217923605	-1.264318088	-1.331420733	-1.584099297	-1.203984733
Z003E0137	-0.125258887	-0.878103756	-0.576670501	-0.185141651	-1.134323069	-0.980868643	-0.837013955	-1.162476381	-0.758049211	-0.979618015
Z003E0138	-0.007810464	-0.032483168	-0.038385206	0.574395291	-0.192172164	-0.385161639	0.082756125	0.038023558	-0.132353147	-0.002124629
Z003E0139	-0.284878745	-0.566899594	-0.750905581	-0.011691022	-0.695522934	-0.471715998	-0.320802946	0.006482223	-0.607666989	-0.327889741
Z003E0140	0.481347961	0.111025048	-0.385372123	0.372953511	-0.097269166	-0.07107965	0.222438872	0.236755812	-0.039635107	0.023987856
Z003E0141	-1.787500476	-1.079025059	-1.010062414	-2.162624856	-1.251892436	-1.225979784	-1.286146725	-1.724996104	-1.168957512	-1.23910537
Z003E0142	0.404900307	0.358761352	1.110878404	0.128309989	0.883157791	0.644924438	0.354727579	0.983040789	0.729915056	0.805835787
Z003E0143	-0.60171249	-0.492075111	-0.451236455	-0.265241717	-0.418233818	-0.701680543	-0.693379996	-0.714950846	-0.782031699	-0.749057056
Z003E0144	0.570346768	0.920370173	1.135431487	0.173635836	1.329892842	1.180651715	1.177042003	1.516951881	0.704292245	0.93420484
Z003E0145	-0.560916329	-0.782688438	-0.767668727	-0.965251544	-0.90143433	-0.820323465	-0.868882073	-0.83634901	-0.986367162	-0.809661852
Z003E0146	-1.884546173	-1.796976539	-1.601190229	-1.201551464	-1.747995894	-1.870317103	-1.8220249	-1.280684797	-1.621755309	-1.665147891
Z003E0147	0.943957016	0.314644433	-0.09751125	0.587338276	0.489991138	0.546264091	0.548871549	0.713906182	0.877593118	0.410508024
Z003E0148	1.159996675	1.166073217	1.309353881	1.666381386	1.041013915	1.068529858	0.705544708	0.61901052	0.84391662	0.887746227
Z003E0149	0.991558666	0.970302523	1.255202523	1.777605214	0.581505275	0.940305763	0.69753535	1.375526976	0.590039334	1.048710108
Z003E0150	1.023149997	1.089389958	1.2289204	2.011485856	1.708836494	1.215527502	1.203347582	1.570849204	1.176770299	1.40388906
Z003E0151	1.012186464	0.833505905	0.597747002	-0.384067964	0.551409231	0.72236254	0.666987511	0.370417654	0.729136483	0.809799173
Z003E0152	0.443302037	0.28227354	-0.279411155	0.785669672	0.315123479	0.096783807	0.344900702	0.238490713	0.317866929	0.418181848
Z003E0153	0.523470256	0.070633294	0.303484725	-0.45983006	-0.322779627	0.199118758	0.259657926	0.389621627	-0.050905246	0.032591053
Z003E0154	0.224560242	-0.603780647	0.024367832	-1.12371087	-0.133325368	-0.426606434	-0.26995184	-0.483668929	0.109254608	-0.327221125
Z003E0155	0.386121927	0.61426283	0.201462778	1.548859556	0.603305332	0.557176425	0.580697913	0.492027243	0.651778877	0.702290264
Z003E0156	0.953934691	0.087165734	0.055244831	1.39081862	0.194509	0.390710804	0.23766919	0.625107068	0.295489211	0.29915875
Z003E0157	-0.346484172	-0.070231327	-0.091104309	-0.578122139	-0.095072271	-0.341474784	-0.247388536	-0.173622885	-0.124331353	-0.418490626
Z003E0158	-0.67302872	0.308909687	-0.653764798	0.626027407	0.080193647	0.043238204	-0.059385327	0.174945185	0.018517253	-0.157332231
Z003E0160	-0.760719891	-0.563686976	-1.133763187	-0.094433099	-0.420590622	-0.546535493	-0.657971998	-0.437727356	-0.892875383	-0.541130368
Z003E0161	0.169553832	0.218601656	0.958205293	1.318561534	0.204536871	0.608153764	0.812317167	0.874969797	0.575727108	0.334947499
Z003E0163	0.682507889	0.558467869	-0.190314928	-0.274618562	0.171464739	0.553813344	0.679165453	0.764346639	0.505243957	0.517658803
Z003E0164	0.181603727	0.31883705	0.015423411	0.571032581	0.572303519	0.293102456	0.377239902	0.200701131	0.438718862	0.47672574
Z003E0166	0.08074142	0.222283113	-0.513506958	-0.629022841	-0.251158201	0.006552563	-0.35706338	0.016677668	0.619061268	0.177191654
Z003E0167	-0.119193835	0.129308718	-0.280138513	0.612545804	0.16762855	0.260167867	0.456528893	0.938511483	0.666052371	0.244084245
Z003E0168	1.18428653	0.806672549	0.703286088	-0.134342655	1.12864825	0.99624183	1.10997923	0.927718351	1.452391616	0.969769789
Z003E0169	0.538479041	0.418858778	-0.161836708	-0.265685283	-0.088574005	0.138815619	-0.140306863	0.245714207	0.155500304	0.063538345
Z003E0171	0.289845642	0.117326112	0.247879281	-0.454805946	0.283579705	0.335566168	0.465118576	0.066723285	0.198875748	0.235106247
Z003E0172	0.231497101	-0.486224298	0.145100685	0.263857363	-0.58718384	-0.205308654	-0.26734936	-0.132645234	-0.105350867	-0.502915161
Z003E0173	1.027160692	1.149944323	1.361216878	1.368994607	1.358028169	0.951630403	1.163002777	1.163542754	1.204951411	1.059684264
Z003E0174	0.265034981	0.029677881	0.208474986	-0.350281781	0.05923708	-0.144638224	-0.257180479	-0.639329489	-0.263678463	-0.237579913
Z003E0175	0.070399154	-0.220136532	-0.120618928	-1.211088627	-0.054231465	-0.413725017	-0.318083956	-0.598898932	0.027677823	-0.281719582
Z003E0176	1.398153062	0.78305408	1.691624756	0.82798632	1.79413878	1.117204364	1.340365158	1.843850418	1.267966652	1.296717893
Z003E0177	0.251675342	0.338733303	-0.237976453	-0.484196398	0.32093414	0.06248471	0.241319061	0.032187942	0.218747711	0.363979578
Z003E0178	0.484405795	0.102553696	-0.279432167	0.063281193	0.273888854	0.358275489	0.125534735	0.043911861	-0.198705531	-0.072840479
Z003E0179	-0.205514527	0.30467027	0.345227948	0.087082336	-0.27845991	-0.153996515	0.104079171	0.354337264	-0.071546587	0.222931613
Z003E0180	1.937823866	1.745651578	1.788112034	1.521565661	1.865808059	1.517460872	1.704409774	1.770988463	1.830562689	1.62060431
Z003E0181	-0.504624764	-0.295884611	-0.686412074	0.681697224	-0.339613212	-0.367511596	-0.296795351	-0.427220462	-0.212977637	-0.191484893
Z003E0182	1.281998067	1.229518623	1.016707024	2.526226301	1.544189204	1.387908502	1.265427958	1.464228056	1.072106966	1.408172263
Z003E0183	0.605520723	0.110936191	0.691335506	0.703939443	0.136338326	0.212713159	0.358240264	0.651924485	0.168251863	0.507229663
Z003E0184	0.710915219	0.492269517	0.055464922	-0.699704572	0.709719187	0.438326764	0.449888733	0.144599147	0.654293072	0.273148422
Z003E0185	-1.971805395	-1.84473177	-2.378399718	-2.723341446	-1.897980786	-2.114183751	-2.216239064	-1.756570058	-1.69392655	-2.051307257
Z003E0186	0.43584678	0.517603304	0.588681766	-0.845225592	0.411847439	0.320613224	0.224345614	0.66860207	0.164381904	0.354981174
Z003E0187	0.358321411	0.240959381	0.530530172	1.076980996	0.046014845	0.244303641	0.110102992	-0.119849408	0.489924672	0.37770291
Z003E0188	-0.383820619	-0.245057249	-0.155887325	-0.513351717	-0.178170132	-0.470410099	-0.457867807	-0.527817199	-0.564415176	-0.517357394
Z003E0189	-0.075596182	-0.001489791	-0.078195534	-0.161618831	0.093220287	-0.114981098	-0.320297021	-0.388325359	0.083239599	-0.215936172
Z003E0190	0.080750685	0.184994906	-0.846763897	-0.87751454	-0.416391322	-0.148671958	-0.286847598	-0.387349687	0.083876897	-0.106890825
Z003E0191	1.03889276	0.66447336	0.316069978	0.797258945	1.040959587	0.961511007	0.958826163	0.382586818	0.908425241	0.671278565
Z003E0192	0.148677048	-0.377805043	-0.724366166	-0.91988609	-0.267138761	-0.304045778	-0.153480749	-0.310536379	-0.501902132	-0.182242822
Z003E0193	-0.84068046	-0.912850003	-1.160574905	-0.245770707	-0.801599694	-0.79278032	-0.943331628	-0.531940999	-0.617629368	-0.91243829
Z003E0194	0.117803757	0.359175909	-0.386218964	-0.706975534	0.407997105	0.417991585	0.332126912	0.366382812	-0.016923993	0.219690887
Z003E0195	-0.031535513	-0.262507822	-0.497012211	-1.024625079	-0.633914541	-0.450782877	-0.759569811	-0.382447362	-0.491365307	-0.609041548
Z003E0196	-0.038585534	-0.211687497	-0.760425431	0.512029196	-0.304456325	-0.310998884	-0.419065779	-0.280094934	-0.705494886	-0.262150718
Z003E0197	1.524412651	0.838997559	0.943552461	0.51200349	1.162075824	0.81899094	0.986448577	1.083613431	0.733026648	0.918082306
Z003E0198	0.972500487	1.467073358	2.05588492	0.581781185	1.246079987	1.448198667	1.280228573	1.036402546	1.229912291	1.41520004
Z003E0199	1.6613278	1.512034198	1.382783952	1.106517599	0.920065225	1.115222806	1.192902851	1.87250064	1.632183012	1.317884513
Z003E0200	-0.138407594	0.44480083	-0.497435402	-0.624225416	-0.209360501	0.171385489	0.022998982	0.640712681	-0.118611665	-0.006336228
Z004E0001	0.032912519	-0.501808422	-0.241262088	0.705766663	-0.580539554	-0.489770219	-0.0878066	-0.76871986	-0.248037366	-0.572829973
Z004E0002	1.987993528	1.874826025	1.576517586	1.558670237	1.347715902	1.737036091	1.97500139	1.881512763	1.864866753	2.019921242
Z004E0003	-0.630350809	0.358237422	0.305717793	0.410875741	0.151614629	0.062519063	-0.330300479	-0.329305115	0.258130161	-0.049445442
Z004E0004	0.14856088	0.415464363	0.418451206	-0.2119531	0.164425193	0.21408591	0.46433379	0.322700408	-0.06236856	-0.007060591
Z004E0005	-0.293076189	-0.201551041	-0.122415561	-0.137680278	0.007588796	-0.497593308	0.025175312	-0.402791153	-0.354434577	-0.188571509
Z004E0006	-1.641438583	-1.894918246	-2.237566763	-1.306359378	-2.18739626	-1.961090319	-2.099846268	-1.763946851	-2.04585412	-2.084579439
Z004E0008	0.717336923	0.54701427	0.94006164	2.273882711	1.137845317	0.248620186	0.683037565	0.563285949	0.482495785	0.514032182
Z004E0009	-1.428403809	-1.711037116	-1.847883037	-0.829262111	-1.855455799	-1.456916071	-1.321819437	-1.491136736	-2.070415267	-1.568317636
Z004E0010	0.180627977	0.026459215	-0.147384065	1.53799523	0.334873045	-0.219071776	0.463920069	0.254388836	0.118067305	-0.237175048
Z004E0011	0.037580399	-0.341783388	-0.161795945	-1.244160097	-0.822443183	-0.692168357	-0.818764605	-0.297357239	-0.38584731	-0.416629129
Z004E0012	-0.560351784	-1.157239426	-0.466630542	-0.57955127	-0.563224741	-0.972495227	-0.893743992	-1.067282185	-0.811987813	-0.842503166
Z004E0013	0.799359798	0.653297476	0.308374561	1.018313078	0.796187513	0.512270325	0.676468277	0.62137415	0.357451689	0.712349519
Z004E0014	0.282364411	0.02055315	0.334517108	-0.561082404	0.481857891	0.25908444	0.167592522	0.09387897	0.004142787	0.015939249
Z004E0015	-0.132462555	0.584466559	-0.220947928	-0.678340282	0.31638477	0.148565488	0.582022662	0.190495769	0.199097551	0.067174117
Z004E0016	1.40044325	1.015172553	0.746591599	0.20863429	1.297451965	0.864733952	0.768715594	0.985408614	1.293950282	1.088965829
Z004E0017	0.843597305	0.464397236	0.667588809	-0.111479238	0.862027149	0.869111018	0.892486453	0.549726984	0.670305047	0.849785503
Z004E0018	0.040982412	-0.518392318	-0.439401369	0.652217875	-0.087547006	-0.324514722	0.027560491	-0.285885026	-0.229486648	-0.30244273
Z004E0019	0.480671238	0.464672337	0.667149549	1.095535127	0.440937654	0.240103507	0.560105557	0.440984771	0.201953284	0.169781166
Z004E0020	0.77901934	0.034075989	-0.002638712	0.020444931	0.33571522	0.57444491	-0.047335859	0.078647613	0.37900555	0.450416796
Z004E0021	0.580221215	0.624368256	0.952039874	0.459523904	1.20864197	0.604400645	0.579251162	0.732749915	1.00464478	0.522278006
Z004E0022	1.292289011	1.085512445	1.346060095	1.545433046	1.241481774	1.385483915	1.627387356	1.247831942	1.600500976	1.171561091
Z004E0023	-0.554469984	-0.55692376	-1.089229601	0.858440512	-0.416213059	-0.664010337	-0.233266699	-0.560636919	-0.544339662	-0.424696701
Z004E0024	0.62349315	1.005407623	0.410572712	1.43697838	0.791245362	0.416568486	0.717186169	0.848093129	0.538512711	0.774719118
Z004E0025	0.93074559	0.832245856	0.539767345	0.652744595	0.830994835	0.845882313	0.828810994	1.160965261	1.081356099	1.149089707
Z004E0026	0.291202223	-0.313125136	-0.589043404	-1.156395485	-0.484159523	-0.32194266	0.405830985	-0.312976423	-0.008534081	-0.028121155
Z004E0027	0.903909523	1.027715371	0.812182385	2.145837515	0.861959719	1.129144675	1.348179767	1.030939388	0.834484919	1.048563371
Z004E0028	1.513009192	2.057204361	2.168664233	1.061321783	1.945590027	1.905155908	2.428514711	1.687073956	1.896963611	1.869187997
Z004E0029	0.615285363	0.387888126	0.007878955	1.124115315	0.474906996	0.742655841	0.083853589	0.299205443	0.117349976	0.486938052
Z004E0030	1.636770141	1.385052143	1.850887124	2.237158022	1.247931373	1.612046021	1.379556347	1.542218737	1.31007826	1.64848016
Z004E0031	1.057383649	0.383890667	1.095803692	1.398347743	0.789823007	0.731790446	1.113657747	0.941726748	0.795106118	0.918076268
Z004E0032	-0.323521555	-0.337686253	0.230262446	0.287173987	0.091320423	-0.080887779	0.155605262	-0.2296915	-0.261114753	-0.085439265
Z004E0033	0.670529712	0.864039192	0.785432569	-0.005841994	0.766532874	0.634129311	1.417242597	0.896865072	0.681193607	0.9715871
Z004E0034	1.825764975	1.578619867	1.718929285	1.992671135	1.028758362	1.707125539	1.054235967	1.743203703	1.388461716	1.657787549
Z004E0035	-0.368452806	-0.39159811	-0.011112166	0.336177258	-0.55815905	-0.149104185	0.015230363	-0.554807627	-0.137862887	-0.365388777
Z004E0036	0.855540737	1.116293924	1.175997053	0.602205533	1.063807481	1.101720829	0.433995599	0.727469957	0.811307091	0.628056161
Z004E0037	1.292988834	0.896511155	0.731022497	-0.03625856	1.45983048	1.083176311	0.686722893	0.963799426	1.124248162	1.182729424
Z004E0038	-1.22307693	-1.031891887	-1.083026885	-0.47781051	-0.859978558	-0.700897628	-1.025894906	-0.858076082	-0.940912147	-0.902981453
Z004E0039	-0.698051916	-0.080589482	-0.76890234	-1.468125597	-0.484727967	-0.185270394	-0.578882641	-0.606910345	-0.151822726	-0.401580825
Z004E0040	0.551952631	0.900837934	0.60432691	0.081192631	1.134415803	0.650916738	1.360707715	0.836936141	1.08890396	0.751327243
Z004E0042	0.930932987	0.851229168	0.549017301	1.27677501	1.121849788	0.826498166	0.445446474	0.718328578	0.477005458	0.63358124
Z004E0043	-0.156939612	-0.208648896	-0.636925778	0.631869228	-0.621496813	-0.145074375	-0.58805442	-0.1931475	-0.109645274	0.011731334
Z004E0044	-0.067114534	-0.573484287	-0.676682375	0.123523928	-0.708240328	-0.517851838	-0.571576254	-0.299558895	-0.522343846	-0.439811009
Z004E0045	0.367932318	0.558005681	0.02329982	0.082521236	0.405396104	0.316879373	0.678350471	0.047665122	0.6276469	0.407545084
Z004E0046	-0.037531098	0.451082481	-0.170304673	0.702585452	0.316367721	-0.015958873	-0.109181198	-0.045379128	-0.065671273	-0.103718637
Z004E0047	-0.035806709	0.333431964	0.174827573	0.2144016	0.564190677	0.321834811	-0.230795812	0.071188054	-0.026901668	0.176349984
Z004E0048	0.501759646	0.704928673	1.082704177	2.389216971	1.318451775	0.911685068	1.241304915	1.000089685	1.220724329	0.935393646
Z004E0049	-0.933274599	-0.999284062	-1.033509979	-0.296247278	-0.678203032	-0.936249579	-0.649963178	-1.296439934	-1.153330782	-1.181956052
Z004E0050	0.561308738	0.714105446	0.857814868	0.275850469	0.289572125	0.569423541	0.874767829	0.692399319	0.589025479	0.661483988
Z004E0051	0.324488493	0.442762908	0.289589719	0.324732925	0.124706004	0.367025227	0.385572071	0.305107998	0.204036067	0.144639257
Z004E0052	1.330223681	1.27877263	1.370100517	0.037872392	1.680486455	1.167523282	1.14167038	1.129350469	1.500124886	1.38011301
Z004E0053	-0.64875647	-0.817512261	-0.89905141	-1.10835182	-0.58606171	-0.507035671	-0.368761846	-0.576022549	-0.966879095	-0.428467723
Z004E0054	0.729335924	1.638728086	1.077110292	1.996712156	1.23508705	1.300848908	1.808970252	1.327067728	1.177593253	1.448786703
Z004E0056	-0.502762229	-0.502912787	-0.214908702	-1.304914322	-0.594934332	-0.577661373	-0.150288984	-0.278589761	-0.203191769	-0.295392742
Z004E0057	-0.995434759	-1.287307398	-1.40690818	-1.763091044	-1.347401067	-1.116994792	-1.37374899	-1.262672258	-1.174377157	-1.185999166
Z004E0058	-0.680426411	-0.454421392	-0.714453905	0.359408317	-0.812850008	-0.981154377	-0.400011881	-0.736690484	-0.664057836	-0.920072248
Z004E0059	0.927177254	0.871796778	0.940758086	0.428495466	1.112943734	1.561540797	1.080029172	0.954541658	1.037380709	1.076597227
Z004E0060	-0.129554435	-0.953334358	-0.26234627	-1.461511465	-1.010640233	-0.624957973	-0.20302774	-0.429188687	-0.213843486	-0.670463833
Z004E0061	-0.12569563	-0.491501703	-0.190950563	1.098122517	-0.146531491	0.043533058	-0.061043458	-0.42153357	-0.246960146	-0.070969171
Z004E0062	0.926230464	0.316460627	0.097347607	0.877026926	0.662168501	0.42198384	0.318654624	0.147947958	0.365680997	0.570151529
Z004E0063	0.633445874	0.218503592	0.348781753	0.449430877	0.174450641	0.041118373	-0.292799846	0.069744475	-0.027563572	-0.108320822
Z004E0064	-0.528387319	-0.248843804	-0.102014922	-0.037714245	-0.173310971	-0.367285247	-0.726100263	-0.070880443	-0.248953283	-0.511764012
Z004E0065	-1.235970596	-0.850052741	-1.034086598	-0.469983987	-0.331966288	-0.600217358	-0.780057984	-0.871261551	-0.777850848	-0.976353196
Z004E0066	0.589245449	0.699865721	0.782098874	-0.156312179	0.389265633	0.244687459	0.287780063	0.315076375	0.349509725	0.198362551
Z004E0067	1.073619258	1.007092656	1.525639286	2.467015043	1.540823333	1.455842154	1.069680019	1.19765444	0.857841772	1.186358568
Z004E0068	-0.159702202	0.358827332	0.315355874	0.932224108	0.395678095	-0.149931371	0.125359535	0.03471554	0.349843832	0.252263633
Z004E0069	0.46312723	1.118354975	1.281761814	1.680695284	1.350510703	1.11853255	1.220430142	1.008873402	0.946882938	0.89515277
Z004E0070	0.742666835	1.312328667	1.292474894	1.854553739	0.794711801	1.08910627	0.88984268	1.246141453	1.267186293	0.894924662
Z004E0071	0.758649022	0.519082736	0.788983049	-0.459710757	0.958756275	0.177086625	0.467043358	0.492884146	0.36536464	0.369844718
Z004E0072	-1.136816212	-1.541740696	-0.825464919	-2.02629803	-1.366790028	-1.424122629	-1.56199275	-1.199766667	-0.870814011	-1.086544903
Z004E0073	2.194463318	1.516189442	1.626050767	2.157134446	1.472065664	1.516008168	2.191881421	1.604863027	1.82613402	1.633593502
Z004E0074	0.579560117	0.135863123	0.662962155	1.273844758	0.176081287	0.210028354	0.480278441	0.547165587	0.670454953	0.307069101
Z004E0075	-0.172601526	0.007641645	-0.220096527	1.044947063	-0.315184752	0.175882662	0.397797027	0.319223623	0.034905816	-0.012207455
Z004E0076	-0.727419631	-0.407188652	-0.162654063	-1.876413317	-0.725448105	-0.136932438	-0.553101045	-0.356285186	-0.73036319	-0.292079568
Z004E0077	1.300439172	0.8956891	1.508057788	1.75357416	0.71146604	1.166542974	0.620556491	0.795950872	1.197806864	0.747473849
Z004E0078	0.024916996	0.125277642	0.374562053	1.104048523	0.515365098	0.10167	-0.070224184	-0.068274304	0.1854053	0.089292991
Z004E0079	-1.157201068	-1.015645431	-0.555952828	-0.434637227	-0.66970373	-0.867278431	-0.312217174	-0.897380972	-1.052353353	-0.930898875
Z004E0080	-1.058885521	-1.431946874	-1.265702559	-0.964239491	-1.304424223	-1.0652554	-0.586215729	-1.058217956	-0.843843805	-0.841530894
Z004E0081	0.211564238	0.730399327	0.881428193	-0.194560537	0.627625951	0.122854996	0.685508875	0.656305839	0.566685633	0.415357578
Z004E0082	-1.330451299	-0.916227898	-1.716184337	-0.86851697	-1.322052174	-1.592599246	-1.555421457	-1.362451806	-1.30701158	-1.309498316
Z004E0083	-0.210805492	-0.392065797	0.335139668	0.089290992	-0.02000954	-0.026102979	-0.215232536	-0.133261697	0.033926235	0.073153814
Z004E0084	-0.834727968	-0.916992288	-1.02423094	-1.389415493	-1.078667274	-0.691657116	-0.750663527	-1.292969019	-0.849858533	-1.078225834
Z004E0085	-0.203397075	-0.123076658	-0.527976518	-0.483965447	-0.574418807	-0.934825915	-0.803674097	-0.476428402	-0.74315817	-0.449270118
Z004E0086	2.115830945	2.403647467	2.10284042	0.43009788	1.917909615	1.802040966	1.990288795	1.937939851	1.639728998	2.103828957
Z004E0087	1.917501915	1.830637713	1.945825368	1.019318422	1.487997529	2.023173242	1.598156333	2.069871127	1.813071661	2.140860857
Z004E0088	-0.525701879	0.283004241	-0.32814182	-1.510612182	0.365371914	-0.144230448	-0.111838098	-0.000153511	0.275570666	0.142036584
Z004E0089	-0.327447279	0.172864513	-0.31603264	-1.515980196	0.141401016	0.134114435	-0.542080168	-0.280996099	-0.326821714	-0.164022284
Z004E0090	0.964176968	0.655901971	0.610862132	-0.511988076	1.354919901	0.795997805	0.613859808	0.674733437	0.640261256	0.73615247
Z004E0091	-0.321178001	-0.358605569	0.151305238	0.042532467	-0.140047344	-0.361208319	-0.206345004	-0.329983529	-0.184874828	-0.346238878
Z004E0092	-0.943733915	-0.494513873	-0.960005806	-1.364070013	-0.839160002	-0.846719144	-0.98204223	-0.790616642	-0.858178144	-0.672860725
Z004E0093	0.456605789	0.493833091	0.596615045	0.895534525	0.856561084	0.987711574	0.435660866	0.837152504	0.654977325	0.539822122
Z004E0094	-0.003034736	-0.715021424	-0.611884825	-0.956988744	-0.612517334	-0.150619601	-0.24040103	-0.228246935	-0.501526649	-0.435940858
Z004E0095	-0.498079509	0.15631929	0.008930051	-1.295840319	-0.463316872	-0.300677721	0.24424257	-0.012874514	-0.16537234	-0.218748847
Z004E0096	0.46440666	0.654245686	0.686671888	0.241466054	0.60272267	0.7139836	-0.041862147	0.450017262	0.141590025	0.405983228
Z004E0097	0.239784919	0.797862937	0.884404512	-0.008625558	0.385499948	0.604122056	0.533606494	0.747378224	0.679604795	0.404883758
Z004E0098	1.864927469	1.319014924	1.020715414	1.966568774	1.285747787	1.600381169	1.507580075	1.343031568	1.752099076	1.718407992
Z004E0099	-0.346581563	-0.682771838	-1.239131603	-0.147969758	-0.635585778	-0.870388762	-1.112897316	-0.729304912	-0.910801986	-1.073274552
Z004E0100	1.687842176	1.555862263	1.769582536	1.893381395	1.778685485	1.625319108	1.386483994	1.488452067	1.990653324	1.733932195
Z004E0101	-1.000018367	-1.615928838	-1.331366555	-2.306633018	-1.537395812	-1.312582462	-1.77779003	-1.571108436	-1.579579091	-1.517613601
Z004E0102	0.27930881	0.429704473	0.730220151	-1.110901743	0.404125675	0.727823	0.11172709	0.330167935	0.129904325	0.223267298
Z004E0103	0.061872931	-0.392916156	0.300292969	-0.445634583	-0.124888524	0.319299954	0.255407525	0.050141236	0.481361696	0.303427355
Z004E0104	-0.99205354	-1.020902596	-1.044854299	-0.024925714	-0.952939143	-0.812194648	-1.145131918	-0.772131714	-0.819655548	-0.989220507
Z004E0105	1.283406859	1.550117707	1.874645337	1.901931652	1.863546931	1.301197021	1.450895686	1.693009936	1.743448684	1.60173558
Z004E0106	-0.656464233	-0.621704684	-0.027465101	0.263882904	-0.315355106	-0.527053705	-0.728198708	-0.276635832	-0.201881738	-0.329426293
Z004E0107	0.251170728	0.603059034	-0.011320184	0.873645883	0.090215194	0.444557303	0.533489568	0.377657007	0.197503759	0.437388439
Z004E0108	1.056893327	1.033203719	1.115874405	-0.037251066	0.577331717	0.537412604	0.393356462	0.812529062	0.932130479	0.759090704
Z004E0109	0.06402408	0.439817382	0.061689675	0.233227625	0.612819376	0.110953585	0.497096658	0.12444575	0.391433273	0.228765526
Z004E0110	-0.613287375	-0.537914144	-0.297002349	-1.933896832	-1.130246683	-0.711306674	-0.546493159	-0.603794184	-0.544301057	-0.757106001
Z004E0111	-0.736652319	-0.595736897	-0.520653306	-0.764054757	-0.040845741	-0.523493034	-0.65665688	-0.243533862	-0.375252	-0.422708414
Z004E0112	-1.486920411	-1.518138881	-1.073414849	-0.491688748	-1.223620919	-1.313744991	-0.873458275	-1.321421334	-1.654863276	-1.606306493
Z004E0113	-0.242839959	-0.420097014	-0.452269865	0.249713696	-0.171863075	-0.376560221	0.085759582	-0.266108291	-0.470514559	-0.177271205
Z004E0114	-0.613900316	-0.741039895	-0.122532254	-0.274687886	-0.362215802	-0.349324086	-0.234188147	-0.557361542	-0.531717448	-0.401361148
Z004E0115	3.650643356	2.96190126	3.451466582	3.231956503	3.324538903	3.351620004	3.302854717	3.047921725	3.476177293	3.435280195
Z004E0116	0.839495466	1.332313672	0.720607648	0.404738098	0.747288573	0.794664117	0.654997727	0.82713759	0.829505718	0.74251703
Z004E0117	-0.244807418	-1.040474623	-0.353777662	-0.690421319	-0.746158649	-0.623199865	-0.808453098	-0.806442853	-0.816913138	-0.60435709
Z004E0118	-0.524772758	-0.620326973	-0.93305343	-0.528008278	-0.336420574	-0.58636455	-0.923484436	-0.476185755	-0.585814145	-0.371120211
Z004E0120	0.069313809	-0.016669209	-0.073062882	-0.376839504	-0.409715834	-0.302321975	-0.342509804	-0.015308066	-0.136346267	-0.345516135
Z004E0121	0.95884633	0.953263135	0.774715997	1.479431239	1.057540118	1.479191138	0.907328941	1.280734689	1.429352948	1.410051665
Z004E0122	-0.214442404	0.698849994	0.018054396	0.540823479	0.52790323	0.058931431	0.531786407	0.570068998	0.434911909	-0.025005562
Z004E0123	-1.954763609	-1.506953144	-1.375620183	-1.955024083	-1.99851264	-1.770012716	-1.987087156	-1.741424417	-1.706276674	-1.84623837
Z004E0124	0.798608723	0.431755575	1.206591575	0.287090171	1.291653859	0.874483695	0.661084419	0.726968084	0.682710417	0.988693213
Z004E0125	0.210376711	0.319309626	0.314780811	-0.533209226	-0.405954855	-0.06992329	0.081867009	-0.115217488	-0.260463968	-0.085481808
Z004E0126	-0.220026121	-0.242412913	-0.722064061	0.362752943	-0.399455177	-0.195096937	-0.379701273	-0.180291174	-0.056554651	-0.453192277
Z004E0127	-0.381425833	-0.442947023	-0.933121259	-1.833853415	-0.466227972	-0.953581856	-1.006391771	-0.569964917	-0.719643142	-0.642056691
Z004E0128	-0.28565519	0.152333579	-0.28229493	-1.148670567	0.364781829	-0.092218936	0.177864951	-0.00954142	-0.346242808	0.059011579
Z004E0129	0.777265208	1.214089839	0.716842268	0.458705646	0.672414767	0.856709339	1.185619941	0.819454589	0.753155127	0.912499311
Z004E0130	-1.821458009	-1.574378544	-1.694742501	-1.094182185	-1.049597116	-1.129571605	-0.973208415	-1.522368067	-1.292914126	-1.444997574
Z004E0131	0.15958559	0.111758332	0.361611099	0.361395562	-0.200575846	-0.205954134	0.109463914	-0.201560993	-0.041228451	-0.239556028
Z004E0132	1.245486671	1.390744947	0.629978152	1.532120149	0.90788619	1.319140978	0.798976127	1.067603176	0.938835306	1.065735397
Z004E0133	-0.020472392	-0.249083689	0.188243794	-0.676783819	0.202659925	-0.092752561	-0.294063065	0.091921697	-0.039676752	-0.074251361
Z004E0134	-0.248531377	0.051669985	-0.195630727	0.62400884	-0.10076415	0.390591613	-0.003658091	0.2935495	0.09439767	0.006800293
Z004E0135	0.343490787	0.125785175	0.689460256	-0.847009901	1.004388023	0.580092666	0.189550252	0.276632237	0.566261	0.640933944
Z004E0136	0.736618002	0.597610667	0.368303929	1.246166392	0.283016455	0.128893798	0.434830983	0.317528617	1.040601179	0.433876823
Z004E0137	-1.247660581	-1.783452641	-1.027390498	-1.006180908	-1.66315028	-1.377513822	-1.673724202	-1.520455084	-1.40060171	-1.34128493
Z004E0138	-0.086736254	-0.022204462	-0.330112807	0.644028137	-0.022952309	-0.179037705	-0.18781079	0.301081318	-0.098989187	0.214998071
Z004E0139	-0.95372518	-0.829990399	-0.992933405	0.437037165	-0.534144004	-0.831970522	-0.906700037	-0.717191125	-0.584148234	-0.8908324
Z004E0140	-1.292985251	-1.035176319	-1.100481966	-1.77959976	-1.099804277	-1.161690688	-1.041701986	-1.50442353	-1.067476383	-1.57034746
Z004E0141	-1.714009009	-1.535628305	-1.006939295	-1.683767284	-0.9245369	-1.376928165	-0.949518086	-1.223481858	-1.413582676	-1.235041994
Z004E0142	0.600252097	0.833686673	0.753199284	1.628469592	0.992650784	0.592413227	0.515976113	0.757987391	0.795827733	0.620351985
Z004E0143	-0.775570801	-0.412828219	-0.53980327	0.32741131	-0.327096733	-0.04895513	-0.440584519	-0.434753339	-0.190695637	-0.399022146
Z004E0144	-1.091303642	-0.83391845	-0.846303576	-0.469800928	-0.877825028	-1.194240768	-1.43183278	-1.018389765	-1.136911848	-0.939621149
Z004E0145	0.025384725	-0.540748439	-0.022057757	-0.724352025	-0.747062336	-0.429933057	-0.208770367	-0.395308554	-0.395730715	-0.121783676
Z004E0146	-0.292035487	-1.10651392	-0.995550164	-0.334295156	-0.676253179	-0.82907156	-0.989294522	-0.681033195	-0.670769525	-0.760421827
Z004E0147	0.007224793	-0.073568439	-0.228280039	0.335708332	0.23813057	-0.135382402	-0.260297076	-0.040069625	0.308736534	-0.229555306
Z004E0148	-0.44350226	-0.255561978	-0.530001521	-0.97504155	0.222109918	-0.213064502	-0.191113278	-0.529271192	-0.336646861	-0.348565404
Z004E0149	-0.591229589	-0.123120635	-0.092261072	0.000628254	-0.73075578	-0.513254051	-0.858797441	-0.614689048	-0.226216513	-0.502647339
Z004E0150	-0.56930612	-0.314706039	-0.482530413	-1.107447304	0.042071146	-0.518614281	-0.314772277	-0.171445601	-0.502947371	-0.457456848
Z004E0151	-0.22511951	-0.319691001	-0.275470561	0.051794172	-0.409480808	-0.106829169	0.053920816	-0.05556651	-0.19702651	-0.257437768
Z004E0152	2.357826141	2.14834542	2.092904073	2.197202065	1.896417722	2.018464603	2.283024839	2.398719837	2.123423859	2.086633413
Z004E0153	0.10653689	0.829666353	0.076421148	1.236961339	0.67874709	0.522389792	0.755530035	0.408148002	0.798259216	0.631372639
Z004E0154	-0.069335849	-0.132532248	0.053127342	-1.244707459	-0.445589972	-0.406848119	-0.783334892	-0.497386798	-0.25838697	-0.490628691
Z004E0155	1.049830753	1.274004528	1.329313646	0.628201322	1.303846142	1.562312633	0.88712211	1.29496097	1.492112735	1.053044866
Z004E0156	-0.81785379	-0.802619511	-1.285146968	-0.592503946	-0.424718747	-0.368839573	-1.043653455	-0.772952077	-1.065484058	-0.542356013
Z004E0157	-0.381699673	-1.176111873	-1.262394552	-1.316781455	-1.350073361	-1.09537348	-0.954548872	-0.976550529	-0.844117935	-0.770952659
Z004E0158	1.036820623	0.418893446	0.822959232	0.702597541	0.378951959	0.653764988	0.603364901	0.617574798	0.771137868	0.598466999
Z004E0159	-0.452914067	-1.031645028	-0.956218878	0.369867605	-1.154615415	-0.811833265	-0.567701867	-0.954181566	-0.74555739	-0.640961304
Z004E0160	1.471761265	1.149625257	1.17287057	0.428186363	1.219897343	1.24161553	1.374497946	1.054124075	1.128148451	1.123113608
Z004E0161	-1.679721197	-1.388400031	-1.275754383	-2.925688973	-1.437540398	-1.351368336	-1.647978433	-1.464794959	-1.282997932	-1.496612918
Z004E0162	0.115263914	0.412983302	-0.341506236	0.011007899	0.235880359	-0.251852448	-0.214095535	0.072440797	-0.000996631	0.102423879
Z004E0163	0.660932608	0.706612773	0.438904482	1.377796446	0.370757198	0.347485953	1.179827846	0.872965792	0.790702099	0.426418601
Z004E0164	0.171608784	0.010668906	0.035362743	-1.394071255	-0.118282404	0.066936376	0.470977225	-0.107400861	0.09568541	0.334862248
Z004E0165	-0.299338476	-0.367190495	-0.746572537	0.019828129	-0.79881292	-0.439970444	-0.986307032	-0.363530118	-0.424857196	-0.555434497
Z004E0166	-1.418733621	-0.826131602	-1.003750303	-2.119161403	-1.332001847	-1.399712705	-1.524955198	-1.02641374	-0.901691537	-1.377868167
Z004E0167	0.775790889	0.261990357	0.629578066	0.146584877	0.207182696	0.481086022	0.760311279	0.591388161	0.591022633	0.399000182
Z004E0168	-1.434235415	-1.112515577	-1.08951343	-0.729782786	-1.088325404	-0.776429952	-1.318877266	-0.873561811	-0.829754864	-0.957882212
Z004E0169	-1.36151694	-1.290858107	-1.297778304	-2.059812854	-1.819430904	-1.337415343	-1.391557941	-1.200525472	-1.299922621	-1.473425791
Z004E0170	-0.480969422	-0.398040278	-0.410661951	-0.070862591	-0.535276333	-0.45664922	-0.49592446	-0.380707055	-0.407673028	-0.32832547
Z004E0171	-1.174185219	-0.392288863	-1.035337181	-1.734140689	-0.268157036	-0.519756557	-0.362030269	-0.497808635	-0.868655327	-0.850986083
Z004E0172	-1.337483892	-1.86343208	-1.670561344	-1.715319313	-1.474048292	-1.893302115	-1.72942501	-1.665365389	-1.621401927	-1.658328367
Z004E0173	-0.721319035	-0.773137909	-0.646964944	-1.992725602	-0.818801998	-1.053170056	-0.682692909	-0.82630542	-1.279163046	-0.814365989
Z004E0174	-0.346772372	-0.196152703	-0.860096176	-1.725600648	-0.545987913	-0.383643272	-0.145971273	-0.461195122	-0.44967458	-0.421318488
Z004E0175	-0.656945932	-1.033570112	-1.311110477	-1.355984218	-1.499178037	-0.854670454	-1.356111692	-0.918509778	-1.170093588	-1.139298622
Z004E0176	-1.762499643	-2.044934878	-2.076059941	-3.299555944	-1.878463163	-1.649102887	-2.002179876	-1.585667524	-1.605026035	-1.645617185
Z004E0177	0.609719938	0.239018703	0.334652567	0.790567563	0.637828553	0.755614719	0.800640393	0.186485425	0.302296296	0.654422465
Z004E0178	0.967283296	0.798575701	1.115541308	0.354180191	1.083628412	1.108442901	0.766343452	1.166692649	0.843948988	0.898168742
Z004E0179	-1.469469834	-1.322692869	-1.476150269	-1.786528077	-1.135146657	-1.000738994	-1.520165788	-1.324054699	-1.150917559	-1.004751618
Z004E0180	0.333115469	-0.10189978	0.200463004	0.130193094	-0.146880865	0.0569646	0.023151012	-0.198706605	-0.254321255	-0.190060122
Z004E0181	1.668193309	1.84362109	2.080047364	2.281967134	1.887902273	2.040183796	1.468023015	1.589217403	1.829013162	1.684890654
Z004E0182	0.109356277	0.188124264	0.079117349	-0.215419273	0.189216588	0.188666434	0.521938483	0.43472281	0.167694229	0.269919569
Z004E0183	1.279330773	0.993789969	1.436130414	1.716431813	0.920393152	1.150294753	1.101742961	1.421628805	1.447686572	1.042659507
Z004E0184	-1.327567968	-1.625264272	-0.884605091	-2.256687855	-1.507749375	-0.860383181	-1.432659886	-1.108720383	-1.013387578	-0.980793621
Z004E0185	-0.296013839	-0.095235548	-0.046153429	-1.377193032	-0.435290501	-0.319474157	-0.013759941	-0.137342282	-0.587772651	-0.116598429
Z004E0186	0.466928328	-0.28765675	-0.071339005	0.59169873	0.002414329	0.273088878	0.073409167	0.059116345	0.142257824	0.24539189
Z004E0187	-0.735535538	-0.92972555	-1.220666588	-1.096990953	-0.929621514	-0.754971678	-1.009863672	-0.696242497	-0.888209278	-1.022232106
Z004E0188	-0.955816479	-1.25829746	-1.279767496	-2.013691929	-1.081343055	-1.234289266	-1.11241774	-1.049773859	-1.427249906	-1.361416134
Z004E0189	1.018727579	0.630972292	0.618415057	1.17061139	1.382911416	1.069741492	1.165827524	1.023631057	1.114474256	1.134850024
Z004E0190	1.388836535	1.523041442	0.88036655	2.401965468	0.855802639	1.48375791	0.68615348	1.450788314	1.044458526	1.079462647
Z004E0191	0.335469812	0.4917443	0.058416744	0.306554531	-0.012589473	0.421387099	-0.001334671	0.452613742	0.50917236	0.219206608
Z004E0192	-0.896868412	-0.575544181	-0.652639944	-0.297357336	-0.769561365	-0.759827432	-0.436217959	-0.537552227	-0.549716895	-0.652251453
Z004E0193	0.258091582	-0.366570339	0.102602866	0.690810936	0.172659372	-0.144696547	0.016618786	-0.207496569	-0.105359793	-0.039973353
Z004E0194	-0.181774813	-0.370842527	-0.612209232	-1.266021319	-0.312920082	-0.15541306	-0.334698276	-0.566518667	-0.316567706	-0.442369027
Z004E0195	-1.475492357	-0.916094076	-1.421706824	-2.044746437	-1.135737526	-0.86251795	-0.283814639	-0.941584586	-0.805287261	-0.779942469
Z004E0196	-1.143937662	-0.973305105	-0.822395373	-1.426711337	-1.1902308	-1.152066149	-0.540682407	-0.996572883	-0.87862128	-0.935038436
Z004E0197	-0.526524524	0.075233546	-0.323378497	1.341671001	-0.353083307	-0.53019945	-0.307843449	0.020536526	-0.00990705	-0.06496661
Z004E0198	0.130160849	-0.180582063	0.249970391	-0.505923918	-0.557136792	-0.144850957	-0.010458595	-0.127122213	-0.285155721	0.002825352
Z004E0199	1.146560162	1.826736588	1.777182794	1.868320482	1.844545143	1.431626092	1.327573571	1.770858403	1.775108656	1.64063941
Z004E0200	0.600297422	0.649688314	1.07859182	-0.0501708	0.696694132	0.973729767	0.951112696	0.775093802	0.811822855	0.79334499
Z005E0001	0.36350361	0.301276321	1.491918317	1.994809179	1.270921601	1.109033309	0.660603913	1.08870053	1.023221532	0.890070791
Z005E0003	0.552787332	1.30274607	1.235244045	0.131194771	1.107781051	1.214534599	0.949326514	0.935122953	1.180577469	1.256008003
Z005E0004	0.249253397	-0.576247352	-0.641751202	-0.61037879	-0.687850728	-0.438308117	-0.389525967	-0.404917083	-0.417488046	-0.291012882
Z005E0005	-0.194548245	-0.605446293	0.048878929	-0.931295377	-0.462532926	-0.151801322	0.071832259	-0.057677602	0.110294499	-0.307206963
Z005E0006	-0.067888044	0.385083158	0.047670867	-1.157442821	-0.226590592	0.162445511	-0.143831622	-0.28388664	-0.649884406	0.195288091
Z005E0007	-0.783003571	0.310624105	-0.035871282	-0.603053354	0.099705193	-0.129406932	0.13294185	0.058087239	-0.197945225	-0.235597029
Z005E0008	0.147341259	-0.05454617	0.481400867	-0.721126689	0.006394021	0.35356262	0.40260356	0.156028094	-0.634051975	-0.082686476
Z005E0009	-0.013753085	0.137154802	0.584196539	1.25391451	0.470930818	0.455132232	0.671200513	0.82504136	-0.12039738	0.439170873
Z005E0010	1.115325284	1.61191846	0.508525669	0.745694907	0.752103917	0.68903593	0.965094142	0.809686587	1.087919294	0.99646004
Z005E0011	-1.872634614	-1.647417815	-1.230497807	-1.706240337	-1.182080155	-1.552778002	-1.406361517	-1.332603377	-1.219191868	-1.131718559
Z005E0012	-0.492615499	-0.162800953	0.065664294	0.01540103	0.033447514	0.06857505	0.144443482	-0.255647161	0.150046565	-0.03389197
Z005E0013	-0.280685121	0.655456629	0.462716613	-0.361804229	0.283097345	0.431675992	0.43359434	0.285495765	0.456656996	0.477423232
Z005E0014	-0.296517808	-0.199031863	0.225353935	0.377097858	0.203127551	0.230243774	0.240901722	0.254272602	0.119498746	0.014616208
Z005E0015	0.47628139	0.811152803	0.03104122	0.027556122	0.071848606	0.36594808	0.430661972	0.294122518	-0.039443644	0.04922733
Z005E0016	-0.60418326	0.097390694	-0.607729959	-1.568800715	-0.623023085	-0.637989437	-0.489528882	-0.684005728	-0.529990259	-0.787174415
Z005E0017	0.699195409	0.947464684	0.513536448	0.194792981	0.186514428	0.505938552	0.081513455	0.357115059	0.561223196	0.581361186
Z005E0018	-0.016597454	-0.718936337	-0.196766858	-0.746178179	0.051277705	-0.491168172	-0.421404274	-0.506233049	0.06135173	0.018069175
Z005E0019	-0.017903491	0.183694937	0.45664426	-0.844889237	-0.05900904	0.051259206	0.08626595	0.09340545	-0.038710744	0.418991204
Z005E0020	1.205746699	1.018227666	1.273682589	2.055027444	1.439035015	1.225411456	1.276753647	1.483955888	1.374854424	1.369922607
Z005E0021	-0.144632808	-0.643171218	-0.567771334	-1.165482396	-0.296807874	-0.323979143	-0.438791399	-0.566732937	-0.818071754	-0.150776374
Z005E0022	-0.313147954	-0.357119324	-0.113227008	-0.387315455	-0.051519773	-0.178394567	-0.26414901	-0.24121672	-0.111796961	-0.182346552
Z005E0023	-0.13370433	-1.005915201	-0.586404129	-1.365971569	-0.699302621	-0.599633406	-0.825769038	-0.833502138	-0.657400496	-0.710798793
Z005E0024	-0.06833921	-0.762743372	-0.19403229	0.123443949	-0.348549467	-0.419034398	-0.483141044	-0.535347143	-0.362291766	-0.518545116
Z005E0025	-1.172606273	-0.193938091	-0.150593476	-0.340895369	-0.352947618	-0.399494256	-0.417332364	-0.38760758	-0.935808389	-0.758186502
Z005E0027	0.435501015	-0.137249952	0.515332499	0.90549987	0.18646974	0.153698611	0.028572234	0.362751867	0.264621866	0.220986372
Z005E0028	0.233206324	0.611789514	-0.054560095	-0.026836494	0.333773168	0.0751358	-0.041921463	-0.085479697	-0.205175302	0.335050027
Z005E0029	-0.398672115	-0.023074576	0.301440857	-0.19719989	-0.053333759	0.057502355	0.335198207	-0.028786386	0.856630539	0.456428837
Z005E0032	-0.247633948	-0.485522803	-0.243986549	-0.141348733	-0.734422338	-0.370237555	-0.401094384	-0.246734485	-0.255539752	-0.231158063
Z005E0033	1.245815505	0.632580745	1.128856446	0.985800398	1.128104561	1.028012295	0.879668432	1.009305527	0.792690445	0.634703452
Z005E0034	0.399065113	0.578571609	0.509046172	1.443401684	0.166458449	0.14397612	0.359505329	0.433841652	-0.063490575	0.500910066
Z005E0035	1.571771062	2.454225349	2.036214009	2.205980503	2.068567578	2.148874392	2.120537621	2.037953742	1.811682382	1.831497941
Z005E0036	-1.326093596	-1.823648697	-1.464124782	-1.17179646	-1.478076904	-1.156364053	-1.123942904	-1.137030751	-1.605739832	-1.194607252
Z005E0037	0.577772405	-0.104797261	-0.004453226	0.083021145	-0.269911611	-0.295186901	-0.179989594	-0.277105682	-0.277356175	-0.081517895
Z005E0038	1.002965423	0.150243325	1.018364081	1.231753835	1.093212072	0.748035685	0.69824821	0.849569927	0.527324947	0.633271409
Z005E0039	-0.262592953	-0.053844609	-0.701326511	-1.739514621	-0.566560023	-0.869876744	-0.834074746	-0.724146868	-0.755269511	-0.622574596
Z005E0040	0.029518933	-0.120398524	-0.385623294	-0.235260532	-0.034997641	0.040947979	-0.19054579	0.015954121	0.035495037	-0.241452672
Z005E0042	-0.19792564	1.013656121	0.234751476	-0.733194954	0.34795216	0.298658881	0.28765085	0.057207171	0.368732422	0.120924963
Z005E0043	-0.694634538	0.14651317	-0.420100143	-0.209002254	-0.202083789	-0.157128812	-0.38131132	-0.407231462	-0.113772901	-0.4226502
Z005E0044	0.468828394	0.549495062	-0.099209979	0.092844762	0.584748299	0.262874642	0.469481585	0.424854185	0.414753511	0.184691582
Z005E0045	0.139068455	-0.347461141	-0.429138852	-1.001639063	-0.501298671	-0.562815075	-0.38372722	-0.353867315	-0.213796654	-0.21083598
Z005E0046	1.626929204	1.233292247	1.124019925	0.053388807	0.839145698	0.840973256	0.757010707	0.670717106	0.68334363	0.702454249
Z005E0047	1.079933086	0.765572738	0.92107953	0.581453613	0.788892395	0.78896958	1.012262529	0.758982088	1.30132743	1.098857871
Z005E0048	0.835114652	0.883916617	1.407523153	2.204590674	1.430541705	1.381676631	1.336328088	1.514586791	1.442160102	1.239926612
Z005E0049	-1.081258214	0.068133902	0.151300397	-0.507596624	0.214906158	-0.096843779	-0.278550615	0.024852212	-0.297760414	0.087216995
Z005E0050	0.56841275	-0.062593921	-0.166440761	-0.206350297	0.57153957	0.442914787	0.35096646	0.410411377	0.494864584	0.298534387
Z005E0051	-1.347415639	-1.478351584	-1.120657923	-0.724370616	-0.915590712	-0.952908645	-1.232920142	-1.156590315	-1.123835872	-1.089598822
Z005E0052	-2.03214485	-1.392248114	-1.343428895	-0.863129706	-1.39941354	-1.564441956	-1.527263603	-1.362549125	-1.731252387	-1.575134235
Z005E0053	1.111106585	1.416034099	0.947472317	1.585440925	1.007730942	0.839669595	0.894731412	0.95417573	0.71071948	0.989569034
Z005E0054	-0.781938354	-0.75758022	-0.811521767	-0.28927981	-1.19995617	-0.680379107	-0.720209617	-0.763014066	-0.393126276	-0.364468492
Z005E0055	0.251357061	0.286931687	0.429227562	-0.593556848	0.062318548	0.139896196	0.4428813	0.438600427	1.008500639	0.248478061
Z005E0056	-0.820532334	-1.500270113	-0.869538874	-1.293533692	-1.098501723	-0.645496656	-0.887800245	-0.634568966	-1.245124704	-1.062299161
Z005E0057	-0.108852348	0.913826958	0.641285184	0.934680213	0.044838364	0.301244432	0.150878343	0.406692408	0.235398966	0.618748074
Z005E0058	-0.4318538	0.081150474	-0.743483558	-0.386904292	-0.212279715	-0.344910157	-0.428939518	-0.320186785	-0.457599583	-0.561214977
Z005E0059	-0.282131968	-0.010057572	-0.654624943	-0.64183796	-0.596093662	-0.377486519	-0.457052528	-0.513214964	-0.622385277	-0.365049506
Z005E0060	0.207686245	-0.041797968	0.533823577	0.034415804	0.160517716	0.477034668	0.641194837	0.630623979	0.291611029	0.379809168
Z005E0061	0.267393978	0.251921643	-0.265472613	-0.98811496	-0.25595151	-0.505739587	-0.535084171	-0.472287184	-0.513741702	-0.633978134
Z005E0062	0.344140893	-0.438793738	0.36863023	0.033120217	0.516725107	0.207457111	0.103632609	0.529122105	0.329981588	0.505025194
Z005E0063	-1.314819952	-1.200662184	-0.822997143	0.197088971	-0.587562876	-0.689942424	-0.904930441	-0.809952486	-0.348582259	-0.745906327
Z005E0064	1.773876713	2.376450218	1.745670097	2.447116656	2.145800904	1.731657645	1.681005911	1.984637141	1.857205396	2.120068476
Z005E0066	-0.34543376	0.216651249	-0.111920659	0.066351728	-0.090849464	-0.279583157	-0.465038727	-0.294006919	-0.136057421	0.089094792
Z005E0067	0.214351183	1.122206068	0.335949445	1.529630351	1.110762845	0.650242218	0.521954844	0.543125455	0.670285204	0.709196032
Z005E0068	-0.779501696	-1.39045598	-0.97102444	-2.078760122	-1.304473152	-1.172321388	-1.105271462	-1.159743952	-1.313629336	-1.545178726
Z005E0069	-1.918171827	-1.907355849	-1.133358422	-0.915303194	-1.467049823	-1.217198636	-1.4041751	-1.26885901	-1.788911847	-1.831698414
Z005E0070	-0.308912321	-0.15587243	-0.268405248	0.781625224	-0.102025441	-0.133911854	0.057956649	0.058548626	-0.05838915	0.111777255
Z005E0071	0.231137432	0.393603203	-0.212604483	0.20895062	-0.149023952	-0.119399734	0.197939465	0.125795394	-0.034595518	0.288445445
Z005E0072	-1.427132388	-1.96267763	-1.780575961	-2.248687743	-1.808178612	-1.721566877	-1.552662388	-1.598193141	-1.518918539	-1.813923318
Z005E0073	-0.284145184	-0.322538542	-0.061966803	0.454752377	0.299551221	0.147425594	0.339022106	0.132229689	0.23723326	0.201169023
Z005E0074	-0.405125495	-0.438480781	0.248580343	1.168281597	0.108242365	0.15950862	-0.107120879	0.017007166	0.034640009	0.317127725
Z005E0075	0.359187784	-0.678838249	0.086738842	0.363101972	0.137979603	-0.019425425	0.071232798	0.093017151	-0.349364768	-0.142420284
Z005E0076	0.3490365	0.684866522	-0.071512705	-0.381749947	-0.013963398	0.256175641	0.279642857	0.485376277	0.612509941	0.559226148
Z005E0077	-1.491910024	-0.9607397	-1.67952692	-2.271470845	-1.387224977	-1.544333084	-1.466395484	-1.662850492	-1.696817991	-1.691471598
Z005E0078	0.044814337	0.434668812	-0.711208007	-1.674466188	-0.633217322	-0.262528698	-0.445927615	-0.515356501	-0.288611884	-0.163850832
Z005E0079	-0.835734734	-0.789384096	-0.166979451	-0.219488254	-0.313970198	-0.366162455	-0.228700302	-0.422319428	-0.516750497	-0.429222742
Z005E0080	1.008334654	-0.260077731	0.262979409	0.306398227	0.230885949	0.29428764	0.250086933	0.169871829	0.025620713	-0.149167856
Z005E0081	0.536663953	0.807326864	0.441129531	0.028822988	0.38993863	0.196263113	0.04179097	0.390378131	0.326037121	0.578826018
Z005E0082	0.642822975	-0.180273954	0.251735587	0.282278596	0.334435177	0.492554578	0.308713005	0.485364181	0.449337468	0.45165717
Z005E0083	0.391872558	-0.199703464	0.135453567	-0.093414527	0.122756325	0.178607535	0.207713624	0.322166628	0.039938119	0.082851445
Z005E0084	-0.485846947	0.265224737	0.054842134	-0.749111779	-0.341396374	-0.001365907	-0.018961777	0.123493175	-0.960680652	-0.370880607
Z005E0085	-1.285339558	-1.303710593	-0.956295535	-1.812887135	-1.148853412	-0.891736407	-0.990066434	-0.992505466	-0.824045611	-1.025337211
Z005E0087	-1.556994164	-0.723363394	-0.983630419	-0.455991407	-1.309959765	-1.42974877	-1.400833956	-1.221627907	-0.681442912	-1.130594471
Z005E0088	2.056146142	0.907278442	1.135424179	1.512834224	1.267750525	1.561670631	1.607977106	1.493811487	1.342647418	1.251990993
Z005E0089	0.843021224	1.772232098	0.637252866	0.310916071	0.945227179	0.898850277	1.17866018	0.857280921	1.346147286	0.945427877
Z005E0090	-0.940971199	-0.530748202	-1.091553928	-0.934296626	-0.70286263	-0.933802282	-0.749440433	-0.970971451	-0.817407302	-0.698554033
Z005E0091	-1.852359551	-1.135785178	-1.152198314	-0.830621919	-1.24692156	-1.478695819	-1.404196217	-1.538759946	-0.994759527	-1.31794675
Z005E0092	0.756416138	0.868517335	0.550325699	-0.172537267	0.535725578	0.363803057	0.633389444	0.235219966	0.55741771	0.591390252
Z005E0093	-1.482864011	-0.680113483	-1.065703981	-0.765087106	-1.331971001	-1.244361634	-1.256737409	-1.166464977	-1.290202811	-1.560166319
Z005E0094	0.511250192	0.202454786	0.383067154	0.294357353	0.303194266	0.061502032	0.155659728	0.31780284	0.133929342	0.094912659
Z005E0095	-0.028964062	1.015264652	-0.033418166	-0.068324559	0.382591304	0.192401589	0.042321002	0.27742922	0.927629446	0.094901225
Z005E0096	-0.098073195	0.695932425	0.786099316	-0.296077956	0.524409194	0.650589241	0.808617881	0.397142548	0.432681808	0.889533985
Z005E0097	-0.059498632	-0.18773907	-0.237879312	-0.276985849	-0.351464545	-0.294197767	-0.173086856	-0.049619635	-0.364339147	-0.071555493
Z005E0098	-1.448759714	-1.856923434	-2.125359013	-1.431973137	-1.661954674	-2.149555269	-2.004329453	-2.041539473	-2.33803697	-1.890954137
Z005E0099	0.733703618	0.223655041	-0.250268756	-0.078301257	-0.117020964	0.027780866	-0.084170757	0.035656944	0.303872543	0.115735743
Z005E0100	-0.236649426	0.802267847	0.680357813	0.802481967	0.405325513	0.584848115	0.528884675	0.248890131	0.98410419	0.249602816
Z005E0101	-0.145071488	-0.056399708	-0.18913154	-0.116533022	-0.169052463	-0.32431563	-0.379099766	-0.124106247	-0.753640307	-0.278976267
Z005E0102	-0.771563499	-0.141310064	-0.785547418	-0.512380963	-0.849244159	-0.665103184	-0.969079139	-0.877812491	-0.572103935	-0.789879392
Z005E0103	0.810385925	0.208340396	0.670442162	0.429602216	0.54257111	0.552868017	0.322251473	0.466024559	-0.211470391	0.401911492
Z005E0104	-0.177395649	-1.121820027	-0.485936437	-1.51522497	-0.60883218	-0.877733798	-0.939727211	-0.856803032	-0.877685024	-0.826190361
Z005E0105	1.466257416	0.878628029	0.621736669	0.668494472	0.859175099	0.569832721	0.703896092	0.667483341	0.841330412	0.595954194
Z005E0106	-1.409183845	-1.585724506	-0.742907797	-0.022480091	-1.127619912	-0.914081408	-1.106352452	-1.124705107	-1.299607821	-1.317390481
Z005E0107	0.824132536	1.197834143	1.121180509	0.72388191	0.754141787	0.909276116	0.672557621	0.878739737	0.720435438	0.718938606
Z005E0108	0.434526695	-0.589710545	-0.097546387	-0.322363914	-0.254227863	-0.078833468	-0.228265973	-0.201639599	-0.380665174	-0.370955201
Z005E0109	0.567160793	0.407032709	-0.095315226	-0.739746854	-0.058269231	0.051620894	-0.025629795	-0.204370427	-0.074443909	-0.193360098
Z005E0110	-0.011489629	0.334380084	0.054354571	-0.197242407	-0.2066239	-0.072638993	-0.219746309	-0.267510915	-0.36904015	-0.195390404
Z005E0111	-0.118164225	0.230872768	-0.213578705	-0.258575122	0.031296901	-0.041544033	0.018480465	0.125737233	0.042050587	-0.316332902
Z005E0112	0.127599308	-0.529178818	0.006585369	0.84952178	0.061258584	0.14449221	0.264820096	0.096382057	0.111522661	0.406214445
Z005E0113	0.037036444	0.457975735	-0.051964585	0.995359094	0.394438636	0.314371505	0.319971131	0.307954917	0.133010292	0.282753291
Z005E0114	-0.606456733	-0.684901541	-1.531288816	-1.65062473	-1.343488138	-1.166577656	-1.308157637	-1.161140393	-0.813219143	-1.342201621
Z005E0115	0.137258038	0.490149871	0.680296089	-0.257930243	0.498717177	0.551447673	0.472883408	0.700765511	0.233209706	0.158935968
Z005E0116	-0.620686515	0.052977737	-0.387648146	-1.179114107	-0.524631972	-0.433509076	-0.425981292	-0.430339562	-0.386517487	-0.464115883
Z005E0117	-0.723208972	-0.125684821	-0.916173721	-2.090006751	-0.62390787	-0.923166107	-0.670948892	-0.776873603	-0.886747501	-1.008085226
Z005E0118	1.910713345	1.946218742	1.536055531	2.283676125	1.406564522	1.437533149	1.610110786	1.237071895	1.85122125	1.928707775
Z005E0119	1.918410722	1.155300869	1.791420653	2.463529897	1.891829519	1.542384856	1.640815672	1.727958025	1.426656973	1.553650824
Z005E0120	1.402447936	0.749480535	0.680748472	0.649891295	0.97113412	1.102840584	1.004370141	1.006839092	1.232505968	1.364677537
Z005E0121	0.515095854	0.987187344	0.50528516	0.855612796	0.645556109	0.872527205	0.716164692	0.743066002	1.232306203	0.805727489
Z005E0122	0.997180275	0.290425908	0.579531658	0.527356679	0.759778161	0.824034101	0.860519081	0.748256266	0.608967655	0.765222244
Z005E0123	1.153469996	1.90492223	1.525857717	1.177980318	0.980635563	1.145667927	1.27408243	1.096105323	1.490672076	1.668398394
Z005E0124	-1.387424145	-0.230562594	-0.670149306	-0.166095884	-0.727791385	-0.739720643	-0.569533026	-0.787323749	-0.599430777	-1.006064715
Z005E0125	-0.292623541	-0.771174657	-0.043251396	0.024750746	0.153755583	-0.35451218	-0.191545431	-0.398167193	-0.076110798	-0.360803671
Z005E0126	-1.30162532	-0.410524753	-0.474574769	0.267628278	-0.594430154	-0.673862374	-0.504664728	-0.575088835	-1.183013108	-0.660199937
Z005E0127	1.562487984	2.008825666	1.806732488	1.366061707	1.791065343	1.838353094	1.832629664	1.763880968	1.671843716	1.500252262
Z005E0128	0.201408711	-0.687678527	-0.528818698	-0.473472917	-0.775161531	-0.426562766	-0.463286592	-0.580438383	-0.302182038	-0.324691103
Z005E0129	1.063883917	1.33659949	1.087207644	1.783470902	1.024997048	0.838084399	0.775807495	0.829006207	1.064356698	0.834078156
Z005E0130	1.259815367	0.685276343	0.808666524	0.333637073	0.94925303	0.998315255	0.82844219	0.831750272	1.493461972	0.848712863
Z005E0131	-0.099378827	0.866104602	0.084424833	1.208963055	0.426268415	0.254790715	0.284996398	0.355587969	0.518741514	0.501907864
Z005E0133	0.992114215	0.64217385	0.807259569	1.974206083	0.932866027	0.683554955	0.707678617	0.564303441	0.659659226	0.861682185
Z005E0134	0.904403999	1.487321163	1.428036865	1.452889032	1.02211174	1.203359416	1.104744579	0.860946089	1.014770743	1.023126223
Z005E0135	-0.322328013	-0.743880725	-0.602612825	-0.245879407	-0.041867634	-0.073136793	-0.137860131	-0.284079808	-0.57135755	-0.191544858
Z005E0136	-1.062136744	-1.169537646	-0.948376693	-0.779857214	-0.65075258	-0.90251882	-0.81823064	-1.08164472	-0.386922823	-0.91712176
Z005E0137	-1.107396209	0.226624992	-0.061925675	-1.046696114	-0.249535386	-0.399417331	-0.368553487	-0.330569395	-0.340351879	-0.41600967
Z005E0138	-0.942450357	-0.816740711	0.126779236	-0.078229628	0.088118341	-0.304844124	-0.315947411	-0.351579045	-0.353290632	-0.042258595
Z005E0139	-0.049481297	-0.213331803	-0.143000288	0.53396576	0.215763972	0.234679032	-0.052903865	0.303543905	0.699589607	-0.142948881
Z005E0141	0.127993301	-0.371738772	-0.326877676	0.492247672	0.145752492	-0.110479685	0.130623357	-0.286853325	0.523720307	-0.171952107
Z005E0142	0.129229699	-0.700838085	-0.332536334	0.570485432	0.100496859	-0.208341086	-0.413254135	-0.365901179	-0.238319475	-0.497948776
Z005E0143	-0.214973189	-0.368908249	-0.080726639	-0.452340981	-0.342492334	-0.287793839	-0.289834341	-0.32392061	-0.29147562	0.225669499
Z005E0144	-1.294646554	-1.245207774	-1.016797521	-0.688840879	-1.239446253	-1.018857689	-0.910474681	-0.91713082	-0.319923048	-0.728103768
Z005E0145	-0.674271066	0.229164193	-0.002892666	0.552414935	-0.093699708	-0.068134428	-0.185308324	-0.110024974	-0.291720196	-0.167220094
Z005E0146	0.451075346	-0.281827182	-0.489039099	0.677359642	0.01133819	-0.435488538	-0.158079066	-0.452716741	0.183038022	-0.188944716
Z005E0147	0.443276957	0.625217652	0.238290566	-0.186746874	0.485696231	0.168024964	0.343191713	0.288586322	-0.421690995	-0.112646308
Z005E0148	0.999847904	0.1928902	0.863204654	0.157157985	0.795943393	0.659268616	0.628242863	0.728514851	0.789947555	0.843396528
Z005E0149	-0.547386289	0.331965529	-0.373475585	0.507659735	0.50404808	0.052671597	-0.166201839	-0.191354184	0.286102403	-0.117931703
Z005E0150	0.165312511	0.293515515	0.333643233	-0.15842404	0.560637422	0.537686568	0.370292783	0.380732107	0.416730611	0.585325153
Z005E0151	1.461425785	0.546088443	0.886371252	1.119565309	1.270090445	1.091605292	1.198361508	1.216766471	1.131698007	0.847283119
Z005E0152	0.129712605	-0.246015108	0.244935912	0.250036919	0.360644099	-0.004464835	0.087464215	0.285120883	-0.002377242	0.302086722
Z005E0153	0.384890156	0.233739832	0.494556018	1.23166492	0.605469171	0.62847168	0.751474419	0.858163606	-0.011251571	0.739728513
Z005E0154	0.402172782	-0.046716426	-0.060703268	-0.01035384	-0.150360296	0.238468467	0.230655677	0.29290982	0.427910262	0.07111045
Z005E0155	-0.577041813	-1.345026187	-0.761205453	-0.843632552	-0.665228706	-0.923364984	-0.98953156	-0.924607958	-1.095715473	-0.706884119
Z005E0156	1.096583668	0.132852716	0.546017092	-0.283724721	0.154967646	0.505378645	0.3265917	0.343041072	0.813764274	0.362261458
Z005E0157	-1.475221708	-1.997630956	-1.978092453	-1.049586449	-1.41423878	-1.433058479	-1.591855673	-1.652291641	-1.672107107	-1.478101274
Z005E0158	-0.497431665	-0.083720245	0.231425821	-0.550405341	0.167643026	0.106724896	0.021163939	0.199016911	0.79284512	0.158205516
Z005E0159	-0.297469614	-0.436941212	-0.035927706	-0.403159972	-0.125377032	-0.017211972	-0.055851052	0.053974774	0.237023716	0.213314915
Z005E0160	-0.492704868	0.759471659	0.142994133	0.598709388	-0.142226552	0.174917975	0.252858012	-0.062814012	0.372501098	-0.094032561
Z005E0161	-0.817661952	0.179443344	0.241672143	-0.328386884	-0.109811273	-0.093248689	-0.183653098	0.177830158	-0.071477693	-0.115977037
Z005E0162	1.056282023	-0.086631061	0.078922792	0.056459616	0.474009378	0.423552348	0.377698914	0.409808317	0.76202544	0.241089616
Z005E0163	0.198904569	0.097976881	0.585304601	0.561331233	0.692739794	0.810827412	0.645435641	0.679146696	-0.214437259	0.773358157
Z005E0164	-1.020437464	-0.771491227	-0.662844815	-0.603317217	-0.553334682	-0.373352745	-0.510124248	-0.14823268	-0.239161256	-0.258480079
Z005E0165	-0.476739275	-0.481058824	-0.614050241	0.28186181	-0.538001773	-0.405910029	-0.250787875	-0.243272388	-0.462152037	-0.212624089
Z005E0166	-0.801607712	-1.454870444	-1.527773175	-0.156932845	-0.732337282	-1.123523463	-0.835224549	-1.017915024	-0.975354908	-1.086011424
Z005E0167	0.414724071	-0.284077758	0.009344842	0.515521317	0.14851633	0.253395062	0.025129853	0.386720381	0.398594269	0.487912486
Z005E0168	-0.307523525	-0.597663013	0.012515777	-0.467009448	-0.375686153	-0.447085342	-0.393127587	-0.119295924	-0.621847553	-0.330796423
Z005E0169	-1.081647959	-1.428621156	-1.287757845	-0.413726474	-1.275963503	-1.192635958	-1.320141419	-1.481666792	-1.184723276	-1.102080206
Z005E0170	2.13613927	2.091909068	1.487609228	0.444790948	1.380497511	1.40160303	1.576865333	1.587313237	1.483232813	1.543922699
Z005E0171	0.436849952	-0.511876203	0.182763001	0.694117552	-0.155911292	-0.036704644	-0.086664467	-0.220790955	0.089470785	0.061979075
Z005E0172	-0.791424725	-1.063624145	-0.976443166	-1.073672014	-0.852126875	-0.654758035	-0.861538379	-0.693586676	-1.106079412	-1.219033227
Z005E0173	-1.615926774	-2.03281433	-1.025462044	-0.093493493	-1.338518425	-1.228306651	-0.922814954	-1.166730886	-1.067805789	-1.086732803
Z005E0174	1.181512309	0.088439004	0.685703434	1.008349214	0.565077823	0.487671605	0.557006112	0.883694939	0.404013494	0.585549514
Z005E0175	-0.227218368	-0.59161167	-0.176562237	0.001223512	-0.09924971	-0.234477887	0.011607338	-0.127641192	-0.222271613	-0.065039063
Z005E0176	0.831664032	1.035646414	1.595044413	1.612973365	1.536620285	1.417251777	1.357000587	1.231553778	1.325138133	1.213086107
Z005E0178	-1.42321986	-0.360625474	-0.893007763	-2.104994775	-1.083542627	-1.026772869	-1.157093779	-0.938255493	-0.862639513	-1.000793249
Z005E0179	0.285513241	-1.068861732	-0.746827815	-1.297474525	-0.614059043	-0.864884383	-0.629151472	-0.791932083	-0.4859496	-0.85363202
Z005E0180	-0.61283583	-0.853225017	-0.341521026	-1.564587038	-0.49272663	-0.593265859	-0.534524508	-0.404771382	-0.393351511	-0.639552869
Z005E0181	-1.906722251	-1.521592333	-1.462764536	-0.918946136	-1.566400914	-1.755125092	-1.604927433	-1.823061706	-2.556876245	-1.565789987
Z005E0182	-0.453684552	-0.397692768	0.060337313	0.939345026	0.164255325	0.037988617	0.138432866	-0.166318254	0.113185215	0.298355143
Z005E0183	0.179876654	0.696098264	0.009657804	-0.705412883	0.267741522	0.105910169	0.366886383	0.391023059	0.0927953	0.156979631
Z005E0184	1.05059759	0.907088965	0.188285397	0.922074958	0.081482555	0.381479571	0.36860872	0.340265529	0.297098294	0.323584034
Z005E0185	0.059245302	0.659927907	0.943662273	0.283108762	0.937793489	0.885057457	1.021221351	0.659683804	0.656392713	0.622987695
Z005E0186	1.53454675	0.890585609	1.662919305	1.1239246	1.34252311	1.637764116	1.624576764	1.448294393	1.23349891	1.372246606
Z005E0187	0.301694388	-0.756009742	-0.438239868	0.659290399	-0.463341796	-0.254661336	-0.215540983	-0.169474345	-0.527982538	-0.413403167
Z005E0189	-0.658449522	-1.159335119	-0.63866442	-1.110283641	-0.529797678	-0.689538129	-0.872567885	-0.689848904	-0.250409157	-0.410002169
Z005E0190	-0.036532068	-0.333932102	-0.020707934	1.153801929	0.26510437	0.19068841	0.438452691	0.178626793	-0.176492952	0.578848912
Z005E0191	-0.663323726	-0.390137689	0.172112155	0.101286859	0.092875012	0.056919095	0.1654078	0.194507044	-0.472525728	0.18023139
Z005E0192	-1.927476748	-0.377375901	-1.446827274	-1.630159867	-1.176278724	-1.032062164	-1.009551496	-1.0764408	-0.831959951	-0.765515265
Z005E0193	0.345332124	-0.478976295	-0.969740439	-0.096773339	-0.919679243	-0.603549616	-0.788371427	-0.890668411	-0.628707766	-0.729357871
Z005E0195	-1.33954304	-0.00070827	-0.184297103	0.57382806	-0.292630769	-0.376789341	-0.336276303	-0.07712164	-0.083581234	-0.288736832
Z005E0196	-0.486302085	0.233222764	0.043819907	-0.011475552	-0.086755762	0.093829546	-0.188329584	0.151039727	-0.110268777	-0.145435303
Z005E0197	0.086463895	0.86956768	0.131045019	-0.246079546	0.550381506	0.626025695	0.513625443	0.493127435	0.494019589	0.415934619
Z005E0198	-0.45124357	0.093213808	0.425703824	-1.192442242	0.042095931	0.088468429	0.222353673	0.240422191	0.632416304	0.011595695
Z005E0199	0.757713276	1.497306033	0.739816811	1.324031269	0.948354452	0.839706083	0.964407918	0.526070616	1.541084382	1.050825084
Z006E0001	1.031267437	1.125552228	1.252575376	0.12428528	0.835001049	1.021971096	0.996547582	1.197907087	1.159488925	1.287109054
Z006E0002	-1.362778779	-1.486744583	-1.401202296	-1.467497227	-2.040949317	-1.39194299	-1.261524811	-1.633114061	-1.651202416	-1.605992218
Z006E0003	-0.625072315	-0.418042834	-0.568862746	-0.041520114	0.332536737	-0.425526426	-0.513392814	-0.480877248	-0.47973056	-0.665169418
Z006E0005	-0.219090823	-0.552792531	0.034032027	-0.19807372	-0.744684772	-0.516157457	-0.383051161	-0.59097529	-0.284029111	-0.224130034
Z006E0006	-0.393805707	0.145570355	0.07320847	-0.205521672	0.207418585	-0.09254076	-0.285330406	0.039806735	0.052369597	-0.352572732
Z006E0007	-0.560078824	-0.139020328	0.362092122	0.141218363	-0.082883062	-0.198675433	-0.055368713	-0.156427611	0.448736386	-0.455120188
Z006E0008	-0.49287182	0.22495447	0.432325928	-0.442479643	-0.230523695	0.374066976	0.580007563	0.627354845	0.459709935	-0.648624645
Z006E0009	0.236355	0.007891977	0.063679866	0.673226718	0.043753174	0.103478555	0.082009176	0.249087206	-0.374823777	-0.329414734
Z006E0010	0.838613562	1.27099107	1.07012283	0.46023732	1.445472328	1.035146375	1.481833084	1.093488598	0.996704234	1.707854324
Z006E0011	-1.324828736	-0.714532593	-0.591707495	-0.30197194	-0.70786923	-0.67066109	-0.77412888	-0.792422835	-0.971341035	-1.340424074
Z006E0012	0.052415672	0.555181979	0.468180308	1.008586763	0.063880399	0.354435936	0.408648012	0.173102229	0.488689708	0.123565999
Z006E0013	1.321451063	0.244888374	0.422105092	1.395672203	-0.155235341	0.519232028	0.11019268	0.239825375	0.411833654	-0.071556863
Z006E0014	-0.677955174	-0.303550016	-0.716001676	0.184151734	0.249273828	-0.28220906	-0.485783538	-0.134151668	-0.483910688	-0.904758167
Z006E0015	0.998174515	0.438342752	0.127542966	-0.244724415	0.799470897	0.479057197	0.304282125	0.640505183	0.398077029	0.468733843
Z006E0016	0.856247052	1.067652147	1.514295543	1.387338451	1.100562863	1.050206205	1.215970499	1.102319385	1.000619441	1.464725456
Z006E0017	-0.024147761	0.726957773	0.880760015	1.622554302	0.613131885	0.930866017	0.821418779	0.479060168	0.52079833	1.001245741
Z006E0018	-0.248067361	-0.029439997	-0.066740362	0.529501929	-0.131221044	-0.036998521	0.096481007	0.11126471	-0.19715155	-0.411679829
Z006E0020	0.149532692	-0.473237208	-0.637800049	-0.764656142	-0.169475518	-0.491242761	-0.368201536	-0.623416767	-0.630491925	-0.849158091
Z006E0023	1.264552939	0.816103909	0.773050014	0.438208534	0.205484087	0.966924624	0.748863255	0.84749218	0.82723547	0.545088117
Z006E0024	-0.308503344	-0.970282312	-0.56323602	-0.62786983	-0.655536456	-1.096427981	-1.245408568	-1.053936769	-1.025962513	-0.737784425
Z006E0025	0.28193011	-0.142005999	0.251384475	-0.689548924	-0.111280604	-0.046763114	-0.007659479	0.380147429	-0.079798578	-0.545501344
Z006E0026	0.305574806	0.232916876	0.515508061	-0.186932579	0.701439329	0.105630786	0.194272902	0.105020586	0.041544752	0.764516323
Z006E0027	-0.994966828	-0.680059991	-0.682145155	-0.412956335	-0.742611749	-1.021434681	-0.731081123	-0.740156196	-0.98518271	-0.230020867
Z006E0028	-1.187911912	-1.064944569	-1.472311681	-0.86645807	-0.770187007	-0.812582062	-1.040533707	-1.230334824	-1.12255898	-0.586312796
Z006E0029	0.539546056	-0.057032493	0.067232095	-1.034580034	-0.934608949	-0.481665079	0.025409105	-0.392417883	-0.296027929	-0.523197121
Z006E0031	1.513367254	1.320141012	1.43181082	0.97607598	2.017031856	1.436873407	1.136907543	1.455988236	1.327692642	1.811551126
Z006E0032	-1.353552257	-0.746619051	-0.552090536	-0.283208892	-0.632732036	-0.636660978	-0.850210588	-0.730426995	-0.885725152	-0.747100208
Z006E0033	-0.642808648	-0.002180993	0.174240692	-0.813811335	0.201137039	-0.182150996	0.015925684	-0.073387869	0.199668994	-0.421069915
Z006E0034	-0.259272183	-0.10605472	-0.48722966	0.307811186	0.041421074	-0.279937302	0.092586702	-0.146836077	-0.545066239	-0.215284891
Z006E0035	-0.946186148	-0.85870704	-1.836745634	-2.130111664	-1.796772159	-1.170723428	-1.293112486	-0.867123381	-0.92683378	-0.664374737
Z006E0036	1.358991407	1.699439797	1.94113943	1.675552257	1.376090032	1.781692829	1.530350247	1.823466837	1.659365719	1.27759118
Z006E0037	0.73303358	0.763191311	0.293979652	0.941141939	0.354036377	0.733039283	0.932223951	0.712325236	0.744974235	1.037886807
Z006E0038	0.536884797	0.097303508	-0.23542765	-0.22341117	0.136158798	-0.00472451	-0.150706634	-0.130853755	0.07327069	0.215855896
Z006E0041	0.569583017	1.248431055	1.772123215	1.738726544	1.567071946	1.172205126	1.528668433	1.475016558	1.39921783	1.64188475
Z006E0042	-1.387044834	-0.79656883	-0.734217636	-0.913113841	-0.853487486	-0.821908073	-0.560948355	-0.765579328	-0.108150795	-1.289646452
Z006E0043	-1.005413645	-0.424848472	-0.259729607	-1.409514767	-0.278458293	-0.653369511	-0.301943364	-0.71029402	-0.789179709	-0.828310207
Z006E0044	1.328641437	1.214385524	1.28586119	1.372622895	0.639751633	1.120265218	0.838950123	0.933381274	1.190994263	0.788886524
Z006E0046	0.452630525	0.445299888	-0.289099907	1.21365301	0.759819317	0.454682187	0.225203577	0.674515395	0.577172523	-0.03835591
Z006E0047	0.404117315	0.129236634	-0.283237748	0.703997991	-0.033464726	0.104858124	0.34025733	0.045562764	-0.032009173	0.718437534
Z006E0048	1.286251907	0.933228717	1.208522521	0.082090442	0.664448107	0.902956403	1.180098773	1.142116384	0.964386589	0.489319568
Z006E0049	0.34988124	0.474077677	0.171775093	0.210744815	1.199013078	0.802911732	0.753186473	0.674464093	0.647742858	1.131990148
Z006E0050	2.175637249	1.230080788	0.886033909	1.874718834	0.706624329	1.123781681	1.144325651	1.530631494	1.163228423	1.698749673
Z006E0051	0.109914684	-0.212777434	-0.322713323	-0.512062354	0.567061371	-0.164258334	-0.162891601	0.220845591	-0.336164729	-0.353196979
Z006E0052	-0.097995288	-0.428717259	-0.927754698	0.623638363	-0.511253173	-0.543358288	-0.635749458	-0.372409343	-0.299242281	-0.068821649
Z006E0053	0.158016305	0.696319072	0.525617343	0.915212429	0.744534008	0.582487539	0.397275404	0.658900233	0.625737318	0.229855725
Z006E0054	1.092407241	0.350428838	0.044276529	1.200644287	0.120922458	0.404968496	0.494273902	0.750159695	0.508433835	-0.103733773
Z006E0055	-0.564092426	-0.710747726	-0.097851543	-0.533196456	-0.325432217	-0.941171756	-0.828794081	-0.956338626	-1.105973261	-0.393045549
Z006E0056	-0.440003422	-0.153481994	-0.35345413	-0.137653547	-0.462023142	-0.213228023	0.062097212	0.064149508	-0.069508088	0.550256257
Z006E0057	0.13244818	0.199116915	0.953905033	-0.545105106	0.195713161	-0.131640768	-0.03251962	0.188252035	-0.094109144	0.681175006
Z006E0058	-0.175544936	-0.672696554	0.397493693	-0.171626835	-0.413883455	-0.423184333	-0.535432615	-0.586764253	-1.029494706	-0.087298019
Z006E0059	-0.496908395	0.039817612	-0.607956994	0.697207993	0.077365139	-0.111651657	-0.105568224	-0.157160807	-0.10668318	-0.410251326
Z006E0060	0.040463854	-0.623277145	0.100522515	-0.176613391	-1.015357155	-0.581594841	-0.907013468	-0.304679891	-0.666651635	-0.509956605
Z006E0061	0.350011567	-0.031707574	0.521602901	-0.462827971	0.220480724	-0.068817301	-0.000663751	0.074073898	0.35044839	0.121491168
Z006E0062	-0.595606506	-1.456016351	-1.095793459	-1.970517366	-1.294294372	-1.271147438	-1.482982216	-1.262917205	-1.156814324	-0.784916744
Z006E0063	0.384550565	0.631962436	0.229530491	0.584576128	0.918302744	0.663833831	0.563136586	0.854168781	0.573620156	1.106485507
Z006E0065	-0.657547849	-0.384551262	-0.541872317	-0.315123445	-0.323558297	-0.334088252	-0.614821682	-0.563599096	-0.250919405	-0.069913797
Z006E0066	-0.823568416	-0.102926597	0.80935398	0.444166082	-0.512518887	-0.068523529	-0.216164212	-0.172875382	-0.666067615	-0.797291013
Z006E0068	-0.151375024	-0.838426694	-1.342853815	-0.841097557	-0.965383708	-1.034396824	-1.19284409	-1.101231052	-1.029857088	-1.057571038
Z006E0069	0.964311808	0.429255919	0.716829939	0.287048527	0.090983425	0.565816768	0.646481314	0.586834282	0.729652665	0.146970777
Z006E0070	0.80201596	0.281668039	-0.386700793	-0.484095499	0.341120379	0.405717949	0.077079434	0.206131228	0.246233808	-0.171922042
Z006E0071	-0.250602503	-0.574996815	-1.056586305	-1.003973119	-0.510794033	-0.580309515	-0.873373794	-0.651815846	-0.738120116	0.023567603
Z006E0072	0.707143408	0.420547853	-0.110961267	0.863632818	0.83896067	0.242804742	0.400442019	0.033106544	0.186634066	0.26769701
Z006E0073	-0.586831068	-0.254535952	0.342568044	-0.716722266	-0.467884514	-0.186850438	0.016378478	-0.031652619	-0.364054486	-0.860796203
Z006E0074	-0.00367735	0.584976409	0.109305366	0.133405157	0.932176963	0.675089502	0.706225728	0.475578126	0.818325451	0.998263307
Z006E0075	-1.588710251	-0.635451355	-1.489766873	-0.156363329	-0.103535231	-0.686865666	-0.717479279	-0.605710463	-0.104214761	-0.954357911
Z006E0076	0.07547761	0.056681589	0.31258225	-0.088092942	0.022736308	0.146449554	0.277467648	0.238402019	0.25591306	0.392949017
Z006E0077	-0.36182589	-0.666826473	-0.882978771	-1.349930253	-0.612913513	-0.669182069	-0.845597858	-0.559536027	-0.786554309	-0.182376825
Z006E0078	0.647477499	0.468537796	0.717306327	1.253516838	0.641997265	0.708437059	0.608254729	0.439872159	0.480145358	0.271851154
Z006E0079	-2.073286467	-1.132459085	-1.481425325	-0.651211616	-1.007653491	-1.168084096	-1.221272686	-1.371030306	-1.062206471	-1.953266688
Z006E0080	0.241526368	-0.040628368	-0.049910715	0.287866557	-0.408575537	-0.194205782	0.050553656	-0.035909369	-0.173618387	-0.000116266
Z006E0081	0.58029988	0.749143441	1.470988372	0.984838152	0.358244802	0.852050426	0.536992537	0.747621325	0.616628106	0.116208053
Z006E0082	-0.150320939	0.061000982	-0.504992288	-0.765269675	-0.313555526	-0.130014426	-0.305777823	-0.368709278	0.120811475	0.203465261
Z006E0083	0.001910749	0.283172337	-0.969333987	-0.107194443	-0.45526098	0.042538011	0.130207142	0.124814167	0.724460282	0.296544834
Z006E0084	-0.763032989	-0.117223784	-0.750781223	-0.34683679	-0.45343916	-0.18269911	0.02447408	-0.476779925	-0.437516403	-0.862972408
Z006E0085	0.305635117	0.300253276	-0.03452286	0.845614451	0.295454647	0.463863634	0.623453955	-0.05835714	0.13318253	0.855781864
Z006E0086	0.148166184	0.421238757	-0.201371712	0.950727383	0.043283251	0.269988044	0.480347688	0.496154412	0.302610003	-0.32719454
Z006E0087	0.768922898	0.304022584	0.183148546	0.296818647	0.581661059	0.279529636	0.46139125	0.325561447	-0.041908265	-0.049213556
Z006E0088	0.384770202	0.439007873	0.781181171	0.08936264	-0.158662786	0.418503198	0.229066844	0.095792608	0.377216584	0.949678107
Z006E0089	1.149878597	0.46351139	0.964481122	0.713296459	0.85151715	0.763618076	0.570825082	0.641863105	0.598613557	0.956863269
Z006E0090	-0.409901605	0.085251192	-0.301176177	0.313782206	0.672026361	-7.23E-05	-0.201258267	-0.125373671	0.107493524	-0.09405357
Z006E0091	-0.598080353	0.018259827	-0.013557486	-0.745716504	-0.372365778	0.151877401	0.256216883	0.189712227	0.083023509	0.323489224
Z006E0092	0.589872019	0.123095085	0.325666543	-0.318875849	0.171119803	0.182684483	0.023402705	0.003694268	0.085552255	-0.022503926
Z006E0093	-0.807977294	-0.346203467	-0.221306078	0.389357357	0.121818304	-0.057631581	-0.249283878	-0.333632104	-0.205700178	0.006897517
Z006E0094	-0.481609132	-0.182206236	-0.59119157	0.772978965	-0.25515599	-0.032189258	-0.01810532	-0.15245412	0.130019084	0.212608177
Z006E0095	-0.345241305	-0.97158387	-0.925852529	-0.494432733	-0.523354642	-0.725520257	-0.755251689	-0.883277638	-0.786334778	-0.462258465
Z006E0096	-0.483564568	-0.370314052	-0.6228691	-0.414444102	-0.692319975	-0.452638286	-0.218535698	-0.555963061	-0.641366218	0.143754864
Z006E0097	1.239307114	0.365848387	0.619621636	1.536055604	0.213190065	0.537410691	0.733228871	0.352480438	0.580044418	0.320214381
Z006E0098	0.112695186	-0.242754209	-0.347703414	-0.718169047	-0.546298534	-0.070324956	-0.183349706	0.013955658	-0.314462518	-0.852938345
Z006E0099	0.648135968	0.849585639	0.38408275	0.259740469	0.602964002	0.865423229	0.795465833	0.533364782	0.597301887	0.350795138
Z006E0100	-1.28730937	-1.015513239	-1.396574825	-0.624608669	-0.876121986	-0.957628788	-0.934604134	-1.023296701	-1.001333646	-0.968837463
Z006E0101	-0.267588409	-0.235752424	0.741394594	-0.65980121	-0.321108297	-0.115608857	0.020966123	-0.311122939	-0.01374862	0.016706809
Z006E0102	-0.084912457	-0.251141978	0.367608577	-1.024314816	0.289128954	-0.272381464	-0.208528929	-0.342209433	0.238660852	-0.620503224
Z006E0103	0.326319546	0.699719907	0.730507178	-0.214442327	1.004778443	0.466700061	0.280962494	0.300491667	0.33928322	1.27802225
Z006E0104	0.187905347	0.009540115	0.064642924	-0.146033025	0.203753275	0.054036171	0.33856715	-0.203713572	0.446606406	0.06937899
Z006E0105	0.700173044	1.00018465	0.807416016	0.963521042	0.646682568	0.715035267	0.764199392	0.625078577	0.751108244	1.120691625
Z006E0106	0.520454568	0.48430057	0.826707925	0.475596459	0.419984953	0.280153381	0.534339954	0.535731685	0.536724019	0.697899169
Z006E0107	-0.377274394	0.280721895	0.907505071	-0.212114665	0.694818672	0.546598583	0.352104692	0.14752278	0.654985833	-0.095463723
Z006E0108	1.095728586	-0.034085947	0.866238554	0.496882018	0.273288153	0.077907027	0.131318727	-0.180684399	-0.056894442	-0.125638288
Z006E0109	-1.630373386	-0.977339665	-1.31380159	-0.972095864	-0.992411309	-1.037396355	-0.823656001	-0.858443812	-1.022064748	-1.711878883
Z006E0110	-0.803247474	-1.174124514	-0.416811626	-0.720235882	-1.150126194	-1.135869722	-0.999246675	-0.863760181	-1.243560438	-1.50549208
Z006E0111	-0.60350583	0.116036457	0.388499382	0.262345403	0.349556984	0.265484191	0.072928974	-0.079963794	0.790009173	0.130129701
Z006E0112	-1.037450348	-1.014432137	-0.929211173	-2.122236496	-0.508898779	-0.946419914	-1.039094114	-0.894110063	-0.897042562	-0.528092476
Z006E0113	-1.463296308	-1.508498352	-0.979869056	-0.686481473	-1.502675851	-1.313278449	-1.403881792	-1.669043817	-1.70852188	-1.012224944
Z006E0114	0.619538905	0.186390709	-0.472019818	-0.020563054	0.322973078	0.248655698	0.466312693	0.189536504	0.532010001	0.139114742
Z006E0115	-0.11214692	-0.500016923	-0.162036572	-1.236076356	-0.287093473	-0.767494895	-0.549033943	-0.573584949	-0.78571176	-0.710879135
Z006E0116	-0.333789375	-1.061611797	-0.645545336	-1.18407484	-0.893655876	-0.787645255	-1.340292417	-1.013303876	-1.045822278	-0.820440616
Z006E0117	-0.430974768	-0.414598514	-0.380705522	-0.442861367	0.292548172	-0.193732896	-0.106258904	0.085697421	-0.084143368	-0.432401532
Z006E0118	1.214133208	2.007904513	1.519421187	2.396544228	2.425132691	1.902958337	1.795118349	1.760817713	1.954589122	1.518892608
Z006E0119	1.13124309	0.340163802	1.246208834	0.370647142	0.171594821	0.378152403	-0.092491713	0.36409128	0.147043017	-0.065115211
Z006E0120	-0.792075055	-0.036046706	-0.158285065	-0.566517245	-0.01864188	0.062115641	-0.339940448	-0.479276838	0.075731968	0.131235285
Z006E0121	-0.52252722	-1.047480193	-1.053682532	-1.30845916	-1.272068796	-0.76712412	-0.935546665	-0.809485855	-0.736330457	-0.798202046
Z006E0122	1.526386951	1.477776912	1.839594749	2.312980871	2.444787512	1.493713705	1.350721273	1.277999052	1.465105356	1.710953718
Z006E0123	0.499079106	-0.042135792	-0.161857611	-0.385835804	0.127194479	0.112541362	-0.156950635	0.344325145	0.018386577	0.546455303
Z006E0124	0.550674359	1.050578188	1.195015679	1.590382807	1.564600379	0.855017503	0.794571116	0.550572271	0.933864351	1.282661627
Z006E0125	-0.383441549	0.443935377	0.254254147	0.528653992	0.625257611	0.369074467	0.505683097	0.097223047	0.675434822	0.029891671
Z006E0126	0.822952558	0.28527704	0.422897993	1.205255077	0.551283059	0.626764011	0.253393755	0.569869412	0.234139664	-0.116237432
Z006E0128	0.80498711	0.607612723	0.385320306	1.009272174	1.383871177	0.674055781	0.626671524	0.876192895	0.545884908	0.302529912
Z006E0129	-1.537457176	-1.296044444	-1.008678604	-0.835464906	-1.422720475	-1.52095803	-1.347585183	-1.52554325	-1.645785771	-2.190902819
Z006E0133	0.302978947	0.082488614	-0.33041721	-0.689756212	0.213473382	-0.076846746	0.035020624	-0.01056983	0.06017707	-0.220372167
Z006E0134	0.267619198	0.168002948	0.029860406	0.49295437	-0.265097446	0.105686088	0.264524678	0.079892243	-0.059475749	0.456198814
Z006E0135	0.071507051	0.937458273	0.063166939	-0.068572007	0.363835869	0.538232916	0.722800279	0.631031831	0.886773373	1.284238932
Z006E0136	-1.119240212	-1.117188763	-1.500706612	-2.1104104	-1.351800076	-1.279764659	-0.971536782	-1.337816729	-1.147802958	-1.150841725
Z006E0137	-0.353112181	-0.376411163	-0.807769917	0.50021059	0.33498186	-0.381515122	-0.64086537	-0.315712895	0.146164937	-0.801615576
Z006E0138	0.919738798	0.473669591	-0.23145643	1.188648301	0.218267271	0.468376309	0.597599372	0.572468447	0.362955595	-0.135149691
Z006E0139	-0.180470537	-0.873591991	-0.848118444	-1.388586715	-0.971724366	-0.746093656	-0.570633059	-0.814305635	-0.808442066	-0.597958918
Z006E0140	0.078788718	0.484320515	0.073731741	-0.253024904	0.666683287	0.598979457	0.895390904	0.862225414	0.252900516	0.024702615
Z006E0141	-0.105681277	-0.279675839	0.155629685	-1.067170594	-0.773697856	-0.553870119	-0.58495432	-0.412434578	-0.41317314	-0.605111967
Z006E0142	0.631784608	0.339457252	0.500227692	-0.499253823	0.370076106	0.349485045	0.448270362	0.337508669	0.108949826	-0.228308836
Z006E0143	1.942160003	1.079457326	0.586134749	1.403919709	1.362185965	0.846943364	0.821769367	0.817849374	0.822652375	0.663622184
Z006E0144	-1.202785491	-0.952121882	-1.828083914	-0.643758181	-0.843372167	-1.119399764	-1.232717064	-0.94558532	-1.225231843	-1.031316933
Z006E0145	-0.9845001	-0.571340037	-0.169897617	-1.255294702	-0.563307516	-0.724534319	-0.870033635	-0.752641594	-0.775913248	-0.527750183
Z006E0146	-2.748192935	-1.975478991	-2.265918052	-2.6709207	-1.43586071	-1.853765372	-1.763170331	-1.619480455	-1.925102916	-2.248693446
Z006E0147	1.09700384	0.488115211	-0.011471475	0.380580735	0.944509308	0.598542052	0.666817962	0.763128337	0.439885027	1.139771462
Z006E0148	0.758346015	0.617149775	1.286584229	0.130291281	0.916419509	0.698079551	0.833752284	0.846495122	0.806986581	0.925193399
Z006E0149	-0.261463087	-0.044844439	-0.150351465	-1.034763123	-0.73915449	-0.077582708	-0.18058186	-0.346145113	0.214926916	0.147218455
Z006E0150	2.544731517	1.810005541	1.012352312	1.224121145	1.344936072	1.536145788	1.457797565	1.708814762	1.742127593	2.15222767
Z006E0151	-0.768412732	-0.885764194	-0.537306913	-0.766104606	-0.337854988	-0.938974769	-0.894454023	-0.590901651	-0.548977991	-0.709897964
Z006E0152	1.337716044	0.544493237	0.647874235	0.894825011	0.158574878	0.462292397	0.670950381	0.270833242	0.796316489	1.124351568
Z006E0153	0.268055677	-0.218198797	-0.003580207	-0.60820095	-0.287179012	-0.378207114	-0.20961959	-0.146083139	0.301003867	0.454322064
Z006E0154	-0.011336404	-0.693865455	-1.028119775	-1.493140161	-0.365661184	-0.578738872	-0.651127404	-0.76892497	-0.622863729	-0.323067203
Z006E0155	-0.217799911	0.010209205	-0.197325515	0.231769282	-0.07284289	0.068079428	0.341272296	0.274798044	0.226957759	0.61159673
Z006E0156	1.304726976	0.534390253	1.001738491	0.873106093	0.274487411	0.743472341	0.490209568	0.947363291	1.246692933	0.615084387
Z006E0157	1.684328204	1.412098059	2.070769433	1.090693952	1.847392725	1.404161608	1.443580369	1.485962087	1.532644359	1.281734139
Z006E0158	-1.048251639	-0.041682128	-0.757091072	-0.913710289	-0.436039956	-0.24520153	-0.057759969	-0.333298108	-0.091397136	-0.284353655
Z006E0159	0.70721482	0.860160423	0.53129505	0.993039566	0.857720696	0.711973266	0.764904027	0.636476673	1.125989185	1.393253734
Z006E0160	-0.795270275	-1.428735919	-1.366647453	-1.124958842	-1.915149143	-1.478079739	-1.246502529	-1.395957095	-1.565701995	-0.869298987
Z006E0161	-0.749913213	-0.541215417	-0.496670751	-0.596152909	-0.372454369	-0.675047845	-0.609947793	-0.63038727	-0.869397759	-0.803692597
Z006E0162	1.378297139	1.641860195	1.621100714	2.133442927	1.640909014	1.597733894	1.495973749	1.683083897	1.280912515	1.667154357
Z006E0163	1.339373867	1.062604032	1.19504349	1.394030262	1.075311072	1.071607568	1.134016636	1.053966075	0.638717457	1.366557034
Z006E0164	-0.221210039	0.185852558	-0.418274941	1.214705684	0.630889845	0.250489177	0.453659189	0.197002128	0.203400851	0.447153642
Z006E0165	-0.022446471	0.405072919	1.136788009	-0.206866851	0.619774084	0.565090817	0.201289103	0.433224554	0.309143782	0.207412702
Z006E0166	0.452266066	-0.29653414	-0.102155115	0.461997681	-0.217640255	-0.367960049	-0.236437191	-0.584234431	0.013236438	-0.353849854
Z006E0167	1.341232986	0.938361096	1.447809528	1.308271248	1.446266755	0.649246696	1.050524364	0.624079415	1.018793519	1.194882129
Z006E0168	0.116204629	0.530832292	0.37354904	-0.137210966	-0.020955304	0.407351274	0.463133852	0.376821188	0.58477919	-0.108472977
Z006E0169	-0.799232884	-1.032245833	-0.198602396	-0.436562705	-0.296640634	-0.816861337	-0.744818762	-0.974207008	-1.156805013	-0.713756695
Z006E0170	-0.372103267	0.11606904	-0.528058325	0.775040579	-0.219323311	0.029655746	-0.023942623	0.355951419	0.263128308	0.683187192
Z006E0171	-0.484908877	-0.828482147	-0.303694662	-0.166707774	-0.922442792	-0.343424549	-0.515751626	-0.65466978	-0.629179444	-1.294171786
Z006E0172	-0.729451737	-0.213777718	-0.33434958	-0.795200301	-0.592900007	-0.255092801	-0.480449103	-0.30403488	-0.144077778	-0.630762587
Z006E0173	-2.168875633	-1.716518467	-2.313567129	-0.978158663	-1.367215853	-1.710775935	-1.91575593	-2.107228819	-1.290978577	-1.632924634
Z006E0174	-0.510486078	-0.245075954	-0.506083984	0.332277744	0.019435321	-0.439559919	-0.464392043	-0.326065477	-0.450225385	-1.031182113
Z006E0175	0.898186061	1.185618337	1.15060524	1.264145955	1.095236687	1.147673384	1.139011715	0.928621255	1.297088339	1.752853185
Z006E0176	-1.037533248	-1.331431671	-1.061064177	-0.418501992	-1.63909588	-1.132496074	-1.106346089	-1.182515971	-1.40991207	-0.730628842
Z006E0177	0.847256034	0.846392232	0.765613326	1.080991113	0.673753293	0.700368166	0.857231774	0.456694592	0.660939131	0.526548535
Z006E0178	0.131893761	0.68345616	-0.002540839	0.142257595	1.083944425	0.706531478	0.797341968	0.423627404	0.758490974	1.397637017
Z006E0179	-0.323482558	-0.064318933	0.573376879	-0.349865176	0.081362754	0.177280429	0.265064817	0.218399896	0.322004866	0.105705574
Z006E0180	-0.919003481	-0.85809786	-1.224780551	-0.34327008	-0.873675687	-0.7453888	-0.959349345	-0.659056392	-0.891060242	-1.242551532
Z006E0181	0.265004497	0.323645477	1.093710838	0.736059077	0.750888711	0.374255296	0.776712672	0.713887446	0.370013545	0.74787099
Z006E0182	-0.483058817	-0.539724739	-0.752577732	-0.145974755	-0.127522334	-0.863825544	-0.477952565	-0.908137845	-0.638853107	-0.076845998
Z006E0183	2.246537509	1.923574339	1.985685668	2.098524496	1.666318167	1.917367048	2.121018784	1.833573109	2.068804442	1.461461577
Z006E0184	0.144358643	0.087299207	0.355861603	-0.9536346	-0.215156555	0.107973669	0.145021594	0.2043676	0.12623285	-0.453669371
Z006E0185	0.072547035	0.127039169	0.356528298	0.240981427	0.302678898	0.026907994	0.150445471	0.072702031	-0.016368716	-0.449287426
Z006E0186	1.556589986	2.10915182	2.046020755	2.764238255	2.739602809	2.200126521	2.179532104	2.001219481	2.017739845	2.538163848
Z006E0187	0.228435791	0.580961506	1.199485617	-0.717103683	-0.171000204	0.598319465	0.623522746	0.551363412	0.163570153	-0.283023453
Z006E0188	0.4501318	0.497224147	-0.141611269	0.762737024	0.517779708	0.364935734	0.304543485	0.473870655	0.10257479	1.122416472
Z006E0190	0.336254545	0.232543539	0.752873719	0.082470241	0.483049358	0.142467351	-0.095503188	0.105482803	0.184513446	-0.314717114
Z006E0191	-1.294383543	-1.152303692	-1.487265938	-1.355655458	-1.515434236	-0.996060399	-0.845056735	-1.073224202	-1.305131058	-1.431920113
Z006E0192	-0.659249119	-0.752411767	-1.116820374	0.382092497	-0.474737173	-0.723716822	-0.608370657	-1.161586657	-0.941274539	-0.206834785
Z006E0193	-0.488294334	-0.601291082	-0.646569336	-1.176452601	-0.670029561	-0.70825437	-0.651908298	-0.535711151	-0.837365018	-0.669896598
Z006E0194	-0.227450161	-0.464967172	-0.444973899	-0.903158031	-0.500172324	-0.406977061	-0.622722217	-0.084855273	-1.058757433	-0.96014044
Z006E0195	-0.725207831	-0.16120001	0.243944346	-0.83823884	-0.138252458	-0.134987828	-0.297888824	0.214032836	-0.004402695	-1.091494061
Z006E0196	-1.294973931	-0.749654384	-0.836227709	-0.349289261	-1.082731815	-0.653304743	-0.39130638	-0.496864715	-0.653918708	0.134458376
Z006E0197	1.60895913	1.130708079	1.135362246	1.803067598	0.868385477	1.239934678	1.071001952	1.343443741	1.149434095	0.664121899
Z006E0198	0.401439382	-0.438532107	-0.773110931	-0.300638184	-0.646636263	-0.385739299	-0.262970381	0.066166058	0.153410137	-0.624125671
Z006E0199	-0.531281606	-0.241339535	-0.010703182	-0.181054522	-0.86343296	-0.23797441	-0.136037444	0.112897866	-0.218677726	-0.913644312
Z006E0200	-0.808288634	-1.027867193	-1.179649208	-1.115188484	-1.08631875	-1.161513011	-1.279303784	-1.155979154	-1.314731609	-0.645813388
Z007E0001	0.983840967	0.389845533	0.137521279	0.680545924	0.326470187	0.050191587	-0.230176503	0.224780661	-0.295300543	0.42481563
Z007E0002	0.177979155	0.632219439	0.507335834	0.393008033	0.482927026	0.328250009	0.292716554	0.587617898	1.064808715	-0.027536107
Z007E0003	-0.809194718	-0.557504926	-0.4550075	-1.163193804	-0.636456597	-1.04051914	-0.831137572	-0.632911743	-0.875765983	0.155927762
Z007E0004	0.603342372	0.674296932	0.436740373	0.320957429	0.76594648	0.668694042	1.056875339	0.56922943	1.187545716	1.563316584
Z007E0005	-1.489467727	-1.170169136	-1.048618916	-0.812384645	-1.104788735	-0.983097311	-0.961841534	-1.109752437	-0.908680393	-1.875064556
Z007E0007	-0.933471633	-1.582061201	-1.562043804	-0.964234325	-1.34490165	-1.285007099	-1.743875576	-1.515696293	-1.19004551	-0.421050418
Z007E0008	1.074920748	0.24602702	0.377040293	0.597705849	0.152513876	0.497693627	-0.37695571	0.122293701	0.690911492	0.045125728
Z007E0009	0.192991719	-0.147720501	0.333471974	0.078832231	0.10162445	0.366732919	-0.16710076	0.271498406	0.028642056	-0.146272115
Z007E0010	1.763272946	1.695494121	0.998221054	1.313535621	1.410876858	1.141802522	1.460026266	1.508345869	1.587048497	0.919557338
Z007E0011	-0.122939719	-0.133662147	0.200713426	0.172400875	-0.115497832	-0.027161429	-0.727035241	-0.251338927	0.230247044	-0.648802174
Z007E0012	0.964336298	0.16066192	0.016327444	0.962758081	0.330235782	0.636136317	0.195075848	0.164505764	0.123473917	0.729717582
Z007E0013	-0.957980796	-0.956820521	-0.619829783	-0.098893708	-0.725295768	-1.088671619	-1.234043693	-0.880052866	-0.498656959	-0.749409774
Z007E0014	1.344648813	0.818549574	0.984583707	0.916672434	1.097535113	1.088118139	1.284785476	1.308147203	1.396672483	0.57879922
Z007E0015	0.757083495	0.339087855	0.313354831	-0.325390327	0.228628361	-0.169027081	0.042559324	0.33976929	0.075276884	0.605060942
Z007E0016	0.169003943	0.061178321	-0.496174783	0.291735694	-0.161554371	-0.088109092	0.060504851	-0.195173414	-0.729023516	-0.859805303
Z007E0017	-0.671238955	-0.848924888	-1.117016265	-1.546809932	-1.153586344	-1.090815147	-1.061066239	-1.326066136	-1.420109203	-1.686253222
Z007E0019	1.768865399	1.685110422	1.263006936	1.182503251	1.593073742	2.102704368	1.946954674	1.722710663	1.669773989	2.501398053
Z007E0020	-1.314426846	-0.250848281	-0.591155306	-0.067403802	-0.512782548	-0.870596118	-0.415658951	-0.760097546	-0.521946175	-0.360745647
Z007E0021	0.271888292	-0.06217644	0.21283285	-0.177012983	0.062995311	0.295183857	-0.296261006	-0.003744492	-0.080474513	0.849562251
Z007E0022	-0.543472961	-0.225342454	0.172972462	-0.166016562	-0.000134462	0.161654113	0.088681532	-0.141886844	0.112838271	0.588506149
Z007E0023	-0.194335962	-0.360214636	-0.267611084	-0.393507648	-0.497466932	-0.14729031	-0.355745139	-0.4419368	-0.402381587	0.174671266
Z007E0024	-0.710578026	-0.323450612	-0.116097278	-0.228090172	-0.208119445	-0.308504499	-0.798982844	-0.463667952	-0.069443687	-0.9101787
Z007E0025	-0.094513732	-0.965843277	-0.964004707	-1.156244879	-1.074845981	-1.455208549	-0.953969141	-0.98629171	-0.713401083	-1.586815614
Z007E0026	0.558606639	0.657416433	0.603743201	0.308701189	0.792789427	1.107965118	0.914980003	0.61655268	0.863441688	1.302141549
Z007E0027	-0.10957645	-0.060873645	-0.475675835	-0.17341804	-0.26871644	-0.084418337	-0.22269661	-0.258657923	-0.267382272	-1.076044429
Z007E0029	0.234515675	-0.144328001	0.096256812	-0.545284065	-0.101753702	-0.077451221	-0.245364969	0.216859791	0.277935337	0.936503781
Z007E0030	-0.545588556	-0.330829029	-0.583271758	-0.288115764	-0.454494744	-0.393249918	-0.412744871	-0.383173246	-0.182305639	-0.998207504
Z007E0031	-0.001979746	0.793685384	1.270398232	1.619726967	0.936205006	1.466443835	1.303692274	1.06941637	1.561289041	1.671678719
Z007E0032	0.10595093	0.770180369	0.270059664	0.660254525	0.581008391	0.898259236	0.691164304	0.513874157	0.178434045	0.345014653
Z007E0033	0.45487356	0.372584751	-0.195456538	0.133795071	0.207816704	0.155144295	-0.200253274	0.349006904	-0.060565516	-0.159797555
Z007E0034	1.617006145	0.912765557	0.871518998	1.506676977	1.13960068	1.175159926	0.943387577	0.964255057	1.347833173	-0.066509955
Z007E0036	1.554997752	1.21565577	1.246985327	0.493371963	0.995954943	1.230208776	1.378045712	1.170973282	1.617326319	0.585597147
Z007E0037	-1.317632521	-0.599251432	-1.023064023	-1.266886851	-0.772339167	-1.001685691	-1.196372981	-0.896574631	-1.365426929	-0.355915136
Z007E0038	0.249413061	0.121652062	0.0507738	0.86141109	0.437100961	0.326306889	0.26742018	0.252812892	0.137651524	0.431713973
Z007E0039	0.121733084	0.383580074	0.369855933	0.362129552	0.494436837	0.671410365	0.226179336	0.51119675	-0.00014193	-0.211705922
Z007E0040	0.420234866	0.473360794	0.889405701	0.086726418	0.696309679	1.234750849	1.247925868	0.810604943	1.149601674	0.834225338
Z007E0041	0.228171422	0.001105582	-0.155892959	-0.396389155	-0.032766504	-0.336309358	-0.385040067	-0.188669747	-0.384324082	0.367378098
Z007E0042	0.669577192	0.456421654	0.047784603	0.128154562	0.367644159	0.004222613	0.211640261	0.184912688	0.407081235	0.193170061
Z007E0043	-1.185879151	-0.897578945	-1.284149121	-1.180782089	-0.92361915	-1.016609327	-0.809213176	-0.890763545	-1.204447245	-1.418708647
Z007E0044	-0.064922936	-0.772893054	-0.571104729	-0.716332539	-0.844893027	-0.751782988	-0.808667466	-0.803840229	-0.177421363	-1.345691644
Z007E0045	1.024382932	0.211761414	0.228682898	0.078942098	0.247141722	0.229007632	-0.211777103	0.26521757	0.447292892	0.157845993
Z007E0046	-0.923810948	-0.956406922	-1.043584183	-1.286720076	-1.041840329	-0.539894802	-0.52851371	-1.060326833	-0.155220183	-1.022988165
Z007E0047	0.061232191	0.06488695	-0.249164731	0.173435332	-0.140478659	-0.510393596	-0.548279166	-0.161267757	-0.074760021	0.177858756
Z007E0048	1.677999251	1.891738243	2.023457459	2.071483624	1.994717493	1.884569683	2.263395658	2.055801511	1.289301522	1.32692494
Z007E0049	-0.192221054	-0.532118175	-0.780873335	-0.456663231	-0.781077029	-0.718600065	-0.886727935	-0.65153474	-0.607321186	-1.715765483
Z007E0050	0.202112151	-0.306433108	0.282280705	0.36760599	-0.117952762	0.281326756	0.138723841	-0.235382454	-0.222391681	0.371740384
Z007E0051	-0.434715377	-0.910164924	-1.135054172	-0.994651189	-0.90686984	-1.091323852	-1.109596942	-0.813087287	-1.46274517	-0.259372059
Z007E0052	-0.779149608	-0.053108367	-0.367866056	-0.995514337	-0.22312838	-0.22815771	-0.341999613	-0.48501628	-0.64276579	-0.03739671
Z007E0053	-2.114606925	-1.896680823	-2.255151363	-2.334253311	-2.098336637	-1.966388318	-2.46331596	-2.218653056	-2.570088732	-1.862726425
Z007E0054	0.33986221	0.305155455	0.552036308	0.612605151	0.272720683	0.17625896	-0.030388361	0.371909127	-0.234884256	0.568995837
Z007E0055	0.263642066	-0.040701369	0.255846895	0.103419962	0.094684855	0.202388749	0.2434876	0.23509802	-0.055532266	0.049212949
Z007E0056	0.365561301	0.159028263	0.531312714	-0.235424725	-0.033350742	0.3929028	0.370077004	0.075323702	0.238759115	0.26226711
Z007E0058	-0.599703707	0.188739272	0.274821031	0.400154211	0.270692694	0.207088385	0.268554936	0.187551645	0.412206368	-0.470191339
Z007E0059	-0.088052636	0.079567845	-0.136577287	0.339490632	0.118651461	-0.106776814	0.33840708	0.002163943	0.23799248	-0.173574466
Z007E0060	0.264477724	0.276991112	0.305138248	0.752730655	0.309134261	0.113562292	0.27469287	0.15772376	-0.069107002	0.601808189
Z007E0061	1.171404767	0.865425437	0.849165982	1.020737305	0.79099947	0.829890268	1.134489396	1.032587486	1.217097493	0.822420302
Z007E0062	1.541291836	0.880346122	1.274605651	1.385678802	1.010122086	0.977814606	0.86628021	0.911652201	1.210315703	0.352072863
Z007E0063	0.385744262	1.056287803	0.858372314	0.566362436	0.943692193	0.994948391	0.809770964	0.922902061	0.724046536	1.788900855
Z007E0064	0.133065083	-0.236224717	-0.055822652	-0.714893111	-0.25093784	-0.252829253	-0.003157404	-0.293921436	-0.475734323	0.503753575
Z007E0065	-0.669601641	-1.435446519	-1.258504685	-1.92246777	-1.207077121	-1.312790419	-0.907273756	-1.072037091	-1.720208705	-1.987361875
Z007E0066	0.1630596	0.033155559	0.465561834	-0.103994225	-0.047324812	-0.310280853	0.09223973	-0.042313811	0.22506151	0.44614463
Z007E0067	3.129033722	2.518863477	2.453512819	2.943172915	2.502956883	2.179250775	2.512575469	2.404354365	2.714767696	2.742435193
Z007E0068	2.378661958	1.635334623	1.457343288	1.49342883	1.611729474	1.545634218	1.851626489	1.625867981	1.223485185	2.550709743
Z007E0069	0.478760626	0.025498212	0.233872892	0.252782763	0.206231996	0.263158117	0.105935363	0.079254029	0.587810069	0.153023563
Z007E0070	1.576175042	1.013052366	1.146847937	0.923500173	1.226156424	1.108104726	1.294766837	0.909294108	1.007950464	0.797187488
Z007E0071	-1.159945827	-1.44430563	-1.565619053	-1.548855781	-1.373896205	-0.923150423	-1.238415402	-1.19546827	-1.138133381	-1.649760476
Z007E0072	0.080948653	0.238679862	0.642285321	0.478336922	0.495491723	0.489615209	0.66567893	0.568321617	0.063285221	-0.228543817
Z007E0073	-1.130593501	-0.307582417	-0.360047098	-0.371945056	-0.725879544	-0.571880667	-0.310699403	-0.661565906	-0.585119934	-0.112803746
Z007E0074	0.195307524	0.778783662	0.594205189	0.455339316	0.560949996	0.629652883	0.905424233	0.590025048	0.340805979	0.85218442
Z007E0075	-0.281788558	0.054761267	0.08939075	-0.192301481	0.053925305	0.03188742	-0.18413694	0.067758642	0.071850335	0.044866912
Z007E0076	0.86701598	0.839853446	0.772210648	0.951834098	1.092627594	0.915092404	1.201187286	0.817949708	1.358043234	0.547872744
Z007E0077	1.265055705	1.993203442	2.002124783	1.393310857	1.568717422	1.683632446	1.970349395	1.664957194	2.222174651	2.337895975
Z007E0078	0.201830283	-0.084717762	0.211112573	0.303159561	0.119890157	0.339684855	-0.297747451	0.177490605	0.004119064	0.688969912
Z007E0079	-2.777661879	-2.989445672	-2.88620029	-2.882059223	-2.927448817	-2.656201487	-2.407268928	-2.79547415	-3.077810083	-3.463528826
Z007E0080	0.836473875	1.11774064	1.164376068	1.105642614	1.169327301	1.312751088	1.495744099	0.953663209	0.905116715	0.763700397
Z007E0081	-0.165714914	-0.150583802	0.002270119	0.486072377	0.096369884	0.323464828	-0.28338137	0.108509117	0.349726556	0.527693916
Z007E0082	1.980109494	1.552057067	1.972004084	2.00505149	1.725070871	1.68129746	1.375517213	1.550829788	2.166995279	1.649952062
Z007E0083	-1.360012503	-0.452287876	-0.502831276	-0.458370513	-0.628312702	-0.76966153	-0.317378008	-0.549755942	-0.428412019	-0.029259884
Z007E0084	-0.243002133	-0.152870909	-0.675701723	0.343325303	-0.14085633	-0.079738282	0.136905949	-0.014896175	-0.417100227	0.070217552
Z007E0085	-1.276428422	-1.000336193	-1.257040391	-0.544377667	-1.006704638	-0.662012684	-0.655244101	-0.966662072	-1.366281291	-0.664648702
Z007E0086	0.786048906	0.772746561	0.466919783	0.726012435	0.518792442	0.372982091	0.653537943	0.725518959	0.943891934	0.843654495
Z007E0087	1.146115343	0.837392229	0.722720568	0.059028792	0.630782231	0.783521369	0.809601725	0.529751076	0.922919931	1.120587309
Z007E0088	-0.3223133	-0.095628243	0.178235696	-0.664390411	-0.198969209	-0.514908903	-0.285849971	-0.057537002	-0.200380974	-0.634150123
Z007E0089	-1.21373978	-1.310903119	-1.340841511	-1.047104338	-1.352315763	-1.473245995	-1.154193786	-1.288328283	-1.604770744	-0.953204215
Z007E0090	-0.000794403	0.009583011	0.200133816	0.21777558	-0.130453544	-0.293510531	-0.068841606	-0.322791284	-0.520821258	-1.052847959
Z007E0091	0.614499307	0.677666829	0.341323134	0.334144806	0.439269174	0.515353728	0.232618314	0.463223592	0.499576469	0.86919732
Z007E0092	-0.339076027	-0.299253716	-0.874508558	-0.396488719	-0.405385642	-0.882541978	-0.75631272	-0.516908031	-0.983523456	-0.244269637
Z007E0093	-0.337283754	-0.439605734	-0.456428548	-0.399429222	-0.234278003	-0.521798505	-0.291394225	-0.494698149	-0.186234938	0.14123681
Z007E0094	1.504902854	2.218033332	2.175884379	2.58544804	2.052034798	1.833713884	2.113114733	2.082080398	1.770271127	1.306029952
Z007E0095	-0.614492414	-0.239393857	-0.500941984	-0.259970536	-0.219951902	-0.319178939	-0.349295569	-0.172530103	-0.340080069	-0.463233322
Z007E0096	0.641919649	0.352899782	0.326751977	0.653687043	0.36442959	0.639137499	0.391029503	0.132956143	0.462386189	0.669870686
Z007E0097	1.268114953	1.130905817	0.854263797	1.160851629	1.061245583	1.261464206	0.814952429	0.954814832	0.728520966	1.544166564
Z007E0098	-0.613463826	-0.265296682	-0.100160752	-0.935149304	-0.503251619	-0.612777135	-0.215366968	-0.29345462	-0.4244655	0.139144205
Z007E0099	0.164377944	-0.063501232	0.157675786	0.120485531	0.054742054	0.061558633	-0.234217283	0.141726823	0.395298351	-0.448803041
Z007E0100	0.955484857	0.589453011	0.171088948	0.170866886	0.340530759	0.600377116	0.276626959	0.446293818	0.409536144	1.008856151
Z007E0101	-0.02775959	-0.19220344	-0.251995627	-0.137892887	0.10323165	0.169975154	0.145005088	-0.00987611	0.552085744	-0.641727713
Z007E0102	-1.306535062	-0.690449996	-0.36893185	-1.107431476	-0.552278122	-0.79176712	-0.613369737	-0.513226153	-0.3362297	-0.336443163
Z007E0103	-1.314347572	-0.962803136	-0.51441558	-0.966624345	-0.935179197	-1.036324119	-0.986483289	-1.10156321	-1.4664215	-1.593845987
Z007E0104	0.37963545	0.480485406	0.407803323	0.168530744	0.256094568	0.687204197	0.412352766	0.280051507	0.436625362	1.032406913
Z007E0105	-1.497125006	-0.77902266	-1.090276605	-0.746334969	-1.031233973	-0.680814175	-1.073989573	-0.939634425	-1.153344461	-1.394027761
Z007E0106	-0.997509086	-1.409835571	-1.151143335	-1.908535717	-1.290113108	-1.039720453	-1.031210626	-1.21799011	-0.599190427	-1.878753237
Z007E0107	0.469578754	-0.132560521	0.193615382	0.516416211	0.22669948	-0.294845583	-0.143091862	0.009880281	0.144984897	0.397426936
Z007E0108	0.997111754	0.77375939	0.872751423	0.806994483	0.479164576	0.691049659	0.515342346	0.708388286	0.425593352	0.421869531
Z007E0109	-1.114639199	-1.028544892	-1.035450751	-0.499142115	-0.922136829	-0.890741749	-0.52254824	-1.000821191	-0.604446202	-1.539098069
Z007E0110	-0.154160101	-0.122758191	0.079280358	-0.558177774	0.112262499	0.062413343	0.420519023	0.051430122	-0.186068699	0.429160911
Z007E0111	0.697570912	0.224880089	0.312828393	0.203501852	0.160049308	0.20769152	-0.238388465	0.110926926	0.067228874	-0.262160385
Z007E0112	-0.079635765	-0.73588482	-0.337060026	-0.621199234	-0.670393165	-0.885770833	-0.905038386	-0.541959673	-0.614522062	-1.094786528
Z007E0114	-0.458991479	0.52900138	-0.035971168	1.003864646	0.305982439	0.289084971	0.364782503	0.030324061	0.567995398	-0.728333686
Z007E0115	0.255996623	0.523087615	0.505660289	0.424356194	0.462352336	0.252163592	0.027694395	0.182975303	0.631422672	-0.262783159
Z007E0116	0.686979852	-0.015907752	0.137756575	-0.023751221	0.273493096	0.529754912	-0.13177067	0.323241428	0.774266887	0.448916597
Z007E0117	0.470829644	-0.028902438	0.239806667	0.081208424	0.329058001	0.665879527	0.310867071	0.516247949	0.230942295	-0.186712102
Z007E0118	-0.522846723	-0.174184541	-0.475484296	-0.789427594	-0.170264531	-0.608377316	-0.267730118	-0.219842894	-0.13567751	0.51039337
Z007E0119	-0.95306707	-0.591607654	0.032640716	-0.013886733	-0.35636155	0.033662484	-0.690375494	-0.337167395	0.409563982	0.353034927
Z007E0120	0.377473551	0.54317339	0.603445489	0.923403134	0.698914527	0.54344334	0.666193571	0.74990547	0.608319792	1.027128473
Z007E0121	-1.312131302	-0.981780931	-0.729438053	-0.389623434	-0.807335176	-0.720786616	-1.362697099	-0.698403547	-1.270283006	-0.194755374
Z007E0122	0.766414008	1.013068872	0.969860242	1.445530657	1.05583453	1.034867169	0.892349584	0.836944686	0.992418314	1.336141944
Z007E0123	1.289984139	1.339988525	1.058060793	0.906964987	1.379502843	1.592037086	0.824856636	1.43342516	1.489384447	0.599745081
Z007E0124	-0.741170385	-0.451646886	-0.542614791	-0.205733727	-0.454564113	-0.566987751	-0.929699414	-0.711712506	-0.30672284	-0.990302963
Z007E0125	-0.052222131	-0.313013718	0.009357867	-0.560784877	-0.389999229	-0.300934207	-0.698765074	-0.269045164	-0.215705596	-1.045817839
Z007E0126	0.610990468	0.208049331	0.153351003	0.645612859	0.284788565	0.108935027	0.131761368	0.139920832	-0.143928326	0.773780499
Z007E0127	0.894200263	-0.028822636	0.525145113	-0.242654478	0.143736622	-0.178985665	0.221278741	-0.063390367	0.235585225	0.940924539
Z007E0128	-0.085505379	-0.252669525	-0.242350697	-0.612205046	-0.317442532	-0.354193922	-0.145277497	-0.290185017	0.030227554	-1.01662692
Z007E0129	-1.275874313	-0.846186357	-0.914361475	-0.848635644	-0.826862464	-0.514551142	-1.013558946	-0.658520697	-0.896023998	-0.279960053
Z007E0130	1.787905168	0.81006847	0.84937031	1.38371018	0.773478021	0.865319834	0.304948515	0.831228602	1.362455253	-0.085630687
Z007E0131	-0.327018153	0.017184377	0.426677233	0.898057666	0.44164899	0.244747151	0.102103186	0.319166977	0.543371352	0.608265242
Z007E0132	1.222611258	1.003406668	1.354801191	0.680581409	1.102049858	1.072292112	1.186193635	1.197478087	1.38675026	0.727072635
Z007E0133	1.55178222	1.42225629	1.32543713	1.482489804	1.289590909	1.280133624	0.997097776	1.348353012	0.788320303	0.678158867
Z007E0134	-0.835862843	-0.952260013	-0.853695685	-1.027638771	-0.841663714	-0.475711732	-0.903531658	-0.714799031	-0.853319558	-0.538702565
Z007E0135	-1.529101396	-1.668882597	-1.767148603	-1.831695937	-1.853738631	-1.582842537	-1.763853297	-1.891608064	-1.95181983	-2.569334476
Z007E0136	-1.571168336	-1.723361161	-1.684607807	-1.956671551	-1.830241021	-1.807355392	-1.382023842	-1.560514874	-1.846099141	-1.054160534
Z007E0137	-0.065190564	-0.701318018	-0.642771298	-0.766881105	-0.630761699	-0.537533044	-0.517653312	-0.672402429	-0.336631882	-1.633945099
Z007E0138	-0.564718473	-0.290379241	-0.467551214	-0.624221287	-0.371887621	-0.27735963	-0.411547941	-0.48430381	-0.578013535	-0.883655838
Z007E0139	-0.901824193	-0.510205806	-0.180149316	-0.757651275	-0.393052269	-0.353520744	-0.140650787	-0.526139579	-0.881003882	-1.177822996
Z007E0140	0.782362938	0.772097212	0.963959396	0.283842972	0.731672208	0.318980263	0.897061219	0.733125785	0.891359258	1.193471155
Z007E0141	0.494032659	0.796674006	0.469068238	0.21298034	0.378858115	0.116824294	0.808525373	0.297679268	0.045103664	0.739435451
Z007E0142	-0.247817875	-0.919320508	-0.881628987	-0.741362646	-1.028691671	-1.075097238	-1.234182438	-0.979122337	-0.407255399	-1.52069439
Z007E0143	-0.635261379	-0.672669223	-0.836035971	-0.402879917	-0.58499404	-0.746077672	-0.663244784	-0.546036404	-0.269848775	-1.743040318
Z007E0144	-0.32637348	0.277940199	0.396235857	0.361379601	0.410927184	-0.181607601	0.576227672	0.260047349	-0.378430436	-0.077371813
Z007E0145	-0.845189582	-0.277448566	-0.269458475	-0.238147901	-0.218129878	-0.573088165	0.135657797	-0.24891289	-0.639323699	-0.530842407
Z007E0146	-0.308969073	-0.216445661	-0.736460199	-0.233812069	-0.459021644	-0.526294169	-0.182986376	-0.250946813	-0.249934366	0.2400497
Z007E0147	0.935535497	0.920362235	1.310081289	1.348003622	0.871162893	0.991107226	1.134028923	0.731811958	1.047630689	0.356344223
Z007E0148	0.019365495	0.013288657	0.112530695	0.363681888	0.095986461	-0.168816613	-0.106314528	0.052709582	-0.270107128	-0.837528255
Z007E0149	0.461482725	0.396062071	0.382100367	0.287859854	0.349100959	0.356923591	0.539089633	0.389847912	-0.226578784	1.062224808
Z007E0150	-0.67074796	-0.799993604	-0.210123978	-0.243874271	-0.61274736	-1.014614409	-0.478098012	-0.74533204	-0.6093938	-0.106222331
Z007E0151	1.12325805	0.494494074	0.82419613	0.831211409	0.593700879	0.854342693	0.489649731	0.977684457	1.082122618	1.052155778
Z007E0152	-1.219361213	-1.384757059	-1.420442222	-0.907475628	-1.297704092	-1.467035802	-1.382166303	-1.451988559	-1.14787513	-0.701044255
Z007E0153	-1.028359376	-1.355230131	-1.26654166	-1.489894029	-1.315197484	-1.290158587	-1.331760301	-1.133266327	-1.465380649	-0.705138047
Z007E0154	-1.063025788	-0.524220459	-0.301326209	-0.959512285	-0.646886664	-0.464953038	-0.952642616	-0.643662689	-0.690753858	0.165827112
Z007E0155	-1.174680945	-0.58990729	-0.795808059	-0.541614131	-0.414613446	-0.55974351	-0.736145918	-0.576342113	-0.935878786	0.037220534
Z007E0156	0.24019944	1.518723905	0.852411674	1.449306242	1.180353693	1.078164795	1.312984395	1.31354789	1.25317847	0.696880738
Z007E0157	-0.636284979	-1.180746683	-0.739454181	-1.383841985	-0.990925841	-0.9700413	-0.778259857	-0.827401544	-1.390693156	-1.486932276
Z007E0158	-0.740622019	-0.851596034	-1.157421303	-0.5050589	-0.755767994	-1.07890253	-0.532038402	-0.639323859	-1.182399301	-0.411905373
Z007E0159	-0.528110601	-0.480724146	-0.80000999	-0.51883547	-0.678516707	-0.496841805	-0.418081347	-0.581682079	-0.532342817	-0.059148569
Z007E0160	-1.459462062	-0.734635116	-0.433508825	-0.188185634	-0.458373094	-0.828781657	-0.546018618	-0.561873036	-0.529419008	-0.432251051
Z007E0161	-0.091336086	0.937915491	0.585261282	0.809350108	0.691991993	0.536823522	0.232173711	0.587239239	1.247019827	1.307555773
Z007E0162	-0.733349557	-1.182669437	-1.249554144	-1.467009863	-1.264955751	-1.372483267	-1.264035516	-1.15957564	-0.80741249	-1.813647716
Z007E0163	0.707460181	1.028883332	1.418590003	1.539629299	0.962453504	1.092451694	0.499014657	1.016849761	0.810962819	1.022826486
Z007E0164	-0.89704285	-0.619160886	-0.225790207	-0.583609231	-0.545149571	-0.56684308	-0.943035066	-0.502653423	-0.239829927	0.037740169
Z007E0165	-0.493701203	-1.532423403	-1.496002427	-0.928027913	-1.230430121	-0.977508145	-1.297386074	-1.166640188	-1.110900458	-1.035281645
Z007E0166	-0.811593504	-0.207890573	-0.147560976	0.168097904	-0.187711225	0.044372696	-0.00404835	-0.280451408	-0.878520594	0.565935189
Z007E0167	-0.610083848	-0.973874656	-1.083561536	-0.780687822	-1.088072147	-1.386524913	-1.172802933	-1.315108909	-0.943777766	-0.894145487
Z007E0168	1.410405665	2.011655054	1.704658757	2.421618628	2.006103467	1.776407012	1.988169748	2.039813505	1.483656888	1.263202181
Z007E0169	1.707949267	0.592548471	0.980893255	0.789570236	0.841960816	0.85340796	0.911280343	0.819922767	0.41996682	1.279591191
Z007E0170	1.579804003	1.052653643	0.857241069	0.539903885	0.699242821	0.971319554	0.97715339	1.005030182	0.685649449	0.545398969
Z007E0171	0.084959059	0.178515827	0.330052138	0.410183162	0.357938041	0.409447421	0.049910085	0.222535262	-0.174682458	-0.467717034
Z007E0172	1.997394223	1.572570398	1.955546795	1.869887161	1.819990409	1.969634681	1.574535438	1.718297863	1.214669471	0.734915562
Z007E0173	0.082475273	0.044537245	-0.444201139	0.205902976	-0.018469137	0.04392456	-0.085961096	-0.022588366	-0.600393429	-0.472391605
Z007E0174	1.429648083	1.110239911	1.332749495	1.452257193	1.345647307	0.883963981	1.379615623	1.217821687	1.159049216	0.689367168
Z007E0175	1.980116326	1.523767433	1.545433084	1.540756009	1.600838542	1.538008433	1.902457221	1.662082234	1.376690145	1.994194138
Z007E0176	1.470440235	0.703909381	0.216418545	0.873605428	0.506097317	0.580162429	0.018195199	0.532261411	0.811958913	1.119176817
Z007E0177	-0.699998992	-0.955418302	-1.030409857	-1.537683538	-0.838806207	-0.905533937	-0.555087646	-0.641307938	-0.819579478	-1.521129319
Z007E0178	-0.177087786	0.022029894	-0.260826946	-0.619177367	-0.037297819	-0.298702706	0.093861861	0.037865481	0.209236767	-0.681649542
Z007E0179	0.096450398	0.204103489	0.333677605	0.356600246	0.170752405	-0.049197905	-0.189207765	0.073937852	0.501964104	0.43062068
Z007E0180	-0.72759816	0.283185066	-0.287178901	-0.462822591	-0.07262973	-0.057711365	-0.027315852	-0.116989302	-0.070827404	0.735736604
Z007E0181	-2.3000984	-1.933865639	-2.174489836	-1.606092774	-1.986488034	-1.916332921	-1.931052389	-1.866489539	-1.872002571	-2.645078302
Z007E0182	0.673183313	1.248964069	1.488268177	1.03108452	1.212621763	1.005480502	0.773015081	1.01121228	0.794697672	0.308262218
Z007E0183	0.971648419	0.065535633	0.185009177	0.419944884	0.227067726	0.430845885	0.535685324	0.303465147	-0.140594583	-0.53032356
Z007E0184	0.364172805	0.230904399	0.894854852	0.60644524	0.501199677	0.129293256	0.490075931	0.514841347	0.659065214	0.86059382
Z007E0185	-0.506290641	-0.000607851	0.096912501	0.103359102	0.101475023	0.154726291	0.21923494	0.157314098	-0.206449739	0.068207949
Z007E0186	-1.013245397	-0.454036215	-0.189564802	-0.335671928	-0.419189042	-0.84535943	-0.185643151	-0.52707618	-0.828541035	-1.303869774
Z007E0187	0.344806094	1.106051293	0.657591569	0.4468947	0.96266779	0.854550344	0.520197974	0.877871981	1.193834514	0.587325875
Z007E0188	-0.654603304	-0.938066414	-1.194127937	-0.658201094	-0.881501524	-0.90766106	-1.010882361	-0.891077802	-0.888760247	-0.947384642
Z007E0189	-0.078457992	0.32145793	0.451075628	0.483190491	0.425006164	0.594927896	0.497570262	0.555399187	0.670688697	0.008678028
Z007E0191	-0.048174505	-0.181710806	-0.357315499	-0.288948745	0.052996902	0.140798034	-0.066450481	-0.04241854	-0.387569922	-0.498261137
Z007E0192	-0.28793685	0.10641188	0.119970959	-0.242924344	0.141247348	0.190771189	0.197390017	0.38040326	0.847188446	0.29170731
Z007E0193	1.540650535	1.248973772	1.383913807	1.410942018	1.367829138	1.280501173	1.628248501	1.150887072	0.76617892	2.255451497
Z007E0194	-0.550737435	-0.346861764	-0.645106724	0.048062955	-0.366855302	-0.376130453	-0.153702493	-0.479940166	-0.784296667	-1.075727253
Z007E0195	-0.702720492	-0.919706405	-0.708949598	-1.136813761	-0.741413521	-0.917420341	-0.509409755	-0.903731103	-0.659517295	0.01676501
Z007E0196	-1.542102536	-1.351016765	-1.024028977	-1.339578792	-1.349400664	-1.320936155	-1.074972996	-1.270595277	-1.294536616	-1.506620932
Z007E0197	-0.124762758	0.092363358	0.649203471	0.101251525	0.43260964	0.258959521	0.644637078	0.554679177	0.230549259	0.927495402
Z007E0198	0.309606096	-0.381994946	-0.345857696	0.31750599	-0.34026627	-0.609507225	-0.615797789	-0.280767354	-0.547173345	-0.950692556
Z007E0199	-0.255893977	-0.354830956	-0.22105362	-0.438479943	-0.228651347	-0.645193286	-0.018590401	-0.233664334	-0.571678428	0.466035514
Z007E0200	-0.395667047	0.089174681	-0.054889708	0.193943348	-0.141366583	0.016591537	0.032756082	-0.249198868	-0.255701969	-0.556158337
Z008E0001	0.58803314	0.536962722	0.531506556	-0.122609229	0.389104357	0.257456395	0.640168066	0.385439116	0.530846101	0.389047738
Z008E0002	0.637589713	0.423555718	0.059575291	0.666959065	0.263132072	0.544704054	-0.09523453	0.4527264	0.452165789	0.401188084
Z008E0003	-0.495767565	-0.570056143	-0.791110403	-1.091655288	-0.452395571	-0.612512185	-0.09099509	-0.638498458	-0.80113611	-0.761428513
Z008E0004	0.011640261	-0.846434215	-1.145861959	0.82217419	-0.367262762	-0.287767448	-0.835143942	-0.290549049	-1.098955113	-0.721105492
Z008E0005	-0.136924961	0.015161528	-0.277242544	0.740484798	-0.138447592	-0.049085521	0.066943207	-0.013317203	-0.256687869	-0.060544016
Z008E0006	0.789740577	1.08255214	1.205528409	0.874655995	1.353612328	1.029425491	1.311838132	1.206448279	1.119375204	1.394403299
Z008E0007	0.401353331	-0.509039623	0.230239129	0.951852776	0.411474186	0.161046653	-0.164284596	0.159661788	0.4559752	0.201197985
Z008E0008	0.346809406	0.741963135	0.081223257	1.046962196	0.184032466	0.31998502	0.356650948	0.265024761	0.521193473	0.412118148
Z008E0009	-0.241442379	-0.745867936	-0.092042354	0.514834313	-0.234964434	-0.288609986	-0.265847026	-0.092759321	-0.212883637	-0.299021754
Z008E0010	-1.216628765	-1.271860825	-0.901663959	-0.159461402	-0.665957927	-0.963529474	-0.591899502	-0.694340182	-0.82822191	-0.878198573
Z008E0011	-0.25186588	0.422357888	0.054345729	-0.902219547	-0.09366911	-0.153480502	-0.262384932	-0.21876801	-0.336792167	-0.331998291
Z008E0012	-1.162920719	-0.804515642	-0.660119701	-1.093857201	-1.228120721	-1.218589955	-1.083409693	-0.881037898	-1.310905517	-0.960743942
Z008E0013	-0.817849437	-0.764355433	-0.923916353	-2.514239988	-0.734410594	-0.955164443	-1.388428438	-1.257603695	-1.136988827	-1.024423274
Z008E0014	-1.985572162	-1.50735878	-1.315122532	-2.560548354	-1.364440877	-1.564865979	-1.821250081	-1.607035854	-1.436397129	-1.645996605
Z008E0015	-1.258671262	-1.175287865	-1.060297476	-1.231121375	-1.488708897	-1.25486784	-1.126946345	-1.358701096	-0.916870256	-0.960331877
Z008E0016	-0.906983028	-1.061193797	-0.645307775	0.016064514	-0.700314766	-0.612362342	-0.388766567	-0.963918082	-1.097849772	-0.676820933
Z008E0017	-1.392827761	-1.953257468	-1.266246841	-1.579727022	-1.44043598	-1.40277832	-1.58549618	-1.662003028	-1.558466384	-1.69018521
Z008E0018	0.488488651	0.848620382	0.94348185	1.286972166	0.917941243	0.830710936	0.80401841	0.779132138	0.757428072	0.890946098
Z008E0019	0.201652667	-0.618714763	-0.523296057	0.844929916	0.360838829	-0.051842075	-0.270118161	-0.364527672	-0.360466183	-0.439527252
Z008E0020	-0.423453739	-0.185358856	-0.377723568	0.098222439	-0.273436042	-0.40251531	-0.11717862	-0.205357013	0.203789699	-0.385420564
Z008E0021	1.049676572	0.604331975	1.046309854	1.079805487	0.788886202	0.82139225	1.065863169	0.513614052	0.309045673	1.172388641
Z008E0022	-0.451411003	-0.504876211	-0.327198108	-1.097563218	-0.048237128	-0.286895214	-0.111536049	-0.022240434	-0.384419191	-0.065320574
Z008E0023	0.542367958	1.20664796	0.751690593	-0.444329449	0.752947423	0.414445237	1.134784657	0.368110435	0.412034059	0.53016483
Z008E0024	-0.09126891	-0.39210882	-0.04531245	-0.570006064	-0.229413065	0.231837457	-0.051645717	0.070850859	-0.114296731	0.336108877
Z008E0025	0.456916809	0.934622937	-0.287192049	0.904133156	0.055678659	0.211660681	0.428113196	0.107651284	0.394880945	0.305861052
Z008E0026	0.856509362	0.726940531	0.695558167	0.825507988	0.805865351	0.511680023	1.154105558	0.422149783	0.772431427	0.987670576
Z008E0027	0.097692568	0.651336513	-0.158398175	1.494323788	-0.382005281	-0.169637718	-0.057294947	-0.181072428	-0.244871273	0.090095124
Z008E0028	-1.703418894	-2.401986023	-1.613555904	-2.173139387	-1.57414034	-2.018551445	-2.238751813	-1.975017875	-1.665686714	-1.699450364
Z008E0029	1.17321478	0.058414201	0.707460634	2.025290584	0.51689051	0.905002631	0.398933588	0.577075818	0.314987184	0.733497923
Z008E0030	-0.019516702	0.34705826	0.71692113	0.368893616	0.145362035	0.24317416	0.187593161	0.394466521	-0.130504994	0.351925479
Z008E0031	-0.62455534	-0.467520751	-0.55428205	-1.701517436	-0.532341434	-0.791856523	-1.173421335	-0.808280431	-0.857535669	-1.039591975
Z008E0032	-0.269311395	-0.890143383	0.015975042	-0.806745834	-0.015836329	-0.316591391	0.180383394	-0.114839715	-0.522284666	-0.645664343
Z008E0033	0.331949052	0.011983134	-0.056299823	0.070460224	0.679227107	0.45365899	0.092960385	0.235020709	0.344688608	0.293176917
Z008E0034	-0.695145308	0.217656066	-0.450378008	-1.537591961	-0.822409907	-0.434458654	-0.650096686	-0.643408196	-0.476666685	-0.840976283
Z008E0035	-0.269372247	-0.533057794	-0.41352448	0.29635448	-0.493220654	-0.412022044	-0.01684629	-0.159037292	-0.273564212	-0.538015367
Z008E0036	0.516792831	0.954780542	0.301995779	0.851799643	0.688907456	0.56919831	0.767022897	0.302865669	0.429216491	0.312952734
Z008E0037	0.716719971	0.604855733	0.760521423	-0.077399436	0.794156137	0.92966989	1.069929874	1.041636365	0.976907499	0.808378421
Z008E0038	-0.392901074	0.554015095	0.461222518	0.644820201	0.197330509	-0.106386364	0.253543483	0.179707197	-0.193361303	-0.194224263
Z008E0039	0.092361289	-0.251708427	0.224592022	0.169257275	-0.19760525	0.127344285	-0.007989788	0.099446615	0.128578817	0.275583239
Z008E0040	1.525757333	0.870896186	1.440133457	0.612632816	1.300971284	1.47384556	1.53358046	1.098934793	1.617361697	1.03349627
Z008E0041	-0.164096213	-0.571078814	0.308945136	0.089801516	0.112583725	0.164765622	-0.307874473	0.093904567	0.130150383	0.194683895
Z008E0042	1.365372246	0.963148322	1.010825582	3.194371246	0.814121604	1.384677127	0.739098223	1.49856951	1.166615595	1.252567485
Z008E0044	-0.771532052	-0.513496573	-1.064986969	-0.748593957	-0.982379952	-0.960108073	-0.973183132	-0.775505316	-0.70870327	-1.276078815
Z008E0045	0.016956624	-0.148069486	-0.181042754	-1.300121966	-0.26586446	-0.230098283	-0.130605633	-0.139849995	0.060796936	0.04692762
Z008E0046	-0.253987818	0.045738628	-0.391125221	-0.316593468	-0.498634209	-0.793088761	0.090047935	-0.773539249	-0.022362077	-0.621603538
Z008E0047	-0.309356923	-0.149290277	-0.260687053	0.671727462	0.074809284	-0.416868799	-0.503968649	-0.510542536	-0.403344319	-0.077214871
Z008E0048	-0.351593203	0.004085301	-0.371293111	-1.190479739	-0.593793848	-0.725236562	-0.080177902	-0.68949561	-0.764352473	-0.532287303
Z008E0049	-1.068535117	-0.948493985	-0.446908775	-0.856054238	-0.593338551	-0.764729328	-0.181245049	-0.796375036	-0.224910272	-0.803926474
Z008E0050	-1.130874977	-1.314889426	-1.131784097	-1.718203959	-0.945663175	-0.863162449	-1.318182959	-0.622814073	-1.158964172	-0.807720529
Z008E0051	-0.523189865	-0.969239858	-0.093581529	0.123972538	-0.41893514	-0.351862023	0.072594389	-0.364658776	-0.673503204	-0.872617125
Z008E0052	-0.105237287	0.025881485	-0.710638526	0.410745474	-0.804824241	-0.323532089	-0.175506159	-0.490635553	-0.579085387	-0.274440806
Z008E0053	-1.475840462	-0.747725669	-1.362680315	-0.0947031	-1.124840154	-1.041507112	-1.388939701	-1.291989566	-0.641728342	-1.757465092
Z008E0054	-0.146110002	-0.22539515	-1.052523135	0.138458685	-0.500044168	-0.646246658	-0.7306373	-0.544888498	-1.115434374	-0.719690547
Z008E0055	1.058959533	1.678959011	1.339556445	2.220972277	1.214897991	0.983199754	1.353246474	1.083509284	1.660622069	1.205666449
Z008E0056	0.23880674	-0.551382076	-0.002770489	0.515574477	-0.326616142	-0.11358352	-0.555641841	-0.115175213	0.305276706	-0.178141475
Z008E0057	0.271644006	1.192664871	0.177883276	1.420633196	0.693139571	0.433264871	0.503628922	0.361615292	0.303948355	0.557936454
Z008E0058	0.46093831	1.033145137	0.713104629	1.293040342	0.620940223	0.624767713	0.192678413	0.642843031	0.243415082	0.783034508
Z008E0059	-0.665217947	-1.24016383	-0.943714539	-1.554555435	-1.353447183	-1.036366121	-0.59764294	-0.952716394	-1.437069039	-0.97117771
Z008E0060	-1.767719562	-1.462802467	-1.852839863	-2.050640552	-1.686964629	-1.548975631	-1.729243496	-1.783607808	-2.112175318	-1.602840345
Z008E0061	1.157733263	0.257111357	0.839839009	1.459425208	0.922395926	1.02671496	1.096581569	0.99717314	0.711582411	0.897938369
Z008E0062	0.195727721	0.4355083	-0.155088052	0.785616192	0.34287566	0.35170453	-0.200015992	0.10801072	0.204458466	-0.00432935
Z008E0063	-0.96270474	-1.390533267	-0.843112352	-0.281260913	-1.15522218	-1.147776312	-1.410288518	-1.167657072	-0.850313438	-0.383708919
Z008E0064	-0.220948888	0.109133522	-0.225972599	0.470484792	-0.150094529	-0.10157823	-0.246453933	-0.28999887	-0.617482039	-0.236769781
Z008E0065	-1.770681821	-1.468318241	-1.770038051	-0.495321233	-0.947063943	-1.536834263	-1.354536662	-1.426403561	-0.971069379	-1.198070912
Z008E0066	0.212436545	-0.736310186	-0.003998451	-0.902655452	0.093222333	0.031400635	-0.359191132	0.122318456	0.213284252	-0.027859959
Z008E0067	-0.516909936	-0.22792783	-0.421645002	0.019945371	-0.480513942	-0.472114742	-0.394017498	-0.449535946	-0.886646628	-0.502847718
Z008E0068	-0.843117801	-1.840821937	-1.247539492	-0.442550741	-1.453448835	-1.120767327	-1.070841218	-1.099521822	-1.111116173	-1.179863742
Z008E0069	0.622443503	-0.54905418	0.286873408	1.008549395	0.023783778	0.240715558	0.503893761	0.121870505	-0.398866018	0.286892567
Z008E0070	-0.555878172	-1.428501525	-0.508954356	-0.618507879	-0.875985815	-1.064640948	-0.527736882	-1.031151096	-0.251626444	-1.070087891
Z008E0071	-0.214642897	0.609898981	-0.11160295	-1.875394014	0.539582926	0.193322948	0.390990381	-0.195138707	0.065416748	0.071447992
Z008E0072	0.811359651	0.476906923	1.054800622	0.412473391	0.760560593	0.878275009	1.433360824	0.778874445	1.072133308	0.899512421
Z008E0073	-0.406571479	0.154873699	-0.885269859	0.277149289	-0.144853968	-0.339698286	-0.618210973	-0.298709346	-0.302787614	-0.457011727
Z008E0074	-1.123061437	-0.709465938	-1.325081563	-0.812734328	-0.970799609	-0.903270309	-0.89196395	-0.998350318	-1.227149643	-1.089525045
Z008E0075	-0.246358335	-0.002548181	0.110399492	-1.444042837	-0.007168328	0.120278575	0.28905893	-0.15828474	-0.109372562	-0.050592372
Z008E0076	1.278050101	1.123890265	1.604423787	1.196980707	1.293208502	1.438388596	1.077768507	1.617641663	1.618090896	2.055228862
Z008E0077	-0.03481564	-0.89294284	-0.16715572	-0.826054854	-0.173664871	-0.034480256	0.024479541	-0.109686041	0.243659344	-0.088991886
Z008E0078	-0.294717453	0.084014156	0.448890719	-0.943209629	0.26998289	0.133550227	-0.182411819	0.278544026	0.069611179	0.113423546
Z008E0079	-1.199953807	-0.935957904	-1.539652251	-2.154697625	-1.134686179	-1.295937304	-0.96246493	-1.410362911	-1.188765894	-1.200004953
Z008E0080	1.192901058	0.608054445	1.147398313	0.109675322	1.615796507	1.362338343	1.632496615	1.183535393	1.74287875	1.410701333
Z008E0081	0.227317281	0.055417235	0.348867195	-0.740795622	-0.020728817	0.16780632	0.735641234	0.473850573	0.773618641	0.568725656
Z008E0082	-1.089497795	-0.607945706	-0.892161841	-1.771839354	-1.300751433	-1.27762236	-1.068569262	-1.330166508	-0.780743154	-1.305326345
Z008E0083	0.665801743	0.929091737	0.446077713	1.520068292	0.65138504	0.637870156	0.427546081	0.399539786	1.066394498	0.534875764
Z008E0084	1.888433855	2.453259085	1.800777338	3.173671855	2.091104205	1.784454295	1.693476977	1.620642265	1.850494752	1.579340558
Z008E0085	1.88086369	1.991022491	1.353400742	1.125472882	1.736597716	1.772454534	1.878388767	1.63578788	1.757668614	1.422952894
Z008E0086	-0.044182708	-0.076352462	0.068296576	-1.721147808	0.162958596	-0.033033368	-0.350256661	-0.056907758	-0.050916744	-0.340078195
Z008E0087	1.060343864	0.679416828	0.978855459	-0.603454043	0.683002175	0.868861691	1.166500103	0.689625147	0.626050355	0.492934961
Z008E0088	1.054596427	1.181168192	0.830419296	1.539537316	1.243437679	1.133230552	1.174203547	0.810962387	1.188476821	1.02861592
Z008E0090	0.056890175	0.356993231	0.410785781	0.208749533	0.761907672	0.630573236	0.509674749	0.521672758	0.70197955	0.649359428
Z008E0091	1.186240238	1.469864974	1.073681553	1.106630288	0.954265247	0.93055519	0.995068341	1.241955781	1.473736818	1.228614527
Z008E0092	0.665761106	0.642584227	0.64348931	0.28699151	0.818210367	0.718864485	0.599127005	0.66771521	0.069312327	0.433864274
Z008E0093	-0.21670937	0.451344273	0.621080356	0.5356141	0.016760333	0.113557124	-0.153871895	0.313679156	0.099132777	0.368284975
Z008E0094	0.517888923	0.562641884	0.526182387	0.176357325	1.038439226	0.561316694	0.365320851	0.885598546	1.013325746	0.586939486
Z008E0095	0.176984406	0.952524965	-0.214679782	-0.324690753	-0.262838956	-0.178854869	-0.207826654	-0.144038794	0.022183518	-0.187531279
Z008E0096	0.094182253	0.192630299	-0.417451455	0.310129553	-0.086945718	-0.129157547	0.131949961	-0.258944328	0.045846946	-0.010253913
Z008E0097	-1.196697054	-0.850784408	-1.332961617	-1.32683794	-1.253481696	-1.667241856	-1.921824786	-1.434138179	-1.592760647	-1.740698035
Z008E0098	0.141046481	0.036852467	-0.744066399	1.253580109	-0.053168539	-0.489818886	-0.519478274	-0.485180884	-0.642627739	-0.13700064
Z008E0099	0.534362774	0.998736874	0.798553255	0.231465524	0.478173181	0.454518419	0.273224965	0.337362265	0.511425472	0.652679968
Z008E0100	0.070939738	0.274760555	0.159333265	0.368309961	-0.288063307	-0.244598149	-0.44307841	-0.061067425	-0.09032157	0.192603888
Z008E0101	-0.554818672	0.09465447	-0.634984332	-0.721250038	-0.612199474	-0.251125633	-0.755664182	-0.47173684	-0.862065652	-0.614114431
Z008E0102	-0.71072845	-0.430275413	-0.413785705	-2.114921632	-0.627481312	-0.644949624	-0.757166417	-0.983823868	-0.97671439	-0.667683158
Z008E0103	0.541578225	0.98359141	0.88817558	0.089646813	0.767811104	0.816352728	1.031668102	0.525191576	0.838767403	0.642554458
Z008E0104	-0.9612728	-1.519428011	-1.377261073	-1.091890434	-1.256247186	-1.341849607	-0.756226035	-1.353812274	-1.169254449	-1.30315326
Z008E0105	0.686457013	0.803898656	0.567171965	-0.41704973	0.205017191	0.57153544	0.800157942	0.594611311	0.197669167	0.536073961
Z008E0106	-0.091273523	-0.642337524	0.388387117	-1.473952408	0.027008694	0.0841924	-0.328271895	0.038368089	0.205302874	0.176541127
Z008E0107	-0.320921138	-0.235839125	-0.444155543	-0.446244301	-0.297720822	-0.298467498	-0.448997221	-0.078700983	-0.09561059	-0.201491215
Z008E0108	-0.083217639	-0.68818953	0.004243581	0.267447284	-0.051585871	-0.058957193	-0.331186838	-0.306816618	-0.00960964	-0.240271841
Z008E0109	-1.290649538	-0.527508621	-0.400449434	-0.667723307	-0.758139382	-0.930218918	-0.588138763	-0.955968926	-1.045172542	-0.763852367
Z008E0110	0.211397877	0.814267496	0.013094604	-0.520117492	0.242432442	0.125843213	-0.297292727	0.54042779	0.621991891	0.270406324
Z008E0111	0.827564551	0.696160992	0.22647728	-1.23300103	0.478133987	0.376356788	0.225275673	0.40241792	-0.164436611	0.484439573
Z008E0112	1.01099444	0.809903102	0.458568549	0.832653172	0.797020162	0.925667955	0.895142809	1.122867945	0.829703396	1.238015163
Z008E0113	0.130361061	-0.236792117	0.157969355	1.232567651	-0.075317392	-0.031919469	0.190895978	-0.06909302	0.058577429	0.142758892
Z008E0114	0.757237659	0.185140775	0.502109647	-0.197060271	0.470495673	0.273292735	0.778574409	0.522735231	0.427146283	0.439233274
Z008E0115	2.029440083	1.159043716	2.123921294	1.744091559	1.946252772	1.847559466	1.521436896	2.081428824	2.030833151	1.862002325
Z008E0116	-0.014059728	-0.613289662	0.079109975	0.315401559	-0.185927159	-0.273216546	-0.426187393	-0.373144234	-0.09894725	-0.538836239
Z008E0117	0.6196365	1.106789955	1.062098139	0.044190297	0.951024307	0.593960989	1.496406205	0.442331217	1.016395877	0.754899163
Z008E0118	0.197517945	-0.336524288	-0.178247723	-0.379085361	0.072644416	-0.043912026	-0.170007898	-0.12106634	-0.381416779	-0.012274468
Z008E0119	0.56725956	0.502692261	0.987985516	-1.15867628	0.402784701	0.608632412	0.356969276	0.586425145	0.764444636	0.845912116
Z008E0120	-0.016644594	-0.285532625	-0.170489343	1.187237555	-0.116717315	0.25174954	0.39791977	0.006328939	-0.343823307	-0.466810907
Z008E0121	0.163189494	0.177606741	0.909930066	0.189615307	0.47923779	0.280565941	-0.069479689	0.483348715	0.130456612	0.063023651
Z008E0122	0.526766535	0.670793685	0.986711009	0.312865803	1.081065452	0.894865095	0.555063972	0.733644764	0.330697588	1.131918939
Z008E0123	0.119841114	-0.193935766	0.203148605	0.443088871	0.320552919	-0.317773351	-0.456100187	-0.002525601	-0.097584541	0.103577765
Z008E0124	-0.09648742	-0.802585744	-0.177303259	0.120224755	-0.718070354	-0.265253612	-0.846763995	-0.261851153	-0.633873769	-0.535464255
Z008E0125	-0.233199105	-0.871224111	-0.136230001	-1.294338302	-0.134420258	-0.146919023	-0.405768626	-0.180350932	-0.33647425	-0.230115525
Z008E0126	1.115067575	0.467896613	1.122155581	1.03379849	1.019911205	0.859636457	0.983425933	0.958704783	0.669151144	0.503230243
Z008E0127	0.49071158	0.649654731	-0.423298485	-0.146726563	-0.001845007	-0.155332208	-0.023505238	-0.261383674	0.1831817	-0.022484363
Z008E0128	1.9318121	2.118255002	1.862457619	3.030212029	2.006479491	1.75258173	2.233786138	1.58180781	1.554171365	1.885787135
Z008E0129	1.926735589	1.605263257	0.986353816	2.945872008	1.393941828	1.493749752	1.106665499	1.692774546	1.425411802	1.432119106
Z008E0130	-0.83592523	-1.457560475	-0.939672458	-2.306603349	-1.064151852	-1.077582487	-0.654915233	-0.730512381	-1.050599395	-0.865876155
Z008E0131	-0.328135062	-0.116207727	-0.170791858	-0.210850045	-0.289893701	-0.334206986	-0.522788197	-0.096693929	0.272552405	-0.44845386
Z008E0132	1.516231147	1.574546223	0.822891659	2.078596495	1.184202421	1.065563146	0.94924723	0.957419407	0.924817096	1.12888533
Z008E0133	0.334304032	0.65551238	0.922090899	-0.093767501	1.139039932	0.361813494	0.828451152	0.671702234	0.673353176	0.812810587
Z008E0134	-0.397590881	0.271412814	-0.506070706	-0.351202454	-0.516943069	-0.550290347	-0.119699517	-0.120005207	-0.309300223	-0.189759855
Z008E0135	1.492299375	1.000665854	1.687488039	0.943877762	1.482542088	1.323615863	1.527536335	1.336813294	0.764372593	1.333926536
Z008E0136	-0.825291027	-1.143441441	-1.018037981	-0.511747839	-0.697530838	-0.775802576	-0.490222755	-0.747681416	-0.721445867	-0.98295136
Z008E0137	0.535481963	0.534530053	0.785209387	0.866486747	0.661580132	0.326583227	0.451987571	0.429207261	1.044919456	0.478583676
Z008E0139	0.895941846	1.198081913	1.207709926	1.264426417	1.292952593	1.07763929	1.066050383	1.207540945	1.009812911	1.156996848
Z008E0140	0.598968545	0.755250769	0.1962672	-0.354512032	0.218596761	0.252683397	0.217611002	0.379994255	0.068138223	0.520413423
Z008E0141	-0.297507211	0.200458955	0.059940045	-0.999110922	-0.589830906	-0.062918554	-0.047546445	0.000219473	-0.347212793	-0.099994221
Z008E0142	-0.0154732	-0.535506341	-0.014049235	0.645264132	-0.102892482	-0.239282918	0.254443789	-0.148325721	-0.261652114	-0.160316026
Z008E0144	-1.116709368	-0.974848149	-0.81405171	-1.148951085	-0.818896351	-0.764518262	-0.825497235	-0.901011281	-1.117468846	-1.059390315
Z008E0145	0.628885329	0.637923587	0.992471769	0.931096145	1.171677828	0.501668843	0.686901035	0.443805907	0.56003981	0.221683202
Z008E0146	-0.155424355	-0.408188372	-0.067456056	-1.4927025	0.349607474	-0.235779061	0.231673174	-0.04711383	-0.216946541	-0.43220764
Z008E0147	0.844098174	1.380941398	0.527481524	-0.001868494	0.422188352	0.639555159	0.971037881	0.838818287	0.449044015	0.647586577
Z008E0148	-0.468312728	-0.936721565	-0.288865583	-1.133325688	-0.271635353	-0.243316193	-0.402125703	-0.131602362	-0.360332987	0.313586843
Z008E0149	-0.440520867	-0.771456137	-0.45229867	-0.102940431	-0.226387234	0.084511018	-0.074823521	-0.151562425	-0.509534255	-0.433702316
Z008E0150	0.023251855	0.443578652	0.389081343	0.59009441	0.104389757	0.099763829	0.121657237	-0.090313066	-0.170817062	0.318385898
Z008E0151	0.138322498	-0.261020719	0.461266621	-0.340112048	0.297785177	0.55619541	0.945536818	0.484132921	0.708027225	0.181842774
Z008E0152	0.493780052	0.145014866	0.463476534	-0.714671848	0.14471152	0.151417087	0.265153529	0.128678596	0.763345292	0.308260592
Z008E0153	-1.178804511	-0.809625422	-1.122417455	0.263099329	-1.130711689	-0.924805853	-0.692184338	-1.031902274	-1.567217564	-0.909223252
Z008E0154	2.398008631	2.876143046	2.377613577	0.726205763	1.863572712	2.427708488	2.473471805	2.386576197	1.964240618	2.084137224
Z008E0155	-0.040848026	-0.712281606	0.080023376	-0.974472832	-0.641017924	0.106546179	-0.723953668	-0.121683601	-0.231528377	-0.238191628
Z008E0156	-0.293113318	-0.363807031	-0.300738488	-0.722156504	0.011511624	-0.116508452	0.246447263	-0.1941805	-0.082049699	-0.10158008
Z008E0157	0.075710477	0.480368487	0.121232008	0.879721303	0.085623508	0.397201879	0.616791791	0.23900958	0.008576722	0.385926689
Z008E0158	0.075149931	0.584443808	-0.452465483	-0.622609704	-0.139635659	0.017088096	-0.639003805	-0.051673622	-0.444454768	-0.040831044
Z008E0159	0.386260579	1.193170728	0.599423155	-0.64121478	0.441671683	0.428116202	1.11410607	0.712606036	0.745155031	0.286366293
Z008E0160	0.275975284	0.534702912	0.408910652	1.253301547	0.616919109	0.622491916	0.378724262	0.389117819	0.968698399	0.586887111
Z008E0161	-0.867103873	-0.748330261	-1.184467508	-1.222294201	-1.605348762	-1.358295216	-1.499893076	-1.091063293	-1.04234882	-1.279070217
Z008E0162	-0.902888434	-0.861843054	-0.58859405	-0.868982019	-0.325214457	-0.394715286	-0.856757978	-0.361933073	0.101486254	-0.379443231
Z008E0163	-0.744321252	-1.201119236	-0.605787935	-1.781587072	-0.477160498	-0.72607504	-0.927701191	-0.725093787	-0.600407523	-0.872806788
Z008E0164	1.026006475	0.776901208	1.013706318	1.547097414	1.254931348	1.136283853	0.807161505	1.486412352	0.965392187	1.483165826
Z008E0165	-0.625444791	-0.352875409	-0.302472443	0.106234107	-0.283055313	-0.288587179	0.042850047	-0.306481672	-0.403859765	0.163455783
Z008E0166	-0.606060239	-0.039575563	-0.531614541	0.239031569	-0.355653143	-0.403376972	-0.02789104	-0.168044062	-0.2605995	-0.339858715
Z008E0167	-0.623134375	-0.502581776	-0.775540239	-0.900542328	-0.787109293	-0.573549449	-0.884900419	-0.807544005	-0.525024709	-0.871707204
Z008E0168	1.521315742	1.053115767	1.246924972	1.262492153	1.549143326	1.452203173	1.073013729	1.600829884	2.036972889	1.32545865
Z008E0169	-0.829273641	-0.601133578	-1.054147535	-1.220519783	-0.354144843	-0.564146169	-0.343303414	-0.726022107	-0.994995605	-0.521752981
Z008E0170	-1.050349122	-1.135453633	-1.215181772	-2.292746904	-0.899866666	-1.125009083	-0.665975251	-0.92729424	-0.869275913	-1.080289635
Z008E0171	0.547646711	0.66415852	0.131224822	-0.578177316	0.679311835	0.298382234	0.03724335	0.217509485	-0.048448219	0.107207312
Z008E0172	0.234071048	-0.339920734	0.328224326	1.288605804	0.02486151	-0.039661044	-0.272409149	0.013494987	0.328882331	0.245847801
Z008E0173	-0.31050551	-0.132981161	0.283991966	0.577378791	0.087488202	-0.256011846	0.568374144	-0.034897806	-0.085553807	-0.181338975
Z008E0174	-0.488813689	-0.435496226	-0.9098361	-0.580351504	-0.56510511	-0.618616903	-0.615558424	-0.60856325	-1.053599821	-0.492651361
Z008E0175	-0.380960842	-0.784386154	0.121090213	0.376089915	-0.433185133	-0.287814772	-0.017236551	-0.268823197	-0.596658589	-0.120754091
Z008E0176	-0.253943706	0.033454563	-0.401715694	0.220305016	-0.417397925	-0.245776618	-0.034695237	-0.224985729	-0.724926362	-0.121746199
Z008E0177	-0.080874168	0.113829574	0.041651356	0.13040159	-0.05213201	0.260687936	0.284042697	0.078696821	-0.028923216	-0.262354588
Z008E0178	0.014628165	-0.215966792	0.088148849	0.487020353	-0.55914095	-0.176291081	0.13975666	-0.001129054	-0.269341617	0.177179158
Z008E0179	0.635294247	0.549925498	0.309045022	1.043961374	0.149859228	0.356650002	0.48465715	0.14506458	0.504056248	0.602489925
Z008E0180	1.066019656	0.915202006	0.981747816	2.206763323	0.964293035	1.113990152	1.114326597	0.797670238	0.929666232	0.868871901
Z008E0181	0.350250078	0.345743912	0.464436916	-0.293413887	0.70816723	0.63518131	1.065119045	0.859646227	1.283943289	0.469115931
Z008E0182	0.560973606	0.950767782	0.404091398	0.327000725	0.517706003	0.897626627	0.867965616	0.629588939	0.49242563	1.127136646
Z008E0183	-0.245258145	0.021400804	-0.726385509	-0.512494456	-0.674097308	-0.437052119	-0.953303518	-0.444890429	-0.317601782	-0.752087477
Z008E0184	-1.498027778	-1.400804374	-1.760135026	-0.301853785	-1.36099429	-1.140926623	-1.229374182	-1.391564421	-1.166338315	-1.141118749
Z008E0185	0.593684699	0.729558782	0.444295716	-0.866231528	0.269067621	0.319939556	0.073251797	0.265512603	0.757914183	0.348241189
Z008E0186	-1.933671399	-2.099521234	-1.850071035	-3.316934125	-1.80336708	-1.573068298	-1.977370144	-1.68248837	-1.653337906	-1.203164008
Z008E0187	-0.476391025	-0.600290448	-0.637968281	0.107604264	-0.617079343	-0.794816672	-0.548117392	-0.992968223	-0.403227937	-0.099923947
Z008E0188	-0.959821833	-1.583922949	-1.07035838	-0.181622893	-1.161022096	-0.823508514	-1.028118871	-0.87454684	-1.302147308	-0.582979847
Z008E0189	-0.267549313	-1.0710679	-0.340923852	0.330306663	-0.888756879	-0.724939427	-1.030065906	-0.534640681	-0.9042863	-0.90142154
Z008E0190	0.072011365	-0.042497975	-0.2165817	0.763807971	0.084078199	0.189682385	0.00308715	0.056433228	-0.142599127	0.18413285
Z008E0191	-0.124024295	0.29135585	-0.031196653	0.992334055	0.17732262	0.188129618	0.000176057	-0.024504381	-0.226670784	-0.109505603
Z008E0192	-0.153945959	-0.439990975	-0.279843516	-0.310383849	-0.569001955	-0.383895014	-0.462972433	-0.230313325	-0.06719856	-0.315512612
Z008E0193	0.637416056	0.060959647	0.767686339	1.119605968	0.963552982	0.732303653	0.661659996	0.578739808	0.877036178	0.9112836
Z008E0194	-1.100598485	-0.965824968	-0.735911486	-0.185594475	-0.683688711	-0.963662647	-0.331160942	-0.72352822	-0.73043302	-0.935208011
Z008E0195	-0.729074513	-1.433689577	-0.734159535	-0.372720277	-1.230765625	-0.809495281	-1.48485601	-0.775612758	-0.763425952	-1.00561812
Z008E0196	0.48795341	0.474536945	0.484605589	0.376975929	0.449679436	0.629119519	0.64773088	0.691398526	0.321237237	0.76296676
Z008E0197	-0.632908086	0.017434902	-0.385766131	-1.642339038	-0.525561204	-0.554635379	-0.533676345	-0.408255153	-0.403645922	0.00284563
Z008E0198	0.682767721	0.547942656	0.534002014	-0.601473253	0.462669592	0.376450103	0.179827215	0.510357572	0.221756942	0.409518838
Z008E0199	0.121246884	-0.125630437	0.469571791	0.392145477	0.426365665	0.066791136	0.391260701	0.121974158	0.484007659	-0.298752032
Z008E0200	0.131136553	0.415259378	-0.038675565	-0.216326178	0.1168505	-0.073617754	-0.143369707	0.089951861	0.330536767	-0.373697258
Z009E0001	0.636521367	0.450391841	0.148078844	1.33716916	0.297155435	0.218544932	0.348560208	0.334839214	0.48962736	-0.034935757
Z009E0002	0.203756029	0.177840536	0.494962579	-0.175645619	0.465988024	0.293325452	0.057260703	0.223208412	0.080968113	-0.225794859
Z009E0003	-0.357327931	-0.148844742	-0.555328615	-0.858807866	-0.447512981	-0.6661413	-0.793310195	-0.581784877	-0.5105819	-0.973375894
Z009E0004	-0.879489253	-0.990885084	-0.557745743	-0.451944129	-0.885988001	-0.964525266	-1.079409848	-0.938171793	-0.838269577	-1.285976535
Z009E0005	-1.049956846	-0.987556735	-1.249262963	-1.798134958	-0.745866408	-0.809162406	-0.987959785	-0.932032247	-1.206758973	-1.10693987
Z009E0007	-0.601467026	-0.098004859	-0.559471222	-1.37090689	-0.556258264	-0.329314632	-0.205171755	-0.34437272	-0.10842907	-0.248022027
Z009E0008	-0.676794219	-0.544212651	-0.523029948	-0.162898194	-0.567200925	-0.780672039	-0.488421449	-0.791949038	-0.691414497	-1.107351564
Z009E0009	-0.916391215	-0.745538814	-0.496050173	-1.460169529	-1.079929976	-0.92150859	-0.707232773	-0.892474707	-0.6754334	-0.724982594
Z009E0010	0.735241594	0.386700735	0.476268039	1.835063843	0.129969631	0.671228743	1.002133234	0.588264908	0.599959359	0.038808927
Z009E0012	0.891413929	0.839650403	1.114184695	0.605692929	0.897429733	0.725443024	1.015436543	0.827256626	0.734478454	0.835054729
Z009E0013	-0.103638968	-0.475888364	-0.253865642	-0.33302341	-0.400632087	-0.238834363	-0.018584945	-0.289747889	-0.086936308	-0.000446559
Z009E0014	0.63334375	0.687369308	1.031268855	1.227795806	0.371005139	0.743032945	0.613947968	0.656236223	0.967831734	0.819938228
Z009E0015	-0.68200606	-0.456038355	-0.640679665	-0.070979599	-0.551932084	-0.533546193	-0.892465431	-0.521777191	-0.696231834	-1.2004748
Z009E0016	-0.237658415	-0.278538356	-0.602709365	-0.014057349	-0.426791552	-0.312790147	-0.346233987	-0.352965878	-0.311080526	-0.486938339
Z009E0017	-0.914154793	-1.136214139	-1.06411722	-1.220366692	-0.636153986	-1.03247667	-0.936621035	-1.025425111	-0.861299414	-1.190650858
Z009E0018	-0.050633124	0.250816066	0.045412945	-0.324120874	-0.312446594	-0.064235601	0.165705848	-0.110831701	-0.012781929	-0.077398856
Z009E0019	0.067735801	0.072745951	0.022003195	0.514253005	-0.245627837	0.117763549	-0.514809744	0.098684412	0.251146599	-0.425586679
Z009E0020	-1.853124276	-2.221135601	-1.894364418	-1.751674823	-2.24490829	-2.032570623	-1.690567335	-2.064452722	-2.107143886	-1.561409802
Z009E0021	1.436288092	1.658034575	1.511950444	0.873983492	1.232369138	1.683218683	1.153735454	1.578323449	1.557145251	0.969471842
Z009E0022	1.601083605	1.521636451	1.901543939	1.164490004	2.276642217	1.931642245	2.235160307	1.73875921	1.893552945	2.025149824
Z009E0023	0.343394101	0.283006401	0.504304565	1.404880659	0.711730192	0.335402908	0.256225547	0.505538616	0.26889861	0.302599271
Z009E0024	-0.399258997	-0.488791202	-0.688825848	0.222083083	-0.516914124	-0.464269443	-0.580234173	-0.511586916	-0.341944644	0.079810862
Z009E0025	0.067661334	0.395510268	0.494426222	0.609667241	0.027338827	0.068933954	-0.049616062	0.041504572	0.073283619	0.238714704
Z009E0026	0.169569835	-0.266424871	0.029578275	-0.313616659	-0.631246245	-0.132850947	0.023496868	0.012294644	0.064155565	-0.208600373
Z009E0027	-1.162053335	-1.023147418	-1.016658327	-0.516090663	-1.153030226	-1.085345607	-1.259347881	-1.182528337	-0.944516935	-0.970322628
Z009E0028	-0.160673826	0.154111215	-0.120400891	0.387195304	0.082641447	-0.015461817	0.048062722	0.111395374	-0.197518807	0.40660569
Z009E0029	0.469920236	0.265677516	0.659151325	-0.572856429	0.530933739	0.527341172	0.008650806	0.495350538	0.167770711	1.205600807
Z009E0030	0.750034794	0.179212202	0.057806831	1.12519154	0.651022477	0.394689453	0.413349486	0.411207121	0.276543955	0.802095952
Z009E0031	0.313796077	-0.018211684	-0.119346297	-0.040311	-0.082752656	0.191347776	0.511728398	0.018879434	0.226372615	-0.282457381
Z009E0032	-1.611783372	-1.326268196	-2.034203082	-1.759882991	-1.216445809	-1.727369473	-1.426358172	-1.560357166	-1.459672577	-1.285148924
Z009E0033	-0.46630581	0.326925042	-0.264479371	-1.28418772	0.331632048	-0.184503232	0.020489879	-0.078372506	-0.223356758	-0.139955842
Z009E0034	0.52755611	0.706409523	0.978151026	1.318469633	0.286786533	0.738765411	0.738207704	0.579180627	0.512612919	0.404232599
Z009E0035	0.260548207	-0.046384693	-0.203934281	0.929210931	0.228990857	0.115070958	0.220944817	-0.022341911	0.26732986	0.041597512
Z009E0036	0.689702159	0.696262545	0.806615972	0.367327947	0.492799994	0.635210107	0.570906305	0.642450522	0.685783311	1.237353846
Z009E0037	0.994740443	1.123154177	1.526302184	0.514490117	1.558898568	1.351076236	1.371753559	1.294214277	1.094578526	1.196187741
Z009E0038	-0.143083366	-0.0721485	-0.126668234	-0.011962489	0.145149735	-0.028607188	-0.007392502	-0.175504504	-0.031260939	-0.402858608
Z009E0039	1.233385754	1.074741918	1.601976327	0.821455668	1.033758895	1.128355564	0.791593738	0.97763764	1.22963057	1.289977377
Z009E0040	1.131693734	0.95945929	0.722334593	0.080149141	0.82314712	0.712569916	1.027771844	0.799167774	1.112155765	1.069863079
Z009E0041	0.525674029	0.254180169	0.113496699	0.803141836	-0.119406509	0.415329837	0.338246891	0.342121761	0.240066095	0.854443383
Z009E0042	0.110833088	0.622645211	0.368905955	0.58700447	0.311230678	0.481458877	0.257142953	0.510556576	0.614049251	0.738428213
Z009E0043	0.806808349	0.702112516	0.742146961	1.343395274	1.121844809	0.777746913	0.798158843	0.953269558	0.880152735	0.682485727
Z009E0044	-0.700032041	-0.579562635	-0.853607286	-1.953144215	-0.866501758	-0.777384362	-0.267682382	-0.598691757	-0.788003392	0.018774159
Z009E0045	-1.840726061	-1.800420457	-1.715150184	-1.26560822	-1.997729785	-1.572900605	-2.235046581	-1.59228426	-1.583089747	-1.341079592
Z009E0047	0.487015409	0.836231761	0.421604804	-1.135601104	0.157935507	0.300536004	0.461544037	0.499181966	0.285697761	0.084049937
Z009E0048	1.246778712	1.498229569	1.257588969	0.804694885	1.320785276	1.32016529	0.975214966	1.242956634	1.410525462	0.995796093
Z009E0049	-0.089844905	0.05907119	-0.286129822	0.9056507	0.041716071	0.126247404	0.147948012	0.019529241	-0.116939325	0.117752362
Z009E0050	0.925120274	0.769754162	0.902565332	0.281459374	0.497113208	0.988638485	0.878264956	0.884707586	0.979488439	0.611454841
Z009E0051	0.881445667	0.714725742	0.408259992	1.225439244	1.27074794	0.514171768	0.322395915	0.544711276	0.56399699	0.798095451
Z009E0052	-0.456101805	-0.304813722	-0.687322569	0.29452475	-1.103267402	-0.321152126	-0.243388615	-0.46025486	-0.341600875	-0.327540575
Z009E0053	-0.244011656	-0.13053759	-0.528325549	0.09527225	0.132383051	0.024408585	-0.404454799	-0.140563635	-0.260841993	-0.56648883
Z009E0054	-0.130166976	0.234962979	-0.358990141	-0.818151235	0.489549372	-0.132223221	-0.095541263	0.013130983	-0.185887635	-0.297560426
Z009E0055	0.358448971	0.461098092	0.489733316	1.604497078	0.806798355	0.301015468	0.127591326	0.440092404	0.234721731	0.356288784
Z009E0056	-0.974982935	-0.906047759	-1.12758096	-1.42916124	-1.001632463	-1.037144546	-0.747535651	-0.922828635	-0.825407298	-1.121449654
Z009E0057	0.481849655	-0.166557817	0.014776065	0.815790635	0.332118022	-0.100848521	-0.153829069	0.154305657	-0.06787805	0.123126077
Z009E0058	-0.483080458	-0.191870442	-0.223214604	-0.342613741	-0.09366966	-0.249795623	-0.253474565	-0.193237503	-0.103698118	-0.261934157
Z009E0059	-0.921267378	-1.156688326	-0.73258224	-0.436331243	-1.339866016	-1.258612797	-1.343383566	-1.06895906	-0.976523421	-1.616264173
Z009E0060	-0.847387421	-1.299920307	-0.811672071	-1.747517276	-0.710244111	-1.018790436	-1.290150179	-1.108589239	-1.00234329	-1.224596072
Z009E0061	0.411594811	0.499036921	0.463732366	0.21204681	0.307871682	0.340199951	0.131854021	0.387956291	0.537221822	-0.0299466
Z009E0062	-0.005296755	-0.189703316	-0.442525303	0.036494653	0.443816167	-0.229417712	-0.30687227	-0.059103434	-0.263385763	0.186992611
Z009E0063	0.725155931	0.387695573	0.402358127	1.394867252	0.461570989	0.006545964	0.158423475	0.281964682	0.417204864	0.174881101
Z009E0064	-0.533713482	-0.690181643	-0.571575002	-1.493126703	-1.09775842	-0.656097399	-0.414198299	-0.697471459	-0.604991448	-1.352953122
Z009E0065	-0.179103554	-0.163014262	-0.592393678	-1.0150099	-0.179023595	-0.307246806	-0.350154218	-0.247858131	-0.148850942	-0.293953605
Z009E0066	1.476645189	1.403099927	1.913138533	1.991325146	0.919169608	1.434105793	1.207819217	1.522005586	1.472013695	2.051942206
Z009E0067	-0.677637503	-0.873246168	-0.724777115	-0.275949896	-0.74572662	-0.385600905	-0.29970867	-0.574538854	-0.537830024	-0.939132444
Z009E0068	-0.919836156	-1.085117709	-0.997419409	-1.722360957	-0.671382363	-0.896995381	-1.195257005	-1.038746822	-0.941560833	-0.73419828
Z009E0069	-0.184721837	0.018929163	0.220705993	-0.476870972	0.12149086	-0.024761903	-0.240014086	-0.162221613	-0.001905769	0.621449981
Z009E0070	0.086136831	0.055913816	-0.405965218	-0.144939596	-0.004825809	-0.089973288	-0.005923664	0.046663339	-0.116747252	-0.484457035
Z009E0071	-1.708298169	-1.627632477	-1.191911204	-1.991671528	-2.074091483	-1.597655229	-1.395930893	-1.607707037	-1.640727182	-2.169070431
Z009E0072	-0.393058292	-0.090037928	-0.711495556	0.210090304	0.253185231	-0.056406621	0.036037775	-0.211303668	-0.058140768	-0.045972865
Z009E0073	-1.621140658	-1.686470026	-1.153358313	-1.502546073	-1.547322195	-1.578305422	-1.305765541	-1.530178041	-1.45062425	-1.676741064
Z009E0074	-0.163864523	-0.110349936	0.003294068	0.311590192	-0.697979821	-0.502627226	-0.248116274	-0.439445831	-0.491336038	-0.730034974
Z009E0075	-0.794947097	-1.112499384	-0.610495187	-2.454035245	-0.531740824	-0.784888651	-0.796114283	-0.952456939	-1.074271684	-0.286181702
Z009E0076	-0.66550145	-0.444575915	0.034197448	0.556993759	-0.15190203	-0.163406575	-0.428387186	-0.226736268	-0.083564916	-0.454855505
Z009E0077	0.564106109	0.52843572	0.830554813	1.273274155	0.740412176	0.847277741	0.539220195	0.750130773	0.880262427	0.869192394
Z009E0078	0.597201355	0.464253723	0.108822947	-0.584937595	0.366897068	0.181214202	0.143131558	0.175811204	-0.04291233	0.642458067
Z009E0079	-0.243914975	-0.205434325	-0.344248883	-1.649261944	-0.76461435	-0.362228142	-0.784642095	-0.333048104	-0.536145486	-0.17885872
Z009E0080	-0.036400933	0.01442015	-0.232768621	0.210811018	-0.293264659	0.077000681	-0.016996804	-0.014938599	-0.099066293	-0.200515003
Z009E0082	-0.60888471	-0.458521636	-0.433009817	0.167004166	-0.948698954	-0.543203333	-0.901739167	-0.560565276	-0.590001073	-0.725821033
Z009E0083	-2.617181732	-2.780782347	-3.120092757	-3.569719219	-1.946480354	-2.811560914	-2.919085252	-2.76869239	-2.640146881	-2.887148772
Z009E0084	-0.244130397	-0.184842564	-0.568115581	0.256349314	-0.114902639	-0.145554495	-0.17155708	-0.305980468	-0.412404677	-0.128192118
Z009E0085	-1.565110148	-0.880305451	-1.181554134	-0.150654526	-1.694529755	-1.145404406	-1.425789094	-1.150275554	-0.959964323	-1.329107537
Z009E0086	-0.588446906	-0.940898155	-0.793123139	-0.666515096	-1.091358071	-0.961664505	-0.771708918	-0.761105812	-0.775622532	-0.312094478
Z009E0087	-0.599387766	-0.750723665	-0.678577708	0.216782332	-0.822019382	-0.803321567	-0.838601902	-0.680275867	-0.805128677	-0.851659405
Z009E0088	-0.897345943	-0.918959053	-0.959348	-1.339688494	-0.886879534	-0.829149348	-0.997036044	-0.843039751	-0.799144301	-0.647765992
Z009E0089	0.910172546	0.755592422	0.312776402	0.176505419	1.170564383	0.780499378	1.25224567	0.762272357	0.6476494	0.704758806
Z009E0090	-0.45331746	-0.803325126	-0.990274798	-0.940329164	-0.976194148	-0.991237793	-0.961764635	-0.715957891	-0.635216095	-1.133581254
Z009E0091	0.555482418	0.626561299	1.134626277	0.740842416	0.102236516	0.586988131	0.828786634	0.709250498	0.672632854	0.900404289
Z009E0092	1.60145021	1.294067384	1.412769598	1.430303252	1.105286034	1.377759368	1.269250791	1.285919382	1.170681959	0.914161906
Z009E0093	0.097355743	0.290291218	-0.347750323	-0.766043484	0.355626228	0.340110189	0.54223133	0.095826455	-0.039573561	-0.087374475
Z009E0094	-1.206082724	-1.281191066	-1.212371284	-0.090027915	-0.857830651	-1.14749896	-0.799059713	-1.040228992	-1.196174779	-0.835853617
Z009E0095	-0.76162167	-0.877918871	-0.634163166	-0.094686045	-0.647465719	-0.43796914	-0.896310328	-0.544724055	-0.559814864	-0.755875865
Z009E0096	0.056392945	-0.326937534	-0.229837626	0.389905553	-0.639136479	-0.10885828	-0.064532534	-0.207788806	-0.307861403	-0.522183205
Z009E0097	0.034589396	0.280653383	0.059110196	-0.566393386	0.396911242	0.106570658	0.018583281	0.008153103	0.035600321	-0.449139817
Z009E0098	-0.449197103	-0.085197259	-0.213907118	0.635362526	0.064938572	-0.221976095	-0.310307722	-0.162849078	-0.30779212	0.263853705
Z009E0099	-1.04008314	-0.995899496	-0.93488002	0.559420164	-0.550883379	-0.695099338	-1.222169202	-0.885171033	-0.639197142	-0.966571246
Z009E0100	0.862905719	0.112642946	0.638990731	0.203218262	0.503499813	0.506122059	0.436756786	0.627985438	0.294426909	1.342231189
Z009E0101	-1.493001635	-1.092764791	-1.020268362	-2.102360581	-1.263551759	-1.607907705	-1.414543179	-1.377639264	-1.341945747	-0.90548291
Z009E0102	0.205269625	0.159721998	0.305535654	-0.361212084	0.17846948	0.403336088	0.437610523	0.399319253	0.207737216	-0.174704725
Z009E0103	-0.418461239	-0.342150442	-0.755844548	-0.424473173	-0.926427804	-0.405719965	-0.395330207	-0.329097325	-0.169717824	-0.364499323
Z009E0104	-1.36634192	-0.953452789	-0.880835731	-1.43846674	-0.659522995	-0.820795769	-0.892079898	-1.02219279	-1.246843538	-1.262727608
Z009E0105	0.960810763	1.550755282	0.947069936	1.982037622	1.095463764	1.377394313	0.735846057	1.284623736	1.310364726	1.157516428
Z009E0106	-0.617022538	-0.555475325	-0.772375539	-0.541972578	-0.668897582	-0.671848498	-0.481756303	-0.614505687	-0.668723707	-0.398600473
Z009E0107	-0.127458645	0.415230358	0.435351617	0.920736715	0.533599947	0.00149369	0.161611445	0.088781993	0.261222641	0.305829754
Z009E0108	-0.547507042	0.412326558	-0.198636163	0.312519142	-0.089043766	-0.249112982	-0.389267133	-0.028133581	-0.211892228	0.247977122
Z009E0109	-0.632151048	-0.279258904	-0.252438548	0.168954247	-0.271241274	-0.824563872	-0.842023682	-0.626476709	-0.903564335	-1.104420964
Z009E0110	-0.855999836	-1.062971697	-0.584429636	-1.390427254	-0.580246847	-0.907435849	-0.687431071	-0.857779513	-0.904330491	-0.873918491
Z009E0111	-1.119456625	-0.905223016	-1.148637963	-0.662073602	-1.180714803	-0.650038367	-0.562831892	-0.721873751	-0.612204038	-0.680294665
Z009E0112	-0.377595152	-0.222067741	-0.348293673	-0.998199985	-0.34087145	-0.390423681	-0.023768184	-0.392528184	-0.372024247	-0.613426101
Z009E0113	-1.30809669	-1.065959033	-0.994274707	-1.219840525	-0.958454533	-1.131153871	-1.351282612	-1.280596721	-1.413263653	-0.965302486
Z009E0114	-1.159228526	-1.26842831	-0.92667474	-0.253260981	-1.007503674	-1.11799191	-1.027982948	-1.137490395	-0.951669089	-1.076062377
Z009E0115	0.56222737	0.785687356	0.582058651	0.036454458	0.782618955	0.546072898	0.599289173	0.559632209	0.814216318	0.347256351
Z009E0116	1.058902382	1.154718733	0.882094182	-0.074129127	1.407258595	0.963953495	0.82819292	1.11209445	0.899234938	0.631521588
Z009E0117	-1.89877703	-1.443713559	-1.484522949	-0.016670329	-1.969730662	-1.663996054	-1.857508181	-1.379646348	-1.671407865	-0.855614291
Z009E0118	-0.838219532	-0.468097176	-0.974778557	-1.162991522	-0.756553153	-0.57713444	-0.47333719	-0.721360555	-0.472532453	-0.418460485
Z009E0119	-0.660543457	-1.466570779	-0.489188895	-0.516299159	-1.563680974	-0.940846935	-1.551463485	-1.135654484	-1.131438226	-0.871818821
Z009E0120	-0.638566978	-0.302876289	-0.825798084	0.252273476	0.405417515	0.013669666	-0.003163328	-0.207616439	-0.333657012	0.520763872
Z009E0121	-1.099279191	-0.910861087	-0.977639952	-1.650274039	-1.260000365	-0.998485785	-0.817035637	-1.083673177	-1.105722306	-0.945417603
Z009E0122	0.717509095	0.752245785	0.710046594	1.058595316	0.767406112	0.903522343	0.487775909	0.816134813	0.646565087	1.036739025
Z009E0123	-0.631405428	-0.626571711	-0.202903673	-1.301523054	-0.536824344	-0.53012999	-0.569793789	-0.563504733	-0.350166137	-0.401624595
Z009E0124	-0.128913894	0.104968766	-0.419761547	0.339124448	-0.347406287	-0.246668832	-0.105175428	-0.13161898	0.119546504	0.038118498
Z009E0125	-0.69248499	-1.024970321	-0.529054803	-1.414644604	-0.776048641	-1.042041513	-1.002010474	-0.879275349	-0.977953937	-1.031083169
Z009E0126	-0.1008574	-0.116602689	0.091464419	-0.016972432	-0.455940474	-0.042159377	-0.161301605	0.071209846	0.01939375	-0.341185492
Z009E0127	-0.986889322	-0.768524165	-0.958461889	-1.395458923	-0.650594131	-0.893888583	-1.006575903	-0.954887103	-0.91926497	-1.373244385
Z009E0128	0.024756681	-0.160121722	-0.246281509	-0.535916372	-0.596406609	-0.229909535	-0.228265977	-0.303237561	-0.087414615	-0.174161046
Z009E0129	0.693735955	0.835067686	1.04895578	1.717600587	0.906386788	0.641769699	0.640053554	0.787219122	0.89277195	1.255147848
Z009E0130	0.800955468	0.133434174	0.360854555	0.36100635	0.55009736	0.595029354	0.482353021	0.739932795	0.653981505	0.672764334
Z009E0131	-0.838923681	-0.93360133	-0.752300373	-0.79995656	-0.868425067	-1.259390192	-1.078271056	-1.021434308	-1.152955026	-0.73544992
Z009E0132	-0.642150828	-0.400392991	-0.236421548	0.117711992	-0.888984419	-0.614208728	-0.303868003	-0.539129426	-0.316038477	-0.362732502
Z009E0133	-1.425294027	-1.277057315	-0.941110465	-0.73130645	-1.714891164	-1.468763601	-1.570947514	-1.439408596	-1.561580679	-1.227296358
Z009E0134	0.385480375	0.44446789	0.705287899	0.758089053	0.882569695	0.838966985	0.586800101	0.73443529	0.904602192	0.091532836
Z009E0135	-0.340992876	-0.143112855	0.201778861	0.919644329	-0.178325933	-0.071570441	-0.215312466	-0.24357398	-0.116405652	-0.076805618
Z009E0136	0.864038322	0.183640502	0.469916975	1.119101314	0.761212349	0.498933163	1.113328938	0.60530066	0.71585323	-0.045440118
Z009E0137	0.823631275	0.88692726	1.147207771	1.623998241	0.772080948	0.675664786	0.313583027	0.801095062	1.031581625	0.39483941
Z009E0138	0.812153409	0.598888883	0.57046321	-0.069844597	0.14581299	0.778920584	0.872990729	0.731090506	0.94358347	-0.054741859
Z009E0139	0.843613372	0.895464112	0.510152265	0.189796627	1.336080414	0.801407956	0.906203849	0.96722232	0.77723592	1.151083331
Z009E0140	-0.030696599	-0.042332968	-0.089424041	0.710161735	0.376365226	0.210381025	0.015495501	0.028055225	0.129426452	0.636929896
Z009E0141	0.633998132	0.535269614	0.686730279	-0.458265336	0.450009875	0.470422695	0.082200204	0.542197023	0.296093746	1.156896315
Z009E0142	0.010315692	-0.363894903	-0.252409321	0.172611736	-0.215622918	-0.130634393	-0.400394266	-0.21573993	-0.407395947	-0.696415224
Z009E0143	-0.14935983	-0.161857275	-0.398735697	0.817783677	0.26438351	-0.06978613	0.307148048	-0.076627012	-0.00819918	0.182949122
Z009E0144	-0.49091998	-0.366984171	-0.4549946	-0.702031982	-0.510911871	-0.503383571	-0.400299574	-0.495115293	-0.32484564	-0.61233614
Z009E0145	0.557476947	0.304676454	0.487738967	0.203864458	0.046831648	0.421888246	0.577647357	0.670007836	0.564156573	0.501596442
Z009E0146	1.296046092	0.944494173	0.687932793	1.296189848	0.687915363	0.801708644	1.272045771	1.036575818	0.95228802	1.106627305
Z009E0147	0.387365625	0.102974325	0.645551586	1.174780466	-0.150746471	0.548467883	0.735626878	0.286493798	0.359283975	-0.081263579
Z009E0149	0.679923875	0.343799917	0.691919525	-0.200107021	0.412488423	0.773960695	0.953579088	0.655084926	0.475360999	0.511372909
Z009E0150	1.160962058	1.344240168	0.850723249	0.768912033	1.369160077	1.153918118	1.230012397	1.273786375	1.338152182	1.486319577
Z009E0151	0.369508445	0.263846809	0.662904783	-0.363057647	0.759174619	0.410435969	0.203348234	0.328389604	0.187313956	0.696136101
Z009E0152	-0.95033888	-0.970220459	-0.851784476	-1.18821083	-0.704908244	-1.098880153	-0.691025745	-1.167756253	-1.119402847	-1.524181282
Z009E0153	0.348042686	0.073008375	-0.005148384	-0.773888603	-0.298997173	0.215962826	-0.301494867	0.062780975	0.221433583	0.579331349
Z009E0154	0.240377133	0.374508421	0.591933868	1.718917626	0.190824143	0.596162947	0.486330469	0.353539348	0.219034888	0.64765453
Z009E0155	0.009234576	-0.380579956	-0.178592598	0.864964649	-0.023680723	0.010795783	0.058097966	-0.005790098	-0.033568437	0.303669362
Z009E0156	1.088211808	1.29176574	0.730068747	1.946765663	1.476389704	1.214876046	0.910543955	1.174428472	1.227745406	1.398630377
Z009E0157	-0.036314122	0.038504426	-0.128322769	0.339822656	0.14060284	0.122658113	0.515028285	0.043882437	-0.134696512	-0.537358609
Z009E0158	-0.656632518	-0.555805613	-0.819272857	-0.885647402	-0.819641592	-0.366286373	-0.629779073	-0.412137596	-0.666201302	-0.135489313
Z009E0159	0.382525695	0.625824858	0.693342093	-0.332840072	0.00874301	0.543769382	0.558230012	0.363681222	0.205971854	0.226747656
Z009E0161	-0.80780934	-0.936620491	-1.293079811	-0.662113315	-0.90444614	-0.718291516	-0.698402768	-0.906767017	-0.862481684	-1.270529057
Z009E0162	0.948457287	1.034752028	1.270143031	0.831261546	1.106530983	0.936834982	0.774309594	0.988846525	1.054141274	0.851207023
Z009E0163	0.169188687	-0.299327315	0.423401404	0.496364863	0.481773537	0.262685014	0.171820807	0.039242573	0.217982742	0.162283493
Z009E0164	0.326736198	0.578167573	0.04402437	1.05638289	0.397620836	0.275471753	0.609278521	0.519925679	0.556885679	0.115711744
Z009E0165	-0.097159668	-0.083070763	-0.394777606	-0.722502694	0.293573806	-0.355515928	-0.345096465	-0.196303192	-0.107400882	-0.688517473
Z009E0166	-0.393166726	0.091303418	0.026394559	0.311375335	-0.688246548	-0.434344314	-0.345769109	-0.256096779	-0.401756907	0.361508618
Z009E0167	-1.389539577	-1.043603011	-0.976800875	-1.13949791	-0.792821061	-1.090611613	-1.169214439	-1.27731904	-1.170711824	-1.88288765
Z009E0168	0.365701733	0.715663626	0.544538481	0.418002153	0.828820301	0.404364824	0.823855728	0.418854592	0.497355181	0.074047925
Z009E0169	1.219247193	1.562647975	1.707083625	0.319542162	1.152144217	1.538994673	1.568698099	1.411675587	1.557705245	1.71900132
Z009E0170	1.884653667	1.749527381	2.106415947	0.70342057	1.451348128	1.929729596	1.877396625	1.682583693	1.611304905	1.535680402
Z009E0171	-0.484737562	-0.475224377	-0.577981903	-1.004053248	-0.3482957	-0.510113529	-0.63961748	-0.743548663	-0.736396209	-0.469110125
Z009E0173	1.624003134	1.285837184	0.961144525	1.37079374	1.687706375	1.219516543	1.646493056	1.292361007	1.463935699	1.738770456
Z009E0174	0.639962199	0.477498939	0.809868768	-0.123751964	0.363236665	0.527107355	1.016207069	0.641809297	0.488530094	0.312604324
Z009E0175	0.320677529	0.853622365	0.252051792	0.081349435	0.127596133	0.629317773	0.839345541	0.631256795	0.810003936	0.899692398
Z009E0176	2.406376731	2.140109412	2.450907958	3.233694803	2.183293234	1.988196103	2.530337811	2.196104365	2.131900508	2.215150532
Z009E0177	0.388172472	0.802918968	0.759062467	-0.904879714	0.247512586	0.374306082	0.161504017	0.450137954	0.622401038	0.65457582
Z009E0178	-0.070233149	-0.375074249	-0.128487925	-0.703196739	-0.247696127	-0.49111227	-0.207695184	-0.444146427	-0.556772024	-0.133977598
Z009E0179	1.714892904	1.883502097	1.818144676	2.464384405	1.987587371	1.733708774	1.528654369	1.774849235	1.656308309	1.376292217
Z009E0180	0.872082381	0.913069077	0.802883857	0.684951952	1.248418164	0.813166894	0.70001722	0.95919388	1.003477707	0.925009561
Z009E0181	0.00143284	0.008626936	-0.071776051	-1.467663693	-0.689376908	-0.115262034	0.161920686	-0.027530875	0.101587114	0.124602852
Z009E0182	0.865876918	0.408855812	0.394478033	-0.108396182	0.978704933	0.841664021	1.273978529	0.759876063	0.997880504	0.366552927
Z009E0183	2.388988684	2.95691007	2.915462014	2.489706322	2.441704506	2.596253734	2.663294452	2.544526488	2.607192949	2.373679197
Z009E0184	1.384141824	1.213667668	0.992751801	1.734555602	1.888537091	1.556839349	1.766510718	1.446191481	1.24320197	1.999457011
Z009E0186	0.992648695	0.835017702	0.988841424	0.383132537	0.698117907	1.222641876	0.786738671	1.069236124	0.851143956	1.30404837
Z009E0187	0.565562467	0.431075202	0.389855805	0.684401809	0.47063047	0.305873699	0.315594249	0.466714059	0.186762445	0.31926359
Z009E0190	-1.155479719	-1.077754416	-1.126098258	-1.768547272	-0.424762911	-1.195949748	-1.179567473	-1.219888424	-1.058576379	-0.752319042
Z009E0191	-0.851536138	-0.4192331	-0.956859909	-1.207912638	-0.746600043	-0.561480248	-0.417302208	-0.631205584	-0.545408125	-0.152629206
Z009E0192	-0.542197466	-0.065043126	-0.216768226	0.391298485	-0.028451589	-0.189215536	-0.363177176	-0.259874419	-0.460626678	-0.519316767
Z009E0193	-0.012569142	-0.062986991	-0.323626707	-0.26065508	-0.29099742	-0.225906974	-0.124566103	-0.414038604	-0.069502768	-0.443711261
Z009E0194	-0.254422062	-0.432996316	-0.368997112	-0.53263076	-0.080641991	-0.558928311	-0.830024226	-0.559837518	-0.523749439	-0.413423638
Z009E0196	-0.227037548	-0.090024146	0.130924847	0.030642699	0.029387184	0.104204237	0.230740894	0.107887206	0.292795934	0.000923831
Z009E0197	-0.159853816	0.290646175	-0.313705247	0.620542954	0.185999782	0.242675064	0.162847885	0.1915782	0.024898672	0.22541052
Z009E0198	0.0029236	-0.155659145	0.374072335	0.740677569	0.217234314	0.289262788	-0.126437732	-0.026560428	0.166967569	0.542328283
Z009E0199	-1.302834837	-1.121617528	-0.78389366	-0.983465259	-1.449103205	-0.891390174	-1.285101675	-1.254269338	-0.929212148	-1.620006843
Z009E0200	-0.87457828	-1.195999275	-1.258461139	0.031396188	-1.295807829	-0.828928318	-0.629015009	-0.923451333	-0.792873548	-1.220458174
Z010E0001	0.0959984	0.370553934	0.477668139	-0.024642945	0.014461949	-0.097996942	0.216012891	-0.320791388	0.65679531	-0.116614834
Z010E0002	0.49903979	0.34323763	0.009555763	0.123549979	0.218729675	0.739847995	0.508489291	0.344779968	0.527637036	0.361475235
Z010E0003	-1.389908939	-0.9466608	-1.071709595	-0.63626061	-0.449167783	-1.151139088	-0.956925387	-1.172620977	-0.839744237	-1.17633161
Z010E0004	-0.615283812	-0.062108048	-0.711185992	-0.80409002	-1.075738684	-0.278529695	-0.840298474	-1.015418447	-1.121170236	-0.630839588
Z010E0006	0.606081968	0.631359664	-0.103391946	-0.093584385	-0.143969728	0.445828208	0.189272998	0.235605039	-0.150590978	0.430493792
Z010E0007	1.773816995	2.379204485	1.936288423	2.184153853	1.508076515	2.250227437	2.155346055	1.557385061	1.750972428	2.345769323
Z010E0008	-2.073149389	-1.541492108	-0.723412412	-1.191677458	-1.113120338	-1.138680471	-1.124233641	-1.270072858	-0.85624365	-0.95295189
Z010E0009	-0.273611802	-0.406783378	-0.3676507	-0.094655316	-0.704776467	-0.619938645	-0.466768817	-0.504823049	-0.796513315	-0.009536155
Z010E0010	0.49267892	0.436790778	0.589835849	0.458983313	0.959461342	0.405355865	0.145644171	0.800327078	0.795176296	0.833670534
Z010E0011	-1.007287677	-1.565786288	-1.016308088	-1.139769082	-0.459823228	-1.420769032	-0.80148415	-1.298305488	-0.998997835	-0.876174231
Z010E0012	0.82970106	1.547165917	1.241217439	1.208601128	1.036741843	0.868940287	1.319991093	0.692017077	0.936209268	0.984816053
Z010E0013	-0.371981339	-0.629628765	-0.212805055	0.353944493	-0.559430389	-0.1500219	-0.10709051	0.073634027	-0.328476664	-0.518857134
Z010E0015	-0.205413911	0.00200207	0.374854878	-0.795516166	-0.625941189	-0.579134148	-0.291498723	0.015967505	0.224269666	0.223438623
Z010E0016	0.855828631	1.045818394	1.416107101	0.95572056	0.421949294	1.130627278	0.953157742	0.611728468	1.041419865	1.053283585
Z010E0017	-0.789313429	-0.688008084	-1.087017588	-0.785617248	-1.148810454	-0.755113679	-0.837644956	-0.278850577	-0.720582312	-0.44723005
Z010E0018	0.905621203	1.088637406	-0.402417669	0.242477493	0.112427443	0.56372024	0.467524856	0.700640044	0.714655607	0.916658474
Z010E0019	-0.934720523	-0.892078463	-0.177034027	-1.24571743	-1.062349715	-0.652472525	-0.835216911	-0.750157402	-0.22954266	-1.013659251
Z010E0020	0.401842097	1.337986492	1.01815287	1.766385834	0.569205217	1.084304956	0.831595235	0.614532426	1.049449435	1.288482085
Z010E0021	-1.603433294	-1.384163639	-1.70706606	-2.394834213	-2.209612869	-2.083120559	-1.90614276	-2.422355674	-1.847561985	-2.28489738
Z010E0022	-0.83282599	-1.460623005	-1.263241342	-0.601728528	-1.182691533	-0.826405541	-1.064322698	-1.477879604	-1.13863069	-0.969546434
Z010E0023	2.29208683	1.456410504	1.687600097	1.190586773	1.628667653	1.658715114	1.784862966	1.501740016	2.23304244	1.530690411
Z010E0024	0.247590539	0.043764855	1.04333931	0.267331676	0.285311206	0.281265711	0.581840924	0.557564716	0.941570216	0.377426006
Z010E0025	0.05364164	-0.469857626	-0.592885784	-0.554833026	-0.418089836	-0.893651121	-0.464666081	-0.562807134	-0.9082996	-0.69449073
Z010E0026	0.224377468	-0.174532642	0.448264879	0.46800482	-0.036244259	0.392866062	-0.002190498	0.381386388	0.484545796	0.117542693
Z010E0027	-0.119376148	-0.481702103	-0.225903671	-0.851672061	0.059665387	-0.213132055	-0.50190615	0.178776102	-0.254238643	-0.106346571
Z010E0028	0.479489731	0.62641663	0.05101536	-0.338751894	0.141160849	0.179432602	0.259556492	0.409147997	-0.117444519	0.475214252
Z010E0029	-0.575280426	-1.30592806	-0.429148143	-0.963891728	-0.977403824	-0.576882124	-0.693280841	-0.383212872	-1.17979775	-0.323222379
Z010E0030	1.496447748	1.035428703	0.523410318	1.047990721	1.0608311	1.285099717	1.058564726	1.251825693	0.904535117	1.136419613
Z010E0032	-0.400055065	-0.640624534	-0.107179474	-0.991919831	-0.885659483	-0.245506236	-0.554513367	-0.182249803	-0.560123122	-0.369180827
Z010E0033	-0.753451257	-1.27314324	0.235937149	-0.807511439	-0.762106432	-0.644052695	0.03711935	-0.277039666	-0.048887016	-0.786312351
Z010E0034	-0.784206459	-0.53269937	-0.558727437	-0.56584188	-0.604679066	-0.17191037	-0.388682687	-0.47290542	-0.617303646	-0.372235018
Z010E0035	0.714867815	0.562608392	0.482247432	0.054709461	0.212312072	0.871800381	0.628841203	0.526838649	-0.138171226	0.109845404
Z010E0036	-0.991192829	-0.828417008	-0.77645248	-0.617583511	-0.807228569	-0.294578643	-0.66613986	-0.46021399	-1.088537959	-0.956839403
Z010E0037	1.86966223	1.087095402	1.240601234	1.353455644	1.433710529	1.47461772	1.397535267	1.253096122	1.240673275	1.164903938
Z010E0038	-0.207893892	-0.604115733	-1.409223484	-1.494986169	-1.27623735	-0.887801983	-1.287658649	-0.754689877	-1.533768061	-1.414618804
Z010E0039	-0.030555022	0.169339832	0.114841578	0.900799991	0.279592302	0.498109214	0.518392783	0.122530732	0.424262959	0.668884748
Z010E0040	-0.215179161	-0.622873379	-0.641546008	-0.005111179	-0.634495052	-0.030695539	0.021837158	-0.239501307	-0.670816665	-0.550803514
Z010E0041	1.665551734	0.840749499	1.138866901	0.773612027	1.847865748	1.262260375	1.258676292	1.642542037	0.669161011	0.721360177
Z010E0042	0.895135293	0.882794854	0.998985687	0.904398988	1.041110105	1.062143184	1.166673338	1.142191851	0.926909306	1.691510917
Z010E0043	0.397247736	-0.24005546	1.066973973	0.207816902	0.370485892	0.234003211	0.456340232	0.52641124	0.037548098	0.3330029
Z010E0044	-0.17039076	0.033916162	0.405624772	-0.189540971	-0.115048972	-0.127074057	0.075318697	0.162447847	0.357696546	0.502882986
Z010E0045	0.269969618	-0.521693852	0.351193557	0.041115614	0.793335721	0.315210691	0.432222192	-0.054136928	0.46824015	0.088512752
Z010E0046	-0.064210694	-0.009385288	-0.308585732	-0.40628413	-0.425563558	0.024174571	-0.186670575	-0.268559355	-0.240665585	-0.006522303
Z010E0047	0.527997425	0.416085856	-0.16361118	1.168624814	0.725186997	0.51352291	0.612506714	0.504306445	0.103023727	0.680460248
Z010E0048	0.029397609	0.042939119	-0.476826975	-0.252677182	-0.377593307	-0.363306182	-0.135788892	0.254720253	0.060599039	0.220376581
Z010E0049	0.7785801	-0.101393608	0.590485675	0.340341652	-0.056580037	0.512880841	0.498045196	-0.271565855	0.117698479	0.031231169
Z010E0050	-1.090749371	-0.163222671	-0.633695159	-0.986273615	-0.407348497	-1.053451035	-0.797401489	-0.594963879	-0.414989043	-0.577032399
Z010E0051	-0.788801609	-0.208420487	-0.515916863	-0.183544169	0.166595476	-0.736272136	-0.597811907	-0.860302326	-0.76082866	-0.6377276
Z010E0052	-0.376574221	-1.097050501	-0.993088848	-0.733817206	-0.997302625	-1.131639087	-0.463038882	-1.209405714	-1.250052339	-1.258441868
Z010E0053	0.295182278	0.939345469	0.233111611	0.014420669	0.674795894	0.238475682	0.351797698	0.339181126	0.075455724	0.669886185
Z010E0054	0.238826463	0.263282139	0.433375339	0.192529639	0.987370442	0.582813914	0.375206384	0.78411013	0.271819673	0.922175505
Z010E0055	1.049638471	1.089671681	0.766697471	0.740670385	0.500676459	0.695202852	0.585543651	0.774244556	0.308302605	0.456490626
Z010E0056	0.597946647	0.975394646	0.329270747	-0.026244558	1.025234175	0.536301755	0.568491648	0.137004581	0.625877601	0.630522443
Z010E0057	-0.439199092	-0.243116007	-0.503974451	-0.107864927	-0.236339216	-0.458693143	-0.156047496	-0.459483737	-0.550839298	-0.411815997
Z010E0058	-0.941568509	-0.033067259	-1.096707791	-0.81873343	-0.031287893	-0.995930991	-0.970713472	-0.332405524	-0.666926154	-1.025958544
Z010E0059	-0.428234472	0.298260557	-0.506170246	0.341061768	-0.463700211	0.257484683	-0.188997215	-0.632347707	-0.519271751	-0.386341553
Z010E0060	-0.724850746	-0.837835592	-0.735496387	-0.777784089	-1.046139061	-0.914120204	-0.696375904	-0.915497436	-0.605836138	-0.912043958
Z010E0061	1.318158718	1.135666602	1.260697802	2.084865597	1.88398262	1.551512363	1.374708071	1.752362557	1.65944293	1.804835433
Z010E0062	-0.326308506	-0.423641249	0.198867962	-0.610317483	-0.152326589	-0.006192165	-0.292573929	0.169127832	-0.620121976	-0.282675682
Z010E0063	-1.005298617	0.287339313	-0.191596446	-0.145411351	-0.747089025	-0.310905577	-0.640718297	-0.801096081	-0.667446858	-1.049942915
Z010E0064	-1.368997251	-0.568085354	-1.131636445	-0.371537114	-0.914227958	-0.975953948	-0.568672793	-0.936630586	-0.272190388	-0.261688364
Z010E0065	-0.472437542	-0.679560666	-0.632149218	-0.657489108	-0.19662564	-0.836736168	-0.641553819	-1.285611935	-0.861885448	-0.594739602
Z010E0066	-0.066230945	-0.655729049	-0.400601198	-1.003325119	-0.496990601	-0.388846753	-0.508106461	-0.589049474	-0.168927689	-0.532990031
Z010E0067	-0.505753465	-0.420216603	-0.898155075	-0.607670752	0.285202303	-0.158292273	-0.424375789	-0.625201371	-0.089119695	-0.149861884
Z010E0068	0.056892077	0.061726324	0.296688903	0.020567764	0.646056197	0.294987765	0.149217229	-0.48366868	0.105372783	0.227709485
Z010E0069	-0.49595812	0.025932653	0.214495908	-0.999303903	-0.400513539	-0.224938202	-0.824578778	0.026364656	-0.558697522	-0.632133288
Z010E0070	0.201767111	-0.553475137	-0.26453342	-0.566906851	-0.01359258	-0.350462873	-0.416307903	-0.203905358	-0.049952634	-0.34937984
Z010E0071	0.02644161	0.701765243	-0.174605426	-0.227646546	0.424356413	0.299046073	0.235003451	0.036327932	0.325955632	-0.142532741
Z010E0072	0.21910672	-0.873853354	0.048229118	-0.240094061	-0.04396936	-0.135157536	-0.52680644	-0.354963869	0.07231033	-0.324684338
Z010E0073	-0.195588828	0.148557694	-0.427655102	0.11835822	-0.504130242	-0.069301697	-0.520697082	-0.429702362	0.068210877	-0.44348041
Z010E0074	2.117136718	1.852054585	1.65935841	1.340266879	2.112685419	2.252075393	1.823258009	2.004420053	2.044878322	1.201988835
Z010E0075	-0.01711879	-0.064822323	0.300290038	0.251915778	-0.31174123	0.192995885	-0.103954513	0.366381437	-0.17678706	0.03036581
Z010E0076	1.331940886	0.541781742	1.229480723	0.504030735	0.294460644	0.964340039	0.881362449	0.438550614	0.022854771	0.474265118
Z010E0077	0.57492297	0.479802986	0.535094741	0.513752601	-0.169407891	0.239954295	-0.00848301	0.590194487	0.045077407	0.639167584
Z010E0078	1.566625751	1.532101395	1.64574201	1.135846707	2.093142847	1.374904109	1.632130927	1.807556321	1.941634732	1.612221402
Z010E0079	0.704182327	0.398054732	0.676448313	-0.12853876	0.706761494	0.695685896	0.528794778	0.144973528	-0.093852963	0.073218047
Z010E0080	-0.235955036	-0.019089895	0.567317884	0.219548143	0.067995353	0.188806987	0.227865133	0.019921025	-0.251139688	0.059794
Z010E0081	-0.842556216	-1.023845446	-0.431394157	-1.049627505	-1.542426843	-0.896633436	-1.001713597	-0.746009807	-0.47139131	-1.210397232
Z010E0082	1.110970675	0.80554506	1.865148295	0.764231617	0.898018306	0.684642231	1.200469428	1.405186329	1.67313057	1.457891063
Z010E0083	-0.51036417	0.635022375	0.04238965	0.231435739	-0.023166982	0.317958083	0.50947151	0.876498594	0.817589019	0.809744698
Z010E0084	0.028293943	-0.461680948	-0.568965598	-0.124692666	-0.284774137	-0.203780142	0.151547462	-0.506380838	0.017211936	-0.143930624
Z010E0085	-0.503693545	-0.454371758	-0.38061028	-0.440714211	-0.615175299	-0.047376145	-0.305555773	-0.237704427	-0.237542398	0.07957218
Z010E0086	-0.528918323	-0.444665565	-1.668112133	-0.69909125	-0.252548743	-0.681179476	-0.752460509	-1.062667293	-1.346731727	-1.116249782
Z010E0087	0.559915397	0.004985791	0.657446261	0.950275985	0.553325737	0.244423837	0.520732585	-0.010988802	0.556530933	0.715241039
Z010E0088	-0.093957243	0.359154884	-0.373597723	0.538360547	0.147636009	0.372334554	0.330905759	0.408773372	0.624936802	0.442248577
Z010E0089	0.08364047	-0.095064307	-0.077219263	-0.242647338	0.612077179	0.323373602	0.448546287	0.293802757	-0.127514641	0.397343008
Z010E0090	-0.008410503	0.605101802	0.30400977	0.148292966	-0.058039154	0.119067277	0.07248808	0.103676831	0.022153058	0.62692832
Z010E0091	-1.217417724	-0.418153857	-0.540309073	-1.08125231	-1.105189924	-0.567870119	-1.264715057	-1.147349873	-1.26693013	-0.53669978
Z010E0092	1.481468647	0.538208053	0.201886071	0.300391223	0.272523923	0.538717361	0.466539334	0.65523655	0.523664293	0.293073893
Z010E0093	-0.765648049	-0.429863017	-0.137141621	-0.169662952	0.281070628	-0.171389019	-0.098253496	-0.318066968	-0.15080247	-0.616462945
Z010E0094	-0.686924529	-0.367570843	-0.951237308	-0.756432403	-0.275368889	-0.480272699	-0.773125899	-0.702404515	-0.830463267	-1.087307227
Z010E0095	0.213351208	1.011049181	0.200777502	0.412211438	0.215944248	0.555931367	0.467233623	0.614434023	0.582887918	0.082258864
Z010E0096	0.350721775	0.685726177	0.860058648	1.674690505	1.458283633	0.867501939	1.15200023	1.062451041	1.32900262	0.763507892
Z010E0098	1.085162469	0.573784755	1.213036407	1.330809322	1.034409781	1.092302181	0.677948627	0.274680836	1.520616612	0.639393402
Z010E0099	1.234419312	1.176351104	1.214143103	0.811530798	0.774742319	1.295272351	1.210995031	1.116170731	1.379277855	1.149574031
Z010E0100	0.301075554	-0.161260347	0.318955576	0.331590557	0.823256253	0.53350656	0.507700933	0.6205028	0.773691568	0.30462429
Z010E0101	1.439801054	0.930506418	0.522618751	0.755192665	0.974618782	0.607499748	0.747391236	0.316680082	0.877473543	0.533373262
Z010E0102	0.408829752	0.838341269	0.975236748	0.561771575	0.5756899	1.306875314	0.947556594	0.59534528	0.71902677	1.264118991
Z010E0103	-0.608958145	-0.69202727	-0.650138866	-0.460432694	-0.713567012	-0.207547492	-0.603046311	0.055311732	-0.68382046	-0.593103799
Z010E0104	-1.147137453	-0.800351051	-0.708791259	-0.243299002	-0.103078762	-0.398648392	-0.325303429	-0.5822795	-0.102316144	-0.671224108
Z010E0105	-0.91263446	-0.953841118	-1.103150005	-1.191551867	-0.706113768	-0.931919959	-1.481481064	-1.488109272	-1.351268514	-1.364616371
Z010E0106	-0.780143605	-0.151764206	-0.17166877	0.200741513	-0.106827487	-0.712720214	-0.321985061	-0.746477346	0.043285974	-0.723360128
Z010E0107	-1.048454329	-0.973525102	-0.712951315	-1.26454039	-1.216557286	-0.825472339	-1.026209286	-1.298003614	-1.577483002	-0.828030629
Z010E0108	0.259907522	-0.219499706	-0.5941944	-0.491470061	-0.220968356	-0.37641661	-0.121629527	-0.756641439	0.228568912	-0.100339496
Z010E0109	-0.447783702	0.063232498	-0.412060427	0.425589845	-0.014468046	-0.040916775	0.052680551	0.250588957	0.132378063	0.278627938
Z010E0110	-1.927422289	-1.201852423	-1.326487708	-0.969479895	-0.782046744	-1.234724464	-0.991213194	-0.947326276	-1.162758259	-0.927368462
Z010E0111	-1.25748886	-0.805763422	-2.411562983	-1.51347929	-1.159114326	-1.150639848	-1.352732576	-1.030669081	-1.283560745	-1.534545063
Z010E0112	-0.417143877	-1.092623499	-1.138091538	-0.832606646	-1.453865151	-0.940452543	-1.000114923	-1.097250659	-1.227242739	-1.221462079
Z010E0113	0.031177493	0.072765847	0.201639517	-0.325544586	-0.154858193	-0.250243528	-0.266589369	0.288564321	-0.391895472	-0.390075345
Z010E0114	0.154204767	0.546237536	0.844698769	1.098569787	0.054383438	0.615657312	0.081409954	0.379484572	0.275403776	0.428978976
Z010E0115	0.493528306	0.153658776	0.264698985	0.365980567	0.607407682	0.752595436	0.528884878	1.259236654	0.566029439	0.772971088
Z010E0116	-0.196547694	0.105671879	-0.340420725	0.417272271	-0.375758696	-0.235165569	-0.228221355	0.21285203	-0.563122271	0.174816465
Z010E0117	-0.56993536	-1.443354506	-0.99990623	-0.070809599	-0.209861987	-1.050557727	-0.704023154	-1.031221451	-1.218519049	-0.96028388
Z010E0118	0.660470168	0.943585646	0.444795864	0.149342462	1.222155343	0.761512869	0.520985673	0.701226922	0.149733407	0.457784757
Z010E0119	-0.424706485	0.882351405	0.260296924	0.286148015	-0.061135877	0.137967717	0.110319271	0.043066476	0.275904798	-0.258861649
Z010E0120	-0.467044919	-1.096967554	-1.017167421	-0.737776903	-0.878056446	-0.424825418	-0.648877722	0.027478647	-0.635585857	-0.599405239
Z010E0121	-1.0649301	-0.586257766	-0.1095922	-0.236680361	-0.726163268	-0.855266488	-0.560826252	-0.117312277	-0.393606488	-0.900307437
Z010E0122	-0.786611026	-1.754697236	-1.571089822	-0.98347331	-1.069075401	-1.216551395	-1.251266296	-0.647380317	-1.05365853	-1.108251555
Z010E0123	-0.895135219	-0.746602812	-1.78926	-1.702574786	-1.779590423	-1.705108914	-1.569493088	-1.218054399	-0.85733403	-1.055519262
Z010E0124	1.063051401	1.368639349	1.962092046	1.282695372	1.106574099	1.385667276	1.19537189	1.381997531	1.215754161	1.303008195
Z010E0125	1.752955542	1.540617705	1.005895917	2.022193233	1.641727345	1.816024263	1.781060683	2.030263841	2.119290041	1.456960082
Z010E0126	-0.419477976	0.386925474	-0.291816396	0.048347695	-0.479967291	-0.474879099	-0.116177758	0.180505285	-0.546839277	-0.261733026
Z010E0127	0.343099522	-0.336676826	-0.408638625	0.127262846	0.065774518	-0.08886223	-0.131386602	0.486963711	-0.021814986	0.049766175
Z010E0128	-0.124873699	0.42453188	-0.279591142	-0.105843722	-0.266199699	0.210885937	0.078157765	-0.285948541	-0.072184086	0.171247204
Z010E0129	0.710866784	0.865951042	-0.305380937	0.824033565	-0.10981953	0.167945789	0.0701747	-0.054676554	-0.245061774	-0.247400073
Z010E0130	0.918976514	1.534576638	1.265365003	1.639920275	1.436093207	1.073255005	0.90083549	1.507040026	0.594817037	1.086627262
Z010E0131	0.401370686	-0.131550516	0.300253412	0.799804758	0.191315552	0.307068241	-0.189630362	-0.539846364	0.636399591	0.042738652
Z010E0132	-0.138657847	0.144417362	0.386062514	-0.225545479	-0.362436269	-0.232396837	-0.011250876	-0.418256673	0.012466704	-0.007050075
Z010E0133	-0.204261214	0.044761854	-0.553002567	-0.07062611	-0.801563399	-0.067514475	-0.352752272	-0.670363332	-0.519909818	-0.587418193
Z010E0134	-0.534179528	-1.253981765	-1.415125503	-0.640807095	-1.006301128	-0.624193125	-0.915274921	-1.276381762	-0.573118184	-0.941081075
Z010E0135	0.510529704	-0.342373407	-0.009986839	-0.229057983	-0.077950666	0.071131306	0.015273455	-0.636744966	-0.023939579	-0.055946462
Z010E0136	-0.18432108	-0.221536105	-0.178238146	0.688616777	0.161169301	-0.08618508	0.208770365	0.456567321	0.757011226	0.615504439
Z010E0137	-0.697123432	-1.05155677	-0.647137278	-0.875982831	-0.589512614	-1.132273502	-0.635131699	-0.732918796	-0.9377623	-1.103425409
Z010E0138	-1.330903009	-1.43204101	-0.282879759	-0.2549043	-1.225623082	-0.592777053	-0.749621366	-0.789290448	-0.182986319	-0.530786032
Z010E0139	-0.181316286	-0.185113617	-0.083144747	0.549331516	-0.143124975	-0.321316521	0.037482205	-0.307017716	-0.173024408	-0.004599351
Z010E0140	0.093433168	0.305808732	-0.263141762	-0.363443085	0.217227393	-0.140037929	-0.457918322	-0.76204231	-0.658726852	-0.2559897
Z010E0141	-0.450729422	-0.490315481	-0.704996905	-0.829080701	-0.191592784	-0.468307279	-0.762056902	-0.611427122	-0.859356505	0.070442116
Z010E0142	0.517011111	0.125064725	0.121197046	0.081535173	0.216958457	0.125037389	0.126815449	-0.019217785	0.037663265	0.005582162
Z010E0143	-0.681207387	-0.866429744	-0.234372431	0.195429101	-0.670409408	-0.587662719	-0.301003552	-0.643806909	-0.47236032	-0.304984471
Z010E0144	-0.691834072	-0.126482572	-0.305463262	0.314415977	-0.498952741	-0.219407507	-0.282681491	-0.654497447	-0.038285429	0.105313861
Z010E0145	-1.286004714	-1.51657998	-0.712180023	-1.260024988	-0.545717105	-1.301505236	-1.127204826	-1.093580435	-1.021478017	-1.215584846
Z010E0146	0.35701999	0.728269835	-0.045169087	0.671482001	-0.131613788	0.132414673	0.264765267	0.197396443	0.69381733	0.493109163
Z010E0147	-0.977820352	-0.068264539	-1.042748944	-0.903268377	-0.571475859	-0.839759284	-0.841565537	-0.846911829	-0.437393444	-0.992498484
Z010E0148	0.582132504	0.072589331	0.445282035	0.433501663	1.206948731	0.756630374	0.632335918	0.828065742	0.791044888	0.878858675
Z010E0149	-1.343680009	-1.286074325	-1.904135398	-1.774589173	-1.788522998	-1.735444927	-1.619802594	-1.119433719	-1.147304775	-1.669258198
Z010E0150	-1.657781822	-1.307374517	-1.805872596	-1.654632014	-2.072141002	-1.306935208	-1.506574144	-1.607708903	-1.962035384	-1.836540425
Z010E0151	0.892385204	0.904796299	0.799618754	1.181810633	0.539222927	0.647608847	0.781828999	1.124248566	1.268826658	0.587731319
Z010E0152	-0.947232222	0.108350352	0.02053643	-0.994213076	-0.020818744	-0.245119532	-0.361403052	-0.408672729	-0.136596428	-0.745179937
Z010E0153	0.214098943	-0.22393832	-0.524467508	-0.554957777	-0.448367647	-0.441953611	0.038133285	-0.141566272	-0.181185095	-0.083026433
Z010E0154	-0.58949288	-0.050305193	-0.527884047	-1.251756161	-0.384283777	-0.581258256	-0.986919853	-0.726823445	-0.876942969	-0.385760178
Z010E0155	-0.490875246	-0.102416374	-0.662860319	-0.37308234	-1.006880902	-0.904190644	-0.556772628	-1.216721221	-0.601079238	-1.242490107
Z010E0156	-0.715156642	-0.667659645	-0.948506466	-0.635668399	-0.587821956	-0.671982875	-0.281883432	0.097517147	-0.387556558	-0.522495221
Z010E0157	-0.127409107	0.412361142	0.154387293	0.185667165	0.005716798	0.205494384	0.20692409	0.00041584	0.317374982	-0.16893715
Z010E0158	1.871656081	1.804223505	1.146084724	1.590624753	1.128065451	1.265419292	1.347408222	1.285837668	1.803490228	1.594669455
Z010E0159	-0.245661517	-0.61303749	-0.578658444	0.207392652	-0.891035011	-0.082402049	-0.083547594	-0.228819526	-0.099290457	-0.52795861
Z010E0160	0.353680242	-0.7487602	0.276035198	-0.047722856	-0.473410337	0.140905913	-0.246759011	-0.330658377	0.058498824	-0.342364817
Z010E0161	-0.895658979	-0.455214886	-0.489582744	-0.631161226	-0.724013028	-0.702111128	-0.651214345	-0.947191455	-0.750337967	-0.801963925
Z010E0162	0.498202542	1.456997448	0.523280987	0.618895893	0.823706511	0.826699887	0.866718902	0.986150866	0.479416795	1.141519352
Z010E0163	-0.858613054	-0.517930783	-0.924034246	-1.298532577	-0.581012534	-1.180738837	-1.168899041	-1.35622169	-1.268726207	-1.276524472
Z010E0164	-0.137388421	0.434166454	-0.246406373	0.294359811	0.384041908	-0.317934273	-0.051887514	-0.092121579	0.447920539	0.308880311
Z010E0165	0.348925465	0.717704315	0.876472523	0.719616894	0.527831388	0.334663152	0.713148225	1.030353719	0.376960545	1.220948345
Z010E0166	-0.326151415	0.643631287	0.062543737	0.065861257	0.611678903	0.480002514	0.351682338	0.620279103	0.622187581	0.185363575
Z010E0167	-1.653228943	-1.734898744	-1.544101017	-1.27972984	-1.804978972	-1.693647588	-1.489184258	-1.815044855	-0.987178034	-1.149133485
Z010E0169	1.439860019	0.630702879	0.914115799	1.002736005	0.426700072	0.722158694	0.98231338	1.226734442	1.398910163	0.201116111
Z010E0170	0.977321972	1.443596057	0.520798382	1.520980701	1.579190203	0.853113924	0.985748829	0.891764216	1.357343926	0.907594226
Z010E0171	0.314838269	1.5718943	0.745516276	0.837060715	1.141388324	0.676235133	0.720466925	0.762003244	0.260785412	0.858147314
Z010E0172	-0.378878444	-0.667125642	0.140741291	-0.488359015	-0.702505213	-0.152414836	-0.154013115	-0.339823478	0.029651939	-0.373607496
Z010E0173	-0.561990026	0.901617216	0.230534137	-0.086419057	0.48655057	0.501731032	0.111149683	0.074326054	0.567177518	-0.250097542
Z010E0174	1.990369996	2.037485989	1.177686878	1.255277451	1.95704538	1.265393768	1.232900188	0.837394577	1.437823925	1.254608115
Z010E0175	-1.464333812	0.027457228	-0.541260781	-0.757046496	-0.255468517	-0.878220411	-0.884817034	-0.667921566	-0.843174215	-0.533621427
Z010E0176	0.230536833	-0.982007633	-0.325442747	-0.357024834	0.120399929	-0.590416007	-0.589979727	-0.63456307	-0.171454393	0.110959013
Z010E0178	-0.731634273	-0.524428526	-0.946124821	0.196368522	0.145374431	-0.65787952	-0.482888613	-0.420746351	-0.088610291	-0.125685839
Z010E0179	0.312061206	-0.830606897	-0.500596799	-0.552967759	-0.39622567	-0.011626581	0.145275783	-0.291550905	0.238266956	-0.374429065
Z010E0180	0.522328393	1.11425541	0.17678148	0.240210483	0.028924934	0.186337194	0.29505585	0.549632027	0.159953844	0.773320773
Z010E0181	-0.052937993	0.194846122	0.442642685	-0.557248837	0.524582149	-0.372681954	0.147500567	0.444495476	0.352414978	0.057389242
Z010E0182	0.986201559	-0.260583534	0.172127273	0.080784353	0.982543603	0.56800603	0.456475481	0.413396243	0.666927838	0.560092528
Z010E0184	1.274839527	2.068107106	1.487817004	2.01543603	1.866420718	1.783970038	1.436987433	1.717824113	1.103271576	1.273709742
Z010E0185	0.73281549	1.042978939	1.164532342	0.197887223	0.542596033	0.552365408	0.791620834	1.065775927	0.255517932	1.13136872
Z010E0186	0.39086192	-0.637332198	0.185273724	0.433771704	-0.459020751	-0.145339825	-0.071767097	0.322030271	-0.613512693	-0.311063349
Z010E0187	0.67031181	0.991920887	0.724414455	0.46618537	0.892645297	0.468795566	0.727007209	0.994909512	0.626669941	0.514210339
Z010E0188	-0.121978914	0.203579207	-0.158293703	0.038143308	0.482004932	-0.137617344	-0.225155445	-0.097845555	-0.606375385	-0.383075957
Z010E0189	-0.700898942	-0.832221285	-0.335866076	-0.116309868	-0.234686818	-0.297984131	-0.136273604	-0.528474619	-0.090056322	-0.505730691
Z010E0190	-0.500167684	-1.010684413	-0.641727819	-0.538864368	-0.852508406	-0.297545015	-0.834185244	-0.293545921	-0.175690813	-0.316370304
Z010E0191	-0.12082041	0.131112978	1.179762409	0.734523377	0.16292124	0.350775209	0.226136468	0.136624807	1.100815427	0.818047365
Z010E0192	-0.363933678	-0.168809241	-0.56593307	-0.687713445	-0.680581214	-0.567179924	-0.158932726	-0.137826602	-0.295366789	-0.233309291
Z010E0193	-0.582563204	-0.332466001	0.046477575	0.300270917	-0.566977657	-0.37803968	-0.245405458	0.050955669	-0.648816105	-0.218641196
Z010E0194	-0.97966967	-1.386983816	-0.086176822	-0.577866825	-0.765605763	-0.453984399	-0.456705643	-0.580350695	-0.557090966	-0.676536845
Z010E0195	0.28844742	-0.698253323	0.378837487	-0.613218807	-0.224350107	-0.510154085	-0.067473055	-0.269450277	0.067691927	0.077045944
Z010E0196	-0.16988476	-0.628703079	-0.436305009	-0.481812883	-0.05990774	-0.396835849	0.042519272	0.064954699	-0.321630011	-0.424327853
Z010E0197	0.751493284	0.926050003	0.360524045	0.56675881	0.898482147	0.526498839	0.887749838	0.629337841	1.231584661	0.257880936
Z010E0198	1.425444625	1.858174053	2.409809042	1.744036115	1.365807814	1.595337318	1.814800442	1.487037387	2.209657689	1.53498366
Z010E0200	1.529801081	2.503741644	2.001080869	1.620249683	1.401379326	1.623042425	1.559433993	1.769707238	1.526545457	1.805248226
Z011E0001	-0.127208871	-0.542272561	-1.122060861	-1.720816471	-1.555478586	-0.863603617	-1.074790737	-0.677493968	-0.888029723	-0.377734551
Z011E0002	1.131395718	1.269528325	0.732015898	-0.311306534	0.259766287	0.506901875	0.382462984	0.509833838	0.670138554	0.68576115
Z011E0003	-0.451473516	-0.585319031	-0.541458223	0.180296116	0.738566394	-0.430205005	-0.760378689	-0.16443848	-0.515172483	-0.741240392
Z011E0004	-0.589157725	-0.732019271	-0.577775247	-1.092413749	-1.048048787	-0.752502818	-0.961046755	-0.643474915	-0.88648086	-1.218045382
Z011E0005	0.28420759	0.627466194	0.034346573	0.860769518	-0.036449433	0.382017446	0.125909272	0.057706746	0.527490021	0.09406534
Z011E0006	-1.034084369	-1.490014166	-1.537541656	-0.696769853	-1.550567822	-1.48642857	-1.391795368	-1.25899944	-1.08352928	-0.948160139
Z011E0007	1.347786793	0.165766603	0.681372387	1.491430818	0.668399232	0.801741481	0.861201932	0.620389532	0.999137545	0.934715171
Z011E0008	-1.185190849	-0.623926612	-0.730031801	-0.596616903	-1.478613411	-1.121912824	-1.008464754	-0.767983143	-0.355023301	-0.364138522
Z011E0009	-0.005674033	0.201631412	0.337596072	-0.145568607	-0.386175786	0.654119043	0.603737563	0.175758124	0.576890628	-0.129424719
Z011E0010	-0.149118297	0.936134144	0.876647229	1.056223662	0.0350057	0.607615871	0.622920145	0.664284354	0.885748299	0.390729688
Z011E0011	2.321763755	2.176520548	1.993076955	1.970342139	2.581734148	1.707137877	2.143449047	1.890895233	1.512100964	1.713381893
Z011E0012	2.28374126	2.314541751	1.839903684	2.13571631	1.139222848	1.785303157	1.612772685	1.749724676	1.950528288	2.427401007
Z011E0013	-1.1221294	-1.203572133	-1.067300985	-1.782404847	-1.390849083	-1.093332019	-1.191520258	-1.245014024	-1.027321684	-0.661035038
Z011E0014	-0.860318929	-0.911533183	-0.781509968	-1.28844905	-1.399360765	-0.802598413	-0.953758706	-0.947918249	-0.746396077	-1.119333176
Z011E0015	-1.423849055	-1.054708752	-1.583423111	-1.924200243	-0.990184455	-1.541003785	-1.424096349	-1.475802821	-1.095912391	-1.584113972
Z011E0016	0.981426415	0.376832587	0.86291462	1.59949183	2.272179795	0.960756405	1.089295998	1.024888502	0.607456694	1.406396802
Z011E0017	-1.322834378	-1.025362507	-0.513728796	-0.863911348	-0.035918227	-1.043109066	-0.822760695	-0.74068387	-0.567265663	-1.145186017
Z011E0018	-0.366003788	0.35384663	0.145064705	0.281165718	-0.372549767	0.066338963	0.018451412	-0.097500126	-0.065583738	-0.194274873
Z011E0019	-1.06636023	-1.121028125	-0.600397522	0.01546322	0.125152418	-0.776267996	-0.659665136	-0.41193204	-0.614763527	-0.189713957
Z011E0020	-1.115425289	-1.855415261	-1.300682747	-1.91278575	-2.221351553	-1.446788214	-1.304091779	-1.503843049	-1.326247925	-2.165218296
Z011E0021	-0.815184974	0.028113656	-0.304642914	0.300094967	-0.562118751	-0.265692643	-0.430436783	-0.400200621	-0.142301876	-0.272748201
Z011E0022	1.439553889	0.158756641	0.414937902	0.117867634	0.644298199	0.69501356	0.49160296	0.711871533	0.777327989	1.522280405
Z011E0023	-1.350682583	-0.212490231	-0.960626809	-0.238685557	-1.157025572	-1.215112687	-1.177304	-1.018251137	-1.054863775	-0.980687531
Z011E0024	-0.106007414	-0.145347224	-0.532873839	-0.423533108	-0.344340539	-0.61082203	-0.561086336	-0.453692926	-0.3394954	-0.716391301
Z011E0025	0.158129577	0.106072499	-0.150697706	-0.563631745	-0.317925004	0.049189673	-0.336572294	-0.159026066	-0.09537303	0.008464969
Z011E0026	1.196682423	0.394015424	0.65090894	0.144882619	1.913244984	0.748415347	0.607483977	0.830431199	0.467070582	1.431304054
Z011E0027	-0.256026859	0.023771301	-0.600740706	-0.349535367	-1.350112365	-0.311326057	-0.614082351	-0.454879747	-0.325139536	-0.044109764
Z011E0028	0.834188128	1.109579491	1.69506214	1.430185128	0.595501285	1.440245801	1.40597031	1.344922099	1.641352298	1.055011991
Z011E0029	1.105606891	0.956809177	1.14508521	1.856580975	1.148541066	1.260723026	1.495049818	1.064543389	1.37522362	0.814748767
Z011E0030	-0.806959954	-0.491650574	0.32860026	0.76549017	-0.800032167	-0.261950494	-0.051918347	0.025715493	-0.286221709	0.548871773
Z011E0031	-0.32771482	0.013342047	-0.482547127	-0.798614669	-0.904556831	-0.317383331	-0.297857877	-0.525648979	-0.363583384	-0.864774003
Z011E0032	-0.208646413	0.781656181	0.465121178	-0.060764184	1.092758016	0.227302904	0.571306396	0.427143151	0.182777971	1.540484546
Z011E0033	0.788735154	0.533539633	1.019534713	0.267499708	0.457180003	0.681376161	1.063710626	0.532461826	0.434321233	1.579512567
Z011E0034	-1.207339952	-1.673719139	-0.956607251	-1.054206828	-1.715070349	-1.106064376	-0.995891688	-1.266285451	-0.939438031	-0.482952026
Z011E0035	-0.799884185	-1.481239561	-0.787828309	-0.936676318	-0.416574622	-0.852616689	-0.753257885	-0.849554277	-1.012658023	-1.292550968
Z011E0036	-0.64790648	-0.549562425	-0.872595541	-1.027338255	-0.736681495	-0.904971478	-0.932929816	-0.604003809	-1.057827937	-0.3852355
Z011E0037	-0.257608284	-0.372776327	-0.602317885	-0.19891179	-0.401538837	-0.916437664	-0.619922097	-0.612889036	-0.795762545	-0.448461945
Z011E0038	-0.197539623	0.564414621	0.086325078	1.262933671	-0.640295633	-0.033112681	-0.154015312	0.098265926	0.332045901	-0.46668772
Z011E0039	0.044748468	-0.84740262	-0.59878847	-1.13384716	-0.784424734	-0.577434802	-0.381601102	-0.154038838	-0.393405702	-0.66515861
Z011E0041	0.234199505	0.113812375	0.200035114	-0.421795321	-0.306470318	0.07697434	-0.054264921	0.21968412	0.271784053	-0.503785192
Z011E0043	0.945636329	0.450218159	0.342790949	-0.035726594	-0.316974742	0.618480627	0.259861596	0.192661967	0.402362763	-0.130155861
Z011E0044	-0.971283527	-1.321956977	-0.542899719	0.206042827	-1.064728558	-0.799085609	-0.828562005	-0.751480337	-0.963948691	-0.099855435
Z011E0045	0.2481123	0.195676936	0.544175833	0.5446428	0.452243763	0.422290405	0.82542497	0.585769535	0.59581822	0.116955344
Z011E0046	0.150087603	-0.461648244	0.253741647	0.229351742	1.383680814	0.385600507	0.100617735	0.719506077	-0.069894081	-0.341744127
Z011E0047	1.576782402	1.595939333	1.176523279	1.284849595	1.820903522	1.486246504	1.3347499	1.080688637	1.62443703	0.973675463
Z011E0048	2.432163792	1.563365807	2.132965081	2.179394778	2.815010793	2.287379892	1.823945186	2.014010044	2.178301456	2.491807905
Z011E0049	-0.027411297	0.023106572	0.689298175	-0.33613539	-0.084739857	0.490745955	0.282820559	0.830679782	0.233464282	-0.482581012
Z011E0050	0.574567458	1.246089495	0.99968987	1.638744253	1.55624154	0.879578522	1.040006859	0.779751729	1.106155926	0.59143645
Z011E0051	1.084203475	1.277685876	1.1267423	2.082014967	1.328261879	1.179103028	1.279911716	0.946278347	1.401356215	1.487994936
Z011E0052	0.411619717	-0.710637321	-0.025911151	-0.308033793	-0.248399119	0.171136028	0.137105199	0.152846246	-0.41367634	0.582191313
Z011E0053	0.666919572	0.0950428	0.482282842	1.070910236	0.217304139	0.286165507	0.619815984	0.529321238	0.532567351	0.900643393
Z011E0054	-0.262827366	1.171842654	0.863375262	1.159717824	-0.077684224	0.888814654	0.687188815	0.518533186	0.427991354	1.148306235
Z011E0055	-0.391403927	0.404830081	0.220529379	-0.504427941	-0.8231276	-0.314694066	-0.166104402	-0.170222412	-0.56988218	0.3784642
Z011E0056	-0.689677079	-0.647963102	-0.329032035	-0.471803717	-0.759168995	-0.262728205	-0.13551779	-0.384114514	-0.548234854	0.225109762
Z011E0057	-1.203784605	-2.395271931	-1.967190175	-1.230517446	-1.017622588	-1.603029088	-1.607613745	-1.446705427	-2.076185714	-2.432239726
Z011E0058	0.238737114	0.965232712	0.045937296	-0.223104786	-0.363086553	0.213801642	0.115283586	0.414159713	-0.041420146	-0.41881283
Z011E0059	1.381717816	0.951119411	0.649025562	-0.071988695	0.502213559	0.377845369	0.634042442	0.699348024	0.616791147	1.560527589
Z011E0061	0.246694076	0.529414967	0.682170685	0.407065844	0.000387311	1.084876281	0.966860835	0.715871587	0.607077779	0.12758948
Z011E0062	-1.158591218	-0.689643077	-0.087191602	-0.916264269	0.192063921	0.031724831	-0.315193556	-0.395697173	-0.370239483	-0.469393697
Z011E0063	0.348599435	-0.150348644	0.313044513	1.0911134	0.337901025	0.478760335	0.542201624	0.619200268	0.507010864	0.02380597
Z011E0064	-0.073124318	-0.17372428	-0.158519145	-0.067333705	0.92545266	-0.292876622	-0.426136908	0.012930548	-0.308755301	0.342842888
Z011E0065	0.407894353	1.27604309	1.141807872	1.629183657	0.673315221	1.009084904	1.324719933	1.157742459	0.891736137	1.416236703
Z011E0067	1.083618323	0.964567338	1.552806684	1.775851692	1.41517187	1.34511719	1.299944046	1.321266138	1.356859121	1.198413829
Z011E0068	1.742968024	0.01434612	0.452876608	0.818183074	-0.107375655	0.591531276	0.592681453	0.723567432	0.833052371	0.411284923
Z011E0069	-0.15333209	-0.660951496	0.043453731	0.8482745	-0.811120197	-0.242373386	-0.394199311	-0.137817527	0.032006069	-0.686786075
Z011E0070	-1.077005811	-0.645911288	-0.240778631	-0.201064967	0.162410554	-0.222862537	0.042700475	-0.564434872	-0.41552433	-0.837176723
Z011E0071	-1.069052703	-0.616705704	-1.290044147	-1.055963185	-1.797493061	-1.558530279	-1.113458894	-1.647178294	-1.625792187	-0.64184638
Z011E0072	0.998297153	0.353898034	1.139569914	0.794911305	1.757104539	1.232216711	0.713280439	0.70447548	1.095449721	1.617092377
Z011E0073	0.098610511	0.045655713	0.299369729	0.058250053	-0.509430589	0.037868839	0.242409565	0.050964317	-0.074563986	-0.06274266
Z011E0074	-0.941840941	-0.728946709	-1.012091233	-0.370597712	-1.20850011	-0.551005918	-0.91732193	-0.853505478	-0.917614004	-0.920937416
Z011E0075	-0.746453869	-0.785637661	-0.353258747	-1.008774511	-0.963251523	-0.747514232	-0.171160247	-0.296196321	-0.275169772	0.006169585
Z011E0076	-0.135632187	0.033855977	-0.177186735	0.490005285	-0.350230406	0.029653094	0.337242562	-0.178532533	-0.218548085	-0.87884096
Z011E0077	-1.366792555	-1.50028757	-1.644075265	-1.375560492	-2.489237447	-1.893935978	-1.766971128	-1.795938814	-1.864341961	-1.713926006
Z011E0078	-0.594069549	0.177147587	-0.057661174	-0.479266783	-0.539147062	-0.081495773	-0.071698785	0.000825576	0.139355638	-0.818867426
Z011E0079	0.517683334	1.084242101	0.839818199	0.88152232	0.558559493	1.222664533	0.691251973	0.656785818	0.690085743	0.921058883
Z011E0080	-0.095562552	0.43243766	0.016584979	0.244531162	1.112312574	0.079324845	-0.05150415	-0.077917373	-0.253868128	0.306324131
Z011E0081	-0.696657613	-0.252215348	-0.052974499	0.088470235	-0.519900409	0.069895064	-0.110667681	-0.025728198	-0.306230582	-0.082918658
Z011E0082	1.285091894	0.747176466	1.132677297	1.879165339	0.897271764	1.035787381	0.784696375	0.975291058	1.737748598	1.382190243
Z011E0083	-0.317043758	-0.815516608	-1.076103968	0.120701281	-1.089708852	-0.936827165	-1.115167542	-0.640574302	-0.885964957	-1.36236676
Z011E0084	-0.988138695	-0.258079589	-0.396059072	0.273687065	0.504862852	-0.093041334	-0.282534988	0.065765065	0.300789728	-0.601356045
Z011E0085	-0.742439487	-0.260595494	-0.392504002	-0.403679262	0.010979404	-0.172412351	-0.45756425	-0.594965477	-0.562005423	0.133809895
Z011E0086	-0.218958764	-0.373392039	-0.731231358	-0.689912647	-0.167584978	-0.654573859	-0.96870557	-0.619477863	-0.564375618	-0.982472124
Z011E0087	-0.654867199	-0.344396018	-0.599571877	-0.577373388	-0.293639157	-0.406939795	-0.740809587	-0.738814847	-0.554278974	-1.14312162
Z011E0088	1.988405652	1.648696672	1.804124964	2.507961144	2.364375041	1.401723744	1.847398846	1.873806214	1.544627555	2.426976005
Z011E0089	0.307644853	-0.108212949	-0.339302722	-0.442549017	-0.198183486	0.0489237	0.170707542	0.054857976	0.332113767	-0.449113735
Z011E0090	0.505533112	1.337886577	1.109400543	0.218718382	0.147131796	0.998378456	0.74823127	0.957944207	1.268856783	0.933199479
Z011E0091	0.023072362	-0.171025337	0.175634336	-0.432107496	0.931066112	-0.076195371	0.315314477	0.040256953	0.239721868	0.136136694
Z011E0092	-2.424759269	-1.607108678	-2.09495535	-1.845135827	-1.707641797	-1.769212497	-1.9690541	-1.786075582	-2.27651134	-1.806315273
Z011E0093	-0.696904237	-0.229973735	0.195126549	0.089268493	1.283802839	0.161297193	0.149935835	-0.225677993	-0.42738861	0.624241526
Z011E0094	2.254677324	1.933809001	1.376145212	1.916498741	1.243935658	1.478693952	1.705249138	1.312686575	1.696610106	1.490220445
Z011E0095	-0.540482127	-0.323739677	-0.271555095	0.660418077	-1.2760333	-0.439808122	-0.130863023	-0.52891364	-0.0489053	0.134926218
Z011E0096	0.202286046	1.109620249	0.870691491	0.695264045	0.135130156	0.41981671	0.44805417	0.38497209	0.187227944	1.030725119
Z011E0097	-0.332765608	-0.881008205	-0.409380274	-1.196725732	-0.006804569	-0.702910035	-0.796994176	-0.484809331	-0.419357035	-0.50906609
Z011E0098	-0.379249203	0.138521601	0.714225329	-0.158058456	1.605203158	0.392424256	0.591715126	0.716915349	0.203433723	-0.378212906
Z011E0099	0.827776379	0.761323975	0.404833243	0.732005899	0.407799121	0.302395481	0.731531331	0.405756273	0.680734732	0.421463392
Z011E0100	-0.5125277	-0.470664633	0.207646892	0.340672109	-0.166154671	-0.021734406	-0.256941066	-0.004992911	0.39059416	-0.12147831
Z011E0101	0.393554131	0.832940255	0.256080924	1.453475132	0.115547346	0.363091275	0.035585235	0.320885997	0.580063562	0.063131779
Z011E0102	1.000446411	0.922494637	1.144839276	0.854686864	1.714201675	1.490077602	1.565857762	1.361609544	1.252266494	1.310540857
Z011E0103	-0.208817137	-0.139785246	-0.122248009	0.408781118	0.17129707	0.066011586	-0.215655254	0.051744539	0.25460316	0.431278996
Z011E0104	-1.16615287	-0.193439894	-0.916301304	-0.768161347	-1.065670753	-0.681257214	-0.563822871	-0.789027431	-0.846082162	-0.20416144
Z011E0105	-0.327145117	-1.175668247	-1.419327953	-0.617822947	-1.144732198	-0.9161287	-0.902884112	-1.2546457	-1.747883823	-0.453836099
Z011E0106	0.357040688	1.122450202	0.992913653	1.786751468	0.301751417	1.025498098	0.70693915	0.970339224	1.477806489	1.011941985
Z011E0107	0.412775386	0.486557305	1.168304786	2.042104891	1.049516159	1.019076406	0.750056431	0.911186773	1.308063228	1.065350012
Z011E0108	0.472942912	1.873431561	1.10238467	1.430466797	1.587051844	0.922345927	1.460384056	1.04063934	1.467267328	1.554542154
Z011E0109	-0.414543806	-0.573073992	-0.291457645	-0.158497441	0.474842658	-0.397974104	-0.34806343	-0.445298465	0.113450209	0.377324721
Z011E0110	-0.881862595	-1.743854566	-1.608088902	-0.941353816	-2.372561582	-1.349487705	-1.323400029	-1.683020115	-0.830839974	-0.885902497
Z011E0111	1.099692022	1.672257217	1.34652356	1.520285296	1.176742737	1.609257618	1.035031505	1.176099652	1.578796691	1.613883564
Z011E0112	-0.292843071	0.164709552	-0.087117956	0.218582735	-0.025191025	-0.241473083	0.138739631	-0.120416148	-0.298721679	-0.086199545
Z011E0113	0.738542486	0.440768175	0.27567933	-0.45487981	0.258756135	0.057669124	0.430184089	0.261808343	0.172552161	0.921780691
Z011E0115	-0.515045293	-0.293520172	-0.607818958	-0.295249483	-0.107747747	-0.527972406	-0.207415096	-0.364370315	-0.567819034	-0.043727702
Z011E0116	0.339092205	0.423748814	0.528377971	1.042153919	1.10319357	0.519417123	0.315890128	0.451313282	0.506007152	0.730191607
Z011E0117	1.005608921	0.904016334	0.687641396	0.146487465	-0.00652072	0.916467711	0.355635798	0.77071298	0.990689609	0.084104663
Z011E0118	0.388835348	-0.97819817	-0.964199368	-0.552511769	-1.268417014	-0.525710272	-0.757437855	-0.413056534	-1.025891049	0.262880188
Z011E0119	-0.512202956	-0.150497354	-0.674419493	-1.031303454	-0.893802247	-0.446519817	-0.452232	-0.56828398	-0.416729296	-0.933519788
Z011E0120	0.633336422	0.63884604	0.23960496	0.244471984	-0.33632264	0.389590864	0.575842025	0.065015624	0.342843051	0.757046183
Z011E0121	-1.330280766	-1.350455956	-1.092124565	-1.556024668	-1.064093489	-1.06001137	-1.00322568	-1.392080896	-1.266622698	-1.065969919
Z011E0122	-0.727915679	-1.367630932	-0.686344874	-0.754795346	-1.132016979	-0.572606179	-1.030773218	-0.874524995	-0.676608983	-0.765504144
Z011E0123	-1.893500272	-1.070098924	-1.246687293	-1.525139078	-1.554906517	-1.591385348	-1.29097262	-1.688724132	-1.755886256	-2.210390785
Z011E0124	-0.500127129	-0.189507801	-0.422268161	-0.296489849	-0.502536177	-0.478075708	-0.512282236	-0.600410813	-0.531244818	-1.026854306
Z011E0125	0.273231437	0.644559809	0.414053475	-0.434642331	-0.455002664	-0.02928506	0.628381679	0.007372637	0.312454835	0.54562698
Z011E0126	0.962566538	-0.314945262	-0.223799747	-0.300878004	-0.292945913	0.13361496	-0.030186736	0.175063789	0.142706692	0.546883633
Z011E0127	0.536460158	-0.109160938	0.263918548	0.699125196	-0.601873209	0.058378489	0.396120736	0.104672406	0.310284252	0.999503988
Z011E0128	-0.599354043	-0.299124457	-0.659873046	-0.246163372	-0.691643616	-0.389358431	-0.49288731	-0.732030917	-0.516484228	-0.096508344
Z011E0129	1.26005405	1.308563093	1.796042691	1.659570365	1.403357871	1.681431817	1.583232664	1.47989339	1.701804596	2.078562716
Z011E0130	0.446167027	0.462284137	0.716231926	-0.400786264	-0.03253391	0.183542293	0.187486845	0.322216137	0.471336105	0.616996529
Z011E0131	-0.426569077	-0.032114623	-0.552045901	0.364081719	-1.099804099	-0.519291627	-0.512686023	-0.244399634	-0.304359474	-0.315424051
Z011E0132	-1.354717922	-1.488482487	-1.183309503	-0.86298748	-1.242754547	-1.460756075	-0.961578624	-1.331479511	-1.245026719	-0.393260673
Z011E0133	-1.199187284	-1.45449086	-1.160218467	-1.531712511	-0.467793397	-1.068359372	-1.44522881	-1.178106412	-0.781571043	-0.516999214
Z011E0134	-1.890727274	-1.617380429	-1.710526964	-1.854365717	-0.590050489	-1.345936622	-1.391881484	-1.541900721	-1.663139452	-1.912623104
Z011E0135	0.012002108	-0.53005861	-0.818678768	-1.189838276	-0.070356965	-0.675036634	-0.330628741	-0.600373134	-0.598524431	0.241531089
Z011E0136	0.21239457	-0.065280302	-0.329571788	0.301133802	0.360234964	-0.192412445	-0.418755879	-0.122710812	-0.33853685	-0.325051613
Z011E0137	0.268903332	0.58303504	0.449515799	0.696872173	1.348988633	0.670626763	0.541063507	0.359177597	0.423550971	0.581200976
Z011E0138	0.261422053	1.204647505	0.895334947	1.887537259	0.761805155	1.019125958	0.735677807	0.871649907	0.550148188	0.603530049
Z011E0139	-0.705037233	-0.208988564	-0.492022416	-1.13145887	-0.222544521	-0.898774583	-0.561102149	-0.842570818	-0.665597964	-1.248277137
Z011E0140	-0.035002673	-0.257394745	-0.039478612	-0.767760661	0.590306157	0.112590003	0.033176516	0.402403677	0.585666419	-0.116548371
Z011E0141	-1.381780664	0.058716191	-0.729116608	-1.311354296	-1.011134272	-1.163159945	-1.095728414	-0.769379259	-0.7318199	-0.799064463
Z011E0142	-0.386534459	0.079903768	-0.434042276	-0.780538421	0.780434843	-0.178935177	0.096681723	-0.053581141	-0.236078615	-0.516335805
Z011E0143	0.294832231	0.031363872	0.536910152	0.449764365	0.028624716	0.384848488	0.564230422	0.277181831	0.157601696	-0.321295656
Z011E0144	1.400001804	0.952989162	0.800801017	1.492375528	0.476667723	0.964979653	0.549991194	1.020245675	0.529401647	0.799806551
Z011E0145	0.044319069	0.462547682	0.336329689	0.052838422	-0.515876451	0.191949889	0.562053412	0.103295215	0.426072568	-0.429408701
Z011E0146	-0.261838956	0.495015471	0.241359824	-0.072131834	0.653293946	0.70186461	0.177444108	0.537618852	0.424352165	0.026714424
Z011E0147	1.145792237	0.838754001	0.604675772	-0.262891793	0.682139358	1.111941961	0.9464138	0.862239719	1.175190967	0.544851636
Z011E0148	2.211835297	2.230215794	1.879548183	1.613101105	1.399696479	1.877462705	2.118183284	1.907476418	1.789012914	2.742763459
Z011E0149	-0.444826369	-1.263907311	-0.908839743	-0.644665003	-0.355909	-0.965369489	-0.879512616	-0.633636968	-0.960029572	-1.315174895
Z011E0150	-0.590896385	0.030116167	-0.4185972	-1.045073489	-0.562499258	-0.09720527	-0.01238153	0.033131298	-0.243054696	-0.915763165
Z011E0151	0.53391971	1.144267911	0.898559706	0.8856846	0.361489727	0.819496529	0.676314608	0.843959753	0.927416616	0.405694235
Z011E0152	-1.058482127	-0.246811902	-0.470493049	-1.598915643	-0.493060696	-0.79661448	-0.931316671	-0.529335163	-0.698580429	-0.55767547
Z011E0153	1.939507879	0.665783807	1.056610772	2.12174623	0.490269405	0.993886939	1.302035144	1.491887258	1.712780849	1.497786548
Z011E0154	-2.396062492	-1.625181036	-1.49451191	-1.695235316	-2.236194332	-1.498857259	-1.576826075	-1.79144013	-1.677754384	-1.105038087
Z011E0155	0.55332891	0.465915027	0.752041561	0.186014075	0.38132894	0.737729865	0.826825347	0.471894424	0.140637007	0.594054004
Z011E0156	0.570930011	0.2329637	0.559065321	0.20163656	0.871562852	0.497763316	0.428852877	0.833901612	0.414528533	1.06850819
Z011E0157	1.059671019	0.805333724	1.202603536	0.823120583	1.991505054	1.0834896	1.053789405	1.08808653	0.812963137	0.631959332
Z011E0158	-1.190382685	-1.033818278	-1.117281916	-0.80894188	-0.961689725	-0.751265426	-1.124296719	-1.182903337	-0.918882635	-0.886739862
Z011E0159	1.034440419	1.036178065	0.59389968	0.751384177	0.761243312	0.834479193	0.59593666	1.192096568	0.516610863	0.91574213
Z011E0160	0.488067516	-0.06320731	0.503490124	0.478544497	0.611197707	0.130868041	0.47832479	0.615479316	0.291532012	-0.628753374
Z011E0162	0.092850493	-0.718951095	-0.552082807	-0.068859758	-0.540633264	-0.405763424	-0.283169511	-0.314409704	-0.846882813	-1.286013913
Z011E0163	1.684281461	1.142343731	0.712877862	1.505681487	0.585132432	0.835266403	0.870949572	0.89556812	0.696991536	0.637007187
Z011E0164	0.057861351	0.477683174	-0.158587453	-0.461898128	-1.063780994	-0.494398925	-0.473429071	-0.451457621	0.077922679	-0.869499262
Z011E0165	0.352657899	0.21671416	0.191231943	-0.592044881	-0.276392467	0.040536906	0.059113087	0.035733589	-0.308452385	0.80058449
Z011E0166	0.362343655	1.164966853	0.930971435	1.249857126	1.193682098	0.631718228	0.460623323	0.850259702	0.18780239	0.057895516
Z011E0167	-0.201491105	0.929294399	0.388481287	-0.19460299	1.372057872	0.600294508	0.53310673	0.248591186	0.738657367	1.204505073
Z011E0168	0.531632538	1.203120784	0.766213108	0.346254832	-0.045786473	0.734630624	0.701760834	0.730297797	0.773793245	1.205659799
Z011E0169	-0.42033614	-0.032264381	-0.28394751	-1.181481811	-0.889204768	-0.521538023	-0.055309317	-0.559379491	-0.080550639	-0.740925778
Z011E0170	-0.574909563	-0.125777534	-0.323055852	-0.579490471	-0.332736758	-0.127646289	-0.255746191	-0.355692925	-0.079878526	-0.026964539
Z011E0171	-1.158459839	-2.019158013	-1.217413417	-0.469931557	-1.392108088	-1.282856395	-0.983064508	-1.545899127	-1.315324849	-1.01478536
Z011E0172	-0.576642959	-1.33906109	-1.090334845	-1.638504596	-1.808857348	-0.859161671	-1.355905739	-1.184625097	-0.992390221	-1.795267004
Z011E0173	0.083458769	1.187083547	0.700535553	1.454252162	0.145424826	0.905310786	0.633161859	0.673828206	0.740405943	0.238934551
Z011E0174	0.372168963	0.89567769	0.543886504	0.652345411	0.022340749	0.283047678	0.218204642	0.602114517	0.329724082	-0.16912357
Z011E0175	-0.752682163	-0.712312571	-0.784484528	-1.398982325	-1.015672238	-0.132846958	-0.668562473	-0.45283543	-0.116710541	-1.476593262
Z011E0176	0.78202633	0.776818527	1.022142955	0.286346056	0.540187983	0.581068325	0.936292221	0.995044607	0.938012346	0.394766312
Z011E0177	-1.285572404	-1.369592327	-0.94021206	-0.477762063	-0.013288745	-1.065020054	-0.895268809	-0.985091469	-0.79651023	-0.165442272
Z011E0178	0.297263758	-0.540414584	-0.148116512	-0.082777754	1.120274593	-0.315877788	0.090215148	-0.239367889	-0.015066941	0.269327241
Z011E0179	0.495951873	0.98588375	0.819558264	-0.198319973	1.770401622	0.574596123	1.085116145	1.227376626	0.427494528	0.515766802
Z011E0180	1.155035129	1.138348871	0.604175729	0.233814665	0.07598068	0.805387129	0.952298948	1.012448741	0.682517383	0.930305068
Z011E0181	-0.518099534	-0.478793633	-0.221558529	-0.017117556	0.283523813	-0.123615766	-0.401240355	-0.152784277	-0.073403333	-0.473221812
Z011E0182	-2.459246396	-1.324936246	-1.37481107	-1.27604743	-2.239825619	-1.679122187	-1.556779787	-1.393584902	-1.570746708	-2.109635923
Z011E0183	-0.126496761	0.545058308	0.25858201	0.189802819	1.041273901	0.740638754	0.852904511	0.550388163	0.293653061	1.116893903
Z011E0184	-0.09415825	0.255873728	-0.193379459	-0.024338344	0.966309611	-0.410324779	-0.066273982	-0.238431245	-0.466674861	-0.361158868
Z011E0185	-0.929308654	-0.470169474	-0.978246335	-0.997555664	-0.994695235	-0.827554325	-0.763227014	-0.770016197	-1.124333334	-0.977543937
Z011E0186	0.522767874	0.441078498	0.623607615	1.223541519	0.819721565	1.005548418	0.903682703	0.98438967	0.633426046	1.342309807
Z011E0187	-1.016476485	-2.071656011	-1.090869963	-1.83486511	-1.425794973	-0.942904499	-1.123663613	-0.810233766	-1.054125776	-1.563524594
Z011E0188	-0.734117501	-1.183687203	-0.25696556	-0.404248208	0.397390339	-0.398256463	-0.536614995	-0.205893124	-0.561005948	-0.578918639
Z011E0189	-0.218908517	-0.280342939	-0.265838214	-0.782279225	0.001693642	-0.44154712	-0.733356437	-0.662943131	-0.552237378	0.336013345
Z011E0190	0.310797438	0.186333631	-0.273709283	0.25009098	0.743716243	-0.18197298	0.350278513	0.015338387	-0.12980331	-0.317241938
Z011E0191	-1.204406653	-1.529419081	-1.419368501	-1.581414634	-1.269029747	-1.049245742	-1.132001105	-1.171437034	-1.35037965	-0.739589711
Z011E0192	1.215030829	0.319529573	0.937360357	0.129752187	0.490349306	0.866629591	0.738463029	0.927699675	1.089115231	1.31471561
Z011E0193	0.566498059	1.044743815	0.637380856	1.085125424	0.31104194	0.424551547	0.708310472	0.812983399	0.791909682	0.09666849
Z011E0194	1.386786166	1.108159155	0.989924089	1.165196485	1.790874462	1.230290378	1.360756677	1.037700381	1.715990885	0.61694224
Z011E0195	-0.728924227	-2.064957544	-1.303773514	-1.386272601	-0.410622362	-1.46273017	-1.502738173	-1.422204701	-1.101329965	-0.918583692
Z011E0196	1.018997285	0.381943196	0.479408363	0.980091539	1.034571112	0.730608819	0.384213172	0.291346879	0.5356892	0.251771259
Z011E0197	-0.515069577	0.770669866	0.126269931	0.358607455	-0.218444014	-0.049724653	-0.039055416	-0.04533213	-0.123924492	-0.055802727
Z011E0198	2.92563069	1.439158931	2.39756308	1.801579694	2.899534396	1.88665151	2.055692144	2.411903458	1.93683253	2.048254357
Z011E0199	0.730998424	1.139757864	0.763314165	-0.296260273	1.128772476	0.925066479	0.65039403	0.884343717	0.593305812	1.293024814
Z011E0200	0.202690747	-0.427037207	-0.640471786	-0.739290855	-0.977794873	-0.566568714	-0.335958441	-0.205745028	-0.224632455	-0.148895429
Z012E0001	-0.234953601	0.222634931	-0.078292177	0.903692735	-0.940295369	-0.809197979	-0.155158714	-0.588700695	-0.673767013	-0.384798397
Z012E0002	0.228458824	-0.456826996	-0.635384213	0.283419132	-0.08427541	-0.100653986	-0.077778715	-0.257011122	-0.669958215	-0.513775935
Z012E0003	0.758875372	0.645665036	0.848990587	1.588185099	0.830399798	0.485413475	0.716243723	1.068069984	0.508405344	0.283726895
Z012E0004	-0.869740393	-0.581598249	-0.07221545	0.346462757	-0.442812615	-0.584859648	-0.197036666	-0.385499507	0.077126426	0.025602917
Z012E0005	0.594975588	0.371631781	0.58476409	1.174759266	0.035856708	0.282544487	0.744549579	0.610527244	0.523205071	0.536862349
Z012E0006	-0.314231429	-0.629113837	-0.425892076	-0.327450565	-0.48060375	-0.438983503	-0.243690318	-0.712594407	-0.228268645	-0.193139754
Z012E0007	1.040351761	0.535542439	0.350475273	0.749619114	1.11268422	0.576697725	0.391751084	0.242973414	0.559565295	0.182828082
Z012E0008	1.69784597	0.486564933	0.523543976	0.419411449	0.937903378	0.977955212	0.95955988	0.94991663	0.847407551	1.07109674
Z012E0009	-2.275934107	-1.599322598	-2.024639619	-1.511070384	-1.670709456	-2.221375973	-2.01823376	-2.199962791	-1.945439233	-1.818918924
Z012E0010	-0.168462988	-0.368688894	-0.6558201	0.256118488	-0.712249307	-0.789658459	-0.324195741	-0.840845747	-0.762142443	-0.624815795
Z012E0011	1.339864654	2.300120555	2.172063617	2.560404675	1.92616509	2.129683645	1.727038337	1.70036475	1.979778313	2.223578445
Z012E0012	0.015815368	0.065755954	-0.141239952	-0.716453516	-0.002941212	-0.049614155	-0.127758037	-0.104645758	-0.316666364	0.471334962
Z012E0013	-0.205079853	0.35210417	0.417492094	0.510289539	-0.51622214	0.183803112	0.149925024	0.348965619	0.321834057	0.29469629
Z012E0014	-1.331348096	-1.071588155	-1.348503376	-1.851229706	-1.383368132	-1.353404824	-0.946998234	-0.887196254	-1.191567431	-0.811188464
Z012E0015	0.934036178	1.75868479	1.469864533	2.381425498	2.329811824	2.118837014	2.026208067	1.888842279	1.567879516	2.006431561
Z012E0016	0.109860545	-0.873765029	-0.565672973	-0.612835617	0.005726205	-0.118930104	-0.11152332	-0.649585554	-0.213906665	-0.573762253
Z012E0017	-0.613592765	0.646929084	0.163864912	-0.327658592	0.655898939	0.304361293	0.088947766	0.423023555	0.417702738	0.316735133
Z012E0018	0.574023507	0.676929499	1.19501151	0.952207962	1.316524547	0.53719643	0.92215461	1.216490837	1.092781279	1.087321469
Z012E0019	-0.059469045	-0.078357491	-0.036545182	-0.098720744	0.136682916	0.131624758	-0.211083078	-0.490418075	-0.461938377	-0.045148312
Z012E0020	-1.013101983	-0.586187839	-0.637166881	-0.350148243	0.092230278	-0.255691154	-0.388766295	-0.319390877	-0.606041254	-0.196948268
Z012E0021	-0.915958573	-0.422114014	-0.379261122	-0.035581644	-1.19681032	-0.732300048	-0.238244435	-0.389976045	-1.004004754	-0.55558845
Z012E0022	-0.370419882	0.397734242	0.099358116	0.561964108	0.186565928	-0.060986234	0.337962612	0.286238168	0.369507069	0.334157826
Z012E0023	-0.783592004	-0.211207414	-0.627222645	0.594097579	-1.105608612	-0.701743085	-0.266974385	-0.698121948	-0.342366548	-0.425351013
Z012E0024	0.23119312	-0.060161397	0.452234325	0.715742129	0.660030472	0.175581439	0.363717052	0.74365542	0.186095096	0.222572989
Z012E0025	-1.739536654	-0.812564118	-0.605117478	-0.34155639	-0.067018678	-0.368166849	-0.699826763	-0.468634468	-0.539499871	-0.845739577
Z012E0026	1.283411857	0.429950295	0.163770088	-0.001296014	0.552045158	0.790437081	0.622371146	0.266938157	0.540392219	0.776024104
Z012E0027	-1.426654758	-0.746164984	-0.754117396	-0.466724885	0.473451023	-0.545815985	-0.648149344	-0.841342144	-0.471917071	-0.657141228
Z012E0028	-0.436066977	-0.14969244	-0.222319962	0.682634411	-0.123154692	0.100971662	-0.2090364	0.070541789	0.035403505	-0.182741346
Z012E0029	0.919098523	-0.392995108	-0.296094515	-0.36624555	-0.792481215	0.021664854	-0.545489297	-0.029323928	-0.307404853	-0.06477037
Z012E0030	1.172458285	1.051338325	0.584499417	1.110919105	0.238643447	0.716583013	0.9296787	0.418054992	0.5725492	1.1161754
Z012E0031	-0.784197642	-0.346778169	-0.512836649	0.190957163	-0.797208709	-0.177362055	-0.68283974	-0.769282361	-0.729462667	-0.27998437
Z012E0032	1.257378277	0.972235642	1.020349659	1.111468387	1.583232395	0.728646738	0.648784814	0.713162858	1.309849035	0.861992114
Z012E0033	0.281027211	-0.235160016	0.361497542	0.784101404	0.783656138	0.109147658	0.273888337	0.547815489	-0.150896941	0.457590542
Z012E0034	-0.205089003	0.565633875	0.100212948	0.782753788	-0.585188112	-0.672380081	0.516691608	-0.282672213	-0.369259876	-0.425673393
Z012E0035	-0.374335007	-0.762628595	-0.68086871	-0.259301109	0.006034298	-0.514184339	-0.715724596	-0.751196104	-0.797841966	-0.79014693
Z012E0036	-3.290109647	-2.003393427	-1.563566526	-1.461151304	-2.338771425	-2.291274771	-2.394965552	-2.209834463	-2.033393119	-2.170511856
Z012E0037	-1.136669895	-0.582179277	-0.567456507	-1.431263485	0.283544569	-0.299257174	-0.419867605	-0.290311698	-0.08099852	-0.614744687
Z012E0038	-0.392558731	-0.058155895	0.306564061	0.618977545	-0.154787658	-0.12934094	-0.254264159	0.099373145	0.479198848	0.571510545
Z012E0039	2.634260874	2.272527488	1.652217404	2.564980003	1.557302018	2.118734426	1.907090128	1.671177879	2.035431622	1.843951383
Z012E0040	0.309904796	-0.068021567	-0.409096891	-0.583733112	0.058893596	-0.06879802	0.258103303	-0.535890405	-0.157384859	-0.557142755
Z012E0041	-0.042285056	0.220559995	-0.280070124	0.188254843	-0.447126111	0.309276654	-0.123604815	0.070742842	0.376883845	0.086250405
Z012E0042	0.495459152	0.076585978	0.141211626	-0.774633785	0.339340264	-0.117245606	-0.044979347	0.254586143	0.158787944	-0.154886965
Z012E0043	-0.24972872	-0.818453449	-0.63431475	-0.716050308	-0.736704734	-1.231867902	-0.343780394	-0.92096149	-0.748014062	-0.862337038
Z012E0044	-0.180253585	-1.120878303	-1.029963781	-0.368938652	-0.524261154	-0.735257027	-0.916540903	-1.272505992	-0.887710454	-1.240187132
Z012E0045	0.54484882	0.595149905	0.534724287	-0.651478072	0.711292484	0.058457761	0.319224031	0.61595709	0.341269987	0.337751624
Z012E0046	-0.350271009	0.112746504	-0.113972213	-0.914699944	-0.249600079	-0.392590827	-0.164804046	-0.000715613	0.007452974	-0.637066097
Z012E0047	0.581080759	-0.195398485	0.683302773	0.770054784	-0.129575191	0.394075488	-0.114584579	0.017133295	0.055009641	0.545921568
Z012E0048	-0.291453816	-0.513225177	0.1566206	-0.507037276	0.197381047	0.084956598	0.160854079	0.047598763	0.107762312	0.06972504
Z012E0049	-0.486986134	-0.155765254	-0.056739496	0.091788208	-0.653599997	-0.270302037	-0.465688411	0.205931309	-0.200841797	-0.259695363
Z012E0050	-0.058761273	0.591561384	0.292546358	0.944905361	0.758369149	0.360535546	0.895567172	0.733135285	0.523208209	0.69378749
Z012E0051	-0.395832578	-0.276287021	-0.607227906	0.118753979	-0.620750919	-0.182153168	-0.42403815	-0.342478843	-0.127308612	-0.422008946
Z012E0052	-0.241362345	-0.42652777	-0.320509432	-0.142664414	-0.524725492	0.205042069	-0.241076773	0.156223376	-0.104240796	-0.321120623
Z012E0053	-0.412245658	0.499357047	-0.00677481	0.91437239	-0.309205087	0.307785552	0.267944482	0.533167106	0.161738174	0.624177847
Z012E0054	1.175952307	1.307150336	1.416937029	1.234018779	1.016937936	0.376578374	0.989936131	1.19988931	1.235864936	1.131189967
Z012E0056	-0.570878966	-0.898633123	-1.416330779	-2.13458035	-1.314971291	-1.351883163	-1.562891033	-1.771925118	-1.596699825	-1.112002448
Z012E0057	0.487912362	0.570375233	0.191843819	-0.29209414	0.764183548	0.483255309	0.377219274	0.356368984	0.058450162	0.314315904
Z012E0058	-1.684816073	-1.644828861	-1.145390956	-0.58240135	-1.229213996	-0.472868479	-1.221501131	-0.839206726	-1.179706619	-1.139965981
Z012E0059	0.625043345	0.611893199	0.949214369	0.787303259	0.898917783	0.381938628	0.730051292	0.666226931	0.585424364	0.844815515
Z012E0060	-0.237773894	-0.529096337	-0.588692487	-0.369570801	-1.208001799	-1.00220591	-0.779848234	-1.138108023	-0.835759392	-0.701133221
Z012E0061	-0.447617317	-0.699379323	-0.808422084	-1.469443068	0.057593828	-0.662378803	-0.959735792	-0.399822919	-0.764184022	-0.35520645
Z012E0062	1.626067601	1.176106678	0.943397229	0.884661551	1.052073824	0.892541166	0.994622194	1.051355862	1.068600193	1.118030837
Z012E0063	-0.413871646	-0.59179282	-0.189456077	-0.123586176	-0.347693391	0.045475362	0.426738073	0.235824812	0.271781193	-0.143369744
Z012E0064	-0.569637819	0.116898471	0.742117053	0.50060987	0.099153614	0.411662074	-0.235611097	0.874575651	0.285148858	0.34480081
Z012E0065	0.170400516	-0.956653597	-0.96307009	-0.338909106	-0.824811415	-0.600429463	-0.706042527	-0.906903576	-0.732309685	-0.488214149
Z012E0067	-0.913419649	0.226496156	0.057932782	-0.46950184	-0.711703329	-0.189265235	0.053373558	-0.029432399	-0.345630067	-0.079643481
Z012E0068	0.679803837	0.126633672	0.079821995	0.559581349	-0.110658027	-0.510139723	-0.042583047	0.101320624	0.020406797	0.084294876
Z012E0069	-0.370763729	0.07184941	-0.119705842	-0.805790787	-0.13338104	-0.042692578	0.067762876	-0.090019146	0.246352531	-0.290512959
Z012E0070	-1.69134888	-1.471002011	-1.587365979	-1.283395793	-1.230009982	-1.328874677	-0.995464746	-1.273321519	-1.489456566	-1.71561243
Z012E0071	0.131044763	0.541784803	0.783813262	0.691264075	0.229448128	0.301030091	0.929803503	0.682430825	0.139477331	0.315830506
Z012E0072	0.721884614	-0.180397316	0.058778384	0.917118535	0.424845993	0.299251156	0.127616445	0.431738581	0.044435574	0.211472977
Z012E0073	-1.131173287	-0.150789715	-1.183184458	-0.289128391	-0.953002678	-0.2820789	-0.122345622	-0.622141594	-0.870676592	-0.650537803
Z012E0074	0.081557574	0.371798679	-0.067249599	-0.542378058	-0.370798394	0.422445841	-0.46093047	-0.065871127	-0.033306727	0.461377974
Z012E0075	0.451779381	-1.074167852	-0.123710572	-0.204247279	-0.073399923	-0.399333267	-0.531420005	-0.461896104	-0.188890132	-0.289720641
Z012E0076	0.602047492	0.532543154	0.222575175	0.671011851	1.096077269	0.756912728	-0.005378625	0.575529753	0.53719435	0.122292464
Z012E0077	-0.68570689	-1.285389426	-0.669606178	-1.187733698	-0.222995989	-0.738288441	-0.331858062	-1.093346651	-1.127948945	-0.587848007
Z012E0078	-2.536510671	-2.391024281	-2.529462312	-2.073911393	-1.503809545	-2.328986575	-1.822975332	-2.046474654	-2.383552298	-2.524559441
Z012E0079	0.864055164	0.923657864	0.482581464	-0.297452451	0.563994767	0.239364531	0.110029096	0.637957852	0.422585235	0.136537405
Z012E0080	-1.0358522	-1.507575676	-1.341303391	-2.085220242	-0.866525494	-1.376328559	-1.804673854	-1.281065703	-1.666768025	-1.232088265
Z012E0081	-0.252312435	-1.029924683	-0.481018811	0.044429494	-0.301898532	-0.41859965	-0.204823232	-0.317835672	-0.414279775	-0.825129331
Z012E0082	-0.000243278	-0.336194644	0.046934929	0.606199941	-0.98839797	-0.31857252	-0.583825034	0.199556457	-0.110383139	-0.029739642
Z012E0083	1.606892971	1.630533341	1.129038137	1.870245325	1.310460398	1.105598902	1.155351797	1.070635397	1.073138798	0.785364706
Z012E0084	1.098042711	0.729846511	1.309898305	1.414513709	1.114518149	0.483607152	0.892515945	1.254748415	0.713850367	1.078758862
Z012E0085	0.144648435	-0.420611858	-0.393199804	0.37956402	-0.71535084	-0.623772369	-0.08393023	-0.537178528	-0.365816752	0.070037659
Z012E0086	-1.166316759	-0.474228649	-0.31503856	-0.850049016	-0.705474132	-0.964262274	0.119658991	-0.515526219	-0.609272246	-0.215109349
Z012E0087	2.077939736	1.037777758	0.935401285	0.412668573	1.470456022	0.702144569	1.050064389	1.215638242	1.360785682	0.855765105
Z012E0088	1.03846946	0.20709691	0.876146656	1.520038628	1.241799271	0.915992603	0.990115156	0.543499431	0.505574571	0.484250266
Z012E0089	0.215160611	0.3503369	0.25334798	0.778939209	0.361061979	0.033528069	0.586536363	0.424777908	0.491131899	0.096886711
Z012E0090	0.107696095	0.553582791	-0.00483357	-0.00926878	0.340655361	0.025341436	0.455679691	0.027743183	0.096437382	0.503173794
Z012E0091	0.519707363	0.779464812	0.518263793	1.034664464	0.673984423	0.679997551	0.411353373	0.763477831	0.516348997	0.618196989
Z012E0092	-0.003814643	-0.365325681	-0.309845886	-0.527215591	-0.827885325	-0.618448393	-0.060741135	-0.171245505	-0.150947581	-0.632010144
Z012E0093	1.070539938	0.476298077	0.690286869	0.969373041	0.482967137	0.264679174	0.33222139	0.017886468	0.110203949	0.198993154
Z012E0094	-0.546622316	-0.680936127	-0.587434016	-1.042081426	-0.190854078	-0.455589465	-1.009494129	-0.453283214	-1.182700408	-0.776070998
Z012E0095	1.237810968	0.532924575	0.451742524	0.768214377	0.592785768	0.201637855	0.567107975	0.710953847	0.668713257	0.110979832
Z012E0096	-1.215974029	-0.226318882	-0.500815244	-1.345548293	-0.789194956	-0.454689916	-1.120283905	-0.518643684	-0.814518105	-0.20554762
Z012E0097	0.281903457	1.039619702	0.647955845	1.249088046	1.001562896	0.720500577	0.482509576	0.219847142	0.487340945	0.78664384
Z012E0098	-0.166378394	-0.398848731	-0.719578426	-1.448920993	-1.038215491	-0.541599445	-0.613105277	-1.116976262	-0.507076715	-0.914982167
Z012E0099	-1.460537177	-0.423210526	-1.022627576	-0.831143782	-0.964648224	-0.836292998	-1.457823598	-0.86630458	-0.795831112	-1.096139459
Z012E0100	0.149140677	-1.158215299	-0.422058022	-1.019190953	0.178891805	-0.988587936	-0.765931884	-0.682100315	-0.603815504	-0.726360484
Z012E0101	-0.147512702	0.153239415	0.097586379	-0.579672739	-0.285508295	-0.196669955	-0.432819065	-0.283503157	-0.08284271	-0.364004351
Z012E0102	-0.169079619	-1.345575498	-0.415038431	-0.60069539	-1.273049017	-0.853821059	-0.790826604	-0.804145807	-0.901672717	-0.82723659
Z012E0103	0.413990529	-0.204924522	0.583984486	0.341100365	-0.024622308	0.110029729	-0.041690774	0.388966363	0.947891678	0.614217656
Z012E0104	0.782274609	1.29044137	1.42952804	2.237563671	1.44302292	1.200381415	1.292711599	1.815757564	1.317432004	1.092908154
Z012E0106	0.079789308	0.585272243	0.467151187	0.255148152	0.104118525	0.509305678	0.673977207	0.840285353	0.727030769	0.77549344
Z012E0107	0.349123827	0.445729154	0.744397624	0.771672088	0.406092962	0.533503905	0.446116625	0.405935838	0.663282611	0.557872431
Z012E0108	1.699789587	0.476016072	1.449038322	1.586925474	0.649353836	1.276935996	0.890107269	1.030219173	1.369834995	0.918423332
Z012E0109	0.801748091	-0.564217841	-0.140253107	0.512693786	0.436391388	-0.179909402	-0.126601309	-0.200125391	0.044332859	-0.33509688
Z012E0110	1.058447597	0.985185894	0.92892851	1.806808106	1.296930685	0.941864659	0.883809769	0.63007544	0.695800547	0.696050807
Z012E0111	0.411303289	0.696055558	0.76982246	1.433607139	0.203433487	0.748764624	0.389670593	0.98071825	0.742982422	0.531233578
Z012E0112	-0.209587261	-0.05230554	0.228883211	0.281893286	0.081652591	0.658382624	0.309614351	0.305994236	0.662849477	0.283465548
Z012E0113	-1.423678356	-1.573056837	-0.904900582	-1.726384593	-1.602281035	-0.987195801	-1.138415895	-0.764849487	-1.556718068	-0.991695079
Z012E0114	-0.618930336	0.092197713	-0.423187285	-0.229507937	0.058027034	-0.173812734	-0.224045105	-0.400151133	0.062393123	0.033706486
Z012E0115	1.545101577	0.783454803	1.229618035	0.790308574	0.575586101	1.221063271	1.024679484	1.387856123	0.776878753	0.912339496
Z012E0116	0.008524786	0.167461858	0.038512115	0.555987454	-0.004314056	-0.121190681	0.104803458	-0.236965978	-0.070436845	-0.023722023
Z012E0117	0.297531546	0.722859945	0.652519455	1.083616462	0.234287693	0.842614425	0.849319327	0.193065628	0.327003276	0.732566265
Z012E0118	-0.506639865	-0.833133425	-0.916017152	-0.60641263	-0.677905583	-0.717641371	-0.619427729	-0.520945817	-1.021167578	-0.83967153
Z012E0119	-0.763390441	-0.724340438	-1.56018717	-1.651460336	-0.851910952	-0.780716514	-0.666027133	-1.372007845	-1.036413595	-0.970868164
Z012E0120	1.083876028	1.272381399	1.07266549	0.345655626	0.222302595	0.862896264	0.341245124	0.495363876	1.042470509	0.625171996
Z012E0121	1.279873595	0.97700819	1.126352567	0.678786908	0.807183708	0.330834078	0.756098897	1.063568323	1.094047473	1.072884888
Z012E0122	1.184803995	1.082772635	0.873144379	0.398444391	1.77370546	1.001554274	1.538111358	1.010879878	1.394958748	0.950382995
Z012E0123	0.938326927	-0.045591359	-0.095805948	-0.950302864	-0.29520867	0.23009211	-0.279807546	-0.446230034	-0.338441075	-0.319959071
Z012E0124	-0.97601886	-1.318761947	-1.537497686	-0.833381823	-1.080243774	-1.062104529	-1.54895396	-1.594862471	-1.483748859	-1.251464402
Z012E0125	-0.107592811	-0.095711074	0.100681131	0.175037453	-0.149933935	0.100511221	-0.419289211	-0.332828933	-0.228379492	-0.26008051
Z012E0126	0.248822836	-0.834779441	0.058473893	-0.316593058	0.142141245	-0.164763243	-0.147540864	0.139060729	-0.173286326	-0.130093046
Z012E0127	0.297775932	0.604072699	0.349595785	-0.014518348	0.627579733	0.467069216	0.499800718	0.447670982	0.389040005	0.249528528
Z012E0128	0.095631656	0.466269825	-0.366084994	-0.687384357	-0.150715583	0.375307128	0.075987701	-0.267968663	0.469502652	0.268144621
Z012E0129	2.222679103	1.443503127	0.741243845	1.686070402	1.298746964	0.872306343	0.568993487	0.922719784	0.348610445	0.806799201
Z012E0130	-1.564925334	-0.860104454	-0.419685283	-1.069487201	-0.679580416	-0.492328728	-0.584834199	-0.297643864	-1.129094601	-0.824770926
Z012E0131	-0.554588075	0.133598823	0.078468208	0.577502254	0.388030637	0.161063528	-0.039382738	0.379336245	0.016812251	0.288369242
Z012E0132	0.157198639	0.259873603	0.487772385	-0.952628068	-0.051831333	0.078333245	0.000814395	0.544090315	0.791735984	0.162293771
Z012E0133	0.882560191	0.214354065	0.535908637	-0.076821875	0.661954936	0.447789634	1.067215	0.354951517	0.429996774	0.572068761
Z012E0134	-0.069366657	-0.191804446	-0.463756479	0.203661417	-0.639731963	-0.826453299	-0.43700843	-0.313575852	-0.502483252	-0.421165518
Z012E0135	-0.718547721	-0.077550636	-0.069948958	0.590371568	-0.047207902	0.207775595	-0.075760706	-0.198123246	-0.104843703	0.18082854
Z012E0136	-0.597084062	-0.331531198	-0.920155643	-1.539390488	-0.851178585	-0.58587638	-0.526355809	-1.073860419	-0.671748874	-0.972734988
Z012E0137	-0.963928491	-0.856806889	-1.13217441	-0.721484787	-0.890679074	-0.931212789	-0.827049211	-0.768831846	-1.116993202	-1.043017119
Z012E0138	-0.493825613	-0.406640984	-0.441472697	0.420544968	0.067358017	-0.146090586	-0.656524329	-0.536178419	0.052681823	-0.248329838
Z012E0139	0.168504217	0.155041418	0.197091246	-0.042688738	-0.067748846	0.406490305	0.018539375	0.129450776	0.055345437	0.002231989
Z012E0141	0.147014424	1.165241168	0.661375607	1.435187025	0.439459843	0.637819884	1.101641418	1.237346077	0.988028005	0.642255544
Z012E0142	0.271064404	0.302377777	0.500717795	0.762401162	0.515961673	0.427528691	0.519830332	-0.088136733	0.003324544	0.506479217
Z012E0143	-2.397705135	-2.435942324	-1.692981407	-1.285689218	-2.317038915	-2.241023538	-2.242742458	-1.928744556	-1.690317839	-1.697166938
Z012E0144	0.872608063	0.064189136	0.323395563	-0.204345992	0.738329064	-0.199679367	0.004909199	0.554523163	0.270597532	0.262765195
Z012E0145	-1.289216849	-0.792194553	-0.265153154	-1.360159295	-0.793240393	-0.482737528	-0.416563212	-0.491290106	-0.493754306	-0.535427989
Z012E0146	1.083205541	0.740528238	0.583582866	1.194871701	0.877020292	0.209048069	0.331279721	1.002994077	0.922031596	0.956844967
Z012E0147	1.223436653	0.394774877	-0.282692337	-0.69720679	-0.388654462	0.210524533	0.334092627	-0.005087589	-0.241084554	0.246662588
Z012E0148	1.023271213	1.386050608	1.049074546	0.362339649	1.564845853	1.809944658	1.60099127	1.631967759	1.074754025	1.318649387
Z012E0149	-0.068451983	-0.503229648	-0.3879833	-1.198278068	-0.257651817	-1.015456995	-0.151296034	-0.470694075	-0.392255374	-0.506006655
Z012E0150	0.952192882	0.391491308	0.305347702	-0.132789195	0.644898608	0.016575315	0.180207271	0.273865144	0.140180778	0.553522227
Z012E0151	0.230228621	0.808286635	0.891863557	0.334491779	0.306222906	0.427635424	0.951562005	0.660015234	1.017035543	0.582712263
Z012E0152	-0.328183414	-0.421685538	-0.420320986	-0.34758947	0.529310416	-0.145282866	-0.50231089	-0.395365443	-0.419039805	-0.307103175
Z012E0153	0.923415201	0.832122634	0.419544637	1.392105591	0.185406029	0.825145067	1.120907636	0.544638283	0.818045809	1.012113947
Z012E0154	0.311781406	-0.794130104	-0.621250761	-1.12665321	-0.740526091	-0.603605864	-0.522904234	-0.569269742	-0.469847184	-0.024926662
Z012E0155	-1.333835112	-0.869058698	-0.567964924	-1.683846417	-1.025578857	-0.473890718	-0.339023965	-0.172008753	-0.262119827	-0.441316354
Z012E0157	-0.455142376	-0.30744522	0.072869524	-0.109389286	-0.109837367	-0.213324274	-0.32508051	0.164531277	-0.135726981	0.135668685
Z012E0158	0.928619932	0.005359938	0.625526515	-0.307250654	-0.116588974	0.463837761	-0.07738179	0.332829919	0.244330238	0.040519851
Z012E0159	0.834317082	0.007720298	-0.446335768	0.106787097	-0.254455737	-0.335558436	-0.171109878	0.080664202	-0.386883827	-0.069344151
Z012E0160	-2.022223935	-1.763344519	-2.21349591	-1.42549942	-1.803421076	-1.903355686	-1.953948063	-1.937791783	-1.763364905	-2.095424552
Z012E0161	-0.433771668	-0.343093664	0.615447607	-0.536609204	0.517715238	0.139367679	0.562965107	0.436712496	0.420523691	-0.03427452
Z012E0163	-1.557351691	-1.214174011	-1.692453654	-1.271348363	-1.737836445	-1.686682497	-1.377029759	-1.521756196	-1.157127038	-1.650112057
Z012E0164	2.467710158	1.323194517	1.626568584	2.298762276	1.586238966	1.526597111	1.657417765	1.350297512	1.192881258	1.432226432
Z012E0165	-0.384964042	0.825777913	0.004941624	0.950997526	-0.093227224	0.201024485	-0.164104064	-0.137814201	0.311919372	-0.068519373
Z012E0166	-1.034663904	0.010915434	0.251374296	-0.924013893	0.321589419	0.217590671	0.345835162	0.709419341	-0.012813821	0.384673606
Z012E0167	-0.553614426	-0.03989234	-0.494722269	-0.979006166	-0.398914264	-0.410829786	-0.876162206	-0.156617181	-0.102187177	-0.138446985
Z012E0168	0.092699903	-1.30944077	-1.240605061	-0.836284337	-1.104675225	-0.918683707	-0.626047332	-0.759242248	-0.819535204	-0.873608507
Z012E0169	-1.011994843	-0.982390895	-1.099656401	-1.980480687	-1.569308564	-1.083014143	-1.496740746	-1.134780133	-1.743690164	-1.376973485
Z012E0170	1.877333091	1.44242701	1.834845374	1.142929048	1.343421641	1.91668848	1.630678049	1.484113333	1.740137108	1.907831903
Z012E0171	0.094536775	0.519698964	0.375607864	-0.02172334	0.446871505	0.5107241	0.648582642	0.332383151	0.623670552	0.201856677
Z012E0172	-1.18876067	0.824087606	-0.018401282	-1.004997637	0.60251935	0.328061414	0.198125178	0.031786883	0.123993078	-0.129924556
Z012E0173	-0.702744556	0.289114399	0.517826827	0.640665003	0.303332351	0.263602038	0.152718242	0.000506717	0.426507707	0.429419253
Z012E0174	-1.556131646	-1.893302054	-1.909411697	-1.661540665	-2.249508353	-2.061648496	-2.193842493	-1.456182792	-1.733400789	-1.978462485
Z012E0175	-0.019206296	-0.447823689	0.445329807	0.261481334	-0.308885479	0.5612638	-0.20802623	0.292671622	-0.150391598	-0.069701294
Z012E0176	0.342347037	0.479845482	0.809151148	1.310392041	0.221080341	0.880709883	0.831724353	1.174311518	1.262405534	1.047795051
Z012E0177	1.07803568	1.00045856	1.169075616	0.426983869	0.424018955	1.169281111	0.695800556	0.730751583	1.186917078	0.840459291
Z012E0178	0.122822348	0.206774534	0.035811548	0.377295097	0.093958028	-0.151919354	0.421651064	-0.208940687	0.170483978	-0.152448444
Z012E0180	-0.16808708	-0.172394496	0.197282184	0.226943364	0.13758489	0.477477448	0.144165716	0.476283223	0.412233612	0.194779781
Z012E0181	-0.293815783	1.140085312	1.205430548	0.979247294	0.770909206	0.629881743	0.738769742	0.899828974	1.046592997	0.715339638
Z012E0182	-0.802147503	-0.543032015	-0.333675044	-0.80856366	-0.278094685	-0.080204613	-0.053363031	-0.400472474	-0.156436104	-0.356668469
Z012E0183	0.645772793	0.676441791	0.845726594	-0.0382944	1.384160504	1.027007518	0.982368129	1.279988751	0.768262712	0.918584456
Z012E0184	-0.82560428	-0.015026591	-0.341510529	-0.873477133	-0.517008821	-0.62255957	-0.098999439	-0.485903955	-0.026520613	-0.089415912
Z012E0185	-0.183217196	0.90667925	1.146665524	0.484225783	1.065270819	0.578753582	0.460533228	0.757067159	0.310928507	0.780014494
Z012E0186	1.100915547	0.691918351	0.595154169	-0.225840867	0.363270218	0.483919854	1.045203267	0.442350381	0.537675699	0.400272458
Z012E0187	0.304233671	1.37176514	0.938340123	0.357121172	1.785714208	1.129371732	1.361939185	0.939523684	1.292635765	1.524302604
Z012E0188	0.366908057	0.92221576	0.936746691	1.148834482	1.468896932	0.914531173	1.087935111	0.813716934	1.152481207	1.082739435
Z012E0189	0.424351788	0.823579178	0.236572775	1.283257799	-0.301039234	0.364630414	0.945491943	0.156370044	0.096882014	0.216451029
Z012E0190	-0.71119422	-0.971523678	-0.532048432	-0.542384838	-1.041764944	-0.369730561	-0.721759793	-0.708053724	-0.298221525	-0.247759179
Z012E0191	2.040275991	2.011023876	1.761503646	1.910706729	2.335091625	1.921882482	1.647958382	1.31387995	1.482531046	1.703633746
Z012E0192	-1.746427632	-1.344834362	-1.673556854	-2.495042836	-1.834234352	-1.748330179	-1.914787751	-1.269499849	-1.521055454	-1.803277101
Z012E0193	-0.431663135	-0.291699311	0.13310787	-0.584333401	0.162040616	-0.255233909	0.286849242	-0.171707677	0.120711056	-0.267928107
Z012E0194	1.216460363	0.708344573	0.402945634	0.837529969	0.369774834	0.680013413	0.125000013	0.619134609	0.545945255	0.637947937
Z012E0195	-0.531488086	-0.382242999	-1.037958453	-0.833978963	-1.23777325	-1.15687881	-0.970051779	-1.1916465	-0.628207873	-1.244410075
Z012E0196	0.279804797	-0.821198073	-0.49941105	-1.159239637	-0.886544458	-0.326797952	-1.015322576	-0.89537412	-0.679792483	-0.715515298
Z012E0197	0.877977927	0.671049437	0.704757621	0.175067114	0.48814109	1.060132966	1.264369111	1.164551137	0.745789983	1.046808416
Z012E0198	1.575882275	1.187879349	0.985463794	1.409406732	0.728910941	1.609342583	1.584704197	1.513365975	1.482544674	1.112217524
Z012E0199	0.207422486	0.779784483	0.257386553	0.447734741	0.159778147	0.160958602	0.325471336	0.391114842	0.25828385	0.083636501
Z012E0200	0.254725703	0.909557321	0.988934466	0.192409442	0.888646147	0.495066138	1.052180096	0.725562877	1.063063015	0.51283533
Z013E0001	-0.955006387	-1.049247751	-0.703988048	-1.221081507	-0.948849181	-1.024973387	-1.241316765	-1.197502396	-0.850003614	-0.860610708
Z013E0002	-0.4478051	0.072762996	0.095820686	-0.433241315	-0.164805462	-0.22973544	0.187013962	-0.247241769	-0.231267933	0.080730136
Z013E0003	-0.82935953	-0.736915055	-1.26081851	-1.45534813	-1.061546828	-0.898169105	-0.650607199	-0.443599783	-1.177864109	-0.842299436
Z013E0004	-1.255336096	-0.916868855	-0.928449802	-1.911896479	-0.746676837	-1.196971563	-1.436082412	-1.545113247	-1.010804019	-0.907861582
Z013E0005	-0.97156987	-0.971650636	-1.28397608	-1.293443222	-1.150739778	-1.055416752	-1.18187907	-0.863665972	-1.082697289	-1.012440832
Z013E0006	-0.317852869	-0.304873962	0.462305543	-0.169421783	-0.159357368	-0.416963486	0.062540735	0.190491675	0.042566523	-0.481748818
Z013E0007	-0.246737765	0.246556725	0.347447113	0.618875247	0.114281523	-0.108335782	0.279305991	0.351424711	0.085046681	-0.11747907
Z013E0009	-0.03680012	0.258119218	0.321027806	-0.065206038	0.323366121	0.107766169	0.099579166	0.164640368	-0.021062377	0.369753921
Z013E0010	0.618773224	0.838914906	0.840257103	0.857550281	1.22219094	0.73437663	0.710703214	1.42096715	0.967264592	0.840002763
Z013E0011	1.896080409	1.805920747	2.061780756	0.710118723	1.936421062	1.667322181	1.776996265	1.254216955	1.852305047	1.764740278
Z013E0012	-0.212111864	-0.152804045	-0.581889453	0.384783352	-0.213588364	-0.325737123	-0.07230857	-0.713151555	-0.680771315	-0.402160537
Z013E0013	-0.302093985	-0.815083132	-0.615623733	-1.524249623	-0.685557091	-0.485330356	-0.930313511	-0.641623456	-0.682182748	-0.433223611
Z013E0014	0.293268088	0.313226875	0.50911895	-0.230137246	0.255756364	0.309687862	0.294144928	0.149364475	0.214220669	0.304724436
Z013E0015	0.036608028	-0.010949198	-0.013187344	0.009996342	0.363773859	0.162530028	0.461251625	0.600837323	-0.069177182	0.397986436
Z013E0016	0.33703616	0.497278499	0.674646999	0.427153375	0.54049494	0.65273382	0.610212498	0.477097779	0.49035777	0.71178375
Z013E0017	-1.619794785	-1.824946027	-2.045440728	-1.112588059	-1.571556619	-1.538848949	-1.591332774	-2.188256458	-1.586970762	-1.574078249
Z013E0018	-0.429343686	-0.522192859	-0.474129918	0.005691229	-0.263667887	-0.341263005	-0.278674382	-0.833884748	-0.44263797	-0.295565672
Z013E0019	-0.60667762	-0.86626829	-0.232222332	-0.288962999	-0.637988686	-0.564086827	-0.718754343	-0.434851394	-0.507339258	-0.690832501
Z013E0020	-1.193400015	-0.709039631	-0.678466069	-1.804409353	-0.925743143	-1.043785494	-0.894535443	-0.490991737	-0.804775646	-1.125155507
Z013E0021	0.219871029	-0.272879316	-0.718604574	0.635243761	-0.175129409	0.018657361	-0.496906684	-0.470263813	0.248355526	0.0235274
Z013E0022	0.046991568	0.162722452	0.399780536	0.253475913	-0.176934646	0.076838515	0.115991295	-0.014096248	-0.180169894	-0.097616038
Z013E0023	-0.892557971	-0.754811428	-0.529540024	-0.76800746	-0.801062203	-0.743527802	-0.905566838	-1.240455171	-0.896610772	-0.680300208
Z013E0024	1.058773749	1.027785041	1.475178824	-0.20199995	1.325757178	1.195173018	1.081475792	1.721281179	1.476967176	1.442697675
Z013E0025	0.440934105	0.482054828	0.372641933	1.312832793	0.582594213	0.57901579	0.054621419	0.740020923	0.322373783	0.378731642
Z013E0026	0.808316066	0.879311064	0.730342902	-0.048080915	0.641385437	0.725106056	0.585346883	0.619738855	0.821143607	0.598779838
Z013E0027	0.909672371	0.738305238	0.474448652	-0.305278527	1.026696257	0.780153338	0.748446939	0.353104567	0.718227543	0.880439302
Z013E0028	0.614417449	0.667585688	0.983502014	0.98165668	0.35879429	0.510637802	0.356867871	0.900227669	0.725426396	0.749406347
Z013E0029	2.099803144	2.427869796	2.278568736	2.943947109	1.833661231	2.213837957	2.085619069	2.633181482	2.112242707	2.106172181
Z013E0030	-0.73009273	-0.44767952	-0.859432627	-0.239334648	-0.611291357	-0.653657504	-1.118000381	-0.343413275	-0.691242241	-0.719943732
Z013E0031	-0.803484162	-0.79637169	-0.645064703	-0.637746769	-0.859770651	-0.863603408	-0.935491543	-0.434846279	-0.772083582	-0.671022116
Z013E0032	-0.210019765	-0.35454141	0.637140906	1.032790632	-0.006572012	-0.237636128	-0.031724057	-0.483458343	-0.132574777	-0.124556231
Z013E0033	1.830026344	2.163867404	1.812981076	1.820601773	2.241752877	2.102617392	2.301398332	1.703601673	2.264774415	2.174930362
Z013E0034	-0.165605758	0.493979905	0.536364422	1.365207203	0.397350144	0.327787446	0.628419302	0.664224023	-0.00087749	0.547307031
Z013E0035	0.405684414	0.465417578	0.374168019	-0.029017705	0.425782039	0.534248546	0.37887402	0.646251894	0.465250083	0.637126064
Z013E0036	0.077809341	0.0579424	-0.715685501	0.330120587	-0.003270906	-0.005207991	-0.239266201	-0.027357703	-0.221096104	-0.137832282
Z013E0037	-2.371675873	-2.034192523	-2.223933829	-1.234829757	-2.264959699	-2.263368744	-2.545351357	-1.980920102	-1.891311802	-2.265487718
Z013E0038	0.908735215	1.209770569	0.490350011	0.719953612	1.218098128	0.985271586	0.411228745	0.975400997	0.939125175	1.003702588
Z013E0039	0.998793941	0.965855869	0.300428876	1.483186526	0.810815142	0.800732738	0.877368005	0.937703715	0.73941748	0.773230467
Z013E0040	-0.997135586	-1.113887263	-1.24047857	-2.384101273	-0.881239048	-0.957193889	-1.227436477	-0.732157004	-0.885753313	-1.232414042
Z013E0042	0.040815327	0.144926625	0.416005273	0.652245614	-0.009114071	0.101058246	0.390306435	0.261565016	0.251608801	0.249798076
Z013E0043	0.12858971	-0.032791131	0.275151326	0.220051928	0.338866961	-0.023981592	0.092966755	-0.426860971	0.489214796	-0.102282131
Z013E0044	0.358528471	0.370826185	0.165085237	-0.166194217	0.658110921	0.516277762	0.562133603	1.23811337	0.580983261	0.482991929
Z013E0045	0.467251257	0.158184052	0.571089987	-0.02096041	0.532810247	0.459745248	1.007424768	0.724652218	0.387505061	0.417083488
Z013E0046	-0.547911464	-0.642487081	-0.533764137	-0.061550594	-0.212491697	-0.547997856	-0.176322651	-0.106545954	-0.610387797	-0.632774201
Z013E0049	-0.366460461	-0.189021536	-0.77006678	-0.539127487	-0.456716444	-0.341604292	-0.162343172	-0.046687756	-0.236506366	-0.369410789
Z013E0050	-0.072920514	0.053280678	0.367008478	0.330669817	0.188923936	0.164342691	-0.046521395	0.242382036	0.276407107	0.14182466
Z013E0051	-1.531050887	-1.540959982	-2.108008609	-2.211549164	-1.514883369	-1.632916807	-1.440606699	-1.02482725	-1.803193612	-1.464881992
Z013E0052	0.259883713	0.23024488	-0.070723855	0.657780924	0.414892542	0.201486872	-0.239230822	-0.170410271	-0.010199815	0.054137958
Z013E0053	-2.023921681	-1.692505769	-1.362103882	-3.081581737	-1.532107269	-1.792160438	-1.873953376	-2.601485116	-1.994708556	-1.679547582
Z013E0054	0.410276019	0.192368132	1.063752519	0.874989599	0.503216157	0.356534974	0.747955345	0.780116237	0.2561173	0.537116592
Z013E0055	0.034126523	0.103643544	0.07468764	0.921017882	-0.328350445	0.054264711	-0.097344855	-0.26882831	-0.174990124	-0.274237138
Z013E0056	-0.871706434	-0.547699986	-0.475337757	0.28849404	-0.693790163	-0.737901967	-1.117797049	-0.442507221	-0.886914376	-0.511555436
Z013E0057	0.254861554	0.070490892	0.594216845	-0.38607261	0.20183509	0.403468773	0.120327629	0.691542496	0.545223793	0.55998916
Z013E0058	-0.896481038	-0.392475566	-0.378868558	-0.273066844	-0.626965241	-0.729306169	-0.682553321	-0.271044074	-0.955923321	-0.419210657
Z013E0059	-0.221585635	-0.45673508	-0.995487483	-0.707351326	-0.511288914	-0.27917122	-0.175105729	-0.459064207	-0.495077208	-0.45456219
Z013E0060	0.554573603	0.203847507	0.436641112	0.862861741	0.409589818	0.337014843	-0.074246902	0.338339168	0.52241315	0.436536355
Z013E0061	1.095728611	1.129392977	2.183939433	-0.032530914	1.682589829	1.281166391	1.656680262	0.78342352	1.038642093	1.056348815
Z013E0062	-0.235389039	-0.456604908	-0.860274338	-0.747038872	-0.400542743	-0.241015026	-0.133341729	-0.693151786	-0.325163216	-0.404885002
Z013E0063	0.202205755	0.08928708	-1.093530746	-0.194942412	-0.023735682	-0.040569208	-0.598372827	-0.106709221	0.048062702	-0.018337776
Z013E0065	-1.854954591	-1.452164561	-1.424457551	-0.983842545	-1.709357543	-1.484019473	-1.873324886	-1.07553377	-1.370435237	-1.472947824
Z013E0066	-0.257710178	-0.927835747	-0.398050787	0.328789676	-0.373786844	-0.51365092	-0.368309712	-0.10385952	-0.431230811	-0.5095031
Z013E0067	-0.815160204	-0.629664505	-0.377220058	-1.039578286	-0.276390893	-0.617164695	-0.371605902	-0.375132534	-0.398739159	-0.608567017
Z013E0068	-0.495880661	-0.442636814	-0.507533557	0.719579561	-0.579865168	-0.402822118	-0.676671846	-0.119832109	-0.761731117	-0.242918943
Z013E0069	0.055111666	-0.085194796	0.447337861	0.498860444	-0.118460318	0.090230568	-0.041340869	0.083795314	-0.047978472	0.267480233
Z013E0071	1.466295353	1.231970023	1.142759266	0.45151714	1.034515508	1.182981873	1.213037593	0.935929658	0.834610935	1.08352076
Z013E0072	0.40580363	0.269031961	-0.015950831	0.441125404	0.73098351	0.660856595	0.203314637	0.74623604	0.551177733	0.754761849
Z013E0073	-0.872375444	-1.183109295	-0.987615033	-2.307470896	-1.361029089	-0.946163432	-1.331550265	-1.113303776	-1.032797298	-0.997144165
Z013E0074	0.276863884	0.317187125	0.610999352	0.28250343	0.106035446	0.262178289	0.013879419	0.549520691	0.11959067	0.317329942
Z013E0075	-0.175191366	0.537110605	0.309492445	0.545455715	-0.022426601	0.064709301	0.369159856	-0.257628211	0.272409947	-0.186920397
Z013E0076	0.859577533	0.906664374	0.358574157	0.864627354	0.245578901	0.72225207	0.651077228	0.629847333	0.425346293	0.580137173
Z013E0077	-0.058873195	-0.397992837	0.406767359	-0.460920612	-0.186977448	-0.147539977	0.52519684	0.229076125	-0.132000707	-0.180018865
Z013E0078	-0.28290781	0.000585308	0.46842316	0.658534419	-0.389828036	-0.118189694	-0.103790968	0.067103562	-0.328030226	-0.031594909
Z013E0079	-1.736445834	-1.897095191	-2.028635267	-1.483526858	-1.714630344	-1.93031457	-1.777404375	-1.648034659	-1.855065056	-1.761335092
Z013E0080	-0.193035165	-0.607394801	-0.225047667	-1.306535801	-0.578638661	-0.360359516	-0.645405691	-0.764354057	-0.222954219	-0.574558556
Z013E0081	0.337461265	0.508950403	0.983242178	0.372542458	0.189191844	0.369998475	-0.026391063	0.605196239	0.349528456	0.140026384
Z013E0082	-1.02553933	-1.147538546	-1.217152364	-0.358208622	-1.061065532	-1.020858351	-0.756360687	-0.988899814	-0.820841941	-0.8428078
Z013E0083	0.051115005	0.171170648	0.525155177	1.342790931	0.318023197	-0.107867783	-0.254171427	0.70283382	-0.139568453	0.068742494
Z013E0084	-0.265444391	-0.437223248	-0.561246477	0.390405459	-0.491162872	-0.150910354	0.02683241	-0.402187819	-0.407649679	0.094407297
Z013E0085	1.11533515	0.938395147	1.456251391	0.891204688	1.138276545	1.27612882	1.255613513	1.071083137	0.843857141	1.042214888
Z013E0086	0.050640109	-0.300738897	-0.038900163	-0.614763519	-0.542030059	-0.23988954	-0.128304107	-0.282332354	-0.524808319	-0.512376178
Z013E0087	0.116616298	0.391596487	0.048484543	-0.065521231	-0.049213985	0.070306333	0.294646514	0.453388015	0.324925551	0.253029346
Z013E0088	-0.299263836	-0.072167624	-0.306408943	-1.39788742	-0.460181148	-0.34592308	-0.397039136	-0.025934652	-0.603602016	-0.521276068
Z013E0089	0.188053769	-0.008563704	-0.537187819	-0.88422648	0.204988269	0.096293315	-0.287577257	-0.176504841	-0.196861475	-0.276948379
Z013E0090	1.171974343	0.957411415	1.076519275	0.448635553	0.757001995	1.083296608	1.198267708	1.264911406	0.969249261	1.176163332
Z013E0091	-1.564044332	-1.100017572	-1.181078022	-1.102101702	-1.303152623	-1.444053843	-1.605209833	-1.536445253	-1.072152358	-1.386929555
Z013E0092	0.301520054	0.497780036	-0.258057278	1.223522961	0.342673411	0.432457963	0.267832186	-0.116888111	0.594824358	0.38520465
Z013E0093	0.563611701	0.8260712	0.973470481	2.323852001	0.957285186	0.810872668	1.034760553	0.784207426	0.869350801	0.747658931
Z013E0094	-0.70143228	-0.863256683	-1.277802451	-1.407739095	-0.557086684	-0.490934952	-0.584171341	-0.387469645	-0.466094307	-0.508900357
Z013E0095	1.116227695	0.907384447	1.163178607	1.613700091	1.200038833	0.937937249	1.088333392	0.771526924	0.779523492	0.792178541
Z013E0096	1.486078018	1.429092716	1.586241508	1.467415042	1.333780024	1.35586733	1.340647702	2.026663996	1.401610583	1.556844363
Z013E0097	1.609621175	1.300572606	1.64298567	1.85907774	1.340917048	1.478261365	1.578532943	1.646849255	1.752216689	1.597125216
Z013E0098	-0.90967987	-1.285592501	-0.884938758	-0.879336071	-1.415501085	-1.083239266	-0.923985706	-1.375239493	-1.28839861	-1.188529951
Z013E0099	0.503639207	0.210608803	-0.271235591	-1.265951662	0.653008256	0.379238121	0.663435979	0.738097368	0.243547037	0.357323947
Z013E0100	-0.056076382	-0.32440286	-0.320759666	-1.614121352	0.102820893	-0.131641531	-0.148698309	0.11907457	-0.028632953	-0.109699346
Z013E0101	-1.121512674	-0.93305014	-0.628460519	-1.562149933	-1.375449925	-1.236001098	-0.618086749	-0.946158868	-1.245513562	-1.326328408
Z013E0102	-1.378609179	-1.348722735	-1.162306827	-2.063664334	-1.42779503	-1.394313904	-1.436615557	-1.495160086	-1.154348302	-1.316638961
Z013E0103	0.52205131	0.524257777	0.99118206	0.261686697	0.495843012	0.64690995	0.509974252	0.873645944	0.697796051	0.797706448
Z013E0104	0.044712281	0.61198342	-0.416480303	1.372579146	0.090558578	0.18893724	-0.063420156	0.07582299	0.393797192	0.264367419
Z013E0105	-0.059933495	0.087242407	-0.570597452	-0.251007964	-0.076742397	0.012041558	0.329923425	-0.403559993	0.045639726	0.151837024
Z013E0107	0.577500386	0.195431821	-0.361131046	0.658760704	0.285739326	0.333985806	0.200743888	-0.139121213	0.049126918	0.44429257
Z013E0108	-0.255204601	-0.15499692	-0.655789287	-0.441103715	-0.672557792	-0.193272354	-0.374497801	-0.806777152	-0.562095918	-0.320088118
Z013E0109	-0.96987336	-0.830119982	-1.243854285	-1.142066539	-0.792515013	-0.909436407	-0.987065492	-0.383869239	-0.601204442	-1.068803357
Z013E0110	-0.329785754	-0.26306891	0.573022457	-0.109409012	-0.149883658	-0.33627351	0.116555341	-0.495763569	-0.459569744	-0.258254666
Z013E0111	0.033647248	0.024437075	0.011747727	0.217179494	-0.042952923	-0.096182708	0.10148053	0.134693328	-0.169020008	-0.142668282
Z013E0112	0.64284214	0.575105462	0.393363453	0.693584705	0.279198612	0.644849348	0.267119939	0.095711601	0.331155504	0.501968984
Z013E0113	-0.150473106	-0.381124219	-0.083492076	0.20330901	-0.496242167	-0.26836707	0.080736174	-0.380422073	-0.176273892	-0.263171019
Z013E0114	0.244670866	0.482823592	-0.029262616	1.329189596	0.659792094	0.451040344	0.496166041	0.286130328	0.729073252	0.309935334
Z013E0115	1.211701012	0.943877965	0.513006792	1.837942155	1.102317702	0.993154362	1.23326046	1.134379538	1.370231185	1.124959554
Z013E0116	-0.347063064	-0.630845319	-0.822534697	0.444411855	-0.25448009	-0.272099713	0.179589267	-0.57778655	0.020156695	-0.202167312
Z013E0117	-0.48666739	-0.770503782	-1.106552346	-0.212225616	-0.897788143	-0.768493058	-0.847802445	-1.04327038	-0.624542994	-0.775198115
Z013E0118	0.190540937	0.067928763	0.786204124	0.336599724	0.215446859	0.341871355	0.710612398	-0.027406778	0.311390949	0.312512315
Z013E0119	0.791857643	0.666829698	0.476130291	1.405818506	0.673602428	0.499051537	0.291170703	0.822080256	0.594092701	0.612176107
Z013E0120	-0.066416737	-0.154697113	-0.620906613	0.702621948	0.129146255	-0.025582942	-0.304452075	0.373078235	-0.234489276	-0.175104596
Z013E0122	0.435506735	0.239726204	0.59703041	-0.029678	0.201299052	0.211335495	0.712068111	0.349368689	0.370207667	0.402020465
Z013E0123	0.919595409	0.75372344	1.262773195	-0.102959651	0.906140909	0.746110859	0.440142777	0.262712644	0.698621987	0.557106983
Z013E0124	0.123695591	0.249088574	0.36309463	-0.364988685	0.112008277	0.172990948	0.560194118	-0.625193947	0.589932227	0.24453522
Z013E0125	-1.44168565	-1.79136863	-1.683468522	-1.776738964	-1.551327663	-1.619692716	-1.359742204	-1.386141157	-1.694412946	-1.927264183
Z013E0126	-1.214630769	-1.122892895	-0.704846763	-2.386275617	-0.807402296	-1.200416041	-1.130217927	-1.903778673	-1.308423911	-1.216468614
Z013E0127	-0.278836699	0.066290274	0.025402696	-0.019881882	-0.196775454	-0.058292348	0.297963388	-0.240441447	0.04849251	-0.230642599
Z013E0128	0.050630136	0.008975512	-1.011951991	1.642128207	-0.010730319	-0.128868931	-0.294797149	0.45224075	0.394008115	-0.242320612
Z013E0129	1.276330335	1.468486367	1.670609441	0.503643451	1.205885035	1.383516301	1.680810164	1.437103021	1.435975506	1.332278113
Z013E0130	0.988695037	0.882295581	-0.269455983	1.481084671	0.488235778	0.811134869	0.607410194	1.158560058	0.951882224	0.550527398
Z013E0131	-0.004047017	0.121777325	-0.075509293	0.095053958	0.391494065	0.041486855	-0.096483151	0.201202652	-0.031662605	0.051130206
Z013E0132	1.728702711	1.75905669	1.274467057	0.615431244	1.71172901	1.625006029	1.349109283	1.932759402	1.845745525	1.544405632
Z013E0133	0.190641369	0.471356841	0.846517756	-0.48499843	0.488967691	0.320604549	0.375220985	-0.087097808	0.415827875	0.284932748
Z013E0134	-0.692776729	-0.822830489	-0.411589137	-0.50729313	-0.467873725	-0.764668949	-0.60514484	-1.165368951	-0.722805934	-0.791894455
Z014E0001	0.310133009	-0.419907378	0.583093532	0.684726407	0.669622504	0.039417926	0.076166155	0.125801219	0.027787474	-0.666809345
Z014E0002	0.800068176	0.436706279	-0.20987209	0.783441787	0.717096437	0.760830154	0.69215636	0.497039377	0.51084948	-0.078305634
Z014E0003	-0.071759713	-0.606629665	-0.412526892	-0.102051895	0.469177997	0.244841684	0.060524868	0.513789985	-0.236996821	0.424646054
Z014E0004	0.244486323	0.163921591	1.091420224	0.414085346	0.318487498	0.779455977	0.415440689	0.78746709	0.848644775	0.400001013
Z014E0005	0.257495094	-0.397647159	0.144768578	-0.574437758	0.427336651	0.209940995	0.244943316	0.255289987	0.087539758	-0.169514332
Z014E0006	-0.070642677	0.047616442	-1.029138474	-0.043049483	-0.28019012	-0.227947505	-0.56369171	-0.265255849	0.17907205	-0.480904335
Z014E0007	0.778192521	0.308994007	1.39918715	0.464725451	0.399822495	0.418312387	0.749629913	0.510788217	0.846839916	0.249681647
Z014E0008	0.738417576	1.362499518	0.193198307	-0.2071645	1.082661024	0.618654626	0.587589437	0.43971781	-0.145738155	0.502776282
Z014E0009	0.270607229	-0.492450941	0.639008543	0.544506121	-0.455165221	0.125360568	-0.047791293	0.109603618	0.620669815	0.074067007
Z014E0010	-0.166070621	-0.436864259	0.388192421	-1.016306857	-0.304091191	-0.00262161	-0.330013452	-0.422647311	-0.442690045	-0.085888862
Z014E0011	-0.8865925	-1.209083137	-2.052035647	-1.101415958	-1.370615876	-1.016509421	-1.055183085	-1.072415003	-0.799802541	-0.854091065
Z014E0012	0.268321218	-0.482190059	0.178867591	0.533356875	0.549034603	0.191556814	0.441134594	0.324140711	0.132923144	0.404336897
Z014E0013	1.076131599	1.597078564	1.33613487	1.142226711	1.25443075	1.169665731	1.189020432	1.19584481	0.942123851	1.170723891
Z014E0014	1.551367491	1.284497248	1.407220396	0.949050292	1.272978407	1.141420239	1.215967287	1.158214846	1.404104724	1.388286977
Z014E0015	0.576511706	0.294676582	0.251806979	0.728678146	0.985931739	0.57047354	0.564443316	0.420849908	0.753921497	1.620026767
Z014E0016	-0.894156227	-1.030199882	-0.748249331	-1.024942062	-0.50556043	-1.044059291	-0.578219953	-1.226784586	-0.992903225	-0.969684632
Z014E0017	1.341427806	1.653904116	1.462983515	1.18400786	1.478239292	1.457453343	1.500683368	1.558120153	1.359481029	1.605465291
Z014E0018	-0.528805322	0.07994733	-0.380559394	-0.333995799	-0.459359701	-0.31119453	-0.167283039	-0.253584038	-0.356870319	-0.67222633
Z014E0019	1.433193485	1.116561439	0.91672829	0.629446927	1.086505193	1.052542251	1.11854308	1.272823438	1.255629727	0.753458083
Z014E0020	-0.70457076	-0.283134914	-1.056906614	-0.604120686	-1.31909883	-0.981471856	-1.0103053	-1.236324175	-1.06529339	-0.417264366
Z014E0021	-0.716136307	-0.705741257	-0.507696202	-1.0156788	-0.972956038	-0.327589893	-0.397083249	-0.297608809	-0.747828894	-0.024463726
Z014E0022	0.305141514	0.227705526	0.989032929	1.79664494	1.219685465	1.101863594	0.646208945	1.179617713	0.307116398	0.587639016
Z014E0023	0.495893275	-0.028261894	0.999105473	0.557692083	0.012089039	0.250368842	0.388021519	0.063541911	-0.261103313	0.213952256
Z014E0024	-0.133302485	0.283421808	-0.432946356	-0.315882505	-0.257777277	-0.017275358	-0.068904519	0.170804841	0.5367204	-0.404977203
Z014E0025	0.675212492	0.403370384	1.307704374	0.749568746	0.78714671	0.569489524	0.281091678	0.690660956	0.972332091	0.820277035
Z014E0026	-0.663622768	-0.575925338	-0.592711139	-1.554700936	-0.959974076	-0.761104059	-0.669527756	-0.820208723	-0.842362949	-1.818623672
Z014E0027	-0.032295396	-0.64162952	0.429935917	-0.794981392	0.161590156	-0.268271301	-0.411073475	-0.24738294	0.074824683	-0.724522649
Z014E0028	-1.41506392	-0.87428747	-1.275948717	-1.396880864	-1.620654775	-1.502091498	-1.253244993	-1.253411394	-1.461663639	-1.011267711
Z014E0029	-2.004980475	-2.399096845	-1.083359675	-3.073262135	-2.253900031	-2.221304681	-2.136756493	-2.32432955	-2.360621863	-2.502074382
Z014E0030	-0.127367593	-0.578020078	-0.682891325	-0.050396291	-0.207648028	-0.401481369	-0.410369007	-0.305401453	-0.234726018	-0.052630475
Z014E0031	0.322417717	0.278499258	0.474394873	-0.633413962	0.236252825	0.019314755	0.343562822	-0.124095716	-0.020203313	-0.739892125
Z014E0032	0.375780903	-0.119491457	0.442567167	0.953826019	0.096616525	0.231811887	0.59037753	0.106049782	-0.019998249	-0.259044345
Z014E0033	-1.885089063	-1.267783656	-2.267488007	-1.834102108	-1.909652029	-1.869534177	-1.767655781	-1.909005759	-1.584284244	-1.577430805
Z014E0034	-0.404449601	-0.879904877	-0.854145286	0.364513332	-0.773092975	-0.403589353	-0.614064651	-0.315545733	-0.226792294	-0.267187578
Z014E0036	-0.839243179	-0.370045815	-1.710892832	-0.505008954	-0.725588807	-0.805014944	-1.010943004	-0.991086485	-0.528741234	-0.432922931
Z014E0038	-0.914244215	-0.909592063	-0.358312298	-0.750113373	-1.26144492	-1.069908312	-0.996813237	-0.945910119	-1.049563467	-0.575036968
Z014E0039	-0.765766654	-0.82143433	-0.298774851	-0.125847267	-0.581296613	-0.551162554	-0.268612073	-0.58809023	-0.817254503	-0.550909435
Z014E0040	1.536999812	2.249220805	1.674287282	1.270893147	1.711438427	1.551629719	1.610616022	1.687688646	1.234124056	1.206378227
Z014E0041	0.933036944	0.733992214	0.234829474	1.044446445	1.097080525	1.286841132	0.8080929	1.306276735	1.157214259	1.229619334
Z014E0042	2.390147025	2.924170408	1.669069936	1.504750305	1.795336247	1.996175903	2.020753763	1.834616383	1.755853152	2.658699141
Z014E0043	-0.41540688	0.300956092	-0.401200822	0.010259015	-0.083443745	-0.37348514	-0.445649264	-0.474701707	-0.616486557	-0.720783892
Z014E0044	-0.336677128	-0.452174554	-0.195785493	-0.548901264	-0.557993491	-0.227556708	-0.287125767	-0.436085294	-0.257800071	-0.778214823
Z014E0045	0.286118859	0.037826169	-0.448659245	0.63257768	0.7651051	0.494645244	0.528783292	0.591764217	0.593409791	0.677215774
Z014E0046	0.930923452	0.585812352	1.25595478	0.338595883	0.615141824	0.568321416	0.362335983	0.465849998	-0.006472208	0.901533551
Z014E0047	-0.323369347	-0.667113929	-0.611412956	-0.747643641	-0.06339918	-0.631394088	-0.74038468	-0.613314254	-0.199173092	-0.557307927
Z014E0048	0.072843239	-0.22196494	-0.747332965	0.857731509	0.730329484	0.132871021	0.36887089	0.132774494	0.310321511	-0.200749927
Z014E0049	-0.438212113	0.667892011	-0.957196042	0.2049603	-0.712743852	-0.390624111	-0.349696172	-0.415755772	-1.007304536	-0.741150235
Z014E0050	1.431526794	1.302045144	1.033615875	0.952785243	0.92113247	1.157969994	1.027614094	1.144700577	0.71187342	0.391405454
Z014E0051	-0.772464327	-1.471618338	-0.204671148	-0.95635624	-0.900389941	-0.69169203	-0.729255317	-1.028292734	-0.649056744	-0.884719441
Z014E0052	-0.939272849	-1.194963757	-0.349077493	-0.805267808	0.05036857	-0.73999848	-0.639118463	-0.812725981	-0.537076963	-1.401909002
Z014E0053	-0.117199078	-0.748115872	-0.358730144	-0.036632033	-1.023868811	-0.206517066	-0.704566371	-0.226369322	-0.129154728	0.156465268
Z014E0054	-0.387457165	-0.875563007	-0.279728843	-1.37790022	-0.22888752	-0.65174015	-0.522270987	-0.514915948	-0.48239371	-0.179088476
Z014E0055	-0.701333158	-0.599656616	-0.617118761	-0.917144967	-0.380877433	-0.877755503	-0.918037939	-0.771755467	-0.698871239	-0.955411127
Z014E0056	0.02016567	0.114346187	-0.108127671	0.395683627	-0.209841535	-0.082462069	0.111157279	0.027657047	0.134187516	0.302845236
Z014E0057	-0.364451998	-0.647396262	-1.196813278	-0.928360726	-0.077379196	-0.34771723	-0.397316377	-0.274212166	-0.618280963	0.349588168
Z014E0058	-0.965104488	-0.390089746	-1.402501009	-0.18062241	-0.674027986	-0.857422971	-0.86390227	-1.00085768	-0.668333508	-0.013013332
Z014E0059	1.075106049	-0.023890465	-0.05514954	1.126199478	1.295452908	0.746083354	0.842977176	0.70809204	1.171340321	0.357762572
Z014E0060	1.752988031	2.401204669	1.182002489	2.306910956	2.22646924	1.993628431	1.993670546	1.929158909	2.536459541	1.455193569
Z014E0061	-0.527660481	-0.342730213	-1.194447078	-1.123613089	-1.072959544	-0.513216306	-0.624724348	-0.855020001	-0.666449545	-0.985694893
Z014E0062	-1.339671733	-1.375236109	-1.598824711	-1.171827659	-0.702174464	-1.268541342	-1.301273522	-1.054450633	-0.977520674	-1.264332798
Z014E0063	1.984427635	2.426015373	1.66705344	2.575721574	2.293719395	2.050192878	1.711423462	2.181462896	2.445785105	2.64574488
Z014E0064	0.375380826	0.57581353	0.743443879	0.582883446	0.462225495	0.375820534	0.094843464	0.42383204	0.016260693	0.301792073
Z014E0065	-1.055900183	-1.610178041	-0.578319854	-1.457118	-1.053087935	-1.350942909	-1.14510965	-1.139789569	-1.167500882	-1.353805209
Z014E0066	-0.182810656	0.074648814	-0.431364832	-0.071924276	0.097859225	-0.110225343	-0.014287085	0.096176525	0.192495136	-0.180562944
Z014E0067	-0.349868367	-1.042373056	-1.101344138	-1.177735839	-0.745849004	-0.501906211	-0.306975511	-0.662980646	-0.45009363	-1.068236843
Z014E0068	0.215022835	-0.198545555	0.792752673	0.253043536	-0.239643323	0.317850002	0.313805453	0.188696184	0.469251822	0.822046014
Z014E0069	0.115818839	-0.37918056	0.745571324	0.390861046	-0.068595146	0.012804985	-0.241071522	-0.159802261	-0.164102124	0.911131552
Z014E0070	-1.529605759	-1.368890753	-2.086835402	-1.899381476	-1.397660886	-1.329896357	-1.368570565	-1.425911766	-1.154978526	-1.41779935
Z014E0071	0.934508482	1.020515762	0.764541437	-0.010588452	0.277107579	0.436015988	0.388070861	0.684265128	0.829501415	1.066007206
Z014E0072	-0.315617277	-0.144919991	-0.386284947	-0.491526865	-0.531799448	-0.027207159	-0.091634254	0.091374141	0.275179124	-0.14852785
Z014E0073	-0.016603743	0.212235195	0.610725743	0.351619204	0.168429082	0.279510725	0.60039632	0.325578648	1.034429996	-0.342862868
Z014E0074	1.04271773	1.074121589	0.468867973	0.373528468	0.626086121	0.819435394	1.137126076	0.763891427	1.289854463	1.563268084
Z014E0075	0.496894368	0.868976017	0.110124283	0.162693867	0.233773798	0.766979234	0.632292028	0.415839239	0.106976302	0.427763432
Z014E0076	-1.537464867	-1.232434357	-2.315682071	-1.428433729	-0.853058536	-1.350459158	-1.595830869	-1.354452855	-1.057869096	-1.624181035
Z014E0077	-0.624735242	-0.50236615	-0.642479641	-0.38571535	-0.236066815	-0.481230247	-0.604279683	-0.585871233	-0.391542486	-0.245509212
Z014E0078	0.46971363	0.057333985	0.728341884	0.795718749	-0.023761868	0.40106862	0.61699687	0.332573314	0.162336612	0.152113592
Z014E0079	0.621406613	-0.452890427	-0.234577671	-0.292502269	0.437073422	0.523874658	0.505608926	0.427736921	0.257189455	0.762795922
Z014E0080	-0.547687025	-1.006000878	-1.265904434	0.119291203	-0.153441869	-0.313889061	-0.114570279	-0.182316855	-0.563266688	-0.642402659
Z014E0081	-0.984980802	-1.741964152	-0.575315359	-1.097584372	-0.670674327	-1.226320749	-1.329948689	-0.984773872	-1.013859302	-0.565601896
Z014E0082	-1.59478169	-1.819231653	-1.608255715	-0.780138551	-1.546191293	-1.217469847	-1.141744023	-1.128343115	-1.673436765	-1.451099931
Z014E0083	0.497085669	0.525488527	0.81569028	0.287083626	-0.000638794	0.191860451	-0.117872419	0.027346898	0.591451237	0.290461919
Z014E0084	-0.22442872	-0.119642272	-0.038996996	-0.619789849	-0.256629897	-0.111347527	-0.055396768	-0.423404932	-0.392513005	-0.08006442
Z014E0085	0.750508731	0.832537231	0.371313975	-0.009106931	1.105558251	0.836031774	0.785010539	0.780234667	0.607812292	1.32091495
Z014E0086	-2.721572818	-2.4159623	-3.260090184	-1.895140474	-2.483894896	-2.625871545	-2.65874728	-2.467941087	-2.540284436	-2.237909684
Z014E0087	1.908520385	2.191600111	1.59333611	2.135361937	1.982046131	1.729075858	1.65994057	1.781971706	1.635312179	1.79011667
Z014E0088	1.201769357	0.620254198	0.151501155	1.102528409	1.221613406	1.010813661	1.098584235	1.245156757	1.30425241	1.333427442
Z014E0089	0.237738059	0.477993108	0.254394108	-0.306902324	0.265987153	0.090976997	0.163237899	0.079072956	-0.22792982	-0.253820193
Z014E0090	2.332087194	1.771993161	2.632042952	2.374539496	2.451688148	2.239250942	2.601358732	2.244896076	2.324407785	2.124561232
Z014E0091	-1.156043171	-0.444030774	-0.840657178	-0.755765565	-0.676648563	-1.219015546	-1.341214412	-0.940495847	-1.574860939	-0.667170685
Z014E0092	-0.246482297	0.250962252	-0.25801403	0.367575091	-0.661379107	-0.115514532	0.114367985	0.156320075	-0.3854179	0.490471562
Z014E0093	-0.288568449	-0.504307142	-1.087125993	-0.626752767	-0.326796054	-0.250161831	-0.355984767	-0.326484282	-0.191527986	-0.334185578
Z014E0094	-1.388807389	-1.856688362	-0.796499771	-1.732086108	-1.531191994	-1.234592766	-1.486528375	-1.356432427	-1.482291097	-1.740184463
Z014E0095	-0.893334081	-0.626753134	0.015839955	-0.933312709	-0.578350137	-0.754175071	-0.631555633	-0.861278684	0.01085184	-0.930550766
Z014E0096	-0.759279771	-0.204132054	-0.245977938	-0.568994468	-1.067821029	-0.637499108	-0.829542035	-0.766211264	-0.583715802	0.045902099
Z014E0097	0.856290312	1.598440525	1.048499715	1.526935939	1.299382446	1.20852014	1.267452678	1.302446054	0.840072501	1.270320074
Z014E0098	0.280544969	-0.51013744	0.782294368	0.668320362	0.36783252	0.23912944	0.273968752	0.313779189	0.175467787	0.296747414
Z014E0099	0.300802772	-0.049317416	0.684758651	0.916671446	0.134771554	0.338282988	0.281297552	0.248630069	0.551405253	0.336885646
Z014E0100	0.356683297	-0.122557058	0.29071699	1.040442883	0.87990267	0.506614352	0.779222771	0.680896079	0.908427883	0.110579125
Z014E0101	1.173323608	1.359424487	1.970766223	1.59636307	0.976693237	1.389632138	1.329941318	1.174680156	1.773004091	1.312065532
Z014E0102	-1.057599355	-1.424547718	-0.425074891	-1.155765992	-0.8773315	-0.913271243	-0.961857932	-0.748000542	-0.510640968	-1.024836074
Z014E0103	0.054981774	-0.311790922	-0.276107459	0.771701253	0.321076392	0.204454624	0.222433148	0.262996548	0.332385053	0.23036211
Z014E0104	-1.087814549	-0.60632387	-0.732154915	-0.599477835	-1.137634598	-1.174078124	-1.353872227	-1.280076627	-1.360342249	-1.849836894
Z014E0105	0.56130392	-0.586636044	0.252902722	0.380839674	0.218626693	0.532964443	0.595660169	0.568064978	0.363614043	0.169719697
Z014E0106	0.238024816	0.716230059	0.887942319	0.468358831	-0.187904092	-0.037843061	0.006741048	0.30405797	0.37680832	-0.344510603
Z014E0107	0.666259315	1.054108426	0.93714646	0.621042458	0.567427042	0.883506459	0.791413439	0.974403434	0.750940379	1.093608389
Z014E0108	0.128933243	0.899257835	0.802513996	-0.493857874	0.047182385	-0.096629611	-0.319375597	0.024195292	-0.083073728	-0.151842546
Z014E0109	1.194659521	0.911112279	2.302295587	1.762836118	1.573964157	1.274401542	1.549818606	1.291117798	0.98216457	1.342076815
Z014E0110	-1.279157666	-0.912825026	-1.737477615	-0.801695674	-1.214183384	-1.344646006	-1.738087294	-1.054251559	-1.611481052	-1.628444144
Z014E0111	1.824598758	2.056779288	2.764476065	2.073488334	2.708588096	2.160432111	2.121111505	2.115152619	2.005496976	2.668657375
Z014E0112	-0.898770226	-0.162972756	-0.940229438	-0.981954903	-1.008832726	-0.774185307	-0.90786106	-0.702914556	-0.888185836	-0.698192245
Z014E0113	0.857244975	0.618808733	0.399964369	0.602462917	0.447678371	0.793948	0.442389601	0.857845503	0.92129651	1.47636259
Z014E0114	-0.48613103	-1.142328153	0.296457384	-0.441494719	-0.710248665	-0.305732449	-0.400746389	-0.129880778	-0.443215644	0.062379495
Z014E0115	-0.14546769	-0.31453917	0.479330669	0.287979348	-0.457993346	0.016021359	0.24057009	0.072873485	0.10076235	0.144121011
Z014E0116	-0.029435021	0.187684354	0.18929003	0.518205827	-0.108562594	0.005028535	-0.225659088	0.292314203	0.200211728	0.147792592
Z014E0117	0.544699192	0.597466823	1.178237769	0.679851695	0.325516115	0.622138358	0.769732827	0.604894433	0.27560677	0.698610315
Z014E0118	-0.409984077	0.564155918	0.077601328	-0.362789406	-0.226159077	0.109427633	0.127288648	-0.123818648	0.180042199	-0.201866594
Z014E0119	-0.493477805	-0.258789025	0.339996131	-1.092526079	-0.503115631	-0.530761542	-0.409499571	-0.302582818	-0.112906345	-0.345967876
Z014E0120	-0.794085063	-0.381571366	-0.691231102	0.145113389	-0.136047417	-0.554126972	-0.571752065	-0.43148757	-0.199168624	-1.140154862
Z014E0121	-1.31786247	-1.275079022	-0.423711978	-1.213016069	-1.099974061	-1.130945608	-1.091541173	-1.202345227	-1.43203992	-0.368116086
Z014E0122	1.305297071	1.461734768	0.930091472	1.520091978	1.697404539	1.303924531	1.257331098	1.090709447	1.246060999	0.743973878
Z014E0123	-0.290442145	0.482709895	-0.089150239	0.36393852	0.361621408	-0.085718789	0.259914308	0.201551381	-0.142845824	0.441137549
Z014E0124	1.280460343	1.927157604	1.659536549	1.259481958	0.862486196	0.916977631	0.943040686	1.04139967	0.259166309	0.36582106
Z014E0125	-0.250232722	-0.110274822	-0.523306835	0.459510262	0.067033855	-0.053202544	0.075607108	-0.26373391	0.212920393	-0.785023987
Z014E0126	-1.167289861	-0.682163853	-1.437095648	-0.440994081	-0.948284796	-0.999938084	-1.124768503	-1.247032845	-0.834045945	-1.650759958
Z014E0127	-0.45322589	-0.309873966	-0.62994289	-0.415882763	-0.754306296	-0.516637457	-0.53132965	-0.686116639	-0.535462945	-0.406875959
Z014E0128	0.459525007	0.699446213	0.44199531	1.650962094	1.062060129	1.031104033	0.814339431	0.877754762	1.260024002	0.954060418
Z014E0129	0.978465675	1.506879845	1.348425506	0.999204429	0.622777097	0.651087728	0.675903935	0.71101897	1.056189397	-0.047484003
Z014E0130	-0.423522341	-0.576028373	-0.93698846	-0.973019861	-0.005086165	-0.501233731	-0.177759419	-0.351720679	-0.213644594	0.08040151
Z014E0131	-0.793920965	-0.056593047	-0.203339788	-0.922448171	-1.224517999	-1.157421401	-1.3541271	-0.942100838	-1.137020069	-1.314077111
Z014E0132	0.800617313	0.14064291	-0.212107829	1.16275719	0.500637833	0.499007234	0.345792485	0.430353896	0.224044124	0.853536514
Z014E0133	-0.367116889	0.675514755	-0.340190806	0.581778869	-0.163402388	-0.176487108	-0.439081891	-0.042227875	-0.663727435	0.174770725
Z014E0134	-0.643410003	-0.599853927	-0.920556546	-0.60147698	-0.402279152	-0.70750893	-0.645165468	-0.523073684	-0.728017507	0.083086248
Z014E0135	-0.830353649	0.008369497	-0.493205207	-0.053032726	-0.411013357	-0.344901791	-0.332828836	-0.171595895	-0.599302209	-0.902204325
Z014E0136	-0.158041783	-0.50784517	-0.704678625	-0.49917463	-0.061303446	-0.199764659	-0.017448888	0.012044002	0.198216214	-0.196665336
Z014E0137	-1.131583063	-1.714790813	-1.676888296	-1.246659119	-1.537134482	-1.199115257	-0.965095848	-1.095256762	-1.312513936	-1.93358212
Z014E0138	-0.42652156	-0.517951236	-0.446706192	-0.089867295	-0.990255475	-0.26514414	-0.42669475	-0.322042027	-1.06532419	-1.003235802
Z014E0139	-0.472640238	-0.930792179	-0.650349824	-0.154514804	-0.648814275	-0.201286922	-0.258551821	-0.328976822	0.117424647	-0.401476651
Z014E0140	-1.71362054	-2.071077332	-1.30392402	-1.610801385	-1.766390332	-1.943384256	-1.753319707	-1.893252038	-1.685272514	-2.279359984
Z014E0142	0.036867685	-0.618460935	-0.189285764	-0.284197884	-0.081413303	-0.264123644	-0.495373126	-0.105583751	-0.850249884	-0.406679686
Z014E0143	-0.3844873	0.37631632	0.053575855	-0.825618314	-0.612553986	-0.407901411	-0.17728953	-0.182382177	-0.562685596	-0.059865287
Z014E0144	-0.521890197	-1.086051536	-0.584417391	-1.034622232	0.281613526	-0.298583239	-0.245697402	-0.400190846	-0.366864705	-0.237631696
Z014E0145	-0.659644112	-0.159107864	0.333634436	-1.285145897	-0.392816427	-0.604196835	-0.548286036	-0.553475753	-0.184008734	-0.903670801
Z014E0146	0.564507487	0.181050089	0.353116286	0.244123413	0.905862352	0.565132793	0.398169384	0.488564283	-0.138973445	0.667938779
Z014E0147	-0.695931702	-0.879254183	-0.19510318	-1.033994458	-0.643603687	-0.701274921	-0.821400172	-0.884862738	-0.413130314	-0.469653257
Z014E0148	-0.205252011	-0.020935215	-0.041880318	0.018122512	-1.005751716	-0.359346427	-0.537520682	-0.44075759	-0.604881348	-0.945648332
Z014E0149	0.139828922	0.750771941	0.388426397	0.314146113	-0.265931972	-0.038076576	-0.161763006	-0.224051195	0.041234203	0.740003309
Z014E0150	0.088327526	-0.121192484	-0.103486161	0.171179152	0.012007722	0.375046116	0.59466291	0.30244843	0.271080657	0.290806351
Z014E0151	-0.612493913	-0.977811652	-0.696693754	-0.649975678	-0.030429383	-0.237906812	-0.386502916	-0.397551533	-0.757950054	-0.890914864
Z014E0152	0.346370599	-0.576360226	-0.31734559	0.701379018	-0.223637744	0.534188227	0.195944478	0.427505157	0.99899433	-0.250977057
Z014E0153	0.293446053	0.769836675	-0.657859556	-0.114709449	-0.413649379	0.18626919	0.054306464	0.198090575	0.710046835	-0.109164164
Z014E0154	0.025149493	0.60759061	-0.353222788	0.004216128	-0.599791885	-0.453412558	-0.330455156	-0.440685894	-0.572359436	-0.194688214
Z014E0155	-0.84028696	-0.604275174	-1.338677081	-1.193560873	-0.864364571	-0.826184456	-0.849940607	-0.943524903	-0.710477047	-1.848688688
Z014E0156	0.428495567	0.023031385	1.031408355	0.656907108	0.250564226	0.818977182	0.815358046	1.044182494	0.774278665	0.190863874
Z014E0157	0.010886303	-0.315181831	-0.271082715	-0.4267284	0.029091825	-0.415953055	-0.281088641	-0.361347112	-0.212784977	-0.06288312
Z014E0158	1.49470907	1.227991846	1.254661249	1.370047077	0.885612876	1.243780099	1.36260183	1.287121132	1.470724434	2.49373413
Z014E0159	0.34155717	1.158966317	0.728040011	0.801437726	0.692036173	0.374013514	0.215019379	0.174890378	0.844739671	1.262389048
Z014E0160	-0.553882993	-0.562435256	-1.043470385	-0.374766164	-0.876889855	-0.715266838	-0.384972188	-0.545193279	0.190844805	-0.215280524
Z014E0161	0.137276568	-0.141560987	0.113826299	0.179878564	0.418024371	0.215181614	0.359063721	0.398348775	0.334332559	0.354125363
Z014E0162	2.047133104	2.153007722	1.41936334	2.334752814	1.512553929	1.702522641	1.680986853	1.55583232	1.838565336	2.39070798
Z014E0163	0.633300709	-0.172305554	0.683177736	0.691450539	0.350494071	0.41931633	0.437636132	0.449452986	0.046675366	0.574036088
Z014E0164	0.979097285	0.819929134	0.462453343	-0.059915704	-0.149963736	0.366197548	0.666877367	0.213936768	0.123326029	1.441735594
Z014E0165	-0.650740618	-0.525827844	-1.004052178	-0.262693203	-0.379283048	-0.784881019	-0.731811949	-0.734125342	-0.884593348	-0.904709106
Z014E0166	0.435459815	0.071828447	0.404062502	0.383322762	0.594398559	0.509180924	0.75612249	0.600734906	0.761381319	0.032516908
Z014E0167	2.196540281	2.833577127	2.481229842	1.1011789	2.528906184	1.807967669	2.25900469	2.110835219	1.895799267	1.147611382
Z014E0168	0.376197121	-0.045639893	0.248942931	-0.137678814	0.650844535	0.443493466	0.486533237	0.315472179	0.631692641	0.876841235
Z014E0169	-0.873687172	-0.613560433	-0.295497725	-0.641458713	-0.617498086	-0.829180174	-0.853217693	-0.672448289	-1.338395119	0.288043722
Z014E0170	0.030498858	-0.293961701	-0.256954695	-0.051312053	-0.325530923	-0.133475838	-0.353722448	-0.305367706	-0.722097366	0.016670958
Z014E0172	0.257686905	-0.095382481	-0.472434488	0.711838806	0.032970048	0.168377729	0.081771648	-0.047569567	0.438353037	0.33017783
Z014E0173	1.000248601	1.262417224	1.654664914	0.473532304	1.257080435	1.126814913	1.131610105	1.143262012	1.27014096	1.566874502
Z014E0174	0.45833097	0.800887363	0.284865028	0.908332268	0.031778439	0.555324198	0.279144929	0.504164115	1.049808334	0.43718305
Z014E0175	-0.938986537	-1.669529307	-1.153298521	-0.516549616	-1.331080573	-0.565249712	-0.773208216	-0.406244196	-0.445679274	-0.604419147
Z014E0176	0.250979675	0.429638493	0.024256376	0.316971759	-0.247916951	-0.072586804	-0.377918753	-0.103104501	-0.372157454	0.324545666
Z014E0177	-0.260349394	-0.879708624	0.267773975	-0.456622446	-0.994338351	-0.457832576	-0.612980952	-0.772425651	-0.546328558	0.351837304
Z014E0178	1.218804478	0.343996561	0.822761567	1.033677269	0.581960033	0.905833524	0.874101866	1.190867416	1.001440958	0.018559595
Z014E0179	-0.565287686	-0.977170005	-1.246031344	-0.002639641	-0.443934474	-0.44509052	-0.660329568	-0.54264545	-0.239280849	-0.461243156
Z014E0180	0.845454083	0.513646959	1.201827483	0.641556475	0.649468719	0.773958245	0.591728018	0.847811254	0.690001518	-0.179646519
Z014E0181	0.689824762	1.317959389	0.718371694	0.289401339	0.174873152	0.428289894	0.295166786	0.688580553	0.516462126	0.34598775
Z014E0182	-1.593834024	-1.397989521	-1.691444487	-2.028248837	-1.791361071	-1.732600043	-1.662372203	-1.92270238	-1.763343208	-2.068832687
Z014E0183	-1.019019724	-1.231861449	-0.522543935	-0.824970422	-1.107980963	-1.042170479	-1.004031444	-1.029794242	-0.662643128	-0.688417233
Z014E0184	1.730396891	1.77868763	1.361985107	1.069373444	1.949585758	1.404112604	1.260453225	1.431979907	1.561695704	1.780187765
Z014E0185	-0.799759869	-0.373396417	-1.450522149	-1.053060727	-1.232981013	-0.950976906	-0.683267796	-1.092110308	-1.079370861	-0.919721623
Z014E0186	0.044007126	0.099276247	0.374892562	0.756644393	0.439737753	0.281353886	0.461201264	0.167588298	0.624929654	0.180810136
Z014E0187	1.476787939	1.47332117	1.232193738	1.427570819	1.03054634	1.212021072	1.481965244	1.203084278	1.371656125	1.553916282
Z014E0188	-0.306169566	-0.004009412	-0.272058776	-0.408354486	-0.291213073	-0.829837535	-0.438803146	-0.943464919	-0.949020954	0.348405525
Z014E0189	0.246685942	0.714754904	-0.44321957	0.629447196	0.548444505	0.388936851	0.503314327	0.589825449	0.662922731	-0.134316354
Z014E0190	-0.963020548	-1.006634469	-0.422569048	-1.583217093	-0.747501362	-1.132929485	-0.721783272	-0.907372841	-0.833762017	-0.519433677
Z014E0191	-1.362602645	-1.812952626	-2.1245169	-0.743293146	-1.2239182	-1.360201238	-1.476227395	-1.282388628	-1.553338476	-1.177516911
Z014E0192	-0.01094975	0.115878857	-0.05117833	0.439442398	-0.242467429	0.115821481	0.065194237	0.155511033	-0.157181371	0.325563005
Z014E0193	0.026306873	-0.592788123	0.147244322	-0.257504124	0.110505534	0.038780924	0.246763417	-0.032362685	-0.108591738	0.273861578
Z014E0194	-0.886018349	0.810476199	-1.039005939	-0.277513594	-0.303603989	-0.110919946	-0.134009016	0.036023273	-0.745088566	0.416182235
Z014E0195	0.917129756	1.571787964	1.502825412	0.272414716	0.288553756	0.814740223	1.006788457	0.876903993	0.89521399	1.63290254
Z014E0196	0.98077773	1.208609145	1.030387184	1.27210396	1.065748615	0.929189875	0.971223691	1.128027922	0.758206779	0.682300112
Z014E0197	0.417241006	0.5172327	0.595600644	-0.08257339	0.085353179	0.374630259	0.342465016	0.403537012	0.510503557	-0.032029952
Z014E0198	-0.608440262	-1.402101421	-1.538303174	-0.630363747	-0.614074582	-0.793017411	-0.886948077	-0.680484267	-1.315591142	-0.148919317
Z014E0199	0.414992987	1.086673192	1.16189054	1.133245021	0.385138591	0.726663456	0.747312151	0.770370666	0.973592651	0.894099861
Z014E0200	-1.646902796	-1.380586009	-1.864338021	-1.515616727	-1.677440146	-1.76247337	-1.895413118	-1.683103109	-2.057988772	-2.036732175
Z015E0001	-0.466378009	-0.785511868	-0.439976368	-0.309994314	-0.594020379	-0.338063435	-0.357660286	-0.801610295	0.54588215	-0.964927002
Z015E0002	-0.24519193	-0.287978389	-0.889914237	-0.827871426	-0.261663725	-0.583268991	-0.277042313	-0.479388185	-0.212471612	0.503604754
Z015E0003	-0.182808026	-0.206688927	-0.267974592	-0.336760244	-0.471522982	-0.45058078	-0.490096905	-0.219710958	-0.618246811	0.04340449
Z015E0004	-0.976152294	-1.111336596	-0.71709462	-0.700384241	-0.532122186	-0.933836167	-0.795691348	-1.15551999	-0.49770879	-0.31977333
Z015E0005	-0.324306597	-0.243651165	0.01617122	-0.183084606	-0.476361078	-0.406053176	-0.164030128	-0.524182288	-0.312436309	-0.674987179
Z015E0006	0.346309633	1.001176267	0.411773401	-0.07061801	0.315696355	0.279162814	0.240879195	0.771483174	-0.477353172	0.180079945
Z015E0007	-1.039400268	-0.409562126	-0.802229326	-0.919482184	-1.112633049	-0.953934398	-1.035606509	-1.325006724	-1.326429842	-0.227867905
Z015E0008	-0.529518793	-0.671292366	-0.292177219	0.293714001	-0.581992959	-0.206522808	-0.384389239	-0.114070625	-0.252066714	0.092033901
Z015E0009	1.482685635	1.718680363	1.314741858	1.757889028	1.179060262	1.154469178	1.247929779	1.13202625	1.852682896	1.305936156
Z015E0010	-1.278035492	-1.231107258	-0.969063038	-1.114371395	-0.84880084	-0.954161035	-0.929019522	-0.679303858	-1.034512748	-0.474354343
Z015E0011	0.356364539	-0.4709679	0.394404329	-0.358620678	-0.058236838	-0.085999667	0.07278046	-0.594775464	-0.176923143	0.254322831
Z015E0012	0.301268379	0.853890169	0.578968799	0.778484988	0.582100885	0.265402706	0.562688767	0.458189185	-0.096111349	0.557761619
Z015E0013	-0.371902227	-0.552512782	-0.398821755	-0.367314134	-0.640687152	-0.800644693	-0.401241812	-0.457155296	-1.072189148	-0.858333559
Z015E0014	0.460005689	0.892869405	0.47127664	-0.210813638	0.618289028	0.602885579	0.606669801	0.891176053	0.566900177	0.131487202
Z015E0015	0.140083771	-0.098029317	0.042374178	0.545144985	0.012252945	0.188005852	0.164403777	0.385091505	-0.439593896	0.348421894
Z015E0016	-0.507357668	-0.64478638	-0.190956141	-0.071293189	-0.037718302	-0.155182604	-0.240317906	-0.404128264	-0.891715875	0.160341511
Z015E0017	0.023412219	0.209746572	-0.065720654	0.182051469	0.127300077	0.242991875	-0.096820208	-0.307302475	0.170930851	-0.654866051
Z015E0019	1.234086669	1.365029687	1.212594965	1.011565582	0.880523754	1.154043532	0.867175517	0.856780067	2.008471829	1.343870607
Z015E0020	-0.193891026	0.013475152	0.376447983	0.374561282	-0.009884212	-0.17483227	0.17167312	0.586072325	0.36238524	-0.31503546
Z015E0021	0.804245661	0.743791031	0.774189292	1.082589871	0.548900063	0.405602165	0.656072087	0.550389512	0.407630431	0.835234338
Z015E0022	-1.391680928	-1.03088364	-1.284635573	-0.877386311	-1.240231668	-1.374690968	-1.487392031	-1.911015245	-1.114465472	-1.162951921
Z015E0023	0.171311018	-0.105166241	-0.132364888	0.081863083	0.091768155	-0.432181754	-0.258228418	-0.609424239	-0.037532487	-0.325982529
Z015E0024	1.050005075	0.65822558	1.247632377	1.247888344	1.302170379	1.113692551	1.211314414	1.063306623	1.297767205	1.758076788
Z015E0027	0.463959567	0.061565614	0.13620392	0.03396911	0.093793523	0.458680751	0.220591627	0.708118468	-0.33645407	-0.014331326
Z015E0028	0.394276406	0.032633094	0.16448716	-0.225462719	0.186018773	0.361086895	0.362665724	0.093942003	0.687596666	0.513418009
Z015E0029	0.878491969	1.357095666	0.864452213	0.892983258	1.03503187	1.023639765	0.984566489	0.86798438	1.028272996	1.140074808
Z015E0030	0.341651936	0.44180903	-0.548566605	-0.702099918	-0.13465104	0.114984714	-0.133386047	-0.458103512	-0.459866395	0.316036955
Z015E0032	1.020157402	0.513535606	0.695497617	1.093738603	1.040830655	0.536178214	0.792434018	0.740768584	1.490730223	0.605513272
Z015E0033	-1.072822625	-0.92630656	-1.344887688	-0.810693121	-1.011121219	-0.975661179	-1.30537	-1.371451553	-1.173673383	-0.954363012
Z015E0034	0.654465356	0.714590755	0.660138335	1.068072522	0.737765907	0.625020052	0.714832358	0.644739228	0.583424688	0.46811514
Z015E0035	-0.669506984	-1.444992366	-0.715216246	-1.224745327	-0.665334427	-0.787416197	-0.822413473	-1.067846417	0.411781894	-0.575959501
Z015E0036	-0.47058495	-0.407007596	-0.253182072	-0.631768966	-0.549604359	-0.28353179	-0.550775072	-0.796815663	-1.06575744	-1.088254041
Z015E0037	-0.686498846	-0.105924979	-0.18454943	0.135235249	-0.179452793	-0.321321452	-0.232496058	-0.248949978	0.0969887	-0.463100119
Z015E0038	0.231460644	0.830190513	0.420169437	1.119799358	0.52384843	0.734760999	0.699969252	0.594609397	0.06447657	0.808419989
Z015E0039	0.905789509	0.861288	0.908628191	0.790025191	1.049812554	1.197716288	1.153166217	0.965122331	1.375819898	1.095788299
Z015E0040	0.888671741	0.598668568	0.64213086	0.455750627	0.26050944	0.250245795	0.65722802	0.23008101	0.255930124	0.470454548
Z015E0041	0.499067554	0.351922388	0.457063569	0.421428062	0.331678665	0.343849392	0.282211651	0.270269465	-0.366383787	0.246451171
Z015E0042	-0.386293219	-0.486237937	-0.210715775	-0.084410111	-0.173576039	-0.406188934	-0.439811761	-0.650593117	0.234513884	-0.717253313
Z015E0043	-0.213248866	-0.072121895	0.031572559	0.193732936	0.298759381	0.368234794	0.258281169	0.577560453	-0.702447009	-0.343197175
Z015E0044	-0.662145541	-0.372574333	-0.908556104	-0.096611193	-0.644073324	-0.843178398	-0.54807304	-0.650598196	-0.560866587	-0.045045299
Z015E0045	-0.161934922	-0.579002442	0.127917451	0.025281887	-0.124970226	0.067700643	-0.106467479	0.352115333	0.387875844	-0.421056079
Z015E0046	-0.412652933	-0.457371203	-1.295576304	-0.660949966	-0.576416063	-1.099986264	-0.963711042	-1.198701085	-1.480495683	-0.984489742
Z015E0047	1.139501024	0.671233535	0.642903433	0.604991472	0.832368545	0.888925972	0.784146388	1.132491976	0.969316367	1.088928894
Z015E0048	0.471784593	-0.307006613	0.037483786	0.459716361	0.264495911	0.024908498	0.143497004	0.623545053	-0.2915892	-0.512405617
Z015E0049	-0.793258268	-0.678171253	-0.228304732	-0.425730869	-0.420252609	-0.415748175	-0.498496993	-0.478927299	-0.038855435	-0.552535169
Z015E0050	-0.149654245	0.221134414	-0.208853071	-0.822396432	-0.00573344	-0.060607455	-0.061775393	-0.423968143	-0.521118574	-0.527754975
Z015E0051	-0.866791447	-0.471171177	-0.959014897	-0.357000699	-0.609550519	-0.366396796	-0.544485247	-0.532463027	-0.580359797	-0.698666231
Z015E0052	0.473045925	0.761615429	0.42335912	0.062542297	0.534611014	0.229420801	0.302550774	0.085204934	0.778669103	0.351687685
Z015E0053	0.485688649	0.829672183	0.706462256	0.840894292	0.487564416	0.836253587	0.569032451	0.209484277	0.787438775	0.752046927
Z015E0054	-0.76292824	-1.534169729	-0.609268483	-0.343803137	-1.077175594	-1.227993686	-0.861754055	-0.709973861	-0.862731719	-0.737488849
Z015E0055	0.171892173	-0.326692203	0.367872581	0.413059972	0.167389693	0.311726747	0.138345955	-0.114171098	0.746026055	0.919248907
Z015E0056	0.841260472	0.419413147	0.499725759	0.216047658	0.658153551	0.716312544	0.866974023	0.538117033	1.621038847	1.026338721
Z015E0057	-1.169387274	-0.733096995	-0.853665959	-1.617086418	-1.210568288	-1.366292476	-1.106388831	-1.290177497	-0.676287455	-1.191615256
Z015E0058	1.76917558	1.455420618	1.748435861	1.797416929	1.825420516	1.870150369	1.622570991	2.202095489	1.689095568	1.393531447
Z015E0059	0.032485797	0.629984148	0.64638842	-0.016781576	0.192520868	0.016980574	0.265701027	0.043287596	-0.618734302	-0.119184113
Z015E0060	0.345753488	0.099507024	-0.071809563	0.138151418	0.437703237	0.154761649	0.139560848	0.412940506	0.698437413	-0.018458643
Z015E0061	0.018659029	-0.292487684	-0.191637091	0.093134373	0.114502879	0.004329564	0.052280926	-0.188410271	-0.279327217	-0.25159589
Z015E0062	0.052739511	0.694590925	0.127714549	0.610967293	0.304162279	0.403369933	0.342370225	0.276799623	0.414471836	-0.128189449
Z015E0063	-0.279052306	-0.53018667	-0.19486782	-0.40772519	-0.31085594	-0.332183752	-0.203540097	-0.075191874	-0.890142206	0.438855064
Z015E0064	0.927405425	1.848438121	1.212388108	0.734154027	0.916625158	0.811053969	1.119176538	1.471172184	0.359925106	0.742834683
Z015E0065	0.755694956	0.539537172	0.726994589	1.125538381	0.796855256	0.878901123	0.959854285	0.744455914	0.931538236	0.867792595
Z015E0066	-0.302568484	0.374347894	0.052561052	-0.452353423	-0.148249425	-0.154007418	-0.331293794	-0.101957403	-1.056214726	0.010376524
Z015E0067	0.405245263	0.851158171	0.720144962	0.353051674	0.585414828	0.534699605	0.715166528	0.794272155	0.721014828	0.276998877
Z015E0068	-0.374022917	-0.147264506	0.015116802	-0.421385628	-0.115390945	-0.461225285	-0.387359353	-0.229201921	0.059376018	-0.354876444
Z015E0069	-1.182308193	-1.307160539	-1.117757186	-1.219118146	-0.984211854	-0.936239608	-0.877347674	-0.965629515	-1.125445053	-1.297985863
Z015E0070	0.632512339	0.561792109	0.681372568	0.479250351	0.617803369	0.89432819	0.707135947	0.410835295	0.323297352	0.901596193
Z015E0071	-0.899444547	-1.014468278	-1.173862901	-1.457120937	-1.063930079	-0.877780009	-1.086845076	-1.527214967	-1.551875835	-1.104359847
Z015E0072	0.472059704	0.218490574	0.266984671	0.524912778	0.161976994	0.315801374	0.336057678	0.588579799	-0.190495338	0.345562868
Z015E0073	-0.292621112	-0.663605514	-0.659396548	-0.80520423	-0.594356462	-0.350944207	-0.493908141	-0.763603423	-0.724355199	-0.307385076
Z015E0074	-0.300168578	-0.124014067	0.29191303	0.0443988	-0.08438355	-0.235434276	-0.124610771	-0.249178605	-0.86713612	-0.464563776
Z015E0075	0.006847362	-0.5350892	-0.310094235	0.059230689	-0.19191136	0.11675546	-0.076741049	-0.05543382	0.325866067	-0.401313114
Z015E0076	0.913804727	1.350354563	1.112900109	0.753148855	0.775013214	1.333487293	1.114434985	1.28033906	1.095875389	0.857335936
Z015E0077	0.786718186	0.791489559	0.426717356	0.764062122	0.449666049	0.762730208	0.596385343	0.934231532	0.596973063	0.97068616
Z015E0078	-0.618966801	-0.575874666	-0.455765343	-0.070163577	-0.507251461	-0.535578512	-0.481228372	-0.487084752	-0.21982667	-0.178669745
Z015E0079	-0.22096741	-0.305146324	-0.063552879	0.151477276	0.027400249	-0.152307957	-0.016769949	-0.250599145	-0.495574631	0.074414384
Z015E0080	-0.080877114	-0.246202868	0.183826172	0.053414904	-0.104249039	-0.485916796	-0.37871545	-0.656833949	-0.164097868	-0.624590037
Z015E0081	0.150076121	0.051631497	0.56492863	0.351140924	0.431021302	0.069603832	0.36347876	0.695699731	0.435677606	0.458864509
Z015E0082	0.401404934	0.281112298	0.762623595	0.74779001	0.788733103	1.030451271	0.544404673	0.902085939	1.163816705	0.899081697
Z015E0083	-0.526410764	-0.201648295	-0.244603165	-0.036987435	-0.403491677	-0.438484588	-0.585792566	-0.423303832	-0.123523461	-0.777443424
Z015E0084	-0.557674565	0.044410611	-0.453182785	0.120754422	-0.081576882	-0.349334401	-0.251969084	-0.240024	0.196187055	0.214868954
Z015E0085	0.881648636	0.733977256	0.892704728	0.869038529	0.601554101	0.933365214	0.593970894	0.786211085	0.989233407	0.860216679
Z015E0086	0.179534385	-0.137794723	0.30919685	0.574601654	0.274593954	0.111878849	0.36154815	0.079954891	-0.354049018	0.121875595
Z015E0088	-0.056821256	-0.670756585	-0.511450502	0.028133007	-0.456167508	-0.476151976	-0.373709503	-0.055589364	-0.68591729	-0.852409043
Z015E0089	-0.591074725	-0.751383356	-0.688952318	-0.269576945	-0.341269876	-0.461916669	-0.616866945	-0.210789352	-0.589798322	-0.551534781
Z015E0090	0.478953839	0.142161786	0.69900559	0.463741151	0.584657982	0.293631788	0.437878871	0.467741504	0.960727551	0.649521856
Z015E0091	-1.670330364	-0.473590717	-1.200312528	-0.827486881	-1.042122292	-0.905505866	-1.215078851	-0.956369366	-1.363685084	-1.112857079
Z015E0092	0.469424579	0.085397295	0.899823789	0.958981084	0.399817477	0.697019122	0.580082057	0.514430971	-0.006075111	0.88010872
Z015E0093	-0.715588783	-0.069225646	-0.389025581	-0.090614109	-0.756941863	-0.467804483	-0.575815893	-0.735037694	0.107361449	-1.146848148
Z015E0094	1.084006736	0.316492782	0.345063251	0.205681408	0.848876084	0.485084991	0.800209461	0.237090179	-0.146931284	0.432841023
Z015E0095	-1.081296554	-1.486201583	-1.293777014	-1.304912536	-1.16911331	-1.259550508	-1.005240271	-1.022921006	-0.663570181	-1.267783949
Z015E0096	0.581180834	0.336279687	0.454496594	-0.186993491	0.555642643	0.398962072	0.583953393	0.290258882	0.091135779	1.12531807
Z015E0097	-0.210861274	-0.520478428	-0.295387555	-0.030271816	-0.156329815	-0.187049572	-0.394681865	-0.494486256	0.336335975	-0.369901808
Z015E0099	0.893375726	0.970009834	0.775969095	0.190024507	0.762657377	0.924491664	0.808545916	0.984598613	0.780381387	0.386587168
Z015E0100	-0.305430465	-0.849133195	-0.838071491	-0.238670054	-0.568391988	-0.471797044	-0.516029127	-0.807102285	-1.167019606	-0.442632689
Z015E0101	-0.246085112	-0.923073454	-0.284835713	-0.602074252	-0.316090659	-0.386339785	-0.242208114	-0.360484536	0.337464455	-0.717771519
Z015E0103	0.200495605	0.439902369	0.165056117	0.154865504	-0.057131394	0.236850982	0.094756802	-0.112875977	0.119731919	0.04094089
Z015E0104	-0.221847006	-0.788926514	-0.278531613	-0.26440414	-0.111086023	-0.546063043	-0.32826655	-0.95740671	0.625427585	0.259618135
Z015E0105	-2.011137026	-1.49724423	-1.733594128	-2.255315908	-2.132521058	-1.997797453	-2.087554446	-1.51936656	-1.235802233	-2.346207835
Z015E0106	-1.502852702	-1.248542513	-1.25407319	-1.332096182	-1.062887923	-0.944045757	-1.130527463	-0.975933149	-0.845636637	-0.781031338
Z015E0107	0.614200173	0.148474669	0.260135747	0.292057624	0.805910072	0.893041097	0.48801833	0.643441878	1.06092209	0.372103865
Z015E0109	-1.501107608	-2.025633278	-1.796692322	-1.094184173	-1.423664732	-1.574854192	-1.449683898	-1.455774357	-1.783437424	-1.396284807
Z015E0110	-1.104756904	-1.007232076	-1.168281023	-1.847639135	-1.324049691	-1.177735512	-1.159143332	-1.514982176	-0.97865097	-1.430655476
Z015E0111	0.225406033	0.461142667	0.352035774	0.642493853	0.493370036	0.747283809	0.615065164	0.864449913	1.014507862	0.189439674
Z015E0113	-0.306614006	-0.451085947	-0.406590235	-0.044633355	-0.239751145	-0.063815552	-0.506705427	-0.313371081	-1.11222474	-0.265086733
Z015E0114	-1.357955332	-0.746594478	-1.229562185	-1.90632851	-1.274603291	-1.259314273	-1.549233165	-1.057261568	-1.30370445	-1.726528916
Z015E0116	-0.544945952	-0.167349108	-0.225656209	-0.59294641	-0.443012722	-0.283798924	-0.335833477	0.080264139	-0.212244303	0.19263054
Z015E0118	-0.438398043	-0.556925867	0.215512789	-0.318604714	-0.51720707	-0.060217641	-0.418489311	-0.269166438	-0.423138161	-0.375358651
Z015E0119	-0.718367647	-1.166246501	-0.474052333	-1.201446377	-0.648200627	-0.826241088	-0.833157319	-0.85519339	-1.342802251	-0.554823397
Z015E0120	1.755184588	1.63844037	1.672595299	1.249077175	1.81987008	1.741481471	1.880908845	1.63901443	2.276488453	1.57227178
Z015E0123	1.354441231	1.475046811	1.213593489	0.642391524	1.003918902	1.006119277	1.222309192	1.071409626	1.517389419	1.679240763
Z015E0124	0.735167074	1.08257709	0.513035021	0.766055876	0.715914833	0.968476654	0.922659956	0.599356193	0.519916561	0.061537683
Z015E0125	-0.234243295	-0.444700408	-0.354509869	-0.438271828	-0.599435259	-0.364654134	-0.493826071	-0.258929611	-0.775696492	-0.21074731
Z015E0126	0.15271509	0.470060779	0.486851086	0.447960695	0.310591919	0.451638302	0.194215718	0.444379677	0.125247521	-0.179728896
Z015E0127	-0.678234178	-1.107619787	-0.67601087	-0.148373025	-0.948529621	-1.024581196	-0.840265495	-0.669494897	-0.976894339	-1.243947564
Z015E0128	1.050249847	1.654153789	1.246694452	0.752540284	1.217406914	1.368304175	1.22863748	1.069388497	0.843638997	0.794950026
Z015E0129	-1.591908393	-1.401225576	-1.345888083	-1.680013882	-1.576903525	-1.448125993	-1.557939483	-1.063833862	-0.949245858	-0.988639731
Z015E0130	-0.228592026	-0.852299063	-0.399008881	-0.552642847	-0.506251061	-0.734379574	-0.855858387	-0.820909045	-0.587700737	-0.365387689
Z015E0131	-0.673529793	-0.574144636	-0.082426578	-0.357192776	-0.536754802	-0.52136947	-0.489912077	-0.536974377	-0.071226361	-0.989985894
Z015E0132	1.420037453	1.294530385	1.144221329	0.428166953	0.966751103	1.451265094	1.323670457	1.135342443	2.031388512	0.677271006
Z015E0133	0.587679975	0.467423421	0.226968002	0.615637018	0.294321035	0.5571524	0.226899056	-0.013855231	1.069509707	0.862427422
Z015E0134	1.064732913	1.07128979	1.481189092	1.117643756	1.176543496	0.994603396	1.173435218	1.710036726	1.173105465	1.4943568
Z015E0135	-0.451876782	-0.182305412	-0.61942439	-0.225785142	-0.527128325	-0.638841617	-0.771920247	-0.351800905	-0.890686828	-0.97111421
Z015E0136	-0.812533331	-0.513438047	-0.867906802	-0.931146959	-0.466205141	-0.647605214	-0.559012778	-0.169967871	-0.394774963	-0.908591814
Z015E0137	-0.9108684	-1.352197441	-1.257884998	-1.094169381	-1.265783684	-1.154553344	-1.237655667	-1.546471414	-0.649130718	-1.043148717
Z015E0138	0.152085152	-0.587465148	-0.56936319	-0.853050161	-0.216888668	-0.159165203	-0.204410952	-0.378139076	0.026040806	0.224967655
Z015E0139	0.40336504	0.420509472	0.78044021	0.977607755	0.745517346	0.773535312	0.7056714	0.65503225	0.30409077	1.023652722
Z015E0140	-0.342197079	0.062413185	0.165243278	0.141117296	-0.17638839	0.180766968	-0.060503289	0.267728973	-0.353635043	-0.457805706
Z015E0141	1.442050175	1.567513143	1.119482981	1.18018667	1.218564522	1.188245599	1.185032695	1.628283563	1.48496021	0.832317507
Z015E0142	-1.248496218	-1.104319089	-0.838468881	-0.895614181	-1.255525629	-1.055294676	-0.997675248	-0.886650316	-0.944532726	-0.702934402
Z015E0143	0.411049822	0.324810022	0.659232632	0.359262679	0.342520551	0.457497072	0.66256731	0.562230779	-0.354313324	-0.091013704
Z015E0144	-0.518641383	-0.995239713	-0.879096208	-0.144932605	-0.384515741	-0.575836463	-0.540756479	-1.01075259	-0.648150157	-0.054462781
Z015E0145	0.879005506	0.877619693	0.34399557	0.506762876	0.277418471	0.565636011	0.552306937	0.269981246	-0.401613611	0.166204992
Z015E0146	0.46495028	-0.419825714	0.078266048	0.400529947	0.0356038	-0.377354044	0.151476012	-0.430983619	0.354873438	-0.329551769
Z015E0147	-0.268239297	-0.948578194	-0.557854404	-0.891964881	-0.48022006	-0.617562356	-0.694320403	-0.542305681	-0.461455823	-0.795403095
Z015E0148	0.471928662	0.373303201	0.626087978	0.941899705	0.709101013	0.896308832	0.482182321	0.675757275	0.711869276	0.004085919
Z015E0149	0.348645643	0.308760212	0.588391146	-0.217088366	0.360038635	0.332363253	0.194253597	0.674848855	-0.156694094	0.768540194
Z015E0150	-0.142764239	0.374674198	0.658414509	0.527533961	0.220565944	0.174492705	0.01449906	-0.079898573	-0.41245777	0.325850718
Z015E0151	1.162310173	0.776284392	0.979372835	1.112719275	1.334386592	1.421771555	1.224407833	1.027789026	1.64760042	1.002219383
Z015E0152	-0.08005771	-0.562167533	-0.080410659	-0.072946903	-0.047026381	-0.141928689	-0.046214419	-0.130617442	0.39789386	-0.252320625
Z015E0153	0.433614535	0.21997697	0.550789927	0.620775064	0.496250554	0.587889618	0.416301843	0.338080561	0.25025034	0.235320203
Z015E0154	0.018386501	-0.110632248	-0.236308856	-0.241690933	-0.172184804	-0.145300013	-0.406097291	-0.573533774	-0.656564787	-0.094342079
Z015E0155	0.176985547	0.233704364	-0.205288553	-0.017265916	0.00347659	0.08164222	0.028717576	0.59585744	-0.698565262	-0.198736318
Z015E0156	0.99895771	0.984594782	1.373766242	1.658684854	1.162646551	1.461448493	1.310220746	1.496017929	1.415751715	1.489293213
Z015E0157	0.744973424	0.582446463	0.323122259	0.092661707	0.46771963	0.774321846	0.787812787	0.567317589	-0.024152066	0.795302879
Z015E0158	-1.240618343	-0.942797231	-1.557006238	-0.917233076	-1.160834951	-1.147797084	-1.143943266	-1.280439154	-1.621011696	-0.541589805
Z015E0159	-0.597125356	-0.372470523	-0.479377918	-0.653024917	-0.589114312	-0.647198485	-0.676819302	-0.501622616	-0.701860272	-1.264209094
Z015E0160	0.131392465	-0.393173631	-0.002666278	-0.339247439	-0.036623951	0.08590636	0.118910727	0.257150394	-0.187112648	0.192693858
Z015E0161	0.232072978	0.524703561	0.415688372	0.503634352	0.344406057	0.559196286	0.39282469	0.451941882	0.97942921	0.001920802
Z015E0162	0.843434382	1.237922212	0.797661591	1.11394984	0.819046972	1.116622227	0.736826471	0.57749717	0.446786171	1.409762303
Z015E0163	0.641033429	0.892092192	0.899796469	0.982768157	1.067439275	1.040110181	0.8202684	0.390970003	1.187078476	0.985383201
Z015E0164	-0.602975903	-0.055973769	-0.400715128	-1.091290399	-0.434347995	-0.323146589	-0.51992168	-0.716145636	0.105363451	-0.771010257
Z015E0165	0.271949034	0.522823764	-0.007142848	0.407518997	0.061780069	-0.172379733	0.233121137	-0.023989925	-0.283894383	0.858788923
Z015E0166	-0.347394309	0.076575644	-0.342877903	0.007628828	-0.255506065	-0.206459368	-0.265010538	0.102694067	-0.188695265	-0.652733009
Z015E0167	1.656458614	1.519540931	1.329738962	1.683815455	1.736834978	1.465730655	1.47728965	1.503512025	1.14931241	1.29717543
Z015E0168	-0.96813299	-1.488236681	-1.12219801	-1.407985681	-1.17729005	-0.861469783	-0.986609588	-0.638120497	-0.310571342	-0.898776238
Z015E0169	0.612972174	0.452971428	0.552405256	0.2403571	0.688156769	0.821856281	0.584077467	0.430430844	-0.001990464	0.696219642
Z015E0170	-0.740603669	-0.432866945	-0.436133705	-0.406741538	-0.673658665	-0.619801346	-0.628054674	-0.725862507	-0.558701877	-1.183702277
Z015E0171	-0.244595689	-0.368073875	0.071534953	0.350927602	-0.391261599	-0.223988292	-0.177682313	0.15747818	0.794018105	-0.744999474
Z015E0172	-1.935475839	-1.882254008	-1.466937533	-1.105995356	-1.705712824	-1.344858573	-1.408437974	-1.314797147	-2.098433857	-1.097290035
Z015E0173	0.208605356	-0.072905755	-0.252138472	-0.410625061	-0.083151564	-0.130667294	-0.3665165	-0.508218499	-0.228050736	0.177337167
Z015E0174	-1.54139324	-1.797378765	-1.567007791	-0.957051426	-1.603947461	-1.53382341	-1.534829172	-1.928951445	-0.795098028	-1.695075603
Z015E0175	0.522925355	0.969880457	0.150787533	0.511349709	0.707830828	0.761069273	0.440473697	0.854554302	1.000519263	1.028294626
Z015E0176	-0.267126302	-0.670390982	-0.183873376	0.027649096	-0.045260157	-0.330239821	-0.249260358	0.112217	-1.063082711	-0.160547989
Z015E0177	-0.135505466	-0.367781698	-0.10864266	-0.147360383	-0.433339945	-0.238701678	-0.271815091	-0.404945679	-0.470952182	-0.08306548
Z015E0178	-0.806341159	-0.561339333	-0.933707378	-1.220699107	-0.592699578	-1.046276285	-0.88239241	-1.249271148	-1.075926989	-0.332172672
Z015E0179	-2.3682691	-1.629442072	-1.985594106	-1.860937721	-2.005498971	-1.925749444	-2.074863447	-2.197727601	-1.53153493	-2.699357977
Z015E0180	-0.681729207	0.161677242	-0.731820833	0.311101831	0.026947514	-0.279931102	-0.243212349	-0.044852613	-0.860378481	0.219625371
Z015E0181	-0.565248176	0.335875175	0.329339294	-0.518182449	-0.175245396	-0.023907788	-0.04955166	0.512002108	-0.641341201	0.036593412
Z015E0182	-0.245874499	-0.157909679	0.148057816	0.24075799	-0.049761862	-0.082192258	-0.163596583	-0.147715228	-0.086726843	0.594680286
Z015E0183	1.062371184	1.097811071	1.423270327	0.686591686	1.111007115	1.193493692	1.315584452	1.094098373	1.580130753	0.989513063
Z015E0185	0.161595075	-0.012204883	-0.003787514	-0.288258503	-0.169537562	0.10271553	-0.167642179	-0.173073222	0.642209998	-0.069925194
Z015E0186	-0.957529892	-0.565705283	-0.583430776	-0.664336447	-0.521741869	-0.712143068	-0.690681895	-0.919870241	-0.786589272	-0.796959907
Z015E0187	-0.754111942	-0.530405119	-1.443322911	-1.153033692	-1.030213627	-0.95547561	-1.035618788	-1.081148564	-1.664794243	-1.52466813
Z015E0189	-0.818790349	-1.183047169	-0.885573514	-0.673145537	-0.932757634	-0.82490617	-0.926387626	-0.543300968	-1.535649972	-0.814299985
Z015E0190	-0.568838595	-0.073752954	-0.153317174	-0.205298183	-0.210882767	-0.553223788	-0.480358724	-0.445731917	0.70433668	-0.260037217
Z015E0191	-0.17150119	-0.128482292	0.110036652	0.112069172	-0.296150128	-0.422044492	0.209975645	0.033654385	-0.322764691	0.148617139
Z015E0192	-0.289849062	-0.636525828	-0.180442272	-0.456906246	-0.352818793	-0.489860965	-0.545817383	-0.305015876	-0.676206885	-1.129567266
Z015E0193	1.580378829	0.996166201	0.99653284	0.626537031	1.003836401	0.923233224	1.132297964	0.846484154	1.094368432	1.728135253
Z015E0194	-1.110739829	-1.171571199	-1.106338402	-1.083523439	-1.075027462	-1.281372943	-1.163432824	-1.769282993	-1.841815437	-1.261987959
Z015E0195	-1.378504869	-0.641582122	-1.258756681	-1.740560123	-1.08730376	-1.027961896	-1.074223483	-0.68639906	-2.047621379	-1.822686769
Z015E0196	0.018687308	-1.167359485	-0.729911336	-0.395859464	-0.362962335	-0.890223202	-0.53833813	-0.872280983	-0.723539922	-0.913813624
Z015E0197	0.678401443	1.175336985	0.224031263	0.206749937	0.691818364	0.648737023	0.604633234	0.717589921	0.470150773	0.615378602
Z015E0198	-0.739350214	-0.866878273	-0.324910299	-0.227103107	-0.560107355	-0.567705154	-0.457731431	-0.59696105	0.182126902	-0.659477283
Z015E0199	-0.823765574	-0.912155211	-0.473307102	-0.208166166	-0.727349253	-0.515104899	-0.814395859	-0.683206911	-1.032873612	-0.435843374
Z015E0200	0.232914448	0.5416548	0.057102378	0.450169258	0.415954632	0.349022307	0.131834693	0.292824092	0.462595779	0.341136048
Z016E0001	-0.709505421	-0.627990229	-0.018473649	-0.959461366	-1.193654558	-0.834327825	-0.531855195	-0.635869868	-0.471010767	-0.942885344
Z016E0002	-0.137985076	-0.850294257	-0.124053964	-0.894614443	0.303838792	0.135127567	-0.090974822	0.105200926	0.035531333	-0.095933525
Z016E0003	0.480808965	0.637145058	0.781622859	-0.206506222	0.279818701	0.408448683	0.266293349	-0.029378415	0.185468896	0.281522633
Z016E0004	0.641236423	0.699274381	1.437110782	0.73548386	0.73909134	0.685060798	0.513474863	0.434482861	0.542238157	0.419050997
Z016E0005	-1.006515472	-0.952319763	-0.919694131	-0.160329367	-1.097258796	-1.011155596	-0.796351501	-0.693222238	-0.860342256	-0.91479462
Z016E0006	-0.03572148	-0.279708479	-0.89484964	0.056244793	-0.488439729	-0.537677205	-0.178262829	-0.616814485	-0.398859789	-0.3647751
Z016E0007	-0.86045813	0.147088923	-0.146174286	-0.550834019	-0.494703856	-0.695836531	-0.643377489	-0.633507067	-0.785483329	-0.617616031
Z016E0008	-0.817217131	0.009976861	-0.472647946	-0.574000649	-0.819938097	-0.587222165	-0.447495105	-0.274613791	-0.46050426	-0.472328573
Z016E0009	-1.294718271	-0.822604777	-0.882546743	-1.789259288	-0.852869741	-1.220451326	-0.974518179	-0.882851116	-1.110782256	-1.144061466
Z016E0010	-0.084237916	-0.584670427	-0.07757397	-1.64136142	-1.378129633	-0.713045574	-0.623079645	-0.894848481	-0.703568117	-0.811334688
Z016E0012	1.108089111	1.049134506	0.759708975	1.834033264	1.453241015	1.393653717	1.638293826	1.326952918	1.726180611	1.361374902
Z016E0013	0.356219294	0.14002745	-0.129612829	0.022649673	-0.12101553	-0.062074489	-0.058487292	-0.344036891	-0.259063634	0.038010678
Z016E0014	0.353385709	0.054698487	0.149409557	0.130926003	0.343659522	0.473679918	0.264601751	0.212561031	0.472001429	0.340095658
Z016E0015	0.693765663	0.110909908	0.872816431	-0.18517799	0.986097706	0.434569171	0.347082235	0.595074203	0.344203916	0.520998863
Z016E0016	-0.828160145	-0.186261652	-1.081053656	-1.385595796	-0.975421516	-0.477910167	-0.734852995	-0.339813647	-0.258797805	-0.351268789
Z016E0017	-0.092199833	0.574452773	0.105315935	0.304457517	0.601391567	0.069977347	0.379895178	0.570072088	0.207995735	0.331014727
Z016E0018	0.717489109	-0.163145124	-0.135712847	-0.422990439	0.09283534	0.02629609	-0.518441879	-0.327273167	0.101125232	-0.130519204
Z016E0019	-0.206734827	0.082255985	0.196313164	-0.346111609	0.052079231	0.072777498	0.146607289	0.489992782	0.066840636	0.214612269
Z016E0020	0.777549736	1.848608539	1.109209134	0.906517241	1.137182133	1.26122754	1.007531002	1.49826758	1.390784996	1.215701572
Z016E0021	-0.450193658	-0.369390758	-0.759767095	-0.17837738	0.376610638	-0.395426975	-0.448492426	-0.340073992	-0.739901878	-0.483019801
Z016E0022	-0.029404714	0.866000601	0.81419846	1.293957154	0.852022279	0.561683404	0.458949998	0.60652924	0.741580397	0.489117635
Z016E0023	-1.19462449	-1.092747371	-0.945659318	-1.551763752	-1.166900307	-1.379439936	-1.072303663	-0.884656496	-1.052468613	-0.966433636
Z016E0024	-0.135828827	0.373160318	-0.044338491	0.553116018	-0.282030233	-0.304415946	-0.091671775	-0.185851919	-0.280248596	-0.005242794
Z016E0025	0.107226871	0.789884884	0.328902018	0.068837581	0.490107286	0.004484968	0.318987477	-0.146886348	-0.106207754	0.218669666
Z016E0026	0.210385017	0.78966785	0.045574657	-0.372805344	-0.743216591	0.419939175	0.694361443	0.52864195	0.509046992	0.312101752
Z016E0027	0.777742567	0.581568279	1.064506771	0.692347742	0.849710295	0.620026339	0.471826233	0.819387207	0.615042543	0.597306823
Z016E0028	0.143539896	0.121050963	0.369288264	-0.584369606	0.530256911	0.006471335	-0.014362791	0.136377969	-0.037082432	-0.095553158
Z016E0029	0.647538583	0.504555618	-0.123185867	-0.574873466	0.347495165	0.037934141	0.380749068	0.048364018	0.296556796	0.342917516
Z016E0030	0.91410201	1.719410252	1.272087415	0.793134737	1.696622282	1.249126175	1.305119754	1.570704703	1.790868699	1.50103144
Z016E0031	2.613596286	2.656835044	2.379653135	2.284226725	2.990703354	2.515398889	2.294739018	2.221526572	2.675569897	2.335465793
Z016E0032	-1.525638589	-1.045579184	-0.844381674	-1.373224419	-0.949738136	-1.053450491	-1.216757297	-1.34085485	-0.975464666	-1.220217767
Z016E0033	1.098252152	1.053772732	0.942723642	1.471806406	0.394304475	0.920451787	1.172828945	1.260014434	1.1295919	1.091520066
Z016E0034	-0.188748058	-1.159307629	-0.464954011	-1.436524565	-1.081647743	-0.961395637	-1.306300093	-0.93654823	-0.639797372	-1.236403069
Z016E0035	0.257104642	-0.642278389	0.289466064	-0.181663727	0.522924502	-0.089539932	-0.255266765	-0.058919388	-0.206830911	-0.218106057
Z016E0036	-0.375807426	0.151140222	0.097266018	0.428618925	-0.143652257	-0.114085203	-0.021397855	0.105368088	0.012952563	-0.190590235
Z016E0037	-0.315693198	-0.889600666	0.131326204	-0.153160125	-0.68805082	-0.18477145	-0.397470318	-0.175716874	-0.303956303	-0.168290528
Z016E0038	0.856336024	0.529518254	-0.108620183	-0.441614257	0.093104229	0.223054284	0.427550916	-0.037458462	0.10960356	0.028647861
Z016E0039	-0.583309269	-1.257180166	-0.597699275	-0.263841889	-0.269880505	-0.596526556	-0.556258463	-0.790946504	-0.578781173	-0.721385102
Z016E0040	0.377753878	-0.472640053	-0.167476848	0.493420769	0.009218192	0.155980929	0.212844009	-0.000756182	0.330075487	0.214899656
Z016E0041	-0.080353654	-0.544758285	-0.153720159	0.028078389	-0.039534974	-0.201379382	-0.293810587	0.033089499	-0.088627219	-0.236083521
Z016E0042	0.54799928	0.786521221	0.598984865	0.35592294	0.768949779	0.215596004	0.602057849	0.311871389	0.485028524	0.520282414
Z016E0043	-1.048455634	-1.108691632	-1.345242643	-1.22246325	-0.901453232	-1.414788761	-1.292527493	-1.452087892	-1.528296923	-1.476418246
Z016E0044	1.110872011	1.019520633	1.441337472	1.942205123	1.718740616	1.030499695	1.116928552	1.483760586	1.173506168	1.244666598
Z016E0046	2.857068056	1.581757884	2.319991386	1.544183397	2.526440355	2.33978706	2.139038998	2.320738976	2.193561345	2.34968213
Z016E0047	0.184388709	0.024069085	0.14834619	-0.622670329	0.342057148	-0.136244202	-0.323139082	-0.083397798	-0.007887698	-0.259490205
Z016E0048	0.391219052	0.874706462	0.051687964	-0.315067317	0.781477292	0.443940009	0.243240401	0.252954765	0.478872635	0.477965746
Z016E0049	-0.408175323	-0.47414012	-0.322592837	-0.9144905	-0.893654816	-0.552368168	-0.475517296	-0.590999632	-0.293538985	-0.335960301
Z016E0050	-0.305560755	-0.693530628	0.078587918	-0.297926456	-0.037917757	-0.095371759	-0.014086609	-0.377847466	-0.267019689	-0.327133096
Z016E0051	1.071562638	0.370827734	0.81541749	1.149436244	0.407829071	0.472901236	0.360808417	0.596939614	0.664348489	0.587293165
Z016E0053	-0.351018431	0.275149602	-0.562274108	0.216715609	-0.357722926	-0.147178867	-0.087849573	-0.515620802	-0.294483554	-0.072624864
Z016E0054	-0.816923581	-0.088722893	-1.407237367	-0.87911356	-0.771883566	-0.541495268	-0.753484355	-0.835208525	-0.572731437	-0.448751741
Z016E0055	-0.723920481	-0.572375249	-0.208957506	-0.770152998	-0.846110372	-0.418448415	-0.279203817	-0.590233153	-0.774171858	-0.622737384
Z016E0056	-0.601687095	-0.430236496	-0.984764694	-0.115062093	-0.514796138	-0.207312365	-0.386430691	-0.387859191	-0.308916258	-0.239301792
Z016E0057	-0.231126126	-0.417621697	-0.600447944	0.400620572	0.293950544	-0.549144077	-0.513332791	-0.808390384	-0.700420062	-0.570201108
Z016E0058	0.028977959	-0.457980963	0.550442896	-0.213459716	-0.570332503	-0.054189194	-0.036063215	-0.106943785	0.320521132	0.086035959
Z016E0059	-0.127625414	0.347675988	-0.134870589	0.478749718	0.564088607	0.22894133	0.030138665	0.102473054	-0.08428168	0.077153032
Z016E0060	0.465600469	0.524928112	0.551015356	0.708643696	0.491558093	0.593456379	0.82184782	0.417161264	0.847457632	0.620217293
Z016E0061	0.163701659	-1.092497924	0.0045729	-0.091513307	-0.494217604	-0.010036411	-0.054590293	-0.237423855	-0.112206142	-0.119919356
Z016E0062	-0.451538667	-1.303022396	-1.21009236	-0.697711862	-0.687095468	-0.715284529	-0.581187911	-0.785254244	-0.827041324	-0.648392956
Z016E0063	-1.738581115	-0.896298528	-1.205004046	-1.585703988	-1.490759147	-1.551604618	-1.134461413	-1.394936786	-1.252033707	-1.119208709
Z016E0064	1.065263444	0.809476965	1.544418179	1.871590878	1.444752598	1.201020012	1.321253618	1.48541715	1.276952248	1.323092096
Z016E0065	-0.1365149	-0.517724683	-0.338172725	-0.651961685	0.115726493	-0.329604485	-0.714865041	-0.739374638	-0.324539147	-0.42333943
Z016E0066	-0.603990631	-1.174426081	-0.744920387	-1.278952785	-0.654816356	-0.656100102	-0.557011729	-0.410786084	-0.736679145	-0.657907813
Z016E0067	0.174909895	0.908056842	0.835563225	1.236086926	0.173929304	0.374586107	0.677626264	0.428636586	0.745595603	0.787676105
Z016E0068	0.934940887	-0.367280349	0.254564145	-0.124142466	1.048544443	0.300796215	0.329121939	0.197163762	0.468825942	0.473281889
Z016E0069	0.505512632	0.644248837	0.559881248	1.329121878	0.878773455	0.845871969	0.886726846	0.993041139	0.987820438	0.754971553
Z016E0070	-0.11796878	0.293780776	-0.386641807	-1.076116781	-1.332390566	-0.392580715	-0.35286082	-0.198948844	-0.367566949	-0.676248976
Z016E0071	-1.466659337	-0.695873192	-0.567077267	-0.493822781	-0.254351991	-0.729390806	-0.807863428	-0.97113397	-0.796271163	-0.714074822
Z016E0072	-0.507869664	-0.377605147	-0.754241875	-0.607618113	-0.675337616	-0.622669233	-0.542507945	-0.442832289	-0.720412153	-0.418037985
Z016E0073	0.426192384	-0.192953745	0.144851328	-0.328049066	-0.0571238	-0.049484474	-0.306999411	-0.128515381	-0.034381555	0.024835641
Z016E0074	1.3514556	1.181547615	1.463963153	1.737039056	1.203444535	1.047662523	1.187487963	1.026868262	1.099390843	1.133976724
Z016E0075	-0.741055858	-0.750098417	-1.07039731	-1.269631757	-1.433295175	-0.910881934	-0.918848858	-0.652356904	-1.025215481	-0.734008031
Z016E0076	-1.246094225	-1.244327651	-0.645685995	-1.184312765	-1.696211273	-0.961471667	-1.170371769	-1.025674146	-0.828005415	-0.772974226
Z016E0077	-0.451786156	-0.087214726	-0.091459575	0.230879749	-0.124550273	0.154244725	0.120375116	0.027443616	0.088509512	0.165287772
Z016E0078	0.094993845	-0.841937934	-0.72891628	0.218722885	0.097801982	-0.06611689	-0.116007131	-0.025596779	-0.567669356	-0.204372121
Z016E0079	-0.091423775	0.126702116	0.249260383	0.348913437	-0.034845365	0.060790209	0.2446115	0.051867677	0.185810392	0.186399419
Z016E0080	0.282621799	0.195344702	0.958388233	0.57783841	0.089730763	0.479917097	0.312603127	0.312006786	0.126709486	0.465932325
Z016E0081	-0.16046453	-1.36849156	0.576600829	-0.42796044	-0.482170635	-0.473940372	-0.79004974	-0.428667499	-0.356056101	-0.664342816
Z016E0082	-1.933428613	-1.924560861	-2.206370847	-1.015943309	-1.751236319	-1.928551749	-1.925429373	-1.69294113	-1.78397217	-1.836151608
Z016E0083	1.12823019	1.047750497	1.350341137	0.836799445	0.971602081	0.975961545	0.834683447	1.123149856	1.027217341	1.221457061
Z016E0084	-0.506218683	-0.314306983	0.080237756	-0.884223153	-0.677347389	-0.633435477	-0.342223293	-0.075958215	-0.496965397	-0.097944368
Z016E0085	2.313187664	1.922022084	2.502942269	2.188369377	1.614133855	1.926912272	1.79023175	1.789167186	1.937421764	1.76210012
Z016E0086	0.641771826	0.118993012	1.130711028	1.649209486	1.557324422	0.841163292	1.13620526	0.889205773	1.240501117	0.999204446
Z016E0087	-0.747540365	-0.998679651	-1.228880023	0.128547583	0.232068488	-0.493435894	-1.079997337	-0.712967156	-0.796760206	-0.489029406
Z016E0088	-0.197494165	0.044073386	-0.465523939	0.138961635	-0.270852396	0.050789081	-0.066037716	0.024498294	-0.091882857	0.019374417
Z016E0089	-0.957095625	-0.028920277	-0.645459276	0.368946427	-0.604413614	-0.297341556	-0.259962955	-0.465607236	-0.115320945	-0.481072139
Z016E0090	0.528099212	0.516336911	0.247066928	1.51052477	0.545309847	0.437266321	0.359764759	0.610433474	0.131948148	0.390400721
Z016E0091	0.775333255	0.975915368	1.014490654	1.011109068	0.384855667	0.805536383	0.808479759	0.90195396	0.456453318	0.691087709
Z016E0092	-0.116222413	-0.206260152	-0.058931543	0.700262784	0.062560953	-0.005124059	-0.058006095	0.014063395	-0.279679906	-0.138144826
Z016E0093	0.142554231	0.216054062	0.368398252	0.001056685	0.182278729	0.484141618	0.343884913	0.743862681	0.612294075	0.614404046
Z016E0094	0.369603969	-0.459975265	-0.449635698	-0.060924672	0.126976482	-0.024733049	0.069735691	-0.242013258	-0.109414603	-0.260445661
Z016E0095	1.211704628	1.064247006	1.180243241	0.961628464	0.369526821	0.912395875	0.845133441	0.931493607	0.57788698	0.742148426
Z016E0096	0.628899497	0.048511997	0.698388203	1.036224553	-0.047203047	0.26019516	0.175877646	0.235383982	0.185209453	0.429726892
Z016E0097	0.489228312	0.072301299	-0.708385582	0.704680846	0.470052838	-0.282392924	-0.172363603	-0.340501528	-0.203112194	-0.058502962
Z016E0098	0.607463477	-0.026429774	-0.061026416	0.667262491	0.367952735	-0.105737518	-0.224388218	0.110786554	0.043769247	-0.246207563
Z016E0099	0.092083588	-0.896380856	0.243578507	-0.88207048	-0.177593835	-0.342245416	-0.616335468	-0.523132954	-0.568164283	-0.48669178
Z016E0100	-0.285236992	1.307877187	1.05116155	-0.061920605	1.056036043	0.645515488	0.463425304	0.757530724	0.973619901	0.635228951
Z016E0102	0.717005545	-0.225770862	0.956327662	0.57239637	0.53580513	0.410147818	0.416485906	0.306942259	0.202996445	0.028242647
Z016E0103	1.152211298	0.064103537	0.486035323	0.788839769	1.120654569	0.811369934	0.677450361	0.538203016	0.669422011	0.816962011
Z016E0104	0.011370958	0.167405872	0.330943503	0.460714858	0.784304339	0.507808943	0.392925613	0.392216057	0.674764092	0.492136775
Z016E0105	0.97430788	-0.041093568	0.286008096	0.372149908	-0.008772919	0.354217002	0.271261356	0.432320316	0.22338323	0.150898523
Z016E0106	-0.948904551	-0.575504537	-1.146093244	-1.083705962	-0.921879285	-0.439324468	-0.969283029	-0.614597013	-0.785467706	-0.893205376
Z016E0107	0.187777815	-0.044391069	0.10228822	-0.129283192	-0.056294413	0.756741642	0.629362718	0.410036028	0.687469382	0.562898704
Z016E0108	0.354583129	0.470059451	0.783847735	1.122023868	0.211983369	0.432802379	0.412514898	0.497515817	0.471240216	0.467477446
Z016E0109	0.517913678	-0.37187781	0.539414857	-0.340574303	0.284640856	-0.002697937	-0.23551626	0.173396399	0.006653789	-0.158038976
Z016E0110	0.964152916	-0.479730394	0.482074249	0.392234431	0.3941395	-0.149602479	-0.575552033	-0.408768727	0.042873189	-0.031443986
Z016E0111	-0.820737454	-1.300614485	-0.408458654	-1.07139556	-0.531074852	-0.754382206	-0.821159857	-0.796202072	-0.488777382	-0.653897931
Z016E0112	0.400589689	0.376726872	-0.368600073	0.048114744	-0.059487757	-0.011278708	0.081605784	0.165303274	0.11069157	-0.011921032
Z016E0113	-0.311925643	-0.8959235	-0.220773405	-0.921097766	0.127021743	-0.532778759	-0.071149503	-0.40884435	-0.460612794	-0.299650878
Z016E0115	-0.015443923	-0.881029974	-0.636731033	-0.612880046	-0.370432364	-0.189492773	-0.25865083	-0.324234332	-0.249863767	-0.529813253
Z016E0116	0.466922298	0.845317397	0.224203461	0.787276307	0.834019309	0.639306213	0.691043313	0.477981587	0.625625211	0.65791633
Z016E0117	-0.564376793	-0.585995023	0.170564278	-0.717905793	-0.339419379	-0.188568746	-0.435881486	-0.230469144	-0.316445087	-0.549239262
Z016E0118	1.498918787	-0.451159072	0.889669705	0.140009455	1.067475162	0.333609088	0.66100033	0.165822235	0.637155423	0.361706048
Z016E0119	0.284079364	0.62637913	0.04999324	0.366111306	0.982356323	0.370462376	0.624943841	0.43499686	0.823514354	0.616893088
Z016E0120	-1.032547916	-1.018228687	-0.259126044	-0.23084402	-1.009130179	-0.763718557	-0.930432465	-0.948321455	-0.690941935	-0.767260432
Z016E0121	0.277393536	0.583408951	-0.227859739	0.297672399	0.250344157	0.415175592	0.480931844	0.584404911	0.625539446	0.261010407
Z016E0122	-1.029162052	-0.333834161	0.150111911	-1.16060157	0.241087685	-0.480930685	-0.548659376	-0.184575	-0.37786886	-0.383394264
Z016E0123	0.596700927	-0.164432349	-0.35964588	-0.069523411	0.447441836	0.580656797	0.480839039	0.455798834	0.327559064	0.350891474
Z016E0124	0.167145449	-0.424640848	-0.718044927	-0.25502239	-0.40378598	-0.176304075	0.012957664	-0.109391119	-0.792893077	-0.485099822
Z016E0125	0.319464249	-0.412367776	-0.636782955	-0.262243737	-0.454852733	-0.399067825	-0.204196828	-0.137325618	-0.432255745	-0.503700278
Z016E0126	0.398683963	0.479411206	0.488800302	1.216367296	0.946213583	0.383057418	0.659984546	0.871195468	0.810908611	0.782884414
Z016E0127	0.737750723	1.030397047	1.417869199	1.053949817	1.175162161	0.710087884	0.671495063	0.928620032	0.816063102	0.575765159
Z016E0128	0.003440926	-0.406925134	-0.22650062	0.633791513	-0.199337917	-0.305583668	-0.015189413	-0.323784287	-0.186071216	-0.074633146
Z016E0129	0.682410418	0.298621886	0.844367696	-0.33995777	0.025578929	0.627297455	0.603347493	0.381474045	0.56129406	0.52445945
Z016E0130	-0.533053225	-0.920473001	-1.058046971	-0.584726694	-1.405105259	-0.999445497	-1.093680803	-0.857184535	-0.78307355	-0.643810737
Z016E0131	1.952778662	2.103157764	1.455107369	1.88936182	1.98611106	2.026054169	1.96992617	1.696524341	1.574219298	1.770364374
Z016E0132	-0.985514972	-0.598576521	-0.942020948	-0.431974634	-0.501145014	-0.811139817	-1.11573961	-1.292864087	-0.898416857	-0.918716258
Z016E0133	-0.233961384	0.276270945	-0.724383992	-0.826532861	0.598602642	0.183831997	-0.114139947	-0.31218296	0.417409737	-0.020600974
Z016E0134	-0.76813119	0.198610221	-0.862530646	-0.794539021	0.488319374	-0.164334061	-0.131129423	-0.403858271	-0.183895781	-0.222767174
Z016E0135	-0.229171434	0.37800752	0.209687802	0.214485733	0.030615637	0.243963925	0.157267189	0.240141179	0.076390533	0.123163863
Z016E0136	0.015481447	-0.173602094	0.063539103	0.237955134	0.440310042	0.282478964	-0.192760543	0.004811034	0.12152305	0.219017036
Z016E0137	0.064834178	0.793436341	-0.311673859	-0.450937409	-0.781894294	-0.137623066	0.174642139	0.241136293	-0.173890291	0.000545115
Z016E0138	0.495829668	0.922663126	0.816650605	1.616054059	0.632436266	0.741556008	0.737136294	0.977744617	0.727844815	0.779681461
Z016E0139	-0.072968911	0.883139354	0.544422745	-0.130430131	0.426739337	0.434428389	0.195229363	0.194253676	0.284268823	0.408715529
Z016E0140	1.189126359	1.370598536	0.568562699	1.060828945	0.595781916	1.067660692	1.013516823	1.429614033	1.248793753	0.871090131
Z016E0141	-0.848867927	-0.134695821	-0.569003177	0.059561886	-0.504952104	-0.582313808	-0.416690843	0.001572973	-0.656585611	-0.235628642
Z016E0142	-1.612455943	-1.532281512	-1.929341611	-0.862528938	-2.326763327	-1.752212906	-1.358247757	-1.32818731	-1.737681376	-1.636496767
Z016E0143	-1.362948426	-0.667218115	-1.317434088	-1.824273808	-1.120232223	-1.293605879	-1.165668272	-1.530371459	-1.170864966	-1.264733437
Z016E0144	1.553547955	1.406261808	1.219588245	1.442082567	0.671041112	1.091267333	1.482931649	1.233663053	0.958346697	1.33399487
Z016E0145	-1.117569796	-0.883672671	-1.724332222	-0.443581353	-1.544965336	-0.739315441	-0.806224131	-0.600072796	-0.805098099	-0.947723421
Z016E0146	0.561927317	1.307092532	1.509393506	1.202563051	1.232097127	1.440724046	1.515107873	1.588801248	1.402531234	1.37815001
Z016E0147	1.149870912	1.811143633	1.040118323	1.760477189	1.067452949	1.262013059	1.27628637	1.256687678	1.415745019	1.428113367
Z016E0148	0.22281119	0.594297716	-0.215828766	-0.281338732	0.056434805	0.138321946	0.304580653	-0.102823221	-0.072039871	0.16872487
Z016E0149	-0.705561232	-0.548544839	-0.126891837	-0.507143129	-0.012783306	-0.176402064	-0.084372419	-0.137554078	-0.19272861	0.078661044
Z016E0150	-0.747829525	-0.605024162	-0.443753543	0.02690437	-0.045071752	-0.734333058	-0.79023811	-0.607462711	-0.587917832	-0.650571396
Z016E0151	0.742828483	0.374264558	-0.335378536	0.880577376	-0.440189027	0.120982849	0.196636388	-0.147695188	0.206398689	0.023248663
Z016E0152	0.558487163	1.030991292	1.032737557	1.982500637	1.195554727	0.960725761	1.086832306	0.729364508	1.155699886	1.314426858
Z016E0153	-1.243095384	-1.451947925	-0.776787266	-0.934269436	-1.2274729	-0.682987561	-0.741281555	-0.942624587	-0.848388051	-0.863215286
Z016E0154	1.485072138	0.55025056	1.444770735	0.947403252	0.694857139	0.935526115	0.698824782	0.956104508	0.685577473	0.967862851
Z016E0155	-1.790292641	-1.055612212	-1.121851863	-1.506415863	-2.070532441	-1.662264829	-1.530314043	-1.629549007	-1.379193845	-1.499580823
Z016E0156	-0.086098783	-0.49888819	0.74124886	0.074263717	0.357523497	0.29449933	0.058432253	0.133462461	0.137134105	0.101591912
Z016E0157	-0.667491029	-1.822427336	-1.030022721	-1.196806594	-0.946756293	-1.076210999	-1.110841496	-0.740328533	-1.081242966	-0.899260767
Z016E0158	-0.250883651	-0.31909337	-0.839441532	0.229760219	0.002470836	-0.206824745	-0.158176266	-0.342505292	-0.131742034	-0.208085703
Z016E0159	-0.077846387	-0.119770053	-0.471185504	-0.006322371	-0.363781201	-0.108264465	-0.363523533	-0.118377682	-0.386099697	-0.338753191
Z016E0160	-0.371850511	-0.64363055	-0.273440924	-1.003473963	-0.560192926	-0.388957735	-0.344070656	-0.547602281	-0.422570153	-0.290098037
Z016E0161	0.487758716	0.467507378	0.960252416	0.865902834	0.6310894	0.489587824	0.423658213	0.825212844	0.562738283	0.780787797
Z016E0162	0.187724523	-0.418152184	-0.010443991	-0.875102761	0.144160115	-0.821519026	-0.763101215	-0.788804438	-0.544482785	-0.6118092
Z016E0163	-0.677174594	0.324816978	-0.298597801	0.238427584	0.590694906	-0.025148335	-0.16096505	0.07880318	-0.187268803	-0.085818804
Z016E0164	-0.039928746	-0.333368241	-0.470779544	-0.108909765	-0.16558197	-0.128091104	0.177172856	-0.318436758	-0.269504577	-0.422273213
Z016E0165	0.279455816	-0.546314975	-0.003528824	0.149348071	0.084996358	0.252300909	0.115331869	-0.022903168	0.12289427	-0.086346269
Z016E0166	0.301873282	0.136217177	0.767721971	0.056223989	-0.140456714	0.404435353	0.688442781	0.371267775	0.529047623	0.631222593
Z016E0167	-0.275293648	0.053359396	-0.048962384	-0.560683204	0.41755284	0.183135231	0.085517057	0.077254183	-0.048569439	0.263105408
Z016E0168	0.473264732	0.7722079	0.918137724	0.620763438	0.348432556	0.357377182	0.600852155	0.354681798	0.351423511	0.635018855
Z016E0169	1.058212218	0.716542364	1.031651488	1.474697237	0.831511442	0.909561037	0.823042861	0.691248299	0.740446846	0.589783305
Z016E0170	-0.976806277	-1.160869092	-0.598532467	-0.630642412	-0.761902822	-0.928150111	-0.600804433	-0.42765988	-0.646066064	-0.678319196
Z016E0171	1.297454241	1.834190259	1.246523052	0.719821041	1.209568284	1.308254553	1.461303848	1.59421125	1.497956328	1.774881526
Z016E0172	-1.16662958	-1.741408716	-0.802877183	-0.937602206	-0.17859177	-0.838962806	-0.794156	-0.911234582	-0.85461346	-0.903371372
Z016E0173	0.052439039	0.565385338	-0.360534499	0.039546157	0.017658234	-0.018589199	0.280470479	0.282107151	0.383475976	0.330436667
Z016E0174	1.153477577	1.317688763	0.90480368	1.389757613	0.852210093	0.716032218	0.638176612	0.573165163	0.855821239	0.826524646
Z016E0175	0.064777761	-0.402091177	0.588335132	-0.55710722	-0.303138758	0.089904077	0.183197392	0.104917603	-0.035408154	0.16839171
Z016E0176	0.799783094	1.371738554	1.588057366	1.660011294	0.914105603	0.788117807	1.018867677	0.755712849	0.863671062	1.011261663
Z016E0177	0.281611597	0.351196905	0.240595037	1.111998929	0.957344744	0.118339651	0.454777758	0.261788038	0.200795582	0.292340991
[truncated: 254,642 more chars]
