# Supplementary material for: Association Mapping across Numerous Traits Reveals Patterns of Functional Variation in Maize
Source: PLoS Genet. 2014 Dec 4;10(12):e1004845. doi: 10.1371/journal.pgen.1004845 (PMC4256217; doi:10.1371/journal.pgen.1004845)
Supplement: Dataset S2 — Chromosome-specific residuals. Existing best linear unbiased predictors (BLUPs) for each inbred line were used to fit a joint-linkage model across all chromosomes. The hits from this model were then used to create chromosome-specific residual values by accounting for all markers except those on the chromosome in question. (See Methods for details.) These residuals are the phenotypic input for the NAM-GWAS analysis. (ZIP) [file pgen.1004845.s007.zip › Supplemental File 1 - Residuals/Fructose.txt]

Sample	Chr1	Chr2	Chr3	Chr4	Chr5	Chr6	Chr7	Chr8	Chr9	Chr10
Z001E0001	0.11388	0.11388	0.15583	0.11388	0.15735	0.11388	0.07786	0.11388	0.09654	0.14108
Z001E0002	0.12938	0.12938	0.1283	0.12938	0.07063	0.12938	0.08812	0.12938	0.13975	0.11079
Z001E0003	-0.01295	-0.01295	0.02239	-0.01295	0.01629	-0.01295	-0.05644	-0.01295	-0.03736	-0.0412
Z001E0004	-0.10682	-0.10682	-0.10157	-0.10682	-0.06853	-0.10682	-0.15446	-0.10682	-0.12303	-0.12545
Z001E0005	0.2368	0.2368	0.2891	0.2368	0.22484	0.2368	0.25754	0.2368	0.23743	0.25227
Z001E0006	0.07189	0.07189	0.11858	0.07189	0.09944	0.07189	0.04121	0.07189	0.0854	0.10782
Z001E0007	-0.13192	-0.13192	-0.13042	-0.13192	-0.16596	-0.13192	-0.17403	-0.13192	-0.10893	-0.11385
Z001E0008	0.10028	0.10028	0.0423	0.10028	0.06269	0.10028	0.04833	0.10028	0.08509	0.079
Z001E0009	-0.00358	-0.00358	-0.05075	-0.00358	-0.04894	-0.00358	0.01259	-0.00358	0.01343	-0.04176
Z001E0010	0.11364	0.11364	0.11564	0.11364	0.14537	0.11364	0.07732	0.11364	0.12873	0.13964
Z001E0011	-0.09825	-0.09825	-0.12303	-0.09825	-0.05676	-0.09825	-0.10418	-0.09825	-0.11667	-0.07842
Z001E0012	0.14837	0.14837	0.13049	0.14837	0.1909	0.14837	0.17968	0.14837	0.16444	0.17861
Z001E0013	0.08722	0.08722	0.09488	0.08722	0.14198	0.08722	0.10646	0.08722	0.0795	0.08654
Z001E0014	0.08138	0.08138	0.07516	0.08138	0.03916	0.08138	0.06404	0.08138	0.10099	0.04639
Z001E0015	-0.07469	-0.07469	-0.03108	-0.07469	-0.05419	-0.07469	-0.10907	-0.07469	-0.06476	-0.06654
Z001E0016	-0.04273	-0.04273	-0.05625	-0.04273	-0.0399	-0.04273	-0.02028	-0.04273	-0.06618	-0.06865
Z001E0017	0.02559	0.02559	0.02631	0.02559	-0.00296	0.02559	-0.01408	0.02559	0.02955	-0.00364
Z001E0018	0.0704	0.0704	0.05711	0.0704	0.10581	0.0704	0.03717	0.0704	0.04457	0.10114
Z001E0019	-0.02809	-0.02809	0.02004	-0.02809	-0.04162	-0.02809	-0.00755	-0.02809	-0.03143	-0.02311
Z001E0020	-0.199	-0.199	-0.20009	-0.199	-0.20382	-0.199	-0.18119	-0.199	-0.20043	-0.18589
Z001E0021	-0.08987	-0.08987	-0.10756	-0.08987	-0.07048	-0.08987	-0.12476	-0.08987	-0.10306	-0.08168
Z001E0022	0.22824	0.22824	0.25183	0.22824	0.2876	0.22824	0.25498	0.22824	0.21773	0.25382
Z001E0023	0.29222	0.29222	0.33431	0.29222	0.32741	0.29222	0.31704	0.29222	0.28919	0.27159
Z001E0024	-0.07993	-0.07993	-0.09017	-0.07993	-0.06061	-0.07993	-0.04954	-0.07993	-0.07613	-0.09277
Z001E0025	0.2412	0.2412	0.23726	0.2412	0.21138	0.2412	0.20072	0.2412	0.24616	0.21305
Z001E0028	-0.06062	-0.06062	-0.06808	-0.06062	-0.02867	-0.06062	-0.03849	-0.06062	-0.08379	-0.0895
Z001E0029	0.27389	0.27389	0.31656	0.27389	0.27613	0.27389	0.2374	0.27389	0.27623	0.30182
Z001E0030	0.07351	0.07351	0.05641	0.07351	0.07535	0.07351	0.09534	0.07351	0.05082	0.04841
Z001E0031	-0.07014	-0.07014	-0.11465	-0.07014	-0.08224	-0.07014	-0.10923	-0.07014	-0.05602	-0.05221
Z001E0032	-0.05982	-0.05982	-0.03931	-0.05982	-0.0232	-0.05982	-0.02397	-0.05982	-0.04399	-0.01819
Z001E0033	0.12504	0.12504	0.12294	0.12504	0.10485	0.12504	0.13425	0.12504	0.1181	0.07863
Z001E0036	-0.03639	-0.03639	0.00062	-0.03639	-0.0333	-0.03639	-0.07929	-0.03639	-0.05302	-0.04056
Z001E0037	0.07936	0.07936	0.09637	0.07936	0.1245	0.07936	0.09864	0.07936	0.06178	0.04949
Z001E0038	-0.05826	-0.05826	-0.07169	-0.05826	-0.07436	-0.05826	-0.06109	-0.05826	-0.05883	-0.02646
Z001E0040	0.07759	0.07759	0.07076	0.07759	0.05878	0.07759	0.08809	0.07759	0.06892	0.03506
Z001E0041	-0.1164	-0.1164	-0.11	-0.1164	-0.08614	-0.1164	-0.15406	-0.1164	-0.09951	-0.0942
Z001E0043	-0.03922	-0.03922	-0.04152	-0.03922	-0.06239	-0.03922	-0.07626	-0.03922	-0.03038	-0.03927
Z001E0044	-0.0471	-0.0471	-0.05489	-0.0471	-0.07268	-0.0471	-0.0985	-0.0471	-0.05822	-0.06519
Z001E0045	-0.01811	-0.01811	-0.05904	-0.01811	-0.04933	-0.01811	0.00546	-0.01811	0.00604	-0.00075
Z001E0046	0.00955	0.00955	0.01168	0.00955	0.04131	0.00955	-0.02675	0.00955	0.0246	0.03551
Z001E0047	0.08532	0.08532	0.04026	0.08532	0.10618	0.08532	0.10756	0.08532	0.09407	0.05469
Z001E0048	0.00567	0.00567	-0.00061	0.00567	-0.02797	0.00567	-0.03626	0.00567	-0.00836	0.02119
Z001E0049	-0.00638	-0.00638	-0.00998	-0.00638	0.01139	-0.00638	-0.05	-0.00638	0.00142	-0.03607
Z001E0050	-0.08477	-0.08477	-0.02992	-0.08477	-0.12597	-0.08477	-0.12397	-0.08477	-0.05972	-0.06433
Z001E0051	-0.15368	-0.15368	-0.14488	-0.15368	-0.12514	-0.15368	-0.13447	-0.15368	-0.13614	-0.18753
Z001E0052	0.04372	0.04372	0.05557	0.04372	0.09637	0.04372	0.03282	0.04372	0.03378	0.05418
Z001E0053	-0.0864	-0.0864	-0.0726	-0.0864	-0.10971	-0.0864	-0.06572	-0.0864	-0.05366	-0.07247
Z001E0054	0.08983	0.08983	0.10198	0.08983	0.07469	0.08983	0.10798	0.08983	0.107	0.09924
Z001E0055	-0.28595	-0.28595	-0.31152	-0.28595	-0.3117	-0.28595	-0.27673	-0.28595	-0.29526	-0.33432
Z001E0056	-0.0753	-0.0753	-0.03668	-0.0753	-0.05617	-0.0753	-0.11055	-0.0753	-0.06432	-0.066
Z001E0057	-0.03816	-0.03816	-0.04071	-0.03816	-0.02237	-0.03816	-0.06923	-0.03816	-0.02893	-0.00564
Z001E0058	-0.19559	-0.19559	-0.19074	-0.19559	-0.216	-0.19559	-0.17223	-0.19559	-0.16643	-0.17402
Z001E0059	-0.13506	-0.13506	-0.183	-0.13506	-0.09722	-0.13506	-0.10277	-0.13506	-0.1227	-0.10248
Z001E0060	-0.15533	-0.15533	-0.15341	-0.15533	-0.19434	-0.15533	-0.12802	-0.15533	-0.13448	-0.14185
Z001E0061	0.43152	0.43152	0.43741	0.43152	0.46233	0.43152	0.4668	0.43152	0.44583	0.46635
Z001E0062	-0.08565	-0.08565	-0.07945	-0.08565	-0.04006	-0.08565	-0.05635	-0.08565	-0.06458	-0.05636
Z001E0063	0.11461	0.11461	0.11549	0.11461	0.13473	0.11461	0.14428	0.11461	0.12364	0.10787
Z001E0064	-0.14807	-0.14807	-0.14203	-0.14807	-0.12029	-0.14807	-0.12934	-0.14807	-0.12995	-0.18128
Z001E0065	-0.23963	-0.23963	-0.24623	-0.23963	-0.18654	-0.23963	-0.22023	-0.23963	-0.25192	-0.2457
Z001E0066	0.03684	0.03684	0.03099	0.03684	-0.02633	0.03684	-0.00683	0.03684	0.0461	0.0051
Z001E0067	0.00963	0.00963	0.01481	0.00963	-0.01153	0.00963	-0.04058	0.00963	0.00547	0.01146
Z001E0068	0.18549	0.18549	0.19799	0.18549	0.22125	0.18549	0.2085	0.18549	0.20647	0.17927
Z001E0069	0.06421	0.06421	0.04703	0.06421	0.02671	0.06421	0.02144	0.06421	0.04278	0.05932
Z001E0070	-0.12775	-0.12775	-0.09846	-0.12775	-0.16744	-0.12775	-0.11176	-0.12775	-0.10281	-0.16425
Z001E0071	-0.02065	-0.02065	-0.00674	-0.02065	0.03031	-0.02065	0.00351	-0.02065	-0.01167	-0.00362
Z001E0072	-0.20992	-0.20992	-0.22054	-0.20992	-0.25633	-0.20992	-0.1853	-0.20992	-0.19823	-0.23071
Z001E0073	0.13568	0.13568	0.08874	0.13568	0.14952	0.13568	0.09586	0.13568	0.14218	0.1297
Z001E0074	-0.03268	-0.03268	-0.02781	-0.03268	-0.01793	-0.03268	-0.07905	-0.03268	-0.0212	-0.0699
Z001E0075	0.03462	0.03462	-0.0198	0.03462	0.05742	0.03462	-0.01416	0.03462	0.00663	-0.00794
Z001E0076	-0.03893	-0.03893	-0.03051	-0.03893	-0.0105	-0.03893	-0.01979	-0.03893	-0.02131	-0.07269
Z001E0077	0.00415	0.00415	-0.01999	0.00415	-0.04311	0.00415	0.02326	0.00415	0.02023	-0.02921
Z001E0078	0.02226	0.02226	-0.02427	0.02226	0.03622	0.02226	-0.01748	0.02226	0.02868	0.01619
Z001E0079	0.08685	0.08685	0.11359	0.08685	0.0458	0.08685	0.04784	0.08685	0.0998	0.10671
Z001E0080	-0.00347	-0.00347	0.00757	-0.00347	0.00255	-0.00347	0.01705	-0.00347	-0.02203	-0.03046
Z001E0082	0.16194	0.16194	0.16156	0.16194	0.19331	0.16194	0.18378	0.16194	0.17594	0.13578
Z001E0083	-0.13097	-0.13097	-0.11593	-0.13097	-0.0883	-0.13097	-0.10436	-0.13097	-0.1063	-0.10929
Z001E0084	0.2726	0.2726	0.26154	0.2726	0.26509	0.2726	0.30314	0.2726	0.2847	0.28441
Z001E0085	0.15521	0.15521	0.21014	0.15521	0.19238	0.15521	0.18662	0.15521	0.17933	0.18794
Z001E0086	0.06747	0.06747	0.05471	0.06747	0.01963	0.06747	0.01809	0.06747	0.04636	0.02751
Z001E0087	-0.04029	-0.04029	-0.03053	-0.04029	0.01815	-0.04029	-0.01911	-0.04029	-0.04635	-0.02722
Z001E0089	0.01966	0.01966	0.01862	0.01966	0.05001	0.01966	-0.03225	0.01966	0.00055	-0.02601
Z001E0090	-0.04921	-0.04921	-0.06638	-0.04921	-0.0802	-0.04921	-0.03025	-0.04921	-0.06799	-0.07832
Z001E0091	-0.19547	-0.19547	-0.15429	-0.19547	-0.14308	-0.19547	-0.16787	-0.19547	-0.20535	-0.1717
Z001E0093	-0.03311	-0.03311	-0.02363	-0.03311	0.02525	-0.03311	-0.01198	-0.03311	-0.03911	-0.01997
Z001E0094	-0.08885	-0.08885	-0.13346	-0.08885	-0.03823	-0.08885	-0.06472	-0.08885	-0.10357	-0.07243
Z001E0095	0.06107	0.06107	0.01826	0.06107	0.08875	0.06107	0.08686	0.06107	0.07358	0.05841
Z001E0096	-0.12922	-0.12922	-0.07899	-0.12922	-0.08799	-0.12922	-0.09441	-0.12922	-0.10959	-0.08985
Z001E0097	-0.21553	-0.21553	-0.2598	-0.21553	-0.24767	-0.21553	-0.19254	-0.21553	-0.19067	-0.1974
Z001E0098	-0.17948	-0.17948	-0.19005	-0.17948	-0.19932	-0.17948	-0.16964	-0.17948	-0.18736	-0.22115
Z001E0099	-0.04162	-0.04162	-0.04387	-0.04162	-0.06145	-0.04162	-0.01797	-0.04162	-0.04962	-0.02276
Z001E0100	0.08715	0.08715	0.0315	0.08715	0.07446	0.08715	0.10788	0.08715	0.0771	0.10365
Z001E0101	0.21674	0.21674	0.16886	0.21674	0.23653	0.21674	0.17992	0.21674	0.22767	0.23947
Z001E0102	-0.16552	-0.16552	-0.21179	-0.16552	-0.14529	-0.16552	-0.20206	-0.16552	-0.15493	-0.14317
Z001E0103	-0.00414	-0.00414	0.00248	-0.00414	0.05344	-0.00414	0.01649	-0.00414	-0.00953	0.00966
Z001E0104	0.01465	0.01465	-0.00487	0.01465	0.04865	0.01465	0.03891	0.01465	-0.01143	-0.00587
Z001E0105	-0.20036	-0.20036	-0.16346	-0.20036	-0.18791	-0.20036	-0.23907	-0.20036	-0.19324	-0.21914
Z001E0106	0.20419	0.20419	0.25573	0.20419	0.16238	0.20419	0.22299	0.20419	0.22837	0.17269
Z001E0107	-0.08885	-0.08885	-0.08943	-0.08885	-0.04259	-0.08885	-0.0592	-0.08885	-0.10501	-0.06234
Z001E0108	-0.11944	-0.11944	-0.10436	-0.11944	-0.07676	-0.11944	-0.09282	-0.11944	-0.09478	-0.09777
Z001E0109	-0.09057	-0.09057	-0.0961	-0.09057	-0.12401	-0.09057	-0.13237	-0.09057	-0.10475	-0.07522
Z001E0110	-0.07209	-0.07209	-0.06274	-0.07209	-0.0434	-0.07209	-0.05279	-0.07209	-0.05467	-0.10607
Z001E0111	-0.07687	-0.07687	-0.02954	-0.07687	-0.0698	-0.07687	-0.06047	-0.07687	-0.08755	-0.1132
Z001E0112	0.04644	0.04644	-0.00362	0.04644	0.01722	0.04644	-0.00097	0.04644	0.0338	0.05182
Z001E0113	0.056	0.056	0.06126	0.056	0.1005	0.056	0.01151	0.056	0.04402	0.06585
Z001E0114	-0.10975	-0.10975	-0.1188	-0.10975	-0.06047	-0.10975	-0.07735	-0.10975	-0.12959	-0.07572
Z001E0115	0.2137	0.2137	0.26895	0.2137	0.19394	0.2137	0.2372	0.2137	0.22963	0.2334
Z001E0116	0.13083	0.13083	0.1734	0.13083	0.09191	0.13083	0.15229	0.13083	0.15143	0.10697
Z001E0118	0.0696	0.0696	0.08142	0.0696	0.09867	0.0696	0.03076	0.0696	0.08807	0.08775
Z001E0119	0.00829	0.00829	0.00906	0.00829	0.00398	0.00829	0.02643	0.00829	0.00647	0.02098
Z001E0120	-0.14071	-0.14071	-0.14769	-0.14071	-0.11429	-0.14071	-0.1066	-0.14071	-0.13338	-0.12582
Z001E0121	0.16668	0.16668	0.12377	0.16668	0.12856	0.16668	0.15747	0.16668	0.1878	0.18236
Z001E0122	-0.07383	-0.07383	-0.07061	-0.07383	-0.0296	-0.07383	-0.06011	-0.07383	-0.08696	-0.11622
Z001E0123	0.02878	0.02878	0.02638	0.02878	0.00851	0.02878	0.03794	0.02878	0.02191	-0.01756
Z001E0124	-0.14233	-0.14233	-0.09456	-0.14233	-0.10232	-0.14233	-0.123	-0.14233	-0.15701	-0.17475
Z001E0125	-0.09147	-0.09147	-0.07435	-0.09147	-0.0463	-0.09147	-0.07217	-0.09147	-0.10907	-0.12137
Z001E0126	-0.08721	-0.08721	-0.08522	-0.08721	-0.10274	-0.08721	-0.07625	-0.08721	-0.08804	-0.10886
Z001E0127	0.26198	0.26198	0.25287	0.26198	0.29177	0.26198	0.27636	0.26198	0.24794	0.226
Z001E0128	-0.16854	-0.16854	-0.14493	-0.16854	-0.13107	-0.16854	-0.13215	-0.16854	-0.15336	-0.12762
Z001E0129	-0.009	-0.009	0.00025	-0.009	0.01966	-0.009	0.01028	-0.009	0.00844	-0.04296
Z001E0130	0.16219	0.16219	0.1735	0.16219	0.19112	0.16219	0.12327	0.16219	0.18078	0.18047
Z001E0131	-0.17468	-0.17468	-0.17908	-0.17468	-0.15911	-0.17468	-0.14751	-0.17468	-0.16665	-0.19445
Z001E0132	-0.23249	-0.23249	-0.18756	-0.23249	-0.27106	-0.23249	-0.26919	-0.23249	-0.21081	-0.20419
Z001E0133	0.01043	0.01043	0.0203	0.01043	-0.02666	0.01043	-0.03445	0.01043	0.03713	0.021
Z001E0134	0.04505	0.04505	0.01343	0.04505	0.0227	0.04505	-0.00113	0.04505	0.03313	0.05635
Z001E0135	-0.05916	-0.05916	-0.11356	-0.05916	-0.03551	-0.05916	-0.03431	-0.05916	-0.0539	-0.08206
Z001E0137	-0.10914	-0.10914	-0.10721	-0.10914	-0.14306	-0.10914	-0.15118	-0.10914	-0.08623	-0.09116
Z001E0138	-0.06721	-0.06721	-0.06651	-0.06721	-0.10147	-0.06721	-0.10946	-0.06721	-0.04405	-0.04895
Z001E0139	-0.20541	-0.20541	-0.22013	-0.20541	-0.20003	-0.20541	-0.24069	-0.20541	-0.20754	-0.22149
Z001E0140	-0.00926	-0.00926	-0.00379	-0.00926	-0.0295	-0.00926	0.0142	-0.00926	0.01977	0.01216
Z001E0141	-0.1427	-0.1427	-0.15359	-0.1427	-0.12356	-0.1427	-0.11243	-0.1427	-0.13877	-0.1554
Z001E0143	-0.13856	-0.13856	-0.20115	-0.13856	-0.11265	-0.13856	-0.18454	-0.13856	-0.17029	-0.17367
Z001E0144	0.10502	0.10502	0.09329	0.10502	0.0583	0.10502	0.12944	0.10502	0.11694	0.08449
Z001E0145	0.24523	0.24523	0.2909	0.24523	0.30243	0.24523	0.27474	0.24523	0.23398	0.27583
Z001E0146	0.02908	0.02908	0.01977	0.02908	0.07829	0.02908	0.06143	0.02908	0.00929	0.06317
Z001E0147	0.09315	0.09315	0.10071	0.09315	0.05571	0.09315	0.10643	0.09315	0.11875	0.05155
Z001E0149	0.2961	0.2961	0.28855	0.2961	0.27576	0.2961	0.30542	0.2961	0.28896	0.25234
Z001E0150	-0.13433	-0.13433	-0.12488	-0.13433	-0.08869	-0.13433	-0.17809	-0.13433	-0.1472	-0.12544
Z001E0151	0.05115	0.05115	0.05204	0.05115	0.02275	0.05115	0.02632	0.05115	0.04288	-0.00087
Z001E0152	-0.18228	-0.18228	-0.18389	-0.18228	-0.131	-0.18228	-0.17824	-0.18228	-0.19736	-0.19057
Z001E0153	-0.02707	-0.02707	0.02452	-0.02707	-0.04558	-0.02707	-0.0389	-0.02707	-0.02974	-0.01357
Z001E0156	-0.0747	-0.0747	-0.0194	-0.0747	-0.12184	-0.0747	-0.0877	-0.0747	-0.05477	-0.10921
Z001E0157	0.03834	0.03834	0.07725	0.03834	0.08127	0.03834	0.06036	0.03834	0.02007	0.01354
Z001E0158	0.28964	0.28964	0.30607	0.28964	0.33268	0.28964	0.31649	0.28964	0.31401	0.311
Z001E0159	-0.01552	-0.01552	0.03139	-0.01552	0.01859	-0.01552	0.01555	-0.01552	0.00058	-0.00387
Z001E0160	0.09311	0.09311	0.05927	0.09311	0.04855	0.09311	0.11476	0.09311	0.10577	0.06755
Z001E0161	0.4889	0.4889	0.49767	0.4889	0.48144	0.4889	0.5042	0.4889	0.49086	0.49417
Z001E0162	-0.05513	-0.05513	-0.04818	-0.05513	-0.01017	-0.05513	-0.09933	-0.05513	-0.06747	-0.04567
Z001E0163	0.05785	0.05785	0.06964	0.05785	0.09039	0.05785	0.01963	0.05785	0.03258	0.05892
Z001E0164	0.08897	0.08897	0.08929	0.08897	0.1324	0.08897	0.10219	0.08897	0.07645	0.04725
Z001E0165	-0.03293	-0.03293	0.01376	-0.03293	-0.05885	-0.03293	-0.01949	-0.03293	-0.03958	-0.07314
Z001E0166	-0.00792	-0.00792	-0.0353	-0.00792	0.03146	-0.00792	0.00668	-0.00792	-0.02466	-0.04785
Z001E0167	0.10315	0.10315	0.11184	0.10315	0.15494	0.10315	0.0917	0.10315	0.09388	0.11435
Z001E0168	0.00279	0.00279	0.00178	0.00279	-0.03166	0.00279	-0.00353	0.00279	0.00701	0.02414
Z001E0170	-0.07554	-0.07554	-0.03534	-0.07554	-0.12782	-0.07554	-0.11938	-0.07554	-0.06131	-0.10312
Z001E0171	-0.05279	-0.05279	-0.03275	-0.05279	-0.09702	-0.05279	-0.03116	-0.05279	-0.03477	-0.07884
Z001E0172	0.11338	0.11338	0.05041	0.11338	0.12196	0.11338	0.07184	0.11338	0.11358	0.08819
Z001E0173	-0.09822	-0.09822	-0.0959	-0.09822	-0.07459	-0.09822	-0.06671	-0.09822	-0.08738	-0.09104
Z001E0174	-0.00615	-0.00615	-0.05351	-0.00615	-0.05156	-0.00615	0.00998	-0.00615	0.0109	-0.04429
Z001E0175	0.01177	0.01177	-0.00089	0.01177	0.04428	0.01177	-0.03793	0.01177	-0.01035	-0.02565
Z001E0176	-0.14572	-0.14572	-0.15161	-0.14572	-0.11984	-0.14572	-0.18504	-0.14572	-0.17187	-0.15074
Z001E0177	0.06676	0.06676	0.01194	0.06676	0.0965	0.06676	0.09469	0.06676	0.07634	0.07244
Z001E0178	0.10136	0.10136	0.092	0.10136	0.14719	0.10136	0.05855	0.10136	0.087	0.12015
Z001E0180	0.20134	0.20134	0.14517	0.20134	0.21179	0.20134	0.16099	0.20134	0.2001	0.17458
Z001E0181	-0.04772	-0.04772	-0.0531	-0.04772	-0.08028	-0.04772	-0.01588	-0.04772	-0.02869	-0.01275
Z001E0182	0.03094	0.03094	-0.00746	0.03094	0.06604	0.03094	0.06066	0.03094	0.04674	0.05574
Z001E0183	0.22411	0.22411	0.21716	0.22411	0.25054	0.22411	0.25823	0.22411	0.23144	0.239
Z001E0184	0.08237	0.08237	0.04342	0.08237	0.0845	0.08237	0.10914	0.08237	0.10219	0.10328
Z001E0185	-0.03684	-0.03684	-0.02883	-0.03684	-0.07415	-0.03684	-0.02347	-0.03684	-0.01133	-0.07854
Z001E0186	-0.00487	-0.00487	0.02237	-0.00487	-0.0282	-0.00487	-0.05231	-0.00487	-0.00976	0.002
Z001E0187	0.04553	0.04553	0.03474	0.04553	0.02871	0.04553	0.07192	0.04553	0.03386	0.07193
Z001E0188	-0.04763	-0.04763	-0.03707	-0.04763	-0.07803	-0.04763	-0.03067	-0.04763	-0.01844	-0.06144
Z001E0189	0.06098	0.06098	0.07357	0.06098	0.09756	0.06098	0.08251	0.06098	0.04092	0.03486
Z001E0190	-0.00274	-0.00274	0.04232	-0.00274	-0.05043	-0.00274	-0.05222	-0.00274	0	-0.04193
Z001E0191	-0.22219	-0.22219	-0.23012	-0.22219	-0.20253	-0.22219	-0.24998	-0.22219	-0.21731	-0.18287
Z001E0192	-0.03441	-0.03441	0.01616	-0.03441	-0.08284	-0.03441	-0.04823	-0.03441	-0.01347	-0.06783
Z001E0193	-0.07863	-0.07863	-0.03221	-0.07863	-0.10462	-0.07863	-0.06524	-0.07863	-0.08522	-0.11878
Z001E0194	-0.11313	-0.11313	-0.10935	-0.11313	-0.06875	-0.11313	-0.09931	-0.11313	-0.12638	-0.15565
Z001E0195	-0.10369	-0.10369	-0.09076	-0.10369	-0.06781	-0.10369	-0.08061	-0.10369	-0.0828	-0.11001
Z001E0196	0.05531	0.05531	0.11089	0.05531	0.07995	0.05531	0.02194	0.05531	0.0724	0.08362
Z001E0197	0.14885	0.14885	0.14783	0.14885	0.14722	0.14885	0.16772	0.14885	0.16689	0.11881
Z001E0198	-0.03361	-0.03361	-0.08452	-0.03361	0.00341	-0.03361	-0.00184	-0.03361	-0.02063	-0.00035
Z001E0199	0.01385	0.01385	0.06604	0.01385	0.00186	0.01385	0.03457	0.01385	0.0145	0.02935
Z002E0001	-0.04818	-0.04818	-0.03469	-0.04818	-0.0416	-0.04818	-0.04729	-0.04818	-0.05793	-0.04802
Z002E0002	0.00254	0.00254	-0.02274	0.00254	0.00835	0.00254	0.01608	0.00254	-0.00931	0.00575
Z002E0003	-0.12362	-0.12362	-0.08878	-0.12362	-0.12244	-0.12362	-0.11392	-0.12362	-0.1288	-0.12598
Z002E0004	-0.05582	-0.05582	-0.06352	-0.05582	-0.05795	-0.05582	-0.04561	-0.05582	-0.06997	-0.05262
Z002E0005	0.09181	0.09181	0.08805	0.09181	0.07367	0.09181	0.07966	0.09181	0.07608	0.09511
Z002E0006	-0.01111	-0.01111	0.01476	-0.01111	-0.01671	-0.01111	-0.00058	-0.01111	-0.02546	-0.01089
Z002E0007	0.00207	0.00207	0.00236	0.00207	0.00505	0.00207	0.01566	0.00207	0.00966	0.00296
Z002E0009	-0.08594	-0.08594	-0.07618	-0.08594	-0.06579	-0.08594	-0.07656	-0.08594	-0.09248	-0.08617
Z002E0010	-0.0502	-0.0502	-0.03961	-0.0502	-0.06669	-0.0502	-0.06145	-0.0502	-0.06687	-0.04669
Z002E0011	0.16996	0.16996	0.14906	0.16996	0.16854	0.16996	0.18198	0.16996	0.18211	0.16881
Z002E0012	0.12311	0.12311	0.07296	0.12311	0.1089	0.12311	0.13484	0.12311	0.11162	0.12389
Z002E0013	-0.06104	-0.06104	-0.09999	-0.06104	-0.04342	-0.06104	-0.06894	-0.06104	-0.04857	-0.05798
Z002E0014	-0.0481	-0.0481	-0.06123	-0.0481	-0.02761	-0.0481	-0.05592	-0.0481	-0.03674	-0.04499
Z002E0016	0.06605	0.06605	0.04691	0.06605	0.05942	0.06605	0.07954	0.06605	0.07593	0.06418
Z002E0017	0.0096	0.0096	0.01381	0.0096	0.01643	0.0096	0.01117	0.0096	-0.00261	0.01283
Z002E0018	-0.03789	-0.03789	-0.01834	-0.03789	-0.01547	-0.03789	-0.02206	-0.03789	-0.0306	-0.03451
Z002E0019	-0.02476	-0.02476	-0.02868	-0.02476	-0.04001	-0.02476	-0.01383	-0.02476	-0.03904	-0.02397
Z002E0021	-0.12908	-0.12908	-0.09724	-0.12908	-0.11273	-0.12908	-0.11363	-0.12908	-0.12071	-0.12853
Z002E0022	-0.15062	-0.15062	-0.1322	-0.15062	-0.13515	-0.15062	-0.13521	-0.15062	-0.14383	-0.14603
Z002E0023	0.10052	0.10052	0.11736	0.10052	0.09949	0.10052	0.10425	0.10052	0.08629	0.10446
Z002E0025	0.0602	0.0602	0.02646	0.0602	0.05194	0.0602	0.07481	0.0602	0.05466	0.06437
Z002E0026	0.02902	0.02902	-0.00782	0.02902	0.00996	0.02902	0.02083	0.02902	0.03926	0.02759
Z002E0027	-0.02009	-0.02009	0.01008	-0.02009	-0.00492	-0.02009	-0.01048	-0.02009	-0.02624	-0.02326
Z002E0028	-0.05161	-0.05161	-0.06249	-0.05161	-0.06209	-0.05161	-0.06632	-0.05161	-0.05772	-0.05289
Z002E0029	-0.05751	-0.05751	-0.04046	-0.05751	-0.05846	-0.05751	-0.06869	-0.05751	-0.04602	-0.05979
Z002E0030	0.16092	0.16092	0.12507	0.16092	0.18033	0.16092	0.16344	0.16092	0.17349	0.16494
Z002E0032	-0.01059	-0.01059	-0.05448	-0.01059	-0.02879	-0.01059	-0.01772	-0.01059	-0.00328	-0.00946
Z002E0033	-0.00508	-0.00508	-0.04806	-0.00508	-0.00565	-0.00508	-0.01561	-0.00508	-0.01453	-0.00217
Z002E0034	-0.0824	-0.0824	-0.09402	-0.0824	-0.06392	-0.0824	-0.09345	-0.0824	-0.06676	-0.0816
Z002E0036	0.00949	0.00949	0.03224	0.00949	0.01331	0.00949	-0.00421	0.00949	0.00387	0.00635
Z002E0037	0.02073	0.02073	0.03284	0.02073	0.02257	0.02073	0.03686	0.02073	0.02975	0.01916
Z002E0038	-0.00685	-0.00685	-0.05961	-0.00685	-0.02746	-0.00685	0.0056	-0.00685	-0.01967	-0.00576
Z002E0040	-0.0618	-0.0618	-0.07031	-0.0618	-0.04523	-0.0618	-0.04804	-0.0618	-0.0473	-0.06458
Z002E0041	0.02615	0.02615	-0.00948	0.02615	0.00742	0.02615	0.01817	0.02615	0.03614	0.02444
Z002E0042	0.03755	0.03755	0.04167	0.03755	0.04959	0.03755	0.04763	0.03755	0.03248	0.0349
Z002E0043	-0.13411	-0.13411	-0.13116	-0.13411	-0.12807	-0.13411	-0.12305	-0.13411	-0.14081	-0.13679
Z002E0045	0.45348	0.45348	0.46119	0.45348	0.46926	0.45348	0.43991	0.45348	0.44812	0.45286
Z002E0046	-0.00962	-0.00962	-0.0263	-0.00962	-0.00989	-0.00962	0.00313	-0.00962	0.00162	-0.01175
Z002E0047	-0.03442	-0.03442	-0.05982	-0.03442	-0.04033	-0.03442	-0.01851	-0.03442	-0.0278	-0.03287
Z002E0048	-0.11849	-0.11849	-0.08419	-0.11849	-0.11611	-0.11849	-0.12878	-0.11849	-0.11073	-0.11782
Z002E0049	0.02882	0.02882	0.04533	0.02882	0.03056	0.02882	0.03463	0.02882	0.02417	0.03308
Z002E0050	-0.07339	-0.07339	-0.08819	-0.07339	-0.08215	-0.07339	-0.08649	-0.07339	-0.08311	-0.07284
Z002E0051	-0.01889	-0.01889	-0.01749	-0.01889	-0.03548	-0.01889	-0.00933	-0.01889	-0.02988	-0.02027
Z002E0052	-0.21067	-0.21067	-0.25565	-0.21067	-0.23194	-0.21067	-0.19916	-0.21067	-0.22071	-0.21231
Z002E0054	0.07204	0.07204	0.04663	0.07204	0.0523	0.07204	0.08134	0.07204	0.06238	0.07085
Z002E0055	-0.0876	-0.0876	-0.05778	-0.0876	-0.07083	-0.0876	-0.10121	-0.0876	-0.09111	-0.09073
Z002E0056	-0.10463	-0.10463	-0.15379	-0.10463	-0.11296	-0.10463	-0.11487	-0.10463	-0.10636	-0.10098
Z002E0057	0.12153	0.12153	0.10487	0.12153	0.10126	0.12153	0.10925	0.12153	0.10859	0.12087
Z002E0058	0.0354	0.0354	-0.00579	0.0354	0.02932	0.0354	0.02639	0.0354	0.04591	0.03651
Z002E0059	0.02708	0.02708	0.03594	0.02708	0.02097	0.02708	0.01248	0.02708	0.01687	0.02714
Z002E0060	-0.02571	-0.02571	0.00884	-0.02571	-0.01158	-0.02571	-0.03835	-0.02571	-0.03644	-0.0234
Z002E0061	0.05611	0.05611	0.09313	0.05611	0.0766	0.05611	0.04272	0.05611	0.04673	0.05815
Z002E0064	0.0658	0.0658	0.03168	0.0658	0.04178	0.0658	0.0538	0.0658	0.05647	0.06327
Z002E0065	-0.2526	-0.2526	-0.27375	-0.2526	-0.25	-0.2526	-0.25314	-0.2526	-0.26035	-0.25273
Z002E0066	-0.06895	-0.06895	-0.10383	-0.06895	-0.0857	-0.06895	-0.05671	-0.06895	-0.08548	-0.0661
Z002E0067	0.00943	0.00943	-0.01112	0.00943	0.00004	0.00943	0.02685	0.00943	0.01097	0.01298
Z002E0068	0.04294	0.04294	0.04932	0.04294	0.03049	0.04294	0.03454	0.04294	0.04849	0.04345
Z002E0069	-0.03309	-0.03309	-0.05468	-0.03309	-0.0149	-0.03309	-0.02126	-0.03309	-0.04194	-0.03012
Z002E0070	-0.02538	-0.02538	0.02512	-0.02538	-0.01815	-0.02538	-0.03866	-0.02538	-0.03252	-0.02892
Z002E0071	-0.0842	-0.0842	-0.04874	-0.0842	-0.07258	-0.0842	-0.09352	-0.0842	-0.07358	-0.08286
Z002E0072	-0.02301	-0.02301	-0.05219	-0.02301	-0.02962	-0.02301	-0.01442	-0.02301	-0.03254	-0.0218
Z002E0073	-0.13544	-0.13544	-0.09076	-0.13544	-0.10993	-0.13544	-0.14551	-0.13544	-0.12301	-0.13563
Z002E0074	0.14475	0.14475	0.17513	0.14475	0.14328	0.14475	0.1526	0.14475	0.13577	0.1433
Z002E0077	0.02048	0.02048	-0.00784	0.02048	0.02545	0.02048	0.03349	0.02048	0.00928	0.0244
Z002E0079	0.19645	0.19645	0.16232	0.19645	0.21259	0.19645	0.18709	0.19645	0.21233	0.19747
Z002E0080	-0.05078	-0.05078	-0.04362	-0.05078	-0.02854	-0.05078	-0.03956	-0.05078	-0.06121	-0.04948
Z002E0081	-0.03258	-0.03258	0.00693	-0.03258	-0.0114	-0.03258	-0.04553	-0.03258	-0.04248	-0.03112
Z002E0083	-0.0133	-0.0133	-0.01134	-0.0133	-0.01664	-0.0133	-0.01314	-0.0133	-0.01197	-0.01513
Z002E0085	-0.06012	-0.06012	-0.09109	-0.06012	-0.04018	-0.06012	-0.04582	-0.06012	-0.0435	-0.06239
Z002E0086	-0.09367	-0.09367	-0.09446	-0.09367	-0.09135	-0.09367	-0.07906	-0.09367	-0.08601	-0.09149
Z002E0087	0.06295	0.06295	0.04401	0.06295	0.06806	0.06295	0.07408	0.06295	0.05434	0.06273
Z002E0088	0.10853	0.10853	0.13141	0.10853	0.12947	0.10853	0.10734	0.10853	0.11464	0.10539
Z002E0089	-0.07937	-0.07937	-0.06947	-0.07937	-0.0852	-0.07937	-0.09379	-0.07937	-0.08981	-0.07955
Z002E0090	-0.19984	-0.19984	-0.20203	-0.19984	-0.18729	-0.19984	-0.21583	-0.19984	-0.20077	-0.20263
Z002E0092	-0.04174	-0.04174	-0.00306	-0.04174	-0.04381	-0.04174	-0.04515	-0.04174	-0.05098	-0.0443
Z002E0093	0.06767	0.06767	0.04185	0.06767	0.06621	0.06767	0.05553	0.06767	0.06345	0.06475
Z002E0094	-0.04584	-0.04584	-0.01894	-0.04584	-0.054	-0.04584	-0.04237	-0.04584	-0.04179	-0.04488
Z002E0095	0.00225	0.00225	-0.01657	0.00225	-0.01605	0.00225	0.01391	0.00225	-0.00897	0.00057
Z002E0096	0.00477	0.00477	0.03563	0.00477	0.00482	0.00477	0.01385	0.00477	-0.00654	0.00367
Z002E0097	0.01157	0.01157	-0.02587	0.01157	0.00652	0.01157	0.00322	0.01157	0.02128	0.01182
Z002E0098	0.02828	0.02828	0.036	0.02828	0.03614	0.02828	0.04087	0.02828	0.01824	0.02895
Z002E0099	-0.05671	-0.05671	-0.0305	-0.05671	-0.05654	-0.05671	-0.0473	-0.05671	-0.06925	-0.05627
Z002E0101	0.02808	0.02808	0.00176	0.02808	0.0322	0.02808	0.02014	0.02808	0.04297	0.02576
Z002E0102	-0.03856	-0.03856	-0.07059	-0.03856	-0.01898	-0.03856	-0.03485	-0.03856	-0.02463	-0.03884
Z002E0103	-0.08483	-0.08483	-0.08146	-0.08483	-0.08165	-0.08483	-0.07538	-0.08483	-0.09518	-0.08474
Z002E0104	-0.10955	-0.10955	-0.09709	-0.10955	-0.1121	-0.10955	-0.0992	-0.10955	-0.11926	-0.11183
Z002E0105	-0.04432	-0.04432	-0.05566	-0.04432	-0.03008	-0.04432	-0.05846	-0.04432	-0.04996	-0.04359
Z002E0106	0.1545	0.1545	0.18506	0.1545	0.15447	0.1545	0.16353	0.1545	0.14326	0.15347
Z002E0107	-0.01733	-0.01733	-0.02997	-0.01733	-0.03359	-0.01733	-0.02693	-0.01733	-0.00769	-0.01938
Z002E0108	-0.03674	-0.03674	-0.04361	-0.03674	-0.01696	-0.03674	-0.04697	-0.03674	-0.02212	-0.03705
Z002E0109	-0.04474	-0.04474	-0.01758	-0.04474	-0.04152	-0.04474	-0.05398	-0.04474	-0.03989	-0.04149
Z002E0110	0.0537	0.0537	0.094	0.0537	0.07142	0.0537	0.03911	0.0537	0.05024	0.05064
Z002E0111	-0.03087	-0.03087	0.00231	-0.03087	-0.04295	-0.03087	-0.02018	-0.03087	-0.04423	-0.03358
Z002E0112	-0.09256	-0.09256	-0.10271	-0.09256	-0.10709	-0.09256	-0.07921	-0.09256	-0.11012	-0.08837
Z002E0114	0.04809	0.04809	0.02398	0.04809	0.06595	0.04809	0.05827	0.04809	0.03992	0.0506
Z002E0115	-0.08595	-0.08595	-0.06354	-0.08595	-0.09818	-0.08595	-0.07484	-0.08595	-0.10145	-0.08523
Z002E0116	-0.028	-0.028	-0.05901	-0.028	-0.0224	-0.028	-0.03992	-0.028	-0.03367	-0.02848
Z002E0120	-0.13617	-0.13617	-0.15154	-0.13617	-0.13337	-0.13617	-0.1463	-0.13617	-0.1471	-0.13362
Z002E0121	-0.00546	-0.00546	0.03728	-0.00546	0.00815	-0.00546	-0.01351	-0.00546	0.00362	-0.0058
Z002E0122	-0.19617	-0.19617	-0.17129	-0.19617	-0.20495	-0.19617	-0.20346	-0.19617	-0.19461	-0.19299
Z002E0123	0.02302	0.02302	0.0253	0.02302	0.02618	0.02302	0.03817	0.02302	0.03003	0.02449
Z002E0124	-0.01186	-0.01186	0.00192	-0.01186	-0.02366	-0.01186	0.00004	-0.01186	-0.02996	-0.00822
Z002E0125	-0.05324	-0.05324	-0.05571	-0.05324	-0.06531	-0.05324	-0.06088	-0.05324	-0.05025	-0.04976
Z002E0126	-0.07618	-0.07618	-0.03569	-0.07618	-0.0689	-0.07618	-0.0889	-0.07618	-0.08562	-0.07647
Z002E0127	-0.0264	-0.0264	-0.05609	-0.0264	-0.03881	-0.0264	-0.01127	-0.0264	-0.02059	-0.0252
Z002E0128	-0.09173	-0.09173	-0.07016	-0.09173	-0.1042	-0.09173	-0.08077	-0.09173	-0.10705	-0.09082
Z002E0129	0.0985	0.0985	0.13294	0.0985	0.10092	0.0985	0.08823	0.0985	0.10624	0.09914
Z002E0131	0.30042	0.30042	0.29174	0.30042	0.3109	0.30042	0.31654	0.30042	0.31292	0.29841
Z002E0132	-0.33107	-0.33107	-0.32088	-0.33107	-0.34563	-0.33107	-0.33989	-0.33107	-0.32205	-0.33134
Z002E0133	-0.01031	-0.01031	-0.0152	-0.01031	0.01258	-0.01031	0.00412	-0.01031	0.00516	-0.01259
Z002E0134	-0.13824	-0.13824	-0.16001	-0.13824	-0.11438	-0.13824	-0.12216	-0.13824	-0.12806	-0.13475
Z002E0135	-0.08565	-0.08565	-0.07745	-0.08565	-0.09652	-0.08565	-0.08642	-0.08565	-0.09705	-0.08597
Z002E0136	-0.18256	-0.18256	-0.19498	-0.18256	-0.19875	-0.18256	-0.19211	-0.18256	-0.17296	-0.18465
Z002E0137	-0.18153	-0.18153	-0.23046	-0.18153	-0.18694	-0.18153	-0.18959	-0.18153	-0.17381	-0.1777
Z002E0138	0.02113	0.02113	0.05281	0.02113	0.01142	0.02113	0.01273	0.02113	0.02568	0.0218
Z002E0139	-0.05142	-0.05142	-0.03301	-0.05142	-0.03169	-0.05142	-0.04283	-0.05142	-0.05537	-0.05458
Z002E0140	-0.06587	-0.06587	-0.08156	-0.06587	-0.06623	-0.06587	-0.05174	-0.06587	-0.05498	-0.06719
Z002E0141	-0.02556	-0.02556	-0.05771	-0.02556	-0.03767	-0.02556	-0.03956	-0.02556	-0.03153	-0.02794
Z002E0142	0.09778	0.09778	0.0757	0.09778	0.08739	0.09778	0.0822	0.09778	0.08976	0.09897
Z002E0143	-0.10141	-0.10141	-0.15062	-0.10141	-0.12391	-0.10141	-0.10104	-0.10141	-0.11348	-0.10034
Z002E0144	0.02602	0.02602	-0.00816	0.02602	0.02792	0.02602	0.01687	0.02602	0.02864	0.02621
Z002E0145	0.14504	0.14504	0.15883	0.14504	0.13991	0.14504	0.13251	0.14504	0.13362	0.14499
Z002E0146	0.0383	0.0383	0.06131	0.0383	0.0233	0.0383	0.02641	0.0383	0.02126	0.04144
Z002E0148	0.2017	0.2017	0.1799	0.2017	0.21271	0.2017	0.18792	0.2017	0.2004	0.19847
Z002E0149	0.19999	0.19999	0.20716	0.19999	0.22514	0.19999	0.2132	0.19999	0.21299	0.20083
Z002E0150	0.05174	0.05174	0.07191	0.05174	0.05022	0.05174	0.05515	0.05174	0.05467	0.05549
Z002E0152	0.07024	0.07024	0.03147	0.07024	0.06203	0.07024	0.05936	0.07024	0.08467	0.06986
Z002E0153	-0.04246	-0.04246	-0.01781	-0.04246	-0.01963	-0.04246	-0.0326	-0.04246	-0.05222	-0.03918
Z002E0156	0.15683	0.15683	0.20195	0.15683	0.17675	0.15683	0.14256	0.15683	0.15017	0.15606
Z002E0157	0.06488	0.06488	0.07598	0.06488	0.05337	0.06488	0.05852	0.06488	0.06927	0.06534
Z002E0158	0.0388	0.0388	0.01609	0.0388	0.04282	0.0388	0.03888	0.0388	0.02808	0.0412
Z002E0161	-0.02292	-0.02292	-0.0656	-0.02292	-0.02047	-0.02292	-0.01029	-0.02292	-0.03101	-0.02262
Z002E0162	-0.03271	-0.03271	-0.06559	-0.03271	-0.02469	-0.03271	-0.02184	-0.03271	-0.03656	-0.03531
Z002E0163	-0.05416	-0.05416	-0.04769	-0.05416	-0.05796	-0.05416	-0.04061	-0.05416	-0.04533	-0.05592
Z002E0164	0.28236	0.28236	0.307	0.28236	0.28634	0.28236	0.2702	0.28236	0.27619	0.27982
Z002E0165	-0.15063	-0.15063	-0.13761	-0.15063	-0.16405	-0.15063	-0.16016	-0.15063	-0.14206	-0.15258
Z002E0166	0.03278	0.03278	0.00344	0.03278	0.04452	0.03278	0.01997	0.03278	0.02864	0.03221
Z002E0167	-0.04933	-0.04933	-0.04369	-0.04933	-0.05167	-0.04933	-0.05909	-0.04933	-0.03777	-0.05096
Z002E0168	0.11506	0.11506	0.12083	0.11506	0.09673	0.11506	0.10228	0.11506	0.10173	0.11523
Z002E0169	0.05561	0.05561	0.03937	0.05561	0.05131	0.05561	0.04689	0.05561	0.06502	0.0561
Z002E0170	0.0205	0.0205	0.01127	0.0205	0.00479	0.0205	0.00726	0.0205	0.01215	0.01854
Z002E0171	0.09075	0.09075	0.10192	0.09075	0.07932	0.09075	0.0948	0.09075	0.09804	0.08944
Z002E0172	0.12803	0.12803	0.16026	0.12803	0.12137	0.12803	0.13737	0.12803	0.11676	0.12585
Z002E0173	0.01148	0.01148	-0.00793	0.01148	0.02981	0.01148	0.02284	0.01148	0.01841	0.00879
Z002E0174	-0.10511	-0.10511	-0.07966	-0.10511	-0.09343	-0.10511	-0.09276	-0.10511	-0.11881	-0.10262
Z002E0175	-0.07076	-0.07076	-0.06487	-0.07076	-0.068	-0.07076	-0.05613	-0.07076	-0.06229	-0.07059
Z002E0176	-0.111	-0.111	-0.12556	-0.111	-0.10399	-0.111	-0.09901	-0.111	-0.12277	-0.10829
Z002E0178	-0.08439	-0.08439	-0.12039	-0.08439	-0.09609	-0.08439	-0.06685	-0.08439	-0.08183	-0.07976
Z002E0179	0.02977	0.02977	-0.00361	0.02977	0.0248	0.02977	0.03992	0.02977	0.0167	0.03288
Z002E0180	0.06567	0.06567	0.08084	0.06567	0.04962	0.06567	0.05558	0.06567	0.06413	0.06402
Z002E0181	-0.08701	-0.08701	-0.06379	-0.08701	-0.06527	-0.08701	-0.07749	-0.08701	-0.09423	-0.08735
Z002E0182	0.04217	0.04217	0.02301	0.04217	0.05621	0.04217	0.0294	0.04217	0.04289	0.04186
Z002E0183	0.12033	0.12033	0.11447	0.12033	0.14296	0.12033	0.1346	0.12033	0.13601	0.11828
Z002E0184	-0.09156	-0.09156	-0.09943	-0.09156	-0.09373	-0.09156	-0.08138	-0.09156	-0.10567	-0.08833
Z002E0185	-0.0631	-0.0631	-0.0805	-0.0631	-0.06928	-0.0631	-0.05476	-0.0631	-0.0707	-0.06554
Z002E0186	0.14134	0.14134	0.14545	0.14134	0.15526	0.14134	0.12766	0.14134	0.13891	0.13813
Z002E0187	0.19734	0.19734	0.17345	0.19734	0.21438	0.19734	0.20807	0.19734	0.19129	0.19638
Z002E0189	0.00325	0.00325	0.0343	0.00325	0.00182	0.00325	-0.00959	0.00325	-0.01173	0.00513
Z002E0190	0.03793	0.03793	0.00584	0.03793	0.02583	0.03793	0.02393	0.03793	0.03194	0.03553
Z002E0191	-0.05151	-0.05151	-0.0625	-0.05151	-0.06019	-0.05151	-0.03524	-0.05151	-0.04973	-0.04768
Z002E0192	-0.03132	-0.03132	-0.01019	-0.03132	-0.0283	-0.03132	-0.04409	-0.03132	-0.03675	-0.03305
Z002E0193	0.07817	0.07817	0.0585	0.07817	0.05707	0.07817	0.06536	0.07817	0.06586	0.0782
Z002E0195	-0.01975	-0.01975	0.0224	-0.01975	-0.01802	-0.01975	-0.03097	-0.01975	-0.00922	-0.02183
Z002E0196	-0.0208	-0.0208	0.01417	-0.0208	-0.02102	-0.0208	-0.01215	-0.0208	-0.03076	-0.02331
Z002E0197	-0.09528	-0.09528	-0.08474	-0.09528	-0.09836	-0.09528	-0.08526	-0.09528	-0.10458	-0.09712
Z002E0198	-0.1221	-0.1221	-0.08062	-0.1221	-0.09746	-0.1221	-0.13272	-0.1221	-0.10899	-0.12155
Z002E0199	-0.1457	-0.1457	-0.16481	-0.1457	-0.12215	-0.1457	-0.13151	-0.1457	-0.13371	-0.14433
Z002E0200	0.00495	0.00495	0.0004	0.00495	0.025	0.00495	-0.00366	0.00495	0.01893	0.00515
Z003E0001	-0.18132	-0.18132	-0.19468	-0.18132	-0.19224	-0.18132	-0.16889	-0.18132	-0.22001	-0.18351
Z003E0002	-0.00441	-0.00441	-0.02026	-0.00441	0.00361	-0.00441	0.02095	-0.00441	0.03033	0.00364
Z003E0003	0.0914	0.0914	0.07049	0.0914	0.06336	0.0914	0.06044	0.0914	0.07198	0.08446
Z003E0004	-0.03843	-0.03843	-0.01276	-0.03843	-0.0438	-0.03843	-0.06836	-0.03843	-0.01577	-0.03448
Z003E0006	-0.05349	-0.05349	-0.02727	-0.05349	-0.03399	-0.05349	-0.0848	-0.05349	-0.0785	-0.0565
Z003E0007	0.00009	0.00009	0.00114	0.00009	0.02905	0.00009	0.02128	0.00009	0.01336	-0.00369
Z003E0008	-0.00369	-0.00369	0.01447	-0.00369	0.00828	-0.00369	-0.02613	-0.00369	0.00519	0.00101
Z003E0009	-0.00299	-0.00299	0.02319	-0.00299	-0.01935	-0.00299	-0.00576	-0.00299	-0.0363	0.01311
Z003E0010	0.0065	0.0065	0.00765	0.0065	0.03411	0.0065	0.00133	0.0065	-0.01223	-0.00133
Z003E0011	-0.01881	-0.01881	-0.03592	-0.01881	-0.0294	-0.01881	-0.0051	-0.01881	-0.00336	0.00349
Z003E0012	-0.05416	-0.05416	-0.05797	-0.05416	-0.06237	-0.05416	-0.04105	-0.05416	-0.04906	-0.051
Z003E0013	0.14283	0.14283	0.16929	0.14283	0.17073	0.14283	0.16441	0.14283	0.10914	0.15085
Z003E0014	0.00984	0.00984	0.01558	0.00984	0.01791	0.00984	-0.02074	0.00984	0.00035	0.01578
Z003E0016	0.04687	0.04687	0.07474	0.04687	0.02364	0.04687	0.04551	0.04687	0.06442	0.06355
Z003E0017	-0.08057	-0.08057	-0.10419	-0.08057	-0.05368	-0.08057	-0.06222	-0.08057	-0.05759	-0.07814
Z003E0018	0.00807	0.00807	0.00526	0.00807	0.03618	0.00807	0.02236	0.00807	0.01273	0.00419
Z003E0019	-0.1003	-0.1003	-0.11036	-0.1003	-0.12924	-0.1003	-0.08116	-0.1003	-0.07648	-0.08277
Z003E0020	-0.04454	-0.04454	-0.06179	-0.04454	-0.01582	-0.04454	-0.0793	-0.04454	-0.0177	-0.04533
Z003E0022	0.01274	0.01274	-0.0019	0.01274	-0.01773	0.01274	0.03709	0.01274	-0.01392	0.01362
Z003E0023	0.18243	0.18243	0.18671	0.18243	0.15462	0.18243	0.20505	0.18243	0.15693	0.19412
Z003E0024	0.00409	0.00409	-0.01309	0.00409	0.01319	0.00409	-0.02499	0.00409	0.04456	0.0082
Z003E0026	0.00276	0.00276	-0.01894	0.00276	0.02738	0.00276	0.02243	0.00276	-0.02094	0.00222
Z003E0028	-0.06484	-0.06484	-0.07522	-0.06484	-0.05667	-0.06484	-0.04045	-0.06484	-0.08459	-0.08166
Z003E0030	0.02117	0.02117	0.00524	0.02117	-0.00767	0.02117	0.04675	0.02117	-0.00122	0.02787
Z003E0031	0.08098	0.08098	0.12024	0.08098	0.09211	0.08098	0.08334	0.08098	0.06071	0.09133
Z003E0032	-0.10174	-0.10174	-0.09763	-0.10174	-0.10878	-0.10174	-0.13109	-0.10174	-0.13376	-0.09076
Z003E0033	-0.06985	-0.06985	-0.0892	-0.06985	-0.07981	-0.06985	-0.04548	-0.06985	-0.03981	-0.06042
Z003E0034	-0.06273	-0.06273	-0.04255	-0.06273	-0.08662	-0.06273	-0.09399	-0.06273	-0.04434	-0.05693
Z003E0035	0.06544	0.06544	0.09779	0.06544	0.07824	0.06544	0.03608	0.06544	0.06545	0.05545
Z003E0036	-0.03019	-0.03019	-0.02148	-0.03019	0.00087	-0.03019	-0.05897	-0.03019	-0.00604	-0.0189
Z003E0037	0.05412	0.05412	0.05251	0.05412	0.08254	0.05412	0.06983	0.05412	0.07361	0.06113
Z003E0038	-0.09673	-0.09673	-0.06503	-0.09673	-0.06668	-0.09673	-0.127	-0.09673	-0.12256	-0.08363
Z003E0039	-0.06547	-0.06547	-0.03149	-0.06547	-0.05506	-0.06547	-0.03983	-0.06547	-0.09439	-0.07285
Z003E0040	0.04956	0.04956	0.04765	0.04956	0.0243	0.04956	0.01591	0.04956	0.07711	0.06097
Z003E0042	-0.08343	-0.08343	-0.11419	-0.08343	-0.0762	-0.08343	-0.06767	-0.08343	-0.09103	-0.09057
Z003E0043	0.00621	0.00621	-0.01589	0.00621	-0.00531	0.00621	0.0236	0.00621	-0.03227	0.0014
Z003E0044	-0.00952	-0.00952	-0.03939	-0.00952	-0.04002	-0.00952	-0.01639	-0.00952	-0.03328	-0.0228
Z003E0045	-0.09015	-0.09015	-0.05428	-0.09015	-0.07053	-0.09015	-0.06338	-0.09015	-0.11737	-0.07533
Z003E0047	0.06663	0.06663	0.04184	0.06663	0.09392	0.06663	0.08332	0.06663	0.08634	0.0588
Z003E0048	-0.09707	-0.09707	-0.10228	-0.09707	-0.10721	-0.09707	-0.08031	-0.09707	-0.13044	-0.08006
Z003E0049	-0.17851	-0.17851	-0.18735	-0.17851	-0.19621	-0.17851	-0.19078	-0.17851	-0.18735	-0.18415
Z003E0050	-0.04711	-0.04711	-0.03383	-0.04711	-0.0533	-0.04711	-0.08474	-0.04711	-0.0638	-0.04839
Z003E0051	-0.16799	-0.16799	-0.12775	-0.16799	-0.1508	-0.16799	-0.14232	-0.16799	-0.20072	-0.17604
Z003E0052	-0.09228	-0.09228	-0.08054	-0.09228	-0.09822	-0.09228	-0.12922	-0.09228	-0.08198	-0.08141
Z003E0053	-0.01924	-0.01924	0.00245	-0.01924	-0.042	-0.01924	-0.0517	-0.01924	-0.0047	-0.02433
Z003E0054	-0.17041	-0.17041	-0.15564	-0.17041	-0.16076	-0.17041	-0.14165	-0.17041	-0.19644	-0.18302
Z003E0055	-0.01451	-0.01451	-0.04347	-0.01451	-0.04124	-0.01451	-0.04931	-0.01451	0.01054	-0.02759
Z003E0058	-0.0662	-0.0662	-0.08849	-0.0662	-0.05992	-0.0662	-0.04317	-0.0662	-0.04519	-0.06784
Z003E0059	-0.01328	-0.01328	-0.01653	-0.01328	-0.04027	-0.01328	-0.0491	-0.01328	-0.03878	-0.02518
Z003E0061	0.05048	0.05048	0.02858	0.05048	0.05689	0.05048	0.02107	0.05048	0.06881	0.05441
Z003E0063	0.02494	0.02494	0.00104	0.02494	0.00405	0.02494	0.04703	0.02494	-0.00071	0.03504
Z003E0065	-0.0358	-0.0358	-0.02059	-0.0358	-0.04657	-0.0358	-0.01832	-0.0358	-0.03273	-0.03279
Z003E0066	0.11582	0.11582	0.12771	0.11582	0.09108	0.11582	0.08879	0.11582	0.09308	0.12169
Z003E0067	0.01042	0.01042	0.00818	0.01042	0.01845	0.01042	-0.02472	0.01042	0.00714	-0.00225
Z003E0068	-0.18758	-0.18758	-0.20605	-0.18758	-0.1715	-0.18758	-0.21801	-0.18758	-0.19807	-0.18415
Z003E0069	0.05371	0.05371	0.05584	0.05371	0.06112	0.05371	0.07549	0.05371	0.06092	0.06073
Z003E0070	0.11681	0.11681	0.11179	0.11681	0.11858	0.11681	0.07944	0.11681	0.14199	0.11938
Z003E0072	-0.0321	-0.0321	-0.02689	-0.0321	-0.04323	-0.0321	-0.00794	-0.0321	-0.04772	-0.02717
Z003E0073	0.11267	0.11267	0.11474	0.11267	0.12326	0.11267	0.07901	0.11267	0.14672	0.11145
Z003E0074	0.2239	0.2239	0.20391	0.2239	0.22943	0.2239	0.24662	0.2239	0.20619	0.20929
Z003E0075	0.05575	0.05575	0.05279	0.05575	0.04314	0.05575	0.0233	0.05575	0.02064	0.0465
Z003E0076	-0.17239	-0.17239	-0.21554	-0.17239	-0.18274	-0.17239	-0.21387	-0.17239	-0.15421	-0.17908
Z003E0077	-0.09969	-0.09969	-0.13522	-0.09969	-0.10938	-0.09969	-0.08562	-0.09969	-0.08857	-0.10388
Z003E0078	-0.03861	-0.03861	-0.00848	-0.03861	-0.06474	-0.03861	-0.01148	-0.03861	-0.07054	-0.02286
Z003E0079	0.03262	0.03262	0.02232	0.03262	0.04068	0.03262	-0.00372	0.03262	0.01092	0.04356
Z003E0080	-0.10987	-0.10987	-0.13822	-0.10987	-0.08636	-0.10987	-0.09282	-0.10987	-0.13569	-0.11942
Z003E0081	0.02433	0.02433	-0.00641	0.02433	0.04931	0.02433	-0.01228	0.02433	0.03113	0.02289
Z003E0082	0.08278	0.08278	0.10641	0.08278	0.05771	0.08278	0.10537	0.08278	0.06833	0.08023
Z003E0083	-0.18288	-0.18288	-0.18374	-0.18288	-0.21065	-0.18288	-0.16407	-0.18288	-0.21434	-0.19108
Z003E0084	0.00123	0.00123	-0.03752	0.00123	-0.00863	0.00123	-0.03802	0.00123	0.02201	0.00408
Z003E0085	-0.06387	-0.06387	-0.08418	-0.06387	-0.05702	-0.06387	-0.0417	-0.06387	-0.05837	-0.07713
Z003E0086	0.11628	0.11628	0.12329	0.11628	0.12326	0.11628	0.14013	0.11628	0.10107	0.12617
Z003E0088	-0.03749	-0.03749	-0.03291	-0.03749	-0.06188	-0.03749	-0.06354	-0.03749	-0.01346	-0.02722
Z003E0089	0.28571	0.28571	0.26151	0.28571	0.31107	0.28571	0.25072	0.28571	0.26797	0.28149
Z003E0090	-0.0885	-0.0885	-0.1197	-0.0885	-0.06153	-0.0885	-0.12714	-0.0885	-0.06199	-0.09911
Z003E0091	-0.02877	-0.02877	-0.05874	-0.02877	-0.05721	-0.02877	-0.00953	-0.02877	-0.00894	-0.03736
Z003E0092	0.09979	0.09979	0.07281	0.09979	0.10484	0.09979	0.06706	0.09979	0.08901	0.08254
Z003E0093	0.16678	0.16678	0.1635	0.16678	0.19338	0.16678	0.15462	0.16678	0.13955	0.15898
Z003E0094	0.10267	0.10267	0.11039	0.10267	0.13138	0.10267	0.07325	0.10267	0.07722	0.10111
Z003E0095	-0.01053	-0.01053	-0.00594	-0.01053	-0.00133	-0.01053	-0.04423	-0.01053	-0.02683	-0.02541
Z003E0096	-0.15583	-0.15583	-0.12513	-0.15583	-0.1428	-0.15583	-0.18451	-0.15583	-0.12881	-0.15363
Z003E0097	-0.05011	-0.05011	-0.04978	-0.05011	-0.02328	-0.05011	-0.03212	-0.05011	-0.05065	-0.03428
Z003E0098	-0.03094	-0.03094	-0.00743	-0.03094	-0.05025	-0.03094	-0.06218	-0.03094	-0.03886	-0.02639
Z003E0099	0.08705	0.08705	0.06494	0.08705	0.0679	0.08705	0.05461	0.08705	0.06707	0.06955
Z003E0100	0.1408	0.1408	0.13116	0.1408	0.14931	0.1408	0.15376	0.1408	0.1299	0.13844
Z003E0101	-0.0392	-0.0392	-0.05168	-0.0392	-0.05722	-0.0392	-0.0255	-0.0392	-0.02685	-0.04062
Z003E0102	-0.03175	-0.03175	0.00044	-0.03175	-0.00228	-0.03175	-0.00917	-0.03175	-0.06665	-0.02505
Z003E0103	0.03282	0.03282	0.0372	0.03282	0.01201	0.03282	0.0599	0.03282	0.04898	0.04817
Z003E0104	-0.02542	-0.02542	-0.01913	-0.02542	-0.03467	-0.02542	-0.05305	-0.02542	-0.04153	-0.01885
Z003E0105	-0.03032	-0.03032	-0.0127	-0.03032	-0.05559	-0.03032	-0.06299	-0.03032	-0.03805	-0.03573
Z003E0106	-0.06263	-0.06263	-0.05344	-0.06263	-0.03424	-0.06263	-0.06469	-0.06263	-0.09112	-0.06241
Z003E0107	-0.14061	-0.14061	-0.15199	-0.14061	-0.11415	-0.14061	-0.12806	-0.14061	-0.12256	-0.14188
Z003E0108	0.12154	0.12154	0.08956	0.12154	0.12988	0.12154	0.08288	0.12154	0.11965	0.11043
Z003E0109	-0.03388	-0.03388	-0.05553	-0.03388	-0.00681	-0.03388	-0.02729	-0.03388	-0.00644	-0.02243
Z003E0110	-0.00984	-0.00984	-0.01359	-0.00984	-0.0012	-0.00984	-0.01814	-0.00984	0.02095	-0.01286
Z003E0111	0.03847	0.03847	0.06002	0.03847	0.0345	0.03847	0.0047	0.03847	0.05021	0.05761
Z003E0112	-0.04605	-0.04605	-0.03222	-0.04605	-0.05353	-0.04605	-0.02937	-0.04605	-0.0683	-0.04321
Z003E0113	0.15179	0.15179	0.15544	0.15179	0.17306	0.15179	0.17191	0.15179	0.12989	0.16481
Z003E0114	0.02566	0.02566	0.00101	0.02566	0.01429	0.02566	0.04669	0.02566	0.02664	0.01398
Z003E0115	-0.12105	-0.12105	-0.12506	-0.12105	-0.09537	-0.12105	-0.10624	-0.12105	-0.15086	-0.12656
Z003E0116	-0.10762	-0.10762	-0.094	-0.10762	-0.11304	-0.10762	-0.14423	-0.10762	-0.09772	-0.09718
Z003E0117	0.10714	0.10714	0.11126	0.10714	0.11686	0.10714	0.12805	0.10714	0.1353	0.1097
Z003E0118	-0.16438	-0.16438	-0.14569	-0.16438	-0.16981	-0.16438	-0.19961	-0.16438	-0.1787	-0.15638
Z003E0119	-0.13448	-0.13448	-0.12236	-0.13448	-0.1242	-0.13448	-0.10425	-0.13448	-0.10662	-0.12287
Z003E0120	-0.11706	-0.11706	-0.11496	-0.11706	-0.10998	-0.11706	-0.09698	-0.11706	-0.13827	-0.12711
Z003E0121	-0.02723	-0.02723	-0.05342	-0.02723	-0.05608	-0.02723	-0.00443	-0.02723	-0.00117	-0.01563
Z003E0122	-0.04963	-0.04963	-0.02891	-0.04963	-0.07482	-0.04963	-0.02659	-0.04963	-0.0368	-0.03971
Z003E0123	-0.04487	-0.04487	-0.05701	-0.04487	-0.05691	-0.04487	-0.02931	-0.04487	-0.07677	-0.02626
Z003E0124	-0.06272	-0.06272	-0.04048	-0.06272	-0.03525	-0.06272	-0.04333	-0.06272	-0.09903	-0.06426
Z003E0125	-0.07545	-0.07545	-0.05321	-0.07545	-0.08063	-0.07545	-0.10861	-0.07545	-0.087	-0.05773
Z003E0126	-0.00315	-0.00315	-0.01376	-0.00315	0.00577	-0.00315	-0.0069	-0.00315	0.02567	-0.01451
Z003E0127	0.00245	0.00245	0.0223	0.00245	0.03151	0.00245	0.02466	0.00245	-0.03395	-0.00337
Z003E0128	-0.02173	-0.02173	-0.02959	-0.02173	-0.0479	-0.02173	-0.05788	-0.02173	0.00355	-0.01949
Z003E0129	-0.01314	-0.01314	-0.02102	-0.01314	-0.02067	-0.01314	0.00574	-0.01314	-0.00884	-0.01369
Z003E0130	-0.00608	-0.00608	0.01346	-0.00608	0.00484	-0.00608	0.02594	-0.00608	-0.00294	0.00256
Z003E0131	-0.17038	-0.17038	-0.20347	-0.17038	-0.20036	-0.17038	-0.19113	-0.17038	-0.16719	-0.17745
Z003E0132	0.04534	0.04534	0.03724	0.04534	0.01558	0.04534	0.06289	0.04534	0.01542	0.03881
Z003E0133	-0.08165	-0.08165	-0.11428	-0.08165	-0.11118	-0.08165	-0.06215	-0.08165	-0.0595	-0.08436
Z003E0134	0.09084	0.09084	0.092	0.09084	0.11965	0.09084	0.09493	0.09084	0.11463	0.10668
Z003E0135	0.06738	0.06738	0.04489	0.06738	0.03814	0.06738	0.09133	0.06738	0.06952	0.07686
Z003E0137	0.23447	0.23447	0.20608	0.23447	0.20565	0.23447	0.19653	0.23447	0.26	0.22608
Z003E0138	0.07925	0.07925	0.0627	0.07925	0.085	0.07925	0.10401	0.07925	0.06433	0.07438
Z003E0140	0.08865	0.08865	0.09383	0.08865	0.06163	0.08865	0.08934	0.08865	0.06004	0.08784
Z003E0141	0.02472	0.02472	0.03181	0.02472	0.01876	0.02472	-0.00197	0.02472	0.05013	0.02329
Z003E0142	0.00688	0.00688	-0.01224	0.00688	-0.00422	0.00688	0.01782	0.00688	-0.00744	0.0073
Z003E0143	0.06424	0.06424	0.09978	0.06424	0.09747	0.06424	0.0327	0.06424	0.05722	0.06719
Z003E0145	-0.0954	-0.0954	-0.10322	-0.0954	-0.0781	-0.0954	-0.08013	-0.0954	-0.07316	-0.09905
Z003E0146	0.00966	0.00966	0.00414	0.00966	-0.01293	0.00966	-0.02518	0.00966	0.01235	0.02141
Z003E0147	-0.03145	-0.03145	-0.01555	-0.03145	-0.02149	-0.03145	-0.05379	-0.03145	-0.04523	-0.02749
Z003E0148	-0.16799	-0.16799	-0.18546	-0.16799	-0.18004	-0.16799	-0.15627	-0.16799	-0.2058	-0.16922
Z003E0149	-0.08156	-0.08156	-0.09793	-0.08156	-0.07367	-0.08156	-0.05628	-0.08156	-0.04671	-0.07339
Z003E0152	0.00086	0.00086	-0.04009	0.00086	-0.01168	0.00086	-0.03925	0.00086	-0.02771	-0.00887
Z003E0153	-0.1186	-0.1186	-0.1222	-0.1186	-0.14658	-0.1186	-0.148	-0.1186	-0.14615	-0.13004
Z003E0154	-0.00078	-0.00078	-0.00585	-0.00078	-0.00753	-0.00078	0.01859	-0.00078	0.00293	-0.00197
Z003E0156	0.05187	0.05187	0.03886	0.05187	0.05895	0.05187	0.07652	0.05187	0.03443	0.04092
Z003E0157	-0.00081	-0.00081	0.01548	-0.00081	0.02953	-0.00081	-0.02728	-0.00081	-0.02455	0.00619
Z003E0160	-0.08052	-0.08052	-0.09099	-0.08052	-0.05413	-0.08052	-0.05939	-0.08052	-0.08395	-0.07738
Z003E0161	0.18169	0.18169	0.22145	0.18169	0.19512	0.18169	0.15412	0.18169	0.15698	0.16872
Z003E0163	0.02932	0.02932	0.02494	0.02932	0.03534	0.02932	0.02117	0.02932	0.0122	0.01864
Z003E0164	0.07657	0.07657	0.09842	0.07657	0.06917	0.07657	0.0966	0.07657	0.033	0.08683
Z003E0166	-0.03514	-0.03514	-0.05969	-0.03514	-0.06495	-0.03514	-0.01156	-0.03514	-0.03257	-0.02519
Z003E0167	0.15199	0.15199	0.14844	0.15199	0.12682	0.15199	0.12161	0.15199	0.17071	0.14307
Z003E0168	-0.00093	-0.00093	-0.02315	-0.00093	0.02706	-0.00093	-0.0351	-0.00093	0.03072	0.00746
Z003E0169	-0.08427	-0.08427	-0.09444	-0.08427	-0.07469	-0.08427	-0.05792	-0.08427	-0.05074	-0.07753
Z003E0171	-0.0993	-0.0993	-0.11045	-0.0993	-0.09279	-0.0993	-0.07213	-0.0993	-0.11184	-0.09487
Z003E0172	-0.12111	-0.12111	-0.11728	-0.12111	-0.11286	-0.12111	-0.10097	-0.12111	-0.13112	-0.13093
Z003E0173	-0.03286	-0.03286	-0.02096	-0.03286	-0.03803	-0.03286	-0.07122	-0.03286	-0.02611	-0.03256
Z003E0175	-0.05561	-0.05561	-0.0391	-0.05561	-0.0439	-0.05561	-0.0923	-0.05561	-0.06755	-0.05823
Z003E0176	0.18662	0.18662	0.17482	0.18662	0.21449	0.18662	0.17814	0.18662	0.21393	0.19957
Z003E0177	0.09503	0.09503	0.05573	0.09503	0.08294	0.09503	0.05521	0.09503	0.06611	0.08492
Z003E0178	-0.04578	-0.04578	-0.07606	-0.04578	-0.05828	-0.04578	-0.0269	-0.04578	-0.07501	-0.03263
Z003E0179	-0.03717	-0.03717	-0.01024	-0.03717	-0.06273	-0.03717	-0.01352	-0.03717	-0.07547	-0.04175
Z003E0180	-0.05771	-0.05771	-0.08673	-0.05771	-0.06986	-0.05771	-0.03861	-0.05771	-0.08721	-0.04486
Z003E0181	0.10293	0.10293	0.13114	0.10293	0.11456	0.10293	0.12658	0.10293	0.12151	0.09942
Z003E0182	-0.14297	-0.14297	-0.14908	-0.14297	-0.11434	-0.14297	-0.15661	-0.14297	-0.12332	-0.14758
Z003E0183	-0.01068	-0.01068	-0.01782	-0.01068	-0.03982	-0.01068	-0.00652	-0.01068	-0.03945	-0.01849
Z003E0184	0.11906	0.11906	0.08554	0.11906	0.14396	0.11906	0.13422	0.11906	0.14062	0.11323
Z003E0185	0.05817	0.05817	0.03201	0.05817	0.08364	0.05817	0.07753	0.05817	0.08521	0.07172
Z003E0186	0.18428	0.18428	0.17524	0.18428	0.17489	0.18428	0.20685	0.18428	0.15006	0.19753
Z003E0187	-0.11254	-0.11254	-0.09765	-0.11254	-0.10006	-0.11254	-0.13604	-0.11254	-0.07982	-0.10581
Z003E0188	-0.10296	-0.10296	-0.0707	-0.10296	-0.07063	-0.10296	-0.13507	-0.10296	-0.10929	-0.09926
Z003E0189	-0.07349	-0.07349	-0.0942	-0.07349	-0.08219	-0.07349	-0.11753	-0.07349	-0.05888	-0.07569
Z003E0190	-0.00701	-0.00701	0.00015	-0.00701	-0.0335	-0.00701	-0.03163	-0.00701	-0.02981	0.00013
Z003E0191	0.13108	0.13108	0.17028	0.13108	0.14148	0.13108	0.16054	0.13108	0.10809	0.14357
Z003E0192	0.15746	0.15746	0.14157	0.15746	0.12935	0.15746	0.18159	0.15746	0.13153	0.15361
Z003E0193	0.0706	0.0706	0.07102	0.0706	0.0639	0.0706	0.09384	0.0706	0.08019	0.08921
Z003E0194	-0.10071	-0.10071	-0.08462	-0.10071	-0.10969	-0.10071	-0.08169	-0.10071	-0.14306	-0.08913
Z003E0196	0.03414	0.03414	0.01213	0.03414	0.05867	0.03414	0.05375	0.03414	0.01049	0.03366
Z003E0197	0.04217	0.04217	0.02849	0.04217	0.06804	0.04217	0.0006	0.04217	0.04302	0.03591
Z003E0198	-0.08164	-0.08164	-0.08266	-0.08164	-0.09248	-0.08164	-0.06006	-0.08164	-0.07744	-0.06804
Z003E0199	-0.02841	-0.02841	-0.02157	-0.02841	-0.05362	-0.02841	0.00015	-0.02841	-0.0103	-0.01441
Z003E0200	0.08553	0.08553	0.06934	0.08553	0.09346	0.08553	0.11083	0.08553	0.12033	0.09365
Z004E0001	0.10249	0.10249	0.10501	0.10249	0.14347	0.10249	0.05128	0.10249	0.10922	0.06641
Z004E0002	0.00025	0.00025	-0.02867	0.00025	-0.00127	0.00025	-0.03056	0.00025	-0.00962	-0.01936
Z004E0003	-0.00801	-0.00801	-0.03167	-0.00801	0.00947	-0.00801	0.00817	-0.00801	-0.00018	-0.0129
Z004E0004	-0.05037	-0.05037	-0.01854	-0.05037	-0.05024	-0.05037	-0.08852	-0.05037	-0.0447	-0.08033
Z004E0005	-0.04	-0.04	-0.04763	-0.04	-0.06096	-0.04	-0.06874	-0.04	-0.04231	-0.02442
Z004E0006	0.09201	0.09201	0.08247	0.09201	0.11342	0.09201	0.10554	0.09201	0.09911	0.08889
Z004E0008	-0.11288	-0.11288	-0.09566	-0.11288	-0.0994	-0.11288	-0.1571	-0.11288	-0.11346	-0.1128
Z004E0009	0.05849	0.05849	0.08156	0.05849	0.05423	0.05849	0.02454	0.05849	0.06178	0.0389
Z004E0010	-0.0199	-0.0199	-0.00859	-0.0199	-0.0206	-0.0199	-0.05471	-0.0199	-0.01789	-0.00079
Z004E0011	-0.06357	-0.06357	-0.0436	-0.06357	-0.0765	-0.06357	-0.04215	-0.06357	-0.05221	-0.04875
Z004E0012	-0.07424	-0.07424	-0.09772	-0.07424	-0.1033	-0.07424	-0.03914	-0.07424	-0.06649	-0.0444
Z004E0013	0.01186	0.01186	0.02379	0.01186	0.02952	0.01186	-0.00228	0.01186	0.02099	0.02717
Z004E0014	-0.02599	-0.02599	-0.00501	-0.02599	-0.0204	-0.02599	-0.07058	-0.02599	-0.0296	-0.06722
Z004E0015	-0.09084	-0.09084	-0.0686	-0.09084	-0.09739	-0.09084	-0.1277	-0.09084	-0.0934	-0.09718
Z004E0016	0.06068	0.06068	0.06432	0.06068	0.01156	0.06068	0.09469	0.06068	0.05857	0.08681
Z004E0017	0.01234	0.01234	-0.0197	0.01234	0.04851	0.01234	-0.0281	0.01234	0.01826	0.03306
Z004E0018	-0.07269	-0.07269	-0.04786	-0.07269	-0.04454	-0.07269	-0.12093	-0.07269	-0.06373	-0.08891
Z004E0019	0.08694	0.08694	0.0835	0.08694	0.05444	0.08694	0.06383	0.08694	0.08332	0.10643
Z004E0020	0.04439	0.04439	0.01559	0.04439	0.03092	0.04439	0.07195	0.04439	0.05288	0.06214
Z004E0021	-0.00873	-0.00873	-0.03363	-0.00873	0.01248	-0.00873	0.00255	-0.00873	-0.01356	-0.04571
Z004E0022	-0.1059	-0.1059	-0.11192	-0.1059	-0.09659	-0.1059	-0.14368	-0.1059	-0.09603	-0.08823
Z004E0023	-0.24774	-0.24774	-0.25622	-0.24774	-0.24121	-0.24774	-0.28062	-0.24774	-0.24141	-0.2228
Z004E0024	0.16598	0.16598	0.1792	0.16598	0.13712	0.16598	0.16615	0.16598	0.16058	0.16482
Z004E0025	0.13376	0.13376	0.12794	0.13376	0.10932	0.13376	0.16203	0.13376	0.12581	0.11361
Z004E0026	0.04422	0.04422	0.06659	0.04422	0.03799	0.04422	0.01034	0.04422	0.05371	0.06176
Z004E0027	0.04306	0.04306	0.02182	0.04306	0.0502	0.04306	0.00877	0.04306	0.03673	0.03519
Z004E0028	0.11452	0.11452	0.13877	0.11452	0.12121	0.11452	0.07128	0.11452	0.10983	0.07581
Z004E0029	0.02565	0.02565	0.0199	0.02565	-0.00284	0.02565	0.05862	0.02565	0.0306	0.03785
Z004E0030	0.10128	0.10128	0.12256	0.10128	0.08426	0.10128	0.12242	0.10128	0.11126	0.09559
Z004E0031	0.1083	0.1083	0.08571	0.1083	0.09812	0.1083	0.08256	0.1083	0.11512	0.1347
Z004E0032	0.11367	0.11367	0.09476	0.11367	0.10014	0.11367	0.08845	0.11367	0.1184	0.12063
Z004E0033	-0.076	-0.076	-0.05295	-0.076	-0.10354	-0.076	-0.10544	-0.076	-0.08004	-0.08452
Z004E0034	-0.04995	-0.04995	-0.05659	-0.04995	-0.04889	-0.04995	-0.03156	-0.04995	-0.04479	-0.03822
Z004E0035	-0.07914	-0.07914	-0.05711	-0.07914	-0.08546	-0.07914	-0.11308	-0.07914	-0.06958	-0.06153
Z004E0036	-0.00132	-0.00132	-0.0012	-0.00132	-0.03482	-0.00132	0.02716	-0.00132	-0.00671	-0.02631
Z004E0037	-0.02465	-0.02465	-0.05969	-0.02465	-0.02923	-0.02465	0.00049	-0.02465	-0.03111	-0.02261
Z004E0038	-0.00449	-0.00449	0.01241	-0.00449	-0.01609	-0.00449	0.01783	-0.00449	-0.00982	-0.01134
Z004E0039	-0.02789	-0.02789	-0.01309	-0.02789	-0.07186	-0.02789	0.00274	-0.02789	-0.02832	-0.01104
Z004E0040	-0.05521	-0.05521	-0.087	-0.05521	-0.03392	-0.05521	-0.0961	-0.05521	-0.05755	-0.04693
Z004E0042	0.08556	0.08556	0.08032	0.08556	0.11648	0.08556	0.09484	0.08556	0.09087	0.058
Z004E0043	-0.03215	-0.03215	-0.04267	-0.03215	-0.06408	-0.03215	0.00015	-0.03215	-0.03221	-0.02331
Z004E0044	0.09055	0.09055	0.10739	0.09055	0.07432	0.09055	0.06329	0.09055	0.09704	0.11768
Z004E0045	0.07321	0.07321	0.0609	0.07321	0.06165	0.07321	0.04449	0.07321	0.06809	0.09336
Z004E0046	0.21133	0.21133	0.23145	0.21133	0.16436	0.21133	0.24237	0.21133	0.20866	0.20673
Z004E0047	0.06136	0.06136	0.0809	0.06136	0.0611	0.06136	0.0782	0.06136	0.07306	0.07305
Z004E0048	-0.02265	-0.02265	-0.02603	-0.02265	-0.02977	-0.02265	-0.05554	-0.02265	-0.02543	-0.01292
Z004E0049	-0.05766	-0.05766	-0.07299	-0.05766	-0.05736	-0.05766	-0.09179	-0.05766	-0.06171	-0.04169
Z004E0050	0.02605	0.02605	0.01705	0.02605	0.01976	0.02605	-0.00203	0.02605	0.03207	0.05598
Z004E0051	0.0382	0.0382	0.03522	0.0382	0.04805	0.0382	-0.00385	0.0382	0.0332	0.00422
Z004E0052	-0.02286	-0.02286	-0.05938	-0.02286	-0.00684	-0.02286	-0.00788	-0.02286	-0.02947	-0.04881
Z004E0054	0.01596	0.01596	0.03451	0.01596	0.00163	0.01596	-0.01646	0.01596	0.01646	0.02773
Z004E0056	0.12444	0.12444	0.11843	0.12444	0.14627	0.12444	0.08253	0.12444	0.12228	0.09909
Z004E0057	-0.07193	-0.07193	-0.0841	-0.07193	-0.08726	-0.07193	-0.04649	-0.07193	-0.07728	-0.072
Z004E0058	-0.2341	-0.2341	-0.23541	-0.2341	-0.24065	-0.2341	-0.26663	-0.2341	-0.23732	-0.22485
Z004E0059	-0.05243	-0.05243	-0.04509	-0.05243	-0.04534	-0.05243	-0.03688	-0.05243	-0.04195	-0.03444
Z004E0060	-0.05105	-0.05105	-0.03931	-0.05105	-0.04543	-0.05105	-0.09062	-0.05105	-0.05602	-0.05994
Z004E0061	0.01465	0.01465	0.03118	0.01465	0.0086	0.01465	-0.02044	0.01465	0.01933	-0.00343
Z004E0062	-0.08172	-0.08172	-0.09319	-0.08172	-0.06093	-0.08172	-0.0707	-0.08172	-0.08669	-0.10504
Z004E0063	-0.02058	-0.02058	-0.04424	-0.02058	-0.03293	-0.02058	0.00486	-0.02058	-0.01473	-0.03595
Z004E0064	-0.05912	-0.05912	-0.06505	-0.05912	-0.11093	-0.05912	-0.02167	-0.05912	-0.06147	-0.03581
Z004E0065	-0.12874	-0.12874	-0.12169	-0.12874	-0.10835	-0.12874	-0.14841	-0.12874	-0.13148	-0.14467
Z004E0066	0.07893	0.07893	0.07367	0.07893	0.0949	0.07893	0.0877	0.07893	0.07602	0.03898
Z004E0067	0.10652	0.10652	0.07999	0.10652	0.06802	0.10652	0.1413	0.10652	0.10158	0.10958
Z004E0068	0.05219	0.05219	0.07431	0.05219	0.05235	0.05219	0.06469	0.05219	0.04913	0.01235
Z004E0069	0.0245	0.0245	0.0279	0.0245	0.06156	0.0245	-0.02405	0.0245	0.03148	-0.00006
Z004E0070	0.01359	0.01359	0.03267	0.01359	-0.01265	0.01359	0.03455	0.01359	0.01068	-0.0191
Z004E0071	-0.07518	-0.07518	-0.05723	-0.07518	-0.06347	-0.07518	-0.0683	-0.07518	-0.07692	-0.11893
Z004E0072	0.01036	0.01036	-0.01085	0.01036	-0.02243	0.01036	0.04574	0.01036	0.01631	0.02109
Z004E0073	-0.10328	-0.10328	-0.07775	-0.10328	-0.10884	-0.10328	-0.13739	-0.10328	-0.09407	-0.08974
Z004E0074	-0.10375	-0.10375	-0.08287	-0.10375	-0.11236	-0.10375	-0.08691	-0.10375	-0.09495	-0.12953
Z004E0075	0.07829	0.07829	0.0924	0.07829	0.06732	0.07829	0.04311	0.07829	0.07145	0.05186
Z004E0076	-0.10795	-0.10795	-0.08424	-0.10795	-0.14329	-0.10795	-0.07887	-0.10795	-0.09924	-0.10609
Z004E0077	0.04432	0.04432	0.04244	0.04432	0.0062	0.04432	0.07713	0.04432	0.05226	0.05215
Z004E0078	-0.10255	-0.10255	-0.08913	-0.10255	-0.08674	-0.10255	-0.09604	-0.10255	-0.10524	-0.14351
Z004E0079	-0.05586	-0.05586	-0.03545	-0.05586	-0.06311	-0.05586	-0.09566	-0.05586	-0.05979	-0.09209
Z004E0080	0.04059	0.04059	0.00056	0.04059	0.03543	0.04059	0.03858	0.04059	0.03607	0.06233
Z004E0081	0.20888	0.20888	0.22475	0.20888	0.18373	0.20888	0.17831	0.20888	0.20767	0.2206
Z004E0082	-0.06126	-0.06126	-0.05415	-0.06126	-0.07455	-0.06126	-0.06613	-0.06126	-0.06399	-0.04401
Z004E0083	0.06857	0.06857	0.07261	0.06857	0.01955	0.06857	0.10265	0.06857	0.06637	0.0946
Z004E0084	0.23926	0.23926	0.22052	0.23926	0.22577	0.23926	0.21407	0.23926	0.24395	0.24619
Z004E0085	-0.21704	-0.21704	-0.19341	-0.21704	-0.25472	-0.21704	-0.1904	-0.21704	-0.22134	-0.2459
Z004E0086	-0.00915	-0.00915	-0.04129	-0.00915	-0.00658	-0.00915	0.01089	-0.00915	-0.01068	0.00245
Z004E0087	-0.13745	-0.13745	-0.13601	-0.13745	-0.17059	-0.13745	-0.10874	-0.13745	-0.14312	-0.16274
Z004E0088	-0.13348	-0.13348	-0.15859	-0.13348	-0.15029	-0.13348	-0.10355	-0.13348	-0.12495	-0.10812
Z004E0089	-0.04575	-0.04575	-0.02548	-0.04575	-0.07137	-0.04575	-0.01978	-0.04575	-0.03468	-0.02776
Z004E0090	-0.09492	-0.09492	-0.13242	-0.09492	-0.1087	-0.09492	-0.06599	-0.09492	-0.09961	-0.07214
Z004E0091	-0.10013	-0.10013	-0.09721	-0.10013	-0.10389	-0.10013	-0.08288	-0.10013	-0.09998	-0.09429
Z004E0092	0.03471	0.03471	0.0522	0.03471	0.02733	0.03471	0.05601	0.03471	0.04167	0.03336
Z004E0094	-0.05227	-0.05227	-0.06199	-0.05227	-0.05141	-0.05227	-0.05993	-0.05227	-0.05801	-0.05942
Z004E0095	0.02067	0.02067	-0.00696	0.02067	0.04516	0.02067	-0.01674	0.02067	0.02347	0.01493
Z004E0096	-0.02827	-0.02827	-0.03717	-0.02827	-0.03763	-0.02827	-0.0035	-0.02827	-0.02102	-0.02933
Z004E0097	0.03576	0.03576	0.00626	0.03576	0.07065	0.03576	0.04674	0.03576	0.04013	0.01224
Z004E0098	-0.09333	-0.09333	-0.13688	-0.09333	-0.09588	-0.09333	-0.06955	-0.09333	-0.09668	-0.07075
Z004E0099	-0.03311	-0.03311	-0.06942	-0.03311	-0.01267	-0.03311	-0.01797	-0.03311	-0.03845	-0.04052
Z004E0100	-0.04987	-0.04987	-0.09057	-0.04987	-0.06027	-0.04987	-0.02183	-0.04987	-0.04185	-0.01744
Z004E0101	-0.01007	-0.01007	0.00731	-0.01007	-0.00895	-0.01007	0.00699	-0.01007	-0.00435	-0.03157
Z004E0102	-0.1429	-0.1429	-0.1286	-0.1429	-0.15321	-0.1429	-0.12675	-0.1429	-0.14342	-0.15749
Z004E0103	-0.0713	-0.0713	-0.06682	-0.0713	-0.07599	-0.0713	-0.10713	-0.0713	-0.07385	-0.05506
Z004E0104	-0.18463	-0.18463	-0.17329	-0.18463	-0.22332	-0.18463	-0.15429	-0.18463	-0.18926	-0.18373
Z004E0105	0.1589	0.1589	0.17674	0.1589	0.15916	0.1589	0.17574	0.1589	0.16774	0.15414
Z004E0106	-0.08884	-0.08884	-0.11226	-0.08884	-0.11816	-0.08884	-0.05852	-0.08884	-0.09532	-0.10995
Z004E0107	0.11265	0.11265	0.07498	0.11265	0.11765	0.11265	0.08134	0.11265	0.10687	0.1355
Z004E0108	-0.01779	-0.01779	-0.04578	-0.01779	-0.01524	-0.01779	0.00518	-0.01779	-0.01151	-0.01347
Z004E0109	0.04987	0.04987	0.02614	0.04987	0.04471	0.04987	0.05013	0.04987	0.05129	0.03959
Z004E0110	-0.1344	-0.1344	-0.11989	-0.1344	-0.1726	-0.1344	-0.16032	-0.1344	-0.13575	-0.1175
Z004E0111	-0.26923	-0.26923	-0.25516	-0.26923	-0.26381	-0.26923	-0.25789	-0.26923	-0.26648	-0.30103
Z004E0113	0.03677	0.03677	0.06242	0.03677	0.04075	0.03677	0.00059	0.03677	0.0436	0.04028
Z004E0114	-0.05996	-0.05996	-0.04347	-0.05996	-0.09762	-0.05996	-0.08553	-0.05996	-0.06173	-0.04351
Z004E0115	0.02586	0.02586	0.00245	0.02586	0.03072	0.02586	0.04697	0.02586	0.0332	0.02577
Z004E0116	-0.09227	-0.09227	-0.09969	-0.09227	-0.10843	-0.09227	-0.06409	-0.09227	-0.08672	-0.08291
Z004E0118	-0.11157	-0.11157	-0.10779	-0.11157	-0.14797	-0.11157	-0.08242	-0.11157	-0.11328	-0.09035
Z004E0120	-0.0698	-0.0698	-0.04557	-0.0698	-0.07769	-0.0698	-0.05316	-0.0698	-0.06133	-0.09963
Z004E0121	0.03026	0.03026	0.04296	0.03026	-0.02172	0.03026	0.06544	0.03026	0.02814	0.05257
Z004E0122	0.08334	0.08334	0.08068	0.08334	0.09742	0.08334	0.04384	0.08334	0.07463	0.05192
Z004E0123	-0.00072	-0.00072	0.0231	-0.00072	-0.03835	-0.00072	0.02596	-0.00072	-0.00506	-0.02963
Z004E0124	-0.039	-0.039	-0.05174	-0.039	-0.07989	-0.039	-0.00723	-0.039	-0.03966	-0.01735
Z004E0125	0.00317	0.00317	-0.02058	0.00317	-0.00316	0.00317	-0.02706	0.00317	-0.00287	-0.00089
Z004E0126	-0.05467	-0.05467	-0.0519	-0.05467	-0.03447	-0.05467	-0.10058	-0.05467	-0.056	-0.04778
Z004E0127	0.27974	0.27974	0.29207	0.27974	0.26262	0.27974	0.30516	0.27974	0.28868	0.30304
Z004E0128	0.06257	0.06257	0.02137	0.06257	0.09197	0.06257	0.02087	0.06257	0.05841	0.07649
Z004E0129	0.14809	0.14809	0.11653	0.14809	0.14585	0.14809	0.11682	0.14809	0.13878	0.12908
Z004E0130	0.09788	0.09788	0.12306	0.09788	0.09045	0.09788	0.11546	0.09788	0.10576	0.07111
Z004E0131	0.03449	0.03449	0.02692	0.03449	0.00086	0.03449	0.01065	0.03449	0.03174	0.05493
Z004E0133	-0.05114	-0.05114	-0.0788	-0.05114	-0.03069	-0.05114	-0.04034	-0.05114	-0.05538	-0.08748
Z004E0134	-0.00991	-0.00991	0.0074	-0.00991	0.01656	-0.00991	-0.00264	-0.00991	-0.00331	-0.04113
Z004E0135	0.19351	0.19351	0.21077	0.19351	0.18838	0.19351	0.2103	0.19351	0.19367	0.19683
Z004E0136	-0.11356	-0.11356	-0.09934	-0.11356	-0.08793	-0.11356	-0.10683	-0.11356	-0.10629	-0.14406
Z004E0137	-0.06652	-0.06652	-0.05125	-0.06652	-0.11246	-0.06652	-0.03048	-0.06652	-0.0711	-0.04308
Z004E0138	0.02257	0.02257	0.00846	0.02257	0.00894	0.02257	0.04793	0.02257	0.01818	0.03305
Z004E0139	-0.00734	-0.00734	0.00199	-0.00734	-0.02528	-0.00734	0.01756	-0.00734	0.00223	0.01665
Z004E0140	0.01079	0.01079	0.02903	0.01079	-0.00092	0.01079	-0.02387	0.01079	0.00932	0.01873
Z004E0141	-0.00982	-0.00982	0.02083	-0.00982	-0.02269	-0.00982	-0.04328	-0.00982	-0.00432	-0.03463
Z004E0142	0.14699	0.14699	0.11917	0.14699	0.15677	0.14699	0.16726	0.14699	0.15053	0.12955
Z004E0143	-0.02421	-0.02421	-0.05073	-0.02421	-0.01387	-0.02421	-0.00293	-0.02421	-0.02133	-0.03868
Z004E0144	-0.05462	-0.05462	-0.03546	-0.05462	-0.08084	-0.05462	-0.03364	-0.05462	-0.05753	-0.08732
Z004E0145	-0.11993	-0.11993	-0.11972	-0.11993	-0.14718	-0.11993	-0.14274	-0.11993	-0.1123	-0.09238
Z004E0146	0.14767	0.14767	0.13878	0.14767	0.14776	0.14767	0.16564	0.14767	0.14124	0.1185
Z004E0147	-0.13871	-0.13871	-0.17752	-0.13871	-0.12302	-0.13871	-0.11933	-0.13871	-0.1306	-0.11318
Z004E0148	-0.12564	-0.12564	-0.13232	-0.12564	-0.11206	-0.12564	-0.1114	-0.12564	-0.13249	-0.15692
Z004E0149	-0.01455	-0.01455	-0.04379	-0.01455	-0.06212	-0.01455	0.02477	-0.01455	-0.01804	0.01258
Z004E0150	-0.02704	-0.02704	-0.03334	-0.02704	-0.03892	-0.02704	-0.00374	-0.02704	-0.03446	-0.05194
Z004E0152	0.15332	0.15332	0.18206	0.15332	0.15618	0.15332	0.14103	0.15332	0.16007	0.1241
Z004E0153	0.14927	0.14927	0.1123	0.14927	0.17983	0.14927	0.10831	0.14927	0.14421	0.16222
Z004E0155	0.05266	0.05266	0.07056	0.05266	0.0144	0.05266	0.05282	0.05266	0.05008	0.04695
Z004E0156	-0.02674	-0.02674	-0.06716	-0.02674	-0.04112	-0.02674	0.00247	-0.02674	-0.03119	-0.00001
Z004E0158	-0.14082	-0.14082	-0.14665	-0.14082	-0.15743	-0.14082	-0.11226	-0.14082	-0.13258	-0.11334
Z004E0159	0.06388	0.06388	0.0317	0.06388	0.04482	0.06388	0.04253	0.06388	0.05646	0.09193
Z004E0160	0.00476	0.00476	-0.0206	0.00476	0.04662	0.00476	-0.04004	0.00476	0.00726	-0.01973
Z004E0161	0.01137	0.01137	-0.01444	0.01137	-0.00592	0.01137	0.03638	0.01137	0.00583	-0.01406
Z004E0162	0.02276	0.02276	0.00404	0.02276	0.03713	0.02276	0.03929	0.02276	0.02842	-0.00349
Z004E0163	-0.01871	-0.01871	-0.04093	-0.01871	-0.01611	-0.01871	-0.04927	-0.01871	-0.01154	0.00273
Z004E0164	-0.11863	-0.11863	-0.09286	-0.11863	-0.1156	-0.11863	-0.15693	-0.11863	-0.11074	-0.12533
Z004E0165	-0.06222	-0.06222	-0.0788	-0.06222	-0.05532	-0.06222	-0.04456	-0.06222	-0.06477	-0.04917
Z004E0166	0.00605	0.00605	0.0186	0.00605	0.00188	0.00605	0.0274	0.00605	0.01499	0.02771
Z004E0167	0.07142	0.07142	0.06209	0.07142	0.08152	0.07142	0.03797	0.07142	0.07366	0.04785
Z004E0168	0.10972	0.10972	0.11592	0.10972	0.12056	0.10972	0.1204	0.10972	0.10753	0.09561
Z004E0169	-0.26885	-0.26885	-0.26995	-0.26885	-0.26237	-0.26885	-0.24986	-0.26885	-0.2649	-0.29091
Z004E0170	0.01857	0.01857	0.03363	0.01857	0.0361	0.01857	0.03046	0.01857	0.02653	0.01133
Z004E0171	-0.05805	-0.05805	-0.05596	-0.05805	-0.03413	-0.05805	-0.10411	-0.05805	-0.0637	-0.09808
Z004E0172	-0.017	-0.017	-0.04646	-0.017	0.00958	-0.017	-0.001	-0.017	-0.01176	-0.01708
Z004E0173	0.13792	0.13792	0.16097	0.13792	0.13427	0.13792	0.15526	0.13792	0.14757	0.13022
Z004E0174	-0.0868	-0.0868	-0.07	-0.0868	-0.09881	-0.0868	-0.12132	-0.0868	-0.08815	-0.07689
Z004E0175	-0.00789	-0.00789	-0.01577	-0.00789	-0.01139	-0.00789	0.01572	-0.00789	-0.002	-0.00165
Z004E0176	0.17984	0.17984	0.19886	0.17984	0.1602	0.17984	0.2063	0.17984	0.18604	0.18301
Z004E0177	-0.06664	-0.06664	-0.09452	-0.06664	-0.0425	-0.06664	-0.10705	-0.06664	-0.07587	-0.09623
Z004E0178	-0.03174	-0.03174	-0.05798	-0.03174	-0.0171	-0.03174	-0.01585	-0.03174	-0.02939	-0.0405
Z004E0179	0.0606	0.0606	0.03348	0.0606	0.07057	0.0606	0.08099	0.0606	0.06398	0.04299
Z004E0180	-0.13164	-0.13164	-0.11698	-0.13164	-0.15079	-0.13164	-0.16171	-0.13164	-0.13771	-0.13474
Z004E0181	0.04408	0.04408	0.0594	0.04408	0.06788	0.04408	0.05117	0.04408	0.0451	0.00887
Z004E0182	-0.04906	-0.04906	-0.01797	-0.04906	-0.06182	-0.04906	-0.08245	-0.04906	-0.04366	-0.07398
Z004E0183	-0.00299	-0.00299	0.01606	-0.00299	-0.05441	-0.00299	0.03037	-0.00299	-0.005	0.00439
Z004E0184	-0.09784	-0.09784	-0.07518	-0.09784	-0.12281	-0.09784	-0.07146	-0.09784	-0.08729	-0.08041
Z004E0185	-0.16888	-0.16888	-0.18116	-0.16888	-0.16775	-0.16888	-0.20248	-0.16888	-0.17358	-0.15361
Z004E0186	0.06235	0.06235	0.02314	0.06235	0.05762	0.06235	0.06128	0.06235	0.05728	0.08718
Z004E0187	0.10968	0.10968	0.10953	0.10968	0.10148	0.10968	0.12834	0.10968	0.10521	0.07502
Z004E0188	0.19669	0.19669	0.21518	0.19669	0.17236	0.19669	0.16696	0.19669	0.19473	0.20944
Z004E0189	-0.19517	-0.19517	-0.17684	-0.19517	-0.18139	-0.19517	-0.2392	-0.19517	-0.19599	-0.19535
Z004E0190	-0.17274	-0.17274	-0.17606	-0.17274	-0.19401	-0.17274	-0.14417	-0.17274	-0.16314	-0.14759
Z004E0191	-0.01003	-0.01003	0.00474	-0.01003	-0.03945	-0.01003	0.01591	-0.01003	-0.01626	-0.03337
Z004E0192	-0.02221	-0.02221	-0.04232	-0.02221	-0.03256	-0.02221	0.00166	-0.02221	-0.02973	-0.0447
Z004E0193	0.00519	0.00519	0.00247	0.00519	-0.02712	0.00519	-0.0178	0.00519	0.00141	0.02451
Z004E0194	0.1057	0.1057	0.11676	0.1057	0.10686	0.1057	0.0699	0.1057	0.11416	0.12605
Z004E0195	0.04714	0.04714	0.04097	0.04714	0.07541	0.04714	0.00515	0.04714	0.05234	0.04486
Z004E0196	0.03056	0.03056	0.00311	0.03056	0.0553	0.03056	-0.00419	0.03056	0.03508	0.05509
Z004E0197	-0.04218	-0.04218	-0.02583	-0.04218	-0.04134	-0.04218	-0.0253	-0.04218	-0.03624	-0.06344
Z004E0198	-0.09296	-0.09296	-0.09491	-0.09296	-0.05746	-0.09296	-0.14461	-0.09296	-0.09731	-0.13692
Z004E0199	-0.02967	-0.02967	-0.03052	-0.02967	-0.04193	-0.02967	-0.00567	-0.02967	-0.02146	-0.02853
Z004E0200	-0.01475	-0.01475	-0.01468	-0.01475	-0.02092	-0.01475	-0.04703	-0.01475	-0.01825	-0.00581
Z005E0001	-0.10964	-0.10964	-0.10316	-0.10964	-0.09748	-0.10964	-0.09312	-0.10964	-0.11004	-0.10247
Z005E0004	0.05571	0.05571	0.07349	0.05571	0.06226	0.05571	0.03396	0.05571	0.06396	0.05761
Z005E0007	0.0112	0.0112	0.05277	0.0112	-0.00097	0.0112	-0.01088	0.0112	0.00559	0.01109
Z005E0008	0.06914	0.06914	0.01066	0.06914	0.0774	0.06914	0.04849	0.06914	0.07681	0.0675
Z005E0009	-0.1365	-0.1365	-0.09442	-0.1365	-0.16981	-0.1365	-0.15669	-0.1365	-0.14435	-0.1373
Z005E0010	0.02677	0.02677	0.04	0.02677	-0.01302	0.02677	0.00098	0.02677	0.01573	0.02786
Z005E0011	0.03998	0.03998	0.07878	0.03998	0.00476	0.03998	0.02263	0.03998	0.02785	0.04074
Z005E0012	0.20923	0.20923	0.17522	0.20923	0.18359	0.20923	0.19763	0.20923	0.21345	0.20546
Z005E0013	0.01065	0.01065	0.0469	0.01065	0.01728	0.01065	-0.01074	0.01065	0.00333	0.01314
Z005E0014	0.12882	0.12882	0.15494	0.12882	0.1174	0.12882	0.10691	0.12882	0.13814	0.12742
Z005E0015	0.04896	0.04896	0.06	0.04896	0.04049	0.04896	0.02367	0.04896	0.04459	0.05234
Z005E0016	-0.04525	-0.04525	-0.07493	-0.04525	-0.04714	-0.04525	-0.02819	-0.04525	-0.04546	-0.04113
Z005E0017	-0.17082	-0.17082	-0.24075	-0.17082	-0.16172	-0.17082	-0.14844	-0.17082	-0.16315	-0.16777
Z005E0018	0.05569	0.05569	0.07192	0.05569	0.01266	0.05569	0.04218	0.05569	0.04487	0.05649
Z005E0019	0.11961	0.11961	0.13218	0.11961	0.09089	0.11961	0.14079	0.11961	0.11364	0.12423
Z005E0020	-0.13351	-0.13351	-0.16036	-0.13351	-0.15691	-0.13351	-0.11074	-0.13351	-0.14144	-0.12981
Z005E0021	-0.06092	-0.06092	-0.04419	-0.06092	-0.08625	-0.06092	-0.0712	-0.06092	-0.05312	-0.06016
Z005E0022	0.00931	0.00931	-0.05776	0.00931	-0.02775	0.00931	0.035	0.00931	0.00742	0.01053
Z005E0028	0.00417	0.00417	0.02777	0.00417	-0.0045	0.00417	-0.00828	0.00417	0.01625	0.00344
Z005E0029	0.09625	0.09625	0.11219	0.09625	0.05721	0.09625	0.07094	0.09625	0.08464	0.09671
Z005E0032	0.06315	0.06315	0.07977	0.06315	0.02618	0.06315	0.08578	0.06315	0.06025	0.06597
Z005E0033	-0.12561	-0.12561	-0.10525	-0.12561	-0.16215	-0.12561	-0.10001	-0.12561	-0.11602	-0.12447
Z005E0034	-0.17959	-0.17959	-0.15952	-0.17959	-0.15113	-0.17959	-0.20274	-0.17959	-0.16968	-0.17764
Z005E0035	0.00906	0.00906	0.05383	0.00906	0.04792	0.00906	-0.00882	0.00906	0.02232	0.01042
Z005E0036	-0.02812	-0.02812	0.02971	-0.02812	-0.01304	-0.02812	-0.03891	-0.02812	-0.02404	-0.02989
Z005E0037	0.01141	0.01141	-0.02217	0.01141	0.03366	0.01141	0.00159	0.01141	0.01421	0.01068
Z005E0038	0.17418	0.17418	0.22066	0.17418	0.17612	0.17418	0.20314	0.17418	0.17747	0.17597
Z005E0039	0.0784	0.0784	0.09279	0.0784	0.09654	0.0784	0.09941	0.0784	0.0943	0.08295
Z005E0040	-0.03635	-0.03635	-0.07596	-0.03635	-0.04959	-0.03635	-0.00338	-0.03635	-0.04758	-0.03416
Z005E0042	0.08928	0.08928	0.13144	0.08928	0.07254	0.08928	0.07566	0.08928	0.09516	0.08934
Z005E0043	-0.08384	-0.08384	-0.12351	-0.08384	-0.10672	-0.08384	-0.0534	-0.08384	-0.09115	-0.08273
Z005E0044	0.02147	0.02147	0.05605	0.02147	0.05516	0.02147	-0.00012	0.02147	0.01603	0.02612
Z005E0045	0.07725	0.07725	0.08765	0.07725	0.06234	0.07725	0.0752	0.07725	0.07538	0.07538
Z005E0046	-0.06511	-0.06511	-0.04687	-0.06511	-0.05306	-0.06511	-0.07007	-0.06511	-0.0575	-0.06278
Z005E0047	-0.03984	-0.03984	-0.02135	-0.03984	-0.05825	-0.03984	-0.06574	-0.03984	-0.03907	-0.04003
Z005E0048	0.05118	0.05118	-0.01051	0.05118	-0.00466	0.05118	0.07619	0.05118	0.05099	0.04979
Z005E0049	-0.07003	-0.07003	-0.10397	-0.07003	-0.04913	-0.07003	-0.03661	-0.07003	-0.06098	-0.0697
Z005E0050	-0.07798	-0.07798	-0.04761	-0.07798	-0.08075	-0.07798	-0.05692	-0.07798	-0.07844	-0.07491
Z005E0051	-0.02006	-0.02006	0.00437	-0.02006	-0.02323	-0.02006	-0.00202	-0.02006	-0.02142	-0.0184
Z005E0052	-0.05466	-0.05466	-0.09127	-0.05466	-0.10608	-0.05466	-0.0213	-0.05466	-0.05585	-0.05628
Z005E0053	-0.16164	-0.16164	-0.21064	-0.16164	-0.16142	-0.16164	-0.17974	-0.16164	-0.15705	-0.16575
Z005E0054	0.13227	0.13227	0.06176	0.13227	0.14431	0.13227	0.1052	0.13227	0.12261	0.13379
Z005E0055	0.04065	0.04065	-0.02754	0.04065	0.01955	0.04065	0.01915	0.04065	0.03558	0.04052
Z005E0056	-0.10519	-0.10519	-0.08549	-0.10519	-0.09209	-0.10519	-0.08483	-0.10519	-0.08682	-0.10235
Z005E0057	0.11458	0.11458	0.13013	0.11458	0.09986	0.11458	0.13865	0.11458	0.12204	0.11859
Z005E0058	-0.02861	-0.02861	-0.01724	-0.02861	0.00549	-0.02861	0.00524	-0.02861	-0.01839	-0.02722
Z005E0059	-0.23441	-0.23441	-0.25964	-0.23441	-0.18757	-0.23441	-0.24799	-0.23441	-0.22626	-0.23729
Z005E0060	0.07226	0.07226	0.12487	0.07226	0.07317	0.07226	0.0571	0.07226	0.08167	0.07001
Z005E0061	-0.01322	-0.01322	0.00363	-0.01322	-0.03721	-0.01322	0.00498	-0.01322	-0.00513	-0.01154
Z005E0062	-0.09424	-0.09424	-0.17101	-0.09424	-0.07266	-0.09424	-0.07532	-0.09424	-0.09763	-0.08789
Z005E0063	-0.14404	-0.14404	-0.12473	-0.14404	-0.13105	-0.14404	-0.12375	-0.14404	-0.12558	-0.14111
Z005E0064	0.02222	0.02222	0.07671	0.02222	-0.00742	0.02222	0.05774	0.02222	0.02889	0.02104
Z005E0066	0.04746	0.04746	0.00289	0.04746	0.04788	0.04746	0.07587	0.04746	0.04002	0.05015
Z005E0067	-0.08567	-0.08567	-0.04515	-0.08567	-0.10562	-0.08567	-0.05937	-0.08567	-0.07828	-0.08389
Z005E0068	-0.02858	-0.02858	-0.07051	-0.02858	-0.02618	-0.02858	-0.043	-0.02858	-0.04273	-0.02747
Z005E0069	-0.01793	-0.01793	0.00531	-0.01793	-0.04771	-0.01793	-0.0435	-0.01793	-0.02674	-0.01876
Z005E0071	-0.02812	-0.02812	0.02791	-0.02812	0.02902	-0.02812	-0.04283	-0.02812	-0.01939	-0.02834
Z005E0072	-0.30999	-0.30999	-0.36727	-0.30999	-0.31204	-0.30999	-0.32953	-0.30999	-0.30364	-0.31219
Z005E0073	-0.00684	-0.00684	0.01065	-0.00684	-0.00498	-0.00684	0.01404	-0.00684	0.01094	-0.00377
Z005E0074	-0.07487	-0.07487	-0.05786	-0.07487	-0.11672	-0.07487	-0.05064	-0.07487	-0.06924	-0.07298
Z005E0075	0.00695	0.00695	-0.02883	0.00695	-0.00484	0.00695	-0.01081	0.00695	-0.00399	0.00435
Z005E0076	0.1237	0.1237	0.14609	0.1237	0.13652	0.1237	0.14794	0.1237	0.13652	0.12671
Z005E0077	-0.06995	-0.06995	-0.13321	-0.06995	-0.06268	-0.06995	-0.08247	-0.06995	-0.05872	-0.07099
Z005E0079	-0.10424	-0.10424	-0.08929	-0.10424	-0.08495	-0.10424	-0.13327	-0.10424	-0.09763	-0.10195
Z005E0080	0.10605	0.10605	0.12243	0.10605	0.07456	0.10605	0.08315	0.10605	0.1145	0.10581
Z005E0082	-0.05078	-0.05078	-0.03806	-0.05078	-0.09071	-0.05078	-0.07666	-0.05078	-0.06172	-0.04958
Z005E0083	0.12281	0.12281	0.06761	0.12281	0.11974	0.12281	0.11241	0.12281	0.11514	0.1238
Z005E0084	-0.10176	-0.10176	-0.11879	-0.10176	-0.11201	-0.10176	-0.12368	-0.10176	-0.09331	-0.10382
Z005E0085	0.09795	0.09795	0.14594	0.09795	0.07043	0.09795	0.11672	0.09795	0.08936	0.09887
Z005E0087	-0.23331	-0.23331	-0.21798	-0.23331	-0.27746	-0.23331	-0.22501	-0.23331	-0.23787	-0.2311
Z005E0088	0.01353	0.01353	-0.01542	0.01353	0.01679	0.01353	0.0029	0.01353	0.01819	0.01036
Z005E0089	-0.11539	-0.11539	-0.15232	-0.11539	-0.1003	-0.11539	-0.12768	-0.11539	-0.11125	-0.11654
Z005E0090	0.73726	0.73726	0.77657	0.73726	0.74602	0.73726	0.76654	0.73726	0.75144	0.74074
Z005E0091	0.09303	0.09303	0.01982	0.09303	0.08407	0.09303	0.06387	0.09303	0.08678	0.09379
Z005E0092	0.08399	0.08399	0.02474	0.08399	0.14421	0.08399	0.06212	0.08399	0.09219	0.08477
Z005E0093	0.00024	0.00024	0.0226	0.00024	-0.0573	0.00024	-0.02557	0.00024	-0.0099	-0.00215
Z005E0094	0.01167	0.01167	0.03215	0.01167	0.01374	0.01167	-0.01491	0.01167	0.02494	0.01095
Z005E0095	-0.03449	-0.03449	-0.07616	-0.03449	-0.04762	-0.03449	0.00028	-0.03449	-0.02701	-0.03323
Z005E0096	0.15763	0.15763	0.17908	0.15763	0.16519	0.15763	0.13652	0.15763	0.16511	0.15869
Z005E0099	-0.08825	-0.08825	-0.15412	-0.08825	-0.1265	-0.08825	-0.06545	-0.08825	-0.0954	-0.08695
Z005E0100	-0.08038	-0.08038	-0.03461	-0.08038	-0.06387	-0.08038	-0.10164	-0.08038	-0.08535	-0.07968
Z005E0102	-0.08589	-0.08589	-0.0682	-0.08589	-0.13346	-0.08589	-0.06543	-0.08589	-0.0901	-0.08383
Z005E0104	-0.09991	-0.09991	-0.16404	-0.09991	-0.07349	-0.09991	-0.089	-0.09991	-0.08527	-0.09817
Z005E0105	-0.05327	-0.05327	-0.0894	-0.05327	-0.06937	-0.05327	-0.06443	-0.05327	-0.05003	-0.05587
Z005E0106	-0.26995	-0.26995	-0.25012	-0.26995	-0.3144	-0.26995	-0.24944	-0.26995	-0.26463	-0.26953
Z005E0107	-0.03635	-0.03635	-0.015	-0.03635	-0.08292	-0.03635	-0.01526	-0.03635	-0.04134	-0.03514
Z005E0108	-0.10416	-0.10416	-0.08835	-0.10416	-0.13398	-0.10416	-0.10672	-0.10416	-0.1111	-0.10178
Z005E0109	0.0393	0.0393	0.08879	0.0393	0.07439	0.0393	0.02184	0.0393	0.05227	0.03923
Z005E0110	-0.23984	-0.23984	-0.22321	-0.23984	-0.22758	-0.23984	-0.22001	-0.23984	-0.22081	-0.23629
Z005E0111	0.14229	0.14229	0.10197	0.14229	0.17621	0.14229	0.1245	0.14229	0.14428	0.14285
Z005E0112	0.00645	0.00645	-0.03212	0.00645	0.02734	0.00645	-0.00424	0.00645	0.01032	0.00688
Z005E0113	-0.21386	-0.21386	-0.25801	-0.21386	-0.23358	-0.21386	-0.18699	-0.21386	-0.21854	-0.21263
Z005E0114	-0.14687	-0.14687	-0.10107	-0.14687	-0.15788	-0.14687	-0.16822	-0.14687	-0.15338	-0.14796
Z005E0115	-0.00335	-0.00335	-0.0264	-0.00335	-0.01468	-0.00335	-0.03222	-0.00335	-0.00992	-0.00415
Z005E0116	-0.06025	-0.06025	-0.08275	-0.06025	-0.08145	-0.06025	-0.04014	-0.06025	-0.06413	-0.05836
Z005E0117	0.16735	0.16735	0.21583	0.16735	0.1358	0.16735	0.14827	0.16735	0.15814	0.16507
Z005E0118	-0.23373	-0.23373	-0.21878	-0.23373	-0.25264	-0.23373	-0.23904	-0.23373	-0.23692	-0.23126
Z005E0119	-0.01542	-0.01542	0.02063	-0.01542	-0.00885	-0.01542	-0.03685	-0.01542	-0.0227	-0.01289
Z005E0120	-0.05629	-0.05629	-0.0407	-0.05629	-0.07103	-0.05629	-0.08252	-0.05629	-0.066	-0.05458
Z005E0121	-0.01983	-0.01983	-0.06635	-0.01983	-0.04121	-0.01983	0.01005	-0.01983	-0.02898	-0.01725
Z005E0122	-0.02788	-0.02788	-0.06234	-0.02788	0.00267	-0.02788	-0.04311	-0.02788	-0.01853	-0.02951
Z005E0123	0.0798	0.0798	0.09648	0.0798	0.08605	0.0798	0.05786	0.0798	0.08829	0.08196
Z005E0125	0.04086	0.04086	0.01151	0.04086	0.01649	0.04086	0.03007	0.04086	0.04409	0.03601
Z005E0126	-0.05808	-0.05808	-0.03581	-0.05808	-0.07056	-0.05808	-0.08067	-0.05808	-0.04795	-0.05859
Z005E0127	0.00571	0.00571	0.01767	0.00571	0.01539	0.00571	-0.02542	0.00571	0.00358	0.00864
Z005E0128	-0.15029	-0.15029	-0.10452	-0.15029	-0.12537	-0.15029	-0.14149	-0.15029	-0.1398	-0.1479
Z005E0129	-0.05992	-0.05992	-0.03752	-0.05992	-0.10552	-0.05992	-0.03648	-0.05992	-0.04685	-0.06034
Z005E0130	-0.09467	-0.09467	-0.08188	-0.09467	-0.10705	-0.09467	-0.12044	-0.09467	-0.10409	-0.0917
Z005E0131	-0.00523	-0.00523	0.05283	-0.00523	0.01093	-0.00523	-0.0194	-0.00523	0.00378	-0.00786
Z005E0133	-0.18229	-0.18229	-0.14281	-0.18229	-0.17478	-0.18229	-0.20312	-0.18229	-0.1903	-0.18054
Z005E0134	-0.04957	-0.04957	-0.03299	-0.04957	-0.00079	-0.04957	-0.07512	-0.04957	-0.03679	-0.04624
Z005E0137	0.01721	0.01721	0.04098	0.01721	-0.03865	0.01721	0.04179	0.01721	0.02893	0.01619
Z005E0138	0.05101	0.05101	0.00486	0.05101	0.01712	0.05101	0.0831	0.05101	0.05763	0.04954
Z005E0139	-0.14822	-0.14822	-0.10361	-0.14822	-0.14018	-0.14822	-0.14619	-0.14822	-0.15125	-0.14646
Z005E0141	-0.11158	-0.11158	-0.09433	-0.11158	-0.12797	-0.11158	-0.14188	-0.11158	-0.11636	-0.11165
Z005E0142	0.10363	0.10363	0.15471	0.10363	0.04402	0.10363	0.13537	0.10363	0.10451	0.10183
Z005E0143	-0.17759	-0.17759	-0.13841	-0.17759	-0.15891	-0.17759	-0.15139	-0.17759	-0.18059	-0.17239
Z005E0144	0.03812	0.03812	0.00994	0.03812	0.0416	0.03812	0.02763	0.03812	0.04263	0.03478
Z005E0145	-0.04047	-0.04047	-0.10427	-0.04047	-0.04032	-0.04047	-0.01254	-0.04047	-0.03216	-0.03818
Z005E0146	0.07112	0.07112	0.1157	0.07112	0.03748	0.07112	0.05478	0.07112	0.05775	0.07054
Z005E0147	0.12235	0.12235	0.08804	0.12235	0.13917	0.12235	0.10709	0.12235	0.1309	0.11979
Z005E0148	0.13363	0.13363	0.14937	0.13363	0.1659	0.13363	0.15492	0.13363	0.15	0.13876
Z005E0149	-0.05198	-0.05198	-0.02529	-0.05198	-0.0843	-0.05198	-0.02824	-0.05198	-0.05816	-0.04903
Z005E0152	-0.06032	-0.06032	-0.13155	-0.06032	-0.06069	-0.06032	-0.05228	-0.06032	-0.06728	-0.05744
Z005E0153	0.03631	0.03631	0.05018	0.03631	0.06678	0.03631	0.00713	0.03631	0.03094	0.04018
Z005E0154	0.02681	0.02681	-0.00806	0.02681	0.07101	0.02681	0.01155	0.02681	0.03701	0.02616
Z005E0155	-0.08467	-0.08467	-0.04042	-0.08467	-0.11238	-0.08467	-0.0593	-0.08467	-0.08744	-0.08379
Z005E0156	-0.23904	-0.23904	-0.22407	-0.23904	-0.26972	-0.23904	-0.22009	-0.23904	-0.24272	-0.23597
Z005E0157	0.03968	0.03968	0.03081	0.03968	0.06252	0.03968	0.06397	0.03968	0.03437	0.04315
Z005E0158	0.03136	0.03136	0.04356	0.03136	-0.02498	0.03136	0.05239	0.03136	0.02395	0.03429
Z005E0159	-0.2621	-0.2621	-0.24088	-0.2621	-0.25837	-0.2621	-0.2881	-0.2621	-0.2684	-0.25893
Z005E0160	0.04304	0.04304	0.00817	0.04304	0.0359	0.04304	0.02981	0.04304	0.0396	0.0412
Z005E0161	0.32381	0.32381	0.25564	0.32381	0.30185	0.32381	0.32429	0.32381	0.32481	0.32488
Z005E0163	-0.21381	-0.21381	-0.17229	-0.21381	-0.24329	-0.21381	-0.18549	-0.21381	-0.22097	-0.2115
Z005E0164	-0.00247	-0.00247	-0.02983	-0.00247	-0.0137	-0.00247	0.0334	-0.00247	-0.00552	-0.00376
Z005E0165	-0.05546	-0.05546	-0.00423	-0.05546	-0.06971	-0.05546	-0.0675	-0.05546	-0.05151	-0.05749
Z005E0166	-0.02758	-0.02758	0.00916	-0.02758	-0.08241	-0.02758	-0.0489	-0.02758	-0.03861	-0.03051
Z005E0167	-0.09284	-0.09284	-0.1356	-0.09284	-0.06439	-0.09284	-0.06402	-0.09284	-0.09913	-0.08879
Z005E0168	0.14584	0.14584	0.16688	0.14584	0.10949	0.14584	0.17156	0.14584	0.15529	0.14683
Z005E0169	0.0642	0.0642	0.02586	0.0642	0.10018	0.0642	0.04986	0.0642	0.07077	0.06395
Z005E0170	-0.05965	-0.05965	-0.01657	-0.05965	-0.0449	-0.05965	-0.07796	-0.05965	-0.06903	-0.05753
Z005E0171	0.0222	0.0222	0.04737	0.0222	0.03078	0.0222	0.00173	0.0222	0.02888	0.02239
Z005E0172	0.01713	0.01713	0.04245	0.01713	-0.03017	0.01713	0.01848	0.01713	0.0268	0.01494
Z005E0173	0.01668	0.01668	-0.05766	0.01668	0.03494	0.01668	-0.01258	0.01668	0.01219	0.01948
Z005E0174	-0.07597	-0.07597	-0.05054	-0.07597	-0.13138	-0.07597	-0.05111	-0.07597	-0.06461	-0.07738
Z005E0175	0.01391	0.01391	-0.05434	0.01391	0.04414	0.01391	-0.00962	0.01391	0.0225	0.01499
Z005E0176	0.0153	0.0153	-0.05129	0.0153	-0.03814	0.0153	0.01518	0.0153	0.00976	0.01422
Z005E0178	-0.07336	-0.07336	-0.06154	-0.07336	-0.07848	-0.07336	-0.05442	-0.07336	-0.06705	-0.06915
Z005E0179	-0.03594	-0.03594	-0.07818	-0.03594	-0.06115	-0.03594	-0.05051	-0.03594	-0.05155	-0.03653
Z005E0180	0.00542	0.00542	0.01857	0.00542	0.01543	0.00542	-0.0255	0.00542	0.00303	0.00807
Z005E0181	-0.06308	-0.06308	-0.00634	-0.06308	-0.05353	-0.06308	-0.07937	-0.06308	-0.05319	-0.06661
Z005E0182	-0.00663	-0.00663	0.01775	-0.00663	0.00173	-0.00663	-0.02723	-0.00663	0.00021	-0.00626
Z005E0183	-0.02595	-0.02595	-0.00739	-0.02595	-0.08454	-0.02595	-0.05243	-0.02595	-0.03529	-0.02747
Z005E0184	0.1103	0.1103	0.12648	0.1103	0.07859	0.1103	0.0835	0.1103	0.103	0.1111
Z005E0185	0.02318	0.02318	0.03583	0.02318	-0.00579	0.02318	0.01125	0.02318	0.02782	0.01865
Z005E0186	0.33105	0.33105	0.27967	0.33105	0.28023	0.33105	0.32303	0.33105	0.31891	0.32881
Z005E0187	-0.23237	-0.23237	-0.20674	-0.23237	-0.2602	-0.23237	-0.20738	-0.23237	-0.21953	-0.23205
Z005E0189	-0.04904	-0.04904	-0.0302	-0.04904	-0.09376	-0.04904	-0.0287	-0.04904	-0.04351	-0.04839
Z005E0190	0.10466	0.10466	0.11349	0.10466	0.13375	0.10466	0.0746	0.10466	0.10035	0.10969
Z005E0191	0.06748	0.06748	0.02173	0.06748	0.09387	0.06748	0.04829	0.06748	0.06409	0.06611
Z005E0192	0.04654	0.04654	0.01071	0.04654	0.11073	0.04654	0.03274	0.04654	0.05411	0.04749
Z005E0193	0.05555	0.05555	-0.0057	0.05555	-0.00017	0.05555	0.08064	0.05555	0.05527	0.05406
Z005E0196	0.08526	0.08526	0.04177	0.08526	0.10953	0.08526	0.06535	0.08526	0.07856	0.08651
Z005E0197	0.05173	0.05173	0.08931	0.05173	-0.00157	0.05173	0.0807	0.05173	0.06268	0.0503
Z005E0198	-0.00013	-0.00013	0.04634	-0.00013	0.00907	-0.00013	0.02729	-0.00013	0.00752	0.00205
Z005E0199	-0.06598	-0.06598	-0.13758	-0.06598	-0.02672	-0.06598	-0.09315	-0.06598	-0.07389	-0.06244
Z006E0001	0.0545	0.0545	0.06514	0.0545	0.03601	0.0545	0.07013	0.0545	0.07599	0.05177
Z006E0002	-0.09351	-0.09351	-0.08179	-0.09351	-0.09677	-0.09351	-0.10635	-0.09351	-0.07672	-0.09974
Z006E0003	-0.02063	-0.02063	-0.03111	-0.02063	-0.01336	-0.02063	-0.03571	-0.02063	-0.01655	-0.02049
Z006E0005	0.15012	0.15012	0.18241	0.15012	0.11564	0.15012	0.14176	0.15012	0.14977	0.15072
Z006E0006	-0.04894	-0.04894	-0.04781	-0.04894	-0.01276	-0.04894	-0.03886	-0.04894	-0.06442	-0.04306
Z006E0007	-0.0829	-0.0829	-0.08835	-0.0829	-0.0483	-0.0829	-0.08673	-0.0829	-0.08989	-0.07695
Z006E0008	-0.02532	-0.02532	-0.03677	-0.02532	-0.05925	-0.02532	-0.04016	-0.02532	-0.01132	-0.01827
Z006E0009	-0.07253	-0.07253	-0.05182	-0.07253	-0.05782	-0.07253	-0.07995	-0.07253	-0.06973	-0.08005
Z006E0010	-0.10225	-0.10225	-0.12516	-0.10225	-0.13595	-0.10225	-0.11572	-0.10225	-0.09164	-0.0982
Z006E0011	0.00972	0.00972	0.00291	0.00972	0.03971	0.00972	0.01833	0.00972	0.02346	0.01971
Z006E0012	-0.14787	-0.14787	-0.15324	-0.14787	-0.12003	-0.14787	-0.15458	-0.14787	-0.14323	-0.15349
Z006E0013	-0.07711	-0.07711	-0.06448	-0.07711	-0.09463	-0.07711	-0.06589	-0.07711	-0.08565	-0.07128
Z006E0014	0.29386	0.29386	0.28082	0.29386	0.27547	0.29386	0.30168	0.29386	0.30677	0.3027
Z006E0015	0.13004	0.13004	0.13435	0.13004	0.17921	0.13004	0.14607	0.13004	0.12538	0.13121
Z006E0016	0.10475	0.10475	0.10724	0.10475	0.0992	0.10475	0.0943	0.10475	0.12657	0.10168
Z006E0017	0.03864	0.03864	0.04403	0.03864	0.00452	0.03864	0.02775	0.03864	0.02361	0.04413
Z006E0018	-0.05814	-0.05814	-0.08451	-0.05814	-0.04941	-0.05814	-0.0711	-0.05814	-0.05248	-0.05716
Z006E0020	0.19798	0.19798	0.19486	0.19798	0.23049	0.19798	0.19185	0.19798	0.18686	0.19884
Z006E0023	0.06914	0.06914	0.07622	0.06914	0.03448	0.06914	0.06037	0.06914	0.08674	0.06893
Z006E0024	0.0624	0.0624	0.08912	0.0624	0.09137	0.0624	0.07561	0.0624	0.06833	0.06058
Z006E0025	0.1699	0.1699	0.15722	0.1699	0.20444	0.1699	0.1813	0.1699	0.17663	0.17367
Z006E0026	-0.20892	-0.20892	-0.21523	-0.20892	-0.19141	-0.20892	-0.21981	-0.20892	-0.19969	-0.20613
Z006E0027	-0.01024	-0.01024	-0.00331	-0.01024	-0.01693	-0.01024	-0.01738	-0.01024	-0.01079	-0.00919
Z006E0028	-0.01042	-0.01042	-0.00501	-0.01042	-0.02371	-0.01042	-0.02092	-0.01042	0.00134	-0.0215
Z006E0029	-0.08169	-0.08169	-0.09864	-0.08169	-0.10771	-0.08169	-0.09267	-0.08169	-0.08401	-0.07709
Z006E0031	-0.07415	-0.07415	-0.06648	-0.07415	-0.03564	-0.07415	-0.05854	-0.07415	-0.08471	-0.07036
Z006E0032	0.0249	0.0249	0.01655	0.0249	0.01238	0.0249	0.03901	0.0249	0.04069	0.01882
Z006E0033	0.00871	0.00871	0.03639	0.00871	-0.03049	0.00871	-0.0001	0.00871	-0.00134	0.01677
Z006E0034	0.01281	0.01281	0.01176	0.01281	0.03521	0.01281	0.00249	0.01281	0.03159	0.00798
Z006E0035	0.23311	0.23311	0.24396	0.23311	0.20299	0.23311	0.24111	0.23311	0.24827	0.2355
Z006E0036	0.23452	0.23452	0.25444	0.23452	0.25155	0.23452	0.24252	0.23452	0.24628	0.24247
Z006E0037	-0.08622	-0.08622	-0.07915	-0.08622	-0.12999	-0.08622	-0.09846	-0.08622	-0.07465	-0.09004
Z006E0038	0.01837	0.01837	0.01799	0.01837	0.06481	0.01837	0.03521	0.01837	0.00767	0.02196
Z006E0041	-0.05981	-0.05981	-0.06409	-0.05981	-0.03471	-0.05981	-0.06833	-0.05981	-0.07309	-0.06736
Z006E0042	0.19392	0.19392	0.17631	0.19392	0.16917	0.19392	0.18119	0.19392	0.19877	0.19733
Z006E0043	0.04103	0.04103	0.01765	0.04103	0.0786	0.04103	0.03025	0.04103	0.02787	0.04255
Z006E0044	0.00275	0.00275	-0.00787	0.00275	-0.00085	0.00275	0.01519	0.00275	-0.00453	0.00984
Z006E0046	0.06396	0.06396	0.06558	0.06396	0.09727	0.06396	0.06772	0.06396	0.04993	0.05673
Z006E0047	-0.04597	-0.04597	-0.02897	-0.04597	-0.03383	-0.04597	-0.05709	-0.04597	-0.02825	-0.05187
Z006E0048	0.01214	0.01214	-0.00124	0.01214	-0.01695	0.01214	0.0016	0.01214	0.02435	0.00891
Z006E0049	0.075	0.075	0.07433	0.075	0.10764	0.075	0.08523	0.075	0.07702	0.07177
Z006E0050	0.11887	0.11887	0.10855	0.11887	0.10123	0.11887	0.12717	0.11887	0.13121	0.12709
Z006E0051	0.03874	0.03874	0.04916	0.03874	0.0171	0.03874	0.04858	0.03874	0.04172	0.05002
Z006E0052	-0.04042	-0.04042	-0.03221	-0.04042	-0.06059	-0.04042	-0.02833	-0.04042	-0.05505	-0.03223
Z006E0053	0.29254	0.29254	0.29466	0.29254	0.3391	0.29254	0.30691	0.29254	0.28471	0.29927
Z006E0054	0.0736	0.0736	0.07824	0.0736	0.03927	0.0736	0.06257	0.0736	0.05872	0.07925
Z006E0055	0.12125	0.12125	0.13145	0.12125	0.11016	0.12125	0.13424	0.12125	0.11563	0.13632
Z006E0056	-0.02402	-0.02402	-0.04195	-0.02402	-0.0113	-0.02402	-0.0304	-0.02402	-0.0343	-0.02996
Z006E0057	-0.08175	-0.08175	-0.05896	-0.08175	-0.05935	-0.08175	-0.06778	-0.08175	-0.06673	-0.08832
Z006E0058	0.0187	0.0187	0.0217	0.0187	0.06751	0.0187	0.0345	0.0187	0.01432	0.02017
Z006E0059	0.21026	0.21026	0.21138	0.21026	0.23791	0.21026	0.22226	0.21026	0.22016	0.20097
Z006E0061	-0.04883	-0.04883	-0.02362	-0.04883	-0.05576	-0.04883	-0.05476	-0.04883	-0.05487	-0.05289
Z006E0062	0.00941	0.00941	0.02595	0.00941	0.02903	0.00941	0.00272	0.00941	0.00144	0.00478
Z006E0063	0.1418	0.1418	0.12322	0.1418	0.1534	0.1418	0.1536	0.1418	0.15235	0.14058
Z006E0065	-0.09296	-0.09296	-0.06078	-0.09296	-0.12361	-0.09296	-0.08131	-0.09296	-0.07139	-0.09476
Z006E0066	-0.16537	-0.16537	-0.13791	-0.16537	-0.21015	-0.16537	-0.16589	-0.16537	-0.15154	-0.15943
Z006E0068	-0.10172	-0.10172	-0.11638	-0.10172	-0.11999	-0.10172	-0.09127	-0.10172	-0.09186	-0.09622
Z006E0069	-0.11941	-0.11941	-0.12553	-0.11941	-0.08772	-0.11941	-0.12606	-0.11941	-0.1299	-0.11786
Z006E0070	-0.18166	-0.18166	-0.18597	-0.18166	-0.14596	-0.18166	-0.17188	-0.18166	-0.19416	-0.17705
Z006E0071	0.41324	0.41324	0.41319	0.41324	0.43799	0.41324	0.42084	0.41324	0.42315	0.413
Z006E0072	0.10806	0.10806	0.10565	0.10806	0.13622	0.10806	0.10032	0.10806	0.09377	0.10695
Z006E0073	-0.05449	-0.05449	-0.04942	-0.05449	-0.0796	-0.05449	-0.06197	-0.05449	-0.06342	-0.04532
Z006E0074	-0.02533	-0.02533	-0.00311	-0.02533	-0.00309	-0.02533	-0.01146	-0.02533	-0.01019	-0.03177
Z006E0075	-0.08917	-0.08917	-0.08745	-0.08917	-0.05183	-0.08917	-0.07835	-0.08917	-0.10296	-0.08596
Z006E0077	0.0788	0.0788	0.09997	0.0788	0.09307	0.0788	0.06855	0.0788	0.0849	0.0749
Z006E0078	0.04471	0.04471	0.06809	0.04471	0.07022	0.04471	0.04626	0.04471	0.03555	0.04897
Z006E0079	-0.05638	-0.05638	-0.05645	-0.05638	-0.02254	-0.05638	-0.04532	-0.05638	-0.04043	-0.05301
Z006E0080	-0.06493	-0.06493	-0.05797	-0.06493	-0.05449	-0.06493	-0.07905	-0.06493	-0.05328	-0.05942
Z006E0081	-0.08102	-0.08102	-0.04884	-0.08102	-0.1182	-0.08102	-0.07093	-0.08102	-0.066	-0.07263
Z006E0082	-0.09272	-0.09272	-0.08639	-0.09272	-0.12003	-0.09272	-0.08533	-0.09272	-0.09189	-0.08229
Z006E0083	-0.05326	-0.05326	-0.03778	-0.05326	-0.07941	-0.05326	-0.06147	-0.05326	-0.05432	-0.05277
Z006E0084	-0.00264	-0.00264	0.00314	-0.00264	-0.03967	-0.00264	-0.01292	-0.00264	0.0116	0.0025
Z006E0085	-0.09771	-0.09771	-0.08639	-0.09771	-0.12623	-0.09771	-0.09813	-0.09771	-0.09117	-0.10024
Z006E0086	-0.16602	-0.16602	-0.17492	-0.16602	-0.17017	-0.16602	-0.15272	-0.16602	-0.1642	-0.16535
Z006E0087	-0.07851	-0.07851	-0.05859	-0.07851	-0.06148	-0.07851	-0.07051	-0.07851	-0.06676	-0.07057
Z006E0088	0.1239	0.1239	0.12355	0.1239	0.15924	0.1239	0.13847	0.1239	0.13833	0.12109
Z006E0089	0.06559	0.06559	0.0758	0.06559	0.04697	0.06559	0.08114	0.06559	0.08717	0.06295
Z006E0090	0.04476	0.04476	0.04167	0.04476	0.07872	0.04476	0.037	0.04476	0.04066	0.04426
Z006E0091	0.12076	0.12076	0.13348	0.12076	0.09569	0.12076	0.11521	0.12076	0.11658	0.12159
Z006E0092	-0.07315	-0.07315	-0.08481	-0.07315	-0.03284	-0.07315	-0.06303	-0.07315	-0.07489	-0.06397
Z006E0093	-0.23506	-0.23506	-0.23719	-0.23506	-0.20379	-0.23506	-0.22563	-0.23506	-0.22231	-0.22614
Z006E0094	0.1228	0.1228	0.10816	0.1228	0.11007	0.1228	0.12493	0.1228	0.10884	0.13048
Z006E0095	0.04985	0.04985	0.05597	0.04985	0.01491	0.04985	0.03964	0.04985	0.04413	0.04914
Z006E0096	0.09997	0.09997	0.11411	0.09997	0.05054	0.09997	0.08678	0.09997	0.11126	0.10344
Z006E0097	-0.05368	-0.05368	-0.0499	-0.05368	-0.08623	-0.05368	-0.06357	-0.05368	-0.06473	-0.05288
Z006E0098	-0.02694	-0.02694	-0.03295	-0.02694	-0.05956	-0.02694	-0.02886	-0.02694	-0.01757	-0.02305
Z006E0099	0.1865	0.1865	0.17172	0.1865	0.15904	0.1865	0.17701	0.1865	0.20266	0.17855
Z006E0100	-0.09178	-0.09178	-0.091	-0.09178	-0.06422	-0.09178	-0.07984	-0.09178	-0.0818	-0.10098
Z006E0101	-0.2073	-0.2073	-0.18808	-0.2073	-0.18842	-0.2073	-0.20502	-0.2073	-0.20732	-0.20773
Z006E0102	0.43978	0.43978	0.46034	0.43978	0.46251	0.43978	0.43956	0.43978	0.42758	0.44975
Z006E0103	0.01721	0.01721	0.00858	0.01721	0.04975	0.01721	0.02595	0.01721	0.0271	0.0169
Z006E0104	-0.11427	-0.11427	-0.10942	-0.11427	-0.13944	-0.11427	-0.1218	-0.11427	-0.12316	-0.10506
Z006E0105	-0.07967	-0.07967	-0.07803	-0.07967	-0.05797	-0.07967	-0.08789	-0.07967	-0.06849	-0.08377
Z006E0106	0.11763	0.11763	0.12497	0.11763	0.11106	0.11763	0.11057	0.11763	0.11699	0.11858
Z006E0107	-0.09232	-0.09232	-0.08074	-0.09232	-0.10102	-0.09232	-0.0778	-0.09232	-0.09459	-0.08263
Z006E0108	0.00658	0.00658	0.01054	0.00658	-0.03095	0.00658	-0.00402	0.00658	0.0212	0.01214
Z006E0109	0.16755	0.16755	0.1456	0.16755	0.16909	0.16755	0.15644	0.16755	0.1625	0.17072
Z006E0110	0.01865	0.01865	0.01401	0.01865	0.05275	0.01865	0.01353	0.01865	0.01148	0.01479
Z006E0111	0.12812	0.12812	0.13825	0.12812	0.11049	0.12812	0.14183	0.12812	0.11673	0.13081
Z006E0113	-0.07272	-0.07272	-0.05165	-0.07272	-0.06655	-0.07272	-0.08573	-0.07272	-0.05858	-0.07347
Z006E0114	-0.10692	-0.10692	-0.10968	-0.10692	-0.08341	-0.10692	-0.11646	-0.10692	-0.12416	-0.10976
Z006E0115	0.08645	0.08645	0.08315	0.08645	0.0997	0.08645	0.07519	0.08645	0.09628	0.07482
Z006E0116	0.04397	0.04397	0.02033	0.04397	0.08311	0.04397	0.05564	0.04397	0.05181	0.04135
Z006E0117	0.05063	0.05063	0.05336	0.05063	0.07284	0.05063	0.0416	0.05063	0.03466	0.04846
Z006E0118	0.17288	0.17288	0.17119	0.17288	0.20685	0.17288	0.18658	0.17288	0.18578	0.17291
Z006E0119	-0.00399	-0.00399	-0.02134	-0.00399	0.05099	-0.00399	0.01297	-0.00399	-0.01718	-0.00928
Z006E0120	-0.07686	-0.07686	-0.07675	-0.07686	-0.03028	-0.07686	-0.05993	-0.07686	-0.08766	-0.07338
Z006E0121	-0.15489	-0.15489	-0.16966	-0.15489	-0.15906	-0.15489	-0.14026	-0.15489	-0.16468	-0.15056
Z006E0122	0.01576	0.01576	0.01257	0.01576	0.04825	0.01576	0.00961	0.01576	0.00464	0.01662
Z006E0123	-0.139	-0.139	-0.16563	-0.139	-0.11644	-0.139	-0.15454	-0.139	-0.13178	-0.13552
Z006E0125	0.07246	0.07246	0.09681	0.07246	0.03837	0.07246	0.0714	0.07246	0.06702	0.08669
Z006E0126	0.0841	0.0841	0.08149	0.0841	0.10407	0.0841	0.07222	0.0841	0.09957	0.08469
Z006E0128	-0.0205	-0.0205	-0.02692	-0.0205	-0.01212	-0.0205	-0.03488	-0.0205	-0.01728	-0.02129
Z006E0129	-0.07885	-0.07885	-0.07348	-0.07885	-0.10387	-0.07885	-0.08628	-0.07885	-0.08784	-0.06975
Z006E0133	-0.08934	-0.08934	-0.06951	-0.08934	-0.06881	-0.08934	-0.09546	-0.08934	-0.09801	-0.09472
Z006E0134	0.04261	0.04261	0.05794	0.04261	0.05731	0.04261	0.03023	0.04261	0.03101	0.0521
Z006E0135	-0.00932	-0.00932	-0.02254	-0.00932	0.02657	-0.00932	0.00171	-0.00932	-0.01715	-0.0053
Z006E0136	0.08936	0.08936	0.09518	0.08936	0.04525	0.08936	0.0769	0.08936	0.10118	0.08582
Z006E0137	-0.07731	-0.07731	-0.08026	-0.07731	-0.0548	-0.07731	-0.06858	-0.07731	-0.07381	-0.07553
Z006E0138	0.02024	0.02024	0.01665	0.02024	0.05061	0.02024	0.01274	0.02024	0.00557	0.02626
Z006E0139	0.13017	0.13017	0.11455	0.13017	0.11258	0.13017	0.12216	0.13017	0.11954	0.13132
Z006E0140	0.11938	0.11938	0.11842	0.11938	0.13877	0.11938	0.10707	0.11938	0.12045	0.11286
Z006E0141	0.33949	0.33949	0.37409	0.33949	0.31938	0.33949	0.35694	0.33949	0.33625	0.33919
Z006E0142	0.07399	0.07399	0.09362	0.07399	0.0494	0.07399	0.06161	0.07399	0.08519	0.07749
Z006E0143	-0.06182	-0.06182	-0.03016	-0.06182	-0.08732	-0.06182	-0.05036	-0.06182	-0.06831	-0.0476
Z006E0144	0.17819	0.17819	0.17263	0.17819	0.19688	0.17819	0.16798	0.17819	0.17684	0.16901
Z006E0145	-0.09681	-0.09681	-0.09109	-0.09681	-0.09031	-0.09681	-0.08549	-0.09681	-0.07831	-0.0922
Z006E0146	-0.08073	-0.08073	-0.1086	-0.08073	-0.04439	-0.08073	-0.09229	-0.08073	-0.09293	-0.07817
Z006E0147	0.11856	0.11856	0.09542	0.11856	0.15783	0.11856	0.13031	0.11856	0.12629	0.11582
Z006E0148	-0.0478	-0.0478	-0.05136	-0.0478	-0.01541	-0.0478	-0.05401	-0.0478	-0.05883	-0.04684
Z006E0149	-0.15547	-0.15547	-0.15477	-0.15547	-0.12047	-0.15547	-0.16257	-0.15547	-0.16038	-0.15685
Z006E0150	-0.09905	-0.09905	-0.08973	-0.09905	-0.11386	-0.09905	-0.08348	-0.09905	-0.09258	-0.09449
Z006E0152	-0.09641	-0.09641	-0.08666	-0.09641	-0.11876	-0.09641	-0.08586	-0.09641	-0.08903	-0.09689
Z006E0153	0.09041	0.09041	0.09408	0.09041	0.1394	0.09041	0.10632	0.09041	0.08588	0.09172
Z006E0154	0.0248	0.0248	0.04811	0.0248	0.05946	0.0248	0.04178	0.0248	0.01639	0.02197
Z006E0155	0.0459	0.0459	0.05894	0.0459	0.03615	0.0459	0.06229	0.0459	0.03628	0.05659
Z006E0156	-0.00128	-0.00128	0.00612	-0.00128	-0.01966	-0.00128	0.01195	-0.00128	-0.01209	0.00204
Z006E0157	0.07182	0.07182	0.07251	0.07182	0.11598	0.07182	0.08465	0.07182	0.06066	0.08394
Z006E0158	-0.0356	-0.0356	-0.02111	-0.0356	-0.01855	-0.0356	-0.04393	-0.0356	-0.04677	-0.03469
Z006E0159	0.06937	0.06937	0.06533	0.06937	0.09454	0.06937	0.06089	0.06937	0.05604	0.06177
Z006E0160	-0.12635	-0.12635	-0.15063	-0.12635	-0.09856	-0.12635	-0.136	-0.12635	-0.11575	-0.13726
Z006E0161	-0.08341	-0.08341	-0.08151	-0.08341	-0.05612	-0.08341	-0.07419	-0.08341	-0.07027	-0.08915
Z006E0162	-0.51652	-0.51652	-0.51875	-0.51652	-0.50555	-0.51652	-0.53179	-0.51652	-0.50716	-0.51961
Z006E0163	0.00027	0.00027	0.0017	0.00027	0.03102	0.00027	0.01305	0.00027	0.00427	-0.00813
Z006E0164	-0.01125	-0.01125	-0.03429	-0.01125	0.01631	-0.01125	-0.02361	-0.01125	0.00247	-0.01873
Z006E0165	-0.1344	-0.1344	-0.14683	-0.1344	-0.15205	-0.1344	-0.12356	-0.1344	-0.12501	-0.12941
Z006E0166	0.00811	0.00811	-0.0046	0.00811	0.00594	0.00811	0.02147	0.00811	0.00491	0.01062
Z006E0167	-0.05048	-0.05048	-0.07562	-0.05048	-0.02146	-0.05048	-0.06431	-0.05048	-0.05524	-0.04542
Z006E0168	0.17526	0.17526	0.15801	0.17526	0.15923	0.17526	0.16824	0.17526	0.16861	0.17173
Z006E0169	-0.04234	-0.04234	-0.04175	-0.04234	-0.00737	-0.04234	-0.04946	-0.04234	-0.04722	-0.04368
Z006E0170	-0.01473	-0.01473	0.00003	-0.01473	-0.03109	-0.01473	-0.00021	-0.01473	-0.0271	-0.0131
Z006E0171	-0.10928	-0.10928	-0.12311	-0.10928	-0.10398	-0.10928	-0.09883	-0.10928	-0.09851	-0.10267
Z006E0172	0.26918	0.26918	0.25528	0.26918	0.2515	0.26918	0.25855	0.26918	0.26158	0.27366
Z006E0173	-0.13646	-0.13646	-0.1342	-0.13646	-0.0984	-0.13646	-0.12263	-0.13646	-0.15376	-0.1371
Z006E0174	0.20162	0.20162	0.20082	0.20162	0.21095	0.20162	0.21489	0.20162	0.20282	0.211
Z006E0175	-0.0703	-0.0703	-0.08319	-0.0703	-0.07596	-0.0703	-0.05662	-0.0703	-0.08413	-0.06134
Z006E0176	-0.02147	-0.02147	0.01364	-0.02147	-0.06673	-0.02147	-0.02934	-0.02147	-0.00251	-0.02911
Z006E0177	-0.03151	-0.03151	-0.0468	-0.03151	-0.04443	-0.03151	-0.0295	-0.03151	-0.04534	-0.02369
Z006E0178	-0.06258	-0.06258	-0.06578	-0.06258	-0.03267	-0.06258	-0.07292	-0.06258	-0.07393	-0.05293
Z006E0179	0.19634	0.19634	0.19231	0.19634	0.21649	0.19634	0.18713	0.19634	0.20873	0.19355
Z006E0180	-0.07026	-0.07026	-0.06322	-0.07026	-0.07049	-0.07026	-0.06089	-0.07026	-0.05444	-0.07463
Z006E0181	0.07046	0.07046	0.06628	0.07046	0.09	0.07046	0.05831	0.07046	0.08627	0.07142
Z006E0182	-0.1509	-0.1509	-0.15312	-0.1509	-0.12724	-0.1509	-0.16034	-0.1509	-0.16825	-0.15386
Z006E0183	-0.07871	-0.07871	-0.07914	-0.07871	-0.11744	-0.07871	-0.09007	-0.07871	-0.06315	-0.07213
Z006E0184	0.0086	0.0086	-0.00716	0.0086	-0.00902	0.0086	0.00056	0.0086	-0.002	0.00979
Z006E0185	0.0863	0.0863	0.09521	0.0863	0.11268	0.0863	0.08106	0.0863	0.07447	0.09606
Z006E0186	-0.03317	-0.03317	-0.02507	-0.03317	-0.06511	-0.03317	-0.04522	-0.03317	-0.04175	-0.02965
Z006E0188	-0.02421	-0.02421	-0.01336	-0.02421	-0.0457	-0.02421	-0.01056	-0.02421	-0.02047	-0.02867
Z006E0190	-0.1286	-0.1286	-0.13313	-0.1286	-0.0853	-0.1286	-0.11376	-0.1286	-0.14205	-0.11899
Z006E0191	-0.05773	-0.05773	-0.0767	-0.05773	-0.08634	-0.05773	-0.06796	-0.05773	-0.04069	-0.06472
Z006E0192	-0.13595	-0.13595	-0.1406	-0.13595	-0.11497	-0.13595	-0.1471	-0.13595	-0.15643	-0.13329
Z006E0193	-0.10933	-0.10933	-0.12551	-0.10933	-0.126	-0.10933	-0.09786	-0.10933	-0.09551	-0.10854
Z006E0194	-0.05005	-0.05005	-0.04079	-0.05005	-0.08004	-0.05005	-0.03941	-0.05005	-0.03794	-0.05101
Z006E0195	0.1423	0.1423	0.15131	0.1423	0.16648	0.1423	0.15103	0.1423	0.15453	0.1507
Z006E0196	-0.04294	-0.04294	-0.0481	-0.04294	-0.0322	-0.04294	-0.05581	-0.04294	-0.03635	-0.04908
Z006E0197	0.00584	0.00584	0.03914	0.00584	-0.0172	0.00584	0.01887	0.00584	0.00264	0.01463
Z006E0198	0.09459	0.09459	0.10222	0.09459	0.052	0.09459	0.0819	0.09459	0.09657	0.09666
Z006E0199	-0.09917	-0.09917	-0.09602	-0.09917	-0.09538	-0.09917	-0.08958	-0.09917	-0.08376	-0.08891
Z006E0200	-0.00268	-0.00268	-0.0094	-0.00268	-0.01956	-0.00268	0.00999	-0.00268	0.01156	-0.00214
Z007E0001	0.12953	0.12953	0.09838	0.12953	0.11339	0.12953	0.11204	0.12953	0.12672	0.13368
Z007E0002	-0.01862	-0.01862	0.00682	-0.01862	-0.00926	-0.01862	-0.00538	-0.01862	-0.01486	-0.02321
Z007E0003	0.04208	0.04208	0.07495	0.04208	0.01448	0.04208	0.02442	0.04208	0.03621	0.04631
Z007E0004	0.10435	0.10435	0.1141	0.10435	0.10062	0.10435	0.0903	0.10435	0.10927	0.10013
Z007E0005	0.18197	0.18197	0.19283	0.18197	0.15241	0.18197	0.193	0.18197	0.1885	0.17634
Z007E0007	-0.12594	-0.12594	-0.12009	-0.12594	-0.10669	-0.12594	-0.13672	-0.12594	-0.1273	-0.12656
Z007E0008	0.1274	0.1274	0.1236	0.1274	0.1397	0.1274	0.13878	0.1274	0.13352	0.12429
Z007E0009	0.01304	0.01304	0.01651	0.01304	0.00835	0.01304	0.02918	0.01304	0.01539	0.01745
Z007E0010	-0.03374	-0.03374	-0.00338	-0.03374	-0.04492	-0.03374	-0.03317	-0.03374	-0.03108	-0.03864
Z007E0011	-0.1981	-0.1981	-0.21811	-0.1981	-0.1816	-0.1981	-0.21268	-0.1981	-0.2029	-0.20289
Z007E0012	-0.00901	-0.00901	-0.05123	-0.00901	-0.01696	-0.00901	0.00442	-0.00901	-0.00986	-0.00576
Z007E0013	-0.02202	-0.02202	-0.04621	-0.02202	-0.03299	-0.02202	-0.01145	-0.02202	-0.01344	-0.02152
Z007E0014	-0.11589	-0.11589	-0.0865	-0.11589	-0.10383	-0.11589	-0.12781	-0.11589	-0.11218	-0.11929
Z007E0015	-0.11833	-0.11833	-0.15258	-0.11833	-0.1584	-0.11833	-0.10792	-0.11833	-0.11314	-0.11382
Z007E0016	-0.03178	-0.03178	-0.01159	-0.03178	-0.01169	-0.03178	-0.04426	-0.03178	-0.03823	-0.02864
Z007E0017	-0.0398	-0.0398	-0.03424	-0.0398	-0.04591	-0.0398	-0.05776	-0.0398	-0.04256	-0.04501
Z007E0019	-0.29	-0.29	-0.292	-0.29	-0.3207	-0.29	-0.30945	-0.29	-0.28696	-0.28399
Z007E0020	-0.02727	-0.02727	-0.03093	-0.02727	-0.02504	-0.02727	-0.02516	-0.02727	-0.02479	-0.02321
Z007E0021	0.06087	0.06087	0.09801	0.06087	0.03701	0.06087	0.07284	0.06087	0.05051	0.05513
Z007E0022	0.024	0.024	-0.01657	0.024	-0.00504	0.024	0.00832	0.024	0.03256	0.02819
Z007E0023	0.00522	0.00522	0.01804	0.00522	-0.00237	0.00522	0.01805	0.00522	-0.00225	0.0076
Z007E0024	0.18355	0.18355	0.1502	0.18355	0.16501	0.18355	0.16607	0.18355	0.19391	0.18149
Z007E0025	-0.02901	-0.02901	-0.04387	-0.02901	-0.00449	-0.02901	-0.04485	-0.02901	-0.02091	-0.03245
Z007E0027	-0.07307	-0.07307	-0.12332	-0.07307	-0.06635	-0.07307	-0.05805	-0.07307	-0.06774	-0.06888
Z007E0029	0.00738	0.00738	-0.03048	0.00738	0.03122	0.00738	-0.00821	0.00738	0.00824	0.01289
Z007E0030	-0.03805	-0.03805	-0.06822	-0.03805	-0.03916	-0.03805	-0.02821	-0.03805	-0.03002	-0.04251
Z007E0031	-0.00249	-0.00249	-0.00347	-0.00249	-0.00148	-0.00249	0.01198	-0.00249	0.0028	0.00115
Z007E0032	-0.05258	-0.05258	-0.05651	-0.05258	-0.06607	-0.05258	-0.07104	-0.05258	-0.05464	-0.05244
Z007E0033	-0.00446	-0.00446	-0.02933	-0.00446	-0.01275	-0.00446	-0.02334	-0.00446	-0.00593	-0.00477
Z007E0034	-0.04973	-0.04973	-0.08825	-0.04973	-0.05158	-0.04973	-0.0369	-0.04973	-0.04337	-0.05463
Z007E0036	0.05051	0.05051	0.03993	0.05051	0.0273	0.05051	0.06127	0.05051	0.04769	0.04914
Z007E0037	0.04312	0.04312	0.03795	0.04312	0.02181	0.04312	0.02826	0.04312	0.03729	0.0464
Z007E0038	-0.06309	-0.06309	-0.04863	-0.06309	-0.11171	-0.06309	-0.05066	-0.06309	-0.06053	-0.05929
Z007E0040	0.03134	0.03134	0.01837	0.03134	0.00903	0.03134	0.02653	0.03134	0.0415	0.02722
Z007E0042	0.11478	0.11478	0.12871	0.11478	0.09029	0.11478	0.12785	0.11478	0.11454	0.11935
Z007E0044	-0.05227	-0.05227	-0.02439	-0.05227	-0.06542	-0.05227	-0.06657	-0.05227	-0.0473	-0.0521
Z007E0045	-0.0759	-0.0759	-0.06755	-0.0759	-0.08758	-0.0759	-0.08864	-0.0759	-0.07627	-0.07139
Z007E0046	0.02063	0.02063	-0.01309	0.02063	0.04336	0.02063	0.00828	0.02063	0.02791	0.01866
Z007E0047	-0.07885	-0.07885	-0.05721	-0.07885	-0.11961	-0.07885	-0.08134	-0.07885	-0.07406	-0.07694
Z007E0049	-0.00176	-0.00176	-0.03088	-0.00176	0.00678	-0.00176	0.01235	-0.00176	-0.00483	0.00272
Z007E0050	0.06066	0.06066	0.06724	0.06066	0.07999	0.06066	0.07289	0.06066	0.05253	0.06031
Z007E0051	-0.0266	-0.0266	-0.0007	-0.0266	-0.04176	-0.0266	-0.01236	-0.0266	-0.03811	-0.02337
Z007E0052	-0.17215	-0.17215	-0.19696	-0.17215	-0.18263	-0.17215	-0.16098	-0.17215	-0.17852	-0.1783
Z007E0053	0.03392	0.03392	-0.0024	0.03392	0.05343	0.03392	0.04925	0.03392	0.02555	0.03689
Z007E0054	-0.07295	-0.07295	-0.09061	-0.07295	-0.03176	-0.07295	-0.08786	-0.07295	-0.07644	-0.07792
Z007E0055	0.04525	0.04525	0.08331	0.04525	0.04569	0.04525	0.05664	0.04525	0.03651	0.03967
Z007E0056	-0.03276	-0.03276	-0.07808	-0.03276	-0.01752	-0.03276	-0.02061	-0.03276	-0.03114	-0.02842
Z007E0058	0.18347	0.18347	0.16405	0.18347	0.15655	0.18347	0.16679	0.18347	0.19031	0.18379
Z007E0059	0.12002	0.12002	0.13745	0.12002	0.0758	0.12002	0.13111	0.12002	0.12062	0.12378
Z007E0060	0.00462	0.00462	0.04809	0.00462	0.02473	0.00462	-0.00581	0.00462	-0.00671	0.00312
Z007E0061	-0.00268	-0.00268	0.01455	-0.00268	-0.02411	-0.00268	0.00892	-0.00268	0.00175	-0.00073
Z007E0062	0.0555	0.0555	0.05781	0.0555	0.06619	0.0555	0.0708	0.0555	0.04424	0.05899
Z007E0063	0.17383	0.17383	0.1668	0.17383	0.1547	0.17383	0.15598	0.17383	0.17111	0.17783
Z007E0064	0.15337	0.15337	0.16364	0.15337	0.16644	0.15337	0.16769	0.15337	0.14554	0.15641
Z007E0065	0.08325	0.08325	0.05653	0.08325	0.07224	0.08325	0.09408	0.08325	0.07727	0.07753
Z007E0066	-0.15334	-0.15334	-0.12674	-0.15334	-0.18936	-0.15334	-0.141	-0.15334	-0.15741	-0.15449
Z007E0067	0.00287	0.00287	-0.00666	0.00287	-0.01935	0.00287	0.01562	0.00287	0.00644	0.00709
Z007E0068	-0.02765	-0.02765	-0.02676	-0.02765	-0.00612	-0.02765	-0.04202	-0.02765	-0.03312	-0.02323
Z007E0069	-0.01779	-0.01779	-0.0469	-0.01779	-0.00896	-0.01779	-0.00377	-0.01779	-0.01418	-0.01747
Z007E0070	0.08451	0.08451	0.10389	0.08451	0.08444	0.08451	0.10061	0.08451	0.07885	0.08833
Z007E0071	0.0023	0.0023	0.02919	0.0023	0.02483	0.0023	-0.00919	0.0023	0.0078	-0.0044
Z007E0072	-0.00129	-0.00129	0.01859	-0.00129	-0.00905	-0.00129	-0.01718	-0.00129	-0.00772	-0.00786
Z007E0073	-0.04087	-0.04087	-0.04322	-0.04087	-0.04023	-0.04087	-0.02664	-0.04087	-0.03529	-0.03691
Z007E0074	-0.09179	-0.09179	-0.09167	-0.09179	-0.07902	-0.09179	-0.07954	-0.09179	-0.09987	-0.08751
Z007E0075	0.04896	0.04896	0.08335	0.04896	0.02177	0.04896	0.03156	0.04896	0.04276	0.05283
Z007E0077	0.13551	0.13551	0.14884	0.13551	0.13198	0.13551	0.14894	0.13551	0.13922	0.14002
Z007E0078	0.0351	0.0351	0.06208	0.0351	0.00956	0.0351	0.04856	0.0351	0.02381	0.03804
Z007E0079	0.00069	0.00069	0.00792	0.00069	0.00362	0.00069	0.00994	0.00069	-0.00537	-0.00305
Z007E0080	-0.04281	-0.04281	-0.02117	-0.04281	-0.04244	-0.04281	-0.05378	-0.04281	-0.04009	-0.03812
Z007E0081	-0.04008	-0.04008	-0.06464	-0.04008	-0.0257	-0.04008	-0.05379	-0.04008	-0.03395	-0.03842
Z007E0082	-0.0813	-0.0813	-0.07926	-0.0813	-0.07009	-0.0813	-0.06624	-0.0813	-0.07914	-0.08605
Z007E0083	-0.0826	-0.0826	-0.06795	-0.0826	-0.08576	-0.0826	-0.06894	-0.0826	-0.07917	-0.07839
Z007E0084	-0.04561	-0.04561	-0.06606	-0.04561	-0.04679	-0.04561	-0.03413	-0.04561	-0.05367	-0.04537
Z007E0085	0.09592	0.09592	0.12998	0.09592	0.11183	0.09592	0.1097	0.09592	0.0858	0.09448
Z007E0086	-0.0796	-0.0796	-0.1187	-0.0796	-0.06706	-0.0796	-0.0956	-0.0796	-0.06971	-0.07322
Z007E0087	0.18142	0.18142	0.14692	0.18142	0.14262	0.18142	0.19045	0.18142	0.18802	0.18614
Z007E0088	-0.10176	-0.10176	-0.08102	-0.10176	-0.11896	-0.10176	-0.09179	-0.10176	-0.10738	-0.1076
Z007E0089	-0.15434	-0.15434	-0.16963	-0.15434	-0.15945	-0.15434	-0.17446	-0.15434	-0.1558	-0.15792
Z007E0091	0.01234	0.01234	0.01432	0.01234	0.02354	0.01234	-0.00307	0.01234	0.0081	0.00953
Z007E0092	0.00755	0.00755	-0.03002	0.00755	0.0315	0.00755	0.02152	0.00755	0.00077	0.00766
Z007E0093	-0.01343	-0.01343	0.0015	-0.01343	-0.06192	-0.01343	-0.00092	-0.01343	-0.01098	-0.00974
Z007E0094	0.11796	0.11796	0.14126	0.11796	0.08163	0.11796	0.12754	0.11796	0.12333	0.11528
Z007E0095	0.02361	0.02361	0.05863	0.02361	-0.00341	0.02361	0.00632	0.02361	0.01727	0.02734
Z007E0096	-0.04619	-0.04619	-0.03632	-0.04619	-0.09607	-0.04619	-0.03456	-0.04619	-0.04266	-0.04133
Z007E0098	0.0645	0.0645	0.10912	0.0645	0.0924	0.0645	0.05044	0.0645	0.05695	0.05986
Z007E0099	-0.08347	-0.08347	-0.08077	-0.08347	-0.0676	-0.08347	-0.06935	-0.08347	-0.08682	-0.08738
Z007E0100	-0.00831	-0.00831	-0.02395	-0.00831	0.0154	-0.00831	-0.02409	-0.00831	-0.0134	-0.00326
Z007E0101	-0.00557	-0.00557	0.02872	-0.00557	-0.03488	-0.00557	-0.02051	-0.00557	-0.0011	-0.01026
Z007E0103	0.08464	0.08464	0.09736	0.08464	0.0889	0.08464	0.07206	0.08464	0.07735	0.08335
Z007E0104	-0.07343	-0.07343	-0.06982	-0.07343	-0.10035	-0.07343	-0.09243	-0.07343	-0.07426	-0.06821
Z007E0105	-0.09446	-0.09446	-0.10877	-0.09446	-0.07957	-0.09446	-0.07862	-0.09446	-0.09696	-0.09545
Z007E0106	-0.1476	-0.1476	-0.16827	-0.1476	-0.16721	-0.1476	-0.14085	-0.1476	-0.14532	-0.15124
Z007E0107	-0.04567	-0.04567	-0.02183	-0.04567	-0.08741	-0.04567	-0.06013	-0.04567	-0.04161	-0.04164
Z007E0108	0.13159	0.13159	0.11205	0.13159	0.17159	0.13159	0.11702	0.13159	0.12782	0.12699
Z007E0109	-0.0213	-0.0213	0.01031	-0.0213	-0.02263	-0.0213	-0.01103	-0.0213	-0.02867	-0.0254
Z007E0110	-0.11366	-0.11366	-0.15727	-0.11366	-0.13887	-0.11366	-0.10347	-0.11366	-0.11868	-0.10917
Z007E0111	0.11545	0.11545	0.09072	0.11545	0.11491	0.11545	0.10102	0.11545	0.11911	0.11549
Z007E0112	0.04373	0.04373	0.0134	0.04373	0.06919	0.04373	0.03159	0.04373	0.03759	0.04771
Z007E0114	-0.04011	-0.04011	-0.05009	-0.04011	-0.04177	-0.04011	-0.02484	-0.04011	-0.03803	-0.03578
Z007E0115	-0.03916	-0.03916	-0.03879	-0.03916	-0.02889	-0.03916	-0.05176	-0.03916	-0.03446	-0.03798
Z007E0116	0.01011	0.01011	0.03165	0.01011	0.01571	0.01011	0.02534	0.01011	0.01199	0.00613
Z007E0117	-0.03821	-0.03821	-0.07578	-0.03821	-0.05982	-0.03821	-0.02848	-0.03821	-0.02979	-0.04326
Z007E0118	0.05935	0.05935	0.04579	0.05935	0.03536	0.05935	0.07207	0.05935	0.0631	0.06443
Z007E0119	0.05474	0.05474	0.0368	0.05474	0.03511	0.05474	0.03469	0.05474	0.05194	0.06016
Z007E0120	-0.01872	-0.01872	0.00586	-0.01872	-0.05978	-0.01872	-0.00567	-0.01872	-0.01699	-0.0204
Z007E0121	0.0154	0.0154	0.01421	0.0154	0.02401	0.0154	-0.00066	0.0154	0.01185	0.01497
Z007E0122	0.02598	0.02598	0.00492	0.02598	0.01967	0.02598	0.01105	0.02598	0.0256	0.03092
Z007E0123	-0.055	-0.055	-0.05886	-0.055	-0.0639	-0.055	-0.07223	-0.055	-0.06087	-0.05942
Z007E0124	0.04831	0.04831	0.05407	0.04831	0.01938	0.04831	0.04608	0.04831	0.03987	0.05204
Z007E0126	-0.07285	-0.07285	-0.04877	-0.07285	-0.09921	-0.07285	-0.08673	-0.07285	-0.08067	-0.07001
Z007E0129	-0.03489	-0.03489	-0.04427	-0.03489	-0.01416	-0.03489	-0.01925	-0.03489	-0.0438	-0.03602
Z007E0130	0.02136	0.02136	0.02111	0.02136	-0.01536	0.02136	0.03093	0.02136	0.0296	0.02152
Z007E0131	0.00545	0.00545	0.02015	0.00545	-0.04176	0.00545	0.01658	0.00545	0.0093	0.00934
Z007E0132	0.0005	0.0005	0.00358	0.0005	0.0142	0.0005	-0.0143	0.0005	0.00733	0.00134
Z007E0133	-0.02525	-0.02525	0.00019	-0.02525	-0.04053	-0.02525	-0.01108	-0.02525	-0.03665	-0.0219
Z007E0134	0.1362	0.1362	0.13121	0.1362	0.15765	0.1362	0.12524	0.1362	0.12853	0.13959
Z007E0135	0.00727	0.00727	-0.02011	0.00727	0.02013	0.00727	0.01726	0.00727	0.00325	0.00208
Z007E0136	-0.13183	-0.13183	-0.11752	-0.13183	-0.15357	-0.13183	-0.14949	-0.13183	-0.13762	-0.12858
Z007E0137	0.02161	0.02161	0.03304	0.02161	-0.00914	0.02161	0.03407	0.02161	0.02666	0.0157
Z007E0138	0.00693	0.00693	0.01316	0.00693	-0.02134	0.00693	0.01638	0.00693	-0.00064	0.00965
Z007E0139	-0.00223	-0.00223	0.00151	-0.00223	0.02265	-0.00223	0.01278	-0.00223	-0.01189	-0.00747
Z007E0140	0.02673	0.02673	0.00835	0.02673	-0.00699	0.02673	0.03915	0.02673	0.02558	0.02967
Z007E0141	0.16285	0.16285	0.15205	0.16285	0.15044	0.16285	0.17026	0.16285	0.15767	0.15793
Z007E0142	-0.03027	-0.03027	0.00885	-0.03027	-0.00836	-0.03027	-0.04422	-0.03027	-0.03128	-0.03463
Z007E0143	-0.10164	-0.10164	-0.09294	-0.10164	-0.12549	-0.10164	-0.09167	-0.10164	-0.10309	-0.10693
Z007E0144	-0.0856	-0.0856	-0.05457	-0.0856	-0.09456	-0.0856	-0.07161	-0.0856	-0.09687	-0.08669
Z007E0145	-0.13859	-0.13859	-0.15777	-0.13859	-0.12533	-0.13859	-0.12351	-0.13859	-0.14674	-0.13431
Z007E0146	-0.0615	-0.0615	-0.06873	-0.0615	-0.09764	-0.0615	-0.05344	-0.0615	-0.05417	-0.06082
Z007E0147	-0.09311	-0.09311	-0.09474	-0.09311	-0.1143	-0.09311	-0.08002	-0.09311	-0.08746	-0.08947
Z007E0148	0.10562	0.10562	0.10403	0.10562	0.09325	0.10562	0.11493	0.10562	0.10088	0.09967
Z007E0149	0.06005	0.06005	0.08299	0.06005	0.05122	0.06005	0.04551	0.06005	0.05349	0.05325
Z007E0150	0.24364	0.24364	0.21268	0.24364	0.27176	0.24364	0.23067	0.24364	0.24831	0.23996
Z007E0151	-0.01946	-0.01946	-0.04569	-0.01946	-0.01442	-0.01946	-0.00616	-0.01946	-0.01267	-0.01526
Z007E0152	0.00126	0.00126	0.00888	0.00126	-0.03378	0.00126	-0.01516	0.00126	0.01002	0.00515
Z007E0154	0.05179	0.05179	0.03152	0.05179	0.06026	0.05179	0.06774	0.05179	0.04923	0.05532
Z007E0155	-0.01859	-0.01859	-0.00423	-0.01859	-0.04588	-0.01859	-0.00425	-0.01859	-0.01692	-0.01469
Z007E0156	0.04244	0.04244	0.04477	0.04244	0.02438	0.04244	0.05198	0.04244	0.04861	0.03779
Z007E0157	0.08274	0.08274	0.05228	0.08274	0.06672	0.08274	0.06585	0.08274	0.09247	0.07836
Z007E0158	-0.03164	-0.03164	-0.03952	-0.03164	-0.02524	-0.03164	-0.01514	-0.03164	-0.03489	-0.02833
Z007E0159	-0.0266	-0.0266	-0.0066	-0.0266	-0.02381	-0.0266	-0.01306	-0.0266	-0.02968	-0.02263
Z007E0160	0.02029	0.02029	-0.00431	0.02029	-0.01011	0.02029	0.0307	0.02029	0.02206	0.01992
Z007E0161	0.00489	0.00489	0.02954	0.00489	0.0124	0.00489	0.01942	0.00489	0.00079	0.00449
Z007E0162	0.02048	0.02048	-0.00663	0.02048	0.01366	0.02048	0.03119	0.02048	0.01987	0.02133
Z007E0163	0.00586	0.00586	0.00812	0.00586	0.01571	0.00586	-0.00969	0.00586	0.00826	0.00049
Z007E0164	-0.0064	-0.0064	-0.0313	-0.0064	-0.02369	-0.0064	0.00654	-0.0064	-0.00035	-0.00273
Z007E0165	-0.05614	-0.05614	-0.0418	-0.05614	-0.10211	-0.05614	-0.0464	-0.05614	-0.05085	-0.05202
Z007E0167	0.05355	0.05355	0.07652	0.05355	0.03714	0.05355	0.06633	0.05355	0.05672	0.05088
Z007E0168	0.00261	0.00261	-0.01428	0.00261	-0.01596	0.00261	0.01001	0.00261	0.00409	-0.00191
Z007E0169	-0.08592	-0.08592	-0.1358	-0.08592	-0.0791	-0.08592	-0.07084	-0.08592	-0.08068	-0.08182
Z007E0170	0.05207	0.05207	0.0561	0.05207	0.08825	0.05207	0.03771	0.05207	0.04783	0.04736
Z007E0172	0.06507	0.06507	0.02848	0.06507	0.0848	0.06507	0.08026	0.06507	0.06343	0.06394
Z007E0173	0.09479	0.09479	0.04892	0.09479	0.0835	0.09479	0.09438	0.09479	0.10183	0.09908
Z007E0174	0.00247	0.00247	-0.00028	0.00247	0.03659	0.00247	-0.0107	0.00247	-0.00544	-0.00206
Z007E0175	-0.01165	-0.01165	-0.01048	-0.01165	-0.01994	-0.01165	-0.00115	-0.01165	-0.01905	-0.00768
Z007E0176	0.03827	0.03827	0.0236	0.03827	0.05545	0.03827	0.05147	0.03827	0.03187	0.04179
Z007E0177	-0.13219	-0.13219	-0.16618	-0.13219	-0.12201	-0.13219	-0.12169	-0.13219	-0.12484	-0.13045
Z007E0178	-0.10585	-0.10585	-0.10995	-0.10585	-0.09632	-0.10585	-0.09185	-0.10585	-0.10238	-0.10918
Z007E0179	-0.15192	-0.15192	-0.15352	-0.15192	-0.17378	-0.15192	-0.13816	-0.15192	-0.14696	-0.14836
Z007E0180	0.05812	0.05812	0.06018	0.05812	0.06874	0.05812	0.07338	0.05812	0.04692	0.06167
Z007E0181	-0.11006	-0.11006	-0.12827	-0.11006	-0.08658	-0.11006	-0.09893	-0.11006	-0.11679	-0.10997
Z007E0182	0.0051	0.0051	-0.01613	0.0051	0.02058	0.0051	0.01943	0.0051	0.00166	0.0046
Z007E0183	0.0407	0.0407	0.01704	0.0407	0.02587	0.0407	0.04914	0.0407	0.03517	0.04509
Z007E0185	-0.12137	-0.12137	-0.11779	-0.12137	-0.11749	-0.12137	-0.13196	-0.12137	-0.11628	-0.11669
Z007E0186	-0.05244	-0.05244	-0.06581	-0.05244	-0.037	-0.05244	-0.03654	-0.05244	-0.04847	-0.05781
Z007E0187	-0.04432	-0.04432	-0.00906	-0.04432	-0.07336	-0.04432	-0.05909	-0.04432	-0.04005	-0.04923
Z007E0188	-0.07036	-0.07036	-0.05539	-0.07036	-0.07613	-0.07036	-0.05398	-0.07036	-0.06972	-0.06652
Z007E0189	-0.12489	-0.12489	-0.14568	-0.12489	-0.11674	-0.12489	-0.13649	-0.12489	-0.11847	-0.11984
Z007E0191	-0.00776	-0.00776	0.03078	-0.00776	0.0113	-0.00776	-0.01915	-0.00776	-0.01136	-0.01228
Z007E0192	-0.13159	-0.13159	-0.11092	-0.13159	-0.14968	-0.13159	-0.11997	-0.13159	-0.12723	-0.13201
Z007E0193	-0.14389	-0.14389	-0.1347	-0.14389	-0.1338	-0.14389	-0.1271	-0.14389	-0.15421	-0.14089
Z007E0194	0.10139	0.10139	0.08949	0.10139	0.08867	0.10139	0.10861	0.10139	0.09644	0.09672
Z007E0195	-0.0156	-0.0156	-0.0084	-0.0156	-0.06198	-0.0156	-0.00267	-0.0156	-0.01223	-0.0122
Z007E0196	0.07248	0.07248	0.03869	0.07248	0.07892	0.07248	0.05494	0.07248	0.08405	0.06916
Z007E0197	-0.02863	-0.02863	-0.00883	-0.02863	-0.06996	-0.02863	-0.01766	-0.02863	-0.03122	-0.02492
Z007E0198	-0.039	-0.039	-0.05357	-0.039	-0.01207	-0.039	-0.04158	-0.039	-0.03807	-0.0427
Z007E0199	-0.0995	-0.0995	-0.10915	-0.0995	-0.12175	-0.0995	-0.08677	-0.0995	-0.0959	-0.09525
Z007E0200	-0.01123	-0.01123	-0.01552	-0.01123	-0.04672	-0.01123	-0.00261	-0.01123	-0.00786	-0.00916
Z008E0001	-0.11777	-0.11777	-0.09016	-0.11777	-0.12247	-0.11777	-0.17734	-0.11777	-0.13131	-0.11192
Z008E0002	0.2179	0.2179	0.25963	0.2179	0.22214	0.2179	0.23899	0.2179	0.19541	0.22406
Z008E0003	0.08927	0.08927	0.06744	0.08927	0.09748	0.08927	0.12645	0.08927	0.05299	0.09045
Z008E0004	-0.00602	-0.00602	0.02517	-0.00602	-0.00926	-0.00602	0.02233	-0.00602	0.02795	0.00007
Z008E0005	-0.15744	-0.15744	-0.1564	-0.15744	-0.15578	-0.15744	-0.2103	-0.15744	-0.13303	-0.16138
Z008E0007	-0.09069	-0.09069	-0.08005	-0.09069	-0.08328	-0.09069	-0.05648	-0.09069	-0.12155	-0.08571
Z008E0008	-0.07937	-0.07937	-0.05795	-0.07937	-0.07965	-0.07937	-0.05134	-0.07937	-0.08472	-0.0771
Z008E0009	-0.01904	-0.01904	0.00873	-0.01904	-0.0225	-0.01904	0.00337	-0.01904	0.01308	-0.01189
Z008E0010	-0.04556	-0.04556	-0.05982	-0.04556	-0.04659	-0.04556	-0.01329	-0.04556	-0.03229	-0.04737
Z008E0011	0.02531	0.02531	0.0293	0.02531	0.03254	0.02531	0.06252	0.02531	0.04444	0.02275
Z008E0012	-0.0137	-0.0137	0.02098	-0.0137	-0.0124	-0.0137	-0.06819	-0.0137	0.00528	-0.01057
Z008E0013	-0.01561	-0.01561	0.00841	-0.01561	-0.01601	-0.01561	0.01725	-0.01561	0.01942	-0.01495
Z008E0014	0.15645	0.15645	0.18986	0.15645	0.16385	0.15645	0.18723	0.15645	0.12914	0.16145
Z008E0015	-0.26087	-0.26087	-0.26514	-0.26087	-0.25336	-0.26087	-0.22887	-0.26087	-0.28289	-0.26353
Z008E0016	-0.0046	-0.0046	-0.01083	-0.0046	-0.00408	-0.0046	-0.0224	-0.0046	-0.03211	0.00077
Z008E0018	0.06022	0.06022	0.02924	0.06022	0.05946	0.06022	0.09964	0.06022	0.08242	0.06104
Z008E0019	0.05189	0.05189	0.08615	0.05189	0.05858	0.05189	0.08605	0.05189	0.07592	0.05213
Z008E0020	0.01402	0.01402	-0.00807	0.01402	0.00751	0.01402	-0.00658	0.01402	0.00733	0.01455
Z008E0021	-0.01587	-0.01587	-0.02132	-0.01587	-0.01495	-0.01587	0.00918	-0.01587	0.00989	-0.01617
Z008E0022	0.03858	0.03858	0.07306	0.03858	0.0381	0.03858	0.07276	0.03858	0.06955	0.04388
Z008E0023	-0.03608	-0.03608	-0.0095	-0.03608	-0.04244	-0.03608	-0.01379	-0.03608	0.00119	-0.02888
Z008E0024	-0.05418	-0.05418	-0.09181	-0.05418	-0.0579	-0.05418	-0.02652	-0.05418	-0.03085	-0.05152
Z008E0025	-0.20621	-0.20621	-0.21941	-0.20621	-0.20684	-0.20621	-0.25391	-0.20621	-0.2223	-0.20838
Z008E0026	0.05648	0.05648	0.08298	0.05648	0.05141	0.05648	0.07509	0.05648	0.04703	0.06573
Z008E0027	-0.14844	-0.14844	-0.11488	-0.14844	-0.14973	-0.14844	-0.19274	-0.14844	-0.12305	-0.14406
Z008E0028	0.15434	0.15434	0.17349	0.15434	0.15384	0.15434	0.18624	0.15434	0.19422	0.15209
Z008E0029	0.04786	0.04786	0.04395	0.04786	0.04759	0.04786	0.04116	0.04786	0.02505	0.05218
Z008E0030	-0.01639	-0.01639	0.00436	-0.01639	-0.02141	-0.01639	0.00538	-0.01639	0.02395	-0.0149
Z008E0031	0.1375	0.1375	0.10208	0.1375	0.1376	0.1375	0.17166	0.1375	0.12354	0.13633
Z008E0032	0.00428	0.00428	-0.01192	0.00428	0.00567	0.00428	0.02975	0.00428	-0.00003	0.00737
Z008E0033	0.07756	0.07756	0.05109	0.07756	0.07838	0.07756	0.03513	0.07756	0.04583	0.08137
Z008E0034	-0.10868	-0.10868	-0.14703	-0.10868	-0.11471	-0.10868	-0.08502	-0.10868	-0.12603	-0.10253
Z008E0035	-0.06259	-0.06259	-0.05725	-0.06259	-0.06284	-0.06259	-0.11627	-0.06259	-0.06765	-0.05856
Z008E0036	-0.27358	-0.27358	-0.28124	-0.27358	-0.28069	-0.27358	-0.25107	-0.27358	-0.26275	-0.26574
Z008E0037	0.23638	0.23638	0.24274	0.23638	0.24377	0.23638	0.27329	0.23638	0.26081	0.23226
Z008E0038	-0.07027	-0.07027	-0.06228	-0.07027	-0.06299	-0.07027	-0.1114	-0.07027	-0.05196	-0.0759
Z008E0039	-0.03793	-0.03793	-0.00741	-0.03793	-0.03553	-0.03793	-0.0189	-0.03793	-0.05422	-0.03321
Z008E0040	0.08155	0.08155	0.05186	0.08155	0.08388	0.08155	0.10684	0.08155	0.05156	0.08462
Z008E0041	-0.08461	-0.08461	-0.05474	-0.08461	-0.08997	-0.08461	-0.1419	-0.08461	-0.07718	-0.07828
Z008E0042	-0.00793	-0.00793	-0.01879	-0.00793	-0.00594	-0.00793	0.01241	-0.00793	-0.02393	-0.00899
Z008E0044	-0.02455	-0.02455	-0.06589	-0.02455	-0.02821	-0.02455	0.00072	-0.02455	-0.00249	-0.02557
Z008E0045	-0.0224	-0.0224	0.01991	-0.0224	-0.0156	-0.0224	0.01297	-0.0224	-0.00291	-0.01847
Z008E0046	-0.01123	-0.01123	-0.04334	-0.01123	-0.01084	-0.01123	0.01368	-0.01123	-0.03825	-0.00771
Z008E0047	0.02494	0.02494	0.05624	0.02494	0.0255	0.02494	-0.01997	0.02494	0.05845	0.02178
Z008E0048	-0.05221	-0.05221	-0.03115	-0.05221	-0.05686	-0.05221	-0.11308	-0.05221	-0.05863	-0.0509
Z008E0049	-0.17164	-0.17164	-0.1956	-0.17164	-0.16533	-0.17164	-0.13117	-0.17164	-0.16073	-0.172
Z008E0051	-0.06008	-0.06008	-0.08452	-0.06008	-0.05445	-0.06008	-0.09801	-0.06008	-0.05484	-0.06145
Z008E0052	0.19016	0.19016	0.23189	0.19016	0.19747	0.19016	0.2236	0.19016	0.18642	0.19524
Z008E0053	-0.04238	-0.04238	-0.07746	-0.04238	-0.0434	-0.04238	-0.08465	-0.04238	-0.03883	-0.04577
Z008E0054	0.06949	0.06949	0.03743	0.06949	0.06301	0.06949	0.09759	0.06949	0.09852	0.07367
Z008E0055	-0.28627	-0.28627	-0.30214	-0.28627	-0.27869	-0.28627	-0.32698	-0.28627	-0.3276	-0.28458
Z008E0056	0.08373	0.08373	0.06116	0.08373	0.08433	0.08373	0.04203	0.08373	0.05363	0.08654
Z008E0057	0.04561	0.04561	0.01931	0.04561	0.04699	0.04561	0.08514	0.04561	0.06388	0.04859
Z008E0058	0.08704	0.08704	0.11953	0.08704	0.0942	0.08704	0.08162	0.08704	0.11239	0.08309
Z008E0059	-0.05963	-0.05963	-0.06605	-0.05963	-0.06203	-0.05963	-0.03538	-0.05963	-0.02296	-0.06094
Z008E0061	-0.04778	-0.04778	-0.07081	-0.04778	-0.04177	-0.04778	-0.08547	-0.04778	-0.04284	-0.04947
Z008E0062	-0.33284	-0.33284	-0.33544	-0.33284	-0.32619	-0.33284	-0.29689	-0.33284	-0.30849	-0.33791
Z008E0063	0.03121	0.03121	0.0422	0.03121	0.02552	0.03121	-0.03081	0.03121	0.02495	0.03182
Z008E0064	0.01389	0.01389	0.01118	0.01389	0.01507	0.01389	0.03869	0.01389	0.04486	0.01194
Z008E0065	0.10878	0.10878	0.1006	0.10878	0.1072	0.10878	0.08176	0.10878	0.08543	0.1138
Z008E0066	0.04243	0.04243	0.04643	0.04243	0.04431	0.04243	0.06496	0.04243	0.01761	0.04903
Z008E0068	0.0121	0.0121	-0.03472	0.0121	0.00651	0.0121	-0.04396	0.0121	-0.00258	0.00949
Z008E0069	-0.15915	-0.15915	-0.13928	-0.15915	-0.16489	-0.15915	-0.13825	-0.15915	-0.11282	-0.15846
Z008E0070	0.13016	0.13016	0.16919	0.13016	0.13454	0.13016	0.15879	0.13016	0.14099	0.1354
Z008E0071	0.11894	0.11894	0.13998	0.11894	0.11972	0.11894	0.06919	0.11894	0.10592	0.11715
Z008E0072	-0.21906	-0.21906	-0.25503	-0.21906	-0.21967	-0.21906	-0.26332	-0.21906	-0.23868	-0.22123
Z008E0073	0.01132	0.01132	-0.01546	0.01132	0.01817	0.01132	0.04764	0.01132	-0.02391	0.01364
Z008E0074	0.04689	0.04689	0.01908	0.04689	0.053	0.04689	0.00571	0.04689	0.0391	0.04226
Z008E0075	0.12478	0.12478	0.14848	0.12478	0.11954	0.12478	0.06802	0.12478	0.16453	0.12345
Z008E0076	0.08332	0.08332	0.07978	0.08332	0.08171	0.08332	0.11524	0.08332	0.06529	0.09114
Z008E0077	0.07856	0.07856	0.10088	0.07856	0.08025	0.07856	0.10736	0.07856	0.07105	0.07761
Z008E0078	0.04905	0.04905	0.08751	0.04905	0.05671	0.04905	0.00521	0.04905	0.07124	0.04468
Z008E0079	0.02502	0.02502	-0.00565	0.02502	0.03155	0.02502	0.05983	0.02502	0.00023	0.02318
Z008E0080	-0.23282	-0.23282	-0.20702	-0.23282	-0.23178	-0.23282	-0.29221	-0.23282	-0.25966	-0.22712
Z008E0081	-0.05283	-0.05283	-0.02998	-0.05283	-0.0536	-0.05283	-0.0433	-0.05283	-0.06954	-0.04612
Z008E0082	-0.08428	-0.08428	-0.09278	-0.08428	-0.08668	-0.08428	-0.06323	-0.08428	-0.10352	-0.07804
Z008E0083	-0.05305	-0.05305	-0.09343	-0.05305	-0.05982	-0.05305	-0.10849	-0.05305	-0.07093	-0.05009
Z008E0084	-0.11522	-0.11522	-0.11903	-0.11522	-0.11445	-0.11522	-0.1611	-0.11522	-0.1434	-0.11138
Z008E0085	0.13981	0.13981	0.09663	0.13981	0.13828	0.13981	0.09674	0.13981	0.14311	0.13527
Z008E0086	0.25528	0.25528	0.28206	0.25528	0.24963	0.25528	0.27578	0.25528	0.26914	0.26345
Z008E0087	0.1425	0.1425	0.16792	0.1425	0.13658	0.1425	0.08261	0.1425	0.12752	0.15087
Z008E0088	0.13507	0.13507	0.09566	0.13507	0.1298	0.13507	0.07969	0.13507	0.1208	0.13377
Z008E0090	0.21615	0.21615	0.20839	0.21615	0.21843	0.21615	0.15871	0.21615	0.19372	0.21325
Z008E0091	-0.2022	-0.2022	-0.19319	-0.2022	-0.19463	-0.2022	-0.24315	-0.2022	-0.1841	-0.20806
Z008E0092	-0.09307	-0.09307	-0.14155	-0.09307	-0.09987	-0.09307	-0.06743	-0.09307	-0.05489	-0.09619
Z008E0093	0.13404	0.13404	0.09965	0.13404	0.13809	0.13404	0.16721	0.13404	0.1571	0.12806
Z008E0094	-0.08396	-0.08396	-0.09086	-0.08396	-0.08962	-0.08396	-0.13803	-0.08396	-0.04806	-0.08651
Z008E0095	0.08632	0.08632	0.08197	0.08632	0.0923	0.08632	0.12558	0.08632	0.10021	0.0886
Z008E0096	0.07838	0.07838	0.10114	0.07838	0.0742	0.07838	0.0178	0.07838	0.0716	0.07929
Z008E0097	-0.00106	-0.00106	0.00906	-0.00106	0.00178	-0.00106	-0.04151	-0.00106	0.01407	0.00067
Z008E0098	-0.09077	-0.09077	-0.13172	-0.09077	-0.09048	-0.09077	-0.05696	-0.09077	-0.10554	-0.09368
Z008E0099	0.02228	0.02228	0.04288	0.02228	0.01674	0.02228	0.04331	0.02228	0.06846	0.02279
Z008E0100	0.29179	0.29179	0.25406	0.29179	0.2857	0.29179	0.31703	0.29179	0.29621	0.2984
Z008E0101	0.05796	0.05796	0.03462	0.05796	0.05845	0.05796	0.00909	0.05796	0.06957	0.05943
Z008E0102	-0.00571	-0.00571	-0.03279	-0.00571	-0.00025	-0.00571	0.03422	-0.00571	0.00586	-0.00535
Z008E0103	0.20588	0.20588	0.22169	0.20588	0.20463	0.20588	0.22294	0.20588	0.19947	0.20673
Z008E0104	-0.08349	-0.08349	-0.09077	-0.08349	-0.08412	-0.08349	-0.04848	-0.08349	-0.04735	-0.08641
Z008E0106	-0.12637	-0.12637	-0.13372	-0.12637	-0.13329	-0.12637	-0.18396	-0.12637	-0.14474	-0.11872
Z008E0107	-0.02411	-0.02411	-0.06468	-0.02411	-0.02361	-0.02411	0.00273	-0.02411	0.00259	-0.02862
Z008E0108	0.11001	0.11001	0.14843	0.11001	0.11147	0.11001	0.05586	0.11001	0.12918	0.11378
Z008E0109	-0.07686	-0.07686	-0.0323	-0.07686	-0.06944	-0.07686	-0.0411	-0.07686	-0.05784	-0.07345
Z008E0110	0.00864	0.00864	-0.02354	0.00864	0.00832	0.00864	-0.03413	0.00864	-0.0214	0.01064
Z008E0111	-0.12996	-0.12996	-0.10821	-0.12996	-0.13519	-0.12996	-0.10874	-0.12996	-0.08403	-0.12972
Z008E0112	0.06064	0.06064	0.05825	0.06064	0.06117	0.06064	0.08633	0.06064	0.08193	0.06367
Z008E0113	0.03785	0.03785	0.02104	0.03785	0.03508	0.03785	-0.02108	0.03785	0.02225	0.03681
Z008E0114	0.10098	0.10098	0.11907	0.10098	0.09552	0.10098	0.03959	0.10098	0.0952	0.10298
Z008E0115	-0.06609	-0.06609	-0.11359	-0.06609	-0.07159	-0.06609	-0.08311	-0.06609	-0.07773	-0.06798
Z008E0116	0.02065	0.02065	0.04766	0.02065	0.02447	0.02065	0.04956	0.02065	0.00921	0.02185
Z008E0117	0.0973	0.0973	0.07021	0.0973	0.0959	0.0973	0.13679	0.0973	0.12065	0.10025
Z008E0118	0.18095	0.18095	0.14355	0.18095	0.17595	0.18095	0.20862	0.18095	0.21295	0.1793
Z008E0119	-0.01962	-0.01962	0.00056	-0.01962	-0.01711	-0.01962	-0.00189	-0.01962	-0.03187	-0.01957
Z008E0120	-0.09889	-0.09889	-0.07947	-0.09889	-0.10479	-0.09889	-0.11915	-0.09889	-0.10001	-0.0921
Z008E0121	0.06167	0.06167	0.07108	0.06167	0.05478	0.06167	0.08136	0.06167	0.10825	0.06175
Z008E0122	-0.00095	-0.00095	0.03308	-0.00095	0.00187	-0.00095	0.03337	-0.00095	0.02422	0.00317
Z008E0123	0.00965	0.00965	0.00149	0.00965	0.01353	0.00965	0.04107	0.00965	-0.00664	0.00767
Z008E0124	-0.18421	-0.18421	-0.20976	-0.18421	-0.18547	-0.18421	-0.18362	-0.18421	-0.16408	-0.18219
Z008E0125	-0.07124	-0.07124	-0.02777	-0.07124	-0.06335	-0.07124	-0.11764	-0.07124	-0.10448	-0.06668
Z008E0126	0.25363	0.25363	0.27625	0.25363	0.24809	0.25363	0.19668	0.25363	0.2936	0.25255
Z008E0127	-0.06354	-0.06354	-0.06599	-0.06354	-0.06042	-0.06354	-0.03343	-0.06354	-0.03493	-0.06559
Z008E0128	0.08574	0.08574	0.065	0.08574	0.07933	0.08574	0.02621	0.08574	0.07588	0.0854
Z008E0129	-0.00991	-0.00991	0.02417	-0.00991	-0.00596	-0.00991	0.01146	-0.00991	0.00023	-0.01105
Z008E0130	0.00526	0.00526	0.01897	0.00526	0.00059	0.00526	-0.01712	0.00526	0.00131	0.00581
Z008E0131	0.10778	0.10778	0.11764	0.10778	0.11529	0.10778	0.06385	0.10778	0.07035	0.11031
Z008E0132	0.15104	0.15104	0.12697	0.15104	0.15175	0.15104	0.19101	0.15104	0.1713	0.1534
Z008E0133	-0.18906	-0.18906	-0.24036	-0.18906	-0.19664	-0.18906	-0.16392	-0.18906	-0.15028	-0.19153
Z008E0134	-0.04645	-0.04645	-0.03177	-0.04645	-0.05229	-0.04645	-0.03011	-0.04645	-0.04575	-0.04254
Z008E0135	-0.03948	-0.03948	-0.01297	-0.03948	-0.0381	-0.03948	-0.02587	-0.03948	-0.0026	-0.04371
Z008E0136	0.06389	0.06389	0.03217	0.06389	0.06587	0.06389	0.00968	0.06389	0.03819	0.06126
Z008E0137	-0.01712	-0.01712	-0.05764	-0.01712	-0.01528	-0.01712	0.00607	-0.01712	-0.03716	-0.01961
Z008E0139	-0.04027	-0.04027	-0.05374	-0.04027	-0.04069	-0.04027	-0.04885	-0.04027	-0.05341	-0.0418
Z008E0140	0.17399	0.17399	0.17295	0.17399	0.18145	0.17399	0.16922	0.17399	0.17176	0.169
Z008E0141	-0.04673	-0.04673	-0.04675	-0.04673	-0.0447	-0.04673	-0.1016	-0.04673	-0.04545	-0.04941
Z008E0142	-0.00858	-0.00858	-0.03881	-0.00858	-0.00751	-0.00858	-0.05888	-0.00858	0.01212	-0.01359
Z008E0144	0.05151	0.05151	0.01573	0.05151	0.05332	0.05151	0.07918	0.05151	0.07718	0.04589
Z008E0145	0.25036	0.25036	0.20042	0.25036	0.24704	0.25036	0.27199	0.25036	0.23721	0.24982
Z008E0146	-0.05233	-0.05233	-0.02802	-0.05233	-0.05243	-0.05233	-0.03361	-0.05233	-0.07064	-0.04526
Z008E0147	-0.05071	-0.05071	-0.02775	-0.05071	-0.0554	-0.05071	-0.06771	-0.05071	-0.01372	-0.05029
Z008E0149	-0.08607	-0.08607	-0.07597	-0.08607	-0.07821	-0.08607	-0.12684	-0.08607	-0.06821	-0.09219
Z008E0150	-0.02514	-0.02514	0.00341	-0.02514	-0.02336	-0.02514	-0.00291	-0.02514	0.00954	-0.02603
Z008E0153	0.00105	0.00105	-0.0382	0.00105	0.00126	0.00105	-0.04317	0.00105	-0.01985	-0.00338
Z008E0154	0.04161	0.04161	0.07545	0.04161	0.04182	0.04161	-0.01333	0.04161	0.06176	0.04645
Z008E0155	-0.05331	-0.05331	-0.08706	-0.05331	-0.0538	-0.05331	-0.02934	-0.05331	-0.08045	-0.04628
Z008E0156	0.17639	0.17639	0.13641	0.17639	0.1702	0.17639	0.2029	0.17639	0.21474	0.17433
Z008E0157	0.04046	0.04046	-0.0128	0.04046	0.03234	0.04046	0.06526	0.04046	0.07965	0.03844
Z008E0158	-0.25176	-0.25176	-0.2759	-0.25176	-0.24605	-0.25176	-0.28964	-0.25176	-0.24659	-0.25321
Z008E0159	-0.01227	-0.01227	0.01581	-0.01227	-0.01117	-0.01227	-0.06843	-0.01227	0.01675	-0.01417
Z008E0160	-0.14741	-0.14741	-0.12657	-0.14741	-0.15231	-0.14741	-0.12917	-0.14741	-0.15762	-0.13987
Z008E0161	-0.00345	-0.00345	0.01154	-0.00345	-0.00548	-0.00345	-0.06486	-0.00345	-0.01545	-0.00354
Z008E0162	0.14259	0.14259	0.14042	0.14259	0.15068	0.14259	0.17497	0.14259	0.12013	0.13945
Z008E0163	0.19697	0.19697	0.22794	0.19697	0.19744	0.19697	0.152	0.19697	0.23055	0.19389
Z008E0164	-0.08712	-0.08712	-0.05711	-0.08712	-0.08882	-0.08712	-0.05371	-0.08712	-0.0552	-0.08078
Z008E0165	-0.04461	-0.04461	-0.0527	-0.04461	-0.05134	-0.04461	-0.09805	-0.04461	-0.01807	-0.04183
Z008E0166	0.07542	0.07542	0.08103	0.07542	0.07445	0.07542	0.03427	0.07542	0.0964	0.07797
Z008E0167	0.12163	0.12163	0.11454	0.12163	0.12096	0.12163	0.07439	0.12163	0.10623	0.12108
Z008E0168	-0.08152	-0.08152	-0.10369	-0.08152	-0.07426	-0.08152	-0.0447	-0.08152	-0.11674	-0.07875
Z008E0169	-0.07576	-0.07576	-0.08296	-0.07576	-0.07464	-0.07576	-0.12944	-0.07576	-0.05157	-0.08082
Z008E0170	0.00829	0.00829	-0.03282	0.00829	0.00361	0.00829	-0.04494	0.00829	0.01577	0.00335
Z008E0171	-0.07877	-0.07877	-0.1102	-0.07877	-0.07501	-0.07877	-0.044	-0.07877	-0.09849	-0.08064
Z008E0172	-0.01529	-0.01529	-0.00328	-0.01529	-0.00785	-0.01529	-0.05703	-0.01529	-0.02982	-0.01427
Z008E0173	0.09813	0.09813	0.06501	0.09813	0.10505	0.09813	0.13496	0.09813	0.09526	0.09284
Z008E0174	0.18697	0.18697	0.15407	0.18697	0.18282	0.18697	0.21483	0.18697	0.21127	0.19155
Z008E0175	-0.0438	-0.0438	-0.01294	-0.0438	-0.03651	-0.0438	-0.08835	-0.0438	-0.02197	-0.04944
Z008E0176	0.02582	0.02582	0.04358	0.02582	0.0257	0.02582	-0.02449	0.02582	0.01351	0.0248
Z008E0177	0.11054	0.11054	0.06221	0.11054	0.10378	0.11054	0.1362	0.11054	0.14868	0.10738
Z008E0178	-0.06079	-0.06079	-0.0982	-0.06079	-0.05982	-0.06079	-0.03767	-0.06079	-0.07952	-0.06098
Z008E0179	0.03162	0.03162	-0.00661	0.03162	0.02527	0.03162	-0.02089	0.03162	0.03085	0.03408
Z008E0180	-0.00621	-0.00621	-0.01055	-0.00621	-0.01274	-0.00621	0.01779	-0.00621	0.0156	0.00036
Z008E0181	-0.12148	-0.12148	-0.16979	-0.12148	-0.12435	-0.12148	-0.09956	-0.12148	-0.13496	-0.12239
Z008E0182	-0.21411	-0.21411	-0.2556	-0.21411	-0.22146	-0.21411	-0.18704	-0.21411	-0.18506	-0.21078
Z008E0183	-0.09866	-0.09866	-0.10683	-0.09866	-0.10253	-0.09866	-0.0725	-0.09866	-0.11438	-0.09124
Z008E0184	0.01626	0.01626	0.02026	0.01626	0.02249	0.01626	-0.02918	0.01626	-0.00885	0.01348
Z008E0185	0.17375	0.17375	0.19806	0.17375	0.17475	0.17375	0.15425	0.17375	0.18308	0.17429
Z008E0186	0.06404	0.06404	0.02201	0.06404	0.05785	0.06404	0.08736	0.06404	0.04648	0.06952
Z008E0187	0.09851	0.09851	0.06259	0.09851	0.09717	0.09851	0.05509	0.09851	0.06926	0.10137
Z008E0188	0.12341	0.12341	0.12445	0.12341	0.11747	0.12341	0.07094	0.12341	0.14999	0.1271
Z008E0189	0.00547	0.00547	0.00266	0.00547	0.01272	0.00547	0.03956	0.00547	0.0065	0.00146
Z008E0190	-0.01629	-0.01629	0.01381	-0.01629	-0.01091	-0.01629	0.00782	-0.01629	-0.03098	-0.01554
Z008E0191	0.06601	0.06601	0.02494	0.06601	0.06769	0.06601	0.0891	0.06601	0.04608	0.06364
Z008E0192	0.16275	0.16275	0.13666	0.16275	0.1663	0.16275	0.19665	0.16275	0.13344	0.16472
Z008E0193	0.12714	0.12714	0.15464	0.12714	0.12551	0.12714	0.07096	0.12714	0.16118	0.12515
Z008E0194	0.04418	0.04418	0.08012	0.04418	0.05246	0.04418	-0.00376	0.04418	0.02017	0.04241
Z008E0195	-0.0909	-0.0909	-0.05604	-0.0909	-0.08901	-0.0909	-0.08967	-0.0909	-0.10168	-0.08393
Z008E0196	-0.16741	-0.16741	-0.20419	-0.16741	-0.16759	-0.16741	-0.14053	-0.16741	-0.13955	-0.16978
Z008E0197	-0.03117	-0.03117	0.00241	-0.03117	-0.0319	-0.03117	0.00285	-0.03117	-0.00002	-0.02567
Z008E0198	-0.07259	-0.07259	-0.06439	-0.07259	-0.06525	-0.07259	-0.11369	-0.07259	-0.05433	-0.07827
Z008E0199	-0.10152	-0.10152	-0.14935	-0.10152	-0.1092	-0.10152	-0.07821	-0.10152	-0.08486	-0.10076
Z008E0200	0.03175	0.03175	0.02333	0.03175	0.02493	0.03175	-0.02175	0.03175	0.05836	0.03461
Z009E0001	0.02961	0.02961	0.01812	0.02961	0.03908	0.02961	0.00376	0.02961	0.03626	0.06365
Z009E0002	0.07814	0.07814	0.06324	0.07814	0.06636	0.07814	0.08694	0.07814	0.07845	0.07045
Z009E0003	0.00146	0.00146	0.01792	0.00146	0.01049	0.00146	0.02558	0.00146	0.00396	0.00017
Z009E0004	0.13633	0.13633	0.1218	0.13633	0.15662	0.13633	0.13388	0.13633	0.13793	0.12523
Z009E0005	0.07903	0.07903	0.06464	0.07903	0.04787	0.07903	0.10352	0.07903	0.08689	0.10569
Z009E0007	0.07893	0.07893	0.06708	0.07893	0.0605	0.07893	0.04858	0.07893	0.07173	0.10089
Z009E0008	-0.01954	-0.01954	-0.00544	-0.01954	-0.00318	-0.01954	0.00636	-0.01954	-0.01368	0.01019
Z009E0009	0.1244	0.1244	0.10449	0.1244	0.13534	0.1244	0.16052	0.1244	0.12908	0.10315
Z009E0010	-0.0133	-0.0133	0.00474	-0.0133	-0.01147	-0.0133	-0.0037	-0.0133	-0.01727	0.01131
Z009E0012	-0.10435	-0.10435	-0.12768	-0.10435	-0.07738	-0.10435	-0.08507	-0.10435	-0.09733	-0.11129
Z009E0013	0.07735	0.07735	0.09385	0.07735	0.09609	0.07735	0.1222	0.07735	0.08097	0.06612
Z009E0014	-0.03151	-0.03151	-0.01954	-0.03151	-0.01494	-0.03151	-0.04259	-0.03151	-0.0398	-0.04226
Z009E0015	0.10693	0.10693	0.11851	0.10693	0.09183	0.10693	0.10318	0.10693	0.09611	0.12711
Z009E0016	-0.05429	-0.05429	-0.06884	-0.05429	-0.06461	-0.05429	-0.07867	-0.05429	-0.06144	-0.05274
Z009E0017	-0.23323	-0.23323	-0.24832	-0.23323	-0.26239	-0.23323	-0.25999	-0.23323	-0.24014	-0.20468
Z009E0018	0.13429	0.13429	0.15372	0.13429	0.16458	0.13429	0.15536	0.13429	0.143	0.13133
Z009E0019	-0.0708	-0.0708	-0.05463	-0.0708	-0.03651	-0.0708	-0.09348	-0.0708	-0.07713	-0.0965
Z009E0020	0.0344	0.0344	0.05007	0.0344	0.06313	0.0344	-0.00425	0.0344	0.02979	0.05925
Z009E0021	0.20771	0.20771	0.22293	0.20771	0.23398	0.20771	0.21282	0.20771	0.20966	0.20816
Z009E0022	-0.06074	-0.06074	-0.03829	-0.06074	-0.07919	-0.06074	-0.02739	-0.06074	-0.06112	-0.05713
Z009E0023	-0.04286	-0.04286	-0.02976	-0.04286	-0.03488	-0.04286	-0.05099	-0.04286	-0.03941	0.00015
Z009E0024	-0.06358	-0.06358	-0.08127	-0.06358	-0.0603	-0.06358	-0.04875	-0.06358	-0.06425	-0.03974
Z009E0025	-0.06762	-0.06762	-0.05174	-0.06762	-0.044	-0.06762	-0.05877	-0.06762	-0.07114	-0.07943
Z009E0026	-0.12672	-0.12672	-0.1153	-0.12672	-0.09796	-0.12672	-0.11275	-0.12672	-0.1261	-0.10287
Z009E0027	0.00871	0.00871	0.02142	0.00871	-0.00445	0.00871	0.03866	0.00871	0.00432	0.00255
Z009E0028	0.07018	0.07018	0.05149	0.07018	0.08823	0.07018	0.06088	0.07018	0.06535	0.03132
Z009E0029	0.07723	0.07723	0.09413	0.07723	0.06007	0.07723	0.0743	0.07723	0.06858	0.06638
Z009E0030	0.11363	0.11363	0.12454	0.11363	0.08913	0.11363	0.14532	0.11363	0.10531	0.13519
Z009E0031	0.02665	0.02665	0.01032	0.02665	0.04644	0.02665	0.02388	0.02665	0.02863	0.01596
Z009E0032	-0.05898	-0.05898	-0.06978	-0.05898	-0.05178	-0.05898	-0.02931	-0.05898	-0.05213	-0.08692
Z009E0033	0.00596	0.00596	0.00543	0.00596	0.0048	0.00596	-0.0095	0.00596	-0.00152	-0.02178
Z009E0034	-0.02246	-0.02246	-0.01034	-0.02246	0.00014	-0.02246	-0.01426	-0.02246	-0.02517	-0.03339
Z009E0035	-0.11638	-0.11638	-0.13594	-0.11638	-0.11763	-0.11638	-0.07718	-0.11638	-0.11232	-0.14608
Z009E0036	0.01218	0.01218	0.03476	0.01218	0.02882	0.01218	-0.00535	0.01218	0.01827	0.05679
Z009E0037	-0.12369	-0.12369	-0.11373	-0.12369	-0.13013	-0.12369	-0.10446	-0.12369	-0.1306	-0.101
Z009E0038	0.04773	0.04773	0.03285	0.04773	0.02404	0.04773	0.03689	0.04773	0.03916	0.02579
Z009E0039	0.24404	0.24404	0.23385	0.24404	0.21622	0.24404	0.21813	0.24404	0.23608	0.27145
Z009E0040	0.28399	0.28399	0.26504	0.28399	0.26432	0.28399	0.30604	0.28399	0.27965	0.26671
Z009E0041	0.07396	0.07396	0.06015	0.07396	0.09964	0.07396	0.0336	0.07396	0.07543	0.09202
Z009E0042	0.15345	0.15345	0.14156	0.15345	0.18004	0.15345	0.17462	0.15345	0.16133	0.11407
Z009E0043	0.1079	0.1079	0.09639	0.1079	0.07753	0.1079	0.13289	0.1079	0.11515	0.13389
Z009E0044	0.05238	0.05238	0.03259	0.05238	0.05224	0.05238	0.06104	0.05238	0.04567	0.07188
Z009E0045	-0.10698	-0.10698	-0.11497	-0.10698	-0.09113	-0.10698	-0.11634	-0.10698	-0.10267	-0.12418
Z009E0047	0.01565	0.01565	0.02269	0.01565	0.04579	0.01565	0.03894	0.01565	0.00912	-0.01475
Z009E0048	0.04201	0.04201	0.02987	0.04201	0.01689	0.04201	0.08277	0.04201	0.04779	0.01772
Z009E0049	-0.09834	-0.09834	-0.10911	-0.09834	-0.09655	-0.09834	-0.08455	-0.09834	-0.08989	-0.07585
Z009E0050	0.17609	0.17609	0.19048	0.17609	0.19942	0.17609	0.17311	0.17609	0.17901	0.20195
Z009E0051	-0.06539	-0.06539	-0.08074	-0.06539	-0.09058	-0.06539	-0.03303	-0.06539	-0.06142	-0.03392
Z009E0052	-0.0064	-0.0064	-0.01818	-0.0064	0.00054	-0.0064	0.0231	-0.0064	0.00066	-0.0341
Z009E0053	-0.02619	-0.02619	-0.04155	-0.02619	-0.04974	-0.02619	-0.04139	-0.02619	-0.02007	0.01208
Z009E0054	0.0075	0.0075	-0.01098	0.0075	0.00901	0.0075	-0.00852	0.0075	0.01099	0.03938
Z009E0055	0.25543	0.25543	0.24045	0.25543	0.2263	0.25543	0.22869	0.25543	0.24849	0.28395
Z009E0056	0.07378	0.07378	0.08649	0.07378	0.1151	0.07378	0.0899	0.07378	0.07804	0.05742
Z009E0057	0.05106	0.05106	0.06315	0.05106	0.02688	0.05106	0.08295	0.05106	0.04249	0.07235
Z009E0058	0.30421	0.30421	0.3158	0.30421	0.28693	0.30421	0.35159	0.30421	0.30832	0.32267
Z009E0059	-0.17587	-0.17587	-0.1564	-0.17587	-0.13499	-0.17587	-0.18638	-0.17587	-0.16992	-0.19268
Z009E0060	-0.01238	-0.01238	-0.00104	-0.01238	-0.01573	-0.01238	0.01504	-0.01238	-0.02038	-0.01522
Z009E0061	-0.02735	-0.02735	-0.01466	-0.02735	0.01222	-0.02735	-0.04259	-0.02735	-0.03703	-0.04766
Z009E0062	0.01926	0.01926	-0.00035	0.01926	0.01396	0.01926	-0.00072	0.01926	0.0125	-0.01328
Z009E0063	0.00451	0.00451	0.01857	0.00451	0.01276	0.00451	-0.00346	0.00451	0.00776	0.0473
Z009E0064	-0.13508	-0.13508	-0.11598	-0.13508	-0.09972	-0.13508	-0.16153	-0.13508	-0.12745	-0.10137
Z009E0065	0.01313	0.01313	-0.00073	0.01313	0.00028	0.01313	-0.01908	0.01313	0.00663	0.03973
Z009E0066	-0.15625	-0.15625	-0.1755	-0.15625	-0.12299	-0.15625	-0.18372	-0.15625	-0.15124	-0.12753
Z009E0068	-0.08141	-0.08141	-0.09636	-0.08141	-0.09943	-0.08141	-0.08066	-0.08141	-0.07698	-0.09367
Z009E0069	-0.26591	-0.26591	-0.25921	-0.26591	-0.27053	-0.26591	-0.2393	-0.26591	-0.27293	-0.26769
Z009E0070	0.00051	0.00051	0.011	0.00051	0.02889	0.00051	0.01646	0.00051	-0.00595	-0.00547
Z009E0071	0.03232	0.03232	0.0535	0.03232	0.04612	0.03232	0.06995	0.03232	0.03905	0.01543
Z009E0072	-0.04487	-0.04487	-0.06153	-0.04487	-0.06255	-0.04487	-0.05227	-0.04487	-0.04258	-0.00172
Z009E0073	0.03325	0.03325	0.01039	0.03325	0.03329	0.03325	0.02075	0.03325	0.02308	0.00604
Z009E0074	-0.08395	-0.08395	-0.07233	-0.08395	-0.04725	-0.08395	-0.10946	-0.08395	-0.08531	-0.04875
Z009E0075	-0.00307	-0.00307	0.01066	-0.00307	-0.02531	-0.00307	0.03094	-0.00307	-0.0051	0.03528
Z009E0076	0.07754	0.07754	0.09387	0.07754	0.0605	0.07754	0.07024	0.07754	0.0836	0.12692
Z009E0077	0.27715	0.27715	0.29171	0.27715	0.29781	0.27715	0.26626	0.27715	0.28084	0.32819
Z009E0078	-0.0876	-0.0876	-0.11173	-0.0876	-0.09049	-0.0876	-0.1104	-0.0876	-0.0894	-0.05925
Z009E0079	-0.11414	-0.11414	-0.13419	-0.11414	-0.10376	-0.11414	-0.1371	-0.11414	-0.12355	-0.10841
Z009E0080	0.1358	0.1358	0.11505	0.1358	0.15508	0.1358	0.13598	0.1358	0.13009	0.14382
Z009E0082	0.12499	0.12499	0.10392	0.12499	0.14731	0.12499	0.1132	0.12499	0.12088	0.08376
Z009E0083	-0.01784	-0.01784	0.00251	-0.01784	-0.02393	-0.01784	-0.02859	-0.01784	-0.01223	0.02477
Z009E0084	-0.06018	-0.06018	-0.07584	-0.06018	-0.07228	-0.06018	-0.03995	-0.06018	-0.06583	-0.10502
Z009E0085	0.1271	0.1271	0.14742	0.1271	0.14066	0.1271	0.16458	0.1271	0.13401	0.11041
Z009E0086	-0.15031	-0.15031	-0.16354	-0.15031	-0.14946	-0.15031	-0.13266	-0.15031	-0.15592	-0.18734
Z009E0087	-0.02706	-0.02706	-0.0108	-0.02706	-0.01414	-0.02706	-0.05994	-0.02706	-0.03248	-0.00068
Z009E0088	0.03668	0.03668	0.02545	0.03668	0.07132	0.03668	0.01845	0.03668	0.04248	0.00853
Z009E0089	-0.07719	-0.07719	-0.08849	-0.07719	-0.1075	-0.07719	-0.05216	-0.07719	-0.06998	-0.05124
Z009E0090	-0.07922	-0.07922	-0.06681	-0.07922	-0.06212	-0.07922	-0.09415	-0.07922	-0.08885	-0.06256
Z009E0091	0.26586	0.26586	0.2778	0.26586	0.27495	0.26586	0.29037	0.26586	0.25828	0.27124
Z009E0092	-0.07188	-0.07188	-0.05981	-0.07188	-0.05956	-0.07188	-0.08493	-0.07188	-0.08016	-0.03278
Z009E0093	0.10067	0.10067	0.0816	0.10067	0.12609	0.10067	0.11275	0.10067	0.10759	0.11796
Z009E0094	-0.0775	-0.0775	-0.05648	-0.0775	-0.09571	-0.0775	-0.02858	-0.0775	-0.0721	-0.09102
Z009E0095	0.10161	0.10161	0.12239	0.10161	0.08382	0.10161	0.10496	0.10161	0.10721	0.14712
Z009E0096	-0.11314	-0.11314	-0.13504	-0.11314	-0.09417	-0.11314	-0.11315	-0.11314	-0.11859	-0.10485
Z009E0097	0.06876	0.06876	0.05503	0.06876	0.04403	0.06876	0.05415	0.06876	0.06034	0.05916
Z009E0098	0.0515	0.0515	0.06923	0.0515	0.03458	0.0515	0.04872	0.0515	0.04268	0.04046
Z009E0099	-0.02317	-0.02317	-0.00855	-0.02317	-0.03458	-0.02317	-0.02059	-0.02317	-0.02814	0.00114
Z009E0100	-0.13305	-0.13305	-0.14476	-0.13305	-0.13151	-0.13305	-0.11941	-0.13305	-0.1244	-0.11033
Z009E0101	0.10282	0.10282	0.11864	0.10282	0.10785	0.10282	0.09781	0.10282	0.10557	0.15524
Z009E0102	0.02198	0.02198	0.03084	0.02198	0.06618	0.02198	0.01767	0.02198	0.02609	0.0122
Z009E0103	-0.01565	-0.01565	-0.02629	-0.01565	-0.01111	-0.01565	0.00611	-0.01565	-0.00803	-0.0184
Z009E0104	0.06224	0.06224	0.0752	0.06224	0.06502	0.06224	0.10155	0.06224	0.06687	0.06868
Z009E0105	0.03213	0.03213	0.01458	0.03213	0.01692	0.03213	0.03252	0.03213	0.03381	0.05027
Z009E0106	-0.04549	-0.04549	-0.04315	-0.04549	-0.07085	-0.04549	-0.03133	-0.04549	-0.05049	-0.02397
Z009E0107	0.07272	0.07272	0.09218	0.07272	0.07622	0.07272	0.05765	0.07272	0.07891	0.10968
Z009E0108	0.12733	0.12733	0.10836	0.12733	0.10372	0.12733	0.16914	0.12733	0.12397	0.10436
Z009E0109	0.22985	0.22985	0.23981	0.22985	0.22883	0.22985	0.26497	0.22985	0.22134	0.20211
Z009E0110	-0.06052	-0.06052	-0.04726	-0.06052	-0.08303	-0.06052	-0.02446	-0.06052	-0.06975	-0.05212
Z009E0111	0.03775	0.03775	0.01725	0.03775	0.048	0.03775	0.01471	0.03775	0.02844	0.04358
Z009E0112	-0.0138	-0.0138	-0.00112	-0.0138	-0.02846	-0.0138	-0.0195	-0.0138	-0.01755	0.03618
Z009E0114	-0.06538	-0.06538	-0.05082	-0.06538	-0.04201	-0.06538	-0.06833	-0.06538	-0.06249	-0.03956
Z009E0115	0.12957	0.12957	0.10993	0.12957	0.13347	0.12957	0.12129	0.12957	0.13251	0.1365
Z009E0117	-0.0925	-0.0925	-0.10556	-0.0925	-0.08089	-0.0925	-0.10855	-0.0925	-0.09361	-0.11336
Z009E0118	-0.04475	-0.04475	-0.0585	-0.04475	-0.05632	-0.04475	-0.02418	-0.04475	-0.0508	-0.09003
Z009E0119	-0.02034	-0.02034	-0.00494	-0.02034	0.00597	-0.02034	-0.01521	-0.02034	-0.01844	-0.01994
Z009E0120	-0.00791	-0.00791	-0.02051	-0.00791	-0.03355	-0.00791	-0.02844	-0.00791	-0.00887	0.02489
Z009E0121	-0.17877	-0.17877	-0.16071	-0.17877	-0.18234	-0.17877	-0.1951	-0.17877	-0.18618	-0.16633
Z009E0122	0.04766	0.04766	0.06528	0.04766	0.0607	0.04766	0.04342	0.04766	0.04071	0.03047
Z009E0123	-0.10206	-0.10206	-0.08166	-0.10206	-0.1052	-0.10206	-0.07673	-0.10206	-0.09553	-0.08904
Z009E0124	-0.0611	-0.0611	-0.05353	-0.0611	-0.0201	-0.0611	-0.07144	-0.0611	-0.06321	-0.07541
Z009E0125	-0.20652	-0.20652	-0.20045	-0.20652	-0.22977	-0.20652	-0.19941	-0.20652	-0.21438	-0.16554
Z009E0126	-0.00946	-0.00946	0.00478	-0.00946	0.02563	-0.00946	0.01874	-0.00946	-0.00375	-0.00665
Z009E0127	0.07952	0.07952	0.09553	0.07952	0.05993	0.07952	0.12756	0.07952	0.08598	0.06715
Z009E0128	-0.00233	-0.00233	0.00516	-0.00233	0.01613	-0.00233	-0.01018	-0.00233	-0.01172	-0.00976
Z009E0129	-0.05765	-0.05765	-0.04182	-0.05765	-0.05655	-0.05765	-0.0429	-0.05765	-0.05393	-0.01093
Z009E0130	0.00461	0.00461	-0.01177	0.00461	0.01886	0.00461	-0.00249	0.00461	0.00208	0.00704
Z009E0131	-0.09698	-0.09698	-0.07892	-0.09698	-0.1244	-0.09698	-0.06812	-0.09698	-0.10312	-0.09426
Z009E0132	-0.06002	-0.06002	-0.07914	-0.06002	-0.05333	-0.06002	-0.06307	-0.06002	-0.06866	-0.06021
Z009E0133	0.0672	0.0672	0.08048	0.0672	0.1072	0.0672	0.04778	0.0672	0.07197	0.10684
Z009E0134	0.10635	0.10635	0.11379	0.10635	0.1168	0.10635	0.10132	0.10635	0.09663	0.09977
Z009E0135	0.03443	0.03443	0.0481	0.03443	0.04012	0.03443	0.0818	0.03443	0.03811	0.01549
Z009E0136	0.28501	0.28501	0.28751	0.28501	0.27053	0.28501	0.30216	0.28501	0.2868	0.31048
Z009E0137	-0.05991	-0.05991	-0.07751	-0.05991	-0.0653	-0.05991	-0.06368	-0.05991	-0.05782	-0.04761
Z009E0138	-0.01159	-0.01159	-0.02448	-0.01159	0.00914	-0.01159	-0.01377	-0.01159	-0.01035	-0.02308
Z009E0139	0.03838	0.03838	0.05589	0.03838	0.01081	0.03838	0.06715	0.03838	0.03236	0.04123
Z009E0140	0.11341	0.11341	0.09408	0.11341	0.10588	0.11341	0.08162	0.11341	0.10615	0.13354
Z009E0141	0.28082	0.28082	0.29946	0.28082	0.32147	0.28082	0.27017	0.28082	0.28694	0.2642
Z009E0142	-0.11933	-0.11933	-0.13507	-0.11933	-0.1149	-0.11933	-0.09342	-0.11933	-0.11467	-0.14854
Z009E0143	-0.12399	-0.12399	-0.11081	-0.12399	-0.11599	-0.12399	-0.13211	-0.12399	-0.12056	-0.081
Z009E0144	0.1254	0.1254	0.1138	0.1254	0.12696	0.1254	0.13905	0.1254	0.13402	0.14808
Z009E0145	-0.21365	-0.21365	-0.23287	-0.21365	-0.21363	-0.21365	-0.20489	-0.21365	-0.22049	-0.19429
Z009E0146	0.12134	0.12134	0.10573	0.12134	0.14909	0.12134	0.09074	0.12134	0.11509	0.08454
Z009E0147	-0.37489	-0.37489	-0.36355	-0.37489	-0.35931	-0.37489	-0.3623	-0.37489	-0.38412	-0.38889
Z009E0149	-0.06073	-0.06073	-0.08028	-0.06073	-0.03893	-0.06073	-0.08517	-0.06073	-0.06854	-0.0935
Z009E0150	-0.33268	-0.33268	-0.31212	-0.33268	-0.32012	-0.33268	-0.34145	-0.33268	-0.33621	-0.32291
Z009E0151	0.058	0.058	0.06916	0.058	0.04009	0.058	0.04624	0.058	0.04808	0.1035
Z009E0152	-0.01912	-0.01912	-0.0338	-0.01912	-0.05334	-0.01912	0.00165	-0.01912	-0.02498	-0.02727
Z009E0153	0.19317	0.19317	0.17968	0.19317	0.19912	0.19317	0.16331	0.19317	0.18647	0.1928
Z009E0154	0.01221	0.01221	0.02597	0.01221	0.05505	0.01221	0.00081	0.01221	0.01608	0.02653
Z009E0155	-0.18354	-0.18354	-0.19674	-0.18354	-0.15214	-0.18354	-0.21006	-0.18354	-0.17652	-0.18601
Z009E0156	0.02983	0.02983	0.03908	0.02983	0.03891	0.02983	0.05053	0.02983	0.02458	-0.0086
Z009E0157	-0.1178	-0.1178	-0.12317	-0.1178	-0.08997	-0.1178	-0.09786	-0.1178	-0.12503	-0.15454
Z009E0158	0.03135	0.03135	0.01963	0.03135	0.06389	0.03135	0.02291	0.03135	0.03774	0.00047
Z009E0159	-0.04292	-0.04292	-0.03304	-0.04292	-0.00386	-0.04292	-0.06293	-0.04292	-0.03742	-0.0025
Z009E0161	-0.01804	-0.01804	-0.03613	-0.01804	-0.01229	-0.01804	0.0068	-0.01804	-0.02671	-0.04936
Z009E0162	0.09806	0.09806	0.08385	0.09806	0.10785	0.09806	0.12724	0.09806	0.10234	0.10071
Z009E0163	0.02305	0.02305	0.03683	0.02305	0.02877	0.02305	0.07044	0.02305	0.0267	0.00409
Z009E0164	0.195	0.195	0.20901	0.195	0.22192	0.195	0.1893	0.195	0.19813	0.21091
Z009E0165	-0.05156	-0.05156	-0.07008	-0.05156	-0.05129	-0.05156	-0.03988	-0.05156	-0.04789	-0.05058
Z009E0166	-0.1547	-0.1547	-0.14036	-0.1547	-0.15389	-0.1547	-0.14575	-0.1547	-0.15789	-0.12923
Z009E0167	0.10096	0.10096	0.11778	0.10096	0.07591	0.10096	0.13755	0.10096	0.09428	0.07875
Z009E0168	-0.04867	-0.04867	-0.03285	-0.04867	-0.06686	-0.04867	-0.02435	-0.04867	-0.05393	-0.05128
Z009E0169	0.07385	0.07385	0.08706	0.07385	0.11044	0.07385	0.05467	0.07385	0.0661	0.05112
Z009E0170	0.30408	0.30408	0.31294	0.30408	0.33214	0.30408	0.3176	0.30408	0.30525	0.32852
Z009E0171	0.08823	0.08823	0.07727	0.08823	0.0709	0.08823	0.0673	0.08823	0.07997	0.08978
Z009E0173	-0.1092	-0.1092	-0.12016	-0.1092	-0.13671	-0.1092	-0.07617	-0.1092	-0.10287	-0.10854
Z009E0174	0.05168	0.05168	0.06162	0.05168	0.08262	0.05168	0.07548	0.05168	0.04453	0.02061
Z009E0175	-0.0406	-0.0406	-0.0312	-0.0406	0.00104	-0.0406	-0.05276	-0.0406	-0.03581	-0.02529
Z009E0176	-0.17158	-0.17158	-0.15784	-0.17158	-0.1924	-0.17158	-0.13467	-0.17158	-0.17037	-0.13082
Z009E0177	0.08622	0.08622	0.10448	0.08622	0.1014	0.08622	0.07221	0.08622	0.07865	0.07173
Z009E0178	-0.07331	-0.07331	-0.07684	-0.07331	-0.0688	-0.07331	-0.08553	-0.07331	-0.06966	-0.03568
Z009E0179	-0.01901	-0.01901	-0.04539	-0.01901	-0.03323	-0.01901	-0.00849	-0.01901	-0.02487	-0.00636
Z009E0180	0.00995	0.00995	0.0225	0.00995	0.00991	0.00995	0.04125	0.00995	0.01547	0.04171
Z009E0181	-0.10454	-0.10454	-0.12028	-0.10454	-0.07861	-0.10454	-0.08796	-0.10454	-0.09709	-0.11553
Z009E0182	-0.04053	-0.04053	-0.05455	-0.04053	-0.0534	-0.04053	-0.02612	-0.04053	-0.03884	-0.04309
Z009E0183	-0.05957	-0.05957	-0.07077	-0.05957	-0.02492	-0.05957	-0.0778	-0.05957	-0.05378	-0.08772
Z009E0184	-0.056	-0.056	-0.07576	-0.056	-0.06676	-0.056	-0.09188	-0.056	-0.06112	-0.03807
Z009E0186	0.07702	0.07702	0.06434	0.07702	0.07815	0.07702	0.09262	0.07702	0.07858	0.0699
Z009E0187	0.10586	0.10586	0.11305	0.10586	0.08292	0.10586	0.11316	0.10586	0.09775	0.14658
Z009E0190	0.09748	0.09748	0.10789	0.09748	0.10446	0.09748	0.09316	0.09748	0.08693	0.08102
Z009E0191	-0.14407	-0.14407	-0.15439	-0.14407	-0.12247	-0.14407	-0.1385	-0.14407	-0.13491	-0.13337
Z009E0192	0.20261	0.20261	0.21771	0.20261	0.19146	0.20261	0.20314	0.20261	0.20483	0.25686
Z009E0193	-0.09216	-0.09216	-0.10326	-0.09216	-0.11454	-0.09216	-0.10663	-0.09216	-0.08695	-0.05488
Z009E0194	-0.09803	-0.09803	-0.08083	-0.09803	-0.11105	-0.09803	-0.08397	-0.09803	-0.10542	-0.11547
Z009E0196	-0.1424	-0.1424	-0.15901	-0.1424	-0.16522	-0.1424	-0.10231	-0.1424	-0.13896	-0.13586
Z009E0197	0.06269	0.06269	0.05558	0.06269	0.06009	0.06269	0.0512	0.06269	0.06693	0.07217
Z009E0198	0.15907	0.15907	0.1714	0.15907	0.15897	0.15907	0.19032	0.15907	0.16463	0.19087
Z009E0199	0.03776	0.03776	0.04948	0.03776	0.01999	0.03776	0.02609	0.03776	0.02771	0.08312
Z009E0200	-0.02287	-0.02287	-0.03564	-0.02287	0.00593	-0.02287	-0.05726	-0.02287	-0.01514	-0.00023
Z010E0001	-0.09344	-0.09344	-0.049	-0.09344	-0.08993	-0.09344	-0.09568	-0.09344	-0.07782	-0.09399
Z010E0002	0.00403	0.00403	0.00554	0.00403	0.01261	0.00403	0.0015	0.00403	0.01873	0.00407
Z010E0003	-0.13545	-0.13545	-0.14681	-0.13545	-0.15148	-0.13545	-0.12323	-0.13545	-0.13263	-0.13268
Z010E0004	-0.04425	-0.04425	-0.01302	-0.04425	-0.04901	-0.04425	-0.04052	-0.04425	-0.05991	-0.04257
Z010E0006	-0.0197	-0.0197	-0.05981	-0.0197	-0.01009	-0.0197	-0.02911	-0.0197	-0.026	-0.01966
Z010E0008	-0.01316	-0.01316	-0.05378	-0.01316	-0.00835	-0.01316	-0.01121	-0.01316	-0.00975	-0.01141
Z010E0009	-0.01763	-0.01763	0.03321	-0.01763	-0.02329	-0.01763	-0.02605	-0.01763	-0.01993	-0.01926
Z010E0010	-0.27253	-0.27253	-0.31998	-0.27253	-0.28585	-0.27253	-0.26211	-0.27253	-0.26967	-0.26999
Z010E0011	-0.0647	-0.0647	-0.11959	-0.0647	-0.05133	-0.0647	-0.06946	-0.0647	-0.07652	-0.06356
Z010E0012	-0.04616	-0.04616	-0.03218	-0.04616	-0.05349	-0.04616	-0.05099	-0.04616	-0.05702	-0.0465
Z010E0013	-0.20191	-0.20191	-0.15724	-0.20191	-0.20941	-0.20191	-0.20798	-0.20191	-0.20445	-0.20267
Z010E0015	0.0146	0.0146	-0.02745	0.0146	0.01902	0.0146	0.01631	0.0146	0.01832	0.01669
Z010E0016	-0.00853	-0.00853	-0.00945	-0.00853	-0.02179	-0.00853	-0.00867	-0.00853	0.00443	-0.00806
Z010E0017	0.08631	0.08631	0.07642	0.08631	0.07468	0.08631	0.08915	0.08631	0.07536	0.08634
Z010E0018	-0.04833	-0.04833	-0.0247	-0.04833	-0.06337	-0.04833	-0.04414	-0.04833	-0.05876	-0.04747
Z010E0019	-0.04347	-0.04347	-0.08034	-0.04347	-0.04134	-0.04347	-0.03759	-0.04347	-0.0592	-0.04349
Z010E0020	-0.06649	-0.06649	-0.05705	-0.06649	-0.05928	-0.06649	-0.06964	-0.06649	-0.07466	-0.06765
Z010E0021	0.08652	0.08652	0.12498	0.08652	0.07686	0.08652	0.08966	0.08652	0.08063	0.08554
Z010E0022	-0.09405	-0.09405	-0.0911	-0.09405	-0.09064	-0.09405	-0.084	-0.09405	-0.10913	-0.09135
Z010E0024	0.0147	0.0147	-0.02458	0.0147	0.02913	0.0147	0.01318	0.0147	0.00654	0.01348
Z010E0025	0.00548	0.00548	0.04485	0.00548	0.00025	0.00548	-0.00043	0.00548	-0.00065	0.00493
Z010E0026	0.08578	0.08578	0.12557	0.08578	0.06335	0.08578	0.0952	0.08578	0.09403	0.08761
Z010E0027	0.14157	0.14157	0.17188	0.14157	0.12899	0.14157	0.13915	0.14157	0.13475	0.14238
Z010E0028	-0.04513	-0.04513	-0.07973	-0.04513	-0.05504	-0.04513	-0.0526	-0.04513	-0.03144	-0.04473
Z010E0029	0.0156	0.0156	0.04356	0.0156	0.01328	0.0156	0.01412	0.0156	0.02704	0.01726
Z010E0030	0.07509	0.07509	0.04519	0.07509	0.07172	0.07509	0.07253	0.07509	0.08554	0.07513
Z010E0032	-0.02593	-0.02593	-0.00596	-0.02593	-0.04007	-0.02593	-0.02757	-0.02593	-0.01258	-0.02563
Z010E0033	-0.03693	-0.03693	-0.01963	-0.03693	-0.03128	-0.03693	-0.04163	-0.03693	-0.04646	-0.0379
Z010E0034	-0.02438	-0.02438	-0.00094	-0.02438	-0.04419	-0.02438	-0.017	-0.02438	-0.01399	-0.02246
Z010E0035	-0.09109	-0.09109	-0.12828	-0.09109	-0.0852	-0.09109	-0.08828	-0.09109	-0.07806	-0.09157
Z010E0036	0.02872	0.02872	0.04345	0.02872	0.02217	0.02872	0.03866	0.02872	0.03675	0.03124
Z010E0037	0.01155	0.01155	-0.00203	0.01155	0.0052	0.01155	0.00781	0.01155	0.02353	0.01082
Z010E0038	0.03562	0.03562	0.04426	0.03562	0.03281	0.03562	0.03255	0.03562	0.03034	0.03369
Z010E0039	0.00302	0.00302	-0.03971	0.00302	-0.00398	0.00302	0.00417	0.00302	-0.01279	0.00456
Z010E0040	0.06656	0.06656	0.0554	0.06656	0.06351	0.06656	0.06428	0.06656	0.05573	0.06702
Z010E0041	-0.03074	-0.03074	-0.06419	-0.03074	-0.0369	-0.03074	-0.02817	-0.03074	-0.03429	-0.03004
Z010E0042	-0.27771	-0.27771	-0.28821	-0.27771	-0.28397	-0.27771	-0.26829	-0.27771	-0.28485	-0.27554
Z010E0043	-0.01947	-0.01947	-0.03624	-0.01947	-0.01528	-0.01947	-0.02239	-0.01947	-0.00861	-0.02011
Z010E0044	0.12145	0.12145	0.07637	0.12145	0.13363	0.12145	0.12074	0.12145	0.11067	0.12077
Z010E0046	0.09342	0.09342	0.06741	0.09342	0.08759	0.09342	0.09708	0.09342	0.10252	0.0937
Z010E0047	0.09613	0.09613	0.09883	0.09613	0.08502	0.09613	0.08986	0.09613	0.10432	0.09622
Z010E0048	0.00253	0.00253	-0.01236	0.00253	-0.00757	0.00253	0.00634	0.00253	0.0173	0.00204
Z010E0049	0.02974	0.02974	0.08492	0.02974	0.01719	0.02974	0.02399	0.02974	0.02209	0.0296
Z010E0051	-0.08384	-0.08384	-0.13415	-0.08384	-0.08481	-0.08384	-0.07997	-0.08384	-0.09481	-0.08376
Z010E0052	-0.10008	-0.10008	-0.08285	-0.10008	-0.10235	-0.10008	-0.10987	-0.10008	-0.10288	-0.10252
Z010E0053	-0.09344	-0.09344	-0.14743	-0.09344	-0.09363	-0.09344	-0.0865	-0.09344	-0.08609	-0.09219
Z010E0054	0.0364	0.0364	-0.01046	0.0364	0.04422	0.0364	0.03404	0.0364	0.02036	0.03858
Z010E0055	0.30745	0.30745	0.34524	0.30745	0.30551	0.30745	0.31556	0.30745	0.29498	0.30811
Z010E0056	-0.08252	-0.08252	-0.10274	-0.08252	-0.08605	-0.08252	-0.07418	-0.08252	-0.0747	-0.08049
Z010E0057	-0.04267	-0.04267	-0.02566	-0.04267	-0.045	-0.04267	-0.0525	-0.04267	-0.04541	-0.04505
Z010E0058	0.03441	0.03441	0.01907	0.03441	0.04479	0.03441	0.04239	0.03441	0.02265	0.03509
Z010E0059	-0.05296	-0.05296	-0.09355	-0.05296	-0.04343	-0.05296	-0.05054	-0.05296	-0.06154	-0.05422
Z010E0060	0.04284	0.04284	0.00883	0.04284	0.0494	0.04284	0.03773	0.04284	0.05603	0.04249
Z010E0061	0.02396	0.02396	0.03427	0.02396	0.0297	0.02396	0.02844	0.02396	0.01043	0.02607
Z010E0062	0.01431	0.01431	-0.01691	0.01431	0.01393	0.01431	0.02259	0.01431	0.02201	0.01479
Z010E0063	-0.3397	-0.3397	-0.31042	-0.3397	-0.35417	-0.3397	-0.32832	-0.3397	-0.34443	-0.33746
Z010E0064	0.04797	0.04797	0.03056	0.04797	0.0488	0.04797	0.03663	0.04797	0.04491	0.04497
Z010E0065	-0.1621	-0.1621	-0.16888	-0.1621	-0.15589	-0.1621	-0.16196	-0.1621	-0.17902	-0.16061
Z010E0066	-0.12834	-0.12834	-0.07739	-0.12834	-0.13869	-0.12834	-0.13352	-0.12834	-0.10989	-0.12898
Z010E0067	-0.0856	-0.0856	-0.06613	-0.0856	-0.09265	-0.0856	-0.07856	-0.0856	-0.09613	-0.08451
Z010E0068	-0.01708	-0.01708	-0.0494	-0.01708	-0.02093	-0.01708	-0.01729	-0.01708	-0.0232	-0.01884
Z010E0069	-0.12944	-0.12944	-0.08156	-0.12944	-0.14427	-0.12944	-0.12365	-0.12944	-0.13984	-0.1297
Z010E0070	0.03776	0.03776	0.02308	0.03776	0.0336	0.03776	0.0383	0.03776	0.02613	0.03849
Z010E0071	-0.12243	-0.12243	-0.17073	-0.12243	-0.10692	-0.12243	-0.12696	-0.12243	-0.13374	-0.12242
Z010E0073	-0.08831	-0.08831	-0.04587	-0.08831	-0.08936	-0.08831	-0.09039	-0.08831	-0.10131	-0.08771
Z010E0075	0.08213	0.08213	0.04983	0.08213	0.08039	0.08213	0.08327	0.08213	0.07479	0.07998
Z010E0076	-0.10991	-0.10991	-0.12124	-0.10991	-0.12021	-0.10991	-0.11504	-0.10991	-0.09791	-0.1108
Z010E0077	-0.1555	-0.1555	-0.16217	-0.1555	-0.15822	-0.1555	-0.15482	-0.1555	-0.14925	-0.15226
Z010E0078	-0.00288	-0.00288	-0.00469	-0.00288	-0.0022	-0.00288	-0.00373	-0.00288	-0.00956	-0.00353
Z010E0079	-0.10488	-0.10488	-0.09932	-0.10488	-0.11534	-0.10488	-0.10434	-0.10488	-0.0975	-0.10341
Z010E0080	-0.01963	-0.01963	-0.04246	-0.01963	-0.01777	-0.01963	-0.02179	-0.01963	-0.01133	-0.01967
Z010E0082	-0.06619	-0.06619	-0.03051	-0.06619	-0.06943	-0.06619	-0.06855	-0.06619	-0.07968	-0.06443
Z010E0083	0.03395	0.03395	0.02808	0.03395	0.03968	0.03395	0.02784	0.03395	0.02417	0.03385
Z010E0084	-0.07733	-0.07733	-0.03997	-0.07733	-0.088	-0.07733	-0.08447	-0.07733	-0.08445	-0.07744
Z010E0085	-0.00344	-0.00344	-0.01488	-0.00344	-0.01949	-0.00344	0.00876	-0.00344	-0.0006	-0.00065
Z010E0086	0.01897	0.01897	-0.04309	0.01897	0.02538	0.01897	0.029	0.01897	0.02515	0.02098
Z010E0087	0.19776	0.19776	0.23168	0.19776	0.17306	0.19776	0.20798	0.19776	0.20342	0.20015
Z010E0088	-0.0409	-0.0409	-0.04609	-0.0409	-0.0397	-0.0409	-0.04366	-0.0409	-0.03005	-0.04014
Z010E0089	-0.00165	-0.00165	-0.03138	-0.00165	-0.00044	-0.00165	-0.00651	-0.00165	0.01386	-0.00231
Z010E0090	-0.15923	-0.15923	-0.17424	-0.15923	-0.16521	-0.15923	-0.14949	-0.15923	-0.15378	-0.15697
Z010E0091	-0.03593	-0.03593	-0.03905	-0.03593	-0.04072	-0.03593	-0.02366	-0.03593	-0.0316	-0.03289
Z010E0092	0.07993	0.07993	0.05804	0.07993	0.07118	0.07993	0.08254	0.07993	0.06908	0.07866
Z010E0093	0.02505	0.02505	0.00298	0.02505	0.025	0.02505	0.02021	0.02505	0.01372	0.02411
Z010E0094	-0.05554	-0.05554	-0.0909	-0.05554	-0.0355	-0.05554	-0.06053	-0.05554	-0.06383	-0.05732
Z010E0096	0.01683	0.01683	0.04594	0.01683	-0.00041	0.01683	0.02474	0.01683	0.02179	0.01991
Z010E0098	-0.0209	-0.0209	-0.01155	-0.0209	-0.02491	-0.0209	-0.01879	-0.0209	-0.03246	-0.02124
Z010E0099	-0.0622	-0.0622	-0.0384	-0.0622	-0.07194	-0.0622	-0.0539	-0.0622	-0.0749	-0.06066
Z010E0100	-0.09377	-0.09377	-0.06188	-0.09377	-0.0805	-0.09377	-0.09602	-0.09377	-0.10108	-0.09395
Z010E0101	0.00378	0.00378	-0.02057	0.00378	0.00241	0.00378	-0.0019	0.00378	-0.00092	0.00128
Z010E0102	-0.02472	-0.02472	-0.05542	-0.02472	-0.02884	-0.02472	-0.03474	-0.02472	-0.03265	-0.02624
Z010E0103	0.01135	0.01135	0.04823	0.01135	0.00126	0.01135	0.01422	0.01135	0.00579	0.01074
Z010E0104	-0.10324	-0.10324	-0.11877	-0.10324	-0.10763	-0.10324	-0.10285	-0.10324	-0.11469	-0.10232
Z010E0105	-0.04489	-0.04489	-0.01694	-0.04489	-0.04578	-0.04489	-0.02987	-0.04489	-0.03932	-0.04246
Z010E0106	0.05172	0.05172	0.00431	0.05172	0.03841	0.05172	0.06215	0.05172	0.05457	0.05425
Z010E0108	0.17699	0.17699	0.16617	0.17699	0.16716	0.17699	0.17103	0.17699	0.1908	0.17638
Z010E0109	0.07627	0.07627	0.02943	0.07627	0.08324	0.07627	0.07688	0.07627	0.0648	0.0758
Z010E0111	-0.27519	-0.27519	-0.24732	-0.27519	-0.27681	-0.27519	-0.27028	-0.27519	-0.27106	-0.27212
Z010E0112	-0.24044	-0.24044	-0.29279	-0.24044	-0.23038	-0.24044	-0.23144	-0.24044	-0.23056	-0.23948
Z010E0113	-0.14015	-0.14015	-0.16862	-0.14015	-0.13859	-0.14015	-0.14478	-0.14015	-0.1249	-0.14109
Z010E0114	0.20578	0.20578	0.19293	0.20578	0.20124	0.20578	0.21318	0.20578	0.18874	0.20798
Z010E0115	-0.09833	-0.09833	-0.07439	-0.09833	-0.09262	-0.09833	-0.09693	-0.09833	-0.08702	-0.09646
Z010E0116	-0.03715	-0.03715	-0.07409	-0.03715	-0.03173	-0.03715	-0.04187	-0.03715	-0.02527	-0.03723
Z010E0117	0.02601	0.02601	-0.00274	0.02601	0.02749	0.02601	0.02132	0.02601	0.04131	0.02513
Z010E0118	-0.09363	-0.09363	-0.06301	-0.09363	-0.1061	-0.09363	-0.09004	-0.09363	-0.1017	-0.09359
Z010E0119	0.00822	0.00822	-0.02325	0.00822	0.01249	0.00822	0.01323	0.00822	-0.0048	0.00775
Z010E0120	-0.00871	-0.00871	0.02857	-0.00871	-0.01869	-0.00871	-0.00578	-0.00871	-0.01436	-0.00942
Z010E0121	-0.01707	-0.01707	-0.04126	-0.01707	-0.02312	-0.01707	-0.0195	-0.01707	-0.00103	-0.01859
Z010E0122	0.10225	0.10225	0.06105	0.10225	0.11161	0.10225	0.10456	0.10225	0.09379	0.10112
Z010E0123	0.0191	0.0191	-0.0284	0.0191	0.01294	0.0191	0.02818	0.0191	0.02257	0.02176
Z010E0124	-0.06817	-0.06817	-0.03005	-0.06817	-0.07003	-0.06817	-0.06001	-0.06817	-0.08072	-0.06759
Z010E0125	0.07935	0.07935	0.08701	0.07935	0.0901	0.07935	0.07196	0.07935	0.07437	0.07771
Z010E0126	0.10164	0.10164	0.16479	0.10164	0.08688	0.10164	0.0996	0.10164	0.115	0.10108
Z010E0127	0.04753	0.04753	0.00598	0.04753	0.05561	0.04753	0.05058	0.04753	0.04435	0.04674
Z010E0128	0.17176	0.17176	0.18968	0.17176	0.17753	0.17176	0.17232	0.17176	0.17012	0.17372
Z010E0129	0.00309	0.00309	0.01111	0.00309	0.01395	0.00309	-0.00423	0.00309	-0.00196	0.00138
Z010E0130	0.06928	0.06928	0.03815	0.06928	0.0703	0.06928	0.06327	0.06928	0.05922	0.06859
Z010E0131	0.15432	0.15432	0.10173	0.15432	0.16903	0.15432	0.16004	0.15432	0.14346	0.15431
Z010E0132	-0.00133	-0.00133	-0.01155	-0.00133	-0.01177	-0.00133	-0.00767	-0.00133	-0.0135	-0.00078
Z010E0133	0.11354	0.11354	0.10277	0.11354	0.09695	0.11354	0.11945	0.11354	0.12357	0.11479
Z010E0134	-0.009	-0.009	-0.05296	-0.009	-0.02209	-0.009	-0.00439	-0.009	0.00044	-0.00865
Z010E0135	-0.0543	-0.0543	-0.01082	-0.0543	-0.06016	-0.0543	-0.05512	-0.0543	-0.0397	-0.054
Z010E0136	-0.04355	-0.04355	-0.04968	-0.04355	-0.04191	-0.04355	-0.03639	-0.04355	-0.03105	-0.04319
Z010E0137	0.11946	0.11946	0.09864	0.11946	0.11912	0.11946	0.11049	0.11946	0.1263	0.11738
Z010E0138	-0.07958	-0.07958	-0.07566	-0.07958	-0.08128	-0.07958	-0.08136	-0.07958	-0.08356	-0.07853
Z010E0139	-0.11327	-0.11327	-0.13656	-0.11327	-0.11764	-0.11327	-0.10547	-0.11327	-0.1048	-0.11054
Z010E0141	0.00488	0.00488	-0.00244	0.00488	0.00304	0.00488	-0.00016	0.00488	-0.00521	0.00501
Z010E0142	-0.09199	-0.09199	-0.13909	-0.09199	-0.08001	-0.09199	-0.08801	-0.09199	-0.1016	-0.0925
Z010E0143	0.32191	0.32191	0.30397	0.32191	0.3226	0.32191	0.31048	0.32191	0.31896	0.31903
Z010E0144	-0.07296	-0.07296	-0.03451	-0.07296	-0.07543	-0.07296	-0.07483	-0.07296	-0.08703	-0.07184
Z010E0145	0.06218	0.06218	0.05865	0.06218	0.07834	0.06218	0.05824	0.06218	0.05476	0.06161
Z010E0146	0.03154	0.03154	0.04475	0.03154	0.02212	0.03154	0.03931	0.03154	0.0185	0.03329
Z010E0147	-0.06191	-0.06191	-0.1168	-0.06191	-0.06716	-0.06191	-0.05541	-0.06191	-0.06536	-0.06106
Z010E0148	-0.11275	-0.11275	-0.09226	-0.11275	-0.11886	-0.11275	-0.10734	-0.11275	-0.11966	-0.1111
Z010E0149	-0.09068	-0.09068	-0.12867	-0.09068	-0.09675	-0.09068	-0.09006	-0.09068	-0.09944	-0.09192
Z010E0150	0.03329	0.03329	0.09526	0.03329	0.01821	0.03329	0.03104	0.03329	0.0469	0.033
Z010E0151	0.14598	0.14598	0.14166	0.14598	0.1409	0.14598	0.14288	0.14598	0.15988	0.14722
Z010E0152	0.01853	0.01853	0.0003	0.01853	0.01987	0.01853	0.01346	0.01853	0.00831	0.01711
Z010E0153	-0.0282	-0.0282	-0.00712	-0.0282	-0.01888	-0.0282	-0.02962	-0.0282	-0.03898	-0.02709
Z010E0154	0.27231	0.27231	0.30053	0.27231	0.2755	0.27231	0.27405	0.27231	0.25559	0.27428
Z010E0155	-0.0138	-0.0138	0.03452	-0.0138	-0.02887	-0.0138	-0.01298	-0.0138	-0.02503	-0.01386
Z010E0156	0.00831	0.00831	-0.00645	0.00831	0.00146	0.00831	0.00025	0.00831	-0.00167	0.00679
Z010E0157	-0.08772	-0.08772	-0.08036	-0.08772	-0.08177	-0.08772	-0.09194	-0.08772	-0.07186	-0.08827
Z010E0158	-0.009	-0.009	-0.01193	-0.009	-0.01489	-0.009	0.00154	-0.009	-0.00352	-0.00727
Z010E0159	0.12776	0.12776	0.16963	0.12776	0.13529	0.12776	0.12184	0.12776	0.12315	0.12679
Z010E0160	-0.1041	-0.1041	-0.07807	-0.1041	-0.11341	-0.1041	-0.09449	-0.1041	-0.0914	-0.1027
Z010E0162	0.13276	0.13276	0.1124	0.13276	0.13391	0.13276	0.13784	0.13276	0.11982	0.1338
Z010E0163	-0.00911	-0.00911	-0.04097	-0.00911	0.00414	-0.00911	-0.01249	-0.00911	-0.02065	-0.00881
Z010E0166	-0.0657	-0.0657	-0.04965	-0.0657	-0.05974	-0.0657	-0.05538	-0.0657	-0.06548	-0.06392
Z010E0167	-0.19081	-0.19081	-0.24347	-0.19081	-0.18519	-0.19081	-0.18046	-0.19081	-0.21185	-0.1895
Z010E0169	-0.11085	-0.11085	-0.09454	-0.11085	-0.10246	-0.11085	-0.1021	-0.11085	-0.12108	-0.10964
Z010E0170	0.04326	0.04326	0.05223	0.04326	0.0551	0.04326	0.04251	0.04326	0.03068	0.0427
Z010E0171	0.02779	0.02779	-0.00068	0.02779	0.0384	0.02779	0.03184	0.02779	0.03953	0.02862
Z010E0172	-0.04103	-0.04103	0.02211	-0.04103	-0.05107	-0.04103	-0.0463	-0.04103	-0.04845	-0.0426
Z010E0173	0.11311	0.11311	0.07093	0.11311	0.11031	0.11311	0.11981	0.11311	0.12504	0.11313
Z010E0174	-0.03192	-0.03192	-0.06615	-0.03192	-0.03224	-0.03192	-0.0307	-0.03192	-0.01857	-0.03263
Z010E0175	-0.01536	-0.01536	0.02056	-0.01536	-0.02971	-0.01536	-0.00303	-0.01536	-0.00727	-0.01335
Z010E0176	0.03275	0.03275	0.02159	0.03275	0.02149	0.03275	0.04177	0.03275	0.01474	0.03445
Z010E0178	0.09052	0.09052	0.06741	0.09052	0.08546	0.09052	0.08873	0.09052	0.1002	0.09084
Z010E0179	0.1494	0.1494	0.13232	0.1494	0.14796	0.1494	0.13973	0.1494	0.15665	0.14683
Z010E0180	0.15031	0.15031	0.14357	0.15031	0.15144	0.15031	0.15232	0.15031	0.16222	0.15112
Z010E0181	0.0457	0.0457	0.08006	0.0457	0.05159	0.0457	0.05174	0.0457	0.03224	0.04673
Z010E0182	0.06335	0.06335	0.05185	0.06335	0.06825	0.06335	0.06634	0.06335	0.05622	0.06393
Z010E0184	0.26402	0.26402	0.26844	0.26402	0.26917	0.26402	0.2593	0.26402	0.28052	0.26415
Z010E0185	0.01316	0.01316	-0.01141	0.01316	-0.00176	0.01316	0.00844	0.01316	0.02221	0.01414
Z010E0186	0.04108	0.04108	0.06557	0.04108	0.04089	0.04108	0.04378	0.04108	0.03553	0.04441
Z010E0187	0.00453	0.00453	0.02475	0.00453	0.00523	0.00453	0.01174	0.00453	-0.01361	0.00725
Z010E0188	0.06148	0.06148	0.09996	0.06148	0.06068	0.06148	0.06621	0.06148	0.04926	0.06228
Z010E0189	0.0812	0.0812	0.04812	0.0812	0.08837	0.0812	0.07945	0.0812	0.09052	0.08132
Z010E0190	0.03988	0.03988	0.02948	0.03988	0.02844	0.03988	0.04172	0.03988	0.03096	0.04042
Z010E0191	-0.04243	-0.04243	-0.0852	-0.04243	-0.0473	-0.04243	-0.03253	-0.04243	-0.03996	-0.04087
Z010E0192	-0.10868	-0.10868	-0.07073	-0.10868	-0.11093	-0.10868	-0.10559	-0.10868	-0.12192	-0.10775
Z010E0193	0.07578	0.07578	0.03072	0.07578	0.06239	0.07578	0.0802	0.07578	0.08545	0.07638
Z010E0194	-0.33436	-0.33436	-0.30265	-0.33436	-0.34335	-0.33436	-0.32227	-0.33436	-0.3286	-0.33207
Z010E0195	-0.10418	-0.10418	-0.12079	-0.10418	-0.09995	-0.10418	-0.10707	-0.10418	-0.09336	-0.10487
Z010E0197	-0.04314	-0.04314	-0.01994	-0.04314	-0.03255	-0.04314	-0.04005	-0.04314	-0.05172	-0.04242
Z010E0198	0.00302	0.00302	0.00061	0.00302	0.00199	0.00302	0.01042	0.00302	-0.0124	0.0036
Z010E0200	-0.08817	-0.08817	-0.11853	-0.08817	-0.08902	-0.08817	-0.08983	-0.08817	-0.08211	-0.08727
Z011E0001	0.16685	0.16685	0.14668	0.16685	0.16166	0.16685	0.1729	0.16685	0.14106	0.17471
Z011E0002	-0.17756	-0.17756	-0.1926	-0.17756	-0.18654	-0.17756	-0.17028	-0.17756	-0.2056	-0.17857
Z011E0003	-0.07435	-0.07435	-0.06024	-0.07435	-0.06842	-0.07435	-0.07123	-0.07435	-0.09542	-0.06954
Z011E0005	0.0283	0.0283	0.05664	0.0283	0.03007	0.0283	0.03679	0.0283	-0.01264	0.02658
Z011E0006	-0.06537	-0.06537	-0.05013	-0.06537	-0.06648	-0.06537	-0.05941	-0.06537	-0.04597	-0.05789
Z011E0007	0.0459	0.0459	0.03429	0.0459	0.04206	0.0459	0.03932	0.0459	0.07882	0.04095
Z011E0008	-0.0929	-0.0929	-0.10783	-0.0929	-0.09017	-0.0929	-0.0938	-0.0929	-0.12277	-0.08476
Z011E0009	0.02602	0.02602	0.01025	0.02602	0.03048	0.02602	0.01792	0.02602	-0.00011	0.02982
Z011E0010	-0.07486	-0.07486	-0.08518	-0.07486	-0.07813	-0.07486	-0.06924	-0.07486	-0.10805	-0.07678
Z011E0012	-0.05825	-0.05825	-0.06309	-0.05825	-0.06002	-0.05825	-0.05167	-0.05825	-0.09261	-0.06144
Z011E0013	0.05503	0.05503	0.05501	0.05503	0.04623	0.05503	0.06681	0.05503	0.04892	0.05576
Z011E0014	-0.00645	-0.00645	-0.01185	-0.00645	-0.00634	-0.00645	-0.00578	-0.00645	-0.03891	-0.00966
Z011E0015	-0.08234	-0.08234	-0.06266	-0.08234	-0.08277	-0.08234	-0.07385	-0.08234	-0.1247	-0.07681
Z011E0016	0.05984	0.05984	0.06656	0.05984	0.06291	0.05984	0.05258	0.05984	0.03737	0.06596
Z011E0017	0.007	0.007	0.0004	0.007	0.00042	0.007	0.01739	0.007	-0.02522	0.00988
Z011E0018	-0.07568	-0.07568	-0.0527	-0.07568	-0.07771	-0.07568	-0.07011	-0.07568	-0.05998	-0.08051
Z011E0019	0.17616	0.17616	0.19298	0.17616	0.1824	0.17616	0.18063	0.17616	0.14267	0.18336
Z011E0020	0.1487	0.1487	0.14102	0.1487	0.14534	0.1487	0.14611	0.1487	0.11139	0.14723
Z011E0021	-0.14141	-0.14141	-0.11658	-0.14141	-0.14155	-0.14141	-0.13395	-0.14141	-0.12819	-0.1389
Z011E0022	-0.44928	-0.44928	-0.44211	-0.44928	-0.45243	-0.44928	-0.446	-0.44928	-0.42107	-0.44437
Z011E0023	0.21331	0.21331	0.22263	0.21331	0.20833	0.21331	0.21865	0.21331	0.23722	0.21914
Z011E0024	0.18016	0.18016	0.20142	0.18016	0.17799	0.18016	0.18821	0.18016	0.14871	0.17847
Z011E0025	-0.06858	-0.06858	-0.08115	-0.06858	-0.07447	-0.06858	-0.06256	-0.06858	-0.09331	-0.07159
Z011E0026	-0.05368	-0.05368	-0.03918	-0.05368	-0.04765	-0.05368	-0.0505	-0.05368	-0.07484	-0.04896
Z011E0027	-0.06005	-0.06005	-0.05216	-0.06005	-0.06301	-0.06005	-0.05664	-0.06005	-0.032	-0.05531
Z011E0028	0.07073	0.07073	0.08918	0.07073	0.07006	0.07073	0.07535	0.07073	0.08798	0.07079
Z011E0029	-0.44475	-0.44475	-0.43914	-0.44475	-0.43983	-0.44475	-0.45705	-0.44475	-0.4575	-0.4509
Z011E0030	0.13777	0.13777	0.12693	0.13777	0.1349	0.13777	0.14432	0.13777	0.15514	0.14658
Z011E0031	-0.03507	-0.03507	-0.05042	-0.03507	-0.03527	-0.03507	-0.04365	-0.03507	-0.05064	-0.04208
Z011E0032	0.04031	0.04031	0.0625	0.04031	0.03851	0.04031	0.05042	0.04031	0.04727	0.05203
Z011E0033	0.10938	0.10938	0.08892	0.10938	0.10589	0.10938	0.1026	0.10938	0.1415	0.11557
Z011E0034	-0.09113	-0.09113	-0.10799	-0.09113	-0.0894	-0.09113	-0.09774	-0.09113	-0.12089	-0.08567
Z011E0035	-0.00972	-0.00972	0.01103	-0.00972	-0.01012	-0.00972	-0.00421	-0.00972	-0.04667	-0.01554
Z011E0036	-0.20791	-0.20791	-0.19451	-0.20791	-0.21232	-0.20791	-0.20288	-0.20791	-0.23531	-0.21363
Z011E0037	-0.09489	-0.09489	-0.06478	-0.09489	-0.09618	-0.09489	-0.08458	-0.09489	-0.11349	-0.09485
Z011E0038	0.01887	0.01887	0.03514	0.01887	0.01745	0.01887	0.02316	0.01887	-0.01121	0.01258
Z011E0039	-0.05216	-0.05216	-0.04774	-0.05216	-0.05447	-0.05216	-0.06012	-0.05216	-0.02249	-0.04844
Z011E0041	0.00131	0.00131	-0.00472	0.00131	-0.00359	0.00131	0.00667	0.00131	-0.02314	-0.00274
Z011E0043	0.17379	0.17379	0.19388	0.17379	0.17563	0.17379	0.17751	0.17379	0.14083	0.16671
Z011E0044	0.01699	0.01699	0.01004	0.01699	0.01041	0.01699	0.02366	0.01699	0.04419	0.0142
Z011E0045	0.06673	0.06673	0.05566	0.06673	0.06304	0.06673	0.06024	0.06673	0.09953	0.06165
Z011E0046	0.21069	0.21069	0.21101	0.21069	0.20134	0.21069	0.22364	0.21069	0.22628	0.2149
Z011E0047	0.15435	0.15435	0.15544	0.15435	0.15598	0.15435	0.15185	0.15435	0.14573	0.15387
Z011E0049	-0.05706	-0.05706	-0.05934	-0.05706	-0.06279	-0.05706	-0.04869	-0.05706	-0.04268	-0.05791
Z011E0050	0.05113	0.05113	0.04767	0.05113	0.05185	0.05113	0.04795	0.05113	0.02682	0.04864
Z011E0051	0.1961	0.1961	0.20209	0.1961	0.20462	0.1961	0.18716	0.1961	0.1798	0.19909
Z011E0052	-0.02543	-0.02543	-0.01267	-0.02543	-0.02581	-0.02543	-0.03497	-0.02543	0.00899	-0.03415
Z011E0053	0.04921	0.04921	0.07173	0.04921	0.04463	0.04921	0.05638	0.04921	0.06116	0.0459
Z011E0054	0.02339	0.02339	0.01449	0.02339	0.02105	0.02339	0.03028	0.02339	0.04034	0.03175
Z011E0055	-0.0489	-0.0489	-0.06493	-0.0489	-0.05804	-0.0489	-0.0399	-0.0489	-0.03813	-0.03606
Z011E0056	-0.45248	-0.45248	-0.46825	-0.45248	-0.45765	-0.45248	-0.45778	-0.45248	-0.47565	-0.45656
Z011E0057	-0.05716	-0.05716	-0.05313	-0.05716	-0.05473	-0.05716	-0.06854	-0.05716	-0.01971	-0.05618
Z011E0058	-0.09591	-0.09591	-0.07537	-0.09591	-0.09628	-0.09591	-0.09144	-0.09591	-0.10433	-0.10164
Z011E0059	0.25116	0.25116	0.23359	0.25116	0.24911	0.25116	0.25599	0.25116	0.22867	0.257
Z011E0061	0.04781	0.04781	0.06693	0.04781	0.04632	0.04781	0.04195	0.04781	0.06521	0.04206
Z011E0062	0.0427	0.0427	0.03568	0.0427	0.0365	0.0427	0.05322	0.0427	0.0622	0.05336
Z011E0063	0.20716	0.20716	0.21428	0.20716	0.20983	0.20716	0.19921	0.20716	0.17516	0.21036
Z011E0064	-0.00338	-0.00338	-0.00462	-0.00338	-0.00838	-0.00338	0.00985	-0.00338	0.00188	0.01189
Z011E0065	0.15981	0.15981	0.14231	0.15981	0.16379	0.15981	0.15141	0.15981	0.13404	0.164
Z011E0067	0.0074	0.0074	0.00772	0.0074	-0.00247	0.0074	0.01958	0.0074	0.01354	0.00878
Z011E0068	0.14362	0.14362	0.16911	0.14362	0.13743	0.14362	0.15299	0.14362	0.1511	0.14105
Z011E0069	0.33365	0.33365	0.32877	0.33365	0.32764	0.33365	0.34068	0.33365	0.36041	0.33037
Z011E0070	0.00874	0.00874	0.03303	0.00874	0.01584	0.00874	0.0024	0.00874	-0.02276	0.0033
Z011E0071	-0.09025	-0.09025	-0.08023	-0.09025	-0.08903	-0.09025	-0.09803	-0.09025	-0.06975	-0.08622
Z011E0072	-0.05333	-0.05333	-0.05277	-0.05333	-0.05777	-0.05333	-0.0437	-0.05333	-0.03011	-0.05202
Z011E0073	-0.15989	-0.15989	-0.18151	-0.15989	-0.16611	-0.15989	-0.16518	-0.15989	-0.13136	-0.152
Z011E0074	-0.06698	-0.06698	-0.05088	-0.06698	-0.07531	-0.06698	-0.06013	-0.06698	-0.04568	-0.0704
Z011E0076	0.12233	0.12233	0.14198	0.12233	0.11856	0.12233	0.11823	0.12233	0.13577	0.11787
Z011E0077	-0.01898	-0.01898	-0.03516	-0.01898	-0.02049	-0.01898	-0.02068	-0.01898	-0.0539	-0.01145
Z011E0078	-0.04455	-0.04455	-0.03482	-0.04455	-0.0411	-0.04455	-0.05596	-0.04455	-0.05876	-0.0555
Z011E0079	-0.01146	-0.01146	0.00267	-0.01146	-0.01082	-0.01146	-0.00966	-0.01146	-0.03132	-0.02018
Z011E0080	-0.12338	-0.12338	-0.12535	-0.12338	-0.13103	-0.12338	-0.11151	-0.12338	-0.13195	-0.12011
Z011E0081	-0.10595	-0.10595	-0.11147	-0.10595	-0.10981	-0.10595	-0.11116	-0.10595	-0.08934	-0.09784
Z011E0082	0.48452	0.48452	0.4993	0.48452	0.47815	0.48452	0.49046	0.48452	0.48146	0.47994
Z011E0083	0.23229	0.23229	0.2525	0.23229	0.22932	0.23229	0.23939	0.23229	0.19161	0.22802
Z011E0084	0.11335	0.11335	0.12721	0.11335	0.11921	0.11335	0.11643	0.11335	0.09233	0.11822
Z011E0085	0.0242	0.0242	0.01248	0.0242	0.02585	0.0242	0.02547	0.0242	0.00044	0.03292
Z011E0086	0.02104	0.02104	0.03873	0.02104	0.02274	0.02104	0.02511	0.02104	-0.00196	0.01734
Z011E0087	-0.04533	-0.04533	-0.05669	-0.04533	-0.04801	-0.04533	-0.0361	-0.04533	-0.07537	-0.03366
Z011E0088	0.16518	0.16518	0.15334	0.16518	0.15885	0.16518	0.16024	0.16518	0.1943	0.1617
Z011E0089	0.13795	0.13795	0.146	0.13795	0.13365	0.13795	0.13419	0.13795	0.16669	0.13208
Z011E0090	-0.12175	-0.12175	-0.14534	-0.12175	-0.12545	-0.12175	-0.11798	-0.12175	-0.14297	-0.11453
Z011E0091	-0.03688	-0.03688	-0.03001	-0.03688	-0.037	-0.03688	-0.04068	-0.03688	-0.01019	-0.03407
Z011E0092	-0.29491	-0.29491	-0.28203	-0.29491	-0.29526	-0.29491	-0.30442	-0.29491	-0.2605	-0.30365
Z011E0093	0.01407	0.01407	0.00086	0.01407	0.0149	0.01407	0.01054	0.01407	-0.01085	0.02294
Z011E0094	-0.12916	-0.12916	-0.13112	-0.12916	-0.13074	-0.12916	-0.13235	-0.12916	-0.11131	-0.1304
Z011E0095	-0.02162	-0.02162	-0.00978	-0.02162	-0.0199	-0.02162	-0.02908	-0.02162	-0.00151	-0.01801
Z011E0096	0.07596	0.07596	0.06239	0.07596	0.07255	0.07596	0.08159	0.07596	0.09981	0.08388
Z011E0097	-0.04732	-0.04732	-0.03186	-0.04732	-0.04103	-0.04732	-0.04397	-0.04732	-0.06869	-0.04282
Z011E0098	0.0287	0.0287	0.04392	0.0287	0.02889	0.0287	0.02325	0.0287	0.00326	0.02517
Z011E0099	-0.04871	-0.04871	-0.03094	-0.04871	-0.04582	-0.04871	-0.05716	-0.04871	-0.05181	-0.05703
Z011E0100	-0.09967	-0.09967	-0.10952	-0.09967	-0.1119	-0.09967	-0.09015	-0.09967	-0.07955	-0.09897
Z011E0101	0.11666	0.11666	0.13506	0.11666	0.11862	0.11666	0.12193	0.11666	0.13331	0.1235
Z011E0102	0.06975	0.06975	0.08971	0.06975	0.07135	0.06975	0.06703	0.06975	0.08191	0.07875
Z011E0103	0.16605	0.16605	0.16908	0.16605	0.16208	0.16605	0.17655	0.16605	0.18283	0.1683
Z011E0104	0.00423	0.00423	-0.01374	0.00423	0.00098	0.00423	-0.00413	0.00423	0.01387	-0.00071
Z011E0105	-0.15768	-0.15768	-0.15227	-0.15768	-0.15748	-0.15768	-0.16866	-0.15768	-0.1211	-0.16086
Z011E0106	-0.05266	-0.05266	-0.03911	-0.05266	-0.0546	-0.05266	-0.04928	-0.05266	-0.07624	-0.05983
Z011E0107	0.06524	0.06524	0.06779	0.06524	0.06749	0.06524	0.06015	0.06524	0.04751	0.06667
Z011E0108	-0.15413	-0.15413	-0.16101	-0.15413	-0.15677	-0.15413	-0.15623	-0.15413	-0.18156	-0.15441
Z011E0109	-0.05156	-0.05156	-0.02799	-0.05156	-0.05067	-0.05156	-0.04479	-0.05156	-0.07965	-0.0552
Z011E0110	-0.1345	-0.1345	-0.12104	-0.1345	-0.13192	-0.1345	-0.13713	-0.1345	-0.11325	-0.13106
Z011E0111	0.09707	0.09707	0.12157	0.09707	0.10021	0.09707	0.10321	0.09707	0.06079	0.09481
Z011E0112	-0.04315	-0.04315	-0.04955	-0.04315	-0.04555	-0.04315	-0.04326	-0.04315	-0.03208	-0.02993
Z011E0113	0.28883	0.28883	0.30022	0.28883	0.29042	0.28883	0.28129	0.28883	0.30904	0.29254
Z011E0115	-0.04759	-0.04759	-0.03695	-0.04759	-0.04373	-0.04759	-0.05611	-0.04759	-0.02456	-0.04219
Z011E0116	-0.00639	-0.00639	0.0023	-0.00639	-0.0068	-0.00639	-0.00849	-0.00639	-0.04562	-0.00632
Z011E0117	-0.06579	-0.06579	-0.05609	-0.06579	-0.07121	-0.06579	-0.06141	-0.06579	-0.0924	-0.07065
Z011E0118	-0.02409	-0.02409	-0.00558	-0.02409	-0.02475	-0.02409	-0.01946	-0.02409	-0.00686	-0.02405
Z011E0120	-0.12213	-0.12213	-0.12489	-0.12213	-0.1169	-0.12213	-0.13605	-0.12213	-0.13251	-0.1225
Z011E0121	0.06683	0.06683	0.04977	0.06683	0.06608	0.06683	0.06186	0.06683	0.03327	0.07375
Z011E0122	-0.05855	-0.05855	-0.04997	-0.05855	-0.06132	-0.05855	-0.05503	-0.05855	-0.03064	-0.05397
Z011E0123	-0.13904	-0.13904	-0.14605	-0.13904	-0.144	-0.13904	-0.14232	-0.13904	-0.11214	-0.14072
Z011E0124	0.15258	0.15258	0.16778	0.15258	0.15118	0.15258	0.15524	0.15258	0.15712	0.14506
Z011E0125	-0.00552	-0.00552	-0.01589	-0.00552	-0.00826	-0.00552	0.00111	-0.00552	0.01174	0.00317
Z011E0126	0.04199	0.04199	0.0515	0.04199	0.04148	0.04199	0.04489	0.04199	0.06172	0.04796
Z011E0127	-0.16297	-0.16297	-0.17991	-0.16297	-0.15883	-0.16297	-0.17127	-0.16297	-0.18886	-0.15891
Z011E0128	-0.0144	-0.0144	0.00227	-0.0144	-0.01432	-0.0144	-0.02036	-0.0144	-0.0496	-0.02109
Z011E0129	-0.01057	-0.01057	-0.02507	-0.01057	-0.01429	-0.01057	-0.00605	-0.01057	-0.00582	-0.00924
Z011E0131	-0.00172	-0.00172	-0.00666	-0.00172	-0.00389	-0.00172	0.00216	-0.00172	-0.02255	-0.00743
Z011E0132	0.10009	0.10009	0.1024	0.10009	0.09986	0.10009	0.09664	0.10009	0.07858	0.103
Z011E0133	0.02963	0.02963	0.02008	0.02963	0.03103	0.02963	0.02762	0.02963	-0.0079	0.04067
Z011E0134	0.27302	0.27302	0.29099	0.27302	0.2693	0.27302	0.2694	0.27302	0.29627	0.27178
Z011E0135	0.02401	0.02401	0.04376	0.02401	0.02556	0.02401	0.02126	0.02401	0.03622	0.03306
Z011E0137	-0.02598	-0.02598	-0.04452	-0.02598	-0.02176	-0.02598	-0.0338	-0.02598	-0.04208	-0.01872
Z011E0138	0.27418	0.27418	0.27269	0.27418	0.26867	0.27418	0.28269	0.27418	0.28839	0.27314
Z011E0139	-0.00323	-0.00323	-0.01268	-0.00323	-0.00173	-0.00323	-0.00913	-0.00323	-0.02243	-0.00576
Z011E0140	0.05723	0.05723	0.08283	0.05723	0.05577	0.05723	0.06188	0.05723	0.06524	0.0627
Z011E0142	0.11975	0.11975	0.11677	0.11975	0.11594	0.11975	0.118	0.11975	0.14461	0.12007
Z011E0143	-0.09652	-0.09652	-0.07619	-0.09652	-0.09526	-0.09652	-0.10385	-0.09652	-0.07553	-0.10397
Z011E0144	0.07955	0.07955	0.07445	0.07955	0.07286	0.07955	0.08944	0.07955	0.03756	0.07926
Z011E0145	0.07093	0.07093	0.05511	0.07093	0.07059	0.07093	0.06226	0.07093	0.05546	0.06403
Z011E0146	-0.0057	-0.0057	0.01944	-0.0057	-0.00724	-0.0057	0.00391	-0.0057	-0.0498	-0.00527
Z011E0147	0.07958	0.07958	0.07272	0.07958	0.07297	0.07958	0.07722	0.07958	0.09389	0.07867
Z011E0148	0.00244	0.00244	-0.01813	0.00244	0.00558	0.00244	-0.0065	0.00244	-0.02268	0.00734
Z011E0149	0.24345	0.24345	0.23122	0.24345	0.24209	0.24345	0.24163	0.24345	0.22486	0.23733
Z011E0150	-0.01755	-0.01755	-0.01064	-0.01755	-0.01476	-0.01755	-0.02755	-0.01755	0.00745	-0.01422
Z011E0151	-0.0114	-0.0114	-0.01946	-0.0114	-0.02314	-0.0114	-0.00157	-0.0114	0.00834	-0.01111
Z011E0152	-0.07939	-0.07939	-0.07826	-0.07939	-0.08541	-0.07939	-0.07632	-0.07939	-0.05182	-0.07239
Z011E0153	0.07793	0.07793	0.06906	0.07793	0.07962	0.07793	0.07238	0.07793	0.0996	0.08305
Z011E0155	0.20531	0.20531	0.19061	0.20531	0.19637	0.20531	0.2076	0.20531	0.22941	0.20937
Z011E0156	0.06014	0.06014	0.07513	0.06014	0.05628	0.06014	0.06735	0.06014	0.07101	0.06767
Z011E0157	-0.04161	-0.04161	-0.04417	-0.04161	-0.04698	-0.04161	-0.02861	-0.04161	-0.03608	-0.02604
Z011E0158	-0.12225	-0.12225	-0.11414	-0.12225	-0.12514	-0.12225	-0.1188	-0.12225	-0.09424	-0.11756
Z011E0159	-0.06446	-0.06446	-0.08296	-0.06446	-0.06962	-0.06446	-0.05724	-0.06446	-0.10243	-0.05397
Z011E0160	0.04261	0.04261	0.0238	0.04261	0.03661	0.04261	0.03678	0.04261	0.0201	0.03924
Z011E0162	-0.07696	-0.07696	-0.06393	-0.07696	-0.08211	-0.07696	-0.08309	-0.07696	-0.05028	-0.0829
Z011E0163	-0.00545	-0.00545	-0.00167	-0.00545	-0.00283	-0.00545	-0.0161	-0.00545	-0.02007	-0.01548
Z011E0164	-0.03984	-0.03984	-0.0524	-0.03984	-0.04572	-0.03984	-0.03382	-0.03984	-0.06457	-0.04284
Z011E0165	-0.06154	-0.06154	-0.08405	-0.06154	-0.06435	-0.06154	-0.06523	-0.06154	-0.08329	-0.05557
Z011E0166	-0.05134	-0.05134	-0.02546	-0.05134	-0.05206	-0.05134	-0.04449	-0.05134	-0.02681	-0.05401
Z011E0167	-0.07447	-0.07447	-0.06964	-0.07447	-0.07118	-0.07447	-0.07462	-0.07447	-0.09119	-0.07336
Z011E0168	0.1133	0.1133	0.11964	0.1133	0.10983	0.1133	0.11744	0.1133	0.11321	0.11836
Z011E0169	-0.04459	-0.04459	-0.0526	-0.04459	-0.04702	-0.04459	-0.03901	-0.04459	-0.07236	-0.04856
Z011E0170	0.00268	0.00268	0.0087	0.00268	-0.00554	0.00268	0.01751	0.00268	0.00523	0.00859
Z011E0171	0.14943	0.14943	0.15793	0.14943	0.15532	0.14943	0.13915	0.14943	0.1328	0.14787
Z011E0172	-0.10415	-0.10415	-0.1051	-0.10415	-0.11315	-0.10415	-0.09303	-0.10415	-0.09582	-0.10319
Z011E0173	0.10848	0.10848	0.10814	0.10848	0.10328	0.10848	0.11719	0.10848	0.12245	0.10717
Z011E0174	0.06902	0.06902	0.04872	0.06902	0.06399	0.06902	0.07304	0.06902	0.10023	0.077
Z011E0175	0.07688	0.07688	0.07123	0.07688	0.07489	0.07688	0.08332	0.07688	0.0427	0.07389
Z011E0176	-0.12744	-0.12744	-0.14606	-0.12744	-0.12854	-0.12744	-0.1366	-0.12744	-0.14231	-0.1337
Z011E0177	0.07101	0.07101	0.09424	0.07101	0.07192	0.07101	0.07963	0.07101	0.0816	0.08107
Z011E0178	-0.07396	-0.07396	-0.07744	-0.07396	-0.07549	-0.07396	-0.07747	-0.07396	-0.04515	-0.07495
Z011E0181	-0.11465	-0.11465	-0.09162	-0.11465	-0.11137	-0.11465	-0.10775	-0.11465	-0.10017	-0.10596
Z011E0182	-0.0476	-0.0476	-0.03462	-0.0476	-0.04835	-0.0476	-0.05621	-0.0476	-0.02504	-0.05335
Z011E0183	-0.02188	-0.02188	-0.01972	-0.02188	-0.02015	-0.02188	-0.03158	-0.02188	-0.041	-0.02055
Z011E0184	-0.15976	-0.15976	-0.1358	-0.15976	-0.16384	-0.15976	-0.15611	-0.15976	-0.14014	-0.16077
Z011E0185	-0.09653	-0.09653	-0.08398	-0.09653	-0.10341	-0.09653	-0.09198	-0.09653	-0.07063	-0.10055
Z011E0186	0.03089	0.03089	0.03043	0.03089	0.03274	0.03089	0.02982	0.03089	0.0153	0.03323
Z011E0187	0.00977	0.00977	0.02507	0.00977	0.00279	0.00977	0.01114	0.00977	0.02177	0.00793
Z011E0188	-0.14369	-0.14369	-0.1411	-0.14369	-0.14333	-0.14369	-0.13417	-0.14369	-0.182	-0.14274
Z011E0189	0.10001	0.10001	0.0914	0.10001	0.09827	0.10001	0.10772	0.10001	0.12636	0.11113
Z011E0190	0.1259	0.1259	0.14736	0.1259	0.12799	0.1259	0.11954	0.1259	0.15611	0.12102
Z011E0191	0.02562	0.02562	0.03463	0.02562	0.02297	0.02562	0.02922	0.02562	0.05344	0.0301
Z011E0192	-0.08235	-0.08235	-0.09938	-0.08235	-0.08204	-0.08235	-0.07867	-0.08235	-0.10703	-0.07655
Z011E0194	0.19841	0.19841	0.2128	0.19841	0.20323	0.19841	0.18947	0.19841	0.18084	0.19224
Z011E0195	0.04321	0.04321	0.03935	0.04321	0.0398	0.04321	0.0524	0.04321	0.01425	0.04404
Z011E0196	0.09903	0.09903	0.10558	0.09903	0.09581	0.09903	0.11059	0.09903	0.10916	0.10198
Z011E0198	0.0083	0.0083	0.01504	0.0083	0.00512	0.0083	0.01989	0.0083	0.01838	0.0112
Z011E0199	-0.03236	-0.03236	-0.00833	-0.03236	-0.02881	-0.03236	-0.02528	-0.03236	-0.0181	-0.0239
Z011E0200	-0.32113	-0.32113	-0.31323	-0.32113	-0.31742	-0.32113	-0.31986	-0.32113	-0.35033	-0.31771
Z012E0001	-0.01602	-0.01602	-0.01321	-0.01602	-0.03976	-0.01602	-0.07636	-0.01602	-0.01243	-0.00831
Z012E0002	0.04637	0.04637	0.06074	0.04637	0.03039	0.04637	-0.00601	0.04637	0.05216	0.06217
Z012E0003	-0.22228	-0.22228	-0.19884	-0.22228	-0.19297	-0.22228	-0.26099	-0.22228	-0.21715	-0.22445
Z012E0004	-0.00666	-0.00666	-0.03173	-0.00666	-0.02236	-0.00666	-0.01351	-0.00666	-0.00997	-0.02146
Z012E0005	-0.10399	-0.10399	-0.08705	-0.10399	-0.07596	-0.10399	-0.14003	-0.10399	-0.09739	-0.12064
Z012E0006	0.1147	0.1147	0.11185	0.1147	0.13864	0.1147	0.15061	0.1147	0.11755	0.10211
Z012E0007	0.05385	0.05385	0.05152	0.05385	0.09588	0.05385	0.08515	0.05385	0.05697	0.02898
Z012E0008	-0.1221	-0.1221	-0.11205	-0.1221	-0.13316	-0.1221	-0.11356	-0.1221	-0.11546	-0.13826
Z012E0009	0.03699	0.03699	0.0398	0.03699	0.02089	0.03699	0.00287	0.03699	0.03513	0.02804
Z012E0010	0.06706	0.06706	0.09459	0.06706	0.05137	0.06706	0.10601	0.06706	0.06218	0.05175
Z012E0011	-0.0167	-0.0167	-0.02721	-0.0167	0.00163	-0.0167	-0.0589	-0.0167	-0.02191	-0.00243
Z012E0012	-0.23781	-0.23781	-0.23554	-0.23781	-0.25423	-0.23781	-0.22641	-0.23781	-0.2357	-0.2319
Z012E0013	0.15699	0.15699	0.18382	0.15699	0.1778	0.15699	0.18209	0.15699	0.16104	0.16808
Z012E0014	-0.09147	-0.09147	-0.07693	-0.09147	-0.11526	-0.09147	-0.14635	-0.09147	-0.08569	-0.07601
Z012E0015	-0.05479	-0.05479	-0.03865	-0.05479	-0.07029	-0.05479	-0.10686	-0.05479	-0.04938	-0.0394
Z012E0016	0.03813	0.03813	0.02676	0.03813	0.02759	0.03813	-0.02011	0.03813	0.04215	0.04855
Z012E0017	-0.0876	-0.0876	-0.08187	-0.0876	-0.05238	-0.0876	-0.11849	-0.0876	-0.09164	-0.06603
Z012E0018	0.03202	0.03202	0.02636	0.03202	0.03034	0.03202	0.05066	0.03202	0.03459	0.02381
Z012E0019	0.07619	0.07619	0.08438	0.07619	0.11167	0.07619	0.03135	0.07619	0.07957	0.08743
Z012E0020	-0.11594	-0.11594	-0.1377	-0.11594	-0.11999	-0.11594	-0.0868	-0.11594	-0.11758	-0.13302
Z012E0021	-0.01722	-0.01722	-0.03708	-0.01722	-0.04036	-0.01722	-0.03329	-0.01722	-0.02178	-0.00156
Z012E0022	-0.12671	-0.12671	-0.14165	-0.12671	-0.14511	-0.12671	-0.10589	-0.12671	-0.13248	-0.11287
Z012E0023	-0.01575	-0.01575	-0.00858	-0.01575	-0.0556	-0.01575	-0.05622	-0.01575	-0.01593	-0.02545
Z012E0024	0.02019	0.02019	0.04999	0.02019	0.00515	0.02019	0.02097	0.02019	0.01489	0.02116
Z012E0025	-0.07313	-0.07313	-0.08568	-0.07313	-0.07619	-0.07313	-0.05189	-0.07313	-0.06901	-0.09573
Z012E0026	-0.18327	-0.18327	-0.17721	-0.18327	-0.15449	-0.18327	-0.15468	-0.18327	-0.17728	-0.18406
Z012E0027	-0.12332	-0.12332	-0.11624	-0.12332	-0.08018	-0.12332	-0.07619	-0.12332	-0.12784	-0.12737
Z012E0028	0.11512	0.11512	0.09574	0.11512	0.10233	0.11512	0.13264	0.11512	0.12072	0.0938
Z012E0029	0.03802	0.03802	0.02975	0.03802	0.01941	0.03802	0.04734	0.03802	0.04112	0.0458
Z012E0030	0.06054	0.06054	0.04507	0.06054	0.02698	0.06054	0.01475	0.06054	0.05794	0.04475
Z012E0031	0.0501	0.0501	0.03228	0.0501	0.0273	0.0501	0.077	0.0501	0.04639	0.03308
Z012E0032	0.042	0.042	0.04793	0.042	0.08508	0.042	0.09083	0.042	0.03777	0.03023
Z012E0033	-0.00512	-0.00512	0.00864	-0.00512	0.03026	-0.00512	-0.04727	-0.00512	-0.00058	0.01007
Z012E0034	0.05301	0.05301	0.05052	0.05301	0.01938	0.05301	0.00602	0.05301	0.04937	0.05303
Z012E0035	-0.00184	-0.00184	-0.02194	-0.00184	-0.00493	-0.00184	0.03075	-0.00184	-0.00641	-0.01817
Z012E0036	-0.03577	-0.03577	-0.01603	-0.03577	-0.06539	-0.03577	-0.00197	-0.03577	-0.03895	-0.04972
[truncated: 2,551 more rows]
