# Supplementary material for: Association Mapping across Numerous Traits Reveals Patterns of Functional Variation in Maize
Source: PLoS Genet. 2014 Dec 4;10(12):e1004845. doi: 10.1371/journal.pgen.1004845 (PMC4256217; doi:10.1371/journal.pgen.1004845)
Supplement: Dataset S2 — Chromosome-specific residuals. Existing best linear unbiased predictors (BLUPs) for each inbred line were used to fit a joint-linkage model across all chromosomes. The hits from this model were then used to create chromosome-specific residual values by accounting for all markers except those on the chromosome in question. (See Methods for details.) These residuals are the phenotypic input for the NAM-GWAS analysis. (ZIP) [file pgen.1004845.s007.zip › Supplemental File 1 - Residuals/Fumarate.txt]

Sample	Chr1	Chr2	Chr3	Chr4	Chr5	Chr6	Chr7	Chr8	Chr9	Chr10
Z001E0001	0.02825	0.01711	0.0287	0.0268	0.02805	0.02682	0.01814	0.01315	0.02682	0.02169
Z001E0002	-0.0242	-0.02565	-0.02618	-0.02572	-0.02426	-0.02542	-0.02617	-0.01567	-0.02542	-0.0201
Z001E0003	0.02945	0.03214	0.02632	0.02998	0.02955	0.02848	0.01721	0.02685	0.02848	0.02582
Z001E0004	-0.01711	-0.02003	-0.01526	-0.01754	-0.01784	-0.01727	-0.02044	-0.02095	-0.01727	-0.01439
Z001E0005	0.0543	0.048	0.05668	0.0549	0.05482	0.05526	0.05704	0.05673	0.05526	0.05114
Z001E0006	-0.01637	-0.01114	-0.01692	-0.01685	-0.01512	-0.01619	-0.0173	-0.02045	-0.01619	-0.01402
Z001E0007	-0.03346	-0.03597	-0.03362	-0.03191	-0.03357	-0.0324	-0.03571	-0.03501	-0.0324	-0.02598
Z001E0008	-0.00767	-0.00365	-0.00535	-0.00667	-0.00583	-0.00662	-0.00704	-0.00153	-0.00662	-0.01203
Z001E0009	0.06568	0.05955	0.06715	0.06632	0.06716	0.06586	0.07017	0.06307	0.06586	0.06264
Z001E0010	-0.01119	-0.01251	-0.00838	-0.01029	-0.01127	-0.01003	-0.01682	-0.00047	-0.01003	-0.00357
Z001E0011	0.00771	-0.00104	0.00672	0.00812	0.00632	0.00777	0.01035	0.005	0.00777	0.01397
Z001E0012	-0.01831	-0.02026	-0.01877	-0.01766	-0.01684	-0.01773	-0.01584	-0.01695	-0.01773	-0.01174
Z001E0013	-0.01269	-0.01004	-0.0114	-0.01136	-0.01081	-0.01154	-0.00573	-0.0194	-0.01154	-0.00891
Z001E0014	-0.0116	-0.00625	-0.00974	-0.01109	-0.01184	-0.01077	-0.01518	-0.01324	-0.01077	-0.01737
Z001E0015	-0.02606	-0.02409	-0.0267	-0.0269	-0.02699	-0.02767	-0.02236	-0.02023	-0.02767	-0.02356
Z001E0016	-0.00631	-0.01189	-0.00595	-0.00655	-0.00459	-0.00552	0.00213	-0.01841	-0.00552	-0.00302
Z001E0017	-0.03	-0.02398	-0.03115	-0.02998	-0.02817	-0.02976	-0.03226	-0.02423	-0.02976	-0.03168
Z001E0018	-0.00765	-0.0023	-0.00491	-0.00596	-0.0056	-0.00662	-0.01201	-0.00051	-0.00662	-0.00021
Z001E0019	0.04106	0.03101	0.04032	0.04149	0.03815	0.0398	0.04426	0.0425	0.0398	0.0381
Z001E0020	-0.02026	-0.01654	-0.0213	-0.01801	-0.01852	-0.01917	-0.02096	-0.02811	-0.01917	-0.02203
Z001E0021	-0.01201	-0.00346	-0.01513	-0.01481	-0.0129	-0.01371	-0.02029	-0.0091	-0.01371	-0.01196
Z001E0022	0.04126	0.04571	0.04035	0.04103	0.04087	0.03993	0.03959	0.0387	0.03993	0.04414
Z001E0023	0.02821	0.03397	0.02743	0.02816	0.02926	0.02791	0.0279	0.02604	0.02791	0.02383
Z001E0024	0.01248	0.005	0.01227	0.0109	0.00998	0.01085	0.01662	0.01224	0.01085	0.00785
Z001E0025	0.01287	0.00737	0.00964	0.01125	0.00987	0.01103	0.00899	0.00136	0.01103	0.01382
Z001E0028	-0.04566	-0.05234	-0.04354	-0.04504	-0.04422	-0.0449	-0.03807	-0.04208	-0.0449	-0.05045
Z001E0029	-0.0191	-0.02066	-0.01882	-0.02006	-0.01737	-0.01862	-0.02042	-0.02303	-0.01862	-0.01508
Z001E0030	0.04002	0.04519	0.04286	0.04021	0.04184	0.04093	0.0467	0.0458	0.04093	0.04444
Z001E0031	-0.0347	-0.03394	-0.03726	-0.03512	-0.03479	-0.03581	-0.04443	-0.03737	-0.03581	-0.03185
Z001E0032	0.03487	0.03335	0.03415	0.03438	0.03588	0.03536	0.03834	0.03889	0.03536	0.03985
Z001E0033	-0.01438	-0.00824	-0.01324	-0.01445	-0.01356	-0.01435	-0.01119	-0.01109	-0.01435	-0.01094
Z001E0036	0.00643	0.00947	0.00765	0.00607	0.00671	0.00613	0.00176	0.01033	0.00613	0.00049
Z001E0037	0.00703	0.00254	0.00643	0.00671	0.00416	0.00569	0.00616	0.01092	0.00569	0.00292
Z001E0038	-0.0212	-0.01085	-0.01834	-0.02124	-0.01907	-0.02005	-0.02121	-0.00981	-0.02005	-0.01725
Z001E0040	0.00414	-0.00228	0.00022	0.00387	0.00127	0.0028	0.00623	0.01544	0.0028	0.00754
Z001E0041	-0.01921	-0.00967	-0.01647	-0.01762	-0.0171	-0.01791	-0.02171	-0.02189	-0.01791	-0.02038
Z001E0043	-0.00741	-0.01102	-0.00505	-0.00587	-0.00792	-0.00639	-0.01333	-0.00331	-0.00639	-0.00036
Z001E0044	0.02747	0.02442	0.0275	0.02738	0.02961	0.02842	0.02204	0.0224	0.02842	0.02947
Z001E0045	-0.02895	-0.02276	-0.03179	-0.02988	-0.03099	-0.02991	-0.02284	-0.02061	-0.02991	-0.03456
Z001E0046	-0.01758	-0.01163	-0.01997	-0.01758	-0.01723	-0.01788	-0.01841	-0.01257	-0.01788	-0.02351
Z001E0047	-0.00587	-0.00784	-0.00599	-0.00444	-0.00736	-0.00612	-0.00507	-0.00546	-0.00612	-0.01095
Z001E0048	-0.00351	-0.00118	-0.00238	-0.0032	-0.00291	-0.00355	-0.01456	-0.00693	-0.00355	-0.00924
Z001E0049	-0.00013	-0.00272	-0.00005	-0.00191	-0.00208	-0.00163	-0.00517	-0.00432	-0.00163	-0.00839
Z001E0050	-0.0041	0.00256	-0.00369	-0.0018	-0.00384	-0.00236	-0.0094	-0.00649	-0.00236	0.00415
Z001E0051	-0.00096	0.00213	-0.00448	-0.00083	-0.00123	-0.00195	-0.00327	-0.00392	-0.00195	-0.00596
Z001E0052	0.03942	0.04904	0.04047	0.04016	0.04201	0.04036	0.04012	0.03657	0.04036	0.03623
Z001E0053	0.00755	0.00343	0.00441	0.0059	0.00659	0.00623	0.0091	0.01047	0.00623	0.00164
Z001E0054	-0.02413	-0.0288	-0.02278	-0.02327	-0.02504	-0.02387	-0.02378	-0.02946	-0.02387	-0.0261
Z001E0055	0.04632	0.04403	0.04537	0.04598	0.04745	0.04665	0.04856	0.05136	0.04665	0.05103
Z001E0056	0.02722	0.03547	0.02969	0.02973	0.02754	0.0289	0.01852	0.02496	0.0289	0.02768
Z001E0057	-0.01916	-0.01398	-0.01963	-0.01898	-0.0196	-0.01854	-0.01849	-0.0185	-0.01854	-0.01539
Z001E0058	-0.03591	-0.04061	-0.03737	-0.03422	-0.0363	-0.03494	-0.03512	-0.0375	-0.03494	-0.0397
Z001E0059	0.02207	0.01556	0.02133	0.02246	0.02359	0.02272	0.02243	0.0269	0.02272	0.01874
Z001E0060	-0.02208	-0.01479	-0.02057	-0.01969	-0.02211	-0.02076	-0.02037	-0.02354	-0.02076	-0.0245
Z001E0061	-0.07961	-0.07087	-0.07814	-0.07871	-0.08019	-0.07891	-0.07642	-0.07373	-0.07891	-0.08196
Z001E0062	-0.01856	-0.02467	-0.01556	-0.01671	-0.01636	-0.01714	-0.01153	-0.02318	-0.01714	-0.01875
Z001E0063	0.00811	0.01113	0.00819	0.00734	0.00834	0.00694	-0.00064	0.00278	0.00694	0.00211
Z001E0064	-0.00384	-0.00554	-0.00411	-0.00442	-0.00203	-0.00291	-0.00146	-0.01357	-0.00291	-0.0091
Z001E0065	0.07343	0.07938	0.07566	0.07516	0.0733	0.07475	0.07776	0.07269	0.07475	0.07578
Z001E0066	-0.00732	0.00294	-0.00649	-0.0074	-0.00732	-0.00656	-0.00751	0.00186	-0.00656	-0.01296
Z001E0067	-0.00947	-0.00661	-0.00882	-0.01008	-0.00938	-0.01039	-0.01563	-0.01682	-0.01039	-0.00694
Z001E0068	0.02017	0.02408	0.01933	0.01969	0.01992	0.01861	0.02324	0.01851	0.01861	0.01548
Z001E0069	0.00295	0.00873	0.00242	0.00359	0.00228	0.00378	0.01074	0.01087	0.00378	0.00759
Z001E0070	0.06765	0.0707	0.06487	0.06709	0.0649	0.06669	0.07334	0.06421	0.06669	0.07057
Z001E0071	0.05274	0.05886	0.05337	0.05374	0.05453	0.05363	0.0542	0.0583	0.05363	0.0504
Z001E0072	-0.01579	-0.00574	-0.01681	-0.01628	-0.0141	-0.01551	-0.01006	-0.00832	-0.01551	-0.01971
Z001E0073	-0.01646	-0.0234	-0.01321	-0.01599	-0.01403	-0.01541	-0.01822	-0.0057	-0.01541	-0.01996
Z001E0074	0.01112	0.00485	0.0106	0.01148	0.01293	0.01178	0.00667	0.01632	0.01178	0.00535
Z001E0075	-0.00107	-0.01101	-0.00327	-0.00302	-0.00388	-0.00259	-0.00353	-0.01402	-0.00259	-0.00085
Z001E0076	0.0034	-0.00615	0.00467	0.00292	0.00416	0.00303	0.00928	0.01491	0.00303	-0.0011
Z001E0077	0.00369	-0.00314	0.00378	0.0031	0.00176	0.00284	0.00331	0.00855	0.00284	-0.00097
Z001E0078	0.03385	0.04018	0.03691	0.03375	0.03513	0.03464	0.03053	0.02435	0.03464	0.03658
Z001E0079	0.00419	0.00189	0.00346	0.00303	0.00147	0.00226	-0.00122	-0.00631	0.00226	-0.00142
Z001E0080	-0.01118	-0.01362	-0.01123	-0.01215	-0.01039	-0.01121	-0.00776	-0.00461	-0.01121	-0.00883
Z001E0082	0.01515	0.02239	0.01655	0.01633	0.01433	0.01576	0.02187	0.02389	0.01576	0.02006
Z001E0083	0.00855	0.01156	0.01145	0.01019	0.01091	0.01005	0.01047	0.00591	0.01005	0.01357
Z001E0084	-0.0394	-0.03421	-0.0389	-0.03797	-0.0384	-0.0379	-0.03186	-0.04012	-0.0379	-0.0314
Z001E0085	-0.00977	-0.01407	-0.01203	-0.01066	-0.0099	-0.0107	-0.01229	-0.01457	-0.0107	-0.01534
Z001E0086	-0.02811	-0.02316	-0.03096	-0.02995	-0.0288	-0.02955	-0.03625	-0.02518	-0.02955	-0.02735
Z001E0087	-0.0062	-0.0174	-0.00926	-0.00716	-0.00665	-0.0076	-0.00734	-0.01078	-0.0076	-0.01204
Z001E0089	-0.01482	-0.00705	-0.01365	-0.01315	-0.01501	-0.01389	-0.02113	-0.00071	-0.01389	-0.0191
Z001E0090	-0.03265	-0.02403	-0.03088	-0.03106	-0.03079	-0.03168	-0.03199	-0.04282	-0.03168	-0.034
Z001E0091	-0.03043	-0.03943	-0.03078	-0.02881	-0.03058	-0.0293	-0.02578	-0.03226	-0.0293	-0.03286
Z001E0093	0.03146	0.02824	0.03112	0.03301	0.03123	0.0326	0.02583	0.02853	0.0326	0.03791
Z001E0094	-0.02597	-0.02715	-0.0263	-0.02618	-0.02396	-0.02512	-0.01802	-0.03052	-0.02512	-0.03087
Z001E0095	0.0919	0.10299	0.09099	0.09249	0.09159	0.09275	0.10044	0.1069	0.09275	0.09024
Z001E0096	-0.00647	-0.01273	-0.00443	-0.00323	-0.00668	-0.00487	-0.00546	0.00612	-0.00487	-0.00519
Z001E0097	-0.01251	-0.02159	-0.01187	-0.01353	-0.01278	-0.01339	-0.01238	-0.02059	-0.01339	-0.01593
Z001E0098	-0.03827	-0.03166	-0.03565	-0.03758	-0.0361	-0.03703	-0.0365	-0.04092	-0.03703	-0.03396
Z001E0099	-0.00431	-0.00538	-0.00481	-0.00441	-0.00499	-0.00366	-0.01023	-0.0003	-0.00366	0.00023
Z001E0100	-0.01123	-0.00463	-0.009	-0.01011	-0.00881	-0.01015	-0.01062	-0.01336	-0.01015	-0.01377
Z001E0101	-0.00172	0.00477	-0.00155	-0.00103	0.00038	-0.00032	-0.0091	0.00921	-0.00032	0.00262
Z001E0102	0.03164	0.02427	0.03173	0.03102	0.03125	0.03069	0.02239	0.03965	0.03069	0.0307
Z001E0103	0.01122	0.00578	0.01089	0.01036	0.01263	0.0117	0.01516	0.00066	0.0117	0.01279
Z001E0104	-0.00654	-0.0038	-0.00473	-0.00703	-0.00509	-0.00621	-0.00606	-0.01478	-0.00621	-0.00497
Z001E0105	-0.00441	-0.01182	-0.00161	-0.00369	-0.00476	-0.00325	-0.01071	-0.00211	-0.00325	-0.00818
Z001E0106	-0.01873	-0.02751	-0.01877	-0.01724	-0.01907	-0.0175	-0.01319	-0.02057	-0.0175	-0.01308
Z001E0107	-0.00474	0.00315	-0.00259	-0.00293	-0.00399	-0.00376	-0.00292	-0.01261	-0.00376	0.00395
Z001E0108	-0.00606	-0.01361	-0.00339	-0.00572	-0.00538	-0.00533	-0.00032	-0.0014	-0.00533	-0.00844
Z001E0109	-0.00177	-0.00766	-0.00128	-0.00086	-0.00163	-0.00069	-0.00389	-0.0037	-0.00069	0.00434
Z001E0110	-0.01062	-0.00526	-0.00749	-0.00872	-0.01033	-0.00902	-0.0017	-0.01342	-0.00902	-0.01066
Z001E0111	-0.02311	-0.02948	-0.02313	-0.0246	-0.02364	-0.02459	-0.02203	-0.02947	-0.02459	-0.01948
Z001E0112	0.00038	0.00806	0.00011	0.00079	0.00081	0.00137	-0.00192	-0.00057	0.00137	-0.00538
Z001E0113	0.01886	0.02234	0.01699	0.02108	0.01793	0.01931	0.00848	0.01783	0.01931	0.0177
Z001E0114	0.03222	0.03847	0.03143	0.03045	0.03005	0.03032	0.03644	0.03697	0.03032	0.03543
Z001E0115	-0.01126	-0.00725	-0.01055	-0.01099	-0.01292	-0.01164	-0.01126	-0.02	-0.01164	-0.00603
Z001E0116	0.00612	0.01525	0.00338	0.0049	0.00606	0.00506	0.00895	0.01996	0.00506	0.01095
Z001E0118	-0.0042	0.00364	-0.0057	-0.0042	-0.00272	-0.00411	-0.00715	0.00411	-0.00411	-0.00881
Z001E0119	0.01049	0.01985	0.00924	0.01254	0.01027	0.01165	0.01389	0.00953	0.01165	0.0093
Z001E0120	0.0081	0.00247	0.00403	0.00797	0.00506	0.00667	0.00857	0.00433	0.00667	0.00434
Z001E0121	-0.00804	-0.00341	-0.01151	-0.00865	-0.00827	-0.00953	-0.00955	-0.00931	-0.00953	-0.01315
Z001E0122	0.01747	0.01362	0.01359	0.01571	0.01407	0.01565	0.01891	0.02014	0.01565	0.01187
Z001E0123	-0.02365	-0.02992	-0.02138	-0.02196	-0.02384	-0.02243	-0.01513	-0.02722	-0.02243	-0.0269
Z001E0124	-0.00162	-0.00003	-0.0024	-0.00095	-0.00008	-0.00068	0.0009	0.00096	-0.00068	-0.00362
Z001E0125	-0.01689	-0.02406	-0.01698	-0.01585	-0.01654	-0.01588	-0.01347	-0.02815	-0.01588	-0.01076
Z001E0126	0.04103	0.0461	0.03728	0.03886	0.03803	0.03895	0.04664	0.04859	0.03895	0.04322
Z001E0127	0.02281	0.02623	0.02539	0.02544	0.02493	0.02454	0.02372	0.02088	0.02454	0.02963
Z001E0128	0.00552	0.00374	0.0026	0.00557	0.00574	0.00503	0.0069	0.01719	0.00503	0.00229
Z001E0129	0.00104	0.00168	0.0006	0.00162	0.00072	0.0001	-0.00036	-0.00186	0.0001	0.00478
Z001E0130	0.00968	0.01479	0.00921	0.01049	0.00928	0.0105	0.00986	0.01651	0.0105	0.00545
Z001E0131	-0.00924	-0.00963	-0.00703	-0.00786	-0.00937	-0.00843	-0.00367	-0.01711	-0.00843	-0.00214
Z001E0132	0.0026	0.0035	0.00231	0.00439	0.00274	0.00393	-0.00046	0.01531	0.00393	0.00233
Z001E0133	-0.0102	-0.01674	-0.01368	-0.01297	-0.01317	-0.01245	-0.01555	-0.00551	-0.01245	-0.01845
Z001E0134	0.01531	0.00554	0.01494	0.01418	0.01264	0.01375	0.00366	0.01051	0.01375	0.01253
Z001E0135	-0.02463	-0.03064	-0.02245	-0.0227	-0.02292	-0.02335	-0.0224	-0.0131	-0.02335	-0.01831
Z001E0137	-0.00635	-0.01071	-0.00385	-0.00568	-0.00655	-0.00547	-0.01347	-0.00348	-0.00547	-0.00879
Z001E0138	0.02491	0.01645	0.02499	0.02427	0.02205	0.02365	0.02196	0.03136	0.02365	0.0281
Z001E0139	-0.00713	-0.0051	-0.00813	-0.0071	-0.00845	-0.00727	-0.01075	-0.01564	-0.00727	-0.00319
Z001E0140	0.02127	0.02648	0.02298	0.02352	0.02069	0.02243	0.02419	0.02729	0.02243	0.02063
Z001E0141	-0.00951	-0.01279	-0.01056	-0.00841	-0.00788	-0.00862	-0.00862	-0.00781	-0.00862	-0.00488
Z001E0143	0.02801	0.02455	0.02797	0.02677	0.02785	0.02676	0.03295	0.02085	0.02676	0.0225
Z001E0144	-0.01049	-0.01599	-0.00859	-0.00842	-0.0108	-0.00932	-0.00946	-0.01267	-0.00932	-0.00426
Z001E0145	-0.00605	-0.01222	-0.00889	-0.00688	-0.00659	-0.00744	-0.0096	0.00462	-0.00744	-0.00606
Z001E0146	-0.01951	-0.02862	-0.01965	-0.02146	-0.02052	-0.02112	-0.01903	-0.01839	-0.02112	-0.01811
Z001E0147	-0.01292	-0.01136	-0.01387	-0.012	-0.01121	-0.01192	-0.01361	-0.00942	-0.01192	-0.01512
Z001E0149	-0.00425	-0.00318	-0.00711	-0.00513	-0.00476	-0.00531	-0.00399	-0.00744	-0.00531	-0.00269
Z001E0150	-0.00077	0.00559	-0.00465	-0.00066	-0.00333	-0.0021	-0.00867	-0.00289	-0.0021	0.00133
Z001E0151	-0.0046	-0.00984	-0.00446	-0.00463	-0.00516	-0.00381	-0.00433	-0.00042	-0.00381	-0.00144
Z001E0152	-0.03211	-0.03583	-0.03219	-0.03231	-0.03197	-0.03287	-0.03211	-0.02871	-0.03287	-0.0358
Z001E0153	0.00392	0.00015	0.00464	0.0027	0.00395	0.00298	0.00089	-0.00486	0.00298	0.00659
Z001E0156	0.00886	0.00961	0.00805	0.00976	0.00798	0.0078	0.00186	0.00609	0.0078	0.00352
Z001E0157	0.00109	-0.00552	0.00185	0.0018	0.00231	0.00177	0.00843	0.00641	0.00177	0.00514
Z001E0158	0.01413	0.00579	0.01397	0.01512	0.01627	0.01514	0.01804	0.01132	0.01514	0.01072
Z001E0159	0.02912	0.02511	0.02966	0.02796	0.02904	0.02831	0.03604	0.03275	0.02831	0.03138
Z001E0160	0.00186	-0.00168	0.00119	-0.00011	0.00196	0.0006	-0.00139	-0.00656	0.0006	-0.0068
Z001E0161	0.05003	0.04227	0.05298	0.05248	0.05275	0.05155	0.03931	0.04584	0.05155	0.04944
Z001E0162	-0.00272	-0.00181	-0.00243	-0.00189	-0.00042	-0.00159	-0.00577	-0.01562	-0.00159	-0.00483
Z001E0163	0.01332	0.00769	0.01429	0.01438	0.01203	0.01332	0.00575	0.00903	0.01332	0.01844
Z001E0164	-0.00502	-0.00668	-0.00448	-0.00536	-0.0045	-0.00514	-0.00426	0.00408	-0.00514	-0.00881
Z001E0165	0.01006	0.0129	0.00905	0.01103	0.01142	0.0107	0.01846	0.00677	0.0107	0.01327
Z001E0166	-0.023	-0.01392	-0.02061	-0.02319	-0.02254	-0.02216	-0.01273	-0.01388	-0.02216	-0.01925
Z001E0167	0.01666	0.01773	0.01921	0.01755	0.01716	0.01774	0.02502	0.01944	0.01774	0.02309
Z001E0168	0.00791	0.00387	0.00978	0.00901	0.00957	0.00867	0.00849	-0.00399	0.00867	0.00568
Z001E0170	0.00989	0.01436	0.01017	0.01068	0.00974	0.01099	0.01018	0.0005	0.01099	0.0129
Z001E0171	0.0012	0.00235	0.00043	0.00039	0.00021	-0.00047	0.00525	0.00735	-0.00047	0.00308
Z001E0172	0.04118	0.04178	0.04016	0.04139	0.03777	0.03998	0.04034	0.04722	0.03998	0.04509
Z001E0173	-0.00922	-0.01417	-0.01253	-0.0104	-0.01014	-0.0109	-0.00304	-0.01288	-0.0109	-0.00547
Z001E0174	0.01973	0.02133	0.01608	0.01979	0.01656	0.01832	0.0256	0.01077	0.01832	0.01546
Z001E0175	0.0289	0.0336	0.02614	0.02706	0.0266	0.02751	0.02487	0.02652	0.02751	0.02506
Z001E0176	-0.01792	-0.0225	-0.01838	-0.01936	-0.02031	-0.01945	-0.0264	-0.00885	-0.01945	-0.02333
Z001E0177	-0.03441	-0.02791	-0.03494	-0.03397	-0.03284	-0.03363	-0.03995	-0.02743	-0.03363	-0.02967
Z001E0178	-0.02386	-0.01884	-0.02269	-0.02531	-0.0245	-0.02456	-0.02659	-0.0322	-0.02456	-0.02953
Z001E0180	-0.01887	-0.02332	-0.01814	-0.01906	-0.01885	-0.01961	-0.02761	-0.01385	-0.01961	-0.01371
Z001E0181	0.00287	0.00887	0.00162	0.00278	0.00127	0.00142	-0.00033	0.00455	0.00142	0.00029
Z001E0182	-0.01515	-0.0109	-0.01607	-0.01471	-0.01811	-0.01635	-0.01255	-0.00832	-0.01635	-0.01678
Z001E0183	-0.0131	-0.01035	-0.01432	-0.01091	-0.01361	-0.01203	-0.00983	-0.02016	-0.01203	-0.01701
Z001E0184	-0.00497	-0.01316	-0.00511	-0.00549	-0.00652	-0.0064	-0.00305	-0.01706	-0.0064	-0.00829
Z001E0185	-0.00902	-0.01456	-0.01206	-0.01147	-0.00978	-0.01074	-0.00424	-0.01466	-0.01074	-0.00914
Z001E0186	0.00531	0.00147	0.00526	0.00618	0.00687	0.00613	0.00337	0.01009	0.00613	0.01181
Z001E0187	-0.03502	-0.03853	-0.03663	-0.03533	-0.03379	-0.03491	-0.02953	-0.02853	-0.03491	-0.04168
Z001E0188	0.00046	-0.00888	-0.00148	-0.00216	-0.00009	-0.00114	-0.00269	-0.01357	-0.00114	-0.00025
Z001E0189	0.00167	0.00886	0.00224	0.00215	0.00251	0.0018	0.00281	-0.00253	0.0018	-0.00286
Z001E0190	-0.00031	-0.00626	-0.00018	-0.00122	-0.00276	-0.00159	-0.00365	-0.0056	-0.00159	0.00248
Z001E0191	0.02621	0.03214	0.02855	0.02768	0.02833	0.02703	0.01883	0.01812	0.02703	0.03192
Z001E0192	-0.00442	-0.00525	-0.0021	-0.00395	-0.00288	-0.00382	-0.00374	-0.00034	-0.00382	0.00273
Z001E0193	-0.00361	-0.0015	-0.00708	-0.00339	-0.00616	-0.00469	0.00058	-0.00484	-0.00469	-0.00852
Z001E0194	0.00173	-0.00075	0.00435	0.00164	0.00384	0.00259	-0.0036	0.01152	0.00259	0.00443
Z001E0195	-0.0056	-0.00867	-0.00269	-0.00538	-0.00562	-0.00455	0.00352	-0.01037	-0.00455	-0.00503
Z001E0196	0.04262	0.03687	0.0417	0.04351	0.04421	0.04344	0.03532	0.04624	0.04344	0.03676
Z001E0197	-0.0137	-0.01085	-0.01392	-0.01411	-0.01425	-0.01485	-0.01266	-0.00199	-0.01485	-0.00873
Z001E0198	-0.00889	-0.00568	-0.00913	-0.00907	-0.00843	-0.00915	-0.00917	-0.01855	-0.00915	-0.00441
Z001E0199	0.03774	0.04262	0.04038	0.04014	0.04001	0.03924	0.04554	0.03548	0.03924	0.03716
Z002E0001	0.02161	0.0261	0.02675	0.02419	0.01978	0.01979	0.01998	0.01818	0.01979	0.0227
Z002E0002	-0.01197	-0.01319	-0.00461	-0.01213	-0.00916	-0.00892	-0.00497	-0.00484	-0.00892	-0.01281
Z002E0003	-0.0013	-0.00404	-0.00145	-0.00883	-0.00331	-0.00483	-0.00409	-0.0057	-0.00483	0.00732
Z002E0004	0.01698	0.02573	0.01676	0.0145	0.01557	0.01802	0.02091	0.01666	0.01802	0.01389
Z002E0005	0.03836	0.03126	0.03436	0.03837	0.03692	0.03653	0.034	0.03545	0.03653	0.04029
Z002E0006	-0.01009	-0.01043	-0.00749	-0.01434	-0.01308	-0.01198	-0.00701	-0.01336	-0.01198	-0.01518
Z002E0007	-0.0061	-0.00754	-0.00335	-0.01097	-0.00878	-0.0077	-0.00568	-0.00955	-0.0077	-0.01565
Z002E0009	-0.02175	-0.01533	-0.01654	-0.02708	-0.02443	-0.02283	-0.02466	-0.02472	-0.02283	-0.02798
Z002E0010	-0.0019	0.00045	-0.00016	-0.00345	0.0013	0.00125	-0.00247	-0.00163	0.00125	-0.00756
Z002E0011	0.00985	0.01186	0.0134	0.01061	0.00746	0.00708	0.01364	0.01004	0.00708	0.01881
Z002E0012	0.04319	0.04833	0.04048	0.04002	0.0456	0.04444	0.04854	0.04668	0.04444	0.05331
Z002E0013	-0.00899	-0.01118	-0.01317	-0.0079	-0.01178	-0.01	-0.01727	-0.01522	-0.01	-0.0171
Z002E0014	0.04791	0.04794	0.04069	0.04022	0.04439	0.04507	0.04722	0.04219	0.04507	0.05734
Z002E0016	-0.01386	-0.0141	-0.01175	-0.02139	-0.01455	-0.01621	-0.02132	-0.01168	-0.01621	-0.01251
Z002E0017	0.03795	0.0305	0.03227	0.03539	0.03572	0.03585	0.03023	0.03255	0.03585	0.03041
Z002E0018	0.02522	0.0233	0.03247	0.0318	0.0254	0.027	0.02525	0.03071	0.027	0.01687
Z002E0019	0.00227	-0.00033	0.00444	-0.00377	0.00067	0.00055	-0.0012	-0.00158	0.00055	-0.00734
Z002E0021	0.00962	0.00505	0.00561	0.00894	0.01105	0.0119	0.01682	0.01396	0.0119	0.00778
Z002E0022	-0.02378	-0.01955	-0.01446	-0.02233	-0.02194	-0.02016	-0.0145	-0.02291	-0.02016	-0.03147
Z002E0023	-0.01069	-0.00818	-0.01049	-0.00488	-0.0073	-0.00766	-0.0086	-0.00483	-0.00766	-0.00694
Z002E0025	-0.00061	0.00369	0.00204	0.00698	0.00043	0.00316	0.00804	0.00224	0.00316	0.00635
Z002E0026	-0.02013	-0.0231	-0.0246	-0.01942	-0.02149	-0.02244	-0.0228	-0.01908	-0.02244	-0.02698
Z002E0027	0.00967	0.00651	0.00465	0.00656	0.01261	0.01124	0.00494	0.01334	0.01124	0.00781
Z002E0028	0.03085	0.02951	0.02311	0.02715	0.02724	0.02823	0.02792	0.02755	0.02823	0.02607
Z002E0029	-0.01835	-0.01258	-0.0109	-0.01256	-0.01747	-0.01655	-0.0197	-0.01962	-0.01655	-0.01011
Z002E0030	-0.00781	-0.01362	-0.00979	-0.01047	-0.00582	-0.00512	0.00116	-0.00523	-0.00512	-0.00925
Z002E0032	-0.00181	-0.00289	-0.001	-0.00715	-0.00397	-0.00398	-0.00628	-0.00287	-0.00398	-0.00695
Z002E0033	-0.02107	-0.022	-0.01607	-0.02814	-0.02233	-0.02318	-0.0236	-0.01562	-0.02318	-0.01954
Z002E0034	0.00425	-0.00053	0.00501	0.00143	0.00273	0.00146	-0.00043	0.0061	0.00146	-0.00081
Z002E0036	0.00195	0.00198	-0.0051	-0.00479	0.00008	-0.00032	-0.00332	0.00583	-0.00032	0.00071
Z002E0037	0.05544	0.0583	0.06373	0.05736	0.05775	0.05758	0.06093	0.05534	0.05758	0.06894
Z002E0038	-0.00275	0.00304	0.00372	0.00406	0.00192	0.001	0.00214	-0.00117	0.001	0
Z002E0040	0.02617	0.02147	0.02843	0.01889	0.02551	0.02415	0.01779	0.02765	0.02415	0.01522
Z002E0041	-0.00352	-0.00628	-0.01198	-0.00216	-0.00671	-0.00627	-0.01135	-0.00324	-0.00627	-0.00874
Z002E0042	0.01773	0.01427	0.01561	0.01994	0.01356	0.01536	0.01909	0.01408	0.01536	0.023
Z002E0043	0.00042	0.00178	-0.00558	-0.00748	-0.00155	-0.00195	-0.01038	-0.00305	-0.00195	-0.0057
Z002E0045	0.01049	0.01541	0.00836	0.0155	0.00892	0.01055	0.01567	0.01161	0.01055	0.00815
Z002E0046	0.01164	0.00733	0.0055	0.01387	0.00679	0.00938	0.01196	0.00763	0.00938	0.01313
Z002E0047	-0.01105	-0.00922	-0.00681	-0.01575	-0.0135	-0.01228	-0.01126	-0.01354	-0.01228	-0.01879
Z002E0048	-0.01733	-0.01892	-0.01421	-0.0154	-0.01988	-0.01918	-0.02459	-0.01746	-0.01918	-0.02269
Z002E0049	-0.02609	-0.02474	-0.02055	-0.02453	-0.02831	-0.02703	-0.03058	-0.02239	-0.02703	-0.02493
Z002E0050	-0.05859	-0.0677	-0.06251	-0.06313	-0.05844	-0.05897	-0.06344	-0.05863	-0.05897	-0.06675
Z002E0051	0.00835	0.00566	0.01482	0.01038	0.00635	0.00791	0.01303	0.00285	0.00791	0.01044
Z002E0052	-0.01207	-0.01581	-0.02098	-0.01098	-0.01618	-0.01543	-0.01203	-0.01105	-0.01543	-0.00591
Z002E0054	-0.00654	-0.00559	0.00021	0.00079	-0.00316	-0.00427	-0.00984	-0.00363	-0.00427	-0.01108
Z002E0055	0.01494	0.02026	0.02204	0.01986	0.01793	0.01757	0.01819	0.01895	0.01757	0.01975
Z002E0056	0.0513	0.04713	0.04872	0.05161	0.04984	0.04984	0.04628	0.04306	0.04984	0.04209
Z002E0057	-0.02128	-0.01074	-0.01244	-0.01359	-0.01844	-0.01841	-0.01885	-0.01601	-0.01841	-0.01549
Z002E0058	-0.02485	-0.0305	-0.02957	-0.02551	-0.02573	-0.02689	-0.02884	-0.02831	-0.02689	-0.02597
Z002E0059	0.00209	-0.00192	-0.00267	0.0032	-0.00032	0.00062	-0.00535	0.0091	0.00062	0.00273
Z002E0060	0.05581	0.05713	0.05775	0.05778	0.05303	0.05324	0.05007	0.06068	0.05324	0.06138
Z002E0061	0.00913	0.01207	0.00627	0.00915	0.00739	0.00681	0.00724	0.01033	0.00681	0.00981
Z002E0064	0.00161	0.00529	0.00152	0.00662	0.00428	0.00344	0.00319	0.0059	0.00344	0.01114
Z002E0065	-0.01618	-0.00934	-0.01899	-0.02376	-0.01917	-0.0179	-0.01783	-0.02213	-0.0179	-0.01286
Z002E0066	0.02931	0.02399	0.02437	0.02935	0.02743	0.02835	0.02679	0.02346	0.02835	0.03144
Z002E0067	-0.00989	-0.01261	-0.00484	-0.00702	-0.00799	-0.00969	-0.01667	-0.0116	-0.00969	-0.00185
Z002E0068	-0.02491	-0.02277	-0.01777	-0.02658	-0.02485	-0.02389	-0.01914	-0.0274	-0.02389	-0.03539
Z002E0069	-0.01055	-0.01546	-0.01432	-0.01361	-0.00789	-0.00871	-0.00541	-0.01096	-0.00871	0.0018
Z002E0070	-0.04632	-0.04562	-0.05165	-0.04874	-0.04489	-0.04452	-0.04342	-0.04743	-0.04452	-0.03645
Z002E0071	0.03619	0.02671	0.02994	0.03537	0.03396	0.03375	0.03567	0.03022	0.03375	0.04592
Z002E0072	0.01665	0.00808	0.00612	0.00978	0.01295	0.01381	0.0069	0.02144	0.01381	0.01489
Z002E0073	-0.00943	-0.01376	-0.0043	-0.00934	-0.00704	-0.00716	-0.00509	-0.00643	-0.00716	-0.01664
Z002E0074	-0.01388	-0.01295	-0.00963	-0.01592	-0.0121	-0.01369	-0.01405	-0.02093	-0.01369	-0.00507
Z002E0077	-0.03939	-0.0444	-0.04492	-0.03825	-0.04279	-0.04091	-0.04138	-0.03249	-0.04091	-0.03642
Z002E0079	0.02012	0.02021	0.02442	0.01376	0.0182	0.01852	0.02616	0.01993	0.01852	0.0177
Z002E0080	0.02157	0.02366	0.01794	0.02182	0.02028	0.01994	0.01619	0.01454	0.01994	0.0146
Z002E0081	0.00108	-0.00006	-0.00382	-0.00382	0.00039	-0.00088	-0.00407	-0.00313	-0.00088	0.00329
Z002E0083	0.00742	-0.00179	0.0074	0.00179	0.00441	0.00492	0.00847	0.00408	0.00492	0.00246
Z002E0085	-0.02377	-0.03143	-0.02234	-0.0255	-0.02701	-0.02596	-0.02142	-0.02873	-0.02596	-0.02137
Z002E0086	0.01319	0.01658	0.01141	0.02086	0.01429	0.01608	0.0144	0.01351	0.01608	0.01424
Z002E0087	0.02354	0.02203	0.01818	0.02457	0.01898	0.02133	0.02517	0.0203	0.02133	0.03695
Z002E0088	0.01057	0.01157	0.00702	0.00848	0.0123	0.01234	0.02028	0.01266	0.01234	0.01663
Z002E0089	-0.01735	-0.01825	-0.02381	-0.0137	-0.01849	-0.01815	-0.02107	-0.01138	-0.01815	-0.01164
Z002E0090	0.00968	0.0102	0.00759	0.01432	0.00829	0.0101	0.0094	0.01182	0.0101	0.00764
Z002E0092	0.05508	0.04744	0.0552	0.04747	0.05422	0.05254	0.04358	0.05018	0.05254	0.05257
Z002E0093	-0.03112	-0.02289	-0.03131	-0.03237	-0.02885	-0.02917	-0.02665	-0.02448	-0.02917	-0.02896
Z002E0094	0.01821	0.01681	0.02426	0.01593	0.02029	0.01947	0.01643	0.01451	0.01947	0.01638
Z002E0095	0.01606	0.02126	0.01429	0.02037	0.01934	0.01821	0.01294	0.01247	0.01821	0.0268
Z002E0096	-0.01601	-0.01159	-0.01082	-0.01784	-0.01513	-0.01498	-0.00659	-0.012	-0.01498	-0.00793
Z002E0097	0.03683	0.04166	0.0319	0.0291	0.03501	0.03507	0.03215	0.03805	0.03507	0.03636
Z002E0098	-0.00009	0.00442	0.00385	-0.00329	-0.00258	-0.00276	0.00147	-0.00422	-0.00276	0.01265
Z002E0099	0.00042	-0.00282	0.00627	-0.00144	0.00373	0.00259	0.00711	0.00032	0.00259	0.01128
Z002E0101	-0.00386	-0.00966	-0.00159	-0.00778	-0.00459	-0.00652	-0.00664	-0.00366	-0.00652	0.00181
Z002E0102	0.00966	0.01202	0.00753	0.01434	0.01052	0.01195	0.01249	0.01116	0.01195	0.00544
Z002E0103	-0.01552	-0.01575	-0.00993	-0.01692	-0.01296	-0.01263	-0.01254	-0.0151	-0.01263	-0.00506
Z002E0104	0.00029	0.00685	0.00623	0.00328	-0.00255	-0.00114	0.00592	0.00378	-0.00114	0.01119
Z002E0105	0.06319	0.07053	0.06205	0.06088	0.06184	0.06357	0.0634	0.07053	0.06357	0.05539
Z002E0106	-0.02683	-0.02038	-0.01671	-0.02764	-0.02362	-0.02396	-0.01973	-0.01563	-0.02396	-0.01623
Z002E0107	0.00282	0.00364	0.00103	0.00827	0.00584	0.00451	0.00836	0.00626	0.00451	0.00958
Z002E0108	0.03458	0.03577	0.03172	0.0391	0.03827	0.03633	0.03215	0.03819	0.03633	0.04056
Z002E0109	0.00155	0.00097	-0.00328	-0.00426	-0.00148	-0.00025	0.00028	-0.0028	-0.00025	-0.00754
Z002E0110	-0.03718	-0.03339	-0.03909	-0.03817	-0.03598	-0.03509	-0.03422	-0.03436	-0.03509	-0.03999
Z002E0111	-0.03587	-0.03833	-0.04009	-0.03378	-0.03807	-0.03786	-0.03638	-0.03794	-0.03786	-0.04232
Z002E0112	0.01977	0.02062	0.01738	0.01923	0.02212	0.02166	0.02524	0.02905	0.02166	0.01679
Z002E0114	-0.02069	-0.02266	-0.01482	-0.02453	-0.02163	-0.02201	-0.01802	-0.02776	-0.02201	-0.01749
Z002E0115	-0.00328	-0.00275	-0.00401	0.00399	-0.00045	-0.00082	0.00334	0.00004	-0.00082	-0.00815
Z002E0116	-0.03818	-0.0357	-0.03954	-0.03349	-0.03894	-0.0376	-0.0364	-0.03887	-0.0376	-0.03706
Z002E0120	-0.00227	0.00832	-0.0007	-0.00562	0.00164	0.00065	-0.00631	-0.00178	0.00065	0.00298
Z002E0121	-0.00755	-0.01117	-0.01385	-0.00833	-0.01148	-0.01037	-0.01082	-0.01771	-0.01037	0.00017
Z002E0122	0.00864	0.01386	0.00726	0.00324	0.01093	0.00959	0.00232	0.00224	0.00959	-0.00039
Z002E0123	-0.03412	-0.02941	-0.03931	-0.03399	-0.03711	-0.03581	-0.03532	-0.04177	-0.03581	-0.02299
Z002E0124	0.02061	0.01914	0.01587	0.02132	0.01841	0.01825	0.01741	0.01911	0.01825	0.02429
Z002E0125	0.00408	-0.00369	0.00936	0.00622	0.00353	0.00288	0.00546	0.00138	0.00288	-0.00719
Z002E0126	0.03292	0.03322	0.0286	0.03365	0.02887	0.03076	0.02954	0.02893	0.03076	0.04428
Z002E0127	0.04526	0.04615	0.05111	0.04891	0.04664	0.04609	0.0433	0.04086	0.04609	0.04408
Z002E0128	-0.00859	-0.00786	-0.00974	-0.00736	-0.00659	-0.00643	-0.00322	-0.00858	-0.00643	0.00594
Z002E0129	-0.09338	-0.09284	-0.09926	-0.09474	-0.09494	-0.0962	-0.10106	-0.0939	-0.0962	-0.09055
Z002E0131	0.00244	0.00133	0.00777	0.00885	0.00366	0.00452	0.00706	0.0072	0.00452	0.00948
Z002E0132	0.00093	0.00559	-0.00133	0.00312	-0.00282	-0.00058	0.00339	0.00077	-0.00058	-0.00406
Z002E0133	-0.00315	-0.00429	-0.00925	-0.00305	-0.007	-0.00515	-0.00729	-0.0065	-0.00515	0.00997
Z002E0134	-0.03965	-0.03101	-0.03183	-0.04088	-0.03648	-0.03713	-0.03973	-0.04023	-0.03713	-0.03723
Z002E0135	-0.00452	-0.00377	-0.00765	-0.00184	-0.00672	-0.00647	-0.00715	0.00328	-0.00647	-0.01086
Z002E0136	-0.01353	-0.00636	-0.01179	-0.00735	-0.01074	-0.01082	-0.0115	-0.01273	-0.01082	-0.0007
Z002E0137	0.03334	0.03742	0.04259	0.04175	0.03452	0.03602	0.04097	0.04233	0.03602	0.0421
Z002E0138	-0.01435	-0.01619	-0.01902	-0.01884	-0.01187	-0.01339	-0.01979	-0.0082	-0.01339	-0.00537
Z002E0139	0.00178	-0.00046	0.00588	0.00394	0.00073	0.00027	-0.00251	-0.00088	0.00027	-0.00719
Z002E0140	-0.03979	-0.03129	-0.03363	-0.03999	-0.03788	-0.03748	-0.0403	-0.03524	-0.03748	-0.04248
Z002E0141	-0.01568	-0.01724	-0.01257	-0.01372	-0.01821	-0.01754	-0.02295	-0.01577	-0.01754	-0.02105
Z002E0142	0.00401	0.0065	0.00568	0.00999	0.00682	0.00794	0.00367	0.0101	0.00794	0.00473
Z002E0143	0.00181	-0.00025	0.00691	0.00358	0.00125	0.00049	-0.00275	-0.00264	0.00049	-0.0091
Z002E0144	-0.0281	-0.03128	-0.03293	-0.02814	-0.03059	-0.02972	-0.03395	-0.02705	-0.02972	-0.02942
Z002E0145	-0.00654	-0.00717	0.00068	0.0002	-0.00519	-0.00439	-0.00746	0.00153	-0.00439	-0.00882
Z002E0146	-0.04513	-0.03819	-0.0456	-0.03933	-0.042	-0.04295	-0.0495	-0.04144	-0.04295	-0.04718
Z002E0148	-0.01552	-0.02343	-0.01532	-0.02397	-0.01725	-0.01904	-0.02056	-0.01714	-0.01904	-0.0086
Z002E0149	0.00793	0.00938	0.01392	0.01236	0.00954	0.01035	0.01311	0.00322	0.01035	0.00358
Z002E0150	-0.02017	-0.02511	-0.02317	-0.02756	-0.02312	-0.02267	-0.02317	-0.02508	-0.02267	-0.01178
Z002E0152	-0.00272	0.00287	0.0086	0.00558	-0.00052	0.00147	-0.00506	-0.00233	0.00147	-0.00698
Z002E0153	-0.02158	-0.0251	-0.02028	-0.02014	-0.02394	-0.02236	-0.01989	-0.02694	-0.02236	-0.01926
Z002E0156	-0.00181	-0.00175	-0.00446	-0.00013	-0.00466	-0.00271	-0.01153	-0.00456	-0.00271	-0.00924
Z002E0157	0.02998	0.03875	0.03328	0.03692	0.03521	0.03409	0.02836	0.03407	0.03409	0.03398
Z002E0158	0.00052	0.00206	-0.0002	0.00819	0.00308	0.00364	-0.00012	0.00556	0.00364	-0.01304
Z002E0161	0.00892	0.01102	0.00902	0.01031	0.01182	0.01177	0.01417	0.01023	0.01177	0.00351
Z002E0162	0.01109	0.00557	0.00252	0.00123	0.00872	0.00778	0.00302	0.0054	0.00778	0.02192
Z002E0163	0.06252	0.06098	0.06514	0.05632	0.06019	0.06098	0.05995	0.06341	0.06098	0.05668
Z002E0164	0.00977	0.01078	0.00915	0.00507	0.01107	0.01047	0.00737	0.01294	0.01047	0.00188
Z002E0165	-0.00726	-0.0124	-0.01572	-0.01603	-0.00931	-0.00936	-0.00975	-0.01561	-0.00936	-0.00001
Z002E0166	-0.00384	-0.00188	-0.00671	-0.00696	-0.00213	-0.00155	-0.00683	-0.00545	-0.00155	0.00627
Z002E0167	0.01762	0.02026	0.01664	0.02393	0.01994	0.01948	0.01854	0.01663	0.01948	0.022
Z002E0168	0.02265	0.02606	0.02633	0.01822	0.02051	0.01983	0.01774	0.01685	0.01983	0.02134
Z002E0169	-0.03701	-0.03233	-0.02891	-0.03106	-0.03371	-0.03475	-0.03926	-0.03337	-0.03475	-0.02854
Z002E0170	0.05455	0.0534	0.05125	0.05371	0.05344	0.05317	0.05045	0.05754	0.05317	0.05907
Z002E0171	0.02473	0.02069	0.02931	0.02633	0.02308	0.02373	0.01849	0.02221	0.02373	0.02383
Z002E0172	-0.00926	-0.00943	-0.01035	-0.011	-0.00727	-0.00613	-0.00154	-0.01001	-0.00613	-0.00055
Z002E0173	-0.01989	-0.01963	-0.01483	-0.02043	-0.01665	-0.01826	-0.0145	-0.01596	-0.01826	-0.02377
Z002E0174	-0.01599	-0.01359	-0.00964	-0.01223	-0.01602	-0.01514	-0.01765	-0.02083	-0.01514	-0.01625
Z002E0175	-0.01118	-0.01719	-0.02058	-0.01242	-0.01302	-0.01448	-0.01452	-0.01145	-0.01448	-0.00416
Z002E0176	-0.0184	-0.01711	-0.02529	-0.02809	-0.02075	-0.02152	-0.01767	-0.02828	-0.02152	-0.00652
Z002E0178	0.00114	0.00061	-0.00479	-0.00162	0.00293	0.0028	0.00573	0.0043	0.0028	0.00803
Z002E0179	0.00342	0.00194	-0.00154	0.0013	0.0006	0.00171	0.00126	-0.00414	0.00171	-0.00732
Z002E0180	-0.0041	-0.00552	0.00391	-0.00095	-0.0017	-0.00242	-0.0079	-0.00886	-0.00242	-0.00527
Z002E0181	-0.00684	-0.01107	-0.01444	-0.01534	-0.00958	-0.00902	-0.01277	-0.00528	-0.00902	-0.00633
Z002E0182	0.0034	0.00248	0.00151	0.00922	0.00544	0.00622	0.00053	0.00345	0.00622	0.01255
Z002E0183	0.00987	0.00729	0.01255	0.00868	0.00632	0.00778	0.0129	0.01041	0.00778	0.0077
Z002E0184	0.00715	0.00957	0.00622	0.01544	0.00877	0.01034	0.00521	0.00942	0.01034	-0.00134
Z002E0185	0.01447	0.00404	0.01461	0.01608	0.01289	0.0119	0.00946	0.01825	0.0119	0.01089
Z002E0186	-0.04768	-0.0511	-0.04884	-0.0428	-0.04512	-0.04563	-0.04387	-0.04906	-0.04563	-0.0367
Z002E0187	0.08211	0.09066	0.0912	0.0892	0.08498	0.08421	0.09144	0.08775	0.08421	0.09225
Z002E0189	0.01116	0.01538	0.01093	0.0089	0.01564	0.01398	0.01173	0.01513	0.01398	0.00124
Z002E0190	-0.0086	-0.01017	0.00087	-0.00027	-0.00739	-0.00588	-0.00623	-0.00791	-0.00588	-0.01943
Z002E0191	0.00563	-0.00137	0.00982	0.00674	0.00504	0.00403	0.00773	0.00866	0.00403	0.00561
Z002E0192	-0.02704	-0.02731	-0.01973	-0.02848	-0.02368	-0.02482	-0.02489	-0.02467	-0.02482	-0.03094
Z002E0193	-0.01798	-0.01932	-0.01029	-0.01308	-0.013	-0.01507	-0.02075	-0.02252	-0.01507	-0.01156
Z002E0195	0.03273	0.03355	0.03796	0.02674	0.03074	0.03183	0.02422	0.02895	0.03183	0.02373
Z002E0196	0.01218	0.01112	0.00951	0.00887	0.01153	0.01292	0.01745	0.02212	0.01292	0.0173
Z002E0197	-0.00634	0.00372	0.00271	-0.00475	-0.00406	-0.00313	0.00374	-0.00015	-0.00313	-0.0066
Z002E0198	0.01326	0.00929	0.00921	0.00984	0.01131	0.01135	0.00618	0.00908	0.01135	0.01038
Z002E0199	0.03824	0.03288	0.0295	0.02879	0.03534	0.03583	0.03126	0.0294	0.03583	0.04289
Z002E0200	-0.00903	-0.01655	-0.01517	-0.01542	-0.01141	-0.01086	-0.01177	-0.00829	-0.01086	-0.0215
Z003E0001	-0.02657	-0.02372	-0.02377	-0.02629	-0.02794	-0.02268	-0.02035	-0.02373	-0.02268	-0.02398
Z003E0002	0.04398	0.05369	0.05006	0.0514	0.05503	0.04951	0.05238	0.0502	0.04951	0.04816
Z003E0003	-0.01436	-0.00556	-0.00981	-0.00494	-0.00068	-0.00842	-0.01236	0.0053	-0.00842	-0.01053
Z003E0004	0.06857	0.06571	0.06593	0.06213	0.06572	0.06406	0.05476	0.0645	0.06406	0.06342
Z003E0006	-0.02277	-0.03056	-0.02758	-0.0316	-0.03412	-0.02751	-0.0362	-0.01722	-0.02751	-0.02513
Z003E0007	0.00519	0.00863	0.00997	0.00925	0.01402	0.01075	0.00217	0.01162	0.01075	0.00929
Z003E0008	-0.01135	-0.02194	-0.02058	-0.01734	-0.02281	-0.01937	-0.02504	-0.01991	-0.01937	-0.02055
Z003E0009	-0.04051	-0.01364	-0.03741	-0.03455	-0.03858	-0.03631	-0.03683	-0.0231	-0.03631	-0.03501
Z003E0010	-0.00179	0.01402	0.00557	0.00275	0.00837	0.00476	0.00101	0.00563	0.00476	0.00335
Z003E0011	-0.04635	-0.03515	-0.05166	-0.0477	-0.05116	-0.05304	-0.05129	-0.05852	-0.05304	-0.05499
Z003E0012	0.00578	0.00205	0.00102	0.00656	0.00479	0.00148	0.00604	-0.00518	0.00148	0.0012
Z003E0013	0.01135	0.00913	0.00794	0.00358	0.00967	0.00617	-0.01039	0.01965	0.00617	0.0048
Z003E0014	-0.02259	-0.02923	-0.02628	-0.02376	-0.02521	-0.02786	-0.02706	-0.02727	-0.02786	-0.02853
Z003E0016	-0.0039	-0.00304	0.00024	0.00046	-0.00305	-0.00064	0.00712	-0.00498	-0.00064	-0.00203
Z003E0017	-0.00301	-0.01225	-0.0112	-0.01572	-0.01663	-0.01029	-0.00452	-0.01131	-0.01029	-0.00797
Z003E0018	-0.01564	-0.01459	-0.01059	-0.00667	-0.00416	-0.01017	-0.00714	-0.01604	-0.01017	-0.00806
Z003E0019	-0.0173	-0.01764	-0.01382	-0.01154	-0.0149	-0.0151	-0.01235	-0.00156	-0.0151	-0.01629
Z003E0020	-0.01546	-0.01196	-0.0168	-0.01958	-0.01236	-0.01626	-0.01967	-0.02718	-0.01626	-0.01406
Z003E0022	-0.00772	-0.00432	-0.00194	-0.00656	-0.00665	-0.0016	-0.01292	-0.00181	-0.0016	0.00067
Z003E0023	-0.0199	-0.01995	-0.01997	-0.01526	-0.02241	-0.01913	-0.01236	-0.01783	-0.01913	-0.01726
Z003E0024	-0.01473	-0.01287	-0.01209	-0.0068	-0.01263	-0.0107	0.00178	-0.00018	-0.0107	-0.01218
Z003E0026	-0.02303	-0.01774	-0.01586	-0.02046	-0.02229	-0.01716	-0.01265	-0.01954	-0.01716	-0.01727
Z003E0028	0.04526	0.0478	0.04692	0.04576	0.04539	0.04845	0.05153	0.06165	0.04845	0.0464
Z003E0030	0.04923	0.04746	0.05298	0.05537	0.05462	0.05228	0.05799	0.06516	0.05228	0.05373
Z003E0031	-0.027	-0.03108	-0.02683	-0.03063	-0.02994	-0.02903	-0.02796	-0.01589	-0.02903	-0.02567
Z003E0032	-0.0308	-0.03289	-0.02602	-0.02521	-0.02821	-0.02663	-0.0343	-0.01709	-0.02663	-0.02842
Z003E0033	0.01363	0.00981	0.01155	0.01958	0.01542	0.01143	0.0043	0.02008	0.01143	0.01358
Z003E0034	-0.0128	-0.00889	-0.00569	-0.00071	-0.00141	-0.00506	0.0081	-0.01976	-0.00506	-0.00261
Z003E0035	0.01542	0.01225	0.01717	0.01056	0.01415	0.01612	0.00648	0.02182	0.01612	0.0147
Z003E0036	0.01233	0.01033	0.01095	0.01531	0.00836	0.01205	0.01801	0.0117	0.01205	0.01195
Z003E0037	0.01011	0.00603	0.00248	-0.00341	-0.00458	0.00142	0.00795	-0.01273	0.00142	0.00103
Z003E0038	-0.02911	-0.02282	-0.02443	-0.02418	-0.02516	-0.02525	-0.02852	-0.01294	-0.02525	-0.02691
Z003E0039	-0.04089	-0.0431	-0.04053	-0.04411	-0.04679	-0.04118	-0.03534	-0.04183	-0.04118	-0.03853
Z003E0040	-0.02162	-0.02284	-0.02559	-0.03123	-0.03427	-0.02702	-0.03392	-0.02982	-0.02702	-0.02763
Z003E0042	0.01743	0.02467	0.02095	0.01569	0.0157	0.01984	0.02494	0.00642	0.01984	0.01885
Z003E0043	-0.02737	-0.03008	-0.02227	-0.0218	-0.02483	-0.02365	-0.03782	-0.02414	-0.02365	-0.0212
Z003E0044	-0.00474	-0.01233	-0.01278	-0.01998	-0.01799	-0.01376	-0.02607	-0.00348	-0.01376	-0.01517
Z003E0045	0.0359	0.03652	0.03019	0.0282	0.03434	0.03094	0.02973	0.0336	0.03094	0.03316
Z003E0047	0.01083	0.01008	0.00431	0.00197	-0.00247	0.00501	0.01271	-0.0097	0.00501	0.00722
Z003E0048	-0.02083	-0.01474	-0.01673	-0.02278	-0.0201	-0.017	-0.02861	-0.01683	-0.017	-0.01432
Z003E0049	-0.00567	-0.01341	-0.00327	-0.00332	-0.00282	-0.00453	-0.01489	-0.00499	-0.00453	-0.00591
Z003E0050	0.0232	0.01436	0.01644	0.01983	0.01258	0.01708	0.01742	0.02678	0.01708	0.01549
Z003E0051	-0.0351	-0.03774	-0.0392	-0.04498	-0.03885	-0.04077	-0.03459	-0.05374	-0.04077	-0.03781
Z003E0052	-0.00809	0.00099	-0.00199	0.00018	-0.00345	-0.00122	-0.01033	-0.00122	-0.00122	0.00036
Z003E0053	0.02255	0.02775	0.02395	0.02773	0.02436	0.02524	0.02078	0.02364	0.02524	0.02284
Z003E0054	0.00832	0.00703	0.012	0.00584	0.00675	0.01107	0.01646	-0.00304	0.01107	0.01341
Z003E0055	0.02402	0.02744	0.02536	0.02711	0.0207	0.02419	0.01939	0.02239	0.02419	0.02319
Z003E0058	-0.02913	-0.03402	-0.02037	-0.01363	-0.01562	-0.02201	-0.02035	-0.02403	-0.02201	-0.02262
Z003E0059	0.00408	0.01004	0.00947	0.00943	0.01185	0.00847	0.0076	-0.0034	0.00847	0.0105
Z003E0061	0.03234	0.03414	0.03742	0.04161	0.03433	0.03808	0.04482	0.03438	0.03808	0.03806
Z003E0063	0.02777	0.02807	0.03461	0.03081	0.03796	0.03303	0.01641	0.03481	0.03303	0.03591
Z003E0065	0.03779	0.02761	0.03141	0.03474	0.03721	0.03102	0.03693	0.03932	0.03102	0.03341
Z003E0066	0.0509	0.06648	0.05457	0.0536	0.05347	0.0541	0.05524	0.05547	0.0541	0.05609
Z003E0067	0.01743	0.0112	0.01375	0.00881	0.0036	0.01225	0.02165	0.0083	0.01225	0.01203
Z003E0068	-0.01368	-0.00954	-0.01021	-0.00923	-0.01081	-0.01102	-0.01516	0.00025	-0.01102	-0.0122
Z003E0069	0.04845	0.03769	0.04293	0.04658	0.03694	0.0422	0.03148	0.03855	0.0422	0.0401
Z003E0070	0.02149	0.03311	0.03005	0.03471	0.03556	0.02912	0.02598	0.03083	0.02912	0.02763
Z003E0072	-0.00324	-0.00845	-0.00764	-0.00178	-0.01176	-0.00698	-0.00156	-0.00115	-0.00698	-0.00513
Z003E0073	-0.00362	-0.005	-0.00159	0.00454	0.00237	-0.00126	-0.00854	-0.01405	-0.00126	0.00045
Z003E0074	-0.01602	-0.01238	-0.01456	-0.01347	-0.01733	-0.01649	-0.00909	-0.00269	-0.01649	-0.01331
Z003E0075	0.01513	0.00959	0.01049	0.0074	0.01143	0.00954	0.00286	0.00861	0.00954	0.00838
Z003E0076	0.00328	0.00266	0.00792	0.00212	0.00192	0.00697	-0.00161	0.00388	0.00697	0.00602
Z003E0077	-0.00412	0.00388	-0.00017	-0.0054	-0.00366	0.00024	0.00594	-0.001	0.00024	0.00266
Z003E0078	-0.01387	-0.00219	-0.00643	-0.0084	-0.01241	-0.00582	-0.01968	-0.00819	-0.00582	-0.00782
Z003E0079	-0.01066	0.00853	-0.00683	-0.01198	-0.01136	-0.00572	-0.00893	-0.00675	-0.00572	-0.0055
Z003E0080	0.06193	0.0601	0.06274	0.06375	0.06139	0.063	0.04799	0.06188	0.063	0.0644
Z003E0081	0.02414	0.02102	0.01618	0.01284	0.01183	0.0166	0.00081	0.02888	0.0166	0.01483
Z003E0082	-0.02001	-0.02371	-0.01969	-0.01702	-0.02352	-0.02119	-0.01553	-0.02059	-0.02119	-0.01823
Z003E0083	-0.00873	-0.00953	-0.01091	-0.01725	-0.00623	-0.01182	0.00486	-0.01213	-0.01182	-0.0088
Z003E0084	0.00344	0.00119	-0.00199	0.00101	-0.00641	-0.0028	-0.00491	-0.00398	-0.0028	-0.00443
Z003E0085	-0.02298	-0.01868	-0.01933	-0.01264	-0.02061	-0.0178	-0.01207	-0.0177	-0.0178	-0.02007
Z003E0086	-0.00876	0.00023	-0.00541	-0.0013	-0.00689	-0.0045	0.00358	-0.01732	-0.0045	-0.00445
Z003E0088	0.01481	0.02296	0.01837	0.02281	0.01738	0.02026	0.01918	0.01767	0.02026	0.01805
Z003E0089	-0.00348	0.01328	-0.00145	0.00175	-0.00258	-0.00019	0.00006	-0.00152	-0.00019	-0.00286
Z003E0090	0.08236	0.07937	0.07815	0.07317	0.07793	0.07693	0.08898	0.07255	0.07693	0.07611
Z003E0091	0.00771	0.0171	0.01333	0.01161	0.01672	0.01397	0.01583	0.01185	0.01397	0.01262
Z003E0092	0.00301	-0.00668	-0.00094	0.00027	-0.00806	-0.00248	-0.01162	-0.00597	-0.00248	-0.00362
Z003E0093	-0.00527	0.00011	-0.00474	-0.00703	-0.00882	-0.00394	0.00116	-0.00628	-0.00394	-0.00363
Z003E0094	-0.00552	0.00008	-0.00117	-0.00446	0.00474	-0.00042	-0.00452	0.0017	-0.00042	0.00222
Z003E0095	0.0284	0.02325	0.03074	0.03036	0.02953	0.02984	0.01687	0.01753	0.02984	0.03123
Z003E0096	-0.02118	-0.02057	-0.01667	-0.01751	-0.02221	-0.01519	-0.0125	-0.03436	-0.01519	-0.01645
Z003E0097	-0.00568	0.00144	-0.00216	-0.00224	-0.00479	-0.00131	0.00664	-0.0098	-0.00131	0.00094
Z003E0098	0.04114	0.03307	0.03606	0.03422	0.03563	0.03697	0.02645	0.04632	0.03697	0.03505
Z003E0099	-0.00572	-0.02048	-0.01288	-0.01873	-0.01031	-0.01451	-0.02417	-0.01516	-0.01451	-0.01184
Z003E0100	-0.01579	-0.0082	-0.01068	-0.01337	-0.00669	-0.01205	-0.00903	-0.0114	-0.01205	-0.013
Z003E0101	0.00186	-0.00454	-0.00668	-0.00371	-0.00347	-0.00643	-0.01926	-0.00496	-0.00643	-0.00494
Z003E0102	0.02406	0.02116	0.01976	0.01939	0.01137	0.02034	0.02131	0.01865	0.02034	0.01882
Z003E0103	0.15438	0.15551	0.14872	0.15519	0.15435	0.1492	0.1567	0.15213	0.1492	0.14995
Z003E0104	-0.01932	-0.0138	-0.0139	-0.01107	-0.00657	-0.01283	-0.01541	-0.0152	-0.01283	-0.01128
Z003E0105	-0.0213	-0.035	-0.03106	-0.03083	-0.0332	-0.03112	-0.01582	-0.0328	-0.03112	-0.02917
Z003E0106	-0.02595	-0.03534	-0.02562	-0.02536	-0.02084	-0.02691	-0.03413	-0.02911	-0.02691	-0.02493
Z003E0107	-0.00113	-0.00784	-0.00585	-0.00001	-0.01316	-0.00498	-0.0027	-0.02262	-0.00498	-0.00747
Z003E0108	-0.02357	-0.03528	-0.03027	-0.02541	-0.02687	-0.02999	-0.03779	-0.04507	-0.02999	-0.03238
Z003E0109	-0.05991	-0.04601	-0.05144	-0.05387	-0.04885	-0.05254	-0.04194	-0.05088	-0.05254	-0.05321
Z003E0110	0.03751	0.03802	0.034	0.02979	0.03373	0.03238	0.01557	0.03017	0.03238	0.03133
Z003E0111	0.00296	0.00218	0.00657	0.00307	0.01238	0.00753	0.00052	0.00715	0.00753	0.009
Z003E0112	0.00817	0.01512	0.00993	0.00648	0.00691	0.01086	0.01517	0.00892	0.01086	0.00918
Z003E0113	0.00948	0.02257	0.014	0.01797	0.0107	0.01303	0.01702	0.01507	0.01303	0.01139
Z003E0114	-0.04678	-0.04777	-0.05135	-0.04673	-0.05654	-0.05034	-0.06356	-0.0536	-0.05034	-0.05265
Z003E0115	-0.00031	0.0047	0.00633	0.00553	0.0097	0.00562	0.01772	0.01239	0.00562	0.0047
Z003E0116	-0.01678	-0.02303	-0.01963	-0.01547	-0.01695	-0.02151	-0.03093	-0.01935	-0.02151	-0.0227
Z003E0117	0.01158	0.01857	0.01463	0.01971	0.01312	0.01575	0.00246	0.00213	0.01575	0.01315
Z003E0118	-0.04193	-0.04818	-0.05046	-0.05444	-0.05447	-0.04999	-0.05043	-0.0533	-0.04999	-0.04873
Z003E0119	0.01934	0.00553	0.01609	0.02253	0.011	0.01617	0.01899	0.01487	0.01617	0.01703
Z003E0120	-0.04109	-0.0318	-0.0358	-0.03848	-0.03026	-0.03679	-0.03095	-0.0216	-0.03679	-0.03776
Z003E0121	-0.05568	-0.05105	-0.04802	-0.0494	-0.04444	-0.04779	-0.04632	-0.03542	-0.04779	-0.04492
Z003E0122	-0.00827	-0.00968	-0.00404	-0.00115	0.00102	-0.00514	-0.00285	-0.0179	-0.00514	-0.00655
Z003E0123	-0.01221	-0.00398	-0.0083	-0.00475	-0.01006	-0.00758	-0.00293	-0.00961	-0.00758	-0.00952
Z003E0124	-0.02028	-0.01167	-0.01982	-0.02054	-0.02062	-0.01916	-0.01976	-0.03449	-0.01916	-0.02113
Z003E0125	-0.02054	-0.01433	-0.02266	-0.01534	-0.01838	-0.02249	-0.005	-0.0195	-0.02249	-0.0195
Z003E0126	0.00502	0.00827	0.00746	0.01083	0.00962	0.00824	-0.00509	0.00613	0.00824	0.00736
Z003E0127	0.0067	0.01452	0.01027	0.01476	0.02058	0.0114	0.02171	0.02691	0.0114	0.01358
Z003E0128	-0.01351	-0.0114	-0.0131	-0.0084	-0.0085	-0.01383	-0.01728	-0.0268	-0.01383	-0.01583
Z003E0129	0.00899	0.00363	0.00795	0.00415	0.01058	0.00862	0.0093	0.00591	0.00862	0.00865
Z003E0130	-0.02477	-0.02256	-0.02246	-0.02509	-0.02617	-0.02085	-0.01687	-0.02245	-0.02085	-0.02263
Z003E0131	0.00236	-0.00303	-0.00406	-0.00006	0.00221	-0.00362	-0.00697	-0.00117	-0.00362	-0.00127
Z003E0132	0.00639	-0.0027	0.00171	-0.00475	-0.00681	-0.00042	0.00081	-0.00332	-0.00042	0.00253
Z003E0133	-0.02145	-0.02367	-0.0278	-0.02396	-0.03025	-0.027	-0.03587	-0.0265	-0.027	-0.02551
Z003E0134	-0.05931	-0.05952	-0.06433	-0.06554	-0.06177	-0.06371	-0.05278	-0.06476	-0.06371	-0.0615
Z003E0135	-0.02836	-0.03086	-0.02481	-0.02892	-0.02426	-0.02638	-0.03301	-0.02665	-0.02638	-0.02352
Z003E0137	0.00106	0.00038	0.00553	0.00749	0.00198	0.00442	0.01512	0.00079	0.00442	0.00312
Z003E0138	0.00936	0.00359	0.00316	0.01088	0.00796	0.00378	0.00605	0.00592	0.00378	0.00228
Z003E0140	-0.02385	-0.0222	-0.02561	-0.03142	-0.02562	-0.02455	-0.02624	-0.03222	-0.02455	-0.02244
Z003E0141	-0.00523	-0.01049	-0.00971	-0.00319	-0.00561	-0.00905	-0.01742	-0.00799	-0.00905	-0.01107
Z003E0142	-0.04055	-0.04799	-0.0489	-0.04492	-0.0428	-0.04792	-0.06246	-0.04966	-0.04792	-0.05068
Z003E0143	-0.00139	-0.00118	0.00298	0.00566	0.00255	0.00381	-0.0025	0.01526	0.00381	0.00584
Z003E0145	0.013	0.01668	0.0099	0.00889	0.0102	0.01005	0.01325	0.00987	0.01005	0.0093
Z003E0146	0.05976	0.05294	0.05347	0.05156	0.04553	0.05407	0.06189	0.04936	0.05407	0.05253
Z003E0147	-0.01017	-0.01281	-0.00955	-0.01039	-0.01477	-0.009	-0.0155	-0.01154	-0.009	-0.00664
Z003E0148	-0.01196	-0.02158	-0.01772	-0.01505	-0.02028	-0.01725	-0.02892	-0.01329	-0.01725	-0.01571
Z003E0149	0.01009	0.00951	0.00488	0.00357	0.00677	0.00497	-0.00382	0.00472	0.00497	0.00324
Z003E0152	0.02037	0.02218	0.02486	0.01824	0.01888	0.02378	0.03507	0.02173	0.02378	0.02347
Z003E0153	-0.02114	-0.02406	-0.02114	-0.02206	-0.02017	-0.02016	-0.02389	-0.0224	-0.02016	-0.01846
Z003E0154	-0.00171	-0.00316	-0.0004	0.00197	-0.00496	-0.00215	0.00128	-0.00083	-0.00215	-0.00116
Z003E0156	-0.00982	-0.01891	-0.00639	-0.00106	-0.00629	-0.00497	-0.00156	0.00507	-0.00497	-0.00668
Z003E0157	-0.01642	-0.00911	-0.0113	-0.00732	-0.00366	-0.01034	-0.00248	-0.0108	-0.01034	-0.0085
Z003E0160	-0.04173	-0.04246	-0.04647	-0.05197	-0.05358	-0.04841	-0.04563	-0.0362	-0.04841	-0.04886
Z003E0161	0.05928	0.05573	0.05533	0.05179	0.05108	0.05619	0.06983	0.06829	0.05619	0.05861
Z003E0163	-0.04986	-0.05328	-0.05059	-0.04847	-0.05396	-0.05209	-0.04487	-0.05072	-0.05209	-0.0511
Z003E0164	0.0223	0.02682	0.02355	0.02601	0.02597	0.02261	0.0286	0.00968	0.02261	0.02111
Z003E0166	0.02741	0.03113	0.03218	0.02771	0.02742	0.03142	0.01686	0.0309	0.03142	0.02969
Z003E0167	0.00199	0.0007	-0.00595	-0.00496	-0.01056	-0.00529	-0.01078	-0.0131	-0.00529	-0.0038
Z003E0168	0.00192	0.00062	0.00626	0.00665	0.00177	0.00504	0.00642	-0.01018	0.00504	0.0037
Z003E0169	0.02509	0.02007	0.02516	0.02767	0.02123	0.02423	0.02637	0.03439	0.02423	0.02278
Z003E0171	0.05157	0.05437	0.05906	0.05382	0.06182	0.05767	0.06192	0.05902	0.05767	0.06079
Z003E0172	0.01885	0.01501	0.02061	0.01602	0.01801	0.02174	0.00608	0.0192	0.02174	0.02277
Z003E0173	-0.01147	-0.01852	-0.01688	-0.0141	-0.02074	-0.01668	-0.02229	-0.01627	-0.01668	-0.01459
Z003E0175	-0.02086	-0.01312	-0.01649	-0.011	-0.00866	-0.01541	-0.01958	-0.01389	-0.01541	-0.01708
Z003E0176	-0.0091	-0.00847	-0.00708	-0.00887	-0.00762	-0.00787	0.00177	-0.01011	-0.00787	-0.00556
Z003E0177	-0.01367	-0.01308	-0.00973	-0.0091	-0.01244	-0.01022	0.00438	-0.01204	-0.01022	-0.01135
Z003E0178	0.03833	0.05657	0.04294	0.04521	0.04821	0.04215	0.04788	0.04957	0.04215	0.0436
Z003E0179	-0.00662	-0.00819	-0.01207	-0.00954	-0.01505	-0.01138	-0.00758	-0.01417	-0.01138	-0.01317
Z003E0180	0.00964	0.01486	0.01117	0.01701	0.01441	0.01136	0.01731	0.01125	0.01136	0.01353
Z003E0181	0.0046	0.01206	0.00393	0.00639	0.00319	0.00402	0.00707	0.00408	0.00402	0.00311
Z003E0182	-0.02545	-0.02761	-0.02172	-0.02089	-0.02441	-0.02267	-0.02055	-0.02496	-0.02267	-0.02467
Z003E0183	-0.0428	-0.04404	-0.04029	-0.04561	-0.04424	-0.04102	-0.03848	-0.03893	-0.04102	-0.04255
Z003E0184	0.01693	0.01263	0.01445	0.01747	0.01587	0.01303	0.00152	0.01203	0.01303	0.01318
Z003E0185	-0.05394	-0.04494	-0.04443	-0.04308	-0.04283	-0.04371	-0.04065	-0.04423	-0.04371	-0.04334
Z003E0186	0.01177	-0.00049	0.00273	0.00543	-0.0009	0.00382	0.00517	0.00005	0.00382	0.00133
Z003E0187	-0.02291	-0.01687	-0.02358	-0.02369	-0.01909	-0.02216	-0.00705	-0.01081	-0.02216	-0.02336
Z003E0188	0.00106	0.00231	0.00605	0.00929	0.00538	0.00677	0.00054	0.01854	0.00677	0.00874
Z003E0189	0.02503	0.0228	0.0256	0.02375	0.02854	0.02613	0.0193	0.026	0.02613	0.0287
Z003E0190	0.01033	0.00618	0.00295	0.00474	-0.00006	0.00233	0.01913	0.01263	0.00233	0.00133
Z003E0191	0.09045	0.09196	0.08465	0.09011	0.08179	0.08509	0.09475	0.08689	0.08509	0.0876
Z003E0192	-0.0036	-0.0064	-0.00117	-0.00604	0.00322	-0.00157	-0.00993	-0.01434	-0.00157	-0.00339
Z003E0193	-0.02289	-0.01448	-0.01972	-0.0234	-0.02259	-0.0183	-0.0098	-0.01388	-0.0183	-0.01784
Z003E0194	-0.03308	-0.0309	-0.03375	-0.03139	-0.03074	-0.03519	-0.02724	-0.02002	-0.03519	-0.03427
Z003E0196	0.01957	0.02561	0.02788	0.02531	0.02001	0.02642	0.02697	0.02501	0.02642	0.02571
Z003E0197	0.01088	0.01465	0.01654	0.01701	0.02124	0.01731	0.00733	0.02975	0.01731	0.01563
Z003E0198	0.05954	0.05908	0.0533	0.05858	0.0492	0.05453	0.06348	0.05207	0.05453	0.05373
Z003E0199	-0.01968	-0.01797	-0.01555	-0.01523	-0.01121	-0.01455	-0.02523	-0.01877	-0.01455	-0.0167
Z003E0200	0.07253	0.06613	0.071	0.0672	0.06998	0.06924	0.07225	0.06854	0.06924	0.07244
Z004E0001	-0.00235	-0.01086	0.00167	-0.00253	-0.00986	-0.00375	-0.00346	-0.01009	-0.00375	-0.00717
Z004E0002	-0.02339	-0.02583	-0.0278	-0.02626	-0.0285	-0.02377	-0.02817	-0.02225	-0.02377	-0.0176
Z004E0003	0.01579	-0.00053	0.01671	0.01875	0.01539	0.01593	0.00756	0.01523	0.01593	0.02177
Z004E0004	-0.02004	-0.02529	-0.01257	-0.01883	-0.01636	-0.0203	-0.02891	-0.02037	-0.0203	-0.03094
Z004E0005	-0.00513	-0.00339	-0.01088	-0.00427	-0.00036	-0.00611	-0.01328	-0.00396	-0.00611	-0.00513
Z004E0006	-0.00097	-0.01019	-0.00717	0.00162	-0.00493	-0.0004	-0.00471	-0.00473	-0.0004	-0.00328
Z004E0008	0.00066	0.01075	-0.00039	0.00351	0.00785	0.00109	0.00046	0.00392	0.00109	0.00185
Z004E0009	0.04978	0.05067	0.04348	0.05116	0.04349	0.0492	0.04984	0.05039	0.0492	0.04804
Z004E0010	0.01686	0.02579	0.0149	0.01896	0.02291	0.01622	0.01837	0.02249	0.01622	0.02769
Z004E0011	0.00596	-0.0001	-0.00301	0.00194	-0.0034	0.00434	0.01238	0.00262	0.00434	0.00457
Z004E0012	0.03682	0.04804	0.03453	0.03952	0.04265	0.03704	0.03501	0.04026	0.03704	0.03293
Z004E0013	0.00869	0.01396	0.005	0.00988	0.00163	0.00813	0.00023	0.00519	0.00813	0.0078
Z004E0014	-0.03493	-0.02392	-0.03686	-0.03277	-0.02786	-0.03428	-0.02396	-0.0276	-0.03428	-0.03483
Z004E0015	-0.00503	-0.0125	-0.00282	-0.00631	0.00197	-0.00348	-0.01597	-0.00422	-0.00348	-0.00927
Z004E0016	-0.04179	-0.04937	-0.03969	-0.04063	-0.03853	-0.04344	-0.03759	-0.04382	-0.04344	-0.03893
Z004E0017	-0.02325	-0.02529	-0.01517	-0.02471	-0.02485	-0.02249	-0.03321	-0.01506	-0.02249	-0.0162
Z004E0018	-0.01662	-0.02386	-0.01108	-0.01646	-0.02313	-0.01744	-0.00851	-0.01962	-0.01744	-0.02804
Z004E0019	-0.02104	-0.02761	-0.02196	-0.01906	-0.01665	-0.02135	-0.02844	-0.01872	-0.02135	-0.02004
Z004E0020	-0.0017	-0.00902	-0.00898	-0.00455	-0.00759	-0.00256	-0.00581	-0.0013	-0.00256	0.00839
Z004E0021	-0.02164	-0.01917	-0.01715	-0.01928	-0.01585	-0.02165	-0.01424	-0.02213	-0.02165	-0.0228
Z004E0022	-0.01077	-0.01994	-0.01278	-0.00916	-0.00855	-0.01091	-0.01003	-0.01684	-0.01091	-0.0198
Z004E0023	0.00469	-0.00486	-0.00138	0.00616	0.00836	0.00419	-0.00501	0.0048	0.00419	0.00487
Z004E0024	-0.01823	-0.03058	-0.01189	-0.01515	-0.00979	-0.01815	-0.0197	-0.01489	-0.01815	-0.0087
Z004E0025	-0.02669	-0.01829	-0.02073	-0.02954	-0.0229	-0.02727	-0.03636	-0.02811	-0.02727	-0.01897
Z004E0026	0.01069	0.00436	0.00257	0.01111	0.00355	0.00945	0.00368	0.00629	0.00945	0.00773
Z004E0027	-0.01163	-0.02117	-0.02021	-0.00854	-0.01382	-0.01106	-0.01391	-0.01112	-0.01106	-0.00718
Z004E0028	0.0125	0.00925	0.01851	0.00975	0.00858	0.01248	0.01563	0.01339	0.01248	0.00009
Z004E0029	-0.02943	-0.02964	-0.02698	-0.02598	-0.02182	-0.02925	-0.02534	-0.02999	-0.02925	-0.02922
Z004E0030	0.01706	0.02547	0.01897	0.01939	0.01495	0.01731	0.01286	0.01391	0.01731	0.02451
Z004E0031	-0.02263	-0.01828	-0.01465	-0.02452	-0.01624	-0.02211	-0.02243	-0.01968	-0.02211	-0.01505
Z004E0032	-0.01718	-0.01094	-0.02011	-0.01594	-0.01311	-0.01779	-0.02413	-0.01515	-0.01779	-0.02272
Z004E0033	0.00391	0.01392	0.01222	0.00232	0.00112	0.00465	0.01465	0.00514	0.00465	0.01062
Z004E0034	0.00439	-0.00195	0.00395	0.0044	-0.0029	0.00232	-0.00121	0.00088	0.00232	0.00371
Z004E0035	0.0401	0.04513	0.04568	0.04207	0.03668	0.04026	0.02869	0.03428	0.04026	0.03627
Z004E0036	-0.0088	-0.01245	-0.00476	-0.01055	-0.00374	-0.00823	-0.00584	-0.01439	-0.00823	-0.0207
Z004E0037	-0.03348	-0.02575	-0.04027	-0.0368	-0.03181	-0.0347	-0.02721	-0.03924	-0.0347	-0.03325
Z004E0038	0.03234	0.03654	0.02344	0.03574	0.0306	0.03312	0.02002	0.03384	0.03312	0.03993
Z004E0039	0.05494	0.05279	0.04666	0.05304	0.0516	0.05535	0.04845	0.06057	0.05535	0.05302
Z004E0040	-0.00425	-0.01142	-0.00783	-0.00031	-0.00188	-0.00313	-0.00367	-0.00862	-0.00313	0.00347
Z004E0042	0.06609	0.06016	0.0622	0.0681	0.07009	0.06533	0.06634	0.07239	0.06533	0.07061
Z004E0043	-0.00458	-0.01082	-0.00744	-0.00309	-0.0094	-0.00575	-0.00143	-0.00529	-0.00575	-0.00539
Z004E0044	0.01046	0.01444	0.00277	0.01091	0.00417	0.00937	0.00854	0.00944	0.00937	0.00769
Z004E0045	0.00812	-0.0026	0.00486	0.00619	0.01447	0.00876	0.00544	0.01	0.00876	0.00736
Z004E0046	-0.01632	-0.02059	-0.01304	-0.01535	-0.01384	-0.01764	-0.01668	-0.02391	-0.01764	-0.02731
Z004E0047	0.00966	0.0013	0.00122	0.00881	0.01586	0.01039	0.01561	0.01068	0.01039	0.018
Z004E0048	-0.02654	-0.01727	-0.0316	-0.02365	-0.02878	-0.02539	-0.02728	-0.02628	-0.02539	-0.02915
Z004E0049	0.01931	0.02217	0.02688	0.02015	0.02477	0.01872	0.00884	0.02112	0.01872	0.01683
Z004E0050	0.0408	0.03336	0.0437	0.04225	0.03665	0.04021	0.02879	0.03494	0.04021	0.04457
Z004E0051	-0.0052	-0.00704	0.00165	-0.00741	-0.00884	-0.00494	0.00042	-0.00463	-0.00494	-0.00823
Z004E0052	0.0387	0.05484	0.0423	0.03935	0.04362	0.03679	0.04206	0.03825	0.03679	0.03994
Z004E0054	0.02328	0.02736	0.01873	0.02622	0.02119	0.02417	0.01316	0.02181	0.02417	0.02522
Z004E0056	-0.02551	-0.01595	-0.02766	-0.02716	-0.03016	-0.0247	-0.01587	-0.03026	-0.0247	-0.02648
Z004E0057	0.01538	0.0226	0.01059	0.0127	0.00796	0.01507	0.02245	0.00906	0.01507	0.01089
Z004E0058	0.01393	0.0037	0.00305	0.01408	0.00507	0.01215	0.01752	0.00759	0.01215	0.00272
Z004E0059	-0.01618	-0.01384	-0.0122	-0.01916	-0.02183	-0.01646	-0.0227	-0.0199	-0.01646	-0.01025
Z004E0060	0.01332	0.01924	0.02361	0.00928	0.00557	0.01324	0.00609	0.01323	0.01324	0.00223
Z004E0061	-0.00638	-0.01532	-0.00955	-0.00424	-0.00285	-0.00688	-0.0042	-0.01171	-0.00688	0.00279
Z004E0062	-0.0034	-0.00526	-0.01172	-0.00184	0.00082	-0.0053	0.00224	-0.00357	-0.0053	0.00656
Z004E0063	0.06071	0.04538	0.06745	0.05997	0.06538	0.06034	0.0644	0.06495	0.06034	0.06178
Z004E0064	-0.00143	-0.00853	0.00232	0.00191	0.00544	-0.00083	0.00192	-0.00143	-0.00083	-0.00908
Z004E0065	-0.00166	0.00419	-0.0064	-0.00068	0.00158	-0.00263	0.00391	-0.00273	-0.00263	-0.00756
Z004E0066	-0.01492	-0.01763	-0.01163	-0.01245	-0.0186	-0.01428	-0.02078	-0.01657	-0.01428	-0.02634
Z004E0067	0.01796	0.03024	0.023	0.01559	0.02402	0.01801	0.0133	0.02195	0.01801	0.01717
Z004E0068	-0.00702	0.00084	-0.00448	-0.00422	0.00183	-0.00716	-0.01527	-0.00526	-0.00716	-0.00558
Z004E0069	-0.02056	-0.02546	-0.01625	-0.01751	-0.01279	-0.02013	-0.01432	-0.0251	-0.02013	-0.0198
Z004E0070	0.01347	0.00925	0.00719	0.01676	0.019	0.01446	0.01882	0.00702	0.01446	0.00433
Z004E0071	0.00994	-0.00097	0.01681	0.0084	0.01496	0.01039	0.01069	0.0097	0.01039	0.0207
Z004E0072	0.06136	0.06675	0.06603	0.05782	0.06466	0.05937	0.06446	0.06203	0.05937	0.06333
Z004E0073	-0.02242	-0.02095	-0.02689	-0.02122	-0.02865	-0.02326	-0.03027	-0.02719	-0.02326	-0.01423
Z004E0074	-0.02914	-0.01762	-0.03552	-0.02679	-0.03161	-0.02862	-0.02387	-0.02902	-0.02862	-0.03085
Z004E0075	0.01082	0.01336	0.00989	0.01199	0.00399	0.01097	0.00617	0.00806	0.01097	0.00998
Z004E0076	-0.03414	-0.02604	-0.03127	-0.03168	-0.03505	-0.03388	-0.05003	-0.02828	-0.03388	-0.03478
Z004E0077	-0.02071	-0.01003	-0.0159	-0.02073	-0.02585	-0.02203	-0.02439	-0.02123	-0.02203	-0.02546
Z004E0078	-0.02417	-0.01918	-0.02825	-0.02278	-0.01992	-0.02485	-0.02561	-0.02121	-0.02485	-0.01987
Z004E0079	0.04898	0.06233	0.05561	0.05109	0.05772	0.04969	0.05283	0.0509	0.04969	0.03826
Z004E0080	-0.02971	-0.01801	-0.02772	-0.02658	-0.03019	-0.02887	-0.03481	-0.02217	-0.02887	-0.01882
Z004E0081	0.03553	0.03114	0.04071	0.03305	0.04109	0.03571	0.03359	0.03414	0.03571	0.03992
Z004E0082	-0.03003	-0.03632	-0.02587	-0.03301	-0.02654	-0.03093	-0.03207	-0.03505	-0.03093	-0.02319
Z004E0083	0.02862	0.04166	0.03095	0.02665	0.03182	0.02824	0.03155	0.02503	0.02824	0.03582
Z004E0084	-0.02088	-0.03705	-0.02335	-0.0226	-0.02337	-0.02069	-0.01712	-0.02114	-0.02069	-0.01454
Z004E0085	-0.03402	-0.04079	-0.04305	-0.03734	-0.03085	-0.03568	-0.03497	-0.0331	-0.03568	-0.02604
Z004E0086	0.01587	0.01622	0.01682	0.01361	0.01213	0.01584	0.01384	0.01014	0.01584	0.01953
Z004E0087	-0.02331	-0.01215	-0.01978	-0.0252	-0.02641	-0.02299	-0.01679	-0.02342	-0.02299	-0.01762
Z004E0088	-0.00365	-0.00983	-0.01098	-0.00485	0.00142	-0.00294	-0.00823	-0.0083	-0.00294	-0.00309
Z004E0089	0.01103	0.00798	0.01454	0.00872	0.01516	0.01069	0.00535	0.00519	0.01069	0.00832
Z004E0090	-0.00414	0.00777	-0.0079	-0.00529	0.00296	-0.0031	0.00235	-0.00111	-0.0031	-0.005
Z004E0091	-0.02379	-0.01716	-0.0181	-0.02091	-0.02157	-0.02278	-0.02757	-0.02326	-0.02278	-0.03065
Z004E0092	0.01167	-0.00028	0.0154	0.00768	0.00468	0.00985	0.01127	0.00895	0.00985	0.01071
Z004E0094	0.00558	0.02404	0.01145	0.00164	-0.0019	0.00456	0.0032	0.00113	0.00456	-0.00019
Z004E0095	0.01699	0.00965	0.01277	0.01497	0.013	0.01741	0.02356	0.01884	0.01741	0.01403
Z004E0096	-0.01199	-0.03361	-0.01987	-0.01235	-0.00917	-0.0127	-0.00527	-0.01439	-0.0127	-0.00975
Z004E0097	-0.00384	-0.01678	-0.01084	-0.00677	-0.0113	-0.00341	-0.01683	-0.00483	-0.00341	-0.01439
Z004E0098	-0.01406	-0.00721	-0.02303	-0.01283	-0.01887	-0.01528	-0.01102	-0.01572	-0.01528	-0.0141
Z004E0099	-0.00058	-0.00383	0.00107	-0.00035	-0.0063	-0.00244	-0.00111	0.00294	-0.00244	-0.00385
Z004E0100	-0.01038	-0.01728	-0.01682	-0.00887	-0.00737	-0.01112	-0.01164	-0.01721	-0.01112	-0.00693
Z004E0101	-0.02754	-0.0347	-0.02631	-0.03122	-0.02516	-0.02903	-0.02894	-0.02879	-0.02903	-0.02899
Z004E0102	-0.00675	-0.0106	-0.01137	-0.00862	-0.01125	-0.006	-0.00933	-0.0061	-0.006	-0.0077
Z004E0103	-0.01789	-0.01003	-0.0191	-0.01931	-0.02202	-0.01671	-0.0102	-0.02204	-0.01671	-0.00994
Z004E0104	-0.08538	-0.07822	-0.08903	-0.08224	-0.08926	-0.08407	-0.08585	-0.08564	-0.08407	-0.09172
Z004E0105	0.00188	-0.00319	0.0036	0.00477	-0.00103	0.00166	0.00591	0.00036	0.00166	0.00634
Z004E0106	0.08076	0.09393	0.08512	0.07954	0.08795	0.0812	0.08623	0.08342	0.0812	0.09022
Z004E0107	-0.02267	-0.02505	-0.03017	-0.02003	-0.02413	-0.02263	-0.01586	-0.0166	-0.02263	-0.01584
Z004E0108	0.05113	0.03864	0.0538	0.04943	0.04522	0.04939	0.05543	0.05309	0.04939	0.0511
Z004E0109	0.02582	0.02378	0.0293	0.02742	0.03196	0.02517	0.01921	0.02927	0.02517	0.01709
Z004E0110	0.00403	0.00058	0.00918	0.00213	0.01028	0.0044	0.00506	0.00536	0.0044	-0.00451
Z004E0111	-0.01165	-0.00019	-0.01212	-0.0128	-0.0054	-0.01004	-0.0135	-0.00879	-0.01004	-0.01668
Z004E0113	-0.0165	-0.01137	-0.01627	-0.0186	-0.01328	-0.01651	-0.02088	-0.01882	-0.01651	-0.00701
Z004E0114	0.0363	0.04095	0.03309	0.04014	0.04467	0.03798	0.03545	0.03879	0.03798	0.03815
Z004E0115	0.00615	0.01294	0.00771	0.00638	-0.00097	0.00387	0.00929	-0.00171	0.00387	0.00629
Z004E0116	-0.02548	-0.03932	-0.03194	-0.0225	-0.02841	-0.02484	-0.02149	-0.02731	-0.02484	-0.03492
Z004E0118	-0.00938	0.00169	-0.00318	-0.00554	-0.00115	-0.00875	-0.00225	-0.01371	-0.00875	0.00135
Z004E0120	0.00108	-0.01338	-0.00324	-0.0006	0.00473	0.002	0.01111	0.00019	0.002	0.00065
Z004E0121	0.0103	0.01982	0.00521	0.00749	0.00511	0.00991	0.00738	0.01673	0.00991	0.01374
Z004E0122	0.00477	-0.00344	-0.00141	0.00864	0.01297	0.00602	-0.00129	0.00685	0.00602	0.00803
Z004E0123	-0.00385	-0.01725	0.00187	-0.00057	-0.00639	-0.00258	-0.00466	-0.0085	-0.00258	-0.00545
Z004E0124	-0.01799	-0.00577	-0.02008	-0.02004	-0.01315	-0.01783	-0.01969	-0.0159	-0.01783	-0.01285
Z004E0125	0.01248	0.00455	0.01499	0.00954	0.00646	0.01233	0.00772	0.00607	0.01233	0.00765
Z004E0126	0.01536	0.01148	0.01028	0.01565	0.01106	0.01407	0.02412	0.01403	0.01407	0.01247
Z004E0127	0.00041	-0.00371	-0.00163	-0.00287	0.00214	-0.00089	0.00694	-0.00126	-0.00089	0.00054
Z004E0128	0.01163	0.00135	0.00555	0.00845	0.01376	0.01103	0.01265	0.01152	0.01103	0.02095
Z004E0129	0.00841	0.00263	0.00362	0.00473	0.01153	0.0076	-0.00369	0.01005	0.0076	0.0076
Z004E0130	-0.01731	-0.01944	-0.02175	-0.01815	-0.01013	-0.01605	-0.02233	-0.0135	-0.01605	-0.01744
Z004E0131	-0.0171	-0.02302	-0.02095	-0.01663	-0.0242	-0.01817	-0.01935	-0.01814	-0.01817	-0.0275
Z004E0133	-0.0226	-0.00733	-0.02412	-0.02394	-0.01646	-0.02128	-0.02522	-0.01947	-0.02128	-0.02865
Z004E0134	0.00122	-0.0035	0.0069	-0.00023	-0.00269	0.0023	-0.00154	0.00141	0.0023	-0.00225
Z004E0135	-0.02013	-0.00818	-0.02322	-0.02183	-0.01457	-0.02015	-0.01724	-0.01211	-0.02015	-0.01505
Z004E0136	-0.01904	-0.02486	-0.02499	-0.01838	-0.01437	-0.01876	-0.01828	-0.01914	-0.01876	-0.0083
Z004E0137	-0.00142	0.00746	0.00249	0.00218	-0.00282	-0.00119	-0.00503	-0.00304	-0.00119	0.00589
Z004E0138	-0.01682	-0.0077	-0.02136	-0.01823	-0.02181	-0.01623	-0.01434	-0.02198	-0.01623	-0.0158
Z004E0139	-0.00926	0.00001	-0.01405	-0.00585	-0.00245	-0.00773	-0.00191	-0.00912	-0.00773	-0.01695
Z004E0140	0.04356	0.02746	0.04406	0.04185	0.04883	0.04503	0.03514	0.04517	0.04503	0.03406
Z004E0141	-0.00654	0.00308	0.00398	-0.00712	0.00194	-0.00459	-0.01297	-0.00267	-0.00459	0.00124
Z004E0142	-0.01481	-0.02006	-0.00974	-0.01156	-0.00728	-0.01403	-0.02016	-0.01107	-0.01403	-0.02071
Z004E0143	-0.00494	0.00495	-0.00307	-0.00117	0.00183	-0.00399	0.00136	-0.00928	-0.00399	-0.01202
Z004E0144	-0.00616	-0.01568	-0.01443	-0.00472	-0.00412	-0.00769	-0.00129	-0.01343	-0.00769	-0.00287
Z004E0145	0.03457	0.04447	0.03225	0.03081	0.02778	0.0332	0.0431	0.03569	0.0332	0.04317
Z004E0146	0.02589	0.03234	0.02343	0.02763	0.02807	0.02552	0.02645	0.02021	0.02552	0.02113
Z004E0147	-0.01489	-0.00266	-0.01085	-0.01207	-0.00737	-0.01527	-0.01226	-0.01263	-0.01527	-0.01524
Z004E0148	0.03644	0.04621	0.03366	0.03543	0.04163	0.03799	0.03529	0.03286	0.03799	0.0277
Z004E0149	-0.01662	-0.03182	-0.01595	-0.01871	-0.02297	-0.01885	-0.01549	-0.01986	-0.01885	-0.01792
Z004E0150	-0.00736	-0.00569	-0.00123	-0.0098	-0.00302	-0.00726	-0.00982	-0.00554	-0.00726	-0.0084
Z004E0152	0.00584	0.00931	0.00303	0.00235	-0.00265	0.00528	0.01802	0.00526	0.00528	0.00479
Z004E0153	-0.01229	-0.00711	-0.01894	-0.01015	-0.01448	-0.01225	-0.01659	-0.01121	-0.01225	-0.01316
Z004E0155	0.01311	0.00894	0.01041	0.01071	0.01668	0.01387	0.01331	0.01628	0.01387	0.00486
Z004E0156	0.01477	0.01567	0.00974	0.01405	0.02011	0.01552	0.02052	0.01057	0.01552	0.01697
Z004E0158	0.02823	0.0365	0.0236	0.03026	0.02423	0.02834	0.02018	0.03447	0.02834	0.02099
Z004E0159	-0.03037	-0.02155	-0.03303	-0.02904	-0.0352	-0.03145	-0.03815	-0.02844	-0.03145	-0.02107
Z004E0160	0.01009	0.00518	0.00657	0.00723	0.0076	0.0095	0.00823	0.01064	0.0095	0.00742
Z004E0161	0.02012	0.02379	0.01497	0.01849	0.02188	0.02116	0.02676	0.02686	0.02116	0.01896
Z004E0162	-0.00313	-0.00422	-0.01094	-0.00659	-0.00184	-0.00439	-0.00228	-0.00916	-0.00439	-0.00266
Z004E0163	0.00836	0.00533	0.01347	0.01122	0.00625	0.00894	-0.00203	0.00314	0.00894	0.01232
Z004E0164	-0.01093	-0.01539	-0.01392	-0.01464	-0.01853	-0.01209	-0.02097	-0.01035	-0.01209	-0.01132
Z004E0165	0.03547	0.04665	0.03773	0.03766	0.03264	0.03511	0.04178	0.03429	0.03511	0.04235
Z004E0166	-0.0598	-0.06447	-0.05793	-0.0648	-0.06764	-0.06168	-0.06665	-0.05582	-0.06168	-0.07087
Z004E0167	-0.00707	0.00393	-0.00246	-0.01165	-0.01463	-0.00877	0.00126	-0.00668	-0.00877	-0.01006
Z004E0168	-0.01299	-0.00518	-0.00782	-0.01016	-0.01577	-0.01248	-0.01564	-0.01398	-0.01248	-0.01062
Z004E0169	-0.01188	0.00097	-0.00786	-0.01669	-0.01902	-0.01358	-0.00781	-0.00756	-0.01358	-0.02332
Z004E0170	0.02337	0.01745	0.02524	0.02611	0.02022	0.02328	0.01764	0.02226	0.02328	0.02479
Z004E0171	-0.01252	-0.02296	-0.0045	-0.01342	-0.00542	-0.01091	-0.01355	-0.00969	-0.01091	-0.01574
Z004E0172	-0.02621	-0.02165	-0.02636	-0.02569	-0.03154	-0.02792	-0.03122	-0.02758	-0.02792	-0.02073
Z004E0173	0.04748	0.04057	0.04854	0.04487	0.04918	0.04672	0.03635	0.04214	0.04672	0.0492
Z004E0174	0.01516	0.01483	0.0213	0.01149	0.01951	0.01404	0.0122	0.02152	0.01404	0.0129
Z004E0175	0.02404	0.01529	0.02052	0.02131	0.02472	0.02359	0.02883	0.02337	0.02359	0.0178
Z004E0176	0.02555	0.0289	0.01971	0.02374	0.02046	0.02644	0.03105	0.02587	0.02644	0.01641
Z004E0177	-0.00104	0.0114	-0.005	0.00023	0.00419	-0.002	-0.00283	0.00062	-0.002	-0.00126
Z004E0178	-0.00154	0.00512	-0.00626	-0.00471	-0.00488	-0.00247	0.0074	-0.00248	-0.00247	0.00121
Z004E0179	-0.04138	-0.04005	-0.03459	-0.04236	-0.03382	-0.04086	-0.0455	-0.03373	-0.04086	-0.03761
Z004E0180	0.00498	-0.00377	0.0123	0.0061	0.00787	0.00417	-0.00108	-0.00043	0.00417	-0.00411
Z004E0181	0.0116	0.00668	0.00495	0.01356	0.00642	0.01072	0.01714	0.01097	0.01072	0.01164
Z004E0182	-0.04317	-0.04131	-0.04442	-0.04456	-0.03771	-0.04253	-0.04261	-0.04038	-0.04253	-0.04531
Z004E0183	0.06482	0.06947	0.06707	0.06764	0.06267	0.06493	0.06646	0.06384	0.06493	0.07194
Z004E0184	0.01112	0.00808	0.01481	0.00943	0.00661	0.01112	0.01576	0.00994	0.01112	0.0105
Z004E0185	-0.01912	-0.026	-0.0244	-0.02052	-0.02278	-0.01799	-0.01862	-0.01857	-0.01799	-0.01526
Z004E0186	0.00178	0.01229	-0.00069	0.00474	-0.00035	0.00291	-0.01004	0.00384	0.00291	-0.00396
Z004E0187	-0.01968	-0.01372	-0.01636	-0.02443	-0.02827	-0.02083	-0.02543	-0.0271	-0.02083	-0.03407
Z004E0188	0.0345	0.03833	0.03001	0.03555	0.038	0.0341	0.04476	0.03465	0.0341	0.02923
Z004E0189	-0.02506	-0.02219	-0.02625	-0.02565	-0.01906	-0.02381	-0.01455	-0.02569	-0.02381	-0.02373
Z004E0190	-0.00357	-0.01033	-0.01096	-0.00302	-0.01092	-0.00519	-0.00327	0.00011	-0.00519	-0.01018
Z004E0191	0.00549	-0.0009	-0.00457	0.00789	0.00298	0.00558	0.00838	0.01075	0.00558	0.00356
Z004E0192	-0.00781	-0.00168	-0.00854	-0.0112	-0.01333	-0.00818	-0.01537	-0.00687	-0.00818	-0.01853
Z004E0193	-0.02336	-0.01823	-0.01827	-0.01952	-0.01547	-0.02288	-0.01773	-0.02294	-0.02288	-0.02037
Z004E0194	-0.03722	-0.04569	-0.03023	-0.04116	-0.03536	-0.03786	-0.03687	-0.04267	-0.03786	-0.0409
Z004E0195	-0.00201	-0.006	-0.00732	-0.00359	-0.00463	-0.00117	-0.00303	0.0036	-0.00117	0.00248
Z004E0196	0.02837	0.02752	0.02598	0.0276	0.02493	0.02957	0.0258	0.02803	0.02957	0.03488
Z004E0197	0.0336	0.05647	0.03661	0.03588	0.03015	0.03308	0.03807	0.02863	0.03308	0.03569
Z004E0198	0.01644	0.02915	0.02384	0.01614	0.01111	0.01558	0.01077	0.02128	0.01558	0.00558
Z004E0199	-0.01376	-0.00716	-0.0089	-0.01148	-0.00617	-0.01297	-0.0167	-0.01335	-0.01297	-0.01219
Z004E0200	-0.02441	-0.0154	-0.01832	-0.02722	-0.02861	-0.02445	-0.02413	-0.02361	-0.02445	-0.02132
Z005E0001	-0.03145	-0.04091	-0.03342	-0.03345	-0.03091	-0.03207	-0.03033	-0.03528	-0.03207	-0.03039
Z005E0004	0.03781	0.04116	0.03522	0.03835	0.0403	0.0385	0.03594	0.04027	0.0385	0.03527
Z005E0007	0.0541	0.06653	0.05393	0.05079	0.05518	0.05355	0.05768	0.05026	0.05355	0.0528
Z005E0008	-0.02208	-0.02164	-0.02449	-0.02371	-0.01986	-0.02156	-0.02295	-0.02309	-0.02156	-0.0268
Z005E0009	-0.03653	-0.04616	-0.0394	-0.03323	-0.03493	-0.03641	-0.03265	-0.03709	-0.03641	-0.04015
Z005E0010	0.02933	0.03201	0.02889	0.02803	0.02875	0.03007	0.03466	0.0295	0.03007	0.0397
Z005E0011	0.04057	0.04286	0.04334	0.03709	0.03781	0.04039	0.04229	0.04398	0.04039	0.04095
Z005E0012	0.00019	0.00416	-0.00082	0.00111	-0.0022	-0.00064	0.00983	-0.00216	-0.00064	-0.00023
Z005E0013	-0.01303	-0.00867	-0.01082	-0.01251	-0.0152	-0.01317	-0.01233	-0.01488	-0.01317	-0.0152
Z005E0014	0.00315	-0.00455	0.00476	0.00174	0.00481	0.00375	0.01106	0.00391	0.00375	0.007
Z005E0015	-0.06524	-0.0685	-0.06441	-0.06349	-0.06282	-0.06456	-0.06211	-0.06165	-0.06456	-0.06598
Z005E0016	-0.03814	-0.02467	-0.03577	-0.04131	-0.04034	-0.03838	-0.04767	-0.03765	-0.03838	-0.0328
Z005E0017	-0.01713	-0.02233	-0.01422	-0.02108	-0.01963	-0.01754	-0.02209	-0.02124	-0.01754	-0.02175
Z005E0018	0.00096	-0.00279	0.00382	-0.00015	-0.00125	0.00048	-0.00078	0.00241	0.00048	-0.0053
Z005E0019	0.01028	0.01511	0.00741	0.00832	0.01096	0.00982	0.00324	0.0096	0.00982	0.01283
Z005E0020	-0.0209	-0.02422	-0.02214	-0.01677	-0.02151	-0.0204	-0.03138	-0.01939	-0.0204	-0.01326
Z005E0021	0.02406	0.02945	0.0243	0.02564	0.02402	0.02355	0.01805	0.02854	0.02355	0.01871
Z005E0022	-0.01392	-0.02144	-0.01565	-0.00961	-0.01177	-0.01376	-0.02597	-0.01123	-0.01376	-0.01381
Z005E0028	-0.00643	0.005	-0.00983	-0.00942	-0.00549	-0.00707	-0.0063	-0.01156	-0.00707	-0.01125
Z005E0029	-0.02543	-0.01725	-0.02751	-0.02784	-0.02524	-0.02538	-0.02131	-0.02709	-0.02538	-0.01899
Z005E0032	-0.01804	-0.01497	-0.01593	-0.01752	-0.01974	-0.01832	-0.01337	-0.01523	-0.01832	-0.01898
Z005E0033	0.00237	-0.00568	-0.00017	0.00577	0.00522	0.0028	-0.00665	0.00578	0.0028	0.00088
Z005E0034	0.00735	0.0088	0.00975	0.00969	0.0098	0.00833	0.01037	0.0096	0.00833	0.01021
Z005E0035	0.04443	0.05422	0.04724	0.0448	0.04201	0.04419	0.05106	0.04225	0.04419	0.04165
Z005E0036	0.07052	0.05851	0.0719	0.06821	0.07166	0.07024	0.07546	0.06763	0.07024	0.07107
Z005E0037	-0.01054	-0.01721	-0.01131	-0.01348	-0.00969	-0.01088	0.00206	-0.01381	-0.01088	-0.00857
Z005E0038	0.02661	0.04261	0.02852	0.02831	0.02528	0.02594	0.02396	0.02823	0.02594	0.03108
Z005E0039	0.05846	0.07351	0.05689	0.05629	0.0612	0.05878	0.0599	0.05553	0.05878	0.06657
Z005E0040	0.01016	-0.00072	0.01229	0.00729	0.01096	0.00981	0.00568	0.00586	0.00981	0.00618
Z005E0042	-0.01548	-0.01623	-0.01543	-0.01898	-0.01711	-0.01493	-0.00258	-0.01921	-0.01493	-0.02133
Z005E0043	0.05488	0.0583	0.05638	0.05731	0.05721	0.05548	0.05336	0.05461	0.05548	0.05285
Z005E0044	0.02007	0.02288	0.02045	0.01791	0.02124	0.01984	0.02075	0.0232	0.01984	0.02379
Z005E0045	0.00272	0.00714	0.00166	0.00587	0.00599	0.00328	0.01045	0.00451	0.00328	0.01464
Z005E0046	-0.00143	-0.00623	-0.00226	-0.00033	-0.0036	-0.00193	-0.00673	-0.00323	-0.00193	-0.0112
Z005E0047	-0.00542	-0.01282	-0.00755	-0.0068	-0.00627	-0.00467	-0.00512	-0.00657	-0.00467	-0.00513
Z005E0048	-0.00159	-0.00767	-0.00231	0.00122	-0.00273	-0.00119	-0.00387	0.00015	-0.00119	-0.0063
Z005E0049	0.04776	0.05908	0.04838	0.05051	0.05108	0.04802	0.03916	0.0535	0.04802	0.04685
Z005E0050	-0.00648	-0.01696	-0.00151	-0.007	-0.00873	-0.00573	-0.01345	-0.00778	-0.00573	-0.01436
Z005E0051	0.00336	0.00535	0.0025	0.00142	0.00186	0.00346	0.00414	0.00163	0.00346	0.00526
Z005E0052	-0.01484	0.01169	-0.01619	-0.01236	-0.01486	-0.01441	-0.01461	-0.01473	-0.01441	-0.00768
Z005E0053	-0.00192	0.01013	-0.00319	-0.00169	0.00047	-0.00259	-0.00299	0.00147	-0.00259	-0.00139
Z005E0054	0.01219	0.01272	0.01437	0.01362	0.0098	0.01182	0.01546	0.01275	0.01182	0.00765
Z005E0055	0.00365	-0.00151	0.00226	0.00247	0.00592	0.00434	0.00619	0.00496	0.00434	0.00088
Z005E0056	-0.01001	-0.00543	-0.00973	-0.01265	-0.00873	-0.01054	-0.01661	-0.00612	-0.01054	-0.00709
Z005E0057	0.00103	-0.00074	0.00113	0.00326	0.00007	0.00141	-0.00574	0.00641	0.00141	-0.0062
Z005E0058	-0.00689	-0.00589	-0.01004	-0.00837	-0.00463	-0.00768	-0.01602	-0.00377	-0.00768	-0.00776
Z005E0059	0.03784	0.03235	0.0421	0.03575	0.04052	0.03816	0.04861	0.03573	0.03816	0.04841
Z005E0060	-0.02414	-0.02213	-0.01917	-0.02674	-0.02558	-0.02356	-0.029	-0.02313	-0.02356	-0.02121
Z005E0061	-0.03502	-0.02349	-0.03666	-0.0366	-0.03324	-0.03498	-0.03767	-0.03586	-0.03498	-0.02973
Z005E0062	-0.00725	-0.00608	-0.00974	-0.00987	-0.00629	-0.00759	-0.01216	-0.00504	-0.00759	-0.01283
Z005E0063	0.00183	-0.00068	0.0007	0.00449	0.00427	0.00199	-0.00424	0.00313	0.00199	-0.00529
Z005E0064	-0.00477	-0.01011	-0.00709	-0.00719	-0.00706	-0.00531	-0.01176	-0.003	-0.00531	-0.0092
Z005E0066	-0.00363	0.00657	-0.004	-0.00155	-0.00448	-0.00314	-0.00136	-0.00348	-0.00314	0.00468
Z005E0067	-0.01396	-0.0003	-0.01163	-0.01217	-0.01212	-0.01425	-0.01292	-0.01258	-0.01425	-0.01603
Z005E0068	-0.03467	-0.02957	-0.03844	-0.03756	-0.03506	-0.03494	-0.03563	-0.03552	-0.03494	-0.0373
Z005E0069	-0.01716	-0.01949	-0.02091	-0.01418	-0.01496	-0.01709	-0.01644	-0.0155	-0.01709	-0.01757
Z005E0071	-0.02555	-0.02501	-0.02291	-0.02437	-0.02668	-0.02631	-0.01861	-0.02109	-0.02631	-0.0262
Z005E0072	0.03425	0.03618	0.03544	0.03636	0.03559	0.03381	0.03433	0.03496	0.03381	0.03057
Z005E0073	-0.01354	-0.01328	-0.00957	-0.01112	-0.01168	-0.01289	-0.01361	-0.01514	-0.01289	-0.00813
Z005E0074	-0.0256	-0.02421	-0.02842	-0.0233	-0.02782	-0.02611	-0.02863	-0.02845	-0.02611	-0.01968
Z005E0075	-0.04847	-0.05103	-0.05003	-0.0468	-0.05072	-0.04925	-0.03557	-0.04435	-0.04925	-0.04728
Z005E0076	-0.02226	-0.02186	-0.01648	-0.02472	-0.02302	-0.02161	-0.02525	-0.01699	-0.02161	-0.01437
Z005E0077	-0.01607	-0.00336	-0.01879	-0.02017	-0.01659	-0.01674	-0.00206	-0.02104	-0.01674	-0.01952
Z005E0079	0.03086	0.02904	0.02816	0.03399	0.03316	0.03128	0.02964	0.03164	0.03128	0.02512
Z005E0080	0.01321	0.01422	0.00983	0.01212	0.01062	0.01308	0.01876	0.00764	0.01308	0.01129
Z005E0082	0.01013	0.0007	0.00774	0.01062	0.01193	0.01046	0.00648	0.01143	0.01046	0.00999
Z005E0083	-0.00286	-0.01438	0.00141	-0.00521	-0.00184	-0.00286	-0.00792	-0.00145	-0.00286	-0.00071
Z005E0084	-0.03096	-0.03236	-0.03075	-0.03277	-0.03268	-0.0309	-0.02186	-0.02724	-0.0309	-0.02651
Z005E0085	-0.0021	0.00021	-0.00327	-0.00378	-0.00375	-0.00175	-0.01241	-0.00452	-0.00175	-0.00164
Z005E0087	-0.02018	-0.01163	-0.02016	-0.01828	-0.0211	-0.01944	-0.01932	-0.01599	-0.01944	-0.02264
Z005E0088	-0.02429	-0.02559	-0.02106	-0.02679	-0.02263	-0.02339	-0.01959	-0.02699	-0.02339	-0.02655
Z005E0089	0.04003	0.05061	0.04319	0.04154	0.0425	0.04041	0.04474	0.03849	0.04041	0.03639
Z005E0090	0.01785	0.02481	0.02281	0.02013	0.0196	0.01856	0.01283	0.01929	0.01856	0.02155
Z005E0091	-0.02509	-0.02408	-0.02557	-0.02356	-0.02695	-0.02579	-0.01486	-0.02027	-0.02579	-0.02367
Z005E0092	-0.00586	-0.00539	-0.00856	-0.00815	-0.0078	-0.00685	0.00008	-0.00957	-0.00685	-0.00202
Z005E0093	0.06734	0.05026	0.06655	0.06669	0.06452	0.06683	0.07036	0.06928	0.06683	0.0618
Z005E0094	-0.04497	-0.03407	-0.04573	-0.04293	-0.0452	-0.04459	-0.03893	-0.03981	-0.04459	-0.04727
Z005E0095	0.03212	0.03129	0.03523	0.02953	0.03288	0.0321	0.02426	0.03476	0.0321	0.02644
Z005E0096	0.0288	0.02639	0.02643	0.02669	0.03022	0.02784	0.03961	0.02602	0.02784	0.03131
Z005E0099	-0.01579	-0.00713	-0.01195	-0.01424	-0.01624	-0.01623	-0.01589	-0.01332	-0.01623	-0.01107
Z005E0100	0.00464	0.01785	0.00109	0.00744	0.00662	0.00375	0.00867	0.00181	0.00375	0.01081
Z005E0102	-0.01784	-0.00407	-0.01886	-0.01569	-0.01908	-0.01723	-0.02388	-0.01778	-0.01723	-0.02362
Z005E0104	-0.02657	-0.02936	-0.02955	-0.0288	-0.0256	-0.02717	-0.03048	-0.02682	-0.02717	-0.03273
Z005E0105	-0.01199	-0.00566	-0.01358	-0.01026	-0.01283	-0.01163	-0.00458	-0.01444	-0.01163	-0.0161
Z005E0106	-0.03344	-0.03119	-0.03073	-0.03116	-0.03236	-0.03351	-0.03863	-0.03498	-0.03351	-0.02787
Z005E0107	0.00087	-0.00141	0.00292	0.00259	-0.00041	0.00108	-0.00387	-0.0001	0.00108	-0.00714
Z005E0108	0.01582	0.01529	0.01738	0.01546	0.01655	0.01542	0.00104	0.01255	0.01542	0.00821
Z005E0109	-0.0271	-0.02809	-0.02788	-0.02885	-0.02492	-0.02653	-0.0224	-0.02404	-0.02653	-0.0312
Z005E0110	0.0087	0.01888	0.00715	0.00879	0.01111	0.00908	0.00516	0.00622	0.00908	0.00495
Z005E0111	0.00144	0.00704	-0.00127	-0.00142	0.0029	0.00115	0.0001	0.00246	0.00115	0.0004
Z005E0112	0.02185	0.00899	0.01918	0.02406	0.01944	0.02129	0.02165	0.02066	0.02129	0.01339
Z005E0113	-0.04	-0.04411	-0.03496	-0.03831	-0.04124	-0.03939	-0.04497	-0.04115	-0.03939	-0.04488
Z005E0114	-0.03691	-0.03988	-0.03355	-0.03446	-0.03546	-0.03727	-0.03076	-0.03278	-0.03727	-0.03483
Z005E0115	-0.01351	-0.01613	-0.0132	-0.01468	-0.0144	-0.01307	-0.00998	-0.00863	-0.01307	-0.00958
Z005E0116	0.00775	0.00522	0.01122	0.00512	0.00872	0.00732	-0.00594	0.01196	0.00732	-0.00038
Z005E0117	0.00609	0.00407	0.00559	0.00376	0.00696	0.00648	0.01468	0.00613	0.00648	0.0024
Z005E0118	-0.00985	-0.00839	-0.00657	-0.01297	-0.01079	-0.00889	-0.0039	-0.01016	-0.00889	-0.00877
Z005E0119	0.00637	0.02389	0.00403	0.00387	0.00438	0.00613	0.01596	0.00884	0.00613	0.01034
Z005E0120	-0.02751	-0.03692	-0.02283	-0.02579	-0.02898	-0.02715	-0.0169	-0.02845	-0.02715	-0.02556
Z005E0121	-0.00383	0.00188	-0.00533	-0.007	-0.00576	-0.00391	-0.01007	-0.00694	-0.00391	-0.01149
Z005E0122	-0.04151	-0.04785	-0.0395	-0.04319	-0.04	-0.04174	-0.03911	-0.04195	-0.04174	-0.0322
Z005E0123	0.01261	0.01312	0.01309	0.01024	0.01153	0.013	0.02546	0.01053	0.013	0.01684
Z005E0125	-0.01293	-0.00556	-0.01238	-0.01314	-0.01497	-0.01338	-0.00065	-0.01326	-0.01338	-0.00946
Z005E0126	-0.01833	-0.00705	-0.0151	-0.01845	-0.02039	-0.01889	-0.01062	-0.0185	-0.01889	-0.02433
Z005E0127	0.00453	-0.0019	0.00508	0.00365	0.00217	0.00456	0.01169	0.00111	0.00456	0.00484
Z005E0128	-0.04238	-0.04824	-0.043	-0.03987	-0.04287	-0.04304	-0.04506	-0.04593	-0.04304	-0.0383
Z005E0129	0.0129	0.01125	0.0108	0.0159	0.01436	0.01237	0.00515	0.01057	0.01237	0.01136
Z005E0130	0.03463	0.03851	0.03276	0.03236	0.03684	0.03535	0.04492	0.03414	0.03535	0.03335
Z005E0131	-0.01104	-0.01166	-0.01384	-0.01274	-0.00935	-0.01161	-0.00578	-0.00909	-0.01161	-0.01208
Z005E0133	-0.03893	-0.0473	-0.04305	-0.03696	-0.03727	-0.03961	-0.03261	-0.04116	-0.03961	-0.04151
Z005E0134	-0.00521	-0.00479	-0.00633	-0.00253	-0.00608	-0.00498	-0.00371	-0.00319	-0.00498	-0.01148
Z005E0137	-0.03013	-0.02146	-0.03164	-0.03364	-0.03226	-0.03083	-0.03647	-0.03013	-0.03083	-0.03825
Z005E0138	-0.01873	-0.01662	-0.01751	-0.02185	-0.01735	-0.01908	-0.02669	-0.02245	-0.01908	-0.01978
Z005E0139	0.05144	0.04251	0.0522	0.05463	0.05431	0.0523	0.06297	0.05402	0.0523	0.06061
Z005E0141	-0.02215	-0.02087	-0.02052	-0.02159	-0.02423	-0.02241	-0.01054	-0.02709	-0.02241	-0.02091
Z005E0142	0.0145	0.00751	0.01779	0.01785	0.0161	0.01433	0.0042	0.0136	0.01433	0.01657
Z005E0143	-0.01698	-0.01997	-0.01735	-0.01876	-0.01859	-0.01723	-0.02092	-0.01461	-0.01723	-0.01574
Z005E0144	0.00421	-0.0196	0.00401	0.00448	0.00305	0.00382	0.0083	0.00581	0.00382	0.00978
Z005E0145	-0.00748	0.00288	-0.00344	-0.01082	-0.00543	-0.00702	-0.01304	-0.00911	-0.00702	-0.0131
Z005E0146	-0.0282	-0.02282	-0.03104	-0.02602	-0.0265	-0.02909	-0.02147	-0.02355	-0.02909	-0.02641
Z005E0147	0.07132	0.08048	0.06989	0.07304	0.07022	0.07134	0.08533	0.07444	0.07134	0.08061
Z005E0148	0.00062	0.00623	-0.00032	-0.00086	-0.00037	0.00124	-0.00942	0.00012	0.00124	0.00744
Z005E0149	-0.00821	-0.00961	-0.00702	-0.00587	-0.0059	-0.00802	-0.01355	-0.00939	-0.00802	-0.01478
Z005E0152	-0.01938	-0.00975	-0.01673	-0.01737	-0.01729	-0.01904	-0.02527	-0.01639	-0.01904	-0.01786
Z005E0153	-0.02508	-0.03766	-0.02124	-0.02541	-0.02588	-0.02528	-0.01851	-0.02265	-0.02528	-0.01726
Z005E0154	0.01032	0.0176	0.00929	0.01111	0.01009	0.01079	0.02188	0.01536	0.01079	0.01562
Z005E0155	0.01058	0.01173	0.01383	0.0134	0.01334	0.01129	0.00486	0.01131	0.01129	0.02069
Z005E0156	-0.01147	-0.01899	-0.01035	-0.00936	-0.01267	-0.0106	-0.01396	-0.01281	-0.0106	-0.01101
Z005E0157	-0.01041	-0.02054	-0.00655	-0.01176	-0.01193	-0.01022	-0.02238	-0.00629	-0.01022	-0.00383
Z005E0158	0.09436	0.0826	0.09312	0.09161	0.09162	0.09401	0.09086	0.09674	0.09401	0.08671
Z005E0159	0.00371	0.00514	0.00847	0.00127	0.00528	0.00477	0.01025	0.00711	0.00477	0.00915
Z005E0160	0.00631	0.01564	0.00573	0.00769	0.00592	0.00596	0.01295	0.00166	0.00596	0.00528
Z005E0161	-0.02106	-0.01911	-0.02281	-0.02328	-0.02069	-0.02133	-0.02885	-0.01863	-0.02133	-0.02116
Z005E0163	0.00987	0.017	0.00872	0.00761	0.00934	0.01062	0.00188	0.01284	0.01062	0.01035
Z005E0164	-0.01172	-0.01783	-0.00864	-0.01029	-0.01359	-0.01244	-0.01991	-0.00659	-0.01244	-0.01805
Z005E0165	0.00743	0.00683	0.00449	0.01034	0.00786	0.00673	0.0073	0.01081	0.00673	0.00492
Z005E0166	0.02622	0.0172	0.02979	0.02891	0.02826	0.02654	0.03293	0.025	0.02654	0.02907
Z005E0167	-0.00865	-0.02745	-0.01008	-0.00582	-0.00763	-0.00936	-0.01195	-0.00551	-0.00936	-0.00312
Z005E0168	-0.0089	-0.0106	-0.00963	-0.01104	-0.0103	-0.00843	-0.0115	-0.00791	-0.00843	-0.01403
Z005E0169	-0.05655	-0.05293	-0.05452	-0.05422	-0.05552	-0.05581	-0.05619	-0.06019	-0.05581	-0.05425
Z005E0170	0.0136	0.0128	0.01707	0.01005	0.01157	0.0135	0.01512	0.01568	0.0135	0.01224
Z005E0171	0.05166	0.0415	0.0494	0.05438	0.05121	0.05206	0.05834	0.05074	0.05206	0.05191
Z005E0172	0.00634	0.01182	0.00445	0.00412	0.00464	0.00593	0.00074	0.00757	0.00593	0.00988
Z005E0173	-0.03119	-0.03821	-0.0327	-0.02917	-0.03301	-0.03063	-0.03241	-0.03481	-0.03063	-0.0385
Z005E0174	-0.00075	0.00045	-0.00343	0.00124	-0.00259	-0.00154	-0.01107	0.0038	-0.00154	-0.00891
Z005E0175	0.02097	0.01786	0.02485	0.02324	0.0198	0.0217	0.02168	0.02226	0.0217	0.0291
Z005E0176	-0.00581	-0.01473	-0.0024	-0.00891	-0.00394	-0.00497	0.00214	-0.01001	-0.00497	-0.00805
Z005E0178	0.01234	0.01286	0.01252	0.01097	0.01138	0.01299	0.00309	0.01614	0.01299	0.01823
Z005E0179	-0.02778	-0.04023	-0.02742	-0.0298	-0.02644	-0.02755	-0.02784	-0.02932	-0.02755	-0.03339
Z005E0180	-0.00523	-0.00244	-0.00654	-0.00802	-0.00326	-0.00448	0.00473	-0.00295	-0.00448	-0.00867
Z005E0181	-0.00907	-0.01126	-0.00944	-0.00627	-0.01011	-0.0088	-0.00352	-0.00646	-0.0088	-0.00052
Z005E0182	-0.02093	-0.01174	-0.02218	-0.0191	-0.01952	-0.02148	-0.01496	-0.02541	-0.02148	-0.02321
Z005E0183	-0.00859	-0.01213	-0.00487	-0.00805	-0.01096	-0.009	0.00543	-0.0117	-0.009	-0.01235
Z005E0184	0.01787	0.02626	0.01807	0.01915	0.01692	0.01839	0.02435	0.0195	0.01839	0.01311
Z005E0185	-0.01213	-0.02188	-0.01456	-0.01413	-0.01119	-0.01282	-0.01178	-0.0165	-0.01282	-0.01947
Z005E0186	0.00734	-0.00585	0.00593	0.01027	0.00602	0.00789	0.00742	0.0069	0.00789	0.00104
Z005E0187	0.02212	0.0196	0.02465	0.0232	0.01929	0.02158	0.00717	0.02261	0.02158	0.01089
Z005E0189	-0.00351	-0.00033	-0.00658	-0.00025	-0.00174	-0.00332	-0.00941	-0.00758	-0.00332	0.00267
Z005E0190	-0.00423	-0.00193	-0.00296	-0.00282	-0.00482	-0.00469	-0.00269	-0.00757	-0.00469	-0.01106
Z005E0191	0.03925	0.04083	0.04206	0.03625	0.03733	0.03865	0.03413	0.03954	0.03865	0.04503
Z005E0192	-0.01987	-0.02107	-0.01727	-0.01921	-0.02032	-0.02052	-0.00581	-0.02323	-0.02052	-0.02252
Z005E0193	0.00684	0.01781	0.00549	0.00915	0.00505	0.00634	-0.0023	0.00593	0.00634	0.00527
Z005E0196	0.01341	0.02405	0.01201	0.01387	0.01132	0.01293	0.02496	0.01651	0.01293	0.00811
Z005E0197	-0.01913	-0.02057	-0.01882	-0.02011	-0.02129	-0.01983	-0.02598	-0.0145	-0.01983	-0.02848
Z005E0198	-0.00784	-0.01498	-0.01077	-0.01019	-0.00978	-0.00834	-0.01553	-0.00871	-0.00834	-0.011
Z005E0199	0.05561	0.05862	0.05686	0.05724	0.05391	0.05539	0.05414	0.05522	0.05539	0.0559
Z006E0001	0.0003	0.01074	-0.00078	-0.00005	-0.00181	-0.00005	-0.00096	-0.0005	-0.00005	0.00039
Z006E0002	-0.00372	-0.00818	-0.00262	-0.00498	-0.00353	-0.0038	-0.00276	-0.00703	-0.0038	-0.00423
Z006E0003	-0.02636	-0.02268	-0.02581	-0.02357	-0.02596	-0.02702	-0.02811	-0.0324	-0.02702	-0.02459
Z006E0005	-0.01652	-0.01528	-0.01718	-0.01946	-0.01489	-0.01644	-0.01552	-0.01695	-0.01644	-0.01496
Z006E0006	-0.03538	-0.04161	-0.03645	-0.03649	-0.03432	-0.03527	-0.03597	-0.03683	-0.03527	-0.03252
Z006E0007	0.01148	0.00037	0.01262	0.00911	0.01021	0.01201	0.01184	0.01551	0.01201	0.01232
Z006E0008	0.02197	0.0247	0.02103	0.02394	0.0212	0.02245	0.02344	0.02616	0.02245	0.02385
Z006E0009	-0.01725	-0.02583	-0.01816	-0.01876	-0.01817	-0.01699	-0.01614	-0.01852	-0.01699	-0.01633
Z006E0010	0.05573	0.05475	0.05793	0.05481	0.05588	0.05615	0.05779	0.05336	0.05615	0.05676
Z006E0011	0.00661	0.00895	0.00519	0.00559	0.00683	0.00713	0.00565	0.00865	0.00713	0.01048
Z006E0012	-0.0469	-0.04801	-0.04527	-0.04437	-0.04718	-0.04633	-0.04537	-0.04264	-0.04633	-0.04723
Z006E0013	-0.01212	-0.00783	-0.01184	-0.0118	-0.01377	-0.0123	-0.01397	-0.0103	-0.0123	-0.00968
Z006E0014	0.00788	0.0047	0.00691	0.00924	0.00897	0.00786	0.00687	0.00801	0.00786	0.00952
Z006E0015	0.0147	0.01177	0.01579	0.0122	0.01549	0.0142	0.01294	0.01698	0.0142	0.01349
Z006E0016	0.03457	0.03971	0.03605	0.035	0.03398	0.03379	0.03499	0.03107	0.03379	0.03355
Z006E0017	0.01674	0.01842	0.01902	0.01874	0.01961	0.01751	0.01869	0.02033	0.01751	0.01369
Z006E0018	-0.03014	-0.03628	-0.0311	-0.03199	-0.03098	-0.02967	-0.02867	-0.03194	-0.02967	-0.02815
Z006E0020	-0.02838	-0.02597	-0.02724	-0.02728	-0.02673	-0.02834	-0.02698	-0.02767	-0.02834	-0.02929
Z006E0023	0.01788	0.01366	0.01874	0.01921	0.01712	0.01783	0.01845	0.01886	0.01783	0.01777
Z006E0024	0.00851	0.01193	0.00805	0.00881	0.00634	0.00745	0.00632	0.01017	0.00745	0.00754
Z006E0025	-0.02926	-0.01755	-0.02886	-0.03205	-0.02895	-0.02986	-0.0311	-0.03067	-0.02986	-0.02827
Z006E0026	-0.01893	-0.02646	-0.02073	-0.01696	-0.02053	-0.01933	-0.02094	-0.01933	-0.01933	-0.01652
Z006E0027	0.0158	0.0043	0.01551	0.01881	0.01693	0.0164	0.01775	0.02037	0.0164	0.01292
Z006E0028	-0.00441	-0.00225	-0.00366	-0.00627	-0.00414	-0.00496	-0.00454	-0.00499	-0.00496	-0.00569
Z006E0029	0.03096	0.03584	0.02834	0.03312	0.0295	0.03065	0.03153	0.03056	0.03065	0.03321
Z006E0031	-0.04089	-0.03043	-0.03984	-0.04038	-0.04042	-0.04108	-0.04186	-0.04558	-0.04108	-0.04086
Z006E0032	-0.02923	-0.02332	-0.03084	-0.02487	-0.02807	-0.0295	-0.03064	-0.02881	-0.0295	-0.02861
Z006E0033	-0.00625	0.00374	-0.00771	-0.00356	-0.00772	-0.00668	-0.00583	-0.0083	-0.00668	-0.00444
Z006E0034	-0.01022	-0.01116	-0.00951	-0.0132	-0.01254	-0.0109	-0.0118	-0.0115	-0.0109	-0.01297
Z006E0035	0.04478	0.03794	0.04308	0.04403	0.04323	0.04363	0.04271	0.04493	0.04363	0.04195
Z006E0036	-0.00189	-0.00693	-0.0013	-0.00168	-0.00309	-0.00172	-0.00325	0.00037	-0.00172	-0.00103
Z006E0037	0.04291	0.04964	0.04125	0.04246	0.04371	0.04198	0.04287	0.0458	0.04198	0.0394
Z006E0038	-0.0096	-0.00326	-0.00887	-0.00803	-0.01113	-0.01007	-0.01111	-0.01085	-0.01007	-0.0113
Z006E0041	-0.03049	-0.02882	-0.03134	-0.03313	-0.03166	-0.02987	-0.02915	-0.02827	-0.02987	-0.02816
Z006E0042	-0.03099	-0.02066	-0.02862	-0.03204	-0.02925	-0.03056	-0.02936	-0.0267	-0.03056	-0.03037
Z006E0043	-0.00896	-0.00993	-0.00712	-0.00857	-0.00578	-0.00737	-0.00638	-0.00553	-0.00737	-0.00574
Z006E0044	0.01094	0.00251	0.01169	0.01042	0.0118	0.01104	0.01014	0.01306	0.01104	0.00976
Z006E0046	-0.02058	-0.02347	-0.02036	-0.02239	-0.02259	-0.02159	-0.0218	-0.02395	-0.02159	-0.02187
Z006E0047	-0.00093	-0.00252	-0.00275	-0.00235	-0.00142	-0.00143	-0.00037	0.00236	-0.00143	-0.00185
Z006E0048	-0.02664	-0.02941	-0.02623	-0.02452	-0.02501	-0.02694	-0.02574	-0.03278	-0.02694	-0.02575
Z006E0049	0.03966	0.04464	0.04101	0.0423	0.04158	0.04009	0.03912	0.03585	0.04009	0.03941
Z006E0050	-0.00197	-0.01021	-0.00143	-0.00436	-0.0021	-0.00249	-0.00389	-0.00576	-0.00249	-0.00351
Z006E0051	-0.02303	-0.02351	-0.02463	-0.01991	-0.02161	-0.02273	-0.02392	-0.02401	-0.02273	-0.01864
Z006E0052	-0.00281	-0.01804	-0.00169	-0.00341	-0.00345	-0.00279	-0.00459	-0.00519	-0.00279	-0.00328
Z006E0053	0.06168	0.06009	0.06333	0.06008	0.0597	0.06162	0.06109	0.06101	0.06162	0.06473
Z006E0054	-0.0226	-0.01587	-0.02336	-0.02283	-0.02421	-0.02254	-0.02195	-0.02086	-0.02254	-0.01887
Z006E0055	0.02039	0.01587	0.01925	0.01942	0.01891	0.02043	0.01908	0.02502	0.02043	0.02178
Z006E0056	-0.00689	-0.00345	-0.00513	-0.00678	-0.00714	-0.00604	-0.00517	-0.00319	-0.00604	-0.00594
Z006E0057	-0.00801	-0.01112	-0.00916	-0.00471	-0.00614	-0.00756	-0.0082	-0.00338	-0.00756	-0.00876
Z006E0058	-0.01407	-0.00651	-0.01253	-0.01311	-0.01514	-0.01397	-0.01516	-0.00922	-0.01397	-0.01571
Z006E0059	0.02413	0.03109	0.02605	0.02327	0.02546	0.02422	0.02349	0.02891	0.02422	0.02445
Z006E0061	0.03471	0.02913	0.03579	0.03521	0.03608	0.03439	0.03583	0.02964	0.03439	0.03236
Z006E0062	-0.03233	-0.03565	-0.03135	-0.03072	-0.03442	-0.03277	-0.0341	-0.03085	-0.03277	-0.03276
Z006E0063	0.0228	0.0131	0.0248	0.02287	0.02513	0.02355	0.0224	0.0231	0.02355	0.02093
Z006E0065	-0.00946	-0.02082	-0.00842	-0.01236	-0.01103	-0.00993	-0.01123	-0.00557	-0.00993	-0.01251
Z006E0066	0.00591	-0.00537	0.00521	0.00448	0.00472	0.00625	0.00566	0.01144	0.00625	0.00766
Z006E0068	-0.00983	-0.00952	-0.00927	-0.0075	-0.00957	-0.01022	-0.01124	-0.00879	-0.01022	-0.0087
Z006E0069	0.01878	0.0338	0.01981	0.01869	0.01704	0.01891	0.0201	0.02074	0.01891	0.02016
Z006E0070	0.01779	0.02099	0.01898	0.01971	0.01848	0.01751	0.01653	0.01885	0.01751	0.01721
Z006E0071	0.00573	0.00877	0.00357	0.00674	0.00666	0.00556	0.0045	0.0089	0.00556	0.00554
Z006E0072	0.03009	0.04039	0.0321	0.02791	0.0285	0.03034	0.03178	0.03535	0.03034	0.03366
Z006E0073	0.07794	0.07669	0.07605	0.08079	0.07684	0.07788	0.07884	0.07442	0.07788	0.07898
Z006E0074	-0.00005	0.00326	0.0015	0.00137	0.00182	0.00072	0.00007	0.00058	0.00072	0.00097
Z006E0075	-0.02145	-0.01284	-0.01892	-0.02483	-0.01945	-0.02063	-0.02019	-0.01915	-0.02063	-0.02014
Z006E0077	0.0241	0.0224	0.02284	0.02464	0.02556	0.0236	0.02453	0.02158	0.0236	0.02082
Z006E0078	-0.0041	-0.01199	-0.00205	-0.00579	-0.0017	-0.00332	-0.00331	-0.00108	-0.00332	-0.00168
Z006E0079	-0.01675	-0.00993	-0.01519	-0.01332	-0.01816	-0.01677	-0.01755	-0.01235	-0.01677	-0.01585
Z006E0080	-0.023	-0.0236	-0.02497	-0.02447	-0.02384	-0.02387	-0.02265	-0.02786	-0.02387	-0.02289
Z006E0081	0.0075	-0.00488	0.00939	0.00665	0.00618	0.00738	0.00653	0.00639	0.00738	0.00818
Z006E0082	-0.05558	-0.05352	-0.05684	-0.05233	-0.05666	-0.05529	-0.05669	-0.05365	-0.05529	-0.05362
Z006E0083	-0.03018	-0.03013	-0.03074	-0.03158	-0.03277	-0.03103	-0.02985	-0.03355	-0.03103	-0.02775
Z006E0084	0.0111	0.00869	0.0085	0.01223	0.0102	0.01111	0.01168	0.01035	0.01111	0.01376
Z006E0085	-0.02031	-0.0289	-0.02074	-0.01984	-0.01788	-0.0201	-0.01853	-0.01834	-0.0201	-0.02455
Z006E0086	-0.03707	-0.02999	-0.03589	-0.03739	-0.03914	-0.03741	-0.03834	-0.03929	-0.03741	-0.03326
Z006E0087	-0.00173	-0.00009	-0.00093	-0.00558	-0.00098	-0.0018	-0.00295	-0.00002	-0.0018	0.0008
Z006E0088	-0.00253	-0.00638	-0.00379	-0.00275	-0.00384	-0.00277	-0.00429	-0.00042	-0.00277	-0.00198
Z006E0089	-0.00519	0.00397	-0.00762	-0.00436	-0.00477	-0.00614	-0.00629	-0.00962	-0.00614	-0.00612
Z006E0090	-0.01596	-0.0064	-0.01518	-0.01762	-0.01517	-0.01567	-0.01414	-0.0156	-0.01567	-0.01215
Z006E0091	0.01265	0.01407	0.01471	0.01524	0.01512	0.01339	0.01489	0.01291	0.01339	0.00991
Z006E0092	-0.00037	-0.00446	-0.00021	0.00086	0.00122	-0.00031	-0.00186	-0.00596	-0.00031	0.00199
Z006E0093	-0.00367	-0.01895	-0.00465	0.00126	-0.00156	-0.00357	-0.00446	-0.00608	-0.00357	-0.00674
Z006E0094	0.02788	0.02106	0.02716	0.02792	0.02614	0.02732	0.02767	0.0262	0.02732	0.02565
Z006E0095	-0.03348	-0.02494	-0.03496	-0.03514	-0.03564	-0.03395	-0.03287	-0.03329	-0.03395	-0.03445
Z006E0096	-0.02969	-0.02089	-0.02817	-0.02579	-0.03047	-0.02977	-0.0284	-0.03255	-0.02977	-0.03225
Z006E0097	-0.01361	-0.01096	-0.01191	-0.01737	-0.01519	-0.01317	-0.01204	-0.01084	-0.01317	-0.00984
Z006E0098	-0.01754	-0.01445	-0.01669	-0.01508	-0.01901	-0.01762	-0.01763	-0.01456	-0.01762	-0.0153
Z006E0099	-0.00457	-0.01069	-0.00289	-0.00397	-0.0055	-0.00398	-0.00274	-0.00126	-0.00398	-0.00183
Z006E0100	-0.00715	-0.01387	-0.0052	-0.01048	-0.00501	-0.00605	-0.00706	-0.00259	-0.00605	-0.00388
Z006E0101	-0.00002	0.00381	0.00202	0.00262	-0.00048	0.00041	0.00179	0.00382	0.00041	-0.00246
Z006E0102	-0.00852	-0.00243	-0.01122	-0.0059	-0.00767	-0.00919	-0.01055	-0.0097	-0.00919	-0.00684
Z006E0103	0.03764	0.02215	0.03688	0.03699	0.03884	0.03745	0.03651	0.03864	0.03745	0.03524
Z006E0104	0.0386	0.04722	0.03957	0.0349	0.04001	0.03865	0.03951	0.04055	0.03865	0.03787
Z006E0105	0.02746	0.02048	0.02873	0.02358	0.02638	0.02723	0.02818	0.03173	0.02723	0.02422
Z006E0106	0.02236	0.02284	0.02343	0.02017	0.02046	0.02189	0.02277	0.02176	0.02189	0.02024
Z006E0107	0.01325	0.01059	0.01352	0.01763	0.01537	0.01328	0.01232	0.01379	0.01328	0.01263
Z006E0108	0.00986	0.00099	0.00853	0.00799	0.008	0.00966	0.0108	0.00726	0.00966	0.01318
Z006E0109	0.00659	0.0167	0.00826	0.0059	0.00803	0.0067	0.00831	0.00367	0.0067	0.00907
Z006E0110	0.00712	0.01083	0.00519	0.00463	0.00802	0.00678	0.00763	0.00167	0.00678	0.00774
Z006E0111	0.00626	0.01029	0.00505	0.01119	0.00789	0.00618	0.00534	0.01004	0.00618	0.0042
Z006E0113	-0.0358	-0.04201	-0.03674	-0.03748	-0.03427	-0.03574	-0.03446	-0.03136	-0.03574	-0.03691
Z006E0114	0.0061	0.00518	0.00438	0.01047	0.00513	0.00572	0.00661	0.00529	0.00572	0.00629
Z006E0115	-0.03779	-0.03788	-0.03962	-0.03481	-0.0393	-0.03831	-0.03762	-0.0347	-0.03831	-0.04058
Z006E0116	0.08114	0.08363	0.08159	0.08299	0.08117	0.08068	0.07916	0.07984	0.08068	0.08063
Z006E0117	0.048	0.04923	0.04706	0.05049	0.04956	0.04848	0.04975	0.04724	0.04848	0.05189
Z006E0118	0.00097	0.00349	0.00101	-0.00008	0.00272	0.00133	0.00002	0.00256	0.00133	0.00388
Z006E0119	0.02129	0.00947	0.01907	0.02398	0.019	0.02042	0.01925	0.01874	0.02042	0.02184
Z006E0120	-0.01482	-0.0255	-0.01614	-0.00985	-0.01626	-0.01513	-0.01618	-0.01681	-0.01513	-0.01478
Z006E0121	-0.0356	-0.04306	-0.03476	-0.03478	-0.03754	-0.03552	-0.0357	-0.03826	-0.03552	-0.03194
Z006E0122	0.01541	0.01127	0.01387	0.01404	0.0143	0.01473	0.01444	0.01432	0.01473	0.01616
Z006E0123	0.05099	0.06188	0.05148	0.05187	0.05194	0.05067	0.04955	0.05329	0.05067	0.0497
Z006E0125	0.06131	0.06792	0.06025	0.06065	0.0605	0.0611	0.06147	0.06167	0.0611	0.0624
Z006E0126	0.01996	0.02298	0.02073	0.01755	0.01987	0.01943	0.01895	0.01951	0.01943	0.01967
Z006E0128	-0.00669	-0.01015	-0.00576	-0.00957	-0.00525	-0.0067	-0.00613	-0.01136	-0.0067	-0.00428
Z006E0129	-0.00413	-0.01246	-0.0047	-0.00522	-0.00216	-0.00377	-0.00246	-0.006	-0.00377	-0.00369
Z006E0133	-0.01623	-0.01423	-0.01443	-0.01347	-0.01374	-0.01572	-0.01466	-0.02002	-0.01572	-0.01679
Z006E0134	-0.01201	-0.00829	-0.01035	-0.01496	-0.01317	-0.01192	-0.01097	-0.01141	-0.01192	-0.01152
Z006E0135	0.02465	0.01202	0.02635	0.02843	0.02437	0.0249	0.02384	0.02402	0.0249	0.02168
Z006E0136	0.01639	0.00986	0.01776	0.01342	0.01805	0.01661	0.01759	0.01832	0.01661	0.01712
Z006E0137	-0.00459	-0.01289	-0.00616	-0.00611	-0.00333	-0.00474	-0.00616	-0.00735	-0.00474	-0.0038
Z006E0138	0.01146	0.01327	0.01202	0.01147	0.00939	0.0109	0.01232	0.00731	0.0109	0.01342
Z006E0139	-0.01599	-0.02514	-0.01762	-0.01426	-0.01423	-0.01583	-0.01473	-0.01462	-0.01583	-0.01744
Z006E0140	0.07527	0.07357	0.07432	0.07817	0.07452	0.0757	0.07682	0.0787	0.0757	0.07596
Z006E0141	0.03149	0.03944	0.03313	0.03439	0.029	0.03073	0.03068	0.02924	0.03073	0.02898
Z006E0142	0.00005	-0.00523	0.00113	0.00262	-0.00103	-0.00031	0.00115	-0.00073	-0.00031	-0.00325
Z006E0143	0.03257	0.04074	0.03036	0.03085	0.03248	0.03178	0.03052	0.03538	0.03178	0.0353
Z006E0144	0.00624	-0.00552	0.0051	0.0051	0.00726	0.00581	0.00664	0.00318	0.00581	0.00313
Z006E0145	0.0222	0.01076	0.02053	0.02602	0.02404	0.02192	0.02056	0.01872	0.02192	0.01897
Z006E0146	0.01963	0.0206	0.01805	0.02316	0.02091	0.01973	0.02117	0.01509	0.01973	0.02176
Z006E0147	-0.03024	-0.03981	-0.02912	-0.02959	-0.02841	-0.03008	-0.03095	-0.02822	-0.03008	-0.03454
Z006E0148	0.0167	0.01684	0.01505	0.01931	0.01547	0.01648	0.01739	0.01388	0.01648	0.01511
Z006E0149	-0.00256	0.0003	-0.00192	-0.00112	-0.00363	-0.00293	-0.00221	-0.0037	-0.00293	-0.00388
Z006E0150	-0.02358	-0.03895	-0.0221	-0.01978	-0.02492	-0.0241	-0.02498	-0.02684	-0.0241	-0.02721
Z006E0152	-0.07017	-0.07947	-0.07161	-0.07263	-0.07103	-0.07059	-0.07139	-0.06681	-0.07059	-0.07346
Z006E0153	-0.00619	-0.01457	-0.00714	-0.00533	-0.00806	-0.00693	-0.00797	-0.00794	-0.00693	-0.00811
Z006E0154	-0.03767	-0.02942	-0.03976	-0.03508	-0.03683	-0.03823	-0.03797	-0.03598	-0.03823	-0.0398
Z006E0155	-0.00867	-0.02303	-0.00645	-0.0095	-0.00965	-0.00887	-0.00829	-0.00942	-0.00887	-0.012
Z006E0156	-0.0225	-0.03732	-0.0239	-0.02447	-0.02472	-0.02305	-0.02431	-0.01919	-0.02305	-0.02505
Z006E0157	0.00057	0.01207	-0.00163	0.00254	0.00137	0.00038	-0.00058	-0.00028	0.00038	0.00201
Z006E0158	-0.01824	-0.02644	-0.01585	-0.01532	-0.01532	-0.01726	-0.01563	-0.01919	-0.01726	-0.01929
Z006E0159	0.0372	0.03339	0.03832	0.03616	0.03634	0.03699	0.03767	0.03821	0.03699	0.03491
Z006E0160	0.0096	0.02096	0.00738	0.00685	0.0074	0.00907	0.00978	0.01263	0.00907	0.01022
Z006E0161	0.02447	0.02424	0.02532	0.02205	0.02591	0.0241	0.02261	0.02498	0.0241	0.02095
Z006E0162	-0.03374	-0.03761	-0.03538	-0.03507	-0.03455	-0.03464	-0.0334	-0.037	-0.03464	-0.03669
Z006E0163	0.03573	0.02069	0.03387	0.03415	0.03334	0.03477	0.03392	0.03233	0.03477	0.03256
Z006E0164	-0.01084	-0.01388	-0.01037	-0.0115	-0.0121	-0.0109	-0.00963	-0.01356	-0.0109	-0.01045
Z006E0165	0.00428	0.00497	0.00274	0.00537	0.00326	0.00421	0.00266	0.00708	0.00421	0.00601
Z006E0166	-0.00752	-0.00405	-0.00901	-0.01068	-0.00992	-0.00785	-0.00923	-0.0059	-0.00785	-0.00801
Z006E0167	-0.04534	-0.04022	-0.04507	-0.04794	-0.04381	-0.04532	-0.0445	-0.04249	-0.04532	-0.0454
Z006E0168	0.01518	0.02225	0.01424	0.01466	0.01375	0.01524	0.01494	0.02007	0.01524	0.01439
Z006E0169	0.00387	0.00807	0.00229	0.00258	0.00338	0.00282	0.00317	0.0073	0.00282	0.0001
Z006E0170	-0.01352	-0.0269	-0.01157	-0.01527	-0.01495	-0.01342	-0.01445	-0.01156	-0.01342	-0.01266
Z006E0171	0.046	0.04746	0.04396	0.04255	0.04647	0.04587	0.04462	0.0461	0.04587	0.04886
Z006E0172	0.0351	0.0337	0.03376	0.03844	0.03358	0.03531	0.03423	0.04036	0.03531	0.03896
Z006E0173	-0.0314	-0.02743	-0.03016	-0.03372	-0.02973	-0.0309	-0.03176	-0.03292	-0.0309	-0.02837
Z006E0174	0.00341	0.00081	0.00429	0.0022	0.00228	0.00265	0.00184	-0.00063	0.00265	0.00289
Z006E0175	-0.0404	-0.02887	-0.04032	-0.03826	-0.03948	-0.04032	-0.04083	-0.037	-0.04032	-0.0401
Z006E0176	-0.02382	-0.02362	-0.02615	-0.02146	-0.02552	-0.02481	-0.02397	-0.02657	-0.02481	-0.02632
Z006E0177	-0.0029	-0.0135	-0.0037	0.00059	-0.00201	-0.00255	-0.00219	-0.00127	-0.00255	-0.00338
Z006E0178	-0.01909	-0.00786	-0.01805	-0.01615	-0.01855	-0.01926	-0.0182	-0.01893	-0.01926	-0.02071
Z006E0179	0.0652	0.06154	0.06698	0.06597	0.06642	0.06639	0.06743	0.06501	0.06639	0.06778
Z006E0180	-0.03112	-0.03286	-0.02941	-0.0315	-0.0299	-0.03107	-0.03183	-0.03275	-0.03107	-0.02876
Z006E0181	0.00918	0.0141	0.00823	0.00697	0.01025	0.0093	0.01065	0.00559	0.0093	0.01027
Z006E0182	0.00902	-0.00228	0.00783	0.00678	0.0105	0.00887	0.01014	0.01166	0.00887	0.00509
Z006E0183	-0.00063	-0.00445	-0.00195	-0.00375	-0.00117	-0.00069	0.00047	0.00145	-0.00069	-0.00012
Z006E0184	-0.04202	-0.04965	-0.04404	-0.04518	-0.04006	-0.04166	-0.04135	-0.03967	-0.04166	-0.03992
Z006E0185	0.02614	0.0304	0.02394	0.02927	0.02339	0.02498	0.02534	0.02455	0.02498	0.0236
Z006E0186	-0.01899	-0.01835	-0.01975	-0.01967	-0.01723	-0.01857	-0.01778	-0.01665	-0.01857	-0.01812
Z006E0188	-0.01349	-0.01717	-0.01111	-0.01468	-0.01235	-0.01352	-0.01411	-0.01275	-0.01352	-0.01599
Z006E0190	0.00538	0.00092	0.00341	0.00483	0.00223	0.00416	0.00317	0.00233	0.00416	0.00571
Z006E0191	-0.05429	-0.04815	-0.05238	-0.04996	-0.05556	-0.05439	-0.05263	-0.05771	-0.05439	-0.05564
Z006E0192	-0.0052	-0.01087	-0.00424	-0.00865	-0.00614	-0.00517	-0.00443	-0.0053	-0.00517	-0.00625
Z006E0193	-0.02474	-0.03162	-0.02408	-0.02107	-0.0264	-0.02488	-0.02583	-0.02479	-0.02488	-0.0261
Z006E0194	0.05923	0.06224	0.06012	0.06134	0.05769	0.05936	0.05807	0.05843	0.05936	0.06323
Z006E0195	-0.01971	-0.02584	-0.02067	-0.01735	-0.02042	-0.01919	-0.01823	-0.02047	-0.01919	-0.01769
Z006E0196	-0.00646	-0.00667	-0.00545	-0.00285	-0.00692	-0.00623	-0.00544	-0.00868	-0.00623	-0.0078
Z006E0197	0.02089	0.02875	0.02198	0.01826	0.021	0.0204	0.01994	0.02006	0.0204	0.02116
Z006E0198	-0.01887	-0.01268	-0.02004	-0.02025	-0.0181	-0.01905	-0.01748	-0.01597	-0.01905	-0.01801
Z006E0199	-0.02084	-0.03306	-0.02256	-0.02108	-0.0226	-0.02124	-0.02238	-0.02243	-0.02124	-0.01839
Z006E0200	0.005	0.00149	0.0061	0.00753	0.00366	0.0046	0.00371	0.00527	0.0046	0.00349
Z007E0001	0.03448	0.04255	0.04041	0.04488	0.03916	0.04008	0.04327	0.03726	0.04008	0.03561
Z007E0002	-0.00746	-0.01274	-0.01297	-0.01401	-0.01273	-0.01218	-0.01689	-0.0107	-0.01218	-0.00809
Z007E0003	-0.01343	-0.00842	-0.01112	-0.01635	-0.00986	-0.01059	-0.00769	-0.00937	-0.01059	-0.00702
Z007E0004	-0.00982	-0.00461	-0.00856	-0.01275	-0.0081	-0.00777	0.00068	-0.0071	-0.00777	-0.00875
Z007E0005	-0.00026	-0.00102	-0.00453	-0.00221	-0.00441	-0.00483	-0.00048	-0.00629	-0.00483	-0.00196
Z007E0007	0.06523	0.06545	0.06606	0.0636	0.06641	0.06652	0.07106	0.0679	0.06652	0.06808
Z007E0008	0.02645	0.0317	0.03175	0.03434	0.03005	0.03104	0.0335	0.03041	0.03104	0.03266
Z007E0009	0.04913	0.04026	0.04426	0.03871	0.04254	0.04337	0.04896	0.04455	0.04337	0.04007
Z007E0010	-0.01912	-0.01447	-0.01706	-0.01315	-0.01568	-0.01662	-0.01405	-0.01642	-0.01662	-0.01448
Z007E0011	-0.04796	-0.04381	-0.04249	-0.03795	-0.04415	-0.04327	-0.03935	-0.04158	-0.04327	-0.04196
Z007E0012	-0.02026	-0.01283	-0.01552	-0.01433	-0.01529	-0.01611	-0.01899	-0.01753	-0.01611	-0.01386
Z007E0013	-0.00442	-0.00917	-0.00533	-0.00781	-0.00523	-0.00473	-0.00906	-0.00429	-0.00473	-0.00683
Z007E0014	-0.01488	-0.01872	-0.01702	-0.01149	-0.01644	-0.01627	-0.00823	-0.01517	-0.01627	-0.02103
Z007E0015	0.01826	0.02222	0.02364	0.01816	0.02288	0.02328	0.01981	0.02182	0.02328	0.02658
Z007E0016	0.01087	0.01288	0.01354	0.01874	0.01508	0.01424	0.0181	0.01505	0.01424	0.01681
Z007E0017	-0.03569	-0.0286	-0.03012	-0.03603	-0.03132	-0.03098	-0.02842	-0.02968	-0.03098	-0.02777
Z007E0019	0.00335	0.00372	0.006	0.00148	0.00593	0.00646	0.01308	0.00495	0.00646	0.00232
Z007E0020	0.01351	0.00508	0.00867	0.0108	0.00806	0.00829	0.01561	0.00899	0.00829	0.00973
Z007E0021	0.01729	0.01461	0.01563	0.01393	0.01566	0.01617	0.01295	0.01652	0.01617	0.01286
Z007E0022	0.0015	-0.00726	-0.00588	-0.01076	-0.00557	-0.00515	0.00227	-0.00284	-0.00515	-0.00139
Z007E0023	-0.01794	-0.02061	-0.02257	-0.02224	-0.02207	-0.02296	-0.0249	-0.02442	-0.02296	-0.02006
Z007E0024	-0.01724	-0.01934	-0.0239	-0.02139	-0.02346	-0.02277	-0.01858	-0.0226	-0.02277	-0.01989
Z007E0025	-0.01726	-0.01015	-0.01155	-0.01036	-0.01205	-0.01232	-0.01499	-0.0128	-0.01232	-0.00972
Z007E0027	-0.00372	0.00628	0.00221	0.00459	0.00234	0.00315	-0.00065	0.00202	0.00315	0.00087
Z007E0029	-0.01517	-0.0084	-0.01108	-0.00866	-0.01152	-0.01183	-0.00925	-0.01272	-0.01183	-0.00899
Z007E0030	-0.03667	-0.04429	-0.0407	-0.03818	-0.04161	-0.04126	-0.04341	-0.04261	-0.04126	-0.03926
Z007E0031	-0.03041	-0.03621	-0.03418	-0.03019	-0.03526	-0.03444	-0.03464	-0.03637	-0.03444	-0.03854
Z007E0032	0.0018	-0.00133	0.00088	-0.0043	0.00221	0.00127	0.0051	-0.00017	0.00127	-0.00284
Z007E0033	-0.00856	-0.00706	-0.0108	-0.00583	-0.00925	-0.00998	-0.00807	-0.01048	-0.00998	-0.0068
Z007E0034	-0.02021	-0.01283	-0.01647	-0.01097	-0.01517	-0.0156	-0.01033	-0.01428	-0.0156	-0.01919
Z007E0036	-0.00921	-0.00645	-0.00409	0.00074	-0.00259	-0.00349	-0.00723	-0.00276	-0.00349	-0.00702
Z007E0037	0.0216	0.01942	0.0174	0.01163	0.01642	0.01695	0.02152	0.0144	0.01695	0.01334
Z007E0038	0.01392	0.0121	0.00948	0.01311	0.0097	0.01006	0.01054	0.00976	0.01006	0.00701
Z007E0040	-0.0041	-0.00021	-0.00041	-0.00583	0.00078	-0.00007	-0.00161	0.00106	-0.00007	-0.0034
Z007E0042	-0.01879	-0.02594	-0.02383	-0.02973	-0.0223	-0.02315	-0.02558	-0.02538	-0.02315	-0.02601
Z007E0044	0.01823	0.02138	0.01963	0.0222	0.01857	0.01939	0.02544	0.02037	0.01939	0.02302
Z007E0045	-0.01883	-0.01735	-0.0163	-0.01879	-0.01639	-0.01605	-0.01967	-0.01487	-0.01605	-0.0141
Z007E0046	-0.00634	-0.00355	-0.00115	0.00078	-0.00117	-0.00209	-0.00593	-0.00301	-0.00209	-0.00085
Z007E0047	-0.02485	-0.02285	-0.0198	-0.01585	-0.02105	-0.02041	-0.01769	-0.0198	-0.02041	-0.01745
Z007E0049	0.0149	0.01944	0.02217	0.01631	0.02106	0.02131	0.01882	0.01998	0.02131	0.01753
Z007E0050	-0.01909	-0.01672	-0.02048	-0.01617	-0.01892	-0.01961	-0.02175	-0.01814	-0.01961	-0.01637
Z007E0051	0.07869	0.07052	0.07102	0.07653	0.07263	0.07178	0.06717	0.07044	0.07178	0.07367
Z007E0052	-0.0141	-0.01872	-0.01587	-0.02088	-0.01413	-0.01559	-0.02041	-0.01647	-0.01559	-0.02017
Z007E0053	-0.01593	-0.00953	-0.01308	-0.01677	-0.01221	-0.01228	-0.01607	-0.01257	-0.01228	-0.00993
Z007E0054	-0.01123	-0.00453	-0.00571	-0.00188	-0.00659	-0.00602	-0.00141	-0.00667	-0.00602	-0.01094
Z007E0055	-0.00528	-0.00326	-0.00143	-0.00095	0.00031	-0.00073	-0.00368	0.00003	-0.00073	-0.00318
Z007E0056	0.00535	0.01	0.00924	0.00131	0.008	0.00813	0.01367	0.00822	0.00813	0.0107
Z007E0058	0.02226	0.0165	0.01603	0.01934	0.01782	0.01681	0.01366	0.01545	0.01681	0.01897
Z007E0059	-0.00552	0.00245	0.00015	-0.00647	-0.00101	-0.00062	-0.0026	-0.00057	-0.00062	0.00163
Z007E0060	0.00909	0.00185	0.00437	0.00507	0.00525	0.00402	0.00595	0.00306	0.00402	0.0067
Z007E0061	0.00648	0.00729	0.00964	0.01309	0.01111	0.01006	0.00596	0.0105	0.01006	0.01291
Z007E0062	-0.00149	0.00599	0.0047	0.00607	0.00482	0.00387	-0.00226	0.00232	0.00387	0.00578
Z007E0063	-0.01911	-0.0166	-0.01885	-0.02669	-0.01875	-0.01966	-0.02315	-0.01887	-0.01966	-0.01578
Z007E0064	-0.03451	-0.03782	-0.03989	-0.04482	-0.03938	-0.03893	-0.03867	-0.03818	-0.03893	-0.04085
Z007E0065	-0.01792	-0.01477	-0.01287	-0.01874	-0.01411	-0.01392	-0.01694	-0.01479	-0.01392	-0.01222
Z007E0066	-0.01463	-0.00965	-0.01173	-0.00706	-0.01106	-0.01066	-0.01249	-0.01091	-0.01066	-0.00805
Z007E0067	-0.00106	0.00393	0.00555	0.00976	0.00434	0.00527	0.00293	0.00667	0.00527	0.00951
Z007E0068	-0.01756	-0.01308	-0.01393	-0.01588	-0.01355	-0.01312	-0.01404	-0.01376	-0.01312	-0.01596
Z007E0069	0.00344	0.00174	0.00359	0.00692	0.00241	0.00314	0.00151	0.00165	0.00314	0.00539
Z007E0070	-0.003	-0.00137	0.00228	-0.00625	0.00218	0.00096	-0.00188	0.00332	0.00096	0.0038
Z007E0071	0.02151	0.03057	0.02494	0.02311	0.0255	0.02509	0.02829	0.02411	0.02509	0.02018
Z007E0072	0.03236	0.02588	0.02703	0.02303	0.02731	0.02715	0.02854	0.02924	0.02715	0.02341
Z007E0073	-0.01688	-0.02406	-0.0206	-0.02002	-0.02046	-0.02111	-0.02061	-0.02181	-0.02111	-0.01717
Z007E0074	-0.00287	-0.0106	-0.00968	-0.00348	-0.00941	-0.00855	-0.00133	-0.01016	-0.00855	-0.01303
Z007E0075	-0.02431	-0.02825	-0.02862	-0.03654	-0.02944	-0.02921	-0.02065	-0.02951	-0.02921	-0.03387
Z007E0077	0.01369	0.01749	0.02064	0.01411	0.0193	0.0198	0.01633	0.01947	0.0198	0.02112
Z007E0078	-0.00541	-0.01082	-0.00956	-0.01426	-0.01096	-0.01036	-0.01342	-0.01091	-0.01036	-0.01324
Z007E0079	0.03835	0.0404	0.04129	0.0459	0.04241	0.04175	0.03795	0.04023	0.04175	0.04296
Z007E0080	0.00536	0.00758	0.00601	0.009	0.00507	0.00569	0.00564	0.00522	0.00569	0.00722
Z007E0081	-0.03212	-0.03061	-0.02987	-0.02262	-0.02947	-0.02919	-0.02506	-0.02963	-0.02919	-0.03367
Z007E0082	0.02631	0.02517	0.03045	0.03128	0.03052	0.02944	0.03149	0.03038	0.02944	0.03064
Z007E0083	0.00774	0.00482	0.00563	0.0078	0.00565	0.00533	0.00386	0.0034	0.00533	0.00156
Z007E0084	-0.03592	-0.03587	-0.03356	-0.02763	-0.0336	-0.03288	-0.02914	-0.03447	-0.03288	-0.03473
Z007E0085	0.00815	0.01617	0.01152	0.01719	0.01345	0.0128	0.01848	0.01293	0.0128	0.00898
Z007E0086	0.02518	0.02699	0.02462	0.02739	0.02551	0.02525	0.0313	0.02372	0.02525	0.02253
Z007E0087	-0.00404	-0.00258	-0.0003	-0.00501	0.00003	0.00027	-0.00213	0.00197	0.00027	0.00443
Z007E0088	-0.0021	0.00115	0.0034	-0.00179	0.0031	0.00221	0.00309	0.00104	0.00221	-0.00274
Z007E0089	-0.0388	-0.03542	-0.03575	-0.02824	-0.03569	-0.03462	-0.02765	-0.03586	-0.03462	-0.03873
Z007E0091	0.02814	0.03138	0.02959	0.03293	0.03117	0.03018	0.03377	0.03161	0.03018	0.03243
Z007E0092	0.05783	0.06348	0.06133	0.06526	0.06253	0.06206	0.06035	0.06256	0.06206	0.06559
Z007E0093	-0.01173	-0.01232	-0.01742	-0.02078	-0.01697	-0.01617	-0.01697	-0.01534	-0.01617	-0.01064
Z007E0094	-0.00693	-0.00626	-0.009	-0.00574	-0.01001	-0.00909	-0.01246	-0.01144	-0.00909	-0.00547
Z007E0095	-0.00403	-0.01212	-0.01005	-0.00446	-0.00832	-0.00935	-0.01206	-0.00815	-0.00935	-0.01388
Z007E0096	0.02056	0.0214	0.02678	0.01839	0.02529	0.02574	0.02597	0.02622	0.02574	0.02226
Z007E0098	-0.01665	-0.01787	-0.01248	-0.02247	-0.01237	-0.01378	-0.00699	-0.01256	-0.01378	-0.01792
Z007E0099	-0.00022	0.00684	0.00505	0.00048	0.00291	0.00389	0.00653	0.00302	0.00389	-0.00012
Z007E0100	0.01093	0.01192	0.0133	0.0104	0.01386	0.01388	0.01682	0.01432	0.01388	0.01558
Z007E0101	0.00886	-0.00104	-0.00021	-0.00592	0.00138	0.00006	0.00677	0.00095	0.00006	0.00234
Z007E0103	0.00287	-0.00351	-0.00103	-0.00778	-0.00195	-0.00176	0.0001	-0.00162	-0.00176	0.00209
Z007E0104	-0.01777	-0.02344	-0.02042	-0.02823	-0.0215	-0.0211	-0.01481	-0.02275	-0.0211	-0.01825
Z007E0105	0.01454	0.01662	0.01364	0.01085	0.01369	0.01408	0.00859	0.01343	0.01408	0.01416
Z007E0106	-0.01385	-0.01058	-0.0078	-0.00437	-0.00925	-0.00845	-0.01064	-0.00848	-0.00845	-0.00695
Z007E0107	-0.02604	-0.02404	-0.02081	-0.01949	-0.02042	-0.02144	-0.0213	-0.02152	-0.02144	-0.02683
Z007E0108	0.01246	0.01337	0.01801	0.02213	0.01667	0.01713	0.02122	0.01856	0.01713	0.01195
Z007E0109	0.00954	0.00288	0.00331	0.00924	0.00402	0.00444	0.00999	0.0044	0.00444	0.00696
Z007E0110	-0.04368	-0.03799	-0.04127	-0.0459	-0.04149	-0.04064	-0.0379	-0.03973	-0.04064	-0.03684
Z007E0111	0.00254	0.0118	0.01013	0.00498	0.00914	0.00947	0.0051	0.00835	0.00947	0.00521
Z007E0112	0.03622	0.03373	0.03062	0.02825	0.03072	0.03008	0.03398	0.03004	0.03008	0.03387
Z007E0114	-0.01985	-0.01465	-0.01834	-0.01152	-0.01782	-0.01691	-0.01916	-0.01804	-0.01691	-0.02021
Z007E0115	-0.01653	-0.02029	-0.02085	-0.02971	-0.02079	-0.02172	-0.01858	-0.02224	-0.02172	-0.01931
Z007E0116	-0.02072	-0.0175	-0.01778	-0.01946	-0.01789	-0.01724	-0.02305	-0.01922	-0.01724	-0.01471
Z007E0117	-0.02683	-0.0248	-0.02334	-0.02774	-0.02194	-0.02314	-0.02562	-0.02196	-0.02314	-0.02704
Z007E0118	0.00392	0.00058	-0.00183	-0.00551	-0.00184	-0.00111	-0.0047	-0.00422	-0.00111	-0.00472
Z007E0119	0.03202	0.02577	0.02578	0.0293	0.02448	0.02538	0.03111	0.02405	0.02538	0.02678
Z007E0120	0.02518	0.02168	0.01885	0.02611	0.01957	0.02023	0.02013	0.0184	0.02023	0.01628
Z007E0121	-0.00242	-0.00909	-0.00849	-0.00139	-0.00746	-0.00738	-0.00902	-0.00681	-0.00738	-0.01085
Z007E0122	-0.02079	-0.01931	-0.0179	-0.01244	-0.01743	-0.01685	-0.01067	-0.01529	-0.01685	-0.01351
Z007E0123	0.01893	0.02335	0.01771	0.01608	0.01823	0.01868	0.01489	0.01788	0.01868	0.02112
Z007E0124	-0.02139	-0.02663	-0.02683	-0.02375	-0.02539	-0.02611	-0.03068	-0.02578	-0.02611	-0.02461
Z007E0126	-0.01655	-0.0152	-0.01221	-0.00975	-0.01323	-0.01283	-0.00715	-0.01244	-0.01283	-0.01
Z007E0129	-0.02529	-0.01908	-0.02128	-0.0265	-0.02299	-0.02228	-0.01919	-0.02254	-0.02228	-0.02246
Z007E0130	0.00979	0.00156	0.00444	0.01061	0.00426	0.00515	0.00062	0.00594	0.00515	0.00818
Z007E0131	0.06845	0.06896	0.07002	0.07754	0.07002	0.07075	0.07422	0.07277	0.07075	0.07313
Z007E0132	-0.00292	-0.00752	-0.00671	-0.00383	-0.00666	-0.00707	-0.009	-0.00879	-0.00707	-0.00484
Z007E0133	-0.01377	-0.00498	-0.00669	-0.00236	-0.00821	-0.00736	-0.01428	-0.00778	-0.00736	-0.00397
Z007E0134	0.00648	0.01262	0.01034	0.00456	0.00958	0.00924	0.01336	0.00899	0.00924	0.00477
Z007E0135	0.00982	0.01113	0.01186	0.00593	0.01059	0.01109	0.00801	0.00988	0.01109	0.01363
Z007E0136	-0.02927	-0.02239	-0.02756	-0.03186	-0.02606	-0.02685	-0.02743	-0.02748	-0.02685	-0.02761
Z007E0137	-0.0062	0.00246	-0.00113	-0.00482	-0.00073	-0.00033	-0.00394	0.00093	-0.00033	0.00424
Z007E0138	-0.00988	-0.0011	-0.00521	-0.00328	-0.0051	-0.00579	-0.00246	-0.00653	-0.00579	-0.00416
Z007E0139	0.01449	0.02122	0.01794	0.01346	0.01825	0.01845	0.0149	0.01681	0.01845	0.02074
Z007E0140	-0.01703	-0.01497	-0.01154	-0.00928	-0.01257	-0.01218	-0.01514	-0.01342	-0.01218	-0.01006
Z007E0141	0.07621	0.0824	0.08186	0.07754	0.08327	0.08258	0.08039	0.08403	0.08258	0.08025
Z007E0142	-0.0072	-0.00844	-0.00561	-0.00135	-0.00387	-0.00524	-0.00258	-0.00438	-0.00524	-0.00525
Z007E0143	-0.0058	-0.01036	-0.01033	-0.01218	-0.00997	-0.00946	-0.0117	-0.00979	-0.00946	-0.01159
Z007E0144	0.01235	0.0066	0.00827	0.01211	0.00709	0.00781	0.00597	0.0064	0.00781	0.0098
Z007E0145	-0.00148	-0.00904	-0.00775	-0.01167	-0.00766	-0.00706	-0.00267	-0.00854	-0.00706	-0.00406
Z007E0146	0.02528	0.02881	0.02913	0.0336	0.0292	0.03	0.02804	0.03092	0.03	0.03363
Z007E0147	0.00936	0.00949	0.00658	0.0084	0.00675	0.00634	0.00454	0.00716	0.00634	0.01063
Z007E0148	-0.01286	-0.00911	-0.00758	-0.00191	-0.00889	-0.00837	-0.01443	-0.00954	-0.00837	-0.00739
Z007E0149	0.02191	0.02526	0.02537	0.02213	0.02633	0.02617	0.0224	0.02554	0.02617	0.02947
Z007E0150	-0.00758	-0.01124	-0.00772	-0.00757	-0.00772	-0.00845	-0.0085	-0.00722	-0.00845	-0.00565
Z007E0151	-0.01192	-0.01481	-0.01443	-0.00764	-0.01375	-0.01375	-0.01867	-0.01379	-0.01375	-0.01082
Z007E0152	0.00447	0.00183	0.00128	0.00887	0.00179	0.00222	-0.0009	0.00049	0.00222	0.00338
Z007E0154	-0.00492	-0.01024	-0.0118	-0.01849	-0.01016	-0.01131	-0.01515	-0.01015	-0.01131	-0.00733
Z007E0155	-0.02277	-0.03046	-0.02906	-0.03113	-0.02891	-0.02836	-0.03047	-0.02731	-0.02836	-0.03134
Z007E0156	0.04701	0.04387	0.04106	0.04431	0.04268	0.04186	0.03873	0.04163	0.04186	0.04549
Z007E0157	-0.00897	-0.00822	-0.00689	-0.01093	-0.00661	-0.00656	-0.00158	-0.00601	-0.00656	-0.00403
Z007E0158	0.00655	0.01433	0.00988	0.00694	0.00998	0.0106	0.00934	0.00985	0.0106	0.00786
Z007E0159	-0.01909	-0.01464	-0.01398	-0.00689	-0.01351	-0.01282	-0.01591	-0.01489	-0.01282	-0.01642
Z007E0160	-0.00408	-0.00785	-0.01011	-0.00946	-0.00997	-0.01055	-0.0044	-0.01185	-0.01055	-0.00811
Z007E0161	0.00445	0.00072	-0.00187	-0.00761	-0.00012	-0.00107	-0.00232	-0.00138	-0.00107	0.00261
Z007E0162	-0.03581	-0.03002	-0.03147	-0.03464	-0.03182	-0.03113	-0.03207	-0.03066	-0.03113	-0.03476
Z007E0163	-0.01321	-0.01828	-0.01713	-0.01376	-0.01776	-0.01717	-0.00983	-0.01903	-0.01717	-0.02103
Z007E0164	0.01361	0.0076	0.00784	0.01168	0.00725	0.00738	0.01151	0.00719	0.00738	0.01049
Z007E0165	0.0002	0.00108	0.00423	-0.00428	0.0042	0.00303	0.0044	0.00223	0.00303	0.00159
Z007E0167	-0.04887	-0.0409	-0.04205	-0.04006	-0.04314	-0.04234	-0.04475	-0.04221	-0.04234	-0.03856
Z007E0168	0.0255	0.02367	0.02022	0.02602	0.02066	0.02135	0.02115	0.02001	0.02135	0.01791
Z007E0169	0.00307	0.00734	0.00916	0.00326	0.00806	0.00854	0.00632	0.00951	0.00854	0.01246
Z007E0170	-0.02025	-0.02986	-0.02816	-0.02796	-0.02776	-0.02753	-0.02085	-0.02712	-0.02753	-0.02506
Z007E0172	-0.0277	-0.02793	-0.02219	-0.01866	-0.02207	-0.02314	-0.02207	-0.02112	-0.02314	-0.02694
Z007E0173	-0.01525	-0.00805	-0.01159	-0.00714	-0.00991	-0.01061	-0.00593	-0.01274	-0.01061	-0.01503
Z007E0174	0.03323	0.03595	0.03842	0.04231	0.0373	0.03779	0.04125	0.03955	0.03779	0.03637
Z007E0175	-0.00162	0.00519	0.00424	-0.00446	0.00419	0.00331	0.00221	0.00445	0.00331	0.00053
Z007E0176	-0.02684	-0.0255	-0.0238	-0.01705	-0.02369	-0.0232	-0.02909	-0.02325	-0.0232	-0.02031
Z007E0177	0.01566	0.00789	0.00888	0.00429	0.00932	0.00924	0.00714	0.00908	0.00924	0.01264
Z007E0178	-0.01205	-0.01003	-0.01334	-0.00818	-0.01337	-0.0123	-0.00645	-0.0127	-0.0123	-0.00898
Z007E0179	-0.04131	-0.03591	-0.03378	-0.02984	-0.0349	-0.03447	-0.03843	-0.03353	-0.03447	-0.03833
Z007E0180	-0.02072	-0.02163	-0.02467	-0.0284	-0.02324	-0.02373	-0.02679	-0.0229	-0.02373	-0.02555
Z007E0181	0.04365	0.0418	0.03838	0.04415	0.0388	0.03951	0.03931	0.03813	0.03951	0.03607
Z007E0182	-0.00933	-0.01411	-0.01139	-0.01568	-0.01246	-0.0121	-0.01765	-0.01398	-0.0121	-0.01573
Z007E0183	-0.03479	-0.02704	-0.03039	-0.02531	-0.02903	-0.0296	-0.03159	-0.02865	-0.0296	-0.03327
Z007E0185	0.03625	0.02925	0.03142	0.02465	0.03004	0.03047	0.03011	0.03014	0.03047	0.03341
Z007E0186	0.02215	0.0142	0.01852	0.01062	0.01766	0.0177	0.0162	0.0183	0.0177	0.02022
Z007E0187	-0.01021	-0.01996	-0.01756	-0.02132	-0.01708	-0.01713	-0.01628	-0.01528	-0.01713	-0.01466
Z007E0188	-0.0128	-0.01088	-0.00807	-0.00546	-0.00785	-0.00903	-0.01347	-0.00863	-0.00903	-0.00874
Z007E0189	-0.00492	-0.01159	-0.00895	-0.00607	-0.01023	-0.00943	-0.00896	-0.00844	-0.00943	-0.00671
Z007E0191	-0.00903	-0.01846	-0.01771	-0.02034	-0.01727	-0.01714	-0.0117	-0.01658	-0.01714	-0.01628
Z007E0192	0.02176	0.01196	0.01585	0.0082	0.01573	0.01461	0.01806	0.01721	0.01461	0.01734
Z007E0193	0.003	0.00383	0.00415	0.01145	0.00423	0.0051	0.00395	0.00459	0.0051	0.00174
Z007E0194	0.0066	0.0081	0.00551	0.00873	0.00442	0.00528	0.00417	0.0049	0.00528	0.00768
Z007E0195	-0.03429	-0.02753	-0.03172	-0.03586	-0.03125	-0.03089	-0.03197	-0.03094	-0.03089	-0.02815
Z007E0196	0.02015	0.01916	0.0216	0.02303	0.02145	0.02085	0.02078	0.02155	0.02085	0.01659
Z007E0197	-0.01149	-0.01877	-0.01582	-0.02263	-0.01588	-0.0168	-0.02082	-0.0186	-0.0168	-0.02095
Z007E0198	0.00369	0.00628	0.00662	0.01463	0.0069	0.00737	0.00299	0.00745	0.00737	0.00808
Z007E0199	0.01816	0.02056	0.02264	0.0161	0.02146	0.02171	0.01953	0.02067	0.02171	0.02396
Z007E0200	0.07159	0.06833	0.0667	0.06141	0.06679	0.0672	0.07051	0.06677	0.0672	0.06331
Z008E0001	-0.01969	-0.01237	-0.02099	-0.02978	-0.02293	-0.02159	-0.02542	-0.02141	-0.02159	-0.02663
Z008E0002	0.01082	0.00254	0.01228	0.00466	0.01519	0.01219	0.01454	0.01413	0.01219	0.00823
Z008E0003	-0.0259	-0.02972	-0.02474	-0.02934	-0.02283	-0.02499	-0.02074	-0.02361	-0.02499	-0.01963
Z008E0004	0.00069	-0.00326	0.0002	0.00547	-0.00027	-0.0008	0.00747	-0.00162	-0.0008	0.00056
Z008E0005	-0.02656	-0.01733	-0.02923	-0.02393	-0.03055	-0.02853	-0.03703	-0.02593	-0.02853	-0.02905
Z008E0007	-0.00674	-0.01116	-0.00817	-0.00268	-0.00613	-0.00891	-0.00204	-0.00944	-0.00891	-0.01109
Z008E0008	0.04415	0.04629	0.04238	0.03481	0.04117	0.04294	0.05052	0.04412	0.04294	0.04566
Z008E0009	-0.0077	-0.00307	-0.00951	-0.01728	-0.00667	-0.00925	-0.016	-0.01073	-0.00925	-0.00698
Z008E0010	0.0083	-0.00255	0.00734	0.01354	0.0097	0.00646	0.00656	0.00512	0.00646	0.0109
Z008E0011	0.02653	0.02963	0.0256	0.01964	0.02967	0.02607	0.027	0.02681	0.02607	0.02948
Z008E0012	-0.02197	-0.02265	-0.02098	-0.01759	-0.02343	-0.02061	-0.02449	-0.02052	-0.02061	-0.02496
Z008E0013	-0.01901	-0.02712	-0.0188	-0.02546	-0.01872	-0.01805	-0.01566	-0.01686	-0.01805	-0.02312
Z008E0014	0.01149	0.01044	0.0139	0.00642	0.01104	0.01305	0.02239	0.0119	0.01305	0.01438
Z008E0015	-0.03519	-0.02925	-0.03699	-0.04486	-0.03817	-0.0365	-0.03643	-0.03505	-0.0365	-0.04222
Z008E0016	0.02167	0.0087	0.02354	0.02891	0.02282	0.02294	0.01513	0.02222	0.02294	0.02442
Z008E0018	-0.00461	0.00227	-0.00307	0.00293	-0.0055	-0.00274	-0.00195	-0.00107	-0.00274	-0.0003
Z008E0019	0.01801	0.01996	0.01789	0.02452	0.01455	0.01691	0.01755	0.01827	0.01691	0.01833
Z008E0020	-0.02795	-0.03239	-0.02565	-0.01624	-0.02917	-0.02604	-0.02755	-0.02681	-0.02604	-0.01537
Z008E0021	-0.00973	-0.02054	-0.01228	-0.00773	-0.00894	-0.01192	-0.00444	-0.01177	-0.01192	-0.01114
Z008E0022	0.00054	-0.01113	0.00114	-0.00875	-0.00156	0.00027	0.00784	0.00003	0.00027	-0.008
Z008E0023	0.0078	0.00871	0.00575	-0.001	0.00499	0.00634	0.00598	0.00757	0.00634	0.00762
Z008E0024	-0.00203	-0.00932	-0.00413	-0.00084	-0.00601	-0.00385	-0.00384	-0.00224	-0.00385	-0.01262
Z008E0025	-0.04379	-0.05118	-0.0429	-0.04641	-0.04082	-0.04368	-0.0506	-0.04477	-0.04368	-0.04895
Z008E0026	0.00195	-0.00055	-0.00051	0.00733	0.00292	0.00015	0.00012	0.00077	0.00015	0.00565
Z008E0027	0.01185	0.00638	0.0123	0.01732	0.01416	0.01256	0.00596	0.01345	0.01256	0.01652
Z008E0028	-0.03249	-0.03057	-0.03218	-0.02655	-0.02928	-0.03155	-0.02589	-0.03238	-0.03155	-0.03207
Z008E0029	0.00138	-0.00005	0.00217	0.00845	-0.00034	0.00279	0.00167	0.00409	0.00279	-0.00003
Z008E0030	-0.0071	-0.0172	-0.00923	-0.00429	-0.01054	-0.00897	-0.00295	-0.00909	-0.00897	-0.00718
Z008E0031	0.0412	0.04626	0.03941	0.03577	0.03804	0.04005	0.04491	0.03983	0.04005	0.04881
Z008E0032	-0.01941	-0.02126	-0.0191	-0.01305	-0.0152	-0.0183	-0.01792	-0.01866	-0.0183	-0.01894
Z008E0033	0.00755	0.0048	0.00773	0.01046	0.0096	0.00813	0.01105	0.00919	0.00813	0.00117
Z008E0034	-0.01173	-0.00401	-0.01393	-0.01737	-0.01028	-0.0132	-0.00712	-0.01385	-0.0132	-0.00568
Z008E0035	0.0632	0.07745	0.0641	0.07043	0.06225	0.06477	0.06417	0.06467	0.06477	0.07102
Z008E0036	0.05502	0.06207	0.05433	0.06016	0.05637	0.05346	0.05441	0.05368	0.05346	0.05499
Z008E0037	-0.01792	-0.04317	-0.01918	-0.02587	-0.02127	-0.01974	-0.01567	-0.02062	-0.01974	-0.02234
Z008E0038	0.03601	0.03894	0.03301	0.03739	0.03647	0.03358	0.02945	0.03574	0.03358	0.03452
Z008E0039	0.0126	0.00288	0.01167	0.00748	0.01124	0.01092	0.00923	0.00948	0.01092	0.01467
Z008E0040	0.02502	0.00754	0.0239	0.01885	0.02633	0.02325	0.0243	0.02419	0.02325	0.023
Z008E0041	0.00259	-0.0034	0.00413	0.00983	0.00434	0.00336	0.00372	0.00394	0.00336	0.00271
Z008E0042	0.07868	0.0888	0.07787	0.07455	0.07511	0.07733	0.08249	0.07625	0.07733	0.08283
Z008E0044	-0.03348	-0.02961	-0.03177	-0.02799	-0.03003	-0.03239	-0.02465	-0.03128	-0.03239	-0.03386
Z008E0045	-0.02865	-0.0161	-0.02835	-0.03855	-0.02414	-0.0277	-0.01989	-0.02832	-0.0277	-0.03258
Z008E0046	-0.01277	-0.00234	-0.01124	-0.00454	-0.0092	-0.01186	-0.01151	-0.01073	-0.01186	-0.01051
Z008E0047	-0.01584	-0.02256	-0.01818	-0.01616	-0.01486	-0.01815	-0.00991	-0.01784	-0.01815	-0.02621
Z008E0048	-0.01038	-0.00726	-0.00888	-0.01751	-0.01196	-0.00949	-0.01807	-0.00898	-0.00949	-0.01597
Z008E0049	-0.01686	-0.00397	-0.01555	-0.02107	-0.01416	-0.01589	-0.01475	-0.0147	-0.01589	-0.01558
Z008E0051	0.01527	-0.00607	0.01572	0.00952	0.01528	0.01547	0.01519	0.01498	0.01547	0.01194
Z008E0052	-0.01103	-0.00555	-0.00922	-0.00384	-0.01151	-0.00975	-0.00427	-0.00976	-0.00975	-0.00674
Z008E0053	-0.01346	-0.01893	-0.01135	-0.00495	-0.01328	-0.01215	-0.01705	-0.01166	-0.01215	-0.00919
Z008E0054	-0.03912	-0.03784	-0.03904	-0.04488	-0.04121	-0.03983	-0.04086	-0.04052	-0.03983	-0.03879
Z008E0055	0.01508	0.02266	0.01318	0.01772	0.01527	0.01257	0.0129	0.0145	0.01257	0.01196
Z008E0056	-0.00917	-0.00791	-0.00782	-0.00293	-0.00974	-0.00743	-0.00351	-0.00811	-0.00743	-0.00374
Z008E0057	-0.01675	-0.00868	-0.01399	-0.00513	-0.0129	-0.01472	-0.01496	-0.01399	-0.01472	-0.00428
Z008E0058	-0.03594	-0.03268	-0.03447	-0.03177	-0.03168	-0.03476	-0.0275	-0.03525	-0.03476	-0.03776
Z008E0059	0.05078	0.05614	0.05088	0.05063	0.04994	0.05168	0.04733	0.05159	0.05168	0.05344
Z008E0061	-0.02217	-0.03659	-0.02197	-0.01981	-0.01847	-0.02138	-0.02027	-0.02149	-0.02138	-0.02521
Z008E0062	-0.04652	-0.03491	-0.04541	-0.05046	-0.04231	-0.04468	-0.04387	-0.0441	-0.04468	-0.0433
Z008E0063	-0.02476	-0.02099	-0.02365	-0.01477	-0.02483	-0.02304	-0.03113	-0.02228	-0.02304	-0.01523
Z008E0064	0.10183	0.10928	0.10018	0.10648	0.10233	0.09953	0.10482	0.09878	0.09953	0.09811
Z008E0065	0.00168	-0.00857	0.00089	0.00648	0.00178	-0.00008	-0.0068	0.00004	-0.00008	0.00047
Z008E0066	-0.02966	-0.03161	-0.03033	-0.03529	-0.03295	-0.03097	-0.02443	-0.03234	-0.03097	-0.02634
Z008E0068	-0.01858	-0.02021	-0.01696	-0.01425	-0.02035	-0.01768	-0.01751	-0.01794	-0.01768	-0.02326
Z008E0069	0.07139	0.07137	0.07281	0.07829	0.06911	0.07239	0.07564	0.07397	0.07239	0.07058
Z008E0070	0.0287	0.01274	0.02644	0.03509	0.02477	0.02708	0.0255	0.02842	0.02708	0.03218
Z008E0071	-0.03446	-0.02734	-0.03513	-0.02964	-0.03243	-0.03421	-0.03658	-0.03255	-0.03421	-0.03293
Z008E0072	0.00641	-0.01586	0.00484	0.00114	0.00131	0.00451	-0.00043	0.00499	0.00451	0.00622
Z008E0073	0.00847	0.01365	0.01146	0.00539	0.0138	0.01061	0.01205	0.00964	0.01061	0.01469
Z008E0074	-0.02674	-0.02284	-0.02714	-0.01915	-0.03108	-0.02806	-0.03732	-0.02914	-0.02806	-0.01875
Z008E0075	0.02889	0.02462	0.02715	0.02004	0.02912	0.02655	0.0205	0.02691	0.02655	0.02377
Z008E0076	-0.03225	-0.033	-0.03044	-0.0381	-0.03329	-0.02999	-0.02105	-0.03	-0.02999	-0.03083
Z008E0077	-0.01963	-0.01996	-0.01766	-0.02125	-0.02006	-0.01801	-0.01833	-0.01924	-0.01801	-0.01417
Z008E0078	0.01539	0.01187	0.01579	0.0082	0.01887	0.0164	0.00835	0.01595	0.0164	0.0098
Z008E0079	0.04622	0.05602	0.0454	0.0379	0.04403	0.0459	0.03841	0.04537	0.0459	0.04652
Z008E0080	0.02813	0.02742	0.02648	0.0176	0.02875	0.02579	0.01898	0.02482	0.02579	0.01741
Z008E0081	-0.01	-0.0174	-0.00936	-0.01631	-0.01107	-0.00861	-0.01366	-0.00921	-0.00861	-0.00974
Z008E0082	-0.02355	-0.01751	-0.0215	-0.02751	-0.02337	-0.02104	-0.02027	-0.01958	-0.02104	-0.01702
Z008E0083	-0.01859	-0.01288	-0.0159	-0.0128	-0.0197	-0.01694	-0.02173	-0.01717	-0.01694	-0.01744
Z008E0084	0.05667	0.0636	0.05714	0.06261	0.05946	0.05761	0.056	0.05636	0.05761	0.06244
Z008E0085	-0.02625	-0.03198	-0.02561	-0.02144	-0.02822	-0.02518	-0.02664	-0.02648	-0.02518	-0.02203
Z008E0086	-0.01478	-0.00816	-0.01299	-0.01601	-0.01188	-0.01345	-0.01103	-0.01295	-0.01345	-0.00876
Z008E0087	0.00182	0.01894	0.00348	-0.00206	-0.00071	0.00293	0.00086	0.00146	0.00293	0.01011
Z008E0088	-0.00822	-0.00278	-0.00641	-0.00359	-0.00928	-0.00716	-0.00809	-0.00683	-0.00716	-0.00809
Z008E0090	0.00042	-0.00154	0.0011	-0.00449	0.00376	0.00157	-0.00479	0.00097	0.00157	-0.0054
Z008E0091	0.01715	0.0116	0.01862	0.01139	0.01579	0.01818	0.01333	0.01811	0.01818	0.01795
Z008E0092	-0.04324	-0.0359	-0.04515	-0.05272	-0.04153	-0.04472	-0.0438	-0.04329	-0.04472	-0.04681
Z008E0093	0.07364	0.08336	0.07605	0.07945	0.07345	0.07521	0.08248	0.07501	0.07521	0.07139
Z008E0094	-0.03757	-0.0435	-0.0406	-0.04489	-0.03849	-0.03986	-0.04147	-0.03856	-0.03986	-0.03525
Z008E0095	0.01962	0.02367	0.01894	0.01214	0.0173	0.0194	0.02687	0.02107	0.0194	0.02261
Z008E0096	0.00721	-0.00562	0.00928	0.01362	0.00947	0.00866	0.00248	0.00884	0.00866	0.00579
Z008E0097	0.00243	0.01135	0.00355	0.00913	0.00621	0.00395	0.00356	0.00359	0.00395	0.01198
Z008E0098	0.0223	0.0064	0.02153	0.01447	0.02473	0.02081	0.02216	0.02074	0.02081	0.01281
Z008E0099	0.03768	0.03991	0.03505	0.02837	0.03363	0.03577	0.04052	0.0377	0.03577	0.03403
Z008E0100	-0.04183	-0.02989	-0.04107	-0.03469	-0.03896	-0.04037	-0.03357	-0.03934	-0.04037	-0.04021
Z008E0101	-0.03359	-0.03408	-0.03359	-0.03568	-0.03267	-0.034	-0.04316	-0.03324	-0.034	-0.02941
Z008E0102	-0.01471	-0.01132	-0.01191	-0.01875	-0.01237	-0.01277	-0.01242	-0.01344	-0.01277	-0.01409
Z008E0103	-0.01889	-0.00875	-0.02079	-0.02489	-0.02246	-0.02045	-0.01422	-0.01946	-0.02045	-0.01508
Z008E0104	0.02691	0.04114	0.0272	0.0292	0.02499	0.02759	0.02613	0.02679	0.02759	0.02816
Z008E0106	0.01141	0.01356	0.00936	0.01222	0.00696	0.00961	0.00829	0.00934	0.00961	0.00556
Z008E0107	-0.02274	-0.01141	-0.02	-0.02515	-0.02274	-0.02056	-0.02111	-0.02098	-0.02056	-0.02034
Z008E0108	0.00724	0.01252	0.00664	0.01117	0.00974	0.0074	0.00491	0.0072	0.0074	0.00616
Z008E0109	0.00972	0.0114	0.00725	0.01277	0.00667	0.00776	0.01325	0.00774	0.00776	0.01161
Z008E0110	-0.02159	-0.02915	-0.01914	-0.02252	-0.02214	-0.01948	-0.01261	-0.01881	-0.01948	-0.01744
Z008E0111	-0.00779	-0.00243	-0.00599	-0.01208	-0.00385	-0.0065	0.00001	-0.00682	-0.0065	-0.0065
Z008E0112	0.01187	0.02604	0.01465	0.02432	0.01653	0.014	0.01404	0.01301	0.014	0.02459
Z008E0113	0.00892	0.01396	0.00953	0.01347	0.01262	0.00998	0.00179	0.00875	0.00998	0.01202
Z008E0114	0.00531	0.0162	0.00637	0.0008	0.00803	0.00607	-0.00287	0.00454	0.00607	0.00361
Z008E0115	0.01382	0.01189	0.01448	0.01733	0.0172	0.01488	0.01955	0.01442	0.01488	0.00924
Z008E0116	-0.0003	-0.01047	-0.00214	-0.00173	-0.00448	-0.00179	-0.00319	-0.00108	-0.00179	0.00001
Z008E0117	0.03068	0.03093	0.03194	0.03576	0.02821	0.03123	0.0223	0.03299	0.03123	0.02509
Z008E0118	0.02303	0.01443	0.02147	0.0305	0.02336	0.02079	0.01978	0.02256	0.02079	0.02569
Z008E0119	-0.02469	-0.01387	-0.0232	-0.03108	-0.02446	-0.02264	-0.01504	-0.02341	-0.02264	-0.02384
Z008E0120	-0.00168	0.01012	-0.00187	0.00463	-0.00493	-0.0023	-0.00481	-0.00214	-0.0023	-0.00043
Z008E0121	0.00256	0.00364	0.00072	0.00658	0.00198	0.00001	0.00474	0.00108	0.00001	-0.0023
Z008E0122	-0.01308	-0.00804	-0.01009	-0.01536	-0.01367	-0.01089	-0.01049	-0.00957	-0.01089	-0.00919
Z008E0123	-0.00512	-0.0091	-0.00397	-0.00198	-0.00065	-0.00365	0.00555	-0.00424	-0.00365	-0.00799
Z008E0124	-0.0162	-0.00276	-0.01492	-0.01725	-0.01719	-0.01407	-0.01534	-0.01319	-0.01407	-0.00844
Z008E0125	-0.01321	-0.01613	-0.01532	-0.02163	-0.0123	-0.01489	-0.02154	-0.01588	-0.01489	-0.01468
Z008E0126	0.00494	0.00562	0.00564	0.01123	0.0079	0.00591	-0.00249	0.00491	0.00591	0.00604
Z008E0127	0.05164	0.05648	0.05439	0.04815	0.05147	0.05369	0.05215	0.05286	0.05369	0.05469
Z008E0128	-0.0178	-0.0115	-0.01622	-0.01234	-0.02024	-0.01694	-0.02564	-0.0158	-0.01694	-0.02286
Z008E0129	0.01616	0.00857	0.01712	0.01025	0.02075	0.01763	0.01904	0.01777	0.01763	0.01769
Z008E0130	-0.00609	-0.01434	-0.00542	-0.01212	-0.00647	-0.00463	-0.00549	-0.00483	-0.00463	-0.00617
Z008E0131	-0.00033	-0.00785	-0.00078	0.00406	-0.00406	-0.0019	-0.00626	-0.0021	-0.0019	0.00303
Z008E0132	-0.01662	-0.02636	-0.01882	-0.02463	-0.02038	-0.01823	-0.01974	-0.01688	-0.01823	-0.01781
Z008E0133	0.03004	0.04884	0.03203	0.02212	0.03318	0.03111	0.03159	0.0313	0.03111	0.02294
Z008E0134	-0.0224	-0.01866	-0.02027	-0.01604	-0.0232	-0.02099	-0.01492	-0.0214	-0.02099	-0.02139
Z008E0135	0.09973	0.10216	0.09802	0.0924	0.09748	0.09842	0.09779	0.0991	0.09842	0.09795
Z008E0136	-0.02288	-0.01152	-0.02543	-0.0283	-0.02687	-0.02456	-0.03493	-0.02534	-0.02456	-0.01748
Z008E0137	0.01674	0.02379	0.01718	0.02633	0.0199	0.01795	0.01808	0.01896	0.01795	0.02592
Z008E0139	0.01391	-0.00104	0.01286	0.00848	0.01173	0.01338	0.0131	0.01244	0.01338	0.02092
Z008E0140	0.02225	0.01738	0.02434	0.01774	0.02097	0.02376	0.0234	0.02481	0.02376	0.01944
Z008E0141	0.00659	-0.00077	0.0041	-0.0047	0.00369	0.00486	0.00475	0.00537	0.00486	0.00035
Z008E0142	-0.03422	-0.03885	-0.03716	-0.03458	-0.03855	-0.03672	-0.03865	-0.03611	-0.03672	-0.0403
Z008E0144	0.01015	0.01136	0.01128	0.00813	0.01467	0.01206	0.01283	0.01115	0.01206	0.01782
Z008E0145	-0.02231	-0.01742	-0.02289	-0.03156	-0.02082	-0.02374	-0.02196	-0.02293	-0.02374	-0.03164
Z008E0146	-0.02912	-0.01899	-0.0282	-0.02178	-0.02439	-0.0276	-0.027	-0.02892	-0.0276	-0.02434
Z008E0147	-0.01602	-0.01399	-0.01717	-0.0119	-0.01861	-0.01794	-0.01166	-0.01782	-0.01794	-0.01346
Z008E0149	-0.01019	-0.01059	-0.01372	-0.01777	-0.01073	-0.01267	-0.01312	-0.01134	-0.01267	-0.00919
Z008E0150	0.0244	0.01764	0.02521	0.03065	0.02797	0.02575	0.02587	0.02733	0.02575	0.026
Z008E0153	0.07125	0.06549	0.07262	0.06546	0.07228	0.07262	0.06658	0.0737	0.07262	0.07391
Z008E0154	-0.0074	-0.0002	-0.00674	-0.00814	-0.00372	-0.00615	-0.00645	-0.00742	-0.00615	-0.00046
Z008E0155	-0.00108	-0.00611	0.00157	-0.00407	-0.00284	0.00087	0.00747	0.00051	0.00087	0.00547
Z008E0156	0.0131	-0.00031	0.01054	0.00148	0.01146	0.01052	0.01664	0.00982	0.01052	0.00285
Z008E0157	-0.03784	-0.03514	-0.03643	-0.03331	-0.03756	-0.03607	-0.03674	-0.03701	-0.03607	-0.03614
Z008E0158	0.05768	0.05685	0.05558	0.0465	0.0586	0.05606	0.05502	0.05602	0.05606	0.05021
Z008E0159	0.0146	0.03021	0.01673	0.02564	0.01844	0.01625	0.00848	0.015	0.01625	0.02806
Z008E0160	0.01768	0.00866	0.01988	0.0227	0.01642	0.01892	0.02647	0.02005	0.01892	0.01281
Z008E0161	-0.00717	-0.00853	-0.00879	-0.01396	-0.01107	-0.00834	-0.01655	-0.00937	-0.00834	-0.00452
Z008E0162	-0.00725	-0.01922	-0.00894	-0.01475	-0.00696	-0.00937	-0.00173	-0.00781	-0.00937	-0.01539
Z008E0163	0.02195	0.02226	0.02333	0.01676	0.02489	0.02328	0.01747	0.0236	0.02328	0.02205
Z008E0164	0.01761	0.00815	0.01862	0.02058	0.02127	0.01884	0.0268	0.01796	0.01884	0.01365
Z008E0165	-0.00824	-0.02364	-0.01031	-0.00491	-0.01191	-0.00983	-0.01673	-0.00796	-0.00983	-0.00655
Z008E0166	-0.00245	-0.00447	-0.00134	0.00144	0.00025	-0.00207	-0.0024	-0.00236	-0.00207	-0.00648
Z008E0167	-0.0149	-0.0313	-0.0136	-0.01801	-0.01118	-0.01282	-0.01222	-0.01449	-0.01282	-0.00524
Z008E0168	-0.06748	-0.06936	-0.06821	-0.07307	-0.07074	-0.06883	-0.06229	-0.07005	-0.06883	-0.06421
Z008E0169	-0.03535	-0.0329	-0.0378	-0.04505	-0.0353	-0.03814	-0.03955	-0.03916	-0.03814	-0.04134
Z008E0170	-0.01257	-0.01145	-0.01488	-0.02143	-0.01192	-0.01534	-0.02421	-0.01482	-0.01534	-0.01904
Z008E0171	-0.01438	-0.01311	-0.01516	-0.02057	-0.01758	-0.01586	-0.0182	-0.01578	-0.01586	-0.0164
Z008E0172	0.02097	0.02909	0.02033	0.02576	0.02188	0.02105	0.01885	0.02244	0.02105	0.01852
Z008E0173	-0.03229	-0.0359	-0.03488	-0.02808	-0.03049	-0.0342	-0.03447	-0.03543	-0.0342	-0.02929
Z008E0174	-0.02484	-0.01629	-0.02506	-0.01864	-0.0275	-0.02589	-0.0272	-0.02613	-0.02589	-0.0232
Z008E0175	0.03229	0.03701	0.03256	0.02368	0.03103	0.03328	0.03199	0.03367	0.03328	0.02915
Z008E0176	-0.03487	-0.03104	-0.03294	-0.02997	-0.03597	-0.03379	-0.04267	-0.03436	-0.03379	-0.03611
Z008E0177	-0.00064	0.00152	0.00065	-0.00927	-0.00069	0.00066	0.00763	0.00016	0.00066	-0.00477
Z008E0178	0.03323	0.02083	0.03289	0.03582	0.03075	0.03181	0.03237	0.03106	0.03181	0.03147
Z008E0179	0.00501	0.01383	0.0056	0.00267	0.00449	0.00635	0.01242	0.00801	0.00635	0.00012
Z008E0180	0.08489	0.08425	0.08672	0.09204	0.0844	0.08704	0.08829	0.08771	0.08704	0.08885
Z008E0181	-0.01218	-0.01885	-0.01108	-0.01686	-0.0098	-0.01155	-0.02046	-0.01343	-0.01155	-0.01123
Z008E0182	-0.02736	-0.01394	-0.02693	-0.03503	-0.02526	-0.02772	-0.02687	-0.02643	-0.02772	-0.03617
Z008E0183	0.02932	0.03362	0.03123	0.03553	0.02958	0.03143	0.03056	0.03065	0.03143	0.03382
Z008E0184	0.02634	0.02321	0.02602	0.02924	0.0285	0.02666	0.01979	0.0277	0.02666	0.01797
Z008E0185	-0.01343	-0.00577	-0.01429	-0.02023	-0.01751	-0.0149	-0.01834	-0.01407	-0.0149	-0.01788
Z008E0186	-0.02407	-0.03151	-0.02267	-0.01705	-0.02528	-0.02239	-0.02259	-0.02133	-0.02239	-0.02126
Z008E0187	0.00804	0.01272	0.00509	0.01182	0.00789	0.00562	0.0026	0.00465	0.00562	0.01237
Z008E0188	-0.0258	-0.02435	-0.02522	-0.0206	-0.02726	-0.0246	-0.02444	-0.02439	-0.0246	-0.02168
Z008E0189	-0.02132	-0.01741	-0.01897	-0.02572	-0.02109	-0.01919	-0.01933	-0.01938	-0.01919	-0.01968
Z008E0190	0.03087	0.03694	0.0323	0.02829	0.0345	0.03197	0.03792	0.03039	0.03197	0.03799
Z008E0191	-0.05151	-0.05053	-0.05016	-0.05369	-0.04711	-0.04945	-0.04868	-0.0509	-0.04945	-0.04366
Z008E0192	0.01628	0.02055	0.01449	0.02055	0.01708	0.01378	0.0199	0.0134	0.01378	0.01631
Z008E0193	-0.01721	-0.04001	-0.01642	-0.01351	-0.01784	-0.01587	-0.01189	-0.0161	-0.01587	-0.02201
Z008E0194	-0.02715	-0.03391	-0.02601	-0.02094	-0.02533	-0.02673	-0.03046	-0.02626	-0.02673	-0.02689
Z008E0195	-0.01435	-0.0243	-0.01249	-0.00585	-0.01126	-0.01305	-0.0051	-0.01251	-0.01305	-0.01207
Z008E0196	0.06589	0.05626	0.06648	0.06689	0.07034	0.06746	0.07486	0.06674	0.06746	0.06745
Z008E0197	0.01123	0.01564	0.00971	0.00675	0.00852	0.0103	0.00799	0.01007	0.0103	0.01924
Z008E0198	0.00486	0.00273	0.00532	-0.00393	0.00842	0.00579	-0.00196	0.00515	0.00579	0.00004
Z008E0199	-0.03766	-0.04186	-0.03688	-0.03514	-0.03377	-0.03643	-0.02733	-0.03794	-0.03643	-0.04271
Z008E0200	-0.04546	-0.03295	-0.04316	-0.03946	-0.04691	-0.04397	-0.04413	-0.04286	-0.04397	-0.04627
Z009E0001	-0.00025	0.00283	0.00682	0.00687	0.00604	0.00482	0.01295	0.00548	0.00482	-0.0021
Z009E0002	-0.00712	-0.01021	-0.00705	-0.01155	-0.01294	-0.00915	-0.0041	-0.00884	-0.00915	-0.01324
Z009E0003	0.0055	0.01091	0.00511	0.00911	0.00414	0.00691	0.01077	0.00775	0.00691	0.00682
Z009E0004	-0.0171	-0.02289	-0.02231	-0.02044	-0.01895	-0.02342	-0.02841	-0.02348	-0.02342	-0.02829
Z009E0005	-0.02804	-0.02222	-0.02517	-0.0257	-0.02742	-0.02322	-0.02066	-0.02411	-0.02322	-0.02088
Z009E0007	-0.01411	-0.00977	-0.01416	-0.01556	-0.01784	-0.01338	-0.01377	-0.01271	-0.01338	-0.01935
Z009E0008	0.00012	0.00448	0.00467	0.00657	0.00661	0.00423	-0.00343	0.00508	0.00423	-0.00364
Z009E0009	-0.02453	-0.02791	-0.03026	-0.03412	-0.0359	-0.03138	-0.03277	-0.03175	-0.03138	-0.02777
Z009E0010	0.0147	0.01943	0.01951	0.02324	0.01718	0.02105	0.01191	0.02129	0.02105	0.02485
Z009E0012	0.01429	0.00543	0.0099	0.00634	0.00447	0.0089	-0.00083	0.00771	0.0089	0.01359
Z009E0013	0.00543	-0.00449	0.00088	-0.0001	-0.00369	-0.00006	0.00183	0.00017	-0.00006	0.00484
Z009E0014	-0.00935	-0.01316	-0.00925	-0.00882	-0.01641	-0.01107	-0.01789	-0.01133	-0.01107	-0.01739
Z009E0015	0.04091	0.03091	0.03685	0.03819	0.03141	0.03577	0.03214	0.03584	0.03577	0.03992
Z009E0016	0.02978	0.02869	0.0321	0.03659	0.02712	0.03404	0.02671	0.03369	0.03404	0.02612
Z009E0017	-0.03367	-0.03085	-0.03325	-0.03853	-0.03759	-0.03555	-0.02956	-0.03533	-0.03555	-0.03851
Z009E0018	0.0121	0.00782	0.00951	0.00552	0.00552	0.00818	0.00272	0.00871	0.00818	0.01096
Z009E0019	0.01389	0.01426	0.01427	0.01713	0.01161	0.01523	0.02027	0.01478	0.01523	0.01129
Z009E0020	-0.03349	-0.0269	-0.02695	-0.02326	-0.03221	-0.02553	-0.02961	-0.02514	-0.02553	-0.03385
Z009E0021	-0.02844	-0.02122	-0.01948	-0.02337	-0.0223	-0.02146	-0.01812	-0.02201	-0.02146	-0.0209
Z009E0022	-0.02371	-0.02804	-0.03359	-0.03331	-0.02839	-0.03388	-0.04075	-0.03341	-0.03388	-0.02981
Z009E0023	-0.01641	-0.00698	-0.00548	-0.0036	-0.00755	-0.00546	-0.00067	-0.00498	-0.00546	-0.00804
Z009E0024	-0.0437	-0.0385	-0.0377	-0.0358	-0.04152	-0.03839	-0.04123	-0.03802	-0.03839	-0.04697
Z009E0025	0.00255	-0.00047	0.00422	0.00718	0.00481	0.00405	-0.00258	0.00381	0.00405	0.00549
Z009E0026	0.00779	0.02128	0.01572	0.01394	0.01433	0.01661	0.01956	0.01653	0.01661	0.01326
Z009E0027	0.02076	0.0304	0.02705	0.02676	0.02294	0.02863	0.02111	0.02833	0.02863	0.02175
Z009E0028	0.09671	0.09142	0.08402	0.08853	0.08232	0.08651	0.08737	0.08538	0.08651	0.08988
Z009E0029	0.02696	0.02306	0.02422	0.02188	0.02472	0.02441	0.03139	0.02458	0.02441	0.03366
Z009E0030	0.01044	0.01863	0.01163	0.01634	0.01986	0.0134	0.01258	0.01349	0.0134	0.01911
Z009E0031	0.00224	0.00876	0.01186	0.0107	0.00691	0.01221	0.01054	0.01312	0.01221	0.00619
Z009E0032	0.00766	-0.00564	-0.00177	-0.00153	0.00733	0.00032	-0.01004	0.00082	0.00032	0.00669
Z009E0033	0.03841	0.02673	0.03153	0.03061	0.03839	0.033	0.03117	0.0337	0.033	0.02894
Z009E0034	-0.07074	-0.07964	-0.07227	-0.07228	-0.07729	-0.07364	-0.07177	-0.07368	-0.07364	-0.07795
Z009E0035	-0.0264	-0.02414	-0.0243	-0.02188	-0.02794	-0.02224	-0.02105	-0.0231	-0.02224	-0.01885
Z009E0036	0.04655	0.05054	0.03955	0.03829	0.03891	0.04041	0.0362	0.04069	0.04041	0.04165
Z009E0037	0.00862	0.00852	0.00424	0.00079	0.00968	0.00287	0.00687	0.00294	0.00287	0.0002
Z009E0038	-0.03423	-0.03662	-0.03711	-0.03498	-0.04607	-0.03732	-0.03871	-0.03753	-0.03732	-0.04036
Z009E0039	-0.01093	-0.009	-0.01113	-0.00593	-0.0053	-0.00896	-0.01337	-0.00752	-0.00896	-0.00662
Z009E0040	-0.01492	-0.00795	-0.00898	-0.00953	-0.01244	-0.00761	-0.01207	-0.00713	-0.00761	-0.00455
Z009E0041	-0.01739	-0.0131	-0.01617	-0.01401	-0.01802	-0.01562	-0.00669	-0.01501	-0.01562	-0.01915
Z009E0042	-0.02671	-0.03009	-0.02929	-0.02817	-0.03314	-0.03029	-0.0314	-0.02985	-0.03029	-0.03501
Z009E0043	0.01366	0.01109	0.01158	0.01251	0.01364	0.01008	0.01002	0.0095	0.01008	0.0089
Z009E0044	0.00146	-0.00248	0.00036	-0.00343	-0.00515	-0.00112	-0.00759	-0.00139	-0.00112	-0.00576
Z009E0045	-0.0344	-0.04027	-0.04037	-0.03936	-0.03375	-0.04204	-0.03347	-0.04184	-0.04204	-0.03303
Z009E0047	-0.00791	-0.00852	-0.00694	-0.00877	-0.00811	-0.00573	-0.00193	-0.00663	-0.00573	-0.008
Z009E0048	0.03844	0.02956	0.03704	0.03248	0.03384	0.03527	0.03646	0.03558	0.03527	0.04294
Z009E0049	-0.04747	-0.04288	-0.04931	-0.04523	-0.04556	-0.04798	-0.056	-0.04819	-0.04798	-0.04636
Z009E0050	0.05984	0.05488	0.0542	0.05365	0.06215	0.0555	0.05085	0.05579	0.0555	0.05225
Z009E0051	-0.02431	-0.03326	-0.02873	-0.0324	-0.02484	-0.0301	-0.02694	-0.02953	-0.0301	-0.03359
Z009E0052	-0.02911	-0.02467	-0.02601	-0.02657	-0.02891	-0.0241	-0.02597	-0.0238	-0.0241	-0.02098
Z009E0053	-0.0131	-0.01482	-0.01148	-0.00699	-0.00809	-0.00937	-0.01556	-0.00998	-0.00937	-0.01691
Z009E0054	-0.00871	-0.01676	-0.01256	-0.01174	-0.01849	-0.01364	-0.00535	-0.01412	-0.01364	-0.01864
Z009E0055	0.00227	-0.00472	-0.00455	-0.00369	-0.00087	-0.00558	0.00449	-0.00493	-0.00558	-0.01043
Z009E0056	0.02888	0.0255	0.02338	0.02083	0.02872	0.02264	0.02212	0.02207	0.02264	0.01953
Z009E0057	0.09461	0.09199	0.09214	0.09545	0.09323	0.09315	0.09055	0.09323	0.09315	0.09157
Z009E0058	-0.00957	-0.00043	0.00065	0.00308	-0.0006	0.00121	-0.00114	0.00099	0.00121	-0.00135
Z009E0059	0.00942	0.00476	0.00573	0.00453	0.00328	0.00671	0.0023	0.0064	0.00671	0.00253
Z009E0060	0.00973	0.01836	0.02142	0.01705	0.02511	0.01901	0.01918	0.01957	0.01901	0.01694
Z009E0061	-0.01872	-0.0142	-0.0181	-0.01792	-0.01346	-0.01607	-0.01761	-0.01548	-0.01607	-0.01868
Z009E0062	-0.02915	-0.03023	-0.02801	-0.0229	-0.02278	-0.02593	-0.03095	-0.02633	-0.02593	-0.02242
Z009E0063	-0.01545	-0.00617	-0.00727	-0.01107	-0.00595	-0.00894	-0.00871	-0.00812	-0.00894	-0.01512
Z009E0064	-0.03502	-0.0242	-0.02909	-0.03084	-0.03167	-0.02826	-0.02778	-0.02787	-0.02826	-0.02362
Z009E0065	0.00382	0.00408	0.00586	0.00594	0.00934	0.00767	0.01554	0.00724	0.00767	0.00146
Z009E0066	0.07982	0.07709	0.0756	0.07711	0.07373	0.07564	0.08485	0.07584	0.07564	0.07218
Z009E0068	0.04432	0.05166	0.05127	0.04782	0.05248	0.04962	0.04677	0.04989	0.04962	0.05291
Z009E0069	0.01699	0.0135	0.01353	0.01021	0.01457	0.01241	0.01263	0.01205	0.01241	0.0141
Z009E0070	-0.02498	-0.03294	-0.02967	-0.03093	-0.02743	-0.02838	-0.02834	-0.02837	-0.02838	-0.01903
Z009E0071	-0.01114	-0.01314	-0.01382	-0.01267	-0.01722	-0.0147	-0.02576	-0.01425	-0.0147	-0.0197
Z009E0072	0.06061	0.05137	0.04636	0.04697	0.05401	0.04888	0.05874	0.04853	0.04888	0.0539
Z009E0073	-0.01785	-0.02782	-0.02356	-0.02677	-0.01958	-0.0246	-0.02339	-0.02479	-0.0246	-0.02335
Z009E0074	-0.0267	-0.02273	-0.02332	-0.02111	-0.02366	-0.0238	-0.02443	-0.02356	-0.0238	-0.03299
Z009E0075	0.00082	-0.00487	-0.00832	-0.00844	0.00077	-0.00624	-0.00308	-0.00612	-0.00624	-0.00935
Z009E0076	0.01038	0.0209	0.02044	0.0156	0.02267	0.01812	0.02567	0.01809	0.01812	0.01459
Z009E0077	-0.03324	-0.03839	-0.04574	-0.04058	-0.0382	-0.04342	-0.04735	-0.04381	-0.04342	-0.04398
Z009E0078	-0.00425	0.0068	-0.00026	-0.00165	0.00553	0.00046	-0.00255	0.00068	0.00046	0.00088
Z009E0079	0.04224	0.03742	0.0375	0.03393	0.03302	0.03638	0.03549	0.03625	0.03638	0.04147
Z009E0080	0.0093	0.01066	0.0089	0.01303	0.00797	0.01081	0.00864	0.01117	0.01081	0.0058
Z009E0082	-0.01184	-0.01079	-0.00481	-0.0039	-0.00884	-0.00588	-0.00602	-0.00685	-0.00588	-0.01246
Z009E0083	-0.01984	-0.02368	-0.02349	-0.02561	-0.01351	-0.02319	-0.01615	-0.02283	-0.02319	-0.02229
Z009E0084	-0.00162	-0.00161	-0.00126	-0.00301	-0.00544	-0.00234	0.00247	-0.00184	-0.00234	0.00279
Z009E0085	-0.00162	-0.00115	0.00026	-0.00267	-0.00333	0.00005	-0.00053	-0.00002	0.00005	0.00073
Z009E0086	-0.03901	-0.03347	-0.03297	-0.03178	-0.03964	-0.03416	-0.03167	-0.03466	-0.03416	-0.03032
Z009E0087	-0.02196	-0.02681	-0.0269	-0.02487	-0.02314	-0.0277	-0.03277	-0.02708	-0.0277	-0.03361
Z009E0088	0.00381	0.01095	0.00812	0.00461	0.01118	0.00625	0.00424	0.00709	0.00625	0.01114
Z009E0089	0.01803	0.02254	0.01738	0.01905	0.0224	0.02045	0.0108	0.01965	0.02045	0.01257
Z009E0090	-0.04228	-0.04483	-0.04798	-0.05022	-0.04876	-0.04695	-0.03661	-0.04672	-0.04695	-0.04993
Z009E0091	-0.0362	-0.03017	-0.0316	-0.02914	-0.03933	-0.03193	-0.03613	-0.0321	-0.03193	-0.03133
Z009E0092	0.0104	0.01034	0.01325	0.01711	0.01974	0.01489	0.01652	0.01554	0.01489	0.01511
Z009E0093	-0.02745	-0.0305	-0.03291	-0.02784	-0.02675	-0.03029	-0.03991	-0.03005	-0.03029	-0.03758
Z009E0094	0.02314	0.02972	0.03282	0.03328	0.02687	0.03112	0.02351	0.03175	0.03112	0.0351
Z009E0095	-0.01829	-0.02398	-0.02521	-0.02031	-0.0252	-0.02267	-0.02591	-0.02329	-0.02267	-0.02741
Z009E0096	0.0054	0.0014	0.00163	0.0021	-0.00179	0.00069	0.00392	0.00098	0.00069	-0.00349
Z009E0097	-0.0136	-0.00396	-0.00358	-0.0081	-0.01149	-0.00585	-0.00467	-0.00595	-0.00585	-0.01063
Z009E0098	0.00184	-0.00257	-0.0022	-0.005	-0.0011	-0.00192	0.0094	-0.00163	-0.00192	0.00786
Z009E0099	-0.00614	-0.0125	-0.01364	-0.0098	-0.00437	-0.01224	-0.01143	-0.01211	-0.01224	-0.01413
Z009E0100	0.02962	0.04466	0.04278	0.03845	0.03642	0.04053	0.03996	0.04059	0.04053	0.03587
Z009E0101	0.01841	0.00994	0.01344	0.01394	0.01681	0.01179	0.01167	0.01285	0.01179	0.01195
Z009E0102	-0.03015	-0.03624	-0.04323	-0.03811	-0.03637	-0.04043	-0.04243	-0.04167	-0.04043	-0.04659
Z009E0103	-0.02335	-0.02158	-0.02084	-0.01677	-0.02323	-0.01902	-0.01623	-0.01922	-0.01902	-0.01444
Z009E0104	-0.01012	-0.01889	-0.01349	-0.01689	-0.00872	-0.01472	-0.01189	-0.01446	-0.01472	-0.01744
Z009E0105	0.01554	0.0122	0.00696	0.01074	0.00589	0.00883	0.01439	0.00813	0.00883	0.00447
Z009E0106	0.02816	0.02422	0.02434	0.0249	0.021	0.02342	0.02664	0.02383	0.02342	0.01923
Z009E0107	0.01034	-0.0022	0.00217	0.00441	0.00673	0.00187	-0.00259	0.00272	0.00187	0.00638
Z009E0108	0.01482	0.01026	0.01093	0.01207	0.00739	0.01	0.00952	0.01033	0.01	0.01027
Z009E0109	-0.02644	-0.02072	-0.02476	-0.0235	-0.02038	-0.02562	-0.02095	-0.02499	-0.02562	-0.02042
Z009E0110	0.00891	-0.00097	0.00186	-0.00052	0.00609	0.0014	0.00427	0.0008	0.0014	-0.00231
Z009E0111	0.02816	0.02005	0.02338	0.02439	0.01837	0.02266	0.02244	0.02316	0.02266	0.02568
Z009E0112	-0.00504	-0.01402	-0.00967	-0.00934	-0.01173	-0.00844	-0.01027	-0.008	-0.00844	-0.01309
Z009E0114	0.06522	0.05193	0.0543	0.05846	0.06144	0.05632	0.0544	0.05654	0.05632	0.06069
Z009E0115	-0.0187	-0.02855	-0.01742	-0.02158	-0.02479	-0.019	-0.02481	-0.01878	-0.019	-0.02542
Z009E0117	-0.03371	-0.02966	-0.02515	-0.02292	-0.0273	-0.02474	-0.01891	-0.02424	-0.02474	-0.01844
Z009E0118	-0.01011	-0.00935	-0.00965	-0.01228	-0.0155	-0.01034	-0.01262	-0.00992	-0.01034	-0.00761
Z009E0119	-0.04283	-0.03812	-0.04107	-0.0404	-0.04746	-0.04279	-0.03737	-0.04257	-0.04279	-0.03919
Z009E0120	-0.03025	-0.03637	-0.03652	-0.03815	-0.032	-0.03642	-0.03714	-0.03675	-0.03642	-0.04084
Z009E0121	-0.04102	-0.03668	-0.03716	-0.03815	-0.0415	-0.03565	-0.03582	-0.03487	-0.03565	-0.03352
Z009E0122	-0.01193	-0.01641	-0.01603	-0.01441	-0.02045	-0.01691	-0.02302	-0.01647	-0.01691	-0.01332
Z009E0123	0.03633	0.03841	0.0341	0.03166	0.02933	0.03351	0.03141	0.03298	0.03351	0.0376
Z009E0124	-0.01912	-0.02738	-0.02413	-0.02005	-0.02861	-0.02184	-0.02388	-0.02261	-0.02184	-0.02001
Z009E0125	0.02327	0.0322	0.03006	0.02548	0.02428	0.02805	0.02158	0.02722	0.02805	0.02357
Z009E0126	0.08187	0.07795	0.07405	0.07823	0.07622	0.07623	0.07677	0.07626	0.07623	0.07844
Z009E0127	0.0033	-0.00702	-0.00281	-0.00431	0.00699	-0.00144	-0.00141	-0.00176	-0.00144	-0.00187
Z009E0128	0.0012	-0.00636	-0.00675	-0.00817	-0.00748	-0.00551	0.00318	-0.00664	-0.00551	0.0022
Z009E0129	0.05504	0.0469	0.04679	0.04394	0.05059	0.0457	0.05319	0.04513	0.0457	0.05186
Z009E0130	0.00375	0.01026	0.00869	0.00772	0.01609	0.00984	0.01327	0.00941	0.00984	0.00781
Z009E0131	-0.02906	-0.03154	-0.02527	-0.0242	-0.02942	-0.02651	-0.03528	-0.02599	-0.02651	-0.02137
Z009E0132	0.04271	0.03845	0.03415	0.03586	0.02737	0.03353	0.03334	0.03333	0.03353	0.03509
Z009E0133	0.00457	0.00323	0.00477	0.00566	-0.00233	0.00376	0.00344	0.00461	0.00376	0.00533
Z009E0134	0.00951	0.00978	0.00422	0.00678	0.00034	0.00461	-0.00073	0.00332	0.00461	-0.00127
Z009E0135	-0.02628	-0.02494	-0.02626	-0.0254	-0.03112	-0.02734	-0.02361	-0.02679	-0.02734	-0.02327
Z009E0136	0.00964	0.00183	0.00178	0.00304	0.00076	0.00356	0.00389	0.00334	0.00356	0.00839
Z009E0137	-0.04934	-0.04264	-0.04311	-0.04231	-0.04091	-0.04445	-0.03487	-0.0437	-0.04445	-0.05001
Z009E0138	-0.00521	-0.00447	-0.00993	-0.0086	-0.01385	-0.01103	-0.01034	-0.01078	-0.01103	-0.01107
Z009E0139	0.00688	-0.00197	0.00055	-0.00106	0.00107	0.00179	0.00562	0.00202	0.00179	0.00957
Z009E0140	0.02478	0.02174	0.0276	0.03018	0.03008	0.02788	0.02685	0.02898	0.02788	0.03023
Z009E0141	-0.0209	-0.01377	-0.01884	-0.02115	-0.01876	-0.01847	-0.01071	-0.01837	-0.01847	-0.01262
Z009E0142	-0.01826	-0.01116	-0.00654	-0.00724	-0.00815	-0.00891	-0.00945	-0.00877	-0.00891	-0.01233
Z009E0143	-0.01124	-0.01358	-0.0122	-0.00647	-0.00907	-0.00956	-0.01313	-0.0098	-0.00956	-0.01362
Z009E0144	0.0176	0.02377	0.01567	0.021	0.02056	0.01825	0.0197	0.01753	0.01825	0.01094
Z009E0145	0.0631	0.05923	0.06398	0.05977	0.06026	0.06222	0.06466	0.06167	0.06222	0.06024
Z009E0146	-0.00058	-0.00918	-0.0121	-0.00745	-0.00841	-0.0097	-0.01067	-0.00912	-0.0097	-0.00587
Z009E0147	-0.00952	-0.00768	-0.01224	-0.01269	-0.017	-0.01361	-0.01326	-0.01402	-0.01361	-0.01839
Z009E0149	0.01659	0.01529	0.02582	0.02242	0.02493	0.02455	0.02448	0.02461	0.02455	0.01696
Z009E0150	-0.0401	-0.04943	-0.05442	-0.05313	-0.04753	-0.0517	-0.05499	-0.05194	-0.0517	-0.0482
Z009E0151	0.01258	0.00579	0.00699	0.00821	0.00047	0.00584	0.00705	0.00532	0.00584	0.00921
Z009E0152	-0.00615	-0.01172	-0.01306	-0.01565	-0.01291	-0.01333	-0.0185	-0.0137	-0.01333	-0.01612
Z009E0153	0.01069	0.0161	0.01536	0.01527	0.01102	0.01666	0.02183	0.01704	0.01666	0.01485
Z009E0154	-0.0109	-0.01292	-0.01901	-0.0152	-0.01929	-0.01739	-0.01837	-0.01701	-0.01739	-0.01259
Z009E0155	-0.0266	-0.03127	-0.03427	-0.0311	-0.03778	-0.03349	-0.0336	-0.03387	-0.03349	-0.03039
Z009E0156	0.00239	-0.0099	-0.00868	-0.00863	0.00226	-0.00658	-0.00459	-0.00687	-0.00658	0.00273
Z009E0157	0.06063	0.05395	0.0528	0.05399	0.0575	0.0518	0.04411	0.05218	0.0518	0.05228
Z009E0158	-0.05649	-0.04937	-0.04836	-0.04941	-0.05143	-0.04768	-0.05352	-0.04742	-0.04768	-0.04269
Z009E0159	-0.01441	-0.006	-0.01304	-0.01596	-0.0182	-0.01344	-0.01688	-0.01443	-0.01344	-0.01877
Z009E0161	-0.01609	-0.01285	-0.01312	-0.01302	-0.00661	-0.01155	-0.02324	-0.01121	-0.01155	-0.00679
Z009E0162	0.01426	0.00548	0.00782	0.00737	0.01242	0.007	0.00678	0.00676	0.007	0.0037
Z009E0163	0.04021	0.04163	0.04437	0.04573	0.04538	0.04308	0.04799	0.0436	0.04308	0.04616
Z009E0164	0.03589	0.02843	0.03165	0.03418	0.03067	0.03276	0.0312	0.03355	0.03276	0.02889
Z009E0165	-0.01287	-0.00686	-0.01363	-0.00975	-0.00524	-0.01183	-0.00757	-0.01134	-0.01183	-0.0059
Z009E0166	-0.0271	-0.02562	-0.02694	-0.02598	-0.03343	-0.02802	-0.02675	-0.02904	-0.02802	-0.03333
Z009E0167	-0.02981	-0.03085	-0.02734	-0.02547	-0.02515	-0.02804	-0.0241	-0.02809	-0.02804	-0.02403
Z009E0168	-0.00773	-0.00874	-0.00791	-0.01061	-0.00578	-0.00852	-0.01551	-0.00805	-0.00852	-0.01561
Z009E0169	-0.01978	-0.02856	-0.02138	-0.02556	-0.027	-0.02307	-0.02322	-0.02245	-0.02307	-0.01827
Z009E0170	-0.02899	-0.02959	-0.02998	-0.03404	-0.0357	-0.03152	-0.03276	-0.03213	-0.03152	-0.03666
Z009E0171	0.00056	0.00541	0.00532	0.00496	-0.00331	0.00457	0.0011	0.00487	0.00457	0.00512
Z009E0173	-0.05321	-0.05236	-0.05242	-0.04826	-0.04722	-0.05067	-0.04985	-0.05032	-0.05067	-0.05183
Z009E0174	-0.01177	-0.01493	-0.02245	-0.01723	-0.01311	-0.01998	-0.02853	-0.0199	-0.01998	-0.02221
Z009E0175	0.05371	0.04629	0.04424	0.04671	0.0414	0.04517	0.04621	0.04454	0.04517	0.04921
Z009E0176	-0.01132	-0.01379	-0.00944	-0.00757	-0.01161	-0.00932	-0.00744	-0.00909	-0.00932	-0.0079
Z009E0177	-0.02001	-0.0156	-0.01297	-0.0152	-0.01739	-0.01271	-0.00697	-0.01226	-0.01271	-0.00787
Z009E0178	-0.01063	-0.00617	-0.0074	-0.0049	-0.01725	-0.00765	-0.00974	-0.00803	-0.00765	-0.00897
Z009E0179	0.07297	0.07814	0.08283	0.08253	0.0759	0.08131	0.08372	0.08133	0.08131	0.07549
Z009E0180	0.00669	0.01412	0.01183	0.01136	0.01968	0.01322	0.0129	0.01291	0.01322	0.01084
Z009E0181	0.01129	0.01871	0.01593	0.015	0.01478	0.01757	0.02086	0.01762	0.01757	0.02066
Z009E0182	0.00565	0.01257	0.01997	0.01512	0.01267	0.01774	0.0153	0.01824	0.01774	0.01249
Z009E0183	-0.02781	-0.02176	-0.02329	-0.02398	-0.02248	-0.0242	-0.02328	-0.02378	-0.0242	-0.03157
Z009E0184	-0.01369	-0.01705	-0.01706	-0.01856	-0.01907	-0.01608	-0.01698	-0.01697	-0.01608	-0.01958
Z009E0186	0.04641	0.05915	0.05055	0.05351	0.051	0.05154	0.05197	0.0518	0.05154	0.05873
Z009E0187	-0.0295	-0.02148	-0.02365	-0.02063	-0.0261	-0.02212	-0.01742	-0.02245	-0.02212	-0.02732
Z009E0190	-0.02844	-0.02783	-0.0285	-0.02904	-0.02423	-0.02694	-0.02652	-0.02703	-0.02694	-0.02328
Z009E0191	0.0247	0.03207	0.02876	0.02543	0.03027	0.02752	0.0313	0.02804	0.02752	0.02599
Z009E0192	-0.02251	-0.02751	-0.0276	-0.02657	-0.02321	-0.02872	-0.0321	-0.02789	-0.02872	-0.03353
Z009E0193	0.01027	0.0126	0.01523	0.01448	0.00854	0.01668	0.01455	0.01648	0.01668	0.01072
Z009E0194	-0.04863	-0.04488	-0.05272	-0.04745	-0.04828	-0.05022	-0.0476	-0.05059	-0.05022	-0.04856
Z009E0196	-0.034	-0.02148	-0.0237	-0.02728	-0.02957	-0.02544	-0.03522	-0.02504	-0.02544	-0.02156
Z009E0197	0.0031	-0.00379	-0.00405	-0.00232	-0.00935	-0.00463	-0.00432	-0.00369	-0.00463	-0.0021
Z009E0198	-0.03642	-0.04179	-0.04019	-0.03943	-0.04284	-0.04122	-0.04056	-0.0411	-0.04122	-0.03523
Z009E0199	0.01018	0.0037	0.00146	0.0047	-0.00012	0.00337	0.01148	0.00353	0.00337	-0.00194
Z009E0200	0.04538	0.05444	0.04759	0.05224	0.0526	0.04938	0.04746	0.04958	0.04938	0.04242
Z010E0001	-0.01654	-0.01176	-0.01883	-0.01273	-0.00924	-0.014	-0.01496	-0.0161	-0.014	-0.01136
Z010E0002	0.01424	0.0178	0.01124	0.01583	0.01248	0.0164	0.01653	0.01494	0.0164	0.01968
Z010E0003	-0.00378	-0.003	-0.00009	-0.00364	0.00555	-0.00347	-0.00527	-0.00146	-0.00347	-0.00782
Z010E0004	0.00646	0.00718	0.00018	0.00404	0.00211	0.0051	0.00239	0.0014	0.0051	0.00821
Z010E0006	-0.00526	0.00057	0.00215	-0.00331	0.0015	-0.00336	-0.00017	-0.0026	-0.00336	-0.00514
Z010E0008	-0.03098	-0.02062	-0.02144	-0.03009	-0.02226	-0.02922	-0.02976	-0.02846	-0.02922	-0.02278
Z010E0009	0.01438	0.01729	0.01388	0.01577	0.02164	0.01681	0.01652	0.01821	0.01681	0.01534
Z010E0010	-0.02316	-0.0268	-0.0203	-0.02033	-0.01853	-0.02207	-0.02193	-0.01821	-0.02207	-0.01925
Z010E0011	0.02602	0.02173	0.02234	0.02662	0.02033	0.02701	0.02477	0.02512	0.02701	0.03548
Z010E0012	-0.00307	-0.009	-0.00993	-0.00308	-0.0126	-0.0033	-0.00369	-0.00093	-0.0033	-0.00612
Z010E0013	0.01421	-0.00284	0.01444	0.01452	0.01781	0.01401	0.01305	0.01525	0.01401	0.01099
Z010E0015	-0.03834	-0.04251	-0.03193	-0.03807	-0.0313	-0.03696	-0.03449	-0.03601	-0.03696	-0.04535
Z010E0016	-0.01246	-0.00926	-0.01686	-0.0121	-0.00768	-0.01068	-0.01059	-0.01356	-0.01068	-0.01389
Z010E0017	0.03052	0.02922	0.03041	0.03219	0.03623	0.03016	0.03181	0.03468	0.03016	0.02597
Z010E0018	0.01385	0.01481	0.00729	0.01126	0.01672	0.01203	0.00872	0.01401	0.01203	0.00508
Z010E0019	0.02459	0.02446	0.01457	0.02811	0.0324	0.02615	0.02352	0.02957	0.02615	0.0232
Z010E0020	0.01828	0.01921	0.01837	0.01706	0.01858	0.0167	0.01766	0.0171	0.0167	0.01962
Z010E0021	-0.01752	-0.02809	-0.01384	-0.017	-0.00853	-0.01694	-0.01889	-0.01496	-0.01694	-0.02222
Z010E0022	0.01765	-0.00437	0.01071	0.01681	0.01946	0.01665	0.0132	0.01461	0.01665	0.0219
Z010E0024	-0.00489	-0.00359	-0.00063	-0.00774	-0.01002	-0.00645	-0.00735	-0.01006	-0.00645	-0.00679
Z010E0025	0.01442	0.01988	0.02417	0.01315	0.01705	0.01517	0.01555	0.01568	0.01517	0.01987
Z010E0026	-0.00222	0.00297	0.00373	-0.00238	-0.00639	-0.00186	-0.00434	0.0002	-0.00186	-0.00041
Z010E0027	0.01279	0.01361	0.00648	0.00975	0.00336	0.01157	0.01532	0.01249	0.01157	0.00636
Z010E0028	-0.04486	-0.0413	-0.03192	-0.04436	-0.03883	-0.04244	-0.03995	-0.04688	-0.04244	-0.03678
Z010E0029	-0.01069	-0.01407	-0.00368	-0.01208	-0.00543	-0.01236	-0.00865	-0.01068	-0.01236	-0.0195
Z010E0030	0.01145	0.01627	0.00606	0.0138	0.00654	0.01379	0.01314	0.01606	0.01379	0.01786
Z010E0032	0.02821	0.02477	0.02984	0.02608	0.03439	0.02696	0.02773	0.02644	0.02696	0.02143
Z010E0033	-0.00276	0.01624	-0.00511	-0.00358	0.00274	-0.00237	-0.0021	-0.00526	-0.00237	-0.00369
Z010E0034	-0.02359	-0.02329	-0.03068	-0.02438	-0.02297	-0.02333	-0.02339	-0.02048	-0.02333	-0.0177
Z010E0035	-0.00403	-0.00743	-0.00877	-0.00553	-0.00145	-0.00441	-0.00822	-0.00249	-0.00441	0.00135
Z010E0036	-0.01676	-0.01488	-0.02362	-0.0158	-0.01428	-0.01508	-0.01502	-0.01208	-0.01508	-0.00892
Z010E0037	-0.02488	-0.01958	-0.01855	-0.02511	-0.0342	-0.02596	-0.02735	-0.02385	-0.02596	-0.018
Z010E0038	-0.04305	-0.03638	-0.05326	-0.04261	-0.04088	-0.04358	-0.0481	-0.04077	-0.04358	-0.0453
Z010E0039	0.01927	0.01803	0.01205	0.02241	0.02548	0.02183	0.023	0.01839	0.02183	0.02346
Z010E0040	-0.00143	0.00705	-0.00394	0.0013	0.00743	0.0006	-0.00149	-0.00272	0.0006	0.00742
Z010E0041	0.01235	0.0108	0.01586	0.01186	0.00496	0.01079	0.00724	0.01332	0.01079	0.00931
Z010E0042	0.00308	0.00283	-0.0029	0.00269	0.01103	0.00402	0.00556	0.00273	0.00402	-0.0042
Z010E0043	-0.03973	-0.04071	-0.03686	-0.04204	-0.04839	-0.04043	-0.03825	-0.03929	-0.04043	-0.03868
Z010E0044	-0.02342	-0.00595	-0.02298	-0.02402	-0.02915	-0.02504	-0.02465	-0.02227	-0.02504	-0.02927
Z010E0046	-0.00417	-0.01212	-0.00882	-0.00598	-0.01471	-0.0056	-0.00559	-0.00258	-0.0056	-0.00354
Z010E0047	0.03015	0.02164	0.01965	0.02988	0.02247	0.02856	0.03324	0.02943	0.02856	0.02154
Z010E0048	0.01054	0.00917	0.00624	0.0116	0.0182	0.01191	0.00939	0.00981	0.01191	0.01749
Z010E0049	-0.02699	-0.02625	-0.02851	-0.02663	-0.02224	-0.02508	-0.02141	-0.02857	-0.02508	-0.02034
Z010E0051	0.03738	0.0582	0.04153	0.03951	0.035	0.03865	0.03938	0.03607	0.03865	0.03864
Z010E0052	-0.03445	-0.03823	-0.03969	-0.03585	-0.03265	-0.03517	-0.03523	-0.03226	-0.03517	-0.03663
Z010E0053	0.00436	0.00051	-0.00596	0.00354	0.0089	0.00226	-0.00006	0.00528	0.00226	-0.0043
Z010E0054	-0.00542	-0.00938	-0.0002	-0.00613	0.00113	-0.00667	-0.00159	-0.00955	-0.00667	-0.01315
Z010E0055	0.00845	0.00819	0.01382	0.00624	0.01272	0.0073	0.0084	0.00487	0.0073	0.01216
Z010E0056	-0.01209	-0.01799	-0.00973	-0.01421	-0.0193	-0.01385	-0.01661	-0.01171	-0.01385	-0.01476
Z010E0057	0.04384	0.04522	0.04061	0.04424	0.03443	0.04265	0.04227	0.04596	0.04265	0.05123
Z010E0058	0.00615	0.00964	-0.00322	0.00875	-0.00082	0.00743	0.00736	0.0104	0.00743	0.00933
Z010E0059	0.04554	0.06755	0.0508	0.04515	0.04305	0.04588	0.0453	0.0476	0.04588	0.04249
Z010E0060	-0.00439	-0.00994	-0.00836	-0.00423	-0.00381	-0.00454	-0.00207	-0.00677	-0.00454	-0.00126
Z010E0061	-0.02604	-0.02468	-0.02273	-0.02665	-0.03447	-0.02836	-0.02798	-0.02932	-0.02836	-0.01818
Z010E0062	-0.00282	-0.00125	0.00131	-0.00663	0.00037	-0.00503	-0.00413	-0.00797	-0.00503	-0.00673
Z010E0063	-0.00802	-0.00375	-0.01471	-0.00548	-0.00279	-0.00623	-0.00677	-0.00408	-0.00623	-0.00597
Z010E0064	0.04277	0.02148	0.04929	0.03994	0.03668	0.04082	0.04148	0.04172	0.04082	0.03443
Z010E0065	-0.00707	-0.00886	-0.01437	-0.0073	-0.0133	-0.00863	-0.00826	-0.01052	-0.00863	-0.01405
Z010E0066	-0.03188	-0.02748	-0.02798	-0.02983	-0.03609	-0.03109	-0.02704	-0.02866	-0.03109	-0.03355
Z010E0067	-0.02653	-0.02244	-0.03571	-0.02772	-0.03423	-0.02689	-0.0264	-0.02467	-0.02689	-0.02421
Z010E0068	-0.0014	-0.00398	-0.01116	-0.004	-0.01061	-0.00371	-0.00611	-0.00069	-0.00371	-0.00005
Z010E0069	0.02132	0.02407	0.0121	0.01932	0.01465	0.02028	0.02319	0.02315	0.02028	0.01566
Z010E0070	-0.01888	-0.02139	-0.01357	-0.01865	-0.01185	-0.01795	-0.01658	-0.02016	-0.01795	-0.01899
Z010E0071	-0.01854	-0.01036	-0.02883	-0.01694	-0.02282	-0.01835	-0.01965	-0.02055	-0.01835	-0.01766
Z010E0073	-0.01076	-0.02435	-0.01866	-0.00932	-0.01863	-0.00976	-0.00575	-0.01148	-0.00976	-0.01184
Z010E0075	-0.00712	-0.00269	-0.00309	-0.00393	-0.01056	-0.00605	-0.00756	-0.00709	-0.00605	-0.00403
Z010E0076	-0.02713	-0.02096	-0.0159	-0.02627	-0.0139	-0.02511	-0.02493	-0.03034	-0.02511	-0.02176
Z010E0077	-0.00239	-0.01863	0.00523	-0.00395	0.00079	-0.00439	-0.0048	-0.00317	-0.00439	-0.00244
Z010E0078	0.00659	0.00411	0.01278	0.00693	0.00222	0.00751	0.00691	0.00964	0.00751	0.0073
Z010E0079	0.05218	0.05447	0.06289	0.05234	0.04737	0.05336	0.05707	0.05042	0.05336	0.06146
Z010E0080	0.02266	0.00961	0.01914	0.02215	0.02636	0.0234	0.02284	0.02435	0.0234	0.01968
Z010E0082	-0.0124	-0.0097	-0.01423	-0.01515	-0.0111	-0.01355	-0.01449	-0.01229	-0.01355	-0.01203
Z010E0083	-0.03899	-0.03412	-0.03337	-0.03682	-0.0344	-0.03821	-0.03941	-0.0352	-0.03821	-0.03759
Z010E0084	-0.03719	-0.03196	-0.04046	-0.03614	-0.02788	-0.03563	-0.03517	-0.03472	-0.03563	-0.04177
Z010E0085	-0.01473	-0.01972	-0.02449	-0.01146	-0.01151	-0.01366	-0.01561	-0.01011	-0.01366	-0.01878
Z010E0086	0.02445	0.0213	0.02807	0.02381	0.02769	0.02292	0.01862	0.02507	0.02292	0.02808
Z010E0087	-0.0331	-0.03579	-0.03107	-0.03292	-0.02454	-0.03478	-0.03627	-0.03599	-0.03478	-0.03832
Z010E0088	0.01335	-0.00706	0.00393	0.01542	0.00802	0.01411	0.01543	0.01698	0.01411	0.00766
Z010E0089	-0.01692	-0.01473	-0.01388	-0.01539	-0.01919	-0.01712	-0.01654	-0.01483	-0.01712	-0.01998
Z010E0090	0.0385	0.02123	0.04106	0.03778	0.04316	0.03748	0.03749	0.03411	0.03748	0.0337
Z010E0091	0.01637	-0.00713	0.01879	0.01474	0.02014	0.01516	0.01584	0.01188	0.01516	0.01047
Z010E0092	-0.02295	-0.02289	-0.02059	-0.02393	-0.02259	-0.02469	-0.025	-0.02611	-0.02469	-0.0184
Z010E0093	0.01485	0.01483	0.01073	0.01306	0.00953	0.01446	0.01439	0.01008	0.01446	0.00933
Z010E0094	-0.00115	0.00103	0.0066	-0.00046	-0.00628	0.00028	0.00391	-0.00236	0.00028	-0.00073
Z010E0096	-0.00411	-0.00164	-0.0132	-0.00137	-0.0075	-0.00338	-0.00409	-0.00423	-0.00338	0.00185
Z010E0098	-0.03665	-0.03706	-0.03078	-0.03467	-0.03176	-0.03566	-0.03543	-0.03281	-0.03566	-0.0295
Z010E0099	-0.0208	-0.01308	-0.02469	-0.02423	-0.0175	-0.02262	-0.02572	-0.0255	-0.02262	-0.02411
Z010E0100	-0.00804	-0.01385	-0.00847	-0.00997	-0.00714	-0.00888	-0.00937	-0.00631	-0.00888	-0.0031
Z010E0101	0.03108	0.02256	0.02855	0.02827	0.03715	0.02992	0.02922	0.02567	0.02992	0.02003
Z010E0102	-0.02094	-0.02496	-0.01738	-0.02138	-0.02031	-0.02266	-0.01733	-0.02434	-0.02266	-0.02836
Z010E0103	0.00145	0.00486	0.00575	0.00355	0.0113	0.00213	0.00143	0.00031	0.00213	0.00092
Z010E0104	0.02728	0.021	0.02491	0.02816	0.02839	0.02919	0.03084	0.03001	0.02919	0.03016
Z010E0105	-0.01039	-0.0086	-0.01493	-0.00891	-0.01784	-0.00788	-0.00857	-0.00717	-0.00788	-0.00255
Z010E0106	0.05872	0.06285	0.06568	0.0598	0.06819	0.06057	0.05699	0.06137	0.06057	0.05974
Z010E0108	-0.0095	-0.00705	-0.00505	-0.00865	-0.00405	-0.00935	-0.01105	-0.01175	-0.00935	-0.01136
Z010E0109	-0.00232	-0.00045	-0.0075	-0.00171	0.00435	-0.00129	-0.00188	-0.00334	-0.00129	-0.00198
Z010E0111	-0.0001	-0.00193	-0.00458	0.00027	-0.00933	0.00088	-0.00064	0.00305	0.00088	0.00687
Z010E0112	0.0126	0.02939	0.01228	0.01181	0.01687	0.01115	0.00713	0.00904	0.01115	0.02007
Z010E0113	-0.02828	-0.03216	-0.02224	-0.02983	-0.03205	-0.02854	-0.02593	-0.02736	-0.02854	-0.02605
Z010E0114	-0.00131	0.00411	0.00481	0.00039	0.00732	-0.00054	-0.00347	0.00133	-0.00054	-0.0013
Z010E0115	-0.00724	-0.00925	-0.01301	-0.00547	-0.00346	-0.00493	-0.00133	-0.0019	-0.00493	-0.00712
Z010E0116	-0.01232	-0.01225	-0.00569	-0.01004	-0.00762	-0.01113	-0.00757	-0.0082	-0.01113	-0.00877
Z010E0117	-0.03165	-0.03079	-0.03528	-0.02997	-0.02707	-0.0309	-0.03141	-0.02984	-0.0309	-0.02514
Z010E0118	0.03604	0.03225	0.02848	0.0349	0.03985	0.03449	0.0349	0.03227	0.03449	0.02601
Z010E0119	-0.12091	-0.11579	-0.12751	-0.11873	-0.11972	-0.1203	-0.12337	-0.12186	-0.1203	-0.11641
Z010E0120	0.01325	0.00669	0.00504	0.01099	0.01288	0.01201	0.01247	0.01546	0.01201	0.00913
Z010E0121	0.01083	0.01007	0.00943	0.01025	0.01345	0.0117	0.01418	0.01335	0.0117	0.0115
Z010E0122	-0.0044	-0.01279	-0.00611	-0.00562	-0.01461	-0.00665	-0.00576	-0.00742	-0.00665	0.00007
Z010E0123	-0.01075	-0.01291	-0.00908	-0.01232	-0.00846	-0.01304	-0.01258	-0.01506	-0.01304	-0.01125
Z010E0124	-0.03299	-0.03256	-0.02813	-0.03555	-0.03258	-0.03411	-0.03476	-0.03173	-0.03411	-0.036
Z010E0125	-0.00579	-0.00108	-0.01774	-0.0026	-0.01036	-0.00437	-0.00022	-0.00131	-0.00437	-0.00942
Z010E0126	0.05503	0.04481	0.06374	0.05789	0.06117	0.05668	0.05564	0.05857	0.05668	0.06345
Z010E0127	-0.00926	-0.01728	-0.01701	-0.00996	-0.01904	-0.01078	-0.0101	-0.01215	-0.01078	-0.00536
Z010E0128	-0.00643	-0.00609	-0.00275	-0.00695	-0.00148	-0.00741	-0.00425	-0.01105	-0.00741	-0.00744
Z010E0129	0.0296	0.03116	0.03353	0.02985	0.03004	0.02932	0.03125	0.03141	0.02932	0.03422
Z010E0130	0.0002	0.00124	-0.00705	-0.00069	-0.0088	-0.00128	0.00204	0.00092	-0.00128	0.00001
Z010E0131	0.08445	0.08314	0.08362	0.08321	0.07985	0.08229	0.08352	0.08028	0.08229	0.08096
Z010E0132	0.20175	0.22684	0.21136	0.20385	0.20668	0.20343	0.20578	0.20572	0.20343	0.21077
Z010E0133	-0.02911	-0.03002	-0.03315	-0.0291	-0.027	-0.02979	-0.03053	-0.02746	-0.02979	-0.02446
Z010E0134	0.00341	0.00543	-0.00776	-0.00006	-0.00383	0.00091	0.00249	-0.00151	0.00091	-0.00491
Z010E0135	-0.03679	-0.01345	-0.03619	-0.03804	-0.0399	-0.03937	-0.04177	-0.04149	-0.03937	-0.04142
Z010E0136	-0.03322	-0.0284	-0.02725	-0.03022	-0.02643	-0.03111	-0.0318	-0.02881	-0.03111	-0.02372
Z010E0137	-0.00809	-0.00984	-0.00562	-0.01083	-0.01423	-0.01045	-0.00913	-0.00856	-0.01045	-0.0146
Z010E0138	-0.0142	-0.00905	-0.0222	-0.01499	-0.008	-0.01603	-0.01549	-0.01827	-0.01603	-0.02079
Z010E0139	-0.01082	-0.00688	-0.01829	-0.00861	-0.01495	-0.01015	-0.0129	-0.0074	-0.01015	-0.0056
Z010E0141	-0.02891	-0.03744	-0.03569	-0.02877	-0.03147	-0.02908	-0.02566	-0.03116	-0.02908	-0.03184
Z010E0142	-0.01415	-0.01295	-0.01342	-0.01809	-0.02271	-0.01721	-0.01586	-0.01468	-0.01721	-0.02142
Z010E0143	-0.04575	-0.04198	-0.03685	-0.04745	-0.03987	-0.04707	-0.04394	-0.05149	-0.04707	-0.04438
Z010E0144	0.00797	0.00558	0.00306	0.00719	0.0115	0.00649	0.00709	0.00318	0.00649	0.00731
Z010E0145	-0.01185	-0.01044	-0.00765	-0.00977	-0.01453	-0.0111	-0.00672	-0.00888	-0.0111	-0.01604
Z010E0146	-0.00534	-0.00522	-0.00369	-0.00269	0.00078	-0.0044	-0.00405	-0.00065	-0.0044	-0.00937
Z010E0147	0.04073	0.02965	0.0426	0.04071	0.03583	0.04038	0.03836	0.03888	0.04038	0.04128
Z010E0148	0.05161	0.04692	0.04523	0.05062	0.05555	0.05026	0.04737	0.04808	0.05026	0.05522
Z010E0149	0.04135	0.03998	0.03386	0.03961	0.04543	0.04051	0.04178	0.03838	0.04051	0.04192
Z010E0150	0.00389	-0.00076	-0.00111	0.00446	0.00811	0.00368	0.00329	0.0011	0.00368	-0.00022
Z010E0151	0.00883	0.01482	0.00273	0.01192	0.01169	0.01125	0.01363	0.01382	0.01125	0.00849
Z010E0152	-0.02039	-0.01416	-0.01473	-0.01946	-0.01647	-0.01832	-0.01918	-0.01678	-0.01832	-0.0122
Z010E0153	0.0097	0.01035	0.01665	0.00693	0.01406	0.00786	0.00797	0.0046	0.00786	0.01052
Z010E0154	-0.02346	-0.02445	-0.01761	-0.0234	-0.02029	-0.02236	-0.0177	-0.02658	-0.02236	-0.03033
Z010E0155	0.01277	0.01138	0.01758	0.01434	0.01986	0.01326	0.01407	0.01093	0.01326	0.01435
Z010E0156	-0.02086	-0.0279	-0.01354	-0.02338	-0.02907	-0.02269	-0.02194	-0.02034	-0.02269	-0.02305
Z010E0157	0.02118	0.02984	0.01505	0.02297	0.03204	0.02263	0.02339	0.01934	0.02263	0.01795
Z010E0158	0.00955	0.02724	0.00015	0.00756	0.00735	0.00833	0.00534	0.01077	0.00833	0.00542
Z010E0159	0.05596	0.07294	0.05058	0.05551	0.06185	0.05491	0.05518	0.0522	0.05491	0.05063
Z010E0160	0.00554	-0.00288	0.01021	0.00448	0.00862	0.00401	0.00454	0.00654	0.00401	0.00041
Z010E0162	0.06714	0.06739	0.07087	0.06483	0.06072	0.06559	0.06224	0.06707	0.06559	0.06533
Z010E0163	0.03146	0.03199	0.03324	0.03098	0.01998	0.03002	0.03307	0.02836	0.03002	0.03759
Z010E0166	-0.00553	-0.00566	-0.0104	-0.0048	-0.00709	-0.00535	-0.00533	-0.00728	-0.00535	0.00078
Z010E0167	-0.03325	-0.03747	-0.02746	-0.03554	-0.02791	-0.03683	-0.03882	-0.03818	-0.03683	-0.03346
Z010E0169	0.05251	0.0563	0.04487	0.04954	0.05457	0.05043	0.04739	0.05333	0.05043	0.04818
Z010E0170	-0.02806	-0.02262	-0.03707	-0.02816	-0.03009	-0.02965	-0.0295	-0.0307	-0.02965	-0.02925
Z010E0171	-0.00005	-0.00021	0.00068	-0.00048	0.0009	-0.00195	-0.00552	0.00197	-0.00195	-0.00206
Z010E0172	0.04931	0.05619	0.06167	0.04809	0.05515	0.0496	0.04877	0.05019	0.0496	0.05674
Z010E0173	0.02636	0.02876	0.02818	0.02672	0.02127	0.02629	0.02447	0.02529	0.02629	0.0287
Z010E0174	0.00717	0.0054	0.00002	0.00692	0.00849	0.00604	0.00757	0.0045	0.00604	0.00238
Z010E0175	-0.02589	-0.01838	-0.03772	-0.02396	-0.03366	-0.02466	-0.02433	-0.0256	-0.02466	-0.02474
Z010E0176	0.02485	0.02362	0.0309	0.02351	0.01817	0.02319	0.02339	0.02036	0.02319	0.02971
Z010E0178	-0.01992	-0.0181	-0.02704	-0.01995	-0.028	-0.02068	-0.0173	-0.01843	-0.02068	-0.01913
Z010E0179	0.02124	0.01651	0.018	0.02186	0.02616	0.02156	0.02199	0.02212	0.02156	0.01968
Z010E0180	-0.02493	-0.02684	-0.01929	-0.02403	-0.0194	-0.02395	-0.02361	-0.02219	-0.02395	-0.02342
Z010E0181	-0.02233	-0.02034	-0.02279	-0.02624	-0.0304	-0.02533	-0.02752	-0.02731	-0.02533	-0.02454
Z010E0182	-0.00909	-0.01255	-0.01432	-0.00934	-0.00652	-0.00767	-0.00796	-0.00643	-0.00767	-0.00314
Z010E0184	-0.01035	-0.01057	-0.00301	-0.00976	-0.01468	-0.00864	-0.00535	-0.00761	-0.00864	-0.00524
Z010E0185	-0.03446	-0.01758	-0.02819	-0.03446	-0.03863	-0.03436	-0.03296	-0.03162	-0.03436	-0.03642
Z010E0186	0.01278	0.01553	0.0185	0.01162	0.01263	0.01147	0.01388	0.01387	0.01147	0.00918
Z010E0187	-0.02659	-0.02393	-0.02031	-0.02717	-0.02069	-0.02633	-0.02613	-0.02497	-0.02633	-0.02705
Z010E0188	0.01828	0.01521	0.01082	0.01743	0.00688	0.01643	0.02022	0.01548	0.01643	0.02261
Z010E0189	-0.02095	-0.02017	-0.0169	-0.02327	-0.02566	-0.02189	-0.01815	-0.02633	-0.02189	-0.02888
Z010E0190	0.0247	0.02451	0.01688	0.02474	0.02978	0.0245	0.02768	0.02575	0.0245	0.01651
Z010E0191	-0.02161	-0.02081	-0.01819	-0.01924	-0.01395	-0.02069	-0.01977	-0.02188	-0.02069	-0.02088
Z010E0192	-0.03267	-0.02547	-0.03578	-0.03203	-0.02649	-0.031	-0.03281	-0.03404	-0.031	-0.03238
Z010E0193	-0.00539	-0.00587	-0.00104	-0.00683	0.00057	-0.00719	-0.00891	-0.00421	-0.00719	-0.01088
Z010E0194	-0.03903	-0.04077	-0.03345	-0.04099	-0.04574	-0.04103	-0.04395	-0.03869	-0.04103	-0.04082
Z010E0195	0.00309	-0.01217	0.00991	0.00154	-0.00579	0.00238	0.0014	0.00367	0.00238	0.00979
Z010E0197	0.01462	0.01301	0.00847	0.01411	0.01732	0.01321	0.01341	0.01142	0.01321	0.01089
Z010E0198	-0.02773	-0.03149	-0.02432	-0.02747	-0.02668	-0.02812	-0.0292	-0.02554	-0.02812	-0.02328
Z010E0200	-0.01052	-0.00383	-0.0146	-0.01279	-0.00659	-0.01148	-0.01218	-0.01507	-0.01148	-0.00937
Z011E0001	0.0272	0.02883	0.03011	0.0311	0.03889	0.03032	0.03224	0.0381	0.03032	0.0328
Z011E0002	0.03059	0.02897	0.02788	0.02895	0.03384	0.02797	0.04493	0.03678	0.02797	0.02546
Z011E0003	-0.00932	0.00685	-0.00291	-0.00398	-0.0068	-0.00261	-0.00104	0.00096	-0.00261	-0.00392
Z011E0005	0.02301	0.02974	0.02481	0.02654	0.02188	0.0248	0.02574	0.02282	0.0248	0.02818
Z011E0006	-0.00243	-0.01775	-0.0034	-0.00355	0.00039	-0.00358	-0.0094	0.00202	-0.00358	-0.00268
Z011E0007	-0.00382	-0.00986	-0.00082	0.00057	-0.00376	-0.00076	0.00764	-0.00225	-0.00076	-0.0011
Z011E0008	0.02858	0.03222	0.0319	0.03279	0.03997	0.03204	0.04682	0.0383	0.03204	0.03491
Z011E0009	-0.00546	-0.01327	-0.00803	-0.00906	-0.00316	-0.00775	-0.0014	-0.01235	-0.00775	-0.00938
Z011E0010	0.01527	0.01005	0.01062	0.00984	0.00663	0.01065	0.00623	0.00401	0.01065	0.00975
Z011E0012	-0.04369	-0.04076	-0.04208	-0.04024	-0.04491	-0.04198	-0.04217	-0.03904	-0.04198	-0.03896
Z011E0013	-0.01306	-0.01485	-0.00921	-0.00956	-0.01169	-0.00902	0.00129	-0.01074	-0.00902	-0.00676
Z011E0014	0.00461	0.00001	0.00948	0.01039	0.00522	0.00959	0.00565	0.00125	0.00959	0.01397
Z011E0015	-0.03477	-0.03287	-0.03857	-0.04007	-0.04323	-0.03888	-0.04271	-0.03586	-0.03888	-0.03889
Z011E0016	-0.02128	-0.01854	-0.01494	-0.01467	-0.01987	-0.01515	-0.01153	-0.01495	-0.01515	-0.0143
Z011E0017	0.00238	0.00137	0.00614	0.00764	0.00033	0.00606	0.00513	-0.00057	0.00606	0.00531
Z011E0018	-0.03565	-0.02364	-0.03048	-0.02927	-0.03414	-0.03041	-0.03568	-0.03511	-0.03041	-0.0264
Z011E0019	0.02318	0.0296	0.02312	0.02541	0.01838	0.02298	0.0219	0.01721	0.02298	0.02187
Z011E0020	-0.01893	-0.01441	-0.01557	-0.01673	-0.00996	-0.01536	-0.01372	-0.00492	-0.01536	-0.01855
Z011E0021	-0.00258	0.00008	-0.00679	-0.00631	-0.00181	-0.0071	0.00122	-0.01457	-0.0071	-0.00849
Z011E0022	-0.00297	0.00122	0.00438	0.00459	-0.00256	0.00409	0.00808	0.01031	0.00409	0.0065
Z011E0023	0.04029	0.04039	0.03676	0.03825	0.03138	0.03636	0.04353	0.03974	0.03636	0.03443
Z011E0024	-0.01765	-0.00069	-0.01327	-0.0121	-0.00679	-0.01317	-0.01095	-0.01797	-0.01317	-0.00956
Z011E0025	-0.00544	0.01016	0.00168	0.00114	0.00748	0.00148	0.01437	0.00817	0.00148	0.00321
Z011E0026	-0.00857	-0.01136	-0.0094	-0.0109	-0.01695	-0.0096	-0.01949	-0.00632	-0.0096	-0.01285
Z011E0027	0.01369	0.02712	0.02065	0.01854	0.02516	0.02048	0.00614	0.01669	0.02048	0.02418
Z011E0028	0.01608	0.0168	0.01086	0.01186	0.01656	0.01079	0.00464	0.00833	0.01079	0.00777
Z011E0029	0.01434	0.01456	0.01211	0.01278	0.01709	0.01226	0.02115	0.01132	0.01226	0.01084
Z011E0030	-0.04746	-0.0539	-0.04922	-0.04839	-0.04578	-0.04903	-0.04923	-0.0458	-0.04903	-0.04712
Z011E0031	-0.01324	-0.00613	-0.01043	-0.01111	-0.00302	-0.01016	-0.00198	-0.00942	-0.01016	-0.0117
Z011E0032	-0.0236	-0.02277	-0.02625	-0.02733	-0.03222	-0.02656	-0.02931	-0.03377	-0.02656	-0.0236
Z011E0033	-0.01281	-0.00631	-0.01428	-0.01557	-0.00951	-0.01408	-0.0067	-0.01495	-0.01408	-0.01064
Z011E0034	0.04869	0.04203	0.05304	0.05361	0.05704	0.05288	0.05684	0.05473	0.05288	0.05445
Z011E0035	0.02083	0.01966	0.01893	0.01769	0.01273	0.01857	0.01477	0.01777	0.01857	0.01686
Z011E0036	-0.00366	-0.00851	-0.00687	-0.00603	-0.00131	-0.00665	-0.01251	-0.00023	-0.00665	-0.00511
Z011E0037	0.00544	0.01311	0.00804	0.0099	0.00522	0.008	0.00728	0.00599	0.008	0.00795
Z011E0038	0.06811	0.06139	0.0641	0.06553	0.06591	0.06425	0.07432	0.07158	0.06425	0.06138
Z011E0039	-0.00654	-0.00413	-0.00811	-0.00914	-0.0038	-0.00788	-0.01893	-0.00103	-0.00788	-0.01059
Z011E0041	0.00678	0.02063	0.01243	0.01152	0.01923	0.01265	0.01083	0.01685	0.01265	0.01182
Z011E0043	-0.00566	-0.00414	-0.00148	-0.00248	0.0028	-0.00178	-0.00356	-0.00685	-0.00178	-0.00372
Z011E0044	-0.02788	-0.03415	-0.02914	-0.02782	-0.02343	-0.02904	-0.02821	-0.03017	-0.02904	-0.02691
Z011E0045	0.01704	0.00881	0.0111	0.01236	0.00704	0.011	0.01785	0.00741	0.011	0.00935
Z011E0046	-0.00788	-0.02009	-0.01067	-0.0098	-0.00739	-0.01092	-0.00394	-0.00738	-0.01092	-0.01341
Z011E0047	0.0019	0.00951	0.00433	0.00542	0.00069	0.00399	0.00704	0.00085	0.00399	0.00262
Z011E0049	0.00626	-0.01082	0.00001	-0.00077	0.0063	0.00024	-0.00372	0.00607	0.00024	-0.00322
Z011E0050	0.0093	0.00487	0.00578	0.00692	0.00129	0.00577	0.00831	0.00174	0.00577	0.00879
Z011E0051	-0.03132	-0.03075	-0.02947	-0.02846	-0.02464	-0.02975	-0.0434	-0.03218	-0.02975	-0.03162
Z011E0052	0.02631	0.02556	0.03374	0.03198	0.03777	0.03358	0.04124	0.03671	0.03358	0.03686
Z011E0053	0.03363	0.02689	0.03236	0.03272	0.03485	0.03204	0.03196	0.03981	0.03204	0.03356
Z011E0054	-0.01731	-0.02201	-0.02152	-0.02027	-0.01539	-0.02133	-0.02484	-0.01343	-0.02133	-0.02174
Z011E0055	0.02532	0.03458	0.02598	0.02387	0.0302	0.02627	0.01921	0.02793	0.02627	0.02817
Z011E0056	0.00989	0.00884	0.00904	0.00963	0.01287	0.00927	0.01878	0.00198	0.00927	0.01266
Z011E0057	0.02926	0.02658	0.02753	0.02786	0.02993	0.02733	0.03013	0.01972	0.02733	0.02468
Z011E0058	0.00338	0.00601	0.00293	0.00326	0.00798	0.00261	0.01035	-0.00337	0.00261	0.00064
Z011E0059	0.00494	0.00144	0.00941	0.00893	0.00562	0.00952	0.00699	0.00541	0.00952	0.01362
Z011E0061	0.00996	0.00498	0.00711	0.00541	0.01314	0.00739	0.00466	0.01758	0.00739	0.00523
Z011E0062	0.01029	-0.0025	0.00592	0.00558	0.00125	0.00613	-0.00354	0.00579	0.00613	0.00324
Z011E0063	-0.01635	-0.03067	-0.02154	-0.0204	-0.0256	-0.02144	-0.01483	-0.01226	-0.02144	-0.02355
Z011E0064	0.01082	0.0165	0.00804	0.00886	0.00171	0.00783	0.00155	0.00925	0.00783	0.00902
Z011E0065	-0.01483	-0.02072	-0.0186	-0.01902	-0.02243	-0.01847	-0.02682	-0.02206	-0.01847	-0.01577
Z011E0067	-0.01956	-0.01965	-0.02142	-0.02187	-0.01823	-0.02168	-0.0274	-0.0223	-0.02168	-0.0236
Z011E0068	-0.00904	-0.00289	-0.00478	-0.00398	-0.00071	-0.00509	-0.00522	-0.01068	-0.00509	-0.00681
Z011E0069	0.0099	0.00814	0.00453	0.00594	0.01052	0.00474	-0.00123	0.00357	0.00474	0.00139
Z011E0070	-0.00382	-0.0103	-0.00249	-0.00173	0.00169	-0.0026	-0.01597	-0.00383	-0.0026	-0.00556
Z011E0071	0.00025	0.01233	0.00296	0.0041	0.00914	0.00311	-0.00465	-0.00339	0.00311	0.00296
Z011E0072	-0.04496	-0.0324	-0.03755	-0.03854	-0.04212	-0.03786	-0.02765	-0.04113	-0.03786	-0.03671
Z011E0073	-0.01905	-0.01948	-0.01376	-0.01328	-0.0105	-0.01359	-0.02602	-0.01916	-0.01359	-0.01073
Z011E0074	-0.02004	-0.02647	-0.02251	-0.02135	-0.02336	-0.02276	-0.0122	-0.02571	-0.02276	-0.02539
Z011E0076	-0.00156	-0.00775	0.00086	-0.00066	0.00492	0.00063	-0.01481	0.00024	0.00063	-0.00246
Z011E0077	-0.02544	-0.02224	-0.02735	-0.0268	-0.02264	-0.02757	-0.02274	-0.02858	-0.02757	-0.02956
Z011E0078	-0.02816	-0.03182	-0.03284	-0.03144	-0.03419	-0.03265	-0.02544	-0.02893	-0.03265	-0.03411
Z011E0079	-0.02179	-0.02119	-0.02728	-0.0272	-0.03123	-0.02714	-0.01958	-0.03294	-0.02714	-0.02971
Z011E0080	-0.00745	-0.00328	-0.01129	-0.01243	-0.0146	-0.01109	-0.01887	-0.01355	-0.01109	-0.00914
Z011E0081	-0.00503	-0.01172	-0.00857	-0.00825	-0.00823	-0.00834	-0.00295	-0.00616	-0.00834	-0.00647
Z011E0082	0.018	0.0151	0.0167	0.01713	0.02064	0.01643	0.02857	0.0127	0.01643	0.01768
Z011E0083	0.00165	0.01316	0.00465	0.00652	0.00085	0.00473	0.00442	0.00897	0.00473	0.00333
Z011E0084	0.00258	0.00302	0.00065	0.00157	0.00214	0.0009	-0.00473	0.00254	0.0009	0.00247
Z011E0085	-0.03182	-0.02471	-0.03289	-0.03237	-0.02834	-0.03313	-0.03312	-0.02635	-0.03313	-0.03047
Z011E0086	-0.00214	-0.00844	-0.00641	-0.00749	-0.00041	-0.00674	0.00734	-0.01331	-0.00674	-0.00876
Z011E0087	-0.03212	-0.01623	-0.0255	-0.02484	-0.02156	-0.02578	-0.03045	-0.0186	-0.02578	-0.02817
Z011E0088	0.02296	0.02705	0.0238	0.02484	0.02027	0.02397	0.02737	0.0197	0.02397	0.02773
Z011E0089	0.02369	0.0232	0.02608	0.02515	0.02214	0.02568	0.02042	0.02512	0.02568	0.02434
Z011E0090	-0.02475	-0.01588	-0.0246	-0.02641	-0.02513	-0.02432	-0.03193	-0.02254	-0.02432	-0.02228
Z011E0091	-0.01476	-0.01856	-0.0116	-0.01278	-0.01266	-0.0113	-0.00993	-0.01264	-0.0113	-0.01304
Z011E0092	0.00635	0.01243	0.00306	0.00387	-0.00123	0.00337	0.00668	0.00544	0.00337	0.00512
Z011E0093	0.00204	-0.00095	0.00344	0.00235	0.00016	0.00364	0.01019	0.00205	0.00364	0.00776
Z011E0094	0.0195	0.02514	0.02462	0.02325	0.03079	0.0244	0.03185	0.03364	0.0244	0.02315
Z011E0095	-0.00828	-0.00827	-0.00579	-0.00459	0.00059	-0.00564	0.00156	-0.00617	-0.00564	-0.00768
Z011E0096	0.00991	0.00711	0.00396	0.00403	0.01032	0.00415	0.00213	-0.00061	0.00415	0.00178
Z011E0097	0.02238	0.01473	0.02699	0.02627	0.02235	0.02673	0.03574	0.01855	0.02673	0.02925
Z011E0098	0.01194	-0.00265	0.00934	0.00811	0.01067	0.00962	0.01578	0.0136	0.00962	0.00759
Z011E0099	0.01545	0.01627	0.01348	0.01381	0.00929	0.01326	0.01574	0.009	0.01326	0.01185
Z011E0100	-0.01054	-0.01772	-0.01547	-0.01446	-0.0195	-0.01536	-0.017	-0.0099	-0.01536	-0.01342
Z011E0101	-0.02124	-0.01376	-0.01918	-0.0175	-0.02126	-0.01908	-0.012	-0.02442	-0.01908	-0.02025
Z011E0102	0.03376	0.03928	0.03624	0.03732	0.04123	0.0364	0.02885	0.03131	0.0364	0.03505
Z011E0103	-0.02609	-0.02723	-0.02751	-0.02889	-0.02339	-0.02773	-0.03017	-0.03292	-0.02773	-0.02459
Z011E0104	-0.00024	-0.00652	-0.00153	-0.00265	-0.00675	-0.00168	-0.00035	-0.00102	-0.00168	-0.00173
Z011E0105	-0.023	-0.01472	-0.01641	-0.01859	-0.01153	-0.01669	-0.00759	-0.01841	-0.01669	-0.01348
Z011E0106	-0.03355	-0.02653	-0.02927	-0.02827	-0.02335	-0.02919	-0.02742	-0.03092	-0.02919	-0.0262
Z011E0107	-0.01588	-0.02721	-0.02163	-0.02045	-0.02597	-0.02158	-0.01778	-0.0231	-0.02158	-0.01937
Z011E0108	0.02145	0.03267	0.01966	0.0199	0.02456	0.01992	0.01278	0.02805	0.01992	0.02266
Z011E0109	0.08991	0.08705	0.08594	0.08493	0.08228	0.08608	0.08346	0.08539	0.08608	0.08845
Z011E0110	-0.00247	-0.01101	-0.00627	-0.00605	-0.00256	-0.00651	-0.01667	-0.01016	-0.00651	-0.0051
Z011E0111	0.01186	0.00482	0.01658	0.01614	0.02253	0.01668	0.01937	0.01829	0.01668	0.01876
Z011E0112	0.01212	0.02207	0.01394	0.01499	0.0092	0.01363	0.00452	0.01721	0.01363	0.01232
Z011E0113	-0.00404	0.0022	-0.00231	-0.00159	-0.00491	-0.00212	0.0059	0.0033	-0.00212	-0.00377
Z011E0115	0.02748	0.02915	0.02516	0.02527	0.02851	0.02539	0.01484	0.02749	0.02539	0.02756
Z011E0116	-0.01651	-0.02786	-0.02309	-0.02261	-0.02875	-0.02351	-0.0331	-0.02635	-0.02351	-0.02093
Z011E0117	0.00712	0.01608	0.01178	0.01304	0.01343	0.01131	0.00546	0.00315	0.01131	0.00968
Z011E0118	-0.002	-0.00572	0.00251	0.00352	0.00694	0.00242	0.00269	0.00513	0.00242	0.005
Z011E0120	-0.02584	-0.02566	-0.02724	-0.02722	-0.03401	-0.02754	-0.02443	-0.02191	-0.02754	-0.02572
Z011E0121	0.00524	0.00366	-0.00008	0.001	-0.00435	0	-0.0102	-0.00143	0	-0.00079
Z011E0122	-0.01529	-0.02437	-0.01974	-0.01897	-0.01406	-0.01956	-0.02556	-0.0228	-0.01956	-0.01807
Z011E0123	0.00674	-0.00372	-0.00119	-0.00017	0.00446	-0.00121	-0.01608	-0.00297	-0.00121	-0.00431
Z011E0124	0.01692	0.00845	0.00917	0.01096	0.00627	0.00919	0.00767	0.00853	0.00919	0.00686
Z011E0125	-0.00978	-0.00112	-0.01283	-0.01331	-0.01676	-0.01261	-0.00113	-0.00887	-0.01261	-0.01064
Z011E0126	-0.05102	-0.06049	-0.05273	-0.05242	-0.04945	-0.05262	-0.05905	-0.06236	-0.05262	-0.0502
Z011E0127	-0.03542	-0.03671	-0.03651	-0.03592	-0.0318	-0.03627	-0.02737	-0.04415	-0.03627	-0.0324
Z011E0128	0.01681	0.02724	0.01846	0.02028	0.0164	0.01858	0.02723	0.0122	0.01858	0.01851
Z011E0129	-0.00769	-0.01044	-0.00995	-0.00913	-0.01339	-0.00985	-0.01646	-0.01293	-0.00985	-0.00995
Z011E0131	-0.03005	-0.03491	-0.03264	-0.03382	-0.02676	-0.03275	-0.02061	-0.03009	-0.03275	-0.03137
Z011E0132	0.03716	0.03106	0.03413	0.03489	0.02962	0.03378	0.04964	0.04093	0.03378	0.03564
Z011E0133	-0.00867	-0.00872	-0.00843	-0.0103	-0.01428	-0.00808	-0.00735	-0.00551	-0.00808	-0.00599
Z011E0134	0.00865	-0.0003	0.00446	0.00346	0.00046	0.00459	0.00934	-0.00152	0.00459	0.00382
Z011E0135	-0.0206	-0.01066	-0.01596	-0.01739	-0.01924	-0.01617	-0.01409	-0.01961	-0.01617	-0.01281
Z011E0137	-0.03175	-0.02428	-0.02887	-0.02826	-0.03277	-0.02922	-0.02628	-0.02231	-0.02922	-0.03144
Z011E0138	0.00593	-0.00287	-0.00019	0.00128	-0.00284	-0.00002	0.00178	0.00692	-0.00002	0.00107
Z011E0139	0.04883	0.05618	0.05178	0.0514	0.05	0.05196	0.05743	0.05751	0.05196	0.04989
Z011E0140	0.01924	0.01059	0.01805	0.01904	0.015	0.01827	0.01122	0.02222	0.01827	0.01504
Z011E0142	0.03892	0.03469	0.03471	0.03428	0.03047	0.0344	0.04006	0.03295	0.0344	0.03345
Z011E0143	-0.01038	-0.01162	-0.01105	-0.01015	-0.00516	-0.01083	-0.00699	-0.01208	-0.01083	-0.01356
Z011E0144	0.06323	0.07787	0.06595	0.06755	0.0616	0.06601	0.06067	0.07359	0.06601	0.06801
Z011E0145	0.06877	0.06327	0.06328	0.06412	0.06967	0.06344	0.05471	0.06197	0.06344	0.06218
Z011E0146	0.02594	0.01705	0.01976	0.02104	0.01612	0.01983	0.01723	0.01322	0.01983	0.0219
Z011E0147	0.0387	0.04016	0.03383	0.03269	0.0304	0.03357	0.03892	0.03	0.03357	0.03229
Z011E0148	0.0132	0.02	0.01793	0.01847	0.01147	0.01757	0.00917	0.01904	0.01757	0.0215
Z011E0149	-0.01024	-0.0054	-0.00713	-0.00613	-0.01221	-0.00748	-0.00537	0.00213	-0.00748	-0.00976
Z011E0150	-0.01435	-0.02051	-0.01605	-0.01787	-0.02316	-0.01627	-0.01671	-0.01328	-0.01627	-0.01925
Z011E0151	0.00956	0.0198	0.01609	0.01715	0.02452	0.01631	0.02938	0.01249	0.01631	0.01545
Z011E0152	-0.00599	-0.01226	-0.00994	-0.00969	-0.00456	-0.00975	-0.01509	-0.00867	-0.00975	-0.00891
Z011E0153	0.02265	0.01585	0.02444	0.02631	0.02066	0.02456	0.02098	0.02349	0.02456	0.02363
Z011E0155	-0.03969	-0.03269	-0.03479	-0.03578	-0.0374	-0.03466	-0.02251	-0.03565	-0.03466	-0.0311
Z011E0156	-0.03026	-0.01933	-0.02269	-0.02385	-0.02755	-0.02249	-0.01942	-0.02396	-0.02249	-0.01838
Z011E0157	0.05794	0.05393	0.0549	0.05617	0.04878	0.05448	0.05238	0.04785	0.05448	0.05257
Z011E0158	-0.00304	-0.01159	-0.00845	-0.00927	-0.01209	-0.00836	-0.01164	-0.00838	-0.00836	-0.00857
Z011E0159	-0.01162	-0.01217	-0.01594	-0.01551	-0.0223	-0.01625	-0.01641	-0.01374	-0.01625	-0.01423
Z011E0160	-0.01551	-0.01646	-0.01775	-0.0193	-0.02218	-0.01765	-0.01186	-0.01822	-0.01765	-0.01878
Z011E0162	-0.01251	-0.01475	-0.01419	-0.01476	-0.0094	-0.01393	-0.01175	-0.01549	-0.01393	-0.01627
Z011E0163	-0.02911	-0.02123	-0.02654	-0.02554	-0.02435	-0.02655	-0.02299	-0.01873	-0.02655	-0.02887
Z011E0164	0.00593	0.00796	0.00954	0.00865	0.00524	0.00973	0.0013	0.01416	0.00973	0.0067
Z011E0165	-0.00823	-0.00368	-0.00239	-0.00397	0.00233	-0.00261	-0.01322	-0.00619	-0.00261	0.00059
Z011E0166	0.00818	0.0044	0.00403	0.00573	0.01132	0.00412	0.02057	0.00234	0.00412	0.00287
Z011E0167	0.04432	0.03734	0.03785	0.03722	0.03581	0.03795	0.03484	0.03651	0.03795	0.04069
Z011E0168	0.04857	0.05063	0.05228	0.05242	0.05834	0.05228	0.05327	0.0438	0.05228	0.05503
Z011E0169	-0.0134	-0.00931	-0.01659	-0.01756	-0.00947	-0.01642	-0.01917	-0.01732	-0.01642	-0.01751
Z011E0170	0.08263	0.08563	0.07799	0.07703	0.07485	0.07817	0.06988	0.0764	0.07817	0.07774
Z011E0171	-0.02008	-0.02354	-0.0161	-0.01691	-0.02074	-0.01624	-0.01425	-0.01759	-0.01624	-0.0141
Z011E0172	0.00907	0.00928	0.01339	0.01506	0.01779	0.01347	0.01366	0.00769	0.01347	0.01238
Z011E0173	-0.00942	-0.01639	-0.01629	-0.01472	-0.02006	-0.01667	-0.01819	-0.01807	-0.01667	-0.01899
Z011E0174	0.02827	0.02277	0.02578	0.02585	0.02889	0.02555	0.01918	0.02639	0.02555	0.02638
Z011E0175	0.00733	0.00766	0.0068	0.00518	0.00967	0.00654	0.00363	0.00449	0.00654	0.00449
Z011E0176	-0.01847	-0.02292	-0.02311	-0.02453	-0.01703	-0.02277	-0.02166	-0.0183	-0.02277	-0.02651
Z011E0177	0.0292	0.02986	0.02725	0.02818	0.02178	0.02729	0.02664	0.02471	0.02729	0.03056
Z011E0178	0.02671	0.01346	0.02139	0.02234	0.01676	0.02155	0.02437	0.01904	0.02155	0.02306
Z011E0181	-0.00793	-0.01241	-0.01032	-0.01211	-0.00673	-0.01043	-0.00962	-0.01666	-0.01043	-0.01356
Z011E0182	-0.01468	-0.01664	-0.01194	-0.01129	-0.01614	-0.01184	-0.0096	-0.00945	-0.01184	-0.01412
Z011E0183	0.01925	0.01239	0.01131	0.01264	0.00828	0.01143	0.00226	0.00961	0.01143	0.01438
Z011E0184	-0.02672	-0.02672	-0.03002	-0.03104	-0.03268	-0.02982	-0.03903	-0.03229	-0.02982	-0.0315
Z011E0185	0.02326	0.01538	0.01954	0.01805	0.01418	0.0192	0.00907	0.02657	0.0192	0.0161
Z011E0186	-0.02561	-0.03303	-0.02759	-0.02788	-0.02823	-0.02788	-0.02848	-0.02667	-0.02788	-0.02609
Z011E0187	0.01554	0.00371	0.00961	0.01031	0.00444	0.0097	-0.00082	0.01224	0.0097	0.00618
Z011E0188	-0.00853	-0.01666	-0.00612	-0.007	-0.00602	-0.00644	-0.00979	-0.00155	-0.00644	-0.00901
Z011E0189	0.01959	0.0276	0.01874	0.01973	0.02423	0.0189	0.03095	0.01462	0.0189	0.02178
Z011E0190	-0.03106	-0.02566	-0.02975	-0.03099	-0.02603	-0.02988	-0.04348	-0.02221	-0.02988	-0.02886
Z011E0191	-0.00264	-0.00985	-0.00373	-0.00536	-0.00541	-0.00399	-0.00662	0.0048	-0.00399	-0.00237
Z011E0192	-0.02898	-0.04041	-0.03334	-0.03358	-0.03604	-0.03312	-0.03273	-0.02538	-0.03312	-0.03451
Z011E0194	-0.00588	0.00316	-0.00609	-0.00618	-0.01281	-0.00642	-0.0029	-0.01162	-0.00642	-0.00331
Z011E0195	-0.00611	-0.00038	-0.0014	-0.00044	-0.00273	-0.00137	-0.00664	0.00092	-0.00137	0.00021
Z011E0196	-0.01858	-0.01491	-0.02267	-0.02106	-0.02555	-0.02264	-0.01576	-0.02488	-0.02264	-0.02328
Z011E0198	0.00622	0.01352	0.011	0.01254	0.00556	0.01104	0.00992	0.01506	0.01104	0.00986
Z011E0199	0.02522	0.02717	0.0234	0.02193	0.02987	0.02324	0.03318	0.0197	0.02324	0.02521
Z011E0200	0.01339	0.01435	0.01354	0.01147	0.01605	0.01337	0.00589	0.01492	0.01337	0.01469
Z012E0001	0.03883	0.03455	0.02688	0.04119	0.03291	0.03597	0.04228	0.03387	0.03597	0.03451
Z012E0002	0.02449	0.02486	0.03255	0.02734	0.02521	0.025	0.02705	0.02433	0.025	0.02609
Z012E0003	-0.01516	-0.01632	-0.01948	-0.01244	-0.01792	-0.01634	-0.02137	-0.02039	-0.01634	-0.01753
Z012E0004	-0.01533	-0.01751	-0.02478	-0.00928	-0.01568	-0.01447	-0.01494	-0.01206	-0.01447	-0.0162
Z012E0005	0.01778	0.01602	0.00967	0.02013	0.01835	0.01721	0.0123	0.01313	0.01721	0.01723
Z012E0006	0.00434	-0.01384	-0.00495	0.00506	-0.00056	0.00156	-0.00036	0.00961	0.00156	0.00112
Z012E0007	0.0739	0.07246	0.08007	0.07631	0.07641	0.07312	0.0704	0.0844	0.07312	0.0726
Z012E0008	-0.0148	-0.01802	-0.01139	-0.02366	-0.0191	-0.01757	-0.01418	-0.01817	-0.01757	-0.0173
Z012E0009	-0.02254	-0.02329	-0.0141	-0.03005	-0.02685	-0.02516	-0.03067	-0.02263	-0.02516	-0.02484
Z012E0010	-0.02572	-0.02969	-0.03847	-0.02408	-0.02889	-0.02886	-0.02359	-0.0269	-0.02886	-0.03036
Z012E0011	-0.00022	-0.00017	-0.00386	0.00467	0.00151	0.00091	-0.00515	0.00324	0.00091	-0.00241
Z012E0012	-0.02978	-0.02719	-0.02076	-0.03529	-0.03374	-0.03181	-0.03211	-0.02225	-0.03181	-0.03013
Z012E0013	0.02584	0.01961	0.0369	0.02854	0.02739	0.02688	0.02425	0.02278	0.02688	0.02739
Z012E0014	-0.04129	-0.03607	-0.03287	-0.04504	-0.03632	-0.0385	-0.03418	-0.04073	-0.0385	-0.03935
Z012E0015	-0.01426	-0.01374	-0.00621	-0.01437	-0.01181	-0.01033	-0.0081	-0.01499	-0.01033	-0.01087
Z012E0016	-0.02401	-0.02897	-0.03873	-0.02161	-0.02666	-0.02576	-0.02006	-0.02927	-0.02576	-0.02384
Z012E0017	-0.01644	-0.02573	-0.0069	-0.01797	-0.01456	-0.01376	-0.0207	-0.01878	-0.01376	-0.01326
Z012E0018	-0.01766	-0.00761	-0.02713	-0.02645	-0.02005	-0.02131	-0.0247	-0.03413	-0.02131	-0.02315
Z012E0019	0.03984	0.03751	0.04503	0.04203	0.03605	0.03747	0.0439	0.04854	0.03747	0.03949
Z012E0020	-0.00734	-0.00738	0.00167	-0.0047	-0.00639	-0.00672	-0.00294	-0.0019	-0.00672	-0.00757
Z012E0021	-0.01503	-0.01649	-0.02423	-0.01305	-0.01588	-0.01616	-0.01192	-0.02057	-0.01616	-0.0158
Z012E0022	0.05784	0.05365	0.06014	0.0551	0.05573	0.05595	0.06372	0.05293	0.05595	0.05889
Z012E0023	-0.00696	-0.01733	-0.00042	-0.00145	-0.00279	-0.00405	-0.00062	-0.00165	-0.00405	-0.00517
Z012E0024	0.03938	0.03764	0.0424	0.03864	0.0386	0.03635	0.04372	0.04071	0.03635	0.03622
Z012E0025	-0.03552	-0.03523	-0.02314	-0.03754	-0.03292	-0.03187	-0.03838	-0.02942	-0.03187	-0.03338
Z012E0026	-0.02891	-0.03309	-0.01794	-0.03632	-0.02863	-0.03027	-0.02933	-0.02688	-0.03027	-0.02916
Z012E0027	0.00642	0.02079	0.0148	0.00982	0.0117	0.00846	0.01514	0.00859	0.00846	0.01031
Z012E0028	-0.02781	-0.0289	-0.01921	-0.02861	-0.03233	-0.03143	-0.0301	-0.03137	-0.03143	-0.03101
Z012E0029	0.02535	0.03172	0.02211	0.02738	0.02158	0.02318	0.02252	0.01948	0.02318	0.02466
Z012E0030	0.02757	0.02337	0.03211	0.03214	0.02522	0.02678	0.03053	0.03006	0.02678	0.02633
Z012E0031	0.01311	0.01342	0.00513	0.01164	0.00958	0.01132	0.01193	0.01763	0.01132	0.01219
Z012E0032	-0.01463	-0.0129	-0.00571	-0.01245	-0.01113	-0.01345	-0.0055	-0.01311	-0.01345	-0.01474
Z012E0033	-0.00492	-0.00969	-0.01639	-0.0036	-0.00628	-0.00799	-0.01343	-0.0098	-0.00799	-0.00732
Z012E0034	0.02917	0.02619	0.03499	0.03254	0.0271	0.02901	0.02974	0.03397	0.02901	0.02787
Z012E0035	-0.02314	-0.02182	-0.01119	-0.02392	-0.01969	-0.01892	-0.02451	-0.01659	-0.01892	-0.02021
Z012E0036	0.00376	0.00777	0.01798	0.00342	0.00602	0.00517	0.00328	0.01042	0.00517	0.00524
[truncated: 2,551 more rows]
