# Supplementary material for: Association Mapping across Numerous Traits Reveals Patterns of Functional Variation in Maize
Source: PLoS Genet. 2014 Dec 4;10(12):e1004845. doi: 10.1371/journal.pgen.1004845 (PMC4256217; doi:10.1371/journal.pgen.1004845)
Supplement: Dataset S2 — Chromosome-specific residuals. Existing best linear unbiased predictors (BLUPs) for each inbred line were used to fit a joint-linkage model across all chromosomes. The hits from this model were then used to create chromosome-specific residual values by accounting for all markers except those on the chromosome in question. (See Methods for details.) These residuals are the phenotypic input for the NAM-GWAS analysis. (ZIP) [file pgen.1004845.s007.zip › Supplemental File 1 - Residuals/Glucose.txt]

Sample	Chr1	Chr2	Chr3	Chr4	Chr5	Chr6	Chr7	Chr8	Chr9	Chr10
Z001E0001	0.01918	-0.01132	0.07502	0.01953	0.07479	0.01918	-0.04497	0.01918	0.05137	0.04234
Z001E0002	0.1357	0.1539	0.06162	0.13673	0.01255	0.1357	0.1603	0.1357	0.19178	0.22584
Z001E0003	-0.14185	-0.12223	-0.09352	-0.14451	-0.11961	-0.14185	-0.22311	-0.14185	-0.17475	-0.12675
Z001E0004	-0.24801	-0.2723	-0.20121	-0.24676	-0.16223	-0.24801	-0.22818	-0.24801	-0.20843	-0.2979
Z001E0005	0.41723	0.38594	0.47777	0.42389	0.39583	0.41723	0.51017	0.41723	0.43712	0.4724
Z001E0006	0.31084	0.28475	0.36962	0.30193	0.28066	0.31084	0.29119	0.31084	0.29854	0.28319
Z001E0007	-0.17801	-0.09975	-0.17972	-0.17175	-0.21524	-0.17801	-0.12694	-0.17801	-0.14981	-0.13335
Z001E0008	0.24744	0.29474	0.22528	0.25106	0.16527	0.24744	0.2507	0.24744	0.28969	0.17548
Z001E0009	-0.11652	-0.09965	-0.16458	-0.1112	-0.20864	-0.11652	-0.03432	-0.11652	-0.15844	-0.06718
Z001E0010	0.23778	0.23395	0.28495	0.23965	0.32931	0.23778	0.17014	0.23778	0.20223	0.27083
Z001E0011	-0.13966	-0.11583	-0.21318	-0.1379	-0.16208	-0.13966	-0.17769	-0.13966	-0.08981	-0.09697
Z001E0012	0.20856	0.18384	0.17699	0.20895	0.301	0.20856	0.16445	0.20856	0.25853	0.26494
Z001E0013	-0.13133	-0.16855	-0.09372	-0.12994	-0.0993	-0.13133	-0.09569	-0.13133	-0.08875	-0.06471
Z001E0014	0.15673	0.18065	0.20152	0.16002	0.08388	0.15673	0.19196	0.15673	0.1085	0.08859
Z001E0015	-0.13353	-0.11214	-0.04413	-0.13263	-0.08758	-0.13353	-0.12668	-0.13353	-0.16897	-0.21043
Z001E0016	-0.13216	-0.05694	-0.20643	-0.13322	-0.12984	-0.13216	-0.08762	-0.13216	-0.0657	-0.16202
Z001E0017	0.21216	0.20226	0.15024	0.2049	0.2066	0.21216	0.19649	0.21216	0.19251	0.16688
Z001E0018	-0.06716	-0.02986	-0.09498	-0.06541	-0.00288	-0.06716	-0.09279	-0.06716	-0.01371	-0.04146
Z001E0019	0.0154	-0.02436	0.06638	0.02091	-0.03313	0.0154	0.05923	0.0154	-0.00985	0.05419
Z001E0020	-0.17889	-0.14901	-0.16974	-0.17255	-0.20898	-0.17889	-0.19266	-0.17889	-0.15126	-0.15227
Z001E0021	-0.06186	-0.06941	-0.12579	-0.06982	-0.05244	-0.06186	-0.07149	-0.06186	-0.01695	-0.09886
Z001E0022	1.11255	1.13573	1.16163	1.11838	1.2253	1.11255	1.20554	1.11255	1.14909	1.15116
Z001E0023	0.14988	0.17254	0.20239	0.15354	0.19087	0.14988	0.13075	0.14988	0.1933	0.18037
Z001E0024	-0.08957	-0.0707	-0.10717	-0.08999	-0.11696	-0.08957	-0.02663	-0.08957	-0.11628	-0.09563
Z001E0025	0.4945	0.47155	0.41974	0.4912	0.46584	0.4945	0.39817	0.4945	0.45919	0.42779
Z001E0028	-0.18074	-0.18785	-0.22276	-0.18145	-0.05647	-0.18074	-0.12386	-0.18074	-0.13418	-0.23924
Z001E0029	0.60881	0.57871	0.64045	0.6059	0.57534	0.60881	0.6264	0.60881	0.62213	0.68983
Z001E0030	0.1097	0.15836	0.08326	0.11268	0.11715	0.1097	0.05817	0.1097	0.15399	0.01361
Z001E0031	-0.18047	-0.14625	-0.23624	-0.18346	-0.19561	-0.18047	-0.17158	-0.18047	-0.19913	-0.1323
Z001E0032	0.026	0.1475	0.00684	0.02425	0.01064	0.026	-0.00773	0.026	0.01482	0.07408
Z001E0033	0.23858	0.29651	0.28085	0.24416	0.17129	0.23858	0.20624	0.23858	0.26231	0.15212
Z001E0036	-0.03128	-0.06074	0.03568	-0.02999	-0.01417	-0.03128	-0.06488	-0.03128	-0.0268	-0.0065
Z001E0037	-0.06676	-0.05452	-0.01576	-0.06	0.00381	-0.06676	-0.07557	-0.06676	-0.08241	-0.10981
Z001E0038	0.135	0.12012	0.11762	0.13146	0.07197	0.135	0.08995	0.135	0.11068	0.07689
Z001E0040	0.07331	0.05585	0.06608	0.07714	0.07816	0.07331	0.0487	0.07331	0.08786	-0.00421
Z001E0041	-0.18064	-0.21788	-0.09403	-0.18497	-0.15765	-0.18064	-0.16614	-0.18064	-0.21044	-0.12777
Z001E0043	-0.19098	-0.15707	-0.21264	-0.18996	-0.14256	-0.19098	-0.1761	-0.19098	-0.21895	-0.16369
Z001E0044	-0.03112	-0.05052	-0.02683	-0.03036	-0.0887	-0.03112	-0.10626	-0.03112	-0.00686	-0.0516
Z001E0045	0.12457	0.15875	0.0558	0.12762	0.06853	0.12457	0.07802	0.12457	0.08461	0.04368
Z001E0046	0.1441	0.27275	0.15733	0.13922	0.1323	0.1441	0.15433	0.1441	0.1159	0.07415
Z001E0047	-0.05643	-0.00092	-0.10804	-0.05895	-0.01534	-0.05643	-0.00839	-0.05643	-0.07104	-0.09741
Z001E0048	0.0319	0.06456	-0.00104	0.03909	-0.04498	0.0319	-0.03508	0.0319	0.06661	0.04963
Z001E0049	0.04753	0.06325	0.10265	0.05059	0.10508	0.04753	-0.02946	0.04753	-0.00443	-0.06157
Z001E0050	-0.26018	-0.12815	-0.22362	-0.2575	-0.27748	-0.26018	-0.24831	-0.26018	-0.27409	-0.19327
Z001E0051	-0.09264	-0.06736	-0.07131	-0.09552	-0.0643	-0.09264	-0.13462	-0.09264	-0.13836	-0.1946
Z001E0052	0.72962	0.75488	0.74029	0.73391	0.84526	0.72962	0.79375	0.72962	0.78065	0.79454
Z001E0053	-0.08985	-0.12873	-0.07795	-0.08809	-0.1434	-0.08985	-0.11693	-0.08985	-0.13077	-0.0285
Z001E0054	0.1287	0.14633	0.16966	0.14052	0.10024	0.1287	0.13256	0.1287	0.14185	0.14422
Z001E0055	-0.24849	-0.29114	-0.28138	-0.2482	-0.38463	-0.24849	-0.26848	-0.24849	-0.29629	-0.19288
Z001E0056	-0.16778	-0.14907	-0.08686	-0.16477	-0.0546	-0.16778	-0.24278	-0.16778	-0.20558	-0.16476
Z001E0057	0.0358	-0.00408	-0.01545	0.03375	0.05298	0.0358	0.06131	0.0358	0.01753	0.12038
Z001E0058	-0.19055	-0.32736	-0.17487	-0.18886	-0.22248	-0.19055	-0.22107	-0.19055	-0.26603	-0.27617
Z001E0059	-0.07903	-0.05866	-0.15247	-0.0804	-0.07221	-0.07903	-0.11048	-0.07903	-0.09886	-0.03644
Z001E0060	-0.04215	-0.12618	-0.0953	-0.03994	-0.07353	-0.04215	0.0361	-0.04215	-0.08917	0.02183
Z001E0061	0.86322	0.82828	0.8271	0.86354	0.94274	0.86322	0.83269	0.86322	0.83846	0.91239
Z001E0062	-0.1314	-0.1766	-0.09285	-0.13451	-0.12077	-0.1314	-0.05665	-0.1314	-0.1626	-0.05594
Z001E0063	0.09349	0.06297	0.05577	0.08875	0.12442	0.09349	0.111	0.09349	0.06946	0.14952
Z001E0064	-0.03695	-0.06859	-0.02653	-0.04161	0.00639	-0.03695	-0.07812	-0.03695	-0.08189	-0.11243
Z001E0065	-0.40122	-0.39108	-0.36498	-0.39142	-0.31156	-0.40122	-0.38888	-0.40122	-0.38033	-0.38403
Z001E0066	0.06554	0.05975	0.00371	0.05999	0.0204	0.06554	0.04728	0.06554	0.04143	0.01895
Z001E0067	-0.10913	0.01469	-0.05913	-0.10449	-0.16817	-0.10913	-0.18507	-0.10913	-0.14542	-0.09243
Z001E0068	0.10321	0.11493	0.16093	0.10304	0.11935	0.10321	0.17826	0.10321	0.07098	0.1522
Z001E0069	0.05203	0.02321	-0.01509	0.05251	0.00305	0.05203	0.0597	0.05203	0.08626	-0.01003
Z001E0070	-0.09406	-0.07236	-0.0809	-0.08899	-0.14047	-0.09406	-0.126	-0.09406	-0.15061	-0.18103
Z001E0071	-0.07565	-0.10249	-0.04529	-0.07289	-0.03705	-0.07565	0.01862	-0.07565	-0.11531	-0.00605
Z001E0072	-0.03856	-0.15461	-0.07835	-0.04349	-0.13074	-0.03856	-0.01551	-0.03856	-0.06396	-0.06645
Z001E0073	-0.01692	0.09855	-0.07661	-0.01654	-0.04497	-0.01692	0.01972	-0.01692	-0.03636	0.0368
Z001E0074	-0.07014	-0.03973	-0.03931	-0.0753	-0.04148	-0.07014	-0.06942	-0.07014	-0.10271	-0.14668
Z001E0075	-0.02551	-0.04305	-0.09288	-0.03111	-0.07709	-0.02551	-0.02228	-0.02551	0.03573	-0.04748
Z001E0076	-0.022	-0.01251	0.03472	-0.01788	0.05216	-0.022	-0.03873	-0.022	-0.06413	-0.0054
Z001E0077	0.07309	0.10527	0.0359	0.07901	0.04457	0.07309	0.03215	0.07309	0.02317	-0.02821
Z001E0078	0.02722	0.0522	-0.01996	0.0279	0.07813	0.02722	-0.0567	0.02722	-0.0005	-0.00586
Z001E0079	0.2683	0.24176	0.27928	0.27006	0.21798	0.2683	0.22413	0.2683	0.22233	0.2022
Z001E0080	0.10741	0.08039	0.13402	0.1035	0.03176	0.10741	0.14599	0.10741	0.08003	0.07042
Z001E0082	0.45533	0.30436	0.51609	0.45799	0.55977	0.45533	0.43724	0.45533	0.40425	0.49183
Z001E0083	0.03048	0.04191	0.08568	0.03268	0.08883	0.03048	0.01654	0.03048	-0.02163	0.02852
Z001E0084	0.28056	0.30643	0.19	0.28315	0.33171	0.28056	0.35463	0.28056	0.25969	0.3492
Z001E0085	0.08082	0.09777	0.12863	0.08158	0.15775	0.08082	0.14858	0.08082	0.06222	0.14859
Z001E0086	0.1349	0.17274	0.08472	0.13286	0.00125	0.1349	0.12441	0.1349	0.1104	0.08135
Z001E0087	-0.1052	-0.09022	-0.05734	-0.10642	-0.09474	-0.1052	-0.13662	-0.1052	-0.13637	-0.07552
Z001E0089	-0.0403	-0.06929	0.00535	-0.04012	-0.0071	-0.0403	-0.01341	-0.0403	-0.01051	-0.09899
Z001E0090	-0.04348	-0.06898	-0.07639	-0.04306	-0.09789	-0.04348	-0.07972	-0.04348	-0.08597	-0.01453
Z001E0091	-0.27799	-0.25835	-0.29025	-0.27405	-0.17843	-0.27799	-0.2922	-0.27799	-0.27151	-0.24014
Z001E0092	-0.22225	-0.18133	-0.20205	-0.22436	-0.1667	-0.22225	-0.21046	-0.22225	-0.17991	-0.29727
Z001E0093	-0.06706	-0.11219	-0.07887	-0.06331	-0.0144	-0.06706	-0.05686	-0.06706	-0.04164	-0.01226
Z001E0094	-0.17221	-0.18049	-0.25662	-0.17514	-0.09214	-0.17221	-0.21527	-0.17221	-0.12624	-0.24056
Z001E0095	0.05075	-0.03755	-0.04179	0.04637	0.07025	0.05075	0.02767	0.05075	0.01325	0.097
Z001E0096	-0.19125	-0.18049	-0.15838	-0.18702	-0.09042	-0.19125	-0.20599	-0.19125	-0.23044	-0.16564
Z001E0097	-0.24075	-0.26989	-0.29811	-0.23833	-0.3461	-0.24075	-0.16821	-0.24075	-0.24417	-0.22318
Z001E0098	-0.10622	-0.23068	-0.0445	-0.10405	-0.18862	-0.10622	-0.14272	-0.10622	-0.10136	-0.19643
Z001E0099	-0.22859	-0.24375	-0.3138	-0.2244	-0.22594	-0.22859	-0.2559	-0.22859	-0.17918	-0.1606
Z001E0100	-0.11934	-0.07884	-0.16977	-0.11347	-0.15835	-0.11934	-0.14943	-0.11934	-0.07364	-0.08684
Z001E0101	0.22288	0.24922	0.14688	0.2198	0.25306	0.22288	0.14464	0.22288	0.19576	0.24114
Z001E0102	-0.28382	-0.31931	-0.3447	-0.28362	-0.19238	-0.28382	-0.3555	-0.28382	-0.31194	-0.24142
Z001E0103	-0.20633	-0.18455	-0.20342	-0.20036	-0.09092	-0.20633	-0.21135	-0.20633	-0.16654	-0.16924
Z001E0104	-0.00404	-0.11565	-0.04137	-0.00855	0.04528	-0.00404	0.04269	-0.00404	0.03916	-0.05726
Z001E0105	-0.21953	-0.27574	-0.16646	-0.21997	-0.25846	-0.21953	-0.28031	-0.21953	-0.26546	-0.17933
Z001E0106	0.02482	0.03824	0.03317	0.03077	0.0071	0.02482	0.11994	0.02482	-0.03177	0.06852
Z001E0107	-0.08214	-0.20743	-0.11999	-0.07896	0.06271	-0.08214	-0.09766	-0.08214	-0.05286	-0.05754
Z001E0108	-0.17637	-0.17638	-0.11442	-0.17353	-0.19141	-0.17637	-0.08614	-0.17637	-0.21877	-0.12855
Z001E0109	-0.31661	-0.27046	-0.37687	-0.31433	-0.36761	-0.31661	-0.30535	-0.31661	-0.25368	-0.24873
Z001E0110	-0.1212	-0.1619	-0.07598	-0.12172	-0.06453	-0.1212	-0.0461	-0.1212	-0.17688	-0.18728
Z001E0111	-0.25341	-0.28585	-0.20304	-0.2502	-0.25475	-0.25341	-0.17189	-0.25341	-0.21267	-0.17796
Z001E0112	0.10761	-0.02188	0.02234	0.10931	0.00929	0.10761	0.14062	0.10761	0.14479	0.19442
Z001E0113	-0.13492	-0.10717	-0.13457	-0.13065	0.00385	-0.13492	-0.18673	-0.13492	-0.10242	-0.12216
Z001E0114	-0.20014	-0.22153	-0.23786	-0.20118	-0.14839	-0.20014	-0.12455	-0.20014	-0.1495	-0.1368
Z001E0115	0.00743	0.02438	0.07743	0.01805	-0.00724	0.00743	-0.00269	0.00743	-0.01084	0.02318
Z001E0116	0.15127	0.14743	0.17413	0.15211	0.15686	0.15127	0.20353	0.15127	0.10229	0.08071
Z001E0118	-0.12412	-0.12387	-0.10657	-0.12927	-0.11184	-0.12412	-0.09938	-0.12412	-0.15102	-0.0585
Z001E0119	-0.01414	-0.0497	-0.0288	-0.00723	-0.02906	-0.01414	-0.00606	-0.01414	-0.0032	0.02828
Z001E0120	-0.06001	-0.10317	-0.14313	-0.06135	-0.04388	-0.06001	-0.0755	-0.06001	-0.09293	-0.00065
Z001E0121	-0.03947	-0.00663	-0.12517	-0.03909	-0.08257	-0.03947	0.00503	-0.03947	-0.0717	0.00785
Z001E0122	-0.23006	-0.24883	-0.22012	-0.23174	-0.14376	-0.23006	-0.20703	-0.23006	-0.17791	-0.25884
Z001E0123	0.01168	-0.00152	0.04576	0.01751	0.06632	0.01168	-0.01759	0.01168	0.02344	-0.08578
Z001E0124	-0.14548	-0.133	-0.12892	-0.14588	-0.11172	-0.14548	-0.16209	-0.14548	-0.18942	-0.1275
Z001E0125	-0.13445	-0.16728	-0.1397	-0.13421	-0.0867	-0.13445	-0.14453	-0.13445	-0.10896	-0.14843
Z001E0126	0.00722	-0.12891	0.02048	0.01232	-0.05724	0.00722	-0.00897	0.00722	0.01983	0.00355
Z001E0127	0.06116	0.09944	0.10148	0.0676	0.19913	0.06116	0.03828	0.06116	0.07766	-0.06178
Z001E0128	-0.05599	-0.093	-0.07263	-0.06112	-0.05688	-0.05599	-0.0883	-0.05599	-0.08611	-0.00656
Z001E0129	-0.03825	-0.01679	0.01183	-0.03375	-0.03194	-0.03825	-0.05791	-0.03825	-0.01683	-0.13909
Z001E0130	-0.03745	0.07324	-0.03769	-0.03617	-0.00266	-0.03745	0.00907	-0.03745	-0.06598	0.0204
Z001E0131	-0.26542	-0.2476	-0.29012	-0.26542	-0.25435	-0.26542	-0.18736	-0.26542	-0.29968	-0.23102
Z001E0132	-0.23789	-0.22301	-0.23205	-0.23204	-0.25553	-0.23789	-0.29126	-0.23789	-0.29995	-0.22925
Z001E0133	0.04569	-0.10147	0.07217	0.0481	-0.00366	0.04569	0.07713	0.04569	-0.00372	0.12495
Z001E0134	0.1394	0.0155	0.14663	0.14279	0.0591	0.1394	0.05556	0.1394	0.15264	0.05404
Z001E0135	-0.17427	-0.13906	-0.22216	-0.17651	-0.12148	-0.17427	-0.13084	-0.17427	-0.1918	-0.23229
Z001E0137	-0.03467	-0.08265	0.01858	-0.03169	-0.15276	-0.03467	-0.10062	-0.03467	-0.08951	0.0029
Z001E0138	0.06023	0.03298	0.10687	0.06174	-0.02668	0.06023	-0.01944	0.06023	0.02993	-0.04089
Z001E0139	-0.28218	-0.24101	-0.31697	-0.28474	-0.19608	-0.28218	-0.29419	-0.28218	-0.29341	-0.345
Z001E0140	-0.03093	-0.0788	0.02388	-0.02448	-0.07715	-0.03093	-0.04322	-0.03093	-0.08831	0.01053
Z001E0141	-0.34646	-0.29756	-0.4147	-0.34608	-0.24597	-0.34646	-0.29585	-0.34646	-0.28255	-0.39298
Z001E0143	-0.0751	0.06184	-0.14666	-0.07306	-0.08179	-0.0751	-0.14834	-0.0751	-0.03072	-0.17004
Z001E0144	0.06901	0.0339	0.03856	0.0752	0.06023	0.06901	0.12946	0.06901	0.10122	0.0104
Z001E0145	0.58203	0.66411	0.61651	0.58177	0.62353	0.58203	0.63496	0.58203	0.6363	0.6346
Z001E0146	0.15922	0.17816	0.11114	0.16392	0.18446	0.15922	0.15292	0.15922	0.20125	0.19881
Z001E0147	0.17005	0.15372	0.18061	0.17097	0.099	0.17005	0.12535	0.17005	0.20341	0.11393
Z001E0149	0.28803	0.31824	0.31897	0.29466	0.20289	0.28803	0.26186	0.28803	0.30463	0.19453
Z001E0150	-0.07432	-0.10312	-0.08061	-0.07387	0.0126	-0.07432	-0.13398	-0.07432	-0.04614	-0.09408
Z001E0151	-0.0263	-0.04901	-0.01784	-0.02445	-0.10853	-0.0263	0.01614	-0.0263	0.00639	-0.05552
Z001E0152	-0.2496	-0.2857	-0.21354	-0.2445	-0.1335	-0.2496	-0.26768	-0.2496	-0.21507	-0.2062
Z001E0153	-0.15279	-0.17947	-0.10058	-0.14846	-0.19361	-0.15279	-0.1003	-0.15279	-0.11457	-0.08106
Z001E0156	-0.15196	-0.11763	-0.10011	-0.15025	-0.18468	-0.15196	-0.13384	-0.15196	-0.18469	-0.20915
Z001E0157	-0.12974	-0.05431	-0.08621	-0.13054	-0.10893	-0.12974	-0.06292	-0.12974	-0.15404	-0.21272
Z001E0158	0.44428	0.45603	0.47174	0.45027	0.48279	0.44428	0.54755	0.44428	0.47972	0.50263
Z001E0159	-0.00977	-0.01521	0.05909	-0.01221	0.00816	-0.00977	0.03916	-0.00977	-0.04223	-0.06818
Z001E0160	0.37545	0.41504	0.2925	0.37626	0.37196	0.37545	0.42153	0.37545	0.34972	0.33323
Z001E0161	0.29547	0.24853	0.35228	0.30104	0.29743	0.29547	0.35424	0.29547	0.31671	0.33068
Z001E0162	-0.1637	-0.30667	-0.1339	-0.1622	-0.11288	-0.1637	-0.1219	-0.1637	-0.12571	-0.07934
Z001E0163	0.21208	0.18528	0.161	0.21053	0.21003	0.21208	0.13622	0.21208	0.25097	0.1549
Z001E0164	0.26999	0.24943	0.29965	0.26719	0.31367	0.26999	0.3335	0.26999	0.30635	0.21727
Z001E0165	-0.22933	-0.23581	-0.19962	-0.22827	-0.21089	-0.22933	-0.17744	-0.22933	-0.19289	-0.27467
Z001E0166	0.03762	0.01966	0.02848	0.03897	0.14941	0.03762	0.10157	0.03762	0.08342	-0.0054
Z001E0167	0.12426	0.09369	0.16513	0.12657	0.19054	0.12426	0.17939	0.12426	0.15376	0.0719
Z001E0168	-0.0293	-0.05851	-0.05972	-0.02758	-0.12522	-0.0293	-0.08798	-0.0293	-0.04537	0.01714
Z001E0170	-0.13352	-0.15384	-0.12785	-0.13086	-0.17668	-0.13352	-0.1142	-0.13352	-0.10006	-0.16611
Z001E0171	-0.13346	-0.09335	-0.13147	-0.12906	-0.08058	-0.13346	-0.07712	-0.13346	-0.18454	-0.22757
Z001E0172	0.08546	0.11038	0.05516	0.0877	0.13318	0.08546	0.04676	0.08546	0.04624	-0.01272
Z001E0173	0.02072	-0.00118	-0.06852	0.01261	0.02729	0.02072	0.06896	0.02072	-0.00437	-0.01942
Z001E0174	-0.0013	-0.02812	-0.1102	0.0004	0.00934	-0.0013	-0.02182	-0.0013	-0.04514	0.04372
Z001E0175	-0.15101	-0.11328	-0.13379	-0.15178	-0.10716	-0.15101	-0.23787	-0.15101	-0.11242	-0.24653
Z001E0176	-0.2102	-0.24342	-0.2497	-0.20962	-0.23189	-0.2102	-0.27453	-0.2102	-0.16465	-0.16241
Z001E0177	0.16676	0.19172	0.10138	0.16433	0.19087	0.16676	0.13553	0.16676	0.13939	0.19081
Z001E0178	-0.0454	-0.0805	0.00236	-0.044	-0.00708	-0.0454	-0.10979	-0.0454	-0.00568	-0.00371
Z001E0180	0.11138	-0.02341	0.07579	0.11015	0.21592	0.11138	0.03611	0.11138	0.06656	0.12914
Z001E0181	-0.0243	-0.00039	-0.0429	-0.02068	-0.12949	-0.0243	0.03981	-0.0243	-0.05946	-0.003
Z001E0182	0.0702	0.18336	-0.0111	0.07542	0.13135	0.0702	0.07384	0.0702	0.02974	0.08684
Z001E0183	0.17019	0.21538	0.0935	0.17129	0.29653	0.17019	0.23958	0.17019	0.22385	0.16413
Z001E0184	-0.11462	-0.08743	-0.12919	-0.1133	-0.12852	-0.11462	-0.05627	-0.11462	-0.13415	-0.06205
Z001E0185	-0.04819	-0.06665	0.00122	-0.05299	-0.13457	-0.04819	-0.01401	-0.04819	-0.08436	-0.09314
Z001E0186	-0.15591	-0.14838	-0.14347	-0.1537	-0.18608	-0.15591	-0.12518	-0.15591	-0.11972	-0.09989
Z001E0187	-0.13531	-0.07816	-0.17951	-0.1334	-0.16225	-0.13531	-0.09059	-0.13531	-0.09042	-0.20713
Z001E0188	0.02736	0.00237	0.05457	0.02414	-0.07045	0.02736	0.06719	0.02736	-0.00487	-0.00003
Z001E0189	0.09626	0.07767	0.08413	0.09537	0.15315	0.09626	0.06408	0.09626	0.12391	0.00539
Z001E0190	-0.09681	-0.04155	-0.02394	-0.09474	-0.12648	-0.09681	-0.08919	-0.09681	-0.14645	-0.17882
Z001E0191	-0.13595	-0.26944	-0.14157	-0.14066	-0.10718	-0.13595	-0.12954	-0.13595	-0.16056	-0.07579
Z001E0192	-0.19313	-0.22379	-0.10808	-0.19344	-0.2494	-0.19313	-0.15735	-0.19313	-0.23376	-0.14047
Z001E0193	-0.09851	-0.05718	-0.08157	-0.0944	-0.14559	-0.09851	-0.14069	-0.09851	-0.06708	-0.18207
Z001E0194	-0.37878	-0.39796	-0.30002	-0.37943	-0.31871	-0.37878	-0.32847	-0.37878	-0.32932	-0.42096
Z001E0195	-0.09768	-0.1323	-0.04709	-0.09781	-0.01393	-0.09768	-0.13896	-0.09768	-0.14079	-0.17453
Z001E0196	0.68918	0.76057	0.73003	0.68636	0.70377	0.68918	0.609	0.68918	0.66115	0.70757
Z001E0197	-0.00721	0.00184	0.04241	0.00064	0.04116	-0.00721	-0.01586	-0.00721	-0.06031	0.00714
Z001E0198	0.01695	0.03679	-0.03717	0.01688	0.03607	0.01695	-0.01317	0.01695	-0.00696	0.04958
Z001E0199	0.02836	0.00886	0.11642	0.02617	-0.03342	0.02836	0.06522	0.02836	-0.01596	-0.03651
Z002E0001	0.07299	0.04045	0.04211	0.05801	0.07167	0.07299	0.07725	0.07299	0.04549	0.06346
Z002E0002	-0.10072	-0.13523	-0.14546	-0.08639	-0.04839	-0.10072	-0.12973	-0.10072	-0.13322	-0.08499
Z002E0003	-0.12941	-0.16042	-0.10106	-0.1417	-0.11632	-0.12941	-0.09077	-0.12941	-0.12261	-0.13727
Z002E0004	-0.26042	-0.22887	-0.23118	-0.27256	-0.28447	-0.26042	-0.23893	-0.26042	-0.25205	-0.25587
Z002E0005	-0.00005	-0.05735	0.02777	0.01286	0.01644	-0.00005	0.01722	-0.00005	-0.03345	0.0065
Z002E0006	0.12726	0.07787	0.14454	0.14396	0.10247	0.12726	0.08604	0.12726	0.09242	0.13922
Z002E0007	0.09367	0.04802	0.1126	0.11567	0.01238	0.09367	0.06008	0.09367	0.10367	0.11554
Z002E0009	-0.14896	-0.09467	-0.12852	-0.16437	-0.15851	-0.14896	-0.19164	-0.14896	-0.1903	-0.13438
Z002E0010	-0.0781	-0.06815	-0.0762	-0.09836	-0.0294	-0.0781	-0.13133	-0.0781	-0.10565	-0.06683
Z002E0011	0.08497	0.02624	0.11278	0.10683	0.05966	0.08497	0.1137	0.08497	0.10544	0.0681
Z002E0012	0.0635	0.01633	0.02385	0.07891	0.11353	0.0635	0.10654	0.0635	0.02824	0.04456
Z002E0013	-0.02043	0.03264	-0.04746	-0.03004	-0.07337	-0.02043	-0.06237	-0.02043	0.01798	0.00355
Z002E0014	-0.03173	-0.00747	-0.02772	-0.01367	-0.04339	-0.03173	-0.00559	-0.03173	-0.03696	-0.0505
Z002E0016	0.18188	0.15225	0.13729	0.17114	0.18845	0.18188	0.13994	0.18188	0.21743	0.20286
Z002E0017	0.14839	0.11513	0.11163	0.14741	0.16173	0.14839	0.11627	0.14839	0.13114	0.16641
Z002E0018	0.02437	0.04555	0.04213	0.01137	-0.02777	0.02437	0.06828	0.02437	-0.00732	0.0431
Z002E0019	-0.0546	-0.10555	-0.03441	-0.03939	-0.09417	-0.0546	-0.05588	-0.0546	-0.08509	-0.04274
Z002E0021	-0.19401	-0.21447	-0.15797	-0.20893	-0.2085	-0.19401	-0.17502	-0.19401	-0.17694	-0.22165
Z002E0022	0.0294	-0.02191	0.04712	0.04727	-0.04404	0.0294	0.07024	0.0294	-0.00647	0.04598
Z002E0023	0.32348	0.2661	0.34451	0.34102	0.29018	0.32348	0.274	0.32348	0.29582	0.33232
Z002E0025	0.19717	0.16039	0.15617	0.18348	0.19467	0.19717	0.16797	0.19717	0.16798	0.21126
Z002E0026	-0.03494	-0.08467	-0.05393	-0.0478	-0.01778	-0.03494	-0.01247	-0.03494	-0.01138	-0.05279
Z002E0027	0.10275	0.08046	0.10323	0.08348	0.15686	0.10275	0.05539	0.10275	0.0667	0.0843
Z002E0028	-0.0689	-0.10102	-0.0609	-0.0817	-0.10337	-0.0689	-0.10306	-0.0689	-0.07349	-0.07409
Z002E0029	-0.10625	-0.13687	-0.1394	-0.0855	-0.06887	-0.10625	-0.08832	-0.10625	-0.08838	-0.11241
Z002E0030	0.31805	0.27965	0.287	0.30958	0.30132	0.31805	0.30386	0.31805	0.34533	0.33673
Z002E0032	0.00353	-0.0286	-0.01804	0.00659	0.00628	0.00353	-0.03836	0.00353	0.0475	-0.00018
Z002E0033	-0.03661	-0.07526	-0.07625	-0.02106	0.01384	-0.03661	-0.00083	-0.03661	-0.07162	-0.0176
Z002E0034	0.05888	0.02655	0.02369	0.05022	0.06692	0.05888	0.00176	0.05888	0.09198	0.05404
Z002E0036	0.15226	0.21077	0.15444	0.13249	0.16109	0.15226	0.09484	0.15226	0.12098	0.14044
Z002E0037	-0.02267	0.00558	-0.01275	-0.01026	0.03405	-0.02267	0.00373	-0.02267	-0.01469	-0.0527
Z002E0038	-0.06716	-0.10432	-0.11126	-0.05312	-0.01591	-0.06716	-0.0975	-0.06716	-0.09966	-0.05342
Z002E0040	-0.0441	-0.06579	-0.07816	-0.05464	-0.04069	-0.0441	-0.01203	-0.0441	-0.03029	-0.05044
Z002E0041	-0.00741	0.0294	-0.0273	0.00927	-0.05011	-0.00741	-0.05814	-0.00741	0.02251	-0.02138
Z002E0042	0.00168	0.04326	-0.01495	0.00628	-0.05225	0.00168	0.03781	0.00168	0.01939	-0.00998
Z002E0043	-0.10547	-0.08672	-0.10027	-0.12643	-0.07298	-0.10547	-0.14502	-0.10547	-0.13562	-0.12263
Z002E0045	0.65759	0.69169	0.69363	0.67425	0.59311	0.65759	0.68712	0.65759	0.62892	0.64434
Z002E0046	-0.07406	-0.12769	-0.08102	-0.05288	-0.08801	-0.07406	-0.04286	-0.07406	-0.04119	-0.089
Z002E0047	-0.13903	-0.10556	-0.18422	-0.11982	-0.12073	-0.13903	-0.17609	-0.13903	-0.1148	-0.12549
Z002E0048	-0.23691	-0.18821	-0.19682	-0.24767	-0.28207	-0.23691	-0.21659	-0.23691	-0.20971	-0.24331
Z002E0049	-0.14738	-0.11557	-0.12171	-0.12783	-0.20655	-0.14738	-0.19601	-0.14738	-0.12628	-0.13665
Z002E0050	0.06196	0.03726	0.03753	0.05464	0.02869	0.06196	0.02726	0.06196	0.1139	0.06617
Z002E0051	-0.14602	-0.10984	-0.12499	-0.13482	-0.13178	-0.14602	-0.11855	-0.14602	-0.19747	-0.141
Z002E0052	-0.18085	-0.23213	-0.2127	-0.16609	-0.14936	-0.18085	-0.22048	-0.18085	-0.18409	-0.20332
Z002E0054	0.00882	-0.03546	0.03372	0.02265	0.01655	0.00882	0.045	0.00882	-0.0233	-0.00601
Z002E0055	0.03958	0.08489	0.07829	0.02444	0.01562	0.03958	0.00177	0.03958	0.03214	0.0308
Z002E0056	-0.12623	-0.15586	-0.15313	-0.13616	-0.14533	-0.12623	-0.09108	-0.12623	-0.13243	-0.10495
Z002E0057	0.12681	0.09582	0.16265	0.10873	0.16133	0.12681	0.15089	0.12681	0.10201	0.1169
Z002E0058	0.02145	-0.02453	-0.00872	0.01399	0.00743	0.02145	0.05271	0.02145	0.05206	0.0399
Z002E0059	-0.00724	0.03724	0.02268	-0.02398	-0.01522	-0.00724	-0.06733	-0.00724	-0.04269	0.00265
Z002E0060	-0.01253	0.01927	0.01575	-0.00866	-0.06381	-0.01253	-0.06976	-0.01253	0.02449	0.0052
Z002E0061	0.07832	0.02799	0.10152	0.09622	0.05644	0.07832	0.10589	0.07832	0.05915	0.09512
Z002E0064	-0.10973	-0.06418	-0.13884	-0.0973	-0.09333	-0.10973	-0.07818	-0.10973	-0.14392	-0.12304
Z002E0065	-0.09691	-0.05905	-0.10474	-0.08098	-0.16405	-0.09691	-0.07025	-0.09691	-0.13877	-0.07937
Z002E0066	-0.15271	-0.11763	-0.20997	-0.1663	-0.20286	-0.15271	-0.11877	-0.15271	-0.1946	-0.13928
Z002E0067	0.15027	0.20262	0.13903	0.13297	0.22999	0.15027	0.17265	0.15027	0.15674	0.1318
Z002E0068	0.1462	0.08963	0.17948	0.16229	0.18852	0.1462	0.15724	0.1462	0.16509	0.15469
Z002E0069	0.09987	0.07365	0.0568	0.08863	0.07427	0.09987	0.08098	0.09987	0.08766	0.12418
Z002E0070	0.20647	0.16356	0.24467	0.20168	0.23396	0.20647	0.14835	0.20647	0.18936	0.18778
Z002E0071	-0.06246	-0.11888	-0.01827	-0.04846	-0.04794	-0.06246	-0.128	-0.06246	-0.02221	-0.08409
Z002E0072	0.13903	0.20323	0.12814	0.12551	0.09767	0.13903	0.10356	0.13903	0.10912	0.13502
Z002E0073	-0.12074	-0.1599	-0.08019	-0.13233	-0.10519	-0.12074	-0.10057	-0.12074	-0.07901	-0.13036
Z002E0074	0.09783	0.14282	0.1208	0.1137	0.06015	0.09783	0.05666	0.09783	0.06222	0.08471
Z002E0077	0.01638	-0.03174	0.04987	0.02851	0.01747	0.01638	-0.01285	0.01638	-0.00146	0.0248
Z002E0079	0.34475	0.35899	0.31263	0.33893	0.28763	0.34475	0.38728	0.34475	0.38083	0.37781
Z002E0080	-0.19944	-0.20717	-0.21718	-0.18067	-0.2464	-0.19944	-0.16659	-0.19944	-0.24994	-0.18888
Z002E0081	-0.04928	-0.09988	-0.02423	-0.0346	-0.01535	-0.04928	-0.10685	-0.04928	-0.07164	-0.04028
Z002E0083	0.06769	0.03564	0.05694	0.06121	0.02406	0.06769	0.11514	0.06769	0.10907	0.06851
Z002E0085	-0.02333	-0.06622	-0.06049	0.00271	-0.0911	-0.02333	0.03097	-0.02333	0.01291	-0.02401
Z002E0086	-0.02785	0.02871	-0.0592	-0.04002	-0.06853	-0.02785	-0.0566	-0.02785	-0.02298	-0.03602
Z002E0087	0.1599	0.20317	0.11659	0.14226	0.16838	0.1599	0.18316	0.1599	0.10006	0.13739
Z002E0088	0.2085	0.16587	0.17404	0.20194	0.15645	0.2085	0.23121	0.2085	0.2448	0.20352
Z002E0089	-0.11523	-0.16399	-0.08192	-0.12935	-0.11554	-0.11523	-0.09649	-0.11523	-0.14551	-0.13302
Z002E0090	-0.16058	-0.1195	-0.20567	-0.14087	-0.2296	-0.16058	-0.13498	-0.16058	-0.19597	-0.16733
Z002E0092	-0.12713	-0.06905	-0.09206	-0.14522	-0.05384	-0.12713	-0.18423	-0.12713	-0.13274	-0.14338
Z002E0093	0.06827	0.10865	0.03923	0.07894	0.13277	0.06827	0.09158	0.06827	0.02251	0.04718
Z002E0094	-0.18469	-0.14713	-0.14506	-0.17371	-0.11926	-0.18469	-0.25167	-0.18469	-0.17113	-0.21001
Z002E0095	0.04716	0.09686	0.01294	0.05837	0.06543	0.04716	0.01392	0.04716	0.01548	0.03056
Z002E0096	0.03868	0.08514	0.01866	0.05895	-0.03977	0.03868	0.08141	0.03868	-0.00176	0.048
Z002E0097	0.01298	-0.02703	0.02239	0.00442	-0.04085	0.01298	-0.02599	0.01298	0.06509	0.03562
Z002E0098	0.0609	0.04368	0.03022	0.05942	0.10245	0.0609	0.11046	0.0609	0.02014	0.0532
Z002E0099	-0.05377	-0.08001	-0.02266	-0.06755	-0.06197	-0.05377	-0.01744	-0.05377	-0.09772	-0.06511
Z002E0101	-0.13034	-0.07412	-0.14992	-0.1473	-0.04313	-0.13034	-0.10915	-0.13034	-0.11659	-0.14394
Z002E0102	0.03156	0.00334	0.0083	0.0238	-0.02588	0.03156	0.08073	0.03156	0.06148	0.02636
Z002E0103	-0.12361	-0.07581	-0.08949	-0.13576	-0.14671	-0.12361	-0.13376	-0.12361	-0.10388	-0.13718
Z002E0104	-0.19797	-0.14874	-0.20387	-0.17878	-0.2612	-0.19797	-0.14238	-0.19797	-0.23045	-0.20234
Z002E0105	-0.12645	-0.11573	-0.13332	-0.13782	-0.19472	-0.12645	-0.09746	-0.12645	-0.15806	-0.10319
Z002E0106	0.22287	0.28211	0.25843	0.20814	0.2439	0.22287	0.17636	0.22287	0.25494	0.21171
Z002E0107	-0.17035	-0.22488	-0.16707	-0.15381	-0.13793	-0.17035	-0.15889	-0.17035	-0.14582	-0.1883
Z002E0108	-0.09717	-0.11691	-0.13763	-0.07527	-0.1143	-0.09717	-0.1235	-0.09717	-0.07189	-0.11358
Z002E0109	-0.06655	-0.13054	-0.03592	-0.04296	-0.15524	-0.06655	-0.04436	-0.06655	-0.03	-0.05039
Z002E0110	0.04594	0.05642	0.00529	0.03152	0.11822	0.04594	0.07316	0.04594	0.01637	0.03643
Z002E0111	0.09873	0.04673	0.1364	0.08555	0.07046	0.09873	0.1248	0.09873	0.12088	0.079
Z002E0112	-0.13541	-0.17441	-0.1375	-0.15299	-0.09762	-0.13541	-0.0903	-0.13541	-0.16752	-0.12563
Z002E0114	0.0869	0.05053	0.1107	0.075	0.06098	0.0869	0.12717	0.0869	0.05651	0.07768
Z002E0115	-0.07817	-0.13291	-0.05192	-0.06667	-0.02448	-0.07817	-0.05289	-0.07817	-0.12185	-0.10474
Z002E0116	-0.08263	-0.11864	-0.11673	-0.09654	-0.07928	-0.08263	-0.12393	-0.08263	-0.10594	-0.06528
Z002E0120	-0.11413	-0.05437	-0.14398	-0.13442	-0.06188	-0.11413	-0.16098	-0.11413	-0.14567	-0.09976
Z002E0121	0.13519	0.17829	0.09526	0.14804	0.1448	0.13519	0.15257	0.13519	0.09372	0.1206
Z002E0122	-0.2282	-0.2704	-0.19639	-0.24611	-0.21483	-0.2282	-0.20682	-0.2282	-0.25438	-0.21612
Z002E0123	0.18891	0.15397	0.15175	0.20894	0.12391	0.18891	0.16852	0.18891	0.17157	0.18325
Z002E0124	-0.13409	-0.19475	-0.11315	-0.12186	-0.0994	-0.13409	-0.10885	-0.13409	-0.17916	-0.1347
Z002E0125	-0.06237	-0.09945	-0.10143	-0.07063	-0.11268	-0.06237	-0.03791	-0.06237	-0.03592	-0.03584
Z002E0126	-0.20272	-0.17423	-0.1675	-0.18996	-0.25627	-0.20272	-0.18646	-0.20272	-0.24347	-0.22298
Z002E0127	-0.05112	-0.08472	-0.01222	-0.0662	-0.05664	-0.05112	-0.10267	-0.05112	-0.03842	-0.04102
Z002E0128	-0.0333	-0.07195	-0.00322	-0.05104	-0.02285	-0.0333	0.00073	-0.0333	-0.06456	-0.05008
Z002E0129	0.04277	-0.01445	0.08243	0.0591	0.09106	0.04277	-0.02484	0.04277	0.07988	0.01973
Z002E0131	0.60571	0.59008	0.58503	0.59221	0.63118	0.60571	0.65197	0.60571	0.62954	0.60061
Z002E0132	0.09467	0.11836	0.14872	0.10996	0.04541	0.09467	0.11769	0.09467	0.11928	0.07359
Z002E0133	-0.05139	0.00154	-0.07873	-0.06209	-0.09333	-0.05139	-0.08385	-0.05139	-0.01748	-0.06061
Z002E0134	-0.27323	-0.22186	-0.31639	-0.28503	-0.20901	-0.27323	-0.30823	-0.27323	-0.24216	-0.25559
Z002E0135	-0.17274	-0.12886	-0.16951	-0.18963	-0.16956	-0.17274	-0.13853	-0.17274	-0.2173	-0.17776
Z002E0136	-0.44334	-0.4871	-0.39326	-0.46053	-0.40675	-0.44334	-0.43397	-0.44334	-0.41682	-0.46436
Z002E0137	-0.21183	-0.25395	-0.24209	-0.18601	-0.27375	-0.21183	-0.16963	-0.21183	-0.16971	-0.20924
Z002E0138	-0.17778	-0.14285	-0.13593	-0.18302	-0.13375	-0.17778	-0.17139	-0.17778	-0.19219	-0.20362
Z002E0139	-0.00542	-0.03048	0.02075	-0.02151	0.04069	-0.00542	-0.04408	-0.00542	-0.02506	-0.01614
Z002E0140	-0.18436	-0.13025	-0.17513	-0.19592	-0.22358	-0.18436	-0.21574	-0.18436	-0.14891	-0.19318
Z002E0141	0.05219	0.10629	0.01533	0.07259	-0.00577	0.05219	0.09726	0.05219	0.02405	0.05465
Z002E0142	0.24554	0.28073	0.278	0.26009	0.20944	0.24554	0.18697	0.24554	0.21583	0.22774
Z002E0143	-0.17086	-0.19181	-0.20501	-0.15448	-0.17629	-0.17086	-0.12363	-0.17086	-0.20353	-0.14312
Z002E0144	-0.01147	-0.04151	-0.03551	0.00377	-0.01325	-0.01147	-0.05317	-0.01147	-0.00523	0.00807
Z002E0145	0.29369	0.2674	0.33037	0.28188	0.24721	0.29369	0.26588	0.29369	0.28924	0.3228
Z002E0146	-0.17933	-0.14275	-0.14831	-0.17034	-0.15365	-0.17933	-0.24349	-0.17933	-0.2165	-0.17503
Z002E0148	0.23269	0.28782	0.19323	0.21788	0.31441	0.23269	0.2673	0.23269	0.20456	0.2258
Z002E0149	0.27992	0.23106	0.31241	0.26981	0.27448	0.27992	0.30732	0.27992	0.30183	0.26272
Z002E0150	0.00871	0.05354	-0.03318	-0.00288	0.01181	0.00871	0.02635	0.00871	0.0133	0.02244
Z002E0152	-0.11326	-0.06408	-0.14028	-0.09224	-0.14194	-0.11326	-0.15662	-0.11326	-0.0807	-0.1168
Z002E0153	-0.18116	-0.15978	-0.17196	-0.16151	-0.26435	-0.18116	-0.14286	-0.18116	-0.21298	-0.16817
Z002E0156	0.47896	0.52371	0.50703	0.46543	0.41517	0.47896	0.50402	0.47896	0.4467	0.49666
Z002E0157	0.04393	0.0071	0.06528	0.02852	0.0462	0.04393	-0.00927	0.04393	0.06827	0.0542
Z002E0158	0.01947	-0.02577	0.0202	0.00472	0.08	0.01947	0.02941	0.01947	0.03826	0.02921
Z002E0161	-0.03812	-0.07998	-0.07371	-0.02532	0.00274	-0.03812	-0.07093	-0.03812	-0.06343	-0.05638
Z002E0162	-0.09329	-0.1352	-0.1209	-0.10662	-0.02483	-0.09329	-0.05768	-0.09329	-0.06903	-0.11269
Z002E0163	-0.08313	-0.04179	-0.0496	-0.06685	-0.10803	-0.08313	-0.1317	-0.08313	-0.0579	-0.09839
Z002E0164	0.26872	0.31167	0.26405	0.25122	0.33508	0.26872	0.28642	0.26872	0.28186	0.27532
Z002E0165	-0.1276	-0.16324	-0.15042	-0.12486	-0.1744	-0.1276	-0.18777	-0.1276	-0.09984	-0.13802
Z002E0166	0.20727	0.22375	0.17812	0.19466	0.17296	0.20727	0.17242	0.20727	0.19507	0.20454
Z002E0167	-0.09833	-0.13211	-0.12139	-0.10806	-0.07928	-0.09833	-0.06348	-0.09833	-0.0524	-0.10351
Z002E0168	0.02231	0.07448	0.05302	0.00128	0.08953	0.02231	0.03621	0.02231	-0.02761	0.03234
Z002E0169	-0.02784	-0.0725	0.01747	-0.01498	0.0359	-0.02784	-0.09622	-0.02784	-0.00306	-0.04841
Z002E0170	-0.19353	-0.15489	-0.15395	-0.1838	-0.14418	-0.19353	-0.24456	-0.19353	-0.225	-0.18866
Z002E0171	0.18093	0.18489	0.18919	0.19367	0.17488	0.18093	0.13996	0.18093	0.16156	0.16985
Z002E0172	0.23749	0.26542	0.26386	0.24938	0.25118	0.23749	0.25968	0.23749	0.18469	0.20864
Z002E0173	0.13406	0.08907	0.17131	0.12401	0.13308	0.13406	0.16986	0.13406	0.1596	0.11948
Z002E0174	-0.16459	-0.20954	-0.13296	-0.17878	-0.15743	-0.16459	-0.13588	-0.16459	-0.13857	-0.15391
Z002E0175	-0.14133	-0.19567	-0.09609	-0.15271	-0.1432	-0.14133	-0.10375	-0.14133	-0.11214	-0.16322
Z002E0176	-0.21414	-0.17126	-0.20668	-0.23536	-0.15734	-0.21414	-0.19266	-0.21414	-0.2707	-0.21354
Z002E0178	-0.2947	-0.33589	-0.27675	-0.28566	-0.34523	-0.2947	-0.33018	-0.2947	-0.26437	-0.3111
Z002E0179	0.03068	-0.00381	0.01315	0.01851	0.02331	0.03068	0.07192	0.03068	0.00552	0.04943
Z002E0180	-0.04118	0.01197	-0.06966	-0.02483	-0.03214	-0.04118	-0.08601	-0.04118	-0.0103	-0.01874
Z002E0181	-0.10643	-0.16216	-0.10779	-0.08808	-0.14295	-0.10643	-0.14908	-0.10643	-0.13781	-0.09745
Z002E0182	-0.10312	-0.07436	-0.10747	-0.08404	-0.13819	-0.10312	-0.08135	-0.10312	-0.11725	-0.0917
Z002E0183	0.1179	0.13519	0.0873	0.11076	0.07022	0.1179	0.16996	0.1179	0.14755	0.1182
Z002E0184	-0.12688	-0.16547	-0.10655	-0.14047	-0.13368	-0.12688	-0.08722	-0.12688	-0.1505	-0.1117
Z002E0185	-0.09221	-0.1139	-0.13938	-0.07492	-0.05432	-0.09221	-0.09321	-0.09221	-0.13412	-0.09955
Z002E0186	-0.09036	-0.04301	-0.12402	-0.0747	-0.06423	-0.09036	-0.05675	-0.09036	-0.1219	-0.10119
Z002E0187	0.0583	0.04479	0.08805	0.07195	0.10971	0.0583	0.02152	0.0583	0.03009	0.04257
Z002E0189	-0.13796	-0.08707	-0.10746	-0.15744	-0.08162	-0.13796	-0.20008	-0.13796	-0.17104	-0.12953
Z002E0190	-0.18167	-0.21167	-0.14307	-0.19429	-0.19092	-0.18167	-0.14074	-0.18167	-0.20996	-0.15942
Z002E0191	-0.15561	-0.20414	-0.1247	-0.14053	-0.11845	-0.15561	-0.17083	-0.15561	-0.1423	-0.14951
Z002E0192	0.19511	0.17452	0.1679	0.17623	0.29108	0.19511	0.15137	0.19511	0.17132	0.18582
Z002E0193	-0.01731	0.03381	-0.05326	-0.03253	0.02907	-0.01731	-0.07912	-0.01731	0.0169	-0.0262
Z002E0195	0.03518	0.08879	0.07707	0.02298	-0.00225	0.03518	-0.02139	0.03518	0.07077	0.02876
Z002E0196	-0.03628	-0.00439	-0.0158	-0.0499	-0.08274	-0.03628	-0.00193	-0.03628	-0.06526	-0.05355
Z002E0197	-0.35668	-0.29493	-0.35854	-0.36918	-0.39898	-0.35668	-0.30109	-0.35668	-0.38771	-0.35939
Z002E0198	-0.17398	-0.14647	-0.17378	-0.16211	-0.19581	-0.17398	-0.16498	-0.17398	-0.16131	-0.18629
Z002E0199	-0.09676	-0.12695	-0.09448	-0.10631	-0.16112	-0.09676	-0.13892	-0.09676	-0.06487	-0.09186
Z002E0200	0.01511	-0.00217	-0.01453	0.03659	0.00477	0.01511	0.00295	0.01511	0.04767	-0.00003
Z003E0001	-0.05857	-0.07025	-0.04225	-0.03626	0.0415	-0.05857	-0.03154	-0.05857	-0.06677	-0.10312
Z003E0002	-0.14244	-0.16261	-0.15945	-0.16538	-0.14998	-0.14244	-0.12654	-0.14244	-0.1288	-0.06407
Z003E0003	-0.23052	-0.24517	-0.23376	-0.19875	-0.26795	-0.23052	-0.23664	-0.23052	-0.23422	-0.18306
Z003E0004	-0.17309	-0.15707	-0.1739	-0.14635	-0.21252	-0.17309	-0.17598	-0.17309	-0.16619	-0.07424
Z003E0006	0.14945	0.16403	0.15002	0.17586	0.12612	0.14945	0.13152	0.14945	0.14303	0.20508
Z003E0007	0.42178	0.42105	0.43799	0.43741	0.40386	0.42178	0.44094	0.42178	0.42549	0.40181
Z003E0008	-0.24424	-0.25586	-0.25033	-0.20756	-0.28995	-0.24424	-0.2584	-0.24424	-0.24888	-0.21446
Z003E0009	0.30886	0.29834	0.30512	0.27404	0.26876	0.30886	0.29818	0.30886	0.30384	0.36346
Z003E0010	-0.0452	-0.03214	-0.05465	-0.06469	0.00888	-0.0452	-0.09673	-0.0452	-0.04973	-0.05069
Z003E0011	0.14709	0.17378	0.18545	0.16403	0.18707	0.14709	0.16692	0.14709	0.1489	0.14072
Z003E0012	-0.07352	-0.0494	-0.05347	-0.11423	-0.06703	-0.07352	-0.08089	-0.07352	-0.07655	-0.1254
Z003E0013	0.46636	0.45855	0.46472	0.46867	0.498	0.46636	0.50613	0.46636	0.45973	0.44585
Z003E0014	-0.07942	-0.07138	-0.07215	-0.04686	-0.08625	-0.07942	-0.10567	-0.07942	-0.08643	-0.14591
Z003E0016	0.13837	0.14287	0.1285	0.12903	0.06288	0.13837	0.15706	0.13837	0.14842	0.24132
Z003E0017	-0.18836	-0.19264	-0.17124	-0.16835	-0.15191	-0.18836	-0.19472	-0.18836	-0.18031	-0.08899
Z003E0018	-0.12991	-0.13866	-0.11152	-0.13095	-0.04687	-0.12991	-0.1379	-0.12991	-0.13039	-0.11176
Z003E0019	0.0112	-0.00234	0.00797	0.04046	-0.04208	0.0112	0.04295	0.0112	0.02056	-0.02318
Z003E0020	0.2687	0.25104	0.27189	0.24704	0.37618	0.2687	0.25427	0.2687	0.27824	0.36012
Z003E0022	-0.07463	-0.07796	-0.06288	-0.05777	-0.16772	-0.07463	-0.03535	-0.07463	-0.08317	-0.07203
Z003E0023	0.5134	0.50903	0.53066	0.52661	0.4403	0.5134	0.56363	0.5134	0.50612	0.59707
Z003E0024	0.20666	0.22058	0.22133	0.2242	0.12052	0.20666	0.1631	0.20666	0.21241	0.12957
Z003E0026	-0.17083	-0.16022	-0.15688	-0.13588	-0.06353	-0.17083	-0.14187	-0.17083	-0.17776	-0.1821
Z003E0028	0.01728	0.01142	0.02136	-0.01858	-0.08813	0.01728	0.0081	0.01728	0.01121	-0.09325
Z003E0030	-0.30835	-0.30334	-0.31383	-0.30074	-0.28214	-0.30835	-0.296	-0.30835	-0.31113	-0.24089
Z003E0031	0.20209	0.20834	0.18898	0.23924	0.21193	0.20209	0.21402	0.20209	0.19748	0.26786
Z003E0032	0.017	0.00991	0.00477	-0.00365	0.10828	0.017	-0.02948	0.017	0.01413	0.08932
Z003E0033	-0.22401	-0.20813	-0.19874	-0.27103	-0.25484	-0.22401	-0.18582	-0.22401	-0.21825	-0.11756
Z003E0034	-0.17194	-0.15855	-0.16614	-0.20857	-0.22078	-0.17194	-0.18235	-0.17194	-0.17985	-0.12191
Z003E0035	0.24132	0.25263	0.22692	0.25242	0.19456	0.24132	0.23101	0.24132	0.23496	0.1568
Z003E0036	-0.07953	-0.09247	-0.08855	-0.04721	-0.04406	-0.07953	-0.13902	-0.07953	-0.07002	-0.02094
Z003E0037	0.22284	0.24228	0.22628	0.25203	0.23797	0.22284	0.21256	0.22284	0.23193	0.1928
Z003E0038	-0.08961	-0.06989	-0.09776	-0.12106	-0.09859	-0.08961	-0.12368	-0.08961	-0.09176	-0.01816
Z003E0039	-0.08619	-0.09718	-0.10175	-0.11698	-0.14346	-0.08619	-0.03508	-0.08619	-0.08918	-0.01565
Z003E0040	-0.13461	-0.12833	-0.1399	-0.11501	-0.18798	-0.13461	-0.18395	-0.13461	-0.12319	-0.06109
Z003E0042	-0.119	-0.13083	-0.12232	-0.11083	-0.07177	-0.119	-0.08101	-0.119	-0.12224	-0.14812
Z003E0043	-0.09198	-0.11498	-0.0982	-0.10731	0.02664	-0.09198	-0.06062	-0.09198	-0.09597	-0.11907
Z003E0044	0.2486	0.26428	0.25235	0.27183	0.16313	0.2486	0.20789	0.2486	0.24294	0.16221
Z003E0045	0.01466	-0.00138	0.0025	-0.00446	0.05557	0.01466	0.02786	0.01466	0.01006	0.05958
Z003E0047	0.09119	0.11633	0.12776	0.09811	0.08323	0.09119	0.10045	0.09119	0.09453	0.08366
Z003E0048	-0.0123	0.00236	0.00391	0.02272	0.10649	-0.0123	0.03425	-0.0123	-0.01849	0.10729
Z003E0049	-0.29418	-0.27404	-0.28562	-0.27423	-0.34102	-0.29418	-0.25246	-0.29418	-0.29365	-0.31067
Z003E0050	-0.03171	-0.01649	-0.03145	-0.00287	-0.03394	-0.03171	-0.11054	-0.03171	-0.03931	-0.13618
Z003E0051	-0.12926	-0.13853	-0.14783	-0.15816	-0.21613	-0.12926	-0.1258	-0.12926	-0.13325	-0.21204
Z003E0052	-0.0103	-0.02131	-0.00554	-0.01623	-0.0077	-0.0103	-0.04205	-0.0103	-0.00317	-0.06119
Z003E0053	0.07558	0.05626	0.06281	0.08478	0.04987	0.07558	0.05477	0.07558	0.07583	-0.01031
Z003E0054	-0.13032	-0.13825	-0.14724	-0.15372	-0.22788	-0.13032	-0.09134	-0.13032	-0.13467	-0.20231
Z003E0055	-0.00625	-0.03041	-0.02168	-0.02991	-0.05112	-0.00625	-0.02879	-0.00625	-0.00786	-0.09225
Z003E0058	-0.01649	-0.00937	-0.01352	-0.04617	-0.03173	-0.01649	0.01874	-0.01649	-0.01505	-0.05407
Z003E0059	-0.17918	-0.19951	-0.20237	-0.16925	-0.21191	-0.17918	-0.21523	-0.17918	-0.17867	-0.14753
Z003E0061	-0.11357	-0.10217	-0.10911	-0.15237	-0.18525	-0.11357	-0.13099	-0.11357	-0.10723	-0.05679
Z003E0063	-0.11065	-0.09189	-0.09747	-0.08988	-0.11511	-0.11065	-0.06476	-0.11065	-0.11548	0.0097
Z003E0065	0.1796	0.19873	0.1794	0.14573	0.19511	0.1796	0.19443	0.1796	0.18773	0.28757
Z003E0066	-0.13992	-0.12209	-0.15627	-0.16883	-0.24368	-0.13992	-0.17412	-0.13992	-0.14175	-0.10768
Z003E0067	-0.05498	-0.0504	-0.04591	-0.03366	-0.07138	-0.05498	-0.08024	-0.05498	-0.04841	-0.08922
Z003E0068	-0.21294	-0.22902	-0.20875	-0.18493	-0.21373	-0.21294	-0.24489	-0.21294	-0.21786	-0.2671
Z003E0069	0.24203	0.25533	0.24495	0.26917	0.18077	0.24203	0.27273	0.24203	0.23655	0.19038
Z003E0070	0.14259	0.12756	0.15373	0.16945	0.17549	0.14259	0.11824	0.14259	0.14925	0.1207
Z003E0072	0.14695	0.16495	0.15137	0.12687	0.12929	0.14695	0.16883	0.14695	0.15407	0.17387
Z003E0073	-0.15406	-0.14166	-0.13405	-0.19728	-0.18496	-0.15406	-0.17332	-0.15406	-0.1475	-0.07432
Z003E0074	-0.01272	-0.00092	-0.01427	-0.04834	-0.09443	-0.01272	0.02122	-0.01272	-0.00977	-0.05739
Z003E0075	0.01413	0.02564	0.01051	0.05527	0.06141	0.01413	-0.05989	0.01413	0.00715	-0.0699
Z003E0076	-0.41688	-0.41106	-0.41441	-0.43752	-0.32665	-0.41688	-0.43907	-0.41688	-0.42134	-0.4605
Z003E0077	-0.16811	-0.1817	-0.15006	-0.14367	-0.08556	-0.16811	-0.18355	-0.16811	-0.16291	-0.20517
Z003E0078	0.08353	0.10349	0.08803	0.10331	-0.0006	0.08353	0.0823	0.08353	0.07691	0.132
Z003E0079	-0.23228	-0.21579	-0.21508	-0.19696	-0.13542	-0.23228	-0.2423	-0.23228	-0.2394	-0.15138
Z003E0080	-0.23934	-0.24734	-0.23223	-0.26753	-0.2185	-0.23934	-0.20888	-0.23934	-0.24479	-0.2952
Z003E0081	-0.12788	-0.13935	-0.12294	-0.0915	-0.06039	-0.12788	-0.14287	-0.12788	-0.13193	-0.05904
Z003E0082	0.11704	0.12811	0.1016	0.0826	0.04016	0.11704	0.17199	0.11704	0.12127	0.21365
Z003E0083	-0.45285	-0.46861	-0.45609	-0.44945	-0.44299	-0.45285	-0.43174	-0.45285	-0.45629	-0.37784
Z003E0084	-0.01164	-0.00777	-0.01241	-0.0372	0.06761	-0.01164	-0.07481	-0.01164	-0.00864	-0.06768
Z003E0085	0.04103	0.02757	0.03295	0.0098	-0.03722	0.04103	0.03789	0.04103	0.03803	-0.04261
Z003E0086	0.06895	0.05899	0.07265	0.09966	0.03442	0.06895	0.11444	0.06895	0.06406	0.13122
Z003E0088	0.04319	0.05537	0.03732	0.03372	-0.07654	0.04319	-0.03559	0.04319	0.04986	-0.07217
Z003E0089	0.53805	0.52463	0.53819	0.58174	0.63365	0.53805	0.52191	0.53805	0.53312	0.60227
Z003E0090	-0.04124	-0.06316	-0.03079	-0.01466	0.06102	-0.04124	-0.11747	-0.04124	-0.03345	-0.07151
Z003E0091	-0.09487	-0.10512	-0.07307	-0.11912	-0.18725	-0.09487	-0.07835	-0.09487	-0.0897	-0.13459
Z003E0092	0.26441	0.27559	0.26612	0.22334	0.15337	0.26441	0.19853	0.26441	0.25871	0.13738
Z003E0093	0.46347	0.4825	0.49783	0.47713	0.51408	0.46347	0.4454	0.46347	0.45218	0.41871
Z003E0094	0.05943	0.04733	0.05851	0.06608	0.13585	0.05943	0.00892	0.05943	0.05315	0.10665
Z003E0095	-0.36903	-0.3845	-0.38553	-0.35986	-0.4241	-0.36903	-0.36909	-0.36903	-0.37123	-0.46239
Z003E0096	-0.09598	-0.08912	-0.09888	-0.09882	-0.13438	-0.09598	-0.16432	-0.09598	-0.08967	-0.13136
Z003E0097	0.13188	0.11618	0.14202	0.09216	0.18637	0.13188	0.1777	0.13188	0.12802	0.23957
Z003E0098	0.0716	0.0879	0.0901	0.09009	0.03209	0.0716	0.03277	0.0716	0.06648	0.00238
Z003E0099	0.05024	0.06454	0.05492	0.07388	-0.00533	0.05024	0.0402	0.05024	0.04618	0.12724
Z003E0100	0.22642	0.22208	0.23281	0.19966	0.31725	0.22642	0.25913	0.22642	0.23532	0.23075
Z003E0101	0.09208	0.08681	0.10595	0.11116	0.07749	0.09208	0.08724	0.09208	0.10011	0.17481
Z003E0102	-0.07915	-0.0587	-0.06864	-0.05255	-0.07378	-0.07915	-0.06261	-0.07915	-0.08825	-0.13187
Z003E0103	0.22447	0.21572	0.2324	0.22073	0.225	0.22447	0.26549	0.22447	0.23013	0.32369
Z003E0104	0.01631	-0.00904	0.01045	-0.00678	0.03731	0.01631	0.00404	0.01631	0.01193	0.057
Z003E0105	0.01454	-0.0021	-0.01069	-0.00511	-0.04529	0.01454	0.00448	0.01454	0.02686	0.0653
Z003E0106	-0.19205	-0.17355	-0.1757	-0.22567	-0.16119	-0.19205	-0.19823	-0.19205	-0.20223	-0.24709
Z003E0107	-0.00445	-0.01911	0.00973	-0.04566	0.02435	-0.00445	0.01219	-0.00445	0.00343	-0.02622
Z003E0108	0.45327	0.46486	0.4659	0.42396	0.51955	0.45327	0.42949	0.45327	0.44717	0.41923
Z003E0109	-0.02218	-0.03068	-0.01337	-0.00474	-0.01219	-0.02218	-0.04418	-0.02218	-0.01388	-0.03951
Z003E0110	0.13027	0.14695	0.13679	0.14787	0.05239	0.13027	0.13061	0.13027	0.12499	0.13605
Z003E0111	-0.04007	-0.03506	-0.03391	-0.0663	0.01904	-0.04007	-0.05775	-0.04007	-0.03307	0.04967
Z003E0112	0.12726	0.11786	0.13498	0.09715	0.17427	0.12726	0.15788	0.12726	0.12524	0.09137
Z003E0113	0.32116	0.31229	0.31657	0.29336	0.3102	0.32116	0.32038	0.32116	0.31818	0.25952
Z003E0114	0.28981	0.30589	0.30352	0.24414	0.18674	0.28981	0.31	0.28981	0.29644	0.23381
Z003E0115	-0.27759	-0.26296	-0.25847	-0.25286	-0.20178	-0.27759	-0.28814	-0.27759	-0.28546	-0.30433
Z003E0116	-0.30805	-0.29674	-0.3222	-0.32342	-0.23151	-0.30805	-0.29995	-0.30805	-0.31125	-0.21631
Z003E0117	0.31464	0.30365	0.33812	0.31704	0.25316	0.31464	0.34947	0.31464	0.32088	0.42944
Z003E0118	-0.03239	-0.04835	-0.03019	0.00302	0.06977	-0.03239	-0.0495	-0.03239	-0.02545	0.06424
Z003E0119	-0.00134	0.0155	-0.00178	-0.03835	-0.11467	-0.00134	0.01524	-0.00134	0.00503	-0.07369
Z003E0120	-0.02655	-0.03847	-0.03487	0.00798	-0.08511	-0.02655	-0.03056	-0.02655	-0.03042	-0.11231
Z003E0121	-0.13897	-0.12931	-0.12263	-0.11948	-0.13639	-0.13897	-0.14342	-0.13897	-0.13253	-0.0615
Z003E0122	0.04395	0.06344	0.04531	0.00613	-0.04213	0.04395	0.08651	0.04395	0.04946	0.0181
Z003E0123	-0.30754	-0.31636	-0.29704	-0.31349	-0.2631	-0.30754	-0.2556	-0.30754	-0.31228	-0.20296
Z003E0124	-0.19343	-0.17906	-0.1829	-0.2247	-0.14589	-0.19343	-0.16613	-0.19343	-0.20272	-0.23877
Z003E0125	-0.08697	-0.09964	-0.0927	-0.10561	-0.01174	-0.08697	-0.13749	-0.08697	-0.09204	-0.04848
Z003E0126	0.07903	0.06869	0.07557	0.10881	0.00251	0.07903	0.0572	0.07903	0.08628	-0.01841
Z003E0127	0.06516	0.05175	0.06094	0.06047	0.13164	0.06516	0.05697	0.06516	0.05789	-0.01766
Z003E0128	-0.06139	-0.05812	-0.05853	-0.09946	-0.09477	-0.06139	-0.08034	-0.06139	-0.05314	-0.10124
Z003E0129	0.53279	0.52442	0.54063	0.49782	0.56414	0.53279	0.51845	0.53279	0.53776	0.48333
Z003E0130	0.04758	0.03654	0.03385	0.08098	-0.01204	0.04758	0.05471	0.04758	0.04278	0.07439
Z003E0131	-0.51757	-0.52557	-0.51265	-0.55828	-0.62994	-0.51757	-0.56161	-0.51757	-0.50976	-0.61626
Z003E0132	-0.06397	-0.05328	-0.0704	-0.09486	-0.11251	-0.06397	-0.00867	-0.06397	-0.06549	0.02455
Z003E0133	-0.25944	-0.27705	-0.26411	-0.27932	-0.24471	-0.25944	-0.24744	-0.25944	-0.26308	-0.22666
Z003E0134	0.51791	0.53404	0.54973	0.51228	0.58705	0.51791	0.49922	0.51791	0.523	0.63607
Z003E0135	0.1127	0.12383	0.12308	0.13627	0.11826	0.1127	0.11571	0.1127	0.11753	0.21144
Z003E0137	0.59642	0.60109	0.60379	0.62215	0.58733	0.59642	0.568	0.59642	0.60336	0.55627
Z003E0138	0.31986	0.30522	0.32502	0.29576	0.3051	0.31986	0.35465	0.31986	0.31287	0.2378
Z003E0140	0.04832	0.03609	0.0442	0.05908	0.0375	0.04832	0.03561	0.04832	0.04166	0.08138
Z003E0141	0.23004	0.21927	0.23732	0.25796	0.18376	0.23004	0.19291	0.23004	0.23337	0.15124
Z003E0142	0.32818	0.34605	0.35427	0.28456	0.36514	0.32818	0.35991	0.32818	0.3326	0.31994
Z003E0143	0.26123	0.27147	0.26648	0.26482	0.34692	0.26123	0.24623	0.26123	0.25417	0.33778
Z003E0145	0.00657	0.0041	0.03368	0.01261	-0.05213	0.00657	0.03086	0.00657	0.01052	-0.0137
Z003E0146	0.14353	0.1535	0.1643	0.16541	0.1417	0.14353	0.11297	0.14353	0.13359	0.06849
Z003E0147	-0.05648	-0.0443	-0.06451	-0.09209	-0.14958	-0.05648	-0.06813	-0.05648	-0.05788	-0.01681
Z003E0148	-0.2557	-0.2335	-0.23036	-0.31076	-0.29201	-0.2557	-0.27183	-0.2557	-0.25707	-0.30056
Z003E0149	-0.05498	-0.0685	-0.04187	-0.02305	-0.0562	-0.05498	-0.02955	-0.05498	-0.0569	-0.11881
Z003E0152	-0.06451	-0.07804	-0.069	-0.03985	-0.01909	-0.06451	-0.08594	-0.06451	-0.06778	-0.11654
Z003E0153	-0.21945	-0.23203	-0.22464	-0.22048	-0.31199	-0.21945	-0.24202	-0.21945	-0.22584	-0.32882
Z003E0154	0.0279	0.04844	0.01766	0.00349	0.016	0.0279	0.06139	0.0279	0.03733	0.00684
Z003E0156	-0.05191	-0.03411	-0.03545	-0.03143	-0.13106	-0.05191	-0.03189	-0.05191	-0.06044	-0.12749
Z003E0157	-0.1625	-0.16203	-0.16171	-0.18998	-0.10203	-0.1625	-0.21345	-0.1625	-0.16862	-0.11412
Z003E0160	-0.05861	-0.07547	-0.06587	-0.07427	0.03417	-0.05861	-0.01481	-0.05861	-0.06299	-0.0857
Z003E0161	0.3496	0.35159	0.33064	0.39323	0.28781	0.3496	0.29399	0.3496	0.34562	0.33887
Z003E0163	0.07376	0.07456	0.06476	0.07958	0.00216	0.07376	0.08712	0.07376	0.07019	-0.00098
Z003E0164	0.33012	0.33934	0.32554	0.30619	0.4104	0.33012	0.37724	0.33012	0.32501	0.3816
Z003E0166	-0.11576	-0.13519	-0.13071	-0.11132	-0.15016	-0.11576	-0.11437	-0.11576	-0.11006	-0.12065
Z003E0167	-0.08003	-0.07539	-0.08643	-0.1119	-0.17494	-0.08003	-0.09427	-0.08003	-0.07069	-0.03136
Z003E0168	-0.14296	-0.16297	-0.15204	-0.16309	-0.04827	-0.14296	-0.14645	-0.14296	-0.12955	-0.02706
Z003E0169	-0.39595	-0.41251	-0.39957	-0.36846	-0.41822	-0.39595	-0.39172	-0.39595	-0.39833	-0.3252
Z003E0171	-0.26783	-0.28403	-0.28265	-0.23201	-0.29199	-0.26783	-0.24957	-0.26783	-0.26895	-0.20666
Z003E0172	-0.23342	-0.21859	-0.22678	-0.20871	-0.28307	-0.23342	-0.23619	-0.23342	-0.23859	-0.19416
Z003E0173	-0.0303	-0.04081	-0.02181	-0.06398	0.00863	-0.0303	-0.05642	-0.0303	-0.02504	-0.03907
Z003E0175	-0.07545	-0.08498	-0.06307	-0.07977	-0.03545	-0.07545	-0.10929	-0.07545	-0.0716	-0.11786
Z003E0176	0.36647	0.37411	0.3706	0.40564	0.50326	0.36647	0.37264	0.36647	0.36289	0.47003
Z003E0177	0.04789	0.03736	0.04589	0.08376	0.07938	0.04789	-0.01739	0.04789	0.04404	-0.02651
Z003E0178	-0.00995	0.00265	-0.01234	-0.03254	0.06745	-0.00995	0.02705	-0.00995	-0.01165	0.09696
Z003E0179	-0.16574	-0.17468	-0.16274	-0.19799	-0.21446	-0.16574	-0.12067	-0.16574	-0.17423	-0.16984
Z003E0180	0.43838	0.4586	0.47292	0.42831	0.49534	0.43838	0.45822	0.43838	0.42759	0.40993
Z003E0181	0.19983	0.21891	0.2237	0.21068	0.1314	0.19983	0.21614	0.19983	0.20064	0.1616
Z003E0182	-0.03279	-0.04867	-0.04853	-0.04955	0.00569	-0.03279	-0.06146	-0.03279	-0.03371	-0.10903
Z003E0183	0.15705	0.14777	0.16128	0.17747	0.0721	0.15705	0.17095	0.15705	0.15095	0.10551
Z003E0184	0.56203	0.57504	0.5767	0.52503	0.62123	0.56203	0.54848	0.56203	0.56969	0.54895
Z003E0185	-0.01513	-0.00019	0.00955	-0.03961	0.0424	-0.01513	-0.04014	-0.01513	-0.01012	-0.05552
Z003E0186	0.24358	0.23868	0.24565	0.21086	0.25753	0.24358	0.25102	0.24358	0.23934	0.30987
Z003E0187	-0.21014	-0.19797	-0.20394	-0.18979	-0.28791	-0.21014	-0.25033	-0.21014	-0.20613	-0.28819
Z003E0188	0.17078	0.18069	0.17447	0.15952	0.25222	0.17078	0.15735	0.17078	0.16414	0.24593
Z003E0189	-0.22781	-0.21807	-0.20492	-0.27068	-0.177	-0.22781	-0.26048	-0.22781	-0.22256	-0.25831
Z003E0190	-0.09203	-0.08004	-0.1127	-0.12068	-0.18237	-0.09203	-0.1373	-0.09203	-0.09395	-0.06203
Z003E0191	0.47724	0.49431	0.47982	0.49892	0.40293	0.47724	0.51828	0.47724	0.47	0.54294
Z003E0192	0.11854	0.10352	0.11362	0.09529	0.0975	0.11854	0.12134	0.11854	0.11403	0.03903
Z003E0193	0.12118	0.13834	0.12363	0.14965	0.15642	0.12118	0.10563	0.12118	0.12927	0.20258
Z003E0194	-0.05187	-0.06543	-0.07573	-0.0707	-0.03823	-0.05187	-0.0491	-0.05187	-0.05418	-0.11926
Z003E0196	-0.09079	-0.07916	-0.08533	-0.11821	-0.03373	-0.09079	-0.05618	-0.09079	-0.09529	-0.11124
Z003E0197	0.12276	0.13187	0.13499	0.11677	0.17671	0.12276	0.04404	0.12276	0.12811	0.05594
Z003E0198	-0.13362	-0.11954	-0.12839	-0.14303	-0.19908	-0.13362	-0.13008	-0.13362	-0.13832	-0.09125
Z003E0199	0.00609	-0.00414	0.01542	0.01714	-0.06565	0.00609	0.03731	0.00609	0.01207	0.10455
Z003E0200	0.19931	0.17614	0.20285	0.22375	0.23527	0.19931	0.20226	0.19931	0.20895	0.30587
Z004E0001	-0.03973	-0.00571	-0.01062	0.00977	0.03952	-0.03973	-0.10972	-0.03973	-0.05976	-0.11603
Z004E0002	-0.03108	0.02612	-0.07929	0.03022	-0.02718	-0.03108	-0.06664	-0.03108	-0.02032	-0.09178
Z004E0003	0.22768	0.24274	0.20798	0.2772	0.23353	0.22768	0.24669	0.22768	0.2287	0.23892
Z004E0004	0.38434	0.36618	0.42433	0.41722	0.36739	0.38434	0.33402	0.38434	0.37695	0.3302
Z004E0005	-0.06434	-0.03988	-0.04494	0.0149	-0.17164	-0.06434	-0.10572	-0.06434	-0.061	-0.02815
Z004E0006	-0.11988	-0.13927	-0.11898	-0.10429	-0.06075	-0.11988	-0.1023	-0.11988	-0.13067	-0.10908
Z004E0008	-0.07456	-0.14165	-0.04592	-0.13621	-0.04054	-0.07456	-0.12129	-0.07456	-0.06744	-0.04147
Z004E0009	0.16675	0.2216	0.10556	0.24908	0.15402	0.16675	0.12411	0.16675	0.14875	0.12119
Z004E0010	-0.01006	-0.05938	-0.00593	0.07231	-0.02594	-0.01006	-0.06659	-0.01006	-0.01094	0.03573
Z004E0011	-0.02519	0.01436	-0.01121	-0.09359	-0.00144	-0.02519	0.01358	-0.02519	-0.04285	-0.00801
Z004E0012	0.03586	0.00076	0.0633	-0.00082	0.0228	0.03586	0.08493	0.03586	0.03137	-0.00271
Z004E0013	0.42298	0.38156	0.43792	0.37707	0.4278	0.42298	0.41121	0.42298	0.44242	0.3854
Z004E0014	0.00281	-0.04542	0.02482	0.0576	-0.02583	0.00281	-0.03784	0.00281	0.00979	-0.0449
Z004E0015	0.20608	0.24784	0.25016	0.12899	0.17461	0.20608	0.17095	0.20608	0.21984	0.18981
Z004E0016	0.12763	0.16253	0.0941	0.05006	0.05989	0.12763	0.16001	0.12763	0.13955	0.15736
Z004E0017	-0.10626	-0.06842	-0.11352	-0.09308	-0.07776	-0.10626	-0.17058	-0.10626	-0.1175	-0.08058
Z004E0018	0.008	-0.02006	0.04119	0.09579	0.0472	0.008	-0.06265	0.008	-0.01054	-0.0442
Z004E0019	0.11745	0.16322	0.15127	0.0679	0.03352	0.11745	0.08745	0.11745	0.13304	0.15103
Z004E0020	0.16391	0.19935	0.1832	0.09818	0.17101	0.16391	0.194	0.16391	0.17324	0.17347
Z004E0021	-0.06438	-0.03994	-0.07718	-0.05364	-0.07718	-0.06438	-0.04568	-0.06438	-0.05626	-0.12217
Z004E0022	-0.21887	-0.17617	-0.19387	-0.25512	-0.21794	-0.21887	-0.27171	-0.21887	-0.21277	-0.27425
Z004E0023	0.31621	0.36166	0.25552	0.39119	0.35945	0.31621	0.27174	0.31621	0.29665	0.33848
Z004E0024	0.33619	0.37798	0.29382	0.40677	0.28005	0.33619	0.32381	0.33619	0.32157	0.36961
Z004E0025	0.11051	0.06105	0.08402	0.17522	0.03224	0.11051	0.14122	0.11051	0.12578	0.07935
Z004E0026	0.04311	0.00943	0.04266	-0.01365	0.1525	0.04311	0.00397	0.04311	0.03402	0.06215
Z004E0027	-0.22583	-0.20433	-0.22376	-0.17026	-0.15947	-0.22583	-0.29019	-0.22583	-0.24948	-0.21632
Z004E0028	0.03904	0.07301	0.07645	-0.02863	0.12891	0.03904	-0.02469	0.03904	0.02442	-0.03123
Z004E0029	-0.13052	-0.09799	-0.17568	-0.079	-0.20115	-0.13052	-0.10378	-0.13052	-0.15182	-0.09044
Z004E0030	0.05094	0.01153	0.07545	0.09949	0.04236	0.05094	0.09582	0.05094	0.06378	-0.00878
Z004E0031	0.21112	0.14237	0.23397	0.15851	0.12576	0.21112	0.16709	0.21112	0.22404	0.26253
Z004E0032	0.22104	0.17554	0.19438	0.33208	0.2083	0.22104	0.19149	0.22104	0.20801	0.19302
Z004E0033	0.0453	-0.01417	0.09509	-0.03459	0.01865	0.0453	-0.002	0.0453	0.05824	0.00304
Z004E0034	-0.1456	-0.12384	-0.16095	-0.05735	-0.16487	-0.1456	-0.12274	-0.1456	-0.1637	-0.11212
Z004E0035	-0.09465	-0.16652	-0.06317	-0.04402	-0.02619	-0.09465	-0.16112	-0.09465	-0.11622	-0.07184
Z004E0036	-0.05077	-0.00444	-0.00457	-0.10227	-0.1295	-0.05077	-0.01637	-0.05077	-0.0569	-0.09085
Z004E0037	-0.0798	-0.07502	-0.11842	-0.09182	-0.09748	-0.0798	-0.04173	-0.0798	-0.072	-0.02855
Z004E0038	0.15135	0.10047	0.15228	0.18255	0.20743	0.15135	0.17825	0.15135	0.15921	0.16803
Z004E0039	0.16997	0.20313	0.19228	0.08893	0.14001	0.16997	0.2093	0.16997	0.17611	0.19079
Z004E0040	-0.1576	-0.1961	-0.19318	-0.10841	-0.11657	-0.1576	-0.20549	-0.1576	-0.15155	-0.14246
Z004E0042	0.26507	0.30736	0.21369	0.2163	0.3465	0.26507	0.30298	0.26507	0.2511	0.28807
Z004E0043	-0.0413	-0.01224	-0.08414	-0.06203	-0.04467	-0.0413	0.00177	-0.0413	-0.04136	-0.01883
Z004E0044	0.17037	0.18763	0.14953	0.25172	0.16228	0.17037	0.1307	0.17037	0.17475	0.20175
Z004E0045	0.2146	0.2365	0.16254	0.32282	0.16014	0.2146	0.17253	0.2146	0.21929	0.17877
Z004E0046	0.25177	0.29396	0.28138	0.31497	0.14946	0.25177	0.2738	0.25177	0.2362	0.20591
Z004E0047	-0.00457	0.02781	-0.04227	-0.02712	0.02839	-0.00457	0.0317	-0.00457	-0.02106	0.021
Z004E0048	-0.01829	-0.07507	-0.05191	0.06602	-0.0507	-0.01829	-0.05181	-0.01829	-0.01122	0.01528
Z004E0049	-0.08263	-0.09104	-0.11472	0.00086	-0.15324	-0.08263	-0.13113	-0.08263	-0.09582	-0.02821
Z004E0050	-0.01937	0.03584	-0.04121	-0.06882	0.0429	-0.01937	-0.05911	-0.01937	-0.02938	-0.03531
Z004E0051	-0.00021	0.02528	-0.01724	0.04982	0.08929	-0.00021	-0.06223	-0.00021	0.00304	-0.08284
Z004E0052	-0.11886	-0.1752	-0.12287	-0.18781	-0.08863	-0.11886	-0.10563	-0.11886	-0.10313	-0.16958
Z004E0054	0.00077	-0.00176	0.02393	0.05217	0.00441	0.00077	-0.04114	0.00077	-0.01495	0.02577
Z004E0056	-0.0928	-0.14312	-0.08065	-0.16815	-0.01022	-0.0928	-0.13993	-0.0928	-0.07883	-0.06924
Z004E0057	-0.22975	-0.22162	-0.27891	-0.2731	-0.17618	-0.22975	-0.19252	-0.22975	-0.22675	-0.24045
Z004E0058	-0.29321	-0.26063	-0.31933	-0.34457	-0.3262	-0.29321	-0.31987	-0.29321	-0.28649	-0.26238
Z004E0059	-0.26911	-0.29665	-0.2667	-0.25414	-0.25015	-0.26911	-0.26526	-0.26911	-0.28185	-0.25441
Z004E0060	-0.30762	-0.36948	-0.33459	-0.37624	-0.20666	-0.30762	-0.36877	-0.30762	-0.29542	-0.36293
Z004E0061	-0.04884	0.01507	-0.04946	0.01627	-0.07815	-0.04884	-0.09254	-0.04884	-0.06174	-0.09581
Z004E0062	-0.21034	-0.1587	-0.22627	-0.25662	-0.21556	-0.21034	-0.17987	-0.21034	-0.19331	-0.26165
Z004E0063	-0.03729	-0.05743	-0.00033	0.00898	-0.07897	-0.03729	-0.01691	-0.03729	-0.04293	-0.08874
Z004E0064	-0.15289	-0.12595	-0.14488	-0.10493	-0.27588	-0.15289	-0.12434	-0.15289	-0.14751	-0.1241
Z004E0065	-0.00801	-0.0534	-0.04609	-0.0364	0.03782	-0.00801	-0.01254	-0.00801	0.01054	-0.04815
Z004E0066	-0.07216	-0.04149	-0.04055	-0.0546	-0.0166	-0.07216	-0.06097	-0.07216	-0.06833	-0.16049
Z004E0067	0.08612	0.0357	0.11645	0.14663	0.04085	0.08612	0.10992	0.08612	0.07274	0.04119
Z004E0068	0.09816	0.10185	0.14754	0.07824	0.10526	0.09816	0.12017	0.09816	0.08428	0.06249
Z004E0069	-0.01778	0.01221	0.01879	-0.06788	0.00983	-0.01778	-0.0823	-0.01778	-0.03104	-0.01764
Z004E0070	-0.23122	-0.18218	-0.21571	-0.18243	-0.30978	-0.23122	-0.19421	-0.23122	-0.22458	-0.29158
Z004E0071	-0.12168	-0.08643	-0.08853	-0.13083	-0.10273	-0.12168	-0.11017	-0.12168	-0.12383	-0.19354
Z004E0072	-0.05729	-0.10707	-0.01927	-0.14542	-0.11414	-0.05729	-0.0241	-0.05729	-0.06975	-0.01423
Z004E0073	-0.06327	-0.11061	-0.03426	-0.1154	-0.03654	-0.06327	-0.09003	-0.06327	-0.07363	-0.02546
Z004E0074	-0.11647	-0.16813	-0.10614	-0.05408	-0.03334	-0.11647	-0.09184	-0.11647	-0.1363	-0.17731
Z004E0075	0.18056	0.15229	0.19448	0.12569	0.16528	0.18056	0.14341	0.18056	0.2034	0.13723
Z004E0076	0.01416	0.04857	0.059	-0.0408	-0.068	0.01416	0.04703	0.01416	0.00448	0.05531
Z004E0077	-0.05973	-0.12412	-0.02527	-0.036	-0.1118	-0.05973	-0.03177	-0.05973	-0.05333	-0.03638
Z004E0078	-0.07126	-0.12159	-0.06343	-0.00403	-0.09281	-0.07126	-0.05184	-0.07126	-0.06264	-0.11781
Z004E0079	-0.03639	-0.02616	0.00733	-0.05591	-0.08882	-0.03639	-0.08625	-0.03639	-0.05111	-0.06601
Z004E0080	0.06093	0.00395	0.02194	-0.01467	0.06242	0.06093	0.0629	0.06093	0.07185	0.09752
Z004E0081	0.10533	0.12477	0.14305	0.1441	0.02366	0.10533	0.05233	0.10533	0.10793	0.13084
Z004E0082	-0.17738	-0.14914	-0.1994	-0.22979	-0.19618	-0.17738	-0.19433	-0.17738	-0.16307	-0.14305
Z004E0083	-0.05079	-0.00466	-0.03901	-0.02735	-0.08063	-0.05079	-0.02469	-0.05079	-0.06606	-0.03064
Z004E0084	-0.18227	-0.1445	-0.14571	-0.14075	-0.18593	-0.18227	-0.22964	-0.18227	-0.19895	-0.16682
Z004E0085	-0.45452	-0.41692	-0.46321	-0.5061	-0.50463	-0.45452	-0.40533	-0.45452	-0.47241	-0.4158
Z004E0086	0.03158	-0.03885	0.07258	-0.04433	0.10127	0.03158	0.05471	0.03158	0.01676	0.05944
Z004E0087	-0.2111	-0.20562	-0.16642	-0.28811	-0.21844	-0.2111	-0.17725	-0.2111	-0.20517	-0.26802
Z004E0088	-0.18879	-0.14739	-0.21241	-0.24638	-0.20172	-0.18879	-0.12991	-0.18879	-0.1762	-0.16995
Z004E0089	-0.03388	0.00984	-0.01669	-0.07518	-0.13884	-0.03388	0.00941	-0.03388	-0.04755	0.01029
Z004E0090	-0.06771	-0.12684	-0.08715	-0.12502	-0.15727	-0.06771	-0.02865	-0.06771	-0.05	-0.00945
Z004E0091	0.07694	0.07971	0.12705	0.05919	0.07256	0.07694	0.09886	0.07694	0.06287	0.04497
Z004E0092	0.00467	0.05076	0.02476	-0.08905	-0.01454	0.00467	0.03703	0.00467	-0.00518	0.03086
Z004E0094	-0.14592	-0.19887	-0.17392	-0.22542	-0.12684	-0.14592	-0.15249	-0.14592	-0.13175	-0.19302
Z004E0095	-0.04659	-0.00943	-0.09629	-0.0773	-0.00166	-0.04659	-0.09235	-0.04659	-0.06263	-0.00779
Z004E0096	0.0223	0.06442	0.03945	-0.0296	-0.05974	0.0223	0.06678	0.0223	0.00685	0.06254
Z004E0097	0.16226	0.20934	0.11341	0.09579	0.25132	0.16226	0.19592	0.16226	0.1738	0.09083
Z004E0098	-0.06937	-0.04291	-0.0781	-0.01663	-0.07153	-0.06937	-0.05079	-0.06937	-0.06709	-0.05389
Z004E0099	-0.18701	-0.14993	-0.22872	-0.13385	-0.16951	-0.18701	-0.17793	-0.18701	-0.17876	-0.25707
Z004E0100	-0.05799	-0.01702	-0.1172	-0.01028	-0.12779	-0.05799	-0.01745	-0.05799	-0.05529	-0.02849
Z004E0101	-0.11735	-0.0766	-0.10525	-0.18433	-0.11044	-0.11735	-0.10893	-0.11735	-0.12846	-0.13336
Z004E0102	-0.17814	-0.16468	-0.1503	-0.25007	-0.14178	-0.17814	-0.14326	-0.17814	-0.15977	-0.21105
Z004E0103	-0.06823	-0.12315	-0.11999	0.01542	-0.03051	-0.06823	-0.11995	-0.06823	-0.05936	-0.03786
Z004E0104	-0.27675	-0.3264	-0.25583	-0.24744	-0.34909	-0.27675	-0.25069	-0.27675	-0.26245	-0.24418
Z004E0105	0.12982	0.16128	0.15223	0.06416	0.13093	0.12982	0.1427	0.12982	0.11618	0.15273
Z004E0106	-0.1246	-0.12116	-0.12021	-0.14739	-0.19266	-0.1246	-0.08028	-0.1246	-0.11307	-0.15426
Z004E0107	-0.04597	-0.00706	-0.07565	-0.06026	0.01625	-0.04597	-0.10021	-0.04597	-0.0408	-0.03846
Z004E0108	-0.25853	-0.22116	-0.29344	-0.32628	-0.19823	-0.25853	-0.21271	-0.25853	-0.24842	-0.24732
Z004E0109	0.09994	0.14978	0.06586	0.18529	0.02628	0.09994	0.08818	0.09994	0.08956	0.06465
Z004E0110	0.01713	0.05136	0.01182	-0.02569	-0.04842	0.01713	-0.02689	0.01713	0.03095	-0.02816
Z004E0111	0.26401	0.2178	0.28842	0.21653	0.26603	0.26401	0.29579	0.26401	0.28206	0.22322
Z004E0113	0.25026	0.2012	0.21977	0.24614	0.19817	0.25026	0.22447	0.25026	0.24252	0.31837
Z004E0114	-0.25299	-0.30766	-0.22383	-0.29901	-0.33874	-0.25299	-0.28765	-0.25299	-0.23998	-0.20341
Z004E0115	0.02487	-0.04727	0.02774	0.09703	0.04066	0.02487	0.03986	0.02487	0.00557	0.05712
Z004E0116	-0.05934	-0.01339	-0.11869	-0.09215	-0.07365	-0.05934	-0.02267	-0.05934	-0.07258	-0.02389
Z004E0118	0.13868	0.07539	0.11097	0.07892	0.03618	0.13868	0.17165	0.13868	0.15238	0.19722
Z004E0120	-0.06275	-0.01535	-0.04313	-0.08315	-0.11309	-0.06275	-0.02143	-0.06275	-0.05519	-0.12403
Z004E0121	-0.31023	-0.35639	-0.29795	-0.28087	-0.32296	-0.31023	-0.26549	-0.31023	-0.30111	-0.28771
Z004E0122	0.11897	0.16375	0.07109	0.08135	0.02986	0.11897	0.08313	0.11897	0.13138	0.16323
Z004E0123	-0.05217	-0.07462	-0.01785	-0.03248	-0.15157	-0.05217	-0.02978	-0.05217	-0.03612	-0.11021
Z004E0124	-0.03985	-0.09695	-0.02756	0.04479	-0.10734	-0.03985	-0.00861	-0.03985	-0.05866	0.00969
Z004E0125	-0.00492	0.03203	-0.01059	-0.05106	0.07898	-0.00492	-0.04826	-0.00492	-0.01563	-0.06629
Z004E0126	-0.11643	-0.08082	-0.17305	-0.03132	-0.14223	-0.11643	-0.17297	-0.11643	-0.11176	-0.08685
Z004E0127	0.37553	0.35859	0.32126	0.36757	0.32533	0.37553	0.4093	0.37553	0.36807	0.41096
Z004E0128	-0.07051	-0.02149	-0.09309	-0.09839	-0.02805	-0.07051	-0.11878	-0.07051	-0.07957	-0.04121
Z004E0129	0.16193	0.18999	0.1119	0.20779	0.19413	0.16193	0.12626	0.16193	0.17659	0.09331
Z004E0130	0.22041	0.18756	0.24194	0.21197	0.22604	0.22041	0.24911	0.22041	0.21232	0.17827
Z004E0131	-0.20532	-0.16368	-0.18808	-0.14016	-0.31282	-0.20532	-0.24767	-0.20532	-0.19916	-0.1775
Z004E0133	0.05402	-0.00569	0.0377	0.01093	0.12507	0.05402	0.09864	0.05402	0.06617	0.00744
Z004E0134	-0.01199	0.02778	-0.05083	-0.05468	0.02394	-0.01199	0.00245	-0.01199	-0.02288	-0.06485
Z004E0135	-0.04224	-0.04353	-0.03322	-0.05772	-0.05866	-0.04224	-0.00089	-0.04224	-0.03591	0.00102
Z004E0136	-0.25393	-0.25488	-0.26143	-0.20352	-0.21439	-0.25393	-0.23435	-0.25393	-0.25843	-0.31836
Z004E0137	0.22797	0.17067	0.19451	0.26859	0.22341	0.22797	0.26301	0.22797	0.22514	0.26311
Z004E0138	0.21231	0.1557	0.212	0.25097	0.216	0.21231	0.23582	0.21231	0.21742	0.24393
Z004E0139	0.07533	0.03529	0.04134	0.14428	0.03734	0.07533	0.11078	0.07533	0.05853	0.04592
Z004E0140	0.21305	0.25099	0.24656	0.14508	0.21192	0.21305	0.1782	0.21305	0.2239	0.23446
Z004E0141	-0.0669	-0.12218	-0.02247	-0.05676	-0.09994	-0.0669	-0.11206	-0.0669	-0.07584	-0.02484
Z004E0142	-0.04412	-0.00053	-0.07514	0.00679	-0.09736	-0.04412	-0.02124	-0.04412	-0.06213	-0.08864
Z004E0143	0.01141	-0.04058	-0.02242	-0.01599	0.05274	0.01141	0.04068	0.01141	0.00317	-0.01481
Z004E0144	0.05132	0.04275	0.06904	-0.00731	-0.02102	0.05132	0.09199	0.05132	0.0477	0.01108
Z004E0145	-0.11439	-0.16713	-0.09069	-0.1444	-0.18088	-0.11439	-0.14936	-0.11439	-0.12683	-0.05561
Z004E0146	0.20806	0.16656	0.162	0.26908	0.18425	0.20806	0.25404	0.20806	0.21919	0.16963
Z004E0147	-0.17714	-0.21132	-0.21802	-0.26277	-0.11804	-0.17714	-0.15936	-0.17714	-0.18662	-0.15352
Z004E0148	-0.14043	-0.12926	-0.1779	-0.16881	-0.09038	-0.14043	-0.1021	-0.14043	-0.13325	-0.18044
Z004E0149	0.02316	0.05569	0.06308	-0.06349	-0.0638	0.02316	0.05469	0.02316	0.03515	0.04445
Z004E0150	-0.01261	-0.00487	-0.04388	-0.04523	-0.05029	-0.01261	0.02026	-0.01261	-0.03115	-0.03314
Z004E0152	0.11363	0.06224	0.13373	0.06417	0.21533	0.11363	0.10439	0.11363	0.09957	0.05926
Z004E0153	0.11435	0.12016	0.07566	0.08304	0.20428	0.11435	0.07483	0.11435	0.11999	0.14378
Z004E0155	-0.01046	0.03505	0.0136	0.05185	-0.11295	-0.01046	-0.00657	-0.01046	-0.00063	0.01666
Z004E0156	0.03642	-0.02006	-0.01249	0.0223	0.03077	0.03642	0.07001	0.03642	0.02472	0.09795
Z004E0158	-0.09463	-0.08232	-0.10837	-0.10001	-0.058	-0.09463	-0.06134	-0.09463	-0.11157	-0.09378
Z004E0159	0.15334	0.10231	0.09777	0.20898	0.15646	0.15334	0.11537	0.15334	0.15892	0.18462
Z004E0160	0.04831	0.10284	0.007	0.02615	0.04639	0.04831	0.00941	0.04831	0.05338	0.00822
Z004E0161	0.16362	0.1192	0.18489	0.11509	0.13755	0.16362	0.20811	0.16362	0.15187	0.13053
Z004E0162	-0.08549	-0.07492	-0.06368	0.00501	-0.09396	-0.08549	-0.04631	-0.08549	-0.10945	-0.08476
Z004E0163	-0.14854	-0.11578	-0.10636	-0.10899	-0.20201	-0.14854	-0.19579	-0.14854	-0.15369	-0.12386
Z004E0164	0.07172	0.11145	0.09669	0.01918	0.16127	0.07172	0.02909	0.07172	0.05761	0.08518
Z004E0165	-0.29949	-0.37157	-0.33063	-0.38357	-0.23632	-0.29949	-0.27827	-0.29949	-0.29095	-0.27226
Z004E0166	0.13705	0.17717	0.15681	0.07011	0.14596	0.13705	0.15262	0.13705	0.12848	0.16247
Z004E0167	-0.09682	-0.08656	-0.04094	-0.16075	-0.07533	-0.09682	-0.13715	-0.09682	-0.08618	-0.15314
Z004E0168	0.16407	0.15336	0.18276	0.19597	0.16012	0.16407	0.17498	0.16407	0.17535	0.18015
Z004E0169	-0.169	-0.22317	-0.20099	-0.2238	-0.19597	-0.169	-0.13666	-0.169	-0.18047	-0.19055
Z004E0170	-0.08973	-0.05247	-0.10406	-0.02857	-0.08241	-0.08973	-0.07689	-0.08973	-0.10436	-0.06792
Z004E0171	0.02591	0.06038	0.06884	-0.04187	0.06216	0.02591	-0.03928	0.02591	0.03943	-0.04767
Z004E0172	0.18348	0.11737	0.14701	0.14193	0.20863	0.18348	0.20145	0.18348	0.17106	0.22975
Z004E0173	0.24339	0.21223	0.26773	0.17239	0.24173	0.24339	0.26543	0.24339	0.23513	0.27021
Z004E0174	-0.03758	-0.01799	0.00696	-0.11214	-0.04624	-0.03758	-0.09984	-0.03758	-0.02957	-0.01689
Z004E0175	0.07876	0.12285	0.02326	0.04107	0.12325	0.07876	0.10815	0.07876	0.063	0.03345
Z004E0176	0.24547	0.19723	0.22809	0.23213	0.19603	0.24547	0.29313	0.24547	0.25698	0.29103
Z004E0177	0.00929	-0.03946	-0.04041	-0.00103	-0.06089	0.00929	-0.02601	0.00929	-0.00142	0.08045
Z004E0178	0.12377	0.07738	0.14664	0.09144	0.17818	0.12377	0.15535	0.12377	0.11496	0.0767
Z004E0179	-0.17175	-0.15316	-0.20764	-0.10279	-0.24799	-0.17175	-0.14363	-0.17175	-0.17894	-0.20797
Z004E0180	-0.2427	-0.19823	-0.24414	-0.31453	-0.30467	-0.2427	-0.2959	-0.2427	-0.22795	-0.28879
Z004E0181	-0.05948	-0.04217	-0.12103	0.0001	-0.02798	-0.05948	-0.03776	-0.05948	-0.04824	-0.12946
Z004E0182	0.13285	0.18121	0.16395	0.09826	0.06136	0.13285	0.08732	0.13285	0.12312	0.09419
Z004E0183	-0.10816	-0.07667	-0.08657	-0.2048	-0.11584	-0.10816	-0.06455	-0.10816	-0.09618	-0.09627
Z004E0184	-0.12671	-0.15189	-0.08872	-0.11738	-0.22462	-0.12671	-0.09546	-0.12671	-0.13282	-0.08896
Z004E0185	-0.23787	-0.18312	-0.23007	-0.23631	-0.33741	-0.23787	-0.27782	-0.23787	-0.2229	-0.20175
Z004E0186	-0.04184	-0.09821	-0.09102	0.01653	0.04023	-0.04184	-0.04801	-0.04184	-0.0349	-0.01989
Z004E0187	-0.02538	-0.08757	-0.04129	0.01445	-0.01458	-0.02538	0.00874	-0.02538	-0.01907	-0.08451
Z004E0188	0.15506	0.09895	0.17558	0.10325	0.20582	0.15506	0.11498	0.15506	0.13952	0.18882
Z004E0189	-0.35656	-0.38239	-0.34337	-0.31669	-0.3335	-0.35656	-0.41354	-0.35656	-0.3449	-0.3532
Z004E0190	-0.45142	-0.41226	-0.43768	-0.39741	-0.38838	-0.45142	-0.42003	-0.45142	-0.47164	-0.44486
Z004E0191	-0.04858	0.01145	-0.05788	-0.02655	-0.06862	-0.04858	-0.01687	-0.04858	-0.04089	-0.12213
Z004E0192	-0.13467	-0.16944	-0.17151	-0.0638	-0.14966	-0.13467	-0.10007	-0.13467	-0.14893	-0.17496
Z004E0193	-0.14334	-0.21077	-0.10306	-0.10032	-0.22544	-0.14334	-0.19599	-0.14334	-0.137	-0.10432
Z004E0194	0.26158	0.30316	0.23436	0.20068	0.20865	0.26158	0.21192	0.26158	0.2757	0.21792
Z004E0195	0.20447	0.24643	0.14783	0.18506	0.24302	0.20447	0.15364	0.20447	0.19076	0.23646
Z004E0196	-0.04934	-0.11944	-0.08027	-0.11215	0.03362	-0.04934	-0.10884	-0.04934	-0.05238	-0.01567
Z004E0197	-0.26348	-0.31737	-0.25554	-0.22609	-0.19929	-0.26348	-0.25858	-0.26348	-0.28067	-0.31935
Z004E0198	-0.15761	-0.21842	-0.11118	-0.12099	-0.06209	-0.15761	-0.21918	-0.15761	-0.14764	-0.22963
Z004E0199	-0.17302	-0.24497	-0.13328	-0.12186	-0.1534	-0.17302	-0.15345	-0.17302	-0.19201	-0.13652
Z004E0200	-0.04789	-0.11334	-0.00226	-0.14133	-0.05055	-0.04789	-0.09277	-0.04789	-0.03718	-0.02158
Z005E0001	-0.13878	-0.18459	-0.06957	-0.13553	-0.07307	-0.13878	-0.20778	-0.13878	-0.136	-0.11912
Z005E0004	0.24233	0.22155	0.34073	0.23696	0.19749	0.24233	0.17687	0.24233	0.24042	0.2604
Z005E0007	0.0849	0.12986	-0.00088	0.09048	0.08113	0.0849	0.09467	0.0849	0.08953	0.07644
Z005E0008	-0.11747	-0.14203	-0.10871	-0.11801	-0.12779	-0.11747	-0.10254	-0.11747	-0.12251	-0.12836
Z005E0009	-0.18086	-0.20341	-0.11348	-0.18234	-0.19042	-0.18086	-0.25673	-0.18086	-0.17483	-0.18988
Z005E0010	-0.11047	-0.07857	-0.06733	-0.10885	-0.1517	-0.11047	-0.21987	-0.11047	-0.10581	-0.09191
Z005E0011	0.15103	0.13026	0.18162	0.14489	0.07707	0.15103	0.16626	0.15103	0.1564	0.16552
Z005E0012	-0.10451	-0.1264	-0.14523	-0.10185	-0.1162	-0.10451	-0.12613	-0.10451	-0.09928	-0.12125
Z005E0013	0.16923	0.14509	0.17301	0.1696	0.21886	0.16923	0.17693	0.16923	0.17401	0.18253
Z005E0014	0.35733	0.32632	0.31507	0.34828	0.31658	0.35733	0.27345	0.35733	0.35318	0.34307
Z005E0015	0.39297	0.45916	0.49064	0.38961	0.32618	0.39297	0.34905	0.39297	0.38993	0.3837
Z005E0016	-0.12235	-0.09289	-0.19937	-0.11477	-0.14138	-0.12235	-0.10046	-0.12235	-0.12059	-0.1275
Z005E0017	-0.34544	-0.37993	-0.40617	-0.33994	-0.28112	-0.34544	-0.29263	-0.34544	-0.34673	-0.32952
Z005E0018	0.15226	0.13512	0.11605	0.15042	0.10081	0.15226	0.19588	0.15226	0.15828	0.17038
Z005E0019	0.08996	0.05824	0.18322	0.08586	0.02619	0.08996	0.15779	0.08996	0.08579	0.10985
Z005E0020	-0.2873	-0.25691	-0.29135	-0.27938	-0.33814	-0.2873	-0.24227	-0.2873	-0.28372	-0.26656
Z005E0021	-0.08787	-0.01899	-0.20103	-0.08805	-0.09397	-0.08787	-0.13791	-0.08787	-0.08421	-0.07304
Z005E0022	0.11743	0.09775	0.17476	0.1276	0.09267	0.11743	0.18779	0.11743	0.12246	0.11077
Z005E0028	0.41406	0.43994	0.41469	0.41332	0.40201	0.41406	0.35321	0.41406	0.41001	0.43589
Z005E0029	0.68423	0.72203	0.75626	0.68302	0.6215	0.68423	0.58533	0.68423	0.69028	0.70687
Z005E0032	0.08287	0.05848	0.00796	0.08732	0.06244	0.08287	0.16693	0.08287	0.08133	0.09621
Z005E0033	-0.25152	-0.27575	-0.17772	-0.24833	-0.3108	-0.25152	-0.17431	-0.25152	-0.25572	-0.25908
Z005E0034	-0.25594	-0.2931	-0.29564	-0.26279	-0.20376	-0.25594	-0.33959	-0.25594	-0.25989	-0.24347
Z005E0035	0.52869	0.57359	0.45227	0.52518	0.60742	0.52869	0.43374	0.52869	0.52399	0.51655
Z005E0036	0.172	0.13826	0.08401	0.16475	0.16864	0.172	0.20307	0.172	0.16765	0.17786
Z005E0037	0.03347	-0.0298	0.05625	0.02842	-0.00775	0.03347	-0.03209	0.03347	0.02866	0.02122
Z005E0038	0.26753	0.21041	0.20419	0.26573	0.35076	0.26753	0.22537	0.26753	0.26066	0.24957
Z005E0039	0.73441	0.80191	0.84901	0.74002	0.73921	0.73441	0.8009	0.73441	0.73187	0.75912
Z005E0040	0.10159	0.06681	0.03028	0.09529	0.03876	0.10159	0.07949	0.10159	0.107	0.0898
Z005E0042	0.18482	0.2231	0.22288	0.184	0.10767	0.18482	0.207	0.18482	0.18315	0.17531
Z005E0043	-0.29857	-0.27577	-0.29435	-0.29941	-0.36498	-0.29857	-0.3403	-0.29857	-0.29405	-0.30438
Z005E0044	0.13288	0.11509	0.19893	0.13607	0.14348	0.13288	0.14813	0.13288	0.13297	0.12112
Z005E0045	0.23755	0.22963	0.31591	0.23543	0.16857	0.23755	0.28001	0.23755	0.24532	0.25644
Z005E0046	-0.22324	-0.20245	-0.17212	-0.21888	-0.21994	-0.22324	-0.22958	-0.22324	-0.23136	-0.2302
Z005E0047	0.03334	0.01793	0.08334	0.03864	0.06642	0.03334	0.04792	0.03334	0.03903	0.05314
Z005E0048	-0.13464	-0.07879	-0.054	-0.13339	-0.18731	-0.13464	-0.1786	-0.13464	-0.13338	-0.14153
Z005E0049	0.06263	0.07998	-0.02511	0.06074	0.06168	0.06263	0.11822	0.06263	0.05653	0.07881
Z005E0050	-0.06655	-0.03911	-0.14046	-0.05488	-0.02937	-0.06655	-0.11361	-0.06655	-0.06278	-0.07495
Z005E0051	0.21694	0.14946	0.25117	0.22508	0.22949	0.21694	0.14894	0.21694	0.21816	0.2134
Z005E0052	-0.20834	-0.15588	-0.1557	-0.20931	-0.23849	-0.20834	-0.12845	-0.20834	-0.21131	-0.19423
Z005E0053	-0.40516	-0.33588	-0.37423	-0.40676	-0.42894	-0.40516	-0.38456	-0.40516	-0.4072	-0.38997
Z005E0054	0.06664	0.04821	0.03404	0.06671	0.08818	0.06664	-0.02798	0.06664	0.07218	0.08484
Z005E0055	0.13604	0.1773	-0.01519	0.13888	0.09597	0.13604	0.05167	0.13604	0.14155	0.12662
Z005E0056	-0.15757	-0.2028	-0.08791	-0.15547	-0.13247	-0.15757	-0.12997	-0.15757	-0.1658	-0.16666
Z005E0057	0.19269	0.20769	0.23338	0.19305	0.16356	0.19269	0.14944	0.19269	0.18775	0.21114
Z005E0058	-0.46289	-0.43465	-0.37264	-0.45397	-0.45161	-0.46289	-0.38789	-0.46289	-0.46721	-0.44444
Z005E0059	-0.19574	-0.16231	-0.29437	-0.19307	-0.18384	-0.19574	-0.18368	-0.19574	-0.20136	-0.20922
Z005E0060	0.34704	0.30994	0.26749	0.3426	0.39748	0.34704	0.36979	0.34704	0.34175	0.32826
Z005E0061	-0.26284	-0.23284	-0.3308	-0.25456	-0.25078	-0.26284	-0.22953	-0.26284	-0.26011	-0.26666
Z005E0062	-0.35123	-0.39117	-0.29392	-0.3428	-0.29269	-0.35123	-0.32814	-0.35123	-0.34988	-0.3523
Z005E0063	-0.31394	-0.27715	-0.26676	-0.30008	-0.33272	-0.31394	-0.28292	-0.31394	-0.31132	-0.31517
Z005E0064	0.19197	0.15401	0.19135	0.18231	0.1198	0.19197	0.18034	0.19197	0.18889	0.20386
Z005E0066	-0.03733	-0.01847	-0.01433	-0.03064	-0.00367	-0.03733	0.00188	-0.03733	-0.03467	-0.01727
Z005E0067	-0.03208	-0.02071	-0.06098	-0.03049	0.02084	-0.03208	-0.06858	-0.03208	-0.03743	-0.04327
Z005E0068	-0.04071	-0.05304	0.05896	-0.03401	-0.07584	-0.04071	-0.01321	-0.04071	-0.03495	-0.05404
Z005E0069	-0.13317	-0.16669	-0.08343	-0.1275	-0.15218	-0.13317	-0.12877	-0.13317	-0.12926	-0.14176
Z005E0071	-0.10539	-0.08245	-0.20782	-0.10502	-0.03481	-0.10539	-0.18217	-0.10539	-0.10966	-0.09378
Z005E0072	0.46085	0.43081	0.34246	0.4534	0.42795	0.46085	0.47166	0.46085	0.45533	0.44552
Z005E0073	0.28567	0.24914	0.15877	0.28815	0.30329	0.28567	0.34736	0.28567	0.27901	0.27196
Z005E0074	-0.10364	-0.13885	-0.02729	-0.10399	-0.12247	-0.10364	-0.1417	-0.10364	-0.09818	-0.08341
Z005E0075	-0.0133	-0.04912	0.09146	-0.01137	0.04706	-0.0133	-0.09207	-0.0133	-0.01793	-0.02927
Z005E0076	0.59509	0.6316	0.52225	0.60003	0.54528	0.59509	0.66269	0.59509	0.59066	0.61457
Z005E0077	-0.19722	-0.17432	-0.16032	-0.1895	-0.12536	-0.19722	-0.30672	-0.19722	-0.20347	-0.20697
Z005E0079	-0.06325	-0.12748	-0.04025	-0.0543	0.01026	-0.06325	-0.18323	-0.06325	-0.06193	-0.07175
Z005E0080	0.3366	0.27788	0.34484	0.34279	0.32841	0.3366	0.34341	0.3366	0.32937	0.32286
Z005E0082	0.05816	0.03156	0.1431	0.05508	0.04769	0.05816	-0.0328	0.05816	0.06414	0.07619
Z005E0083	0.03902	0.01692	-0.07085	0.04497	0.07433	0.03902	0.08862	0.03902	0.04376	0.02684
Z005E0084	-0.22612	-0.19315	-0.18303	-0.22357	-0.27506	-0.22612	-0.32431	-0.22612	-0.23112	-0.2354
Z005E0085	0.18103	0.14859	0.20549	0.18362	0.16616	0.18103	0.14944	0.18103	0.18651	0.18134
Z005E0087	-0.27984	-0.253	-0.2402	-0.27588	-0.34691	-0.27984	-0.35384	-0.27984	-0.27615	-0.28531
Z005E0088	-0.31865	-0.32926	-0.31074	-0.32158	-0.3836	-0.31865	-0.2638	-0.31865	-0.32046	-0.33315
Z005E0089	-0.47865	-0.43876	-0.55785	-0.47955	-0.52484	-0.47865	-0.47207	-0.47865	-0.47401	-0.48777
Z005E0090	1.17167	1.18802	1.2704	1.17808	1.21425	1.17167	1.22467	1.17167	1.16544	1.164
Z005E0091	-0.04028	0.01681	-0.04256	-0.03307	0.02506	-0.04028	-0.07682	-0.04028	-0.03794	-0.05057
Z005E0092	-0.03933	-0.01841	-0.04402	-0.04055	-0.0179	-0.03933	-0.06719	-0.03933	-0.04678	-0.02062
Z005E0093	-0.15556	-0.12656	-0.12888	-0.15135	-0.19246	-0.15556	-0.27425	-0.15556	-0.15228	-0.16541
Z005E0094	-0.08232	-0.06023	-0.05017	-0.07433	-0.01166	-0.08232	-0.19456	-0.08232	-0.08887	-0.09275
Z005E0095	0.20553	0.16614	0.11183	0.20216	0.17846	0.20553	0.19391	0.20553	0.20106	0.18886
Z005E0096	0.18396	0.23149	0.25174	0.18675	0.1049	0.18396	0.20543	0.18396	0.18081	0.19163
Z005E0099	0.02403	0.05095	-0.12081	0.02717	-0.04533	0.02403	-0.00963	0.02403	0.02917	0.01566
Z005E0100	-0.0501	0.02445	-0.03045	-0.04818	-0.06964	-0.0501	-0.05265	-0.0501	-0.04448	-0.06071
Z005E0101	0.17305	0.2066	0.07776	0.16982	0.15909	0.17305	0.12721	0.17305	0.17146	0.18523
Z005E0102	-0.24845	-0.17782	-0.17822	-0.24151	-0.3411	-0.24845	-0.28905	-0.24845	-0.242	-0.25389
Z005E0104	-0.24612	-0.28705	-0.17217	-0.24538	-0.21684	-0.24612	-0.24497	-0.24612	-0.25409	-0.25631
Z005E0105	-0.23433	-0.22184	-0.19059	-0.23802	-0.24278	-0.23433	-0.25301	-0.23433	-0.2374	-0.22446
Z005E0106	-0.50559	-0.54353	-0.55999	-0.50565	-0.49416	-0.50559	-0.44704	-0.50559	-0.51162	-0.51738
Z005E0107	0.09559	0.13565	0.02571	0.09957	-0.00798	0.09559	0.14842	0.09559	0.10003	0.09101
Z005E0108	-0.05363	-0.0852	-0.10403	-0.05672	-0.11316	-0.05363	0.01445	-0.05363	-0.05869	-0.06511
Z005E0109	0.04557	0.07052	0.15289	0.04926	0.09652	0.04557	0.04567	0.04557	0.03987	0.0357
Z005E0110	-0.2707	-0.2438	-0.28706	-0.26325	-0.1828	-0.2707	-0.31972	-0.2707	-0.27659	-0.27861
Z005E0111	-0.13585	-0.06773	-0.05296	-0.13379	-0.11401	-0.13585	-0.11492	-0.13585	-0.13883	-0.14516
Z005E0112	-0.01181	-0.04325	0.04723	-0.021	-0.06768	-0.01181	0.0088	-0.01181	-0.01622	-0.00024
Z005E0113	-0.18113	-0.17188	-0.28494	-0.17946	-0.11898	-0.18113	-0.22589	-0.18113	-0.18263	-0.19214
Z005E0114	-0.15922	-0.12302	-0.2325	-0.15884	-0.16074	-0.15922	-0.16263	-0.15922	-0.15533	-0.16727
Z005E0115	-0.34861	-0.32392	-0.31134	-0.34036	-0.29757	-0.34861	-0.38436	-0.34861	-0.35207	-0.3576
Z005E0116	-0.26135	-0.22585	-0.33663	-0.25398	-0.28888	-0.26135	-0.19185	-0.26135	-0.26609	-0.26826
Z005E0117	0.05626	0.10025	0.08228	0.0627	0.00551	0.05626	0.061	0.05626	0.06057	0.04834
Z005E0118	0.05989	0.10069	-0.0556	0.05818	0.02329	0.05989	0.05475	0.05989	0.06451	0.08094
Z005E0119	-0.17438	-0.21086	-0.10695	-0.17958	-0.13034	-0.17438	-0.25414	-0.17438	-0.17856	-0.16029
Z005E0120	0.25277	0.23754	0.21475	0.24949	0.19674	0.25277	0.25352	0.25277	0.25771	0.26899
Z005E0121	-0.23152	-0.26031	-0.19462	-0.22505	-0.2164	-0.23152	-0.15618	-0.23152	-0.22662	-0.21482
Z005E0122	-0.25564	-0.28963	-0.30122	-0.26364	-0.21529	-0.25564	-0.23916	-0.25564	-0.26057	-0.25639
Z005E0123	-0.06596	-0.03593	-0.02574	-0.06456	-0.09954	-0.06596	-0.06854	-0.06596	-0.07136	-0.0505
Z005E0125	0.03293	0.08449	-0.05944	0.02753	0.0234	0.03293	-0.04437	0.03293	0.02939	0.01155
Z005E0126	-0.38545	-0.35509	-0.34271	-0.38251	-0.4099	-0.38545	-0.38637	-0.38545	-0.39104	-0.39569
Z005E0127	0.31186	0.34478	0.33689	0.31702	0.31175	0.31186	0.18397	0.31186	0.31484	0.30664
Z005E0128	-0.28679	-0.29375	-0.22805	-0.29206	-0.31276	-0.28679	-0.24799	-0.28679	-0.2917	-0.27009
Z005E0129	-0.02172	0.00588	0.03176	-0.01751	-0.07423	-0.02172	-0.05605	-0.02172	-0.02606	-0.02609
Z005E0130	-0.09457	-0.1348	-0.04417	-0.08952	-0.16861	-0.09457	-0.08549	-0.09457	-0.09053	-0.09918
Z005E0131	0.11778	0.1434	0.23604	0.11188	0.07275	0.11778	0.02623	0.11778	0.11383	0.13472
Z005E0133	-0.27382	-0.30663	-0.12904	-0.27589	-0.21008	-0.27382	-0.3665	-0.27382	-0.26824	-0.2561
Z005E0134	-0.1467	-0.13049	-0.14939	-0.14098	-0.07748	-0.1467	-0.18074	-0.1467	-0.15547	-0.15834
Z005E0137	-0.38076	-0.35365	-0.32678	-0.37863	-0.46617	-0.38076	-0.3297	-0.38076	-0.38645	-0.38604
Z005E0138	0.14398	0.10742	0.07831	0.14011	0.13489	0.14398	0.2306	0.14398	0.14009	0.15645
Z005E0139	-0.14071	-0.20477	-0.02317	-0.14283	-0.12909	-0.14071	-0.24832	-0.14071	-0.13773	-0.14648
Z005E0141	-0.16006	-0.18389	-0.22699	-0.15296	-0.09208	-0.16006	-0.17333	-0.16006	-0.15738	-0.17292
Z005E0142	0.42364	0.45079	0.30927	0.42687	0.38152	0.42364	0.49597	0.42364	0.42567	0.41198
Z005E0143	-0.29001	-0.26077	-0.27002	-0.27864	-0.25619	-0.29001	-0.23214	-0.29001	-0.28602	-0.269
Z005E0144	0.10021	0.0638	0.15646	0.0926	0.11223	0.10021	0.04298	0.10021	0.09762	0.11163
Z005E0145	-0.31055	-0.28468	-0.40318	-0.30772	-0.37215	-0.31055	-0.25497	-0.31055	-0.31657	-0.32152
Z005E0146	0.03626	0.02544	0.09816	0.03674	-0.02839	0.03626	0.06943	0.03626	0.04265	0.02674
Z005E0147	0.19416	0.16565	0.2464	0.19899	0.28047	0.19416	0.21215	0.19416	0.19379	0.18219
Z005E0148	0.27212	0.29654	0.31258	0.28346	0.31966	0.27212	0.32112	0.27212	0.26603	0.29287
Z005E0149	-0.11659	-0.08968	-0.10607	-0.11382	-0.17323	-0.11659	-0.07882	-0.11659	-0.11346	-0.09397
Z005E0152	-0.22684	-0.18903	-0.36484	-0.21949	-0.22968	-0.22684	-0.19459	-0.22684	-0.22321	-0.20482
Z005E0153	0.11267	0.11259	0.07083	0.11235	0.17846	0.11267	0.00752	0.11267	0.11755	0.13149
Z005E0154	0.10788	0.07654	0.15928	0.10851	0.14583	0.10788	0.11788	0.10788	0.10193	0.09412
Z005E0155	-0.05785	-0.08389	-0.10193	-0.05864	-0.04602	-0.05785	0.01775	-0.05785	-0.05228	-0.03805
Z005E0156	-0.08151	-0.11159	-0.20267	-0.08007	-0.08559	-0.08151	-0.11594	-0.08151	-0.07691	-0.08952
Z005E0157	0.02752	-0.02499	-0.02219	0.0338	0.01826	0.02752	0.0879	0.02752	0.0309	0.04911
Z005E0158	-0.06248	-0.08003	-0.00431	-0.05479	-0.14463	-0.06248	-0.004	-0.06248	-0.05821	-0.06908
Z005E0159	-0.73974	-0.81087	-0.83756	-0.74851	-0.69827	-0.73974	-0.83951	-0.73974	-0.7414	-0.72265
Z005E0160	0.02549	0.06505	0.14371	0.02332	-0.07314	0.02549	-0.06216	0.02549	0.03177	0.01934
Z005E0161	0.45133	0.42385	0.45921	0.45029	0.39628	0.45133	0.47129	0.45133	0.45473	0.44373
Z005E0163	-0.59752	-0.55752	-0.50687	-0.58579	-0.62664	-0.59752	-0.52529	-0.59752	-0.5918	-0.57593
Z005E0164	-0.14616	-0.11486	-0.23457	-0.1494	-0.24309	-0.14616	-0.069	-0.14616	-0.14534	-0.12893
Z005E0165	-0.19665	-0.16948	-0.18766	-0.19884	-0.21414	-0.19665	-0.18215	-0.19665	-0.20115	-0.18102
Z005E0166	0.03662	0.01748	-0.05205	0.03172	-0.02131	0.03662	0.05016	0.03662	0.04146	0.02407
Z005E0167	0.02397	0.04529	0.05033	0.02972	0.00937	0.02397	0.05296	0.02397	0.02567	0.01837
Z005E0168	-0.03594	-0.0582	-0.06534	-0.03294	-0.02157	-0.03594	-0.06672	-0.03594	-0.0413	-0.0494
Z005E0169	0.19288	0.16375	0.12321	0.19233	0.28141	0.19288	0.22812	0.19288	0.18896	0.20318
Z005E0170	-0.03392	0.01058	-0.03991	-0.03226	-0.05013	-0.03392	-0.01276	-0.03392	-0.02736	-0.01575
Z005E0171	-0.04274	-0.06586	0.05911	-0.04956	-0.09815	-0.04274	-0.02781	-0.04274	-0.04638	-0.02506
Z005E0172	-0.09783	-0.13245	-0.02103	-0.09933	-0.15727	-0.09783	-0.03929	-0.09783	-0.10338	-0.10635
Z005E0173	-0.43725	-0.47316	-0.43306	-0.43358	-0.34619	-0.43725	-0.4628	-0.43725	-0.43551	-0.44657
Z005E0174	-0.13992	-0.18596	-0.10386	-0.13771	-0.14107	-0.13992	-0.18113	-0.13992	-0.14601	-0.15399
Z005E0175	-0.04635	-0.07955	-0.17189	-0.04582	0.03549	-0.04635	-0.06403	-0.04635	-0.04394	-0.03293
Z005E0176	0.02731	0.01756	-0.09074	0.02799	-0.0235	0.02731	0.04901	0.02731	0.03279	0.0166
Z005E0178	0.20466	0.23899	0.24848	0.21945	0.23414	0.20466	0.24589	0.20466	0.20823	0.22908
Z005E0179	-0.01816	-0.0363	-0.08045	-0.02395	-0.08305	-0.01816	0.00589	-0.01816	-0.01262	-0.03158
Z005E0180	-0.076	-0.09769	-0.01724	-0.06497	-0.00786	-0.076	-0.08948	-0.076	-0.07314	-0.08543
Z005E0181	-0.05538	-0.03575	-0.07822	-0.05807	-0.00323	-0.05538	-0.14645	-0.05538	-0.06002	-0.04308
Z005E0182	0.14542	0.10873	0.08083	0.13837	0.14814	0.14542	0.06081	0.14542	0.14105	0.15412
Z005E0183	-0.06324	0.01369	-0.13144	-0.05709	-0.09502	-0.06324	-0.14628	-0.06324	-0.05621	-0.07659
Z005E0184	-0.06429	-0.08363	0.00547	-0.06401	-0.13824	-0.06429	-0.07738	-0.06429	-0.06084	-0.07405
Z005E0185	0.06489	0.0076	0.02382	0.06621	0.06123	0.06489	0.10516	0.06489	0.05974	0.04938
Z005E0186	0.30142	0.24472	0.30462	0.29926	0.23852	0.30142	0.29797	0.30142	0.30384	0.29333
Z005E0187	-0.51742	-0.55757	-0.60663	-0.51592	-0.52916	-0.51742	-0.45938	-0.51742	-0.52409	-0.53436
Z005E0189	-0.08859	-0.11897	-0.01224	-0.0832	-0.05494	-0.08859	-0.01115	-0.08859	-0.09259	-0.06943
Z005E0190	0.18643	0.14305	0.11979	0.18916	0.24747	0.18643	0.16939	0.18643	0.18885	0.20224
Z005E0191	0.26965	0.23792	0.16412	0.27052	0.36275	0.26965	0.28891	0.26965	0.26444	0.27948
Z005E0192	-0.09555	-0.02845	-0.15271	-0.09362	-0.02793	-0.09555	-0.06034	-0.09555	-0.09768	-0.08351
Z005E0193	-0.02767	-0.01317	-0.21628	-0.02418	-0.04711	-0.02767	0.01852	-0.02767	-0.03547	-0.04302
Z005E0196	0.01029	0.04712	-0.08457	0.01145	0.0695	0.01029	-0.09849	0.01029	0.01393	-0.00455
Z005E0197	-0.07394	-0.04341	-0.01567	-0.06565	-0.1136	-0.07394	0.00255	-0.07394	-0.07835	-0.08214
Z005E0198	0.23832	0.20294	0.26467	0.24866	0.30244	0.23832	0.29438	0.23832	0.24109	0.22768
Z005E0199	-0.08813	-0.11498	-0.16748	-0.09203	-0.06585	-0.08813	-0.09623	-0.08813	-0.0846	-0.07284
Z006E0001	-0.3265	-0.2213	-0.3783	-0.25612	-0.1348	-0.3265	-0.27732	-0.3265	-0.25045	-0.38271
Z006E0002	-0.00259	0.0045	0.05021	0.01011	-0.05055	-0.00259	-0.05004	-0.00259	0.03712	-0.08616
Z006E0003	-0.27024	-0.28556	-0.23062	-0.26684	-0.21911	-0.27024	-0.26024	-0.27024	-0.23436	-0.25616
Z006E0005	-0.01738	-0.00681	-0.08669	0.02763	0.06541	-0.01738	-0.0754	-0.01738	-0.07911	0.08384
Z006E0006	-0.24493	-0.22818	-0.21388	-0.27057	-0.18419	-0.24493	-0.18926	-0.24493	-0.29143	-0.22635
Z006E0007	-0.06057	-0.15144	-0.10593	-0.02899	-0.11278	-0.06057	-0.10745	-0.06057	-0.12819	0.04978
Z006E0008	-0.14006	-0.14719	-0.24786	-0.11162	-0.21089	-0.14006	-0.2096	-0.14006	-0.09783	-0.05372
Z006E0009	0.13128	0.13654	0.02477	0.15535	0.09702	0.13128	0.06168	0.13128	0.17549	0.06602
Z006E0010	-0.17765	-0.17911	-0.11179	-0.17125	-0.32644	-0.17765	-0.24659	-0.17765	-0.12906	-0.20753
Z006E0011	-0.05764	-0.05967	-0.21646	-0.03467	-0.26093	-0.05764	-0.03683	-0.05764	-0.04408	0.0495
Z006E0012	-0.3234	-0.21524	-0.31856	-0.29244	-0.40361	-0.3234	-0.32493	-0.3234	-0.36327	-0.2313
Z006E0013	-0.19574	-0.1912	-0.10256	-0.22561	-0.40494	-0.19574	-0.15142	-0.19574	-0.26626	-0.08927
Z006E0014	0.03036	0.03535	0.02212	-0.00779	0.1105	0.03036	0.01405	0.03036	0.10974	0.11071
Z006E0015	0.06027	0.02382	0.13876	0.03585	0.23093	0.06027	0.03808	0.06027	0.03107	-0.01529
Z006E0016	0.12093	0.13977	0.18337	0.15218	0.12395	0.12093	0.03601	0.12093	0.13184	0.05569
Z006E0017	0.24094	0.23322	0.34322	0.19639	0.18338	0.24094	0.24153	0.24094	0.30984	0.32004
Z006E0018	-0.06942	-0.07771	-0.15127	-0.05616	-0.12555	-0.06942	-0.12981	-0.06942	-0.05317	-0.00652
Z006E0020	0.14329	0.14486	0.13526	0.17378	0.18488	0.14329	0.13989	0.14329	0.07476	0.20728
Z006E0023	-0.11274	-0.13129	-0.13053	-0.15684	-0.30696	-0.11274	-0.12528	-0.11274	-0.04131	-0.03324
Z006E0024	0.06664	0.07844	0.02828	0.03603	0.26071	0.06664	0.03106	0.06664	0.15765	-0.00497
Z006E0025	0.22356	0.20537	0.25364	0.18103	0.29089	0.22356	0.30044	0.22356	0.27295	0.27542
Z006E0026	-0.43787	-0.43803	-0.55003	-0.41164	-0.57287	-0.43787	-0.41744	-0.43787	-0.42062	-0.33114
Z006E0027	0.24827	0.28633	0.18531	0.30356	0.14066	0.24827	0.21658	0.24827	0.20544	0.20735
Z006E0028	-0.27471	-0.28067	-0.16311	-0.28578	-0.20657	-0.27471	-0.26556	-0.27471	-0.20832	-0.37994
Z006E0029	-0.57326	-0.5464	-0.63314	-0.54974	-0.45719	-0.57326	-0.63231	-0.57326	-0.52546	-0.50822
Z006E0031	-0.23721	-0.23197	-0.18765	-0.17714	-0.07625	-0.23721	-0.15514	-0.23721	-0.30001	-0.30504
Z006E0032	0.26875	0.26466	0.2365	0.30196	0.32248	0.26875	0.25898	0.26875	0.33451	0.16068
Z006E0033	0.01187	0.02692	-0.0405	0.00274	-0.05247	0.01187	-0.00896	0.01187	-0.01774	0.16711
Z006E0034	-0.0018	-0.00942	0.03053	-0.04953	-0.08341	-0.0018	-0.01572	-0.0018	0.06841	-0.08698
Z006E0035	-0.41799	-0.4086	-0.35583	-0.36274	-0.3811	-0.41799	-0.36164	-0.41799	-0.33443	-0.46415
Z006E0036	0.1838	0.18767	0.19898	0.21432	0.0571	0.1838	0.29308	0.1838	0.21391	0.30488
Z006E0037	0.02345	0.02176	0.03617	-0.00951	0.18552	0.02345	0.00314	0.02345	0.12392	0.01694
Z006E0038	-0.08493	-0.07442	-0.06006	-0.03736	0.05021	-0.08493	-0.06994	-0.08493	-0.16113	-0.16104
Z006E0041	0.1056	0.12245	0.0609	0.12471	-0.07109	0.1056	0.05528	0.1056	0.00745	0.03965
Z006E0042	0.17203	0.21707	0.24841	0.21942	0.23214	0.17203	0.16858	0.17203	0.0933	0.23335
Z006E0043	0.1821	0.28449	0.19219	0.19465	0.19256	0.1821	0.1204	0.1821	0.05522	0.20502
Z006E0044	-0.12478	-0.0819	-0.03637	-0.15688	-0.29662	-0.12478	-0.13847	-0.12478	-0.18908	-0.01607
Z006E0046	-0.00534	0.01574	0.00902	-0.03856	0.12866	-0.00534	-0.0402	-0.00534	-0.06325	-0.07348
Z006E0047	0.10474	0.00122	0.06501	0.06693	0.11432	0.10474	0.07377	0.10474	0.21423	0.04627
Z006E0048	-0.07317	-0.09491	-0.06548	-0.06719	-0.05032	-0.07317	-0.14891	-0.07317	-0.02914	-0.07463
Z006E0049	-0.20827	-0.21813	-0.1126	-0.25757	-0.18486	-0.20827	-0.12194	-0.20827	-0.1514	-0.32125
Z006E0050	0.4875	0.47726	0.5489	0.47511	0.4756	0.4875	0.50686	0.4875	0.54263	0.36976
Z006E0051	0.09314	0.05499	0.03443	0.08603	0.22294	0.09314	0.06192	0.09314	0.07621	0.21464
Z006E0052	-0.21777	-0.20389	-0.09711	-0.24318	-0.30191	-0.21777	-0.21176	-0.21777	-0.28467	-0.10314
Z006E0053	0.03564	0.04607	0.08911	0.09157	0.21759	0.03564	0.10335	0.03564	-0.02578	0.13142
Z006E0054	-0.0337	-0.0295	0.01779	-0.05698	0.07991	-0.0337	-0.03642	-0.0337	-0.07316	0.05441
Z006E0055	-0.1093	-0.0772	-0.13408	-0.11599	0.02256	-0.1093	-0.13351	-0.1093	-0.12722	0.03999
Z006E0056	-0.14081	-0.076	0.00667	-0.17335	-0.21446	-0.14081	-0.15433	-0.14081	-0.19575	-0.20951
Z006E0057	0.01439	0.02971	-0.0209	0.01881	-0.00489	0.01439	0.07527	0.01439	0.0966	-0.02338
Z006E0058	0.09168	0.08885	0.1087	0.08705	0.22926	0.09168	0.09916	0.09168	0.14649	-0.00666
Z006E0059	0.66579	0.67309	0.7805	0.61055	0.82233	0.66579	0.6659	0.66579	0.72095	0.72045
Z006E0061	-0.04855	-0.14073	-0.04578	-0.02509	-0.05488	-0.04855	-0.10095	-0.04855	-0.08802	-0.13359
Z006E0062	0.05812	-0.03188	0.13092	0.09852	0.05548	0.05812	0.06147	0.05812	0.02083	0.00644
Z006E0063	0.03334	0.00988	0.11496	0.0337	0.13679	0.03334	0.10704	0.03334	0.09142	-0.09852
Z006E0065	-0.19117	-0.24335	-0.1032	-0.14868	-0.13529	-0.19117	-0.13857	-0.19117	-0.1123	-0.26395
Z006E0066	-0.11751	-0.10923	-0.16941	-0.06458	-0.12167	-0.11751	-0.09935	-0.11751	-0.03469	0.01737
Z006E0068	0.4672	0.4595	0.55507	0.49843	0.45748	0.4672	0.4585	0.4672	0.51046	0.52598
Z006E0069	0.02865	0.03549	0.0107	0.05058	-0.1495	0.02865	-0.03155	0.02865	-0.06254	-0.05083
Z006E0070	-0.01431	0.00038	0.12534	-0.05105	-0.14598	-0.01431	0.0502	-0.01431	-0.08313	0.08908
Z006E0071	0.39984	0.39132	0.3559	0.43603	0.53968	0.39984	0.49707	0.39984	0.43022	0.47355
Z006E0072	0.1133	0.12488	0.19824	0.14314	0.01475	0.1133	0.105	0.1133	0.04759	0.03416
Z006E0073	-0.02176	-0.0134	-0.11395	-0.0416	-0.22407	-0.02176	-0.03782	-0.02176	-0.06169	0.12117
Z006E0074	0.10338	0.10658	0.11807	0.13307	0.23394	0.10338	0.12963	0.10338	0.1483	0.01582
Z006E0075	0.21603	0.22265	0.31167	0.25982	0.34223	0.21603	0.32578	0.21603	0.12327	0.30071
Z006E0077	0.03465	0.0296	-0.09448	0.05973	0.05344	0.03465	0.04884	0.03465	0.09175	-0.0502
Z006E0078	-0.20208	-0.3116	-0.31071	-0.19521	-0.22333	-0.20208	-0.2099	-0.20208	-0.15183	-0.13906
Z006E0079	-0.31071	-0.31181	-0.29097	-0.27794	-0.13853	-0.31071	-0.27316	-0.31071	-0.25964	-0.24339
Z006E0080	-0.10304	-0.09624	-0.15389	-0.14123	-0.0919	-0.10304	-0.14173	-0.10304	-0.02041	0.00778
Z006E0081	-0.27816	-0.28661	-0.23619	-0.30654	-0.41557	-0.27816	-0.23896	-0.27816	-0.19145	-0.18077
Z006E0082	-0.28276	-0.17693	-0.21024	-0.25786	-0.4486	-0.28276	-0.26918	-0.28276	-0.26561	-0.28747
Z006E0083	0.04834	0.06728	0.08049	0.09779	-0.07026	0.04834	0.0326	0.04834	0.01519	0.01042
Z006E0084	0.07637	0.07567	-0.03329	0.0388	-0.00294	0.07637	-0.01605	0.07637	0.1506	0.18612
Z006E0085	0.17367	0.07746	0.20514	0.1487	0.03123	0.17367	0.17018	0.17367	0.16349	0.125
Z006E0086	-0.45958	-0.50115	-0.32356	-0.4854	-0.49906	-0.45958	-0.47683	-0.45958	-0.50505	-0.36145
Z006E0087	0.03231	0.02878	0.02694	-0.02248	0.05219	0.03231	0.01929	0.03231	0.08999	0.08736
Z006E0088	-0.06228	-0.0607	-0.12597	-0.04885	-0.08576	-0.06228	0.00506	-0.06228	-0.00462	-0.01507
Z006E0089	0.28266	0.26971	0.19505	0.26696	0.29997	0.28266	0.33229	0.28266	0.38175	0.21424
Z006E0090	-0.01564	0.00588	-0.04109	-0.01086	0.17292	-0.01564	-0.11758	-0.01564	-0.0539	-0.09107
Z006E0091	0.15224	0.17111	0.20886	0.12663	0.25795	0.15224	0.07454	0.15224	0.13026	0.09219
Z006E0092	-0.22698	-0.2293	-0.2196	-0.27988	-0.26376	-0.22698	-0.20861	-0.22698	-0.25381	-0.16452
Z006E0093	-0.1563	-0.15558	-0.29573	-0.13215	-0.13224	-0.1563	-0.15555	-0.1563	-0.11637	-0.0792
Z006E0094	0.42254	0.44389	0.48814	0.41159	0.42023	0.42254	0.42554	0.42254	0.39504	0.56035
Z006E0095	-0.12811	-0.11295	-0.12064	-0.15459	-0.00549	-0.12811	-0.21169	-0.12811	-0.16092	-0.20038
Z006E0096	0.16862	0.26584	0.10715	0.19165	0.03534	0.16862	0.07766	0.16862	0.19956	0.06231
Z006E0097	-0.16926	-0.26431	-0.08233	-0.14257	-0.23495	-0.16926	-0.22398	-0.16926	-0.22837	-0.08398
Z006E0098	0.13066	0.12003	0.23799	0.16653	0.14171	0.13066	0.15504	0.13066	0.1899	0.19441
Z006E0099	0.5127	0.50442	0.61479	0.54071	0.51869	0.5127	0.50307	0.5127	0.57452	0.57314
Z006E0100	-0.20583	-0.2471	-0.11311	-0.17665	-0.13127	-0.20583	-0.17387	-0.20583	-0.28592	-0.30364
Z006E0101	-0.13806	-0.24038	-0.0601	-0.17575	-0.13282	-0.13806	-0.1627	-0.13806	-0.09406	-0.2106
Z006E0102	0.52009	0.5148	0.48482	0.55696	0.50844	0.52009	0.57876	0.52009	0.43146	0.59542
Z006E0103	0.01599	0.02163	0.0527	-0.02131	0.13109	0.01599	0.06897	0.01599	0.09982	-0.06928
Z006E0104	-0.25208	-0.25667	-0.2521	-0.26254	-0.25563	-0.25208	-0.30178	-0.25208	-0.28746	-0.34708
Z006E0105	-0.39158	-0.28716	-0.37752	-0.36372	-0.40123	-0.39158	-0.3938	-0.39158	-0.3667	-0.30549
Z006E0106	-0.18954	-0.11979	-0.13359	-0.21533	-0.05606	-0.18954	-0.28117	-0.18954	-0.2242	-0.26183
Z006E0107	-0.06983	-0.17943	-0.1017	-0.08169	-0.07106	-0.06983	-0.01644	-0.06983	-0.08176	0.03249
Z006E0108	0.00606	0.01183	-0.06775	0.04533	0.10251	0.00606	-0.09641	0.00606	0.09621	-0.06939
Z006E0109	0.27516	0.28703	0.37913	0.22457	0.1869	0.27516	0.18106	0.27516	0.21113	0.34687
Z006E0110	0.15814	0.16122	0.05274	0.16581	0.18081	0.15814	0.15018	0.15814	0.10594	0.08684
Z006E0111	0.38965	0.41157	0.43697	0.37354	0.5001	0.38965	0.3602	0.38965	0.36697	0.32912
Z006E0113	-0.23599	-0.33783	-0.28319	-0.27457	-0.0612	-0.23599	-0.255	-0.23599	-0.11669	-0.31002
Z006E0114	0.07416	0.01415	0.05025	0.09069	-0.07435	0.07416	0.01282	0.07416	0.00181	0.00355
Z006E0115	0.24915	0.25214	0.24048	0.19882	0.20454	0.24915	0.2525	0.24915	0.30045	0.34886
Z006E0116	0.09303	0.06674	0.11501	0.11383	0.13433	0.09303	0.19397	0.09303	0.10784	0.1184
Z006E0117	-0.00969	-0.00093	-0.04307	-0.04935	0.03613	-0.00969	-0.03343	-0.00969	-0.05929	0.06874
Z006E0118	0.65569	0.64859	0.62327	0.62729	0.78633	0.65569	0.72511	0.65569	0.72155	0.74605
Z006E0119	0.01647	0.03297	0.03754	0.064	0.09534	0.01647	0.08905	0.01647	-0.04511	-0.05174
Z006E0120	0.0046	-0.02605	0.01948	0.00082	0.03094	0.0046	0.0374	0.0046	-0.01317	-0.008
Z006E0121	-0.08936	-0.1856	-0.00065	-0.05329	-0.22165	-0.08936	-0.06581	-0.08936	-0.15684	0.00926
Z006E0122	0.13041	0.14422	0.07945	0.10655	0.25907	0.13041	0.08992	0.13041	0.10513	0.14836
Z006E0123	-0.3486	-0.37186	-0.34706	-0.34619	-0.3519	-0.3486	-0.31447	-0.3486	-0.33122	-0.33292
Z006E0125	0.09155	0.11567	0.05355	0.16061	0.24945	0.09155	0.11828	0.09155	0.065	0.23519
Z006E0126	-0.46302	-0.47687	-0.49071	-0.43973	-0.33476	-0.46302	-0.44369	-0.46302	-0.42054	-0.40946
Z006E0128	0.07482	0.09195	0.06863	0.06494	0.04672	0.07482	0.04537	0.07482	0.07829	0.0961
Z006E0129	0.23423	0.25037	0.20874	0.22706	0.23204	0.23423	0.18139	0.23423	0.22118	0.375
Z006E0133	-0.114	-0.09628	-0.06891	-0.15283	-0.05418	-0.114	-0.14501	-0.114	-0.15793	-0.18168
Z006E0134	0.07247	0.07443	0.09324	0.04207	0.19619	0.07247	0.06663	0.07247	0.0194	0.15454
Z006E0135	0.02262	0.0821	0.11578	0.0341	-0.10659	0.02262	0.03878	0.02262	0.03895	-0.07315
Z006E0136	0.08844	0.08342	0.16268	0.02443	0.11115	0.08844	0.00177	0.08844	0.16854	0.03431
Z006E0137	-0.03018	-0.0194	-0.03438	-0.05402	0.0284	-0.03018	0.05213	-0.03018	-0.09857	0.07876
Z006E0138	0.02943	0.03228	0.04098	-0.03494	-0.05701	0.02943	-0.06594	0.02943	0.08761	0.09958
Z006E0139	0.30389	0.26205	0.3144	0.34823	0.17978	0.30389	0.29449	0.30389	0.26601	0.24821
Z006E0140	0.14337	0.15551	0.1365	0.15747	0.33515	0.14337	0.07161	0.14337	0.20111	0.03537
Z006E0141	0.35385	0.36739	0.46414	0.42883	0.38614	0.35385	0.39695	0.35385	0.32518	0.31849
Z006E0142	0.09504	0.09881	0.12848	0.04307	0.07249	0.09504	-0.0081	0.09504	0.17013	0.17415
Z006E0143	-0.21551	-0.19538	-0.25542	-0.2204	-0.1958	-0.21551	-0.16787	-0.21551	-0.23035	-0.07025
Z006E0144	0.1535	0.21787	0.27228	0.1852	0.28649	0.1535	0.15917	0.1535	0.08029	0.04856
Z006E0145	-0.08879	0.01731	-0.16372	-0.03638	-0.2029	-0.08879	-0.03354	-0.08879	-0.04269	-0.13169
Z006E0146	-0.0442	-0.15413	-0.14913	-0.03184	-0.04654	-0.0442	-0.10307	-0.0442	-0.12723	-0.0048
Z006E0147	0.04561	0.03141	0.07121	-0.02035	0.01746	0.04561	0.06674	0.04561	0.07001	0.07668
Z006E0148	-0.03995	-0.04415	-0.22046	-0.03173	-0.24563	-0.03995	-0.09503	-0.03995	-0.02318	0.04769
Z006E0149	-0.18723	-0.17541	-0.1582	-0.23055	-0.2978	-0.18723	-0.27161	-0.18723	-0.24961	-0.25637
Z006E0150	-0.12098	-0.12303	-0.0966	-0.08612	-0.24935	-0.12098	-0.13682	-0.12098	-0.05419	-0.20126
Z006E0152	-0.47577	-0.56693	-0.45151	-0.49664	-0.40033	-0.47577	-0.48773	-0.47577	-0.48873	-0.54038
Z006E0153	0.32924	0.36563	0.31508	0.38497	0.34094	0.32924	0.31589	0.32924	0.27149	0.31908
Z006E0154	0.20601	0.21144	0.09689	0.24062	0.35444	0.20601	0.20803	0.20601	0.25164	0.29582
Z006E0155	0.14495	0.1578	0.2467	0.21864	0.16888	0.14495	0.19049	0.14495	0.11199	0.15089
Z006E0156	0.24706	0.16363	0.29639	0.26665	0.21927	0.24706	0.23954	0.24706	0.21957	0.21495
Z006E0157	0.56154	0.5677	0.43425	0.60252	0.56226	0.56154	0.57412	0.56154	0.5107	0.49327
Z006E0158	-0.00709	0.00808	0.02707	-0.04901	0.14524	-0.00709	-0.10414	-0.00709	-0.05506	0.0651
Z006E0159	0.17805	0.19045	0.30486	0.21203	0.16238	0.17805	0.19807	0.17805	0.09774	0.10646
Z006E0160	-0.27254	-0.26679	-0.24704	-0.31773	-0.2837	-0.27254	-0.27896	-0.27254	-0.20413	-0.33804
Z006E0161	0.11353	0.21926	0.17339	0.05135	0.11267	0.11353	0.12505	0.11353	0.13014	0.16156
Z006E0162	-0.49793	-0.49416	-0.53714	-0.49376	-0.60933	-0.49793	-0.57688	-0.49793	-0.46033	-0.60268
Z006E0163	-0.18287	-0.16702	-0.09761	-0.21233	-0.13721	-0.18287	-0.13754	-0.18287	-0.09917	-0.23047
Z006E0164	-0.17842	-0.1685	-0.14012	-0.24978	-0.26479	-0.17842	-0.2599	-0.17842	-0.13014	-0.10786
Z006E0165	0.03742	0.03619	0.03974	0.08916	0.04638	0.03742	0.12381	0.03742	0.09588	0.06835
Z006E0166	-0.09771	-0.08649	-0.12264	-0.11994	-0.07515	-0.09771	-0.09326	-0.09771	-0.15601	0.00856
Z006E0167	0.12167	0.14972	0.15061	0.05683	0.14219	0.12167	0.11738	0.12167	0.15589	0.1307
Z006E0168	0.16876	0.29521	0.14739	0.21242	0.20788	0.16876	0.09722	0.16876	0.08153	0.27582
Z006E0169	-0.06494	-0.10595	-0.13459	-0.01523	0.11661	-0.06494	-0.07728	-0.06494	-0.10384	-0.04706
Z006E0170	-0.02065	-0.13165	0.06093	-0.00171	-0.18534	-0.02065	-0.00111	-0.02065	0.04302	-0.11773
Z006E0171	-0.3002	-0.30861	-0.36412	-0.25574	-0.17935	-0.3002	-0.23906	-0.3002	-0.23832	-0.22508
Z006E0172	0.41825	0.32381	0.42288	0.46578	0.38116	0.41825	0.4226	0.41825	0.37844	0.53804
Z006E0173	-0.47388	-0.45898	-0.35877	-0.51063	-0.35818	-0.47388	-0.45789	-0.47388	-0.54784	-0.4759
Z006E0174	0.70989	0.72009	0.76687	0.67178	0.76847	0.70989	0.69255	0.70989	0.78764	0.80716
Z006E0175	-0.3983	-0.38574	-0.37676	-0.34469	-0.24387	-0.3983	-0.40443	-0.3983	-0.45999	-0.31108
Z006E0176	0.15677	0.14836	0.0873	0.13704	0.30966	0.15677	0.12575	0.15677	0.2694	0.08117
Z006E0177	-0.07949	-0.07354	-0.0637	-0.09463	0.02986	-0.07949	-0.07791	-0.07949	-0.10622	0.01085
Z006E0178	-0.06815	-0.0598	-0.06496	-0.03531	0.0646	-0.06815	-0.12904	-0.06815	-0.14114	-0.16375
Z006E0179	0.20341	0.19684	0.17464	0.21389	0.18386	0.20341	0.14625	0.20341	0.24051	0.09155
Z006E0180	-0.09841	-0.10194	-0.00524	-0.0744	-0.23063	-0.09841	-0.01412	-0.09841	-0.05993	-0.02072
Z006E0181	0.12995	0.14202	0.03431	0.0763	0.18277	0.12995	0.06076	0.12995	0.20439	0.06003
Z006E0182	-0.03826	-0.04549	-0.00481	0.00406	0.16746	-0.03826	-0.04194	-0.03826	-0.08387	-0.11467
Z006E0183	-0.08171	-0.08211	-0.21163	-0.0571	-0.23478	-0.08171	-0.17413	-0.08171	-0.01866	-0.03134
Z006E0184	-0.2319	-0.24771	-0.16923	-0.26275	-0.17323	-0.2319	-0.24399	-0.2319	-0.28335	-0.18881
Z006E0185	-0.21653	-0.2013	-0.28089	-0.15963	-0.033	-0.21653	-0.19478	-0.21653	-0.27045	-0.10426
Z006E0186	-0.06304	-0.05621	-0.12246	-0.02962	-0.07699	-0.06304	-0.12006	-0.06304	-0.12982	-0.15181
Z006E0188	0.1862	0.19343	0.34613	0.23621	0.14975	0.1862	0.25126	0.1862	0.19911	0.11981
Z006E0190	-0.51005	-0.48855	-0.54489	-0.44598	-0.49825	-0.51005	-0.45443	-0.51005	-0.57345	-0.35959
Z006E0191	-0.11602	-0.1094	0.00675	-0.09634	-0.11012	-0.11602	-0.19461	-0.11602	-0.04854	-0.21619
Z006E0192	-0.10579	-0.10633	0.01994	-0.14166	-0.11937	-0.10579	-0.09874	-0.10579	-0.04917	-0.19856
Z006E0193	-0.18676	-0.19534	-0.09538	-0.14749	-0.2822	-0.18676	-0.1275	-0.18676	-0.11988	-0.27778
Z006E0194	0.12574	0.11628	0.22694	0.16363	0.00194	0.12574	0.21782	0.12574	0.17717	0.04571
Z006E0195	0.40148	0.40279	0.26257	0.42979	0.26717	0.40148	0.4199	0.40148	0.4202	0.51477
Z006E0196	0.08059	0.0885	0.08107	0.09142	0.04432	0.08059	0.03089	0.08059	0.11048	-0.00394
Z006E0197	0.22982	0.2424	0.30438	0.21737	0.08156	0.22982	0.27353	0.22982	0.19928	0.36442
Z006E0198	0.25706	0.26191	0.23422	0.29018	0.11856	0.25706	0.25037	0.25706	0.25679	0.35646
Z006E0199	-0.06777	-0.17593	-0.14507	-0.01831	-0.09292	-0.06777	0.00333	-0.06777	0.0095	0.05709
Z006E0200	-0.01268	-0.02247	0.1	0.00569	0.20203	-0.01268	0.02804	-0.01268	0.08917	-0.11794
Z007E0001	0.00817	0.0571	-0.0309	0.02762	-0.03004	0.00817	-0.01608	0.00817	0.02983	0.01034
Z007E0002	-0.09038	0.00012	-0.03929	-0.10433	-0.06684	-0.09038	-0.05125	-0.09038	-0.1261	-0.09338
Z007E0003	0.08803	0.16791	0.15841	0.07377	-0.00994	0.08803	0.05842	0.08803	0.12052	0.09399
Z007E0004	0.3206	0.27659	0.36962	0.3093	0.36629	0.3206	0.2844	0.3206	0.30166	0.31671
Z007E0005	0.10126	0.16529	0.05068	0.08112	0.12013	0.10126	0.13267	0.10126	0.08065	0.09364
Z007E0007	-0.06644	-0.12718	-0.05991	-0.07344	-0.07751	-0.06644	-0.10652	-0.06644	-0.09441	-0.06303
Z007E0008	0.1743	0.07182	0.16902	0.18865	0.11101	0.1743	0.20657	0.1743	0.14975	0.17069
Z007E0009	0.43243	0.35752	0.39073	0.41579	0.53651	0.43243	0.44736	0.43243	0.47659	0.43615
Z007E0010	-0.08339	-0.12342	-0.03572	-0.09423	0.03469	-0.08339	-0.0706	-0.08339	-0.11135	-0.0866
Z007E0011	-0.26292	-0.32448	-0.33054	-0.2392	-0.15415	-0.26292	-0.27569	-0.26292	-0.31568	-0.26701
Z007E0012	-0.03599	-0.11168	-0.08889	-0.01783	-0.01624	-0.03599	-0.02963	-0.03599	0.00003	-0.03422
Z007E0013	-0.08359	-0.02308	-0.07795	-0.0591	-0.1372	-0.08359	-0.06287	-0.08359	-0.12042	-0.08615
Z007E0014	-0.08014	-0.11915	-0.03302	-0.09147	-0.10761	-0.08014	-0.12497	-0.08014	-0.10018	-0.08453
Z007E0015	0.22368	0.30316	0.27679	0.21409	0.30604	0.22368	0.232	0.22368	0.19803	0.2263
Z007E0016	-0.15314	-0.08701	-0.12232	-0.1338	-0.13119	-0.15314	-0.17023	-0.15314	-0.11413	-0.1571
Z007E0017	-0.02748	0.03447	-0.09711	-0.04303	-0.04731	-0.02748	-0.03382	-0.02748	-0.00649	-0.03031
Z007E0019	-0.24108	-0.35626	-0.20293	-0.24317	-0.3467	-0.24108	-0.29221	-0.24108	-0.20778	-0.23243
Z007E0020	0.10949	0.05233	0.12093	0.1077	0.16717	0.10949	0.09519	0.10949	0.09928	0.10914
Z007E0021	-0.09113	-0.15195	-0.02614	-0.10539	-0.01948	-0.09113	-0.06012	-0.09113	-0.03867	-0.0877
Z007E0022	0.02924	-0.00677	0.02189	0.02483	0.01263	0.02924	-0.01725	0.02924	-0.01242	0.03431
Z007E0023	0.08904	0.01011	0.02612	0.10656	0.07696	0.08904	0.10222	0.08904	0.11218	0.09434
Z007E0024	0.39514	0.48951	0.38752	0.38823	0.41247	0.39514	0.36697	0.39514	0.35275	0.39202
Z007E0025	-0.2038	-0.28834	-0.21299	-0.18724	-0.17291	-0.2038	-0.21511	-0.2038	-0.24306	-0.20718
Z007E0027	-0.41322	-0.32672	-0.40365	-0.42094	-0.28516	-0.41322	-0.39132	-0.41322	-0.44536	-0.41052
Z007E0029	0.01163	0.09031	-0.05176	-0.00109	-0.00491	0.01163	-0.02755	0.01163	-0.04339	0.01788
Z007E0030	-0.04327	-0.10146	-0.11793	-0.0587	-0.17197	-0.04327	-0.03719	-0.04327	-0.08393	-0.0469
Z007E0031	0.35687	0.2719	0.31129	0.37361	0.24685	0.35687	0.38551	0.35687	0.31981	0.3575
Z007E0032	-0.00016	-0.10217	-0.00922	-0.01175	-0.00899	-0.00016	-0.02189	-0.00016	0.03606	0.00037
Z007E0033	0.03068	0.09106	-0.0261	0.04814	0.02742	0.03068	0.00146	0.03068	0.05092	0.02775
Z007E0034	-0.12384	-0.14384	-0.14822	-0.1307	-0.11036	-0.12384	-0.11265	-0.12384	-0.16417	-0.12711
Z007E0036	0.19053	0.15583	0.17424	0.18001	0.10708	0.19053	0.2039	0.19053	0.1766	0.18621
Z007E0037	-0.1335	-0.08257	-0.18168	-0.14984	-0.10775	-0.1335	-0.0991	-0.1335	-0.09158	-0.13386
Z007E0038	-0.07617	0.04995	-0.03219	-0.09487	-0.09276	-0.07617	-0.07543	-0.07617	-0.03953	-0.07633
Z007E0040	0.14878	0.22386	0.12024	0.14143	0.07274	0.14878	0.14699	0.14878	0.09099	0.14801
Z007E0042	0.366	0.43434	0.44188	0.35175	0.48057	0.366	0.38719	0.366	0.3549	0.36755
Z007E0044	-0.06953	-0.03742	-0.05585	-0.05581	-0.09256	-0.06953	-0.10238	-0.06953	-0.08174	-0.07923
Z007E0045	-0.18312	-0.22023	-0.1656	-0.19042	-0.08067	-0.18312	-0.19615	-0.18312	-0.22175	-0.17795
Z007E0046	-0.26437	-0.21028	-0.32834	-0.25843	-0.21155	-0.26437	-0.30978	-0.26437	-0.31904	-0.26377
Z007E0047	-0.09289	-0.04947	-0.08211	-0.11197	-0.10997	-0.09289	-0.08839	-0.09289	-0.112	-0.09322
Z007E0049	-0.1531	-0.10983	-0.13159	-0.14026	-0.10353	-0.1531	-0.14138	-0.1531	-0.16194	-0.16002
Z007E0050	0.04325	-0.02021	0.09749	0.06038	0.04588	0.04325	0.06203	0.04325	0.08688	0.0408
Z007E0051	-0.09645	-0.13137	-0.04623	-0.10786	-0.00884	-0.09645	-0.07498	-0.09645	-0.06463	-0.0895
Z007E0052	-0.13176	-0.07408	-0.13203	-0.10672	-0.14812	-0.13176	-0.10697	-0.13176	-0.11209	-0.1368
Z007E0053	-0.05401	-0.0951	-0.05748	-0.06176	0.06369	-0.05401	-0.01765	-0.05401	-0.02795	-0.04777
Z007E0054	-0.27529	-0.37147	-0.34783	-0.25552	-0.27835	-0.27529	-0.28768	-0.27529	-0.26393	-0.27583
Z007E0055	0.05358	0.10879	0.12439	0.06881	-0.0293	0.05358	0.06964	0.05358	0.10801	0.0468
Z007E0056	0.39466	0.31278	0.31665	0.37907	0.30021	0.39466	0.40829	0.39466	0.39532	0.39798
Z007E0058	0.34432	0.30985	0.38138	0.33554	0.44422	0.34432	0.30795	0.34432	0.3126	0.34286
Z007E0059	0.42216	0.33084	0.41558	0.40212	0.37819	0.42216	0.43179	0.42216	0.41413	0.42219
Z007E0060	0.07552	-0.06228	0.08527	0.05485	0.15399	0.07552	0.03835	0.07552	0.13848	0.07916
Z007E0061	0.05005	-0.01466	0.10428	0.07007	-0.05639	0.05005	0.05482	0.05005	0.02379	0.04906
Z007E0062	-0.03162	-0.11288	-0.02063	-0.01669	0.04928	-0.03162	-0.025	-0.03162	-0.04943	-0.03113
Z007E0063	-0.02507	0.05612	-0.01881	-0.03431	0.00396	-0.02507	-0.05338	-0.02507	-0.00273	-0.01708
Z007E0064	0.30532	0.23985	0.31728	0.29073	0.32546	0.30532	0.3354	0.30532	0.35244	0.31054
Z007E0065	0.03597	-0.03803	-0.04183	0.01899	0.02809	0.03597	0.0556	0.03597	0.08594	0.02885
Z007E0066	-0.2033	-0.2484	-0.14615	-0.2159	-0.23615	-0.2033	-0.20524	-0.2033	-0.21922	-0.20115
Z007E0067	-0.29841	-0.26723	-0.28276	-0.28629	-0.17787	-0.29841	-0.26876	-0.29841	-0.30374	-0.30887
Z007E0068	-0.23036	-0.15956	-0.19227	-0.24489	-0.29397	-0.23036	-0.23801	-0.23036	-0.18986	-0.23423
Z007E0069	-0.10722	-0.18676	-0.13142	-0.08874	0.01258	-0.10722	-0.09166	-0.10722	-0.13508	-0.11332
Z007E0070	0.10917	0.00375	0.12852	0.12088	0.22919	0.10917	0.12741	0.10917	0.17377	0.10913
Z007E0071	0.04742	0.10003	0.04551	0.06477	0.07527	0.04742	0.03192	0.04742	0.05364	0.04176
Z007E0072	-0.24042	-0.28237	-0.28832	-0.25308	-0.32639	-0.24042	-0.27168	-0.24042	-0.224	-0.24115
Z007E0073	-0.10742	-0.04694	-0.15923	-0.12848	-0.10979	-0.10742	-0.07472	-0.10742	-0.11189	-0.11427
Z007E0074	-0.2913	-0.14349	-0.25008	-0.26994	-0.28861	-0.2913	-0.2848	-0.2913	-0.27739	-0.29206
Z007E0075	0.03672	-0.06086	0.03413	0.04903	0.05713	0.03672	0.01028	0.03672	0.08323	0.03316
Z007E0077	-0.13931	-0.11221	-0.11948	-0.12855	-0.22934	-0.13931	-0.13139	-0.13931	-0.11908	-0.14039
Z007E0078	-0.02211	-0.11277	-0.0189	-0.04326	-0.01094	-0.02211	0.00571	-0.02211	0.03823	-0.022
Z007E0079	-0.19606	-0.23729	-0.1684	-0.21044	-0.20538	-0.19606	-0.18131	-0.19606	-0.1611	-0.19563
Z007E0080	-0.07994	-0.09458	-0.0729	-0.09963	-0.02441	-0.07994	-0.12736	-0.07994	-0.03439	-0.0754
Z007E0081	-0.02904	-0.07255	0.02652	-0.02186	0.0881	-0.02904	-0.04395	-0.02904	-0.06266	-0.03187
Z007E0082	-0.15651	-0.24084	-0.16287	-0.1596	-0.04314	-0.15651	-0.13271	-0.15651	-0.16384	-0.16461
Z007E0083	0.01825	-0.06944	0.01872	0.03234	0.01328	0.01825	0.02775	0.01825	-0.00961	0.02121
Z007E0084	0.12366	0.05125	0.1784	0.14632	0.14242	0.12366	0.12508	0.12366	0.16898	0.12654
Z007E0085	0.64676	0.70298	0.73165	0.66316	0.67167	0.64676	0.66293	0.64676	0.69355	0.65033
Z007E0086	-0.05372	0.03733	-0.07546	-0.06351	-0.06496	-0.05372	-0.09569	-0.05372	-0.11036	-0.0461
Z007E0087	0.3524	0.44185	0.39695	0.34253	0.29954	0.3524	0.34886	0.3524	0.3167	0.35631
Z007E0088	-0.32169	-0.26182	-0.38381	-0.34163	-0.41996	-0.32169	-0.2819	-0.32169	-0.28574	-0.3281
Z007E0089	-0.37791	-0.29646	-0.3632	-0.38895	-0.39847	-0.37791	-0.4072	-0.37791	-0.34893	-0.37873
Z007E0091	-0.03269	0.13204	-0.02572	-0.0055	-0.0197	-0.03269	-0.05913	-0.03269	-0.04215	-0.02793
Z007E0092	0.36155	0.41933	0.32569	0.37977	0.46925	0.36155	0.39439	0.36155	0.38868	0.36289
Z007E0093	-0.20627	-0.13451	-0.13015	-0.22054	-0.19743	-0.20627	-0.19837	-0.20627	-0.21312	-0.2069
Z007E0094	-0.03396	-0.00417	-0.02496	-0.05717	-0.04384	-0.03396	-0.01267	-0.03396	-0.00743	-0.0336
Z007E0095	0.41964	0.3586	0.48658	0.44071	0.31123	0.41964	0.3848	0.41964	0.4457	0.42633
Z007E0096	0.11723	0.02911	0.1159	0.0976	0.11619	0.11723	0.12541	0.11723	0.11422	0.11602
Z007E0098	-0.13042	-0.21164	-0.13582	-0.11778	-0.14827	-0.13042	-0.16623	-0.13042	-0.09177	-0.13289
Z007E0099	-0.0582	-0.12298	-0.09854	-0.07258	-0.04725	-0.0582	-0.03306	-0.0582	-0.09032	-0.06415
Z007E0100	-0.10652	-0.03028	-0.05824	-0.11646	-0.16587	-0.10652	-0.13495	-0.10652	-0.08607	-0.0989
Z007E0101	0.02586	-0.02267	0.0881	0.04875	0.11858	0.02586	-0.01116	0.02586	-0.00112	0.02207
Z007E0103	0.10752	0.15794	0.07435	0.0868	0.16185	0.10752	0.08912	0.10752	0.16967	0.09872
Z007E0104	-0.07008	-0.03457	-0.05993	-0.09129	-0.14803	-0.07008	-0.10807	-0.07008	-0.05075	-0.06852
Z007E0105	-0.28928	-0.31182	-0.30912	-0.29766	-0.26359	-0.28928	-0.25845	-0.28928	-0.26626	-0.29123
Z007E0106	-0.12505	-0.20151	-0.17488	-0.14164	-0.21132	-0.12505	-0.11441	-0.12505	-0.15602	-0.12928
Z007E0107	-0.09943	-0.18816	-0.08399	-0.08262	0.0057	-0.09943	-0.13878	-0.09943	-0.11941	-0.09779
Z007E0108	0.18189	0.12041	0.09733	0.16806	0.16097	0.18189	0.16967	0.18189	0.20026	0.18068
Z007E0109	-0.131	-0.04575	-0.07889	-0.14632	-0.11881	-0.131	-0.10925	-0.131	-0.15551	-0.13475
Z007E0110	-0.44982	-0.49973	-0.4446	-0.45884	-0.4408	-0.44982	-0.41836	-0.44982	-0.44543	-0.44734
Z007E0111	0.49051	0.56668	0.42583	0.47869	0.55568	0.49051	0.47903	0.49051	0.447	0.48464
Z007E0112	-0.00251	0.06418	-0.03672	0.01792	0.09116	-0.00251	-0.02501	-0.00251	0.01459	0.00108
Z007E0114	0.36641	0.41948	0.44498	0.38504	0.40679	0.36641	0.38671	0.36641	0.3642	0.35549
Z007E0115	-0.02188	0.0541	-0.02042	-0.03969	0.01301	-0.02188	-0.04416	-0.02188	-0.04969	-0.02843
Z007E0116	-0.14177	-0.0399	-0.07916	-0.15615	-0.0303	-0.14177	-0.12053	-0.14177	-0.15604	-0.14825
Z007E0117	-0.13689	-0.16228	-0.15295	-0.1432	-0.11258	-0.13689	-0.12808	-0.13689	-0.18706	-0.12963
Z007E0118	0.12157	0.07808	0.15559	0.11465	0.13869	0.12157	0.13818	0.12157	0.08241	0.12613
Z007E0119	0.06022	-0.03748	0.05623	0.0766	-0.01619	0.06022	0.03141	0.06022	0.08925	0.06493
Z007E0120	-0.09078	-0.13977	-0.03085	-0.10482	-0.1232	-0.09078	-0.09159	-0.09078	-0.06942	-0.08834
Z007E0121	-0.05644	-0.10436	-0.04601	-0.06759	-0.13916	-0.05644	-0.07492	-0.05644	-0.03024	-0.04925
Z007E0122	-0.07946	-0.01648	0.01483	-0.05746	0.05468	-0.07946	-0.1144	-0.07946	-0.09935	-0.07778
Z007E0123	0.13091	0.21401	0.19597	0.11927	0.15647	0.13091	0.11331	0.13091	0.10874	0.12449
Z007E0124	0.2389	0.22405	0.26163	0.23159	0.31952	0.2389	0.23524	0.2389	0.22046	0.23982
Z007E0126	0.02327	-0.07038	-0.00221	0.04036	0.01511	0.02327	-0.01859	0.02327	0.07081	0.02401
Z007E0129	-0.10952	0.01493	-0.16337	-0.12478	-0.10663	-0.10952	-0.08435	-0.10952	-0.08255	-0.10871
Z007E0130	0.15653	0.10358	0.15915	0.17919	0.05323	0.15653	0.19219	0.15653	0.11639	0.15119
Z007E0131	0.28558	0.21297	0.34684	0.30705	0.27167	0.28558	0.31566	0.28558	0.261	0.28301
Z007E0132	0.23462	0.10037	0.21472	0.21504	0.17261	0.23462	0.20192	0.23462	0.21779	0.23087
Z007E0133	0.11021	0.12872	0.14511	0.12139	0.15608	0.11021	0.14312	0.11021	0.17442	0.10659
Z007E0134	0.30072	0.43408	0.24851	0.28767	0.28958	0.30072	0.27055	0.30072	0.31766	0.30378
Z007E0135	-0.08457	-0.10198	-0.15277	-0.06896	-0.19316	-0.08457	-0.06891	-0.08457	-0.05121	-0.09074
Z007E0136	-0.26438	-0.10987	-0.19765	-0.27853	-0.28849	-0.26438	-0.31272	-0.26438	-0.2413	-0.2559
Z007E0137	0.23189	0.11135	0.23664	0.25505	0.20468	0.23189	0.25313	0.23189	0.21551	0.22414
Z007E0138	-0.25746	-0.14912	-0.24056	-0.2453	-0.2505	-0.25746	-0.23239	-0.25746	-0.23178	-0.25424
Z007E0139	0.14685	0.08697	0.16546	0.17093	0.17306	0.14685	0.17823	0.14685	0.18111	0.14174
Z007E0140	0.0312	-0.04426	-0.0363	0.01644	0.02261	0.0312	0.04194	0.0312	0.04191	0.03204
Z007E0141	0.10854	0.186	0.16622	0.09034	0.1216	0.10854	0.13255	0.10854	0.15859	0.10536
Z007E0142	0.09156	0.05161	0.1328	0.09783	-0.0235	0.09156	0.06228	0.09156	0.04569	0.09019
Z007E0143	-0.27299	-0.20408	-0.22004	-0.28745	-0.28759	-0.27299	-0.25324	-0.27299	-0.28393	-0.28049
Z007E0144	-0.33485	-0.41903	-0.34271	-0.35775	-0.22668	-0.33485	-0.30876	-0.33485	-0.26698	-0.34164
Z007E0145	-0.23048	-0.37257	-0.2141	-0.20723	-0.1972	-0.23048	-0.2102	-0.23048	-0.17387	-0.22975
Z007E0146	-0.22111	-0.28055	-0.1722	-0.23331	-0.23618	-0.22111	-0.18947	-0.22111	-0.25326	-0.21577
Z007E0147	-0.19769	-0.13693	-0.247	-0.17721	-0.15526	-0.19769	-0.16494	-0.19769	-0.25266	-0.19507
Z007E0148	0.39404	0.53199	0.31619	0.37774	0.40029	0.39404	0.43307	0.39404	0.40336	0.39174
Z007E0149	0.01809	0.10359	0.0252	0.00889	0.05762	0.01809	-0.01243	0.01809	0.05179	0.01905
Z007E0150	0.1743	0.10028	0.14543	0.19156	0.20625	0.1743	0.13436	0.1743	0.18149	0.17581
Z007E0151	0.10558	0.0595	0.08504	0.09949	0.02848	0.10558	0.1347	0.10558	0.05269	0.11163
Z007E0152	0.00463	-0.02572	0.00835	-0.00337	-0.07107	0.00463	-0.01882	0.00463	-0.04907	0.01233
Z007E0154	0.08051	0.0322	0.09907	0.10469	0.16013	0.08051	0.09303	0.08051	0.08131	0.08395
Z007E0155	-0.00951	-0.0867	0.06257	0.00949	0.02038	-0.00951	0.02138	-0.00951	0.04549	-0.01275
Z007E0156	0.0802	0.02135	0.12166	0.10099	-0.02601	0.0802	0.0868	0.0802	0.04996	0.07578
Z007E0157	0.07377	0.03762	0.0535	0.06693	0.03641	0.07377	0.0369	0.07377	0.06887	0.0715
Z007E0158	-0.14232	-0.21408	-0.1254	-0.11916	-0.13199	-0.14232	-0.12923	-0.14232	-0.0957	-0.14112
Z007E0159	0.08059	-0.06544	0.14314	0.0833	0.04062	0.08059	0.11805	0.08059	0.08423	0.0831
Z007E0160	0.45404	0.57916	0.45416	0.46866	0.53553	0.45404	0.46139	0.45404	0.45573	0.44688
Z007E0161	0.10865	0.196	0.16401	0.09473	0.06706	0.10865	0.13847	0.10865	0.08363	0.10232
Z007E0162	-0.25657	-0.31743	-0.2231	-0.232	-0.25986	-0.25657	-0.24892	-0.25657	-0.28634	-0.26189
Z007E0163	-0.19631	-0.13331	-0.2536	-0.17817	-0.1939	-0.19631	-0.21684	-0.19631	-0.18167	-0.19886
Z007E0164	-0.17235	-0.1327	-0.21722	-0.15238	-0.17826	-0.17235	-0.13882	-0.17235	-0.21128	-0.17354
Z007E0165	-0.0618	-0.13751	-0.07267	-0.08298	-0.07846	-0.0618	-0.0511	-0.0618	-0.0511	-0.05705
Z007E0167	-0.00227	0.02779	0.00434	0.01215	0.0428	-0.00227	0.01617	-0.00227	-0.01823	-0.00767
Z007E0168	-0.07384	-0.14477	-0.0286	-0.0529	-0.15487	-0.07384	-0.11301	-0.07384	-0.03667	-0.07586
Z007E0169	-0.0955	-0.23202	-0.15735	-0.11246	-0.11905	-0.0955	-0.08378	-0.0955	-0.04041	-0.09445
Z007E0170	-0.06592	0.10414	-0.08221	-0.07491	-0.2058	-0.06592	-0.11294	-0.06592	-0.05875	-0.06601
Z007E0172	0.04639	0.08156	0.00029	0.06175	0.0732	0.04639	0.07112	0.04639	0.10023	0.03554
Z007E0173	0.54224	0.63076	0.54511	0.53196	0.66442	0.54224	0.54649	0.54224	0.58162	0.53838
Z007E0174	-0.09212	-0.18328	-0.09765	-0.07704	-0.09374	-0.09212	-0.13342	-0.09212	-0.03984	-0.09888
Z007E0175	0.00276	-0.0667	-0.03626	0.00093	-0.00676	0.00276	0.01413	0.00276	0.03219	0.00155
Z007E0176	-0.00873	-0.06432	-0.01414	0.01942	0.03438	-0.00873	0.02821	-0.00873	-0.06855	-0.00207
Z007E0177	-0.19745	-0.22453	-0.18781	-0.20662	-0.20746	-0.19745	-0.18906	-0.19745	-0.247	-0.19621
Z007E0178	-0.10717	-0.21841	-0.05604	-0.12169	-0.08434	-0.10717	-0.08504	-0.10717	-0.10203	-0.11523
Z007E0179	-0.08119	-0.14071	-0.13466	-0.09748	-0.05235	-0.08119	-0.04605	-0.08119	-0.11762	-0.0782
Z007E0180	0.11971	0.19449	0.19948	0.1034	0.11596	0.11971	0.13387	0.11971	0.17789	0.12057
Z007E0181	0.04056	-0.02893	0.0927	0.06206	-0.04152	0.04056	0.00324	0.04056	0.01312	0.0366
Z007E0182	0.144	0.19647	0.12679	0.12523	0.17837	0.144	0.17655	0.144	0.19158	0.13638
Z007E0183	0.37729	0.34242	0.3925	0.36524	0.36815	0.37729	0.38794	0.37729	0.4023	0.3791
Z007E0185	-0.03499	-0.09607	-0.10338	-0.046	-0.03103	-0.03499	-0.07876	-0.03499	-0.07301	-0.03167
Z007E0186	-0.0679	-0.12467	-0.11783	-0.08008	-0.07299	-0.0679	-0.04977	-0.0679	-0.05773	-0.07417
Z007E0187	-0.05417	-0.10136	-0.00564	-0.06567	-0.06251	-0.05417	-0.09431	-0.05417	-0.07028	-0.05911
Z007E0188	0.0449	-0.0216	0.03974	0.02697	0.01695	0.0449	0.0611	0.0449	0.02283	0.04554
Z007E0189	0.00512	-0.05754	-0.06351	-0.00598	-0.01793	0.00512	-0.04061	0.00512	-0.03148	0.00793
Z007E0191	0.02026	0.1564	0.09983	0.04085	0.08999	0.02026	-0.00044	0.02026	0.05358	0.01513
Z007E0192	-0.06801	-0.11967	-0.12118	-0.08271	-0.12715	-0.06801	-0.04542	-0.06801	-0.12088	-0.06934
Z007E0193	-0.15816	-0.21087	-0.16159	-0.16767	-0.15987	-0.15816	-0.14705	-0.15816	-0.11523	-0.15477
Z007E0194	0.13275	0.25231	0.09934	0.11422	0.05839	0.13275	0.15895	0.13275	0.15531	0.12877
Z007E0195	-0.22581	-0.27717	-0.18927	-0.23774	-0.2437	-0.22581	-0.21825	-0.22581	-0.23963	-0.22469
Z007E0196	0.11712	0.07612	0.02308	0.10513	0.07829	0.11712	0.08055	0.11712	0.05893	0.11735
Z007E0197	0.10617	0.01916	0.11644	0.11916	0.15636	0.10617	0.13387	0.10617	0.14669	0.10922
Z007E0198	-0.11464	-0.1784	-0.0837	-0.09112	-0.17713	-0.11464	-0.11285	-0.11464	-0.09361	-0.11566
Z007E0199	-0.16868	-0.25203	-0.17164	-0.18811	-0.08311	-0.16868	-0.15189	-0.16868	-0.17986	-0.16716
Z007E0200	-0.20449	-0.08826	-0.15292	-0.22324	-0.28599	-0.20449	-0.1958	-0.20449	-0.1566	-0.20202
Z008E0001	-0.11194	-0.11829	-0.0447	-0.11221	-0.06598	-0.11194	-0.18469	-0.11194	-0.14992	-0.11025
Z008E0002	0.0841	0.11735	0.14156	0.0802	0.06107	0.0841	0.0867	0.0841	0.1461	0.09061
Z008E0003	0.34874	0.35785	0.27262	0.34886	0.32308	0.34874	0.43564	0.34874	0.26484	0.3431
Z008E0004	0.20187	0.22231	0.28775	0.20331	0.2098	0.20187	0.28165	0.20187	0.24961	0.19641
Z008E0005	-0.10303	-0.11186	-0.03631	-0.10429	-0.14026	-0.10303	-0.22899	-0.10303	-0.02228	-0.09708
Z008E0007	0.09985	0.1266	0.11597	0.10203	-0.00874	0.09985	0.19165	0.09985	0.01888	0.09983
Z008E0008	0.00227	-0.00277	0.04834	0.00461	0.07478	0.00227	0.08044	0.00227	-0.06653	-0.01238
Z008E0009	0.0474	0.08497	0.12797	0.044	0.04269	0.0474	0.12804	0.0474	0.08055	0.04355
Z008E0010	-0.00788	-0.03754	-0.0641	-0.00469	-0.00472	-0.00788	0.01313	-0.00788	0.06825	-0.0148
Z008E0011	0.12846	0.11383	0.16325	0.1266	0.04057	0.12846	0.12292	0.12846	0.20406	0.13263
Z008E0012	-0.23258	-0.20185	-0.16546	-0.22996	-0.34006	-0.23258	-0.35295	-0.23258	-0.15782	-0.23816
Z008E0013	-0.06971	-0.09915	-0.09825	-0.07243	-0.08171	-0.06971	-0.00196	-0.06971	-0.03217	-0.07793
Z008E0014	0.34415	0.35223	0.22122	0.34389	0.37728	0.34415	0.39114	0.34415	0.38306	0.33864
Z008E0015	0.38118	0.37111	0.27147	0.38921	0.29999	0.38118	0.39662	0.38118	0.35395	0.38131
Z008E0016	-0.03357	-0.00965	-0.07887	-0.0406	-0.11499	-0.03357	-0.05297	-0.03357	-0.09544	-0.0231
Z008E0018	0.12697	0.1104	0.04234	0.12547	0.10856	0.12697	0.14055	0.12697	0.1857	0.11832
Z008E0019	-0.02005	0.00524	-0.00993	-0.01628	-0.10104	-0.02005	-0.00756	-0.02005	0.0713	-0.01111
Z008E0020	-0.0837	-0.10045	-0.04234	-0.08441	-0.10947	-0.0837	-0.19584	-0.0837	-0.12854	-0.09797
Z008E0021	-0.13748	-0.12762	-0.22645	-0.13629	-0.18447	-0.13748	-0.06359	-0.13748	-0.09898	-0.14058
Z008E0022	0.34757	0.38025	0.4101	0.35071	0.4475	0.34757	0.41619	0.34757	0.4095	0.34075
Z008E0023	-0.10752	-0.10404	-0.05257	-0.10433	-0.05074	-0.10752	-0.08936	-0.10752	-0.15382	-0.12393
Z008E0024	-0.23831	-0.20841	-0.31998	-0.2425	-0.18494	-0.23831	-0.22045	-0.23831	-0.1817	-0.24255
Z008E0025	-0.1314	-0.14423	-0.22624	-0.12557	-0.14169	-0.1314	-0.23584	-0.1314	-0.1437	-0.13008
Z008E0026	-0.15634	-0.11253	-0.12443	-0.14894	-0.11222	-0.15634	-0.07972	-0.15634	-0.21261	-0.17049
Z008E0027	0.07615	0.09848	0.14454	0.08076	0.12609	0.07615	-0.03424	0.07615	0.16212	0.06739
Z008E0028	-0.09111	-0.08698	-0.11968	-0.09354	-0.00128	-0.09111	-0.01073	-0.09111	-0.02259	-0.08299
Z008E0029	-0.2079	-0.15496	-0.31451	-0.20117	-0.14801	-0.2079	-0.18253	-0.2079	-0.15669	-0.20357
Z008E0030	0.13712	0.16561	0.05008	0.13996	0.11903	0.13712	0.22039	0.13712	0.19099	0.13282
Z008E0031	0.22153	0.22355	0.25899	0.22351	0.29737	0.22153	0.28716	0.22153	0.29506	0.22477
Z008E0032	-0.0252	0.00217	-0.05333	-0.02093	-0.04868	-0.0252	-0.00782	-0.0252	-0.07241	-0.03618
Z008E0033	-0.12873	-0.12021	-0.18055	-0.12192	-0.19454	-0.12873	-0.14166	-0.12873	-0.17647	-0.12256
Z008E0034	-0.37432	-0.40074	-0.45515	-0.37454	-0.30805	-0.37432	-0.35538	-0.37432	-0.34642	-0.38521
Z008E0035	0.08657	0.04728	0.12386	0.09255	0.09941	0.08657	0.01157	0.08657	0.14553	0.07588
Z008E0036	-0.5236	-0.52375	-0.44832	-0.51791	-0.55304	-0.5236	-0.50538	-0.5236	-0.56676	-0.5389
Z008E0037	0.41923	0.43449	0.49081	0.42025	0.437	0.41923	0.48323	0.41923	0.46121	0.41444
Z008E0038	-0.26573	-0.28593	-0.24837	-0.26721	-0.38109	-0.26573	-0.37349	-0.26573	-0.19953	-0.25811
Z008E0039	-0.10762	-0.07504	-0.01623	-0.10524	-0.21082	-0.10762	-0.01619	-0.10762	-0.18021	-0.10764
Z008E0040	-0.04541	-0.02719	-0.10717	-0.0447	-0.11344	-0.04541	-0.01616	-0.04541	-0.10911	-0.0524
Z008E0041	-0.11382	-0.09801	-0.00625	-0.12064	-0.10621	-0.11382	-0.14328	-0.11382	-0.14192	-0.11728
Z008E0042	0.0254	0.01556	-0.03965	0.02227	-0.02044	0.0254	0.11816	0.0254	-0.04368	0.03397
Z008E0044	-0.13755	-0.15603	-0.11954	-0.1401	-0.18539	-0.13755	-0.04989	-0.13755	-0.15529	-0.13078
Z008E0045	-0.11757	-0.14196	-0.02814	-0.11985	-0.21431	-0.11757	-0.04311	-0.11757	-0.09427	-0.12323
Z008E0046	0.01602	0.0025	-0.02664	0.01277	-0.01629	0.01602	0.0511	0.01602	-0.05029	0.00906
Z008E0047	-0.01049	0.02778	0.03585	-0.0061	-0.0533	-0.01049	-0.06027	-0.01049	0.00775	-0.00602
Z008E0048	-0.16983	-0.17017	-0.12652	-0.16096	-0.09418	-0.16983	-0.28581	-0.16983	-0.16942	-0.17238
Z008E0049	-0.13917	-0.18196	-0.1947	-0.13699	-0.19901	-0.13917	-0.20681	-0.13917	-0.20041	-0.14613
Z008E0051	-0.05012	-0.06288	-0.13713	-0.0523	-0.00185	-0.05012	-0.11024	-0.05012	-0.00749	-0.05165
Z008E0052	0.33237	0.30867	0.39031	0.3295	0.35813	0.33237	0.39027	0.33237	0.3813	0.33898
Z008E0053	-0.26261	-0.25395	-0.30586	-0.26099	-0.17408	-0.26261	-0.36043	-0.26261	-0.19126	-0.26725
Z008E0054	0.04721	0.03336	0.0616	0.04541	0.09682	0.04721	0.05874	0.04721	0.10444	0.03826
Z008E0055	-0.34247	-0.37507	-0.26471	-0.34226	-0.42819	-0.34247	-0.39108	-0.34247	-0.41719	-0.34529
Z008E0056	-0.03137	0.00723	-0.09149	-0.02436	0.02646	-0.03137	-0.11397	-0.03137	-0.06576	-0.04135
Z008E0057	-0.08206	-0.10113	-0.03859	-0.07746	-0.13122	-0.08206	-0.05953	-0.08206	-0.01362	-0.08883
Z008E0058	-0.01632	-0.03939	0.02766	-0.01282	-0.10576	-0.01632	0.0358	-0.01632	0.04923	-0.01086
Z008E0059	-0.12752	-0.0716	-0.06532	-0.11942	-0.1407	-0.12752	-0.09639	-0.12752	-0.14523	-0.12626
Z008E0061	0.08831	0.10091	0.00467	0.08921	-0.00943	0.08831	0.04441	0.08831	0.15105	0.10109
Z008E0062	-0.39212	-0.41703	-0.50114	-0.38706	-0.50008	-0.39212	-0.32803	-0.39212	-0.32867	-0.38551
Z008E0063	0.02539	0.0605	-0.08786	0.031	0.10556	0.02539	-0.0073	0.02539	-0.00055	0.03058
Z008E0064	-0.19768	-0.20434	-0.16402	-0.19132	-0.17552	-0.19768	-0.15227	-0.19768	-0.11884	-0.19371
Z008E0065	0.17621	0.1853	0.11929	0.1767	0.16152	0.17621	0.09035	0.17621	0.12705	0.16877
Z008E0066	-0.02084	0.00433	-0.00897	-0.02307	0.02016	-0.02084	0.05121	-0.02084	0.01222	-0.02309
Z008E0068	-0.17571	-0.16298	-0.27066	-0.17383	-0.07558	-0.17571	-0.2075	-0.17571	-0.21365	-0.16906
Z008E0069	-0.55422	-0.50694	-0.49888	-0.5498	-0.46172	-0.55422	-0.48203	-0.55422	-0.46772	-0.54705
Z008E0070	0.12827	0.15327	0.21205	0.12439	0.09768	0.12827	0.2143	0.12827	0.0912	0.12314
Z008E0071	0.47204	0.45315	0.45158	0.4715	0.43	0.47204	0.37536	0.47204	0.43947	0.47327
Z008E0072	0.34166	0.361	0.30117	0.33714	0.44345	0.34166	0.33201	0.34166	0.27477	0.35141
Z008E0073	0.13595	0.10122	0.07322	0.13125	0.05671	0.13595	0.15791	0.13595	0.05234	0.12679
Z008E0074	-0.08146	-0.05814	-0.09397	-0.07836	-0.08219	-0.08146	-0.19865	-0.08146	-0.13496	-0.09237
Z008E0075	-0.08797	-0.06083	-0.03806	-0.09145	-0.06877	-0.08797	-0.14235	-0.08797	-0.03883	-0.08753
Z008E0076	0.03993	0.07266	0.12773	0.03776	0.04738	0.03993	0.14503	0.03993	-0.0457	0.03135
Z008E0077	-0.06748	-0.00716	-0.02195	-0.06839	-0.05705	-0.06748	-0.03653	-0.06748	-0.09234	-0.06453
Z008E0078	0.17662	0.15691	0.23707	0.17655	0.11622	0.17662	0.13238	0.17662	0.11212	0.17988
Z008E0079	-0.08783	-0.08984	-0.09254	-0.0856	-0.11736	-0.08783	-0.06286	-0.08783	-0.13446	-0.08682
Z008E0080	-0.45192	-0.45378	-0.39355	-0.4567	-0.41988	-0.45192	-0.56118	-0.45192	-0.48671	-0.44653
Z008E0081	0.11573	0.16121	0.03402	0.11237	0.08154	0.11573	0.14353	0.11573	0.19069	0.1248
Z008E0082	-0.25603	-0.2747	-0.38638	-0.2481	-0.21367	-0.25603	-0.18862	-0.25603	-0.31213	-0.27005
Z008E0083	-0.17371	-0.17923	-0.09439	-0.17376	-0.04932	-0.17371	-0.20623	-0.17371	-0.21155	-0.16918
Z008E0084	0.01999	-0.01679	-0.076	0.02342	0.01534	0.01999	-0.03018	0.01999	-0.04253	0.00955
Z008E0085	0.10073	0.12556	0.00846	0.09745	0.20031	0.10073	0.0747	0.10073	0.03992	0.10145
Z008E0086	0.10631	0.09418	0.21184	0.1035	0.13245	0.10631	0.18975	0.10631	0.14829	0.10136
Z008E0087	-0.16281	-0.12619	-0.05779	-0.16335	-0.1781	-0.16281	-0.25047	-0.16281	-0.21233	-0.1713
Z008E0088	0.26779	0.26227	0.34711	0.26774	0.39218	0.26779	0.23527	0.26779	0.22995	0.27232
Z008E0090	0.3244	0.34746	0.34326	0.32813	0.31589	0.3244	0.27139	0.3244	0.28847	0.32883
Z008E0091	-0.17121	-0.15834	-0.11975	-0.17901	-0.26529	-0.17121	-0.25285	-0.17121	-0.13018	-0.15974
Z008E0092	-0.01894	-0.02718	-0.08506	-0.01586	-0.04742	-0.01894	0.013	-0.01894	0.07514	-0.01194
Z008E0093	0.08911	0.10054	0.11013	0.08459	0.11677	0.08911	0.07085	0.08911	0.16834	0.09442
Z008E0094	0.00577	0.02831	-0.06465	0.01029	0.09008	0.00577	-0.03293	0.00577	0.06663	0.00144
Z008E0095	0.22262	0.20133	0.14639	0.22194	0.24237	0.22262	0.29173	0.22262	0.24901	0.21656
Z008E0096	0.11826	0.11184	0.19567	0.12156	0.08919	0.11826	0.01805	0.11826	0.09458	0.1187
Z008E0097	0.01515	-0.02505	0.08027	0.0127	0.00795	0.01515	-0.04446	0.01515	0.05012	0.00735
Z008E0098	0.017	-0.00305	-0.09517	0.02306	0.09655	0.017	0.02514	0.017	0.06114	0.01766
Z008E0099	-0.18346	-0.17899	-0.12403	-0.18243	-0.21413	-0.18346	-0.1083	-0.18346	-0.11906	-0.17856
Z008E0100	0.28187	0.26822	0.2875	0.28122	0.24438	0.28187	0.35914	0.28187	0.31356	0.27465
Z008E0101	-0.138	-0.17288	-0.05628	-0.14322	-0.1893	-0.138	-0.20432	-0.138	-0.11123	-0.14279
Z008E0102	0.12712	0.09068	0.02957	0.12444	0.13306	0.12712	0.12655	0.12712	0.17504	0.11883
Z008E0103	0.3839	0.38373	0.37776	0.39244	0.39369	0.3839	0.44079	0.3839	0.35888	0.38185
Z008E0104	-0.34228	-0.29982	-0.42255	-0.34453	-0.2526	-0.34228	-0.24966	-0.34228	-0.28046	-0.33144
Z008E0106	-0.26057	-0.24427	-0.18301	-0.25318	-0.31107	-0.26057	-0.28329	-0.26057	-0.2935	-0.25696
Z008E0107	-0.08165	-0.11613	-0.13101	-0.08238	-0.04645	-0.08165	-0.03382	-0.08165	-0.02005	-0.07549
Z008E0108	-0.07469	-0.11148	0.00804	-0.07706	-0.04634	-0.07469	-0.1284	-0.07469	-0.03464	-0.07957
Z008E0109	-0.2807	-0.3022	-0.21813	-0.28129	-0.29533	-0.2807	-0.28328	-0.2807	-0.2292	-0.29119
Z008E0110	-0.08317	-0.11358	-0.15344	-0.08686	-0.07033	-0.08317	-0.18273	-0.08317	-0.14262	-0.09331
Z008E0111	-0.23076	-0.24867	-0.15303	-0.23345	-0.24147	-0.23076	-0.1547	-0.23076	-0.17836	-0.2244
Z008E0112	0.31561	0.28797	0.38461	0.31792	0.2422	0.31561	0.31228	0.31561	0.38909	0.30783
Z008E0113	0.05845	0.03853	-0.01661	0.05805	0.12802	0.05845	-0.03685	0.05845	0.01331	0.04905
Z008E0114	0.21276	0.21284	0.19988	0.21237	0.22145	0.21276	0.14544	0.21276	0.17834	0.21998
Z008E0115	-0.10562	-0.07855	-0.17337	-0.10963	-0.13332	-0.10562	-0.05323	-0.10562	-0.17271	-0.09664
Z008E0116	0.12217	0.19216	0.17748	0.13126	0.1211	0.12217	0.14927	0.12217	0.11179	0.12331
Z008E0117	0.41875	0.40643	0.36521	0.4246	0.40266	0.41875	0.43443	0.41875	0.48902	0.4095
Z008E0118	-0.24077	-0.2228	-0.25975	-0.24755	-0.12738	-0.24077	-0.16193	-0.24077	-0.18279	-0.23015
Z008E0119	-0.1826	-0.21701	-0.30498	-0.17622	-0.18737	-0.1826	-0.11549	-0.1826	-0.25233	-0.19554
Z008E0120	0.12217	0.14033	0.04667	0.1233	0.17823	0.12217	0.01947	0.12217	0.14379	0.11573
Z008E0121	-0.08061	-0.08772	-0.01933	-0.08398	-0.04786	-0.08061	-0.00728	-0.08061	-0.00769	-0.07215
Z008E0122	0.07442	0.05534	0.08235	0.07067	0.04277	0.07442	0.07955	0.07442	0.12397	0.06697
Z008E0123	0.14407	0.17599	0.0143	0.14732	0.19405	0.14407	0.21509	0.14407	0.09613	0.14771
Z008E0124	-0.1094	-0.11226	-0.0449	-0.10834	-0.09513	-0.1094	-0.1026	-0.1094	-0.04253	-0.12109
Z008E0125	-0.13403	-0.11046	-0.04464	-0.13713	-0.14918	-0.13403	-0.22848	-0.13403	-0.20098	-0.14223
Z008E0126	0.54024	0.55998	0.65085	0.53499	0.50739	0.54024	0.44706	0.54024	0.59334	0.53602
Z008E0127	0.01169	0.01064	-0.04685	0.0177	-0.08185	0.01169	0.02231	0.01169	0.09395	0.01835
Z008E0128	0.14594	0.12767	0.04651	0.14446	0.25785	0.14594	0.04042	0.14594	0.12018	0.14811
Z008E0129	0.07669	0.11045	0.06348	0.07352	-0.04836	0.07669	0.1336	0.07669	-0.01356	0.07189
Z008E0130	-0.16502	-0.11783	-0.25277	-0.16626	-0.08984	-0.16502	-0.18621	-0.16502	-0.19315	-0.15959
Z008E0131	0.20662	0.24656	0.18161	0.20948	0.14455	0.20662	0.11221	0.20662	0.17837	0.21415
Z008E0132	0.19751	0.24734	0.25808	0.19626	0.23546	0.19751	0.20982	0.19751	0.26974	0.19619
Z008E0133	-0.40466	-0.42603	-0.49557	-0.40037	-0.42624	-0.40466	-0.39506	-0.40466	-0.31078	-0.40038
Z008E0134	-0.16896	-0.15622	-0.12718	-0.15899	-0.10324	-0.16896	-0.15881	-0.16896	-0.17277	-0.17256
Z008E0135	-0.05793	-0.03507	-0.15773	-0.05178	0.03188	-0.05793	-0.04376	-0.05793	0.05569	-0.05215
Z008E0136	-0.02582	-0.05496	-0.04933	-0.02862	-0.08837	-0.02582	-0.05733	-0.02582	0.00066	-0.02634
Z008E0137	0.16591	0.16743	0.10864	0.1659	0.07054	0.16591	0.20754	0.16591	0.12203	0.17213
Z008E0139	-0.06923	-0.0137	-0.11914	-0.06267	-0.14181	-0.06923	-0.04912	-0.06923	-0.08787	-0.06938
Z008E0140	0.13621	0.10607	0.04289	0.13208	0.1668	0.13621	0.1361	0.13621	0.20404	0.14326
Z008E0141	-0.07606	-0.0907	-0.07445	-0.07738	-0.16358	-0.07606	-0.12783	-0.07606	-0.02501	-0.0668
Z008E0142	-0.07192	-0.05561	-0.01426	-0.06641	-0.17826	-0.07192	-0.13093	-0.07192	0.00421	-0.06402
Z008E0144	0.14337	0.18215	0.0859	0.13963	0.02493	0.14337	0.19017	0.14337	0.08407	0.15198
Z008E0145	-0.23693	-0.22162	-0.33861	-0.23946	-0.17847	-0.23693	-0.21905	-0.23693	-0.27908	-0.23368
Z008E0146	-0.30053	-0.26719	-0.24571	-0.29679	-0.41627	-0.30053	-0.27931	-0.30053	-0.34874	-0.31171
Z008E0147	-0.23268	-0.25854	-0.27882	-0.23606	-0.10377	-0.23268	-0.1778	-0.23268	-0.17473	-0.2343
Z008E0149	0.64756	0.66089	0.67399	0.64268	0.64642	0.64756	0.54483	0.64756	0.69337	0.64463
Z008E0150	-0.18524	-0.13855	-0.12338	-0.17936	-0.22269	-0.18524	-0.17455	-0.18524	-0.09151	-0.17914
Z008E0151	-0.01126	0.00014	-0.07009	-0.0192	0.06587	-0.01126	-0.11357	-0.01126	0.04665	-0.01323
Z008E0153	0.13035	0.14912	0.05776	0.12588	0.21627	0.13035	0.04767	0.13035	0.08851	0.1336
Z008E0154	-0.13331	-0.16492	-0.0866	-0.12677	-0.15371	-0.13331	-0.27048	-0.13331	-0.055	-0.14527
Z008E0155	-0.23769	-0.21173	-0.1271	-0.24387	-0.32332	-0.23769	-0.13869	-0.23769	-0.339	-0.23867
Z008E0156	0.12848	0.18188	0.18932	0.13048	0.08159	0.12848	0.21005	0.12848	0.19582	0.13584
Z008E0157	0.08497	0.07469	0.00456	0.08201	0.0912	0.08497	0.099	0.08497	0.16361	0.09165
Z008E0158	-0.22159	-0.24493	-0.28009	-0.2255	-0.2979	-0.22159	-0.24507	-0.22159	-0.30264	-0.21892
Z008E0159	-0.12564	-0.15754	-0.06131	-0.12262	-0.19264	-0.12564	-0.20042	-0.12564	-0.07629	-0.13295
Z008E0160	-0.2749	-0.27561	-0.37478	-0.2717	-0.28048	-0.2749	-0.19519	-0.2749	-0.34438	-0.2857
Z008E0161	0.0109	0.04659	0.05952	0.01509	-0.08483	0.0109	-0.08827	0.0109	-0.00536	0.01429
Z008E0162	0.13037	0.15883	0.16462	0.13225	0.11738	0.13037	0.20277	0.13037	0.08328	0.13552
Z008E0163	0.15392	0.17314	0.23221	0.14868	0.25192	0.15392	0.11324	0.15392	0.2159	0.16445
Z008E0164	-0.01972	0.00904	0.05475	-0.01555	-0.04386	-0.01972	0.06319	-0.01972	0.03269	-0.02652
Z008E0165	-0.1461	-0.12762	-0.22733	-0.15083	-0.04778	-0.1461	-0.25005	-0.1461	-0.07896	-0.15025
Z008E0166	0.2332	0.21634	0.2664	0.23479	0.2362	0.2332	0.1955	0.2332	0.28378	0.22944
Z008E0167	0.30015	0.29527	0.34991	0.31029	0.27836	0.30015	0.19608	0.30015	0.29333	0.29721
Z008E0168	-0.09709	-0.12002	-0.1065	-0.10012	-0.10552	-0.09709	-0.02491	-0.09709	-0.18951	-0.10655
Z008E0169	-0.20448	-0.22483	-0.28059	-0.2074	-0.26076	-0.20448	-0.24004	-0.20448	-0.26871	-0.19623
Z008E0170	0.03498	-0.00025	-0.03071	0.03083	0.05267	0.03498	0.01053	0.03498	-0.02632	0.0421
Z008E0171	-0.02053	-0.01819	-0.02608	-0.01302	-0.07734	-0.02053	0.0627	-0.02053	-0.06723	-0.01835
Z008E0172	-0.25383	-0.28698	-0.33281	-0.2478	-0.22696	-0.25383	-0.3011	-0.25383	-0.25317	-0.26075
Z008E0173	0.20309	0.17408	0.10446	0.20156	0.2018	0.20309	0.21148	0.20309	0.19828	0.19636
Z008E0174	0.55872	0.56224	0.60016	0.56647	0.60017	0.55872	0.54843	0.55872	0.66635	0.55997
Z008E0175	-0.04529	-0.07281	-0.14777	-0.04835	-0.08888	-0.04529	-0.10528	-0.04529	0.00943	-0.03563
Z008E0176	0.38756	0.38008	0.41576	0.39363	0.37073	0.38756	0.26741	0.38756	0.3852	0.38609
Z008E0177	0.0189	0.01859	-0.03004	0.01852	-0.00406	0.0189	0.03476	0.0189	0.10193	0.02403
Z008E0178	-0.24317	-0.19085	-0.14224	-0.2449	-0.31158	-0.24317	-0.21181	-0.24317	-0.30058	-0.24358
Z008E0179	-0.03853	-0.06271	-0.14319	-0.04046	-0.01208	-0.03853	-0.08988	-0.03853	0.02879	-0.03079
Z008E0180	-0.22523	-0.17195	-0.16453	-0.21769	-0.17848	-0.22523	-0.20545	-0.22523	-0.19502	-0.2371
Z008E0181	-0.15773	-0.16284	-0.20467	-0.15991	-0.186	-0.15773	-0.1149	-0.15773	-0.19997	-0.15112
Z008E0182	-0.26791	-0.29051	-0.36981	-0.26315	-0.23624	-0.26791	-0.26308	-0.26791	-0.16947	-0.26447
Z008E0183	-0.1517	-0.15447	-0.16583	-0.15003	-0.13789	-0.1517	-0.12778	-0.1517	-0.20436	-0.16618
Z008E0184	-0.19755	-0.16768	-0.23966	-0.20016	-0.19071	-0.19755	-0.27863	-0.19755	-0.18786	-0.18752
Z008E0185	0.23157	0.22541	0.30679	0.22985	0.15715	0.23157	0.24802	0.23157	0.16308	0.23637
Z008E0186	0.07119	0.10181	-0.019	0.06838	0.16456	0.07119	0.16951	0.07119	-0.00613	0.06386
Z008E0187	0.10223	0.06386	0.04607	0.09962	0.10393	0.10223	0.08482	0.10223	0.02443	0.09542
Z008E0188	-0.00664	0.01828	0.06338	-0.01012	0.08685	-0.00664	-0.05258	-0.00664	0.04159	-0.01123
Z008E0189	-0.03788	-0.04813	-0.06456	-0.03129	-0.03036	-0.03788	-0.0297	-0.03788	0.00778	-0.03457
Z008E0190	-0.01309	-0.03408	0.07185	-0.01589	-0.10088	-0.01309	0.06867	-0.01309	-0.10332	-0.01569
Z008E0191	0.23104	0.263	0.17628	0.22868	0.13681	0.23104	0.27049	0.23104	0.17835	0.23973
Z008E0192	0.38776	0.40382	0.33548	0.38022	0.36562	0.38776	0.49018	0.38776	0.28668	0.38446
Z008E0193	-0.07558	-0.02502	-0.00919	-0.06973	-0.10923	-0.07558	-0.18598	-0.07558	0.03144	-0.06867
Z008E0194	0.22476	0.24553	0.3395	0.21821	0.13932	0.22476	0.16851	0.22476	0.14506	0.22744
Z008E0195	-0.3672	-0.33735	-0.27662	-0.3678	-0.36806	-0.3672	-0.34286	-0.3672	-0.43175	-0.37637
Z008E0196	0.29283	0.27354	0.26937	0.29104	0.20757	0.29283	0.39227	0.29283	0.32187	0.29835
Z008E0197	-0.15695	-0.15537	-0.10237	-0.15418	-0.09748	-0.15695	-0.14283	-0.15695	-0.17382	-0.17239
Z008E0198	-0.23423	-0.23352	-0.22968	-0.23685	-0.30485	-0.23423	-0.34517	-0.23423	-0.16934	-0.22628
Z008E0199	-0.13849	-0.09432	-0.19955	-0.13896	-0.16499	-0.13849	-0.08911	-0.13849	-0.19381	-0.13484
Z008E0200	0.26954	0.23014	0.16657	0.26656	0.33004	0.26954	0.21223	0.26954	0.31456	0.26286
Z009E0001	0.16235	0.07779	0.08536	0.17165	0.19611	0.16235	0.11911	0.16235	0.17313	0.26044
Z009E0002	0.13583	0.04819	0.05765	0.12914	0.11238	0.13583	0.08223	0.13583	0.16854	0.09847
Z009E0003	-0.11674	-0.14967	-0.04669	-0.10927	-0.1455	-0.11674	-0.10448	-0.11674	-0.09141	-0.10396
Z009E0004	0.35527	0.28337	0.29215	0.34956	0.3506	0.35527	0.33528	0.35527	0.38439	0.41274
Z009E0005	0.03662	0.12927	-0.00049	0.02723	0.00757	0.03662	0.08434	0.03662	0.08603	0.06177
Z009E0007	0.12324	0.17962	0.08118	0.12024	0.0962	0.12324	0.07459	0.12324	0.09718	0.16736
Z009E0008	0.32464	0.3737	0.36552	0.33314	0.35202	0.32464	0.41693	0.32464	0.33815	0.40708
Z009E0009	0.08479	0.02613	0.00877	0.08181	0.12118	0.08479	0.10071	0.08479	0.11406	0.05358
Z009E0010	-0.01476	-0.09447	0.06317	-0.00628	-0.03734	-0.01476	0.00841	-0.01476	-0.05421	-0.06973
Z009E0012	-0.3274	-0.27278	-0.34752	-0.33579	-0.3289	-0.3274	-0.27867	-0.3274	-0.30343	-0.38867
Z009E0013	0.14093	0.19785	0.18573	0.14872	0.1468	0.14093	0.17858	0.14093	0.16045	0.13119
Z009E0014	-0.05289	-0.13478	-0.01155	-0.04249	-0.06313	-0.05289	-0.06713	-0.05289	-0.10429	-0.08764
Z009E0015	0.10547	0.15626	0.13021	0.11671	0.13685	0.10547	0.12534	0.10547	0.04952	0.0772
Z009E0016	-0.18142	-0.14906	-0.2104	-0.18551	-0.20665	-0.18142	-0.19452	-0.18142	-0.20661	-0.16022
Z009E0017	-0.12851	-0.2079	-0.22049	-0.13497	-0.10929	-0.12851	-0.18374	-0.12851	-0.16176	-0.16916
Z009E0018	-0.01601	0.06686	0.01817	-0.02452	-0.01779	-0.01601	0.03519	-0.01601	0.0261	0.05344
Z009E0019	-0.15502	-0.20329	-0.09794	-0.1604	-0.1201	-0.15502	-0.17825	-0.15502	-0.19099	-0.22192
Z009E0020	0.08779	0.1822	0.13763	0.08303	0.13633	0.08779	0.04171	0.08779	0.05548	0.15405
Z009E0021	0.1093	0.06738	0.17197	0.103	0.14662	0.1093	0.11887	0.1093	0.13436	0.03874
Z009E0022	-0.14371	-0.25251	-0.11058	-0.1509	-0.13401	-0.14371	-0.08808	-0.14371	-0.11717	-0.18134
Z009E0023	-0.1786	-0.25866	-0.11416	-0.18302	-0.22214	-0.1786	-0.19541	-0.1786	-0.20812	-0.14945
Z009E0024	0.03375	0.11034	-0.01171	0.04087	0.07421	0.03375	0.10029	0.03375	0.01537	0.04666
Z009E0025	0.04277	0.10498	0.06022	0.0379	0.03549	0.04277	0.11336	0.04277	0.02568	-0.01273
Z009E0026	-0.54473	-0.60014	-0.48913	-0.53873	-0.52183	-0.54473	-0.53635	-0.54473	-0.58228	-0.47758
Z009E0027	-0.14695	-0.13051	-0.09472	-0.13679	-0.13072	-0.14695	-0.10821	-0.14695	-0.1968	-0.20874
Z009E0028	0.25614	0.20851	0.2178	0.24867	0.24101	0.25614	0.21633	0.25614	0.23594	0.1812
Z009E0029	0.15265	0.08286	0.20199	0.16187	0.15839	0.15265	0.14488	0.15265	0.10559	0.20456
Z009E0030	-0.3327	-0.31095	-0.27804	-0.32539	-0.31865	-0.3327	-0.25795	-0.3327	-0.31442	-0.33423
Z009E0031	0.0394	-0.02588	0.00461	0.03408	0.02219	0.0394	-0.01771	0.0394	0.07457	0.08755
Z009E0032	-0.15761	-0.16834	-0.18292	-0.15108	-0.12634	-0.15761	-0.09981	-0.15761	-0.13387	-0.21539
Z009E0033	-0.08601	-0.10613	-0.09726	-0.091	-0.07751	-0.08601	-0.09453	-0.08601	-0.10891	-0.04901
Z009E0034	-0.06665	-0.07786	-0.0759	-0.0614	-0.0324	-0.06665	-0.04965	-0.06665	-0.09054	0.03304
Z009E0035	-0.32885	-0.28775	-0.3693	-0.32177	-0.35321	-0.32885	-0.30391	-0.32885	-0.2998	-0.38158
Z009E0036	-0.02612	-0.08361	0.04389	-0.01726	-0.04134	-0.02612	-0.04028	-0.02612	-0.00792	0.03266
Z009E0037	0.05496	-0.05118	0.08012	0.04783	0.05564	0.05496	0.07917	0.05496	0.02415	0.12658
Z009E0038	0.14096	0.19553	0.06237	0.13646	0.12938	0.14096	0.0878	0.14096	0.11174	0.10314
Z009E0039	0.34612	0.4041	0.34111	0.35792	0.36086	0.34612	0.35761	0.34612	0.28442	0.38579
Z009E0040	0.41259	0.41905	0.4293	0.41639	0.38465	0.41259	0.44171	0.41259	0.42242	0.3274
Z009E0041	0.23788	0.21269	0.18703	0.23006	0.26767	0.23788	0.20621	0.23788	0.24229	0.26978
Z009E0042	0.07569	0.1559	0.02052	0.0822	0.07688	0.07569	0.13501	0.07569	0.10065	0.03458
Z009E0043	0.08706	0.02042	0.00291	0.08413	0.08874	0.08706	0.11789	0.08706	0.05908	0.1404
Z009E0044	0.26269	0.18082	0.19961	0.25489	0.23731	0.26269	0.25022	0.26269	0.24185	0.32402
Z009E0045	0.09769	0.019	0.03313	0.10764	0.13211	0.09769	0.11054	0.09769	0.1039	0.05851
Z009E0047	0.30964	0.27008	0.37617	0.30096	0.33404	0.30964	0.36805	0.30964	0.28299	0.22273
Z009E0048	0.0551	0.11476	-0.00694	0.06173	0.03458	0.0551	0.12244	0.0551	0.08077	0.01042
Z009E0049	-0.08678	-0.16993	-0.10016	-0.07975	-0.06055	-0.08678	-0.0258	-0.08678	-0.08454	-0.13598
Z009E0050	0.06827	0.14159	0.12898	0.06305	0.09062	0.06827	0.05986	0.06827	0.09751	0.11888
Z009E0051	-0.06045	-0.11707	-0.13874	-0.05586	-0.04313	-0.06045	-0.0252	-0.06045	-0.03671	-0.08722
Z009E0052	-0.09364	0.01552	-0.11815	-0.10236	-0.09634	-0.09364	-0.03616	-0.09364	-0.0489	-0.18106
Z009E0053	-0.21116	-0.14482	-0.2529	-0.20023	-0.1904	-0.21116	-0.18534	-0.21116	-0.19757	-0.18988
Z009E0054	-0.11058	-0.07981	-0.13395	-0.09912	-0.13378	-0.11058	-0.10167	-0.11058	-0.11063	-0.0381
Z009E0055	0.328	0.36508	0.24372	0.33961	0.35192	0.328	0.29321	0.328	0.27754	0.42205
Z009E0056	-0.04067	0.038	-0.00949	-0.03279	0.00792	-0.04067	-0.0017	-0.04067	-0.0272	0.05297
Z009E0057	0.04668	-0.02895	0.10546	0.03808	0.00164	0.04668	0.04501	0.04668	0.02992	0.08985
Z009E0058	0.13987	0.08521	0.19604	0.12968	0.14232	0.13987	0.20218	0.13987	0.17922	0.17244
Z009E0059	-0.22653	-0.27809	-0.1523	-0.23222	-0.23628	-0.22653	-0.22897	-0.22653	-0.19684	-0.3007
Z009E0060	-0.06663	-0.12363	-0.03695	-0.06534	-0.06528	-0.06663	-0.00233	-0.06663	-0.10757	-0.00414
Z009E0061	0.0426	0.07452	0.11596	0.04163	0.03953	0.0426	0.01206	0.0426	0.00432	-0.01524
Z009E0062	0.0208	0.07312	-0.01554	0.01858	-0.00161	0.0208	-0.01008	0.0208	-0.00923	-0.05124
Z009E0063	-0.00918	-0.12507	-0.00882	0.00213	-0.00059	-0.00918	-0.04328	-0.00918	-0.05759	0.09055
Z009E0064	-0.07652	-0.138	-0.00899	-0.08207	-0.08229	-0.07652	-0.11727	-0.07652	-0.04624	-0.12957
Z009E0065	-0.1736	-0.07471	-0.23164	-0.1803	-0.13223	-0.1736	-0.21868	-0.1736	-0.1382	-0.11248
Z009E0066	-0.05461	0.03543	-0.11373	-0.06081	-0.04708	-0.05461	-0.11782	-0.05461	-0.01708	0.01945
Z009E0068	-0.17316	-0.26243	-0.2461	-0.17842	-0.15961	-0.17316	-0.15835	-0.17316	-0.15079	-0.23271
Z009E0069	-0.34971	-0.32197	-0.30295	-0.33969	-0.38465	-0.34971	-0.27907	-0.34971	-0.39255	-0.27958
Z009E0070	-0.04133	0.00134	0.03193	-0.04896	-0.03705	-0.04133	-0.01491	-0.04133	-0.06271	-0.10698
Z009E0071	-0.19746	-0.12097	-0.15751	-0.19041	-0.14849	-0.19746	-0.10947	-0.19746	-0.18316	-0.22469
Z009E0072	-0.03043	0.02329	-0.06453	-0.0335	-0.04844	-0.03043	-0.04766	-0.03043	0.00087	-0.09556
Z009E0073	-0.23072	-0.18414	-0.2665	-0.23421	-0.22217	-0.23072	-0.2325	-0.23072	-0.28011	-0.17923
Z009E0074	-0.3635	-0.27268	-0.31068	-0.36144	-0.31099	-0.3635	-0.39291	-0.3635	-0.34222	-0.28194
Z009E0075	0.31322	0.36962	0.37236	0.30753	0.32542	0.31322	0.35571	0.31322	0.2861	0.36175
Z009E0076	-0.30451	-0.26117	-0.30352	-0.30766	-0.32522	-0.30451	-0.29252	-0.30451	-0.26522	-0.23108
Z009E0077	0.53555	0.50567	0.55209	0.52825	0.56871	0.53555	0.5236	0.53555	0.57954	0.5849
Z009E0078	-0.09398	-0.1586	-0.14573	-0.10136	-0.12681	-0.09398	-0.16114	-0.09398	-0.05299	-0.04471
Z009E0079	-0.06944	0.02126	-0.1258	-0.0747	-0.01644	-0.06944	-0.07841	-0.06944	-0.11206	-0.12305
Z009E0080	0.24978	0.36131	0.19904	0.24064	0.28909	0.24978	0.24954	0.24978	0.23312	0.29634
Z009E0082	-0.11173	-0.02575	-0.17867	-0.11122	-0.11489	-0.11173	-0.1181	-0.11173	-0.14119	-0.04726
Z009E0083	-0.08253	-0.17208	-0.02907	-0.08719	-0.07368	-0.08253	-0.10296	-0.08253	-0.05733	-0.02409
Z009E0084	-0.10946	-0.06112	-0.18045	-0.10185	-0.1304	-0.10946	-0.09408	-0.10946	-0.14453	-0.13993
Z009E0085	0.36019	0.28705	0.4135	0.3659	0.34278	0.36019	0.36809	0.36019	0.38644	0.44539
Z009E0086	-0.08795	-0.15699	-0.14525	-0.08231	-0.05661	-0.08795	-0.08078	-0.08795	-0.13522	-0.11955
Z009E0087	0.11974	0.17758	0.11764	0.12396	0.10812	0.11974	0.10807	0.11974	0.09219	0.19881
Z009E0088	0.12382	0.05511	0.05776	0.11844	0.15909	0.12382	0.13061	0.12382	0.1455	0.06785
Z009E0089	-0.06952	-0.00805	-0.09504	-0.0614	-0.1055	-0.06952	0.00233	-0.06952	-0.04069	-0.03226
Z009E0090	-0.2778	-0.22013	-0.21419	-0.27473	-0.27929	-0.2778	-0.33225	-0.2778	-0.31231	-0.20856
Z009E0091	0.08906	0.14329	0.14692	0.08442	0.08131	0.08906	0.16341	0.08906	0.05702	0.02982
Z009E0092	0.06434	0.11941	0.08396	0.05845	0.11078	0.06434	0.04915	0.06434	0.04723	0.01223
Z009E0093	0.21852	0.31348	0.21192	0.22408	0.26091	0.21852	0.24173	0.21852	0.23277	0.28502
Z009E0094	-0.18837	-0.3168	-0.14219	-0.17962	-0.22658	-0.18837	-0.13871	-0.18837	-0.17266	-0.21283
Z009E0095	0.28686	0.36305	0.33358	0.28057	0.31594	0.28686	0.27806	0.28686	0.31898	0.35408
Z009E0096	-0.16723	-0.09428	-0.23707	-0.16052	-0.17109	-0.16723	-0.17764	-0.16723	-0.19902	-0.07797
Z009E0097	-0.07404	-0.01151	-0.12858	-0.07895	-0.09214	-0.07404	-0.09589	-0.07404	-0.10934	-0.07676
Z009E0098	-0.06118	-0.14495	-0.01282	-0.05104	-0.04683	-0.06118	-0.08949	-0.06118	-0.11162	-0.10431
Z009E0099	-0.13071	-0.23645	-0.0722	-0.11888	-0.15062	-0.13071	-0.16473	-0.13071	-0.17997	-0.06418
Z009E0100	-0.30951	-0.34921	-0.3853	-0.32108	-0.28131	-0.30951	-0.27608	-0.30951	-0.26913	-0.25408
Z009E0101	-0.19775	-0.28606	-0.1663	-0.2027	-0.17727	-0.19775	-0.18807	-0.19775	-0.17779	-0.1291
Z009E0102	0.07452	0.15523	0.14163	0.07115	0.08062	0.07452	0.03419	0.07452	0.04286	0.021
Z009E0103	0.09591	0.1399	0.06519	0.10295	0.08622	0.09591	0.14286	0.09591	0.12217	0.02601
Z009E0104	0.05439	0.01199	0.08663	0.05992	0.07548	0.05439	0.11458	0.05439	0.0736	0.0375
Z009E0105	0.10667	0.04199	0.06313	0.11449	0.06903	0.10667	0.08388	0.10667	0.13161	0.15162
Z009E0106	-0.05872	-0.00793	-0.09486	-0.05067	-0.07365	-0.05872	-0.0389	-0.05872	-0.08951	-0.0813
Z009E0107	0.04757	-0.00039	0.1066	0.05842	0.06475	0.04757	0.10377	0.04757	0.05362	-0.00043
Z009E0108	0.29854	0.27145	0.27122	0.303	0.31449	0.29854	0.38415	0.29854	0.30824	0.24655
Z009E0109	0.39206	0.40583	0.43784	0.403	0.36573	0.39206	0.44216	0.39206	0.34584	0.36714
Z009E0110	-0.29938	-0.26199	-0.26418	-0.28997	-0.28725	-0.29938	-0.21672	-0.29938	-0.34685	-0.22564
Z009E0111	0.24475	0.31987	0.17303	0.24013	0.25488	0.24475	0.18357	0.24475	0.21482	0.21051
Z009E0112	-0.04494	-0.08681	0.01831	-0.05066	-0.08236	-0.04494	-0.06249	-0.04494	-0.07039	-0.0138
Z009E0114	-0.15015	-0.20698	-0.09343	-0.14865	-0.10928	-0.15015	-0.17587	-0.15015	-0.13223	-0.1912
Z009E0115	0.05908	0.09843	0.03197	0.05605	0.03233	0.05908	0.04829	0.05908	0.01317	0.10786
Z009E0117	-0.30345	-0.34757	-0.34011	-0.29574	-0.31937	-0.30345	-0.33425	-0.30345	-0.27921	-0.25492
Z009E0118	-0.01822	-0.03996	-0.04763	-0.02653	-0.05623	-0.01822	0.00685	-0.01822	-0.03246	-0.10454
Z009E0119	0.16316	0.09563	0.16558	0.16482	0.1582	0.16316	0.15579	0.16316	0.19577	0.13066
Z009E0120	-0.09267	-0.1698	-0.1575	-0.09782	-0.09052	-0.09267	-0.10718	-0.09267	-0.12549	-0.05773
Z009E0121	-0.27254	-0.1842	-0.24255	-0.27619	-0.2808	-0.27254	-0.27429	-0.27254	-0.28947	-0.34521
Z009E0122	0.03196	0.00624	0.07433	0.02592	0.03055	0.03196	0.00556	0.03196	0.00203	-0.00157
Z009E0123	-0.05916	-0.13809	-0.01748	-0.0665	-0.07929	-0.05916	-0.03056	-0.05916	-0.02862	-0.11032
Z009E0124	-0.02144	-0.0501	-0.0195	-0.01156	-0.0211	-0.02144	-0.06117	-0.02144	-0.05429	-0.03207
Z009E0125	-0.39058	-0.49563	-0.36326	-0.38318	-0.42306	-0.39058	-0.408	-0.39058	-0.37059	-0.28946
Z009E0126	-0.29657	-0.20761	-0.23336	-0.30432	-0.25521	-0.29657	-0.25749	-0.29657	-0.2605	-0.23521
Z009E0127	0.24519	0.30299	0.30658	0.23865	0.26179	0.24519	0.30133	0.24519	0.2794	0.30063
Z009E0128	0.01785	0.01907	0.0781	0.02014	0.00966	0.01785	0.01949	0.01785	-0.01102	-0.05369
Z009E0129	-0.02848	-0.12624	-0.00137	-0.02027	-0.00377	-0.02848	-0.01997	-0.02848	-0.01801	0.01762
Z009E0130	-0.10329	-0.04666	-0.14348	-0.11152	-0.12116	-0.10329	-0.09381	-0.10329	-0.11892	-0.08073
Z009E0131	-0.1263	-0.17306	-0.10985	-0.13282	-0.16542	-0.1263	-0.0452	-0.1263	-0.13907	-0.19256
Z009E0132	-0.04677	-0.12322	-0.07991	-0.05251	-0.05337	-0.04677	-0.11827	-0.04677	-0.09104	-0.0912
Z009E0133	0.22088	0.27904	0.25883	0.22424	0.23569	0.22088	0.19302	0.22088	0.23851	0.21219
Z009E0134	0.4478	0.38022	0.50199	0.44294	0.4306	0.4478	0.43161	0.4478	0.41419	0.38059
Z009E0135	0.22412	0.20531	0.25433	0.23247	0.20213	0.22412	0.25321	0.22412	0.24132	0.21154
Z009E0136	0.67699	0.60828	0.67289	0.68376	0.64648	0.67699	0.68493	0.67699	0.65094	0.61933
Z009E0137	-0.27182	-0.24003	-0.34018	-0.26771	-0.28783	-0.27182	-0.29912	-0.27182	-0.25057	-0.24095
Z009E0138	-0.11139	-0.18679	-0.15235	-0.10326	-0.06737	-0.11139	-0.15118	-0.11139	-0.11443	-0.12851
Z009E0139	-0.05406	-0.01136	0.02237	-0.05835	-0.08429	-0.05406	-0.00581	-0.05406	-0.08052	-0.1253
Z009E0140	0.64127	0.68811	0.59134	0.65341	0.61178	0.64127	0.63489	0.64127	0.59701	0.69583
Z009E0141	0.31541	0.27589	0.34352	0.30873	0.30151	0.31541	0.29145	0.31541	0.36404	0.36115
Z009E0142	-0.09394	-0.14762	-0.17071	-0.10459	-0.05713	-0.09394	-0.08105	-0.09394	-0.05694	-0.13355
Z009E0143	-0.34476	-0.30036	-0.27791	-0.34746	-0.3667	-0.34476	-0.36312	-0.34476	-0.31553	-0.28348
Z009E0144	0.26675	0.20024	0.23881	0.26587	0.2406	0.26675	0.27515	0.26675	0.30381	0.31385
Z009E0145	-0.24277	-0.30645	-0.27218	-0.25259	-0.26451	-0.24277	-0.2504	-0.24277	-0.27374	-0.19105
Z009E0146	0.12353	0.21797	0.07503	0.13331	0.17735	0.12353	0.09145	0.12353	0.10848	0.08362
Z009E0147	-0.58366	-0.66279	-0.56487	-0.57433	-0.54633	-0.58366	-0.63752	-0.58366	-0.63612	-0.50656
Z009E0149	0.06657	-0.00066	0.00526	0.0626	0.05199	0.06657	0.01968	0.06657	0.03382	0.01993
Z009E0150	-0.47423	-0.47356	-0.43926	-0.47855	-0.4431	-0.47423	-0.45629	-0.47423	-0.49565	-0.49529
Z009E0151	0.11859	0.02598	0.14242	0.11353	0.11299	0.11859	0.09316	0.11859	0.08132	0.07582
Z009E0152	0.11162	0.15841	0.0449	0.10512	0.13006	0.11162	0.14309	0.11162	0.08051	0.12042
Z009E0153	0.11114	0.20927	0.06585	0.10583	0.1119	0.11114	0.03639	0.11114	0.08949	0.16352
Z009E0154	-0.08505	-0.15652	-0.01602	-0.07527	-0.09167	-0.08505	-0.11975	-0.08505	-0.07023	-0.12131
Z009E0155	-0.1432	-0.21876	-0.15652	-0.13441	-0.14862	-0.1432	-0.1929	-0.1432	-0.13946	-0.1787
Z009E0156	-0.12545	-0.06347	-0.11261	-0.11553	-0.09842	-0.12545	-0.07011	-0.12545	-0.15962	-0.17424
Z009E0157	-0.10838	-0.17613	-0.15275	-0.10238	-0.07622	-0.10838	-0.09664	-0.10838	-0.14372	-0.13111
Z009E0158	0.14075	0.08855	0.10797	0.1485	0.12931	0.14075	0.12417	0.14075	0.16371	0.08131
Z009E0159	-0.03135	-0.08351	0.0153	-0.03818	-0.01982	-0.03135	-0.04765	-0.03135	-0.00215	0.02721
Z009E0161	-0.10615	-0.17318	-0.12315	-0.09787	-0.13646	-0.10615	-0.05228	-0.10615	-0.14272	-0.19483
Z009E0162	0.35582	0.43211	0.33534	0.36177	0.35191	0.35582	0.40113	0.35582	0.36981	0.42713
Z009E0163	-0.17225	-0.20898	-0.11995	-0.1783	-0.20546	-0.17225	-0.08328	-0.17225	-0.14197	-0.23139
Z009E0164	0.43746	0.38736	0.50118	0.4463	0.41843	0.43746	0.39729	0.43746	0.45811	0.5152
Z009E0165	-0.00029	-0.08476	-0.00128	-0.00833	0.0035	-0.00029	0.04665	-0.00029	0.02163	-0.08145
Z009E0166	-0.11931	-0.06703	-0.10857	-0.12405	-0.12262	-0.11931	-0.08704	-0.11931	-0.13582	-0.1537
Z009E0167	-0.0225	0.01631	-0.04071	-0.01446	0.00326	-0.0225	0.01364	-0.0225	-0.05404	-0.03518
Z009E0168	0.23231	0.27045	0.26042	0.22609	0.25145	0.23231	0.27742	0.23231	0.23155	0.31382
Z009E0169	-0.05323	-0.00869	-0.02838	-0.05463	-0.04825	-0.05323	-0.08157	-0.05323	-0.08683	-0.08004
Z009E0170	0.73001	0.67694	0.7609	0.7196	0.75892	0.73001	0.78009	0.73001	0.76436	0.79569
Z009E0171	-0.09567	-0.10341	-0.16927	-0.10356	-0.06445	-0.09567	-0.08435	-0.09567	-0.06533	-0.15036
Z009E0173	-0.17223	-0.22687	-0.22882	-0.18221	-0.16859	-0.17223	-0.16965	-0.17223	-0.18957	-0.19378
Z009E0174	0.08943	0.12041	0.14201	0.0976	0.12478	0.08943	0.10419	0.08943	0.04627	0.10569
Z009E0175	-0.15778	-0.07684	-0.10799	-0.16247	-0.15374	-0.15778	-0.192	-0.15778	-0.15725	-0.08748
Z009E0176	0.02639	-0.02053	0.04445	0.03345	0.01132	0.02639	0.07922	0.02639	0.06388	0.10814
Z009E0177	0.11023	0.06596	0.14294	0.10475	0.09876	0.11023	0.09722	0.11023	0.12422	0.03636
Z009E0178	-0.14716	-0.09782	-0.15569	-0.1526	-0.15886	-0.14716	-0.19425	-0.14716	-0.12158	-0.05867
Z009E0179	-0.07186	-0.02179	-0.13185	-0.07813	-0.10551	-0.07186	-0.01948	-0.07186	-0.09419	-0.05782
Z009E0180	0.04768	-0.01541	0.12507	0.05509	0.02273	0.04768	0.13639	0.04768	0.07027	0.09018
Z009E0181	-0.22202	-0.12279	-0.25324	-0.23061	-0.22075	-0.22202	-0.20286	-0.22202	-0.1767	-0.28833
Z009E0182	-0.06858	-0.16339	-0.14724	-0.07648	-0.06629	-0.06858	-0.05214	-0.06858	-0.09534	-0.0653
Z009E0183	-0.30586	-0.32279	-0.36506	-0.29594	-0.31049	-0.30586	-0.34517	-0.30586	-0.28835	-0.21033
Z009E0184	-0.07196	-0.15918	-0.11586	-0.07632	-0.11527	-0.07196	-0.1347	-0.07196	-0.09742	-0.03429
Z009E0186	-0.04909	-0.0051	-0.07981	-0.04205	-0.05878	-0.04909	-0.00214	-0.04909	-0.02283	-0.11899
Z009E0187	-0.08762	-0.04041	-0.0162	-0.09274	-0.11596	-0.08762	-0.05912	-0.08762	-0.05118	-0.03343
Z009E0190	0.24602	0.14903	0.26406	0.25811	0.25474	0.24602	0.23202	0.24602	0.20542	0.20194
Z009E0191	-0.20583	-0.27576	-0.26351	-0.20036	-0.22858	-0.20583	-0.16932	-0.20583	-0.17884	-0.13957
Z009E0192	0.07413	0.10922	0.09727	0.07072	0.10399	0.07413	0.06358	0.07413	0.09442	0.16855
Z009E0193	-0.13772	-0.23353	-0.17788	-0.12759	-0.17748	-0.13772	-0.18075	-0.13772	-0.11731	-0.07635
Z009E0194	-0.26869	-0.23525	-0.21319	-0.2755	-0.25045	-0.26869	-0.20676	-0.26869	-0.29844	-0.3511
Z009E0196	-0.08917	-0.16313	-0.15455	-0.09922	-0.12512	-0.08917	-0.04197	-0.08917	-0.04744	-0.1571
Z009E0197	-0.09614	-0.02031	-0.1724	-0.08696	-0.05021	-0.09614	-0.08328	-0.09614	-0.08507	-0.12597
Z009E0198	0.33617	0.35828	0.36189	0.32861	0.31127	0.33617	0.3429	0.33617	0.34365	0.41913
Z009E0199	-0.06142	0.01044	-0.05736	-0.05094	-0.03497	-0.06142	-0.09718	-0.06142	-0.09354	0.0218
Z009E0200	-0.0516	-0.096	-0.10653	-0.04437	-0.01648	-0.0516	-0.10871	-0.0516	-0.0314	0.02166
Z010E0001	0.06026	0.02094	0.01819	0.04969	0.07054	0.06026	0.03541	0.06026	0.05285	0.04827
Z010E0002	0.23714	0.21795	0.17619	0.21799	0.213	0.23714	0.21819	0.23714	0.25573	0.27345
Z010E0003	-0.09129	-0.0617	-0.04519	-0.12279	-0.15613	-0.09129	-0.07446	-0.09129	-0.07778	-0.14155
Z010E0004	-0.03211	-0.04127	-0.01973	-0.06296	-0.02717	-0.03211	-0.01478	-0.03211	-0.05222	-0.00744
Z010E0006	0.00472	-0.01197	0.02435	-0.02091	0.06209	0.00472	-0.01617	0.00472	-0.00937	-0.00331
Z010E0008	-0.27679	-0.25562	-0.22694	-0.33505	-0.25067	-0.27679	-0.30437	-0.27679	-0.27081	-0.25905
Z010E0009	0.11665	0.05334	0.17863	0.11284	0.11048	0.11665	0.09793	0.11665	0.14459	0.11109
Z010E0010	-0.26649	-0.31412	-0.31525	-0.21762	-0.34999	-0.26649	-0.24701	-0.26649	-0.25869	-0.26468
Z010E0011	-0.05487	-0.10282	-0.12969	-0.08178	-0.00385	-0.05487	-0.03279	-0.05487	-0.04261	-0.02106
Z010E0012	-0.02435	-0.00217	-0.01924	-0.05782	0.02141	-0.02435	-0.04711	-0.02435	-0.04283	-0.02306
Z010E0013	-0.10834	-0.19529	-0.01504	-0.03822	-0.13384	-0.10834	-0.13548	-0.10834	-0.11822	-0.12292
Z010E0015	-0.02316	0.02603	-0.07502	-0.06291	-0.05421	-0.02316	-0.04009	-0.02316	-0.01434	-0.00151
Z010E0016	-0.02834	0.01417	0.00172	-0.04727	-0.03811	-0.02834	0.00022	-0.02834	-0.00455	-0.04344
Z010E0017	0.15209	0.20601	0.24996	0.11167	0.13533	0.15209	0.17588	0.15209	0.12946	0.19417
Z010E0018	-0.00813	-0.02983	-0.01228	-0.0445	0.004	-0.00813	0.01289	-0.00813	-0.02525	0.036
Z010E0019	-0.14934	-0.11192	-0.14625	-0.17734	-0.17564	-0.14934	-0.12626	-0.14934	-0.16088	-0.16906
Z010E0020	-0.12574	-0.09352	-0.13296	-0.08813	-0.16711	-0.12574	-0.12753	-0.12574	-0.14618	-0.0998
Z010E0021	0.07035	0.0861	0.17567	0.04642	0.04673	0.07035	0.08797	0.07035	0.05553	0.05349
Z010E0022	-0.17738	-0.15284	-0.15925	-0.21466	-0.20314	-0.17738	-0.161	-0.17738	-0.19968	-0.15115
Z010E0024	-0.20039	-0.25752	-0.08949	-0.22531	-0.16342	-0.20039	-0.18887	-0.20039	-0.21895	-0.22405
Z010E0025	-0.11488	-0.09132	-0.02023	-0.06931	-0.16631	-0.11488	-0.13314	-0.11488	-0.13185	-0.11645
Z010E0026	0.12607	0.16367	0.18336	0.16363	0.09647	0.12607	0.14434	0.12607	0.1069	0.08433
Z010E0027	-0.05646	-0.10473	0.06537	-0.10224	0.06118	-0.05646	-0.08888	-0.05646	-0.07726	-0.04337
Z010E0028	-0.00353	-0.04754	0.0051	0.05404	-0.01872	-0.00353	-0.02657	-0.00353	0.00988	0.01728
Z010E0029	-0.0146	-0.051	-0.00103	-0.0396	-0.02396	-0.0146	-0.04509	-0.0146	-0.00016	0.00757
Z010E0030	0.17672	0.10651	0.08707	0.22741	0.11118	0.17672	0.14788	0.17672	0.19208	0.18708
Z010E0032	-0.05183	-0.00263	0.00808	-0.1037	-0.07199	-0.05183	-0.05764	-0.05183	-0.0421	-0.04112
Z010E0033	-0.06194	-0.00113	-0.09229	-0.09236	-0.10892	-0.06194	-0.08205	-0.06194	-0.07523	-0.08322
Z010E0034	0.0287	0.07747	0.05601	0.00204	0.01483	0.0287	0.0568	0.0287	0.05268	0.0147
Z010E0035	-0.22511	-0.16596	-0.3038	-0.24338	-0.2227	-0.22511	-0.20287	-0.22511	-0.20261	-0.25869
Z010E0036	0.0318	0.08057	0.05911	0.00514	0.01793	0.0318	0.0599	0.0318	0.05578	0.0178
Z010E0037	0.00838	-0.00684	0.07921	-0.02511	-0.0639	0.00838	-0.01832	0.00838	0.02847	-0.02166
Z010E0038	0.16519	0.13247	0.09854	0.1423	0.11669	0.16519	0.18266	0.16519	0.19139	0.14453
Z010E0039	-0.03171	-0.12349	-0.01802	0.02548	-0.1046	-0.03171	-0.05228	-0.03171	-0.05003	0.00282
Z010E0040	0.17043	0.21607	0.0879	0.13919	0.10243	0.17043	0.16026	0.17043	0.16027	0.15745
Z010E0041	-0.12652	-0.18184	-0.06134	-0.15664	-0.07082	-0.12652	-0.10749	-0.12652	-0.11523	-0.16337
Z010E0042	-0.24463	-0.24127	-0.23775	-0.29094	-0.24788	-0.24463	-0.22822	-0.24463	-0.26436	-0.21776
Z010E0043	0.0362	-0.01954	0.09593	0.02081	0.02983	0.0362	0.01228	0.0362	0.05877	0.00803
Z010E0044	0.13803	0.11434	0.14268	0.11286	0.11581	0.13803	0.15753	0.13803	0.11494	0.17054
Z010E0046	0.10207	0.08301	-0.0051	0.06826	0.13736	0.10207	0.07811	0.10207	0.11432	0.12367
Z010E0047	0.03074	-0.02041	-0.02349	0.08339	0.15111	0.03074	0.0105	0.03074	0.02749	0.06418
Z010E0048	-0.06799	-0.11547	-0.12861	-0.06538	-0.09744	-0.06799	-0.05138	-0.06799	-0.04942	-0.04085
Z010E0049	0.11983	0.11542	0.1356	0.09581	0.09275	0.11983	0.10438	0.11983	0.14597	0.1059
Z010E0051	-0.25686	-0.27409	-0.28583	-0.21134	-0.24387	-0.25686	-0.24095	-0.25686	-0.24393	-0.29835
Z010E0052	-0.0108	-0.06751	-0.05962	0.05749	-0.01395	-0.0108	-0.03577	-0.0108	-0.0193	-0.03195
Z010E0053	-0.19383	-0.1785	-0.26775	-0.22932	-0.22557	-0.19383	-0.17557	-0.19383	-0.17565	-0.16444
Z010E0054	-0.18226	-0.14063	-0.12569	-0.24282	-0.11465	-0.18226	-0.2033	-0.18226	-0.21224	-0.15314
Z010E0055	0.46337	0.53577	0.4665	0.41878	0.55951	0.46337	0.48962	0.46337	0.47558	0.42765
Z010E0056	-0.2536	-0.2851	-0.25193	-0.28831	-0.1495	-0.2536	-0.24171	-0.2536	-0.24578	-0.23645
Z010E0057	-0.02503	0.04157	-0.06223	-0.04871	-0.05086	-0.02503	-0.03851	-0.02503	-0.00049	-0.03812
Z010E0058	0.08392	0.14979	0.05607	0.04209	0.02466	0.08392	0.1013	0.08392	0.06545	0.05293
Z010E0059	-0.19178	-0.11446	-0.20606	-0.18922	-0.14267	-0.19178	-0.16521	-0.19178	-0.21065	-0.21447
Z010E0060	0.17444	0.17526	0.11889	0.16883	0.15716	0.17444	0.15694	0.17444	0.20205	0.16052
Z010E0061	-0.05626	-0.05142	0.02641	-0.028	-0.021	-0.05626	-0.08387	-0.05626	-0.08072	-0.05399
Z010E0062	0.05668	0.03046	0.08306	0.03244	0.00421	0.05668	0.07985	0.05668	0.07718	0.03169
Z010E0063	-0.22675	-0.29745	-0.22696	-0.17555	-0.31449	-0.22675	-0.20335	-0.22675	-0.23938	-0.24732
Z010E0064	0.02495	0.08174	0.02744	-0.00279	0.02851	0.02495	0.00075	0.02495	0.00495	0.04081
Z010E0065	-0.09749	-0.169	-0.19266	-0.0455	-0.06222	-0.09749	-0.11589	-0.09749	-0.11945	-0.06407
Z010E0066	-0.07167	0.00805	-0.07153	-0.1029	-0.07028	-0.07167	-0.08756	-0.07167	-0.08557	-0.08419
Z010E0067	-0.22855	-0.16144	-0.32295	-0.28278	-0.14676	-0.22855	-0.20335	-0.22855	-0.25405	-0.19344
Z010E0068	-0.09531	-0.11806	-0.15656	-0.14207	0.02232	-0.09531	-0.08092	-0.09531	-0.11651	-0.05897
Z010E0069	-0.0425	-0.00966	-0.03059	-0.07282	-0.06627	-0.0425	-0.06232	-0.0425	-0.05171	-0.05552
Z010E0070	0.05144	0.01019	0.04324	0.03105	0.02905	0.05144	0.07202	0.05144	0.06483	0.05308
Z010E0071	-0.14568	-0.11304	-0.23757	-0.11771	-0.08138	-0.14568	-0.16974	-0.14568	-0.16634	-0.14696
Z010E0073	-0.11064	-0.07605	-0.10667	-0.0675	-0.1142	-0.11064	-0.12526	-0.11064	-0.12456	-0.11961
Z010E0075	0.05315	0.01106	0.0626	0.0348	0.12586	0.05315	0.06914	0.05315	0.03551	0.03632
Z010E0076	0.01755	-0.02797	0.00245	-0.00292	-0.03258	0.01755	-0.00958	0.01755	0.03267	0.03877
Z010E0077	-0.23474	-0.26819	-0.17244	-0.20039	-0.31835	-0.23474	-0.26377	-0.23474	-0.22328	-0.22278
Z010E0078	-0.00938	-0.04095	-0.01266	-0.03437	0.06008	-0.00938	0.01111	-0.00938	-0.03045	-0.02918
Z010E0079	-0.22682	-0.29027	-0.15235	-0.26092	-0.16551	-0.22682	-0.25158	-0.22682	-0.21708	-0.23195
Z010E0080	0.05694	0.13223	-0.03903	0.02696	0.05643	0.05694	0.04547	0.05694	0.04675	0.04213
Z010E0082	0.01194	0.0633	0.02133	-0.03203	0.02338	0.01194	-0.00421	0.01194	-0.00654	0.05051
Z010E0083	0.15683	0.12154	0.17785	0.13216	0.15584	0.15683	0.127	0.15683	0.13704	0.18996
Z010E0084	-0.11222	-0.16386	-0.05752	-0.14253	-0.12449	-0.11222	-0.13408	-0.11222	-0.09146	-0.06443
Z010E0085	0.10985	0.03708	0.10955	0.07942	0.04263	0.10985	0.123	0.10985	0.12365	0.12496
Z010E0086	-0.0744	-0.12452	-0.09796	-0.03971	-0.1712	-0.0744	-0.06424	-0.0744	-0.06428	-0.06618
Z010E0087	0.30378	0.32823	0.36916	0.35586	0.26653	0.30378	0.33003	0.30378	0.27856	0.32617
Z010E0088	-0.16554	-0.13136	-0.1945	-0.13138	-0.17315	-0.16554	-0.19047	-0.16554	-0.14945	-0.14766
Z010E0089	-0.17439	-0.24277	-0.18527	-0.13404	-0.12764	-0.17439	-0.20712	-0.17439	-0.1677	-0.16479
Z010E0090	-0.2232	-0.25864	-0.20513	-0.24542	-0.20122	-0.2232	-0.20168	-0.2232	-0.21206	-0.19506
Z010E0091	0.02827	-0.01742	0.06599	0.00672	-0.03054	0.02827	0.0484	0.02827	0.04028	0.05414
Z010E0092	0.04832	0.12661	0.00959	0.02006	0.00435	0.04832	0.07845	0.04832	0.03286	0.02868
Z010E0093	0.14944	0.09486	0.05098	0.1232	0.20562	0.14944	0.12345	0.14944	0.16848	0.11475
Z010E0094	-0.05807	-0.11473	-0.0579	-0.00266	0.00254	-0.05807	-0.08036	-0.05807	-0.078	-0.08087
Z010E0096	0.0995	0.03524	-0.01589	0.15059	0.13769	0.0995	0.11608	0.0995	0.11522	0.04951
Z010E0098	-0.10267	-0.05637	-0.16584	-0.06557	-0.09054	-0.10267	-0.07478	-0.10267	-0.12587	-0.13487
Z010E0099	0.07227	0.00895	0.0926	0.04181	-0.00201	0.07227	0.08738	0.07227	0.06122	0.05722
Z010E0100	-0.05952	-0.05142	-0.02687	-0.07788	-0.10833	-0.05952	-0.08191	-0.05952	-0.07025	-0.07094
Z010E0101	-0.10361	-0.15588	-0.16137	-0.06157	-0.00272	-0.10361	-0.08533	-0.10361	-0.11756	-0.12382
Z010E0102	-0.24467	-0.18908	-0.25474	-0.29279	-0.16466	-0.24467	-0.26962	-0.24467	-0.23455	-0.21631
Z010E0103	0.06784	0.03153	0.08301	0.059	0.03466	0.06784	0.08459	0.06784	0.05516	0.05103
Z010E0104	-0.22586	-0.19928	-0.24666	-0.18503	-0.19255	-0.22586	-0.24674	-0.22586	-0.24971	-0.223
Z010E0105	0.10409	0.067	-0.00274	0.08003	0.16329	0.10409	0.12835	0.10409	0.12097	0.07105
Z010E0106	0.06698	-0.01242	0.13099	0.10949	-0.0059	0.06698	0.07707	0.06698	0.03973	0.07417
Z010E0108	0.27809	0.21905	0.36757	0.24829	0.26334	0.27809	0.24679	0.27809	0.29066	0.29416
Z010E0109	0.13013	0.19077	0.05716	0.0952	0.1099	0.13013	0.14147	0.13013	0.11547	0.15698
Z010E0111	-0.49399	-0.46376	-0.50523	-0.53306	-0.41939	-0.49399	-0.51027	-0.49399	-0.47755	-0.52205
Z010E0112	-0.42281	-0.36527	-0.48927	-0.46025	-0.49652	-0.42281	-0.40386	-0.42281	-0.40373	-0.45806
Z010E0113	-0.31298	-0.34422	-0.31688	-0.34497	-0.32728	-0.31298	-0.33575	-0.31298	-0.29412	-0.33226
Z010E0114	0.31978	0.27186	0.34288	0.36233	0.26847	0.31978	0.33396	0.31978	0.30022	0.31069
Z010E0115	0.01279	0.02003	0.03465	0.02622	-0.04142	0.01279	-0.00496	0.01279	0.02827	0.04479
Z010E0116	-0.1487	-0.09769	-0.16154	-0.10332	-0.19306	-0.1487	-0.16534	-0.1487	-0.13332	-0.1356
Z010E0117	0.02631	0.05152	-0.06787	0.07398	-0.06235	0.02631	0.00469	0.02631	0.04985	-0.00525
Z010E0118	0.11241	0.07123	0.06271	0.10665	0.09259	0.11241	0.13193	0.11241	0.10458	0.10164
Z010E0119	-0.09226	-0.05953	-0.09984	-0.05161	-0.1085	-0.09226	-0.07122	-0.09226	-0.10659	-0.12795
Z010E0120	-0.00247	0.04157	-0.02801	0.05156	-0.02632	-0.00247	0.02741	-0.00247	-0.01343	-0.01578
Z010E0121	0.07052	0.03141	0.03281	0.07001	0.06286	0.07052	0.05493	0.07052	0.06498	0.07369
Z010E0122	0.16201	0.13107	0.19757	0.15058	0.17356	0.16201	0.18478	0.16201	0.14965	0.14976
Z010E0123	0.06291	0.0375	0.02336	0.02653	0.01172	0.06291	0.07888	0.06291	0.04315	0.09264
Z010E0124	-0.01006	-0.04967	0.08027	-0.02635	-0.01553	-0.01006	0.01175	-0.01006	-0.02634	-0.03255
Z010E0125	0.23958	0.28549	0.22167	0.28879	0.24583	0.23958	0.22509	0.23958	0.22905	0.22505
Z010E0126	0.06234	0.08155	0.12492	0.10746	0.00341	0.06234	0.03897	0.06234	0.08143	0.02316
Z010E0127	0.2122	0.18982	0.15803	0.20364	0.22131	0.2122	0.23726	0.2122	0.21975	0.19638
Z010E0128	0.24566	0.30208	0.22314	0.20409	0.16676	0.24566	0.22676	0.24566	0.25798	0.27618
Z010E0129	-0.08729	-0.11794	-0.08237	-0.03417	-0.11277	-0.08729	-0.10904	-0.08729	-0.06596	-0.11544
Z010E0130	0.25382	0.2633	0.15017	0.27683	0.31027	0.25382	0.22821	0.25382	0.22935	0.27508
Z010E0131	0.24967	0.19867	0.23362	0.28754	0.27716	0.24967	0.2624	0.24967	0.22872	0.2188
Z010E0132	0.01012	-0.01691	0.04581	-0.03095	-0.01392	0.01012	-0.01309	0.01012	-0.01129	0.0449
Z010E0133	-0.0772	-0.02813	-0.16775	-0.03441	-0.10812	-0.0772	-0.05627	-0.0772	-0.0583	-0.08848
Z010E0134	-0.10339	-0.15513	-0.06817	-0.06272	-0.10812	-0.10339	-0.08438	-0.10339	-0.08774	-0.07827
Z010E0135	-0.0257	0.01061	0.00318	-0.07259	-0.10271	-0.0257	-0.05233	-0.0257	-0.04834	0.00701
Z010E0136	-0.17559	-0.22287	-0.17544	-0.11729	-0.16187	-0.17559	-0.15441	-0.17559	-0.1648	-0.153
Z010E0137	0.02043	-0.03479	0.0241	0.06685	0.07191	0.02043	-0.00763	0.02043	0.02142	-0.00269
Z010E0138	-0.0627	-0.10849	-0.14651	-0.01674	-0.04613	-0.0627	-0.08003	-0.0627	-0.07982	-0.0231
Z010E0139	-0.01626	-0.04356	-0.0805	-0.04745	-0.02092	-0.01626	-0.00177	-0.01626	0.00097	0.0069
Z010E0141	0.16113	0.18787	0.08886	0.13354	0.1364	0.16113	0.14361	0.16113	0.1424	0.2002
Z010E0142	-0.04791	0.02153	-0.0717	-0.08142	-0.05022	-0.04791	-0.02116	-0.04791	-0.03134	-0.07187
Z010E0143	0.1497	0.21004	0.14157	0.16391	0.11048	0.1497	0.13478	0.1497	0.17128	0.12901
Z010E0144	-0.07361	-0.02633	-0.17991	-0.03946	-0.09304	-0.07361	-0.09498	-0.07361	-0.0925	-0.05422
Z010E0145	-0.01952	0.04448	-0.04454	-0.0646	0.04302	-0.01952	-0.0382	-0.01952	-0.00585	-0.04641
Z010E0146	-0.09499	-0.09254	-0.01617	-0.05013	-0.17306	-0.09499	-0.0798	-0.09499	-0.12142	-0.07659
Z010E0147	0.23261	0.21239	0.21879	0.18373	0.29127	0.23261	0.2502	0.23261	0.22338	0.24791
Z010E0148	-0.03767	-0.02229	-0.0161	-0.06309	-0.09001	-0.03767	-0.0185	-0.03767	-0.0544	-0.02966
Z010E0149	-0.23156	-0.17681	-0.31245	-0.18706	-0.25824	-0.23156	-0.20265	-0.23156	-0.24969	-0.19482
Z010E0150	-0.01524	-0.00364	-0.01022	0.05215	-0.04502	-0.01524	-0.02735	-0.01524	0.00838	-0.04278
Z010E0151	0.21751	0.2294	0.23227	0.26591	0.14629	0.21751	0.20098	0.21751	0.24035	0.19596
Z010E0152	0.05686	0.05242	0.10218	0.0255	-0.02617	0.05686	0.0381	0.05686	0.04186	0.04276
Z010E0153	0.188	0.21154	0.2708	0.13974	0.11136	0.188	0.15905	0.188	0.19949	0.21295
Z010E0154	0.16351	0.17817	0.21588	0.18815	0.19216	0.16351	0.14404	0.16351	0.13424	0.19084
Z010E0155	0.05312	0.02216	0.02663	0.10956	-0.00934	0.05312	0.07806	0.05312	0.03867	0.02882
Z010E0156	-0.02811	-0.0976	0.07144	-0.04838	0.0559	-0.02811	-0.05515	-0.02811	-0.04482	-0.04376
Z010E0157	0.05091	0.02301	-0.00411	0.02455	0.04463	0.05091	0.02448	0.05091	0.07811	0.03017
Z010E0158	-0.30623	-0.27076	-0.31336	-0.2738	-0.26655	-0.30623	-0.27914	-0.30623	-0.32934	-0.27873
Z010E0159	0.24329	0.26786	0.27712	0.2873	0.24687	0.24329	0.21999	0.24329	0.2323	0.22207
Z010E0160	-0.12899	-0.19932	-0.03761	-0.07026	-0.18948	-0.12899	-0.11144	-0.12899	-0.11328	-0.1678
Z010E0162	0.34882	0.40572	0.26749	0.31545	0.41234	0.34882	0.3687	0.34882	0.36158	0.36696
Z010E0163	-0.11879	-0.07633	-0.06046	-0.16835	-0.05328	-0.11879	-0.13763	-0.11879	-0.14123	-0.14084
Z010E0166	0.10492	0.05962	0.03976	0.09141	0.13271	0.10492	0.12995	0.10492	0.09159	0.09825
Z010E0167	-0.25567	-0.20759	-0.32327	-0.23148	-0.34152	-0.25567	-0.23896	-0.25567	-0.28389	-0.25299
Z010E0169	-0.08303	-0.09191	-0.11185	-0.12217	-0.03405	-0.08303	-0.06527	-0.08303	-0.09858	-0.09615
Z010E0170	-0.06991	-0.05949	-0.085	-0.04123	-0.01205	-0.06991	-0.09368	-0.06991	-0.08867	-0.10287
Z010E0171	0.06282	0.12695	0.02619	0.0124	-0.00324	0.06282	0.07788	0.06282	0.07293	0.05924
Z010E0172	-0.0807	-0.08804	-0.00035	-0.0781	-0.10155	-0.0807	-0.10757	-0.0807	-0.09604	-0.10946
Z010E0173	-0.11168	-0.06714	-0.15545	-0.08316	-0.07473	-0.11168	-0.09538	-0.11168	-0.10141	-0.16168
Z010E0174	0.02147	0.07682	-0.06188	-0.02205	0.10195	0.02147	0.00242	0.02147	0.00571	0.00768
Z010E0175	0.0243	0.05892	0.00269	-0.01769	0.06471	0.0243	0.05193	0.0243	0.0405	-0.00144
Z010E0176	0.0721	0.0103	0.14722	0.04581	-0.00529	0.0721	0.09156	0.0721	0.0478	0.10361
Z010E0178	0.04325	0.08501	-0.08551	0.07277	0.09151	0.04325	0.02776	0.04325	0.05576	0.03048
Z010E0179	0.08701	0.11884	0.01901	0.14808	0.05931	0.08701	0.06834	0.08701	0.07839	0.06983
Z010E0180	0.08894	0.14745	0.06547	0.13002	0.04053	0.08894	0.11442	0.08894	0.1002	0.10868
Z010E0181	-0.0103	0.01565	-0.02628	-0.05567	0.03089	-0.0103	0.01042	-0.0103	-0.0284	-0.03288
Z010E0182	0.18094	0.14954	0.13305	0.17889	0.16871	0.18094	0.20803	0.18094	0.17317	0.17797
Z010E0184	0.29682	0.32254	0.39073	0.33931	0.37876	0.29682	0.27907	0.29682	0.31271	0.27489
Z010E0185	-0.07284	-0.0663	0.00221	-0.1084	-0.11341	-0.07284	-0.0991	-0.07284	-0.05986	-0.05167
Z010E0186	-0.03918	-0.02169	0.01109	0.0044	-0.13692	-0.03918	-0.05664	-0.03918	-0.03085	-0.07235
Z010E0187	0.24064	0.16904	0.32382	0.2137	0.29271	0.24064	0.21471	0.24064	0.22079	0.22067
Z010E0188	0.03718	0.06409	0.02575	-0.00327	0.08215	0.03718	0.02213	0.03718	0.05561	0.01758
Z010E0189	-0.0235	-0.08086	0.07547	-0.04851	0.06863	-0.0235	-0.04707	-0.0235	-0.00829	-0.04778
Z010E0190	0.10624	0.06443	0.05521	0.09222	0.088	0.10624	0.1241	0.10624	0.09275	0.13384
Z010E0191	-0.11838	-0.15423	-0.15116	-0.06417	-0.15339	-0.11838	-0.09708	-0.11838	-0.10831	-0.11204
Z010E0192	-0.13406	-0.10607	-0.13062	-0.12573	-0.16683	-0.13406	-0.13261	-0.13406	-0.14494	-0.15474
Z010E0193	-0.0184	-0.06851	-0.08486	0.04802	-0.03449	-0.0184	-0.00136	-0.0184	0.0051	-0.05666
Z010E0194	-0.56532	-0.61582	-0.48426	-0.58565	-0.58674	-0.56532	-0.55174	-0.56532	-0.54744	-0.60656
Z010E0195	-0.02167	-0.05762	-0.03933	-0.0485	-0.04628	-0.02167	-0.0505	-0.02167	-0.00835	-0.00783
Z010E0197	0.03589	0.03629	0.05458	0.07274	0.08347	0.03589	0.01215	0.03589	0.02005	0.01862
Z010E0198	0.02686	-0.02232	0.11975	0.01693	-0.00413	0.02686	0.05037	0.02686	0.01238	0.01174
Z010E0200	-0.04785	0.00614	-0.15231	-0.08654	-0.08775	-0.04785	-0.06807	-0.04785	-0.02962	-0.02289
Z011E0001	0.2046	0.18911	0.18531	0.21324	0.14409	0.2046	0.22012	0.2046	0.15167	0.17571
Z011E0002	-0.16559	-0.19664	-0.18499	-0.17907	-0.28578	-0.16559	-0.1428	-0.16559	-0.21087	-0.15272
Z011E0003	-0.14868	-0.1362	-0.17858	-0.18209	-0.05445	-0.14868	-0.10631	-0.14868	-0.20223	-0.14148
Z011E0005	-0.10073	-0.15035	-0.09941	-0.083	-0.03817	-0.10073	-0.07057	-0.10073	-0.09471	-0.09153
Z011E0006	-0.1617	-0.15755	-0.13671	-0.15165	-0.22462	-0.1617	-0.14404	-0.1617	-0.16443	-0.17849
Z011E0007	-0.02022	-0.00934	-0.0239	-0.01336	0.00143	-0.02022	-0.07052	-0.02022	0.01075	-0.00549
Z011E0008	0.05326	0.02916	0.02464	0.06078	-0.07123	0.05326	0.03125	0.05326	0.01211	0.02853
Z011E0009	0.02135	0.02435	-0.0001	0.02616	-0.08277	0.02135	-0.0419	0.02135	0.05972	0.03507
Z011E0010	-0.00191	-0.02647	-0.02248	0.00344	-0.10862	-0.00191	0.01183	-0.00191	-0.04692	0.00533
Z011E0012	-0.22041	-0.25346	-0.22348	-0.20545	-0.13118	-0.22041	-0.17209	-0.22041	-0.27661	-0.20725
Z011E0013	0.19234	0.19978	0.18279	0.15477	0.25494	0.19234	0.21642	0.19234	0.20862	0.16741
Z011E0014	-0.10904	-0.08958	-0.1334	-0.10222	-0.14196	-0.10904	-0.13027	-0.10904	-0.15287	-0.1025
Z011E0015	-0.19484	-0.19958	-0.16008	-0.22701	-0.23411	-0.19484	-0.18803	-0.19484	-0.23862	-0.18975
Z011E0016	-0.08827	-0.10071	-0.05097	-0.07097	-0.00758	-0.08827	-0.124	-0.08827	-0.08789	-0.10333
Z011E0017	-0.06541	-0.02904	-0.06037	-0.05304	-0.05014	-0.06541	-0.02642	-0.06541	-0.12435	-0.05697
Z011E0018	-0.26278	-0.28578	-0.26026	-0.25151	-0.19183	-0.26278	-0.24689	-0.26278	-0.25517	-0.25432
Z011E0019	0.07775	0.07886	0.04651	0.08975	0.14876	0.07775	0.12301	0.07775	0.02264	0.05418
Z011E0020	0.25045	0.25899	0.1978	0.21444	0.17354	0.25045	0.22635	0.25045	0.22864	0.27503
Z011E0021	-0.09086	-0.11138	-0.04878	-0.07999	-0.19412	-0.09086	-0.13086	-0.09086	-0.0574	-0.09901
Z011E0022	1.22497	1.24792	1.27338	1.24248	1.3638	1.22497	1.27798	1.22497	1.24687	1.21394
Z011E0023	0.18864	0.17396	0.25446	0.2036	0.27561	0.18864	0.20601	0.18864	0.20396	0.16597
Z011E0024	0.15493	0.14287	0.1364	0.16664	0.02999	0.15493	0.17067	0.15493	0.10009	0.16104
Z011E0025	-0.06518	-0.09173	-0.02912	-0.05076	-0.12576	-0.06518	-0.02123	-0.06518	-0.09833	-0.06074
Z011E0026	-0.23242	-0.19507	-0.19311	-0.23368	-0.10421	-0.23242	-0.16927	-0.23242	-0.28238	-0.24526
Z011E0027	-0.01411	-0.04858	0.02319	0.00447	-0.09699	-0.01411	-0.01076	-0.01411	0.02279	-0.02035
Z011E0028	0.05534	0.03154	0.08977	0.07272	-0.02829	0.05534	0.09459	0.05534	0.0825	0.07729
Z011E0029	-0.30114	-0.31138	-0.34785	-0.29404	-0.38178	-0.30114	-0.35404	-0.30114	-0.33236	-0.28119
Z011E0030	0.0963	0.17422	0.07375	0.09755	0.00997	0.0963	0.11829	0.0963	0.12167	0.06889
Z011E0031	0.04838	0.01824	0.0217	0.05434	-0.03446	0.04838	-0.01865	0.04838	0.01426	0.0569
Z011E0032	-0.18193	-0.18352	-0.11124	-0.16508	-0.14174	-0.18193	-0.16483	-0.18193	-0.16914	-0.20782
Z011E0033	0.07806	0.10703	0.06078	0.08439	0.01698	0.07806	0.01327	0.07806	0.10793	0.05058
Z011E0034	-0.21847	-0.14458	-0.19647	-0.22695	-0.20112	-0.21847	-0.2359	-0.21847	-0.24118	-0.22942
Z011E0035	-0.17366	-0.15885	-0.12976	-0.18462	-0.18747	-0.17366	-0.1619	-0.17366	-0.14634	-0.16044
Z011E0036	-0.11025	-0.13401	-0.1391	-0.09734	-0.21272	-0.11025	-0.06987	-0.11025	-0.08789	-0.12422
Z011E0037	-0.23849	-0.23724	-0.25438	-0.2785	-0.23799	-0.23849	-0.2296	-0.23849	-0.22067	-0.23622
Z011E0038	-0.00436	-0.02231	0.02224	-0.03212	-0.01065	-0.00436	0.03824	-0.00436	-0.04174	0.01639
Z011E0039	-0.088	-0.08223	-0.11378	-0.07286	-0.04658	-0.088	-0.10196	-0.088	-0.05743	-0.09184
Z011E0041	0.03812	0.01284	-0.00222	0.04766	-0.0402	0.03812	0.08031	0.03812	-0.00341	0.03873
Z011E0043	0.19074	0.19915	0.22961	0.20476	0.19241	0.19074	0.21311	0.19074	0.14638	0.2063
Z011E0044	-0.0548	0.03586	-0.0658	-0.05004	-0.09237	-0.0548	-0.03372	-0.0548	-0.03815	-0.08663
Z011E0045	-0.05519	-0.02289	-0.03526	-0.09516	0.00239	-0.05519	-0.1121	-0.05519	-0.01646	-0.04505
Z011E0046	0.02813	0.07354	0.11464	0.04567	0.04303	0.02813	0.04797	0.02813	0.04164	0.03324
Z011E0047	-0.02219	-0.04717	0.04449	-0.00423	0.02701	-0.02219	-0.07365	-0.02219	-0.06143	-0.00808
Z011E0049	-0.07849	-0.05192	-0.08504	-0.07244	-0.12202	-0.07849	-0.06856	-0.07849	-0.06074	-0.0748
Z011E0050	0.11428	0.11037	0.13665	0.08139	0.14197	0.11428	0.06078	0.11428	0.07632	0.12248
Z011E0051	0.0742	0.06664	0.11038	0.09207	0.18881	0.0742	0.04062	0.0742	0.03791	0.05664
Z011E0052	-0.1032	-0.04983	-0.08126	-0.09699	-0.15657	-0.1032	-0.16084	-0.1032	-0.0558	-0.11858
Z011E0053	0.05917	0.12924	0.11182	0.07016	-0.00248	0.05917	0.08536	0.05917	0.08716	0.0741
Z011E0054	0.13292	0.11949	0.11699	0.14457	0.03658	0.13292	0.17138	0.13292	0.15548	0.11389
Z011E0055	0.0448	-0.00429	0.03632	0.05378	-0.06741	0.0448	0.05099	0.0448	0.0627	0.01881
Z011E0056	-0.34548	-0.33932	-0.37947	-0.33667	-0.38787	-0.34548	-0.39726	-0.34548	-0.3828	-0.36526
Z011E0057	-0.0978	-0.09013	-0.12484	-0.09018	-0.13766	-0.0978	-0.16546	-0.0978	-0.06774	-0.08631
Z011E0058	-0.03508	-0.133	0.01726	-0.01984	-0.14369	-0.03508	-0.03261	-0.03508	-0.00701	-0.01601
Z011E0059	0.25781	0.28269	0.24494	0.26641	0.35302	0.25781	0.29308	0.25781	0.20119	0.23346
Z011E0061	0.07587	0.07767	0.01936	0.03839	0.00171	0.07587	0.04031	0.07587	0.12311	0.1019
Z011E0062	0.39725	0.44749	0.41485	0.41467	0.48075	0.39725	0.45379	0.39725	0.40422	0.40912
Z011E0063	0.15087	0.17808	0.11311	0.15732	0.14114	0.15087	0.1066	0.15087	0.11612	0.16871
Z011E0064	-0.25557	-0.24335	-0.17928	-0.26394	-0.19514	-0.25557	-0.24256	-0.25557	-0.24029	-0.28769
Z011E0065	0.25306	0.22235	0.27801	0.22204	0.30901	0.25306	0.23333	0.25306	0.23376	0.24815
Z011E0067	-0.03573	-0.01601	0.03853	-0.05503	-0.00312	-0.03573	0.00123	-0.03573	-0.01003	-0.01632
Z011E0068	0.0713	0.15007	0.11223	0.05984	0.05258	0.0713	0.10641	0.0713	0.10252	0.08697
Z011E0069	0.37754	0.38763	0.34727	0.33902	0.31665	0.37754	0.41156	0.37754	0.40849	0.3904
Z011E0070	0.20232	0.21165	0.20478	0.17146	0.15434	0.20232	0.17161	0.20232	0.18574	0.22908
Z011E0071	-0.02503	-0.04983	-0.06845	-0.01543	-0.06037	-0.02503	-0.07624	-0.02503	0.00945	-0.04343
Z011E0072	-0.19879	-0.19537	-0.13702	-0.18403	-0.15769	-0.19879	-0.15925	-0.19879	-0.1736	-0.22005
Z011E0073	-0.13683	-0.11743	-0.15509	-0.12285	-0.17534	-0.13683	-0.16874	-0.13683	-0.10504	-0.13457
Z011E0074	-0.08474	-0.138	-0.06933	-0.06725	-0.11639	-0.08474	-0.05572	-0.08474	-0.06358	-0.06628
Z011E0076	0.10461	0.10295	0.13016	0.07733	0.03706	0.10461	0.07942	0.10461	0.15485	0.13906
Z011E0077	-0.08605	-0.1101	-0.03663	-0.06844	-0.14981	-0.08605	-0.10545	-0.08605	-0.04704	-0.09776
Z011E0078	0.01005	-0.01109	-0.01355	-0.02372	0.07405	0.01005	-0.03944	0.01005	-0.03318	0.02365
Z011E0079	-0.11316	-0.12352	-0.15026	-0.15064	-0.04652	-0.11316	-0.07247	-0.11316	-0.08914	-0.13125
Z011E0080	-0.08865	-0.14295	-0.08328	-0.07611	-0.12893	-0.08865	-0.08761	-0.08865	-0.0814	-0.12197
Z011E0081	-0.07839	-0.07314	-0.1218	-0.0916	-0.09624	-0.07839	-0.10421	-0.07839	-0.03706	-0.08565
Z011E0082	0.59756	0.59056	0.59704	0.55933	0.54802	0.59756	0.62173	0.59756	0.57055	0.58643
Z011E0083	0.11889	0.10835	0.12189	0.13366	0.18709	0.11889	0.14946	0.11889	0.0537	0.12772
Z011E0084	0.16734	0.16796	0.13576	0.18009	0.12165	0.16734	0.19984	0.16734	0.11498	0.1744
Z011E0085	0.04282	0.02766	0.08165	0.02077	-0.00253	0.04282	0.02455	0.04282	0.00955	0.0209
Z011E0086	-0.06092	-0.06957	-0.02228	-0.04809	-0.09022	-0.06092	-0.05716	-0.06092	-0.10878	-0.07436
Z011E0087	-0.02447	-0.03299	0.03405	-0.0084	-0.11256	-0.02447	0.00522	-0.02447	0.00537	-0.01111
Z011E0088	0.15926	0.13861	0.13731	0.1654	0.23534	0.15926	0.1012	0.15926	0.11754	0.13278
Z011E0089	-0.03297	0.04481	0.03018	-0.01927	-0.05306	-0.03297	-0.0667	-0.03297	-0.00219	-0.02113
Z011E0090	-0.03554	-0.05789	-0.06676	-0.02349	-0.13044	-0.03554	0.01388	-0.03554	-0.07912	-0.05048
Z011E0091	0.26666	0.30914	0.25378	0.25947	0.34686	0.26666	0.24018	0.26666	0.29051	0.26449
Z011E0092	-0.41742	-0.49916	-0.43522	-0.40118	-0.34556	-0.41742	-0.45927	-0.41742	-0.3922	-0.41304
Z011E0093	0.06363	0.07933	0.06322	0.0733	0.08106	0.06363	0.00522	0.06363	0.08563	0.03515
Z011E0094	-0.14351	-0.16202	-0.07326	-0.12794	-0.24079	-0.14351	-0.21333	-0.14351	-0.10863	-0.13296
Z011E0095	0.15	0.14128	0.10112	0.15389	0.05885	0.15	0.08595	0.15	0.18958	0.13422
Z011E0096	0.07738	0.05948	0.0486	0.08418	-0.01793	0.07738	0.10882	0.07738	0.10604	0.05701
Z011E0097	-0.20153	-0.17115	-0.18531	-0.2322	-0.08632	-0.20153	-0.14504	-0.20153	-0.23986	-0.21396
Z011E0098	-0.03123	-0.00249	-0.04651	-0.01833	0.05158	-0.03123	-0.07904	-0.03123	-0.0821	-0.02222
Z011E0099	-0.16735	-0.18382	-0.12391	-0.19606	-0.06013	-0.16735	-0.20388	-0.16735	-0.128	-0.14543
Z011E0100	-0.21361	-0.16603	-0.21949	-0.20418	-0.24212	-0.21361	-0.172	-0.21361	-0.26514	-0.20076
Z011E0101	0.15217	0.15252	0.13482	0.16439	0.11057	0.15217	0.17718	0.15217	0.16772	0.1589
Z011E0102	0.10928	0.12039	0.0739	0.11796	-0.00805	0.10928	0.04658	0.10928	0.14085	0.08877
Z011E0103	0.05103	0.04556	0.09073	0.04437	-0.04094	0.05103	0.08985	0.05103	0.04918	0.03317
Z011E0104	-0.08587	-0.1105	-0.04837	-0.06955	-0.10723	-0.08587	-0.12665	-0.08587	-0.07821	-0.09953
Z011E0105	-0.15474	-0.1644	-0.14902	-0.19338	-0.21	-0.15474	-0.21977	-0.15474	-0.10148	-0.16576
Z011E0106	-0.1217	-0.05774	-0.17521	-0.12043	-0.17699	-0.1217	-0.0935	-0.1217	-0.16367	-0.14427
Z011E0107	0.03929	0.05544	0.02641	0.05195	0.1353	0.03929	0.03753	0.03929	-0.01512	0.05372
Z011E0108	-0.02385	-0.05357	-0.04107	-0.0124	-0.02708	-0.02385	-0.07219	-0.02385	-0.06654	-0.04416
Z011E0109	-0.18717	-0.15959	-0.20497	-0.17777	-0.14884	-0.18717	-0.15582	-0.18717	-0.24346	-0.17793
Z011E0110	-0.05885	-0.06503	-0.05857	-0.0879	-0.10373	-0.05885	-0.03667	-0.05885	-0.08041	-0.05696
Z011E0111	0.05989	0.08624	0.0161	0.06868	-0.01615	0.05989	0.09598	0.05989	0.08466	0.0405
Z011E0112	0.04488	0.04012	0.08955	0.01296	0.1166	0.04488	-0.01155	0.04488	0.01046	0.01989
Z011E0113	0.15267	0.13207	0.14446	0.16421	0.20608	0.15267	0.09385	0.15267	0.17241	0.12995
Z011E0115	0.04809	0.03436	0.02057	0.05924	0.10483	0.04809	0.00889	0.04809	0.07665	0.02985
Z011E0116	-0.03156	-0.06545	0.00443	-0.01128	0.02038	-0.03156	-0.05278	-0.03156	-0.06257	-0.03771
Z011E0117	-0.19157	-0.20977	-0.14172	-0.16854	-0.2055	-0.19157	-0.14301	-0.19157	-0.23902	-0.17
Z011E0118	0.04598	0.05151	0.03542	0.05736	-0.00812	0.04598	0.09005	0.04598	0.07802	0.03694
Z011E0120	0.00305	-0.04458	0.01064	0.0178	-0.05134	0.00305	-0.03131	0.00305	-0.01627	-0.00126
Z011E0121	0.22292	0.23398	0.18597	0.22873	0.12106	0.22292	0.17289	0.22292	0.19152	0.2039
Z011E0122	-0.17535	-0.09434	-0.21818	-0.16953	-0.19611	-0.17535	-0.13054	-0.17535	-0.14995	-0.19535
Z011E0123	-0.0668	-0.09231	-0.03381	-0.073	-0.1472	-0.0668	-0.10059	-0.0668	-0.08742	-0.04368
Z011E0124	0.24672	0.18783	0.22595	0.25709	0.19006	0.24672	0.2507	0.24672	0.2274	0.25557
Z011E0125	-0.01278	-0.03705	-0.02739	-0.04451	-0.07425	-0.01278	0.0221	-0.01278	0.00991	0.00135
Z011E0126	0.15847	0.18936	0.1184	0.16587	0.11848	0.15847	0.19565	0.15847	0.18296	0.13863
Z011E0127	-0.13974	-0.12852	-0.1689	-0.12761	-0.20389	-0.13974	-0.16983	-0.13974	-0.10319	-0.15111
Z011E0128	-0.04077	-0.06728	-0.06279	-0.02851	0.02816	-0.04077	-0.08989	-0.04077	-0.08879	-0.06085
Z011E0129	-0.17579	-0.14905	-0.18427	-0.19381	-0.11917	-0.17579	-0.15202	-0.17579	-0.15678	-0.18443
Z011E0131	-0.1268	-0.14207	-0.08374	-0.11012	-0.13033	-0.1268	-0.08738	-0.1268	-0.16764	-0.11901
Z011E0132	0.15827	0.15797	0.18803	0.17434	0.1477	0.15827	0.14836	0.15827	0.11954	0.14563
Z011E0133	-0.0508	-0.01228	-0.08853	-0.08357	0.0435	-0.0508	-0.06953	-0.0508	-0.08836	-0.06839
Z011E0134	0.23193	0.2387	0.23312	0.24506	0.22416	0.23193	0.17816	0.23193	0.25232	0.24307
Z011E0135	-0.00154	-0.00918	0.0341	-0.03715	0.07772	-0.00154	-0.07531	-0.00154	0.03445	-0.02837
Z011E0137	-0.01301	-0.01016	-0.03892	-0.00199	0.07391	-0.01301	-0.04917	-0.01301	-0.05541	-0.0389
Z011E0138	0.39334	0.40117	0.41553	0.41045	0.45997	0.39334	0.4424	0.39334	0.40059	0.40405
Z011E0139	0.03383	0.0305	0.00602	-0.00333	-0.04695	0.03383	-0.03619	0.03383	-0.00371	0.03529
Z011E0140	0.01323	0.03761	-0.02143	0.02768	0.06754	0.01323	0.03736	0.01323	-0.03308	0.00927
Z011E0142	0.29089	0.28199	0.36566	0.30348	0.3008	0.29089	0.2248	0.29089	0.32432	0.29881
Z011E0143	-0.05469	-0.05338	-0.10243	-0.06791	-0.12889	-0.05469	-0.08935	-0.05469	-0.01136	-0.02895
Z011E0144	0.01857	-0.05778	-0.0103	-0.02094	-0.06588	0.01857	0.01412	0.01857	0.04313	-0.00854
Z011E0145	-0.10269	-0.12845	-0.10564	-0.09321	-0.23024	-0.10269	-0.16986	-0.10269	-0.0719	-0.09255
Z011E0146	-0.0349	-0.03539	-0.0531	-0.02103	0.00295	-0.0349	0.01435	-0.0349	-0.0898	-0.02245
Z011E0147	-0.05871	-0.07916	0.01169	-0.04214	0.02654	-0.05871	-0.10908	-0.05871	-0.09823	-0.04506
Z011E0148	-0.09237	-0.1113	-0.02414	-0.079	-0.01764	-0.09237	-0.15389	-0.09237	-0.0611	-0.11445
Z011E0149	0.18271	0.19265	0.22851	0.19514	0.17428	0.18271	0.16531	0.18271	0.14724	0.19677
Z011E0150	-0.08982	-0.09854	-0.04941	-0.07197	-0.09724	-0.08982	-0.13201	-0.08982	-0.05015	-0.06703
Z011E0151	-0.08509	-0.0956	-0.09644	-0.0755	-0.17134	-0.08509	-0.05347	-0.08509	-0.06109	-0.07382
Z011E0152	-0.01839	-0.10177	-0.05856	-0.05314	0.00404	-0.01839	0.02052	-0.01839	0.00853	-0.02834
Z011E0153	-0.0146	0.00311	-0.04827	-0.00364	0.10579	-0.0146	-0.03287	-0.0146	-0.05198	-0.02804
Z011E0155	0.03113	0.05906	0.04123	0.04253	0.09862	0.03113	0.02245	0.03113	0.04558	0.02418
Z011E0156	-0.0688	-0.04533	-0.07931	-0.05933	0.01884	-0.0688	-0.04258	-0.0688	-0.05948	-0.09219
Z011E0157	-0.05403	0.00095	0.02652	-0.05509	0.0457	-0.05403	0.00022	-0.05403	-0.03744	-0.04001
Z011E0158	-0.14775	-0.12483	-0.17318	-0.18585	-0.15936	-0.14775	-0.13161	-0.14775	-0.12809	-0.13822
Z011E0159	-0.12994	-0.16135	-0.06764	-0.11458	-0.18107	-0.12994	-0.11871	-0.12994	-0.10707	-0.15075
Z011E0160	-0.10064	-0.08221	-0.10089	-0.08729	-0.02228	-0.10064	-0.13802	-0.10064	-0.1484	-0.08631
Z011E0162	-0.06003	-0.04575	-0.08175	-0.04322	-0.09309	-0.06003	-0.09056	-0.06003	-0.03158	-0.03762
Z011E0163	0.01477	-0.0163	0.02362	0.03083	0.06828	0.01477	-0.0064	0.01477	-0.01827	0.04085
Z011E0164	-0.10287	-0.07708	-0.1293	-0.09146	-0.10898	-0.10287	-0.0544	-0.10287	-0.15002	-0.08842
Z011E0165	-0.13135	-0.15841	-0.09348	-0.11302	-0.17852	-0.13135	-0.12149	-0.13135	-0.16363	-0.14147
Z011E0166	-0.17601	-0.17574	-0.17434	-0.1675	-0.1756	-0.17601	-0.16531	-0.17601	-0.16602	-0.17432
Z011E0167	0.00911	-0.00904	-0.05664	-0.02908	-0.00634	0.00911	0.04402	0.00911	-0.03047	-0.01027
Z011E0168	0.08771	0.07151	0.07559	0.05653	0.06025	0.08771	0.1271	0.08771	0.08127	0.07262
Z011E0169	-0.08654	-0.10449	-0.10178	-0.072	-0.18645	-0.08654	-0.03566	-0.08654	-0.13316	-0.06838
Z011E0170	0.11508	0.09549	0.10557	0.12956	0.04186	0.11508	0.14064	0.11508	0.12906	0.08676
Z011E0171	0.35495	0.43183	0.39663	0.37231	0.51607	0.35495	0.34519	0.35495	0.32053	0.37862
Z011E0172	-0.08721	-0.07709	-0.10205	-0.07714	-0.18664	-0.08721	-0.05424	-0.08721	-0.13522	-0.07226
Z011E0173	-0.11171	-0.11626	-0.03315	-0.09408	-0.03639	-0.11171	-0.06631	-0.11171	-0.08926	-0.09525
Z011E0174	0.11956	0.10588	0.13962	0.08448	0.05884	0.11956	0.15841	0.11956	0.16454	0.1104
Z011E0175	0.19257	0.20475	0.23379	0.16042	0.14311	0.19257	0.2233	0.19257	0.15663	0.21083
Z011E0176	0.03102	0.00247	-0.01082	-0.00297	-0.07309	0.03102	0.00184	0.03102	0.00637	0.05395
Z011E0177	0.07937	0.10846	0.05941	0.08556	0.10719	0.07937	0.09956	0.07937	0.09387	0.05287
Z011E0178	-0.16438	-0.12141	-0.19968	-0.2024	-0.07049	-0.16438	-0.2011	-0.16438	-0.1297	-0.1874
Z011E0181	-0.04418	-0.02853	-0.0218	-0.02972	-0.10062	-0.04418	-0.04511	-0.04418	-0.00486	-0.05583
Z011E0182	-0.02897	0.03887	-0.06779	-0.02128	-0.08716	-0.02897	-0.0584	-0.02897	0.01079	-0.00875
Z011E0183	-0.0588	-0.09033	-0.1013	-0.09568	-0.01794	-0.0588	-0.10721	-0.0588	-0.09575	-0.07539
Z011E0184	-0.00682	-0.02439	-0.01879	0.0049	-0.08239	-0.00682	-0.04579	-0.00682	0.00949	-0.00341
Z011E0185	0.05978	0.047	0.09449	0.02903	0.04552	0.05978	0.08853	0.05978	0.09239	0.07649
Z011E0186	-0.18278	-0.16498	-0.12831	-0.16992	-0.06586	-0.18278	-0.15862	-0.18278	-0.16375	-0.20194
Z011E0187	-0.16055	-0.07904	-0.17708	-0.15081	-0.09084	-0.16055	-0.13792	-0.16055	-0.13526	-0.14142
Z011E0188	-0.21864	-0.12806	-0.16055	-0.20601	-0.29135	-0.21864	-0.1862	-0.21864	-0.26237	-0.21081
Z011E0189	0.13989	0.14823	0.13098	0.14897	0.15927	0.13989	0.17734	0.13989	0.15761	0.113
Z011E0190	0.16547	0.15624	0.19325	0.18436	0.13206	0.16547	0.1278	0.16547	0.15431	0.18816
Z011E0191	-0.00249	0.00084	0.04863	0.01266	-0.01986	-0.00249	0.02856	-0.00249	0.02226	-0.01352
Z011E0192	-0.41654	-0.35302	-0.43541	-0.40497	-0.2914	-0.41654	-0.35027	-0.41654	-0.47012	-0.43539
Z011E0194	0.18411	0.16197	0.23361	0.19899	0.21749	0.18411	0.12836	0.18411	0.14795	0.19825
Z011E0195	-0.0826	-0.03595	-0.05839	-0.064	0.02676	-0.0826	-0.02023	-0.0826	-0.13838	-0.10214
Z011E0196	0.37167	0.3782	0.36476	0.38077	0.30263	0.37167	0.37755	0.37167	0.3144	0.36695
Z011E0198	-0.16609	-0.04775	-0.16768	-0.20609	-0.15678	-0.16609	-0.14584	-0.16609	-0.15188	-0.17126
Z011E0199	-0.05174	-0.06105	-0.02638	-0.08345	-0.03574	-0.05174	-0.02071	-0.05174	-0.0198	-0.0697
Z011E0200	-0.22777	-0.26285	-0.22869	-0.26153	-0.27779	-0.22777	-0.1857	-0.22777	-0.25339	-0.23569
Z012E0001	-0.08931	-0.09728	-0.04814	-0.10008	-0.12282	-0.08931	-0.15226	-0.08931	-0.08049	-0.10876
Z012E0002	0.10678	0.11989	0.04205	0.09303	0.14947	0.10678	0.04705	0.10678	0.11877	0.08477
Z012E0003	-0.19311	-0.18783	-0.15525	-0.20485	-0.19843	-0.19311	-0.22978	-0.19311	-0.18295	-0.20874
Z012E0004	0.21954	0.23205	0.18421	0.228	0.19631	0.21954	0.25232	0.21954	0.21125	0.23892
Z012E0005	-0.30653	-0.28022	-0.24707	-0.31305	-0.26445	-0.30653	-0.33419	-0.30653	-0.2968	-0.28481
Z012E0006	0.19737	0.18932	0.17298	0.20674	0.1639	0.19737	0.22606	0.19737	0.19938	0.2177
Z012E0007	0.04969	0.07458	0.0682	0.06142	0.07308	0.04969	0.0661	0.04969	0.05653	0.07504
Z012E0008	-0.2494	-0.2409	-0.28395	-0.262	-0.21578	-0.2494	-0.2191	-0.2494	-0.24379	-0.23834
Z012E0009	-0.07473	-0.09065	-0.11475	-0.06494	-0.06137	-0.07473	-0.08063	-0.07473	-0.07925	-0.05787
Z012E0010	0.46531	0.4833	0.54001	0.45585	0.47514	0.46531	0.52133	0.46531	0.45699	0.47723
Z012E0011	-0.22432	-0.24595	-0.2582	-0.233	-0.24719	-0.22432	-0.27113	-0.22432	-0.22891	-0.20999
Z012E0012	-0.23445	-0.23058	-0.25455	-0.22719	-0.27418	-0.23445	-0.21859	-0.23445	-0.22644	-0.24848
Z012E0013	0.4821	0.48146	0.49327	0.47348	0.45175	0.4821	0.5098	0.4821	0.48962	0.47121
Z012E0014	-0.17442	-0.18774	-0.25104	-0.18543	-0.17057	-0.17442	-0.24669	-0.17442	-0.16182	-0.19329
Z012E0015	-0.01137	-0.00829	-0.05567	-0.0267	0.00347	-0.01137	-0.04489	-0.01137	-0.0065	-0.04016
Z012E0016	-0.10565	-0.10182	-0.13643	-0.1186	-0.1015	-0.10565	-0.15727	-0.10565	-0.09306	-0.09513
Z012E0017	0.02739	0.01242	-0.03569	0.01593	0.03049	0.02739	0.0071	0.02739	0.02324	0.00507
Z012E0018	0.13959	0.16163	0.09847	0.14858	0.18141	0.13959	0.15759	0.13959	0.14604	0.14627
Z012E0019	0.25665	0.24657	0.2281	0.25006	0.29122	0.25665	0.19583	0.25665	0.26896	0.27524
Z012E0020	-0.40054	-0.37792	-0.46491	-0.39081	-0.35707	-0.40054	-0.36494	-0.40054	-0.4033	-0.39424
Z012E0021	0.24586	0.22807	0.22067	0.24155	0.19313	0.24586	0.21205	0.24586	0.24096	0.2233
Z012E0022	-0.19974	-0.21151	-0.23688	-0.19351	-0.24316	-0.19974	-0.15711	-0.19974	-0.20391	-0.18657
Z012E0023	-0.12273	-0.12056	-0.08587	-0.13313	-0.13475	-0.12273	-0.17259	-0.12273	-0.12808	-0.12856
Z012E0024	0.05491	0.08237	0.08291	0.0668	0.10865	0.05491	0.06999	0.05491	0.04069	0.03944
Z012E0025	0.11532	0.12339	0.03965	0.10702	0.11377	0.11532	0.13202	0.11532	0.12778	0.13331
Z012E0026	-0.20349	-0.19694	-0.24944	-0.21448	-0.19881	-0.20349	-0.15943	-0.20349	-0.20632	-0.19074
Z012E0027	-0.15083	-0.13623	-0.207	-0.14022	-0.12192	-0.15083	-0.1034	-0.15083	-0.15985	-0.13005
Z012E0028	0.07719	0.06428	0.01537	0.06955	0.08789	0.07719	0.08461	0.07719	0.09028	0.09302
Z012E0029	0.20414	0.17774	0.14721	0.19121	0.15038	0.20414	0.21384	0.20414	0.21639	0.21587
Z012E0030	-0.03146	-0.06288	0.00877	-0.04338	-0.08546	-0.03146	-0.06808	-0.03146	-0.03493	-0.02362
Z012E0031	-0.00024	-0.01051	0.00324	0.01041	-0.05642	-0.00024	-0.00021	-0.00024	-0.00172	0.00194
Z012E0032	0.15829	0.14564	0.10361	0.15318	0.20849	0.15829	0.17323	0.15829	0.15305	0.16949
Z012E0033	-0.05984	-0.033	-0.10946	-0.05384	-0.02414	-0.05984	-0.1136	-0.05984	-0.05465	-0.07061
[truncated: 2,557 more rows]
