# Supplementary material for: Association Mapping across Numerous Traits Reveals Patterns of Functional Variation in Maize
Source: PLoS Genet. 2014 Dec 4;10(12):e1004845. doi: 10.1371/journal.pgen.1004845 (PMC4256217; doi:10.1371/journal.pgen.1004845)
Supplement: Dataset S2 — Chromosome-specific residuals. Existing best linear unbiased predictors (BLUPs) for each inbred line were used to fit a joint-linkage model across all chromosomes. The hits from this model were then used to create chromosome-specific residual values by accounting for all markers except those on the chromosome in question. (See Methods for details.) These residuals are the phenotypic input for the NAM-GWAS analysis. (ZIP) [file pgen.1004845.s007.zip › Supplemental File 1 - Residuals/Glutamate.txt]

Sample	Chr1	Chr2	Chr3	Chr4	Chr5	Chr6	Chr7	Chr8	Chr9	Chr10
Z001E0001	0.01461	0.02117	0.01845	0.01777	0.02071	0.01777	0.01777	0.02139	0.01777	0.02651
Z001E0002	-0.00128	-0.00177	0.00463	0.00207	-0.00133	0.00207	0.00207	0.00006	0.00207	0.01386
Z001E0003	0.02314	0.02285	0.02607	0.02567	0.02627	0.02567	0.02567	0.02442	0.02567	0.0218
Z001E0004	0.00083	0.00192	0.00027	-0.00099	0.00087	-0.00099	-0.00099	-0.0039	-0.00099	-0.0122
Z001E0005	0.02752	0.02816	0.02363	0.02576	0.02436	0.02576	0.02576	0.02727	0.02576	0.03092
Z001E0006	0.04579	0.04069	0.04135	0.04327	0.04517	0.04327	0.04327	0.04231	0.04327	0.04975
Z001E0007	-0.07774	-0.07679	-0.0773	-0.07896	-0.08151	-0.07896	-0.07896	-0.08071	-0.07896	-0.07216
Z001E0008	0.0107	0.0101	0.01542	0.01254	0.00952	0.01254	0.01254	0.00941	0.01254	0.00611
Z001E0009	0.04965	0.04849	0.04864	0.04823	0.04467	0.04823	0.04823	0.04581	0.04823	0.04077
Z001E0010	-0.00858	-0.00851	-0.00695	-0.00619	-0.00477	-0.00619	-0.00619	-0.00593	-0.00619	0.00527
Z001E0011	-0.00541	-0.00376	-0.00617	-0.00515	-0.00765	-0.00515	-0.00515	-0.00742	-0.00515	0.00279
Z001E0012	-0.06991	-0.06877	-0.07403	-0.07119	-0.06799	-0.07119	-0.07119	-0.06636	-0.07119	-0.06562
Z001E0013	0.0143	0.01247	0.01346	0.01239	0.01447	0.01239	0.01239	0.01234	0.01239	0.0104
Z001E0014	-0.04188	-0.04758	-0.04057	-0.04351	-0.04685	-0.04351	-0.04351	-0.04414	-0.04351	-0.05086
Z001E0015	-0.04029	-0.04075	-0.03634	-0.03784	-0.04007	-0.03784	-0.03784	-0.03844	-0.03784	-0.0286
Z001E0016	-0.00838	-0.00757	-0.01255	-0.00985	-0.00885	-0.00985	-0.00985	-0.00681	-0.00985	-0.00487
Z001E0017	-0.02861	-0.02759	-0.03174	-0.02908	-0.02608	-0.02908	-0.02908	-0.02269	-0.02908	-0.02228
Z001E0018	0.00338	-0.00217	0.00249	0.0015	-0.00064	0.0015	0.0015	0.00136	0.0015	0.00772
Z001E0019	0.03843	0.04409	0.04496	0.04178	0.03852	0.04178	0.04178	0.03907	0.04178	0.0362
Z001E0020	-0.05624	-0.0552	-0.05876	-0.05826	-0.05564	-0.05826	-0.05826	-0.05723	-0.05826	-0.06962
Z001E0021	-0.01707	-0.01709	-0.01344	-0.0154	-0.01361	-0.0154	-0.0154	-0.01653	-0.0154	-0.02256
Z001E0022	0.03219	0.03244	0.03662	0.03482	0.03625	0.03482	0.03482	0.03405	0.03482	0.04563
Z001E0023	0.04232	0.03711	0.04185	0.03998	0.0411	0.03998	0.03998	0.03623	0.03998	0.03041
Z001E0024	-0.04531	-0.04465	-0.0426	-0.04315	-0.04678	-0.04315	-0.04315	-0.04798	-0.04315	-0.0487
Z001E0025	0.01207	0.01262	0.0084	0.01062	0.00921	0.01062	0.01062	0.01255	0.01062	0.01593
Z001E0028	-0.07943	-0.07998	-0.07858	-0.0798	-0.07756	-0.0798	-0.0798	-0.07714	-0.0798	-0.08021
Z001E0029	-0.01594	-0.01473	-0.01938	-0.01789	-0.01568	-0.01789	-0.01789	-0.01566	-0.01789	-0.01369
Z001E0030	0.12126	0.11612	0.11647	0.11895	0.12161	0.11895	0.11895	0.1218	0.11895	0.12508
Z001E0031	-0.03479	-0.03472	-0.03317	-0.03241	-0.031	-0.03241	-0.03241	-0.03217	-0.03241	-0.02096
Z001E0032	-0.01059	-0.00985	-0.01151	-0.01201	-0.0142	-0.01201	-0.01201	-0.0107	-0.01201	-0.01307
Z001E0033	-0.01826	-0.01699	-0.01731	-0.01619	-0.0166	-0.01619	-0.01619	-0.01832	-0.01619	-0.00672
Z001E0036	-0.00473	-0.00345	-0.00491	-0.00603	-0.0036	-0.00603	-0.00603	-0.00341	-0.00603	-0.01191
Z001E0037	0.00077	0.00456	0.00306	0.00337	0.00088	0.00337	0.00337	0.00273	0.00337	-0.00336
Z001E0038	-0.04404	-0.04878	-0.04613	-0.04695	-0.04502	-0.04695	-0.04695	-0.0498	-0.04695	-0.0414
Z001E0040	0.04739	0.04824	0.04646	0.04609	0.04353	0.04609	0.04609	0.04489	0.04609	0.05323
Z001E0041	0.00417	0.00309	0.00527	0.00389	0.00515	0.00389	0.00389	0.00014	0.00389	-0.0045
Z001E0043	0.00393	-0.00164	0.00308	0.00211	-0.00003	0.00211	0.00211	0.00206	0.00211	0.00837
Z001E0044	0.06325	0.06394	0.05968	0.06124	0.05907	0.06124	0.06124	0.05887	0.06124	0.06673
Z001E0045	-0.03555	-0.03015	-0.03339	-0.03297	-0.03527	-0.03297	-0.03297	-0.0336	-0.03297	-0.04018
Z001E0046	0.01397	0.0196	0.01881	0.01662	0.01434	0.01662	0.01662	0.01473	0.01662	0.00869
Z001E0047	0.00504	0.00456	0.00932	0.00715	0.00576	0.00715	0.00715	0.00232	0.00715	0.00116
Z001E0048	-0.03734	-0.03832	-0.03491	-0.03503	-0.03808	-0.03503	-0.03503	-0.03616	-0.03503	-0.04049
Z001E0049	-0.02671	-0.026	-0.02271	-0.02389	-0.02791	-0.02389	-0.02389	-0.02694	-0.02389	-0.02744
Z001E0050	-0.04034	-0.03744	-0.03753	-0.03766	-0.03668	-0.03766	-0.03766	-0.03865	-0.03766	-0.0424
Z001E0051	0.01361	0.01367	0.01731	0.01552	0.01694	0.01552	0.01552	0.01203	0.01552	0.01661
Z001E0052	0.01854	0.02196	0.01911	0.01962	0.02101	0.01962	0.01962	0.01971	0.01962	0.0127
Z001E0053	0.01409	0.01474	0.0157	0.01282	0.00946	0.01282	0.01282	0.00929	0.01282	0.0042
Z001E0054	-0.04351	-0.04036	-0.03937	-0.04247	-0.04587	-0.04247	-0.04247	-0.04602	-0.04247	-0.04951
Z001E0055	0.05519	0.0561	0.05526	0.05416	0.05237	0.05416	0.05416	0.05618	0.05416	0.0606
Z001E0056	0.0318	0.02685	0.03207	0.02937	0.03009	0.02937	0.02937	0.02635	0.02937	0.02145
Z001E0057	-0.0168	-0.02236	-0.02041	-0.01951	-0.02243	-0.01951	-0.01951	-0.02298	-0.01951	-0.01247
Z001E0058	-0.0046	-0.00687	-0.00533	-0.00664	-0.00917	-0.00664	-0.00664	-0.01048	-0.00664	-0.00098
Z001E0059	0.00933	0.00994	0.00612	0.0075	0.0077	0.0075	0.0075	0.00834	0.0075	-0.00308
Z001E0060	-0.02599	-0.0267	-0.02052	-0.02381	-0.0276	-0.02381	-0.02381	-0.03	-0.02381	-0.02963
Z001E0061	0.04018	0.03808	0.03929	0.03828	0.04053	0.03828	0.03828	0.03872	0.03828	0.02752
Z001E0062	-0.02119	-0.01996	-0.02091	-0.02262	-0.02077	-0.02262	-0.02262	-0.02236	-0.02262	-0.03217
Z001E0063	0.04487	0.04799	0.05038	0.04764	0.04864	0.04764	0.04764	0.04544	0.04764	0.0422
Z001E0064	-0.03423	-0.03637	-0.03801	-0.03685	-0.03499	-0.03685	-0.03685	-0.03781	-0.03685	-0.04696
Z001E0065	0.07294	0.06752	0.07382	0.07086	0.06716	0.07086	0.07086	0.06693	0.07086	0.07144
Z001E0066	0.03722	0.03205	0.03805	0.03556	0.03627	0.03556	0.03556	0.03361	0.03556	0.028
Z001E0067	-0.02685	-0.02662	-0.02241	-0.0242	-0.02277	-0.0242	-0.0242	-0.02493	-0.0242	-0.01338
Z001E0068	0.05933	0.05906	0.06162	0.06198	0.06098	0.06198	0.06198	0.06146	0.06198	0.07387
Z001E0069	0.03068	0.03127	0.02688	0.02906	0.02765	0.02906	0.02906	0.03075	0.02906	0.03428
Z001E0070	0.01989	0.01929	0.02143	0.02194	0.01893	0.02194	0.02194	0.01862	0.02194	0.0322
Z001E0071	0.07313	0.07907	0.07429	0.07566	0.07817	0.07566	0.07566	0.07719	0.07566	0.06777
Z001E0072	-0.03108	-0.03129	-0.02698	-0.02876	-0.02697	-0.02876	-0.02876	-0.02898	-0.02876	-0.03561
Z001E0073	0.0294	0.03002	0.0297	0.02743	0.02448	0.02743	0.02743	0.02207	0.02743	0.01681
Z001E0074	0.01981	0.01456	0.01896	0.01765	0.01953	0.01765	0.01765	0.01766	0.01765	0.00771
Z001E0075	0.00212	0.00808	0.00711	0.00555	0.00367	0.00555	0.00555	0.00729	0.00555	0.01505
Z001E0076	0.00746	0.00726	0.01134	0.01017	0.01155	0.01017	0.01017	0.01202	0.01017	0.00556
Z001E0077	0.02591	0.02624	0.0246	0.02493	0.02232	0.02493	0.02493	0.02668	0.02493	0.01676
Z001E0078	0.04587	0.04026	0.04197	0.0438	0.04285	0.0438	0.0438	0.04532	0.0438	0.05054
Z001E0079	0.04432	0.04675	0.05072	0.04769	0.04463	0.04769	0.04769	0.0476	0.04769	0.04272
Z001E0080	0.00617	0.0119	0.00732	0.00868	0.00681	0.00868	0.00868	0.00789	0.00868	0.01705
Z001E0082	-0.00554	-0.01076	-0.01002	-0.00784	-0.00538	-0.00784	-0.00784	-0.00539	-0.00784	-0.00555
Z001E0083	-0.0147	-0.01979	-0.01915	-0.01724	-0.01534	-0.01724	-0.01724	-0.01823	-0.01724	-0.01076
Z001E0084	-0.04656	-0.04706	-0.04466	-0.04502	-0.04642	-0.04502	-0.04502	-0.04963	-0.04502	-0.05072
Z001E0085	-0.05335	-0.04705	-0.05117	-0.05123	-0.04986	-0.05123	-0.05123	-0.05293	-0.05123	-0.05717
Z001E0086	-0.06374	-0.0692	-0.06341	-0.06505	-0.06759	-0.06505	-0.06505	-0.06354	-0.06505	-0.05687
Z001E0087	0.02497	0.02465	0.0266	0.02681	0.02781	0.02681	0.02681	0.02373	0.02681	0.02093
Z001E0089	0.03826	0.03286	0.0389	0.03668	0.03338	0.03668	0.03668	0.03429	0.03668	0.04519
Z001E0090	-0.00584	-0.01133	-0.00546	-0.00708	-0.00962	-0.00708	-0.00708	-0.00548	-0.00708	0.00113
Z001E0091	-0.05358	-0.05264	-0.057	-0.05572	-0.05388	-0.05572	-0.05572	-0.05772	-0.05572	-0.06632
Z001E0093	-0.0196	-0.01641	-0.01935	-0.01768	-0.01549	-0.01768	-0.01768	-0.01888	-0.01768	-0.00907
Z001E0094	-0.03862	-0.03243	-0.03629	-0.03587	-0.03431	-0.03587	-0.03587	-0.03627	-0.03587	-0.03767
Z001E0095	0.08695	0.08669	0.08981	0.08937	0.08998	0.08937	0.08937	0.08798	0.08937	0.08546
Z001E0096	-0.02666	-0.02493	-0.02179	-0.0241	-0.02288	-0.0241	-0.0241	-0.02578	-0.0241	-0.02148
Z001E0097	0.0081	0.00758	0.0145	0.01045	0.00626	0.01045	0.01045	0.00536	0.01045	0.0064
Z001E0098	-0.0529	-0.05818	-0.05256	-0.05489	-0.05819	-0.05489	-0.05489	-0.05785	-0.05489	-0.04658
Z001E0099	0.05275	0.05399	0.04771	0.05073	0.05414	0.05073	0.05073	0.05412	0.05073	0.05512
Z001E0100	-0.0372	-0.03745	-0.03436	-0.0348	-0.03419	-0.0348	-0.0348	-0.03624	-0.0348	-0.03873
Z001E0101	-0.01787	-0.01634	-0.02175	-0.0201	-0.01784	-0.0201	-0.0201	-0.01967	-0.0201	-0.01367
Z001E0102	0.05758	0.05926	0.05654	0.05565	0.05792	0.05565	0.05565	0.05514	0.05565	0.06146
Z001E0103	-0.00355	-0.00537	-0.0081	-0.00576	-0.00292	-0.00576	-0.00576	-0.00227	-0.00576	0.00033
Z001E0104	-0.02754	-0.03256	-0.03263	-0.03027	-0.0276	-0.03027	-0.03027	-0.02799	-0.03027	-0.02433
Z001E0105	0.01143	0.00889	0.01127	0.00921	0.00665	0.00921	0.00921	0.00697	0.00921	-0.00104
Z001E0106	-0.01826	-0.0175	-0.02056	-0.01964	-0.02221	-0.01964	-0.01964	-0.02027	-0.01964	-0.01216
Z001E0107	0.02091	0.0208	0.02618	0.02373	0.02512	0.02373	0.02373	0.02506	0.02373	0.0188
Z001E0108	-0.03996	-0.03433	-0.0351	-0.03728	-0.03956	-0.03728	-0.03728	-0.03914	-0.03728	-0.0452
Z001E0109	0.00865	0.0036	0.00552	0.00683	0.00833	0.00683	0.00683	0.0077	0.00683	0.01533
Z001E0110	-0.01528	-0.02131	-0.0173	-0.01746	-0.02118	-0.01746	-0.01746	-0.02189	-0.01746	-0.02556
Z001E0111	-0.02335	-0.02245	-0.02417	-0.02519	-0.02734	-0.02519	-0.02519	-0.02868	-0.02519	-0.02037
Z001E0112	-0.00612	-0.00674	-0.00455	-0.00402	-0.00703	-0.00402	-0.00402	-0.00726	-0.00402	0.00626
Z001E0113	-0.03387	-0.03926	-0.03714	-0.03645	-0.03535	-0.03645	-0.03645	-0.03918	-0.03645	-0.04537
Z001E0114	0.07395	0.07408	0.07677	0.07618	0.07877	0.07618	0.07618	0.07752	0.07618	0.08467
Z001E0115	0.01963	0.01616	0.02093	0.02045	0.01704	0.02045	0.02045	0.02133	0.02045	0.01548
Z001E0116	0.03835	0.03858	0.04143	0.04023	0.04206	0.04023	0.04023	0.03756	0.04023	0.049
Z001E0118	0.03525	0.03301	0.03289	0.03383	0.03566	0.03383	0.03383	0.03715	0.03383	0.02574
Z001E0119	0.02608	0.02381	0.02284	0.02387	0.02534	0.02387	0.02387	0.02171	0.02387	0.01418
Z001E0120	0.01577	0.02127	0.01954	0.01876	0.0153	0.01876	0.01876	0.01604	0.01876	0.01388
Z001E0121	0.04208	0.03927	0.04252	0.04234	0.04299	0.04234	0.04234	0.04119	0.04234	0.03693
Z001E0122	0.00309	0.00066	-0.00031	0.00102	0.00205	0.00102	0.00102	0.00203	0.00102	-0.00889
Z001E0123	-0.0476	-0.04603	-0.04834	-0.04911	-0.04685	-0.04911	-0.04911	-0.04905	-0.04911	-0.04311
Z001E0124	-0.01256	-0.01805	-0.01608	-0.01478	-0.01292	-0.01478	-0.01478	-0.01349	-0.01478	-0.02399
Z001E0125	-0.02516	-0.02389	-0.02887	-0.02645	-0.02344	-0.02645	-0.02645	-0.0212	-0.02645	-0.02003
Z001E0126	0.01383	0.01646	0.01465	0.0159	0.01404	0.0159	0.0159	0.0162	0.0159	0.02478
Z001E0127	-0.00099	-0.00568	-0.00176	-0.00319	-0.00167	-0.00319	-0.00319	-0.00421	-0.00319	0.00437
Z001E0128	0.01017	0.01623	0.01154	0.01229	0.01404	0.01229	0.01229	0.00972	0.01229	0.00466
Z001E0129	0.03081	0.03044	0.03574	0.03336	0.03017	0.03336	0.03336	0.02979	0.03336	0.04393
Z001E0130	0.02499	0.02541	0.02367	0.0233	0.0211	0.0233	0.0233	0.02254	0.0233	0.01274
Z001E0131	-0.00621	-0.00992	-0.00588	-0.00805	-0.01116	-0.00805	-0.00805	-0.01078	-0.00805	-0.00014
Z001E0132	-0.01302	-0.01896	-0.01385	-0.01468	-0.0188	-0.01468	-0.01468	-0.01752	-0.01468	-0.02084
Z001E0133	-0.07491	-0.0759	-0.07246	-0.07257	-0.07562	-0.07257	-0.07257	-0.07365	-0.07257	-0.07801
Z001E0134	-0.00144	-0.00201	0.00438	0.00165	-0.00138	0.00165	0.00165	0.00197	0.00165	0.00519
Z001E0135	0.00147	0.00276	-0.00323	-0.00077	0.00188	-0.00077	-0.00077	-0.00121	-0.00077	0.00397
Z001E0137	-0.02342	-0.02286	-0.02204	-0.02431	-0.0269	-0.02431	-0.02431	-0.02379	-0.02431	-0.03319
Z001E0138	0.06959	0.0667	0.0725	0.07032	0.06735	0.07032	0.07032	0.06966	0.07032	0.08017
Z001E0139	-0.03053	-0.03052	-0.02922	-0.02787	-0.0257	-0.02787	-0.02787	-0.02373	-0.02787	-0.01674
Z001E0140	0.05144	0.0456	0.05243	0.04993	0.04679	0.04993	0.04993	0.04904	0.04993	0.04179
Z001E0141	-0.01475	-0.01321	-0.01682	-0.01699	-0.01432	-0.01699	-0.01699	-0.0188	-0.01699	-0.01301
Z001E0143	0.01838	0.02384	0.02227	0.02154	0.01807	0.02154	0.02154	0.01905	0.02154	0.01674
Z001E0144	-0.03118	-0.03027	-0.03146	-0.03247	-0.03503	-0.03247	-0.03247	-0.034	-0.03247	-0.02552
Z001E0145	-0.01315	-0.0068	-0.01297	-0.011	-0.00844	-0.011	-0.011	-0.01182	-0.011	-0.00323
Z001E0146	-0.06865	-0.06267	-0.06371	-0.0653	-0.06718	-0.0653	-0.0653	-0.06366	-0.0653	-0.05583
Z001E0147	-0.01168	-0.00623	-0.00822	-0.00842	-0.01112	-0.00842	-0.00842	-0.00726	-0.00842	-0.01363
Z001E0149	-0.00126	-0.00154	0.00273	0.00055	-0.00243	0.00055	0.00055	-0.00446	0.00055	0.00994
Z001E0150	-0.06827	-0.06817	-0.06419	-0.06556	-0.06394	-0.06556	-0.06556	-0.06665	-0.06556	-0.05556
Z001E0151	-0.05059	-0.04469	-0.04684	-0.04777	-0.04925	-0.04777	-0.04777	-0.04773	-0.04777	-0.04024
Z001E0152	-0.04357	-0.03742	-0.03969	-0.04092	-0.03838	-0.04092	-0.04092	-0.04055	-0.04092	-0.04949
Z001E0153	0.096	0.10262	0.10019	0.09894	0.10112	0.09894	0.09894	0.09872	0.09894	0.10801
Z001E0156	-0.02995	-0.03035	-0.0242	-0.02648	-0.02868	-0.02648	-0.02648	-0.02776	-0.02648	-0.01479
Z001E0157	-0.0335	-0.03211	-0.0359	-0.03479	-0.03177	-0.03479	-0.03479	-0.03021	-0.03479	-0.02874
Z001E0158	-0.03204	-0.03805	-0.03273	-0.0335	-0.03763	-0.0335	-0.0335	-0.03606	-0.0335	-0.03957
Z001E0159	0.03651	0.03743	0.03654	0.03543	0.03365	0.03543	0.03543	0.03739	0.03543	0.04185
Z001E0160	-0.04366	-0.04027	-0.04077	-0.04154	-0.03915	-0.04154	-0.04154	-0.04296	-0.04154	-0.03372
Z001E0161	0.03429	0.0353	0.0321	0.03273	0.03418	0.03273	0.03273	0.0324	0.03273	0.02409
Z001E0162	-0.00026	0.00061	-0.00396	-0.0021	0.00051	-0.0021	-0.0021	-0.00016	-0.0021	-0.01301
Z001E0163	-0.01787	-0.017	-0.01864	-0.01964	-0.02179	-0.01964	-0.01964	-0.02302	-0.01964	-0.01478
Z001E0164	-0.01401	-0.00761	-0.01026	-0.01223	-0.01045	-0.01223	-0.01223	-0.01662	-0.01223	-0.02077
Z001E0165	0.01326	0.01478	0.0124	0.01193	0.01458	0.01193	0.01193	0.01402	0.01193	0.0178
Z001E0166	-0.00575	-0.01047	-0.00671	-0.00785	-0.00595	-0.00785	-0.00785	-0.00696	-0.00785	-0.00046
Z001E0167	0.05464	0.06053	0.05839	0.05745	0.05597	0.05745	0.05745	0.05749	0.05745	0.06498
Z001E0168	0.0577	0.06085	0.05691	0.05804	0.05819	0.05804	0.05804	0.05865	0.05804	0.04896
Z001E0170	-0.02705	-0.03104	-0.0279	-0.02871	-0.03067	-0.02871	-0.02871	-0.02853	-0.02871	-0.02286
Z001E0171	-0.00693	-0.00678	-0.00413	-0.00474	-0.00215	-0.00474	-0.00474	-0.00346	-0.00474	0.00373
Z001E0172	0.04909	0.04859	0.04992	0.05086	0.04862	0.05086	0.05086	0.05066	0.05086	0.06053
Z001E0173	-0.02571	-0.01913	-0.02284	-0.02347	-0.02089	-0.02347	-0.02347	-0.02551	-0.02347	-0.01641
Z001E0174	-0.00048	-0.00603	-0.00077	-0.00254	-0.00307	-0.00254	-0.00254	-0.00349	-0.00254	-0.01209
Z001E0175	0.0368	0.03714	0.0396	0.0383	0.04013	0.0383	0.0383	0.03509	0.0383	0.04689
Z001E0176	0.00399	0.00706	0.0096	0.00691	0.0079	0.00691	0.00691	0.0049	0.00691	0.00153
Z001E0177	-0.04171	-0.0467	-0.04615	-0.04409	-0.04162	-0.04409	-0.04409	-0.0409	-0.04409	-0.03714
Z001E0178	-0.04532	-0.04671	-0.04566	-0.04527	-0.04385	-0.04527	-0.04527	-0.04744	-0.04527	-0.05245
Z001E0180	0.03574	0.03689	0.03093	0.03405	0.03746	0.03405	0.03405	0.03789	0.03405	0.03859
Z001E0181	0.01607	0.01514	0.01932	0.0186	0.01497	0.0186	0.0186	0.01645	0.0186	0.01432
Z001E0182	-0.0181	-0.01735	-0.01881	-0.01968	-0.02146	-0.01968	-0.01968	-0.02059	-0.01968	-0.01893
Z001E0183	-0.04724	-0.05235	-0.05071	-0.04883	-0.04657	-0.04883	-0.04883	-0.04412	-0.04883	-0.04068
Z001E0184	0.0356	0.03539	0.0397	0.03792	0.03971	0.03792	0.03792	0.0377	0.03792	0.03107
Z001E0185	-0.00176	0.00413	0.00155	0.00101	-0.00144	0.00101	0.00101	-0.00143	0.00101	0.01019
Z001E0186	0.01887	0.0244	0.02052	0.02158	0.01968	0.02158	0.02158	0.02196	0.02158	0.02211
Z001E0187	-0.00632	-0.00503	-0.01007	-0.00766	-0.00465	-0.00766	-0.00766	-0.00248	-0.00766	-0.00126
Z001E0188	-0.02114	-0.02052	-0.02502	-0.02288	-0.02429	-0.02288	-0.02288	-0.02135	-0.02288	-0.01771
Z001E0189	0.01716	0.01722	0.02212	0.01913	0.01986	0.01913	0.01913	0.01553	0.01913	0.01382
Z001E0190	0.00448	0.00728	0.0086	0.00679	0.00417	0.00679	0.00679	0.00254	0.00679	0.01547
Z001E0191	-0.00664	-0.01183	-0.00718	-0.00907	-0.00795	-0.00907	-0.00907	-0.01295	-0.00907	-0.01868
Z001E0192	0.04153	0.0424	0.04169	0.04063	0.03884	0.04063	0.04063	0.04284	0.04063	0.04713
Z001E0193	0.00199	0.00164	0.00754	0.00484	0.00145	0.00484	0.00484	0.00213	0.00484	0.0164
Z001E0194	0.00276	0.0068	0.0032	0.00282	0.00544	0.00282	0.00282	0.00098	0.00282	0.00837
Z001E0195	0.0296	0.03108	0.02825	0.02816	0.03042	0.02816	0.02816	0.02866	0.02816	0.03439
Z001E0196	-0.00428	-0.00331	-0.00683	-0.00564	-0.00343	-0.00564	-0.00564	-0.00217	-0.00564	-0.01463
Z001E0197	0.00751	0.00743	0.01116	0.00951	0.00893	0.00951	0.00951	0.00589	0.00951	0.01866
Z001E0198	-0.03609	-0.03595	-0.03491	-0.03432	-0.03173	-0.03432	-0.03432	-0.03293	-0.03432	-0.02567
Z001E0199	0.01328	0.00764	0.01187	0.0115	0.00978	0.0115	0.0115	0.0096	0.0115	0.00495
Z002E0001	0.08954	0.0945	0.08383	0.08568	0.09025	0.08568	0.08568	0.09703	0.08568	0.06932
Z002E0002	-0.03228	-0.03003	-0.03756	-0.03513	-0.02974	-0.03513	-0.03513	-0.05518	-0.03513	-0.03227
Z002E0003	0.00605	0.00911	0.00004	0.0027	0.00661	0.0027	0.0027	0.01806	0.0027	0.01321
Z002E0004	0.03054	0.01156	0.02638	0.02429	0.03142	0.02429	0.02429	0.03288	0.02429	0.01444
Z002E0005	0.0981	0.09608	0.10471	0.10183	0.09603	0.10183	0.10183	0.12133	0.10183	0.10194
Z002E0006	-0.01889	-0.02552	-0.01364	-0.01605	-0.00951	-0.01605	-0.01605	-0.01144	-0.01605	-0.02176
Z002E0007	0.00402	0.02058	0.00832	0.00783	0.01342	0.00783	0.00783	-0.00118	0.00783	-0.0056
Z002E0009	-0.03362	-0.03602	-0.02921	-0.02892	-0.02685	-0.02892	-0.02892	-0.01498	-0.02892	-0.03522
Z002E0010	0.01258	0.0204	0.01006	0.00764	0.00306	0.00764	0.00764	0.00232	0.00764	-0.00496
Z002E0011	0.02328	0.0245	0.01705	0.0202	0.02399	0.0202	0.0202	0.02249	0.0202	0.02647
Z002E0012	0.0215	0.02537	0.01898	0.01806	0.0127	0.01806	0.01806	0.00468	0.01806	0.02842
Z002E0013	-0.04277	-0.04937	-0.03687	-0.03868	-0.03883	-0.03868	-0.03868	-0.03328	-0.03868	-0.04459
Z002E0014	-0.02351	-0.02746	-0.01713	-0.01916	-0.02564	-0.01916	-0.01916	0.00447	-0.01916	0.00784
Z002E0016	0.02899	0.03307	0.02494	0.0238	0.02339	0.0238	0.0238	0.03964	0.0238	0.01277
Z002E0017	0.02287	0.02083	0.02952	0.02666	0.02085	0.02666	0.02666	0.04622	0.02666	0.02678
Z002E0018	-0.04333	-0.03724	-0.03953	-0.03784	-0.03712	-0.03784	-0.03784	-0.02005	-0.03784	-0.01934
Z002E0019	-0.00435	0.01673	0.00151	0.00063	-0.00614	0.00063	0.00063	0.00688	0.00063	-0.00687
Z002E0021	-0.00601	-0.00512	-0.00374	-0.00574	-0.01105	-0.00574	-0.00574	-0.01088	-0.00574	-0.01595
Z002E0022	-0.04545	-0.03154	-0.0446	-0.0452	-0.05132	-0.0452	-0.0452	-0.04809	-0.0452	-0.03043
Z002E0023	0.01777	0.0187	0.01278	0.01188	0.0182	0.01188	0.01188	0.00622	0.01188	0.02183
Z002E0025	-0.02307	-0.01552	-0.02793	-0.02653	-0.02773	-0.02653	-0.02653	-0.01346	-0.02653	-0.04088
Z002E0026	-0.00495	0.013	0.00178	-0.00018	-0.00587	-0.00018	-0.00018	-0.01639	-0.00018	-0.01183
Z002E0027	0.01118	0.01451	0.00789	0.00722	0.0038	0.00722	0.00722	0.01189	0.00722	-0.00669
Z002E0028	0.03777	0.03223	0.04156	0.04256	0.0474	0.04256	0.04256	0.0426	0.04256	0.03103
Z002E0029	-0.02493	-0.01634	-0.02548	-0.02506	-0.01964	-0.02506	-0.02506	-0.03077	-0.02506	-0.0141
Z002E0030	-0.03417	-0.02992	-0.03792	-0.03775	-0.04475	-0.03775	-0.03775	-0.03079	-0.03775	-0.03164
Z002E0032	-0.00262	0.00803	0.00366	0.00224	-0.00385	0.00224	0.00224	0.00886	0.00224	-0.00314
Z002E0033	-0.04718	-0.03536	-0.04168	-0.04142	-0.04871	-0.04142	-0.04142	-0.02481	-0.04142	-0.04669
Z002E0034	0.01183	0.02685	0.01608	0.01414	0.02013	0.01414	0.01414	0.00562	0.01414	0.00207
Z002E0036	-0.01686	-0.02335	-0.01146	-0.0131	-0.0138	-0.0131	-0.0131	0.00856	-0.0131	0.01182
Z002E0037	0.06716	0.0557	0.0643	0.06415	0.05948	0.06415	0.06415	0.06069	0.06415	0.0793
Z002E0038	-0.00209	0.00253	-0.00497	-0.00588	-0.01219	-0.00588	-0.00588	-0.00037	-0.00588	-0.01879
Z002E0040	0.02521	0.03997	0.03082	0.02975	0.02903	0.02975	0.02975	0.02339	0.02975	0.01793
Z002E0041	0.0141	0.0042	0.01943	0.01802	0.02458	0.01802	0.01802	0.00263	0.01802	0.03331
Z002E0042	-0.0287	-0.02732	-0.02459	-0.02525	-0.02086	-0.02525	-0.02525	-0.00573	-0.02525	-0.00449
Z002E0043	0.00972	0.01752	0.00723	0.00483	0.00025	0.00483	0.00483	-0.00042	0.00483	-0.00775
Z002E0045	0.06206	0.04076	0.05801	0.0568	0.06341	0.0568	0.0568	0.05899	0.0568	0.04392
Z002E0046	0.05484	0.06245	0.06153	0.05923	0.05368	0.05923	0.05923	0.05973	0.05923	0.08056
Z002E0047	-0.00509	0.01574	-0.00025	0.00014	-0.00045	0.00014	0.00014	-0.00833	0.00014	-0.01289
Z002E0048	-0.01602	-0.02706	-0.01135	-0.01193	-0.00697	-0.01193	-0.01193	-0.00443	-0.01193	0.00695
Z002E0049	-0.19236	-0.19675	-0.18792	-0.18775	-0.1813	-0.18775	-0.18775	-0.21061	-0.18775	-0.20287
Z002E0050	-0.00076	-0.00064	-0.00526	-0.00578	0.00026	-0.00578	-0.00578	-0.01565	-0.00578	-0.02467
Z002E0051	0.00779	0.00504	0.01495	0.01176	0.00745	0.01176	0.01176	-0.00451	0.01176	0.0041
Z002E0052	0.08646	0.09261	0.08697	0.08654	0.08935	0.08654	0.08654	0.07083	0.08654	0.0962
Z002E0054	0.01273	0.01789	0.00654	0.00819	0.01277	0.00819	0.00819	0.0186	0.00819	-0.00848
Z002E0055	-0.00084	0.0002	-0.00664	-0.00333	0.00046	-0.00333	-0.00333	-0.00021	-0.00333	0.00322
Z002E0056	0.03805	0.0357	0.03292	0.03363	0.03821	0.03363	0.03363	0.03921	0.03363	0.0434
Z002E0057	-0.04178	-0.0392	-0.0446	-0.04454	-0.05152	-0.04454	-0.04454	-0.03432	-0.04454	-0.03036
Z002E0058	-0.00077	0.00479	-0.00547	-0.00344	-0.00477	-0.00344	-0.00344	-0.00272	-0.00344	-0.02179
Z002E0059	-0.0111	-0.01824	-0.00632	-0.00836	-0.00262	-0.00836	-0.00836	0.00742	-0.00836	-0.01237
Z002E0060	0.07171	0.08809	0.07533	0.07695	0.08148	0.07695	0.07695	0.07062	0.07695	0.08873
Z002E0061	0.0271	0.0317	0.02426	0.02338	0.01707	0.02338	0.02338	0.02897	0.02338	0.01049
Z002E0064	0.04117	0.02706	0.03835	0.03932	0.03373	0.03932	0.03932	0.03537	0.03932	0.05241
Z002E0065	-0.02304	-0.0268	-0.01599	-0.01857	-0.0235	-0.01857	-0.01857	-0.02415	-0.01857	0.0028
Z002E0066	0.00619	0.00078	0.01245	0.01005	0.01096	0.01005	0.01005	0.0092	0.01005	0.03151
Z002E0067	-0.00866	-0.01831	-0.01101	-0.0119	-0.0159	-0.0119	-0.0119	-0.01894	-0.0119	-0.02347
Z002E0068	-0.05146	-0.04025	-0.05464	-0.05445	-0.05982	-0.05445	-0.05445	-0.06221	-0.05445	-0.07027
Z002E0069	-0.02406	-0.04405	-0.02808	-0.03	-0.02232	-0.03	-0.03	-0.03467	-0.03	-0.01572
Z002E0070	-0.05889	-0.04887	-0.06263	-0.06156	-0.06855	-0.06156	-0.06156	-0.04623	-0.06156	-0.07373
Z002E0071	0.06453	0.08277	0.07035	0.06841	0.06219	0.06841	0.06841	0.06767	0.06841	0.08732
Z002E0072	0.00036	-0.0153	-0.00511	-0.00457	0.00137	-0.00457	-0.00457	0.00634	-0.00457	-0.01707
Z002E0073	0.00418	0.01153	0.00081	0.00242	-0.00374	0.00242	0.00242	-0.0138	0.00242	0.00943
Z002E0074	0.02139	0.02049	0.01621	0.01738	0.02379	0.01738	0.01738	-0.0073	0.01738	-0.00582
Z002E0077	-0.02136	-0.02461	-0.01495	-0.01751	-0.02317	-0.01751	-0.01751	-0.00591	-0.01751	0.00751
Z002E0079	0.05241	0.05135	0.04758	0.04732	0.05351	0.04732	0.04732	0.02931	0.04732	0.05326
Z002E0080	0.01753	0.01804	0.01379	0.01302	0.01986	0.01302	0.01302	-0.00745	0.01302	-0.00738
Z002E0081	-0.02102	-0.00631	-0.01603	-0.01768	-0.0117	-0.01768	-0.01768	-0.02476	-0.01768	-0.02927
Z002E0083	-0.02296	-0.01031	-0.01874	-0.01931	-0.015	-0.01931	-0.01931	-0.01005	-0.01931	-0.02944
Z002E0085	-0.04505	-0.03081	-0.04065	-0.04198	-0.0368	-0.04198	-0.04198	-0.0381	-0.04198	-0.05194
Z002E0086	0.07256	0.05269	0.06826	0.06623	0.07391	0.06623	0.06623	0.06101	0.06623	0.08033
Z002E0087	0.01795	0.03087	0.02238	0.02146	0.02678	0.02146	0.02146	0.01788	0.02146	0.03656
Z002E0088	0.0404	0.0392	0.03592	0.03579	0.04198	0.03579	0.03579	0.01847	0.03579	0.04197
Z002E0089	0.01393	0.0147	0.00932	0.00858	0.01489	0.00858	0.00858	0.00367	0.00858	0.01878
Z002E0090	0.04883	0.02834	0.04504	0.04409	0.04427	0.04409	0.04409	0.05145	0.04409	0.0599
Z002E0092	0.07421	0.08786	0.07834	0.07745	0.08182	0.07745	0.07745	0.09288	0.07745	0.06932
Z002E0093	-0.02409	-0.0021	-0.01864	-0.01784	-0.02544	-0.01784	-0.01784	-0.0101	-0.01784	-0.02703
Z002E0094	0.01564	0.0005	0.01312	0.01086	0.0057	0.01086	0.01086	0.03112	0.01086	0.01951
Z002E0095	0.03838	0.02118	0.03634	0.03448	0.03008	0.03448	0.03448	0.02717	0.03448	0.04986
Z002E0096	0.01691	0.02971	0.02188	0.02079	0.02665	0.02079	0.02079	0.00102	0.02079	0.00509
Z002E0097	-0.04758	-0.04817	-0.05209	-0.05207	-0.04683	-0.05207	-0.05207	-0.04986	-0.05207	-0.06895
Z002E0098	0.01667	0.01738	0.02279	0.02243	0.01678	0.02243	0.02243	0.02021	0.02243	0.04246
Z002E0099	0.02432	0.00778	0.01953	0.02018	0.02706	0.02018	0.02018	0.01282	0.02018	0.03116
Z002E0101	0.01751	0.01305	0.02264	0.02378	0.02298	0.02378	0.02378	0.019	0.02378	0.03962
Z002E0102	-0.07071	-0.06465	-0.0711	-0.0712	-0.06684	-0.0712	-0.0712	-0.05302	-0.0712	-0.0615
Z002E0103	-0.04688	-0.06344	-0.05164	-0.05099	-0.0441	-0.05099	-0.05099	-0.05828	-0.05099	-0.03998
Z002E0104	0.01135	0.02447	0.01476	0.01796	0.02075	0.01796	0.01796	0.02275	0.01796	0.02953
Z002E0105	0.13382	0.13537	0.12878	0.12803	0.13339	0.12803	0.12803	0.14186	0.12803	0.1149
Z002E0106	0.01024	-0.00122	0.00737	0.00721	0.00254	0.00721	0.00721	0.00373	0.00721	0.02236
Z002E0107	0.052	0.05474	0.0488	0.04871	0.04174	0.04871	0.04871	0.05818	0.04871	0.06264
Z002E0108	0.03293	0.03056	0.02784	0.02857	0.03315	0.02857	0.02857	0.03424	0.02857	0.03837
Z002E0109	-0.02388	-0.0212	-0.02821	-0.02979	-0.02282	-0.02979	-0.02979	-0.03876	-0.02979	-0.04648
Z002E0110	-0.03172	-0.0434	-0.03386	-0.03568	-0.04002	-0.03568	-0.03568	-0.049	-0.03568	-0.0223
Z002E0111	-0.09497	-0.08142	-0.09059	-0.09138	-0.08701	-0.09138	-0.09138	-0.07548	-0.09138	-0.09936
Z002E0112	0.04407	0.05072	0.04093	0.03937	0.03318	0.03937	0.03937	0.05704	0.03937	0.03038
Z002E0114	-0.01649	-0.03429	-0.02146	-0.02016	-0.01434	-0.02016	-0.02016	-0.02092	-0.02016	-0.03643
Z002E0115	-0.00908	-0.00446	-0.01195	-0.01285	-0.01916	-0.01285	-0.01285	-0.00733	-0.01285	-0.02576
Z002E0116	-0.04116	-0.02946	-0.0372	-0.03723	-0.03352	-0.03723	-0.03723	-0.01756	-0.03723	-0.01842
Z002E0120	-0.01101	-0.02251	-0.01379	-0.01391	-0.01858	-0.01391	-0.01391	-0.01721	-0.01391	0.00129
Z002E0121	-0.03243	-0.01648	-0.02573	-0.02676	-0.03312	-0.02676	-0.02676	-0.03846	-0.02676	-0.01138
Z002E0122	-0.06362	-0.0598	-0.066	-0.06686	-0.07223	-0.06686	-0.06686	-0.07997	-0.06686	-0.05641
Z002E0123	-0.01565	-0.03348	-0.02056	-0.01924	-0.01342	-0.01924	-0.01924	-0.01989	-0.01924	-0.03547
Z002E0124	0.02406	0.03226	0.01986	0.02168	0.01404	0.02168	0.02168	0.04069	0.02168	0.03627
Z002E0125	0.01344	0.02752	0.01887	0.01757	0.02054	0.01757	0.01757	-0.00128	0.01757	0.00289
Z002E0126	0.03018	0.04658	0.03378	0.03538	0.03991	0.03538	0.03538	0.029	0.03538	0.04715
Z002E0127	0.03535	0.03963	0.03019	0.03243	0.034	0.03243	0.03243	0.03224	0.03243	0.01306
Z002E0128	-0.00924	0.00627	-0.00394	-0.00531	-0.00576	-0.00531	-0.00531	-0.00713	-0.00531	0.01181
Z002E0129	-0.04443	-0.04111	-0.04733	-0.04785	-0.05402	-0.04785	-0.04785	-0.04989	-0.04785	-0.03573
Z002E0131	0.00096	-0.01309	-0.002	-0.00108	-0.00668	-0.00108	-0.00108	-0.00531	-0.00108	0.01191
Z002E0132	0.04084	0.03305	0.04594	0.04351	0.05074	0.04351	0.04351	0.0231	0.04351	0.0316
Z002E0133	0.03575	0.01919	0.03098	0.03163	0.03851	0.03163	0.03163	0.02432	0.03163	0.04263
Z002E0134	-0.01972	-0.03181	-0.02331	-0.02391	-0.02214	-0.02391	-0.02391	-0.03344	-0.02391	-0.03774
Z002E0135	-0.02052	-0.00684	-0.01646	-0.01738	-0.013	-0.01738	-0.01738	-0.00209	-0.01738	-0.02556
Z002E0136	-0.05167	-0.04348	-0.05584	-0.05401	-0.06166	-0.05401	-0.05401	-0.03495	-0.05401	-0.03941
Z002E0137	-0.02292	-0.00712	-0.01963	-0.01759	-0.01387	-0.01759	-0.01759	-0.01247	-0.01759	-0.00401
Z002E0138	-0.03774	-0.05384	-0.04035	-0.04219	-0.04767	-0.04219	-0.04219	-0.01983	-0.04219	-0.02007
Z002E0139	-0.01861	-0.00368	-0.01403	-0.01513	-0.01365	-0.01513	-0.01513	0.0012	-0.01513	-0.02225
Z002E0140	-0.04738	-0.03226	-0.0439	-0.04162	-0.03816	-0.04162	-0.04162	-0.04129	-0.04162	-0.05707
Z002E0141	-0.01353	-0.03136	-0.01843	-0.0171	-0.01129	-0.0171	-0.0171	-0.01773	-0.0171	-0.03332
Z002E0142	-0.0064	-0.02474	-0.01152	-0.01043	-0.00366	-0.01043	-0.01043	-0.03106	-0.01043	-0.00375
Z002E0143	0.01326	0.03321	0.01979	0.0172	0.01163	0.0172	0.0172	0.01326	0.0172	0.00952
Z002E0144	-0.03844	-0.0425	-0.03154	-0.03374	-0.03967	-0.03374	-0.03374	-0.02635	-0.03374	-0.03756
Z002E0145	-0.00792	0.00133	-0.01124	-0.01017	-0.01621	-0.01017	-0.01017	-0.01362	-0.01017	0.00098
Z002E0146	-0.03403	-0.04749	-0.03671	-0.03623	-0.04102	-0.03623	-0.03623	-0.052	-0.03623	-0.02506
Z002E0148	-0.04311	-0.04873	-0.03936	-0.038	-0.03372	-0.038	-0.038	-0.02079	-0.038	-0.0184
Z002E0149	-0.01721	-0.01829	-0.02199	-0.02224	-0.01605	-0.02224	-0.02224	-0.04015	-0.02224	-0.01626
Z002E0150	-0.0349	-0.04698	-0.03847	-0.03907	-0.0373	-0.03907	-0.03907	-0.04858	-0.03907	-0.05289
Z002E0152	-0.01515	-0.03417	-0.02006	-0.02218	-0.01544	-0.02218	-0.02218	-0.00901	-0.02218	-0.03152
Z002E0153	-0.0217	-0.03751	-0.02126	-0.02273	-0.01567	-0.02273	-0.02273	-0.03952	-0.02273	-0.01014
Z002E0156	-0.03046	-0.03763	-0.02563	-0.02764	-0.0219	-0.02764	-0.02764	-0.01174	-0.02764	-0.03161
Z002E0157	0.04897	0.03555	0.04519	0.04561	0.04577	0.04561	0.04561	0.05989	0.04561	0.03568
Z002E0158	0.00772	0.02563	0.01454	0.01262	0.00693	0.01262	0.01262	-0.00341	0.01262	0.00104
Z002E0161	0.01443	0.02164	0.01165	0.00968	0.0043	0.00968	0.00968	0.01596	0.00968	-0.00108
Z002E0162	0.05101	0.05468	0.04523	0.04744	0.05215	0.04744	0.04744	0.05115	0.04744	0.05608
Z002E0163	0.04698	0.04193	0.05182	0.05339	0.05178	0.05339	0.05339	0.06013	0.05339	0.07105
Z002E0164	-0.00728	-0.01998	-0.01033	-0.00985	-0.01558	-0.00985	-0.00985	-0.00676	-0.00985	-0.02196
Z002E0165	-0.03366	-0.02035	-0.02881	-0.02897	-0.0311	-0.02897	-0.02897	-0.01382	-0.02897	-0.01018
Z002E0166	-0.04152	-0.06273	-0.04601	-0.04702	-0.04096	-0.04702	-0.04702	-0.02845	-0.04702	-0.02904
Z002E0167	0.08515	0.07516	0.08695	0.08498	0.079	0.08498	0.08498	0.10781	0.08498	0.10949
Z002E0168	0.01266	0.03412	0.01823	0.01906	0.01203	0.01906	0.01906	0.01667	0.01906	0.03502
Z002E0169	-0.00865	-0.00977	-0.01218	-0.01158	-0.01757	-0.01158	-0.01158	-0.00495	-0.01158	-0.00347
Z002E0170	0.08857	0.08713	0.09479	0.09447	0.08795	0.09447	0.09447	0.09967	0.09447	0.08813
Z002E0171	0.01951	0.03843	0.0241	0.02532	0.02407	0.02532	0.02532	0.02095	0.02532	0.03919
Z002E0172	-0.06543	-0.07548	-0.06084	-0.06173	-0.05672	-0.06173	-0.06173	-0.04805	-0.06173	-0.04085
Z002E0173	-0.02616	-0.02317	-0.03178	-0.02933	-0.02488	-0.02933	-0.02933	-0.03045	-0.02933	-0.04972
Z002E0174	0.01684	0.01273	0.02386	0.0217	0.01577	0.0217	0.0217	0.02933	0.0217	0.01797
Z002E0175	-0.03042	-0.02066	-0.02645	-0.02589	-0.0223	-0.02589	-0.02589	-0.01883	-0.02589	-0.01117
Z002E0176	-0.05893	-0.04801	-0.05434	-0.05463	-0.04943	-0.05463	-0.05463	-0.07053	-0.05463	-0.04352
Z002E0178	-0.00737	-0.00307	-0.00766	-0.00747	-0.00258	-0.00747	-0.00747	-0.01268	-0.00747	0.00295
Z002E0179	0.01157	-0.00116	0.00856	0.00907	0.00334	0.00907	0.00907	0.01226	0.00907	-0.00301
Z002E0180	-0.0158	-0.02057	-0.00862	-0.01087	-0.01585	-0.01087	-0.01087	-0.02252	-0.01087	0.00854
Z002E0181	-0.00944	0.0022	-0.00513	-0.00538	-0.00113	-0.00538	-0.00538	-0.00225	-0.00538	-0.01749
Z002E0182	-0.00453	-0.01844	-0.00404	-0.00606	0.00112	-0.00606	-0.00606	-0.01009	-0.00606	0.01067
Z002E0183	0.02141	0.03581	0.02517	0.02741	0.03182	0.02741	0.02741	0.0087	0.02741	0.03519
Z002E0184	-0.01575	-0.00852	-0.01855	-0.02054	-0.02592	-0.02054	-0.02054	-0.01432	-0.02054	-0.03132
Z002E0185	0.05143	0.0419	0.04879	0.04778	0.04378	0.04778	0.04778	0.04015	0.04778	0.03601
Z002E0186	-0.07806	-0.07473	-0.08173	-0.08288	-0.08235	-0.08288	-0.08288	-0.08591	-0.08288	-0.07063
Z002E0187	0.05052	0.05658	0.04686	0.04945	0.04168	0.04945	0.04945	0.05685	0.04945	0.06029
Z002E0189	-0.04653	-0.0428	-0.04869	-0.04947	-0.05484	-0.04947	-0.04947	-0.06217	-0.04947	-0.03888
Z002E0190	0.01456	0.01203	0.01915	0.01882	0.02537	0.01882	0.01882	0.0089	0.01882	0.00789
Z002E0191	0.03572	0.05362	0.04258	0.04067	0.03498	0.04067	0.04067	0.0247	0.04067	0.0291
Z002E0192	0.00311	0.02156	0.00785	0.01002	0.00127	0.01002	0.01002	0.01754	0.01002	0.02536
Z002E0193	-0.06062	-0.05793	-0.06372	-0.06377	-0.07075	-0.06377	-0.06377	-0.05411	-0.06377	-0.04978
Z002E0195	0.00269	-0.00099	0.00662	0.00712	0.01207	0.00712	0.00712	0.0201	0.00712	-0.00022
Z002E0196	0.05223	0.04564	0.05738	0.05494	0.06149	0.05494	0.05494	0.05937	0.05494	0.04918
Z002E0197	0.0229	0.03455	0.02722	0.02697	0.03122	0.02697	0.02697	0.0301	0.02697	0.01486
Z002E0198	0.02557	0.03861	0.02969	0.02864	0.03396	0.02864	0.02864	0.02447	0.02864	0.04354
Z002E0199	0.01221	0.02195	0.01626	0.01685	0.02043	0.01685	0.01685	0.02405	0.01685	0.03162
Z002E0200	-0.00199	-0.01982	-0.00687	-0.00553	0.00028	-0.00553	-0.00553	-0.00613	-0.00553	-0.02174
Z003E0001	-0.04136	-0.04457	-0.03577	-0.03667	-0.04055	-0.03667	-0.03667	-0.04404	-0.03667	-0.03864
Z003E0002	0.05926	0.05231	0.05186	0.0553	0.05716	0.0553	0.0553	0.06981	0.0553	0.05563
Z003E0003	0.03088	0.02831	0.02092	0.02536	0.02779	0.02536	0.02536	0.0163	0.02536	0.02563
Z003E0004	0.06674	0.06976	0.07151	0.07078	0.06752	0.07078	0.07078	0.0536	0.07078	0.06836
Z003E0006	-0.04362	-0.04285	-0.04413	-0.04828	-0.04679	-0.04828	-0.04828	-0.05147	-0.04828	-0.04733
Z003E0007	-0.02187	-0.0325	-0.03038	-0.02867	-0.02759	-0.02867	-0.02867	-0.02421	-0.02867	-0.02938
Z003E0008	-0.00702	-0.00568	-0.00367	-0.00122	-0.00013	-0.00122	-0.00122	-0.01222	-0.00122	-0.00142
Z003E0009	-0.01425	-0.01432	-0.02311	-0.01848	-0.01764	-0.01848	-0.01848	-0.02105	-0.01848	-0.01835
Z003E0010	-0.02662	-0.03511	-0.02529	-0.03462	-0.03789	-0.03462	-0.03462	-0.03464	-0.03462	-0.03628
Z003E0011	-0.06371	-0.05825	-0.05419	-0.06087	-0.06299	-0.06087	-0.06087	-0.07553	-0.06087	-0.0624
Z003E0012	0.02074	0.01576	0.01486	0.01511	0.01205	0.01511	0.01511	0.00281	0.01511	0.0138
Z003E0013	0.00665	0.01273	0.01346	0.01315	0.01013	0.01315	0.01315	0.00387	0.01315	0.01137
Z003E0014	-0.03265	-0.02886	-0.02969	-0.02584	-0.02761	-0.02584	-0.02584	-0.02892	-0.02584	-0.02635
Z003E0016	-0.01716	-0.0081	-0.00707	-0.01141	-0.00836	-0.01141	-0.01141	0.00301	-0.01141	-0.01155
Z003E0017	-0.01394	-0.01395	-0.01253	-0.00977	-0.00794	-0.00977	-0.00977	-0.0037	-0.00977	-0.01091
Z003E0018	-0.03527	-0.03277	-0.02999	-0.03049	-0.03318	-0.03049	-0.03049	-0.02588	-0.03049	-0.03311
Z003E0019	-0.0331	-0.03834	-0.03455	-0.03825	-0.0358	-0.03825	-0.03825	-0.02283	-0.03825	-0.03724
Z003E0020	-0.04162	-0.04019	-0.03848	-0.0361	-0.03501	-0.0361	-0.0361	-0.0475	-0.0361	-0.03643
Z003E0022	-0.03158	-0.03537	-0.03976	-0.03796	-0.03664	-0.03796	-0.03796	-0.05148	-0.03796	-0.03853
Z003E0023	-0.06257	-0.05903	-0.05922	-0.05803	-0.05635	-0.05803	-0.05803	-0.05394	-0.05803	-0.05968
Z003E0024	-0.00942	-0.01489	-0.01031	-0.01379	-0.01135	-0.01379	-0.01379	0.00271	-0.01379	-0.01242
Z003E0026	-0.04803	-0.04705	-0.03767	-0.04457	-0.04692	-0.04457	-0.04457	-0.04506	-0.04457	-0.04594
Z003E0028	0.0477	0.03812	0.03985	0.04296	0.04421	0.04296	0.04296	0.04226	0.04296	0.04353
Z003E0030	0.09203	0.08617	0.09282	0.08918	0.08722	0.08918	0.08918	0.08889	0.08918	0.09095
Z003E0031	-0.04783	-0.03884	-0.03684	-0.04165	-0.04299	-0.04165	-0.04165	-0.04554	-0.04165	-0.0419
Z003E0032	-0.01659	-0.01849	-0.01482	-0.0204	-0.0225	-0.0204	-0.0204	-0.02456	-0.0204	-0.01977
Z003E0033	0.00379	0.00009	0.00567	0.00359	-0.00004	0.00359	0.00359	0.00646	0.00359	0.00119
Z003E0034	-0.0194	-0.02463	-0.02931	-0.02713	-0.02507	-0.02713	-0.02713	-0.0232	-0.02713	-0.02851
Z003E0035	0.03062	0.02964	0.03684	0.03224	0.0301	0.03224	0.03224	0.02969	0.03224	0.03309
Z003E0036	0.01333	0.00656	0.00447	0.00774	0.00917	0.00774	0.00774	-0.0028	0.00774	0.00806
Z003E0037	-0.01016	-0.00728	-0.00043	-0.00496	-0.00329	-0.00496	-0.00496	-0.01424	-0.00496	-0.00421
Z003E0038	-0.05006	-0.04782	-0.04521	-0.04316	-0.04166	-0.04316	-0.04316	-0.03046	-0.04316	-0.04376
Z003E0039	-0.00295	-0.01071	-0.00513	-0.00928	-0.00744	-0.00928	-0.00928	-0.00963	-0.00928	-0.00822
Z003E0040	-0.03144	-0.02407	-0.0215	-0.02659	-0.02452	-0.02659	-0.02659	-0.03724	-0.02659	-0.02647
Z003E0042	0.01902	0.0113	0.00984	0.01357	0.01502	0.01357	0.01357	0.00384	0.01357	0.01411
Z003E0043	-0.05651	-0.05646	-0.05452	-0.05235	-0.05491	-0.05235	-0.05235	-0.06521	-0.05235	-0.05381
Z003E0044	-0.0495	-0.04275	-0.03913	-0.0421	-0.03964	-0.0421	-0.0421	-0.04222	-0.0421	-0.04061
Z003E0045	0.02617	0.03451	0.03434	0.03023	0.03287	0.03023	0.03023	0.02012	0.03023	0.0302
Z003E0047	0.00008	0.00144	0.00338	0.00582	0.00691	0.00582	0.00582	-0.00526	0.00582	0.0056
Z003E0048	-0.03734	-0.04367	-0.03338	-0.03911	-0.04131	-0.03911	-0.03911	-0.03315	-0.03911	-0.03974
Z003E0049	-0.02123	-0.02413	-0.02451	-0.02427	-0.0216	-0.02427	-0.02427	-0.02263	-0.02427	-0.02196
Z003E0050	0.03923	0.04086	0.02909	0.03477	0.038	0.03477	0.03477	0.03327	0.03477	0.03524
Z003E0051	-0.01456	-0.01344	-0.00547	-0.00993	-0.01234	-0.00993	-0.00993	-0.01345	-0.00993	-0.01091
Z003E0052	-0.00382	-0.00442	-0.00849	-0.01144	-0.00843	-0.01144	-0.01144	-0.02088	-0.01144	-0.01092
Z003E0053	0.04357	0.03385	0.0398	0.0392	0.03643	0.0392	0.0392	0.05093	0.0392	0.03871
Z003E0054	0.00399	0.0007	-0.00034	-0.00177	-0.00017	-0.00177	-0.00177	-0.01315	-0.00177	-0.00143
Z003E0055	0.08762	0.08957	0.10099	0.09173	0.09048	0.09173	0.09173	0.09307	0.09173	0.09019
Z003E0058	-0.03255	-0.04176	-0.03366	-0.03934	-0.04208	-0.03934	-0.03934	-0.05123	-0.03934	-0.03912
Z003E0059	-0.00618	-0.0003	-0.00937	-0.00407	-0.00104	-0.00407	-0.00407	-0.00488	-0.00407	-0.00352
Z003E0061	0.08218	0.07915	0.07657	0.07758	0.07492	0.07758	0.07758	0.06977	0.07758	0.07661
Z003E0063	0.0027	0.00103	0.00417	0.00171	0.00448	0.00171	0.00171	0.00358	0.00171	0.0027
Z003E0065	-0.00753	-0.01097	-0.00948	-0.01455	-0.01391	-0.01455	-0.01455	-0.00546	-0.01455	-0.01499
Z003E0066	0.02907	0.0287	0.03138	0.03449	0.0363	0.03449	0.03449	0.04229	0.03449	0.03392
Z003E0067	-0.00187	-0.00339	0.00769	0.00107	-0.0013	0.00107	0.00107	0.00512	0.00107	-0.00036
Z003E0068	0.01292	0.00753	0.00362	0.00884	0.00744	0.00884	0.00884	0.00755	0.00884	0.00925
Z003E0069	0.022	0.02812	0.02799	0.02817	0.02954	0.02817	0.02817	0.03736	0.02817	0.02656
Z003E0070	0.02821	0.01952	0.03002	0.02089	0.01761	0.02089	0.02089	0.02181	0.02089	0.01954
Z003E0072	0.00063	-0.00007	0.0009	0.00128	0.00242	0.00128	0.00128	0.0082	0.00128	0.00023
Z003E0073	0.01914	0.02206	0.02877	0.02421	0.02588	0.02421	0.02421	0.01476	0.02421	0.02491
Z003E0074	0.01664	0.01655	0.00952	0.01304	0.01515	0.01304	0.01304	0.00948	0.01304	0.01348
Z003E0075	0.01664	0.0173	0.02136	0.02	0.01691	0.02	0.02	0.01958	0.02	0.01685
Z003E0076	0.00182	-0.00878	-0.00112	-0.00646	-0.00846	-0.00646	-0.00646	-0.00109	-0.00646	-0.00712
Z003E0077	-0.01356	-0.00929	0.00136	-0.00754	-0.01038	-0.00754	-0.00754	0.00115	-0.00754	-0.00893
Z003E0078	-0.00565	-0.01338	-0.0148	-0.01106	-0.0096	-0.01106	-0.01106	-0.02073	-0.01106	-0.01049
Z003E0079	0.00685	-0.00163	-0.00078	-0.0008	-0.00353	-0.0008	-0.0008	0.00038	-0.0008	-0.00309
Z003E0080	0.09275	0.10265	0.10097	0.09957	0.10161	0.09957	0.09957	0.09487	0.09957	0.0995
Z003E0081	0.03332	0.03576	0.03765	0.0395	0.04102	0.0395	0.0395	0.05122	0.0395	0.03858
Z003E0082	-0.01099	-0.01561	-0.01646	-0.01741	-0.01426	-0.01741	-0.01741	-0.02266	-0.01741	-0.01564
Z003E0083	0.02179	0.02434	0.03	0.02386	0.02157	0.02386	0.02386	0.01943	0.02386	0.02424
Z003E0084	0.0263	0.02545	0.03351	0.02977	0.02557	0.02977	0.02977	0.02625	0.02977	0.02624
Z003E0085	-0.03321	-0.03903	-0.04173	-0.0389	-0.03751	-0.0389	-0.0389	-0.05021	-0.0389	-0.0388
Z003E0086	-0.00556	-0.01482	-0.01384	-0.0113	-0.01223	-0.0113	-0.0113	-0.02287	-0.0113	-0.01136
Z003E0088	0.02042	0.01506	0.01084	0.01316	0.01521	0.01316	0.01316	0.01773	0.01316	0.01199
Z003E0089	-0.05058	-0.05377	-0.05205	-0.05425	-0.05263	-0.05425	-0.05425	-0.05356	-0.05425	-0.05217
Z003E0090	0.03618	0.04531	0.04685	0.04192	0.04059	0.04192	0.04192	0.0374	0.04192	0.04146
Z003E0091	-0.00882	-0.0075	-0.00926	-0.0126	-0.00992	-0.0126	-0.0126	-0.01385	-0.0126	-0.01101
Z003E0092	-0.00771	-0.00062	-0.00662	-0.00403	-0.00194	-0.00403	-0.00403	-0.0172	-0.00403	-0.00545
Z003E0093	-0.03024	-0.03501	-0.03358	-0.0309	-0.03352	-0.0309	-0.0309	-0.03494	-0.0309	-0.03084
Z003E0094	0.00501	0.00496	0.00726	0.00953	0.00697	0.00953	0.00953	-0.00284	0.00953	0.00823
Z003E0095	0.03054	0.0227	0.02165	0.0255	0.02695	0.0255	0.0255	0.01634	0.0255	0.02623
Z003E0096	0.03025	0.02343	0.02138	0.02243	0.0221	0.02243	0.02243	0.02481	0.02243	0.02053
Z003E0097	-0.02219	-0.01409	-0.01718	-0.01542	-0.01387	-0.01542	-0.01542	-0.02298	-0.01542	-0.01606
Z003E0098	0.01829	0.0259	0.0218	0.02436	0.02684	0.02436	0.02436	0.03667	0.02436	0.02313
Z003E0099	-0.01905	-0.02123	-0.02149	-0.0234	-0.01992	-0.0234	-0.0234	-0.00485	-0.0234	-0.02192
Z003E0100	-0.02635	-0.02953	-0.02669	-0.03204	-0.03339	-0.03204	-0.03204	-0.01947	-0.03204	-0.03246
Z003E0101	0.02178	0.0179	0.0133	0.0186	0.02085	0.0186	0.0186	0.01813	0.0186	0.01992
Z003E0102	0.0046	0.00671	0.01027	0.00902	0.00959	0.00902	0.00902	0.00967	0.00902	0.00687
Z003E0103	-0.00273	0.00035	-0.00245	0.00215	0.00436	0.00215	0.00215	-0.00686	0.00215	0.00196
Z003E0104	0.00821	0.00659	0.0003	0.00376	0.00221	0.00376	0.00376	-0.00056	0.00376	0.00331
Z003E0105	-0.01501	-0.01348	-0.01597	-0.01951	-0.01683	-0.01951	-0.01951	-0.02177	-0.01951	-0.01826
Z003E0106	-0.00804	-0.00659	-0.00804	-0.00381	-0.00549	-0.00381	-0.00381	-0.00623	-0.00381	-0.00402
Z003E0107	-0.03723	-0.03178	-0.0333	-0.03294	-0.03198	-0.03294	-0.03294	-0.04855	-0.03294	-0.03453
Z003E0108	-0.0457	-0.04819	-0.03681	-0.04117	-0.04476	-0.04117	-0.04117	-0.04748	-0.04117	-0.0426
Z003E0109	-0.02837	-0.02475	-0.01625	-0.02445	-0.02331	-0.02445	-0.02445	-0.02194	-0.02445	-0.0256
Z003E0110	-0.00136	0.0044	0.01029	0.00437	0.00639	0.00437	0.00437	0.01676	0.00437	0.00412
Z003E0111	-0.00993	-0.01321	-0.01492	-0.01367	-0.01634	-0.01367	-0.01367	-0.02028	-0.01367	-0.01423
Z003E0112	0.0176	0.01072	0.01076	0.01362	0.0111	0.01362	0.01362	0.00918	0.01362	0.01363
Z003E0113	-0.00256	-0.00419	0.00162	0.00212	0.00283	0.00212	0.00212	0.00564	0.00212	0.00077
Z003E0114	-0.01481	-0.00651	-0.00655	-0.01062	-0.00797	-0.01062	-0.01062	-0.02053	-0.01062	-0.01058
Z003E0115	0.03317	0.02407	0.03172	0.02676	0.02459	0.02676	0.02676	0.02659	0.02676	0.02699
Z003E0116	0.06242	0.06472	0.07325	0.0648	0.06229	0.0648	0.0648	0.06557	0.0648	0.06243
Z003E0117	-0.0146	-0.01624	-0.01037	-0.00985	-0.00914	-0.00985	-0.00985	-0.00625	-0.00985	-0.01117
Z003E0118	-0.04108	-0.03659	-0.03563	-0.03541	-0.03771	-0.03541	-0.03541	-0.02652	-0.03541	-0.03777
Z003E0119	0.0063	0.00646	0.00729	0.00988	0.01172	0.00988	0.00988	0.01513	0.00988	0.00846
Z003E0120	-0.021	-0.02335	-0.02229	-0.01954	-0.01785	-0.01954	-0.01954	-0.00594	-0.01954	-0.01968
Z003E0121	-0.02761	-0.03227	-0.03449	-0.03292	-0.03485	-0.03292	-0.03292	-0.02237	-0.03292	-0.0344
Z003E0122	-0.00358	-0.00653	-0.00069	-0.00045	-0.00338	-0.00045	-0.00045	0.00134	-0.00045	-0.00301
Z003E0123	-0.00035	0.00414	0.01407	0.00498	0.00215	0.00498	0.00498	0.0127	0.00498	0.00327
Z003E0124	0.00107	-0.00578	-0.00534	-0.00594	-0.00939	-0.00594	-0.00594	-0.02319	-0.00594	-0.00774
Z003E0125	0.01331	0.017	0.01705	0.01758	0.01487	0.01758	0.01758	0.00236	0.01758	0.01548
Z003E0126	-0.03666	-0.02434	-0.02813	-0.0308	-0.02736	-0.0308	-0.0308	-0.0323	-0.0308	-0.03027
Z003E0127	0.07659	0.07111	0.06753	0.07285	0.07144	0.07285	0.07285	0.07203	0.07285	0.07342
Z003E0128	0.03839	0.02902	0.03768	0.03216	0.02941	0.03216	0.03216	0.02104	0.03216	0.03263
Z003E0129	-0.02505	-0.03124	-0.02934	-0.03011	-0.03315	-0.03011	-0.03011	-0.02248	-0.03011	-0.03191
Z003E0130	-0.01154	-0.01163	-0.00994	-0.00711	-0.00528	-0.00711	-0.00711	-0.00067	-0.00711	-0.00813
Z003E0131	0.0171	0.01115	0.00477	0.01062	0.0132	0.01062	0.01062	0.00271	0.01062	0.01112
Z003E0132	0.02905	0.03201	0.02861	0.03051	0.03224	0.03051	0.03051	0.03356	0.03051	0.03
Z003E0133	-0.02967	-0.02748	-0.02348	-0.02533	-0.02915	-0.02533	-0.02533	-0.04372	-0.02533	-0.02783
Z003E0134	-0.05954	-0.05584	-0.05638	-0.05245	-0.05422	-0.05245	-0.05245	-0.05514	-0.05245	-0.05283
Z003E0135	-0.04204	-0.04997	-0.04148	-0.04944	-0.05216	-0.04944	-0.04944	-0.04699	-0.04944	-0.0506
Z003E0137	-0.0142	-0.02401	-0.0203	-0.01944	-0.02234	-0.01944	-0.01944	-0.00956	-0.01944	-0.02065
Z003E0138	0.01055	0.00743	0.01387	0.01428	0.01134	0.01428	0.01428	0.0169	0.01428	0.012
Z003E0140	-0.06808	-0.06668	-0.05923	-0.06385	-0.06584	-0.06385	-0.06385	-0.07407	-0.06385	-0.06405
Z003E0141	-0.02149	-0.02017	-0.01476	-0.01697	-0.02089	-0.01697	-0.01697	-0.03109	-0.01697	-0.01954
Z003E0142	-0.05202	-0.05722	-0.06176	-0.05671	-0.05811	-0.05671	-0.05671	-0.05886	-0.05671	-0.05659
Z003E0143	0.1138	0.11192	0.10655	0.11026	0.1087	0.11026	0.11026	0.1072	0.11026	0.11023
Z003E0145	0.01273	0.01979	0.01391	0.01654	0.01862	0.01654	0.01654	0.00354	0.01654	0.01517
Z003E0146	0.06845	0.07057	0.0743	0.07594	0.07305	0.07594	0.07594	0.07054	0.07594	0.0753
Z003E0147	-0.00498	-0.00041	0.00179	-0.00054	0.00224	-0.00054	-0.00054	-0.00762	-0.00054	0.00029
Z003E0148	-0.03356	-0.03848	-0.04033	-0.03961	-0.03828	-0.03961	-0.03961	-0.03357	-0.03961	-0.0408
Z003E0149	-0.01625	-0.01629	-0.02517	-0.02056	-0.01972	-0.02056	-0.02056	-0.02326	-0.02056	-0.02048
Z003E0152	0.02215	0.01762	0.02007	0.01418	0.01625	0.01418	0.01418	0.0187	0.01418	0.0137
Z003E0153	-0.02282	-0.01879	-0.02119	-0.01705	-0.01442	-0.01705	-0.01705	-0.00265	-0.01705	-0.01773
Z003E0154	0.04648	0.03635	0.04169	0.03944	0.0356	0.03944	0.03944	0.03821	0.03944	0.037
Z003E0156	-0.04266	-0.03448	-0.03461	-0.03516	-0.03159	-0.03516	-0.03516	-0.03186	-0.03516	-0.03318
Z003E0157	-0.00968	-0.01458	-0.01598	-0.01418	-0.01612	-0.01418	-0.01418	-0.00251	-0.01418	-0.01529
Z003E0160	-0.04774	-0.04402	-0.03565	-0.04105	-0.04337	-0.04105	-0.04105	-0.04502	-0.04105	-0.04083
Z003E0161	0.05711	0.04991	0.05034	0.05403	0.05588	0.05403	0.05403	0.06977	0.05403	0.05477
Z003E0163	-0.03839	-0.03294	-0.03448	-0.03412	-0.03316	-0.03412	-0.03412	-0.04974	-0.03412	-0.03571
Z003E0164	0.04699	0.04522	0.05918	0.05139	0.04808	0.05139	0.05139	0.04617	0.05139	0.05051
Z003E0166	0.03714	0.03089	0.03448	0.0313	0.03332	0.0313	0.0313	0.02358	0.0313	0.03289
Z003E0167	0.00143	0.00518	0.01321	0.00488	0.00603	0.00488	0.00488	0.00674	0.00488	0.00351
Z003E0168	-0.02724	-0.02631	-0.0153	-0.02318	-0.02316	-0.02318	-0.02318	-0.01993	-0.02318	-0.02416
Z003E0169	0.03981	0.05174	0.04932	0.04704	0.05046	0.04704	0.04704	0.04744	0.04704	0.04821
Z003E0171	0.05234	0.04462	0.04113	0.04627	0.04865	0.04627	0.04627	0.04697	0.04627	0.04665
Z003E0172	-0.00134	-0.00367	-0.01242	-0.0048	-0.00143	-0.0048	-0.0048	-0.00238	-0.0048	-0.00316
Z003E0173	0.01326	0.00418	0.00289	0.00641	0.00421	0.00641	0.00641	-0.00487	0.00641	0.0058
Z003E0175	-0.03287	-0.03438	-0.02824	-0.02838	-0.03206	-0.02838	-0.02838	-0.04406	-0.02838	-0.03013
Z003E0176	-0.00405	-0.00943	-0.01336	-0.00813	-0.00954	-0.00813	-0.00813	-0.00945	-0.00813	-0.00773
Z003E0177	-0.03266	-0.03807	-0.03317	-0.04013	-0.03862	-0.04013	-0.04013	-0.03656	-0.04013	-0.04061
Z003E0178	0.03373	0.03266	0.03198	0.02895	0.02801	0.02895	0.02895	0.02734	0.02895	0.02974
Z003E0179	0.01174	0.01152	0.00493	0.00856	0.01067	0.00856	0.00856	0.0056	0.00856	0.0092
Z003E0180	-0.03547	-0.03148	-0.02887	-0.02811	-0.03107	-0.02811	-0.02811	-0.03492	-0.02811	-0.02914
Z003E0181	0.00655	0.0134	0.01718	0.01069	0.01222	0.01069	0.01069	-0.00256	0.01069	0.01027
Z003E0182	-0.00431	-0.0129	-0.00324	-0.00906	-0.01139	-0.00906	-0.00906	0.00407	-0.00906	-0.0088
Z003E0183	-0.02701	-0.03554	-0.03338	-0.03108	-0.0316	-0.03108	-0.03108	-0.01814	-0.03108	-0.03127
Z003E0184	-0.01729	-0.01491	-0.00666	-0.01519	-0.01769	-0.01519	-0.01519	-0.0148	-0.01519	-0.01769
Z003E0185	0.01652	0.01124	0.00747	0.00918	0.00685	0.00918	0.00918	-0.00527	0.00918	0.00767
Z003E0186	-0.01673	-0.00953	-0.00251	-0.0094	-0.01187	-0.0094	-0.0094	-0.01498	-0.0094	-0.00957
Z003E0187	-0.02636	-0.03325	-0.03557	-0.03103	-0.03043	-0.03103	-0.03103	-0.01566	-0.03103	-0.03106
Z003E0188	-0.00661	-0.00836	-0.01417	-0.01057	-0.01213	-0.01057	-0.01057	-0.01423	-0.01057	-0.0108
Z003E0189	0.09383	0.09236	0.10326	0.09659	0.09422	0.09659	0.09659	0.10039	0.09659	0.09508
Z003E0190	0.04343	0.04791	0.0535	0.0498	0.05244	0.0498	0.0498	0.06597	0.0498	0.05041
Z003E0191	0.09827	0.09583	0.10949	0.10185	0.09892	0.10185	0.10185	0.10515	0.10185	0.1005
Z003E0192	0.0184	0.02282	0.0294	0.02602	0.02807	0.02602	0.02602	0.02317	0.02602	0.02776
Z003E0193	-0.03076	-0.03663	-0.03252	-0.03585	-0.03361	-0.03585	-0.03585	-0.03142	-0.03585	-0.03435
Z003E0194	0.02301	0.01539	0.02085	0.0163	0.01595	0.0163	0.0163	0.00596	0.0163	0.01703
Z003E0196	0.06244	0.05533	0.06324	0.05526	0.05437	0.05526	0.05526	0.05781	0.05526	0.05445
Z003E0197	-0.0181	-0.02173	-0.02243	-0.0246	-0.02623	-0.0246	-0.0246	-0.01443	-0.0246	-0.02602
Z003E0198	0.07959	0.08349	0.08207	0.08292	0.08462	0.08292	0.08292	0.08532	0.08292	0.08071
Z003E0199	-0.01484	-0.0221	-0.02535	-0.02043	-0.01785	-0.02043	-0.02043	-0.00797	-0.02043	-0.02028
Z003E0200	0.03569	0.03783	0.04691	0.03861	0.03609	0.03861	0.03861	0.04012	0.03861	0.03648
Z004E0001	-0.01766	-0.03094	-0.02098	-0.0244	-0.02369	-0.0244	-0.0244	-0.02773	-0.0244	-0.02097
Z004E0002	-0.01335	-0.01278	-0.00844	-0.00666	-0.00946	-0.00666	-0.00666	-0.00813	-0.00666	-0.00429
Z004E0003	-0.03493	-0.0349	-0.0304	-0.02874	-0.03088	-0.02874	-0.02874	-0.03033	-0.02874	-0.02629
Z004E0004	-0.06906	-0.06389	-0.07313	-0.07548	-0.07778	-0.07548	-0.07548	-0.07856	-0.07548	-0.07837
Z004E0005	0.0134	0.01478	0.02198	0.01865	0.01179	0.01865	0.01865	0.01529	0.01865	0.01468
Z004E0006	-0.0296	-0.04562	-0.03664	-0.03375	-0.02996	-0.03375	-0.03375	-0.03087	-0.03375	-0.03026
Z004E0008	0.04719	0.0535	0.03688	0.03934	0.03873	0.03934	0.03934	0.03724	0.03934	0.0404
Z004E0009	0.00688	0.02316	0.01179	0.01443	0.01191	0.01443	0.01443	0.01216	0.01443	0.01085
Z004E0010	0.04213	0.05561	0.04815	0.04564	0.04426	0.04564	0.04564	0.04662	0.04564	0.04293
Z004E0011	0.00657	-0.00965	-0.00136	0.0017	0.00376	0.0017	0.0017	0.00406	0.0017	-0.0014
Z004E0012	0.03785	0.0397	0.02687	0.02978	0.03369	0.02978	0.02978	0.0324	0.02978	0.03333
Z004E0013	0.00428	0.00949	0.00012	-0.00227	-0.00457	-0.00227	-0.00227	-0.00553	-0.00227	-0.00522
Z004E0014	-0.01972	-0.01008	-0.01584	-0.01401	-0.01677	-0.01401	-0.01401	-0.01658	-0.01401	-0.01188
Z004E0015	-0.02736	-0.02942	-0.02119	-0.01801	-0.02114	-0.01801	-0.01801	-0.01484	-0.01801	-0.02163
Z004E0016	-0.03338	-0.04806	-0.03635	-0.03845	-0.03938	-0.03845	-0.03845	-0.03732	-0.03845	-0.04137
Z004E0017	-0.03768	-0.02966	-0.03816	-0.03853	-0.04083	-0.03853	-0.03853	-0.04051	-0.03853	-0.0356
Z004E0018	-0.02302	-0.02962	-0.03418	-0.03129	-0.02981	-0.03129	-0.03129	-0.02931	-0.03129	-0.03462
Z004E0019	-0.00276	0.0024	0.00168	0.00374	-0.00024	0.00374	0.00374	0.00209	0.00374	0.00285
Z004E0020	-0.01146	0.00183	-0.01032	-0.0077	-0.0074	-0.0077	-0.0077	-0.00656	-0.0077	-0.01118
Z004E0021	0.05984	0.0685	0.0629	0.06128	0.05947	0.06128	0.06128	0.06274	0.06128	0.05865
Z004E0022	0.00577	0.01197	0.01608	0.01405	0.01059	0.01405	0.01405	0.01499	0.01405	0.01093
Z004E0023	0.00767	-0.00751	0.00061	0.00395	0.00467	0.00395	0.00395	0.00673	0.00395	0.00075
Z004E0024	-0.03617	-0.03723	-0.02799	-0.02776	-0.03063	-0.02776	-0.02776	-0.02449	-0.02776	-0.0247
Z004E0025	-0.00095	-0.01515	-0.007	-0.00333	-0.00394	-0.00333	-0.00333	0.00018	-0.00333	-0.00653
Z004E0026	-0.01435	-0.01808	-0.02363	-0.02037	-0.01726	-0.02037	-0.02037	-0.0184	-0.02037	-0.02323
Z004E0027	-0.03201	-0.02808	-0.02159	-0.02398	-0.02304	-0.02398	-0.02398	-0.02152	-0.02398	-0.01969
Z004E0028	0.00573	0.016	0.00533	0.00185	0.00172	0.00185	0.00185	-0.00153	0.00185	0.00534
Z004E0029	-0.04546	-0.03098	-0.03456	-0.03641	-0.03744	-0.03641	-0.03641	-0.03403	-0.03641	-0.03239
Z004E0030	0.01474	0.02958	0.02303	0.01957	0.01978	0.01957	0.01957	0.01557	0.01957	0.02314
Z004E0031	-0.00359	-0.00066	-0.00728	-0.00876	-0.00962	-0.00876	-0.00876	-0.00727	-0.00876	-0.01131
Z004E0032	-0.04878	-0.05285	-0.05328	-0.05522	-0.0572	-0.05522	-0.05522	-0.05303	-0.05522	-0.05493
Z004E0033	0.02437	0.02516	0.01911	0.01715	0.01895	0.01715	0.01715	0.01809	0.01715	0.01491
Z004E0034	-0.01817	-0.0262	-0.01325	-0.0151	-0.01832	-0.0151	-0.0151	-0.01302	-0.0151	-0.01802
Z004E0035	0.02929	0.01552	0.02313	0.02265	0.02244	0.02265	0.02265	0.01981	0.02265	0.01941
Z004E0036	-0.00778	-0.01043	-0.0006	0.00268	0.00019	0.00268	0.00268	0.00563	0.00268	-0.00084
Z004E0037	-0.00829	-0.01395	-0.01749	-0.01516	-0.01384	-0.01516	-0.01516	-0.01761	-0.01516	-0.01843
Z004E0038	0.01188	0.01531	0.01949	0.02004	0.02006	0.02004	0.02004	0.02303	0.02004	0.01768
Z004E0039	0.07714	0.077	0.0807	0.08251	0.07864	0.08251	0.08251	0.08024	0.08251	0.07832
Z004E0040	-0.01854	-0.03073	-0.02196	-0.02423	-0.02604	-0.02423	-0.02423	-0.02206	-0.02423	-0.02099
Z004E0042	0.09319	0.08069	0.08348	0.0852	0.08628	0.0852	0.0852	0.08345	0.0852	0.08798
Z004E0043	-0.03389	-0.03792	-0.03915	-0.03989	-0.04059	-0.03989	-0.03989	-0.03737	-0.03989	-0.0365
Z004E0044	0.04371	0.04515	0.03494	0.03857	0.0407	0.03857	0.03857	0.04104	0.03857	0.03576
Z004E0045	-0.02883	-0.03203	-0.02097	-0.02373	-0.0265	-0.02373	-0.02373	-0.02216	-0.02373	-0.02674
Z004E0046	-0.04134	-0.05295	-0.04724	-0.04476	-0.04506	-0.04476	-0.04476	-0.046	-0.04476	-0.04195
Z004E0047	0.0174	0.01312	0.02843	0.0258	0.02603	0.0258	0.0258	0.02793	0.0258	0.02973
Z004E0048	-0.00831	0.00589	-0.00513	-0.00303	-0.00289	-0.00303	-0.00303	-0.00615	-0.00303	-0.00641
Z004E0049	0.07263	0.07107	0.06777	0.0647	0.06217	0.0647	0.0647	0.06177	0.0647	0.06767
Z004E0050	-0.01219	-0.0247	-0.01665	-0.01706	-0.01686	-0.01706	-0.01706	-0.01906	-0.01706	-0.01385
Z004E0051	-0.03323	-0.03624	-0.02713	-0.02759	-0.02779	-0.02759	-0.02759	-0.02585	-0.02759	-0.02455
Z004E0052	0.06559	0.06776	0.05779	0.05542	0.05595	0.05542	0.05542	0.05581	0.05542	0.05265
Z004E0054	0.00842	0.01506	0.01368	0.01289	0.01086	0.01289	0.01289	0.00971	0.01289	0.00948
Z004E0056	-0.03605	-0.03556	-0.04591	-0.04264	-0.03918	-0.04264	-0.04264	-0.04103	-0.04264	-0.04549
Z004E0057	-0.01804	-0.00618	-0.01424	-0.01118	-0.00961	-0.01118	-0.01118	-0.00927	-0.01118	-0.01406
Z004E0058	-0.00905	-0.01644	-0.01161	-0.01409	-0.01745	-0.01409	-0.01409	-0.0165	-0.01409	-0.01714
Z004E0059	-0.03831	-0.04556	-0.04203	-0.0444	-0.04157	-0.0444	-0.0444	-0.04318	-0.0444	-0.04039
Z004E0060	0.00328	0.00657	-0.00166	-0.00474	-0.00264	-0.00474	-0.00474	-0.00821	-0.00474	-0.00086
Z004E0061	-0.02308	-0.01168	-0.01716	-0.01452	-0.01494	-0.01452	-0.01452	-0.01486	-0.01452	-0.01177
Z004E0062	0.03805	0.02571	0.03498	0.03285	0.03104	0.03285	0.03285	0.03572	0.03285	0.03632
Z004E0063	0.02301	0.01086	0.0195	0.0172	0.01539	0.0172	0.0172	0.0192	0.0172	0.02038
Z004E0064	-0.03941	-0.02507	-0.02952	-0.03124	-0.034	-0.03124	-0.03124	-0.02962	-0.03124	-0.03389
Z004E0065	-0.02807	-0.02683	-0.03934	-0.03632	-0.03349	-0.03632	-0.03632	-0.03527	-0.03632	-0.03953
Z004E0066	-0.00362	-0.01708	-0.00789	-0.01116	-0.01218	-0.01116	-0.01116	-0.01512	-0.01116	-0.01435
Z004E0067	0.04346	0.02884	0.03781	0.03531	0.03443	0.03531	0.03531	0.03685	0.03531	0.03242
Z004E0068	-0.00939	-0.02245	-0.01374	-0.01583	-0.01871	-0.01583	-0.01583	-0.01364	-0.01583	-0.01887
Z004E0069	-0.00452	-0.00678	0.00137	0.00304	0.00351	0.00304	0.00304	0.00097	0.00304	0.00593
Z004E0070	0.00477	-0.00635	0.00297	0.00001	-0.00195	0.00001	0.00001	-0.00287	0.00001	0.0031
Z004E0071	0.01134	-0.00213	0.00708	0.00382	0.00279	0.00382	0.00382	-0.00012	0.00382	0.00063
Z004E0072	0.07269	0.06035	0.06964	0.06752	0.0657	0.06752	0.06752	0.07041	0.06752	0.071
Z004E0073	-0.00779	-0.005	-0.01751	-0.01517	-0.01227	-0.01517	-0.01517	-0.01772	-0.01517	-0.01502
Z004E0074	-0.00576	-0.0066	-0.0025	-0.00126	-0.00206	-0.00126	-0.00126	-0.00406	-0.00126	0.00103
Z004E0075	0.02104	0.03556	0.02479	0.02659	0.02847	0.02659	0.02659	0.02338	0.02659	0.0296
Z004E0076	-0.00765	-0.00622	0.00221	-0.00115	-0.00628	-0.00115	-0.00115	-0.00325	-0.00115	0.00171
Z004E0077	0.03661	0.03505	0.03175	0.02868	0.02614	0.02868	0.02868	0.02574	0.02868	0.03164
Z004E0078	-0.00391	-0.00185	-0.0154	-0.01269	-0.00877	-0.01269	-0.01269	-0.01108	-0.01269	-0.00948
Z004E0079	0.04755	0.03439	0.04307	0.04045	0.03998	0.04045	0.04045	0.04183	0.04045	0.04367
Z004E0080	0.00994	0.01424	0.00374	0.00188	-0.00026	0.00188	0.00188	0.00288	0.00188	-0.00119
Z004E0081	0.06916	0.0693	0.07866	0.07808	0.07506	0.07808	0.07808	0.0757	0.07808	0.08079
Z004E0082	-0.00599	-0.01989	-0.01141	-0.00801	-0.00689	-0.00801	-0.00801	-0.00449	-0.00801	-0.0048
Z004E0083	0.04538	0.05997	0.05159	0.0496	0.0485	0.0496	0.0496	0.04518	0.0496	0.04641
Z004E0084	-0.05063	-0.05168	-0.0425	-0.04228	-0.04515	-0.04228	-0.04228	-0.03909	-0.04228	-0.03925
Z004E0085	-0.00083	-0.01119	-0.00896	-0.00675	-0.00833	-0.00675	-0.00675	-0.00793	-0.00675	-0.00427
Z004E0086	0.06388	0.04784	0.05815	0.05855	0.05978	0.05855	0.05855	0.06038	0.05855	0.05569
Z004E0087	0.00746	-0.0046	0.00404	0.00416	0.00338	0.00416	0.00416	0.00389	0.00416	0.00741
Z004E0088	-0.02597	-0.03989	-0.0344	-0.03226	-0.03163	-0.03226	-0.03226	-0.03471	-0.03226	-0.03578
Z004E0089	0.00789	-0.00355	0.00553	0.00288	-0.00082	0.00288	0.00288	0.0001	0.00288	-0.00041
Z004E0090	0.0254	0.02107	0.0169	0.02016	0.02071	0.02016	0.02016	0.02357	0.02016	0.02324
Z004E0091	-0.02103	-0.00665	-0.01123	-0.01298	-0.01574	-0.01298	-0.01298	-0.01153	-0.01298	-0.01568
Z004E0092	0.01091	-0.00396	0.0032	0.00342	0.00336	0.00342	0.00342	0.00575	0.00342	0.00038
Z004E0094	0.02995	0.02247	0.02611	0.02396	0.02592	0.02396	0.02396	0.02556	0.02396	0.0249
Z004E0095	-0.00767	-0.00054	-0.00273	0.00024	-0.0011	0.00024	0.00024	0.00354	0.00024	0.00315
Z004E0096	-0.04148	-0.04402	-0.03191	-0.0312	-0.03453	-0.0312	-0.0312	-0.02841	-0.0312	-0.03437
Z004E0097	-0.04131	-0.0374	-0.0322	-0.03459	-0.03538	-0.03459	-0.03459	-0.03349	-0.03459	-0.03716
Z004E0098	-0.04186	-0.03445	-0.03803	-0.03908	-0.04174	-0.03908	-0.03908	-0.04286	-0.03908	-0.04286
Z004E0099	-0.02199	-0.03645	-0.02668	-0.02931	-0.02846	-0.02931	-0.02931	-0.0271	-0.02931	-0.02557
Z004E0100	-0.01224	-0.00693	-0.01931	-0.01932	-0.02077	-0.01932	-0.01932	-0.02343	-0.01932	-0.02297
Z004E0101	-0.01824	-0.03202	-0.01997	-0.02166	-0.02393	-0.02166	-0.02166	-0.0194	-0.02166	-0.02445
Z004E0102	-0.07552	-0.06373	-0.07131	-0.0725	-0.07308	-0.0725	-0.0725	-0.076	-0.0725	-0.06965
Z004E0103	0.04578	0.04692	0.041	0.0387	0.04223	0.0387	0.0387	0.03937	0.0387	0.04277
Z004E0104	-0.01274	-0.00065	-0.00813	-0.00528	-0.00198	-0.00528	-0.00528	-0.00301	-0.00528	-0.00163
Z004E0105	0.04265	0.02906	0.03872	0.03558	0.03455	0.03558	0.03558	0.03227	0.03558	0.0326
Z004E0106	0.07439	0.07965	0.06879	0.06884	0.0691	0.06884	0.06884	0.06639	0.06884	0.07215
Z004E0107	-0.02161	-0.01668	-0.01878	-0.01625	-0.01579	-0.01625	-0.01625	-0.01397	-0.01625	-0.0164
Z004E0108	0.07049	0.05586	0.06482	0.06233	0.06144	0.06233	0.06233	0.06385	0.06233	0.05943
Z004E0109	0.04935	0.05017	0.05398	0.05615	0.05094	0.05615	0.05615	0.05472	0.05615	0.052
Z004E0110	-0.04583	-0.03002	-0.03869	-0.0409	-0.04493	-0.0409	-0.0409	-0.04024	-0.0409	-0.04421
Z004E0111	-0.00251	0.01318	0.00097	0.00386	0.00323	0.00386	0.00386	0.00582	0.00386	0.00657
Z004E0113	-0.01434	-0.01182	-0.02166	-0.01778	-0.01613	-0.01778	-0.01778	-0.01435	-0.01778	-0.01731
Z004E0114	0.04712	0.05325	0.05762	0.05565	0.0522	0.05565	0.05565	0.05695	0.05565	0.05265
Z004E0115	0.01577	0.01885	0.01	0.00712	0.00748	0.00712	0.00712	0.00324	0.00712	0.00445
Z004E0116	-0.02123	-0.02231	-0.01741	-0.01595	-0.01676	-0.01595	-0.01595	-0.01766	-0.01595	-0.01329
Z004E0118	0.05083	0.06176	0.05076	0.05072	0.04831	0.05072	0.05072	0.04709	0.05072	0.04716
Z004E0120	-0.03226	-0.04373	-0.03851	-0.03617	-0.03647	-0.03617	-0.03617	-0.03811	-0.03617	-0.0336
Z004E0121	-0.01209	-0.01603	-0.02164	-0.01844	-0.01999	-0.01844	-0.01844	-0.01682	-0.01844	-0.02208
Z004E0122	-0.01309	-0.01336	-0.00525	-0.00295	-0.00515	-0.00295	-0.00295	-0.00375	-0.00295	-0.00013
Z004E0123	-0.03201	-0.02662	-0.03525	-0.03779	-0.03836	-0.03779	-0.03779	-0.04046	-0.03779	-0.03414
Z004E0124	0.02462	0.03721	0.02536	0.02219	0.01941	0.02219	0.02219	0.01852	0.02219	0.0251
Z004E0125	-0.02058	-0.02846	-0.01466	-0.01665	-0.01814	-0.01665	-0.01665	-0.01384	-0.01665	-0.01292
Z004E0126	0.05587	0.04576	0.04715	0.04912	0.04755	0.04912	0.04912	0.04678	0.04912	0.05121
Z004E0127	0.00482	-0.00911	-0.0036	-0.00146	-0.00083	-0.00146	-0.00146	-0.0039	-0.00146	-0.00497
Z004E0128	0.01199	-0.00356	0.00913	0.00661	0.00875	0.00661	0.00661	0.00799	0.00661	0.01043
Z004E0129	-0.02042	-0.01533	-0.01604	-0.01615	-0.01739	-0.01615	-0.01615	-0.01503	-0.01615	-0.01948
Z004E0130	-0.02954	-0.02843	-0.02426	-0.02237	-0.02584	-0.02237	-0.02237	-0.02374	-0.02237	-0.02009
Z004E0131	-0.01345	-0.02349	-0.01971	-0.02029	-0.0227	-0.02029	-0.02029	-0.02264	-0.02029	-0.01779
Z004E0133	-0.02109	-0.00933	-0.01241	-0.01478	-0.01743	-0.01478	-0.01478	-0.01309	-0.01478	-0.01146
Z004E0134	-0.02459	-0.0125	-0.01999	-0.01713	-0.01383	-0.01713	-0.01713	-0.01488	-0.01713	-0.01349
Z004E0135	-0.0196	-0.00388	-0.01087	-0.01298	-0.01528	-0.01298	-0.01298	-0.01043	-0.01298	-0.00925
Z004E0136	0.01086	-0.0049	0.00583	0.00598	0.00895	0.00598	0.00598	0.00795	0.00598	0.00958
Z004E0137	0.01173	0.02377	0.02109	0.01903	0.01979	0.01903	0.01903	0.02154	0.01903	0.02038
Z004E0138	-0.02823	-0.01392	-0.01827	-0.01996	-0.02272	-0.01996	-0.01996	-0.01819	-0.01996	-0.02255
Z004E0139	-0.00875	0.00789	-0.00333	-0.00101	-0.0018	-0.00101	-0.00101	-0.0035	-0.00101	0.00174
Z004E0140	0.01209	-0.00287	0.00191	0.00468	0.00547	0.00468	0.00468	0.00704	0.00468	0.00124
Z004E0141	0.00287	0.01644	0.01172	0.00884	0.00976	0.00884	0.00884	0.00783	0.00884	0.01282
Z004E0142	-0.00993	-0.0124	-0.01435	-0.01702	-0.02066	-0.01702	-0.01702	-0.0201	-0.01702	-0.02034
Z004E0143	-0.01437	-0.00024	-0.00792	-0.00447	-0.00383	-0.00447	-0.00447	-0.00112	-0.00447	-0.00095
Z004E0144	-0.02533	-0.02206	-0.0285	-0.03029	-0.02942	-0.03029	-0.03029	-0.02899	-0.03029	-0.0265
Z004E0145	0.06553	0.0694	0.05506	0.05857	0.05809	0.05857	0.05857	0.06089	0.05857	0.05512
Z004E0146	-0.00387	-0.00047	-0.01096	-0.00995	-0.01063	-0.00995	-0.00995	-0.00808	-0.00995	-0.01296
Z004E0147	-0.01866	-0.00486	-0.01207	-0.01488	-0.01451	-0.01488	-0.01488	-0.01397	-0.01488	-0.0112
Z004E0148	0.00054	-0.00502	-0.00183	-0.00327	-0.00485	-0.00327	-0.00327	-0.00074	-0.00327	-0.00573
Z004E0149	-0.04397	-0.04382	-0.03578	-0.0392	-0.04473	-0.0392	-0.0392	-0.04207	-0.0392	-0.04276
Z004E0150	-0.0239	-0.02087	-0.02646	-0.02802	-0.02716	-0.02802	-0.02802	-0.02555	-0.02802	-0.02384
Z004E0152	-0.01191	-0.00902	-0.0212	-0.01894	-0.01518	-0.01894	-0.01894	-0.02123	-0.01894	-0.01549
Z004E0153	0.01065	-0.0022	0.00215	0.00545	0.00356	0.00545	0.00545	0.00856	0.00545	0.00176
Z004E0155	0.00863	-0.00438	0.00541	0.00345	0.00054	0.00345	0.00345	0.00503	0.00345	0.00025
Z004E0156	0.0027	0.01621	0.0076	0.011	0.01057	0.011	0.011	0.01315	0.011	0.00783
Z004E0158	0.05403	0.05565	0.04224	0.04536	0.04754	0.04536	0.04536	0.04761	0.04536	0.04238
Z004E0159	-0.03379	-0.01845	-0.03254	-0.0306	-0.03174	-0.0306	-0.0306	-0.03309	-0.0306	-0.03412
Z004E0160	0.00706	0.00519	0.00156	-0.00123	-0.00551	-0.00123	-0.00123	-0.00419	-0.00123	-0.00468
Z004E0161	0.03973	0.04823	0.04303	0.0447	0.04326	0.0447	0.0447	0.04222	0.0447	0.0471
Z004E0162	0.02156	0.00984	0.01524	0.01782	0.01665	0.01782	0.01782	0.01637	0.01782	0.01735
Z004E0163	0.00664	0.01514	0.01779	0.01483	0.01168	0.01483	0.01483	0.01237	0.01483	0.01817
Z004E0164	-0.05025	-0.04839	-0.05998	-0.05958	-0.05823	-0.05958	-0.05958	-0.05814	-0.05958	-0.06242
Z004E0165	0.09374	0.09748	0.09932	0.10207	0.10467	0.10207	0.10207	0.10472	0.10207	0.1056
Z004E0166	-0.07278	-0.08535	-0.08234	-0.08057	-0.07948	-0.08057	-0.08057	-0.08202	-0.08057	-0.07769
Z004E0167	-0.00626	-0.00551	-0.01006	-0.01198	-0.00846	-0.01198	-0.01198	-0.00943	-0.01198	-0.00728
Z004E0168	-0.06527	-0.05292	-0.05736	-0.05973	-0.05981	-0.05973	-0.05973	-0.05944	-0.05973	-0.06232
Z004E0169	-0.00791	-0.02053	-0.01165	-0.01352	-0.01707	-0.01352	-0.01352	-0.01076	-0.01352	-0.01649
Z004E0170	-0.00795	0.00423	0.00038	-0.00182	-0.00192	-0.00182	-0.00182	-0.00072	-0.00182	-0.00414
Z004E0171	-0.02837	-0.02386	-0.02163	-0.02165	-0.02052	-0.02165	-0.02165	-0.01935	-0.02165	-0.018
Z004E0172	0.00081	-0.01116	-0.0064	-0.00334	0.00079	-0.00334	-0.00334	-0.00006	-0.00334	0.00041
Z004E0173	0.00479	-0.00077	-0.00431	-0.00207	-0.00031	-0.00207	-0.00207	-0.00461	-0.00207	-0.00376
Z004E0174	-0.00522	-0.00421	0.00211	-0.00062	-0.00304	-0.00062	-0.00062	0.00065	-0.00062	-0.00361
Z004E0175	-0.00443	-0.01185	-0.00772	-0.00992	-0.00709	-0.00992	-0.00992	-0.00786	-0.00992	-0.00563
Z004E0176	0.06224	0.0786	0.06962	0.06971	0.06635	0.06971	0.06971	0.06742	0.06971	0.06653
Z004E0177	0.07126	0.06904	0.06133	0.06384	0.06123	0.06384	0.06384	0.06186	0.06384	0.05989
Z004E0178	-0.01731	-0.01437	-0.02541	-0.02569	-0.02449	-0.02569	-0.02569	-0.02929	-0.02569	-0.02868
Z004E0179	-0.02419	-0.01478	-0.01844	-0.01887	-0.0242	-0.01887	-0.01887	-0.02141	-0.01887	-0.02273
Z004E0180	0.0164	0.01407	0.013	0.0102	0.0083	0.0102	0.0102	0.00791	0.0102	0.01356
Z004E0181	0.04272	0.03661	0.03708	0.03456	0.03611	0.03456	0.03456	0.03642	0.03456	0.03843
Z004E0182	-0.04754	-0.05928	-0.05318	-0.05183	-0.05429	-0.05183	-0.05183	-0.05377	-0.05183	-0.05546
Z004E0183	0.12526	0.12931	0.13539	0.13288	0.13382	0.13288	0.13288	0.13476	0.13288	0.13698
Z004E0184	0.0042	0.0185	0.01418	0.0125	0.00973	0.0125	0.0125	0.0143	0.0125	0.00991
Z004E0185	-0.03365	-0.04526	-0.03957	-0.03709	-0.0374	-0.03709	-0.03709	-0.03837	-0.03709	-0.0343
Z004E0186	-0.02801	-0.01484	-0.02659	-0.02386	-0.02357	-0.02386	-0.02386	-0.02219	-0.02386	-0.02717
Z004E0187	-0.02874	-0.02577	-0.03822	-0.03604	-0.03228	-0.03604	-0.03604	-0.03872	-0.03604	-0.03273
Z004E0188	0.10177	0.09007	0.09541	0.09797	0.0968	0.09797	0.09797	0.09643	0.09797	0.09747
Z004E0189	0.0044	0.01628	0.00815	0.01119	0.01276	0.01119	0.01119	0.013	0.01119	0.00828
Z004E0190	-0.02624	-0.02847	-0.03616	-0.03365	-0.03626	-0.03365	-0.03365	-0.0356	-0.03365	-0.03759
Z004E0191	0.00246	0.01581	0.00483	0.00741	0.00943	0.00741	0.00741	0.00972	0.00741	0.01072
Z004E0192	-0.03273	-0.01675	-0.02639	-0.03002	-0.03109	-0.03002	-0.03002	-0.03343	-0.03002	-0.0266
Z004E0193	-0.01732	-0.00513	-0.00903	-0.01124	-0.01134	-0.01124	-0.01124	-0.01021	-0.01124	-0.01359
Z004E0194	-0.00605	-0.01751	-0.01235	-0.01003	-0.01032	-0.01003	-0.01003	-0.01204	-0.01003	-0.00748
Z004E0195	-0.02728	-0.02865	-0.02297	-0.02148	-0.02196	-0.02148	-0.02148	-0.02333	-0.02148	-0.01878
Z004E0196	0.02139	0.02183	0.013	0.01633	0.02152	0.01633	0.01633	0.0196	0.01633	0.02045
Z004E0197	0.04932	0.0616	0.0561	0.05629	0.05877	0.05629	0.05629	0.05799	0.05629	0.06017
Z004E0198	0.02029	0.0277	0.02411	0.02305	0.02039	0.02305	0.02305	0.01926	0.02305	0.01927
Z004E0199	-0.04152	-0.04367	-0.03195	-0.03536	-0.03829	-0.03536	-0.03536	-0.0387	-0.03536	-0.03848
Z004E0200	-0.04933	-0.04129	-0.04237	-0.03993	-0.04143	-0.03993	-0.03993	-0.04092	-0.03993	-0.03692
Z005E0001	0.01183	0.00874	0.01496	0.01327	0.00867	0.01327	0.01327	0.01985	0.01327	0.01083
Z005E0004	0.00876	0.01009	-0.0001	0.00389	0.00995	0.00389	0.00389	0.00099	0.00389	0.0044
Z005E0007	0.07802	0.07569	0.08091	0.08002	0.07521	0.08002	0.08002	0.08435	0.08002	0.07779
Z005E0008	0.04999	0.0324	0.04236	0.04229	0.05169	0.04229	0.04229	0.03668	0.04229	0.04111
Z005E0009	-0.06015	-0.04661	-0.05755	-0.05467	-0.04893	-0.05467	-0.05467	-0.05195	-0.05467	-0.05472
Z005E0010	-0.02223	-0.02149	-0.02508	-0.02751	-0.02794	-0.02751	-0.02751	-0.02286	-0.02751	-0.02656
Z005E0011	0.14532	0.12832	0.13527	0.13646	0.131	0.13646	0.13646	0.15222	0.13646	0.13538
Z005E0012	0.07831	0.09098	0.08095	0.08143	0.08855	0.08143	0.08143	0.07865	0.08143	0.0806
Z005E0013	-0.00031	-0.00341	0.00285	0.00118	-0.00343	0.00118	0.00118	0.00782	0.00118	-0.00125
Z005E0014	0.01503	-0.00214	0.01406	0.00884	0.01827	0.00884	0.00884	0.00001	0.00884	0.00845
Z005E0015	-0.05171	-0.05272	-0.05898	-0.05823	-0.05193	-0.05823	-0.05823	-0.05355	-0.05823	-0.05732
Z005E0016	-0.0228	-0.02373	-0.01421	-0.01704	-0.02281	-0.01704	-0.01704	-0.01137	-0.01704	-0.01877
Z005E0017	0.00508	-0.0095	0.00113	-0.00187	-0.00676	-0.00187	-0.00187	-0.00308	-0.00187	-0.00184
Z005E0018	0.02487	0.02643	0.02094	0.02016	0.0199	0.02016	0.02016	0.02178	0.02016	0.02031
Z005E0019	0.04691	0.04044	0.04909	0.05062	0.05833	0.05062	0.05062	0.06379	0.05062	0.05011
Z005E0020	-0.06907	-0.06634	-0.07349	-0.07395	-0.08176	-0.07395	-0.07395	-0.06743	-0.07395	-0.07247
Z005E0021	0.04889	0.05962	0.05037	0.05284	0.0588	0.05284	0.05284	0.06594	0.05284	0.05319
Z005E0022	-0.02958	-0.04788	-0.03659	-0.03579	-0.02736	-0.03579	-0.03579	-0.03108	-0.03579	-0.03651
Z005E0028	-0.00135	-0.00226	0.00821	0.00435	0.00648	0.00435	0.00435	-0.00569	0.00435	0.00238
Z005E0029	-0.04004	-0.04701	-0.03768	-0.03729	-0.02889	-0.03729	-0.03729	-0.02655	-0.03729	-0.03808
Z005E0032	0.00363	-0.01448	0.00002	-0.00173	0.00672	-0.00173	-0.00173	0.00152	-0.00173	-0.002
Z005E0033	-0.02324	-0.04237	-0.03457	-0.03002	-0.02242	-0.03002	-0.03002	-0.01922	-0.03002	-0.02907
Z005E0034	0.04502	0.02967	0.04183	0.03975	0.03389	0.03975	0.03975	0.04914	0.03975	0.04034
Z005E0035	0.05662	0.04144	0.05513	0.04979	0.04505	0.04979	0.04979	0.05247	0.04979	0.04885
Z005E0036	0.05832	0.0607	0.05476	0.05465	0.04682	0.05465	0.05465	0.06283	0.05465	0.05667
Z005E0037	-0.00832	-0.01267	-0.00225	-0.00437	0.00492	-0.00437	-0.00437	-0.00902	-0.00437	-0.00652
Z005E0038	0.06667	0.0655	0.07469	0.07126	0.06705	0.07126	0.07126	0.0693	0.07126	0.06826
Z005E0039	0.05555	0.05341	0.06486	0.06015	0.05852	0.06015	0.06015	0.05931	0.06015	0.05946
Z005E0040	-0.02762	-0.0143	-0.02046	-0.02235	-0.01582	-0.02235	-0.02235	-0.02703	-0.02235	-0.02116
Z005E0042	0.02054	0.00477	0.01167	0.01291	0.0219	0.01291	0.01291	0.00135	0.01291	0.01166
Z005E0043	0.01124	0.01069	0.00723	0.00508	0.01187	0.00508	0.00508	0.00347	0.00508	0.00631
Z005E0044	0.12464	0.1359	0.1325	0.12972	0.13572	0.12972	0.12972	0.13909	0.12972	0.13069
Z005E0045	0.06775	0.04761	0.05816	0.05934	0.06785	0.05934	0.05934	0.06848	0.05934	0.05977
Z005E0046	-0.03664	-0.03361	-0.04839	-0.04458	-0.05147	-0.04458	-0.04458	-0.04529	-0.04458	-0.04441
Z005E0047	-0.04244	-0.04825	-0.04025	-0.03782	-0.03033	-0.03782	-0.03782	-0.02641	-0.03782	-0.03796
Z005E0048	-0.00144	-0.01726	-0.00635	-0.00745	0.00154	-0.00745	-0.00745	-0.01941	-0.00745	-0.00789
Z005E0049	0.04548	0.03965	0.0376	0.04067	0.034	0.04067	0.04067	0.04784	0.04067	0.04071
Z005E0050	-0.01545	-0.01203	-0.02048	-0.0218	-0.02865	-0.0218	-0.0218	-0.02559	-0.0218	-0.02079
Z005E0051	-0.00839	-0.00741	-0.01506	-0.01462	-0.02156	-0.01462	-0.01462	-0.00541	-0.01462	-0.01361
Z005E0052	-0.02733	-0.03227	-0.02616	-0.02476	-0.0163	-0.02476	-0.02476	-0.02446	-0.02476	-0.02562
Z005E0053	0.00464	-0.0015	0.00764	0.01039	0.01786	0.01039	0.01039	0.02337	0.01039	0.01078
Z005E0054	0.07181	0.08488	0.08098	0.07894	0.08532	0.07894	0.07894	0.08089	0.07894	0.07879
Z005E0055	0.05741	0.05816	0.04759	0.05211	0.05806	0.05211	0.05211	0.05184	0.05211	0.05292
Z005E0056	-0.03102	-0.03629	-0.02083	-0.02584	-0.02464	-0.02584	-0.02584	-0.01201	-0.02584	-0.0261
Z005E0057	-0.0146	-0.03511	-0.02578	-0.02297	-0.01493	-0.02297	-0.02297	-0.00831	-0.02297	-0.02265
Z005E0058	-0.00952	-0.00487	-0.00911	-0.01131	-0.01873	-0.01131	-0.01131	-0.01344	-0.01131	-0.01044
Z005E0059	0.03923	0.03991	0.05362	0.04673	0.04213	0.04673	0.04673	0.03745	0.04673	0.04508
Z005E0060	-0.01892	-0.00546	-0.01016	-0.01267	-0.00581	-0.01267	-0.01267	-0.01608	-0.01267	-0.01312
Z005E0061	-0.02796	-0.03376	-0.02579	-0.02338	-0.01588	-0.02338	-0.02338	-0.01201	-0.02338	-0.02353
Z005E0062	-0.02711	-0.01277	-0.02092	-0.02255	-0.03006	-0.02255	-0.02255	-0.00944	-0.02255	-0.02302
Z005E0063	-0.00826	-0.0209	-0.01508	-0.01511	-0.01962	-0.01511	-0.01511	-0.02379	-0.01511	-0.01715
Z005E0064	-0.01541	-0.00014	-0.0121	-0.00918	-0.01715	-0.00918	-0.00918	0.00284	-0.00918	-0.00902
Z005E0066	-0.00088	0.0095	-0.00123	-0.00211	-0.00822	-0.00211	-0.00211	-0.00797	-0.00211	-0.00393
Z005E0067	-0.00207	-0.00159	0.01169	0.00519	-0.00036	0.00519	0.00519	0.00383	0.00519	0.00319
Z005E0068	-0.0907	-0.07464	-0.08879	-0.08673	-0.0942	-0.08673	-0.08673	-0.08199	-0.08673	-0.08752
Z005E0069	-0.01422	-0.01669	-0.0105	-0.00954	-0.01554	-0.00954	-0.00954	0.00375	-0.00954	-0.0108
Z005E0071	0.00521	0.00447	0.01956	0.0142	0.00852	0.0142	0.0142	0.01848	0.0142	0.01352
Z005E0072	0.00514	0.01615	0.01363	0.01109	0.01708	0.01109	0.01109	0.02167	0.01109	0.01247
Z005E0073	-0.01081	-0.00765	-0.01362	-0.01768	-0.0239	-0.01768	-0.01768	-0.02261	-0.01768	-0.01783
Z005E0074	-0.02933	-0.01795	-0.02833	-0.02667	-0.01975	-0.02667	-0.02667	-0.02361	-0.02667	-0.02669
Z005E0075	-0.01149	0.00245	-0.00816	-0.00702	-0.01456	-0.00702	-0.00702	0.0086	-0.00702	-0.00759
Z005E0076	-0.01789	-0.02168	-0.00647	-0.01203	-0.01758	-0.01203	-0.01203	0.00364	-0.01203	-0.01255
Z005E0077	0.02512	0.01286	0.02504	0.0199	0.01542	0.0199	0.0199	0.00818	0.0199	0.01871
Z005E0079	0.13009	0.13012	0.13724	0.13591	0.13033	0.13591	0.13591	0.13786	0.13591	0.13315
Z005E0080	0.04435	0.06318	0.04962	0.04904	0.04246	0.04904	0.04904	0.03771	0.04904	0.04666
Z005E0082	-0.05437	-0.07213	-0.06425	-0.06097	-0.05315	-0.06097	-0.06097	-0.05637	-0.06097	-0.06095
Z005E0083	0.00447	0.01759	0.01369	0.00899	0.01615	0.00899	0.00899	0.00285	0.00899	0.00891
Z005E0084	-0.02656	-0.02353	-0.03306	-0.03201	-0.03903	-0.03201	-0.03201	-0.02787	-0.03201	-0.03284
Z005E0085	-0.0131	0.0039	-0.00659	-0.00848	-0.01464	-0.00848	-0.00848	-0.01383	-0.00848	-0.01078
Z005E0087	-0.07409	-0.05932	-0.0689	-0.06823	-0.06544	-0.06823	-0.06823	-0.06798	-0.06823	-0.06936
Z005E0088	0.0169	0.01885	0.00766	0.01087	0.01788	0.01087	0.01087	-0.0019	0.01087	0.01106
Z005E0089	-0.00301	-0.0198	-0.00649	-0.00908	-0.00027	-0.00908	-0.00908	-0.01731	-0.00908	-0.00848
Z005E0090	0.05729	0.05728	0.05237	0.05222	0.05872	0.05222	0.05222	0.05244	0.05222	0.05278
Z005E0091	-0.00324	-0.0051	0.00166	-0.00116	-0.00556	-0.00116	-0.00116	-0.00016	-0.00116	-0.00433
Z005E0092	-0.01497	-0.0316	-0.02097	-0.02269	-0.02719	-0.02269	-0.02269	-0.01626	-0.02269	-0.02296
Z005E0093	0.03679	0.049	0.03606	0.03925	0.03132	0.03925	0.03925	0.04983	0.03925	0.03925
Z005E0094	0.03447	0.03675	0.02344	0.02815	0.02031	0.02815	0.02815	0.03797	0.02815	0.02886
Z005E0095	0.017	0.01428	0.02658	0.02261	0.02002	0.02261	0.02261	0.03144	0.02261	0.02216
Z005E0096	0.00544	0.01792	0.00853	0.00919	0.01631	0.00919	0.00919	0.00729	0.00919	0.00866
Z005E0099	0.0138	0.02894	0.0266	0.02108	0.02073	0.02108	0.02108	0.02147	0.02108	0.02046
Z005E0100	0.03233	0.04958	0.0421	0.0376	0.03145	0.0376	0.0376	0.0305	0.0376	0.03565
Z005E0102	0.00055	0.00411	-0.00883	-0.00529	-0.01293	-0.00529	-0.00529	-0.00129	-0.00529	-0.00539
Z005E0104	-0.03264	-0.03702	-0.03929	-0.03756	-0.04402	-0.03756	-0.03756	-0.03702	-0.03756	-0.03858
Z005E0105	0.01106	0.01498	0.00348	0.00348	-0.00256	0.00348	0.00348	-0.00359	0.00348	0.0019
Z005E0106	-0.04179	-0.03145	-0.04019	-0.04009	-0.03274	-0.04009	-0.04009	-0.04749	-0.04009	-0.04099
Z005E0107	0.01804	0.00199	0.00983	0.01132	0.02029	0.01132	0.01132	0.00102	0.01132	0.0105
Z005E0108	0.06491	0.08045	0.07236	0.07082	0.07774	0.07082	0.07082	0.05675	0.07082	0.07023
Z005E0109	-0.02275	-0.03065	-0.02399	-0.02309	-0.02883	-0.02309	-0.02309	-0.01563	-0.02309	-0.02451
Z005E0110	0.01917	0.03449	0.02332	0.02436	0.03126	0.02436	0.02436	0.01193	0.02436	0.02338
Z005E0111	-0.00153	0.01176	0.00708	0.00482	0.0112	0.00482	0.00482	0.00568	0.00482	0.0043
Z005E0112	0.02651	0.04333	0.03492	0.0308	0.02456	0.0308	0.0308	0.02557	0.0308	0.02891
Z005E0113	-0.09733	-0.0831	-0.08606	-0.09178	-0.08442	-0.09178	-0.09178	-0.10294	-0.09178	-0.09239
Z005E0114	-0.01391	-0.03106	-0.01446	-0.01799	-0.00974	-0.01799	-0.01799	-0.01864	-0.01799	-0.01767
Z005E0115	-0.03818	-0.03444	-0.04482	-0.04293	-0.05016	-0.04293	-0.04293	-0.04084	-0.04293	-0.04348
Z005E0116	-0.00842	0.00622	0.00011	-0.00039	0.00556	-0.00039	-0.00039	-0.00324	-0.00039	-0.00022
Z005E0117	0.00704	0.01079	-0.00013	0.00004	-0.00602	0.00004	0.00004	-0.00624	0.00004	-0.00129
Z005E0118	-0.01662	-0.03301	-0.02124	-0.02159	-0.01355	-0.02159	-0.02159	-0.02385	-0.02159	-0.02178
Z005E0119	0.01702	0.01297	0.02369	0.02191	0.02687	0.02191	0.02191	0.02727	0.02191	0.01969
Z005E0120	-0.0265	-0.04028	-0.02604	-0.03276	-0.03682	-0.03276	-0.03276	-0.03989	-0.03276	-0.03434
Z005E0121	0.03476	0.03173	0.03996	0.03802	0.03976	0.03802	0.03802	0.03753	0.03802	0.03695
Z005E0122	-0.0302	-0.02635	-0.0326	-0.03408	-0.04169	-0.03408	-0.03408	-0.03264	-0.03408	-0.03316
Z005E0123	0.01306	0.03025	0.01912	0.01705	0.01089	0.01705	0.01705	0.01082	0.01705	0.01446
Z005E0125	0.00761	0.01022	-0.00154	-0.00033	-0.00658	-0.00033	-0.00033	-0.00144	-0.00033	-0.00107
Z005E0126	-0.01244	-0.01929	-0.01036	-0.01009	-0.00168	-0.01009	-0.01009	0.0001	-0.01009	-0.01106
Z005E0127	0.05747	0.07511	0.06086	0.06137	0.05459	0.06137	0.06137	0.05541	0.06137	0.05965
Z005E0128	-0.13796	-0.12388	-0.12631	-0.13189	-0.12453	-0.13189	-0.13189	-0.14233	-0.13189	-0.13226
Z005E0129	0.00737	0.02012	0.01153	0.01266	0.01868	0.01266	0.01266	0.01478	0.01266	0.01369
Z005E0130	0.08893	0.09042	0.08161	0.08427	0.09033	0.08427	0.08427	0.08032	0.08427	0.08489
Z005E0131	0.01221	-0.00255	0.0047	0.00686	0.00116	0.00686	0.00686	0.01497	0.00686	0.0063
Z005E0133	-0.03447	-0.03783	-0.03231	-0.03155	-0.02984	-0.03155	-0.03155	-0.02986	-0.03155	-0.03283
Z005E0134	0.0098	-0.00341	0.0071	0.00544	-0.00003	0.00544	0.00544	0.00581	0.00544	0.00437
Z005E0137	-0.04077	-0.02711	-0.03578	-0.03621	-0.02888	-0.03621	-0.03621	-0.04344	-0.03621	-0.03738
Z005E0138	-0.05198	-0.03685	-0.04738	-0.04616	-0.03926	-0.04616	-0.04616	-0.0577	-0.04616	-0.04685
Z005E0139	0.04852	0.04688	0.0396	0.04243	0.0483	0.04243	0.04243	0.05115	0.04243	0.0445
Z005E0141	-0.01923	-0.01351	-0.02031	-0.02373	-0.03017	-0.02373	-0.02373	-0.03788	-0.02373	-0.02389
Z005E0142	-0.01872	-0.00467	-0.007	-0.01254	-0.00518	-0.01254	-0.01254	-0.02283	-0.01254	-0.01286
Z005E0143	-0.06732	-0.06427	-0.07387	-0.07284	-0.07986	-0.07284	-0.07284	-0.06881	-0.07284	-0.0737
Z005E0144	-0.02213	-0.01135	-0.01694	-0.01689	-0.01092	-0.01689	-0.01689	-0.00464	-0.01689	-0.01589
Z005E0145	-0.12563	-0.12756	-0.13073	-0.13209	-0.13508	-0.13209	-0.13209	-0.13563	-0.13209	-0.13101
Z005E0146	-0.05063	-0.05391	-0.04123	-0.0435	-0.03559	-0.0435	-0.0435	-0.04419	-0.0435	-0.04446
Z005E0147	0.0519	0.03378	0.0483	0.04656	0.05501	0.04656	0.04656	0.04983	0.04656	0.04629
Z005E0148	0.03435	0.03807	0.02725	0.02744	0.02139	0.02744	0.02744	0.0213	0.02744	0.02616
Z005E0149	-0.00458	-0.01836	-0.00414	-0.01086	-0.01492	-0.01086	-0.01086	-0.01802	-0.01086	-0.01245
Z005E0152	-0.00216	0.00141	-0.00772	-0.00656	-0.01419	-0.00656	-0.00656	-0.00319	-0.00656	-0.00593
Z005E0153	-0.04453	-0.02918	-0.03383	-0.03656	-0.03754	-0.03656	-0.03656	-0.03479	-0.03656	-0.03594
Z005E0154	-0.03298	-0.04979	-0.03583	-0.03957	-0.045	-0.03957	-0.03957	-0.02595	-0.03957	-0.03949
Z005E0155	0.08117	0.09447	0.08838	0.08652	0.09304	0.08652	0.08652	0.08195	0.08652	0.08774
Z005E0156	0.00701	0.00898	-0.0023	0.00088	0.00789	0.00088	0.00088	-0.01203	0.00088	0.00102
Z005E0157	-0.03186	-0.0166	-0.01926	-0.02407	-0.03138	-0.02407	-0.02407	-0.01561	-0.02407	-0.02401
Z005E0158	0.04532	0.06097	0.04768	0.05023	0.04227	0.05023	0.05023	0.06041	0.05023	0.04977
Z005E0159	-0.01159	-0.01364	-0.01725	-0.01792	-0.01181	-0.01792	-0.01792	-0.00917	-0.01792	-0.01587
Z005E0160	0.01886	0.03212	0.02233	0.02287	0.02939	0.02287	0.02287	0.01909	0.02287	0.02342
Z005E0161	-0.01387	-0.02093	-0.01185	-0.01128	-0.00335	-0.01128	-0.01128	0.00337	-0.01128	-0.01225
Z005E0163	0.03302	0.03588	0.02761	0.02792	0.02051	0.02792	0.02792	0.03334	0.02792	0.02828
Z005E0164	0.00505	0.00561	0.00417	0.00263	0.00891	0.00263	0.00263	0.00085	0.00263	0.00442
Z005E0165	-0.00641	-0.00726	-0.01681	-0.01403	-0.0068	-0.01403	-0.01403	-0.0165	-0.01403	-0.01347
Z005E0166	0.03333	0.03181	0.02748	0.02611	0.03318	0.02611	0.02611	0.02537	0.02611	0.02798
Z005E0167	-0.06002	-0.04751	-0.05201	-0.05293	-0.04737	-0.05293	-0.05293	-0.04682	-0.05293	-0.05113
Z005E0168	-0.04389	-0.0481	-0.04075	-0.03899	-0.03824	-0.03899	-0.03899	-0.02629	-0.03899	-0.03957
Z005E0169	-0.0469	-0.04164	-0.05456	-0.0528	-0.05928	-0.0528	-0.0528	-0.06359	-0.0528	-0.0537
Z005E0170	0.01315	0.00924	0.01938	0.01848	0.01925	0.01848	0.01848	0.02914	0.01848	0.01815
Z005E0171	0.08651	0.0883	0.07767	0.08103	0.08803	0.08103	0.08103	0.06901	0.08103	0.08147
Z005E0172	-0.01703	-0.01142	-0.02095	-0.01703	-0.01143	-0.01703	-0.01703	-0.00916	-0.01703	-0.01539
Z005E0173	-0.03311	-0.01989	-0.03337	-0.03041	-0.0239	-0.03041	-0.03041	-0.03336	-0.03041	-0.03052
Z005E0174	-0.03969	-0.0242	-0.03691	-0.03419	-0.04215	-0.03419	-0.03419	-0.0232	-0.03419	-0.03438
Z005E0175	0.02717	0.02412	0.03407	0.02998	0.02538	0.02998	0.02998	0.03581	0.02998	0.02822
Z005E0176	0.00358	-0.01381	-0.00454	-0.00481	0.0046	-0.00481	-0.00481	-0.01138	-0.00481	-0.00631
Z005E0178	-0.00806	-0.00975	-0.00511	-0.00508	-0.01012	-0.00508	-0.00508	-0.00242	-0.00508	-0.00691
Z005E0179	-0.01925	-0.03514	-0.02785	-0.02651	-0.01753	-0.02651	-0.02651	-0.03755	-0.02651	-0.02758
Z005E0180	-0.00314	-0.00407	-0.01603	-0.00999	-0.00434	-0.00999	-0.00999	-0.00269	-0.00999	-0.00837
Z005E0181	-0.01135	-0.01091	-0.02108	-0.01764	-0.02508	-0.01764	-0.01764	-0.00175	-0.01764	-0.01683
Z005E0182	0.01733	0.01821	0.03122	0.02414	0.01954	0.02414	0.02414	0.0139	0.02414	0.02216
Z005E0183	0.03287	0.0317	0.04221	0.03699	0.03199	0.03699	0.03699	0.03593	0.03699	0.03579
Z005E0184	0.04261	0.02703	0.03712	0.0358	0.0448	0.0358	0.0358	0.02272	0.0358	0.03498
Z005E0185	0.03166	0.04414	0.03475	0.0354	0.04252	0.0354	0.0354	0.0335	0.0354	0.03487
Z005E0186	0.02979	0.01081	0.01759	0.02027	0.02905	0.02027	0.02027	0.02204	0.02027	0.02022
Z005E0187	0.02008	0.00512	0.01649	0.01394	0.00857	0.01394	0.01394	0.018	0.01394	0.01424
Z005E0189	-0.01262	-0.00124	-0.01161	-0.00995	-0.00303	-0.00995	-0.00995	-0.00689	-0.00995	-0.00997
Z005E0190	0.01999	0.02114	0.03323	0.02589	0.0213	0.02589	0.02589	0.01438	0.02589	0.02349
Z005E0191	0.10679	0.10981	0.10289	0.10136	0.09521	0.10136	0.10136	0.09785	0.10136	0.10133
Z005E0192	-0.02253	-0.0372	-0.02624	-0.02916	-0.03405	-0.02916	-0.02916	-0.02991	-0.02916	-0.02897
Z005E0193	0.02734	0.03131	0.02349	0.02108	0.01504	0.02108	0.02108	0.01317	0.02108	0.02015
Z005E0196	-0.00618	-0.023	-0.01284	-0.0142	-0.01963	-0.0142	-0.0142	0.00008	-0.0142	-0.01483
Z005E0197	-0.08433	-0.08934	-0.07585	-0.07903	-0.07102	-0.07903	-0.07903	-0.07611	-0.07903	-0.07864
Z005E0198	-0.03538	-0.01984	-0.03273	-0.03007	-0.03803	-0.03007	-0.03007	-0.01933	-0.03007	-0.03034
Z005E0199	0.04047	0.05698	0.05093	0.04733	0.04022	0.04733	0.04733	0.05069	0.04733	0.04589
Z006E0001	-0.0941	-0.07902	-0.08383	-0.08995	-0.0741	-0.08995	-0.08995	-0.0958	-0.08995	-0.09204
Z006E0002	-0.01663	-0.01472	-0.02769	-0.02106	-0.03261	-0.02106	-0.02106	-0.02795	-0.02106	-0.02191
Z006E0003	-0.02384	-0.03544	-0.02913	-0.0242	-0.01439	-0.0242	-0.0242	-0.03749	-0.0242	-0.02309
Z006E0005	-0.01	-0.02321	-0.0116	-0.01352	-0.00178	-0.01352	-0.01352	-0.02133	-0.01352	-0.01451
Z006E0006	-0.02653	-0.01702	-0.03109	-0.02334	-0.03188	-0.02334	-0.02334	-0.02976	-0.02334	-0.02349
Z006E0007	0.03269	0.03408	0.03693	0.02737	0.01416	0.02737	0.02737	0.03605	0.02737	0.0284
Z006E0008	0.02196	0.01375	0.02286	0.01775	0.00759	0.01775	0.01775	0.03127	0.01775	0.01523
Z006E0009	-0.05384	-0.04193	-0.04471	-0.0505	-0.05846	-0.0505	-0.0505	-0.0595	-0.0505	-0.05107
Z006E0010	0.06532	0.07666	0.06156	0.06855	0.07719	0.06855	0.06855	0.06243	0.06855	0.06759
Z006E0011	0.0293	0.03976	0.03932	0.03154	0.02276	0.03154	0.03154	0.04323	0.03154	0.03209
Z006E0012	-0.07737	-0.06749	-0.08206	-0.07471	-0.08618	-0.07471	-0.07471	-0.06424	-0.07471	-0.07336
Z006E0013	-0.0016	-0.0008	0.00519	0.00191	-0.00382	0.00191	0.00191	0.01866	0.00191	-0.00103
Z006E0014	-0.03235	-0.03626	-0.03622	-0.02801	-0.0167	-0.02801	-0.02801	-0.04052	-0.02801	-0.02777
Z006E0015	0.05681	0.04602	0.06155	0.05334	0.06137	0.05334	0.05334	0.05949	0.05334	0.05392
Z006E0016	0.0876	0.0749	0.09018	0.0832	0.07177	0.0832	0.0832	0.07101	0.0832	0.08234
Z006E0017	0.0255	0.02632	0.03224	0.02894	0.0232	0.02894	0.02894	0.04558	0.02894	0.02596
Z006E0018	-0.01366	0.00118	-0.00844	-0.00997	-0.00529	-0.00997	-0.00997	-0.01533	-0.00997	-0.01234
Z006E0020	-0.03363	-0.04515	-0.03576	-0.03726	-0.02705	-0.03726	-0.03726	-0.025	-0.03726	-0.03772
Z006E0023	0.01581	0.0255	0.01161	0.01915	0.00768	0.01915	0.01915	0.03056	0.01915	0.02081
Z006E0024	-0.03441	-0.04525	-0.02956	-0.03773	-0.0297	-0.03773	-0.03773	-0.03135	-0.03773	-0.03707
Z006E0025	-0.04386	-0.05684	-0.0535	-0.04708	-0.04019	-0.04708	-0.04708	-0.06259	-0.04708	-0.04634
Z006E0026	-0.02257	-0.02683	-0.03434	-0.02693	-0.03954	-0.02693	-0.02693	-0.01345	-0.02693	-0.02752
Z006E0027	-0.02277	-0.00629	-0.01553	-0.01953	-0.02621	-0.01953	-0.01953	-0.00324	-0.01953	-0.0219
Z006E0028	0.00308	-0.00575	-0.01063	-0.00058	-0.01342	-0.00058	-0.00058	0.01191	-0.00058	-0.00224
Z006E0029	0.03389	0.03859	0.03791	0.02987	0.02645	0.02987	0.02987	0.03677	0.02987	0.03068
Z006E0031	-0.04045	-0.04684	-0.04309	-0.03688	-0.02415	-0.03688	-0.03688	-0.04714	-0.03688	-0.03652
Z006E0032	-0.00382	-0.00965	-0.00774	0.00032	0.00148	0.00032	0.00032	-0.00988	0.00032	0.00078
Z006E0033	0.0386	0.03773	0.04588	0.04218	0.03798	0.04218	0.04218	0.03879	0.04218	0.03869
Z006E0034	0.00302	0.00518	-0.00547	-0.00053	0.00892	-0.00053	-0.00053	-0.00937	-0.00053	-0.00054
Z006E0035	0.02967	0.03044	0.01962	0.02554	0.01608	0.02554	0.02554	0.01207	0.02554	0.02675
Z006E0036	0.0062	0.0148	0.01246	0.00536	-0.00284	0.00536	0.00536	0.02173	0.00536	0.00415
Z006E0037	0.00522	-0.00666	0.00075	0.00102	-0.00978	0.00102	0.00102	0.01567	0.00102	-0.00014
Z006E0038	0.01519	0.01451	0.02068	0.01147	0.02033	0.01147	0.01147	-0.003	0.01147	0.01189
Z006E0041	-0.04894	-0.05218	-0.04035	-0.04619	-0.05045	-0.04619	-0.04619	-0.03859	-0.04619	-0.04871
Z006E0042	-0.04277	-0.04802	-0.03313	-0.04016	-0.048	-0.04016	-0.04016	-0.02786	-0.04016	-0.04013
Z006E0043	-0.01052	0.00004	0.00248	-0.00683	0.00538	-0.00683	-0.00683	0.00371	-0.00683	-0.00517
Z006E0044	0.04992	0.06347	0.05848	0.05305	0.04787	0.05305	0.05305	0.05503	0.05305	0.05073
Z006E0046	-0.04471	-0.033	-0.04798	-0.04044	-0.03007	-0.04044	-0.04044	-0.05312	-0.04044	-0.03953
Z006E0047	-0.0049	-0.00045	-0.01686	-0.00897	-0.02311	-0.00897	-0.00897	0.00256	-0.00897	-0.00902
Z006E0048	-0.06937	-0.0668	-0.07827	-0.07245	-0.06651	-0.07245	-0.07245	-0.08785	-0.07245	-0.07096
Z006E0049	0.08803	0.09488	0.08206	0.08774	0.09941	0.08774	0.08774	0.07969	0.08774	0.08725
Z006E0050	-0.03733	-0.03526	-0.04558	-0.04055	-0.0311	-0.04055	-0.04055	-0.04892	-0.04055	-0.0404
Z006E0051	-0.00002	-0.01016	-0.01093	-0.00309	0.00661	-0.00309	-0.00309	-0.01319	-0.00309	-0.00462
Z006E0052	0.00477	0.00344	-0.00297	0.00833	0.00145	0.00833	0.00833	0.00312	0.00833	0.00544
Z006E0053	0.05413	0.05682	0.04498	0.0507	0.05664	0.0507	0.0507	0.03481	0.0507	0.05203
Z006E0054	-0.01309	-0.01094	-0.02298	-0.01721	-0.02257	-0.01721	-0.01721	-0.01631	-0.01721	-0.01547
Z006E0055	-0.02115	-0.03244	-0.0158	-0.02482	-0.01327	-0.02482	-0.02482	-0.0117	-0.02482	-0.0256
Z006E0056	0.00745	0.00808	0.0018	0.01183	0.02442	0.01183	0.01183	0.0248	0.01183	0.01033
Z006E0057	0.00052	0.01427	0.01035	0.0041	0.00511	0.0041	0.0041	0.01408	0.0041	0.00444
Z006E0058	-0.057	-0.05586	-0.04783	-0.05288	-0.03761	-0.05288	-0.05288	-0.03845	-0.05288	-0.0551
Z006E0059	0.0924	0.08681	0.08996	0.09639	0.10687	0.09639	0.09639	0.10563	0.09639	0.0981
Z006E0061	0.03569	0.03807	0.04184	0.03193	0.04073	0.03193	0.03193	0.01789	0.03193	0.03277
Z006E0062	-0.01759	-0.02615	-0.03197	-0.02218	-0.035	-0.02218	-0.02218	-0.01099	-0.02218	-0.02427
Z006E0063	0.03382	0.03939	0.02328	0.03037	0.03912	0.03037	0.03037	0.01966	0.03037	0.02935
Z006E0065	-0.04793	-0.04422	-0.0566	-0.05111	-0.0432	-0.05111	-0.05111	-0.0392	-0.05111	-0.05036
Z006E0066	-0.02886	-0.01577	-0.01961	-0.02578	-0.03176	-0.02578	-0.02578	-0.0077	-0.02578	-0.02717
Z006E0068	-0.02362	-0.0194	-0.03452	-0.02752	-0.03362	-0.02752	-0.02752	-0.02227	-0.02752	-0.02606
Z006E0069	0.03161	0.03294	0.03599	0.02649	0.01327	0.02649	0.02649	0.03545	0.02649	0.02761
Z006E0070	0.02571	0.01455	0.01365	0.02108	0.01595	0.02108	0.02108	0.02541	0.02108	0.02151
Z006E0071	0.02323	0.03047	0.01223	0.01975	0.02697	0.01975	0.01975	0.02922	0.01975	0.0193
Z006E0072	0.07144	0.05681	0.0632	0.06784	0.0739	0.06784	0.06784	0.07402	0.06784	0.07002
Z006E0073	0.08141	0.09284	0.09112	0.08452	0.08007	0.08452	0.08452	0.08241	0.08452	0.08257
Z006E0074	0.03308	0.04041	0.03021	0.03709	0.0512	0.03709	0.03709	0.03128	0.03709	0.03642
Z006E0075	-0.03141	-0.02418	-0.0424	-0.03487	-0.02765	-0.03487	-0.03487	-0.02537	-0.03487	-0.03531
Z006E0077	-0.00898	0.00225	-0.01169	-0.00496	0.00892	-0.00496	-0.00496	-0.01077	-0.00496	-0.00545
Z006E0078	-0.01828	-0.02223	-0.02156	-0.01399	-0.00386	-0.01399	-0.01399	-0.00534	-0.01399	-0.01267
Z006E0079	-0.04177	-0.04398	-0.04617	-0.03756	-0.02778	-0.03756	-0.03756	-0.03003	-0.03756	-0.03681
Z006E0080	-0.00228	-0.01439	-0.01472	-0.00626	-0.01722	-0.00626	-0.00626	-0.01346	-0.00626	-0.00813
Z006E0081	-0.02094	-0.01799	-0.01624	-0.02463	-0.02652	-0.02463	-0.02463	-0.03749	-0.02463	-0.02424
Z006E0082	0.00052	0.0104	-0.00415	0.00321	-0.00825	0.00321	0.00321	0.01372	0.00321	0.00457
Z006E0083	-0.0128	-0.00174	-0.01426	-0.00957	-0.01603	-0.00957	-0.00957	-0.01288	-0.00957	-0.01102
Z006E0084	0.00417	0.01384	0.00001	0.00757	-0.0039	0.00757	0.00757	0.01907	0.00757	0.00927
Z006E0085	-0.00693	-0.00997	-0.01314	-0.00358	-0.01129	-0.00358	-0.00358	0.01314	-0.00358	-0.00494
Z006E0086	-0.01866	-0.0196	-0.02843	-0.0232	-0.03756	-0.0232	-0.0232	-0.03547	-0.0232	-0.02178
Z006E0087	0.00663	-0.00797	-0.0017	0.0029	0.00896	0.0029	0.0029	0.00891	0.0029	0.00502
Z006E0088	0.00451	-0.00086	0.01445	0.00754	-0.0003	0.00754	0.00754	0.02042	0.00754	0.00776
Z006E0089	-0.02848	-0.03085	-0.01908	-0.02479	-0.01813	-0.02479	-0.02479	-0.02858	-0.02479	-0.02747
Z006E0090	-0.007	-0.01849	-0.00239	-0.01096	-0.00215	-0.01096	-0.01096	-0.01558	-0.01096	-0.01088
Z006E0091	0.00067	0.01528	-0.00399	0.00491	0.01809	0.00491	0.00491	-0.00261	0.00491	0.00347
Z006E0092	-0.00613	-0.00678	-0.01338	-0.00987	-0.00323	-0.00987	-0.00987	-0.02419	-0.00987	-0.00764
Z006E0093	0.00329	0.00226	-0.00195	0.00763	0.02176	0.00763	0.00763	0.00035	0.00763	0.00555
Z006E0094	0.06086	0.05615	0.05515	0.06428	0.0581	0.06428	0.06428	0.06088	0.06428	0.06238
Z006E0095	-0.08237	-0.09672	-0.07599	-0.08617	-0.0745	-0.08617	-0.08617	-0.09608	-0.08617	-0.08643
Z006E0096	0.00223	-0.00195	0.01134	0.0054	0.0019	0.0054	0.0054	0.00345	0.0054	0.00278
Z006E0097	0.00814	-0.00615	0.01194	0.0031	-0.00917	0.0031	0.0031	0.01226	0.0031	0.00357
Z006E0098	-0.01088	-0.01673	-0.01587	-0.00774	-0.01826	-0.00774	-0.00774	0.00349	-0.00774	-0.00686
Z006E0099	-0.00053	0.00923	-0.00493	0.00254	-0.00893	0.00254	0.00254	0.01358	0.00254	0.00408
Z006E0100	0.00084	0.01091	-0.00107	0.00467	0.0142	0.00467	0.00467	0.01359	0.00467	0.00699
Z006E0101	0.00015	-0.0017	0.00935	0.00375	0.00571	0.00375	0.00375	0.01383	0.00375	0.0034
Z006E0102	0.01884	0.01711	0.02938	0.02296	0.03542	0.02296	0.02296	0.03217	0.02296	0.02307
Z006E0103	0.00536	0.00798	0.01188	0.00181	0.01393	0.00181	0.00181	-0.00522	0.00181	0.0012
Z006E0104	0.08353	0.08578	0.08135	0.08743	0.09744	0.08743	0.08743	0.09651	0.08743	0.08945
Z006E0105	0.01544	0.01926	0.01941	0.01166	0.00124	0.01166	0.01166	0.0277	0.01166	0.01108
Z006E0106	0.08281	0.08885	0.08722	0.07927	0.0907	0.07927	0.07927	0.07026	0.07927	0.07762
Z006E0107	0.0163	0.01073	0.01385	0.02028	0.03076	0.02028	0.02028	0.02949	0.02028	0.02198
Z006E0108	0.01646	0.01897	0.02162	0.01237	0.01399	0.01237	0.01237	0.00616	0.01237	0.01129
Z006E0109	0.0301	0.02446	0.03216	0.03347	0.02547	0.03347	0.03347	0.02468	0.03347	0.03304
Z006E0110	0.04531	0.04879	0.05484	0.04909	0.06566	0.04909	0.04909	0.0428	0.04909	0.04631
Z006E0111	-0.01297	-0.01525	-0.00248	-0.00929	0.00143	-0.00929	-0.00929	0.00731	-0.00929	-0.01078
Z006E0113	-0.03539	-0.02172	-0.02535	-0.03151	-0.03051	-0.03151	-0.03151	-0.02113	-0.03151	-0.03104
Z006E0114	0.03575	0.03156	0.02985	0.03909	0.02822	0.03909	0.03909	0.04959	0.03909	0.03953
Z006E0115	-0.08653	-0.09778	-0.08129	-0.09035	-0.0788	-0.09035	-0.09035	-0.07744	-0.09035	-0.0912
Z006E0116	0.0928	0.09602	0.0989	0.08885	0.09629	0.08885	0.08885	0.09528	0.08885	0.09044
Z006E0117	0.05207	0.05034	0.06258	0.05615	0.06861	0.05615	0.05615	0.06531	0.05615	0.05624
Z006E0118	-0.03831	-0.0447	-0.04057	-0.03437	-0.02312	-0.03437	-0.03437	-0.03533	-0.03437	-0.03298
Z006E0119	-0.04736	-0.04658	-0.05615	-0.05127	-0.05667	-0.05127	-0.05127	-0.04401	-0.05127	-0.04876
Z006E0120	-0.03707	-0.02848	-0.02612	-0.03414	-0.04141	-0.03414	-0.03414	-0.04172	-0.03414	-0.03385
Z006E0121	-0.02389	-0.01568	-0.02812	-0.0212	-0.03113	-0.0212	-0.0212	-0.03091	-0.0212	-0.02041
Z006E0122	0.0435	0.03056	0.04929	0.03983	0.0529	0.03983	0.03983	0.03271	0.03983	0.03847
Z006E0123	0.02712	0.02799	0.02891	0.03142	0.04535	0.03142	0.03142	0.04519	0.03142	0.02958
Z006E0125	0.02531	0.02196	0.02129	0.0287	0.04276	0.0287	0.0287	0.03219	0.0287	0.0275
Z006E0126	0.0003	0.00056	0.00983	0.00462	0.02065	0.00462	0.00462	0.00921	0.00462	0.0022
Z006E0128	0.00278	0.00549	-0.00643	-0.00074	0.0052	-0.00074	-0.00074	-0.01675	-0.00074	0.00055
Z006E0129	-0.00006	0.01186	0.00903	0.00323	-0.00474	0.00323	0.00323	-0.00586	0.00323	0.00263
Z006E0133	0.03872	0.02581	0.0289	0.03525	0.04214	0.03525	0.03525	0.0194	0.03525	0.03587
Z006E0134	0.00406	-0.00599	-0.00788	0.00023	0.00469	0.00023	0.00023	-0.01012	0.00023	-0.00176
Z006E0135	0.03077	0.04591	0.02337	0.03421	0.02562	0.03421	0.03421	0.03885	0.03421	0.03225
Z006E0136	-0.02278	-0.01893	-0.03177	-0.02641	-0.0185	-0.02641	-0.02641	-0.01514	-0.02641	-0.02588
Z006E0137	-0.03087	-0.02364	-0.03718	-0.03058	-0.02242	-0.03058	-0.03058	-0.04504	-0.03058	-0.02952
Z006E0138	0.02445	0.02527	0.01511	0.02063	0.01642	0.02063	0.02063	0.00678	0.02063	0.02208
Z006E0139	-0.01108	-0.02572	-0.01449	-0.0157	-0.02931	-0.0157	-0.0157	-0.00686	-0.0157	-0.01473
Z006E0140	-0.00102	-0.0044	0.0104	0.00285	0.01566	0.00285	0.00285	0.01272	0.00285	0.00337
Z006E0141	0.10397	0.09071	0.09179	0.09992	0.08581	0.09992	0.09992	0.08642	0.09992	0.09983
Z006E0142	0.00683	0.01393	-0.00544	0.00293	-0.00035	0.00293	0.00293	0.01341	0.00293	0.00207
Z006E0143	0.01882	0.02486	0.02888	0.01866	0.02866	0.01866	0.01866	0.02761	0.01866	0.02053
Z006E0144	-0.01523	-0.01239	-0.02478	-0.01921	-0.01326	-0.01921	-0.01921	-0.03586	-0.01921	-0.01813
Z006E0145	0.03894	0.05035	0.0487	0.04211	0.03766	0.04211	0.04211	0.04009	0.04211	0.04019
Z006E0146	0.06119	0.0736	0.07231	0.06461	0.07766	0.06461	0.06461	0.05253	0.06461	0.06451
Z006E0147	-0.05044	-0.0498	-0.05614	-0.04613	-0.03353	-0.04613	-0.04613	-0.03324	-0.04613	-0.04765
Z006E0148	0.01619	0.03129	0.0264	0.02025	0.03611	0.02025	0.02025	0.01429	0.02025	0.01813
Z006E0149	0.02869	0.04177	0.03797	0.03182	0.02584	0.03182	0.03182	0.04996	0.03182	0.03045
Z006E0150	-0.05361	-0.04835	-0.06658	-0.05775	-0.07	-0.05775	-0.05775	-0.06625	-0.05775	-0.05952
Z006E0152	-0.00814	-0.01147	-0.00285	-0.01234	-0.00126	-0.01234	-0.01234	-0.00001	-0.01234	-0.01302
Z006E0153	0.01199	0.00017	-0.00087	0.00795	-0.00476	0.00795	0.00795	-0.00294	0.00795	0.00669
Z006E0154	-0.02634	-0.0395	-0.03535	-0.03006	-0.0226	-0.03006	-0.03006	-0.02144	-0.03006	-0.0291
Z006E0155	-0.05247	-0.04146	-0.04979	-0.04869	-0.05449	-0.04869	-0.04869	-0.05079	-0.04869	-0.05004
Z006E0156	-0.02097	-0.01652	-0.02598	-0.02577	-0.04102	-0.02577	-0.02577	-0.01928	-0.02577	-0.02525
Z006E0157	0.01927	0.02528	0.02375	0.01584	0.02726	0.01584	0.01584	0.00696	0.01584	0.01423
Z006E0158	-0.04277	-0.03129	-0.04592	-0.03934	-0.02977	-0.03934	-0.03934	-0.03704	-0.03934	-0.03787
Z006E0159	0.03968	0.04101	0.04405	0.03455	0.02133	0.03455	0.03455	0.0435	0.03455	0.03567
Z006E0160	0.06469	0.08064	0.05712	0.0682	0.05884	0.0682	0.0682	0.08304	0.0682	0.06655
Z006E0161	0.03004	0.02732	0.02626	0.03408	0.04737	0.03408	0.03408	0.0486	0.03408	0.03348
Z006E0162	-0.0334	-0.03763	-0.02418	-0.03008	-0.03359	-0.03008	-0.03008	-0.03182	-0.03008	-0.03264
Z006E0163	0.00818	0.01224	0.01108	0.00376	-0.00546	0.00376	0.00376	-0.00231	0.00376	0.00179
Z006E0164	0.04578	0.04442	0.03812	0.04944	0.04257	0.04944	0.04944	0.04438	0.04944	0.04661
Z006E0165	0.00828	-0.00138	0.01065	0.00448	-0.00183	0.00448	0.00448	0.01518	0.00448	0.00343
Z006E0166	-0.03483	-0.03147	-0.02907	-0.03925	-0.03181	-0.03925	-0.03925	-0.03348	-0.03925	-0.03788
Z006E0167	-0.0662	-0.0576	-0.06478	-0.06602	-0.05456	-0.06602	-0.06602	-0.0523	-0.06602	-0.06602
Z006E0168	-0.03723	-0.04229	-0.02642	-0.03434	-0.03168	-0.03434	-0.03434	-0.02326	-0.03434	-0.03397
Z006E0169	0.02484	0.01354	0.03021	0.0212	0.03274	0.0212	0.0212	0.03435	0.0212	0.02043
Z006E0170	-0.02789	-0.01711	-0.03269	-0.02409	-0.03122	-0.02409	-0.02409	-0.02705	-0.02409	-0.02512
Z006E0171	0.02863	0.01441	0.03227	0.02337	0.01111	0.02337	0.02337	0.03223	0.02337	0.02375
Z006E0172	0.0419	0.05553	0.05044	0.04503	0.03554	0.04503	0.04503	0.05596	0.04503	0.04494
Z006E0173	-0.03102	-0.03174	-0.03814	-0.03457	-0.02793	-0.03457	-0.03457	-0.04862	-0.03457	-0.03224
Z006E0174	0.00891	-0.00405	0.01312	0.00439	0.00698	0.00439	0.00439	-0.00231	0.00439	0.00242
Z006E0175	-0.01873	-0.03351	-0.02824	-0.02275	-0.0272	-0.02275	-0.02275	-0.01557	-0.02275	-0.02099
Z006E0176	-0.01527	-0.0164	-0.0284	-0.01857	-0.03189	-0.01857	-0.01857	-0.00565	-0.01857	-0.01973
Z006E0177	-0.01785	-0.01955	-0.00738	-0.01383	-0.00137	-0.01383	-0.01383	-0.00475	-0.01383	-0.01376
Z006E0178	0.00859	0.00635	0.00424	0.01287	0.02265	0.01287	0.01287	0.02051	0.01287	0.01366
Z006E0179	0.1285	0.14188	0.13978	0.13258	0.14878	0.13258	0.13258	0.12764	0.13258	0.13098
Z006E0180	-0.06068	-0.05258	-0.0646	-0.05756	-0.0675	-0.05756	-0.05756	-0.06669	-0.05756	-0.05658
Z006E0181	0.02004	0.01132	0.02851	0.02017	0.03213	0.02017	0.02017	0.00786	0.02017	0.02011
Z006E0182	-0.01028	0.00311	0.00148	-0.0064	0.00862	-0.0064	-0.0064	0.00961	-0.0064	-0.00698
Z006E0183	0.01457	0.00264	0.00215	0.00976	-0.00237	0.00976	0.00976	0.02265	0.00976	0.00861
Z006E0184	-0.06796	-0.05271	-0.06134	-0.06402	-0.05177	-0.06402	-0.06402	-0.05299	-0.06402	-0.06431
Z006E0185	0.02671	0.01697	0.02715	0.02334	0.03446	0.02334	0.02334	0.02479	0.02334	0.02177
Z006E0186	-0.04896	-0.03487	-0.03822	-0.04496	-0.03089	-0.04496	-0.04496	-0.04855	-0.04496	-0.0458
Z006E0188	0.00566	0.00099	-0.00015	0.00895	0.00277	0.00895	0.00895	0.00536	0.00895	0.00698
Z006E0190	-0.00654	-0.00221	0.00247	-0.00742	-0.00639	-0.00742	-0.00742	-0.01813	-0.00742	-0.00669
Z006E0191	-0.04106	-0.04509	-0.04786	-0.0381	-0.04778	-0.0381	-0.0381	-0.04935	-0.0381	-0.03893
Z006E0192	0.01292	0.02579	0.00692	0.01619	0.00577	0.01619	0.01619	0.0291	0.01619	0.01612
Z006E0193	0.03072	0.0295	0.02275	0.03395	0.02708	0.03395	0.03395	0.02827	0.03395	0.0309
Z006E0194	0.0429	0.05407	0.04517	0.0461	0.04031	0.0461	0.0461	0.04322	0.0461	0.0445
Z006E0195	-0.00406	0.00454	0.00689	-0.00113	-0.0084	-0.00113	-0.00113	-0.00872	-0.00113	-0.00085
Z006E0196	-0.00862	-0.01097	0.00072	-0.005	0.00165	-0.005	-0.005	-0.0089	-0.005	-0.00772
Z006E0197	0.06047	0.05462	0.04985	0.06026	0.05117	0.06026	0.06026	0.05355	0.06026	0.05762
Z006E0198	0.02006	0.00786	0.00833	0.01621	0.00407	0.01621	0.01621	0.03042	0.01621	0.0155
Z006E0199	-0.06072	-0.04877	-0.05169	-0.05751	-0.06547	-0.05751	-0.05751	-0.0667	-0.05751	-0.05814
Z006E0200	-0.00308	-0.00228	0.00373	0.00045	-0.00528	0.00045	0.00045	0.01723	0.00045	-0.00248
Z007E0001	-0.01397	-0.01315	-0.00683	-0.01125	-0.01194	-0.01125	-0.01125	-0.00312	-0.01125	-0.01735
Z007E0002	-0.02693	-0.02848	-0.03558	-0.03033	-0.02797	-0.03033	-0.03033	-0.02793	-0.03033	-0.02566
Z007E0003	-0.00778	-0.01004	-0.00853	-0.00794	-0.00689	-0.00794	-0.00794	-0.01391	-0.00794	-0.00145
Z007E0004	-0.0195	-0.01973	-0.02116	-0.02004	-0.02215	-0.02004	-0.02004	-0.02543	-0.02004	-0.01444
Z007E0005	0.00889	0.01105	0.01218	0.00816	0.01164	0.00816	0.00816	0.01284	0.00816	0.01031
Z007E0007	0.02772	0.02666	0.0242	0.02624	0.02411	0.02624	0.02624	0.0306	0.02624	0.0312
Z007E0008	0.02436	0.02571	0.03151	0.02661	0.02859	0.02661	0.02661	0.01778	0.02661	0.03076
Z007E0009	0.02333	0.02239	0.01951	0.02143	0.0193	0.02143	0.02143	0.02521	0.02143	0.0262
Z007E0010	0.00432	0.00373	0.00147	0.00558	0.00293	0.00558	0.00558	0.01589	0.00558	0.00093
Z007E0011	-0.02986	-0.02661	-0.02331	-0.02756	-0.02874	-0.02756	-0.02756	-0.0352	-0.02756	-0.02409
Z007E0012	-0.00882	-0.0072	-0.01361	-0.0104	-0.00668	-0.0104	-0.0104	-0.01432	-0.0104	-0.00651
Z007E0013	-0.02203	-0.02116	-0.02204	-0.01952	-0.02027	-0.01952	-0.01952	-0.0257	-0.01952	-0.02424
Z007E0014	-0.03543	-0.03187	-0.02828	-0.03328	-0.03303	-0.03328	-0.03328	-0.03252	-0.03328	-0.04137
Z007E0015	-0.00982	-0.00903	-0.00482	-0.00826	-0.01007	-0.00826	-0.00826	-0.00482	-0.00826	-0.00378
Z007E0016	0.0064	0.00625	0.00789	0.00827	0.00626	0.00827	0.00827	0.00842	0.00827	0.01422
Z007E0017	-0.02493	-0.02565	-0.02095	-0.02369	-0.02653	-0.02369	-0.02369	-0.02843	-0.02369	-0.01769
Z007E0019	-0.06742	-0.06816	-0.07236	-0.0683	-0.06611	-0.0683	-0.0683	-0.06679	-0.0683	-0.06387
Z007E0020	-0.02517	-0.02717	-0.02086	-0.02334	-0.02672	-0.02334	-0.02334	-0.0256	-0.02334	-0.01637
Z007E0021	-0.01739	-0.01623	-0.01186	-0.01585	-0.01867	-0.01585	-0.01585	-0.01877	-0.01585	-0.02102
Z007E0022	-0.01516	-0.01419	-0.00744	-0.01131	-0.01372	-0.01131	-0.01131	-0.01679	-0.01131	-0.00605
Z007E0023	-0.01937	-0.01691	-0.01486	-0.01923	-0.01575	-0.01923	-0.01923	-0.01888	-0.01923	-0.01658
Z007E0024	-0.03359	-0.03223	-0.02738	-0.03143	-0.0344	-0.03143	-0.03143	-0.03677	-0.03143	-0.03664
Z007E0025	0.03098	0.03076	0.03541	0.03256	0.03043	0.03256	0.03256	0.04154	0.03256	0.03721
Z007E0027	-0.00581	-0.00556	-0.00682	-0.00364	-0.00627	-0.00364	-0.00364	-0.00313	-0.00364	-0.00767
Z007E0029	0.08254	0.08135	0.0837	0.08054	0.08239	0.08054	0.08054	0.08232	0.08054	0.08523
Z007E0030	-0.0374	-0.03954	-0.03969	-0.03901	-0.03736	-0.03901	-0.03901	-0.04043	-0.03901	-0.03282
Z007E0031	-0.03215	-0.03159	-0.03698	-0.03341	-0.03113	-0.03341	-0.03341	-0.02883	-0.03341	-0.03976
Z007E0032	-0.01809	-0.01757	-0.01946	-0.01722	-0.01546	-0.01722	-0.01722	-0.01962	-0.01722	-0.02222
Z007E0033	-0.00465	-0.00599	-0.01043	-0.00604	-0.00357	-0.00604	-0.00604	0.00134	-0.00604	-0.0012
Z007E0034	0.03075	0.0305	0.03237	0.0317	0.03261	0.0317	0.0317	0.02539	0.0317	0.02707
Z007E0036	-0.02327	-0.02574	-0.02816	-0.02292	-0.02661	-0.02292	-0.02292	-0.01609	-0.02292	-0.02644
Z007E0037	0.03395	0.03136	0.02981	0.03434	0.03067	0.03434	0.03434	0.03675	0.03434	0.03196
Z007E0038	0.04945	0.05204	0.05095	0.05075	0.04968	0.05075	0.05075	0.04353	0.05075	0.05472
Z007E0040	-0.01559	-0.01247	-0.01659	-0.01477	-0.0121	-0.01477	-0.01477	-0.02385	-0.01477	-0.02153
Z007E0042	-0.02262	-0.0218	-0.01935	-0.02009	-0.02284	-0.02009	-0.02009	-0.01815	-0.02009	-0.02498
Z007E0044	0.049	0.0487	0.04962	0.04984	0.0519	0.04984	0.04984	0.05194	0.04984	0.05411
Z007E0045	0.0197	0.02225	0.02405	0.02058	0.01938	0.02058	0.02058	0.02202	0.02058	0.02319
Z007E0046	0.00435	0.00607	-0.00064	0.00249	0.00622	0.00249	0.00249	-0.00183	0.00249	0.00624
Z007E0047	-0.04386	-0.04352	-0.04103	-0.04144	-0.04217	-0.04144	-0.04144	-0.03519	-0.04144	-0.04703
Z007E0049	-0.01615	-0.01526	-0.00901	-0.01384	-0.01233	-0.01384	-0.01384	-0.00682	-0.01384	-0.0203
Z007E0050	-0.04048	-0.03904	-0.03525	-0.03922	-0.03665	-0.03922	-0.03922	-0.03836	-0.03922	-0.03626
Z007E0051	0.03604	0.03585	0.03073	0.03408	0.03602	0.03408	0.03408	0.03211	0.03408	0.02917
Z007E0052	-0.00579	-0.00716	-0.0104	-0.00683	-0.00551	-0.00683	-0.00683	-0.00751	-0.00683	-0.01077
Z007E0053	-0.03139	-0.03069	-0.0341	-0.02996	-0.03155	-0.02996	-0.02996	-0.0352	-0.02996	-0.02444
Z007E0054	-0.01998	-0.0177	-0.01171	-0.01671	-0.01489	-0.01671	-0.01671	-0.01494	-0.01671	-0.02392
Z007E0055	-0.00059	-0.00006	-0.00082	0.00154	0.00314	0.00154	0.00154	-0.0024	0.00154	-0.0032
Z007E0056	-0.00662	-0.00681	-0.00227	-0.00516	-0.00729	-0.00516	-0.00516	0.00368	-0.00516	-0.00056
Z007E0058	-0.02463	-0.0283	-0.02848	-0.026	-0.02905	-0.026	-0.026	-0.01489	-0.026	-0.01926
Z007E0059	-0.00104	-0.00192	-0.00778	-0.00261	-0.00462	-0.00261	-0.00261	-0.00762	-0.00261	0.00347
Z007E0060	-0.00511	-0.0073	-0.00172	-0.00487	-0.00364	-0.00487	-0.00487	-0.00552	-0.00487	0.00149
Z007E0061	-0.00489	-0.00466	-0.00277	-0.00354	-0.00192	-0.00354	-0.00354	0.00396	-0.00354	-0.00949
Z007E0062	-0.00642	-0.00651	-0.00198	-0.00564	-0.00338	-0.00564	-0.00564	0.00114	-0.00564	-0.00171
Z007E0063	0.03766	0.03878	0.03223	0.03698	0.036	0.03698	0.03698	0.03989	0.03698	0.04079
Z007E0064	-0.04798	-0.04518	-0.04851	-0.04571	-0.04743	-0.04571	-0.04571	-0.05166	-0.04571	-0.05143
Z007E0065	-0.05176	-0.05024	-0.05664	-0.05266	-0.05332	-0.05266	-0.05266	-0.05453	-0.05266	-0.0481
Z007E0066	0.00569	0.00757	0.00554	0.00764	0.0097	0.00764	0.00764	0.00014	0.00764	0.00194
Z007E0067	0.05376	0.05374	0.04893	0.05388	0.05228	0.05388	0.05388	0.05789	0.05388	0.05859
Z007E0068	-0.00993	-0.00645	-0.00549	-0.00677	-0.0086	-0.00677	-0.00677	-0.01329	-0.00677	-0.01304
Z007E0069	0.03455	0.03676	0.03467	0.03458	0.03381	0.03458	0.03458	0.03218	0.03458	0.03861
Z007E0070	-0.00794	-0.00582	-0.00084	-0.00491	-0.00671	-0.00491	-0.00491	-0.01155	-0.00491	-0.00057
Z007E0071	0.01178	0.01149	0.00783	0.01266	0.01098	0.01266	0.01266	0.02337	0.01266	0.01283
Z007E0072	0.0248	0.02447	0.02371	0.02425	0.02651	0.02425	0.02425	0.01773	0.02425	0.02948
Z007E0073	-0.04789	-0.04989	-0.04498	-0.04831	-0.04708	-0.04831	-0.04831	-0.04988	-0.04831	-0.04226
Z007E0074	0.0219	0.02102	0.02533	0.02205	0.02094	0.02205	0.02205	0.03099	0.02205	0.01671
Z007E0075	-0.05751	-0.05907	-0.05519	-0.05481	-0.0589	-0.05481	-0.05481	-0.0576	-0.05481	-0.05774
Z007E0077	0.00829	0.00871	0.00717	0.00951	0.01126	0.00951	0.00951	0.00759	0.00951	0.00467
Z007E0078	-0.02925	-0.03027	-0.02564	-0.02845	-0.03175	-0.02845	-0.02845	-0.01805	-0.02845	-0.03331
Z007E0079	0.01982	0.01828	0.01992	0.01716	0.019	0.01716	0.01716	0.02353	0.01716	0.02143
Z007E0080	0.02814	0.02681	0.03004	0.02734	0.02887	0.02734	0.02734	0.02971	0.02734	0.03182
Z007E0081	0.01887	0.02157	0.01681	0.0195	0.01802	0.0195	0.0195	0.01622	0.0195	0.01351
Z007E0082	0.05089	0.05104	0.05674	0.05378	0.05134	0.05378	0.05378	0.058	0.05378	0.05839
Z007E0083	0.03861	0.03619	0.0344	0.03809	0.0388	0.03809	0.03809	0.03812	0.03809	0.03493
Z007E0084	-0.08286	-0.08313	-0.0894	-0.08447	-0.08575	-0.08447	-0.08447	-0.07627	-0.08447	-0.0799
Z007E0085	0.01302	0.01478	0.01317	0.01539	0.01744	0.01539	0.01539	0.00847	0.01539	0.00989
Z007E0086	0.06181	0.05941	0.06027	0.06063	0.06123	0.06063	0.06063	0.06901	0.06063	0.05601
Z007E0087	-0.01568	-0.01458	-0.01782	-0.01485	-0.01281	-0.01485	-0.01485	-0.01284	-0.01485	-0.02126
Z007E0088	-0.01758	-0.01779	-0.02396	-0.01976	-0.01667	-0.01976	-0.01976	-0.01346	-0.01976	-0.01582
Z007E0089	-0.01789	-0.01519	-0.01994	-0.01724	-0.01872	-0.01724	-0.01724	-0.02049	-0.01724	-0.02322
Z007E0091	0.06411	0.06507	0.06107	0.06428	0.06708	0.06428	0.06428	0.0562	0.06428	0.06886
Z007E0092	0.06452	0.0653	0.06454	0.06747	0.06454	0.06747	0.06747	0.06247	0.06747	0.06314
Z007E0093	0.01157	0.01077	0.0048	0.00955	0.00974	0.00955	0.00955	0.00336	0.00955	0.01524
Z007E0094	-0.01146	-0.01431	-0.01037	-0.01277	-0.01155	-0.01277	-0.01277	-0.00451	-0.01277	-0.00733
Z007E0095	-0.01385	-0.01162	-0.01409	-0.0112	-0.01323	-0.0112	-0.0112	-0.01662	-0.0112	-0.01648
Z007E0096	0.04101	0.04432	0.04353	0.04216	0.04065	0.04216	0.04216	0.03943	0.04216	0.03561
Z007E0098	-0.0018	-0.00074	0.00611	0.00125	0.0026	0.00125	0.00125	0.006	0.00125	-0.0052
Z007E0099	0.0032	0.00629	0.009	0.00453	0.00289	0.00453	0.00453	0.0113	0.00453	-0.0031
Z007E0100	-0.02256	-0.02157	-0.01488	-0.01876	-0.02118	-0.01876	-0.01876	-0.02433	-0.01876	-0.01353
Z007E0101	0.02176	0.02109	0.01789	0.02219	0.0203	0.02219	0.02219	0.02216	0.02219	0.02844
Z007E0103	0.00815	0.00526	0.00625	0.00785	0.00481	0.00785	0.00785	0.00939	0.00785	0.01529
Z007E0104	0.0359	0.03654	0.03918	0.0386	0.03773	0.0386	0.0386	0.04195	0.0386	0.03281
Z007E0105	0.05769	0.05702	0.05237	0.05649	0.05784	0.05649	0.05649	0.05227	0.05649	0.0621
Z007E0106	-0.01395	-0.01142	-0.00954	-0.01299	-0.01419	-0.01299	-0.01299	-0.01143	-0.01299	-0.01035
Z007E0107	-0.0253	-0.02481	-0.02086	-0.02396	-0.02695	-0.02396	-0.02396	-0.01938	-0.02396	-0.02975
Z007E0108	0.0184	0.02059	0.02656	0.02232	0.01975	0.02232	0.02232	0.02609	0.02232	0.01577
Z007E0109	0.00739	0.01059	0.00621	0.00796	0.01064	0.00796	0.00796	-0.00147	0.00796	0.00108
Z007E0110	0.04118	0.0433	0.03719	0.04086	0.0399	0.04086	0.04086	0.03321	0.04086	0.04504
Z007E0111	-0.00061	-0.00011	-0.00049	0.00265	-0.00022	0.00265	0.00265	-0.00029	0.00265	-0.00138
Z007E0112	0.0399	0.04104	0.041	0.0411	0.03964	0.0411	0.0411	0.03868	0.0411	0.04604
Z007E0114	-0.10394	-0.10613	-0.10675	-0.10236	-0.10634	-0.10236	-0.10236	-0.10488	-0.10236	-0.10484
Z007E0115	-0.02921	-0.03081	-0.02512	-0.02825	-0.0295	-0.02825	-0.02825	-0.03392	-0.02825	-0.02203
Z007E0116	-0.00241	-0.00151	0.0034	-0.00116	0.00003	-0.00116	-0.00116	-0.00451	-0.00116	0.00328
Z007E0117	-0.0598	-0.05885	-0.05721	-0.0581	-0.05633	-0.0581	-0.0581	-0.05341	-0.0581	-0.06448
Z007E0118	-0.02552	-0.02719	-0.03003	-0.02758	-0.02742	-0.02758	-0.02758	-0.01926	-0.02758	-0.03259
Z007E0119	0.03914	0.04145	0.04291	0.03954	0.03849	0.03954	0.03954	0.0436	0.03954	0.04225
Z007E0120	0.02897	0.02865	0.02399	0.02746	0.0294	0.02746	0.02746	0.02613	0.02746	0.02277
Z007E0121	-0.01265	-0.0134	-0.01842	-0.01366	-0.01533	-0.01366	-0.01366	-0.009	-0.01366	-0.01871
Z007E0122	-0.00112	-0.00094	-0.00219	0.00143	-0.00114	0.00143	0.00143	-0.00319	0.00143	0.00246
Z007E0123	-0.00018	-0.00046	-0.00722	-0.00182	-0.00332	-0.00182	-0.00182	0.00195	-0.00182	0.00279
Z007E0124	-0.06123	-0.06193	-0.0573	-0.06006	-0.0629	-0.06006	-0.06006	-0.06489	-0.06006	-0.05409
Z007E0126	-0.01964	-0.02234	-0.01691	-0.01852	-0.022	-0.01852	-0.01852	-0.01237	-0.01852	-0.01225
Z007E0129	-0.013	-0.00923	-0.00496	-0.0102	-0.01183	-0.0102	-0.0102	-0.01244	-0.0102	-0.01694
Z007E0130	0.04052	0.04057	0.03753	0.04072	0.04292	0.04072	0.04072	0.03268	0.04072	0.04585
Z007E0131	0.03999	0.04192	0.03649	0.04035	0.03938	0.04035	0.04035	0.03362	0.04035	0.04483
Z007E0132	0.00958	0.01258	0.0147	0.00974	0.01325	0.00974	0.00974	0.00461	0.00974	0.01251
Z007E0133	-0.01299	-0.01014	-0.00371	-0.00883	-0.01123	-0.00883	-0.00883	-0.01249	-0.00883	-0.01474
Z007E0134	-0.0319	-0.03146	-0.02784	-0.03102	-0.03367	-0.03102	-0.03102	-0.02885	-0.03102	-0.03383
Z007E0135	-0.00261	-0.00373	0.00324	-0.00117	-0.00068	-0.00117	-0.00117	-0.00203	-0.00117	-0.00535
Z007E0136	-0.00287	-0.00071	0.00469	-0.00046	0.00205	-0.00046	-0.00046	-0.00342	-0.00046	-0.00166
Z007E0137	-0.02192	-0.02291	-0.02625	-0.02195	-0.01978	-0.02195	-0.02195	-0.01925	-0.02195	-0.01713
Z007E0138	0.00416	0.00599	0.00797	0.00494	0.00403	0.00494	0.00494	0.01283	0.00494	0.00815
Z007E0139	0.02168	0.02168	0.02282	0.02305	0.02105	0.02305	0.02305	0.02252	0.02305	0.02878
Z007E0140	-0.03557	-0.03591	-0.03791	-0.03367	-0.03587	-0.03367	-0.03367	-0.03826	-0.03367	-0.0274
Z007E0141	0.0324	0.03233	0.03094	0.03414	0.03556	0.03414	0.03414	0.0374	0.03414	0.02868
Z007E0142	0.00833	0.00735	0.00396	0.00825	0.01042	0.00825	0.00825	0.01088	0.00825	0.01305
Z007E0143	-0.02842	-0.02859	-0.03241	-0.02813	-0.02972	-0.02813	-0.02813	-0.02837	-0.02813	-0.02222
Z007E0144	0.00298	0.00501	0.00629	0.00307	0.00217	0.00307	0.00307	0.01	0.00307	0.00596
Z007E0145	-0.00662	-0.00901	-0.01124	-0.00691	-0.01057	-0.00691	-0.00691	-0.00545	-0.00691	-0.0096
Z007E0146	0.04216	0.03852	0.03423	0.03969	0.04083	0.03969	0.03969	0.04337	0.03969	0.04586
Z007E0147	-0.05891	-0.05923	-0.05747	-0.05991	-0.05996	-0.05991	-0.05991	-0.05725	-0.05991	-0.05587
Z007E0148	0.02222	0.02378	0.01742	0.02103	0.02256	0.02103	0.02103	0.0182	0.02103	0.02528
Z007E0149	0.03165	0.03327	0.03888	0.03492	0.03265	0.03492	0.03492	0.04439	0.03492	0.02873
Z007E0150	0.03473	0.03461	0.03589	0.03293	0.03508	0.03293	0.03293	0.03391	0.03293	0.03641
Z007E0151	-0.01791	-0.01983	-0.028	-0.02265	-0.01998	-0.02265	-0.02265	-0.01551	-0.02265	-0.01794
Z007E0152	0.00277	0.00147	-0.00219	-0.00086	0.0017	-0.00086	-0.00086	0.00599	-0.00086	0.0034
Z007E0154	-0.03103	-0.02987	-0.02345	-0.02817	-0.0262	-0.02817	-0.02817	-0.03615	-0.02817	-0.02374
Z007E0155	-0.03365	-0.03295	-0.03249	-0.03249	-0.03535	-0.03249	-0.03249	-0.0374	-0.03249	-0.0372
Z007E0156	0.02214	0.02037	0.02278	0.02023	0.02207	0.02023	0.02023	0.02766	0.02023	0.02486
Z007E0157	0.01023	0.01198	0.01592	0.01195	0.01046	0.01195	0.01195	0.01009	0.01195	0.01634
Z007E0158	0.0376	0.03651	0.03044	0.0351	0.03483	0.0351	0.0351	0.04401	0.0351	0.02993
Z007E0159	-0.02984	-0.03243	-0.03089	-0.03034	-0.02975	-0.03034	-0.03034	-0.02102	-0.03034	-0.03465
Z007E0160	-0.0269	-0.02662	-0.02395	-0.02779	-0.02608	-0.02779	-0.02779	-0.02082	-0.02779	-0.03432
Z007E0161	-0.02519	-0.02465	-0.02271	-0.02341	-0.02133	-0.02341	-0.02341	-0.03108	-0.02341	-0.01851
Z007E0162	-0.0238	-0.02395	-0.02665	-0.0226	-0.02479	-0.0226	-0.0226	-0.02814	-0.0226	-0.01664
Z007E0163	-0.03716	-0.03837	-0.03104	-0.03535	-0.03487	-0.03535	-0.03535	-0.03571	-0.03535	-0.03936
Z007E0164	0.01396	0.01204	0.01465	0.01293	0.01038	0.01293	0.01293	0.0227	0.01293	0.01833
Z007E0165	0.03571	0.03612	0.03007	0.03365	0.03609	0.03365	0.03365	0.04043	0.03365	0.02726
Z007E0167	-0.07165	-0.07124	-0.06826	-0.07119	-0.07341	-0.07119	-0.07119	-0.077	-0.07119	-0.06609
Z007E0168	0.02466	0.02471	0.02346	0.02321	0.02503	0.02321	0.02321	0.02568	0.02321	0.01749
Z007E0169	0.03482	0.03626	0.04002	0.03604	0.03861	0.03604	0.03604	0.03684	0.03604	0.03898
Z007E0170	-0.00281	-0.00303	-0.00915	-0.00494	-0.00185	-0.00494	-0.00494	0.00142	-0.00494	-0.00098
Z007E0172	-0.01318	-0.01193	-0.00671	-0.01066	-0.01364	-0.01066	-0.01066	-0.01551	-0.01066	-0.01571
Z007E0173	0.00191	0.00356	-0.00203	0.00173	0.0003	0.00173	0.00173	0.01003	0.00173	-0.00467
Z007E0174	0.04953	0.05233	0.05581	0.05199	0.0504	0.05199	0.05199	0.05468	0.05199	0.04977
Z007E0175	-0.03889	-0.03552	-0.03232	-0.03736	-0.03417	-0.03736	-0.03736	-0.04719	-0.03736	-0.03462
Z007E0176	-0.03084	-0.03228	-0.03655	-0.03174	-0.03145	-0.03174	-0.03174	-0.0231	-0.03174	-0.02648
Z007E0177	0.06262	0.06072	0.05216	0.05816	0.05646	0.05816	0.05816	0.0668	0.05816	0.06336
Z007E0178	0.00382	0.00251	0.00534	0.00329	0.00045	0.00329	0.00329	0.00716	0.00329	0.00827
Z007E0179	-0.01294	-0.00973	-0.00306	-0.00907	-0.00724	-0.00907	-0.00907	-0.01754	-0.00907	-0.01581
Z007E0180	-0.05428	-0.05596	-0.0498	-0.05318	-0.05225	-0.05318	-0.05318	-0.05923	-0.05318	-0.04708
Z007E0181	0.0261	0.02715	0.02555	0.02509	0.02742	0.02509	0.02509	0.0315	0.02509	0.01822
Z007E0182	-0.04801	-0.05027	-0.04479	-0.0472	-0.05035	-0.0472	-0.0472	-0.04594	-0.0472	-0.04021
Z007E0183	-0.07622	-0.07458	-0.07858	-0.07568	-0.07333	-0.07568	-0.07568	-0.07409	-0.07568	-0.0825
Z007E0185	-0.04632	-0.04419	-0.04327	-0.04659	-0.04749	-0.04659	-0.04659	-0.04017	-0.04659	-0.04387
Z007E0186	0.05383	0.05134	0.0533	0.05479	0.05144	0.05479	0.05479	0.05148	0.05479	0.06215
Z007E0187	0.00346	0.00446	0.00798	0.00668	0.008	0.00668	0.00668	0.00465	0.00668	0.00104
Z007E0188	-0.00361	-0.00371	-0.00528	-0.00497	-0.0027	-0.00497	-0.00497	-0.01261	-0.00497	-0.00011
Z007E0189	-0.03609	-0.03367	-0.03199	-0.0354	-0.03652	-0.0354	-0.0354	-0.03257	-0.0354	-0.03272
Z007E0191	-0.03344	-0.03253	-0.03651	-0.03292	-0.03231	-0.03292	-0.03292	-0.03996	-0.03292	-0.028
Z007E0192	0.0118	0.00912	0.00372	0.00915	0.0109	0.00915	0.00915	0.0126	0.00915	0.01471
Z007E0193	-0.00405	-0.00286	-0.00242	-0.00255	-0.0047	-0.00255	-0.00255	0.00628	-0.00255	-0.00859
Z007E0194	0.00118	0.00252	0.00104	0.00067	0.00346	0.00067	0.00067	-0.00798	0.00067	0.00468
Z007E0195	-0.01472	-0.01492	-0.0162	-0.01221	-0.01517	-0.01221	-0.01221	-0.00675	-0.01221	-0.01694
Z007E0196	0.06657	0.06597	0.0735	0.06886	0.06904	0.06886	0.06886	0.06257	0.06886	0.06441
Z007E0197	-0.04881	-0.05119	-0.05315	-0.0495	-0.04879	-0.0495	-0.0495	-0.0497	-0.0495	-0.05274
Z007E0198	0.04138	0.04087	0.04516	0.04155	0.0431	0.04155	0.04155	0.03422	0.04155	0.04669
Z007E0199	0.02444	0.02534	0.0283	0.02526	0.02375	0.02526	0.02526	0.03322	0.02526	0.02903
Z007E0200	0.03565	0.03478	0.04293	0.03922	0.03502	0.03922	0.03922	0.03584	0.03922	0.03574
Z008E0001	0.00965	-0.00474	0.00387	0.00029	-0.00319	0.00029	0.00029	-0.00184	0.00029	-0.00195
Z008E0002	0.00249	0.0046	-0.00412	-0.00025	0.0015	-0.00025	-0.00025	0.00146	-0.00025	-0.0039
Z008E0003	-0.00315	-0.01493	-0.01173	-0.00943	-0.00784	-0.00943	-0.00943	-0.0094	-0.00943	0.00063
Z008E0004	-0.00464	0.01095	0.00147	0.00492	0.00549	0.00492	0.00492	0.00433	0.00492	-0.00298
Z008E0005	-0.0323	-0.02797	-0.02424	-0.02708	-0.03053	-0.02708	-0.02708	-0.02859	-0.02708	-0.02872
Z008E0007	-0.03817	-0.0264	-0.02864	-0.03137	-0.03137	-0.03137	-0.03137	-0.03315	-0.03137	-0.03713
Z008E0008	0.02645	0.01681	0.0172	0.01988	0.01716	0.01988	0.01988	0.01864	0.01988	0.01471
Z008E0009	-0.02598	-0.02582	-0.0177	-0.02137	-0.02378	-0.02137	-0.02137	-0.02419	-0.02137	-0.02464
Z008E0010	0.03926	0.04378	0.04493	0.04764	0.04832	0.04764	0.04764	0.04718	0.04764	0.04865
Z008E0011	0.04983	0.04099	0.04215	0.04509	0.04416	0.04509	0.04509	0.04552	0.04509	0.04051
Z008E0012	-0.02076	-0.02714	-0.0265	-0.02947	-0.03248	-0.02947	-0.02947	-0.03154	-0.02947	-0.03384
Z008E0013	-0.04885	-0.03597	-0.04086	-0.03987	-0.04135	-0.03987	-0.03987	-0.03848	-0.03987	-0.0422
Z008E0014	0.00873	0.0052	0.0034	0.00112	-0.00083	0.00112	0.00112	0.0006	0.00112	0.00185
Z008E0015	-0.05096	-0.03458	-0.0409	-0.03994	-0.03837	-0.03994	-0.03994	-0.03845	-0.03994	-0.04886
Z008E0016	0.00682	0.00513	0.00132	0.00026	0.00255	0.00026	0.00026	-0.00013	0.00026	0.00732
Z008E0018	0.02062	0.01116	0.01586	0.01333	0.01212	0.01333	0.01333	0.01442	0.01333	0.02174
Z008E0019	0.03647	0.05064	0.04126	0.04499	0.04216	0.04499	0.04499	0.04438	0.04499	0.03634
Z008E0020	-0.01387	-0.01415	-0.01151	-0.00946	-0.01217	-0.00946	-0.00946	-0.01203	-0.00946	-0.00115
Z008E0021	0.01761	0.0176	0.02546	0.02257	0.02299	0.02257	0.02257	0.0231	0.02257	0.0183
Z008E0022	-0.03201	-0.04327	-0.04174	-0.03944	-0.04252	-0.03944	-0.03944	-0.04121	-0.03944	-0.04341
Z008E0023	0.01911	0.00582	0.01479	0.01159	0.00985	0.01159	0.01159	0.01188	0.01159	0.0142
Z008E0024	0.00275	0.01865	0.00917	0.01306	0.01188	0.01306	0.01306	0.01391	0.01306	0.00345
Z008E0025	-0.01939	-0.01862	-0.02647	-0.02308	-0.02213	-0.02308	-0.02308	-0.02285	-0.02308	-0.03084
Z008E0026	0.01922	0.02787	0.02768	0.02508	0.0236	0.02508	0.02508	0.02494	0.02508	0.03122
Z008E0027	0.01364	0.00965	0.01695	0.0138	0.01391	0.0138	0.0138	0.01287	0.0138	0.01023
Z008E0028	-0.00766	-0.01915	-0.01067	-0.01361	-0.01337	-0.01361	-0.01361	-0.01235	-0.01361	-0.01134
Z008E0029	-0.00383	-0.00467	-0.00673	-0.00883	-0.00797	-0.00883	-0.00883	-0.00736	-0.00883	-0.00935
Z008E0030	-0.00987	-0.02281	-0.0137	-0.01694	-0.01941	-0.01694	-0.01694	-0.01666	-0.01694	-0.02033
Z008E0031	0.01196	-0.0049	0.00505	0.00128	-0.0011	0.00128	0.00128	-0.00072	0.00128	0.01245
Z008E0032	-0.04402	-0.04814	-0.04893	-0.05181	-0.04999	-0.05181	-0.05181	-0.05268	-0.05181	-0.04307
Z008E0033	0.00994	0.0015	0.00234	0.0047	0.00443	0.0047	0.0047	0.00431	0.0047	-0.00074
Z008E0034	-0.0283	-0.0283	-0.01891	-0.02204	-0.0212	-0.02204	-0.02204	-0.02213	-0.02204	-0.01237
Z008E0035	0.05816	0.05447	0.05641	0.05864	0.05932	0.05864	0.05864	0.05748	0.05864	0.0612
Z008E0036	-0.00454	0.00679	0.00454	0.00192	-0.00065	0.00192	0.00192	0.00063	0.00192	-0.00569
Z008E0037	-0.0456	-0.04505	-0.04419	-0.04107	-0.03957	-0.04107	-0.04107	-0.03903	-0.04107	-0.04745
Z008E0038	0.02992	0.01843	0.02629	0.02294	0.02324	0.02294	0.02294	0.02204	0.02294	0.02048
Z008E0039	0.00267	0.00741	0.00971	0.01267	0.01491	0.01267	0.01267	0.01467	0.01267	0.01923
Z008E0040	0.01801	0.03002	0.02926	0.02708	0.02908	0.02708	0.02708	0.02882	0.02708	0.02988
Z008E0041	-0.02876	-0.02558	-0.03512	-0.03182	-0.02968	-0.03182	-0.03182	-0.03118	-0.03182	-0.03975
Z008E0042	0.04895	0.04746	0.0398	0.04297	0.04262	0.04297	0.04297	0.04329	0.04297	0.04824
Z008E0044	-0.00398	-0.01332	-0.01232	-0.00979	-0.0081	-0.00979	-0.00979	-0.01024	-0.00979	-0.00461
Z008E0045	-0.00682	-0.00534	-0.01011	-0.01078	-0.00908	-0.01078	-0.01078	-0.00993	-0.01078	-0.01765
Z008E0046	0.00545	0.00335	0.00211	0.0002	-0.00075	0.0002	0.0002	0.00219	0.0002	-0.00018
Z008E0047	-0.00142	0.00971	0.00816	0.00573	0.00315	0.00573	0.00573	0.00541	0.00573	-0.00155
Z008E0048	-0.02834	-0.03693	-0.03603	-0.03305	-0.03501	-0.03305	-0.03305	-0.03228	-0.03305	-0.03901
Z008E0049	0.02165	0.00884	0.01767	0.01432	0.01516	0.01432	0.01432	0.0139	0.01432	0.01871
Z008E0051	-0.03996	-0.03732	-0.03835	-0.0413	-0.03984	-0.0413	-0.0413	-0.04281	-0.0413	-0.03319
Z008E0052	-0.02002	-0.0161	-0.01375	-0.01088	-0.00915	-0.01088	-0.01088	-0.00967	-0.01088	-0.00361
Z008E0053	-0.03175	-0.03061	-0.0394	-0.0358	-0.03399	-0.0358	-0.0358	-0.03433	-0.0358	-0.03149
Z008E0054	-0.04063	-0.03831	-0.03555	-0.03298	-0.03524	-0.03298	-0.03298	-0.03281	-0.03298	-0.0324
Z008E0055	-0.0068	0.00101	0.00378	0.00126	0.0013	0.00126	0.00126	0.00112	0.00126	-0.00389
Z008E0056	0.01741	0.0152	0.01352	0.01106	0.00921	0.01106	0.01106	0.0112	0.01106	0.00475
Z008E0057	0.01934	0.01454	0.01671	0.01872	0.01996	0.01872	0.01872	0.01702	0.01872	0.02779
Z008E0058	-0.00526	-0.01552	-0.00777	-0.01099	-0.00994	-0.01099	-0.01099	-0.01076	-0.01099	-0.01454
Z008E0059	0.03571	0.04624	0.04467	0.04184	0.04239	0.04184	0.04184	0.04011	0.04184	0.04278
Z008E0061	-0.00067	-0.00895	-0.008	-0.00521	-0.00407	-0.00521	-0.00521	-0.00489	-0.00521	-0.00646
Z008E0062	-0.02311	-0.0312	-0.02985	-0.02744	-0.02565	-0.02744	-0.02744	-0.02694	-0.02744	-0.0292
Z008E0063	0.04099	0.03688	0.03486	0.03216	0.03004	0.03216	0.03216	0.0303	0.03216	0.03314
Z008E0064	0.10033	0.09715	0.09603	0.09386	0.09348	0.09386	0.09386	0.09516	0.09386	0.09993
Z008E0065	0.00618	-0.00437	-0.00253	0.0002	-0.0004	0.0002	0.0002	0.00099	0.0002	0.00713
Z008E0066	-0.02179	-0.0241	-0.03167	-0.02859	-0.02944	-0.02859	-0.02859	-0.02902	-0.02859	-0.02259
Z008E0068	0.0601	0.06002	0.05692	0.05465	0.05574	0.05465	0.05465	0.05441	0.05465	0.04885
Z008E0069	0.05682	0.05361	0.04896	0.04953	0.04833	0.04953	0.04953	0.0493	0.04953	0.05612
Z008E0070	-0.02821	-0.01597	-0.0171	-0.01917	-0.01671	-0.01917	-0.01917	-0.01731	-0.01917	-0.01368
Z008E0071	-0.0245	-0.0221	-0.01958	-0.01708	-0.01934	-0.01708	-0.01708	-0.01724	-0.01708	-0.01661
Z008E0072	-0.06955	-0.05441	-0.06318	-0.05959	-0.05697	-0.05959	-0.05959	-0.05855	-0.05959	-0.05573
Z008E0073	0.02367	0.01476	0.01609	0.01884	0.02026	0.01884	0.01884	0.01926	0.01884	0.02097
Z008E0074	-0.03914	-0.02673	-0.03544	-0.03194	-0.03394	-0.03194	-0.03194	-0.03291	-0.03194	-0.03068
Z008E0075	0.0191	0.03042	0.02904	0.02709	0.02542	0.02709	0.02709	0.02825	0.02709	0.02561
Z008E0076	-0.03914	-0.0382	-0.04203	-0.04439	-0.04279	-0.04439	-0.04439	-0.04476	-0.04439	-0.05121
Z008E0077	-0.02834	-0.02855	-0.03616	-0.03228	-0.03227	-0.03228	-0.03228	-0.02978	-0.03228	-0.02765
Z008E0078	-0.00473	-0.00326	-0.00621	-0.00823	-0.00613	-0.00823	-0.00823	-0.00654	-0.00823	-0.01534
Z008E0079	0.00205	0.0171	0.00727	0.01027	0.01067	0.01027	0.01027	0.00815	0.01027	0.00255
Z008E0080	0.01748	0.02884	0.02662	0.02397	0.02471	0.02397	0.02397	0.02242	0.02397	0.02429
Z008E0081	-0.02475	-0.02367	-0.02128	-0.01861	-0.02096	-0.01861	-0.01861	-0.01943	-0.01861	-0.01109
Z008E0082	-0.07403	-0.07427	-0.06553	-0.06896	-0.07267	-0.06896	-0.06896	-0.07067	-0.06896	-0.07287
Z008E0083	-0.029	-0.04006	-0.03922	-0.03711	-0.04018	-0.03711	-0.03711	-0.03982	-0.03711	-0.0414
Z008E0084	0.00779	-0.00595	0.00317	0.00008	-0.00092	0.00008	0.00008	0.00079	0.00008	0.00882
Z008E0085	-0.0634	-0.06335	-0.05477	-0.05784	-0.06063	-0.05784	-0.05784	-0.05852	-0.05784	-0.05609
Z008E0086	-0.03017	-0.03	-0.02013	-0.02362	-0.02213	-0.02362	-0.02362	-0.02342	-0.02362	-0.01443
Z008E0087	-0.00336	-0.00541	0.00404	0.00083	-0.00192	0.00083	0.00083	-0.00039	0.00083	0.01006
Z008E0088	-0.03784	-0.04906	-0.04765	-0.04538	-0.04846	-0.04538	-0.04538	-0.0473	-0.04538	-0.0494
Z008E0090	-0.03349	-0.03081	-0.04078	-0.03729	-0.03589	-0.03729	-0.03729	-0.03739	-0.03729	-0.04454
Z008E0091	-0.01378	-0.0272	-0.01808	-0.02149	-0.02038	-0.02149	-0.02149	-0.02194	-0.02149	-0.01377
Z008E0092	-0.0652	-0.05299	-0.05493	-0.05707	-0.05656	-0.05707	-0.05707	-0.05663	-0.05707	-0.05777
Z008E0093	0.05883	0.05656	0.05453	0.05221	0.05004	0.05221	0.05221	0.05204	0.05221	0.04609
Z008E0094	-0.05783	-0.05832	-0.05497	-0.05273	-0.05545	-0.05273	-0.05273	-0.05432	-0.05273	-0.04409
Z008E0095	0.08404	0.09426	0.08685	0.08987	0.08778	0.08987	0.08987	0.08817	0.08987	0.0956
Z008E0096	-0.05542	-0.04531	-0.04709	-0.04976	-0.05245	-0.04976	-0.04976	-0.05181	-0.04976	-0.05565
Z008E0097	0.01362	0.00178	0.00957	0.00651	0.00519	0.00651	0.00651	0.00596	0.00651	0.00346
Z008E0098	0.01234	0.01653	0.01797	0.02034	0.02011	0.02034	0.02034	0.01903	0.02034	0.01576
Z008E0099	0.04826	0.04831	0.05783	0.055	0.05298	0.055	0.055	0.05605	0.055	0.05969
Z008E0100	-0.00477	-0.0075	-0.00394	-0.00687	-0.00804	-0.00687	-0.00687	-0.00821	-0.00687	0.00131
Z008E0101	-0.05672	-0.05581	-0.04624	-0.04945	-0.04779	-0.04945	-0.04945	-0.04861	-0.04945	-0.04074
Z008E0102	-0.02011	-0.01826	-0.01027	-0.01358	-0.01402	-0.01358	-0.01358	-0.01495	-0.01358	-0.01702
Z008E0103	-0.00706	0.0016	0.00134	-0.00128	-0.00276	-0.00128	-0.00128	-0.00152	-0.00128	0.00483
Z008E0104	0.09236	0.09594	0.08615	0.08955	0.09178	0.08955	0.08955	0.09037	0.08955	0.08134
Z008E0106	0.03464	0.04775	0.04454	0.0423	0.04138	0.0423	0.0423	0.04155	0.0423	0.0345
Z008E0107	-0.01548	-0.01384	-0.02358	-0.02055	-0.01942	-0.02055	-0.02055	-0.02192	-0.02055	-0.02719
Z008E0108	0.00895	-0.00292	0.00594	0.00246	0.00413	0.00246	0.00246	0.00275	0.00246	0.00581
Z008E0109	0.0588	0.04954	0.05744	0.05466	0.05614	0.05466	0.05466	0.05659	0.05466	0.0505
Z008E0110	-0.04329	-0.04459	-0.05259	-0.04898	-0.04973	-0.04898	-0.04898	-0.04834	-0.04898	-0.04351
Z008E0111	-0.00942	-0.01852	-0.01739	-0.01511	-0.0146	-0.01511	-0.01511	-0.01621	-0.01511	-0.0188
Z008E0112	0.05474	0.05382	0.04571	0.04863	0.05086	0.04863	0.04863	0.0478	0.04863	0.05553
Z008E0113	0.04777	0.03661	0.04404	0.04104	0.03894	0.04104	0.04104	0.04112	0.04104	0.03621
Z008E0114	-0.01839	-0.02091	-0.02256	-0.02485	-0.02433	-0.02485	-0.02485	-0.02397	-0.02485	-0.0189
Z008E0115	0.00955	0.00803	0.00547	0.00265	0.00339	0.00265	0.00265	0.00107	0.00265	-0.00222
Z008E0116	-0.03074	-0.02196	-0.02261	-0.02534	-0.02681	-0.02534	-0.02534	-0.02612	-0.02534	-0.01941
Z008E0117	-0.0129	-0.02424	-0.01619	-0.01902	-0.02113	-0.01902	-0.01902	-0.0181	-0.01902	-0.02357
Z008E0118	0.03963	0.04371	0.04011	0.04104	0.04061	0.04104	0.04104	0.04266	0.04104	0.04736
Z008E0119	-0.01047	-0.00937	-0.01238	-0.01446	-0.01261	-0.01446	-0.01446	-0.01327	-0.01446	-0.02125
Z008E0120	0.01443	0.01137	0.00363	0.00657	0.0052	0.00657	0.00657	0.00504	0.00657	0.01318
Z008E0121	0.02778	0.02734	0.03674	0.03374	0.032	0.03374	0.03374	0.03419	0.03374	0.04157
Z008E0122	-0.02482	-0.03585	-0.02729	-0.03088	-0.03454	-0.03088	-0.03088	-0.03324	-0.03088	-0.0334
Z008E0123	0.00397	-0.0063	-0.00238	-0.00566	-0.00827	-0.00566	-0.00566	-0.00775	-0.00566	-0.00264
Z008E0124	0.00847	0.01713	0.0169	0.01428	0.0128	0.01428	0.01428	0.01406	0.01428	0.0204
Z008E0125	-0.02031	-0.00917	-0.01106	-0.01383	-0.01356	-0.01383	-0.01383	-0.01556	-0.01383	-0.01623
Z008E0126	-0.01036	-0.01073	-0.01269	-0.01486	-0.01193	-0.01486	-0.01486	-0.01308	-0.01486	-0.01191
Z008E0127	0.01297	0.00898	0.0111	0.0132	0.01494	0.0132	0.0132	0.01229	0.0132	0.02155
Z008E0128	0.00227	-0.005	-0.00466	-0.00239	-0.00086	-0.00239	-0.00239	-0.00284	-0.00239	-0.00781
Z008E0129	0.0035	0.0071	-0.00219	0.00177	0.00376	0.00177	0.00177	0.004	0.00177	-0.00602
Z008E0130	0.00254	-0.0037	-0.00421	-0.00711	-0.00886	-0.00711	-0.00711	-0.00879	-0.00711	0.0013
Z008E0131	0.01197	0.01589	0.0175	0.01997	0.01845	0.01997	0.01997	0.01915	0.01997	0.01455
Z008E0132	-0.02028	-0.03015	-0.02816	-0.02528	-0.02654	-0.02528	-0.02528	-0.02396	-0.02528	-0.02452
Z008E0133	0.01847	0.00944	0.01654	0.01355	0.01504	0.01355	0.01355	0.01438	0.01355	0.00903
Z008E0134	-0.02965	-0.04118	-0.03966	-0.03709	-0.03898	-0.03709	-0.03709	-0.03804	-0.03709	-0.03213
Z008E0135	0.06853	0.06271	0.06256	0.05989	0.05785	0.05989	0.05989	0.05911	0.05989	0.06526
Z008E0136	-0.03676	-0.02243	-0.03055	-0.02676	-0.02569	-0.02676	-0.02676	-0.02501	-0.02676	-0.02318
Z008E0137	0.05635	0.04373	0.05261	0.04973	0.04818	0.04973	0.04973	0.05095	0.04973	0.05196
Z008E0139	0.03127	0.043	0.03482	0.03833	0.0366	0.03833	0.03833	0.03767	0.03833	0.04303
Z008E0140	-0.00428	0.01093	0.00248	0.0058	0.00775	0.0058	0.0058	0.00646	0.0058	0.00373
Z008E0141	-0.02163	-0.01061	-0.01285	-0.01497	-0.0182	-0.01497	-0.01497	-0.01587	-0.01497	-0.02187
Z008E0142	-0.05663	-0.05551	-0.04723	-0.05081	-0.05143	-0.05081	-0.05081	-0.05282	-0.05081	-0.05378
Z008E0144	0.0234	0.01867	0.01824	0.01543	0.01636	0.01543	0.01543	0.01477	0.01543	0.02423
Z008E0145	0.03928	0.04851	0.04661	0.04395	0.0411	0.04395	0.04395	0.04162	0.04395	0.04395
Z008E0146	-0.01935	-0.02976	-0.02188	-0.02504	-0.02463	-0.02504	-0.02504	-0.02449	-0.02504	-0.02898
Z008E0147	0.01033	0.01188	0.01539	0.01848	0.01662	0.01848	0.01848	0.02007	0.01848	0.02582
Z008E0149	-0.0196	-0.02294	-0.02366	-0.02642	-0.02408	-0.02642	-0.02642	-0.02632	-0.02642	-0.01833
Z008E0150	-0.00365	-0.00324	0.00613	0.00305	0.00414	0.00305	0.00305	0.00338	0.00305	0.01237
Z008E0153	0.03033	0.03221	0.03883	0.03675	0.03623	0.03675	0.03675	0.03498	0.03675	0.0334
Z008E0154	0.02416	0.01412	0.02152	0.01842	0.01993	0.01842	0.01842	0.01881	0.01842	0.01758
Z008E0155	-0.00044	0.00193	-0.00757	-0.00413	-0.00052	-0.00413	-0.00413	-0.00304	-0.00413	0.00008
Z008E0156	-0.00522	-0.00286	-0.00025	0.00228	0.00002	0.00228	0.00228	0.00224	0.00228	0.00279
Z008E0157	-0.00759	-0.00896	-0.0085	-0.0056	-0.00767	-0.0056	-0.0056	-0.00533	-0.0056	-0.01263
Z008E0158	-0.00869	-0.00966	-0.00907	-0.00625	-0.00575	-0.00625	-0.00625	-0.00632	-0.00625	-0.01137
Z008E0159	0.00693	0.00542	0.01476	0.01155	0.0097	0.01155	0.01155	0.0105	0.01155	0.02086
Z008E0160	0.02194	0.01423	0.01501	0.01789	0.01875	0.01789	0.01789	0.0184	0.01789	0.01337
Z008E0161	-0.0477	-0.04892	-0.05168	-0.05414	-0.05249	-0.05414	-0.05414	-0.05476	-0.05414	-0.05338
Z008E0162	-0.02577	-0.01535	-0.02351	-0.0199	-0.01787	-0.0199	-0.0199	-0.01918	-0.0199	-0.01448
Z008E0163	0.04333	0.03945	0.04187	0.03945	0.04124	0.03945	0.03945	0.04118	0.03945	0.0338
Z008E0164	0.03416	0.02526	0.0257	0.02778	0.02829	0.02778	0.02778	0.02571	0.02778	0.02377
Z008E0165	-0.00643	-0.0062	-0.01534	-0.01213	-0.01408	-0.01213	-0.01213	-0.01301	-0.01213	-0.01965
Z008E0166	-0.0093	-0.01959	-0.01795	-0.01581	-0.01475	-0.01581	-0.01581	-0.01707	-0.01581	-0.01286
Z008E0167	-0.06142	-0.05054	-0.05247	-0.05498	-0.05351	-0.05498	-0.05498	-0.05595	-0.05498	-0.04847
Z008E0168	-0.07318	-0.06809	-0.07534	-0.07207	-0.07279	-0.07207	-0.07207	-0.07151	-0.07207	-0.06713
Z008E0169	-0.0272	-0.01271	-0.02129	-0.01741	-0.01868	-0.01741	-0.01741	-0.01604	-0.01741	-0.02067
Z008E0170	0.003	0.00299	0.00651	0.00895	0.00594	0.00895	0.00895	0.00802	0.00895	0.01446
Z008E0171	-0.00581	-0.02188	-0.01192	-0.01559	-0.01746	-0.01559	-0.01559	-0.01671	-0.01559	-0.0051
Z008E0172	0.00105	-0.00366	-0.00394	-0.00657	-0.00732	-0.00657	-0.00657	-0.00621	-0.00657	0.00057
Z008E0173	-0.04509	-0.03364	-0.0348	-0.03699	-0.03503	-0.03699	-0.03699	-0.03603	-0.03699	-0.03082
Z008E0174	-0.03262	-0.02121	-0.0292	-0.0263	-0.02659	-0.0263	-0.0263	-0.02821	-0.0263	-0.02061
Z008E0175	0.03106	0.02029	0.02789	0.02482	0.02529	0.02482	0.02482	0.0246	0.02482	0.0219
Z008E0176	-0.03289	-0.04411	-0.0365	-0.03945	-0.04155	-0.03945	-0.03945	-0.03913	-0.03945	-0.0442
Z008E0177	-0.01966	-0.01457	-0.01331	-0.01018	-0.01262	-0.01018	-0.01018	-0.00911	-0.01018	-0.01735
Z008E0178	0.02727	0.03168	0.03471	0.03146	0.02757	0.03146	0.03146	0.02837	0.03146	0.02664
Z008E0179	-0.00138	-0.0021	-0.00452	-0.00648	-0.00797	-0.00648	-0.00648	-0.00526	-0.00648	-0.01381
Z008E0180	0.06018	0.06013	0.05194	0.05566	0.05567	0.05566	0.05566	0.05734	0.05566	0.06001
Z008E0181	0.00951	-0.00144	0.00085	0.00306	0.00389	0.00306	0.00306	0.00298	0.00306	0.0111
Z008E0182	-0.01148	-0.01387	-0.01281	-0.01055	-0.01041	-0.01055	-0.01055	-0.01207	-0.01055	-0.01479
Z008E0183	0.10162	0.11433	0.1091	0.10934	0.10931	0.10934	0.10934	0.10876	0.10934	0.10776
Z008E0184	0.08613	0.08934	0.07969	0.08295	0.08509	0.08295	0.08295	0.08344	0.08295	0.07497
Z008E0185	-0.03243	-0.02359	-0.02447	-0.02727	-0.02875	-0.02727	-0.02727	-0.02838	-0.02727	-0.02145
Z008E0186	0.00583	0.00827	-0.00129	0.0026	0.00151	0.0026	0.0026	0.00411	0.0026	-0.00647
Z008E0187	0.02332	0.02817	0.03009	0.03294	0.03518	0.03294	0.03294	0.03442	0.03294	0.03933
Z008E0188	-0.02839	-0.02913	-0.03144	-0.03338	-0.03486	-0.03338	-0.03338	-0.032	-0.03338	-0.04065
Z008E0189	-0.01019	-0.00767	0.00023	-0.00275	-0.00301	-0.00275	-0.00275	-0.00317	-0.00275	-0.00656
Z008E0190	0.05986	0.05132	0.05325	0.0561	0.05908	0.0561	0.0561	0.05823	0.0561	0.06353
Z008E0191	-0.0326	-0.03772	-0.03856	-0.04151	-0.04147	-0.04151	-0.04151	-0.04305	-0.04151	-0.03303
Z008E0192	0.06213	0.06095	0.07198	0.06877	0.06845	0.06877	0.06877	0.06997	0.06877	0.07826
Z008E0193	-0.02577	-0.02334	-0.03287	-0.02897	-0.03006	-0.02897	-0.02897	-0.02742	-0.02897	-0.03803
Z008E0194	-0.03248	-0.04117	-0.03954	-0.03719	-0.03513	-0.03719	-0.03719	-0.03673	-0.03719	-0.03563
Z008E0195	0.00112	0.00324	-0.00537	-0.00168	0.00192	-0.00168	-0.00168	0.00063	-0.00168	0.00294
Z008E0196	0.05196	0.05122	0.04251	0.04527	0.0475	0.04527	0.04527	0.04361	0.04527	0.05189
Z008E0197	0.04271	0.03078	0.03281	0.03499	0.03336	0.03499	0.03499	0.03337	0.03499	0.03777
Z008E0198	-0.00497	-0.01246	-0.01138	-0.00891	-0.00739	-0.00891	-0.00891	-0.00835	-0.00891	-0.01399
Z008E0199	-0.02614	-0.04024	-0.03262	-0.03647	-0.03993	-0.03647	-0.03647	-0.03996	-0.03647	-0.03917
Z008E0200	-0.00274	-0.01245	-0.01126	-0.00861	-0.011	-0.00861	-0.00861	-0.00893	-0.00861	-0.01376
Z009E0001	0.01149	0.00899	0.00868	0.01542	0.01267	0.01542	0.01542	0.01715	0.01542	0.01494
Z009E0002	0.00227	0.00583	0.00147	-0.00327	-0.00364	-0.00327	-0.00327	0.00411	-0.00327	-0.00086
Z009E0003	-0.00221	-0.00668	-0.00292	0.00354	0.0018	0.00354	0.00354	0.00218	0.00354	0.00045
Z009E0004	-0.01022	-0.0014	-0.00698	-0.01011	-0.01235	-0.01011	-0.01011	-0.01119	-0.01011	-0.0141
Z009E0005	-0.05494	-0.03709	-0.05732	-0.05041	-0.0527	-0.05041	-0.05041	-0.06231	-0.05041	-0.0499
Z009E0007	-0.00844	-0.02696	-0.02691	-0.01782	-0.02055	-0.01782	-0.01782	-0.01433	-0.01782	-0.01782
Z009E0008	-0.0272	-0.02996	-0.01299	-0.01993	-0.01983	-0.01993	-0.01993	-0.0129	-0.01993	-0.0237
Z009E0009	0.00209	0.02196	0.01774	0.0099	0.01054	0.0099	0.0099	0.011	0.0099	0.01186
Z009E0010	0.01042	-0.00787	0.00939	0.00424	0.00438	0.00424	0.00424	0.01174	0.00424	0.00151
Z009E0012	0.01974	0.02143	0.01425	0.01404	0.01587	0.01404	0.01404	0.00332	0.01404	0.01365
Z009E0013	-0.02392	-0.0201	-0.02288	-0.02884	-0.02779	-0.02884	-0.02884	-0.02147	-0.02884	-0.02567
Z009E0014	-0.0024	0.01703	0.01191	0.00482	0.00493	0.00482	0.00482	0.00847	0.00482	0.00586
Z009E0015	0.04483	0.02465	0.02979	0.03693	0.03736	0.03693	0.03693	0.03664	0.03693	0.03424
Z009E0016	0.04772	0.04889	0.03185	0.04011	0.03892	0.04011	0.04011	0.02989	0.04011	0.04058
Z009E0017	0.00809	0.01061	0.01147	0.00448	0.0069	0.00448	0.00448	0.00286	0.00448	0.00522
Z009E0018	0.04338	0.02317	0.0304	0.03658	0.03777	0.03658	0.03658	0.04521	0.03658	0.03531
Z009E0019	0.00315	0.01046	-0.00291	0.00342	0.00437	0.00342	0.00342	0.00327	0.00342	0.00197
Z009E0020	-0.05036	-0.04303	-0.05444	-0.0491	-0.04739	-0.0491	-0.0491	-0.0405	-0.0491	-0.04919
Z009E0021	-0.01478	-0.00543	-0.00789	-0.01348	-0.01288	-0.01348	-0.01348	-0.01463	-0.01348	-0.01596
Z009E0022	-0.01676	-0.01485	-0.01682	-0.02126	-0.0217	-0.02126	-0.02126	-0.02241	-0.02126	-0.02189
Z009E0023	-0.00411	0.01157	-0.00134	0.0036	0.00418	0.0036	0.0036	0.00224	0.0036	0.00309
Z009E0024	-0.02506	-0.02738	-0.02582	-0.02022	-0.02155	-0.02022	-0.02022	-0.01809	-0.02022	-0.0198
Z009E0025	0.00224	0.00224	0.01118	0.00647	0.00294	0.00647	0.00647	-0.00642	0.00647	0.00412
Z009E0026	-0.00323	0.0118	-0.00021	0.00453	0.00586	0.00453	0.00453	0.0128	0.00453	0.0037
Z009E0027	-0.02697	-0.04399	-0.0413	-0.03525	-0.03484	-0.03525	-0.03525	-0.04609	-0.03525	-0.03342
Z009E0028	0.03367	0.03565	0.01931	0.02606	0.0267	0.02606	0.02606	0.02473	0.02606	0.02858
Z009E0029	0.04005	0.0419	0.02797	0.03386	0.03525	0.03386	0.03386	0.04188	0.03386	0.03794
Z009E0030	0.00775	0.02506	0.00985	0.01451	0.01516	0.01451	0.01451	0.0218	0.01451	0.01708
Z009E0031	-0.01504	-0.01735	-0.01427	-0.00961	-0.00969	-0.00961	-0.00961	-0.00493	-0.00961	-0.00866
Z009E0032	0.00439	-0.01495	-0.00694	-0.00176	0.0001	-0.00176	-0.00176	-0.00265	-0.00176	-0.0019
Z009E0033	0.08874	0.07283	0.0847	0.08075	0.0784	0.08075	0.08075	0.08222	0.08075	0.08075
Z009E0034	-0.01842	-0.03329	-0.01814	-0.02511	-0.02427	-0.02511	-0.02511	-0.02876	-0.02511	-0.02314
Z009E0035	-0.05209	-0.03186	-0.03743	-0.04473	-0.04452	-0.04473	-0.04473	-0.05682	-0.04473	-0.04346
Z009E0036	0.03056	0.01446	0.0249	0.02409	0.02509	0.02409	0.02409	0.02195	0.02409	0.02692
Z009E0037	-0.01747	-0.00086	-0.00534	-0.01013	-0.01198	-0.01013	-0.01013	-0.00313	-0.01013	-0.01361
Z009E0038	-0.03607	-0.03854	-0.03783	-0.03199	-0.033	-0.03199	-0.03199	-0.03396	-0.03199	-0.03277
Z009E0039	-0.0321	-0.0323	-0.02071	-0.02622	-0.02899	-0.02622	-0.02622	-0.02941	-0.02622	-0.02689
Z009E0040	-0.06155	-0.06385	-0.04965	-0.05525	-0.05732	-0.05525	-0.05525	-0.05826	-0.05525	-0.05959
Z009E0041	-0.02205	-0.0039	-0.01822	-0.01452	-0.01321	-0.01452	-0.01452	-0.01658	-0.01452	-0.01076
Z009E0042	-0.02087	-0.02341	-0.02048	-0.01555	-0.0158	-0.01555	-0.01555	-0.00842	-0.01555	-0.01486
Z009E0043	0.01796	0.01916	0.01386	0.01124	0.00938	0.01124	0.01124	0.01004	0.01124	0.00785
Z009E0044	0.01602	0.01969	0.01297	0.00911	0.00798	0.00911	0.00911	0.00718	0.00911	0.00997
Z009E0045	0.00387	0.00495	0.00007	-0.00242	-0.00429	-0.00242	-0.00242	-0.00304	-0.00242	-0.00562
Z009E0047	-0.02676	-0.03138	-0.02789	-0.02208	-0.0224	-0.02208	-0.02208	-0.02363	-0.02208	-0.02646
Z009E0048	0.04092	0.02434	0.03811	0.03368	0.03201	0.03368	0.03368	0.03078	0.03368	0.03251
Z009E0049	-0.00369	0.01177	-0.00436	0.0025	0.00109	0.0025	0.0025	-0.00565	0.0025	0.00013
Z009E0050	0.01998	0.02185	0.00788	0.01376	0.01515	0.01376	0.01376	0.02174	0.01376	0.01783
Z009E0051	-0.05643	-0.03631	-0.03952	-0.0477	-0.04673	-0.0477	-0.0477	-0.0505	-0.0477	-0.04489
Z009E0052	-0.04359	-0.06063	-0.05592	-0.05085	-0.04967	-0.05085	-0.05085	-0.05286	-0.05085	-0.04762
Z009E0053	-0.03983	-0.03249	-0.03021	-0.03459	-0.03731	-0.03459	-0.03459	-0.04221	-0.03459	-0.04016
Z009E0054	0.03223	0.01158	0.01337	0.02291	0.02049	0.02291	0.02291	0.02235	0.02291	0.0186
Z009E0055	-0.00473	-0.02018	-0.00798	-0.01245	-0.01446	-0.01245	-0.01245	-0.01582	-0.01245	-0.01191
Z009E0056	0.03309	0.01541	0.03175	0.02644	0.02686	0.02644	0.02644	0.02025	0.02644	0.02323
Z009E0057	0.09023	0.10523	0.09334	0.09811	0.09945	0.09811	0.09811	0.10656	0.09811	0.09734
Z009E0058	-0.03146	-0.01544	-0.02704	-0.02341	-0.0214	-0.02341	-0.02341	-0.02515	-0.02341	-0.02328
Z009E0059	-0.00193	-0.00376	0.01184	0.00483	0.00484	0.00483	0.00483	-0.00667	0.00483	0.00074
Z009E0060	0.00294	0.01756	0.00324	0.00984	0.00904	0.00984	0.00984	0.01821	0.00984	0.00789
Z009E0061	0.02014	0.03754	0.03414	0.02843	0.02724	0.02843	0.02843	0.02632	0.02843	0.02621
Z009E0062	-0.03864	-0.02122	-0.04187	-0.03446	-0.03708	-0.03446	-0.03446	-0.04163	-0.03446	-0.03453
Z009E0063	-0.05045	-0.03299	-0.03658	-0.04235	-0.04353	-0.04235	-0.04235	-0.04473	-0.04235	-0.04466
Z009E0064	0.00708	0.02436	0.00921	0.01389	0.01454	0.01389	0.01389	0.02126	0.01389	0.01649
Z009E0065	-0.02751	-0.01022	-0.02734	-0.02167	-0.02179	-0.02167	-0.02167	-0.02306	-0.02167	-0.02044
Z009E0066	0.04981	0.04937	0.06296	0.05591	0.05531	0.05591	0.05591	0.0617	0.05591	0.05546
Z009E0068	0.049	0.06888	0.06154	0.05555	0.05369	0.05555	0.05555	0.05143	0.05555	0.0564
Z009E0069	0.044	0.04755	0.04074	0.03698	0.0352	0.03698	0.03698	0.04316	0.03698	0.03822
Z009E0070	-0.02788	-0.03572	-0.02618	-0.03252	-0.03089	-0.03252	-0.03252	-0.02945	-0.03252	-0.03328
Z009E0071	-0.0589	-0.0663	-0.05636	-0.06321	-0.06124	-0.06321	-0.06321	-0.06489	-0.06321	-0.0634
Z009E0072	0.09796	0.09934	0.08109	0.08988	0.08805	0.08988	0.08988	0.09331	0.08988	0.09169
Z009E0073	0.03403	0.03569	0.03374	0.02873	0.0297	0.02873	0.02873	0.02777	0.02873	0.02694
Z009E0074	-0.01536	-0.01719	0.00038	-0.00761	-0.00684	-0.00761	-0.00761	-0.01035	-0.00761	-0.01034
Z009E0075	-0.02221	-0.02286	-0.02396	-0.02854	-0.02989	-0.02854	-0.02854	-0.03137	-0.02854	-0.02645
Z009E0076	0.04561	0.05337	0.05804	0.05218	0.05056	0.05218	0.05218	0.0486	0.05218	0.04856
Z009E0077	-0.06236	-0.059	-0.06333	-0.06839	-0.06793	-0.06839	-0.06839	-0.07005	-0.06839	-0.06761
Z009E0078	-0.00038	-0.00187	0.0012	0.00495	0.00538	0.00495	0.00495	0.00169	0.00495	0.00648
Z009E0079	0.0306	0.03016	0.04179	0.03572	0.03436	0.03572	0.03572	0.03276	0.03572	0.0339
Z009E0080	-0.00755	0.00286	-0.01076	-0.00645	-0.00475	-0.00645	-0.00645	-0.00806	-0.00645	-0.0019
Z009E0082	-0.00871	-0.01325	-0.01002	-0.00428	-0.0046	-0.00428	-0.00428	-0.00619	-0.00428	-0.00878
Z009E0083	0.01061	0.01106	0.00117	0.00615	0.00891	0.00615	0.00615	0.00576	0.00615	0.008
Z009E0084	0.00711	0.00298	0.00808	0.01324	0.01293	0.01324	0.01324	0.01155	0.01324	0.0108
Z009E0085	0.00711	-0.00332	0.01409	0.00772	0.00819	0.00772	0.00772	0.01485	0.00772	0.00461
Z009E0086	-0.00412	0.01292	0.00995	0.00379	0.00401	0.00379	0.00379	0.00244	0.00379	0.0006
Z009E0087	-0.03342	-0.0319	-0.0346	-0.03898	-0.03872	-0.03898	-0.03898	-0.03987	-0.03898	-0.04113
Z009E0088	-0.00244	0.00976	0.00541	-0.00098	-0.00105	-0.00098	-0.00098	-0.00366	-0.00098	0.00175
Z009E0089	-0.01202	-0.00971	-0.01656	-0.0192	-0.02141	-0.0192	-0.0192	-0.02084	-0.0192	-0.02088
Z009E0090	-0.03158	-0.05091	-0.0429	-0.03773	-0.03586	-0.03773	-0.03773	-0.03861	-0.03773	-0.03787
Z009E0091	0.0063	0.0153	0.01456	0.01077	0.00701	0.01077	0.01077	0.0077	0.01077	0.0083
Z009E0092	-0.02169	-0.00667	-0.01862	-0.01386	-0.01253	-0.01386	-0.01386	-0.0055	-0.01386	-0.01467
Z009E0093	-0.0266	-0.03046	-0.02381	-0.01989	-0.01877	-0.01989	-0.01989	-0.02163	-0.01989	-0.02158
Z009E0094	0.04456	0.04367	0.02962	0.03799	0.03723	0.03799	0.03799	0.04681	0.03799	0.03708
Z009E0095	-0.0143	-0.02437	-0.02797	-0.02119	-0.02014	-0.02119	-0.02119	-0.0236	-0.02119	-0.02259
Z009E0096	-0.0105	-0.01233	0.00525	-0.00274	-0.00197	-0.00274	-0.00274	-0.00546	-0.00274	-0.00546
Z009E0097	-0.01739	-0.02888	-0.01776	-0.01764	-0.01738	-0.01764	-0.01764	-0.01419	-0.01764	-0.02085
Z009E0098	0.0218	0.02383	0.01858	0.01757	0.01999	0.01757	0.01757	0.0164	0.01757	0.01975
Z009E0099	-0.00613	-0.00885	-0.02072	-0.01335	-0.01435	-0.01335	-0.01335	-0.01498	-0.01335	-0.01016
Z009E0100	0.04237	0.03727	0.0439	0.03695	0.03823	0.03695	0.03695	0.03413	0.03695	0.04011
Z009E0101	0.09219	0.07624	0.08824	0.08433	0.08198	0.08433	0.08433	0.08598	0.08433	0.08439
Z009E0102	-0.03177	-0.02975	-0.03506	-0.03859	-0.03994	-0.03859	-0.03859	-0.04774	-0.03859	-0.04141
Z009E0103	-0.01311	-0.01561	-0.0148	-0.00893	-0.00995	-0.00893	-0.00893	-0.01078	-0.00893	-0.00968
Z009E0104	-0.04873	-0.04531	-0.05171	-0.05534	-0.05714	-0.05534	-0.05534	-0.0486	-0.05534	-0.05391
Z009E0105	0.03452	0.03067	0.0353	0.0402	0.04055	0.0402	0.0402	0.02963	0.0402	0.03712
Z009E0106	0.04767	0.03036	0.04931	0.04257	0.04409	0.04257	0.04257	0.04073	0.04257	0.04141
Z009E0107	-0.02449	-0.04155	-0.02802	-0.03191	-0.03391	-0.03191	-0.03191	-0.02984	-0.03191	-0.03357
Z009E0108	0.00468	-0.01327	-0.00923	-0.00312	-0.00262	-0.00312	-0.00312	0.00453	-0.00312	-0.00098
Z009E0109	-0.02542	-0.04404	-0.02934	-0.0327	-0.03469	-0.0327	-0.0327	-0.02544	-0.0327	-0.03665
Z009E0110	-0.00108	0.00005	-0.00501	-0.00756	-0.00943	-0.00756	-0.00756	-0.00844	-0.00756	-0.01085
Z009E0111	0.01661	0.01621	0.00543	0.01139	0.01347	0.01139	0.01139	0.02036	0.01139	0.01206
Z009E0112	0.01642	-0.00377	0.00336	0.00951	0.01071	0.00951	0.00951	0.018	0.00951	0.0082
Z009E0114	0.1428	0.14442	0.1328	0.13771	0.14012	0.13771	0.13771	0.13665	0.13771	0.1412
Z009E0115	-0.03883	-0.03764	-0.04095	-0.04455	-0.04565	-0.04455	-0.04455	-0.03697	-0.04455	-0.04657
Z009E0117	0.00334	0.00497	0.00511	-0.00086	0.00088	-0.00086	-0.00086	0.00712	-0.00086	-0.00122
Z009E0118	-0.02415	-0.02308	-0.02597	-0.02944	-0.03055	-0.02944	-0.02944	-0.02127	-0.02944	-0.03127
Z009E0119	-0.02614	-0.01628	-0.02918	-0.02486	-0.023	-0.02486	-0.02486	-0.02633	-0.02486	-0.0212
Z009E0120	-0.02542	-0.02198	-0.03039	-0.03305	-0.03561	-0.03305	-0.03305	-0.03513	-0.03305	-0.033
Z009E0121	-0.0642	-0.06672	-0.06387	-0.05896	-0.05922	-0.05896	-0.05896	-0.05195	-0.05896	-0.05831
Z009E0122	0.00235	-0.00526	-0.01287	-0.0055	-0.00672	-0.0055	-0.0055	-0.00754	-0.0055	-0.0029
Z009E0123	0.02155	0.02997	0.02465	0.01898	0.01871	0.01898	0.01898	0.01167	0.01898	0.02125
Z009E0124	0.02256	0.02067	0.0182	0.02526	0.02209	0.02526	0.02526	0.01268	0.02526	0.02372
Z009E0125	-0.00546	0.0116	0.00707	0.00137	0.00056	0.00137	0.00137	0.00308	0.00137	-0.00234
Z009E0126	0.10509	0.09744	0.10574	0.1001	0.10064	0.1001	0.1001	0.09834	0.1001	0.09912
Z009E0127	0.01947	-0.00013	0.00383	0.01121	0.01024	0.01121	0.01121	0.0091	0.01121	0.00914
Z009E0128	0.02979	0.02193	0.01437	0.02118	0.02137	0.02118	0.02118	0.01938	0.02118	0.02264
Z009E0129	0.07791	0.08176	0.07786	0.07236	0.07303	0.07236	0.07236	0.07517	0.07236	0.07479
Z009E0130	0.05625	0.0664	0.06373	0.0577	0.05826	0.0577	0.0577	0.04677	0.0577	0.05588
Z009E0131	-0.05405	-0.03746	-0.04185	-0.04662	-0.04847	-0.04662	-0.04662	-0.03951	-0.04662	-0.05007
Z009E0132	0.07634	0.08793	0.0824	0.07677	0.07668	0.07677	0.07677	0.0748	0.07677	0.07774
Z009E0133	-0.00429	-0.00475	0.00891	0.00187	0.00128	0.00187	0.00187	0.00776	0.00187	0.00145
Z009E0134	-0.01527	-0.01368	-0.01784	-0.0218	-0.02223	-0.0218	-0.0218	-0.0236	-0.0218	-0.02463
Z009E0135	-0.03487	-0.05126	-0.03964	-0.04304	-0.04573	-0.04304	-0.04304	-0.03662	-0.04304	-0.04354
Z009E0136	0.06181	0.06231	0.05225	0.05718	0.05994	0.05718	0.05718	0.05656	0.05718	0.05896
Z009E0137	-0.02618	-0.02938	-0.01587	-0.02043	-0.02318	-0.02043	-0.02043	-0.0138	-0.02043	-0.02587
Z009E0138	-0.01224	-0.00987	-0.01045	-0.0163	-0.01465	-0.0163	-0.0163	-0.02593	-0.0163	-0.01667
Z009E0139	-0.0112	-0.01882	-0.02639	-0.01901	-0.02024	-0.01901	-0.01901	-0.02102	-0.01901	-0.01641
Z009E0140	-0.0033	-0.00625	-0.0069	0.00036	-0.00273	0.00036	0.00036	0.00692	0.00036	-0.00066
Z009E0141	-0.02582	-0.01078	-0.0228	-0.01807	-0.01673	-0.01807	-0.01807	-0.0098	-0.01807	-0.0189
Z009E0142	-0.04234	-0.04404	-0.02693	-0.03505	-0.03427	-0.03505	-0.03505	-0.03841	-0.03505	-0.03798
Z009E0143	-0.01483	-0.01568	-0.03185	-0.02253	-0.02406	-0.02253	-0.02253	-0.02269	-0.02253	-0.02488
Z009E0144	0.02834	0.04384	0.02709	0.03415	0.03255	0.03415	0.03415	0.02363	0.03415	0.03139
Z009E0145	0.05298	0.07092	0.06866	0.06147	0.06236	0.06147	0.06147	0.05052	0.06147	0.05938
Z009E0146	-0.03577	-0.03191	-0.03484	-0.04085	-0.0398	-0.04085	-0.04085	-0.03369	-0.04085	-0.03775
Z009E0147	-0.04824	-0.03318	-0.04726	-0.04156	-0.04099	-0.04156	-0.04156	-0.04217	-0.04156	-0.0438
Z009E0149	0.00189	0.01976	0.01648	0.00983	0.01002	0.00983	0.00983	-0.00144	0.00983	0.00726
Z009E0150	-0.0905	-0.10784	-0.10656	-0.09924	-0.10026	-0.09924	-0.09924	-0.10985	-0.09924	-0.09809
Z009E0151	0.01973	0.03865	0.02888	0.02497	0.02166	0.02497	0.02497	0.02204	0.02497	0.02346
Z009E0152	-0.02872	-0.03288	-0.02696	-0.02462	-0.02796	-0.02462	-0.02462	-0.02648	-0.02462	-0.03098
Z009E0153	0.02757	0.02392	0.02736	0.03279	0.0325	0.03279	0.03279	0.03589	0.03279	0.03105
Z009E0154	-0.00294	-0.01798	-0.00225	-0.00906	-0.00823	-0.00906	-0.00906	-0.01192	-0.00906	-0.00683
Z009E0155	-0.06508	-0.04674	-0.05853	-0.05885	-0.05914	-0.05885	-0.05885	-0.0609	-0.05885	-0.05819
Z009E0156	-0.00144	-0.02124	-0.01857	-0.01001	-0.01176	-0.01001	-0.01001	-0.01994	-0.01001	-0.01313
Z009E0157	0.04665	0.04892	0.04973	0.04303	0.04528	0.04303	0.04303	0.044	0.04303	0.04356
Z009E0158	-0.06776	-0.05007	-0.06569	-0.06098	-0.06038	-0.06098	-0.06098	-0.06257	-0.06098	-0.05844
Z009E0159	-0.03375	-0.03631	-0.02199	-0.02812	-0.02878	-0.02812	-0.02812	-0.03078	-0.02812	-0.03357
Z009E0161	-0.05853	-0.04112	-0.04457	-0.05029	-0.05148	-0.05029	-0.05029	-0.05247	-0.05029	-0.05254
Z009E0162	-0.0089	-0.02715	-0.01074	-0.01543	-0.01535	-0.01543	-0.01543	-0.01624	-0.01543	-0.01899
Z009E0163	0.03288	0.04967	0.03126	0.03836	0.03616	0.03836	0.03836	0.04559	0.03836	0.03939
Z009E0164	0.03788	0.02753	0.02589	0.03199	0.03363	0.03199	0.03199	0.04096	0.03199	0.03175
Z009E0165	0.01071	0.00636	0.00973	0.01607	0.01434	0.01607	0.01607	0.01416	0.01607	0.0128
Z009E0166	-0.01521	-0.03118	-0.02049	-0.02428	-0.0263	-0.02428	-0.02428	-0.02736	-0.02428	-0.02563
Z009E0167	-0.01148	-0.02712	-0.01565	-0.01983	-0.02153	-0.01983	-0.01983	-0.02713	-0.01983	-0.02044
Z009E0168	-0.05053	-0.05053	-0.0396	-0.0453	-0.04806	-0.0453	-0.0453	-0.0494	-0.0453	-0.04627
Z009E0169	0.0144	0.01871	0.01307	0.00842	0.0073	0.00842	0.00842	0.00563	0.00842	0.01098
Z009E0170	-0.06046	-0.0774	-0.07404	-0.06857	-0.06777	-0.06857	-0.06857	-0.07547	-0.06857	-0.0662
Z009E0171	-0.00555	-0.02383	-0.00733	-0.01199	-0.01191	-0.01199	-0.01199	-0.01266	-0.01199	-0.0155
Z009E0173	-0.01394	-0.01558	-0.01196	-0.00806	-0.00764	-0.00806	-0.00806	-0.01056	-0.00806	-0.00627
Z009E0174	-0.05239	-0.0485	-0.05151	-0.05754	-0.05648	-0.05754	-0.05754	-0.05048	-0.05754	-0.05447
Z009E0175	0.08854	0.08829	0.075	0.08179	0.08311	0.08179	0.08179	0.08124	0.08179	0.08084
Z009E0176	-0.05083	-0.03625	-0.05165	-0.04452	-0.04603	-0.04452	-0.04452	-0.03655	-0.04452	-0.04698
Z009E0177	0.00954	-0.00754	-0.00268	0.00243	0.0036	0.00243	0.00243	0.00061	0.00243	0.00571
Z009E0178	-0.04502	-0.02725	-0.04412	-0.039	-0.03878	-0.039	-0.039	-0.04534	-0.039	-0.03726
Z009E0179	0.04555	0.04138	0.04411	0.05028	0.04855	0.05028	0.05028	0.04749	0.05028	0.04671
Z009E0180	-0.00962	-0.00842	-0.01275	-0.01586	-0.01734	-0.01586	-0.01586	-0.0127	-0.01586	-0.01857
Z009E0181	-0.02007	-0.01233	-0.02329	-0.01843	-0.01638	-0.01843	-0.01843	-0.01449	-0.01843	-0.01792
Z009E0182	-0.0144	0.00014	-0.01514	-0.00797	-0.00949	-0.00797	-0.00797	0.00017	-0.00797	-0.01038
Z009E0183	-0.00674	-0.02495	-0.00869	-0.01341	-0.01333	-0.01341	-0.01341	-0.01442	-0.01341	-0.01704
Z009E0184	-0.01775	-0.01553	-0.03479	-0.02643	-0.02813	-0.02643	-0.02643	-0.03536	-0.02643	-0.02474
Z009E0186	0.02357	0.03948	0.02827	0.03201	0.03402	0.03201	0.03201	0.03082	0.03201	0.03233
Z009E0187	-0.01447	0.00115	-0.01406	-0.0081	-0.00893	-0.0081	-0.0081	-0.01045	-0.0081	-0.0097
Z009E0190	-0.04448	-0.05639	-0.04976	-0.04679	-0.04975	-0.04679	-0.04679	-0.04817	-0.04679	-0.05235
Z009E0191	0.05912	0.05743	0.07302	0.06611	0.06585	0.06611	0.06611	0.07294	0.06611	0.06413
Z009E0192	-0.02062	-0.04129	-0.03746	-0.0289	-0.03055	-0.0289	-0.0289	-0.0206	-0.0289	-0.03181
Z009E0193	0.012	0.0111	0.01935	0.01567	0.01147	0.01567	0.01567	0.01242	0.01567	0.01223
Z009E0194	-0.02836	-0.03094	-0.03109	-0.02465	-0.02637	-0.02465	-0.02465	-0.02671	-0.02465	-0.02584
Z009E0196	-0.00691	0.0101	-0.00259	0.00115	0.00281	0.00115	0.00115	-0.00037	0.00115	0.00323
Z009E0197	0.0065	-0.0107	-0.00639	-0.00067	0.00012	-0.00067	-0.00067	-0.00626	-0.00067	0.00214
Z009E0198	-0.04083	-0.03941	-0.04103	-0.04581	-0.04549	-0.04581	-0.04581	-0.03808	-0.04581	-0.04702
Z009E0199	-0.00314	-0.02043	-0.00157	-0.00833	-0.00681	-0.00833	-0.00833	-0.01031	-0.00833	-0.00954
Z009E0200	0.04787	0.04835	0.03735	0.04279	0.04516	0.04279	0.04279	0.03784	0.04279	0.0439
Z010E0001	0.0032	0.00882	0.00933	0.00814	0.00615	0.00814	0.00814	-0.00233	0.00814	0.01726
Z010E0002	-0.04635	-0.0438	-0.04177	-0.04078	-0.03912	-0.04078	-0.04078	-0.03244	-0.04078	-0.03344
Z010E0003	0.00767	0.00326	0.00799	0.00784	0.01042	0.00784	0.00784	0.01646	0.00784	0.0016
Z010E0004	0.00857	-0.00112	0.00291	0.0039	0.00629	0.0039	0.0039	0.01024	0.0039	0.01216
Z010E0006	0.00892	0.00804	0.01458	0.01266	0.01023	0.01266	0.01266	0.02645	0.01266	0.00693
Z010E0008	0.03755	0.03473	0.04093	0.03996	0.0351	0.03996	0.03996	0.04872	0.03996	0.0502
Z010E0009	-0.037	-0.04104	-0.03639	-0.03712	-0.03475	-0.03712	-0.03712	-0.03752	-0.03712	-0.04305
Z010E0010	0.03177	0.02978	0.02704	0.02739	0.02942	0.02739	0.02739	0.01845	0.02739	0.03424
Z010E0011	-0.00194	0.00395	0.00437	0.00226	-0.00328	0.00226	0.00226	-0.00882	0.00226	0.01188
Z010E0012	-0.04519	-0.04267	-0.04833	-0.04892	-0.05381	-0.04892	-0.04892	-0.04416	-0.04892	-0.05601
Z010E0013	0.09654	0.09766	0.09165	0.09235	0.09496	0.09235	0.09235	0.10073	0.09235	0.08294
Z010E0015	-0.00001	0.009	0.00385	0.00395	0.00654	0.00395	0.00395	0.01172	0.00395	0.01011
Z010E0016	-0.0123	-0.01321	-0.00669	-0.00905	-0.00614	-0.00905	-0.00905	-0.01371	-0.00905	-0.01437
Z010E0017	0.0201	0.01945	0.0262	0.02455	0.02702	0.02455	0.02455	0.0215	0.02455	0.01879
Z010E0018	-0.01061	-0.01324	-0.01444	-0.01378	-0.01199	-0.01378	-0.01378	-0.01538	-0.01378	-0.0215
Z010E0019	0.02382	0.0177	0.02373	0.02289	0.0263	0.02289	0.02289	0.03513	0.02289	0.01673
Z010E0020	0.05481	0.05563	0.05018	0.05071	0.05262	0.05071	0.05071	0.04096	0.05071	0.05701
Z010E0021	-0.05201	-0.04212	-0.04685	-0.04713	-0.04449	-0.04713	-0.04713	-0.03709	-0.04713	-0.05581
Z010E0022	0.00878	0.01119	0.00426	0.00572	0.0069	0.00572	0.00572	-0.00343	0.00572	0.01169
Z010E0024	-0.00732	-0.00568	-0.01247	-0.0112	-0.01104	-0.0112	-0.0112	-0.0083	-0.0112	-0.00486
Z010E0025	0.048	0.04994	0.04327	0.04521	0.04493	0.04521	0.04521	0.04956	0.04521	0.05105
Z010E0026	-0.00277	-0.0043	0.00197	0.00068	0.00401	0.00068	0.00068	0.01353	0.00068	-0.00544
Z010E0027	0.01119	0.01211	0.00737	0.00598	0.00192	0.00598	0.00598	0.01384	0.00598	-0.00121
Z010E0028	-0.0411	-0.03138	-0.03664	-0.03772	-0.03554	-0.03772	-0.03772	-0.04797	-0.03772	-0.03093
Z010E0029	0.05846	0.05381	0.05381	0.0531	0.05617	0.0531	0.0531	0.05369	0.0531	0.04597
Z010E0030	-0.02042	-0.01994	-0.02542	-0.02433	-0.02221	-0.02433	-0.02433	-0.0252	-0.02433	-0.01839
Z010E0032	0.0231	0.02433	0.02921	0.0281	0.02974	0.0281	0.0281	0.02065	0.0281	0.02199
Z010E0033	0.03108	0.03089	0.03133	0.03006	0.0327	0.03006	0.03006	0.02208	0.03006	0.03078
Z010E0034	-0.05391	-0.05562	-0.04923	-0.0496	-0.0472	-0.0496	-0.0496	-0.04528	-0.0496	-0.04112
Z010E0035	0.01781	0.00809	0.01223	0.01326	0.01565	0.01326	0.01326	0.01976	0.01326	0.02157
Z010E0036	-0.05918	-0.0609	-0.05447	-0.05482	-0.05242	-0.05482	-0.05482	-0.05043	-0.05482	-0.04632
Z010E0037	-0.03716	-0.03949	-0.03334	-0.03383	-0.03079	-0.03383	-0.03383	-0.0222	-0.03383	-0.02525
Z010E0038	-0.1144	-0.11426	-0.11977	-0.11811	-0.11579	-0.11811	-0.11811	-0.11009	-0.11811	-0.11253
Z010E0039	0.03421	0.04537	0.03857	0.03991	0.04123	0.03991	0.03991	0.04486	0.03991	0.04527
Z010E0040	0.01597	0.0179	0.01084	0.01313	0.01462	0.01313	0.01313	0.01719	0.01313	0.01852
Z010E0041	0.06329	0.06673	0.06863	0.06702	0.06272	0.06702	0.06702	0.07766	0.06702	0.07611
Z010E0042	0.03938	0.0308	0.03503	0.0359	0.03813	0.0359	0.0359	0.04486	0.0359	0.02895
Z010E0043	-0.04137	-0.05108	-0.04698	-0.04596	-0.04357	-0.04596	-0.04596	-0.03952	-0.04596	-0.03767
Z010E0044	-0.02233	-0.02649	-0.02709	-0.02686	-0.024	-0.02686	-0.02686	-0.01908	-0.02686	-0.03435
Z010E0046	0.00934	0.01015	0.00471	0.00525	0.00716	0.00525	0.00525	-0.00449	0.00525	0.01155
Z010E0047	-0.02855	-0.03279	-0.03127	-0.03273	-0.03721	-0.03273	-0.03273	-0.02973	-0.03273	-0.03863
Z010E0048	0.03001	0.03033	0.03549	0.03527	0.03663	0.03527	0.03527	0.02714	0.03527	0.04405
Z010E0049	-0.02313	-0.02302	-0.01833	-0.01871	-0.01703	-0.01871	-0.01871	-0.02368	-0.01871	-0.01005
Z010E0051	0.02794	0.02481	0.02478	0.02388	0.01922	0.02388	0.02388	0.03056	0.02388	0.018
Z010E0052	-0.06786	-0.07342	-0.07169	-0.07132	-0.06976	-0.07132	-0.07132	-0.08127	-0.07132	-0.07067
Z010E0053	0.00508	-0.00344	0.00236	0.00187	-0.00301	0.00187	0.00187	0.01203	0.00187	-0.00327
Z010E0054	-0.01458	-0.01567	-0.00847	-0.01098	-0.01589	-0.01098	-0.01098	-0.01544	-0.01098	-0.0007
Z010E0055	0.02732	0.02681	0.03298	0.03206	0.03206	0.03206	0.03206	0.02599	0.03206	0.04131
Z010E0056	-0.02186	-0.02678	-0.02613	-0.02699	-0.02726	-0.02699	-0.02699	-0.01705	-0.02699	-0.03362
Z010E0057	0.00398	0.00591	-0.00116	0.00112	0.00261	0.00112	0.00112	0.00516	0.00112	0.0065
Z010E0058	0.03743	0.04674	0.04172	0.04249	0.04464	0.04249	0.04249	0.05173	0.04249	0.04816
Z010E0059	0.05043	0.05626	0.05562	0.05535	0.05761	0.05535	0.05535	0.06269	0.05535	0.04795
Z010E0060	-0.00365	-0.00115	-0.00723	-0.00716	-0.00539	-0.00716	-0.00716	-0.01764	-0.00716	-0.01565
Z010E0061	0.03159	0.02088	0.02801	0.02585	0.02155	0.02585	0.02585	0.01946	0.02585	0.03679
Z010E0062	0.04937	0.04112	0.04629	0.04534	0.04393	0.04534	0.04534	0.04108	0.04534	0.04016
Z010E0063	0.01266	0.01458	0.00755	0.00985	0.01134	0.00985	0.00985	0.01395	0.00985	0.01525
Z010E0064	0.0269	0.0293	0.02228	0.02312	0.02533	0.02312	0.02312	0.027	0.02312	0.01433
Z010E0065	0.01936	0.022	0.01663	0.01643	0.0104	0.01643	0.01643	0.00398	0.01643	0.02437
Z010E0066	-0.01666	-0.01648	-0.01154	-0.01213	-0.00964	-0.01213	-0.01213	-0.00295	-0.01213	-0.01835
Z010E0067	-0.012	-0.01597	-0.00982	-0.01072	-0.01569	-0.01072	-0.01072	0.00018	-0.01072	-0.01578
Z010E0068	-0.03627	-0.03407	-0.03971	-0.03912	-0.04484	-0.03912	-0.03912	-0.03856	-0.03912	-0.03183
Z010E0069	-0.01458	-0.02543	-0.0196	-0.02032	-0.01751	-0.02032	-0.02032	-0.02754	-0.02032	-0.01106
Z010E0070	-0.01944	-0.02033	-0.01301	-0.01605	-0.0167	-0.01605	-0.01605	-0.02011	-0.01605	-0.02047
Z010E0071	-0.04643	-0.04786	-0.04017	-0.04287	-0.04665	-0.04287	-0.04287	-0.02905	-0.04287	-0.04725
Z010E0073	-0.03173	-0.03235	-0.02569	-0.02737	-0.0249	-0.02737	-0.02737	-0.03054	-0.02737	-0.03317
Z010E0075	-0.02973	-0.02963	-0.03328	-0.03358	-0.03167	-0.03358	-0.03358	-0.04583	-0.03358	-0.04083
Z010E0076	0.01928	0.01807	0.0137	0.01516	0.01721	0.01516	0.01516	0.01871	0.01516	0.02164
Z010E0077	-0.00292	-0.01384	-0.00895	-0.00935	-0.00633	-0.00935	-0.00935	-0.00892	-0.00935	-0.00087
Z010E0078	-0.04936	-0.04514	-0.04306	-0.04544	-0.04946	-0.04544	-0.04544	-0.0335	-0.04544	-0.05102
Z010E0079	0.03727	0.02653	0.03372	0.03158	0.02728	0.03158	0.03158	0.02526	0.03158	0.04254
Z010E0080	-0.00454	-0.00894	-0.00426	-0.00441	-0.00183	-0.00441	-0.00441	0.00415	-0.00441	-0.01067
Z010E0082	-0.01798	-0.01958	-0.01357	-0.01525	-0.01261	-0.01525	-0.01525	-0.02166	-0.01525	-0.00605
Z010E0083	-0.02583	-0.01339	-0.0194	-0.0198	-0.01862	-0.0198	-0.0198	-0.03056	-0.0198	-0.02814
Z010E0084	-0.08859	-0.07694	-0.08328	-0.08242	-0.0809	-0.08242	-0.08242	-0.07605	-0.08242	-0.08791
Z010E0085	-0.03618	-0.03005	-0.03053	-0.03011	-0.0283	-0.03011	-0.03011	-0.02125	-0.03011	-0.03799
Z010E0086	0.07216	0.07407	0.06705	0.06935	0.07084	0.06935	0.06935	0.07345	0.06935	0.07475
Z010E0087	-0.08218	-0.07538	-0.07492	-0.07629	-0.07844	-0.07629	-0.07629	-0.08448	-0.07629	-0.0825
Z010E0088	-0.02332	-0.01325	-0.01804	-0.01802	-0.01559	-0.01802	-0.01802	-0.00742	-0.01802	-0.027
Z010E0089	-0.02346	-0.02061	-0.02621	-0.02614	-0.03148	-0.02614	-0.02614	-0.02	-0.02614	-0.03375
Z010E0090	-0.00537	-0.00297	-0.00998	-0.00914	-0.00692	-0.00914	-0.00914	-0.00525	-0.00914	-0.01793
Z010E0091	0.01004	0.01275	0.00586	0.00737	0.00914	0.00737	0.00737	0.01271	0.00737	-0.00192
Z010E0092	-0.03866	-0.0344	-0.03353	-0.03413	-0.03217	-0.03413	-0.03413	-0.04049	-0.03413	-0.02646
Z010E0093	-0.0162	-0.0151	-0.01926	-0.01984	-0.02435	-0.01984	-0.01984	-0.00988	-0.01984	-0.02731
Z010E0094	-0.01342	-0.0104	-0.0154	-0.01695	-0.02226	-0.01695	-0.01695	-0.02911	-0.01695	-0.02304
Z010E0096	-0.00854	-0.01532	-0.01079	-0.01291	-0.01749	-0.01291	-0.01291	-0.01762	-0.01291	-0.01778
Z010E0098	-0.06006	-0.07142	-0.06442	-0.06547	-0.06936	-0.06547	-0.06547	-0.05419	-0.06547	-0.05528
Z010E0099	-0.00568	-0.01397	-0.00951	-0.01036	-0.00811	-0.01036	-0.01036	-0.02023	-0.01036	-0.01597
Z010E0100	-0.02997	-0.03877	-0.03422	-0.03359	-0.03206	-0.03359	-0.03359	-0.0431	-0.03359	-0.02495
Z010E0101	0.03088	0.04237	0.03611	0.03614	0.03818	0.03614	0.03614	0.0416	0.03614	0.02755
Z010E0102	0.0016	0.00306	0.00449	0.00247	-0.00273	0.00247	0.00247	-0.00422	0.00247	-0.00294
Z010E0103	0.02201	0.02675	0.02767	0.02562	0.0283	0.02562	0.02562	0.01909	0.02562	0.01911
Z010E0104	0.0041	0.01242	0.01024	0.01012	0.00444	0.01012	0.01012	0.01752	0.01012	0.018
Z010E0105	-0.04571	-0.03866	-0.03995	-0.04099	-0.04582	-0.04099	-0.04099	-0.03273	-0.04099	-0.03241
Z010E0106	0.06224	0.07127	0.06648	0.06622	0.06703	0.06622	0.06622	0.07422	0.06622	0.07281
Z010E0108	0.03007	0.0313	0.03619	0.03508	0.03672	0.03508	0.03508	0.02763	0.03508	0.02897
Z010E0109	0.03076	0.03589	0.03841	0.03564	0.03077	0.03564	0.03564	0.03162	0.03564	0.0304
Z010E0111	-0.03325	-0.03257	-0.03672	-0.0369	-0.04155	-0.0369	-0.0369	-0.02746	-0.0369	-0.03699
Z010E0112	0.02721	0.01875	0.02319	0.02261	0.02497	0.02261	0.02261	0.01718	0.02261	0.01682
Z010E0113	-0.02327	-0.01421	-0.01777	-0.01904	-0.02356	-0.01904	-0.01904	-0.01006	-0.01904	-0.01106
Z010E0114	-0.01247	-0.01303	-0.00781	-0.00885	-0.00594	-0.00885	-0.00885	0.00165	-0.00885	-0.01519
Z010E0115	-0.02528	-0.03577	-0.03	-0.03009	-0.02772	-0.03009	-0.03009	-0.03607	-0.03009	-0.0214
Z010E0116	-0.01834	-0.02005	-0.01368	-0.01405	-0.01165	-0.01405	-0.01405	-0.00976	-0.01405	-0.00558
Z010E0117	0.00612	0.01714	0.01083	0.01231	0.01362	0.01231	0.01231	0.01793	0.01231	0.01789
Z010E0118	0.03973	0.0366	0.03545	0.03636	0.03767	0.03636	0.03636	0.02484	0.03636	0.04376
Z010E0119	-0.01847	-0.00713	-0.01337	-0.01366	-0.01232	-0.01366	-0.01366	-0.02709	-0.01366	-0.0068
Z010E0120	-0.00519	-0.0149	-0.00896	-0.00982	-0.00717	-0.00982	-0.00982	-0.01452	-0.00982	-0.01581
Z010E0121	0.00376	0.00423	-0.00121	-0.00132	0.00103	-0.00132	-0.00132	-0.01235	-0.00132	0.00553
Z010E0122	-0.03638	-0.03948	-0.04072	-0.03983	-0.03853	-0.03983	-0.03983	-0.05146	-0.03983	-0.03247
Z010E0123	-0.00396	-0.00137	-0.00777	-0.0078	-0.00602	-0.0078	-0.0078	-0.01872	-0.0078	-0.01643
Z010E0124	-0.05709	-0.05408	-0.06082	-0.06105	-0.05925	-0.06105	-0.06105	-0.07464	-0.06105	-0.06903
Z010E0125	-0.02441	-0.02563	-0.01929	-0.0199	-0.01702	-0.0199	-0.0199	-0.00566	-0.0199	-0.02654
Z010E0126	0.04795	0.05199	0.05295	0.05205	0.05515	0.05205	0.05205	0.06343	0.05205	0.04488
Z010E0127	-0.06372	-0.06712	-0.06852	-0.06711	-0.06559	-0.06711	-0.06711	-0.07004	-0.06711	-0.06016
Z010E0128	-0.00984	-0.01168	-0.01441	-0.01373	-0.01101	-0.01373	-0.01373	-0.00375	-0.01373	-0.02232
Z010E0129	0.01582	0.01537	0.02024	0.02077	0.02276	0.02077	0.02077	0.02946	0.02077	0.02901
Z010E0130	-0.02203	-0.03153	-0.02607	-0.02632	-0.03115	-0.02632	-0.02632	-0.01866	-0.02632	-0.01645
Z010E0131	0.15657	0.14637	0.15339	0.15218	0.14813	0.15218	0.15218	0.16584	0.15218	0.14708
Z010E0132	0.03928	0.05154	0.04502	0.04383	0.04545	0.04383	0.04383	0.03107	0.04383	0.03581
Z010E0133	-0.0064	-0.01612	-0.01198	-0.01096	-0.00857	-0.01096	-0.01096	-0.00447	-0.01096	-0.00265
Z010E0134	-0.03994	-0.03998	-0.03476	-0.03438	-0.03282	-0.03438	-0.03438	-0.03349	-0.03438	-0.02592
Z010E0135	-0.0011	-0.00991	-0.00546	-0.00545	-0.00289	-0.00545	-0.00545	-0.00194	-0.00545	-0.01158
Z010E0136	0.01151	0.01124	0.01693	0.01711	0.01532	0.01711	0.01711	0.02708	0.01711	0.02598
Z010E0137	0.00705	-0.00353	0.00272	0.00154	0.0015	0.00154	0.00154	0.01333	0.00154	-0.0039
Z010E0138	-0.02273	-0.01621	-0.01596	-0.01803	-0.01974	-0.01803	-0.01803	-0.02779	-0.01803	-0.02378
Z010E0139	0.02739	0.02769	0.03222	0.03152	0.03402	0.03152	0.03152	0.04015	0.03152	0.02512
Z010E0141	-0.04388	-0.03162	-0.03756	-0.03827	-0.03687	-0.03827	-0.03827	-0.04958	-0.03827	-0.0463
Z010E0142	-0.02004	-0.02863	-0.02435	-0.02468	-0.02222	-0.02468	-0.02468	-0.02587	-0.02468	-0.03072
Z010E0143	-0.00294	-0.01223	-0.00813	-0.00753	-0.005	-0.00753	-0.00753	-0.00057	-0.00753	-0.00662
Z010E0144	-0.01156	-0.00771	-0.00711	-0.00685	-0.0044	-0.00685	-0.00685	0.00453	-0.00685	-0.00368
Z010E0145	0.02652	0.03246	0.03321	0.03152	0.02667	0.03152	0.03152	0.0398	0.03152	0.02585
Z010E0146	0.02271	0.0263	0.02882	0.02734	0.0293	0.02734	0.02734	0.01826	0.02734	0.02139
Z010E0147	0.00384	-0.00463	0.00149	-0.0005	-0.00542	-0.0005	-0.0005	-0.00931	-0.0005	-0.00057
Z010E0148	0.03657	0.02713	0.03154	0.03161	0.03357	0.03161	0.03161	0.02283	0.03161	0.03992
Z010E0149	0.03751	0.04709	0.04235	0.04141	0.04358	0.04141	0.04141	0.03187	0.04141	0.04844
Z010E0150	-0.0445	-0.04403	-0.0495	-0.04841	-0.04629	-0.04841	-0.04841	-0.04927	-0.04841	-0.04247
Z010E0151	0.03787	0.0446	0.04381	0.04327	0.04479	0.04327	0.04327	0.03831	0.04327	0.03577
Z010E0152	0.01277	0.02182	0.01826	0.017	0.01247	0.017	0.017	0.02596	0.017	0.02496
Z010E0153	0.01803	0.01319	0.01336	0.01359	0.01573	0.01359	0.01359	0.00574	0.01359	0.02108
Z010E0154	-0.06995	-0.06403	-0.06318	-0.06485	-0.0697	-0.06485	-0.06485	-0.05643	-0.06485	-0.07047
Z010E0155	0.06314	0.07412	0.06794	0.06823	0.06978	0.06823	0.06823	0.06381	0.06823	0.07478
Z010E0156	-0.03926	-0.04793	-0.04364	-0.04291	-0.04103	-0.04291	-0.04291	-0.04332	-0.04291	-0.04212
Z010E0157	0.01739	0.01812	0.02323	0.0226	0.02455	0.0226	0.0226	0.02406	0.0226	0.01639
Z010E0158	0.02371	0.01433	0.01892	0.02026	0.02044	0.02026	0.02026	0.02843	0.02026	0.02851
Z010E0159	0.06241	0.06717	0.06799	0.06713	0.06958	0.06713	0.06713	0.07069	0.06713	0.05969
Z010E0160	-0.00169	-0.00183	-0.00755	-0.00659	-0.00383	-0.00659	-0.00659	-0.00016	-0.00659	-0.00056
Z010E0162	0.02728	0.02962	0.02254	0.02441	0.02604	0.02441	0.02441	0.02895	0.02441	0.0224
Z010E0163	0.08774	0.0891	0.08911	0.08739	0.08195	0.08739	0.08739	0.07548	0.08739	0.09689
Z010E0166	0.02502	0.02922	0.03105	0.02965	0.02638	0.02965	0.02965	0.02835	0.02965	0.0384
Z010E0167	0.01026	0.00843	0.01524	0.01379	0.01641	0.01379	0.01379	0.00848	0.01379	0.02336
Z010E0169	-0.03103	-0.02134	-0.02513	-0.02715	-0.03031	-0.02715	-0.02715	-0.03609	-0.02715	-0.01886
Z010E0170	-0.01808	-0.02778	-0.02012	-0.0223	-0.02676	-0.0223	-0.0223	-0.02561	-0.0223	-0.02642
Z010E0171	0.03668	0.02754	0.03323	0.03201	0.02698	0.03201	0.03201	0.02626	0.03201	0.04263
Z010E0172	0.08369	0.07298	0.07879	0.0784	0.0819	0.0784	0.0784	0.09008	0.0784	0.07221
Z010E0173	0.02192	0.02591	0.02832	0.0257	0.02099	0.0257	0.0257	0.01919	0.0257	0.03571
Z010E0174	0.00213	-0.00583	0.00044	-0.00108	-0.00637	-0.00108	-0.00108	-0.00814	-0.00108	-0.00532
Z010E0175	-0.02721	-0.02491	-0.01958	-0.0225	-0.02725	-0.0225	-0.0225	-0.02556	-0.0225	-0.02714
Z010E0176	0.06233	0.05723	0.06325	0.06248	0.05767	0.06248	0.06248	0.07085	0.06248	0.07267
Z010E0178	0.00698	-0.00181	0.00376	0.00256	-0.00188	0.00256	0.00256	0.01111	0.00256	-0.00214
Z010E0179	0.02345	0.01545	0.02008	0.01992	0.02173	0.01992	0.01992	0.01158	0.01992	0.01384
Z010E0180	-0.03118	-0.02611	-0.02698	-0.0265	-0.02451	-0.0265	-0.0265	-0.02051	-0.0265	-0.01924
Z010E0181	-0.00673	-0.01668	-0.00933	-0.01225	-0.01627	-0.01225	-0.01225	-0.01728	-0.01225	-0.01596
Z010E0182	-0.02699	-0.02337	-0.02205	-0.02383	-0.02812	-0.02383	-0.02383	-0.01399	-0.02383	-0.015
Z010E0184	-0.01729	-0.01485	-0.01182	-0.013	-0.018	-0.013	-0.013	-0.00554	-0.013	-0.00356
Z010E0185	-0.0303	-0.02937	-0.02461	-0.02639	-0.02431	-0.02639	-0.02639	-0.03529	-0.02639	-0.032
Z010E0186	0.07714	0.07886	0.07314	0.07277	0.07497	0.07277	0.07277	0.0637	0.07277	0.06419
Z010E0187	-0.05391	-0.05535	-0.04764	-0.05032	-0.05411	-0.05032	-0.05032	-0.03647	-0.05032	-0.0547
Z010E0188	0.06028	0.05062	0.05727	0.0557	0.0548	0.0557	0.0557	0.05148	0.0557	0.05057
Z010E0189	0.03343	0.0305	0.03004	0.03057	0.02901	0.03057	0.03057	0.03843	0.03057	0.02339
Z010E0190	-0.02775	-0.02491	-0.03226	-0.03087	-0.02909	-0.03087	-0.03087	-0.02615	-0.03087	-0.04037
Z010E0191	-0.02004	-0.01931	-0.01386	-0.01546	-0.01338	-0.01546	-0.01546	-0.02342	-0.01546	-0.02075
Z010E0192	-0.0201	-0.00927	-0.01251	-0.01501	-0.0201	-0.01501	-0.01501	-0.0211	-0.01501	-0.0215
Z010E0193	-0.00852	-0.0027	-0.00769	-0.009	-0.00646	-0.009	-0.009	-0.01809	-0.009	-0.01677
Z010E0194	-0.03846	-0.0426	-0.04323	-0.04302	-0.04016	-0.04302	-0.04302	-0.03527	-0.04302	-0.05052
Z010E0195	0.0422	0.04836	0.0416	0.04282	0.04466	0.04282	0.04282	0.04627	0.04282	0.04882
Z010E0197	0.02382	0.01707	0.02152	0.01938	0.0148	0.01938	0.01938	0.01457	0.01938	0.01447
Z010E0198	-0.02925	-0.02767	-0.03473	-0.03308	-0.03115	-0.03308	-0.03308	-0.03031	-0.03308	-0.02714
Z010E0200	-0.03041	-0.04122	-0.03553	-0.03628	-0.03347	-0.03628	-0.03628	-0.04367	-0.03628	-0.02708
Z011E0001	0.05504	0.04024	0.06471	0.04711	0.05937	0.04711	0.04711	0.04835	0.04711	0.05362
Z011E0002	0.02705	0.03108	0.04947	0.03534	0.0514	0.03534	0.03534	0.03822	0.03534	0.04482
Z011E0003	0.01724	0.0364	0.03142	0.02751	0.01444	0.02751	0.02751	0.02934	0.02751	0.03885
Z011E0005	-0.00136	0.01628	0.02077	0.00686	-0.00083	0.00686	0.00686	0.01639	0.00686	0.01721
Z011E0006	0.01111	0.01018	-0.01433	0.00334	0.01399	0.00334	0.00334	-0.01238	0.00334	-0.00759
Z011E0007	0.01304	0.03043	0.03614	0.02146	0.0139	0.02146	0.02146	0.03899	0.02146	0.03121
Z011E0008	0.06553	0.07227	0.07801	0.06893	0.06485	0.06893	0.06893	0.09313	0.06893	0.06205
Z011E0009	0.05199	0.05392	0.0698	0.05367	0.06478	0.05367	0.05367	0.07416	0.05367	0.05301
Z011E0010	-0.0316	-0.04495	-0.0217	-0.03856	-0.03068	-0.03856	-0.03856	-0.03727	-0.03856	-0.03155
Z011E0012	-0.11633	-0.11546	-0.10199	-0.11044	-0.10698	-0.11044	-0.11044	-0.08361	-0.11044	-0.11691
Z011E0013	-0.03039	-0.04714	-0.05853	-0.03861	-0.05284	-0.03861	-0.03861	-0.03872	-0.03861	-0.03228
Z011E0014	0.00129	0.02207	0.03191	0.01375	0.02482	0.01375	0.01375	0.03043	0.01375	0.02269
Z011E0015	0.00042	-0.01435	-0.02952	-0.00736	-0.02624	-0.00736	-0.00736	-0.02363	-0.00736	0.00058
Z011E0016	-0.025	-0.02454	-0.02407	-0.02062	-0.02979	-0.02062	-0.02062	-0.01027	-0.02062	-0.02574
Z011E0017	-0.00832	0.01061	-0.00048	0.00214	-0.01154	0.00214	0.00214	0.01814	0.00214	0.01149
Z011E0018	-0.05955	-0.07643	-0.05678	-0.07004	-0.08077	-0.07004	-0.07004	-0.06717	-0.07004	-0.06196
Z011E0019	0.03801	0.05399	0.05396	0.04411	0.0352	0.04411	0.04411	0.06767	0.04411	0.03795
Z011E0020	-0.01111	0.00601	0.00948	-0.00394	0.01427	-0.00394	-0.00394	0.0018	-0.00394	-0.01104
Z011E0021	0.08196	0.08038	0.04995	0.07273	0.056	0.07273	0.07273	0.05884	0.07273	0.06392
Z011E0022	-0.02822	-0.00772	-0.01756	-0.0169	-0.00374	-0.0169	-0.0169	-0.03449	-0.0169	-0.00724
Z011E0023	0.02423	0.03592	0.02037	0.03614	0.04852	0.03614	0.03614	0.05028	0.03614	0.04253
Z011E0024	-0.01023	0.00684	-0.02042	-0.00084	0.00619	-0.00084	-0.00084	0.01791	-0.00084	-0.01038
Z011E0025	-0.00967	-0.00505	-0.02004	0.00058	0.01287	0.00058	0.00058	-0.01542	0.00058	0.00952
Z011E0026	-0.04425	-0.02553	-0.02824	-0.03374	-0.04655	-0.03374	-0.03374	-0.01614	-0.03374	-0.02366
Z011E0027	0.05509	0.05871	0.06397	0.06487	0.07944	0.06487	0.06487	0.08219	0.06487	0.07227
Z011E0028	0.02813	0.02708	0.01831	0.01946	0.03185	0.01946	0.01946	0.00554	0.01946	0.00951
Z011E0029	-0.00815	-0.00793	0.00137	-0.01604	-0.0034	-0.01604	-0.01604	-0.03105	-0.01604	-0.01676
Z011E0030	-0.05421	-0.03345	-0.02357	-0.04171	-0.03064	-0.04171	-0.04171	-0.02497	-0.04171	-0.03275
Z011E0031	-0.0092	-0.02514	-0.00812	-0.01914	-0.0085	-0.01914	-0.01914	-0.02689	-0.01914	-0.02704
Z011E0032	-0.00458	-0.00397	-0.01914	-0.01014	-0.02876	-0.01014	-0.01014	-0.01251	-0.01014	-0.00301
Z011E0033	0.00779	0.02813	0.03417	0.01834	0.03325	0.01834	0.01834	0.00275	0.01834	0.02905
Z011E0034	0.05075	0.07233	0.07787	0.06297	0.0735	0.06297	0.06297	0.04841	0.06297	0.07452
Z011E0035	0.03376	0.03405	0.01077	0.02769	0.01806	0.02769	0.02769	0.00766	0.02769	0.03451
Z011E0036	-0.01328	-0.00895	0.00765	-0.00476	0.01103	-0.00476	-0.00476	-0.01701	-0.00476	0.00619
Z011E0037	0.00327	0.0048	0.00529	0.01055	0.00212	0.01055	0.01055	0.02958	0.01055	0.01954
Z011E0038	0.19499	0.17978	0.2064	0.18718	0.19971	0.18718	0.18718	0.20404	0.18718	0.19238
Z011E0039	-0.03855	-0.03663	-0.0208	-0.03144	-0.01648	-0.03144	-0.03144	-0.0055	-0.03144	-0.03871
Z011E0041	0.01543	0.01737	0.03312	0.02245	0.03742	0.02245	0.02245	0.04828	0.02245	0.01514
Z011E0043	-0.04108	-0.0402	-0.02677	-0.03523	-0.03177	-0.03523	-0.03523	-0.00845	-0.03523	-0.04171
Z011E0044	-0.04868	-0.0284	-0.02217	-0.03795	-0.02303	-0.03795	-0.03795	-0.05327	-0.03795	-0.02714
Z011E0045	0.07583	0.0737	0.08254	0.06678	0.05475	0.06678	0.06678	0.08558	0.06678	0.06557
Z011E0046	0.03602	0.03622	0.01558	0.03128	0.01205	0.03128	0.03128	0.04397	0.03128	0.03673
Z011E0047	0.0412	0.04189	0.02204	0.04744	0.03851	0.04744	0.04744	0.05178	0.04744	0.04846
Z011E0049	0.03665	0.03671	0.04319	0.02874	0.0385	0.02874	0.02874	0.01766	0.02874	0.02061
Z011E0050	0.07036	0.05108	0.04852	0.05757	0.04784	0.05757	0.05757	0.04929	0.05757	0.04965
Z011E0051	0.00371	0.00573	-0.01151	0.01195	0.0015	0.01195	0.01195	0.01378	0.01195	0.02134
Z011E0052	0.03415	0.03891	0.05935	0.04464	0.05658	0.04464	0.04464	0.06473	0.04464	0.05383
Z011E0053	0.00094	0.00284	-0.01699	-0.00338	0.00425	-0.00338	-0.00338	-0.02486	-0.00338	0.00219
Z011E0054	-0.03704	-0.04406	-0.05391	-0.04172	-0.03313	-0.04172	-0.04172	-0.02975	-0.04172	-0.03847
Z011E0055	0.0474	0.05048	0.06095	0.04225	0.049	0.04225	0.04225	0.02446	0.04225	0.0503
Z011E0056	-0.04097	-0.03892	-0.02339	-0.04512	-0.03785	-0.04512	-0.04512	-0.03062	-0.04512	-0.03933
Z011E0057	0.00479	-0.01172	-0.02179	-0.00299	0.00468	-0.00299	-0.00299	0.01701	-0.00299	-0.01544
Z011E0058	0.04011	0.02643	0.02099	0.03572	0.04037	0.03572	0.03572	0.04989	0.03572	0.03975
Z011E0059	-0.0483	-0.0381	-0.05857	-0.03795	-0.05076	-0.03795	-0.03795	-0.02147	-0.03795	-0.0295
Z011E0061	0.07778	0.06366	0.05442	0.07148	0.07998	0.07148	0.07148	0.05338	0.07148	0.07729
Z011E0062	-0.02504	-0.00675	-0.03624	-0.01446	-0.02605	-0.01446	-0.01446	-0.03096	-0.01446	-0.00378
Z011E0063	-0.02137	-0.0398	-0.0236	-0.03419	-0.03053	-0.03419	-0.03419	-0.03432	-0.03419	-0.04278
Z011E0064	-0.01676	-0.01658	-0.03716	-0.02145	-0.04068	-0.02145	-0.02145	-0.00867	-0.02145	-0.01597
Z011E0065	0.00075	-0.0157	0.00168	-0.00998	-0.02098	-0.00998	-0.00998	-0.02288	-0.00998	-0.00064
Z011E0067	-0.01095	-0.01126	-0.03548	-0.0174	-0.03278	-0.0174	-0.0174	-0.03667	-0.0174	-0.01006
Z011E0068	-0.0451	-0.04261	-0.06009	-0.03596	-0.02477	-0.03596	-0.03596	-0.02881	-0.03596	-0.04375
Z011E0069	0.01267	0.01132	0.01883	0.00359	0.01773	0.00359	0.00359	-0.00779	0.00359	-0.00513
Z011E0070	0.00486	0.02058	-0.01446	0.01113	0.00257	0.01113	0.01113	-0.00081	0.01113	0.00491
Z011E0071	0.01715	0.02137	0.03497	0.02548	0.0384	0.02548	0.02548	0.01695	0.02548	0.02895
Z011E0072	-0.03112	-0.01287	-0.01162	-0.0231	-0.03119	-0.0231	-0.0231	-0.03701	-0.0231	-0.0108
Z011E0073	-0.1086	-0.10715	-0.09142	-0.11363	-0.10417	-0.11363	-0.11363	-0.09971	-0.11363	-0.10828
Z011E0074	0.02663	0.02767	0.01229	0.02269	0.03085	0.02269	0.02269	0.03264	0.02269	0.02571
Z011E0076	-0.04669	-0.05592	-0.04355	-0.05718	-0.0426	-0.05718	-0.05718	-0.06745	-0.05718	-0.06597
Z011E0077	-0.0182	-0.0326	-0.0103	-0.02629	-0.01429	-0.02629	-0.02629	-0.0407	-0.02629	-0.01848
Z011E0078	-0.01046	-0.02649	-0.00521	-0.01916	-0.03402	-0.01916	-0.01916	0.00034	-0.01916	-0.01156
Z011E0079	-0.05196	-0.05484	-0.04868	-0.06197	-0.07468	-0.06197	-0.06197	-0.0399	-0.06197	-0.07105
Z011E0080	-0.03017	-0.0248	-0.03677	-0.03269	-0.04087	-0.03269	-0.03269	-0.01243	-0.03269	-0.04204
Z011E0081	0.03211	0.01979	0.03251	0.02159	0.02626	0.02159	0.02159	0.01279	0.02159	0.01381
Z011E0082	0.01064	0.01187	0.00661	0.00479	0.00841	0.00479	0.00479	-0.01445	0.00479	0.01174
Z011E0083	-0.00108	0.01559	0.01167	0.00518	-0.00426	0.00518	0.00518	-0.00192	0.00518	0.00183
Z011E0084	-0.00226	-0.00203	-0.02276	-0.00709	-0.02631	-0.00709	-0.00709	0.00549	-0.00709	-0.00168
Z011E0085	0.05544	0.03971	0.02705	0.04742	0.03867	0.04742	0.04742	0.03084	0.04742	0.05451
Z011E0086	-0.07305	-0.08683	-0.06131	-0.07978	-0.07162	-0.07978	-0.07978	-0.06271	-0.07978	-0.07402
Z011E0087	-0.09892	-0.07917	-0.10017	-0.08616	-0.07421	-0.08616	-0.08616	-0.07393	-0.08616	-0.07996
Z011E0088	0.08393	0.0679	0.06077	0.07681	0.07434	0.07681	0.07681	0.09106	0.07681	0.08089
Z011E0089	-0.06157	-0.06288	-0.06736	-0.06893	-0.0582	-0.06893	-0.06893	-0.05078	-0.06893	-0.08097
Z011E0090	-0.09634	-0.10975	-0.08629	-0.1031	-0.09521	-0.1031	-0.1031	-0.10152	-0.1031	-0.09599
Z011E0091	-0.027	-0.0301	-0.0591	-0.03699	-0.04935	-0.03699	-0.03699	-0.05063	-0.03699	-0.0462
Z011E0092	0.0245	0.00859	0.01416	0.01674	0.00014	0.01674	0.01674	0.03447	0.01674	0.02337
Z011E0093	-0.0289	-0.03026	-0.01873	-0.03695	-0.04831	-0.03695	-0.03695	-0.02142	-0.03695	-0.03028
Z011E0094	0.05891	0.06144	0.04168	0.06666	0.05595	0.06666	0.06666	0.05236	0.06666	0.07719
Z011E0095	0.09525	0.09401	0.10115	0.08581	0.09996	0.08581	0.08581	0.07393	0.08581	0.07692
Z011E0096	0.00171	-0.0146	-0.00317	-0.00753	0.0025	-0.00753	-0.00753	-0.00038	-0.00753	-0.01717
Z011E0097	-0.00125	0.0173	-0.01094	0.0097	0.02002	0.0097	0.0097	0.01323	0.0097	0.00158
Z011E0098	0.05873	0.05599	0.06165	0.04822	0.03552	0.04822	0.04822	0.0696	0.04822	0.03891
Z011E0099	0.08413	0.10448	0.11048	0.09463	0.10954	0.09463	0.09463	0.07898	0.09463	0.10533
Z011E0100	0.00368	-0.01361	-0.00033	-0.00805	-0.02116	-0.00805	-0.00805	-0.01573	-0.00805	-0.01029
Z011E0101	0.00331	0.00547	0.01705	0.00914	0.02576	0.00914	0.00914	0.00305	0.00914	0.00397
Z011E0102	0.05704	0.05656	0.0619	0.04855	0.05256	0.04855	0.04855	0.03797	0.04855	0.04084
Z011E0103	-0.05006	-0.06375	-0.06912	-0.05436	-0.04971	-0.05436	-0.05436	-0.04008	-0.05436	-0.05029
Z011E0104	-0.0627	-0.07625	-0.08214	-0.06753	-0.06288	-0.06753	-0.06753	-0.05398	-0.06753	-0.06371
Z011E0105	-0.05568	-0.03862	-0.06476	-0.04682	-0.03184	-0.04682	-0.04682	-0.02946	-0.04682	-0.05733
Z011E0106	-0.0321	-0.01544	-0.00964	-0.02463	-0.00616	-0.02463	-0.02463	-0.00304	-0.02463	-0.03296
Z011E0107	-0.03694	-0.0382	-0.02702	-0.04534	-0.05669	-0.04534	-0.04534	-0.03027	-0.04534	-0.03883
Z011E0108	0.00978	-0.00541	0.01146	0.00072	-0.01466	0.00072	0.00072	-0.01117	0.00072	0.01089
Z011E0109	-0.00089	-0.00506	0.00174	-0.01244	-0.02077	-0.01244	-0.01244	0.0088	-0.01244	-0.02229
Z011E0110	0.0198	0.01083	-0.00825	0.01117	0.02226	0.01117	0.01117	-0.00268	0.01117	0.00042
Z011E0111	-0.01531	-0.01406	-0.00048	-0.01059	0.00849	-0.01059	-0.01059	-0.00212	-0.01059	-0.01767
Z011E0112	0.02015	0.02099	0.01175	0.02517	0.01485	0.02517	0.02517	0.01942	0.02517	0.021
Z011E0113	0.03647	0.05419	0.05267	0.044	0.04605	0.044	0.044	0.03606	0.044	0.03985
Z011E0115	0.0821	0.06667	0.08514	0.07263	0.05752	0.07263	0.07263	0.07561	0.07263	0.08124
Z011E0116	-0.01743	-0.02116	-0.04647	-0.02777	-0.03959	-0.02777	-0.02777	-0.01101	-0.02777	-0.03988
Z011E0117	0.06862	0.07093	0.05482	0.07709	0.08857	0.07709	0.07709	0.09879	0.07709	0.06764
Z011E0118	0.00184	0.0077	-0.00775	0.01381	0.02172	0.01381	0.01381	-0.0011	0.01381	0.0236
Z011E0120	-0.0382	-0.05325	-0.02717	-0.04655	-0.03401	-0.04655	-0.04655	-0.03043	-0.04655	-0.04159
Z011E0121	0.02011	0.00572	0.02801	0.01203	0.02403	0.01203	0.01203	-0.00238	0.01203	0.01984
Z011E0122	-0.02896	-0.01147	-0.01005	-0.02181	-0.00388	-0.02181	-0.02181	-0.03156	-0.02181	-0.02757
Z011E0123	0.05035	0.03278	0.02568	0.03966	0.0463	0.03966	0.03966	0.02886	0.03966	0.02993
Z011E0124	0.01755	0.0086	-0.01056	0.00885	0.01993	0.00885	0.00885	-0.0051	0.00885	-0.00193
Z011E0125	0.04583	0.04607	0.02898	0.03933	0.04647	0.03933	0.03933	0.02561	0.03933	0.02975
Z011E0126	-0.11761	-0.11157	-0.12765	-0.10628	-0.09836	-0.10628	-0.10628	-0.12206	-0.10628	-0.09678
Z011E0127	-0.00943	-0.02314	-0.02844	-0.01367	-0.00902	-0.01367	-0.01367	0.00071	-0.01367	-0.00957
Z011E0128	0.04603	0.02817	0.04732	0.03529	0.03496	0.03529	0.03529	0.05992	0.03529	0.02567
Z011E0129	0.01945	0.01954	0.01637	0.01323	0.0115	0.01323	0.01323	0.01793	0.01323	0.01864
Z011E0131	-0.03995	-0.05368	-0.05895	-0.04418	-0.03953	-0.04418	-0.04418	-0.02978	-0.04418	-0.04007
Z011E0132	0.04293	0.04202	0.01745	0.0351	0.04575	0.0351	0.0351	0.0193	0.0351	0.02415
Z011E0133	0.02002	0.037	0.00144	0.02795	0.01501	0.02795	0.02795	0.017	0.02795	0.02255
Z011E0134	0.13269	0.12146	0.1409	0.12773	0.11383	0.12773	0.12773	0.1472	0.12773	0.13593
Z011E0135	0.01936	0.01819	-0.0017	0.02415	0.017	0.02415	0.02415	0.0472	0.02415	0.01569
Z011E0137	-0.01583	-0.00084	-0.03183	-0.00956	-0.01758	-0.00956	-0.00956	0.00939	-0.00956	-0.01851
Z011E0138	-0.01745	-0.01889	-0.00725	-0.01443	-0.01809	-0.01443	-0.01443	0.0123	-0.01443	-0.0209
Z011E0139	0.04335	0.04573	0.04125	0.04978	0.06466	0.04978	0.04978	0.04145	0.04978	0.04348
Z011E0140	0.01804	0.01486	0.02111	0.00757	-0.00404	0.00757	0.00757	0.02934	0.00757	-0.00173
Z011E0142	0.06892	0.07044	0.07099	0.07627	0.06784	0.07627	0.07627	0.09538	0.07627	0.08529
Z011E0143	-0.00176	0.01572	0.01719	0.00545	0.02338	0.00545	0.00545	-0.00422	0.00545	-0.00028
Z011E0144	0.18194	0.18258	0.199	0.18746	0.2068	0.18746	0.18746	0.21249	0.18746	0.17939
Z011E0145	0.00974	-0.00545	0.02113	0.0019	0.01443	0.0019	0.0019	0.01871	0.0019	0.00708
Z011E0146	0.02023	0.00098	0.00175	0.00782	-0.00357	0.00782	0.00782	0.03029	0.00782	-0.00264
Z011E0147	0.09714	0.09735	0.08836	0.10132	0.09319	0.10132	0.10132	0.09505	0.10132	0.09674
Z011E0148	-0.02047	-0.01758	-0.00664	-0.01419	0.00025	-0.01419	-0.01419	-0.02029	-0.01419	-0.01912
Z011E0149	-0.02412	-0.00932	-0.03965	-0.0172	-0.02523	-0.0172	-0.0172	0.00265	-0.0172	-0.02585
Z011E0150	-0.00127	-0.01482	-0.02069	-0.00607	-0.00142	-0.00607	-0.00607	0.00751	-0.00607	-0.00224
Z011E0151	0.00393	0.00823	0.02493	0.01255	0.02834	0.01255	0.01255	0.00045	0.01255	0.02355
Z011E0152	0.06998	0.05326	0.06699	0.0579	0.05705	0.0579	0.0579	0.04976	0.0579	0.05038
Z011E0153	-0.0008	-0.00009	-0.01449	0.00719	0.02303	0.00719	0.00719	0.02952	0.00719	-0.00254
Z011E0155	-0.00409	0.01416	0.01539	0.0039	-0.00418	0.0039	0.0039	-0.01005	0.0039	0.01619
Z011E0156	-0.07212	-0.05321	-0.07948	-0.06018	-0.07562	-0.06018	-0.06018	-0.04522	-0.06018	-0.05156
Z011E0157	0.04234	0.0422	0.05316	0.04685	0.03882	0.04685	0.04685	0.07436	0.04685	0.04113
Z011E0158	0.01361	0.01325	0.02353	0.00576	-0.00011	0.00576	0.00576	0.00485	0.00576	0.0132
Z011E0159	-0.04271	-0.06088	-0.04362	-0.05475	-0.06083	-0.05475	-0.05475	-0.03064	-0.05475	-0.06429
Z011E0160	-0.02808	-0.02891	-0.01682	-0.03639	-0.03548	-0.03639	-0.03639	-0.02117	-0.03639	-0.03495
Z011E0162	-0.03772	-0.03874	-0.05529	-0.04586	-0.03433	-0.04586	-0.04586	-0.06055	-0.04586	-0.05625
Z011E0163	0.00233	0.00195	-0.01454	0.00625	-0.00056	0.00625	0.00625	-0.00126	0.00625	0.00082
Z011E0164	-0.04687	-0.04382	-0.064	-0.0384	-0.02747	-0.0384	-0.0384	-0.04762	-0.0384	-0.04513
Z011E0165	-0.03075	-0.02851	-0.01669	-0.02473	-0.03194	-0.02473	-0.02473	-0.03527	-0.02473	-0.01218
Z011E0166	0.03836	0.03692	0.04853	0.04134	0.03768	0.04134	0.04134	0.06802	0.04134	0.03485
Z011E0167	0.04771	0.03335	0.05553	0.03952	0.05152	0.03952	0.03952	0.02495	0.03952	0.04727
Z011E0168	0.01109	0.01603	0.0129	0.02299	0.03231	0.02299	0.02299	0.04042	0.02299	0.03072
Z011E0169	-0.01848	-0.01391	-0.02873	-0.00807	0.00422	-0.00807	-0.00807	-0.02384	-0.00807	0.00094
Z011E0170	-0.03558	-0.03369	-0.0535	-0.03988	-0.03226	-0.03988	-0.03988	-0.06135	-0.03988	-0.03431
Z011E0171	-0.02597	-0.00956	-0.03902	-0.01677	-0.02659	-0.01677	-0.01677	-0.01448	-0.01677	-0.01555
Z011E0172	0.00758	0.02629	0.02732	0.01651	0.03006	0.01651	0.01651	0.00794	0.01651	0.01164
Z011E0173	-0.01966	-0.02868	-0.0476	-0.02813	-0.01704	-0.02813	-0.02813	-0.04174	-0.02813	-0.03879
Z011E0174	-0.03223	-0.03794	-0.03325	-0.03686	-0.03089	-0.03686	-0.03686	-0.02302	-0.03686	-0.03211
Z011E0175	0.00264	0.00224	-0.02045	-0.0037	0.00393	-0.0037	-0.0037	-0.00297	-0.0037	-0.01529
Z011E0176	0.0028	-0.01006	-0.00454	-0.00322	0.00265	-0.00322	-0.00322	-0.01914	-0.00322	0.00419
Z011E0177	0.10461	0.10884	0.11429	0.10011	0.08917	0.10011	0.10011	0.08445	0.10011	0.11001
Z011E0178	0.11048	0.10678	0.11118	0.09856	0.08997	0.09856	0.09856	0.10383	0.09856	0.0899
Z011E0181	0.04847	0.0488	0.02377	0.04236	0.04863	0.04236	0.04236	0.02764	0.04236	0.03225
Z011E0182	-0.01762	0.00055	0.00496	-0.00935	0.00475	-0.00935	-0.00935	0.01205	-0.00935	-0.01726
Z011E0183	0.02889	0.00899	-0.00517	0.01711	0.00616	0.01711	0.01711	0.03803	0.01711	0.00551
Z011E0184	-0.06559	-0.07986	-0.07327	-0.07271	-0.06247	-0.07271	-0.07271	-0.08887	-0.07271	-0.06587
Z011E0185	0.02428	0.0103	0.00056	0.01748	0.02599	0.01748	0.01748	-0.0013	0.01748	0.02306
Z011E0186	-0.09461	-0.0921	-0.10875	-0.09762	-0.09384	-0.09762	-0.09762	-0.0877	-0.09762	-0.09413
Z011E0187	0.00791	0.00881	0.01465	0.01137	0.00281	0.01137	0.01137	0.00652	0.01137	0.00788
Z011E0188	0.02466	0.0393	0.01339	0.0348	0.04535	0.0348	0.0348	0.03875	0.0348	0.02661
Z011E0189	0.03204	0.03186	0.0072	0.02516	0.00979	0.02516	0.02516	0.00529	0.02516	0.03229
Z011E0190	-0.06368	-0.04553	-0.07576	-0.05436	-0.05293	-0.05436	-0.05436	-0.06992	-0.05436	-0.05309
Z011E0191	-0.00727	-0.00659	-0.01293	-0.01363	-0.01576	-0.01363	-0.01363	-0.03229	-0.01363	-0.00622
Z011E0192	0.01288	0.02832	0.02483	0.01739	0.01232	0.01739	0.01739	0.00915	0.01739	0.01316
Z011E0194	0.00612	0.00584	0.01211	-0.00313	-0.015	-0.00313	-0.00313	-0.02015	-0.00313	0.00571
Z011E0195	-0.02309	-0.01154	-0.00571	-0.01459	-0.02662	-0.01459	-0.01459	-0.02607	-0.01459	-0.00143
Z011E0196	-0.06981	-0.08393	-0.09315	-0.07609	-0.06759	-0.07609	-0.07609	-0.09416	-0.07609	-0.07027
Z011E0198	-0.00747	0.01266	0.01799	0.00364	0.00294	0.00364	0.00364	0.00558	0.00364	0.01469
Z011E0199	0.11443	0.11754	0.10255	0.12379	0.12485	0.12379	0.12379	0.12459	0.12379	0.13233
Z011E0200	-0.00003	0.00209	-0.0054	-0.00535	-0.01185	-0.00535	-0.00535	-0.02386	-0.00535	0.00259
Z012E0001	0.10016	0.10315	0.10104	0.10061	0.10505	0.10061	0.10061	0.10034	0.10061	0.09657
Z012E0002	0.04202	0.0456	0.04835	0.04698	0.04278	0.04698	0.04698	0.04347	0.04698	0.04849
Z012E0003	0.00236	0.005	0.00815	0.00706	0.00102	0.00706	0.00706	0.00506	0.00706	0.00104
Z012E0004	-0.04211	-0.0447	-0.04653	-0.04641	-0.04779	-0.04641	-0.04641	-0.04533	-0.04641	-0.04939
Z012E0005	0.03458	0.02782	0.02515	0.02597	0.0316	0.02597	0.02597	0.02464	0.02597	0.03226
Z012E0006	0.00189	-0.00711	-0.00691	-0.00618	-0.00146	-0.00618	-0.00618	-0.00693	-0.00618	-0.00399
Z012E0007	0.1071	0.10368	0.10052	0.10116	0.0958	0.10116	0.10116	0.09886	0.10116	0.09947
Z012E0008	0.00216	-0.00538	-0.00392	-0.00438	-0.00012	-0.00438	-0.00438	-0.00351	-0.00438	-0.00083
Z012E0009	-0.00777	-0.00442	-0.00009	-0.00258	-0.00135	-0.00258	-0.00258	-0.00457	-0.00258	-0.00337
Z012E0010	-0.028	-0.03788	-0.03401	-0.03487	-0.03097	-0.03487	-0.03487	-0.03496	-0.03487	-0.03976
Z012E0011	0.00008	-0.0077	-0.00787	-0.00759	-0.00765	-0.00759	-0.00759	-0.0101	-0.00759	-0.01001
Z012E0012	-0.04399	-0.04985	-0.05057	-0.05029	-0.05071	-0.05029	-0.05029	-0.04951	-0.05029	-0.04538
Z012E0013	-0.00266	0.0052	0.00504	0.00565	0.01048	0.00565	0.00565	0.0047	0.00565	0.00387
Z012E0014	-0.04631	-0.03976	-0.03874	-0.03873	-0.03931	-0.03873	-0.03873	-0.04005	-0.03873	-0.042
Z012E0015	-0.00592	0.00231	0.00098	-0.00005	-0.00271	-0.00005	-0.00005	-0.00505	-0.00005	0.00259
Z012E0016	0.00733	0.00508	0.00109	0.00164	0.00594	0.00164	0.00164	0.00397	0.00164	0.00712
Z012E0017	-0.03268	-0.03197	-0.02733	-0.02895	-0.03323	-0.02895	-0.02895	-0.03151	-0.02895	-0.02829
Z012E0018	-0.04558	-0.05774	-0.05334	-0.05454	-0.06038	-0.05454	-0.05454	-0.05755	-0.05454	-0.0603
Z012E0019	0.06964	0.06568	0.06202	0.06284	0.05775	0.06284	0.06284	0.0625	0.06284	0.06876
Z012E0020	0.02641	0.03584	0.0332	0.03304	0.0289	0.03304	0.03304	0.03147	0.03304	0.03693
Z012E0021	-0.03273	-0.0266	-0.02612	-0.0266	-0.02074	-0.0266	-0.0266	-0.02644	-0.0266	-0.02332
Z012E0022	0.00104	-0.00208	-0.00443	-0.00416	-0.00525	-0.00416	-0.00416	-0.00115	-0.00416	0.00048
Z012E0023	-0.03793	-0.03326	-0.03421	-0.0335	-0.0289	-0.0335	-0.0335	-0.03488	-0.0335	-0.03502
Z012E0024	0.03172	0.02917	0.02668	0.02691	0.01866	0.02691	0.02691	0.03033	0.02691	0.02345
Z012E0025	-0.01127	-0.01747	-0.01862	-0.01911	-0.02524	-0.01911	-0.01911	-0.02051	-0.01911	-0.02355
Z012E0026	-0.06455	-0.07177	-0.07019	-0.07141	-0.07105	-0.07141	-0.07141	-0.07291	-0.07141	-0.06925
Z012E0027	0.03954	0.03395	0.0322	0.03287	0.02776	0.03287	0.03287	0.03281	0.03287	0.03845
Z012E0028	-0.00347	-0.01016	-0.01016	-0.00949	-0.00411	-0.00949	-0.00949	-0.01283	-0.00949	-0.01053
Z012E0029	0.02319	0.01783	0.01806	0.01841	0.02179	0.01841	0.01841	0.02123	0.01841	0.01961
Z012E0030	0.08912	0.0861	0.08393	0.08395	0.08975	0.08395	0.08395	0.08396	0.08395	0.08885
Z012E0031	0.01524	0.02435	0.02196	0.02204	0.02793	0.02204	0.02204	0.02293	0.02204	0.02643
Z012E0032	0.04131	0.04301	0.04801	0.0468	0.0415	0.0468	0.0468	0.04472	0.0468	0.04071
Z012E0033	0.00563	-0.00701	-0.0033	-0.00438	-0.00993	-0.00438	-0.00438	-0.00568	-0.00438	-0.00261
Z012E0034	0.0306	0.04006	0.03924	0.03855	0.04344	0.03855	0.03855	0.03875	0.03855	0.03386
Z012E0035	-0.03135	-0.02411	-0.02485	-0.02555	-0.03005	-0.02555	-0.02555	-0.02878	-0.02555	-0.03034
Z012E0036	0.03445	0.0393	0.0419	0.03976	0.03757	0.03976	0.03976	0.03937	0.03976	0.03931
[truncated: 2,551 more rows]
