# Supplementary material for: Association Mapping across Numerous Traits Reveals Patterns of Functional Variation in Maize
Source: PLoS Genet. 2014 Dec 4;10(12):e1004845. doi: 10.1371/journal.pgen.1004845 (PMC4256217; doi:10.1371/journal.pgen.1004845)
Supplement: Dataset S2 — Chromosome-specific residuals. Existing best linear unbiased predictors (BLUPs) for each inbred line were used to fit a joint-linkage model across all chromosomes. The hits from this model were then used to create chromosome-specific residual values by accounting for all markers except those on the chromosome in question. (See Methods for details.) These residuals are the phenotypic input for the NAM-GWAS analysis. (ZIP) [file pgen.1004845.s007.zip › Supplemental File 1 - Residuals/HeightPerDay.txt]

Sample	Chr1	Chr2	Chr3	Chr4	Chr5	Chr6	Chr7	Chr8	Chr9	Chr10
Z001E0001	0.048060565	0.044433062	0.045843224	0.050497243	0.042842805	0.045367669	0.00679022	-0.044253795	-0.050505219	-0.000259863
Z001E0002	0.050259317	0.040502816	0.013494753	0.023521318	0.018912414	-0.008882418	-0.026555257	0.070882771	-0.024960068	0.015043648
Z001E0003	0.01766706	-0.019241531	-0.050774306	-0.039907885	-0.020023837	-0.010031079	-0.071160764	-0.018064471	-0.015867972	-0.023817643
Z001E0004	-0.104198959	-0.069564363	-0.010864056	-0.05002402	-0.022276198	-0.083965492	-0.078274244	-0.007231705	-0.08681915	-0.035360644
Z001E0005	0.028463487	0.00182901	-0.021600332	0.012595753	-0.01386676	-0.010601874	-0.001513227	-0.071395789	-0.0684547	-0.027121813
Z001E0006	0.096515673	0.090855723	0.088198587	0.058096141	0.047561408	0.034749564	0.012533951	0.11953559	0.093349075	0.061350738
Z001E0007	0.08701855	0.023895619	0.076543483	0.042210655	0.05697416	0.075138891	-0.001055215	0.091838508	-0.023377412	0.030136819
Z001E0008	-0.072588931	-0.014834806	-0.054527664	-0.048127267	-0.040826099	-0.042485496	-0.046825992	-0.066259215	-0.104884339	-0.018782793
Z001E0009	-0.029925307	-0.086097837	-0.086696723	-0.074868636	-0.059688899	-0.056775072	-0.059437272	-0.001908076	-0.055939702	-0.050003405
Z001E0010	-0.054831849	0.00101675	-0.057796013	-0.02106833	-0.022247245	-0.016444747	-0.052511295	0.026390546	0.029510513	-0.024297473
Z001E0011	0.049106159	0.062102773	0.037728802	0.048129945	0.025050636	0.040494586	0.029952435	0.090594495	-0.020728243	0.018402109
Z001E0012	0.108803308	0.113006905	0.075390096	0.06427064	0.06951204	0.118177591	0.071228625	0.036192932	0.029512653	0.074943353
Z001E0013	0.027525388	0.019430091	0.004964824	0.001982907	0.023424386	0.01334036	0.023054027	0.0231598	-0.020454434	0.025652775
Z001E0014	0.060944454	0.057939412	0.118350393	0.096151711	0.070267027	0.078537663	0.105412772	0.056236741	0.156486883	0.10346463
Z001E0015	-9.62517E-05	-0.029580765	-0.019789636	-0.066886342	-0.05949087	-0.009534836	-0.065788226	-0.089834199	0.009627656	-0.028230019
Z001E0016	-0.174672863	-0.190176594	-0.136136186	-0.141624589	-0.130621921	-0.190518128	-0.164360411	-0.179836838	-0.184225667	-0.130630574
Z001E0017	0.034660018	0.061071319	0.004163585	0.041507786	0.044998828	0.080706261	0.010179956	-0.024139136	0.076108463	0.069047915
Z001E0018	0.026769702	0.063154434	0.014409363	0.043658201	0.020838352	0.037203814	-0.000696627	0.031981314	-0.019731967	0.026533425
Z001E0019	-0.055678648	-0.049449121	-0.070584144	-0.081340682	-0.076970978	-0.053865798	-0.055975413	-0.073562495	-0.063811574	-0.098894226
Z001E0020	-0.115477452	-0.075598834	-0.062392653	-0.088816942	-0.081542907	-0.07953232	-0.051706249	-0.131807986	-0.099153634	-0.09147495
Z001E0021	0.172259722	0.089503112	0.081486642	0.116371448	0.115108038	0.113573746	0.088193532	0.026925961	0.063554535	0.112939
Z001E0022	0.066524126	0.037766699	0.084267206	0.048831568	0.042776304	0.067644125	0.086495942	0.052799669	0.130850682	0.047574981
Z001E0023	0.027767862	-0.006539463	0.039174344	0.033897258	0.035691174	0.006826089	0.060357362	0.039722497	-0.026741627	0.029033358
Z001E0024	0.089717988	0.096793758	0.016011965	0.071203484	0.06510007	0.101662755	0.048645726	0.133633639	-0.007782971	0.070647838
Z001E0025	0.011718307	-0.047837126	-0.114076457	-0.037494528	-0.043537155	-0.028997483	-0.065805071	-0.042779211	0.019024729	-0.019808591
Z001E0027	0.111151102	0.054293284	0.020587637	0.064740769	0.068227294	0.03704227	0.031934455	0.118926414	0.120181066	0.06681852
Z001E0028	-0.128160121	-0.104637265	-0.122382506	-0.083392108	-0.076393954	-0.065621721	-0.059628848	-0.122516486	-0.12548695	-0.060504298
Z001E0029	-0.210865004	-0.150527366	-0.10349047	-0.130226499	-0.157977008	-0.118865928	-0.191065581	-0.172642725	-0.116159263	-0.160617582
Z001E0030	-0.069552058	-0.088082373	-0.1205439	-0.108851321	-0.10161426	-0.119593272	-0.130975318	-0.129249732	-0.155392318	-0.079744795
Z001E0031	0.004825624	-0.021590279	-0.077625173	-0.026242728	-0.032612377	-0.048252048	-0.026988796	0.001313556	0.011463843	-0.051899211
Z001E0032	0.038926069	0.079383112	0.061879009	0.049456961	0.043959257	0.090538144	0.08943118	0.065090538	0.104082927	0.046704038
Z001E0033	0.044118761	-0.042095384	-0.041808003	-0.019244783	0.00681659	0.031404964	0.029307579	0.026286149	-0.075486052	0.031194711
Z001E0034	-0.028970018	0.011075602	-0.071019294	0.003412648	0.002451363	0.006369435	0.027973627	0.006433517	-0.01681633	-0.036179602
Z001E0036	0.078154815	0.039906109	0.081495995	0.044948982	0.059286782	0.019015531	0.071257814	0.03847832	0.057562831	0.053274577
Z001E0037	0.085155557	0.064640602	0.076924867	0.048864283	0.026732517	0.035543793	0.060827232	-0.012324136	0.08775597	0.050112485
Z001E0038	-0.00389669	0.05165899	0.010732985	0.055086613	0.077883352	0.104436503	0.055274117	0.109921751	0.09713693	0.063231912
Z001E0039	-0.14920256	-0.119123193	-0.067604696	-0.078893031	-0.097909754	-0.084655941	-0.063464236	-0.100321682	-0.037369568	-0.07861428
Z001E0040	0.050711578	0.100432231	0.072177978	0.058325729	0.071957444	0.086942632	0.083023901	0.097600935	0.053168387	0.071017627
Z001E0041	0.00955729	0.050737011	0.068346411	0.025025252	0.01034505	0.007262941	-0.023417893	0.059248219	0.05297558	0.005832489
Z001E0042	-0.11380121	-0.101620311	-0.093434888	-0.132770438	-0.112643332	-0.09163912	-0.162558094	-0.084657463	-0.06372942	-0.087283557
Z001E0043	-0.024504611	-0.036315296	0.011067158	0.011381808	-0.011803989	0.030919441	-0.010629941	-0.016793312	-0.062857296	-0.009726477
Z001E0044	-0.01564751	-0.017516685	0.022051572	0.01720725	0.002224147	-0.016177898	0.011102453	0.020926659	-0.048705835	-0.002417298
Z001E0045	0.012506954	0.019044109	-0.037354819	-0.007608644	0.013932084	0.001590408	0.026776958	-0.021597051	0.059582419	-0.011290042
Z001E0046	0.039187807	0.038239328	0.036835088	0.03338356	0.000921748	0.04024615	0.006605438	-0.056383398	0.084291582	0.02100161
Z001E0047	-0.052005836	-0.007110743	-0.047006699	-0.047689736	-0.044621613	-0.057031439	-0.003152639	0.01580592	-0.076948057	-0.0120708
Z001E0048	0.062011544	0.111785449	0.052871577	0.083520206	0.0866523	0.12382008	0.062307548	0.05737668	0.065754326	0.077218716
Z001E0049	0.007011288	0.007699508	0.056265091	0.028001943	0.045019201	-0.006772875	-0.022410944	0.058559751	0.08677819	0.041284146
Z001E0050	0.00105528	-0.027188502	0.018413089	-0.024935113	-0.023330529	-0.000918806	-0.056153376	0.03871228	-0.016711461	-0.025241132
Z001E0051	0.053735859	0.054001199	0.115814319	0.047061024	0.055814535	0.035727529	0.016131043	0.065433161	0.074701336	0.072156913
Z001E0052	-0.040220436	-0.025513735	0.041191115	0.013429113	0.0100798	0.037873439	0.006122704	0.034570275	-0.063527387	-0.01652895
Z001E0053	-0.118314151	-0.090688387	-0.07634338	-0.099655809	-0.086868578	-0.068312926	-0.064314895	-0.098834906	-0.086825415	-0.118272649
Z001E0054	0.044987285	0.036646219	0.049729803	0.037628883	0.04834835	0.012446669	0.055014879	0.072004634	-0.038275023	0.009070588
Z001E0055	-0.005610353	0.017374764	0.043110836	0.047731394	0.01294043	0.017296041	0.048065585	-0.006874555	0.090692781	0.024543103
Z001E0056	0.044711676	0.073492361	0.102028383	0.074049202	0.083182599	0.088139608	0.070111349	0.128272502	0.121693978	0.077432029
Z001E0057	-0.093667213	-0.058028771	-0.111561265	-0.077827979	-0.088461664	-0.043903398	-0.081876152	-0.013745055	-0.023581151	-0.08156534
Z001E0058	0.08087123	0.100924825	0.152698611	0.147317487	0.13071202	0.097469524	0.131010831	0.157339308	0.191221232	0.108586547
Z001E0059	0.012310062	0.030802403	-0.012330731	0.018037645	0.013345109	0.003451667	0.04410151	-0.029450169	0.082403081	-0.006785523
Z001E0060	-0.033231889	-0.042457362	-0.105571168	-0.074561048	-0.078539948	-0.042561411	-0.040541752	-0.030145547	-0.001631301	-0.06793613
Z001E0061	-0.022412417	-0.054843679	-0.033019635	-0.038845806	-0.019928668	-0.081688836	-0.005693987	-0.090620476	-0.002778115	-0.063624873
Z001E0062	-0.025016031	0.026205494	0.035136554	-0.0221847	-0.018483496	0.000315084	-0.0002587	-0.019208882	0.045848688	-0.022191957
Z001E0063	-0.004304968	-0.063888068	-0.065467093	-0.022668318	-0.055233301	-0.031403926	-0.017097692	-0.014580052	-0.024156139	-0.05819591
Z001E0064	-0.023377944	-0.013325134	0.025685996	0.011487314	-0.004682209	-0.038628961	0.004249987	-0.016151547	0.076277904	0.009683203
Z001E0065	-0.139258917	-0.157734532	-0.084915073	-0.147540872	-0.142558412	-0.088703115	-0.137373691	-0.070631297	-0.194204557	-0.141805765
Z001E0066	-0.145890832	-0.12436671	-0.149816164	-0.094531632	-0.116097381	-0.081357059	-0.142332021	-0.065177183	-0.057095074	-0.082170598
Z001E0067	-0.007656865	-0.017733354	0.025706307	-0.019341698	-0.030272806	-0.023675095	-0.057991286	0.011334294	0.043650298	-0.022948198
Z001E0068	0.036202528	-0.032518357	-0.026059859	-0.002411017	-0.026148898	-0.025505477	0.02255421	-0.000319279	0.036358507	-0.009469122
Z001E0069	-0.010787004	0.025931769	-0.043167842	0.031230885	-0.018958093	0.032131804	-0.035503222	-0.018095397	-0.053428849	0.016654229
Z001E0070	0.054066444	-0.015358799	0.054788306	0.027710211	0.003267702	0.058400189	0.047535133	0.053226356	0.070639321	0.046820498
Z001E0071	-0.007331323	-0.016538522	0.020935597	-0.006528541	-0.024964484	0.005893305	-0.016481727	-0.072189055	0.012177355	-0.030817632
Z001E0072	0.059950946	0.029654313	0.009893431	0.020756995	0.019836404	0.058337037	0.010488963	0.010868211	0.015286489	0.051370738
Z001E0073	-0.002898495	0.007790095	-0.029212414	0.005043971	-0.012652847	0.000730714	-0.014974487	0.055030818	0.036322314	0.00656508
Z001E0074	-0.137219272	-0.133726719	-0.088967128	-0.126208471	-0.110736668	-0.113037245	-0.161125468	-0.175825725	-0.197763216	-0.096006853
Z001E0075	0.008608379	-0.065650864	-0.087660755	-0.048615248	-0.080282255	-0.075525651	-0.096410706	-0.076965928	-0.094316438	-0.039099777
Z001E0076	0.04335624	0.082357295	0.094451694	0.078186939	0.074674542	0.062369616	0.085648126	0.056343716	0.11785634	0.071959173
Z001E0077	0.03031133	0.080638053	0.03621899	0.056530604	0.05607014	0.040708653	0.08021669	0.028545454	0.099191241	0.065044868
Z001E0078	0.033630508	0.087369992	0.046274607	0.063956708	0.099087985	0.057614028	0.051486078	0.034936176	0.134657744	0.078586312
Z001E0079	0.031377433	-0.02706914	0.001326378	-0.015010094	0.011435472	-0.039225871	-0.006268371	-0.059226287	0.000544127	0.007665022
Z001E0080	0.071201342	0.075258209	0.024183547	0.040931178	0.047161924	0.005635191	0.085390026	0.051606228	0.09635525	0.06705804
Z001E0081	0.116384872	0.084000749	0.074053987	0.070603526	0.115910514	0.12075751	0.129560773	0.089021707	0.034637542	0.093834547
Z001E0082	0.03594594	-0.024178179	-0.007109366	-0.030522054	-0.013137922	0.012354432	0.009273479	-0.084484001	0.046623779	-0.006783905
Z001E0083	-0.155401596	-0.1027155	-0.096928323	-0.092636987	-0.092116437	-0.119306753	-0.073931217	-0.095988941	-0.028546033	-0.117682404
Z001E0084	-0.094018343	-0.100666998	-0.11315286	-0.081996469	-0.058647093	-0.080063614	-0.082283199	-0.086408901	-0.04842761	-0.080796893
Z001E0085	-0.192828616	-0.215534128	-0.183936076	-0.197022181	-0.19010734	-0.163564079	-0.167332309	-0.167097001	-0.162621452	-0.215472658
Z001E0086	-0.072623167	-0.068197831	-0.027895137	-0.035445651	-0.039741121	-0.036441924	-0.045802542	-0.057739496	0.001868625	-0.011845349
Z001E0087	-0.042852134	-0.035553424	-0.064615303	-0.051484444	-0.026338699	-0.055859641	-0.008465879	-0.012256265	-0.009957984	-0.059522031
Z001E0088	0.007777328	0.004268792	-0.009443914	-0.004526807	-0.01501499	0.006900124	0.009599376	0.017864633	-0.008459975	0.009379549
Z001E0089	0.211536989	0.184903146	0.195372625	0.181600965	0.163463112	0.207427517	0.16388201	0.210940641	0.133297795	0.204561115
Z001E0090	-0.049369669	-0.012881385	-0.068191899	-0.007585987	-0.01859014	-0.00661626	-0.015074146	0.00983336	0.040046448	-0.018424863
Z001E0091	0.116193564	0.081732413	0.039964316	0.063895463	0.060858374	0.052477782	0.080806251	0.100982287	0.034505807	0.045605564
Z001E0092	-0.024740219	0.041786997	0.062122018	0.014450602	0.007301333	0.005270226	-0.032523615	0.042993965	-0.056576943	0.039273891
Z001E0093	-0.051441415	0.013300816	-0.047744564	-0.028849261	-0.026811759	-0.019644497	-0.006679257	-0.010101522	-0.086525415	-0.048098992
Z001E0094	0.079974943	0.068193241	0.015004555	0.086194371	0.068317545	0.100576067	0.071849254	0.114581801	0.022097942	0.066886027
Z001E0095	-0.067404704	-0.040768884	-0.058991067	-0.02463993	-0.053807076	-0.031422044	-0.060942273	-0.08233604	0.008510376	-0.053531312
Z001E0096	-0.030059984	-0.045450322	0.008542639	-0.036853567	-0.018573468	0.013086109	-0.000497107	-0.026172876	-0.009422399	-0.043509056
Z001E0097	-0.037408063	-0.061414301	-0.076128161	-0.062421268	-0.071532265	-0.0387286	-0.07860016	-0.032225127	-0.095585861	-0.080999639
Z001E0098	0.074787314	0.080724831	0.127825467	0.119449418	0.06977721	0.06909312	0.106523787	0.138667632	0.080068875	0.109966565
Z001E0099	-0.109463368	-0.10208061	-0.158308522	-0.123017182	-0.124011786	-0.142239111	-0.11246447	-0.136220335	-0.175156801	-0.130218294
Z001E0100	-0.00153008	-0.066407992	-0.112337011	-0.044211083	-0.061696338	-0.016556189	-0.034302653	0.007994449	-0.100160392	-0.060737017
Z001E0101	-0.021647032	-0.075738185	-0.102077339	-0.044452564	-0.061250857	-0.075797874	-0.100680701	-0.042821631	-0.026710637	-0.076996883
Z001E0102	0.001233267	0.016838606	-0.037664209	-0.041388878	-0.005521463	-0.015800664	-0.00912872	-0.000588009	0.034525348	-0.033757269
Z001E0103	0.169763756	0.096393512	0.147962663	0.108071597	0.110587296	0.082205867	0.13145462	0.141067912	0.128307737	0.093326679
Z001E0104	-0.04343923	-0.05814587	-0.077013479	-0.023355037	-0.045583216	-0.063764775	-0.011561088	-0.09826297	-0.097728686	-0.024843345
Z001E0105	0.025836994	0.090089086	0.06587973	0.051271049	0.035780436	0.077524028	0.038596135	0.002010788	0.092578735	0.084169603
Z001E0106	0.068939251	0.064504844	0.061225342	0.067175059	0.064233735	0.030395887	0.07554636	0.092305795	0.085385421	0.063918045
Z001E0107	0.096997424	0.090232579	0.138885476	0.111110993	0.127201681	0.106617264	0.104780121	0.100040723	0.061257318	0.088861144
Z001E0108	-0.08632155	-0.03019287	-0.003730976	-0.049187318	-0.064147568	-0.029223792	-0.064330654	-0.091928072	-0.086659871	-0.069934102
Z001E0109	0.017601336	0.044642256	0.039637806	0.040729365	0.073802739	0.082848605	0.003076153	0.098875895	0.09728588	0.033734064
Z001E0110	-0.076932601	-0.033238024	-0.025267386	-0.033168761	-0.069571987	-0.091006333	-0.071645901	-0.024918272	0.004684762	-0.044525003
Z001E0111	0.184778355	0.161873571	0.148382693	0.120247804	0.104579061	0.102291924	0.131368106	0.168146896	0.075751678	0.134127553
Z001E0112	-0.081337642	-0.062018742	-0.105860963	-0.052748349	-0.051404655	-0.030345875	-0.089067012	-0.000356204	-0.101120592	-0.076941866
Z001E0113	-0.045389459	-0.02089104	-0.014813766	-0.012468764	-0.000361606	-0.019023656	-0.03626011	-0.002804878	-0.096494388	-0.055862774
Z001E0114	-0.004147576	-0.04416705	-0.018939939	-0.018500883	-0.014670976	0.002495779	-0.025039835	-0.086588574	-0.065608591	-0.048756942
Z001E0115	0.017815414	-0.034825883	0.068334176	0.025054073	0.031416823	0.001532834	0.047371203	-0.052574673	-0.011581667	-0.003827045
Z001E0116	0.036902783	0.016831488	0.058132927	0.070680333	0.059587893	0.052436303	0.035180345	0.055995335	0.068024846	0.05328095
Z001E0117	0.105507163	0.089724305	0.112828153	0.100764284	0.101787267	0.101114233	0.065218328	0.122999462	0.1900748	0.093040582
Z001E0118	-0.060870886	-0.075387763	-0.060783999	-0.044758309	-0.028559967	-0.080360765	-0.05917441	-0.093837185	-0.048082872	-0.059084165
Z001E0119	-0.06521503	0.006581953	-0.00419289	-0.017908098	-0.044103323	-0.042258321	-0.02344522	0.027172319	-0.069019991	-0.057010272
Z001E0120	-0.033839266	-0.028532549	-0.045304257	-0.039392305	-0.030072728	-0.005197972	0.001818356	0.026448555	0.024944753	-0.043367612
Z001E0121	0.166940469	0.070603455	0.047251195	0.112593714	0.130259043	0.086859336	0.12331533	0.11724509	0.147252532	0.086933452
Z001E0122	0.136257903	0.090738381	0.100229749	0.099649827	0.091368178	0.074744595	0.119796097	0.030772443	0.062110555	0.110322551
Z001E0123	-0.056226137	-0.001981342	-0.021376885	-0.036716369	-0.045749242	-0.059376933	-0.033799441	0.002069389	-0.077186073	-0.027864971
Z001E0124	-0.131044585	-0.153148223	-0.104822781	-0.104107203	-0.113444538	-0.128890671	-0.077267452	-0.203116708	-0.093853676	-0.11400464
Z001E0125	0.170200245	0.188702793	0.155101768	0.197309676	0.173579697	0.194488695	0.209005969	0.140871635	0.11529896	0.187286032
Z001E0126	-0.093928683	-0.089262783	-0.083460065	-0.075141689	-0.058208525	-0.082846916	-0.034500508	-0.145747183	-0.114269989	-0.067275382
Z001E0127	0.054997362	0.038837101	0.056285427	0.024957845	0.057095463	-0.002953071	0.051772207	0.049740681	-0.032084871	0.048079268
Z001E0128	0.12914407	0.093439874	0.077649826	0.104769315	0.091656114	0.061074933	0.101124793	0.15625472	0.161505545	0.077863475
Z001E0129	0.042148417	-0.013696259	0.044270379	0.004800849	0.02043939	0.041605303	0.056363025	0.01679909	-0.005712262	0.037999729
Z001E0130	-0.028381572	-0.013250351	0.009566047	-0.015636185	-0.035586044	-0.012724128	-0.025624733	-0.065719883	0.010345336	-0.038283571
Z001E0131	0.012481549	-0.007335899	0.029015534	0.023362729	0.030430903	0.036711441	0.056147439	0.016333063	0.087423365	0.022320996
Z001E0132	-0.028064821	-0.060900779	0.011641043	-0.0328981	-0.061734945	-0.06184897	-0.077195488	-0.00134638	0.015125154	-0.057172948
Z001E0133	0.084953735	0.077329677	0.080461769	0.099254357	0.10753481	0.142855784	0.074819469	0.033049962	0.043288058	0.085626946
Z001E0134	-0.013224215	-0.01851741	-0.050972764	-0.06089163	-0.081345894	-0.079365148	-0.073406997	-0.117023528	-0.113107163	-0.062394767
Z001E0135	-0.051584293	0.025656351	-0.065110764	-0.026429535	-0.008118629	-0.019347446	0.022827194	0.044409506	0.065831583	0.023161688
Z001E0136	-0.122769084	-0.145956157	-0.126187055	-0.110823504	-0.112060336	-0.072941104	-0.074900275	-0.161839863	-0.171562675	-0.094337028
Z001E0137	0.025723231	0.074871337	0.083828741	0.035787737	0.048690001	0.076530854	0.007985857	0.035136007	0.127735819	0.034201811
Z001E0138	-0.122452333	-0.178162659	-0.140341876	-0.135775093	-0.128697937	-0.144469121	-0.147992734	-0.160167209	-0.196614188	-0.139363431
Z001E0139	-0.036880208	-0.012598467	-0.006664343	-0.014396692	0.01605875	-0.024295409	-0.050105723	-0.046775835	-0.005766266	0.005537952
Z001E0140	0.003716172	0.033767292	0.046628415	0.017012838	0.037505921	0.038545478	0.052472463	-0.020167766	0.042398413	0.012313113
Z001E0141	-0.084549277	-0.06113903	-0.095522412	-0.067925437	-0.049599721	-0.059640329	-0.033416768	-0.032272698	-0.121606049	-0.029210198
Z001E0143	-0.101424422	-0.134109138	-0.154137328	-0.108124044	-0.135609259	-0.127237373	-0.147639362	-0.064017256	-0.142686009	-0.094598254
Z001E0144	0.01019112	0.086137717	0.019558775	0.053238599	0.085623192	0.038400467	0.101289033	0.119172004	0.099576184	0.090045392
Z001E0145	0.020371229	0.014752054	-0.001260364	-0.002892311	-0.017899322	-0.029754998	-0.030081031	0.031276822	-0.06049866	-0.026914793
Z001E0146	0.031160376	0.000942343	-0.040607517	-0.009687366	-0.050733959	-0.050159135	-0.011918575	-0.058246029	-0.076052959	-0.054643906
Z001E0147	-0.062493612	-0.035036436	0.017299003	-0.052686886	-0.015105797	0.014330542	-0.032486836	-0.07009185	-0.053573376	0.000734105
Z001E0148	0.050903535	0.051340554	0.044989619	0.08677337	0.048728583	0.092792332	0.081970788	0.087187549	0.025485831	0.079223199
Z001E0149	-0.106058089	-0.05260976	-0.031104692	-0.080298763	-0.083212508	-0.073126917	-0.056514359	-0.026455363	-0.122370073	-0.051323183
Z001E0150	-0.014758164	-0.045638501	-0.019336655	-0.037499726	-0.052212768	-0.073051813	-0.030187428	-0.017125427	-0.098276384	-0.043651194
Z001E0151	-0.056352834	-0.076786057	-0.032148644	-0.059864288	-0.050547647	-0.088001711	-0.076904347	-0.107741591	-0.07935624	-0.040365715
Z001E0152	-0.000859131	-0.05731692	-0.028388788	-0.06946798	-0.05244987	-0.037722994	-0.033570712	-0.129091509	-0.01892104	-0.066231211
Z001E0153	0.17550252	0.192192186	0.190355556	0.151960296	0.185294811	0.12356761	0.176921588	0.184738928	0.124161072	0.143571091
Z001E0154	0.058259779	0.057898828	0.004723755	0.017251493	0.045412136	0.007681344	0.047518389	0.02752554	-0.013862047	0.034998711
Z001E0156	0.075083212	0.09319198	0.109059956	0.044960152	0.052044491	0.05809948	0.06723733	0.096245988	0.093868976	0.085873901
Z001E0157	-0.070280353	-0.03108934	-0.018481421	-0.054049534	-0.067751823	-0.026918653	-0.026829109	-0.089629343	-0.096383879	-0.033089617
Z001E0158	-0.185255469	-0.127992241	-0.169471677	-0.152322531	-0.171183949	-0.156314864	-0.116062388	-0.095327054	-0.215396604	-0.156962831
Z001E0159	-0.045577426	-0.094325967	-0.044737777	-0.096544865	-0.089537753	-0.048681378	-0.039035483	-0.143172154	0.016086217	-0.05296557
Z001E0160	0.054342028	0.093531436	0.081262717	0.072157512	0.084818293	0.08936757	0.062098583	0.103223372	0.120376458	0.085628215
Z001E0161	0.118644314	0.118510759	0.080617194	0.120305506	0.118618094	0.138216673	0.094689294	0.142420058	0.048429295	0.08926926
Z001E0162	-0.10756691	-0.081345198	-0.01564666	-0.074324894	-0.048216661	-0.097181003	-0.101554972	-0.064147115	-0.102491142	-0.071865148
Z001E0163	0.012903448	-0.02502391	-0.004776454	-0.035963395	-0.002370105	0.01385419	-0.01287323	0.009971704	-0.07410519	-0.018416214
Z001E0164	0.01692126	0.026962737	0.074173528	0.048489978	0.029656486	0.056664334	0.034897028	0.054396409	-0.000119675	0.068018339
Z001E0165	0.094962429	0.06934898	0.08412895	0.052477808	0.082554501	0.096496852	0.081669051	0.045893667	0.019466043	0.078850149
Z001E0166	0.003561683	-0.007679032	0.011901588	0.002823214	0.033055976	0.033278696	0.024198804	0.044444295	-0.028516332	0.030056429
Z001E0167	-0.114349313	-0.093307404	-0.061086653	-0.094222107	-0.105391373	-0.068617282	-0.085626661	-0.126035043	-0.07880931	-0.097769611
Z001E0168	-0.094796013	-0.048082084	-0.023201986	-0.059243352	-0.02466029	-0.088826454	-0.043763687	-0.0323884	-0.040937164	-0.062107037
Z001E0169	-0.09447622	-0.071406027	-0.073749748	-0.077084751	-0.074526682	-0.097833291	-0.031787853	-0.14216539	-0.0143619	-0.090912551
Z001E0170	0.068049726	0.147858486	0.149936729	0.112305172	0.123889571	0.113130674	0.0832539	0.091605273	0.060743949	0.131410757
Z001E0171	0.029687717	0.038011683	0.035619614	0.011941111	0.000826526	-0.006299024	0.015371376	-0.055443647	0.041252995	0.021493933
Z001E0172	-0.046924651	-0.016247731	-0.053047004	-0.038282319	-0.033964519	-0.028629933	-0.03784475	-0.06920777	0.024044402	-0.007772761
Z001E0173	0.059523342	0.071574554	0.023525468	0.067171114	0.052073076	0.085673284	0.100326642	0.086951507	0.108598681	0.077991542
Z001E0174	0.010370799	0.012608861	-0.033461504	0.00157933	0.01296966	-0.013002637	0.0428425	-0.051564223	-0.061259381	-0.009273859
Z001E0175	0.088520199	0.000627919	0.041508592	0.049263468	0.023202845	0.064003992	-0.003405532	0.025415132	-0.033847639	0.048543237
Z001E0176	-0.122906891	-0.091051346	-0.085083422	-0.088624072	-0.072505764	-0.119336429	-0.107181405	-0.056261156	-0.143729946	-0.105547312
Z001E0177	0.101287188	0.094967077	0.102254822	0.153238162	0.123084749	0.118040708	0.145924016	0.080222757	0.159615745	0.122531885
Z001E0178	0.031038794	0.043262325	0.086965088	0.059959202	0.043034853	0.041170573	0.033740175	0.084298735	0.010852126	0.033419309
Z001E0180	-0.04644214	-0.047654174	-0.0822623	-0.040050826	-0.041966129	-0.062998212	-0.09273689	-0.063615779	0.005205053	-0.037854968
Z001E0181	-0.086549936	-0.108669818	-0.106070978	-0.098407416	-0.092180626	-0.099625695	-0.068967336	-0.062292517	-0.031871833	-0.086048994
Z001E0182	0.020614108	-0.008170576	0.01179797	-0.014016108	-0.004972733	0.007736904	-0.009615306	-0.025369985	0.028511529	-0.020663856
Z001E0183	0.084766171	0.071470767	0.000172832	0.063502441	0.048833947	0.037103679	0.091744555	-0.001796672	-0.021332381	0.060035381
Z001E0184	0.214832872	0.11756831	0.146744256	0.129147447	0.15911637	0.132063571	0.139070245	0.094063486	0.1822228	0.122923154
Z001E0185	-0.008807933	-0.003161184	0.002074208	-0.007431896	-0.006285684	-0.023039701	0.006339915	0.017851676	0.047163509	0.014320251
Z001E0186	0.042661796	0.007390116	0.051104075	0.035969154	0.049176331	0.009711874	-0.003742663	-0.010631733	0.025068447	0.018526967
Z001E0187	-0.058222428	-0.017723027	-0.042663395	-0.018535249	-0.004415746	-0.024027054	-0.018494292	-0.050796103	-0.080793608	-0.018626709
Z001E0188	0.015675734	-0.023232486	0.009657964	-0.045724663	-0.013476492	-0.050309569	-0.056297247	-0.037755195	0.057663666	-0.008755668
Z001E0189	-0.034360883	-0.043455129	-0.014893906	-0.00713487	-0.028835949	-0.04146669	0.002217455	0.000688591	-0.096875067	-0.015494785
Z001E0190	0.014459101	0.009327547	-0.020237798	0.022761479	0.02683537	-0.000891654	-0.005966048	-0.018781197	0.041825048	0.02602517
Z001E0191	-0.101025091	-0.072501054	-0.084971132	-0.060799177	-0.06822101	-0.031317147	-0.06495929	-0.017286701	-0.02592632	-0.077809027
Z001E0192	0.005292508	0.072577682	0.088459344	0.031315598	0.0372087	0.004856012	-0.009478173	0.057260474	0.096495436	0.034791012
Z001E0193	-0.114936898	-0.063041475	-0.100907139	-0.106877444	-0.074787406	-0.104988889	-0.104116883	-0.042411261	-0.141455265	-0.074099942
Z001E0194	0.013852887	0.026118009	0.030974468	0.020124921	0.019356399	0.037479508	0.031100941	0.068718742	-0.000310453	0.040371119
Z001E0195	0.050954365	0.027105825	0.038158945	0.034826554	0.02616787	0.03350704	0.021002072	0.04756021	0.095410608	0.054089673
Z001E0196	0.020066834	-0.008901421	0.009922497	-0.005205993	-0.012184413	-0.023026564	0.00097982	-0.01644314	-0.058024471	-0.02378424
Z001E0197	0.031428726	-0.01613923	0.040357959	0.022206525	0.009688444	-0.003827983	0.028305542	0.055401634	0.053545121	0.001406189
Z001E0198	0.002310181	0.01891083	-0.043689698	0.002699237	0.000663257	-0.037610059	0.044439999	-0.045997177	0.055881007	-0.015812505
Z001E0199	-0.039571924	0.002906206	-0.013099556	-0.014697583	-0.002213426	-0.036315971	-0.008179898	0.047343255	0.037687846	-0.022462633
Z002E0001	-0.021252438	-0.02415866	-0.079055016	-0.104238488	0.013050852	-0.036524435	-0.052828537	-0.05228839	-0.018352104	-0.056499234
Z002E0002	0.016722985	-0.000926039	-0.028268188	0.050706992	0.06629802	-0.009607798	0.016866115	0.058668402	0.070910605	0.009361173
Z002E0003	-0.068470127	-0.063240152	-0.051216643	-0.047455477	-0.08741907	-0.020825281	-0.084983478	-0.096549668	-0.058987555	-0.002145621
Z002E0004	0.122111874	0.183393608	0.198143665	0.148061865	0.118292612	0.164598723	0.204634186	0.105815832	0.08536378	0.093869426
Z002E0005	-0.134330441	-0.168553749	-0.102374419	-0.165444146	-0.072006944	-0.142746382	-0.15404566	-0.163359904	-0.106038448	-0.155161815
Z002E0006	-0.072770253	-0.100809592	-0.087969965	-0.054363409	-0.133048018	-0.05368678	-0.063874576	-0.089493017	-0.069548063	-0.12691477
Z002E0007	-0.003358262	-0.022704251	-0.033702013	-0.020511428	-0.100277793	-0.056779136	-0.068678461	-0.074219885	-0.043942247	-0.075221688
Z002E0008	0.094588109	0.04841567	0.109193678	0.116321465	0.112348408	0.090846955	0.105029575	0.04768535	0.089498522	0.104448445
Z002E0009	-0.010210879	0.033001892	0.005191599	-0.001707112	0.023924041	0.015725138	0.026196537	-0.028446043	0.020499149	-0.007021704
Z002E0010	-0.045996625	-0.041359355	-0.049246222	-0.014707889	-0.022727142	-0.059631679	-0.072856898	-0.06180048	-0.040864608	-0.062835481
Z002E0011	-0.099582376	-0.097528371	-0.072302542	-0.082234504	-0.095771214	-0.112032319	-0.043440546	-0.054800694	-0.098222832	-0.049398005
Z002E0012	-0.008865256	-0.015568296	-0.034857874	0.028311799	-0.042857636	-0.061823442	0.012089949	0.022134571	0.025316484	-0.03978448
Z002E0013	-0.06251059	-0.049416708	-0.082570941	-0.09255302	-0.113684495	-0.062372069	-0.082926659	-0.025936774	-0.085501116	-0.120787967
Z002E0014	-0.094825006	-0.138045732	-0.142517327	-0.076917481	-0.186023219	-0.101524704	-0.11924981	-0.146379109	-0.136437933	-0.158867307
Z002E0015	-0.010292653	-0.018699721	-0.028865411	0.018724455	0.038960077	0.018692369	-0.039943037	0.016623606	-0.006080314	-0.032416419
Z002E0016	0.098396616	0.124468952	0.098962012	0.094779667	0.078746302	0.139869902	0.086004069	0.085799289	0.065417189	0.105136633
Z002E0017	0.110864338	0.125498142	0.129279818	0.108304089	0.154416936	0.109701972	0.148032289	0.094643089	0.154683583	0.087433815
Z002E0018	0.106974838	0.083740369	0.06184378	0.051040101	0.00964096	0.056335507	0.069862548	0.070423608	0.09082033	0.03960759
Z002E0019	0.017053063	-0.000151474	-1.08108E-05	-0.004629629	0.005698623	-0.037961732	-0.011286353	-0.039505083	0.014533291	-0.021555158
Z002E0020	-0.003957335	-0.006321593	-0.014073602	-0.046994972	-0.044282824	-0.026099188	-0.01279347	-0.039228213	-0.029972571	0.003560222
Z002E0021	-0.071011305	-0.090666841	-0.015517167	-0.075436531	0.020820838	-0.052707674	-0.02452989	-0.027612201	-0.120349274	-0.066279171
Z002E0022	0.04063561	0.044200137	0.034536933	0.096485859	0.110508463	0.02548722	0.044979712	0.016303376	0.07985898	0.034781775
Z002E0023	-0.062502452	-0.058259591	-0.023039057	-0.048813866	-0.136504241	-0.033203512	-0.032494751	-0.072153752	-0.053859808	-0.082519252
Z002E0025	-0.009942035	-0.00070887	-0.031588277	-0.056081549	0.045014791	0.024911825	0.048891102	-0.029702501	0.008438656	-0.044347999
Z002E0026	-0.013396568	-0.013231277	-0.028447428	-0.043376086	0.018277719	-0.032690847	-0.040620694	0.013262148	-0.026696115	0.032604042
Z002E0027	-0.023955905	0.006488073	0.020756885	-0.004350498	0.048563327	-0.039110573	-0.041539009	0.021742732	0.039933828	0.026603161
Z002E0028	-0.098696631	-0.096235606	-0.14606495	-0.119432285	-0.104632765	-0.098416422	-0.093879086	-0.076134456	-0.065654484	-0.074462995
Z002E0029	0.018345185	0.017307608	0.034400804	0.029142258	-0.03402197	-0.025935781	-0.02555486	-0.042727427	-0.019912259	0.032869047
Z002E0030	0.138238164	0.154674236	0.112607063	0.128126548	0.123991443	0.15614	0.185397918	0.168586829	0.110042757	0.094321366
Z002E0031	-0.038434311	-0.065047482	-0.045980113	-0.068484465	-0.057285223	-0.037725427	-0.083263656	-0.07641456	-0.057173412	-0.047629444
Z002E0032	0.004301044	-0.029837064	-0.050690648	-0.014263106	0.063438067	0.020290719	-0.020897273	-0.028769368	-0.026352124	-0.009528845
Z002E0033	-0.037447597	-0.078289	-0.092763811	-0.041939468	-0.025606225	-0.08172521	-0.058865342	-0.058398886	-0.026888261	-0.078695504
Z002E0034	0.088154035	0.077283855	0.09106497	0.08209976	0.073541882	0.06671186	0.073882149	0.081447104	0.084795356	0.086311886
Z002E0035	-0.014775984	-0.041675906	-0.073057794	0.014744121	-0.03796883	-8.34554E-05	-0.025595801	-0.051266563	-0.007750992	-0.004712609
Z002E0036	-0.014234703	-0.007924656	0.037726652	-0.007867135	0.065687935	0.018331528	-0.035831637	-0.029309309	0.026815049	0.036286931
Z002E0037	0.092544002	0.143295367	0.09942022	0.170622589	0.164453569	0.093473024	0.1681208	0.110245173	0.081479609	0.138883807
Z002E0038	-0.031892546	-0.025067631	-0.062724615	-0.040738998	0.006681245	-0.015577582	-0.015781471	-0.007302377	-0.01644302	-0.052193779
Z002E0039	-0.01268075	-0.043983949	-0.054299103	-0.013396856	-0.055418605	-0.01284063	-0.052271507	-0.029697808	0.023308507	-0.048902836
Z002E0040	-0.038907977	-0.036389575	-0.055183221	-0.026444654	-0.026653609	-0.058048392	-0.053854659	-0.016376816	-0.055878241	-0.015226686
Z002E0041	0.228320599	0.218401091	0.145446632	0.18400604	0.136570027	0.156944295	0.150869153	0.205309368	0.168945908	0.192157052
Z002E0042	0.138894071	0.145734697	0.116080872	0.077832637	0.086012079	0.135924308	0.161292604	0.079140262	0.041392132	0.139871995
Z002E0043	-0.026636905	-0.013635522	0.002582191	0.005669565	0.028279028	0.013378673	-0.060127501	-0.045696284	0.002152118	0.02862373
Z002E0044	0.019072739	0.017773664	-0.009050781	0.013324159	0.087188149	0.015601833	0.051328399	0.005022276	0.056121445	0.068846361
Z002E0045	-0.125494657	-0.087384976	-0.086467399	-0.120895572	-0.157512268	-0.093608738	-0.089716954	-0.079555405	-0.081416689	-0.084188352
Z002E0046	-0.030618894	-0.037047764	0.001397613	-0.018828722	-0.082775663	-0.000944157	0.020304685	-0.065820217	-0.069248692	-0.018702991
Z002E0047	-0.021265981	-0.040744865	-0.07352278	0.013611998	0.008235383	0.002396089	0.001443539	-0.061524424	-0.080586256	-0.060468359
Z002E0048	-0.04050747	-0.019034031	0.010055677	-0.069531029	-0.046721322	-0.051301327	-0.047432615	-0.03394588	-0.058607603	-0.02261663
Z002E0049	-0.009236457	-0.033759871	-0.008426672	-0.01555956	-0.074230274	-0.026096593	-0.061247931	0.005533521	-0.060894655	-0.092205925
Z002E0050	0.000602191	-0.018311055	-0.000505932	-0.003019778	-0.018967906	-0.006564219	-0.031027829	0.047670976	0.012615067	0.010476058
Z002E0051	-0.020590341	-0.028066735	0.011023646	-0.016074016	0.01941322	-0.030232374	0.026118936	-0.000294999	-0.104205012	-0.002672934
Z002E0052	0.099731298	0.078452337	0.07403092	0.084900906	0.16281224	0.103957994	0.091711344	0.109884239	0.104047811	0.136953021
Z002E0053	-0.03733339	0.011993309	0.041118799	-0.02597175	0.041439008	0.015811807	0.030583802	-0.01407072	0.004928693	0.029946489
Z002E0054	-0.141570118	-0.125834087	-0.156871179	-0.157092295	-0.159666937	-0.09013648	-0.160232892	-0.153807616	-0.116135472	-0.10167339
Z002E0055	-0.06464699	-0.027574403	-0.090815426	-0.060643642	-0.076068842	-0.036085888	-0.069807768	-0.007149111	-0.015183442	-0.032772353
Z002E0056	0.010187536	0.013713725	-0.003723915	-0.016105997	-0.026854676	0.031443532	0.03222817	0.023723055	-0.004520622	-0.019703736
Z002E0057	0.101810498	0.123140057	0.141064055	0.084617762	0.178278211	0.08510256	0.098880707	0.145102437	0.171816742	0.156276786
Z002E0058	-0.111111844	-0.134492421	-0.149152005	-0.124067501	-0.176803881	-0.121558499	-0.124986214	-0.073894225	-0.12893878	-0.145902877
Z002E0059	-0.02133242	-0.039230983	0.011102421	-0.051107041	-0.062274804	-0.002896114	-0.055036426	-0.018740239	0.002362171	-0.059190246
Z002E0060	-0.283827547	-0.260212044	-0.227927608	-0.217096345	-0.260615191	-0.246785875	-0.299467412	-0.232728056	-0.310139305	-0.27655976
Z002E0061	-0.041151938	-0.039079928	-0.017852007	-0.054993366	-0.076300385	-0.066325511	-0.042328415	-0.007652385	-0.025729027	-0.058771614
Z002E0062	-0.106768532	-0.071190694	-0.07022911	0.020862239	-0.104641944	-0.08057041	-0.101489823	-0.028247743	-0.032788907	-0.027494981
Z002E0063	0.131623788	0.121542954	0.144770981	0.099987901	0.170429384	0.120102915	0.121097093	0.17624954	0.127692772	0.076225524
Z002E0064	-0.078178562	-0.071624629	-0.112684725	-0.096367379	-0.047325377	-0.066203402	-0.095173413	-0.051302746	-0.04125935	-0.057168138
Z002E0065	-0.057065186	-0.058890902	-0.063369834	-0.050152781	-0.023482416	-0.080334039	-0.069735709	-0.078224914	-0.036639474	-0.069626846
Z002E0066	-0.028058148	-0.013098298	-0.032910442	-0.051306104	0.043663046	-0.03355806	-0.008476035	-0.009570614	0.014034531	-0.042697407
Z002E0067	-0.098802974	-0.091975018	-0.115730069	-0.091736987	-0.017763003	-0.094435703	-0.098721779	-0.103281179	-0.109068436	-0.140831964
Z002E0068	-0.018433957	0.004539669	-0.022092768	0.038850362	0.018584447	-0.019897843	-0.017460933	-0.037498228	-0.04178979	-0.033506553
Z002E0069	-0.149811469	-0.170165561	-0.140383149	-0.179621403	-0.194812371	-0.154357571	-0.095204951	-0.157314209	-0.133604918	-0.181276749
Z002E0070	0.04347065	0.062561469	0.060526599	0.081327963	0.099585316	0.012791649	0.042932778	0.027130545	0.083247033	0.08773874
Z002E0071	0.06374919	0.050867443	0.083737438	0.052312674	0.100860373	0.041560579	0.078599169	0.026374182	-0.004811212	0.065790779
Z002E0072	-0.053135869	-0.045227895	-0.010654008	-0.014066656	-0.036057171	-0.049473693	-0.028940388	-0.031914391	0.01127119	-0.046382435
Z002E0073	-0.001924453	0.00202767	0.04631081	0.032651505	-0.007663311	0.03774925	-0.011967503	0.046900045	-0.012047323	0.031234924
Z002E0074	-0.026954582	0.020638627	0.027243149	0.043759507	-0.027834584	-0.012098517	0.036321292	0.043465302	0.06013497	0.040117386
Z002E0075	-0.007118249	-0.009509458	-0.047477553	-0.007943537	-0.065190942	0.009426109	-0.021828148	-0.049662688	-0.058634964	-0.048942821
Z002E0076	0.10239094	0.073411079	0.091873075	0.007239689	0.125767103	0.087593793	0.087291386	0.072919168	0.089860752	0.106392189
Z002E0077	-0.043719993	-0.035457474	-0.047081043	-0.015348591	0.003462914	-0.060483225	-0.030453424	-0.050682578	-0.02307562	-0.076156605
Z002E0078	0.014253174	-0.021429045	-0.04439507	-0.056041007	-0.072322017	-0.028812022	-0.022088541	-0.040789821	-0.042207714	-0.031427611
Z002E0079	-0.160769241	-0.093251911	-0.171300749	-0.151205238	-0.129915807	-0.086941882	-0.087763905	-0.098119405	-0.150354124	-0.149917229
Z002E0080	-0.083812404	-0.057243654	-0.073230026	-0.078817744	-0.137331823	-0.112823983	-0.075610379	-0.087704486	-0.053696956	-0.116342186
Z002E0081	-0.081073049	-0.111732133	-0.034019863	-0.037233248	-0.140452727	-0.073103225	-0.112095732	-0.101061918	-0.075386733	-0.135213906
Z002E0082	-0.013816532	-0.022584414	-0.050017868	-0.003425206	-0.064924289	-0.002419685	0.016384176	-0.008371217	-0.000827328	-0.050495858
Z002E0083	-0.080384378	-0.130543227	-0.12936283	-0.078260547	-0.127596422	-0.107279861	-0.092166809	-0.08359313	-0.135425766	-0.060104864
Z002E0084	0.049924752	0.069978044	0.060662124	0.105246607	0.046043234	0.03072819	0.067905382	0.079626278	0.032011043	0.071785769
Z002E0085	0.008369498	-0.042451639	-0.047114583	0.038318832	-0.059266042	-0.039774471	0.017610241	-0.050670508	-0.051808553	0.003493168
Z002E0086	-0.109274324	-0.096389006	-0.120579599	-0.178494031	-0.12680989	-0.07912061	-0.122905924	-0.144427321	-0.084635582	-0.098940506
Z002E0087	0.026891179	0.050099684	0.06244981	0.006657614	0.011933218	0.054520947	0.075515956	0.004859489	0.092413495	0.058139749
Z002E0088	0.071917096	0.062644131	0.09716175	0.055424778	0.051826687	0.030863567	0.104513839	0.094109759	0.041725701	0.1016801
Z002E0089	-0.16493614	-0.125979024	-0.075697712	-0.156668992	-0.120454201	-0.083581854	-0.164634235	-0.144896994	-0.078382987	-0.110545525
Z002E0090	0.00814165	0.001270175	-0.00441882	0.04112328	0.032423135	0.010353639	0.005165047	0.013961882	0.027907141	0.041698273
Z002E0091	0.007498387	0.007601331	0.016218226	0.04487219	-0.017909905	-0.006266331	0.074923696	0.03095662	-0.015075953	0.018314258
Z002E0092	-0.002017152	-0.038958111	-0.025955886	-0.031320897	-0.043612606	-0.050094603	-0.070925867	-0.062456958	-0.027358506	-0.006513084
Z002E0093	0.050928725	0.047908693	-0.017271332	0.068863407	0.067286003	0.026818473	0.033662212	0.025720808	0.026837162	0.025470003
Z002E0094	-0.179082536	-0.148140897	-0.130287532	-0.133220742	-0.104758746	-0.16528671	-0.181007908	-0.180188152	-0.186680915	-0.147126415
Z002E0095	0.046834401	0.041928211	0.02385543	0.045669241	0.052423193	0.026831015	0.014482754	0.053854944	0.05819756	0.060954544
Z002E0096	0.01255083	0.032963046	0.00549483	0.047160759	-0.001074104	0.032162414	0.055489223	0.04153434	0.046533275	-0.004125983
Z002E0097	-0.04002337	-0.029423445	-0.015860763	0.022621228	-0.035592162	-0.035537693	-0.029002498	0.013218681	-0.023358088	-0.020093548
Z002E0098	0.096332527	0.129058223	0.047244154	0.075129681	0.140901233	0.072878957	0.144585184	0.071036506	0.13317511	0.120548273
Z002E0099	0.125144756	0.129093926	0.138406111	0.069510882	0.097443905	0.167043728	0.095815595	0.112360617	0.159327596	0.130479961
Z002E0100	0.11310819	0.068942345	0.053622578	0.084668829	0.121811998	0.059635115	0.145891803	0.07122268	0.055141131	0.105359349
Z002E0101	0.078413068	0.095770613	0.055342194	0.077514677	0.146612905	0.109064571	0.061525506	0.104846002	0.050085156	0.088762999
Z002E0102	-0.004696808	0.01873774	-0.014609205	-0.031423268	-0.034335136	-0.024322438	0.000729649	-0.042121445	-0.044367901	-0.013706203
Z002E0103	-0.163045907	-0.178746384	-0.149386395	-0.218032553	-0.192121077	-0.170267473	-0.147870248	-0.184266035	-0.213451711	-0.133245837
Z002E0104	-0.041255383	-0.066037361	-0.083343543	-0.080282161	-0.114447447	-0.058214632	-0.028595128	-0.015789183	-0.029496974	-0.01614422
Z002E0105	0.090525853	0.113238801	0.117538165	0.120531352	0.054326917	0.058504461	0.071519421	0.039789986	0.103981444	0.046973629
Z002E0106	-0.092048145	-0.077979518	-0.066495734	-0.08338089	-0.117283591	-0.117554548	-0.049268935	-0.107083971	-0.08497995	-0.053701755
Z002E0107	0.012728867	0.017249679	0.062030441	0.084029162	0.054346043	0.047689045	0.023183164	0.053489104	-0.010803173	0.037968012
Z002E0108	0.012561219	0.036282917	0.03621771	-0.013018122	-0.012631135	-0.007857686	-0.016344003	0.035116156	-0.008341912	0.028183039
Z002E0109	0.005732802	0.043972887	0.054723701	0.076758335	-0.005770348	0.04480335	0.035966171	-0.002802304	0.014345602	-0.019911407
Z002E0110	-0.004382238	0.004539215	0.013019255	0.017653019	-0.0493825	0.015304758	-0.000276495	0.039832143	0.03718236	0.017566173
Z002E0111	-0.033214192	-0.041162075	0.010030066	-0.093063308	-0.025065052	-0.017833149	-0.006478358	-0.053378792	0.016167398	0.013246845
Z002E0112	0.109445869	0.108739192	0.101944813	0.114692515	0.1806141	0.093549974	0.148659426	0.108082715	0.127466787	0.069451262
Z002E0113	0.009931861	0.027000237	0.020433443	0.042678183	0.064808278	0.037747237	-0.012860863	0.036346655	-0.032735403	0.027188781
Z002E0114	0.037001574	0.047957202	0.050837083	0.070983683	0.025515581	0.057956523	0.088898664	0.078055232	0.082592564	0.048532235
Z002E0115	0.002989838	0.010406817	0.058759526	-0.011618254	0.068058213	0.034722027	0.042951006	0.014854486	0.036302896	0.035885412
Z002E0116	0.027317689	0.007139594	-0.008225687	-0.017773185	0.057535177	0.038317072	-0.001573216	0.013809105	0.036491857	0.020582046
Z002E0117	0.082970289	0.061111965	0.071412386	0.10212325	0.037326564	0.095059949	0.085088996	0.124694063	0.109191182	0.108667772
Z002E0119	-0.061273212	-0.025707883	-0.079793973	-0.009254039	-0.057576272	-0.017348826	0.00799596	-0.008009279	-0.021265112	-0.069103469
Z002E0120	0.015664358	0.051488838	-0.026569	0.046100099	0.0847098	-0.007626249	0.011693955	-0.007129341	0.057926838	0.009454776
Z002E0121	-0.018511217	-0.037767852	-0.030771169	-0.057610085	-0.015820273	-0.040049426	-0.069229588	-0.030889655	-0.014794152	-0.028693231
Z002E0122	0.084310512	0.070143633	0.120143354	0.032851104	0.113177479	0.048324327	0.036720829	0.096341675	0.100269907	0.051244913
Z002E0123	-0.111039637	-0.060912437	-0.105026452	-0.086943469	-0.128996642	-0.10700926	-0.06496699	-0.061321552	-0.073094933	-0.127365492
Z002E0124	0.054439515	0.076805661	0.07448123	0.07880657	0.091585622	0.052179955	0.043101947	0.036132589	0.057786703	0.035123878
Z002E0125	-0.066762221	-0.108373375	-0.062476242	-0.105665143	-0.124224414	-0.066026933	-0.078409362	-0.067939902	-0.103411229	-0.139879339
Z002E0126	-0.154534201	-0.176042028	-0.13320954	-0.139224558	-0.125884517	-0.168134061	-0.160056708	-0.171584556	-0.101016548	-0.123924807
Z002E0127	0.282119711	0.29394636	0.278511652	0.264180308	0.315799506	0.252730191	0.299816226	0.30154544	0.316518991	0.253079179
Z002E0128	-0.071697602	-0.093686347	-0.070924171	-0.094954631	-0.118137286	-0.115697753	-0.067054323	-0.115387189	-0.064160513	-0.082401977
Z002E0129	0.000342304	0.017336935	0.039457414	-0.010750263	-0.020840647	0.002007657	-0.017519789	0.045187266	-0.010112214	0.033228194
Z002E0130	-0.249912028	-0.234824208	-0.262046188	-0.296165658	-0.182170827	-0.216925033	-0.250123846	-0.226887312	-0.260581412	-0.219700773
Z002E0131	-0.075116796	-0.043133696	-0.060416863	-0.063206809	0.012493695	-0.03310127	-0.053920673	-0.047292512	-0.091538588	-0.046878808
Z002E0132	0.108073004	0.122306612	0.138462167	0.157490078	0.08769326	0.088475356	0.123228009	0.119877784	0.045302955	0.101323737
Z002E0133	0.041347311	0.085976662	0.054360951	0.022377315	0.069974251	0.051662731	0.102498013	0.015612823	0.03576896	0.097678386
Z002E0134	0.000299902	0.01109158	-0.040595137	0.027310455	-0.030073304	0.001989031	0.012762965	-0.018774899	-0.067430381	-0.046039488
Z002E0135	0.042469023	0.024570456	0.005866604	-0.024309411	-0.016716511	0.000201886	0.023023369	0.021916758	0.060030624	0.040947363
Z002E0136	-0.08658	-0.089724102	-0.039156016	-0.094678923	-0.016848421	-0.085547347	-0.087749199	-0.106080327	-0.096473339	-0.026061714
Z002E0137	0.066437077	0.064253918	-0.016416022	0.048326252	0.001805774	0.024847658	0.044742281	0.013073237	0.034825794	0.012273746
Z002E0138	0.048654087	0.024854747	0.068095908	0.048082731	0.034448214	0.033404931	-0.017260873	-0.015857616	-0.030589271	0.02285314
Z002E0139	0.152307923	0.098907564	0.148794648	0.123516246	0.100525611	0.087593195	0.104612076	0.079224452	0.134944823	0.183188483
Z002E0140	0.070050231	0.060398426	0.013991517	0.027363762	0.007309105	0.019435313	0.027026307	0.047744548	0.007946529	0.04177161
Z002E0141	0.158544061	0.135301099	0.092621306	0.104535994	0.096340316	0.13967199	0.085619378	0.139300577	0.176891028	0.15653355
Z002E0142	0.382060476	0.342883449	0.396602436	0.387294288	0.327250736	0.386572372	0.318420178	0.393831703	0.420112847	0.393837742
Z002E0143	0.043558203	0.053782473	0.024070696	0.045630578	0.104139175	0.063713143	0.059293219	0.008938836	0.078628867	0.038061112
Z002E0144	-0.051701215	-0.043579667	-0.066437531	0.010173107	-0.008797403	-0.02329067	-0.082952024	-0.022930397	-0.037257737	-0.082186357
Z002E0145	0.046836353	0.035839216	0.034968201	0.06183727	-0.022627297	0.065093941	0.014440474	0.026173097	0.056203287	0.034618523
Z002E0146	-0.065596837	-0.060567304	-0.056704358	-0.071907273	-0.040916112	-0.053787244	-0.099573064	-0.031856995	-0.053061259	-0.129191459
Z002E0148	0.016438957	0.016765884	-0.026943698	0.031243831	-0.012549238	-0.009452548	-0.01599381	-0.013685969	0.045480335	0.037025392
Z002E0149	0.008064388	0.029549057	0.039161577	-0.029527712	-0.011485698	0.054009191	0.062128306	0.04906772	-0.034548763	0.042087292
Z002E0150	-0.038172934	-0.047776613	-0.020761861	-0.013816449	-0.008681996	-0.01717476	-0.014429682	-0.062107349	-0.077426051	-0.083432328
Z002E0151	0.076556777	0.077709269	0.085594899	0.122290146	0.123487983	0.074745628	0.116332425	0.059039327	0.026933438	0.057889086
Z002E0152	-0.17694712	-0.177437774	-0.186999013	-0.097526618	-0.192525238	-0.189525861	-0.198820736	-0.175823735	-0.165303316	-0.132785451
Z002E0153	0.114517278	0.133002599	0.166784216	0.124287945	0.191975882	0.103903429	0.147260658	0.157108063	0.150687898	0.096649395
Z002E0154	0.097128989	0.073898268	0.054043636	0.094436168	0.065485122	0.102795938	0.059596286	0.112203013	0.075100655	0.107468533
Z002E0155	-0.155509786	-0.146520282	-0.123306206	-0.145114258	-0.166964826	-0.111736432	-0.17132173	-0.114066819	-0.175341018	-0.119665889
Z002E0156	-0.02884171	-0.042421452	0.028664769	-0.012400057	-0.048281896	-0.000267265	-0.059177757	-0.046510334	0.004057004	-0.03567367
Z002E0157	-0.050923023	-0.009336405	-0.047028263	-0.086118944	0.015952404	-0.056497564	-0.070345328	-0.076888014	-0.031465261	-0.057291014
Z002E0158	-0.015665647	-0.040042341	-0.007702925	-0.046966288	0.020826683	-0.039463926	-0.040775216	-0.005599839	-0.137752497	-0.075578844
Z002E0159	0.133500226	0.103454045	0.134244592	0.078091562	0.168248363	0.101112242	0.131528139	0.092524387	0.100244982	0.137165761
Z002E0160	0.211178118	0.165198357	0.18643528	0.19908671	0.128925127	0.173096131	0.176841872	0.200319125	0.190889483	0.139523848
Z002E0161	-0.04387208	-0.046597716	-0.063500539	0.003183844	0.027737666	-0.030825332	-0.00774129	-0.066876358	-0.023490139	-0.03484837
Z002E0162	-0.032038304	-0.009709348	-0.02848075	-0.000867973	-0.034154278	0.024537523	-0.022250325	-0.057623313	-0.044584694	0.02533166
Z002E0163	0.11602055	0.095889399	0.09750055	0.11444533	0.089265297	0.101224618	0.083053435	0.107961063	0.060283199	0.113555017
Z002E0164	-0.019228231	0.011947424	0.018289894	0.001578689	0.05559328	0.024681676	-0.001767426	0.02825517	-0.045538006	0.014199648
Z002E0165	0.021276319	0.029388869	0.070059589	0.094043112	0.10459298	0.041221803	0.06483743	0.043703953	0.008570583	0.061820296
Z002E0166	0.010581731	0.00877388	-0.002063969	0.033728034	-0.004463938	0.02870884	-0.016820899	-0.027173464	0.049863481	0.030536872
Z002E0167	0.240306858	0.275044925	0.21815627	0.190022086	0.189794041	0.20957783	0.201155901	0.185574716	0.229229754	0.258747883
Z002E0168	0.016002674	0.072796003	0.018655119	0.00380375	0.105418557	0.011190377	0.045302516	0.004203148	0.069245331	0.029739195
Z002E0169	-0.012112836	-0.000818641	-0.014819932	-0.020135003	0.018378413	0.031796449	-0.053811762	-0.049887717	-0.044619558	-0.001700568
Z002E0170	-0.113124156	-0.116510219	-0.103311245	-0.151744061	-0.102323409	-0.10551833	-0.103832031	-0.088334272	-0.118311901	-0.109924188
Z002E0171	0.109172254	0.111442767	0.097870619	0.114870044	0.166750414	0.14351151	0.097766742	0.071389408	0.117072185	0.180693443
Z002E0172	0.09131177	0.080048005	0.148185586	0.15013923	0.040878742	0.058959742	0.13054918	0.110473129	0.133965749	0.128214459
Z002E0173	-0.02558231	-0.033102247	-0.007228975	-0.051138767	-0.039942821	-0.043344199	0.010766603	0.004225058	-0.04071034	0.008891249
Z002E0174	-0.157897928	-0.187608692	-0.150393978	-0.232741504	-0.123213432	-0.163028261	-0.201745074	-0.146417247	-0.264271007	-0.222235904
Z002E0175	0.105992342	0.077160057	0.100213711	0.066085075	0.084098641	0.091347223	0.103438567	0.139101488	0.137863657	0.113416757
Z002E0176	-0.084496295	-0.095859962	-0.075731877	-0.07348081	-0.032321436	-0.063779731	-0.053470534	-0.04630338	-0.078876793	-0.159221125
Z002E0178	0.051203736	7.37536E-05	0.02144554	0.00661844	-0.026292676	0.043116208	-0.016198636	0.032391871	-0.050460447	-0.050866492
Z002E0179	0.047188341	0.0326212	0.046310135	0.014362899	0.01360429	0.035515506	0.06228775	0.095330046	0.089963922	0.014510628
Z002E0180	0.097967849	0.035413912	0.022584422	0.087073872	0.078035634	0.057216953	0.018805413	0.078763815	0.03394232	0.061138483
Z002E0181	0.02974894	0.045962169	0.063631173	0.088285147	-0.006855331	-0.005950486	-0.016990656	0.06489278	0.072595447	0.013239473
Z002E0182	0.201678434	0.177091698	0.213866631	0.169783344	0.122104535	0.201282046	0.186896211	0.155503787	0.261122563	0.157644921
Z002E0183	-0.041185418	-0.027801894	-0.074028595	-0.042406864	-0.070102975	-0.05566937	0.01329899	-0.004470773	-0.06436797	-0.011231635
Z002E0184	-2.72657E-05	0.02678378	0.048306521	0.032847949	-0.0310471	0.005262572	-0.017281004	-0.000106661	0.027966847	-0.003228474
Z002E0185	-0.010341352	-0.010827124	-0.038515179	0.031722856	-0.066145607	-0.022459812	-0.018414343	-0.015998477	0.035368827	0.033836679
Z002E0186	-0.109402577	-0.102926131	-0.125413833	-0.128273439	-0.151688006	-0.091513106	-0.081678108	-0.146881249	-0.137985899	-0.079066567
Z002E0187	-0.063609758	-0.034253445	-0.063791918	-0.068025182	-0.118574282	-0.031836005	-0.033898379	-0.015413742	-0.038294411	-0.064736186
Z002E0188	-0.041158581	-0.067595978	-0.036041982	-0.019097616	0.022000584	-0.057698299	0.029690243	0.002093541	-0.04041067	-0.000667081
Z002E0189	-0.015653301	-0.024609691	0.023789348	-0.045282586	-0.070027933	-0.030603241	0.000826092	0.032513799	-0.006181877	-0.051550589
Z002E0190	-0.168992372	-0.210057713	-0.227171528	-0.236673524	-0.213121924	-0.151719882	-0.192239104	-0.211625835	-0.159368377	-0.173460623
Z002E0191	0.080836826	0.034961552	0.084546198	0.028723213	0.104077934	0.089125302	0.087781344	0.092809807	0.013313677	0.004213667
Z002E0192	0.041391746	0.033458898	0.011706235	0.037120462	0.071245632	0.059162101	0.01365911	0.066474466	0.067481685	0.059772305
Z002E0193	-0.179973947	-0.191975514	-0.178840499	-0.220110103	-0.126196306	-0.205933446	-0.192916482	-0.140429992	-0.153273192	-0.19867574
Z002E0194	0.013221091	0.027049981	0.001926033	0.023127449	-0.013028447	0.015832984	-0.027093303	0.00386884	0.057958897	0.033255486
Z002E0195	0.027325694	0.03006429	0.058080639	0.000222791	-0.013399405	0.00404951	0.021314803	-0.001495938	0.005826683	0.056280294
Z002E0196	0.098268632	0.048374942	0.133557982	0.078798253	0.054682917	0.054636792	0.131867417	0.060783318	0.101275564	0.145643994
Z002E0197	-0.035164728	-0.031120127	-0.065126502	-0.037605248	-0.047328716	-0.013104325	0.013957371	9.10653E-05	-0.002150308	-0.004076876
Z002E0198	0.115922813	0.116276936	0.1411258	0.128634743	0.066943705	0.122624092	0.084281507	0.065113695	0.072141964	0.096688231
Z002E0199	-0.000614434	0.012867352	0.02795919	-0.033128151	-0.048355502	0.018334708	-0.030598145	0.006352199	-0.049233626	-0.046279245
Z002E0200	-0.06503551	-0.021519102	-0.037695845	0.016784913	-0.05877338	-0.008985359	-0.044125878	-0.007327005	-0.063554965	-0.016944465
Z003E0001	0.045542139	0.034623631	0.051277622	0.05817768	0.088836467	0.045533771	0.071455071	0.063746183	0.07514089	0.037521328
Z003E0002	0.08837971	0.059823601	0.074562426	0.117402221	0.052906452	0.089329011	0.094504625	0.078081748	0.065011876	0.112439599
Z003E0003	-0.058585143	-0.044572798	-0.077586917	-0.039465952	-0.045628103	-0.060287567	-0.047542583	-0.051758761	-0.011737552	-0.04154071
Z003E0004	0.149629353	0.10708244	0.145587401	0.121818747	0.118510578	0.09258275	0.080845387	0.108789137	0.078359635	0.124655973
Z003E0006	0.19137951	0.142429019	0.175638667	0.145249647	0.138137958	0.097859968	0.103622094	0.121931268	0.142308556	0.118146555
Z003E0007	-0.074273303	-0.030602591	0.024574617	-0.048362245	-0.04676657	-0.023376848	-0.00224857	-0.005540293	-0.049018821	-0.026583
Z003E0008	0.012604718	-0.064796891	-0.069971282	-0.090182503	-0.052006733	-0.047424282	-0.066855184	-0.038297293	-0.014771496	-0.02278067
Z003E0009	-0.023831372	0.040229742	0.088664222	0.060625952	0.041280328	0.052020884	0.042652709	0.042656119	0.043047515	0.058785151
Z003E0010	-0.043222587	0.030795016	0.043950934	-0.004598966	0.019706757	0.026401547	0.020598811	0.023683628	0.037090514	0.014418112
Z003E0011	0.035391922	0.026232577	0.015044112	0.028235175	0.01275343	0.013251732	0.02535964	0.000191668	-0.024064662	0.015976279
Z003E0012	0.109223612	0.095849465	0.126180496	0.058925096	0.088917751	0.096144754	0.098543272	0.088612811	0.071270042	0.084453433
Z003E0013	0.036304605	0.022104806	0.004847755	0.008012854	-0.0230891	-0.041323377	-0.047967582	-0.034639385	-0.007642638	-0.031765238
Z003E0014	0.09058733	0.057410109	0.016004516	0.011006367	0.040670552	0.056758941	0.059063858	0.048080752	0.077786362	0.044155806
Z003E0016	-0.023375334	-0.025165311	-0.018236126	-0.000454639	-0.03703985	-0.028402674	-0.002037923	-0.034376258	-0.055789462	-0.009893479
Z003E0017	-0.009763914	-0.054914144	-0.094723539	-0.05493171	-0.027486209	-0.053170655	-0.025230132	-0.036959292	-0.058642205	-0.024739419
Z003E0018	0.097839492	0.098416395	0.04954948	0.134409706	0.092108201	0.081688298	0.093386936	0.082526436	0.074249299	0.072593204
Z003E0019	-0.032239016	-0.026129057	-0.00655401	-0.002089659	-0.014603409	0.006471247	0.035375579	-0.003317637	-0.035024478	0.017387033
Z003E0020	0.065994955	-0.046551734	-0.018974488	-0.017425874	0.010314657	-0.012931798	0.003815514	0.007014741	-0.017225486	0.021308311
Z003E0021	-0.13552851	-0.075545493	-0.102009941	-0.103670888	-0.098624555	-0.107156577	-0.111784942	-0.086248558	-0.120295263	-0.080138318
Z003E0022	0.025196483	0.104831311	0.067623846	0.026111031	0.045225876	0.053876409	0.027615761	0.04628232	0.079541502	0.061591985
Z003E0023	0.042306925	0.060867968	0.052549988	0.034421638	0.00385635	0.040605139	0.036622447	0.032123005	0.059629637	0.037674245
Z003E0024	-0.018864184	0.045382448	-0.004941287	0.041223617	0.057257242	0.049609583	0.051225358	0.035789795	0.027652659	0.056398492
Z003E0026	-0.10787768	-0.041384452	-0.062699966	-0.073368899	-0.078767274	-0.060427993	-0.060948255	-0.075529592	-0.09189047	-0.102125615
Z003E0027	-0.173129044	-0.102856888	-0.085532671	-0.096395015	-0.077350776	-0.10878552	-0.08879996	-0.083283732	-0.065386718	-0.106369844
Z003E0028	-0.001198498	0.028269091	0.054795693	0.084443049	0.022525112	0.033049012	0.041655346	0.047429994	0.049749173	0.020025793
Z003E0029	-0.07637355	-0.058181625	-0.103159223	-0.038043657	-0.03518217	-0.050934995	-0.030453233	-0.03898529	-0.031605865	-0.065272199
Z003E0030	-0.017551828	0.026355638	0.010861135	0.054588613	0.047761299	0.031003322	0.057276302	0.045629019	0.065745836	0.069104041
Z003E0031	0.006518734	0.055710539	-0.010532965	-0.015430737	-0.020190016	-0.006846974	0.0143848	-0.014654384	0.013701601	0.01218173
Z003E0032	-0.064864068	0.083995051	0.004704132	-0.011991835	0.009884769	-0.00247767	-0.011789783	0.00189681	0.024417587	0.04016097
Z003E0033	0.107035573	0.149548973	0.095107721	0.131200865	0.115294812	0.085155648	0.10751259	0.107853657	0.070331614	0.142707375
Z003E0034	0.06496478	0.172141312	0.153224394	0.128797025	0.081614886	0.106119657	0.143161694	0.112722484	0.132349733	0.138609515
Z003E0035	0.153035009	0.159614214	0.155862405	0.209734086	0.171376789	0.144322751	0.142451666	0.15211095	0.16264351	0.137121426
Z003E0036	-0.054651615	-0.008809731	-0.024351477	-0.044842653	-0.002385451	-0.014024333	-0.002706028	0.001314696	-0.0293547	0.035357282
Z003E0037	0.187654872	0.100455726	0.117494088	0.107433689	0.121568157	0.131414172	0.145455291	0.123009495	0.106682337	0.13195449
Z003E0038	0.035885331	-0.021598613	0.017339035	-0.037678899	-0.012131231	-0.020965303	-0.050694374	-0.003573759	0.014068545	0.003274249
Z003E0039	0.042569377	0.068456804	0.133418709	0.099179531	0.026465974	0.037843086	0.07718112	0.058263056	0.063413471	0.0567825
Z003E0040	-0.012640817	-0.005712293	-0.06134195	-0.048841462	-0.040100019	-0.021992406	-0.067664809	-0.039688413	-0.066401884	-0.03564662
Z003E0041	0.048800606	-0.07102071	0.021688568	-0.043189357	-0.046251597	-0.038930458	-0.032727715	-0.027124944	-0.010883535	-0.009968401
Z003E0042	-0.009737674	-0.033838038	0.029404177	0.005812038	0.025381379	0.040015245	0.037449372	0.022133278	0.047378642	0.000190028
Z003E0043	0.042676612	0.069249544	0.085333334	0.04595743	0.068666822	0.067374677	0.058250813	0.072913209	0.084466066	0.04536376
Z003E0044	0.037311235	-0.061655402	-0.0787212	-0.060052602	-0.048686439	-0.042301773	-0.072886734	-0.03847969	-0.016123962	-0.053437608
Z003E0045	0.079470307	-0.022868445	0.039905792	-0.005743449	0.013513306	0.021078694	-0.010478281	0.00892537	-0.018154815	0.036854063
Z003E0046	0.125264157	0.01959821	0.068899846	0.068661101	0.060905322	0.021669371	0.061009454	0.042853372	-0.009433823	0.023583289
Z003E0047	0.088752954	-0.045724358	-0.043725482	-0.030109847	0.001368446	0.009503046	0.010944589	-0.011074122	-0.031829932	-0.005556029
Z003E0048	0.073702951	0.109005734	0.109941063	0.11478272	0.138842256	0.119609911	0.125972932	0.124050961	0.100300054	0.153065697
Z003E0049	-0.136666104	-0.115690778	-0.063631867	-0.094937337	-0.112482893	-0.086900912	-0.104587308	-0.097575682	-0.084262469	-0.123419254
Z003E0050	-0.021752396	-0.031961135	-0.028615239	-0.059871896	-0.059656678	-0.043156327	-0.05981127	-0.06096342	-0.034936337	-0.093541277
Z003E0051	0.052253467	0.021971096	0.067754015	0.02969485	0.053921832	0.035876627	0.05499709	0.050401752	0.067483237	0.040359794
Z003E0052	-0.051683789	0.020692151	0.008158099	0.020919828	0.035837902	0.031085732	0.005462729	0.028723733	-0.001699546	0.007729436
Z003E0053	0.014419187	0.003322795	0.030838838	0.051469567	0.054658122	0.050910957	0.018710974	0.032405056	0.060333144	0.016411287
Z003E0054	-0.027328276	0.062138029	0.054633732	0.017511107	0.030908223	0.038382115	0.063991978	0.053670508	0.0617926	0.030186113
Z003E0055	0.12940378	0.130501958	0.056313775	0.138497032	0.145334835	0.114298695	0.104770573	0.132354404	0.143602499	0.096120091
Z003E0056	0.053101708	0.03942336	0.0553737	0.04991103	0.072010574	0.06623954	0.029707657	0.053526723	0.03831251	0.083928385
Z003E0057	0.124933096	0.073221992	0.117354844	0.112173526	0.120230207	0.109702282	0.137889981	0.116410304	0.124275161	0.137259326
Z003E0058	-0.169731025	-0.095832746	-0.155890078	-0.08475785	-0.085457635	-0.100113586	-0.098188619	-0.107577005	-0.09415531	-0.124619547
Z003E0059	-0.033769994	-0.041244796	-0.001700214	-0.041702524	-0.029898721	-0.043945424	-0.063095144	-0.031900099	-0.008200369	-0.041691691
Z003E0061	-0.101329929	-0.060930163	-0.073650951	-0.061050863	-0.104047029	-0.082747353	-0.070640723	-0.093367151	-0.115494936	-0.075517353
Z003E0062	0.068273362	0.03969027	0.069926151	0.099830564	0.035674878	0.038693724	0.053317203	0.04838629	0.06590696	0.088534355
Z003E0063	-0.015456075	0.042993176	-0.030703616	0.05228321	0.039179004	0.026830675	0.005206675	0.030215775	0.063755707	0.063437695
Z003E0065	0.108512259	0.101783778	0.15658124	0.04691968	0.095079868	0.082567597	0.092272822	0.103917559	0.114178058	0.091909718
Z003E0066	-0.035392628	-0.008454643	-0.03456228	0.021125951	-0.030696038	0.009243275	-0.038610995	-1.49551E-05	0.0098288	0.021364937
Z003E0067	0.084518145	0.052048871	0.041308721	-0.012086717	0.012799904	0.008767431	0.029052534	0.031672592	0.000239602	-0.012908667
Z003E0068	-0.022103737	-0.048836327	-0.011625477	0.011974385	-0.012917157	0.008742538	-0.028673733	-0.013394355	-0.024444076	-0.006383759
Z003E0069	0.140211827	0.135157103	0.076101473	0.082131204	0.056739104	0.051039306	0.058020965	0.075054984	0.100044774	0.075067657
Z003E0070	0.006027096	0.021098762	0.001543872	0.008125812	0.030800557	0.020589534	0.033829661	0.020905646	-0.001176653	0.022320494
Z003E0071	0.022806867	-0.002537841	0.006317729	-0.04770607	0.003927774	0.000405204	0.015425542	-0.011121445	-0.02719228	-0.032729725
Z003E0072	0.10232793	0.150089118	0.121308303	0.132107512	0.085155386	0.072318717	0.115124539	0.088810888	0.063270865	0.078695229
Z003E0073	-0.107571528	-0.032105125	-0.072094563	-0.066165562	-0.067294047	-0.045359678	-0.072203136	-0.049753834	-0.067653709	-0.028493031
Z003E0074	0.12911309	0.129696344	0.073964009	0.138427955	0.092240377	0.113462059	0.119566932	0.111222905	0.088219519	0.100539196
Z003E0075	-0.07393903	-0.067594888	-0.092426464	-0.070872416	-0.062658219	-0.0877821	-0.114472256	-0.07289849	-0.04164467	-0.102657588
Z003E0076	-0.087779075	-0.023383156	-0.102540598	-0.0486463	-0.035361941	-0.053764841	-0.040895584	-0.030979602	-0.016597513	-0.049307651
Z003E0077	-0.219673334	-0.192745367	-0.25115047	-0.182857761	-0.159698777	-0.182894068	-0.156855525	-0.176943992	-0.215829909	-0.183159078
Z003E0078	-0.114531486	-0.021126926	0.024859335	-0.070877783	-0.025749086	-0.010284444	-0.051946905	-0.018812445	0.018345714	-0.004237515
Z003E0079	0.04468206	0.08784495	0.069420326	0.090430365	0.102622062	0.064723212	0.045034045	0.075617535	0.057904902	0.094984651
Z003E0080	0.061706258	0.063626189	-0.031120711	0.012658354	0.002381055	0.011485156	0.016518867	-0.002477727	0.023339151	-0.014513316
Z003E0081	0.098265986	-0.07607396	-0.029909313	-0.003092702	-0.018030459	0.003676762	-0.036620708	-0.017869192	-0.007077031	-0.021130622
Z003E0082	-0.048386966	-0.043848978	0.003610931	-0.037399327	-0.067400386	-0.034575814	-0.007012516	-0.049233986	-0.079908931	-0.048335975
Z003E0083	-0.018466908	-0.078765891	-0.096898222	-0.072776477	-0.106598928	-0.091315084	-0.066804629	-0.090797266	-0.062696136	-0.089401497
Z003E0084	0.027782476	-0.048677511	-0.039004075	-0.06427501	-0.010684813	-0.025283583	-0.083213049	-0.032918716	-0.036240521	-0.0614251
Z003E0085	-0.029994115	-0.031991499	-0.05372415	0.039919127	-0.020937251	0.011527005	0.027815466	0.004134922	0.015240744	-0.024391029
Z003E0086	-0.13393358	-0.053674808	-0.086813001	-0.053067694	-0.07335988	-0.045199929	-0.049070756	-0.06059418	-0.095200399	-0.049185311
Z003E0087	0.029892142	-0.099240401	-0.072657737	-0.009472438	-0.008373601	-0.024977582	-0.020526906	-0.047375589	-0.024184512	-0.019333599
Z003E0088	-0.073930447	-0.070062866	-0.011334898	-0.01974216	-0.057768763	-0.052004714	-0.063115698	-0.029735472	-0.074578312	-0.029040611
Z003E0089	-0.074660213	-0.074292562	-0.076546221	-0.067900924	-0.008302028	-0.050048623	-0.051105656	-0.035565617	-0.002663118	-0.048183434
Z003E0090	0.075123185	0.0865458	0.030112299	0.038476943	0.058612441	0.087721361	0.043318166	0.062060441	0.043960671	0.046713925
Z003E0091	-0.106779628	-0.040942638	-0.058628219	-0.077941602	-0.084748503	-0.06336648	-0.068472324	-0.060485207	-0.082114481	-0.0743595
Z003E0092	-0.101011466	-0.090863474	-0.166940971	-0.118139264	-0.159657928	-0.109765651	-0.141498298	-0.132791371	-0.107560167	-0.161550517
Z003E0093	-0.020032782	0.006186272	0.056749023	-0.021997062	-0.003078684	0.027727272	0.005927843	-0.00037849	0.029829399	-0.010301329
Z003E0094	0.072515269	0.011593013	0.094893643	0.075810451	0.091402155	0.07259706	0.081791646	0.081048733	0.087379931	0.089939943
Z003E0095	-0.138888117	-0.028857399	-0.05991425	-0.053872916	-0.040373456	-0.03718132	-0.072255716	-0.033547083	-0.017778927	-0.038335408
Z003E0096	-0.050455274	0.051673496	0.048010849	0.028716838	-0.010779866	-0.001640289	-0.019633694	-0.000625631	-0.016936113	-0.026987736
Z003E0097	-0.100032214	-0.165499761	-0.102107441	-0.14166709	-0.122475946	-0.113487303	-0.099155433	-0.113962817	-0.097551174	-0.077583572
Z003E0098	0.095121753	0.078428027	0.09313412	0.006062064	0.02589496	0.052480399	0.021587527	0.039268841	0.06064116	0.017988137
Z003E0099	-0.005921733	-0.053572914	-0.122678687	-0.023078948	-0.048686682	-0.058489295	-0.076650394	-0.059019013	-0.019528774	-0.056520067
Z003E0100	-0.036672225	-0.033740362	-0.014625822	-0.01090132	0.00623492	0.005670233	-0.006285763	-0.008000225	-0.041838837	-0.019531204
Z003E0101	-0.156248478	-0.24469903	-0.15654093	-0.221564998	-0.209684153	-0.173255755	-0.211015291	-0.197812091	-0.220845192	-0.192182986
Z003E0102	-0.000867829	-0.023239588	-0.035939729	-0.048769595	-0.056646068	-0.041801805	-0.061828833	-0.054312757	-0.027249765	-0.067016357
Z003E0103	0.084932362	-0.065818913	0.024461437	0.03485075	0.022808347	-0.008428121	0.013335588	0.007852009	-0.022227994	0.033316562
Z003E0104	-0.193169687	-0.089153121	-0.128302053	-0.159563836	-0.135303491	-0.099187667	-0.146788888	-0.135662148	-0.100109896	-0.096765736
Z003E0105	-0.047395733	-0.059379436	-0.018123335	-0.017411667	-0.065135171	-0.030176811	-0.019866693	-0.044844518	-0.067521999	-0.048243239
Z003E0106	-0.143282757	-0.135123259	-0.11919885	-0.140080159	-0.1153768	-0.145305558	-0.141283011	-0.132148569	-0.096273433	-0.142416938
Z003E0107	0.004221344	-0.020295521	-0.074761888	-0.025901723	-0.048368332	-0.052983868	-0.043411621	-0.058117651	-0.079640246	-0.077921352
Z003E0108	-0.128277202	-0.152791927	-0.194706458	-0.137583057	-0.144149632	-0.144939007	-0.171629709	-0.142545164	-0.114388556	-0.151267465
Z003E0109	-0.053486443	-0.006283498	-0.057786603	-0.021040707	-0.020048169	-0.008069013	0.015066858	-0.006474963	-0.032292532	0.003935299
Z003E0110	0.004040748	0.038627282	0.026793026	0.029877453	-0.011259638	0.005457624	-0.008434544	0.021080416	-0.008809841	0.019555256
Z003E0111	-0.040952352	0.043101491	0.075566708	0.020587873	0.01745384	0.029058075	0.001535131	0.01580415	-0.021489433	0.055230473
Z003E0112	-0.159389716	-0.156403146	-0.085580663	-0.075517266	-0.088368823	-0.091479694	-0.083607824	-0.108275175	-0.110868642	-0.109676003
Z003E0113	-0.026092477	-0.029703312	-0.020757525	-0.016211403	-0.058939226	-0.019056822	-0.016722837	-0.030186681	-0.017677353	-0.028023954
Z003E0114	0.046106846	0.052264966	-0.034889455	0.025354574	0.001114484	0.028021243	0.001112368	0.025432902	0.002666457	-0.006766044
Z003E0115	-0.080860606	-0.066082049	-0.025462901	-0.019865474	-0.021342508	-0.043745817	-0.036130627	-0.039227506	-0.030397944	-0.063592053
Z003E0116	-0.021230905	-0.062607371	-0.033557696	-0.079818534	-0.074235111	-0.069775452	-0.084486763	-0.072974444	-0.032342246	-0.053906124
Z003E0117	-0.007400565	-0.054783079	0.003479781	-0.010351463	0.016903123	0.007755497	-0.01444975	0.015677511	-0.02160022	0.033594971
Z003E0118	0.240591612	0.190575958	0.223932742	0.232706036	0.239670098	0.197138786	0.210648243	0.192882569	0.17713676	0.222253915
Z003E0119	0.076859536	-0.026259701	0.025049552	-0.025362028	-0.011948722	0.009505677	0.021372819	-0.001510636	-0.027635298	-0.006543811
Z003E0120	-0.062206204	-0.053599981	-0.046615664	-0.069009682	-0.073952852	-0.05284052	-0.028782648	-0.046521313	-0.032298603	-0.071719439
Z003E0121	-0.008889974	0.051704855	0.004254167	-0.035844458	0.023535048	-0.005302065	0.009897934	0.005921108	-0.031339187	0.014175148
Z003E0122	0.00066767	-0.066986568	0.001827827	-0.025808246	-0.031100764	-0.05561324	-0.022118507	-0.042441215	-0.085493583	-0.052595292
Z003E0123	-0.062168447	-0.008593931	-0.00017317	-0.061999212	-0.019552503	-0.05712479	-0.034329353	-0.040080734	-0.011031836	-0.006372049
Z003E0124	-0.024018705	0.011119277	0.066635258	-0.014288723	0.020707282	-0.012919166	0.018356303	0.000318241	0.040559725	-0.013353562
Z003E0125	0.067596282	0.025919135	0.048745385	0.005848279	0.044653863	0.041270909	0.034180641	0.036076121	0.064681745	0.063603595
Z003E0126	0.101183152	0.062051226	0.048754889	0.042903702	0.062735783	0.033789664	0.016886194	0.038937727	0.030810465	0.011395788
Z003E0127	-0.028689987	-0.018070471	0.06809717	0.022711489	0.033587512	0.017854925	0.036298746	0.025484352	0.047858618	-0.002378644
Z003E0128	-0.109532305	-0.10567763	-0.014042797	-0.061694873	-0.079946082	-0.077698828	-0.096587628	-0.074314167	-0.099608064	-0.081627944
Z003E0129	-0.056030282	0.001868971	-0.004491554	-0.061030981	-0.018485716	-0.019437248	-0.004426193	-0.031485602	-0.054246381	-0.04201891
Z003E0130	-0.165029682	-0.132437624	-0.124617928	-0.152606037	-0.135747624	-0.123817005	-0.10684263	-0.115454532	-0.111012747	-0.0968375
Z003E0131	-0.103313656	-0.119352495	-0.150198699	-0.070867258	-0.109264493	-0.083351337	-0.110588763	-0.081594859	-0.109560374	-0.093059173
Z003E0132	-0.021111977	0.01896471	-0.045977731	-0.033561649	-0.017677222	-0.011449232	0.001383389	-0.021564367	0.018523503	-0.023363505
Z003E0133	0.010422197	-0.054139063	-0.07831695	-0.019057663	-0.03641372	-0.057684056	-0.05763696	-0.035604	-0.067388636	-0.031122765
Z003E0134	-0.098431678	-0.09807326	-0.14139298	-0.101171352	-0.087651489	-0.113079817	-0.08528589	-0.102420682	-0.13322974	-0.072449892
Z003E0135	0.019928666	0.026547867	-0.050851048	-0.02267984	0.009551854	-0.003552175	0.00269799	0.009812991	0.001216211	0.026000269
Z003E0136	0.031258022	-0.107061172	-0.07736303	-0.054175525	-0.063517688	-0.065085954	-0.027615703	-0.052098052	-0.028923788	-0.067539836
Z003E0137	-0.039514078	-0.001283651	-0.002749303	-0.048217748	0.019764093	-0.01125214	0.005889966	0.001013976	-0.048124561	-0.025401633
Z003E0138	0.098810932	0.020289565	-0.01164429	-0.007790589	0.029152937	0.018586886	0.054052605	0.035767311	0.051228977	0.010311936
Z003E0139	0.111301339	0.178602529	0.094232938	0.111928382	0.105354512	0.141268314	0.114603526	0.111113166	0.101358027	0.098733335
Z003E0140	0.128925717	0.097634962	0.051993094	0.071333639	0.116076042	0.11810329	0.093948757	0.099878445	0.1267643	0.106493137
Z003E0141	0.129586151	0.074054569	0.110733197	0.075988069	0.083460376	0.092824226	0.05668196	0.069570346	0.04640333	0.046726024
Z003E0142	0.042843339	0.005543862	0.032741162	0.076039281	0.060334596	0.053446909	0.038485164	0.034555798	0.013904042	0.02142454
Z003E0143	-0.112970866	-0.023013301	-0.031022764	-0.057819734	-0.051916269	-0.066690743	-0.08023928	-0.067598251	-0.055761013	-0.041429737
Z003E0144	0.138859431	-0.007695005	0.099947579	0.083896933	0.062263751	0.06156464	0.01955584	0.052408746	0.07008808	0.079174074
Z003E0145	-0.050968245	-0.029324222	0.002756701	-0.031525097	-0.060177845	-0.024009644	0.001390816	-0.02994983	-0.045948967	-0.060056254
Z003E0146	0.179816779	0.119592023	0.103066516	0.097645599	0.091948361	0.081907652	0.104189162	0.081194371	0.116885388	0.102337909
Z003E0147	-0.037394623	-0.024870973	-0.033414726	-0.022359231	-0.047471756	-0.041957637	-0.047619218	-0.038033187	-0.060591195	-0.027491622
Z003E0148	-0.195270893	-0.119141649	-0.184909666	-0.159979934	-0.11551869	-0.14472763	-0.150034222	-0.129926339	-0.13380656	-0.143500193
Z003E0149	0.004796332	-0.017635047	-0.065555143	-0.039513197	-0.024859113	0.012052037	-0.006568511	-0.010401558	0.034552616	-0.006526766
Z003E0150	-0.059918142	-0.03658378	-0.055242564	-0.007596597	-0.038582779	-0.008440412	-0.038406942	-0.033165315	-0.007438984	-0.043724729
Z003E0151	-0.047232859	-0.113698626	-0.040293777	-0.08368891	-0.102002337	-0.084697658	-0.083103026	-0.093976987	-0.076389602	-0.09762917
Z003E0152	-0.029128362	0.011892463	-0.04395737	-0.001685922	0.027717485	0.015254044	0.020463308	0.020949211	0.036393011	-0.016950923
Z003E0153	0.123683883	0.065605602	0.132873143	0.111165383	0.076671827	0.1109625	0.083923293	0.083030459	0.100975386	0.064033239
Z003E0154	0.020847076	0.087298545	0.092384012	0.111509134	0.101349843	0.093857888	0.111957981	0.090140477	0.049291897	0.072732828
Z003E0155	-0.000974254	0.02328945	0.010501441	-0.034089851	-0.019532288	-0.0207914	0.001270391	-0.019123453	-0.046944927	-0.046998464
Z003E0156	0.038968269	0.081601857	0.014234109	0.042278629	0.038030936	0.056357312	0.08295481	0.053614717	0.060479243	0.03867752
Z003E0157	0.070536569	0.130129722	0.100301475	0.152641844	0.103441539	0.143740817	0.140790319	0.115087702	0.141766455	0.142575305
Z003E0158	0.006852079	0.022708232	-0.031064547	-0.066637282	-0.04041334	-0.018934041	-0.004607315	-0.034010543	-0.010347219	-0.019108064
Z003E0160	0.168311097	0.017327836	0.062953923	0.107916852	0.080694798	0.055915637	0.07942365	0.073716857	0.071871667	0.064694377
Z003E0161	-0.11616025	-0.076464054	-0.04782598	-0.112123234	-0.108465771	-0.096960739	-0.081433127	-0.091464664	-0.092339232	-0.099363337
Z003E0163	0.126368097	0.058766188	0.090782638	0.089829106	0.052848131	0.059070474	0.064342443	0.069257162	0.083573959	0.034821545
Z003E0164	0.124003694	0.062008392	0.155413864	0.070215951	0.120062056	0.119201488	0.109263894	0.089224254	0.113986557	0.081643209
Z003E0166	-0.099210932	-0.051074763	-0.0695695	-0.005935601	-0.050486536	-0.053864271	-0.059804116	-0.039837511	-0.074381169	-0.012020684
Z003E0167	-0.005570727	-0.056426477	-0.096734418	-0.061815633	-0.073702044	-0.049067857	-0.074277181	-0.055014656	-0.085750945	-0.052931963
Z003E0168	-0.016820775	-0.006842857	-0.055129397	-0.010850514	-0.00853175	0.004931722	-0.006028678	-0.00569052	-0.042132011	0.009728366
Z003E0169	0.054424607	0.073337164	0.026882379	0.032761769	0.025276322	0.026665323	0.042066412	0.030107103	0.046216616	0.071541593
Z003E0171	-0.136221596	-0.112225956	-0.11089483	-0.05822047	-0.109622214	-0.10125452	-0.067734339	-0.079303675	-0.074900332	-0.055074904
Z003E0172	-0.132252439	-0.08222544	-0.075302774	-0.107330939	-0.08130148	-0.076269084	-0.125272941	-0.095140708	-0.075189584	-0.094300714
Z003E0173	-0.032418889	-0.039817617	0.016674921	-0.049772686	-0.009714863	-0.033605257	-0.051339603	-0.022826363	-0.050915473	-0.046904914
Z003E0174	-0.030234183	-0.008868835	0.010296138	-0.018469244	-0.009328991	-0.014160618	-0.006184561	-0.001072768	-0.035496162	0.009340954
Z003E0175	0.057722542	0.029298101	0.116310816	0.066520261	0.041287484	0.04116141	0.023299556	0.06340923	0.007091066	0.038589502
Z003E0176	0.033971084	0.053083767	0.070764475	0.069222127	0.069402147	0.064451005	0.082045827	0.068183805	0.056345223	0.091498563
Z003E0177	-0.048051491	-0.006952942	-0.033275718	-0.000200879	0.007369588	-0.014593416	-0.011829419	-0.007723343	0.017283215	-0.042825438
Z003E0178	0.020773428	0.038473853	-0.041444214	0.012119046	0.036536624	0.030301159	0.041877464	0.008766003	0.05128425	0.053043426
Z003E0179	0.074397105	0.025966855	0.105591961	0.039863679	0.041688423	0.027549865	0.054146776	0.030918648	0.052993953	0.020953618
Z003E0180	0.034661885	0.011912508	-0.022011342	-0.017846406	0.007422833	-0.012043978	0.03319317	-0.001915343	0.032884982	0.014872842
Z003E0181	0.125756248	0.133744516	0.103830408	0.07734171	0.082208038	0.07750573	0.106991143	0.082536656	0.054292826	0.057145767
Z003E0182	0.0150503	0.093800059	0.026929314	0.033286322	0.08576843	0.046144952	0.062082218	0.068602681	0.080436487	0.049194114
Z003E0183	0.014521568	-0.003715647	0.012794215	0.030682785	0.00536043	0.015434452	0.057818935	0.019140382	0.054581876	0.000257732
Z003E0184	0.173905398	0.171636019	0.053248196	0.142645171	0.090813482	0.117102797	0.100532555	0.113671089	0.083294555	0.078455184
Z003E0185	-0.16439916	-0.09532054	-0.179514298	-0.084095674	-0.095269964	-0.134675235	-0.117242213	-0.118619008	-0.145815476	-0.103575927
Z003E0186	0.039781743	-0.005170522	-0.0086191	0.016095666	-0.015896451	-0.025033916	-0.0053036	-0.032092618	-0.023525881	0.013899312
Z003E0187	-0.089976283	-0.069862888	0.001330321	-0.058335252	-0.053636293	-0.044408196	-0.035403269	-0.042823849	-0.063217786	-0.047046922
Z003E0188	-0.093790377	0.000115605	-0.012853982	-0.043946452	-0.029925013	-0.042676273	-0.060059514	-0.044511241	-0.033397514	-0.021472862
Z003E0189	-0.03033861	-0.09246214	-0.089357896	-0.067301075	-0.071268341	-0.084283155	-0.090007628	-0.06085034	-0.101324967	-0.087819873
Z003E0190	0.053868293	-0.060371966	-0.035755748	-0.038768319	-0.014566525	-0.036873117	-0.0144232	-0.020738355	-0.047061972	-0.005466912
Z003E0191	0.084188382	0.041250307	0.094908703	0.078315172	0.075165854	0.072080708	0.087009074	0.072415848	0.097193516	0.105067814
Z003E0192	0.08305084	0.075815799	0.063948628	0.118829878	0.115999852	0.109258414	0.06176264	0.081586214	0.114786351	0.084951515
Z003E0193	-0.009843642	0.024169454	0.07552027	0.015008077	0.046574187	0.065427899	0.06903493	0.040026539	0.019726499	0.079571068
Z003E0194	-0.031041823	-0.067781368	-0.014044869	-0.02589668	-0.058688356	-0.02106192	-0.018594719	-0.030722995	-0.000391185	-0.0514005
Z003E0195	-0.233834527	-0.1497792	-0.134518237	-0.170547139	-0.160245843	-0.169673284	-0.190064215	-0.182463938	-0.180898579	-0.180437142
Z003E0196	0.069405256	0.095245497	0.024154514	0.053574082	0.061599049	0.089755529	0.078116209	0.075457499	0.100898412	0.052939924
Z003E0197	0.001763637	0.051971968	0.035070379	0.081627417	0.062190548	0.035493244	0.037549105	0.047850693	0.068239937	0.040323494
Z003E0198	0.174679578	0.131329002	0.149507998	0.162438327	0.116966309	0.120735109	0.151505835	0.134307004	0.165100483	0.140339682
Z003E0199	-0.099652609	-0.081621184	-0.043313685	-0.05447083	-0.071634658	-0.075363132	-0.081124069	-0.06619159	-0.091603097	-0.050016778
Z003E0200	0.086560848	0.059347931	0.023064095	0.043520759	0.045094448	0.047088275	0.03010428	0.032064376	0.02910413	0.052977295
Z004E0001	-0.053609652	-0.025072314	0.051521671	0.077748541	0.003491982	-0.040280138	-0.023136805	-0.01868268	-0.045417445	-0.045809743
Z004E0002	-0.121708682	-0.164350811	-0.212952543	-0.128551596	-0.170464697	-0.165694175	-0.141526577	-0.140810616	-0.126687869	-0.138728408
Z004E0003	0.036602633	0.033637881	0.040176416	0.147734731	0.05081092	0.0631449	0.058935278	0.04111865	0.012734105	0.026754035
Z004E0004	0.063018841	0.088817998	0.176411172	0.087973234	0.077080631	0.100715661	0.081669775	0.056861543	0.107827702	0.093929307
Z004E0005	-0.048005915	-0.063782734	-0.016400186	-0.000554769	-0.07678178	-0.08408239	-0.059606916	-0.065609973	-0.074353718	-0.040870298
Z004E0006	0.115817121	0.119800926	0.122654371	0.186489838	0.127654367	0.11823528	0.130929989	0.111954388	0.135570056	0.09608116
Z004E0008	0.127002048	0.139916521	0.197294434	0.227222332	0.131534306	0.109011329	0.134975351	0.124683037	0.110117138	0.114704052
Z004E0009	0.00083991	0.003707703	-0.018629959	0.052134266	0.001839509	0.029987602	0.009593162	0.011419108	0.030672419	-0.000370058
Z004E0010	0.152612505	0.121295071	0.090693441	0.199024322	0.110769029	0.086785433	0.11651226	0.105385232	0.115984185	0.119139201
Z004E0011	0.022744974	-0.005077173	0.043314344	-0.045957027	0.014467583	-0.001382257	0.019979175	0.018373325	0.032712235	0.023940507
Z004E0012	-0.08819776	-0.075631224	-0.049317386	-0.138840783	-0.092499921	-0.106716532	-0.084915729	-0.087190028	-0.059578406	-0.111615768
Z004E0013	0.086763182	0.118446537	0.152562201	0.082006388	0.135099125	0.131813878	0.126587191	0.11714121	0.088665444	0.112515615
Z004E0014	0.111567068	0.119136521	0.147627891	0.126265975	0.145108668	0.134696739	0.097852651	0.115691969	0.09254781	0.096935827
Z004E0015	0.059493306	0.040943198	0.050697492	-0.026878975	0.062641225	0.025135138	0.056987952	0.037699407	0.034373191	0.048552014
Z004E0016	0.038947613	0.049305335	0.03315243	0.005806377	0.081825984	0.043723615	0.066019066	0.065695058	0.032023847	0.070522489
Z004E0017	0.10221439	0.098971687	0.034662658	0.086129707	0.115286022	0.102336202	0.084417265	0.092243196	0.126995309	0.077520922
Z004E0018	-0.020700652	0.01565768	-0.02240803	0.051847286	-0.019086192	-0.033537002	-0.024661243	-0.015531496	-0.014217309	-0.00978583
Z004E0019	0.04935865	0.009465583	0.065274147	0.044737089	0.022041887	0.046058636	0.052093445	0.040648029	0.010690992	0.019210199
Z004E0020	-0.038943103	-0.039391584	-0.059776393	-0.042776659	-0.035020896	-0.060960454	-0.039015198	-0.040922773	-0.0594369	-0.024621182
Z004E0021	-0.02985569	-0.046588729	-0.050009403	-0.001658842	-0.002806233	-0.024025395	-0.039084302	-0.034180904	-0.080721309	-0.03631704
Z004E0022	-0.079842458	-0.099662775	-0.022559716	-0.110993373	-0.058513106	-0.118228682	-0.085963404	-0.08375563	-0.087201291	-0.077859971
Z004E0023	0.034485497	0.035314578	-0.022896724	0.127653073	0.043820156	0.004538715	0.035672844	0.035269747	0.062740846	0.01684353
Z004E0024	0.121567537	0.080618893	0.036729792	0.143864233	0.072914092	0.072529658	0.078360271	0.075408796	0.119444094	0.110760584
Z004E0025	0.073224144	0.1083715	0.015769742	0.090365663	0.073232755	0.063023523	0.108106526	0.088465276	0.113217326	0.097377092
Z004E0026	-0.038439405	-0.032738359	-0.042248517	-0.051184991	-0.028282328	-0.039422744	-0.016907255	-0.020906761	0.007638559	0.000725744
Z004E0027	-0.093460433	-0.121155478	-0.079218114	-0.032960397	-0.116225497	-0.079334697	-0.101603157	-0.089603656	-0.063709061	-0.091175855
Z004E0028	0.005213893	0.015210123	0.074270615	-0.047382448	0.04507274	0.002245363	0.002848689	0.026759986	0.053518397	0.014591042
Z004E0029	0.099734507	0.051851161	-0.004381882	0.135521876	0.023876768	0.061885612	0.046815909	0.052938242	0.077895691	0.062684132
Z004E0030	0.04837732	0.004395476	0.044644614	-0.008122667	-0.022814034	-0.049793934	-0.022591974	-0.013505272	-0.034272119	-0.028163655
Z004E0031	-0.013295571	0.030257086	0.050198252	-0.011293387	-0.004993576	-0.029525744	-0.009183861	0.011205789	-0.007501768	0.01795048
Z004E0032	0.099222872	0.149893878	0.091571998	0.19759266	0.10653002	0.136032157	0.100423419	0.104355903	0.145220427	0.104414153
Z004E0033	-0.067825595	-0.03104604	-0.045190682	-0.11088504	-0.077460298	-0.035627253	-0.069079763	-0.052982529	-0.043979241	-0.04382987
Z004E0034	0.094692005	0.091439082	0.132779552	0.200559523	0.104705824	0.072444568	0.101891185	0.103422108	0.102429773	0.10217808
Z004E0035	-0.034115661	-0.035300871	-0.017303081	0.091616263	-0.020161665	-0.02037282	-0.032600851	-0.026194527	-0.013520149	-0.012693598
Z004E0036	0.101522114	0.057438161	0.104742271	0.021847535	0.05910991	0.09230938	0.08037102	0.080570584	0.092172022	0.068304287
Z004E0037	0.068330193	0.0662991	-0.018196333	0.011342398	0.061851553	0.076438982	0.063525221	0.068872855	0.03401774	0.082054241
Z004E0038	-0.162135416	-0.128837718	-0.180054553	-0.101896009	-0.119410135	-0.105328306	-0.116763143	-0.129183029	-0.164622523	-0.117910418
Z004E0039	0.010080983	-0.003243625	0.034811762	-0.073076089	0.025548666	0.049238787	0.039142755	0.019247642	-0.013578031	0.042601295
Z004E0040	-0.058776479	-0.063616615	-0.10604266	0.013692228	-0.041133977	-0.077281568	-0.061210362	-0.075629889	-0.053879934	-0.071140597
Z004E0042	0.052737866	0.06963881	0.037418296	0.100424135	0.115128314	0.082015931	0.094086736	0.114323278	0.100869517	0.069794481
Z004E0043	0.065628146	0.066456839	-0.000799497	0.168321753	0.074512154	0.106617651	0.070006469	0.070882559	0.052816709	0.059193312
Z004E0044	0.006465986	0.028920571	0.004356551	0.0936363	0.047230538	0.054094635	0.021117999	0.030412419	-0.000776828	0.043190183
Z004E0045	0.167909444	0.128033748	0.117726427	0.107183276	0.127432176	0.160788842	0.142639483	0.123109002	0.114168793	0.153510109
Z004E0046	-0.036335979	-0.019781525	0.009048046	0.043963545	-0.022797609	-0.029582188	-0.007639553	-0.002667442	0.021358498	-0.008293434
Z004E0047	0.01775067	-0.007399446	0.020411366	-0.074585323	-0.007420075	0.022223228	-0.002613953	-0.001532966	0.021134407	-0.015049953
Z004E0048	0.011596122	-0.012486224	-0.015311328	0.091541056	-0.012382938	-0.038571655	-0.020559068	-0.005226844	-0.030608165	0.010702442
Z004E0049	-0.010369732	0.012031265	-0.004527633	0.051208485	0.015728436	0.023282605	0.006501549	-0.013934155	0.042168378	-0.013385289
Z004E0050	-0.054340406	-0.049475579	-0.024271895	-0.063732585	-0.059908901	-0.016165524	-0.024729047	-0.022724647	-0.045119372	-0.04775054
Z004E0051	-0.10842358	-0.118363646	-0.152540429	-0.099839192	-0.117140303	-0.095372574	-0.120424583	-0.101072006	-0.099913362	-0.109375152
Z004E0052	0.051533592	0.055957455	0.035352906	0.002631377	0.058929214	0.037817779	0.063431351	0.045871303	0.032174254	0.079264801
Z004E0053	-0.024530228	0.008979822	-0.017759137	-0.055107879	0.029488684	0.027656652	-0.000894987	0.017850566	0.030242101	0.019036348
Z004E0054	0.200729812	0.169888138	0.244773544	0.229686293	0.171237444	0.207833663	0.170166486	0.172435922	0.211019347	0.199568527
Z004E0056	0.119526877	0.1367603	0.138156187	0.041312544	0.139938815	0.139472659	0.107121678	0.133278233	0.101271341	0.158408002
Z004E0057	-0.048137558	-0.058514772	-0.131670332	-0.106306366	-0.062022879	-0.028670277	-0.058855057	-0.077181605	-0.083514069	-0.022158977
Z004E0058	-0.024662336	0.020060078	0.018191762	0.089077828	0.02916213	0.003572913	-0.002326463	0.044596974	0.032902783	0.038344375
Z004E0059	0.008899136	0.048861895	-0.000536096	0.044805225	0.043218153	0.009091722	0.032104605	0.026405301	0.069933638	0.010779522
Z004E0060	0.063959397	0.110429392	0.119409712	-0.021257306	0.078839922	0.099801052	0.092766305	0.08594673	0.070953373	0.072670737
Z004E0061	-0.083212752	-0.092752186	-0.10609791	-0.005167084	-0.096191433	-0.070965809	-0.102628405	-0.078583428	-0.059586124	-0.095371332
Z004E0062	-0.166879343	-0.156010522	-0.140435491	-0.136467657	-0.117051105	-0.151015825	-0.119231933	-0.134491925	-0.160074076	-0.120565318
Z004E0063	0.018332033	0.029103117	0.113998019	0.116406726	0.060649329	0.07218313	0.042928794	0.017165286	0.044426159	0.012533971
Z004E0064	0.100481884	0.100394346	0.127579973	0.161777764	0.102888318	0.071649601	0.089405345	0.101860025	0.121118448	0.098603817
Z004E0065	0.022360832	0.035512025	-0.041764382	0.052681665	0.041341827	0.038835157	0.03226927	0.025822773	-0.006865281	0.025450529
Z004E0066	0.089082514	0.073411089	0.151401381	0.165647391	0.107007207	0.071027137	0.096904534	0.089093942	0.053960129	0.096530732
Z004E0067	-0.066085676	-0.056496909	-0.006282961	-0.014212159	-0.04917394	-0.024012407	-0.034230154	-0.062150074	-0.031209632	-0.030499032
Z004E0068	-0.132870595	-0.127290656	-0.032708682	-0.055177788	-0.119402394	-0.119204506	-0.091775139	-0.127493872	-0.090014323	-0.086432083
Z004E0069	0.166376715	0.127384203	0.130933546	0.151580218	0.146491201	0.115542266	0.104119799	0.126255337	0.141356463	0.109990696
Z004E0070	-0.047466207	-0.036237918	0.027203204	0.087434418	-0.04731397	-0.046313629	-0.027813453	-0.012297361	-0.047851418	-0.013828135
Z004E0071	0.003058197	0.002629389	0.109074115	-0.046656054	0.04934321	-0.005564304	0.011528196	0.015928997	-0.02058981	-0.00383438
Z004E0072	-0.016147519	-0.006706134	0.06200564	-0.067335709	-0.036984452	-0.025115726	-0.012152529	-0.01820216	-0.03184817	0.002328854
Z004E0073	-0.043368873	-0.013179661	-0.069473954	-0.029177194	-0.029095558	-0.046439057	-0.023539439	-0.010102356	0.00833928	-0.03375131
Z004E0074	0.051098059	0.018614658	0.086192255	0.09062429	0.023509253	0.001718006	0.010681965	0.017106016	0.040110138	0.004176306
Z004E0075	0.059474591	0.085133835	0.068326262	0.059551368	0.060435511	0.083876592	0.075931926	0.089067928	0.058695258	0.057950812
Z004E0076	0.096399393	0.077363664	0.120548376	-0.010786912	0.054027775	0.072287944	0.072803841	0.060467284	0.097631446	0.052571243
Z004E0077	-0.066037922	-0.008083966	0.057997331	0.065745491	-0.03493279	-0.042761802	-0.020171683	-0.020510085	-0.036183959	-0.044297004
Z004E0078	-0.081506253	-0.049580726	-0.027794032	0.030502879	-0.030929683	-0.060174908	-0.046373921	-0.057403872	-0.074659802	-0.064031564
Z004E0079	0.044441712	0.067560266	0.125324701	0.076936964	0.058714151	0.044331478	0.041758142	0.04514948	0.098031704	0.054800258
Z004E0080	-0.129425382	-0.060826058	-0.090362213	-0.104915568	-0.096060005	-0.045979541	-0.067856428	-0.07357247	-0.078290164	-0.046316654
Z004E0081	-0.003645664	-0.028207434	0.043164137	-0.036630281	-0.041132686	-0.041595843	-0.025484481	-0.021163051	-0.041221678	-0.03127076
Z004E0082	0.024504467	-0.005388906	-0.06031649	0.004004309	-0.007513575	-0.001892996	0.018243442	5.34903E-05	-0.010977018	-0.006089657
Z004E0083	0.010666531	-0.003384164	-0.018065084	0.041580864	-0.013404484	-0.00603198	-0.020935397	-0.016747474	0.019918484	0.002752434
Z004E0084	0.083448763	0.067453331	0.148501062	0.121565877	0.054881386	0.084602505	0.077430912	0.063473414	0.114108011	0.064242732
Z004E0085	-0.095119689	-0.087095548	-0.053930101	-0.118351957	-0.091751003	-0.092501901	-0.081603519	-0.083335641	-0.094845383	-0.089580547
Z004E0086	0.044927856	0.011459072	0.08757186	-0.113065549	0.022274932	-0.002922139	0.009812571	0.009721774	0.025729398	0.023653664
Z004E0087	0.028658733	0.05241928	0.1001969	-0.034710041	0.027762372	0.032594699	0.043269526	0.054692292	0.023500051	0.035493906
Z004E0088	0.069554478	0.08017083	-0.014518607	0.017231099	0.090065016	0.071828679	0.103105216	0.07722075	0.061943494	0.110048731
Z004E0089	0.07221984	0.060432298	0.099001355	0.003780226	0.104319006	0.107541933	0.081984882	0.069400969	0.051771159	0.099841578
Z004E0090	-0.027196979	-0.033715416	-0.087915369	-0.139801039	-0.051524629	-0.064186357	-0.039796165	-0.054040073	-0.066523067	-0.058628956
Z004E0091	0.093930764	0.04904532	0.126822285	0.088265414	0.056997394	0.079761915	0.075167127	0.053618711	0.081996008	0.041105305
Z004E0092	0.025293879	0.027362888	0.01811439	-0.02444858	0.042534863	0.023960418	0.046453837	0.027758107	0.068655746	0.058913536
Z004E0093	0.037430484	0.050382788	0.154456727	0.026729588	0.057176671	0.064973229	0.069166733	0.028681568	0.065161898	0.026839652
Z004E0094	-0.009666197	0.042112862	-0.077558095	-0.050240442	-0.008372289	0.018182203	0.002913637	0.009882381	-0.012859622	-0.013770069
Z004E0095	-0.028167654	-0.037356817	-0.074536043	-0.132083021	-0.034348472	-0.062658134	-0.055688881	-0.039584799	-0.006328816	-0.025809968
Z004E0096	0.172003994	0.134533484	0.189496599	0.106464174	0.122033175	0.15025909	0.136331949	0.139719941	0.160065485	0.158024829
Z004E0097	-0.064956983	-0.086755972	-0.1026612	-0.148731296	-0.061922299	-0.052661444	-0.049263465	-0.068032326	-0.076817946	-0.066772513
Z004E0098	-0.008570903	-0.037617731	-0.075779337	0.016386509	-0.042091436	-0.051716125	-0.033986256	-0.041473097	-0.060141442	-0.006770897
Z004E0099	0.00710859	-0.003204112	0.016411989	0.106184759	0.064579828	0.066489876	0.032668997	0.048448372	-0.013892733	0.005309053
Z004E0100	-0.133739308	-0.13065423	-0.139609425	-0.069990366	-0.107007929	-0.120119949	-0.086377582	-0.096695481	-0.121056895	-0.09980348
Z004E0101	-0.03184699	0.008058227	-0.016880609	-0.01325218	0.012178812	0.025246673	0.006137856	0.01097582	0.032706337	0.030279921
Z004E0102	-0.029294378	-0.068972578	0.030747137	-0.129184677	-0.061151601	-0.023874262	-0.020647974	-0.068622831	-0.073814048	-0.062563774
Z004E0103	-0.051558105	-0.00497919	-0.00231911	-0.053525097	-0.014438743	0.00303654	-0.025599695	-0.02053265	-0.031172938	-0.008047589
Z004E0104	-0.005379842	-0.034145783	-0.097463784	0.061360525	-0.037067014	-0.02313554	-0.02151829	-0.047443722	-0.061919565	-0.055528619
Z004E0105	0.049200083	0.030932945	0.057271717	0.035576547	0.03620077	0.011832116	0.024805758	0.037555125	0.047259732	0.044759877
Z004E0106	0.021089231	0.041820786	0.059494423	0.03376459	0.009022276	0.000902466	0.038724496	0.036651062	0.040899141	0.009408273
Z004E0107	0.070684113	0.0518354	-0.043036129	0.071743901	0.028751537	0.045526353	0.016984971	0.068846921	0.026636251	0.050013259
Z004E0108	0.101147366	0.123255415	0.163089639	0.043315803	0.124211242	0.090557255	0.107122603	0.105356354	0.083688484	0.122496154
Z004E0109	0.101396358	0.058315787	-0.034556942	0.154169773	0.05465147	0.041007956	0.070406385	0.070029566	0.100142176	0.081730028
Z004E0110	0.03531903	0.021353481	0.057523074	-0.085351707	-0.005110794	0.02805495	-0.002710252	0.003393783	0.00330903	-0.001788647
Z004E0111	0.006646762	0.020510091	-0.039677473	-0.018155407	0.015606595	-0.0157845	0.009320606	-0.000251367	-0.02756893	-0.02431116
Z004E0112	-0.094574341	-0.100757021	-0.072352577	-0.028256782	-0.089121713	-0.09410914	-0.1315992	-0.110834698	-0.090551893	-0.119680998
Z004E0113	-0.018627677	0.038689434	-0.037454156	0.006796884	0.023454018	0.04502558	0.022369997	0.039481584	0.066753955	0.049068057
Z004E0114	-0.044132051	-0.046794394	0.021374922	-0.097514539	-0.039279067	-0.041394724	-0.069809324	-0.065414755	-0.084324097	-0.04748832
Z004E0115	-0.0282952	-0.018684544	-0.072674361	0.019752882	-0.03251483	-0.018561739	-0.058838276	-0.040043242	-0.024421727	-0.027025337
Z004E0116	-0.151010664	-0.132725297	-0.193239062	-0.165155246	-0.145870735	-0.097193514	-0.108431866	-0.134490871	-0.093294876	-0.125542084
Z004E0117	0.012929078	0.073113962	0.127337012	0.114865702	0.077759495	0.045917775	0.060886546	0.041497898	0.086777308	0.056695367
Z004E0118	0.039390508	0.008022551	-0.086902452	0.0303066	0.021093155	0.011528348	-0.004682459	-0.016474213	-0.021785895	0.019962378
Z004E0120	0.057812036	0.069603752	0.152032235	0.036321813	0.089643136	0.100781086	0.075406157	0.093563084	0.064944466	0.066618494
Z004E0121	-0.10497364	-0.031532814	-0.010522101	-0.053536	-0.082769993	-0.031001662	-0.055341822	-0.05846315	-0.066651209	-0.033740095
Z004E0122	0.12973704	0.078967913	-0.027325769	0.102594201	0.065672421	0.103260074	0.066501047	0.091441098	0.061832622	0.08283424
Z004E0123	0.073357614	0.073988568	0.132974319	0.100961534	0.044725274	0.048230606	0.072431341	0.076566208	0.046218965	0.046815292
Z004E0124	-0.084299116	-0.034026322	0.05134613	-0.004901942	-0.033189406	-0.002163608	-0.036390478	-0.032851207	-0.033449298	-0.031661906
Z004E0125	-0.114160683	-0.127800364	-0.102294908	-0.209604429	-0.140673474	-0.103652178	-0.121325486	-0.102320042	-0.096926866	-0.127417512
Z004E0126	-0.155013805	-0.139827787	-0.188057672	-0.083276765	-0.115546848	-0.11715175	-0.157252465	-0.133521	-0.144392517	-0.146675874
Z004E0127	-0.1194373	-0.102388867	-0.179680582	-0.119549839	-0.080022351	-0.101230573	-0.096778561	-0.081156019	-0.071956084	-0.07380627
Z004E0128	-0.140364757	-0.11916341	-0.115772557	-0.184978757	-0.066597441	-0.078479701	-0.115861839	-0.093663964	-0.072696606	-0.117534365
Z004E0129	-0.034888887	-0.069625551	-0.156796923	-0.046319275	-0.083284723	-0.048051943	-0.058982023	-0.075770953	-0.088654657	-0.044368711
Z004E0130	0.070509968	0.063810586	0.097925977	0.013205482	0.072005312	0.067683199	0.057589842	0.04507519	0.075125728	0.034142179
Z004E0131	-0.112809931	-0.113784953	-0.016037967	-0.001731876	-0.104445001	-0.067567369	-0.107987386	-0.090796607	-0.107197352	-0.102339524
Z004E0132	0.092978246	0.10013989	0.014403766	0.199698397	0.086208684	0.128015104	0.134705195	0.111717827	0.08560715	0.09590153
Z004E0133	-0.112139368	-0.119635811	-0.086848039	-0.241505531	-0.126166909	-0.152082853	-0.133390437	-0.142899147	-0.161997101	-0.154929108
Z004E0134	0.049038964	-0.00108028	-0.039366778	-0.014766554	0.012562266	0.012522354	0.014905314	-0.002530767	0.021125575	-0.01319726
Z004E0135	0.093163547	0.107678316	0.188011795	-0.018416783	0.111947523	0.067235703	0.092814151	0.083318657	0.077860247	0.078316359
Z004E0136	0.07007648	0.068918697	0.04605702	0.149210243	0.067505304	0.056726828	0.067779861	0.081850311	0.048441377	0.065401021
Z004E0137	0.075762437	0.062664408	0.060171056	0.103981918	0.034093584	0.072049215	0.062503422	0.071111256	0.058975287	0.042099561
Z004E0138	-0.019265385	-0.009108351	-0.008255381	0.018891194	-0.018903624	-0.037674673	-0.006049026	-0.006829197	-0.03566417	-0.030207782
Z004E0139	-0.046128007	-0.053592539	-0.09784742	-0.004024752	-0.078655312	-0.048138952	-0.05795572	-0.035480749	-0.034321239	-0.085246474
Z004E0140	-0.088489306	-0.06823541	-0.031440111	-0.115592169	-0.061509787	-0.032541574	-0.03804948	-0.072342545	-0.064243529	-0.048440835
Z004E0141	0.039936338	0.01550311	0.032787296	-0.013560755	0.001765351	-0.005561152	0.011130059	0.019445781	-0.010009612	0.007508872
Z004E0142	-0.067406478	-0.096766266	-0.06781897	0.025232433	-0.058838353	-0.094187117	-0.077208049	-0.075422236	-0.048024152	-0.06094859
Z004E0143	-0.039725129	-0.048035406	-0.171230878	-0.002373239	-0.07323854	-0.056837577	-0.067672487	-0.056505767	-0.045120425	-0.075977036
Z004E0144	-0.18155379	-0.146093267	-0.084344484	-0.149924494	-0.14446768	-0.145795554	-0.147744484	-0.162947523	-0.123633714	-0.130148991
Z004E0145	-0.065145473	-0.02797402	-0.040227511	-0.06196645	-0.066369849	-0.060815594	-0.063366205	-0.05766837	-0.0435652	-0.027551031
Z004E0146	0.078639882	0.092305769	-0.01667405	0.173214341	0.082249066	0.068193989	0.094804068	0.090795767	0.057980233	0.103924925
Z004E0147	0.182860679	0.154726247	0.131030871	0.124473359	0.187084675	0.131549964	0.144885425	0.146661438	0.181773708	0.143574681
Z004E0148	-0.017805764	-0.020090342	-0.047421183	-0.10915787	0.013327318	-0.029169502	-0.011729988	0.011107644	-0.039144065	-0.005420487
Z004E0149	0.066236149	0.024138305	0.124155089	0.004401391	0.042202887	0.068932626	0.035193489	0.036166008	0.008234853	0.053058529
Z004E0150	0.016784042	0.054823878	-0.005944532	-0.022953534	0.050012043	0.016753971	0.045775104	0.041970793	0.073701691	0.013673095
Z004E0151	-0.08412268	-0.094811114	-0.191558904	-0.162442409	-0.116858082	-0.149366282	-0.123496477	-0.108997404	-0.125096132	-0.129283229
Z004E0152	-0.119696762	-0.058223983	-0.026242213	-0.1735045	-0.08644595	-0.044641602	-0.076330099	-0.064051157	-0.040820431	-0.097322013
Z004E0153	-0.056068842	-0.032919233	-0.113208323	-0.031063775	-0.01777002	-0.005955674	-0.049905843	-0.030351776	-0.049463331	-0.029856254
Z004E0154	-0.07022962	-0.043371359	-0.019851986	-0.115041352	-0.08351757	-0.046403451	-0.045866209	-0.03121891	-0.030552914	-0.048635574
Z004E0155	0.007861598	-0.028521671	0.043729175	-0.018670311	-0.033641009	-0.002466807	-0.030230843	-0.004731099	-0.036783923	-0.003343724
Z004E0156	-0.004925453	0.008215856	-0.125957928	-0.064723257	1.27767E-06	-0.013273514	-0.021402686	-0.014678913	-0.000954107	-0.014270618
Z004E0157	-0.003226719	0.012094314	-0.080412553	-0.098359064	-0.019234838	-0.038255324	-0.000338748	-0.036742993	0.007677096	-0.032667145
Z004E0158	0.004814557	-0.023475026	-0.021911157	-0.001360032	-0.056908168	-0.027172862	0.000293546	0.006701209	0.018193986	-0.005027466
Z004E0159	0.01745398	-0.018924678	-0.092934918	0.043287949	-0.026202378	-0.002010939	-0.029443672	-0.028573397	-0.045782311	-0.009899174
Z004E0160	0.119378778	0.061910674	0.094149214	0.030974113	0.07360208	0.096861576	0.070855387	0.076161517	0.078629069	0.076620194
Z004E0161	0.061083881	0.031094274	0.089006646	-0.100114348	0.046549999	0.050614081	0.019170928	0.023141977	0.050668071	0.008316374
Z004E0162	-0.059825473	-0.06348932	-0.051726668	-0.035118021	-0.030973893	-0.060754553	-0.054237544	-0.048168517	-0.034282704	-0.052095039
Z004E0163	0.004947156	0.020728022	0.082570388	0.059342261	0.039116345	0.047711091	0.035202687	0.036685023	0.000847001	0.006320599
Z004E0164	0.069824075	0.024183412	0.091584273	-0.033115871	0.022722372	0.019082845	0.045662606	0.040156321	0.018897704	0.04906951
Z004E0165	-0.126148939	-0.181072215	-0.237585756	-0.163132373	-0.147098642	-0.144501597	-0.166905452	-0.187265039	-0.200621602	-0.168621115
Z004E0166	-0.056194989	-0.038798157	-0.059933197	-0.101358805	-0.026764673	-0.051364472	-0.026094201	-0.031069177	-0.021009268	-0.055669639
Z004E0167	-0.168901549	-0.141115762	-0.048312348	-0.189111807	-0.156188327	-0.117036835	-0.137837247	-0.133353772	-0.155201016	-0.15143613
Z004E0168	0.094293038	0.100368157	0.075526888	0.170021953	0.073031587	0.090357019	0.099241496	0.069858539	0.052256901	0.092129114
Z004E0169	-0.032465404	-0.060385534	-0.139716852	-0.126657134	-0.100394474	-0.060162216	-0.083128501	-0.074849621	-0.047548685	-0.049547191
Z004E0170	-0.10906768	-0.084325777	-0.074767364	-0.038284855	-0.076556645	-0.106509048	-0.081830307	-0.078942388	-0.049082382	-0.0551589
Z004E0171	-0.051222272	-0.061732163	-0.031937924	-0.154109462	-0.02776375	-0.043045558	-0.071801079	-0.060568145	-0.089735251	-0.078371599
Z004E0172	0.008858738	0.038968098	-0.03396352	-0.016763803	0.001028341	0.00262245	0.041392232	0.022942059	0.04012834	-0.002786241
Z004E0173	0.074251083	0.075927693	0.135574165	-0.019520236	0.091231062	0.092210567	0.099113842	0.084352454	0.092371691	0.075431308
Z004E0174	0.01489336	-0.03971543	0.007440529	-0.087989594	-0.008398716	-0.050738206	-0.029633934	-0.02080522	-0.041528117	-0.010474158
Z004E0175	-0.015874183	-0.01533822	-0.057453429	0.029277952	-0.017549047	0.01224211	-0.004014809	-0.003353582	-0.015383061	-0.018662884
Z004E0176	-0.058960565	-0.08363093	-0.141400293	-0.159425626	-0.101260187	-0.114414345	-0.104009655	-0.091139314	-0.112530517	-0.103903282
Z004E0177	-0.107841997	-0.068084609	-0.131667432	-0.074808483	-0.050529591	-0.059606729	-0.086279576	-0.086297096	-0.049693621	-0.052049323
Z004E0178	0.078570466	0.088708489	0.164903553	0.038821852	0.094083111	0.11937833	0.105499853	0.0930968	0.092036495	0.101591144
Z004E0179	0.092538102	0.111615534	0.046208761	0.067257189	0.13548662	0.103291296	0.13290749	0.124339925	0.12761034	0.139722048
Z004E0180	-0.010856188	-0.008449992	-0.024012373	-0.010109911	-0.019920857	-0.006224534	-0.022121685	-0.017018815	-0.018986252	-0.016296611
Z004E0181	-0.018846774	0.048961464	0.037474415	0.122342309	0.010422137	0.046361215	0.024807672	0.017705596	0.002794734	0.011825263
Z004E0182	-0.016083204	-0.088344407	-0.064864027	-0.113011085	-0.102628007	-0.107901407	-0.072270328	-0.070839882	-0.049819222	-0.061355408
Z004E0183	0.041056476	0.021880796	0.063671146	0.022173611	-0.004516699	0.014000972	0.023318917	0.014378644	-0.0034026	0.005071707
Z004E0184	-0.100555325	-0.111926387	-0.023409098	-0.160583852	-0.095788452	-0.071275961	-0.095541226	-0.087705293	-0.073127592	-0.075229003
Z004E0185	-0.109758273	-0.120597496	-0.141719214	-0.136092628	-0.085879292	-0.111631624	-0.085823648	-0.079778442	-0.129737631	-0.114005309
Z004E0186	0.055903442	0.026139149	-0.060526905	0.11808429	0.035403571	-0.005611017	0.034047161	0.017543601	0.008126753	0.01414301
Z004E0187	-0.084967418	-0.026352676	-0.077856307	-0.038760142	-0.058101147	-0.0621656	-0.045083114	-0.029068458	-0.055541529	-0.06471191
Z004E0188	-0.06019465	-0.010816503	-0.020458021	-0.095400068	-0.027119915	-0.022916852	-0.055258011	-0.034396481	-0.012374898	-0.063547494
Z004E0189	-0.082752296	-0.09309757	-0.126120719	-0.054257358	-0.075718427	-0.124614141	-0.132958624	-0.095943226	-0.121450765	-0.080058516
Z004E0190	-0.120246053	-0.088773579	-0.106193914	0.048465599	-0.092626135	-0.056445073	-0.079675264	-0.095253323	-0.051998787	-0.07075778
Z004E0191	-0.100179823	-0.156709832	-0.153538348	-0.102408437	-0.140308638	-0.119974338	-0.137129791	-0.145100812	-0.152557092	-0.143741703
Z004E0192	-0.071806479	-0.072728596	-0.138806322	-0.154662831	-0.131040065	-0.125699485	-0.096409769	-0.092527702	-0.055496058	-0.106032826
Z004E0193	0.069664098	0.060805048	0.084090654	0.146978179	0.037938977	0.01472483	0.030043121	0.043288943	0.027612291	0.061510668
Z004E0194	-0.076896201	-0.09795908	-0.115077363	-0.142613244	-0.076188136	-0.057490685	-0.078282851	-0.06318819	-0.095035366	-0.096164292
Z004E0195	0.003030116	0.007767558	-0.081816893	-0.09005106	0.016657497	-0.020857222	-0.008946884	-0.004932149	0.036756615	0.007361856
Z004E0196	-0.075466541	-0.066273266	-0.100968909	-0.133640265	-0.069784949	-0.079044825	-0.049449218	-0.04481561	-0.075538811	-0.042269029
Z004E0197	0.134472159	0.063260091	0.088350744	0.190505956	0.076559135	0.053219714	0.083898041	0.080781595	0.094608775	0.060059155
Z004E0198	0.129510303	0.135650296	0.196616573	0.15531723	0.134832889	0.129236328	0.120708078	0.112135875	0.107499946	0.136240953
Z004E0199	-0.006471066	-0.032039865	0.028373506	0.035978935	-0.036813294	-0.006534332	-0.023924158	-0.021712996	-0.013942701	-0.010677451
Z004E0200	0.072517692	0.038276005	0.098328965	-0.060941328	0.000434902	0.007905524	0.034103481	0.040643534	0.016390771	0.043288387
Z005E0001	-0.127345094	-0.105908366	-0.035891495	-0.065232581	-0.034647607	-0.095803091	-0.060674227	-0.080438372	-0.11064942	-0.065306696
Z005E0003	-0.124301019	-0.120927848	-0.161437522	-0.078074978	-0.079677257	-0.123950369	-0.071292277	-0.088392047	-0.172744121	-0.069409941
Z005E0004	0.099708056	-0.030466776	0.015554014	0.012132833	-0.001464424	-0.004920656	-0.006458468	0.005509893	0.054101985	0.030429705
Z005E0005	-0.04928475	-0.016408808	0.02122676	0.002984264	-0.047335873	0.017329339	-0.029821417	-0.006904533	-0.017987991	-0.018638152
Z005E0006	-0.061186026	-0.04633986	-0.108562652	-0.07085593	-0.115477607	-0.110459895	-0.060435468	-0.067596948	-0.028986991	-0.048675922
Z005E0007	-0.024683651	0.015588534	0.064557874	0.033618394	0.036567472	0.06016122	0.02255447	0.03161917	-0.016829451	0.009844416
Z005E0008	0.001189895	-0.094994843	-0.074826237	-0.055493898	-0.091074096	-0.080261726	-0.091952579	-0.057839976	-0.042728701	-0.069114034
Z005E0009	-0.034955546	0.0231533	0.035438646	-0.018461132	-0.016591907	0.045282976	-0.003699687	0.008574178	-0.005141539	-0.014919106
Z005E0010	0.06941497	0.051635007	0.031547131	0.024100298	-0.012718111	0.034562912	0.006581048	0.021366877	-0.028789093	0.043848204
Z005E0011	-0.032840275	-0.103072378	-0.032086576	-0.031485131	-0.032210154	-0.052229385	-0.065996412	-0.057552356	-0.084594974	-0.036138733
Z005E0012	0.01639717	0.021843565	-0.000475207	-0.000941682	-0.004447863	0.001193079	0.024428696	0.016692769	-0.02443179	0.001942553
Z005E0013	-0.179102401	-0.166993603	-0.072683545	-0.111882911	-0.084166116	-0.142013766	-0.149529045	-0.113163686	-0.162014546	-0.101663592
Z005E0014	0.050813953	-1.71637E-05	0.000922906	0.0180553	-0.012839839	0.008221648	-0.0137103	0.000974035	0.053720477	-0.009587563
Z005E0015	-0.10601252	-0.198299545	-0.19974903	-0.171327999	-0.194666052	-0.215000925	-0.174886189	-0.177980426	-0.131012721	-0.171395079
Z005E0016	-0.055640403	-0.029683801	-0.01600721	0.004037841	0.001883168	-0.006255642	-0.012879423	0.001131694	-0.067968245	-0.030800577
Z005E0017	0.155893222	0.087731983	0.076096728	0.090691412	0.121593363	0.068524263	0.098339449	0.104154637	0.067632099	0.124968558
Z005E0018	-0.065078533	-0.088716316	-0.068970767	-0.068789466	-0.094911347	-0.052949839	-0.067194254	-0.077727987	-0.122419973	-0.05787685
Z005E0019	-0.063354576	-0.084899755	-0.023927988	-0.052166377	-0.078761978	-0.043879595	-0.063169189	-0.049401125	0.022178597	-0.036026352
Z005E0020	0.038210979	0.068491493	0.034640329	0.002974447	0.047834099	0.0555078	0.037855742	0.032331974	-0.019024532	0.042436639
Z005E0021	-0.039345223	-0.007499957	0.044532866	0.002711178	0.01687548	-0.016171962	0.009892166	0.003352264	-0.059010447	0.017643421
Z005E0022	-0.026919553	-0.030524365	-0.052963176	-0.036589685	-0.048935347	-0.016399693	-0.046161969	-0.035224577	-0.075675496	-0.033211838
Z005E0023	-0.141535125	-0.114418042	-0.122503383	-0.097030637	-0.143485627	-0.15606511	-0.135610318	-0.119981718	-0.127461357	-0.123399778
Z005E0024	-0.071207523	0.00276095	-0.056012152	-0.043144549	-0.042687968	-0.055871932	-0.020330748	-0.02790898	-0.047297149	-0.03545635
Z005E0025	0.106292061	0.133286561	0.09459558	0.103809343	0.128558748	0.095533514	0.073995593	0.105292196	0.179590602	0.087289603
Z005E0027	-0.101751099	-0.110435509	-0.114794273	-0.103798542	-0.128511993	-0.119164494	-0.080668299	-0.11023947	-0.063259508	-0.110136001
Z005E0028	-0.054281129	0.008100592	0.018240344	0.008514047	0.037655763	-0.017183136	-0.027760912	-0.002899997	0.03693213	-0.013766686
Z005E0029	0.001849146	-0.0284411	-0.000967012	0.003353086	-0.049953559	0.015353	-0.036806067	-0.004385215	-0.053219367	0.019394738
Z005E0032	-0.05961664	-0.062484157	-0.061695572	-0.045001411	-0.035351297	-0.007379677	-0.027810744	-0.033303692	-0.040303651	-0.003847389
Z005E0033	0.016402766	0.018994876	0.044532829	0.000134889	-0.000488073	-0.000730277	0.020218933	0.011548244	0.068040352	0.020170713
Z005E0034	0.007822687	-0.005485336	-0.02412355	-0.003913444	0.005340645	0.022702634	-0.024602494	-0.006318149	0.061963483	0.010024783
Z005E0035	0.203151998	0.128380509	0.181078505	0.149136458	0.169014755	0.132687012	0.140425761	0.153854544	0.194931124	0.150011276
Z005E0036	0.06856393	0.031645294	0.031143638	0.033459925	0.011066783	0.024162532	0.007344537	0.026886229	0.061366654	0.031335483
Z005E0037	0.076736394	0.078907878	0.085241699	0.08799002	0.077640971	0.092210725	0.107958832	0.098668628	0.130185345	0.099881062
Z005E0038	-0.058012232	-0.043995902	-0.031947305	-0.043279194	-0.008104547	-0.016857749	-0.024341774	-0.041075677	0.044519573	-0.034891375
Z005E0039	0.07354755	0.048660732	0.093269972	0.088432579	0.098906576	0.09185957	0.080349155	0.074951167	0.145489162	0.090750051
Z005E0040	0.018500199	-0.045815888	-0.062586763	0.01471985	-0.025622629	-0.043842958	0.023346359	-0.004365024	-0.085295515	-0.01032685
Z005E0042	0.063653034	0.064373635	0.081665709	0.060297551	-0.010112287	0.013422998	0.048511779	0.036862484	0.0048502	0.037819249
Z005E0043	0.056502472	-0.002208294	-0.008389088	-0.009562832	-0.015519029	-0.032527629	0.006231073	-0.001766157	-0.046135385	-0.013475471
Z005E0044	0.051935082	0.12996968	0.08527051	0.106292724	0.114845849	0.121149066	0.077954517	0.093868968	0.030269376	0.099373411
Z005E0045	0.002903748	-0.010935161	0.037436855	0.023763406	0.000458422	0.004190425	0.054025129	0.019934291	-0.034833331	0.036784012
Z005E0046	-0.006457013	0.014954584	0.013650838	-0.024867604	-0.014654915	-0.049947571	-0.009932302	-0.029090365	0.051855433	-0.053534936
Z005E0047	0.026887186	0.010077677	0.00738673	-0.006920323	-0.009859717	-0.003892074	-0.030701524	-0.011307476	-0.052043345	-0.0028879
Z005E0048	0.09636881	0.013221391	0.010803127	0.033337415	0.047245852	0.059309986	0.062547603	0.032028789	0.0583996	0.022148921
Z005E0049	0.148889676	0.070049128	0.09164007	0.109504585	0.110015233	0.086084933	0.127000438	0.08796694	0.146399276	0.107925942
Z005E0050	0.039622752	0.029820207	-0.020134682	0.01074237	0.031432193	0.030853522	-0.004075927	0.017816147	-0.061775578	-0.015281689
Z005E0051	0.170806839	0.114525276	0.117749257	0.123579514	0.170901955	0.141005093	0.118971487	0.135975169	0.063329611	0.116845589
Z005E0052	-0.216049479	-0.213580321	-0.13910263	-0.173868802	-0.142106387	-0.18030545	-0.139019241	-0.163406525	-0.098802448	-0.177225633
Z005E0053	-0.035331402	-0.07342351	-0.035460839	-0.046553179	-0.047761611	-0.06528599	-0.052448944	-0.044033159	-0.000472726	-0.036866552
Z005E0054	-0.162002978	-0.091045621	-0.158274567	-0.13719021	-0.113388464	-0.130450068	-0.141108351	-0.110767351	-0.156066461	-0.090629597
Z005E0055	0.095838994	0.01999652	0.021580187	0.047084987	0.02358814	0.062672224	0.004838341	0.0364246	0.026846498	0.044542775
Z005E0056	0.01504345	0.078392394	0.046331634	0.073289073	0.057509775	0.036568325	0.094571929	0.052127476	0.099032254	0.040612918
Z005E0057	-0.053778884	-0.046513604	-0.034710123	-0.078304412	-0.099109558	-0.101694451	-0.044642168	-0.07381652	-0.017869926	-0.058989808
Z005E0058	-0.14386192	-0.113410838	-0.14518889	-0.152058742	-0.152689564	-0.114460816	-0.120538866	-0.148336917	-0.104231489	-0.136198523
Z005E0059	-0.063493717	0.015608278	-0.033856599	-0.008355326	0.005209608	-0.003575467	0.016348293	-0.011557913	0.027705165	-0.004489597
Z005E0060	-0.089832716	-0.067807771	-0.001252593	-0.020481039	-0.054495136	-0.054036643	-0.02651079	-0.040798989	0.024969668	-0.048586583
Z005E0061	-0.073289911	-0.066136345	-0.027488276	-0.040142477	-0.024622236	-0.042297856	-0.062501359	-0.047542621	-0.095379694	-0.068702411
Z005E0062	0.03301422	0.001800092	-0.021943447	0.04668604	0.044295536	0.040519687	0.047998158	0.013991061	-0.050971149	0.027098537
Z005E0063	-0.085316745	-0.111927152	-0.106929301	-0.142768611	-0.089771658	-0.132822138	-0.099791217	-0.114295101	-0.169458316	-0.13700615
Z005E0064	0.129100626	0.16132895	0.179705533	0.163931606	0.131788547	0.181271929	0.153158694	0.145598864	0.186219183	0.153646692
Z005E0066	0.001729202	-0.043704336	-0.030091422	-0.029101674	-0.005371587	0.001333093	-0.034288776	-0.022904149	-0.065285563	0.01042726
Z005E0067	0.01669912	0.104112613	0.072150043	0.060550528	0.095491008	0.101210991	0.107326685	0.064511097	0.090194812	0.047178331
Z005E0068	0.0965243	0.098788316	0.101490513	0.115972556	0.08559694	0.117271626	0.090772161	0.105778026	0.085548888	0.112094186
Z005E0069	-0.010698594	-0.030853598	-0.010258201	-0.045566443	-0.04910319	-0.064285448	-0.047654435	-0.033748385	-0.092550473	-0.041061785
Z005E0070	0.067375851	0.055777784	0.039278635	0.070907622	0.06607781	0.090875991	0.07063212	0.065991544	0.069153405	0.091459704
Z005E0071	0.015544824	0.04130781	0.02173849	-0.006206804	0.016719251	0.037764325	0.019092709	0.008505653	0.077264887	0.030251394
Z005E0072	-0.083859459	-0.044357919	-0.086371328	-0.016344388	-0.041531714	-0.006374917	-0.03651632	-0.018175335	0.012399488	-0.04480058
Z005E0073	0.000876728	-0.083220143	-0.064840433	-0.082968649	-0.037928432	-0.049575306	-0.096350416	-0.052184535	0.013730887	-0.067015186
Z005E0074	0.026383197	0.112038961	0.108856704	0.076779141	0.071779712	0.076601022	0.092024786	0.091990447	0.018331381	0.114053004
Z005E0075	-0.050292179	-0.017008249	0.025208356	-0.011891123	0.054752993	-0.008768059	0.010906875	-0.005474215	0.082444794	-0.003839331
Z005E0076	0.012285026	0.036615011	0.011116765	0.036182015	0.007412955	0.040795529	0.047148492	0.023220735	0.04433533	0.052918146
Z005E0077	0.006942517	-0.054832412	-0.118792761	-0.034345978	-0.034893173	-0.021626544	-0.01848819	-0.036272605	-0.003092027	-0.049744886
Z005E0078	-0.163383782	-0.127039207	-0.144155873	-0.121867519	-0.130181924	-0.155021303	-0.126607391	-0.125106261	-0.15034478	-0.141406834
Z005E0079	-0.023488463	0.035963606	0.03517901	0.017804768	0.039220111	0.028764403	-0.004416801	0.017767664	-0.032618631	-0.009578826
Z005E0080	-0.057721523	-0.031001411	0.015910145	-0.030398811	0.010314669	-0.040743151	-0.049486779	-0.022714366	0.030061253	-0.031556445
Z005E0081	0.06549177	0.14078715	0.132505479	0.099904579	0.077303851	0.076595495	0.094630392	0.086835998	0.041160061	0.11666843
Z005E0082	0.005771209	-0.01392771	0.022244221	-0.019306267	-0.038958494	0.001257277	0.014968131	-0.016202518	-0.097794377	0.00305702
Z005E0083	-0.053420744	-0.029638112	-0.072605479	-0.022930483	-0.057728252	-0.013824603	-0.046400695	-0.049480064	-0.10800969	-0.054498704
Z005E0084	-0.032361053	-0.051400674	-0.05646668	-0.014915941	-0.045356008	-0.042828234	-0.053632579	-0.039165219	-0.038802595	-0.039697501
Z005E0085	0.11057987	0.0601561	0.125269883	0.096049916	0.110875309	0.063764809	0.095008722	0.084374586	0.073980246	0.095662764
Z005E0087	-0.095811674	-0.023099182	-0.022720369	-0.019576318	-0.037639874	-0.014928303	-0.003913258	-0.021218934	-0.089642171	-0.023847122
Z005E0088	-0.159892779	-0.144498223	-0.198684247	-0.162312531	-0.169547575	-0.165900282	-0.198237088	-0.14336445	-0.137903069	-0.175907985
Z005E0089	0.055686896	0.027166123	-0.016845461	0.041032274	0.016786434	0.049776112	0.023261073	0.030219315	-0.007314213	0.022522573
Z005E0090	0.062844474	0.046680151	0.085798386	0.063513871	0.027114102	0.087042723	0.049751492	0.059933035	0.089656262	0.057685784
Z005E0091	0.104296815	0.133621996	0.095369241	0.099246438	0.127721072	0.12386317	0.134932254	0.098943875	0.053844176	0.090264598
Z005E0092	0.032700791	0.051697	0.022345562	0.051463944	0.061561942	0.053404077	0.026149905	0.041406779	0.084116429	0.056737779
Z005E0093	-0.081173318	-0.077730405	-0.06392948	-0.092331775	-0.111126061	-0.07030939	-0.090955196	-0.08395453	-0.142650883	-0.099684792
Z005E0094	0.110429996	0.073995719	0.090418825	0.039305095	0.100904417	0.077207133	0.07686944	0.054110323	0.135778371	0.047413285
Z005E0095	-0.117136772	-0.09704904	-0.154396348	-0.118025493	-0.083261263	-0.148062833	-0.11164447	-0.110698932	-0.058373427	-0.106068507
Z005E0096	0.089134925	0.146208063	0.119570065	0.09619143	0.066014612	0.067000277	0.092001627	0.095256126	0.189080438	0.11371502
Z005E0097	0.040831312	0.01927734	-0.015355037	0.005643947	0.036760901	0.032092463	0.010157059	0.004844102	0.06101341	0.026786922
Z005E0098	0.02893402	0.008420479	-0.076173978	-0.023858806	-0.017974485	-9.24833E-05	-0.007059622	-0.00849701	0.02890711	0.009102148
Z005E0099	0.011528175	0.08002857	0.01715411	0.045809293	0.040313043	0.042167449	0.050994337	0.042133337	-0.008722307	0.036754157
Z005E0100	-0.019795295	0.004038905	0.057490662	0.011472026	0.046989364	-0.019043488	-0.008841941	0.022117591	-0.035445435	0.017636456
Z005E0101	0.035640592	0.091725052	0.017905047	0.059046572	0.092342784	0.079542525	0.034030436	0.048437527	0.141527154	0.071205896
Z005E0102	-0.004648674	-0.078004519	-0.039094944	-0.066713431	-0.083071102	-0.06470082	-0.061000451	-0.042510016	-0.096139216	-0.062703342
Z005E0103	-0.040379092	-0.059569413	-0.019203639	-0.027400705	-0.037054144	-0.046690849	-0.017774762	-0.012685615	0.053689591	-0.006535392
Z005E0104	-0.07458115	-0.085787915	-0.079125645	-0.057576421	-0.056092625	-0.070339133	-0.058026787	-0.073702724	0.001534777	-0.098930578
Z005E0105	0.082990528	-0.016339861	0.039934483	-0.001469549	0.016656708	0.041244385	0.012721283	0.009392297	0.052059448	0.007327362
Z005E0106	0.02357727	0.022891879	0.057411885	0.023199309	0.014281689	0.024565206	0.070460994	0.039994421	0.106708566	0.039066241
Z005E0107	-0.039468232	-0.064106063	-0.052175475	-0.080989047	-0.096474599	-0.106326673	-0.063819797	-0.085557745	-0.11813301	-0.104166012
Z005E0108	0.141158534	0.126525106	0.166400954	0.175299994	0.138708129	0.134183437	0.152628212	0.15536601	0.216687117	0.149294647
Z005E0109	0.113558711	0.111141174	0.128942093	0.115708342	0.132400021	0.069271227	0.063098709	0.09607081	0.140573159	0.067721373
Z005E0110	0.050087005	0.066437079	0.100800905	0.063815983	0.061289345	0.042072998	0.076825133	0.071405382	0.127037825	0.058664691
Z005E0111	-0.052184902	-0.043061744	-0.045008545	-0.013178766	-0.042297096	-0.041071886	-0.033789316	-0.031710823	0.010950286	-0.029483141
Z005E0112	0.005920164	0.084411633	0.049950232	0.048660103	0.040771268	0.059339193	0.040009038	0.063806117	0.080580446	0.066227807
Z005E0113	-0.045691239	0.016071832	-0.030943246	-0.011812841	0.013970482	0.027806581	0.007738472	-0.008866164	-0.002721687	-0.028552536
Z005E0114	-0.03787608	-0.026743433	-0.028809418	-0.050751089	-0.065021995	-0.081124282	-0.071607526	-0.060589197	-0.097441041	-0.070618272
Z005E0115	0.058115818	0.088416887	0.043294599	0.06483654	0.092646082	0.007171262	0.04916735	0.039274179	0.043820985	0.03361524
Z005E0116	-0.13671891	-0.062328945	-0.118941811	-0.097965736	-0.118769686	-0.083576677	-0.116383418	-0.103428661	-0.050797483	-0.11822011
Z005E0117	-0.008234546	-0.007058734	-0.002068754	-0.054509735	-0.062808038	-0.022727843	-0.045335998	-0.053737012	-0.10295169	-0.059962021
Z005E0118	0.080129026	0.055228056	0.060552661	0.032166819	-0.005169624	0.058485034	0.020693323	0.029595963	-0.018595165	0.036582363
Z005E0119	-0.048538506	-0.042939955	0.03046653	-0.01651049	0.013217195	0.002199	-0.028154054	-0.009944901	0.062059221	0.00857801
Z005E0120	0.094877625	0.027021064	0.029697667	0.068654285	0.044139734	0.035304756	0.067996062	0.049718324	-0.022513498	0.064341649
Z005E0121	0.091923503	0.145856863	0.099669766	0.111448019	0.134467835	0.104222538	0.130520062	0.125221627	0.041560133	0.120050043
Z005E0122	0.052153858	0.060013583	0.026665523	0.06781346	0.075364165	0.069804613	0.033964139	0.046651331	0.071686947	0.037674819
Z005E0123	0.028213311	0.10386899	0.084373486	0.056605728	0.035318461	0.04748732	0.068891399	0.065927565	0.104558643	0.0754071
Z005E0124	-0.01650909	0.026481677	-0.033244167	0.007095627	-0.021990129	0.019927466	-0.00451746	0.008002846	-0.047335496	-0.004149908
Z005E0125	-0.009454486	-8.35029E-05	-0.02280334	-0.015924837	0.005208884	0.00735392	-0.054937963	-0.020211593	0.033912124	-0.036410336
Z005E0126	-0.142315246	-0.080831707	-0.051130326	-0.081730171	-0.091750048	-0.032162926	-0.059783538	-0.059015632	-0.017678403	-0.077397451
Z005E0127	-0.044085718	0.065445603	0.03512315	0.030282179	0.050381263	-0.01961548	0.004433571	0.017596108	-0.050374241	-0.004695448
Z005E0128	-0.00460314	0.04995884	0.061381825	0.01418167	0.01320383	0.053011355	0.014948094	0.034087332	0.096501678	0.056571921
Z005E0129	-0.048009319	-0.015907437	-0.039741364	-0.051758141	-0.049639365	0.013168649	-0.041654706	-0.020059029	0.015908005	-0.029684341
Z005E0130	0.081222478	0.051580964	0.103207857	0.090424874	0.048478061	0.045116255	0.077835537	0.072332158	-0.00660652	0.073385328
Z005E0131	0.040285126	0.059539748	0.0572731	0.039228928	0.018324433	0.014855794	0.011111356	0.028146191	0.06350714	0.030766772
Z005E0133	-0.002911516	0.062331247	0.092267107	0.035002204	0.032906035	0.054540015	0.060402665	0.063969986	-0.031162402	0.062740665
Z005E0134	-0.020358306	-0.031103087	-0.028784036	-0.057603759	-0.001885306	-0.079636451	-0.083975278	-0.049406182	0.032652345	-0.055446394
Z005E0135	-0.053491233	0.008376089	-0.039503514	-0.003770356	-0.018404341	-0.019330765	-0.001707963	-0.00427367	0.031433826	-0.006262745
Z005E0136	-0.061543035	-0.03468636	-0.071202939	-0.008301947	0.026945333	-0.031368203	0.001174196	-0.003512045	0.022988627	-0.019181311
Z005E0137	0.012318369	0.026974101	0.053860843	0.044741288	0.001832318	0.045460936	0.045578976	0.024324459	0.096145688	0.016628883
Z005E0138	0.046904126	0.057283165	0.080915532	0.104515919	0.079183355	0.121149467	0.118174373	0.087597471	0.142393549	0.088423665
Z005E0139	0.012824397	-0.015497324	-0.031109056	-0.017859018	0.019014972	-0.024740123	-0.000378662	-0.017460194	-0.052687773	-0.026692142
Z005E0141	0.132635777	0.092711223	0.11040875	0.110345909	0.152265283	0.132616572	0.108753012	0.119929065	0.064607198	0.104002598
Z005E0142	0.116042836	0.1198629	0.085384439	0.086942549	0.111555039	0.06092105	0.087154762	0.085351907	0.129432132	0.063160704
Z005E0143	0.04209544	0.047599372	0.049254619	0.008307679	0.031772406	-0.010178435	0.022179023	0.000768923	-0.029384195	0.023068651
Z005E0144	-0.031738792	0.034207111	-0.010852299	0.01658129	-0.020953846	0.023874346	-0.012619805	-0.000556244	0.052221722	0.001228409
Z005E0145	0.038873125	-0.015052793	-0.067748539	-0.017983479	-0.023536024	0.016958854	0.015338389	-0.007179168	-0.019920603	-0.014994624
Z005E0146	-0.031870791	-0.030783537	0.064549149	-0.018035798	-0.036743499	0.041243137	0.018037621	0.00198747	-0.065736963	0.002286864
Z005E0147	0.046604281	0.044753819	0.011096109	0.017397736	0.058130278	0.049698916	0.034070713	0.024913689	0.030152636	0.023715764
Z005E0148	0.123886398	0.041764881	0.096844338	0.069720297	0.055312323	0.058983789	0.069036464	0.059365363	0.121433479	0.075998024
Z005E0149	0.133058268	0.10386361	0.068725606	0.067519906	0.090350918	0.073659738	0.102972326	0.078918745	0.009461033	0.084645029
Z005E0150	0.025506657	0.021044103	0.055979249	0.06824174	0.056878153	0.018123658	0.084086354	0.054741149	0.058894677	0.063501747
Z005E0151	0.142203692	0.105589552	0.069221805	0.110284178	0.101123568	0.110040355	0.094614195	0.097835375	0.127514848	0.087818965
Z005E0152	0.055368568	0.077196774	0.066246018	0.074657028	0.102342595	0.106027553	0.07795505	0.082498769	0.032781551	0.114367193
Z005E0153	-0.053648536	-0.022558543	-0.075556126	-0.059206103	-0.020510982	-0.032226598	-0.06368809	-0.051438323	-0.02415311	-0.035164883
Z005E0154	0.007876979	-0.064288248	-0.06469178	-0.062104148	-0.020546944	-0.072095812	-0.062541761	-0.049125839	0.023729727	-0.064004332
Z005E0155	-0.059757517	-0.054087543	-0.028222703	-0.04711349	-0.000884129	-0.00987526	-0.003011173	-0.028208404	-0.079052765	-0.040525786
Z005E0156	0.273118751	0.172925102	0.210994268	0.196758445	0.160303399	0.215638303	0.202457296	0.187429283	0.13622199	0.186475893
Z005E0157	-0.086155315	-0.034355379	-0.103155658	-0.053898323	-0.043917346	-0.098809841	-0.062609464	-0.06144559	-0.13115664	-0.051335066
Z005E0158	-0.169234571	-0.089416793	-0.096651427	-0.128486915	-0.109712747	-0.099556747	-0.078898861	-0.11905477	-0.166604949	-0.133519985
Z005E0159	-0.030682268	-0.072712907	-0.079630643	-0.027816668	-0.019009728	-0.073569789	-0.051095953	-0.050382774	-0.074192781	-0.034373423
Z005E0160	-0.210407494	-0.175381709	-0.257925304	-0.170503494	-0.195582122	-0.195804889	-0.201745855	-0.158276178	-0.258905456	-0.17449024
Z005E0161	-0.006895246	0.006458082	0.043895004	0.034905608	0.023274692	0.059408818	0.029239702	0.032711079	-0.019090725	0.030159841
Z005E0162	0.040386839	0.011339196	0.005531576	-0.013918814	0.004608157	0.004816072	-0.023085062	-0.014505052	-0.068972963	0.003829244
Z005E0163	0.088181595	0.033903424	0.033066367	0.038284035	0.059268608	0.01910395	0.057870247	0.047078793	0.063254847	0.06473868
Z005E0164	0.014555223	0.013079842	-0.048752007	0.002058801	-0.027528312	-0.022174987	0.041963769	-0.005440339	-0.023298438	0.009138289
Z005E0165	0.084417857	0.089947455	0.104404463	0.049161322	0.035616565	0.045027054	0.046609574	0.051935225	0.086154244	0.091496184
Z005E0166	-0.049452935	-0.066662806	-0.063117926	-0.10127651	-0.125775584	-0.063958553	-0.087455341	-0.084764269	-0.130647366	-0.095915094
Z005E0167	-0.063836364	-0.044941239	-0.114747523	-0.092095364	-0.097072391	-0.086908682	-0.076163949	-0.07954385	-0.141061974	-0.057561964
Z005E0168	-0.111117319	-0.026997335	-0.044310872	-0.043558763	-0.044702857	-0.054321584	-0.053309635	-0.056747853	0.00191321	-0.052447506
Z005E0169	0.040874264	-0.02560736	0.022714771	-0.015997794	-0.006522322	-0.027842271	-0.007788888	0.001675298	0.031016779	0.020953297
Z005E0170	0.056080357	0.106166103	0.107227208	0.10435065	0.105403708	0.101748417	0.082797414	0.087691234	0.025295985	0.094710361
Z005E0171	-0.01671402	-0.001510256	0.020441862	-0.031416634	-0.000452218	-0.036041915	-0.005386583	-0.019550559	0.031547022	-0.00501612
Z005E0172	0.111004	0.111381281	0.128619811	0.09898505	0.073444201	0.079287192	0.108596412	0.092535428	0.140571953	0.083406248
Z005E0173	-0.040131272	-0.04471229	-0.045532358	-0.041699293	-0.001561007	-0.027207754	-0.046393406	-0.026718305	-0.052269833	-0.046801259
Z005E0174	0.086024388	0.060491107	0.117306554	0.056852723	0.06535607	0.112585668	0.105367149	0.070817719	0.157367888	0.058132873
Z005E0175	0.039517011	-0.016258413	-0.020411889	0.007008319	0.045924517	0.021408969	0.00090907	0.015977237	-0.012474013	0.035316928
Z005E0176	0.028619478	0.044437199	0.019658348	0.024176581	-0.004771085	0.012948294	0.066303075	0.035517319	-0.007490297	0.024694455
Z005E0178	-0.139106309	-0.099758103	-0.083293067	-0.090751142	-0.082306954	-0.111319294	-0.119770777	-0.114741466	-0.136309355	-0.085759371
Z005E0179	-0.090476033	-0.112130339	-0.108626817	-0.094081809	-0.138479504	-0.083299828	-0.135094988	-0.107034774	-0.157803926	-0.110768611
Z005E0180	0.120804826	0.042076953	0.085446238	0.086889972	0.099266324	0.058753403	0.072262126	0.063417243	0.040152726	0.049176023
Z005E0181	-0.013497047	-0.063753326	-0.009072316	-0.060500695	-0.031599305	-0.030529904	-0.062014192	-0.0448904	0.03627882	-0.044215875
Z005E0182	-0.076347848	-0.116108555	-0.106690429	-0.10402751	-0.100772908	-0.073388895	-0.120937129	-0.082719095	-0.046536805	-0.078631658
Z005E0183	0.040105441	0.022867581	-0.007537712	0.025920223	0.011992302	0.053106107	0.035036422	0.036287787	-0.000684278	0.023928443
Z005E0184	-0.107576338	-0.150528744	-0.112698323	-0.10813204	-0.140557694	-0.089662449	-0.088031487	-0.11068412	-0.152956204	-0.123672171
Z005E0185	-0.111174049	-0.095112936	-0.080222169	-0.087487457	-0.104552029	-0.072593568	-0.106294164	-0.079867079	-0.040205422	-0.100390823
Z005E0186	0.22126442	0.159218567	0.136464632	0.138795638	0.134564124	0.119585874	0.134078175	0.152368435	0.107653265	0.129563499
Z005E0187	0.028640411	-0.064680156	-0.065904042	-0.030185534	-0.062659712	-0.038873048	-0.022599337	-0.031092585	0.014037004	-0.058308897
Z005E0189	0.076313455	0.02962934	0.084368185	0.056252514	0.041595657	0.066752608	0.04805111	0.059722605	0.060631713	0.054074843
Z005E0190	-0.088983457	-0.050200645	-0.039982522	-0.033133021	0.001548924	0.004340112	-0.057097053	-0.01729547	-0.122906197	-0.008714806
Z005E0191	-0.186039472	-0.204062525	-0.199286306	-0.153949457	-0.141056352	-0.13339493	-0.14438251	-0.162032765	-0.100769871	-0.144021237
Z005E0192	0.02808932	0.039846199	0.003460639	0.009211055	0.030746086	0.002530788	0.044208671	0.024142743	0.070969681	0.034234681
Z005E0193	0.014842999	-0.003351675	-0.006904318	-0.012227422	-0.027745094	-0.021424308	-0.028593673	-0.003139295	0.005739491	-0.012968262
Z005E0195	-0.086493305	-0.034299972	-0.009565574	-0.018403796	-0.024032831	-0.010812487	0.00866563	-0.009287136	-0.055134577	-0.002951298
Z005E0196	-0.031008681	-0.069302056	-0.03533247	-0.037105933	-0.016132483	-0.060265898	-0.018113144	-0.040065993	-0.056641111	-0.047185139
Z005E0197	0.014771909	0.083496625	0.05303221	0.056996125	0.027033261	0.070154234	0.07422048	0.043958292	0.090975551	0.028143907
Z005E0198	0.025323531	-0.005937465	0.030609043	0.002790864	-0.00099494	0.007706676	0.00959518	-0.013530176	-0.037524591	-0.023171211
Z005E0199	-0.087521654	-0.036685942	-0.065468213	-0.035236574	0.011131636	-0.01676246	-0.050444069	-0.017971566	-0.069108088	-0.001449997
Z006E0001	0.09157711	0.023127199	0.088666224	0.037876227	0.038362794	0.046278108	0.072338037	0.018395529	0.046134924	-0.025203788
Z006E0002	0.033327815	-0.044719569	-0.012588866	0.010249583	0.035267337	-0.005255057	-0.021315911	0.003115252	0.04986926	0.022525519
Z006E0003	0.037549981	0.126825245	0.044467053	0.063160945	0.053860198	0.037142321	0.058979385	0.048329288	0.097815199	0.100169017
Z006E0005	-0.040766614	-0.014314926	0.02288764	-0.035226078	0.00735966	0.022178948	-0.012640377	0.002444566	-0.043141194	0.001605674
Z006E0006	0.156233908	0.102361974	0.115858609	0.193149225	0.112378683	0.11686176	0.131292709	0.120889746	0.089481691	0.135802492
Z006E0007	-0.023715011	-0.08661495	0.019505765	-0.034716234	-0.041401098	-0.008832447	-0.044692485	-0.009321844	-0.050843047	0.029982485
Z006E0008	0.076478013	0.090583961	0.081113377	0.057148352	0.072860006	0.031205467	0.0329367	0.053764682	0.115400351	0.098769317
Z006E0009	0.10738908	0.042260815	0.109679001	0.054121784	0.052805789	0.073273658	0.02272874	0.060328657	0.105208121	0.043869531
Z006E0010	-0.01462073	-0.062056344	-0.092845166	-0.030042102	-0.054820526	-0.055882615	-0.082526481	-0.051009148	-0.006655378	-0.054973525
Z006E0011	0.014980023	-0.059041497	-0.034506674	-0.058517697	-0.049247271	-0.017197352	-0.001192713	-0.013506689	0.007761061	0.030723328
Z006E0012	-0.089882052	-0.206238013	-0.087564754	-0.166880596	-0.128394577	-0.145965267	-0.185767073	-0.117517958	-0.138511834	-0.111345635
Z006E0013	-0.039965263	-0.01489759	-0.063032328	-0.049637541	-0.04030863	-0.060887491	0.024350909	-0.033170734	-0.090770466	-0.025238256
Z006E0014	0.048276989	0.02477382	-0.080231463	-0.020137031	-0.019107132	-0.004196059	-0.010347613	-0.008727044	0.031969116	0.047632061
Z006E0015	-0.063551722	0.016655721	0.003455577	0.032147455	-0.032786168	-0.043823684	-0.005269571	-0.014231502	-0.060804407	-0.063245102
Z006E0016	-0.004289904	-0.008771079	-0.009178355	-0.067785351	-0.048161924	-0.027629606	-0.062870384	-0.038380668	-0.03219023	-0.087687879
Z006E0017	0.009445269	0.036148263	-0.033674563	-0.007181566	0.007011095	0.003322869	-0.015828454	-0.004848328	0.010720801	-0.017783439
Z006E0018	-0.004861337	-0.12651911	-0.104316717	-0.124917814	-0.097168728	-0.090601117	-0.095397501	-0.085107909	-0.051196579	-0.042202729
Z006E0020	0.094821896	0.161179292	0.141884096	0.075976889	0.10760592	0.094238283	0.091540512	0.115635271	0.064823481	0.14180491
Z006E0023	0.063351263	0.012722398	0.066800054	0.103134028	0.043927599	0.05464671	0.022430165	0.046040655	0.066468785	0.057314814
Z006E0024	-0.060336774	0.012633372	0.007322178	-0.020902712	-0.042100859	-0.048217795	-0.004567951	-0.014001953	0.0255328	-0.058835413
Z006E0025	0.03544806	0.087195932	0.083418064	0.077334657	0.028037155	0.056502586	0.08450455	0.021924086	0.08931443	0.077655615
Z006E0026	0.045847243	0.015898243	0.1024019	0.074736457	0.041474149	0.07551485	0.057738435	0.067584853	0.08961625	0.059177725
Z006E0027	0.040508544	-0.004470153	0.083242268	-0.003035508	0.015925658	0.02796974	0.019796661	0.042010329	-0.01593554	-0.011695522
Z006E0028	0.115097209	0.208034814	0.064396384	0.156885898	0.122124678	0.110146661	0.133246342	0.129773641	0.158351822	0.095346014
Z006E0029	-0.007188696	-0.053614792	-0.023232164	0.037617513	0.013040456	0.010583236	-0.004412614	0.030767843	0.069223807	0.079170972
Z006E0031	-0.003108937	0.021071492	-0.035400164	-0.020572105	-0.020567882	-0.014872569	-0.031533603	-0.034747241	-0.091519654	-0.039390703
Z006E0032	0.055313178	0.111560514	0.0959589	0.029873542	0.061256373	0.064868537	0.085249465	0.063459196	0.083058796	0.030423614
Z006E0033	-0.046990768	-0.044279434	-0.098419704	-0.045064382	-0.074405628	-0.101155709	-0.105685554	-0.088559337	-0.152925091	-0.040465717
Z006E0034	0.018245758	0.000475865	0.06959406	0.010525225	0.015042858	0.042874293	-0.003177776	0.023451299	0.053633102	0.015088551
Z006E0035	-0.109414407	-0.044874729	-0.093930542	-0.026379478	-0.026412182	-0.038842293	-0.033121731	-0.059440172	-0.0244624	-0.079458038
Z006E0036	-0.019363796	-0.077128357	-0.055080907	-0.045586553	-0.045130079	-0.041684746	0.006764223	-0.004929154	0.014525458	0.050225075
Z006E0037	-0.10114907	-0.07218063	-0.134502255	-0.117553461	-0.087464763	-0.118609507	-0.131412685	-0.097460463	-0.044766634	-0.129751836
Z006E0038	-0.102163996	-0.122888668	-0.102947031	-0.091786004	-0.106416901	-0.087401933	-0.05915186	-0.102742526	-0.160033127	-0.149821092
Z006E0041	0.107576213	0.088107444	0.044869549	0.041588212	0.034715586	0.076318921	0.03507443	0.05976867	0.02834567	0.026123783
Z006E0042	0.100856973	0.127078284	0.07943325	0.051323066	0.0947945	0.082460775	0.059116611	0.073989712	0.023401271	0.099233905
Z006E0043	-0.024770993	-0.084687933	0.00147897	0.009914256	-0.017503581	-0.009590838	-0.044252611	-0.011899551	-0.066133572	0.000418105
Z006E0044	0.037489197	0.037909125	0.068983336	0.066034166	0.08486956	0.068504254	0.102637242	0.070135683	0.046857352	0.100292627
Z006E0046	-0.0090072	0.022050616	-0.010418497	0.037838663	0.033960126	0.02944523	0.038371575	0.032684694	-0.012396618	0.038161182
Z006E0047	-0.078945431	-0.084798176	-0.011907334	-0.029438162	-0.071207015	-0.023786757	-0.064728153	-0.033586818	-0.025322402	-0.086914393
Z006E0048	-0.134050879	-0.085144095	-0.070633045	-0.044147696	-0.055003432	-0.070182236	-0.100659836	-0.093042706	-0.027951649	-0.070272644
Z006E0049	0.085321307	0.036357032	-0.049616504	0.06160713	0.002361794	-0.00278622	0.020565406	0.005741759	0.049756008	-0.02603706
Z006E0050	0.1417511	0.158197828	0.183318776	0.18158604	0.210318565	0.191034197	0.19535749	0.207503004	0.219230958	0.172389191
Z006E0051	0.033867201	0.087192263	0.070972428	0.079908329	0.059948122	0.039834166	0.082851242	0.044492065	0.024729801	0.060554499
Z006E0052	0.135355021	0.065320387	0.022035582	0.075444125	0.084787406	0.080773234	0.108128462	0.082874152	0.01859983	0.099183743
Z006E0053	0.020563969	-0.014510276	0.013271625	-0.031663425	-0.017851824	-0.003618189	-0.005440866	-0.008125502	-0.075582342	0.03096867
Z006E0054	-0.095204069	-0.055268692	-0.125523376	-0.10209217	-0.079931283	-0.07440458	-0.09022296	-0.062871866	-0.092585929	0.002855699
Z006E0055	0.002737315	0.029856109	0.052511719	0.037908077	-0.00120677	0.024712916	0.032117167	0.020192219	-0.005973489	-0.005808721
Z006E0056	0.091422965	0.179603863	0.106190082	0.093533177	0.14018125	0.143425563	0.088709094	0.127796675	0.093760626	0.056706602
Z006E0057	0.129599963	0.062322232	0.148637157	0.153750298	0.111608801	0.146304033	0.137313127	0.137033971	0.165104876	0.067381432
Z006E0058	-0.101342304	0.004914733	-0.016281327	-0.124928601	-0.073469789	-0.08556572	-0.038100594	-0.062959838	-0.064153416	-0.11860941
Z006E0059	0.032941269	0.075255057	-0.016247366	0.003814629	0.022283064	0.01138715	0.067066895	0.032540133	0.066417342	0.040937461
Z006E0060	-0.087742399	-0.095334876	0.000969155	-0.054672637	-0.033127771	-0.025871294	-0.033992533	-0.051637918	-0.082322581	-0.021921662
Z006E0061	-0.023598948	-0.054456083	0.025500922	-0.026839155	-0.013148608	-0.015979647	-0.012378202	-0.009297669	-0.062585273	-0.038524097
Z006E0062	-0.165834992	-0.059243919	-0.065830085	-0.071223107	-0.08730874	-0.067081869	-0.056019288	-0.078332114	-0.126188997	-0.128680817
Z006E0063	0.101655042	-0.004474852	0.065563446	0.071291245	0.096317431	0.051397071	0.090952798	0.080037721	0.088734906	0.02884773
Z006E0065	-0.135546601	-0.156427967	-0.118495311	-0.121278475	-0.104940326	-0.120384479	-0.064921593	-0.084523475	-0.058236186	-0.124315583
Z006E0066	0.183438994	0.081087856	0.178923895	0.122269075	0.142834571	0.141987968	0.155173843	0.142868857	0.188146694	0.191324397
Z006E0068	0.041923871	0.054576121	0.060553261	0.05236002	0.046312574	0.086810519	0.091559654	0.077714999	0.070530717	0.085550813
Z006E0069	-0.05822797	-0.05961147	-0.003382627	-0.036818734	-0.073723318	-0.035099648	-0.062354505	-0.048320403	-0.106643022	-0.033102003
Z006E0070	-0.03699711	0.057597451	-0.063789154	0.070699714	-0.017291269	-0.017060314	0.025447611	0.003706239	-0.04870772	0.03266407
Z006E0071	0.021895163	0.007649018	-0.013371615	0.078931279	0.029426543	0.038519899	0.050974694	0.03698893	0.060524675	0.034749607
Z006E0072	0.014028396	0.094116717	-0.01086325	-0.008850843	0.011395146	0.006795943	-0.027538979	0.026976868	-0.01837858	-0.002805203
Z006E0073	-0.114909929	-0.109749216	-0.030896593	-0.054553746	-0.062883004	-0.086767399	-0.084089296	-0.076398089	-0.125770262	-0.014530081
Z006E0074	0.011425759	0.02836147	0.01563712	0.01677995	0.057823936	0.014194437	0.04620437	0.019086194	0.052847484	0.0188119
Z006E0075	0.052687002	-0.045607618	-0.114052505	-0.070493	-0.028668096	-0.019912964	-0.028740549	-0.007760511	-0.086988873	0.021727377
Z006E0076	-0.069656565	-0.028041192	-0.063973847	-0.06174465	-0.064330526	-0.044791284	-0.047392435	-0.073724106	-0.110176139	-0.096089105
Z006E0077	0.116946668	0.025791656	0.080650815	0.090180083	0.084125449	0.060202903	0.078353695	0.078090936	0.082374029	0.045206862
Z006E0078	-0.143834169	-0.153543618	-0.094068285	-0.150641108	-0.109057445	-0.100494286	-0.102208638	-0.099509485	-0.094859622	-0.074423697
Z006E0079	0.098124775	0.129918927	0.109243829	0.023373595	0.055992901	0.040051833	0.08941471	0.063938002	0.103910185	0.098839661
Z006E0080	0.113115739	0.153959378	0.129821823	0.09230657	0.125742267	0.091948092	0.078548225	0.093809191	0.140802238	0.122457516
Z006E0081	-0.002244628	-0.026981693	0.056100526	0.023384242	0.027318872	0.021211069	0.028733062	0.002665759	0.058215164	0.047351402
Z006E0082	-0.045260922	-0.051359229	-0.080421649	-0.015640462	-0.040834397	-0.018708196	-0.001492689	-0.023320238	-0.058629997	-0.044840483
Z006E0083	-0.119879212	-0.057295475	-0.094296573	-0.104197604	-0.053541075	-0.072707805	-0.055774469	-0.064169276	-0.131477188	-0.104634704
Z006E0084	0.087137648	0.059012924	0.074012206	0.06397088	0.067878758	0.073282768	0.066173203	0.071280026	0.061504082	0.093120244
Z006E0085	-0.045880745	-0.053384358	-0.084807831	-0.028986682	-0.035015097	-0.045353117	-0.051155101	-0.022284668	-0.068087627	-0.083265237
Z006E0086	-0.075110275	-0.084495496	-0.081531485	-0.070094588	-0.073556797	-0.058878323	-0.041656964	-0.080540242	-0.103491644	-0.070673953
Z006E0087	-0.02274541	0.030318785	0.030983754	-0.013864173	-0.00360498	-0.001901638	0.006354364	-0.009479215	0.011637765	-0.00078784
Z006E0088	0.084209168	0.105564531	0.138337592	0.103042494	0.070539625	0.093936457	0.109072305	0.079762074	0.111391682	0.043626579
Z006E0089	-0.03941089	-0.006048843	-0.028097369	-0.073085861	-0.055936578	-0.071744046	-0.067824535	-0.07108031	-0.005912108	-0.096368451
Z006E0090	0.072094608	0.083669862	0.033371043	0.014082397	0.020441791	0.034379568	0.006929545	0.036013895	-0.020597852	0.028876151
Z006E0091	0.089365159	0.03886466	0.120452273	0.135277324	0.113359556	0.087069875	0.050324111	0.071326529	0.029493771	0.035166678
Z006E0092	-0.007635908	0.041118653	0.069543622	0.08349227	0.050291666	0.066920792	0.0933458	0.043248788	0.033345208	0.074676003
Z006E0093	0.053854403	0.025853067	0.069054867	-0.021561359	0.03392105	0.016807656	0.049521201	0.020431177	0.053280127	0.041070317
Z006E0094	-0.131282419	-0.033016503	-0.129218181	-0.107741188	-0.095470418	-0.085290041	-0.123994431	-0.108945186	-0.141390641	-0.102019928
Z006E0095	0.126218907	0.146686984	0.067789266	0.099599766	0.087272108	0.075622597	0.085190783	0.078147369	0.051364376	0.063482017
Z006E0096	-0.172240671	-0.115672964	-0.164616201	-0.134936944	-0.131348907	-0.119610732	-0.15673583	-0.140266423	-0.103524337	-0.151763311
Z006E0097	-0.075900044	0.017301033	-0.122150101	-0.110237092	-0.038377782	-0.055224653	-0.105299548	-0.071446734	-0.104204787	-0.013496481
Z006E0098	0.001822113	0.021360312	-0.029439929	0.036780074	0.010321773	-0.00700831	0.016324607	0.015090844	0.03468515	0.045707962
Z006E0099	-0.146925551	-0.214475255	-0.181018911	-0.127152725	-0.154308813	-0.156627022	-0.221386131	-0.143712625	-0.112948938	-0.139332074
Z006E0100	-0.117521279	-0.200488196	-0.208146754	-0.18998007	-0.138502558	-0.134277642	-0.117295734	-0.132986116	-0.170691748	-0.187968802
Z006E0101	0.081368029	0.155373368	0.139780703	0.149417168	0.076946446	0.093530002	0.097713558	0.098896629	0.123280021	0.077305473
Z006E0102	0.012727801	0.057129081	0.043356276	0.027445448	0.027625901	0.012900156	0.060116869	0.038145304	-0.010359507	0.083763792
Z006E0103	-0.093537852	-0.137878575	-0.148976156	-0.025782253	-0.105295683	-0.071278434	-0.075707872	-0.106255741	-0.041626987	-0.108220461
Z006E0104	-0.109539773	-0.093822952	-0.014707664	-0.074966079	-0.071567977	-0.101516192	-0.096475409	-0.080321588	-0.111668319	-0.117439101
Z006E0105	-0.085085889	-0.122611182	-0.022375418	-0.097486377	-0.076899365	-0.083036112	-0.076589971	-0.047736682	-0.033519368	-0.08649407
Z006E0106	-0.055972844	-0.077794803	0.023571188	-0.03792182	-0.041665275	-0.043640286	-0.066758071	-0.059601461	-0.103916081	-0.100142688
Z006E0107	0.082093217	0.102728867	0.10585518	0.10579964	0.055607621	0.058784562	0.070196823	0.040536121	0.016633055	0.054306747
Z006E0108	-0.111699235	-0.088701499	0.003908321	-0.122235124	-0.065245323	-0.085011336	-0.100673315	-0.079535547	-0.030361136	-0.062148998
Z006E0109	-0.078889667	-0.019974284	-0.099850994	-0.103571602	-0.095613713	-0.082805921	-0.129649278	-0.099449204	-0.111281824	-0.057389906
Z006E0110	0.060386943	0.092826308	0.136193052	0.070014016	0.086177165	0.066544689	0.06597005	0.065834284	0.068965517	0.078517366
Z006E0111	0.00947382	-0.024535158	-0.076910212	-0.07441906	-0.005187426	-0.057865956	0.019205152	-0.02246349	-0.079469072	-0.041662361
Z006E0112	-0.120491752	-0.174121517	-0.119191274	-0.066511766	-0.131851242	-0.126451527	-0.115225334	-0.12704099	-0.134930101	-0.166272754
Z006E0113	-0.050457464	-0.103340376	-0.017907546	-0.070493174	-0.03320903	-0.030723985	-0.065550011	-0.037745007	0.018323934	-0.08867225
Z006E0114	0.028169429	0.039190913	-0.076885573	-0.019108867	-0.004577067	0.012288326	-0.025207909	0.010828954	-0.036574548	0.027997405
Z006E0115	0.135432123	0.113154656	0.103387902	0.170458157	0.12209259	0.110947275	0.095203524	0.114245344	0.129510176	0.131184739
Z006E0116	-0.007664475	0.043130883	0.046096979	0.020263988	0.033535562	0.064733567	0.083519147	0.030614307	0.094160627	0.046582279
Z006E0117	0.067668718	0.052033928	-0.0045369	0.096364096	0.012302368	0.038673799	-0.012905585	0.033702007	0.001045952	0.034145258
Z006E0118	0.171711125	0.107640066	0.137278131	0.091204036	0.111597524	0.084309725	0.122179228	0.095574756	0.152300957	0.130737281
Z006E0119	0.073402094	-0.041516252	0.056878487	0.010672449	0.020597989	0.035100815	0.05616519	0.036393953	-0.021732436	0.002911443
Z006E0120	0.042393612	-0.047532398	0.035064866	-0.019012879	0.010337003	-0.026085664	0.026488722	-0.010435106	-0.050039159	-0.03109867
Z006E0121	-0.094209254	-0.075451427	-0.106005609	-0.039848575	-0.086448668	-0.078974498	-0.033736132	-0.075778495	-0.128852456	-0.036952278
Z006E0122	-0.06189463	-0.00853119	0.000875285	-0.039398768	-0.051875193	-0.030266255	-0.042456089	-0.054969907	-0.081575697	-0.069154855
Z006E0123	-0.017579576	0.03274726	-0.022154019	0.015838434	0.007710323	-0.005891414	-0.014891089	0.015822146	0.047994201	0.018348593
Z006E0124	-0.000890045	-0.046134959	0.029295296	-0.030382399	-0.04381598	-0.052867387	-0.018436941	-0.021610423	-0.052199344	-0.085799168
Z006E0125	0.016750167	0.052255875	0.00863202	-0.040293301	-0.000215454	0.004343112	-0.00252228	-0.003243885	-0.016594998	0.03961487
Z006E0126	-0.12173512	0.015349471	-0.042681997	-0.083354777	-0.066492178	-0.077101973	-0.047847257	-0.069412518	-0.021416759	-0.039721537
Z006E0128	-0.004214386	0.015668035	-0.011384434	0.011646399	0.038181535	0.051079388	0.012793422	0.036915825	0.106827123	0.112239114
Z006E0129	0.149461493	0.085664816	0.204721025	0.146565242	0.155978179	0.157168723	0.122091989	0.138531576	0.105009382	0.180902782
Z006E0133	-0.06545823	-0.002794754	-0.033145811	0.046069046	-0.032272088	-0.00373126	-0.0690367	-0.031512761	-0.031040542	-0.013155393
Z006E0134	0.083836569	0.053650266	0.066435121	0.021786845	0.045012768	0.027849509	0.033657549	0.035839149	-0.004208775	0.07293783
Z006E0135	0.149021469	0.06235087	0.036552458	0.150460786	0.098519475	0.122298213	0.158930159	0.098054259	0.104941154	0.087187514
Z006E0136	0.2676618	0.140893574	0.169753732	0.282344701	0.234782828	0.186294743	0.190732034	0.219025031	0.244861381	0.209989494
Z006E0137	-0.05673332	-0.100439322	-0.092138593	-0.043703545	-0.042817014	-0.034373258	-0.033547627	-0.056643892	-0.063959243	-0.003858096
Z006E0138	0.00734736	-0.021389371	0.01216764	-0.008340557	0.006607931	-0.0120894	-0.019429387	-0.004558667	0.031886044	0.049269798
Z006E0139	0.107003883	0.12178361	0.075987363	0.125252328	0.110199762	0.092118005	0.073275471	0.10528349	0.069702275	0.079714435
Z006E0140	0.082970427	0.105017801	0.027918947	0.088453356	0.077092029	0.083021985	0.050515494	0.07348812	0.12599251	0.051525911
Z006E0141	0.009079457	0.03654925	0.040442313	0.05346843	0.002269582	0.017279928	0.025464877	-0.009304131	0.032336485	-0.018437319
Z006E0142	0.029663581	0.017263902	0.041921904	0.083847237	0.051782586	0.031568788	0.017121011	0.031742576	0.073239078	0.065746726
Z006E0143	-0.047108361	-0.016278913	-0.06912582	-0.045359198	-0.034931581	-0.025400515	-0.019033685	-0.032969214	-0.098199022	-0.019941307
Z006E0144	-0.102734776	-0.072538003	-0.097544961	-0.076038253	-0.040064165	-0.033807314	-0.025138946	-0.049062996	-0.03799657	-0.067042582
Z006E0145	0.035260469	0.023510127	0.107651262	0.065851456	0.038832546	0.039165157	0.067584585	0.029452321	0.07294564	-0.011905141
Z006E0146	0.058622635	-0.028813868	-0.008823745	0.055580868	0.019936966	0.003898833	-0.00079711	0.011953629	-0.01852883	0.040934818
Z006E0147	-0.143820836	-0.11780729	-0.112229651	-0.081091753	-0.100867872	-0.094162313	-0.089396347	-0.088932729	-0.063977397	-0.112187813
Z006E0148	-0.100627482	-0.062039788	-0.050324122	-0.031225489	-0.099823637	-0.08760768	-0.127926466	-0.093350721	-0.045108906	-0.057650739
Z006E0149	0.036580366	-0.01777148	0.06663868	0.070231508	0.009323232	0.008076301	0.012304988	0.024421544	-0.019864339	-0.036613355
Z006E0150	0.004782907	0.014459431	0.036618655	0.011421865	0.044087749	0.044121829	0.040100861	0.018576289	0.054279895	-0.022930885
Z006E0151	-0.110102918	-0.104476528	-0.04599946	-0.095237787	-0.059839068	-0.050759569	-0.038321261	-0.072436904	-0.098177403	-0.110220898
Z006E0152	0.030413153	0.035373919	0.006047402	0.035032575	0.069437611	0.057782904	0.064531952	0.056261946	0.020885645	-0.00133762
Z006E0153	0.018986486	0.025083187	0.021381966	-0.013558789	-0.028806005	-0.027851059	0.034259343	-0.020099826	-0.075984636	-0.054011238
Z006E0154	-0.071779117	0.020379117	-0.022525135	-0.024478185	-0.022860939	-0.037768757	-0.012221196	-0.01462824	-0.0325317	-0.027608969
Z006E0155	0.245495426	0.195797691	0.263625778	0.201496446	0.224576526	0.206189237	0.255155604	0.2134137	0.173853081	0.196259354
Z006E0156	-0.065284319	-0.033186699	-0.000677613	-0.015390098	0.017939253	-0.016739933	0.051115077	0.010289118	-0.047667175	-0.013617144
Z006E0157	-0.131284054	-0.120314326	-0.087474716	-0.140654366	-0.118112642	-0.131056807	-0.100807865	-0.126839316	-0.143905023	-0.118786053
Z006E0158	0.002659332	-0.103790407	-0.014336823	0.03742638	-0.028826017	-0.013747831	-0.051699553	-0.004673111	-0.068931366	-0.001142332
Z006E0159	-0.092029209	-0.146551076	-0.163809945	-0.125586905	-0.119846062	-0.099806692	-0.132532406	-0.097069227	-0.145960768	-0.165657498
Z006E0160	0.005199228	0.046280517	0.013092441	-0.002419799	0.027840362	0.053438743	0.01994692	0.036375376	0.088477782	-0.018528839
Z006E0161	0.027390768	0.01654391	-0.034782939	0.007936279	-0.016988917	0.012672174	0.017147002	-0.001800965	0.059540063	-0.001608756
Z006E0162	-0.016472707	0.064686408	-0.054291733	-0.035017792	-0.015643505	0.013503446	0.00869045	-0.008646954	0.004956128	-0.027966535
Z006E0163	-0.147468728	-0.202842113	-0.229009001	-0.173644733	-0.192618738	-0.181480493	-0.161047612	-0.16500253	-0.117808497	-0.183137888
Z006E0164	0.003648366	0.0716646	-0.016713578	0.023625783	-0.019595155	0.022309607	-0.025975094	-0.004235786	0.076510393	0.001862792
Z006E0165	0.077131133	0.098647985	0.030296114	0.056084931	0.044147974	0.041119894	0.051385775	0.034355553	0.083584449	0.056940983
Z006E0166	-0.124244645	-0.043955396	-0.048830255	-0.079698533	-0.062011688	-0.069558113	-0.006901694	-0.055910679	-0.086378117	-0.033965612
Z006E0167	-0.231113759	-0.210096264	-0.132626929	-0.159182468	-0.153936185	-0.15709533	-0.18745763	-0.160572368	-0.13911972	-0.15769239
Z006E0168	0.11806392	0.092995582	0.078262708	0.121122991	0.094508837	0.07665592	0.118989454	0.095743363	0.049940794	0.107298597
Z006E0169	0.049345814	0.103502211	0.086172848	0.010210847	0.049872764	0.065639572	0.003787644	0.054666745	0.069970109	0.051546228
Z006E0170	-0.036781642	-0.128906543	-0.118687966	-0.109085674	-0.058381647	-0.054996824	-0.053672506	-0.081865505	-0.055611355	-0.125394301
Z006E0171	0.160877556	0.215184336	0.176638043	0.114252682	0.185090468	0.140300154	0.187304498	0.165437277	0.209428133	0.199626837
Z006E0172	-0.155867604	-0.201825535	-0.161731179	-0.142951389	-0.138100756	-0.153021912	-0.143988223	-0.140330126	-0.189577832	-0.120103579
Z006E0173	0.111341943	0.020217558	0.016748478	0.089373837	0.069059683	0.091062319	0.096231503	0.076199703	0.049001019	0.093575044
Z006E0174	-0.004789019	-0.02976992	-0.004342515	-0.012242344	-0.008487097	-0.021412754	0.055563286	-0.010036847	0.02961797	0.032614768
Z006E0175	0.0298823	0.017432076	0.029728857	0.009835725	-0.005163313	0.016840725	0.022622494	0.010281032	-0.056698822	-0.01017984
Z006E0176	-0.080109762	-0.042443595	-0.009670062	-0.056243898	-0.02605426	-0.025105124	-0.081226841	-0.031404688	0.032323223	-0.094964142
Z006E0177	-0.009419086	-0.019266149	-0.015496388	-0.042166729	0.009245428	-0.038726636	-0.040045036	-0.016706334	-0.049330146	0.002261581
Z006E0178	0.042591882	0.079522089	0.015861994	0.047514254	0.026729976	0.01892633	-0.028654299	0.044432564	0.021821005	0.02314974
Z006E0179	0.034479425	-0.074499722	0.043685901	-0.011715372	-0.037760998	-0.031597631	-0.027139803	-0.01692287	0.011849988	-0.025920046
Z006E0180	-0.061017998	-0.067573877	-0.0839631	-0.070710623	-0.037303452	-0.042287826	-0.018849057	-0.049046941	0.001365008	-0.026504122
Z006E0181	-0.011118741	0.044287788	0.003269185	-0.013674476	-0.022271294	-0.029598148	-0.058171814	-0.033912186	0.066893017	-0.051365768
Z006E0182	0.002800222	-0.025016092	-0.021432151	-0.001423151	0.023086229	0.033661035	-0.029805163	0.028283816	0.049906032	-0.001967448
Z006E0183	-0.049114476	0.062199626	0.078938897	-0.007551574	0.020231095	0.034426416	-0.024187713	0.029255685	0.032869516	0.014868697
Z006E0184	-0.087840661	-0.161543048	-0.086976847	-0.075191759	-0.071769114	-0.075793993	-0.107230651	-0.085221341	-0.131276209	-0.072777034
Z006E0185	0.058000306	0.101415693	0.068498922	0.033651043	0.071450144	0.07116803	0.040229386	0.061560824	-0.011555188	0.056551858
Z006E0186	0.019967081	-0.075721765	-0.05567958	-0.061755941	-0.012853603	-0.048157839	-0.037650821	-0.030147043	-0.077033175	-0.053271946
Z006E0187	-0.035716423	-0.110434217	-0.047578506	-0.043743404	-0.063581548	-0.05056467	-0.104645382	-0.080662178	-0.032888697	-0.031405713
Z006E0188	-0.097450215	-0.033080439	-0.116366731	-0.087477398	-0.047482566	-0.05493964	-0.083805225	-0.081080475	-0.067171528	-0.097944111
Z006E0190	0.082350559	0.068406191	0.120032314	0.039574033	0.059648101	0.087792652	0.096499552	0.061394797	0.053419878	0.103997286
Z006E0191	0.00493396	0.092530919	-0.039744573	-0.013223615	0.013423122	-0.01582499	-0.022466812	-0.007192596	0.048737188	0.008585012
Z006E0192	-0.036428606	-0.120291212	-0.106004911	-0.060411378	-0.066598775	-0.072469817	-0.078931024	-0.053007632	-0.052275536	-0.076526079
Z006E0193	0.046220988	0.083122123	0.047632351	0.029450177	0.041592535	0.019071142	0.045398328	0.039794919	0.074116489	0.006422307
Z006E0194	0.037826458	0.031918112	-0.003267682	0.060820164	0.057406955	0.054782711	0.064426821	0.028848636	0.073192007	0.056625997
Z006E0195	-0.081617476	-0.078886312	-0.039233249	-0.045355483	-0.081539941	-0.079386223	-0.047764472	-0.066489499	-0.015758371	0.001678452
Z006E0196	0.10991305	0.067064984	-0.01172115	0.003377492	0.027826365	0.054041929	0.038052811	0.029375476	0.080906823	0.007978577
Z006E0197	-0.010545128	0.100174513	0.036467675	0.002676108	0.021798729	0.005304697	0.048324321	0.007639364	0.019822793	0.058827248
Z006E0198	-0.123969612	-0.031100995	-0.13105718	-0.066862813	-0.088630379	-0.047816182	-0.089895947	-0.062531594	-0.060542554	-0.008855102
Z006E0199	0.179616132	0.101379571	0.145727306	0.085026533	0.117211796	0.118758942	0.099646623	0.100695193	0.163626108	0.153273502
Z006E0200	-0.104682792	0.029122479	-0.028998618	-0.0158942	-0.028185624	-0.051852751	-0.006006358	-0.03778561	-0.013694926	-0.115566253
Z007E0001	0.00858962	0.054147653	0.054301312	0.089199054	0.073407263	0.038609557	0.04230328	0.058223014	0.07035905	0.021083826
Z007E0002	0.155581272	0.128881928	0.093152501	0.116384118	0.114246699	0.124795134	0.117591126	0.107079242	0.102250459	0.17145807
Z007E0003	-0.122448256	-0.097988525	-0.079143135	-0.137078734	-0.094627056	-0.115012281	-0.096001063	-0.09840557	-0.084515627	-0.120650961
Z007E0004	0.057582339	0.040214455	0.067917754	0.032618279	0.079671985	0.040105505	0.033523424	0.044449726	0.02744393	0.037745231
Z007E0005	-0.069607056	-0.080282197	-0.047872036	-0.112632107	-0.117962216	-0.076541763	-0.095897327	-0.068100387	-0.075406864	-0.051277183
Z007E0007	0.021260358	0.028870546	0.021117605	0.009988156	0.059750555	0.031265507	0.014941164	0.021981741	0.016600843	0.023405313
Z007E0008	0.04212805	0.064282064	0.099346761	0.102414504	0.073270438	0.095890364	0.077581215	0.073052085	0.068897114	0.098080734
Z007E0009	0.109900076	0.071888208	0.076181821	0.064291857	0.096791992	0.08702073	0.080269595	0.057238358	0.075591082	0.072393011
Z007E0010	0.039624251	0.064047899	0.10267946	0.030406213	0.101722658	0.055585817	0.057582845	0.066406976	0.055869926	0.060261756
Z007E0011	-0.063861425	-0.036377756	-0.032166413	-0.002557713	-0.01182857	-0.027869474	-0.048291203	-0.038224592	-0.053059817	-0.01413901
Z007E0012	-0.102138834	-0.055047408	-0.062745595	-0.009653869	-0.083257845	-0.035166976	-0.043760653	-0.053427192	-0.044288435	-0.052871438
Z007E0013	0.069029319	0.074781428	0.023899643	0.113334292	0.059710754	0.060991306	0.06390407	0.053314796	0.035358987	0.043060927
Z007E0014	-0.15688648	-0.125334787	-0.091428304	-0.179268931	-0.119370414	-0.126743583	-0.141443523	-0.128371314	-0.143369812	-0.143391885
Z007E0015	0.004116458	0.028225477	0.057322943	0.004133355	0.044136375	-0.006857751	0.040306212	0.030650657	0.006560594	-0.002683825
Z007E0016	0.038947226	0.067808531	0.066243607	0.11533958	0.068168272	0.058190915	0.056052902	0.068394897	0.069029925	0.104799652
Z007E0017	0.048885788	0.038393008	0.068050462	0.015860676	0.054198143	0.054972578	0.042176713	0.046197476	0.049982549	0.085209416
Z007E0019	-0.180150983	-0.141904876	-0.147850003	-0.142895417	-0.166004787	-0.101546184	-0.142969967	-0.129027967	-0.14680529	-0.149323982
Z007E0020	-0.017457054	-0.059705402	-0.027969473	-0.024049375	-0.009265386	-0.060914228	-0.060717325	-0.046688331	-0.056126719	-0.035026074
Z007E0021	-0.025694932	-0.032117828	0.009307456	-0.060100445	-0.017292048	-0.006796211	-0.033392853	-0.027573073	-0.013028364	-0.056097179
Z007E0022	-0.086087414	-0.115522515	-0.12361361	-0.138506825	-0.09081435	-0.107319744	-0.140806152	-0.125200553	-0.098032643	-0.143414949
Z007E0023	-0.038728646	-0.051508845	-0.056827962	-0.012199213	-0.066006346	-0.027889851	-0.034469108	-0.036893117	-0.031785621	-0.05712138
Z007E0024	0.165694279	0.108937402	0.10248603	0.114608224	0.09851005	0.113953992	0.100383832	0.100988751	0.080023514	0.082306223
Z007E0025	-0.061424018	-0.048915765	-0.004615425	-0.003145492	-0.013708458	-0.040005059	-0.030253106	-0.025638389	-0.048275881	-0.000437695
Z007E0026	0.023640966	0.030171335	0.044757663	0.01831161	-0.000598577	0.053002105	0.042544394	0.029374636	0.021038154	0.024918815
Z007E0027	-0.202609317	-0.155678032	-0.188625262	-0.204519764	-0.120487967	-0.143033838	-0.144608601	-0.146827037	-0.170387271	-0.146395419
Z007E0029	-0.027187014	-0.048061485	-0.058272812	-0.073545007	-0.07235005	-0.053618735	-0.054770385	-0.050242692	-0.069960166	-0.064918437
Z007E0030	-0.096559459	-0.119577039	-0.139646269	-0.153498572	-0.134970307	-0.126906201	-0.12115204	-0.112940619	-0.141931197	-0.097185786
Z007E0031	-0.034896506	-0.062078602	-0.095504748	-0.025490856	-0.087905727	-0.051066483	-0.073939667	-0.065951866	-0.09384948	-0.111458112
Z007E0032	-0.129420496	-0.144428348	-0.120746292	-0.136870588	-0.168577659	-0.123270391	-0.131346443	-0.116419803	-0.107072355	-0.119560779
Z007E0033	-0.005872167	0.018128809	-0.019554558	0.061565214	0.003684239	0.012900438	0.011084887	0.026859642	0.030480054	0.031825633
Z007E0034	-0.008421447	-0.00625651	-0.010302623	-0.005425556	-0.049528606	-0.008177321	-0.020861003	-0.011955395	-0.0331735	-0.011237649
Z007E0036	-0.056073644	-0.049678371	-0.06843275	-0.076512575	-0.071859925	-0.037947822	-0.0371428	-0.045830174	-0.033917948	-0.057621234
Z007E0037	0.068612329	0.008092202	-0.009185108	-0.012231521	0.039808851	0.014849866	0.001301638	0.019300797	0.015434056	-0.030306244
Z007E0038	0.117678009	0.107746299	0.135089607	0.096065336	0.113153714	0.103936718	0.107767844	0.089891834	0.119705353	0.103438651
Z007E0039	0.063760302	0.036642534	0.051164321	0.083159815	0.071794244	0.059025075	0.050123899	0.048321167	0.056835402	0.061342352
Z007E0040	0.081285783	0.101747899	0.038717843	0.052389004	0.065787551	0.10315671	0.093533027	0.078281251	0.068002862	0.043694392
Z007E0041	-0.032695256	-0.022045604	0.007137945	0.006513942	-0.012032094	-0.031421883	-0.026029818	-0.023199227	-0.007746711	-0.050324643
Z007E0042	0.030494425	0.017973731	0.026348665	-0.007778313	0.012948978	0.013733937	0.02066273	0.022756468	-0.017218166	-0.005600327
Z007E0043	0.109939165	0.052792104	0.067589386	0.047385338	0.078161811	0.057666022	0.063680771	0.044197994	0.054491699	0.046979353
Z007E0044	-0.008536505	-0.010940475	-0.025160379	0.017234439	-0.038134096	-0.024127678	-0.022583979	-0.013115399	-0.028806336	0.002273643
Z007E0045	-0.034813744	0.007094875	0.02070901	-0.002734084	0.026344565	0.001601285	0.003818748	-0.000879182	-0.013910542	0.009652343
Z007E0046	-0.127473781	-0.097940185	-0.139323859	-0.087353474	-0.119984275	-0.087792533	-0.097171836	-0.096781273	-0.119194956	-0.082355843
Z007E0047	-0.00241399	0.038133048	0.081223154	0.000976623	0.01884945	0.033767212	0.026255749	0.039382825	0.054634417	0.016467246
Z007E0048	0.105197967	0.082451353	0.090096335	0.117507085	0.116107823	0.092702714	0.070147951	0.069744309	0.107878014	0.065220425
Z007E0049	0.006193604	0.047251845	0.064024159	0.091182241	0.027696273	0.049891085	0.052407267	0.039028686	0.043572515	0.019400425
Z007E0050	0.138839971	0.120653337	0.150974133	0.147384981	0.077105068	0.124186508	0.116338595	0.112873955	0.124883152	0.120910312
Z007E0051	-0.005288396	-0.032799728	-0.062563581	-0.044915699	-0.043068085	-0.042035928	-0.040970294	-0.029770379	-0.016623416	-0.044297989
Z007E0052	0.124201872	0.078816588	0.045295472	0.100768605	0.071467533	0.05588749	0.090791465	0.08598277	0.073835046	0.057114727
Z007E0053	0.056059909	0.02436526	0.011889698	0.033745113	0.075367113	0.047796682	0.056277865	0.031925228	0.051451654	0.051901559
Z007E0054	-0.050223441	-0.011699814	-0.014614499	0.024765232	-0.040896775	-0.012466172	-0.006948978	-0.009694155	0.010356735	-0.030515342
Z007E0055	-0.121187789	-0.098326577	-0.104079919	-0.062417314	-0.141806558	-0.100005502	-0.101606879	-0.106706301	-0.096119435	-0.109184216
Z007E0056	0.003922826	0.029727502	-0.010630226	-0.013039476	0.029411462	0.040881995	0.034535623	0.03734484	0.024196916	0.045618377
Z007E0058	0.036725649	-0.014028743	0.008521163	-0.014006923	0.020998861	0.015272687	0.001256585	0.002824749	-0.013777888	0.031136941
Z007E0059	-0.040505905	-0.027811742	-0.012747498	-0.041447584	-0.024583349	-0.039002298	-0.020224302	-0.030238313	-0.035492096	0.008265176
Z007E0060	0.190079244	0.15377459	0.190515303	0.156495707	0.157794266	0.156091102	0.15691427	0.163418795	0.184842608	0.198710055
Z007E0061	-0.094681589	-0.071641189	-0.028427895	-0.023243037	-0.083120543	-0.070957486	-0.062086415	-0.073416906	-0.073107074	-0.061862993
Z007E0062	-0.039381411	-0.036987696	0.038245726	0.003721365	-0.04788723	-0.023279138	-0.023921706	-0.013762368	-0.04794817	-0.003933535
Z007E0063	0.011405304	-0.003927495	-0.069016326	-0.03461534	-0.013238011	-0.017118958	0.001627655	-0.016970205	-0.025265644	0.000857752
Z007E0064	-0.159985225	-0.158864995	-0.135926834	-0.16682735	-0.097816567	-0.13062471	-0.135288242	-0.13915695	-0.110571247	-0.172443401
Z007E0065	0.066797667	0.088077581	0.058309246	0.075797001	0.11449944	0.074889299	0.08987128	0.096329616	0.109220028	0.129363769
Z007E0066	0.033105415	0.033840532	0.030896057	0.008127888	0.004160889	0.036459841	0.043727084	0.033602991	0.026995506	0.028518828
Z007E0067	-0.086912643	-0.031337933	-0.062976937	-0.001023186	-0.011798646	-0.048942375	-0.044046987	-0.058117771	-0.053604254	-0.056531633
Z007E0068	0.143453548	0.182236296	0.203499655	0.188633513	0.181659232	0.165126904	0.185879712	0.168327796	0.179475715	0.141973917
Z007E0069	-0.06434847	-0.044802905	-0.093135226	-0.007739411	-0.005273304	-0.04036539	-0.044359718	-0.044501213	-0.068510769	-0.055925843
Z007E0070	0.016963872	0.058552971	0.093532079	0.089939045	0.092847627	0.065649553	0.051903127	0.054127	0.071278239	0.075865574
Z007E0071	-0.065424294	-0.043303424	-0.056338744	-0.018366188	-0.002811255	-0.027939228	-0.049700047	-0.030150604	-0.02449534	-0.026792518
Z007E0072	-0.127774462	-0.149238005	-0.176492956	-0.156228993	-0.202746609	-0.154473373	-0.163910466	-0.156914798	-0.141067458	-0.138089695
Z007E0073	0.076808407	0.043856377	0.052672122	0.029137969	0.031006982	0.056365837	0.038617465	0.042582442	0.049190257	0.076609398
Z007E0074	0.142117667	0.103442504	0.109947804	0.127595618	0.077999421	0.08521484	0.079967943	0.096406542	0.097134021	0.067274844
Z007E0075	0.019769367	-0.014888345	0.014517857	-0.027050845	-0.022236381	-0.006302307	-0.018984759	-0.012943445	-0.003951716	-0.028535134
Z007E0076	-0.086435596	-0.050518341	-0.105175487	-0.053820038	-0.042989803	-0.064678195	-0.03429244	-0.032204396	-0.065438949	-0.063036563
Z007E0077	-0.038752333	-0.033306936	-0.031891325	-0.006446534	-0.073951757	-0.028891018	-0.027954937	-0.034540531	-0.042871009	-0.049375644
Z007E0078	-0.001301778	-0.036097146	0.009858859	-0.055274875	-0.026768868	-0.010054828	-0.02410096	-0.026278131	-0.017905305	-0.067282956
Z007E0079	-0.018250894	0.014432684	0.032955407	-0.049211664	0.000539961	0.004989075	0.006223734	0.010082758	0.017992018	0.032777393
Z007E0080	0.099081267	0.076764112	0.101582092	0.044797626	0.109380071	0.081550574	0.07847633	0.068449841	0.109359021	0.09822795
Z007E0081	0.016312079	0.013401792	0.011619331	0.030045061	0.040271876	0.015859567	-0.00060299	0.009421239	-0.007581824	-0.028651372
Z007E0082	0.001370677	0.014963292	0.025572762	-0.006893537	0.05800929	0.027120854	0.011348144	0.02026327	0.002912391	0.033761819
Z007E0083	0.068281357	0.026243543	0.023599337	0.030009471	-0.004540088	0.016936448	0.031993318	0.028085662	0.000258479	-0.007662047
Z007E0084	0.179173076	0.191273561	0.197839388	0.231299041	0.199577345	0.186572597	0.182760277	0.190348503	0.213376124	0.223149779
Z007E0085	-0.1780382	-0.133005581	-0.159431176	-0.12107352	-0.165305064	-0.130743949	-0.148897225	-0.154928746	-0.115484286	-0.156967489
Z007E0086	0.092217133	0.079075269	0.056896269	0.057975322	0.034940796	0.087263447	0.079704546	0.079537909	0.048634152	0.058929209
Z007E0087	-0.002579042	0.017622672	-0.000347471	0.001480298	0.005094706	0.035462954	0.022194337	0.024319305	0.021385197	-0.00728375
Z007E0088	-0.031882385	0.023860887	-0.009718139	-0.003758886	-0.034536412	-0.016912695	-0.007227925	0.013982482	0.002103738	0.033244996
Z007E0089	-0.024019668	-0.001516301	0.001863911	-0.067702513	-0.022426019	-0.019677417	-0.014749876	-0.014419683	-0.008811404	-0.044927106
Z007E0090	0.034997845	0.06178764	0.066354019	0.016779608	0.097291323	0.055925365	0.064556442	0.062539955	0.049440902	0.080330753
Z007E0091	-0.053500396	-0.035449614	-0.068174353	0.014513196	-0.050055539	-0.021238601	-0.034176325	-0.03471471	-0.01696464	-0.002618003
Z007E0092	-0.122023598	-0.118941816	-0.111191192	-0.07771937	-0.075450484	-0.127186431	-0.100797882	-0.119553704	-0.087426324	-0.121984574
Z007E0093	0.170953617	0.132413559	0.116460455	0.127903762	0.149355235	0.116496944	0.134497673	0.121211362	0.109510669	0.110789364
Z007E0094	-0.0691965	-0.100162623	-0.066932025	-0.125765097	-0.110689442	-0.079749297	-0.072584358	-0.082973973	-0.064666773	-0.038984049
Z007E0095	-0.016702077	-0.028018773	-0.050648307	-0.00046098	-0.039026577	-0.041260197	-0.020911233	-0.036030114	-0.025922037	-0.024158525
Z007E0096	-0.243514068	-0.200924395	-0.156881387	-0.22833606	-0.187296976	-0.166007401	-0.185086765	-0.1864333	-0.211234061	-0.232613351
Z007E0097	-0.043052993	-0.056083659	-0.103089013	-0.117499011	-0.071724953	-0.053679454	-0.06825486	-0.062338898	-0.039754568	-0.07105474
Z007E0098	0.036285735	0.050648903	0.07660626	0.069964226	0.020718396	0.033149889	0.041525534	0.041888068	0.052935246	0.015481907
Z007E0099	-0.112301226	-0.081135713	-0.063839798	-0.120570033	-0.045938309	-0.07782212	-0.08767441	-0.078423993	-0.092155448	-0.101753698
Z007E0100	-0.06926427	-0.030326542	-0.04428866	-0.063290533	-0.050654157	-0.027671984	-0.051395497	-0.052265107	-0.051085854	-0.029132651
Z007E0101	0.089788758	0.094937841	0.083851245	0.115196488	0.107319887	0.084975531	0.072331596	0.090319975	0.05647982	0.112487113
Z007E0102	0.082879368	0.020730279	0.037952415	0.001006274	-0.050325606	0.000662907	-0.003656609	0.029288134	0.002972588	0.017089341
Z007E0103	0.151204363	0.099749722	0.082013304	0.07979924	0.142033847	0.104464365	0.113523634	0.109633333	0.122824339	0.112888128
Z007E0104	-0.085626828	-0.107303369	-0.070554014	-0.134626668	-0.136406828	-0.089237487	-0.107745083	-0.112383781	-0.118973794	-0.139979757
Z007E0105	0.079943927	0.048129574	0.034529617	0.020400746	0.050737114	0.073303874	0.06680167	0.066179957	0.049178102	0.084865748
Z007E0106	0.067241935	0.088411821	0.085806811	0.075438156	0.071571069	0.079317435	0.086398074	0.070075298	0.056303525	0.098639087
Z007E0107	0.06078568	0.055176912	0.056457461	0.103966234	0.071171018	0.035813583	0.061286657	0.04767554	0.025013757	0.01589891
Z007E0108	-0.106525871	-0.090871391	-0.122188969	-0.104548217	-0.065004087	-0.078078836	-0.084306881	-0.077384559	-0.044465462	-0.085504304
Z007E0109	0.058784832	0.046746797	0.078705987	0.023892503	0.005685478	0.037499181	0.032321515	0.037310968	0.028808309	0.05055487
Z007E0110	-0.05288373	-0.036792597	-0.069126476	-0.053930974	-0.027735193	-0.028938136	-0.044119992	-0.042106302	-0.025180752	-0.027420076
Z007E0111	-0.016227224	-0.00351741	-0.037101625	-0.02497741	0.035587403	0.000935312	0.005191532	-0.000537533	-0.002174402	-0.023204344
Z007E0112	0.00523637	0.022956783	-0.02261241	0.01652939	0.027047019	-0.001178642	-0.001084961	0.008785857	0.022821087	0.030617777
Z007E0114	-0.010710244	-0.018897903	0.015296098	0.039429339	0.025082781	-0.026039661	-0.003802636	-0.028059581	-0.029245376	-0.015077956
Z007E0115	-0.035845184	-0.058662108	-0.021440298	-0.077978185	-0.058929685	-0.053375423	-0.05630826	-0.055286477	-0.060961203	-0.02417142
Z007E0116	-0.027180854	0.029647664	0.073467103	-0.00958511	0.03845731	0.028643571	0.025854186	0.028775712	0.002262705	0.03464858
Z007E0117	0.126727209	0.150831671	0.148820895	0.128489703	0.130425899	0.137705091	0.147853745	0.140558103	0.157640208	0.132242448
Z007E0118	-0.045353743	-0.09126954	-0.056249756	-0.08373589	-0.067365364	-0.084981817	-0.073091459	-0.063750159	-0.094475448	-0.129534144
Z007E0119	0.097478618	0.077089894	0.066081498	0.099157677	0.067037863	0.091476013	0.060477855	0.081629838	0.062243192	0.035521278
Z007E0120	0.111979603	0.089578908	0.075179128	0.064335104	0.0724649	0.094694628	0.095440741	0.090698061	0.110269383	0.067765297
Z007E0121	-0.015563976	-0.016533606	-0.027566081	-0.045083524	-0.014389267	-0.016987893	-0.009898243	-0.023773715	0.003952729	-0.046716121
Z007E0122	0.091232962	0.08250068	0.06583556	0.09154697	0.101432236	0.073825289	0.065923274	0.060135956	0.067204498	0.039613558
Z007E0123	0.00441797	-0.004078195	0.005967883	-0.01630514	0.008524229	0.008946887	-0.012456872	-0.011714761	-0.020954376	0.007730639
Z007E0124	-0.074767743	-0.100892592	-0.096365529	-0.115291238	-0.073838388	-0.111003013	-0.100034039	-0.105215511	-0.109635345	-0.093318645
Z007E0125	-0.126899929	-0.133017566	-0.159876035	-0.098305487	-0.171647324	-0.12715058	-0.127801655	-0.131293152	-0.124054365	-0.08841045
Z007E0126	0.089857809	0.103208568	0.094164912	0.114291714	0.121562249	0.097799359	0.106543427	0.102015907	0.113448755	0.10802535
Z007E0127	-0.109575483	-0.065076114	-0.1115592	-0.098050535	-0.065982915	-0.095955563	-0.086961178	-0.063358079	-0.091315271	-0.090827009
Z007E0128	-0.039036924	-0.00452189	-0.000569857	-0.01465269	-0.002969039	-0.02649279	-0.012225564	-0.009227124	-0.040480692	-0.018101517
Z007E0129	0.030313429	0.038949835	0.037425926	0.017151454	0.051323732	0.038633913	0.005797482	0.03169927	0.036721769	0.021574971
Z007E0130	-0.04502969	-0.059623701	-0.074561713	-0.018944735	-0.089508951	-0.033734017	-0.04738834	-0.048922002	-0.069404205	-0.019608295
Z007E0131	-0.054483993	-0.019117872	-0.00300391	0.024084234	0.009105553	-0.039720467	-0.025649155	-0.02147893	-0.036594604	-0.023992746
Z007E0132	0.005619635	0.003311098	0.015692489	0.002051549	-0.052655879	0.010651723	0.006159127	0.007125001	-0.021745769	0.024634527
Z007E0133	-0.022873065	0.020357705	0.068707984	0.012986993	0.040809875	0.024884483	0.02401667	0.022795009	0.040067792	0.00994684
Z007E0134	0.03055993	0.055439685	0.046241764	0.035950519	0.067922043	0.071141953	0.032532254	0.04618855	0.058416847	0.026901353
Z007E0135	0.044376883	0.040559937	0.028665905	0.06555657	0.006110771	0.059208504	0.047003453	0.034174875	0.041389113	0.074148669
Z007E0136	-0.042441867	-0.000364502	0.026916348	-0.030989616	-0.048398611	-0.017586425	-0.003324249	-0.000667111	0.007007852	-0.005437481
Z007E0137	0.096714463	0.107479119	0.085661924	0.17042216	0.090811621	0.108966712	0.12273141	0.107199457	0.096171597	0.158320623
Z007E0138	-0.03275367	-0.000375373	0.022782967	0.052232057	-0.002806086	0.01248656	-0.013833597	0.01443895	0.010151982	0.021409078
Z007E0139	-0.024770123	-0.032451698	-0.009630773	0.006601955	-0.014983664	-0.009191796	-0.006720449	-0.011794266	9.44793E-05	0.027092064
Z007E0140	-0.00021867	0.015316778	-0.033669175	0.003966136	0.024199837	0.008765914	0.027520482	0.012610736	0.007096613	0.024053432
Z007E0141	-0.111566995	-0.097631263	-0.099926011	-0.129081871	-0.113012887	-0.103222315	-0.084284987	-0.100721218	-0.074102643	-0.122627347
Z007E0142	0.078295114	0.12443609	0.131482554	0.111995842	0.128716994	0.108574223	0.118005671	0.126422953	0.116682525	0.164241164
Z007E0143	0.112970038	0.099972629	0.093406061	0.096320791	0.113876465	0.086498942	0.105778245	0.099472421	0.079513927	0.131979276
Z007E0144	-0.050689315	-0.038729188	-0.004122219	-0.088426733	0.023339217	-0.077917652	-0.042696092	-0.039007306	-0.018609784	-0.019373689
Z007E0145	-0.033822145	-0.090538575	-0.11381447	-0.024903734	-0.043644839	-0.0932714	-0.0922861	-0.074915272	-0.074974171	-0.072300948
Z007E0146	-0.012915302	-0.029601606	1.14498E-06	-0.053826099	-0.0355387	-0.032628619	-0.020768837	-0.019142235	0.010787427	-0.009744399
Z007E0147	0.113198589	0.07257606	0.065665655	0.088107109	0.084727173	0.057435364	0.082708696	0.073491694	0.046163068	0.087836957
Z007E0148	-0.054634208	0.00372133	-0.043444267	-0.045205473	-0.023066237	0.005142599	-0.004549515	-0.000281964	0.003976918	0.038438579
Z007E0149	-0.083343706	-0.05742879	-0.054148481	-0.059110946	-0.047352539	-0.051781837	-0.044713086	-0.040840353	-0.041692132	-0.071020227
Z007E0150	0.035006714	0.015253747	0.01015537	0.033676896	0.008379732	0.009137672	0.016359468	0.0060092	-0.005046012	0.016190568
Z007E0151	-0.01571074	-0.040832595	-0.095215139	-0.07251185	-0.087812296	-0.04206167	-0.057287425	-0.039469916	-0.067491885	-0.018264414
Z007E0152	0.021552908	0.018703216	0.020059495	-0.014779281	-0.014823702	-0.001582291	0.020103822	0.020096158	0.006770193	0.007129075
Z007E0153	0.065077644	0.016029748	-0.002135672	-0.00140989	0.03173736	0.018077225	0.023815744	0.020799008	0.014679642	-0.011328664
Z007E0154	0.187321062	0.143970328	0.131039503	0.18228996	0.151088941	0.148257081	0.160503427	0.139415901	0.153839986	0.145400279
Z007E0155	0.030190186	0.00210091	0.038286158	0.023780737	0.023219622	0.009022847	-0.004858688	-0.004295049	0.020244303	-0.038651414
Z007E0156	-0.007962775	-0.044530623	-0.01313411	0.004690067	-0.070985269	-0.02153862	-0.036672582	-0.027176177	-0.054338326	0.007773741
Z007E0157	0.04846619	0.077244166	0.107243307	0.05101713	0.093768288	0.083516092	0.085575896	0.09290797	0.099101611	0.104848737
Z007E0158	-0.010892567	-0.017588538	-0.07421063	0.001758056	-0.034366767	-0.049986828	-0.019050145	-0.010885958	-0.017901324	-0.03727567
Z007E0159	0.088024257	0.075731714	0.120049848	0.118483991	0.077146316	0.103800892	0.085919189	0.092097756	0.091678883	0.05654537
Z007E0160	0.126622112	0.082739447	0.060473121	0.103827613	0.073488106	0.083003473	0.056321226	0.077335904	0.078020036	0.062201269
Z007E0161	0.00326355	-0.008802432	0.012616047	-0.0245409	-0.045534921	-0.026315333	-0.000271005	-0.023422961	-0.012322436	0.006552514
Z007E0162	-0.024931042	-0.013359474	-0.02498843	0.019560391	-0.023083544	-0.006034885	-0.011539223	-0.018630549	-0.007164638	6.17665E-06
Z007E0163	-0.193928385	-0.230794517	-0.260363607	-0.193334073	-0.246590969	-0.220782809	-0.23294825	-0.212128817	-0.206577022	-0.236277811
Z007E0164	-0.022946341	-0.046699891	-0.060484386	-0.02924641	-0.055341505	-0.079795501	-0.079862498	-0.05536667	-0.102342451	-0.098274174
Z007E0165	0.008846704	0.024703154	0.044533258	0.003327001	-0.017816448	0.030447793	0.02424175	0.036515463	0.011220648	0.00169935
Z007E0166	0.073537594	0.034650994	0.042207933	0.059909924	0.031165462	0.057502602	0.042283532	0.036779031	0.054030679	0.008211842
Z007E0167	0.009060628	-0.00724966	0.03383897	0.046999222	0.047292911	0.007955197	0.01699621	-0.001649983	-0.013201625	0.005707038
Z007E0168	-0.217879746	-0.260213078	-0.228953284	-0.200030327	-0.237006491	-0.273929542	-0.228034905	-0.235648267	-0.23049872	-0.258278832
Z007E0169	-0.022685734	0.016850431	0.019479405	-0.005127694	-0.017937775	0.013698653	0.015212037	0.003021622	0.025453173	0.024891172
Z007E0170	0.138814922	0.099953069	0.044996648	0.071573251	0.088116781	0.087903414	0.082383535	0.090022114	0.104718853	0.118155291
Z007E0171	-0.024941597	-0.044743201	-0.029183955	-0.063668709	-0.017023831	-0.045364108	-0.04005584	-0.060104948	-0.036950471	-0.01596371
Z007E0172	0.074712307	0.071228758	0.058612545	0.089043882	0.074325219	0.053543146	0.05509975	0.044829896	0.067901241	0.050104964
Z007E0173	-0.084660153	-0.060703823	-0.095081401	-0.101972879	-0.012226029	-0.043809879	-0.053440423	-0.043820431	-0.028897192	-0.083990712
Z007E0174	-0.094575861	-0.055993163	-0.042307117	-0.012934606	-0.025140197	-0.066946395	-0.058209999	-0.067002095	-0.042328113	-0.04112711
Z007E0175	-0.042212704	-0.01928334	0.012352264	-0.000272369	-0.066746644	-0.009883371	-0.009886963	-0.023465448	-0.001953549	-0.02706466
Z007E0176	0.013638278	0.030337598	0.030442612	0.084632248	0.053966358	0.036687892	0.030286918	0.052380635	0.01401173	0.041977515
Z007E0177	0.035941676	0.010176552	0.007954014	-0.000937068	-0.000396108	-0.01287791	0.016123115	0.009985944	0.017291274	0.03675403
Z007E0178	-0.124079407	-0.157220559	-0.107177739	-0.152571447	-0.100237313	-0.130787107	-0.155275769	-0.136662917	-0.139785538	-0.091566022
Z007E0179	-0.07999863	-0.056803724	-0.039739558	-0.101453705	-0.091847301	-0.073472585	-0.043297765	-0.055929027	-0.082719526	-0.103715344
Z007E0180	0.047702157	0.02372048	0.056285904	0.000866805	0.013890528	0.033847744	0.041628117	0.014060274	0.039797265	-0.031420134
Z007E0181	0.102444097	0.070067878	0.099828336	0.121220325	0.070696154	0.083173337	0.099150787	0.093456146	0.079071769	0.065667455
Z007E0182	-0.041484484	-0.073181293	-0.070249608	-0.105198242	-0.040434974	-0.070513062	-0.06861638	-0.068479732	-0.059330242	-0.049101669
Z007E0183	-0.114242482	-0.094373196	-0.126256539	-0.127052805	-0.128449317	-0.084476254	-0.078970028	-0.091551236	-0.058066465	-0.088903218
Z007E0184	-0.109778844	-0.111480388	-0.154453895	-0.070406421	-0.097070448	-0.120160859	-0.102929451	-0.115477378	-0.124022146	-0.144922688
Z007E0185	0.037437737	0.022826689	0.0315228	0.038285935	0.064009925	0.030265271	0.056169766	0.040174259	0.057507898	0.048767086
Z007E0186	0.042456467	-0.009105807	-0.042085117	0.005843518	0.041217253	-0.020096587	0.016302322	-0.005610516	0.008877218	0.030052869
Z007E0187	-0.064968118	-0.086010865	-0.122575413	-0.102407509	-0.08190402	-0.084695598	-0.091276796	-0.08735278	-0.095270977	-0.055380144
Z007E0188	-0.176902281	-0.151621365	-0.139940642	-0.177483635	-0.208454789	-0.157574226	-0.163238613	-0.169505903	-0.166668573	-0.134859548
Z007E0189	0.145190249	0.127782835	0.133384882	0.124010436	0.154980262	0.124713509	0.143425624	0.133333984	0.141240516	0.134302346
Z007E0191	0.040066089	0.013117332	0.034456785	0.061861322	0.031015214	-0.000399119	-0.003818259	-0.005857405	0.023133343	0.022959078
Z007E0192	0.123849048	0.085760518	0.056221707	0.06158723	0.052266194	0.071717696	0.057500718	0.072382794	0.06301197	0.100661267
Z007E0193	-0.066573015	-0.037613783	-0.089412391	-0.062435533	0.007002165	-0.026853101	-0.036896754	-0.03267255	-0.030018928	-0.065372975
Z007E0194	0.156479863	0.153911553	0.132963743	0.111524176	0.113139222	0.145746324	0.145497985	0.145942143	0.155972811	0.182838109
Z007E0195	-0.003961421	0.027305957	0.033547436	0.006540767	0.067759761	0.029661607	0.03701078	0.038771254	0.055821847	0.010467995
Z007E0196	0.094018794	0.09335906	0.034085655	0.072143399	0.042885904	0.078997679	0.100718599	0.074540469	0.074637393	0.07091513
Z007E0197	0.04917796	0.03643415	0.031323635	0.075072623	0.028757955	0.01188071	0.019563762	0.030609656	0.037846949	-0.006250025
Z007E0198	-0.026954304	-0.018269196	-0.010399028	0.023055389	-0.061814563	-0.037638213	-0.004644872	-0.035347117	-0.01164929	0.008473797
Z007E0199	0.033056157	0.070857912	0.085181838	0.032762935	0.057512102	0.036202165	0.060710541	0.064128952	0.067928677	0.021564881
Z007E0200	-0.09805796	-0.08540982	-0.069302283	-0.112171064	-0.108660862	-0.07176798	-0.101761995	-0.104879409	-0.084552468	-0.086935798
Z008E0001	0.050935923	0.026502375	0.103028659	0.008743346	0.084202306	0.009413413	-0.015547208	0.026321058	0.014283211	0.020396599
Z008E0002	-0.163942313	-0.135447582	-0.059799359	-0.197296851	-0.164455723	-0.150397894	-0.087392796	-0.141538677	-0.112426443	-0.108342652
Z008E0003	0.159982803	0.199792292	0.13859189	0.290005985	0.13590557	0.212094422	0.13555734	0.174404626	0.173329012	0.183218172
Z008E0004	0.062074917	0.050821027	0.0584629	0.008614257	0.057675135	-0.006238788	0.069709298	0.019482326	0.0408746	0.052328947
Z008E0005	-0.034771389	-0.061276229	-0.017055152	-0.090898294	-0.002177939	-0.014256429	-0.061983023	-0.045826984	-0.024467023	-0.051795107
Z008E0006	-0.028417895	-0.050581199	0.031691817	-0.072350037	-0.071164883	-0.066768698	-0.059237368	-0.033386636	-0.058503918	-0.023230492
Z008E0007	0.120041144	0.085716589	0.109041808	0.058195262	0.040339295	0.10918772	0.122629336	0.080306218	0.051504629	0.078789174
Z008E0008	-0.035554187	-0.011831416	0.015230579	-0.073156716	0.026380264	-0.031242311	-0.024338278	-0.013148178	-0.044234216	-0.001465609
Z008E0009	0.206213192	0.137490846	0.162904621	0.037428299	0.142618933	0.134719631	0.110256771	0.099562156	0.124771671	0.115822944
Z008E0010	0.165371107	0.088212838	0.079980148	0.136420793	0.159308995	0.13498835	0.112464679	0.112533259	0.139693275	0.121014146
Z008E0011	0.092680042	0.06458347	0.061457547	0.050670701	0.035497229	0.037538094	0.123924803	0.084670522	0.053877073	0.105917315
Z008E0012	0.046264651	0.10256412	0.0939086	0.156559755	0.109673264	0.08047181	0.050886468	0.055651054	0.095535311	0.058967651
Z008E0013	0.028698763	0.02659336	0.055893254	0.058595603	0.105398086	0.047748169	0.090266864	0.062297229	0.077665106	0.044381083
Z008E0014	0.078121648	0.084933649	0.043396447	0.122322904	0.031436029	0.10092423	0.072028405	0.066687062	0.051985916	0.083894392
Z008E0015	0.054297268	0.048076994	-0.004321863	0.08224381	-0.000600468	0.068679074	0.063777785	0.043936114	0.012637683	0.030135457
Z008E0016	-0.057443827	0.040044037	-0.06125143	-0.016709923	-0.065027834	-0.008501723	-0.058986151	-0.017152833	-0.017638449	-0.017438096
Z008E0017	0.046514007	-0.019106518	0.001278442	0.054950521	0.02036085	-0.016112239	0.022762026	0.017533659	-0.016547322	0.032689988
Z008E0018	0.065146099	0.084729522	0.032881219	0.019194092	0.126496729	0.095826311	0.093542035	0.062865758	0.090093785	0.082259057
Z008E0019	0.146237761	0.120352166	0.176281569	0.113001861	0.096655659	0.074246557	0.135783068	0.120538952	0.128348777	0.11998303
Z008E0020	-0.178315981	-0.099838121	-0.152898803	-0.218112202	-0.164058147	-0.167632623	-0.177264477	-0.14386023	-0.137014722	-0.140360652
Z008E0021	0.155642717	0.094622835	0.04315657	0.133713717	0.04563851	0.069876663	0.094535001	0.11730147	0.139377219	0.111770148
Z008E0022	-0.158092237	-0.149256011	-0.08505039	-0.045434422	-0.137045141	-0.139792656	-0.138906727	-0.129337209	-0.099757757	-0.11697172
Z008E0023	0.083076051	0.012014248	0.088905374	0.032106041	0.062502306	0.048183843	0.013383748	0.029713951	0.019044085	0.040645775
Z008E0024	-0.115671217	-0.13410511	-0.222220495	-0.174083448	-0.168115883	-0.10669891	-0.113342564	-0.144645334	-0.101777435	-0.138929829
Z008E0025	-0.074413543	-0.028399686	-0.071972792	0.016771703	-0.002662781	-0.005468216	-0.079118342	-0.052812121	-0.050482441	-0.051609627
Z008E0026	0.05118996	0.044349095	0.066000126	0.027539553	0.071521167	-0.008088412	-0.006744149	0.012591671	-0.013469439	0.013882332
Z008E0027	0.090611689	-0.012664355	0.098005324	0.061689809	0.099373895	0.100789803	0.079554121	0.055381894	0.075453826	0.059796522
Z008E0028	0.012942282	0.054584728	0.02496628	-0.042914399	0.091797558	0.059367365	0.068861456	0.03105568	0.038208383	-0.005256103
Z008E0029	0.013913188	0.076180972	-0.046639567	0.054439339	0.056026951	-0.014792114	0.021442787	0.030052828	0.029796814	0.01049432
Z008E0030	-0.027043075	-0.066871173	-0.103331309	0.017597812	0.017077529	-0.042517155	0.013866868	-0.024220374	-0.001019537	-0.019619229
Z008E0031	-0.131834476	-0.137681343	-0.032963656	-0.073623441	-0.025113679	-0.102684824	-0.072602247	-0.083469832	-0.122611159	-0.085446719
Z008E0032	-0.073820635	-0.019371257	-0.053565803	-0.029198839	-0.03422804	-0.035901278	-0.073752079	-0.041368506	-0.052493238	-0.038227662
Z008E0033	0.088238499	0.052417869	0.066338687	0.162476499	0.057515491	0.055172411	0.112410303	0.084664401	0.070104918	0.086905989
Z008E0034	-0.057848108	-0.099453103	-0.113289435	-0.069427512	-0.065555434	-0.086639344	-0.076898073	-0.063110141	-0.039528208	-0.05810199
Z008E0035	-0.036069577	-0.005258258	0.030873407	0.066228637	-0.026849903	0.048119434	-0.033580904	0.008808122	0.0413922	0.042943456
Z008E0036	0.070231392	0.044065326	0.052275146	-0.027545085	0.033976043	-0.03961009	-0.016994944	-0.004696737	-0.04664392	0.011257043
Z008E0037	0.073370654	0.058158184	0.072404764	0.138620642	0.007426251	0.065024879	0.010491529	0.055295429	0.064754587	0.061229728
Z008E0038	0.023327208	-0.010488478	-0.015352519	-0.012072574	-0.040820973	0.026414551	-0.052689848	0.001689827	0.012967023	-0.006307332
Z008E0039	-0.027016017	-0.096464223	-0.025709643	-0.045934417	-0.152161497	-0.053979451	-0.096813609	-0.12114052	-0.127628134	-0.116162454
Z008E0040	0.085833099	0.09784423	0.056422169	0.136918248	0.022128422	0.041705114	0.079482151	0.07607674	0.091633238	0.07578971
Z008E0041	0.118102022	0.131111907	0.187417199	0.071909869	0.151127554	0.155980805	0.149438287	0.123486297	0.147927979	0.136262093
Z008E0042	-0.045331567	-0.056482898	-0.129726616	-0.071270023	-0.051138645	-0.099689384	-0.016048651	-0.075671321	-0.080359232	-0.061120354
Z008E0044	0.085441768	0.089558776	0.098893109	0.049879953	0.119919123	0.118943073	0.092169234	0.086737476	0.071815317	0.106141337
Z008E0045	0.052306823	0.080820373	0.132962715	0.057956053	0.028493627	0.032940991	0.038534706	0.073639271	0.072591206	0.079338886
Z008E0046	-0.324258438	-0.281326409	-0.257885239	-0.313109763	-0.269651863	-0.222871954	-0.256493985	-0.227088842	-0.272759403	-0.216947655
Z008E0047	0.199840604	0.213492104	0.195079896	0.167138532	0.194994826	0.158113843	0.207003263	0.161436275	0.131377739	0.129419075
Z008E0048	0.062860044	0.080225454	0.228761555	0.239464907	0.210514605	0.11240215	0.135813583	0.146078443	0.110757471	0.126690993
Z008E0049	-0.090710694	-0.068573526	-0.061268952	-0.018004658	-0.086937304	-0.046786928	-0.056866979	-0.05949738	-0.088535865	-0.035677483
Z008E0050	-0.089591327	-0.06497994	-0.193750915	-0.16145582	-0.168113215	-0.179589098	-0.119260964	-0.138589593	-0.089330573	-0.144782081
Z008E0051	0.226652538	0.263146888	0.137606544	0.255266243	0.152458737	0.225886886	0.164185024	0.196554861	0.218041948	0.219789757
Z008E0052	-0.055551397	-0.118867302	0.008782567	-0.106794746	-0.109886875	-0.025296623	-0.050625833	-0.041222358	-0.058230213	-0.053662534
Z008E0053	-0.133850884	-0.175623189	-0.141979719	-0.104174394	-0.096871937	-0.14510438	-0.077676705	-0.112611403	-0.138803008	-0.110882631
Z008E0054	0.062825072	-0.00527414	0.033159339	0.001652213	0.066530555	0.029438491	0.042832577	0.040243843	0.056755689	0.056815448
Z008E0055	-0.161224816	-0.180983254	-0.166347655	-0.235828351	-0.228499649	-0.241692333	-0.226285312	-0.190782875	-0.227758867	-0.187403588
Z008E0056	0.134612795	0.191849094	0.116447027	0.186540852	0.186085185	0.145127916	0.145741571	0.143874031	0.119797377	0.157710991
Z008E0057	-0.046461914	0.044543343	0.04808254	0.044610058	0.006016379	0.004358644	0.031906663	0.013399459	0.030448079	0.023148108
Z008E0058	-0.095924559	-0.111220489	-0.064791776	-0.044251549	-0.125492949	-0.079224968	-0.0297066	-0.058003204	-0.043651547	-0.072517371
Z008E0059	-0.018125174	0.090307605	0.077736125	0.0942486	0.048323905	0.044352336	-0.02770124	0.008024126	0.00098026	-0.009106886
Z008E0060	0.059077973	0.001279272	0.087597424	0.086106917	0.073879245	0.0579073	0.034824591	0.044649738	0.085550999	0.007478112
Z008E0061	-0.180067721	-0.107833418	-0.180494271	-0.174230784	-0.20228995	-0.204262566	-0.185383946	-0.152000489	-0.122562765	-0.150226395
Z008E0062	-0.108450991	-0.027556731	-0.1424888	-0.03073283	-0.086211708	-0.075307312	-0.014942119	-0.048175568	-0.027685627	-0.054552849
Z008E0063	-0.048677867	-0.032275399	-0.117076072	-0.040679967	0.007195226	-0.019391341	-0.009471701	-0.028877486	-0.071943436	-0.070375667
Z008E0064	0.084330518	0.043952988	0.091632869	0.072819272	0.020903051	0.037821249	0.033146524	0.047819164	0.059965209	0.032085292
Z008E0065	-0.113546696	-0.080517295	-0.148223039	-0.09022937	-0.145549894	-0.093468359	-0.143137978	-0.112362053	-0.143131967	-0.10398098
Z008E0066	0.025951818	0.07063498	0.026548232	0.034282554	0.053951905	-0.008900335	0.046954964	0.025304857	0.025316208	0.022108698
Z008E0067	0.013162038	-0.001765019	0.046359707	0.029843371	-0.011612636	-0.019427364	-0.028378213	0.001354755	0.020961281	-0.012862099
Z008E0068	-0.170434257	-0.147345197	-0.206874727	-0.161116508	-0.154190228	-0.170164511	-0.147219747	-0.15127659	-0.124853968	-0.143691192
Z008E0069	-0.311996114	-0.203229279	-0.194878226	-0.22807013	-0.220285188	-0.290768911	-0.292961466	-0.274298636	-0.229468759	-0.294547725
Z008E0070	0.089695496	-0.000331441	0.071118428	-0.045540304	0.001998955	0.036617295	0.025129112	0.023824513	0.003006011	0.026956549
Z008E0071	-0.028709595	-0.037133584	-0.049929567	-0.047229056	-0.007261614	-0.06781944	-0.070186398	-0.035820401	-0.049578749	-0.056261089
Z008E0072	0.167953366	0.106471092	0.028644511	0.132080479	0.127717729	0.054580226	0.047321518	0.10058665	0.071269726	0.082675021
Z008E0073	0.185217661	0.102618305	0.153234394	0.105470193	0.109093682	0.198629919	0.189802704	0.174820426	0.152378759	0.183028709
Z008E0074	-0.076274317	-0.147213578	-0.094522133	-0.089496205	-0.056455199	-0.089679628	-0.064811526	-0.071547405	-0.091080489	-0.071288379
Z008E0075	-0.046028787	-0.001552798	-0.02047452	-0.000282239	0.007863379	-0.00963747	-0.074824923	-0.040314904	-0.006750413	-0.031653854
Z008E0076	-0.028720919	0.121229226	0.075173253	0.065606832	0.103060574	0.067835283	0.071393315	0.038218996	0.008684548	0.047526332
Z008E0077	0.071999831	0.140235593	0.061570079	0.083369149	0.038493803	0.061095452	0.092441023	0.094294594	0.106451228	0.089707748
Z008E0078	0.066762112	0.031749009	0.143420047	0.049548959	0.00282582	0.082476703	0.070525317	0.069282366	0.074425241	0.054198358
Z008E0079	-0.017790107	0.01432299	-0.024400996	-0.05573096	-0.083407435	-0.030145348	-0.021895766	-0.035849951	-0.074486563	-0.047889923
Z008E0080	0.178671809	0.138295945	0.099539844	0.062239363	0.039778463	0.069888178	0.058069845	0.11126015	0.076764304	0.114466219
Z008E0081	0.110728599	0.078580248	0.07488603	0.090866759	0.156603548	0.111862082	0.081950795	0.104572833	0.10182119	0.101260036
Z008E0082	-0.020677639	-0.108410022	-0.095113217	0.047027941	-0.038347603	-0.011343951	-0.027786356	-0.04927987	-0.067798706	-0.020536985
Z008E0083	0.059668969	0.068405379	0.068438776	-0.025228428	0.044359105	0.019693487	0.079093887	0.055539262	0.010712985	0.050105611
Z008E0084	0.058000326	0.062312934	0.009869426	0.063654941	0.084255292	0.026071497	0.051296042	0.061870854	0.026956306	0.083520437
Z008E0085	-0.034834829	-0.096464336	-0.11724221	-0.050486178	-0.01429555	-0.075561169	-0.067784045	-0.021609236	-0.066389065	-0.024314822
Z008E0086	-0.136960581	-0.160851041	-0.081332552	-0.13941608	-0.074194937	-0.148392265	-0.095057625	-0.12032076	-0.098836819	-0.107839347
Z008E0087	-0.118679473	-0.13270922	-0.014398803	-0.052592729	-0.039221773	-0.10240897	-0.134747922	-0.091069811	-0.111516864	-0.065314263
Z008E0088	0.064207669	0.083059079	0.089995875	0.001008251	0.054092412	0.037614485	0.085635999	0.065577931	0.023602449	0.055383548
Z008E0090	-0.035381418	0.011146381	-0.002319229	0.069661444	-0.014423539	-0.008431371	0.054996735	0.024640119	-0.01062917	0.013383595
Z008E0091	-0.040795882	-0.027244388	-0.028662374	-0.088895327	-0.076754639	-0.00038076	-0.046760156	-0.027055908	-0.054248068	-0.036832599
Z008E0092	0.012452929	0.014105328	-0.082107549	0.024839675	0.016727522	-0.046701651	-0.022186834	-0.051057486	0.006300246	-0.034346407
Z008E0093	0.149759874	0.2348776	0.236327431	0.127293799	0.15372698	0.210391084	0.217064647	0.193048851	0.202135352	0.166629097
Z008E0094	0.030714995	-0.024343886	-0.004122297	0.034778244	0.060085016	0.032375589	-0.013107689	-0.000799054	-0.014317431	0.01355239
Z008E0095	-0.072114532	-0.027624548	-0.027660818	-0.044164362	-0.073125104	-0.01133025	0.001150309	-0.03732719	0.002008733	-0.004581418
Z008E0096	-0.090909422	-0.098708221	-0.045784203	-0.053753296	-0.106188938	-0.058749091	-0.099495737	-0.079541003	-0.097562096	-0.082744447
Z008E0097	-0.079485891	-0.046747014	0.011292119	-0.004647058	-0.013664662	-0.007684231	-0.026647826	-0.032255822	-0.011892064	-0.020918697
Z008E0098	0.044125068	-0.002692121	-0.087046058	0.026707487	0.040028043	0.007819603	-0.021536787	-0.03240077	-0.02482922	-0.038465491
Z008E0099	0.045595018	0.029997066	0.055354367	-0.05374178	0.051023678	-0.005198694	0.051027106	0.01900598	-0.007504249	-0.00715905
Z008E0100	-0.082318212	-0.080221718	-0.10282655	-0.123973683	-0.011900908	-0.037238658	-0.002007696	-0.06240926	-0.035733525	-0.054430909
Z008E0101	0.06188018	0.011040296	0.065757093	0.026846284	0.013949208	-0.010963916	0.043546775	0.043013071	0.062679309	0.051090266
Z008E0102	0.090524086	0.057694837	0.041861708	0.150690952	0.064183336	0.133709645	0.109185493	0.09410471	0.120187036	0.085277063
Z008E0103	-0.058907194	-0.067002223	-0.003802274	0.038618982	-0.113035319	-0.073219686	-0.08580246	-0.044345061	-0.08117322	-0.043535045
Z008E0104	-0.109792371	-0.071636162	-0.135365233	-0.115813094	-0.092834486	-0.113373688	-0.105707438	-0.083845957	-0.047657045	-0.093442427
Z008E0105	-0.038637289	-0.115538089	-0.150380679	-0.023067137	-0.030309615	-0.049322183	-0.097753082	-0.063892931	-0.034308835	-0.058645276
Z008E0106	0.033090724	0.023626166	0.04648623	0.064881737	0.047632483	-0.022759033	0.004085248	-0.016088441	-0.024382426	-0.000662339
Z008E0107	-0.150905756	-0.105690796	-0.178692191	-0.192752765	-0.15917609	-0.150130465	-0.08091216	-0.12427419	-0.151700223	-0.13059475
Z008E0108	0.005328266	0.030949981	0.056595636	-0.038472312	-0.030672673	0.056810391	-0.008707803	0.026810363	0.021227399	0.017628661
Z008E0109	-0.185928024	-0.246683289	-0.253460151	-0.250213279	-0.25830145	-0.206433574	-0.253716515	-0.226217236	-0.21080417	-0.218476314
Z008E0110	-0.189615981	-0.08898766	-0.153512835	-0.111041788	-0.099675025	-0.082780984	-0.087265864	-0.121539685	-0.098078839	-0.102995374
Z008E0111	0.016271484	-0.041785219	0.077106725	0.012773233	-0.000180229	0.007536819	0.035638091	0.023106431	0.056435828	0.007982992
Z008E0112	-0.162258642	-0.088816565	-0.12890457	-0.101291239	-0.161721941	-0.093852289	-0.103022686	-0.128388545	-0.145423132	-0.118459769
Z008E0113	-0.083449832	-0.144859975	-0.124704456	-0.157342177	-0.144941246	-0.066766955	-0.107337609	-0.075909318	-0.10488214	-0.085858943
Z008E0114	-0.081700811	-0.05929176	-0.010379994	-0.06485847	-0.01151905	-0.038232086	-0.059693341	-0.064842579	-0.08299311	-0.067892458
Z008E0115	-0.090457215	-0.054268535	-0.104888789	-0.139992396	0.001691977	-0.03745959	-0.052493849	-0.068652738	-0.073330502	-0.073495012
Z008E0116	-0.028055389	-0.096271743	0.030245021	-0.049807041	-0.051581866	-0.012454529	-0.045628842	-0.046977157	-0.052434349	-0.037945481
Z008E0117	-0.055691125	-0.103985789	-0.032902253	-0.011577264	-0.008850542	-0.031598052	-0.088749809	-0.052231488	-0.040298233	-0.051169435
Z008E0118	-0.028930324	0.012323158	-0.058360703	-0.025010029	0.021174123	-0.004657139	0.025495474	0.001399142	0.018196586	-0.0029757
Z008E0119	-0.05506811	0.031508118	-0.05678158	0.043437865	0.016616701	-0.060848759	0.012327227	-0.001881735	-0.041216827	-0.025906192
Z008E0120	0.133874725	0.126846923	0.102854841	0.110129987	0.131335322	0.082051538	0.066435907	0.09180733	0.13255562	0.102483518
Z008E0121	-0.044623871	-0.094087411	-0.064683783	-0.132460393	-0.023815941	-0.023179403	-0.006091223	-0.063070427	-0.03883037	-0.059781733
Z008E0122	0.14590592	0.07920897	0.126191214	0.077782443	0.085696046	0.101360997	0.132626937	0.105591946	0.120177967	0.113747619
Z008E0123	0.010945965	0.050690498	-0.066248632	0.051929155	0.047627382	0.048366893	0.026743831	0.012964097	-0.006719736	0.007144856
Z008E0124	-0.027484693	-0.020537354	0.01186693	-0.039748412	0.03831043	-0.023393102	-0.019897298	-0.003728364	0.009440707	0.010366425
Z008E0125	-0.050157374	-0.015868002	0.027684622	-0.091221782	-0.08857495	-0.062806864	-0.053560781	-0.027201522	-0.070756857	-0.012738148
Z008E0126	-0.150933836	-0.027598988	-0.00647654	-0.139185562	-0.057333134	-0.073678405	-0.096171092	-0.080907358	-0.064550222	-0.094828057
Z008E0127	-0.076103085	0.001260272	0.002736183	0.082425119	0.030660348	-0.049677276	-0.013628885	-0.001786392	0.013805779	-0.032944147
Z008E0128	0.116606354	0.071225301	0.126955165	0.059009719	0.073633113	0.126188049	0.090632453	0.126514858	0.115079454	0.110930403
Z008E0129	-0.062562717	-0.017325051	0.008383015	-0.074236563	-0.088555407	-0.040192862	-0.051349875	-0.028481741	-0.071157412	-0.039101862
Z008E0130	-0.047899114	-0.00590825	0.005480291	0.025799199	0.085151618	0.05999732	0.010913315	0.020513641	0.018782336	0.012801359
Z008E0131	0.019515004	-0.01432072	0.000926202	0.006559991	-0.045998711	0.00211498	-0.011750655	-0.02694507	-0.04501062	-0.015582201
Z008E0132	-0.132561308	-0.091448375	-0.09578915	-0.151908778	-0.128249889	-0.107684833	-0.141033607	-0.097611256	-0.076997745	-0.117601922
Z008E0133	-0.092350769	-0.044692374	-0.057071158	-0.012168824	-0.040162357	-0.000598091	-0.042215499	-0.040068392	-0.038139924	-0.048105913
Z008E0134	-0.094940167	-0.127175208	-0.001029011	-0.024337108	0.000159783	-0.020847326	-0.082182886	-0.078268546	-0.09474335	-0.079770949
Z008E0135	0.059924593	0.10415059	0.057560464	0.09148031	0.137884001	0.062314586	0.081737835	0.059674064	0.091110396	0.057416576
Z008E0136	0.089162492	0.102606464	0.050031196	0.04697642	0.037236355	0.121613166	0.069216337	0.085060762	0.116513534	0.094156655
Z008E0137	-0.025607135	-0.093775748	-0.098851029	-0.099411665	-0.109522193	-0.022920084	-0.047001696	-0.058223869	-0.083133288	-0.057827439
Z008E0139	0.008873047	-0.010750899	-0.019943275	-0.040641052	0.013919655	-0.031701298	-0.009173235	-0.021275775	-0.048565132	-0.023089796
Z008E0140	0.052315342	0.049493209	-0.020108083	0.042612479	0.00511913	0.026351951	0.043143888	0.029514718	0.07376351	0.020508605
Z008E0141	0.140726442	0.173596615	0.138760769	0.146880678	0.104066237	0.16625588	0.105699265	0.128702109	0.156166595	0.119496369
Z008E0142	0.017821914	-0.077516271	-0.030235381	0.028021433	-0.072309945	-0.002145502	-0.065896355	-0.025415684	0.007772787	-0.040032329
Z008E0144	-0.060830641	-0.026532056	-0.041773341	-0.027851261	-0.060718387	-0.047471737	-0.002700935	-0.021288258	-0.001955481	-0.020648345
Z008E0145	0.047088082	0.064815068	0.012188809	-0.039611013	0.058061996	0.035850327	0.077994653	0.018852955	0.001790169	0.024834285
Z008E0146	-0.01330427	0.052638126	0.013744141	0.130021775	-0.013306456	0.059209448	-0.028897278	0.010702935	0.007867798	0.02857792
Z008E0147	-0.068898801	-0.079926298	-0.095183517	-0.093578973	-0.050041325	-0.105217797	-0.107550062	-0.084482798	-0.061582543	-0.067145579
Z008E0148	0.10382667	0.0300122	0.048009595	-0.02915825	0.011666682	0.07647866	0.043361184	0.027042257	0.049978515	0.023007794
Z008E0149	0.129339803	0.12510452	0.141342862	0.067808049	0.043303052	0.078826416	0.086855209	0.103770227	0.137572651	0.119798427
Z008E0150	-0.005756633	-0.047823482	0.032798537	0.007608737	-0.079808109	-0.048935861	0.023898437	-0.009136058	-0.015113379	-0.0285072
Z008E0151	-0.134186203	-0.056131397	-0.123860119	-0.062718501	-0.033555646	-0.050152193	-0.137432986	-0.072469384	-0.084599203	-0.065822723
Z008E0152	-0.073591623	-0.096307584	-0.147215782	-0.147386608	-0.166284544	-0.088370593	-0.106507402	-0.131513494	-0.12234092	-0.127773003
Z008E0153	-0.091082568	-0.099731848	-0.149132991	-0.137534919	-0.073497205	-0.07319962	-0.135937038	-0.090501623	-0.101022898	-0.101278754
Z008E0154	-0.153681919	-0.075954589	-0.027636952	0.021449817	-0.151821789	-0.103289491	-0.123727975	-0.083090967	-0.065220478	-0.055448558
Z008E0155	-0.154603037	-0.08061764	-0.073429583	-0.144212465	-0.151771378	-0.160243612	-0.086605489	-0.111955568	-0.145619151	-0.109618892
Z008E0156	0.032594491	-0.088548983	-0.052870672	0.008900297	7.91595E-05	0.010080105	-0.010021061	-0.012339598	-0.01906421	-0.045223403
Z008E0157	0.07713344	0.08109429	-0.019786799	0.026261156	0.098764378	0.043826728	0.043552791	0.066859639	0.091835578	0.048038146
Z008E0158	0.092349859	-0.000333862	-0.0254707	0.045849767	0.008010672	0.014419744	0.078159073	0.043890578	0.04336667	0.055734498
Z008E0159	0.042181708	0.026830718	0.031662379	0.095022942	-0.054380076	-0.005169855	-0.037468768	-0.012348659	0.027355477	0.008215684
Z008E0160	-0.086643277	-0.121389771	-0.088930602	-0.059879695	-0.078744221	-0.067186533	-0.013938498	-0.050169112	-0.07496365	-0.045512986
Z008E0161	0.02278196	-0.040523625	-0.001903284	0.015279562	0.033001282	0.028073336	0.027666735	0.009072761	-0.0103087	0.006724009
Z008E0162	0.102850736	0.104306903	0.070693167	0.151919051	0.045463828	0.058138142	0.100873042	0.097569762	0.066492859	0.089398994
Z008E0163	-0.032828364	0.008987122	0.043953932	-0.020113284	0.022258866	0.013935776	0.004236123	-0.022225807	0.0079984	-0.010630384
Z008E0164	-0.218525641	-0.23923876	-0.179260828	-0.179217838	-0.232907396	-0.173368869	-0.169943688	-0.2005155	-0.176900942	-0.19895881
Z008E0165	0.128520137	0.157022701	0.041476322	0.065714035	0.140771625	0.050876944	0.06455378	0.080391979	0.102343197	0.088309322
Z008E0166	0.03870532	0.033079961	0.050312046	0.112290545	0.07965005	0.074349429	0.005037037	0.04554951	0.098328115	0.049611436
Z008E0167	-0.004077549	0.006208454	0.020495692	0.026255991	-0.013846932	-0.068718919	-0.03530938	-0.024477445	-0.051802893	-0.029151368
Z008E0168	-0.014303398	0.040022046	-0.014779334	-0.035422769	-0.029911205	-0.037829005	0.04379303	0.00980089	-0.024740734	0.017430493
Z008E0169	0.06189945	0.075730522	0.005509478	0.034644407	0.01456464	0.078157377	-0.010923394	0.039295045	0.03708471	0.020080787
Z008E0170	0.028738551	-0.017519248	-0.044678519	-0.026259639	0.048490774	-0.06280651	-0.049395609	-0.020395862	-0.052682106	-0.031031552
Z008E0171	0.010210159	-0.039754472	0.037177382	0.093987095	-0.001085211	-0.019633498	0.024156135	0.00146089	0.013942474	-0.011904297
Z008E0172	-0.150682621	-0.141300527	-0.153509671	-0.083352319	-0.077160468	-0.080533619	-0.085039635	-0.089863886	-0.106367779	-0.111826075
Z008E0173	0.271849933	0.171969735	0.070371702	0.083151439	0.071025105	0.154995013	0.122456434	0.170574679	0.168454363	0.146937401
Z008E0174	0.083328223	0.078856307	0.07253785	0.122569468	0.053835123	0.10769728	0.081993434	0.059395145	0.087729459	0.062384962
Z008E0175	-0.095220602	-0.113933934	-0.117689206	-0.125184901	-0.077413301	-0.09159807	-0.091865389	-0.071768385	-0.04684295	-0.078173384
Z008E0176	0.104847824	0.02776834	0.075743114	0.125584826	0.143739347	0.070250027	0.08464012	0.095376107	0.140542634	0.086849934
Z008E0177	0.016895801	0.009359113	-0.043698944	-0.011889023	0.041553766	-0.016633934	-0.029772902	-0.003560446	0.022807413	-0.001365017
Z008E0178	0.157771574	0.185303484	0.18408463	0.093814887	0.105335143	0.075646766	0.14123423	0.131600655	0.096625918	0.115206979
Z008E0179	0.000166101	0.021680779	-0.081475607	-0.057183515	0.037909669	-0.067692937	-0.048777554	-0.019107474	-0.031484787	-0.016345125
Z008E0180	0.041424341	0.104941534	0.104046675	0.09356675	0.100978165	0.017461774	0.063638347	0.049661582	0.044996167	0.064793968
Z008E0181	-0.064557591	-0.08588662	-0.072113877	-0.019983215	-0.033807524	0.020218222	-0.040963774	-0.019409188	-0.046995784	-0.012198408
Z008E0182	0.181039189	0.124512704	0.091756606	0.225070124	0.211684268	0.142920575	0.172797158	0.175397781	0.190799466	0.160436608
Z008E0183	-0.025533859	-0.035210564	-0.049816546	-0.116702216	-0.026010797	-0.020091781	0.004873801	-0.026549329	-0.060822677	-0.015028098
Z008E0184	-0.072693225	-0.052848778	-0.022431377	-0.130079327	-0.090014628	-0.040016205	-0.049903704	-0.047253693	-0.067345635	-0.071942542
Z008E0185	0.068604594	0.005445445	0.039319516	-0.052313578	-0.080549386	0.002129398	-0.005799602	-0.0230638	-0.055271631	-0.047190685
Z008E0186	-0.043701796	-0.03161703	-0.036842615	-0.007260423	0.067223812	0.0218888	0.024727952	-0.010992479	-0.013986119	-0.005227538
Z008E0187	0.124397297	0.048604346	0.003041111	0.092297316	0.126742377	0.106538778	0.085732205	0.096405066	0.064654779	0.086703911
Z008E0188	0.052878382	0.111177095	0.104128478	0.008731822	0.107148849	0.041721654	0.07195998	0.071861376	0.088062194	0.087842966
Z008E0189	0.043359615	-0.001502846	0.013888498	0.047610886	-0.037920417	0.005653102	0.024949784	0.021178091	0.021724054	0.031734861
Z008E0190	0.169214929	0.164158009	0.240784461	0.160139768	0.19308213	0.146686926	0.166164097	0.182553208	0.203452307	0.178928404
Z008E0191	-0.101303501	-0.066389174	-0.079439646	-0.061145749	-0.096865454	-0.085774815	-0.030657433	-0.058325566	-0.041472026	-0.062024436
Z008E0192	0.088864672	0.048764565	-0.002535567	0.013037772	0.013376685	0.050002127	0.075431122	0.04350936	0.026857273	0.050726566
Z008E0193	0.118608518	0.20138336	0.183460491	0.191351492	0.127736002	0.171474384	0.159661685	0.144115912	0.141763898	0.129580359
Z008E0194	0.04116761	0.063665834	0.167879558	0.00612722	0.030771919	0.086451264	0.02934022	0.061268631	0.056448133	0.06641889
Z008E0195	0.01938296	0.091688684	0.122660597	0.046535803	0.055342081	0.070622594	0.098759758	0.056862696	0.031616868	0.064722382
Z008E0196	-0.04885324	-0.005349319	-0.021776578	-0.043658283	-0.022150712	-0.004207714	-0.015593424	-0.012799921	0.011411489	-0.027614239
Z008E0197	0.024129832	-0.007497513	0.093512144	-0.014850115	0.092911521	0.021129095	0.052827549	0.029104787	0.007457581	0.016896289
Z008E0198	-0.063514236	-0.042328674	-0.001283837	-0.020028802	-0.082106984	-0.005738858	-0.02000605	-0.035592765	0.00691743	-0.0525931
Z008E0199	0.086465172	0.102141499	0.145509747	0.044850793	0.17953196	0.135823862	0.136793809	0.109880776	0.084906977	0.12070484
Z008E0200	0.008579662	0.038524374	-0.067302383	0.035695217	0.030265931	0.065992067	0.045871563	0.020397265	0.040121925	0.032346646
Z009E0001	0.018239677	0.033941984	0.0723411	0.098953645	0.086356594	0.066663648	0.105319212	0.057394073	0.087148176	0.127652247
Z009E0002	-0.118503414	-0.168446821	-0.170426524	-0.130448361	-0.069397743	-0.100044299	-0.097450267	-0.143426508	-0.147310178	-0.139948791
Z009E0003	-0.076248438	0.0073125	-0.044633754	-0.029140984	-0.053626395	-0.026776002	-0.055860573	-0.061074572	-0.081554885	-0.067610889
Z009E0004	-0.1385628	-0.137158082	-0.138910179	-0.092565082	-0.118737976	-0.116559096	-0.069744844	-0.056640171	-0.083292351	-0.076791604
Z009E0005	-0.025159041	0.000171883	-0.029955312	-0.075243246	-0.02265757	-0.018951577	-0.061490996	-0.049446612	-0.064651412	-0.021624135
Z009E0007	-0.037927724	0.023771284	-0.036771473	-0.033290782	0.03544623	0.02952767	0.030742639	-0.030341754	0.00248095	0.016257145
Z009E0008	0.025263688	0.059180539	0.02542291	0.011371559	0.029495739	-0.028769658	0.025732405	-0.004799535	-0.010752307	0.037550122
Z009E0009	0.144706269	0.123425885	0.124609055	0.124615407	0.099284501	0.088407924	0.116481076	0.110581379	0.103367147	0.088479193
Z009E0010	-0.134577114	-0.15956114	-0.083554579	-0.063768936	-0.070441724	-0.040385623	-0.079496343	-0.121374393	-0.035791179	-0.064294484
Z009E0012	-0.038970137	-0.015788933	-0.021883177	-0.051301446	0.000911144	0.008363202	-0.039258762	0.00132969	-0.059615791	-0.049107222
Z009E0013	-0.212289135	-0.131729047	-0.08360585	-0.08844751	-0.137914372	-0.139186765	-0.139119506	-0.132320489	-0.140434624	-0.15380247
Z009E0014	-0.009507513	-0.063633992	0.021573108	0.011632946	0.025273199	-0.017614656	0.003252294	-0.015453883	0.021461223	-0.036224365
Z009E0015	0.032737979	0.062884386	0.06447007	0.060339773	0.061251883	0.07645036	0.067495907	0.061495081	0.078039504	0.036729926
Z009E0016	0.037727845	0.039991917	0.029308775	0.064584096	0.034296127	0.079785482	0.074062442	0.058534606	0.06848011	0.081899914
Z009E0017	-0.100366992	-0.110727665	-0.108797811	-0.075242812	-0.027363618	-0.086034938	-0.060485235	-0.104292374	-0.048729916	-0.037954209
Z009E0018	-0.150382517	-0.023397014	-0.062147154	-0.105502997	-0.077909643	-0.089188919	-0.073225765	-0.100099612	-0.088715052	-0.082486706
Z009E0019	0.080593557	0.080881041	0.09874818	0.08089138	0.077141187	0.068188221	0.081668258	0.143753473	0.104260935	0.099602378
Z009E0020	0.019214859	0.048494415	0.061222476	0.051175597	0.003986032	0.003743172	0.087667466	0.024800882	0.067224194	0.061386487
Z009E0021	0.03056542	-0.024661103	-0.004066052	-0.041539671	-0.047378865	0.001039802	-0.044711714	0.017246593	-0.075579133	-0.04670229
Z009E0022	0.011430173	0.011936397	0.024536009	0.017522539	0.01125945	0.028719333	0.030145001	0.018815665	-0.003509966	-0.005515721
Z009E0023	0.021581266	-0.056026737	-0.00347038	-0.009438141	-0.034656881	-0.042196681	-0.033994419	-0.037550548	-0.019913539	0.010361207
Z009E0024	-0.064448836	0.027674216	-0.010722945	-0.0194176	-0.000155848	-0.029023907	-0.023665771	-0.016750432	0.02398891	-0.001689111
Z009E0025	-0.051162077	-0.039684565	-0.057393815	-0.063954053	-0.068181591	-0.097499563	-0.09847636	-0.013739274	-0.04307768	-0.098997956
Z009E0026	0.112129064	0.029089757	0.082037288	0.084667087	0.035879991	0.099549801	0.015821771	0.032006064	0.101702159	0.090873183
Z009E0027	0.014936853	0.039354071	0.029420732	0.003332293	0.007573809	0.026024415	0.011591113	0.041739092	0.034456621	-0.019532216
Z009E0028	0.112447421	0.063029965	0.045282581	0.054226167	0.048360889	0.117055372	0.050526023	0.10306148	0.080715469	0.027993541
Z009E0029	-0.023587536	-0.01781063	0.043819469	0.058428095	0.022890975	0.046565131	0.040833498	0.003832198	0.059079514	-0.014927631
Z009E0030	0.088325218	0.052140506	0.120286498	0.076912327	0.085696189	0.049526518	0.033184622	0.049488036	0.064890829	0.04118567
Z009E0031	-0.044858759	-0.106409635	-0.075605055	-0.098561678	-0.093130614	-0.037265521	-0.042216392	-0.123889974	-0.09236747	-0.048872179
Z009E0032	0.041477034	0.024118828	0.003399744	0.022155472	0.009947195	-0.008266876	0.020462305	-0.009219264	0.015066639	-0.010920204
Z009E0033	-0.001290729	0.030049795	-0.005160186	0.024246892	0.067241416	0.002473105	0.066255534	-0.001145992	0.05014762	0.046719146
Z009E0034	0.148164138	0.075961014	0.061165131	0.099717758	0.080161457	0.123346582	0.03697338	0.034144524	0.08655295	0.105218023
Z009E0035	0.03178596	-0.004901551	0.02595192	0.022981228	0.064834723	0.051375672	-0.023005539	0.076476094	-0.000844342	-0.013073489
Z009E0036	-0.080710998	-0.056609731	-0.040838808	-0.036486937	-0.081284695	-0.021400277	-0.041524639	-0.046916201	-0.05192995	-0.040635879
Z009E0037	0.007357146	-0.063209876	-0.010261302	-0.027669703	-0.03049689	0.005064034	-0.041450313	-0.041596245	0.013338565	-0.000606234
Z009E0038	-0.065896916	0.015221854	-0.037241278	-0.044412083	-0.013055615	-0.064116159	-0.017188243	-0.007711772	-0.013113015	-0.076050087
Z009E0039	-0.122345428	-0.031501958	-0.082936655	-0.066596133	-0.072173	-0.041273382	-0.063528843	-0.101341456	-0.053552561	-0.089826416
Z009E0040	0.075367812	0.106736193	0.103202059	0.080926982	0.115382087	0.03305799	0.092756158	0.038169827	0.033022672	0.021234433
Z009E0041	-0.012798532	-0.025293825	-0.014083548	-0.014399	0.018853466	0.018097671	-0.012080941	-0.029558439	-0.021298578	0.004431069
Z009E0042	0.059089433	0.10828331	0.008092367	0.05706173	0.01032905	0.014467733	0.040338765	0.019395545	0.027837529	0.034586293
Z009E0043	0.015919091	-0.073833291	-0.040610673	-0.009152019	0.025561828	-0.037872713	-0.069964906	0.042586088	-0.016117469	0.033806139
Z009E0044	-0.024790495	-0.027696055	-0.065507835	-0.02793694	-0.005522001	-0.049318124	0.002408195	0.010254402	0.00237939	0.000675593
Z009E0045	-0.063363946	-0.041470525	-0.020050792	0.010340787	-0.036488828	0.037223959	-0.013852362	-0.019544641	0.024660606	-0.036712895
Z009E0047	-0.044739049	0.016158251	0.051218118	0.000695824	-0.007688533	0.030502145	-0.03733324	0.041718848	0.040601707	0.002655286
Z009E0048	0.043515824	0.117085094	0.069599668	0.117632307	0.136041368	0.142410838	0.05178581	0.065232933	0.067354574	0.065028009
Z009E0049	-0.019513613	-0.027832368	0.010970253	-0.006372886	-0.025564321	-0.02527144	0.002326428	0.018073868	-0.030088281	-0.013115102
Z009E0050	0.034592837	0.018417143	0.023564146	-0.016987994	-0.009578413	0.048728175	0.038473384	-0.038914391	-0.032717915	0.024389971
Z009E0051	0.060276327	0.046684993	0.06536099	0.082623207	0.127202824	0.058876656	0.050167166	0.068963377	0.111393808	0.073636919
Z009E0052	0.077394102	0.041466178	-0.013101923	-0.028030644	-0.019554301	0.048688391	-0.033232241	-0.027394725	-0.019547406	-0.033528627
Z009E0053	-0.013845662	0.005693447	-0.030611028	-0.000417325	0.024312215	0.022947527	0.028169384	0.024121452	-0.045619359	0.021948444
Z009E0054	0.091952772	0.141955363	0.085392517	0.123923551	0.106794347	0.056628249	0.08434464	0.146666077	0.090449424	0.111305418
Z009E0055	-0.065788247	-0.000378169	-0.082082564	-0.043739148	-0.070474781	-0.076089877	-0.049948898	-0.081119159	-0.040778406	-0.035766214
Z009E0056	-0.102046023	-0.036631412	-0.039156739	-0.076651704	-0.099780061	-0.058089829	-0.065149234	-0.038578561	-0.063957602	-0.057441297
Z009E0057	-0.084382208	-0.074818691	-0.014353772	-0.067605771	-0.043011167	-0.009955354	-0.072866547	-0.048356303	-0.017386446	-0.008242091
Z009E0058	0.015209778	-0.081082359	0.02027737	-0.01811902	-0.002982526	0.027751277	-0.039078914	-0.009371283	-0.019179642	0.034219791
Z009E0059	-0.181452413	-0.112643338	-0.083988989	-0.118095981	-0.112512049	-0.103486219	-0.082824104	-0.052392758	-0.127198752	-0.094100292
Z009E0060	-0.139537182	-0.137964374	-0.051419522	-0.09147814	-0.070489186	-0.035979682	-0.113683736	-0.10171495	-0.088991928	-0.05797854
Z009E0061	0.102912287	0.116514163	0.095771912	0.055916073	0.041712413	0.043128823	0.111092729	0.054295432	0.069254392	0.063860001
Z009E0062	0.043946154	0.028614755	0.025373839	0.028157662	0.056102151	0.053058615	0.039726507	0.053034327	0.039224587	-0.012696699
Z009E0063	0.082151519	0.056910105	0.087520618	0.073784575	0.068753652	0.102935059	0.104014231	0.050311724	0.090644781	0.090325988
Z009E0064	-0.12065934	-0.125173055	-0.136401891	-0.132701903	-0.163871336	-0.097962225	-0.092000413	-0.139443858	-0.153192927	-0.117513147
Z009E0065	0.098883966	0.12050654	0.078548735	0.093024864	0.097434335	0.064009664	0.083728755	0.133535315	0.108549855	0.12037385
Z009E0066	0.131276329	0.073264454	0.043956516	0.056561057	0.01820678	0.036108005	0.070344096	0.022440011	0.033969661	0.056568544
Z009E0067	-0.056288305	-0.124396583	-0.047762127	-0.041877836	-0.046223683	-0.078159327	-0.074922916	-0.100935881	-0.0388287	-0.011407505
Z009E0068	0.027695804	0.038689594	0.030752745	0.034823645	0.077186461	0.037707227	0.098747324	0.024240128	0.038539006	0.010597706
Z009E0069	-0.081635294	-0.098851598	-0.118749039	-0.083214481	-0.137910764	-0.141620706	-0.142629025	-0.122523544	-0.084937107	-0.116105127
Z009E0070	-0.219965662	-0.209975839	-0.170204845	-0.222449226	-0.217395761	-0.216442598	-0.220230192	-0.209095378	-0.159060636	-0.204298093
Z009E0071	0.076205485	0.175399603	0.135383159	0.159644436	0.099246658	0.173123644	0.124604421	0.092264946	0.106014341	0.128709984
Z009E0072	-0.018773969	0.027307802	-0.056051807	-0.020560854	0.006422454	0.020665159	-0.02283501	-0.00043461	-0.068352549	-0.037364628
Z009E0073	-0.035806473	-0.067247877	-0.053565931	-0.085526873	-0.085858351	-0.061825763	-0.046837328	-0.027067314	-0.033045201	-0.044069374
Z009E0074	-0.123827195	-0.089476868	-0.117790199	-0.136469868	-0.194319691	-0.167321604	-0.09380266	-0.159566189	-0.167296687	-0.089448764
Z009E0075	0.077153642	0.111766926	0.125899716	0.093269648	0.128588839	0.145349829	0.053654731	0.096054879	0.104605985	0.088741162
Z009E0076	0.041500606	0.023703025	-0.036348046	-0.057678674	-0.012760273	-0.035483724	-0.029132521	-0.02549639	-0.035612537	0.019398156
Z009E0077	-0.02822799	-0.068437185	-0.044223971	-0.044621073	-0.009492643	-0.033249806	0.006253921	0.012935022	-0.051036143	0.009037689
Z009E0078	-0.1166219	-0.133962867	-0.10517792	-0.092552261	-0.105537628	-0.06229244	-0.055038786	-0.116413468	-0.083790628	-0.089068956
Z009E0079	-0.004021582	0.133186366	0.057172663	0.036509439	0.035525622	0.080024327	0.055474247	0.058461164	0.074314745	-0.007838041
Z009E0080	-0.135463432	-0.068575896	-0.083834325	-0.099187016	-0.11086187	-0.111602616	-0.120234461	-0.10309356	-0.055294046	-0.060033176
Z009E0082	0.151803954	0.109611349	0.057812935	0.082515751	0.065787755	0.050231126	0.065626394	0.127016672	0.104199946	0.108045426
Z009E0083	-0.084668624	-0.087014599	-0.033872038	-0.018924395	-0.056032877	-0.050509255	-0.060159308	-0.051184767	-0.064000177	-0.011264493
Z009E0084	-0.007153101	0.013256394	-0.02366854	-0.033272541	0.005982309	0.00579448	-0.018943442	-0.024075473	-0.026316108	-0.052717939
Z009E0085	-0.063786346	-0.018169875	-0.02969243	-0.073831472	-0.076747305	-0.061136564	-0.099301058	-0.059758783	-0.08521378	-0.041594473
Z009E0086	-0.076019719	-0.072531411	-0.028475168	-0.007853426	-0.016062677	-0.035684106	-0.078092445	-0.00026761	-0.030780886	-0.042836738
Z009E0087	-0.009884274	0.050295362	0.022952875	0.041654413	0.011682283	0.017539378	0.054613794	0.010466613	0.054856271	0.073599909
Z009E0088	-0.035874052	-0.054155031	-0.098249364	-0.073560367	-0.102883224	-0.081213111	-0.011243265	-0.079997197	-0.086615778	-0.090986467
Z009E0089	-0.031668092	-0.04743608	-0.081149974	-0.057885798	-0.081747169	-0.086305459	-0.070925108	-0.01495909	-0.073545231	-0.018806803
Z009E0090	-0.102751726	-0.019874321	-0.022486583	-0.062704867	-0.04067204	-0.078528348	-0.052887766	-0.071104192	-0.024874209	-0.034067762
Z009E0091	0.052182499	-0.015152039	-0.012700399	-0.039965453	-0.073089754	-0.042066206	-0.065507955	0.015495189	-0.0125813	-0.054176103
Z009E0092	-0.038312387	0.0050234	0.007462829	-0.010438387	-0.035412359	0.046492733	0.025131909	-0.024535348	0.023515052	0.01602826
Z009E0093	0.123062372	0.245397034	0.201871325	0.210481323	0.154371677	0.215283984	0.18621572	0.159889519	0.184544183	0.212139618
Z009E0094	0.058686781	-0.025650131	0.015945221	0.027072664	0.066322068	0.018224521	0.030984774	0.003256734	-0.002098046	0.019224487
Z009E0095	0.123302615	0.151447441	0.103051654	0.108976799	0.085283145	0.153686144	0.095697405	0.172861439	0.066295631	0.158192644
Z009E0096	-0.043028299	0.059922306	-0.033102347	0.005923532	-0.018820346	0.044095565	-0.0078086	-0.009210722	0.012420709	0.052051996
Z009E0097	0.179811509	0.144694862	0.112293811	0.084627049	0.107460991	0.071008961	0.115144124	0.074215594	0.115673984	0.118906942
Z009E0098	0.121297939	0.023156385	0.099904891	0.037686552	0.107330108	0.05052575	0.066707805	0.045615994	0.079844807	0.027357219
Z009E0099	-0.041137934	-0.075060568	0.015805199	-0.004630394	-0.023825491	-0.019200086	-0.028025186	-0.031897555	0.006417057	-0.00934492
Z009E0100	0.054777946	0.059993165	0.034525523	0.081186578	0.041717206	0.058706787	0.025334337	0.054820009	0.051842709	0.087548909
Z009E0101	-0.073216502	-0.083810261	-0.013167966	-0.018295154	-0.025595154	-0.053682191	-0.012853476	-0.077841533	-0.062250858	-0.043349202
Z009E0102	-0.004650709	-0.03730274	-0.025009679	-0.038907864	-0.039448917	-0.008255669	-0.017093832	-0.021468454	-0.028272911	-0.047686569
Z009E0103	-0.214403926	-0.181017256	-0.202836464	-0.167998474	-0.199388512	-0.224431554	-0.248527784	-0.156912771	-0.219909115	-0.22114408
Z009E0104	0.095598597	0.045726349	0.064426221	0.058479231	0.085710394	0.022439617	0.041502754	0.034345066	0.047074535	0.058211015
Z009E0105	0.021166358	0.01513983	-0.011754922	0.00284256	0.023682979	-0.017304083	0.011941131	0.064362164	-0.022431766	0.04313784
Z009E0106	0.046963362	0.093698921	0.052765667	0.047314161	0.057210783	0.044418026	0.061033819	0.040197148	0.061032761	0.069280309
Z009E0107	-0.043762814	-0.084522111	-0.059547537	-0.062174657	-0.09019616	-0.097184544	-0.050505159	-0.103666106	-0.106919903	-0.0817358
Z009E0108	0.114887181	0.080862422	0.056457879	0.065151226	0.040374158	0.024885153	0.020564309	0.041829898	0.081842935	0.012233977
Z009E0109	0.005671336	0.037566574	0.029018187	-0.01044053	-0.013170144	-0.003703347	-0.008193298	-0.015343493	0.038352059	-0.012006816
Z009E0110	0.032082863	0.083800402	0.06036525	0.08399059	0.050958005	0.027372687	0.034683694	0.1087329	0.046497148	0.088547247
Z009E0111	0.140803623	0.123091078	0.102219396	0.094456116	0.05029917	0.063399265	0.130815984	0.042831676	0.112411215	0.06853669
Z009E0112	-0.03131988	-0.048021075	-0.010513565	-0.026998624	0.002927019	-0.060336253	0.005193438	-0.063075233	-0.037761839	0.004494539
Z009E0113	-0.060507124	-0.061870681	0.011034009	-0.035364756	0.014976752	0.038391395	-0.058519542	-0.025872582	-0.036387269	-0.064665931
Z009E0114	0.082215527	-0.021210866	0.058387692	0.03757463	0.001069035	0.011921106	0.088205776	0.007204619	0.008556678	0.00570647
Z009E0115	-0.03278342	0.018146969	0.022281601	-0.004804908	0.007386528	-0.025244073	0.039910894	-0.03275136	0.016483636	0.017044144
Z009E0116	0.158107152	0.008015436	0.092793496	0.059172775	0.080156213	0.036866731	0.076896375	0.088684312	0.061111804	0.065377308
Z009E0117	-0.000353289	-0.088900808	-0.062365476	-0.035205711	-0.064467999	-0.044555868	-0.047041647	-0.086843188	-0.079443351	-0.050094962
Z009E0118	-0.047775498	0.008632904	-0.057634516	-0.03832435	-0.029381164	0.007842088	-0.038204402	-0.030407925	-0.009500461	-0.055201799
Z009E0119	-0.049003198	-0.060419384	0.003312128	0.01670787	0.024159514	0.034903577	-0.004655237	-0.016871751	-0.006796695	-0.036938475
Z009E0120	-0.109969582	-0.113363776	-0.05376636	-0.082794211	-0.010100642	-0.008918824	-0.030405135	-0.001866535	-0.026987048	-0.026538843
Z009E0121	0.201631348	0.177944698	0.122676146	0.106595195	0.105766987	0.085878874	0.153188146	0.080308376	0.144130586	0.093077345
Z009E0122	0.023485625	0.046936046	0.039971967	0.034211609	0.01201445	0.014748664	0.025056669	0.019306957	0.042023862	-0.011398923
Z009E0123	0.128597805	0.04504539	0.105523617	0.079614841	0.129795432	0.062111506	0.100931291	0.07920727	0.081778067	0.041791956
Z009E0124	-0.050526667	-0.058190134	-0.025028024	-0.013831127	-0.063801088	-0.031855616	-0.005332182	-0.021683923	-0.020308163	-0.072507414
Z009E0125	0.112262302	0.06183151	0.098530032	0.098852815	0.136098783	0.051190596	0.1027487	0.089628355	0.071485686	0.117190849
Z009E0126	-0.003162488	0.069390454	0.022824953	0.000275953	-0.023690485	-0.016563641	-0.029877137	0.005217599	-0.031047018	0.036581855
Z009E0127	-0.021915528	0.031007616	-0.000478162	-0.034042227	0.023265747	0.033334108	-0.04938764	-0.027966948	-0.051039525	-0.000521254
Z009E0128	-0.019872578	0.019973823	0.05855947	0.030519172	0.019896697	0.020657113	0.037583169	0.075466863	0.056162673	0.011372101
Z009E0129	-0.075339537	-0.098543721	-0.03204052	-0.084937161	-0.0820963	-0.048001087	-0.075417183	-0.011160321	-0.067981713	-0.045894701
Z009E0130	0.173323551	0.133448868	0.137503931	0.158627041	0.143625462	0.191006501	0.139626983	0.137956419	0.180974054	0.192022504
Z009E0131	-0.105492337	-0.123686317	-0.103418993	-0.070979994	-0.027585897	-0.077981647	-0.067991655	-0.093182341	-0.034220318	-0.08553683
Z009E0132	0.018883019	0.002229466	0.020225174	0.018849143	-0.002327364	0.005862353	0.052904423	0.049363833	0.05689903	-0.005886687
Z009E0133	-0.100987458	-0.031065948	-0.05960863	-0.083286284	-0.068501162	-0.092785047	-0.03981323	-0.100309802	-0.114343042	-0.092908186
Z009E0134	-0.024870502	-0.031323631	0.000527585	-0.014847189	0.027264506	-0.017796893	0.014547678	0.041605634	0.017344541	-0.002783076
Z009E0135	-0.058746107	-0.005832504	-0.018733627	-0.022169275	0.019080101	0.023115525	-0.075156204	-0.057455743	-0.05665704	-0.075636743
Z009E0136	0.011413184	-0.017531216	-0.028580132	0.015173778	0.033803487	0.00640383	-0.005726646	0.002485195	0.029346155	0.039241839
Z009E0137	-0.010279254	-0.035304478	-0.075185513	-0.020292651	0.002795088	-0.067294049	-0.031408222	-0.058654035	-0.006605463	-0.016829407
Z009E0138	-0.080785245	-0.049044165	-0.035754823	-0.018084178	-0.017968501	-0.010824781	-0.004001633	-0.011455014	-0.058750587	-0.051999574
Z009E0139	0.099899248	0.144202529	0.142594741	0.126107711	0.15950348	0.097378918	0.116581555	0.111121729	0.154750538	0.112024229
Z009E0140	0.015407359	0.013289789	-0.023646633	0.017982006	0.007322072	0.015174935	0.029056547	-0.031625611	-0.003418822	-0.009879154
Z009E0141	-0.01400794	0.043725109	0.028077532	0.031403913	0.011741576	0.007635746	0.029600803	0.032659974	0.009430906	0.03025389
Z009E0142	0.019328799	-0.058017964	-0.040950724	-0.023027575	-0.050310311	0.001466205	-0.047551317	-0.037239824	-0.036947817	-0.023076983
Z009E0143	0.006314322	0.025914379	0.050363407	0.015090201	0.04603689	0.005131338	0.052045372	0.055326041	-0.004507822	0.030441725
Z009E0144	0.114422752	0.096266908	0.062746145	0.125178109	0.112295155	0.054421058	0.044672076	0.144048719	0.079435549	0.114659716
Z009E0145	-0.115635925	-0.13587576	-0.09055548	-0.099982808	-0.073545379	-0.106569511	-0.143416879	-0.060820519	-0.061888664	-0.039267166
Z009E0146	0.017110353	0.055814212	-0.002549762	0.035492964	0.037146117	0.025649488	0.054404074	0.005461	0.04622829	0.007942432
Z009E0147	-0.019184925	-0.02747159	0.035616269	0.009778818	0.007748681	0.055742894	0.053329446	0.064397154	0.034441583	0.041644136
Z009E0149	-0.009007175	-0.067045073	-0.05566428	-0.048311576	-0.062431537	0.006746995	0.007942649	-0.044261185	-0.000690634	-0.012984138
Z009E0150	-0.027531132	-0.001789036	-0.027778882	-0.057919268	-0.063157493	-0.040484656	-0.020233109	0.006797549	-0.042191698	-0.030143601
Z009E0151	0.060200525	-0.010499525	0.047588298	0.055342671	0.04519031	0.047698421	0.042638638	0.065387392	0.058868694	0.000774911
Z009E0152	-0.016960411	0.096372592	0.053320362	0.049201355	0.089729143	0.023339586	0.057533031	0.100069461	0.067254925	0.089808632
Z009E0153	-0.053945376	-0.005728337	-0.037158503	-0.041669391	-0.025918588	-0.018725466	-0.038261227	-0.052043797	-0.014270766	-0.041068673
Z009E0154	0.020219864	-0.023685162	0.027731645	0.027856189	0.021408294	0.009832721	0.064078715	-0.001870805	0.024651037	-0.017147016
Z009E0155	-0.012251954	0.009275007	0.007043726	0.051338792	0.016418467	0.071620813	0.06225121	0.073849079	0.020825277	-0.00064786
Z009E0156	-0.1846834	-0.174149072	-0.200009038	-0.193808673	-0.20644625	-0.172898069	-0.24758854	-0.146157557	-0.163721017	-0.230899241
Z009E0157	-0.004110882	-0.05184192	-0.020983836	0.009110311	-0.026043293	0.004621629	-0.03282618	-0.039626693	0.017055091	-0.023894073
Z009E0158	-0.023494807	-0.120461235	-0.078210054	-0.047860979	-0.09778934	-0.093980813	-0.041661133	-0.065636375	-0.085459302	-0.092600442
Z009E0159	0.141023693	0.075323837	0.135503718	0.083094138	0.110084753	0.123614827	0.126552341	0.125537739	0.099250224	0.149724336
Z009E0161	0.096222683	-0.01574548	0.029380125	0.057722154	0.035635207	0.011981856	0.06242717	0.029107729	0.082093102	0.030481687
Z009E0162	-0.030783093	0.003656356	-0.03590717	0.011808822	-0.049383262	-0.033932809	-0.048109539	0.029498992	-0.036056245	0.020416823
Z009E0163	0.021682956	-0.073432031	-0.008131357	-0.060309935	-0.052601525	-0.008146825	-0.063044022	-0.051796738	-0.047395073	-0.080077898
Z009E0164	0.04555087	-0.008025935	0.066753272	0.032106581	0.013674006	-0.005511574	0.059278541	0.000373672	-0.006038489	0.061336598
Z009E0165	0.018495783	0.037542972	0.056227823	0.066049893	0.075032603	0.030604978	0.01806623	0.028909419	0.024356754	0.016891953
Z009E0166	0.015576101	0.016881758	-0.046250567	-0.024256645	-0.028642797	-0.024506522	-0.073904506	0.024661019	-0.01153186	-0.010053277
Z009E0167	0.109655142	0.063262983	0.05725489	0.066759902	0.031263085	0.040903934	0.03806068	0.099080067	0.04560669	0.035344966
Z009E0168	0.065309788	0.11387854	0.063005709	0.030579915	0.080404464	0.027727652	0.059145931	0.047534928	0.045950765	0.068901763
Z009E0169	-0.091707833	-0.063084583	-0.084132041	-0.067468871	-0.097165165	-0.060805418	-0.030049541	-0.108769228	-0.048434188	-0.08945355
Z009E0170	-0.015230283	-0.062121794	-0.021323574	-0.060492126	-0.078060676	-0.014488312	-0.087134048	-0.000454248	-0.070721952	-0.021815862
Z009E0171	-0.049049037	-0.049735521	-0.038756489	-0.035196788	0.0063742	-0.033078926	0.014206653	0.007897285	-0.036108046	-0.041014032
Z009E0173	0.002314388	-0.020680645	-0.004151545	-0.00069373	-0.026220262	-0.03206617	-0.032151091	-0.003210521	0.011793505	-0.010336926
Z009E0174	-0.061444007	-0.041998772	-0.044544043	-0.001536783	-0.015563285	-0.062418674	-0.041312067	-0.0739397	-0.03305153	-0.05317221
Z009E0175	0.149068428	0.150461996	0.144229975	0.088454474	0.105626009	0.064371852	0.110292179	0.125541447	0.060726588	0.092062464
Z009E0176	-0.03515155	-0.027401924	-0.007139641	0.014728703	-0.011654864	-0.017294427	-0.021833856	-0.002880823	0.004366278	0.026305681
Z009E0177	0.052401319	0.015282906	0.011252472	0.019304161	0.006458562	-0.000428084	0.027120396	-0.007196716	0.058085818	-0.02462174
Z009E0178	0.208862745	0.219192498	0.198996699	0.189249661	0.18855314	0.212789593	0.211351505	0.240189506	0.184360229	0.166898376
Z009E0179	-0.059622248	-0.055793887	-0.120308024	-0.118389919	-0.107219945	-0.050407732	-0.126717819	-0.115589653	-0.077527947	-0.058108613
Z009E0180	0.048292569	-0.066014809	0.002806618	-0.025752145	0.009295535	-0.035965489	-0.058796114	-0.011154659	-0.040140417	0.00376829
Z009E0181	-0.184879513	-0.050805142	-0.145793159	-0.098561921	-0.102643256	-0.127701426	-0.109184632	-0.112171891	-0.121638609	-0.120279638
Z009E0182	0.091538694	-0.034925096	-0.021078586	-0.009263082	0.0139254	-0.025642018	-0.028945511	-0.023477149	0.018018691	-0.009511325
Z009E0183	-0.049390719	-0.017412454	-0.10359204	-0.049560989	-0.079771589	-0.084215167	-0.030303273	-0.025331196	-0.08321302	-0.033649559
Z009E0184	-0.104271289	-0.169831558	-0.116481314	-0.13216371	-0.101419318	-0.07305177	-0.058274973	-0.103400246	-0.072606938	-0.074189561
Z009E0186	0.137178378	0.061614899	-0.002878151	0.06210691	0.047943139	0.075163842	0.02368933	0.015796596	0.016762927	0.009840591
Z009E0187	0.083549808	0.151042442	0.137329605	0.097597727	0.147839998	0.076816816	0.1364704	0.113120143	0.092657656	0.151238391
Z009E0190	-0.00774602	0.051169731	0.018423919	0.063943648	0.031525553	-0.013927645	0.050459702	0.084280249	0.06587577	-0.027462145
Z009E0191	-0.018281876	-0.071882166	-0.067877105	-0.049166988	-0.099048099	-0.053333692	-0.07445617	-0.072516269	-0.055427601	-0.035210332
Z009E0192	0.100244242	0.144253998	0.11020947	0.090193075	0.080114258	0.134296885	0.11820537	0.074838249	0.085390275	0.120073509
Z009E0193	0.134658488	0.101930886	0.105188889	0.13676942	0.130808272	0.151611559	0.173146813	0.166101477	0.091005904	0.158075497
Z009E0194	-0.078359279	-0.039333131	-0.029264369	-0.067830194	-0.038950725	-0.07752793	-0.098548356	-0.052807	-0.037833342	-0.113176797
Z009E0196	-0.040445327	-0.090567078	-0.079484263	-0.076143019	-0.067239241	-0.069476444	-0.060672056	-0.065398679	-0.072983501	-0.06395642
Z009E0197	0.033863722	0.040889461	-0.033780069	-0.002823325	0.022811594	-0.029658062	0.031814709	0.004904969	-0.03673564	-0.029258386
Z009E0198	-0.070692891	-0.009098995	-0.025774855	-0.061781272	0.007750837	-0.050664961	-0.08170447	-0.041577582	-0.032456406	-0.048384588
Z009E0199	0.0855603	0.078303346	0.001744166	0.025836092	0.024215068	0.046465757	0.017846941	-0.004882656	0.037094241	0.041826145
Z009E0200	-0.109299918	-0.197235042	-0.16059915	-0.109260224	-0.166113434	-0.09294857	-0.084700306	-0.13275902	-0.164522829	-0.072789039
Z010E0001	-0.069848427	-0.06197686	-0.079896071	-0.096710267	-0.089210062	-0.061450921	-0.088402437	-0.058303583	-0.049852081	-0.076982073
Z010E0002	0.056038097	0.012743498	0.041909101	0.082160297	0.080343807	0.095038149	0.036156261	0.049413089	0.022767103	0.049158266
Z010E0003	0.106201666	0.088997865	0.106363034	0.071370459	0.125419787	0.082767104	0.109075003	0.068534737	0.035427644	0.108892441
Z010E0004	-0.016921355	-0.032795815	-0.014347129	-0.039881157	-0.080680891	-0.040696889	-0.022127403	-0.041239544	0.022012319	-0.041014527
Z010E0006	-0.110951332	-0.132191155	-0.101061487	-0.073338859	-0.136521944	-0.112202869	-0.104961645	-0.093711234	-0.049732946	-0.066004157
Z010E0007	0.177187344	0.195785543	0.129420337	0.100645939	0.194633315	0.114662288	0.13954903	0.159523981	0.102588049	0.155995209
Z010E0008	-0.134195645	-0.165450185	-0.107652641	-0.179072876	-0.116309369	-0.138583992	-0.158788342	-0.156036122	-0.216606911	-0.155151201
Z010E0009	0.007401218	-0.012188121	0.035352429	0.046094993	-0.008483366	0.027566401	0.005563236	0.025836133	-0.051808801	0.050763429
Z010E0010	0.065777871	0.076672552	0.092957721	0.056957882	0.126912273	0.085410544	0.106585294	0.100341249	0.02535833	0.083309915
Z010E0011	-0.137569791	-0.186820439	-0.14692105	-0.132152045	-0.097804278	-0.142329102	-0.162372205	-0.12808186	-0.180558712	-0.157777889
Z010E0012	0.008132795	0.086105966	0.067225143	0.017282843	0.034378244	-0.002158435	0.018673677	0.013640567	0.100917469	0.038476405
Z010E0013	-0.128552712	-0.114508069	-0.098393355	-0.159646482	-0.152235764	-0.10240425	-0.133078338	-0.120031258	-0.06727031	-0.101943621
Z010E0015	0.055202342	0.099476481	0.063675417	0.109612394	0.11180028	0.048527125	0.027113832	0.035737982	0.012520932	0.06891057
Z010E0016	0.001277866	0.03695236	0.026747707	0.001934916	-0.034247713	0.030221598	0.012920236	0.016785555	-0.045373533	0.034048272
Z010E0017	0.10420225	0.079580038	0.09664525	0.045663943	0.054393452	0.086886263	0.104765633	0.084956309	0.135918892	0.085908762
Z010E0018	-0.068409095	-0.077183732	-0.058326939	-0.073755038	-0.066397721	-0.032261729	-0.050997908	-0.056604294	-0.017643185	-0.034454273
Z010E0019	-0.038869991	-0.009595746	-0.000232152	-0.048118091	-0.057687791	-0.051160743	-0.006494018	-0.035197453	0.005577169	-0.024035694
Z010E0020	0.069339667	0.068826293	0.07308188	0.015786227	0.022882558	0.047445144	0.049112927	0.075145088	0.108062116	0.036597996
Z010E0021	0.189182824	0.207409103	0.18525707	0.188539007	0.138145741	0.149650858	0.189267966	0.152842875	0.224417614	0.187603551
Z010E0022	-0.056135049	-0.030708721	-0.031965584	-0.034809861	-0.025754926	-0.018856287	-0.016247546	-0.030904728	-0.016228052	-0.056947347
Z010E0023	0.07448359	0.050085713	0.026388533	0.080229868	-0.011933382	0.009274142	0.028305895	0.026947219	0.118523446	0.014893082
Z010E0024	0.08894024	0.087836105	0.124171645	0.117986959	0.056848082	0.104163079	0.099099946	0.079670581	0.171441531	0.083938349
Z010E0025	0.068456656	0.062076029	0.071303889	0.120010652	0.044143664	0.06118783	0.045064901	0.046404712	0.109859474	0.044961374
Z010E0026	-0.000578148	-0.009627576	0.036196615	0.037467862	-0.01241191	0.022404229	0.02410953	0.010664044	0.001436113	0.006734901
Z010E0027	0.032526228	0.022390174	0.086489573	0.109333507	0.032705912	0.087118932	0.071408481	0.057070293	0.104012984	0.087598338
Z010E0028	-0.127927683	-0.12792635	-0.126473453	-0.017282531	-0.142872012	-0.104350188	-0.121951659	-0.091065095	-0.190219939	-0.136628634
Z010E0029	0.001707739	-0.021096715	0.002999083	0.009085442	-0.022845854	0.023572382	-0.006731325	0.018703201	-0.026879082	0.014079067
Z010E0030	-0.045738771	-0.033716821	-0.082941555	-0.039991993	-0.018572321	-0.075028375	-0.078951313	-0.045314867	-0.064142881	-0.061315639
Z010E0032	0.079693056	0.061088574	0.089568294	0.113462004	0.038343936	0.058688766	0.056938198	0.083861391	0.002321734	0.07192507
Z010E0033	-0.081176751	-0.067752155	-0.092384681	-0.028416392	-0.083969698	-0.04532539	-0.094617137	-0.055254041	-0.009356515	-0.07582467
Z010E0034	0.106528832	0.104239015	0.10725553	0.143671202	0.088269547	0.10626088	0.130115892	0.100288615	0.037717496	0.078097419
Z010E0035	0.039644584	0.058835682	0.020300719	0.109177346	0.00182695	0.034694835	0.065472266	0.032985727	-0.019068545	0.02510639
Z010E0036	0.008940279	-0.007401127	-0.003870713	0.023651334	-0.027792976	-0.015039431	0.006005057	-0.00696275	-0.067130572	-0.025397061
Z010E0037	-0.121278554	-0.114897444	-0.091686863	-0.152198827	-0.108007234	-0.099977525	-0.131577596	-0.118403998	-0.149897493	-0.115845267
Z010E0038	-0.064623527	-0.026241074	-0.05592164	-0.111679008	-0.073687391	-0.060172049	-0.033849342	-0.047358581	-0.120219995	-0.043334765
Z010E0039	-0.049829169	-0.002300472	-0.027183662	-0.058505182	-0.00507216	-0.040354821	-0.036294506	-0.055342272	0.065242285	-0.05381086
Z010E0040	0.068646191	0.054896361	0.036094382	0.037988399	0.024396225	0.058456112	0.067103363	0.071800806	0.116770194	0.046147061
Z010E0041	0.041761913	0.044317354	0.069564125	0.016245166	0.099152087	0.040333137	0.070505026	0.045302142	-0.009751179	0.046652357
Z010E0042	0.117113839	0.103176916	0.158504095	0.188792132	0.096015718	0.117969165	0.153441212	0.122330715	0.155801413	0.146079642
Z010E0043	-0.062091471	-0.07371701	-0.018261828	-0.012107349	-0.076206108	-0.03465855	-0.069348505	-0.05400193	-0.102270326	-0.06561674
Z010E0044	-0.135016904	-0.091377653	-0.111838445	-0.132071524	-0.155239356	-0.107851564	-0.105812057	-0.118500466	-0.039199664	-0.100568237
Z010E0045	0.047731614	0.06249707	0.041158364	0.084293159	0.119050972	0.056777016	0.032448471	0.034948132	0.11781541	0.076215598
Z010E0046	0.051213643	0.120532669	0.085374493	0.115731555	0.08526711	0.086740024	0.083872351	0.098863897	0.024252414	0.086749334
Z010E0047	0.062053444	0.058981437	0.033710114	-0.003230377	0.024659827	0.035167403	0.029427593	0.056680709	0.056162637	0.062754076
Z010E0048	-0.060768776	-0.066574095	-0.046921269	-0.03906954	-0.084113136	-0.038866496	-0.032197926	-0.027757349	-0.095602477	-0.059902373
Z010E0049	0.121275335	0.10512054	0.147425723	0.115703311	0.073584502	0.087611426	0.109277646	0.111086882	0.033897104	0.089677467
Z010E0050	0.134242662	0.108028694	0.095131307	0.124631759	0.165810408	0.085384223	0.122392854	0.126177967	0.183791262	0.08914015
Z010E0051	-0.037456528	-0.047314417	-0.078777193	-0.100333187	-0.025567423	-0.067437581	-0.051222311	-0.073505429	-0.111639024	-0.059064172
Z010E0052	-0.081759749	-0.059609467	-0.081419048	-0.054976476	-0.074526072	-0.100778791	-0.084030045	-0.063435699	-0.007656879	-0.062792059
Z010E0053	0.040192771	0.045455546	0.025713499	0.033205343	0.081990172	0.04404381	0.064362735	0.023047628	-0.031837082	0.056494588
Z010E0054	-0.065927727	-0.039386156	-0.012642994	-0.059398573	0.015811337	-0.02896061	-0.06738943	-0.048656722	0.005975691	-0.025050555
Z010E0055	-0.0267678	-0.038629544	-0.035995899	-0.046850548	-0.006905511	-0.066755799	-0.018669468	-0.02658417	-0.12773421	-0.033507811
Z010E0056	0.04374524	0.102237256	0.056357877	0.088229951	0.085067757	0.086537496	0.07816736	0.048649611	0.007057782	0.069071168
Z010E0057	-0.228399502	-0.199215934	-0.229351929	-0.255345934	-0.24472732	-0.241831311	-0.235994525	-0.230658834	-0.283373056	-0.23129591
Z010E0058	0.052343732	0.086693011	0.044636398	0.008540242	0.096606059	0.051369257	0.069799101	0.046763032	0.104604084	0.045843171
Z010E0059	0.045111618	0.041485139	0.002265692	0.015583219	-0.014754554	0.059176476	0.058116361	0.010228928	-0.000373081	0.054029454
Z010E0060	0.077410107	0.065483824	0.01675844	0.019673448	-0.005992919	0.052492003	0.024497072	0.03841423	0.022362305	0.02510323
Z010E0061	0.036673985	0.020460465	0.055015817	-0.019895925	0.092679689	0.052324643	0.047175621	0.068372327	0.095504294	0.041979183
Z010E0062	-0.054804745	-0.067136533	-0.027910948	0.007583067	-0.028911272	-0.043581454	-0.009903996	-0.030526367	-0.095815621	-0.028941038
Z010E0063	-0.050747974	-0.069644451	-0.020206772	-0.107488734	-0.032255209	-0.046218432	-0.033840132	-0.061168057	-0.069745391	-0.051113989
Z010E0064	-0.100962268	-0.052906379	-0.095439172	-0.073146896	-0.094649679	-0.056778488	-0.105528861	-0.088181479	0.005147602	-0.053540368
Z010E0065	0.038471452	0.06470647	0.065122747	0.043719473	0.121298364	0.042198854	0.0271225	0.057212049	0.098889381	0.064370992
Z010E0066	-0.02154746	-0.054210524	-0.07093206	-0.034298723	-0.076204919	-0.048013961	-0.060424059	-0.04518239	0.039828463	-0.019752701
Z010E0067	-0.185166751	-0.205639967	-0.217749569	-0.137519941	-0.152418603	-0.200744332	-0.159078358	-0.192549837	-0.255218994	-0.18195946
Z010E0068	0.053163082	0.035477021	0.052063083	0.097565526	0.106369848	0.065709464	0.080147204	0.046263676	0.117978128	0.050783365
Z010E0069	-0.095421365	-0.068556119	-0.059432814	-0.03530694	-0.119947413	-0.097562574	-0.067840402	-0.075826062	-0.051557811	-0.079310003
Z010E0070	-0.023165265	-0.044924844	-0.043466442	-0.025619839	0.017298647	0.003404052	-0.033221527	-0.00692644	-0.027506244	-0.027944069
Z010E0071	0.124632459	0.098609798	0.0918355	0.08816396	0.129328561	0.116865342	0.095051361	0.09060234	0.148587203	0.091402467
Z010E0072	-0.183022457	-0.138777886	-0.117664949	-0.158611685	-0.141441766	-0.149853545	-0.128515561	-0.155315726	-0.102533136	-0.147531271
Z010E0073	-0.05662554	-0.056932565	-0.02423712	-0.071136467	-0.088761069	-0.051462756	-0.068317595	-0.023466151	0.009154977	-0.034603379
Z010E0074	-0.126779783	-0.102079208	-0.10711157	-0.124367344	-0.079609647	-0.109123263	-0.123131029	-0.09733847	-0.184212526	-0.110791117
Z010E0075	-0.008481636	-0.026231193	-0.036882117	-0.048651141	-0.047850298	-0.044022911	-0.015931516	-0.01135416	0.026037768	-0.019637148
Z010E0076	-0.076828334	-0.110089515	-0.065233598	-0.048057695	-0.138620147	-0.089878792	-0.092760017	-0.090473067	-0.115423439	-0.101697069
Z010E0077	0.027836437	0.006945203	0.066943771	0.015594295	0.037533525	0.027220004	0.007781798	0.04500228	-0.028043547	0.051706536
Z010E0078	0.040778031	0.018444484	-0.030406428	0.065315412	0.063573109	-0.011911278	0.012014042	0.018675714	0.099264167	0.00926609
Z010E0079	0.061004206	0.028753358	0.084231145	0.101763168	0.069948681	0.056988664	0.03407969	0.072560471	-0.006464871	0.033188196
Z010E0080	0.179665062	0.186676174	0.183468065	0.203521272	0.165854199	0.180008263	0.170644298	0.158429834	0.242134544	0.183782574
Z010E0081	0.062425796	0.031752033	0.056928672	-0.027784975	-0.0024228	0.020534238	0.006251389	0.032194271	0.087540434	0.035140352
Z010E0082	0.037628727	0.033660274	0.066626901	0.050144445	0.023976042	0.03927096	0.017632939	0.065639288	0.046301091	0.050761171
Z010E0083	-0.04435947	-0.012992149	-0.051918287	-0.050641093	-0.067596015	-0.04255113	-0.04456216	-0.029784904	0.054339099	-0.032867132
Z010E0084	-0.037925849	-0.052771807	-0.073620926	-0.055581625	-0.086116914	-0.076265216	-0.091130891	-0.088699303	-0.105714449	-0.061890141
Z010E0085	-0.043791623	-0.049067593	-0.036728449	-0.100601291	-0.025808061	-0.038396265	-0.049273189	-0.07527389	-0.009074547	-0.039022573
Z010E0086	-0.153271429	-0.16752933	-0.123512988	-0.135845832	-0.064889579	-0.129437237	-0.095921986	-0.121584321	-0.188510143	-0.126146392
Z010E0087	0.02212205	0.051266394	0.055484038	0.016465386	0.077495673	-0.007166021	0.046858582	0.041449367	-0.002086403	0.045743481
Z010E0088	-0.07937636	-0.039022876	-0.087124847	-0.055123185	-0.107847413	-0.088706449	-0.087627438	-0.076283081	-0.137151605	-0.058095655
Z010E0089	0.050158364	0.00443961	0.004174125	0.043446938	0.064850681	0.040794478	0.020468923	0.020892283	-0.021521392	0.036773045
Z010E0090	0.000944514	0.011652011	-0.024865356	-0.007087399	-0.058109568	-0.011831708	0.021103737	-0.022840526	-0.053427289	-0.009200097
Z010E0091	0.020140918	0.042780192	0.016993039	0.051450426	0.016811368	0.007447977	0.037904661	0.003088527	-0.024237428	0.015664166
Z010E0092	0.041730721	0.029358837	-0.008367167	-0.00184243	-0.028048561	0.020066119	0.059536594	0.030594018	0.101255395	0.004032667
Z010E0093	0.090165186	0.079090532	0.057948466	0.068370826	0.1052796	0.062610362	0.052310411	0.063802661	0.045753011	0.080616021
Z010E0094	-0.05211784	-0.072739972	-0.112319493	-0.042392598	-0.025233455	-0.083096547	-0.090570816	-0.052826546	0.004257362	-0.069609654
Z010E0095	0.038854822	0.075393722	0.070406755	0.032259228	0.023927417	0.062921405	0.075487826	0.058387389	-0.00892327	0.084098397
Z010E0096	0.053273734	0.012369558	0.046153591	-0.004643231	0.065578148	0.042409578	0.062622295	0.063867865	-0.019245946	0.054136401
Z010E0098	0.008102455	-0.000700008	0.008902477	-0.055884801	0.040394347	0.008205274	-0.013201066	-0.020093302	0.040750451	-0.021758953
Z010E0099	-0.017078306	-0.031596675	-0.018236951	0.029094387	0.028802419	-0.032728262	0.006563737	-0.02211047	-0.001179343	0.000157298
Z010E0100	-0.047899955	-0.059761042	-0.030282229	-0.071147478	0.034361519	-0.025728351	-0.069432457	-0.027998881	-0.005019503	-0.049508284
Z010E0101	0.033410873	0.052089242	-0.021745328	0.036850211	-0.006661508	0.018170896	0.016641993	-0.006117939	0.007735135	0.039495409
Z010E0102	-0.013986635	0.021545863	-0.015441757	0.002460751	-0.04158826	0.022374116	-0.021278575	0.007741056	-0.014378977	0.018888027
Z010E0103	0.0314313	-0.019882873	-0.013247641	-0.040882591	-0.031098773	0.04480198	0.021998668	0.013550214	0.077718638	0.02505107
Z010E0104	-0.140943265	-0.128321012	-0.148599745	-0.092399793	-0.090317976	-0.11101191	-0.127716294	-0.137251888	-0.043230263	-0.117640768
Z010E0105	0.070256407	0.05309238	0.072410497	0.04095695	0.079754532	0.076343059	0.07427092	0.041061521	-0.02825824	0.029595856
Z010E0106	0.077368357	0.062198814	0.07820855	0.071026782	0.09688572	0.050720314	0.083653265	0.041290173	0.113284784	0.039598243
Z010E0107	-0.019654412	-0.013574656	-0.033196601	-0.023266257	-0.073795735	-0.001580142	-0.048913168	-0.029935391	-0.08446113	-0.059192792
Z010E0108	0.011489048	-0.069321461	0.011195827	-0.018687318	-0.05706328	-0.035302304	-0.008419602	-0.009798568	-0.064979693	0.006240514
Z010E0109	0.137980209	0.112162906	0.08112462	0.112203756	0.078059382	0.107664528	0.129591024	0.127038671	0.163285205	0.102087721
Z010E0110	0.145218442	0.140374169	0.107352355	0.140080891	0.169479762	0.129594291	0.096598683	0.136391677	0.085397724	0.111356501
Z010E0111	-0.06255583	-0.049076931	-0.084379207	-0.071541491	-0.049475708	-0.047138793	-0.085011211	-0.078356519	-0.132259863	-0.075788595
Z010E0112	-0.146443014	-0.152439679	-0.14190015	-0.154056019	-0.178921784	-0.114358825	-0.095671156	-0.13124039	-0.204258074	-0.1349107
Z010E0113	-0.031364427	0.014098991	-0.016718844	0.03338262	0.013065721	-0.013911455	-0.04138081	-0.018923332	-0.046197167	-0.030517048
Z010E0114	0.039322374	-0.02681429	0.034774441	-0.034506432	-0.023635023	0.026699615	0.027927853	0.014698222	0.053339552	0.018732701
Z010E0115	0.116215842	0.131917238	0.103229309	0.159174453	0.158499251	0.108300645	0.084385674	0.123812411	0.176126946	0.095456491
Z010E0116	-0.039991513	-0.036026226	-0.063581665	-0.070561736	-0.077132698	-0.032738665	-0.03926307	-0.044272179	-0.118590127	-0.044883775
Z010E0117	0.030887716	0.032832986	-0.012203064	-0.034728427	0.066496975	-0.005321878	-0.002334791	0.001228343	-0.047357964	-0.006337005
Z010E0118	0.041714295	0.029580757	0.006250428	0.067894686	0.116752034	0.036610336	0.044572887	0.055438971	0.077000753	0.050491436
Z010E0119	0.011373669	0.006417726	0.022031007	-0.000366802	-0.025914201	-0.017354773	0.020822754	0.005539868	0.043236121	-0.01165889
Z010E0120	-0.038297105	-0.031637354	-0.063594924	0.00077046	-0.082182656	-0.050989792	-0.030573992	-0.030897817	0.030371962	-0.05223711
Z010E0121	-0.089384804	-0.066000164	-0.090622446	-0.072599195	-0.130360656	-0.078572567	-0.093105855	-0.077408713	-0.08428386	-0.087913725
Z010E0122	-0.017456008	0.008922227	0.008039555	-0.035931096	-0.019246408	-0.030755034	0.007667274	0.006718999	-0.006548368	-0.030324807
Z010E0123	-0.184913456	-0.149441523	-0.163308372	-0.188421742	-0.194201067	-0.175840052	-0.158928386	-0.140519417	-0.09063994	-0.147638859
Z010E0124	0.095726319	0.098077794	0.115716983	0.119699426	0.089402047	0.081844904	0.106372805	0.108031628	0.060711016	0.092293057
Z010E0125	-0.021305092	-0.045488219	-0.03938669	-0.032719328	0.00398663	-0.017780678	-0.032272762	-0.028413429	0.016316554	-0.002965721
Z010E0126	-0.097580364	-0.111394985	-0.08238133	-0.145847838	-0.13168238	-0.129747808	-0.117508933	-0.110273858	-0.187677569	-0.134990456
Z010E0127	0.081655999	0.11016064	0.083819619	0.066951313	0.062270957	0.09644429	0.110863341	0.094952002	0.107072444	0.075106508
Z010E0128	0.007636803	0.068286944	-0.006440718	-0.027914381	-0.013342981	0.002694196	-0.002864379	0.014342301	-0.044465157	0.021244977
Z010E0129	0.065312158	0.109889442	0.07871472	0.033435769	0.052414857	0.101590396	0.078941088	0.076396549	0.038533163	0.075110093
Z010E0130	0.014965178	-0.016709223	-0.000495768	-0.041423678	0.043818348	-0.007155912	-0.019397015	-0.003755233	0.0850689	-0.013430271
Z010E0131	-0.068224039	-0.06893257	-0.05028348	-0.123263889	0.009059109	-0.025905235	-0.03178801	-0.057925621	0.008009527	-0.026451475
Z010E0132	-0.003884717	-0.013118912	-0.005218022	-0.050854521	-0.050573854	-0.013464898	-0.060592596	-0.022399184	0.072385513	-0.048900166
Z010E0133	-0.049971606	-0.059406264	-0.071466282	-0.032103105	-0.077801742	-0.017943433	-0.021855143	-0.053081306	-0.103217063	-0.053603636
Z010E0134	0.066272648	0.059359501	0.074387205	0.081521919	0.030734429	0.096158425	0.075896609	0.068423625	0.011220359	0.062701371
Z010E0135	-0.042820083	-0.046530005	-0.031748584	-0.079869305	0.016955098	-0.015134508	-0.04379444	-0.037628114	-0.057517024	-0.01713343
Z010E0136	0.032059134	-0.017018363	-0.013362687	0.000348178	0.033675729	-0.01726947	0.043260212	-0.001160903	-0.027924719	-0.018028211
Z010E0137	0.030933726	0.024731906	0.036537082	0.086255922	0.053821065	0.013690386	0.055448349	0.036035747	-0.016027216	0.064643796
Z010E0138	-0.038812323	-0.064449359	-0.051289065	-0.075444036	-0.041212973	-0.00450157	-0.05617485	-0.018135128	0.063913442	-0.015027245
Z010E0139	-0.167499129	-0.210889922	-0.170225682	-0.236263219	-0.198478377	-0.169590947	-0.13551359	-0.170365492	-0.226180164	-0.177543855
Z010E0140	-0.006963581	0.028750406	0.02552171	0.036484485	0.051840458	0.00157142	-0.003817182	-0.003097638	-0.072350662	0.0016928
Z010E0141	0.047443989	0.055193036	0.030070134	0.067971395	0.128057921	0.041268779	0.046593432	0.07458424	0.068175325	0.070358645
Z010E0142	0.111977819	0.108523024	0.122077618	0.147775442	0.140467694	0.132784089	0.138837152	0.133736152	0.074773749	0.162402535
Z010E0143	-0.061134986	-0.05744888	-0.053484441	-0.037176584	-0.06670744	-0.019331937	-0.05470177	-0.048110322	-0.067864143	-0.017397596
Z010E0144	-0.108244663	-0.106110413	-0.131631114	-0.162794519	-0.129369468	-0.130616132	-0.125236803	-0.131550123	-0.05421232	-0.110315962
Z010E0145	-0.008436898	-0.025676778	-0.019829784	-0.033111313	0.030095862	-0.01761307	-0.041350318	-0.030723087	-0.072137644	-0.009408875
Z010E0146	0.137990742	0.15224224	0.12093725	0.099878258	0.128219105	0.117968392	0.144151522	0.116019234	0.197557984	0.12466999
Z010E0147	0.037728337	0.027898947	0.025429625	0.043909131	0.087122601	0.055867321	0.069747907	0.062661816	0.060308513	0.051629571
Z010E0148	-0.165523332	-0.167938677	-0.159539841	-0.140970192	-0.109992797	-0.135485072	-0.154210451	-0.146850499	-0.093381305	-0.176697847
Z010E0149	0.026080629	0.039481407	-0.000412588	0.060825784	-0.010488707	0.035517162	0.048162909	0.030624462	0.074698377	-0.003425166
Z010E0150	0.14090881	0.201608908	0.162527478	0.113243954	0.118595646	0.157840121	0.132580633	0.14126759	0.049995003	0.134851906
Z010E0151	-0.024716263	-0.06971564	-0.048743366	-0.056158842	-0.042867969	-0.064973925	-0.05716016	-0.042392997	-0.110603427	-0.050698512
Z010E0152	0.17090097	0.131810549	0.142716277	0.161998054	0.170445283	0.153283653	0.119105045	0.111533942	0.233335021	0.117354144
Z010E0153	-0.016867099	-0.028223294	-0.044943844	0.001524923	-0.077412533	-0.030642426	-0.035283533	-0.027395987	-0.091924585	-0.03103952
Z010E0154	0.057471528	0.091843669	0.0767132	0.090648037	0.092010959	0.055631691	0.02706654	0.027138733	0.088483397	0.067409172
Z010E0155	-0.034753907	-0.036069286	-0.04839856	-0.065871493	-0.067531102	-0.019945794	-0.032803762	-0.041876855	-0.007471005	-0.044630259
Z010E0156	-0.006740002	-0.017850847	-0.002207352	0.059178433	-0.029946311	0.012450604	-0.022389847	0.017686629	0.091270076	-0.003896333
Z010E0157	0.074520751	-0.00975718	0.025974812	0.028657144	0.002990857	0.060247708	0.03707178	0.061187253	0.025215691	0.073972492
Z010E0158	0.051581473	0.047379457	0.05738012	0.103669455	-0.004549319	0.056925377	0.084494048	0.032665811	0.07488968	0.037748603
Z010E0159	0.168107858	0.218217	0.186933204	0.122608321	0.169306284	0.199156746	0.16217134	0.183225725	0.203405788	0.204180966
Z010E0160	0.022119439	0.037228311	0.069247578	0.066809054	0.039751599	0.074813389	0.056707797	0.039314488	-0.02841529	0.043504115
Z010E0161	0.087633404	0.119106655	0.126287031	0.080335017	0.074606397	0.079217697	0.068050199	0.072953746	0.044895636	0.106208764
Z010E0162	0.156540883	0.19621633	0.121968887	0.204291421	0.156873253	0.14323799	0.17814188	0.126847292	0.131170012	0.146042554
Z010E0163	0.083398516	0.123183866	0.114757035	0.066926818	0.12897415	0.105996685	0.093791368	0.107674284	0.165160562	0.076596197
Z010E0164	-0.051301341	-0.039232094	-0.072621943	-0.008820231	0.009542376	-0.066415381	-0.029122965	-0.055885208	0.002622306	-0.032611188
Z010E0165	0.053411025	0.022089949	0.03588289	0.08095793	0.021498115	0.040879159	0.033543608	0.055507757	0.024012647	0.052099296
Z010E0166	-0.013133114	-0.037419377	-0.028508258	-0.008761964	0.038263825	-0.0193909	0.013755078	0.002759874	0.019399332	-0.021961342
Z010E0167	-0.084577188	-0.079428891	-0.107741051	-0.050865835	-0.107735107	-0.079487702	-0.063981583	-0.065927528	-0.015714451	-0.065751271
Z010E0169	-0.0997805	-0.105072637	-0.085294797	-0.066739132	-0.081098826	-0.077170695	-0.056912495	-0.068750991	-0.044773326	-0.085714731
Z010E0170	-0.010788718	-0.011255335	0.025267432	-0.029169616	0.054586372	0.02324721	-0.009355786	0.012780155	0.054695111	0.003161941
Z010E0171	-0.085464823	-0.061642188	-0.087274719	-0.116383534	-0.030319209	-0.060857475	-0.067908476	-0.073958789	-0.141049197	-0.081660658
Z010E0172	0.091015202	0.009734578	0.07629242	0.12491056	0.034086669	0.090715631	0.025380668	0.041528674	0.114240735	0.035079034
Z010E0173	0.07722109	0.121917519	0.05930093	0.106034586	0.129659094	0.080337256	0.09149551	0.097241581	0.027161238	0.067821037
Z010E0174	-0.202356987	-0.163194827	-0.195813668	-0.220062695	-0.130600958	-0.168212273	-0.192119481	-0.178313065	-0.134318571	-0.170941319
Z010E0175	-0.08088484	-0.081621932	-0.054023913	-0.086927143	-0.049399366	-0.118115341	-0.052609173	-0.070848214	-0.151958153	-0.059451133
Z010E0176	-0.045121345	-0.03420739	-0.003599125	-0.044473601	0.010778193	-0.029154516	-0.013521907	-0.029309348	0.021477616	-0.038443594
Z010E0178	-0.042648285	-0.0717212	-0.069274715	-0.081985009	-0.017270521	-0.033438884	-0.065646113	-0.057481424	-0.081028192	-0.039034475
Z010E0179	-0.003209605	0.031770755	-0.011387417	0.055613794	-0.012797502	0.007787188	0.010624709	0.018789312	0.08481606	0.01467256
Z010E0180	0.03224144	0.069583257	0.039074787	0.066749817	-0.002057804	0.051272295	0.072219883	0.043101147	-0.014017741	0.05686587
Z010E0181	-0.017020689	-0.031790786	0.019366977	0.053640211	0.037043602	-0.038812213	-0.01581669	0.002331252	0.030837842	-0.01550475
Z010E0182	0.097183418	0.055208939	0.020561698	0.09813968	0.019438945	0.063423191	0.072964398	0.046286656	0.119554651	0.045339493
Z010E0184	-0.023595755	0.011923852	-0.017662147	-0.015568261	0.016770983	-0.0337038	-0.039955309	-0.036444086	-0.076826491	-0.036128137
Z010E0185	-0.064464062	-0.097411182	-0.0324083	-0.018596988	-0.099843074	-0.093653551	-0.090363501	-0.046826683	-0.123079411	-0.050491133
Z010E0186	-0.03915333	-0.002586051	-0.01306052	-0.055841931	-0.054440412	-0.023792022	-0.045522804	-0.020591363	-0.05918254	-0.037002405
Z010E0187	-0.015795807	-0.035468549	0.005619242	0.053084669	0.035654294	-0.028916735	-0.014074369	-0.014270644	0.029936945	-0.004551208
Z010E0188	0.031392551	0.041925328	0.082786747	-0.014016421	0.100998337	0.059866553	0.029011042	0.067247768	-0.01720483	0.034957365
Z010E0189	0.003024073	0.01716643	0.03891907	0.041164995	0.012780237	0.016151041	0.006117938	0.012010914	-0.014706843	0.031910719
Z010E0190	0.073029037	0.031969841	0.010649857	-0.000196414	0.000126958	0.046770263	0.044952257	0.038513016	0.112925664	0.063461071
Z010E0191	-0.01265341	-0.072182604	-0.029980628	-0.065418341	-0.07023791	-0.036378945	-0.013814941	-0.037341615	-0.092715189	-0.053549456
Z010E0192	-0.089589109	-0.068770753	-0.080119649	-0.060451764	-0.141451647	-0.078764809	-0.08914145	-0.080653019	-0.063901066	-0.078944364
Z010E0193	0.039816558	0.079867053	0.05254889	0.029840726	0.036318755	0.032190205	0.074569671	0.065603286	-0.008786796	0.08061318
Z010E0194	-0.006259541	-0.029887796	0.028061917	-0.015313268	-0.030367981	-0.001116664	0.018442756	-0.011582723	0.020265968	-0.006995374
Z010E0195	-0.038071879	-0.066376386	-0.064665957	-0.013955194	-0.116196848	-0.073655213	-0.067852446	-0.069787684	-0.103884074	-0.081559724
Z010E0196	-0.009722062	0.006291773	-0.014967706	0.017972124	0.044340218	0.003117178	-0.026818461	-0.005219227	-0.047345428	-0.027889231
Z010E0197	-0.009140404	-0.013778626	0.007636397	0.055694622	0.05053797	-0.015524279	0.012801212	0.033158291	0.017018702	0.005201809
Z010E0198	-0.110492639	-0.043489447	-0.035729729	-0.14036425	-0.120279655	-0.083623908	-0.0658962	-0.103886971	-0.032643861	-0.102745799
Z010E0200	0.007484098	0.020865381	0.046906484	0.058842672	-0.00063489	0.046598734	0.025162444	0.052333574	0.004390775	0.045096793
Z011E0001	-0.099753938	-0.101081048	-0.08135647	-0.083749357	-0.110798876	-0.046187094	-0.059634751	-0.021798323	-0.061716249	-0.05579054
Z011E0002	-0.126731351	-0.157282014	-0.067672604	-0.130545486	-0.155120487	-0.085259159	-0.107278185	-0.127382721	-0.108480257	-0.127573486
Z011E0003	0.084905421	0.113036933	0.061224647	0.117063994	0.164248533	0.071557524	0.128239155	0.053247408	0.124789158	0.120931567
Z011E0004	-0.114852849	-0.121535842	-0.10648378	-0.101751851	-0.13191477	-0.099758999	-0.086152485	-0.052612077	-0.106284371	-0.111943519
Z011E0005	0.076627082	0.073669561	0.018139488	0.070155056	0.069819386	0.004467623	0.080626523	0.090419093	0.09876647	0.045826196
Z011E0006	-0.070172093	-0.018524516	-0.087043209	-0.043087996	-0.043082262	-0.05243271	-0.048738273	-0.029030242	-0.05592636	-0.045288325
Z011E0007	0.05547245	0.101448659	0.053682388	0.050521434	0.093612212	0.059077483	0.055919672	0.078189255	0.080169702	0.051402587
Z011E0008	0.032579683	0.040276822	0.087610247	0.030062976	0.072880852	0.042661313	0.043414588	0.008650073	0.038053319	0.045729363
Z011E0009	-0.035115387	-0.032316421	-0.051408671	-0.048720826	-0.057281416	-0.07951846	-0.055072423	-0.079823425	-0.019699795	-0.037517305
Z011E0010	-0.050885427	-0.04917867	0.019410155	-0.038133698	-0.021781157	0.017201947	-0.019573368	-0.083232257	-0.016997166	-0.037334212
Z011E0011	0.135727014	0.114946926	0.148859389	0.131307447	0.168392224	0.146489645	0.123876808	0.142802231	0.120162181	0.119142369
Z011E0012	0.035419908	0.039971988	0.088003716	0.040621611	0.059400751	0.056359472	0.055119638	-0.031716396	0.040089966	0.035572719
Z011E0013	0.097668238	0.093333297	0.119196753	0.094992321	0.123732593	0.138506835	0.104994944	0.143120585	0.107985512	0.091701009
Z011E0014	-0.044464967	-0.013654226	-0.051895678	-0.0424912	-0.029741497	-0.022228566	-0.043656379	-0.072382575	-0.030821421	-0.058760985
Z011E0015	0.054262864	0.022947166	-0.031340063	0.039057472	0.039632292	0.061790547	0.054021226	0.009209307	0.054130594	0.039930299
Z011E0016	0.026310773	-0.031047051	-0.020192386	0.005261762	0.026944565	0.004608645	0.004102082	-0.019817517	-0.006015125	0.017207214
Z011E0017	0.101798531	0.137480742	0.158885492	0.102302427	0.12594855	0.164810884	0.117384173	0.083608284	0.110792062	0.099172351
Z011E0018	-0.030274897	-0.048149	-0.021605047	-0.031040233	0.003544361	0.000343066	-0.001078802	0.023387396	-0.03029413	-0.020222863
Z011E0019	0.100886357	0.090672336	0.068579835	0.066875401	0.063828704	0.123829181	0.08164623	0.113741754	0.09547609	0.084120667
Z011E0020	-0.0150505	-0.006827935	-0.018003642	-0.002987848	-0.071601918	-0.021733582	-0.031427415	0.011679916	0.005419169	-0.034077156
Z011E0021	0.005891271	0.025479151	-0.020751827	0.020297969	0.02438454	0.019954004	0.03686445	-0.03024795	0.010120524	0.015995286
Z011E0022	0.019112477	0.038212229	-0.013982769	0.019863189	0.001801224	-0.014683711	0.040417625	0.074702379	0.016568318	0.03847384
Z011E0023	-0.029815502	-0.031018023	-0.10007827	-0.060369353	-0.083414863	0.030316358	-0.042738244	-0.045045139	-0.057970342	-0.027695479
Z011E0024	0.008434012	0.008388838	-0.022260068	0.011788159	0.041308809	-0.000591858	0.02541336	-0.011175569	0.023406519	0.003638823
Z011E0025	0.069416125	0.050698535	0.12569215	0.05422008	0.039088012	0.021852913	0.080420602	0.106840159	0.088841514	0.061105474
Z011E0026	-0.037915497	0.009721126	-0.06591482	-0.029058107	-0.007380581	-0.048677908	-0.018770428	-0.078640118	-0.009518495	-0.019632357
Z011E0027	-0.066984903	-0.072237862	-0.077149282	-0.037766199	-0.081645141	-0.060602823	-0.038556272	0.005270592	-0.047073013	-0.029475673
Z011E0028	0.063150082	0.067268796	0.083722921	0.076179659	0.035531566	0.039446688	0.072769643	0.104123208	0.05944566	0.061240643
Z011E0029	0.072695212	0.122371554	0.049104252	0.082177921	0.045019403	0.073456728	0.086380207	0.129431326	0.100611884	0.085769054
Z011E0030	0.01934825	0.031176273	0.013848592	-0.019981893	-0.031780183	-0.001985418	-0.006121258	-0.069872538	-0.017934801	0.002550832
Z011E0031	-0.033822543	-0.026780752	-0.014203899	-0.014837966	-0.000798834	0.018129937	-0.03615456	-0.065581382	-0.025289377	-0.018163616
Z011E0032	0.00689107	0.052808052	0.006723618	0.028747771	0.07482349	0.088831937	0.028843373	-0.01770323	0.01668671	0.039941671
Z011E0033	0.172873536	0.17915298	0.230395725	0.170680481	0.129146467	0.144995748	0.155688478	0.211797029	0.203843177	0.175469664
Z011E0034	0.116241285	0.153428473	0.104356063	0.098790079	0.079184565	0.057454322	0.087524265	0.052113542	0.112689219	0.115534717
Z011E0035	0.049457716	0.060109232	-0.011377677	0.050650292	0.096341028	0.091657236	0.048182202	0.054053743	0.04747336	0.023257293
Z011E0036	0.088770164	0.047326006	0.038423288	0.067377306	0.089481872	0.110982758	0.080442784	0.103446048	0.064562988	0.067953875
Z011E0037	0.028352306	-0.021826219	-0.021295599	0.011604853	0.026453538	0.072413252	0.031694061	0.033557442	0.005661684	0.013229864
Z011E0038	-0.029014875	-0.059847714	-0.079562384	-0.050748536	-0.064515196	-0.009644296	-0.027192873	-0.006670687	-0.030995741	-0.048247825
Z011E0039	0.059721642	0.029635005	0.048942378	0.053525387	-0.002944437	0.105455818	0.026513472	0.006904538	0.040748271	0.057238299
Z011E0041	-0.013391482	-0.042000752	-0.015333943	-0.007820474	-0.046184732	-0.032978203	-0.001134923	-0.072871863	-0.028454387	-0.025311275
Z011E0043	-0.004188307	-0.0064152	-0.08537064	-0.003406626	-0.046773909	-0.042057448	0.003985277	-0.025898515	0.003258203	-0.013835314
Z011E0044	-0.024244368	-0.00332322	0.03777562	-0.043187478	-0.083082173	-0.093943031	-0.041183769	-0.03141392	-0.053028946	-0.051307626
Z011E0045	0.036926369	0.025718083	0.056847375	0.034454007	0.013614036	0.089469298	0.024218565	0.071842385	0.017975559	0.036644323
Z011E0046	0.208645602	0.236294891	0.220858705	0.185830625	0.193800043	0.163131432	0.20343481	0.131558549	0.175274927	0.168627772
Z011E0047	0.065957625	0.060155518	0.105566376	0.075883818	0.109361805	0.006480596	0.061887663	0.062557773	0.068698588	0.065721763
Z011E0048	-0.196591439	-0.132810112	-0.165962206	-0.189327972	-0.152781374	-0.158384154	-0.176408211	-0.229204934	-0.163652944	-0.157197703
Z011E0049	-0.061485953	-0.068047787	-0.019754247	-0.070284756	-0.069394822	-0.10620666	-0.066624222	-0.107807171	-0.085676838	-0.091960146
Z011E0050	-0.091144366	-0.085390052	-0.017059972	-0.086302366	-0.035592897	-0.088722709	-0.083180001	-0.02911446	-0.068200464	-0.091741795
Z011E0051	0.010124309	-0.004456622	0.008828563	0.020458286	0.028158473	0.006713789	0.000905996	0.055749956	0.0378698	0.040180836
Z011E0052	0.038779487	0.025393998	0.008634076	0.046455731	-0.009336333	-0.027302892	0.011562819	-0.01833589	0.040030632	0.02247514
Z011E0053	-0.110651954	-0.113236523	-0.127163406	-0.106848001	-0.128534269	-0.046960024	-0.095025347	-0.06162989	-0.103428142	-0.123759632
Z011E0054	0.01672028	0.01662228	0.103907389	0.027212188	0.00303609	-0.002658329	0.03682435	0.060183665	0.020018207	0.041933624
Z011E0055	-0.021655199	-0.034527622	0.017041887	-0.022935643	-0.070649139	0.029229839	-0.036558484	-0.067311927	-0.045549165	-0.017611096
Z011E0056	-0.098747031	-0.071296814	-0.120213762	-0.116831646	-0.151544145	-0.116090297	-0.123937347	-0.161175691	-0.136255777	-0.125170613
Z011E0057	0.05067077	0.051560627	0.077403917	0.048532678	0.073504489	0.039410211	0.043937627	0.062165199	0.041076759	0.046589809
Z011E0058	0.057868903	0.050038247	0.008547138	0.053263573	0.056148022	0.033981258	0.069717855	0.00107124	0.048999987	0.036092185
Z011E0059	0.092611061	0.109439297	0.123162046	0.0999719	0.094575641	0.129718619	0.105727774	0.121554777	0.09044702	0.119823651
Z011E0061	-0.092761031	-0.102402452	-0.135809996	-0.075481363	-0.121140892	-0.085467369	-0.095727799	-0.035367744	-0.089072998	-0.093568434
Z011E0062	0.067506974	0.068010722	0.077993273	0.042600303	0.050186473	0.014377668	0.036171749	0.069742187	0.039990602	0.047636804
Z011E0063	0.153907188	0.127979378	0.098717759	0.14250327	0.107517678	0.159190381	0.131506311	0.169670029	0.16235937	0.142209478
Z011E0064	0.163132763	0.168351977	0.210410615	0.159160462	0.21084086	0.141429419	0.174151622	0.125237432	0.163626453	0.175678381
Z011E0065	-0.019416747	-0.047313983	0.009282307	-0.03810174	-0.029730531	-0.060111996	-0.047531948	-0.011742124	-0.02545031	-0.040532344
Z011E0067	-0.005813037	0.03532753	0.035513601	0.006065547	0.003408305	0.022766094	0.009331816	0.042569946	-0.009761953	0.004206043
Z011E0068	-0.12822352	-0.127543118	-0.178898404	-0.138056871	-0.130393368	-0.088490186	-0.117957336	-0.158610728	-0.131566186	-0.137568948
Z011E0069	-0.074163383	-0.020114182	0.015227668	-0.034985582	-0.023257739	-0.0169206	-0.021701203	-0.023084879	-0.052348881	-0.042851818
Z011E0070	0.08254857	0.125547958	0.062238284	0.069376248	0.080920408	0.086469249	0.046636371	0.09325982	0.086577504	0.05631828
Z011E0071	-0.100279532	-0.133571385	-0.120409692	-0.09439894	-0.082054875	-0.056163583	-0.109007581	-0.066655327	-0.102802229	-0.074520145
Z011E0072	-0.040889555	-0.018691406	-0.065716635	-0.042613392	-0.044883399	-0.070334056	-0.037317614	-0.026927456	-0.065703643	-0.049973758
Z011E0073	-0.096826518	-0.051378866	-0.042968903	-0.103836147	-0.112035639	-0.039351225	-0.120359549	-0.074656631	-0.104608199	-0.081660257
Z011E0074	-0.03332179	-0.008134166	-0.102968364	-0.035506209	-0.067596433	-0.086852165	-0.017925967	-0.024590835	-0.036562362	-0.041018497
Z011E0075	0.108109448	0.104336099	0.139839913	0.085859405	0.094763076	0.16243054	0.063235559	0.052020044	0.113303847	0.068949571
Z011E0076	-0.028302111	-0.006200838	-0.048846068	-0.024156206	-0.030354089	-0.014087656	-0.043338851	-0.020447192	-0.035179431	-0.032810937
Z011E0077	0.048098476	0.003676837	0.073533387	0.033099215	0.013728941	0.004856812	0.041850127	0.093363122	0.043903996	0.060281857
Z011E0078	0.050428204	-0.009362261	-0.022508406	0.023418803	0.019188909	-0.018194469	0.021574136	0.016019551	0.033904176	0.012034989
Z011E0079	0.02001862	0.025072044	-0.038762773	0.009801152	-0.017984632	0.041641496	0.014950733	0.021836594	-0.003880562	0.008477643
Z011E0080	-0.001422754	0.018706394	0.04845149	0.02615491	0.061158672	0.082857377	0.014368662	0.037253991	-0.008754527	0.001774907
Z011E0081	0.037385588	0.03441482	0.036934458	0.022220298	0.038173795	-0.020303433	0.021764189	-0.033634372	0.016374652	0.039129407
Z011E0082	0.119714762	0.172780101	0.101763852	0.129870414	0.111764598	0.145795684	0.147213833	0.166351103	0.15744866	0.138384703
Z011E0083	0.021578924	0.028917969	0.026894099	0.026298679	0.068457389	-0.000834129	0.05561891	-0.013820638	0.038515834	0.014025802
Z011E0084	-0.069852246	-0.034599657	-0.114801274	-0.048017191	-0.049682659	-0.030120869	-0.044786417	-0.098549265	-0.032264537	-0.036071142
[truncated: 2,893 more rows]
