# Supplementary material for: Association Mapping across Numerous Traits Reveals Patterns of Functional Variation in Maize
Source: PLoS Genet. 2014 Dec 4;10(12):e1004845. doi: 10.1371/journal.pgen.1004845 (PMC4256217; doi:10.1371/journal.pgen.1004845)
Supplement: Dataset S2 — Chromosome-specific residuals. Existing best linear unbiased predictors (BLUPs) for each inbred line were used to fit a joint-linkage model across all chromosomes. The hits from this model were then used to create chromosome-specific residual values by accounting for all markers except those on the chromosome in question. (See Methods for details.) These residuals are the phenotypic input for the NAM-GWAS analysis. (ZIP) [file pgen.1004845.s007.zip › Supplemental File 1 - Residuals/InternodeLengthAboveEar.txt]

Sample	Chr 1	Chr 2	Chr 3	Chr 4	Chr 5	Chr 6	Chr 7	Chr 8	Chr 9	Chr 10
MO001	-0.2207	-0.2004	-0.01534	-0.2499	0.1276	-0.05399	-0.07941	-0.0541	0.05566	-0.3517
MO003	-0.1452	-0.2767	-0.3498	-0.5702	-0.4797	-0.5395	-0.3897	-0.3987	-0.3287	-0.2513
MO005	0.6116	0.837	0.6553	0.818	0.7083	0.5974	0.7564	0.7414	0.8015	0.9455
MO007	0.7008	0.4583	0.6762	0.8266	0.7477	0.5512	0.6558	0.5575	0.3819	0.2766
MO008	-0.8491	-0.5763	-0.3447	-0.7793	-0.4759	-0.7516	-0.7475	-0.5264	-0.883	-0.7593
MO010	0.5471	0.2724	0.4407	0.21	0.6183	0.448	0.3526	0.3666	0.4712	0.5117
MO011	-0.4207	-0.2604	-0.4219	-0.3836	-0.3859	-0.1916	-0.2432	-0.2441	-0.126	-0.1997
MO012	0.7141	0.3301	0.3932	0.6275	0.6906	0.4102	0.334	0.3709	0.4512	0.356
MO013	-0.5711	-0.3838	-0.7325	-0.413	-0.3767	-0.5863	-0.664	-0.492	-0.4307	-0.4224
MO014	-0.7371	-0.8487	-0.7958	-0.9553	-0.9269	-0.8314	-0.7447	-0.8238	-0.6667	-0.7007
MO015	-0.01808	-0.1457	-0.3397	-0.181	-0.2137	-0.1956	-0.1092	-0.1904	-0.2391	-0.01642
MO016	-0.4168	-0.3926	-0.3122	-0.4393	-0.468	-0.2963	-0.3078	-0.3757	-0.4591	-0.1152
MO017	0.3499	0.5817	0.3658	0.2601	0.6215	0.3509	0.517	0.4589	0.4434	0.2946
MO019	-0.1857	-0.4788	-0.4915	-0.2961	-0.3621	-0.4627	-0.3266	-0.4595	-0.1204	-0.6189
MO021	1.278	1.1381	0.9711	0.9193	1.0719	1.0501	1.1645	1.1516	0.9984	1.1337
MO022	0.1577	0.1757	0.07386	0.318	0.1489	0.02966	0.1248	0.2297	0.2731	0.03409
MO023	-0.3925	-0.6339	-0.5655	-0.8311	-0.8242	-0.6022	-0.4551	-0.4992	-0.458	-0.4981
MO024	1.1336	1.1401	1.1104	0.822	1.2156	1.0116	0.9318	1.0247	0.9823	0.7535
MO025	0.1437	0.1761	0.02656	-0.01745	-0.1656	-0.07854	0.1499	0.1349	-0.05646	-0.0552
MO027	0.325	0.3241	0.3706	0.07261	0.3191	0.5155	0.4395	0.4389	0.455	0.4925
MO028	0.2655	0.195	0.2958	0.1165	0.3733	0.1876	0.1128	0.1264	0.1052	0.5444
MO029	-0.3253	-0.306	-0.2326	-0.09063	-0.1742	-0.2366	-0.3671	-0.3033	-0.2073	0.04201
MO030	0.01922	-0.1347	-0.2752	-0.2822	-0.1355	-0.08824	-0.02202	-0.1178	-0.335	-0.3714
MO031	0.185	0.01154	-0.02579	-0.1072	0.134	-0.0094	0.05513	0.06654	-0.1451	-0.2791
MO032	-0.0788	-0.6144	-0.329	-0.2446	-0.541	-0.7136	-0.3121	-0.3901	-0.375	-0.2251
MO033	0.1754	0.1279	0.05036	-0.06695	0.1353	0.1548	0.07095	-0.0008	0.3353	0.006378
MO034	-0.8189	-0.46	-0.5143	-0.714	-0.583	-0.5893	-0.4148	-0.5111	-0.5106	-0.7556
MO035	0.3837	0.5022	0.3742	0.5416	0.3782	0.2541	0.2178	0.3739	0.3311	0.4599
MO038	-0.07691	0.2101	0.592	-0.02592	0.2013	0.1203	0.04672	0.124	0.357	-0.01028
MO039	0.4576	0.129	0.07076	0.1584	-0.1083	0.1441	0.2416	0.2106	0.2464	0.2351
MO040	0.7117	0.6402	0.454	0.8732	0.7356	0.7148	0.4858	0.4287	0.7416	0.553
MO041	0.4617	0.6361	0.7923	0.5583	0.7024	0.5331	0.8701	0.7451	0.7799	0.8673
MO042	-0.5148	-0.4491	-0.1996	-0.5308	-0.3547	-0.3703	-0.4371	-0.4868	-0.2739	-0.4013
MO043	0.8568	0.6206	0.498	0.8104	0.7092	0.531	0.74	0.5339	0.4763	0.4417
MO045	-0.2445	-0.27	-0.375	-0.5735	-0.4548	-0.3199	-0.3664	-0.3083	-0.5345	-0.1737
MO046	-0.5401	-0.7234	-0.6129	-0.6067	-0.5196	-0.4416	-0.7	-0.6829	-0.6678	-0.6134
MO047	-1.3565	-1.2006	-1.2408	-0.9457	-1.2525	-1.141	-0.9053	-0.9208	-0.8968	-1.2715
MO048	-0.8073	-0.475	-0.6508	-0.2669	-0.6283	-0.497	-0.6656	-0.3812	-0.3534	-0.6985
MO051	-0.07594	0.1509	0.1055	-0.00914	0.051	-0.0702	0.03643	0.04512	0.1038	0.2207
MO052	0.3864	0.2466	0.255	0.142	0.09344	0.1733	0.245	0.3072	0.07114	0.08069
MO055	-0.3627	-0.4387	-0.7011	-0.2804	-0.4671	-0.3044	-0.3318	-0.3969	-0.4142	-0.2201
MO056	0.2734	0.1954	0.1495	0.03879	-0.1474	0.191	0.1145	0.1974	0.09244	-0.1682
MO057	-0.092	-0.2061	-0.1939	0.09143	-0.2217	-0.2349	0.03721	-0.1469	-0.07569	-0.4627
MO058	-0.0152	0.3274	0.2895	0.1505	0.5224	0.2193	0.365	0.0287	0.05257	0.5535
MO060	-0.4657	-0.06198	-0.1478	0.006394	-0.04478	-0.3487	-0.1484	-0.01523	-0.1654	-0.3609
MO061	0.7267	0.7503	0.8634	0.9365	0.6657	0.8384	0.8639	0.7876	0.937	0.4389
MO062	0.9674	0.9497	1.0598	1.3145	0.822	1.0542	1.0487	1.1091	0.8783	1.0802
MO063	-0.1208	-0.3616	-0.3671	-0.4821	-0.419	-0.3992	-0.1595	-0.2045	-0.4117	-0.3748
MO066	-1.9529	-1.7721	-1.5985	-1.8693	-1.7933	-1.678	-1.7815	-1.713	-1.7199	-1.8357
MO067	-0.713	-0.439	-0.723	-0.5696	-0.5054	-0.3085	-0.3788	-0.4695	-0.555	-0.3145
MO068	0.2515	0.4429	0.388	0.2448	0.3871	0.1533	0.2897	0.329	0.2613	0.3595
MO074	0.5609	0.5412	0.6328	0.6855	0.7049	0.5188	0.5301	0.4643	0.5185	0.4827
MO075	1.1892	1.2028	0.9482	0.9282	1.0423	1.2761	1.0779	1.0182	1.1755	1.1058
MO076	-0.4314	-0.3597	-0.3181	-0.2794	-0.2083	-0.1692	-0.3405	-0.5918	-0.5265	-0.5849
MO077	-0.05606	-0.3825	-0.4421	-0.0986	-0.3581	-0.1817	-0.3282	-0.189	-0.4244	-0.1804
MO079	0.3696	0.5288	0.5742	0.7484	0.6175	0.2641	0.4994	0.5224	0.476	0.7034
MO082	0.4237	0.2929	0.2984	0.2298	0.366	0.3243	0.427	0.4278	0.2806	0.5486
MO083	0.09172	-0.01482	0.109	0.3348	0.03644	0.1336	0.17	0.1585	-0.04812	-0.1703
MO085	0.6148	0.5614	0.5397	0.6893	0.5013	0.3125	0.4813	0.4293	0.5692	0.8056
MO087	-0.09636	-0.05492	0.2013	-0.1724	-0.1808	0.05231	-0.144	0.02394	-0.1372	-0.1948
MO088	-0.1578	0.1949	0.2129	0.2783	0.0175	0.1283	-0.02507	0.1053	0.1167	-0.0256
MO092	-0.3615	-0.4449	-0.5611	-0.2158	-0.6299	-0.4049	-0.6029	-0.3794	-0.6004	-0.4974
MO093	0.5677	0.4941	0.2426	0.1649	0.655	0.4129	0.4506	0.3086	0.5759	0.7321
MO095	0.1159	-0.3364	-0.1046	-0.3456	0.0164	-0.07861	-0.2557	-0.2533	-0.06892	-0.04244
MO098	0.1269	-0.1542	-0.03292	0.1896	0.04069	0.06555	-0.08655	-0.201	-0.1759	0.1361
MO099	-1.6302	-1.5424	-1.4947	-1.2197	-1.3569	-1.2402	-1.1991	-1.4144	-1.1575	-1.5134
MO101	-0.04925	0.1017	0.2098	-0.1101	0.1582	0.2423	0.1695	0.3055	0.2841	0.209
MO102	0.1038	0.2545	0.1194	0.3886	0.2302	0.2439	0.1851	0.2337	0.2366	0.3529
MO105	0.3292	0.33	0.6184	0.4406	0.3904	0.2155	0.4298	0.5	0.2941	0.1263
MO106	0.318	0.3262	0.4826	0.4618	0.2661	0.25	0.3391	0.1928	0.2838	0.3212
MO114	0.559	0.7433	0.7955	0.7588	0.658	0.6432	0.8423	0.8641	0.5498	0.4849
MO116	1.3728	1.3036	1.4548	1.3078	1.2834	1.2973	1.256	1.2705	1.3154	1.3108
MO118	0.638	0.2174	0.03065	0.3852	0.3234	0.378	0.09091	0.229	0.28	0.3635
MO123	0.1193	-0.06572	-0.02406	-0.08009	-0.2035	0.1028	0.01357	-0.00753	0.03058	-0.4984
MO125	0.00271	0.08835	0.1052	-0.00194	-0.03239	0.05978	0.06742	0.1723	0.1714	0.1767
MO127	0.2393	0.3004	0.2259	0.01574	0.5532	0.2661	0.3615	0.3068	0.2036	0.1501
MO141	0.00242	-0.1281	0.09178	0.1194	-0.2503	-0.1101	-0.09034	-0.2543	0.007691	0.01716
MO143	0.3535	0.4488	0.2897	0.5529	0.3008	0.2743	0.4998	0.3793	0.491	0.6483
MO145	0.6778	0.3811	0.3182	0.138	0.1188	0.2986	0.2238	0.3407	0.2291	0.03679
MO151	-0.4212	-0.1925	-0.05404	0.1021	-0.2266	-0.08066	-0.01697	0.03226	-0.07191	0.1573
MO154	0.5617	0.395	0.3571	0.6702	0.3046	0.2405	0.4218	0.4994	0.4717	0.4709
MO159	-0.1302	0.1682	0.02397	0.1021	-0.06744	0.044	-0.0635	-0.04492	0.001678	-0.1007
MO161	0.6018	0.2871	0.4203	0.5356	0.1729	0.5085	0.4203	0.1765	0.4341	-0.04885
MO162	-0.6386	-0.7645	-0.7616	-0.8763	-0.6311	-0.6524	-0.5551	-0.7747	-0.5697	-0.8544
MO163	-0.2383	-0.5606	-0.2511	-0.52	-0.5294	-0.5716	-0.4678	-0.4982	-0.5796	-0.1133
MO164	-0.2475	-0.106	-0.2958	-0.02584	-0.4532	-0.1693	-0.3378	-0.2935	-0.1375	0.06421
MO169	0.3862	0.3076	0.4327	0.2005	0.4653	0.4912	0.258	0.3878	0.2489	0.2204
MO172	-0.07213	0.1456	-0.04778	0.2231	0.2036	0.016	0.008418	0.03984	0.02548	-0.05021
MO175	0.7025	0.6591	0.3776	0.6489	0.1879	0.4568	0.4392	0.303	0.4135	0.08979
MO176	-1.0709	-1.2575	-1.1851	-1.3611	-1.3228	-1.3627	-1.175	-1.1747	-1.2369	-1.0205
MO181	-0.3955	-0.09364	-0.2302	-0.3391	-0.1356	-0.06349	-0.2037	-0.04513	-0.3408	0.06178
MO185	0.5116	0.3674	0.6032	0.2912	0.2196	0.2349	0.3015	0.1757	0.4893	0.5813
MO186	0.6397	0.2867	0.4066	0.5583	0.3577	0.274	0.1571	0.4492	0.4151	0.5519
MO188	0.4472	0.2806	0.05853	0.168	0.392	0.3279	0.1099	0.1848	0.1994	0.1717
MO190	-0.7371	-0.5522	-0.5098	-0.3472	-0.4906	-0.2981	-0.4848	-0.3002	-0.3152	-0.1798
MO192	-0.4725	-0.2768	-0.366	0.00838	-0.1726	-0.2403	-0.271	-0.2906	-0.3301	-0.3557
MO194	-1.0611	-0.7855	-0.8113	-0.9368	-0.7746	-0.5956	-0.7481	-0.7871	-0.6112	-0.5504
MO202	1.0457	0.9062	0.5762	0.9055	0.858	0.7939	0.7538	0.7615	0.504	0.9338
MO210	-0.2565	-0.2274	-0.3809	-0.3561	-0.1139	-0.09926	-0.07641	-0.06882	0.02822	-0.3001
MO215	-0.2385	0.04024	-0.2996	-0.3167	-0.1182	0.07468	-0.06863	-0.09883	0.1221	0.1607
MO218	0.33	0.2067	0.2754	0.008798	0.1849	0.2171	0.1487	0.06747	0.3016	-0.1401
MO219	1.0074	0.8065	0.9692	1.128	0.8921	1.0089	0.715	0.9116	0.8037	0.6759
MO225	0.567	0.755	0.8027	0.8781	0.8682	0.5763	0.5869	0.7252	0.6897	0.882
MO228	0.7126	0.664	0.5402	0.482	0.3662	0.7311	0.6427	0.7232	0.4479	0.3399
MO229	0.04945	0.2687	0.2171	0.03259	-0.05316	0.2121	0.03208	0.1959	0.005742	0.2012
MO237	0.7126	0.6925	0.6977	0.5758	0.5054	0.8801	0.5898	0.5852	0.7482	0.6796
MO246	-0.9504	-0.8412	-0.791	-0.5136	-0.6268	-0.8083	-0.6316	-0.7854	-0.7839	-0.4073
MO248	0.2105	0.1567	0.01399	-0.217	0.01534	-0.1146	0.1736	-0.01052	-0.01109	-0.06929
MO250	0.01941	0.3955	0.3045	-0.05813	0.2916	0.1942	0.2631	0.104	0.09701	0.02246
MO253	-0.9953	-0.7622	-0.5863	-0.9132	-1.0825	-0.645	-0.7341	-0.9596	-0.8395	-0.6614
MO256	0.8647	0.4782	0.4904	0.5373	0.6577	0.7054	0.4486	0.5095	0.7341	0.4693
MO262	0.565	0.4391	0.2984	0.5976	0.3893	0.2208	0.4458	0.2545	0.3305	0.2551
MO263	-0.2968	-0.4453	-0.5257	-0.2103	-0.2214	-0.4744	-0.4435	-0.3624	-0.5681	-0.2598
MO264	-0.57	-0.7731	-0.6471	-0.8634	-0.8753	-0.8448	-0.7433	-0.7376	-0.7515	-0.4153
MO265	-0.3891	-0.2091	-0.3688	-0.3566	-0.4654	-0.2343	-0.2732	-0.0866	-0.4451	-0.5027
MO266	1.1087	1.0224	1.1356	1.1816	1.0368	0.9596	1.0212	0.9814	0.9492	0.9604
MO267	-0.9563	-0.957	-0.8445	-0.7646	-0.9338	-1.0148	-0.9499	-1.0274	-1.0454	-1.0045
MO268	0.1145	0.2023	0.05004	0.3814	-0.08236	0.1169	-0.1083	0.201	-0.06625	-0.1655
MO269	-0.3685	-0.2501	-0.1659	-0.08361	-0.2887	-0.2684	-0.1605	-0.1563	-0.2581	-0.453
MO270	-0.4363	-0.1015	-0.3842	-0.4438	-0.2706	-0.2293	-0.1878	-0.432	-0.3682	-0.3039
MO271	-0.4975	-0.454	-0.1943	-0.1979	-0.2647	-0.3973	-0.607	-0.268	-0.5798	-0.1801
MO272	-0.4638	-0.4568	-0.3117	-0.7018	-0.5956	-0.3605	-0.5299	-0.3076	-0.1859	-0.6096
MO274	-0.2189	-0.2972	0.2074	0.04608	0.05711	-0.112	-0.2105	-0.05506	-0.04319	-0.04855
MO275	-0.01801	0.1383	0.5607	-0.00565	-0.01064	0.1827	0.149	0.07569	0.02383	-0.01924
MO276	-0.3866	-0.7056	-0.7408	-0.6585	-0.2986	-0.5754	-0.523	-0.5048	-0.4695	-0.6243
MO277	-0.3706	-0.1423	-0.3648	-0.45	0.1014	-0.00953	-0.1113	-0.2883	-0.2534	-0.02286
MO278	0.01734	-0.1093	-0.03586	0.1194	-0.2424	-0.1558	0.07286	-0.136	-0.2179	-0.09948
MO279	-0.5776	-0.2176	-0.3907	-0.06954	-0.09916	-0.4002	-0.16	-0.4063	-0.3283	-0.4398
MO281	0.1963	0.1377	0.1742	0.3249	0.2989	0.1889	0.2159	0.02913	0.09849	-0.01285
MO284	-0.1467	0.06241	-0.178	-0.1393	0.03374	-0.08632	-0.09239	0.01558	0.03388	0.2361
MO286	0.02572	0.06884	0.3361	-0.1222	0.06464	0.002237	0.09679	0.2183	0.03284	0.5813
MO287	-0.01153	0.1449	0.1587	-0.0682	0.1269	-0.01725	0.008405	0.2266	0.1506	-0.06068
MO288	0.7108	0.5716	0.5843	0.6386	0.7823	0.6564	0.5475	0.7922	0.8198	0.5933
MO292	-0.2228	-0.1156	-0.1567	-0.07096	-0.04376	0.01062	0.143	0.1524	0.04367	0.2376
MO296	-1.0393	-0.6591	-0.6308	-0.4544	-0.6974	-0.663	-0.773	-0.7156	-0.6088	-0.577
MO297	-0.1324	-0.1674	-0.131	-0.2995	0.09803	-0.1999	0.007495	-0.04221	-0.07122	-0.3833
MO298	-0.3952	-0.2574	-0.1871	-0.1138	-0.2408	0.01097	-0.05511	-0.3206	-0.3419	-0.4323
MO301	-0.3903	-0.4936	-0.5632	-0.3058	-0.688	-0.6091	-0.6118	-0.5112	-0.6686	-0.7022
MO302	0.1079	0.1956	0.3911	0.2695	0.2999	0.1323	-0.00431	0.1093	0.2382	0.08059
MO303	-0.1317	-0.2769	-0.4946	-0.2516	-0.1705	-0.115	-0.3899	-0.3531	-0.409	-0.1132
MO304	0.3595	0.2808	0.3543	0.1186	0.2671	0.1984	0.2853	0.3262	0.08346	0.04119
MO305	-0.9887	-0.7924	-0.897	-0.9988	-0.6066	-0.9406	-0.7855	-0.8351	-0.9424	-0.514
MO307	-0.1817	0.1553	-0.2001	-0.1966	-0.09811	-0.09733	0.0113	-0.1558	0.03803	0.1158
MO308	-0.6145	-0.5036	-0.589	-0.6417	-0.5526	-0.5832	-0.7593	-0.8253	-0.4744	-0.8459
MO309	0.179	-0.03825	0.2124	-0.2633	0.07081	0.1214	0.03192	-0.01256	-0.1897	0.1163
MO310	-0.5638	-0.4816	-0.2991	-0.6315	-0.6076	-0.3452	-0.5687	-0.3127	-0.4356	-0.5523
MO311	0.857	0.5779	0.7306	0.5719	0.6522	0.5363	0.7396	0.6575	0.7156	0.9597
MO313	-0.01852	-0.2834	-0.3115	-0.4224	-0.3169	-0.2111	-0.1479	-0.1408	-0.4085	-0.02311
MO314	0.5828	0.2364	0.1867	0.1015	0.0261	0.3514	0.1061	0.2208	0.2869	-0.00131
MO315	0.1997	0.1069	0.1273	0.04193	0.2402	0.1342	0.3352	0.3265	0.3046	0.01304
MO317	0.004483	0.1483	-0.09428	0.1792	0.151	0.001677	-0.07705	0.03598	-0.07346	0.2554
MO318	0.4713	0.2222	0.4262	0.568	0.1304	0.4134	0.1458	0.4106	0.3168	0.4057
MO319	0.5137	0.5315	0.2359	0.2406	0.3681	0.4241	0.3711	0.3862	0.2953	0.7187
MO321	-0.9071	-0.4072	-0.2735	-0.6098	-0.4256	-0.5106	-0.4677	-0.5025	-0.2963	-0.3991
MO322	1.0382	0.7025	0.4855	0.405	0.3897	0.6414	0.5525	0.5198	0.6033	0.8282
MO323	-0.4082	-0.411	-0.6872	-0.5889	-0.2405	-0.2366	-0.287	-0.2564	-0.1352	-0.2028
MO325	0.926	0.7134	0.8467	0.6852	0.8278	0.6096	0.6447	0.7961	0.9947	1.1073
MO326	-0.08551	0.04432	0.3881	-0.1869	0.1899	0.3006	0.1488	0.1021	0.3001	0.2629
MO328	-0.4801	-0.4389	-0.23	-0.07314	-0.2827	-0.3908	-0.1839	-0.2835	-0.3065	-0.2003
MO329	-0.2925	-0.3578	0.01361	-0.1464	-0.1537	-0.1583	-0.1121	-0.4256	-0.1612	-0.04786
MO335	0.1936	0.1588	0.08724	-0.1017	0.3052	0.03561	-0.0242	0.1461	0.2675	-0.03263
MO336	-0.5405	-0.3319	-0.3476	-0.1536	-0.3848	-0.2686	-0.2706	-0.3105	-0.507	-0.07491
MO337	0.9405	1.0234	1.1481	1.1153	1.0197	0.923	0.9423	0.8788	0.8195	1.1431
MO338	1.4517	1.2714	1.4469	1.2227	1.4918	1.4131	1.2297	1.2178	0.9758	1.4005
MO340	-0.3182	-0.4523	-0.376	-0.5882	-0.4959	-0.4319	-0.4807	-0.5592	-0.3481	-0.6116
MO341	-0.2236	-0.04352	0.1922	-0.1028	0.09044	-0.03696	0.1462	0.01901	-0.09256	0.2567
MO342	0.09114	0.3615	0.2758	-0.01099	0.06879	0.1792	0.2983	0.07386	0.3592	0.0952
MO344	-0.6359	-0.3193	-0.5167	-0.2476	-0.5358	-0.2199	-0.358	-0.5299	-0.3223	-0.3941
MO345	0.272	0.2032	0.2454	0.4983	0.2503	0.2992	0.3785	0.2745	0.4343	0.002169
MO346	-0.37	0.01411	-0.2132	0.147	-0.1761	-0.09134	-0.1655	-0.06592	-0.00345	-0.3073
MO347	0.429	0.3892	0.455	0.6615	0.5624	0.591	0.4721	0.5818	0.371	0.4973
MO351	-0.2318	-0.475	-0.3484	-0.1711	-0.5042	-0.4675	-0.3712	-0.3138	-0.216	-0.539
MO352	-0.27	-0.3153	-0.2962	-0.3572	-0.4524	-0.2229	-0.255	-0.1611	-0.461	-0.0908
MO354	-1.3601	-1.266	-1.2802	-1.3588	-0.953	-1.2989	-1.2763	-1.1729	-1.0818	-1.4664
MO355	0.5719	0.5044	0.2513	0.5188	0.3917	0.2673	0.2523	0.3391	0.5158	0.5429
MO356	0.05461	0.2204	0.1224	0.4291	-0.03858	0.3844	0.1244	0.2362	0.3305	0.3524
MO357	-0.6622	-0.4501	-0.4419	-0.1506	-0.3394	-0.2795	-0.3883	-0.2459	-0.5203	-0.2856
MO360	0.2656	0.3036	0.2699	0.05717	0.4253	0.2098	0.1078	0.332	0.4559	0.28
MO362	0.1808	0.1072	0.24	0.357	0.07837	-0.08432	0.1144	-0.03361	-0.03594	0.4133
MO364	-0.1397	0.1462	0.2353	0.4071	0.1258	0.2008	0.3618	0.1046	0.04437	0.06687
MO365	-0.5503	-0.6201	-0.6613	-0.5365	-0.7288	-0.8426	-0.6804	-0.9047	-0.5072	-0.8874
MO366	-0.2713	-0.339	-0.6301	-0.5879	-0.2889	-0.2478	-0.2853	-0.5166	-0.3256	-0.5258
MO367	0.3269	0.1079	0.1064	0.3729	0.3154	0.2595	0.1201	0.3379	0.05957	0.03346
MO368	0.1474	0.3123	0.1962	0.1634	0.3986	0.2155	0.1557	0.1545	0.1314	0.0763
MO369	0.6169	0.6376	0.5566	0.523	0.6657	0.6174	0.4677	0.6703	0.4126	0.5746
MO373	-0.6935	-0.8794	-0.9179	-0.5202	-0.6484	-0.7857	-0.6334	-0.831	-0.6231	-1.065
MO378	0.2537	0.2387	0.4906	0.0553	0.3209	0.4092	0.4472	0.363	0.5112	-0.07155
MO379	-1.3949	-1.4199	-1.3143	-1.3322	-1.1169	-1.3681	-1.0675	-1.3179	-1.2371	-1.2746
MO380	-0.7405	-0.7063	-0.8833	-0.7626	-0.5611	-0.769	-0.7507	-0.6069	-0.7087	-0.6754
MO381	-0.5565	-0.5953	-0.316	-0.4132	-0.4434	-0.3471	-0.53	-0.4015	-0.4587	-0.4217
MO382	-0.2491	-0.3678	-0.6978	-0.5643	-0.3028	-0.5578	-0.4975	-0.3188	-0.4302	-0.4542
MO383	0.1216	0.08252	0.1825	-0.05818	-0.05006	-0.05273	0.1746	0.253	0.274	0.142
MO384	0.5331	0.1084	0.125	0.29	-0.00542	0.04966	0.2022	-0.00492	0.000292	0.4453
Z001E0001	-0.4545	-0.3681	-0.3779	-0.3591	-0.3868	-0.4495	-0.3975	-0.6204	-0.7953	-0.5563
Z001E0002	0.5204	0.3278	0.3612	0.383	0.3297	0.295	0.02796	0.4025	0.07467	0.209
Z001E0003	0.6817	0.6268	0.5011	0.5639	0.6562	0.6462	0.4744	0.6296	0.7224	0.6383
Z001E0004	-1.4509	-1.4101	-1.1173	-1.225	-1.113	-1.3122	-1.522	-1.1553	-1.4345	-1.1594
Z001E0005	0.6651	0.4784	0.1567	0.495	0.5217	0.3386	0.6252	0.3662	0.1554	0.3282
Z001E0006	-0.1685	-0.4001	-0.3839	-0.3701	-0.5416	-0.4828	-0.5584	-0.254	-0.08461	-0.2902
Z001E0007	-0.4632	-0.3627	-0.2883	-0.4978	-0.4819	-0.3507	-0.832	-0.3707	-0.7038	-0.5153
Z001E0008	-0.2159	0.05226	0.1352	-0.03805	-0.1308	-0.01925	-0.1103	-0.02459	-0.3397	0.1049
Z001E0009	0.08497	-0.05917	-0.07863	-0.1062	-0.1086	-0.06523	0.1024	0.1037	0.2786	0.08942
Z001E0010	-0.129	0.08245	-0.0174	0.08439	0.11	-0.01939	-0.1165	0.1938	0.2817	0.06698
Z001E0011	0.001478	0.02995	0.05027	-0.0469	-0.1628	-0.1017	-0.1594	-0.00202	-0.404	-0.1668
Z001E0012	0.3426	0.2152	-0.03078	0.1622	0.1481	0.3565	-0.06444	0.1599	-0.1317	0.1032
Z001E0013	-0.2893	-0.4308	-0.3425	-0.2435	-0.3696	-0.2817	-0.5456	-0.2686	-0.4875	-0.232
Z001E0014	0.3697	0.4058	0.3806	0.4697	0.2887	0.3586	0.6394	0.3528	0.7849	0.5246
Z001E0015	-0.9068	-0.9237	-0.9559	-1.0834	-1.1821	-0.8691	-1.049	-1.0533	-0.6459	-0.9428
Z001E0016	-0.6112	-0.5894	-0.488	-0.5033	-0.4676	-0.5834	-0.7144	-0.5796	-0.7663	-0.4859
Z001E0017	0.07327	0.01722	0.09673	0.06271	0.04669	0.146	-0.218	-0.01253	0.3412	0.1358
Z001E0018	-0.1823	0.008633	-0.2379	-0.1178	-0.2176	-0.167	-0.4937	-0.1338	-0.4841	-0.1865
Z001E0019	-0.6172	-0.621	-0.5921	-0.5739	-0.5941	-0.5574	-0.5285	-0.6819	-0.3809	-0.7165
Z001E0020	-0.708	-0.5617	-0.6533	-0.6988	-0.632	-0.6189	-0.4882	-0.7059	-0.824	-0.6114
Z001E0021	0.9139	0.7928	0.9208	0.8295	0.8178	0.8518	0.7258	0.7362	0.6989	0.914
Z001E0022	0.689	0.6945	0.7344	0.6487	0.6776	0.7489	0.9279	0.6533	1.042	0.5715
Z001E0023	0.7332	0.6674	0.887	0.7359	0.5929	0.5845	1.0118	0.6811	0.5998	0.7151
Z001E0024	-0.04229	0.003089	-0.3316	-0.1174	-0.1901	0.002249	-0.3545	-0.02411	-0.5487	-0.05355
Z001E0025	0.3726	0.1104	-0.08092	0.208	0.2378	0.2357	-0.06097	0.1664	0.4877	0.1881
Z001E0027	-0.6292	-0.4935	-0.5969	-0.4443	-0.4492	-0.5624	-0.8222	-0.4495	-0.1867	-0.5194
Z001E0028	-0.9916	-0.9463	-1.1703	-0.9177	-0.9042	-0.8677	-0.8008	-0.9299	-1.2044	-0.8062
Z001E0029	-0.9181	-0.7448	-0.5624	-0.7918	-0.8149	-0.5856	-1.1001	-0.7867	-0.6454	-0.7997
Z001E0030	-0.00389	0.1134	-0.1554	-0.1017	-0.04665	-0.06279	-0.1627	-0.06063	-0.1976	0.08938
Z001E0031	-0.7857	-0.9975	-1.0555	-1.1111	-0.9698	-0.9941	-0.7868	-0.9331	-0.7692	-1.1096
Z001E0032	0.2974	0.5334	0.4996	0.2611	0.3477	0.4342	0.5987	0.3126	0.7103	0.2969
Z001E0033	0.2053	0.09094	-0.09907	0.05715	0.2463	0.335	0.5424	0.2257	-0.2089	0.3564
Z001E0034	0.5937	0.4978	0.2655	0.5846	0.5191	0.5306	0.8302	0.4983	0.3295	0.294
Z001E0036	1.2093	0.9992	1.0406	0.9494	1.0908	0.9313	1.1386	1.0108	0.7497	1.0259
Z001E0037	0.8818	0.7067	0.813	0.7606	0.7174	0.7888	0.9611	0.6284	0.9596	0.7706
Z001E0038	-0.09342	-0.1382	-0.1008	0.04339	0.1233	0.1584	-0.03539	0.09653	0.2887	-0.02463
Z001E0039	-0.689	-0.5114	-0.326	-0.4031	-0.3743	-0.3253	-0.2503	-0.4713	-0.07444	-0.3584
Z001E0040	0.4315	0.3226	0.3887	0.2796	0.5222	0.3518	0.5587	0.407	0.05512	0.3207
Z001E0041	0.03258	0.1352	0.1263	0.1226	-0.04009	0.009281	-0.3383	0.1732	0.4935	0.05564
Z001E0042	0.09874	0.193	0.1699	0.002044	0.1585	0.1438	-0.1386	0.1045	0.4052	0.1497
Z001E0043	-0.1008	-0.07131	0.09684	-0.02431	-0.09481	0.03956	-0.2105	-0.07293	-0.2987	-0.1309
Z001E0044	-0.4072	-0.4583	-0.2843	-0.3339	-0.3414	-0.4533	-0.1872	-0.2981	-0.6922	-0.4298
Z001E0045	0.7366	0.7227	0.624	0.5368	0.8449	0.5762	0.7238	0.6256	0.8269	0.6906
Z001E0046	0.02962	0.2122	0.1511	0.1985	-0.1471	0.163	0.04367	0.02832	0.5904	0.136
Z001E0047	-0.3525	-0.3596	-0.3057	-0.3586	-0.3052	-0.3899	-0.1517	-0.2593	-0.6309	-0.1885
Z001E0048	0.3805	0.519	0.1913	0.4258	0.3457	0.4516	0.3562	0.291	0.4459	0.3892
Z001E0049	-0.192	-0.2135	-0.3737	-0.1714	-0.295	-0.3071	-0.6619	-0.1817	0.07408	-0.143
Z001E0050	-0.00164	0.1286	0.1169	0.05342	0.1812	0.08449	-0.1847	0.106	0.04106	-0.00504
Z001E0051	0.7294	0.6505	0.7347	0.5237	0.4986	0.5855	0.4161	0.5878	0.7231	0.6714
Z001E0052	-0.8146	-0.6484	-0.8572	-0.6807	-0.6527	-0.6776	-0.8167	-0.7076	-1.0711	-0.8686
Z001E0053	-0.171	-0.2622	-0.1844	-0.2097	-0.0977	-0.2322	0.1131	-0.2038	0.0241	-0.3021
Z001E0054	-0.8911	-0.9667	-0.7036	-0.7869	-0.7871	-0.9503	-0.5469	-0.7627	-1.1059	-0.8805
Z001E0055	0.2297	0.152	0.3939	0.367	0.1954	0.2837	0.4169	0.2649	0.5149	0.2915
Z001E0056	-0.1302	-0.07581	0.1527	-0.06442	0.04621	0.07351	-0.3773	0.04638	0.3507	-0.02073
Z001E0057	-0.6722	-0.8324	-0.8331	-0.7335	-0.78	-0.5494	-0.6327	-0.6148	-0.5371	-0.7822
Z001E0058	0.6331	0.8264	1.1271	1.0542	1.0543	0.833	1.18	0.8963	1.2673	0.8516
Z001E0059	-0.1512	0.004929	-0.305	-0.143	-0.1234	-0.3	-0.02656	-0.2691	0.07315	-0.2677
Z001E0060	-1.0102	-1.1489	-1.1438	-1.0947	-0.9477	-0.9843	-0.788	-0.9424	-0.6909	-0.9613
Z001E0061	0.2438	0.321	0.4531	0.3839	0.4455	0.2934	0.6599	0.2737	0.4304	0.2939
Z001E0062	-0.3377	-0.2624	-0.1788	-0.3198	-0.4696	-0.2045	-0.4621	-0.2871	-0.2541	-0.3441
Z001E0063	0.1903	-0.097	-0.00369	0.03896	-0.1873	-0.1142	0.1034	-0.00167	0.04414	-0.1141
Z001E0064	-0.2059	-0.455	-0.01585	-0.2198	-0.2762	-0.3307	-0.2851	-0.2292	0.1404	-0.1652
Z001E0065	-0.7117	-0.6686	-0.4274	-0.6738	-0.713	-0.5046	-0.6139	-0.5622	-1.0552	-0.7257
Z001E0066	0.03895	-0.02513	-0.03704	0.05766	0.1508	0.1961	-0.1145	0.1548	0.4239	0.2761
Z001E0067	-0.1118	0.02348	-0.01904	-0.07452	-0.04628	-0.1548	-0.4938	0.009089	0.1073	-0.1463
Z001E0068	-0.02346	-0.1787	-0.2186	0.01249	-0.2896	-0.1342	0.06341	-0.04977	0.1653	-0.154
Z001E0069	-0.2263	0.001548	-0.3437	-0.0913	-0.3217	-0.1455	-0.4523	-0.2779	-0.39	-0.1569
Z001E0070	-0.2385	-0.3493	-0.36	-0.3587	-0.4107	-0.1761	-0.4738	-0.3327	-0.05808	-0.2771
Z001E0071	-0.1033	-0.04357	0.03528	0.0278	-0.07356	0.02765	-0.01364	-0.1371	0.2793	-0.08002
Z001E0072	0.01804	-0.1122	0.1642	0.06169	0.06765	0.1391	-0.1987	0.05892	-0.1288	0.1456
Z001E0073	0.6281	0.6718	0.5754	0.5362	0.4251	0.6338	0.5803	0.6818	0.8235	0.5349
Z001E0074	-0.7577	-0.5749	-0.6988	-0.7097	-0.7761	-0.7222	-0.8811	-0.8006	-0.8687	-0.5299
Z001E0075	0.2663	0.07739	0.1969	0.1862	0.02901	-0.03069	-0.1159	0.1009	-0.1849	0.1531
Z001E0076	-0.5155	-0.3435	-0.4742	-0.4258	-0.5339	-0.5473	-0.48	-0.5231	-0.2291	-0.4758
Z001E0077	0.3782	0.7186	0.5861	0.5377	0.6513	0.5059	0.7044	0.446	0.6152	0.5898
Z001E0078	0.3093	0.4085	0.2745	0.29	0.4899	0.3011	0.1665	0.2693	0.6326	0.3671
Z001E0079	0.8212	0.6395	0.7189	0.7597	0.8062	0.6215	0.4781	0.5774	0.6029	0.8416
Z001E0080	0.02396	0.1215	-0.0791	0.1697	0.06819	0.01183	0.4554	0.03369	0.5137	0.1454
Z001E0081	-0.3999	-0.5097	-0.4095	-0.5105	-0.502	-0.4283	-0.2337	-0.4433	-0.695	-0.4393
Z001E0082	0.1592	-0.116	-0.123	0.1527	0.02522	0.02969	0.1364	-0.03238	0.3285	0.06402
Z001E0083	-0.3989	-0.1438	-0.5441	-0.3096	-0.3076	-0.3236	-0.0602	-0.2619	0.06303	-0.3605
Z001E0084	-0.5989	-0.3825	-0.469	-0.501	-0.2331	-0.4284	-0.6369	-0.3776	-0.2414	-0.4362
Z001E0085	-0.6895	-0.5964	-0.6115	-0.6322	-0.7071	-0.6395	-0.6174	-0.6589	-0.5463	-0.7729
Z001E0086	0.3401	0.2404	0.3206	0.1828	0.2462	0.1847	0.1578	0.224	0.4693	0.3139
Z001E0087	-0.02064	0.01194	-0.1042	-0.1127	-0.1063	-0.1049	0.2	-0.00588	0.2527	-0.07945
Z001E0088	-0.463	-0.3417	-0.4088	-0.4012	-0.4671	-0.2977	-0.2598	-0.3665	-0.3799	-0.2342
Z001E0089	1.3817	1.3185	1.399	1.482	1.2835	1.5654	1.5705	1.397	1.3003	1.4447
Z001E0090	-0.5283	-0.5733	-0.6435	-0.4634	-0.4444	-0.5072	-0.3942	-0.5091	-0.1665	-0.5454
Z001E0091	0.5422	0.5625	0.2394	0.3623	0.3907	0.3391	0.4802	0.3873	0.2453	0.3479
Z001E0092	0.616	0.8438	0.6604	0.5579	0.5423	0.495	0.3367	0.5783	0.3007	0.6922
Z001E0093	-0.6686	-0.4722	-0.7645	-0.4539	-0.6337	-0.4499	-0.3427	-0.4775	-0.8407	-0.6346
Z001E0094	-0.4255	-0.3791	-0.4354	-0.2886	-0.3059	-0.2687	-0.3926	-0.2354	-0.6333	-0.3382
Z001E0095	-0.1647	0.09931	0.07657	0.1367	0.01741	0.217	-0.08505	0.1365	0.2979	-0.00837
Z001E0096	-0.1055	0.09018	0.1591	0.06765	0.07037	0.04684	0.2252	0.036	0.1665	-0.04172
Z001E0097	0.5681	0.4417	0.5431	0.4275	0.3419	0.4565	0.3502	0.4411	0.0431	0.3635
Z001E0098	0.1827	0.1046	0.3351	0.286	0.1152	0.06717	0.4147	0.3086	-0.03923	0.268
Z001E0099	-0.9327	-1.0802	-1.1119	-1.0784	-0.8339	-0.9854	-0.9638	-1.0242	-1.3208	-1.1043
Z001E0100	-0.1056	-0.1502	-0.3098	-0.1397	-0.07649	0.0277	0.0708	-0.02245	-0.364	-0.0957
Z001E0101	-0.06037	-0.09082	-0.05413	0.01076	-0.1638	-0.1273	-0.287	-0.00226	0.05985	-0.1244
Z001E0102	-0.09146	-0.2562	-0.1244	-0.2401	-0.07876	-0.2932	-0.3105	-0.2069	-0.00459	-0.3063
Z001E0103	0.008693	0.04242	0.1692	-0.05399	0.09162	-0.1107	0.1964	0.008253	-0.1688	-0.1185
Z001E0104	-0.4891	-0.4598	-0.4881	-0.4022	-0.5159	-0.4454	-0.07866	-0.491	-0.6923	-0.4161
Z001E0105	-0.2553	-0.00876	0.06617	-0.1908	-0.4155	0.01473	-0.1141	-0.1934	0.1754	-0.00958
Z001E0106	0.3158	0.5745	0.3915	0.3722	0.556	0.3437	0.5724	0.474	0.7345	0.4877
Z001E0107	0.3471	0.4235	0.5515	0.3976	0.5281	0.4443	0.3113	0.4442	0.18	0.4209
Z001E0108	-0.1205	0.1226	0.1492	0.0234	-0.01592	-0.03132	-0.1743	-0.02596	-0.1048	-0.1069
Z001E0109	0.9649	1.0002	0.8291	1.0025	1.0977	1.1108	0.646	0.998	1.0116	0.883
Z001E0110	0.1126	0.1247	0.08687	0.2724	0.08081	0.02578	0.01175	0.222	0.3978	0.3197
Z001E0111	0.6794	0.4379	0.504	0.3463	0.521	0.4023	0.5745	0.4758	0.1071	0.4837
Z001E0112	0.1898	0.1646	0.2441	0.3179	0.3903	0.4267	0.1263	0.3943	0.09437	0.2609
Z001E0113	0.3398	0.4401	0.5722	0.511	0.554	0.3689	0.2337	0.3792	-0.06702	0.2657
Z001E0114	-0.5179	-0.6003	-0.3808	-0.5522	-0.4745	-0.4363	-0.3435	-0.5399	-0.4435	-0.571
Z001E0115	-0.3673	-0.5561	-0.4772	-0.398	-0.2975	-0.4629	-0.2592	-0.5038	-0.4701	-0.5095
Z001E0116	-0.3874	-0.3652	-0.111	-0.225	-0.1723	-0.2451	-0.4342	-0.2374	-0.12	-0.2578
Z001E0117	-0.6295	-0.6283	-0.5525	-0.5644	-0.4675	-0.5436	-0.6486	-0.5755	-0.02631	-0.6177
Z001E0118	-0.3451	-0.2652	-0.3713	-0.314	-0.1133	-0.4054	-0.3953	-0.3831	-0.3286	-0.2837
Z001E0119	0.6002	0.62	0.6102	0.686	0.5959	0.5418	0.6034	0.6697	0.2863	0.53
Z001E0120	0.2183	0.119	0.171	0.09962	0.08437	0.2309	0.3501	0.2573	0.3471	0.1517
Z001E0121	0.1575	-0.2794	-0.2948	-0.1862	0.05428	-0.1495	-0.1142	-0.09811	-0.01818	-0.2042
Z001E0122	0.01145	-0.2601	-0.1797	0.007298	-0.1229	-0.1066	0.1928	-0.1042	-0.2643	0.09189
Z001E0123	0.412	0.4357	0.4711	0.4667	0.548	0.2574	0.3854	0.4351	0.1345	0.4258
Z001E0124	-0.9504	-1.131	-1.111	-0.8682	-1.0811	-1.0814	-0.5928	-1.1085	-0.9538	-0.966
Z001E0125	0.4249	0.4848	0.2139	0.3282	0.2477	0.4017	0.6334	0.1663	-0.05278	0.3505
Z001E0126	-0.4792	-0.6541	-0.6522	-0.5118	-0.3428	-0.4852	-0.2618	-0.4861	-0.8235	-0.441
Z001E0127	0.5232	0.3471	0.4154	0.3066	0.4598	0.2585	0.6025	0.3855	0.08681	0.4129
Z001E0128	-0.1392	-0.2133	-0.229	-0.1689	-0.2759	-0.1688	0.06852	-0.09336	0.152	-0.1383
Z001E0129	0.4995	0.3689	0.3771	0.4118	0.2554	0.4532	0.6858	0.3689	0.1075	0.4578
Z001E0130	0.04954	0.3179	0.2623	0.03299	0.0532	0.1735	0.1308	0.05602	0.2711	0.04428
Z001E0131	0.1309	0.1089	0.3296	0.1254	0.03136	0.1753	0.3113	0.1687	0.4795	0.06975
Z001E0132	0.06695	-0.1285	0.1028	-0.03447	-0.08003	0.008964	-0.3039	0.04569	0.2941	-0.04725
Z001E0133	0.2748	0.1088	0.06337	0.2301	0.4346	0.4028	0.0309	0.1756	-0.1163	0.1767
Z001E0134	-0.8539	-0.979	-0.8388	-0.9393	-1.2699	-1.0014	-0.9888	-1.081	-1.1471	-1.0607
Z001E0135	0.1218	0.3457	0.03602	0.1365	0.1976	0.1019	0.4335	0.3126	0.4633	0.3167
Z001E0136	-0.286	-0.1837	-0.1977	-0.218	-0.07745	-0.139	0.09472	-0.3071	-0.4889	-0.1056
Z001E0137	-0.2159	-0.0813	0.02236	-0.1693	-0.1354	0.008516	-0.2964	-0.133	0.2767	-0.1173
Z001E0138	-0.2439	-0.606	-0.4899	-0.476	-0.3939	-0.5197	-0.6006	-0.4089	-0.6697	-0.5214
Z001E0139	0.4401	0.4235	0.5527	0.3728	0.5898	0.2588	-0.02756	0.3013	0.3601	0.4162
Z001E0140	0.8038	0.8557	0.9835	0.7716	0.9923	0.9343	1.1199	0.8355	1.0288	0.7973
Z001E0141	0.01077	0.08628	-0.08858	0.1279	0.1354	0.003761	0.2323	0.1398	-0.1977	0.1238
Z001E0143	-0.05833	-0.06779	-0.0567	0.009673	-0.3383	-0.1878	-0.3325	-0.07098	-0.3096	0.0261
Z001E0144	-0.3145	0.08793	-0.2005	-0.01549	0.08297	-0.1407	0.1963	0.01732	0.2391	-0.01835
Z001E0145	0.04744	0.2922	-0.1008	0.0607	-0.1853	-0.03124	-0.3603	0.1175	-0.2609	-0.04812
Z001E0146	0.2273	0.1418	0.1335	0.1494	0.02368	-0.06705	0.1363	0.01533	-0.1839	-0.0979
Z001E0147	-0.7001	-0.7122	-0.5879	-0.5293	-0.3793	-0.4033	-0.5819	-0.5413	-0.6196	-0.3813
Z001E0148	1.247	1.2067	1.0233	1.3385	1.2328	1.4076	1.3955	1.2272	1.077	1.473
Z001E0149	-0.4026	-0.1406	-0.122	-0.3826	-0.3044	-0.2657	-0.1335	-0.1646	-0.5059	-0.2012
Z001E0150	-0.2738	-0.4311	-0.2354	-0.3985	-0.4026	-0.384	-0.2022	-0.2605	-0.6165	-0.3712
Z001E0151	0.1896	0.2097	0.3832	0.3539	0.3267	0.2973	0.1068	0.2345	0.06595	0.3461
Z001E0152	0.192	-0.05622	0.04272	0.08799	0.008576	0.1206	0.1266	-0.06706	0.2693	-0.0364
Z001E0153	0.5411	0.6512	0.6001	0.4679	0.6445	0.5215	0.7714	0.586	0.3344	0.4372
Z001E0154	-0.2929	-0.1996	-0.419	-0.3234	-0.1683	-0.2703	-0.02281	-0.3276	-0.2511	-0.1233
Z001E0156	-0.1415	-0.05889	-0.1166	-0.2549	-0.1291	-0.1858	-0.1732	-0.1207	0.1203	-0.1061
Z001E0157	0.6078	0.7016	0.7151	0.6312	0.3256	0.6705	0.6134	0.6172	0.4228	0.5942
Z001E0158	0.2878	0.373	0.2343	0.2219	0.1842	0.2192	0.4632	0.3537	-0.07226	0.2776
Z001E0159	0.8137	0.6576	0.6714	0.5732	0.6407	0.7192	0.7266	0.5473	1.133	0.6725
Z001E0160	1.6656	1.5913	1.6496	1.52	1.7247	1.4656	1.257	1.4371	1.6642	1.4727
Z001E0161	1.0601	1.1997	0.8377	1.0972	1.2132	1.1822	0.9066	1.0243	0.6196	0.971
Z001E0162	-0.5275	-0.4231	-0.2582	-0.4109	-0.2588	-0.4262	-0.6896	-0.3173	-0.5931	-0.3359
Z001E0163	0.9034	0.654	0.7636	0.6486	0.5881	0.8202	0.8689	0.7161	0.5145	0.708
Z001E0164	-0.1167	-0.2377	-0.1038	-0.1588	-0.2234	-0.1219	-0.2676	-0.1145	-0.2887	0.002277
Z001E0165	0.2669	0.1948	0.2794	0.1238	0.4147	0.1282	0.4006	0.1029	-0.1795	0.1834
Z001E0166	-0.2628	-0.2599	-0.00493	-0.2239	-0.07339	-0.121	-0.1309	-0.07135	-0.3764	-0.12
Z001E0167	-0.4864	-0.5119	-0.3394	-0.5702	-0.4604	-0.272	-0.6004	-0.4497	-0.4821	-0.4884
Z001E0168	-0.6908	-0.5429	-0.4605	-0.4755	-0.5337	-0.645	-0.3154	-0.455	-0.65	-0.5311
Z001E0169	-0.7385	-0.8417	-0.8881	-0.7127	-0.8648	-0.9113	-0.5652	-0.8529	-0.3757	-0.893
Z001E0170	-0.4183	-0.3685	-0.2852	-0.2936	-0.2593	-0.448	-0.5975	-0.4386	-0.6549	-0.3328
Z001E0171	0.3042	0.3585	0.3833	0.2816	0.5528	0.3606	0.2513	0.1636	0.2723	0.2957
Z001E0172	0.6553	0.664	0.4322	0.6976	0.5042	0.6601	0.866	0.5532	0.8073	0.6572
Z001E0173	0.7055	0.6644	0.6459	0.6859	0.5757	0.7355	0.8109	0.6704	0.6643	0.6899
Z001E0174	-0.03469	-0.1158	-0.02935	-0.1139	0.00432	-0.1478	-0.01176	-0.1967	-0.5014	-0.1809
Z001E0175	-0.468	-0.6347	-0.6364	-0.6699	-0.7906	-0.5598	-0.9086	-0.6835	-0.8683	-0.5974
Z001E0176	-0.3617	-0.3185	-0.1878	-0.309	-0.2631	-0.3378	-0.3095	-0.1772	-0.6077	-0.3293
Z001E0177	0.07764	0.06459	0.1003	0.2821	0.03618	0.1369	0.2686	0.04453	0.3742	0.1112
Z001E0178	0.07157	-0.1456	0.168	0.0577	0.05287	-0.02153	-0.05219	0.08419	0.1857	0.002516
Z001E0180	-0.4283	-0.4843	-0.4426	-0.4027	-0.376	-0.3877	-0.6894	-0.3373	-0.1743	-0.3121
Z001E0181	-0.6544	-0.8174	-0.926	-0.8148	-0.8698	-0.8175	-0.7614	-0.679	-0.438	-0.727
Z001E0182	0.05747	-0.01236	-0.1016	-0.2241	-0.1278	-0.1096	-0.2728	-0.1453	-0.00128	-0.1951
Z001E0183	0.9724	0.8224	0.6768	0.7838	0.7755	0.7673	1.0167	0.6668	0.3816	0.7974
Z001E0184	0.8711	0.5335	0.5249	0.5717	0.6176	0.6375	0.3953	0.4863	0.7604	0.5627
Z001E0185	-0.8456	-0.9834	-0.8569	-1.0246	-0.8245	-0.9607	-0.7642	-0.87	-0.4429	-0.8409
Z001E0186	0.9133	0.9272	0.9475	1.0439	1.1769	0.9351	0.7132	1.0014	0.8511	1.005
Z001E0187	-0.7622	-0.5828	-0.7678	-0.6693	-0.6246	-0.6679	-0.6045	-0.6826	-0.9129	-0.683
Z001E0188	0.0696	-0.03069	0.1389	-0.08795	-0.07553	-0.07388	-0.1651	-0.07396	0.522	0.1247
Z001E0189	-0.09973	-0.1234	0.1837	0.1458	-0.05763	0.0111	0.2295	0.0482	-0.407	0.07214
Z001E0190	-0.06443	0.03344	-0.1808	0.03452	0.04983	-0.1087	-0.2851	-0.07022	0.1361	-0.02774
Z001E0191	-0.3931	-0.4904	-0.301	-0.3457	-0.4471	-0.2569	-0.3137	-0.3245	-0.1339	-0.4375
Z001E0192	-0.1396	-0.08303	0.08528	-0.02474	0.02213	-0.2219	-0.5185	-0.03509	0.3296	-0.07489
Z001E0193	0.1237	0.2261	0.1377	0.09821	0.3515	0.1651	-0.0011	0.2327	-0.1957	0.2043
Z001E0194	-0.7532	-0.519	-0.4761	-0.5623	-0.6294	-0.4001	-0.34	-0.402	-0.67	-0.4618
Z001E0195	0.04087	-0.07877	-0.2162	-0.05936	-0.1564	0.03311	-0.3704	-0.00234	0.3163	0.03116
Z001E0196	0.5144	0.6301	0.578	0.3866	0.3032	0.3818	0.6422	0.4368	0.1789	0.3537
Z001E0197	0.6025	0.5225	0.6518	0.621	0.6576	0.5061	0.6886	0.6454	0.7317	0.4437
Z001E0198	-0.4254	-0.1814	-0.2816	-0.3344	-0.3354	-0.3663	0.1195	-0.436	-0.0355	-0.423
Z001E0199	0.3043	0.6554	0.4785	0.6934	0.6277	0.5755	0.6641	0.5801	0.6417	0.6509
Z002E0001	0.7737	0.1993	0.1308	-0.08061	0.9773	0.05367	0.3122	0.3253	0.3653	0.3868
Z002E0002	-0.5068	-0.1541	-0.3603	0.2387	0.08527	0.1164	-0.1651	-0.05415	-0.04581	-0.1722
Z002E0003	-0.832	-0.5095	-0.5656	-0.2557	-0.8734	-0.1243	-0.6095	-0.5388	-0.4589	-0.3004
Z002E0004	0.3036	0.8027	0.9622	0.9918	0.7826	0.7147	0.7425	0.6174	0.5888	0.5329
Z002E0005	0.8491	0.4627	0.5754	0.05094	0.5214	0.4329	0.3534	0.3471	0.5101	0.3992
Z002E0006	1.6509	1.1588	1.096	1.5597	0.9573	0.8211	1.145	1.0113	1.2425	1.0105
Z002E0007	-0.1127	-0.302	-0.2955	-0.07208	-0.7836	-0.05003	-0.1881	-0.2328	-0.2694	-0.3241
Z002E0008	-1.2682	-1.2057	-1.1281	-0.7207	-0.808	-1.0807	-1.0982	-1.146	-1.057	-0.9563
Z002E0009	-0.3143	-0.03933	-0.3032	0.2023	0.2569	-0.3244	-0.02536	-0.2497	-0.1416	-0.1657
Z002E0010	0.09293	0.2319	0.1658	0.5274	0.5438	0.3089	0.1981	0.2737	0.2244	0.1492
Z002E0011	0.03072	-0.2854	-0.1933	-0.4799	-0.01375	-0.2725	-0.112	-0.021	-0.2638	-0.1037
Z002E0012	-0.6566	-0.6595	-0.3161	-0.05827	-0.3487	-0.6062	-0.4505	-0.3375	-0.3792	-0.496
Z002E0013	0.6792	0.5535	0.3597	0.0211	-0.2421	0.5795	0.3773	0.3659	0.3494	0.2874
Z002E0014	-0.4033	-0.2246	-0.3141	-0.1204	-0.8248	-0.2251	-0.3421	-0.5019	-0.3799	-0.2743
Z002E0015	0.1673	0.1944	-0.1247	0.4905	0.2459	0.1744	0.001133	0.1666	0.02534	-0.05562
Z002E0016	1.0255	0.656	0.7297	0.8312	0.6129	0.7117	0.5943	0.8113	0.6321	0.5153
Z002E0017	0.3847	0.1739	0.3231	-0.08597	0.1258	0.1947	0.4203	0.08513	0.3231	0.2039
Z002E0018	-0.1443	0.02637	-0.1297	0.06614	-0.4336	-0.05447	0.05855	0.05708	-0.01318	-0.02071
Z002E0019	-0.2317	-0.2504	-0.1081	0.09657	-0.02937	0.04669	-0.07819	-0.1778	-0.00647	-0.1426
Z002E0020	0.5414	0.3542	0.288	0.1608	0.4919	0.3199	0.2986	0.1719	0.3704	0.4024
Z002E0021	0.1041	0.08563	0.1225	0.3794	0.5502	0.1162	0.116	0.149	0.02787	0.1708
Z002E0022	0.7896	0.6277	0.4828	0.8765	0.9661	0.5931	0.5401	0.6065	0.54	0.5281
Z002E0023	0.09301	0.4032	0.5595	-0.0402	0.05414	0.7041	0.5821	0.4535	0.5219	0.4041
Z002E0025	0.6592	0.1157	0.2757	-0.07186	0.9976	0.5194	0.3636	0.2972	0.3124	0.147
Z002E0026	-0.1898	-0.3571	-0.3306	-0.5346	-0.273	-0.5031	-0.3832	-0.1731	-0.2534	-0.2164
Z002E0027	0.3995	0.3375	0.4902	0.6749	0.8948	0.1942	0.1465	0.2594	0.3787	0.3619
Z002E0028	-1.663	-1.5129	-1.7006	-1.5352	-1.5741	-1.4172	-1.3293	-1.2849	-1.3508	-1.3522
Z002E0029	0.1725	-0.2345	-0.1101	-0.5411	-0.5909	-0.504	-0.2762	-0.2362	-0.1965	-0.1736
Z002E0030	0.3219	0.3526	0.3465	0.4432	-0.04604	0.3245	0.5763	0.4922	0.3643	0.2851
Z002E0031	-0.2654	-0.5302	-0.2962	-0.04401	-0.1594	-0.7066	-0.545	-0.4209	-0.5177	-0.4613
Z002E0032	0.8632	1.0733	0.8522	0.9002	1.3805	1.2062	1.1698	1.042	0.9906	1.112
Z002E0033	-0.4926	-0.5157	-0.7694	-0.03654	-0.3266	-0.6332	-0.6222	-0.4964	-0.4397	-0.5718
Z002E0034	1.1596	1.0822	1.2467	1.2573	1.3337	1.2866	1.2253	1.1386	1.032	1.1157
Z002E0035	-0.4266	-0.8169	-1.0189	-0.3382	-0.4083	-0.5849	-0.6882	-0.7491	-0.7052	-0.5844
Z002E0036	0.1724	0.3206	0.4111	0.3352	0.6842	0.562	0.3756	0.08026	0.2779	0.3708
Z002E0037	-0.1999	0.1897	-0.03358	0.5124	0.4002	0.08632	0.2573	0.009051	0.1383	0.1414
Z002E0038	-0.4001	-0.2439	-0.278	-0.5443	0.158	-0.08077	-0.2179	-0.1192	-0.178	-0.2697
Z002E0039	-0.5255	-0.4968	-0.5158	-0.2328	-0.7139	-0.3529	-0.4793	-0.4275	-0.3636	-0.2962
Z002E0040	-0.06168	-0.2278	-0.1265	0.2003	0.1193	-0.2018	-0.2512	-0.06029	-0.1195	-0.1335
Z002E0041	1.4852	1.4507	1.2176	1.0448	1.3441	1.0881	1.2143	1.4591	1.1388	1.3056
Z002E0042	-0.6282	-0.1056	-0.07105	-0.7969	-0.5132	-0.2474	-0.227	-0.1971	-0.3704	-0.2351
Z002E0043	0.06877	0.3586	0.4618	0.6638	0.5722	0.3699	0.2066	0.365	0.296	0.4076
Z002E0044	0.2359	0.2798	0.00724	-0.1851	0.3959	0.2414	0.1844	0.2207	0.529	0.2077
Z002E0045	0.6619	1.3081	1.3204	0.7192	0.691	1.1408	1.0198	1.1662	1.1438	1.2022
Z002E0046	0.07137	-0.2794	0.05556	-0.3985	-0.371	-0.09301	-0.07639	-0.2776	-0.1349	-0.09983
Z002E0047	-0.2197	-0.2738	-0.4975	0.02076	-0.047	-0.4549	-0.2249	-0.2371	-0.4285	-0.3316
Z002E0048	-0.3685	0.009531	0.184	-0.367	0.005026	-0.2878	-0.1394	-0.1827	-0.2044	0.01758
Z002E0049	0.4309	-0.00986	-0.1449	-0.3014	-0.2371	0.2129	-0.1487	-0.1098	-0.03866	-0.176
Z002E0050	0.6451	0.5006	0.5497	0.4732	0.5112	0.5743	0.5401	0.6853	0.566	0.6297
Z002E0051	-1.0621	-1.0352	-1.0254	-1.3238	-0.9531	-1.1069	-1.0222	-1.0225	-1.3679	-1.216
Z002E0052	-0.5321	-0.4674	-0.234	-0.7908	0.1339	-0.3264	-0.5077	-0.4061	-0.2798	-0.2728
Z002E0053	0.1892	0.4452	0.3906	-0.08095	0.5134	0.3446	0.4656	0.3046	0.2208	0.2615
Z002E0054	-1.2912	-1.3136	-1.2625	-1.6138	-1.3905	-1.3743	-1.2661	-1.2756	-1.1555	-1.0714
Z002E0055	-0.1436	-0.3951	-0.5501	-0.7962	-0.5286	-0.579	-0.3486	-0.3791	-0.4659	-0.3778
Z002E0056	0.1798	0.2005	0.3731	-0.1091	0.3762	0.0806	0.1804	0.1212	0.2946	0.1783
Z002E0057	0.3048	0.5855	0.7923	0.4772	0.9269	0.6394	0.6183	0.7492	0.8009	0.7261
Z002E0058	-0.5541	-0.3315	-0.4463	-0.4543	-0.2033	-0.4772	-0.2665	-0.2835	-0.1778	-0.3441
Z002E0059	1.1168	0.9727	0.9835	0.7457	1.0629	1.096	0.7711	0.9685	0.8654	0.7053
Z002E0060	-0.4587	-0.338	-0.2526	0.05418	-0.1723	0.042	-0.2411	-0.1517	-0.3211	-0.1701
Z002E0061	0.2644	0.223	0.3338	-0.03607	-0.2039	0.4045	0.29	0.4133	0.2591	0.2044
Z002E0062	0.3279	0.4335	0.4808	1.1435	0.1233	0.4754	0.2375	0.3386	0.3653	0.4336
Z002E0063	0.1777	0.4459	0.542	0.2064	0.8656	0.5962	0.3244	0.4545	0.3852	0.2643
Z002E0064	-0.3951	-0.00018	-0.2824	-0.4821	0.1576	-0.3906	-0.1867	-0.08533	-0.1012	-0.07539
Z002E0065	-0.04224	-0.2149	-0.1578	-0.1675	0.03561	-0.2294	-0.2691	-0.1363	-0.242	-0.2871
Z002E0066	0.1987	0.3611	0.3138	0.1339	1.0044	0.3878	0.4485	0.3081	0.3482	0.3736
Z002E0067	-1.387	-0.8294	-1.0485	-0.8457	-0.4856	-0.9541	-1.098	-1.0629	-1.037	-0.893
Z002E0068	0.4705	-0.1633	-0.08369	0.5235	0.2702	-0.03748	-0.01222	0.01336	-0.09192	-0.09891
Z002E0069	-0.9572	-0.7859	-0.6249	-1.1226	-1.2861	-0.7651	-0.6474	-0.842	-0.7925	-0.7692
Z002E0070	-0.4169	-0.3677	-0.5068	0.075	-0.1226	-0.1816	-0.2771	-0.384	-0.233	-0.3077
Z002E0071	0.3226	-0.02314	0.3569	-0.2578	0.3153	0.2809	0.1924	-0.07531	-0.02651	0.1943
Z002E0072	0.3448	0.5437	0.5742	0.861	0.557	0.2561	0.4405	0.6429	0.5229	0.5753
Z002E0073	-0.1197	-0.3735	-0.3801	0.02087	-0.9216	-0.2824	-0.3277	-0.3814	-0.3631	-0.2445
Z002E0074	0.9246	1.0601	0.793	1.2086	1.0038	1.0539	1.0604	0.8949	1.0777	1.0115
Z002E0075	-0.3051	-0.2233	-0.3353	0.06232	-0.5443	-0.2117	-0.2755	-0.1715	-0.131	-0.2525
Z002E0076	-0.4338	-0.3808	-0.1068	-0.7846	-0.3048	-0.08558	-0.1828	-0.1759	-0.2647	-0.158
Z002E0077	-0.4155	-0.6687	-0.3379	-0.4273	-0.2795	-0.6165	-0.4336	-0.5996	-0.5895	-0.6125
Z002E0078	-0.8764	-0.384	-0.463	-0.7066	-0.7537	-0.3482	-0.5723	-0.5943	-0.633	-0.4632
Z002E0079	-1.3624	-1.2262	-1.2388	-1.7399	-1.4765	-1.1123	-1.0281	-1.1949	-1.1997	-1.274
Z002E0080	0.008341	0.07803	0.1671	0.03987	0.165	0.2693	0.0716	0.1057	0.1322	0.000919
Z002E0081	-0.58	-0.5201	-0.2573	-0.2493	-1.0057	-0.4595	-0.33	-0.4987	-0.459	-0.4904
Z002E0082	0.6443	0.8534	0.8891	1.102	1.0797	0.9166	1.0216	1.0008	0.9384	0.7723
Z002E0083	0.1589	-0.05775	-0.1732	0.3109	-0.2972	0.2584	0.03312	-0.08343	-0.1919	0.0727
Z002E0084	-0.5946	-0.2304	-0.3861	0.2126	-0.6047	-0.2979	-0.05208	-0.1472	-0.1569	-0.1614
Z002E0085	-0.4625	-0.1516	-0.1597	0.1927	-0.4871	-0.1787	-0.07159	-0.0627	-0.1379	-0.04456
Z002E0086	1.4656	1.7106	1.6487	0.9801	1.5533	1.3568	1.6045	1.4585	1.5511	1.5556
Z002E0087	-0.09075	0.05353	0.1736	-0.05225	0.1445	0.05562	0.05137	-0.1133	0.007812	0.08621
Z002E0088	-0.6595	-0.5419	-0.246	-0.06539	-0.7709	-0.4818	-0.2491	-0.4606	-0.4772	-0.4
Z002E0089	-0.6436	-0.8489	-0.6343	-1.2355	-1.0262	-0.6903	-0.8828	-0.7248	-0.6536	-0.7254
Z002E0090	-0.4598	-0.2616	-0.1787	-0.02065	-0.1872	-0.2743	-0.3775	-0.1985	-0.3346	-0.2015
Z002E0091	-0.229	-0.09067	-0.2811	-0.2517	-0.5078	-0.1923	-0.08918	-0.1741	-0.2243	-0.2869
Z002E0092	1.4301	1.5331	1.486	1.6993	1.2585	1.2801	1.2797	1.3549	1.433	1.4207
Z002E0093	0.5527	0.08775	-0.107	0.4706	0.3279	0.0501	0.1549	0.1636	0.05518	0.1142
Z002E0094	0.7678	0.6059	0.7587	0.8976	0.8825	0.7068	0.3878	0.2646	0.4253	0.4644
Z002E0095	0.1466	-0.00919	-0.07243	-0.2444	0.1553	0.1102	-0.1528	-0.04448	-0.04423	0.01896
Z002E0096	-0.3615	-0.2212	-0.2878	-0.02153	-0.6219	-0.3216	-0.2376	-0.385	-0.1691	-0.318
Z002E0097	-0.1311	-0.1035	0.1712	0.521	-0.2698	-0.04066	0.02997	0.1003	-0.00127	-0.08317
Z002E0098	0.2916	0.2347	-0.1114	-0.07126	0.4289	0.06715	0.171	0.03326	0.2628	0.2097
Z002E0099	-0.6038	-0.4378	-0.5721	-0.8747	-0.4575	-0.553	-0.5008	-0.5354	-0.5873	-0.5009
Z002E0100	0.3949	0.4176	0.1933	0.537	0.5451	0.5025	0.4245	0.3268	0.2924	0.317
Z002E0101	0.6441	0.5649	0.4174	0.6123	0.771	0.8204	0.4284	0.5808	0.5348	0.5604
Z002E0102	0.6184	0.3422	0.3721	-0.07449	0.03668	0.4231	0.21	0.194	0.09386	0.2254
Z002E0103	-0.2428	-0.102	-0.2765	-0.5482	-0.2811	-0.2361	-0.06466	-0.3514	-0.3124	-0.1601
Z002E0104	0.3157	-0.04962	-0.2069	-0.4279	-0.3411	0.1702	0.05073	0.00232	0.09334	0.03372
Z002E0105	0.1993	-0.1613	0.03605	0.4049	-0.5649	-0.1547	-0.1791	-0.3028	-0.01345	-0.192
Z002E0106	-0.08854	0.1649	-0.04449	0.1382	-0.6089	0.07177	0.1638	0.1638	0.1282	0.07301
Z002E0107	0.4661	0.6018	0.7752	1.0101	0.9261	0.4471	0.6582	0.6979	0.5404	0.6658
Z002E0108	-0.4546	-0.2678	-0.0249	-0.6118	-0.4791	-0.1681	-0.2139	-0.06112	-0.3245	-0.0836
Z002E0109	-0.03535	0.2081	0.3937	0.6003	0.1742	0.2153	0.2254	0.1102	0.2973	0.1164
Z002E0110	0.002687	-0.00809	0.04875	0.4261	-0.2254	-0.09195	-0.1803	-0.1058	-0.1599	-0.1082
Z002E0111	0.2533	0.09185	0.3094	-0.1696	-0.1517	-0.1743	0.1989	0.06275	0.332	0.1315
Z002E0112	0.07557	0.04119	0.001489	0.3283	0.4743	-0.3776	0.1113	0.007698	0.008664	-0.01008
Z002E0113	-0.9912	-0.6629	-0.7553	-0.5133	-0.8556	-1.0368	-0.8197	-0.7327	-0.7695	-0.7407
Z002E0114	-0.8432	-0.5395	-0.7019	-0.4473	-0.4893	-0.464	-0.4209	-0.5651	-0.4145	-0.5315
Z002E0115	0.3251	0.5353	0.6758	0.02856	0.5567	0.4768	0.547	0.6289	0.5999	0.5899
Z002E0116	-0.0631	0.1819	0.1772	-0.1244	0.7696	0.3135	0.1957	0.1121	0.2705	0.1859
Z002E0117	0.6605	0.6953	0.468	1.1284	0.6927	0.5219	0.7194	0.7107	0.7275	0.6205
Z002E0119	0.5823	0.5833	0.3202	0.6006	0.05416	0.368	0.5664	0.5328	0.4554	0.5016
Z002E0120	-0.1321	0.08518	-0.2331	0.1946	-0.01046	0.1085	-0.1006	-0.1997	-0.2005	-0.128
Z002E0121	-0.1549	-0.1412	-0.064	-0.4363	0.04414	-0.3137	-0.2656	-0.255	-0.00519	-0.0696
Z002E0122	-0.6326	-0.2968	-0.09907	-0.5704	0.04296	-0.1508	-0.3408	-0.2174	-0.175	-0.3269
Z002E0123	-0.9848	-0.616	-0.6422	-0.7893	-0.8218	-0.3504	-0.5302	-0.583	-0.6252	-0.5758
Z002E0124	0.2447	0.06838	0.02417	0.2434	0.1227	-0.05361	-0.05847	0.2064	0.1185	0.1087
Z002E0125	-0.6981	-0.5037	-0.2732	-0.7819	-0.3335	-0.3145	-0.465	-0.3007	-0.5383	-0.5569
Z002E0126	0.7719	0.7168	0.4394	0.4343	1.1674	0.9304	0.5635	0.7478	0.6578	0.7456
Z002E0127	0.3944	0.2152	0.1453	0.451	0.5951	0.4081	0.1197	0.2508	0.1572	0.07527
Z002E0128	0.2938	-0.06622	0.2151	0.2942	0.1108	0.08266	0.0359	-0.05621	0.02768	0.104
Z002E0129	0.1721	0.09926	0.1127	-0.05555	-0.4477	0.06511	0.1303	0.2379	0.04081	0.1895
Z002E0130	-0.4386	-0.5373	-0.758	-1.012	-0.2703	-0.4693	-0.4635	-0.4327	-0.5461	-0.5684
Z002E0131	0.6125	0.5745	0.6116	0.9378	0.925	0.5579	0.6622	0.7066	0.5708	0.6201
Z002E0132	0.9474	0.8091	0.8705	1.1522	1.1296	0.772	0.7538	0.6548	0.5402	0.6568
Z002E0133	-0.4288	-0.283	-0.4502	-1.0017	-0.7283	-0.6296	-0.214	-0.485	-0.3521	-0.3055
Z002E0134	-0.1561	-0.02679	-0.224	0.1974	-0.2283	0.08869	-0.07116	-0.07486	-0.07362	-0.1601
Z002E0135	-0.3695	0.06113	-0.0634	-0.2541	0.01601	-0.1226	-0.03993	-0.01944	0.1095	-0.09093
Z002E0136	-1.474	-1.0815	-1.015	-1.2622	-0.7122	-0.8881	-0.9472	-0.9362	-1.0154	-0.7987
Z002E0137	0.5489	0.2511	0.07307	-0.05469	-0.1177	0.276	0.3549	0.3365	0.3406	0.3294
Z002E0138	-0.5583	-0.1821	-0.102	0.1185	-0.2544	-0.2603	-0.3516	-0.3532	-0.3196	-0.2228
Z002E0139	0.1431	0.01964	0.29	-0.1416	-0.01007	0.2535	0.1501	-0.0733	0.1055	0.0937
Z002E0140	-0.2279	-0.4178	-0.6992	-0.2257	-0.6867	-0.3706	-0.5254	-0.4199	-0.3757	-0.3271
Z002E0141	-0.623	-0.1144	-0.2997	-0.6281	-0.4127	-0.2328	-0.3428	-0.06703	-0.0812	-0.1324
Z002E0142	1.4587	1.4663	1.2377	0.8332	0.9709	1.4214	1.3456	1.4985	1.5487	1.4647
Z002E0143	-0.2939	-0.2521	-0.2815	-0.6809	-0.3789	-0.4023	-0.2143	-0.2702	-0.2684	-0.3151
Z002E0144	0.6879	0.4087	0.4857	1.0487	0.432	0.3999	0.3783	0.5092	0.4716	0.2988
Z002E0145	0.7398	0.6497	0.7154	1.0163	0.282	0.9524	0.6936	0.6494	0.8706	0.6442
Z002E0146	-0.02356	0.1868	-0.1576	-0.4152	0.3837	0.03035	0.06462	0.06837	0.09095	-0.01955
Z002E0148	-0.1737	-0.4354	-0.5542	-0.09007	-0.7668	-0.3304	-0.5503	-0.533	-0.4392	-0.3681
Z002E0149	0.6487	0.2422	0.4728	0.12	0.1047	0.4311	0.2675	0.4589	0.2803	0.4746
Z002E0150	-0.6089	-0.06786	-0.2242	0.08324	-0.1578	-0.4221	-0.2489	-0.1771	-0.2455	-0.2836
Z002E0151	0.2816	0.18	0.1814	0.4822	0.8628	0.1956	0.2735	0.1528	0.08889	0.1036
Z002E0152	-0.7573	-0.8375	-0.7353	-0.56	-0.8728	-1.0461	-0.8894	-0.835	-0.793	-0.8629
Z002E0153	-0.432	-0.5319	-0.3584	-0.8278	-0.3757	-0.5496	-0.5198	-0.4484	-0.4383	-0.5653
Z002E0154	1.2468	0.9804	0.8856	1.3857	0.988	1.1024	1.1014	1.103	1.121	1.0859
Z002E0155	-0.765	-0.9166	-0.7456	-1.1124	-0.7419	-0.6233	-0.8371	-0.7157	-0.8235	-0.7772
Z002E0156	-1.4475	-1.2914	-1.2132	-1.2157	-1.725	-1.401	-1.5243	-1.5945	-1.3598	-1.4634
Z002E0157	-0.3479	-0.2081	-0.3327	-0.6914	0.06338	-0.3802	-0.2238	-0.3244	-0.12	-0.2406
Z002E0158	-0.5061	-0.7096	-0.4578	-0.8648	-0.2878	-0.6635	-0.6394	-0.5479	-0.7314	-0.6803
Z002E0159	0.7914	0.3134	0.3047	-0.01298	0.5597	0.2962	0.4591	0.2306	0.3744	0.4111
Z002E0160	0.3888	-0.06689	0.1932	0.3084	-0.1365	0.03724	0.2032	0.1999	0.08804	0.07329
Z002E0161	0.04353	-0.05034	0.004206	0.2944	0.02207	-0.06768	0.02307	-0.167	-0.07416	0.01096
Z002E0162	-0.6455	-0.5683	-0.379	-0.05588	-0.4315	-0.3132	-0.5373	-0.5039	-0.4216	-0.2444
Z002E0163	0.2757	0.3614	0.1423	0.6011	0.3133	0.09093	0.2454	0.4075	0.2203	0.28
Z002E0164	0.3322	0.6438	0.391	0.7025	0.5636	0.5132	0.4432	0.4609	0.4897	0.42
Z002E0165	-0.5468	-0.4327	-0.09601	0.3255	0.3878	-0.4076	-0.1103	-0.3554	-0.2802	-0.1962
Z002E0166	0.3984	0.01028	0.03565	0.4204	-0.1135	-0.09527	0.017	0.09879	0.1457	0.1491
Z002E0167	1.9218	1.6643	1.5616	1.1377	1.1626	1.7122	1.4549	1.5566	1.6575	1.5646
Z002E0168	0.1927	0.4519	0.2354	0.1646	0.7858	0.3817	0.2627	0.35	0.2997	0.3264
Z002E0169	0.7575	0.4318	0.2609	0.02423	0.508	0.7479	0.404	0.3392	0.477	0.51
Z002E0170	-0.3093	-0.2826	-0.2341	-0.6127	-0.3772	-0.3704	-0.2636	-0.4008	-0.4501	-0.4438
Z002E0171	-0.2044	-0.06756	-0.1341	-0.2969	0.3149	-0.1125	-0.1336	-0.1805	-0.08402	0.02054
Z002E0172	0.6123	0.4347	0.4763	1.0029	0.4081	0.2146	0.2787	0.41	0.3551	0.2116
Z002E0173	-0.2068	0.1043	0.1443	-0.1263	0.1931	-0.07233	0.1059	0.1654	-0.03308	0.2337
Z002E0174	-0.8903	-1.3832	-1.3029	-1.8596	-1.418	-1.4625	-1.5329	-1.3055	-1.5473	-1.5127
Z002E0175	0.5412	0.1535	0.09281	-0.07167	0.4544	0.3193	0.2341	0.3787	0.3483	0.2726
Z002E0176	0.6914	0.2461	0.2402	0.6832	0.5494	0.0641	0.2685	0.1711	0.1675	0.1218
Z002E0178	-0.1595	-0.3451	-0.1769	-0.5277	-0.2619	-0.3633	-0.4103	-0.3811	-0.3831	-0.3434
Z002E0179	-0.7307	-0.5802	-0.6971	-0.9792	-1.0356	-0.3097	-0.7184	-0.4275	-0.602	-0.6997
Z002E0180	0.03698	-0.212	-0.1764	-0.5785	-0.03491	-0.2595	-0.2622	-0.217	-0.1932	-0.3521
Z002E0181	0.298	0.2991	0.6036	1.0759	0.2475	0.2421	0.2724	0.4568	0.561	0.3593
Z002E0182	0.6049	0.5006	0.613	0.002479	-0.1559	0.4886	0.3272	0.2988	0.5266	0.3781
Z002E0183	-0.5969	-0.7847	-0.9794	-0.8437	-1.1369	-0.7358	-0.6589	-0.5792	-0.7316	-0.634
Z002E0184	-0.6286	-0.654	-0.478	-0.3766	-1.231	-0.6597	-0.7618	-0.5928	-0.6874	-0.703
Z002E0185	-1.1105	-0.56	-0.6571	-0.7856	-0.8984	-0.3414	-0.5054	-0.6148	-0.4584	-0.4713
Z002E0186	-0.7335	-0.6357	-0.7138	-1.2212	-1.5257	-1.005	-0.5781	-0.7883	-0.7806	-0.7128
Z002E0187	0.2148	-0.1432	-0.3382	-0.6118	-0.4746	-0.1161	-0.04702	-0.00017	-0.1531	-0.137
Z002E0188	0.9431	1.0975	1.4464	1.5391	1.3052	1.3746	1.2985	1.2713	1.2221	1.2488
Z002E0189	-0.1141	-0.02317	-0.06201	-0.3804	-0.4923	-0.2151	0.006764	-0.05958	-0.1454	-0.294
Z002E0190	-0.1378	-0.6272	-0.8925	-0.9759	-0.9624	-0.7578	-0.6071	-0.718	-0.6622	-0.6909
Z002E0191	0.02981	0.3767	0.457	-0.1672	0.2889	0.1382	0.4572	0.4057	0.2188	0.2769
Z002E0192	0.6769	0.05123	0.1858	0.6378	0.7386	0.2279	0.1374	0.2147	0.1332	0.2387
Z002E0193	0.04718	-0.1129	-0.00611	-0.2746	0.2742	-0.3605	0.01802	-0.03152	0.1224	-0.00222
Z002E0194	-1.0198	-0.9663	-1.2516	-0.6099	-1.0697	-1.1698	-1.0237	-0.8952	-0.9275	-0.9359
Z002E0195	0.8217	0.7697	0.6637	0.4415	0.4889	0.4207	0.8372	0.6667	0.6518	0.6349
Z002E0196	0.1062	-0.3323	-0.1292	0.01022	-0.5767	-0.4022	-0.3681	-0.4019	-0.4209	-0.3361
Z002E0197	-0.2366	-0.02964	-0.01895	0.2611	-0.3515	0.136	-0.0804	-0.05315	-0.0655	-0.03146
Z002E0198	-0.7618	-0.5223	-0.2522	-0.03704	-0.3614	-0.598	-0.538	-0.5853	-0.4235	-0.3858
Z002E0199	-0.0387	-0.07406	-0.08566	0.2654	-0.3799	-0.08064	-0.03623	-0.05553	-0.1377	-0.1412
Z002E0200	-0.6869	-0.5977	-0.5639	-0.1452	-0.8178	-0.4624	-0.5969	-0.584	-0.7377	-0.5418
Z003E0001	-0.6353	-0.4348	-0.298	-0.5389	-0.2086	-0.6954	-0.3876	-0.3385	-0.319	-0.4178
Z003E0002	-0.2245	-0.07365	-0.00097	0.1342	-0.3771	-0.1507	0.02059	-0.2036	-0.08675	0.0786
Z003E0003	-0.535	-0.4546	-0.3121	-0.4375	-0.4776	-0.6208	-0.5505	-0.4214	-0.2775	-0.3042
Z003E0004	0.3739	0.1989	0.1771	-0.03385	0.1301	-0.102	0.08664	0.1709	-0.06651	0.2402
Z003E0006	0.493	0.3636	0.3051	0.2207	0.3418	0.05866	0.2017	0.3015	0.4017	0.1464
Z003E0007	-0.8481	-0.5016	-0.2658	-0.7568	-0.578	-0.6301	-0.3695	-0.3845	-0.6819	-0.4474
Z003E0008	-0.04747	-0.4572	-0.5917	-0.6219	-0.7408	-0.5235	-0.5943	-0.4292	-0.2899	-0.3979
Z003E0009	-0.2446	0.1415	0.2886	0.2011	-0.01567	0.1721	0.1311	0.1393	0.00096	0.09164
Z003E0010	-0.6128	-0.1737	-0.06186	-0.371	-0.1415	-0.3515	-0.3262	-0.1319	-0.2687	-0.1613
Z003E0011	1.1882	0.7189	0.5747	0.7608	1.0078	0.7573	0.7374	0.6938	0.4925	0.7203
Z003E0012	-0.03077	-0.256	-0.06474	-0.2729	-0.04345	-0.09541	-0.2256	-0.1709	-0.2894	-0.2082
Z003E0013	0.02887	-0.4195	-0.3523	-0.1421	-0.07897	-0.4113	-0.4786	-0.5025	-0.1996	-0.3297
Z003E0014	0.9481	0.6517	0.4847	0.2213	0.4901	0.4158	0.4999	0.5151	0.5572	0.4316
Z003E0016	-0.3195	-0.00209	-0.2443	0.1485	-0.201	-0.2078	-0.05546	-0.158	-0.2216	-0.01329
Z003E0017	0.1191	-0.1895	-0.276	-0.3666	-0.1747	-0.2214	-0.2095	-0.1493	-0.3433	-0.1998
Z003E0018	0.808	1.0252	0.8569	1.1502	1.3786	1.1524	1.0597	0.9749	1.1409	0.9122
Z003E0019	-0.08312	-0.01169	-0.2297	-0.00469	-0.2961	-0.06372	0.1277	-0.1278	-0.2356	0.006471
Z003E0020	0.7332	0.2225	0.3096	0.2111	0.6114	0.1969	0.4073	0.404	0.3515	0.4456
Z003E0021	-0.3666	-0.2588	-0.3977	-0.4188	-0.1277	-0.2675	-0.4128	-0.1592	-0.4175	-0.232
Z003E0022	0.9104	0.8519	1.031	0.6233	0.697	0.75	0.8843	0.895	0.9122	0.8891
Z003E0023	0.3802	0.5298	0.497	0.2639	0.06671	0.5121	0.3215	0.4859	0.5831	0.3287
Z003E0024	-0.6505	-0.09407	-0.2862	-0.1032	-0.06106	-0.2662	-0.07906	-0.191	-0.02266	0.003713
Z003E0026	-1.2194	-1.08	-1.0276	-1.1134	-1.0148	-0.854	-1.0035	-0.9402	-1.1741	-0.9908
Z003E0027	-1.0401	-0.6455	-0.5436	-0.3976	-0.2849	-0.7857	-0.6414	-0.5011	-0.4616	-0.6328
Z003E0028	-0.6719	-0.2451	-0.1154	-0.06496	-0.6129	-0.3799	-0.2659	-0.3188	-0.2899	-0.2209
Z003E0029	-0.734	-0.5775	-0.7707	-0.5443	-0.3676	-0.4484	-0.5011	-0.5023	-0.4034	-0.6186
Z003E0030	-0.05159	0.3456	0.1316	0.4891	0.3805	0.5604	0.386	0.4335	0.4796	0.3653
Z003E0031	0.8841	0.5485	0.4722	0.2539	0.4983	0.7156	0.6116	0.4013	0.6384	0.4976
Z003E0032	-0.5072	0.0674	0.1088	0.168	0.1318	-0.05783	0.008599	-0.05563	0.1971	0.2158
Z003E0033	-0.08905	0.08089	0.04243	0.2487	0.11	-0.1064	0.0394	0.02686	-0.1814	0.1427
Z003E0034	0.7368	1.105	1.1258	1.1907	0.8504	0.9709	1.0388	0.9642	1.0533	0.9278
Z003E0035	0.3419	0.662	0.4728	0.5746	0.576	0.4681	0.508	0.4185	0.6494	0.5361
Z003E0036	0.02512	0.1229	0.232	-0.2781	0.1078	0.02086	0.06069	0.2021	-0.0483	0.1996
Z003E0037	-0.2841	-0.4552	-0.6011	-0.7423	-0.5216	-0.5748	-0.5041	-0.6083	-0.65	-0.4492
Z003E0038	0.1144	0.1152	0.0393	-0.07863	-0.1556	0.1659	-0.1088	0.06332	0.1607	0.1402
Z003E0039	0.9022	0.9958	1.1219	1.2767	0.6327	0.7874	0.9425	0.9772	1.0776	1.0327
Z003E0040	1.1564	1.0216	0.6842	0.8573	0.7632	0.9943	0.8646	0.9204	0.7135	0.8975
Z003E0041	-0.6339	-0.8789	-0.6839	-0.9705	-1.196	-1.0482	-0.9664	-0.766	-0.6784	-0.7967
Z003E0042	-0.08214	0.1536	0.3089	0.02301	0.2654	0.4821	0.3368	0.4128	0.4285	0.2517
Z003E0043	0.1395	-0.1247	0.1477	-0.09936	0.2561	-0.2169	0.02887	0.181	0.1912	-0.1489
Z003E0044	0.1923	-0.4223	-0.6282	-0.7197	-0.8423	-0.5243	-0.5236	-0.5632	-0.2509	-0.4186
Z003E0045	0.9756	0.6361	0.6957	0.6293	0.8866	0.6802	0.5745	0.7233	0.5471	0.6802
Z003E0046	0.5208	-0.1139	0.08199	0.1378	0.1332	-0.2921	0.05565	-0.03508	-0.3168	-0.04869
Z003E0047	0.7636	0.4329	0.5134	0.3827	0.6739	0.5826	0.4352	0.5044	0.2877	0.4316
Z003E0048	0.2198	0.5539	0.2804	0.3158	0.7895	0.7685	0.555	0.4777	0.4111	0.5929
Z003E0049	-0.494	-0.04547	-0.1722	-0.06666	-0.2989	0.07769	-0.09495	-0.1112	0.1339	-0.09871
Z003E0050	0.6264	0.3826	0.3929	0.08943	0.2536	0.2002	0.2873	0.2567	0.4792	0.182
Z003E0051	0.1118	0.1399	0.09064	0.1143	0.1708	0.1769	0.2395	0.3154	0.3689	0.09041
Z003E0052	-0.6417	-0.1814	-0.2351	-0.03674	-0.08954	-0.07049	-0.2547	-0.06747	-0.2813	-0.2438
Z003E0053	-0.2742	-0.08648	-0.09112	0.1392	-0.00976	-0.0653	0.002935	-0.1134	0.02396	-0.02706
Z003E0054	-0.6295	-0.166	0.000481	-0.3259	-0.4991	-0.1397	-0.07064	-0.02327	0.02049	-0.2935
Z003E0055	0.3674	0.2326	0.02851	0.5081	0.3251	0.05812	0.2942	0.4116	0.3817	0.2628
Z003E0056	0.05755	0.04368	0.05166	0.07563	0.1746	0.08393	-0.08602	-0.08457	-0.2211	0.02737
Z003E0057	0.4737	0.3975	0.5341	0.5622	0.2882	0.5619	0.5761	0.4468	0.5242	0.3932
Z003E0058	-1.2368	-0.7416	-0.9271	-0.4976	-0.4953	-0.8582	-0.6377	-0.6463	-0.6197	-0.8152
Z003E0059	-0.6246	-0.661	-0.6924	-0.7702	-0.8839	-0.7222	-0.8034	-0.718	-0.5107	-0.7879
Z003E0061	-1.1196	-0.8372	-0.6627	-0.5927	-1.1459	-1.08	-0.7601	-0.9061	-0.9645	-0.7488
Z003E0062	0.7093	0.401	0.4887	0.8211	0.02728	0.3755	0.353	0.4691	0.4483	0.5127
Z003E0063	-0.7633	-0.2274	-0.5962	-0.3819	-0.1504	-0.5471	-0.257	-0.1934	-0.09305	-0.3216
Z003E0065	0.5801	0.5481	0.6226	0.2987	0.6248	0.1621	0.481	0.5207	0.5968	0.4084
Z003E0066	-0.2847	-0.1645	-0.2325	0.1137	-0.461	0.03313	-0.2825	-0.1049	-0.07361	-0.1556
Z003E0067	-0.3287	-0.5857	-0.6829	-0.9412	-0.8696	-0.897	-0.6713	-0.6001	-0.8488	-0.7666
Z003E0068	-0.2063	-0.4197	-0.1937	-0.1421	-0.4837	-0.08729	-0.2475	-0.3092	-0.3538	-0.2733
Z003E0069	1.1123	0.8206	0.8296	0.7432	0.4673	0.6478	0.7725	0.7652	0.939	0.7401
Z003E0070	0.2525	0.1769	0.1299	0.02326	0.4949	0.3997	0.1608	0.3267	0.1777	0.3183
Z003E0071	-0.5671	-0.517	-0.6033	-0.8273	-0.2857	-0.6419	-0.4204	-0.6032	-0.5412	-0.7324
Z003E0072	0.4703	0.6347	0.7567	0.8857	0.4336	0.3595	0.5524	0.46	0.3807	0.5886
Z003E0073	-0.3361	-0.146	-0.351	-0.2663	-0.4778	0.01933	-0.1929	-0.1449	-0.3059	-0.05702
Z003E0074	0.09721	0.2432	0.1492	0.4282	-0.1999	0.05838	0.2473	0.09194	-0.00213	-0.05998
Z003E0075	0.1669	-0.02636	0.1512	-0.1262	0.3002	-0.02809	-0.1109	0.128	0.2436	0.04664
Z003E0076	-0.2695	0.04209	-0.08838	-0.00439	0.2254	0.03287	0.113	0.1877	0.1589	0.123
Z003E0077	-1.6922	-1.1788	-1.3292	-1.1617	-0.7529	-1.1271	-0.9075	-1.0541	-1.2231	-1.1464
Z003E0078	-0.4292	0.2606	0.3456	-0.1115	0.1522	0.1557	0.1819	0.2562	0.401	0.2862
Z003E0079	0.5951	0.524	0.6713	0.5408	0.9271	0.5412	0.6034	0.7131	0.4917	0.6646
Z003E0080	0.1222	-0.08588	-0.2952	-0.03052	-0.2928	-0.05891	-0.12	-0.31	-0.2557	-0.2393
Z003E0081	0.7327	-0.07398	0.1655	-0.05348	-0.02231	0.1751	-0.00229	-0.1251	0.139	0.1445
Z003E0082	-0.3447	-0.1943	-0.2451	-0.02084	-0.5842	-0.2211	-0.07898	-0.2331	-0.3976	-0.2819
Z003E0083	-1.0905	-1.4482	-1.6052	-1.2779	-1.5321	-1.3242	-1.3225	-1.4437	-1.1395	-1.4268
Z003E0084	0.06273	-0.07516	0.04578	-0.1918	0.3535	0.1182	-0.2339	0.03618	-0.1615	-0.00493
Z003E0085	-0.3923	-0.1509	-0.1755	0.1836	-0.5741	-0.07464	-0.1449	-0.05171	0.01641	-0.1552
Z003E0086	-0.8614	-0.2121	-0.2055	-0.3205	-0.3561	-0.08695	-0.1913	-0.1643	-0.4594	-0.1209
Z003E0087	0.01662	-0.4135	-0.412	-0.1087	0.02783	-0.2144	-0.3482	-0.3904	-0.2023	-0.3304
Z003E0088	-0.8762	-0.4328	-0.1002	-0.08542	-0.7401	-0.3445	-0.4648	-0.2641	-0.5063	-0.3596
Z003E0089	-0.04267	0.2376	0.1025	0.1643	0.5513	0.002295	0.2678	0.2046	0.4381	0.3476
Z003E0090	0.008924	-0.09812	-0.04326	-0.3653	0.1291	0.2664	-0.1094	-0.04536	-0.1618	0.05336
Z003E0091	-0.7247	-0.3661	-0.2424	-0.4245	-0.6034	-0.2168	-0.2089	-0.3524	-0.3894	-0.2815
Z003E0092	-0.2825	-0.3368	-0.2323	-0.1112	-0.6769	-0.1982	-0.363	-0.2905	-0.2023	-0.3469
Z003E0093	0.2795	0.4389	0.5356	0.2032	0.6181	0.5097	0.4917	0.3326	0.3724	0.3483
Z003E0094	0.1513	0.2836	0.579	0.3672	0.7499	0.5312	0.3958	0.4875	0.4884	0.4091
Z003E0095	-0.8523	-0.436	-0.5436	-0.4025	-0.6558	-0.3566	-0.5203	-0.3292	-0.3234	-0.5321
Z003E0096	0.07767	0.6015	0.7886	0.7587	0.4529	0.4172	0.4306	0.6302	0.4307	0.4626
Z003E0097	-0.6348	-0.871	-0.5977	-0.865	-0.8835	-0.6785	-0.5779	-0.7042	-0.5128	-0.5573
Z003E0098	0.1484	-0.09508	0.04746	-0.4313	-0.1472	-0.2579	-0.2685	-0.2486	-0.05671	-0.1108
Z003E0099	-0.04094	-0.3751	-0.5477	-0.2224	-0.5052	-0.4022	-0.3876	-0.4557	-0.2037	-0.4806
Z003E0100	-0.7034	-0.355	-0.4579	-0.3311	0.09004	-0.1768	-0.1967	-0.3502	-0.4881	-0.2166
Z003E0101	-0.2547	-0.3902	-0.188	-0.6247	-0.3951	-0.1236	-0.3052	-0.457	-0.5133	-0.3789
Z003E0102	-0.08684	-0.5679	-0.3801	-0.4251	-0.6662	-0.317	-0.5281	-0.4732	-0.3394	-0.5659
Z003E0103	0.4846	-0.1509	0.1435	0.1476	-0.05665	-0.2783	0.03225	-0.00702	-0.2108	-0.1031
Z003E0104	-1.1772	-0.6393	-0.5199	-0.743	-0.5395	-0.3849	-0.7061	-0.665	-0.4767	-0.5601
Z003E0105	-0.81	-0.9305	-1.0121	-0.6273	-1.2707	-0.7838	-0.8494	-0.9062	-0.9959	-0.9308
Z003E0106	-0.5155	-0.5387	-0.4434	-0.4309	-0.349	-0.8314	-0.615	-0.6576	-0.4032	-0.7149
Z003E0107	0.795	0.2197	0.1402	0.47	0.2393	0.1906	0.17	0.1905	0.02081	0.213
Z003E0108	-0.3965	-0.3665	-0.6879	-0.1575	-0.2157	-0.5585	-0.5482	-0.4649	-0.3518	-0.4402
Z003E0109	-0.4212	-0.3744	-0.4661	-0.4662	-0.3597	-0.4449	-0.3054	-0.1461	-0.4298	-0.2645
Z003E0110	0.6984	0.6795	0.6377	0.5865	0.3481	0.5761	0.607	0.6143	0.4957	0.6803
Z003E0111	-0.4938	-0.3054	-0.2603	-0.4102	-0.5144	-0.1387	-0.5134	-0.5196	-0.6785	-0.3989
Z003E0112	0.05142	-0.05254	0.2585	0.3749	0.2914	-0.1059	0.1752	-0.02089	-0.04342	0.1449
Z003E0113	0.2655	0.1165	0.06044	0.3175	-0.1879	0.3394	0.2661	0.1091	0.1063	0.09824
Z003E0114	-0.0105	-0.2552	-0.3219	-0.1974	-0.5709	-0.2154	-0.3519	-0.1768	-0.3742	-0.2935
Z003E0115	-0.9357	-0.4993	-0.5432	-0.4906	-0.06251	-0.2051	-0.6264	-0.4256	-0.4069	-0.5263
Z003E0116	0.7031	0.4376	0.2771	0.1976	0.3494	0.4081	0.2901	0.2557	0.4556	0.34
Z003E0117	0.241	0.1789	0.3037	0.1286	0.1939	0.2117	0.2924	0.3024	0.05875	0.3992
Z003E0118	0.261	0.2166	0.2582	0.3716	0.5975	0.08216	0.196	0.1141	0.009822	0.2028
Z003E0119	1.0575	0.2961	0.5812	0.2795	0.06611	0.6371	0.4732	0.3605	0.199	0.3273
Z003E0120	-0.9185	-0.6819	-0.7322	-0.9467	-0.9999	-0.7383	-0.7076	-0.7935	-0.7543	-0.6681
Z003E0121	-0.2898	-0.1917	-0.2489	-0.5469	-0.1218	-0.1645	-0.1708	-0.1936	-0.4433	-0.2521
Z003E0122	-0.2896	-0.2579	-0.2636	-0.2792	-0.3434	-0.5283	-0.2968	-0.4414	-0.5874	-0.4529
Z003E0123	-0.5573	-0.5021	-0.4148	-0.5725	-0.3279	-0.6702	-0.3409	-0.529	-0.2668	-0.3249
Z003E0124	-0.495	-0.3828	-0.299	-0.484	-0.2171	-0.5214	-0.3387	-0.3785	-0.2208	-0.4262
Z003E0125	0.4656	0.1983	0.4712	0.524	0.6741	0.4153	0.4418	0.4128	0.5567	0.3221
Z003E0126	0.09782	-0.181	-0.1283	-0.3505	-0.1579	-0.2099	-0.2163	-0.1975	-0.199	-0.1986
Z003E0127	0.5379	0.989	1.1804	0.9186	1.3721	1.0488	0.9765	1.027	1.1723	0.8781
Z003E0128	-0.3118	-0.2523	-0.07549	-0.1234	-0.09672	-0.3763	-0.3282	-0.1203	-0.3303	-0.09885
Z003E0129	-0.4231	-0.02107	0.1973	-0.162	0.1537	0.05746	-0.04835	-0.07736	-0.2225	-0.0499
Z003E0130	0.02721	0.4305	0.4384	0.0912	0.1174	0.3334	0.3744	0.5077	0.4967	0.5281
Z003E0131	-0.794	-0.598	-0.8643	-0.4813	-0.8058	-0.8723	-0.6278	-0.612	-0.8109	-0.8079
Z003E0132	0.8234	0.4986	0.5057	0.4848	0.2256	0.4675	0.5915	0.4056	0.6558	0.4655
Z003E0133	-0.114	-0.4259	-0.4495	-0.09344	-0.3041	-0.35	-0.33	-0.2292	-0.4401	-0.2426
Z003E0134	-0.4917	-0.5439	-0.7255	-0.7283	-0.328	-0.6433	-0.635	-0.6401	-0.8013	-0.5451
Z003E0135	-0.03223	-0.09265	-0.2707	-0.3473	0.2854	-0.04472	-0.1028	0.05326	-0.05061	-0.07362
Z003E0136	0.6647	-0.01269	-0.06305	0.1834	0.1197	-0.09751	0.09817	0.1314	0.2311	0.1682
Z003E0137	-0.2584	-0.2197	-0.1595	-0.4759	-0.09693	-0.1683	-0.1684	-0.201	-0.4798	-0.2275
Z003E0138	0.6841	0.1404	0.1062	0.01812	0.1125	0.03573	0.3151	0.236	0.3229	0.1979
Z003E0139	0.3138	0.569	0.2993	0.7229	0.2879	0.5939	0.3843	0.3131	0.4809	0.4431
Z003E0140	0.8864	0.5416	0.3799	0.3139	0.7106	0.6381	0.4244	0.5615	0.7074	0.5391
Z003E0141	0.195	-0.06139	0.1726	-0.08754	0.1559	0.03632	-0.1282	-0.05809	-0.2003	-0.05202
Z003E0142	1.0456	1.0106	0.945	1.1272	1.2043	1.1164	0.8773	0.7815	0.7476	0.8363
Z003E0143	-0.8991	-0.5011	-0.392	-0.6093	-0.2746	-0.3869	-0.4956	-0.6104	-0.3344	-0.4455
Z003E0144	1.2996	0.8931	1.0468	1.1708	1.3808	0.9816	0.9316	0.9793	1.0361	1.0344
Z003E0145	-0.4073	-0.2744	-0.1737	-0.4195	-0.5271	-0.4131	-0.1474	-0.2036	-0.3491	-0.3499
Z003E0146	0.849	0.565	0.5419	0.1848	0.4652	0.4196	0.5077	0.3409	0.6171	0.5128
Z003E0147	-0.08698	-0.06384	-0.2585	-0.1433	-0.3731	-0.04602	-0.1716	-0.1559	-0.3544	-0.1877
Z003E0148	-0.8879	-0.8319	-0.9326	-0.9228	-0.7635	-1.037	-0.8928	-0.7368	-0.816	-0.965
Z003E0149	-0.5563	-0.7394	-0.7025	-0.8709	-0.6092	-0.5002	-0.5334	-0.5854	-0.3705	-0.5878
Z003E0150	-0.5931	-0.4737	-0.5159	-0.3872	-0.3818	-0.3456	-0.5539	-0.6105	-0.3193	-0.3976
Z003E0151	0.1112	-0.3862	-0.268	-0.1949	-0.4629	-0.1513	-0.3756	-0.3202	-0.1586	-0.3408
Z003E0152	0.6114	0.8948	0.7141	0.6836	0.7824	0.9974	0.9337	0.9367	0.776	0.8616
Z003E0153	1.2009	0.7349	1.0274	1.0908	0.3589	0.9966	0.8088	0.6618	0.8814	0.5866
Z003E0154	0.2721	0.7353	0.6549	0.6959	0.5803	0.7487	0.6601	0.6776	0.3759	0.491
Z003E0155	0.3585	0.4033	0.2745	0.1303	0.3562	0.5286	0.3874	0.3836	0.1872	0.2779
Z003E0156	0.2391	0.1993	0.04517	-0.031	-0.09597	0.4524	0.2181	0.1841	0.3641	0.157
Z003E0157	0.1331	0.4295	0.4419	0.7436	0.5548	0.563	0.5361	0.3481	0.5486	0.4492
Z003E0158	0.6657	0.3959	0.3482	0.3457	0.3473	0.267	0.4952	0.4297	0.4085	0.4813
Z003E0160	0.3904	-0.2351	-0.2274	-0.121	-0.01772	-0.2487	-0.02531	-0.1285	-0.01463	-0.2117
Z003E0161	-0.4383	-0.1002	0.01647	-0.4451	-0.4167	-0.3897	-0.2628	-0.3312	-0.1531	-0.2033
Z003E0163	0.4396	0.1647	0.06645	0.322	-0.146	0.392	0.1728	0.1102	0.2869	0.08051
Z003E0164	0.5429	0.5836	0.6796	0.4778	0.8269	0.6422	0.4849	0.4609	0.6613	0.5688
Z003E0166	-0.8012	-0.431	-0.5659	-0.0725	-0.6577	-0.5941	-0.3813	-0.3134	-0.6502	-0.2829
Z003E0167	0.1058	-0.4374	-0.5124	-0.2909	-0.7782	-0.3988	-0.4237	-0.367	-0.5311	-0.4658
Z003E0168	0.0639	0.3604	0.1705	0.4429	0.4547	0.3544	0.2907	0.3057	0.05593	0.4137
Z003E0169	0.252	-0.07165	-0.03561	-0.08219	-0.1849	-0.1498	0.03948	-0.07294	0.06386	0.1206
Z003E0171	-0.3979	0.0244	-0.00756	0.1914	-0.2715	-0.07227	-0.04868	0.08573	0.06766	-0.06981
Z003E0172	-0.1379	0.1602	0.1414	-0.1933	-0.1125	0.07169	-0.1	-0.04161	0.1033	-0.05205
Z003E0173	-0.4431	-0.4454	-0.3378	-0.3606	-0.2397	-0.2558	-0.4668	-0.387	-0.5259	-0.5862
Z003E0174	-0.05147	-0.01898	0.04272	-0.04342	0.1282	-0.01256	-0.07365	-0.0752	-0.2698	-0.1647
Z003E0175	1.0672	0.9504	1.2105	1.1215	1.1817	0.8935	0.9662	1.1014	0.7611	0.996
Z003E0176	0.2061	0.3878	0.4131	0.4156	0.6365	0.4549	0.3579	0.3132	0.2459	0.3902
Z003E0177	-0.341	-0.1634	-0.2374	-0.1042	-0.1635	-0.1576	-0.2195	-0.09754	-0.22	-0.23
Z003E0178	0.8393	0.4275	0.1534	0.5487	0.5898	0.2266	0.3818	0.2646	0.5075	0.3774
Z003E0179	-0.2507	-0.5722	-0.2485	-0.2621	-0.5474	-0.215	-0.3494	-0.5751	-0.3729	-0.4251
Z003E0180	1.4975	1.2179	1.1491	1.0515	1.3524	1.015	1.2429	1.0213	1.1885	1.0644
Z003E0181	0.5481	0.4759	0.2306	0.2107	0.3704	0.5424	0.4716	0.4426	0.2836	0.3433
Z003E0182	0.418	0.991	0.5953	0.7139	1.032	0.6741	0.7941	0.7718	0.9729	0.8559
Z003E0183	0.646	0.6338	0.5958	0.5768	0.3243	0.6254	0.6387	0.4904	0.8054	0.6764
Z003E0184	1.6333	1.36	1.127	1.8049	1.48	1.3529	1.2145	1.3052	1.1661	1.249
Z003E0185	-0.4824	-0.2966	-0.5894	-0.1253	0.01388	-0.3951	-0.3634	-0.2644	-0.4449	-0.37
Z003E0186	1.1298	0.5467	0.6171	0.7771	0.5302	0.6311	0.5009	0.3506	0.3059	0.7003
Z003E0187	-0.5618	-0.3691	-0.1394	-0.554	-0.6383	-0.5064	-0.421	-0.4574	-0.5651	-0.422
Z003E0188	-1.742	-1.4121	-1.2146	-1.4185	-1.1395	-1.2685	-1.3842	-1.4478	-1.191	-1.3092
Z003E0189	0.1309	-0.2484	-0.3329	-0.2313	-0.1147	-0.2402	-0.244	-0.07281	-0.3741	-0.4048
Z003E0190	0.5141	-0.1658	-0.117	-0.05184	-0.222	0.009209	-0.01247	-0.1273	-0.1419	0.1087
Z003E0191	-0.3254	-0.4012	-0.4883	-0.5138	-0.3058	-0.4222	-0.3318	-0.2747	-0.2376	-0.3579
Z003E0192	0.1176	0.2193	0.00084	0.3894	0.6285	0.4648	0.08252	0.1563	0.3229	0.2068
Z003E0193	0.2345	0.5451	0.5701	0.2537	0.4922	0.7867	0.5128	0.531	0.5458	0.6271
Z003E0194	0.1373	-0.01653	-0.09435	0.1946	-0.2283	0.04625	0.06579	-0.00493	0.06324	0.003113
Z003E0195	-1.0408	-0.9538	-0.8829	-0.9372	-0.9223	-1.1079	-0.8943	-1.0712	-0.9182	-1.1398
Z003E0196	-0.01696	0.1273	-0.04446	-0.05272	-0.07552	0.2118	0.1878	0.137	0.2869	0.108
Z003E0197	0.602	0.7899	0.7219	1.0684	1.123	0.753	0.8636	0.7536	0.9747	0.8452
Z003E0198	0.3351	-0.1959	0.1336	0.04422	-0.3349	0.05907	-0.02417	0.04213	0.1662	-0.03393
Z003E0199	-0.1459	-0.1219	0.02402	-0.00419	-0.2084	-0.057	0.03448	-0.06125	-0.1855	0.08338
Z003E0200	0.07054	-0.4064	-0.4156	-0.3613	-0.2008	-0.2424	-0.3466	-0.2887	-0.2426	-0.3587
Z004E0001	-0.3005	-0.3249	0.05335	-0.0208	0.4276	-0.4373	-0.2102	-0.2986	-0.1898	-0.3548
Z004E0002	-0.8607	-0.8653	-0.9023	-0.7022	-1.0779	-0.7196	-0.6113	-0.6177	-0.6469	-0.7995
Z004E0003	-0.7651	-0.7559	-0.6968	-0.3287	-0.3832	-0.657	-0.7511	-0.5882	-0.6408	-0.6754
Z004E0004	-0.1234	-0.1487	-0.06389	-0.3273	-0.1618	-0.3828	-0.3162	-0.3351	-0.3702	-0.213
Z004E0005	0.0651	-0.2532	-0.04347	0.04716	-0.37	-0.1585	-0.2295	-0.1232	-0.2113	-0.07937
Z004E0006	0.8641	0.8434	0.9334	1.1023	1.3315	0.988	0.8877	0.8694	0.8712	0.7637
Z004E0008	-0.6187	-0.2105	-0.1766	-0.0932	-0.3209	-0.316	-0.4067	-0.2556	-0.2743	-0.3442
Z004E0009	-0.5984	-0.6835	-0.7984	-0.5107	-0.7518	-0.8387	-0.565	-0.7225	-0.6229	-0.6887
Z004E0010	-0.6035	-0.3557	-0.5912	-0.1367	-1.0339	-0.5776	-0.517	-0.3252	-0.4637	-0.3454
Z004E0011	0.4075	0.2168	0.3917	0.1538	0.7353	0.2745	0.3372	0.284	0.2849	0.4281
Z004E0012	-0.06324	0.004799	0.05168	-0.053	-0.2806	-0.3593	-0.04658	-0.1055	-0.1545	-0.1829
Z004E0013	-0.2488	-0.1603	-0.2449	-0.2689	0.09332	0.1521	-0.2474	-0.2501	-0.2457	-0.2001
Z004E0014	0.8617	0.7415	0.6503	0.6433	1.1873	0.5712	0.5538	0.6783	0.5856	0.5218
Z004E0015	0.1716	0.06763	0.07186	-0.00132	0.3842	0.0336	0.2194	0.1588	0.2071	0.2981
Z004E0016	-0.2131	-0.3299	-0.1692	-0.4833	-0.121	-0.1103	-0.06	-0.1514	-0.05604	0.01499
Z004E0017	0.4233	0.4011	0.2871	0.2397	0.6292	0.3629	0.3595	0.4101	0.3644	0.256
Z004E0018	-0.2597	-0.1518	-0.3527	0.1754	-0.3067	-0.4093	-0.2427	-0.1488	-0.1925	-0.215
Z004E0019	0.08691	-0.3121	0.06314	-0.05403	-0.4724	-0.1853	0.01187	-0.00605	-0.04745	-0.142
Z004E0020	-0.4702	-0.6115	-0.8446	-0.825	-0.6744	-0.8802	-0.644	-0.6381	-0.7423	-0.6025
Z004E0021	-0.5331	-0.4355	-0.3767	-0.7032	-0.3894	-0.5009	-0.5475	-0.5314	-0.5435	-0.731
Z004E0022	0.1399	-0.289	0.05356	-0.2318	0.1189	-0.2336	-0.2921	-0.2709	-0.2464	-0.06577
Z004E0023	0.4238	0.4023	0.308	0.7416	0.5952	0.5006	0.4479	0.4755	0.4384	0.3983
Z004E0024	-0.03721	-0.4272	-0.3008	-0.04665	-0.7113	-0.1995	-0.1743	-0.1647	-0.1799	-0.1025
Z004E0025	0.3365	0.2755	-0.1493	0.08508	-0.4897	-0.07327	0.1454	0.07988	0.1353	0.1444
Z004E0026	0.03681	0.1488	0.08502	0.07847	0.3672	-0.01518	0.2295	0.2351	0.2347	0.3603
Z004E0027	-0.08725	-0.139	0.1744	0.4407	-0.03094	-0.01278	0.03346	0.1051	0.1303	0.06162
Z004E0028	-0.02117	0.1432	0.2808	-0.1621	0.5353	-0.01637	0.03381	0.1171	0.07341	0.002399
Z004E0029	0.0628	-0.07817	-0.2967	0.005311	-0.5372	-0.1717	-0.2266	-0.2721	-0.2358	-0.1462
Z004E0030	0.3372	0.1467	0.1957	0.05985	0.1521	-0.01486	0.08569	-0.09094	-0.02336	-0.06717
Z004E0031	-0.4716	0.07537	0.01975	-0.1682	-0.6063	-0.3504	-0.3014	-0.1242	-0.192	-0.08444
Z004E0032	1.4966	1.6209	1.56	1.6776	1.0255	1.5978	1.395	1.3264	1.3621	1.2796
Z004E0033	-0.1985	0.2634	-0.06752	-0.1493	-0.1089	0.124	0.05581	0.01013	0.09183	0.0589
Z004E0034	0.9764	0.6467	0.9777	1.1118	0.9972	0.9355	0.84	0.7211	0.808	0.8204
Z004E0035	0.03013	-0.0105	0.1431	0.3657	0.3699	-0.04085	0.07746	0.08275	0.06189	0.2186
Z004E0036	-0.2274	-0.1719	-0.03283	-0.1507	-0.606	-0.02407	0.02784	-0.01616	0.009606	-0.07541
Z004E0037	-0.0119	0.2482	-0.1788	-0.06061	-0.2822	0.000672	0.1101	0.01222	0.06461	0.2431
Z004E0038	-0.07636	0.4129	0.01072	0.3886	0.7249	0.1211	0.248	0.2135	0.1935	0.337
Z004E0039	0.1448	0.1231	0.1681	-0.07672	0.4208	0.503	0.2437	0.3135	0.2901	0.4393
Z004E0040	-0.2531	-0.2322	-0.2136	-0.1333	0.2276	0.04213	-0.2183	-0.2062	-0.1147	-0.263
Z004E0042	0.7368	0.5335	0.5796	0.7919	1.0888	0.621	0.8076	0.6831	0.7092	0.6758
Z004E0043	-0.2306	-0.142	-0.1953	0.2887	0.2098	0.2309	0.04081	0.05026	0.01264	-0.02279
Z004E0044	-0.4662	-0.2937	-0.5321	-0.1951	-0.1609	-0.4959	-0.4712	-0.4027	-0.4443	-0.2636
Z004E0045	0.8255	0.5283	0.6854	0.5379	0.4195	0.8423	0.5592	0.6464	0.6584	0.7838
Z004E0046	-0.1691	-0.1231	-0.09736	0.09821	-0.5486	-0.2788	-0.05279	-0.1277	-0.03979	0.004957
Z004E0047	-0.0083	-0.06533	0.2413	-0.1438	0.000834	0.07202	0.06289	0.04692	0.04625	-0.00171
Z004E0048	0.05399	0.2275	0.2133	0.3905	0.1084	0.1074	-0.00326	0.07135	0.04761	0.1995
Z004E0049	0.2549	0.3207	0.2242	0.1954	0.2185	0.09146	0.1678	0.1721	0.1626	0.1876
Z004E0050	-0.06151	-0.05359	0.2615	-0.2009	0.1094	0.4078	0.1644	0.1285	0.1409	-0.01976
Z004E0051	-0.9443	-1.2876	-1.1587	-1.0615	-1.194	-0.8868	-1.0851	-0.9947	-1.0842	-1.1342
Z004E0052	-0.6045	-0.511	-0.7614	-0.8174	-0.9631	-0.609	-0.6451	-0.5318	-0.6457	-0.5883
Z004E0053	-0.5664	-0.5306	-0.5911	-0.6275	-0.5905	-0.5697	-0.5322	-0.496	-0.4997	-0.3744
Z004E0054	0.2521	0.1136	0.2312	0.4909	0.3415	0.3243	0.138	0.1927	0.1674	0.3436
Z004E0056	0.4403	0.6353	0.6253	0.2514	0.6922	0.6491	0.4847	0.5272	0.4989	0.6366
Z004E0057	0.2416	0.3571	0.04893	0.04186	0.3916	0.4841	0.2369	0.2148	0.2403	0.3762
Z004E0058	-0.1461	0.2034	0.2509	0.4712	0.5689	0.2436	0.176	0.1332	0.1919	0.3035
Z004E0059	-0.4014	0.03303	-0.3903	-0.2299	0.08841	-0.3098	-0.1435	-0.216	-0.1915	-0.3392
Z004E0060	0.7155	1.0901	0.9964	0.5488	0.8936	0.7947	0.8218	0.8447	0.8268	0.7652
Z004E0061	0.1952	-0.03861	-0.00093	0.2755	-0.305	0.1411	-0.06626	-0.08063	-0.03909	-0.2298
Z004E0062	-1.1168	-0.8689	-0.6782	-0.5751	-0.5945	-0.8076	-0.6123	-0.6011	-0.6351	-0.6068
Z004E0063	-0.1974	0.06344	0.4693	0.5529	0.03229	0.2171	0.2442	0.1731	0.2001	0.03533
Z004E0064	0.678	0.4269	0.6229	0.7281	0.0222	0.3023	0.4586	0.4075	0.499	0.6127
Z004E0065	0.4551	0.3635	0.002162	0.2443	0.5066	0.3046	0.2063	0.2058	0.2514	0.2745
Z004E0066	-0.01933	-0.04794	0.4155	0.5894	0.8518	-0.06623	0.1509	0.1973	0.2667	0.3063
Z004E0067	-0.7668	-0.8889	-0.5871	-0.6117	-0.9374	-0.7468	-0.7462	-0.7073	-0.6846	-0.7079
Z004E0068	-0.9145	-0.6657	-0.466	-0.427	-0.9289	-0.6779	-0.5107	-0.5473	-0.5694	-0.5343
Z004E0069	0.5164	0.1442	0.1885	0.2574	0.4978	0.05723	0.1498	0.2028	0.1715	0.08824
Z004E0070	0.2511	0.2783	0.5226	0.7935	0.1425	0.2537	0.4058	0.4602	0.4515	0.5401
Z004E0071	-0.04198	-0.2941	0.1508	-0.4429	0.2507	-0.105	-0.05953	-0.1642	-0.133	-0.3674
Z004E0072	-0.04423	-0.4192	-0.1582	-0.5592	-0.7367	-0.7271	-0.3727	-0.2758	-0.3825	-0.205
Z004E0073	-0.4657	-0.3449	-0.5584	-0.4369	-0.04466	-0.7029	-0.45	-0.4544	-0.4915	-0.5315
Z004E0074	0.1414	-0.2277	0.04568	0.1255	0.09697	-0.1195	-0.0979	-0.019	-0.09676	-0.2413
Z004E0075	0.3098	0.4344	0.1849	0.3718	0.06037	0.501	0.3529	0.3742	0.3595	0.1994
Z004E0076	0.82	0.5126	0.4615	0.2438	0.4319	0.5088	0.4628	0.4352	0.4338	0.3276
Z004E0077	-0.09463	0.4585	0.5283	0.4527	-0.00282	0.1492	0.1811	0.2081	0.2049	0.1348
Z004E0078	-1.3172	-0.7795	-0.7035	-0.6855	-0.6714	-0.7233	-0.8368	-0.8689	-0.8712	-0.8993
Z004E0079	0.4142	0.8341	0.7891	0.6606	0.2554	0.4424	0.6021	0.5763	0.6176	0.5018
Z004E0080	-0.6775	-0.00953	-0.1063	-0.1734	-0.1984	0.133	-0.09049	-0.06333	-0.1275	-0.00571
Z004E0081	0.7106	0.2808	0.491	0.2857	0.1861	0.3334	0.2811	0.2979	0.3885	0.376
Z004E0082	-0.358	-0.5247	-0.5348	-0.3026	-0.5908	-0.183	-0.2557	-0.3644	-0.3321	-0.3728
Z004E0083	0.4021	0.4294	0.2462	0.3502	0.151	0.2137	0.199	0.1422	0.189	0.3022
Z004E0084	-0.07868	-0.02697	0.2347	-0.06452	-0.01501	0.4118	0.1213	0.1482	0.1394	0.01074
Z004E0085	-0.3444	-0.4819	-0.3619	-0.2945	-0.7399	-0.296	-0.3292	-0.2506	-0.3221	-0.4886
Z004E0086	0.1685	-0.00417	0.2346	-0.3337	0.4941	0.01198	-0.01889	-0.06856	0.01922	0.1319
Z004E0087	-0.64	-0.2415	-0.09539	-0.5097	-0.5742	-0.2744	-0.3091	-0.3118	-0.3072	-0.4356
Z004E0088	-0.2787	-0.1308	-0.2528	-0.2882	-0.1061	0.2075	0.08219	-0.08019	-0.02963	0.09585
Z004E0089	-0.318	-0.2616	-0.1089	-0.1835	0.1651	-0.01634	-0.1213	-0.04177	-0.06513	0.07006
Z004E0090	0.6604	0.7269	0.4987	0.2409	0.3151	0.2694	0.487	0.5302	0.5143	0.5234
Z004E0091	-0.4091	-0.2878	-0.2531	-0.2772	-0.2293	-0.09213	-0.2523	-0.3563	-0.2892	-0.3991
Z004E0092	1.2083	0.8654	0.9283	0.7987	1.4365	0.7652	0.9305	0.9785	0.9479	1.0204
Z004E0093	-0.2281	-0.36	-0.1982	-0.5123	0.03241	-0.4364	-0.4613	-0.5379	-0.4907	-0.518
Z004E0094	-0.00742	0.4426	0.1245	0.08694	0.1411	0.2189	0.1893	0.2957	0.2886	0.1685
Z004E0095	0.2913	0.1578	0.3151	0.0373	0.272	0.252	0.2718	0.2966	0.2921	0.296
Z004E0096	0.3018	-0.2373	0.02673	-0.2487	-0.3417	0.02509	-0.1266	-0.1563	-0.1365	0.009535
Z004E0097	0.1107	-0.1962	-0.05031	-0.2087	0.3478	0.135	-0.03573	-0.02719	-0.04238	-0.0048
Z004E0098	0.4332	0.3744	0.1825	0.3206	0.2445	-0.00049	0.2011	0.2162	0.2054	0.3457
Z004E0099	0.02636	-0.04336	0.2136	0.4315	0.5998	0.3332	0.1054	0.1984	0.1416	-0.01057
Z004E0100	-0.3593	-0.5862	-0.4419	-0.3058	-0.5289	-0.4583	-0.4825	-0.5079	-0.4188	-0.4507
Z004E0101	0.09814	0.3005	0.3911	0.2368	0.1816	0.7062	0.4251	0.427	0.4941	0.6
Z004E0102	0.3509	-0.0127	0.2562	-0.2332	0.03775	0.156	0.14	0.04609	0.1132	0.04003
Z004E0103	-1.0484	-0.8805	-0.883	-1.1213	-1.1361	-0.716	-0.9739	-1.057	-1.0087	-0.8998
Z004E0104	-0.2203	-0.2927	-0.6169	-0.2461	-0.8336	-0.5046	-0.3337	-0.4765	-0.3851	-0.4984
Z004E0105	-0.5815	-0.6387	-0.3367	-0.3651	-0.2491	-0.5265	-0.4645	-0.4469	-0.4581	-0.3613
Z004E0106	0.4126	0.5662	0.3288	0.4227	-0.292	-0.04775	0.2726	0.2619	0.231	0.04504
Z004E0107	0.5253	0.3301	0.01732	0.3849	0.3295	0.3757	0.2182	0.3157	0.262	0.3006
Z004E0108	0.3901	0.2378	0.5535	0.1999	0.9053	0.2734	0.286	0.3525	0.2396	0.353
Z004E0109	0.64	0.1654	-0.06858	0.1623	-0.384	-0.00652	0.3158	0.2537	0.2301	0.2559
Z004E0110	1.0574	1.0518	1.1031	0.5708	0.5214	1.0708	0.8081	0.8977	0.8546	0.7742
Z004E0111	0.2692	0.4783	0.1677	0.3006	0.3635	0.2142	0.3754	0.3394	0.3107	0.2063
Z004E0112	-0.7148	-0.4363	-0.4	-0.4865	-0.5112	-0.6901	-0.6518	-0.6609	-0.6956	-0.6224
Z004E0113	0.9584	1.1683	0.8171	1.0756	0.6857	1.1605	1.0984	1.0559	1.0488	1.1436
Z004E0114	0.1576	0.3872	0.5608	0.3071	0.1267	0.1747	0.1357	0.1763	0.2716	0.3837
Z004E0115	0.968	0.9353	0.6276	0.8616	1.0729	0.7958	0.6404	0.6303	0.6458	0.7373
Z004E0116	-1.2796	-1.1901	-1.1213	-0.8435	-1.292	-0.989	-0.9462	-0.9015	-0.8978	-0.9357
Z004E0117	-0.1656	0.4736	0.3273	0.07487	0.7452	-0.01658	0.2143	0.1842	0.1921	0.2292
Z004E0118	-0.2843	-0.3044	-0.6093	-0.1428	-0.5298	-0.1944	-0.3057	-0.2983	-0.2889	-0.205
Z004E0120	-0.2615	-0.0799	0.2609	-0.1122	0.4134	0.07268	0.06579	0.04142	0.05841	-0.05598
Z004E0121	0.2856	0.3333	0.179	0.2849	0.06212	0.3848	0.243	0.2627	0.1876	0.338
Z004E0122	0.4936	0.1243	-0.0756	0.3797	-0.2774	0.05846	0.2697	0.2697	0.2779	0.2198
Z004E0123	0.7744	0.6117	0.7928	0.7676	0.09029	0.4101	0.7215	0.6328	0.6458	0.548
Z004E0124	-0.1241	0.5031	0.5214	0.2399	-0.06934	0.5525	0.4745	0.3431	0.3352	0.316
Z004E0125	0.07058	-0.08999	0.3096	0.005054	0.2238	-0.00559	0.08538	0.02244	0.05882	-0.01617
Z004E0126	0.2041	-0.02175	-0.1309	0.5134	0.3682	0.4527	0.04071	0.1736	0.06924	-0.01673
Z004E0127	-0.7072	-0.6001	-0.4893	-0.3283	-0.3688	-0.2964	-0.3213	-0.3424	-0.3226	-0.2264
Z004E0128	-0.6493	-0.7418	-0.758	-0.9813	-0.3845	-0.6743	-0.5841	-0.6572	-0.6245	-0.8033
Z004E0129	0.5696	0.1731	-0.00124	0.2016	0.04557	0.2686	0.2408	0.2153	0.2063	0.317
Z004E0130	0.02798	-0.01169	0.1869	-0.00981	-0.00683	0.4393	0.000345	0.04336	0.01862	-0.08778
Z004E0131	-0.7072	-0.875	-0.4091	-0.3852	-1.0901	-0.394	-0.74	-0.6222	-0.6265	-0.7153
Z004E0132	-0.1953	0.08364	-0.1151	0.4028	-0.09333	0.1401	0.275	0.3048	0.2365	0.1304
Z004E0133	0.2714	0.4859	0.4627	-0.07447	0.6486	0.3415	0.2885	0.2597	0.1897	0.07476
Z004E0134	1.5147	1.1413	0.8908	1.0108	1.4218	1.3023	0.9675	1.0111	1.0603	0.9149
Z004E0135	0.996	1.0222	0.9684	0.52	1.0073	0.5489	0.7249	0.7867	0.6928	0.6269
Z004E0136	0.5002	0.318	0.2563	0.6431	0.5368	0.1067	0.5243	0.4444	0.4482	0.421
Z004E0137	-0.1123	-0.299	-0.2644	-0.4315	-0.4947	-0.3793	-0.343	-0.3068	-0.3068	-0.4186
Z004E0138	0.4343	0.5019	0.3124	0.6163	0.3938	-0.05497	0.3802	0.3729	0.3824	0.3312
Z004E0139	-0.1073	-0.1148	-0.4528	-0.08773	-0.7083	-0.03783	-0.2853	-0.2364	-0.2646	-0.3585
Z004E0140	0.03274	0.06585	0.2797	0.1319	0.05135	0.3304	0.2952	0.2499	0.3199	0.446
Z004E0141	-0.4507	-0.3886	-0.2558	-0.6228	-1.0488	-0.3784	-0.4048	-0.4943	-0.5005	-0.6747
Z004E0142	-0.3486	-0.4846	-0.1901	0.1142	0.1773	-0.3874	-0.1808	-0.1404	-0.2026	-0.1696
Z004E0143	0.3816	0.5025	0.09016	0.452	0.04672	0.5937	0.3669	0.2761	0.3538	0.273
Z004E0144	-0.08706	0.1511	0.3099	0.2375	-0.07661	-0.1449	0.127	0.08741	0.12	0.1017
Z004E0145	-0.5132	0.003795	-0.1997	-0.3369	-0.7105	-0.4229	-0.1814	-0.2253	-0.2106	-0.08548
Z004E0146	-0.3652	-0.4143	-0.7304	-0.2255	-0.3543	-0.7645	-0.3876	-0.5497	-0.4495	-0.3114
Z004E0147	1.1021	1.054	1.0265	1.0267	1.4136	0.8108	0.9634	1.0857	1.0022	0.9953
Z004E0148	-0.6739	-0.4785	-0.5486	-0.8658	-0.4608	-0.7953	-0.445	-0.4779	-0.5651	-0.4666
Z004E0149	1.1075	0.599	1.0677	0.6972	0.7172	0.8443	0.7712	0.7406	0.7548	0.8579
Z004E0150	-0.5745	-0.3236	-0.6559	-0.6479	-0.4708	-0.7592	-0.5751	-0.5408	-0.4671	-0.6154
Z004E0151	-0.7159	-1.2895	-1.2647	-1.1528	-0.9249	-1.405	-1.0915	-1.0712	-1.0642	-1.176
Z004E0152	-0.501	-0.05136	-0.1993	-0.4419	-0.06123	0.1421	-0.1388	-0.1798	-0.1834	-0.3523
Z004E0153	-1.1665	-0.9716	-1.0528	-0.7264	-0.3096	-1.0545	-0.7586	-0.8747	-0.8278	-0.8279
Z004E0154	0.01745	0.006279	0.1536	0.04585	-0.2173	-0.03228	0.1563	0.1547	0.1552	0.166
Z004E0155	0.5474	0.1175	0.3709	0.1164	-0.3523	0.05067	0.2477	0.178	0.1249	0.3031
Z004E0156	0.6776	0.7005	0.1215	0.2537	0.3213	0.6494	0.4185	0.3675	0.4177	0.3684
Z004E0157	-0.0778	0.08903	-0.4337	-0.5379	-0.01957	-0.4366	-0.2829	-0.1436	-0.1986	-0.3407
Z004E0158	0.2863	0.5672	0.3547	0.7279	-0.00382	0.2972	0.4284	0.4883	0.4324	0.6013
Z004E0159	-0.1497	-0.1809	-0.4544	-0.1034	-0.07175	-0.2017	-0.3321	-0.3044	-0.2833	-0.2378
Z004E0160	0.464	0.2503	0.4309	0.1942	0.3204	0.7048	0.4748	0.4349	0.3698	0.3264
Z004E0161	-0.00109	-0.4158	-0.317	-0.794	-0.5788	-0.6508	-0.4296	-0.4437	-0.3849	-0.543
Z004E0162	0.1595	0.09556	0.1472	0.2535	0.5408	0.452	0.1941	0.1702	0.2048	0.1432
Z004E0163	-0.2199	-0.3708	-0.1505	-0.01391	-0.1055	-0.3311	-0.2163	-0.2042	-0.2545	-0.3226
Z004E0164	0.6345	-0.01969	0.4123	-0.03995	0.1141	-0.1655	0.279	0.2295	0.2355	0.3004
Z004E0165	-0.3643	-0.5549	-0.6705	-0.4374	-0.00105	-0.291	-0.5262	-0.5941	-0.5408	-0.6563
Z004E0166	-0.5176	-0.5717	-0.5961	-0.6825	-0.2762	-0.6806	-0.378	-0.4306	-0.5041	-0.5108
Z004E0167	-0.9474	-0.5112	-0.4074	-0.7371	-0.6835	-0.5958	-0.7343	-0.6314	-0.6503	-0.7762
Z004E0168	1.2566	1.0158	0.7143	1.3134	1.2278	0.7011	0.9105	0.8307	0.8387	1.0796
Z004E0169	-0.04452	-0.1414	-0.4922	-0.5638	-0.5556	-0.09473	-0.3161	-0.2037	-0.2933	-0.1531
Z004E0170	-0.7546	-0.4044	-0.2371	-0.1468	-0.1105	-0.07294	-0.204	-0.2802	-0.2988	-0.1873
Z004E0171	-1.0853	-1.2943	-1.1123	-1.2916	-1.1502	-1.125	-1.1877	-1.1011	-1.1078	-1.237
Z004E0172	0.09129	0.3502	-0.1176	-0.07932	-0.5492	0.1288	0.0272	0.04525	0.1068	-0.07259
Z004E0173	0.22	-0.1359	0.1497	-0.1743	0.09461	0.02833	0.03038	0.09934	0.05939	0.1594
Z004E0174	0.7287	0.07811	0.2093	-0.1795	0.528	0.08169	0.116	0.2189	0.2157	0.2682
Z004E0175	-0.7939	-0.8341	-0.7004	-0.818	-0.7479	-0.7115	-0.5818	-0.6084	-0.5962	-0.6648
Z004E0176	-0.346	-0.2312	-0.4578	-0.6745	-0.1371	-0.3496	-0.3567	-0.4965	-0.4216	-0.3736
Z004E0177	-0.5	-0.06791	-0.4741	-0.3554	-0.07628	-0.1698	-0.4623	-0.3417	-0.3235	-0.232
Z004E0178	0.6246	0.4818	0.6086	0.05093	0.6964	0.5765	0.3659	0.3562	0.4061	0.4351
Z004E0179	-0.782	-0.4187	-0.5042	-0.3767	-0.3199	-0.1381	-0.2392	-0.2212	-0.3155	-0.2027
Z004E0180	0.2048	-0.03752	0.2572	0.3408	0.02636	0.5125	0.2753	0.1504	0.1999	0.04785
Z004E0181	0.2886	0.8261	0.752	0.8422	0.8583	0.7601	0.5671	0.62	0.5639	0.4729
Z004E0182	0.1709	-0.3164	-0.2848	-0.4918	-0.8795	-0.291	-0.3049	-0.1899	-0.2427	-0.1374
Z004E0183	-0.3318	-0.1327	-0.08045	-0.2771	-0.4647	-0.14	-0.2147	-0.3406	-0.2975	-0.4245
Z004E0184	-1.0547	-1.097	-0.638	-1.0847	-0.7362	-0.8672	-0.8734	-0.8686	-0.8906	-0.7161
Z004E0185	-0.2051	-0.3043	-0.2107	-0.233	-0.136	0.02798	-0.1564	-0.07753	-0.05946	-0.2311
Z004E0186	0.1688	0.424	-0.00663	0.5488	0.7672	0.02937	0.2407	0.2713	0.2514	0.2505
Z004E0187	0.1215	0.4625	0.05467	0.3151	0.4331	0.4269	0.2234	0.2625	0.3071	0.1317
Z004E0188	-0.07723	0.4678	0.1116	0.01239	0.3074	0.3863	0.1609	0.1404	0.2146	0.06353
Z004E0189	-0.3331	-0.1584	-0.3725	-0.08574	0.00392	-0.4499	-0.2195	-0.2478	-0.1666	-0.01827
Z004E0190	-0.4977	-0.2629	-0.207	0.3016	-0.2393	0.1824	0.05051	0.000132	-0.00467	0.1409
Z004E0191	-0.8675	-1.1953	-1.2085	-0.858	-0.9852	-0.7632	-1.0025	-0.9528	-0.999	-1.0875
Z004E0192	0.1263	0.05023	-0.2025	-0.2012	-0.4276	-0.1938	-0.1982	-0.1479	-0.1159	-0.2339
Z004E0193	0.2844	0.3183	0.4491	0.4605	0.1071	0.3911	0.3204	0.2425	0.318	0.4288
Z004E0194	-0.1482	-0.2527	-0.3702	-0.4133	-0.6023	-0.3133	-0.1849	-0.3203	-0.2332	-0.3344
Z004E0195	-0.5909	-0.5632	-0.7773	-0.8255	-0.1799	-0.8318	-0.6007	-0.4516	-0.486	-0.4117
Z004E0196	-0.1903	-0.1118	-0.1077	-0.2422	-0.09458	-0.06171	-0.1517	-0.1317	-0.1766	-0.05974
Z004E0197	0.6891	0.1725	0.07773	0.5841	0.5145	0.1811	0.233	0.2788	0.283	0.09497
Z004E0198	1.4379	1.5365	1.5019	1.2126	1.8499	1.5268	1.2333	1.2192	1.19	1.2777
Z004E0199	0.00305	-0.133	0.1186	0.1123	-0.3741	0.125	0.01722	-0.1057	-0.1242	0.01732
Z004E0200	0.5155	0.3397	0.5037	0.2613	0.4112	0.3578	0.2723	0.3447	0.3477	0.4948
Z005E0001	0.975	1.1965	0.9942	0.9336	1.1617	0.7462	0.8752	0.9812	1.1171	1.0606
Z005E0003	-0.3921	-0.3977	-0.2602	-0.2131	-0.1834	-0.4304	-0.2512	-0.2026	-0.2461	-0.2093
Z005E0004	0.3098	0.1829	0.1529	0.4129	0.2888	0.3648	0.2716	0.3013	0.2682	0.3991
Z005E0005	1.3938	1.7652	1.4578	1.672	1.4059	1.626	1.4632	1.476	1.5846	1.5459
Z005E0006	0.6025	0.261	0.5531	0.9743	0.6246	0.5023	0.6183	0.6865	0.6812	0.8442
Z005E0007	0.3552	0.3337	0.7055	0.6091	0.352	0.6636	0.4946	0.3761	0.3564	0.3308
Z005E0008	0.1409	-0.06364	0.1316	0.1757	-0.03519	0.1325	0.08846	0.1145	-0.06386	0.05764
Z005E0009	-0.00622	-0.03887	0.2464	-0.1733	-0.1666	0.1801	-0.07614	0.02378	0.06568	-0.1846
Z005E0010	-0.2042	-0.3286	-0.3668	-0.03889	-0.3842	-0.118	-0.148	-0.2244	-0.223	-0.07712
Z005E0011	0.8447	0.7754	1.1458	0.8317	0.6891	0.5334	0.6417	0.6331	0.6846	0.7006
Z005E0012	0.3873	0.4541	0.5656	0.1955	0.1477	0.4811	0.3966	0.3581	0.2135	0.2886
Z005E0013	-0.1649	-0.2487	0.1558	0.006281	-0.1862	-0.1628	-0.1032	-0.1759	-0.09036	-0.1194
Z005E0014	0.8058	0.7301	0.2628	0.7586	0.6674	0.7222	0.5703	0.627	0.4962	0.6142
Z005E0015	-0.3173	-0.6671	-0.7202	-0.4143	-0.3778	-0.6884	-0.296	-0.4595	-0.3352	-0.3349
Z005E0016	-0.1807	-0.6306	-0.3436	-0.1374	-0.2641	-0.3421	-0.2003	-0.2387	-0.292	-0.3105
Z005E0017	-0.2961	-0.4529	-0.5664	-0.2997	-0.1969	-0.3972	-0.3043	-0.2036	-0.3647	-0.05347
Z005E0018	0.5669	0.7167	0.2076	0.4064	0.2893	0.5773	0.3927	0.352	0.3883	0.4328
Z005E0019	-0.1607	-0.1355	-0.00042	-0.02831	-0.1742	0.04123	-0.197	-0.1862	-0.08025	-0.04005
Z005E0020	1.0097	1.0864	0.7771	0.605	1.0647	1.2001	0.9772	1.0042	0.9364	0.983
Z005E0021	0.2757	0.3503	0.3193	0.6617	0.4895	0.346	0.3276	0.2308	0.2405	0.3425
Z005E0022	-0.09897	-0.3599	-0.3179	-0.07872	-0.172	-0.3619	-0.2809	-0.2212	-0.3193	-0.2581
Z005E0023	-0.1253	-0.225	0.1926	0.08432	-0.4345	-0.3132	-0.2212	-0.1438	-0.1724	-0.2234
Z005E0024	1.2797	1.4983	1.5118	1.2001	1.4879	1.1204	1.3004	1.2819	1.2851	1.2136
Z005E0025	0.4905	0.2567	0.4095	0.6344	0.408	0.2443	0.3631	0.3361	0.4206	0.2696
Z005E0027	0.3249	0.491	0.4881	0.3249	0.4107	0.4966	0.3278	0.4197	0.3942	0.2684
Z005E0028	-0.3034	-0.5213	-0.3721	-0.1524	0.05248	-0.1709	-0.3116	-0.2331	-0.197	-0.3731
Z005E0029	0.4492	0.4877	0.4632	0.6052	0.2668	0.4805	0.4305	0.3667	0.2817	0.4935
Z005E0032	-0.0092	-0.01911	-0.3683	-0.143	-0.1016	-0.1439	0.02635	-0.1158	-0.04728	0.09848
Z005E0033	-0.1212	0.01221	0.01621	-0.1689	-0.07599	-0.08992	-0.02998	-0.04456	-0.09014	-0.00878
Z005E0034	-0.2662	-0.2507	-0.4697	-0.4269	-0.1277	-0.03007	-0.1692	-0.249	-0.2053	-0.1196
Z005E0035	0.1783	0.03609	0.3274	0.1132	0.2595	0.3142	0.1773	0.2146	0.09693	0.181
Z005E0036	-0.791	-0.7153	-0.9598	-0.9934	-1.2502	-0.6939	-0.9713	-0.844	-0.951	-0.9159
Z005E0037	0.5083	0.4853	0.8304	0.525	0.5968	0.6552	0.5025	0.5648	0.5312	0.5764
Z005E0038	-0.7728	-0.7258	-0.7929	-0.6764	-0.7621	-0.7524	-0.7988	-0.8272	-0.8004	-0.71
Z005E0039	-0.05138	-0.2016	-0.3732	0.02917	0.05069	0.03901	-0.1655	-0.02751	-0.1277	-0.08394
Z005E0040	-0.7925	-0.6101	-0.7124	-0.4699	-0.5938	-0.8758	-0.6441	-0.7403	-0.7336	-0.7516
Z005E0042	0.6014	0.1424	0.8451	0.7409	0.3334	0.3542	0.4501	0.5401	0.366	0.4771
Z005E0043	-0.5371	-0.4984	-0.2966	-0.5453	-0.4698	-0.7582	-0.5409	-0.3981	-0.5438	-0.4439
Z005E0044	0.5721	0.7524	0.2554	0.6956	0.7813	0.5089	0.594	0.5511	0.5701	0.57
Z005E0045	-0.2989	-0.2251	-0.05292	0.007984	-0.2979	-0.1219	-0.06298	-0.1446	-0.1532	-0.1741
Z005E0046	-0.9631	-0.7696	-0.6331	-0.5632	-0.806	-0.9413	-0.71	-0.7227	-0.7828	-0.8201
Z005E0047	0.7349	0.8207	0.7132	0.8177	0.783	0.7472	0.6987	0.6724	0.7011	0.6903
Z005E0048	0.3625	0.1805	0.0949	0.08682	0.2967	0.381	0.2525	0.2484	0.341	0.1685
Z005E0049	0.5732	0.3652	0.7674	0.5901	0.4451	0.5188	0.4606	0.3878	0.4451	0.4094
Z005E0050	-0.0013	0.1763	-0.2789	0.1689	0.09564	-0.00839	-0.09061	0.04659	0.04921	-0.08076
Z005E0051	0.425	0.5391	0.2605	0.2183	0.3275	0.6418	0.3041	0.3984	0.3897	0.4172
Z005E0052	-0.5158	-0.581	-0.08388	-0.6764	-0.5206	-0.3457	-0.411	-0.4807	-0.4896	-0.513
Z005E0053	-1.4726	-1.542	-1.474	-1.5885	-1.3109	-1.3042	-1.2825	-1.3813	-1.3541	-1.4268
Z005E0054	-1.7811	-1.4598	-1.923	-1.8674	-1.7801	-1.6542	-1.6226	-1.6721	-1.5434	-1.6171
Z005E0055	0.0109	-0.2776	-0.1735	0.04301	-0.2307	-0.3173	-0.2307	-0.2872	-0.2093	-0.1227
Z005E0056	-0.1728	0.2911	-0.3488	0.388	-0.2681	0.1585	0.07029	0.01635	0.06904	-0.01895
Z005E0057	-0.4658	-0.6644	-0.4451	-0.7041	-0.5792	-0.7513	-0.5034	-0.636	-0.5041	-0.476
Z005E0058	-0.2811	-0.5738	-0.4193	-0.1076	-0.4317	-0.4385	-0.3553	-0.3784	-0.3355	-0.2279
Z005E0059	-0.4298	-0.463	-0.125	-0.08984	-0.3982	-0.3041	-0.1665	-0.1655	-0.2584	-0.3585
Z005E0060	-0.7493	-0.447	-0.3507	-0.4458	-0.682	-0.5752	-0.6084	-0.6346	-0.5297	-0.6062
Z005E0061	-0.03536	-0.2051	0.137	0.1173	0.3128	0.138	-0.0254	0.09558	-0.0296	0.1209
Z005E0062	-0.4331	-0.1965	-0.4473	-0.1683	-0.2936	-0.2696	-0.3701	-0.3571	-0.332	-0.3465
Z005E0063	-0.8332	-0.8309	-0.9749	-0.9257	-0.7467	-0.8408	-0.7688	-0.7752	-0.8291	-0.9325
Z005E0064	-0.125	-0.08998	0.1218	-0.1234	-0.2029	0.1481	-0.167	-0.09972	-0.1311	-0.04532
Z005E0066	-0.1635	-0.3042	0.1708	-0.2708	-0.1191	-0.1626	-0.2698	-0.07134	-0.05249	0.05332
Z005E0067	-0.2867	-0.2197	-0.1662	-0.1789	0.2281	0.07773	-0.02612	-0.00199	0.09139	-0.05018
Z005E0068	0.1408	0.2541	0.3108	0.3616	0.01314	-0.01227	0.1424	0.1936	0.2473	0.02536
Z005E0069	0.05509	0.1019	0.1655	-0.2363	0.0678	0.2134	-0.00279	-0.08504	-0.0194	-0.03381
Z005E0070	0.6251	0.5697	0.5102	0.2716	0.7309	0.5294	0.5567	0.4337	0.4897	0.5958
Z005E0071	-0.2039	-0.4521	-0.1138	-0.3353	-0.3044	-0.04859	-0.1819	-0.2137	-0.2734	-0.2344
Z005E0072	0.1881	0.3566	0.03387	0.5799	0.1343	0.1206	0.1954	0.2741	0.3047	0.1935
Z005E0073	0.09144	0.242	-0.2819	-0.2257	-0.1653	-0.02209	-0.2369	-0.118	-0.07779	-0.09235
Z005E0074	-0.1652	0.09932	-0.09424	-0.2993	-0.07522	-0.2642	-0.2178	-0.06885	-0.225	0.01186
Z005E0075	0.3676	0.5814	0.6421	0.22	0.4593	0.2783	0.3775	0.3249	0.3199	0.3049
Z005E0076	-0.2448	-0.5373	-0.6583	-0.02845	-0.576	-0.3318	-0.2329	-0.3312	-0.2891	-0.1366
Z005E0077	0.06612	-0.1086	-0.5378	0.2803	-0.0399	0.1433	0.01362	0.07304	-0.06453	-0.1083
Z005E0078	-0.3487	-0.5716	-0.2452	-0.01082	-0.2723	-0.3823	-0.3427	-0.1769	-0.4064	-0.3279
Z005E0079	-0.5786	-0.3041	-0.4548	-0.2287	-0.4795	-0.264	-0.3864	-0.3863	-0.4202	-0.44
Z005E0080	-0.08883	0.2545	-0.04103	-0.01348	0.1116	-0.04905	0.0543	0.03799	0.04711	-0.00298
Z005E0081	0.2097	0.3173	0.4354	0.5425	0.3402	0.595	0.3086	0.2994	0.2644	0.5309
Z005E0082	-0.3275	-0.4127	-0.4264	-0.6053	-0.3165	-0.6774	-0.4267	-0.3682	-0.3602	-0.277
Z005E0083	-0.1199	-0.01949	-0.05308	0.1079	-0.1082	0.0659	-0.09684	-0.125	-0.03485	-0.03588
Z005E0084	-0.8099	-0.8408	-0.9738	-0.6697	-1.0713	-0.7868	-0.8531	-0.8856	-0.8253	-0.7593
Z005E0085	0.014	0.2498	0.3226	0.1796	0.01553	-0.1529	-0.00837	0.09342	-0.05877	0.1254
Z005E0087	-0.2177	-0.2822	-0.2107	-0.3111	-0.2984	-0.2102	-0.1154	-0.1212	-0.2236	-0.1519
Z005E0088	-1.204	-0.9692	-1.1567	-1.6015	-1.1771	-1.274	-1.1064	-1.153	-1.0102	-1.187
Z005E0089	0.2914	-0.06897	0.07227	0.4402	0.3323	0.2692	0.2338	0.1433	0.1872	0.1643
Z005E0090	0.08896	-0.04092	0.2407	0.007199	0.2043	0.2475	0.04823	0.139	0.02678	0.1676
Z005E0091	-0.1466	-0.1527	0.1484	-0.2237	0.002451	0.1049	0.05173	-0.1292	0.02428	-0.01962
Z005E0092	-0.2696	-0.4786	-0.504	-0.2457	-0.3187	-0.3183	-0.279	-0.2626	-0.363	-0.229
Z005E0093	-0.3329	-0.4507	-0.2722	-0.3951	-0.4323	-0.41	-0.2546	-0.2458	-0.3709	-0.41
Z005E0094	0.1922	0.1666	0.006014	0.01129	0.1833	0.2333	0.1878	0.01307	0.1963	0.06024
Z005E0095	-0.2655	-0.5095	-0.2628	-0.1456	-0.1735	-0.289	-0.2344	-0.1783	-0.1798	-0.262
Z005E0096	0.3784	0.3386	0.2141	0.4147	0.3439	0.1283	0.3642	0.2906	0.3039	0.3689
Z005E0097	0.5997	0.6331	0.7201	0.3125	0.5478	0.5938	0.571	0.5065	0.5353	0.6011
Z005E0098	-0.1444	-0.2367	-0.3611	-0.2859	-0.1888	-0.3099	-0.06574	-0.06954	-0.08019	0.008789
Z005E0099	-0.241	-0.4702	-0.562	-0.07891	-0.43	0.07416	-0.2654	-0.2309	-0.1575	-0.1212
Z005E0100	0.3721	0.2249	0.5734	0.2025	0.4192	0.371	0.451	0.3741	0.3452	0.4091
Z005E0101	0.2557	0.183	0.1753	0.465	0.3188	0.331	0.172	0.1826	0.1684	0.2474
Z005E0102	-0.2965	-0.6306	-0.3377	-0.6448	-0.6767	-0.489	-0.513	-0.3808	-0.3819	-0.5188
Z005E0103	-0.3268	-0.2474	-0.468	-0.5303	-0.5306	-0.1672	-0.3656	-0.3491	-0.1955	-0.2268
Z005E0104	0.2367	0.3514	0.3814	0.3727	0.3534	0.1485	0.2389	0.3454	0.2513	0.1534
Z005E0105	0.7519	0.6311	1.0058	0.694	0.6483	0.5111	0.6598	0.5911	0.7009	0.7084
Z005E0106	1.3138	1.6656	1.4056	1.1698	1.4498	1.2263	1.4155	1.4759	1.3545	1.3978
Z005E0107	-0.1973	-0.4752	-0.3252	-0.08245	-0.357	-0.3756	-0.3008	-0.3045	-0.2918	-0.4038
Z005E0108	0.7384	0.7871	0.4885	0.8751	0.6564	0.7565	0.6121	0.756	0.7577	0.5745
Z005E0109	0.2335	-0.1725	0.341	0.3384	0.3039	0.1329	0.01706	0.08128	0.1337	0.07896
Z005E0110	-0.6098	-0.5662	-0.341	-0.3534	-0.3856	-0.6717	-0.4209	-0.3872	-0.3554	-0.5595
Z005E0111	0.3757	0.3928	0.6168	0.6704	0.5247	0.6078	0.5356	0.4125	0.4301	0.5179
Z005E0112	1.0648	1.4919	1.2798	0.8696	0.8958	1.306	1.1143	1.0539	1.0008	1.1006
Z005E0113	-0.6474	-0.8859	-0.8306	-0.9537	-0.4937	-0.5997	-0.6261	-0.6496	-0.7777	-0.7059
Z005E0114	0.5331	0.1661	0.418	0.554	0.5449	0.2339	0.3076	0.4675	0.4376	0.3246
Z005E0115	0.3672	0.3677	0.2158	0.5557	0.48	0.1336	0.4439	0.2729	0.3507	0.2697
Z005E0116	-0.9101	-0.9811	-0.9636	-0.4071	-0.7366	-0.8194	-0.7238	-0.6518	-0.5866	-0.7065
Z005E0117	0.2298	-0.01563	0.6451	0.3342	-0.06533	0.1034	0.1541	0.152	0.1259	0.03977
Z005E0118	0.4563	0.2951	0.6436	0.138	0.1973	0.5409	0.3941	0.4965	0.5131	0.3617
Z005E0119	-0.4949	-0.2398	0.02414	-0.4198	-0.2889	-0.4868	-0.3425	-0.4207	-0.2253	-0.1588
Z005E0120	-0.5449	-0.439	-0.8337	-0.2707	-0.689	-0.5437	-0.4659	-0.5019	-0.4847	-0.5192
Z005E0121	0.849	0.8252	1.0432	0.7406	0.8627	0.7975	0.883	0.8982	0.7821	0.916
Z005E0122	-0.3994	-0.00461	-0.1155	-0.04567	-0.16	-0.3504	-0.1846	-0.2976	-0.2339	-0.3836
Z005E0123	-0.572	-0.6516	-0.5298	-0.846	-0.8046	-0.3591	-0.4561	-0.4136	-0.4368	-0.4526
Z005E0124	0.04147	-0.1384	-0.2281	0.04198	0.002728	-0.0308	0.1406	0.01115	0.07921	-0.02298
Z005E0125	-0.1038	0.1781	0.31	0.00237	-0.07242	0.1026	-0.158	0.02058	-0.04067	-0.03905
Z005E0126	-0.672	-0.6722	-0.4379	-0.7356	-0.458	-0.2982	-0.3693	-0.4061	-0.4269	-0.4419
Z005E0127	0.1212	0.2118	0.02418	0.3019	0.2312	0.09413	0.1534	0.2103	0.142	0.1679
Z005E0128	0.9714	1.236	1.312	0.8043	1.0208	0.9756	1.0277	1.0622	1.097	1.1506
Z005E0129	-0.7973	-0.8187	-0.8131	-0.9568	-0.8452	-0.5207	-0.8206	-0.6829	-0.7725	-0.7702
Z005E0130	-0.3502	-0.278	-0.54	-0.193	-0.4409	-0.6836	-0.4857	-0.4942	-0.5329	-0.4952
Z005E0131	0.6418	0.2913	0.5282	0.1862	0.325	0.3012	0.3932	0.3785	0.5197	0.4261
Z005E0133	0.626	0.7781	0.9515	0.486	0.7587	0.7269	0.7984	0.7858	0.717	0.6658
Z005E0134	0.6489	0.1397	0.4602	0.2827	0.4883	0.2539	0.3455	0.4366	0.3765	0.3972
Z005E0135	0.8662	1.0688	0.8279	0.9722	0.784	0.7985	0.8737	0.831	0.8948	0.9221
Z005E0136	-0.375	-0.1787	-0.5072	-0.5343	0.01957	-0.4105	-0.1717	-0.2223	-0.3337	-0.2748
Z005E0137	-0.5036	-0.4212	-0.2822	-0.187	-0.3255	-0.4373	-0.2436	-0.2897	-0.3193	-0.3219
Z005E0138	-0.1899	-0.05819	-0.09514	-0.1718	-0.2193	-0.1416	-0.2377	-0.1654	-0.1795	-0.3114
Z005E0139	0.6136	0.6806	0.3087	0.6552	0.597	0.5226	0.4355	0.345	0.3856	0.4561
Z005E0141	-0.4905	-0.07948	-0.7195	-0.378	-0.3443	-0.1551	-0.2684	-0.2271	-0.3849	-0.3187
Z005E0142	-0.1863	-0.2157	-0.5344	-0.578	-0.057	-0.2509	-0.3839	-0.2489	-0.2174	-0.3289
Z005E0143	0.6813	0.8146	1.1457	0.8353	0.6525	0.8632	0.6842	0.7029	0.576	0.7598
Z005E0144	-0.7785	-0.4151	-0.5246	-0.4425	-0.6422	-0.5756	-0.6738	-0.7248	-0.6435	-0.6397
Z005E0145	0.7223	0.3709	0.1627	0.3421	0.5118	0.6474	0.5036	0.464	0.4766	0.3777
Z005E0146	0.5438	0.477	1.0164	0.4107	0.5958	0.7852	0.7152	0.6243	0.5114	0.581
Z005E0147	0.2436	-0.02571	0.1552	0.1209	0.3488	0.3031	0.138	0.06792	0.2337	0.08967
Z005E0148	0.01584	-0.1945	0.06094	0.1197	-0.02459	0.08021	-0.1029	-0.07718	-0.01709	0.01645
Z005E0149	0.9495	0.7205	0.7341	0.5535	0.8344	0.6879	0.7543	0.8679	0.8129	0.8854
Z005E0150	-0.1153	-0.05397	-0.4351	0.06468	0.02265	-0.2952	-0.07852	-0.09481	-0.0732	-0.09603
Z005E0151	0.2508	0.2981	0.1257	0.04418	0.1692	-0.02468	0.1747	0.168	0.1317	0.1015
Z005E0152	-0.6706	-0.5129	-0.7625	-0.915	-0.7143	-0.6696	-0.6274	-0.6019	-0.5195	-0.509
Z005E0153	0.8122	0.8413	0.3198	0.6045	1.1329	0.868	0.7748	0.7758	0.8934	0.8389
Z005E0154	-0.1891	-0.2342	-0.2969	-0.3316	-0.1525	-0.3797	-0.2349	-0.2393	-0.237	-0.2252
Z005E0155	-0.4431	-0.3552	-0.4169	-0.5837	-0.3353	-0.3393	-0.4554	-0.4647	-0.5705	-0.5606
Z005E0156	1.7917	1.6792	1.8677	1.9579	1.6157	1.7131	1.4787	1.5846	1.5566	1.5229
Z005E0157	0.8082	1.1178	0.5828	1.2754	0.983	0.6937	0.8499	0.8307	0.8698	0.8629
Z005E0158	-0.9582	-0.7158	-0.8296	-1.3051	-0.8716	-0.88	-0.8396	-0.9272	-0.8947	-0.8819
Z005E0159	0.2424	0.3022	-0.1953	0.1882	0.313	0.2645	0.1201	0.1766	0.0949	0.1885
Z005E0160	-1.6262	-1.8649	-1.9305	-1.6514	-1.5035	-1.347	-1.4439	-1.3424	-1.4332	-1.4485
Z005E0161	0.1068	0.2292	0.5618	0.06914	0.1612	0.2116	0.1336	0.23	0.2432	0.2542
Z005E0162	0.05197	0.1642	0.09185	-0.2264	0.1382	0.08708	-0.05216	-0.09636	-0.04989	0.01916
Z005E0163	-0.08679	0.1462	-0.2172	0.04652	-0.1394	-0.3126	-0.09066	-0.1483	-0.03492	-0.02439
Z005E0164	-0.3266	-0.3197	-0.4141	-0.4664	-0.5995	-0.4022	-0.4697	-0.5015	-0.4032	-0.4008
Z005E0165	0.2067	0.2616	0.5429	0.249	0.409	0.2887	0.3374	0.2892	0.2451	0.4244
Z005E0166	-0.805	-0.6089	-1.0997	-1.1005	-0.8265	-1.0345	-0.8108	-0.8304	-0.9282	-0.8572
Z005E0167	-0.1445	0.02983	-0.0347	-0.51	-0.2996	-0.3136	-0.2194	-0.2909	-0.2593	-0.1786
Z005E0168	-0.0627	-0.00095	-0.2201	-0.1046	-0.06731	0.1306	-0.1332	-0.03375	-0.1144	-0.1493
Z005E0169	0.5096	0.5986	0.9473	0.3888	0.601	0.2943	0.5006	0.5124	0.5625	0.5493
Z005E0170	-0.45	-0.3514	-0.00776	-0.1368	-0.00573	-0.08858	-0.111	-0.2149	-0.1654	-0.1552
Z005E0171	-0.4119	-0.326	-0.5231	-0.7018	-0.3377	-0.4155	-0.4333	-0.4904	-0.5203	-0.487
Z005E0172	0.3766	0.4447	0.5276	0.4898	0.2938	0.3565	0.4116	0.3956	0.4679	0.2821
Z005E0173	-0.2046	-0.1089	-0.3807	-0.6604	-0.1723	-0.1273	-0.3041	-0.2446	-0.2865	-0.445
Z005E0174	-0.0625	-0.1076	-0.02323	-0.2451	-0.3597	-0.2607	-0.1054	-0.2722	-0.2192	-0.2404
Z005E0175	0.09099	0.2333	-0.06799	-0.07719	0.05036	-0.04923	0.1106	0.1428	0.002687	0.1213
Z005E0176	0.2984	0.1981	0.2706	0.0974	0.2706	0.1159	0.3464	0.212	0.1822	0.1667
Z005E0178	-0.2579	-0.4093	-0.2618	-0.02542	-0.1764	-0.349	-0.219	-0.2633	-0.186	-0.1659
Z005E0179	-1.0787	-1.0617	-0.6632	-0.8405	-0.938	-0.7045	-0.8751	-0.9453	-0.9472	-0.8568
Z005E0180	0.257	0.2156	-0.1024	0.366	0.2243	0.07959	0.06891	-0.0538	0.09373	0.02109
Z005E0181	-0.1154	-0.2762	0.04214	-0.4827	-0.3105	-0.1786	-0.3428	-0.3197	-0.2126	-0.3109
Z005E0182	-0.2394	0.03844	-0.4739	-0.3747	-0.2103	-0.3191	-0.2103	-0.05745	-0.2235	-0.1742
Z005E0183	0.5453	0.3722	-0.08204	0.5497	0.4595	0.7807	0.5651	0.5656	0.5637	0.5267
Z005E0184	-0.4974	-0.8446	-0.6995	-0.7415	-0.8413	-0.3315	-0.47	-0.6012	-0.6159	-0.6242
Z005E0185	0.6776	0.8153	0.8672	0.7805	0.6623	0.3539	0.6234	0.5901	0.6158	0.5103
Z005E0186	0.2619	0.3028	0.3744	-0.01969	0.2486	-0.06046	0.07467	0.0917	0.06623	0.09792
Z005E0187	0.3541	0.4212	-0.00799	0.2102	0.179	0.218	0.3572	0.3428	0.2662	0.1146
Z005E0189	-0.327	-0.00206	-0.08536	0.01454	-0.1988	-0.4235	-0.3553	-0.2298	-0.1293	-0.2601
Z005E0190	-0.5692	-0.5563	-0.9387	-0.581	-0.4422	-0.5462	-0.4271	-0.3579	-0.449	-0.4206
Z005E0191	-0.7564	-0.7962	-0.9213	-0.6084	-0.7915	-0.6097	-0.7711	-0.8161	-0.7546	-0.7953
Z005E0192	0.4116	0.02657	0.3956	0.3241	0.4681	0.1345	0.3547	0.2827	0.3883	0.3459
Z005E0193	0.08642	-0.08734	0.1724	0.1051	-0.1342	0.2325	0.04676	0.1017	0.2214	0.03615
Z005E0195	0.6271	0.8427	0.7557	0.491	0.6511	0.8141	0.723	0.7181	0.667	0.7605
Z005E0196	-0.08662	-0.2076	0.2515	-0.2103	-0.04681	-0.1681	-0.07664	-0.1103	0.02582	-0.08468
Z005E0197	-0.5781	-0.586	-0.8461	-0.5072	-0.4295	-0.5448	-0.5008	-0.582	-0.4566	-0.5839
Z005E0198	-0.3054	-0.07744	0.06391	-0.1333	-0.4187	-0.1637	-0.2838	-0.2608	-0.3889	-0.3915
Z005E0199	-0.4682	-0.2205	-0.5159	-0.5421	-0.109	-0.3382	-0.189	-0.2223	-0.3168	-0.1245
Z006E0001	0.508	-0.1583	0.1748	0.07753	0.1389	0.04579	0.1762	-0.02981	0.1382	-0.05574
Z006E0002	0.2194	-0.06245	0.2259	0.3108	0.6262	0.2978	0.1888	0.2245	0.2979	0.1577
Z006E0003	-0.7139	-0.3111	-0.6626	-0.7565	-1.0038	-0.6152	-0.6076	-0.7797	-0.5324	-0.5202
Z006E0005	-0.1594	-0.2636	0.05377	-0.2787	-0.01795	0.02757	0.02447	-0.06937	-0.1233	0.1745
Z006E0006	0.8473	0.2929	0.5909	0.9276	0.2188	0.524	0.3561	0.5467	0.4282	0.5822
Z006E0007	-1.2576	-1.3793	-0.9831	-1.1941	-1.1758	-1.0775	-1.2513	-1.0285	-1.2305	-0.9263
Z006E0008	1.1869	1.1514	1.0653	1.0198	1.5197	1.0271	0.8956	1.0785	1.1104	1.1769
Z006E0009	0.9977	0.7288	0.984	0.8973	0.8943	0.9031	0.7085	0.8421	1.0563	0.6761
Z006E0010	0.1716	-0.1023	0.01438	0.1347	-0.09325	0.0891	-0.02428	-0.0303	0.1239	0.06993
Z006E0011	0.2322	-0.06851	-0.01338	-0.1425	-0.2214	0.05888	0.1895	0.0894	0.1532	0.2076
Z006E0012	-0.3644	-0.7292	-0.5106	-0.9274	-0.4816	-0.4142	-0.5778	-0.2619	-0.5013	-0.3576
Z006E0013	-0.6093	-0.2251	-0.3743	-0.5214	-0.257	-0.4391	-0.3242	-0.3985	-0.5211	-0.3103
Z006E0014	0.2742	0.08133	-0.3084	-0.08813	-0.6061	-0.2094	-0.1985	-0.09641	-0.2116	-0.04124
Z006E0015	-1.3865	-0.6284	-0.9562	-0.5759	-1.0497	-0.9143	-0.8472	-0.9622	-0.9373	-1.221
Z006E0016	-0.1007	-0.05064	-0.1538	-0.4726	-0.3371	-0.269	-0.1862	-0.3179	-0.3547	-0.3516
Z006E0017	0.3422	0.3505	0.3127	0.4116	0.4895	0.2202	0.1275	0.3289	0.1857	0.1933
Z006E0018	-0.2336	-0.7348	-0.6357	-0.9136	-0.721	-0.5653	-0.5212	-0.6639	-0.5063	-0.5
Z006E0020	0.2059	0.7126	0.2744	0.1875	0.02201	0.2774	0.2021	0.3857	0.357	0.3419
Z006E0023	0.2272	0.03205	0.1957	0.5967	0.4243	0.2259	0.2239	0.2526	0.3001	0.2841
Z006E0024	-0.2923	0.1965	0.1183	0.08404	-0.1478	0.01707	0.04585	-0.03964	0.09043	-0.2088
Z006E0025	-0.1439	0.1304	-0.1283	0.1986	-0.292	-0.1513	0.01256	-0.1306	-0.06293	-0.04699
Z006E0026	0.1696	-0.2402	0.1172	0.2025	-0.09585	0.05247	0.1312	0.02067	0.1839	0.2197
Z006E0027	0.168	-0.115	0.03011	-0.2057	-0.07948	0.07412	-0.07156	0.1213	-0.05449	-0.07609
Z006E0028	-0.5694	-0.104	-0.5026	-0.3241	-0.3392	-0.3981	-0.3885	-0.567	-0.4693	-0.5386
Z006E0029	-0.5036	-0.5877	-0.2142	-0.158	-0.06201	-0.2992	-0.3468	-0.3242	-0.04221	-0.1666
Z006E0031	-0.2726	-0.1071	-0.401	-0.3048	-0.421	-0.3686	-0.4394	-0.4198	-0.4959	-0.3806
Z006E0032	1.1175	1.3329	0.9252	0.8224	0.9282	0.9197	0.9815	0.9723	1.0448	0.7672
Z006E0033	-0.2337	-0.1606	-0.5198	-0.09276	-0.09645	-0.4268	-0.3705	-0.5253	-0.5984	-0.1774
Z006E0034	-0.4905	-0.6564	-0.438	-0.4358	-0.453	-0.4198	-0.4216	-0.3673	-0.1717	-0.4367
Z006E0035	-0.4391	-0.2327	-0.2912	-0.02907	0.209	-0.1919	-0.2202	-0.2012	-0.1061	-0.4054
Z006E0036	0.1477	-0.1609	0.1057	0.02207	-0.1134	0.06327	0.2263	0.1897	0.1165	0.1778
Z006E0037	-0.6224	-0.4412	-0.5516	-0.6226	-0.3943	-0.5821	-0.5691	-0.4854	-0.4585	-0.5703
Z006E0038	-0.04426	-0.2327	-0.1366	-0.1745	-0.2133	-0.1244	0.06314	-0.1366	-0.3246	-0.3656
Z006E0041	0.785	0.5874	0.4062	0.45	-0.00636	0.3021	0.2782	0.3753	0.2383	0.2646
Z006E0042	-0.1867	-0.3433	-0.3086	-0.4131	0.08607	-0.3068	-0.2601	-0.2228	-0.4641	-0.256
Z006E0043	0.4931	0.4253	0.5838	0.612	0.1571	0.4936	0.4214	0.5131	0.3524	0.5489
Z006E0044	1.1839	1.1767	1.3876	1.2435	1.6072	1.3654	1.4023	1.3404	1.2329	1.3404
Z006E0046	-0.4617	-0.1592	-0.213	-0.1042	-0.2541	-0.05457	-0.1075	-0.09243	-0.1843	-0.1605
Z006E0047	0.4672	0.4263	0.4922	0.6437	0.4665	0.5204	0.6736	0.6792	0.4797	0.3737
Z006E0048	-0.08595	0.5618	0.3477	0.4283	0.6347	0.3326	0.2429	0.189	0.4647	0.3405
Z006E0049	0.7847	0.2198	0.009032	0.3262	-0.2136	0.1761	0.09585	0.03972	0.2409	0.02825
Z006E0050	0.699	0.9255	0.8719	0.7562	1.2776	0.9504	0.9832	0.9557	1.0582	1.0058
Z006E0051	0.3872	0.8937	0.7782	0.9033	0.827	0.6741	0.8287	0.6736	0.7468	0.8293
Z006E0052	0.424	0.1621	0.2311	0.1789	0.5205	0.2734	0.3701	0.1489	0.06831	0.3645
Z006E0053	0.3601	0.0638	0.184	0.1089	0.1602	0.3273	0.1409	0.1701	0.06909	0.4039
Z006E0054	0.02753	0.3955	0.1819	-0.0234	0.3816	0.3101	0.1627	0.3474	0.2499	0.4865
Z006E0055	-0.3888	0.1125	-0.075	-0.01859	-0.2163	-0.2027	-0.01305	-0.04966	-0.05311	-0.1706
Z006E0056	0.00838	0.3304	0.18	-0.07137	0.4236	0.1182	0.1072	0.3133	0.0701	0.006313
Z006E0057	-0.3156	-0.6932	-0.2321	-0.1804	-0.4799	-0.4966	-0.3431	-0.269	-0.2547	-0.5158
Z006E0058	-0.2469	0.1642	-0.01547	-0.4553	-0.1308	-0.0249	0.1214	-0.00755	0.05184	-0.1271
Z006E0059	-0.1679	0.2034	-0.1446	-0.04771	-0.1827	-0.09445	0.01808	0.05861	0.04874	0.153
Z006E0060	-0.2056	-0.1828	0.09614	0.04252	0.1938	0.07512	-0.08372	0.01915	-0.05862	0.217
Z006E0061	-0.6609	-0.7273	-0.3945	-0.5104	-0.7	-0.5244	-0.504	-0.5693	-0.6354	-0.6758
Z006E0062	-0.9503	-0.1236	-0.3131	-0.2441	-0.1604	-0.3764	-0.2863	-0.3055	-0.5004	-0.4922
Z006E0063	0.01361	-0.4592	-0.2362	-0.1281	0.006274	-0.09923	-0.04683	0.001219	-0.0547	-0.2325
Z006E0065	0.1458	-0.2213	0.1121	0.06143	0.131	0.2395	0.2973	0.3225	0.2963	0.1054
Z006E0066	0.9162	0.3547	0.8241	0.5012	0.8945	0.6621	0.7932	0.7906	0.8889	0.7823
Z006E0068	0.4571	0.579	0.63	0.4795	0.7057	0.6212	0.697	0.6721	0.537	0.7279
Z006E0069	-0.08454	0.2517	0.2038	0.2166	0.126	0.1795	0.1423	0.305	0.009187	0.2067
Z006E0070	-0.1546	0.2822	-0.09493	0.4772	-0.2386	0.06281	0.05204	0.1127	-0.1266	0.07646
Z006E0071	0.2869	0.003475	0.2883	0.5584	0.2675	0.3394	0.2927	0.4542	0.4392	0.5738
Z006E0072	0.6247	0.93	0.5171	0.2634	0.1651	0.5114	0.2819	0.481	0.4755	0.2954
Z006E0073	-0.2491	-0.4138	-0.06979	0.1721	0.06667	-0.1348	-0.07863	-0.2686	-0.2085	0.001835
Z006E0074	-0.5738	-0.6011	-0.6258	-0.506	-0.4316	-0.429	-0.5138	-0.4463	-0.4045	-0.3863
Z006E0075	0.6786	0.1442	0.1697	0.08527	0.05148	0.2764	0.1926	0.2955	0.1119	0.4652
Z006E0076	-0.4918	-0.5038	-0.8648	-0.8722	-0.703	-0.7609	-0.6042	-0.8156	-0.7963	-0.7999
Z006E0077	0.6772	0.1739	0.4431	0.61	0.3298	0.5271	0.6165	0.4955	0.5367	0.4129
Z006E0078	-0.471	-0.7194	-0.3858	-0.5746	-0.545	-0.3633	-0.2634	-0.4018	-0.2162	-0.3231
Z006E0079	0.3384	0.3829	0.03249	-0.2546	0.06934	0.04177	0.1459	0.1061	0.08547	0.1388
Z006E0080	-0.08985	0.05496	-0.2448	-0.08957	0.1261	-0.1928	-0.206	-0.1882	-0.1858	-0.02333
Z006E0081	-0.01695	0.1307	0.4185	0.3352	0.4329	0.2459	0.2794	0.1909	0.258	0.3149
Z006E0082	0.6764	0.4714	0.3659	0.4776	0.5975	0.4641	0.5459	0.4104	0.3366	0.3773
Z006E0083	-0.7626	-0.327	-0.5327	-0.6522	-0.3374	-0.4076	-0.3968	-0.5342	-0.6251	-0.421
Z006E0084	0.6518	0.5486	0.4589	0.7107	0.8996	0.5545	0.4785	0.5295	0.4668	0.6416
Z006E0085	-0.3585	-0.5303	-0.3981	-0.1382	-0.3466	-0.1723	-0.3334	-0.2337	-0.2501	-0.3275
Z006E0086	-0.04271	-0.3727	-0.2889	-0.2011	0.1696	-0.3129	-0.09837	-0.3515	-0.2275	-0.1738
Z006E0087	0.1568	0.1558	-0.1765	-0.2551	-0.2175	-0.0617	-0.03384	-0.00078	0.0313	-0.1172
Z006E0088	0.4786	0.6541	0.6022	0.7538	0.8066	0.5578	0.6769	0.5231	0.6266	0.484
Z006E0089	-0.07884	-0.01457	-0.165	-0.449	-0.3056	-0.2231	-0.3869	-0.2683	-0.105	-0.3097
Z006E0090	-0.125	0.002538	-0.3077	-0.4048	-0.6104	-0.304	-0.4202	-0.1985	-0.3928	-0.2145
Z006E0091	0.3916	0.2895	0.4235	0.7677	0.8566	0.4749	0.4051	0.439	0.2913	0.3539
Z006E0092	-0.6281	-0.5026	-0.1312	-0.1244	-0.437	-0.2353	-0.01335	-0.405	-0.4122	-0.1167
Z006E0093	-0.1773	-0.1878	-0.1281	-0.5386	-0.3905	-0.08491	-0.02224	-0.1335	-0.2374	-0.04023
Z006E0094	-0.4916	-0.2347	-0.6222	-0.7359	-0.2253	-0.505	-0.6832	-0.6712	-0.7036	-0.4793
Z006E0095	1.5786	1.5423	1.4342	1.3834	1.414	1.374	1.2683	1.2538	1.1687	1.2229
Z006E0096	-1.2441	-0.6324	-0.911	-0.8624	-0.6785	-0.863	-0.8748	-0.8897	-0.7342	-0.8927
Z006E0097	-0.404	0.4538	-0.07283	-0.3681	0.4539	-0.04401	-0.1512	-0.03486	-0.0892	0.0892
Z006E0098	0.6672	1.1374	0.7029	0.877	1.1599	0.7797	0.8052	0.8714	0.895	0.8909
Z006E0099	-0.1919	-0.6428	-0.6314	-0.3951	-0.3332	-0.4883	-0.6766	-0.4085	-0.3488	-0.4215
Z006E0100	0.1158	-0.6082	-0.3414	-0.4469	-0.4765	-0.2247	-0.1359	-0.1421	-0.357	-0.4711
Z006E0101	0.8578	1.329	1.0806	1.3966	0.9576	0.9547	0.8927	1.036	0.972	0.7666
Z006E0102	-0.3601	-0.1875	-0.2177	-0.3481	-0.6454	-0.3777	-0.3323	-0.4227	-0.5157	-0.2452
Z006E0103	-0.1127	-0.2472	0.07096	0.4862	-0.3689	0.0199	0.014	0.08997	0.1894	-0.02312
Z006E0104	-0.5836	-0.6308	-0.6737	-0.4671	-0.6231	-0.5919	-0.6665	-0.5037	-0.7168	-0.8814
Z006E0105	-1.1035	-1.2068	-1.0042	-1.3043	-1.0261	-1.0169	-1.1121	-0.8796	-0.8835	-1.0588
Z006E0106	1.1154	0.8574	1.3018	1.2261	1.3731	1.0437	1.2798	1.2057	1.04	0.9574
Z006E0107	0.3005	0.2837	-0.03802	0.403	-0.02315	0.05538	0.08334	-0.01953	-0.05889	0.104
Z006E0108	-0.536	-0.3334	-0.1227	-0.5027	0.001977	-0.2869	-0.3103	-0.3788	-0.1784	-0.2837
Z006E0109	-0.7402	-0.5853	-0.8236	-0.9881	-0.7094	-0.9427	-0.8992	-0.9068	-0.7941	-0.7651
Z006E0110	0.3331	0.5843	0.4652	0.4414	0.3318	0.4063	0.2998	0.3246	0.3583	0.3708
Z006E0111	0.4227	0.5861	0.2128	0.07509	0.4445	0.2651	0.4134	0.2761	0.05253	0.1596
Z006E0112	-0.9609	-1.1559	-0.8568	-0.4444	-0.9434	-0.7861	-0.882	-0.8366	-0.796	-0.8976
Z006E0113	-0.04092	-0.3875	0.03778	-0.2323	0.04634	0.02484	-0.08302	0.1223	0.1697	-0.1113
Z006E0114	-0.5447	-0.2069	-0.5406	-0.4224	-0.5455	-0.4249	-0.3363	-0.4643	-0.5021	-0.3789
Z006E0115	0.562	-0.01267	0.3449	0.6757	0.2149	0.2752	0.3083	0.3442	0.293	0.3943
Z006E0116	-0.09982	0.1816	0.3506	0.2146	0.02286	0.259	0.4041	0.1728	0.3137	0.3578
Z006E0117	-0.02212	0.05547	0.001623	0.3502	-0.4946	-0.09091	-0.2617	-0.02189	-0.0105	0.01114
Z006E0118	0.5043	0.04378	-0.1104	0.02955	0.04517	-0.00918	0.03825	-0.01009	0.1012	0.04928
Z006E0119	0.08092	-0.34	-0.1182	-0.44	-0.4325	-0.1333	-0.04748	-0.2283	-0.318	-0.2705
Z006E0120	-0.2386	-0.6519	-0.4009	-0.5441	-0.4759	-0.4703	-0.3443	-0.4743	-0.4845	-0.5913
Z006E0121	-0.8197	-0.6584	-0.5393	-0.411	-0.6661	-0.47	-0.2849	-0.4506	-0.6705	-0.2737
Z006E0122	0.7234	0.8317	0.7483	0.803	0.3671	0.7358	0.7524	0.6507	0.6836	0.6615
Z006E0123	-0.0215	0.4494	0.104	0.1886	-0.177	0.1326	-0.09776	0.1926	0.266	0.1306
Z006E0124	0.1316	-0.1445	-0.1182	-0.1701	-0.3672	-0.2149	-0.1382	-0.1351	-0.3174	-0.3602
Z006E0125	-0.1756	-0.1008	-0.5085	-0.6185	-0.439	-0.4287	-0.4561	-0.4458	-0.4017	-0.3044
Z006E0126	-0.1589	0.6034	0.2884	-0.06793	0.043	0.2129	0.2404	0.07522	0.2781	0.1442
Z006E0128	-0.7609	-0.5099	-0.4488	-0.6518	-0.6966	-0.3576	-0.3785	-0.4462	-0.2622	-0.2516
Z006E0129	0.1748	0.1298	0.1672	0.1271	0.3144	0.06143	-0.04249	-0.06011	0.007202	0.1968
Z006E0133	-0.848	-0.2823	-0.5321	-0.01745	-0.6049	-0.4949	-0.5879	-0.5591	-0.5224	-0.5885
Z006E0134	0.5494	0.6643	0.4505	0.3352	0.4885	0.3991	0.3889	0.4044	0.3344	0.6415
Z006E0135	1.0745	0.5267	0.6713	1.1229	0.7191	0.7823	0.9036	0.7012	0.7692	0.7686
Z006E0136	1.1972	0.4091	0.6771	1.1445	0.7075	0.6291	0.6493	0.7649	0.7418	0.761
Z006E0137	-0.759	-1.2421	-1.0878	-0.8614	-1.4171	-1.0174	-0.9522	-0.975	-0.8834	-0.7789
Z006E0138	0.05357	-0.1928	-0.06627	0.1027	0.1905	0.07634	0.03719	0.05159	0.02761	0.09839
Z006E0139	0.1706	0.156	0.1625	0.3144	0.1906	0.1606	0.08017	0.2095	0.0731	-0.06561
Z006E0140	0.844	0.9928	0.7595	0.9014	0.933	0.7276	0.6885	0.7017	0.7033	0.5704
Z006E0141	-0.3799	-0.01247	-0.2059	0.1625	0.01107	-0.2206	-0.3219	-0.272	-0.1189	-0.4602
Z006E0142	-0.7194	-0.527	-0.4204	0.003418	-0.1923	-0.3092	-0.3498	-0.4027	-0.1515	-0.343
Z006E0143	-0.1447	0.111	-0.05471	-0.05885	0.05573	-0.07775	-0.01318	0.03353	-0.1625	-0.02737
Z006E0144	0.1222	0.3205	0.4101	0.2236	0.3706	0.5965	0.5982	0.5206	0.5621	0.3317
Z006E0145	-0.2323	-0.2558	0.0263	-0.07777	0.02294	-0.1879	-0.05545	-0.2307	-0.04241	-0.2526
Z006E0146	1.3209	0.7662	1.0507	1.0745	0.5923	0.9352	0.8728	0.9382	0.8725	1.1914
Z006E0147	-1.0044	-0.7548	-0.5773	-0.384	-0.812	-0.5001	-0.5372	-0.4527	-0.4884	-0.5336
Z006E0148	-0.1855	0.06206	0.03347	0.1321	-0.3688	-0.03431	-0.2026	-0.09003	0.02373	0.1309
Z006E0149	0.8453	0.4833	0.6606	0.9655	0.6011	0.5233	0.488	0.5306	0.3927	0.4207
Z006E0150	-0.2364	-0.1239	-0.05148	-0.06716	0.2568	-0.00645	0.04038	-0.03352	0.001097	-0.1007
Z006E0151	-1.3352	-1.0316	-0.8161	-1.1094	-1.1063	-0.9757	-0.8286	-1.051	-0.9374	-1.1021
Z006E0152	-0.05559	-0.1198	0.08227	0.1311	0.3609	0.1084	0.06657	0.1545	0.02314	-0.00636
Z006E0153	-0.05113	0.3675	-0.04973	-0.1521	-0.00961	-0.03797	0.1847	-0.1479	-0.2338	-0.113
Z006E0154	-0.1832	0.4902	0.07558	0.1102	-0.00728	0.1572	0.1028	0.1637	0.1233	0.2386
Z006E0155	0.9207	0.4858	0.8515	0.5838	0.7279	0.702	0.7214	0.5788	0.6946	0.6846
Z006E0156	-0.9701	-0.6255	-0.2977	-0.4577	0.06072	-0.2959	-0.1591	-0.2268	-0.4786	-0.4668
Z006E0157	-0.5702	-0.512	-0.4765	-0.6904	-0.8573	-0.5844	-0.635	-0.629	-0.6989	-0.5989
Z006E0158	-0.08922	-0.5559	-0.2834	0.1419	-0.3663	-0.1276	-0.2354	-0.1242	-0.3071	-0.00000241
Z006E0159	-0.3767	-0.553	-0.4627	-0.6204	-0.4891	-0.4266	-0.6045	-0.4996	-0.4794	-0.6013
Z006E0160	-0.7347	-0.3539	-0.5109	-0.5723	-0.3523	-0.4212	-0.43	-0.3287	-0.2589	-0.524
Z006E0161	0.1213	-0.01037	-0.06367	0.03477	-0.3885	-0.129	0.04724	-0.05157	0.09391	-0.1868
Z006E0162	0.3443	0.8092	0.4343	0.145	0.2101	0.4253	0.4244	0.3865	0.3795	0.2658
Z006E0163	-0.4487	-1.0351	-0.8121	-0.6841	-0.9605	-0.7598	-0.8271	-0.8258	-0.6634	-0.8742
Z006E0164	0.2957	0.7211	0.3204	0.2874	0.085	0.3088	0.209	0.1817	0.4252	0.2844
Z006E0165	0.8873	0.8919	0.6259	0.6789	0.8377	0.5482	0.5718	0.5641	0.6425	0.6326
Z006E0166	-0.6729	-0.1817	-0.08543	-0.2527	-0.1718	-0.1978	0.02586	-0.2801	-0.3141	-0.08867
Z006E0167	-0.9498	-0.4646	-0.3488	-0.4311	-0.5041	-0.4592	-0.4101	-0.507	-0.3814	-0.2685
Z006E0168	0.4646	0.5694	0.4086	0.502	0.408	0.3645	0.5496	0.4096	0.2097	0.3399
Z006E0169	0.1369	0.4541	0.2459	-0.1552	0.01044	0.1668	-0.06784	0.2263	0.196	0.3102
Z006E0170	-0.1143	-1.0636	-0.7664	-0.8376	-0.3926	-0.6559	-0.6027	-0.5527	-0.5147	-0.8444
Z006E0171	0.7232	0.9573	0.771	0.3775	0.9183	0.6597	0.6529	0.6731	0.7364	0.743
Z006E0172	-1.1581	-1.714	-1.1839	-1.2513	-0.9977	-1.2447	-1.1674	-1.1539	-1.3288	-1.1364
Z006E0173	0.06752	-0.4665	-0.2831	-0.1508	-0.3784	-0.1996	-0.2057	-0.2216	-0.1868	-0.1427
Z006E0174	0.9855	0.8743	1.0375	1.022	0.9913	0.9675	1.1585	0.846	1.0701	1.1554
Z006E0175	0.07842	0.01101	-0.2607	-0.1236	-0.1499	-0.1706	-0.1116	-0.0818	-0.301	-0.1194
Z006E0176	-0.8963	-1.0675	-1.0232	-0.9726	-0.5351	-0.9746	-1.1236	-0.9568	-0.6598	-1.0563
Z006E0177	0.115	0.2375	0.3119	0.05575	0.4642	0.1812	0.06832	0.09225	0.1544	0.2614
Z006E0178	0.9833	0.8191	0.5291	0.7026	0.5058	0.5633	0.4279	0.5261	0.5905	0.5127
Z006E0179	0.3143	-0.5658	-0.12	-0.09398	-0.3032	-0.1372	-0.1651	-0.07899	-0.2726	-0.1758
Z006E0180	-0.5229	-0.5628	-0.5088	-0.5716	-0.2346	-0.3753	-0.3372	-0.481	-0.2415	-0.3728
Z006E0181	0.1297	-0.0678	-0.06908	-0.0181	-0.3601	-0.142	-0.1408	-0.103	0.06328	-0.2813
Z006E0182	-0.3962	-0.5811	-0.1456	-0.3707	-0.1623	-0.297	-0.3617	-0.194	-0.1147	-0.4107
Z006E0183	-0.3842	0.352	0.03859	-0.143	0.03824	0.1026	-0.01346	0.2009	0.09875	0.1222
Z006E0184	-0.7839	-1.4648	-0.8259	-0.8431	-0.6483	-0.888	-0.9027	-0.7306	-0.9708	-0.812
Z006E0185	0.5537	0.8322	0.5424	0.458	0.6495	0.5047	0.4989	0.595	0.4148	0.4922
Z006E0186	-0.5854	-1.1634	-0.7093	-1.074	-1.0808	-0.7716	-0.7487	-0.8299	-0.9711	-0.878
Z006E0187	-0.3181	-0.8628	-0.4827	-0.5275	-0.673	-0.6098	-0.6505	-0.5316	-0.4289	-0.5053
Z006E0188	-0.8132	-0.3598	-0.7851	-0.9052	-0.4284	-0.7436	-0.749	-0.691	-0.7832	-0.8585
Z006E0190	0.7295	0.6384	0.6603	0.4647	0.5315	0.6396	0.7065	0.542	0.6284	0.713
Z006E0191	-0.2948	-0.05099	-0.4507	-0.3581	-0.04165	-0.3098	-0.3264	-0.4881	-0.2205	-0.4419
Z006E0192	-0.813	-0.8716	-0.75	-0.8584	-0.5386	-0.6183	-0.7201	-0.685	-0.5762	-0.7374
Z006E0193	1.5488	1.6271	1.3475	1.1956	1.3754	1.2755	1.2494	1.4102	1.42	1.1212
Z006E0194	0.333	0.04584	0.3652	0.4531	0.6727	0.3293	0.437	0.4635	0.5367	0.3068
Z006E0195	-0.01415	-0.1597	-0.01848	-0.00815	-0.1899	-0.01154	-0.01004	-0.02624	0.1159	0.08644
Z006E0196	1.2305	0.9742	0.738	0.6136	0.9585	0.7974	0.8979	0.7427	0.8476	0.7422
Z006E0197	0.7276	1.1648	0.7702	0.6201	0.8998	0.7694	0.7249	0.7321	0.7797	0.8259
Z006E0198	-0.3256	0.4112	0.02958	0.08899	-0.1441	0.06479	0.01547	0.1597	0.05933	0.2663
Z006E0199	0.9192	0.0421	0.5518	0.2754	0.7724	0.4101	0.2299	0.3867	0.5818	0.4902
Z006E0200	-0.5059	0.1009	-0.228	-0.08685	-0.02592	-0.2759	-0.39	-0.3665	-0.1282	-0.398
Z007E0001	0.7072	0.4262	0.6998	0.3347	0.9727	0.4201	0.386	0.471	0.5646	0.4673
Z007E0002	0.6082	0.2932	0.2858	0.5536	0.4793	0.3199	0.4348	0.4338	0.2933	0.4627
Z007E0003	-0.1059	-0.08631	0.1376	0.1137	-0.2979	0.1113	-0.1049	0.03524	0.1318	-0.05999
Z007E0004	-0.6939	-0.5065	-0.368	-0.3202	-0.3475	-0.6158	-0.6827	-0.5814	-0.5304	-0.5024
Z007E0005	-0.7631	-0.473	-0.2541	-0.6939	-1.113	-0.3649	-0.4889	-0.4791	-0.3259	-0.3742
Z007E0007	-0.3063	-0.03794	-0.1494	-0.3343	0.4438	-0.2529	-0.3137	-0.1848	-0.09926	-0.167
Z007E0008	-0.05723	-0.1823	-0.00349	-0.3367	0.2021	-0.2816	-0.2374	-0.1859	-0.0939	-0.1554
Z007E0009	0.2927	0.6445	0.4824	0.3933	0.8394	0.3197	0.5045	0.5021	0.3449	0.4418
Z007E0010	-0.3658	-0.1366	-0.02298	-0.2941	0.08883	-0.1348	-0.2668	-0.148	-0.1762	-0.1942
Z007E0011	0.007065	-0.3464	-0.1471	-0.5517	-0.5901	-0.2413	-0.5012	-0.3032	-0.4856	-0.2782
Z007E0012	0.05683	-0.08262	-0.1895	-0.2089	-0.5365	-0.132	-0.01352	-0.07792	-0.1476	-0.0653
Z007E0013	-0.2612	-0.4411	-0.5399	-0.5176	-0.4547	-0.4201	-0.2983	-0.3567	-0.307	-0.3844
Z007E0014	-0.4427	-0.2969	-0.08471	-0.604	-0.1037	-0.4662	-0.5786	-0.3654	-0.5602	-0.416
Z007E0015	0.1494	0.1707	0.7801	0.4543	0.1797	0.4184	0.4065	0.3221	0.3163	0.2877
Z007E0016	0.1078	0.1937	0.4307	0.3683	0.458	0.4128	0.2675	0.3563	0.4436	0.4278
Z007E0017	0.07931	-0.2528	0.0282	0.02161	-0.3138	-0.1748	-0.202	-0.1092	-0.1633	-0.04548
Z007E0019	-0.5728	-0.7555	-0.9146	-0.4399	-1.2991	-0.7723	-0.8794	-0.5889	-0.555	-0.7416
Z007E0020	-0.5754	-0.7494	-0.4494	-0.8873	-0.09853	-0.5327	-0.7853	-0.7156	-0.751	-0.586
Z007E0021	0.4971	0.09841	0.2871	0.377	-0.06497	0.02253	0.1491	0.07345	0.0274	0.05839
Z007E0022	-0.5598	-0.4429	-0.3269	-0.4692	-0.3073	-0.4356	-0.5518	-0.4553	-0.5605	-0.5465
Z007E0023	0.02467	0.2298	0.02938	-0.02128	-0.4897	-0.1072	0.1401	-0.02089	0.1015	-0.04333
Z007E0024	1.1501	0.7456	0.9178	0.8432	0.2986	0.8022	0.6622	0.8007	0.7612	0.7249
Z007E0025	-0.3688	-0.3707	-0.146	-0.2969	-0.01082	-0.2491	-0.2779	-0.3349	-0.229	-0.2815
Z007E0026	1.4994	0.9912	1.1314	1.1389	0.5252	0.9303	0.9762	0.9949	0.9953	0.9149
Z007E0027	0.1365	-0.07835	-0.1526	-0.02941	0.7669	0.1424	0.2657	0.1961	0.2952	0.2023
Z007E0029	-0.5062	-0.414	-0.2743	-0.3205	-0.5261	-0.3335	-0.4099	-0.2733	-0.3642	-0.389
Z007E0030	-0.4204	-0.4236	-0.4768	-0.788	-0.4296	-0.3581	-0.4747	-0.6099	-0.4627	-0.4764
Z007E0031	0.03231	0.5814	0.06095	0.2143	0.3117	0.1031	0.3961	0.2654	0.123	0.249
Z007E0032	-1.8185	-1.5072	-1.273	-1.2842	-2.235	-1.2654	-1.4419	-1.4801	-1.4358	-1.3209
Z007E0033	-0.2488	-0.4477	-0.5224	-0.1851	-0.8271	-0.481	-0.419	-0.3148	-0.4017	-0.2715
Z007E0034	0.09967	-0.05286	0.2752	-0.1934	-0.4562	0.1855	-0.04196	0.1215	-0.00475	0.06454
Z007E0036	-0.06148	-0.3454	-0.4701	-0.01114	-0.9411	-0.3557	-0.1421	-0.1179	-0.2067	-0.2044
Z007E0037	0.7068	0.4238	0.1824	0.6449	0.9988	0.4347	0.3359	0.3509	0.5757	0.38
Z007E0038	0.279	0.4721	0.4719	-0.1184	0.2085	0.3596	0.3339	0.3157	0.09877	0.2732
Z007E0039	-0.06702	-0.01683	0.08986	-0.1806	0.332	-0.06235	0.109	-0.02647	0.005546	0.002007
Z007E0040	-0.3325	0.2014	-0.4258	0.1386	-0.3556	-0.1868	0.03317	-0.05367	0.07394	-0.1339
Z007E0041	0.217	0.1348	0.3518	0.4887	0.1337	0.2006	0.119	0.2554	0.2329	0.199
Z007E0042	1.108	0.676	0.857	0.9837	0.4977	0.7175	0.8429	0.7231	0.9883	0.753
Z007E0043	0.7268	0.6126	0.7533	0.7442	1.065	0.4619	0.6842	0.6193	0.639	0.6079
Z007E0044	-0.02511	0.1772	-0.07663	0.1159	-0.1357	0.2058	0.009913	0.1816	0.04263	0.1869
Z007E0045	0.3637	0.2735	0.3966	0.4623	0.6043	0.208	0.1337	0.1689	0.07518	0.1823
Z007E0046	0.153	0.249	-0.07717	0.452	0.01917	0.1465	0.2102	0.1018	0.1347	0.2527
Z007E0047	0.2847	0.4053	0.8172	0.1136	0.273	0.5042	0.3834	0.4283	0.3582	0.4261
Z007E0048	0.8993	0.6744	0.7698	0.473	1.1255	0.6445	0.6039	0.6878	0.6225	0.5857
Z007E0049	0.9715	0.8077	1.1565	1.0837	1.0166	0.6853	0.8932	0.7715	0.7339	0.8252
Z007E0050	0.07537	-0.00047	0.1339	-0.1234	-0.7683	-0.1117	-0.03146	-0.09672	-0.04681	-0.1039
Z007E0051	-0.07838	-0.1652	-0.4275	-0.2772	-0.1787	-0.1657	-0.07962	-0.1532	-0.00734	-0.1508
Z007E0052	-0.05532	0.002268	-0.2951	0.1026	-0.3949	-0.09684	-0.00607	-0.1673	-0.02609	-0.2321
Z007E0053	0.3005	0.4897	0.03277	0.5344	1.1473	0.31	0.5004	0.3677	0.3411	0.3999
Z007E0054	0.3053	0.4467	0.4784	0.2599	-0.2361	0.4644	0.3616	0.4315	0.4564	0.3299
Z007E0055	-0.6619	-0.6102	-0.5753	-0.2354	-1.0863	-0.384	-0.4042	-0.5166	-0.5787	-0.4751
Z007E0056	0.3488	0.3593	0.02829	0.2423	0.6969	0.3346	0.3778	0.4027	0.5008	0.4567
Z007E0058	-0.00033	0.1161	0.09473	-0.2098	-0.027	-0.06004	0.0733	0.009085	-0.04648	0.1339
Z007E0059	0.9414	0.6415	0.5862	0.533	0.5325	0.7867	0.6951	0.665	0.6598	0.695
Z007E0060	0.5193	0.1382	0.4141	0.009192	-0.1652	0.1297	0.1768	0.1988	0.1028	0.2534
Z007E0061	-1.4923	-0.8982	-0.6762	-1.12	-1.1005	-1.0975	-0.8987	-0.9182	-0.9564	-0.9554
Z007E0062	0.3281	0.7607	1.1089	0.5346	0.1533	0.7929	0.7703	0.6645	0.7784	0.7413
Z007E0063	-0.404	-0.467	-0.7243	-0.1131	-0.792	-0.4372	-0.348	-0.3159	-0.168	-0.328
Z007E0064	0.8727	0.5241	0.2443	0.6033	1.2827	0.4699	0.4973	0.4128	0.2666	0.2681
Z007E0065	0.08717	-0.1668	-0.48	0.001229	-0.03406	-0.2726	-0.0358	-0.1905	-0.2247	-0.07465
Z007E0066	-0.4513	-0.1048	-0.3341	-0.4158	-0.7159	-0.173	-0.1711	-0.1702	-0.08352	-0.2333
Z007E0067	-0.07989	-0.518	-0.4072	-0.3565	0.5156	-0.2535	-0.1054	-0.1697	-0.0712	-0.206
Z007E0068	1.1854	1.0903	1.4349	1.2299	1.4959	1.2805	1.249	1.2833	1.1163	1.1889
Z007E0069	0.04746	-0.2613	-0.6044	-0.2026	0.4895	-0.1001	-0.1747	-0.2511	-0.07851	-0.2059
Z007E0070	0.6021	0.6218	0.8502	0.9924	1.0785	0.6987	0.7343	0.6545	0.7381	0.6879
Z007E0071	-0.481	-0.1462	-0.4081	-0.1617	0.2787	-0.287	-0.2782	-0.185	-0.2676	-0.1487
Z007E0072	-0.42	-0.4627	-0.6493	-0.4263	-1.1964	-0.6674	-0.7184	-0.5607	-0.636	-0.5341
Z007E0073	0.6348	0.1003	0.3321	-0.00758	0.3122	0.09371	0.2193	0.3604	0.219	0.2558
Z007E0074	1.189	0.9594	1.0001	0.8936	1.0925	0.7825	0.7038	0.7331	0.8212	0.7181
Z007E0075	0.4849	0.2915	0.2464	0.5045	-0.2422	0.132	-0.03338	0.1064	0.0671	0.1131
Z007E0076	-0.2125	-0.07904	-0.4944	-0.2109	-0.313	-0.08911	-0.1367	-0.2565	-0.2368	-0.213
Z007E0077	-0.1265	-0.3999	-0.2756	0.0295	-0.4537	-0.3622	-0.1769	-0.1953	-0.3289	-0.2571
Z007E0078	-1.3523	-1.0473	-0.8316	-1.0732	-1.201	-1.2318	-0.9901	-1.0209	-1.1033	-1.0759
Z007E0079	-0.5992	-0.56	-0.275	-0.6679	-0.406	-0.4163	-0.4157	-0.4958	-0.4551	-0.4086
Z007E0080	0.4108	0.3333	0.5998	0.2524	0.8625	0.3753	0.4051	0.4286	0.2971	0.434
Z007E0081	-0.1114	0.2562	0.2008	0.1274	0.6403	0.3578	0.1585	0.3452	0.4464	0.2609
Z007E0082	-0.1441	0.2269	0.0573	-0.06575	0.695	0.2509	0.1245	0.1859	0.1994	0.183
Z007E0083	-0.3132	-0.5714	-0.5048	-0.3314	-1.031	-0.2826	-0.3094	-0.392	-0.2017	-0.4173
Z007E0084	0.7562	1.1985	0.9903	0.8286	0.9955	0.9102	1.0012	1.042	0.8857	1.1017
Z007E0085	-1.5579	-1.3312	-1.4818	-1.5165	-1.8217	-1.3928	-1.3542	-1.2393	-1.3966	-1.3391
Z007E0086	0.02243	-0.02791	0.1475	-0.1518	-0.1986	-0.07113	-0.02137	-0.00792	0.1321	0.002421
Z007E0087	0.4224	0.6246	0.2905	0.7153	0.7935	0.5806	0.566	0.5321	0.462	0.4421
Z007E0088	0.9273	0.6027	0.6168	1.0722	0.1248	0.8037	0.6874	0.7374	0.9535	0.8899
Z007E0089	-0.3089	-0.1094	-0.07076	-0.2287	-0.3285	-0.02139	-0.08012	0.03599	-0.04881	0.0289
Z007E0090	0.01002	0.1005	0.04778	-0.1904	0.9051	0.06811	0.2977	0.1114	0.223	0.1985
Z007E0091	-0.7198	-0.309	-0.82	-0.4064	-0.5121	-0.4911	-0.6904	-0.5426	-0.682	-0.5573
Z007E0092	-0.5931	-0.3988	-0.2801	-0.5643	-0.03029	-0.3647	-0.3721	-0.4416	-0.5601	-0.4239
Z007E0093	0.4479	0.00796	-0.1531	0.1823	0.5023	0.09538	0.07668	0.04535	0.09011	-0.00879
Z007E0094	-0.2868	-0.709	-0.366	-0.8503	-0.9001	-0.5573	-0.3678	-0.4426	-0.5727	-0.3606
Z007E0095	-0.3489	-0.2738	-0.3964	-0.3391	-0.6679	-0.1749	-0.1855	-0.1575	-0.2482	-0.2062
Z007E0096	-0.7862	-0.3307	-0.3423	-0.6058	-0.7335	-0.541	-0.4428	-0.5483	-0.3664	-0.5647
Z007E0097	-0.177	-0.55	-0.5951	-0.6835	-0.6303	-0.2977	-0.3967	-0.344	-0.4324	-0.4135
Z007E0098	0.5115	0.7348	0.8004	0.9548	0.3	0.6461	0.5544	0.6664	0.6741	0.6208
Z007E0099	1.0175	0.9989	1.2349	1.0212	1.616	1.1092	0.9411	1.1202	1.1311	1.0137
Z007E0100	-1.2829	-1.2812	-1.0479	-0.908	-0.8703	-1.1356	-1.2238	-1.1011	-0.9591	-1.1182
Z007E0101	-0.5989	-0.4533	-0.8313	-0.3552	-0.3347	-0.5422	-0.7932	-0.594	-0.5155	-0.532
Z007E0102	0.6258	0.9342	0.896	1.072	0.03106	0.9761	0.5087	0.6318	0.7882	0.6909
Z007E0103	0.2719	0.37	-0.01418	0.33	0.8381	0.2957	0.2473	0.2938	0.2165	0.309
Z007E0104	-0.9811	-0.8645	-0.5293	-0.5775	-1.0175	-0.7063	-0.7889	-0.5895	-0.6896	-0.7518
Z007E0105	0.3122	0.6875	0.3148	0.4226	0.6881	0.586	0.6977	0.6156	0.7211	0.694
Z007E0106	0.2907	0.6295	0.7346	0.8705	0.1033	0.6286	0.7517	0.6592	0.8243	0.6429
Z007E0107	-0.3312	-0.3675	-0.121	-0.3593	-0.1207	-0.2973	-0.282	-0.3145	-0.2027	-0.4014
Z007E0108	-0.4099	-0.2523	-0.8563	-0.7429	0.1207	-0.4346	-0.4743	-0.3379	-0.5168	-0.368
Z007E0109	0.5596	0.3976	0.6086	0.3455	-0.04889	0.4777	0.471	0.4801	0.5948	0.5509
Z007E0110	0.4375	0.6655	0.05362	0.6182	0.415	0.5459	0.4259	0.4516	0.5569	0.4054
Z007E0111	-0.9191	-0.8677	-0.8983	-0.5839	-0.1338	-0.4895	-0.5745	-0.716	-0.6635	-0.6137
Z007E0112	0.3448	-0.3358	-0.3585	-0.04398	0.3811	-0.00012	-0.1464	-0.04282	-0.1151	-0.05668
Z007E0114	0.3191	-0.1591	0.2231	-0.2057	0.8364	0.009314	0.2107	0.009888	-0.1824	0.06206
Z007E0115	-0.1413	-0.5939	-0.2726	-0.6047	-0.7196	-0.5944	-0.6237	-0.5267	-0.3558	-0.433
Z007E0116	1.196	1.3497	1.6552	1.3953	1.8014	1.2371	1.3309	1.2112	1.2957	1.2751
Z007E0117	-0.02696	0.02638	0.1689	0.09025	-0.1238	0.04609	0.08273	-0.00174	-0.09476	0.04115
Z007E0118	0.1259	-0.03606	0.03563	0.2129	0.4155	-0.2803	-0.09454	-0.2402	-0.02858	-0.2574
Z007E0119	0.8138	0.8669	0.6374	0.6055	0.5231	0.7715	0.559	0.7149	0.8311	0.6621
Z007E0120	-0.01471	0.09005	-0.2507	-0.3293	-0.2523	0.1301	-0.0284	-0.08921	-0.2325	-0.08298
Z007E0121	0.2841	0.2381	0.03251	0.01252	0.3122	0.3707	0.2425	0.3493	0.1718	0.2239
Z007E0122	-0.44	-0.1572	-0.2756	-0.3758	0.408	-0.02188	-0.07574	-0.09484	-0.05077	-0.1789
Z007E0123	-1.1036	-1.0271	-0.9834	-0.7193	-0.923	-1.0257	-1.0698	-0.8765	-0.7488	-0.8434
Z007E0124	-0.05793	-0.09299	0.03002	-0.139	0.2142	-0.06568	0.01805	-0.05816	-0.1352	-0.04637
Z007E0125	-1.3987	-1.0386	-1.2438	-0.8292	-1.9976	-1.0404	-1.0747	-1.0077	-1.1309	-0.9825
Z007E0126	-0.4036	-0.2291	-0.1756	-0.4801	-0.2578	-0.2768	-0.3223	-0.2011	-0.161	-0.2724
Z007E0127	0.3947	0.2783	0.1761	0.4014	0.5006	0.3777	0.1691	0.2269	0.2363	0.217
Z007E0128	-0.4294	-0.2531	0.1034	0.01308	0.3006	0.01893	0.004564	-0.1709	-0.2065	-0.1248
Z007E0129	0.1874	0.3173	0.4152	0.3257	0.7224	0.2597	0.1773	0.2384	0.1685	0.2137
Z007E0130	-0.3918	-0.4422	-0.6491	-0.6678	-1.2481	-0.558	-0.3682	-0.3985	-0.4422	-0.3964
Z007E0131	-0.07998	-0.00026	-0.04602	-0.0759	-0.1128	-0.2476	-0.1489	-0.1292	-0.04628	-0.1587
Z007E0132	-0.9392	-1.2432	-0.8614	-0.7912	-1.2752	-1.0105	-1.1008	-1.1355	-0.8703	-1.001
Z007E0133	0.1232	0.5257	0.6148	0.2385	0.373	0.4213	0.5476	0.4341	0.5273	0.3543
Z007E0134	0.02774	-0.1923	-0.1888	-0.232	0.1331	-0.3956	-0.4489	-0.2479	-0.3466	-0.315
Z007E0135	-0.01624	-0.1366	0.0237	0.1018	-0.7459	-0.2852	0.009464	-0.1487	-0.0229	-0.00738
Z007E0136	-0.144	0.2435	0.4341	0.205	-0.4825	0.1447	0.256	0.2124	0.1695	0.2113
Z007E0137	1.125	1.2106	1.0029	1.5781	0.7125	1.354	1.4536	1.3492	1.4123	1.3563
Z007E0138	-0.3728	-0.265	-0.3916	-0.227	-0.8805	-0.4305	-0.5507	-0.5618	-0.5681	-0.4544
Z007E0139	-0.2384	-0.1464	-0.3227	0.03873	0.08639	-0.1716	-0.07443	-0.2259	-0.3261	-0.123
Z007E0140	-0.7894	-0.4369	-0.8882	-0.5075	-0.4906	-0.3483	-0.3784	-0.5615	-0.51	-0.5047
Z007E0141	-0.9735	-0.8791	-0.765	-0.5227	-1.0937	-0.6326	-0.5399	-0.6689	-0.6786	-0.7773
Z007E0142	0.8339	0.7558	0.5687	0.3659	0.8732	0.6486	0.4524	0.6353	0.5836	0.822
Z007E0143	0.04938	-0.2063	-0.3363	-0.1742	-0.3378	-0.2067	-0.02829	-0.132	-0.2109	-0.06103
Z007E0144	-0.1937	-0.3968	-0.0963	-0.6145	0.5136	-0.1822	-0.2563	-0.3979	-0.486	-0.3021
Z007E0145	0.8848	0.6649	0.4896	1.0535	1.2676	0.7887	0.6542	0.6232	0.8232	0.734
Z007E0146	0.1265	-0.09701	0.03868	-0.2879	-0.2573	0.02434	0.09096	0.03844	-0.09747	-0.05571
Z007E0147	-0.3187	-0.1323	-0.061	-0.1863	0.05157	-0.01647	0.1011	-0.04922	0.01523	-0.02921
Z007E0148	-0.3045	-0.265	-0.6014	-0.6031	-0.7871	-0.4551	-0.2507	-0.4406	-0.4207	-0.2451
Z007E0149	-0.1394	-0.1857	0.05701	0.05193	-0.1858	-0.1998	0.05677	-0.06451	-0.06268	-0.09394
Z007E0150	1.4702	1.5202	1.6658	1.378	1.6408	1.5085	1.5037	1.4808	1.5317	1.5158
Z007E0151	-0.7261	-0.6534	-1.2055	-0.9391	-0.8433	-0.8996	-0.9225	-0.8128	-0.7067	-0.7859
Z007E0152	0.6521	0.4749	0.4719	0.1752	-0.0997	0.4959	0.3495	0.2731	0.3248	0.3138
Z007E0153	-0.1382	0.07545	-0.1999	-0.1452	-0.1592	-0.1573	-0.07415	-0.1603	-0.2681	-0.2289
Z007E0154	-0.584	-0.5527	-0.6838	-0.2477	-0.5994	-0.3671	-0.4134	-0.3672	-0.4997	-0.4885
Z007E0155	1.1731	0.7624	1.001	1.163	0.9881	0.8103	0.8176	0.7732	0.7077	0.7195
Z007E0156	0.6038	0.3451	0.6007	0.345	-0.3757	0.1504	0.4434	0.4385	0.4515	0.468
Z007E0157	0.06076	0.2576	0.3043	0.2529	0.3779	0.08636	-0.00863	0.0631	0.05749	0.1202
Z007E0158	0.3297	0.4402	0.2791	0.43	0.8351	0.5878	0.5887	0.5379	0.3841	0.4741
Z007E0159	0.1931	0.2883	0.6655	0.6909	0.7535	0.536	0.5434	0.3833	0.3507	0.3792
Z007E0160	0.3234	0.5455	0.3422	0.4182	0.33	0.4413	0.3345	0.4467	0.5507	0.4649
Z007E0161	-0.0749	0.1116	0.4551	0.2271	0.05569	0.3781	0.3399	0.2098	0.0735	0.1884
Z007E0162	-0.03151	0.3642	0.05165	0.3832	0.3107	0.1878	0.3267	0.2774	0.3417	0.3074
Z007E0163	-0.5432	-1.1008	-1.2572	-1.1221	-1.441	-0.7732	-1.1576	-0.9448	-1.0524	-0.9207
Z007E0164	0.05767	-0.6218	-0.1311	-0.2908	0.01996	-0.1941	-0.4054	-0.3345	-0.2293	-0.3987
Z007E0165	0.1244	0.03621	-0.1316	-0.186	-0.8023	-0.2154	-0.2461	-0.1989	-0.06006	-0.2133
Z007E0166	0.5411	0.2415	0.2908	0.272	0.1801	0.2503	0.39	0.3376	0.2271	0.329
Z007E0167	-0.5415	-0.3896	-0.2315	-0.5662	-0.00207	-0.5219	-0.3509	-0.4746	-0.4433	-0.5874
Z007E0168	-2.1889	-2.1463	-2.1745	-2.3268	-1.8866	-2.0987	-2.2739	-2.2527	-2.2886	-2.2675
Z007E0169	-0.7819	-1.0719	-0.5563	-0.6602	-0.5979	-0.6792	-0.7139	-0.7136	-0.8834	-0.8129
Z007E0170	1.5606	1.287	0.774	1.2506	1.2754	1.2416	1.0567	1.2051	1.198	1.151
Z007E0171	0.1324	-0.08302	-0.04899	-0.2907	0.4469	0.04834	0.00263	-0.08069	-0.05519	-0.03804
Z007E0172	0.1404	0.1492	0.2708	0.1073	0.5965	0.17	0.2283	0.1378	0.1819	0.1499
Z007E0173	-0.09524	0.1849	-0.05379	-0.1231	0.8672	0.2423	0.08168	0.2292	0.09786	0.1749
Z007E0174	-0.5931	-0.4507	-0.1821	-0.686	0.1496	-0.4356	-0.4899	-0.4291	-0.5484	-0.3872
Z007E0175	-0.4421	0.01893	0.2679	0.1897	-0.6685	-0.2114	-0.02035	-0.09726	-0.2213	-0.1223
Z007E0176	-0.2866	-0.394	-0.3065	-0.3982	-0.02761	-0.2357	-0.4917	-0.3699	-0.2698	-0.3646
Z007E0177	1.0171	0.8727	0.8688	1.0604	0.3621	0.8989	0.8253	0.8322	0.8504	0.7309
Z007E0178	0.1956	-0.00334	0.1348	0.1063	0.2458	-0.1214	-0.1778	-0.02545	0.02584	-0.00352
Z007E0179	-0.4195	-0.06418	-0.1803	-0.4155	-0.9159	-0.1903	-0.04973	-0.1541	-0.05451	-0.2813
Z007E0180	-0.2539	-0.3007	0.2921	-0.00966	-0.00824	-0.196	0.06603	-0.07027	-0.1625	-0.1688
Z007E0181	0.8003	0.7406	0.7274	0.5309	0.9134	0.6464	0.5411	0.528	0.5228	0.509
Z007E0182	0.1276	-0.5188	-0.4923	-0.236	0.3743	-0.2374	-0.2773	-0.4067	-0.4347	-0.3089
Z007E0183	-0.5927	-0.7243	-1.0736	-0.9965	-1.2796	-0.5688	-0.6537	-0.609	-0.672	-0.7509
Z007E0184	-0.0319	-0.2029	-0.5106	-0.3408	0.155	-0.256	-0.1837	-0.1601	-0.1722	-0.312
Z007E0185	-0.5795	-0.294	-0.2541	-0.1297	0.1628	-0.4539	-0.3132	-0.3004	-0.4138	-0.3409
Z007E0186	-0.02741	0.2675	-0.1868	0.08643	0.6581	0.126	0.2457	0.1296	0.2072	0.1955
Z007E0187	-0.2278	-0.02304	-0.0294	0.09292	-0.4803	0.06225	-0.1603	-0.01021	0.03826	-0.01585
Z007E0188	-0.9923	-0.9599	-0.7687	-1.0652	-1.4036	-1.0404	-0.9343	-1.0076	-0.833	-0.8911
Z007E0189	-0.482	-0.2389	-0.2477	-0.212	0.1648	-0.4913	-0.2595	-0.2448	-0.3802	-0.2861
Z007E0191	0.3793	0.5611	0.6615	0.8711	1.0852	0.5335	0.4502	0.5755	0.6398	0.5888
Z007E0192	0.9936	0.9881	0.8133	1.1655	1.0018	0.87	0.8119	0.9282	0.8607	0.958
Z007E0193	-0.525	-0.5089	-0.9373	-0.7826	0.08944	-0.6959	-0.5013	-0.6003	-0.5921	-0.59
Z007E0194	1.0517	1.0176	0.9528	0.7689	0.6051	1.0423	1.0748	0.9925	0.9303	1.118
Z007E0195	-0.3739	-0.2456	-0.5094	-0.2982	-0.02538	-0.4947	-0.3845	-0.5109	-0.4666	-0.4727
Z007E0196	0.8034	0.8124	0.5234	0.6193	0.0544	0.6089	0.7646	0.7729	0.7159	0.7577
Z007E0197	-0.2049	-0.4671	-0.6173	-0.1929	-1.0127	-0.5532	-0.4562	-0.5615	-0.6033	-0.6022
Z007E0198	0.8158	0.4942	0.744	0.4135	0.3067	0.7513	0.6755	0.6039	0.4545	0.6417
Z007E0199	-0.162	0.2398	0.5081	0.447	-0.04183	0.3068	0.3768	0.2557	0.2216	0.1772
Z007E0200	0.4385	0.04299	0.2278	0.00941	-0.245	-0.01521	0.1368	0.1499	0.2752	0.1589
Z008E0001	0.2314	0.3887	0.8954	0.01815	0.8107	0.3058	0.297	0.3164	0.3505	0.3653
Z008E0002	-0.6157	-0.12	0.08162	-0.551	-0.565	-0.5328	-0.0906	-0.1785	-0.07864	-0.1551
Z008E0003	0.9023	1.0762	0.7121	1.6034	0.8336	1.5003	1.02	1.1236	1.1103	1.0881
Z008E0004	0.4045	0.5732	0.2765	0.6491	0.6271	0.3451	0.6126	0.4549	0.4011	0.4507
Z008E0005	-0.6979	-0.5573	-0.3872	-0.7284	-0.1365	-0.6591	-0.5474	-0.5802	-0.4735	-0.4708
Z008E0006	0.3924	0.2742	0.6442	0.2529	0.1925	-0.05565	0.2574	0.275	0.3525	0.2491
Z008E0007	-0.2081	-0.277	-0.05398	-0.3326	-0.6372	-0.2359	-0.2464	-0.3609	-0.2567	-0.3027
Z008E0008	0.01853	0.2474	0.01746	-0.0339	0.6848	0.06926	0.2189	0.1781	0.2753	0.2388
Z008E0009	0.3849	-0.04073	0.2078	-0.4083	0.3125	0.1124	-0.1031	-0.1209	-0.07749	-0.03409
Z008E0010	0.7031	0.4906	0.5164	0.7855	0.7141	0.6293	0.5116	0.4731	0.6669	0.5483
Z008E0011	-0.07605	-0.0558	-0.1784	-0.2629	-0.5447	-0.4176	0.04665	-0.01936	-0.03744	-0.04839
Z008E0012	0.1294	0.2717	0.4229	0.6547	0.5446	0.3823	0.233	0.2217	0.176	0.2963
Z008E0013	0.8178	0.9407	0.9876	0.6886	1.3362	0.9284	0.9681	0.9497	0.9335	0.9305
Z008E0014	0.2295	0.1931	0.09823	0.2737	-0.00056	0.3317	0.117	0.0145	0.1025	0.07633
Z008E0015	-0.02726	-0.01848	-0.4165	-0.01257	-0.4463	-0.02926	-0.02251	0.01288	-0.01262	-0.101
Z008E0016	1.1428	1.2865	0.9097	1.3735	0.679	0.8968	1.0338	1.0458	1.0662	1.0933
Z008E0017	0.2378	-0.08116	0.1009	0.2234	0.2494	0.06664	-0.02666	-0.01293	-0.02701	-0.03302
Z008E0018	0.04941	-0.1288	-0.1685	-0.2895	0.4627	0.3204	-0.02726	-0.09962	-0.01646	-0.03397
Z008E0019	0.4689	0.6874	0.803	0.8985	0.8911	0.5232	0.6747	0.6247	0.742	0.6014
Z008E0020	-0.6678	-0.4999	-0.7816	-0.9674	-0.4732	-0.6589	-0.6865	-0.6652	-0.5722	-0.659
Z008E0021	-0.03843	0.01015	-0.03879	0.2911	-0.5864	-0.2399	-0.00662	0.06391	0.0237	-0.02377
Z008E0022	-0.4394	-0.4682	-0.2547	-0.2369	-0.3603	-0.4411	-0.3695	-0.3661	-0.4952	-0.3222
Z008E0023	0.112	-0.1866	0.1899	-0.2621	0.1196	-0.186	-0.2204	-0.1646	-0.2687	-0.1722
Z008E0024	-0.7282	-0.7141	-1.0137	-0.8678	-1.0516	-0.6933	-0.6756	-0.688	-0.7772	-0.7017
Z008E0025	-0.8879	-0.5564	-0.7719	-0.3345	-0.2997	-0.4475	-0.6477	-0.5928	-0.5355	-0.5817
Z008E0026	-0.04302	0.1785	0.3753	0.4418	0.4661	0.1159	0.05132	0.1436	0.1951	0.1139
Z008E0027	0.3774	-0.1169	0.1636	0.2287	0.3412	0.3157	0.1579	0.02964	0.1165	0.05863
Z008E0028	-0.08126	0.1447	0.07843	-0.06596	0.3639	0.2724	0.2356	0.1126	0.09101	0.05065
Z008E0029	-0.505	-0.2589	-0.5951	-0.09812	-0.1514	-0.3392	-0.3818	-0.3057	-0.3952	-0.3473
Z008E0030	0.1917	0.1416	-0.237	0.4494	0.6395	0.01737	0.302	0.2263	0.1188	0.1827
Z008E0031	-0.5699	-0.6175	0.07858	-0.6899	-0.1522	-0.6416	-0.5169	-0.6172	-0.4402	-0.5836
Z008E0032	-0.2695	-0.4763	-0.4683	-0.1432	-0.6895	-0.5247	-0.6295	-0.5348	-0.5221	-0.4683
Z008E0033	-0.04304	-0.2959	-0.01351	0.2566	-0.2612	-0.1987	-0.05795	-0.05574	-0.0409	-0.08077
Z008E0034	0.6203	0.3074	0.512	0.1549	0.2689	0.3126	0.4182	0.3497	0.4214	0.3858
Z008E0035	-0.03057	0.201	0.103	0.6458	-0.04487	0.4317	0.1807	0.1778	0.2487	0.2312
Z008E0036	0.3473	0.01874	0.1185	-0.09643	0.2426	-0.1905	-0.1281	-0.04094	-0.1567	-0.09959
Z008E0037	1.2171	0.8532	0.6441	1.1116	0.2548	0.6337	0.6551	0.7549	0.7368	0.7696
Z008E0038	1.1841	0.7821	0.867	0.7443	0.5064	0.8799	0.6893	0.7693	0.8128	0.789
Z008E0039	0.659	0.2232	0.5621	0.4128	-0.2565	0.1473	0.2347	0.1954	0.2668	0.1832
Z008E0040	-0.9786	-0.6094	-0.5496	-0.3177	-1.0718	-0.5201	-0.4975	-0.4725	-0.6287	-0.4786
Z008E0041	0.5256	0.2767	0.4839	0.1211	0.4599	0.107	0.2729	0.2026	0.1609	0.2111
Z008E0042	0.2338	-0.06483	-0.4528	-0.1581	0.03723	-0.1829	0.04137	-0.03528	-0.04148	-0.1166
Z008E0044	0.4088	0.3356	0.2181	0.1727	0.4747	0.8385	0.4022	0.4521	0.4985	0.4736
Z008E0045	0.8342	1.1156	1.4537	0.9381	0.7987	0.8966	0.9643	1.0472	1.032	1.0726
Z008E0046	-1.2069	-0.8959	-0.5855	-1.0146	-0.9946	-0.7157	-0.8388	-0.6954	-0.7618	-0.7483
Z008E0047	1.9262	1.8726	1.9032	1.7689	2.1707	1.5148	1.7297	1.6183	1.711	1.6218
Z008E0048	0.4747	0.8486	1.4381	1.3895	1.5465	0.8573	0.9396	0.9458	0.9272	0.9606
Z008E0049	-0.3167	-0.2405	-0.2807	-0.08228	-0.5494	-0.2827	-0.2041	-0.277	-0.2241	-0.2827
Z008E0050	0.1279	-0.02438	-0.5886	-0.4368	-0.6039	-0.392	-0.1233	-0.1564	-0.1559	-0.1394
Z008E0051	0.6965	0.6298	0.3611	0.7688	0.2015	0.6798	0.5618	0.5587	0.4921	0.6781
Z008E0052	0.2104	0.08257	0.1512	0.01866	-0.3137	0.04713	0.1501	0.2092	0.221	0.2123
Z008E0053	-0.9626	-0.8977	-1.1117	-0.5835	-0.8298	-0.7128	-0.7661	-0.809	-0.7391	-0.8105
Z008E0054	-0.07329	-0.0167	-0.0723	-0.1959	0.3176	-0.1429	-0.03888	-0.00044	-0.07061	0.008483
Z008E0055	-0.7787	-0.8455	-0.5199	-0.9509	-1.2425	-0.9373	-0.8394	-0.8965	-0.7163	-0.8202
Z008E0056	0.1219	0.2054	0.0996	0.4533	0.5574	0.009358	0.2308	0.2239	0.3076	0.1787
Z008E0057	0.02041	0.06885	0.4772	0.3691	-0.08221	0.06487	0.1077	0.07434	-0.03866	0.01522
Z008E0058	0.3411	0.212	-0.06766	0.431	-0.2631	0.1994	0.2606	0.1975	0.2153	0.1565
Z008E0059	0.2274	0.4472	0.6954	0.6858	0.5238	0.4603	0.1783	0.2461	0.3187	0.2976
Z008E0060	0.509	0.1807	0.543	0.3565	0.3048	0.09751	0.27	0.3288	0.2173	0.2453
Z008E0061	-0.6025	-0.2679	-0.2277	-0.2254	-0.5965	-0.4774	-0.2774	-0.2795	-0.3557	-0.2226
Z008E0062	-1.1823	-0.642	-1.2325	-0.4929	-1.0838	-0.8791	-0.6339	-0.6595	-0.7293	-0.7035
Z008E0063	1.3055	0.9426	0.5424	1.1318	1.5632	1.0616	1.0238	0.9578	1.0133	0.871
Z008E0064	0.01127	-0.09133	0.2132	0.231	-0.1552	0.1148	-0.1249	-0.00374	-0.1591	-0.05883
Z008E0065	-0.09876	0.0218	-0.467	0.1885	-0.2181	0.2392	-0.145	-0.05438	0.01189	-0.08769
Z008E0066	0.402	0.3948	0.0622	0.1979	0.4236	0.09489	0.2544	0.2105	0.2627	0.201
Z008E0067	-0.114	-0.2071	0.1928	0.09399	-0.1357	-0.2262	-0.2394	-0.161	-0.2579	-0.1665
Z008E0068	-0.1636	-0.07867	-0.3206	-0.05347	-0.2157	-0.327	-0.04408	-0.04371	0.03004	-0.02936
Z008E0069	-1.4062	-1.1088	-0.8036	-0.718	-0.8993	-1.4125	-1.1899	-1.1284	-1.2171	-1.1378
Z008E0070	0.4422	0.2157	0.5441	-0.03441	-0.06078	0.294	0.2442	0.3173	0.2698	0.2917
Z008E0071	-0.3523	-0.3624	-0.6284	-0.4441	-0.2954	-0.5126	-0.4855	-0.3935	-0.3718	-0.4181
Z008E0072	0.6983	0.2583	0.08747	0.1519	0.3718	-0.04609	0.1322	0.2898	0.2719	0.1718
Z008E0073	1.2286	0.8801	1.0193	0.6302	0.6463	1.3064	0.9929	0.8735	0.9721	0.9616
Z008E0074	-0.2739	-0.00501	-0.1433	0.251	0.08117	0.0704	0.1211	0.005	0.08428	0.05409
Z008E0075	0.2135	0.3449	0.3575	0.3716	0.5356	0.1818	0.1244	0.2574	0.1283	0.1969
Z008E0076	0.6062	1.0521	1.0959	0.8669	1.2729	1.0987	0.9229	0.8566	0.9311	0.852
Z008E0077	0.3621	0.7715	0.2864	0.57	0.4762	0.5091	0.6097	0.6401	0.6559	0.575
Z008E0078	0.3503	0.2672	0.713	-0.032	-0.2886	0.3304	0.2901	0.3087	0.1612	0.2625
Z008E0079	-0.6986	-0.6178	-0.6695	-0.9623	-1.1227	-0.7494	-0.7026	-0.723	-0.6217	-0.7903
Z008E0080	1.1384	0.7142	0.2752	0.2239	0.1427	0.791	0.4426	0.6047	0.6717	0.6267
Z008E0081	-0.7111	-0.8557	-1.0154	-0.9721	-0.2152	-0.6441	-0.8441	-0.852	-0.7069	-0.7661
Z008E0082	1.1479	0.6465	0.5964	0.9912	0.6781	0.5578	0.6773	0.6589	0.7108	0.6717
Z008E0083	0.3666	0.1281	0.1102	0.06783	0.2911	-0.09669	0.2525	0.1503	0.1816	0.2008
Z008E0084	-0.4484	-0.1346	-0.2482	0.02703	0.1853	-0.2769	-0.129	-0.1313	-0.1461	-0.1496
Z008E0085	0.2501	0.1798	0.03942	0.2284	0.5681	0.0973	0.3118	0.3138	0.3609	0.3032
Z008E0086	0.1216	0.02429	0.3366	-0.1134	0.5806	-0.06108	0.21	0.1138	0.1617	0.1504
Z008E0087	-0.9682	-0.7596	-0.2734	-0.6651	-0.2867	-0.8337	-0.7494	-0.6613	-0.6064	-0.6336
Z008E0088	-0.2242	-0.3889	-0.4647	-0.6152	-0.3611	-0.6173	-0.3197	-0.4102	-0.4067	-0.4037
Z008E0090	0.6776	0.4901	0.2076	0.8832	0.167	0.6013	0.5777	0.5353	0.6231	0.5354
Z008E0091	-0.8878	-0.6655	-0.8489	-0.9613	-1.0688	-0.3505	-0.6548	-0.6363	-0.6826	-0.6323
Z008E0092	-0.6247	-0.7479	-0.88	-0.4851	-0.6002	-0.7276	-0.7361	-0.7421	-0.9293	-0.7305
Z008E0093	0.7144	0.8074	1.0105	0.344	0.4131	0.7493	0.7589	0.6723	0.6038	0.6454
Z008E0094	0.7412	0.3481	0.3402	0.4746	1.008	0.5998	0.3743	0.3365	0.4106	0.4495
Z008E0095	0.2803	0.4667	0.4309	0.3631	0.1978	0.6161	0.5398	0.4327	0.3742	0.4084
Z008E0096	-0.2018	-0.00486	-0.03189	0.03059	-0.13	0.08217	-0.1479	-0.08181	-0.09251	-0.1219
Z008E0097	-0.01644	0.3176	0.6665	0.3843	0.2646	0.2231	0.3667	0.2834	0.2249	0.2846
Z008E0098	0.1497	-0.02178	-0.4638	0.208	0.2648	-0.2164	0.01595	-0.1137	-0.0571	-0.0529
Z008E0099	1.4063	1.0366	1.2705	0.67	1.33	1.2949	1.0753	1.0908	0.9569	1.0205
Z008E0100	-0.3062	-0.193	-0.3166	-0.4188	0.1874	-0.1403	0.02664	-0.1725	-0.01361	-0.06299
Z008E0101	-0.1043	-0.3992	-0.1922	-0.5421	-0.6835	-0.7945	-0.3537	-0.3254	-0.4061	-0.3994
Z008E0102	0.6379	0.6323	0.6864	0.935	0.3871	0.9052	0.7622	0.6999	0.6337	0.7028
Z008E0103	-1.1385	-0.9966	-0.6458	-0.4669	-1.1823	-0.9368	-0.9944	-0.848	-0.867	-0.952
Z008E0104	-0.3739	-0.3049	-0.3934	-0.4496	-0.2259	-0.3981	-0.3391	-0.2214	-0.37	-0.336
Z008E0105	-0.7863	-0.855	-0.9943	-0.5856	-0.5791	-0.7635	-0.7823	-0.6898	-0.8082	-0.7066
Z008E0106	0.2934	-0.01098	0.2311	0.249	0.2784	-0.01758	0.01642	-0.07408	0.07947	0.02314
Z008E0107	-0.614	-0.4483	-0.9199	-0.8492	-0.9066	-0.5823	-0.4326	-0.5496	-0.4927	-0.4973
Z008E0108	0.3334	0.4323	0.7396	0.2108	-0.01135	0.7425	0.4017	0.497	0.4393	0.5023
Z008E0109	-0.9907	-1.1916	-1.1664	-1.1066	-1.563	-1.032	-1.158	-1.1388	-1.1926	-1.1544
Z008E0110	-1.1819	-0.6439	-0.9636	-0.8014	-0.5781	-0.6136	-0.6063	-0.7566	-0.7343	-0.6384
Z008E0111	-1.043	-0.8241	-0.5136	-0.8655	-0.9039	-0.7911	-0.7193	-0.8148	-0.8002	-0.7523
Z008E0112	-0.8509	-0.6506	-0.9156	-0.5046	-1.0567	-0.6349	-0.7306	-0.8016	-0.6757	-0.7562
Z008E0113	0.005123	0.02747	0.03802	-0.3083	-0.1814	-0.05604	0.04833	0.08708	0.2148	0.124
Z008E0114	-0.5955	-0.4465	-0.03627	-0.5701	0.1786	-0.07279	-0.3938	-0.3747	-0.3317	-0.3927
Z008E0115	-0.4927	-0.2316	-0.1852	-0.5087	0.06581	-0.3868	-0.2583	-0.2953	-0.2861	-0.2278
Z008E0116	-0.2669	-0.3063	0.04988	-0.1548	-0.2409	-0.3077	-0.2552	-0.2478	-0.2046	-0.2129
Z008E0117	0.5982	0.2187	0.55	0.6524	0.6877	0.1603	0.2	0.3972	0.3265	0.3547
Z008E0118	-1.0361	-0.7221	-1.0605	-0.8426	-0.6039	-0.7924	-0.6183	-0.6756	-0.6942	-0.7597
Z008E0119	-0.07433	0.3974	-0.107	0.5286	0.2245	-0.0588	0.3027	0.2093	0.1365	0.199
Z008E0120	1.4028	1.2135	0.9425	1.1298	1.5105	1.169	0.9886	0.9999	0.9996	1.1592
Z008E0121	-0.04919	-0.1544	-0.1894	-0.2376	0.1175	-0.00987	-0.06319	-0.1998	-0.2386	-0.1431
Z008E0122	0.5554	0.3977	0.569	0.2667	0.3985	0.4444	0.4188	0.36	0.3545	0.3684
Z008E0123	0.1556	0.3853	0.1517	0.4294	0.5168	0.4005	0.256	0.1702	0.2914	0.1975
Z008E0124	-0.257	-0.2151	0.1534	-0.3769	0.3242	-0.1172	-0.1395	-0.07438	-0.2445	-0.1613
Z008E0125	-0.3563	-0.1271	0.09292	-0.7053	-0.538	-0.2587	-0.2329	-0.2763	-0.1395	-0.1808
Z008E0126	-0.2673	0.03085	0.3304	-0.2417	0.1047	-0.05068	-0.05784	-0.0274	-0.1333	-0.00659
Z008E0127	-0.2414	0.04015	0.1271	0.484	0.5177	0.119	0.082	0.14	0.1731	0.1278
Z008E0128	-0.1104	0.002178	0.1092	-0.2458	-0.3109	0.1513	-0.02384	0.07268	0.06604	0.0373
Z008E0129	-0.6172	-0.2177	-0.3451	-0.5324	-0.5326	-0.5641	-0.4427	-0.3581	-0.3419	-0.4274
Z008E0130	-0.6882	-0.2804	-0.3422	-0.3213	0.4836	-0.04526	-0.266	-0.2164	-0.2416	-0.1722
Z008E0131	0.2224	0.08137	0.09567	0.5412	0.09759	0.4629	0.172	0.1647	0.1771	-0.00713
Z008E0132	0.09913	0.03268	0.1875	-0.1661	0.09611	0.2451	0.06118	0.2106	0.1079	0.1339
Z008E0133	-0.2734	-0.3887	-0.1297	-0.415	-0.3774	-0.2654	-0.3337	-0.2841	-0.2953	-0.3186
Z008E0134	0.202	0.02009	0.1518	0.378	0.7584	0.3084	0.07649	0.06755	0.1305	0.1133
Z008E0135	-0.4151	0.1661	0.07664	0.121	0.7831	0.1455	0.09707	-0.0266	0.09123	0.08189
Z008E0136	0.4217	0.6047	0.4456	0.4118	0.2946	0.7844	0.5754	0.6603	0.537	0.6271
Z008E0137	-0.4729	-0.8899	-0.7301	-0.7979	-1.0324	-0.6406	-0.7067	-0.6073	-0.5994	-0.7251
Z008E0139	-0.3199	-0.5065	-0.481	-0.5906	-0.09554	-0.569	-0.5086	-0.5818	-0.5834	-0.5623
Z008E0140	0.1021	0.06173	-0.3294	-0.03275	-0.2984	0.0799	0.02991	0.01228	-0.0994	-0.01072
Z008E0141	0.138	0.3601	0.3232	0.1387	0.197	0.4779	0.2428	0.2325	0.352	0.2989
Z008E0142	-0.4958	-0.5561	-0.4958	-0.0801	-0.8594	-0.435	-0.5274	-0.4285	-0.5748	-0.4402
Z008E0144	0.2391	0.09902	0.2132	-0.3038	-0.4014	0.03807	0.1538	0.09773	0.04967	0.06352
Z008E0145	0.4402	0.502	0.3418	0.08583	0.751	0.4515	0.4864	0.3525	0.3766	0.4682
Z008E0146	0.3508	0.586	0.4648	0.9814	0.2	0.6129	0.3111	0.514	0.4583	0.4807
Z008E0147	-0.4259	-0.2889	-0.5412	-0.3438	-0.08785	-0.4107	-0.3346	-0.2827	-0.33	-0.2984
Z008E0148	-0.9461	-1.3345	-1.3831	-1.7644	-1.304	-0.8675	-1.2469	-1.2905	-1.3138	-1.3395
Z008E0149	0.6178	0.4679	0.504	0.1973	-0.101	0.4955	0.4484	0.5002	0.4018	0.5041
Z008E0150	0.02176	-0.1242	0.3782	0.1414	-0.4025	-0.1736	0.0302	-0.06973	-0.1346	0.01747
Z008E0151	-0.06348	-0.08282	-0.4176	-0.3371	0.2239	-0.263	-0.2514	-0.1219	-0.09085	-0.1148
Z008E0152	-0.5967	-0.7112	-0.7898	-0.9112	-1.0537	-0.5391	-0.6466	-0.6944	-0.6401	-0.6616
Z008E0153	-0.7055	-0.9083	-1.1499	-1.1693	-0.9524	-0.9257	-0.991	-0.8325	-0.7626	-0.9298
Z008E0154	-1.0341	-0.7555	-0.4089	-0.2814	-1.373	-0.8085	-0.9611	-0.8077	-0.8349	-0.7974
Z008E0155	-0.1883	-0.1909	0.03419	-0.5401	-0.5378	-0.5134	-0.1324	-0.1838	-0.1613	-0.208
Z008E0156	-0.2538	-0.7147	-0.7726	-0.5534	-0.3087	-0.3366	-0.5318	-0.543	-0.5119	-0.5487
Z008E0157	-0.1208	-0.4171	-0.926	-0.527	-0.0658	-0.2364	-0.526	-0.4107	-0.4797	-0.437
Z008E0158	0.1542	0.003071	-0.1976	0.2342	-0.1638	-0.02034	0.22	0.07119	0.08164	0.1421
Z008E0159	0.149	-0.0299	0.0415	0.3853	-0.5231	-0.1148	-0.2694	-0.1801	-0.232	-0.1602
Z008E0160	0.3488	0.348	0.05269	0.69	0.3409	0.213	0.5733	0.4157	0.4557	0.5312
Z008E0161	-0.2231	-0.00841	-0.1009	0.1393	0.1489	0.3685	0.07079	-0.03174	-0.03717	-0.07202
Z008E0162	-0.4674	-0.6152	-0.8811	-0.3327	-1.0717	-0.8363	-0.6404	-0.5596	-0.4919	-0.5598
Z008E0163	-0.06269	0.02262	0.2847	-0.1563	0.1422	0.1791	0.05758	0.007111	-0.02487	-0.06224
Z008E0164	-1.1522	-1.39	-1.335	-1.1042	-1.6817	-1.1635	-1.2428	-1.3238	-1.3645	-1.2665
Z008E0165	0.288	0.3582	0.1397	0.04806	0.5717	0.03077	0.04969	0.1782	0.171	0.111
Z008E0166	-0.6072	-0.6132	-0.6028	-0.3612	-0.6628	-0.7526	-0.7173	-0.6293	-0.7792	-0.5939
Z008E0167	0.2747	0.372	0.7207	0.4155	0.3203	0.09167	0.2203	0.235	0.1824	0.1924
Z008E0168	-0.6825	-0.5934	-0.8162	-0.8826	-0.8377	-0.8073	-0.5417	-0.625	-0.4854	-0.594
Z008E0169	0.6128	0.5728	0.2773	0.3669	0.6312	0.7827	0.4992	0.5627	0.4615	0.5305
Z008E0170	0.7601	0.1519	0.01679	0.1314	0.5989	0.1091	0.1977	0.2257	0.2513	0.273
Z008E0171	0.0163	0.02228	0.3534	0.6254	0.1664	-0.1065	0.2046	0.1527	0.2093	0.1596
Z008E0172	-0.9234	-0.7342	-0.5459	-0.2701	-0.3007	-0.4229	-0.482	-0.5221	-0.5454	-0.5933
Z008E0173	1.1047	0.4095	0.1132	0.1194	-0.3312	0.3476	0.2093	0.3177	0.2913	0.3506
Z008E0174	0.7716	0.7897	0.6453	1.1902	0.8167	1.0352	0.7302	0.7109	0.6793	0.7205
Z008E0175	-0.5526	-0.4311	-0.4773	-0.7127	-0.5577	-0.5078	-0.3407	-0.3357	-0.3491	-0.3068
Z008E0176	0.3807	0.2406	-0.09719	0.6146	0.6177	0.06848	0.2104	0.3089	0.17	0.2565
Z008E0177	0.05386	-0.2161	-0.5826	-0.3976	0.2325	0.03152	-0.2799	-0.2234	-0.2466	-0.2197
Z008E0178	0.9508	0.5752	0.9259	0.5596	0.5039	0.4812	0.6837	0.5502	0.705	0.6169
Z008E0179	-0.04101	-0.00702	-0.5535	-0.4731	0.3145	-0.5384	-0.1878	-0.1105	-0.0723	-0.1764
Z008E0180	0.3173	0.2998	0.4736	0.5611	0.6071	-0.05749	0.2078	0.2269	0.1765	0.2416
Z008E0181	0.1515	0.1944	0.06923	0.1986	0.3698	0.3659	0.2778	0.3876	0.433	0.4019
Z008E0182	0.8875	0.55	0.1988	0.8893	0.7801	0.6799	0.6234	0.742	0.6475	0.6774
Z008E0183	-0.5846	-0.4953	-0.6546	-0.5681	-0.2794	-0.3658	-0.4107	-0.4468	-0.4647	-0.4705
Z008E0184	-0.04909	-0.1143	0.09058	-0.4172	-0.4529	0.107	-0.06798	-0.07315	-0.04591	-0.1217
Z008E0185	0.4972	0.4364	0.6611	0.07166	0.05251	0.1404	0.3618	0.4076	0.3964	0.3153
Z008E0186	-0.1505	-0.01183	-0.2471	-0.02131	0.5109	-0.00092	0.08814	0.02459	-0.05388	-0.01137
Z008E0187	-0.1597	-0.1225	-0.3944	0.1065	0.2083	0.1335	-0.05972	0.009056	-0.02445	-0.09486
Z008E0188	-0.7973	-0.5903	-0.3693	-0.9202	-0.3867	-0.5105	-0.5167	-0.4926	-0.4833	-0.5658
Z008E0189	-0.5352	-0.7589	-0.4527	-0.4031	-0.9051	-0.443	-0.5307	-0.4919	-0.5067	-0.4565
Z008E0190	0.9651	1.0294	1.046	0.8199	0.7155	0.8737	0.9417	0.9606	1.0833	0.9381
Z008E0191	-0.5435	-0.53	-0.5136	-0.6876	-0.9897	-0.6012	-0.4629	-0.5406	-0.6063	-0.5417
Z008E0192	0.4141	0.398	0.2687	0.1962	0.2318	0.2837	0.4757	0.4867	0.4106	0.5478
Z008E0193	0.3955	0.5337	0.5644	0.6673	0.5103	0.5016	0.3968	0.3793	0.4145	0.3522
Z008E0194	-0.2563	-0.2183	0.1806	-0.4274	-0.5057	-0.04528	-0.1966	-0.09998	-0.09125	-0.2025
Z008E0195	0.2964	0.5967	0.7026	0.471	0.3634	0.6572	0.6159	0.576	0.4953	0.5549
Z008E0196	-0.4051	-0.2238	-0.3789	-0.3868	-0.4376	-0.4612	-0.3458	-0.3949	-0.4346	-0.3796
Z008E0197	-1.3115	-1.2969	-1.0077	-1.5318	-0.7473	-0.9343	-1.104	-1.1681	-1.1123	-1.1575
Z008E0198	0.1172	0.3432	0.4478	0.07003	-0.1897	0.4471	0.3002	0.3293	0.2665	0.2757
Z008E0199	0.3509	0.5959	0.9048	0.1849	0.9082	0.8209	0.5378	0.4873	0.5822	0.5681
Z008E0200	0.8789	1.28	0.8192	1.2065	1.446	1.462	1.2082	1.0867	1.0573	1.1729
Z009E0001	-0.524	-0.5171	-0.5852	-0.9059	-0.1392	-0.4784	-0.7258	-0.7089	-0.4434	-0.4517
Z009E0002	-1.355	-0.9258	-1.0812	-0.6935	-0.399	-0.9373	-1.0193	-0.9562	-0.8285	-0.886
Z009E0003	-0.09284	-0.06522	0.0721	0.1633	-0.2833	-0.03558	-0.1685	-0.05673	-0.02427	-0.1179
Z009E0004	-0.3304	-0.2281	-0.3172	-0.1712	-0.3448	-0.08068	0.03544	-0.04555	-0.133	-0.04246
Z009E0005	-0.7736	-0.8642	-0.8489	-0.8342	-1.0718	-1.0737	-1.0005	-0.9568	-0.9349	-0.9352
Z009E0007	-0.4547	-0.04448	0.02688	0.1765	0.373	-0.06302	0.08636	-0.1021	-0.1069	0.05407
Z009E0008	1.1043	0.5743	0.4457	0.373	1.0556	0.5665	0.8405	0.4817	0.6046	0.6394
Z009E0009	0.4406	0.3313	0.09019	0.2981	0.03586	0.2668	0.09279	0.1313	0.3156	0.1384
Z009E0010	0.6229	0.5439	0.5222	0.2068	0.6484	0.5484	0.708	0.2409	0.3965	0.4471
Z009E0012	-0.8428	-0.4171	-0.4756	-0.547	-0.2543	-0.5048	-0.2947	-0.3601	-0.3826	-0.5394
Z009E0013	-0.2217	-0.0638	-0.179	0.01328	-0.9078	-0.2035	-0.4468	-0.252	-0.1026	-0.2296
Z009E0014	-0.6546	-0.5507	-0.6141	-0.7435	-0.2491	-0.478	-0.3722	-0.5577	-0.571	-0.5885
Z009E0015	0.6835	0.9097	0.9628	0.7473	1.3157	0.8541	1.1212	1.0547	0.7913	0.7989
Z009E0016	0.3011	0.4215	0.5019	0.3307	0.2127	0.3662	0.5787	0.444	0.2665	0.4464
Z009E0017	-0.3054	-0.4985	-0.4246	-0.2185	-0.05382	-0.3496	-0.3494	-0.5425	-0.4936	-0.3383
Z009E0018	-0.9298	-0.5709	-0.5375	-0.566	-1.0314	-0.5503	-0.3457	-0.7279	-0.4242	-0.5631
Z009E0019	0.3416	0.4918	0.5628	0.4218	0.2042	0.4206	0.2647	0.6938	0.44	0.4882
Z009E0020	-0.4802	-0.463	-0.418	-0.544	-0.7865	-0.4791	-0.3474	-0.5522	-0.5328	-0.3779
Z009E0021	0.3968	0.1145	0.4169	0.3734	-0.04476	0.2043	-0.06789	0.4253	0.289	0.1033
Z009E0022	0.4243	0.8032	0.7054	1.0553	0.9235	0.7642	0.8677	0.753	0.8775	0.7067
Z009E0023	0.4209	-0.04473	0.000783	-0.1283	-0.4325	-0.04295	-0.1568	-0.1181	-0.01759	0.007481
Z009E0024	-0.1626	-0.09762	-0.0214	-0.3527	0.007522	-0.1412	-0.08356	-0.2151	-0.1193	-0.03188
Z009E0025	-0.02875	-0.3283	-0.4469	-0.4012	-0.4629	-0.3894	-0.3978	-0.1124	-0.4304	-0.4922
Z009E0026	2.0345	1.2793	1.4393	1.3233	0.8998	1.3253	1.1362	1.2119	1.1732	1.3531
Z009E0027	0.3491	0.1545	0.2716	-0.03979	0.2696	0.2643	0.4958	0.4719	0.1498	0.2483
Z009E0028	0.2733	0.4403	0.5169	0.4748	-0.01611	0.4699	0.2664	0.5984	0.3859	0.3688
Z009E0029	-0.03021	0.2857	0.4822	0.4967	0.2717	0.2675	0.4382	0.2288	0.2178	0.2564
Z009E0030	2.0096	1.4213	1.653	1.1119	1.9604	1.4736	1.3438	1.3094	1.4652	1.3393
Z009E0031	0.06197	-0.3488	-0.427	-0.344	-0.9274	-0.3907	-0.1725	-0.5301	-0.2751	-0.2201
Z009E0032	-0.2072	-0.02676	0.2259	0.01473	0.3048	0.0634	0.2404	-0.212	-0.00356	-0.101
Z009E0033	0.3739	0.7906	0.64	0.9674	1.3136	0.6113	0.7267	0.5008	0.5844	0.6699
Z009E0034	-0.7181	-0.8879	-0.9205	-1.0571	-1.173	-0.8314	-0.9702	-0.9792	-0.9429	-0.7353
Z009E0035	0.9416	0.6883	0.5841	0.3154	0.4046	0.6093	0.3601	0.9285	0.7413	0.5529
Z009E0036	-0.5461	-0.4542	-0.3349	-0.2255	-0.4479	-0.2812	-0.06723	-0.2584	-0.3737	-0.225
Z009E0037	-0.4587	-0.707	-0.6846	-0.4033	-0.4643	-0.5826	-0.7913	-0.7184	-0.6858	-0.573
Z009E0038	0.06558	-0.1254	-0.03321	-0.08567	-0.2689	-0.1021	-0.09177	0.04723	-0.2499	-0.2073
Z009E0039	0.6792	0.3493	0.138	0.07262	0.6015	0.2349	0.5451	0.112	0.194	0.3189
Z009E0040	1.2436	0.816	0.9481	1.4011	1.3025	0.8818	1.1758	0.7103	0.9118	0.7554
Z009E0041	1.0462	0.9253	0.9718	0.8389	1.0419	0.8239	0.6954	0.7396	0.8369	0.9725
Z009E0042	0.3007	0.4125	0.4954	0.4205	-0.2358	0.4041	0.7407	0.3203	0.4632	0.4764
Z009E0043	-0.3176	-0.1257	-0.2194	-0.1667	0.457	-0.1525	-0.2124	0.02906	-0.1105	-0.0763
Z009E0044	-0.1271	0.2752	0.3328	0.4886	0.3896	0.2529	0.4948	0.5113	0.2315	0.4103
Z009E0045	-0.2293	0.1388	0.02326	0.06561	-0.1391	0.003673	-0.07575	0.135	0.1068	-0.04085
Z009E0047	-1.4154	-1.301	-1.1859	-0.776	-1.4092	-1.1158	-1.4389	-0.8491	-1.1182	-1.1218
Z009E0048	0.5259	0.8154	0.7879	0.8894	1.1645	0.829	0.6155	0.6277	0.7887	0.6135
Z009E0049	-0.3377	-0.7029	-0.621	-0.9832	-0.3326	-0.7689	-0.5584	-0.6681	-0.6613	-0.8081
Z009E0050	-0.8065	-0.51	-0.6212	-0.4406	-0.8176	-0.5934	-0.2732	-0.7697	-0.5145	-0.4876
Z009E0051	-0.03431	-0.00585	-0.03999	-0.2061	0.5684	-0.00071	-0.1205	-0.1136	-0.09981	-0.03175
Z009E0052	0.3935	0.1973	0.1766	0.1356	0.0895	0.2243	0.09534	0.05068	0.2562	0.1446
Z009E0053	0.6934	0.329	0.3684	-0.04841	0.9769	0.2851	0.4072	0.4084	0.3112	0.2742
Z009E0054	0.1619	0.4861	0.6799	0.8347	0.7875	0.5483	0.2514	0.8362	0.5833	0.571
Z009E0055	-0.2055	-0.1208	-0.2702	-0.3722	-0.252	-0.05911	-0.3955	-0.2335	-0.2424	-0.0941
Z009E0056	-0.1813	0.2221	0.2876	0.284	-0.1712	0.1808	0.4196	0.3489	0.1322	0.1686
Z009E0057	0.9494	0.7281	0.9005	0.5384	1.0298	0.7278	0.7397	0.6026	0.6355	0.7685
Z009E0058	0.335	0.4394	0.5155	0.7921	0.568	0.4629	0.3469	0.4204	0.5232	0.523
Z009E0059	-0.6505	-0.2166	-0.3496	-0.4636	-0.8337	-0.2487	-0.1959	-0.1286	-0.2181	-0.393
Z009E0060	-0.08756	-0.2558	-0.3897	-0.1873	-0.1384	-0.3863	-0.2817	-0.3405	-0.3373	-0.2338
Z009E0061	0.7588	0.2906	0.3006	0.567	-0.0204	0.2744	0.4176	0.184	0.1885	0.2014
Z009E0062	0.6545	0.2877	0.4101	0.2627	0.4899	0.2974	0.4067	0.4444	0.2052	0.1656
Z009E0063	-0.07621	-0.6555	-0.5097	-1.0222	-0.4074	-0.4375	-0.2523	-0.6691	-0.4946	-0.4114
Z009E0064	-0.4912	-0.8497	-0.8774	-0.5904	-1.3893	-0.8705	-0.667	-0.9046	-0.7538	-0.9407
Z009E0065	-0.3562	-0.6127	-0.608	-0.2024	-0.2031	-0.4977	-0.8265	-0.2912	-0.4243	-0.4478
Z009E0066	0.7978	0.6251	0.5182	0.7725	0.0823	0.6725	0.398	0.5463	0.7427	0.6827
Z009E0067	-0.4059	-0.4763	-0.3885	-0.7465	-0.5841	-0.5477	-0.5492	-0.6303	-0.5324	-0.3085
Z009E0068	0.15	0.02375	-0.05457	0.2242	0.8126	0.0476	0.2246	-0.08119	0.1233	-0.04653
Z009E0069	-0.6763	-0.4836	-0.6005	-0.372	-0.7433	-0.5703	-0.5658	-0.6386	-0.5622	-0.4744
Z009E0070	-0.5767	-0.4121	-0.3047	-0.318	-0.79	-0.3278	-0.3983	-0.4865	-0.3762	-0.4953
Z009E0071	0.4942	0.982	0.6588	0.9735	0.4542	0.8115	1.0835	0.6054	0.8495	0.8288
Z009E0072	-0.7102	-0.3249	0.02313	-0.1946	0.2125	-0.1831	-0.4654	-0.1088	-0.05031	-0.2491
Z009E0073	-0.3021	-0.3373	-0.4803	-0.4375	-0.4	-0.2644	-0.3784	-0.3308	-0.3648	-0.3131
Z009E0074	0.6084	0.06261	0.01527	0.04749	-0.4364	0.2076	0.1889	0.03775	0.206	0.2378
Z009E0075	0.2737	0.5967	0.5619	0.8692	1.1518	0.5877	0.3577	0.6117	0.4811	0.669
Z009E0076	-0.00908	-0.1848	-0.5466	-0.5083	-0.1175	-0.3667	-0.5439	-0.3662	-0.2579	-0.2293
Z009E0077	0.8037	1.1245	1.0218	0.9644	1.539	1.0698	1.2736	1.2967	1.1362	1.1607
Z009E0078	-0.4773	-0.4697	-0.4427	-0.3004	-0.934	-0.4977	-0.2223	-0.7495	-0.4581	-0.4391
Z009E0079	-0.2742	-0.1302	-0.3727	0.2414	-0.1705	-0.1795	-0.1691	-0.1682	-0.2932	-0.3468
Z009E0080	-0.8446	-0.5539	-0.4656	-0.7115	-0.8604	-0.5313	-0.6385	-0.646	-0.6329	-0.4641
Z009E0082	1.0922	0.402	0.3434	0.3067	-0.1955	0.3363	0.2444	0.6776	0.3211	0.5039
Z009E0083	-0.6406	-0.09496	0.01095	0.2146	-0.2969	-0.05309	-0.2674	-0.1592	-0.06672	-0.06741
Z009E0084	0.22	0.0953	0.2674	-0.06797	0.4229	0.03942	0.1299	0.07033	0.1912	0.07007
Z009E0085	-0.1024	-0.03412	-0.07496	-0.3195	-0.1746	-0.00787	-0.103	0.07577	0.1164	0.1296
Z009E0086	-0.3685	-0.4556	-0.5099	-0.2908	-0.08854	-0.3021	-0.6486	-0.2129	-0.528	-0.446
Z009E0087	-0.79	-0.3912	-0.3093	-0.5251	-0.9185	-0.3902	-0.1315	-0.4908	-0.4353	-0.2636
Z009E0088	-0.3335	-0.4163	-0.4423	-0.1869	-0.5926	-0.443	-0.1714	-0.5122	-0.3106	-0.4719
Z009E0089	0.09827	-0.08199	-0.05156	-0.06001	-0.2536	0.0162	-0.00386	0.1432	0.03443	0.02787
Z009E0090	-0.4058	0.01697	0.09383	0.1986	0.0853	-0.05849	-0.3101	-0.1896	-0.1556	-0.04324
Z009E0091	0.06615	-0.4228	-0.3983	-0.3844	-0.8596	-0.2778	-0.3348	-0.06039	-0.3985	-0.4155
Z009E0092	-0.5028	-0.6377	-0.5439	-0.6821	-0.7316	-0.6395	-0.8002	-0.799	-0.7095	-0.7378
Z009E0093	0.5723	0.865	1.0217	1.2083	0.6774	0.785	1.0772	0.6905	0.885	0.8976
Z009E0094	0.6546	0.5005	0.6528	0.1418	0.9145	0.5941	0.835	0.4118	0.6131	0.5385
Z009E0095	0.6259	0.6446	0.5641	0.6043	0.2505	0.5124	0.5098	0.8974	0.6663	0.6924
Z009E0096	-0.8298	-0.5446	-0.7217	-0.8142	-1.3869	-0.6027	-0.8228	-0.6669	-0.5556	-0.4921
Z009E0097	0.4017	0.1005	0.01507	-0.09937	0.00824	-0.08083	0.02315	-0.1574	-0.0615	-0.02681
Z009E0098	-0.3416	-0.4404	-0.358	-0.7897	0.2269	-0.3275	-0.6097	-0.4714	-0.4542	-0.4418
Z009E0099	-0.6435	-0.2294	-0.3182	-0.6503	-0.2603	-0.3268	-0.3323	-0.3496	-0.4236	-0.1707
Z009E0100	0.8998	0.6055	0.4616	0.8441	0.2967	0.6744	0.4816	0.5162	0.5995	0.6408
Z009E0101	-0.4086	0.005268	-0.06908	0.4026	0.6051	0.07062	0.079	-0.1319	0.09931	0.03476
Z009E0102	0.02497	0.03258	-0.0743	0.2314	-0.07119	-0.105	0.04193	0.08396	-0.1051	-0.04536
Z009E0103	-1.1447	-1.1591	-1.0377	-1.2339	-1.1832	-1.2347	-1.5003	-1.0913	-1.101	-1.2588
Z009E0104	-0.04304	-0.1271	-0.122	0.03579	0.5915	-0.132	-0.2418	-0.09718	0.01701	-0.08137
Z009E0105	0.1365	0.0864	0.2967	-0.0724	0.315	0.1559	0.05602	0.4402	0.3233	0.251
Z009E0106	0.3222	0.5995	0.5176	0.4153	0.714	0.6317	0.5682	0.5065	0.545	0.6771
Z009E0107	-0.2317	-0.3164	-0.486	-0.587	-0.3695	-0.3863	-0.2684	-0.5236	-0.3118	-0.4628
Z009E0108	0.01539	-0.0863	0.04743	-0.1405	-0.1074	0.01373	-0.1319	-0.1399	-0.02046	-0.1118
Z009E0109	-0.06393	0.111	-0.08529	-0.1853	-0.2524	0.1066	-0.135	0.02129	0.05645	-0.02764
Z009E0110	-0.2259	0.04313	0.002055	0.2608	0.2016	0.1471	-0.1391	0.4065	0.08992	0.1546
Z009E0111	-0.3445	-0.3459	-0.1476	-0.1962	-0.737	-0.303	-0.2174	-0.5242	-0.3323	-0.3523
Z009E0112	-0.5628	-0.2535	-0.1458	-0.09739	-0.239	-0.1948	-0.00993	-0.3351	-0.3105	-0.1001
Z009E0113	0.759	0.418	0.4516	0.4828	0.9334	0.5286	0.286	0.554	0.6831	0.4715
Z009E0114	0.611	0.817	0.9971	0.6901	0.7045	0.8053	0.9415	0.6114	0.9317	0.7169
Z009E0115	-0.3497	-0.2692	-0.01153	0.09824	0.09906	-0.03314	0.1688	-0.3529	-0.1919	-0.07806
Z009E0116	1.3006	0.6994	1.0097	1.1323	1.2388	0.8618	0.9859	0.9535	0.7147	0.8005
Z009E0117	-0.2422	-0.4553	-0.3245	-0.6976	-0.8186	-0.3052	-0.4484	-0.5559	-0.3045	-0.3752
Z009E0118	-0.7131	-0.4147	-0.4397	-0.1104	-0.8112	-0.4533	-0.4205	-0.4559	-0.4927	-0.4432
Z009E0119	0.2818	0.4439	0.3511	0.4096	0.5954	0.3395	0.3295	0.3517	0.5173	0.391
Z009E0120	0.04693	0.2264	0.2722	0.05147	1.0538	0.2245	0.3397	0.4987	0.2224	0.3788
Z009E0121	1.2049	0.7754	0.6029	0.6985	0.3896	0.6571	0.7545	0.4814	0.5933	0.558
Z009E0122	-0.4758	-0.308	-0.2911	-0.16	-0.3892	-0.3164	-0.1717	-0.3141	-0.2586	-0.3377
Z009E0123	0.9034	0.7763	0.8064	0.9955	0.9008	0.7622	0.8779	0.7328	0.8807	0.6918
Z009E0124	-0.2342	-0.5538	-0.3573	-0.6331	-1.0734	-0.4775	-0.4486	-0.3717	-0.6084	-0.5359
Z009E0125	1.6949	1.1779	1.0351	1.1698	1.7542	1.1427	1.5847	1.1934	1.1997	1.2512
Z009E0126	0.8944	1.0793	1.118	1.1128	0.795	1.1361	1.0055	1.0739	1.2608	1.1766
Z009E0127	-0.2437	0.1918	0.3648	-0.02019	0.8536	0.1798	0.06866	-0.03433	0.2177	0.1447
Z009E0128	0.2655	0.5475	0.4205	0.2015	-0.1877	0.3446	0.1763	0.6246	0.289	0.3125
Z009E0129	-0.5086	-0.2523	-0.3449	-0.7673	-0.4697	-0.09369	-0.4077	-0.1001	-0.0986	-0.2435
Z009E0130	1.0313	1.2611	1.2454	1.4194	0.9492	1.2528	1.0672	1.1221	1.1157	1.2334
Z009E0131	-0.5085	-0.757	-0.8439	-0.6806	-0.1038	-0.5419	-0.2737	-0.7144	-0.6325	-0.6526
Z009E0132	-0.436	-0.07594	-0.333	-0.1115	-0.6384	-0.02982	-0.08615	0.07779	-0.133	-0.1791
Z009E0133	-1.0796	-1.0681	-1.1715	-1.2616	-0.9787	-1.0941	-0.9452	-1.1477	-0.9568	-1.046
Z009E0134	-0.727	-0.4333	-0.513	-0.4303	-0.5692	-0.412	-0.2448	-0.2003	-0.4701	-0.3835
Z009E0135	-0.995	-0.6829	-0.7721	-0.7603	-0.7885	-0.6043	-0.9239	-0.6104	-0.523	-0.6487
Z009E0136	-0.9584	-0.6038	-0.4854	-0.848	-0.7637	-0.4779	-0.4892	-0.6307	-0.6203	-0.6002
Z009E0137	0.7567	0.4012	0.2565	0.2247	0.6917	0.4165	0.1983	0.2546	0.3326	0.3824
Z009E0138	-1.1759	-0.8706	-0.7986	-0.6315	-0.895	-0.8561	-0.7329	-0.5816	-0.7116	-0.8961
Z009E0139	0.4331	0.9469	1.0835	1.1391	1.3841	0.7902	0.5089	0.6729	0.6428	0.6391
Z009E0140	0.3435	0.2472	0.07222	0.1014	0.1126	0.128	0.3292	0.1215	0.07653	0.1921
Z009E0141	-0.6909	-0.593	-0.478	-0.2787	-1.1119	-0.5497	-0.6587	-0.5832	-0.4769	-0.515
Z009E0142	0.7176	0.4566	0.2313	0.2205	-0.02496	0.3108	0.3059	0.2364	0.4302	0.288
Z009E0143	-0.4439	-0.301	-0.2778	-0.4611	0.06382	-0.2888	-0.1955	-0.171	-0.2309	-0.2456
Z009E0144	0.5474	0.3029	0.428	0.5319	0.9532	0.2473	-0.00592	0.5396	0.3758	0.3459
Z009E0145	-1.2775	-0.7629	-0.8433	-0.5936	-1.0652	-0.6429	-0.8769	-0.4597	-0.7623	-0.5809
Z009E0146	0.1379	0.4529	0.3439	0.2513	0.5165	0.4815	0.4517	0.2146	0.3277	0.3106
Z009E0147	0.8837	0.7507	0.8509	0.4281	0.9723	0.7504	0.9771	0.9922	0.714	0.9344
Z009E0149	0.1704	-0.386	-0.3978	-0.05501	-0.6095	-0.2483	-0.1631	-0.2899	-0.3291	-0.2032
Z009E0150	-0.2719	0.1124	0.313	0.001776	0.05056	0.1816	0.3195	0.2808	0.2136	0.05285
Z009E0151	0.2602	0.02378	-0.0396	0.4279	0.4541	0.04202	0.08316	0.124	-0.06102	-0.06272
Z009E0152	0.1042	0.4738	0.3893	0.4018	1.0001	0.3665	0.5351	0.6152	0.342	0.4056
Z009E0153	0.1979	-0.04899	-0.01231	0.0736	-0.083	-0.2261	-0.1881	-0.1726	-0.2144	-0.05427
Z009E0154	-0.6121	-0.2209	-0.2387	-0.5169	-0.6706	-0.2637	-0.1896	-0.3104	-0.1315	-0.269
Z009E0155	0.4609	0.6406	0.7122	0.446	0.3895	0.7655	0.6771	0.9327	0.7281	0.6079
Z009E0156	-0.4059	-0.1934	-0.07522	-0.4318	0.2859	-0.2238	-0.3248	0.001584	-0.2126	-0.3289
Z009E0157	-0.1452	-0.028	-0.01408	-0.1718	-0.04389	-0.1099	0.04373	-0.07802	-0.1423	-0.03185
Z009E0158	0.6059	0.1682	0.3243	0.1954	-0.4627	0.2147	0.4122	0.2003	0.1896	0.1523
Z009E0159	1.1256	0.4492	0.4106	0.7507	0.1043	0.4312	0.6614	0.6572	0.5057	0.5716
Z009E0161	0.5381	0.1358	0.2486	0.1938	0.3328	0.0445	0.5323	0.0629	0.07067	0.1498
Z009E0162	-1.2252	-0.7	-1.0725	-0.7834	-1.466	-0.8507	-0.9426	-0.59	-0.7355	-0.7464
Z009E0163	0.12	-0.3497	-0.4058	-0.5487	-0.5442	-0.4653	-0.614	-0.4774	-0.4048	-0.5351
Z009E0164	-0.1296	0.2166	0.3406	-0.07376	-0.3166	0.2204	0.3139	0.02936	0.235	0.2794
Z009E0165	-0.3962	-0.3017	-0.1147	0.0157	0.2666	-0.2801	-0.6616	-0.3252	-0.1947	-0.414
Z009E0166	0.7046	0.7499	0.4809	0.5515	0.5872	0.576	0.3641	0.8083	0.5689	0.6545
Z009E0167	0.4367	0.2718	-0.04296	0.1721	0.4243	0.1099	0.2062	0.308	-0.00864	0.0675
Z009E0168	0.4092	0.3689	0.2693	0.4476	0.6983	0.3454	0.4437	0.2961	0.3485	0.3869
Z009E0169	-0.6555	-0.5414	-0.5623	-0.2568	-0.7673	-0.5279	-0.3776	-0.6765	-0.5496	-0.5436
Z009E0170	-1.099	-1.311	-1.2064	-0.8955	-1.5715	-1.2282	-1.2364	-1.0001	-1.0997	-1.09
Z009E0171	-0.5262	-0.6266	-0.719	-0.5806	-0.2465	-0.5867	-0.3954	-0.4056	-0.5066	-0.625
Z009E0173	0.8679	0.3833	0.5192	0.4183	0.161	0.3948	0.1873	0.3714	0.2772	0.416
Z009E0174	-1.3708	-1.0823	-1.1653	-1.0058	-0.7434	-1.1398	-0.988	-1.2753	-1.1177	-1.1295
Z009E0175	0.5617	0.462	0.5782	0.5344	0.6094	0.4318	0.4992	0.6245	0.54	0.5045
Z009E0176	-0.3391	-0.3847	-0.3718	-0.5641	-0.1414	-0.2427	-0.5242	-0.3715	-0.3595	-0.2564
Z009E0177	0.9107	0.5137	0.4905	0.9008	0.1992	0.5985	0.2826	0.3391	0.3965	0.3544
Z009E0178	1.7965	1.2821	1.09	1.3843	1.0678	1.2477	1.2579	1.4597	1.2044	1.1848
Z009E0179	0.456	0.04817	0.04035	-0.0903	-0.1584	0.1251	-0.1177	-0.1008	-0.00186	0.09722
Z009E0180	-0.3393	-0.8159	-0.7279	-0.8565	-0.545	-0.7479	-0.7967	-0.6361	-0.7246	-0.6978
Z009E0181	-0.7464	-0.6691	-0.6434	-0.3096	-0.5698	-0.5096	-0.6564	-0.6148	-0.4782	-0.5856
Z009E0182	0.2773	-0.1036	0.1044	0.2445	0.2036	-0.123	-0.0845	-0.1186	-0.1126	-0.03247
Z009E0183	-0.4306	-0.3556	-0.5547	-0.456	-0.5344	-0.3472	-0.2647	-0.1699	-0.2784	-0.255
Z009E0184	-0.7133	-0.2776	-0.1305	-0.6261	-0.5463	-0.3555	-0.1201	-0.3247	-0.2863	-0.1647
Z009E0186	0.5009	0.2472	0.1362	0.3296	0.282	0.2528	0.1526	0.08908	0.1723	0.08258
Z009E0187	0.5686	0.4162	0.5808	0.3352	1.0144	0.4349	0.2724	0.3944	0.5138	0.5106
Z009E0190	0.08509	0.1246	0.04588	0.3322	0.3145	0.05188	0.01384	0.3481	-0.03654	-0.07239
Z009E0191	0.4854	0.3815	0.2799	0.3238	-0.2088	0.2656	0.08852	0.1846	0.3729	0.3176
Z009E0192	-0.1577	0.2759	0.08895	0.1253	0.3105	0.1914	0.3741	0.07406	0.2662	0.2546
Z009E0193	0.1841	0.001374	0.07496	-0.1649	0.2064	-0.00013	0.1547	0.2364	0.1925	0.1905
Z009E0194	-0.5349	-0.8038	-0.8473	-0.9476	-0.1835	-0.8229	-0.8982	-0.8063	-0.9681	-0.949
Z009E0196	-0.1655	-0.06672	-0.1729	-0.2325	-0.182	0.07224	0.1815	-0.09057	0.01796	-0.09466
Z009E0197	-0.4727	-0.4038	-0.3303	-0.579	-0.00465	-0.4894	-0.3477	-0.3422	-0.3283	-0.5182
Z009E0198	-1.4879	-1.1033	-1.1858	-1.0543	-0.7717	-1.1507	-1.1178	-1.0965	-1.0659	-1.0493
Z009E0199	-0.2644	-0.3515	-0.4263	-0.4858	-0.04037	-0.3678	-0.5881	-0.4667	-0.3829	-0.2797
Z009E0200	-1.721	-1.5609	-1.3057	-1.8283	-1.8379	-1.5417	-1.3349	-1.5618	-1.3737	-1.3034
Z010E0001	0.7815	0.7288	0.7838	0.629	0.6267	0.7047	0.6519	0.6872	0.8135	0.7417
Z010E0002	-0.1821	-0.2867	-0.3148	-0.05448	-0.01818	0.02937	-0.2044	-0.2499	-0.4406	-0.3246
Z010E0003	1.1457	1.0036	0.9714	0.794	1.0519	0.7527	0.9386	0.8736	0.5727	1.055
Z010E0004	0.05042	0.04469	0.1443	-0.1597	0.09323	0.1773	0.021	-0.03843	0.3435	-0.188
Z010E0006	-0.3971	-0.5893	-0.292	-0.2688	-0.5005	-0.3338	-0.3836	-0.3478	-0.2402	-0.1636
Z010E0007	1.0063	1.1071	1.0846	0.552	1.0692	0.7139	0.8382	0.8242	0.6948	0.7151
Z010E0008	-0.2921	-0.5652	-0.4195	-0.6907	-0.4514	-0.2834	-0.4263	-0.4975	-0.8086	-0.6658
Z010E0009	-0.2034	-0.2116	-0.1317	-0.2436	-0.2959	0.01259	-0.1375	-0.1898	-0.3519	0.03246
Z010E0010	-0.2189	0.1145	-0.07977	-0.126	0.2623	-0.1007	-0.05003	-0.02335	-0.1713	-0.1841
Z010E0011	-0.1335	-0.1615	-0.2666	-0.1865	-0.2461	-0.518	-0.2222	-0.23	-0.4462	-0.3113
Z010E0012	0.09549	0.4107	0.299	0.09989	0.3177	-0.06354	0.2214	0.2079	0.5271	0.2713
Z010E0013	0.06959	0.4562	0.324	0.1838	0.3073	0.3488	0.276	0.2336	0.2887	0.4031
Z010E0015	0.8591	0.7879	0.7192	1.0426	0.9166	0.5184	0.669	0.7185	0.4404	0.5763
Z010E0016	-0.3831	-0.5382	-0.5347	-0.7193	-0.849	-0.2828	-0.5891	-0.558	-0.7373	-0.3434
Z010E0017	0.4858	0.2858	0.2605	0.2503	0.1425	0.1466	0.2686	0.2717	0.41	0.01477
Z010E0018	-0.4365	-0.4688	-0.2582	-0.1544	-0.00885	0.1026	-0.1343	-0.09394	-0.07907	-0.2555
Z010E0019	0.3939	0.3229	0.3142	0.3607	0.2084	0.06755	0.3337	0.2417	0.3265	0.3271
Z010E0020	-0.722	-0.8899	-0.5835	-0.8007	-0.8682	-0.6171	-0.6769	-0.6159	-0.3837	-0.8946
Z010E0021	1.199	1.2609	1.0129	1.0313	0.8176	1.1017	1.1042	1.0482	1.2736	1.1008
Z010E0022	0.1445	0.4769	0.1905	0.3489	0.3689	0.3851	0.3494	0.3535	0.5245	0.3466
Z010E0023	0.2357	0.1544	0.2022	0.2369	0.1134	-0.01712	0.02988	-0.03451	0.3168	0.2962
Z010E0024	1.3789	1.5248	1.4227	1.4665	1.2736	1.4502	1.3767	1.3299	1.6137	1.5156
Z010E0025	-0.3953	-0.36	-0.2612	-0.0796	-0.4812	-0.5315	-0.3067	-0.3192	0.01958	-0.2564
Z010E0026	-0.8602	-0.8573	-0.8057	-0.7003	-0.7206	-0.9276	-0.7512	-0.7528	-0.758	-0.6388
Z010E0027	-0.2097	-0.179	-0.00454	0.0684	-0.311	-0.05023	-0.02954	0.01608	0.227	-0.03181
Z010E0028	0.02695	0.1128	0.1158	0.3757	0.138	0.09363	0.002784	0.05492	-0.1958	0.03399
Z010E0029	0.9943	1.2095	1.283	1.0882	1.1753	0.9859	1.0568	0.9791	0.8958	0.877
Z010E0030	-0.163	-0.1696	-0.3556	-0.1748	-0.1033	-0.3639	-0.2775	-0.2278	-0.3858	-0.382
Z010E0032	0.6865	0.7237	0.5871	0.8995	0.5872	0.8541	0.6566	0.626	0.4935	0.4653
Z010E0033	-0.5237	-0.4684	-0.4623	-0.3257	-0.6096	-0.3272	-0.459	-0.4794	-0.2861	-0.4779
Z010E0034	1.5023	1.1807	1.1848	1.3582	1.1766	1.241	1.238	1.2581	1.0245	1.275
Z010E0035	0.1272	0.3158	0.4017	0.429	0.2428	0.3895	0.2564	0.2256	-0.0963	0.4077
Z010E0036	0.9937	0.6717	0.5991	0.8117	0.5878	0.6703	0.6626	0.7362	0.5252	0.7885
Z010E0037	-0.5184	-0.6228	-0.5631	-0.6608	-0.4265	-0.3085	-0.4543	-0.4745	-0.7158	-0.3779
Z010E0038	-1.2592	-1.2642	-1.2069	-1.1544	-1.3013	-1.0196	-0.9936	-1.0756	-1.4854	-0.8335
Z010E0039	-0.1734	-0.01228	-0.2959	-0.3047	-0.2661	-0.3265	-0.2889	-0.2964	0.1418	-0.4414
Z010E0040	0.2996	0.2993	0.2142	0.05359	-0.06188	0.3568	0.2378	0.2562	0.4246	0.3814
Z010E0041	-0.3231	-0.1282	-0.2262	-0.3824	-0.1308	-0.1822	-0.2402	-0.2481	-0.5249	-0.2128
Z010E0042	-0.1622	-0.2833	-0.3037	0.2232	-0.1512	-0.3705	-0.148	-0.1027	0.009498	-0.263
Z010E0043	-0.6328	-0.3562	-0.4504	-0.3784	-0.4315	-0.5037	-0.5264	-0.5019	-0.722	-0.4025
Z010E0044	-0.5649	-0.3627	-0.3021	-0.4805	-0.3576	-0.6734	-0.4663	-0.4738	-0.2369	-0.659
Z010E0045	-0.22	0.0287	-0.4042	-0.1376	0.08033	0.02955	-0.2035	-0.2152	-0.04587	-0.02939
Z010E0046	-0.7687	-0.2846	-0.6422	-0.3862	-0.8583	-0.3789	-0.4372	-0.463	-0.6997	-0.6854
Z010E0047	0.07417	0.4258	0.1311	0.00764	-0.04768	0.14	0.1936	0.2488	0.2098	0.01835
Z010E0048	-0.7264	-0.6879	-0.7829	-0.584	-0.9615	-0.6469	-0.7086	-0.6349	-0.8792	-0.8791
Z010E0049	0.6016	0.4325	0.1953	0.2236	0.2567	0.3057	0.3414	0.3627	0.1323	0.381
Z010E0050	0.271	0.02473	0.3907	0.2333	0.2365	0.1239	0.1788	0.3263	0.4321	0.01802
Z010E0051	0.589	0.2842	0.3603	0.1923	0.1159	0.1477	0.2239	0.2427	-0.03499	0.3768
Z010E0052	-0.1624	0.2164	-0.02828	0.2453	0.1073	0.008744	0.1808	0.171	0.3816	0.3405
Z010E0053	-0.2179	-0.3183	-0.2906	-0.1854	-0.2275	-0.06841	-0.1108	-0.1773	-0.3262	-0.3034
Z010E0054	-0.7627	-0.7866	-1.0568	-0.7894	-0.6578	-0.6249	-0.8892	-0.8437	-0.5065	-1.027
Z010E0055	-0.532	-0.721	-0.8021	-0.6873	-0.5921	-0.7383	-0.621	-0.6283	-0.8641	-0.4332
Z010E0056	0.8125	1.0835	1.1403	1.1005	1.1935	1.0895	0.9802	0.9035	0.7329	0.8361
Z010E0057	-0.8506	-0.9532	-0.8806	-0.974	-0.976	-0.9708	-0.7612	-0.8294	-0.6778	-0.7125
Z010E0058	0.973	0.6613	0.6739	0.5871	1.0174	0.6794	0.6956	0.6996	1.0426	0.6528
Z010E0059	0.4699	0.1189	0.4117	0.06267	0.3243	0.4472	0.2643	0.221	0.1019	0.347
Z010E0060	-0.3448	-0.2255	-0.4325	-0.451	-0.4675	-0.3934	-0.3584	-0.3157	-0.4858	-0.2124
Z010E0061	0.05166	0.133	0.282	-0.1091	0.326	0.1695	0.174	0.1407	0.3494	0.1441
Z010E0062	-0.169	-0.1292	0.04141	0.2434	-0.06933	0.1125	0.01533	0.05438	-0.232	0.1912
Z010E0063	-0.09963	-0.2659	-0.2359	-0.3738	-0.1646	-0.05208	-0.193	-0.1947	-0.309	-0.1573
Z010E0064	-0.3373	-0.1461	-0.1229	-0.2246	-0.2445	-0.1809	-0.1868	-0.1903	0.06824	-0.3176
Z010E0065	-0.9687	-0.6353	-0.903	-0.7896	-0.7211	-0.6334	-0.7322	-0.7407	-0.5079	-0.9012
Z010E0066	-0.2185	-0.4694	-0.2046	-0.3372	-0.4694	-0.4307	-0.4344	-0.3814	-0.1247	-0.3738
Z010E0067	-0.3107	-0.6595	-0.5294	-0.2957	-0.2558	-0.4403	-0.4689	-0.4809	-0.85	-0.6067
Z010E0068	-1.1199	-1.0782	-1.1367	-0.7595	-0.9269	-0.7144	-0.8314	-0.92	-0.7523	-0.9715
Z010E0069	-0.08915	-0.2021	0.06197	0.165	0.1356	-0.0827	0.02615	-0.00455	-0.04792	0.06899
Z010E0070	-0.4037	-0.3255	-0.2717	-0.5094	-0.5372	-0.3624	-0.4456	-0.3683	-0.619	-0.4171
Z010E0071	1.1068	0.7421	0.8763	0.8943	0.8127	1.1151	0.909	0.8264	1.0122	0.8628
Z010E0072	-0.5079	-0.1144	-0.2175	-0.3353	-0.4208	-0.2968	-0.2553	-0.2831	-0.04146	-0.4899
Z010E0073	-0.2321	-0.3166	-0.3037	-0.1847	0.008333	-0.1127	-0.1972	-0.1758	0.005209	-0.09902
Z010E0074	-0.3188	-0.1935	-0.3048	-0.1636	-0.2305	-0.1678	-0.2941	-0.2118	-0.4663	-0.1563
Z010E0075	0.6505	0.6485	0.4446	0.2934	0.3156	0.4663	0.4393	0.4491	0.8485	0.5834
Z010E0076	-0.5101	-0.3015	-0.2263	-0.2884	-0.5922	-0.1566	-0.2724	-0.345	-0.09734	-0.5734
Z010E0077	0.3755	0.4621	0.7123	0.7295	0.8717	0.6218	0.6407	0.6981	0.4189	0.5111
Z010E0078	0.0994	0.09928	0.07495	0.03643	0.06193	-0.1322	-0.05831	-0.05876	0.179	0.123
Z010E0079	0.08741	-0.07207	0.01749	0.1134	-0.00423	-0.1299	-0.06369	-0.03829	-0.22	-0.00173
Z010E0080	1.0097	1.0367	1.0402	0.9212	1.201	0.9456	1.0094	0.9825	1.3704	1.1191
Z010E0081	0.1516	0.1395	0.1512	0.1129	-0.02085	0.1861	0.09601	0.159	0.3274	0.3245
Z010E0082	-0.01719	0.08733	0.2049	0.0158	0.208	0.01349	0.1394	0.177	-0.1998	-0.09629
[truncated: 2,893 more rows]
