# Supplementary material for: Association Mapping across Numerous Traits Reveals Patterns of Functional Variation in Maize
Source: PLoS Genet. 2014 Dec 4;10(12):e1004845. doi: 10.1371/journal.pgen.1004845 (PMC4256217; doi:10.1371/journal.pgen.1004845)
Supplement: Dataset S2 — Chromosome-specific residuals. Existing best linear unbiased predictors (BLUPs) for each inbred line were used to fit a joint-linkage model across all chromosomes. The hits from this model were then used to create chromosome-specific residual values by accounting for all markers except those on the chromosome in question. (See Methods for details.) These residuals are the phenotypic input for the NAM-GWAS analysis. (ZIP) [file pgen.1004845.s007.zip › Supplemental File 1 - Residuals/LeafAngle.txt]

sample	chr1	chr2	chr3	chr4	chr5	chr6	chr7	chr8	chr9	chr10
Z001E0001	-1201445.877	-336191.3952	153906.48182	-992394.1223	-1550217.718	-586616.7751	-1301450.84	-1029848.263	-482696.7971	123241.37222
Z001E0002	-6594000.126	-6718382.568	-5863547.974	-6163788.013	-5314710.124	-6138953.804	-7034928.967	-6066305.731	-6193925.673	-5585268
Z001E0003	-196896.6601	1784369.0777	-512430.8117	349765.40677	82747.140268	396579.22362	-49969.09105	833057.6919	507288.72035	1030145.6904
Z001E0004	979163.3006	-624227.2629	1316870.7585	115338.2504	898514.55545	636514.77299	56132.484462	802026.05248	885797.61366	97121.289175
Z001E0005	5721705.0023	6056108.9524	6618761.4128	6248388.1719	7251070.1538	6141862.3516	5871666.1784	5600821.533	6367506.5638	6331239.9519
Z001E0006	-2596324.206	-1271358.277	-2179485.194	-2044138.655	-3702848.441	-1923743.958	-2631717.59	-1890619.177	-2692826.177	-2366814.983
Z001E0007	1180767.969	414547.70337	2667278.3059	1535936.2987	2959995.908	1480114.2683	1146512.5501	2167882.1783	2261327.1766	2124046.7739
Z001E0008	-290009.7228	2009410.2611	-1685657.284	-658328.6458	-2056896.393	-749351.5078	-314992.6163	-703261.4551	74733.063376	-1228244.084
Z001E0009	-629712.7409	-2696077.827	-1364371.927	-1134505.061	-98882.72792	-921129.6477	-1544767.602	-414784.3239	-1427909.493	-654975.4943
Z001E0010	-16822.89878	-965828.5083	-1319461.219	759112.86378	-985035.088	258724.85886	712551.85163	63472.073631	-18520.83732	607797.40566
Z001E0011	181619.57235	1821543.2796	-334231.757	770840.04912	681655.69747	604690.84376	28501.256946	1027831.0477	843944.21804	1164390.5616
Z001E0012	367565.30634	-86147.15827	417835.74475	286781.8996	-524560.9978	109178.61793	92492.268152	107783.31197	791203.26367	926545.1942
Z001E0013	2058055.689	513181.30405	924375.09969	2156654.4304	684294.9882	2011613.0759	2473152.2236	1769960.0704	2379155.4723	2456542.6709
Z001E0014	2001191.6416	1126124.3477	2696406.729	1647020.1776	2503131.4413	1929856.0842	2201180.486	1402895.2596	1440027.8623	1215609.2349
Z001E0015	-89985.06089	2687556.4629	1494852.8702	136272.18562	-127412.1579	33806.238243	-269789.2873	234515.89535	-178289.5161	-329526.5362
Z001E0016	340113.39687	-980691.6511	90735.705169	-55077.22497	88098.31784	-239038.1915	-420134.7465	-529898.8165	66720.040957	-840313.9553
Z001E0017	-201102.9698	-1344689.253	-1751758.465	143103.40447	-851423.3098	-498342.5396	-266061.5001	-1127841.036	-734773.5714	-896465.5896
Z001E0018	484922.96312	2045774.494	145122.81831	-49989.69547	-135496.7318	-196169.1378	-651361.9486	-279235.5198	415150.5959	382288.08797
Z001E0019	-1637712.378	-1825306.639	-968915.419	-1112473.324	57968.396927	-1781222.282	-1390638.896	-1280486.301	-1276091.468	-1151041.861
Z001E0020	3528287.1771	3947765.3982	3260111.3883	3207562.0607	1501507.2594	2545019.2181	2945887.7154	2115049.6782	3067774.5482	2781444.8312
Z001E0021	720245.2712	576246.83347	1012065.5332	2132590.8018	1931876.5343	1840043.8246	2725112.2109	964044.78453	1833831.4437	1709689.199
Z001E0022	1007906.3574	429487.77983	1905493.582	1080396.3339	-58514.21587	1059144.4813	1401205.0534	1488946.182	1524211.6847	704469.95072
Z001E0023	2368106.6891	977556.79905	1498230.0072	1615684.6162	1052541.695	2123551.9724	2367345.941	2016307.1174	2123800.8708	2257835.0744
Z001E0024	-702877.0529	750367.06057	-1399146.738	-431549.8732	382419.2028	-394697.0782	-962450.7744	116175.49506	-360195.8374	342522.87275
Z001E0025	3174934.6786	2428526.9867	2563889.7667	4114249.1806	5170413.1051	3964613.1623	3924373.7858	3890093.9432	3457262.1623	3743327.971
Z001E0027	-3410171.661	-1938424.172	-3780455.911	-2465373.807	-1469421.603	-2963637.466	-3104712.732	-2509607.965	-3125828.301	-3443200.457
Z001E0028	-1424417.67	-1601977.163	-1949824.633	-1573627.936	-2873238.199	-1802203.851	-2345436.733	-2243172.418	-1134540.109	-2301807.764
Z001E0029	-623414.2134	-2522450.068	-768825.0881	-1575155.609	-1337656.885	-1173344.723	-1616351.25	-1558375.258	-1110242.529	-693041.0277
Z001E0030	-969428.465	1455580.6109	-51987.42622	-896401.6128	-1815654.906	-244967.6837	-990660.3745	-746069.441	-256688.2383	-835989.5514
Z001E0031	722227.49705	2457752.1808	236596.7334	830857.14644	395847.56221	1000442.1636	1569932.7116	1531712.1228	931982.55376	1355784.3758
Z001E0032	725855.15931	499492.47031	129047.2347	153784.30202	503368.328	438324.51652	1107905.8254	217154.28355	37553.191266	882412.87887
Z001E0033	-36766.19251	-788017.1607	-1006150.77	-199759.8912	991167.07383	-9855.190896	801803.77242	402719.72694	259393.23995	-529824.454
Z001E0034	475503.2782	955913.31474	-344670.7381	181147.1385	-151167.4881	27288.897363	312440.37963	440403.93384	128851.01874	663552.3594
Z001E0036	1147946.3425	260551.54778	2314425.5087	1659122.9063	354676.46695	1898348.6462	1455167.1106	1114574.4934	1565516.4567	1721323.2084
Z001E0037	374833.93106	903779.70119	599090.38466	908518.28028	1117720.6954	901841.21041	627540.79511	676612.60713	879288.09515	1454723.0814
Z001E0038	2165921.7364	1154313.7573	1472252.1876	1307846.892	1188109.7644	1784208.3182	1348609.6582	2094805.4142	1207151.7535	1511476.9916
Z001E0039	-1946324.272	-4010390.189	-2032286.79	-2462514.798	-1112677.788	-2579824.887	-1987173.933	-2465755.225	-2910725.023	-3099828.022
Z001E0040	2643254.9932	2561658.0801	1112489.0633	2200626.5699	3648080.0818	1852070.8318	2295083.5911	2054523.3582	2397785.7957	1312436.0334
Z001E0041	-1314964.034	-1228998.434	-315617.0642	-1911537.485	-2805012.014	-1607018.372	-2707427.019	-1326457.095	-2074563.085	-1247251.047
Z001E0042	770113.4544	2033289.4835	1257188.429	567671.45802	1004941.3306	1232763.4372	1040450.4126	1408489.6456	673664.81953	731859.91855
Z001E0043	-486421.5335	-1641843.956	235719.57405	-578118.3191	-703906.6289	-1344726.359	-1148798.874	-1759876.395	-1532752.797	-821588.4371
Z001E0044	912138.68382	-2458702.878	522021.27224	88448.601202	1509662.4279	-2310.729694	548961.9983	518965.82069	371138.85343	-86279.64808
Z001E0045	-2262474.052	-1938461.306	-3304643.576	-2656558.783	-1161913.094	-2605662.244	-3030322.117	-2475126.264	-2618576.722	-2304277.657
Z001E0046	846147.32001	2925264.3346	1979638.6695	1889993.2248	-55303.79463	1407711.2053	1412952.291	1020681.8989	1395321.1282	939363.19974
Z001E0047	3061779.1008	4168971.3554	2668306.1827	2362832.1225	1734435.0382	2635513.159	3073719.9265	3267930.2761	2442388.2302	1859377.1278
Z001E0048	3122789.3397	5348234.9319	2788360.1419	3325472.9562	4133123.9508	2903507.0508	2673473.9904	2625663.5079	3614999.6732	2951515.4813
Z001E0049	251047.85421	-1231668.901	652741.27085	-344826.5149	1320491.0125	90607.627366	-826472.5458	404205.9673	-377531.2583	-623483.5294
Z001E0050	425336.71455	649963.67752	1143513.5298	989638.2453	85054.403621	1016119.9514	840855.09785	1295668.5086	849203.10716	1606305.2484
Z001E0051	1202422.6254	2632723.6384	1951319.6873	127817.74378	-464464.6213	216595.77384	-202405.7412	675593.00604	10399.781783	-589451.3368
Z001E0052	1970225.7351	283471.70679	2341368.2342	1611685.4452	300701.4302	1359628.0883	1717638.9744	1454732.6896	1599099.0253	1685806.6758
Z001E0053	-1359269.075	-3865328.674	-1262903.771	-2308828.421	-211387.5885	-1859213.41	-1346109.642	-1351178.848	-2246836.807	-1402900.753
Z001E0054	974088.40008	-1288147.729	1493910.1814	1109520.6383	2638079.2073	1021309.4731	1298955.6283	1510878.614	1560460.4207	1607366.8617
Z001E0055	1840988.7086	-609993.3806	2137088.2567	1524877.201	1660631.3942	1586657.8253	1925227.2937	1037727.4514	1205748.1687	1972356.5815
Z001E0056	1203207.3762	-350549.4887	1200712.579	998994.85833	252398.87442	1197259.7106	1525220.6414	1671956.7579	1032345.0361	1605553.5467
Z001E0057	503433.14948	-1039102.982	-1102039.526	216028.71078	506679.66444	24559.121721	-480984.881	345166.5639	-281239.7872	612254.56374
Z001E0058	929896.8038	-1976852.207	428517.24909	764797.46502	1772221.0987	311313.4215	180893.79477	932332.48626	157188.80403	-116952.4153
Z001E0059	564629.09998	1262446.7829	-557197.3358	453253.81202	1414503.1809	506452.06325	984909.07429	-115585.8427	245742.05814	726716.11206
Z001E0060	491917.37421	-460870.389	1965740.156	1376228.355	2887369.4865	1070681.0759	1541045.4159	1370318.4528	752057.235	700630.90939
Z001E0061	-1875582.592	-3858478.274	-875004.5083	-1306435.847	-1564226.392	-1198519.908	-889366.6985	-1521003.675	-1437306.065	-806716.1273
Z001E0062	364891.56928	689963.43329	382873.86433	-278311.7369	-1581419.817	-570408.886	-300486.346	-265691.6971	-870052.845	-132910.3709
Z001E0063	-1485998.638	-291096.9661	-1809368.017	-879332.4307	-1880162.98	-810036.2313	-564183.0938	-495944.7427	-1002329.364	-186891.3538
Z001E0064	-2191346.572	-3974004.872	-2332992.483	-2248139.769	-3129771.143	-2133318.47	-2513136.713	-2493939.607	-2506166.912	-2539247.652
Z001E0065	601919.15644	480148.56605	268780.59046	-236994.5549	316125.19026	87313.61648	-472435.9936	785390.10483	747740.87665	763064.19015
Z001E0066	-598527.7041	-998851.7193	-1160982.185	-1583036.08	-1570984.524	-956637.2415	-1232407.885	-540025.4075	-1235712.629	-1570103.773
Z001E0067	-1372965.765	1248107.048	-216922.4663	-985890.7337	-3103329.909	-1165323.692	-1641429.657	-697214.4345	-1408677.207	-1573613.353
Z001E0068	1266555.5533	669402.52068	772373.95043	2534366.9979	1051534.0588	2039827.0487	2022211.6704	2005086.4047	1498279.4978	1551395.2068
Z001E0069	-1968375.604	-778960.3512	-3203667.167	-2171186.96	-1600897.085	-2112586.942	-2563237.876	-2581843.946	-1663704.261	-2555354.338
Z001E0070	226167.69915	2417065.2203	774225.96929	241980.77624	1103987.2039	121093.37114	979333.76738	449271.98824	-47587.07757	-441109.0741
Z001E0071	-380400.0513	1176167.7804	-32669.00674	-297315.3499	-1657508.954	-450718.5819	-352578.5483	-875253.834	-969769.9379	-30632.50789
Z001E0072	-935660.0811	-1333124.931	-1466716.304	204173.80202	-1365574.645	-38786.13686	-253202.6123	-724710.7774	-501993.0392	-75955.90363
Z001E0073	474832.69999	279706.48284	-385834.6589	-408612.7793	799973.68956	221109.2704	-203510.599	794667.27143	21851.776456	203218.52001
Z001E0074	-2754946.2	-1603628.366	-2585100.493	-3397202.077	-3341277.414	-3400478.007	-3772527.676	-4166503.212	-3768127.601	-4278334.16
Z001E0075	-2406694.381	-726423.9004	-2551754.223	-1704833.147	-1513715.313	-1525100.916	-2325331.403	-1853170.401	-1138959.54	-1874157.869
Z001E0076	-236469.4355	1581128.2155	631638.85787	-1010875.738	-2072854.153	-234820.8297	-1260916.258	-634502.662	-591850.4478	16118.569184
Z001E0077	-2156182.264	-2163104.761	-2133467.291	-2582569.039	-972399.5448	-2614247.925	-2031050.731	-2513887.491	-2418653.853	-2262470.522
Z001E0078	1136769.8305	1570251.1093	95741.838021	1583151.1584	1516638.859	1022891.9248	726165.31069	70931.192131	383496.36215	719110.1607
Z001E0079	-1241447.143	-3438003.733	-891895.8547	-385276.208	390813.47909	-973841.8967	-1316598.941	-1272717.226	-1152992.157	-1561292.035
Z001E0080	-982151.4123	-953654.3096	-370813.361	-37589.24701	1088756.9604	3090.5114411	434450.14344	-432621.672	-844226.551	-530571.4823
Z001E0081	-1405058.826	-2710448.865	-2102579.742	-1228900.145	-1392242.883	-1315110.323	-609170.9711	-1239012.614	-819183.3889	-1744564.078
Z001E0082	-2127669.294	-3542271.704	-1030553.692	-1590013.561	-2736444.481	-1595979.749	-1576650.64	-2431525.059	-1988029.706	-1186452.871
Z001E0083	3548251.0456	5027866.8062	3987676.0657	2957440.4044	2501405.3792	2996115.8242	3343978.5904	3056029.0972	2705151.9223	2307679.9989
Z001E0084	-1284095.123	-421915.3369	-2223009.298	-1177035.647	905019.13447	-969532.5976	-1284556.982	-757836.0556	-944974.0901	-696743.1229
Z001E0085	1381946.5809	3520088.9626	2430794.446	1841729.0025	632673.93083	1733573.2337	2102569.758	2521098.9024	1677935.4624	2335226.7215
Z001E0086	-577628.0366	488694.90994	-214366.5782	-1690925.775	-309710.6856	-1033533.151	-324758.2664	-1505281.352	-1425619.938	-1788846.807
Z001E0087	-2664414.502	-1522949.287	-3747102.058	-3187315.166	-3605432.33	-2596357.459	-2254063.629	-2265667.612	-2932724.309	-2309751.693
Z001E0088	210814.6493	1789847.6424	1012298.0531	616806.56873	1902502.5278	362277.17882	1198335.8743	812562.34334	618651.58076	442851.53424
Z001E0089	-3143018.375	-3692848.54	-2737123.199	-2880218.054	-3161035.087	-3618836.019	-3077581.123	-3100179.664	-3148332.738	-3847804.63
Z001E0090	-889518.7096	-69277.69898	-1747403.998	-1421735.328	-441569.452	-1285376.214	-920508.8306	-1330328.135	-1516169.162	-617428.0579
Z001E0091	-1849019.997	-594187.9763	-2809488.811	-1436585.8	-2352722.82	-1617558.039	-1171362.166	-1216307.491	-1624630.979	-1367972.719
Z001E0092	3652901.1022	3005612.6987	3425648.6769	2891681.9096	1843010.5412	3079986.4715	2252975.7909	3406990.345	3224518.2804	2435695.3979
Z001E0093	-121594.4673	494993.55169	-811186.7174	-163067.8528	-1112438.986	-650396.6944	-141754.6155	-148976.189	-53518.47937	37694.505044
Z001E0094	1623339.8499	1068245.0508	1345384.9176	2101822.1297	1788082.2452	2567901.2114	2036558.1836	2923695.5124	2943158.1901	2281992.6327
Z001E0095	-1893300.003	-2649911.713	-2557902.684	-2191846.043	-3397553.341	-2311959.166	-2713123.279	-1784456.433	-2134028.161	-1671042.069
Z001E0096	-1753574.599	-466760.4294	-635039.6308	-833200.7461	-2079492.348	-1507978.122	-1097187.818	-1474177.062	-1747031.171	-967904.4079
Z001E0097	2355614.9735	4169351.4177	3004583.1975	2504290.6086	2037562.9419	2091822.294	1904573.1884	2938878.632	2689416.8231	2940293.0455
Z001E0098	1223498.7692	-19181.46132	2380898.2317	1129222.1499	1624500.3193	1336689.02	1348355.6912	1312920.1274	1452171.8765	902576.58575
Z001E0099	1267583.3117	-1341450.823	1147485.3956	766554.14015	3157454.0038	1476704.1994	1362845.6336	1289060.8952	2029225.9675	1909993.4724
Z001E0100	-2693740.857	-3146174.165	-2581664.976	-1678891.26	-1309127.252	-1761075.329	-1401116.853	-1321556.726	-1451039.474	-799997.6305
Z001E0101	-382914.432	1700982.9598	-832861.8228	27244.541465	-716275.2278	62970.062148	-300805.5831	562015.69397	-56796.08363	-430047.9812
Z001E0102	-4218531.772	-3767133.903	-4271652.501	-3853324.479	-3730986.463	-3588832.185	-2999408.252	-3599738.101	-3911829.77	-4300656.861
Z001E0103	-3556675.057	-3566641.123	-2735604.446	-3434700.593	-4038625.17	-2632243.289	-2371997.647	-3273037.826	-2637347.898	-3381001.18
Z001E0104	-1014917.941	-1792067.767	-1424459.847	-1626289.281	-2340327.473	-1021809.105	-756376.9626	-1610023.633	-822200.8177	-1583469.358
Z001E0105	-623890.6685	1343590.1483	-1175596.334	-550558.7289	-428968.9631	-880300.7534	-378611.5546	-1527033.787	-1068704.323	-946734.6888
Z001E0106	1611433.7423	2143748.3529	1948164.0156	833242.51836	2859099.3714	1329642.271	2098042.3952	2091115.0205	1154670.5591	597942.90699
Z001E0107	-2193345.141	-3014821.681	-1526399.608	-2493396.226	-2374522.053	-2662722.084	-3047688.595	-2743913.664	-1870900.955	-1849825.077
Z001E0108	2102654.7855	3759650.2692	3294409.4352	1677632.5149	2099332.6772	2354158.5117	1535067.3488	2124456.4511	2065133.8345	2725725.6454
Z001E0109	689114.90236	855418.64045	504335.40854	91936.259939	-54322.72857	-146691.4796	-609275.2805	317340.01641	291357.88354	628765.99802
Z001E0110	2039104.3157	3223633.9663	2430567.815	1286521.9449	1334499.6288	1331007.6491	837707.09643	1874046.9031	1275109.8586	1690643.7456
Z001E0111	-1074114.453	-2906489.551	-262275.8619	-1562363.337	-656591.8888	-926230.1803	-803054.145	-514445.1899	-781525.2052	-1076734.223
Z001E0112	735566.27829	282864.67927	-938565.5763	798802.39407	1739168.7751	450568.3239	243571.01336	860513.80687	1105913.8597	443224.06185
Z001E0113	-929313.0862	-594568.2179	-1295097.149	-2138570.534	-1045706.516	-1710024.978	-984533.2607	-1442033.689	-1016814.433	-1437292.714
Z001E0114	1041541.429	-48237.33044	2564676.9048	930900.44281	1355849.8436	1329939.1862	1803392.6683	860743.75638	1750968.9963	1995076.1618
Z001E0115	1621918.898	293171.72006	1650215.6968	1391688.7656	2505165.0305	1123661.0365	1813409.6844	1024872.6907	1392392.3092	1551550.057
Z001E0116	-13671.22944	-666146.219	-937912.0323	134287.5708	-847178.9772	-273074.3774	225774.89173	-64525.86679	-580681.1295	-496994.6241
Z001E0117	879709.73999	-581432.5963	1954115.2808	1821195.9025	548799.99246	1367294.789	879341.70651	1528447.7809	703194.07418	1039625.4461
Z001E0118	1879665.6005	5654.328032	297848.52717	1466646.5936	1072454.1506	1568392.4859	1260603.7375	931153.31452	1186092.4543	1768576.4355
Z001E0119	3857478.5655	3200674.0056	3940178.9152	3267728.3336	2307286.523	2918931.1263	2381576.8342	3616983.6093	3493712.0851	3514358.6807
Z001E0120	-316079.4914	-2274632.228	-1510503.826	-565268.7924	922532.69908	-536602.252	-129267.2086	198477.84533	-597058.5909	-105414.3869
Z001E0121	-812108.0098	-1772235.997	-1073655.787	-202930.2749	286872.29535	65665.07905	667708.35939	217236.06976	-13903.78558	462976.37476
Z001E0122	-2559736.486	-3587001.984	-2580595.101	-2024885.992	-1948119.694	-1994063.081	-1477779.172	-2592759.72	-1433559.489	-2499650.529
Z001E0123	2283715.5092	2101143.8964	2326732.6464	1927831.3452	762378.96174	1832487.1564	1450871.1038	2062552.6166	1881225.7546	1204536.5002
Z001E0124	721671.02666	-1274433.505	691901.84665	366450.05567	-132873.7495	832643.9293	1146433.9496	-262745.0433	278632.74668	1073208.0908
Z001E0125	114020.50718	1266340.2849	-1275655.489	-304816.5837	-1489724.036	-274411.7502	368459.04196	-1105436.876	62060.764495	10963.152189
Z001E0126	-675117.9543	-1538213.305	-2436354.616	-1174046.796	-211650.3215	-827971.242	-326415.5747	-1072163.025	-566289.7645	-723752.0903
Z001E0127	-4410745.858	-4085223.373	-3821108.234	-4707597.623	-4383326.767	-4759407.369	-4229667.332	-4273549.715	-4229531.018	-5323526.224
Z001E0128	-254669.1787	-2486157.35	-901243.8355	304282.92971	-1162703.841	-150909.7422	-972293.5357	90684.715962	-390999.3047	399583.71027
Z001E0129	4772772.129	5013825.2007	6085103.6852	5791357.218	6179278.5158	5187059.3405	5545360.9882	5232969.9496	5505113.7056	4623708.6152
Z001E0130	-152398.6823	638167.51869	362873.17086	-121507.7234	1047020.3219	-185708.0907	318235.51977	-146209.7595	53240.775966	210459.06224
Z001E0131	-2324105.871	-3603737.403	-2501369.938	-2824858.896	-1400364.277	-2688895.506	-2303872.931	-2388669.249	-2901779.206	-2453180.42
Z001E0132	1640089.4674	-172348.6012	2174622.9512	1578913.2117	2915657.8199	1843778.2457	1364848.1367	2427228.7236	1906892.9699	2417621.1982
Z001E0133	1711424.7723	253994.28389	249867.30449	1107986.1733	2613344.9286	1232924.6248	1096568.526	795650.44616	919541.17746	1378528.2826
Z001E0134	-2482960.234	-1618353.321	-1716631.922	-2581038.908	-2092495.931	-2143235.236	-2745756.522	-2583624.646	-1814839.1	-2625376.904
Z001E0135	-152130.6881	983283.62176	-1169235.196	-531195.6649	-1556116.771	-270557.9654	-18468.74225	44845.295023	-613963.9802	-142032.2372
Z001E0136	2871830.7431	2923245.5542	2368274.3506	2937926.9004	1773138.1232	2409074.768	3214772.2598	1969714.3963	2963070.9435	1780504.9884
Z001E0137	2722895.3127	3380897.2358	2958490.5441	1604043.751	3314869.7676	1856132.69	1661562.8517	1803344.5757	1772649.6986	2451970.5123
Z001E0138	-1605879.422	-1805104.3	-1701238.846	-1448077.965	-646409.9861	-1541517.758	-1888517.082	-1602913.129	-1099692.323	-2054760.894
Z001E0139	2939898.2047	4551698.3799	1660273.3559	2625270.9584	2484433.2238	2520771.088	2323942.9861	1838935.5328	2213198.1341	2261744.3165
Z001E0140	-1094772.011	-700059.796	-1053975.448	-1404251.714	14125.420961	-1513742.375	-841120.2015	-1561402.886	-1428700.904	-813445.4204
Z001E0141	3064116.1851	1369293.4628	2034300.8912	2790817.6663	1899427.7475	2989019.2125	3266068.1291	3188620.8473	2909719.8339	2222938.0294
Z001E0143	-193335.4018	-1508842.954	-713543.539	396973.92198	601432.47535	182081.99178	-589039.1004	533730.30881	635032.93736	-481231.5518
Z001E0144	-672978.1419	-584761.211	-1485892.379	-550143.0062	479363.56941	-904056.4085	-778343.3662	-530648.2022	-556425.3595	-1619952.543
Z001E0145	-1212300.464	300446.0967	-841114.6143	-738110.6718	-2627858.611	-860435.8747	-1501361.427	-216042.2384	-337978.3692	-290324.9471
Z001E0146	-3986352.246	-2365208.308	-2454852.779	-3237158.798	-3408610.319	-3178351.182	-3412302.542	-3337322.634	-2952991.801	-2616482.851
Z001E0147	-2881316.144	-5007966.479	-2987297.829	-2958479.399	-2042533.511	-3177508.282	-3534363.265	-3562302.206	-2870632.775	-2974995.847
Z001E0148	-591621.0522	-2424258.395	-1886749.66	-1204800.585	-1906096.396	-1512118.07	-876970.7155	-1066527.774	-1227684.169	-1834291.373
Z001E0149	-428003.1604	1201250.6951	128637.24748	-1696769.377	-1408511.493	-1284995.673	-1023116.926	-473224.1532	-818648.4952	-1820330.707
Z001E0150	613697.66038	-1015210.001	1479678.2533	702371.03594	86796.998676	902515.42871	1113722.1662	1177282.9989	1370909.2447	815281.4321
Z001E0151	-2247451.224	-2729691.464	-1206579.416	-2466787.704	-712973.298	-1880153.35	-2304689.048	-2450685.741	-1608511.784	-2592145.919
Z001E0152	-4997331.474	-5960649.062	-4829941.39	-4304920.484	-5526587.883	-4547208.824	-4015091.602	-4945070.908	-4185725.754	-4015706.433
Z001E0153	-984786.9096	-34169.45217	-455574.7376	-1275672.972	-1623041.075	-925049.0558	-583105.9732	-527199.3031	-968295.8598	-821422.6702
Z001E0154	217598.36917	1021833.4953	360916.70661	-157153.8862	367940.56678	259520.08819	715128.09921	71883.97871	628932.38857	-333495.7137
Z001E0156	3137851.1975	4634321.9727	3984605.3858	3277853.5175	2702781.395	2736005.5148	3173550.9231	3068923.7868	2395205.0104	1991227.4057
Z001E0157	365934.4215	2320983.6921	4907.1817614	908910.84665	-1071462.446	343846.37492	975010.27264	-59093.77583	319969.03501	39656.664128
Z001E0158	1759150.2465	2589058.5709	395501.11343	1417826.707	1697662.0298	1433879.165	1652800.5577	1905546.1063	1994907.6638	1700962.6202
Z001E0159	766148.94664	266422.2871	2291006.5505	1217112.542	1092154.8321	1361637.0941	1592037.1975	715947.90603	767642.8909	642493.20041
Z001E0160	-1600495.14	140340.56565	-2088731.07	-1986473.192	-794515.2735	-2031604.82	-2143198.793	-1844231.885	-2229398.397	-2526527.352
Z001E0161	-421439.9771	835630.60838	-1477447.08	-40302.82239	-804956.8046	-748472.1691	-871267.1921	-94748.58437	297287.5686	69079.553952
Z001E0162	314599.16971	-966564.1317	61709.77557	270945.34208	-268592.4617	432349.17306	-288179.1398	172033.34251	719773.81584	778693.39229
Z001E0163	-340534.436	-2648957.513	395288.70717	-34217.29093	385557.30847	-607278.186	-291360.2561	-84083.97481	-212465.6946	-47561.50287
Z001E0164	-2493116.287	-4168815.209	-2415341.613	-3159902.671	-3779980.821	-3057631.313	-2734147.18	-2847364.456	-2670874.406	-3679901.767
Z001E0165	-1307168.588	-320772.6591	-905993.0366	-589043.278	-632049.1462	-1033023.598	-1394143.88	-1125241.53	-690663.9859	-1390290.246
Z001E0166	1989346.2693	1708749.5659	2868974.6948	1479156.1274	1552509.8647	1967612.4097	1439437.9107	2190060.4116	2032825.399	1778924.2316
Z001E0167	2881445.0884	1356475.052	2947942.2076	3002881.9055	2706981.5104	2225650.6411	2538814.7397	1749141.4357	2684942.4412	1793521.4304
Z001E0168	-1810851.51	-3361487.199	-837940.1901	-1268498.577	-2239150.988	-1665843.462	-1643769.205	-2152181.927	-2440502.75	-1317146.949
Z001E0169	-2561323.776	-2720070.56	-3543756.451	-3074240.548	-1970832.707	-2883206.601	-2607923.077	-3825253.339	-3406950.14	-3033714.795
Z001E0170	3043520.7787	3387480.0021	2316182.3804	2522018.0896	4019752.7147	2565432.6625	2093181.214	1851448.2515	2703375.8793	1986790.0241
Z001E0171	712803.49417	2567035.5718	759407.74708	1161069.1773	1536691.5251	1172373.3502	1716150.005	646393.03123	985315.00321	795613.5079
Z001E0172	225567.79772	2304750.8227	-377457.4907	136645.96635	-1489268.784	-98768.93652	-559152.5381	-343445.3894	-214590.7001	-667144.4487
Z001E0173	-50879.75456	-1465278.557	-343629.931	-167001.1985	-1573306.677	-66079.22632	199533.23492	268440.67789	-779326.8763	-593965.3948
Z001E0174	979276.44642	958553.03317	140524.47298	11614.248942	1893664.4317	-47818.10331	665605.75527	-72333.51461	64033.149916	150324.15021
Z001E0175	-2385546.65	-1970766.375	-1885958.19	-1371182.434	-2893464.767	-1574295.222	-1868202.203	-1835239.625	-1634017.704	-1975352.135
Z001E0176	1280578.7863	-545992.0935	2032746.3837	723008.09857	1066325.1214	1037914.9659	1392653.6444	1298412.3265	1330744.348	1498294.6604
Z001E0177	-88209.13548	-632875.5969	-884890.5858	72343.832112	-1734352.386	-413990.0655	-666173.6958	-1135059.85	-776399.5422	-128653.2268
Z001E0178	1526559.4288	159993.56623	1723787.2584	1283001.9563	-528581.557	1074514.9273	215718.91294	1162025.3801	1326308.9153	1766172.6297
Z001E0180	2291799.7859	497984.17544	1761043.9177	2632511.07	1215846.3826	2894266.8497	2165953.2598	2141000.54	2233286.4056	3289869.0626
Z001E0181	976242.5559	-245698.5333	484719.8097	575729.15526	1342714.085	639650.98845	912863.75651	556786.67854	292750.511	392293.76215
Z001E0182	3222414.6027	5424753.5231	4564253.9938	3317814.2986	4523557.3255	3279782.0765	2815097.4051	3792067.0159	3310290.031	3771971.7285
Z001E0183	3145268.6837	4217379.2659	1691606.5522	2606338.8499	2652160.9917	3322662.9813	3899595.094	2919845.0848	3941232.2856	2724659.0124
Z001E0184	393686.18116	-129376.5702	1523455.7547	1290654.9234	8103.3771272	709231.10446	478359.37871	598296.52364	549162.9456	1257485.543
Z001E0185	-115547.6858	-2962764.55	445898.72992	-570780.8017	802200.78908	-273467.3915	-810587.8166	271895.77385	-695860.9637	-973533.1841
Z001E0186	2051547.1989	515555.38445	2667247.5217	2779677.6007	3603436.8749	2828014.211	2357710.9362	2272664.9238	3139355.7066	3272836.3133
Z001E0187	-1310882.648	-1057478.927	-2830267.669	-1302828.691	-962102.3615	-2043402.138	-2170984.91	-2089951.637	-1467566.698	-2504491.77
Z001E0188	159328.46308	974109.67254	1067110.5742	948704.0914	91826.383593	1040084.3626	478472.94465	218082.5735	25596.303981	361714.31048
Z001E0189	-3182716.228	-3839380.238	-2670350.616	-2792249.135	-4001710.384	-3289659.592	-2903167.025	-2826298.533	-2490812.146	-3385293.275
Z001E0190	2932574.6432	196519.3084	2985177.7662	2394504.081	4683726.6848	3157434.0217	2517483.2298	3082144.6313	2367374.2017	2392249.7716
Z001E0191	3943385.9988	2982255.2756	3240457.063	4251896.6793	2764195.4738	3794814.0113	4009707.0829	3968817.0394	3425535.5066	4383747.1007
Z001E0192	-2445141.822	-4539286.003	-1496369.707	-2082344.24	-1899313.755	-2466049.889	-3321903.045	-3045919.395	-3074315.811	-1969982.714
Z001E0193	-22356.82263	1839912.1443	-1001878.083	-665879.3845	531880.43814	-332215.4623	-1047588.656	233714.78417	289509.06622	-468027.7747
Z001E0194	-2754391.052	-3320167.224	-2413381.903	-3524041.784	-4192919.479	-3203656.858	-2658245.744	-2392385.637	-2941229.395	-3532613.377
Z001E0195	-2348100.946	-3695657.978	-2034200.573	-2262579.753	-3350308.598	-2212686.458	-2808509.865	-2040154.093	-2754128.082	-2822898.937
Z001E0196	-1196757.021	438998.11812	-351115.7883	-1033313.902	-1953635.272	-956505.6991	-311316.5715	-847209.7103	-1012906.051	-574985.1789
Z001E0197	-1953891.869	-1985563.401	-643301.8145	-1512814.445	-2082642.562	-1443120.622	-1183558.943	-1166354.455	-1689972.973	-1085270.509
Z001E0198	641190.65578	1442740.6052	91617.671749	351946.13103	-71972.721	930527.454	1382531.1045	458027.10846	542807.63601	1027799.9523
Z001E0199	-2056226.877	-258716.8618	-1365759.791	-1536539.266	-1358511.915	-1925474.874	-2536321.658	-1119221.885	-2000172.337	-2368893.694
Z002E0001	-1457087.292	-1157342.239	-4304012.673	-3702612.686	-1458730.481	-3272322.968	-3434381.815	-2947528.399	-2974711.313	-2423579.927
Z002E0002	-3229914.753	-2550188.119	-2642535.308	-1960299.779	893572.7328	-1647562.886	-2321360.89	-1879994.875	-2047903.947	-2551573.67
Z002E0003	1510085.3777	1001430.3811	2355138.9962	2232523.6977	528630.84102	2902701.0681	2416418.1593	1761434.8179	1638020.3668	1596440.0688
Z002E0004	-2250403.389	508608.91561	133557.90858	-883834.0706	-2115252.531	-809240.3125	-884173.363	-324962.3543	-292178.295	-436878.3474
Z002E0005	-2345231.401	-6202630.237	-2182050.627	-3374203.827	-3913597.944	-3460153.746	-2895701.455	-3173185.537	-2955227.822	-3107546.058
Z002E0006	974933.76064	-2637486.715	-3271174.424	-1550099.22	-3196422.766	-1676748.321	-1594776.594	-1155545.339	-860294.7245	-571189.0446
Z002E0007	-824063.7472	-2545904.127	-3662260.164	-2101517.94	-5912505.987	-2022577.33	-2683862.594	-2381690.548	-2497445.453	-1634056.72
Z002E0008	-1416601.727	-3507420.463	-478561.2532	-1419071.757	228671.90636	-2036660.211	-1979519.837	-1968970.019	-1832863.827	-2439076.312
Z002E0009	529628.39334	3760944.3745	1539838.8622	2025881.0689	2440791.9598	1786966.0235	1791662.8981	1930747.959	2117793.9714	2539435.7923
Z002E0010	-2634581.465	-537326.4632	-3263511.142	-1484670.92	798342.55953	-2061688.109	-1421408.037	-2397739.992	-1520042.231	-1438302.88
Z002E0011	1210055.1987	2554770.7785	2714509.5705	649149.52397	844819.98681	1125351.5849	910075.83921	1517448.1401	952786.21781	676687.11108
Z002E0012	942672.82854	3045026.3716	428387.01825	1055337.5055	3439907.1691	669098.40001	1258143.6835	1350067.5424	1088165.8809	750890.50874
Z002E0013	1270488.3684	2105239.1242	-193349.4746	1111483.4436	-1656894.852	1056092.8993	1221108.2645	349665.07887	1092752.8102	1549451.1768
Z002E0014	-593896.0599	-2145308.953	551550.02443	-172184.5294	-1612376.391	565539.5896	737423.59711	404696.83461	401776.19927	-751360.3025
Z002E0015	6438812.2563	3796551.9461	4122903.7848	5395214.8739	5299058.1806	5418019.0165	5332358.1154	5114152.6738	5231884.3755	4937707.4244
Z002E0016	3504817.2604	569402.12272	-260019.0979	1630155.1154	963242.77293	2215458.1237	2089825.1427	1140758.5494	1222648.8986	2508888.2956
Z002E0017	1201620.2904	2659942.1099	1374838.9766	1373896.8753	2205980.8064	510828.35592	1076924.7181	1651449.0431	2028493.268	1873576.6289
Z002E0018	-2400466.506	-745303.6892	-2790399.098	-2304893.656	-5275875.112	-1984481.031	-2928143.933	-2475769.332	-2491307.105	-3016471.154
Z002E0019	255244.7346	-2211667.6	1245102.2845	-218556.5142	-1215527.267	-103907.1507	-407801.2267	40684.214656	314016.09336	25043.886052
Z002E0020	-213788.7927	-291492.6364	-1344228.736	-1310776.123	-999937.4101	-1983735.587	-797626.4159	-1400901.8	-1279683.509	-1266012.178
Z002E0021	3132548.7946	279497.90949	2833707.7038	3475086.4036	5591036.2788	3422574.8616	2807931.8184	3744225.9389	3267823.3685	3601539.1013
Z002E0022	1298072.7	641707.58678	2575758.2683	2093292.4198	4977117.656	2241254.9002	1785650.4871	1489670.2246	1991888.8152	1522003.1495
Z002E0023	-363701.9669	3050061.9002	2281291.3089	812242.16744	-988962.0669	1469598.8453	1119906.1708	1163177.4979	1545423.6207	905937.40518
Z002E0025	2126377.5206	1552272.7063	-851425.2539	680684.21238	2220204.3469	659415.44749	346952.00143	790745.9402	1196357.2141	1303563.9486
Z002E0026	1150540.9588	-183619.9096	-562156.7232	923067.9488	1518115.278	724814.08737	1273830.7246	1057869.1304	582077.86834	1605387.9724
Z002E0027	2431623.6527	2917910.5265	2591242.3637	1409038.6364	4479243.6164	1374929.7573	1746984.7446	1402824.7329	1408964.392	2114242.2841
Z002E0028	-1042813.111	1037544.7289	-1507034.363	-61228.13867	-651461.4981	-30342.8025	-755739.3194	-363773.5625	-482130.51	269182.9755
Z002E0029	3179389.7557	3502661.9381	2031450.5142	1101481.7897	-538972.1802	1020960.8636	1729797.7377	1114226.9983	1331913.2733	1066259.1958
Z002E0030	-2267570.918	-4914415.785	-2575174.291	-2136436.13	-3321694.008	-2221268.528	-2967575.208	-2253171.957	-2651419.603	-2811266.733
Z002E0031	780648.9664	-763941.0782	911594.14415	307692.96796	1283801.6566	-98196.76253	-375980.3519	-881214.9725	-272764.9284	-487818.1573
Z002E0032	-1977481.169	-1778985.499	-840731.5832	-148076.0033	2714252.0917	-426542.352	-74120.80367	-515770.2281	-288891.6027	69849.912737
Z002E0033	2271726.3235	2676658.3701	225234.43831	1837143.1423	3411606.9395	1386489.3106	2325265.6626	1144966.9997	1362645.0388	1947323.0547
Z002E0034	639098.99236	-150813.9815	2184189.9701	1101176.4145	1898859.2481	792113.71432	823201.83579	1633516.1941	1028481.0511	1366116.7235
Z002E0035	632129.75148	142847.15184	-111819.5183	-695850.3532	-58690.93022	-295514.7992	-728293.8721	-1031609.177	-769216.3426	-1173442.644
Z002E0036	1803695.7355	129780.2582	3564560.2161	2048293.0269	3788080.6994	2299227.4199	1528415.7635	1885056.9964	2177817.4571	839299.71415
Z002E0037	-2777664.829	-773827.9699	-2448857.686	-1775079.02	8023.4852741	-2861422.748	-2256140.711	-2041551.796	-1955092.425	-2768803.8
Z002E0038	-4397459.72	-5171446.757	-2946316.405	-3434479.346	239445.15025	-3084488.718	-2971559.369	-3497051.186	-3263165.521	-2726036.316
Z002E0039	-857956.8614	-448498.13	-843725.4715	97389.953964	-329166.8339	481166.78305	516259.22277	-606725.5617	-157735.1653	681290.1705
Z002E0040	4117088.2142	3481862.4297	1957521.407	2219142.1652	2975406.1862	1425266.9802	2320745.0639	2351786.5236	2078413.3969	2481472.4018
Z002E0041	29075.831279	-2102596.123	-2159773.122	-672386.1398	-1183212.69	-1179528.884	-660600.8535	-1066075.058	-1604589.549	-1242625.049
Z002E0042	-1831875.94	-396279.7781	-1830014.042	-1532310.398	-2329258.635	-1078187.637	-1672459.84	-1527124.583	-1292625.88	-1642196.092
Z002E0043	-5504417.65	-2240617.05	-5168061.741	-3822209.977	-2014653.028	-3434871.954	-3277146.96	-3979707.623	-3736234.433	-3284011.506
Z002E0044	-509660.897	-1607976.019	-208086.8713	224939.98763	2206657.6484	-15795.13334	228985.88472	-244237.403	124873.94845	786637.54105
Z002E0045	2766631.2489	5546681.6449	4635170.8821	4947005.2839	3471253.3622	5645219.2267	5888215.7414	5464995.9275	5736647.0172	6053522.4229
Z002E0046	-7567667.951	-7955422.743	-7495520.538	-9226353.009	-8629895.366	-8292093.153	-8492850.599	-8390879.579	-8075986.807	-8784639.14
Z002E0047	6055572.9407	4003522.3843	4600006.7878	5271535.9478	6977671.3576	5789700.725	5568951.1049	5590418.5947	5357110.9392	5810723.4638
Z002E0048	-4067364.105	-1066153.053	-1623908.978	-2664068.316	-2477907.508	-3206356.357	-2505503.007	-2376493.102	-3127878.681	-3174610.524
Z002E0049	-1582133.15	-1653566.254	-4506295.438	-3808767.674	-4658883.745	-3370710.708	-2830992.349	-2667212.225	-3104921.562	-2559603.448
Z002E0050	183654.66484	-1500986.637	-1010406.284	601639.11114	-1373476.752	359423.207	173684.98754	-59140.00882	-171260.0222	893553.94855
Z002E0051	1397224.3594	-814781.7874	2673107.0087	770387.2953	2610069.1854	650656.16207	921497.09539	973608.08674	1821555.8903	1571931.9836
Z002E0052	745891.47346	-805690.8535	-239636.5869	549282.47318	2547868.9057	1615010.0449	1721512.5216	1802910.881	1365228.3013	726374.45135
Z002E0053	1568358.2692	3524686.1233	2907010.3875	2090093.2724	3570388.3092	1724129.7631	2196098.0341	1937855.9299	2515703.9121	2821108.9144
Z002E0054	182663.97612	1515823.0811	1286089.5107	2010455.3542	199342.50776	1899754.5548	2442242.7753	2351520.3124	2295840.8063	2742816.2827
Z002E0055	353935.02467	-2508887.738	-2594397.49	-1060764.835	-2721454.129	-1120803.072	-1700695.016	-1384920.777	-1738380.053	-1696853.104
Z002E0056	-2701602.122	-740161.1775	-3498130.343	-2234786.099	-1832515.264	-2288325.884	-1916139.548	-2816826.466	-2154515.027	-2601359.178
Z002E0057	-3225158	277852.62266	243361.99831	-519431.3333	442675.67578	-898394.6829	-441373.2611	-749738.909	-744351.7878	-1086351.298
Z002E0058	-374270.9038	-1261931.355	-1126927.502	119312.24417	133492.0171	-170916.5069	542234.96616	511437.9677	141741.08389	701543.87068
Z002E0059	-2765560.25	-4578959.996	-2739106.517	-3560173.916	-2672402.659	-2851041.302	-2647064.388	-2530276.443	-2647691.559	-2464171.83
Z002E0060	-867224.6318	-1908734.522	834894.15748	-694858.5387	-843999.0764	-340136.1018	154866.24663	426221.04015	-196469.1677	-1080439.684
Z002E0061	1497317.5602	2165571.9591	3046727.2713	2260463.6715	298579.44029	2329045.3563	2769029.1579	2579094.1658	2155100.2566	1524721.0972
Z002E0062	1390278.2765	-85516.99212	257346.17286	1580384.4392	-1163523.524	1922718.4139	1925824.1267	2098420.5018	1762358.2224	2350086.312
Z002E0063	-4235755.178	-5012314.832	-4294783.443	-3661312.641	-2403498.53	-3585588.097	-3493306.76	-3770107.526	-4243772.899	-3515517.919
Z002E0064	-2823269.268	-747234.6859	-3063972.214	-1970229.394	1730.7672295	-1881169.188	-1567809.62	-1852553.516	-2144780.49	-1995563.858
Z002E0065	504337.90676	1911286.9774	2236541.4812	1496642.2272	541602.93291	374553.96692	1404677.5638	1708258.4768	921396.99469	-45140.28554
Z002E0066	-3060476.284	-1082030.029	-1852444.041	-1385188.074	-607361.5604	-1919725.94	-1899125.335	-1498729.217	-1384321.807	-2249361.576
Z002E0067	-176127.6407	1369212.3588	966191.16704	1973515.6955	4450579.0834	1438222.5857	2351672.0952	1711256.754	1575365.9485	2347660.0941
Z002E0068	-1226398.932	-2718277.026	-4457688.831	-2615225.901	-1858580.534	-2949240.75	-2751335.844	-2331978.32	-2689014.924	-1985585.436
Z002E0069	-1103106.229	-1477817.702	-84854.41873	-722439.4048	-2644152.377	-557538.7134	-1056193.671	-867229.5582	-829523.533	-1302060.013
Z002E0070	3639396.6476	4932790.9565	5335375.8962	3959449.9527	5506440.6247	3360678.1111	3356049.5895	3385275.6833	3978205.5367	4118226.9673
Z002E0071	-3415586.429	-6258896.56	-4648938.057	-4662814.751	-2685243.086	-5175671.038	-4733749.177	-4293110.474	-4475608.859	-5121432.932
Z002E0072	-4022838.132	-3011529.62	-1402411.444	-2331138.504	-3933828.28	-2946761.712	-3126177.675	-2321237.294	-2420624.428	-1999614.59
Z002E0073	1358203.8528	-377615.8433	2135823.7975	844282.65587	-526446.4338	857029.0143	746023.95067	646792.3008	178040.56638	256070.6523
Z002E0074	-3596601.958	-3818669.996	-1454156.893	-2833724.044	-2718100.987	-2958624.476	-2869955.383	-3239748.056	-2610937.088	-2249487.908
Z002E0075	-1555190.144	1663136.9613	-2066221.649	-27140.39887	-3673307.336	-525278.0516	-211068.8404	-686462.4325	-468918.8541	-858506.3047
Z002E0076	-2780558.999	-1748099.957	-1493542.294	-3129087.501	-2361654.831	-2172193.981	-3075151.75	-3182136.968	-2627237.908	-1811932.125
Z002E0077	1812214.885	2038733.3128	925723.48337	1802847.1377	3750150.1272	2374200.2432	2136336.1978	2220284.2378	2545920.9824	1693128.8446
Z002E0078	1253930.099	1126873.0594	699731.0331	1989591.3881	-672532.1618	1803461.1534	2251310.7772	1720705.1278	1502892.4003	1405911.2758
Z002E0079	-3325932.49	-894684.4973	-3785728.321	-2513325.537	-4917604.839	-1911877.289	-2939683.058	-1916287.437	-2348332.34	-3090014.813
Z002E0080	4161398.43	5273979.0423	4846542.101	4361265.7464	2339118.7088	3768054.4704	3610989.764	3900378.3373	4421861.7655	4570523.3788
Z002E0081	-2365132.427	-2815759.065	-568697.5943	-1022256.047	-4116020.075	-1034703.723	-1447696.69	-1566368.975	-1250971.484	-970604.402
Z002E0082	-3779046.837	-3834466.749	-3741656.057	-2501498.815	-1910331.525	-2132997.685	-2784528.547	-2349707.1	-2170714.737	-3267183.746
Z002E0083	4908180.7594	929720.81299	1834331.3841	3191417.3023	417053.18518	2809680.9958	2562178.9901	2248404.6441	2541917.1541	3179058.8395
Z002E0084	-124481.69	1039389.3338	-1437199.713	289598.08408	-947313.3554	-82105.55066	488519.16432	-55144.06727	210511.19361	206759.52932
Z002E0085	-2994738.333	-3394462.215	-3029135.544	-1484673.324	-4029518.904	-1813784.526	-1768659.205	-1942366.578	-1703636.347	-1447754.21
Z002E0086	-534211.8815	-1100824.592	-149786.7976	-639287.2316	-3174525.242	-759905.5199	-1500456.966	-938940.5257	-650490.894	-956329.3427
Z002E0087	275406.31949	1641845.1694	1104120.7719	637970.21164	-611765.8596	539273.2012	160502.59016	397342.31429	506891.9157	-620458.3392
Z002E0088	4987061.1716	2956093.3684	6365678.1287	5164240.7345	4125161.0163	5331946.1189	4490311.8879	5250652.9499	5082034.0255	4541397.4179
Z002E0089	28174.534198	-1952652.72	1026282.7167	276394.29378	-1127412.781	459274.36127	428012.84028	-371031.7981	461947.93778	-549572.5909
Z002E0090	-6506585.264	-4287290.736	-6798847.104	-5399594.097	-4542718.574	-5286205.146	-4955904.908	-5209739.895	-5043361.7	-5677575.67
Z002E0091	-1969714.156	-1062967.895	-109297.9963	-759057.695	-3073545.083	-1476886.189	-1572493.748	-710992.8978	-935140.4945	-1726631.5
Z002E0092	-6133205.206	-6973531.408	-6077118.605	-5591309.81	-6443130.543	-6198956.642	-5713629.475	-6315029.287	-6014757.346	-5816998.709
Z002E0093	4469685.8434	3687155.7066	428070.29059	1664079.9432	4775963.8969	2015783.8976	1943094.8337	2589436.0552	1965038.5331	2436171.9305
Z002E0094	5070435.1811	5546658.2399	2547344.0533	4479864.1293	6061256.7996	3784779.6263	4280680.8276	4452312.9845	4399953.8425	4105136.3777
Z002E0095	-1690726.525	-3033757.332	-2304465.676	-1940668.649	708101.16756	-1384275.08	-1116306.404	-2051749.89	-1518035.183	-1939396.9
Z002E0096	-319106.121	-886819.47	194841.40432	-1409674.725	-3685815.29	-1527213.303	-1769074.306	-1006908.551	-1546273.362	-748601.212
Z002E0097	3692265.1823	5725425.4652	3298943.3337	3708360.2775	1916161.1318	2997030.5355	3677620.6972	3644220.8637	3589856.7188	4293065.9026
Z002E0098	2131639.2737	665681.18781	1228785.8671	1541083.5666	4911319.1673	1337043.0264	1627432.6272	2012325.1811	2435585.9121	1213683.4907
Z002E0099	626034.66915	22543.637998	-1461648.877	540929.83216	-759383.5533	916820.32127	-188046.6925	200605.85391	273085.70306	-222154.527
Z002E0100	3275716.8978	4809935.7537	2657897.7063	3061520.9379	3963872.9562	3006880.1551	2761724.7502	3378822.5288	3192807.5885	3727146.05
Z002E0101	3097847.5589	997151.29003	3457732.0868	3112517.6198	4552711.9336	3001199.897	3009519.8627	2814369.0847	2672358.8514	1619067.9136
Z002E0102	256499.32959	-2542525.271	-2351835.004	-898316.3201	-1843455.674	-917958.1313	-567034.6608	-1151875.145	-1451912.083	-1763165.135
Z002E0103	-371731.1272	-1522919.542	708345.96623	-118153.8044	-1111657.816	-605627.4858	-828858.9353	-504595.9769	-289853.796	-633333.7827
Z002E0104	2216385.5589	2088096.3958	-402502.8883	1303992.1192	-2390094.877	1335616.715	702378.61678	1389591.0607	1518734.0796	481221.30169
Z002E0105	3849257.9529	4638518.8223	3147507.0713	3388812.2038	-108898.6518	2096537.6982	3083412.2257	2632199.5528	2702099.3898	3100045.2819
Z002E0106	3722089.1599	5005134.0677	4912119.8186	3553426.2155	2421191.496	3460534.9465	3097852.1945	3953166.408	3084916.8472	2711823.2006
Z002E0107	-2748028.887	-4516128.001	-1749556.22	-2854491.2	-1113066.938	-2618396.588	-2575098.885	-2706815.005	-3106413.238	-3197376.11
Z002E0108	-1953454.214	1123097.8892	1694405.8884	167088.46956	-1028219.258	71708.392129	425872.96074	-143930.1266	-512883.4905	-624285.3802
Z002E0109	1457025.2659	1164806.4479	3910797.6472	2548533.846	1854778.2705	3220043.6788	3371676.118	2951341.8969	2732925.8677	3366702.7098
Z002E0110	-43385.2878	1049703.3713	738572.0437	385239.26656	-507488.1295	17022.577064	205491.66391	184723.29735	-398244.0264	-330509.7621
Z002E0111	3671183.3965	2250875.2184	3433294.7346	2579416.7614	322858.65	2882733.6403	2827564.826	3387908.7045	3064780.4872	3559634.6469
Z002E0112	-1334004.122	-2450484.01	-2571887.09	-959529.6365	1352616.1531	-2045258.155	-1829307.868	-1888319.966	-1559759.788	-853995.6422
Z002E0113	-5918571.725	-3341349.737	-6171466.135	-4734741.423	-4538736.52	-4760662.66	-4426821.354	-4509328.78	-4710372.879	-5053938.054
Z002E0114	-3423526.935	-588838.9065	-1341000.168	-1275404.929	-1589043.195	-1258769.682	-1699919.505	-1188021.052	-915915.9229	-1053510.732
Z002E0115	179461.5423	1456956.6092	1051841.4662	462635.23238	-278643.7742	330773.95881	242700.18999	1039015.4778	682119.91823	1173491.1568
Z002E0116	1009050.863	-701349.7388	-1322233.054	-247850.3764	2339333.3388	-124740.7652	179365.04426	-215308.6331	242511.02915	-227773.5537
Z002E0117	-5786063.351	-7108573.125	-5127581.926	-4701357.655	-3551158.366	-4924307.523	-5288902.22	-4723079.11	-4625241.621	-5696410.169
Z002E0119	-1813816.009	-1038596.381	-3936845.587	-2549906.236	-4604752.867	-2857986.29	-3068174.943	-2323889.926	-2753136.718	-3120396.519
Z002E0120	1322655.2274	2813806.3618	562881.96315	1490454.2005	2735513.53	1411098.9543	1679650.9525	1309352.6683	1385575.8504	699327.68594
Z002E0121	3844094.6433	4950217.9276	4767267.842	3178190.6401	5787582.8206	3344891.5294	4044721.9756	4292510.9153	4073798.4099	3427480.4479
Z002E0122	1984836.9086	2898395.2068	3713715.0475	2417750.0535	5002404.4336	2354600.2905	2518637.0136	2234614.9406	2621744.6398	1764652.8727
Z002E0123	-3288506.81	-689575.4148	-3835578.593	-2298767.901	-5159751.481	-2374560.49	-2760445.524	-1643616.839	-2267146.393	-1665597.196
Z002E0124	596764.66203	-2490593.935	883035.75864	-961191.7418	253184.39068	-522336.7859	-177142.836	-1096757.35	-727960.121	-1279541.232
Z002E0125	2056012.9869	470403.29084	3499994.0859	2698432.8297	2694169.0619	3185064.7499	2629384.5371	3485471.8728	3283763.7954	3280824.96
Z002E0126	1257108.9457	2748438.367	869494.84956	832194.97977	1739900.0119	848213.83825	1996249.8036	654199.25412	1295281.2948	964244.85384
Z002E0127	1380658.2097	-500590.1813	2658819.7085	1404465.9174	3599763.723	1358058.7714	1780433.3126	1319141.902	1042371.7926	1717984.5776
Z002E0128	-4356429.429	-4664827.953	-3828582.792	-5763524.259	-5463389.453	-5628244.322	-5906960.556	-5714693.848	-5630473.393	-6267147.192
Z002E0129	-6418619.828	-6914204.483	-6433927.217	-7580163.275	-7115249.518	-7746440.004	-7337049.727	-7279446.802	-7570162.928	-8262932.13
Z002E0130	-1848187.897	-2454204.101	-4362568.939	-2966303.219	-1048842.239	-2677869.7	-3289631.408	-2463278.368	-2676172.24	-3731811.573
Z002E0131	7766422.7262	9749854.4664	7486445.04	8308805.8737	10480561.195	8680152.5622	7608658.2878	8003275.0784	8357200.1108	8000918.6435
Z002E0132	7599330.7901	7670515.4896	7383393.261	6532941.948	6416377.9704	6601052.8712	6690336.0805	7418786.505	6766994.7222	7285699.5465
Z002E0133	-992957.6651	2133987.6079	-1396334.28	-713446.6702	-2389448.295	-744718.4904	-1062518.032	-393208.7531	-255589.1903	-435582.5766
Z002E0134	-155547.7302	-274911.48	-63512.27059	-90079.65799	1306254.6397	152256.80026	-344151.5968	-132517.2601	98201.086655	956283.15768
Z002E0135	-1985495.124	-960233.8821	-3163721.907	-1194446.676	-1118612.658	-1503261.567	-1371621.79	-313453.8192	-808857.8572	-375052.6821
Z002E0136	-3598571.362	942953.95171	-1447371.038	-1625737.456	1216401.164	-1501178.901	-775953.8776	-1262603.319	-1368159.995	-1541639.669
Z002E0137	4754619.1354	5790957.7643	2962531.8757	3726803.2886	1345108.9071	3351528.0336	3920301.6808	3091462.7601	3566972.8541	3554365.1192
Z002E0138	-3516865.906	-1592651.395	-1968666.932	-3328305.507	-1742335.055	-3273027.712	-2606260.516	-3093498.504	-2858939.422	-3662598.869
Z002E0139	3594963.6665	2768565.7447	4775165.134	3706973.0799	3344171.1009	3692301.0512	3293462.4081	3811470.1527	3839233.573	4133813.6408
Z002E0140	-1033229.758	732908.8736	763057.63982	-1440734.432	-2636065.341	-1602046.873	-1158524.767	-1664595.643	-1557121.996	-539366.9244
Z002E0141	2865161.2238	5925158.2658	3926583.9138	4739657.3847	3726132.3822	5355103.973	5362050.5302	4867660.2926	5160634.1802	5781548.3152
Z002E0142	-3390112.51	-3413150.389	-2389402.274	-3933801.716	-5066454.006	-2766178.055	-3151056.79	-3611347.513	-3711082.656	-3800644.371
Z002E0143	-1021156.42	-1042057.477	18879.587144	-44210.39199	550720.17881	-208145.4724	-142263.5909	28240.080462	186669.60772	243380.50219
Z002E0144	2482349.1211	2965534.8699	1827535.6981	1758707.8477	2165701.0585	1638843.0606	2300321.8795	2193284.2112	2135564.2543	2643738.7884
Z002E0145	1020690.557	1884681.2441	-1225418.689	1603416.5355	-1863572.855	1371111.8203	1284371.7495	684887.45862	604461.26833	17185.934819
Z002E0146	1788600.344	2566968.551	799979.60625	570449.52718	2752147.9345	1018330.5268	1345582.2999	1544198.8403	1282633.4252	803291.32747
Z002E0148	3120823.1105	3533980.0639	833766.58945	1959547.1555	1152545.2859	2127023.3748	2361163.3892	1816536.7756	1832680.4365	1501763.4945
Z002E0149	2824192.5439	-1116786.228	297295.65182	1437053.2528	-565606.0086	1239215.6825	1446481.7071	1352777.1091	1137372.0066	856454.78951
Z002E0150	-2322454.062	-2363688.077	1236066.801	-942507.9538	1100487.6634	-1293994.825	-192157.1458	-1142435.558	-816224.7652	-582558.5043
Z002E0151	-3037444.45	-1116075.51	-5474321.471	-3754306.029	-4327644.125	-3754524.316	-3715593.414	-3282271.53	-3366354.966	-2867981.968
Z002E0152	-866083.6563	-2619575.591	-1323080.915	-2496870.934	-2055360.422	-2988083.497	-1980688.45	-2979923.773	-2546225.421	-1501209.899
Z002E0153	978165.32437	-930585.7754	2262769.5306	1625421.7399	2102522.3509	867009.76708	1364089.3406	1844920.2201	1932736.5346	665339.85246
Z002E0154	2488418.0698	3778511.7146	603407.96206	1970754.8891	1834825.9769	2672302.319	1828692.9708	2282174.6367	1856832.38	1804500.558
Z002E0155	-573745.38	245494.84895	-86113.47298	-1259880.357	-673416.8709	-759757.5525	-401983.8562	-739726.2672	-833802.9902	87535.171727
Z002E0156	-871718.0552	-590760.9753	-1289477.283	-2363886.3	-5197039.981	-1690822.406	-1795591.219	-2051973.545	-1646604.357	-1229143.772
Z002E0157	-3112194.966	-4305701.122	-1738000.593	-3010678.688	-2549952.126	-2815997.194	-2470225.609	-3079009.216	-3268719.678	-2712741.977
Z002E0158	-364127.9039	-1988973.744	466221.06876	-377729.0176	1057292.9125	-741351.9795	-39248.97283	339744.41689	-209985.8548	109795.17502
Z002E0159	6068592.5067	2812525.0094	2410788.4359	4473460.529	5781784.5747	4499852.563	4271931.5593	4916117.6274	4375616.5732	3660818.3302
Z002E0160	-332036.3584	775647.35246	584334.53134	-1062795.569	-1811549.25	-1260536.659	-1489667.137	-1125853.589	-1129605.888	17567.380424
Z002E0161	410719.13695	-1176140.983	-1545646.245	-532971.4271	-98085.78262	-501051.024	-668305.496	-420010.8564	-468208.3345	437279.6479
Z002E0162	-1589101.107	2205723.7131	1412982.3423	764831.18099	1436289.7359	601444.50716	1015826.1618	342119.0926	421222.25794	-317764.4066
Z002E0163	2018736.9898	2402566.3137	1972948.8798	1338706.2528	584253.75789	724490.08631	558207.92601	1179064.906	1082807.7677	316707.68557
Z002E0164	1212615.9686	1645294.8078	801668.89729	316890.10672	2100517.7371	590187.81259	744392.79943	893882.51341	403242.45367	949742.41691
Z002E0165	-734969.9145	-670217.2288	2859685.0019	1467125.6837	4416930.613	1418803.0487	1336880.1197	1740045.1665	1826413.3323	1013635.4941
Z002E0166	1937814.8962	2970217.1963	2050205.5414	1702497.2334	800828.687	1935783.2477	2070568.3145	856509.48487	1558318.085	1511115.7545
Z002E0167	2846607.2787	1344506.4862	1211021.8008	2143635.3547	1406243.1816	2110389.8363	2466735.7579	1830445.351	2172826.1732	1605094.4781
Z002E0168	1301831.4031	2142940.3542	2971734.0477	1108111.9619	4934671.2538	1072096.3579	1785307.732	1097461.6735	1548113.7768	382133.93614
Z002E0169	3778208.9158	2921516.4332	3573934.1811	1846185.5172	641037.77818	2062716.8575	2431431.2473	1769255.1126	1934973.363	1901023.6442
Z002E0170	66622.511966	411123.61091	-2703138.255	-507867.8124	-1560636.819	-883268.5505	-751063.1618	287945.62637	-203280.7761	-138029.31
Z002E0171	-1766624.372	-1817149.206	-646532.7141	-352212.31	-628541.463	-256552.7647	-160648.2865	-750297.6044	-379242.2528	-938240.1562
Z002E0172	3343181.1059	-41385.11413	3426147.2632	2685493.7024	2104026.0275	1605803.6044	1826891.2263	1414617.36	2553921.0977	1754285.3371
Z002E0173	-4260303.866	-3250224.519	-413112.4649	-2568522.821	-910031.233	-2628502.749	-2050650.735	-1889416.725	-2514112.548	-1712156.088
Z002E0174	-10596633.56	-12585556.99	-11782789.34	-12792968.92	-11000779.41	-12903165.8	-12499379.96	-12736276.27	-12671596.99	-12184207.23
Z002E0175	4197659.4904	2723596.4514	3668940.6805	3367576.4992	2997916.4762	3116140.8794	2743856.5558	3311858.4189	3052609.0152	2916905.8831
Z002E0176	2481500.1887	837489.0115	-72779.08897	-344022.6694	-1637763.17	-8913.460885	-809555.4088	306259.29843	-408399.3561	-1272803.087
Z002E0178	-709460.6248	-3207911.438	-2110544.616	-1992468.557	-3156495.433	-2211387.338	-2945362.371	-2340690.304	-2451959.43	-2524955.572
Z002E0179	-136898.4776	-2176376.695	-538635.9702	-143117.7909	387454.64643	320601.72448	202702.68814	-40959.41558	-407726.876	348373.16007
Z002E0180	3527477.3345	878087.60803	2840063.7589	1725529.8263	4303359.6499	2715407.967	2776467.7471	3126216.1993	2403772.7063	1753929.0738
Z002E0181	1743457.6532	4301881.9929	3937442.2816	2728365.8457	2870678.2615	2770301.5686	3324389.6494	3222998.4457	3258177.4914	3724085.6194
Z002E0182	-406065.0376	-3612721.962	-1495886.024	-1307460.925	-4900925.602	-1118081.856	-748009.3691	-1112069.064	-873917.4991	-2421525.658
Z002E0183	-3746154.478	-3098158.782	-4988349.028	-3423251.052	-5813006.471	-3709777.766	-4289687.241	-3479119.166	-3715912.825	-4574630.131
Z002E0184	1510135.091	-482004.9852	1782073.9967	540850.42113	-2190788.085	630077.74524	888454.31749	473796.56381	1016710.2787	1765555.6754
Z002E0185	-2698407.383	-1618025.569	-1522148.381	-1358463.851	-2624370.001	-662460.4196	-1178189.318	-1048161.573	-354047.0652	-135367.5435
Z002E0186	-1925238.903	-2779925.513	-2626800.284	-1554722.611	-4051011.451	-1526819.312	-1940280.339	-1590531.333	-1224215.029	-1758370.633
Z002E0187	2872500.4754	2149110.964	-137160.0109	752679.40117	-237512.8706	623521.32767	582782.58709	1017372.2555	824356.87852	1660429.6436
Z002E0188	-3424178.52	-1164272.295	-3607161.255	-2436756.137	-1923410.375	-2241757.701	-2840846.195	-2161489.249	-2668405.624	-1910458.097
Z002E0189	-887227.2978	-2003002.218	280261.60291	3456.0321776	-1643934.616	-1148534.053	-1362598.47	-426595.4179	-377969.9431	-1332547.92
Z002E0190	6944900.7385	2643245.634	6322993.9054	3912842.5072	1852922.6344	4477038.6579	4739385.4899	3956059.7789	4026971.1782	4724893.4778
Z002E0191	-1224123.145	-1861788.934	827701.36968	-439618.669	-524472.4859	-548621.1105	-615391.0821	66046.685214	-617920.7646	-30673.23685
Z002E0192	4720654.0573	4161038.6195	3386655.5779	2834783.3081	5789306.8994	3267748.2754	2414057.7046	3312291.7989	3223376.6425	2208423.762
Z002E0193	2827896.0314	522384.46303	2095754.613	2635520.1328	3302679.2467	2268342.1013	2461000.8909	2835069.594	2102799.7507	1968612.5724
Z002E0194	940738.65043	896951.03154	1631760.5606	2176465.0885	3732022.3021	2219528.4237	2688939.8199	2481403.3139	2479685.4735	1737158.9912
Z002E0195	1190357.0053	2202005.0224	1917700.4287	975770.44335	-60752.40844	72842.54874	1460303.0913	962344.41877	1125302.6568	1235617.5645
Z002E0196	-946066.5607	-4140347.728	-1805864.969	-2654132.278	-4422415.358	-3136395.712	-3164837.723	-3164668.302	-2743168.541	-2038585.662
Z002E0197	-1798291.898	-1810794.481	-445374.8025	-686114.6509	-1547044.458	-520601.8361	-1146035.124	-729608.2966	-839384.6114	-544280.0872
Z002E0198	-1270775.653	1815902.7348	1709288.1191	984473.7178	844966.19265	263063.07843	1255434.9399	624365.97809	793858.96641	31012.110833
Z002E0199	-1709004.286	351051.28599	515655.45801	-613244.5119	-2012067.69	-41001.94757	-247553.7507	-1227419.874	-501451.9338	-1161961.854
Z002E0200	-2621126.682	-3754081.668	-3384958.902	-2012597.69	-4132469.308	-1525920.39	-1449938.535	-1255020.813	-1807181.301	-1387200.523
Z003E0001	-2641673.699	-604359.3727	-1944235.148	-96796.11221	-947986.5443	-1425138.18	-877007.3982	-1014643.368	-1714979.199	-1783407.49
Z003E0002	1986054.4502	2110004.2159	1706237.0636	3794072.0114	1788177.2447	2230615.8485	2556038.3361	1686635.2375	2928811.006	1456747.288
Z003E0003	1295786.6709	1426361.1906	301138.06789	-190824.6172	1048735.0201	1041045.4587	1163140.3076	1600000.0987	709688.56882	647214.48617
Z003E0004	2796132.8836	365545.43345	2048216.8392	2107631.5732	2390755.5823	1371645.1264	986642.26263	1902412.2334	2023013.0138	2069040.5184
Z003E0006	3397774.0463	4667268.7064	5008472.5289	4982243.4352	4992877.032	4402510.9609	4453773.8315	4209619.5404	4348315.0435	5164100.4668
Z003E0007	421086.2069	3100380.4832	2826770.3261	1457089.2616	2847061.6769	2642140.1378	2472417.9437	2204199.101	3554198.195	1802252.8318
Z003E0008	-2691169.862	-3408762.52	-3980647.713	-4883394.059	-2976794.372	-3225465.766	-3725228.488	-3395629.192	-4161215.996	-4086086.484
Z003E0009	-1836081.005	-2173725.819	-1580677.942	-2849621.113	-1698043.034	-956969.6842	-1829263.326	-2367050.891	-2301490.028	-1393867.23
Z003E0010	376871.56282	-745496.8627	251452.58894	-726392.5253	-883084.7552	-620494.7528	-653977.6734	-20258.70902	-1140056.496	-618798.7323
Z003E0011	1398348.2303	1631650.4034	1533164.7588	1530237.0553	1911037.0647	1536605.6851	1338076.4973	1626954.9842	1924494.6553	997771.32189
Z003E0012	-4107162.708	-2994934.213	-2514389.857	-1750795.867	-2775203.365	-3088495.494	-2764092.429	-3128459.182	-3547607.989	-2365912.202
Z003E0013	-345155.8376	2981957.1307	2103721.3469	2876526.8658	1527856.7198	713304.55094	525432.96565	853567.82337	1084361.4822	338633.77667
Z003E0014	-1373190.166	-902984.0738	-1896684.066	-1897795.72	-1080741.448	-494946.832	-1129206.114	-1765611.965	-1855706.387	-1706356.806
Z003E0016	-4419515.024	-5008027.831	-4996632.216	-4521084.34	-4431035.134	-4898786.801	-3517254.783	-3929124.056	-3671694.878	-2819625.291
Z003E0017	3129884.122	3095216.4513	2071353.2727	2469884.437	1625823.3562	2239340.8864	2318316.1615	2675552.7983	2924144.4171	3039679.801
Z003E0018	6961704.9515	6773813.131	4982595.3241	6166799.1624	6026998.767	5834364.6963	6142454.4102	6094767.2461	5558373.1878	6133784.8752
Z003E0019	-4538022.894	-2464628.398	-4129105.125	-4599830.267	-3424250.591	-3196967.737	-3134005.537	-3853923.555	-1829355.874	-3660611.407
Z003E0020	-447009.9865	1670712.7059	1970458.6595	1865375.8338	1105231.4234	931963.08382	949093.41983	1430147.5664	2726999.1754	1671193.5111
Z003E0021	-220683.6314	-768375.9035	-1639976.264	-1734284.906	690378.14008	-721566.0786	-599647.1762	15138.465979	338644.16819	-117707.5929
Z003E0022	-1314092.687	825856.51953	308452.57793	498601.57157	-391697.5921	-194441.506	-420216.376	-404064.3551	-1417192.616	-288812.6955
Z003E0023	1613618.2333	3025206.0546	3888167.5332	2499153.3945	2597238.0443	3637091.9981	2902594.7632	2679595.1167	2132747.1617	3161304.6755
Z003E0024	132503.66388	133066.50807	-382568.7456	413892.24154	-690978.2747	1294863.3412	318358.22632	123701.23756	1089016.2582	-719662.5146
Z003E0026	311885.12864	831023.96439	1597252.572	321926.64781	85627.636431	386560.57204	314044.89198	435704.01097	-732357.8568	-184404.3267
Z003E0027	3493340.7129	2130320.3075	3413710.4085	4398457.1234	2951117.6072	1935233.05	3096805.8711	3063524.0333	2223340.2216	2735166.6949
Z003E0028	-2697719.905	-2161945.261	-914920.4868	-845164.4654	-2792129.565	-2401278.982	-3114701.878	-2085913.878	-3014779.39	-3944274.283
Z003E0029	106973.48724	1618461.0887	147802.7821	965839.64707	2140898.5392	1755333.4458	1976679.5772	1464795.4497	1084163.0916	1515506.7398
Z003E0030	-2221619.037	-2169062.028	134191.83432	-685534.6755	-278441.9267	-1389991.615	-423000.037	-1477520.946	-1092671.14	-299970.8538
Z003E0031	-101471.5018	396662.97089	-1490166.16	279095.05382	941230.77576	717399.97779	21325.62226	-114781.2138	-606733.9517	1454273.075
Z003E0032	4544568.7529	4579403.8639	2430535.6534	4323960.2668	3429629.2039	2694232.7984	2713680.7243	3276104.8595	2693017.105	2236659.6018
Z003E0033	-699719.9712	833898.54318	1164207.553	501135.66075	1184621.3914	-486368.0219	347259.74357	398935.85029	1497980.1073	1336050.7664
Z003E0034	-5071653.695	-3819584.628	-3072188.176	-3065254.419	-3774914.999	-3909570.367	-3234724.368	-3130065.009	-4447593.393	-2787356.908
Z003E0035	-3368457.491	-2106170.278	-4017575.371	-4522862.897	-2183510.543	-3133929.165	-3201603.081	-2687064.306	-3252687.268	-3195485.242
Z003E0036	-100403.7933	-196785.2481	-1322520.483	-1324819.481	-528078.8299	-918551.6189	-282048.376	110086.02896	44945.440059	589604.36691
Z003E0037	-4311593.182	-2814942.101	-3075040.103	-3955762.976	-2842747.424	-2406703.842	-2383367.346	-2126536.55	-1694000.267	-2572528.14
Z003E0038	2237469.0166	1714179.1655	3089093.5051	2691558.3599	2157917.2062	1618831.1142	2062312.0351	1798721.8488	1640436.9271	2088400.4245
Z003E0039	3880838.5444	3882031.3952	4787668.0977	4337324.0804	4270915.9838	4391650.0892	4479876.1609	4427203.7177	3841133.7192	4834411.0566
Z003E0040	2411875.2898	2482207.5731	1256580.9699	1983292.8794	2197352.3795	1744849.9104	1047764.9753	1868365.9896	2947437.2914	1053409.6919
Z003E0041	511948.98428	559746.6943	1860745.4244	-53664.5548	916476.09688	1287749.9265	476063.99899	1220836.1005	237604.96598	986668.15848
Z003E0042	337892.387	172834.79013	303000.30263	-964595.7699	273587.0245	1342149.6844	684901.10238	1561708.5394	-417448.7934	-373574.2109
Z003E0043	557776.31927	719148.45485	1382742.1714	-782826.9379	1278139.4292	1223908.6104	320532.43231	797795.98713	773091.91986	616592.87563
Z003E0044	2635095.2661	1097751.0454	1313461.7683	1526685.5094	1885645.1072	1532655.8227	2154721.9761	2173974.4454	1388622.7902	2044959.7546
Z003E0045	-93072.30943	482605.74048	1481089.146	2074131.8873	248878.14519	539638.4685	196263.90629	723080.56509	1842035.7504	1374078.168
Z003E0046	3591196.9488	3133026.9111	2380003.6147	4278804.8292	2979365.4052	2630881.484	3418746.0043	3238639.795	3533431.615	2709213.4434
Z003E0047	-579202.1489	202549.95663	-98187.38651	1252784.9073	839415.59974	1638452.2082	1308169.9327	1179385.1323	1231413.8795	1706256.3735
Z003E0048	-1192409.843	-1069636.957	-1709605.98	-1847393.401	-1480642.973	-1800383.05	-1356165.254	-29941.06086	-1761232.964	-41187.88835
Z003E0049	-1934422.436	-1520072.844	-411955.6362	-1008581.836	-666241.4211	-1154600.328	-1424465.484	-1914885.095	-409269.9909	-2061441.472
Z003E0050	-370728.5755	393648.95496	1420767.0562	1416279.6253	163749.21468	1575126.0617	1114416.8398	101997.88868	113117.97871	547537.24394
Z003E0051	-12755.50317	-1122517.417	-619065.6569	-607908.8451	-353510.2037	-1592427.925	-413979.0775	-940934.6259	-1470331.145	-84545.06705
Z003E0052	37824.970362	-327250.2676	-1690823.987	-117714.1244	-1989465.946	-566725.2242	-1168137.018	-1229848.142	129922.3241	-1547299.675
Z003E0053	-18091.76732	-31839.66017	-766892.9066	-563545.1951	531381.86643	517165.11377	35109.33243	181072.09902	-265826.9214	-365984.0895
Z003E0054	3520478.4292	3437457.1596	3108858.2507	4372580.2238	1523523.893	1186037.9442	2517481.4626	1978067.2033	1473356.0678	2849025.675
Z003E0055	243798.2205	-573412.0975	-1419336.682	-58241.83123	-1535144.967	-567849.2353	-1069341.242	-1084808.718	-1696174.502	-1837841.052
Z003E0056	954684.41547	2080798.1108	851556.60727	2589804.4047	548707.32935	1806376.3352	815307.68093	888393.39878	2692437.4169	1458155.7292
Z003E0057	4064435.7789	2762098.0758	2138874.6005	2430686.4679	2688344.1665	2319316.1731	3568083.9773	2586446.2184	3052886.7462	3918993.1024
Z003E0058	-1153603.583	-646910.6178	-1448738.976	831751.50384	-37524.87489	-412014.0773	-240513.7272	-132140.1104	-2170.176477	-683910.8714
Z003E0059	2688130.602	1008341.9877	2470698.8552	-807031.4636	-4718.379821	1433126.8352	447673.45523	1188367.0136	209124.26001	954743.40853
Z003E0061	-3602242.038	-2431628.791	-1428914.935	-2189745.832	-2235192.442	-1961324.61	-2696065.912	-3091517.416	-1590746.527	-3927904.99
Z003E0062	820658.45553	-1443407.716	426609.10868	1516917.5181	-1071289.496	-724011.7847	-464024.5105	-1102060.936	-432017.7981	-12992.84095
Z003E0063	604928.79799	1560286.3711	-252696.397	1342048.058	919889.98465	1932806.4582	1512248.2735	1518809.5856	185259.15033	2319484.8896
Z003E0065	-3827623.311	-1643827.156	-1557191.836	-2952021.371	-1723047.828	-1243929.917	-2055243.899	-1799555.202	-1311531.631	-1147126.013
Z003E0066	-1499781.007	-115704.0836	-1865433.655	454712.48206	-362385.6899	-30104.98834	-96335.61686	-573800.6155	-336364.5476	940006.10454
Z003E0067	-1641424.933	-2388896.83	-710566.4831	-2302379.284	-1853627.568	-2218538.075	-1823193.888	-1876516.841	-803527.17	-1907109.319
Z003E0068	1151105.156	-186114.6217	806153.62175	568679.29575	242429.43261	-323427.008	-45083.63301	104094.31827	-1113039.789	-104133.9806
Z003E0069	-3089462.916	-2973639.096	-2073954.052	-3867745.102	-3217253.85	-4093594.444	-3088187.249	-4072251.265	-4141040.389	-3979845.6
Z003E0070	-3542043.205	-1657275.072	-3247786.664	-1754283.544	-1917395.389	-2403878.075	-2425230.401	-2007187.497	-1637847.834	-2415112.694
Z003E0071	2032584.7831	2546155.476	1097250.2035	924877.54536	2978282.9918	2976089.9404	2750760.7856	2566684.3327	2433154.3905	2464164.7962
Z003E0072	-2517807.786	-2026031.534	-89818.68949	-1047580.301	-2123995.135	-1980554.971	-1514272.21	-1346765.738	-990228.9447	-1726781.848
Z003E0073	-143062.3249	-1947945.146	-2340009.532	-2400685.832	-1523940.658	-900612.7716	-1948082.756	-1377211.518	-652954.3803	-1211046.566
Z003E0074	-605090.1604	-1559415.907	-1375744.151	486578.20893	-1344993.344	-868081.3136	-729739.455	-749498.6093	105271.79033	-255824.1606
Z003E0075	-895159.58	-572071.0125	-1736558.434	-67288.70841	-233365.5442	-1376676.162	-1236608.153	-373643.994	-1897557.124	-1168344.246
Z003E0076	-7690215.436	-6363111.069	-7802436.689	-7393719.537	-6379830.492	-6664033.783	-6681170.295	-6667480.428	-6697678.634	-6944524.844
Z003E0077	-1189460.915	-409484.6248	-2351551.115	419487.22326	-142807.1604	-1216080.847	-371412.9924	-1027330.748	397247.11436	544025.264
Z003E0078	-823651.4102	-2125854.927	-198782.4163	-2049878.526	-1077681.992	-41660.61113	-1070131.476	-625915.1856	-1795891.126	-578809.755
Z003E0079	-807961.5016	-1660976.952	-1139671.529	-1035246.83	-1487133.174	-1154246.253	-1654983.251	-857851.3253	-2554272.735	-788671.5953
Z003E0080	-1693944.33	-476726.6176	-1880663.386	70199.155123	-1567715.307	-741999.7541	-1136209.837	-1447903.257	-1451416.678	-604560.5482
Z003E0081	-373185.6689	160434.19652	2112174.9722	-719459.5839	-57564.28753	1437989.4921	300440.43064	439104.7133	-94131.92126	-418625.8936
Z003E0082	622148.39076	-87297.81902	773362.34322	-778694.5624	85333.698296	674930.31932	831219.17198	294128.38513	55411.102663	1349414.4558
Z003E0083	-1450638.929	-812340.2471	-1900185.788	1017717.948	-1124519.662	-1933124.663	-354481.2161	-720739.944	-1953927.909	-36524.62218
Z003E0084	-3475435.785	-3572600.122	-2063686.644	-3045616.76	-2314207.456	-2642662.937	-2846316.879	-2481963.081	-3400335.672	-2794567.017
Z003E0085	895808.63389	717727.18503	1267766.2238	1724886.1787	2091756.0787	2386852.1984	2279568.4548	2180724.774	1138922.3925	998040.40158
Z003E0086	-4511676.247	-2392473.748	-4499420.082	-5282714.031	-3548278.156	-2974443.865	-3546069.548	-3354117.25	-3753313.506	-4389789.777
Z003E0087	-656178.5403	-3705411.324	-3025165.239	-1308570.302	-2458028.118	-1837687.776	-2165890.521	-3102306.492	-2970924.524	-1774875.209
Z003E0088	-1954421.579	-755217.5012	133913.3056	-92840.74756	-1460550.353	-1393668.084	-1188753.691	-902747.0754	-132218.0497	-1800186.778
Z003E0089	739246.41246	-1503838.947	-1430657.51	-1200745.783	-746239.3241	112198.7714	-708403.6327	-425770.8958	-1525680.175	-1602198.458
Z003E0090	4696885.9423	5125650.2744	4602398.291	3464968.2592	5110269.5559	4890485.9835	4173481.5921	4559181.4129	5498345.29	4309066.3245
Z003E0091	-1211378.178	773929.28821	-5962.858529	-974628.012	-1044588.905	-485235.6957	-715436.0011	-1400427.173	-123430.5652	-1469587.858
Z003E0092	-510212.4889	465671.95061	20942.11837	1066186.2253	244664.38044	1327850.9613	674732.49761	1372603.7616	-439065.8043	-27923.86515
Z003E0093	5291248.6788	4097681.1479	5130083.6346	3029187.5768	4970420.551	5005829.8512	4484099.5569	4188379.5378	3556639.9944	3711598.0037
Z003E0094	-1581258.956	-600803.3379	-167902.4163	-884836.3454	-158237.2228	-440759.4469	-1067235.298	-482144.6817	-454242.4206	158134.10548
Z003E0095	3732103.3855	3295311.4948	1225606.3223	1191719.8402	2039173.3122	1435556.3621	1338238.2288	2265348.3169	2202902.5472	2310203.9034
Z003E0096	1930071.8603	4514306.3953	4098542.6341	4028850.0524	3093431.2446	3023993.709	2690431.8885	2931649.7451	3693837.9044	2382930.0153
Z003E0097	1006123.9656	-550906.6141	1069069.1426	-904775.7154	-799225.4925	-1433333.658	-208868.7133	205873.12417	-1218005.562	-598165.2533
Z003E0098	529661.02132	1950779.6795	2096300.934	485420.12504	1833879.2556	1948109.22	860598.00562	1463396.3118	967545.7952	1320722.2812
Z003E0099	2313121.4758	3240149.1267	3795167.4335	2225848.5106	2725432.4828	2734066.5727	2831224.5743	2769572.249	2090498.2919	3885130.0029
Z003E0100	-1627159.283	-652636.2768	-1001417.568	-861144.9076	-117280.3416	292436.70246	-182456.7763	-354803.1771	681684.39019	-953782.9721
Z003E0101	-348430.3502	-645140.3953	539745.5123	-1827138.082	-260425.5157	154054.2531	-431522.9228	-629494.8344	791041.99557	223480.58902
Z003E0102	-4563599.978	-2346248.136	-1551328.094	-1628342.243	-3067398.224	-2537321.481	-2712316.751	-2246818.088	-4387412.374	-3133044.661
Z003E0103	-3670083.89	-2183921.44	-2475236.695	-3667416.703	-2397634.018	-2489753.797	-2077462.364	-2057674.128	-1641685.713	-1537402.335
Z003E0104	-2102905.243	-754782.0242	58342.101555	-2015240.254	-773459.6252	-667639.018	-1113729.847	-591281.0277	-1300206.253	-13431.22592
Z003E0105	-458065.7761	-901272.9351	-3684224.033	-2681587.245	-2384891.6	-1845116.97	-1913535.549	-2821437.645	-1237544.834	-1693997.374
Z003E0106	-1780182.922	-3890606.172	-1661002.082	-3147331.506	-3790332.343	-3023209.136	-2944269.126	-3099917.312	-3533200.822	-3319802.891
Z003E0107	831008.6051	1356313.2682	-649361.2844	830648.66899	-124453.6258	-56875.91302	28051.678349	326617.52232	854555.8882	-557753.7557
Z003E0108	1797467.8957	866312.0549	80351.637117	1886883.0443	1582109.6338	191852.00961	761441.07647	1414113.3772	712069.49939	792904.6804
Z003E0109	1793441.9146	1733481.1625	-313294.9091	240457.67065	1384021.5061	2141007.8385	1130642.4044	846933.22001	1784510.3405	699443.29061
Z003E0110	524368.23694	-1411495.904	-1283492.348	-244084.0329	-619843.2393	-1241253.602	-652476.0562	-435663.1621	-183453.7847	-570853.0711
Z003E0111	73622.419844	332047.48872	699530.03193	-321768.213	618102.24657	-1038084.345	-847059.5253	-511564.0766	746656.43822	264203.54755
Z003E0112	3580919.0694	2271300.8705	1140883.3213	3530048.8064	2322430.4029	3357007.7034	2466311.9039	2238816.889	1953280.7822	1257717.8682
Z003E0113	5365382.5611	5326314.4964	6184594.7	5096622.1461	4941333.6739	4839448.8184	5405606.6489	5598132.8101	3834740.8024	4730959.2068
Z003E0114	917874.91962	318134.74232	197702.51609	1386689.5272	338853.67017	471786.52078	106537.51291	329311.85759	1597479.4169	228320.70629
Z003E0115	-1808814.491	425552.30696	445176.64675	800333.85331	-333135.174	-1141748.774	-297049.3432	-493349.8584	-1293520.649	-911341.6713
Z003E0116	-196787.8947	-251183.247	640445.70745	-871310.3074	284199.40781	-549258.5753	-903873.3018	704970.06284	-1384594.008	59685.020155
Z003E0117	396696.73118	-1392857.489	-1042375.077	-1854366.382	-214223.2413	413435.97514	-358642.7638	-77264.59077	365504.83907	-709097.5005
Z003E0118	-2086682.402	-1312332.518	-124995.256	-836098.5209	-1139561.757	-1494713.359	-991145.4365	-1287452.186	-400562.2062	-829428.0902
Z003E0119	-190663.3571	-1238197.164	908066.03068	1720787.989	-576515.4426	-389104.4409	269971.07185	176468.92262	524103.64488	11237.403214
Z003E0120	-4348577.844	-3242172.173	-3993876.417	-3712360.026	-3171235.9	-3470570.656	-2913814.47	-3191066.833	-3796128.535	-3677619.534
Z003E0121	1654195.6883	1824383.2414	488298.4787	711126.64169	2448484.7687	1089779.2218	1461424.5551	1279046.0029	2872975.336	2380510.2894
Z003E0122	1140206.6375	2299361.068	2184444.0883	3929851.9634	3204960.4471	2708008.9471	3214185.5342	3281107.9338	3682580.9201	3093821.2057
Z003E0123	-679571.5727	-467886.485	959401.38589	-909046.8134	-203380.7047	-363743.966	-169840.4193	-441319.2633	-665055.9575	-63206.80015
Z003E0124	-2061220.199	-2159026.044	-1656026.594	-429291.1769	-1972668.822	-3339857.122	-2397592.853	-2315396.062	-3954568.508	-2975721.483
Z003E0125	-105232.148	1521100.5825	2110758.7471	771270.78401	1637840.6736	1530155.3382	2061834.7502	2014375.9359	516857.36141	2723049.5149
Z003E0126	87145.202014	2645036.0474	1634806.4915	713047.99063	1481898.8293	1279699.8834	1653430.7077	1935297.8242	3018044.8325	1727153.1501
Z003E0127	-1645320.264	-959945.314	-147388.3408	-1476937.522	-735170.194	-443642.6343	-818487.3937	-1098448.501	-1383722.671	-1735911.671
Z003E0128	757433.17554	-566286.1833	572499.80528	565974.00967	706056.72623	464850.37274	-558350.6016	-182459.2765	627553.95379	-755772.4675
Z003E0129	-2421831.834	170656.39785	-157152.4357	-1400414.258	-724422.815	-873032.0619	-1262732.331	-1295075.204	-321387.1186	-1611575.253
Z003E0130	-831451.3363	-1861675.744	-2955209.941	-2571750.879	-1393747.286	-1843503.048	-1115355.545	-1427051.787	-2286020.749	-352812.1905
Z003E0131	-669324.3184	-1813223.27	-2329951.184	-769093.4907	-1791721.67	-810979.2432	-1623080.066	-1417836.247	-365173.3923	-507366.8551
Z003E0132	-1294756.572	-974179.5451	-1666983.114	975207.182	-1767987.087	-743875.8608	-957165.3865	-1368160.803	-1353938.96	-1258622.718
Z003E0133	2240636.8903	3660749.781	2459412.0493	2311427.4246	3047839.002	2152705.1863	2516580.3088	3477776.5278	2911496.5918	3128008.7654
Z003E0134	3199204.3233	1454809.1984	1108349.3531	2607118.8439	2049467.1132	1942760.6074	1925000.792	1527697.6383	2962906.2927	2713666.22
Z003E0135	2443129.2788	2376695.1755	-7080.880478	489643.74818	2318005.4829	1471327.46	1762882.2559	2394647.2333	885191.03762	2749009.3732
Z003E0136	2928452.2051	2406745.4946	3805653.1033	1886059.6064	3219618.7504	2874664.9174	2824027.4942	2615435.3486	1689742.5157	2322616.2803
Z003E0137	-2376112.522	-1119897.875	106012.87192	-1389393.715	-260881.2763	-1103571.36	-349543.961	-687112.3861	237340.22138	-836553.5869
Z003E0138	1045665.1495	1306254.0013	218207.32567	47116.205612	1226489.1085	661114.07283	1286031.8068	741089.06559	353154.04261	578396.6003
Z003E0139	1553409.3454	462544.67143	-1186021.334	-452195.3716	933537.25955	299195.1028	-34851.35001	-250969.3135	937547.77302	-281917.0193
Z003E0140	-3220644.512	-2513328.569	-4823856.42	-2570409.255	-2749022.856	-2403586.981	-3278242.22	-3398617.577	-3705608.287	-2199918.655
Z003E0141	2447191.8485	2822885.2183	3174027.147	2110524.6377	3383504.2798	3362056.9967	1933012.7279	2869669.9633	3029677.3902	1787002.9586
Z003E0142	636552.93005	-776482.0807	-575624.312	-209069.3021	-695008.4713	-483954.0991	-648606.0521	-533790.8807	282263.64982	-703290.1675
Z003E0143	-399575.6777	-190770.9075	-504180.0128	81229.567639	-1011364.747	-1154648.112	-1061222.633	-1495421.45	-1328000.118	-509328.5901
Z003E0144	998412.79329	1500123.5018	786792.15353	1199816.6549	2654421.3918	2426002.3842	2170817.4125	2099363.3542	1401473.9476	3006730.8186
Z003E0145	-419421.8391	-2122256.166	-252251.9765	-814109.2995	-1628025.914	-565526.2396	-1173564.385	-1243052.747	-1157594.258	-2223908.09
Z003E0146	-4009488.497	-4217104.553	-4172268.766	-4182122.174	-3007510.154	-4386942.093	-3739127.498	-3777433.477	-4211246.855	-4115443.054
Z003E0147	-436794.4542	-862547.9447	54333.768607	226372.54157	-1242885.924	-75393.05106	-1130859.281	-792190.5356	-44975.38182	-446951.7814
Z003E0148	1026164.3534	-210149.373	-1101472.971	-528635.6745	-1330919.816	367492.39376	-641897.2197	-1369402.678	-337936.3669	-650836.6285
Z003E0149	512432.73623	309643.5074	-866203.2679	-1099475.446	-47414.44056	514335.44413	175790.38943	-871574.7591	-707882.8387	-659683.8392
Z003E0150	4085447.2339	2075750.4358	2076772.9125	3515628.9646	2353414.441	3633350.687	2679467.122	2542409.9294	2791149.4732	2257739.0196
Z003E0151	5281734.7786	3970605.6874	5341916.7528	5638786.0553	4864065.3597	5277773.6735	4515797.3256	4731441.7523	3627256.5768	3710777.9325
Z003E0152	872001.44745	517009.82828	-87578.58738	-300862.5766	-721050.0601	-552791.4297	17273.257064	-370108.8244	-341250.2778	-700588.5981
Z003E0153	2928581.6403	2663274.1355	3384720.0186	2690727.0747	1074603.8301	1975491.8914	1739204.4246	1697518.3073	1555805.7198	1890077.5975
Z003E0154	3238579.403	1194671.0065	4074122.8852	4083339.8357	2988989.1098	2546110.214	3257466.991	2786287.3067	3732180.1546	2797404.7055
Z003E0155	1588506.3781	2356117.5558	3153736.9948	2822535.2313	3179012.9409	2287400.3773	3026117.5033	3066799.4922	3518045.2006	2746042.9655
Z003E0156	3194511.8217	3067895.5009	1274025.2059	1894144.8433	2354586.375	1996735.4707	2651635.2135	1777677.1638	2311126.3106	2855376.4874
Z003E0157	-1223337.174	-2295755.012	-1654387.103	-3243218.369	-2905469.09	-2310060.863	-2313290.5	-2765228.988	-2523757.843	-2026312.192
Z003E0158	-3577709.901	-2244049.591	-3197595.218	-4153612.821	-3036267.605	-2606664.438	-3413224.592	-4678565.249	-3424942.747	-3940623.387
Z003E0160	3003711.0743	3021178.7201	2058311.631	5256375.0233	3637168.5025	2574577.914	3674752.7971	2195214.4469	2938086.7276	2813861.4147
Z003E0161	2043777.8076	3049994.1625	4216880.0505	2012248.9675	3527761.3794	3566039.5151	3299671.2932	2968029.1059	3203233.3746	3529762.8596
Z003E0163	1737860.4642	494641.50576	-127938.8055	912082.30902	-642832.9182	-1230677.582	-234213.2789	971369.8002	-1392680.875	-896567.5789
Z003E0164	2274881.369	1835240.4615	4145222.1982	2882080.9157	3522633.3172	3518920.4088	3282385.1307	3923245.2612	2697370.9164	3163134.1215
Z003E0166	-3558910.171	-5361022.064	-5339700.99	-2840242.062	-4742672.259	-5092350.903	-4677096.323	-4566815.517	-4047189.243	-5275029.018
Z003E0167	-2328828.733	-3944968.346	-3837909.295	-3739397.732	-2512620.216	-2567084.97	-2609942.761	-2935160.048	-1765421.166	-1647446.506
Z003E0168	4905427.1226	5705979.0162	5129745.1264	7161471.8536	5762733.4798	5611960.5663	6306999.989	5452900.8915	7360959.1797	5344667.6662
Z003E0169	-772388.9939	-1407412.443	-2073910.02	-619808.888	-1560947.852	-1409067.963	-1107205.565	-1354605.952	-1500309.232	-378751.4699
Z003E0171	1723016.6968	2691323.6674	1896086.9272	2374052.4075	2995542.4711	3172911.4677	3409500.3407	3251447.3707	2527740.8251	4221979.4463
Z003E0172	3391730.3551	1707552.0071	3471990.9026	529707.91729	1634948.8723	2909950.1571	1965715.0415	2114747.2778	2060902.7355	2864179.0598
Z003E0173	-367709.81	-35309.98534	1608628.3907	58481.243775	695718.0035	-573744.8175	233319.13485	1045380.3037	1192643.4615	760086.53198
Z003E0174	3878775.638	2805286.3871	4653076.2446	2638852.2953	3858115.4683	2852835.5365	3152157.1356	3547360.5716	4675570.255	4734881.8419
Z003E0175	-1650580.438	-1404839.193	-1054562.172	-885676.984	-551267.4554	-2241762.821	-1687991.75	-1437089.801	-387274.2838	-1610335.319
Z003E0176	2051579.5726	1164604.2209	1572670.6069	1629174.0162	2619182.1975	2203586.672	2051582.1777	1969996.0123	1952254.0402	2767454.4308
Z003E0177	-387482.0673	-946519.8742	-283021.4683	-2848589.522	-1946320.588	-1955771.171	-1599315.96	-1586000.449	-1890821.422	-2669420.793
Z003E0178	-1280233.138	-1419191.502	-2310281.766	-2335340.137	-1820869.108	-1014756.678	-1709360.45	-1299027.769	-2510069.48	-796739.3685
Z003E0179	1480680.7628	439122.66545	2194654.8531	1162605.8705	912474.33509	241269.45477	1228997.6872	1157311.2605	148941.29387	289365.38177
Z003E0180	176263.03646	18438.144177	327724.47591	1606006.6704	2141163.1544	627888.74359	1149281.5069	1465545.1369	583928.3225	2178352.4285
Z003E0181	-495092.0005	1774740.3888	1711588.307	1263990.3526	1607603.2625	700753.73251	1414702.4401	1483927.8678	1988694.0655	1237920.2825
Z003E0182	-2037536.785	-1037995.554	-1857041.303	-1336420.508	-1299726.085	-1150997.464	-1111186.485	-1096162.9	-1574019.583	-2021039.812
Z003E0183	-4946385.974	-5047065.533	-4770299.646	-2995420.835	-4015656.001	-4053723.071	-4118485.483	-4084389.68	-5218460.182	-4867107.423
Z003E0184	415204.61958	1129879.8016	-194272.5055	1380393.972	1242911.1695	1232933.6916	561316.79282	877255.72342	1208099.1518	690175.87746
Z003E0185	-901770.1266	-253918.475	-1354596.15	-514794.9787	-47165.38787	-1119770.984	-522044.3669	571319.23361	13375.018741	-385892.5078
Z003E0186	-716392.788	-987222.5552	-271997.4739	-413972.7113	-1226374.439	-1709533.086	-1341729.462	-1600855.817	-1687666.826	-1196594.72
Z003E0187	-2049906.35	-4317563.3	-1940800.286	-2065316.213	-3593128.067	-3740959.11	-3558446.48	-3171312.554	-2100849.419	-3862403.285
Z003E0188	-2971301.938	-2775339.559	-3083495.328	-2432689.742	-3616774.571	-3754256.643	-3641658.316	-4086634.415	-3901701.498	-3097967.955
Z003E0189	-2260811.977	-2931337.398	-1779652.921	-969481.3941	-1313933.601	-2861113.721	-2045188.003	-2228089.475	-1001792.54	-1883071.787
Z003E0190	366014.96421	1284537.4718	97343.858266	595968.2396	669043.2126	351566.64981	1175950.2192	1293919.4568	433327.50616	541515.99425
Z003E0191	-3427156.272	-4574253.767	-4054666.724	-4428793.233	-3685744.888	-3976029.055	-4455903.783	-4008888.982	-4592731.753	-3289622.452
Z003E0192	35956.248621	-1117363.919	-3008179.788	-278611.8494	-3070265.347	-2098823.427	-2017528.61	-1821695.741	-2858056.893	-1143525.661
Z003E0193	36409.966875	363723.00866	1313831.7529	-178145.3445	264094.89642	805622.28431	628433.82748	200948.14383	1258658.2105	1158429.0481
Z003E0194	675590.92414	-1073579.748	-1586948.099	364463.21085	-1116697.351	30389.561825	-74339.34812	-398400.1468	-1527235.935	-977839.7103
Z003E0195	-1736883.395	-567425.5027	-160171.8321	-1016765.695	-832228.6768	-1369882.583	-1304794.964	-611152.103	-227471.397	89197.510123
Z003E0196	69753.351113	1305365.631	-119700.7294	503424.51489	2094802.2082	1874499.7876	989612.73475	928222.44747	486950.73894	576665.56526
Z003E0197	-2676957.523	-1219807.088	-2438934.814	118629.92162	-1086590.429	-1270029.103	-1086825.986	-1297150.562	-590044.4235	-1408251.722
Z003E0198	113946.54661	-548317.5405	-234880.8625	-18495.36346	-849246.748	-1070400.208	-627217.7322	-790724.5715	-1057583.043	-225114.2717
Z003E0199	1934400.3585	697458.07221	2254209.0744	2413679.1283	770545.58135	183124.11846	1229646.8082	1312039.0679	2050622.2025	1190528.4674
Z003E0200	-651067.5058	713109.45632	521819.82884	284863.08312	273190.29645	206792.99145	-387102.7506	-348333.5978	825.23307331	445742.59734
Z004E0001	-1295934.144	-1510727.751	-2391190.697	-2063681.4	-1294294.414	-2969674.519	-2599942.081	-2890090.298	-1971031.72	-3382748.693
Z004E0002	-1370270.316	121116.74284	28624.484088	998746.91823	-334060.3552	-196106.4938	-262075.7438	137811.58864	-72294.09515	-916388.8243
Z004E0003	-477548.8545	497375.22396	-1242526.325	-88468.15983	601645.06246	431702.93728	-384204.7527	489601.34849	383428.50898	-1562280.487
Z004E0004	1455718.904	233914.91299	593675.97936	2135512.3877	-160074.8394	1239458.1919	341850.88878	-74693.31441	37835.068919	1823919.9195
Z004E0005	3152042.5489	4101967.6652	3687312.7733	3708723.9315	2420919.6463	3049396.7923	3128312.8126	3876686.2333	3566056.0477	3902089.6573
Z004E0006	-1725880.274	-1411880.173	-993357.0375	-2005696.789	-1245301.665	-2329382.774	-2395498.095	-2971488.002	-2398991.265	-3285330.988
Z004E0008	627138.40133	452682.4792	1558801.5951	311203.18346	231838.3142	800449.12705	1042363.821	1829210.0709	1634333.3019	840540.57721
Z004E0009	-551867.682	69693.948827	1188754.2088	-201946.3666	215264.6636	200059.59831	-313925.4036	-1049141.644	-606042.7395	1314673.1817
Z004E0010	-3408230.674	-1892002.002	246482.75216	-1299838.519	-1829610.504	-1855278.985	-1528985.285	-760135.045	-1197344.187	-1053281.345
Z004E0011	-2026441.604	-1848608.964	-2653757.961	-2259712.648	-737131.0706	-2215303.19	-1624923.914	-2363969.278	-1809928.246	-1174928.064
Z004E0012	-3514168.287	-4076908.577	-3855495.912	-4189316.118	-4019924.674	-4034741.704	-3548772.889	-2837221.35	-3974360.285	-3916611.149
Z004E0013	4467666.7379	3462447.6392	1230212.7142	2782966.6126	3010455.2085	4079347.984	3300331.6164	3353196.1558	3789790.6307	4038210.0405
Z004E0014	-3583661.42	-2935171.41	-1762547.435	-1688826.289	-1994856.078	-1866542.194	-2302630.762	-2500909.142	-2179641.01	-2693313.279
Z004E0015	-2179483.8	-286313.3248	-2185611.887	-1022007.294	-899878.4464	-1567142.703	-1294538.749	-1242463.76	-614796.9597	-164260.2789
Z004E0016	4589420.955	3547390.4862	2279570.2325	2442462.8977	2024147.7756	2034393.2514	2864344.0727	2328046.0578	3014349.503	3146915.8636
Z004E0017	-53848.5072	398267.70452	1199604.8339	1381102.5013	397295.41697	1086371.3014	884104.44396	1143631.7875	566880.55786	-381133.982
Z004E0018	-1033506.147	-1275975.983	-3768616.322	-1466644.823	-2666305.196	-2578590.427	-1956692.834	-1602859.424	-2268490.235	-875441.2177
Z004E0019	2839289.3744	2161731.7712	3055453.2401	1147699.0218	1625706.3537	2606057.4784	2289144.161	2296292.7135	2592513.2994	2437720.1663
Z004E0020	-614253.3643	-205525.2005	-1957433.729	-1822919.742	-96235.69528	-679097.813	-609549.4107	103240.8928	-364888.5589	-765236.7964
Z004E0021	-5439535.29	-5075954.315	-2609529.577	-4043262.657	-5212870.228	-4710790.416	-4439973.493	-4771284.254	-3982085.816	-5504706.173
Z004E0022	-2678115.562	-4203000.267	-3012726.456	-4582424.561	-3942742.738	-4192726.734	-3744067.139	-4141723.848	-3690906.471	-2161252.625
Z004E0023	-432537.0832	2240185.5469	2959902.4792	1361660.4816	1269067.5979	729441.62217	1222580.3845	801528.03694	1354942.4872	2205812.3908
Z004E0024	-4505203.595	-4658339.524	-4296042.493	-4507208.473	-5136917.054	-4925314.487	-4169702.196	-4409951.162	-4667078.135	-4348097.003
Z004E0025	2694469.8392	1905606.7943	1959251.7714	3609074.43	1090580.9027	1554969.8901	1982742.9617	1164317.0897	2492419.2978	2525885.8658
Z004E0026	-2817872.939	-2686525.357	-2505402.719	-2267613.576	-1687288.698	-2918921.981	-2673057.675	-2579682.323	-3033554.737	-1649836.546
Z004E0027	-3080738.006	-2906200.118	-3013329.854	-3015018.453	-2488717.863	-2325891.565	-2825355.685	-3539084.398	-3259207.651	-3590317.259
Z004E0028	4078681.5	3642936.034	4222814.6069	3477169.2095	4432399.944	3163877.691	3536458.0866	4676380.6655	3050973.9504	3246075.8293
Z004E0029	-4424418.87	-3045530.557	-3604188.116	-2883544.427	-3422100.964	-3114954.301	-3221899.969	-3297812.822	-3866034.895	-4596676.141
Z004E0030	1102803.7037	1870310.4878	1744281.7803	1621064.5382	2877275.9032	1037092.3794	1717481.7745	933575.96713	2017449.8202	580915.08119
Z004E0031	-832878.0957	-220256.8007	-256466.9691	-1367132.497	-1119322.801	-942113.372	-586201.3234	-1420901.801	-103569.1831	-234908.2239
Z004E0032	-2108614.998	-3330054.351	-2248409.072	-3092359.606	-4797560.834	-3278306.733	-3462179.389	-2848926.048	-3937679.412	-2819039.936
Z004E0033	950059.2627	125372.48704	-1683585.187	269361.08528	899924.52591	551288.81401	607771.56087	889138.17514	659602.60293	897608.99705
Z004E0034	-5186732.595	-3609081.899	-3596718.68	-4037215.546	-5056417.057	-4973489.548	-4404125.515	-5228322.988	-4379796.927	-3747353.908
Z004E0035	2796155.1512	2278469.9842	3014359.9466	2739214.9654	3618657.1312	3166590.2125	2401344.8551	2545681.8181	2558273.9227	3829237.5954
Z004E0036	-1472441.248	-112737.0905	539241.92292	-68872.19615	-993544.3861	777464.13024	305658.71127	176887.88543	-258003.389	1486564.1345
Z004E0037	-2118.567091	497864.00811	1129079.2394	1195151.8377	111642.3917	1026947.2417	1203273.5998	777175.60665	1158526.7058	2361332.0369
Z004E0038	2522019.584	1862864.6991	1667271.5014	1503359.9742	2555091.2258	1828430.5667	1126418.3093	750211.90295	1551506.5709	2012776.2084
Z004E0039	142655.21737	-255195.4878	-1341765.057	-477582.9926	664522.24649	863282.80738	-91071.25044	963792.60841	449061.38585	435115.50464
Z004E0040	-3315936.291	-2892423.514	-3080972.126	-1491465.746	-2852665.116	-3470988.13	-2772784.895	-1670435.935	-2276999.972	-3098911.909
Z004E0042	1047377.1527	437757.53308	502258.75509	-549009.9067	613443.03336	576117.14624	581720.98112	851794.09268	258011.29249	1438.8279331
Z004E0043	2243313.8232	1734002.0294	1035433.9947	1004384.8806	2119315.6869	2367524.7668	1911834.2765	2416637.7064	1522673.5487	1290900.0106
Z004E0044	3701770.9873	2967998.3596	2051373.471	2279982.6387	2557651.7802	2903572.1617	2413598.273	1548593.1763	2521221.8838	2871033.3754
Z004E0045	1727148.2554	3634718.9867	3849849.2842	3918670.1899	1650307.7168	3329834.8236	2450229.9745	3609015.7633	2988897.2825	2910825.6612
Z004E0046	2596535.1514	1787989.9676	-434691.414	2127870.6078	638887.7904	1211114.8239	2039105.0785	1471797.9781	1621772.0652	1580501.4247
Z004E0047	-1780676.362	1133376.2013	657950.25664	26016.237275	-396038.9106	796315.64434	295392.33015	-285214.7021	215719.09821	-1059877.225
Z004E0048	-1157739.423	-1030342.971	-481574.1912	-131828.9536	-1453446.932	-879448.8354	-485628.2024	-1081424.315	-165270.4109	-1190247.981
Z004E0049	229343.54676	-297155.0332	228623.46232	-84939.49676	-969667.7071	482598.67084	-408223.0061	901991.71381	-831044.6458	-1147853.086
Z004E0050	1180708.9517	1206684.1461	2621065.8669	-202533.7683	2051141.296	1459711.8546	755241.01996	-224881.7714	716913.5526	-354777.8765
Z004E0051	390500.10527	1066773.3307	439781.5417	1507306.8589	888314.09769	852680.18805	854133.90982	1269425.9334	1121764.5524	198318.88005
Z004E0052	-533357.6176	-2945270.084	-2720159.947	-3216996.091	-2632005.018	-2794973.463	-2478580.538	-1710193.652	-2325644.793	-1429474.614
Z004E0053	1180898.7806	-572077.8274	-796654.3558	-73115.97947	-920123.7717	361300.78328	-471707.2664	-860759.208	-975586.1666	788133.93407
Z004E0054	1478239.54	898913.70127	648773.46929	1443012.711	2007428.5147	1856616.0065	1622272.1339	1352595.9927	1281597.6893	1924788.3043
Z004E0056	-1832108.569	-2543783.875	774431.65522	-1894827.801	-828146.8214	-1828007.051	-1553173.879	-2196793.297	-1249900.89	-698145.2425
Z004E0057	-402803.4602	-441690.867	288735.94541	-15264.88635	943638.07544	855839.505	157640.26661	-215626.6584	378177.42022	487906.05964
Z004E0058	-416785.5458	-850263.2427	-2748330.537	-2179951.542	-666617.9972	-2102287.973	-1329710.252	-2149816.065	-1246515.4	-1185341.471
Z004E0059	1701052.0194	1221681.3319	1264339.2392	2875111.3081	2587961.531	1542323.404	1561983.1501	1551350.7277	1341485.2816	236683.75271
Z004E0060	246412.66297	449911.66823	2554594.928	1053353.8623	1352130.1899	1172062.0145	581391.59679	443091.38146	916930.38668	646255.63215
Z004E0061	-352585.3748	-807618.2529	1637982.2994	-431457.3088	-223212.8718	194228.04592	82974.402381	-1078575.657	-426689.2561	-583844.1116
Z004E0062	534622.00712	420440.03145	2067779.3715	-676833.8997	-384368.2991	223843.44998	662009.2821	1040207.4769	898695.51493	522222.53817
Z004E0063	2664820.8032	2699078.6409	3310883.7857	3634318.9771	2803624.9721	3938286.6736	3119043.0927	3786694.9011	2683173.7297	2599945.6439
Z004E0064	3740540.9048	2561184.4161	2391228.4383	2601393.989	1978698.3381	2190498.668	2385076.1573	1716581.9462	2524790.5288	3585166.7517
Z004E0065	780268.96357	714532.42733	638370.9825	-484691.8141	382480.62009	856785.8663	155018.11987	-116976.936	829720.02061	973140.77937
Z004E0066	-2210313.85	-2467644.896	-1418255.296	-2009019.722	-816642.6793	-2597001.184	-1963415.341	-2261280.373	-1646663.139	-981565.9603
Z004E0067	372080.21809	-1900629.959	-1255498.715	-820506.4089	-1619014.683	-1029961.932	-1527255.995	-969897.4069	-1769200.245	-835105.9325
Z004E0068	382956.21479	1059175.2159	987378.66093	146387.49349	563451.9023	423836.51833	213688.36828	1786908.92	562226.67687	649284.65503
Z004E0069	-2389140.829	-2433148.079	-4014209.673	-4258128.155	-2967736.302	-3312342.888	-3074262.771	-4319230.398	-3264668.688	-4409712.182
Z004E0070	-1789715.252	-1190316.484	-1227707.275	-1718206.82	-1745136.367	-1955707.048	-1371423.596	-2765802.082	-1087223.37	-2096343.209
Z004E0071	3400027.7246	1944440.5436	2919398.848	2854622.8258	2712264.6943	1838019.6426	2438472.5399	1511556.6485	2465024.2626	1284128.0597
Z004E0072	3593878.9363	1997168.6119	2844567.6089	2072841.876	2715264.3236	1733141.7715	2319607.6505	2914436.147	2339789.1927	1665277.1499
Z004E0073	-872941.8147	-996882.4914	-1395099.36	-2386139.17	-126572.8083	-1965705.349	-1501581.699	-1511207.94	-1688019.055	-1154171.07
Z004E0074	4794408.7734	3430913.1107	4693803.5141	3579833.472	5413744.9779	3327550.1194	4170761.7903	3779276.0715	3777159.638	3545464.0335
Z004E0075	380871.72441	455765.51843	-1198893.383	-74386.51201	1220602.8964	1415197.6183	580541.9016	-115046.2994	1129280.9481	-76519.05349
Z004E0076	2573000.7138	1543170.15	725299.41661	2094789.9847	1502514.5538	2237867.0765	1897739.3762	2248274.6803	1505371.3672	887597.42132
Z004E0077	-747927.9902	-1394158.935	-738181.9148	-935146.2319	-1854098.788	-1366566.361	-794418.4185	-132293.3363	-455725.8684	-1435443.218
Z004E0078	1004861.9865	2454388.5017	3884824.7852	2228307.1727	2010951.5311	2015752.163	1737478.6677	2634626.325	2365862.8778	1042581.8589
Z004E0079	-4860753.38	-3854790.736	-4239575.002	-5323808.018	-4477620.578	-4494739.592	-4158671.178	-3298166.86	-4758677.784	-4884472.822
Z004E0080	9858.4767542	103543.13281	-772393.3664	-1664723.383	-263439.5617	16573.306822	-535321.6412	-52975.69639	-302686.1446	134179.07311
Z004E0081	2290807.51	2259149.9675	1468352.3376	2312192.3706	1678037.4587	925029.94437	1399903.8904	569115.68045	1898797.3387	317107.41615
Z004E0082	-274187.0287	754283.37833	-672102.8836	-558260.8563	-1125509.692	-25953.90164	-318379.5842	-623089.7939	306203.87667	-1670549.001
Z004E0083	337298.23995	-1067094.471	88775.531083	-663928.9694	-645520.3291	-1317156.607	-1208170.779	-1026827.154	-1500077.781	-663774.46
Z004E0084	-3411655.799	-1271776.634	-2138358.606	-874001.414	-1931131.7	-1210795.196	-2164373.992	-920298.8517	-2314764.355	-3233509.216
Z004E0085	2958928.7727	3300801.9161	1976938.6036	1740395.2708	1802202.1548	2348810.9977	2756199.6398	3019868.9022	2189049.86	1736274.8431
Z004E0086	-170694.9546	825108.12802	1087021.9701	465460.43257	1780850.7772	-170670.2073	527829.88172	412861.23152	169951.11228	662023.01063
Z004E0087	1139655.8768	487192.32411	1121525.9403	828564.46574	536431.60166	670859.15468	1210505.6208	238585.37703	1255989.0597	1096859.3669
Z004E0088	-1899951.452	-1087142.13	-1686083.397	-1809768.358	-2110995.843	-2061970.556	-1699969.329	-2308642.621	-1506047.97	-1475895.414
Z004E0089	-1611676.822	-2593185.139	-4153322.499	-2146308.881	-2602366.99	-1450946.193	-2089185.18	-2431231.097	-2660017.075	-1706843.524
Z004E0090	259444.49696	106064.34484	1163716.1581	1561972.7733	-163800.1054	158080.53321	865805.94159	1590219.1822	886270.95874	-207320.829
Z004E0091	-609939.859	-273143.9652	-1493331.73	-211940.1529	-611016.7271	546932.04696	-137979.7956	396028.92128	-497283.2057	762860.79125
Z004E0092	2033525.891	105564.64149	763831.42157	651814.41229	1669956.5602	111078.39354	400988.18577	1965151.7433	417788.7437	1058868.2999
Z004E0093	328021.90397	-1982966.152	-731067.1485	-2097687.527	-425578.2774	-507252.052	-1328415.324	-220441.6129	-1384690.554	-1658760.232
Z004E0094	-55875.47671	302768.01458	694009.38355	534247.08623	873617.3816	902081.23242	721432.53738	-259930.2417	1024042.8021	829653.27195
Z004E0095	2957564.1518	2980118.1137	4650925.5292	2470189.1953	3074816.7409	2013990.7631	2762970.6283	3463803.5633	2485232.8752	1902177.0464
Z004E0096	-3077574.109	-2454804.983	-2528836.125	-3876865.154	-3674539.614	-2501606.792	-2909067.462	-4153204.97	-3270958.474	-2745165.456
Z004E0097	2280825.3773	3856494.9694	5397797.2287	3175285.2783	3785614.7689	3432171.7293	2893232.5434	2533561.3877	3320235.5851	4254515.0749
Z004E0098	2752127.9638	2738686.98	5448075.7561	3013648.6095	3524739.9706	3104999.7457	3446798.5143	4026565.1314	3839681.0522	3615221.7876
Z004E0099	630192.06408	206385.13855	1317656.7301	242910.18027	848440.21336	882703.07043	327564.78755	922033.47189	407667.02297	-107276.4679
Z004E0100	-204398.6061	-2335731.616	-1022445.751	-1784921.055	-3102168.333	-2237380.148	-1974610.335	-1840580.181	-1615273.699	-767724.6406
Z004E0101	-1388540.081	-726355.299	-173439.8011	-1571821.111	-2573085.801	-1273167.721	-1613477.126	-2214318.492	-1995410.966	-793852.4167
Z004E0102	1155108.0002	-89678.00037	795286.37349	415144.21349	1143189.2092	867236.34512	82931.188712	1118978.3784	526001.75209	-132862.5738
Z004E0103	-728482.2602	-1849666.275	60323.045896	-163876.2615	-1742560.962	-761811.6116	-1414405.121	-1525883.376	-1070563.735	-2533978.735
Z004E0104	-890137.456	-949342.519	-957294.6563	-177349.4106	-820766.4487	-134434.1045	-566525.7626	-748989.9245	-340486.2557	-1780510.014
Z004E0105	1738186.8668	2912414.4162	4217992.0669	1321574.7301	2507226.9514	1846433.1088	2664125.6104	1689853.6152	2675066.3994	2884351.9592
Z004E0106	1120607.2745	672131.47227	3041.1483798	-167142.2802	-587349.9449	-197767.7667	59386.640868	-111775.6102	391921.6667	-599554.9888
Z004E0107	2019024.3152	2417238.8659	2029922.3991	1906082.2002	2920404.3346	2472196.1752	2475182.9729	2884099.5409	2405035.0389	1785515.6546
Z004E0108	422953.40461	-1893457.675	-256432.3259	-2161594.331	409418.22676	-1812097.272	-1132712.73	-1008014.135	-805909.4298	-866768.6502
Z004E0109	2574345.9192	3365737.6191	2609466.8017	2608460.7072	1257370.9683	1783849.5678	2774347.5451	3032321.1247	2501933.2519	3814926.949
Z004E0110	-483423.6293	381658.81793	408649.92672	-1115566.612	-1195162.739	273098.21352	-2533.506248	75706.414457	154574.31987	959480.78202
Z004E0111	2931270.0189	2082952.2127	2704743.3633	2732833.1664	1974424.4803	2060671.3644	2921066.886	2685141.6843	3155041.8101	2578885.8457
Z004E0112	4984722.0064	6443311.2493	6328055.693	5697982.7799	6735245.4622	6297259.242	5939761.5821	5341242.1736	5696462.9165	6992227.6088
Z004E0113	-256179.8108	-482182.6493	-477523.7491	-234711.8429	-1411489.843	318921.19919	16233.276942	-487719.7654	-504640.7306	667461.36342
Z004E0114	-3219062.679	-1819037.168	-875132.117	-2188516.173	-2009599.322	-824742.1143	-1627140.298	-1313566.839	-1021983.625	-1029843.785
Z004E0115	1153977.1358	1006697.5417	275781.79648	2016644.8613	1855089.4865	2123352.614	1525525.1525	1490080.3426	924986.62891	1385996.9298
Z004E0116	1787477.3064	2462871.522	2779918.7172	1746268.0931	3004634.4545	2837534.1052	2561297.6445	3280052.4391	2334659.0946	1830463.0577
Z004E0117	1716023.4574	472583.37379	1703350.2257	2015189.8414	2400331.2052	923779.45284	1131492.434	2242109.0352	1059212.5176	211316.27197
Z004E0118	-4039203.247	-4066331.481	-2930720.91	-4280732.203	-3315946.147	-2977593.528	-2915927.622	-3863096.393	-2873945.444	-3077664.256
Z004E0120	-750529.5056	-2053776.637	-1106695.219	-1708586.314	-1233948.335	-1134243.827	-1263252.623	-1493488.523	-904372.8521	-2012915.349
Z004E0121	460113.66479	-436642.6395	-1253053.173	-519227.6241	-1120948.927	-386632.7933	-787208.7492	-715049.378	-487914.4798	-54151.80495
Z004E0122	-1421738.666	717717.44918	-352166.0486	-1208401.212	-1654814.783	210421.08727	-103964.7386	-1109281.469	350382.05476	-949326.5475
Z004E0123	310435.48842	-417540.927	-501682.9938	811067.12949	-887973.8772	-305081.768	177247.64873	190791.68848	285809.92845	-184878.5463
Z004E0124	1970527.3065	373125.34957	493287.30142	2204432.4415	-18801.11922	1710125.0688	1068585.6366	1680343.6451	457764.65234	248920.25933
Z004E0125	4577012.4295	4261241.0271	6458603.8922	4188117.2156	4761371.7771	4870175.3453	4585407.6707	3633027.3066	3921954.3562	4100596.679
Z004E0126	-109239.3954	-1410596.744	-1429334.327	-715082.3048	-1453784.218	-301310.6708	-889466.462	-707431.2733	-760192.8955	-2096351.87
Z004E0127	2355421.3489	2753889.2417	2924981.9684	3215406.4695	2570161.8551	2382667.9026	2873267.1104	2062583.6067	2480915.8661	3166547.5693
Z004E0128	-4093374.744	-4849750.018	-6035857.189	-5044774.848	-5189532.026	-4646610.44	-5135931.126	-5598673.733	-5316148.309	-5029461.103
Z004E0129	-3936802.565	-4051305.385	-5336485.767	-3325779.826	-4243020.545	-4491043.884	-5013398.537	-3903094.774	-4624869.613	-3957927.512
Z004E0130	550765.05568	1255619.7548	599702.38992	1665867.6848	275718.78502	1468218.5729	829864.36721	2343102.2998	595599.08786	654804.03444
Z004E0131	1965817.371	2151627.0536	922267.59803	1262252.3541	263534.56987	1744769.939	1250410.9963	1837889.0601	1667801.5582	516337.94766
Z004E0132	1144881.543	2619092.5831	979253.48677	2715989.3711	1314336.2498	2196562.9964	1377055.4578	2146626.6873	1855137.5626	1160269.5726
Z004E0133	-4765919.795	-4150127.177	-3758999.23	-4766753.401	-3844226.926	-4957819.11	-4065770.252	-4205702.326	-3725577.275	-4710167.212
Z004E0134	-3132608.397	-3391736.596	-3428491.182	-2726866.489	-3011297.571	-2262739.514	-3092059.901	-3380518.558	-3538186.443	-3517654.206
Z004E0135	671665.45123	939270.16804	-640239.7176	643363.62789	-291177.7342	2365.6340318	484560.27421	955193.69568	970267.23525	-559444.0892
Z004E0136	5558180.3463	4596300.9831	2548497.0754	4678389.1916	4449125.8342	3969253.9795	4623328.7848	4195185.7589	5145631.9774	3090955.4717
Z004E0137	-612066.4031	-1559660.775	146310.65873	-1501992.519	-210575.1241	-517630.0156	-689739.1751	-1141711.769	-1108450.519	-954549.2228
Z004E0138	2592264.8638	2179356.5114	4196966.0447	2721429.8808	2703237.829	2260143.6731	2826469.514	2368185.5178	3220413.0474	3979871.5518
Z004E0139	-3229837.29	-3021539.803	-3116147.838	-2676000.739	-3551869.308	-2564832.298	-2429282.883	-3659705.372	-3056742.442	-2945608.264
Z004E0140	-4327862.837	-4598279.486	-5493278.113	-5115308.14	-4102577.669	-4045814.084	-4915159.282	-3915740.646	-4459131.146	-3661238.592
Z004E0141	-261549.8252	-232687.3446	14798.345445	449363.11065	-592872.1697	-435686.3421	142172.63561	-250663.642	-164358.9236	-846793.6029
Z004E0142	-1408739.069	-1253795.27	-1372130.56	-1762614.428	-1198265.754	-2186944.107	-1573365.801	-1974455.581	-1938594.632	-526058.5339
Z004E0143	340905.31469	142471.30561	356429.98792	79156.007847	204466.56316	1166876.2308	1113065.3471	726435.18666	615038.2213	829409.36645
Z004E0144	2172368.9789	1494353.4885	1537731.0953	461363.82767	1323176.7051	1382220.8079	1615536.7924	1081110.198	1161447.5807	544762.84167
Z004E0145	949305.10231	-32693.00685	-416790.5326	804773.93498	-445382.0648	49321.651446	676545.39961	1654028.192	195751.7116	1383670.4151
Z004E0146	2712692.5674	1136367.8519	1317199.3812	1824772.2324	1733133.38	912883.93995	1788871.5985	1464797.5526	1673636.0246	2801258.5127
Z004E0147	-2752187.473	-1679684.659	-632550.4354	-2061077.595	-485062.9943	-1587521.819	-853855.7487	-217250.1676	-1123591.968	-1737794.502
Z004E0148	4047139.2057	3799076.8802	5147989.7765	3957661.2593	3516917.406	3586921.7858	4404448.2216	3274314.7415	4429078.5507	5508267.6059
Z004E0149	3864969.9231	3563245.934	3644907.742	2014579.9322	3415813.9133	3449900.9196	3203396.3248	3895804.9118	3716467.2808	3462449.5444
Z004E0150	-1655440.636	-1311153.696	-2684049.405	-1525600.688	-1674679.968	-2453824.239	-1889938.869	-2122300.78	-2433325.074	-1866437.464
Z004E0151	-375190.9671	-854556.8079	-10556.53614	-998817.4632	-538999.4464	-1134814.474	-579432.2447	-250739.3308	-223171.5122	236118.39489
Z004E0152	2054645.3358	1681108.9972	-225488.3813	2070503.853	1976053.2289	2398220.4521	2040336.3566	1534803.5855	1461845.0569	1642292.1162
Z004E0153	351705.60174	-203669.9761	-950534.9932	-1484103.293	-137967.8708	-112976.3642	-334166.023	665864.81222	-31231.60403	-995495.2612
Z004E0154	2740400.9957	2648779.6433	2778130.8403	2270388.8435	3259816.9155	2468818.3505	2220193.3636	2516610.3754	2096358.7859	2727390.7863
Z004E0155	-2529599.779	-2648107.983	-1664094.67	-1146719.392	-3598023.216	-1970308.825	-2063294.496	-1963681.694	-1572908.991	-1370444.606
Z004E0156	281953.30162	1488722.0692	600896.91388	1439223.7325	356319.02021	1433234.6735	1259963.7241	1262920.0868	757214.68978	1457034.2458
Z004E0157	633488.16982	333846.91445	-292267.9752	198441.14905	258215.60939	-857674.1423	-171427.0174	351449.2813	-381410.9908	-190708.8012
Z004E0158	363335.53412	1528608.8066	1374433.1497	1679342.009	1862284.7613	1578753.3681	1927717.1191	3692541.6999	1377832.5066	2665575.2026
Z004E0159	-2075366.132	-2341481.012	-1690372.393	-1420823.703	-1149206.689	-1241377.003	-1913034.898	-835178.5979	-1478362.092	-1408609.019
Z004E0160	-2193903.322	-784632.3323	-209159.1664	-545403.2791	-879376.9591	-269584.5638	-455088.9051	-190716.9125	-567949.2203	335296.28411
Z004E0161	-2307413.952	-819416.4195	-419551.7542	-911303.8626	-656716.544	-984700.4791	-1034439.346	-343909.0366	-1336805.792	-1781132.134
Z004E0162	1761968.6115	998569.43018	-639121.849	1884717.5128	1804258.1205	756612.59477	1191779.7649	-143759.2208	756994.91927	867409.51051
Z004E0163	2062265.7427	-136582.0711	-860784.4486	67691.078131	276057.09388	294027.12096	32906.813489	-353598.4768	135422.96242	-377631.1423
Z004E0164	-1449362.885	-2535178.651	-1002915.341	-2740664.02	-1810299.497	-2954245.516	-2108513.99	-1627064.763	-1795993.684	-718524.61
Z004E0165	-415592.4853	-445442.1907	101849.87158	-1044790.767	1183111.2872	271471.60292	178111.89949	-815482.4193	388392.79447	-1429569.496
Z004E0166	1568459.8705	2257714.327	2708538.8166	968855.96099	2390679.268	614338.72155	1533748.6398	1095120.2046	1425576.3327	1119880.2424
Z004E0167	-2151925.77	-1428316.346	-2519741.633	-1195202.436	-2368657.572	-1577935	-2318513.185	-2399620.025	-2005059.639	-2267505.043
Z004E0168	2822907.9965	1514813.1888	2173230.3551	2207761.8283	2970629.1554	2299363.4931	1781906.0376	1282961.4923	2387494.8613	2445843.6928
Z004E0169	1704803.1144	968110.87781	1172027.7365	984309.94698	1131087.3533	1446850.5356	1608973.9237	1978034.729	1271310.2205	2608795.7879
Z004E0170	-456961.3555	-198539.9978	886672.57862	-718449.0038	-376037.1858	-871427.0633	-503345.2881	-922726.8396	-829346.5497	-39734.62694
Z004E0171	1672943.7112	3730624.5928	1058340.9403	2991992.0548	2582689.1713	3520594.5353	2776523.3048	2633796.8511	3128579.1114	1987506.1967
Z004E0172	1818994.2056	2150378.4736	264311.72682	2028835.9105	696312.7372	746580.94756	925499.22161	1456951.844	716323.83334	-21549.1181
Z004E0173	2767625.4516	3467674.3835	2011395.0341	3243248.1595	2164908.4193	3000607.0628	2205061.7332	1568023.1414	2375710.2897	2318868.9223
Z004E0174	806574.06627	148539.18056	-716017.2128	11852.044694	2018080.9129	316815.63453	573922.63549	1716470.8071	917364.24028	630228.14788
Z004E0175	258204.66238	533985.93678	651496.66114	290705.5757	1382058.4715	1094991.3809	702627.96446	167490.67519	470997.42662	177962.83675
Z004E0176	4024903.2988	4083502.4381	3778605.2555	4225387.3932	4053649.4239	3508243.0662	4124008.8649	3249543.6001	4057267.0256	4557062.7309
Z004E0177	-1571627.592	-2987125.211	-2518950.579	-3063523.402	-2583409.782	-1610021.69	-2337740.626	-1145460.519	-2662152.068	-1402693.812
Z004E0178	1671501.1242	-179503.1556	533621.68952	218361.76374	804265.58794	691879.49766	206394.20021	14801.744424	-2836.794013	1758253.8285
Z004E0179	-2260779.655	-2108517.732	-2060033.478	-553710.8895	-2807089.652	-2510254.95	-2236067.212	-1682586.709	-2187514.631	-1029425.107
Z004E0180	-3297333.122	-2960581.688	-2426931.48	-4812695.817	-3372150.55	-3392984.77	-3542213.124	-3450373.526	-3413734.67	-4110625.12
Z004E0181	2412969.7704	1253523.6651	3359432.3132	1498222.6894	2559503.4798	2200073.8501	1817723.018	2252992.9129	1915444.7991	1257339.07
Z004E0182	-1026967.982	-441019.2031	-1299938.555	-259630.5331	-1602090.032	-1232332.9	-530267.1149	-938989.7861	-633487.6612	812327.1498
Z004E0183	-1758653.744	-1337868.129	-772506.666	-2257420.031	-61319.81378	-966960.2373	-664905.4786	-1351136.449	-618217.9811	-2041708.857
Z004E0184	-131244.7245	647649.81667	2028174.6843	1824896.3315	584956.32582	1661793.2409	1335276.7861	891807.78397	1207381.8053	1756299.1142
Z004E0185	-1634797.622	-2296775.128	-1221037.153	-1288220.897	-2302887.182	-2562155.354	-2407602.56	-2499789.77	-2134909.379	-3346386.732
Z004E0186	736833.06382	1803683.4258	2653281.5277	2548406.8814	3393139.4502	1931560.0371	1984687.6433	3171294.7301	2316775.1344	2857180.5875
Z004E0187	-2176904.99	-1670179.651	-3937404.792	-1131209.815	-1544923.708	-2503177.704	-1856910.108	-3384567.264	-1904026.227	-2713086.263
Z004E0188	1297511.848	2647646.0533	270400.79119	2459793.2345	2403576.5365	2685086.057	2196148.7803	1775960.8012	1924414.8489	1887016.3698
Z004E0189	-2394928.679	-1169041.697	-1940137.938	598916.68603	-802314.5698	-1027284.193	-568934.1507	-1186414.739	-346792.2226	-410216.2903
Z004E0190	874431.58025	1145490.7104	-644259.0975	1081614.2237	1297158.6541	1673241.5979	1329363.0999	1587275.5035	1110066.5133	2223672.292
Z004E0191	-2418443.312	-1668198.576	-3597722.791	-605219.8502	-1044039.199	-1146322.533	-1704364.424	-1112218.922	-1442933.799	-2742045.187
Z004E0192	401957.2184	127006.73185	393080.84095	535885.29852	-321208.6213	-1008642.486	46796.53889	584565.00763	-523525.4488	-227972.0076
Z004E0193	184880.49443	565564.33786	1289675.0997	651793.62989	697595.77536	608382.78515	811635.61134	190215.93939	1157118.8001	784450.25932
Z004E0194	-1150215.168	-58256.09138	-1467456.754	-718123.6868	-2679236.188	-703228.6828	-1309282.316	-1786913.673	-825306.788	-1488603.697
Z004E0195	-5448165.613	-4482888.713	-4817909.849	-5553994.738	-4097292.794	-5808786.829	-5317405.532	-5600419.263	-5283057.69	-6276314.518
Z004E0196	642726.52245	-682716.7338	1178773.7679	-306514.3781	1331664.1043	-451758.8932	-212433.6603	-353288.4672	154323.35876	-1034879.005
Z004E0197	-1943712.485	-2498897.778	-4351824.461	-1877789.466	-1407339.226	-2617371.585	-2298838.464	-2525779.854	-2425207.751	-2843489.875
Z004E0198	-2629313.394	-3027147.858	-1598913.996	-2766963.748	-1137558.478	-1910990.99	-2596829.422	-2192673.773	-2011494.733	-1750586.593
Z004E0199	-2882583.607	-2717400.298	-1532393.025	-1848067.417	-1841816.334	-2319502.471	-2207061.427	-3287012.549	-2237891.296	-2054301.869
Z004E0200	-384811.2006	-229448.6093	270878.25507	340123.40172	217395.37511	48267.02979	261139.79317	40048.691906	526995.07146	-543790.1785
Z005E0001	-121528.5546	-297929.528	1348066.2783	-365500.4014	1156930.9288	124030.7431	24826.677416	267233.2483	273080.8648	-279183.9032
Z005E0003	-202718.7975	54328.734497	-391574.6055	-800511.1178	1031931.3175	-96130.97318	575200.70742	279898.71788	362200.43629	933970.49335
Z005E0004	1201748.3677	640600.4196	-324297.9724	817992.50993	449498.6264	754116.69395	518904.66697	802998.26386	627538.00931	1339552.1822
Z005E0005	2139583.319	2666842.2152	3069981.8442	2265641.6706	2713231.8006	2102343.1588	2586583.9372	3023925.3955	3132041.507	2425147.4037
Z005E0006	-1271384.616	51668.810655	-385444.3889	-380561.915	-501735.3502	-177265.3834	1469.3405798	310886.37579	-549595.6432	275061.3609
Z005E0007	-2279199.362	-2453309.817	-3355634.313	-2172244.333	-1969361.078	-3055933.071	-2257972.759	-2088963.911	-1688586.238	-2774005.039
Z005E0008	-939739.4324	-2059073.644	656958.28237	-1725256.859	-1667987.381	-1964637.121	-2546040.981	-1003218.659	-2291454.174	-3325905.353
Z005E0009	2188867.8623	2365367.5046	1222406.8532	2738923.8966	2792920.8768	1948208.4562	1415389.7093	2171441.2491	2238805.4983	1903167.1502
Z005E0010	2312865.208	1781187.9097	1469375.0249	1536113.8946	1498375.9404	1925812.0986	2037875.5013	2209496.1903	2548800.1785	2438927.2516
Z005E0011	-1386700.529	-2921311.028	-107514.596	-3220119.924	-2639274.443	-1747093.476	-2736420.653	-2725141.287	-2573216.375	-3177751.173
Z005E0012	-36089.01951	-1274257.656	437190.0471	-932637.5996	-1619423.313	-1402662.26	-846376.7089	-953500.2968	-1031847.007	-1682988.258
Z005E0013	2081404.1071	1895803.9081	1357134.194	2488467.8404	2324381.7765	2895796.1474	1547463.8484	2597955.7531	2397907.4058	3016082.0324
Z005E0014	-1169569.172	-2768936.508	-2443504.755	-3351924.662	-2803977.871	-2991191.327	-3025040.137	-2578181.771	-3214385.712	-4755074.603
Z005E0015	2656274.8713	1825535.1248	759800.64646	2165295.5859	2529988.771	2239033.7667	2572719.8588	1721601.8189	1478194.9554	2262196.1549
Z005E0016	-2630129.108	-2669457.262	-1775869.361	-3079063.998	-1314176.023	-2298047.518	-2106605.619	-2307495.133	-1520632.413	-1921114.803
Z005E0017	1668035.9911	1459071.8782	1170522.8662	1263428.8123	1952115.3499	1237476.548	964334.81907	1920911.7514	1254256.2691	2545594.4405
Z005E0018	2003001.9499	986707.58561	1412257.0537	606528.54377	1837140.1494	859342.19349	1147535.7833	705625.57581	1134902.4343	1313877.2924
Z005E0019	-1547540.688	-484492.2857	-966743.2863	-1052748.012	-398279.2098	-651825.4606	-785675.5937	-726143.8157	-571921.6925	300058.12346
Z005E0020	136609.69224	776068.74503	851440.092	747773.02821	386919.31207	565481.76167	764218.44822	386423.17036	480699.0925	1328773.6856
Z005E0021	-1220574.814	-1018076.138	-2943088.127	-559445.861	-1250850.605	-1610311.506	-865537.009	-1009603.886	-700453.5333	-181775.6378
Z005E0022	2236835.4917	2251732.416	2943923.6673	2036378.5297	1532000.9661	1894424.1139	1544820.8045	1842799.3161	2870415.9251	574293.15214
Z005E0023	1617736.7113	2102780.454	2368355.4715	1859636.4957	2665083.6018	2237085.1591	2148617.4833	2134890.8825	2480372.2114	2928791.8718
Z005E0024	-246919.3301	171076.64719	1267391.7849	170915.60161	-696123.832	205062.7343	169019.32152	-337464.1416	619922.91131	-198910.6848
Z005E0025	-2334939.094	-3024365.419	-1583880.467	-3773360.357	-2632507.563	-2910128.982	-3559775.801	-3096149.562	-3209918.623	-3274644.484
Z005E0027	-104881.7434	924956.89104	2028077.3057	586512.27324	610878.19589	1132225.7723	1497380.2187	1002793.556	494227.37649	1126757.2365
Z005E0028	909394.52272	610514.36544	-863890.0704	475975.7286	1782436.1863	1126668.5498	172153.92327	1482559.6052	479175.91119	2235503.2892
Z005E0029	-1004032.153	-1214142.241	234326.36832	-619946.5764	-505454.8768	-1931371.663	-1741564.716	-865989.2223	-420965.8828	-347716.8531
Z005E0032	2279515.1865	1942190.3133	922530.23773	2240320.9782	2464771.8158	2408501.3706	2453863.7377	1544360.1062	2080338.9316	2806918.5764
Z005E0033	-2388774.598	-2076360.213	417379.66552	-1844273.182	-1534953.177	-2033573.028	-2051699.45	-2411597.794	-2768685.143	-981070.3591
Z005E0034	1154172.1835	136641.74961	-801610.1827	177079.75755	654537.75574	92094.668618	-465720.2981	-319899.7397	-192005.8702	584678.5481
Z005E0035	2158815.6366	1303006.282	75758.245796	1702049.8925	1136203.0611	1117331.8852	1416686.5812	1650204.1733	1471007.7121	400988.27026
Z005E0036	-2103803.42	-3224764.941	-5922500.709	-3456576.448	-3283525.654	-4128050.979	-3900810.866	-3608298.945	-3437558.227	-2992296.604
Z005E0037	1590474.6119	1368366.1155	998703.51808	1723868.5061	1069577.1991	1596935.59	1676892.3588	2247351.2944	1480310.2381	1203578.7125
Z005E0038	506293.04882	146673.31814	3311856.4518	189259.77691	513329.29471	371581.65207	785574.57709	115551.57053	296354.95638	257837.82619
Z005E0039	-3368318.1	-3667066.143	-3625179.522	-3554702.127	-3529066.095	-3983829.133	-3567245.83	-2845884.246	-3332590.615	-2274837.214
Z005E0040	-4230810.335	-3757648.993	-5841266.53	-3755425.477	-4286825.369	-3079988.854	-3109288.001	-3082874.774	-3078491.881	-3464415.884
Z005E0042	3892493.3874	2964595.66	5368545.8273	2769862.6545	3412459.6217	2591418.9539	3305207.6885	3122465.8874	2937449.0062	3045741.6312
Z005E0043	891575.68257	787122.2183	574817.46559	720642.67143	1272209.0319	681675.75329	1187453.0736	1031871.6513	1526657.3327	540463.45311
Z005E0044	-2115790.021	-2055009.199	-5939656.675	-2522423.059	-1916060.184	-2254095.536	-2505852.14	-2516454.548	-2568966.179	-3882395.973
Z005E0045	-956728.4254	-1455440.73	-1044957.745	-796977.4417	-681579.7892	-1011590.639	-941853.3693	-1035237.164	-1220850.91	-358277.8339
Z005E0046	2517587.2091	1229293.7043	4324035.0216	1272964.4647	2316332.7368	1661814.8219	1973150.915	1960966.1604	1343498.0441	2052359.4155
Z005E0047	1263104.5747	2433924.8822	2892803.8836	1884034.6576	1659846.6419	2796444.8932	2020343.1612	1846253.2175	2396555.1145	2939570.763
Z005E0048	3800993.8227	3117463.8486	3237693.5099	3704689.9106	3312641.6907	2874707.7531	3474883.8922	3934801.9876	3207179.4657	3535644.2185
Z005E0049	261898.30137	61230.238158	1197480.5109	498556.51003	-88364.42907	-116133.08	1110991.3351	-225387.9953	-355012.2135	1770063.89
Z005E0050	1702540.1273	1822669.1007	-2964362.546	1145849.9953	845013.61011	2187638.0482	912868.16128	2182092.2986	1748138.8067	619057.65944
Z005E0051	-4882551.151	-4709564.783	-5947069.155	-4794936.4	-3743079.725	-4885354.736	-5187970.23	-4535134.381	-4669367.535	-5347970.781
Z005E0052	2305419.1656	2328051.1723	4137444.4861	2398331.6753	2940355.0101	2150875.1536	3031138.0203	2282056.3544	2494914.3922	3415771.9576
Z005E0053	-1004850.616	-1429187.082	940163.41043	-1327202.263	-1561626.752	-1302379.337	-1319336.325	-1566787.342	-1667010.884	108281.34047
Z005E0054	3090752.7813	3296200.2524	2193998.5558	3761355.1758	3483482.3301	3619393.0524	3137542.5018	3214660.1661	3558856.2128	4002541.208
Z005E0055	806006.11801	-1244497.114	1105837.3583	-701756.6187	-727514.4182	-396559.2666	-1366439.462	-1394939.058	-739624.8563	-1646706.592
Z005E0056	-3682004.742	-2538284.279	-4717837.668	-2536046.343	-2415946.476	-3282879.484	-2390885.756	-3276950.936	-2667936.807	-3929147.523
Z005E0057	219535.89807	-894947.3132	1955055.7775	-608760.3306	-1527199.732	-846223.7564	-590221.5156	-1854415.369	-1363957.489	-2094412.94
Z005E0058	-2244215.861	-3305376.713	-4043309.288	-3463477.731	-4091304.994	-3169970.149	-2873614.818	-4185809.613	-3575489.559	-3219591.807
Z005E0059	-2635747.52	-765333.6637	-2589106.944	-1093521.988	-530309.7481	-519122.5897	-483499.6314	-417430.4312	-946816.3744	434146.3488
Z005E0060	427309.20037	1360646.0381	1116010.9183	1270359.5702	1971586.0468	1479426.2454	1881050.7247	1693289.7657	1424413.0722	428160.46275
Z005E0061	2440780.1919	2864067.2777	4141553.4484	2750235.905	2762150.0226	3036366.4525	2414974.3601	2657208.2148	3448033.3714	2386041.9689
Z005E0062	404421.37134	363163.39348	-187786.9625	-277029.3857	1141606.5848	-317425.3779	761985.19473	-320600.8473	570319.86697	-778068.9517
Z005E0063	-1701892.264	-1287050.082	-2864038.734	-1555674.533	-917300.8498	-1877269.097	-1371849.991	-1618713.133	-1210082.104	-1820219.425
Z005E0064	-145209.7319	1716075.2349	1219298.3657	1024731.1726	1234206.3172	1617517.3958	1625310.1951	1176929.3759	1774483.5252	2420799.1906
Z005E0066	4885625.9143	5187598.8456	7448281.2655	5088600.84	6169644.7924	5004340.6014	5301919.6743	5556277.8829	5839545.5563	7184691.6034
Z005E0067	-2892564.914	-1256926.766	-4784142.752	-1766981.611	-1763567.09	-1921541.823	-1115251.032	-2172064.912	-1706991.899	-1619089.167
Z005E0068	-3420089.984	-4240328.211	-3092002.767	-4372650.196	-4628719.229	-3329606.39	-4435805.392	-3767861.409	-3914360.416	-4320386.712
Z005E0069	1823785.5411	1742498.2189	3305592.7238	1787553.3148	1454239.9826	1378693.0171	1469470.5776	1360132.6792	2109691.8279	2918750.0216
Z005E0070	-400304.5897	-337489.0493	-1058245.242	514034.47601	-541935.4345	-538185.3347	326182.35755	-578111.2338	291601.28372	1045558.4462
Z005E0071	1218948.9374	622336.65511	-397825.9495	1285313.9508	633262.73421	350473.76476	509818.31173	631187.94992	314712.19123	1585077.7553
Z005E0072	3242609.6232	3184464.9605	2317210.4064	3708307.5845	3216922.801	3244235.9926	2958732.4001	3159894.2523	2511046.4428	2112752.4823
Z005E0073	3832141.1292	2528764.5349	667154.87197	3317817.1393	3127065.9171	2524699.1088	2455563.7161	3109583.5686	2487564.4211	1451321.2522
Z005E0074	-1705907.823	-1362183.186	1219829.812	-1167650.216	-1766591.597	-458934.7251	-1153964.767	-1023604.695	-498187.7619	429369.08565
Z005E0075	405900.17875	569640.45905	1300722.1763	904421.79869	745397.12944	1532211.2732	1116982.6424	-59002.71283	626831.08931	-116111.9552
Z005E0076	-220189.2331	203303.90133	-2207509.726	-591626.831	509783.42986	63780.942524	457331.69097	-418128.4192	26157.340236	376136.93993
Z005E0077	-776903.0286	-1070538.046	-2897663.486	-982378.576	-747141.9733	-871247.6684	-768700.238	244851.83145	-867300.399	-953890.059
Z005E0078	1686447.9633	2348248.074	-125460.4842	1782347.8119	1601687.7072	2530560.8233	2115218.1787	2678439.6385	2460924.8858	3405910.8487
Z005E0079	2334744.776	3115841.9259	4276614.3795	3570467.0209	3287202.8687	2608742.3631	3120133.8048	2435049.6901	3368662.4295	2663106.0967
Z005E0080	1117727.6659	1453383.053	-290797.2246	1898266.0217	1860312.1246	1736996.4549	1150695.4802	1801517.9087	1636739.2269	1823986.7758
Z005E0081	-3993034.614	-2607383.809	-1372111.493	-2514414.981	-2117576.009	-3029767.18	-3217830.765	-3214615.127	-2497773.026	-2580965.787
Z005E0082	3101313.0461	2606714.6338	1620690.4011	1767428.307	2001552.8187	2544057.7529	3109016.5987	1871460.3473	2936752.8021	3670111.9533
Z005E0083	179741.98477	1142823.8513	339765.64331	410327.2566	1658841.2233	-43506.92118	676758.75982	834317.08555	985107.18104	-535930.7534
Z005E0084	3416115.5395	1822636.4634	2718765.9582	2346864.7092	1233274.2185	2620934.9966	1665284.8108	1023392.1042	1607160.2013	183651.2273
Z005E0085	-1722475.654	-1123098.737	-2474418.219	-1451566.073	-1052878.289	-535628.4216	-979309.6507	-656623.9216	-360194.1372	-1210637.708
Z005E0087	-1123610.265	-1040203.008	1075572.4176	-836690.9296	-150050.1631	-284646.2131	-447753.6214	-1360321.173	-330602.9211	-460903.9876
Z005E0088	3749495.5586	3626130.6473	1524733.0512	3359383.5077	4725276.779	3650274.1372	3261320.5518	4594911.1768	3346007.4064	3487304.0936
Z005E0089	-1119971.43	-1399562.579	-3378079.645	-1273996.624	-1712374.394	-1217208.647	-1046131.725	-1354598.208	-1376341.63	-1565523.072
Z005E0090	-4623071.827	-5120939.07	-5265395.882	-4156085.033	-4583014.922	-5767335.939	-5577943.609	-4864921.723	-5032321.762	-5697065.821
Z005E0091	-2275517.799	-624863.4634	425915.14951	-1478735.185	27863.15171	-1254424.348	-798749.1746	-586072.6144	-573490.7751	-1274842.436
Z005E0092	-1698940.767	-1281653.828	-1287108.051	-1625544.009	-1947961.065	-1356953.071	-1610340.829	-954220.0596	-1621216.935	-1206651.072
Z005E0093	1445682.3348	1990296.372	849318.87087	1792438.5781	982905.60854	1510320.1079	1485483.2567	1188045.1339	2199827.5704	1338676.5408
Z005E0094	2936212.717	2299897.9206	4512393.1623	2623324.0288	2656785.1674	2323485.6229	2896555.2373	1797235.8726	1732501.2705	2030584.4783
Z005E0095	-1335103.058	-357047.5247	290332.70157	-110690.5937	-376227.1209	-445665.3554	-917032.8008	-1251081.825	-1245135.351	-1406265.641
Z005E0096	-361755.9926	538459.67624	2142875.0244	512936.02715	-81864.73022	770645.13551	269264.26433	681923.091	-232770.9885	130434.37558
Z005E0097	-2602725.565	-2711442.177	-3717551.303	-3179285.67	-2810088.811	-2464390.423	-2955123.667	-3056816.575	-2781932.515	-1937607.345
Z005E0098	-995676.7337	-1118275.262	-2081186.093	-921949.348	-600001.5276	-540963.5344	-1167188.519	-643952.4089	-1770076.649	-942163.8784
Z005E0099	-14229.82631	-109106.045	-2561234.416	-366720.2155	747590.93006	-345038.8644	-46494.91424	-413038.8598	469398.74258	-1040859.447
Z005E0100	-2320180.824	-1353645.149	438288.17696	-1385036.712	-353510.6322	-1549774.255	-1484115.994	-1295288.339	-611015.3454	-1851791.274
Z005E0101	651967.40404	218036.63843	1331696.7099	124522.14748	640047.77379	-186817.0061	-158239.5882	-337369.2887	-402612.3478	690667.28534
Z005E0102	437894.11766	479597.76865	2242370.4842	928054.95294	299005.99582	552002.31762	679982.58523	536424.74016	977900.45643	386395.76754
Z005E0103	869075.42823	212859.41949	659127.87115	268236.78569	525138.13216	-366658.2511	153577.87008	626790.14694	-501960.6906	931088.58884
Z005E0104	4272001.349	4048136.156	6680698.8214	4011305.264	3480084.0396	4890764.7063	4487510.5565	3916362.553	3667040.4666	3747711.8816
Z005E0105	-1176442.584	-1462376.081	661407.08192	-1223176.368	-1179612.759	-399029.2383	-985442.8232	-1507998.064	-2084417.896	-2187564.465
Z005E0106	923564.93496	2132506.0404	3710600.9489	2126686.21	2871948.5539	2416684.1367	2585999.7683	2552140.1391	2104806.8696	1948082.8093
Z005E0107	958625.10845	62013.854687	1483108.936	-239566.7233	499657.73769	-157372.0127	-76766.80032	413701.06274	439211.03759	534838.41256
Z005E0108	146113.57081	736341.73153	401160.82436	753395.71058	780913.50475	1001237.1307	1001799.0119	1428942.3452	668997.58125	900731.69154
Z005E0109	-946590.013	-1064413.022	-1840902.481	-1557566.649	-811155.8671	-1769914.05	-1794854.33	-1552987.218	-1191314.978	-1580653.329
Z005E0110	-7148862.315	-7604606.51	-7400164.598	-6982877.287	-8360792.567	-6485074.32	-7212298.995	-7115289.435	-8097899.59	-7738842.85
Z005E0111	4135852.6276	3693896.641	4073223.0732	3676224.2021	3593715.4131	3865662.9202	4087072.1014	3264292.6803	3695912.2472	4034461.791
Z005E0112	-667735.8178	32975.312081	-1377012.057	-224197.6182	-691689.8216	-892425.154	-679918.3552	92053.126293	-68870.61299	-1261806.408
Z005E0113	3217270.1861	3957669.3054	492713.40239	3410982.9123	3191782.6153	3633291.196	3780820.3654	3940913.6116	3627836.1138	2983989.2429
Z005E0114	2229688.4325	1684611.9891	-332041.5689	1445815.4328	1623603.396	2101683.8468	1325788.7443	1615037.7781	1608652.846	1045860.1834
Z005E0115	-1025342.549	-832002.1122	606512.22022	-1238967.2	-943718.8819	-313910.8693	-1030983.301	-1141607.101	-1929192.724	-1842572.293
Z005E0116	-4777067.402	-3372568.197	-4196427.949	-4218294.937	-3031744.686	-3818658.826	-3616987.049	-4268727.274	-4424301.428	-4777204.581
Z005E0117	5657365.7433	4561767.3975	5969454.6331	4071354.557	4199022.2465	4085172.2005	4716324.3308	4747890.9051	4643292.0363	3119722.9564
Z005E0118	-328340.3377	-314315.0048	-334730.2369	-1109268.609	683013.40602	-603015.8622	-848489.3608	-415013.295	-260492.8752	830271.93407
Z005E0119	-2260113.764	-1618701.299	1325456.6141	-1350768.848	-630322.0884	-643170.1419	-1876739.38	-2137210.8	-2336484.284	-2597853.302
Z005E0120	4002760.783	2779864.6145	779361.2132	2657279.2085	3295594.5922	3720439.5645	3106243.8806	3013013.5701	3592921.1914	2927816.4845
Z005E0121	-2718217.087	-2863332.291	-3623081.589	-2660752.66	-2342596.999	-2663288.677	-2213435.832	-2087485.483	-2317002.462	-1949664.231
Z005E0122	2189708.5711	4104140.6339	1087160.667	3552069.2068	4590360.1019	3705165.1688	3589129.748	4114931.7584	3801594.4561	3277277.2223
Z005E0123	2601694.1125	3094741.8378	1497486.2263	1896614.5038	2706709.3781	2169661.3944	3044554.3808	3194760.1951	2468363.4948	1963554.1793
Z005E0124	2433213.8994	2831800.9088	2689560.9429	2729023.6571	3228809.2663	3598666.9182	2772444.4843	3136350.7516	2756599.6548	3580817.1279
Z005E0125	3755849.7693	3190275.4807	4612397.7473	2506854.7894	2757543.6076	2997219.4219	2173903.9566	3694959.7671	2052314.7217	1925384.6823
Z005E0126	-1217680.625	-577980.5971	-2028174.685	-422660.7433	-881064.6012	-232946.5896	-237219.4849	-74809.24441	-350155.1897	-975844.1617
Z005E0127	1169584.6977	1511086.4571	2403336.7871	792231.92649	1448400.4553	1793160.2519	986595.32128	1402275.2711	2039953.1949	1051865.8591
Z005E0128	730935.85223	669643.47535	809844.13367	771725.74231	303580.38627	1213412.5219	158249.52858	432516.10208	-244326.6861	429838.73026
Z005E0129	2762205.0133	2824793.2332	3200968.2192	2859803.7511	3748532.6465	1616239.1738	1915226.2345	2860007.5736	2474024.7547	3512765.1547
Z005E0130	-399298.9477	-1837061.827	-2120405.519	-1554961.752	-1933215.025	-1759658.16	-1647945.778	-1662203.113	-1424132.743	-2182633.864
Z005E0131	2949612.7923	2558236.4991	2764956.8869	2386376.1701	2692121.6979	2973988.5765	2091280.4705	1993455.5981	1418957.5519	3101479.5381
Z005E0133	1970093.997	2133271.7965	3026273.9173	1915857.8588	2120884.0282	1526477.4431	1883170.4995	2989549.5204	2337693.7103	3954127.7277
Z005E0134	-3293391.55	-3562167.621	-696570.4723	-3527347.494	-3210859.181	-2913273.862	-4119649.32	-3659017.677	-4110860.274	-3725868.239
Z005E0135	-3133091.799	-2465805.936	-3911490.573	-2134839.995	-2438473.424	-2336679.125	-2111036.501	-2272218.689	-2719033.679	-2363586.409
Z005E0136	2826738.8704	3654759.107	3640357.2528	3723169.4226	3000116.1488	3393444.6021	3822712.2931	3362260.6401	2969963.6904	2663657.1248
Z005E0137	-4453411.996	-3491070.046	-2595755.125	-3475973.742	-3688630.038	-3173493.227	-3174169.439	-3422036.117	-3339686.657	-4547645.976
Z005E0138	-1417131.967	-1615309.463	1032072.3711	-1791771.837	-1749871.929	-1373523.359	-1187608.827	-892500.3037	-1896603.285	572160.92093
Z005E0139	198782.45577	-373410.7536	-4185671.455	-834546.031	242976.9954	-712019.9684	-1142267.516	-890416.4455	-305919.7539	-1534581.028
Z005E0141	3462571.8163	3161278.7555	2439735.132	3484123.5099	3422894.6414	3212056.8188	3056766.8432	3949324.1895	3856124.9523	2841925.0791
Z005E0142	3217270.619	2497814.3578	1865042.0934	1741314.5125	2111876.0463	1454278.7295	1587654.9553	2708236.2158	2899423.083	996006.09911
Z005E0143	1557720.9697	2156171.783	2924381.2349	1155593.4744	2391775.2177	802512.17113	2210211.4683	1777676.4591	2695168.3837	2539687.8856
Z005E0144	50979.271659	1279688.408	2104608.7457	508170.39049	498647.56817	228267.55884	892732.76171	402485.54873	1029495.0712	1007954.2756
Z005E0145	1946832.2577	1452132.3585	1989197.6562	1591957.3387	1828630.9238	1367069.3944	2126938.4318	1631076.8251	1053323.8134	1567275.0811
Z005E0146	-2642651.484	-2178813.172	-766330.5707	-1589351.885	-2212055.785	-2001533.643	-1697630.656	-2587671.348	-1723900.652	-2342349.875
Z005E0147	-1301186.128	-1925595.264	-3030437.832	-1306145.349	-2472076.281	-1966304.106	-1891561.703	-2174836.792	-1837113.814	-3375208.829
Z005E0148	-327058.8229	-1605420.044	594140.92697	-1773089.663	-1646781.604	-1785216.528	-1373062.757	-1412986.369	-1936124.733	-811095.0025
Z005E0149	3243212.41	2243848.2376	-447166.7217	1814271.2113	3251083.6273	2033315.5162	2128411.4671	2623963.5838	2219384.4407	1209744.1558
Z005E0150	-3115461.098	-3004270.135	-2368632.731	-2784251.067	-3015063.816	-2754501.252	-2015632.799	-2940017.768	-2880780.604	-1444121.441
Z005E0151	-5508109.477	-5712856.977	-6860189.855	-6330928.829	-6145608.594	-5993776.043	-5436635.429	-6075738.644	-5594817.713	-4881588.398
Z005E0152	758351.2818	409479.09058	989285.26705	1344206.8167	1297686.2164	1103099.3053	261523.65536	429345.0233	799744.24142	1926448.7483
Z005E0153	-1052198.524	-404435.9108	-585999.5503	-169188.1659	-1285312.106	-481419.033	-886114.2749	-969873.6031	-459388.4563	241221.97492
Z005E0154	418641.6566	290536.94637	736916.47433	438266.65728	-360028.7644	858319.95982	-49136.84734	183579.69221	-64308.65601	-1163480.253
Z005E0155	-1914923.769	-1341222.632	-909270.0235	-1362212.486	-907359.1375	-947413.8447	-566888.0929	-724760.5069	-752423.1996	137609.2245
Z005E0156	843424.37586	414277.18936	2144204.3605	1116377.311	222082.95753	205624.2475	190802.84623	997898.94471	400847.23577	1508301.9749
Z005E0157	-4161792.034	-2449450.654	-5231354.926	-2496176.81	-3167168.559	-2631980.157	-2864061.894	-3214404.135	-2084355.974	-2745124.627
Z005E0158	-723837.2387	847237.88033	1736933.0951	282700.97603	469105.41881	455731.97367	1179940.998	469329.84838	1303223.71	232308.36881
Z005E0159	1662278.6756	955612.84102	35936.598742	922463.56998	1042204.1147	1873163.4691	1161079.3953	602341.39978	941397.12525	345091.86351
Z005E0160	-953850.2674	-15828.00922	-1132950.68	533998.60687	-142922.4295	12315.24623	-414675.4489	916943.09356	630691.49082	380635.29687
Z005E0161	2100955.5711	2556346.1431	4176525.1084	3113777.512	3574911.2785	2877150.8609	2262758.134	2088844.6605	2948314.4669	1607435.8452
Z005E0162	218260.99112	-288630.8891	-321695.3647	20665.605567	-894155.9602	-1152167.421	-782457.5047	-1501186.467	-89908.06093	-1230289.074
Z005E0163	922782.30434	972663.95883	565729.56459	549129.11454	1250894.9461	1493301.4603	1586482.3328	1071276.7415	1194947.1186	2482864.5858
Z005E0164	257956.20594	42338.782207	-1756230.266	-132397.8484	-946744.9711	-148684.542	357453.36752	-734765.566	-551514.1802	646892.22758
Z005E0165	-3186193.173	-2481111.425	-4269033.703	-2611541.889	-3265578.757	-2920135.137	-3374383.523	-2580637.483	-2900980.965	-2365870.178
Z005E0166	-2085162.842	-1793503.043	-4049248.51	-2136915.021	-2358071.055	-1704719.175	-2009731.117	-1828197.839	-2399772.485	-3593877.116
Z005E0167	2600813.627	1790452.2781	577837.76129	2196784.5458	1957975.599	1898374.2909	1695338.8049	1355279.6187	2110530.4605	2941499.6621
Z005E0168	5521929.1581	6284330.82	6246007.4606	6653578.411	5176603.2121	6684347.05	5931143.1944	5405950.5689	5971684.8083	5736579.5613
Z005E0169	-968341.9035	-554891.8835	1897226.4696	805965.43127	-781725.1039	-199770.9293	-326447.3936	247687.76025	-677280.6372	913656.01298
Z005E0170	-145170.6049	343834.23153	9759.7955046	130865.27416	-419575.5332	750503.88289	487376.46323	-101664.9068	559359.45852	1083084.4077
Z005E0171	-364895.2979	-1325903.114	1584384.3576	-1039709.946	-1564240.66	-1965848.888	-1103507.359	-1556095.554	-2165032.37	-208423.5775
Z005E0172	-436735.5624	93867.627453	-948142.2794	-601474.9102	511269.15485	-1110375.252	131687.33103	-300924.7698	-754374.5079	-999390.2226
Z005E0173	2085955.2507	1044938.4578	324094.68861	1120975.6304	1576472.0475	1267300.6289	864176.81135	1621935.863	947413.4649	1204505.6857
Z005E0174	892494.56862	380932.27186	2739212.0085	905492.10351	464122.20692	1283456.2124	1108778.4138	-76261.83796	299889.60723	476090.16637
Z005E0175	-269448.1987	-670748.8775	-2363070.857	-33747.72414	-914260.7089	-336532.5706	-600374.9142	235891.27937	154172.04013	-3669.983451
Z005E0176	-525337.7401	-525542.665	1292368.1274	-532087.157	-617105.8785	-918192.6057	-305241.262	-501020.0029	-62177.37537	-453702.196
Z005E0178	-3387942.306	-3422888.182	-2258873.85	-3552883.831	-4110821.129	-3236552.462	-3887020.922	-3550003.276	-3208972.315	-2449090.391
Z005E0179	-2136494.083	-723631.5107	139307.21829	-1254299.116	-1187027.258	-761221.1172	-1242150.885	-679205.2938	-788977.6504	-1748794.513
Z005E0180	473560.89721	-1190398.404	150882.97566	-1600765.386	-1471675.934	-1554549.843	-595820.0279	-1794850.063	-1006131.411	-1455211.658
Z005E0181	746137.12129	-718211.0066	1408373.866	-208924.8503	-726496.4688	-841101.5854	-890944.104	-389289.7526	-1011801.731	450837.7322
Z005E0182	1612691.1545	1782469.9185	240884.37286	2190615.3998	2038873.6693	2106329.9733	1653836.8637	2844506.3021	1783247.6974	3191491.583
Z005E0183	1577520.72	1251197.7006	-240278.8194	2148975.1541	196596.84545	1608788.1092	1789839.1123	1437544.3319	2199322.7198	1266143.1913
Z005E0184	-90945.70057	-1304386.98	-1585572.821	-1226066.884	-1382054.294	-1773312.833	-822048.9749	-682021.6182	-368454.4914	-492823.3937
Z005E0185	2767092.3213	3157577.7752	4456982.6364	2645332.9663	2453065.6038	2721603.2138	2509220.3132	3133157.3265	2137080.701	1669642.7713
Z005E0186	-61508.83017	-727659.3562	1475730.0202	-667882.3774	-1315000.871	-779497.9375	-1124685.481	-423415.8067	-364927.1131	-889358.3628
Z005E0187	-2331039.473	-3016492.352	-3912497.653	-2537474.068	-3407075.788	-2588369.063	-2496884.186	-2943803.16	-2990426.475	-2425843.476
Z005E0189	-3498883.258	-2584088.148	-4933494.314	-2397591.646	-2953076.227	-2328451.633	-3206730.553	-1697758.663	-2864569.296	-2276047.836
Z005E0190	-3562567.492	-2669418.211	-6901301.593	-2910132.946	-2081038.652	-2518127.349	-3034927.512	-2036512.672	-2066299.986	-2651399.575
Z005E0191	2323132.1339	1802153.1172	3238946.0584	1924034.7123	1140269.695	1598199.9441	2689129.8355	1652241.0736	1763102.4031	2438109.7902
Z005E0192	1589797.8701	582375.56624	-922296.2882	863500.12864	783819.47477	-251214.8813	505434.14753	897936.29542	-80459.25733	1590177.1944
Z005E0193	-961688.7688	-1426898.405	-2307049.966	-1293854.931	-816512.7385	-1928478.709	-1992491.587	-1053344.574	-1669775.915	-1869686.522
Z005E0195	-401087.896	85021.076575	-394082.9426	101320.42539	474868.63978	112222.74492	590962.56478	-318537.8731	1121238.8796	156976.88909
Z005E0196	-766452.9188	-731723.8187	-2165733.034	-265546.2706	-1526827.548	439223.17578	-174744.2546	-1266920.317	-375753.5326	-1732820.843
Z005E0197	-1447395.173	-660509.3062	-3838486.56	-427223.37	-1624055.273	-1157486.832	-562846.2012	-1192371.669	-1325307.362	-1524542.035
Z005E0198	-1415454.628	-1340267.005	1304508.9501	-1470755.906	-1618210.523	-1895907.871	-1150783.447	-2101017.203	-1058763.993	-308800.3989
Z005E0199	-2757772.69	-2829466.369	-2047251.295	-2322354.652	-3181687.515	-2444806.654	-2849015.941	-2594548.448	-1971408.681	-1732116.792
Z006E0001	7450372.684	5412172.2758	6229323.0675	5132446.8725	5069034.9104	6444529.9953	6059535.9772	5830200.3203	5415651.6326	6810558.5893
Z006E0002	-322877.363	3214208.3407	1317484.3187	1812396.3151	4210082.9159	1465362.5751	1685124.6337	2681434.1416	1232842.5133	2836437.223
Z006E0003	1375726.9371	693808.23379	2858140.5167	1259644.0682	418663.08589	744759.07778	2379594.5567	2585167.1773	596508.47267	750130.97406
Z006E0005	130286.91354	701955.66071	637387.51144	-1308577.286	-1229819.342	610001.01808	-646647.0794	243763.40227	1206727.1183	222792.32724
Z006E0006	1098406.285	-1258788.667	540824.23174	585320.80982	-938462.0449	-640575.3536	-390066.2362	-207330.5088	1129850.3898	-1157560.612
Z006E0007	-927329.4982	1210826.6039	2133509.3529	634777.19337	493718.74314	1064175.8184	799274.35711	-132115.3924	471352.43868	76851.911277
Z006E0008	-6268811.649	-5065528.265	-3900649.889	-5389181.828	-3488988.52	-6038298.975	-6301719.534	-5247938.142	-7677251.187	-5933195.752
Z006E0009	150922.06225	971848.00353	1076069.2866	-289528.4376	-999329.0212	859009.45529	-261859.102	764567.38228	317519.80637	-5952.917112
Z006E0010	-588904.4383	-1536502.768	-855047.5381	-464787.9774	-1506071.82	-285053.1734	-739178.9178	632813.14513	-885639.6928	942329.44744
Z006E0011	935460.91233	431850.75809	-468644.0127	461846.59672	996132.76993	869859.00583	1172065.2746	370286.80079	1035238.8069	-386779.9062
Z006E0012	641573.80676	4330.519061	1729999.6736	475732.19349	1520117.4545	-130607.2553	463469.02693	-579227.3747	603176.59358	381233.41545
Z006E0013	3240118.2185	4822870.1647	2691119.256	3198056.9079	4469257.4995	3201702.9989	4471454.9018	3110624.729	5532863.783	3578660.9414
Z006E0014	1285355.4765	-2942419.464	-2602174.789	-418819.8219	-3154918.562	-1113601.305	-597542.7817	-697511.7242	-1192275.746	-2142277.345
Z006E0015	-3699537.904	-2420219.3	-2929093.99	-1896320.746	-3574001.336	-3226944.445	-1497558.699	-3634174.274	-2387427.611	-2188724.377
Z006E0016	1099172.6627	-657061.2887	769013.21718	-77908.69089	945346.07163	635514.01893	1002273.9044	652233.01598	-556435.0701	117300.64422
Z006E0017	1807615.9538	1298109.684	1530836.2118	1660694.1944	2452998.8119	849638.84536	-373514.1673	91629.757828	-181488.035	417285.95807
Z006E0018	336590.84978	2241662.6434	363863.52926	183473.09894	870788.92895	1085611.8909	588800.26927	2516774.7913	1687131.9115	1150926.6567
Z006E0020	-3839032.329	-4861467.844	-2634508.959	-3200027.141	-4407291.119	-3321784.524	-2988446.942	-3839929.348	-1110571.697	-2001434.792
Z006E0023	-2954651.748	481038.25586	-2322933.859	-1164932.016	739871.72342	-1420392.597	-1350872.481	-2203329.664	-3026562.799	-2684094.817
Z006E0024	-615720.0966	1580178.7383	3156562.8458	2143965.1713	1207667.784	1669899.96	2535339.4209	1643152.4424	401816.4982	1592064.4994
Z006E0025	-1389098.174	-2526049.344	57681.010355	-615793.7413	-2279080.943	-992149.1488	-1274066.766	-1671695.391	-3104330.747	-2672844.706
Z006E0026	5631348.6454	4581900.104	5896165.6561	5030482.2121	3610937.4499	4952159.2517	5735905.6935	4698096.1308	5452929.7093	4891187.9274
Z006E0027	3195130.786	4323280.1525	4921413.455	2338771.4885	4124820.1051	3212524.8085	3050049.7907	2238540.6507	5760113.4134	4336373.8022
Z006E0028	145425.29063	-1074757.689	-3091626.477	-1193428.781	-556984.6769	-2342286.824	-1197334.239	-1568397.224	-1681448.783	-1386041.225
Z006E0029	-1064962.705	-2640319.745	-1928775.815	-553703.4612	-340702.0445	-1112046.556	-1549310.173	-312592.679	-627006.5076	-1704899.056
Z006E0031	-1595246.627	-1554430.941	-3859251.112	-2564363.602	-3563193.992	-1908804.99	-3146289.085	-1764023.887	-1865175.658	-1677918.729
Z006E0032	-1261193.367	-2619110.961	-941057.9102	-1846357.821	-878841.212	-2051111.974	-1999152.825	-1228252.921	-3539810.521	-2634594.455
Z006E0033	7809227.1958	7619105.4841	6396840.1552	7522119.6633	8688908.8817	7222522.451	7521287.542	8474027.7087	7728775.5755	7044327.3289
Z006E0034	-837432.8587	-619723.9141	-3760782.546	-2260410.695	-3122958.27	-1961524.309	-2967652.595	-1179598.485	-2209305.676	-1267561.582
Z006E0035	1754511.4193	1317329.1394	1457714.6708	1636512.457	3920309.6906	2399956.7735	2642417.0837	1563860.3684	2067002.9128	1828638.9832
Z006E0036	1942592.5159	263384.02105	-269433.9889	633602.64274	54817.419207	-776912.3579	1232402.182	-804084.86	-530901.1412	-577217.5125
Z006E0037	625621.50293	416443.31469	-1616946.72	-27809.83166	1418134.6695	-496308.4687	98446.978574	-1022966.973	-2561413.305	-291674.9986
Z006E0038	-1583894.609	-3205917.345	-2433222.918	-2009515.423	-2859547.607	-1587540.19	-1375977.285	-2376339.803	-1677089.337	-1470613.799
Z006E0041	2765431.7406	964206.72355	902383.60246	1121147.1591	-1175025.64	1566645.9459	69118.412355	203898.98249	1070205.6502	1689347.1546
Z006E0042	2452826.446	443609.29468	318002.51449	958729.14105	3139158.8544	1586571.63	1509103.2483	622302.15334	336532.65965	502688.32234
Z006E0043	2722794.3124	987163.42412	725938.37794	904311.89149	-729064.3814	951190.68576	-238079.2321	1316693.1252	320006.94884	184046.94153
Z006E0044	-3413563.313	-2311554.844	-2499939.86	-1317557.818	-147971.9448	-1744860.985	-812685.6283	-1981032.63	-1851304.852	-1624665.53
Z006E0046	-2030344.198	469782.62601	-1534621.905	-538747.3375	-1328931.214	-1259175.144	-954084.3681	-844969.616	794987.62341	-981512.7076
Z006E0047	1950682.6343	-386033.1097	1102521.463	959622.70948	-296375.824	956844.84673	453324.36932	-1151595.693	405401.09995	457886.32971
Z006E0048	-1377544.971	-1236202.101	1451783.0453	168247.46325	1408938.8714	209005.04147	-1062409.143	805335.0191	-1373053.674	-1422974.027
Z006E0049	-3036300.956	-4557441.878	-7099540.603	-4592925.756	-7370095.661	-6145268.24	-6251314.43	-5121237.92	-5554264.331	-4854815.363
Z006E0050	-2925659.227	-1029383.037	-3199042.538	-2581254.252	-862856.338	-2000049.875	-1866197.921	-1994641.041	-3406569.176	-2120023.05
Z006E0051	-1373251.045	1867352.5823	1188432.2852	1828121.504	582189.43688	1116286.9529	1589239.4256	1668724.5473	2420400.7963	755456.42409
Z006E0052	924643.20278	3025164.414	354823.47913	1341034.8217	2145717.386	2235151.6207	2208817.2707	2826415.0608	2851322.0919	2742004.5896
Z006E0053	1594359.076	312937.22106	1688564.4989	435549.19378	-346580.6308	804018.52004	503432.89493	1364841.3428	2070021.7129	266210.10611
Z006E0054	860190.50046	3035101.6786	2540232.5081	1350531.8437	3229770.5251	1709670.3414	1932429.7935	1538074.8584	3998163.5367	962076.28647
Z006E0055	-3809350.357	-2466165.224	130659.4653	-858439.2586	-2608953.813	-330394.0539	-195609.8612	-1762343.765	414039.49504	208491.36128
Z006E0056	386278.74734	1194731.7701	953025.72724	1612570.3218	1083494.198	2021310.0373	422409.81112	179414.49135	577479.53981	2372851.2906
Z006E0057	-1174038.117	-483498.5318	1012865.5615	-59016.80877	-497785.4282	876478.36958	-728584.7864	-768702.5348	280184.17272	1264696.3497
Z006E0058	869814.97184	4752185.6795	4341885.0684	2023916.8647	1700816.6953	2430476.6245	3966892.026	2462849.4462	3742601.0387	3977600.6677
Z006E0059	-337225.2831	-1189900.786	1445647.2342	482393.3595	-1209865.728	-88761.8554	404836.45256	-702992.3025	-593856.1139	-931604.6954
Z006E0060	852593.98018	713903.61706	189490.91375	-597163.6418	455701.05149	-76909.79915	-891944.7156	-967823.2671	151341.90707	-1019187.377
Z006E0061	-1206513.649	2359147.8737	2400805.6366	534039.92089	295960.41975	964979.7219	94203.814481	1806897.7193	2708014.1096	742524.16923
Z006E0062	1519464.4461	2579716.6662	3439523.0773	2375789.8586	2521640.1269	2867293.2869	3101068.9687	1822133.0275	3353447.0137	2861658.143
Z006E0063	-1445999.776	1816802.3038	865987.45823	1050289.6581	415240.05904	541454.37359	1742117.419	1154672.9814	321954.07807	1725236.4555
Z006E0065	-1267056.746	-1369862.921	-551736.3671	-2277079.276	-2670509.991	-2452553.814	-729174.5206	-2582049.772	-2345174.183	-1025733.164
Z006E0066	-2144457.859	-145007.7646	-529436.1502	-2955085.401	-446776.0059	-1481697.504	-1438807.019	-3205506.673	-1997057.676	-2274540.629
Z006E0068	2016156.1472	269171.32499	1244737.938	2229767.9718	719049.06597	2351998.9513	2459099.3905	1591976.1007	794026.09567	1777433.9786
Z006E0069	-3718379.406	333709.58559	540714.66368	-1131817.154	1343855.4789	-1209321.378	-1822026.108	-2486728.934	154202.30914	-2502382.402
Z006E0070	-1702514.207	-872637.6748	-2126220.154	-290698.8428	-1960969.707	-2205612.536	-329664.3849	-2084427.519	-1519889.588	-2309674.5
Z006E0071	-214900.6651	428551.88875	-281484.2912	296382.93545	-762471.8432	-4380.046391	838087.06654	-448263.859	-480430.9635	738947.93068
Z006E0072	-2523102.809	-993812.2366	113350.64266	-1145283.651	-1877738.007	-471416.7663	-335200.9415	-302808.8036	1485087.8986	-233538.7932
Z006E0073	-426865.5399	1617367.2492	1865232.1992	818628.38813	790766.02087	-326664.1791	-437625.903	781408.95014	1404103.4763	-393696.1701
Z006E0074	-2899469.93	-2347290.494	-4242256.659	-4412369.858	-4017134.787	-4367549.011	-4275909.791	-4062610.29	-3400482.035	-4008614.738
Z006E0075	918933.16562	-434740.7767	-1610108.713	-1182148.653	-2560151.325	363096.94606	-676844.3175	-849715.9593	2006995.5712	952894.62304
Z006E0076	-2500326.833	-3221358.709	-3028700.453	-4662427.472	-3315537.048	-3561244.395	-3510075.108	-3622950.003	-2408192.366	-3239969.466
Z006E0077	-2299923.816	-3128863.731	-4241148.806	-3587223.959	-4442314.454	-3299599.648	-2107063.357	-2607686.639	-3327790.814	-1503630.481
Z006E0078	-2556894.61	-2072280.012	-821716.0294	-2720518.515	-3173320.508	-1308525.798	-1243218.265	-1666221.288	-2106700.426	-1742671.546
Z006E0079	2906124.7257	1106262.2302	3347407.5802	1051044.364	1248278.5569	1202663.7784	2275391.4386	1090639.1602	788411.94385	937823.8494
Z006E0080	-2158574.267	-2136909.986	-1926404.803	-960739.2089	662332.74632	-593637.8656	-1758910.102	-277951.8295	-2248032.283	-731864.6095
Z006E0081	703663.61565	763731.14711	3048670.7161	1912648.9718	1848308.5651	1726281.8049	1991361.5786	2244449.6048	226274.46402	624320.52323
Z006E0082	2189966.7765	-158769.4918	-1187446.301	-409902.3574	1004249.8266	265980.38457	41200.918512	-548947.006	1296363.0852	-270073.8604
Z006E0083	-2490726.481	-3441329.151	-4440820.702	-4061414.106	-1604547.848	-3302879.403	-4005091.068	-2670978.681	-3387450.391	-1944912.733
Z006E0084	1888827.4229	1280643.7604	-511859.8329	1114467.0838	1845402.4231	-13250.07126	-973803.024	-309353.9873	-87226.75132	-1397304.792
Z006E0085	-2327575.512	-2197025.641	-3788453.594	-1940066.244	-1515519.221	-1918406.673	-2674857.905	-1476677.116	-1155459.909	-453572.921
Z006E0086	107013.71356	-132591.7739	-1367394.176	-278115.4119	1258022.0584	-13935.96328	-134405.396	56932.40823	687380.81995	-1632037.374
Z006E0087	3595287.775	-748955.3882	-149489.9406	253891.5866	-102838.9101	1368445.5546	326764.20248	-225535.0064	1126685.2693	565433.33212
Z006E0088	-1367261.42	2128727.502	2490019.5902	525182.6131	2667925.5758	1743578.9459	1552050.0566	400780.22844	298315.61459	1239828.5719
Z006E0089	-490920.5523	3090221.2485	1620543.1872	1593617.2507	2215697.3431	831418.52475	780341.12243	1489259.8802	-901587.4883	1580140.0217
Z006E0090	-841185.5796	-4071.3249	19100.533189	830365.81381	-180513.8394	1556742.4925	593774.78671	688281.57084	2109709.462	536913.17331
Z006E0091	7073686.0573	9125389.5242	9258372.528	8189087.6009	9258473.0652	7626243.3525	6955886.9868	7340537.3723	8380238.4706	8217434.1629
Z006E0092	-2553531.546	103300.37492	-1321335.938	-778845.4816	-1877398.587	-406952.2496	66980.441295	147866.51829	-846584.3328	-1420792.186
Z006E0093	528438.59776	1424443.8981	1415098.5312	-851549.1859	-1156512.963	-608440.9779	1382460.2772	-230346.6986	1033636.0444	210718.92748
Z006E0094	3273587.6561	749249.49024	-854491.9818	1233070.4429	1934345.612	1438929.3902	342242.52965	1899715.4144	136459.81757	1350407.5519
Z006E0095	-3350346.633	-469110.0674	-2387335.606	-1405148.102	-2115111.271	-1773114.86	-1961151.453	-1023362.135	-573953.2136	-1433331.619
Z006E0096	-2474132.781	636322.8621	314852.33554	375168.49225	3187033.666	1968207.7784	414003.53402	994922.81998	730638.02519	1813690.0214
Z006E0097	-6164235.884	-2718617.74	-4076883.266	-4453783.024	-1933839.615	-2581217.453	-3587932.22	-3385378.547	-1296409.739	-3413112.778
Z006E0098	-969799.6325	1928708.5432	478414.66843	526777.6817	2817849.6334	79229.934163	766772.40827	651981.50857	1229749.3855	-412735.8776
Z006E0099	-1845166.979	-1248825.107	-2406119.198	-1775497.979	-484137.8214	-2425626.924	-2034825.671	-1715612.67	-1172021.1	-2579160.989
Z006E0100	339506.54165	-3011494.366	-4280617.314	-3931772.573	-4597418.779	-2587100.932	-2709321.778	-3610687.869	-2212472.108	-2404937.127
Z006E0101	-142922.8603	870109.09376	1974031.3835	1857403.8933	250477.78661	672320.7914	-85530.27653	638089.39851	-950120.1529	53989.636308
Z006E0102	6297498.986	3223382.1802	4078291.4388	2927489.0402	1498220.8501	2750103.2199	2970775.7746	3418955.4249	2997433.3787	2300487.7656
Z006E0103	-5153415.385	-4146836.542	-3745010.212	-1589576.442	-4822074.464	-2251633.962	-1781468.352	-2827058.686	-2813607.52	-2009084.725
Z006E0104	1674284.2084	-367564.4682	928946.56556	-613425.7	-766660.3258	-1613871.929	-1340636.291	-2002927.09	-610515.1566	-1135110.783
Z006E0105	6424364.0462	2852908.1142	4414254.1201	3293803.6576	4887856.8746	3288334.0992	3098417.3443	2769510.7007	2662966.6123	4381960.7868
Z006E0106	-4211845.442	-2073295.083	-2580065.494	-4042260.381	-4696526.589	-3593827.529	-3590796.736	-3850557.747	-3096342.545	-3569608.45
Z006E0107	2244934.7764	2676402.4069	1636926.1316	2500569.3973	1236433.5502	2595697.6763	2583039.9575	1682695.5555	1494702.8483	1376907.45
Z006E0108	-5245371.079	-1774768.548	-556721.8146	-3405494.481	-3263885.188	-2676464.491	-2612476.742	-816961.0765	-1832248.485	-2381808.664
Z006E0109	-1180700.619	-2051896.482	-2449510.83	-827549.9469	27597.912359	-1265964.741	-2393774.086	-1405473.68	-2260092.404	-2785564.741
Z006E0110	2899577.5149	1988340.9269	1002069.6615	865614.03094	2061709.7383	538972.11862	31751.753097	1300962.623	-369962.5279	911878.28517
Z006E0111	2558023.8412	1423060.5993	554041.13933	1895738.841	1955606.5132	1244196.8072	2285911.0795	264293.51884	2618582.5116	2423333.6911
Z006E0112	740146.14981	-2280724.257	-2196299.592	477217.86192	-2418472.603	-761993.6469	-1375740.631	-21451.0661	-1942973.289	635156.82752
Z006E0113	-2768459.037	-2462284.65	-1298493.149	-2301031.493	-1882086.684	-1714947.615	-3048887.872	-2730207.238	-2054647.2	-2204704.214
Z006E0114	-3250385.118	-1602330.943	-2896408.588	-2113521.597	-2897177.203	-1368303.111	-1409773.535	-1727220.797	-1544116.611	-2109866.992
Z006E0115	-1024384.069	-714489.3573	-488506.3137	-214465.9733	-1914079.065	-781706.4231	-1474367.214	-1160444.344	-1874009.367	-1265945.373
Z006E0116	-376566.1495	1692930.04	949108.35138	1118298.8533	216041.07042	1710229.7879	2059737.0459	458774.08744	811884.38442	653093.7652
Z006E0117	2311149.9053	3359465.5265	1797354.1258	4105183.7373	1385263.2057	3431693.3897	2925482.3969	2441655.9446	3704056.3242	2225715.3466
Z006E0118	3064725.0201	1352536.413	362982.20714	1152800.4224	337051.56892	589340.53693	1323916.4868	1110522.1881	-515523.6811	-100499.2433
Z006E0119	-3464638.683	-2935152.35	-554789.1671	-1995860.564	-1523397	-1847933.147	-961816.7882	-1877616.45	-1330169.452	-1189968.119
Z006E0120	2223932.3641	2047319.8193	365812.56586	1989786.7343	2377508.5615	1053219.9673	1972627.7548	2236028.9962	1876672.3617	876865.28504
Z006E0121	-5927844.02	-2423258.553	-4083460.07	-3674528.063	-2238400.006	-4237338.122	-2936028.611	-3096851.997	-2112257.674	-4928993.71
Z006E0122	-330922.4898	760666.34102	-603680.6475	-1015973.266	-2102064.854	-1148045.291	-516435.9126	-763044.8952	-402769.9412	-1005684.448
Z006E0123	3709121.2723	3200711.9268	1841748.5888	3109605.2674	1768313.3738	3016595.6295	3944407.5123	2319212.5017	2157133.9903	4512136.3027
Z006E0124	-569562.4053	-301852.2994	1006509.9197	-239787.4079	-1121979.441	-653572.0954	59605.911165	-1400147.086	288681.90009	109857.05641
Z006E0125	2870363.4581	319793.1278	872787.93249	605772.65068	475206.25242	1601605.9313	734139.26558	1887019.7615	1180989.3451	966514.01303
Z006E0126	-148155.3965	-1082765.561	-3074713.368	-2344235.444	-2888214.313	-2703093.02	-1000579.777	-1660975.778	-1807847.069	-2921490.77
Z006E0128	-575877.3084	2116595.5032	326375.31002	823877.92543	253122.81035	1464419.7698	1943974.459	2705540.5183	593661.61945	399411.77375
Z006E0129	4182869.2221	1639466.8247	3109032.3265	2031917.4202	3240217.0353	2042100.1257	960878.16482	2691296.0417	3197656.4473	472021.60144
Z006E0133	-3590906.455	-3832700.972	-1408809.416	-689974.1151	-3082813.821	-1876992.761	-2413627.988	-1897059.295	-1151461.176	-2797524.043
Z006E0134	2020169.7847	-153989.1814	1233942.9752	642349.51462	1402182.8076	136838.8274	-127629.6259	776120.09265	1723851.3282	434148.74171
Z006E0135	-2142985.055	-1247011.037	-3100766.031	-2105944.674	-1108505.375	-1661337.752	-1830664.271	-2058493.275	-1692773.459	-1385845.22
Z006E0136	3646565.62	366830.78871	864334.07379	2081798.1043	2397779.7693	968194.68909	2530615.4325	533589.46292	1079076.1704	2063814.6469
Z006E0137	2373102.8673	1947305.6227	-59688.77844	1511835.5308	-344231.9137	1225576.8227	1871717.3141	2248716.6793	1451751.3608	556802.0717
Z006E0138	-601911.1373	662615.45796	2162740.471	1276516.1728	2707959.1031	260799.50065	388486.6971	1394130.4165	739408.06501	-683855.3434
Z006E0139	-3045557.521	-2211064.105	-3411062.313	-2437494.191	-1274744.336	-3287940.638	-2651269.966	-3161897.995	-925848.6095	-2513364.65
Z006E0140	3351844.2714	2352690.816	1579867.9205	2413234.9157	1218135.8611	3190864.8501	1333098.4224	2954028.3179	1970041.2556	2319762.2814
Z006E0141	-2064101.129	-130603.0376	1961286.9994	904642.23613	3060708.3518	1240698.5013	-336579.406	1355912.4802	-314659.0386	639677.81234
Z006E0142	-2621319.273	-1269703.236	-136052.7537	514607.5568	-796724.0577	-140027.9743	-642996.9783	-360617.0671	526637.56605	818868.05474
Z006E0143	-1665383.614	-1731073.801	-1523200.896	-844171.8004	-2373099.367	-335393.8367	163461.73766	-2194040.705	876242.21289	-637272.116
Z006E0144	1538807.3737	-1277351.382	-890486.463	-240215.4114	-1122909.701	449262.41575	536613.00674	973889.306	665355.90212	450626.49017
Z006E0145	-4245901.021	-4238305.815	-3442998.64	-4951803.926	-3653777.047	-4917858.851	-4353417.793	-4229392.906	-6338957.002	-4335223.016
Z006E0146	5967551.264	3981191.3108	3073344.0409	4133272.2978	2954384.3328	3431788.5034	3565400.8466	4509864.9323	4946111.7315	2800731.7786
Z006E0147	1786133.1656	3189449.5405	2081777.9941	4152068.7118	2037477.1737	2638896.7647	2846835.6719	2926815.1788	3521109.382	3726504.1876
Z006E0148	-3392987.745	-1669456.896	-949377.9272	-1878682.796	-3693348.766	-2674666.802	-1833037.925	-826126.1571	-3278800.434	-1877960.074
Z006E0149	3938530.9215	2757234.364	2718601.9776	3113338.7999	3041827.9657	1448438.1305	1769436.621	1531366.2523	1525213.0392	2751892.845
Z006E0150	1684754.1685	2668116.6087	3341296.2803	4018009.6435	5579465.7336	4097401.4621	4410720.4436	3938075.4059	2822254.16	4746346.6419
Z006E0151	-2225216.51	336129.29827	-1707625.12	-983676.5988	-1419983.779	-176072.8809	-354597.1632	581253.72073	-486623.9739	-480293.5762
Z006E0152	-2832569.577	-1563301.136	-2968585.715	-2317439.926	-2345861.537	-2085492.442	-2370129.639	-2648395.765	-1786419.372	-711880.3025
Z006E0153	-466505.7937	2726980.1771	3913120.8034	1577273.7744	1963000.4044	2135347.157	2834744.1721	3438876.3662	3004733.5711	3358941.0192
Z006E0154	1672959.8496	-106158.9648	884980.43496	1752223.53	298339.82892	1428777.524	1337006.4991	1011346.7213	835500.23059	2154280.7983
Z006E0155	5982721.4712	4735027.4567	5024016.0937	4248025.7045	4709284.2174	3573554.6358	3995305.1222	4974420.7387	4652901.6029	5253125.2369
Z006E0156	-786618.1952	2266853.7991	2728222.3067	574750.78748	3190567.1306	217898.10032	1631173.5507	546012.59173	725935.88768	327753.43661
Z006E0157	-536780.2608	-1619812.847	-180244.3003	-1204537.379	-2354039.611	-1454503.813	-1458018.68	-706386.7635	-418575.2327	-683210.3527
Z006E0158	873075.19387	1276130.0028	507947.68523	2162220.1711	160956.51535	1413693.8977	310837.01003	468278.30885	473146.25267	622001.58466
Z006E0159	983517.33865	901013.50177	-901443.2975	-274586.9696	214770.74895	291171.59794	-1117497.645	125664.53807	-493966.7395	99239.609793
Z006E0160	1603885.1201	4491805.1438	1221738.3272	3398397.3306	4745016.048	3668647.8511	1858040.6814	2902197.1105	984817.29673	3495969.0518
Z006E0161	917105.48245	-1135530.637	-614581.2063	-967262.2419	-3322308.357	-961008.8764	-642315.8397	-2875573.058	-2366783.916	-758498.4776
Z006E0162	1799853.4692	-1503279.88	-1547729.018	-367483.7117	-1343693.12	464990.59684	-477519.4203	435885.20735	181681.64593	774225.30455
Z006E0163	-491832.5585	-4039078.86	-3603608.803	-1805860.903	-3227309.572	-2604808.803	-3455956.149	-1626555.601	-3286611.332	-1663998.268
Z006E0164	219086.83074	134244.01184	1920278.8221	1946895.8261	-151833.8117	1902415.8136	496467.47171	2771707.8477	227054.22021	1643511.2864
Z006E0165	-4451884.549	-3776429.562	-4088307.415	-3381783.18	-2823899.159	-3126380.591	-3016211.079	-4287521.886	-5373501.502	-3479467.06
Z006E0166	-2996475.117	1070123.4186	395711.76249	-1030292.369	-1853579.723	-1649190.966	-503222.7963	-615981.8084	-320015.6177	-2301354.959
Z006E0167	-184968.9815	893113.31139	2510259.3762	1668680.7198	535534.52484	2129681.2857	803897.3446	1852821.5137	464911.07043	1916995.3042
Z006E0168	-794753.0133	-2233813.56	-2446324.579	-2315118.492	-705346.482	-2321067.976	-974985.1967	-2219988.783	-1367684.34	-1932536.358
Z006E0169	-1896809.235	-1203913.167	-1603642.681	-2799356.898	-3087696.316	-1656284.673	-2196501.901	-2172091.159	-2793323.561	-1633753.891
Z006E0170	402516.86486	278173.14845	-1185198.127	-719159.7407	1324425.9754	528648.21134	98654.341196	198114.24711	-1339750.548	854727.87339
Z006E0171	-1807363.065	-2321752.356	-1732892.909	-3512208.428	-1063078.705	-3733478.385	-3484181.782	-3445240.186	-4358370.611	-4667963.29
Z006E0172	2873372.9453	247105.9811	841419.2983	1281089.2346	2234166.1895	996832.05586	2063691.0522	497234.01614	2601957.7648	331314.60038
Z006E0173	268123.52261	2076964.4526	316188.43106	1619654.9707	13176.180799	2172045.397	788090.4235	2492916.9054	1519640.4658	1217382.9009
Z006E0174	620385.0121	-700592.9106	-2196477.342	-835906.7714	-1119175.568	-1157919.695	-654381.4982	-300183.7568	-640094.2162	-1058065.601
Z006E0175	-1296873.952	-2896677.98	-1257184.085	-888282.0052	622537.69568	-327913.356	-981396.818	-1322884.391	611423.5603	-886674.8057
Z006E0176	407202.06129	-1312351.987	-1620349.361	-1055680.193	-246348.7913	-1080662.469	-3283455.885	-2411190.714	-4503465.924	-1384659.934
Z006E0177	-2557644.793	-2650325.924	-940499.9909	-1969642.52	-1657624.871	-2775028.12	-2493866.953	-1832611.179	-446696.113	-3010313.329
Z006E0178	2021363.521	194108.87239	-1821690.638	22233.536245	-1084281.844	-819819.9785	-451032.3797	-262844.5707	-828094.3057	15571.07746
Z006E0179	1956079.2252	1134817.7585	1938672.9535	1009997.9764	-872295.9141	467835.20605	463054.05442	1399985.2082	259213.52261	1558592.6191
Z006E0180	-72806.95025	2056426.8019	115452.55126	416438.20555	1736238.5862	1420238.6245	1281009.0351	1714172.4759	121433.17215	169383.86071
Z006E0181	4032174.0354	3119065.72	2900796.2644	2723484.3807	2076238.5627	1911540.7903	1260114.2312	2093865.9494	-456253.9984	845897.60626
Z006E0182	-1498584.247	-2870338.409	-736384.1054	-1371861.241	-3170191.634	-791926.2583	-1432139.732	-1441020.792	-1941198.208	24731.366598
Z006E0183	-3358013.772	-4044755.262	-2453104.788	-3541626.726	-1843407.59	-2440065.463	-3312706.908	-3485864.703	-3819049.372	-1761077.58
Z006E0184	3006544.128	1742616.3766	438343.56987	1128952.164	2337364.0436	1637384.6811	659390.79537	523391.89217	1984917.2984	767182.40023
Z006E0185	-1681907.685	-3296773.258	-733313.6735	-1798990.808	-2867226.959	-802661.8303	-2633018.949	-2278537.437	-1332450.931	-756194.8208
Z006E0186	3186739.2804	4397859.4837	3315458.2935	1806774.7777	1359015.233	1842508.296	2514168.7804	2261597.4256	3992563.4042	2407372.8687
Z006E0187	-5032680.691	-8159771.379	-5996828.924	-7198822.673	-6545429	-6458874.235	-7672741.186	-7897702.276	-7301614.891	-7944758.134
Z006E0188	3777214.3223	2128011.6309	2278059.4395	3277499.0878	5200862.2672	4185713.3645	3333439.7686	3742130.0711	4221889.8731	4575541.9619
Z006E0190	1069731.3835	-278013.1795	1410939.7696	-279424.2233	-949273.7079	978881.36189	958604.28833	880795.43743	-400153.6116	-281989.8226
Z006E0191	-124311.7157	-755529.4721	-726164.5467	-8920.73597	1526781.8237	-208115.1605	-517986.6065	785808.39199	-114925.0661	-410735.977
Z006E0192	653803.99573	701575.39014	-1070002.025	-120573.9844	-1163741.057	-241186.3232	-334934.5025	-175509.5109	854417.09607	1176155.1293
Z006E0193	3849059.8238	1924460.1381	3636220.5291	2490014.5583	3224152.6558	1850586.5187	3058093.4405	2671633.8843	2393962.2497	2697685.1479
Z006E0194	157864.78342	1693758.4327	592848.25843	1096630.5583	343784.45184	965531.2659	1689346.1423	1519651.7484	1336541.3111	934780.98641
Z006E0195	-535821.0193	-1320782.763	-2364140.878	-1816696.773	-2335395.031	-2836408.817	-2367814.536	-1693111.809	-3953479.072	-3711093.716
Z006E0196	1631102.9449	1562113.6737	108713.13418	453948.65232	2581689.9619	1549438.5487	1281405.3676	1043335.3108	-2953.059237	2061168.1396
Z006E0197	-3513579.911	-2692574.083	-1629217.319	-2444475.108	-731538.3725	-2718832.411	-3019728.092	-2158873.384	-2487726.012	-2410444.944
Z006E0198	-925330.2977	848612.62055	-743205.8635	222972.01855	2367842.3682	1013008.2777	76570.36568	422858.79191	78839.501353	981333.58442
Z006E0199	5066421.3686	5203988.8535	4752981.9839	3479585.7892	4294522.6592	4402038.6068	3234086.0021	3800148.2176	1657346.0794	2633903.5088
Z006E0200	2206354.1786	795998.44739	1192716.0856	2326147.0609	3114304.3132	1649194.364	1990703.6613	2229497.5654	2017077.3282	2505520.0262
Z007E0001	1238884.2058	400091.04101	957963.50918	-496114.8478	1262324.1956	-902594.3003	129579.69873	-542856.834	-173319.0635	561583.56852
Z007E0002	270913.70935	-474239.4539	-868081.5664	695764.63867	660870.69205	362857.85395	127931.91134	459143.68565	645099.99559	-340581.3384
Z007E0003	2851642.546	3882826.5348	2442194.44	4126882.1979	3361280.5444	3417510.0178	3721676.9411	3903710.5852	3260371.9086	3829645.839
Z007E0004	-2322938.412	-2318274.611	-1376591.651	-1264056.365	-617866.1767	-2127727.652	-1487141.102	-2205357.761	-1420199.594	-1307832.577
Z007E0005	-2141291.003	-1524554.374	-1204809.1	-1299518.256	-2903038.945	-596938.1473	-892194.4183	-1421100.238	-397303.2667	-1506327.402
Z007E0007	-1925197.813	-1393137.516	-745782.6222	-917143.3719	-97961.99379	-936027.2095	-876945.6698	-1553086.036	-555810.0548	-1013481.115
Z007E0008	-1451335.567	-2850356.162	-2986727.624	-3935264.679	-3125801.198	-3857347.45	-3483131.018	-4065990.53	-2935792.685	-3611933.87
Z007E0009	-2555182.575	-2416080.497	-2463508.438	-1927708.243	-2200765.06	-1843884.441	-2045284.3	-1644410.575	-2754061.429	-1952520.591
Z007E0010	1171331.5403	645787.10332	526290.05199	-306738.9777	535443.98028	-326307.8379	209662.11432	283353.33861	483757.28386	146662.01388
Z007E0011	-687130.6636	-1513976.799	-651939.7801	-1639493.484	-1319582.77	-1007082.401	-1122022.046	-908035.3717	-711832.9544	-1773991.465
Z007E0012	1294401.2185	92360.81142	1328329.058	-16607.14008	279820.82799	692585.68476	524789.56463	126430.89536	-240638.8265	532928.49174
Z007E0013	-2223628.01	-1350067.71	-784881.522	-1647645.374	-1816625.724	-2657493.303	-1726414.213	-1497421.99	-783275.8595	-1460244.525
Z007E0014	3349755.827	2240797.427	3201841.0874	2555336.6038	3752258.3128	2312979.2852	2891365.2159	2884892.4299	2938467.7561	3111489.9907
Z007E0015	-3614558.082	-3328171.102	-3116956.767	-3167113.776	-2176466.644	-4061516.906	-3560090.529	-2682713.158	-3132364.743	-3439186.708
Z007E0016	558121.3744	714809.89074	1251602.242	-250173.4747	123189.07722	828257.36697	322467.1746	297885.74748	-133042.908	-523870.6576
Z007E0017	2458698.6454	1573202.8027	1240533.3676	1373348.0075	1005861.8389	885866.44447	1223118.1101	510586.34925	840359.48913	559827.85728
Z007E0019	3230557.7605	2254722.8326	2107980.8725	2164074.491	1083876.144	2098372.6887	1941008.8338	1749659.6006	1285772.423	2055545.7139
Z007E0020	-1547551.916	-29420.66604	27111.8729	-693424.8686	662628.21236	-333892.3092	-212619.0967	-555277.4756	-85684.57076	-270353.7052
Z007E0021	460087.57853	-595359.4895	-352796.2367	-570883.6924	-16628.31653	-257182.2068	-391302.186	-747469.8258	-1008228.237	198757.89786
Z007E0022	-1140981.813	328675.51402	470688.22084	-315057.7725	462982.75661	-657862.3291	-115641.9287	286607.21475	-52174.73069	-377977.5575
Z007E0023	2176363.9718	822272.86275	2055769.4036	995199.28989	74962.674009	227425.54456	1199524.8229	1614975.051	1260786.413	1930223.1201
Z007E0024	-267921.0552	-1147092.3	-299330.538	-595934.5636	-894367.9686	-949174.3415	-576808.3126	-907097.3255	250133.43731	-648248.6887
Z007E0025	2696245.2933	1053584.3154	-203909.6902	574105.25189	486451.62873	1065709.9641	654149.35402	1172785.6015	1172930.4962	161172.05957
Z007E0026	187967.94294	-1170688.871	-311568.7322	-450254.2039	-1466092.821	-1014638.538	-1000681.431	-726746.3731	-473454.7471	-546434.1935
Z007E0027	-482790.8028	-1371765.703	-1771111.771	-1571151.249	-245028.6749	-1466694.896	-1670589.311	-1242656.076	-1233862.641	-2261516.419
Z007E0029	-3904364.496	-3068961.642	-2109205.039	-2277311.512	-3123062.507	-2623890.63	-2461856.671	-2587810.382	-1778349.55	-2033060.876
Z007E0030	-462302.9586	65163.237146	305454.67342	-644426.0618	338358.87914	90783.184394	-489848.6345	-1025620.89	-84836.82349	-888283.7131
Z007E0031	-4890771.062	-3771281.449	-3194950.525	-3550518.985	-2851965.311	-4039744.513	-3300026.864	-3913632.312	-2490481.253	-2298902.422
Z007E0032	-194179.8626	1987739.5323	1655326.8099	1295694.3756	-692757.9158	2181249.6141	1274968.7665	655155.90937	706201.32018	1144283.3518
Z007E0033	5166099.7315	3906231.9163	4364983.7609	3681559.3695	1599200.3616	3121225.8332	3594118.5401	3954266.1184	3156876.5502	2962607.1063
Z007E0034	-2173589.127	-1641724.265	-1138228.643	-2179714.572	-3187666.593	-1694822.439	-1787663.524	-1704405.639	-1605710.459	-2284861.899
Z007E0036	-624615.5116	-1486881.469	-1976864.269	-1308422.135	-3063158.957	-2225274.997	-1944559.707	-1573045.664	-951270.3714	-1881304.924
Z007E0037	-93548.92909	1979510.5472	1749140.1214	2136712.5035	3063031.8387	1608891.2481	1867018.1637	1133075.8998	1474637.153	2520295.0178
Z007E0038	-5609528.433	-4758103.107	-3945598.336	-4925621.825	-5067154.718	-4170556.986	-4399332.274	-3602651.524	-4867032.903	-4691479.911
Z007E0039	-995432.9962	-1184129.116	152508.35799	-992441.4619	-116428.3285	-673466.4668	-849671.1168	-765160.2758	-1045611.044	-1253815.15
Z007E0040	3237358.5655	3359813.0433	3702479.7796	4268718.6264	3608842.7819	4295945.7034	3895914.069	4089644.6117	4695282.7868	4221475.5937
Z007E0041	-980905.4325	-912172.4806	-1470659.701	-623026.2775	-1694136.282	-1669446.054	-979517.2981	-802199.8012	-1234406.081	-617041.0468
Z007E0042	4604871.3861	4829473.5918	4782173.9645	4628592.2708	3327361.0203	3534183.456	4200982.7321	3927421.1422	5053401.1923	4673868.566
Z007E0043	-1106342.964	1038973.6564	916929.94488	477618.85532	1146219.7275	-107447.739	143889.22042	566243.72522	299994.93508	88718.329637
Z007E0044	1553858.9653	580349.46119	-324709.4915	337469.71895	-135415.6672	874547.03109	836495.06148	1108319.8875	1074003.5912	-187290.4295
Z007E0045	3670593.3347	2949564.7362	3838796.8229	3981470.7108	3634101.8501	3577640.0266	3401809.0899	4155223.9493	3670465.9912	3866259.7131
Z007E0046	-4345119.729	-6485882.825	-5781096.865	-5050414.027	-5417873.496	-5031038.26	-5597346.199	-5315277.765	-4988212.783	-5404745.845
Z007E0047	-569382.1164	-1260954.583	-998607.5778	-1803827.997	-2420385.112	-1995860.576	-1412277.889	-903857.1179	-1233744.202	-1173602.517
Z007E0048	-2123887.943	-1137779.184	-1361167.389	-2309696.714	-747430.1469	-2486536.27	-1642692.39	-1600989.285	-2409400.385	-2315009.384
Z007E0049	-529777.8541	-998174.2633	-1878637.924	-821346.6616	-477096.5257	-1686684.659	-1097471.582	-359479.8015	-364527.6779	-1390811.681
Z007E0050	-1540173.846	-158348.2788	-1946358.457	-1060187.314	-2804366.474	-463916.8082	-841325.7395	-1462594.354	-1096775.861	-1348175.149
Z007E0051	1662671.7559	460446.94134	-258224.2528	582369.91188	-354815.2461	630269.90816	719248.47351	261767.39772	229094.14106	1403283.8978
Z007E0052	-1633049.903	-2138462.103	-1981527.118	-956788.4038	-1932940.498	-1120580.701	-1764605.505	-2374486.256	-1468055.381	-1167706.291
Z007E0053	-394583.0946	-465943.6198	-811179.6967	-404261.0213	422988.99844	-1007566.481	-481991.1376	-1438509.832	-1210457.717	-251953.1084
Z007E0054	1409976.8212	-400443.4254	528455.10477	-352195.2029	-1596011.894	-361483.8192	60326.010756	-569440.2478	-128436.2326	188514.70649
Z007E0055	-1118288.285	-9824.05301	237998.71398	200281.54156	-568850.4957	285650.80737	-294873.1318	628480.08681	-307789.219	-450723.7161
Z007E0056	2159277.8295	1570851.5767	870899.6012	1029184.7728	3136454.9252	1546603.3587	1480832.2787	2069294.3575	1586455.5419	1415708.4501
Z007E0058	-4440767.378	-2513754.624	-3506240.092	-3581577.175	-3103341.48	-3033117.298	-3136453.463	-3304141.88	-3113324.069	-4003573.221
Z007E0059	-2136100.369	-957290.6148	-755054.2413	-743082.2931	-2370496.527	-525412.7371	-908202.2753	-965630.1783	-269514.3894	-1661683.187
Z007E0060	-1062350.612	-627639.9304	-2448810.893	-1685027.881	-3305464.691	-1722866.651	-1236822.688	-1682584.211	-1960713.253	-1461596.419
Z007E0061	-275241.0553	-984335.511	-1922718.03	-1615912.646	-892975.7426	-1922647.671	-1347259.67	-1230755.178	-900611.0987	-1197777.016
Z007E0062	1684469.2539	2665485.6306	2680225.7691	1814632.6678	-79216.04853	2053221.6289	2080766.4621	1850192.3352	2589341.5323	2219112.5646
Z007E0063	1680805.0742	931398.81133	1013132.783	1858833.316	593509.84208	1098000.8104	1293655.1169	1677199.8695	1218822.9903	1390610.853
Z007E0064	4075938.5699	1651539.2031	1560967.3567	2748693.5497	4061960.3287	2509159.0938	2316485.7003	1698537.7285	1423733.417	3240393.8868
Z007E0065	-1522736.608	-3011458.528	-2956390.648	-2085990.245	-897704.7303	-2587031.664	-2619477.747	-3065676.68	-3026878.313	-2875703.042
Z007E0066	672363.94429	1379457.6912	422114.33889	776557.7575	130079.18677	771788.53762	932332.74214	1290201.7083	1493770.7353	1543558.2094
Z007E0067	3398039.0674	2018606.1328	1377829.4088	1212879.5868	3180592.9181	1005232.1707	1685169.999	2258301.8419	2044877.558	1367582.9123
Z007E0068	-3633158.91	-4721716.167	-3897214.14	-3679616.739	-3423447.034	-3603833.502	-4153313.08	-4457491.888	-4720420.983	-3535967.961
Z007E0069	1212151.8991	-26823.96049	673356.18973	386716.49234	1584395.086	736759.87947	465914.90197	212426.39255	1126749.1053	470488.73705
Z007E0070	4045141.7832	2676535.9237	2282117.1671	2391984.9875	2567785.5682	2293620.1025	2062653.6754	1733935.9492	1673857.9363	2209776.2716
Z007E0071	856762.14639	840947.32679	1491076.35	903375.17719	1095040.9985	599642.07167	706891.76669	178753.70209	346302.28192	605806.13004
Z007E0072	2021003.3262	844217.85436	1821795.6062	1494257.2969	547318.52245	746560.12025	1097147.3223	1475674.5605	589787.2152	916298.70294
Z007E0073	-1499579.459	1175410.1525	1274404.6462	650882.70038	106881.35181	115627.46166	713531.8347	-257627.84	651551.01023	408329.12274
Z007E0074	668948.4328	-790131.1573	-34012.75339	460177.44038	45272.084204	163082.5139	53178.134474	-427882.6109	28669.97602	-120428.2629
Z007E0075	5359251.5851	6870405.2049	6811606.5796	6566994.4601	4995922.4003	6237171.0431	6417951.7327	5510947.2909	5862080.6491	6347559.203
Z007E0076	-1075550.98	-2442755.908	-1922329.805	-2083910.936	-3330932.472	-1858206.686	-2408042.973	-2854713.24	-1524666.181	-2410210.517
Z007E0077	2023547.1345	2859141.4241	2055480.7374	3376519.2132	2250440.7197	2617638.08	2846911.4971	2111163.5585	2974299.3994	3414550.2105
Z007E0078	-1147509.471	-288807.1017	-658582.8879	-986278.9297	-995260.4188	-1716098.685	-1003830.428	-273910.4334	-1519214.76	-337783.8977
Z007E0079	-5071766.662	-5351522.095	-5930342.545	-6319521.553	-5951438.641	-5479986.998	-6024139.747	-6239403.137	-6863903.803	-6692767.818
Z007E0080	-1383237.228	-181191.1209	-375740.0371	-919356.4602	550309.63517	-668055.5309	-768383.6751	-1222367.442	-1555468.956	-1072882.527
Z007E0081	-2204190.145	-2455566.987	-2708442.938	-2257876.396	-1738295.276	-1853307.356	-1851724.796	-1678313.271	-1497666.207	-1910971.649
Z007E0082	-3401814.5	-3528003.14	-5159359.104	-4359919.296	-4037347.234	-3960310.24	-3893734.493	-4466583.022	-3285364.452	-3964782.36
Z007E0083	621387.17029	2212676.1792	1166448.0282	1496361.3332	-243821.8191	1708179.397	1705134.2834	2218798.3279	2304130.1296	1886656.2584
Z007E0084	-39868.34475	428145.23541	680977.14616	258969.05365	1019382.0493	733429.92462	658493.62821	1487937.993	60891.0974	618787.22026
Z007E0085	-2638021.906	-3292994.669	-4005236.787	-3818268.255	-3429060.668	-3545276.861	-3209303.124	-2954135.658	-4051490.481	-3504293.323
Z007E0086	1112363.6687	2061194.796	2270725.9921	1408946.5522	-127547.7132	1066287.5329	1667669.1626	1438517.5049	2120402.0693	2266096.725
Z007E0087	4445311.4223	1330760.6627	1244466.2141	2752824.2966	3503821.3361	2859881.5642	2182007.2686	1746008.9019	2772150.2406	3016088.2933
Z007E0088	4926283.189	2818119.1443	1847135.8025	2654985.3166	2168441.7302	2657035.5739	2575199.5899	2059692.2116	2472413.2867	1886959.9993
Z007E0089	-2613772.478	-3507084.825	-2404337.927	-3514391.123	-3511146.012	-3418955.03	-3069385.68	-3097864.43	-3631289.686	-2490808.122
Z007E0090	1054671.2263	475919.77679	-836839.0212	-114836.8739	1269952.7634	-763639.7419	-161162.9578	358167.20427	-661838.4792	-346210.6016
Z007E0091	4038127.9846	1204519.0003	1428891.2976	2203934.6836	512529.28779	2861653.4048	2043352.2769	2313932.494	1561778.1315	1678493.7414
Z007E0092	-2758482.572	-868821.6564	-50015.25195	-1646139.538	-915203.2022	-1626597.696	-1379367.113	-982695.9737	-1736784.591	-946504.906
Z007E0093	-1057965.018	-1808005.255	-879430.3091	-936871.181	-274949.1718	-1626533.865	-848917.7046	-1438142.218	-753093.4391	-1379947.175
Z007E0094	430046.11641	274092.35713	56903.988774	-757064.4487	-1469419.016	-273452.3147	-343147.4055	213853.02903	-1016470.201	-501518.2214
Z007E0095	-8430839.015	-7166319.74	-7441666.751	-6893785.13	-6435622.272	-7139528.77	-6885420.786	-6877134.844	-7047317.461	-6532114.496
Z007E0096	-107632.5677	-2428639.894	-2210154.334	-1782088.572	-2020614.152	-2015948.78	-2092329.878	-1348711.875	-1387378.427	-1491280.06
Z007E0097	1340948.1499	911645.76504	-114396.0703	237197.17635	130530.96461	1044023.5634	540406.56454	645926.29054	40480.858604	835591.85051
Z007E0098	-1187070.145	-1552587.346	-1306381.343	-1307622.194	-3420097.339	-2207265.24	-1696457.953	-1523785.806	-2159399.568	-1677226.556
Z007E0099	-430685.7542	-2368254.727	-2045979.127	-2281822.512	-894710.3533	-1764358.276	-1853948.189	-1972639.006	-1654368.949	-1908170.957
Z007E0100	-1599111.259	-909536.6879	-505239.2535	-788379.19	-449610.9779	-753510.5048	-1064498.43	-694524.9839	-1735887.295	-1087702.863
Z007E0101	1084808.3804	1911061.931	2018829.9329	1961384.4609	2638110.5435	2291251.3892	1769792.9179	2094208.3374	1998130.2611	1063869.8213
Z007E0102	-1316278.338	-220550.9139	48964.652953	691999.2538	-745634.5842	961939.81457	438243.97142	-73166.51048	535860.85422	593001.89156
Z007E0103	-1680553.194	405102.31043	-401591.6808	241909.36587	1281040.6553	65259.725649	54651.260915	756625.02319	-433232.9468	-893318.3969
Z007E0104	-1238548.551	-457147.788	-240182.0418	-142555.5887	-1649441.921	-425266.2955	-445822.7594	-939681.6605	-717915.8551	100727.00692
Z007E0105	366382.00107	1295600.663	1403517.701	1628915.5326	2454319.4675	2036631.0291	1710156.7872	2207121.0306	976162.57888	1482319.0412
Z007E0106	-30530.78767	-422426.3983	-376692.9886	46522.879347	-242148.5412	413011.71509	-197049.3748	-763424.6484	495797.65814	-355283.1439
Z007E0107	-417283.6073	-826005.2065	-370445.1796	-888202.1242	-1957629.474	-1490588.688	-746596.067	-529847.5263	91087.042267	-348790.275
Z007E0108	4647928.1	3309788.2219	2875200.0037	3275841.6226	4244755.6094	4214380.7723	3762092.915	3755902.6562	2999556.2037	4061064.0871
Z007E0109	-1529039.16	-547771.1577	183865.63782	-374683.265	-1874402.907	-603643.5108	-253994.8869	-831406.7378	360753.72395	-160706.8304
Z007E0110	3909209.0652	993147.75714	2106899.1616	1556225.1981	3031418.8992	1866917.995	1492528.7118	1984276.5713	1260937.3756	1474161.9897
Z007E0111	217483.8886	-134640.2601	-1050153.632	-681008.662	299091.29868	-234157.225	-896073.8417	-158367.9976	-342276.2135	-818315.7392
Z007E0112	-464834.2848	-1029495.236	-1530254.238	-1030892.913	-858087.6481	-1134607.812	-1118215.612	-646031.6845	-1468329.654	-1168523.353
Z007E0114	1328976.2355	2765869.3756	3378517.965	1890906.4654	3640914.1578	1554209.9065	2372259.3094	1936773.1885	2734880.3199	2030022.2941
Z007E0115	-3485087.252	-2819459.609	-2989471.21	-2952588.445	-2762769.1	-4333848.073	-3114038.101	-3839653.622	-2584614.882	-3847446.736
Z007E0116	1577846.4829	1167007.75	1258401.2892	1222609.9177	1727113.5038	1030132.6331	734672.80709	814750.97192	1107269.9238	1039726.5245
Z007E0117	-38567.50656	-9948.548842	-595420.1713	-4209.475675	-873096.2653	222909.80772	-511914.2282	-1163907.782	76885.263167	483699.7225
Z007E0118	-1540326.705	-759207.7722	-132660.1129	42998.227816	-1948965.5	-1072050.27	-576867.2394	-186351.8747	-163202.5389	49593.430728
Z007E0119	-3251888.669	-2411693.587	-2699171.026	-2127067.814	-2451350.112	-1984885.806	-1604364.551	-2173091.537	-1159870.751	-1672043.283
Z007E0120	-1810819.056	-2791358.99	-3277503.522	-2444360.778	-2111914.641	-1725551.218	-2224767.473	-2549597.68	-2853296.267	-1871109.189
Z007E0121	-611245.7685	1057767.6683	741820.22756	985472.57063	1554714.4706	1812442.722	1264847.1924	1774470.6647	398420.38546	1778296.0614
Z007E0122	-759701.212	432380.14265	129756.10163	229981.36913	955740.01323	229829.30361	559240.003	814811.9387	846002.47653	740750.23875
Z007E0123	292396.69175	1063502.3012	1791940.7761	1856750.9292	2210271.9435	1439656.9775	1376687.5319	706590.52167	1792752.9183	1390364.1032
Z007E0124	2373790.0154	4495273.6797	4675021.1573	4367703.7422	4248259.792	4642346.664	4513423.2848	5172045.9277	4584496.338	3743493.6856
Z007E0125	158080.70393	-1208352.533	-1230301.634	-214608.3293	-2225374.151	-349930.3947	-422272.7739	-222610.5003	-620393.4592	-816655.1292
Z007E0126	2393751.1815	2826530.3741	2771924.1952	1822196.3154	2340623.6756	2265382.7416	2403097.9715	1827266.947	2113828.3644	2121568.2627
Z007E0127	66285.668144	-552560.8639	-1368697.014	-345102.7911	-526990.111	-810261.0513	-659761.0988	-1177004.325	61634.183573	-411798.4784
Z007E0128	-4249488.433	-4605551.832	-4465197.147	-4515008.465	-2919110.6	-4347770.668	-4886901.866	-4936256.733	-4128431.122	-5148979.763
Z007E0129	-2703170.494	-1468522.611	-436952.6544	-708248.6281	270631.67972	-649926.2815	-778969.8242	-278636.5683	-1317008.797	-397439.5443
Z007E0130	1859795.2905	3104862.2501	2338454.9874	2005697.7614	1224762.193	2568722.0335	2352265.8244	2651832.9348	3078481.4838	1831746.1419
Z007E0131	3612708.2876	1623606.7346	2011913.7672	1905137.3397	3463794.4396	1444114.8152	2458035.3002	2598148.0589	2486484.2861	1967758.3814
Z007E0132	5068274.9196	4969306.9533	5289653.8761	6096591.7459	3985449.8766	5555947.1985	5348325.2643	4923495.8444	6221229.1067	5083844.3689
Z007E0133	1304373.857	615179.82714	1633799.4949	904996.8393	3304303.39	842174.54964	1142399.7433	1274451.9478	873303.17552	1240630.6923
Z007E0134	-1494186.066	-2517729.465	-1660642.404	-1983299.881	-856821.3986	-2707705.551	-1941102.329	-1651613.69	-2513637.767	-2044419.037
Z007E0135	800502.12132	671595.1098	750991.7449	425850.54424	-597241.8354	-420244.8644	-4579.666902	439299.59387	67594.21987	-236450.9788
Z007E0136	2260846.4337	3154368.1422	3417687.4926	3392626.7064	1674696.3268	2819243.5431	3010577.3294	3616561.3743	2533664.0738	3614796.7131
Z007E0137	2994742.0662	3568292.5148	3298461.4818	3803693.5783	2754072.7927	3547988.3797	3324824.1316	3661640.3931	4136543.0346	2918348.5443
Z007E0138	1589911.9469	579711.47212	326629.05639	1344328.7258	1150401.3249	2010370.329	1597766.9366	1060812.3304	1113013.3911	1540240.1799
Z007E0139	-2820504.517	-1078844.806	-2212407.554	-950316.6765	-1650574.666	-819631.2467	-1425274.633	-1692610.411	-1888828.958	-1988927.569
Z007E0140	911219.85758	1408861.0069	103512.60881	724491.66782	666037.03966	1465589.3261	652792.73205	97303.624205	824933.78461	1074950.4085
Z007E0141	127364.57048	-15709.75728	-1229271.428	-408781.645	-990430.8777	-1084117.538	-735994.3973	-1232559.876	-1351550.933	-336441.4322
Z007E0142	4552235.4786	3320144.2733	2403457.3855	2411923.2306	3509060.5048	2558413.2699	3144655.9744	2385862.1004	3121456.8183	2972839.4672
Z007E0143	2914107.3945	2326306.4032	1213817.8493	2183587.6769	3213057.7298	2010477.6718	1939984.5125	2666387.7378	2207301.0147	1296733.9992
Z007E0144	6182550.2868	5205491.6752	5635815.1356	5252204.0435	6261201.4776	5269884.3118	5417309.7985	6036451.6657	4552080.8807	5034330.5417
Z007E0145	-1962249.866	519138.20948	1757.9252574	241917.26435	1014536.592	-197462.7032	166406.13678	413450.37031	-146286.388	460125.06521
Z007E0146	-447540.8009	977370.58506	962317.1799	-288685.3181	-504219.6924	51311.170169	328236.02642	918651.35715	273383.42097	-133406.7214
Z007E0147	-3636273.284	-2733329.528	-2520183.247	-2432991.108	-1870121.777	-2261504.896	-2289133.185	-2753633.906	-1203081.241	-2531714.158
Z007E0148	3446320.2709	2642053.5537	2436596.1517	2522496.2695	2063170.5527	3231659.2305	2786912.5054	2482386.1509	2496037.1682	2100680.1607
Z007E0149	3564165.6089	4056140.5395	4676787.934	4551024.4983	4877639.4532	3853686.48	4180325.5727	3654142.6749	3785812.9654	4982924.3748
Z007E0150	-116842.984	291069.54142	1271119.1189	327888.65171	-166051.706	303755.38627	448479.07581	-147203.7497	643260.68558	732002.55423
Z007E0151	1094401.8435	2159156.1759	2062392.3607	2281397.365	1616670.8982	2388835.008	2369018.074	2805853.1743	3200826.2886	2571273.9985
Z007E0152	3252242.6379	1946970.4824	3012196.7035	2211787.4677	2380724.5679	2990659.8899	2476627.5904	2435042.0297	2738285.1705	2367297.0642
Z007E0153	-2499721.886	-1736521.695	-1041206.35	-2536264.011	-1898012.867	-2452065.291	-2357960.231	-1652306.783	-2837305.012	-2367736.153
Z007E0154	-2744153.154	-1128085.968	-1710319.592	-1201509.121	-2234416.976	-998570.2767	-1540913.109	-1161175.574	-1557623.027	-1222622.27
Z007E0155	807075.63149	860340.26086	2198791.6413	1508557.6779	3343490.6169	806685.45987	1363296.4982	1869741.4921	748422.41519	1782652.4235
Z007E0156	-5315691.753	-6100074.129	-5460065.868	-6105335.169	-6405074.137	-6769649.448	-5765844.475	-5441004.296	-5352275.318	-6642260.04
Z007E0157	1450875.4905	1214104.5445	500684.6295	1699305.8038	1811867.3901	1994275.6201	1602527.4146	2039734.7393	934153.2781	1044663.3954
Z007E0158	-1760723.325	-649367.827	-774963.6968	-510569.8675	-915183.2912	-120761.8313	-269248.6218	90929.286346	-710343.1935	115496.87249
Z007E0159	979840.76102	1640304.3101	1702186.9293	951101.71262	925489.07978	1680653.1352	1107554.0982	932810.20098	1092565.1588	1730998.4165
Z007E0160	789093.32136	1189434.8428	851325.14196	1888407.2498	768263.53556	1702513.6055	2191404.9699	2477684.2405	2298498.5954	2388812.093
Z007E0161	-3336398.708	-1623948.181	-1300257.978	-1619230.582	-2772895.245	-1552689.356	-1873305.663	-1933855.003	-1475646.477	-1733508.746
Z007E0162	25448.513823	640374.75709	-11239.27911	838868.65221	-275580.4671	309443.36525	487168.89736	690788.83921	925719.25514	153944.73857
Z007E0163	-2221561.216	-1565011.166	-2083172.332	-2089399.696	-1996697.27	-1142828.742	-1524705.578	-2046239.488	-1989154.364	-1616649.686
Z007E0164	1318305.42	1744063.7436	1494239.3118	1315685.8067	2898370.6129	1572031.2558	1786907.5165	2164760.2104	2619491.2791	1822400.9741
Z007E0165	-2221432.515	-2926320.132	-2590385.877	-2083507.306	-4133038.242	-2435650.318	-2507524.444	-2975822.454	-2434193.583	-2032784.428
Z007E0166	-620659.574	947784.87982	592690.14856	356936.5737	-97184.23152	390225.1339	509152.72428	1040378.3522	-92402.01491	1059204.2676
Z007E0167	5278762.0453	5959173.1383	6805221.859	6138301.7798	7251189.3108	5547200.9948	6445749.122	5940237.8221	7099598.5839	5721663.8983
Z007E0168	-2566366.3	-2958490.272	-1731423.822	-2690891.341	-1140820.721	-2080919.43	-2347337.44	-1800712.589	-3052427.409	-2622270.63
Z007E0169	773479.31742	244595.57352	1003680.7034	1003318.6315	-59267.60394	1293017.8285	475593.84091	987853.77249	-104160.3456	291261.43292
Z007E0170	-187192.479	135329.84889	-27422.54459	428093.3373	1561638.5475	1756584.2547	658988.04038	-78252.73354	-301410.9992	15415.062928
Z007E0171	-11913.42509	-113828.0111	-83074.23471	122225.38243	-1183259.633	366416.21523	-253070.3395	553258.81785	-448947.8973	-869005.1219
Z007E0172	-2345893.377	-2018232.499	-542634.3284	-1241333.516	329434.44413	-873947.4952	-1147301.769	-994070.4539	-1576328.708	-1408605.431
Z007E0173	5054539.5648	3630593.3441	3515024.1894	4088289.3203	5236371.1077	4558063.8417	4344103.3869	4516507.0214	3836146.8226	4399440.3611
Z007E0174	919360.44855	-767873.2555	-247254.5371	-854180.4797	1424574.3203	-679646.4808	-271452.6635	-831710.0133	-1136434.966	-900835.6162
Z007E0175	-3425875.643	-4024662.362	-3581384.509	-3157807.321	-5221965.034	-3788533.122	-3677697.994	-3244080.302	-4173295.083	-3413008.32
Z007E0176	2047527.0602	1861980.1907	2666406.7016	806384.0401	2364672.7452	1046077.1609	1160979.6086	833801.18631	1992868.2521	1203877.2136
Z007E0177	-3716327.237	-4020991.276	-3561774.973	-3147143.527	-4712181.093	-2934675.438	-3683910.291	-3362264.614	-3322626.261	-4219923.546
Z007E0178	-573570.7229	220557.39058	407969.25903	703066.78127	1414838.886	365833.71131	729037.27425	851603.77892	912900.04172	33122.139892
Z007E0179	1048601.3908	-54702.02433	155772.52929	-141041.0654	-808984.2609	210378.36431	-63766.27779	251161.01737	788808.88535	665685.92842
Z007E0180	-2650479.027	-922357.8327	-484929.6996	-1184489.371	-1027670.413	-2243228.932	-1520905.594	-1134525.26	-1950148.828	-960153.6199
Z007E0181	-844565.444	-1656865.28	-334252.6335	-1286592.376	38025.072591	-733577.2666	-970903.8337	-423484.1937	-508936.8665	-1228809.273
Z007E0182	834954.97104	1400831.1618	58148.512927	1337964.8675	2322607.5961	1267584.6826	977236.215	678910.06011	547525.95744	402562.96973
Z007E0183	4077161.7334	3629911.3315	3467200.1051	3019794.8899	1902932.1458	4068402.3672	3363216.9237	3625128.5914	2677590.0942	3193236.2184
Z007E0184	-4408778.448	-4949877.345	-4854433.074	-4714704.725	-4288514.589	-5038817.726	-4470148.403	-4370069.578	-4413336.745	-3932400.179
Z007E0185	1839935.7103	2530143.768	3227056.0255	2878787.4312	3670066.5083	2274036.0444	2769975.8285	2638805.9333	3110792.2299	2482716.3012
Z007E0186	-4455657.137	-3152362.199	-4303475.399	-3868381.598	-3181741.343	-4382315.784	-3908480.596	-3623881.342	-3796523.508	-4426237.533
Z007E0187	-1567903.952	122245.74152	174540.95727	57149.163183	-579208.5017	406713.92444	-241736.5504	-275816.446	26306.302876	-322388.4203
Z007E0188	-573421.9332	-490326.2182	158766.10907	-582958.6583	-1141471.463	-1119259.561	-308045.3652	-54070.47064	359474.74304	-1071943.699
Z007E0189	781044.48893	-131114.9658	483751.3466	-46366.99838	723915.66594	-757193.1942	-59516.33482	188664.9017	331027.33715	-408224.3185
Z007E0191	-3119901.573	-1929935.063	-1785697.673	-2384033.522	-1693751.65	-1992427.599	-2157880.753	-2687416.64	-3173027.58	-2891054.071
Z007E0192	1235768.2141	1978584.808	996114.68584	2147994.643	684407.63743	1603985.9041	2009407.3025	2255182.1209	2317621.3306	1000161.613
Z007E0193	252641.3477	372222.34028	-177805.4845	-208046.4114	1402944.1179	-810861.3019	-253227.1593	-949598.5409	-487186.0657	667310.74909
Z007E0194	898892.76236	662945.59879	1611162.0261	565359.47615	925379.85248	500418.94282	1091730.3111	1018303.1681	443791.36051	146422.18216
Z007E0195	-1170532.309	-1724422.601	-2843659.174	-1894125.074	-1078336.201	-2670994.561	-2181305.91	-2519832.722	-1686209.583	-1790840.463
Z007E0196	-3037794.139	-2448511.341	-3548899.862	-3213853.241	-5490913.092	-3595746.08	-2900977.759	-3198986.091	-2604473.733	-2894290.729
Z007E0197	-2415790.439	-1125829.892	-1596969.16	-818735.594	-1793137.597	-1835782.575	-1432181.834	-1878784.559	-1877130.799	-953728.8292
Z007E0198	-3766487.33	-3766162.235	-3895917.051	-4528092.117	-4826882.156	-3793334.835	-4341344.488	-4073114.74	-4850493.815	-4886352.654
Z007E0199	1718123.7119	1780029.8467	1384299.9951	1696183.005	411912.80416	1344354.7319	1272255.4492	1088867.2025	2137184.2479	2141455.8848
Z007E0200	-2465999.46	-1603682.327	-1767630.151	-2096263.334	-1993299.525	-2672058.041	-2195837.785	-1554013.189	-2535975.327	-1945808.4
Z008E0001	2835294.6173	-325127.156	1256976.9036	1517703.2159	2635039.5733	857537.73716	704416.79545	2263557.0077	228307.47344	2900927.9916
Z008E0002	-1373829.074	-641437.7323	-1014045.219	-467908.5338	-2169821.235	-684888.7663	-1444969.967	349933.10249	872498.72151	-1513350.28
Z008E0003	-1838758.283	685381.93051	-900571.5599	-1854920.4	-2101159.66	-1785713.045	-1131748.877	-62260.53291	-429845.486	-2328503.723
Z008E0004	-1705377.74	-1514183.564	-1564617.527	231382.33131	-1228437.213	-898428.2975	504928.81322	525328.32783	-990938.7234	-532242.4317
Z008E0005	-2385979.838	-407408.5579	-1640103.412	-1963808.235	-229543.8447	-838141.6715	-2407454.277	-2476096.022	-836336.0841	-1077082.245
Z008E0006	-1663952.32	1653655.0659	217115.6114	899969.73029	-1282769.073	936567.33291	700588.81748	605763.20651	2104384.4007	184570.00849
Z008E0007	-2270950.022	-4352880.376	-2891090.072	-2600056.675	-3698620.041	-3267477.071	-4044463.36	-2732886.582	-2613531.711	-2207272.831
Z008E0008	-3426875.745	-943411.7254	-4662606.198	-3916964.421	-1405462.026	-1818829.227	-2063332.197	-2904597.914	-4455623.04	-2340976.361
Z008E0009	2155351.5956	2633830.8398	533586.72306	1384715.1878	1110134.4672	-52115.787	405711.13751	391624.4951	-220589.0694	-902520.1764
Z008E0010	2179117.5606	3102374.7552	4089826.9108	4446237.9523	3551463.3452	4236650.2348	3076908.4384	3557244.5318	5901907.2077	2532558.3461
Z008E0011	4182554.7178	2932501.3529	2795894.5827	1625466.3153	2610692.4848	2959989.0473	3131824.9857	3985097.752	4190327.3398	3017848.5367
Z008E0012	1137723.0383	1849803.7515	3079761.0328	1495255.4586	2965267.2789	3269666.6612	2462224.9474	2648282.7748	1273971.6287	1600407.8822
Z008E0013	1256128.4736	917684.88592	4918239.3011	2705131.7559	3551078.9432	1578564.9098	2424681.6386	2366140.8211	4611130.5534	3337713.6498
Z008E0014	2013100.6877	2105836.5799	514275.88667	-1481232.915	972456.22435	68821.90635	13958.573683	572857.29199	1937744.4101	-1992635.568
Z008E0015	-1308302.776	4117311.378	1931365.4363	909161.66498	751936.54525	3146975.4811	1762557.315	1490194.0299	2632182.2483	2573099.4894
Z008E0016	1896826.0515	4098760.5311	1378032.6962	2920824.1647	918627.35805	2344224.8439	2609345.4209	761409.77336	389159.33406	2249625.6846
Z008E0017	484648.17544	-1653204.778	-2022540.156	-838559.1594	688891.45276	-631838.1253	858625.0301	448265.67974	672941.5169	216002.15988
Z008E0018	589974.47437	-249891.9499	1319973.0114	1133069.7014	1124032.9719	-213590.4753	295722.80315	862578.76605	2945724.8275	-746684.6871
Z008E0019	840267.40631	2652554.9981	1980361.7683	3486809.2028	3595407.5891	2873486.5405	2972120.4636	1630549.9143	5155870.6396	3110752.6867
Z008E0020	874768.97945	2800564.3382	1539306.1629	1502172.0686	641918.24292	-308280.8471	730459.28965	969900.97328	3152230.9035	-1202444.326
Z008E0021	701523.16816	352474.20213	2599790.1981	2065338.8047	628350.79011	1989001.3653	1130730.3418	798393.27843	930701.0748	2240105.8018
Z008E0022	-1748858.454	-4035674.858	-3069766.863	-3622093.573	-1527572.518	-3175951.805	-3182841.484	-2413527.249	-4422187.055	-2447005.522
Z008E0023	3201740.0004	3129354.8546	2237147.8216	1456369.4531	3208957.6053	3288530.2053	2632267.4453	2230483.7468	-154804.6366	1017460.0115
Z008E0024	-6323526.868	-3681880.872	-3335296.209	-3808347.174	-3480304.498	-2099348.552	-3030195.696	-5083482.557	-3738779.305	-2319918.936
Z008E0025	4268638.8016	6546314.83	4834122.9884	4158613.7357	4305749.3099	3732881.6096	3393107.5063	5078381.361	4468678.1955	5506325.9898
Z008E0026	201239.65106	2316714.0817	-591033.8899	511629.05608	1498892.7533	-162066.0425	1430376.4453	826486.24956	811951.71047	-1225572.126
Z008E0027	1321126.3263	-1183135.485	1568716.0847	1125345.6114	1028576.0793	620284.82713	1468687.2087	532725.83137	2786692.2554	1036808.1046
Z008E0028	-1552255.602	-3903740.37	-718369.5084	-1485770.745	-454428.2768	-2255279.957	-1688253.961	-2032810.91	1185032.341	-338653.0504
Z008E0029	4230087.1813	2039252.4716	3390362.1299	2560491.8932	2159055.4714	1571132.7598	2093226.2021	2043027.2603	1136777.0508	3955902.0809
Z008E0030	2050753.134	1093381.7857	3731395.3133	2616496.9219	4000654.1052	3822297.3423	2680897.7661	4443641.5605	2626010.1894	3476500.714
Z008E0031	-554820.9302	-430293.7607	2438797.0158	1007875.4846	2105624.8241	1886640.9241	-616994.7677	1717690.6341	3605053.9119	585171.7591
Z008E0032	1074081.5508	-735317.0614	1800815.0604	611481.50737	966482.21815	1786159.5113	1535820.9234	1904605.0215	-1373359.453	925260.16048
Z008E0033	-426753.527	-3716644.407	-499126.5657	-1926763.26	-1832030.845	-1617363.552	-3206085.882	-2361298.697	-1117551.595	-869231.2639
Z008E0034	-1590283.573	-1896589.854	2556195.2883	-466525.6356	-1190655.45	-270055.0228	-2622453.153	-1014069.662	2166679.7476	-2459869.521
Z008E0035	2179076.4144	244898.8745	2510253.2223	1896015.4109	2417246.4174	1740765.4505	3109652.4788	2041465.0063	2273104.9377	118026.25785
Z008E0036	2300720.4689	2091461.0556	-664200.9108	301003.66878	874167.25951	-845840.6288	962979.65243	-465659.8625	297959.99004	-217334.9013
Z008E0037	-189967.1322	78584.861386	703316.27045	186383.10577	125393.32559	1961455.1425	217556.6775	-271790.5641	2502125.467	1617985.6249
Z008E0038	3176627.0417	2601943.1242	-1340074.83	1276517.1933	510666.60948	1705634.0403	1095695.3721	736014.26929	2667737.6955	1796017.1017
Z008E0039	961149.5201	606216.91066	-10032.05513	-811553.8698	-713778.5602	1249272.2572	526171.84584	1083524.6558	-53852.93268	-1821107.985
Z008E0040	-1818275.622	2669795.0856	323379.22993	-865967.2595	-1016995.583	-758027.9753	566596.66221	-387328.505	-1715668.497	-1367853.553
Z008E0041	-2009250.73	-2714847.908	-2951615.678	-1495180.033	-2861701.493	-1250192.862	-2212388.323	-1791453.249	-3446234.745	-1753454.135
Z008E0042	4582918.1876	687153.94824	2904660.4768	2713483.5535	4515387.7134	3155338.2317	2775445.6421	4329581.2721	2582971.64	2482480.6265
Z008E0044	4385255.3528	3721819.535	1648158.3073	3233722.7753	2051589.4686	1307136.9944	2860611.0681	1720206.7649	4310474.4685	2112978.4633
Z008E0045	-806143.2199	1213606.9588	-2324135.521	-1384214.997	-2653493.186	-855219.312	-1320670.699	-1221455.804	-2590506.847	-870578.9247
Z008E0046	-3735041.656	-2383951.202	-2174788.186	-2662888.908	-3441576.947	-1649308.825	-2375835.672	-2715737.448	-4556506.179	-3251723.204
Z008E0047	1927233.913	5024904.9235	2800960.2589	2707642.4036	3925772.655	3992167.6347	1917925.1239	1979702.8371	3439269.0253	4184024.99
Z008E0048	3874340.0961	1971692.8016	2918624.9852	2716800.3288	4998702.5399	4667385.6999	5134037.182	3241149.1829	2742447.8481	4767136.2905
Z008E0049	-5407136.018	-5639205.835	-5119795.786	-5235644.67	-5763572.502	-4130237.504	-3626246.437	-5455705.143	-3779077.481	-6620984.679
Z008E0050	-3669718.68	-4085952.627	-4213931.011	-4287511.949	-5118309.552	-3936596.31	-3761407.512	-1964918.583	-4000061.924	-2730119.613
Z008E0051	-984970.2818	-2648473.007	61334.440819	-199960.4829	-1614288.692	-1400294.473	-959425.6248	206815.21563	-1524200.755	-1587217.711
Z008E0052	-1224498.277	-929480.659	1763626.0884	1885872.207	36084.69213	1824215.5873	999825.50721	2337091.7541	3106320.6962	429900.20806
Z008E0053	-686897.2488	-42812.48085	-1964592.141	-251111.5925	-287852.9907	-2092866.867	-890963.9293	-1770080.445	431666.34918	-2613510.777
Z008E0054	246312.69762	-3550.111087	1450097.3479	2583300.7188	2387534.2785	2092042.0303	1057115.6053	2002209.27	26182.79756	267779.23499
Z008E0055	675447.90029	2137871.5636	-604293.1162	1375651.1828	-318102.8689	1335869.3961	963575.39657	2169410.4416	1725873.4741	1206535.5794
Z008E0056	218926.46859	-714278.9145	-1873929.911	-1703059.751	49367.804884	-199738.8649	-2791678.587	-1194697.457	-731384.2804	-1274944.133
Z008E0057	-1048682.072	420602.26499	-782074.8619	-312508.8763	-1152096.083	-1263730.842	322226.04564	-1069443.931	-1526712.143	-2064611.232
Z008E0058	5453937.1651	3361719.2991	3224718.637	4787765.8989	3067759.6535	3328402.499	3451152.4688	4544782.2923	5991167.5597	5194758.6569
Z008E0059	433523.18161	1082096.4307	-64760.42241	-1967120.715	-23072.20367	-436474.3625	565414.25225	-82568.56793	-1033399.106	379327.6077
Z008E0060	-6719609.292	-6376386.756	-5241284.583	-4530040.671	-4891944.785	-3999924.768	-4045012.55	-4860469.892	-2832775.134	-4277935.743
Z008E0061	3994870.0739	7182199.1666	6185172.985	5471979.1898	4686872.3836	5273523.9927	5765217.255	5640194.5043	4415071.5431	6085875.0038
Z008E0062	768385.22899	476058.41552	187165.14966	-1070044.189	-720222.1991	473513.04981	319050.95587	-664667.5264	1397365.6747	1083215.7454
Z008E0063	915817.97201	-2050137.452	-1390359.32	-383316.4782	233924.21155	-987559.8835	-1302805.457	-2724089.308	-292959.2915	-715153.3158
Z008E0064	-1432057.818	-2248695.612	-2233613.776	-2775505.334	-1582975.528	-2598372.198	-3524415.653	-2803393.989	-3862681.74	-2031986.386
Z008E0065	-3014969.754	-1176398.913	599459.63322	-1436300.616	-1328631.055	-1933384.492	-1919559.284	-798952.1391	-21422.85806	-3015660.721
Z008E0066	963690.30234	2176599.7405	549860.48901	567212.37067	985306.26674	1426808.0512	-64974.50496	-28118.63128	2759408.8179	-727992.8455
Z008E0067	1430451.6313	-1019530.711	1090138.769	340030.1862	2019751.5966	298023.83519	-350759.3471	1414311.9344	-485863.2524	1366000.4826
Z008E0068	-1207094.412	-1069466.405	2576256.9446	191626.9033	-1188080.911	1124461.809	175096.73968	808217.73372	1059730.6006	-891848.8105
Z008E0069	3600847.0816	2128433.19	1443530.508	1772616.5026	3454728.2748	2485516.7982	2464848.2761	572537.12023	-44073.19223	2064603.6151
Z008E0070	-2072705.589	-5039810.647	-3333560.194	-3067172.95	-4083843.343	-2369066.541	-2431355.778	-2390405.53	-2002755.918	-4418822.909
Z008E0071	-4510068.83	-2062715.933	-1642028.184	-4019374.46	-3207009.646	-4713664.224	-3246616.735	-5116930.438	-5810550.579	-3269454.271
Z008E0072	1113417.4226	-1019976.434	-658428.8841	-314783.5298	-1180269.268	-270037.5069	-256944.3899	-462693.1884	1272244.3951	-136569.2062
Z008E0073	3206096.0812	1590966.5743	3412617.019	2172847.2552	164199.366	940308.83822	1741586.1092	2128195.4434	321621.37906	-698079.0059
Z008E0074	-2506159.939	-3312033.973	-2412929.199	-627797.8705	-259200.6032	-1973690.597	-148585.717	115550.43934	-1410842.383	-2098955.162
Z008E0075	-1243835.613	3323230.1207	-1949255.444	25705.672009	1122295.4703	1093688.767	662330.55955	-742343.6343	-1647036.238	509509.74266
Z008E0076	4317873.5128	5789738.0091	4121270.6441	4271068.7324	4643654.4223	4417654.6508	3583322.0028	3263872.0713	5596718.9886	4665890.777
Z008E0077	4925752.7769	3273478.56	2562943.7987	2738223.3633	3782656.0412	2793294.8958	3280681.802	1865988.16	3715777.8243	3417773.7358
Z008E0078	3461169.177	2079536.765	3037571.9817	2860802.3935	2028233.1368	4541295.1392	2707214.6118	4624973.6532	794890.92004	4654906.9017
Z008E0079	-213168.5851	1667227.8775	-87574.72909	-543687.6111	-726852.1305	1142891.918	998146.9743	-1259936.666	361857.59611	1256317.2362
Z008E0080	2741735.8321	1646972.4211	4022367.3106	2357672.4915	1571181.0219	1068907.2372	1780488.9796	1053116.9584	3198381.0547	3100718.7428
Z008E0081	-3930159.277	-3847272.77	-1727149.372	-2597341.204	-1075426.569	-1759659.716	-1728660.253	-1698048.835	631011.34329	-2251820.201
Z008E0082	469708.69072	-2739517.638	1896416.3587	-1761510.377	-718351.6816	403033.55867	-321447.5302	-152112.7593	-296916.6262	-815643.8227
Z008E0083	7411039.2441	4863920.466	3716899.7613	5123220.5117	5271329.0647	4962685.3761	5107636.7443	4842922.0501	2088491.0861	5654763.7379
Z008E0084	-2382054.916	-1688160.742	-3755268.363	-3772622.532	-3256434.16	-3653973.25	-4473411.179	-4657654.567	-2986095.478	-5812843.512
Z008E0085	6699787.9919	3809530.5515	6511894.1917	6535626.0346	5975829.4112	5628604.5612	6390353.6516	5666839.7013	6913137.1697	4948846.5069
Z008E0086	225081.38131	-1754060.909	-2591661.002	-1224192.895	-2438228.97	-1024264.933	-1249603.344	-766812.0965	-2609203.961	-2834595.922
Z008E0087	-2905144.988	-3710866.907	-2278494.016	-3390392.771	-1913630.553	-2048698.245	-2303293.12	-3414690.18	-1652011.39	-4258885.965
Z008E0088	3555193.113	533798.53909	-880718.2559	506892.38826	1054028.4251	577298.93202	2339701.3664	693000.83361	-2818533.144	1477464.364
Z008E0090	4521049.7325	4635053.4592	6500349.6875	6490890.1741	5345488.0116	5436285.7483	5689169.7969	4990802.4529	6982788.9724	7546215.4971
Z008E0091	-498929.1218	237042.55583	-280047.5864	322920.66493	-2111740.105	-1494323.501	-806562.157	-869709.7823	-207607.7222	-1133146.948
Z008E0092	4130017.3263	4090801.5902	4159064.5272	2469818.7153	3432757.5147	1766605.7821	3253194.9242	3576958.5784	1434477.7827	3385743.1958
Z008E0093	908686.6659	2265847.7642	1425160.7982	1875692.0699	2627252.4943	937381.70346	370832.41822	587820.334	188763.74635	3290231.576
Z008E0094	3794184.9555	2022012.9123	2775706.0146	1779100.5586	3487070.157	3297628.8979	2337683.7542	3200979.2858	5296504.1535	1382292.4493
Z008E0095	-6772069.174	-3392438.064	-5667712.239	-4598254.697	-3592670.821	-3614062.067	-4459992.396	-3933788.741	-5283316.869	-5322281.779
Z008E0096	-3453609.524	-2764958.3	-4904303.85	-4816342.952	-4258412.759	-3679428.036	-4838493.192	-6046556.969	-4898416.899	-3910275.452
Z008E0097	4938027.8822	7398805.3223	5526708.7043	5687736.826	6646215.4854	6778415.435	3952452.0003	5610391.0881	4661832.3057	4924632.6175
Z008E0098	6157121.2698	6020309.0637	6725410.4254	5453647.9192	7393864.7573	6876542.5098	4435587.8676	8021768.7412	4711060.7692	7272510.7169
Z008E0099	2643754.3158	3675385.6064	3778788.3812	3647767.4006	3557311.0779	1902563.3508	2740174.5629	3011749.9556	1873743.3877	3315252.1916
Z008E0100	5616007.6551	2702200.1094	1187728.0181	4564622.8208	3776648.5477	4205746.8159	4518044.6044	2440238.8308	2813785.4807	2487944.9535
Z008E0101	1575830.8467	-733859.6006	487021.14061	1856357.0501	-127047.5492	1456144.3979	1907991.717	2044161.7361	3699045.5973	-54392.73286
Z008E0102	-708956.576	-2480285.988	-1580405.03	-1504905.435	-2144167.199	-2244499.245	-1182813.096	-2779886.411	-2694105.067	-1034498.933
Z008E0103	3020683.2737	-531301.3294	646205.36405	632745.85046	1632267.6943	294170.36828	1495774.2981	1046456.6771	577297.89471	35908.323288
Z008E0104	-2468256.138	1024190.9571	121294.6248	-503949.5702	-2441065.834	-1501888.584	-768097.7296	-1602611.537	-1584362.691	-903658.3587
Z008E0105	-1867922.104	-2001820.417	-1120339.398	-1576138.586	-1154197.2	-614511.9886	-1445065.034	-2479525.947	-3063148.911	-2384733.234
Z008E0106	1927287.7043	1057447.8019	2474435.6484	1566195.5897	3091503.2208	1511556.039	933235.98019	1395880.9694	2762645.9391	3487484.0247
Z008E0107	2555286.0306	1590755.2437	3833465.9961	717200.28558	812598.34871	1020002.2874	2148736.3988	2252001.6241	681439.99909	2268832.1735
Z008E0108	691641.61661	539465.75354	-159966.6287	33319.883683	-1688134.596	-1034554.172	398351.16187	986520.67538	1572548.9868	-1074931.37
Z008E0109	-1555766.187	607402.16921	1388970.2643	-421463.7949	-1526542.541	289229.7734	-500262.2447	-1533355.394	-1351709.342	-43338.31232
Z008E0110	-4322943.133	-1098445.137	-2370308.828	-3084344.408	-2292053.263	-1525541.397	-2587171.601	-1851889.431	-4264059.779	-3308963.046
Z008E0111	2407918.1675	2330392.151	-946482.0603	1187497.8636	-571095.3665	1504830.191	-231955.0378	1043217.2693	407737.48998	2389505.8925
Z008E0112	1148643.4523	1653556.6072	-897229.6045	-304277.8829	-1911999.465	-1567757.404	-2131301.447	-907300.9764	1910224.3977	-2552702.008
Z008E0113	-1637943.904	-5445105.533	-2675285.177	-2336224.28	-3729200.866	-4025171.626	-2511339.952	-3614851.494	-2059438.167	-1937484.549
Z008E0114	-2192929.576	-4053077.625	-1667486.417	-2239175.911	-1026651.699	-2241990.711	-22800.22106	-72149.60472	-1335708.791	-2081212.082
Z008E0115	-3111159.006	-4644375.805	-1513970.475	-2886178.998	-3880303.275	-2253865.773	-4663174.417	-2361767.554	-4421205.198	-2766448.066
Z008E0116	-3427704.208	-3950870.568	-4128307.354	-5043251.17	-2389054.175	-3401736.633	-5019908.072	-4785028.912	-4593191.921	-4318461.929
Z008E0117	-1234763.723	-3786571.447	-1681491.585	-1906708.952	-707083.5467	-798864.0796	-637795.2901	-2226114.304	-1033790.654	-78000.82043
Z008E0118	-662954.8606	-2701194.318	-233174.5759	790977.22434	13577.79592	163785.39445	-335786.634	474223.70671	-1204904.3	-1793743.509
Z008E0119	-3038303.853	-2530442.41	-3948704.38	-4098822.957	-4438837.358	-4585529.478	-3858419.363	-4600246.217	-6156381.007	-3883969.979
Z008E0120	5286035.175	849198.26977	2357986.2575	2573163.1459	3839700.3425	1755194.2146	3523556.0101	2567073.338	1736517.211	1073358.2213
Z008E0121	-2317581.524	-2356263.959	-982719.7713	-299410.9197	-38405.68901	-517251.6839	-1754793.624	-2177182.992	-861463.2066	-535285.0376
Z008E0122	-514205.5897	-3641406.951	-596260.5796	-1818534.656	-1849355.522	-3482077.366	-1791519.72	-3694491.024	-2656562.51	-2324590.6
Z008E0123	2641873.3581	1435845.1908	484166.23109	714222.50819	1271184.9686	-580737.4682	-1815895.76	-39687.37571	1322346.9967	-581937.7394
Z008E0124	-1157371.035	-639789.3534	-1036394.491	-826061.981	-465179.0441	-986191.8164	-1548683.199	-1089402.792	-2435946.551	-2903456.955
Z008E0125	-218421.3139	171804.53353	-746207.2756	1206151.0086	151838.01351	36972.699745	-228142.1942	738293.84689	1793493.7801	457974.65348
Z008E0126	457558.08741	2493543.7377	1422259.8328	2177397.5241	2063048.0463	2266030.288	940351.85248	1896603.6564	346475.9704	989473.11298
Z008E0127	1044277.5457	1806691.8065	-364256.8751	-780170.0292	-214794.8469	486906.00518	558378.18945	-1168528.51	1978130.485	-338540.3001
Z008E0128	2844687.8216	2236162.9278	5055920.8655	3817068.6376	1854827.1155	2586255.4111	4008959.575	2307571.2122	3678081.5546	3855777.2351
Z008E0129	-1201801.432	351731.62235	-1147702.846	-82.43320336	-1466511.849	84153.318221	-2702199.2	750348.93561	830684.59605	143092.70984
Z008E0130	-1120468.39	-218965.936	1754031.0575	229018.14165	2277714.466	2087450.1628	297832.39017	1957196.224	-820494.3857	970114.2374
Z008E0131	856498.6164	3068056.4149	1766857.8552	1302502.1888	1265967.0302	1058120.7424	3049855.199	1121323.8307	1151785.8189	2819350.8098
Z008E0132	1590444.3357	1566890.7143	506820.88043	985039.3109	1041525.4059	-302196.4553	-300964.0005	-220245.8137	2497871.4669	1670805.7452
Z008E0133	68358.322857	1783254.4041	2687174.3232	-1784696.906	-1250491.894	634173.97672	-181479.5651	781647.6236	-712564.7387	122561.66721
Z008E0134	625860.39254	-1571235.154	1076341.7603	325593.7751	1655278.8272	133507.10505	323697.5416	1353501.6788	1020326.6931	-174247.4254
Z008E0135	-1707639.545	868198.5718	146820.63119	-2466287.508	595403.6116	-1380410.012	59842.68948	-1176226.218	204142.78627	-880922.4763
Z008E0136	1643818.5954	931655.59711	4120916.0522	2062597.4219	2702161.7199	2796371.2346	4240696.1845	4000888.0548	1745272.5077	2000547.8203
Z008E0137	-5373021.309	-8115240.439	-5912895.454	-5222648.477	-5840974.83	-7157837.13	-6943014.567	-6254892.985	-4722720.161	-6433708.611
Z008E0139	2877216.3686	3517188.9902	3643797.8044	-565067.0713	1815183.4884	560025.14409	1436466.8835	1251168.0158	-1399826.243	-1450899.324
Z008E0140	383139.89066	2012335.6982	-346361.9672	-273583.3001	-1491567.944	-1358839.233	-237722.1801	-1537866.532	-2128325.425	1259672.8937
Z008E0141	-5206014.317	-3120738.532	-3187778.147	-4358167.649	-2579043.661	-4201914.831	-4075040.21	-2575703.479	-2535809.902	-2393321.715
Z008E0142	-1507668.924	-1882783.372	436874.99499	90556.7407	-335665.1544	1425306.9118	1278677.6732	776835.12547	-1764322.489	1630592.7208
Z008E0144	-2930126.825	-3413406.286	-1854991.802	-3120266.9	-3972942.79	-3819250.026	-2329013.587	-3224111.594	-3760050.847	-3038377.513
Z008E0145	-2456374.545	1683643.3714	1518540.7184	51808.184723	-304940.5687	-1317203.144	-1193643.691	-2352156.572	-3095310.42	-1548140.884
Z008E0146	702740.63434	-1789359.953	-297078.6223	-59813.15255	-1021450.386	-1045501.649	-700289.8199	-123246.1182	-2284456.474	-660548.8155
Z008E0147	-623059.4392	1476449.3386	722378.96311	1332633.6085	1241862.5907	522998.19252	264915.56949	1429290.6679	122641.19011	-623816.6624
Z008E0148	735878.97449	-1291455.547	-713142.9185	-705444.8193	992445.19781	-281015.4071	-127391.972	-783309.9843	-729159.2055	793920.80538
Z008E0149	156213.64597	487910.44328	2637195.762	3001845.9485	1194885.4727	1002317.3726	2486412.3358	3182972.8153	1340829.6849	1230729.0507
Z008E0150	-3757636.63	-2391404.133	-3019894.339	-2727878.983	-4624654.091	-2894265.906	-3101797.861	-4075139.739	-5655574.564	-3892108.18
Z008E0151	363541.37568	-1648461.354	-1837033.375	-1104988.5	525106.82426	-379591.6462	-27112.76721	-1023638.378	1235192.9257	17033.917518
Z008E0152	1389462.2208	1600204.921	2172456.7903	2347921.3767	1372335.7682	2937365.2422	1813680.2837	1612872.0761	2915491.8047	3842420.886
Z008E0153	7315774.0799	7173945.3701	5674307.2334	5413185.8531	5560368.1386	5990996.4814	4892591.2318	4481006.2622	6538817.5013	5825962.0151
Z008E0154	-2528367.689	622038.7743	893831.28211	-805067.9966	-1202521.463	-820749.9417	-129196.8539	873656.85602	630566.00883	-1265396.234
Z008E0155	-765800.677	540612.8861	-2288539.489	-710424.9343	-1318570.259	-750016.5135	-1764019.255	-1278950.129	475104.09641	-1558445.753
Z008E0156	433106.38685	-869114.1703	-1650879.135	-200931.4709	1268277.8519	29980.853162	1418376.8654	-163451.1074	2441899.505	1760608.6874
Z008E0157	1099447.2533	382422.2524	-1020563.297	673749.13351	161353.89873	-2300824.651	-601812.6669	-810303.5737	-1851929.572	1180265.988
Z008E0158	-4955638.134	-6721363.18	-4975928.458	-5388259.257	-6135876.508	-4769957.554	-5290555.466	-4490085.528	-6322986.456	-3777772.624
Z008E0159	2220991.3707	2007435.303	-589072.3614	-792022.9099	-1394113.32	-15262.58981	1679583.5736	-120662.1827	660093.85614	-1953069.684
Z008E0160	-4043047.384	-2371655.598	-2340137.783	-1839539.676	-3199071.734	-1471779.039	-2986409.144	-3610139.687	-3639858.933	-2376797.759
Z008E0161	-1602674.387	-4713262.246	-6560265.559	-4767904.02	-4134436.054	-4355412.473	-3156300.226	-4076027.158	-6658496.957	-3192691.799
Z008E0162	-4951776.743	-4509988.122	-1202711.523	-2378188.77	-3424046.196	-1727249.772	-4024863.603	313096.50176	-222791.7669	-2783669.126
Z008E0163	5963399.5353	5006921.0053	3779984.379	3379924.8727	3777730.2071	3580505.4532	5029543.404	4175810.2112	5675628.3384	3839605.8015
Z008E0164	-4353188.856	-7616637.501	-6298960.286	-4764019.68	-6395116.478	-6415688.924	-6344285.573	-6010475.393	-7631348.693	-4126192.801
Z008E0165	-2942627.459	-1182078.292	987007.43134	-1944824.969	-168822.9846	-1070007.046	-1992571.2	207468.87934	327831.29655	-1653066.783
Z008E0166	951802.6204	-1465798.147	-3248586.221	-651315.6342	-1433285.881	-140366.9658	-492646.8425	-804002.9324	-2292565.352	-1840991.212
Z008E0167	-2867197.984	-2317625.44	-4438414.026	-5934639.768	-4926028.625	-4149474.332	-6130448.385	-5821146.807	-4250986.296	-5318033.188
Z008E0168	-78678.33787	2971155.3379	1377390.0989	1984838.5986	1312614.1203	778550.05422	482128.81361	2677795.4314	3322898.3008	801.88533162
Z008E0169	-2100577.486	3010266.4568	439855.12254	120996.53524	390428.66652	-130869.4455	-645.9189985	586260.63173	-2264698.889	1037946.2005
Z008E0170	2302502.3128	-753329.7043	2386714.9056	-574671.3093	1857432.6239	980178.9679	1719686.5913	1206971.1534	2166966.8121	-92298.25802
Z008E0171	4608861.1189	654474.42824	2811644.0141	1355008.1218	2908024.4285	3693460.7061	3294988.3388	3658191.0657	2466338.8812	3129843.1788
Z008E0172	517887.00779	-1882578.507	-327820.3151	-61259.27107	-874934.7801	19109.632794	-627253.112	-956763.7642	803570.82012	-1058570.662
Z008E0173	1264909.9227	1155937.6205	-824674.4361	-197813.2744	-1823585.405	-60310.84041	31908.73992	-1050635.857	-2426386.264	-1353156.071
Z008E0174	4227652.7368	7517425.9622	4190995.3726	4048196.5696	4212451.0137	5012002.7375	5518365.4771	5512127.3031	3837986.0993	4521519.0748
Z008E0175	-5173718.147	-1263055.475	-3484563.464	-4264541.961	-3160425.015	-3033299.346	-3220140.484	-3438747.987	-3034457.316	-1223752.568
Z008E0176	4885805.5685	4375646.0397	4710607.9565	2939847.3626	3959798.3685	3758850.1623	4588610.4901	2558522.33	188255.50169	4066518.9255
Z008E0177	-3530865.558	-2554846.774	-5422428.589	-5041715.451	-3550575.678	-5826339.456	-4260511.496	-4536758.056	-6128347.996	-4170323.613
Z008E0178	2324470.8209	3103631.7944	1821934.7428	2933384.918	991450.32004	2643867.7699	3424006.1924	1768399.5274	2119818.3856	1945968.381
Z008E0179	-2392819.136	-667615.0808	-1603110.487	-1279345.57	-1346521.154	-1875419.61	-1119238.34	-2832224.845	335904.01925	-232466.7699
Z008E0180	2738403.0153	2136775.2801	-463034.3401	348851.26965	1315022.8264	785003.66288	-46691.47157	-277189.9703	-1623010.934	-811004.8798
Z008E0181	1124460.0641	269025.32357	695601.38842	1194291.1749	1657930.4848	2271038.4908	2565299.372	2150698.2587	1982168.3573	1368512.0362
Z008E0182	996073.20398	-1592208.964	165666.0062	-96080.27929	321934.88072	-1027720.988	418442.24508	629219.91843	-751719.6948	2352066.7347
Z008E0183	-5243372.868	-3340560.188	-3722768.132	-3197087.046	-4516249.238	-4366722.529	-3588120.966	-1858985.003	-5143577.558	-5365720.843
Z008E0184	841980.13701	-1831754.207	-1455390.587	468789.34937	60027.827633	-1007871.08	513916.92195	-250234.5963	1066658.9548	2015042.3212
Z008E0185	1565173.8719	5553821.7758	2667622.7783	3169045.223	3119338.1879	4161862.6957	2592494.0107	590654.60339	3353980.9847	2382994.0585
Z008E0186	-2072853.907	-3260288.928	99757.396375	-396860.1111	218725.33697	-834436.5586	-832432	-962715.2806	-2384752.435	-523087.9177
Z008E0187	459467.85673	271247.85999	1468861.6279	1760245.9891	2828283.1567	2354077.0258	2033922.4565	1273882.0107	-16706.55719	2554051.12
Z008E0188	-4375768.044	-4907914.513	-5646607.615	-5124518.396	-4588146.293	-6607665.719	-5359426.615	-4845777.83	-3788813.699	-5736501.588
Z008E0189	479214.15452	-3041414.442	-2312172.285	-825536.5369	-1250757.114	-1616543.454	-1745777.385	-507389.4262	-2924229.779	858948.36013
Z008E0190	-2738301.246	-3285777.902	-2851799.774	-511726.7029	-2648308.944	-1931142.524	-1684278.396	-2439356.709	-3484127.335	-1414837.79
Z008E0191	159464.13726	-893587.0819	553569.80029	-909824.1024	558678.71594	-1037578.682	45431.180145	-1055287.343	-1383986.952	-1216058.836
Z008E0192	3355950.1984	6064899.5397	4519910.6467	6329103.6656	4011468.5209	5340755.1033	3563593.961	4881206.5046	3961583.9764	4044878.938
Z008E0193	-1588527.559	-2471126.581	-2909337.937	-2400894.616	-3499272.724	-1447198.588	-2507829.311	-3003491.902	-2174851.155	-1292509.481
Z008E0194	2419442.0255	694942.85891	1645566.2682	3699412.2623	1986494.0736	3178905.6373	3250440.5225	3017898.9466	4473039.1054	3325457.3757
Z008E0195	-890574.3759	743804.79729	-1212556.228	-59548.50575	-2012911.437	-1513615.479	-1948251.613	-780125.0646	-108608.292	-2301303.12
Z008E0196	-2273933.941	-4108005.347	-3890145.954	-1455661.49	-3795769.706	-2064746.927	-1796182.281	-2840321.977	-4230558.501	-2456874.18
Z008E0197	1194904.3175	16831.530454	-290407.327	1263972.8703	3186749.2189	993336.04377	2106808.7666	2757999.0607	877315.77952	1171227.1174
Z008E0198	-793056.027	-333923.5802	-1481602.677	-1872512.874	-2393118.756	-1790429.036	-1079877.734	-331756.7897	250543.80131	-472452.2515
Z008E0199	1357501.1277	-1995121.224	-709863.9262	-40891.55222	763190.57495	-907150.7489	136345.82985	1274618.6553	-16466.87031	592011.30731
Z008E0200	-1470178.502	-1723201.414	-2562139.826	-2097534.586	-1990135.32	-1843380.154	-3305476.837	-2902348.366	5544.353616	-2511343.958
Z009E0001	1793859.0048	1365491.2835	3054075.0459	615868.51263	3209134.144	2046989.099	1852780.8273	1894506.7876	2343957.6129	2419886.856
Z009E0002	2504226.3837	877622.29396	3145106.4305	2785144.8028	1918605.8444	2181636.8461	1961642.9985	1564397.9734	2960277.0637	2622958.9045
Z009E0003	-767186.492	149137.34532	-455508.4237	-971188.0435	-936870.8136	-261219.4379	-806743.9494	-219297.2442	1115053.9267	-1040642.2
Z009E0004	-4458322.022	-4651606.79	-2645821.841	-3508117.996	-3572052.916	-4152256.75	-3639111.342	-2943540.345	-3645472.301	-4868092.771
Z009E0005	1224083.5666	1644455.074	853989.11775	1557175.431	1253849.5936	802040.18035	393471.12666	1838435.3654	2376792.4528	117193.69974
Z009E0007	-1802672.678	-98545.4464	-1154355.229	-775304.8199	-711138.5614	-1363882.711	-564182.6049	-971957.1554	-2072230.343	-1141908.145
Z009E0008	-106019.4842	-15325.86808	-276121.2652	-1012651.629	-376445.5082	-860641.9449	356707.62853	-92731.54046	-202013.7795	-1856729.032
Z009E0009	4965676.7278	4563486.4336	5616096.2174	4173325.0035	3972269.9488	4450726.8174	4226365.8228	4532002.5861	4063027.5521	5219408.6081
Z009E0010	1171985.0364	-433248.3511	693372.4894	-29785.08675	539196.19025	1121948.8564	1866662.995	954458.27672	-670088.4693	666232.77918
Z009E0012	-2038330.29	-2031245.001	-396048.0335	-897618.9886	-1939746.484	-1268638.308	-1052595.304	-1709788.741	347656.27352	-1967569.269
Z009E0013	-1404462.97	-2756382.663	-2421304.04	-1176582.62	-3083762.034	-1307609.648	-1724223.993	-1410462.016	105990.85589	-437828.2138
Z009E0014	801198.57007	515596.91823	906642.29192	-319558.7246	488189.97853	1260276.266	1490464.383	1620298.1371	-683281.2893	2084498.4484
Z009E0015	4983236.1493	5136117.0579	4115542.5588	4865526.0209	5381123.5694	5437736.882	5761746.4042	5461532.954	3833870.5489	5007747.5559
Z009E0016	-3410460.98	-4220483.449	-2995336.355	-3756115.296	-3414142.951	-3307476.359	-3391645.625	-3968420.397	-3897131.613	-3753276.324
Z009E0017	-987521.7808	-1225560.168	-2175623.214	-1014422.828	-2441552.844	-2016889.714	-1645300.623	-2134902.486	-2685766.586	-2922430.412
Z009E0018	-3069255.213	-1698841.477	-2709997.48	-1560107.686	-3040627.003	-2710536.676	-2429266.779	-2623347.45	-3238497.918	-3027152.867
Z009E0019	-824973.8987	-842915.2212	-1389879.799	-807456.2225	-1317872.046	-521269.6608	-1513569.458	-311662.9655	-1025215.932	-817492.6239
Z009E0020	-3495297.459	-2573039.193	-3594768.601	-2833724.243	-3218945.691	-3376186.141	-2345071.034	-3217116.39	-3892520.422	-4078132.905
Z009E0021	1150542.1411	-306395.5025	-1451543.175	1861035.3433	-755442.458	806708.94979	-282616.1877	657988.53017	1954234.9629	-2010.65484
Z009E0022	1598009.6735	2080645.7883	2030651.3943	3626389.446	2501625.1191	2188319.1908	2703341.3348	2017502.5542	3475241.9324	2849202.1095
Z009E0023	1393948.1423	1289937.7859	565764.59336	278380.08579	887906.56877	670551.85833	1203745.8496	622764.83471	391133.11868	531230.28826
Z009E0024	1095237.3846	2469615.5813	2517104.2081	615830.05971	3698421.6439	1230587.6465	830929.42944	1344292.9353	427400.09585	1834887.9106
Z009E0025	708345.93393	-1656643.577	37158.611051	699202.98831	49750.658393	180723.12311	-41935.53799	132404.03639	-1005700.05	830451.86985
Z009E0026	1087741.443	-79751.25324	-557510.7513	-767610.5088	-1465656.337	338651.91632	-76509.14546	-99802.87429	-945305.1279	-205596.8804
Z009E0027	-594002.5016	-135364.1843	-1101790.864	-722312.1868	-1618464.054	-838728.6091	-654803.7576	-305736.1213	-3132517.261	197585.27435
Z009E0028	887236.47913	1937001.5315	1032907.1975	961540.16964	-182046.5626	636154.84977	276178.09546	759821.8105	-880771.4833	1849239.7654
Z009E0029	3422112.5524	3186770.5144	2320169.1582	2833943.6967	3034738.8305	3709237.4003	3338134.1377	3529041.2758	1885284.8696	4244708.521
Z009E0030	-3991432.555	-3495729.389	-4815214.509	-5159630.504	-2884977.727	-4139656.787	-4648713.907	-3689250.456	-3991421.941	-3361371.251
Z009E0031	-2272406.362	-3961484.801	-3163674.727	-2776366.027	-4751320.319	-2847935.753	-2093622.119	-3458006.7	-1755656.562	-3041250.05
Z009E0032	-4937121.226	-4224825.612	-3763492.581	-4998785.416	-3096278.587	-4372145.642	-4454602.836	-4431869.327	-3745169.329	-4738858.466
Z009E0033	-1490054.226	-2216254.566	354662.02158	-1074882.26	770233.91241	-1225184.838	-342405.6581	-1685661.618	-2412768.386	-2141108.429
Z009E0034	-2160162.057	-2456230.004	-2621231.709	-3336739.844	-2040100.102	-2501210.732	-2660512.641	-2279979.926	-3629732.688	-2393514.417
Z009E0035	-746325.424	-2692924.651	-625084.5356	-1958911.431	-1996909.29	-828673.2744	-1463060.244	-709926.3878	-1739783.777	134.86082438
Z009E0036	1201803.6146	2409347.9772	1410380.5603	1664494.292	1564330.2413	1795307.7383	2655226.2809	623776.23584	1062236.3307	1734638.3228
Z009E0037	-270416.3062	179592.38752	-1474686.743	159999.09349	1132501.2971	-518643.3343	-960438.6003	-824329.3511	-2463679.831	-1558660.2
Z009E0038	556607.47508	2226225.1962	330651.26645	2074735.9871	1206500.982	1154626.3039	1487967.0619	1512645.6286	1291365.3966	1668260.8847
Z009E0039	347790.94104	483508.73186	1411519.6844	-250611.1697	936339.24167	655490.09406	788561.94677	168122.35792	-839126.4548	1046487.1395
Z009E0040	2722946.5748	2818807.9848	1036875.9014	3101121.3635	2686239.5784	1940031.8041	2804881.2509	2045234.9254	2580816.383	1476880.5731
Z009E0041	929070.24667	1377628.1006	656945.29277	729438.019	1430957.5266	506711.0874	152578.54494	435030.08825	750736.60333	1088192.0085
Z009E0042	-3018441.1	-2012066.268	-2400775.717	-3299950.667	-4271571.307	-2937482.489	-3045886.907	-2878389.594	-1439681.609	-2226504.484
Z009E0043	-2561030.289	-3852616.803	-1870116.157	-3243478.579	-1210309.524	-2624805.105	-3413951.789	-2111791.541	-2131309.056	-3407250.038
Z009E0044	-2414617.703	-1357749.351	-1386935.155	-1580199.977	-2226739.43	-2191814.987	-1271235.587	-2255452.825	-2550247.518	-1542025.607
Z009E0045	-2429021.252	-2060120.81	-1862079.454	-1945360.936	-739259.9795	-1882344.897	-2579512.582	-1120272.83	-1557426.371	-1679806.755
Z009E0047	-3993226.755	-4292417.796	-5408603.815	-3348027.92	-5538015.749	-4148528.779	-5327448.261	-4257204.006	-5835053.998	-4461065.254
Z009E0048	1743966.92	1003546.2569	2018351.7533	2041372.8728	2261794.7738	2189717.6959	1419829.2279	1382016.7431	2882808.9566	2000003.6655
Z009E0049	-1128805.892	-413023.5197	192443.3816	-1535645.662	485174.32835	-701199.9036	-338799.2823	-441215.1961	-663241.866	-1041127.625
Z009E0050	2109207.3824	406708.21601	1045349.4291	2290450.4071	513192.66726	1692275.4423	2155343.277	1280704.3442	3180563.1509	1631992.0598
Z009E0051	2663550.2852	1405059.0276	3506960.6902	2712108.269	3492212.1995	3276686.9879	2531068.3251	2941268.3758	4165990.5146	4309475.6
Z009E0052	-3670097.805	-3277411.029	-3190082.23	-3227886.349	-4572415.51	-3861414.924	-4651648.733	-3919606.355	-3310281.675	-3513323.317
Z009E0053	350790.33511	-484127.8921	1585809.9666	37557.77839	2683151.2551	915777.99201	1280861.7762	598222.0727	852715.43885	-131216.2806
Z009E0054	6611141.1255	9626302.7416	8248915.1608	6735502.2287	8194122.6872	7335407.6333	6531331.8862	7867909.748	7879771.2177	7067795.7332
Z009E0055	-2737692.042	-2487880.986	-2713465.081	-4389550.939	-3984316.277	-3383691.309	-3825293.334	-3102371.151	-3731822.351	-2925376.602
Z009E0056	-2651901.839	-2567602.057	-3749491.927	-1714501.854	-2389348.397	-2406095.923	-1608934.696	-2052338.272	-2487398.829	-3182241.939
Z009E0057	1524139.3979	2267363.591	933232.21985	1247038.7862	776758.66016	1652884.0612	782575.71278	1660101.8972	802971.26222	1605769.9624
Z009E0058	1548280.367	687221.59808	1156978.3586	1877725.8376	2646776.2665	1668906.9874	839582.81854	1452198.8815	2165417.8669	1175753.0142
Z009E0059	558696.20647	-776902.7386	-902369.9843	1055302.3825	-1348428.728	175910.17144	253861.55092	275089.12074	1668648.5279	294277.18354
Z009E0060	786981.59568	-377927.1966	-376477.411	1850931.7748	1902342.3571	977161.26663	90093.676318	497979.72766	915781.48937	133753.27791
Z009E0061	809101.30493	563570.00001	-26908.52358	1810665.8326	590323.43982	-198918.4337	-264387.0318	187762.82466	-14459.61256	-616952.6909
Z009E0062	3269719.7335	2785844.6152	3242621.2811	2756156.8646	3308549.5423	2705530.2272	2866086.4201	3673727.4057	1778364.0213	3826653.8121
Z009E0063	-1802075.861	-2209299.627	-2792379.867	-3993921.224	-1550578.912	-2341558.393	-2133511.893	-2483391.268	-3822752.799	-2993753.61
Z009E0064	151520.81006	-482307.853	-815298.2805	871445.10007	-1070044.566	-471315.9948	-66906.52519	-965889.3812	75843.813872	-21273.4331
Z009E0065	2539247.9173	1635203.5207	2553194.0668	3505384.0291	3005020.4354	1997364.5244	1376932.6019	2168703.0632	1308449.2749	2323863.0312
Z009E0066	4395013.3896	2721331.4055	5231713.2783	4206323.9112	1752987.2637	4034193.5254	3974830.2115	3480229.0356	5906308.7169	4267060.0342
Z009E0067	-291458.2904	-1280655.784	-1846667.787	-1116559.453	-847073.3132	-162802.5547	-72566.26939	-635544.4756	-1413167.472	-728045.5921
Z009E0068	1012372.5764	1138005.5527	1012896.2893	1842936.4565	2763811.8449	571471.23472	1236435.9483	465069.41606	340371.33725	1443800.9398
Z009E0069	-2210488.556	-1992142.605	-2294164.698	-3196824.196	-2882828.201	-2260956.689	-2627901.528	-2365074.506	-2958212.832	-1972801.316
Z009E0070	-49055.68349	344856.28106	-633214.8482	1471705.58	1157352.628	467983.11133	-279058.9063	382952.96144	-1592326.222	308400.30919
Z009E0071	-1062027.385	-573971.6685	-1860100.423	-1529441.661	-2636654.376	-827369.909	-271098.4333	-990906.1384	-1892076.003	-746532.5946
Z009E0072	-1592904.759	186647.87109	143212.3232	98781.369064	108798.71356	-1022888.593	-318635.9416	-822264.6694	219746.54448	-647669.6783
Z009E0073	4699828.7347	3061916.9353	4276629.0811	3772955.9125	2527137.1513	3487523.3532	4064464.0398	4490853.8246	3875810.9772	3210875.6738
Z009E0074	-748814.7913	-673139.7925	-1116549.496	-334312.4062	-1345271.827	-1338611.836	-266639.28	-854588.8023	430294.47689	-2419186.312
Z009E0075	5218672.8646	5932352.1897	5234157.0566	6624696.0596	7234239.0175	5739242.8871	4997122.4253	5447093.4218	5635633.9854	6176734.675
Z009E0076	-4961960.826	-4988440.138	-5570824.375	-3905670.337	-3799808.249	-5514159.354	-5639609.398	-5445193.409	-5530039.096	-5953279.491
Z009E0078	221414.16847	1628370.033	557571.33112	1583805.6879	-594668.7288	887320.93467	1436084.4176	805187.69528	1575615.3491	826308.6752
Z009E0079	-2060599.047	-423991.2386	-1322069.991	-838555.5107	-3446232.688	-1601868.951	-1739528.719	-805315.7137	-3297037.971	-579273.4486
Z009E0080	1129653.3025	1924678.6066	1225060.7875	1513157.6502	70261.036847	1120291.2053	364855.39085	1115410.7013	-105636.7849	1727988.8439
Z009E0082	-1901392.777	-3126780.715	-2377411.565	-2878847.361	-3590285.754	-2804979.498	-3344303.801	-2941303.907	-3783310.283	-3559842.839
Z009E0083	1446668.9218	433712.38869	1064986.5377	2329452.1666	-210992.7389	1433210.4972	926323.00702	1208702.7824	2594885.7364	904545.90829
Z009E0084	1664140.9626	2139363.2539	677413.9823	94879.694629	1538796.7052	1092429.6318	610887.32457	1343503.5222	368307.75095	591460.3579
Z009E0085	-4449383.913	-4413477.898	-3939644.949	-4995157.965	-5540068.1	-4509243.735	-5085081.189	-5138348.847	-2893945.912	-5019319.812
Z009E0086	2557324.1356	2524759.0556	3960955.412	2921534.8922	4631396.4289	3053961.8474	2235979.932	3285572.5936	2521438.363	2860628.5988
Z009E0087	142615.55356	659650.80866	-1842377.235	-389133.8936	-1160496.552	271795.70767	380435.74962	1179696.4642	-691208.0727	-373559.0626
Z009E0088	-3107975.57	-2736044.802	-1597558.979	-1316563.798	-2451674.283	-2502030.75	-1789565.951	-2767067.201	-767651.3491	-1671935.725
Z009E0089	-3465021.944	-5275795.046	-2499348.728	-4180854.789	-4413886.67	-3810695.624	-3290369.129	-4086306.384	-3035573.968	-4072801.058
Z009E0090	-91365.01438	664255.48042	-635521.4745	1036650.4239	-846142.3922	186905.15375	-294863.5484	-1097444.895	-901014.8443	-504921.4571
Z009E0091	2167241.22	2717429.5414	1511568.2445	2332018.703	1203216.3506	1557327.2469	1514966.002	1624745.7877	621701.16307	2509381.9033
Z009E0092	287065.18016	-457034.3865	-311222.5422	275349.96045	-42290.00906	228337.46178	76568.751588	203166.67715	-52556.91564	-475514.7302
Z009E0093	564396.63496	1418253.2458	1700960.7414	237083.57378	1616874.118	1179997.352	1395315.5767	1179131.3396	818698.51051	421327.98463
Z009E0094	695293.73664	-843091.1422	691268.91759	-718725.1575	507553.86343	369821.87388	1268592.8106	251320.374	1622512.4234	-39675.42252
Z009E0095	-1162392.363	581472.29842	-486511.7643	200513.53245	-137883.4933	-463154.6986	-1065758.217	-114490.5638	1465123.0998	-732894.8611
Z009E0096	-3083836.456	-2599790.385	-3518916.08	-4195216.993	-4332448.812	-2731087.304	-3533301.984	-3371437.721	-4490074.924	-3669823.522
Z009E0097	292587.65375	-249376.548	249329.87884	622781.56873	39937.550502	-12795.08046	586402.53807	423818.16143	-498840.4412	-1073228.148
Z009E0098	-530443.7369	-1174680.391	-641497.9548	-1439555.033	-296544.49	-962874.8621	-1451046.05	-663584.5872	-1648645.818	-1017378.19
Z009E0099	1428178.9794	641567.66006	1670918.071	367379.53463	1356872.8638	2164001.8737	1253697.1151	1868142.2497	2529705.0217	2522681.7543
Z009E0100	-1873795.555	-981282.403	-1130820.488	-419463.7029	-2078032.073	-1835861.775	-2369330.951	-2035318.797	-432012.424	-1491883.422
Z009E0101	525965.60497	817627.8375	762690.96116	1829893.191	2976409.7234	1016515.3225	1870206.3505	1057014.8296	803634.17413	1841639.7969
Z009E0102	1038264.7443	-23059.41728	1217692.6505	1437984.3151	2888410.7115	863815.07934	1419343.3907	460880.00817	321216.33451	360617.63194
Z009E0103	3917526.8747	4315377.8627	4723825.0964	3366929.5035	3206584.877	4038066.9237	3217563.4298	5493557.2586	5524542.3429	5592172.8211
Z009E0104	-1131694.18	-644392.3732	-1426775.172	-1795937.166	-166178.595	-1736723.474	-1708207.194	-1180221.372	-958565.6728	-1159681.069
Z009E0105	-2087218.518	-2052648.803	-2534860.833	-3501292.544	-4134923.723	-2734636.938	-2870778.477	-2787270.546	-2024706.169	-3245159.936
Z009E0106	-2406086.339	-1225140.039	-2024553.6	-3042839.792	-2377017.643	-2107898.253	-2781222.901	-2267716.449	-2544409.905	-2603280.249
Z009E0107	66881.868856	-699030.1904	-151772.961	-819549.3604	297192.03426	-352857.4692	306231.11912	-165180.8677	874460.58211	2160.7120271
Z009E0108	2140369.4424	3457699.6307	1685644.8478	825510.32567	1525538.7548	1382168.1352	784565.2522	1980894.1633	360778.7708	2604752.9237
Z009E0109	-2376300.987	-909654.7997	-1907721.945	-2702572.374	-2431373.654	-2035562.594	-2416725.441	-1870716.065	-3341522.989	-1879873.096
Z009E0110	1463853.1877	2141430.4976	2175831.0461	2133659.5065	2999284.897	1802238.8847	1524732.6704	2447051.6373	2050341.0038	1232885.3096
Z009E0111	6037899.4268	4580871.5435	5634977.23	5375951.408	3328758.9567	5078251.0856	6047271.7009	4605479.3207	3902524.5654	4567030.2688
Z009E0112	1623936.4705	1814766.3903	1848172.4104	1925257.8692	1693497.0632	1984282.0585	2843540.1884	1863506.4838	2024753.6886	908983.45342
Z009E0113	1290043.304	446521.17186	1205159.021	2470386.9611	3412614.6972	1718775.3895	577028.96612	1657586.6199	2327084.7004	2781100.1089
Z009E0114	-615075.0613	-1101203.445	273460.70364	-257498.0545	-455470.0994	106380.53617	723279.1486	372599.40998	1280503.1389	753867.37213
Z009E0115	-107184.6705	1107617.9744	-1306218.44	1397159.7691	-386507.1593	150866.57774	1021998.2274	5062.6284387	-968251.9365	-28549.23864
Z009E0116	2737085.2922	2610342.3742	1494055.9207	3487316.4375	2518494.7324	2493891.629	2454141.8335	2888324.3548	4029383.1464	3085992.1305
Z009E0117	-960332.6862	-3239932.743	-2881752.26	-2572135.055	-2733663.816	-1820717.211	-690018.4939	-2320781.417	-94988.88178	-2855185.33
Z009E0118	34516.785445	836554.84479	971931.91877	1329550.9862	397900.8498	583160.64343	997585.47772	-110752.8198	290589.47659	-167739.8106
Z009E0119	1226642.6772	2066782.8821	751149.69053	1291786.2489	1060304.5949	1485378.5172	552056.98986	1561535.9497	254196.7431	1205108.3293
Z009E0120	-2685661.702	-2497289.703	-1220699.331	-1863684.339	247180.91979	-1865871.387	-1611104.147	-2029690.566	-3354676.057	-2114043.478
Z009E0121	2221290.7955	961829.6787	1862287.2302	1949043.3979	-266306.2981	1746807.8556	2571094.6424	1458923.957	782598.58022	2566713.8481
Z009E0122	285259.12382	2337806.8325	1113757.4833	1088023.4774	1050435.3012	931627.41991	939376.26579	1083943.31	1384472.6752	2088060.2192
Z009E0123	-215022.4863	-1506155.442	-562444.3376	1210364.4656	128206.04502	-310053.9566	-477633.139	-981052.5107	-506092.7511	581862.68184
Z009E0124	-2576267.312	-2873965.169	-3368047.033	-3648329.254	-2836007.642	-3131764.007	-2688256.714	-2679345.497	-2669488.219	-2328682.273
Z009E0125	2658920.9739	2447836.8786	1149392.8412	1489048.5328	1801171.0592	1837645.5825	2769636.8806	2497104.596	1205276.1472	1037112.5764
Z009E0126	2237953.8211	2980762.0021	2007951.3896	3375138.1872	961540.31866	2698927.1732	2137844.2179	2443013.3592	4608052.7236	2113744.7182
Z009E0127	1639858.2532	2626335.461	1492404.5603	3343563.3591	4318412.8258	2554256.0412	1727558.0126	2329683.1042	3725976.3047	2727741.3041
Z009E0128	-1329622.515	-1802882.149	-647084.2256	-1174577.918	-2277207.873	-1085787.723	-701273.9931	-726073.1787	-566317.043	-138948.8335
Z009E0129	-4135221.647	-4213347.069	-3442542.399	-3989807.822	-3766970.587	-3424104.69	-4059802.585	-2964947.665	-2103075.664	-2773036.907
Z009E0130	3481064.8956	3040145.3607	3175151.9925	4040917.5021	2495520.6604	3464136.8288	3182396.812	3952848.0672	3302115.6198	2988613.5724
Z009E0131	1217429.7833	845683.35935	2557017.8914	1530909.8151	2166896.8399	1370356.6741	1822710.7296	833618.90594	-294525.9198	1248552.613
Z009E0132	-2103653.36	-1693205.776	272799.66814	-1378283.497	-2838338.597	-1480883.679	-1062493.681	-1353280.071	-2382743.191	-434323.8674
Z009E0133	-242984.7365	347833.65209	-921334.1737	337793.84764	-279791.6758	-107075.429	272886.45699	69393.253754	727756.70564	920828.91326
Z009E0134	1457196.9887	2188471.2693	1959496.1178	2272894.8992	1765943.9785	1872376.7863	1980813.619	1901337.0783	1458069.903	1559807.3866
Z009E0135	-2869460.019	-1234656.779	-2546980.353	-2976664.424	-1668966.357	-1963344.297	-2859911.471	-1891354.182	-1026470.619	-1184190.204
Z009E0136	1122825.952	2582383.2977	2594459.2997	207420.20207	1824648.285	1477665.8126	1735339.1632	1078761.4599	1363504.8031	1422166.2075
Z009E0137	-1351331.029	-1192971.563	-217147.4681	-1925678.276	-1104243.712	-1687413.232	-2119166.52	-1783044.909	-1737820.948	-2017368.416
Z009E0138	-2380182.17	-291145.748	-1160588.955	-1664466.961	-865420.0282	-1551129.405	-1093028.289	-1535074.898	-803204.4466	-2183662.31
Z009E0139	-2707542.092	-3126997.997	-3424586.935	-1322438.505	-1674265.697	-1977676.113	-2444563.483	-2489759.027	-3065695.429	-1286386.257
Z009E0140	1029736.6477	-707484.769	1977456.9086	-844976.3729	1876923.2737	484245.37772	1396947.4633	219177.6169	261217.06771	322517.19065
Z009E0141	668199.45039	1504818.2611	509438.6436	1030035.5359	-257298.287	609190.3156	36431.917562	1013007.2648	2408779.314	30623.550607
Z009E0142	1659932.4613	51957.615258	1177337.2756	1673134.8475	810491.24512	1369076.9641	468287.30357	701182.53791	2120304.6379	810132.54585
Z009E0143	-1835286.803	-2683780.291	-1626109.953	-698639.8317	-881662.2628	-1521610.689	-694465.0252	-1340005.041	-678039.7883	-2021768.296
Z009E0144	1366244.7962	2163879.6087	2454403.9976	903359.36765	1836400.9475	794715.69426	276693.89654	1315022.462	931964.81764	116769.10022
Z009E0145	-597385.6868	-1186208.108	-394596.5679	417740.04004	-591484.6897	-84953.5041	-716433.3519	-612543.7437	-1809472.622	-802551.0377
Z009E0146	-3319413.867	-3124656.719	-1679712.119	-3700193.996	-2941192.034	-2940948.842	-2142566.354	-2965137.264	-3093812.192	-1567361.172
Z009E0147	2474763.6085	1907995.7877	1922531.2946	1246091.9209	583036.93855	2561204.0745	2860187.882	2651515.1851	966043.70395	1534040.645
Z009E0149	-43736.01175	-717391.5394	-1655212.41	-435498.0547	-1947312.733	-652399.0272	-1759.092863	-240625.2739	-2262405.112	-1850302.218
Z009E0150	-410435.7568	438506.16874	-391591.5712	1863332.8391	997103.66819	175221.51041	831766.92527	371608.82992	-388015.1611	636142.13729
Z009E0151	-1812534.713	-1200477.102	-1608448.6	-741692.4647	-1050366.797	-1611475.669	-1501398.623	-163579.916	-1402847.214	-502574.3089
Z009E0152	1255123.1328	2302205.7391	3678837.6984	2308066.0117	2612406.2159	1539602.5237	2104614.6549	1887069.966	1841419.013	922404.43192
Z009E0153	1204190.2537	973951.63632	1126544.4049	1895927.5132	939994.87149	1022307.9701	278466.03096	714749.01933	123709.39644	990142.06561
Z009E0154	-373222.0078	1214064.8184	322710.2053	-898496.8691	-186459.7246	208852.97238	594622.20143	611858.4175	51267.45848	935675.06713
Z009E0155	-4248296.052	-3574749.856	-3646315.611	-4663562.612	-5256267.798	-3948173.605	-3863136.62	-3671642.03	-3249378.505	-3163476.925
Z009E0156	659097.6864	513585.19522	828114.89009	433424.55895	1581085.3399	790005.06448	-276684.9339	823134.52373	-542992.5118	1452104.5376
Z009E0157	-77468.62514	-945926.0457	25432.057301	-277612.5525	569540.70352	125061.31031	632512.15891	-1531869.245	231581.31982	-76160.31315
Z009E0158	1028518.7575	-743650.2038	706161.17259	-123083.8458	-1541564.63	392.83829584	915542.82405	-39871.84631	1337867.2196	958281.72952
Z009E0159	1094805.4597	3160.171458	-113460.5921	1553475.091	-255757.2968	510581.5449	1128544.4969	434077.49843	1427946.768	-802619.3617
Z009E0161	1701904.7243	-116748.8591	1726826.87	201458.70875	772715.46957	504897.71643	1672804.4547	-276651.2791	-576388.7828	47784.196241
Z009E0162	-1196648.852	-659629.3682	812533.26048	-1721505.847	-1763965.865	-600962.7871	-1384601.026	-417565.36	-451862.0232	-1018937.047
Z009E0163	-358078.2601	-2371375.461	-1281676.451	-706405.7858	-1644796.824	-672709.6653	-874165.7843	-788646.3668	-153887.8421	-55579.8131
Z009E0164	579007.78471	240145.70363	-404043.8389	-661750.2301	-453033.6342	695050.35813	1781080.0537	669011.83488	2560291.0232	12498.276887
Z009E0165	-1113432.999	335065.69546	-404109.9002	374555.05223	616924.23878	-1055771.414	-1828171.888	-899866.387	-897905.5713	-683017.7059
Z009E0166	-4322327.324	-4803592.818	-4240207.695	-4431399.068	-4924229.587	-4572171.239	-5091352.047	-4223105.647	-5417475.636	-3993409.61
Z009E0167	-738405.6659	-1460780.925	584439.65061	-1878740.019	-169613.7366	-592603.0257	-1122869.179	-209951.297	308547.50029	-266272.3488
Z009E0168	624398.60868	1657867.2534	620080.23089	2172506.4079	3172266.6071	1099931.7684	1614938.8334	911710.60084	588514.85623	526725.60794
Z009E0169	-4345564.047	-4041260.266	-4071121.371	-2947221.066	-3302635.104	-4195823.447	-3341494.235	-4292756.899	-3789098.548	-3457846.366
Z009E0170	2364879.3834	2294067.082	1704463.2555	2223001.6154	761748.74214	1800884.1494	1328575.3331	1025090.0699	1666811.2701	2161867.2053
Z009E0171	-1703585.067	-988585.757	-560619.9813	-375869.6644	174987.71038	-1619601.241	-1038996.626	-1144138.209	-597242.8907	-2020343.726
Z009E0173	358442.76857	-863037.4806	3139.6244326	-58930.85203	-269107.2892	-341638.9876	-930176.9942	-1114923.651	-211161.4592	-62974.4099
Z009E0174	-200940.4826	712120.94603	299230.61159	-340025.9176	1059758.9314	416032.44482	1015496.8743	302236.44702	-1074290.375	1331096.3542
Z009E0175	2984802.9534	2890401.135	2044341.0186	3707680.6837	2637026.7932	2819983.4853	3174565.8433	2791398.4305	3374623.7093	2141471.0107
Z009E0176	-2646353.507	-4079636.722	-2972949.625	-3124987.106	-2099446.88	-2614644.946	-2413546.57	-2926637.303	-2859499.63	-2553419.372
Z009E0177	1552638.3423	924331.20509	428057.96181	2060145.1262	-919073.4103	878777.71857	324165.49316	856323.22369	-272093.7963	1830258.2596
Z009E0178	-1814138.784	-2106904.073	-2045216.562	-1544937.744	-3253543.128	-2250590.767	-1978174.516	-1838359.513	-2296859.961	-1143051.134
Z009E0179	747409.05245	771416.44274	147652.65097	278325.84456	104415.76786	176314.64278	-697705.0997	-362882.9534	-1099363.653	-747988.4273
Z009E0180	-4070548.119	-4735005.17	-4483062.589	-5225941.695	-3461469.402	-4525765.621	-5124530.896	-3597277.645	-3004770.963	-5179431.136
Z009E0181	-1614486.421	-1185193.559	197334.79693	-13295.60633	-1650212.05	-1286260.947	-1360772.616	-1455679.21	168648.42278	-1569631.527
Z009E0182	616280.14721	-266473.5424	436420.51274	921085.67887	1526530.8484	-128669.2714	23854.408748	-386540.895	-1470088.193	768732.34376
Z009E0183	3723630.3208	5705399.1573	6071081.1316	3261702.4836	3321284.0232	4248917.2017	4927741.6581	4764624.9156	5626892.9366	3114823.7312
Z009E0184	-3404615.882	-3002733.765	-2972217.851	-3363327.3	-3146661.662	-2676603.972	-2290577.773	-2054882.091	-3412953.232	-2186755.815
Z009E0186	2504157.6327	2847259.181	3981789.7096	1397690.5077	2287316.6218	2675852.0567	2044047.8375	2315402.0764	3798380.8725	2145680.1541
Z009E0187	-4808165.038	-3929555.126	-4395957.261	-4180466.322	-3375125.558	-4230891.725	-4808886.993	-4175346.252	-2517003.319	-4751125.828
Z009E0190	-3260695.995	-2719313.116	-2155084.657	-3195149.445	-1922877.738	-2904512.372	-2677931.072	-2250820.604	-4552709.785	-2080192.722
Z009E0191	2170394.004	1422146.9554	2300411.2231	1741249.3043	1643200.8391	1846872.986	1796592.6826	1736433.5016	1750855.1645	1327085.0645
Z009E0192	1521915.0864	2033437.2742	2251240.4156	2212824.0208	3192988.0635	2244281.0708	2766915.9546	2109391.779	3544596.5223	1690390.8799
Z009E0193	2241680.6842	2060484.0273	2744274.7842	2204893.4916	2571160.8363	2524516.7915	3004816.8297	2497625.6664	4080029.091	2888680.5213
Z009E0194	144163.51492	878743.39304	644418.01973	818691.40821	1752594.787	103356.62944	-436770.3742	1331351.5402	586649.79158	1211021.2692
Z009E0196	1992292.9523	2056730.6687	2869787.2405	3139072.5272	130018.31518	2129318.358	2606570.666	1969250.1419	1256137.2342	2817167.8728
Z009E0197	-2433803.73	-1661665.57	-991560.5153	-2861078.598	-1577488.051	-2314289.694	-1740802.355	-2450534.776	-1916372.995	-1677606.247
Z009E0198	-2924534.309	-1503312.908	-2523082.739	-2019018.379	-1157270.346	-2103056.506	-3212997.331	-2101884.9	-1900483.182	-2366072.127
Z009E0199	2473176.5461	3467745.1936	2391150.7009	953756.57017	2022009.0682	2386521.7131	1894164.3215	2560466.7099	774030.83819	1046635.3179
Z009E0200	2255971.4284	2147391.2745	3144027.3278	1126348.9503	2823315.8296	2740715.8264	3452828.2436	3267657.6871	4129891.2234	1958924.8297
Z010E0001	94349.499649	174488.99559	942477.27355	600713.334	2499517.0678	478341.08501	398579.44223	2030993.8762	-61163.39985	714164.74231
Z010E0002	1105519.9367	-974829.4556	-890237.484	500757.20395	-16865.78737	650211.10378	866063.74977	1565552.4674	381230.32355	182141.14974
Z010E0003	-2713078.822	-233357.8021	-2472481.725	-1781984.295	-560306.7838	-1484856.762	-991624.7605	-2310504.211	-1570358.719	-991631.2041
Z010E0004	1619992.1927	3807700.0522	628051.19556	1731835.841	199913.33558	2885714.6509	2790754.8527	2498867.2484	2663988.5903	1968450.8688
Z010E0006	2970401.0936	257298.13417	-139870.9099	1033545.9401	993126.94315	998070.9528	475642.46781	471933.56179	1382941.9145	1165371.4416
Z010E0007	718924.04308	2245212.0455	-20212.72512	571191.75975	1691010.326	1001050.3875	-85965.02781	1511903.1054	2007650.3421	849681.97142
Z010E0008	-3091454.046	-2374150.648	-130173.5979	-2438658.595	351003.94427	-1735365.32	-2013849.08	-2561387.049	-2260997.938	-2166856.976
Z010E0009	2069047.0362	-44181.20483	-1025506.178	777321.49893	-1042192.552	514955.54069	-246782.9232	556572.33732	1557071.8216	949310.33383
Z010E0010	-163907.3595	-2640767.068	-603356.8527	-1303246.956	-2248501.136	-1301961.632	-1272659.874	-1504834.1	-1653266.288	-1560171.429
Z010E0011	1078626.1054	682646.30976	3041815.7738	1672510.9289	3678412.5412	1563778.2034	1328260.6385	2430907.1219	1507949.1658	1607319.7451
Z010E0012	-3864920.567	-2524144.398	-1568225.095	-3631887.62	-3939486.624	-3685953.369	-3098668.481	-3243827.352	-3039362.496	-3024160.765
Z010E0013	1772740.1875	1562940.5477	998635.12157	2710180.2595	744430.65489	2600601.0449	2910139.5213	1602231.0964	2717410.8263	2496938.8157
Z010E0015	5347002.2667	5533910.9977	7427921.1743	4511519.5639	4678636.7197	4444027.2233	4079088.7686	4651565.6609	4273479.8468	4806331.3424
Z010E0016	-1290995.73	-1027806.173	1718719.6711	-141773.3478	-3130249.402	633627.46749	-107909.8295	1162299.0579	-486005.3926	666508.92787
Z010E0017	-833112.6186	-1515286.626	-3201037.248	-2448794.9	-2291003.03	-2010373.662	-1277259.008	-1480986.405	-1695436.238	-2355241.709
Z010E0018	2661067.9953	932596.02646	989038.23271	1066057.4517	1774217.1953	1371468.53	859549.71301	907984.59464	275987.07849	1074299.6249
Z010E0019	1144717.4631	2621130.4008	3141716.2371	889412.38729	1144278.598	1294870.3543	1516654.7999	531941.02905	597600.02431	1425872.1859
Z010E0020	-752248.0449	-367221.5331	947643.75456	944463.344	-1459986.241	930284.789	293584.6642	1476248.494	-421505.92	295038.9579
Z010E0021	-2645602.333	-2411306.213	-225753.1928	-3067823.513	-3254539.226	-2942403.494	-1188895.181	-2639492.66	-2888235.528	-2392850.143
Z010E0022	-187562.0486	-2378227.723	-2429081.105	-1527958.894	-863506.0468	-972807.4781	-446662.7919	-941306.2042	-614047.1726	-1103650.798
Z010E0023	-2352365.057	-1824441.39	-2121353.796	-2871308.85	-5432073.197	-2985666.818	-3160969.259	-1453154.179	-3859635.838	-2579753.999
Z010E0024	-790710.7137	-786789.7688	1794212.6789	-707352.1533	-2190384.134	-843564.3687	-384464.2984	-1396094.409	-1598913.746	-734445.6222
Z010E0025	-514767.576	-938213.7883	-974882.7961	452127.11432	-911971.7771	-409870.1587	-539759.7199	-1336824.955	69446.03679	-148211.6233
Z010E0026	1608984.9331	-816821.7259	1929696.5738	1364721.2225	-215918.9579	146122.24746	1338527.9391	586451.19037	-111311.9305	1061794.8103
Z010E0027	-975916.4442	-1031421.707	-251076.2665	-633695.75	-245253.8308	-587523.7021	-1181878.071	-1079240.29	-95743.47422	-512914.952
Z010E0028	4837723.9126	2926350.0539	4471110.9296	4221417.6192	4294448.9403	3670494.8701	3626847.6656	5234210.9687	5153536.4941	4299342.7407
Z010E0029	1476205.6358	795246.06448	760841.9035	603409.02431	468812.51247	732983.80045	-294562.3778	1460231.941	1228419.0138	476552.27446
Z010E0030	-1380137.897	-1946777.51	-4521603.88	-769959.6561	-532950.8786	-872473.2604	-1024989.412	-1357838.165	-13294.67582	-1316746.886
Z010E0032	-5231060.217	-5611533.845	-4442223.762	-4960829.585	-6512964.216	-4523523.945	-5726676.519	-4342238.296	-3732679.155	-4922402.973
Z010E0033	2572460.7876	4083425.9195	5736707.984	3052722.335	2365472.2163	3294702.6388	3357463.8149	4208707.7073	2169757.778	2866642.7541
Z010E0034	-2833949.82	-245502.0299	-1338999.891	-1180127.191	-507653.2125	-742112.8725	-120543.3905	-1709328.436	-360633.394	-1405413.508
Z010E0035	-450876.9173	-1224363.141	-2094177.909	-793476.5712	-2196192.385	-323557.9747	197451.14808	-1059211.844	357874.70639	-723330.6267
Z010E0036	-1683285.341	917532.97831	50880.600963	97369.496638	599384.04616	526988.44044	1318764.317	-337181.0755	1079611.2437	263778.31947
Z010E0037	342851.12666	49652.660565	-806308.0461	926952.69302	262099.55253	1293926.7079	1047538.3491	457087.38022	1049537.4386	991026.85389
Z010E0038	1198491.8543	916202.1396	1404690.567	-180420.2037	-739452.3934	686629.86376	1210156.4236	-513947.41	63387.1694	267423.12504
Z010E0039	-1124699.546	372018.30174	-2193857.033	-389685.7567	-1373471.559	-628753.7255	-941342.6486	-1303484.624	-226607.6275	-1100978.983
Z010E0040	671493.44747	-28262.69443	1175779.3718	97684.719117	-545370.1022	668042.55896	588207.3849	-244630.2604	852894.74722	294599.46353
Z010E0041	1801647.8914	628285.16637	541405.63108	1209629.4907	4053807.4698	1887715.1686	2133647.7468	784994.35704	2184153.0714	1581868.1955
Z010E0042	-1880606.919	-2492026.166	-71893.18398	-1815115.498	-2954118.274	-2731860.96	-2547734.674	-2698021.358	-1793785.303	-2133997.166
Z010E0043	-1446288.791	-1305198.426	1014271.5987	-895412.2135	269440.76877	-1582218.553	-1197989.023	-1200518.122	523544.03563	-1013401.458
Z010E0044	695978.53717	743533.32771	1708416.7515	-421264.4428	-759804.3413	-577021.3658	-19831.5221	-946963.5179	-1069166.034	-307980.2197
Z010E0045	3536692.0219	2927249.2623	3819116.0503	1918515.6616	3999113.2893	2331328.4874	1585189.2022	1283542.462	1114785.4836	2430045.6235
Z010E0046	653854.37206	1689186.7785	1712717.6381	1048323.3939	1377455.6078	1231288.9968	507278.74298	780075.9218	857594.94257	902530.40993
Z010E0047	-2596362.657	-661558.4955	-4741200.871	-1650805.59	-23181.27768	-1062932.359	-1693964.345	-2516821.389	-650725.5385	-1860176.207
Z010E0048	934740.21993	281341.09729	520685.44259	192466.72803	-779630.96	-131375.3314	453277.14832	-308616.724	-402039.2514	-110768.7217
Z010E0049	1036709.1675	1004770.0052	1188065.6437	295107.01911	-1304381.058	966759.81573	-265352.9801	1111315.2616	1939690.8697	624757.78743
Z010E0050	515589.95261	-1729723.669	-1016855.574	-767692.1673	95104.293887	-1293027.464	259165.83074	-1355378.771	-1784639.208	-864294.2449
Z010E0051	-1484978.231	-1136310.176	-1872281.64	-320176.4499	1589206.1144	-854173.4628	-1640723.625	-548876.0837	153710.39285	-278771.2962
Z010E0052	-4802812.823	-2869135.165	-3911232.764	-3360048.951	-4422003.236	-4499146.123	-3144454.536	-3095957.766	-3427211.544	-3568975.571
Z010E0053	778668.44501	1416299.6077	1371700.4256	286726.12575	2236200.1245	644300.42348	1010571.7795	-209335.5837	1383259.492	750436.40764
Z010E0054	-213097.2736	1714833.7153	982528.63863	57872.529781	3982524.5549	792123.14343	-854850.614	540228.95745	1338529.0438	9453.4416627
Z010E0055	171399.41877	2353614.5554	1776579.3907	1263750.7704	1881057.1335	1606416.8984	1600196.9943	2497068.3887	3159379.0717	1794724.3151
Z010E0056	2443126.981	3608849.8896	1633677.8726	2627939.4312	3267970.1898	3085275.4977	3539353.5274	3258418.3958	2303559.8784	2762958.3031
Z010E0057	532814.24321	2109504.3422	-14760.71437	1340411.5268	200976.90872	1001439.6452	2436556.5278	543112.27864	2440071.3527	1464008.2093
Z010E0058	-2477780.912	-2627269.879	-2146839.857	-2115501.553	-1058370.079	-2200503.389	-2574526.089	-3214560.388	-2212354.63	-2372180.995
Z010E0059	1640430.5498	3035504.0845	3375318.3797	3064967.4107	1563012.6457	3671442.5316	2643035.2779	3700551.9444	3855169.729	3092203.1466
Z010E0060	-476063.3356	58841.909362	-157148.102	-983629.4625	-2646014.075	-682654.2729	-1258002.953	-3094.116936	-1097358.66	-541133.4066
Z010E0061	-3434868.376	-1220809.465	-4042528.556	-1976740.536	642910.98881	-1868616.476	-1779775.454	-2405755.692	-2932627.785	-2212900.945
Z010E0062	-2332057.757	-1584655.073	198023.29622	-2256554.472	-1748778.003	-1776298.225	-2061432.322	-2278989.221	-1079111.616	-1842284.609
Z010E0063	-3978360.449	-5037338.561	-1429056.331	-3722837.272	-6312914.725	-4075592.809	-3226879.517	-4176137.397	-3869208.958	-3909679.064
Z010E0064	74956.633638	-189772.739	-1871679.975	420762.01166	314932.09003	-183545.8294	-610302.2714	452773.35505	-690606.3395	169941.76757
Z010E0065	4481229.6665	1119254.5178	4535671.6871	2579758.7604	4953458.2165	2501400.9286	1888803.7444	3261659.6327	2083512.791	2152833.6005
Z010E0066	-491817.2097	-1578237.417	-1088161.652	-1782941.257	-3330541.94	-937287.9743	-2484615.534	-2143175.989	-2303045.072	-1710586.754
Z010E0067	-1004162.016	-367591.5213	-2159845.407	143943.2535	2739786.1835	345975.34478	249684.6055	738948.44029	-671127.8614	-14439.7782
Z010E0068	2483520.6507	980120.68106	2722915.8725	14011.038974	501186.17213	351766.9	673540.53344	784352.80653	-884681.2463	181705.85853
Z010E0069	1170716.4944	1728366.2416	3368436.8253	1475271.3772	280618.65371	1845748.6632	2855457.9414	1931679.5341	991319.37559	1582405.6278
Z010E0070	-2224137.195	-1110799.074	-375407.2361	-2418160.393	-2701509.988	-1708387.625	-2023402.994	-945059.7518	-2095498.832	-1838290.182
Z010E0071	1023635.0312	2153702.3906	2873948.1687	3169787.6964	2908982.6632	3130976.1869	4098894.0368	2431281.2064	1690765.4415	3143150.464
Z010E0072	2737739.9061	3212846.5786	3193928.6031	1168510.3198	3895029.8856	1896289.2734	1510164.7841	579992.13994	782714.66383	1388334.0085
Z010E0073	1824351.2521	-369898.3746	1271162.5378	1584547.3124	-1213355.725	1601906.1795	991796.08833	2649773.1132	460978.59587	1692422.1005
Z010E0074	850713.056	-1144348.017	-1874459.151	-1441781.748	-1504697.384	-1379500.819	-1210638.658	-566287.0718	-2153785.821	-779675.9175
Z010E0075	-218199.9811	-1065466.193	1881116.8828	-986611.1127	-2173458.028	-657141.887	-370661.0363	-644498.3933	-237112.8092	-132495.744
Z010E0076	135572.99693	-645938.3456	1429428.6464	-363179.624	-943761.8418	337152.12635	856904.783	-774845.6409	857111.79327	-187703.0261
Z010E0077	756827.81827	-545500.948	1015018.1811	366485.17429	-1115876.474	429137.67002	-310749.5033	-591415.3286	-201729.1401	-233604.721
Z010E0078	2721481.1788	2912342.1608	1017249.51	2494100.01	4527022.2731	2299580.2674	1815277.8825	1710144.6596	1410828.4941	2872044.2426
Z010E0079	-1934241.33	-1660102.279	749551.66631	-1264400.221	-174006.088	-1158784.097	-668262.6906	-59441.84406	100879.89124	-836023.973
Z010E0080	2443606.8648	1679756.1566	4395257.6236	1641996.7636	953055.2402	2114698.9826	1500440.6806	1290355.4424	2547536.6115	1686632.8896
Z010E0081	2136470.6017	2396295.4114	4135841.9352	1406260.131	-231592.8321	1715802.7002	693004.80211	404187.96988	416791.07409	1425357.1944
Z010E0082	480934.59611	-1169217.465	-360938.8694	-576658.148	1099230.3556	127943.86125	-883246.4665	-228051.4696	-627108.1041	-857829.5574
Z010E0083	333701.51284	195908.57402	-442569.8477	1210642.4428	235815.06432	705614.54039	2336834.8987	1989020.7101	140558.36577	739505.9416
Z010E0084	-1865430.041	-1193095.715	-3739056.101	-2097707.863	-3928475.01	-2275285.938	-2025763.376	-1893423.803	-2790880.343	-2180613.057
Z010E0085	120762.16318	-32871.81546	1340358.1402	-993240.7376	-3343482.5	-896911.2865	-241097.6178	-1873558.035	-470184.9346	-438098.0791
Z010E0086	-878111.3097	-4005649.075	-3158939.39	-2288212.935	-2515382.532	-2409812.818	-1616479.231	-2816355.028	-1749565.345	-2632125.089
Z010E0087	391642.49496	2551406.817	2015962.8368	2307252.6667	1543677.3743	1674431.2969	3079331.2539	2543017.6766	2257067.2622	1985004.3382
Z010E0088	2720023.2136	2423861.0014	373298.682	1696756.8181	350108.44974	1800080.0585	107296.15762	704070.66972	1386897.5958	1148700.3761
Z010E0089	-2391074.152	-1938533.2	-2941917.099	-1282410.559	-282015.4929	-882673.5009	-688156.483	-2048023.11	-545245.3027	-1357942.546
Z010E0090	2095963.1814	1043028.0357	2702625.1848	1876585.6211	112567.27005	2098415.9675	2243511.0185	2008418.7423	2745457.0903	1823893.7054
Z010E0091	-935551.0412	227065.42869	-229501.3245	-1124058.574	-2411699.098	-567759.0776	-991806.4329	-1022667.934	122603.44639	-715163.1564
Z010E0092	-2081427.084	-1880007.93	-2147624.308	-2806479.682	-5733569.578	-2411736.151	-1316586.922	-1873434.998	-2454320.869	-2065082.244
Z010E0093	-4375807.164	-3616432.503	-2680527.662	-3025652.239	-152771.5492	-2130173.671	-2340333.86	-2058925.351	-2537925.823	-2319696.637
Z010E0094	-2107210.376	-2414941.854	-3878149.614	-1406662.891	1119750.6439	-1410737.666	-2664520.918	-287351.3752	-1122980.307	-1364865.362
Z010E0095	1812090.7516	1847058.404	316095.87557	1345242.9321	48331.168727	1343320.2231	-29822.58418	1993007.5416	786571.12468	1360037.1863
Z010E0096	1641374.1824	1734690.1017	3508675.8905	2419183.9853	3597478.1439	1923440.5363	2593839.5166	3104589.9032	3043510.479	2426893.6741
Z010E0098	-1474024.242	-883353.1069	-37624.78014	-1743035.973	-22417.16141	-1230201.998	-2597315.277	-1667448.471	-2482963.777	-1650476.717
Z010E0099	729810.13144	-179437.849	-1132374.083	109910.26867	-440849.3439	826770.1674	-635086.8395	1318393.1687	1047889.0964	272133.30232
Z010E0100	-1160323.053	-1252194.456	-2377644.418	-741410.679	2303287.929	-364318.3228	-1490508.271	-712430.9358	-1199688.838	-819716.4271
Z010E0101	-1085625.198	245762.26064	-1660493.341	152845.2782	-706365.1381	-898103.0035	-820022.9831	-60801.75322	-1520930.893	149938.37001
Z010E0102	-2571357.001	-1444994.521	-4109636.329	-3029355.505	-2757751.118	-2121675.644	-4151767.703	-2061675.378	-1971235.804	-3017532.398
Z010E0103	3401313.3682	2753905.4369	1905350.6945	2885608.4259	1557633.3983	3750187.483	3721759.2731	3919574.4395	3464806.6795	3326362.7224
Z010E0104	-513640.7064	-1000106.688	-1883684.734	367570.3784	797452.04137	85962.258571	-765944.9893	-1072280.784	-387731.0916	-361554.9673
Z010E0105	-917602.1545	-2002536.982	-2731115.556	-1553577.798	865079.67458	-649258.4976	-2239244.624	-1242097.556	-1163097.915	-1203816.755
Z010E0106	-2757735.511	-2206271.804	-189358.4002	-1306818.773	-503684.0944	-2508022.246	-852052.7137	-1563584.154	-2994794.671	-1805360.146
Z010E0107	-934930.2404	320508.41574	620580.68402	-347562.7522	-2503511.932	25339.525119	-796689.617	-830538.9501	618600.76475	-488704.6762
Z010E0108	138120.83719	-1369282.989	-2683236.566	-329845.0874	-1870746.082	-26131.55368	1034875.9735	1268134.0326	-316246.7308	-86092.44706
Z010E0109	-482139.4186	2566615.2265	48724.989946	1067066.0254	343137.80046	1248980.4399	1807169.0774	1921243.4498	1594036.1141	1536944.3139
Z010E0110	-2327236.6	1842835.4109	-2406348.969	84830.151433	3415845.1478	155769.26302	-1209561.393	1041339.1649	1563050.8777	460143.52191
Z010E0111	608762.51448	1994514.5708	-1491956.343	629745.24534	4037337.3666	1421752.7509	441198.10247	88705.043539	894326.06084	1164431.7027
Z010E0112	2504509.91	-102354.0245	154244.97819	501804.48058	-1098738.783	856733.79278	1600905.697	444038.47914	1738287.7115	1100379.8267
Z010E0113	-1134392.662	-106582.4101	23747.737457	-1513144.222	325479.67587	-1637031.892	-1045858.73	-2132083.57	39925.798235	-1678926.848
Z010E0114	-1733016.992	-817198.8982	818342.19836	-211420.717	-2955220.85	-291743.6409	-279846.239	-1096933.336	-843028.7531	-231268.4595
Z010E0115	-640102.2844	1488080.3674	-1502230.862	540994.31205	567076.46762	-288004.8748	-620227.6111	-304601.8573	-234228.3993	282650.18647
Z010E0116	1418486.5055	2958220.0916	-120222.1205	3058271.9088	2466392.2596	2740916.4143	2077766.2767	2592740.4428	3989582.4807	2994836.748
Z010E0117	-3342449.434	-4107365.367	-3726122.248	-2833548.508	-958930.7151	-3340273.966	-3901087.818	-4694919.203	-2100813.54	-2988261.341
Z010E0118	501607.97564	-1174293.906	-1484868.728	-464049.2077	1661669.863	-146628.5799	-1215405.559	552927.29029	445434.72453	-781152.7297
Z010E0119	768764.25087	606481.25489	1896285.9493	1357183.5963	-716842.8612	1337282.1513	483489.37317	1821338.7551	689648.80034	710789.97463
Z010E0120	-472097.7063	435823.15124	-2792338.868	-231128.5887	-2451441.167	87740.194118	-447889.3291	-675377.0074	-169554.2435	-247831.8231
Z010E0121	1094858.052	803918.52191	2329006.059	1563133.4509	-325987.9693	1290664.0648	1184586.738	2093476.3485	622693.48465	1412246.5186
Z010E0122	-2533738.502	-1821467.527	-2819321.487	-3069832.631	-2166548.703	-3452219.251	-4063664.486	-3108808.866	-3463913.181	-2880280.51
Z010E0123	-1851647.255	-2254617.135	-4583192.226	-2701234.247	-2498015.975	-2585225.24	-1932281.474	-1847261.957	-3648528.501	-2675318.239
Z010E0124	2564913.7446	2816290.7604	4856720.3832	2908712.1107	2097519.8002	3225136.1761	3662770.8235	3009347.7745	2455892.0979	3228482.6268
Z010E0125	-979866.8589	356435.84504	340301.87244	429195.22312	1838348.7996	216998.75931	968339.12024	-240232.0739	-293053.7686	553729.49701
Z010E0126	-875722.0754	-449469.5241	-1153558.429	525834.19102	-611621.2557	-37304.98494	-571017.6642	-936646.4469	942762.36055	533619.43236
Z010E0127	-1343921.852	-460226.5439	-1268956.131	-1870454.032	-169264.9227	-2088973.345	-2756603.034	-2086180.482	-1711951.384	-1815243.669
Z010E0128	-1619461.287	57390.500163	-2337319.68	-933100.4848	-1278064.728	-528826.7492	-99343.20529	-1587074.372	-1331512.497	-684900.7064
Z010E0129	1125158.0324	268676.94837	-1429892.451	71302.159756	-1666233.028	-497320.2286	-286113.5378	-1072349.596	231221.67792	-278524.3655
Z010E0130	-2733983.175	-2923131.286	-2319239.732	-2987489.447	-1412979.978	-2686479.182	-3999566.479	-3649612.273	-2504193.892	-3435889.222
Z010E0131	343284.16948	106978.53852	-591872.9867	-152159.4639	948153.14783	151201.53595	271198.73396	305387.27631	-1024403.944	113283.75472
Z010E0132	-1994826.871	158701.34008	-927075.5626	-549187.5347	-1572327.045	-424107.197	-600549.4631	481877.53205	-1242250.782	-436880.3498
Z010E0133	2660321.4974	2172189.2459	1344400.6805	2140009.6343	588373.96293	2061649.8399	1914977.4075	1521323.3233	1551385.5933	1777159.8988
Z010E0134	2411347.4356	-75549.10072	-1672514.023	1448464.2953	-372775.295	1036459.1504	983225.95798	1398563.2337	493186.56417	786038.38077
Z010E0135	-1138924.12	-4141112.444	-3253699.203	-3712081.218	-4551862.126	-2862530.799	-2552601.065	-3083422.433	-3265598.122	-3103569.745
Z010E0136	-478385.2741	-498812.0206	-848741.4231	811445.97815	747305.22508	151934.93063	1259741.7046	631486.03228	-40421.22403	7812.9296092
Z010E0137	-1450596.219	-1528620.45	-2141329.881	-1573586.351	-1503580.805	-2354861.285	-1018920.455	-2612253.929	-1156863.947	-1880072.253
Z010E0138	-2657411.06	-3434053.294	-320019.2422	-2040195.102	-3109374.954	-2353855.307	-1118648.443	-1003078.341	-3682260.009	-2305146.334
Z010E0139	1517223.1477	-301302.0778	2312168.8594	304620.39614	-1129374.386	-47924.33087	-82271.76885	-575904.5008	1359605.5633	403593.22993
Z010E0140	5125739.171	3620695.0914	5041723.9121	3791255.928	6092523.8678	3889849.2029	3431156.9271	4089125.6462	4849172.772	3284904.966
Z010E0141	-1832416.551	-1963361.523	-2881646.886	-1422639.824	208474.48371	-732015.8223	-1459409.069	-217209.9081	-355581.7928	-1161327.179
Z010E0142	-1819767.975	-3565478.26	-2611382.771	-3002862.509	-1623909.294	-3050175.732	-2199538.787	-3151596.039	-1942551.463	-2350421.351
Z010E0143	1577968.8237	1989223.5048	958523.2307	2027659.9977	273490.30813	1452310.5212	868206.49432	959847.96427	2698593.9475	1749827.7571
Z010E0144	-1719022.92	1459715.8672	311264.71102	305782.27273	1306641.2844	328596.60312	-830244.4701	-35411.72607	-199508.3655	-219483.1519
Z010E0145	-2471904.331	-1479403.124	766564.17592	-1396764.463	1312297.1801	-1497278.366	-1968288.411	-2178904.145	-273713.4891	-1206031.123
Z010E0146	-395294.7103	-992027.9417	-2530822.252	-187084.7878	-4291884.176	-1040419.103	-698532.4942	-815502.8697	-2531274.042	-566055.2121
Z010E0147	1451730.1367	-503915.8102	-1682240.597	-179857.912	2613660.8328	510129.70379	-125180.5362	1334257.3336	-425947.8946	135634.86543
Z010E0148	-3148749.612	-1301365.83	-4193024.946	-1999120.854	-362856.0173	-1318568.337	-1761363.922	-1913777.758	-2660680.448	-2364640.419
Z010E0149	-1400231.171	-239035.8304	-3047183.324	-730360.1791	-1019555.281	-916423.055	-1331402.326	-1655346.36	-2149012.447	-1289675.311
Z010E0150	4469273.4562	3783557.0368	3200790.4167	3463405.6411	1162241.1275	3606656.1088	3162587.9022	3653456.3104	4118166.5918	3589120.637
Z010E0151	-2489886.845	-3612234.938	-1981346.777	-1984335.714	-2575209.881	-2467173.917	-2875869.392	-2048851.57	-2493250.337	-2261465.888
Z010E0152	1088979.4452	1634086.9592	4565928.0382	2347857.4731	2708771.5053	2502619.0291	3723496.4755	1651002.2673	1152662.1004	2504397.1375
Z010E0153	-981714.3409	1018746.2171	-2449927.704	57363.353888	-211011.0948	1031526.5044	1172123.7984	1327311.056	1250534.8032	411823.11819
Z010E0154	2067856.2191	2664978.7687	3206232.014	1905239.8026	2890864.9433	1210607.2696	570708.9674	491069.54457	1619091.3364	1631036.9378
Z010E0155	2930095.2136	2556187.8695	5219147.3496	2129611.5964	1109680.5128	2137516.2596	1770392.2089	2481564.6604	2212961.4209	2094939.4516
Z010E0156	-332716.9895	1765269.0557	-1469410.56	597219.17277	137951.18794	-206513.2902	-222686.944	-244536.3737	-437302.7696	394196.94301
Z010E0157	-515344.8866	322194.59602	-705990.0905	566487.00678	-800367.1538	766609.97115	1759135.8147	1263287.1929	1691891.8198	1355787.7399
Z010E0158	-1403738.285	-818138.1173	-185467.3028	-280209.8795	-4053120.579	-1554929.528	717488.47576	-1593631.691	-2303625.65	-979259.7255
Z010E0159	-81647.97392	385825.28855	-2260060.894	-7865.922243	499466.96978	135361.96413	-706277.0826	-1332374.633	-84960.77687	-318557.5866
Z010E0160	-2254621.268	-1293195.562	-2080692.6	-1831656.781	-2748207.082	-2175543.966	-2761838.562	-1908299.734	-2459791.682	-2196572.361
Z010E0161	-377768.3809	198769.6112	-1127971.297	-361377.3018	-1432293.209	-914551.0419	-1914851.21	-658156.7549	-376849.5037	-816538.5581
Z010E0162	1152052.0552	689057.4529	-854181.3895	1340304.7737	1888236.0422	781402.23081	1965259.1925	439617.78125	2162616.264	1045316.0351
Z010E0163	2385964.19	2118946.7445	428672.0395	1132206.9051	2394366.2719	1087389.7661	219074.87464	985560.37353	490709.19228	1321550.5342
Z010E0164	3069070.7356	1333794.4	2330378.1279	2432986.9013	4713604.6961	1927899.4977	3526994.0291	1237794.364	1353562.0371	2197624.0669
Z010E0165	-2869008.597	-1215026.487	610187.67773	-1354870.818	-2645945.511	-2340099.752	-2112956.237	-2196087.244	-1108091.802	-1757492.295
Z010E0166	-796255.1493	-1152343.38	-1531198.882	-204650.7201	2610324.2846	-535227.6306	-810335.5553	194915.94228	300957.95381	-277657.3636
Z010E0167	-1055019.823	1048777.7581	-1010357.915	619186.03119	-1764540.133	26845.352119	15498.727491	885323.13556	-1188481.341	48180.163953
Z010E0169	1397263.807	-411958.7857	1895488.2652	399519.50783	269871.93954	-69406.13269	1483558.057	362007.43226	-939729.4988	534998.12587
Z010E0170	2690590.3906	2199646.7758	1073165.7478	2720094.8596	3795173.7878	1843555.235	3073066.3621	2304095.5458	1060883.2419	2588835.1577
Z010E0171	4748699.7351	4672275.5849	3955830.4589	5246333.1798	6520248.1867	5210229.3697	6112575.8686	5315226.3364	6473320.6845	5461326.8631
Z010E0172	-4203516.707	-3738772.775	-2544978.793	-3255462.022	-3448078.645	-2947250.981	-2975622.489	-3545152.697	-4043821.815	-3139788.563
Z010E0173	-3030489.631	-1058844.346	-1404991.689	-1555602.839	-924323.8796	-1748549.698	-1615334.802	-700841.7436	-2055760.508	-1577303.478
Z010E0174	-544183.3852	-1233695.009	-2094414.156	-2075263.552	-1155372.171	-1999475.584	-2176510.794	-1283575.449	-2983757.481	-1358003.71
Z010E0175	-623476.5899	-396238.4794	2520151.8498	538458.7359	147393.5059	415580.96801	1289512.027	1694760.7335	732637.6835	1331949.3917
Z010E0176	-586692.6154	-2925373.13	-3535748.925	-2282436.021	13652.243989	-2499151.427	-3201246.092	-1907066.76	-3002945.315	-2425536.853
Z010E0178	-1544973.673	-1406480.23	-1842032.538	-591540.9754	-116385.7628	-1327120.489	-1928673.263	-2151151.686	-910414.9753	-779305.112
Z010E0179	-41999.847	-1047358.909	-622307.5468	-1018139.69	-3381786.897	-765391.2769	-867020.959	-985964.6559	-2316051.348	-873922.9855
Z010E0180	663937.00861	258286.30638	-241497.1901	313709.01897	-2565016.292	-597882.2192	-1040653.808	105902.316	667359.42619	-375096.1694
Z010E0181	155118.73356	-571105.1908	1753468.7361	-547712.5082	950228.64954	-883752.9475	-667375.3696	13161.738114	-1513745.464	-221752.9366
Z010E0182	445340.64503	2078480.2352	-304603.0995	1269351.8434	2383409.6975	1599249.9549	1737229.2471	363620.02591	280308.61554	1382867.2846
Z010E0184	1875045.8342	1567082.8352	1965751.5582	1477815.9912	1645171.9042	1322342.3428	1217358.3835	777765.18255	2135157.0464	1250437.5036
Z010E0185	-817653.61	-117795.6063	738360.25897	-1391614.429	-3062836.222	-1012555.546	-1575893.881	-1343550.183	-148596.2564	-1071294.37
Z010E0186	83644.546211	-1338901.835	1570261.2526	-445519.7843	-1038314.753	-556702.8988	-968366.4915	-629955.6265	-69341.86896	-111223.8635
Z010E0187	-3214671.61	-1263204.188	-4331204.305	-2284915.205	-993570.6267	-2052761.228	-1146361.919	-2912614.179	-1637427.162	-1759126.989
Z010E0188	-940397.039	-337458.0399	1432099.8404	-1493921.152	-919114.7588	-1612063.536	-2155220.766	-733747.59	-244218.9569	-775121.891
Z010E0189	-257480.9598	-2084685.623	-975799.9007	-1798315.209	-2050505.014	-1608519.182	-1839969.803	-2683574.05	-2000221.775	-1331646.156
Z010E0190	1935045.9941	1373480.1074	283824.67449	1958029.9617	1796365.2398	2584296.4716	1611730.794	1550564.148	1259010.1317	2176980.0668
Z010E0191	-4379566.934	-3981889.225	-1344682.856	-3291713.462	-4175698.127	-3883082.446	-2672243.036	-2528809.23	-4283165.736	-3340554.171
Z010E0192	1737502.8522	230365.40499	1431336.4066	1901869.1585	1771095.0729	1700558.6509	1924927.3611	2783764.9794	1893701.9096	2069539.9529
Z010E0193	3509684.4809	3756356.007	2788513.8856	3475448.9327	1386708.044	2669220.2739	3691497.5905	2911939.196	3793959.0665	3539021.1677
Z010E0194	2986911.8826	3332873.2592	4572576.3234	3238087.3427	4231926.9972	3499546.9401	2276797.2765	2845675.0128	3391575.4601	3407596.5519
Z010E0195	-471007.4981	-1650406.911	165341.34476	-939328.8531	-2585944.817	-250623.0058	722059.59763	-856797.9143	-701373.9165	-995130.9031
Z010E0196	-2504641.419	-3137497.638	-3744759.178	-3369835.885	-3152726.032	-3303387.93	-2849427.467	-1241368.542	-2104757.388	-3120805.079
Z010E0197	752933.51531	-419065.6377	-1364094.145	-148783.4112	1173432.2352	-675148.6531	19512.654049	198405.69744	-1651572.517	-54888.02211
Z010E0198	1854280.2479	1249094.7385	2047502.0692	858963.30141	-567396.0378	502985.58136	2171363.2493	1013922.9779	-203702.2587	1202760.5726
Z010E0200	511274.78964	-2474782.194	-1364410.119	-1189828.757	-3311468.17	-1501269.852	-257184.7953	-494382.2983	-566084.6394	-1366043.75
Z011E0001	4487875.2003	2117832.4303	2162755.1309	5151860.1608	3859446.3321	5555303.4332	4018309.4296	4870544.5443	4565852.239	4908838.6536
Z011E0002	3231571.6743	4846185.4641	4928626.0309	1665921.635	422541.49565	3302665.4482	3505944.4757	937279.6398	2586700.1835	2070872.222
Z011E0003	1463516.7365	-626934.1885	-2036738.766	-656901.1442	3915938.5587	-938530.1871	1267483.7882	-1033724.058	1703984.7677	1012861.9022
Z011E0004	2639555.6577	2054600.8407	4583536.4183	341573.56701	1365630.5872	2445657.4649	2544463.7846	2740720.4451	1611588.4892	1819785.7251
Z011E0005	-3968080.884	-1996556.968	-5473771.86	-3755719.652	-3697817.842	-5190586.914	-3714333.018	-1957875.29	-3027428.597	-3066712.713
Z011E0006	-138090.025	328607.2707	-3636616.585	-645340.7902	-3195159.143	-526718.2798	-2128433.195	-774302.9985	-1312001.96	-928583.8962
Z011E0007	-56893.81064	-1375966.894	-3142311.564	-974181.0244	45120.420969	-1159720.523	-131599.0073	-659519.4234	-610024.1372	-947418.1847
Z011E0008	-192665.2458	-444602.1193	1844960.036	1226939.8833	988371.30932	221941.98394	1387365.4025	-1358174.274	530433.74822	1180783.9935
Z011E0009	-854344.4791	-1251754.749	-760073.2903	494951.88943	-1929622.22	309879.049	858498.06469	30725.020744	82640.37949	-141134.3959
Z011E0010	2808273.9617	2635525.5253	4559731.0328	3375558.4872	534340.76232	4618675.465	2630764.2128	2950996.2108	3115673.3378	2828777.7552
Z011E0011	-723815.3173	646818.91773	370190.70287	-366287.774	819357.1234	1039186.8428	-516644.81	-811973.1355	-364905.6603	-572011.8344
Z011E0012	2193015.3659	3835542.4843	1877974.4678	1674586.4748	180672.71672	2868135.8325	1478455.5288	321576.27062	2128498.2148	2324069.0302
Z011E0013	-1086223.878	2598503.304	2419056.6924	-2185628.464	1727636.1649	783618.36249	1102451.4491	1658468.6581	27519.441949	825580.91757
Z011E0014	-5172199.399	-4126062.968	-2372581.732	-3140466.998	-3731133.465	-3443717.836	-4992734.655	-4392031.619	-3782137.22	-4569247.95
Z011E0015	2299420.5945	673497.0879	314639.53835	343185.02141	3953767.7926	2734079.1059	1404179.1476	697302.10901	2179157.3369	1519531.9932
Z011E0016	-2176554.336	350708.54526	-3318628.955	-2092842.164	-869050.3206	-3743672.57	-2085074.685	-4064720.9	-2485089.147	-2396095.36
Z011E0017	1798133.0107	1776863.8618	5134058.936	2618408.5979	2120619.8259	4723003.85	1709198.2158	1398139.261	2329120.6571	1418633.1638
Z011E0018	3775709.5437	3955015.0643	4782791.044	4443800.3802	3665734.1813	4030672.5304	2481080.4098	5113942.5607	3974480.7238	3334876.4714
Z011E0019	-280689.3941	2095325.726	-585938.2031	1202549.3636	1987916.0925	2401147.3671	419426.917	874551.00145	769592.97362	-137457.5013
Z011E0020	-781213.3421	-1288206.172	1122744.0629	-2849368.671	-3334631.808	-992406.7526	-839426.5906	-105304.1301	-1277059.841	-1816829.724
Z011E0021	-1524506.954	-2952523.655	-2948101.276	-566136.7812	-532095.2313	-1626601.818	-617921.9626	-2293218.07	-1551858.891	-961172.1005
Z011E0022	342421.16782	-2616921.897	-3676645.162	267282.19526	-1077270.173	-2318572.195	490761.4647	-101895.0482	-609258.7806	330635.25569
Z011E0023	-4976956.709	-1834233.867	-5597456.468	-2779312.406	-4577290.784	-2833917.36	-2988924.57	-3471647.413	-4271507.582	-4328557.638
Z011E0024	-778451.6878	-1688774.608	-692496.9976	-506552.5178	-199488.9399	-2333398.182	-2023923.094	-2613323.04	-869897.542	-828656.2837
Z011E0025	-4866918.272	-5997133.827	-3017399.875	-4740683.922	-6385224.359	-6729940.702	-5032085.279	-4665029.415	-5283908.193	-5918459.261
Z011E0026	3279821.2329	1781280.0771	-627387.0641	1198810.9511	4154313.7246	1724853.7816	1299112.5196	142012.98656	1991639.7008	2364887.3844
Z011E0027	1245044.0309	2082654.6436	-1758274.365	2068757.7313	-256473.6406	-235205.2112	649706.68685	2075706.8783	1272296.3341	1955588.2354
Z011E0028	-2812574.728	-1841232.304	-3539120.058	-965844.5749	-4122524.77	-2360577.042	-3011955.436	-885671.0365	-2236108.852	-2348757.985
Z011E0029	4240584.2477	3738750.2423	1333567.6789	3708021.1351	2487480.1028	2100855.8118	3576708.5855	5056830.2382	3960868.3976	3067351.867
Z011E0030	-2238544.775	-1523219.855	257721.30991	-1199229.716	-3414911.172	-1321439.48	-1694391.633	-3599721.216	-1841957.879	-1257808.384
Z011E0031	-3345603.537	-1880350.5	-676013.7583	-2363981.566	-4259218.99	-475636.9832	-2461254.161	-2372374.523	-2234254.467	-2959452.147
Z011E0032	-8055477.646	-8889968.041	-9225193.631	-7460100.998	-6149835.82	-5848776.265	-8472966.066	-9277623.945	-8280998.826	-7566669.703
Z011E0033	-5697700.203	-7073084.746	-3313712.863	-5500103.534	-5843367.454	-7622110.383	-5337339.783	-4736376.385	-6187692.068	-5524767.693
Z011E0034	-637816.4685	702649.41937	1248125.0053	-360942.4599	-733761.5157	700658.49547	532474.20188	-1221845.169	637462.67284	1005547.5317
Z011E0035	-1564985.341	-689795.3809	-2541873.09	-453313.9135	1816376.6457	128485.64703	-822564.1741	810654.2964	-625451.7508	-787660.253
Z011E0036	-166098.6747	-130143.7876	-2241388.024	710331.81092	-1494334.792	3199232.3475	-244453.8211	652148.25087	-335007.2995	462304.55494
Z011E0037	-794193.1751	-2062359.625	-2402762.291	-3412846.247	-913595.7708	-914132.7193	-1863038.309	-668618.8878	-1627869.514	-1787514.499
Z011E0038	-1726925.282	-1358914.092	-2606373.658	-3445806.878	-2183786.84	-2355056.262	-1176441.666	-472778.5685	-1147772.009	-1998925.865
Z011E0039	1549514.8526	1050207.0975	-90315.13282	1556654.3094	-889077.9844	2261115.2156	1010727.5031	-649097.3759	384163.00235	1369988.3039
Z011E0041	-230267.8945	1164322.2763	-2048953.904	-234637.4625	-2355351.509	-821001.4578	-496163.6574	-561230.8947	472920.60985	-638785.1902
Z011E0043	890573.96663	-494947.8571	-2084053.175	-199225.6839	-526175.4913	-3750339.894	-861954.0635	-1884836.362	-34898.09629	-1008464.346
Z011E0044	-1315049.39	-856203.9414	1194497.2305	-932294.0645	-3323590.526	-542052.568	-603085.3275	636013.40081	-577956.8514	-155826.0489
Z011E0045	-517029.1341	-1831436.508	152327.61503	-1519698.426	-1245293.301	1814333.7486	364697.78076	1912561.1966	-229512.9761	-399116.6541
Z011E0046	571566.70336	566656.27627	3349755.4595	1146339.9339	2744338.959	284553.62662	1934235.6328	-1449038.014	544212.39188	667984.13423
Z011E0047	-1795351.604	-1724016.23	-2040712.734	-2394223.838	-377162.3021	-5528632.624	-2397388.976	-2588232.134	-2089407.072	-3075195.627
Z011E0048	3116616.1951	2408558.7205	2869757.7637	1906213.4711	4056192.0172	1204098.4621	1566328.132	740439.04876	2157200.9623	2416181.8931
Z011E0049	-2003688.338	-1336527.951	1212076.1755	-324601.2746	-1065008.424	-3025137.643	-1299768.9	-2618673.36	-862404.1544	-1327238.06
Z011E0050	4574837.6743	4982035.0407	6570972.2197	1591559.0438	6819993.9743	2656229.8828	4743367.5627	4702567.4521	4582307.0578	4513615.8215
Z011E0051	9751479.3843	9293381.9369	7449488.4786	9194862.7315	9655592.4708	6985449.4306	8785060.0454	9846186.3456	9503119.0562	9622981.1807
Z011E0052	209620.0716	-100974.4637	993763.40456	-257723.2548	-2263330.327	-1481924.999	-433813.3845	-2516855.842	-1055011.186	-355920.2389
Z011E0053	-1193772.059	-4387960.849	-3087220.636	-281042.007	-3315545.091	750339.06154	-1915422.66	-1527290.376	-1889638.589	-2063451.734
Z011E0054	-2135753.097	-129053.5722	852535.56106	-1626032.47	-3526955.098	-3542005.315	-1673987.497	-402337.8821	-1628253.961	-1256847.802
Z011E0055	544837.18168	982543.25053	3599205.8375	2541707.7946	1253999.3202	3132279.8191	-25862.53029	223526.07873	1078566.5501	1538946.0622
Z011E0056	1238864.4683	2804525.6781	846269.22485	1764188.1863	-389245.3093	1466361.9703	2573084.0612	1320023.5022	1852689.7545	1896658.2482
Z011E0057	-226165.7587	-1218248.339	-3206353.334	-522414.2349	-1936649.711	-1817764.307	-936501.8082	-1988368.638	-1565823.244	-1607237.953
Z011E0058	949020.11763	2532032.2527	-663508.5223	968580.83321	-1066124.133	234930.31403	871679.02073	1246297.5516	492315.75826	-96307.87852
Z011E0059	3511472.0668	4236499.4152	4881092.9205	2742731.9748	1042545.3958	4486674.7529	2312215.9113	3810970.811	2839118.7277	2854096.0926
Z011E0061	-1664450.674	-782450.6764	-2013334.179	-2576331.116	-2598660.45	-2039872.033	-286449.7092	173664.64123	-1329571.196	-1617581.076
Z011E0062	260136.8819	2835172.0191	3406164.3416	1415716.162	2549690.4942	-1286352.222	77175.162231	2210434.4883	1167925.8983	507153.41489
Z011E0063	-223108.6915	321354.7839	-1895292.429	928579.91148	-1558967.596	2047953.2592	336792.98088	-1078156.541	32742.599973	-709880.1399
Z011E0064	-1143008.729	-1597539.715	-543763.4537	-2712125.826	1704891.5715	-3672152.873	-1986434.196	-4545785.724	-1778278.602	-1041375.949
Z011E0065	-850683.3672	-562839.3093	2041594.4635	-1928443.714	-956912.0827	-246654.1029	-910227.629	754998.77456	429384.33492	273191.87352
Z011E0067	2168028.3542	2496472.9523	4531385.6744	285250.26088	3718109.7788	2350022.4422	1043031.1992	1909582.7305	1683338.6623	966306.27585
Z011E0068	4091469.6239	6120902.723	273128.47689	3274339.7815	1894653.5762	5321596.7449	3859026.3534	2288325.9043	3767541.1544	3681648.3861
Z011E0069	1347047.802	-1449007.174	1550900.2087	-905198.4285	-1157505.347	2205162.6386	832289.94687	-1494389.961	675692.04188	1024610.3712
Z011E0070	-4204579.801	-507553.3602	-1038026.753	-4303113.94	-2016131.945	-2879078.343	-3158181.094	-1102845.562	-2304097.523	-3125494.577
Z011E0071	-3360063.849	-3329213.095	-1560924.485	-2242169.626	-4085085.744	-1316618.337	-1537534.455	-2127051.187	-3259762.532	-3416017.566
Z011E0072	662410.92681	1189220.2079	1669240.7724	1325445.4224	1335477.3471	-780816.3327	129658.44963	1634501.7597	387108.06702	759431.18416
Z011E0073	-850806.5532	-389223.7461	763852.73047	-1315197.781	-2551506.238	-358646.9552	-1285621.889	-1297997.942	-2025703.167	-1245395.545
Z011E0074	2668922.8017	1370787.2449	-1319403.459	1808946.871	1110710.5867	-1100806.436	312094.34028	2115659.9035	1481202.926	1133900.2892
Z011E0075	-784234.3427	-1821001.225	917757.1354	-181560.1803	-1348338.399	879661.14594	-859765.7344	-2742487.468	-1565974.732	-964704.307
Z011E0076	397063.74815	-214402.3098	-3122590.156	-1694849.507	-2632780.812	1346821.7699	-544477.5219	682101.09173	-67072.67806	-53338.34857
Z011E0077	-2916855.008	-4749480.24	-734527.223	-2364471.283	-4264855.207	-3450859.607	-2742009.335	-2264324.6	-3636329.734	-2959759.547
Z011E0078	1518529.1124	2318700.7473	1655385.4726	-52366.96612	2143200.3358	79922.655276	2844260.358	1099636.9886	2655634.7431	1717178.5075
Z011E0079	2705689.415	923537.62673	1888820.3774	363369.7688	434182.60448	3964530.1101	3037903.8624	4098481.5717	1768822.3127	2597712.0652
Z011E0080	2947451.9162	3497268.7739	1174689.502	4199498.0902	5697595.1731	4538381.2732	2917134.9935	4452047.2497	3283201.4756	3759096.1467
Z011E0081	-288031.8267	-716692.6043	1394226.6776	-1290119.011	-1629561.004	-2915614.854	54053.633434	-1982906.486	-694619.7921	-16542.92789
Z011E0082	-2301456.094	-2851887.8	-459911.1701	-3798591.603	-2024661.154	-2597379.789	-2149765.855	-2140790.189	-2824559.097	-2561878.428
Z011E0083	-2432906.661	-4182888.134	-6061524.014	-3403386.54	-1959156.695	-3926557.286	-2285638.908	-4756779.995	-2795034.25	-3471423.843
Z011E0084	-4969987.313	-5065500.719	-7367891.953	-3166612.281	-3254644.723	-3895069.447	-5595171.475	-6912006.896	-4499254.967	-4906844.578
Z011E0085	-8091492.286	-8257025.921	-5069187.394	-8001451.782	-5865366.309	-9536592.146	-7104118.676	-5386178.219	-6629947.54	-6885875.12
[truncated: 2,694 more rows]
