# Supplementary material for: Association Mapping across Numerous Traits Reveals Patterns of Functional Variation in Maize
Source: PLoS Genet. 2014 Dec 4;10(12):e1004845. doi: 10.1371/journal.pgen.1004845 (PMC4256217; doi:10.1371/journal.pgen.1004845)
Supplement: Dataset S2 — Chromosome-specific residuals. Existing best linear unbiased predictors (BLUPs) for each inbred line were used to fit a joint-linkage model across all chromosomes. The hits from this model were then used to create chromosome-specific residual values by accounting for all markers except those on the chromosome in question. (See Methods for details.) These residuals are the phenotypic input for the NAM-GWAS analysis. (ZIP) [file pgen.1004845.s007.zip › Supplemental File 1 - Residuals/LeafLength.txt]

sample	chr1	chr2	chr3	chr4	chr5	chr6	chr7	chr8	chr9	chr10
Z001E0001	40.030147568	49.644207466	70.571439561	56.334020824	42.447635968	47.633917464	43.422770927	52.019851749	35.48998739	76.025733715
Z001E0002	-57.56889518	-80.69192462	-86.42556374	-72.97244573	-76.88100077	-73.99472308	-92.2840181	-71.75744377	-85.08447851	-43.01540426
Z001E0003	47.103370375	42.815375011	55.403694261	39.932273201	41.762983431	43.882301261	48.041149408	48.026881775	53.394469115	76.232021525
Z001E0004	-30.5746985	-40.19439568	-3.768346555	-0.185313798	-14.96283501	-11.34857712	-20.44579013	-9.412606969	-22.55271285	-18.62964382
Z001E0005	76.33358607	34.655842579	65.58718632	46.53726916	50.651323372	36.852190228	54.784833021	38.424550679	13.792289738	44.650664328
Z001E0006	64.263480437	22.554661836	73.838357715	17.541515318	25.464217543	31.636148308	23.668909883	21.952881345	35.552127643	6.9769225097
Z001E0007	-15.72632242	-30.58260076	-42.34857223	-37.34711151	-27.23071181	-29.74575427	-51.2741276	-29.77972719	-38.53194996	-19.6470723
Z001E0008	-6.766673777	-9.31078764	-37.1981743	-12.74271524	4.1265082137	-3.979828089	-18.66811165	-5.866539183	-25.4531283	-13.92526226
Z001E0009	-31.76485959	-27.56214748	-50.04318488	-26.98216442	-22.31992852	-26.89520194	-30.93061478	-24.84888066	-23.92633441	6.9950653828
Z001E0010	10.680915661	20.48366285	4.8756574725	24.003510115	12.008650444	26.736582482	26.552287832	24.555087691	31.306848281	21.362003429
Z001E0011	53.455597308	34.984358753	19.80884542	46.462104531	44.648508189	41.167845782	37.397737382	33.310325122	16.953963473	47.963922165
Z001E0012	27.217027429	22.897689418	0.9605659127	13.923659393	24.848221319	24.059401439	27.939622038	29.733679436	18.618977409	51.309765542
Z001E0013	22.278846538	20.769547448	-2.067858997	25.894064482	15.453078218	16.862281377	-3.725475272	17.058230438	-9.649085322	38.64807326
Z001E0014	26.25364541	37.334392792	22.800577101	49.910594569	48.916563807	43.381110118	48.936320297	47.857652601	66.730071676	23.930621433
Z001E0015	34.452905451	10.687243458	-9.449483375	-3.035717796	12.811288197	1.1160776147	-3.827528747	6.6694399402	22.114110006	-17.94416631
Z001E0016	-59.30501862	-42.47461311	-70.29541471	-38.72567754	-50.1400204	-50.68074526	-43.59854683	-49.37780361	-52.63558155	-72.82337473
Z001E0017	61.411285609	63.672351266	44.23455015	59.940429104	57.76445698	63.177754589	61.213527128	73.272553391	67.762342148	45.385407901
Z001E0018	7.8876744431	25.244533146	7.0191700744	22.579775669	30.137868904	31.220396661	10.081517698	26.165982779	2.2504298811	45.811221525
Z001E0019	36.550630034	47.810121955	55.234554068	48.252781375	52.322845648	47.124525492	36.23213144	48.413738409	47.244024981	67.046541733
Z001E0020	-89.99018809	-49.42843137	-15.79131913	-49.98443251	-60.07817553	-44.66255671	-42.5487429	-44.28081706	-34.36429507	-32.94303612
Z001E0021	43.726520361	15.345215518	-15.25924351	6.5515498632	9.1149779639	13.802826631	12.620163992	6.8206033419	-14.55389714	13.182625686
Z001E0022	-9.03845711	-19.98752251	-15.94072773	-23.18649574	-14.70785224	-14.94955646	-8.305838211	-11.36117712	0.9021744506	-48.94000825
Z001E0023	9.5255912675	32.775647182	64.254169576	43.71550237	32.770155884	39.153934577	47.856734917	35.534289546	40.418142677	74.151892223
Z001E0024	14.93577954	-9.52945175	2.5772491927	8.2176507213	15.061918773	11.939156331	5.8983299377	10.121874294	7.1804375245	32.00036061
Z001E0025	-56.96845683	-81.80916701	-107.903196	-78.35921963	-79.70249594	-87.90664267	-96.03271808	-86.51522288	-74.71826516	-94.42861762
Z001E0027	2.1669345028	-8.52823324	-15.98707908	-0.488456803	0.7844099601	-3.685763395	-9.774731041	-8.152142038	13.97872889	6.1137420451
Z001E0028	-45.32598819	-4.062312554	-34.6121032	-23.51103449	-12.65993502	-4.291406938	-18.81999064	-1.200089136	-32.05122036	-28.12266811
Z001E0029	-64.50608062	-57.54826444	-10.01417755	-55.52811291	-55.30938178	-53.48671222	-70.74111457	-56.78966768	-46.59810272	-25.70562018
Z001E0030	0.5515154305	-25.8616935	-7.429816678	-25.68159012	-26.89748608	-16.44606583	-27.35807726	-23.82137268	-30.52097385	-74.16568533
Z001E0031	54.82802202	25.696531411	5.3885210181	14.764322173	25.116666702	24.744982891	25.033736595	26.59827198	34.275010126	21.267920011
Z001E0032	25.267667584	38.820369443	64.722713124	26.799386308	25.405784035	35.335027285	43.219944308	39.46799184	45.310717248	38.026605815
Z001E0033	32.138250296	40.70696034	38.688331804	13.475729689	16.27570003	21.474105422	30.552207141	24.676363361	2.0436462253	-21.27255506
Z001E0034	72.847729091	87.833737098	63.635795203	88.140499689	84.513273713	85.929002955	94.677006801	75.314254034	73.447224987	89.545023966
Z001E0036	22.650244727	13.30978119	40.686517606	6.5216633445	5.975773712	-0.13741495	2.6227538594	14.29998383	-0.791833413	25.840820889
Z001E0037	78.115007903	30.904933218	77.850094068	49.472145266	51.032666315	42.543842668	51.34200084	48.426903811	44.927145691	40.554286666
Z001E0038	-14.19800183	-9.96378249	-11.74258022	16.306580021	-3.712633986	12.317306334	12.693274189	0.6298491903	8.905143431	-20.7499735
Z001E0039	-51.60954544	-17.91931675	-0.235751766	-16.97218283	-19.91250366	-25.75466414	-24.29872064	-29.0583755	-9.512161795	-44.90658355
Z001E0040	-7.043895954	33.13900393	37.222379018	26.919629295	37.366358012	31.920812984	51.963086874	43.302490386	42.104119719	21.381477429
Z001E0041	25.846599519	37.366336533	46.108012497	27.424653299	34.911293536	30.874269081	16.089749327	27.93557209	39.225363063	60.32328199
Z001E0042	-5.814442256	-31.47130366	-35.44137975	-49.80828052	-43.18986945	-40.50117861	-26.9001584	-48.0839787	-19.43022694	-85.88227436
Z001E0043	-52.57836158	-54.43081738	-48.84838428	-41.40879449	-35.40887913	-34.90199198	-26.22004078	-38.82356932	-34.54674942	-52.46133188
Z001E0044	18.054112654	22.655315948	49.881397276	35.8153751	29.361409138	37.299197172	35.246492549	24.166720805	21.715053416	15.411043829
Z001E0045	50.965688501	81.273531969	59.03103933	55.336641918	57.247921338	58.245834623	49.484387417	55.040225573	68.16589755	77.920803577
Z001E0046	67.040344625	51.821906616	46.945089237	52.75984149	48.872165865	43.030372007	43.187467061	46.240196728	64.395514603	35.835543347
Z001E0047	-28.96204956	-15.9154837	-36.94765357	-13.03395618	-15.24824919	-12.81967786	-5.040916773	-17.19227856	-3.277698238	-10.67168811
Z001E0048	-9.191851177	17.203347358	-1.119645728	9.1909046168	6.9136144301	-1.227867866	11.098247169	7.8915101948	15.993122476	34.693718708
Z001E0049	-16.68316967	8.186830147	19.554718135	3.8720396176	3.3293167743	-4.63474003	-22.79213738	-6.602990258	19.270920999	-33.1998248
Z001E0050	-39.88396512	-25.94754365	-19.08333206	-36.74571193	-57.17947289	-45.12928881	-41.52785254	-44.19977994	-57.12296489	-24.30294528
Z001E0051	9.0634514171	37.267843935	48.79776241	15.781267641	24.553570205	30.628825212	33.013024953	23.866921701	42.962895032	-4.643444863
Z001E0052	11.273912598	60.086831954	59.762544721	53.770215882	36.631528146	38.210299668	24.433671597	42.621107074	22.244048622	61.115051373
Z001E0053	-8.761032987	0.1326830306	-6.10254809	-1.116579468	0.3784739606	-14.41853975	-0.331665384	-5.668393344	-6.334282401	9.0360097842
Z001E0054	3.9061599313	-33.23349355	-9.476996832	13.492542599	6.658275878	-0.093664025	3.7598227628	0.0554754399	-16.89191382	17.57280129
Z001E0055	3.2649902911	-15.13648102	-6.649566107	18.881486496	20.506767437	17.848946736	21.802639799	18.629782978	19.302517276	18.754491135
Z001E0056	-16.69903226	-3.964291635	26.864883537	8.9591004128	-0.887892836	10.279451583	12.486962433	12.644727682	21.698359806	27.215218941
Z001E0057	2.9006673706	-4.514093613	18.340525776	-2.820253361	14.26517943	0.1270520279	-11.28018664	-6.702786007	0.0345340168	21.633966891
Z001E0058	-31.37994179	-23.20330188	-31.32774128	-16.91950616	-9.858598545	-11.76795375	-7.698739689	-21.66012805	15.354640305	-39.01053569
Z001E0059	-82.25941563	-58.12948464	-98.84199467	-77.79306859	-97.82096439	-82.62174724	-72.13137108	-83.59992078	-54.34795392	-52.09398524
Z001E0060	27.691415103	-16.59849659	-8.616495697	1.4568631312	18.871498517	16.911225006	20.722455476	3.3453955933	28.982856173	-2.117654366
Z001E0061	-21.33417266	-24.94062293	-62.45509267	-31.18614717	-41.16727645	-41.10207294	-28.47581614	-36.56482019	-29.45851435	-1.018056787
Z001E0062	-6.776002806	12.419832735	19.050139467	-2.231813266	-3.031408374	-0.60933145	-10.15379528	-6.851075812	1.1137996857	19.606320396
Z001E0063	45.538354216	28.508406971	6.1527467349	12.931474205	8.5661833558	3.0388047796	9.7293662625	4.1950159173	13.015513368	42.269189846
Z001E0064	-100.7219413	-130.0748996	-103.0244266	-106.7091254	-108.9145801	-108.7915663	-81.74373316	-104.4547909	-81.88472349	-128.8673227
Z001E0065	-73.98994568	-42.89915892	-40.69289306	-41.64610311	-37.47147932	-43.56780699	-45.46628278	-53.51880313	-70.83049016	-49.14152687
Z001E0066	10.28058508	0.3265094268	-8.826276473	16.658706736	16.544710143	22.112392857	13.356943485	25.77836458	36.864816659	7.5754722936
Z001E0067	-24.07028376	-9.530564953	-28.70951163	-10.62916329	-40.41465155	-25.33574122	-28.6079595	-23.6059763	-8.494313262	-45.02621792
Z001E0068	21.382840543	1.4728146957	24.541243028	13.278085621	12.43387153	10.772571662	-6.350513325	10.547414119	21.33324619	4.2183356302
Z001E0069	-14.20116039	32.248582944	-2.083777374	-0.999733975	2.1265674238	-6.319691844	-15.91029704	-7.516463577	-21.41221043	-16.59911802
Z001E0070	39.635855415	40.928209618	61.361097602	29.330739459	28.756407867	22.382044237	25.697239108	27.301243559	43.161058853	1.8917858495
Z001E0071	-14.61022755	-10.16319642	15.480351032	4.5251270918	-7.241809496	-2.163830161	12.986208202	-2.265335892	-5.66399719	3.4955142942
Z001E0072	7.3459133445	-27.94382742	-20.05692382	-11.40048856	-16.1803347	-15.10464041	-14.11254404	-11.52922052	-6.260095542	7.3698547112
Z001E0073	-14.00060707	3.7655391943	-46.97478694	-17.05161937	-2.645345155	-4.044597188	-19.27191837	-8.632863302	-11.77548506	-8.596477187
Z001E0074	42.85088696	55.001544389	74.139730231	57.108786185	59.749639369	55.691402819	51.768932117	68.066826112	48.860962756	61.182402168
Z001E0075	63.835633105	49.997135176	-5.515769556	40.293103336	39.446431336	38.485871784	19.03619885	33.103788752	35.181684728	18.178082617
Z001E0076	-20.7658127	2.8915080851	14.420190691	20.281562237	1.6990609242	7.4038270655	-7.000325611	17.545256515	27.22721463	20.38082242
Z001E0077	-40.25239366	-32.37542442	-52.2409399	-18.0331683	-20.39784098	-18.94763383	-18.2549207	-22.32316107	-25.06711995	-19.22960844
Z001E0078	17.562514603	11.323148571	12.026390674	18.784682242	36.913995631	31.817818763	27.061346688	28.800565412	37.659259451	-10.27088349
Z001E0079	-27.87965713	-50.54609391	-44.08408338	-55.53993681	-44.06075873	-60.97853901	-73.31461773	-54.60796744	-70.89446017	-48.93364204
Z001E0080	109.22510271	48.125732192	74.319978018	70.73233687	66.519813989	65.49804591	82.929729065	68.946151675	61.324443568	17.926095759
Z001E0081	18.991241229	-7.459229059	-29.08413564	-9.787631223	-12.04393427	-14.32130306	-7.785495708	-7.30409879	-27.14236053	-34.63548333
Z001E0082	-15.4781938	-49.01548413	-17.53846513	-38.58703732	-35.50874854	-26.44508624	-33.86936938	-30.45265497	-23.22767167	-50.57747895
Z001E0083	-100.1576841	-65.43482943	-69.60555186	-86.26786393	-87.78854714	-86.20857391	-76.78233901	-96.10896061	-65.77825101	-125.5605205
Z001E0084	6.450590561	-18.57815478	-43.55658764	-9.64495829	-11.37127968	-7.602752014	-14.44969044	-9.975652102	-2.846332354	-5.059464828
Z001E0085	67.723639169	68.746275612	80.003677552	89.069485796	65.922759486	62.515564881	73.691233768	80.213586936	99.975462165	106.42213389
Z001E0086	-60.334723	-17.6324354	-39.73716318	-40.46598644	-28.57123655	-33.85436742	-23.19196718	-22.05707684	-16.18822443	-68.8129958
Z001E0087	-25.25350897	-19.05421254	14.81130009	-10.64823797	-7.695428875	1.0429767093	0.2817941302	-17.70555903	-17.66668023	-10.99957649
Z001E0088	53.515607725	38.352134523	41.968637421	31.161904322	32.587908001	24.152369281	35.542536815	14.533737358	29.725743157	14.076154417
Z001E0089	-48.14535028	-66.55129546	-49.00716125	-44.92057945	-43.25202662	-50.41807759	-47.86241938	-46.80363816	-48.82445575	-45.72159643
Z001E0090	-14.46632477	10.049933933	-27.42140888	1.8120175695	13.67096589	-4.243275684	9.3796639541	1.871015448	17.700935829	40.704877588
Z001E0091	82.176224497	41.903717137	33.366847668	49.572048109	40.71357073	40.847850188	28.193238091	29.490714361	27.743055401	56.647804988
Z001E0092	14.63652983	44.695860986	62.881772388	25.776415262	37.873557852	39.612388285	38.90053834	39.060666328	22.974841032	-8.165106276
Z001E0093	-9.329317314	6.2961241183	7.0561826323	4.1224135865	14.810452059	0.5163697624	12.246084821	-5.26671218	-9.437360591	2.6489227387
Z001E0094	3.9392384605	-9.475484749	-30.22025742	-20.30058631	-9.403571232	-9.30175019	-14.85120375	-9.944310431	-34.99563176	-24.93982424
Z001E0095	-93.86402384	-54.04405603	-74.32238899	-69.592833	-74.58681525	-68.67271662	-82.9039253	-63.44841378	-54.28111033	-57.81276574
Z001E0096	-35.69794089	-45.70527891	-21.63035886	-33.58764036	-46.01220807	-41.44307936	-38.85888575	-35.29117325	-27.47084467	-15.12686914
Z001E0097	29.764016402	4.8906872499	-6.991805526	16.021208737	24.550058439	11.782055806	26.69115666	12.036807758	15.945472526	21.053337497
Z001E0098	9.2776058118	19.222422095	31.312391691	21.617156014	33.046277891	24.845565657	28.876795695	26.994097759	38.484069529	-12.38752775
Z001E0099	25.406246208	-15.58092758	-32.93463785	-8.376908213	-22.93432044	-13.02050668	10.719581236	-13.63640124	-25.69989278	-26.92115318
Z001E0100	14.733716158	-26.0564736	-62.40586476	-12.56492228	-28.23350026	-16.12625974	-9.482524021	-13.19922467	-21.45317026	17.43096795
Z001E0101	24.176878317	2.5645099094	-34.04881599	14.124633644	7.4308298172	4.4860841888	8.4042169832	7.4151333999	4.8259099216	-12.30944059
Z001E0102	84.947715597	42.792232505	35.020472558	41.54187998	48.534336333	45.351870399	66.140091027	42.501886451	48.215728118	18.600376001
Z001E0103	-0.398920292	-9.74395977	7.282192598	-10.68005207	-12.63461637	-11.99696289	-2.427611728	-9.121595489	-1.813710858	-26.39870047
Z001E0104	29.219013207	26.147645201	18.400443571	25.071831348	31.383423757	29.003819678	41.918036512	28.686942844	9.5791729646	1.3375371864
Z001E0105	-21.81334274	3.461716048	7.6599928438	-11.70866833	3.7670278927	-8.237307808	-7.414499546	-13.34135424	-8.753741393	4.9552086995
Z001E0106	34.637734626	31.263942324	67.970625338	37.150175926	43.490336007	36.061553509	28.716422473	39.119814285	31.132668659	29.628757217
Z001E0107	-37.80306199	10.797853702	-21.38786668	-10.47782557	-7.488425806	-13.06165407	-3.047795569	5.4674381483	-24.32149193	18.536055895
Z001E0108	-3.47606535	-1.772586435	17.023716479	7.5227730467	-5.381853048	-12.24802135	-6.392199101	0.9618660209	4.0473563362	16.840845551
Z001E0109	14.103487007	17.605068931	42.285738773	48.769981254	38.81996601	42.354099465	31.606885266	45.557452886	51.595089431	68.385307248
Z001E0110	-22.954375	23.258709352	-15.67046423	-8.32478436	9.4370223938	-17.71894698	-7.028260849	-11.27370805	9.1760383144	10.88090759
Z001E0111	44.849347458	7.0455392839	10.3950146	12.694287585	-1.070555115	6.3927169415	17.478100102	6.3921059098	15.732835075	31.171954006
Z001E0112	3.6484885693	8.2594561587	-16.05375302	26.239902215	21.132221927	24.988638528	7.8827816111	13.287563234	5.3963946662	33.229156181
Z001E0113	-93.6139087	-67.37338066	-43.91050165	-56.40585213	-60.67604223	-60.39416678	-60.31236377	-63.2766869	-77.50893231	-38.21077713
Z001E0114	30.749432753	29.451147919	9.0237222093	14.457789815	18.413237197	24.019018993	8.2703053861	21.913746151	28.572643866	45.230162
Z001E0115	-44.47775399	-5.873573243	34.77845873	-2.94842434	-7.478918029	-7.556181964	-2.687211066	-5.007711325	-15.97990643	-14.8821071
Z001E0116	17.910529887	33.19477936	46.640663509	37.259822913	21.143195989	23.668323953	28.702460071	24.569814717	42.380709093	22.903951875
Z001E0117	-4.663215714	-9.978667913	-11.00942137	-5.272022691	-9.742420406	-0.128146636	4.2793393832	2.7797482592	23.973363925	-20.29614868
Z001E0118	11.427377189	24.492532425	32.170984995	12.000997634	7.2694758098	20.216980157	8.678127236	25.4044239	20.837401817	37.036197668
Z001E0119	15.728950569	52.091953831	35.404996032	39.930943643	34.452286934	41.843745046	43.014330037	29.392286132	22.196863727	74.192178489
Z001E0120	-32.15810805	-1.936838707	-15.99973947	-3.820135217	17.346331332	-0.33523787	12.085876597	5.5051994368	20.060503852	25.584982074
Z001E0121	36.356085586	-2.990053103	-35.20147422	-0.598379399	5.4826377378	3.3185839405	-8.979233055	5.0316825539	16.115353657	29.90028062
Z001E0122	12.389776046	-28.74600313	0.9642402591	0.568574229	-9.27241321	-6.044137743	9.0364704691	-1.821360499	-6.602922451	5.4916403783
Z001E0123	6.2136086743	15.341333438	17.648608284	20.28788686	10.549436479	19.396726121	1.1308789799	14.035252205	5.9980154049	-6.363192307
Z001E0124	-110.1990479	-112.8640427	-60.15514851	-96.36395449	-96.16102874	-96.79036777	-87.58206208	-91.58626643	-115.7276728	-83.80854417
Z001E0125	4.1868848525	43.320939949	42.977917798	8.5918270725	25.293575317	19.038720267	34.437958605	32.818116599	11.268246948	20.911277166
Z001E0126	-43.86611421	-39.71818255	-23.87638155	-36.1419644	-35.15073847	-32.05782113	-49.87956824	-45.4165483	-66.6951156	-44.42120932
Z001E0127	-3.387219998	-22.74148817	15.488836643	-16.2241162	-3.745444803	-8.734399237	5.0033633261	0.8912029298	-24.18495153	-47.87245481
Z001E0128	-38.4175368	-31.13090084	-39.23067363	-37.56300236	-29.72870414	-23.61686682	-15.4716292	-31.64327077	-22.97133293	10.338467216
Z001E0129	-27.1648601	-41.0061263	-12.49894221	-38.54196145	-32.5433684	-39.18313247	-28.15057776	-45.32065746	-32.35612556	-81.93138382
Z001E0130	42.156662204	56.350443708	49.095971028	31.686281945	40.329890835	36.462448312	17.255727602	31.408541112	40.267367339	49.237175829
Z001E0131	-33.61825693	-20.97768598	-49.42215466	-20.81721241	-0.989027777	-14.91947744	-21.66513505	-14.47979205	0.4231838889	-24.31051677
Z001E0132	31.542685105	-5.103384396	28.606487386	-4.158433498	7.1782659953	-2.091276817	-10.8755119	7.8641587625	15.810835745	31.254275547
Z001E0133	-33.98538784	-40.10788622	3.8572731053	-21.44703542	-18.10775067	-16.58382352	-29.94299154	-18.38470509	-19.43337736	-6.800213266
Z001E0134	19.705504805	-11.20470081	4.1947849828	9.8340369166	7.9077663284	-0.484958551	3.0965297731	8.7586514954	-10.6269489	-6.003139948
Z001E0135	68.318598165	86.014766035	42.130602457	68.638420663	66.412892524	72.216759711	89.561226971	65.988263402	89.807113915	59.042208539
Z001E0136	-15.84350882	-8.706817675	-55.71533213	-23.97379666	-26.33192326	-31.57281355	-11.15256125	-21.64173988	-38.49814131	-7.05905066
Z001E0137	29.59596386	33.397810991	60.33094139	40.608264814	46.538987819	52.070064894	46.93713431	52.233179161	70.937955383	66.023306375
Z001E0138	-18.72430291	-43.29009301	-29.22039744	-32.73353026	-24.20877357	-31.75948756	-38.18343989	-24.44480865	-43.63181961	-52.239298
Z001E0139	-30.77185704	-16.19366496	-12.38605584	-7.194987504	-20.89695976	-11.93972817	-23.68349711	-3.869763388	-3.428653988	-24.1807284
Z001E0140	-8.184013382	43.326478856	38.393398296	26.567564855	34.9383797	24.39288131	37.905954347	40.379739256	21.893291996	38.445951826
Z001E0141	-15.50826573	-21.68747031	-29.76927433	7.9628389523	-9.599991326	0.4030663873	9.6758488865	-9.100573992	-22.30117275	-1.799335595
Z001E0143	-5.578811839	-13.28430316	-46.10668251	-10.1038223	-16.99290707	-19.3936748	-36.96140078	-25.53592096	-37.86607801	-29.95380357
Z001E0144	-24.23954574	21.363476802	-8.235486316	9.2721227751	9.8900062087	7.6430966847	15.89987236	11.828520319	19.794635276	-5.873019168
Z001E0145	23.702855099	53.306323068	58.534852535	19.03733573	26.014556808	27.086175779	10.09772432	19.784322581	19.321614201	61.132609153
Z001E0146	54.245633701	46.99112204	4.4258015969	38.578448477	34.054499709	25.122928216	36.273654753	32.109546122	9.2042954937	22.381510405
Z001E0147	-30.79048291	-7.800331202	38.845888589	5.1425264342	12.230542818	13.954593231	27.057639786	18.730932864	-14.14633652	-16.59321606
Z001E0148	-40.36742866	-17.45491951	-16.84758147	-17.65514225	-28.70301086	-15.9156712	-6.529724266	-14.29605149	-17.91880212	-22.36844666
Z001E0149	-45.09417413	-0.467536412	2.0891091794	-9.848811374	-7.167213587	-11.26107958	-2.893063852	-16.85267066	-18.07396047	-43.03564223
Z001E0150	26.955849583	33.237298673	30.150013126	19.201433928	22.716402531	18.14247575	15.394014383	11.581762973	-11.3282183	5.2540053198
Z001E0151	30.588562315	21.536910854	43.084614295	43.338815124	42.351380378	43.478166819	34.451206963	38.289851409	35.152396124	23.968654924
Z001E0152	4.272979432	-17.10843652	-21.44260512	-14.18929691	-27.53216367	-25.00752594	-18.20975502	-20.01518359	-18.71286558	30.584485809
Z001E0153	-21.25675019	-13.74039272	-4.322630225	-13.80410761	-14.48937781	-15.41708393	-8.126378953	-6.089497614	-18.16591556	-42.05305546
Z001E0154	-6.545209463	-5.555248395	-49.6220571	-8.899247319	-10.53123999	-7.176678003	-15.98953882	-11.15350988	-16.50638809	-12.85908213
Z001E0156	27.15170886	60.409648372	92.521832425	43.587791137	39.604165995	48.810511194	47.705782231	51.351087669	63.065363773	20.180367873
Z001E0157	22.381472169	15.24493709	44.00842547	13.779717165	24.989899859	18.365500178	16.975947529	21.226497557	-1.574455946	-22.32331386
Z001E0158	-24.67420845	2.7134070727	32.758415496	11.651410272	21.463803195	8.7826867151	2.3768918633	13.608040802	3.7954936607	33.271122714
Z001E0159	-6.430072071	-24.92668273	-16.28731792	-44.23192075	-36.46344737	-41.16844061	-45.01799087	-29.90655555	-9.969591921	-67.83450698
Z001E0160	55.931092558	76.008110709	84.584126652	55.241775515	29.265926897	51.038669693	46.382749168	37.745601778	72.907009213	35.211526993
Z001E0161	21.154865344	16.995146953	11.60320717	9.3737944358	-4.602680257	5.1307287013	7.0596823917	6.1367990682	-18.39246082	26.439681706
Z001E0162	-35.91526622	-25.17308133	8.4537550471	-25.03948656	-18.27942789	-34.0121419	-47.04253372	-39.638866	-56.71569106	-2.04658224
Z001E0163	27.840058572	-1.764206324	3.089256919	17.330585119	30.454372224	10.223040282	17.842932671	7.7238495307	-9.100778145	-13.21600998
Z001E0164	11.213811804	31.15261656	47.599674218	29.162762321	35.709742719	33.071669992	48.016013837	32.655909009	34.508913514	37.706983714
Z001E0165	-54.73855537	-76.43822016	-57.64331143	-99.92745433	-84.60583912	-91.3554233	-93.90487824	-89.56297358	-90.71352453	-115.0657165
Z001E0166	29.067159896	51.571570725	11.559513826	51.471012058	42.752045583	43.654001419	37.104669883	52.894255631	29.506022637	19.603503943
Z001E0167	11.354429672	38.530410632	42.004717211	33.748239391	44.300845868	42.688102334	30.058255086	40.881171681	42.892331742	29.431667521
Z001E0168	-67.20647372	-52.55708055	-36.15085183	-49.24800858	-40.40938545	-45.45675677	-37.04512001	-50.18041476	-21.99879452	-16.24773089
Z001E0169	-58.06466599	-17.50449226	-0.013625186	-17.6164568	-10.14006717	-29.18395726	-25.14640117	-9.92697919	-22.82793171	-2.837414479
Z001E0170	30.663577448	23.911586306	50.371311282	30.164411101	21.023935457	21.644095216	13.671470038	18.82515253	11.682605592	-17.3225241
Z001E0171	12.42888561	-20.52746276	10.301382418	-1.187085973	-14.69026688	0.5634445366	-1.842639916	1.4730373063	9.0347782006	-18.33606028
Z001E0172	-25.59330406	-8.919406345	-20.12665613	-5.771154028	-5.376236257	-18.79705287	-2.515373999	-8.848432319	-2.365963219	-51.44860817
Z001E0173	-2.488102269	6.3472040206	-32.64593872	2.7989193954	-1.117509401	2.086882274	-1.470973373	-0.750563781	19.012441611	8.4262468949
Z001E0174	-29.23280005	7.9978547483	-45.47362018	-10.93219294	-20.27679446	-13.64137466	-21.21972662	-10.1292563	-2.905936452	17.169134301
Z001E0175	15.062299031	-16.55482847	-8.893522617	-6.317261528	-19.61242465	-17.758142	-29.31759072	-21.55836358	-33.8425439	-21.04283007
Z001E0176	-67.31632956	-30.09644627	-41.0668032	-40.75657456	-44.3377271	-42.04178596	-37.22499702	-32.17304392	-49.27680507	-27.17227922
Z001E0177	-15.71606621	11.757089881	14.148155733	22.334812758	18.592086906	23.244895751	34.046764006	29.374903374	31.611827185	-9.123650111
Z001E0178	5.1848365652	19.994688919	47.587208252	29.377458633	25.461448769	28.157540599	15.236802287	27.811692899	21.84083863	65.238025616
Z001E0180	-19.58955869	-28.08315197	-43.06606772	-15.95780376	-14.26105814	-5.950725941	-11.67250167	-8.822017579	-1.577912009	-2.581873193
Z001E0181	-25.03867222	-23.78035565	-19.49576059	-28.78019687	-8.261274023	-22.13464595	-5.514619562	-29.95449797	-17.38133174	-2.83052694
Z001E0182	26.22379778	28.123480875	-24.98289442	-1.765317932	21.690185941	5.7825108925	9.3345750972	-6.042289928	3.1578578263	26.187164912
Z001E0183	14.00377381	-4.279490372	-15.08167162	-8.450563348	-10.11861874	-9.740860242	-13.83574319	-0.437514062	-22.28213038	-32.47050969
Z001E0184	36.870602402	-0.958389473	-6.500121657	6.3049708776	5.8828883592	21.139582013	3.5699506831	5.6779049912	24.123308727	30.847799825
Z001E0185	48.440627568	19.042981402	49.709420318	16.617164169	8.1634621086	20.538854754	14.360672972	12.372118649	37.137496842	-12.60428465
Z001E0186	19.920088756	1.9242531763	23.218527133	8.7262958076	23.381293693	18.60080588	3.1398341453	18.699790291	16.558977545	33.173792793
Z001E0187	-58.54237852	-73.91685706	-70.4100329	-53.49910789	-77.37308278	-60.54358291	-70.12621176	-53.07278771	-84.26998778	-70.30003693
Z001E0188	-10.59464594	-12.63651815	12.999688063	-18.12461918	-22.55803857	-14.16872253	-20.96612362	-15.73194059	11.653413507	-36.43064626
Z001E0189	-40.967642	-37.20482084	-24.41607679	-17.08970232	-22.39707044	-16.18846968	-19.71224173	-28.7018475	-51.96954121	-37.43128771
Z001E0190	-33.96078858	-25.93098292	-41.68313655	-21.77544051	-22.93267621	-25.44375443	-31.18981414	-25.75090131	-16.14068806	-49.5557683
Z001E0191	47.04715142	29.029788819	-10.02838376	41.965492178	25.78799598	28.877266165	21.434712952	20.921634612	31.873881699	52.808519527
Z001E0192	-73.6339173	-32.33642587	-9.804296695	-30.57553512	-39.44079732	-26.43495468	-44.59337214	-27.12853406	-11.86265352	6.2590237396
Z001E0193	-63.66392298	-14.95544204	-34.65185851	-28.63878065	-27.35681663	-31.85452962	-38.71042012	-25.75029921	-48.11233499	-38.98975139
Z001E0194	-51.30160471	-54.95628624	-55.4801382	-51.44897236	-52.13845341	-40.84211923	-37.25846659	-55.90131128	-67.09996833	-77.91037835
Z001E0195	14.399788067	-8.85949385	12.255924306	-11.79377903	-19.36533221	-6.215569813	-17.77393136	-16.35234459	2.0197755396	-48.82821545
Z001E0196	46.376149256	16.159244565	16.425458056	3.0501927682	4.1289211278	1.7166508993	5.761342594	6.7339930606	2.0402050491	-8.720150011
Z001E0197	-9.295651219	5.2217574451	-19.87114792	-1.506193654	-14.39105128	-20.41510116	-12.72383389	-19.21548317	-2.109761347	9.9439878688
Z001E0198	4.7620776651	-2.865109784	-39.58727495	1.0555893608	-7.610776044	-4.518817358	4.6987367803	-0.371369514	5.5024102216	-10.03812322
Z001E0199	-32.64988531	-31.99889519	-43.33929191	-35.83383239	-43.00885831	-28.78463722	-49.42813981	-38.94531113	-27.15045332	-34.9968883
Z002E0001	-16.09643954	-35.91378096	-24.31653734	-30.33895002	-11.93176823	-35.97213572	-41.37743819	-35.91273113	-25.01096737	-26.89425249
Z002E0002	-0.24700618	-7.535375898	-4.403317565	-6.688416798	-8.766175677	-17.55618623	-15.42466654	-0.326409099	4.5299230883	-10.44288739
Z002E0003	10.326736433	1.1321947286	15.013212684	0.9913101565	-4.745143615	6.695163215	-6.618045651	-6.032494048	17.139807544	-4.040993923
Z002E0004	-46.962113	-47.29171232	-54.60717058	-50.26847375	-38.04695524	-48.41507423	-45.21277417	-54.99987424	-47.88622139	-44.09332311
Z002E0005	-14.64183672	-20.97481484	-18.91317733	-15.51902398	-14.23023969	-12.98555998	-21.20145333	-20.2769638	-29.48092367	-18.43637797
Z002E0006	-9.094871007	-16.81395119	-4.397913827	-3.908923963	3.4489877139	-4.07633819	0.275048023	-4.074737787	10.303158116	-0.038019279
Z002E0007	7.9710293974	-9.447303278	21.879163691	15.820050654	1.6529370527	6.895552199	7.0824295396	3.3914967811	-17.0095776	15.958275675
Z002E0008	5.2079076786	4.64982487	-1.17797548	9.5736237208	9.8933892194	1.1075782709	3.2877294902	-5.444542746	15.43137786	-9.627638343
Z002E0009	30.961955668	19.20656191	28.482375287	19.796962331	43.097663325	11.542409278	26.453303985	23.267968316	17.293524843	30.833522226
Z002E0010	-30.89132193	-55.45973255	-33.26297492	-32.97207678	-24.03465737	-50.52288402	-37.54373021	-32.00325212	-56.1739115	-28.66440516
Z002E0011	-1.133222304	-32.51491081	-20.85339779	-25.5588331	-14.48551908	-44.6662177	-21.66388621	-25.16768064	-53.8997543	-38.63739651
Z002E0012	-21.11759778	13.095345101	3.1741885835	-0.063660004	6.4198965747	-7.168057157	10.655536986	18.005161913	-3.476296077	-6.743860466
Z002E0013	17.341838445	26.36032264	9.6864837792	10.594867853	-3.974283626	9.5911854333	14.779405588	14.729075491	10.73650144	27.227562769
Z002E0014	-12.25571008	-26.36114648	-24.72372609	-20.16325803	-42.55503934	-11.00677215	-10.36875988	-21.94686935	-35.04968132	-35.70618839
Z002E0015	-48.22654444	-38.06249852	-37.62891307	-39.98137264	-24.39366472	-28.49535168	-42.58121396	-37.53109317	-38.15442289	-32.56387072
Z002E0016	12.585337477	28.236390551	26.924036457	29.585287069	12.242257581	41.384661518	18.411999131	24.226910208	26.11064332	26.984434932
Z002E0017	25.050946075	1.6203738356	-0.665943358	9.1943692802	8.8052726108	9.7145436333	16.565127892	3.7976272799	13.83501172	5.3992114038
Z002E0018	-87.4633754	-96.96552435	-72.59599849	-76.94144298	-102.4931724	-80.35040148	-81.28619427	-87.2650193	-87.37561591	-67.9486778
Z002E0019	32.477083457	3.6518514154	34.758504136	25.697815173	17.308306973	15.880618299	20.76579388	26.668057311	32.096681672	31.631875084
Z002E0020	-30.9876761	-46.40615014	-30.25632825	-32.08699866	-29.88912826	-34.93093097	-37.64975055	-45.55639193	-58.45625145	-32.5141491
Z002E0021	-33.48607521	-33.17223616	-26.22756666	-27.06945342	0.4620649159	-24.91178516	-22.05166501	-14.00976082	-38.08835609	-24.98286482
Z002E0022	29.499413592	30.54466567	21.51767189	22.414641779	26.168295543	10.781201389	28.285505721	20.384700723	18.494429266	28.196657455
Z002E0023	-51.24982093	-37.59495719	-51.47213886	-57.06240384	-46.48972159	-33.05387846	-44.27434754	-50.83301821	-39.73453804	-55.08445289
Z002E0025	-40.52028628	-31.20835463	-41.12678326	-32.69878258	-3.372798953	-26.08593029	-25.99365007	-34.07291982	-39.85337149	-39.38392556
Z002E0026	7.2301869867	-22.04484426	-12.93828505	-14.47763001	-2.9788755	6.2988684212	-11.06280587	4.4383556673	-15.84440793	3.398271016
Z002E0027	3.3767429209	25.478157165	1.563715779	13.990432603	2.6143651641	15.28206167	0.3904568878	11.933689365	33.468497325	5.6626021603
Z002E0028	22.955746177	8.6465220932	15.401704462	5.2043720161	8.9822000134	17.787319582	15.777863323	13.429835201	24.5447927	7.7663225208
Z002E0029	-27.60518341	-8.885730673	-29.93147393	-21.26506021	-18.97767048	-27.18287901	-31.36148508	-32.64980287	-34.06159895	-34.81652467
Z002E0030	-7.049943771	-22.50091839	-16.33573768	-1.802549334	-23.89401355	-5.091081588	9.1244657769	0.5692557135	-8.372353661	-5.489813959
Z002E0031	8.7593899788	28.438407184	2.5149545448	3.8760268902	28.000259993	26.49129102	9.4651342978	7.2739127607	-7.588745789	-5.27819804
Z002E0032	46.534244711	17.880523194	14.10592385	25.996455573	32.377688508	22.041820711	36.470140158	15.749241617	4.0070299033	16.088326612
Z002E0033	-24.72914658	-24.22365095	-22.10176556	-28.2610469	-28.01084434	-22.44335463	-37.18084254	-36.17964488	-11.24999889	-27.75881326
Z002E0034	-26.79040625	-52.51517197	-40.01477325	-27.24204143	-24.74296219	-35.20289715	-24.32173133	-28.55196285	-52.4454409	-24.69413755
Z002E0035	-42.37443292	-34.38555873	-35.33405187	-29.62271417	-22.15697194	-32.25805096	-34.94220916	-31.8226213	-20.61001665	-27.425637
Z002E0036	62.334928367	41.233818497	35.370118666	38.182745284	44.371883328	32.308216779	49.891458147	30.945040425	59.479724881	33.436333268
Z002E0037	-13.57388493	-18.64642127	1.5963465675	11.354000971	2.7602505908	-12.03375464	7.7263041852	-1.931874327	-9.626534891	-3.979374598
Z002E0038	42.954304494	17.916040749	18.147876747	20.922536668	31.545219275	23.737472125	32.227586789	25.414843841	39.865392291	23.639839918
Z002E0039	-2.573455697	-5.180510122	-3.206192272	-1.271843515	-3.096274376	5.9108704474	-12.27983365	-5.348393179	-11.71140761	-9.703690098
Z002E0040	3.1085412977	37.225801573	12.66847919	18.762944426	39.487830859	24.756056726	20.987205563	40.442035521	23.662800312	35.013933334
Z002E0041	-11.44480408	-28.14143676	-20.67754028	-24.95937235	-19.27079104	-25.1158617	-20.10202061	-7.606058507	-25.00279444	-11.39309018
Z002E0042	-67.23184703	-38.75795684	-42.82309171	-40.6809454	-48.06960786	-48.66013931	-23.75933404	-46.76534904	-30.58087368	-40.96474634
Z002E0043	15.869711332	35.464655471	27.659237743	35.835804261	23.355353096	24.17234618	14.90940712	18.639113585	47.127345897	34.445304686
Z002E0044	-34.233047	-8.075509807	-0.633274621	-11.4376133	-7.136297306	10.432691826	-7.488410911	-6.722545456	-13.8718543	9.1104127531
Z002E0045	-38.09016746	-33.70870697	-24.64510668	-38.45802465	-28.19231767	-7.631640117	-43.5882029	-22.79774209	-34.86960525	-23.3197752
Z002E0046	22.79655685	-2.782736661	7.0153382816	4.5921669107	-8.870014586	15.74457763	19.105238033	13.585269085	16.537288275	17.368424913
Z002E0047	27.276234355	-3.606678543	10.988393024	18.234743232	25.446809901	12.016208749	10.661974613	5.2295647538	-12.54991562	22.416317524
Z002E0048	-8.767144676	3.5416316224	-8.156532668	-11.53168161	-6.873556191	5.5789107134	-9.882847141	-0.924556395	-16.56878923	-8.962869307
Z002E0049	7.2473062375	12.854677136	13.268599849	-0.980368557	19.133827238	-7.807446691	-1.183726033	16.27940235	-1.948364357	5.8504506926
Z002E0050	10.721266991	15.287923237	9.4420685541	15.906364505	12.134721508	24.183086558	9.5431215397	22.44564005	30.41651694	11.709963354
Z002E0051	4.7765585837	-3.952171222	-4.928434343	-8.542308082	-0.004761403	-9.479687066	0.388447489	-1.765095833	-13.6615569	5.4837143616
Z002E0052	9.8949271008	-1.448117232	-9.899576644	-6.160489653	-14.97222703	9.2372084332	-9.045788619	0.6904614235	13.76893566	-18.50964992
Z002E0053	30.321590149	41.820950849	24.78179439	28.109662681	38.445441365	21.657371955	38.690563235	25.500383746	39.44367241	33.847837098
Z002E0054	-21.23237734	-33.27772479	-11.72254255	-37.7980648	-59.91021563	-13.90473006	-47.80826904	-30.79555158	-20.04792296	-24.59403722
Z002E0055	-0.707555364	-4.259765322	11.969120597	-4.218029396	-3.876355718	5.8986563574	12.385871673	14.240822524	23.230653118	3.034372119
Z002E0056	-33.91726641	3.3611472311	-18.05077606	-11.49335847	3.5551564751	-7.255228826	-11.79627381	-15.3277034	-18.52689204	2.3834193115
Z002E0057	-8.526986509	-13.51685853	-14.68305459	-17.46459592	-25.88661661	-11.52599233	-18.35508881	-9.641048788	-22.45734673	-12.76755815
Z002E0058	35.047128126	36.433575108	41.713994944	29.946421118	40.77596394	49.01404447	38.695403083	43.419015992	30.583906017	33.873008911
Z002E0059	-44.04790843	-32.00886783	-47.93768506	-46.50876315	-35.00209058	-53.25053591	-46.90616889	-36.34025339	-44.40812939	-52.89405524
Z002E0061	16.493953476	-11.67115851	2.0469324802	1.7986871153	-23.32815471	-7.865365431	-2.14167479	5.3483735127	18.453373207	-3.812594986
Z002E0062	-4.696349991	-3.606017959	2.0571346805	15.139607394	2.5398496244	4.6836168649	7.9793316261	11.318237865	1.7825372149	26.01911222
Z002E0063	8.1922169633	17.896942956	43.274502406	21.265816854	30.751441652	31.268858811	19.994105285	32.230936617	10.946680287	20.150929174
Z002E0064	-0.707127023	21.268881126	20.004060202	19.450967412	15.224810756	14.335264321	15.271809657	24.721291776	45.44025562	17.878066568
Z002E0065	18.259867692	-2.150752375	-8.081708386	9.5215396526	-0.070217305	0.9389778768	-6.255311198	11.248951026	25.144738254	3.3016421017
Z002E0066	25.061743099	-9.384855164	15.917928507	4.8559337687	21.026090292	13.686668589	6.457389029	7.1089848128	15.11399015	4.3292250981
Z002E0067	-19.57055226	-24.23441608	-32.72201031	-37.10499372	-20.69482969	-41.6829106	-45.1023932	-39.61338056	-47.54078567	-44.23026304
Z002E0068	-30.07651157	-46.92470542	-8.12642629	-28.90611414	-21.45986302	-40.14059385	-39.1341057	-31.83756669	-37.00678928	-15.68261445
Z002E0069	-7.814252362	13.335424	7.8190017841	20.860106228	13.236694151	1.8972263148	29.548087115	10.783554179	8.1515728727	8.7771194711
Z002E0070	29.104861334	32.317769877	30.979077902	26.483915526	18.572578306	43.420596978	37.251784196	14.598617886	25.764065817	11.454178199
Z002E0071	-37.1671639	-31.06252036	-31.29519872	-25.79109622	-14.56564691	-21.96164137	-18.53184753	-26.98051523	-33.25342611	-41.72242445
Z002E0072	-35.16227777	-27.64049846	-32.59539418	-33.81793782	-39.64368879	-49.49063762	-44.22418009	-42.63643349	-15.63454726	-38.72624827
Z002E0073	46.564329662	14.912977131	32.833749825	19.245145492	-0.347695923	9.312001217	21.886313501	28.55026624	11.819659372	21.390546055
Z002E0074	19.99755613	-5.353242677	15.956283381	6.5890463565	12.514187957	6.3905732269	11.224440967	7.1253381426	15.414676809	-0.037061004
Z002E0075	23.472609763	0.9395080494	-1.566961047	-2.282261988	0.1611926521	-11.68049291	-4.222471381	-1.342595991	-1.962922032	0.5384258328
Z002E0076	-60.53280363	-23.28335304	-29.40603858	-36.94289707	-26.42722134	-20.89660837	-23.72056229	-33.13067239	-11.34621496	-13.50089421
Z002E0077	3.5804528185	-5.63643985	-18.90514958	-15.14426343	-7.429206103	-0.038947911	-5.474591462	-7.599065221	9.2317090605	-17.26990515
Z002E0078	-4.884118924	-16.67283442	-19.30052474	-14.53987267	-9.605363881	-1.45544169	-23.75062488	-16.14438288	-24.85393106	-23.9134725
Z002E0079	-6.36352206	-22.46851995	-0.139854126	2.1128046553	-15.66359888	-0.378771115	7.4997566348	-1.446476077	-21.82708205	-8.370307687
Z002E0080	16.435799419	17.467430997	17.962128447	16.453184458	26.809035995	13.587104755	21.770778581	25.520894007	23.8510535	29.933789475
Z002E0081	-8.345030825	15.586736638	7.8493101751	19.21148994	8.9292915922	-1.177300496	25.153660169	7.558546611	23.709621665	5.9173056343
Z002E0082	3.3812288666	8.8355450694	-8.860648977	-11.89303257	-7.710814369	-2.308834071	0.9050338417	-6.569089526	6.179705569	-9.923315474
Z002E0083	8.0695512632	-3.928492141	-5.993779155	-9.865719785	-9.671600898	3.2419652263	0.4386367785	-5.674712152	-8.964132755	-7.000810363
Z002E0084	4.2257587181	15.323825149	20.219038018	8.3084671517	-6.965612786	-5.166166478	14.880423846	5.1663584067	-5.326123615	-11.65296377
Z002E0085	14.314206207	13.430363408	18.609236765	9.1228733593	13.897466197	-5.677375821	21.083529911	9.3946423264	2.1673701141	7.39711308
Z002E0086	-5.894023917	-2.41714807	-10.11582216	-7.751465435	-6.355938494	14.191468523	2.1153674173	-0.402380261	18.372703947	4.955077087
Z002E0087	-10.18184745	17.5957035	3.0869801724	7.275615552	7.1690959389	14.458240708	7.4142850819	4.9789701039	22.211338631	-2.041909031
Z002E0088	1.0929789178	0.4421697486	2.2164345161	7.6187235864	-2.718044027	10.584918231	4.6534967456	8.3175768682	6.9577036653	-13.78217689
Z002E0089	-66.73818189	-89.39561451	-76.40881673	-84.73885193	-62.81504474	-66.05924623	-86.78595374	-76.23016201	-67.39397665	-89.08559528
Z002E0090	18.396045026	39.629275656	21.330720428	41.092606845	51.436595288	28.891503982	25.249296839	28.661155706	13.412492098	28.557938032
Z002E0091	-31.84453789	-26.16819157	-62.76311468	-31.96396904	-44.37696116	-34.7368738	-36.89056212	-39.38047566	-34.66608931	-41.56604722
Z002E0092	41.238559582	12.976651406	36.980967544	31.643294707	25.273830128	19.99225005	3.4825522547	8.5527853235	35.988158304	22.462870171
Z002E0093	-2.504061864	-15.84646729	-19.97342355	-25.76402833	-8.885148908	-6.228745517	-5.516926931	-11.79319097	-6.599305828	-13.07635067
Z002E0094	-83.44474602	-58.72956936	-63.77518227	-60.08472508	-50.34776616	-67.54790952	-79.15026517	-69.49646771	-81.74031567	-64.73177477
Z002E0095	27.885458295	19.217886578	-2.949480094	-0.861419398	11.451811908	13.62511666	-4.119352598	9.829865395	41.232757239	-0.661462821
Z002E0096	-53.01924799	-11.71016676	-19.37679689	-11.2518368	-24.33763061	-13.48597579	-15.22925732	-15.53268562	-8.109273971	-28.80268606
Z002E0097	47.449592708	60.919632717	28.054033179	47.171411676	37.24438481	30.188217884	37.425224559	38.441582832	27.173489486	24.1382465
Z002E0098	-26.27264341	-34.15364679	-44.56296478	-35.16054743	-35.47690917	-45.71396491	-37.55400572	-44.33374482	-23.24404455	-48.00631855
Z002E0099	25.179357359	61.021290826	57.319990292	42.195838249	52.460006294	47.922909541	46.633305707	49.546540407	65.316109749	35.256988246
Z002E0100	42.534949204	52.405115245	41.211054289	39.490014771	62.00057156	26.710243428	44.666095559	43.56398634	53.088314394	44.721561836
Z002E0101	51.23395053	49.318634865	43.583147787	46.000295962	57.795956209	28.599097957	40.199490205	50.586625009	38.848731757	36.641972485
Z002E0102	22.560613146	33.544259605	32.218175035	40.071419033	31.685979882	46.296602398	49.198649562	24.814385749	10.620823189	49.729620924
Z002E0103	-30.44243101	-24.79709659	-10.11331803	-22.25918157	-37.33203824	-28.66573744	-19.57956283	-33.8047003	-27.0619546	-19.21432554
Z002E0104	-35.06980597	-26.58385846	-18.38668118	-37.51693263	-45.90802425	-17.24630893	-23.69630248	-27.38376201	-50.4669121	-27.76579897
Z002E0105	35.003886012	20.86569374	19.194910074	29.123765245	22.018683402	9.4934771227	21.698043211	12.951698834	42.056899792	33.351825378
Z002E0106	-37.78999949	-9.37895285	-16.8894102	-17.07931041	-57.8500261	-31.79423635	-13.29192082	-25.06265982	-16.97073299	-32.08827548
Z002E0107	-1.199919949	10.049701313	23.737182022	27.947292238	18.633272368	36.273984964	20.408950999	26.38554245	7.8483635014	14.281561484
Z002E0108	55.009368164	55.216865412	54.713896943	48.378176538	59.543679681	73.531555787	57.296034366	59.848710019	43.014179366	52.328647589
Z002E0109	-40.02774099	-29.04964361	-26.07681118	-9.54596794	-27.49270643	-18.10040773	-18.06406608	-28.3001419	-28.59325084	-13.46989394
Z002E0110	62.775991748	55.981446844	42.832909167	59.287521691	28.479014426	51.953319868	46.882268929	61.893997006	66.296053062	52.178576518
Z002E0111	-29.99529746	-57.35107347	-42.13304522	-49.00152254	-42.16126681	-36.46845405	-36.18206699	-51.78771543	-28.69348616	-28.28094548
Z002E0112	47.552116237	49.368539328	54.350644101	70.758642232	74.14692543	64.667125344	65.462729528	58.837192972	70.977810193	66.92260113
Z002E0113	-56.46653663	-52.26843899	-54.44298609	-45.25514331	-48.17103127	-59.27704068	-48.03622185	-41.8661619	-53.1794603	-60.52834832
Z002E0114	37.400295026	22.720949293	22.546517416	6.7731314457	12.653675013	20.27433191	15.441878947	10.929406983	17.795196675	16.726696792
Z002E0115	-49.17819805	-46.2040304	-37.62822614	-51.22081039	-37.66436328	-47.23216303	-41.38560781	-35.75588484	-26.08519914	-32.51507054
Z002E0116	10.139297562	-15.2554157	-9.231991135	-6.155601812	23.69280756	-13.22982186	-2.68766455	-11.69491101	-11.98225925	-3.824696665
Z002E0117	32.445039275	-0.47578427	18.957932019	34.669823616	40.292643131	24.405552095	24.667911022	35.378631493	12.814747579	24.772918488
Z002E0119	-18.29376244	-8.3870902	-19.63683516	-21.86051802	-14.29137012	-10.79924089	-12.04035097	-7.164686131	4.5174122699	-12.01865373
Z002E0120	-3.815889667	6.4764040828	-8.181994399	-6.452286767	5.6807334707	4.8619679107	-2.844563213	-4.804207568	7.0572669775	-14.12474004
Z002E0121	-40.8705909	-52.83557344	-54.92197319	-59.20117073	-56.5866735	-62.54870385	-56.47883376	-43.34834476	-43.29732712	-57.51594358
Z002E0122	-29.71378569	-13.6004096	-23.47247533	-21.77836745	-24.89778226	-26.92444957	-24.59097473	-21.24809272	-27.1211654	-19.26937238
Z002E0123	-50.34558591	-13.87633117	-43.45883224	-42.72819689	-37.5551123	-40.74787634	-29.96091939	-33.62300624	-45.8953386	-44.76250501
Z002E0124	24.046094251	-9.528185548	20.165222823	-0.020574273	21.249041363	4.7145927817	3.0837058419	5.9481704471	14.135407316	6.9566700967
Z002E0125	-30.9039406	-56.42661825	-48.26556145	-57.7016659	-40.05088003	-45.01599114	-47.89437923	-32.27117428	-54.8012149	-43.88932065
Z002E0126	-2.28841723	-0.042979201	-3.663050786	-7.469234962	-15.50483153	-21.18450933	-18.69567794	-25.02230984	3.9105509476	-22.72938766
Z002E0127	68.654554215	63.720111364	94.887246267	87.38757576	82.238076392	71.086788762	76.062624732	85.797019059	80.424021464	89.947500535
Z002E0128	71.256600433	69.935225584	56.808807732	80.075134666	52.305124404	75.102068504	71.070366593	65.644221131	61.363218201	56.660629272
Z002E0129	36.670699282	56.347744002	53.800449711	48.975638208	67.837840543	53.061331143	50.113290254	56.83688957	47.851657649	57.30031675
Z002E0130	-11.93391289	7.6886045561	-2.267203173	-2.487263407	-0.835122636	-13.01245206	9.7984992617	2.6897360528	-13.46236416	-11.85663266
Z002E0131	19.398532905	3.270273474	7.8087402472	11.866707522	9.5447751807	12.009795372	6.5511107342	6.0475922666	4.749447407	-3.830644371
Z002E0132	100.36045693	88.599702288	83.918941528	68.422592099	88.606329114	93.335222779	91.703621766	94.457795138	89.682962601	86.884503034
Z002E0133	-13.21510964	10.673082066	1.9479236893	2.6856813081	-0.306916552	-11.5946471	0.1261257687	-3.276777723	-6.5630874	-3.715370116
Z002E0134	-66.78887135	-32.84064986	-61.24885802	-48.52865471	-64.96664164	-59.99655945	-56.00584966	-57.27359529	-67.335288	-46.60003585
Z002E0135	-11.27126567	-23.94512441	-28.43021042	-20.20435766	-15.46408226	-36.48928431	-26.23684995	-19.88714539	-14.11318265	-14.02625636
Z002E0136	-5.561476524	-2.688352475	-2.250687523	-5.912125545	5.2196168562	-10.41611207	-4.197738486	-8.224525489	-2.579919276	-12.43770899
Z002E0137	14.458969032	27.608755293	7.7336632265	0.1545376787	1.3289037399	-7.977198826	16.044380192	-4.178544205	11.16283112	-13.90100949
Z002E0138	-28.2478774	-45.71986987	-34.21746466	-27.71995742	-36.96481048	-37.59699677	-44.55277931	-48.06417941	-38.51679551	-47.55637743
Z002E0139	48.838232254	17.917823798	33.515796368	40.940148974	40.87051452	17.777199201	32.595433459	22.352791549	42.140938625	50.024509089
Z002E0140	-10.95301748	8.4514732014	-5.08594639	-2.503724644	-9.662489643	-1.81712347	-12.21516248	-2.923789143	-15.45319481	0.5346579719
Z002E0141	-9.798045016	-30.00783569	-22.52738488	-33.13887286	-33.29130954	-14.1310968	-34.10792841	-19.30117275	0.4305941101	-20.44156762
Z002E0142	66.96058806	94.357478996	88.789819999	74.10564058	76.557545439	93.915732397	75.082594661	83.154174183	72.082748138	81.022166667
Z002E0143	40.344967879	13.783274695	15.857717743	23.626962836	22.237734714	23.074573574	31.47840453	23.492797561	47.604372759	32.83795
Z002E0144	56.044099867	55.104730809	36.199436406	57.245211507	44.029473159	49.969127361	44.060793826	48.53826641	35.043423905	41.430192195
Z002E0145	13.278750695	5.4183733458	22.330149821	8.6959273617	-17.2891628	14.379592162	-1.588641433	0.0654672314	-5.064405345	1.5499870756
Z002E0146	-9.257887798	-8.867441263	2.7778145848	-8.062951496	5.3477866699	-12.66514766	-0.033462872	3.6782385401	-34.93531372	-7.874782948
Z002E0148	24.833121295	18.114037865	23.729865156	37.773458872	32.189104737	33.3579919	23.712137734	18.51162711	44.233220153	23.198378519
Z002E0149	20.214498136	10.17060639	18.625961638	17.09685389	26.48369855	3.6458929157	8.7756266062	21.162824018	0.145392522	18.46911231
Z002E0150	13.763067955	-16.40849884	2.1886547405	-0.65464931	1.3381606222	3.3097771307	0.5711181373	-9.253807382	-16.06661964	-6.41940613
Z002E0151	-54.67171517	-17.14704286	-11.45224826	-22.71324911	-20.26423757	-21.94556856	-20.03594847	-23.96914653	-18.55283803	-9.633262878
Z002E0152	-97.70141523	-81.50095625	-101.7361261	-93.41513221	-101.0959465	-102.8054408	-98.90423509	-106.164265	-101.1676065	-73.94067269
Z002E0153	-13.3618445	-32.34159591	-16.04923215	-20.46002686	3.1679777736	-32.5897602	-25.43645525	-3.834521514	8.6566839129	-15.97760889
Z002E0154	36.692579423	32.200157272	39.796653226	29.164720351	25.559079727	40.331097263	44.779649248	39.292104398	15.719429359	35.261206706
Z002E0155	-6.324199303	13.756172785	24.221516279	27.017017722	33.189865748	14.475425873	20.120989519	29.027012827	32.614241832	39.820449566
Z002E0156	44.260758011	74.524107932	57.693209226	52.660056616	48.50151481	62.903413266	54.32196099	47.480152547	63.977063215	69.30627124
Z002E0157	-6.845648619	4.8954054351	9.0214200829	5.9666389952	38.797597986	6.691251617	7.9378410974	3.7682727987	13.402554647	15.980206443
Z002E0158	-22.62170576	-13.86391386	-3.346168289	1.798200283	2.3062945751	-15.89591285	-12.16486575	7.1671396005	7.6261771227	8.4410676452
Z002E0159	-33.63276835	-43.63071537	-13.63742688	-20.67265316	-22.16012158	-24.62167051	-19.04673157	-31.53067685	-33.87465422	-34.5831507
Z002E0160	10.122036966	8.6859096656	-0.998016493	-7.802955515	-9.402741536	-14.04852765	6.9979212209	5.9772335653	18.697199977	0.995240172
Z002E0161	-43.43531108	-40.44530459	-50.68561129	-42.43944959	-32.11538955	-41.42538719	-39.09889612	-47.72993925	-28.62241465	-23.55841692
Z002E0162	13.225573945	11.795288497	2.6680534628	6.4275371734	-15.53168732	17.081984684	-10.18386727	-3.780447116	16.011800178	-10.42159858
Z002E0163	39.756124176	32.262541234	44.848090213	26.791836481	23.497778281	21.610466244	16.584165866	35.363263619	19.285344966	37.835828367
Z002E0164	-31.892468	23.976284688	16.974261187	26.491632467	22.118659103	16.000156928	12.454651067	16.562360283	22.893208478	30.040181379
Z002E0165	7.3668873551	-13.03375697	7.578736569	11.196351623	28.526060054	8.8130624538	16.461380129	6.1809847438	-7.160379459	-8.311472505
Z002E0166	10.830932052	1.7097499902	-24.85565007	6.1888253243	-12.16623823	-13.68703122	-2.951043804	-20.59564829	-13.69907199	-14.2892103
Z002E0167	41.067408467	7.9860392765	8.2738775421	15.441298361	0.5397973803	6.471150075	13.46619619	5.7401237181	3.5656345321	6.6343231895
Z002E0168	-12.33350663	16.030599732	16.570987431	6.9794619421	26.20647989	23.719101973	14.180822081	14.539755501	11.761037867	8.3681993529
Z002E0169	-9.114257887	-1.352750704	17.841630811	-2.055814695	5.4299941488	-1.327692334	-2.195208238	-2.6516175	-7.863951485	4.3533991402
Z002E0170	42.048441739	19.200894703	25.338980764	10.979615711	18.743602075	1.7433672144	27.967584136	21.535517926	10.363334702	12.899470147
Z002E0171	-13.00300314	-0.173176692	9.9578399451	5.1745851351	1.3699401748	15.741256499	-13.3176649	-5.375306357	-10.83303769	20.52033115
Z002E0172	38.266949387	56.616263596	57.215969692	68.885433431	65.440951652	43.839004444	62.368800514	52.776135323	44.69750146	58.852975217
Z002E0173	8.2654104081	-15.58930109	-10.56650838	-15.64752232	-3.261993352	-1.672658572	-13.13408554	-4.833806902	-3.391156307	-14.93132431
Z002E0174	-31.33750591	-40.61735185	-42.53882455	-43.98812855	-48.40248521	-34.70782126	-57.79006715	-39.06542807	-32.24890531	-48.51273704
Z002E0175	-4.485352614	-8.623753233	-7.777805523	-4.599999433	0.9890726173	-8.744842101	1.2423164393	4.7356329492	14.069213064	-3.944357332
Z002E0176	-30.28979069	-27.81468393	-28.3126953	-20.19818312	-27.58723013	-25.0381726	-19.79223627	-16.44097414	-16.84320653	-44.57634018
Z002E0178	-0.14300424	2.0105920163	-6.714381216	14.469038589	-5.266233511	-1.278835792	-5.89508662	4.1397977482	-15.88387847	-4.665570733
Z002E0179	35.843972593	17.35155593	39.947853673	37.598455161	9.4432357222	24.403853979	28.232829833	34.702440478	15.495970819	46.867639014
Z002E0180	19.002471404	12.100554581	-0.492769639	5.8680261702	4.2198895462	23.455955895	6.1201373298	20.292259397	19.042452342	0.3036671242
Z002E0181	15.748025953	7.4973077519	-3.101657761	-1.680720271	10.423914058	6.661331948	-10.53056016	6.6140792034	24.317659063	-0.634373455
Z002E0182	70.434925214	87.526624088	71.935832313	69.286431788	75.248380112	81.225070148	58.470448192	71.837855548	85.702980273	76.136425246
Z002E0183	5.899190397	-18.88229595	2.3838276739	-5.368025964	-3.343104269	-1.172708428	1.2996839979	9.0603609632	-14.8535702	2.9485289648
Z002E0184	-36.41192032	-18.92900818	-3.082385692	-3.546905868	-33.82197071	5.2362392666	-10.82495812	-9.587783753	-4.559127074	2.1804824047
Z002E0185	-13.63291054	-20.2654786	-0.370716553	-8.493266964	-8.952193874	4.465112988	2.1276041229	-7.021228204	-15.26035583	11.98058437
Z002E0186	-11.87501228	-19.0726465	-9.60019566	-5.604025251	-27.04339517	-21.8900094	-0.227956597	-11.00169941	-0.436115679	-2.573970626
Z002E0187	-20.11034889	-2.269619188	1.0493635641	-15.60803863	-21.23035473	-9.394618367	3.9396817306	-0.762558096	-0.32422011	-9.838001009
Z002E0188	-42.09559161	-22.10523128	-40.72530348	-29.4140974	-34.79146874	-44.69544385	-27.63022244	-27.23663445	-49.24909965	-24.76624846
Z002E0189	-64.01059588	-54.14113369	-50.26995368	-45.98916437	-67.29039017	-65.21712956	-43.1173612	-43.15865346	-56.93414219	-51.66272102
Z002E0190	0.2149120566	33.271590014	15.130581035	12.021215805	12.977321739	20.846822505	25.649357858	19.637019058	39.827473459	29.851924739
Z002E0191	27.224712784	7.2863480984	21.423648022	14.844350293	26.271427217	25.469397999	21.536594697	27.404296798	7.8810953381	15.20522089
Z002E0192	27.62766583	37.29204422	37.46024955	43.93652414	39.150474617	36.140526453	27.365883358	35.901575483	43.816079939	47.727287534
Z002E0193	-93.54908388	-57.26064918	-71.09260529	-65.94758131	-70.48083789	-70.26315813	-61.28660904	-57.61910314	-60.32325501	-70.25343428
Z002E0194	10.610932101	-11.21035754	2.1251267633	6.186003	-6.232750365	-1.6904991	-8.85777154	-3.796719027	4.4394145238	-17.11963323
Z002E0195	53.678455175	43.616709349	58.432362819	45.582637849	36.442388762	30.266432982	56.17453187	37.566693307	28.404826644	53.558669379
Z002E0196	46.201456347	30.768769196	33.063506372	29.501431581	30.220467938	25.069432526	36.084949102	29.435099818	14.202440083	25.200741553
Z002E0197	4.6228384804	30.762806723	13.681534334	30.755360428	18.77946792	25.786101196	24.844937892	25.696766523	16.459334681	20.558861752
Z002E0198	30.196704537	12.203626507	10.511766669	27.314932157	18.815962823	14.617927965	-1.311689309	3.8529156003	50.190834656	23.04186664
Z002E0199	-34.39299492	-37.47066832	-35.15412397	-33.89625367	-44.06391552	-27.01231962	-28.7140014	-30.1875086	-57.86222359	-34.59639942
Z002E0200	-4.206681513	-12.52021594	-36.80727244	-27.79048691	-15.13409139	-21.26734108	-29.6815634	-25.32549549	-37.22220655	-12.72129356
Z003E0001	3.2568237384	9.3687241535	4.6939604864	0.8571699116	7.7477083449	-1.934078221	-11.16093794	5.2978299295	11.501779039	-9.23602351
Z003E0002	94.045942245	81.558410819	87.080083299	85.165768053	72.305907836	81.542024304	70.044462031	77.696279948	84.531407546	87.257361582
Z003E0003	31.295201735	33.1315225	25.062032452	28.249385698	35.295511521	25.415956632	49.672688994	38.009281827	42.921696386	28.025384471
Z003E0004	31.144841291	33.462409557	21.631670618	2.2096563347	25.956284854	23.647669854	32.895054907	30.023451294	6.0054508587	33.638480845
Z003E0006	13.15165336	3.9307059337	-5.169337786	-13.68792329	6.8722359552	-7.427662502	2.9246091901	2.0406359036	11.802253376	12.364517804
Z003E0007	6.7727514516	5.3933037833	-1.13264913	12.669865486	8.2064646139	14.195983296	3.9639069223	14.099604974	4.1525644602	1.2990517932
Z003E0008	-33.82754064	-20.01756359	-24.73103416	-35.31952233	-33.25933209	-30.35659358	-28.01833308	-16.81189043	-12.79355533	-25.78008671
Z003E0009	-24.75884378	-33.28184453	-44.70953098	-35.65445044	-23.58090396	-28.47283513	-58.65564571	-28.49234053	-42.27829451	-24.5642433
Z003E0010	-97.3216189	-89.31808385	-93.3688496	-95.75677638	-81.52320153	-81.18304582	-82.86687129	-90.34252209	-91.93385672	-89.14505437
Z003E0011	-5.159294135	25.954481475	33.886506458	10.889291615	27.699744884	29.284152004	6.0309271164	20.80578754	3.45339568	10.978611555
Z003E0012	-5.399014969	10.372928624	11.969582151	13.547003067	13.972292402	1.7210716788	17.434610936	2.2806317204	0.2095901999	-5.234369277
Z003E0013	52.600772009	39.842879534	44.549193824	34.491072165	56.051024935	36.627589911	45.086298031	43.639216354	58.653427704	40.861600185
Z003E0014	-24.62789658	-3.679471065	-8.582844346	-13.73317109	-12.09696812	-6.205148023	-5.249637036	-7.270625945	-3.925764948	-7.380082117
Z003E0016	-34.72480919	-47.03803395	-56.28436252	-26.56086638	-47.96157255	-45.15413452	-53.64640843	-52.93769279	-61.51223979	-40.33060335
Z003E0017	0.318322736	20.275557701	16.265418103	0.7713657641	24.368400681	9.7703178426	21.349703639	19.636955925	4.67773936	34.665696874
Z003E0018	0.4214932967	2.5912169399	0.3692244795	-10.46235591	7.2026730909	0.5695928499	-13.84785058	-8.663608919	-3.312701713	6.0529095057
Z003E0019	36.322625115	39.798012311	39.193129778	24.465382321	13.19478762	24.214020191	19.318866357	26.358412854	25.442654755	19.342703377
Z003E0020	-53.80982357	-59.85394426	-57.58507507	-79.54311869	-51.42959157	-59.83766984	-75.24699817	-56.80057449	-52.87028725	-53.48626825
Z003E0021	-18.65362223	-11.49453015	-16.90411569	8.3661528118	-9.414311901	-8.497993936	5.6050276581	-2.559264019	-20.48907957	-14.29720622
Z003E0022	37.804298674	41.296480085	37.797759315	49.645364471	34.976649797	53.289381483	34.430255187	47.068855366	45.758828401	42.56094338
Z003E0023	12.541737293	11.426690628	12.664126746	-15.62611649	-4.774424894	13.45723402	21.878874246	1.6245752883	9.4535402469	16.248936025
Z003E0024	41.879627937	23.399494837	30.152977451	7.1069932006	29.523039913	34.913555704	29.402652668	21.276490917	11.005013269	13.537368168
Z003E0026	-44.30253836	-50.93359755	-21.04351863	-27.76121447	-36.51401946	-30.06259977	-35.09321664	-36.41785853	-33.68699434	-47.00254243
Z003E0027	-70.15438902	-70.43468206	-67.99021686	-66.65925942	-55.65204319	-73.62235471	-65.24369298	-60.47944621	-55.80681441	-73.11563809
Z003E0028	12.728091144	-1.323969083	-0.829726584	-4.701713767	-6.040835988	-14.07107143	11.890579586	-8.683808259	-0.010549197	-18.77925371
Z003E0029	43.257901424	47.97490823	67.860007424	48.274374914	68.912571157	55.301575203	55.036960415	69.7552754	69.772016906	57.579875662
Z003E0030	20.346004125	8.6139387191	12.189231164	2.7320845543	14.132518322	7.2967002552	9.1119430738	15.747396115	23.07644799	16.941177657
Z003E0031	19.957083057	26.701560867	4.9514127195	19.438699363	24.710570674	43.197674594	18.466142953	22.749597647	20.263178621	49.793254609
Z003E0032	-29.34866441	-50.1115088	-56.11973748	-29.66488677	-40.05098872	-50.45883894	-37.9741425	-41.87470316	-36.42181316	-47.15255895
Z003E0033	75.30000609	52.883316208	60.148980027	71.839338147	78.637167933	49.173328579	48.998933266	61.14850953	39.256014947	69.945513403
Z003E0034	1.6151883849	3.3690772025	-7.865956982	29.159344888	2.0935160947	6.9839044551	-1.935032094	1.4320138017	12.587155729	19.697023822
Z003E0035	-18.45665236	-16.08276526	-31.81330887	-21.17401233	-24.52461354	-32.06773394	-22.92051568	-23.09234994	-12.49538707	-28.92864636
Z003E0036	5.190315249	28.894962227	8.701262199	-0.508488952	8.0797581639	28.290541607	36.35947838	21.767989654	15.155198591	18.559589111
Z003E0037	-6.046214742	-14.88902237	-16.16987136	-31.1059754	-25.45273835	-38.54665572	-15.408956	-29.24604966	-32.08669682	-27.355092
Z003E0038	46.782729726	44.792899199	38.965219425	58.425782944	58.314001035	47.368686142	64.379395594	59.367447905	57.614118089	51.453067973
Z003E0039	-9.212885594	-21.24019557	-30.50929105	-31.60788457	-34.45791144	-32.80793575	-25.86981817	-18.47693853	-22.29308601	-11.04307869
Z003E0040	-88.70753667	-85.05584802	-75.45712832	-73.31931595	-88.11741319	-87.60426779	-83.56065307	-76.93260665	-96.05617304	-79.18709816
Z003E0041	-8.584578328	11.427900833	-10.68579297	8.1137573597	-8.734595502	-1.143876232	18.50183588	4.7686501913	4.5768950643	8.646059547
Z003E0042	-29.93995907	-34.67325263	-27.02929955	-26.12296674	-29.67582443	-19.05371253	-39.98629147	-18.47129668	-17.42786302	-38.20922132
Z003E0043	-67.11500311	-46.68701782	-62.03942935	-51.0310956	-48.45226305	-36.66521793	-62.22697364	-38.76545106	-44.93372851	-32.96532675
Z003E0044	-35.15902069	-29.95131975	-26.41424072	-42.36615332	-22.72973656	-30.74455114	-17.74844356	-29.73397158	-38.54778232	-36.89778139
Z003E0045	23.820640997	26.963432278	16.947427782	23.35995593	10.277526388	27.145748078	41.682471412	18.981336244	10.056874282	28.259723208
Z003E0046	55.903429294	67.080830366	61.161066389	63.555553975	64.016256518	69.724151475	55.922844929	68.921411358	54.868547822	62.761734715
Z003E0047	-34.78119669	-57.22640183	-56.37050994	-61.86056528	-27.11539076	-42.18904683	-45.48788829	-48.01266306	-45.28759568	-41.2606352
Z003E0048	53.316609897	42.841280085	44.508265817	29.44348619	28.161939631	39.057644632	17.199804595	37.885169171	35.922961828	43.47035282
Z003E0049	57.697644452	43.19196889	58.626707702	43.434491751	28.162696704	37.596808735	32.17901018	36.987359089	38.096472231	22.934839209
Z003E0050	21.360886428	29.693193775	17.59364029	25.095832736	14.953034519	35.579065867	27.266063935	27.250480267	30.957485793	11.956205699
Z003E0051	13.519226213	20.13922399	17.763380767	28.819809728	26.845982211	19.118492399	23.203483459	19.004608371	26.539061895	22.224776378
Z003E0052	-20.26757367	-34.91349805	-35.51073899	-20.58112833	-31.33559743	-35.27889187	-32.84654571	-32.12378715	-54.2261872	-36.39695679
Z003E0053	-16.59661732	-22.43603154	-34.35013418	-35.29926449	-25.81478563	-14.73423872	-15.75220211	-28.63244892	-17.94247822	-31.73605236
Z003E0054	19.929945639	21.472013739	3.4015991522	2.3718924655	11.923452475	10.511761784	17.102174024	15.74768031	15.165793311	21.269446146
Z003E0055	65.780920647	64.459216602	86.767779159	75.148135317	75.867224254	65.026015424	73.212886622	72.199181832	78.653618183	67.423963819
Z003E0056	-21.6043884	-21.56054003	-19.89153927	-27.52613919	-35.60373066	-40.27374333	-17.09337382	-36.40875133	-41.73373457	-33.1440225
Z003E0057	15.880080119	20.849192043	28.048240368	50.130322613	23.292248237	12.732408466	4.0018189408	34.132545422	30.011556616	38.20674493
Z003E0058	2.2456197209	-6.691356378	3.8398525534	-8.688040722	-7.163046278	1.9056965215	-9.571129948	2.8729937376	-13.73770673	-13.01020921
Z003E0059	-81.00689471	-55.41901759	-45.89694604	-44.00622734	-59.7964482	-52.00218972	-35.72588987	-53.98823288	-46.1548975	-45.31887937
Z003E0061	-11.92936676	-30.0848507	-10.62716523	5.5698786453	-8.055783261	-8.269764284	-22.52476605	-23.80622457	-26.02157565	-14.65739593
Z003E0062	-44.85196418	-20.87452417	-20.23102538	-34.35506442	-24.35305197	-25.33400214	-5.888528154	-12.03898571	-14.37529985	-3.987261419
Z003E0063	14.471805052	0.6043823669	2.5863378441	-8.870362395	14.454770679	-3.716252659	1.4973458318	2.8268985978	6.7499871453	11.104519032
Z003E0065	31.213221254	26.770044565	5.4354664155	11.955026109	20.609783409	18.580759151	16.862133427	17.986402831	18.808444752	18.906405795
Z003E0066	-59.87273364	-71.13110826	-71.15931134	-71.66835305	-65.83007394	-59.39206762	-54.09824115	-60.95080179	-53.84840951	-56.56675942
Z003E0067	20.484220023	2.6085093551	8.7733200835	-7.291005844	-12.69204176	-0.515915384	10.85066175	4.7835842274	-3.443231088	-9.878788638
Z003E0068	-14.58101322	-6.371312712	3.9191209716	14.224064306	-1.403910912	8.2840002237	-1.84979222	-3.313413076	-1.309525163	0.2373289396
Z003E0069	35.596972021	23.002674579	22.701749215	14.826763261	10.286536917	20.436125471	12.95451175	19.317335261	29.735155401	16.873839444
Z003E0070	53.0475639	31.909963133	53.93169772	33.111803283	52.76740047	61.393116539	62.217595772	54.42113442	38.667686428	39.402664855
Z003E0071	9.2530468563	0.2391001477	-12.63003492	6.4215576169	6.4985691293	8.8021035087	-13.68827238	-5.838067803	1.9656861843	0.1181138392
Z003E0072	59.975855904	42.668983211	54.041252956	44.7386637	33.025486771	35.748110541	46.068645586	37.055387504	26.78845205	44.788903062
Z003E0073	-2.341277496	19.527813183	45.204392173	20.346361894	24.512844692	20.625669909	23.245128996	30.177367223	24.810837915	45.620438249
Z003E0074	-11.12524112	-28.73334136	-13.25387696	-22.03565592	-36.05374796	-15.74384428	-37.5084215	-19.74419603	-14.04701676	-20.20851648
Z003E0075	-3.445206712	5.8945691068	8.9987084953	-2.72981858	22.192560958	2.2618795201	25.76391698	7.4760864929	23.051877296	0.9016343885
Z003E0076	-1.726416769	-12.28001363	1.426969096	-0.262079543	-6.630326443	-22.2245644	-9.333736355	-3.57278964	3.5509840356	-16.82502454
Z003E0077	-84.95748382	-89.98012459	-81.35442226	-94.1438002	-81.62831661	-95.45729014	-91.98369645	-90.82210005	-96.86026204	-74.93872554
Z003E0078	52.372240644	16.602397519	42.793041001	19.103763969	37.2174939	47.629048827	31.72962395	42.774340541	43.959240746	24.430583859
Z003E0079	17.875909563	19.153160514	43.635986357	24.436495336	43.375156714	36.485033258	32.315376085	38.102463052	29.034904027	38.049299592
Z003E0080	-1.570232405	-12.00743916	-6.987455663	-6.476007437	1.3147306931	-5.681405435	-20.52400376	-13.63150898	-17.03799526	-3.172083676
Z003E0081	-7.824967128	-12.58163878	-7.790174163	-3.893425855	-8.890359307	-2.494062028	-9.723593365	-20.89752197	-11.08557047	-12.53448218
Z003E0082	36.553278263	58.892396934	43.520839213	74.489923003	40.504505677	68.076746128	31.877621502	62.832016819	56.151869591	66.716441962
Z003E0083	67.511487934	70.416856389	74.749475148	79.900857093	59.657253833	54.85729391	67.403682019	64.09511059	74.58227206	76.669886184
Z003E0084	21.000325171	-2.404284697	-1.315849958	14.43086911	8.8260233493	6.038694337	24.57367411	-4.454649966	-8.071160943	-22.65679357
Z003E0085	-38.73659245	-30.5832162	-35.78497245	-20.79936837	-46.37691167	-27.9081876	-38.5173408	-30.26034332	-37.95695364	-49.01884092
Z003E0086	11.422600669	-0.819875365	1.7303908288	-6.270935177	-7.43552717	0.2603405719	-9.038737261	5.428410602	-6.319796994	4.4271259192
Z003E0087	18.227283433	9.4384034209	23.408231618	8.4447556091	24.373119745	13.056668481	22.896726563	17.62007982	30.536051864	27.37007993
Z003E0088	18.748572698	-6.488341326	-4.198367775	16.097236043	-11.38165182	-10.16961429	11.72958874	6.5826594729	6.5799541897	-6.892757812
Z003E0089	72.548010968	62.099959305	62.516233497	77.931722984	78.546113844	61.691898208	53.551912715	70.697594522	82.382447839	74.043351128
Z003E0090	-37.78669092	-48.66173268	-33.27665167	-29.10249478	-33.31206932	-39.61946274	-23.50504412	-39.24654899	-46.83545161	-51.59152086
Z003E0091	55.246753899	17.448816578	23.182315062	10.732264277	19.521473567	29.914251696	5.6065585696	22.981632853	29.827131001	12.250533684
Z003E0092	3.3749096965	18.007315218	18.537056172	14.075832487	6.3018299895	25.519819256	16.523891548	20.487469414	28.491122824	10.869777677
Z003E0093	38.436622644	21.940736053	19.628760087	15.579935758	29.216565747	22.337736336	26.853635677	11.180820536	21.9264867	16.482864318
Z003E0094	27.551002037	12.100082394	0.0742518539	9.1250831061	23.394486997	4.2852809978	-0.557109361	12.005262106	-6.858327861	9.7401040973
Z003E0095	40.033813578	41.16209698	45.463077545	55.295435976	36.658379459	33.651953348	60.349329084	44.888941694	39.793541338	42.7718257
Z003E0096	-10.74657048	-47.46984499	-39.45080959	-23.73806145	-47.51891941	-45.71517089	-18.15446057	-37.39584242	-27.52540861	-40.87928444
Z003E0097	25.145298231	19.298232886	18.729979682	25.576348761	9.5490874371	25.635087906	15.875954102	24.239775522	23.236116332	23.50424231
Z003E0098	24.029042167	8.5360822813	2.9197008432	4.4772011078	14.976068587	30.165671135	36.45842075	20.807011795	26.503055438	13.677868298
Z003E0099	27.008959496	16.068902449	10.68368818	-3.060365042	18.632855029	-1.854059816	9.5507144537	-3.872587509	20.180250341	16.845345062
Z003E0100	-13.56514012	-30.66249819	-31.86941545	-26.76725283	-31.62702688	-30.36477493	-42.40592694	-44.93500104	-43.34762734	-51.32625624
Z003E0101	-66.56004012	-70.30917933	-77.55143179	-58.95402216	-74.36193005	-68.11195274	-89.07031439	-80.1130944	-74.26996649	-69.36924112
Z003E0102	30.950372082	15.806299223	2.9072513745	24.452101386	25.915408347	33.635904662	17.177507437	26.070519491	37.202246362	19.138272012
Z003E0103	-24.63434897	-31.89478444	-33.77201883	-18.76164822	-17.07411281	-36.25858459	-28.56322112	-26.45129371	-42.01911896	-23.04880935
Z003E0104	2.7804060212	-14.08184957	-22.42489256	-1.106871166	-7.68543169	2.8217009698	1.9887002177	-10.14581783	-2.07179702	-2.78677412
Z003E0105	-1.642715441	12.138451067	3.0201000699	-5.11536381	-4.567746854	15.504158294	26.473919515	10.794867846	-7.177161194	20.533235117
Z003E0106	16.920094853	23.94866303	32.035889822	27.694742429	36.50092956	18.148340835	39.51389909	20.294174587	38.614117981	26.220670611
Z003E0107	-0.442938707	-11.28456789	-21.02450494	-0.842000781	-2.836689695	-2.919481552	21.254360462	1.0886179708	-9.591034471	-1.386534524
Z003E0108	-52.69086614	-30.77718455	-28.17162924	-38.77457973	-36.35124138	-39.76037929	-43.97501714	-43.95922436	-36.02229275	-46.66131251
Z003E0109	6.5978723993	19.744234224	-2.265693027	18.757875928	21.252800991	26.943017334	28.515117928	17.404110846	2.0874450743	18.737891452
Z003E0110	-50.95959106	-35.72075241	-32.50463342	-34.44302265	-39.66444561	-28.57414667	-17.19454296	-39.79102839	-48.40188986	-32.82834884
Z003E0111	-23.92359731	-2.441196788	-8.495396492	-0.533158815	-10.49714107	-7.035834113	8.313520994	-15.10110286	-23.96953439	8.0822885568
Z003E0112	-23.81606793	1.5455814897	-16.11769021	13.142736447	3.5398148424	-1.140368908	-22.44172705	-12.18303289	-4.145502276	-10.47678617
Z003E0113	-44.38137901	-20.14118234	-12.42870968	-19.79432189	-31.25799475	-14.46352193	-38.77707705	-22.33980506	-7.548079025	-32.20309558
Z003E0114	31.468111043	35.631000809	51.961124716	54.490498219	32.116486759	52.60634537	60.574470334	52.635589234	35.652003917	38.068036281
Z003E0115	16.54861872	-0.991156402	0.444798715	16.625523433	23.198194884	-7.405758917	4.5756629488	7.4142600242	7.8816270646	-8.390095895
Z003E0116	10.665864167	21.685149366	28.179487863	23.523463424	21.940781934	12.362902967	13.161508268	18.928098796	26.295596899	15.213980239
Z003E0117	-3.205636928	25.512217651	24.842581791	2.1013810309	20.591938724	24.438414588	0.6981070286	8.693679148	-2.149207275	21.356476743
Z003E0118	-6.234071664	-1.261185039	-8.72707415	-3.418330916	-5.747352064	-7.130068532	-4.993996217	-21.71281539	-10.42294348	0.0752533448
Z003E0119	-10.99155754	2.6995724477	-6.95168524	21.256705781	-13.55679459	7.2070325423	-8.95083499	1.8454411894	-8.683240766	2.7524822846
Z003E0120	53.048096304	50.652007217	41.850226188	63.301737982	39.964234049	40.053435585	48.127467155	44.396664007	42.624345452	42.889028773
Z003E0121	0.0626761393	-21.23369158	-1.535712512	-3.741348022	-19.95754926	-17.79332876	-27.09950831	-13.0484331	-28.17433576	-3.760882205
Z003E0122	57.287064968	65.603714433	54.493011145	53.7127743	64.529679366	44.898084324	47.682984777	45.565227508	44.473782598	56.343666857
Z003E0123	-11.40125716	-14.74721195	8.0407020261	-9.064920257	-8.074996952	-22.90273283	-29.32265796	-19.04759059	4.0163175238	-15.35888433
Z003E0124	30.742647235	8.0645556064	-0.539645907	-0.500121156	18.999442596	-1.691639055	-8.948394716	0.939688636	12.064912801	-4.786260341
Z003E0125	21.425929832	9.7883143137	19.505716209	37.042396986	36.62120311	25.575747789	27.602723656	27.801529323	22.859139965	35.60860573
Z003E0126	19.116284074	2.9864787346	10.739044192	16.222795128	6.9503264027	-4.097952261	16.857786964	-0.334204406	5.649724624	9.8693207728
Z003E0127	17.418414858	1.6503248617	-10.44645575	-15.99245283	2.7562771787	0.8331485873	-0.012385975	0.6566532864	1.2332941566	-1.782463375
Z003E0128	54.528883967	53.651968436	46.132773481	34.825689093	55.831681054	52.940121951	75.443004755	46.320056962	35.879105475	46.972959453
Z003E0129	26.817378735	10.405734754	-2.073479768	1.4709369831	13.120029643	12.238849151	9.6311595596	0.8857183145	2.1775561503	8.3571601804
Z003E0130	29.250723427	27.173592309	4.6456477226	18.993359797	-2.290907967	3.3299381902	9.7114793036	8.9185203209	-1.326742646	12.148520805
Z003E0131	50.824728024	45.27034442	35.663339262	26.70323237	42.290656585	34.620547874	35.341460505	35.89580635	20.139029064	33.555507207
Z003E0132	-74.84564504	-67.78200731	-55.97185594	-57.9563395	-65.95683151	-70.17034261	-69.99929801	-67.34692569	-52.24453172	-52.18472964
Z003E0133	0.6197906295	-6.252274125	1.5841959135	-4.686805474	-11.94896605	-11.41139141	-0.566996285	6.9005781134	-12.9292162	12.585800798
Z003E0134	-14.6420799	2.1609652767	8.3483282548	-2.259725934	23.593224819	5.8250034454	19.812551704	3.7981450913	-13.51512416	35.849309185
Z003E0135	72.787451703	48.84894498	53.952241491	45.456284345	74.236241582	69.152772158	60.071123478	55.790945404	52.974395654	68.490890156
Z003E0136	2.3224080509	14.691409897	12.628570295	13.835479842	16.962650856	9.8016686574	11.422033326	6.1376992589	19.034667925	3.5183186893
Z003E0137	5.0013397508	29.071221735	30.590482539	29.569044777	31.205863575	20.182324208	36.273808052	14.526267604	11.387490761	25.95613076
Z003E0138	-20.27374005	-22.93705716	-20.65928586	-9.20308844	-31.39267976	-31.109197	-44.44556077	-22.936153	-25.14071362	-37.838134
Z003E0139	55.60424493	55.606184847	55.925473401	53.484803226	38.544457179	51.568126827	48.676531899	43.307315621	53.02366644	32.201125179
Z003E0140	13.757573887	36.348683226	33.729292521	40.070662888	39.4620018	28.754225782	27.167739548	28.043642093	47.536237488	39.217075665
Z003E0141	53.690010078	51.283856838	43.239082788	59.338162725	62.793270125	48.715892457	61.567176237	52.470225806	38.141803949	40.52096517
Z003E0142	-2.084988271	8.8266844465	-5.212499257	-0.868837872	0.6063310653	5.858453852	-1.365094599	-8.971083305	-12.69797738	-17.44658131
Z003E0143	29.829370779	18.250813365	21.815893978	10.671727519	29.262717594	33.734863816	27.325913344	27.268028572	31.027174341	40.960061526
Z003E0144	48.082538718	52.839896908	24.942940992	43.40714616	47.563071335	38.463587121	42.494314557	35.601303945	52.025913665	43.030762565
Z003E0145	-4.421604384	-4.337288254	5.1399689317	3.2378542268	-11.00827084	6.5920266099	-18.24060904	8.1551502518	-6.22599308	-6.331845196
Z003E0146	-1.496737254	1.6187577972	-4.46870612	-2.783062096	-5.016468141	0.6419053597	7.4952452633	-12.00739926	3.0174178274	-8.673148948
Z003E0147	-23.05579155	-12.81665638	-20.51698008	-4.974488531	-18.19563922	-6.830507273	-24.63113321	-5.837735945	-21.10066207	0.9156331815
Z003E0148	-73.25705428	-60.99143497	-44.93074604	-64.33509182	-49.86447671	-40.39889933	-50.93854537	-48.11723644	-43.60236487	-44.51000954
Z003E0149	-53.64942043	-50.79603367	-43.54453457	-50.18194932	-55.1235957	-39.10581176	-55.50446634	-49.1897615	-32.08991823	-45.60026478
Z003E0150	10.98121166	28.694772398	16.1714075	47.471814608	30.580138087	43.261112263	22.847098649	25.334379761	49.29040021	25.099731955
Z003E0151	-22.24869151	-10.52201449	-16.31667777	-28.39774343	-24.07878955	-2.535196235	-10.2604498	-12.35265523	-23.58855136	-18.81299032
Z003E0152	-26.11002669	-26.21949737	-31.99210973	-51.11995154	-33.75121971	-37.84533638	-32.46086059	-30.90393961	-25.28727315	-44.86327069
Z003E0153	-11.54611381	11.054468042	22.755377898	8.2420756327	-7.120207486	17.277330224	-0.131928545	2.7859817957	28.178126944	7.294037447
Z003E0154	34.166344398	55.636145694	34.994213255	61.572940349	57.792255706	65.056945902	39.677722771	54.346519073	29.423624155	51.762458419
Z003E0155	32.745858502	26.576807532	26.149054836	46.134812603	29.911660507	28.629388816	21.833770796	37.326399508	24.758465491	28.968124885
Z003E0156	3.0873229874	18.895756407	22.180649016	27.808606505	-1.73971155	18.156931507	16.26313222	18.002706315	7.4655343501	8.0375135854
Z003E0157	-45.64134279	-66.89807028	-64.96560956	-60.95689982	-53.16325982	-58.09992117	-46.54900254	-66.50176297	-51.71894384	-62.50418523
Z003E0158	-62.93055286	-75.42225925	-74.46434438	-69.29449315	-79.70089324	-67.83661052	-85.59388388	-74.58836406	-74.02865722	-63.76748131
Z003E0160	26.192649968	27.512941436	31.847435216	32.003291825	29.510642046	25.252148287	20.245225508	41.238335724	42.397565068	35.445670834
Z003E0161	74.456413104	58.37381321	68.538045773	32.741149063	51.82898012	46.024000948	74.202540677	44.132834767	60.004331257	62.719203518
Z003E0163	11.192871123	12.887349883	15.587920055	15.753619355	-2.860823432	-0.330444428	-0.758944835	6.6548837324	24.599402396	5.6257799072
Z003E0164	18.811698735	16.146019828	13.971537865	9.8333279916	14.46834121	25.641958197	13.91528787	8.5808834968	13.083617561	4.4480371894
Z003E0166	-59.39695644	-66.70740294	-59.07477971	-85.9941891	-77.0223298	-85.01739429	-75.43529708	-61.07284324	-80.20894574	-70.84213449
Z003E0167	-27.65085314	-25.40342998	-19.74155734	-4.011798297	-36.84254407	-26.84768931	-30.01199807	-21.45236832	-30.49627332	-10.51710329
Z003E0168	-27.09220253	-22.81899953	-26.86651772	-50.04135629	-32.64363642	-24.69640061	-27.17930623	-33.97267033	-52.78857985	-33.14503204
Z003E0169	-31.35570242	-10.83327719	-8.403076958	-33.03800393	-32.62075652	-27.82230387	-25.24766589	-17.63283316	-8.233721608	-17.20792767
Z003E0171	-80.35225505	-85.59414514	-97.37735767	-76.18263398	-105.3412528	-106.4594003	-97.44035176	-86.51003966	-90.44419638	-85.48821564
Z003E0172	-15.36922183	11.637347532	8.7009700081	8.4825058459	4.9368493458	12.082253553	6.7977618313	-0.924075021	13.362146269	15.869503839
Z003E0173	40.588361747	43.385446699	28.113070959	46.315958126	36.418232411	23.525459961	42.375503321	33.381783846	18.915983266	30.907938688
Z003E0174	7.5417201157	28.231737485	29.432890657	25.906679568	17.461535733	23.874289924	33.744390564	25.860155304	6.1792921501	32.730438387
Z003E0175	-5.04375142	7.6108751755	-1.420883715	-3.971194624	14.910179312	1.5282413363	4.8869615939	13.177312741	-2.010489955	6.8896160702
Z003E0176	14.742665483	38.742518059	42.059305152	49.565717979	35.19528018	35.253271267	34.099431479	36.86964898	48.747927483	50.343704319
Z003E0177	-9.733144295	-15.41327446	-2.292395439	-1.851528992	-20.61701002	-21.40960812	0.4749913122	-17.13709684	-3.963238656	-37.96870027
Z003E0178	2.682441074	14.823852135	27.550740648	18.90917028	18.724395037	11.152159137	15.197330975	15.1121643	22.323307287	24.880972971
Z003E0179	-27.89190116	-29.57101602	-36.47365375	-23.63196087	-39.89787819	-17.53628373	-47.29065559	-41.2050582	-18.49818189	-44.39135666
Z003E0180	26.116053084	24.132614145	21.978527828	15.871148823	37.436000161	18.737340789	15.020573847	19.791177689	20.119665437	31.763181655
Z003E0181	28.654566105	22.789585571	18.144711669	41.13299433	23.806051628	21.224017333	14.405068297	30.849210221	18.606016264	22.328789501
Z003E0182	11.675849138	11.292780868	17.285449635	17.919914848	10.242178425	9.445543943	30.723609733	5.4252936801	8.8451280046	-9.103204902
Z003E0183	-25.30254061	-13.83187763	-28.03867499	-17.66991979	-29.16119874	-26.55049391	-20.00911598	-27.01355627	-12.10257788	-31.72609855
Z003E0184	-7.469022013	-3.615820184	6.2447850875	23.899324748	5.1491703984	10.887344441	1.5950612295	5.107400491	-10.72858773	6.214756808
Z003E0185	-8.278053384	-5.095926619	11.176524398	-13.9665881	10.022772147	9.0139409813	12.641870697	5.286790083	-16.51435632	3.9369690998
Z003E0186	-44.46418332	-30.80956484	-4.477924841	-10.80996648	-10.92968463	-22.26187057	-10.73036986	-24.91939845	-12.60465439	-24.4336322
Z003E0187	-1.230482753	-26.47002934	-27.84410715	-18.6756355	-42.51629057	-18.08039744	-8.397949419	-27.62544379	-37.83631264	-42.10984655
Z003E0188	1.5848891808	-9.529650994	-7.268649708	-20.93821693	3.5360353966	7.2412266275	4.348659118	-1.345748856	3.8407351313	15.703103393
Z003E0189	-1.447545199	7.7655428018	15.953744556	-7.836610351	14.27472772	-1.234717153	6.0770074265	15.17772942	-3.692017763	16.967967844
Z003E0190	-4.323716748	5.7234722618	1.2409773348	-2.5455952	3.1710345156	5.9883817146	25.93093103	0.8483634096	5.1062896063	8.0194715907
Z003E0191	31.07642526	27.923435756	34.050402857	45.88034376	40.736164223	44.73298491	21.358287464	41.992379191	36.776994577	57.90487441
Z003E0192	-0.736512998	18.513702935	14.195601551	1.61947399	18.780096818	9.7418773065	0.1889792361	-5.945414125	15.599158062	-11.2260289
Z003E0193	16.370683078	12.053591435	0.2872174684	16.511387253	7.5588301099	20.613261144	10.057394624	13.22028096	16.73899508	8.0554349069
Z003E0194	-1.142700725	-11.98252566	-22.58038166	-43.42891254	-29.72719112	-9.416589261	0.3939688811	-13.87177173	-7.534329798	-17.98088837
Z003E0195	-76.07903415	-60.36326376	-63.11047725	-74.42878558	-64.35497937	-64.66858051	-61.28134547	-61.98868174	-56.86614207	-59.25842355
Z003E0196	-3.814974917	-18.48493098	-15.94821438	-29.51955183	-31.5397335	-8.730814361	-30.63180963	-23.79073215	-8.357683205	-32.09781725
Z003E0197	-62.20153365	-50.47835554	-64.96447204	-42.21448755	-40.12213543	-56.38075011	-51.76095125	-52.1656757	-38.23014475	-54.07495449
Z003E0198	10.678392196	10.193296956	28.811808395	7.8491515183	1.8722864751	13.932344461	17.746666426	13.324300328	15.975447368	23.822365308
Z003E0199	-32.80547308	-21.7450099	-37.045174	-28.02223672	-13.73470975	-29.20199171	-41.64914164	-29.2030546	-33.52570758	-8.475309463
Z003E0200	-45.88542853	-47.0836008	-30.90786277	-36.41672611	-40.89027042	-37.08830726	-33.57572754	-45.45355617	-37.86109368	-36.19655488
Z004E0001	-12.85840039	-39.80325338	-36.8831418	-11.44102366	-5.7814459	-29.00849985	-26.27858117	-27.17730065	-20.80466391	-52.6667814
Z004E0002	10.040556122	7.0103767348	21.609853614	-7.269212416	3.4930328001	12.592289087	13.605273398	14.049775642	-1.833842515	5.3945559821
Z004E0003	3.618725795	16.61789218	6.2979956581	7.6209365507	19.040870118	5.393076201	9.625551816	-1.391646348	10.624376589	1.7788435318
Z004E0004	52.298477023	42.551472436	33.683487249	28.359559992	21.988535115	38.039232136	42.881553458	33.183192653	48.175602472	44.554063688
Z004E0005	24.065260761	35.575030014	34.067361413	46.194297173	15.466323509	39.672363632	37.279979967	39.614722811	28.491254636	51.34441484
Z004E0006	0.153690444	-21.38907815	-10.98670816	-4.89727603	-2.005100001	-15.35641539	-6.134975949	-11.21059635	-0.69393971	-19.09218322
Z004E0008	44.726035846	41.272168047	33.619468848	65.957065943	7.0651804451	35.580873399	29.943910394	31.265429036	32.331735313	34.046394948
Z004E0009	-0.895796528	-15.00855436	2.5828849663	22.370990609	-6.462315062	-3.599353604	-4.590751817	1.5755095038	1.3871106357	-15.35187866
Z004E0010	-15.54466955	21.791611305	-2.703402428	28.809732956	-48.69900776	1.9843247226	-6.360333833	-8.970706049	31.971497144	-2.555160982
Z004E0011	-25.89888402	-28.83507936	-6.827657971	-39.79526398	-14.42499768	-19.62961274	-23.12823093	-13.12013197	-5.455823591	-5.024838532
Z004E0012	50.19773515	54.269781808	41.316348548	43.799468236	33.894615277	41.240451642	51.457133417	33.568292459	60.22735584	32.851988932
Z004E0013	49.36315288	31.573140957	25.531050481	44.216641097	31.02424342	26.778243682	42.465528591	25.508905884	28.132508213	17.205979334
Z004E0014	40.73657212	33.575756693	30.521616012	20.627759462	48.487068091	29.582067845	16.435498761	26.262613153	12.418617951	15.012675168
Z004E0015	57.071618847	56.916718136	78.251064506	42.803821354	67.278062986	63.988265304	73.670456307	57.294712774	49.067065271	57.415411742
Z004E0016	43.037090132	1.9529257915	15.841975903	10.500116309	21.884847519	14.79265904	8.8788695187	24.862260095	-19.12651591	24.246235231
Z004E0017	-51.43325391	-35.53488599	-45.25871359	-54.94236082	-12.90551706	-39.12434952	-35.65709901	-46.60452547	-25.14808053	-31.81989151
Z004E0018	-29.28720052	-31.65963709	-35.70097699	-48.84360741	-53.61458601	-47.60231037	-66.52194584	-54.80865573	-36.15903407	-54.62352848
Z004E0019	30.47553511	40.451850676	35.623435218	58.276942013	19.619071499	40.271748405	46.092698929	39.674412479	20.004824899	36.670676688
Z004E0020	-28.10740677	-34.4814897	-34.07632909	-45.26746943	-23.39248713	-42.45979994	-26.28622738	-50.83268315	-42.6644925	-33.31795918
Z004E0021	-2.077811732	0.8099634441	-8.728788016	-4.267576588	2.5765833929	1.2149747364	-2.259558477	6.7634354632	-15.68761075	-28.5351832
Z004E0022	2.1608868368	2.4787803424	-2.843564626	14.145377432	5.7010857039	8.1050783858	-1.793467846	8.4032301229	14.341333458	-8.884571475
Z004E0023	33.033149874	9.5013234764	28.08197319	34.734678416	34.533438096	21.988314447	26.288527578	29.882329615	39.481967883	37.500865814
Z004E0024	-54.09016654	-46.09345455	-30.18744491	-21.13421912	-64.03417315	-34.79149995	-37.21987882	-39.48172699	-37.2057806	-25.87911716
Z004E0025	46.554147869	49.393876304	47.506193743	17.441578451	17.231749416	37.428750997	50.867812312	43.194297917	23.836506347	35.091564837
Z004E0026	-9.905891507	-46.61209003	-44.20845417	-53.35619729	-37.24479053	-40.34043847	-45.12160672	-46.17066463	-29.80293049	-20.237193
Z004E0027	-3.01110909	2.2044006051	5.0825208971	17.556617839	8.7935294472	6.9825088406	-3.882841628	18.266591049	1.7574026375	20.51732885
Z004E0028	90.61417557	103.29624788	77.023943498	50.363867162	98.898654226	76.947912053	60.16346927	67.404573659	106.09230904	69.349634635
Z004E0029	-25.42965565	-53.6956145	-40.46221368	-25.26715092	-54.37351401	-36.1324538	-38.46308727	-25.49595095	-19.68807181	-4.322172251
Z004E0030	-24.26402791	14.502787384	-21.76614217	6.4922154467	-21.5886775	-13.91855409	-3.73646666	-7.506431716	-16.4822227	-18.42673825
Z004E0031	8.9868003375	11.069523331	-22.82079857	-13.89474632	-28.52759253	-14.91139868	-20.65837598	-16.82330937	-17.41340174	2.8848350543
Z004E0032	-38.34593125	-33.32042035	-50.67830056	-16.12788408	-43.08329509	-37.47143705	-35.92284155	-42.47274358	-30.03646673	-46.07399915
Z004E0033	7.2989283751	37.229699504	19.194318226	7.8190791004	12.563950835	18.375175675	1.3968428244	21.602635913	21.399259639	5.4157819089
Z004E0034	-58.53982322	-33.55981289	-27.48179372	-14.31936531	-39.93204697	-23.21646115	-11.50862652	-6.148638752	-18.39137139	-16.67132193
Z004E0035	10.605882398	-6.292809772	-1.429211214	18.477963652	23.581127006	0.3491956479	2.6088636549	-0.460929165	21.78039009	18.843960313
Z004E0036	-7.333170926	-17.25252949	13.809470257	2.2932244349	-2.967033011	9.8369121719	13.810784674	15.344321254	14.150341123	-0.796095433
Z004E0037	-23.82173209	5.8518376207	6.5873803816	-27.69604229	-34.81799508	-3.315096922	-6.125113816	-2.731410451	-17.67843235	6.5570250551
Z004E0038	20.723432037	19.185423988	10.895819881	6.6299164957	24.536689475	5.7153488599	22.756070821	13.550605574	-12.29283	14.980654015
Z004E0039	-34.73719328	-44.70030926	-15.215512	-26.01842549	-18.22306462	-29.72749882	-25.47757686	-31.97979905	-56.04430238	-22.79681648
Z004E0040	24.367281935	14.184375847	20.689168356	4.7393189206	8.0107443563	19.704794298	7.9121539484	9.5684172269	6.3833964275	15.895053218
Z004E0042	40.875801593	8.4066006936	21.272140049	34.469984457	32.491240925	17.440145006	28.714392817	21.198576278	21.25946015	19.902658666
Z004E0043	48.414875018	26.120294077	19.483844783	13.578222011	32.544849783	22.98717793	16.551576609	18.347842077	26.226828127	35.268181018
Z004E0044	58.923030234	35.505263303	56.088061435	60.77109792	36.256373324	42.374230493	47.641585818	49.072611321	25.779352245	50.320948545
Z004E0045	-14.88020394	-3.957309338	-14.67854767	-35.63734547	-2.646341177	-9.807256784	-20.6719004	-12.39752374	-23.12600334	7.5174229437
Z004E0046	47.749646385	2.6107083737	38.535048796	47.929543344	2.8258967826	23.084000792	19.274237689	17.740410924	28.929021971	12.270814027
Z004E0047	3.2669220483	20.083992933	12.027870566	0.5003983629	21.004016398	23.961425432	26.984712529	35.902642134	51.329960877	30.646850442
Z004E0048	-37.28336499	-4.543832842	-13.83257007	-1.708268718	-0.863054891	-15.47255175	-29.62056382	1.3920639217	-28.32243434	-2.868785691
Z004E0049	34.049128778	25.976218373	15.639143314	25.76365836	7.0153542524	21.650387429	18.201770341	12.054675582	21.276979339	20.885102508
Z004E0050	-5.397460761	-55.74829775	-25.90698917	-10.23678284	-12.10845274	-20.89126531	-15.41249789	-20.32030785	-13.06158128	-40.75437005
Z004E0051	-14.67655855	13.153312169	22.485004316	13.112154874	10.868363807	19.299376851	6.9618049116	27.580118937	32.558516165	-0.308579811
Z004E0052	12.196861151	2.047537824	0.2392729062	2.1242044776	4.89960261	3.6044171705	-2.47366243	-5.984927432	-3.684251933	4.3965678131
Z004E0053	45.842348129	46.256802991	19.09703574	20.041511925	33.504624753	28.293218137	11.846691956	33.941439263	44.785173411	54.633115138
Z004E0054	-5.577417308	18.801703515	15.733614724	10.067862753	10.841669739	12.594838643	18.25243879	4.2304446662	38.68570462	17.799781138
Z004E0056	17.81596663	13.72276112	4.9278715761	-11.41570196	15.661736226	1.4453133395	-15.93242995	2.9150483774	7.6962342355	12.654491396
Z004E0057	6.7359531642	3.2251289268	-5.966404594	-35.6179655	-3.085087351	-12.72493838	-12.46933203	-23.08058161	-15.13175715	2.2078786779
Z004E0058	7.4764750821	-6.070145831	-14.38681403	4.5735885871	10.929492448	-2.550258308	-9.305682561	14.21931621	-19.50640392	3.0648741249
Z004E0059	-12.03299882	22.576425159	-6.234311399	-32.41825229	9.3126457501	-5.511397074	3.3243686661	-11.01154861	11.209804572	2.4530208031
Z004E0060	44.664976877	26.576665123	9.3787910845	18.160673456	33.035376745	24.887628575	27.22027123	29.058317465	-1.371099267	15.899971969
Z004E0061	-76.73224983	-50.41370354	-32.98784168	-26.65829618	-73.40448489	-46.42098251	-49.39072911	-52.70626505	-15.67075805	-57.61618139
Z004E0062	15.496340638	-4.816085864	10.232788694	2.2221095535	-18.23823551	5.9090157358	6.979931123	-0.100472711	-9.575360565	-5.30191624
Z004E0063	12.794969302	-19.53279736	-2.011010648	38.118276616	25.321489214	8.723104281	7.9676910125	2.896888015	32.424714641	-24.72867779
Z004E0064	11.133802402	13.827404961	1.4984291764	7.015033976	1.5673925715	6.5215440597	-0.159016196	21.70016715	-5.689347164	15.584715308
Z004E0065	20.879029914	53.964198926	42.03950606	57.304698034	27.888020113	32.73225662	28.61286527	24.649563402	24.209440696	16.695403154
Z004E0066	33.787874608	-10.39381628	0.4219193294	9.7582664673	30.130521655	8.4290528993	8.13446303	19.257560537	-19.90744322	-8.005112352
Z004E0067	15.106046963	1.7502114548	16.714324927	39.932126537	28.22630412	20.614073871	20.484530078	23.068446682	17.319310898	15.753855053
Z004E0068	9.4196662651	-16.2730583	0.381740056	13.323062604	-17.5829998	-0.985290132	10.251184745	-9.806688641	16.011864649	-0.279260334
Z004E0069	49.190623045	47.138228433	45.936189832	62.724866331	67.085554982	47.980546351	35.969650887	48.07236949	69.88566827	44.009621698
Z004E0070	-17.54823397	-37.65087794	-30.42880047	-21.81105241	-42.55612793	-27.91488556	-31.96720367	-22.69863128	-43.54448292	-34.58747928
Z004E0071	8.2645855177	-28.57373304	-27.24206342	-35.16889204	-2.636022663	-19.24401867	-8.454279961	-14.87073338	-43.80995264	-40.59289816
Z004E0072	-3.830705427	13.045110488	-1.567741995	-12.94517543	-11.777325	4.0106217115	2.0245122333	2.6419688775	2.2711727497	24.921064782
Z004E0073	-18.64548221	8.478859265	-19.32226263	6.5669954106	9.1549074268	-12.74255905	-12.24603247	-14.17527612	11.663869194	-22.18469218
Z004E0074	-8.378046747	-1.320216891	8.1790346519	28.213190834	0.7726797092	7.6308375619	2.3113923921	8.1602318297	3.5633433994	-17.67203825
Z004E0075	-47.32457361	-44.99866067	-43.88969575	-48.75028657	-62.98259953	-59.41577637	-47.82033967	-63.99153908	-80.01591316	-75.95502079
Z004E0076	-8.942347083	13.49680226	-4.108335336	-11.0079209	-8.068359777	7.2180540746	27.122876616	3.4293828568	11.202139399	16.789997049
Z004E0077	-13.18192322	-8.393814996	-33.40172247	-12.11674352	-31.90445489	-25.15094279	-27.81235785	-33.44739852	-7.713600458	-18.87081073
Z004E0078	-8.904415497	-5.354687902	-11.92818427	5.5569252428	17.228779206	-12.60238104	-1.565895397	-10.91964025	-35.89411386	-41.52348605
Z004E0079	9.0761762031	4.525589439	-5.671631394	5.1517242714	4.2151784705	-3.432255314	-20.26318409	-9.325800971	9.0278794982	-10.03771438
Z004E0080	-9.019982314	-15.89785663	-28.53284247	-13.75210669	-28.02520044	-25.60963595	-26.60304764	-29.12918391	-39.41582655	-7.024024184
Z004E0081	-8.138942873	1.3891259448	-0.405552258	-22.25796398	-21.63484712	3.9487260492	0.2813459952	13.499244368	-9.717488127	11.985952699
Z004E0082	25.22590097	-8.290912513	23.617311268	36.375872341	-1.181760291	16.298993266	25.752225214	14.447882408	-4.616209022	21.624171051
Z004E0083	-54.79568797	-47.22753456	-59.79028843	-52.78877354	-50.89435707	-62.29927447	-66.47142296	-66.47043813	-46.53365866	-57.5024924
Z004E0084	78.161931453	60.400141276	63.141622215	64.497196742	51.081642325	59.088531658	44.28629129	45.557487825	72.397517493	68.749126405
Z004E0085	16.233843916	-24.58746997	-7.178006224	12.09977622	-21.44990396	-6.213747547	-7.26942543	-10.77441945	-27.66410219	-7.022490814
Z004E0086	14.898179632	-3.967110408	-15.39696102	-44.24840952	9.7053706145	-7.0688395	-2.319565112	-3.99758399	6.6941579749	-2.2430418
Z004E0087	50.195245764	53.747835633	45.650389764	32.557327441	44.418138146	46.844670455	48.688833812	57.426442649	38.760737925	45.414270359
Z004E0088	29.776473281	19.609877487	54.046200547	10.16095796	43.548831438	33.386645948	45.975224441	31.272614645	31.990074771	49.01880318
Z004E0089	-21.91900355	-33.31342784	-31.12324565	-55.74746605	-24.31421281	-31.03067912	-29.43685196	-36.31842953	-24.93885054	-12.91761907
Z004E0090	-28.72505285	-42.44145244	-43.98614967	-48.97553377	-56.06052306	-41.02287813	-43.02752184	-53.57081105	-36.5558182	-43.7707242
Z004E0091	36.958560566	51.810917519	34.979082114	42.98282881	28.331536215	39.7650164	51.220472149	42.796466951	32.77018774	24.188591824
Z004E0092	78.339761753	66.070541875	91.660627806	65.949339241	97.010230195	85.94522062	86.222641679	82.44896249	86.75685338	100.00002894
Z004E0093	16.123610382	38.580785711	33.974163055	57.200340381	42.513153145	31.514942909	44.271929553	37.133517347	48.246401483	41.674049304
Z004E0094	62.407654495	49.667326827	44.547431817	30.61483842	57.612646346	48.583594183	48.251950279	41.682206557	48.825201987	32.188803582
Z004E0095	16.810308581	41.017042395	39.310596213	28.516874487	46.952177601	42.191052182	24.211205112	36.496174304	64.294651255	30.047362049
Z004E0096	-21.28336875	-4.120227134	5.7319526264	18.868091984	-10.10902372	6.7017372815	7.315956213	9.3861418202	28.817260464	21.371026976
Z004E0097	-47.11822467	-38.7076042	-28.85731038	-49.12307721	-13.02251455	-25.91923102	-9.394048358	-13.38422678	-14.64761057	-40.62879338
Z004E0098	13.519017692	8.8921102916	10.060572964	6.5229005685	-1.270645312	3.3841641236	1.1085215326	-5.437321831	14.439512215	17.989235471
Z004E0099	32.528942265	-15.25044555	15.580119035	43.32865362	40.355717442	18.960048542	17.191040262	28.936159542	12.200296042	-10.97069457
Z004E0100	65.130410914	41.764374556	50.461823245	49.75522254	36.174452583	51.326227546	50.072530639	54.513025721	54.785401572	63.110359978
Z004E0101	-24.09465906	-59.68834011	-48.74809501	-35.82580117	-62.74905699	-43.47260072	-45.21143616	-39.47657422	-49.19348552	-29.14502894
Z004E0102	9.2489845407	-20.17281874	-8.21214081	-34.68251758	-8.045031637	-6.795211008	8.0775366048	-17.09932002	-18.02668616	-16.85419899
Z004E0103	-28.87398183	2.7839930817	-22.513743	-39.18457492	3.9885511468	-11.10554275	-5.994670585	-2.41311633	-23.33609198	-9.196328396
Z004E0104	38.467636687	73.257800132	58.396876479	58.205212466	71.829903102	51.01906038	56.871681477	57.417889947	36.735345445	53.173250818
Z004E0105	-3.218118374	13.85753613	-3.689705824	7.6160953675	15.218454031	8.5395405372	7.1540648288	22.011136671	30.262804447	15.184672387
Z004E0106	10.316168191	46.51216782	18.480208435	50.4527711	8.6406019736	25.172146968	21.189525473	33.53534764	22.444173854	11.492892173
Z004E0107	-47.18573582	-42.22913225	-40.38963209	-33.56981851	-45.68861238	-45.13710337	-59.22846815	-33.82898146	-61.1182106	-32.54307872
Z004E0108	-47.80808098	-73.38312945	-65.40277162	-54.72375475	-29.42771573	-51.7669328	-60.1980943	-49.16828902	-63.61266685	-41.64691245
Z004E0109	9.0859545585	10.861301144	28.073168362	21.728478144	0.7657197681	18.401050691	13.042798188	14.545502889	43.778218406	16.257006117
Z004E0110	-18.75765022	-18.12860379	-37.72103588	-53.12878248	-45.1697312	-34.76339818	-43.2877136	-42.77987243	-43.29944844	-32.69400353
Z004E0111	-67.70472332	-39.00635788	-39.35992336	-67.10478208	-49.6090613	-46.21390555	-33.08176924	-50.78308367	-50.58503113	-64.35596106
Z004E0112	-57.74521222	-22.54155083	-53.70977755	-29.28385658	-18.45274501	-43.7002935	-42.0039109	-37.16536728	-15.53543607	-55.46318419
Z004E0113	-26.5691007	-18.95021274	-17.34983199	-10.39496915	-44.70017027	-25.55331597	-21.33727954	-20.74380936	-19.95357259	-19.83081286
Z004E0114	27.039382136	35.089886033	13.858860042	34.715977855	32.099803777	23.855937037	19.018740055	24.296143664	23.824721947	40.341260049
Z004E0115	-26.89370445	-13.98891746	-40.33724707	-39.57768114	-15.73335389	-38.08290742	-45.43346167	-38.53388706	-22.1048595	-20.87834576
Z004E0116	3.5078157966	-4.893818457	-2.342149114	-23.11624408	-1.444496822	-2.168361259	-10.27646842	-9.811969103	9.7010614566	5.4086359741
Z004E0117	49.358623484	51.995479855	28.444070761	22.096092422	47.270918208	25.313588595	20.618808863	9.9035850216	39.945480518	28.307711988
Z004E0118	-55.0697132	-33.41485537	-42.95779045	-41.49443916	-50.77491495	-46.61340721	-43.29827045	-51.82095239	-54.68334453	-45.30133067
Z004E0120	28.545952872	25.917869796	42.227619824	34.783274911	58.252302337	42.667911094	28.543141734	55.533618807	18.651542074	18.188756682
Z004E0121	31.912207279	50.862851726	37.034583382	40.486758789	7.5669222097	24.862146689	36.410504158	24.414349291	17.924042055	52.150032763
Z004E0122	-14.95546376	-13.81004022	22.274451561	31.864502034	-6.870260606	13.224260033	11.51830754	27.415629003	-5.253228132	15.160729339
Z004E0123	14.123513112	2.0294102284	5.4049418872	-5.076033856	-16.55046036	5.7606422438	18.950808743	13.393091863	-2.149949468	-5.459438118
Z004E0124	-35.93018534	-9.832046132	-26.33798211	-25.14860817	-49.38567932	-27.88177305	-17.72298085	-40.78269852	-29.77701341	-15.47008541
Z004E0125	20.354010594	4.2248839527	-4.572231079	-4.535486239	11.911330397	15.11674742	24.792119561	7.4637160111	23.563825606	0.9748264443
Z004E0126	-20.92786721	-36.31694446	-13.60932973	-27.10766609	-25.27633225	-22.37826124	-33.35600608	-27.86637554	-39.80940567	-24.59004002
Z004E0127	25.085740784	-5.54008717	16.56227449	1.8404883571	18.359668065	11.748103127	7.2261474492	16.248951201	23.257924405	18.02731144
Z004E0128	38.418614954	4.2661053139	11.264599131	-4.660879339	37.378004087	18.061103664	12.148236235	18.648833398	32.904867795	20.670714947
Z004E0129	-6.150186491	-5.480835829	13.756351671	12.457082642	9.4205939064	11.973755138	12.168535965	0.1367353568	10.237389144	6.5417142874
Z004E0130	-14.41543207	-15.34173406	-12.81313139	1.7290450058	-3.737457755	-13.06241741	-21.29790703	-15.02279176	-9.48902303	-41.54390164
Z004E0131	-0.719239963	-34.03486035	-25.29775302	-6.44561264	-39.77601102	-22.96874686	-32.55314093	-28.77371372	-36.5241943	-22.37870173
Z004E0132	33.444018157	20.850918283	35.019376339	50.919262158	17.666976751	27.901489799	38.550572931	16.685552092	34.084400547	11.057914655
Z004E0133	-106.2712274	-78.73753649	-95.87891232	-115.8551844	-75.81215472	-88.10079828	-75.70013759	-89.60689132	-99.29426226	-99.47346218
Z004E0134	-26.19973826	-1.269257452	-11.46058382	-1.510511306	-7.264752937	-18.41871089	-15.40128301	-14.4693765	-15.42460107	-39.97099742
Z004E0135	20.657037725	65.090954361	22.800789555	3.5877110817	28.452706007	33.761643396	39.466835684	28.73932739	21.12916011	44.507158907
Z004E0136	38.441498854	-7.243098865	21.092705416	37.704330829	7.7596547214	15.854775949	26.850612953	13.613115906	6.2321622357	-3.283815825
Z004E0137	41.438108358	49.855495825	40.559417272	46.644529511	43.288019679	43.352279573	47.243178015	52.186259491	46.945454355	51.624489576
Z004E0138	-18.53039893	-4.742800299	-18.55620865	-12.66299249	-21.95930919	-16.22403026	-13.54254786	0.0167673422	-25.19260693	-4.37944605
Z004E0139	-24.16627417	8.5060425473	-6.706530939	-2.849830362	-26.58384951	-7.596784945	-15.3270698	2.3323594106	16.313244695	-23.98567145
Z004E0140	-25.91449075	-39.90718093	-23.28670415	-22.0329965	-6.66352491	-18.58487857	-18.45291299	-18.23382266	-28.97037752	-7.366015986
Z004E0141	-28.55540648	9.3345075829	-16.722891	-31.17855917	-26.58159703	-9.472057284	2.3178393427	0.4491803039	0.9757392186	-2.231310205
Z004E0142	-16.33403599	-30.21523452	-35.04167177	-27.32277893	-27.12476673	-37.2860041	-32.90204261	-40.96384665	-32.14895044	-40.18031701
Z004E0143	-41.45619396	13.483706803	11.050193711	18.134054413	-27.13223348	-0.833775757	-3.096753001	-0.609730272	26.161364181	-13.72151619
Z004E0144	-23.47926586	-2.961203122	-11.93844327	-1.532213695	0.3834996881	-5.48598986	-7.834324232	-4.596482477	16.439937232	-18.50305687
Z004E0145	-31.96283419	-26.40785986	-34.82069269	-50.97065694	-53.30647037	-38.75647702	-42.22775978	-48.05670169	-27.4890485	-26.73551243
Z004E0146	9.4857119337	12.853220378	9.1458471212	-0.770749761	-7.386611443	5.8296783356	13.437842834	11.875460918	-10.3697596	2.6236286148
Z004E0147	31.465249263	19.949954856	37.552671193	37.664630188	52.754361714	37.188071092	35.570782147	31.335202705	36.487856505	30.642260756
Z004E0148	-9.603637618	-20.41876698	-18.435104	-31.51992837	-14.77190429	-18.86789971	-14.18007991	-21.56652188	-27.93706033	-21.20397283
Z004E0149	-4.556349974	2.4123920682	-8.909342609	-9.648490181	13.487822127	0.4101717115	0.05062363	1.9421641567	-12.95741479	9.1969634084
Z004E0150	-10.00447499	21.187604214	-2.648785191	-18.7357185	11.975650575	2.8998291621	1.7406091562	11.869724714	-6.285991178	-18.18060254
Z004E0151	-11.8600316	19.874627035	5.0120293209	15.771565094	25.292422053	7.5298351188	-12.72121957	6.5645893536	-6.914166109	-12.76001521
Z004E0152	-5.861185094	13.358734173	-0.758843028	-15.85312869	2.4948637156	-0.1889647	-1.802411661	6.0813769086	15.80714905	-26.8413686
Z004E0153	-59.67304413	-59.94072239	-45.78947028	-55.40952452	-49.63714283	-51.51580815	-49.27177592	-42.18422793	-77.72041515	-31.09858943
Z004E0154	-1.939933247	-24.1152182	-16.51341458	-38.95395023	-52.17163448	-20.21497007	-16.407866	-11.70256036	-12.6691217	-3.869290517
Z004E0155	-14.11080155	-23.4134817	-11.56354947	-17.08353792	-28.07597793	-5.094554946	9.3981074554	8.4466799706	-17.01568605	14.650163948
Z004E0156	-29.07258494	3.8167657569	-9.804166052	-16.17022489	-23.79113613	-19.2519743	-22.12308425	-19.31113817	-8.820492259	1.4318565033
Z004E0157	-0.305058496	6.4125817861	12.494418029	17.991217303	13.535716224	7.7360001633	8.9557105478	-5.686966438	26.176147238	-12.61018178
Z004E0158	2.7337088282	12.078691564	23.522797395	14.431607844	17.354734958	16.194754333	22.434415224	23.004768497	15.851603252	16.097304802
Z004E0159	13.604647933	35.190585296	20.546469964	34.550809637	44.25283225	20.11057368	38.634212837	11.055546359	11.622867384	19.03369666
Z004E0160	-26.31160809	-13.93893427	-11.29668179	-18.16421635	-32.92007241	-9.438827758	-5.260205093	-23.32207342	-0.274573011	-23.91982922
Z004E0161	-10.70098714	-17.80619375	-11.79181005	-35.44019496	10.095194695	-11.7143588	-14.70548276	-22.40574798	-25.50120465	-34.98686491
Z004E0162	-17.84756572	-24.24395317	-33.8113952	-46.18484764	-19.2114756	-29.99734269	-32.35655031	-29.37617764	-16.3884754	-21.83558147
Z004E0163	4.3726928679	-0.63916084	10.008853044	28.437586366	8.2423746939	15.19780799	23.619358004	22.451838973	33.401348015	1.9674309307
Z004E0164	-46.66912987	-27.11113449	-32.11166206	-59.66643454	-49.58870843	-31.76017729	-9.987097582	-37.44367901	-18.54911673	-16.99719265
Z004E0165	-16.52560105	-25.8667038	-7.189074692	4.6267611727	16.8715021	-8.634638772	-7.700417592	1.4246651841	-23.32473185	-4.746026098
Z004E0166	-26.14263241	-15.39620067	-13.84958115	-32.15898301	3.7300092197	-7.902943814	1.4592410162	-4.920577406	-14.97855654	-5.691567254
Z004E0167	26.563687742	31.952279223	17.889625509	7.7855136289	5.3289135189	20.611625258	13.343626492	27.062946914	22.438516495	8.904375143
Z004E0168	26.428030233	68.148809521	49.524358396	61.018485509	60.430785144	51.00056213	62.561836754	64.425119599	41.13258648	67.386321881
Z004E0169	49.895213002	33.699268848	31.070346301	27.1393158	29.555300244	36.030914377	30.825299127	26.432082516	60.095465669	36.432443304
Z004E0170	-16.02300257	-22.44545378	-27.9256017	-5.511517493	-17.00603245	-22.58214102	-13.58246812	-14.67733951	-11.96412593	-6.500590839
Z004E0171	-34.74213615	-22.27959444	-11.76596464	-41.01360597	3.1204567935	-20.64926744	-28.75170295	-16.08678343	-40.59239905	-49.64097414
Z004E0172	7.3494498167	11.758225839	6.1206360534	-17.30050251	-9.505363387	1.9726495388	4.2433908902	2.7027446933	19.643106942	7.6599626814
Z004E0173	45.788908921	11.125883259	25.471477892	5.3781071405	13.290355851	20.36852111	29.471591175	15.316358559	15.783828161	43.430161096
Z004E0174	-28.74255309	-42.71536723	-23.83155012	-21.24811854	-0.447960703	-24.27937463	-34.70486653	-28.75361139	-15.97629811	-21.0771912
Z004E0175	-41.48854992	-53.69317965	-44.77203061	-50.47729834	-67.58305683	-50.92298518	-46.75133915	-44.80476594	-55.34930802	-51.26196558
Z004E0176	55.242804952	89.518652291	78.454511921	66.619948703	65.911907429	69.160310019	70.63382851	77.617746465	66.944053864	82.207176943
Z004E0177	29.932970165	-4.597100326	1.6674346403	11.086196638	12.777595545	-3.959548433	-11.42450998	-19.69038566	3.5742329161	20.419555903
Z004E0178	40.06348588	27.289714867	26.26867077	25.838913405	33.06305315	23.12192671	16.129435538	32.106395654	-2.576487864	15.032283678
Z004E0179	30.835464271	24.0883131	34.232982555	12.380733718	28.067079826	28.048849802	40.298376797	25.933036549	48.110982049	28.595760837
Z004E0180	9.3715284211	-13.72213928	-18.24703072	-25.18721757	-25.25647387	-13.90130476	-13.29666366	-11.90469103	-27.76437716	-4.479711096
Z004E0181	-50.66569432	-27.82796557	-62.19033429	-29.13717956	-39.96630923	-47.68742902	-53.88426215	-54.55314773	-51.83911736	-70.55178939
Z004E0182	-22.25908578	-15.65399002	-18.15615853	-24.83004606	-34.72897045	-10.9257025	-6.305239969	-8.378131621	9.6499527818	-29.01288774
Z004E0183	-38.4030222	-19.25674148	-28.31747662	-10.32805514	-27.22637747	-22.48057476	-32.17474733	-14.39093852	-33.294803	-28.72887214
Z004E0184	25.536526794	3.6102228404	4.0031962279	-18.91072722	7.9949766923	8.166234569	7.8017147327	15.45223697	28.748586428	30.90892947
Z004E0185	-86.94221553	-98.73749802	-77.68918856	-85.0649011	-84.05192002	-78.24533471	-81.51737709	-70.51651727	-84.80902347	-78.76483029
Z004E0186	42.014936001	58.93716649	53.272892066	54.723440733	49.836903491	41.346625764	57.005043253	29.715433096	25.968103885	51.281569575
Z004E0187	-45.67972595	-39.92170685	-33.79766202	-78.42075395	-39.91142017	-50.42658055	-51.32709363	-42.34539095	-65.2663458	-59.57491867
Z004E0188	-63.56193365	-58.95154391	-47.13905491	-64.1357949	-64.93204295	-62.49237988	-73.47853294	-60.01343966	-57.7445628	-50.70949136
Z004E0189	-17.90139538	18.036784422	-0.86719924	-12.22675836	-0.370087355	-6.121289013	-22.37835589	1.3797445174	-11.1227949	9.8655828499
Z004E0190	-23.53948738	-53.8727361	-32.85238168	-29.05757752	-39.63917541	-46.15888698	-39.82709811	-47.9001401	-39.4924128	-39.20197069
Z004E0191	-9.407030593	-36.535456	-9.251554381	-34.14819059	-4.940665248	-23.54206115	-29.13550531	-27.44158832	-49.37836563	-46.62425702
Z004E0192	-45.08603744	-17.54269496	-27.0843266	-23.79121087	-21.81917399	-26.96204121	-31.4645317	-30.10385141	-33.76471652	-41.61798793
Z004E0193	17.260021079	-2.967934376	-10.75525602	9.1288727882	-5.057100655	-2.595383922	-16.4789289	9.3020077303	-25.4785795	15.486637972
Z004E0194	-25.34652245	-2.335472354	14.277152311	-4.032837207	-7.083690426	6.147070413	8.6234703473	8.3890807335	9.8396134465	-11.57114788
Z004E0195	-13.86257499	-12.80002773	2.8901333363	-28.02373193	4.0733481692	-5.542870053	-15.31963867	-9.375512437	-12.92625712	0.3264107037
Z004E0196	24.271947692	10.847072147	28.708128032	28.205764472	16.920225338	18.449703047	12.878663894	25.086755687	8.6102823285	29.832035976
Z004E0197	-44.42930946	-26.73477487	-23.76506007	-12.93683548	-23.27022031	-28.75279469	-31.29713975	-19.53356775	-10.57319923	-51.39506672
Z004E0198	26.981541495	24.457363294	7.5194779905	10.506941815	54.773923917	19.593646484	14.218917577	22.888936511	10.841318259	21.564554096
Z004E0199	-21.76525536	-13.46177646	-17.58521437	0.0473418524	-20.55710894	-7.903869745	2.1570820212	-8.405158913	10.434752782	4.0027143429
Z004E0200	-0.336038789	-4.14145537	6.957346131	-5.757475432	-12.83136852	7.0927099227	8.1491694056	17.555670763	0.1507318246	23.532934135
Z005E0001	13.584707234	12.955044685	14.110121682	15.506301961	19.654222489	14.713877201	25.272523357	26.633832758	11.263566743	27.480433321
Z005E0003	-46.66127604	-34.29223042	-74.21113966	-43.42285599	-45.89673363	-55.93978978	-36.97455248	-31.69981043	-47.93136339	-29.95205928
Z005E0004	2.2199616584	-22.08531944	-19.26806982	-27.04953122	-22.35035659	-10.21971409	-22.91007838	-20.65767541	-6.556267175	-16.46886777
Z005E0005	19.990657059	36.31431368	38.763293395	34.969533415	49.857262431	32.859017969	15.358198367	39.921384433	26.077802892	35.427577575
Z005E0006	59.060318761	61.323702233	60.23021598	29.233431903	53.268372193	26.607184872	32.137710335	46.467708654	55.685416687	42.491167753
Z005E0007	-84.05380921	-76.99848989	-79.17543253	-62.21247476	-69.78523686	-60.33036325	-85.63989097	-67.38791139	-68.72654895	-63.5171758
Z005E0008	-27.39093102	-53.47447416	-67.88182281	-58.7972705	-51.70250013	-53.82967675	-47.68163934	-42.03242567	-31.46549103	-58.74523732
Z005E0009	-33.60700728	-34.88998861	-39.49197535	-22.99358693	-28.99070884	-15.28657556	-50.52559175	-30.50226441	-43.4018327	-29.77138885
Z005E0010	14.87019163	12.05642618	29.792478044	-2.675386	3.54482742	13.054222811	-4.657493447	-1.914286962	-21.29410457	5.9941919403
Z005E0011	41.785213956	16.30725404	-3.810454452	26.045672568	6.1949976063	24.508969757	18.618202817	19.052992744	6.3947653604	25.88796872
Z005E0012	-58.56512328	-74.94780771	-84.46039837	-66.43137943	-61.59869028	-74.4106972	-71.29058132	-63.13349494	-79.41339907	-76.3013158
Z005E0013	-23.17557377	-7.171402391	-12.91579097	-16.58105144	-4.560244253	1.2488269564	-22.96031351	-4.215762236	-23.81027926	0.5418982685
Z005E0014	7.196469661	-1.215264359	26.427844593	3.0239780781	6.9683371832	-5.031236589	-14.73064363	13.831673699	14.26590567	-7.377872547
Z005E0015	33.978889282	13.015756305	17.558654031	17.518909419	10.7147148	-9.924694391	7.2956670293	2.2558490236	21.921728527	2.9492728533
Z005E0016	32.890462125	21.006497057	37.025088054	26.478108344	17.674805828	25.716976301	32.752635045	17.641086314	6.0362041113	28.701220567
Z005E0017	4.9605118369	-9.287892325	10.237495581	-12.45044572	-2.857669257	-16.42436126	-2.943655911	-5.736357629	-13.31527426	-7.852613151
Z005E0018	19.977433775	31.258404196	42.046746142	30.52653323	26.049654761	42.716876136	35.853609895	34.054658093	13.353266995	37.046181018
Z005E0019	-38.6181662	-60.12244056	-72.49499291	-56.9957803	-61.5227247	-56.00927467	-51.9832187	-59.93863984	-47.12489803	-56.26667802
Z005E0020	5.7583320644	-5.486432508	-2.3038812	-13.42609408	-23.2756312	-5.409766737	-2.263255742	-16.58701235	-28.10296802	-4.583000802
Z005E0021	-7.335987813	-5.096385381	-1.298691167	-4.548667324	2.2704786421	-7.853865337	2.5246490689	-5.543540671	-17.49391534	6.8216630246
Z005E0022	31.877718395	9.8485361754	31.465798962	11.662637131	37.65883439	12.94441926	33.672545905	21.420607422	14.027265717	18.80629088
Z005E0023	9.6133171	23.172515436	15.455194811	21.441699796	17.666206481	20.518782192	20.706399725	31.720281323	21.694670071	29.601196736
Z005E0024	-48.67650597	-25.35343145	-33.7669919	-29.65731678	-21.60185842	-32.71254968	-33.13448588	-32.55300795	-35.01618417	-30.94952063
Z005E0025	29.128401101	39.405225374	21.207252912	20.812103367	32.82312349	17.203814597	2.4221410718	23.121711617	44.947720328	20.656378108
Z005E0027	-25.55561282	-45.44151895	-40.82901013	-44.14185904	-30.79882739	-30.24624593	-24.75402647	-48.26591572	-37.12469471	-40.98426202
Z005E0028	-53.76012272	-31.75142012	-33.86780843	-45.39913385	-50.59337927	-39.16876876	-53.44607405	-32.03649798	-31.76364194	-40.35890444
Z005E0029	24.583458914	29.231268825	25.168857147	19.016879934	36.452305032	22.680048674	6.166348849	14.25229106	8.9509367289	30.724608268
Z005E0032	-55.84983086	-56.81020605	-28.79371298	-37.2623665	-22.54818224	-50.76670152	-28.96043532	-47.2607612	-47.05219592	-33.7503501
Z005E0033	15.705918346	18.396410324	12.327688523	25.806945887	25.393270252	14.916444834	28.843337686	19.598032823	39.422479611	24.108393481
Z005E0034	-16.01372664	-3.834118483	0.4583152151	-6.507171529	-1.473373995	-2.198404147	-14.44858277	-18.5558463	10.101833445	-3.988628497
Z005E0035	27.830802312	9.5435470905	12.197312008	18.342851593	2.6693509095	8.5138106572	7.3759371835	19.683414701	22.282654553	8.6187966129
Z005E0036	20.828480244	13.182926994	30.92665817	19.585185271	20.52164931	14.116391445	10.340916986	15.900214829	29.557102836	19.690947641
Z005E0037	21.092801599	48.684996868	8.2898179813	41.460528633	39.931671676	45.170285132	28.121689558	46.795204192	50.130439083	35.01353909
Z005E0038	18.033703001	15.344430592	18.031654808	31.380839277	27.531200955	38.034556721	52.682378003	40.183200624	45.803417978	31.989959914
Z005E0039	43.135617101	41.430512653	64.628623211	41.131435681	38.715615217	46.366621887	49.328526588	49.697000972	54.999712962	48.44110893
Z005E0040	10.088089898	-18.92372776	-3.194298629	-18.15885319	-18.43985481	-9.887073642	18.154985134	3.5815590533	-24.63089321	-14.89129848
Z005E0042	41.49468905	23.559203439	-2.821591949	15.607362151	30.570124921	0.9960317339	33.831923722	31.240938252	14.359877499	17.307461559
Z005E0043	80.216609503	63.110805118	54.634304861	49.524442022	65.901405928	40.927165838	71.171484788	44.696749316	40.772798507	43.930945532
Z005E0044	37.485797837	61.807396377	79.467630538	47.455108903	61.958916046	56.038414976	46.487407903	44.786137394	43.78603045	46.629106453
Z005E0045	47.170679894	57.268250463	51.127495777	62.84875054	60.189655752	67.094793382	70.846940964	49.218129753	47.712283279	65.670547025
Z005E0046	25.360400869	44.143032905	15.451097299	24.133638805	16.470594829	24.662753362	14.542381631	31.452529266	45.177551865	24.327507473
Z005E0047	-15.54660417	-17.33147732	-26.52251789	-19.1613281	-21.19254986	-8.49192732	-27.11311949	-16.14246047	-37.33459741	-17.86564688
Z005E0048	-17.09790378	-41.40893502	-31.2185262	-42.4361212	-25.61586317	-51.25671335	-47.33452459	-30.30450286	-41.36413252	-43.26352873
Z005E0049	12.304439183	6.439211315	-37.28820558	-11.84770486	-23.01639674	-3.541690329	21.852121001	-18.94305344	7.1550302961	-1.491053649
Z005E0050	25.747488872	24.528079395	52.886077944	15.024998195	22.846732433	43.119133595	27.104095566	35.602704741	8.0789118746	21.234705538
Z005E0051	41.445677141	7.8888909318	17.67202995	18.621318619	10.219625812	24.428773151	21.213077186	22.486725288	10.912393624	12.951274285
Z005E0052	5.9874866423	-6.703658966	-14.00011604	6.3076818737	18.284617272	12.893818178	19.209237679	3.7463872272	14.421922132	10.737386521
Z005E0053	2.8440245005	-4.866388537	-2.37905568	6.8065408569	1.5683397653	-1.050573411	-7.301819253	-9.79946789	8.3201150642	0.731531451
Z005E0054	33.118842946	39.152049672	57.456579239	50.560527171	40.372844431	45.305930639	23.077091078	59.003115256	27.426930639	49.546715329
Z005E0055	-27.81274706	-39.53286826	-47.31209762	-48.41740203	-32.93154719	-28.3192022	-46.97777266	-38.05428919	-50.81368416	-41.91853651
Z005E0056	-16.32159347	-26.11881749	4.3153007646	-10.55786297	-38.51329559	-26.90506621	-9.014712154	-38.97228249	-7.347353491	-31.78906772
Z005E0057	32.953858609	26.202786118	24.949260395	35.162394699	44.316244448	18.993223738	48.315732533	23.023676271	47.613105918	35.422073114
Z005E0058	-27.88733786	-3.720033564	-0.662536334	-15.6531851	-27.35446077	-13.7413874	10.567543674	-21.89601697	-6.649366934	-11.19662443
Z005E0059	-9.927167844	19.604746691	16.595865257	-0.771082301	-1.03510314	7.0302732638	-2.501257993	19.748337914	23.656824837	11.721860265
Z005E0060	21.069097161	-1.473624805	15.357480746	11.387325898	10.261347025	14.282921859	10.221178697	11.651068501	18.752340099	-0.659949137
Z005E0061	-36.19759307	-27.28252517	-43.82391582	-40.02802073	-33.1715949	-23.6281901	-25.55716138	-41.06440419	-44.50473032	-35.91855391
Z005E0062	-47.57322145	-44.88321859	-39.3614985	-42.82257946	-54.50926891	-47.96493919	-33.12002477	-61.35963735	-60.79308916	-50.92017779
Z005E0063	-10.06280227	-44.23444725	-35.33049852	-46.54080824	-43.2190712	-39.43291011	-24.54935715	-42.57003173	-46.41056579	-44.51870027
Z005E0064	-8.775859725	-14.03027496	-39.75481175	-21.09921066	-39.28453223	-15.10753976	-12.51078188	-22.90540817	-8.874561935	-14.26936103
Z005E0066	48.483278955	21.788473245	-8.803255633	32.739507279	27.071958965	18.136475654	26.530963587	27.208248973	8.1162457922	30.103328535
Z005E0067	-7.868697491	-7.959363527	17.168961236	5.3486228764	-9.31748269	-8.688570306	1.0840992941	1.5217967329	3.5596473685	-6.518980392
Z005E0068	-7.021249766	-2.505892966	-9.027454447	5.6744696217	-2.239751401	4.0907971517	13.694430575	17.428276914	-8.312450922	7.3215170342
Z005E0069	46.973808136	28.73214969	36.310260842	33.992401871	43.728643203	22.256219897	23.568270862	24.166104765	27.575710238	30.23117462
Z005E0070	20.369027908	55.200185012	42.985398442	36.594335975	37.216666082	38.277883248	29.628586503	22.500466282	37.147852009	39.512077773
Z005E0071	9.8891947386	19.727124907	12.650479382	10.553279805	5.3811747069	10.653645333	0.0323028238	-6.210816975	13.222359443	15.031145074
Z005E0072	-65.64018748	-41.07264767	-13.24426669	-29.2152729	-37.34276734	-28.53280089	-42.08833502	-36.43022677	-18.52950535	-40.84764574
Z005E0073	-34.29914824	-52.46326636	-17.93823049	-39.66583344	-42.59812893	-39.81189674	-54.16759968	-27.38717792	-20.9737879	-49.88101741
Z005E0074	8.206248596	26.325738753	22.112807143	30.992066651	42.766759196	28.826990219	47.281913141	37.175132254	20.510641848	39.289386561
Z005E0075	-28.51235647	-16.18565023	-22.91778493	-16.76273275	-12.53331654	5.6982981175	-10.67696715	-26.47713445	-1.092156746	-15.12450101
Z005E0076	-13.52411653	5.3253394178	28.127036443	-5.415625529	9.5270154192	7.7071656461	8.9183945983	-7.833711801	6.2600415157	12.236145489
Z005E0077	-20.62630963	-38.12149656	-22.44098174	-43.59918971	-41.05077574	-36.40729162	-31.78878065	-32.76686269	-27.59259501	-34.80720099
Z005E0078	-41.22372283	-37.41833476	-21.13616695	-32.22912436	-30.56069523	-36.59351118	-17.93837778	-9.975107235	-17.1431668	-22.35764098
Z005E0079	17.397877702	8.9028728267	20.800055269	22.984977305	21.877335747	13.490595896	-3.06670681	13.521956959	4.4244990912	16.936577691
Z005E0080	-51.65329965	-40.19254095	-40.01970826	-30.0410093	-32.11564403	-49.09003753	-37.24671155	-35.86104625	-17.28373308	-37.5773521
Z005E0081	-14.86291258	-2.679731705	-25.10515319	-17.02705476	-0.307231778	-20.27753195	-16.04319033	-23.55778606	-26.04123592	-7.373717762
Z005E0082	-12.76938922	-13.03773093	-2.322731721	-9.03086314	3.3848368572	-19.15703224	-12.66761749	-11.06447268	-28.41978332	2.5115241189
Z005E0083	25.633871271	-1.499611228	25.030007043	-0.306781298	31.858128604	1.6395849853	-1.593723909	16.192678685	-4.357556147	3.7519419762
Z005E0084	-74.61816232	-56.93235426	-63.04497864	-63.0105279	-72.21042932	-64.7947107	-77.76194967	-48.67201822	-41.43957339	-66.16014248
Z005E0085	63.88392788	41.624134262	38.705881278	42.568120433	42.224253293	46.392303864	56.531270082	49.444206386	26.162602409	36.418337273
Z005E0087	-62.50348365	-47.43188175	-54.28492562	-39.74241173	-48.54955621	-34.80712804	-42.3303762	-40.0269947	-62.1691152	-44.14357391
Z005E0088	-9.782259422	19.090194189	10.104930501	18.357232708	22.69089504	5.8303561374	-1.972599767	13.016193899	27.333476722	7.4800467425
Z005E0089	15.494710538	9.9926777144	-1.558770091	4.4047939192	-1.770887671	14.459086569	-2.945453593	9.9555090216	-5.570687786	0.0858734955
Z005E0090	37.013519355	47.658319107	24.732789917	41.182528125	41.634343234	36.750283362	48.295607359	30.45742818	50.784046397	27.814530618
Z005E0091	9.4060222021	-22.39721978	-42.63449559	-18.99708938	-15.99280804	-21.9585374	-31.89831006	-9.253015361	-28.29298055	-13.7687015
Z005E0092	34.656273814	34.142317336	31.731211959	41.780916591	36.381027874	35.964165852	26.961089511	47.632757418	55.940857101	43.772153373
Z005E0093	25.842047168	23.571193817	18.587398371	19.655272427	8.6054684095	8.928878706	-1.184163318	6.6391629632	-0.222249169	15.977461948
Z005E0094	45.887362407	31.985915749	19.586717261	16.362755735	23.755903903	20.861772315	9.3372975231	4.1613848844	29.125202939	15.998140871
Z005E0095	43.321208089	31.843491639	47.348173075	30.205174539	31.770183935	42.652729196	44.427026038	20.916450654	46.354199646	29.118555072
Z005E0096	12.964393977	24.839137308	14.602085072	13.084556002	9.1446899043	17.843318586	7.5418690677	18.191058902	34.274280704	11.098850739
Z005E0097	11.388059084	-10.79911296	-14.74175373	11.208366168	-1.770402926	-1.228111753	-11.30528289	-7.977234947	12.391563991	6.1739345985
Z005E0098	10.67194459	3.5111322076	-0.494136682	-9.940401393	-12.90142598	-3.401667967	-12.76088292	1.1753176972	9.0313066002	-1.415057084
Z005E0099	-38.40444573	-22.75094319	3.1838293419	-23.03754569	-18.99144329	-19.16581333	-9.816531225	-36.07307436	-43.13490049	-27.37934798
Z005E0100	6.7777755255	5.692148705	16.177238075	5.2565935632	0.3662874462	6.0642114565	-2.727866083	8.157481927	-3.612179716	4.7375082313
Z005E0101	-37.34329362	5.5460067264	-3.105145024	-22.71456634	-4.409296242	-7.864333005	-26.53417122	-21.43618769	-1.124256009	-7.443818345
Z005E0102	37.046659743	19.530614922	13.497570872	22.29822843	-1.530699489	14.488004977	24.802221491	8.389048838	4.105361103	10.80274691
Z005E0103	-2.751693223	8.1431278988	45.532822946	36.796361387	6.8481923745	36.641677922	29.103489941	25.58033476	37.379292164	30.923548134
Z005E0104	33.962575605	15.547447133	9.3275273662	31.480605188	6.7943696633	37.052695222	57.931033594	27.474320347	44.606814187	23.348481794
Z005E0105	10.550993714	-27.95961021	-35.32090604	-12.30380406	-22.00511425	-3.646687392	-7.262035921	-7.743137788	-5.07734362	-13.00368387
Z005E0106	33.190313067	12.192350323	18.628842727	25.17520207	32.239038448	13.858191734	38.188707491	34.873737007	40.314157571	26.178508226
Z005E0107	-25.87133143	-36.88651766	-58.72753749	-57.78574157	-38.26314062	-44.27689927	-41.74634242	-40.0840012	-60.11233951	-42.28378609
Z005E0108	-25.50296878	-18.78381326	8.7702941486	-4.788239378	-1.641577611	-5.674671171	-9.975533458	7.9593597026	2.8661876169	-8.895700139
Z005E0109	17.892049187	32.238088901	15.167629975	24.127897332	57.141056082	21.947522812	12.030797793	25.509548006	50.494709371	25.876322987
Z005E0110	41.852355565	48.181554695	39.066031561	38.502888378	51.840483051	42.055578735	63.708077536	50.15049018	53.484169826	41.017498672
Z005E0111	-65.94856369	-26.2168554	-48.15153151	-44.25021646	-47.00254921	-42.49576176	-50.17782083	-49.32500867	-30.90101545	-48.46298766
Z005E0112	-71.48385658	-45.22171158	-45.46558713	-38.98504732	-53.07991404	-52.74158741	-57.78644961	-54.40606479	-34.48664799	-43.79905571
Z005E0113	-52.88301578	-38.35460373	-32.86635991	-34.98189802	-27.13560339	-39.72795388	-17.71167446	-31.41408762	-37.70088856	-43.90449086
Z005E0114	-40.16977537	-22.95332659	-21.46313742	-27.32407035	-26.11007466	-31.23703385	-43.83836456	-27.27317334	-48.25118208	-28.09670208
Z005E0115	1.5775819044	-24.50490957	-16.86893853	-19.58585457	-17.88585448	-20.94784623	-34.87031562	-30.79406568	-24.99809606	-25.33213478
Z005E0116	-4.100520681	-21.08260483	-17.08727573	-35.42134916	-19.12811823	-23.93474082	-23.3681602	-33.45574468	-20.79073646	-29.08912906
Z005E0117	7.5586993987	0.2427055588	-16.79262988	-11.52689414	-22.44845354	-4.153305695	-14.56380038	-1.748328718	-24.12817078	-8.72018629
Z005E0118	39.314758717	24.383129347	5.994206605	9.2272976657	26.261800977	21.378470422	17.75092244	25.382620374	-1.752812174	28.594773782
Z005E0119	-7.965962609	-9.013052658	-15.21154627	-6.04075229	0.8133588049	-1.580434906	-21.36163882	-11.52317919	3.7680182645	-3.543716023
Z005E0120	19.069599783	-13.18898657	25.151061402	-12.59529525	-13.3570399	0.8207213515	-11.41303902	-1.307725052	-21.52430518	-3.053455614
Z005E0121	-27.07217986	-20.59641495	-31.29575217	-17.78194974	-14.53979321	-33.75231112	-7.046868838	-30.63583984	-36.78300529	-19.0326507
Z005E0122	-14.61150009	-18.87968617	-14.92946396	-16.24937945	-11.2920991	-30.51239872	-5.128908922	-10.02168525	5.595914112	-11.81516713
Z005E0123	-7.098917367	13.486222408	8.4747394905	14.200861557	7.161625956	15.582692592	-2.236522401	15.352015706	13.058903302	17.660502606
Z005E0124	0.5842246663	16.572424567	31.383078429	7.2429138268	21.500157211	13.753188255	-1.680654838	16.116544412	4.5267146778	15.672173036
Z005E0125	39.280224143	14.834364183	-12.6054818	7.5367456756	1.0212028877	23.635658471	4.7890062822	12.382126708	20.312462459	9.5770278602
Z005E0126	-39.00462401	-21.49947996	-28.56100805	-26.32042499	-22.06655056	-15.98060754	-35.37899207	-30.22217353	-11.0258928	-26.3859905
Z005E0127	4.1222791512	32.20386818	34.536351213	33.755021298	8.831894888	37.970656475	11.859587318	35.218873257	15.051767785	35.565235051
Z005E0128	27.531555396	38.363693581	47.847492849	56.545368559	41.939435084	51.465821914	50.622923939	48.535448665	52.900979774	47.489653179
Z005E0129	-43.82570347	-7.165543228	-20.52127762	-7.888789951	-6.129781277	-23.0452252	-18.32370233	-11.70756637	4.9269632651	-15.95122412
Z005E0130	32.369797707	39.619562824	39.072257619	30.738326666	43.128607568	30.933760179	35.773836329	45.077120572	32.369496341	40.539552203
Z005E0131	62.708795556	69.718139438	42.953422794	60.411359458	50.165081425	64.510954119	42.314398847	58.278981506	65.898344349	69.939688064
Z005E0133	-51.7025377	-36.48246741	-29.39765009	-12.89907812	-25.73307801	-30.0003604	-35.56636861	-34.13604098	-37.43920568	-10.17095167
Z005E0134	59.698268819	51.639827902	39.333027339	50.077869673	51.73828985	46.511940362	32.019132228	50.272096145	61.018184302	44.280539335
Z005E0135	-20.78195963	-18.53951235	2.7635095944	-6.317742529	-10.11460936	-5.404313145	8.6033388358	7.3444995394	13.288708522	0.03600007
Z005E0136	-49.38949683	-33.96861196	-38.13205548	-22.605517	-33.56935188	-27.24665292	-37.66088145	-34.59787454	-12.66971562	-28.66258429
Z005E0137	17.613208218	1.1826100838	-5.598300631	-8.756774217	-6.55299202	-6.811454596	22.612595154	-1.103818584	13.353497602	-10.16120314
Z005E0138	-72.13424299	-51.0392733	-64.74531454	-57.36118767	-42.1525966	-40.16152442	-20.29104101	-47.55600944	-32.92320789	-41.16179804
Z005E0139	-11.44624028	-25.73175791	-18.48249353	-19.28285273	-12.12552936	-15.72784374	-1.706209753	-28.56756269	-26.93607148	-20.13708317
Z005E0141	-17.56045055	-13.98975416	11.741281352	-4.57007692	-3.912910932	-15.04046448	-27.72689286	-0.686801486	-22.12164203	-4.079193488
Z005E0142	30.693742918	14.83824469	25.687433325	15.947371785	31.597077525	15.462537736	39.041330793	22.044590589	27.989468341	8.9284841547
Z005E0143	45.89517834	22.106796413	19.587911903	26.481064524	43.258762388	32.286416434	45.522122234	34.774006673	18.782221247	39.053299834
Z005E0144	5.8137326847	1.2388766308	-8.445814943	-5.242429149	2.5480316963	1.0701691452	-9.214969785	-5.083290445	7.9377526652	0.8560509991
Z005E0145	22.99019483	11.020217899	30.343287488	23.133547764	10.289264906	18.121900405	40.931700186	11.467594613	20.441019184	8.5312254365
Z005E0146	34.860382358	29.322049147	44.107897729	48.977174975	39.001180591	46.888673153	36.4445634	44.543313772	29.061161915	43.780110164
Z005E0147	13.703133472	6.9074281341	-7.014091751	3.2834239547	-10.3708332	7.917653973	6.6665017393	-10.36551586	-7.468301135	-0.72757463
Z005E0148	-41.20807679	-36.48305849	-61.23900959	-46.27351993	-41.33172743	-47.79598125	-34.08846979	-37.36837244	-29.69576004	-36.52549108
Z005E0149	23.282220684	0.9073432813	1.7230978016	5.1780435067	-5.473920625	-12.73752031	11.86060002	4.3744049523	-16.70665161	3.502828278
Z005E0150	13.361780982	16.068504423	23.767470001	2.7238166201	12.062266638	4.5203326346	4.7204498832	12.109369614	12.861029925	22.749945791
Z005E0151	-44.80073671	-22.22869438	-9.477646257	-26.94986572	-17.90883796	-11.20066696	-26.8881053	-24.07436336	-3.649893311	-21.94083193
Z005E0152	20.800923668	42.165394232	45.359675481	50.737340478	30.979383045	37.462550636	41.428082512	35.515787845	23.662690116	52.444605137
Z005E0153	-16.40230226	-31.98280066	-6.251025645	-23.13940717	-17.55605299	-22.48665232	-36.87836942	-27.97912737	-17.68692567	-17.95998342
Z005E0154	-13.71113351	-38.33576279	-22.18202675	-24.99084954	-41.33860661	-31.0609206	-38.23757562	-42.41509597	-23.22933228	-46.90650839
Z005E0155	-37.92262489	-17.50440757	4.1382616837	-12.25238257	-6.146695421	-5.713493869	11.208040016	-21.00786469	-24.75165817	-7.198671496
Z005E0156	60.865944017	11.300615676	10.399969883	23.139430736	32.884083858	28.257415146	42.965265577	47.921026669	18.830726096	33.536898754
Z005E0157	-28.57736066	-19.21567338	-4.686772918	-24.11218667	-33.45812899	-26.27182943	-12.00691716	-33.21386984	-29.42476299	-17.92734008
Z005E0158	-9.548658197	-21.25960616	-11.67239167	-19.94384466	-35.41807581	-22.84371906	-4.227266998	-20.37933067	-24.82708757	-19.44488082
Z005E0159	-21.95452624	-6.190684001	4.5317657481	-4.832218942	14.93692421	-21.22699624	-16.59486888	-11.72848648	-1.248011956	-11.79862624
Z005E0160	-39.29872617	-33.16082603	-41.38444747	-38.3658584	-33.65477786	-46.7633781	-56.96993471	-32.97068795	-51.14991867	-37.68062407
Z005E0161	-18.58323811	-30.38032512	-51.50885896	-25.09111819	-33.82641905	-35.38269278	-40.99162836	-45.76225808	-42.49735859	-46.37747745
Z005E0162	-32.04942862	-42.03238715	-26.65756274	-34.16410355	-41.54349245	-29.96153891	-42.32460813	-42.8646978	-50.90324638	-42.10508966
Z005E0163	7.5095080086	8.2029297731	7.2759337164	-5.61391113	-7.371624003	-1.464736863	6.9343584105	-19.58145927	-6.157456352	1.3220103739
Z005E0164	-3.881948978	-11.02721112	-11.16746854	-9.48862132	-14.52496659	-11.29178072	13.275001595	-24.7447218	-21.10024635	-10.5902471
Z005E0165	26.499409121	15.327283176	3.2998944499	21.275220485	20.926335801	7.2735382105	1.2332116623	13.873156853	18.956952023	16.62201614
Z005E0166	30.758633049	15.424944385	18.759033094	22.830269238	10.827550696	18.347746944	0.9316635857	21.314063995	4.3850970421	9.502261552
Z005E0167	34.121220241	34.908759558	31.364034997	36.572156551	39.070752286	23.635714191	37.497550856	16.512748824	18.047469469	26.969023127
Z005E0168	47.650123298	66.464164511	50.328261352	62.209525473	61.594167282	76.746024381	75.477683868	52.945126181	77.163010798	62.61550974
Z005E0169	10.840212387	11.320932573	-11.26179327	16.833987029	1.1030416717	2.5867544794	4.8845063869	34.6210448	30.165151059	21.593184621
Z005E0170	24.42746719	31.937734802	21.234927636	16.666765649	37.927518907	24.976478794	11.249357086	29.044105213	5.2319771381	36.731994521
Z005E0171	-2.549430188	-9.735374859	-15.14774614	-2.957327143	-6.649175839	-2.403530497	-7.62277291	0.1601152503	14.296978677	8.7594751215
Z005E0172	4.4241705263	-9.923007414	5.4593111867	3.0716411717	2.7303245787	-13.41382761	-8.749280613	-10.00569867	9.6341145088	-8.512721979
Z005E0173	-19.26456531	-15.22800376	-18.14614496	-3.930107206	4.9211590889	2.7673247773	-26.52043671	-8.634640276	-23.12152663	-13.91581413
Z005E0174	93.559869509	80.878441996	92.161387682	89.206844801	89.219801757	105.09875879	108.87787072	78.360001218	100.93936427	85.103068627
Z005E0175	-26.54242346	-50.32218161	-40.05579126	-40.32315229	-49.1884833	-41.69562788	-50.19070617	-35.09196913	-54.10283285	-35.48043988
Z005E0176	30.634323215	35.669013901	26.472872849	43.516422362	37.105042159	31.163006984	48.975653624	46.32643053	39.678859136	41.415998479
Z005E0178	-24.37237681	-25.61492938	-36.04093843	-39.08242227	-34.56745467	-40.13503033	-30.76985214	-38.58081566	-49.57446177	-28.96911409
Z005E0179	-15.73142999	-10.06189964	-30.26031961	-9.434998747	-18.90067484	-2.488728452	-19.33017878	-20.53381665	-28.84736039	-16.61697832
Z005E0180	14.63186381	14.066084827	15.436462568	10.901721166	28.870689197	34.867763646	19.417736871	15.302372978	13.055640061	16.515802379
Z005E0181	-11.51394742	-13.47531625	-41.02464582	-13.68485111	-12.69671869	-14.16289806	-27.78932312	-15.21625652	-4.097559007	-9.560433392
Z005E0182	11.435118547	-2.100951423	22.13933323	7.9992660459	-4.812602493	11.892484694	-12.56692895	23.783849081	22.309596896	12.143499724
Z005E0183	24.05800614	27.056655997	29.995217051	10.783266063	2.8387475264	26.837914817	-1.058416422	16.171642603	-2.170576308	9.8373608362
Z005E0184	-14.62284889	-16.78350918	1.7791234416	-0.930868724	16.299889339	-0.572118099	-18.68483009	7.2137110192	-14.01353616	-0.955041816
Z005E0185	30.253714723	30.330505578	18.694593784	34.985213078	39.606785094	35.55286481	21.409851754	42.320323325	47.854187803	26.013105584
Z005E0186	75.688805086	69.312060933	39.706976016	73.493778978	60.433026383	51.743623254	60.866549083	49.626083869	58.640037217	52.923019721
Z005E0187	55.09867969	32.786016177	67.093558543	35.016929055	29.49302892	42.311913623	56.788368193	37.054417437	50.0802937	29.408533998
Z005E0189	17.554641425	-8.838156266	-9.533383666	-12.93264803	7.2612818141	-5.265636736	3.1395620001	7.5088816054	3.3110263146	0.8562414431
Z005E0190	-21.34813346	-26.8296994	16.451232814	-6.69546717	-10.90351179	-12.87273389	-32.75041943	-8.251532001	-33.14429836	-7.23657995
Z005E0191	-30.26658919	-36.78546139	-33.84871692	-31.13410981	-41.13966621	-30.35793656	-27.48710117	-28.92480738	-21.93795531	-27.31202176
Z005E0192	25.744807787	23.588886573	28.741603682	15.156834182	21.779007893	15.527826855	5.6682028498	31.088286121	32.84434518	26.544299415
Z005E0193	-22.78965897	-23.03718095	-42.1882647	-26.95113706	-12.15541855	-33.86457524	-28.1610014	-16.60534412	-18.79113144	-28.92819734
Z005E0195	-48.17096596	-27.46268235	-21.67985831	-25.38824912	-8.918049385	-10.93124046	-12.7962068	-19.47898243	-38.20520383	-24.26658979
Z005E0196	-15.49091611	-27.4668218	-41.11313037	-27.12872737	-48.61285921	-44.61137887	-41.15118912	-45.87943821	-52.9344338	-42.60968714
Z005E0197	-43.22014129	-24.23478985	-6.88667767	-32.82489413	-20.17550625	-40.96439285	-20.6570126	-47.98710181	-20.75048798	-42.74686792
Z005E0198	-1.121853593	-29.66198381	-47.36840294	-32.15455119	-24.25362866	-29.73965312	-10.46394633	-21.63304545	-34.74011427	-26.88749001
Z005E0199	-10.06677535	-2.37790095	-1.22024342	-0.432015389	-11.5323896	-0.137798406	-5.497264414	-8.150953891	-18.91540555	4.1797453951
Z006E0001	-11.80759128	-17.68764925	-28.03941838	-32.80144777	-18.89117113	-18.80226366	-13.60500941	-15.92264691	-20.10856861	-10.8353696
Z006E0002	33.26588985	-1.608684133	32.02673761	-3.272337748	28.075321732	14.658228729	17.136566997	5.0125238525	-2.25755715	7.2375062299
Z006E0003	-0.840992857	22.296116775	16.043945905	6.6968852854	-6.645984036	9.5017173887	0.7047371524	-3.378612198	29.256031054	0.5460063402
Z006E0005	-10.6800812	-16.54815498	-7.411544186	-13.47333675	-4.160728571	-9.18835142	-4.908374304	-18.07145952	-42.54974949	-13.10434935
Z006E0006	-26.89494369	4.7903421237	15.017772295	-4.557978086	-29.86974659	-3.254294134	-4.802989056	-3.388366254	-18.83626154	-18.17457606
Z006E0007	0.6850374395	-3.448654241	-11.3591818	-2.159355376	-32.21508297	-6.421126039	-7.056348989	-9.377496867	-32.56208148	-2.78113498
Z006E0008	-19.13241801	-34.65259626	-26.32008161	-26.77689158	11.730750783	-28.07158844	-23.839694	-12.24304156	6.9850449316	-25.8487842
Z006E0009	18.494418779	-6.05832644	6.0131111837	6.0187757313	-1.065683269	11.68132005	9.701130244	9.7453345647	37.152218161	-2.073345695
Z006E0010	30.943161242	43.449050934	30.278688277	16.224850943	-3.532431072	17.431494833	26.542094498	16.516138204	32.782058391	31.76721441
Z006E0011	0.6150448511	0.9482597541	-20.78498825	-2.05655298	-4.385881732	2.9993061505	1.859863273	1.1471592463	13.782070531	-6.583166379
Z006E0012	-18.69801297	-28.98820964	-18.73348044	-33.4960265	-20.80632067	-32.02329808	-37.31669139	-29.60609622	-32.08655729	-33.75405541
Z006E0013	35.715656685	2.0571261094	19.205307201	20.160899156	44.43989343	29.750003653	25.175300462	34.436517115	-1.998970368	21.362503068
Z006E0014	8.3115370611	2.6175673192	11.974269854	9.8970267718	-38.3373544	-3.385761652	-6.396971364	14.564316999	3.674671988	-3.80295083
Z006E0015	-24.41661078	-26.73183274	-32.91666837	-30.47059657	-48.95773153	-34.44560434	-36.68269937	-30.58237822	-39.91528192	-32.56998369
Z006E0016	-9.393630296	-21.21878313	-35.278084	-30.5833098	-17.03946671	-20.02821539	-27.11685195	-15.45012072	-18.2446528	-21.80773583
Z006E0017	-14.35520302	-22.72627898	-15.11973977	-6.4438937	6.9847477015	-10.40622416	-14.20349915	-2.359534593	-14.31145676	-8.593228358
Z006E0018	-8.404698751	-38.54857469	-31.15752413	-25.24371761	-42.14574056	-22.42877968	-23.20595099	-25.32651381	-17.93574991	-25.78373728
Z006E0020	45.857052033	59.151173142	41.654165872	53.739208287	32.338732882	50.470099654	49.362962084	43.468300054	38.502433811	49.319893083
Z006E0023	-26.18106341	-34.13239739	-28.83862492	-18.9717628	-8.497736577	-26.56841758	-34.73118577	-27.60615324	-4.936351516	-29.20919262
Z006E0024	34.890416427	34.788503107	14.687689771	35.241757411	12.235831654	26.351447942	23.04965563	38.90659118	59.118140193	27.136171386
Z006E0025	-17.78679915	-10.59541253	-8.95320888	-0.795642422	-27.36381069	-20.16686045	-20.48463585	-12.71249002	17.44332154	-21.14663328
Z006E0026	8.1362742566	7.420855011	12.665191363	9.7440997448	-8.120410384	11.305211187	5.0736846749	5.4123847956	21.395901735	17.969473247
Z006E0027	49.138035103	58.796779175	52.717088514	51.734046102	36.141308114	55.100559257	51.602773017	65.620721585	35.666406861	62.287056566
Z006E0028	-53.51797917	-60.58390315	-29.79018816	-38.8887301	-41.64157074	-41.32752269	-43.80406524	-39.23410319	-38.54976902	-46.02387633
Z006E0029	-20.08585271	-14.76430446	-43.54078462	-34.13987265	-6.65569728	-25.19263776	-27.65138366	-26.65317434	-31.22232066	-35.81834076
Z006E0031	12.053376044	-5.390779572	26.474646835	0.5873380414	-4.130851503	8.540005395	13.773835919	-2.328477293	-25.35481791	12.671500603
Z006E0032	-4.78529796	14.993808682	16.703690115	3.6601797092	18.572544561	0.9925006935	1.4665917689	10.892254709	20.856474908	-3.740095112
Z006E0033	-6.026390552	-6.043109388	-14.12360635	-10.82545862	18.082549623	-4.908665255	-11.04094827	-5.400839632	-20.67679951	5.559580434
Z006E0034	-27.57820882	-38.0559945	-19.99352279	-26.44894709	-55.65220066	-35.03962169	-31.44641405	-32.31756204	-51.19337588	-23.02970699
Z006E0035	-23.81897734	-9.108403877	-19.24553001	-37.77272288	11.148330597	-26.16139114	-29.2089103	-21.34727106	-25.60817898	-21.71315322
Z006E0036	25.969015229	10.606270298	7.1301397192	17.70496829	5.2073443932	21.52671865	22.694155409	30.649224068	22.038701357	15.569241165
Z006E0037	8.7518826704	1.2897823627	-4.503848714	12.837425231	33.410165168	9.15319877	-2.754602362	3.9316157451	34.195269344	8.2698829166
Z006E0038	10.261523575	28.285121862	8.2462771238	11.417390546	14.663357664	25.317955127	20.298333421	13.011240274	2.1500080945	18.970301047
Z006E0041	4.6999780928	-13.51807358	4.2586912861	11.41098163	-44.72825819	-1.723559414	7.4735158125	11.095373827	-21.99507087	2.3388322219
Z006E0042	41.849730069	32.370328942	40.911844886	37.446397263	60.468249415	37.408896631	37.497249583	54.542869772	19.790871705	41.454334454
Z006E0043	-30.03091826	-39.59207019	-22.23714499	-36.96113123	-52.25838551	-31.85291744	-25.80829299	-31.93955354	-42.97939577	-33.17199559
Z006E0044	-14.81682822	-6.110532742	-25.97735621	-17.04286614	10.037821724	-10.46144029	-15.73782539	-7.384074955	-21.65782999	-16.08377252
Z006E0046	-2.865326318	-15.02811587	9.1879426043	8.2649958187	-32.36477021	-0.506805726	-4.772428145	1.9792227627	-21.72824426	-9.31856696
Z006E0047	-6.872242988	2.41497006	11.663517937	1.9767183926	-24.92477085	-8.610109873	-5.476719861	8.8688866348	0.5299196431	-6.192932041
Z006E0048	55.275590268	45.694534672	55.57539089	39.471712078	81.830659381	48.296794093	50.536069056	47.172263725	63.14056207	41.653865855
Z006E0049	48.778092537	58.276080911	66.999566426	58.477949339	29.325850269	49.559605641	56.513563065	42.982734857	69.329721756	53.886547623
Z006E0050	-13.0429875	-0.30293541	11.633309114	-2.569104558	36.377470897	1.7317831537	3.3411909827	13.458180447	20.639471982	8.0503189789
Z006E0051	8.616043191	-7.67965717	-10.51933441	-7.798406515	14.665029197	0.1350484403	-1.611004943	0.605277487	-7.774751027	0.1767201948
Z006E0052	23.007416282	1.1904851708	23.268617899	21.705629448	38.6055768	15.719093106	18.707836133	14.889279164	-10.49302964	21.510873149
Z006E0053	-33.94068121	-10.08017693	-13.7353747	-29.56220434	-38.81504689	-25.51333188	-23.69577834	-24.12228773	-54.54565465	-29.11472028
Z006E0054	52.904218396	28.826950958	55.035634363	47.062481406	71.573980078	47.724820236	38.932193672	29.974275416	22.300638142	34.64044725
Z006E0055	-13.20155058	-20.4203372	-36.8560449	-13.03352455	-26.70777551	-27.34348016	-29.99258609	-27.28695731	-9.287306258	-30.96490174
Z006E0056	-12.40704707	-30.74091303	-4.742046682	-16.8922662	9.3008470075	-22.52673546	-13.45905931	-6.033946766	-26.24061764	-19.02666802
Z006E0057	45.932648355	76.011916479	39.581227521	54.499038516	64.152528346	51.996097471	55.798940699	64.248558798	72.302014401	49.673293144
Z006E0058	-13.97481357	-18.59929515	-32.89971554	-25.46308455	-16.56394097	-15.04401202	-16.21983964	-6.166481038	11.481663278	-14.6120106
Z006E0059	27.265770775	42.377833352	40.330165865	45.10638611	13.090480028	36.150468931	31.343770883	30.894675735	63.314472127	31.078043785
Z006E0060	-2.22178871	-17.21901895	-10.3462935	-1.986171355	9.095089885	-8.89466967	-2.572250584	-2.41123548	-21.3558683	2.5246361239
Z006E0061	-6.105043784	-10.7707623	-22.52733749	-14.43424026	-30.3191155	-12.00356995	-15.19545868	-16.97640635	-43.75552559	-12.95491789
Z006E0062	-70.44269579	-70.94775675	-47.60132495	-66.77275797	-75.37649937	-63.15803767	-65.14536297	-48.36320596	-79.28389965	-60.92252744
Z006E0063	95.359623105	78.490709229	93.880751863	76.998740428	86.022994746	81.605707125	82.722979863	94.845602317	80.70982226	87.417105238
Z006E0065	4.8316054679	16.353848129	24.979647987	5.8990203045	9.0666926162	12.356643835	11.117785215	13.690432175	26.87565058	16.453908093
Z006E0066	6.0771605156	3.5294414997	-0.002706243	5.8257327612	34.324019039	5.6583025656	8.3234289895	15.702253811	29.378138009	3.8948874569
Z006E0068	26.667742647	42.794151586	34.537042275	20.757992874	6.8722198263	25.273896683	23.429187651	39.122260519	27.832191183	22.671852666
Z006E0069	-22.44635404	-46.393813	-31.40726328	-34.03513734	-18.88164907	-34.31099722	-34.21629909	-34.0051841	-56.5237264	-42.79989969
Z006E0070	-43.77553744	-54.92264002	-36.1976831	-42.32631545	-97.02671333	-48.95780419	-49.04350423	-33.81091633	-64.76722686	-49.58241987
Z006E0071	-28.09113339	-8.884809386	-22.58823901	-32.51993286	-42.63522453	-32.74193773	-30.01438976	-21.65802151	-13.93097666	-17.94788529
Z006E0072	-6.659365345	17.758745339	3.0774879443	6.8164904912	-2.893308338	12.039398606	4.7585457263	-1.131664376	-6.036958033	0.2137534536
Z006E0073	-31.93316666	-11.86101979	-31.33569459	-13.12396484	9.1582252769	-11.43236843	-11.89528533	-27.28087422	-24.43494248	-20.95778886
Z006E0074	-38.05989768	-31.24014803	-29.60797838	-24.11054394	-8.082111493	-35.46722501	-27.59507694	-40.13580963	-8.13717628	-37.07724303
Z006E0075	55.081576985	22.34968228	48.055638064	29.427617008	9.0585016629	28.746944463	32.825331968	46.731936427	5.8772118664	33.518818558
Z006E0076	-69.66057731	-70.44420199	-56.61441189	-61.75070987	-51.88973841	-56.66748741	-57.04174808	-56.7884249	-75.1913702	-51.34817525
Z006E0077	1.6594478172	-5.902164673	-0.6942003	-18.00321969	-33.98892209	-7.277595815	-15.31802222	-25.18346855	-26.27846019	2.1380551136
Z006E0078	-19.8152778	-15.34234401	-9.995083317	-14.67803335	-22.58146484	-14.34564444	-8.874247761	3.6066890712	0.131870097	-21.23647586
Z006E0079	-16.31047195	-13.02186856	-1.234919606	-23.23930564	-31.34949673	-16.07654771	-15.66606429	-1.824894001	-1.59327128	-15.97089947
Z006E0080	12.013625414	14.211507261	25.182961904	15.166375672	41.055840596	19.500021522	22.707229155	4.7409470744	30.573004104	27.703164048
Z006E0081	5.3992313594	-6.577694691	-1.762987415	7.5926856898	6.6187802357	-4.591636349	-4.744704835	-0.404714651	29.703401672	-7.01394771
Z006E0082	2.1346697855	1.3647494841	15.176360955	-7.970152562	32.291105226	3.2911245986	-0.296480757	0.417522383	-32.51526209	10.377900948
Z006E0083	15.562929493	38.467185338	23.071132901	29.624494064	57.652908539	26.283705143	23.214532909	16.077416805	22.601655809	30.101738058
Z006E0084	-4.97484394	-13.5764279	-8.491447723	10.191752904	21.478156988	-7.392077339	-5.374760251	-6.148399792	-30.11851563	-13.02703146
Z006E0085	29.222187109	25.929400754	24.422952202	17.629927243	0.4998333886	13.702906555	22.190393775	18.587905831	6.5482581903	28.061352512
Z006E0086	-54.02701615	-52.60464554	-50.37287645	-51.30730591	-31.78573316	-57.95073819	-54.16882415	-67.58759685	-55.14521029	-58.9905438
Z006E0087	13.10339826	2.7782232906	23.749205837	-4.564294798	22.031137156	15.940756991	19.722050187	16.006877574	1.0403967264	5.6300732076
Z006E0088	72.541549522	39.806859412	51.567625285	62.945125293	78.504636463	58.677042082	55.045774313	41.153564094	87.489908268	57.412984991
Z006E0089	36.482237651	6.2886555068	19.671483241	23.130486215	29.49443655	22.847370933	17.228353531	2.5891818577	39.936276667	16.500782418
Z006E0090	14.027900503	3.6654284462	-19.03571502	-7.273654669	-14.78119669	-2.55506936	-4.67897416	13.546173812	-13.21058264	-12.15037839
Z006E0091	40.519205514	15.502843222	37.463375505	28.066889217	62.273906355	20.719133223	26.549455373	28.8701521	10.137728134	28.989927538
Z006E0092	-4.405304402	-11.12381235	-5.536920646	-8.305625029	-15.68657791	-5.13788065	-2.34040308	-18.5244352	-20.88896997	-9.270020979
Z006E0093	-36.09656924	-61.26567904	-42.39324726	-65.18121978	-68.26501796	-51.22130562	-52.03449542	-57.4742884	-75.93347279	-46.48220156
Z006E0094	-31.94565827	-10.97093679	-8.56228625	-3.368620445	0.5529200716	-14.82197953	-15.81048277	-31.50130569	-20.49620111	-0.270802477
Z006E0095	44.030300145	38.823637754	25.968344109	33.73465107	46.462826128	41.381093045	37.291285907	24.313785696	18.754907409	36.645397744
Z006E0096	-57.06435625	-49.22979007	-85.86397181	-77.02899574	-40.1743629	-67.71397228	-63.37635695	-62.00435869	-46.80494714	-58.38416724
Z006E0097	4.3315726516	-22.37199585	-2.633409357	-15.88093034	23.621585478	-4.825733578	-2.619081681	-23.53344646	-38.64406554	-11.51705597
Z006E0098	23.117218626	22.650138861	29.903256055	11.87153339	40.838584772	13.740147808	21.392629794	17.590061351	25.385172271	11.216207587
Z006E0099	-64.63895968	-64.51076125	-53.68261072	-61.61231426	-54.81876123	-63.53155754	-57.9244981	-62.11897928	-52.85776727	-67.43946119
Z006E0100	-13.11408785	-2.472739151	3.9477435352	-4.479110974	-6.307693225	2.180249729	-2.561262728	-1.890718454	-5.922106142	-12.41179056
Z006E0101	-12.74981168	0.7163927374	1.9418025453	15.25175755	-10.61233117	13.718933375	19.395034515	17.982140952	13.592220028	12.928379914
Z006E0102	4.450820367	-6.765803993	-3.328983803	1.4787529735	-14.95596691	5.5703373224	9.066332131	20.526729	-14.33348196	0.9368483454
Z006E0103	18.489333328	16.675733568	-1.122751805	27.679683087	-19.88413004	12.483165875	8.2019955736	-5.426712195	18.794221929	16.408956776
Z006E0104	-0.491254708	-2.912190152	24.969771299	11.978684624	19.643960994	7.1218745977	11.162517264	5.2131848697	-13.09756067	9.1882512326
Z006E0105	-12.27458462	5.0315359022	-2.511575286	3.7201764526	10.279439108	7.3163529455	3.034200592	15.636020488	31.310245912	14.37945561
Z006E0106	-18.31703684	-20.68594434	-28.85934615	-25.87354284	-25.71673864	-21.23747707	-23.67960427	-2.590521505	-50.39518696	-16.7656321
Z006E0107	9.9745525631	-2.648414085	12.529229326	3.826416847	-4.149645771	7.2214463169	4.5965737502	-1.266810049	2.5711055672	10.34570516
Z006E0108	-9.22775252	-16.79251492	-27.96479932	-15.91625835	3.4633645296	-13.11247147	-16.81887804	-32.93385566	6.7023456511	-23.61535709
Z006E0109	-7.706984234	-9.520247887	-9.26501088	-12.60858637	-19.44062204	-19.37994495	-15.63414527	-22.61105429	-22.45953889	-22.40484682
Z006E0110	-16.00985727	-4.711777701	-10.93466117	11.28653355	23.718494921	10.08533891	7.1017024695	6.4756192233	30.05662668	-3.212853817
Z006E0111	-38.46806757	-39.74602864	-43.84797454	-34.53935161	-37.53616027	-41.48895603	-36.02026954	-34.68841057	-54.72866487	-37.71652288
Z006E0112	-27.94507326	-13.64194605	-52.8395567	-22.86406803	-49.64969718	-25.26496897	-29.10196815	-20.26180431	-1.740460433	-28.5068449
Z006E0113	11.831960506	11.681518287	-1.606651315	6.3651425319	17.783061876	6.2152803137	4.752063781	16.730391957	18.367850304	2.8845114557
Z006E0114	11.616066256	-4.095798495	12.335120583	4.4785095719	-17.75224189	3.9817677696	4.0892603894	6.2843846993	1.3147062252	1.4403636197
Z006E0115	-29.19131685	-41.0069568	-38.83449778	-34.48471082	-21.96813329	-30.4538479	-37.97875284	-35.16703018	-50.74747577	-34.06991136
Z006E0116	-32.77241072	-31.46732011	-32.2791657	-16.80615767	-40.81465236	-25.98622768	-29.66006004	-29.95570102	-5.839936032	-16.15899286
Z006E0117	49.470767566	36.019937344	26.22799011	42.694197413	10.16570554	38.679292594	31.893563456	49.964442307	44.840802381	44.646456286
Z006E0118	-6.654567843	-13.5649287	3.1536439567	7.1625614735	0.1546502175	-2.609754019	-4.437115979	-10.31487423	15.66941475	-9.407127818
Z006E0119	19.184859592	14.139180873	17.021885757	7.3352258428	-8.887184012	0.0839947656	0.657730111	9.3667993815	-7.712879451	1.8821174578
Z006E0120	-20.09327577	-21.23426044	-31.51739412	-12.72127725	-26.58421195	-16.82527114	-26.87529579	-29.684597	-41.65679169	-20.54554705
Z006E0121	-9.702296867	11.657670932	1.1233110447	-7.994708265	13.763727075	-0.575585533	-6.406052763	-2.947734898	-6.317781443	-12.33181955
Z006E0122	-20.80321351	-4.473245408	-19.98103332	-8.34788371	-46.45418155	-18.29976419	-19.50019027	-21.37549771	-23.21351433	-4.636682277
Z006E0123	23.853202032	15.980564711	19.876606549	18.210301762	9.4264893847	24.145894507	17.784221788	22.88878047	44.218406537	21.879108715
Z006E0124	14.551749866	-4.379746982	3.2001410695	6.7068000567	-7.304332965	6.6270311199	1.8869859934	5.7916387981	0.2235897073	4.1909888462
Z006E0125	-14.46026107	-12.41422981	-5.293149333	-29.75112413	-40.33592551	-21.81819845	-15.19627933	-7.121765158	-20.785785	-14.05871217
Z006E0126	-14.49082861	-14.73021617	-17.59205102	2.7728251029	-25.14319308	-0.036072452	-3.169330032	-17.37624913	-4.812309042	-0.453553905
Z006E0128	58.476626996	61.851313803	78.257693783	70.793994075	47.336181715	64.29399123	63.205237379	72.608994439	71.57315559	60.94017536
Z006E0129	-20.98603586	-1.154510377	-15.91005947	-10.15372855	-4.717524098	-18.91259271	-15.47040604	-12.86609825	-24.26652058	-9.505767398
Z006E0133	24.047525934	31.390783758	24.182124113	38.801808805	20.84300631	26.101013055	23.42904853	27.985515438	24.876914499	15.083840049
Z006E0134	-25.94243458	-33.92340572	-12.09295543	-25.56848624	-6.989714042	-18.38293282	-26.46731434	-23.66083859	-21.69485668	-24.52548829
Z006E0135	33.082921784	46.205830335	47.205186055	45.813192222	44.723628891	50.079558004	49.989968591	46.604571456	49.384314996	51.336174338
Z006E0136	18.700997445	35.311286272	31.122729684	37.229339614	57.664259916	28.80400753	25.206350425	32.498288442	56.704820374	18.776315056
Z006E0137	-35.00016899	-22.10134685	-13.84450222	-13.83105384	-31.53920309	-23.5396357	-22.53668395	-23.83918517	-23.28333409	-16.74688747
Z006E0138	-4.37317373	0.8726240588	0.8433744333	2.6796960764	1.5240763682	-15.67049305	-8.485335324	-6.59485089	-4.317841946	-19.749497
Z006E0139	43.622623948	31.784291465	32.623894021	28.553038104	19.033309634	27.789393093	33.192672615	29.690792087	-2.663349565	32.914520121
Z006E0140	-16.26775752	-26.04011731	-34.2368243	-26.25897284	-28.53486645	-18.83736262	-17.17119084	-23.83715715	2.5090816747	-20.51685388
Z006E0141	-30.30631625	-37.37989965	-36.78798942	-33.59020537	-31.13601372	-34.550407	-39.73684674	-37.89144642	-5.049977806	-47.2135957
Z006E0142	25.604744252	31.236105472	22.413659528	12.341257214	30.553407865	18.444127978	17.982640468	11.722861888	16.811967042	14.075240037
Z006E0143	-20.23681203	-1.790220782	-34.55263668	-11.54857345	-12.10362171	-12.91935924	-19.98085195	-18.39441709	-27.84971848	-9.265400666
Z006E0144	-25.511548	-12.67109577	-13.74446256	-20.8749697	-39.37280485	-16.3546868	-26.9229826	-9.799196491	-6.650209773	-13.21548026
Z006E0145	12.799671712	20.11929784	8.3821257802	3.1482233021	27.20348037	9.8816424732	10.519230824	1.9195612185	30.641368559	21.956612396
Z006E0146	27.602091371	45.103467602	19.911443828	19.737958949	4.8155582865	32.231829642	31.995462999	28.635603968	1.8104038973	23.462252162
Z006E0147	2.713474123	-2.437019026	12.772473226	7.990127496	-24.45242962	-0.492860424	7.3191049154	4.0956109206	-8.482400026	10.635559213
Z006E0148	34.062418154	17.72531274	12.728047751	16.270269917	17.086129341	25.54335616	26.971762956	22.512192048	44.581897957	35.464448604
Z006E0149	-26.57121826	-33.29938359	-23.39385056	-13.79574965	-38.76447749	-26.49441221	-19.93850803	-7.175278234	-34.41489841	-19.52237493
Z006E0150	10.590723879	9.6612610537	7.6209714592	11.465542567	31.397036349	1.2000891924	1.3042141489	5.332704035	29.463033109	14.21827821
Z006E0151	1.1057296453	-0.698544328	-17.95404239	5.2044722033	-3.221288134	5.5638319278	9.5991270487	5.0348648427	7.5750335215	3.910576174
Z006E0152	-9.246152098	-14.59306166	-23.32378035	-10.4274924	-8.006284437	-19.18638685	-9.69171777	-17.48135247	-40.19744665	-7.081600291
Z006E0153	-3.92123903	-48.63854457	-15.96653225	-54.95658948	-62.2202585	-33.95282868	-34.55165151	-32.96115327	-81.15761908	-24.74068524
Z006E0154	27.485318433	23.802320608	30.020204066	24.437603998	13.732648077	30.325092448	36.150420012	28.526748433	20.132857309	41.040282008
Z006E0155	89.221693119	79.605400997	83.801884935	73.407760803	55.277621744	83.910783708	80.212304627	69.828054019	72.873041013	99.709231995
Z006E0156	17.736118874	15.980502439	24.527263536	18.728515687	51.557825519	20.951741055	17.458676097	32.083448164	6.3118279905	17.649502318
Z006E0157	-9.414042583	-2.106400385	-2.16508185	-3.023370226	-15.79706129	-0.235534638	7.4290204338	-1.924524903	-8.115697274	-3.199441863
Z006E0158	-9.167872095	13.802069568	11.356867076	14.04405272	-15.59956211	5.3830535511	5.7155617844	12.471326976	6.9608723694	3.7609925922
Z006E0159	-23.75306968	-24.57207351	-31.23873461	-37.36340873	-38.33776586	-33.7209049	-29.24134132	-32.17246512	-31.53371462	-20.35276187
Z006E0160	14.40870048	17.283124061	23.419208166	19.757546162	25.741492505	12.796440248	19.74526957	30.553194521	42.662503141	16.078968689
Z006E0161	10.989382884	-22.53991568	5.0880961659	-2.41258156	-33.95155149	-4.223633106	-0.228269365	-16.50840174	4.7329052054	1.1567541928
Z006E0162	-35.99124088	-13.9712382	-23.2320058	-25.80919754	-58.29011217	-23.8121637	-14.1402657	-32.60323793	-22.85142867	-12.45654334
Z006E0163	0.1618594982	7.571577812	-2.364794783	18.527623264	-14.47275278	4.7621586704	14.934053605	-5.548816079	31.375434409	14.765418545
Z006E0164	-29.15644311	-22.28965066	-11.4399369	-9.641576102	-42.46559402	-14.5554031	-15.38222832	-29.47652819	5.6900524644	-17.13859878
Z006E0165	39.708693782	30.209405895	30.719565692	33.372504791	38.057046597	38.419611709	40.442098521	51.963712367	56.028616491	35.813083437
Z006E0166	-26.24091834	-26.17734412	-31.42434037	-8.277796368	-41.03967526	-17.27235679	-15.78093453	-10.72807091	-41.6243382	-23.94205458
Z006E0167	-18.92243713	-3.532871668	-15.59151679	-10.54398681	-6.763807621	-13.07167448	-13.61526495	-21.81679446	13.479130362	-16.54581401
Z006E0168	12.373991631	11.172263152	-1.502343174	-0.966184617	-5.55007617	6.3089439155	8.4881697139	5.8794742274	-14.73729732	7.7304618274
Z006E0169	-18.94940068	-24.58585125	-29.80561438	-25.38383004	-41.10445379	-22.57529145	-25.36938506	-24.7151656	-14.54199867	-12.02792577
Z006E0170	-16.54549826	-4.920908356	1.7319483142	-8.091084389	14.674663166	-7.917689036	-11.2794758	-7.025518232	11.338627579	-7.822042942
Z006E0171	-21.01153901	-26.74833147	-26.35507246	-26.94048302	-5.652870387	-20.99815806	-10.1596943	-13.5839138	-16.33953966	-25.73161614
Z006E0172	-58.13068822	-24.0214909	-55.03593958	-36.5478715	-17.46566742	-40.67584091	-41.75562027	-24.20483098	-52.2004007	-35.41904157
Z006E0173	-1.428378373	-7.738567772	-1.290126714	-2.526325387	-23.50742126	-10.3454313	-4.897637109	-23.07964429	-8.305495013	-15.56840678
Z006E0174	-9.925510746	7.059397906	-8.848158105	3.9866418999	-14.89182056	-4.087108513	-6.088914604	-11.70966552	6.3122568185	-6.753774547
Z006E0175	21.983230394	42.207791336	50.561698092	28.982632912	44.337912923	35.345654695	39.301512518	32.657576586	13.589808956	42.557450286
Z006E0176	3.0346901789	13.571773661	18.604281615	22.749435543	55.227207519	18.840111414	13.403636656	32.424731093	49.662753349	16.180651589
Z006E0177	-12.74595401	-12.85796992	-36.69027189	-32.88054265	-3.278092696	-21.76573591	-23.88088594	-15.46905104	-29.41465468	-20.90385249
Z006E0178	-32.00463143	-15.33480924	-4.340730968	-24.32538488	-38.21542616	-15.31495504	-16.93859469	-18.16717372	-2.402059342	-12.10732561
Z006E0179	8.5564340506	7.6704249056	3.8344563279	14.928438407	-1.288954474	8.3364979765	16.361340913	12.661734493	3.0500403521	11.292027935
Z006E0180	8.7842167981	19.776868036	10.919636644	8.9632832297	10.886031827	7.8344281485	4.6832927471	-7.361074304	26.501726813	-1.593885729
Z006E0181	-44.88129065	-56.02796614	-59.32165413	-38.45751275	-48.06494296	-48.21687743	-45.60787713	-55.27173311	-15.13787613	-48.81221629
Z006E0182	-24.41885369	8.5572255038	-15.62156558	4.118054472	-23.24216218	-2.374340859	1.155545713	-5.783761642	25.532448703	7.1274148817
Z006E0183	34.388641237	44.563645294	40.633997686	45.686874576	52.253964517	43.043367741	47.061611486	43.578435169	41.959628918	43.239793566
Z006E0184	-32.61936287	-19.354112	-31.15214471	-23.56026016	11.016219141	-16.79394546	-20.61862659	-11.3467723	-32.92145122	-27.53626454
Z006E0185	53.897388896	57.036165915	45.506972295	52.080705205	60.914211097	46.715525232	52.111283647	61.154538513	43.464713531	49.491637303
Z006E0186	0.3927169528	9.4844123803	-6.353761258	-3.042836401	6.5644522901	3.3850914246	-5.248772677	2.6633602552	-16.71304891	1.7119035656
Z006E0187	-19.91630216	-4.376685079	-32.57839331	-22.61790682	-5.329357093	-20.9871294	-16.52991107	-25.83022962	12.16651967	-20.91306884
Z006E0188	-64.91244812	-44.90066825	-49.42994468	-70.00931155	-32.27083504	-53.53181211	-61.77685038	-69.81596127	-61.47477432	-48.92905316
Z006E0190	-13.23145927	7.4678023743	-20.50316819	-7.409858408	-35.94153995	-5.835555215	-6.200264442	-16.67288829	-2.039460456	-1.015621505
Z006E0191	40.439845006	48.878542883	51.7085998	47.146863862	68.384145199	42.136639982	45.106863361	28.940391069	51.917052849	43.814869596
Z006E0192	-10.2180566	-28.38858153	5.4383835722	-23.1388015	-12.14899552	-13.22755594	-10.85282025	-13.76800603	-10.06143574	-14.64894815
Z006E0193	-3.748989267	-15.28001107	6.4742766745	-4.671104285	-0.112383294	-5.098751711	-8.206303739	5.9720819565	-7.203069375	-2.715698129
Z006E0194	34.342482813	17.154843267	23.562765701	20.213655407	40.773643593	24.797518987	18.336147813	21.832241286	46.487350247	11.389925828
Z006E0195	-10.3439843	-5.834851852	-7.893220391	-2.765039579	-23.89637417	2.2910919343	-0.337467016	-12.48627104	13.941523414	-3.717542087
Z006E0196	-41.84619258	-60.15649438	-38.79712304	-48.56001077	-26.62117133	-44.0134089	-44.43112765	-55.36831231	-27.84851727	-39.83306454
Z006E0197	11.884311754	31.721049442	26.744896431	17.987735625	30.81095564	20.047399318	25.928601244	29.271918622	31.434002259	14.750498291
Z006E0198	-11.10006436	-17.47832676	-2.534544436	-21.93625379	-13.55706765	-15.41897687	-17.14876059	-18.42940156	-37.54393816	-16.17514086
Z006E0199	44.388538856	50.138616768	27.79840988	48.353138798	63.855823025	48.018562691	47.327337073	50.99560619	74.276804346	38.146735988
Z006E0200	-45.24611522	-27.96243109	-50.41172753	-28.45745812	-4.721000782	-27.06959516	-26.8200934	-19.90938907	6.6363948141	-28.98486377
Z007E0001	9.8056443918	25.948167311	-8.583968449	8.1307603187	-1.809632187	-0.227355221	5.5529004619	-2.217176105	13.047241099	-1.914021461
Z007E0002	16.752400427	-1.289501293	24.399968668	-2.873297004	5.0851219479	9.8051176488	13.511489461	13.628677778	0.878255169	8.4164878308
Z007E0003	-41.91085387	-4.865187073	-30.77309863	-42.30122979	-31.61169791	-30.76930024	-26.47276491	-28.80788472	-21.5122672	-26.65731113
Z007E0004	6.4161316027	-19.96359909	2.8724648811	16.368586018	-5.703447316	4.1328686028	-9.958957863	-11.24968065	-8.884095545	12.734326248
Z007E0005	9.9477974205	29.216181085	0.6558371541	25.804217869	11.111453637	11.867192627	11.603733422	12.011952736	15.836583792	8.3391737762
Z007E0007	66.192409347	44.461220528	52.318661446	65.356476095	44.398476882	50.344820974	54.124557939	40.343424004	54.642191418	52.352219939
Z007E0008	46.727435193	19.752284611	30.958598874	40.484832227	21.657725703	36.976416081	20.184532785	17.44340814	17.81082431	38.550799005
Z007E0009	15.291670659	11.831884844	6.7480040081	26.449955757	3.8683651186	8.0047152938	11.829536101	6.3732484474	15.05431966	-8.479520134
Z007E0010	25.8850626	36.281797159	30.295612524	25.559135825	7.2492143728	5.4520520729	-0.014215031	13.157702622	16.126071	3.3253368881
Z007E0011	-41.53267707	-58.99363443	-43.91272633	-35.28305336	-33.1185532	-37.81332926	-42.98387893	-36.48077905	-48.49798508	-38.8264669
Z007E0012	-42.01305186	-64.88285549	-31.62087356	-21.88104226	-43.1938888	-40.91286324	-42.64656089	-48.44251525	-47.65351372	-38.59940674
Z007E0013	53.923050179	62.273469822	75.205713407	63.59721297	74.518826769	50.19520462	70.83490696	50.105114367	44.594914494	63.279322059
Z007E0014	-6.292986364	-8.127604723	-11.16226143	-6.07745249	8.9706292649	5.7629712431	-1.981692302	12.798248867	-4.729528862	1.8154678018
Z007E0015	-1.035920123	5.1887396789	-6.328486863	-5.136188024	15.864249359	6.8692815501	11.054672709	15.72208886	2.6384673021	24.16534943
Z007E0016	-32.41210072	-15.76866933	-19.08018538	-11.71282448	-33.96264718	-27.2163922	-30.32648749	-26.3763342	-15.89622375	-30.80998336
Z007E0017	-1.498178968	-11.46252688	-34.56121239	-46.26381649	-18.99915375	-24.9176164	-27.95472809	-21.34832942	-21.18161713	-24.27747472
Z007E0019	-41.71839724	-63.41263212	-39.75257921	-66.41990127	-60.58934152	-55.48897042	-69.12446778	-65.38549057	-76.02349582	-66.4813625
Z007E0020	13.740098937	0.3320307819	0.2293475178	22.701675132	2.3755074353	-1.612990331	-14.82849873	-1.782760943	12.035424584	-9.728381719
Z007E0021	33.994751325	-6.15021655	-5.149515071	-5.838975682	17.761998861	16.253562297	24.582229733	13.097497126	21.640972402	13.209561144
Z007E0022	-63.95326677	-69.08755298	-66.66437226	-57.65577985	-53.50357875	-50.81859925	-74.71693241	-54.46064534	-50.19302321	-41.46998088
Z007E0023	19.945753193	40.784144192	6.837074093	36.335187059	20.852696265	25.287813851	41.481572404	17.197632766	22.439930582	27.550575772
Z007E0024	-10.60430783	6.4075153974	-21.91428436	-25.53110367	-7.813171825	-15.6758333	-7.58351874	-16.71801704	-13.94066047	-4.657531979
Z007E0025	26.146460427	7.7938954694	-1.626624152	-2.37066647	2.452188198	-3.419135395	15.873109687	13.274181304	-2.911801246	0.654452862
Z007E0026	30.100997046	30.96966069	27.579935436	11.765520463	26.546343294	32.4120423	39.200376219	26.435538502	15.29761582	33.669415439
Z007E0027	-3.522821999	-15.80018628	-0.921922637	-39.55359975	-20.40151325	-18.42595216	-29.292164	-16.83540741	-33.40358422	-40.56532493
Z007E0029	21.181423516	-3.858918273	-1.924113095	-4.633248841	10.092822302	3.5709006175	9.6098408423	14.907703882	2.7362490494	16.592640331
Z007E0030	5.7133398731	-4.632608197	11.955010057	-6.242696547	-3.915392613	-1.809339435	10.224167227	-4.25834036	-15.90994032	-2.00454628
Z007E0031	2.747211697	-13.95742363	23.069235358	20.321463663	-1.364269826	5.5535019525	3.2043438962	1.5059488171	10.834034525	3.2189566788
Z007E0032	-42.46472139	-28.92958044	-22.45277404	-20.43044209	-23.53241993	-26.28693252	-24.38948094	-26.75780027	-19.54315022	-31.78816765
Z007E0033	74.010423749	78.72021617	52.389674377	39.602095928	58.773616003	55.403316622	55.068974944	64.390111815	61.067039992	53.275357765
Z007E0034	-39.97521025	-54.10021577	-27.94146812	-30.67018433	-7.33228885	-21.35451974	-50.55549248	-22.57986062	-40.14388538	-25.72544617
Z007E0036	34.138483419	26.756100601	34.120626474	1.0417492231	10.133196157	19.376180492	16.393671831	19.384648303	11.876988152	19.904845021
Z007E0037	-8.210561231	-10.15318826	0.0818726579	-41.84289536	-19.7810773	-28.43742195	-37.27421708	-24.71977908	-20.75757664	-22.27157132
Z007E0038	19.793907037	-13.74324572	13.758355959	3.2693618566	15.798523287	3.7509163844	0.7962761199	-5.628709791	10.293446173	-0.90885484
Z007E0039	-44.62275455	-35.95111884	-42.49535851	-24.5526631	-29.39122205	-28.21608961	-17.8041089	-20.57782282	-14.67071993	-21.44123199
Z007E0040	11.502012151	21.075438857	29.674337278	-9.985177912	13.140897341	25.389277878	25.584530928	17.970657396	1.4931118676	22.738693569
Z007E0041	40.112732625	39.318024404	54.784482047	24.318853183	29.609716795	25.325086444	30.956687558	28.117004998	34.312137105	19.097405543
Z007E0042	10.860999495	25.419809317	8.4707441097	15.934061182	23.908736131	14.103607238	9.3895508554	15.497380003	4.3426102791	12.949080246
Z007E0043	13.210075174	4.5223455494	-7.632822955	1.0712457348	-6.635345831	-7.832080912	4.1612684436	-3.997389207	-6.833582453	-4.319645261
Z007E0044	59.789293769	53.717242832	46.596664146	23.428625487	43.303253142	38.633709572	39.839747866	47.336476545	27.062100915	44.756816808
Z007E0045	9.8433381572	-26.71336706	-30.45137545	-22.16574585	-18.81174513	-18.23111119	-2.81235598	-15.71045401	-27.29599414	-26.71678144
Z007E0046	-45.09991262	-13.49833433	-15.27839733	-26.99521972	-39.09909814	-21.82222765	-11.12730476	-31.68615624	-36.49511298	-36.86698873
Z007E0047	-23.2733742	16.653805426	0.0897987718	1.4475478559	-10.93804468	-8.390062716	-2.591712537	6.5423580103	-0.519077542	0.0079101512
Z007E0048	18.803456296	18.614561421	19.635274394	36.359667371	32.148723535	30.836031975	15.623781727	27.344827087	48.37835619	34.419221793
Z007E0049	51.382996354	67.515496378	48.950083529	53.379624544	60.301154376	59.481296408	58.522780546	69.359313459	61.63276126	44.868934883
Z007E0050	10.438038137	6.2024663452	-14.14278872	23.26618079	4.919464842	7.7080411152	7.8986658796	-4.153395047	9.4460344083	21.040284634
Z007E0051	19.090356913	-23.62234616	5.5893708964	3.4021634269	-7.421818228	-3.767124484	0.9744607594	-3.689329062	13.873981359	-4.180855906
Z007E0052	-33.01217548	-3.182129546	-15.6576101	-38.59381795	-14.44856836	-18.08585111	-14.0772705	-24.46086687	-18.00585737	-16.83252274
Z007E0053	43.347241255	70.2866092	86.442052517	50.375422463	58.025101761	69.167472526	65.098337199	48.820833875	77.436027051	60.293143403
Z007E0054	29.334573017	16.763618281	1.4812375782	30.186714952	19.57484979	21.249844935	23.884188273	12.624081381	24.639392293	21.606177746
Z007E0055	-29.42108166	-30.13397313	-17.39194072	-25.15541248	-23.07492519	-22.41462689	-23.97123954	-10.66785086	-12.62948095	-20.40780135
Z007E0056	18.007002252	-10.17939973	-4.838162737	-20.27079128	-5.084127269	5.002769248	0.4796868952	11.712977083	-7.735768619	-0.724283243
Z007E0058	-12.32833411	21.886296253	30.117335297	13.985462466	2.9240471185	7.1513641748	17.982196171	7.3655364583	0.9081664483	3.9151080897
Z007E0059	-17.35718802	-33.97914099	0.2551520196	-6.347469613	-10.61350806	-19.29957099	-25.36195518	-24.71455814	-20.01626759	-24.86181717
Z007E0060	17.89713463	22.881341808	-4.058893874	14.462822238	21.430910638	17.289868736	14.616669736	12.065069671	13.024951989	15.717409028
Z007E0061	-12.40816723	-10.54078061	-5.326219521	-12.90791132	-22.72185923	-14.00215729	-12.45819841	-14.34083143	-21.49292916	-18.27966822
Z007E0062	-7.016721498	17.583295854	-27.18087022	-7.820199193	2.790388795	-13.90827739	-4.130479402	-7.591312351	-14.89406971	-23.60959373
Z007E0063	-30.1257849	5.3574055207	26.831388422	-4.483799984	-3.412882611	-1.411891767	7.2342437901	-6.251715337	-25.22827612	-4.794200345
Z007E0064	20.46068115	41.417221859	25.634731368	0.3811561623	13.981875967	16.91092689	17.069240554	14.38137013	27.054959977	11.440973647
Z007E0065	12.01772315	-5.959693683	17.903915476	-8.688220128	-9.439964308	2.8437350822	16.333088693	-3.050042743	17.943049877	-0.320317033
Z007E0066	32.801603474	57.245111155	52.906139281	31.874020085	37.846129178	30.003809634	43.752066134	37.870240128	35.261369484	41.338408358
Z007E0067	10.821717096	-34.46980988	15.958741638	12.490109472	-7.66085436	-8.813269864	-7.774088293	-5.246501103	-5.009989706	8.2459011629
Z007E0068	16.92477325	-6.090754453	9.630262568	25.923417439	18.128598738	12.264569632	23.173834556	14.323517309	13.356899663	21.975622904
Z007E0069	26.145536888	-23.29445332	29.00527967	7.1048187672	15.906409392	19.200133879	11.383079657	19.175048664	4.7813909167	34.130908491
Z007E0070	44.711412198	-23.06991821	10.954742556	7.1486637555	21.836709056	18.986686609	7.5445206408	19.413420649	7.5316802391	7.394581999
Z007E0071	55.397905307	60.040280963	58.364238133	54.290670467	41.898553311	49.490658253	49.074713667	43.886353335	51.144591601	36.801202997
Z007E0072	37.669478854	6.5552558335	32.698138887	11.552012621	28.649530495	29.127363781	16.267725324	28.919097404	35.3522178	22.71320325
Z007E0073	7.7249615816	5.3916416326	-10.65326557	14.92308214	-1.712295118	2.4972938592	-27.86086855	-7.081941643	0.9449342091	14.118547615
Z007E0074	-30.38983225	-37.14187868	-45.62812313	-36.45326362	-33.09004791	-25.00790781	-51.9917689	-32.12504101	-24.10673347	-26.21716079
Z007E0075	-77.10635543	-57.31803547	-66.30159032	-79.81979395	-69.43467958	-68.47895072	-76.55334711	-78.33514031	-70.32927971	-72.35672133
Z007E0076	0.3319551975	-13.68168677	-2.64775539	1.4526651891	-7.278798551	-11.49997102	2.5756298154	-10.65087616	-26.67760479	-13.37551174
Z007E0077	-29.245945	-29.76682101	-8.045394138	-27.49830264	-17.49090233	-20.90919948	-24.97397968	-28.67487439	-14.09949359	-17.00472923
Z007E0078	2.418308852	-20.86616277	-19.72647123	11.885607728	6.4405203996	10.858222021	6.6790742883	6.4821469961	11.850350521	1.9488008419
Z007E0079	-37.90532367	-25.67149028	-28.06888675	-1.601399816	-14.1718432	-11.75668641	-19.15670602	-14.89549076	-9.875555625	-10.55856847
Z007E0080	-13.69041733	-2.788920087	-10.09081	-11.59443668	-3.904012413	-1.67172888	-3.609284799	-18.89567045	8.5734166673	-22.75361023
Z007E0081	7.8591405967	-29.95982424	28.668608635	19.918756747	5.5260759312	8.2777979502	-0.589241698	11.311860078	-10.94313821	11.202797097
Z007E0082	31.344619922	38.899679288	11.654356168	28.211759508	28.563321396	29.750451555	16.497667842	20.568600933	17.656582113	39.190840791
Z007E0083	-16.09666032	-27.88903573	17.437118956	7.2203137987	17.229071562	13.814269562	-3.740746327	8.9903474795	4.2746173174	13.6166662
Z007E0084	-12.24399556	-8.721197392	6.2441639694	-7.795619389	-10.76765138	-10.98652601	-25.60075619	-1.317037521	0.212238995	-19.20977513
Z007E0085	-30.99492704	-40.41421035	-27.16685454	-14.80417192	-34.94459323	-30.01241149	-60.56489662	-39.77876888	-22.10178551	-43.04707906
Z007E0086	-32.13765217	15.623275095	-15.1277279	-20.23719396	-11.87716444	-22.98672205	0.5392399825	-6.804157828	-32.33490227	-27.46379139
Z007E0087	52.042974982	48.881009817	52.65481504	11.909458704	18.494465913	29.578517121	25.933069553	13.647145668	28.890500036	25.046172905
Z007E0088	24.823388786	2.4901224681	8.4128764076	-9.476748167	1.9569008198	-8.602488414	-9.884294462	1.2229674382	2.1092163401	-5.473730924
Z007E0089	42.662302205	24.672590482	59.945405219	63.61763725	49.704784984	44.312591676	34.859104044	41.508720164	52.574046952	53.04401971
Z007E0090	14.986598589	52.489439415	11.594707787	22.022504233	22.551935583	26.214448101	23.281466889	26.899465854	16.699510939	19.102925987
Z007E0091	24.717902059	28.534902842	21.468965227	-4.355247751	12.828485877	5.1759099126	13.383637831	8.893237479	16.541421764	7.4212885465
Z007E0092	-91.87964524	-35.36718127	-54.22847596	-59.36872603	-63.91074423	-71.35716272	-58.61331427	-60.24806138	-46.26067359	-47.46056775
Z007E0093	-2.589845719	5.2242071979	15.599113413	8.5308793499	9.996804681	2.665695745	7.2256447879	11.729894623	-0.200925721	16.99885478
Z007E0094	10.492848535	53.602856867	15.070410554	35.43017566	11.948668673	10.349996619	20.243159573	18.047591551	28.073458284	8.6458469015
Z007E0095	-35.12332309	-43.09571408	-0.791558813	-33.20515452	-17.22168056	-27.77753519	-8.360469424	-21.19987089	-24.55714518	-34.16022478
Z007E0096	-11.98150417	-6.658412083	-21.51172362	-11.95145294	-8.039081289	-10.95322178	-14.53903661	-6.070117963	-33.68922843	-13.66315322
Z007E0097	-13.77082788	31.167954231	6.9867717607	20.188409491	14.543989766	11.247360794	-8.666327346	2.0035706264	19.434534533	5.7443827595
Z007E0098	21.638388556	35.335767805	11.72608734	24.651632104	41.336125915	36.201953999	33.26130141	40.134496262	45.822530186	44.655666523
Z007E0099	-32.54215307	-39.76944725	-29.29474536	-6.558008795	-15.01641006	-9.681471448	-36.54507027	-13.08210431	-19.89182288	-22.95035961
Z007E0100	1.5361536086	29.342171818	4.5176786395	22.122232765	6.9508628504	20.232563686	9.1940437634	0.6629403767	3.2811294039	8.2028498047
Z007E0101	21.700202571	4.084824279	37.673352903	23.937699696	28.387539562	30.113887358	14.744648448	36.465426608	15.574159461	24.357474573
Z007E0102	-11.41865906	9.2508324475	-20.76748482	-7.491868936	5.9271334518	-8.908600143	2.3979215195	1.0817069394	-0.291160572	-5.500972024
Z007E0103	-20.09159277	19.915610088	-9.494246187	3.3754025698	-10.28043814	-9.736243723	1.0507518993	-0.144303824	0.6150622768	-0.512243371
Z007E0104	-60.74473492	-54.32259284	-43.20211453	-65.55445769	-47.6738916	-42.85099816	-63.78258719	-55.15440996	-55.06533373	-45.01523668
Z007E0105	-5.332379622	-2.354299246	21.423617212	11.903586557	0.4784020355	6.1758374813	0.4586685706	8.6295271915	-12.13589212	-1.246683598
Z007E0106	15.442397938	-11.22430319	3.7001914498	-4.196670634	16.57512361	18.833423138	12.470893469	7.5172984434	7.4990779961	15.300019445
Z007E0107	-46.22725067	-60.05461809	-65.17206262	-48.70574721	-48.02677461	-56.43576214	-33.21275422	-62.59726034	-60.7389978	-48.38603062
Z007E0108	2.4183305537	12.474037313	-11.15675993	2.388333584	-17.81946439	-10.15858558	2.8366905891	-9.470629949	5.378321287	-13.76139603
Z007E0109	-22.90699594	-42.85092459	-24.99014892	-38.02107748	-43.00914985	-37.23402644	-60.76055952	-50.42887644	-46.79967139	-50.18941402
Z007E0110	-30.92447887	-31.255651	-15.56502828	-40.97461508	-25.84184962	-31.25579771	-35.89450841	-28.71072612	-17.78657808	-27.8185984
Z007E0111	-1.009746266	12.967104229	0.6436251971	-17.00945195	-12.63784465	-16.57923283	12.994048696	-18.69022629	-29.00409936	-15.15194596
Z007E0112	52.701336617	19.657726752	34.550309072	42.264899108	21.134569533	23.941518941	28.523166859	28.7326318	36.221166117	14.769977448
Z007E0114	-16.73627308	7.6053013914	26.83137502	11.336404949	3.2928487774	10.695629075	2.6906692367	-6.90519263	-6.373102288	-3.617963366
Z007E0115	-58.19997202	-14.03755277	-59.61010801	-44.51694405	-33.75531112	-42.524491	-41.57458002	-42.55813845	-44.88075101	-48.09277316
Z007E0116	-47.81370908	-79.03145288	-96.81968276	-88.51679057	-70.93445449	-64.07087419	-65.88122363	-66.67050524	-85.72012052	-57.00896968
Z007E0117	-2.342231408	-4.115485969	0.9580927401	17.292891398	-1.256778803	5.5720446131	0.8118863224	2.9722689	9.1650678292	-2.18960634
Z007E0118	-15.07348319	15.679082611	-2.2245169	-26.76854844	-7.53042993	-10.72350243	-0.661364357	-6.986756256	-21.20776449	-9.284746475
Z007E0119	15.565531112	-10.68354927	16.11984587	18.789286287	26.68778802	27.445640903	26.530468904	28.037020829	4.8918929689	27.579661475
Z007E0120	6.0952077449	18.983615115	16.290624204	15.401197912	14.466176959	15.051815648	11.792037013	21.251887929	19.108080112	13.189318953
Z007E0121	43.256770978	46.062986169	70.031035383	64.690310366	55.861357432	54.012435977	72.70242307	54.740351765	69.40558905	53.138725769
Z007E0122	-28.64895408	-6.999133085	12.803964756	-10.8196012	-18.35043531	-14.60685093	-1.554447188	-19.41572097	-25.08613993	-14.31728223
Z007E0123	3.6298232389	4.8206220056	21.291579226	-4.278779753	6.8350954666	19.486953105	13.680932618	8.5033028033	20.152334303	9.4285447618
Z007E0124	-66.29659798	-65.12040829	-71.11195585	-35.19812259	-57.24144905	-52.40660977	-37.57184018	-66.51160069	-50.68951666	-51.68213056
Z007E0125	-18.10423852	9.825559452	-24.3074491	-16.81549378	-14.28725793	-11.10585876	-31.6680024	-18.03705924	-19.64231774	-24.64595675
Z007E0126	26.475506567	15.524861335	-7.58990777	15.876597692	8.8464253938	5.1963654794	6.1704849915	6.9836014633	0.0974912143	9.0923529198
Z007E0127	-10.77370805	-25.71360853	-48.46799788	-42.85605699	-33.93367615	-43.84710826	-50.18043507	-36.64198105	-32.9138928	-37.40047871
Z007E0128	-4.049333843	-18.75267353	-24.48201915	-17.24601321	-26.00503126	-18.35454451	-8.751077289	-19.26148829	-12.14570267	-16.96997598
Z007E0129	-33.15018358	-48.40865676	-27.0827185	-18.01610508	-20.35039649	-10.63228577	-21.29168055	-8.968445042	-21.44160784	-16.28350007
Z007E0130	21.400008352	-2.241362585	-3.814239984	10.734366791	-5.684216519	-8.524113567	2.0215402006	-8.372436859	-16.30981089	-8.597364695
Z007E0131	-1.294917892	-7.588327708	22.166328503	-0.487713037	10.773552083	12.681035053	0.449879223	15.153796631	2.6098621549	22.716272992
Z007E0132	20.449115638	6.7897216137	4.7529282848	6.8884357538	20.948652306	13.106461472	19.449630731	17.897708337	-2.150070917	15.414394
Z007E0133	-4.14741764	28.102525018	-13.770131	20.730349339	-3.608642584	5.7548478772	8.7985113197	5.0837478564	0.1191088763	-3.456452487
Z007E0134	-9.468241442	-31.09931224	-20.80173493	-4.731840294	-4.365981222	2.9975176647	-5.597700484	3.4495011119	-2.797690586	-7.401717247
Z007E0135	76.195506407	46.426674758	44.397617796	52.814345851	61.366365797	66.283230936	54.781170711	56.671364456	49.035113181	56.332937602
Z007E0136	8.7804467243	15.265325756	0.1711179378	22.787389852	22.497662398	21.059530458	35.667405134	32.535047706	34.489317795	21.769999078
Z007E0137	-24.90570883	6.5794222785	-11.00751865	-24.77627953	-19.54236149	-19.21432792	-12.39465556	-17.62278008	-35.31495479	-24.40894462
Z007E0138	-4.479797153	7.8109571302	-6.16515006	-9.808893411	5.1711271056	1.8731063044	-15.42881097	8.5470184389	19.533155163	-1.563402151
Z007E0139	17.709976481	48.595390647	37.735920072	32.746295237	41.990731947	42.384425817	40.099270056	36.73814011	53.810871217	41.020028294
Z007E0140	-15.3152505	1.5343552217	-4.633093955	-18.26373357	-16.51566106	-24.20972986	-17.09968887	-33.82999969	-21.39269541	-14.97904994
Z007E0141	2.4299604702	0.5097020882	11.293566392	-11.97947425	-3.368738541	1.8393609811	3.220574092	3.2960764012	18.514908202	10.90683744
Z007E0142	32.821004919	37.082952706	38.093657531	30.27241756	24.776876118	19.119166821	34.23642324	20.850209599	25.486401733	23.433897561
Z007E0143	46.589749003	34.641756888	41.360830259	40.762657846	30.923649206	31.892100494	30.723622611	37.763615088	14.371866792	27.413575044
Z007E0144	-12.15613655	-27.57429286	-35.89095739	-41.79881534	-21.52909033	-24.39976295	-18.95362475	-17.98779926	1.1538439346	-17.60176413
Z007E0145	-3.10953567	33.03475076	41.685894418	31.978199728	21.503670485	15.278285186	-4.841671851	12.811366451	18.963455814	11.481905895
Z007E0146	-4.611355953	1.3881694871	23.429978393	20.786355356	1.5849615584	-4.87534444	-0.895398901	-9.506805548	18.019958979	6.6912438224
Z007E0147	38.946229803	45.352069	54.052088266	46.24368063	42.252512426	48.678072805	38.274242689	30.604009306	27.133911177	28.144465445
Z007E0148	38.304207675	54.903339456	51.488511714	50.723377291	39.08850545	41.358779254	55.03646586	40.694710403	59.183527577	39.535764293
Z007E0149	-8.568719623	-0.428446565	-23.49105701	-1.841383586	-13.59382214	-12.94561946	13.182880848	-6.029908913	9.3191682177	9.9586862693
Z007E0150	-7.962616847	-22.59857199	-15.8383419	7.172426137	-4.305651714	-16.65008486	1.982266482	-10.41990731	-8.147107199	-13.78593833
Z007E0151	-15.14838239	-10.09362494	16.306972797	11.801637992	1.218197631	1.7789796842	-10.93483163	13.812222115	3.1645137018	5.6669990042
Z007E0152	1.0350247049	-22.69112761	-21.46011122	-20.10123175	-35.24706319	-32.32959663	-5.777614633	-33.17806982	-29.5251236	-28.5547539
Z007E0153	25.10383924	24.419462048	18.919245216	-25.65709878	-1.090833429	4.7328728144	7.4658896818	17.130693435	6.1651045445	17.34997592
Z007E0154	-9.902296436	-17.44145845	-20.20417402	8.5228899765	5.0817775078	8.5514608137	2.6257958616	5.7135602706	20.710267696	14.570899278
Z007E0155	-9.452304596	-49.70534152	-1.837257716	-12.11482583	-16.06586723	-11.26530889	5.4044308984	-8.46306106	-3.720870666	1.4376315895
Z007E0156	-25.23000336	8.9899156285	-15.34673056	18.211557095	6.2880876024	-0.440055884	18.01404464	5.8649631349	-2.462939397	4.1513775209
Z007E0157	32.78549544	15.857572241	2.3710012034	-2.351590368	19.96640217	18.774721087	-3.429236563	28.727766059	18.851226564	16.76366404
Z007E0158	-12.48657557	-29.58959072	21.040794132	13.221482416	16.500341897	2.9489700475	6.7904759887	21.076546611	16.063911168	15.253989026
Z007E0159	3.6763325657	-0.513524129	-0.9029233	-20.89589389	1.8887635444	-1.281039335	-4.241264058	-0.518926079	6.5368931988	-4.034852281
Z007E0160	-34.87213185	-24.85862868	-31.90229757	-16.26811171	-14.69563763	-28.88166077	-25.81356328	-9.478717773	-32.55533558	-8.25148067
Z007E0161	-5.112828588	49.023121981	0.4340029675	15.558426016	27.52975763	18.485831549	36.388587688	15.10672482	18.341889154	38.30629544
Z007E0162	-0.72011212	13.651553058	9.1605654662	16.520550939	-7.0151675	-5.514139139	5.1988279901	-0.846557286	-5.74967402	-3.508415933
Z007E0163	3.7132954612	21.578259881	3.1616731577	0.1502751345	10.565114634	7.8342389495	3.8062364971	4.9636477587	3.0554809076	18.094647443
Z007E0164	24.265167061	-1.666591402	32.917929464	47.079461067	30.982331985	40.629568427	16.678965349	45.937883098	15.561450827	46.473716139
Z007E0165	24.365582939	-2.397350534	25.439360708	19.828538923	17.352592564	19.288415923	6.0248792048	19.228294511	2.3202344067	20.294133229
Z007E0166	-43.90186239	-23.11185691	-21.98714605	-46.69684766	-39.56063463	-26.11099812	-20.47238318	-25.74096353	-26.44524896	-34.48983755
Z007E0167	16.988579556	18.759893111	5.6065070254	14.470624853	20.34670736	8.6772081707	11.757807714	18.042673633	3.6268236266	25.572487579
Z007E0168	-33.57899336	-45.41634435	-38.01720417	-42.02751889	-46.44570016	-43.95568797	-52.30935684	-40.77424673	-51.87497301	-54.4283405
Z007E0169	-44.36484711	-83.67582661	-64.44251708	-65.80350314	-53.72311296	-55.98346655	-62.81780725	-54.33021868	-54.50913017	-58.8317229
Z007E0170	20.518590349	16.249859711	25.57377801	20.466824882	-0.332202257	2.8912000532	1.49396032	5.0617481664	18.412100503	2.3066365417
Z007E0171	17.737873722	-9.688205095	14.573110923	11.539380762	11.952256767	9.6246440108	19.428805916	13.244329265	24.81774997	12.019534923
Z007E0172	-24.242027	6.1536211136	-14.41172388	-19.39758135	-0.904899699	-4.009255231	3.20339636	-7.209682747	-0.135505415	-7.964585181
Z007E0173	10.803697226	34.051382436	25.50232252	23.745818937	5.1473531794	6.814190026	-10.13615431	-4.283931142	11.325239522	8.0909456536
Z007E0174	-11.45138278	-47.98820857	-32.06020002	-17.91082161	-23.5308145	-32.05178442	-15.05927043	-22.7435692	-4.76819014	-21.20696405
Z007E0175	24.81105457	-2.630883632	-7.663296113	19.5929231	25.112431846	12.53862185	19.237515608	18.634672012	34.127985835	25.170755331
Z007E0176	20.580543204	-23.4924969	20.667599247	11.880626126	-6.801978081	3.8714023801	-19.09508716	7.1693380494	-9.291291369	1.3931840548
Z007E0177	-1.178070583	-3.059021232	15.43302337	-29.57574782	-2.30569881	-1.769363225	-4.771005588	1.0219630553	-8.080629111	-2.467081498
Z007E0178	-24.76048504	29.16584403	-8.364936918	-14.90308985	11.699733502	1.9310776406	4.1381431943	14.973685119	0.1017614017	8.2906203145
Z007E0179	-0.974125453	20.456323163	-15.85624924	1.4405187547	12.130055352	4.4136185244	16.731946134	7.8922498848	-5.552884719	8.1480234069
Z007E0180	-25.53567404	-0.328030726	-41.61844324	-32.80836694	-6.952932001	-14.32898554	-7.235945588	-10.28950508	-3.244113872	-4.828806909
Z007E0181	12.03770385	10.275777694	14.929747632	10.543241897	5.8727219633	3.8400522643	2.4850518367	12.215429531	0.3195551478	0.0948962609
Z007E0182	-40.96282746	-14.44582219	-45.57679655	-40.20240948	-31.31100949	-34.9396878	-33.95053467	-39.10840567	-32.17967274	-39.00641067
Z007E0183	-33.83848418	-44.53773488	-19.04969581	-22.39043396	-31.83797301	-30.60673631	-31.86106374	-33.59734122	-22.73098937	-36.79941436
Z007E0184	-49.8385842	-90.13964581	-34.04073934	-55.0697107	-41.24133057	-54.00123688	-56.95536562	-45.27921637	-63.41725657	-49.75852428
Z007E0185	25.226521614	6.5834815989	13.740007158	24.105424723	34.936460997	41.922478423	38.231697209	35.9090462	40.314916618	30.555485998
Z007E0186	-45.63120395	-28.20039212	-34.70479725	-22.12875155	-35.60666433	-44.86467007	-28.75613084	-38.47701162	-24.59181826	-29.35548136
Z007E0187	0.1529112877	0.2949654624	2.1549743029	-4.037557339	12.207060031	5.7830749401	16.596773185	14.013716468	-4.488193071	13.365405967
Z007E0188	-54.59756434	-71.12607355	-56.55691739	-41.48123149	-45.92149691	-44.81684875	-50.23621481	-41.97239293	-48.79728886	-57.37906857
Z007E0189	6.7337459432	-8.644893379	-2.094065029	10.277308425	17.977610537	19.169869096	23.010912653	16.173883862	25.562935304	12.395406395
Z007E0191	-42.87802113	-51.02024126	-27.79959872	-43.10518312	-37.62361117	-28.1680758	-37.19508761	-42.69614855	-17.68964969	-34.42189806
Z007E0192	-10.45570645	-2.286286757	21.518037269	-1.35224393	17.431576828	17.518523975	3.5491108091	25.32164213	12.333792099	26.153852614
Z007E0193	-14.74705756	-48.46832463	-27.32514294	-18.98814729	-25.28397236	-27.45590827	-30.80030686	-17.00219987	-26.02518557	-20.51317767
Z007E0194	46.167309104	28.518599444	40.091273674	56.912752532	45.28396322	43.962890288	39.666790695	41.413180211	59.877580271	45.565536367
Z007E0195	7.5507585216	22.024755179	20.05380038	0.9807143655	2.6091538846	2.4619925916	10.94416155	8.5721907224	21.815627011	15.597278079
Z007E0196	42.74644267	31.127405431	41.90250579	55.252581655	45.398141975	47.231598556	52.342918521	46.717279491	49.089597862	37.752465171
Z007E0197	-8.889867945	-21.73232929	2.5331251169	-25.87559081	-10.77946397	-12.71619872	-2.717994104	-8.379545885	-14.20906739	-8.788685886
Z007E0198	-3.526849131	-35.41793506	-28.86871788	6.1187283682	-23.29093782	-26.41400294	-7.584108372	-37.60507017	-9.084649254	-21.16214728
Z007E0199	-15.78672931	-34.25947791	-29.88448393	-11.16456521	-10.92344807	-14.14179685	-18.73608601	-9.386266331	-19.86145691	-5.710961029
Z007E0200	30.949460613	26.37577051	17.120694925	32.650746426	26.052772317	32.418800993	6.5984225212	22.007107846	12.545189013	18.542609677
Z008E0001	-22.57480232	-23.48781961	-49.97269089	-35.98233093	-25.19871341	-47.77272207	-40.13466719	-47.87211663	-38.00873577	-34.78419279
Z008E0002	20.406191151	20.462640526	35.607949896	11.777597678	12.674079361	27.2667354	11.549764631	16.26015701	36.854746278	29.167184977
Z008E0003	32.496082371	5.7644940843	26.950684251	20.282460528	10.598866696	15.666464226	17.643901326	50.603412788	16.7584601	16.384635504
Z008E0004	-15.0535458	21.148905898	37.544628337	-11.79814095	1.7747473136	-0.80504645	0.1506820744	-24.02751932	6.1697772267	-11.43984928
Z008E0005	15.428680441	42.174878561	35.657193467	16.420326138	45.847885412	38.345917219	32.652076042	18.320249101	41.978226626	36.673441707
Z008E0006	-0.188163302	1.7046635724	-22.48343571	7.2335168547	-27.40946364	1.1996139204	-9.115745386	-15.52414983	-15.40059486	-9.952940715
Z008E0007	-5.018355258	17.869064212	-16.3001842	5.9555233405	-12.03950676	19.855148746	2.9279302671	-7.813963132	-16.24182565	2.259640521
Z008E0008	-16.09390991	-23.79671229	22.953608444	-15.77561813	-1.247165145	5.4934577527	-19.56131603	-19.40480871	-31.95821171	-19.21273181
Z008E0009	0.8582189349	4.3061784348	-0.909151475	-22.26670696	19.108586644	19.528495916	-10.94407782	-12.23223569	11.271069418	-2.312659558
Z008E0010	43.580838504	46.146343994	71.321491282	65.698325048	63.731249345	41.006099875	47.750436131	29.308246835	56.637101542	48.432177727
Z008E0011	34.157336896	1.94400169	16.84600544	10.010841602	-5.160089739	8.3125811998	6.4455931479	16.921174729	-3.134065597	9.4799844614
Z008E0012	28.236649942	18.07034275	31.455162469	3.46983598	41.500208363	17.860657595	19.304259063	12.57325812	41.003396843	12.728823595
Z008E0013	-33.83488082	-45.30320157	-38.11307929	-21.4286079	-7.909556829	-26.83158014	-28.88491993	-12.57109185	-8.313895679	-26.39148435
Z008E0014	12.883703172	-23.82006714	-38.07995122	-10.17223802	-42.55225162	-34.87473722	-17.84770239	-48.22609445	-33.46773663	-36.62685191
Z008E0015	-36.10608125	4.3303504397	-4.350514979	13.467570885	-19.6914968	-6.707243737	-13.30564052	12.626678358	-20.42706582	-3.126905655
Z008E0016	69.996135768	34.215431802	26.074450641	3.3006834883	8.6002508846	5.9434254578	24.043119498	-2.06918519	19.958274793	28.918343142
Z008E0017	5.4886938742	-13.71391911	-20.56537513	1.8149210285	3.8047959869	5.0018297425	-0.08913214	9.6545884679	-11.2562537	-4.014135036
Z008E0018	32.503405778	48.188007429	40.059762255	25.287517897	57.873284063	47.59719566	37.839951002	47.390984328	47.710092328	35.711392943
Z008E0019	-12.2439116	22.8356505	38.062189191	36.172343953	22.93789896	10.126296297	18.831280614	10.743289695	39.180807118	30.512203556
Z008E0020	-53.42313725	-28.3609684	-14.3466634	-55.17192003	-37.90018839	-40.81271504	-31.07917618	-28.89213822	-43.27431231	-36.92416265
Z008E0021	3.7279837878	8.0328868836	-2.807811888	39.81535646	-1.25565048	16.73309475	17.576977978	34.137286024	26.211351327	12.268809773
Z008E0022	-25.39391533	-23.35310256	-9.721964599	-18.10796512	-16.28729266	-22.77096474	-17.52151951	-30.62042523	-6.029987985	-21.41795291
Z008E0023	50.055977983	19.890996849	-5.167471943	33.64537098	26.52265532	15.218532255	16.354369672	43.699533852	22.550704445	18.656252297
Z008E0024	-131.1113225	-96.88811606	-89.60442246	-116.4593366	-104.9639369	-87.91237405	-104.6807579	-105.9956607	-84.5992328	-100.6875769
Z008E0025	-19.31375799	-1.83801791	4.947989282	15.834445147	8.0192642889	2.0056730021	-4.31749379	-23.90339349	-16.11764116	-1.02824966
Z008E0026	-12.82722036	13.552430006	-1.488699003	26.63239151	13.956987485	28.958316112	-10.76503846	31.390715384	-14.63336098	-5.025969325
Z008E0027	21.051613049	-4.273568799	7.6050498602	-8.12853144	1.3476859175	0.5687958064	7.5672776621	-13.71089617	13.783652397	-5.631147424
Z008E0028	30.287795383	-0.646025713	3.4270442228	21.605477074	20.317797513	21.233893755	11.772881993	0.8282763638	16.283247241	15.145103012
Z008E0029	29.013297061	31.572369624	38.134380529	38.034092509	46.400672829	46.497615265	34.61982599	48.694356959	35.625735792	42.200796759
Z008E0030	-31.24293711	-54.5141898	-56.07597537	-34.665944	-17.45953495	-23.61027077	-37.52716536	-18.06051682	-16.40842299	-43.46715698
Z008E0031	5.5270718534	30.111418013	-7.724464424	35.862983839	37.596113356	19.41303237	25.713074582	14.243523375	35.318280462	30.877385822
Z008E0032	-26.73395914	-23.62810706	-46.11690833	-26.26510456	-39.61814625	-54.07375084	-50.83322196	-52.22819198	-40.21742103	-42.34891152
Z008E0033	46.185477043	0.8721983238	-6.777679641	-3.565055327	-0.92257103	8.591115882	14.630323911	19.307382155	-3.059577016	11.479739029
Z008E0034	-70.6460399	-67.93353441	-101.3518456	-91.6087117	-71.02618971	-70.44643889	-62.53825166	-77.19746765	-58.47882258	-74.27678251
Z008E0035	-15.33786916	8.1883613093	14.003203004	-3.131953288	-7.078510965	24.715859535	6.4405494752	12.597437482	23.922463153	2.1863172787
Z008E0036	70.55193728	58.054983473	44.449885645	58.754564009	55.630100894	51.203745582	35.324496196	68.029481321	32.513599557	35.573556509
Z008E0037	20.753262161	21.731912299	12.111841875	25.906743868	-4.491533536	20.303931043	4.5982072097	-10.15901341	24.150947242	6.2009060209
Z008E0038	-12.06690145	-26.56192654	-20.60623355	-23.18242225	-36.84128311	-17.28350032	-26.12728435	-25.94077921	-17.34475358	-26.31013139
Z008E0039	-15.71600041	-21.99302756	0.8415832106	-16.7538788	-23.10644956	7.2079951901	-12.30844645	-15.74704856	-31.22845759	-14.39147389
Z008E0040	33.845708051	62.496851416	53.505669205	95.755133864	51.54566889	61.971960831	62.784400488	88.537672882	68.620698761	58.29498098
Z008E0041	-2.877847236	-1.481372011	13.287968207	1.3282079906	11.992917175	21.474135276	9.6956414869	26.97912883	-8.607749024	-2.235022613
Z008E0042	-18.38671154	-23.29262187	-12.20103008	-46.16094322	-16.71594827	-31.09337258	-24.33666859	-28.42674252	-44.13915334	-28.27690067
Z008E0044	38.121405061	-5.18796168	-0.993365625	2.5599257922	0.6440708375	-0.410169399	-5.566209435	-26.10789398	-19.71658884	-2.142407015
Z008E0045	8.8876292508	-0.699132016	-12.16134233	0.4035841603	-11.11778841	-11.47655595	-6.734980515	-0.457628984	0.5225008253	-4.054849921
Z008E0046	-108.8853715	-98.75665465	-104.7313153	-116.8829604	-105.3581079	-96.88672325	-110.5925357	-91.15079979	-119.8268356	-106.2546536
Z008E0047	13.462528595	69.513326693	31.289067021	51.608295849	58.20587122	35.82859345	50.061262754	77.182531008	36.652332693	50.944311796
Z008E0048	14.658583782	2.1273177648	31.444704344	3.3375279459	32.860880482	9.456543353	7.0886200217	24.401724083	6.5408700241	15.502326548
Z008E0049	-37.174506	-14.01182887	-43.50095804	-0.654399563	-45.67229504	-38.34318157	-17.56512656	-11.57461912	-33.74914843	-26.92717378
Z008E0050	35.759602703	49.930797415	28.395122197	27.451542554	9.2005833393	14.296443756	26.838922027	29.793407173	45.1841188	28.469056585
Z008E0051	23.732987886	-2.9552517	4.3411130591	15.313032165	-4.385229791	27.41807496	27.00164711	14.544806178	33.757374452	10.503070768
Z008E0052	25.927289339	-0.866111349	23.909169443	-8.768763664	-12.49484729	6.2534544934	9.0862284487	21.487917	12.801886689	12.706680957
Z008E0053	-25.96167637	-18.50154563	-17.20372011	-22.30143559	-29.64109204	-29.49732022	-23.72019399	-23.07960553	-33.30353074	-34.6449602
Z008E0054	-14.80489406	-0.840268295	-1.871255445	6.5612243086	15.442584626	9.3778933799	-12.6971937	3.1174984365	14.729240312	-4.733539414
Z008E0055	-33.06844771	-9.727965327	-12.9214165	-38.90777317	-13.79081634	-34.97585888	-8.833705633	-24.93846224	-36.48598134	-17.52156398
Z008E0056	32.734837243	18.06913786	-2.090917625	43.887596833	23.464603533	22.257287897	28.191392794	30.601643672	1.2468271154	11.507313073
Z008E0057	-29.43040427	-13.07818403	-13.50403771	-18.8587344	-20.63376901	-13.35434401	-18.69084557	-17.34151567	-2.589315259	-22.35421898
Z008E0058	2.7749586411	-34.30348853	-11.33086028	-27.42050714	-43.48393908	-11.04447865	-14.49078999	-14.80576415	-14.76601299	-24.38923765
Z008E0059	-4.187882889	30.053890189	6.7788460533	7.4491397397	17.18319247	29.877775374	-1.169002837	4.3104013298	11.74905619	15.657383795
Z008E0060	-31.40255968	-36.58031287	-12.15073084	-35.23248068	-18.54996128	-29.6458467	-10.3302669	8.5153886746	-2.986802748	-16.17351428
Z008E0061	-18.59374395	6.448380784	2.5587260897	13.142582644	5.7180688328	16.601158296	25.321339269	9.1463749836	38.583631249	24.003934315
Z008E0062	50.605914838	70.170116849	56.829574988	79.042423627	42.308337728	44.241813367	53.625698855	78.437357495	79.623031615	60.288293551
Z008E0063	33.24387071	29.732344583	21.368812527	29.755459654	41.779171985	17.14616351	27.635914697	31.199619333	20.871142845	34.742562304
Z008E0064	12.102923696	-17.094396	-5.16128592	-6.48547216	-23.88893354	-18.22755814	-18.13563252	-35.22853658	-12.72979671	-15.51459835
Z008E0065	-51.03869857	-24.71670188	-26.34461772	-36.35052415	-42.90356822	-38.57287976	-46.47117736	-38.98030791	-55.46241181	-45.49929327
Z008E0066	-16.87545283	-16.49290924	-27.86072094	-5.480301734	1.517244285	-25.67784147	-21.78573371	-28.20630752	-6.646872819	-23.01977834
Z008E0067	69.330722619	59.408408208	52.345967841	64.545864695	44.183391168	51.008279231	60.473704109	51.14019646	66.686703555	60.177046096
Z008E0068	-22.36287979	4.0961093076	-32.50995077	-3.017877516	-16.5454098	0.065093088	2.2038296796	-20.45744034	4.9052010898	2.7574290683
Z008E0069	-18.75690333	-18.60427159	-23.34134056	-22.12406408	-2.684992712	-16.76968769	-29.87942582	-31.19898925	1.5184617218	-14.27899227
Z008E0070	6.3650696783	-4.425017709	16.763094656	12.699845483	19.247480151	20.096946844	2.4976667226	18.80713665	7.4837493346	7.6703565795
Z008E0071	-61.12815791	-38.21273278	-23.90810052	-33.96375071	-25.63854055	-27.0829682	-33.30165722	-11.25359402	-48.50379302	-37.69644941
Z008E0072	11.984209592	3.5330328109	19.71949011	16.071016117	21.387959857	11.795378732	15.793945778	17.035207635	2.009257323	16.61402946
Z008E0073	44.803115518	-11.27706568	-22.48904029	-4.305479286	-26.76422322	-10.01772215	-13.79822045	-56.98612597	-25.38553084	-16.13049511
Z008E0074	-52.31545723	-0.272368879	-15.12041339	7.0941768013	-6.957673193	-27.54418743	-11.23113538	-32.1388757	-27.27537796	-23.24417152
Z008E0075	-22.62792367	11.702180276	12.909312504	4.1033651616	14.859950861	-16.59073722	-7.635540424	11.62758294	9.5546097886	-2.989934733
Z008E0076	-18.28820686	29.794296969	5.0373434057	-11.88192316	12.841094721	1.7340000737	13.676159705	5.9600275104	-3.823974834	0.7123194714
Z008E0077	10.729892073	17.026055581	44.466781798	27.418140333	18.967213541	23.8467969	15.856184065	32.625379231	19.591890574	30.876071368
Z008E0078	111.55766746	85.731402721	92.469385863	102.79919538	87.559246763	107.59295632	102.16703191	113.43698627	101.87809287	114.96937073
Z008E0079	3.6334703497	40.794250092	8.6367138274	26.774380399	-2.579929352	8.1750417455	11.03416181	2.7268851744	1.8883040124	20.437404409
Z008E0080	30.742642524	25.62444122	21.790391259	25.355740606	-1.817476305	19.641986583	19.314148425	28.539264276	9.4924863438	25.269334952
Z008E0081	13.918054736	7.3918562531	26.250132604	22.939876601	31.836671506	14.489440267	7.2305373844	-14.22141328	6.8813784011	8.3558488616
Z008E0082	16.266054822	-5.165494122	-2.373333653	-3.041699559	7.3626084055	-2.68064688	-3.494465746	35.821392509	-6.136948485	-6.375329082
Z008E0083	29.611601786	36.888066696	42.45668639	9.780739178	20.229376368	29.432246758	36.733942518	38.639329079	12.778224328	30.254550729
Z008E0084	4.9706518975	-6.305108957	6.2117647798	-0.299624375	20.170598498	-9.798067095	16.329606649	7.0168319067	-8.53404653	-2.688179821
Z008E0085	52.05058783	36.27204631	37.857250622	56.178367809	64.655511796	46.785969686	59.359557246	31.026663319	46.253344021	53.493976456
Z008E0086	-9.40671262	-23.55196394	-26.02894395	-16.63830867	-4.827256125	-19.62163607	-21.33589872	-11.86449784	-15.43170437	-24.05187151
Z008E0087	11.605691254	-21.2128435	-9.976373449	10.500292978	14.925051106	-7.398868196	2.0017371368	-18.4960111	-17.95212938	-9.732856902
Z008E0088	-9.513179973	-2.201081755	0.2014857165	-26.2425333	-16.10235194	-9.897477993	5.4256515923	8.2602889847	-13.5693136	-3.120936181
Z008E0090	-76.05262064	-73.83331204	-57.90238957	-69.88868529	-95.03064981	-58.5859487	-82.73427086	-94.6016805	-93.05424616	-77.32505484
Z008E0091	-10.76169067	-1.364425644	-17.04818731	3.3912143592	-17.4977296	12.32698477	-0.972416185	-21.41036336	-15.99006574	0.1414145983
Z008E0092	-19.95203937	-37.35709088	-42.64085223	-57.13540964	-24.52450056	-19.49266531	-48.4358884	-40.57705501	-19.09764764	-35.82965895
Z008E0093	20.360368092	42.123983666	15.149520411	20.639195574	6.6931543199	33.286581941	27.693992417	6.1727989731	33.333400141	28.617279055
Z008E0094	-23.45646114	-16.91977281	-10.10251414	-8.245208822	4.4073565439	-14.18402032	-1.804806876	-11.58296024	-17.84111408	-17.32061605
Z008E0095	-32.4627419	-25.392302	-30.57194615	-35.93082465	-34.12891619	-25.59240845	-20.15813756	-19.27829705	-10.13585467	-23.99625676
Z008E0096	-9.380178262	-2.753614455	1.6498038879	-31.51681619	-19.8775837	-15.51667739	-21.24335184	-6.623627828	-22.42314714	-10.66479038
Z008E0097	-43.59163919	-37.0928158	-43.08976759	-32.11582055	-18.58816268	-33.41897635	-26.38906713	-68.46411818	-30.6307339	-40.77760377
Z008E0098	40.44831997	29.204974414	36.427132369	20.969979543	42.514671748	33.072575352	20.517776708	61.555053912	39.944364382	41.440459126
Z008E0099	15.017651114	9.0827320108	-8.279636972	19.484491044	15.954076443	11.680046602	11.361431656	26.403330245	14.919914736	13.045875204
Z008E0100	24.341297973	13.272540897	2.2478359938	2.0279717878	28.62061428	5.5046062919	18.191521516	1.6214078457	21.332149931	11.690353093
Z008E0101	30.661667972	19.257407259	14.173895692	10.281794202	21.059397319	21.042796983	27.189706183	40.708907338	43.109162575	18.180514769
Z008E0102	45.760660402	58.694907316	52.041613453	72.250120579	43.360766915	65.504963065	56.614476077	50.899503498	67.09136966	54.693561731
Z008E0103	-69.13778483	-33.22855558	-60.1999705	-40.33964001	-59.91936183	-48.53722995	-46.56112821	-13.16499557	-54.53009115	-43.46738138
Z008E0104	-10.77548663	3.6296364637	-6.200128321	6.0193285051	-15.98074656	-23.91482942	-3.907174143	22.615707153	10.895497531	3.563845982
Z008E0105	0.3534691325	9.4963762184	2.6215133769	12.588034514	29.258022793	25.875657746	-0.33601731	-2.870215349	25.297858662	4.9612486201
Z008E0106	46.710354723	44.269452319	19.437262659	50.130384945	43.30578078	31.508728008	44.702614453	16.185920411	21.260345578	40.077441028
Z008E0107	-4.923990879	-33.69412758	-11.08255744	-33.60091478	-40.08679921	-30.12676486	-29.44693297	-27.06451007	-37.35799448	-21.93032533
Z008E0108	55.600189047	20.219290693	35.201115899	19.695038108	20.614799679	21.756035173	49.844702036	66.452683701	44.902871225	34.977238026
Z008E0109	-71.99941294	-61.26615197	-79.45502686	-54.53143911	-57.78374548	-59.43434883	-48.29617349	-54.33882605	-37.01949691	-54.78577628
Z008E0110	-24.58516993	24.496653315	20.078859961	23.661396063	20.79591672	11.002051351	31.329831319	5.9377321892	-1.185193404	7.0691855321
Z008E0111	-10.69106376	-35.13308829	-4.885424615	-19.66888407	-20.63999699	-46.21102243	-18.13193387	-35.91472418	-8.313558489	-12.89082417
Z008E0112	21.694858174	4.4506413512	31.683533286	21.677542935	-8.952100591	-8.163357519	-2.142069763	-17.41282852	6.2055620791	-13.05449493
Z008E0113	16.193223859	-35.36809287	-14.20173757	-35.70391728	-32.82264048	-14.7529776	-16.35563295	-38.24059659	-34.84384367	-24.00870584
Z008E0114	30.189327941	21.847830018	-0.123470581	6.166681127	31.487715396	23.391993895	12.339540973	18.210325637	2.5871775268	23.350684606
Z008E0115	-37.30452413	-32.05704214	-49.92491554	-36.99424852	-27.02738604	-39.66018233	-39.26959185	-50.27265726	-55.56003925	-34.32944168
Z008E0116	19.093541819	-21.72083107	6.3429360329	3.7912811698	10.099736819	10.59197454	0.689091224	40.281316535	6.8075347346	16.61381977
Z008E0117	71.220789791	21.991695643	38.528677017	62.669378937	52.508732801	49.531161112	29.656792344	65.580959412	52.19442762	38.160738319
Z008E0118	-10.24896698	-7.348055457	9.3192777293	1.5683357745	24.13302941	21.116329595	6.5874242423	32.187159267	39.511244082	24.613424176
Z008E0119	-30.73614896	-11.44199498	-45.03566209	-12.41071132	-27.59256952	-37.81856364	-29.61346508	-53.31829811	-46.88130339	-38.20371402
Z008E0120	113.25839353	71.291700881	74.001624059	56.475077733	77.721905808	65.894479694	62.993798367	73.530971849	67.547634193	58.766310398
Z008E0121	-66.64632509	-68.77542647	-44.76310714	-51.30402134	-39.51616273	-57.37086373	-56.54041566	-77.24537533	-47.2380267	-53.99266851
Z008E0122	77.000590624	72.829226053	79.190241645	73.042150731	80.815273441	82.06413553	79.531544734	76.880383249	108.29581153	78.508628359
Z008E0123	24.205746334	13.825800377	-13.63371126	8.6377991115	20.092455966	-3.031004833	4.8717385052	-7.257916463	-4.071513429	7.5073719253
Z008E0124	-95.38149109	-83.76603898	-93.51697486	-74.11783026	-72.27526511	-87.42113475	-71.13883133	-50.13304595	-59.79274769	-79.60287451
Z008E0125	-80.42984524	-48.56878457	-30.43089782	-47.35998332	-61.25275904	-45.62506279	-46.2165055	-49.06445586	-60.79142416	-49.74062201
Z008E0126	-49.41916732	-35.93132716	-54.52390438	-72.88566048	-40.18465596	-49.99467747	-52.81529199	-53.90945386	-42.45186653	-56.63267258
Z008E0127	-36.68358693	-6.030983329	16.066226282	-15.95023248	9.9619514901	-8.896235722	-17.11774759	-2.571117657	10.058735286	-4.105813208
Z008E0128	12.595161915	28.714531817	18.729428311	1.6595097467	11.091420565	40.879242241	22.181520998	44.596519982	25.137799551	28.427851536
Z008E0129	-14.33743962	-34.71001432	-0.534251599	-50.80582642	-34.71764363	-23.82214935	-40.95197195	-25.53265424	-40.46096686	-32.10088406
Z008E0130	-46.53381954	-42.32679451	-44.03915073	-29.36878815	-12.16921632	-31.5094715	-34.81455356	-34.54694346	-38.86231433	-22.05630457
Z008E0131	-40.79309428	-45.83533698	-44.19421635	-14.98293833	-45.62872394	-31.65440352	-27.67465533	-20.3739799	-34.15143788	-26.48809156
Z008E0132	-29.09818063	-57.62172628	-39.96577319	-42.87414007	-64.17335522	-71.31978168	-56.23726475	-52.30584029	-41.42661978	-56.90806838
Z008E0133	-63.12063833	-52.90163618	-82.46607705	-38.59542652	-60.34207356	-45.8427948	-56.03940833	-35.72974007	-50.14495998	-45.51612849
Z008E0134	44.91142395	2.04749677	21.609145143	32.185418274	24.817839657	15.255355514	9.2990039402	-2.290269718	-3.654601263	17.302670268
Z008E0135	59.954958445	75.534167756	54.715253944	67.339041129	83.024112137	79.737467932	64.325130271	55.140123831	82.831023815	65.908899685
Z008E0136	-0.346078802	28.586346484	8.8629359459	30.830693059	4.0035338248	27.416901075	22.850594724	6.2717314848	27.822077679	14.654732156
Z008E0137	21.125529817	-15.52518566	-9.541890006	-18.49353751	-14.288026	-14.65193796	-2.107065295	5.1820049743	-18.75198467	1.7562396761
Z008E0139	6.2876470526	4.1273762769	-26.15314515	-2.750117437	15.122122216	-5.981895508	7.0720743324	-34.72757955	-1.646929209	1.9199152614
Z008E0140	9.7885782121	4.216433788	9.167446429	4.6031405609	-13.65078997	-2.204483792	4.4629879524	26.376205509	13.073356092	5.5794378338
Z008E0141	-8.914893734	2.9340587675	-16.2481294	-5.97475632	-6.814667214	20.637040592	8.1032675121	-9.632119775	6.2980382564	6.9280465998
Z008E0142	-23.2561918	8.084320896	23.425390283	20.150296341	10.877960078	25.529264272	31.412740873	20.737907314	41.434394234	34.048869383
Z008E0144	-3.009133222	-33.80446981	-47.84629227	-53.8674669	-46.33557061	-39.41732264	-38.6241216	-32.32492874	-8.119576324	-27.34360726
Z008E0145	26.797841022	68.158093808	36.424587756	40.379691867	63.784150449	56.809292813	49.129462247	50.638159682	46.438249757	61.804105321
Z008E0146	-33.5046849	-29.91310826	-43.14866637	-19.88689863	-47.10660139	-44.38419799	-52.36101823	-26.13634473	-44.36317833	-45.48343954
Z008E0147	28.277939468	46.431604403	68.253493836	34.245249729	57.748886258	38.825891768	51.00486828	30.822742947	59.722129598	39.597750686
Z008E0148	62.989212626	56.721027107	55.014775303	67.25114488	39.488657865	49.36896183	53.9998177	38.618499308	52.462529562	47.498343941
Z008E0149	-31.80740736	9.5513129157	-16.72364832	10.223135727	-29.1242575	-0.546147404	9.5651916022	36.897268373	14.65837524	-1.767550788
Z008E0150	-67.83084577	-40.2086381	-62.94080965	-47.33690388	-73.67488272	-47.37355117	-53.46017833	-52.09065101	-40.38296237	-45.76599826
Z008E0151	68.980947751	79.586410694	74.937241179	53.343086139	81.527448651	61.275467255	54.126297544	52.430719908	67.51194743	51.376639456
Z008E0152	-40.7546745	-24.76413107	-13.56718746	-20.37042106	-38.54733315	-18.82204533	-21.42672536	-7.967164675	-33.88132138	-17.3475808
Z008E0153	51.981771063	16.317105853	11.334104872	23.729257082	20.099707161	36.883794058	18.251058369	21.0840253	18.30321598	22.659668818
Z008E0154	-25.07727917	-13.14822898	-24.96791712	7.9190167735	-35.85500201	-19.39986	-3.670090632	-11.93238269	-2.499318791	-20.32772689
Z008E0155	3.9374889805	-13.04471828	23.557008406	0.5598545318	-13.88607797	-0.065306603	1.9330383303	5.8532493273	-24.54381165	-8.67367418
Z008E0156	-9.246631221	-6.192590075	21.375780422	2.4088597801	11.608659427	7.7340554928	8.0204070525	-7.683371775	13.868700407	12.402222258
Z008E0157	-22.3593989	-32.19466565	-27.40092384	-33.20952888	-21.10701078	-48.77129598	-46.99121698	-31.76694055	-13.95692497	-30.16970069
Z008E0158	60.330767791	53.640615009	69.780613353	61.929149031	50.624943706	82.694116841	71.389450642	41.367221871	52.766489831	62.625464416
Z008E0159	32.522373105	30.14763825	6.693677732	14.747875299	-2.450985543	-8.885175712	12.550754317	-8.763086287	32.955982852	4.2160485844
Z008E0160	-15.31953886	-16.5120971	4.756406393	-15.83688246	-15.60900825	1.9697610498	-1.958896103	-18.92933543	-28.97787134	-14.22186225
Z008E0161	12.928020771	1.710930524	20.82266961	-11.1771797	19.245451149	-17.77554948	7.8698830503	-22.91850568	-2.11833582	7.2412826012
Z008E0162	6.8541231952	3.8530346666	28.460197249	5.220441581	-8.93704011	7.5281927146	5.7972869603	20.926578114	-12.05899713	9.9134933287
Z008E0163	5.6045667306	-21.38422965	-27.70950593	-22.37008157	-11.82781546	-38.20583996	-21.75553309	-16.19021556	-7.738771736	-16.94544447
Z008E0164	3.6494629546	-2.175886797	10.884287556	23.700842928	-6.431644402	2.6347510617	5.1908307681	-1.770239005	17.31551816	2.9518349432
Z008E0165	-25.83312539	-34.21874515	-42.0014515	-14.29299333	-15.34581594	-12.69978753	-30.49484188	-8.220572602	-14.28489212	-32.27760703
Z008E0166	66.218943525	8.3275061921	47.975375929	15.336096909	29.105663577	3.6878593215	18.964399393	17.173104076	32.187746197	12.844220575
Z008E0167	9.9826261777	26.898893682	2.7540116481	46.17782945	18.441173964	20.098173267	35.693071873	5.9599845939	0.6093466073	22.088337329
Z008E0168	42.271497698	43.876773048	51.055210896	16.367340575	27.302314019	48.346461453	36.598904983	35.588249126	8.5638500132	24.316524477
Z008E0169	-2.279410224	42.938053031	32.808898372	19.367945111	22.503421791	27.392158215	38.125010373	23.245269159	18.214649359	33.58824237
Z008E0170	-18.09058014	-53.80159137	-22.52841844	-33.41991675	-20.52416286	-21.82125068	-44.54867584	-55.49980547	-56.14066475	-41.96232406
Z008E0171	-20.04107795	-37.80958548	-68.4247682	-5.186098611	-44.88906622	-34.529469	-45.22627073	-14.97215512	-46.63921591	-34.91993439
Z008E0172	-4.114652329	-38.5368537	-11.26411558	-22.11861536	-14.29156765	-14.85113342	-7.230419272	9.0527295222	-26.72101684	-27.86526608
Z008E0173	33.698198964	43.158888807	17.709640343	11.084804624	6.4517677557	31.873377571	21.632956994	16.49945963	36.890883881	26.503946456
Z008E0174	15.74332184	0.0068850969	17.181941843	3.6860430333	-9.442848033	-5.001575368	-8.784115449	-9.764249498	12.032462206	2.2421846024
Z008E0175	-28.93366621	-6.89148384	16.289020022	13.751000227	13.925463782	-11.23759728	17.804042214	-13.89925385	17.092590274	12.772556739
Z008E0176	26.965617267	27.710483733	-2.06730699	39.52374002	34.155098708	25.279823176	17.595378931	36.882355308	26.635587433	29.418876756
Z008E0177	-28.11207506	-21.67903147	-17.23643933	-17.30946344	-11.98823574	-40.69677301	-29.05218418	-27.85868504	-11.54179303	-21.29689468
Z008E0178	41.58514703	41.608150371	24.036103102	32.843817316	31.43682291	43.055244563	32.45606068	28.89536572	16.962007069	37.596474221
Z008E0179	-29.33110208	-19.53139497	-47.03203617	-46.63537936	-21.25422411	-52.53749822	-29.53210473	-8.039324499	-27.3330173	-25.24904451
Z008E0180	74.114140184	56.590082403	63.858614287	33.539511088	56.83615968	47.465308656	33.132656261	48.340761062	47.948122241	35.229826467
Z008E0181	-53.40582596	-41.98559927	-14.02876271	-21.14391862	-32.65596089	-20.09310558	-27.32884688	-43.45126614	-52.57372574	-27.78270345
Z008E0182	18.982848955	5.7912722076	19.72207594	27.036134432	10.842617838	2.788834309	-2.492933552	33.454474866	10.934313174	5.9462061164
Z008E0183	-48.1900487	-27.70448159	-28.0871328	-24.94467599	-27.81547634	-49.73978783	-31.3918346	-18.62879261	-45.1911518	-32.94462955
Z008E0184	-28.72469426	-19.55754206	-19.18985233	-41.74473232	-34.54696137	-38.50957264	-20.63479193	-12.20854207	-40.51386381	-17.48368697
Z008E0185	-34.8568565	-4.766272428	-19.86122128	-7.779624754	-28.56707966	0.2802033977	-12.21225052	-12.78189973	-27.74128731	-12.33251325
Z008E0186	-7.260931984	-4.926162436	-13.61742758	-4.005788473	12.990450737	-12.66018123	3.1333348439	-3.254248244	-4.045509313	-1.658433257
Z008E0187	-27.656926	18.282953028	39.663436203	-1.509551078	37.009091259	34.311548601	31.997127348	45.113975622	3.5910893234	20.115298032
Z008E0188	-12.92151587	-23.90620018	-28.42142238	-52.6660025	-18.88753471	-33.43860737	-24.8462456	-37.91681227	-24.13779055	-39.20872253
Z008E0189	-29.86966835	-38.64745596	-16.57726722	-4.015104058	-39.37841484	-9.163894499	-26.72359335	-37.19347975	-20.70944986	-16.78678865
Z008E0190	32.281373449	30.546788882	49.868441644	7.7099659535	43.803576005	36.552468276	31.767338701	41.84232051	47.042459528	35.799941638
Z008E0191	-21.05090218	-19.55095549	-48.60148632	-54.66943321	-45.90943748	-32.417961	-38.04632123	-42.56218576	-8.49761776	-25.31812924
Z008E0192	45.645927399	68.313332355	33.81346626	36.339606751	33.209107822	39.269291306	54.508937253	52.481061526	26.450629961	40.639362049
Z008E0193	30.01377103	-5.809122866	1.6121180812	-3.862777487	-11.63445446	-23.41096461	1.5377630082	-8.926695116	-13.34975561	3.6799900371
Z008E0194	19.489389734	14.669814964	30.925011399	24.507111994	12.926012696	19.076786072	22.085474065	40.838494157	10.760181119	23.998791743
Z008E0195	9.8731525533	40.26238067	42.624688769	33.346704778	27.981120462	19.500045962	34.721497709	32.241063823	9.773650189	20.848672675
Z008E0196	-17.63320443	-34.91220726	-49.73886274	-42.82034251	-43.23174918	-23.23185196	-26.63212155	-28.71013957	-17.35009044	-22.70840634
Z008E0197	26.459829258	16.438679941	65.96465349	28.239408232	40.137789569	29.821232828	21.583899683	17.743169036	2.9561685288	18.0983322
Z008E0198	32.590210428	2.4572093561	2.2379182095	11.162939883	-11.45060236	-1.903441015	6.3453979048	10.082323879	28.662553888	11.409662182
Z008E0199	32.135458455	24.211900338	9.2041612455	4.4319780062	41.970169927	37.508888297	22.774306873	26.679198951	23.704940414	38.584779337
Z008E0200	-9.24943158	-26.51418944	-20.42614062	-47.98024878	-35.76780728	-17.54451994	-22.94528383	-30.4467354	-19.27802959	-40.16945437
Z009E0001	11.565416745	15.37767851	37.664959123	14.83578151	31.610058346	11.103036643	12.198064556	4.0294872517	20.100175192	8.4099737078
Z009E0002	9.9227756134	5.9625824535	-12.84078049	10.592500321	11.059433213	10.071753713	4.5435824147	7.2214342901	-15.92953643	-0.485695802
Z009E0003	45.05368029	41.438950004	45.058136736	36.300661756	32.267278299	43.461972508	33.393909719	30.728255318	21.420610173	35.404982895
Z009E0004	-5.593701845	-17.93100258	-34.8435271	-37.66057691	-12.26113007	-27.42403912	-16.49046473	-23.97392212	-12.55841214	-13.36439129
Z009E0005	-16.2043268	-11.84995084	3.1253618123	1.9508491921	3.9116725119	6.4063819609	-11.92682184	-11.16508058	1.4416445405	-2.254171079
Z009E0007	-14.94699026	1.4832795403	-0.615670355	10.796927708	7.8853654757	-1.530826022	-8.338534618	-12.2026106	-10.96680335	-1.390065315
Z009E0008	-54.96720208	-64.40029178	-72.95976832	-70.16368901	-58.47267542	-70.00631722	-66.42777661	-65.46726382	-48.14734514	-56.29158327
Z009E0009	-20.39919375	-24.41663954	-22.82411128	2.804128992	-41.11034608	-29.53559393	-30.10464663	-35.70102116	-38.17942292	-26.60050375
Z009E0010	-12.73545952	-5.82587972	-11.35640124	-20.12168367	-1.856203071	1.6793546055	-10.63069944	-14.28986794	14.588219903	-7.479666242
Z009E0012	57.239275331	50.037477792	45.821679355	54.97926679	59.85104813	48.109319533	60.328983194	60.143613599	34.603125305	55.415321869
Z009E0013	-51.25742405	-35.17285548	-54.75627397	-30.69545678	-64.18264575	-40.97913542	-47.15842133	-51.14204597	-61.95633916	-42.39716022
Z009E0014	-38.31865642	-41.44109536	-45.65554694	-40.00036961	-35.36416486	-33.9420892	-33.54955014	-42.84402134	-21.05167791	-49.94777405
Z009E0015	-40.75461999	-37.00068094	-19.18877343	-53.8240029	-47.45188006	-42.09464014	-36.37641631	-32.39248364	-23.54985117	-51.86667796
Z009E0016	-20.48310778	-17.68192514	-7.134373554	-30.1681773	-5.620274705	-17.71806811	-6.658517155	-11.74936309	-5.33575618	-7.223284502
Z009E0017	-39.81739665	-38.36240698	-53.46096552	-43.52449501	-33.85975655	-43.4528523	-42.62247406	-41.86775974	-20.15265998	-36.48237937
Z009E0018	-5.79996946	3.6506741034	0.9090119143	-8.073991481	-0.541258464	-4.345976309	4.1509732021	-4.963650106	7.4642335447	10.931901547
Z009E0019	-79.73128598	-93.29491276	-66.28675928	-93.57012645	-87.42349173	-72.51220225	-74.46992623	-68.27887707	-79.73340205	-97.39485039
Z009E0020	0.0476144312	10.248629107	8.8628262276	-14.62388642	-22.32440863	-10.52275929	-14.29792892	-8.155713827	5.7311384962	0.6867026325
Z009E0021	44.728168808	23.729250068	11.389359581	39.493542567	14.840303159	36.531733916	32.598504936	40.641475941	9.2273700633	18.056709215
Z009E0022	16.212137421	21.242475297	8.5553274539	23.004960067	16.201119003	28.918436758	8.1391244122	16.824352748	11.128982269	12.214897807
Z009E0023	0.7094705615	-33.00613885	-15.5951287	-55.80626847	-10.76831551	-25.94026759	-12.2084712	-23.98311745	-10.22247978	-19.71804772
Z009E0024	41.793164532	54.779173642	46.906906902	44.012219749	55.006735197	53.748717384	63.792093273	42.008703861	63.377872082	56.326541945
Z009E0025	38.771284185	54.276690713	32.076713799	59.441871121	58.938895276	46.356351429	58.560077324	56.909505315	62.419860372	51.616411472
Z009E0026	36.191257253	21.802800872	37.691473841	17.118421907	12.127405426	19.464395395	17.482331477	18.039819442	27.25219781	20.863398984
Z009E0027	-2.823717183	-4.311267456	3.0360530636	-18.13917182	-8.095697902	-6.872647875	0.9700696331	0.7495661915	3.9270143534	-11.61936059
Z009E0028	3.9168034626	-9.87432557	14.447153848	-15.78390564	-3.352642502	-4.043672151	-0.304160447	13.841055366	13.325461863	2.5932597583
Z009E0029	33.502332862	34.695317971	51.711143176	45.062817779	29.593334167	42.441073072	45.051852757	39.254363083	65.434511998	49.418629823
Z009E0030	68.464512212	73.796448309	78.79918167	43.745461885	67.35262071	66.490726654	73.074139145	61.015055439	59.244233739	68.026173089
Z009E0031	-17.3686777	-29.41924114	-0.304379509	-20.69915695	-16.02962477	0.9038084445	-16.022507	-22.25678591	-35.12316824	-7.23434289
Z009E0032	-32.3103656	-36.33774401	-14.96568396	-31.97047907	-25.20836979	-30.78695718	-18.07221518	-32.85977319	-18.19307721	-25.90336121
Z009E0033	24.542665992	5.596223413	-5.237687368	24.194208324	15.718334017	12.558292366	10.002123603	10.482920496	27.251290495	20.068275031
Z009E0034	-29.03839773	-52.52818417	-57.47630001	-40.69299961	-49.49892844	-29.09984206	-43.47736894	-48.12008866	-42.32346	-30.27331071
Z009E0035	-27.55402227	-23.31253573	-42.85518444	-38.80812747	-25.74430251	-17.83154488	-32.66702463	-21.14362629	-44.50611375	-29.71959128
Z009E0036	-6.415853356	-8.715925689	-17.32112822	-13.11868056	-17.88381211	-11.24477167	-9.637726846	-7.401577416	2.8126285413	-4.624711813
Z009E0037	31.699205978	13.656626323	20.818701956	39.796368652	17.189146674	28.88756294	12.191274086	20.558444648	29.891813713	25.349650979
Z009E0038	48.867226896	35.820182092	68.7523749	37.127913692	31.114664742	40.138604098	28.085456604	43.00708852	37.358711755	31.629534194
Z009E0039	-37.34204147	-35.80554821	-63.79162766	-25.38111092	-40.47969487	-28.29769376	-26.13354626	-35.95567062	-14.74259935	-21.18232374
Z009E0040	6.5909380102	13.475541044	17.347697981	27.840370959	39.051071233	10.91976294	28.440635237	3.1716655915	7.4046004805	16.426048152
Z009E0041	29.764195435	19.603733064	37.355144766	23.757773761	28.408659856	40.868252769	26.342207299	23.489768727	27.153679389	35.079990486
Z009E0042	8.6116918014	-3.938190382	27.782015721	-2.58626772	-17.53337737	-12.26187673	1.9698936728	-14.35160465	-30.21704272	-18.35143304
Z009E0043	64.722536341	88.570792408	65.403926948	66.488126395	82.608977589	59.853109807	84.571738461	73.73772604	80.284172882	73.849419166
Z009E0044	26.654314178	18.120090981	16.453556244	51.168225427	41.822176929	21.527620324	26.333227697	40.071472618	50.21252103	38.946618549
Z009E0045	3.1638986355	24.47231937	-0.751799411	2.095940813	17.504698198	17.539175791	22.256628198	12.905059207	17.578213642	7.2776934589
Z009E0047	-19.24284527	-27.13602312	-5.486961916	21.028675147	-24.73380339	-24.49969064	-18.27599116	3.6410615551	4.8447514451	-26.8243195
Z009E0048	28.156248588	10.232727229	13.347295726	16.860675041	33.860015278	28.495270189	31.546728011	17.423104885	3.9009766472	15.706114726
Z009E0049	-12.58418736	8.8789954731	24.652200663	-8.87127869	10.162078436	9.9348074406	0.3299075477	0.3316234271	-20.02972656	-0.374425598
Z009E0050	23.603981528	28.723218828	38.444003439	39.062294159	25.183158436	43.93597426	39.771190468	26.002745634	16.799465066	37.22073302
Z009E0051	87.32285547	85.426649672	81.22208103	71.471997588	91.75838622	76.262149901	87.871170726	86.365566315	89.944918135	75.776438945
Z009E0052	-9.373732514	1.0883150276	-0.445363197	-18.30884083	-12.49452424	2.1708653169	-11.57711695	-10.40969118	-5.460668148	-4.679930275
Z009E0053	29.261559894	37.848456982	32.299813591	19.428654999	47.042963586	43.815984849	36.306749513	38.414540113	23.445903816	32.032289833
Z009E0054	17.476815227	15.354747814	42.48713538	36.278944823	26.261775516	8.2753738932	7.5103498583	27.752604509	18.787497249	10.940153888
Z009E0055	-28.00183146	-13.24388864	-34.23210714	-15.97234784	-9.287782988	-22.06033218	-14.59506133	-23.54707794	-7.943574147	-12.22038112
Z009E0056	39.586497537	53.741831253	47.209456674	61.85700956	36.587506325	42.45773114	53.74242446	61.896367666	58.137790905	47.369354231
Z009E0057	23.233420265	14.895603649	22.803786513	-7.083431208	13.043707261	5.2715042784	25.659465635	13.697192136	24.440988074	19.027053113
Z009E0058	-18.49121789	-15.52757818	-15.20649943	-23.92310837	-27.67559256	-25.98071527	-12.26758564	-11.4794586	-18.12640529	-11.24449457
Z009E0059	-28.18944137	-11.76146324	-34.61205031	1.5488636784	-24.81149371	-12.14897223	-1.020333458	-2.204673856	-34.62990801	-18.55724516
Z009E0060	-80.4067328	-73.6537277	-53.56260476	-52.52177534	-53.22563259	-73.45782478	-66.51775765	-74.00638965	-84.37079352	-76.92128369
Z009E0061	36.683740957	50.796628466	30.939033897	40.405317186	38.311781326	39.034487298	35.895331111	24.057247569	30.005618979	26.967292892
Z009E0062	21.37157991	11.395468716	27.46732989	12.883129311	29.605258646	8.1493983765	22.126847236	27.000936795	26.1429419	13.661169825
Z009E0063	-13.81429301	-2.104131958	-26.32820509	-12.12922931	-0.046496078	-16.40904792	-9.650674748	-21.03056632	4.9577414134	-2.605090595
Z009E0064	-1.289704279	18.279369502	14.537437975	15.669766851	-14.66240461	2.8356724612	-2.65981914	8.6287575936	-16.45390038	-3.711332647
Z009E0065	24.44971419	24.566860379	50.261199562	34.591450185	17.540458477	23.673770527	20.209319749	42.308278659	41.899832094	27.206642351
Z009E0066	57.130241582	55.379514035	30.785093428	53.256480709	28.797397241	41.370404841	36.166751016	44.622001616	44.861227858	52.830593272
Z009E0067	-3.468095225	-0.106123533	-4.133812559	-23.86086821	-2.535191609	0.0308283763	-11.32034699	-13.6593668	-9.319335095	-3.899414507
Z009E0068	-17.34763303	-21.96840832	-17.53168179	-8.352349013	1.4069647571	6.247344256	-4.713673465	-17.66888389	0.8847251794	-9.926869834
Z009E0069	-96.93482996	-91.13633397	-102.4639627	-94.62459152	-91.65181411	-87.12140501	-87.34838732	-101.2323554	-76.8547522	-86.60855169
Z009E0070	-48.94358942	-29.28834421	-16.6548464	-14.1289072	-31.22649088	-38.98958054	-26.84106974	-40.91948236	-15.478258	-42.44304523
Z009E0071	16.541318565	30.238615656	15.027085529	23.699686541	17.308144569	31.246197155	33.984215667	16.631657219	6.3128815786	16.587777647
Z009E0072	-32.35527283	-13.57095879	-5.763129992	-46.09702787	-9.721440178	-18.87516513	-31.94901877	-26.89241076	-55.50996812	-34.5312132
Z009E0073	-57.17072721	-56.38518058	-80.60043205	-60.43931565	-78.29947888	-55.21074949	-60.97603556	-57.73823388	-55.83209824	-49.16744135
Z009E0074	-39.29072389	-35.28069915	-27.65495156	-38.25925576	-47.24506093	-39.89111744	-37.4800814	-41.33784528	-50.01855903	-30.940468
Z009E0075	57.302796043	62.7368649	46.73512005	87.580738031	71.809112915	74.815091134	58.810018585	57.685980054	56.06500871	70.53781566
Z009E0076	-12.65623818	-10.5666811	-27.10380444	-28.17235584	-4.797979031	-15.44132676	-13.86622031	-24.39578337	-25.46081077	-12.5854413
Z009E0077	21.066833342	16.925534876	1.7347928619	18.236799078	14.883729481	33.674702529	21.906455218	31.587909104	11.091481763	36.469367319
Z009E0078	-26.29560184	-33.56271712	-21.66689264	-8.942896024	-27.72697828	-26.60002705	-23.78550763	-27.01294751	-11.70475196	-19.12715012
Z009E0079	58.240883415	51.338894667	24.558914836	63.275115619	46.012782895	67.087640681	66.073634073	53.998912721	80.946793842	52.686236189
Z009E0080	23.394277347	33.880004334	43.544264906	23.801630534	31.40481917	34.671101792	46.763462216	30.309286708	55.302486285	40.380676854
Z009E0082	2.437368244	-27.26936568	-35.87149867	-38.49014074	-26.73821917	-16.26187029	-8.492400043	-4.110067837	-0.430313251	-4.448036506
Z009E0083	-58.00466529	-47.55132441	-37.40022373	-35.68901404	-39.90130025	-53.86845111	-40.73087683	-46.84660511	-60.08927899	-50.27502255
Z009E0084	-33.78549403	-25.5997601	-17.3974011	-16.42675243	-33.09474888	-23.11891956	-41.56411264	-34.62538211	-19.02340318	-33.18678312
Z009E0085	-22.87618724	-35.86631661	-42.9964479	-42.70661586	-41.01768433	-33.13453329	-21.34186221	-13.67080545	-36.31318307	-14.94691135
Z009E0086	-56.6005907	-49.16169168	-51.90097054	-61.19441295	-51.99701193	-49.41463413	-49.03492229	-38.49177999	-47.77760305	-49.58182296
Z009E0087	-32.57822987	0.1575650185	-23.33915905	-24.82001478	-25.08947717	-22.17513283	-8.295645972	-15.32930699	-6.454915484	-11.79317821
Z009E0088	-23.08322451	-32.50103727	-54.80861686	-45.67445618	-42.87375727	-57.10120375	-36.18278465	-50.83613351	-61.79411808	-46.05712456
Z009E0089	56.257930066	77.57593339	80.370768318	51.716039007	61.409428979	53.626361277	50.892236707	63.600757997	31.185132862	60.713688825
Z009E0090	-45.391043	-36.10110061	-31.19142986	-29.98632537	-35.93255296	-41.3763649	-39.39014272	-36.8135469	-19.22489338	-37.92221846
Z009E0091	43.786448679	36.569128633	20.832045455	25.60268151	30.810587836	44.155492415	36.647561943	49.867135409	50.383107533	48.293793832
Z009E0092	22.494433966	22.485907334	30.271653231	14.058017144	7.5238187133	33.018315479	19.23289801	23.842092423	34.934523625	5.8798213888
Z009E0093	35.292997344	38.753752976	59.855907665	28.525706344	29.221759274	44.344414082	39.194560508	25.870228954	34.231645703	38.180693716
Z009E0094	-17.81365407	-37.65178351	-9.908388319	-54.25686426	-8.059442313	-35.59665441	-34.72071412	-40.10349744	-50.5769418	-32.99863215
Z009E0095	-14.64976511	-16.0260631	-21.11538584	-39.47572277	-42.37492023	-17.27429645	-22.33827077	-4.955726024	-47.72390199	-23.39197272
Z009E0096	-15.63734175	-2.890541965	-22.4795157	2.5118228082	-19.48756332	8.833396237	-6.363300702	-7.092547592	-9.05064799	-0.645846792
Z009E0097	-12.79744662	-15.99819753	-15.26258128	-17.95989708	-37.43542634	-30.38737396	-19.20648717	-33.04721816	-18.66081485	-35.0566175
Z009E0098	7.5803308073	14.072821882	-0.44008393	-23.03588874	8.5397227388	-9.739252661	1.5867155532	-5.617222975	2.6861874199	5.175507864
Z009E0099	-15.84828015	-8.130795392	10.828154694	-30.13107967	12.846261172	3.5517842257	1.973045431	-14.95928821	5.0987629506	-5.102815546
Z009E0100	-25.80984515	-17.63469732	-37.0479914	-23.1562159	-42.52466683	-31.17506082	-16.1748272	-23.39021212	-43.9872419	-24.32100292
Z009E0101	-70.88931661	-86.69435612	-87.24147095	-59.91506095	-53.8797943	-71.88370463	-73.63715095	-76.23671574	-79.95476368	-54.4303081
Z009E0102	31.7405423	47.242670505	24.289062243	55.079595656	38.354637511	43.270700059	22.667822353	38.148723902	41.903359813	18.86912928
Z009E0103	18.690801138	17.66486816	28.648869521	32.946698566	7.6700338462	6.176571506	12.809647291	9.5782573385	4.0546351033	14.548754824
Z009E0104	33.816773947	33.510093787	46.308922005	46.525229639	56.17330389	52.146115464	36.632573797	36.052401776	47.248867041	34.450823362
Z009E0105	-37.16058627	-35.58970219	-34.16137947	-46.7378662	-49.67430357	-38.6194005	-36.3560102	-32.40189352	-53.68303975	-40.57759408
Z009E0106	-10.87826558	-14.43827455	-24.25007557	-11.68376488	-16.67125933	-24.20691692	-17.90234336	-25.54096396	-20.81380123	-27.05935999
Z009E0107	-29.4260903	-23.75008068	-20.92050348	-4.215741479	-9.715915671	-19.62284551	-8.188527914	-32.02751823	-35.04652779	-17.25891578
Z009E0108	16.574577767	6.3249355682	29.411851961	-7.419616631	-2.32811089	-6.142277997	14.647110608	-4.393229604	22.655870553	-11.59800726
Z009E0109	48.374113934	48.465054326	26.877599218	21.956008355	55.539775336	34.936820421	43.381051015	41.147058533	57.214569147	38.236815751
Z009E0110	15.145293653	24.342087755	26.628466935	59.268886765	30.760230668	29.0247584	24.861174753	45.655700868	22.916562053	31.127445416
Z009E0111	17.652419403	34.129562162	45.935606323	36.695886614	14.595376997	38.35279198	18.27904988	19.319528487	40.096108932	23.446301231
Z009E0112	-0.684308773	-17.3981933	18.805920979	4.1027718636	0.6697062514	-4.633314547	2.5914199897	-13.57306041	-8.891743916	2.5898415964
Z009E0113	-18.39653043	-10.98814827	-24.7899651	-24.61510948	-4.86456883	3.5365549106	-13.87483697	-13.0040907	-33.48047592	-9.179298099
Z009E0114	17.653926254	-1.857585827	12.984126792	-14.59228045	-0.637741075	-0.948395621	-5.450721697	-4.416764092	-10.00144274	4.3802793582
Z009E0115	-13.98707604	-14.35491372	-11.30535314	-8.825329226	-4.782373615	-19.26605923	-9.147558873	-25.37995956	-7.919806746	-16.38846079
Z009E0116	23.479296251	21.164697393	34.769938082	37.77202041	27.684829217	12.747495155	30.458224045	25.229983835	14.694071908	15.952803421
Z009E0117	-5.173178633	-15.56878999	-25.16354016	-26.49019157	-26.37059819	-20.25253076	-8.882816568	-15.83318075	-25.45644884	-4.826464654
Z009E0118	-16.19006388	-1.787121992	-27.28572578	-15.76486076	-17.77717098	-14.83685065	-25.52040598	-23.53607225	-19.14125187	-23.52842278
Z009E0119	-65.05330653	-51.28007831	-44.08737793	-56.69512766	-37.21075689	-35.14456301	-38.49201551	-51.01129529	-31.70029481	-47.1719219
Z009E0120	44.285810539	43.320845554	35.33185303	36.669009802	51.638518038	44.862319633	32.169263005	57.679446587	49.192880927	51.688239018
Z009E0121	18.406725477	16.6808026	22.013627393	24.7293901	-3.669766467	23.350963631	4.1759762234	4.5128517677	13.90873807	7.0274619128
Z009E0122	39.111830269	53.277022179	49.468954058	58.097385268	38.03582136	51.474862133	47.289479155	44.802751863	58.493610983	38.272168351
Z009E0123	-3.511238233	-17.07352053	-25.14927931	6.100907482	-18.97202262	-25.94714797	-16.98937836	-23.73941397	-14.26100531	-18.02518579
Z009E0124	11.66047746	11.632734562	27.610564695	33.744479226	21.008918024	25.726938157	18.647073906	23.045275831	38.76487657	24.581739893
Z009E0125	-14.47863561	4.5305224083	-11.60871041	14.896809106	0.5344245329	-16.14937962	0.6555024819	-10.44036284	-13.71373404	-3.411114089
Z009E0126	35.628383331	43.120553236	15.459024582	51.688637547	25.053974021	31.261285956	34.369607189	32.717458164	19.069947759	48.175474921
Z009E0127	-0.557664537	3.3288612873	18.473404088	24.049459615	21.852480989	18.222123905	16.886152838	5.2680365816	-8.44561346	3.5658986616
Z009E0128	-18.49228183	3.7016433282	-0.204429845	2.7198899473	-15.90306936	-8.654522865	-0.106009517	8.6678629533	-13.96545568	-9.611202335
Z009E0129	30.432600485	41.519671775	25.308690644	35.075177809	31.060991466	41.380614799	40.858418514	46.867713365	31.896047072	51.65255452
Z009E0130	34.127652407	34.464084314	15.385476057	27.104433116	22.646920184	23.077533926	27.160368306	33.172010587	41.482808559	34.050248349
Z009E0131	37.258991582	43.240940824	3.5061085585	20.73277627	42.058481913	13.943855369	37.410276804	24.892002416	37.102331357	20.961784921
Z009E0132	-35.56521851	-30.92755669	-42.21017757	-45.97647788	-33.26828546	-31.69547351	-31.42748314	-22.65640211	-20.51985549	-27.94289295
Z009E0133	-40.15061219	-40.72730763	-39.4469938	-40.38887594	-44.02838658	-37.43065872	-44.36778317	-51.49304418	-58.29914782	-35.22590986
Z009E0134	2.4460012265	19.626288793	19.815931101	15.95329254	31.505572199	28.956368113	20.076905119	23.010641012	33.825737667	4.4159844971
Z009E0135	-3.124408392	-5.040443962	-10.81021691	-14.73540438	24.601247219	10.881865502	3.5567523662	-4.653605677	-10.39862439	0.8431703693
Z009E0136	48.619330634	32.392882977	43.972373215	29.132337017	34.212505674	26.91233349	25.257175548	29.059919863	39.256208103	27.255537171
Z009E0137	-6.472750644	6.556821088	-27.88182574	-13.64418078	2.9980406469	-12.95691215	-9.371429281	-14.1156336	-8.003413698	-6.345732025
Z009E0138	-40.71323361	-21.40882319	-38.21442036	-13.30619728	-38.41746828	-31.5401212	-43.57746597	-29.43166153	-44.93048399	-49.73512297
Z009E0139	-4.813339603	-12.41420265	16.531776111	-1.832911417	4.6799195257	-12.15852303	-14.42921434	-11.39928932	7.8687309317	-12.68876372
Z009E0140	-8.263339926	-8.595892159	10.126724069	-22.25422999	2.6106555897	0.8345659072	-12.47815316	-15.72513466	-12.99519246	12.239247791
Z009E0141	69.649428935	65.548088773	79.930193647	82.337282964	57.493914739	69.329843349	77.109367707	72.60671545	53.604660638	81.403682575
Z009E0142	-52.1786622	-70.68242165	-79.92923099	-58.26869383	-68.53399367	-57.5173394	-52.48737559	-58.39079797	-59.7964734	-73.38147456
Z009E0143	-48.32355449	-11.46581459	-13.99517499	-32.88993298	-6.505006433	-34.65081618	-33.07635109	-19.31679571	-51.61186582	-22.57963344
Z009E0144	-2.110692802	-5.088082672	7.286225727	-1.35085986	11.628660395	-6.470563226	-7.521756867	8.4633927764	2.9213377105	3.9222766535
Z009E0145	-61.14968833	-74.24911155	-84.31142433	-56.37072499	-63.1207138	-74.13370031	-64.89542666	-50.15337482	-56.85640728	-57.54477543
Z009E0146	51.514489271	63.576286599	45.111727615	62.123732738	48.060023294	55.876243127	54.841318817	52.379167181	68.414023428	54.489188569
Z009E0147	-32.27362271	-4.927542737	-18.50934878	-27.91234469	-28.8044477	-3.566629526	-23.46069116	-0.00186699	1.2963455215	-8.36213803
Z009E0149	15.828106162	-8.366859263	-0.77558153	34.809618629	1.8968094218	17.614228083	5.0389641255	7.3977678175	24.764211572	-1.472122412
Z009E0150	9.2189495231	1.4092966845	13.880855138	2.2131920075	-2.934464981	-15.55794713	1.0495863073	3.8258361788	-13.19767915	2.3155214231
Z009E0151	35.964273868	22.704193547	23.724317497	48.30259079	28.554117544	34.091255603	18.868433661	18.968773024	36.621391894	25.090390357
Z009E0152	3.665333287	15.568934407	3.2125601126	4.8680338771	33.81244015	15.233531265	16.681235033	29.465845712	30.925927896	14.118658507
Z009E0153	-36.70629124	-38.61721441	-22.37000739	-20.59653841	-43.57715799	-35.63408491	-34.04497733	-34.33776432	-19.78159142	-30.7062526
Z009E0154	-12.72129186	-7.218059549	-31.13709162	-22.02190187	-18.46394488	7.2594420136	-15.7684884	-16.62851206	4.7300352244	-1.556553427
Z009E0155	17.74641152	37.957239294	40.275753272	29.213146095	15.227452053	27.326070795	22.252549941	38.738493285	16.336787373	31.153994992
Z009E0156	-17.09012468	-25.39175743	-0.707613582	-6.893972809	-9.857980679	-16.24713441	-9.344256232	-6.070899454	-10.2659003	-21.21123798
Z009E0157	-25.55616359	-48.29045354	-45.28284248	-47.16894602	-36.96414992	-31.69278842	-40.85785628	-24.78093191	-6.755602879	-36.36035672
Z009E0158	-21.35309408	-10.72641085	-6.428738775	-22.05259083	-33.31212565	-13.65124554	-16.27151363	-21.98562539	-33.98561065	-24.14640384
Z009E0159	39.162761031	29.045491126	22.184958198	30.393471072	27.687302993	30.543670297	30.627729802	31.683904648	0.795614507	33.615558765
Z009E0161	4.0666409077	3.6213950406	-1.888335686	2.8906623443	7.6176073071	10.452210834	9.4756459572	2.6010592358	17.476769909	3.0922021195
Z009E0162	7.7423192694	-3.911615942	-13.86091883	2.2910019532	-3.91861469	2.7934480126	14.341166788	17.20020851	-11.65342707	9.1078355922
Z009E0163	30.622905962	29.948262824	11.889240096	19.917466806	26.465181329	22.702432	28.289361622	16.900623447	9.7932307825	12.65434319
Z009E0164	19.206470084	-8.405885284	29.956656295	8.7035784392	6.1343510743	5.8614621785	2.2326255781	0.3622603344	-7.295067393	9.5486432229
Z009E0165	-9.513164547	-15.31308297	4.9586441162	-4.555487251	7.7047995961	-15.72024449	-17.25461631	-18.90923916	-21.66112278	-20.8625422
Z009E0166	-33.55296031	-22.64408676	-47.97380918	-57.02297918	-33.8533402	-44.16064419	-41.23541412	-31.0658269	-34.72494149	-51.16677507
Z009E0167	47.406853496	22.600912105	23.919468061	14.963939358	27.444887373	34.991208465	29.436893561	42.094675603	28.20226884	36.089358364
Z009E0168	10.01088789	0.2643361616	-6.840354985	-4.274830696	9.861587202	0.4611875056	-7.814070755	-11.21606331	-13.69468252	1.5864787366
Z009E0169	-46.7696104	-64.82529648	-65.37087461	-42.613242	-56.18251708	-59.0297071	-63.67936597	-70.57814202	-42.53059472	-56.09562024
Z009E0170	17.952483479	26.40572566	-0.702193811	37.158690718	1.6968851907	22.247925473	21.584676649	31.649085972	12.826067067	21.912256948
Z009E0171	13.648731344	19.177738059	12.164664673	27.456770879	23.591639703	31.520872278	27.512145629	30.014224467	22.582644159	19.333318094
Z009E0173	-7.505737818	-6.74323195	1.5332800444	0.7788881655	-14.73458266	-7.534274396	-2.32139715	-6.606167807	-4.105030561	6.3645880566
Z009E0174	-34.21039095	-17.77739931	-38.85253744	-20.54139747	-36.47566297	-41.73561601	-37.81357402	-39.89738886	-12.27905335	-33.4784195
Z009E0175	19.638226837	25.707108143	50.303563566	39.557436933	25.741636923	25.132585512	16.059939264	28.561310073	7.0061614506	40.741046235
Z009E0176	-22.58448198	-22.80188159	-11.74172755	-32.77726575	-16.25473279	-11.84807832	-21.4852898	-11.56847434	-5.018945921	-3.160361569
Z009E0177	25.460746706	21.641443313	35.513643323	53.037391507	16.282613544	22.977682653	37.018567803	23.123641796	46.941956091	22.602380457
Z009E0178	32.86865704	36.461279262	18.244103535	15.02428598	2.191564431	15.826858136	9.4584335426	30.643245142	20.16880315	37.1858112
Z009E0179	11.116232223	-4.077330142	16.955237877	-18.23181749	10.482637262	8.1406025986	-1.199187976	-3.307480145	10.059359278	1.7798664798
Z009E0180	45.103430321	42.043367937	50.80103187	56.919133449	58.577332522	35.000563187	50.323729926	37.773479417	24.510173774	43.360742033
Z009E0181	-96.94974843	-70.56341236	-75.12615247	-54.60471305	-97.18833249	-94.78263504	-92.12279085	-88.13225267	-100.6531949	-99.88428231
Z009E0182	-33.73151464	-38.766462	2.9543532577	-7.54065941	-18.98216011	-26.11051023	-33.54371834	-32.87353189	-20.17491868	-36.11191254
Z009E0183	-41.19934051	-41.39188283	-48.06068729	-34.11030226	-45.95039473	-22.79403424	-40.77360224	-20.91173508	-39.06239163	-26.69863126
Z009E0184	27.844556593	16.643236832	27.035437135	20.352290511	27.102543661	-0.427262236	9.4945613214	14.668308	24.51487701	19.032959775
Z009E0186	89.546434486	48.08861692	77.210236006	55.61758786	73.634501003	67.652906218	71.89069676	59.792178358	61.804020679	62.293437213
Z009E0187	73.690888892	65.223637883	83.931138028	60.982875908	89.8244449	63.340383599	64.691283733	63.742643459	54.233002183	69.937545614
Z009E0190	14.466447602	11.535125748	47.199278438	41.422913011	29.708821247	21.994110068	18.360259415	36.108868878	52.252983309	22.294168317
Z009E0191	-0.771597463	3.0940360894	-8.680566986	20.640298355	-18.91991868	-6.921503261	-9.608486844	-5.272930764	2.9863059707	9.2255401048
Z009E0192	-31.0380732	-36.46512863	-29.90433831	-38.87961149	-33.91617361	-35.77572426	-39.11364223	-42.21297069	-41.32398856	-42.13838217
Z009E0193	-1.573238836	-5.737262881	3.489304034	10.84556621	14.426135851	10.596947833	-1.191909932	8.2186929207	-15.79062136	12.406452166
Z009E0194	13.539579616	30.252946178	42.966295144	40.77106127	30.642750977	20.726540434	24.610837193	28.605024843	44.811568184	23.99870043
Z009E0196	-29.37590913	-23.63124207	-22.3372636	-22.57786484	-34.53239547	-33.09174125	-24.16756366	-32.90418947	-45.79605137	-34.05045579
Z009E0197	-5.164521605	-0.386291966	13.952476379	3.2784853465	-3.327546986	2.9884699249	-12.05029927	2.3334546935	-18.15208186	-5.605171814
Z009E0198	30.201298981	27.708072278	18.360143614	19.55301579	44.307709246	46.18300308	41.18775641	32.374038317	42.929878655	49.886812393
Z009E0199	2.7511271026	-3.999580984	-16.18244096	4.1498545678	-16.90078161	8.6847798263	-10.51239211	-14.39519017	17.125907901	0.6292898437
Z009E0200	12.602791999	-6.659477534	7.2791183332	-35.74961259	-12.65059187	2.9972215766	-12.21083011	-10.3840272	-16.37482164	0.5283287344
Z010E0001	15.948460233	36.08505072	-4.228045275	16.576735836	31.537258857	20.03437451	20.232437275	19.139664181	37.929638686	6.9886003109
Z010E0002	13.18286548	4.3892879479	29.465240869	25.908413418	10.170619583	26.210796456	17.281711172	10.467875895	7.5161820404	11.236722181
Z010E0003	54.961742506	33.689170016	5.3701964176	24.458714137	42.011755182	16.818671957	22.043891117	6.740919182	2.431890993	26.050419359
Z010E0004	39.653088479	41.840908447	10.430260366	21.342395162	15.104379647	29.913943878	29.534077441	21.725108128	23.34136055	23.125828767
Z010E0006	-8.593977592	11.6742069	10.055416197	11.518750241	-5.750341672	5.8002322272	8.4307564905	29.741425504	-4.375857427	19.471544453
Z010E0007	11.847272777	55.743244546	3.0510098991	12.330256982	12.458765644	18.560943517	17.899159743	23.968874974	4.450250755	23.992779478
Z010E0008	6.0312516256	-4.541364074	6.5721807447	0.165205022	21.605739059	12.768152698	9.1947103193	-4.209847925	-11.21861789	-1.458008844
Z010E0009	-10.2891617	19.262911152	21.838037459	14.696133612	7.9683453522	13.074386153	9.5376162662	6.4670906602	2.0362547177	23.59072169
Z010E0010	-0.825316789	30.456716033	7.847276807	5.4577251521	48.896753348	13.759774178	10.184033412	28.041947635	24.851281759	22.081768699
Z010E0011	-41.09887753	-22.70731397	-38.55772764	-24.57578046	-29.85907844	-41.17868543	-38.051993	-23.6040951	-39.27505002	-34.34534264
Z010E0012	46.44628496	42.023516684	5.0728553264	22.772328934	27.299766938	19.282433751	18.021778132	6.0196462022	35.554576516	26.847988843
Z010E0013	-29.4548329	-36.54794018	-40.62527519	-29.54353639	-40.83365651	-26.97015321	-25.36562103	-26.99440775	-34.05136192	-25.1486145
Z010E0015	6.2967239806	47.18223015	22.390230337	28.037783676	61.50998579	19.619439871	15.416300083	26.940742509	35.245453076	47.161940942
Z010E0016	46.083880641	46.893246009	28.508333692	39.241444526	32.951575251	44.008257037	38.04393387	46.723279861	23.359573321	44.057652682
Z010E0017	-20.93584108	-31.20277164	-4.449963478	-15.29191153	-21.69784353	-9.429738855	-17.40837117	-5.761158759	-1.646161507	4.1281430159
Z010E0018	-40.23183655	-29.81774898	-20.14924001	-18.91459638	-17.88484096	-27.65034238	-21.34727293	-14.71099772	-15.54427156	-0.167216977
Z010E0019	-11.07641442	-13.4035059	-6.553717121	-15.05934119	-4.589422454	-9.857157688	-2.924891096	-2.263934276	2.4716294205	-10.99367821
Z010E0020	9.8066852061	1.214509924	-23.15099494	-17.60581501	-27.40546844	-19.18503672	-26.1817085	-8.197965039	-30.92570959	-11.41315655
Z010E0021	-85.04835593	-41.34961673	-66.79751896	-67.04217481	-62.93283371	-62.55785301	-52.00579236	-64.22662069	-41.77035378	-65.51213869
Z010E0022	-23.18987319	7.8210685735	-4.726145442	0.5908778581	7.6640245318	-14.80380697	-12.7107768	-10.63409968	-19.84924353	-25.99025579
Z010E0023	-22.83610059	-25.45926748	-13.7446838	-1.84893689	-8.59363512	-2.886215436	-5.068298628	-6.358748711	6.9162008845	-23.80917778
Z010E0024	-41.15136278	-62.641058	-51.00135008	-44.36153652	-70.18747235	-55.35041843	-50.27629947	-54.86878244	-31.94114885	-55.62542666
Z010E0025	23.478283829	23.840772477	38.933953707	34.824492983	33.944230923	33.656522121	30.052973546	18.751769848	20.245118317	20.727233221
Z010E0026	6.1052071807	6.5189321265	10.821185843	12.645791666	4.9533239587	12.527454478	9.1258073952	13.380637057	-11.13273956	12.234752571
Z010E0027	-32.93225798	-54.44708581	-42.92630019	-29.90279017	-35.51072467	-27.31259263	-30.99187004	-28.13062335	-33.10371991	-18.12227201
Z010E0028	-31.34585143	-24.52264555	-25.34205624	-17.2983873	-18.7368719	-11.20437875	-24.89630765	-4.72014455	-32.7909796	-22.18611872
Z010E0029	4.5945255559	-13.37048631	-39.3608379	-19.50540569	-6.18887915	-7.06163594	-19.69472687	-5.588176472	-19.50723489	6.9903927948
Z010E0030	-14.18648733	13.764461769	0.3846080636	-2.007648897	9.4943527426	-2.930456398	0.3422404657	5.028014924	-2.424019824	-5.125072245
Z010E0032	-19.17856495	-7.941731894	14.100606151	6.8666185509	5.6811941792	1.0925412111	2.41771813	3.1177576938	18.058746248	23.510148967
Z010E0033	33.886359308	10.317343577	25.302172329	28.078161305	20.160657101	23.922276852	23.416733847	35.771976504	15.151832242	25.435588434
Z010E0034	11.806598447	-9.183827981	6.4240474621	8.1491219206	-2.32087277	6.9589261428	4.6647705672	5.9014446284	0.5487393243	-15.0800559
Z010E0035	-5.597129669	-18.34693274	-26.31226244	-7.89143893	-13.09134707	-8.602739212	-5.539354899	-18.30366132	-20.25533536	-35.07595912
Z010E0036	31.688751121	10.954029091	24.54547383	29.638121921	17.047294745	25.789080391	22.232222828	23.577580485	17.654509246	1.2466158852
Z010E0037	-19.57578846	-32.22936779	-4.621621203	-23.65935074	-29.29186519	-18.96670665	-18.33757684	-16.07036656	-29.70237724	-28.74559256
Z010E0038	-29.02516711	10.29257209	29.787862536	7.5416724011	-6.785567211	11.752912554	16.059162405	10.456152405	1.4154830073	14.586897194
Z010E0039	42.768086877	34.560048113	48.192394966	42.53475391	32.20041811	37.707792131	47.008372894	33.051639309	52.499202215	38.538147924
Z010E0040	3.4633928921	-24.03181378	12.605200503	6.528482198	-19.08696432	1.5796433334	-0.398601765	-3.459395594	-11.03216064	-21.13521766
Z010E0041	-69.28524751	-58.62781403	-82.85253561	-77.08137628	-49.94222455	-69.91150522	-69.38985474	-67.53837842	-77.13483684	-65.92505141
Z010E0042	34.790664804	-16.91682291	30.513453085	15.534945495	6.9863879898	9.9991051737	9.7902570625	3.9097146784	-4.947597649	33.320277398
Z010E0043	-2.610475999	-30.26635345	-31.65714553	-19.88682138	-37.86580894	-26.09763862	-25.6947595	-29.91162437	-38.49250665	-37.17503215
Z010E0044	-18.51934052	-11.51789394	-41.58422767	-34.6138832	-19.09298019	-31.8796072	-31.83258541	-29.17284328	-19.68008985	-15.65780486
Z010E0045	0.1023888769	18.403339431	56.775917191	37.856857631	74.219254283	36.048631819	32.773945463	26.855031459	54.030113062	35.460342859
Z010E0046	13.192738722	54.200819885	46.524610891	31.497453665	10.16337201	32.048755294	26.427600886	37.055559896	13.331377147	30.693266066
Z010E0047	-12.72526833	-7.704344593	-3.878707638	-15.67586175	-28.16073183	-25.89834871	-30.1762367	-2.595546991	-30.17129859	-0.303057079
Z010E0048	-19.54483205	21.810672895	1.1784598144	-13.16880607	-17.93849742	0.2296687822	-0.524771869	-5.431972972	-17.11224353	-10.08061856
Z010E0049	6.0075365421	9.0487970211	27.55779273	19.973521548	-4.280149058	28.270281571	17.441090807	20.805069649	9.486269809	12.853446763
Z010E0050	56.150533669	27.956153898	27.066780483	34.844637393	53.367794223	34.21520503	42.379630127	47.901809038	49.509692704	23.226933612
Z010E0051	48.10979866	36.990616094	15.747064278	23.922477749	25.64079102	20.45436103	27.407396333	12.037384005	11.943215614	24.106592428
Z010E0052	-0.014222111	11.787211655	15.28229707	-10.8881099	-19.71572119	-10.74120831	-6.385707113	-9.186351252	-25.87930685	-10.16844811
Z010E0053	4.4211009207	-3.155571805	7.6694560191	-20.65747017	-12.70542086	-10.02745374	-9.854503754	-12.27522697	-29.49151982	2.1895383635
Z010E0054	12.720496492	-4.59124683	24.629669745	4.7364095326	19.267380734	7.8255893785	-6.329791696	-1.103764155	16.678296566	19.976965135
Z010E0055	61.486533586	73.128381033	88.971286493	69.30896235	63.384254696	67.355279267	74.16459191	67.493295804	58.332550023	66.667883902
Z010E0056	28.845830456	50.897457455	1.2124040068	19.89863114	21.946674034	26.938131315	28.255536426	23.096360959	19.558683978	29.585410185
Z010E0057	24.078171378	8.4545424408	33.408106514	14.596062442	1.4479731923	10.760807972	17.089233962	19.173635994	2.7802432403	2.3956061608
Z010E0058	-37.42682695	-32.77918231	-15.60994059	-30.36801593	2.9142046827	-31.32259255	-30.39396934	-20.08701627	-29.79313847	-41.16707886
Z010E0059	-29.41890398	-28.92337778	-35.24546159	-26.46799771	-23.87018325	-20.1925901	-19.08747968	-32.63890406	-32.896686	-18.74561006
Z010E0060	-28.58246137	-8.954430243	-6.67242568	-19.70615293	-28.71303508	-18.94376331	-20.18275382	-16.3716645	5.1870315669	-26.29438736
Z010E0061	66.199674579	37.102379475	17.355038727	35.40543648	46.230984731	41.347632198	48.387776834	50.70964535	56.379670627	44.295704905
Z010E0062	-30.08974588	-70.52743404	-48.91152909	-39.32925325	-48.5393842	-47.24429048	-43.11855854	-47.47377699	-71.47605556	-49.04187927
Z010E0063	-1.771679709	-2.72388442	-25.65526949	-13.75151589	-22.37038533	-17.26228206	-6.695713633	-20.53843626	7.9716584331	-12.04912555
Z010E0064	84.074268945	79.988109354	34.44844505	66.919631319	65.966147894	51.863978868	49.630639073	42.706790424	70.626785545	63.4155223
Z010E0065	9.1046370578	35.294705633	39.715070229	10.336798012	28.483285623	17.28137003	18.468137801	16.691997693	15.298943179	33.654540452
Z010E0066	-8.533555559	-31.01451387	-4.608118799	10.9378229	-9.925070141	-1.19946871	-1.68328492	2.7199055298	12.947939859	13.354559256
Z010E0067	-37.48849214	-73.28214867	-40.68809794	-36.45500491	-24.47182807	-44.7659279	-39.54089871	-56.71604122	-56.54148722	-44.51049271
Z010E0068	28.37953908	29.445990381	69.400350061	46.663598355	32.239516702	36.442731296	42.378828738	37.201002633	48.315577357	40.517611739
Z010E0069	12.903608649	1.5605877435	-8.380468332	3.2734667284	-3.618628997	0.1761315735	3.970282722	10.148197745	-11.83759205	10.787271102
Z010E0070	-40.21448966	-40.37357964	-33.70199543	-25.65616001	-13.61572014	-17.65562693	-26.0822921	-10.06577973	-5.834563958	-13.59327046
Z010E0071	-8.252592943	9.1859543032	8.7572993848	3.7596164335	4.8605895062	22.960924883	16.055122641	14.615649423	27.883478699	13.609040828
Z010E0072	-10.1192689	-9.491479398	-25.79707942	-6.451129533	-19.80572012	-17.6673693	-22.07772823	-25.43386252	-5.600921111	-1.9219909
Z010E0073	-78.70314955	-59.16216097	-59.82589133	-75.39111048	-76.54317416	-73.04840229	-83.13085246	-61.59394011	-61.66711314	-65.56225607
Z010E0074	18.688506764	32.776184699	3.1439543813	7.7977416756	-4.806020648	4.9373436231	-4.740533523	17.581455142	-6.084349456	-1.127676167
Z010E0075	-22.99985436	12.614736037	-4.243793982	-5.627441969	-39.86728908	4.2616355268	3.5819157273	-11.27533848	15.792420798	-4.652895953
Z010E0076	-62.54982667	-24.493201	-62.37244591	-37.0316292	-39.03421297	-38.39231121	-33.92246362	-51.46795032	-21.80008323	-51.21757309
Z010E0077	-38.53305557	-46.21865716	-45.84660169	-30.71328458	-54.83230073	-37.79175747	-38.52971285	-29.72015952	-35.26585338	-28.74230992
Z010E0078	-23.66678758	8.2557224169	-30.74766666	-18.54595624	-7.623727574	-30.0291012	-29.45600016	-17.13247517	-23.00592153	-28.5263526
Z010E0079	-21.76885662	8.5261537969	-27.03503846	-13.43037672	3.4653916796	-6.854863416	-21.06632217	-1.81963892	-27.88028251	-35.28040551
Z010E0080	31.800242813	-5.070864432	15.164838216	22.678239617	4.6759256836	11.197387359	12.073342004	2.4729600246	-9.587575071	16.056827559
Z010E0081	-24.78894533	-9.179862799	-13.17228395	-9.132818847	-25.44194408	-8.775342475	-10.5853227	-8.597031224	6.6203889481	2.1826589771
Z010E0082	19.030294429	-5.146465252	12.518132412	16.765145641	22.299691364	18.867600375	21.937123936	21.941431023	48.80341178	32.827062775
Z010E0083	20.947512205	45.906673791	15.37276371	1.9662562557	-10.37962945	9.0595976842	9.6898118435	-5.412188394	14.349286206	24.657811553
Z010E0084	6.1888489556	4.7633167923	19.342688483	26.733062321	10.738325746	17.581579418	18.503720574	17.381320439	19.687887508	34.468469486
Z010E0085	39.262283016	51.723789451	49.907266022	24.798722233	10.185555646	41.65224301	36.111626126	25.146981124	19.152187187	44.432636147
Z010E0086	-47.80488395	-48.53039159	-17.0431478	-38.573201	-5.435532544	-25.28601023	-18.50213314	-36.50157451	-42.71107616	-32.58007161
Z010E0087	-8.280014487	-1.243903103	-9.752109592	-8.603688793	2.3076157406	-9.081956002	-0.156228382	-10.93285698	18.389676476	5.2985621715
Z010E0088	-11.04207616	-5.889193021	6.3106614935	4.3200282443	-8.895458694	-7.127462886	-7.375533031	1.9490968713	11.980576077	20.949449316
Z010E0089	32.759354607	28.688388253	38.646019253	28.233402834	33.175881055	28.92038383	29.085425636	16.407076561	14.19926589	38.841223094
Z010E0090	-10.43591552	-19.95871738	-2.560783051	-22.17633723	-36.4902519	-23.00170742	-22.52649682	-27.86978167	-31.66989068	-9.165354167
Z010E0091	55.862015054	43.778881573	55.643144971	45.8941523	28.162152399	38.298136385	43.213563037	33.605759958	27.056028045	57.030312288
Z010E0092	-33.10585091	-37.58382769	17.046928518	-14.76544397	-37.79858205	-11.0504193	-10.06208308	-5.771905902	4.3513358657	-24.14051795
Z010E0093	47.159620008	10.380746131	62.616530193	24.972345205	32.893250556	30.25571975	32.72598247	34.583840708	54.887248488	42.485546561
Z010E0094	13.443150992	27.431695219	5.9202926344	20.259560959	56.897999952	21.69601976	15.821295088	17.893492566	19.279710652	10.720334477
Z010E0095	-2.520629753	15.161314149	24.41128037	-10.60579656	-1.728639089	6.0032686174	2.237202759	-8.237062616	-12.22926496	-1.645844884
Z010E0096	33.971457771	9.085516359	42.111197539	10.401672078	10.833800434	15.53961229	10.941088775	25.250998651	3.8047305675	-2.476804006
Z010E0098	0.2299513935	2.1205312606	9.0772315643	5.9267332376	19.383724467	18.308336006	7.4065452467	3.1129402137	27.905442172	-0.743005034
Z010E0099	-1.704786861	-14.33113972	-0.534082122	21.054822552	8.54838617	7.2161353577	21.958461717	-1.317265735	20.361298955	17.51902893
Z010E0100	-19.94914988	-56.89475684	-40.3403603	-35.52269021	0.3596613374	-35.43031954	-35.28644888	-35.63221735	-46.63224471	-54.36178021
Z010E0101	13.47535539	48.487531939	14.872093159	29.279782547	1.6891907683	16.492623594	15.829158381	20.657717153	33.319041005	21.322730171
Z010E0102	-9.107744434	-42.3807473	-36.40583801	-28.09442132	-72.63487987	-25.31395838	-36.41928295	-29.75736011	-19.83501747	-2.064917303
Z010E0103	49.669571129	29.133137487	20.499772006	34.825303269	12.587524585	46.926406142	42.099678215	43.391409195	29.327635971	49.340687268
Z010E0104	-8.92137503	-22.16987153	-9.332545873	-18.19158407	-29.26577993	-22.5395481	-18.89830128	-25.41865407	-12.05388761	-10.90127581
Z010E0105	-34.21908266	-13.27441909	-32.71302427	-25.06759053	-18.47109047	-27.92292047	-30.06086484	-28.93455042	-42.79605295	-40.83568152
Z010E0106	-21.80161427	-0.279802964	-3.195507129	-12.2807726	29.95357588	-12.77899416	-12.98149883	-16.45236099	-24.21944644	-26.45366338
Z010E0107	-33.39401391	-37.72230427	-14.07019598	-23.15041815	-42.79205086	-13.09262857	-21.38665869	-15.33284264	-37.44341173	-38.1080008
Z010E0108	-4.585590987	-6.850237202	15.628996603	9.2701086428	-13.19300608	2.3542775105	7.6761133867	3.1173729957	-1.492835225	20.224342605
Z010E0109	70.062975835	53.353885826	73.449110083	82.162579472	88.199697844	73.75269463	78.711115658	85.929311173	78.969860672	75.668923064
Z010E0110	97.242941098	57.082686532	52.550405624	70.988502528	101.77256056	63.647070964	58.32791316	75.129649493	64.673794843	61.977029583
Z010E0111	-20.74655646	-16.85840786	-15.11409517	-28.66158699	-24.25880039	-27.22888919	-39.72710465	-38.41167452	-44.57326347	-44.35460922
Z010E0112	0.7676118939	-2.985637791	-1.868898136	8.4121723189	-0.960442769	11.813985838	18.565078932	4.2061734865	-2.285644102	-10.97789017
Z010E0113	-24.36386309	19.353980083	-3.323583703	4.1577479264	-10.51874489	2.8712857908	2.0139500062	1.7250598374	-20.94928477	-15.80386722
Z010E0114	-26.56977716	-26.39506716	-11.34462382	-10.07272243	-18.38777314	-11.81875842	-10.02724518	-6.709169417	-11.00115471	-13.53564487
Z010E0115	27.335188413	10.7719743	28.367338024	26.964219795	20.855581281	22.774954144	15.632055539	39.405147534	34.667146444	28.91587098
Z010E0116	29.26600223	37.492872285	47.924956373	23.996836541	18.344399257	23.881669658	20.039405882	17.688940246	-3.992880222	29.31511597
Z010E0117	-8.131284142	-0.186037871	4.1758141306	-0.680725238	39.286829829	1.8021207891	0.8918276888	-7.491291636	-1.857118033	-18.26100687
Z010E0118	-24.43823506	-14.4816614	-38.22437463	-35.48393643	14.186569574	-34.14588747	-33.04552438	-36.09613194	-40.53857592	-28.43301743
Z010E0119	27.69233977	25.974345705	1.2088824485	15.491436252	8.2057594	9.9222220683	19.030081654	5.6856280763	18.272961214	-3.238464063
Z010E0120	21.038555809	-8.516948855	2.5744779873	5.3922910888	-9.21977751	1.8973821627	5.3521031094	9.9971372682	16.605671895	1.1542346191
Z010E0121	40.400805231	41.60119902	-3.726438378	12.238175691	-13.07631217	2.3369138321	5.2035856423	9.2662930124	3.2780593907	3.4279644128
Z010E0122	15.702414187	12.925261871	16.927359028	16.750215805	39.604935317	20.027581674	20.28439484	22.396581961	19.663647399	6.6828085342
Z010E0123	-7.102024777	18.815479136	20.242811292	-2.924757235	-14.30627763	-3.928631617	0.5675331805	2.6517314087	8.0026736855	5.8979935175
Z010E0124	11.596172042	27.060318116	5.0561025928	6.4669889226	4.4725408711	11.804402897	12.516905917	25.184877135	4.1222610591	12.493908617
Z010E0125	-14.83954023	-37.2105384	2.2382267387	-17.01664487	15.460104173	-9.156796139	-19.3530841	-7.012487939	-10.76573942	-5.73161141
Z010E0126	25.79722435	35.772660535	6.6313426627	23.46258534	32.06695326	18.161556566	21.596715615	22.920980658	13.221610429	3.0221968286
Z010E0127	13.046151208	16.4100108	28.101108575	13.119900728	27.35511003	15.933734199	17.696363925	11.946833623	25.456650046	4.5557729651
Z010E0128	17.317845661	27.426986277	8.2763194981	-1.311913313	1.7982696001	4.4705295006	-1.859822414	9.8830404863	-8.193615548	13.055311851
Z010E0129	-35.02510134	6.6492681548	-9.960418548	-11.53089999	-12.86465445	-9.820387781	-13.22700298	-24.36749574	-14.86060909	-29.48176561
Z010E0130	-16.53276548	-31.93807755	-21.86150416	-27.09993781	-24.94201988	-30.33941212	-36.79138836	-31.96406463	-11.02482389	-30.14947822
Z010E0131	-32.09790709	-16.79725912	0.2833948694	-19.24271556	-18.3663185	-19.5498537	-23.5402938	-29.15113943	-17.24922946	-20.54157704
Z010E0132	3.7087362986	17.65008714	-14.13510642	5.3679693585	1.6132034415	1.4625186228	-3.284484809	2.3500712141	13.673430588	1.5136191166
Z010E0133	-8.324125613	-14.00315398	-10.61202368	-2.687551275	-6.61247831	8.6122741203	11.273905049	-5.793670794	13.015681789	-8.090360106
Z010E0134	19.691775522	16.816134709	43.673576402	36.944108056	21.003960913	30.718394395	28.246225643	28.496945151	16.709782202	37.734674244
Z010E0135	-29.26815182	-35.83814754	-43.70613717	-23.79792761	-0.9314226	-10.18865568	-19.94659542	-19.50558196	-22.40807384	-3.743910817
Z010E0136	23.127251127	-21.5619509	2.107408293	-10.42011153	-24.61992379	-8.45749334	-3.842735963	-2.571436548	3.5568867103	-3.010345791
Z010E0137	16.990852999	-26.957782	4.0721345876	13.709351266	7.9501541648	4.4986285849	13.060628961	8.5587839748	-11.73310422	12.208571234
Z010E0138	3.7076284798	-28.83893523	-29.6719586	-26.4746615	-39.34260245	-14.70915873	-17.8295931	-23.78764321	-11.49736199	-8.941301854
Z010E0139	-58.06000363	-62.67209661	-45.71102143	-50.28178821	-62.27901939	-48.47926498	-42.25748074	-45.99739097	-61.69795908	-44.79626088
Z010E0140	17.160568827	53.908576591	-16.40966413	13.507597637	12.06628415	10.012806821	17.429197784	0.7789805144	1.61943475	16.871372821
Z010E0141	29.779810358	40.682967205	41.764068195	32.295027253	89.301188313	35.688187939	34.770113281	39.264773019	41.591415707	54.616583751
Z010E0142	-45.35229537	-49.04391189	-55.54559279	-34.91482057	-14.48425881	-45.21705084	-45.70264872	-48.11919379	-31.99715672	-40.89814793
Z010E0143	10.677432998	-21.34988806	-22.91261184	-12.50118166	-10.72557441	-7.894032763	-12.47108751	-16.8969392	3.2897284106	-14.31206768
Z010E0144	-16.3440704	-26.87909667	-18.95815491	-34.71768048	-29.88118278	-32.25045587	-31.94052245	-22.8991864	-8.522429644	-29.28203294
Z010E0145	-36.75731018	-36.54000265	-42.94375326	-47.06566634	-9.70724325	-33.50639228	-43.84658269	-47.11283378	-48.14929773	-27.7716497
Z010E0146	23.642831313	58.714570477	3.935094501	33.830587608	14.2224593	30.269978178	28.616362116	20.808319948	40.378158623	37.948246057
Z010E0147	-8.549565549	0.5417896597	-20.8461671	5.415340792	8.2409355821	-11.85779138	-10.89746017	-8.152888907	-18.24528138	-8.643157223
Z010E0148	-41.10200743	-33.61919009	-46.13033325	-36.56748739	-11.64870326	-41.79637348	-29.76158008	-36.5860843	-23.86699742	-54.51620435
Z010E0149	-3.799108303	10.200202891	9.9288296554	9.9024755317	18.559064673	6.7492631749	10.315289509	10.759572644	22.842082533	-0.735604772
Z010E0150	38.477109318	72.319008502	19.255193508	17.993612416	13.847952314	26.869923879	21.854777496	29.740757093	15.723579744	15.721066502
Z010E0151	23.497022003	-15.06631255	16.30963207	1.4814084493	5.9004133586	-3.061908763	-2.069627528	-5.87698009	4.7410729048	0.8044699948
Z010E0152	47.998150659	54.47707656	39.294578756	40.015072764	30.046328169	38.969153555	34.100616717	41.54737669	46.780702598	29.441348965
Z010E0153	-19.87610824	-41.31866121	-43.65636612	-31.02059885	-42.39532697	-48.68687934	-36.90658999	-32.68951922	-35.49806405	-35.64935706
Z010E0154	-3.679064783	17.194602187	0.3797303431	5.1912674144	12.957297825	14.331281147	1.3211098177	-7.334380975	-3.597295067	32.827280814
Z010E0155	-30.52902319	-19.20108405	-23.26250305	-16.43786651	-15.63107367	-14.62188082	-22.06857869	-16.75407679	-28.29901214	-32.30694107
Z010E0156	-4.883344797	4.2903749798	9.7046980658	2.1065039437	-9.863714926	-1.490436651	-0.88186971	-6.65563317	10.465389743	-13.2644937
Z010E0157	-39.62917195	-54.11492937	-55.33881243	-58.7257541	-75.41809585	-60.53185459	-60.16206255	-63.2171689	-72.37150069	-56.1980514
Z010E0158	-34.75803015	-26.98476868	-7.04810571	-28.08750602	-70.12805081	-28.24399316	-24.38866581	-47.39246268	-27.47044066	-32.69436905
Z010E0159	19.015121262	50.314481349	46.163087896	23.943398192	37.358472433	38.938960514	28.180808734	35.03690517	50.499613921	36.592740426
Z010E0160	-19.13583788	16.070712022	-8.74156316	0.7007501747	12.577886356	12.397653368	2.6370070353	8.8422538987	8.7921636452	2.4366530742
Z010E0161	35.535515769	51.864250254	34.127236875	37.753022498	44.493881001	37.621462268	31.61496074	44.131123242	56.289315888	37.695779673
Z010E0162	24.576617785	5.7955381365	17.719983882	7.1864749225	10.439701276	5.7956072943	12.067819085	-5.736266099	5.55498323	9.2954418939
Z010E0163	4.3367917301	21.293211947	2.1439364403	6.6432276655	17.056212276	15.750148811	13.066439612	10.370952691	28.096746886	-6.031882784
Z010E0164	-16.6544744	-25.17949811	-14.4327342	-22.74770181	-14.05564145	-43.60494302	-34.33608734	-37.79114216	-29.43048554	-50.97594639
Z010E0165	-44.69144663	-54.26166238	-41.78172382	-45.73853173	-50.15916095	-41.89808364	-38.81437895	-38.35463687	-42.61895633	-32.24263045
Z010E0166	24.354230852	-4.10079572	27.642694859	3.0888002727	16.469508539	9.9958861456	5.1810447862	19.220993323	6.0518042332	-9.042634097
Z010E0167	-30.46074478	-58.88634163	-67.12430004	-56.80533211	-59.61118105	-49.45145398	-46.11158099	-36.5909059	-28.88751396	-50.38792432
Z010E0169	0.4454185398	-2.536631591	9.0062423764	23.542009678	-17.02916038	18.587724562	28.629277629	24.927212273	31.204422241	19.048402406
Z010E0170	3.6810166506	-6.9018179	-0.981527153	-15.06120556	-2.421970689	-5.385589148	-6.447598906	0.7828259536	12.512016901	-14.85167139
Z010E0171	-1.046733853	0.625577717	-49.0574213	-31.56498625	14.2329051	-20.22316574	-18.74092024	-35.51919821	-38.65014199	-10.05581603
Z010E0172	40.465539328	-7.561647571	8.6603698218	20.251680356	36.359405863	27.694766952	21.62901691	24.203713994	45.899448228	-3.009208809
Z010E0173	43.988741811	56.428529802	25.11677689	32.761314035	43.738279057	35.840797812	39.904267453	40.708884384	38.276528765	23.180814437
Z010E0174	-34.26946208	-26.97920527	-1.850830293	-38.57125899	-31.88449838	-32.85134587	-30.96276999	-36.33771348	-25.16947562	-25.50969882
Z010E0175	33.323491379	15.154602713	16.42158742	25.713119307	19.613919425	15.82355694	22.274537898	18.956701082	18.089732224	19.125890561
Z010E0176	-12.98938946	-7.489704519	-0.447692777	16.955724539	11.488877297	11.330927902	9.836856286	4.418332906	29.017188649	10.057039925
Z010E0178	38.729453238	-14.32801953	21.787936956	8.4657667844	23.38842225	19.58606655	13.103803761	9.7277776834	13.910115297	14.162767171
Z010E0179	-4.689487375	10.087636468	16.757780884	1.3200317582	-5.051949159	7.6992400881	8.7721336032	8.8367634657	18.834607926	6.7068545748
Z010E0180	-2.525853304	5.5573574593	-6.874812104	-0.224751474	-20.22419283	0.6502938932	-3.567893381	7.547719201	-13.23239374	9.0164521342
Z010E0181	9.8833389994	-6.600676328	-11.49243072	5.7099372415	14.455067228	-5.910634705	2.305261617	4.2779333378	10.069876226	-3.89832943
Z010E0182	6.1910422575	11.044064583	46.602981619	41.246574111	31.078830555	35.884487412	42.219773391	41.220838377	54.550445652	22.607206773
Z010E0184	-35.63045578	-19.3278787	-54.77617371	-26.42463023	-36.15597853	-32.42598011	-40.77776695	-48.592403	-50.3584925	-43.07262435
Z010E0185	-8.059607052	23.407825003	7.6035167829	17.984977885	-6.38748852	2.9490646649	9.841006833	11.879464117	9.8175293	34.323541216
Z010E0186	-5.10624466	-32.24597394	-9.678377193	-10.45336877	-4.312231612	-11.72658893	-22.27915587	-7.37151502	-18.26504479	-23.75962994
Z010E0187	-43.83903684	-17.49093892	-35.6666038	-29.49867569	-37.71404914	-37.38178258	-25.6374767	-32.36915257	-23.58766116	-37.9519598
Z010E0188	-20.63719209	10.073048747	12.375702279	-6.792503414	7.2150230759	-1.432301387	-4.284161646	4.8840848185	9.1636876539	-18.30587555
Z010E0189	-7.279011384	-16.45289881	-0.238180595	12.161014027	10.41752817	5.0774424547	0.6383660858	8.1858902021	12.921663463	8.1004069567
Z010E0190	-1.981990865	-23.11190512	7.7255553613	-12.78815828	-23.21934838	-3.12169817	-9.420022249	-16.66274722	9.0197182861	6.7110843952
Z010E0191	37.859543952	1.1864002861	-1.163618603	-9.711401936	-11.46168383	1.4074809508	-3.939333202	-5.496898076	-0.242776279	5.7778038083
Z010E0192	-29.66492534	-16.20967379	-14.66311033	-30.13027951	-63.67369282	-31.42250343	-27.66686842	-30.63909588	-46.63778318	-32.07994364
Z010E0193	4.3949241806	8.0602648535	-23.98627718	-13.75942143	-16.65817512	-12.69185415	-6.468546177	-1.636704088	-28.62929658	-7.87436834
Z010E0194	43.222653354	21.592764424	9.657074877	16.790646557	27.234138983	21.255218158	24.130154239	29.484019963	33.207290885	20.222424539
Z010E0195	-22.88979544	-20.33391447	-17.17714545	-5.033746713	-13.9165076	-12.20590425	-4.369133302	-0.598129513	-2.738583015	-15.57075558
Z010E0196	15.724539772	-4.608289347	34.122434731	19.53203281	4.2756252097	14.529673605	20.695629722	19.764551617	11.141024547	1.5465099344
Z010E0197	5.9367452542	9.6708866656	5.8796961524	-2.455527912	15.299858204	0.3057597926	4.584240088	8.2504135732	10.547293397	-3.240944606
Z010E0198	-3.20582784	42.798040709	-11.70188709	0.9260875586	0.0048295929	1.666818798	5.8138727525	-3.090625234	19.158908194	-17.08858569
Z010E0200	13.255905936	-12.89072083	22.927726525	4.1610087692	-29.14414966	-4.891180163	-2.493456454	6.5595771507	-5.672136754	3.9011515292
Z011E0001	-34.64690728	-6.459787489	-14.39221	-2.873125003	-24.61964283	4.570649816	-11.82856589	23.269932045	-13.19694737	-7.188374279
Z011E0002	52.834718576	8.4411628376	17.972550211	5.9262847844	-9.509677214	45.458705705	15.661699212	3.8290031512	17.459248941	30.337831706
Z011E0003	40.010751889	31.264656886	6.5871208404	3.0749125051	64.243255454	21.665887728	38.332962978	5.5581998041	29.242248503	35.458327677
Z011E0004	41.23796962	39.772835815	-11.91149483	16.817636038	-6.617988015	35.89551776	28.273287798	29.728497646	16.767455623	19.435727937
Z011E0005	70.247838173	32.09023754	27.581944603	61.216380667	51.908032545	50.326835154	48.662262722	69.571590477	50.149229081	59.696423481
Z011E0006	-70.07603227	-43.94968074	-78.22355904	-55.20154991	-71.78710437	-78.92052609	-66.5220569	-41.55961532	-71.95041592	-63.60828896
Z011E0007	40.340470094	89.421389823	37.148194947	42.070202316	71.273745283	51.003172546	57.100396484	65.267310467	43.52601403	60.874534741
Z011E0008	75.681638427	59.711777823	59.378182649	52.918729948	70.975374877	58.643388307	53.717390288	36.134020967	54.896552281	53.854540977
Z011E0009	30.589807231	66.395791707	41.994209819	36.27978505	41.256612291	34.356806976	43.547127116	23.256951374	42.207311438	42.892277732
Z011E0010	-19.79336008	-30.75323078	-11.9263661	-17.04841785	-25.97206266	15.247007334	-17.54213468	-19.60073384	-14.46354792	-14.1929153
Z011E0011	-11.89121632	-13.37793248	-31.24174697	-31.31035528	-8.748401099	-10.53610469	-29.61568441	-20.17216331	-35.96824945	-31.80201454
Z011E0012	28.151467592	0.8967049351	20.653857022	19.436656485	18.291837579	48.630086795	19.568777635	-23.43764773	18.696693357	26.148269961
Z011E0013	17.250216788	5.6008453461	47.515178135	3.9798998862	34.34567989	13.704858382	16.562105392	23.40859222	11.73569059	14.131107959
Z011E0014	-21.83246403	-25.49130959	-48.84429762	-39.58809956	-35.5811432	-39.60800702	-45.63318545	-56.17481498	-40.25948399	-31.9800108
Z011E0015	-55.64728125	-72.01075483	-66.09437232	-66.25342002	-65.65378181	-54.77223738	-60.72255685	-75.2386422	-53.10955414	-52.98151008
Z011E0016	-6.142619137	-8.018876685	-18.69225582	-3.812578395	8.1482357055	-16.94627761	5.3625928796	-27.02177607	-5.082169332	-4.278618282
Z011E0017	-4.517757247	39.817573913	36.831204129	6.4357491668	18.823646637	-1.133026107	-0.148305781	-4.563454455	-2.030274908	-0.77955444
Z011E0018	40.0406556	49.738787327	22.961375671	48.210814938	41.975889632	43.08363571	43.020650104	45.800108903	42.477318166	54.987113699
Z011E0019	-72.63189395	-69.72813626	-94.16394998	-57.86396358	-52.89346065	-50.58690652	-66.58593526	-27.22799358	-67.55631625	-63.89984941
Z011E0020	-24.46157462	-13.81095174	-46.74954205	-37.71632545	-58.93886457	-25.85808676	-23.94178652	-9.743240065	-25.98852253	-31.72945521
Z011E0021	-42.21778331	-67.51731352	-35.7468015	-41.10480318	-51.39987245	-44.40933399	-42.96747963	-88.85184844	-48.01150875	-34.18038925
Z011E0022	31.558418079	54.894992357	10.898638539	15.116550599	6.445640524	-10.92075488	12.209847847	33.946736898	13.270106199	15.015482821
Z011E0023	-0.156250158	-20.74257355	3.8981620348	-2.685293432	-18.63630243	15.61181033	-7.058595773	-5.759815129	-3.105598496	-11.70432884
Z011E0024	37.302379475	-5.461475524	29.438805064	12.678666818	14.978840441	0.8149592832	8.4975229953	-0.360003246	12.724527503	10.273129779
Z011E0025	30.646927979	7.724296617	47.411381962	11.365787364	2.8241483943	15.331015912	21.526662459	30.962681683	14.97596762	24.453943244
Z011E0026	-17.16423055	5.9972343224	-41.15657315	-20.78142173	11.954858145	-9.001777693	-20.32297219	-29.4890602	-20.79307535	-21.11414868
Z011E0027	65.721693107	26.089867763	45.825079673	54.28372583	16.163166057	37.702050318	49.013226911	43.392770513	44.48495421	52.333996791
Z011E0028	22.88189215	8.7425744338	24.332649086	36.84397228	-3.420853803	20.841306192	28.200725011	36.984650367	25.98689785	20.827376666
Z011E0029	6.467346017	34.514881367	-10.85489601	11.352822781	-10.80887269	0.3005613873	16.193012984	34.592907724	16.491794289	17.500750136
Z011E0030	27.423943691	30.268912287	26.520600697	24.622563648	6.6261751538	11.193055653	23.215563145	14.651824218	26.391867804	30.093295238
Z011E0031	-3.253322069	-9.994668492	21.813211716	16.26026786	12.030828847	32.523837648	11.27054712	8.1870383879	12.125301149	11.62321323
Z011E0032	25.540055591	25.435870756	35.851131584	22.618286822	43.76749154	50.946238166	19.845294543	-3.748869005	17.591831675	29.152744308
Z011E0033	18.26666371	12.25157393	17.960652777	23.452349983	-0.839858349	17.355751183	22.314130691	31.237651241	21.677803177	27.64621838
Z011E0034	57.503611255	57.835510981	32.821015665	32.847602912	17.740576	24.689744184	45.093638566	21.671026036	38.782314113	40.836584078
Z011E0035	-17.07473197	6.0215814722	-7.293112197	-11.23107178	16.654564115	-6.2104808	-21.40223897	-10.21356579	-13.02101487	-15.073496
Z011E0036	18.890902885	7.534227595	-7.987751607	28.039646588	22.667267282	42.010060879	24.061752569	31.864536932	27.568874281	31.588579929
Z011E0037	7.3470742179	-7.018883124	3.0455073737	-16.48809029	7.6030550289	-5.513882713	2.8747773961	9.8047191423	5.9369467689	14.640235163
Z011E0038	-38.02054756	-39.18510996	-64.67251847	-48.74074432	-42.85080422	-36.49915314	-25.32851515	-11.2790504	-28.04621248	-28.26868582
Z011E0039	-24.55929499	-22.71697371	-47.33528456	-22.83956075	-56.20006944	-20.56230522	-32.02357561	-42.52105181	-26.70669681	-34.93239548
Z011E0041	42.473354506	-12.447152	-3.968025679	15.493485313	-6.838358799	2.5178154696	5.2108064054	-11.05504764	14.304203403	8.1551962927
Z011E0043	-34.40135853	6.4881328631	-38.96401173	-14.43843142	-18.51094617	-32.01356414	-23.48443058	-35.43009518	-13.44871539	-20.01419485
Z011E0044	27.092954867	42.417138531	20.791708963	16.964604806	-6.191144952	4.6370678142	11.728304864	29.0179014	12.650598228	18.005983347
Z011E0045	17.672266501	12.354488163	19.305070901	14.571640815	9.4222276248	32.160262429	25.341694254	42.701430353	23.238808298	18.915195628
Z011E0046	25.06051962	74.777041084	63.093229563	28.654183003	41.220506981	16.552715896	35.355871066	15.530466231	29.948002435	38.294158016
Z011E0047	19.11245292	47.736414762	58.844843297	40.76568671	57.661610632	18.552785376	43.742741366	23.884380726	29.913163986	35.425809748
Z011E0048	-8.146569682	5.390811669	-21.80062347	-24.25430139	-2.2469556	3.5583765701	-19.3412198	-61.26518291	-21.42694789	-24.16096094
Z011E0049	-80.14191488	-37.90565971	-60.56806994	-55.4583064	-62.30226227	-62.37098668	-70.04855353	-79.52822996	-63.10023075	-65.81022497
Z011E0050	-16.79169571	23.774893209	17.759504343	-2.54496236	50.379122251	-10.60497777	24.858550699	31.561442308	18.85989975	30.807745539
Z011E0051	55.756297245	38.173791393	46.718489697	52.150011151	53.685669493	42.407182367	47.846799178	47.085720914	39.115837608	36.061816069
Z011E0052	50.254438113	41.216779747	19.620132048	45.083299721	14.511262457	25.679547998	30.777755445	25.764470087	40.385142948	38.636559932
Z011E0053	-37.98765156	-36.58473465	-36.64437864	-39.97846233	-63.30582629	-53.01453564	-45.17634336	-14.5804343	-44.45202518	-26.4998208
Z011E0054	4.5973493942	11.72729271	43.160381823	13.534846786	4.9839991329	24.915638957	16.430075759	33.099648745	10.029713637	10.167737685
Z011E0055	7.0290707264	9.8416071148	25.129109601	39.240162666	18.86314052	18.564704154	32.670698652	28.174549573	28.273286148	33.129652968
Z011E0056	-56.45793428	-41.39157549	-60.77105104	-60.49531146	-71.88440138	-55.03199642	-47.10577932	-74.85458645	-50.02182226	-44.7062555
Z011E0057	-48.76967258	0.4834075819	-1.227622593	-21.79877438	-13.43636216	-9.995424375	-16.62413856	-4.799316202	-17.5396088	-22.30451598
Z011E0058	-14.58022797	-33.07904124	15.702307065	-1.335178687	-13.14456452	-12.75720806	-7.897900074	-26.82000356	-0.220919305	-5.887651589
Z011E0059	64.51737401	40.563350592	67.729268275	43.927391442	42.155446428	30.609504275	26.35441538	59.671143004	30.707315489	31.515628156
Z011E0061	23.510388041	47.915157165	29.171547376	33.993630266	18.257570258	42.363251659	30.846479058	49.567775386	41.595497994	37.338989867
Z011E0062	18.387655359	-3.727179562	40.13357911	19.745725802	14.696180202	5.5159241668	10.278496861	18.781293779	8.0135968856	14.458150449
Z011E0063	14.350269902	21.398886733	-3.263176314	24.383512793	7.3884403382	38.847075781	17.773921706	-5.922790541	19.769972414	16.872673343
Z011E0064	12.747187279	43.154642429	75.320885905	37.884741371	81.111522007	47.10350744	48.640670232	29.268136257	46.727694717	44.337332929
Z011E0065	-21.8361007	-5.922514044	-3.555343122	-29.21087432	4.5407276232	-12.12574785	-7.000447323	-0.289739491	-8.458973758	-10.61009533
Z011E0067	68.063215494	86.160164911	87.715567139	42.256806596	69.180615886	56.135061882	59.556059693	74.21235343	62.886264349	61.617716385
Z011E0068	9.8618511444	-5.97920396	14.310139798	-5.300885476	-8.315674887	29.010991211	-0.860103409	-32.88229377	5.2922562668	6.7656171138
Z011E0069	14.298632555	11.653345671	-11.32807505	-27.4473993	-22.85936268	10.994522151	-5.676762692	-28.88803016	-9.390440097	-10.2650285
Z011E0070	-3.916176202	19.754725308	20.612793903	-13.11390335	17.664537228	-9.054577809	-2.524268632	4.3436105615	2.8146832096	-8.202189807
Z011E0071	-44.82338395	-69.32214742	-54.82374114	-31.11808151	-45.22657916	-14.41045627	-44.57315737	-26.59007564	-39.81778078	-30.6150016
Z011E0072	-12.19035132	-5.42269882	-13.00280747	6.3314017574	-4.394209372	-3.428833717	-4.673779283	8.2771050225	-5.67796439	-13.39560154
Z011E0073	2.2047620042	25.75352032	4.7888291095	7.2378210969	-15.4576828	34.763462605	12.695864129	12.160975241	9.9815882888	15.216053921
Z011E0074	-29.77660931	-22.54374653	-17.69648149	-24.02966538	-37.95559763	-16.81793251	-14.48547494	-15.00254274	-19.77123224	-12.68999696
Z011E0075	-29.22546178	-29.47249158	-4.542992527	-14.71819027	-31.87826217	-41.91525728	-20.81965713	-29.69484813	-20.75912419	-31.43210457
Z011E0076	47.653374507	40.321673641	2.7933457283	15.777008687	12.971714135	42.86381515	31.627528572	34.861242611	31.453319454	33.093007306
Z011E0077	-30.79046496	2.6545314415	6.1480291223	8.055648114	-7.985019555	-1.891434907	9.2130799489	15.862426408	9.1180078503	-3.641489781
Z011E0078	-22.30638538	-30.83513246	-24.14405115	-25.07579586	-14.50114219	-42.36566707	-9.149738676	-9.978834566	-6.236753579	-7.389721392
Z011E0079	33.830872391	8.0486807181	21.783542803	24.94791092	26.402788894	49.580872897	36.021390554	42.289406849	42.871117721	22.410078018
Z011E0080	14.491619544	1.3147897815	2.12251655	27.829219281	40.311877608	49.216898939	22.209665974	21.469046504	12.970944313	15.957055728
Z011E0081	-42.39745286	-18.53750553	-45.21091493	-43.5644488	-40.89950648	-36.05247089	-27.82489074	-49.8400896	-34.62728627	-29.66785805
Z011E0082	2.1573921189	44.071467076	29.168686663	5.0110781816	6.9665617515	22.552997215	26.207787857	51.562810888	20.115046537	18.019829349
Z011E0083	43.767100308	48.465128094	2.3884877648	29.736404224	51.874707814	23.336683033	29.42006858	5.6393963675	31.292498321	34.151270095
Z011E0084	-83.92823596	-107.0195106	-88.17939838	-84.21482363	-78.73376509	-74.68490342	-92.0334298	-115.6914247	-86.46896224	-88.86289412
Z011E0085	-28.39883616	-58.58434585	-17.18661482	-48.15735155	-23.72052053	-37.52404368	-39.01527226	-18.14327462	-34.59248902	-33.54229605
[truncated: 2,698 more rows]
