# Supplementary material for: Association Mapping across Numerous Traits Reveals Patterns of Functional Variation in Maize
Source: PLoS Genet. 2014 Dec 4;10(12):e1004845. doi: 10.1371/journal.pgen.1004845 (PMC4256217; doi:10.1371/journal.pgen.1004845)
Supplement: Dataset S2 — Chromosome-specific residuals. Existing best linear unbiased predictors (BLUPs) for each inbred line were used to fit a joint-linkage model across all chromosomes. The hits from this model were then used to create chromosome-specific residual values by accounting for all markers except those on the chromosome in question. (See Methods for details.) These residuals are the phenotypic input for the NAM-GWAS analysis. (ZIP) [file pgen.1004845.s007.zip › Supplemental File 1 - Residuals/LeafWidth.txt]

sample	chr1	chr2	chr3	chr4	chr5	chr6	chr7	chr8	chr9	chr10
Z001E0001	-4.817991557	-4.309265732	-6.809256683	-4.689601062	-7.472223309	-8.200535344	-4.729030027	-5.45770819	-6.257335508	-7.548250666
Z001E0002	-1.976937222	3.4924115047	7.5286504672	5.2663862784	4.1356067372	2.7095046836	7.1564593521	2.867631113	3.7940484238	-0.750754649
Z001E0003	6.2105993221	1.3945798006	0.990881246	0.8790567338	0.3315931693	-0.046686146	2.8831877445	1.5238899383	0.819745579	0.6585418056
Z001E0004	7.8791084561	3.7787408747	3.827814343	6.4872305346	5.4583699404	3.0802953395	9.0291708289	5.748611937	6.3181462959	5.3890466438
Z001E0005	1.8227959843	4.4176906476	0.0859376266	2.8927430294	3.9213837991	1.0109587544	0.7461483172	2.5241298689	2.4010108527	4.2457677322
Z001E0006	-1.894760285	2.2728919397	-0.79781986	3.4642109096	0.6146872708	1.8968733119	2.9381893351	1.4649118937	1.8083876144	2.5915721278
Z001E0007	-3.661384711	-8.358130248	-9.797113365	-8.295672124	-6.777515439	-9.170479483	-6.786363021	-8.219836495	-9.114841162	-11.9306846
Z001E0008	-0.377104536	0.082672962	4.9310434889	1.4274244948	1.090879074	5.8848747542	1.5620470152	1.2073057647	1.2899859615	4.1437365299
Z001E0009	12.495943167	6.1302946368	9.3179350052	8.0303903241	9.3529746016	7.8089525547	9.8901727953	8.5141718525	7.9037880158	6.5404000532
Z001E0010	3.4845869306	4.075965046	1.6063464231	2.5199569019	1.3408726304	2.8523361935	4.3618038457	2.2939910253	2.199836997	0.2791059428
Z001E0011	4.4299546947	1.8313846127	8.3794683346	3.1472711465	5.4525525674	1.170035435	4.0916163352	2.3292741441	3.1954067736	-0.076433155
Z001E0012	4.6204761019	3.8044496248	0.8416196303	1.2805262704	1.905062287	2.3557058173	3.315909891	3.222645576	3.8619800891	-0.277011952
Z001E0013	-0.644909729	2.943096427	-0.109269544	0.2829364326	-1.168927068	3.2980464471	3.4196737384	0.2458940043	0.5780687029	-1.14630062
Z001E0014	-1.180090048	-2.431726168	-0.452198694	1.2659608692	2.3316815682	-1.980929905	-0.786134409	0.6978664099	-0.719426087	3.3438640539
Z001E0015	2.7847452323	-1.517320187	2.3192133385	-1.992364812	-2.130496506	-0.151214831	0.9209915445	-1.183801327	-1.535166879	-0.910717318
Z001E0016	6.7730415051	10.170043969	7.6314753119	8.0972887914	6.3425108302	7.449900901	6.6095953324	7.6345680504	8.5713739204	8.4624111155
Z001E0017	6.6550680286	3.6085778675	5.8412268358	1.9465255401	0.9897026531	8.1080097085	4.684294369	2.8428409487	2.5020856271	4.4061470636
Z001E0018	-10.00042868	-9.363707213	-4.563189696	-8.961927692	-8.021790592	-6.131716999	-5.277927593	-8.476905457	-7.782571355	-10.69690731
Z001E0019	-1.184137211	1.2839584269	0.264048356	-0.629707769	0.5754947471	0.6355383966	-1.477905506	-0.606947965	-1.881874058	-0.239273259
Z001E0020	7.8711041464	6.6891824126	2.5819839048	7.2111803817	6.4442059203	7.8755519395	7.5848068127	7.7764039848	6.4576342628	6.8681897372
Z001E0021	0.2138830508	-2.516308896	-1.265996873	-3.230912697	-5.312286783	-4.995298164	-4.01098563	-3.351960582	-3.375361137	-3.911303288
Z001E0022	-0.43742969	-1.331751599	0.420546465	0.5022754344	-0.402867224	1.5733096978	-0.269682346	1.5193594783	1.3187085459	3.5134765798
Z001E0023	3.9571160054	2.4860546133	3.636220188	5.9701154865	3.6831985626	0.2718261869	2.5427034184	4.3265483337	4.4372196426	3.0872592892
Z001E0024	-7.206834141	-7.015632531	-1.827868726	-4.700776595	-4.201760359	-7.851640148	-7.188132876	-5.705104227	-4.423095354	-3.094850224
Z001E0025	9.0900815765	6.433316398	6.1891204647	5.5872578169	7.1069831841	3.2534030356	5.5236510251	5.9121977376	4.9368738571	6.6568797522
Z001E0027	4.9524764029	3.1056597201	5.1714213928	1.599954348	4.5078117857	6.8181338524	5.6735650464	2.424637349	2.2340642392	5.6056454952
Z001E0028	-4.976095254	-0.903846498	0.7762808286	-4.794089336	-5.177991804	-2.81977257	-1.953524107	-3.272229868	-2.489985603	0.0019576429
Z001E0029	4.369779803	7.0618626622	3.816909496	7.2067976924	5.7944019986	6.9126604899	7.1324281838	6.6563792499	6.6442615859	2.8614759311
Z001E0030	4.277805366	5.8256173636	7.2402150797	7.2815149856	4.2041967291	5.7813400178	6.0983311474	6.2196625045	6.5173764877	6.3428956077
Z001E0031	-4.229433194	-5.685730661	-2.667003025	-5.285160074	-4.509979946	-6.168991928	-3.206630417	-4.707413442	-5.095502816	-6.056980693
Z001E0032	-1.700530483	-0.692858502	-1.679212372	-1.556393148	-0.714822313	-0.698680229	-4.026928264	-0.806183672	-1.392621258	-3.856448381
Z001E0033	-4.501022964	-1.967894124	-5.424563183	-3.381689859	-2.564030139	-2.887072985	-4.897684143	-3.092510266	-2.684512995	-0.445947172
Z001E0034	-3.253686107	-1.025813439	-0.197020403	-2.218963243	-3.442812955	-3.862750818	-5.147135529	-3.332973396	-3.165513017	-4.3474286
Z001E0036	0.5135778019	1.4403319047	-3.930537193	0.5500432868	-0.487378142	-1.494374914	-1.143863213	0.8849710602	-0.587442131	0.7539943713
Z001E0037	4.4100309306	2.5495409084	0.2183877704	4.4268670931	4.7042423572	1.457679617	2.0294467397	3.9045641968	3.5701434718	3.4548693464
Z001E0038	1.269088941	2.5490115949	9.1988751902	4.4936535966	3.4801217182	4.5942126346	3.9117723882	3.5663435304	4.4021899446	4.8075737073
Z001E0039	-5.552416577	-1.287625221	-3.798484562	-2.128310503	-0.307930832	-3.047392821	-2.435463374	-2.246296867	-2.487350521	-0.61915521
Z001E0040	-8.193379247	-6.621288707	-9.48210164	-7.4447854	-6.478612242	-6.606368271	-8.250455942	-7.821957687	-10.31269711	-7.237904008
Z001E0041	6.5392936181	3.5473339914	-0.196648044	3.5612425597	2.1323487139	-0.023257363	6.0008124881	3.3885222066	5.098597184	1.2676292228
Z001E0042	-0.792866673	0.0954593842	-4.87096152	-3.250531013	-3.461519067	-1.605965888	-0.526007385	-2.796559281	-2.769587156	-1.085464628
Z001E0043	-1.082474122	0.4505164284	6.5762435359	1.6400181991	4.2868172635	4.381848965	1.9742086156	2.7246711227	2.6496216371	1.5300745136
Z001E0044	6.4465435626	3.6261639191	2.4718925209	2.8301154377	5.1688121826	7.3783537555	6.2941184696	3.1643393879	3.5924723194	2.902893099
Z001E0045	3.1155494587	-1.00572508	0.9496465912	-1.870077203	0.2641413205	0.8304152088	0.1335953263	-0.817009969	-1.820802568	-1.940248356
Z001E0046	4.4151334529	5.1820272963	3.1842722985	3.6828660611	4.4619932907	2.3014464014	5.8404479619	4.7532406699	3.8412335373	6.9518040126
Z001E0047	-1.377277019	-0.044283784	1.7193630375	-0.292116072	1.6624348889	-1.330319717	1.6783137643	0.2808990826	1.0400431212	3.1820425071
Z001E0048	0.1927774453	1.1171051504	2.569878324	2.1148849456	3.4030516723	-0.007644747	1.5220863337	2.0984144255	1.273942182	3.337721055
Z001E0049	4.8297773158	7.8397903806	3.0178149555	8.0593085493	7.0026595095	6.9643107839	9.7195159514	6.5115165232	6.2803929535	8.9960815908
Z001E0050	-0.950421427	-0.809809824	-4.852894583	-3.420409677	-3.240613014	-3.925202872	-2.594141503	-3.217796102	-1.792684907	-4.937974387
Z001E0051	1.7946862257	1.0639704328	0.5573275792	1.0937210038	0.7230153282	4.8687359968	2.7841427777	1.96063908	3.2989480738	6.2265920752
Z001E0052	-0.196686264	3.4260171718	0.9533774206	4.6021811312	1.3533078314	5.0837309061	5.0323129555	2.7435333855	3.4601147191	0.6436509964
Z001E0053	-9.262730174	-8.786659035	-10.04100401	-7.622496765	-6.855355027	-8.381951222	-10.10867981	-7.651060605	-6.187061599	-7.883733791
Z001E0054	-3.701128414	-3.466117917	-0.137037348	1.7877705394	1.2857762052	1.533695074	-0.684581794	-0.173109162	-0.500595854	0.004642852
Z001E0055	-6.574860638	-4.670729652	-1.662682142	-0.414482047	-0.881393045	1.1953801819	-3.056198696	-0.971306346	-1.78345312	-3.792933121
Z001E0056	1.6686337726	3.3421913223	7.2627263106	4.8178801944	4.5454571932	3.7308324183	5.7514898097	5.090604029	5.1235488453	5.2695499476
Z001E0057	2.9181407045	2.6475646717	3.2986388985	4.2257078199	5.553482634	3.9192291055	5.9074995396	3.154091685	3.3924750733	0.2879799819
Z001E0058	-1.895070489	-0.99810581	-0.140164114	1.3506195664	2.211387255	2.8098990151	2.2257708925	0.5888927711	0.4710280596	4.1504050233
Z001E0059	-5.275641333	-5.069938116	-6.601388589	-7.122353547	-8.144153548	-8.351537072	-9.969282284	-7.840691638	-8.774823407	-9.20695351
Z001E0060	6.1119163048	2.0233794859	6.4936946714	3.1983904087	6.5538703968	3.8509584516	3.0590711978	3.953851797	3.3249764053	8.0289726109
Z001E0061	0.1660765131	0.0308150798	0.5702466006	-0.057277265	-1.692732257	1.7016108518	-2.149718564	-0.753594531	-1.88588788	-1.983383498
Z001E0062	3.2039210921	6.8713929361	2.7010006653	5.0038826315	3.8132514206	5.7616904301	5.4399298927	4.9292921685	4.8147738194	3.9324975397
Z001E0063	2.9639528465	3.6311261446	4.6053076258	3.2018343395	2.462336833	4.9268574498	1.5804076167	2.2330353078	1.9039971474	0.6357674477
Z001E0064	1.500433213	-0.937528133	-1.042555205	0.6558936365	-0.073089477	-1.130066447	-1.937160156	1.0142902718	0.5331476776	3.206153052
Z001E0065	-4.39282769	-3.987830473	-0.55000765	-1.48216509	0.7074482938	0.7466781115	-2.548891153	-1.586673917	-1.23965209	-2.507839227
Z001E0066	-7.004534913	-6.902044583	-3.392400798	-5.189135808	-4.110997679	-7.612438435	-1.358090786	-4.335720572	-4.885417765	-1.812850004
Z001E0067	-4.076764762	-2.904962003	-6.497381	-3.755365651	-6.016269654	-2.188146599	-2.230820812	-4.518200516	-5.716362279	-2.482198726
Z001E0068	-1.206800942	-2.860967579	-3.720002898	-1.134457858	-1.125482558	1.4830153886	0.0097036989	-0.418326065	-1.026274837	2.770948313
Z001E0069	-1.449195294	5.6442156531	4.8408771823	4.0877819978	4.9976338422	0.3445613484	2.4848975932	3.4412094949	3.9684991894	4.5443748866
Z001E0070	-2.392572122	-4.586972666	-8.189522235	-3.9385794	-3.456538533	-6.426911977	-7.184101872	-5.145219413	-5.476984206	-3.12460091
Z001E0071	-0.245630529	-3.92339155	-3.900423782	-1.750834447	-4.410572551	-4.705472137	-4.121804343	-2.866426179	-4.340862187	-5.17424296
Z001E0072	-3.911939394	-4.309473124	-1.08131081	-2.669576296	-3.388704525	-3.268377546	-2.091077177	-1.63208052	-0.693591598	-0.345365621
Z001E0073	-3.477923962	0.603792043	0.1795288237	-0.915230697	-0.753298237	-1.180926454	1.9372194635	-2.078364535	0.731789098	-1.201703416
Z001E0074	-0.842524537	-2.279774047	-1.471197078	-2.71207209	-2.768698892	-2.582378369	-0.603558258	-1.296889996	-1.446173827	0.6246383018
Z001E0075	2.6948291599	4.4384488498	6.8399365182	4.5053192693	3.8293083271	4.2712438534	4.7795601208	3.2322448178	2.4260601489	3.4581292311
Z001E0076	-1.090809087	-1.556984842	-3.231158704	0.538667931	-3.15572286	-1.722967524	1.4091823098	-1.309799077	-2.305504825	-3.168124215
Z001E0077	2.7175336778	3.6890118881	5.9799414364	4.3177942299	4.3346525583	5.2044590432	1.6434375663	3.4779175062	2.4005051125	2.7869320499
Z001E0078	-3.954297267	-3.08705219	-0.464851252	-2.62711818	-0.011053717	-0.44277805	-0.352046453	-0.934876497	-0.902970555	-3.338671907
Z001E0079	1.2978295793	2.2749558499	2.0319852579	0.642595697	2.1277306042	2.4066398396	2.615682773	1.9848176648	2.2167963605	5.2982626393
Z001E0080	2.9336876567	5.5306078338	4.2792921582	4.6547033494	5.3423538124	1.5598764376	2.0915483306	4.3329600131	4.639454708	5.4070346794
Z001E0081	-9.26247871	-4.097676406	-2.425080515	-4.090183562	-5.394957623	1.5240138592	-4.923499648	-3.767741381	-2.677875113	-0.21506092
Z001E0082	3.487713586	-3.397864476	-6.053797967	-1.755104777	-3.865854785	-1.945077707	-0.603601319	-1.998014438	-3.3607155	-5.464519384
Z001E0083	-2.947331501	2.8365006418	-2.594910151	-0.441922833	-0.140373039	-1.613190394	-1.568280307	0.4773843571	0.075527461	2.8320387509
Z001E0084	-0.271626348	0.033122505	-0.599494809	-1.319371044	0.8794092894	-3.551801526	-0.178612814	-0.979657859	-0.746066458	-4.077447499
Z001E0085	0.2962176599	-0.586489954	0.6047016837	2.1312974492	-1.311799351	0.6734675029	0.1299825186	0.2494341094	-0.619832932	-1.7158533
Z001E0086	0.511162984	-0.579520698	0.0763392679	-0.403363809	0.4671644796	-1.469272221	1.4007843853	0.1428302675	-0.872478836	1.5400655668
Z001E0087	5.7757672593	5.3858920201	3.3875008783	4.8168078423	3.8244970331	4.9651529316	3.828706781	5.5703177165	4.8799204578	4.2169991621
Z001E0088	4.203278567	5.4299989686	1.7165505351	3.9069855908	3.1795688125	3.4841507163	0.6100668127	2.5034365436	2.8757183639	2.8869561492
Z001E0089	-7.220124114	-7.908202091	-5.007323649	-5.068602799	-4.258075074	-3.625893733	-4.390418116	-5.909392394	-7.761090122	-2.962733683
Z001E0090	-7.997426445	-0.802338735	2.0293252582	-0.344896876	0.7057414865	-3.73148936	-1.591474192	-0.573192048	-0.659694354	-1.478043289
Z001E0091	-6.83480445	-5.597451678	-5.932316087	-4.756743367	-6.006037722	-3.877789996	-6.628583009	-5.989739622	-4.631050714	-5.445052741
Z001E0092	-4.078470896	-1.510994306	-2.778191997	-2.345633373	-1.798136441	-0.60254849	-1.876848931	-1.473643346	-0.447323223	0.144780119
Z001E0093	1.6693253812	3.18204012	-0.320879274	2.365251818	2.2473096956	5.8640823297	0.541600255	2.216937388	2.5065064117	0.345967863
Z001E0094	-1.644701875	-0.816717226	0.5117829333	-2.175363629	-2.540735997	-1.54935207	-3.245627092	-2.187646944	-1.438809471	-0.139122673
Z001E0095	8.3966405932	9.1452409022	6.3287648833	9.021307003	7.2844401261	7.7019131315	9.7849019929	8.0212988985	6.9689805227	6.7131375024
Z001E0096	-2.110809637	-1.727278982	-0.639442749	0.2156710374	-1.349882821	1.5886574584	-1.202236651	-0.443788675	-0.687506709	-0.58607771
Z001E0097	-3.138814592	-4.055879165	-5.897563438	-4.477279617	-6.721705754	-3.716012741	-7.104906553	-6.630438931	-6.602821528	-6.390783181
Z001E0098	3.3364582651	-0.351523456	1.9325385976	4.0363444397	3.771720038	2.3481359652	1.3562226481	2.2794029212	2.4807039723	3.653691558
Z001E0099	0.214471021	1.9508450088	5.5967774043	2.4335355685	2.6286358038	1.3481091089	-0.292335488	2.372840168	2.4871852074	0.7761848403
Z001E0100	-7.550369935	-11.03266007	-6.334191541	-7.21431823	-9.138136537	-10.47497214	-8.320973412	-8.827072061	-8.772615883	-10.54789356
Z001E0101	-6.082420881	-3.898059429	-2.918352647	-2.060540809	-4.608167565	-0.33196819	-3.577614921	-3.297253112	-3.931864753	-1.77114718
Z001E0102	-0.24758477	2.8685393675	0.1915208979	0.2131676724	-0.318422764	-0.936574474	-3.15925035	0.7048908198	0.4035911076	3.6800694393
Z001E0103	5.9565347855	-0.458037724	-2.912582932	1.2816895695	0.2523116137	2.2870672244	0.1426553209	1.513788446	1.5991628296	1.0021306907
Z001E0104	2.6937918807	-1.01292594	4.0604590843	0.7045073792	-0.623917014	2.767915625	-2.263066833	0.6496189584	1.0113993964	2.3480600796
Z001E0105	-1.983880191	2.145291733	-1.076535983	-0.717901409	-0.844799129	-2.23629312	-2.356881337	-1.689641094	-2.267127495	-0.438070389
Z001E0106	-0.642067129	-2.406406833	-3.742637664	-1.703099511	-1.490071658	0.185162952	-3.156780852	-2.308730416	-0.618440078	0.4528477867
Z001E0107	1.96897841	0.8855850142	2.6990550336	-0.166955124	1.3022140392	1.3205589822	0.8081332962	1.7545040721	1.8760903804	-0.766788969
Z001E0108	-6.064149567	-1.201435027	0.3734929506	1.0255502948	1.6095000864	-1.668628539	1.357148775	0.1442670115	0.5278300187	-1.027011958
Z001E0109	6.2127107371	2.5519692798	4.2108947332	4.7827432173	3.1190843465	3.4719448608	4.5889994189	3.9750313162	3.7018513145	1.7792842704
Z001E0110	-2.900141931	-3.028985109	-6.866903018	-5.230988261	-3.449584801	-7.584840465	-5.35788736	-6.271302283	-6.741455943	-7.124792999
Z001E0111	-4.664520768	-6.036240262	-6.087043788	-3.712344704	-3.650071983	-4.725670648	-4.07532641	-5.002323945	-4.327808433	-5.206760741
Z001E0112	-4.61708486	-7.243422372	-8.255795746	-5.651795432	-4.872474143	-5.687196034	-5.148123331	-6.808403422	-6.376370962	-3.927221193
Z001E0113	-8.97791499	-7.415606743	-6.963625727	-5.132565327	-6.457485205	-8.735473937	-3.751319862	-6.536791619	-6.422822663	-7.971948301
Z001E0114	-8.719126162	-6.727614056	-3.705172332	-5.930075034	-7.727596138	-4.243775886	-4.317645187	-6.35099552	-6.777350863	-9.641320449
Z001E0115	-0.192117273	-2.650982226	-4.21274508	-0.028777057	1.1377561732	0.2584207335	-3.238282562	0.355552437	2.0205105899	-0.873890049
Z001E0116	-5.141733329	-2.806557471	3.2214271384	-0.249111519	-1.981868186	3.2552478793	-0.663247889	-0.996753394	-0.654396962	0.335329522
Z001E0117	0.191949098	1.977368429	0.5802465008	0.0491449553	0.5803052573	-1.257441654	3.264743909	1.0488913295	0.7449039772	2.4073608179
Z001E0118	-8.49273303	-6.724541322	-9.362445176	-7.722155147	-5.871134062	-11.06815231	-4.922563273	-5.934916113	-5.686690493	-7.063835427
Z001E0119	5.9570362978	5.1715765684	3.9357934227	4.1387044462	4.6501446926	6.0480263677	4.5555974724	3.74426162	3.2858169778	3.496418483
Z001E0120	-0.599239531	1.7334245516	6.9315048011	0.5116749434	3.5940174043	4.8702398541	1.8528949948	1.4364996253	1.7639011012	0.9032547475
Z001E0121	1.9702566362	-1.273782621	1.5802418551	-0.006227476	0.7114801985	-3.732258173	1.4356068186	0.6567639142	0.049890244	-0.832744265
Z001E0122	-4.304114289	-5.385699148	-6.505360372	-2.900323974	-3.515386102	-3.210529383	-4.40971924	-2.593953366	-4.770910406	0.6278855473
Z001E0123	4.7702168755	5.0343938555	3.2872087058	4.4163837822	4.9238162602	4.4474176479	4.5121858875	4.457924936	4.329056472	7.4053154947
Z001E0124	3.0250700499	-2.083459167	-5.373068476	-0.153152012	-2.036126345	-2.446007081	-2.970850707	-0.18700887	-0.834031489	-1.690187778
Z001E0125	4.4691005065	4.684452531	-1.920491826	2.3638099027	0.2616300564	-0.234886587	-1.6530274	2.1877949743	1.924565118	-1.009327711
Z001E0126	-4.981630443	-5.523069148	-8.978448835	-2.812591305	-3.482529641	-3.933716973	-4.248982768	-3.96819861	-4.505877035	-4.77802068
Z001E0127	3.303399087	2.6519703289	1.1739394924	2.9954402135	2.7504379536	3.1733241171	2.2776736663	3.3597206016	3.2532811382	6.067325928
Z001E0128	-2.698463406	-5.38040179	-4.526269595	-8.643979976	-8.890126442	-3.983234128	-9.522818532	-7.990492832	-7.779261831	-8.641366823
Z001E0129	4.1775092467	0.5101607851	0.5407875332	1.3128041293	1.8061747005	-0.068894719	-0.30546403	1.4244311837	2.0357807486	3.0771213838
Z001E0130	-1.921260003	3.2153407455	-1.244222248	0.9986736592	2.7605001817	3.2559393913	2.3802370773	1.4953214538	0.4163069031	1.2653251287
Z001E0131	0.5181806455	-3.246897828	3.144887021	-1.871185884	0.7828104894	-4.727761366	-1.841710568	-0.038585015	-1.21373482	-3.315851914
Z001E0132	-3.116223505	-5.857919858	-4.491162205	-4.227982099	-1.815771877	-4.387274195	-0.257074617	-3.639767667	-3.8588818	-3.543301536
Z001E0133	-6.074042282	-8.135009403	-6.512136957	-5.549034837	-5.99637748	-3.665180257	-3.780379317	-5.936052774	-5.7845552	-5.637789796
Z001E0134	3.4767007902	-0.910742491	0.1958568358	1.5562176738	2.1990362319	-1.155656365	1.1077054266	1.9292223698	1.3673574071	2.6256325744
Z001E0135	-1.750110915	2.3490496231	3.3815206353	-0.911636979	-1.020174071	0.3379864432	-1.039119941	-0.66857005	0.0473856315	-2.594353132
Z001E0136	-8.284982149	-5.068027255	-4.958366225	-6.762171428	-6.479665199	-7.999556238	-6.748952357	-5.464613503	-4.385682348	-3.346401133
Z001E0137	2.9292499847	2.6109185041	-0.527521827	2.7753924848	2.4056818039	2.9311608157	4.0708653534	2.027869601	1.1500434041	2.0157138104
Z001E0138	-0.952523535	0.724435379	-2.726458655	0.558852109	2.2072917981	0.9973751294	1.6519953986	1.5256492635	0.3371130492	2.7193746433
Z001E0139	-1.428881401	-4.34254674	-1.319400665	-3.347625809	-5.995629454	-2.023768635	-2.370638422	-4.532485197	-4.892500244	-5.42052947
Z001E0140	5.9900455319	10.19176958	8.4452161453	8.6326917695	9.9806719313	5.1181025186	5.0369072933	9.6363127711	10.204717451	10.119925165
Z001E0141	-9.488430995	-6.253583225	0.6311112056	-5.377372198	-5.359948557	-3.661656496	-6.372118878	-4.8165717	-2.684264065	-2.581497265
Z001E0143	4.4258631047	4.3441005377	5.5617846194	2.8356869161	4.0381752328	0.1887350455	5.8470136334	2.764415461	2.6942236155	5.4377004089
Z001E0144	-2.705464753	0.7277275744	1.8074156597	-3.220779994	-0.992598107	-6.288223665	-4.172036603	-2.965020795	-3.010400884	-0.01812678
Z001E0145	1.2417583791	3.7893728595	-1.584164849	0.6127726759	-0.639290273	3.3725744504	2.7692949222	1.0536892804	1.7601081444	-0.902361401
Z001E0146	11.215612003	10.029043311	11.992415556	9.0852166225	7.9528558619	9.4843566452	7.1921336761	7.6970382846	7.8043667264	4.2888004708
Z001E0147	-1.703826834	-5.211542711	-8.757867355	-4.399991716	-2.889392251	-5.468344297	-3.881806559	-3.089481022	-3.345143283	-2.352541932
Z001E0148	2.7514878828	2.4462109231	1.6347653905	1.7698353719	2.013419089	1.1487052675	1.2418835764	1.3492665667	1.6331469303	5.3675049169
Z001E0149	3.2362685151	0.3570266007	0.0866114878	1.5356480763	1.6623716592	3.222698244	1.9277424273	1.1369179462	1.3749691983	3.0720699589
Z001E0150	-3.296061536	-0.79887476	-1.83186899	-2.250062437	-1.168807121	-2.57884916	-1.888002028	-1.605893027	-1.029996017	-0.783010484
Z001E0151	-2.557749772	-0.350213255	-2.092348296	-0.066694147	-0.401696966	-1.941035138	-2.412804699	-1.178199303	-1.440910977	-0.122111496
Z001E0152	-0.62869719	-2.495595685	-6.114978385	-4.86128224	-5.215544486	-3.212865181	-5.305467748	-3.262743155	-4.205176131	-4.686690981
Z001E0153	4.9494732395	0.9986670036	-1.526364804	0.3829987189	0.1928984967	-0.571931344	1.410995078	1.1176081764	1.4036663432	-0.62658708
Z001E0154	3.474028386	2.6985566569	-1.092137959	0.8768822349	-1.555215753	0.8289082777	0.0506349743	0.4698196346	-0.047970763	3.6484760966
Z001E0156	2.4379211881	2.9589452223	2.5299104355	3.6791392609	4.0309197777	5.797008624	5.9047250314	3.5389298373	2.7698602363	7.6382830043
Z001E0157	-4.175188926	-4.238609589	-5.552151478	-4.153094365	-5.060678854	-5.32515215	-5.904483865	-2.850072992	-2.280447329	-1.857697405
Z001E0158	-2.242996181	-1.81502473	-1.879371689	-1.057413863	-0.836418374	-0.684217315	-2.760988969	-1.489760469	-1.232612207	-2.6142792
Z001E0159	-0.499930365	2.2069849297	-0.343802158	0.4785008264	1.8093925428	-1.042069547	-0.173930605	1.4943643446	1.3837191477	2.7515116395
Z001E0160	0.9085459793	2.3207597375	-1.354731047	0.2426760079	-1.012033087	-2.703912945	-1.322031183	-0.643255656	-0.836651522	1.9172000818
Z001E0161	-8.342065325	-4.960955341	-1.131303031	-3.386384708	-3.365346882	-2.355535949	-3.07349194	-3.769693984	-3.468002489	-3.016682537
Z001E0162	-0.515494088	1.2847081991	-1.855549006	0.1590463402	-0.565861754	-0.084930681	3.63256855	1.4140641314	2.1272092514	-1.081367771
Z001E0163	-5.881843361	-1.927479403	-0.121936742	-1.663478882	-0.246230201	-1.224789574	-0.152935611	-1.880943347	-0.857454598	-3.195153214
Z001E0164	3.398826679	3.3275275252	3.0653139483	1.4405329853	2.2995702215	1.9395698849	0.2942410854	2.3793486049	2.971994258	5.0163147946
Z001E0165	0.7976992129	0.564822662	-1.700634907	-1.935242274	-0.984187736	-1.775352256	-0.477193365	-1.151697478	-0.798746338	0.1436357701
Z001E0166	5.3538455379	0.5446545467	1.3598703916	0.4738351549	-2.171228457	-1.597975066	-1.030854404	-1.12946222	-0.757921541	-2.449458825
Z001E0167	-2.969215832	-5.80041204	-8.304944667	-8.312006669	-6.397210253	-6.790073527	-5.636431699	-6.621414113	-6.277894945	-5.782838053
Z001E0168	7.4839760347	3.8585845842	4.893011628	2.5739516733	3.6987087787	-0.189119681	3.972525564	3.6144266654	3.9964541545	2.2310450184
Z001E0169	1.2210819857	-2.064719506	-4.16117655	-2.423783421	0.1723769692	-1.092090091	-2.789495664	-0.903614238	-2.462201305	-4.557679367
Z001E0170	9.4647658092	9.6474781348	5.5138263789	9.3010816579	10.523372022	8.5616017212	10.666702214	8.2435728801	9.2016331888	8.9481257222
Z001E0171	1.413800894	-1.682463919	0.3287967393	-0.415139461	-1.067742038	0.9244843327	-0.069276841	0.8999036626	-0.709826108	0.5998686624
Z001E0172	-1.895076008	-2.283853017	-2.463618938	-1.363969139	-0.462518302	-2.105196171	-2.005612935	-0.668319272	-1.375161758	0.4129434604
Z001E0173	-2.293795224	-4.358360359	-0.763532883	-5.265461215	-5.950247448	-5.75704216	-5.086836556	-4.314599205	-4.341932081	-4.684842719
Z001E0174	-0.717621498	2.2062079844	5.6770750483	0.3859886142	2.6910641393	5.5154774506	0.5590203055	1.6832506374	0.7664362704	-0.137346696
Z001E0175	-1.230554108	-5.537793885	-8.365072006	-2.411087894	-4.007908261	-6.092758983	-3.294261922	-3.786361954	-3.590210022	-2.704584145
Z001E0176	4.0738981632	5.9672562133	8.7492260145	7.6319335497	5.4363414861	5.1619609825	7.4542868655	5.7210530734	6.4096473456	5.2403938343
Z001E0177	0.1532196006	1.3207006467	4.194817041	1.8238700499	1.9097937129	4.224801415	1.5605251631	3.4051522552	3.3320668401	1.4953814875
Z001E0178	-4.707245425	-4.835819133	-2.873716335	-1.336288941	-3.951151843	0.6950319173	0.9234855197	-1.944472537	0.5246181548	-3.188493179
Z001E0180	-1.581161213	-0.292627793	4.0542222008	0.2118980383	0.5571603346	1.3149813501	1.9867914481	2.0764582255	2.5847170244	-0.949687475
Z001E0181	15.90436389	8.4031118232	11.085610189	7.4181447587	9.0972011067	9.9468607562	6.0742698124	8.236818953	7.330324001	9.5212726661
Z001E0182	-10.5461396	-6.123334202	-6.379789007	-8.354118934	-5.421039073	-7.071983563	-9.867739567	-7.815476906	-8.639747574	-7.926812429
Z001E0183	-3.001685402	0.6612023964	4.8790296917	1.5990221047	-0.007423693	3.4313374596	0.4234432362	1.1945484309	1.908446756	5.6706770802
Z001E0184	3.0555204788	0.3077989589	4.8198304046	0.1105440991	0.7042111581	2.729434537	0.4748904446	1.7542694147	0.2128547045	0.7777704202
Z001E0185	-8.451939896	-5.550426485	-4.771563421	-6.653464232	-4.317719981	-3.335269144	-5.829395693	-5.826595182	-5.530673005	-3.411880909
Z001E0186	5.0005590517	2.6946321581	1.053787674	3.8700482841	4.4495067241	3.1953267251	7.6905612232	3.7466684642	0.6325522357	-0.910380896
Z001E0187	7.4805127766	6.8884947451	11.92534209	6.64700995	7.5193439378	8.9852427897	11.165905711	8.2647007667	8.7933003708	11.931081609
Z001E0188	0.4224060217	3.3269751577	-3.694424662	0.9679657173	0.9536725865	0.5166810381	2.4429214527	1.7385862512	1.484817187	2.2943894206
Z001E0189	3.6841915066	-1.68801617	4.0459871122	0.8532561051	-0.277762909	1.1900575239	-0.063201625	-0.27431402	0.0661150574	1.9026862747
Z001E0190	8.3996857064	4.4341182399	9.3205344688	2.9264255533	4.4630794597	5.4089210466	4.7025373248	2.6586363634	4.4443540505	3.1258509572
Z001E0191	-2.726293477	-6.094960977	0.6154451546	-3.099280467	-5.094536184	-4.890051652	-1.108166321	-3.833832259	-4.048858782	-8.303100082
Z001E0192	-7.155206318	-7.408331562	-9.9076108	-8.354444811	-6.7439483	-7.960433389	-4.464099511	-6.936097701	-7.743090387	-10.92843848
Z001E0193	-3.291092204	-5.173571186	-6.281084102	-3.591791152	-4.159718415	-6.280014811	-5.559168158	-5.474148434	-6.289243087	-3.079013605
Z001E0194	-4.822433003	-1.454393702	-2.203032799	-1.4612394	-3.086029861	-4.555747715	-3.543615875	-3.166068217	-3.796601004	-1.647161444
Z001E0195	4.7416673851	5.5846175267	2.3339223842	4.0469696433	2.283341188	5.5426410297	1.6406581835	2.9382978	2.6901692718	6.7973287594
Z001E0196	-2.200917036	-2.254365732	-1.778076689	-3.776128951	-4.603782215	-0.290537826	-1.76494729	-3.371308592	-3.28263456	-3.320862147
Z001E0197	-1.240304973	0.4369783289	-1.292306429	1.0967823536	-0.523881249	0.6359993872	-0.581329464	-0.980050391	-1.523945205	-3.206444917
Z001E0198	7.2156824413	8.3349082093	9.8659861984	9.5707813531	6.9563503664	9.2220149053	5.7539929629	8.7151013218	7.8523369328	5.868443532
Z001E0199	-7.577468671	-3.978783647	-5.164917127	-5.512067201	-5.341185227	-8.290243534	-6.908841648	-5.78962401	-6.576028353	-5.599345193
Z002E0001	-3.743281982	4.6810722909	-1.159556027	-2.706149232	-0.656039159	0.5123273769	-0.501896454	-1.182697445	1.126736554	0.6598650899
Z002E0002	-7.011816359	-6.03421921	-4.871229157	-1.86164508	-6.950668428	-5.898812125	-4.504007124	-2.56683123	-4.086808025	-6.858762924
Z002E0003	-1.330532827	3.5658505837	0.5340500551	0.9780753411	0.6744790745	1.6179853719	1.9900372826	-0.197892151	0.3951689005	3.234551713
Z002E0004	3.1608085529	4.4541823387	4.3487988318	3.1154785906	3.545795665	5.4568735253	3.7955809029	1.7844985219	2.2435664526	3.9177216912
Z002E0005	-4.136941438	-10.115589	-7.753732134	-9.313507402	-2.216200709	-5.901979496	-6.891872142	-8.38923196	-8.385919993	-7.562014861
Z002E0006	-2.206312373	-0.514426885	-3.860948673	-0.335093166	-4.869069708	-3.415486438	-2.269277467	-2.894760176	-1.091023391	-3.299613447
Z002E0007	0.7754855874	3.164512186	1.5223579909	4.0769248688	0.0041731993	1.7314960813	1.8500646209	2.3522485234	0.7061549254	0.8840320752
Z002E0008	12.207561964	11.544093915	12.92817346	11.853207554	10.726841376	8.8033232802	9.7780073501	8.3003770301	11.600516667	10.688513029
Z002E0009	-0.34357571	-2.480571162	-3.631369219	-4.16712285	-3.907851468	-5.794651021	-4.380761534	-5.356439992	-3.867017838	-4.797174284
Z002E0010	-6.070575147	-2.221511982	-2.94085937	-5.737027602	-1.291278447	-0.709562126	-2.846207196	-1.556590241	-1.894426986	-3.236603656
Z002E0011	6.203629971	5.2924471631	-2.234455714	3.9008758741	0.8418572695	2.021475831	1.5065803181	1.1336322664	-1.311002556	1.4247113741
Z002E0012	11.682720278	12.264823438	6.3765332185	9.2084245358	10.264033636	10.414519549	9.1463758698	10.203370341	12.437748117	9.7160879988
Z002E0013	-3.252049801	-0.0659963	1.2359529893	0.1569352874	1.8750798583	1.5460735271	1.4981306398	1.3976981475	-0.582871073	0.0680129283
Z002E0014	-1.705602134	1.4945294171	0.0546915944	3.6780484292	2.7183100307	2.7029470971	1.7877768876	0.1585517472	2.2203168759	2.8205582886
Z002E0015	-1.584831394	-9.29111328	-7.137835908	-4.946722156	-7.899213463	-10.20861744	-7.459927254	-8.565624035	-8.889294373	-10.69403868
Z002E0016	7.6081866001	4.6200783343	4.9218925816	3.7187580462	5.1121721164	6.6922080472	5.6257166165	4.2023326865	2.6290172498	3.799418825
Z002E0017	2.8974481003	4.3116200172	2.637234302	3.9204638459	4.8306656285	0.3937936593	2.8782175457	1.3076320897	3.0244053677	1.7794091332
Z002E0018	-6.72871419	-4.913751798	-6.057196507	-4.754851757	-5.608509645	-2.685885084	-3.780686522	-5.161021271	-3.321373629	-4.426092624
Z002E0019	-8.235617799	-2.938376108	-4.483288995	-3.014169128	-3.033677017	-4.378475038	-4.367319145	-3.699916291	-3.104978915	-4.202081003
Z002E0020	3.6168893587	2.4087840176	-2.730873074	0.0009512675	-3.094673294	-0.984209457	0.6327831526	1.126393843	-2.203430333	0.8779787447
Z002E0021	-0.831648524	-5.23395255	-1.081082172	-5.484200361	-0.706083704	-1.467883669	-3.229529089	-0.899739553	-4.021799201	-1.009810526
Z002E0022	5.7291081565	5.5498383515	2.3343605449	4.3336709456	4.794731932	4.0717521048	3.029507275	3.1836989253	1.9790582049	1.9871653211
Z002E0023	-2.179160134	0.0831665217	-2.482287178	0.7863520485	-1.592693597	0.0186769912	-0.183239477	0.1527525857	0.3315479305	-1.329706426
Z002E0025	2.8570237163	-1.293191957	2.5229005733	-2.406549866	-2.995213854	0.4711522817	-0.891931448	-2.239383458	1.6251595585	-1.189216719
Z002E0026	-7.259934812	3.4676748643	3.2659661522	-2.027073891	4.1540526851	0.5328109307	0.3951417316	2.9648838379	0.4576366782	2.3827090158
Z002E0027	-2.509233631	-6.139638397	-3.571979691	-6.205027441	-1.109576969	-2.090203825	-4.381502081	-3.220733696	-1.549047679	-2.877544677
Z002E0028	1.1747724775	2.0744815164	-2.065770194	-3.37439352	-4.954335017	-0.422584429	-1.656888431	-1.836787412	0.3393252508	-1.044134976
Z002E0029	-4.921091771	-1.785323706	-4.338699965	-2.466192779	-5.418399321	-4.06843826	-4.023813206	-3.537615527	-5.159282362	-3.977653547
Z002E0030	4.0502945129	0.2887718303	3.5351656428	0.4199552863	4.1830240457	2.9911529151	1.7461057245	0.7265047751	0.2889406136	0.0637971536
Z002E0031	2.8750713594	1.2636178815	-1.203789855	-1.872893387	2.1213631453	0.1550753884	0.309307987	-0.696986142	2.5181851623	0.7638006127
Z002E0032	1.4511609897	4.577242049	4.417978281	5.8921261679	5.0647272446	3.6875567657	3.4745416578	1.6524648395	0.7830892297	4.4768742693
Z002E0033	-1.849684392	-6.202374051	-7.256057989	-5.066982921	-4.797044351	-5.494741058	-6.657443462	-7.413414671	-3.293327373	-7.38180915
Z002E0034	-8.538615359	-2.223731048	-2.165803601	-5.223519436	-4.59915185	-5.063282392	-4.235430451	-3.826215964	-3.817421223	-2.492230824
Z002E0035	8.3971982566	6.3344272142	9.9497483796	9.050351654	7.3788340097	6.6954068846	6.4352744944	6.9615802245	7.95316432	7.200330059
Z002E0036	-8.242475848	-6.309121291	-4.575168728	-8.461744998	-4.543292159	-2.292399829	-5.905421838	-7.345567616	-4.381802717	-3.840623689
Z002E0037	3.7570368588	5.2092971294	6.5031606306	7.1156917684	8.2640410617	7.3110233675	5.4014130201	5.8772691549	4.3302948045	6.8186524738
Z002E0038	3.2373295047	4.3223664697	8.5065581315	6.568985565	5.1459554554	7.4294417198	3.8684368991	3.4831413083	4.3561476075	2.8554548509
Z002E0039	-9.356574556	-8.897505803	-9.098169543	-9.641367634	-8.664741333	-8.169715149	-9.272272197	-8.173734835	-8.242551791	-10.49081406
Z002E0040	-3.273432472	-10.24229508	-6.064593714	-10.28119525	-9.084375101	-11.51017336	-9.998330539	-8.562159073	-10.99448975	-10.71655869
Z002E0041	-0.008952559	-1.743639488	-2.389530308	-1.148191345	-5.63940134	0.0344593323	-1.914815839	-0.306899245	-3.551967698	-1.708277798
Z002E0042	-4.019542343	-4.068368685	-3.636707583	-1.819695764	-3.736356314	0.607541198	-2.28194728	-4.739162032	-5.52616756	-1.065719557
Z002E0043	-0.884625354	4.0908091868	-3.892114045	-1.5944225	4.751948032	0.4285946849	1.5845109046	3.2638644892	3.7162215608	1.0194200115
Z002E0044	0.2811726226	-2.090012874	1.4022788829	-0.989228891	-0.017232654	1.4874384766	-0.633060903	-0.606858642	1.850697606	-0.284477376
Z002E0045	0.8590411388	4.9890198089	1.3857435609	6.0975778581	2.1673049481	1.910385424	3.4559607987	3.404935479	4.2542050469	5.5646466981
Z002E0046	-7.84866781	-7.944879066	-8.427370565	-7.347944279	-8.859785471	-9.913186686	-8.828986872	-8.671633146	-9.475769853	-7.024552315
Z002E0047	0.3672040267	1.918788078	1.6669244077	2.2961951223	0.1010840701	1.7105122357	0.6037471793	1.1775675096	-0.752251152	0.4324420897
Z002E0048	-6.276626711	-3.207874078	-4.873586775	-5.62103768	-5.691877669	-4.431747174	-3.194930926	-4.154589528	-4.965569338	-2.415807502
Z002E0049	5.29240068	-1.493182692	0.7785990022	4.5894395695	0.2429280039	1.426682397	1.4682032098	3.3709023506	-0.422698932	0.1215007902
Z002E0050	3.4339388011	-1.757129952	1.3518433511	0.1878754291	-1.58058517	-1.912425913	1.0880147033	2.9546518822	0.2442981141	1.4285615369
Z002E0051	-8.991980837	-6.982169348	-8.972492766	-5.453700952	-6.156191652	-8.924763147	-6.86791842	-5.267012066	-8.99171797	-7.801977341
Z002E0052	-7.645093705	-2.414411862	-4.854195486	-3.517734918	-7.046945674	-3.355861787	-4.365763934	-2.08547772	-0.930679438	-3.14896333
Z002E0053	3.486526613	-0.691098024	2.537119286	5.8625457879	5.3477230553	0.9032780545	3.529337084	4.3674634726	4.9673667481	3.4009903477
Z002E0054	4.2930029425	3.6906545632	-4.728905071	1.4896343152	0.102047702	0.4343944563	0.6239563427	-1.012383681	2.7019818514	1.3610331816
Z002E0055	5.4745515536	3.0257642897	3.5183667088	2.0582321218	1.957447707	2.9764540477	3.0271175892	2.321362952	3.788171242	3.5906872169
Z002E0056	-0.334424879	-5.611741366	-9.075470836	-7.81519787	-6.860926325	-7.844787827	-6.84787678	-7.22201921	-6.441581681	-9.274076224
Z002E0057	-7.442546661	-0.383187445	-3.174730073	-7.036619531	-2.370699452	-4.124505049	-3.392604001	-4.155828574	-1.406198975	-2.000602396
Z002E0058	3.2919456449	7.2729173569	5.8355342673	4.4154569423	3.7856896486	5.0477986907	4.9737645287	4.5461834654	2.3977896375	2.966330619
Z002E0059	4.0980495671	5.7145663184	10.593467044	6.682267475	5.0129126178	6.9667635392	7.0869950425	5.1095415431	4.6388184334	6.7374778368
Z002E0061	5.0390456656	2.3433060993	0.8301135699	3.2895620957	0.4795620765	1.4303067856	0.5730623989	-0.804390787	0.5753940702	-1.135757248
Z002E0062	0.2160049592	4.7460994073	5.1581781852	7.8097441707	6.2658119782	6.573050675	6.341406257	6.4292717846	7.5161895581	7.0129632444
Z002E0063	-1.289869686	-3.776308279	-6.517427718	-3.429301957	-1.990077013	-1.156718944	-0.461359841	2.1803221557	1.6503679819	-1.24179821
Z002E0064	1.6391096179	-0.630021897	-0.364341186	0.4305428283	0.1282783785	-1.358835937	-0.363079834	0.61325984	2.5412175625	0.0932176713
Z002E0065	-8.239107928	0.4072904785	-0.941076424	-1.377844846	-0.46109594	-4.050716609	-2.131773544	-1.073564455	0.1065794879	-3.313007041
Z002E0066	6.9550676874	3.5968215921	8.6058964476	5.2190038454	6.1514316843	4.9944420938	6.2560693073	8.9782915756	8.3308969217	5.8420488575
Z002E0067	-8.337234457	-9.152525064	-8.713023018	-8.207918538	-3.514153379	-8.853199902	-6.297043951	-5.665182181	-8.463323285	-6.01027522
Z002E0068	9.5596718817	9.9305807287	5.7849699806	10.37052444	9.9810747523	6.7396169038	8.6088916181	9.4248104489	6.1792317702	7.8440032955
Z002E0069	-2.217118581	-8.608100804	-4.643513794	-4.48991944	-9.07026299	-7.431180545	-7.243445551	-7.717451368	-6.222148998	-6.529641519
Z002E0070	-0.978341148	-3.220256998	-1.26555893	-0.340757097	-2.953755579	-4.074581897	-3.652802648	-5.748424316	-4.457769952	-2.804771617
Z002E0071	-3.215185622	-5.726255242	-9.189975033	-5.94463898	-3.172119216	-5.393019478	-5.480521586	-5.447778955	-6.557703316	-4.636623823
Z002E0072	-16.93183926	-15.07409644	-13.83818591	-13.70623993	-12.99185712	-12.31258969	-11.74929086	-12.98273922	-9.527708982	-10.15313166
Z002E0073	3.0990848569	3.3486474655	2.273265768	2.412182978	5.2181585797	5.7231452204	5.1997715295	6.9263486619	2.8962770636	4.6054493399
Z002E0074	-12.18570124	-6.78883675	-5.330725542	-4.741017379	-5.624408879	-7.639323146	-5.629293401	-3.476461085	-3.90919878	-4.660099477
Z002E0075	-6.415079736	2.8404592398	-2.756441147	-4.48594124	-5.761270748	-5.214017629	-2.770751856	-2.886916323	-5.181904772	-4.594019253
Z002E0076	7.117353234	4.785062898	6.1938221666	2.6460126844	8.132088274	2.9024091589	5.0593230966	4.255272209	8.2521032385	6.5058957092
Z002E0077	6.1392820694	7.8676557571	5.3967682401	9.9091683609	8.4190426887	5.1875688936	7.1175914826	5.9600222316	7.049663888	6.8160245179
Z002E0078	-8.546542016	-8.247567558	-4.932549809	-7.274032252	-7.817949428	-8.434142612	-7.293560224	-6.667310338	-8.364406878	-6.786508808
Z002E0079	-2.991951116	0.7208685778	-0.438340041	-2.430242514	-2.947684816	-1.50927473	-2.365534232	-1.03274117	-4.597837364	-3.472975571
Z002E0080	0.1820536739	-1.841579425	-2.679280095	-1.110612391	-5.07047391	-4.163769054	-3.782220728	-2.318579016	-1.664531782	-4.668544602
Z002E0081	5.5534640986	1.3541079779	1.0026560453	4.3317891556	1.1523903542	3.105969388	1.8965411138	2.9597949829	3.7927799141	1.3819121531
Z002E0082	1.1659409354	1.0145013923	-0.464962677	1.2230774754	1.6711105645	1.7684706657	1.330871658	0.4065848586	2.0391488952	-0.857157301
Z002E0083	1.6659570175	-1.620642547	0.7286130073	-1.027745608	-1.717795577	-0.012555864	0.1745938028	-0.273293426	-1.639144171	1.3144361966
Z002E0084	-2.395130454	0.9746776842	-0.567791957	1.6497832052	4.7074699835	0.1927291649	2.3863354263	4.3543872786	1.4059622258	3.5991875312
Z002E0085	-2.389303891	-0.833646449	2.1234048683	1.09359712	-2.921081784	1.8154151099	-0.644715899	-2.768894191	-3.39770895	1.9317946397
Z002E0086	8.2546941556	5.3001343888	7.6001166861	4.1325755279	8.0846924235	6.6875849359	6.8134368695	7.7045062724	7.6328209631	7.7517923852
Z002E0087	-0.266454442	6.8118409683	4.1141939409	1.407527595	3.3082160001	6.4179557492	4.4381506473	5.1997543946	6.7731002011	5.496711781
Z002E0088	7.6684003907	7.7806556019	5.6587592321	4.3789557961	5.4015450526	6.8831587481	6.0609889555	7.7538275546	3.8918527323	6.6475934486
Z002E0089	-6.199686171	-1.257490204	-4.145122065	-4.675571375	-6.822348289	-2.06897333	-3.734290844	-2.64673751	-1.947371807	-2.451590049
Z002E0090	-3.844963854	-4.304925712	-3.368906247	0.0195977553	-2.795027661	-3.760006986	-2.559203548	-2.552187875	-3.850095228	-0.971032228
Z002E0091	0.8828054273	1.6978163052	6.4937481653	1.3307411785	-0.208605876	4.4917008315	2.8005594719	4.4371727471	1.9144459385	1.576081
Z002E0092	-2.57253071	-6.85556929	-5.365034769	-4.396811304	-3.32514522	-2.34508664	-3.701133168	-4.458935426	-3.067447998	-2.426690322
Z002E0093	-7.016148256	-2.731274122	-2.78604555	-1.074549345	0.8286894095	-2.784190765	-3.311619881	-3.948465381	-1.694781917	-2.819774429
Z002E0094	-0.201762964	-5.101927881	-6.484720833	-0.059906676	-1.442475725	-2.702092222	-2.881552108	-4.029284857	-4.947994	-1.961493808
Z002E0095	-2.373337645	2.0081892037	3.1011644206	1.1742264286	2.0753130872	1.1979353457	0.9776220288	2.4381377105	3.294703232	2.5673771926
Z002E0096	-0.929685197	-4.619205624	-3.738734844	-2.142073553	-5.344369845	-5.578848611	-4.74334567	-3.419526697	-3.297157106	-5.195821799
Z002E0097	2.9548520926	4.6971414056	5.267914869	3.5288631539	3.8633730434	2.3297466142	5.1736810993	4.6906744643	2.4588032956	2.8719614207
Z002E0098	-5.890540898	0.0659006013	-1.440700838	-3.227182291	2.711688295	-2.048948845	-1.080572997	-0.220570868	2.2919805715	0.6349648033
Z002E0099	7.4021560838	-0.623643107	0.6519655111	0.8905482974	2.5480152159	4.8032309642	2.7582492513	3.8564815781	6.0736781833	4.0798719533
Z002E0100	14.738335006	8.7095654479	10.203515116	9.922064889	11.304927952	9.2977937174	10.15486153	10.08054218	9.0261648808	11.223549542
Z002E0101	-2.940215163	-4.245064419	-2.611527156	-3.310704125	1.7803897801	-1.170865123	-1.320251986	-0.07016749	-3.267272853	-0.705611612
Z002E0102	5.402587171	5.1062338301	2.3563166555	3.2408019784	0.7603694458	1.3352324136	3.1591806226	0.7773478403	-0.517541559	3.1051332928
Z002E0103	8.7422873776	4.2449524024	6.0275903453	5.1848316285	4.8632187942	5.3261097082	7.1528296792	7.2779696378	4.7154950721	7.3521895278
Z002E0104	-7.182594041	-0.044276538	-2.555902147	-1.067106237	-7.477964319	-0.454520816	-2.66577269	-3.305241126	-0.98786506	-2.30395556
Z002E0105	-1.439309741	3.3858697942	1.6352217948	1.397939074	-2.033920485	0.1731604638	1.7317907072	0.2184125639	2.7706452708	0.3017439344
Z002E0106	-5.898054686	-13.24417531	-13.7237625	-11.57892391	-7.457698158	-9.305494482	-9.949302005	-8.922248244	-8.321367619	-9.513137836
Z002E0107	-0.268925855	2.1414863578	2.4822206741	3.9666283544	3.3143605761	0.4292324465	1.2975151119	0.4990225745	-0.778574315	2.5813283245
Z002E0108	4.8161893678	-2.635413366	1.4371983983	3.170266668	1.0228686475	1.0679066686	-0.428509235	-0.9638705	-3.161870757	0.1370934987
Z002E0109	-8.716706064	-9.105627521	-7.150142374	-4.942779358	-11.01205784	-7.27634126	-7.6024516	-7.180523087	-6.076130429	-7.990653152
Z002E0110	5.456464749	5.0893439148	5.2814225279	3.6313888303	5.9399023061	2.9645506613	4.9968381222	6.3699212382	6.2259036214	5.6140720227
Z002E0111	-2.568954957	5.0375609111	1.5994307642	-0.106184876	2.1412563536	2.3090829597	2.8587443676	1.6299172296	4.756973839	1.8039215794
Z002E0112	8.170683315	5.3324063539	4.1467254767	2.0611733885	6.6826488279	3.2648690452	4.1931427824	3.1609751214	5.8430955266	2.8924392291
Z002E0113	-5.058420546	-4.690883176	-3.091325216	-0.577601882	-1.906734046	-3.46936157	-3.007057184	-3.123187304	-5.973554667	-4.495684199
Z002E0114	3.7206390235	5.8593116443	6.7325888122	4.0828565864	6.2137338008	6.8676191707	5.0715041416	5.4505679197	8.6953300437	4.8536792126
Z002E0115	10.490202107	3.644532399	4.0800138219	4.6469319208	4.9163306429	4.8689192931	3.1452993105	2.1414066797	4.7058605249	5.0718558091
Z002E0116	-1.343658962	-2.510448874	-3.838980664	-5.433108952	-6.155164691	-6.128661003	-3.182171959	-4.405830072	-2.602011547	-5.202722477
Z002E0117	-7.882489595	-6.231318294	-3.515337649	-5.164248688	-5.341412151	-3.668721209	-4.900785204	-4.684180155	-3.9670633	-5.595924266
Z002E0119	2.8713735542	-1.034263329	0.5887833495	-0.417461031	3.2295128927	-0.664633813	0.6223022348	0.9533001074	4.084330837	1.0451543048
Z002E0120	12.913736637	6.6282041577	7.8403297274	6.0686687453	9.4150200578	8.2178978866	7.6205154006	8.0575970074	6.0201721473	5.8132824707
Z002E0121	8.3753076	2.4391693566	3.8010219425	4.6735433336	5.4438255111	6.1717519207	3.6875576472	5.4702700808	6.4008340489	5.4922408143
Z002E0122	6.8238175985	10.771903017	7.8306913207	5.8754764204	10.09821696	9.0519643356	8.6352287878	10.344614618	10.999816397	8.1517152364
Z002E0123	-11.27551029	-6.107819966	-3.752864154	-5.090388155	-7.933247717	-6.662644923	-7.016693585	-8.031830057	-5.767677288	-7.81159495
Z002E0124	6.871430131	6.2608287911	6.5091725691	5.240174194	7.736711584	7.8989800307	4.4819810524	2.8459432198	6.3245295919	4.0252418876
Z002E0125	-3.0950915	-6.530273173	-2.673009631	-2.663674847	-2.709046609	-2.022194887	-2.165867318	-0.295971449	-2.865285248	-2.731294756
Z002E0126	2.4767038813	5.9596159321	7.6882773876	8.4931594453	4.62278878	4.5306246884	6.7849137435	6.5882014958	8.3798728705	7.7813758928
Z002E0127	-7.975472881	-7.650453127	-8.739808084	-10.33819062	-10.20727488	-9.376013973	-9.566597021	-10.8363986	-11.69284597	-10.52000374
Z002E0128	4.3498838897	1.1416421111	3.2975395373	0.2466455904	2.3503732107	0.9663742891	2.0574406518	3.6821774128	5.5437099572	2.8032586718
Z002E0129	-12.61673401	-11.32929049	-11.6156089	-11.54359734	-10.98224891	-12.1935457	-12.93776889	-13.28343945	-15.65399181	-13.56615994
Z002E0130	11.501178773	14.412025112	16.058841937	12.71250515	17.65523428	16.095556293	15.173567553	14.758227432	14.675616745	16.903327663
Z002E0131	-5.674083128	-8.585085281	-13.06989181	-9.00494399	-9.799875961	-8.42219265	-9.412411822	-9.53790055	-11.42408966	-8.878025451
Z002E0132	5.3627133392	4.4941586574	4.194982586	6.1671709185	2.6709509112	4.4561466164	4.7089914563	7.0036328498	3.7467293606	5.4606294608
Z002E0133	1.9882055393	-1.067388669	0.1763246422	-3.351578383	-2.230703515	-1.35445948	-1.585838646	-1.449729108	-1.742501086	-0.355615409
Z002E0134	-2.486099671	-5.187278021	-4.995641141	-6.330993696	-4.273375729	-4.811588848	-5.583939743	-5.620774334	-6.946235963	-4.877537463
Z002E0135	-10.14574443	-8.542876878	-6.04450059	-8.675257031	-8.643360787	-9.610053865	-8.373841448	-9.902480789	-6.707841363	-8.40261901
Z002E0136	-8.193005057	-4.568796737	-3.130121101	-7.869977052	-3.696310348	-6.401592492	-5.56494299	-7.747570411	-7.402500654	-4.182358378
Z002E0137	5.4372176721	3.468928429	0.5205352256	4.642893898	-1.604764067	-1.754328098	1.5104472222	-1.374335935	-2.475245958	0.1749196334
Z002E0138	-0.224325677	4.2565799121	3.2747673608	5.8558186592	3.1527676258	0.3125715258	3.0874783629	0.6526853107	0.3602662532	4.3701864212
Z002E0139	7.7496730382	5.4827362234	2.6817303344	2.6312873845	5.8621015219	3.3870232048	3.9305804209	2.4506510213	4.036121534	3.106014332
Z002E0140	6.1117349867	5.8065884807	8.3357427022	4.8063600909	3.5722524629	4.4261698813	5.4782719678	4.5062752515	2.4077285697	5.7347213625
Z002E0141	3.3702807099	1.5184497799	-0.407052799	5.1012342746	1.5548286752	3.1433601557	3.6018206568	3.0899621189	5.369650465	3.9785665576
Z002E0142	8.6805004603	3.3577072734	7.0358130549	6.6866906668	2.858223699	6.8742716985	5.6086011368	6.9872877662	8.8341644399	6.0773056106
Z002E0143	5.0606139041	8.8308954235	10.046008599	8.6455169278	11.326235943	8.789229172	7.2525892243	8.5472435373	8.5995096108	6.6042309812
Z002E0144	-5.355621905	-0.85337952	-2.758466575	0.5025112911	-0.756235201	-3.710909897	-1.134700932	-0.835943855	1.2493000705	-2.333483254
Z002E0145	-0.475924301	2.4599730762	-1.19001623	-2.382531722	-1.53045388	-0.25099819	-0.085407239	-0.499014634	1.1654149018	-1.871981672
Z002E0146	-9.42227509	-12.40294609	-10.76350535	-11.36435323	-7.234664304	-13.36859904	-11.36820377	-10.31223302	-8.038894385	-10.51184082
Z002E0148	0.973511274	-4.026586364	0.4231749704	-0.605397974	-1.049302457	-3.498600683	-0.199403962	-1.421915249	2.2898565259	-0.145523565
Z002E0149	-7.866149006	-6.310137094	-9.54189772	-8.83481139	-6.976221629	-9.987249533	-7.371543424	-5.11489008	-10.31165111	-6.730101706
Z002E0150	-4.003955831	-5.085861878	-2.572508432	-3.827596696	-1.947985893	-3.575417294	-2.346311064	-2.065038977	-3.57945175	-3.610025909
Z002E0151	3.7002205073	6.1349775036	1.0773963455	4.1983960616	-1.296728405	4.1090325019	2.2689241457	2.5994370553	0.3893117919	1.2234794026
Z002E0152	6.0859467356	-2.249592037	-1.132244362	3.9134982589	-2.622155077	-0.522071167	0.2819855403	-1.597124779	-2.930074107	-0.480646707
Z002E0153	4.5447925212	1.5164644646	4.3322578552	5.8189971603	2.6205556819	5.8262568681	4.1520868386	6.5924435973	6.211744927	3.7634289512
Z002E0154	5.5070952096	6.0798543847	3.8056345163	1.3968141609	-0.971082835	3.5514279065	2.3161456467	4.1253117005	1.5691552908	3.096917986
Z002E0155	5.9073800261	5.3166028564	4.8309189408	7.5357116342	1.7432599678	4.8044943008	5.3200101053	6.3790280364	2.3626566627	6.1842802234
Z002E0156	11.417738214	3.5301639539	5.643501983	3.6864515252	3.4898357028	6.6397969753	5.0298225715	3.6157908916	8.3027501682	4.6721185508
Z002E0157	0.4532311362	2.5456537284	-1.12963945	-0.814821498	2.526744041	1.3293878691	2.335866825	1.4346613994	3.2074143254	0.8554663523
Z002E0158	7.1856442145	3.0240423057	0.8846316732	-0.200119895	2.8232390259	0.9565114723	1.7909651711	3.2499436055	-0.79286313	1.3297712881
Z002E0159	-3.278956128	-1.617689519	-5.356712774	-4.17328695	0.447679379	-2.08662726	-3.410386669	-2.134824015	-6.164390624	-2.840624139
Z002E0160	5.321449055	2.5801504946	2.8763872025	1.4913397354	-3.045271606	0.4079521413	1.446023315	1.137918603	2.8603863735	2.0682279245
Z002E0161	-0.741226171	-2.85069812	2.2730894899	0.9857567114	2.2514871261	-3.956410762	-1.88565361	-2.935766593	-0.733346421	-1.174639782
Z002E0162	-1.759794416	1.4732767636	1.665806108	-0.771541752	-1.545822604	0.8300398737	-0.903746055	-2.689308003	-2.466118018	0.1500168488
Z002E0163	1.6002481839	3.1456258875	5.8987475856	6.6850185911	3.5785753948	4.0830944948	4.539677716	4.2296165197	3.0322008688	4.1515705023
Z002E0164	6.1144467818	4.2086308913	11.738695075	5.8141821341	11.676464613	8.2097432095	7.3403516934	6.9555794629	6.4755419312	7.0882578147
Z002E0165	-6.030094821	-3.311340866	-3.938756876	-3.426327649	-5.911761087	-4.401462822	-3.888128098	-4.525758425	-6.588518999	-2.31566938
Z002E0166	-4.669211266	-5.505849805	-0.804896445	-6.831294937	-6.77862047	-1.101576827	-4.539955596	-5.97652377	-2.785537345	-4.040565386
Z002E0167	0.0219743957	-0.354501589	-1.22542711	-2.204298482	3.4728147436	0.3848753835	0.5707743041	-0.752461228	1.5140216905	0.3306793205
Z002E0168	6.0122703185	1.5115868217	0.2236319443	-0.586034823	3.6502731355	0.8886902421	0.7611766937	0.5040727559	-0.419774932	0.2267350816
Z002E0169	2.1166026062	3.3785199107	3.6080386512	3.6699257635	2.2997912666	1.6991764687	1.3499073092	-0.339092293	-1.018391245	1.7770821724
Z002E0170	-2.868882887	-3.068925762	-4.761632836	-0.303303627	0.4026166548	-0.279137524	-1.297873448	-0.814168281	1.4848452224	-2.310449739
Z002E0171	11.357439766	9.4216512851	11.857904812	10.949546488	10.599435621	12.25761783	10.615204399	10.85320671	9.8176084424	12.016364647
Z002E0172	7.6532840614	-0.841555419	3.4792871121	7.0795933717	1.2344337593	2.2099054278	4.4786227832	3.3257722231	6.1927438045	3.894135418
Z002E0173	-2.965284564	3.6643413898	1.6412089532	0.6076525197	4.383003724	-0.422243764	1.47918901	1.4903157834	-1.126506648	1.5721736408
Z002E0174	-6.215613455	-4.249680389	-8.562122477	-9.95793056	-4.839123497	-5.701009461	-7.259172531	-7.441837716	-10.07225351	-8.154446844
Z002E0175	-0.889151484	-0.093877016	1.247529306	-2.997399596	-0.689332741	-1.541152632	-0.83803588	-0.533280695	1.1243984868	-0.03517206
Z002E0176	-3.115206184	2.2012180795	-2.527240372	-4.626639874	-1.916752382	-0.199337255	-1.992196986	0.8261589071	0.8404150452	-3.528192274
Z002E0178	-2.261938833	-1.580205109	-4.73101555	-5.536377297	-9.754126974	-4.280737212	-6.079216315	-5.666109469	-9.091267186	-6.484353958
Z002E0179	-3.289198945	-8.196166445	-8.160328391	-7.509942872	-5.183109523	-6.18070075	-5.597991713	-5.888748024	-3.455333365	-6.794931306
Z002E0180	4.9092331614	-2.617315507	-2.493353036	1.6527065937	1.7285754761	1.107531754	0.6809309244	2.3750181114	-1.169195008	-0.983533857
Z002E0181	0.9791030586	3.9150284128	2.9745992794	5.8795676896	3.4367342166	3.012129268	3.1659818439	2.8563040855	4.3988267577	2.2298273158
Z002E0182	13.174568321	11.545174416	11.226983386	16.522655325	12.276786181	15.628711745	14.037208929	15.000797748	15.07584942	13.249356089
Z002E0183	-5.785196406	3.3303016593	0.3135584745	-0.679027583	-0.375450234	1.3608939453	0.782022342	2.7458825369	-0.262567415	1.3060231307
Z002E0184	4.5281684339	3.9108271067	2.338505971	1.5325052901	1.9154096322	0.4580102303	2.7511463376	1.6328385063	3.9065480934	1.2596103384
Z002E0185	-9.898812031	-7.99781498	-4.738082941	-4.348125675	-5.318691045	-6.635859331	-6.205013164	-5.583569801	-3.205038469	-4.687563126
Z002E0186	5.3769752956	-0.687463488	5.1093663565	4.2431378722	2.6236034097	1.2679824511	1.4195627223	1.0779542966	0.9724089326	2.5871898611
Z002E0187	2.8039892869	3.0202805151	2.8207584501	4.2898430395	2.7308916962	-0.766504261	1.6365183517	0.2924440011	2.9832016428	1.0857262003
Z002E0188	6.0378673248	8.2933031818	6.3304073913	5.9852123839	10.331817386	7.6471093588	7.3657213982	10.046943301	7.4520249634	8.9600007791
Z002E0189	4.8422048808	5.1291817243	2.2349685451	1.1255487839	2.0770574291	2.0391295554	2.518722112	3.4319626721	0.9758269362	1.7213286733
Z002E0190	-0.730038762	-5.554101276	2.7582242134	-4.013271477	-6.771720647	-2.592417926	-3.73595447	-3.33419237	-1.114983415	-5.053307086
Z002E0191	0.7817321879	2.8534372199	1.3150568098	3.9180384881	4.9485656835	1.0702383798	2.5250210334	4.122077828	0.8075382034	2.0896261963
Z002E0192	1.926662526	-0.296924509	-3.751104664	-2.005839808	1.8426002674	0.1875820954	-0.846283156	-0.753819809	-2.85105205	-0.194710517
Z002E0193	3.3665492065	-3.377247364	0.2933547014	-2.606312471	1.5824777811	1.3696172868	0.67171853	0.4933405011	3.4275296106	-0.382101873
Z002E0194	-1.236410601	3.9613316365	7.3956021705	4.7727064878	5.570169778	5.5863348951	5.8595407684	4.6473686358	7.6274401809	6.8992613932
Z002E0195	-1.956236589	1.6039975288	-1.746083859	-1.064204055	-1.496544133	3.9535647061	1.8710851899	0.3649423833	-0.527422327	0.3387151675
Z002E0196	0.4126097661	-4.846608383	-0.614209298	-0.710333434	-2.692459553	-1.582811545	-0.137823971	-0.728470088	1.8613053539	0.6731608516
Z002E0197	-5.121766411	-3.26768988	-4.031427425	-4.499778996	-6.573479217	0.8311441457	-3.519434437	-3.614206948	-1.736460868	-1.934578539
Z002E0198	-3.696049064	-5.000428823	-2.680373011	-0.58318769	-3.818687506	-3.861915168	-2.737034461	-2.095791144	-5.657995568	-2.751835035
Z002E0199	-3.239656195	2.9504911567	-0.595899247	-0.201799644	1.2888513011	3.548712893	1.7881959515	2.3246061648	-0.170032543	2.8180371774
Z002E0200	-8.829104651	-8.829524745	-4.962919286	-4.249060497	-7.867451094	-5.136898258	-6.189046043	-5.407590274	-7.541095538	-5.009036955
Z003E0001	4.6654605047	5.0164793851	0.607129956	5.1366738797	4.0571714837	5.5670450359	0.7556884318	1.5707761406	4.0460607091	3.4214780587
Z003E0002	2.8670680232	9.4717526639	2.0011960613	4.1639005922	4.4317739155	8.0818430444	5.8933439493	5.9710384998	5.5835007635	4.4337689181
Z003E0003	3.0880570367	3.5499552501	-2.299169862	-0.409578506	-0.393796357	1.819112836	-0.363247236	2.7954228476	2.2449279127	1.0273904683
Z003E0004	5.0619522442	6.192634806	7.0784695052	7.5523526755	5.1910530356	10.086982311	7.5001798167	6.0272510111	2.9434087812	6.2930040284
Z003E0006	-0.200987925	0.6982725958	4.7478384057	-1.89390418	-1.666947016	-0.028809546	-0.168475258	-0.111358573	-1.510094833	-1.414310587
Z003E0007	2.5667575364	4.2952182371	3.2282511141	4.0548735237	3.5182153188	-2.893670994	5.7332353344	2.9472369541	0.7161555182	2.6815022578
Z003E0008	-2.193276311	2.5387639413	0.2718601439	2.4834449804	1.05945676	2.7971449315	4.1841580356	1.7314777704	5.334490862	2.5627782659
Z003E0009	2.8774690299	-2.332224393	-2.812364233	-3.807559452	-2.098980246	-6.495804668	-2.693592889	-0.376007821	-5.52957415	-2.00446756
Z003E0010	7.8120837137	7.5524009407	6.0311220012	3.4483818912	3.6696635212	8.2467854367	2.7246374318	3.1584361013	1.1425831968	3.5419955909
Z003E0011	-1.555910861	0.8688088395	3.4878168506	-1.568811517	0.794421254	-1.56804372	-0.440204785	-0.007914641	-1.899436005	-0.084628645
Z003E0012	2.3375628461	4.1033876945	3.1176066023	1.636117942	5.0380990418	1.7185116705	1.111574011	2.6634163174	2.1408933778	3.0010009207
Z003E0013	0.3783482128	-2.312562227	1.1295250059	-2.616847624	1.839479954	3.4206629783	-0.036655701	0.92163636	1.9122765769	-0.682885712
Z003E0014	-1.886244793	1.3104706169	-3.15825546	1.6188874368	2.1628626704	-1.347727296	2.8642601183	0.1474868393	0.7214149729	0.0454747107
Z003E0016	-15.26969573	-14.43584335	-14.14262606	-15.76102124	-17.03869434	-8.249374247	-17.56988072	-12.25701677	-16.64348618	-13.67556405
Z003E0017	1.4829601386	3.9430697734	1.9482499678	4.3228423944	0.7546789899	1.9626263452	1.0224695085	3.2148231477	1.7893974982	2.6815526315
Z003E0018	5.4001363109	5.092341125	2.8091262799	3.7053186209	8.540052759	-0.322679326	5.3442925809	2.0362435179	7.315084763	4.4929405731
Z003E0019	12.394827754	11.509972581	12.808577282	9.6474787629	9.2977224243	16.494910438	8.0769715699	13.550854363	8.5439599523	11.167882814
Z003E0020	-2.570549982	-2.366881286	-6.152034136	-4.196389413	-3.060715485	-2.723644858	-5.917782606	-5.417737273	-3.496284732	-4.624201212
Z003E0021	-1.437529897	-2.677644826	1.8426939451	-0.753302703	3.5978545352	0.2808249811	4.444591984	-1.052117622	-2.509126373	0.3174952533
Z003E0022	4.8249954009	0.4344485967	3.7146617866	4.3994029886	0.7404300819	7.8147422632	2.0176121375	4.4226756447	1.8129348064	4.2840228066
Z003E0023	-7.358461284	-4.80113129	-4.703826636	-4.043011753	-5.188725129	-9.294540065	-3.792661868	-5.335523329	-3.208650224	-4.329444426
Z003E0024	1.8865707622	-6.609329732	0.3399358693	-0.809565637	-0.752761345	1.0515812148	2.3627233116	-0.815166311	-0.064780222	-0.783183808
Z003E0026	6.0421601839	2.8156877657	5.8966457395	2.6935548638	3.9591825472	2.7447951744	3.0921217472	0.5580584908	2.7501777446	3.163612406
Z003E0027	-0.394109668	5.270047403	1.6717228268	-0.217985146	3.4054066226	7.1060055365	-0.548169318	1.8329074222	5.3724332493	2.01889768
Z003E0028	2.6704100288	2.6951653008	2.3156973065	0.7469656301	2.2714416223	2.7611424132	3.2074103775	2.0215297243	-0.593577859	0.6942318234
Z003E0029	-5.522983964	-5.776542157	-8.968842896	-6.979255768	-5.84036449	-11.72683372	-9.683226115	-9.13674286	-5.310628029	-8.100345873
Z003E0030	1.2879498143	-9.859306119	0.4803522399	-4.026239441	-1.711934737	-3.754327456	-5.820805678	-2.634890783	-0.433239823	-3.589792824
Z003E0031	-2.40610781	-4.41644226	-3.833783392	-0.54524246	1.6239521235	-8.015384394	-3.126892263	1.5586248785	-1.594115004	-1.138094878
Z003E0032	-2.735146344	-3.902963964	-5.734291262	-3.509049649	-2.255455116	0.7474558183	-2.290566906	-0.272629904	-1.012212496	-1.984552508
Z003E0033	4.8210043352	1.2508384782	2.5725828032	1.5411678321	7.1653731861	8.436261815	1.2064038127	3.7944572746	1.4431588481	3.4569823774
Z003E0034	1.4579338427	-4.648034483	-1.467375649	-2.517485584	-0.213625107	-5.320921511	-1.641315039	-2.092893868	0.366329657	-0.56157081
Z003E0035	3.7667714686	2.5946417979	2.5648060605	0.6194442805	2.7121831089	5.5120831755	1.2830548096	2.0499174339	4.2422893209	1.428026108
Z003E0036	-1.980574791	-5.841609906	-8.915644206	-5.098531604	-7.31252201	-1.117919577	-3.537859876	-8.823655611	-6.075379999	-6.380663336
Z003E0037	6.7322432722	7.7336656576	6.0928510519	6.7167930384	4.6638190812	11.567175754	4.4068209066	3.9155249388	3.5544416665	5.3119699387
Z003E0038	4.8149145328	10.92394935	8.9626278343	8.4308846031	5.506883292	7.6634515488	11.014945259	9.1479930439	7.5191799326	7.4476013519
Z003E0039	-0.86995651	-7.001189837	-0.446210436	-5.609386423	-5.987525995	-0.737262781	-4.528264988	-4.734512034	-4.261673953	-3.898238005
Z003E0040	-6.126812473	1.3786922725	-6.297398831	-3.318769171	-6.733095547	-6.316277176	-4.882061323	-3.994009671	-6.066222606	-3.388585218
Z003E0041	-5.444069863	0.0827908688	0.4811780096	-0.105789287	-2.938437108	0.2616871396	-0.759511794	-0.933875171	0.1440261236	-1.077120648
Z003E0042	3.3215811495	6.4429268098	5.5276787331	5.6375671511	1.8828782818	0.6959459208	3.0999131291	2.9099396108	6.796391823	3.5718253811
Z003E0043	-0.286466455	-1.227342697	1.6261376043	0.1466254507	1.0609517912	-2.815119406	1.7364092479	-0.124262636	1.4411795263	1.1440140591
Z003E0044	-6.509606155	-1.223929161	-2.454323945	-2.63985578	-4.058743769	-0.076067629	-0.083753166	-2.961487075	-2.327411309	-4.580078884
Z003E0045	-7.40441693	-0.366625341	-2.722916733	-3.311285438	-7.064530925	-0.193118708	-1.105188392	-5.936721904	-7.176103691	-4.378918543
Z003E0046	-0.102618147	4.9287771712	-2.196450872	-1.604003385	-1.003652453	4.617064631	-2.928506425	-1.00040779	-0.884552747	0.459328025
Z003E0047	3.1309954506	-1.045087524	-1.208223271	4.0597039703	4.9964208778	-3.948450869	-0.314661363	0.019172137	2.6482689157	2.1950695321
Z003E0048	-5.547373331	-3.585675443	-7.638706922	-6.474651958	-8.268949555	-8.584280845	-10.09532556	-5.805776144	-10.26378485	-7.889915584
Z003E0049	5.1135677296	3.7458213875	5.8577719328	0.1803933135	-0.796737961	2.2752431996	0.5903967749	3.1303965104	3.0656112258	1.847129624
Z003E0050	-4.877557999	-0.635020469	-2.729029212	-2.371146158	-8.179500764	-5.127281604	-5.445368353	-0.554911246	-3.301695644	-3.732352374
Z003E0051	3.5307664005	5.38302307	7.1375513606	4.2713845743	5.5785874822	10.119533272	1.5204553673	1.982548917	7.0842272941	3.9292887724
Z003E0052	2.848410653	-0.925182251	-1.834298904	-3.467323879	-4.251595686	-4.488409366	-0.446890316	-4.725929771	-3.968199115	-2.379470047
Z003E0053	2.1189586685	0.3078914848	0.808261765	-0.954113293	-0.050896081	0.3173391522	4.3486283669	-0.010437547	3.2253176953	0.3652207095
Z003E0054	-8.645065682	-9.77059166	-5.183122859	-5.258720475	-8.454445116	-1.009629038	-8.202994803	-8.784660759	-4.342525865	-6.607560549
Z003E0055	6.39158962	5.9788198241	6.5914734168	4.9234108245	6.1144517519	9.6508207239	6.0806235999	4.2990874851	6.5228714968	6.1718908867
Z003E0056	-2.375929174	-3.636166498	-4.614511709	-0.592053696	-3.486441939	-5.593061122	-3.871335042	-2.175752956	-4.330245976	-2.399442513
Z003E0057	-7.067922082	-10.2687144	-8.414876907	-9.445835183	-12.79833061	-3.172540383	-8.741634473	-7.413947144	-7.771395904	-8.416574224
Z003E0058	0.9435175746	-5.950707952	-3.091547148	-5.970110739	-2.825267585	1.287023442	-2.108344211	-5.339321154	-4.177749239	-4.248090858
Z003E0059	-0.594328951	3.7050550682	4.8492814245	0.2020582708	-2.368327821	0.7692609555	4.2479108289	-1.516104319	4.1631954474	1.4324132987
Z003E0061	-4.424032748	-7.855813225	-3.301862709	-5.872268959	-2.94644506	-2.19192397	-6.247353294	-1.999098047	-4.470304228	-4.743033058
Z003E0062	4.6146672522	3.7064030413	1.6486528871	5.2886038196	1.9111228525	8.0469137027	4.1411505499	3.2960794411	5.3614121473	4.7858130498
Z003E0063	1.3528045205	-7.760796737	-1.193360507	-1.914045879	-2.14868171	0.7359634283	-1.622476365	-4.928592906	0.3056582143	-2.998851466
Z003E0065	4.8566382817	2.9816062223	1.9778499271	0.4688412172	1.1400258332	3.5227212505	-1.032949838	1.3322352323	2.0799394924	1.2189254906
Z003E0066	-13.67325873	-12.87518757	-19.44479816	-17.26155182	-18.87008508	-18.5543232	-12.67978965	-18.33403781	-14.42181797	-15.83838156
Z003E0067	-4.61854234	-8.40182175	-3.613911901	-4.135674007	-7.223006164	-0.380232511	-2.576849759	-5.929709577	-6.841864395	-6.002526486
Z003E0068	3.3644492602	5.475659499	7.7407187345	3.8966395241	4.3704698137	3.3182920457	3.0538146197	6.8510354508	3.0824195766	4.6831779224
Z003E0069	-3.587488336	-6.832549288	-5.608916758	-4.628030447	-3.433771887	0.9671834713	-2.04684978	-1.695526487	-0.35737488	-3.605136284
Z003E0070	9.48124974	3.8703070235	3.8083814449	6.1766902678	8.9160811448	3.8013854151	3.7053933087	4.7764315678	3.8126470023	5.9311479399
Z003E0071	14.425344249	7.5022729496	10.493874338	12.59235822	13.484440472	13.887870571	9.4241208963	13.00960969	13.897675414	11.12637016
Z003E0072	6.0466311724	1.9550895898	5.4803211735	3.7245423876	2.1388617695	10.0391025	3.6711373949	6.4290582649	2.8030039146	5.5172924083
Z003E0073	-5.105230497	-6.250014226	-2.195380063	-3.960674085	-0.980597165	-6.466042164	-0.860315969	-3.740084026	-1.344845128	-2.264142863
Z003E0074	2.5229160968	11.232750773	7.2210364615	5.3843429032	5.4119793799	13.680794988	7.3432207242	7.1870587624	6.3148710017	6.5861198375
Z003E0075	-0.651256805	-0.17008721	-2.480626868	1.9272681362	2.2881768793	3.2177978998	4.5761734199	-1.133868499	3.4956951988	0.7776585583
Z003E0076	2.9145793491	-0.621299338	0.1743403028	0.9978921581	-0.364215111	3.7240200703	-0.74447464	-2.321813718	1.7827150838	-0.192649214
Z003E0077	13.816828222	14.804423649	11.055334638	12.632314794	12.924099532	14.706648748	9.635637293	11.355966436	8.9307482899	11.288206829
Z003E0078	3.8777328034	1.4237840785	4.3037336297	3.2421211569	2.6552511056	-0.502660831	1.5343139132	0.4429597278	5.2313244259	2.5297622962
Z003E0079	-1.46940344	-2.028167258	-7.373812696	-1.549057001	-2.372445938	-3.839780723	-3.303464794	-5.810417184	-6.111289745	-3.18431132
Z003E0080	5.2977252122	8.1111752076	7.4580044629	8.4902487532	7.1161357751	3.8481615689	9.4020002443	11.989128928	6.1788700507	10.109849393
Z003E0081	-12.16060732	-3.141734578	-10.98479287	-8.784211093	-8.823695065	-15.57615765	-6.308885941	-6.668905001	-6.675132477	-8.108024232
Z003E0082	1.6693107499	-1.46958638	6.5777527814	0.3300178349	-1.919374977	-0.89686455	-1.531317147	1.0122783236	0.7462123533	1.7455564838
Z003E0083	0.5633110317	0.6613014057	2.2636210169	2.1289745565	2.5049411863	6.5050179824	-0.883459673	1.4530789734	3.5677686899	1.4792731215
Z003E0084	-0.986153798	-1.486832692	-2.431596464	-2.105857798	0.5203871486	-4.198998437	0.3188750828	-2.533334566	-2.738336892	-0.707780367
Z003E0085	0.265797623	-1.010987255	-3.992242031	-2.424086318	-4.190527624	-6.752336005	-4.013854692	-2.780189962	-0.834284753	-1.503631833
Z003E0086	-7.740946249	-9.648485119	-16.96174689	-13.34996222	-11.85166173	-11.70951903	-13.01098623	-13.97805582	-15.25440705	-12.47503522
Z003E0087	-10.34750138	-7.108551058	-8.448761395	-8.614665331	-5.93805011	-12.51808682	-10.08079604	-6.540697824	-5.612712502	-7.317951719
Z003E0088	2.659023018	-5.262828464	-2.084513752	-3.814377288	-5.907414673	-4.299414836	-0.412567964	-4.25149603	-5.71554042	-3.050412672
Z003E0089	2.1898533987	6.3165628305	4.1570241989	1.9417222838	2.0684522286	6.2411798274	-0.156192255	3.2252339027	4.7482999512	2.8426822576
Z003E0090	2.7477372039	6.8820284551	5.5927435089	8.3961120362	10.46388293	0.2755569978	11.19848536	7.336695812	4.1703463464	6.7265688814
Z003E0091	5.2847136025	1.1341194919	4.2166257961	3.7516143101	0.9568119826	0.5723044952	2.659783964	4.2367325875	-0.290754132	2.3064211344
Z003E0092	2.7996285574	-3.085685055	-3.237190931	0.5493188362	-1.560557327	-3.647170404	2.3174264327	0.3760928633	2.9985600973	1.1359497851
Z003E0093	8.5004596515	3.2142295218	6.0149973825	6.0394145642	9.1507769009	2.6520443495	8.2335462218	6.2944011175	4.1985216866	4.6645712418
Z003E0094	4.7159744658	6.0952270522	1.7084920353	5.466051662	7.626800086	-3.389898446	4.0163824766	3.4741182035	1.9628476491	4.0969550291
Z003E0095	2.8820005289	2.3088680925	-2.01893282	1.4502425056	2.6125607197	0.2699607943	2.2380619025	1.5081591524	4.6909450242	2.7606805397
Z003E0096	0.276101267	-7.841236845	-2.934812829	-3.786919016	-4.533307685	4.2670105507	-1.002269697	-5.42741145	-1.621761526	-2.667058023
Z003E0097	9.2676856443	9.8386008373	6.0470663193	8.2390646492	4.1015575531	12.572838779	8.0145019125	6.4986265896	7.6785218066	6.0480888266
Z003E0098	3.8699934778	0.5771357597	5.2515159966	5.4233260141	3.7455215251	7.7665834719	8.2680949863	6.6849229388	7.3054745215	4.7415273968
Z003E0099	-1.494276674	-1.928318788	1.1985260951	1.37492228	2.7318168243	0.0652522594	5.4736720679	2.2431621036	3.1805839038	1.852458613
Z003E0100	3.6941426361	1.8515845916	0.8696558358	0.497649213	1.6190993289	-5.687891173	0.7907527167	1.1318559347	-3.806219565	-1.132472089
Z003E0101	-10.2810731	-3.79918475	-7.574339816	-8.901516626	-6.370105093	-11.62268501	-10.11535236	-4.411428813	-9.845788908	-7.177781592
Z003E0102	1.9666750952	0.2695412085	-4.998917327	1.9500040706	-0.592898785	-4.861638404	-1.309095153	-1.203679381	1.8356325078	0.7537030985
Z003E0103	-7.854920057	0.0973242636	-2.152101123	-4.511072519	-2.743814616	-1.279737773	-0.81169302	-4.58887118	-5.07390383	-3.319689873
Z003E0104	5.7171706826	3.1044432184	-2.284461567	2.8312382628	1.9827972755	-1.002811987	2.6681534349	1.3363392194	-0.400585106	0.9144979986
Z003E0105	0.3784896179	6.4790370148	5.1463526996	0.0916593116	-0.581765824	3.2815895542	3.0613490434	3.5364291754	0.2439227612	1.7213123843
Z003E0106	-10.37291399	-6.188111355	-6.040624297	-9.700196104	-5.832306913	-7.463706543	-9.617555435	-5.136422413	-8.231122037	-8.325834184
Z003E0107	2.188095314	1.1857510313	2.1048826188	2.4366133263	2.0301372642	3.226183905	3.6616765222	3.195417733	2.1975463406	3.83693566
Z003E0108	-5.712576053	1.4767328967	-0.718948254	-2.172308061	1.362655381	3.4527761851	-1.428732444	0.0552110124	1.9005521558	-0.122911933
Z003E0109	11.496439047	10.538129034	8.6655311128	7.6002935328	6.9750922473	9.552410538	6.328345526	7.4581128057	5.819353341	7.6556875786
Z003E0110	-9.124697143	-9.351038929	-8.398862835	-8.564632308	-9.860157209	-3.628808138	-6.133488673	-9.758457682	-10.8076428	-9.597232782
Z003E0111	1.4919141552	0.1974274718	-0.013902608	0.7451937747	3.0595683902	-4.418607093	3.6859813677	3.0251607414	-3.337805241	0.4993725383
Z003E0112	-2.52092484	2.9881374623	-0.073813298	-0.519231782	2.5753788667	1.8931373157	1.0212363797	4.222234711	1.2161165632	1.6793257111
Z003E0113	-10.78770912	-8.180059876	-7.262605398	-11.13488478	-11.89786042	-11.69013728	-12.08670073	-8.98287765	-12.03086952	-9.801907861
Z003E0114	5.7632109244	8.9816117524	6.2243173742	9.4265710892	7.0164558956	13.58551673	11.60357174	7.9377933713	6.9980820182	8.5240992575
Z003E0115	4.2204885227	2.9453435549	0.0095515763	0.318112336	5.7148614973	-3.537830457	-0.662838765	1.4277099769	2.0920323784	1.2683057715
Z003E0116	6.0486905397	11.064522994	16.847651957	11.918078165	12.112875615	10.321009218	15.235164909	9.8695355193	13.04123895	10.400886825
Z003E0117	-0.013050359	2.7781793286	-1.125483406	-0.372885784	-1.112603943	-2.913763582	1.115522653	-1.435031213	-0.99690282	0.0756211439
Z003E0118	4.1037095532	8.5120492244	6.1424536297	5.4475779706	6.6363502089	11.270963507	5.9481582977	9.7155197668	5.426749225	7.1832647278
Z003E0119	7.952071486	4.4487813288	6.5953273639	8.0870059276	4.9676083485	3.2915391715	5.2347541352	8.1880247356	5.476543965	7.5977691494
Z003E0120	9.3473814071	9.3689890601	0.1036113128	5.3719315561	6.2401064521	7.461275534	1.3381763702	6.7969800154	1.5439104606	5.1211522413
Z003E0121	-0.736787024	-0.863114786	-0.919445797	2.6086433385	0.2510275694	-2.07583737	-2.60775729	2.3479684892	-2.366761035	0.8080373775
Z003E0122	7.0020545431	4.9029175245	3.0755526257	4.9720970629	6.8569147671	3.6142517816	5.7005860193	3.3996857865	0.5488763285	4.3317636016
Z003E0123	0.85910362	1.9201145177	4.5971991864	1.3216336694	0.7416063123	5.539268709	2.4269584069	1.1755175836	3.6238643638	0.9715691875
Z003E0124	-1.451185149	-0.495604427	-3.513774505	-2.774857022	-2.238974225	1.8124401962	-5.155803437	-4.37342894	-0.025210559	-3.232832898
Z003E0125	3.4938463476	-1.093083797	-1.784018289	-1.327465066	2.2901358735	0.9309953937	3.3183635914	-3.097390628	4.0284615044	0.3116658054
Z003E0126	1.0417281523	-4.214007506	1.0299018995	-0.968079706	-2.705741793	-1.401163081	-0.426852295	-0.004665336	-3.055376421	-1.904792232
Z003E0127	-0.610633575	0.1479715195	0.2199306646	0.8724194741	2.5476666429	-3.273520886	-4.716748736	0.5173352854	-0.247697046	-1.072632949
Z003E0128	1.2375382254	1.3255754589	7.2547840071	2.292446632	7.1409602541	4.1602512559	5.8868528886	3.8493644205	2.3206949211	4.3149291985
Z003E0129	0.7867949132	-3.04343505	-2.998219907	-1.56768089	-1.387448458	-4.354961325	-3.988834666	-2.489231954	-4.154391889	-3.625567607
Z003E0130	-5.239043036	-2.925106202	-6.722915507	-2.854581677	-6.417219785	-0.986415335	-7.14872322	-6.811790002	-5.698726353	-4.856330396
Z003E0131	1.4142504971	4.1065335468	-0.908196927	0.2012225275	3.1396972151	2.7341359047	1.3001652571	1.4558286989	-1.414076402	0.7267666985
Z003E0132	2.2664918518	0.1575056789	-0.184879134	4.4710421158	0.5070430664	8.3944570959	5.4566094962	5.5465505348	7.486124181	4.030360016
Z003E0133	10.0318427	12.053219146	9.3842176579	9.7969641522	9.691335078	17.805429397	12.637249627	9.0913571796	8.9676623512	11.423258103
Z003E0134	-2.189616407	0.8168980312	-1.224940592	2.7599419601	5.3009542378	2.3954241468	4.5569116623	4.1896013751	0.2675757673	2.7460969721
Z003E0135	4.144335569	12.994835225	7.2036005342	9.7212747256	12.842364351	0.5841659266	7.3928981004	7.5524085669	6.8086017655	8.6762299721
Z003E0136	-5.347864083	-0.379587065	-0.991820125	-5.336077907	-0.666045846	0.769724702	-6.243677109	-4.608592856	-1.643255376	-4.14453165
Z003E0137	-3.477118577	-7.828067916	-7.386873568	-3.566959722	-4.084044425	-5.255513654	-5.150936552	-3.260973747	-8.272914962	-4.529968799
Z003E0138	-1.006212441	4.0384218104	2.0028609205	1.4649828639	1.6774747966	4.9234018049	4.1075406624	2.518120064	2.3542153061	2.2846084913
Z003E0139	2.4736920171	-1.907504229	1.2448281866	-0.855939319	0.1985769408	-0.41140855	-0.69334933	2.5379436107	3.4408064001	0.4559514227
Z003E0140	1.1834619506	4.0711562482	1.7349247226	3.0175030621	3.6585625123	-4.031827704	0.0787632946	1.4856339966	3.3768539801	2.0341491545
Z003E0141	-0.499717504	-3.125197114	-3.613588432	-4.741318789	0.1636791428	-9.268357743	-1.318395364	-3.102466038	-5.624299847	-3.752325497
Z003E0142	-4.382506059	3.4897221593	-6.576987372	-2.007985405	-1.404794072	-3.925348541	-3.856220092	1.5031820161	-2.982205385	-0.336755291
Z003E0143	3.3876574054	0.3810438605	0.4664218308	3.3201918148	1.1965977822	-2.662068153	4.2503102739	1.8483753512	3.0125955256	1.3810952763
Z003E0144	1.2931636212	0.287962834	1.0425179918	-0.13448483	5.5644212486	3.8045730538	0.8293243123	0.5487318864	4.0392323329	1.4643055118
Z003E0145	-4.8864821	-2.087867926	-2.327988343	-1.411573816	-3.491646919	-1.608278461	-5.965817676	-4.153730636	-0.997507636	-2.380473077
Z003E0146	-0.424655161	-5.428633244	-6.318078506	-2.286766411	-4.363767802	1.6392853118	-2.577912632	-2.550824186	-0.383390451	-3.268164453
Z003E0147	-7.557761447	-4.035339336	-1.012821663	-5.410542506	-8.636291012	-8.329157741	-7.040357051	-5.52025017	-10.92651745	-6.267109749
Z003E0148	-4.781526004	-5.634918598	-6.833980687	-4.346732713	-7.539788325	-2.36964911	-6.256891705	-3.992003314	-5.344490902	-4.660389825
Z003E0149	-5.572204761	1.8192919536	-6.614244265	-1.330781073	-0.472277508	-8.255980186	-4.274083071	0.1324602965	0.0954163352	-2.488286088
Z003E0150	2.1605882648	-1.703765507	0.7391288127	1.4767143905	4.3722411429	-4.940169001	-0.338778802	3.8031034531	4.6258174723	2.5612186966
Z003E0151	0.1950930344	6.7813477741	9.1820766911	6.3415242904	5.4484068599	-1.457405923	4.0736983005	4.9904022628	7.376510434	5.2040392614
Z003E0152	0.0541253	-1.21674407	-0.564803707	1.1420773454	-4.281119885	-4.464292438	2.0939330795	-2.896610256	-0.758423185	-1.852646914
Z003E0153	-5.398536288	1.4490009552	-2.392055144	-4.431689235	-5.660858091	-5.140279371	-3.034776245	-0.136057219	-2.090939491	-3.070509138
Z003E0154	2.2906515402	3.9359324995	1.5909779103	0.4941004298	1.8304183876	1.6303096732	-0.704848832	0.6388711297	-0.968893516	1.512325705
Z003E0155	-0.510432797	-0.287639528	5.2949831821	0.8536906353	0.0467257261	-3.513082405	-1.830891394	-1.252404241	1.2303432579	-0.291243175
Z003E0156	-1.013621658	-3.007210393	3.4867390429	3.7964906233	-0.623235729	0.7530711135	2.3675885212	3.9407367867	0.8098731346	2.4994719338
Z003E0157	0.094696762	0.9395044844	1.9908520553	0.0599141959	2.965933519	-2.899827187	2.8235747838	1.8489247879	4.2193740738	0.801036581
Z003E0158	-2.029891118	-3.199942111	-0.640329937	0.8475803458	-0.439649038	-2.208114188	-3.796740501	3.1863533616	-1.440485724	-0.417862302
Z003E0160	-8.966185733	0.6942248545	-2.954065975	-3.887809647	-5.417176581	-0.68587559	-3.538580509	-3.667797608	-2.332112288	-4.909117998
Z003E0161	4.7989705239	0.8700984083	-0.203433231	0.7597681543	-2.118415189	3.8694691721	-1.07909854	1.4261160423	-0.789528214	-0.489083223
Z003E0163	2.3939224889	6.8508950778	6.9064740108	5.0545199293	3.7824673259	3.7602470055	9.4336139983	4.7680737859	9.9365866511	6.5113664793
Z003E0164	3.3385537495	-1.846722647	8.3687930268	4.1529345001	3.1640156921	-0.869145595	5.2725331964	3.4199864792	5.1925921175	3.1015488036
Z003E0166	1.9835042877	2.1067569231	0.7853043164	-0.771029651	-4.181577389	4.4293754289	-3.147349617	-1.975749679	-3.426828627	-0.878770689
Z003E0167	1.0504207149	-2.248682293	0.9697560514	0.5630463393	1.6115382715	-1.596241924	2.1022348545	0.7810779266	1.4274107516	2.1914145054
Z003E0168	-2.740641315	-6.893269876	-8.328175582	-7.032799654	-5.857289635	-11.4212567	-3.262755331	-9.527827779	-8.17553968	-6.898378509
Z003E0169	3.8985093939	1.2971223396	7.4212396566	3.3450142877	0.8730139029	8.6597829615	0.6294546534	6.8426882712	4.7797982705	4.6851682594
Z003E0171	8.9725459135	4.5508568435	-0.64794239	1.7146459234	3.5589958443	6.1380220034	-0.244332063	2.1748761631	3.2999408529	3.2679155268
Z003E0172	-0.349479592	-2.16109299	-0.89865834	1.2956633361	-3.073514296	-4.945027468	1.8782514759	0.701766515	1.5974006547	0.117664033
Z003E0173	8.2227936552	9.8407510358	10.091185047	6.786930285	7.7023017337	4.6765112723	12.380104802	5.5239523683	6.3605892919	7.8244175359
Z003E0174	-0.084467117	1.8191676974	-0.603920486	-1.289606164	2.7350525311	4.3510191814	3.056566843	-1.016677366	-2.156365233	0.5433049988
Z003E0175	4.0933541494	7.8584491494	3.3529036332	1.5222206294	5.611864317	7.3802426538	2.0956099797	3.110927253	0.4304465383	3.2205095981
Z003E0176	0.6484819586	0.785774566	-3.008261948	-0.840785701	1.499519376	-3.44849026	-3.750276174	1.6530198812	-0.554667979	-0.102961991
Z003E0177	7.7439053163	4.6005506255	5.8198841515	5.5063184083	3.4193658781	3.7087678269	8.5436153554	3.9899118864	7.1035798952	5.4411335233
Z003E0178	-2.928690355	-0.248916004	0.502482773	-2.505360176	0.5992391949	-1.053318434	-0.635513356	0.6778927901	-1.30390877	-1.151090023
Z003E0179	-0.668738418	1.7045549425	1.0955146565	-0.869187062	-1.336479117	-1.89426749	1.5921862067	3.650034848	2.8193107901	1.5657854528
Z003E0180	-5.94237286	-8.650596027	-9.734399045	-6.441759784	-4.85009116	-3.819569993	-5.866377424	-5.188744672	-8.716141199	-6.820075519
Z003E0181	4.721513786	0.2989480386	5.2078746799	3.0449936596	3.0921065949	-0.007202382	0.3088079616	0.786449245	3.6750912579	2.4181547408
Z003E0182	4.6805095597	1.5729972886	0.7073248287	1.7664675348	1.488269295	2.2494018293	1.5714547625	1.1677090993	1.3542047237	-0.022117039
Z003E0183	-0.793941219	-2.863120602	-4.7763974	-0.822931184	-2.547939869	0.0183651306	-0.639051052	-1.405017018	0.9562391977	-1.230049859
Z003E0184	3.0825529674	-1.000078739	0.7633667708	0.8065751199	4.9134596885	-3.957581352	-0.245511036	2.4430766843	-0.693258754	2.4311407244
Z003E0185	-13.53621899	-14.54656146	-10.12892095	-10.23961933	-8.597026271	-10.07365501	-7.702114123	-12.29612218	-13.98063111	-11.02548337
Z003E0186	0.8472060588	-0.440271634	3.576545677	2.2164119151	5.3686207675	-1.517123407	5.5705486419	6.5220759828	2.4707947805	3.4837330819
Z003E0187	-3.044617313	-0.907386211	2.5359984312	0.4452232782	-2.417619609	3.2226570197	-0.587669743	0.7484023654	-2.374862417	-0.797080842
Z003E0188	4.2545574054	1.2479438605	1.3333218308	4.1870918148	2.0634977822	-1.795168153	5.1172102739	2.7152753512	3.8794955256	2.2479952763
Z003E0189	-7.810606071	-7.242365532	-7.15257826	-4.221063163	-3.398803922	-2.296570434	-4.690073325	-5.014651974	-7.134574601	-4.776174649
Z003E0190	-9.874919898	-4.611368094	-1.250142983	-3.752655873	-7.382149886	-7.224038102	-3.630883388	-2.80554986	-5.266265105	-4.687018719
Z003E0191	-4.500502156	-0.047168681	2.0619987306	-3.023064192	-0.127148994	-0.901559534	0.2699851469	-4.572984287	0.0462519734	-1.785452651
Z003E0192	-4.774643639	-3.561149318	-0.037885418	-2.277771705	-2.791065231	-5.436714544	-5.009377167	-4.671648277	-1.539910614	-3.344369841
Z003E0193	3.3058005147	4.2012218558	4.7470716469	3.9940631853	-0.25005848	0.2546264253	0.2441379796	1.34769615	3.8472397295	2.0817152967
Z003E0194	-13.94627431	-8.914760798	-7.218875349	-8.482844623	-9.87391914	-14.148065	-6.142586071	-7.869583409	-9.828265969	-10.21403867
Z003E0195	5.251614361	3.9037967837	5.0315678433	2.8286643299	4.1148395352	10.403902719	6.5760141548	1.3705619528	6.1906864079	3.773998043
Z003E0196	-1.671526622	-2.208644381	2.6486393548	3.0606097654	0.8033456038	-5.988186062	1.5282806133	-0.822521246	4.4602106577	1.5877827687
Z003E0197	-1.412947352	-5.689595555	-2.717237858	-4.761925081	-0.230941351	-5.628381105	-2.341039252	-1.726441169	-2.716869117	-3.225217738
Z003E0198	-3.017063261	-3.805805033	-4.243978833	-1.108780433	-2.979906506	-4.410421104	-2.922279679	-1.00167732	0.9712815668	-0.134821826
Z003E0199	10.594491942	4.5598504201	8.437873067	9.1365847534	7.28598588	10.701229637	6.5838969592	10.697426151	6.2815336846	8.1859313648
Z003E0200	-6.245783387	-6.23537189	0.6791668897	-3.911658163	-4.406535716	-7.545643594	-6.442057752	-4.811277921	-1.307578868	-5.026582249
Z004E0001	-0.831113649	-0.997956439	-2.488456049	0.7704792593	4.7871226516	2.5750109467	2.8621760124	1.2428676018	-0.282452674	-1.230413488
Z004E0002	-9.926809788	-9.534999959	-4.210584794	-9.053105647	-10.10096163	-8.544134481	-8.278934825	-8.873894494	-6.393944134	-8.343581998
Z004E0003	1.8290416965	2.191213812	4.0633058892	2.8204012901	2.4165511662	1.7745384688	0.9218823798	2.386798925	1.7940150831	1.5770952046
Z004E0004	1.9874465258	-0.005041627	-3.391023798	-0.19598475	-1.549663985	-2.149811963	1.7033982352	0.5767629253	2.5536676652	0.7307259886
Z004E0005	-9.805804172	-12.51570551	-11.28747707	-10.7867467	-12.86291053	-10.02394368	-9.220463496	-10.55507669	-12.94104435	-10.18918009
Z004E0006	-1.589136971	-2.179803806	1.7805414578	-0.754677733	2.389163568	-1.484165801	-1.275370011	-1.135456932	0.8520128455	-1.043056693
Z004E0008	2.957180892	6.7274225685	3.8871027039	5.5872862218	3.1799174186	5.8694734062	7.4458729498	5.7930714081	3.0996483413	5.3806236019
Z004E0009	0.4976114373	-0.884800042	3.3417646276	-0.747010781	-0.902287204	1.8796482957	1.5901234048	1.1452076316	-0.154914078	-0.746395256
Z004E0010	1.0337661393	3.4821885684	2.7549147339	1.8144279267	1.9242379641	2.519693115	2.9196338675	1.2999195498	1.7953574638	0.4703289474
Z004E0011	-8.64493979	-9.119399438	-8.283108009	-7.753423806	-5.730831956	-7.521719262	-8.713436568	-8.480341513	-6.370853929	-7.874449401
Z004E0012	-2.396445688	-1.477165343	-6.171215769	-3.233989521	-1.22011196	-3.068858586	-3.274416148	-4.418573235	-1.851372597	-5.100723024
Z004E0013	1.3123122408	4.137034107	-1.920486999	1.9459508963	-0.44254279	1.148064205	2.5330531139	3.2339026221	2.9123275347	2.4847498676
Z004E0014	0.7293196544	1.088839059	-0.237985374	0.4965549445	-2.592033346	-1.310724944	0.5143111613	-0.736099228	-0.064656949	-1.664366011
Z004E0015	8.735569073	5.4414511798	9.7129212477	7.7489619435	5.205158063	7.7306524402	9.6414407151	6.8493610507	7.3537451079	8.1866508694
Z004E0016	-5.212158213	-2.443267547	-1.034836261	-1.653750966	-2.54995586	-0.594669199	-2.265384131	-1.225828243	-3.490876906	-0.973826854
Z004E0017	3.8888741049	3.3945751192	3.0895444154	2.4916293447	0.1399835885	1.6876600556	3.7023104114	2.2786386079	0.9016287289	2.3577522856
Z004E0018	-7.660472913	-6.659651488	-5.4159737	-6.650082083	-5.623901774	-7.192265742	-5.451394833	-7.326131776	-7.398065972	-6.413038236
Z004E0019	-3.250257475	-2.093712696	-5.255762326	-2.935247967	-1.947308489	-4.006521446	-1.002690367	-2.076690415	-3.100013972	-1.373809428
Z004E0020	1.3306401252	0.0575664178	-0.5376446	-0.704219018	1.1469743395	-0.941849671	-1.843480525	-2.210469206	-2.232932813	-0.480087548
Z004E0021	4.6284124963	3.3660935719	4.6087284489	3.3117401054	2.1507410843	4.6037259163	3.0558427584	3.2204222105	2.0614692492	4.643181707
Z004E0022	0.3836580995	-0.621221805	-4.627235522	-0.891494754	-3.400388508	-1.579621501	0.0155941422	-1.212254924	-0.184597836	-0.80519391
Z004E0023	1.1320978047	0.0251094263	4.6911034622	1.2222157399	1.5900635227	1.5368473125	2.7604753646	1.2059628312	1.6055823882	3.2687791692
Z004E0024	8.8635724754	7.7775527284	11.260228876	8.6630212871	6.3995078937	8.6078770637	9.0875090031	7.0410467237	11.388113572	8.4209360277
Z004E0025	7.1255182447	5.2244798869	8.6785313931	4.8050197292	1.7478269043	5.9874552677	4.6305616798	4.8586743422	3.7723771216	6.2730282055
Z004E0026	-11.97213902	-11.36026363	-5.333818792	-10.46691414	-6.803665661	-9.378794246	-8.302439941	-10.566201	-9.008186579	-7.499380288
Z004E0027	-5.121410838	-4.135620807	-5.676668651	-4.216293813	-1.688177849	-4.657143736	-2.639001939	-3.712765533	-2.151885876	-4.615558021
Z004E0028	0.1237065302	0.5200040045	-0.993204103	0.094578942	2.8464259977	0.044732545	1.6728159527	-0.128003714	1.161836497	-1.520614131
Z004E0029	0.5664471359	-2.30341652	0.6727532208	-0.326811557	-2.791587693	-0.523216501	-1.645591976	0.2662720871	0.3119909463	1.4609901544
Z004E0030	-3.190552256	-2.665081131	-7.923396612	-3.422923137	0.0279908676	-3.80785432	-3.442888386	-1.485806979	-4.014907228	-5.756641768
Z004E0031	-3.516483941	-1.036513951	-8.342930292	-2.682636283	-5.676613905	-3.183821076	-1.779909138	-2.624926677	-3.529726216	-1.43454737
Z004E0032	-7.064734503	-6.456305432	-9.790072823	-8.047685221	-10.11028474	-7.269070167	-6.492177684	-9.21730368	-6.506944946	-7.945533218
Z004E0033	0.1964606981	0.6037672899	-2.733354376	-0.685890776	0.7554645349	0.085874467	1.2673297121	-0.725189093	0.1694060534	-1.10636509
Z004E0034	3.9761011268	1.4328779212	-2.580441219	2.2243185887	-0.708433787	1.6064081362	1.2149794962	2.9306298331	-0.726454505	2.3387702612
Z004E0035	-5.811461761	-4.949358212	-4.543634385	-3.881757983	-1.56334019	-3.73144875	-1.506987199	-2.083558641	-3.044825383	-3.547966803
Z004E0036	-0.708064531	-1.871209729	-0.363205717	-0.25734562	-5.257052975	-1.285734596	-2.583084669	-1.441697427	0.5706865855	-0.546606447
Z004E0037	-8.950032864	-8.185270104	-4.398947345	-8.335895142	-6.217750352	-10.58043397	-9.47678965	-6.202946881	-9.809372326	-8.140738185
Z004E0038	6.4439390076	8.3846176051	8.3864868636	8.0079495812	8.5715429045	6.3399850773	7.6034896651	7.2865376027	8.9929207853	6.2538701414
Z004E0039	-3.461812289	-4.193156399	0.2995198511	-2.461792582	-3.143387308	-3.202085601	-3.703535522	-2.830857848	-3.098826943	-1.301966106
Z004E0040	-0.481644589	0.2224202279	2.2006196035	0.3921946577	1.0554831284	-0.283008504	2.261329493	0.7699873482	-0.889139521	-1.331403052
Z004E0042	3.1074026343	3.5008791961	6.1310110227	3.9214132868	5.7450293357	4.2109699834	3.3629988226	4.2475920064	3.8377393694	2.3138620903
Z004E0043	-1.213241255	-2.142988444	3.2915943546	-1.288783985	-3.744840489	-0.599078934	-1.985493513	-2.504684865	-1.727261167	-3.42728417
Z004E0044	1.9352844159	2.679671818	7.2896761839	2.5639905841	4.4867204864	3.4819887126	2.3774101211	2.7087481154	0.9171618179	4.2883543916
Z004E0045	-6.782572175	-7.717022505	-6.379080978	-6.612301886	-6.852105879	-7.256457961	-6.23713518	-7.022208101	-7.766641794	-5.426966041
Z004E0046	2.4654126049	1.950618479	2.4589974789	3.2080852973	0.6786046295	2.0480694254	1.438026724	4.5903594877	4.0960389849	1.9230697363
Z004E0047	-2.307418725	-2.057671968	-5.022631531	-1.014245041	-1.121286624	-2.096005847	-3.277084261	-1.570529165	0.0478609302	-2.555542124
Z004E0048	-1.420685461	-0.970242281	-0.210769946	-0.705977919	-1.71128153	0.3897254985	0.5979055127	0.3454542377	-1.812114061	-0.232533693
Z004E0049	-0.147940983	-0.833131017	-2.078522835	-2.139190351	-3.321478015	-2.304980113	-0.004598888	-1.29176611	-0.558631878	-2.544125487
Z004E0050	-2.084731193	-4.229708845	-4.706300369	-2.299574882	-2.923912975	-2.333794067	0.0997689424	-0.888501802	-2.895141972	-2.827884329
Z004E0051	-1.351727061	-3.931286145	-1.810540485	-3.510799077	-2.570054295	-4.442742034	-3.006392764	-5.815623421	-3.133607723	-5.500911991
Z004E0052	-7.389856949	-6.305927448	-4.933494005	-5.433647761	-3.712808173	-3.805348824	-6.275341499	-6.635600043	-6.194740975	-5.443519938
Z004E0053	3.8894118741	5.6785657972	6.4668682777	3.86047728	2.4160970311	4.341465736	5.6658466003	4.9268326561	5.7669155014	5.5611085354
Z004E0054	0.9771855811	-0.188123836	1.6158551445	0.478272183	2.6491007761	1.6208715506	2.6087650905	1.7311299948	2.067253283	1.6072318897
Z004E0056	5.3832926385	6.2877112798	7.1407801819	5.2395212374	9.391708539	4.02081921	7.2762016581	5.3543450793	4.5836829948	7.5767340906
Z004E0057	-1.837510645	-0.663371455	-0.098759623	-1.755831633	1.107804779	-2.069221006	-1.849650721	-0.708908964	-2.781034983	-0.390245563
Z004E0058	-3.509846271	-1.912734628	-2.345927264	-1.018526613	-2.696728229	-0.194042062	-2.120984065	0.168193785	-1.244957465	-0.24484213
Z004E0059	-1.081202191	0.7166794537	1.3829131067	0.0320266677	1.4878097136	-0.883977785	-0.816313879	-0.70048238	1.5633306225	-0.961098229
Z004E0060	-1.402047267	1.7236629727	-0.411011648	-0.051803334	4.9615190874	-1.187546451	2.1705644691	2.3687727402	-0.393048414	1.8209070975
Z004E0061	-0.453305682	-1.549399601	1.7250092166	-1.642999642	-4.625155745	0.1849332332	-1.865301823	-1.066188418	-0.663332337	-2.951801089
Z004E0062	-1.049821236	-0.643977179	1.0028654892	0.8668013635	0.5249511853	-0.740921179	-0.044092737	-0.226064782	-0.095667015	-1.28006652
Z004E0063	5.8883504687	5.9508373257	1.6427756644	7.1333920412	3.0496898219	7.3921665471	6.7771845792	6.1015373219	6.9236374159	4.5621055171
Z004E0064	0.7821515802	-0.105551411	-1.946471608	-0.430823777	-1.679067028	0.6354050595	-1.09305828	-0.781507736	1.4639178775	0.09689648
Z004E0065	3.5883684026	3.8434286609	6.346399311	2.8632790247	4.5982339531	1.7573679776	2.4198586497	2.1483620465	1.5254973951	2.3983875039
Z004E0066	-0.265383747	0.6952602433	1.4127548021	2.428107525	4.8473527058	3.0959361253	1.7377018682	3.3250972583	1.089467079	2.7422829053
Z004E0067	-0.623803653	-1.353914496	-4.236088461	-0.108735426	0.6552995892	-0.767356746	-1.012383685	-1.690983118	-0.215741398	1.1617608459
Z004E0068	-2.252032254	-3.157640692	-3.382710917	-0.99274079	-2.651095117	0.6691360326	-1.167278599	-2.759868369	-0.951687761	-0.685765547
Z004E0069	3.7695948166	2.4478539497	1.0074867151	2.2660085907	3.9846954846	1.5096891678	4.18914227	4.1652874989	3.1357234446	1.6217652024
Z004E0070	-0.628462932	-2.015361547	-0.861165239	-0.156782554	-2.01233663	-1.043604089	-1.391152957	1.5474749909	-1.449871929	-0.080912898
Z004E0071	-3.185674693	-2.864008934	-6.025368907	-2.345332568	-0.141284656	-0.988356924	-3.016706375	-1.470764029	-2.970421907	-2.914154275
Z004E0072	1.2672685475	0.2797846263	-5.005592381	-0.869650749	-1.329696751	-1.02787451	-1.652650789	-1.880646558	-1.473856821	1.370751278
Z004E0073	2.4021932602	4.4730700112	4.8349951944	2.7193439687	4.7224383174	3.2677217509	4.6604181786	4.6458106558	4.1667575151	2.8892672156
Z004E0074	-2.313406767	-2.273936114	-2.030254465	-1.772549313	0.3957679745	-0.957166486	-2.608073564	-1.805584549	-2.413136863	-4.44890878
Z004E0075	-2.416163452	-2.526559894	-4.693832574	-4.640222883	-2.743693923	-4.832662244	-3.52603626	-2.843738328	-5.201026805	-6.318556158
Z004E0076	4.5436279399	3.2226495148	-1.090065785	1.916469903	-0.018807942	0.3067280256	0.7093714114	1.8472912252	4.0802937767	1.5349606511
Z004E0077	-0.856693673	2.7132132674	-4.107855121	1.2373160947	-0.135868018	-0.601531061	-0.262479293	2.1215737152	0.9058406535	-0.162530141
Z004E0078	-1.560701772	0.4721178021	0.5605649724	-0.087169832	-2.68364731	0.6603232822	-2.002755638	-2.86098831	-0.720512857	-3.459696126
Z004E0079	-4.771452182	-5.213814661	-6.896642831	-4.925697253	-5.528609822	-2.613822715	-3.941789151	-6.373969112	-4.074968099	-5.090007119
Z004E0080	-7.80316013	-6.054079656	-8.884398301	-7.449547952	-7.989891882	-7.773508529	-4.983848238	-8.782080189	-7.550415339	-7.161144657
Z004E0081	4.0572509095	2.6187157743	-0.155401118	3.9628246054	0.3156758555	5.1879691565	3.876924562	4.1573031242	1.8118155949	2.220404102
Z004E0082	-0.861259751	-3.160198553	1.30520492	-1.414932971	-5.08357372	-1.937443999	-1.40470458	-1.960187032	-2.135762222	-2.159072746
Z004E0083	1.0762408994	2.3497968189	1.3255820801	0.9003143791	0.4862555752	-0.117074688	-0.843950828	1.9098541191	2.0993662375	1.9592394505
Z004E0084	-4.053954069	-3.288292449	-4.404275204	-2.729534322	-5.474703718	-4.207706184	-1.987904768	-5.267593643	-0.785940651	-3.679996287
Z004E0085	-0.546184764	-1.116610046	-1.242246096	0.7166687335	-1.880298144	1.8570163415	-0.759035332	0.0229456752	-0.329935347	0.0316365538
Z004E0086	2.0757335883	0.020878583	-1.217775813	1.5888081467	3.3834833317	2.2035553157	0.5925171112	1.0903454643	2.8450546658	0.7865453346
Z004E0087	0.9799880933	1.5822457823	-1.65734271	1.5386737097	-0.511464505	2.0189567871	0.8929987755	2.5088210959	0.5405692856	-0.656983971
Z004E0088	-5.520938783	-7.388645259	-1.15547037	-5.354105859	-6.549330309	-6.073122285	-6.304968463	-4.603020598	-6.88447474	-4.231692679
Z004E0089	2.5348851972	1.4671358885	3.7388599968	3.4741642993	0.5591164002	2.6878567738	2.5787285111	4.3571363325	2.5406134518	5.1819541157
Z004E0090	-2.285687104	-2.463751151	-0.480516511	-2.978998865	-5.388398553	-2.186240072	-3.925934458	-4.466785673	-3.596647242	-3.860476369
Z004E0091	-0.620970106	0.6278310201	-3.235728106	-0.884506504	-3.060821916	-0.194380241	-1.847110796	-0.82200984	-0.615439475	-0.874622416
Z004E0092	-3.564579528	-5.871226696	0.0229740448	-3.763890575	-0.267565518	-3.507245864	-3.973205495	-5.257133628	-1.805049941	-1.954035398
Z004E0093	2.0171703137	3.5371456155	-0.318619546	1.3432826278	4.0848215893	0.5807052009	1.4497572506	-0.04034204	3.213029608	3.0860564046
Z004E0094	-1.314817628	0.4992254081	-1.790940604	-1.048511528	1.1454800861	-1.351568309	-0.748727365	-0.090143284	-3.340182151	-3.346545131
Z004E0095	7.7786566248	8.2929609577	10.013764656	8.1418082222	6.6148284604	8.4531526348	9.6582064543	6.3787161621	9.3411601602	7.8333112975
Z004E0096	1.723954037	0.5055286741	-3.808020072	1.1148121254	-1.929727182	0.0966848499	-0.885365604	0.8618211406	2.8304026234	1.8658023136
Z004E0097	-3.510009113	-3.758200979	-2.621825854	-3.332854799	-1.449279259	-2.43608552	-3.449481995	-2.723476683	-1.562892172	-3.730395322
Z004E0098	-3.059412781	-3.462865779	-0.677041908	-3.596200306	0.7002545632	-4.52522785	-4.230697612	-2.741843733	-3.37115108	-1.367252589
Z004E0099	-3.378589857	-4.737462493	-2.31109942	-2.603837531	-0.472769326	-1.634906938	-3.586245147	-3.561313937	-1.555785306	-4.475274835
Z004E0100	0.7085905056	-0.823362852	2.3836872603	0.0696350437	-1.533185735	-1.663960854	-1.416446816	1.2879059581	-0.543356832	0.6100831688
Z004E0101	-1.0551988	-0.800574776	4.1751498197	1.2021993215	0.7760810263	0.6887969656	-0.081039305	0.64791713	0.9307421992	2.474702146
Z004E0102	-3.085822111	-5.391548365	-9.442698446	-4.732616329	-2.455138875	-5.349222946	-5.152970081	-3.973021087	-6.564846162	-6.508459416
Z004E0103	0.14364409	1.5804576041	-1.924332286	-0.180848241	-0.314657826	-1.51373012	-1.915213494	-1.054448464	-1.313306621	-1.998694537
Z004E0104	-0.252563316	1.5897944802	4.6302197984	0.6845660574	0.8009399305	0.1215923395	-0.106962401	0.2941494396	0.1472443946	2.3959452871
Z004E0105	-0.57546964	0.1755646576	-0.350538667	0.8432111875	0.8827092007	1.7795585232	-0.643810458	2.0076712654	1.4469798303	-0.923370348
Z004E0106	3.9212962623	5.2563916481	-0.146797799	2.7185512868	0.1944994204	4.6970695527	1.1919939902	4.2735319703	4.2316611349	2.4535193349
Z004E0107	10.875318197	8.6426015752	13.450824207	9.350459711	12.268598428	9.2197989933	10.575195379	8.165317307	8.2516993972	9.6081451841
Z004E0108	4.9698228647	5.027588836	2.8629488021	6.7522405266	10.189391027	7.6714592183	6.1855742129	5.5324142105	5.9842037437	8.1156910208
Z004E0109	-1.780194243	-3.102337216	0.749354093	-3.091746721	-5.17454258	-4.186433957	-1.000451107	-3.234232534	-1.959909614	-2.803900937
Z004E0110	1.9483380968	2.1873075971	-1.30703802	1.7227257215	-0.054528332	3.9526801459	2.372990084	-0.209431266	1.3305808139	2.0166562052
Z004E0111	-1.599807509	-1.760028775	0.2901268343	-2.760098037	-7.011268593	-2.324765475	-2.8933991	-4.827158768	-4.646787078	-3.51378162
Z004E0112	4.0199719027	3.8710371965	-1.031426788	3.5259760816	5.7857579473	3.2979936124	5.8664978434	4.4468935409	4.2208375689	3.6220712047
Z004E0113	-3.87300079	-2.629842353	-2.506081212	-4.721081408	-7.165781035	-5.294028296	-2.943448281	-5.499780834	-5.03379793	-4.081821922
Z004E0114	-4.907883609	-3.830682308	-9.514997283	-5.209513058	-8.178844945	-5.984013625	-4.26155232	-5.025854467	-5.937421692	-4.655145853
Z004E0115	-2.576049403	-1.003951649	-3.234024471	-2.42634806	0.8200237314	-0.845200422	-3.060051691	-0.164529111	-3.181474034	-0.634372342
Z004E0116	-1.534960858	-2.128135433	4.1463926934	-0.318679068	0.3619581111	-0.848624075	-2.24203576	0.0395957541	-1.807693875	-0.408122272
Z004E0117	-1.075289482	4.0968406099	-1.208607991	1.386806224	4.5816623336	1.7322063702	0.2208485547	0.7991599977	2.5771294291	1.4289913787
Z004E0118	-5.405704127	-4.811882484	-1.017464797	-6.003412599	-9.500007768	-5.166065078	-7.48993882	-4.209002788	-6.451347061	-7.154571169
Z004E0120	-0.288372308	1.010455724	0.1446819078	1.8860798074	0.595988351	0.3548649134	3.1862587081	2.0592497274	1.7692100033	1.7314361792
Z004E0121	6.2641070413	8.3718749879	5.5857349116	6.2441547217	5.2574541983	5.059518494	5.4956838308	5.0734887965	6.7348787173	7.3120286991
Z004E0122	8.0991250951	5.1239561763	11.504495987	6.0887160368	2.9378638307	7.040491601	6.5856229456	7.5901356794	4.6261109107	5.122517701
Z004E0123	2.1500847716	-0.620714306	-2.731683655	0.3442067924	-0.944816244	1.4180610354	0.0708077681	1.8234980009	-0.99963702	-1.32049805
Z004E0124	-4.6723907	0.7627880982	-4.644974458	-0.997780519	-3.904424765	-1.446530507	-2.918430956	-1.900312579	-0.881953684	-0.580655539
Z004E0125	2.3145960613	0.6611923302	-1.566488944	1.2439177426	-0.241204974	0.4608897302	0.7002243067	1.4527561754	2.3379098522	-0.304718398
Z004E0126	-8.535309635	-8.683942261	-2.915404458	-7.730069992	-9.399374237	-8.97336392	-7.564286134	-9.114426474	-7.921521682	-8.929331081
Z004E0127	0.9682099417	1.9196450967	9.2941645993	3.2400921383	4.9709637011	3.5290849372	1.7518859463	4.5758967891	5.4165185686	4.7544672735
Z004E0128	2.7667117005	0.1492893217	-1.964518614	0.8204318818	2.3853836868	-0.97429553	2.9607278341	0.1680419261	1.3972179991	0.0433145553
Z004E0129	4.0272587866	1.9680268926	6.2211605188	3.4555026025	6.4493757442	4.474686232	5.0657159857	2.2816567578	2.2978739409	3.6325361229
Z004E0130	-2.677498504	-2.178478275	-1.656440307	-2.835990371	-5.744186627	-3.423005111	-2.205749761	-3.142862328	-0.098373447	-4.616534398
Z004E0131	2.7163412384	2.2793151942	0.9577276997	3.0604035219	1.2107445959	3.1110274176	3.8645110975	2.7001558025	2.3259222775	3.4536426299
Z004E0132	-3.412070991	-3.343310617	3.649999055	-1.616437142	-2.534870519	-2.359663099	-2.667114132	-1.03509447	-2.757997647	-3.067881186
Z004E0133	-3.809512231	-1.843564857	-8.348809148	-2.79456569	-5.50636208	-1.907620502	-3.122889362	-4.336120989	-3.15511278	-3.720223814
Z004E0134	0.0166075364	-1.193045436	1.6925580021	-2.200598667	-1.042620478	-2.700275116	-3.723755295	-2.294141685	-2.451040428	-4.204550515
Z004E0135	-2.796076894	-0.571058177	-6.265580081	-3.308828031	-3.982407387	-4.698905396	-4.437898603	-4.841677594	-3.077176706	-2.253150801
Z004E0136	-0.251811648	-1.339444095	-0.863867439	0.5823969437	2.4348654678	1.905802606	0.1939780469	0.0554380665	-0.440185193	-0.02048002
Z004E0137	8.2417497204	9.0516553776	6.8924338547	7.5273462053	7.0322798774	7.6634577286	6.1592229255	7.5403034943	8.5049444542	6.4954431526
Z004E0138	-0.765376068	-0.593529466	1.576702308	-1.430132749	-4.060151502	-0.130228101	-1.790988909	-1.092357362	-2.339127693	0.0231508845
Z004E0139	2.6260764936	1.1233645545	4.2132369918	0.6855684248	-2.20367142	0.3793120647	-0.389711491	1.8977624521	1.9648885909	1.0503931686
Z004E0140	-0.250216509	-0.059531455	2.8705957564	2.20993148	5.6465300293	1.8428413657	4.3159390431	0.2322209829	1.3579963147	3.5190082338
Z004E0141	2.6356225405	3.1519508162	-0.481731295	1.6816594333	1.8256168521	2.6066187614	3.512621212	2.4084347753	1.1381015674	0.0544384856
Z004E0142	-2.56809306	-0.636800028	-3.193639609	-1.019810976	-1.577567073	-2.154362682	-1.307858623	-0.089481806	0.6367454926	-0.212496721
Z004E0143	0.1085605985	1.2730880139	2.4475124367	-0.588000641	-0.875167145	-1.512148813	-1.39773721	-0.111026966	0.6071793295	-2.328189404
Z004E0144	-3.825595249	-2.570726147	-5.445637134	-2.351304913	-6.158973621	-1.786644684	-3.912415681	-2.581817866	-1.346617742	-1.728352224
Z004E0145	-3.521564233	-0.135779496	-3.904086688	-2.223145555	-2.989370122	-2.190030954	-0.234122523	-4.183335812	-3.873818677	-2.621647922
Z004E0146	0.2163267778	0.8533494753	2.5675009596	-0.285864746	-3.14205654	1.1870808595	-0.479009688	-0.642920624	-1.176443121	-0.147124155
Z004E0147	-0.694733344	-0.654422593	0.8168312592	-0.138531479	1.3345339507	-0.086938161	-1.367463373	-0.953299422	2.0980706267	-1.07655594
Z004E0148	0.3633131127	0.5283762631	2.5732344796	1.2116397011	-0.422732393	3.7151327667	1.6127975274	0.2342634506	0.3618295637	1.9850228828
Z004E0149	3.8537447447	1.8101775322	0.6004921859	3.5692874886	5.1976902756	4.629323028	3.0763452463	4.0319716985	2.614219909	4.9439651689
Z004E0150	5.2727416282	7.2560591524	7.8762589386	5.6950009631	2.5115165642	6.1991042798	4.4923764414	6.2039639353	5.2603511236	5.1371888435
Z004E0151	6.7582085394	5.5150725919	7.1900162481	5.1055812188	5.2253497848	6.0816517307	6.5280219431	3.9444515998	4.6792283776	5.6474295829
Z004E0152	-7.555264045	-4.835978665	-7.853018578	-6.018203733	-3.596721322	-6.17354923	-7.827125445	-5.204664716	-5.012499249	-7.754458324
Z004E0153	-1.125345915	-1.98211532	6.3839649988	0.0687978177	-0.419636489	0.916335002	1.6954412317	-1.213922223	-0.598907302	2.3566305361
Z004E0154	4.6141172605	4.2530525222	5.491340593	4.3162829407	7.283998112	3.7580674507	2.8343085127	4.8065293224	5.5710274156	6.7101800024
Z004E0155	-6.718118149	-9.416328972	-11.03130166	-8.075601104	-11.18774692	-9.001657739	-8.744053319	-9.134986327	-9.171651674	-6.852435334
Z004E0156	3.4711905145	0.850093631	4.7185571871	-0.145501125	0.0066005458	-0.28006662	-0.111117356	0.8424671393	0.6995840353	2.3236353935
Z004E0157	-1.176294502	-1.833546519	-1.050880805	-2.641241711	-3.537881399	-2.684744362	-3.495993058	-2.525208547	-1.007740008	-3.610258542
Z004E0158	-9.085803608	-6.178258065	-6.165336143	-6.965084804	-6.386030425	-6.290122213	-7.204618942	-8.497235067	-4.851301478	-4.400826718
Z004E0159	1.3525253708	3.4227719379	1.6366220724	1.014133735	0.894670678	-1.348599099	-0.366788603	1.8088023464	0.3723419705	0.0659356253
Z004E0160	-4.300521011	-2.311712526	-3.529513983	-2.96613251	-2.260924932	-3.717171266	-1.554518694	-2.024201865	-3.651663843	-3.275898861
Z004E0161	2.6556717485	-0.759068264	-0.035300419	-0.307291324	-0.024035733	1.252296986	-1.649157253	0.5698175319	-2.074819962	-1.888896566
Z004E0162	-4.708543794	-4.908032489	-4.040311726	-4.099104248	-3.681149145	-5.400208022	-4.440526328	-3.183095357	-3.040040148	-3.736569813
Z004E0163	-2.184885564	-3.464256428	-5.463928271	-2.640252889	-2.725154095	-1.5333431	-0.108875893	-0.848471952	-4.081799627	-3.017482975
Z004E0164	12.425322425	9.5918895609	8.1933719462	9.9209874049	12.495917166	10.143259679	9.5632143548	9.2601180048	8.1889087934	10.010528665
Z004E0165	-2.098758024	-4.297104288	-0.24993475	-2.62012099	-0.568847542	-2.626220193	-3.984043274	-2.279960839	-3.634873975	-2.754431519
Z004E0166	0.5742561251	-0.329799245	6.4579648438	1.3356952573	2.8292723024	2.3860591192	-0.11201142	1.2087264017	0.0771472723	-1.036370597
Z004E0167	-2.413448437	0.5576926159	-6.917079127	-1.073868836	0.835864007	-2.365187921	0.0336127038	-1.398034697	-2.053175947	-3.33863649
Z004E0168	0.5954353648	0.383123617	1.6963608837	-0.447048594	1.474847632	-0.283355847	-0.204075524	-0.504780301	-1.523635245	0.976556666
Z004E0169	-1.940417168	-1.410178673	-2.332190843	-1.727279466	-3.252540383	-1.03557409	-2.595041413	-3.191944138	0.4452392148	-1.130816598
Z004E0170	0.3526491547	0.6881134829	3.9315698133	1.9059527099	4.3822228085	1.7761750836	1.0868431467	1.8010155189	2.9945200877	3.4116740108
Z004E0171	5.7835799859	6.29089104	2.4125985084	5.1767953249	5.8238665499	4.4853740293	6.1523520707	5.4427399773	6.8114051155	3.0388384684
Z004E0172	-2.059151577	-1.321328661	-0.513078195	-2.122062143	-0.748424687	-1.307473252	-3.239891142	-2.387154247	-0.863688696	-3.099517979
Z004E0173	0.6093292992	0.4486681405	-0.902013942	0.4004013135	2.3454350585	1.9366306489	1.4275488764	0.7890351656	1.5889975799	1.52763997
Z004E0174	2.965336255	-0.711219084	-2.451169951	0.7934421373	-0.358966164	0.1830878071	1.4438846743	-0.478114403	-0.805288515	1.2556676843
Z004E0175	7.2511401956	7.8500813842	9.0418936997	8.3551891269	11.64656172	7.4687328437	7.2103293192	9.1100536649	7.1538552792	9.3747597581
Z004E0176	1.0327352593	3.0663438279	7.2870049208	2.3024362458	0.1974561261	3.2334788257	0.8448470063	3.2730193514	2.2136268167	3.5703044076
Z004E0177	6.5227579901	7.1256270392	8.4605684269	6.162060166	4.7209512157	5.332187761	7.1852105652	5.7258275909	8.479421696	7.7290126726
Z004E0178	0.7224558442	-0.614780831	-2.280245349	-2.128727666	2.3744041533	-2.699265273	-2.587783294	-0.713950654	-2.157207474	-1.100151966
Z004E0179	-1.295716704	-1.115908626	1.1080873288	0.0038473974	-3.475043207	0.2113288135	-0.756477476	-0.120124705	0.2530233251	0.0267349593
Z004E0180	1.2980316172	1.3834936681	2.7682927659	1.5530748485	0.2165569726	1.2137037913	2.8886839254	3.3750864323	1.1369882306	2.1818005478
Z004E0181	0.0419176925	1.4358591711	0.5945646028	0.3091597231	1.1747000282	-0.87476342	-1.365462149	-1.50352007	-0.087854308	-2.230738063
Z004E0182	-0.599287665	-2.68177243	-2.875311457	-3.141196508	-6.735073281	-4.315117166	-5.127236824	-1.498076756	-2.471032002	-3.207251674
Z004E0183	-0.351022197	0.3785418287	-4.411843426	0.0397351552	2.6692358524	-0.103647557	1.7906502929	0.5909677128	-0.429904047	-0.591926123
Z004E0184	1.3182886667	1.1378818269	-1.735780972	0.4978853042	-0.084756032	-1.295797727	-0.707622359	-0.359530382	1.9978215014	2.538434028
Z004E0185	-2.911723289	-5.718671349	-0.426361967	-4.065047626	-6.173101041	-2.082243708	-3.580815917	-3.171911238	-6.431799382	-4.717864448
Z004E0186	4.8491476778	6.8348939731	9.8596929203	5.4121258703	7.8393481955	4.7713833009	4.8357224359	4.8751043635	4.4279192344	7.0790043441
Z004E0187	3.7820818163	4.2726945033	6.8208933304	4.040107625	6.6786384328	5.8001947118	2.3540958927	5.0019302294	2.4140504125	1.9631535239
Z004E0188	8.5025744953	10.807830977	10.736537054	10.270272635	9.3270348528	10.934419701	12.059867434	11.873497135	11.791237961	11.05911007
Z004E0189	2.0588211159	4.7277289312	4.3216260673	3.3295129971	4.981888442	3.2129523537	5.2337005407	3.1032063321	1.5205869502	5.1408058432
Z004E0190	-1.890599747	0.4060166193	3.3803757167	1.1638056355	-0.886771586	3.2985960497	-0.382847106	0.6494838569	2.205282731	1.330191661
Z004E0191	2.2838515095	-0.628890947	2.813238403	1.1683396152	2.4614337449	0.6395306039	0.4649696642	-1.495181628	0.0125710846	-1.05154514
Z004E0192	-0.97946443	-0.052007272	-1.698208514	-1.057786816	-0.717126276	-2.773028603	-2.400300743	-0.818918221	-2.082577283	-1.680544174
Z004E0193	-8.773888611	-7.968721841	-10.01699872	-7.434641874	-5.64588025	-7.966408108	-6.060041014	-7.554575422	-8.882308476	-5.612742432
Z004E0194	3.9659176752	4.0414447429	7.9787132737	4.8157717306	2.6517875118	4.2415428368	5.6379734048	5.9853799113	4.2020624788	2.9646676287
Z004E0195	1.1574479834	-0.338031002	7.4002916846	0.6295796912	3.4248009914	2.7933185017	1.9433568791	1.1513462232	2.735405629	1.4065357478
Z004E0196	5.3677443248	3.7600667516	5.2359104312	4.0906424283	7.2203683817	3.5437945493	6.2532359711	3.9454837554	3.0068688223	4.6158773646
Z004E0197	-2.343563179	-4.104276661	-5.189128862	-3.504407244	-4.032141565	-2.403170038	-4.878108202	-3.705796321	-3.107086755	-6.585529256
Z004E0198	10.081037403	10.367489338	7.7691548478	10.941236497	11.542600032	10.43778311	11.782516353	9.9097662438	13.736300571	11.317965372
Z004E0199	2.6273051384	2.7703806612	1.5375262737	3.9624018491	4.0566608023	3.5277168145	2.8021478326	5.0276243761	4.8594836788	4.2600323395
Z004E0200	-0.777742924	-0.023262948	-3.744028298	0.8717290085	-2.443167188	1.8927375633	1.1029641504	1.6255100047	-0.360864754	-0.527957825
Z005E0001	0.9565030985	2.1158091389	1.9986387293	2.4741207484	2.409982655	1.1257449624	0.4975694056	-0.483051386	3.0782482257	1.4790123761
Z005E0003	-1.118887595	1.1476072379	2.0566355391	-0.216415123	4.3019323495	0.7105590637	1.0351470782	0.9372333318	0.5481689195	1.7022591162
Z005E0004	-3.426589699	0.0663717725	-3.672287005	-2.319822333	-2.899961554	-3.216005486	-1.256248392	1.0008033608	-0.695023996	-0.493875056
Z005E0005	-3.33953295	-3.059023277	-4.333704115	-5.992158985	-4.312058811	-2.454529834	-1.536645153	-5.016354057	-2.182289402	-4.438206283
Z005E0006	0.0583182864	-4.609565735	0.0886132622	-3.195339513	-2.450703201	-1.502306207	0.595910004	-3.465234168	0.1112847844	-0.975869107
Z005E0007	0.2039052246	-2.884219661	-1.718781717	-2.677954805	-2.910902176	-2.500637808	-2.235129507	-5.695831919	-4.62864109	-3.821349221
Z005E0008	-0.074791865	2.9956539995	4.5169127236	0.8128070049	0.4154256465	0.2213760262	3.1440175337	2.2357089792	1.3059901134	1.8776185633
Z005E0009	6.4136430809	7.9739231903	4.4373733577	5.2855464659	4.2293179186	7.2267755991	5.1476871635	6.5865688602	5.5223385537	4.8444661818
Z005E0010	0.7995560334	-0.791129785	1.0541663537	0.3461032317	0.4303130543	-0.183599	1.4576392978	2.0339051267	1.767870695	1.24612857
Z005E0011	-7.239440138	-6.878903772	-5.703811159	-8.4521543	-5.252908681	-7.07757028	-6.861375108	-6.712587653	-8.595033503	-8.549809829
Z005E0012	-7.30278841	-5.248174134	-4.329054045	-5.895373481	-7.178093312	-8.264169367	-5.676274606	-6.879493213	-7.018393663	-6.372849489
Z005E0013	4.2135466653	-1.285494312	2.5707343361	-0.08370046	2.675327816	-0.883114835	1.4119711367	-0.044072025	-0.188045665	1.9627335697
Z005E0014	5.3460721939	5.2401249281	1.3049305084	2.542960823	1.5814591997	2.5605329026	5.5641840561	6.0584512206	2.2755963938	2.5011257635
Z005E0015	2.826276082	2.6499793046	2.7019063798	7.3822221604	2.8514206174	4.8151043024	5.7640943861	5.5757859795	5.8333407571	5.8347098494
Z005E0016	8.4391163571	5.7569696143	6.1922659533	6.4583586935	9.9993003387	8.2839125334	6.0911741245	9.6131709093	6.146486402	7.1550695691
Z005E0017	-2.195759893	-3.475473972	0.6097230559	-0.173486107	0.1453063317	-2.027517654	-1.220256081	-2.552950071	-0.772976251	0.8027557119
Z005E0018	5.8435342594	5.5691230959	2.681695622	3.6535356015	3.8254979217	4.3654989366	4.2460400827	5.942643041	3.0490379693	4.5751212687
Z005E0019	-14.06345151	-10.7325267	-11.82783023	-11.46094567	-13.96023892	-10.63455938	-11.88038555	-11.10015889	-9.891248358	-10.67676209
Z005E0020	3.179850541	5.1391507331	4.3534236943	5.2547472879	7.2284467516	5.6047471384	2.8687157817	5.4698286584	3.609902611	5.0275730316
Z005E0021	7.7535481976	4.9080526104	2.9476471988	5.9325991504	4.6780244671	4.1856657353	5.4092424954	5.6660482219	3.3290622121	4.9353692536
Z005E0022	-5.373028738	-5.001492723	-6.406890597	-7.512627197	-8.853891044	-5.366369429	-7.40732946	-4.679229593	-7.464373471	-7.085570553
Z005E0023	-1.041428071	-2.378054834	2.0528075852	-2.140854259	0.3427232963	-3.879160052	-1.361644583	0.5649042376	-1.664333895	-1.129797661
Z005E0024	2.9129259758	4.7675178845	4.0809685388	3.5792599355	3.5558998311	1.85009178	4.8004156848	2.9481013461	4.4939597186	3.042321731
Z005E0025	-2.063028827	-5.436170597	-2.672634838	-5.249937516	-2.631296431	-4.787826881	-2.566526384	-5.919909169	-2.152672995	-4.215524707
Z005E0027	-9.397264608	-6.25612016	-5.044994319	-9.222790704	-7.409859228	-10.09361044	-9.423384616	-5.905781135	-6.791379541	-8.089287661
Z005E0028	8.0732100226	0.3596124258	0.9327807344	1.5936150909	4.4056673688	-0.238594663	4.2351573133	2.7617924609	3.2618080601	3.4648286706
Z005E0029	7.3622523687	6.2196423673	3.8362501949	4.8618631151	3.5749463631	5.7851180479	6.9504782095	3.7173645012	4.1245725439	5.599008022
Z005E0032	9.6989641277	6.919859463	3.6428792039	5.3455660192	4.2111316381	7.2991041213	3.8538195974	7.3111709369	5.6083450926	5.8039371689
Z005E0033	-2.965349604	0.1280578734	1.6897681221	0.8412639215	-5.585610032	-1.126680578	-0.876117809	-1.648003193	-0.797276506	0.014173368
Z005E0034	-0.404904236	-1.684312716	-1.758984729	0.155641593	-3.342679077	-0.123680436	1.0823313308	-1.489018276	-0.043431877	-0.671782883
Z005E0035	5.8839919709	2.5064824894	4.8470345374	3.9871713157	5.3286904503	0.2294849272	5.2709048844	3.8252953591	4.9111140622	3.0657318277
Z005E0036	0.7229779692	2.379440518	-1.369832331	0.6406382739	-0.301400532	-0.943084909	2.0724922291	-2.466039542	0.1237945714	-0.045826797
Z005E0037	-0.096007566	-0.809472645	1.7067385936	1.704862011	0.1994929762	1.8484526842	3.3712968494	1.1891036577	2.6859405053	2.0632918984
Z005E0038	10.270811077	13.390985863	13.204263143	10.258507165	13.893103717	11.556551456	10.727835497	11.308286273	12.850135691	10.760857334
Z005E0039	3.0754564323	2.4893215889	2.1913818824	1.7311918314	4.3968558653	3.9064379348	1.5350455639	1.7835101544	5.0463289828	3.6318726867
Z005E0040	5.7106952847	5.1289868633	4.6648100667	3.3413710954	2.1786890106	3.6746546587	2.1478303325	2.6896228044	3.1989945705	4.0992210229
Z005E0042	3.4175425294	0.1949293279	6.3062898986	1.4467331125	-1.093257029	2.8625042669	1.879030575	2.4163012094	2.4246246459	2.4646556546
Z005E0043	4.0628941127	2.2208713319	5.6521909392	4.3562595218	3.7645157012	3.3160469746	3.1893676043	3.4255090798	3.2067083872	3.5808287356
Z005E0044	-0.550825511	-3.936785503	-6.993891486	-2.607862824	-1.226948408	-0.010028545	-0.806008346	-1.42382436	-2.600877065	-1.94539258
Z005E0045	-0.333898958	2.1209269365	2.9150098071	1.320063796	-1.192384318	0.46732879	0.6004574776	1.2153823729	0.2771202717	2.0733591573
Z005E0046	-1.237517472	-5.265361998	-0.148850789	-3.471484639	0.1475515982	-1.647123154	-1.902876734	-4.163826561	-0.120516368	-1.897370014
Z005E0047	-6.048412145	-2.132857378	-3.383794741	-3.921591537	-2.953185469	-2.861216347	-2.044544602	-3.244082293	-4.239961885	-2.824015155
Z005E0048	3.285594801	2.5167336597	2.3114762388	3.2827379454	2.0526710331	2.9834940292	4.1052418196	4.1181272022	2.322452543	1.9114180133
Z005E0049	3.5323654008	1.2572797958	2.06759835	0.6295353106	4.6841308421	1.8500895479	1.071899432	3.2852326126	3.4294856118	2.4638732926
Z005E0050	-6.406522063	-4.931717746	-9.100788947	-8.847312538	-4.111819361	-5.392023441	-6.809365918	-8.965524397	-7.652531106	-7.195911418
Z005E0051	-5.192332997	-2.010251948	-6.422151978	-3.968017792	-2.958274701	-6.251835616	-3.567499859	-6.125062359	-5.148168796	-4.563547811
Z005E0052	1.1824270703	1.1583383022	1.0534431431	-2.200774165	-0.77851734	-2.554941694	-2.807849578	-1.994439681	0.6420060541	-1.399646412
Z005E0053	8.1144834794	3.4621888315	2.9728618494	4.6365983249	0.8035758669	0.6141038181	2.2293447585	3.5016458902	3.4517377783	3.3275853794
Z005E0054	0.736360537	0.797989923	-0.168600225	1.1087655174	-1.830841858	-0.807828965	1.2386552208	1.9076423961	-1.327890517	0.7043846792
Z005E0055	7.0594437803	9.9594766458	9.9838079613	7.0845819573	5.7946731622	11.58225706	7.820196713	9.3039981304	9.8613933681	8.4532393683
Z005E0056	-3.535959058	-1.472558159	-5.173883264	-3.277058727	-2.801419652	-5.753492652	-5.04826843	-3.046166953	-2.885866678	-4.690793448
Z005E0057	0.5175255326	-0.385131495	3.0268529608	1.9534545495	-1.339850144	-0.222680728	-0.332454917	1.4094189894	2.4421920802	0.5996716851
Z005E0058	-9.032984943	-11.57772877	-10.09482545	-10.95236016	-9.483699459	-7.567157631	-11.67372979	-7.781406921	-8.687479781	-9.060353383
Z005E0059	9.5835605202	5.9784001846	8.4525688446	5.9119615353	7.6671665685	6.9059033403	8.6834398086	6.9210707484	7.5406208277	7.4930987069
Z005E0060	-3.170933075	-1.12594431	-3.999125146	-4.368329397	-5.149111736	-5.627065546	-2.389430696	-2.457279796	-2.256906884	-4.31691691
Z005E0061	-0.244158899	-0.170626721	3.1034670636	0.691313683	-1.339348643	2.0425858559	1.4310920192	-1.196226021	1.3682410671	2.3413161557
Z005E0062	-1.286681396	-1.457287993	-1.567365998	-3.012312665	-0.359065497	-1.026218079	-3.65254227	-2.143336049	-3.420841402	-2.071433931
Z005E0063	-1.191654016	2.1981890816	-4.162668828	-0.433953534	1.8257845981	-2.033765985	-0.796789245	-0.093990821	-1.240178646	-0.189406011
Z005E0064	-0.765122317	2.0026450884	2.7528979462	3.0287352167	1.3895534203	4.5273277719	1.1584946781	3.5646339827	3.2792260409	3.6814239643
Z005E0066	-8.115018505	-4.652566037	-0.523030548	-2.384471845	-0.495386859	-2.018847385	-3.650339979	-3.498145962	-4.865901477	-2.823375523
Z005E0067	-5.823024363	-6.254768986	-9.952795901	-5.169913738	-5.058267671	-4.932574355	-6.967644697	-3.658222919	-5.247852303	-5.815055204
Z005E0068	1.2629218955	0.4156669733	3.0521863971	-1.173994338	-1.930722315	1.0229751142	-1.661487383	-0.184667827	0.6826906651	-0.930791651
Z005E0069	-5.296215705	-3.603337553	-3.024426022	-4.421639507	-1.529865814	-6.835365613	-3.793754066	-4.655204496	-6.31004768	-4.925889406
Z005E0070	-5.140350577	-8.043613881	-7.244415996	-4.645107628	-7.658645114	-4.359298546	-7.307331395	-6.110484863	-5.955177127	-5.823155532
Z005E0071	1.3086717474	1.8573584528	1.9863496243	2.9010017031	4.6117119531	4.6536791922	4.0049673547	4.0426829524	3.562271313	3.1026680794
Z005E0072	-3.406752989	-6.288861217	-5.791008797	-9.864762017	-10.98345382	-8.7932305	-8.691981891	-8.764078239	-7.69782222	-9.260211209
Z005E0073	-6.852954582	-6.605612476	-10.95005958	-7.504867768	-7.736462159	-6.163189878	-6.844397574	-9.740881597	-7.799328247	-9.41000503
Z005E0074	4.3314273267	3.9369181054	4.7540200974	4.8503227377	1.7391495671	2.8149950084	2.3665756179	1.6291367227	2.3212765779	3.7847791923
Z005E0075	1.2938424857	2.3088872477	2.3266213086	1.8008891572	3.690915528	0.8154977358	1.0982641696	1.8151622595	2.1783391057	0.5351029875
Z005E0076	-2.223832955	-4.281599292	-4.500375558	-3.984508551	0.5147502652	-0.508093771	-2.886724442	-2.311225653	-1.037211065	-2.046988466
Z005E0077	-2.140841338	0.2134368505	-2.304494564	-1.904438292	0.0259807518	0.115749321	0.0339336389	-0.283193418	-2.145427466	-0.395947829
Z005E0078	4.021422179	1.0141972904	2.0827746518	0.8537183943	4.2499153507	2.0601219858	2.8320972898	1.4731585048	1.9420738314	3.7223547779
Z005E0079	-0.633485844	2.241912693	-0.207235397	0.618434282	1.0484515331	-0.391524486	0.6203269965	1.8123904091	-1.879021147	-0.673436273
Z005E0080	-3.652677634	-0.79691859	-3.228694438	-1.909448383	1.6706308502	-2.477547833	-2.972453903	-2.494017283	-0.913653707	-2.04738082
Z005E0081	-2.048984389	-4.400175756	0.1572853137	-1.094359563	-4.124355659	-2.661083295	-0.691333225	-1.123707349	-2.090239	-0.510815667
Z005E0082	2.5679904377	1.9336837734	-1.920678523	0.6221585561	1.1408844352	3.0144865784	2.9516342775	2.189362116	0.2992475228	2.0012933235
Z005E0083	-1.912334973	3.2153375137	2.6447304768	0.3462243668	-0.690525149	2.2448289522	2.4621519415	1.2297068302	0.4639450778	0.8525074502
Z005E0084	10.700063276	7.8600027074	4.7339369068	5.2707400684	6.2118020857	7.5314911522	8.0822125036	9.1118924921	5.9123958285	6.2399044856
Z005E0085	4.5798242637	7.4004697569	6.4312977864	4.3414430639	8.9073249117	4.7174255357	3.9026468034	7.0804071701	4.0588861466	5.6659230457
Z005E0087	0.5442695363	-1.031214416	-1.109118515	2.7286621416	0.015219472	2.5713406568	0.40008444	3.3781015432	-0.513555855	1.0316362182
Z005E0088	7.3058658784	7.5611873185	5.2880420936	5.3520969355	5.7026321347	5.9821224701	8.1952596393	4.9492074162	7.1331471193	5.9956181537
Z005E0089	-1.144671939	0.6082250478	0.2962950381	2.3155437882	-1.585950748	3.9378997986	2.9028845951	-0.137904046	0.8522649278	1.7819824018
Z005E0090	-1.699025804	-2.908048471	-1.115702324	0.5206223599	-4.399091454	0.6586921821	-1.846951536	-0.959286203	-0.354377287	-0.990103681
Z005E0091	2.6513082338	2.283853619	8.0421919709	4.2502034745	6.4104021462	4.0096839213	5.1501788897	4.9363309064	2.516239386	3.3471598793
Z005E0092	5.211616215	2.9747174828	3.7081388447	2.1932186986	4.5351063554	4.7712338224	4.1002070304	1.4269361716	5.1925944279	3.7960521335
Z005E0093	-5.17014273	-5.203030833	-3.222231343	-2.205946447	-3.576459769	-1.405781626	-2.298808836	-2.604027606	-5.095283671	-3.399693242
Z005E0094	-3.240287684	-0.108012435	1.1710090639	2.2602936558	3.4153768865	2.5996560037	1.8723158757	1.6969371171	2.7492098579	1.5470494922
Z005E0095	3.6019248349	1.7034019208	4.4769305768	3.2510901641	3.7222386675	0.2687964652	1.548028483	3.650807529	4.3886371441	2.6902889263
Z005E0096	-1.919732353	-3.763182783	-5.589160562	-4.892715243	-6.486405776	-4.085203104	-2.872468826	-5.490935666	-2.547661279	-4.043342851
Z005E0097	-6.130711061	-1.937159071	-4.226087895	-3.404749248	1.0803349083	0.3211224883	-1.37205032	-3.127133723	-2.28055779	-2.730511373
Z005E0098	-5.906127724	-4.134193177	-4.299843076	-1.044567798	-1.809110121	-4.374410049	-1.955410752	-3.79514391	-1.843139084	-2.042270659
Z005E0099	-5.986997377	-7.296440141	-6.466338798	-7.115744567	-6.146176348	-5.840520384	-7.053301508	-3.652637588	-7.485637256	-6.037827821
Z005E0100	1.2828881823	-1.321381188	3.5970897858	2.2108052607	2.0805794991	-0.024198081	1.4589721754	1.3373858904	-0.249465631	1.2389537061
Z005E0101	2.7479461778	2.6607559978	5.7870264391	1.8185101909	5.2039421897	2.2976992488	4.9748023191	4.5701867959	4.2958955241	3.6129946503
Z005E0102	-2.375972132	-3.988819018	-1.221497922	-2.552663537	-0.875224856	-6.302053209	-2.883334942	-2.908081703	-3.618091782	-2.420087978
Z005E0103	-4.516594258	-3.098980227	-4.538597733	-4.125572268	-6.402807533	-8.182538056	-5.805029999	-7.81892843	-4.215812831	-4.884205373
Z005E0104	-0.272689547	1.3435276854	0.7011160145	-1.329221542	2.8879320145	1.216096993	-1.097296921	1.520417736	1.3197087811	-0.490460752
Z005E0105	-2.926066317	-0.506545795	2.1780502013	0.4813534426	2.8226907087	1.4420517125	-0.506768385	-0.817035199	0.3733111368	-0.403816153
Z005E0106	-0.335310537	1.6590822609	0.708732309	1.7750227912	-2.582066565	0.0390963137	-1.498274076	0.6690637413	1.1420104583	-0.159370409
Z005E0107	1.9637304574	1.1062065532	4.8227907156	3.3818647767	2.4526524253	1.3748263748	1.5000056963	5.6579046534	2.3309745712	3.5277350501
Z005E0108	1.6385541175	3.1542352576	0.1172344493	1.8628838853	0.4709378798	0.9560203144	1.4648811015	2.1337694027	3.3760747318	2.158021109
Z005E0109	-1.825114758	-0.797783402	1.6008034419	-2.132292843	0.3699697573	-2.215931937	1.9884584522	0.4821168585	0.8217730407	-0.573543821
Z005E0110	3.9573986461	1.4930097224	6.8979748634	4.4485990483	2.2114601528	3.7256472978	3.6620510856	3.4595277637	6.3810916749	4.6557655074
Z005E0111	1.9176749857	-3.683671966	-0.532891405	-2.091868577	-2.349522568	-4.129552739	-0.251350081	0.7081661913	-2.783841968	-0.530437833
Z005E0112	-7.358704389	-2.462865175	-6.263380994	-4.491662771	-2.224664606	-6.624111023	-5.08492911	-5.707309966	-4.734086468	-5.082673121
Z005E0113	3.5038770573	1.2924870438	3.9784047072	3.7633617843	3.2648370837	4.4929117886	0.1920573954	2.5547847608	1.3864859144	2.8740288863
Z005E0114	-5.372715719	-10.56519352	-7.766947396	-7.738890836	-8.38540823	-9.656769626	-5.870520166	-5.980952083	-9.523785189	-8.842627814
Z005E0115	-5.173231559	-5.953674007	-5.418540038	-6.465847732	-1.079911695	-7.523098386	-5.349655662	-1.927883115	-6.812940771	-5.671871842
Z005E0116	-2.336940517	-4.779916441	-3.674106231	-5.225362406	-5.74613333	-3.145639353	-5.321486605	-0.814482003	-1.726928674	-3.246031559
Z005E0117	-8.069082731	-7.818634469	-4.817390729	-6.542694058	-5.116937962	-1.955863304	-3.410483896	-6.262637753	-5.805315189	-5.273888868
Z005E0118	-7.266646494	-6.917022827	-1.874708546	-5.181199631	-7.211662794	-5.746072268	-7.598484385	-4.12224551	-4.588708929	-5.006179559
Z005E0119	3.6574559991	2.1471312881	5.0726306811	2.8570754677	1.5389128483	2.4979906219	2.2544901295	3.7990057247	2.9317277974	1.2294500448
Z005E0120	1.1808332503	6.1338424877	-0.076827561	3.3216529276	6.6471131071	3.5441377593	4.9247845399	5.1200588376	2.5275404107	4.9087341637
Z005E0121	0.8165893947	-2.654906413	0.7875460546	0.7070454676	-0.623225709	0.4326096647	-1.772721394	-1.781793015	-2.185477431	-0.3287658
Z005E0122	5.3956594301	7.2512737086	6.4715223646	6.9480362284	5.8758610777	8.0567453198	3.5537691638	6.1422467432	6.2760407154	5.0036117152
Z005E0123	-6.30213775	-4.91653803	-4.07817953	-4.295978629	-1.721023405	-4.498846536	-0.911846543	-3.556166362	-2.007360752	-3.448898687
Z005E0124	-3.277131513	-5.477876512	-4.278592614	-4.319202579	-6.227787472	-2.337184233	-2.366151279	-4.391388625	-4.689095537	-3.121637903
Z005E0125	7.0405006543	7.7723592246	9.2863445004	5.0816038529	7.3566930825	5.7018177142	6.5111420634	4.7735461787	4.4588333583	5.2696271313
Z005E0126	-9.278558735	-9.81435303	-9.913571689	-7.063955064	-9.794352239	-6.56439887	-6.470626853	-9.718901657	-6.582602431	-8.19573458
Z005E0127	5.1661361091	5.6005384486	5.594535438	3.6188589121	5.259239306	3.2803075066	5.0971009512	3.3306991402	3.3260808515	4.7854436455
Z005E0128	-0.779703784	1.217914851	1.9628044488	1.3723472814	-4.288997573	1.7546726666	-1.333147475	-1.008123229	0.7779439277	-0.126093021
Z005E0129	3.1087521023	-0.579642721	0.6821883831	1.9302332225	-1.410749945	1.8663162498	1.3933086743	0.2721740501	2.3692133096	1.3445298337
Z005E0130	-2.273750609	-1.29150597	-3.050538817	-2.820790408	-2.670924448	-2.302793083	-0.24788863	-0.657777291	-2.848454335	-2.055663382
Z005E0131	7.9252548069	2.542062163	5.2365101698	6.0047427294	2.9000859416	3.3126453964	5.7749963776	5.2362987392	4.5926874975	4.6180627635
Z005E0133	3.8175491931	5.4294753753	4.1577004614	5.7219756665	2.4469122728	4.68820916	5.5877133305	1.0939234227	3.2682839271	4.8437231036
Z005E0134	0.4931258067	1.6869094748	6.2155339841	3.7507662012	2.7683788901	1.4585678841	3.7420976262	4.4853694327	4.3698742245	2.7048380747
Z005E0135	8.1171112329	9.5009239687	5.5150490503	7.5862427251	9.4033077038	4.3845126593	5.3230955114	4.3029293217	7.3336633602	5.505467924
Z005E0136	2.7550809628	2.4399369242	-0.274176299	2.6529519221	2.1675850834	-0.272296269	2.2279480348	0.6436371421	2.5665647441	0.9036576691
Z005E0137	-1.304819733	-3.202755523	-1.812724285	-0.740662207	-3.896690727	2.1103349923	-2.007806656	-0.8181659	1.2492507002	-0.601566054
Z005E0138	-5.601649494	-5.266450166	-3.897224386	-7.760541957	-9.196651457	-6.446520702	-9.404286132	-8.405095908	-6.152370895	-7.201500154
Z005E0139	-1.222420058	3.2119549878	-1.643325842	3.3411890991	1.8093668932	1.5282663771	1.0377434211	2.2472446599	0.9299637516	2.153220715
Z005E0141	-0.277382302	6.5332689065	2.2053081908	4.3112027079	7.5571976884	5.0769186285	5.805178746	3.2458699478	3.0894166811	4.0191388148
Z005E0142	-3.74730729	-2.339594294	-2.541880842	-3.89883988	-4.578043592	-5.472834508	-5.684117016	-3.438218527	-1.442866405	-3.607364086
Z005E0143	-5.50217089	-2.819975558	-3.927414861	-6.079959762	-0.827215391	-5.121844773	-4.619359446	-1.867376931	-4.769626926	-3.467149623
Z005E0144	7.6500880543	7.7578618963	10.79879985	6.2540403266	5.3267082194	6.7161515796	7.7307691729	6.5255496673	7.2693923327	6.1587582068
Z005E0145	-0.021933056	-1.219135506	-1.015436269	0.8252478909	1.2345643187	1.6381743051	-2.050998841	-1.817842848	-0.844181316	0.2563504605
Z005E0146	-0.619781082	3.5854463446	2.7681240933	2.3624755439	-0.06891377	3.1137195746	2.2304076199	3.3768671174	0.6736213185	1.7392157939
Z005E0147	1.5637054775	-0.28750555	5.1772822893	2.6887088381	1.2069345307	3.1193891615	3.7401390965	3.3713679096	3.9829676095	1.8523224004
Z005E0148	1.7893627874	2.2309703223	1.9629853361	1.1551171762	4.3486730524	3.120922804	-0.068014609	2.5317658493	3.0256001	2.5727755239
Z005E0149	-8.805753483	-7.094912832	-8.872918009	-4.596604266	-6.14461164	-6.254061861	-6.817250592	-5.192950348	-7.440277742	-6.087817967
Z005E0150	1.0372971281	1.1706309315	-2.924810354	-0.594966468	-0.940819961	0.4030085485	0.6103024792	0.9784754334	1.2736592664	0.8350428694
Z005E0151	-2.445308401	-2.939358988	-4.720167691	-4.345459091	-5.503773109	-2.489206142	-3.2235839	-3.772723116	-4.587173744	-3.367501875
Z005E0152	5.4563517792	9.2558506866	6.9364843378	8.8703853677	8.386020161	8.4836816602	5.9255275747	8.2727426718	5.9257769846	7.9492048521
Z005E0153	-0.949455845	-0.355455684	-4.300863173	-0.617885044	-3.533220908	-0.404860107	-0.902744169	-1.751796198	-0.804097873	-1.651484938
Z005E0154	-1.341291842	3.5748781096	2.7273679365	1.2368776014	3.8735782738	0.0332101269	3.1292583853	1.0344977019	3.1552691183	0.4785880357
Z005E0155	-1.993470329	0.5789580909	-0.01681747	-1.947713636	-1.059420689	-0.597428921	-2.180256658	-3.469944371	-1.380252155	-0.677696725
Z005E0156	-3.0380967	2.1874115224	3.0863039667	2.3917137026	0.1802175083	4.5636031679	0.6775231618	0.6635328143	0.1288337678	2.4241373509
Z005E0157	-7.270196728	-1.892584023	-7.722700059	-2.999959047	-0.519232329	-5.75632886	-6.056255987	-2.405612644	-3.826189014	-4.118629777
Z005E0158	2.7431418805	3.6565617995	2.6321143054	-0.024076683	5.7922403606	3.1319466992	0.8921198791	2.3584219575	0.6875294783	1.4105462862
Z005E0159	-3.412826401	-0.990012528	-1.224524432	-2.979493629	-2.626258623	-3.604088871	-1.269562766	-1.929774304	-2.938852436	-2.277729931
Z005E0160	-3.770019068	-3.816626093	-6.171316238	-1.54667972	-2.720887723	-3.733876435	-0.187104378	-3.922611049	-3.275432852	-2.159289134
Z005E0161	2.372114967	-0.007875292	4.1480374998	5.2186205256	-0.762254133	4.8983675149	3.536899551	3.2914555354	1.4705351012	2.5969297497
Z005E0162	1.7390286857	-0.174541025	-0.284508599	0.4667225391	-1.036920458	-0.824658615	-0.253954867	-0.163908179	-2.007410473	-1.49382064
Z005E0163	-4.192000845	-5.382837672	-8.230863652	-7.396605511	-5.864718164	-9.681874028	-8.161444025	-4.951922887	-7.298632293	-6.652418335
Z005E0164	-0.212302414	1.6546141432	-1.824150202	-0.218629082	-0.779062134	-2.185202878	-2.801044242	1.8036849053	-0.616043686	0.1124995023
Z005E0165	-2.179204979	-2.47251523	-6.31179844	-1.750897807	-4.038408971	-3.453808525	-3.284882011	-1.860534687	-1.97132747	-2.127698411
Z005E0166	-0.839251555	2.4250993525	1.2762388678	3.3095696984	-3.746389617	3.3819600276	2.5869000834	-1.366653077	0.4114731055	0.4690812594
Z005E0167	-4.233855181	-3.708538553	-3.546700641	-3.304520114	-6.969092971	-4.533779694	-6.522788695	-4.55181098	-6.171075866	-4.00111115
Z005E0168	3.5857577822	1.2818198637	-0.809342031	2.392454789	2.9866366193	0.6256556988	1.0546796049	2.5007620748	1.9831949854	1.2305534762
Z005E0169	1.0054064912	1.4122840554	5.0273707691	2.9590512978	1.0563653892	1.7362638643	1.8012868068	0.8032219965	1.9902826337	1.9897424061
Z005E0170	2.0723928572	3.3215159904	6.5751957471	3.0975952054	5.3820497453	5.8371586	6.4770128868	4.5851278516	5.2103195575	6.0101620466
Z005E0171	1.399765177	2.6849955006	2.4571691679	3.3335418332	1.6615839419	1.012902424	2.7922434902	1.2956501328	3.5889274998	2.7755594322
Z005E0172	3.7184108497	5.3003818366	1.0237254636	3.0781320668	5.3902730399	1.8142622418	4.9066011341	4.6517550938	5.6865600919	3.7575146187
Z005E0173	3.1248389083	1.5040366856	0.5620033631	1.7136656338	0.2078031307	0.4397677618	0.3750951714	-1.413988092	-0.862030864	0.5020268611
Z005E0174	0.7017954757	0.6042784597	1.8207946962	1.2739320648	0.927396758	3.1476367044	-0.859856207	0.2781614268	1.8633704677	0.349134458
Z005E0175	-3.430436391	2.8520134229	-1.229944238	2.7401325881	4.8560768079	1.6049568697	1.0019643311	1.9177185506	-1.088482274	0.9974271586
Z005E0176	6.7339368595	3.4148898667	4.3710374842	4.4486854629	0.3559302786	1.4053074249	2.6803334697	2.5160808401	2.4603416602	3.0744267367
Z005E0178	1.9433174355	-2.008510864	1.1262794264	-1.003430852	2.3199662683	1.2077383123	-0.764759024	1.0666229056	-0.592452078	0.7880487238
Z005E0179	-5.554322005	-2.740429097	-2.019449307	-4.318217387	-5.106003174	-1.576763185	-2.082401911	-3.982455957	-3.425809878	-2.758387559
Z005E0180	1.1617522129	3.7795054697	1.8925497056	1.3957249272	4.2448968595	1.7956524174	4.5240859058	2.8391694033	2.6766245223	2.8824167241
Z005E0181	-1.920868	-3.513556263	1.7882752111	-0.682724031	0.1611723541	-0.00428028	-1.381042465	-1.000726936	-1.006719548	-1.419413907
Z005E0182	1.2292876379	2.9091443526	-2.617469959	2.4032013409	1.4714696369	2.5276454576	2.4402704374	-0.240125141	1.2295398246	1.0176880485
Z005E0183	5.8526520303	2.9108073718	1.7855271725	5.4582027821	7.1086044752	5.1568156492	7.4257419663	2.5763834093	6.4097883469	4.74853584
Z005E0184	-4.023709044	-3.757228636	-2.503090536	-1.011617484	-4.055110546	-0.522700182	-1.646379857	-0.378723266	-1.187732259	-1.84169709
Z005E0185	1.0459337414	0.2687150971	0.650457151	-2.359086756	-4.493172754	0.301025596	-1.464228214	-1.886941306	-2.437072844	-1.523079143
Z005E0186	-9.320279193	-6.301243903	-3.547950263	-5.304205722	-8.403110258	-5.439764576	-6.590025381	-8.594571374	-7.417029456	-6.820452327
Z005E0187	1.6707579285	7.5556613586	3.7325852259	5.1352259716	5.9021479262	7.3515838234	4.2795341928	4.036551701	7.3651590703	6.0854468798
Z005E0189	-5.08880785	-0.481315073	-4.728678863	-1.718538195	-3.345650671	1.6526935531	-1.403105414	-3.402973944	-0.149613655	-0.931764118
Z005E0190	-5.33665058	-8.207683216	-11.62947146	-6.950564365	-5.393068525	-6.000506617	-6.258778229	-6.841520886	-9.165233441	-7.764244457
Z005E0191	4.6486506955	2.9022692078	2.2429352754	-0.529118425	4.6601463664	1.8580338533	0.9216590775	1.3635302668	2.1657893875	1.3061914692
Z005E0192	-8.374821379	-11.97491724	-8.711097755	-9.829095775	-9.350429011	-12.4468745	-9.855626831	-12.51861976	-10.02221449	-9.860148997
Z005E0193	-0.012575543	1.005551479	4.8997234696	4.0783254974	4.3373173829	4.4901744815	2.4581398861	2.9665134785	4.5068846179	3.5474264245
Z005E0195	5.3637923605	2.631522688	1.8468303373	1.2402189154	0.3031646899	-1.89208176	0.2356407555	1.2631496948	0.0914526377	-0.020991993
Z005E0196	-3.748720292	-3.216946609	-1.121741604	-2.366828447	0.0591091745	-2.030885295	-0.767740107	-1.445983717	-0.263772882	-2.102019899
Z005E0197	8.3554628166	5.4834722062	2.0296309568	5.8849286322	4.3270793693	6.842476257	5.1468759006	6.7950167428	7.8250033018	6.3734184043
Z005E0198	-4.278006986	-4.292720043	-1.791052864	-6.333404595	-4.2844564	-3.49675055	-6.509950573	-7.188642744	-5.875718116	-4.789485725
Z005E0199	6.7680227162	4.0869089233	6.9489632281	6.5958609849	7.6833711392	4.9280743763	5.2699739225	7.7397479513	3.3773883996	5.5389246834
Z006E0001	6.0494556625	5.8935806981	3.1667768719	6.4681761127	7.4262667871	5.8055129692	7.2304887876	6.7312620462	5.2392844521	7.0382227696
Z006E0002	-2.998764605	1.0728489614	0.7591742232	-1.710558205	-2.097288358	-1.167031951	-0.876206224	-1.998459027	-2.465944038	-0.69912494
Z006E0003	0.0353445846	-0.921559271	0.9553527453	0.0231574427	-0.935188214	0.9294425329	-0.211361964	-0.627241215	1.0131346844	-0.260275939
Z006E0005	-0.703720229	-2.969142414	-1.682606672	-3.998316165	-4.577589917	-5.297925315	-3.976700618	-3.95046651	-4.572325242	-5.349129566
Z006E0006	-1.403550644	0.820569965	6.4355070334	1.7847749434	1.8316422828	2.8355601813	1.6914034934	1.0307898277	0.7445219909	-0.524226413
Z006E0007	1.6618562747	5.9994242937	2.0866757786	3.9219897208	4.7962328121	4.2084110477	3.8361199562	3.563583022	2.8407370558	1.9104074402
Z006E0008	-7.926231579	-3.960046845	-5.320872743	-3.707456947	-4.545839759	-2.802227599	-5.625469949	-2.543502593	-2.446579156	-4.183790823
Z006E0009	-2.744753676	-1.493424313	-4.299470393	-3.403550373	-3.551254315	-4.809495032	-3.929880242	-3.343189392	-2.643920785	-3.761679765
Z006E0010	1.235359609	-0.412503035	2.9569588859	0.6008633994	-0.71486924	1.0287586471	0.3273795533	0.117824423	1.6537015452	3.6381789533
Z006E0011	-5.471343956	-2.24712277	-7.625002269	-3.530825462	-3.808249882	-3.718496442	-3.35401356	-2.970184708	-2.790384893	-5.340249304
Z006E0012	3.0476938811	5.7519137441	3.1551119149	3.1182866929	3.9351357961	4.8525124083	2.2175800706	3.3938449107	2.6234653727	3.3678849679
Z006E0013	15.24801257	15.407707294	14.359702805	13.52418878	13.673931631	10.765041394	13.59052465	14.013004625	12.742527497	12.336278024
Z006E0014	-5.010620469	-5.92017718	-4.047573543	-4.128777891	-4.388611406	-4.406865969	-4.763807984	-3.466957642	-5.185345085	-5.246063151
Z006E0015	-4.882853903	-8.265925379	-6.247557503	-6.364722666	-7.384703732	-6.115487421	-6.035073362	-6.875647044	-6.569717188	-6.087190162
Z006E0016	6.5343073231	4.6502814943	5.3305338152	6.4234615983	6.9692979553	6.151369819	5.4177016691	6.682985925	5.7913354313	6.2967679104
Z006E0017	2.1518459236	5.9501460116	6.2169778642	4.3641548711	5.0713737226	3.1046727955	3.0671481855	4.7733116872	3.4502376325	4.6068159213
Z006E0018	-8.117390314	-8.865830502	-10.9545956	-9.095140294	-8.863130448	-10.26139377	-9.920701162	-8.353300016	-8.590933236	-8.31481019
Z006E0020	2.4218744583	-2.303947112	-2.847842252	-0.46500926	-1.430375017	-1.716959671	-0.466654906	-0.753003181	-0.000090421	0.6690398871
Z006E0023	-3.396765551	-1.421751735	-3.422182239	-1.43565126	-1.535373201	-3.145024577	-2.363320125	-2.355463292	-0.743613209	-2.742805911
Z006E0024	-2.804174198	-4.305874065	-1.061796574	-2.594165987	-2.349862844	-1.720329149	-2.47471114	-2.272602223	-1.949596189	-2.630385256
Z006E0025	-0.060529623	-1.191454028	-3.064426129	-3.233638404	-3.617821446	-3.697904256	-4.443614449	-2.419205604	-2.111057	-5.068222536
Z006E0026	6.9719565044	5.8337842217	5.4682615135	6.4527350399	5.9964197802	7.8411985226	5.739647172	6.8534983536	7.6109093869	5.8897441001
Z006E0027	-8.157428573	-5.678897736	-5.889769857	-6.064818815	-4.948429369	-7.42440782	-7.111064452	-4.751537833	-6.949819185	-4.205066388
Z006E0028	-1.382595867	-0.505520633	2.6869187605	0.8310363506	1.9838308888	2.317780083	0.3052170072	1.8395840205	0.1091071476	1.7756478661
Z006E0029	-4.646973356	-3.385256049	-5.209543454	-5.761817744	-6.621497957	-3.730488502	-7.709522425	-4.712781913	-5.882712108	-8.652830648
Z006E0031	-2.730571295	0.4687688269	0.6579051527	-1.291386539	-1.087828817	1.6075299197	1.3337299125	-2.572039592	-2.746369918	-2.427641343
Z006E0032	-6.063186961	-1.441867752	-0.803295579	-2.425802951	-1.231836564	-3.632719835	-1.514762664	-3.05598514	-1.570061365	-2.300518001
Z006E0033	-6.153033881	-4.398310155	-1.865637061	-2.888210569	-0.370019034	-1.130058832	-4.937901178	-2.533040858	-3.672087491	-5.073767474
Z006E0034	2.0726629618	4.3076989023	1.4348951259	2.7934419014	1.2023227524	4.8100230597	0.5760757113	2.4677842764	2.5531539201	3.4656244461
Z006E0035	1.390555019	-0.68751453	2.8796457184	0.7642343925	-0.024296018	-0.224811254	1.708541237	0.9533519237	0.3540445408	0.5979502595
Z006E0036	2.2415246838	4.3216311603	2.0700477475	1.3353265579	1.9249017794	2.1550998915	2.9568851985	1.6373406496	1.4117274927	2.0859464264
Z006E0037	7.4392582644	4.8695916306	1.5673068021	3.8195932116	4.0847486313	5.5328823188	2.5271406036	3.4383420331	4.7141938725	4.7704642547
Z006E0038	-0.397926339	0.932400608	-1.558712804	-1.004086461	-0.600719829	0.0433271671	0.1797118469	-0.825374713	-2.147687283	1.2411346965
Z006E0041	7.0348797432	5.3924983261	5.464593443	5.8826072152	6.7172871999	6.3198341085	4.555467147	5.1314924311	5.0449208746	6.1788362397
Z006E0042	-2.713512106	-2.185358161	-1.418124179	-0.34428925	-0.133679412	-1.081007547	-1.732720798	-0.969689362	-1.425813982	-0.928839862
Z006E0043	-0.344230559	1.2124779106	-0.662671653	-0.07787359	-1.502372556	-1.324048393	-0.21624727	-0.434351406	0.9853782813	-0.429822177
Z006E0044	-1.937665168	-3.136498091	-3.501324153	-2.738117475	-2.547282277	-3.733063541	-2.645075111	-2.017467427	-2.473361828	-2.025521991
Z006E0046	-0.838924963	3.1819412282	1.9618576472	0.7916856261	0.1216835305	2.1204184189	0.202677383	1.2191375476	0.0567645493	1.7595262004
Z006E0047	-7.939912212	-7.740290729	-9.396865926	-9.452947131	-9.143468745	-10.39992069	-10.37130254	-8.328065143	-9.850996824	-6.974941988
Z006E0048	-6.361634553	-3.296060618	-3.631634862	-4.89075542	-4.489453609	-7.729016754	-5.6213302	-4.846612014	-4.520351374	-7.23803301
Z006E0049	2.2924939583	4.2742470366	4.7931818865	2.5573397845	1.8280168967	1.0339296694	2.5598282139	2.0670502469	3.5125038036	4.403724647
Z006E0050	5.3699997372	7.6018435043	6.2685825997	6.905439235	5.846299199	7.6129645257	6.8856507993	5.6801740454	7.3568666303	7.4765126863
Z006E0051	2.0972627859	2.0803501324	0.3239127838	4.2306605497	4.2404609686	6.3968228642	4.3639616208	4.8527015174	4.3811897018	1.5836032379
Z006E0052	-3.728144629	-5.766414115	-6.205809431	-5.84061376	-4.794371137	-4.643669501	-4.976791826	-5.455131808	-6.403697826	-4.983859736
Z006E0053	-4.245632219	-2.709349959	-1.080112311	-1.029387865	-0.088065571	-3.330265817	-0.16015777	-1.087887942	-2.08640774	-2.394831848
Z006E0054	-1.502174361	-2.466716386	-2.356362629	-4.605592916	-4.510487953	-3.146717862	-4.577862842	-5.191317305	-5.314655394	-6.580130518
Z006E0055	-0.340791161	-1.046245793	-0.73779076	1.2205640981	0.9485422075	2.0993147341	0.2929542868	0.3142990988	1.9965709558	0.8538476542
Z006E0056	2.8694039912	0.558009651	3.0658537759	2.0061442773	2.7047121334	3.976816883	3.0775761279	2.5367810463	1.1909317196	3.4113592944
Z006E0057	0.6573055736	4.7352938958	3.7166453738	3.2076559604	3.5891887646	6.9012088952	2.6747566555	4.7883867568	2.8222753449	2.8218183901
Z006E0058	1.2733973211	0.8948084082	0.256019717	0.6142822522	0.0876199827	1.4355280939	0.8727837933	1.5719056618	1.4731154556	2.8556512569
Z006E0059	1.4520063913	1.3032435045	6.2026457542	3.4147800952	3.6149638272	1.5177179332	4.3795375838	1.9109760705	3.6131303527	2.7179059989
Z006E0060	10.23857612	5.2234658956	3.1813348146	3.3592975469	4.6346209998	2.0966788036	4.3931507606	3.8664608511	2.7195349705	2.2765363902
Z006E0061	4.416376919	3.1847526345	2.0793926956	1.3714520982	1.2125252824	1.643525244	1.2931366607	1.4009994177	0.6225096392	1.3619568948
Z006E0062	0.6397520681	-1.126715559	-0.670241041	0.7568646213	1.4517339079	-0.388631508	0.8912229662	1.4409407506	0.3276040622	2.5382644752
Z006E0063	7.0050988617	8.0632627533	6.028818421	6.7446606567	6.3808615501	7.6126835228	6.7104579671	7.2937290611	7.4923362291	8.0170727086
Z006E0065	2.0040140162	0.761245232	5.911931573	2.7082489033	2.6277943695	1.5572013054	4.0088357804	2.4228426053	3.6710546757	4.1757962352
Z006E0066	-1.235270686	3.0259534938	2.9129889395	2.5112960758	3.2560108281	0.9057071612	2.5862035355	2.4560104744	3.1874990917	2.3359073965
Z006E0068	-2.812916016	-6.737954155	-5.594114744	-4.889589173	-5.190332703	-5.168969698	-5.184276073	-4.148789071	-5.758431476	-5.369696924
Z006E0069	3.0441646247	5.80870305	5.7308272342	3.8902279063	5.5222727555	2.2781882553	3.7107489922	3.1716727489	2.4591127617	1.7398355197
Z006E0070	4.6511895128	1.2127848303	4.555418791	3.2242748667	2.2190964673	-0.05462008	3.4089063923	4.1268947161	2.9718419963	3.6856559861
Z006E0071	1.1295065283	-1.043948357	1.2535220179	-0.997182177	-1.40735274	0.3296545493	0.615872992	0.0211340978	-0.186384891	0.5342721938
Z006E0072	-1.852886639	-3.780919081	-3.450562621	-1.046555017	-0.789450586	1.3218668351	-1.92981266	-1.696531229	-1.662879989	-0.714907333
Z006E0073	0.2304226065	1.3914320746	-3.284567357	-0.653920702	0.3988211212	0.0234128225	0.1413836965	-1.644359937	-1.451274796	-0.791071784
Z006E0074	-4.262442463	-0.064343754	-1.169465731	-1.283593109	-1.037399039	-2.402344313	0.0527306307	-1.6172422	-0.723564667	-0.532498155
Z006E0075	1.4830838626	3.7657707997	2.8138920302	0.9870537896	0.8124251153	0.4413961212	2.489916341	2.2078347734	0.1947627441	1.0209528355
Z006E0076	-5.824816794	-9.609865639	-6.739360548	-8.639660939	-9.95148614	-9.998648095	-9.483604284	-8.126285259	-8.645552971	-6.900467264
Z006E0077	4.0431086005	6.8564283738	5.7549817035	5.9235263387	4.5295747411	7.1593844614	3.8113784666	4.5576792449	5.336163512	8.2100984368
Z006E0078	-1.188180946	-1.069134222	0.6158866459	0.2619861112	-1.060839312	-1.119880149	1.063503457	1.3232900922	0.473073631	-1.482003703
Z006E0079	2.2093149854	3.8551932029	4.7372689471	5.7630199794	6.0713567875	7.3524257681	5.4412784924	6.7845138206	5.9377622695	4.1209504196
Z006E0080	-4.093602592	-5.311485867	-4.694166431	-3.970764461	-4.104268261	-2.929672098	-4.323626244	-4.079838797	-3.436103084	-3.910539552
Z006E0081	0.1479882702	-0.247376185	2.0289736914	-0.003491648	-0.645850866	-2.001552857	0.324350727	0.005603443	-0.193326156	-0.779902349
Z006E0082	4.0535232945	5.3601616961	6.3237261412	3.889159401	4.2343365323	3.5872431256	4.2451417729	3.467508744	3.1662267291	3.8633737116
Z006E0083	2.7621434655	-2.940682858	-0.384996556	-0.299240285	-0.612050346	-1.205983725	-1.184163828	-1.203266284	-0.917563193	-0.393051182
Z006E0084	-1.850859304	2.248567109	-2.133339255	-0.045647992	0.6715344745	1.3384212905	-0.935589997	-0.02245475	-1.198229326	-2.862217282
Z006E0085	1.0291144127	-0.709436418	0.4533248753	1.1426868601	0.5511952368	0.9470503236	0.3649541335	0.8769781885	0.9672306809	3.1271504764
Z006E0086	-3.758163645	-4.929929521	-2.532197397	-2.547175071	-2.563529007	0.3097911193	-3.350292458	-3.430065045	-2.120407891	-4.842190581
Z006E0087	-2.33287114	-3.125298575	-4.052079402	-2.154751756	-2.501953851	-5.872894074	-0.541347101	-1.709112509	-1.490405962	-2.851964493
Z006E0088	12.596537396	7.4174098574	10.237246286	9.2738128537	8.5915828424	7.7504288345	9.6528816808	8.5278272167	10.521682614	10.280581515
Z006E0089	7.6832417542	6.818624276	3.1632733671	4.8714632156	4.9488748885	6.269744487	4.4605399543	4.4409201058	5.9597858615	6.9791568979
Z006E0090	2.078097212	2.4260822675	-0.806624707	3.8252052839	3.7598519842	3.1897554659	3.7292313937	4.2695617993	2.8261389338	2.1875646657
Z006E0091	2.6873374383	1.9948124952	0.4641324841	-0.025459651	-0.377614023	-1.659108598	-0.653564405	0.2423004843	-0.596113372	1.0491131506
Z006E0092	4.7871241281	3.1572522796	1.5314313529	2.3821243498	0.5062740157	1.4327426828	3.6405550734	1.5219131561	2.8703608529	1.8053574693
Z006E0093	-3.69528771	-6.127730443	-5.681134277	-4.903287043	-4.176754515	-4.35440563	-4.028357521	-4.712670009	-6.19968958	-4.653678117
Z006E0094	3.0822329385	2.0304731916	5.9813416184	3.5113865044	4.6982019691	2.9364187756	3.1575290984	2.5944173529	2.2208717063	2.905835383
Z006E0095	-1.680645834	0.9708875979	-0.297570415	-0.352229072	-0.055669121	-3.381683237	-1.224937593	-1.245453492	-1.549180449	0.0509611123
Z006E0096	-6.262221536	-4.482899271	-8.202485605	-5.716559731	-4.849678386	-6.152020027	-6.658390294	-6.009121237	-4.684170044	-3.70346349
Z006E0097	-5.968320661	-3.928037776	-0.843595369	-3.546071367	-3.200635948	-2.394009949	-4.409654897	-4.079014893	-4.202364226	-4.682445125
Z006E0098	1.9127958479	0.5610572278	-0.102994817	-0.729085361	-0.135640821	-1.352347928	0.9884460869	-0.755203239	0.0571108827	-1.254183457
Z006E0099	-0.098059966	0.1941034251	-2.903232666	-1.199431444	-1.011436905	-1.814773968	0.3836041451	-0.917514464	-0.712335402	-2.55750453
Z006E0100	-3.267664098	-7.010237007	-4.692779421	-5.043636088	-5.667143656	-3.502645973	-5.091905587	-5.132700462	-5.487664127	-3.92311203
Z006E0101	-13.35565464	-6.147603065	-8.182115034	-8.371233889	-7.129241512	-10.13813023	-7.839237768	-7.879377859	-9.324009905	-6.913727377
Z006E0102	0.2483454687	-2.248936533	-0.947439451	-1.488715116	-1.458104084	-0.044307369	-0.612111305	-0.469729211	-2.066002149	-2.952019315
Z006E0103	-2.654837631	-2.875217765	-3.667328764	-2.970892738	-3.959972394	-4.962940672	-1.726108945	-4.111591023	-3.129061711	-2.095113872
Z006E0104	2.0769488089	2.0800364114	1.3583799266	1.0059484751	1.2397599303	2.4081193838	0.4777121345	0.5513760628	0.0870788941	0.9453487
Z006E0105	3.7282751102	6.7654838975	2.4292405418	5.3804278343	5.9514646359	6.3455149404	4.5932120544	5.0879794816	6.4257176452	7.0848468335
Z006E0106	-0.57350763	1.1860887094	-1.352835929	-0.467645019	-0.762810648	0.3319453761	-2.847336944	-0.175739353	-1.170853059	0.1494576476
Z006E0107	-4.818833845	-2.901442438	-1.932842327	-1.581004877	-3.119364689	-3.720197685	-1.309008091	-2.559048616	-2.080885248	-1.441678163
Z006E0108	3.8913255996	2.5791669462	1.0422890292	3.7305714479	3.1879324991	5.2870962306	2.4120078577	2.6182484588	3.938539416	3.5823251758
Z006E0109	-1.77257754	-4.901615488	-1.440929624	-2.795556696	-2.663828962	-0.398786954	-4.955419455	-3.438009623	-2.349238637	-5.489899227
Z006E0110	-3.701185066	-2.468038973	-3.330114647	-2.008883926	-0.798128789	-0.972326139	-3.459966687	-1.905492801	-1.682668506	-1.379768845
Z006E0111	-0.722201411	3.7691014569	4.8426435669	2.0988835275	3.4235360091	0.7181434542	3.4687423675	1.7881243616	1.1712909232	3.4435685497
Z006E0112	2.5887954539	4.4200220317	2.5164275238	4.3163566854	4.7406813885	6.0830888569	4.9748802835	4.8330560228	5.1458401083	4.6722803232
Z006E0113	4.6053654389	1.3914344184	3.696816809	2.7771663499	1.9929437664	0.3741101616	1.8315723989	3.6359722925	2.6552295682	3.0011520235
Z006E0114	0.8050972532	0.3080891383	3.13584683	1.2897506602	2.2266755582	3.5315033949	1.2516457509	2.3028676599	1.7122585368	1.0263332707
Z006E0115	3.6173420503	1.0886137996	6.0836703429	2.9097504763	3.4189681298	3.8279318943	1.9380492892	2.566069701	2.4356651608	2.0347571022
Z006E0116	1.585121034	0.5559512181	0.5815881112	-1.172221396	-1.484014663	-3.004725381	0.4815086968	-0.597773392	-0.562711371	-2.648879015
Z006E0117	-1.756226477	-0.980810413	-0.10804819	0.1952034177	-0.794370856	-0.844298404	-0.161185076	0.052702723	0.8629016322	-1.392627673
Z006E0118	1.9703487157	1.4307764747	-2.22562253	0.2182003475	-0.049593737	1.8781366805	0.6882098202	0.1000115815	0.3823449975	-2.135083567
Z006E0119	0.1949672059	2.0514324441	0.3516997893	0.0022885654	0.1975041704	-1.266329177	2.0733153412	-0.714502881	-0.699029291	1.9353528364
Z006E0120	0.7960942338	-0.943200033	-1.157069949	1.9082720977	3.0702553069	-0.058906524	1.684160755	0.7553505582	1.3539095296	1.7940099325
Z006E0121	1.0409519717	1.4571122659	4.4250496855	2.7417834439	3.8757813165	2.3222624662	2.4666115243	2.169191668	1.8376584344	0.2566943361
Z006E0122	-5.532440659	-9.098235977	-7.414716386	-5.614464588	-5.11514231	-7.411524892	-6.875360716	-6.889171998	-5.029043504	-5.825370095
Z006E0123	10.794617255	7.5189972668	7.9121493222	6.953422777	6.2861251697	5.1612629031	6.7119393042	7.7958937006	8.2078802482	10.479310304
Z006E0124	0.7883967619	-0.798621871	-0.514033796	1.5152937142	3.0008059014	2.0408076597	1.8765827171	0.8413688519	0.7757915973	3.3316381323
Z006E0125	0.1388032238	-3.858421738	-2.711332029	-1.778840994	-3.707304114	-3.348361359	-2.945646126	-2.422895402	-1.186865259	-0.804196863
Z006E0126	-3.313685799	-4.849667756	-9.061877657	-4.76886809	-4.957525953	-5.586196507	-5.517095139	-4.601261629	-4.96653125	-4.404369221
Z006E0128	-3.44282221	3.2244635217	1.3668648657	0.8391378238	-0.242046337	-0.302576097	0.5686058724	1.9334490968	1.6979567526	-1.082656767
Z006E0129	6.3451578301	6.7990833014	3.7302874293	4.6266687819	5.8048850503	6.1595685125	2.7882804893	5.0217620575	4.3316911028	1.5979859216
Z006E0133	-0.039227956	2.8249703446	2.2724062887	1.364573235	0.0084784565	0.7739614947	-0.017489193	1.7054131723	0.8879029031	0.1731337927
Z006E0134	-1.223596474	3.4228006774	3.5613415214	0.7159294194	-0.005882067	3.4114209854	-0.394030704	1.467824416	1.039371648	0.7458809933
Z006E0135	-1.151339542	0.517026822	2.2284792663	1.0739000763	0.7335022356	4.4747318906	1.0260537127	2.3118992568	1.3928254869	1.5478694011
Z006E0136	-4.821650658	-9.081081661	-6.110543068	-7.08268031	-8.320651359	-6.343438562	-7.88251194	-7.516728525	-5.833416446	-7.260743874
Z006E0137	6.3768223473	6.639130104	6.4172780293	5.1263676197	4.8410934238	8.5925263224	5.8866269692	5.544093586	5.4298560442	4.3838743894
Z006E0138	3.3513403569	-0.841575333	-0.25771673	1.7537051969	2.3856784122	1.1773214437	0.6584372022	1.1405324526	0.3210859374	-0.468284662
Z006E0139	-2.213826022	-6.556107559	-5.559037103	-4.465599475	-3.765611681	-5.335855532	-4.881485342	-4.405482359	-4.994822229	-3.913379189
Z006E0140	3.7204624506	2.4149530922	1.4880969208	1.0267848603	-1.34270156	0.0759882441	1.0715030172	0.1512922786	2.2241412593	1.4960279953
Z006E0141	-6.464051833	-6.396857435	-4.102117387	-5.471590031	-3.817365217	-4.817225809	-5.816620478	-5.190402032	-4.773852744	-3.274557099
Z006E0142	-1.656738109	-3.101220405	-0.379272576	-1.213081677	-1.020387597	-3.035588821	-2.115861191	-0.263243356	-0.468459816	-0.554327734
Z006E0143	-8.595211579	-7.137829507	-11.17327465	-8.884162821	-10.63556873	-6.544762859	-7.618250941	-9.601361253	-10.05581052	-9.654016775
Z006E0144	-3.507269157	-0.953151702	-0.716655928	-2.628019731	-3.676564265	-5.706517234	-2.886269591	-2.471854412	-1.095616326	-0.039732652
Z006E0145	-2.889619101	-0.868153368	-3.797156932	-2.708309763	-1.963887861	-0.461885653	-1.690267006	-3.316380505	-1.959947258	-1.150677767
Z006E0146	2.2554989145	0.8917986643	-0.205904253	2.2001011858	2.0080822127	3.8974044079	1.7451447456	3.000185033	1.5883786255	0.3853473
Z006E0147	6.582243794	5.2725838787	6.3379164622	6.6416350893	6.5517187778	6.8654423722	7.67733265	7.4363363982	5.8985302634	8.6117410757
Z006E0148	2.2558544748	-0.58565571	0.1752816811	-0.876097281	-1.609171103	-0.083044565	-1.239602159	-0.662269098	0.2837246283	-1.348600714
Z006E0149	4.3526754839	2.1209060184	-2.91384286	0.165514383	-1.176383376	2.0653092465	-1.225564153	-0.252194067	-0.105061204	1.0817758244
Z006E0150	-1.018925863	-3.476174527	-1.927399362	-0.570547959	0.9088399965	-0.253789824	0.0082039141	-0.687526185	-0.055373216	0.9462098901
Z006E0151	6.3479396936	8.5067816185	4.4184277071	7.1442710606	7.3716310465	10.674219312	8.2042682069	7.2908399472	7.1979506268	6.2313590544
Z006E0152	-1.202876073	-5.494880922	-2.939191942	-3.856690181	-5.253503252	-1.318720159	-3.214963187	-4.852656829	-4.550986055	-2.67944479
Z006E0153	3.7644897394	1.305508358	3.2474147992	1.7952769638	1.3726621353	3.0716694105	2.3345813744	1.8030127806	1.0791297	3.4885619721
Z006E0154	2.3098006893	1.0870120082	0.622081518	1.6935690009	1.9055685387	0.3206079781	3.5071568604	1.0321870278	1.6777698584	2.459871745
Z006E0155	-2.672901334	-3.023068348	-2.855937201	-3.038787182	-2.785054099	-4.214646113	-3.912361747	-3.788674143	-2.427108723	-1.143684289
Z006E0156	-0.233044516	1.4755980083	3.3020833002	2.2700777962	3.2099727792	3.6760493169	1.5922241259	3.2446031993	1.8441703574	1.1368540962
Z006E0157	3.3491929023	4.0693993107	2.8452775779	2.5902640048	2.5430128503	4.214970882	3.1786340479	2.7488197401	1.8027934963	3.9687308703
Z006E0158	-1.540882126	3.9740009592	-0.384266948	2.2068361216	1.7053050561	-0.542726718	1.2311767454	2.5155536543	2.7858040043	3.7757451864
Z006E0159	5.6341594958	7.1357383075	7.3080071059	5.4679578002	5.799094568	4.0821173998	5.5884406183	5.043502487	6.3441357459	6.9748274993
Z006E0160	-1.08125792	1.8055049764	0.3293666534	0.2400663104	0.3513544427	-0.761991975	-1.170384209	1.3705952356	0.9887750208	0.3448341078
Z006E0161	2.1100114053	0.0251216528	3.6816760507	1.6742930923	1.810045091	2.4563502077	2.5406164863	1.6008127027	2.2372241276	0.6297362569
Z006E0162	0.4416076955	-1.04718758	0.4077179557	-0.116194517	-0.975588053	-1.801986134	-0.12640943	-1.262920413	-1.098364986	1.0450318006
Z006E0163	-1.533962226	-4.601002481	-0.642284135	-1.984461997	-0.616639297	-3.249099498	-1.161576447	-2.699791647	-1.315557792	-1.13989231
Z006E0164	3.0504828513	5.8189248028	8.1188566222	6.8765665749	7.7418900244	7.8860005238	5.0570505356	7.0118807466	6.8718916496	5.3181829665
Z006E0165	-6.894565181	-3.631319748	-5.689523722	-5.455545035	-4.462743867	-6.466378031	-4.086007896	-4.29976713	-5.174554936	-7.311522976
Z006E0166	-5.676695973	-2.155945611	-5.409400359	-4.547004922	-6.092726483	-3.697666491	-4.348270794	-5.466208422	-5.252127131	-6.018363164
Z006E0167	-6.103493997	-4.14097338	-2.116170728	-5.910239842	-5.319553672	-5.30703367	-4.972637245	-5.941651247	-5.614731494	-7.889647297
Z006E0168	-5.156846159	-2.214961594	-6.82545589	-4.525290267	-4.401914696	-2.621446325	-5.096949989	-4.881614938	-5.268078519	-4.354149682
Z006E0169	-2.642013607	-4.753056864	-4.231057212	-3.093829969	-2.978674931	-1.755726166	-4.113037304	-3.624935931	-2.576079168	-3.415535175
Z006E0170	-5.604669169	-3.051766833	-2.708806195	-4.690645899	-3.894326884	-3.439530771	-3.459219772	-5.517562333	-4.291029538	-4.612477405
Z006E0171	6.2141413964	6.6855164795	3.621514757	5.2051415533	4.7655330358	4.2139052057	6.8005799131	5.28348758	5.9632842053	3.9011658276
Z006E0172	2.5674869968	-1.711253937	0.5666072474	0.3590104447	1.9137664304	-0.637406807	1.4962126878	1.0843396638	-0.111676818	-0.500534532
Z006E0173	6.4003689963	8.176125727	7.7367673014	6.1056874908	5.5718519201	4.9758018863	7.4944278381	5.8920856211	6.3882536877	4.6106578518
Z006E0174	-2.118998502	-2.334011518	0.6718795615	-0.714024987	0.2591460404	0.0571674509	-2.075727457	-1.513397109	-0.778888912	-1.064178482
Z006E0175	0.2159490487	0.0236122792	1.986363624	1.7409559516	2.7223130237	0.8953906953	3.3240901902	2.0986616868	0.8910594269	0.826987214
Z006E0176	7.8128926777	8.7521179342	8.3633333367	7.5728775234	8.5160869549	6.9542186821	6.2921160747	8.2778135628	8.4131818728	7.7599754095
Z006E0177	3.9006206778	1.6373798343	1.8483003375	3.09777318	3.3369068083	3.7205424027	3.1326096531	3.4892544518	3.264896433	3.879636927
Z006E0178	-2.275487452	-1.007721683	-1.95842644	-2.240687897	-2.304021328	-0.139275443	-2.972388024	-1.059173543	-1.646808079	-2.15255964
Z006E0179	-5.594666776	-2.859340322	-2.802169947	-2.04304958	-2.557474344	-3.461951988	-2.460422242	-2.744790816	-3.196813765	-0.325690691
Z006E0180	-2.170347229	-1.347339519	-0.517873752	-2.4148017	-2.506018469	-2.240937194	-1.816605142	-3.349948824	-2.161150475	-3.896350946
Z006E0181	-1.243453506	-3.556875311	-2.148964065	-2.402799621	-2.388291851	-0.908237869	-3.660449778	-1.618756854	-1.545148927	-4.214808812
Z006E0182	0.4163092873	0.3286528156	1.5843554729	2.3643067917	1.8530827688	4.2435135558	2.2227195258	2.1834275434	2.9417539129	4.694960488
Z006E0183	-1.812686029	-3.928252626	-3.82421295	-1.648015178	-0.284750628	-3.333515913	-2.340116756	-1.986334856	-1.594861988	0.0313872254
Z006E0184	-3.012348782	-0.297271107	-2.52889613	-0.68360056	-1.325773302	-1.248001473	-1.422758206	0.5006905014	-1.18526406	-2.880522807
Z006E0185	9.1583895191	5.5895216936	7.2934974013	7.3671414125	7.7059286914	6.4637867589	6.275378402	7.515996792	6.718120343	7.467975683
Z006E0186	-5.55960574	-1.834994703	-1.03471552	-3.5713192	-4.468645623	-4.173361559	-4.513679673	-2.726714963	-4.083926803	-3.964974113
Z006E0187	6.466977584	3.1383507562	5.2604999014	4.1620317295	3.7353581489	2.9025916505	4.4117517751	3.7962080151	5.1862401037	3.0435161457
Z006E0188	-3.773893108	-2.437353288	-2.299753475	-3.528570103	-1.70645977	-1.115738837	-4.593551567	-3.623799012	-4.539200379	-2.976820234
Z006E0190	-0.478507659	-3.92169493	-3.693968065	-2.634245337	-2.049313319	-4.398546854	-1.261941293	-3.469929468	-2.775074575	-4.294121869
Z006E0191	6.3797017327	2.839211204	7.3678879356	4.3382640002	5.2127084668	3.3734038129	3.8939425146	4.7465369799	5.3472873542	3.7753578282
Z006E0192	-0.518302993	2.0158767059	2.3384316092	-0.09309461	-0.222081865	-1.8486126	0.3692045105	0.2641458392	0.5275548954	0.9863142302
Z006E0193	-7.423140827	-8.10997785	-4.997856735	-6.621358517	-5.073723839	-5.031793767	-6.216825662	-6.136969262	-5.905080253	-5.535057149
Z006E0194	2.9575572842	-2.155877643	-0.895295912	-1.116225563	-1.599026244	0.2095554866	-1.430620018	-1.732131374	-0.132089714	-0.418812478
Z006E0195	-7.068072366	-4.248044752	-6.314686895	-6.135061626	-5.126122669	-5.148854249	-5.222812921	-7.138558545	-5.52941223	-6.347200945
Z006E0196	-3.906769288	0.0200095618	0.6312462474	-1.403519706	-0.56563709	-4.187229029	-1.973061425	-2.275740968	-1.134497521	-0.510601248
Z006E0197	4.7533245935	-2.167781	0.3210508989	-0.371309247	1.809364573	0.9905702393	0.2700877605	0.6058999934	-0.112206796	-0.437401613
Z006E0198	0.2480990885	-2.516597076	0.2627664104	-0.372311727	0.6381449916	0.8697383468	-0.639720928	-1.445001646	-1.505941047	-1.663137086
Z006E0199	-3.202739701	-1.19968939	-5.858761073	-4.065245391	-4.964218933	-4.634475382	-3.361243803	-3.363498309	-3.608708894	-6.289939948
Z006E0200	-2.424036473	-6.227103937	-5.551832435	-3.425548035	-1.664880298	-2.552894222	-2.870374033	-3.198144894	-2.728566088	-3.442180645
Z007E0001	1.5141777458	3.2175603855	4.7283649443	7.0002767505	7.7636037887	3.0545831359	6.3411287891	1.3083388783	5.5249442814	3.6892025685
Z007E0002	-6.784169271	-4.834985581	-2.249555883	-3.419005205	-3.99563587	0.5984618956	-0.975910893	-1.331000057	-3.485089335	-1.257942033
Z007E0003	-0.442670499	-5.305722806	-9.608653639	-6.99559473	-7.354529018	-5.893942374	-3.575072217	-4.16195212	-3.730658543	-5.854183332
Z007E0004	6.7704358764	3.3643497337	1.0627500515	-2.247322392	2.5179775802	-0.979606318	0.5557001044	1.9686626865	-1.586623868	-0.322686775
Z007E0005	-5.258268901	-5.438794804	-8.718481587	-4.136107254	-5.505030936	-6.030507026	-5.294880701	-7.515162637	-3.070357015	-6.276148312
Z007E0007	2.2539736606	-1.337579357	3.8140071736	0.477240229	0.3226858608	-0.236551044	1.7092469394	-0.418520514	0.7358144019	-0.555515992
Z007E0008	-8.011069952	-10.15670774	-11.5160151	-7.284531206	-11.59824113	-7.168839767	-7.531342121	-7.230801487	-10.84796445	-8.323761928
Z007E0009	-0.482472195	-3.239544792	-2.305860402	-6.722089995	-2.596621384	-1.660526129	-4.341452387	-4.265624908	-1.925481129	-3.376063816
Z007E0010	-5.193879574	-6.704971459	-9.021426762	-8.4010779	-11.50196284	-10.83572429	-9.535239258	-9.546592675	-9.752370012	-8.511857023
Z007E0011	1.4539111724	6.2692629542	8.4972888019	8.0471926164	7.881152422	8.1425785176	8.99331445	8.2527672264	5.427790523	6.7835438947
Z007E0012	3.0714293589	8.2176319523	8.0981520485	8.2165021897	3.5220610547	6.4692056801	5.9112740009	5.8284894368	3.7098673922	5.0384969029
Z007E0013	3.9910705012	3.8537664536	9.0358952441	9.0245897935	5.6410473037	7.9821947433	6.3797645957	6.4034855432	3.6776084181	5.9414346275
Z007E0014	-5.772703797	-8.912152207	-10.55131553	-9.722528473	-11.72360816	-8.794954035	-8.983822609	-9.815162294	-12.21790485	-9.302662713
Z007E0015	15.62858676	8.5011397657	5.0685483044	6.6575941588	9.7603568284	8.4369129536	7.4741885688	7.5969975294	5.6458506943	8.1262061458
Z007E0016	5.582881159	-1.153577071	5.1712468781	5.0745973471	2.7781076992	2.3839308112	2.1974435536	2.1553796782	4.2965378996	1.7423493224
Z007E0017	2.1774415148	2.4396114197	3.1111447274	1.392733678	7.1662516657	5.4539363782	4.0980138775	4.354192374	5.4451296043	3.9506218653
Z007E0019	-6.192497798	-6.477294962	-6.984564638	-6.927769301	-5.168852506	-3.819792527	-3.102487117	-6.968011507	-7.718199519	-5.481968921
Z007E0020	-2.95584065	-7.865586421	-4.026071174	-1.386078612	-3.184843553	-4.547890433	-4.076438542	-2.518258973	-0.584846585	-4.438638229
Z007E0021	-5.698283677	-5.094588231	-6.740271146	-3.92260444	-0.825439823	-3.081799034	-2.825328758	-4.29747371	-2.498636885	-4.826139359
Z007E0022	4.7859441968	-0.25097182	1.4947276635	-0.825465673	4.4078208985	2.4545134676	-1.288497576	2.2589180934	2.4388058229	0.4593172592
Z007E0023	-5.297238469	-1.544319198	-1.126805191	-1.356233363	-4.560393387	-4.137327435	-2.599795386	-3.613423831	-3.694809959	-3.803929623
Z007E0024	-0.296733381	3.3269181485	5.0022283157	4.2081201974	9.0206032647	5.613536361	5.4557232384	4.8118895943	1.5948856052	3.9083980878
Z007E0025	-7.580296339	-5.722020949	-5.746616411	-2.388466204	-2.958570462	-4.077952434	-2.024566862	-5.153846758	-4.572947983	-3.109851546
Z007E0026	-7.747905946	-4.119715538	-2.35061647	-6.596517046	-5.377916601	-3.506354871	-3.496868408	-2.707288413	-5.72511371	-4.669575608
Z007E0027	-17.07177648	-15.4731841	-12.99927465	-17.12313418	-15.90974317	-15.92485376	-16.5471719	-16.40119739	-17.96258447	-14.91206382
Z007E0029	-4.553065446	-2.401807606	-4.277547994	-4.431953269	-9.528351443	-5.282003616	-1.575166467	-4.444165067	-7.85827986	-4.376327361
Z007E0030	-4.586864798	-2.147688342	0.3815175459	-0.853613135	-5.406619212	-0.717391096	0.0269100897	-0.711999293	-3.407235671	-1.320704792
Z007E0031	2.2372672217	-0.705156406	0.0927750048	1.1501040926	-3.235332804	-1.354715204	-3.443987127	-3.602885414	-1.197291107	-2.438769601
Z007E0032	8.6147544508	5.8625172065	10.062948102	6.3073757393	6.8792974717	7.3765835453	7.7806262394	6.9610231816	8.74187651	7.4831335577
Z007E0033	-7.511505177	-5.071842593	-3.979686973	-3.283052769	-5.21309858	-6.906671443	-4.475974696	-6.10118432	-4.364281892	-5.130962716
Z007E0034	1.3242878375	-2.671652389	0.7482292505	-0.861315369	-2.120187394	-2.45092871	-3.866141559	-0.409620082	-3.49725175	-0.987491873
Z007E0036	-1.698187231	1.1520909661	8.6392566961	1.2328535975	8.6975318245	4.3021052624	2.2094924893	3.6546706647	2.696142214	5.1039406918
Z007E0037	-12.03893041	-8.78027566	-7.139844894	-9.24554718	-4.932068212	-7.748322694	-9.436735942	-9.821643424	-7.587494546	-9.647451924
Z007E0038	0.7913630343	1.3840055672	1.6504886258	2.9045843094	5.4968251991	2.484990988	0.471057619	1.99786956	4.56006417	1.2824913051
Z007E0039	-5.590730947	-4.169505706	-3.608810175	-1.827120436	-2.853221847	-2.802289033	-6.221658411	-6.179635949	-3.480649103	-5.0606519
Z007E0040	6.3125840837	5.4797587768	3.3514379211	0.5792549238	0.3354208801	2.1071521117	1.999682002	3.264334158	-0.74056236	2.3953578036
Z007E0041	2.1681713233	-0.863516563	0.1386249864	-1.118130348	1.8736339265	0.9032930355	2.0262873828	-0.065070442	1.6532817012	-0.258689427
Z007E0042	-5.192513267	-2.951216634	-1.585735785	-2.449786126	2.9062084841	1.6104354466	-1.047162134	-0.647737805	-1.60440867	0.0615720267
Z007E0043	2.0307939344	-0.557504196	2.6179034112	-0.221223843	2.8532579586	2.7891225067	1.5409931467	0.8258436859	-0.574511885	2.4849406097
Z007E0044	5.777982501	5.9015908109	5.8448366422	9.1268431837	7.922126419	7.5480423069	9.7103061132	6.0287193604	5.0962837332	8.4098943575
Z007E0045	0.5577802475	1.2236090553	-1.458302154	-1.85424454	0.6507782779	-1.373625724	2.4395619984	0.3318233243	-1.841145259	-0.174012332
Z007E0046	2.8322968969	0.3319186428	3.0061154969	-0.17099508	-3.332950306	0.0427893449	0.8841535837	1.9150135008	-2.012701734	-0.034191436
Z007E0047	-7.488124334	-10.28795539	-8.353015658	-6.189968595	-5.182350858	-9.196215623	-7.403147748	-8.994610058	-4.790665233	-8.651524029
Z007E0048	-6.52876442	-5.52080644	-2.387417808	0.8538099489	0.4304733992	0.5689294885	-1.53655428	-1.381358401	0.6091182369	-1.059603194
Z007E0049	-0.779803706	-2.604543304	-3.368308277	-1.380847788	-3.463414378	0.1626778468	-1.981870055	-1.118887366	0.6335546167	-0.362433668
Z007E0050	7.6799120656	11.565167658	10.274193311	10.355624224	8.0658648963	11.990990628	8.4689094247	9.1229926961	9.1699969368	10.239998461
Z007E0051	0.8907669493	1.7687221475	-0.095517201	3.7157499403	-1.147375905	0.6105539592	2.0434431746	3.3267038687	4.3292066272	1.1960649767
Z007E0052	7.1016232996	4.7884972785	6.2840704585	2.3099751624	2.6333052577	3.4436405328	3.4411261695	5.3341468712	6.0634438751	4.9131415993
Z007E0053	-5.522854519	-6.034882792	-3.36897926	-9.165918522	-5.660248548	-6.349823012	-6.635608743	-4.460519382	-4.187360482	-6.490400514
Z007E0054	-0.094923065	4.0643245871	4.4226861458	4.4856894535	0.200035647	2.6886225591	4.8749041254	2.4081452463	4.6916701994	2.9898474443
Z007E0055	1.9773141249	-3.370190294	-0.689205257	0.1292396992	-0.284771514	1.0365056242	-1.919317907	-0.725504784	1.1473810379	-0.055962366
Z007E0056	-4.775891138	-7.487915717	-6.348405716	-6.68347235	-7.315860184	-7.876187521	-8.55338129	-8.052000743	-9.410284896	-7.608031819
Z007E0058	-11.56572393	-8.771934834	-7.312900913	-7.499144399	-3.648700846	-6.875862471	-7.75133209	-9.516741213	-7.263050135	-7.799966898
Z007E0059	-8.26024142	-4.438764713	-4.970468635	-5.131344993	-4.747616667	-6.688704941	-6.634829169	-4.655710325	-5.517485626	-4.439692658
Z007E0060	7.8884955512	5.6992165938	6.8257882076	9.9919603148	4.6164851749	7.2039168921	9.3874168474	10.049741671	7.6816760134	8.3571094297
Z007E0061	3.4385665768	1.6044883961	3.4599753903	3.2407511272	0.5514749795	1.3023380771	1.1042105785	1.1623568614	1.5382552036	2.0608474415
Z007E0062	10.058155357	3.896631281	0.8465686426	3.2207919019	-0.328877906	4.0404965318	2.2030760211	0.552243737	1.6706781291	2.2273372068
Z007E0063	-0.240600317	5.2970866623	6.9501447598	2.1440620456	6.6839733783	5.8537365738	5.4767230741	3.6890715168	1.8496240474	3.5986310424
Z007E0064	-4.084181496	3.1529570151	-1.356080262	-4.300989429	-1.24788879	0.5712337079	0.0384623631	0.2252153373	2.7051586667	-0.586793878
Z007E0065	-7.326686607	-4.506827278	-1.648263727	-4.504335353	0.2161739419	-5.466744712	-2.514615128	-2.450862512	-1.273360153	-3.116733725
Z007E0066	9.7786008991	5.2333542826	3.1069196685	4.3445487029	1.8925410115	3.7847326629	3.4247187197	5.6467857626	3.0021113734	3.7081569993
Z007E0067	1.0074910391	-1.364657063	2.0507570154	4.5848916764	3.4377135028	2.3206251342	0.4402362649	2.353782997	3.2252746221	1.7052487685
Z007E0068	6.3528635434	3.4201951085	1.9598306337	-0.238159002	0.6948121273	3.2951068829	3.3936127351	2.7588517615	3.7831350877	2.3906617618
Z007E0069	-4.459961141	-3.226077728	-4.047207479	0.4882963569	-1.431744162	0.409881349	-2.666002339	-1.18022907	-2.99095844	-1.690276724
Z007E0070	-1.628065752	0.1525364989	0.5040750594	-0.180813311	0.8378228961	1.9949374869	-0.56338461	2.668263193	3.4113541719	0.6204829425
Z007E0071	1.4303269133	-2.34790806	-3.935189818	-4.609293954	-4.049484492	-3.329711418	-1.611227857	-5.523146344	-2.75244577	-3.428613326
Z007E0072	-7.360291757	-4.479744742	-2.620228425	-6.752809715	-4.739895021	-5.359642364	-4.39586574	-2.457024358	-4.415826259	-3.991288543
Z007E0073	-8.788713058	-6.798700531	-4.220485657	-7.103259975	-9.714850873	-5.408178249	-8.652456093	-5.497358634	-7.574405446	-6.574876847
Z007E0074	0.0386956825	2.5098130533	1.1631505202	2.8030978522	1.7237153317	0.7056352621	0.9974670022	0.7696194142	3.9999281785	2.8271036639
Z007E0075	-10.70582801	-1.881203329	-3.803831269	-8.496949927	0.2554030373	-5.818790812	-2.765654873	-3.919446945	-5.549965204	-3.428097178
Z007E0076	2.3224872942	7.965630482	6.6704556605	3.5412210295	6.6379296899	3.4785908333	5.4065449758	5.69999188	1.9278948315	5.7313798386
Z007E0077	-3.633840667	0.0396600705	1.050259225	1.2006702597	-0.992979483	1.1901585207	0.6739663988	2.0861107385	3.961499663	0.9814229583
Z007E0078	15.356495758	9.7041816328	7.9572384609	8.9825664782	12.611147458	10.252956341	9.160198186	7.8572249375	10.94672185	9.5371353993
Z007E0079	-0.022559038	-2.027015847	-5.217816603	-3.997685365	-7.119079149	-0.878180915	-3.409015294	-2.799425353	-3.494487581	-1.550835524
Z007E0080	3.7953271047	-0.623208016	-2.186214094	-0.584927897	-3.370651224	-1.168722627	-0.433056812	-1.508911912	1.9049389153	-0.81263601
Z007E0081	8.8709428801	1.0260055938	0.6177494454	6.2347343602	0.6727261873	5.0869673486	5.9816075159	4.6624228563	0.2162773609	3.626335418
Z007E0082	-4.758248476	-9.35957106	-12.016778	-7.635689246	-8.403732478	-10.10203249	-9.019557032	-9.459834218	-9.994423377	-9.143439454
Z007E0083	2.5666211551	-0.13925849	1.1112794882	2.6590940417	-1.547849733	-0.011552179	0.7470552452	2.6808245955	0.7279896362	1.9992081241
Z007E0084	4.0486542992	-0.199313469	-1.822063428	3.1942057007	3.0670948924	-1.517230137	-1.36212144	-1.896400516	2.1797288967	-0.963501872
Z007E0085	10.403465111	1.1840734741	-0.336158276	4.0608235325	-3.147776806	-0.836176331	-1.072260015	3.1754651701	2.4157836925	1.4888562343
Z007E0086	4.5805652219	-0.842684213	1.3652822053	0.1059910405	-5.767386443	0.5938774421	0.430940889	-1.180715821	-2.80278805	-0.793265036
Z007E0087	-1.929550242	1.7111803182	-1.312433485	-3.336417972	0.1440260332	0.5413545145	-1.43318802	-0.166386596	2.396599282	-1.023242438
Z007E0088	-13.33249895	-7.689392285	-5.515585462	-7.412581403	-7.542054448	-8.511138304	-6.449025018	-9.385721972	-6.071684824	-6.435393013
Z007E0089	8.7663117599	2.691460248	4.370506707	6.5453943206	4.6318668145	3.3077185904	4.7183147227	5.3330936321	6.21023165	4.1422071099
Z007E0090	4.9299944667	0.4396208569	-0.813018291	2.9266709604	2.1287506203	0.7133624149	1.1853943766	2.3464844072	1.0183334429	2.7495759869
Z007E0091	8.4848168158	12.522623481	12.285966576	9.3820215396	4.9925793052	11.085699757	11.08599717	11.453887917	11.122357806	9.7582225453
Z007E0092	-1.272541906	-2.972943416	-1.038297426	-1.11114421	-2.94734994	-4.862203606	-3.404098459	-3.065929717	-0.187848469	-3.587962708
Z007E0093	0.8353017729	3.9471961535	4.1015088347	3.0579369905	6.43241759	5.6500264796	4.0292051971	5.5086913913	3.784458243	5.1023672589
Z007E0094	-3.155318973	-2.234394133	-2.655788825	-0.024158096	-0.118100685	0.2218214449	-2.311870624	-2.77620746	2.0621379538	-1.392065043
Z007E0095	-5.870597516	-5.394807129	-7.052749822	-2.409674691	-3.105304564	-4.608238143	-3.572582664	-5.092893054	-8.245203822	-5.350287321
Z007E0096	4.4998780482	-1.486204359	-1.319460852	-1.653080696	1.9761476464	0.5294736753	-1.0808212	1.2047776564	-2.279268871	-0.126606984
Z007E0097	6.285979026	7.4087320673	10.567707335	11.763754471	8.8489051619	9.2778936747	9.784989669	9.1945598436	12.756156648	9.262025357
Z007E0098	-3.881401168	-6.525802035	-9.548236042	-8.478450868	-10.72390258	-8.999430033	-5.929984492	-7.392637684	-5.955774247	-7.035902656
Z007E0099	-4.096239222	-5.504703961	-7.34355777	-7.411958211	-6.997125712	-8.913821302	-7.604430394	-8.961485903	-9.885312124	-6.799932084
Z007E0100	8.4626090846	0.5704372845	4.9017842324	1.1688433895	2.9180687025	3.3385951592	4.9524404372	5.8231748078	1.0044304761	4.0617093064
Z007E0101	2.3242722842	1.1166228872	-0.590877276	1.0856385128	3.4284903519	1.2950221327	0.9609327474	0.0024635915	-2.379040619	0.3087302699
Z007E0102	-4.204324396	-3.76471562	-6.932708656	-6.371969981	-5.238507743	-4.176744535	-1.456940773	-3.671516677	-6.04252076	-4.389162664
Z007E0103	2.2670890867	-0.350635091	1.6980006068	-1.079107183	2.9940278702	1.6029491061	1.8495664811	1.1557099655	2.9090843079	1.0293125808
Z007E0104	6.1422845188	-0.299024577	1.6066713233	-0.411939861	7.1737553087	4.3206572038	3.3485134105	0.720013987	1.3620808767	2.970342157
Z007E0105	10.415265694	4.7903714511	4.2865353099	5.195227248	-0.389667444	5.0927544758	3.8409594957	5.3509410145	1.3761215859	4.4811121163
Z007E0106	7.5975493114	1.8502430063	0.1042542463	0.657016529	5.5229639584	3.5117958861	0.0468823084	1.8285149681	1.2702574732	2.3496277079
Z007E0107	-6.607382647	-7.654829059	-3.748596485	-3.043267958	-0.977976232	-6.85304658	-4.902727753	-5.866450579	-7.053468215	-5.223408609
Z007E0108	12.708363439	11.682765706	12.035617225	11.888608435	11.226752197	10.048130706	14.017102144	11.128917476	12.875463293	11.653170047
Z007E0109	-3.287162834	-2.874911711	-3.190021224	-1.946020952	-2.947756884	-5.078218667	-3.702325729	-1.606507222	-4.374660815	-3.296207878
Z007E0110	-2.905950134	-2.039846091	-1.948996603	-7.404091642	-1.998479732	-3.806149643	-7.843116926	-3.540790011	-2.924656229	-5.98303107
Z007E0111	10.139980359	2.4337094992	3.914830495	-0.687710027	0.4906119406	2.585853518	3.8098086553	2.9240536149	-1.937072307	1.9736158105
Z007E0112	-5.582865646	-1.125605454	-0.398153411	-1.992298249	-0.266208551	-3.947301875	-0.393709194	-0.778413061	-0.009500138	-2.034300913
Z007E0114	5.658088069	0.1173636867	1.1267663618	1.910419346	1.5976262299	-1.428451525	-0.381977027	0.1528096505	-0.433821489	0.9700829571
Z007E0115	-4.546426145	0.4241953884	-1.845489253	-2.968123199	-3.318317541	-0.957795403	1.5496436639	0.0722897913	2.4413000677	0.8460382576
Z007E0116	2.568147837	-3.117969349	-3.071869412	-3.717901127	-4.140375039	-0.048241113	-1.467250285	0.0963120262	-4.134901867	-1.273797338
Z007E0117	-9.974139734	-6.725069054	-2.949936774	-7.984063656	-6.380894063	-4.181950272	-6.515495162	-6.065639473	-3.574509578	-5.606522618
Z007E0118	-3.792626333	3.5991870795	-0.503397906	-2.978876008	-1.092374387	-0.506146442	2.0422273451	-1.742810886	-1.218209986	0.6200089878
Z007E0119	1.8384801249	5.3343689921	1.7843427521	7.2893838693	8.1764198791	5.7698486323	6.0814942172	3.5079527185	3.407077032	3.7452496879
Z007E0120	-2.383244976	-6.418151258	-8.788940369	-7.696706591	-8.138653558	-7.64458376	-9.554523324	-6.99653716	-8.034915524	-8.275286958
Z007E0121	-4.503478425	-7.673925358	-6.120868264	-3.752891464	-3.193305924	-3.784086922	-2.573121526	-6.290080768	-5.648629008	-5.241560345
Z007E0122	-0.177806482	-6.581327899	-6.115762118	-0.571028927	-1.319705854	-2.844581722	-2.484607358	-2.911575797	-4.96722131	-4.66885431
Z007E0123	3.8067124635	4.1357178745	0.5692643107	1.8072973593	6.6410750206	1.9043461135	4.5472741085	0.9277681076	4.7652911447	2.9915031237
Z007E0124	0.2779444957	1.1695424231	-0.65487173	2.9658854005	5.4127190329	0.6435614588	4.3090554613	3.4814609811	1.4537198672	2.9334687278
Z007E0125	2.3400238957	0.2242781831	-2.281825452	-2.352993868	-2.985072777	-2.952813083	-3.437045074	-1.10964443	-1.857906117	-2.346928363
Z007E0126	3.0171814503	-2.817221947	3.7066419377	3.5499286874	3.2108213703	-0.29062833	1.0609697205	-1.277860817	-1.376479236	-0.019828208
Z007E0127	-0.806412789	2.156515394	-0.880711296	-1.483253556	-3.502024296	-0.556742353	0.1227759129	-0.43256833	2.1434521447	-0.02182192
Z007E0128	5.2642250067	-0.278900308	-2.603281698	-2.208221444	-0.136463711	0.142228406	-0.828853791	-2.15418383	0.3128690995	-0.32381465
Z007E0129	2.2943539277	1.9743551606	1.8416589579	-1.212692372	1.1529930061	0.5790203404	2.7189768754	1.6882078667	2.6574902949	0.5156994617
Z007E0130	-1.478192308	-3.038676086	1.4255727975	1.4096724896	1.049614606	-2.276811966	-1.907752547	-1.488029891	-3.33275201	-1.420298244
Z007E0131	5.1240918159	2.3852379712	1.6773591256	5.1440124943	5.5854509958	0.0683245187	0.995500097	2.8105560182	0.4060805799	1.7015328471
Z007E0132	1.1430517262	2.0702266716	-0.170601822	-1.317365644	-0.233923138	4.5748320569	3.6727618765	2.8215468728	-0.093758032	3.0760986625
Z007E0133	20.878678349	18.119258397	14.018095428	17.0524381	20.094539011	15.295550617	15.198554292	14.906606209	13.769115125	15.34845556
Z007E0134	5.037367235	12.459918695	9.3838270873	7.0176577721	9.0051864901	7.9640341184	11.149929546	8.1394410161	9.8579249716	9.219515549
Z007E0135	-6.152590947	-10.27683868	-9.108911229	-9.792119824	-10.46617243	-8.853656652	-12.07383946	-9.06103732	-13.62486129	-10.1805677
Z007E0136	1.8898043013	-0.668946042	-5.639978643	-4.312094892	-5.787610733	-5.837114486	-2.994342668	-2.080186095	-1.50593424	-4.023261091
Z007E0137	1.1633307023	-1.860609451	1.513170544	-3.334728591	-1.481181668	-5.591060109	-3.708721266	-4.003536134	-4.330272114	-2.188824461
Z007E0138	-6.254673528	-0.798540066	-3.923518055	-2.127097598	3.664055786	-0.358489344	-3.027831886	-4.336983191	0.8542075512	-1.834648559
Z007E0139	3.214519368	1.9866438456	-1.848338843	-0.168814598	2.1044448245	2.6962715876	0.395835715	1.1822485237	4.3015772437	1.860395886
Z007E0140	2.6346189404	-3.741440637	1.062872395	-3.996973436	-0.921870865	-4.584237692	-4.9024283	-0.914427418	-4.444750156	-3.081563762
Z007E0141	5.0804343391	-0.436894262	0.2489599705	0.5794744381	0.6584941786	1.1807871473	0.8771229432	2.5972274964	3.7649769227	2.7422264785
Z007E0142	-9.151541002	-3.303850199	-5.117039072	-2.309394557	-8.564274285	-4.419262828	-0.613622339	-3.493914697	-4.169741437	-3.350400814
Z007E0143	4.3773861537	5.8997478589	6.0436425643	4.8284543197	11.209242831	6.7735956348	7.2620250264	7.9155769908	5.3313777377	8.0790112258
Z007E0144	-2.958848408	3.489661936	1.3496653827	3.9267757532	4.2581273827	0.8676509287	1.912769981	1.926200731	6.0503344258	2.738129314
Z007E0145	2.013452413	-0.934208296	3.5344303438	-0.342966856	1.9697575755	-0.523160114	-1.017591573	1.2653371057	-1.015149876	0.2701129963
Z007E0146	-6.009937149	1.5323741226	1.9517195055	1.7525390977	2.1124107807	1.6668499024	0.2009859431	0.3179538639	5.4946415393	0.2125738183
Z007E0147	3.3840193981	1.0638402062	5.2213558889	0.7679201852	0.422471127	-0.591016271	-1.523931955	-0.534902985	-0.145149094	0.8501645187
Z007E0148	-3.078904603	2.5659353075	2.5769156915	4.6732677689	3.7227475494	2.8305655521	2.3085794835	2.5852456355	4.2680556061	1.5217229264
Z007E0149	-2.574313708	-3.786861401	-2.821335187	-4.321598818	0.2456247428	-2.182844199	-1.890968986	-4.744674384	-1.485787223	-3.456894538
Z007E0150	3.0840048365	-1.775278629	0.234499151	-0.751267211	-4.931336402	0.1140727159	-0.816276808	-1.557107763	-4.07081734	-1.950834771
Z007E0151	-0.450045369	-3.500689257	-4.375452539	-3.134897035	-8.03060534	-2.747135558	-4.510211538	-5.719535225	-2.793021806	-5.318669219
Z007E0152	-2.329620658	3.1024888446	1.2309316832	4.2838112696	2.5609910994	-0.882345569	4.7453632448	1.1286565423	5.7686528918	2.019706509
Z007E0153	5.7636511015	9.850683302	12.176406219	8.0919057893	10.068819589	10.299998514	6.6165260135	7.5388788413	7.2312777046	8.0297908955
Z007E0154	-1.720615507	-4.553164706	-0.858816672	-3.497317441	-5.308092203	-0.977429282	-3.238999726	-1.847355918	-0.916800192	-2.623341523
Z007E0155	-17.23990467	-11.68293756	-11.55555919	-12.06763836	-10.93352945	-10.05064053	-9.851101032	-11.48605636	-10.65518969	-12.41570129
Z007E0156	0.9647505941	3.7926881703	0.6009286432	4.6825002802	1.7978802524	4.4358100925	3.4083202559	0.8696782312	1.2715140299	2.8259253533
Z007E0157	-6.495368886	-4.330868819	-2.764831641	-5.966669139	-1.396887392	-7.134415344	-5.807846829	-3.511950655	-1.753987319	-3.744713401
Z007E0158	10.328249945	5.8436490148	7.4795626622	8.2483779473	5.7391426696	3.0025385432	3.140699352	3.9806465377	6.1574823158	4.5797637164
Z007E0159	19.699860508	8.0271854517	10.905217792	7.8023711915	7.0637138015	11.252674215	8.8979050765	9.0815041247	8.0232479404	10.075802696
Z007E0160	2.562214394	3.5509576689	-3.363647814	2.5773170707	-0.874968192	1.6768863382	1.3614973435	-0.896098747	-1.137147163	-0.164488232
Z007E0161	11.619910617	8.1868397108	8.5462169322	6.4073290967	3.519253994	8.2386371934	7.8813755531	10.566612378	11.290886749	8.2543619766
Z007E0162	4.4828455998	0.9094657101	-3.218265402	-3.015573989	-2.737682449	-3.027774532	-1.701036695	-0.980721507	-1.127325234	-1.293086823
Z007E0163	-1.485187875	1.4348630116	3.0104693193	3.4099842168	1.332970647	1.6316088162	3.5977737811	1.6063095799	4.4704069549	2.5726080437
Z007E0164	-8.705666086	-1.214389155	0.7809359786	-0.258818759	4.1031703572	-4.119924483	-2.299790009	-4.284745943	-3.197863169	-2.127615266
Z007E0165	-2.716750841	3.7578092274	1.0598594378	-0.106382072	2.8006134386	4.1027123871	3.1048376875	1.5418247408	1.9853662567	3.114831406
Z007E0166	0.4115882376	6.6031162173	7.99478638	8.9700113006	10.173547592	9.2000601833	9.3677017939	8.7303645965	12.138739591	8.1499032351
Z007E0167	3.9596673552	5.4078922183	2.8921324644	6.1125421997	6.6523503774	6.6345322453	3.1255237049	4.6225525956	3.3548551439	4.7614895264
Z007E0168	0.2750108517	4.1811910134	5.2460435721	7.7215122647	5.4148067131	2.4316054784	2.9655391821	3.9561303704	6.8564500198	5.0039916046
Z007E0169	-0.590161194	-1.779375275	1.4823552423	-1.654310363	-2.47209394	0.0267212401	-1.185633868	0.397199111	1.8282452872	0.8396622151
Z007E0170	-4.619750785	0.924183405	-0.282818227	-3.55733002	-4.104874285	-1.356911834	-0.028063205	-3.052022805	0.5184556219	-1.430120677
Z007E0171	-5.931566697	-1.047704108	0.1231427256	-4.061244786	-3.640768508	0.6956018889	-0.475002546	0.3724273823	1.35522589	0.0783552911
Z007E0172	1.3503396965	-2.231840016	2.0341964784	3.0366244894	1.9840574531	2.1616924599	0.1712942189	1.2293057711	2.8412139473	1.3878899911
Z007E0173	9.0938344987	2.5202874775	2.9590980302	5.3635473356	4.8467154436	3.1595390507	1.1544575859	2.0227500061	3.8701769849	2.5670609778
Z007E0174	6.8320713683	4.1774190624	0.7769386964	6.8907350255	3.2895961595	3.7903173597	4.264357574	3.1633263974	4.6669816501	4.0311462948
Z007E0175	4.8226099582	1.4251269495	-5.129459169	-1.016663547	-2.395935235	0.4258474771	-1.61141169	0.8267602469	-0.898487566	-1.207455172
Z007E0176	-0.812905059	-0.794850166	2.6248682435	1.36152225	-0.347430172	1.7526318162	-0.199843336	-2.905788198	-2.729347807	-1.209072803
Z007E0177	-11.61539286	-1.536348921	-1.008735302	-4.940049614	-1.466284811	-3.555398741	-3.911942533	-2.437900887	-2.04113812	-1.325580604
Z007E0178	-1.797839732	-4.301567836	-5.138667925	-5.918392211	-4.679288545	-2.081518426	-2.858414292	-4.705934134	-4.988333019	-3.13090521
Z007E0179	6.3792002783	-1.132294104	0.031349314	-0.536301859	-0.971186852	-1.099426858	-0.360553276	1.5575828327	-2.759325892	-0.045159485
Z007E0180	4.9710653588	-3.169982557	-0.763108832	-3.887814873	-5.014845833	0.336226809	-2.172331929	0.8260347359	-0.223229832	-0.723921568
Z007E0181	-4.204564779	1.777292103	1.8490976999	3.7978709896	0.564570291	4.2163884527	1.3749488253	-0.117556482	4.5345619731	2.1994783708
Z007E0182	-10.37580273	-6.79002101	-7.78438636	-6.991896708	-3.863794658	-2.359307691	-3.501031155	-4.250149352	-2.298838972	-3.253739499
Z007E0183	-5.224397609	-0.860298167	0.7674476183	-1.279530199	-3.013225976	0.2556332701	-2.430008257	-1.988061075	0.6036373681	-1.584008316
Z007E0184	-7.252047074	-2.996697086	1.6278444642	-1.572584155	-5.034028197	-4.691729734	-3.85863723	-4.484520039	-4.751426792	-2.79082536
Z007E0185	1.842865261	2.0852014593	2.9183072446	-0.264880078	-0.365157085	-0.23362105	0.3448783045	0.3029069074	1.5313328622	0.7592674877
Z007E0186	1.1673088879	-0.43719417	-0.527079865	0.3217028201	-0.869809213	-1.85194353	-1.769311186	-0.140895179	0.5476876812	-0.14333941
Z007E0187	2.1418919077	-0.602192311	1.8619510039	-1.460176958	-1.077743659	0.4390714597	0.4413160951	-1.744713717	-3.706691105	-0.962893501
Z007E0188	-1.637251924	0.6728999176	0.9531226657	1.973352262	-1.835408424	0.2935557105	1.0997183961	2.8261249245	-0.251375556	1.5096126967
Z007E0189	8.5319883098	10.53735522	12.784691224	8.811629162	9.4668658249	9.3584934757	10.464383778	10.035859048	11.21199172	10.4670495
Z007E0191	6.8804618929	2.1377601164	1.4345494615	1.1411875582	-0.019990393	0.129810013	2.4333155925	2.0845833994	2.2597130985	1.5660651933
Z007E0192	-2.999079279	1.2158093687	-3.274356969	-4.651625246	-4.844491489	-2.707570763	-1.241975778	-2.169722137	-3.370302841	-0.992555682
Z007E0193	7.3258458739	10.941045809	13.003243248	9.7498425678	11.200524635	11.582542523	9.4449233507	8.2186285637	8.1893325844	9.7121804896
Z007E0194	1.6911215995	4.7859982497	0.1931480534	4.9862688699	3.0498543426	4.6086935153	2.0132028528	4.763933115	5.3010091249	3.6126749221
Z007E0195	-2.216226807	2.7860165913	-1.164823245	-3.286007404	2.0896275205	-0.877524425	-3.045770002	-1.510847449	-2.058153989	-1.10430855
Z007E0196	-4.442925486	2.4634121304	3.1093360784	4.0680384664	2.2120750904	-0.06664173	1.8568748286	3.5978899935	2.59426585	2.7017154755
Z007E0197	-2.120833501	2.3784619518	3.3144597868	3.5568805021	5.4882071011	3.1845631008	5.7938368273	3.8245699856	2.2846019513	4.294868448
Z007E0198	-4.844268762	-4.827741514	-6.67884729	-1.887427365	-7.698866306	-5.748327982	-3.781731783	-2.390471949	-2.876595227	-4.094088604
Z007E0199	5.4609499924	3.5589348022	1.1533741151	-0.256136955	4.1315045763	0.4424392845	0.3169626446	2.3874003216	1.3486226392	2.5138179645
Z007E0200	-0.603739854	3.0726312362	0.2044930813	-0.572381289	6.348498633	2.1545854468	-0.111476324	1.9112570937	0.3950494668	1.2854198345
Z008E0001	0.5387231196	0.5767708808	-0.613967793	0.8724114266	0.9468347442	-2.090216233	2.0443128005	0.1669792705	-0.568668895	-0.369035828
Z008E0002	6.6250330432	7.4341231743	7.3685941871	11.198437868	4.7278083994	9.2413797004	4.919258359	7.8198698587	6.7693522117	7.5656552342
Z008E0003	1.1112104536	0.8973522137	0.7001066922	-2.768975038	-1.471924189	-2.330408574	0.1257037768	0.3865077845	0.6334737617	0.0942625643
Z008E0004	4.8061194759	3.2839987239	4.3011548947	2.6432294736	4.4389888982	5.0308981085	2.0341367609	2.8863292401	3.2047657079	2.6735485184
Z008E0005	-2.713206548	1.0501415847	1.1131297151	2.5132068674	2.1966790414	0.8360894	1.6459981284	0.6605177618	-0.40396679	0.5691728457
Z008E0006	-0.009114927	-0.64064417	-0.02415368	3.3136729918	-0.338005925	2.1311225982	0.1694905303	0.0334901982	0.8768175643	0.0301892064
Z008E0007	-1.786318466	-2.816305488	-3.651812031	-2.212534601	-3.026736881	-0.259380208	-3.178092955	-2.936664048	-3.704586522	-3.011043215
Z008E0008	-1.631661373	-0.934777047	1.5410193316	2.5141036911	1.7700184209	2.9215126471	-1.827262426	0.2294334276	0.0899427242	0.0589632002
Z008E0009	2.5090108626	2.2352715259	0.8860532739	3.526484266	0.0356038164	3.5294471451	-0.556771576	1.0548921535	1.5038881983	0.7504562035
Z008E0010	-0.423007881	-2.001413004	-1.67184643	-2.524162364	-2.759109818	-3.604374658	-0.312957514	-1.583535799	-1.639614478	-1.708713653
Z008E0011	-2.374115994	-4.046586459	-2.682751727	-3.092833643	-3.4058636	-1.532576816	-5.509867653	-3.254340255	-3.676825134	-3.442016272
Z008E0012	-4.48242499	-4.135869518	-4.254860368	-4.632551904	-4.073613805	-8.420768166	-3.417264671	-3.596240599	-3.302868575	-3.912175524
Z008E0013	-6.716057298	-8.073030533	-7.107143873	-6.418917355	-3.980918199	-3.801258675	-6.111794187	-6.965794022	-6.669639824	-6.697402425
Z008E0014	-1.705479926	1.4504119465	-0.219572185	-2.222524309	2.9654227835	-2.8972647	2.1987310048	0.6091333299	-0.304899806	0.1982334278
Z008E0015	0.2895908602	2.6700136607	1.5575654619	-0.923187563	0.1350871368	-3.484917553	0.1380304596	1.6305979622	1.1411242093	1.7067203497
Z008E0016	-3.255217315	-0.915419536	-2.140079015	1.3386156172	-1.308812044	-0.725110143	-0.309001692	-1.064888511	-2.454123847	-1.47750409
Z008E0017	2.7314902333	1.723295734	2.5293434255	1.8054408408	5.601402235	4.287977421	3.8879275911	3.4825599534	3.652774896	3.9286071002
Z008E0018	3.8245501048	6.1593783384	3.3701440164	5.7389399198	5.6702195497	3.1039609724	3.3555192048	5.5920753715	5.1348748555	5.0588372374
Z008E0019	4.1784996663	4.6342961219	4.1981815652	3.1680474313	7.0131043228	2.1584694858	4.5575507308	4.0893768447	4.1094263968	3.7113789113
Z008E0020	3.8025986172	5.4433530044	5.9749714798	8.237407327	5.4748885056	8.6839267529	3.6458764909	5.066702306	4.6254942063	5.1314943732
Z008E0021	4.7345816594	0.4915902375	0.5259067954	-0.130064758	0.1972705406	1.5709733698	3.8466641965	1.1817420608	1.9313064571	1.0649958976
Z008E0022	-1.922622367	-1.994966869	-1.138383568	-3.821932163	-0.580269602	-1.915732108	-3.375005464	-1.834305606	-1.292531994	-1.990446923
Z008E0023	1.8030004794	1.1393885255	2.3500020784	1.1056012395	3.9080721532	0.0398531148	3.4628295071	2.2009991881	1.2630551896	2.4090803029
Z008E0024	-4.261168128	-4.315356419	-4.202273077	-5.443076882	-4.989521528	-5.268403914	-4.58075522	-5.218051691	-4.032620231	-5.295834184
Z008E0025	-1.675398662	-3.01031893	-0.452788944	-3.483954893	-3.561609636	1.9494708504	-0.784125481	-2.338026192	-2.293105009	-2.162704739
Z008E0026	-4.268915171	-3.190908412	-3.554260205	-3.500084603	-2.846807523	-2.003697374	-5.042097686	-4.018115878	-4.120539324	-3.308924638
Z008E0027	-2.528114126	-2.392816375	-3.244189945	-3.552247621	-3.232029389	-2.814993251	-1.07020664	-2.533974833	-2.201470455	-2.833549753
Z008E0028	2.6834998134	-1.09243094	-0.125387514	0.8104473226	1.4028168251	3.6679894387	2.0997422154	-0.339322741	0.6830412911	0.1829390274
Z008E0029	7.2954583828	5.1379984036	4.4023348411	5.0767302091	5.2293206942	7.7613915677	6.5009453131	4.5228736778	4.6753534867	5.0135839078
Z008E0030	2.8049798308	1.6715877272	2.7175057576	0.9220523492	1.2349434669	3.0146813335	4.7076100631	2.2276349756	3.5793440313	2.6170158433
Z008E0031	1.0918548956	-1.156627181	-0.472913255	0.3147302484	4.2929766125	0.7787237855	-0.800306115	0.3789592661	-0.456516358	0.7166643416
Z008E0032	3.9534374088	7.0981628543	4.9999679187	6.5758858653	5.4132522701	3.2087026542	4.4573678816	6.2014249031	6.9139338177	5.9116457362
Z008E0033	6.561851308	5.5364766166	6.6107046855	4.7578092959	6.9818798836	4.0312853037	5.0322584091	5.5007988856	5.4404755993	5.7289794756
Z008E0034	-6.073450812	-4.17849331	-5.062647283	-4.922012936	-5.953251663	-3.889921095	-2.450889022	-3.648442902	-3.72058146	-3.902486374
Z008E0035	-3.825084309	-5.068704595	-4.204112501	-6.139849023	-6.81642893	-3.445654132	-4.504807508	-4.494731343	-3.64796035	-4.466396709
Z008E0036	4.6628803782	3.8977475816	4.3194923216	4.9724745574	5.2571506244	6.0365261494	2.6414302727	3.4885713728	3.3019395547	4.1243399344
Z008E0037	-1.888588744	0.1500489448	0.4962247317	-3.90239327	-0.37661102	0.5783706453	0.0468514012	-1.07270439	-0.237354195	-0.882101079
Z008E0038	-2.67110845	-2.205749893	-3.24900798	-0.526233078	-1.781622447	-5.621009546	0.7416129362	-1.438999445	-1.629202673	-1.647898598
Z008E0039	0.4219963527	-2.481228827	-1.276288808	-3.168618832	-3.806601794	-0.513592499	-3.122583197	-2.042356119	-2.316581612	-1.462255451
Z008E0040	6.9022338365	7.3711424615	6.9868116562	3.6924983164	3.1630874451	8.607416874	8.5026950138	6.4549858232	6.9215149572	6.6770243204
Z008E0041	-1.838794094	-1.608358167	-2.361608553	-0.609482526	-3.528233901	-0.493138706	-0.893727624	-2.656871585	-2.471983747	-2.538479238
Z008E0042	2.0313425312	-0.86450193	-0.732325361	0.8769349856	-3.321977299	-3.532893634	1.6548566551	-1.359865915	-1.549395859	-1.121216367
Z008E0044	-1.450716521	-3.062093808	-1.818945768	-1.354674439	-5.405798393	-3.360942829	0.193658932	-2.148387928	-3.279045241	-2.62835957
Z008E0045	0.5495672272	1.1512601974	-0.51094193	1.4300770103	-1.500275997	-0.421316594	1.2247480888	0.2388740244	-1.209222687	-0.125657795
Z008E0046	-6.935644312	-4.875927665	-5.850064193	-3.79161636	-5.544787483	-9.749719482	-8.386865878	-5.246401368	-5.196361899	-5.299809066
Z008E0047	-4.11768212	-1.741809579	-4.003852434	-4.545642931	-1.001478131	-6.465154758	-4.026274437	-3.646674422	-3.867810497	-3.327538644
Z008E0048	-2.891304748	-3.868955353	-2.267823322	-4.866715458	-1.958372619	-4.033893724	-2.055860265	-2.808362074	-2.668626638	-2.272509424
Z008E0049	-5.833407582	-3.563726282	-4.252356588	-5.630058783	-6.055301561	-8.305714527	-1.464526006	-3.758725195	-5.096450793	-4.069956508
Z008E0050	1.7867185342	4.612059869	2.6586027206	2.3373222476	0.5577577353	1.8475700117	3.3546517034	2.5313271618	2.9691733289	1.8144623388
Z008E0051	-1.266893584	0.6465745652	-0.686690488	1.0918311589	0.0793005516	3.3360841895	3.2204265419	0.7891259189	1.2603789213	0.52646385
Z008E0052	-1.010124357	1.0699930785	3.2631634253	3.8088425001	0.9175299517	0.636948449	0.2750790533	1.9545147785	0.8306784816	1.9848156186
Z008E0053	-6.292836547	-4.282765086	-3.905667824	-4.500076798	-3.677189498	-4.662860187	-5.351631123	-4.420167458	-5.094191823	-3.450577826
Z008E0054	5.6342108403	2.5462200094	4.6257787562	5.4345357243	6.5797214509	4.99283406	5.2209536238	4.0220092	5.1077573053	4.0595757349
Z008E0055	8.6595795243	7.7986812594	5.1449916394	7.1546106105	5.2872450511	3.1323105966	9.1839557674	6.6581026129	5.8712964482	6.4354879311
Z008E0056	1.5487226244	1.1288556479	-0.147632405	-1.363998297	1.2250526345	0.2418971382	-1.139713971	0.0158459831	0.194028616	0.0706333087
Z008E0057	0.6822104905	3.3033686003	3.5223549298	3.9246209421	4.4746258809	4.4882736455	3.3319901352	4.5755478761	4.0385606791	4.8122307654
Z008E0058	-1.64859023	0.2003758845	1.3820602396	1.1470581837	0.5667865887	4.5881410905	3.8725642519	1.3003711556	2.1148432762	1.5718744135
Z008E0059	-0.885168895	0.751562138	0.4067333218	-1.612634704	-1.009691865	1.2862657271	0.1216244314	0.5911229463	0.0192596616	0.8211984351
Z008E0060	-4.889929462	-4.980564621	-3.958762311	-4.17255753	-5.233110665	-0.753263789	-2.449286039	-3.864377711	-3.348474801	-3.376960704
Z008E0061	0.5346467127	2.3927448024	0.2237775627	1.4347958178	-2.60731643	2.0541792107	2.0623203688	0.3618888056	1.2473302747	-0.214670963
Z008E0062	-5.077339218	-3.558461889	-5.134270574	-6.708471353	-6.443346167	-8.990537631	-5.296011635	-5.240211582	-3.737864195	-4.804367858
Z008E0063	-1.051256329	0.1103909447	0.1786634315	1.6327040064	2.718971104	0.1635452561	-0.885032795	0.8838717476	-0.640474539	0.8752455234
Z008E0064	-2.50709725	-1.83878663	-1.448718788	-4.296702355	-0.921588565	-3.839119648	-3.512263654	-2.107179033	-0.591003512	-1.732793829
Z008E0065	-10.59985455	-7.993957599	-7.487000443	-10.21051214	-7.063963055	-12.06323081	-9.215577134	-9.645699896	-10.24401744	-9.193634535
Z008E0066	11.786427968	10.933943569	9.6372272385	8.3929301935	9.5790949308	8.4352231891	7.5963988816	8.5882633363	9.9202215169	8.8640460386
Z008E0067	-7.708377612	-7.837238599	-6.479244214	-8.276135818	-5.684033275	-3.601254194	-8.475554802	-7.010786584	-6.306697744	-6.983239572
Z008E0068	2.6683405098	3.687712664	3.4359231539	1.2283704988	2.7327718799	2.4464130684	5.2021287672	3.7280298291	2.4767185782	3.1949275247
Z008E0069	3.8506484562	4.6406166719	3.0237971504	3.3461884412	4.4727959839	5.2015519505	1.7323468642	3.631977734	4.562905219	3.3213021437
Z008E0070	7.1825670103	2.126669162	2.5993039806	5.1688853998	2.8266195808	-0.332893575	-0.079929711	2.3733038491	2.2632097254	3.0227854618
Z008E0071	4.0307778281	6.0778334805	7.6670258311	5.7811625659	8.964194028	8.8354791259	5.2618510725	6.4718194611	7.0095437581	7.1775166166
Z008E0072	1.7657968136	-0.852709547	-1.826614255	-2.186157105	-2.75890755	1.4640232457	0.0754846649	-1.762605618	-1.711246944	-1.355433862
Z008E0073	2.5892290651	1.2948899948	2.4752895307	3.2843006688	0.2411066007	0.5931272936	-1.383715461	1.5567690715	1.7383838409	1.1884755847
Z008E0074	-0.280436715	0.2928879399	0.8346309254	-0.464288545	0.7728099456	3.3339519881	2.1621532731	0.2133594013	-0.906428252	0.2986244842
Z008E0075	0.3635522127	3.071691869	1.212002033	1.9549397038	2.1906551539	3.6180429956	2.3287086839	1.6995492597	0.9517778656	1.8669337232
Z008E0076	4.3276730997	5.4008400973	5.5794696083	6.6269622382	6.0735442574	8.6989040302	4.4565783563	5.841554827	5.3850151466	5.922869814
Z008E0077	5.6341946114	5.5932646352	4.9384495323	4.1977795439	4.142925791	1.3418311787	5.7139575599	4.2171448734	3.5198375597	4.1146555294
Z008E0078	2.2626573432	3.7334678901	2.3895640559	2.7335926926	1.4576563578	-1.170884749	3.2317287483	2.7793761976	3.9689654743	2.8255128574
Z008E0079	0.81284595	-0.397276877	-0.761015127	-1.903018636	-1.820948444	-3.799186812	-3.632468078	-1.932658751	-2.485455609	-2.043416751
Z008E0080	1.5389851392	-0.674216988	0.2204376072	-0.650365028	-2.174456611	-3.990261459	-0.074557733	-0.873917665	-1.756152802	-1.372127071
Z008E0081	-6.40012408	-6.262582199	-5.592299979	-6.220247287	-5.066815594	-9.036925701	-3.843809359	-4.975915638	-5.457996301	-5.516609637
Z008E0082	0.112109201	2.1359972652	1.7053805575	-0.722382966	2.0307675079	0.3478208318	3.726373914	2.6715955427	1.690597208	2.3809625829
Z008E0083	-0.505179023	0.4441405258	0.9149230592	2.8019003447	3.3220822017	2.7722222099	3.1670116248	1.2489503318	0.4976233422	0.8044580086
Z008E0084	-4.493390983	-4.801894219	-4.104122679	-3.511636086	-1.502598174	-6.546431577	-6.025307365	-4.231306423	-5.311450691	-3.904700585
Z008E0085	5.0661349514	2.2532416033	3.5148880388	2.5036447791	6.2381928366	3.8358795133	5.3661790166	3.5044036766	3.8742216968	3.6584513225
Z008E0086	-1.771555482	-1.184749698	-2.249081764	-1.040403525	-0.381402435	-0.891636563	0.2326914408	-1.292547633	-0.901231323	-1.050875725
Z008E0087	-5.431209056	-8.049051995	-7.153277882	-9.399813874	-6.031440509	-7.223503739	-4.95401769	-6.319429532	-7.249327034	-6.608615144
Z008E0088	-2.174931989	-1.497581225	-1.199085372	0.329262743	1.0541000595	-0.096298692	1.2517650206	-0.953230338	-1.700824763	-1.44328064
Z008E0090	-2.187880618	-0.126426265	0.8564679765	-0.309887471	-1.261397791	3.6564257751	-1.781468316	0.0178816116	-0.480714099	0.0303863567
Z008E0091	-0.238849874	-1.473414483	-0.695634859	2.3198155485	-2.619873188	0.1333232294	-1.488072633	-0.707268853	-1.627121923	-0.712874938
Z008E0092	2.0623882348	2.397470017	1.2329319545	-1.056816188	1.1725068892	2.6019020405	-0.311654225	1.2938070572	1.8982331899	1.0620196509
Z008E0093	-1.456227639	2.2996976756	-0.627661873	2.880300083	0.5034749387	4.6774692264	2.1411584301	-0.00329931	2.143635426	0.4871406668
Z008E0094	-3.76004708	-6.234474812	-4.563412795	-6.586055331	-3.292681393	-4.117938463	-4.265730727	-5.174411451	-6.779854417	-5.29313889
Z008E0095	-4.013128186	-3.866990178	-3.275496363	-4.193937623	-3.402069796	-7.575510406	-5.116197544	-3.114005145	-2.243860948	-3.768527745
Z008E0096	0.4871695764	3.5849075488	2.5672424143	1.7301702471	1.5035668676	-4.027716334	0.7776007022	2.0237363862	1.758386486	1.633543649
Z008E0097	0.863093389	0.8518314474	-0.647227839	0.8218268004	1.5631503643	0.614635687	-1.370300433	0.7728797779	1.4299131655	0.428711191
Z008E0098	1.8290085672	-2.633799461	-1.913451874	-1.845516408	0.2368526198	-0.045028864	-3.038272162	-1.806918624	-1.079248742	-1.928998806
Z008E0099	3.5772244764	3.9817464732	4.6664890693	6.543547569	5.9262616069	2.7820793484	3.369722033	4.5200362659	5.6230208109	5.2123509095
Z008E0100	-1.03997756	-1.535146838	-2.353974795	0.5235778563	-0.484610144	-0.706889897	-2.057620748	-0.591061381	-1.23123219	-0.875134278
Z008E0101	-1.532937883	-2.747735319	-3.12886081	-3.232902504	-5.042507859	-1.38274494	-5.021591196	-2.988148936	-1.773257074	-2.401650934
Z008E0102	1.8470427081	-3.043301814	-2.645132349	-2.132490971	-2.050822554	1.8106218698	-2.302645425	-1.304395093	-0.627240517	-1.215773239
Z008E0103	1.0319100918	2.3416051187	1.5081804102	-0.549745987	1.5431893936	3.0961818529	5.3472335508	1.3712987089	1.0923144166	2.2452918578
Z008E0104	-3.564021034	-0.533101075	-0.93400207	0.1650495814	-1.122721248	0.6987794597	-2.904114914	-1.408181082	-0.764955413	-1.478320441
Z008E0105	4.8311969135	3.435016912	1.8423349702	2.5980590242	3.2961347822	3.9164753186	0.3462351183	2.692348864	4.2186631309	2.845666713
Z008E0106	2.3181555647	2.3816981348	2.7033695266	1.0933865407	2.8640048561	4.103784	5.1393132064	2.9662966501	2.7196462502	2.8968425637
Z008E0107	1.829736065	3.920602309	5.5745058413	4.0294852071	3.5194896258	6.5438591675	2.5719568659	4.6299974889	3.6393521141	4.5752297557
Z008E0108	-3.08705128	-3.464812488	-0.914383928	0.7076276975	-0.764568698	-3.788095434	1.691672305	0.0122715393	-1.853880005	-0.227196135
Z008E0109	-1.275179465	-3.458520149	-2.824419601	-0.2711228	-3.006777387	-6.586610414	-0.678437421	-2.522742275	-1.923467657	-2.162839017
Z008E0110	-2.235671956	-0.517060019	-1.57758478	-2.819532134	0.9075185277	-4.251924808	0.2650263252	-1.013012629	-0.75782705	-1.611281791
Z008E0111	-2.063185276	-3.170253867	-4.042194802	-3.418070207	-3.950099943	-6.898003617	-3.809399863	-2.749340322	-2.625639729	-3.430574128
Z008E0112	3.7304194135	1.3387551436	3.5957760927	-0.26422082	-0.63093859	6.1380993285	1.3825459073	2.0428022592	1.1688276614	2.0910698432
Z008E0113	-1.231066875	-3.241482659	-2.278313931	0.3525636181	-2.659168285	2.5798500583	-1.140448999	-2.236035128	-2.013725951	-1.944575081
Z008E0114	-5.15728047	-6.773629275	-6.392336002	-6.800625216	-5.489484693	-8.509976872	-4.517934683	-6.159763555	-6.100493832	-5.831698155
Z008E0115	-1.215693489	-0.380605729	-2.2367967	1.0259217654	-1.70187191	-1.487880895	-3.069225058	-1.404276962	-2.6149101	-1.844515414
Z008E0116	-6.331981537	-6.868255407	-4.907897613	-5.443711342	-2.369108171	-4.687368049	-7.36745809	-4.923463561	-5.979263695	-4.871675524
Z008E0117	-8.59454591	-6.235957154	-5.034948072	-4.586629817	-1.841241485	-4.003217467	-3.978535043	-4.799152816	-5.699160553	-4.554229101
Z008E0118	-4.638008467	-5.977266654	-5.419308621	-5.84428347	-5.782470312	-3.568006933	-5.171854439	-5.445596448	-5.025260217	-5.470148654
Z008E0119	2.1002977163	4.089057329	2.9771949211	1.8716571185	0.4986767493	5.1063605633	3.0968871918	3.0837607251	2.7727165733	3.4664276917
Z008E0120	-1.76432423	-2.847428318	-3.413287168	-1.948421842	-3.899475567	-5.736752723	-4.5316831	-3.094099046	-2.617755906	-3.3367049
Z008E0121	7.1611293852	3.5362251569	5.0157288713	7.2006463257	6.0710221096	4.0291169811	7.5539561217	5.1187788512	5.7481470994	5.5656092542
Z008E0122	8.2454214547	4.6680686483	6.5394839284	8.8819888174	7.7806718568	10.127578882	7.5100809835	6.5108219226	5.8552096124	6.181070665
Z008E0123	-2.319985215	-4.605913781	-5.689400616	-5.276275221	-2.768805351	-7.793545018	-4.067573183	-4.533697477	-5.071759033	-4.797679685
Z008E0124	4.5664051886	4.9860488859	2.9863717893	4.8778729076	5.1003404929	2.5570651084	5.8567443509	4.4886167686	5.6334052493	4.5447419107
Z008E0125	-5.564690095	-3.543975267	-5.119793947	-1.705125748	-5.056520226	-1.482240028	-2.230577325	-3.546792473	-4.157815224	-3.987776747
Z008E0126	3.0576869864	4.103888182	1.9373566005	4.1247113119	1.0945916354	-1.187419787	2.6041941921	1.9844156078	2.6484921324	2.2574440501
Z008E0127	0.622536958	0.0952458019	2.1612121154	-3.036490606	1.6552242338	-3.273425975	-0.614437957	0.7500841637	1.6012866869	0.9286680456
Z008E0128	-0.266339479	1.4099033862	0.802078329	3.8553633635	1.0145666215	3.8265821639	-1.100098038	0.4733684924	0.3584004445	1.030988026
Z008E0129	3.0919329335	2.9880924635	4.5403200126	1.6366145936	0.7129894959	2.9488548501	4.7128070242	2.3455869823	2.315974772	2.410223279
Z008E0130	-3.07606598	-2.357910016	-0.460817882	-2.446630643	0.6318175243	-7.818559656	-2.976423836	-0.792762988	-0.036152334	-1.182221886
Z008E0131	5.2227663557	3.1638970682	4.5244863727	3.7599132713	2.2135037434	1.6954212401	5.6777924833	3.8102872132	3.0328613878	3.7522740195
Z008E0132	1.5137260525	0.3075992913	1.1296483206	2.1387141571	2.3957091166	1.9743881985	2.1221810573	0.5131303845	1.6014662735	0.8702805287
Z008E0133	-3.320511545	-2.106537493	-0.992780327	-3.72105169	2.4047424297	-2.149934535	-2.549853354	-0.807824586	-1.148185863	-0.228345122
Z008E0134	1.3630751962	2.2085008056	5.4586708421	4.0428366096	5.0442980574	6.9387949457	3.1999198943	4.1424678866	3.5783252221	4.2772022703
Z008E0135	-3.744575733	-2.420964924	-3.862365289	-4.726284244	-1.83108145	-0.825337669	-0.741666093	-3.010809802	-2.768909165	-3.012863326
Z008E0136	8.6751926895	6.0173700934	6.9627517956	7.070814611	6.0008126181	4.9630996663	6.9262337077	5.8095602891	6.7740148979	6.3023263701
Z008E0137	-4.413172643	-8.482415567	-6.501703204	-3.61528139	-6.348375226	-2.160501028	-8.609479251	-6.738312535	-7.153138495	-6.036567397
Z008E0139	4.5811088661	4.4103993105	4.3936500411	1.5505304325	8.2965097117	2.7298361653	4.5486439746	4.5304422184	4.7974571952	4.5771264036
Z008E0140	5.3969692166	4.7797697088	4.4847202418	4.4800512018	3.0280667912	5.2667964805	4.4402884299	3.6788818092	4.1612121758	3.7438724578
Z008E0141	-0.865492842	1.1218090537	0.0898792012	0.5333183616	0.5845031973	3.5239286274	-1.225663526	0.9761764669	0.9402554159	0.6567750921
Z008E0142	3.0364312676	-2.10263691	-0.756620832	-1.691204247	-2.264540247	-1.954002679	-1.393047052	-0.870180758	0.3454380285	-0.800501273
Z008E0144	-3.76529745	1.0322609065	-1.058655513	1.1829903166	-0.562721491	1.6779832855	1.1884733641	0.3147970258	1.1019704561	-0.170048532
Z008E0145	-2.765668321	-1.415291139	-2.752011254	-0.744154472	-0.368518055	-5.714010214	-3.776247832	-1.831606321	-1.525189852	-2.189708789
Z008E0146	-2.959181817	-2.266829771	-2.467014484	-4.783701269	-1.031354094	-0.53010726	-3.506727639	-2.480548028	-2.066173089	-2.071335842
Z008E0147	-7.739704309	-8.581096658	-7.469525521	-6.829606613	-8.22151469	-5.70491549	-8.370521415	-9.025864096	-8.188952795	-8.625716577
Z008E0148	-3.217932408	-1.509011642	-2.564281531	-2.9054917	-2.937070497	-7.631634686	-0.400658606	-2.518961189	-2.815229749	-3.247419951
Z008E0149	1.2189177777	-0.100650872	0.0476014019	2.8435509776	-2.020735094	3.2276930962	-1.93423541	-0.526618789	-0.248520779	-0.438322405
Z008E0150	-4.861396649	-5.111838766	-5.000452244	-4.613832948	-5.639676491	-9.421445952	-5.515114343	-4.656336135	-3.457592408	-4.141804986
Z008E0151	-0.743173641	2.8677635143	0.9142006968	0.6588866249	0.8687816499	3.621834652	1.0160777061	0.2130025608	0.9254616355	0.3534221715
Z008E0152	0.0781655075	-1.973068955	-1.922043015	-2.744464867	-4.912359656	-1.550221306	-1.389515447	-2.320497132	-2.865849463	-2.829415876
Z008E0153	-7.758249674	-6.721493265	-6.569915344	-4.52010471	-7.158570462	-5.750744559	-6.437430441	-6.543009466	-6.795872511	-6.794086901
Z008E0154	-1.905360026	-0.449640651	-0.776226255	-3.035272558	-2.712919846	1.0914636295	2.0548143304	0.1995022381	1.4012145025	0.1093327044
Z008E0155	-4.04764419	-2.616163609	-4.275945632	-2.745767726	-6.322077163	-1.426833652	-5.261220269	-3.803987451	-3.771152518	-3.524394352
Z008E0156	0.0353604848	-1.627779848	-0.56518794	-1.324814528	0.0939807567	3.0761198001	-0.971758203	-0.753978962	-0.20902281	-0.517527071
Z008E0157	-0.28035597	-1.332044378	0.558751517	1.1800302329	0.3807826187	-0.123989727	1.1560630472	-0.48419633	0.6863733583	0.0165165255
Z008E0158	12.691026308	7.6592650741	9.8445687505	9.1049513895	8.1265372808	8.6387405559	7.8603910896	9.4315370724	8.8456086256	8.9168040527
Z008E0159	1.0045431479	1.0049062748	-0.020746833	-3.592577052	0.0017401797	-3.342591768	1.7683776878	0.7336400552	1.1664380051	0.3216373704
Z008E0160	-10.78763143	-6.614999819	-5.432680853	-6.216332769	-5.102372521	-5.185727742	-7.515385888	-5.865986395	-6.240397688	-6.116762386
Z008E0161	3.9832191334	0.67294208	0.6771420869	-0.438738862	-2.112031005	-0.623133365	-0.156475543	1.4160128883	1.5059439727	1.1365704913
Z008E0162	3.1994439842	5.1390206731	5.3338583697	3.426037595	2.7958354554	5.9448173032	3.2188444197	4.4288667217	3.4099914608	4.43317592
Z008E0163	0.3981023622	1.1649253235	-0.351860942	-0.331239724	0.3913512925	3.0217084049	0.2408559474	-0.471951408	-1.343308874	-0.21552601
Z008E0164	-1.414839079	-3.10487121	-1.351790848	-3.326338617	-3.314813908	-4.104579713	0.5410925505	-2.466493161	-2.46542902	-2.804933241
Z008E0165	-1.282708729	-2.360878187	-0.498875376	1.1767400911	0.3815223828	0.9144525637	0.5629133458	0.1995902	-1.787238532	0.1437586272
Z008E0166	4.8385787198	4.3864244417	6.029533336	2.7771163825	3.2395924831	3.9152675271	3.6970599308	5.3488262325	5.6104993049	5.1370407578
Z008E0167	3.9068409707	3.7875715726	1.2389817709	-0.11282941	2.2015329194	0.4333800452	1.1789709295	2.2417404913	2.3066648533	2.3892413717
Z008E0168	-5.295028638	-4.582088538	-5.650927293	-5.663738157	-4.946272336	-3.9097794	-7.764910322	-6.521740168	-6.332790906	-6.21734399
Z008E0169	-2.57626662	-1.926834369	-3.338875644	-3.522926558	-2.08364832	-2.441261363	-5.537274356	-4.164043083	-4.544324492	-3.925830341
Z008E0170	3.2330854613	1.5074195647	4.9028895731	3.2192038905	4.8081214123	4.6314524039	3.3818934132	3.9471521186	2.6635467363	3.627952062
Z008E0171	2.2332083897	-0.386602973	1.0541164263	-3.352870003	2.6698627083	0.3145799786	2.606314903	0.4568307067	0.9362589042	0.6191900101
Z008E0172	1.9991650383	2.7366968086	1.9598015494	1.7961207826	2.6512900331	-1.18848895	3.4467503511	2.4482316892	2.1945116019	2.6062138759
Z008E0173	0.4863133464	0.1778822964	-2.330301762	0.323486183	-3.662097917	-4.613812409	-3.918643988	-2.731041458	-2.261551529	-2.20353375
Z008E0174	-0.233526876	1.7706817846	2.8601823362	0.0513466322	2.8165919519	0.6703970369	0.425310139	2.3040210033	0.8056786789	2.2156700527
Z008E0175	5.0793799451	2.2598374666	3.3941596389	3.9915964336	3.9295171193	4.633478448	1.8913033175	4.2533880242	4.9813241972	3.8966129693
Z008E0176	0.3979816847	1.7916979002	2.5340006801	1.3110522439	1.9737716586	-0.388918547	-0.789969582	1.5408708486	2.8645437522	1.6974695771
Z008E0177	0.765967302	1.5133362371	2.4063407261	2.7708966175	2.9734302356	1.0379329216	0.1367635306	1.4548890434	2.4779547173	1.9692773856
Z008E0178	-5.489526436	-2.931122861	-2.163889723	-0.38188775	-1.774378115	-4.240799629	-4.065661825	-1.310391963	-1.909043121	-1.378016263
Z008E0179	2.7401019739	3.3001228023	1.6556440073	3.0212803089	1.9737929921	1.6367787286	3.5271691729	1.4886480701	2.2022924613	1.8035874829
Z008E0180	2.8240382119	4.2962941363	3.1194249503	2.3569364601	3.7613130944	2.4935453248	3.1547785462	1.9543524138	3.9017381062	2.4181886296
Z008E0181	1.0661474658	2.5655638184	4.1400837798	3.1170905324	3.4069105247	2.7143195552	4.5370292316	3.5092862967	2.6972556697	3.5665668616
Z008E0182	-9.846658181	-10.74608153	-8.31702516	-12.16194713	-11.91718951	-5.567395751	-10.98087104	-9.541795288	-8.928918228	-9.634003584
Z008E0183	-2.029616123	-4.619996729	-1.796143813	-0.702321082	-3.670432174	-0.628054298	-4.00503415	-3.344218808	-3.234272804	-2.697917066
Z008E0184	-7.793854591	-6.772932879	-5.814425914	-4.75053626	-6.940537567	-7.234716568	-9.459394241	-7.328842297	-6.733217125	-6.724842526
Z008E0185	-1.338463734	-2.420833665	-3.173919209	-3.516378632	-4.31166772	-2.961789527	-2.050493073	-3.597784897	-3.686429901	-3.235115672
Z008E0186	-3.423238937	-0.785605047	1.2231494798	1.8496935649	0.7003082261	2.3202457245	-0.534325077	-0.176481181	0.1221339872	0.1155465738
Z008E0187	4.5981387785	0.3628437916	2.1412769185	2.5887234041	1.9280057487	-1.299667983	5.1173861745	2.046769948	1.2908316563	2.6296362403
Z008E0188	5.0985753304	5.6192692872	3.0687144621	5.1595899327	2.8303430261	6.9608690235	4.646111214	2.9714429932	4.0715101477	3.0690219735
Z008E0189	-5.743142598	-6.320332895	-5.14404283	-2.984172326	-3.329731489	-1.245111062	-5.419778053	-3.840990537	-3.466827868	-3.68896518
Z008E0190	3.1078247542	3.753451421	4.6200247063	5.7910099052	2.2206446183	2.1719803591	6.5480259183	3.9734536113	3.8254875457	4.445362334
Z008E0191	-1.156803073	3.3838185167	2.2311180732	4.7072496533	2.9016017216	5.1321086774	0.6721266376	2.9851297529	3.4645754543	2.8580361306
Z008E0192	-2.29935779	-0.841252644	-2.734509789	-2.459249081	-2.677655855	-4.449071942	-2.816897796	-1.890164986	-2.480623531	-1.878297938
Z008E0193	-3.136694753	-1.020095266	-0.867657335	-2.552799766	0.3140703745	-4.293636544	-4.858885127	-2.21664665	-1.889128297	-1.839524138
Z008E0194	-3.211152085	-3.507247341	-2.458920195	-0.494011874	-4.001552535	-4.101431035	-3.679541962	-2.838453941	-1.73359476	-2.475974818
Z008E0195	-3.854370814	-1.476542094	-4.01962466	-1.439994048	-6.295393134	-4.096622578	-1.106172039	-4.044116598	-4.396322897	-3.814119377
Z008E0196	-3.588224254	-0.689537763	0.5389748156	1.3580816168	-1.843482835	1.6928045037	-0.887539323	0.3742294398	-0.925923614	0.2168526183
Z008E0197	4.1443710256	4.2579037085	6.2178638204	6.8302271253	6.5443084599	4.2538679342	4.1567268775	6.7024766315	6.3328109457	6.7201234714
Z008E0198	0.5286108516	-0.437759148	-0.69214933	-1.4885925	-2.012071896	-0.130925501	1.1645702412	-0.376816252	0.9869136013	-0.461821177
Z008E0199	-1.044308985	-0.347344113	-1.647630867	1.0454016267	1.4844771093	-3.224086115	-0.712637991	-0.288301322	-1.092302935	-0.834238313
Z008E0200	4.6157413897	7.3541212728	6.8543754255	6.3658600133	8.7551646828	5.1213182946	6.8631154007	6.6272209853	5.5212013096	6.0332485046
Z009E0001	3.4873352724	4.3136021622	2.0573929181	-1.539384605	2.3552615002	1.3398480417	-0.595307093	3.3718263258	0.4517808147	1.3179102248
Z009E0002	4.5104467466	3.0484185585	6.3676966266	5.0043113629	0.7523147382	3.1324001326	-0.132118587	3.0224576611	0.058022717	3.0802217949
Z009E0003	0.7703674941	-3.871271118	-2.91644669	-0.722222643	-0.322069116	-0.646212658	-0.375262142	0.6609502884	-1.227696264	-0.115547
Z009E0004	5.4161003263	6.1534129364	6.1759256398	0.2111523804	4.2564988177	1.9816850369	3.8669071343	0.6416630044	3.8161048203	0.923056175
Z009E0005	-1.375076595	-0.286432376	-1.472502344	0.4181234797	-1.046711917	-0.636807495	1.0833782876	-3.194889981	-1.805550608	-1.857150026
Z009E0007	0.0691679275	-1.95394564	3.5577746737	4.4709604636	-0.013114787	1.5900030823	-1.842866961	1.4702399285	2.0739276874	0.5352012205
Z009E0008	11.479222657	5.7046573495	8.1220888699	8.5298814591	10.781273746	10.153646376	9.060626481	6.769837167	7.9035791335	8.2913720555
Z009E0009	0.0730417967	0.2080270719	1.2085233856	1.1071786339	-0.468869312	-0.555106914	-2.251934458	-0.134001984	-2.675706425	-0.10635577
Z009E0010	9.8919953412	11.74777614	8.6724249687	4.9273177681	6.569674949	7.0901944141	5.3835559683	10.056445556	9.5255312022	7.3905416934
Z009E0012	-2.301715541	-1.60771612	0.1552154095	-0.342836906	-2.515276587	-1.046599998	-2.335744833	-2.677403858	-4.159942283	-1.516425789
Z009E0013	-2.798536156	0.196986104	-3.586090181	-1.588848462	-4.512006994	-2.405390829	-3.504721448	-2.531619657	-5.729786613	-2.00916767
Z009E0014	7.8065367823	9.7988864309	7.1681765561	4.1747143252	4.7430399261	6.8104892646	7.9962958936	7.4685825492	9.1127762631	7.7797682484
Z009E0015	-3.922355026	-6.883033889	-5.615753097	-4.641140134	-2.210330362	-3.323859085	-1.321390237	-4.295355834	-1.305897332	-2.297679869
Z009E0016	8.7115579258	7.7008552558	8.0405828926	6.1490133564	6.2775260729	6.782876911	7.2088830745	5.4851947019	8.3299231573	6.6751017333
Z009E0017	-3.048259005	-3.97276629	-5.751326104	-4.398631978	-6.623910337	-5.305600734	-7.843788672	-4.427326343	-2.981980613	-6.427680764
Z009E0018	6.2464859253	-0.992701664	1.0628604249	4.7744311501	3.4484307793	3.1327153596	2.3272036629	3.9341868919	4.0615084547	2.8532710491
Z009E0019	-4.15604133	-2.905712895	-7.466908834	-4.712182917	-6.494540288	-4.118042071	-1.612335412	-7.175178942	-2.899892274	-5.201651913
Z009E0020	2.6698625678	4.2634223299	-0.141563553	2.2005788069	4.0114340708	2.6312139935	-0.414906034	3.2631008446	3.3944968762	2.2066264056
Z009E0021	-1.786841452	3.2406465494	-0.109694036	5.9022102242	0.9666593447	2.922306054	1.6840627077	1.8210641126	0.1549843766	1.9328941444
Z009E0022	5.8530436292	2.8182571967	1.6547312805	4.8649459832	4.1931254517	2.0852070271	1.9555830223	2.577886453	0.3252436826	1.8680061129
Z009E0023	-1.476829953	2.0256247533	-3.569642185	-2.721932764	0.1661941422	-0.478832574	-0.535650571	-0.28255437	-1.598871418	-1.130023064
Z009E0024	-2.421784179	-3.967618791	-2.195105916	-4.485399192	-1.605211755	-1.256590653	1.8678933724	-0.983207375	0.0357981625	-1.952020173
Z009E0025	6.2920038169	3.3169626453	6.2605995309	6.7791660095	6.6736708647	6.9028096949	10.262642776	4.8452943004	7.0560214895	7.1110640871
Z009E0026	-8.378444809	-4.79784647	-10.99109064	-9.000533779	-8.89699631	-8.820679079	-7.447136967	-6.383732013	-5.648440069	-8.033509404
Z009E0027	0.2274018066	0.6659107348	1.0469122612	2.2998615446	5.9564491787	3.5727421438	4.7265657609	1.8715263472	6.5573118276	4.3709331287
Z009E0028	-3.161916889	1.5848224672	-2.479865942	-2.0290856	-3.040984807	-3.34058776	-3.060121185	-4.602402842	-2.356386409	-1.622777552
Z009E0029	-4.258977728	0.9611049356	-4.98168327	-3.595340162	-2.141609815	-3.3445909	-2.569916755	-0.745915699	-1.433539592	-1.789807827
Z009E0030	4.6586808891	9.5731651927	4.6358989888	4.7751969127	7.7888806913	7.746069577	10.721939951	8.155288838	6.1720541066	7.4535079849
Z009E0031	1.0802534885	3.8808230148	2.675922036	1.1230869321	-1.074323674	-0.628362858	-0.532882717	2.7449125028	-0.887352877	1.1682363289
Z009E0032	1.3110399632	-2.170186808	2.2082952706	1.4111392061	0.5492637757	0.3414446038	3.3603697624	2.1050221909	2.3607364583	1.9064981172
Z009E0033	5.6298905452	5.3491258088	9.3692083787	9.4622905153	7.0030544695	6.5872359272	3.6222920021	7.4810179472	7.7493867854	6.2451519483
Z009E0034	-2.567922137	-5.053177818	-2.401261551	-5.329981433	-3.884170797	-3.026537936	-2.188563608	-1.554644799	-1.660858857	-2.191535397
Z009E0035	-3.125847237	-0.051573896	2.8371010041	-5.149254069	-2.044864066	-0.991324545	-0.78807191	-3.334248865	-2.70336559	-0.435908497
Z009E0036	3.9041253255	0.5146469727	2.674978402	3.7887565153	3.3235199435	2.4181442347	3.8008251827	3.8789071041	5.6521879012	3.8022279904
Z009E0037	3.5572737877	11.350954387	8.3868122379	9.9790707709	10.239791745	7.4080765757	8.4660908856	10.793999475	9.9358808699	8.6406640835
Z009E0038	2.0409921711	0.6441007286	1.7137993792	5.282808693	3.766932842	2.6805450227	1.7711140808	2.9677002534	4.3618530422	4.3030314333
Z009E0039	-1.673688514	-5.201430915	-0.722420616	-6.768235736	-3.076298319	-4.472053005	-2.066667391	-2.43773985	-1.344204345	-3.522556136
Z009E0040	0.3562939102	-0.805082248	1.1759358224	5.9991209437	1.1430675004	4.0651837425	3.6007020064	3.3771393757	0.7164121918	3.3892435149
Z009E0041	-3.456225101	0.0955330806	-3.230120874	-3.434834687	-4.989519751	-2.404032367	-5.840249056	-3.127768096	-2.251338711	-3.825424353
Z009E0042	-2.485965339	-5.418539624	0.1766703198	-1.44560923	-2.631391974	-1.158898045	0.4231515121	-0.716361578	-3.931650976	-1.155441045
Z009E0043	3.5709091039	8.1422650535	5.8056538111	2.4278608849	5.3037789651	3.465826219	6.4950684549	1.511984382	0.4726725974	2.6843914577
Z009E0044	-2.125709261	-3.17527824	-2.545265437	-0.379648404	-3.466011432	-3.473941446	-4.134668972	-6.117706212	-4.028997767	-4.283809193
Z009E0045	1.7917625919	7.5754111976	6.4674864993	2.6419481632	5.5067850777	4.3481746854	4.7832847823	2.0398436873	5.1125349065	3.4988672127
Z009E0047	12.554484397	4.8418697077	8.0258847425	13.884463787	7.4669964582	9.5171197957	8.4723002496	7.1636563392	10.504691039	8.7132843145
Z009E0048	7.0531500153	4.0339887976	7.6588473448	6.2204822237	6.0077884895	4.9172067617	8.8764437371	7.3443776693	3.574051032	6.5154327687
Z009E0049	-2.301406409	0.2555622693	-3.514522113	-5.590184074	-0.921090607	-3.84820959	-1.644782542	-4.422488918	-4.875766546	-3.859215268
Z009E0050	5.9431325337	2.4223201682	-1.101299128	4.4508608903	2.5385789568	1.2638906338	2.5759368302	3.2828514756	1.0235861411	2.432452333
Z009E0051	-3.534443755	-2.65659197	-1.369904872	-6.640789726	-3.216110775	-4.545050993	-4.101820294	-3.616262239	-4.518754311	-3.537541686
Z009E0052	4.2323662405	0.5484396923	5.8970189668	4.443926329	1.6408143207	2.7622899741	4.0372292529	5.4423251359	1.3123678386	4.6595476963
Z009E0053	-1.089277425	-0.797922754	1.3078728593	-4.573962706	0.5305931468	-2.323822873	-0.348063761	-2.533434124	-2.199557724	-2.728134796
Z009E0054	-1.550402658	-3.562356083	-0.039521977	-0.972670127	0.2588027361	0.1115729334	-2.819222688	-1.560699587	0.4825686511	-0.379566086
Z009E0055	2.5769498702	-0.148765363	2.9589298116	-2.279674441	2.8152465327	0.1015180455	-1.899428767	1.8670868493	2.5154755379	0.3801191183
Z009E0056	-1.135925274	-3.259215506	-1.760536903	1.6312747526	0.585312172	0.9559783819	2.0871780716	-1.758126823	1.6510849339	-0.56804833
Z009E0057	-8.085214012	-5.636200105	-11.05342609	-10.40636814	-9.697728474	-8.923807563	-4.809097827	-8.532005748	-7.665752748	-8.505174238
Z009E0058	-2.126735805	-2.243545994	-5.897348001	-1.129409083	-3.974569656	-2.905388878	-2.252023846	-2.866794786	-4.412992539	-3.34451678
Z009E0059	-0.47606014	1.4557223365	-2.470994111	-2.308318226	-3.690608883	-1.843782518	-1.070340146	-4.416836294	-3.563522387	-2.119346561
Z009E0060	10.61602064	11.447572558	7.2990427273	10.67736683	10.837926497	9.3620701353	11.757869333	9.8157251813	8.6390778609	8.3458003098
Z009E0061	-6.996094912	-6.539779186	-6.178041345	-0.916076383	-4.030865427	-4.071107795	-8.227956568	-3.237594584	-5.899958165	-5.340915241
Z009E0062	-6.688786038	-9.132091332	-6.863555954	-9.016173583	-6.666146596	-8.484445235	-6.509037097	-9.133288341	-6.190071811	-6.438297533
Z009E0063	2.444499207	1.2041228833	1.6169593373	3.0674374321	4.8503962438	4.0612829163	1.3714759802	4.3194095834	6.5644611257	2.6500894096
Z009E0064	-4.850733894	-4.705856171	-9.318601759	-1.661430675	-4.410824544	-4.733602973	-8.181011517	-4.312259846	-7.319436445	-5.541128069
Z009E0065	-0.337373122	-7.675939389	0.2700753859	2.3008173145	-0.965514277	-0.45047284	-2.246187252	-3.618991612	-3.31687647	-1.143892339
Z009E0066	2.57559722	0.3381094268	8.527775778	3.9426467374	2.9442706625	3.9144726212	0.8832772745	5.089065978	4.4150595138	2.4115649716
Z009E0067	4.7293780529	8.242454745	2.3646358513	2.2036304685	3.3921962138	5.4475317449	3.4387461329	5.0662103936	5.3073233263	3.9546602913
Z009E0068	-2.764965952	-4.241612205	1.1867291578	-0.807543444	-0.588098208	-2.29502607	-1.364576017	-1.139970872	-2.863020636	-2.16348896
Z009E0069	-1.38871968	-2.630582156	0.3101126254	0.3360259883	1.3758685719	0.7197978866	2.7226138216	1.0583883975	1.8950491405	1.0135237822
Z009E0070	3.3358372868	0.501840694	0.3958801467	1.9395214329	2.3642320294	1.293770075	5.2670787551	1.6759075859	2.2224638768	1.5718526404
Z009E0071	1.7310386431	8.7671959258	5.3486141976	3.067029504	2.9636341176	4.5013487809	7.5649820544	6.2279366587	2.9571421937	4.3039454179
Z009E0072	-2.782963375	-1.742580957	0.1768198127	0.1137654953	2.3856929369	-0.419667085	-2.098162367	-0.084599369	-3.580009003	0.5525899688
Z009E0073	6.5910244894	2.1513642906	8.0064798439	3.9747111749	5.0232026721	4.4126701015	3.7353533429	3.8021987767	6.7851796918	3.8178801091
Z009E0074	-4.576561787	-4.20172211	-2.499597164	-0.140719371	-1.184869554	-0.961887838	-1.867987947	-2.077466398	-3.075194228	-1.27506988
Z009E0075	3.5728033653	-2.997800183	-2.397115453	3.4696988189	2.3080393721	1.1005646842	0.518619979	-1.459203791	-0.469510685	0.5382617293
Z009E0076	-7.625572431	-1.000116293	-4.573497205	-2.368170333	-2.860874024	-2.385995973	-4.308885854	-2.617931594	-5.419564216	-4.854702867
Z009E0077	-3.003195643	2.9351875347	0.1943277602	-0.18357408	0.5508821031	-0.285972269	0.8940608189	-1.427658345	-1.323222697	0.2540410936
Z009E0078	1.375579018	3.6477543612	2.9475644207	2.5872534944	1.8167540852	0.3064098469	2.4496754404	3.0795574183	0.6770321233	2.4264056945
Z009E0079	-1.105324008	-6.355682628	-0.20411029	0.6020000513	-4.947083134	-4.124568168	-1.299218183	-3.770002834	-0.625113249	-3.02948026
Z009E0080	-3.89023486	-7.979580773	-5.442521556	-7.758544082	-7.395477275	-5.778677413	-4.340286776	-4.873177576	-3.874224917	-5.824467906
Z009E0082	8.0848459301	4.5926527375	8.5105878286	6.6303841987	5.9503180506	7.4888224105	8.2885212316	5.380625476	8.9202807281	6.1765774655
Z009E0083	2.758365089	1.5226389936	-0.325145916	-0.739216661	-0.820328303	-1.947204979	-1.127183359	-0.12620577	-3.278941339	-1.669676709
Z009E0084	2.7317150904	-1.497505937	-1.378731688	1.5383388948	1.1556596976	2.4420900618	0.4765836874	0.9482395526	1.6090504671	0.9945344652
Z009E0085	-6.840159859	-9.002560978	-6.777532361	-7.285341857	-8.338252548	-4.996885335	-3.423535097	-5.04366059	-7.84544937	-6.73159049
Z009E0086	-5.883119481	-3.554604149	-3.534216464	-4.580732943	-5.665389548	-5.061832193	-3.970047931	-7.172701748	-2.744862675	-5.316953659
Z009E0087	1.0795184501	1.6642744035	-1.958576267	-4.017179241	-2.204685952	-2.369001768	-1.480371182	-0.724225201	-0.238542332	-1.973815902
Z009E0088	1.6802161105	5.5025801733	7.4661687068	6.2857509696	5.4905310712	4.6955227083	4.4852850611	5.793517536	2.5820110866	4.645461758
Z009E0089	-9.706961044	-11.63884707	-6.74242802	-11.064741	-10.18179483	-11.06526032	-9.290969481	-11.00089028	-11.70062313	-10.41457761
Z009E0090	4.0458975587	5.6548389606	-0.220053429	5.0162043913	2.6541374341	1.7752512327	0.3404251483	4.8062695053	4.9216240383	2.1298410052
Z009E0091	0.238988083	0.6912829296	-1.846903041	1.3939192992	0.188477396	-0.146433823	1.0311907125	-1.09093461	1.8165634701	1.2927768282
Z009E0092	4.8193014672	-0.951733927	-2.182583995	1.6719409074	2.0976836684	0.2335259591	0.267684118	1.8917100834	1.7810750792	0.9287944778
Z009E0093	-4.200571923	-5.472115163	-3.714549045	-4.49912829	-2.203166883	-3.486393576	-0.326028822	-2.376624181	-2.40413191	-3.623814235
Z009E0094	-3.19458219	0.9049783384	-2.719981519	-5.008635883	-0.340763564	-0.986863145	-0.994950595	0.4743496092	-2.760153536	-1.296763766
Z009E0095	-2.095790158	-6.031898273	-3.439746696	-3.548270646	-3.620539962	-3.487429655	-2.337206309	-5.900738493	-5.060566231	-3.457631083
Z009E0096	0.0853382014	0.7222372218	4.6307194945	-0.00191185	0.3581422748	1.854103472	0.4992494803	2.9787617181	2.5705420029	0.6155001334
Z009E0097	-8.933816284	-8.225305721	-4.165320055	-3.389907006	-3.971695011	-4.232267834	-4.026736199	-5.278244119	-3.591330028	-5.522564424
Z009E0098	-1.314547901	0.5644536839	-2.903191966	-4.076058069	-1.800790419	-1.676482197	-4.099302055	-0.554753222	0.5738727551	-1.927597912
Z009E0099	6.8828753193	11.868978888	6.6327514161	3.7347440524	9.0151648289	7.7426823382	8.2010525286	8.5296702122	9.6490986002	6.8703364191
Z009E0100	5.3338119221	-0.765303516	2.0143399967	-0.12643514	-0.638005914	-2.806690835	1.9724625965	-1.001712555	-2.077072397	-0.458937475
Z009E0101	1.6898862061	1.976824504	1.2899275975	4.8719287387	3.2645407534	1.9783099565	0.116224522	3.016709861	-0.162410152	1.8537707169
Z009E0102	2.2613834076	3.8574565221	0.4195808013	3.3018311442	3.2297806439	0.7113561577	-0.707006161	-0.921796955	3.6144941238	0.2794600923
Z009E0103	1.7047939266	-2.311145025	2.793438323	2.057602228	1.9316309314	3.3828828911	1.5093087144	1.0376863344	-0.184280477	3.296436982
Z009E0104	0.5096818494	-1.460366727	-2.110720217	-0.086252944	0.2278967625	0.1387428986	-0.885384182	-0.79524902	-0.117705753	-0.887055361
Z009E0105	-0.52854477	-1.039334386	0.6522616776	-1.189008565	-0.342205851	0.6190600856	-0.614023228	-1.836261201	-1.879531892	-0.076863425
Z009E0106	8.65334595	0.2806302855	5.4602593962	2.730167781	2.1954610271	4.6111575954	4.4790708278	4.7414326422	5.7258951133	3.5615571756
Z009E0107	-6.124896236	-0.11683652	-0.106693098	-2.269357878	1.6681267579	0.4045216323	-0.285489817	1.7032349387	-3.43339237	0.0892195149
Z009E0108	-0.545377182	-3.584703658	-0.725454508	-2.824881356	-2.990982792	-1.900446247	0.8506522533	0.4278976592	0.8234396535	-0.355285506
Z009E0109	6.9691712206	5.5704424465	6.0072228336	4.3320238967	9.9692358112	7.3191246607	8.3136628868	7.5900542684	9.1766713981	6.2511306871
Z009E0110	-4.165624533	-4.585652847	-3.578074076	-3.389468352	-2.700953405	-3.648900668	-3.28400074	-5.457613058	-5.083344124	-3.725394638
Z009E0111	8.567851228	6.4530299867	8.9356053673	9.3857464719	7.4671768168	8.1675777855	4.4929109126	10.434421437	9.2481556887	8.6242398305
Z009E0112	2.1833285228	-0.755633321	0.4087766677	3.1223844438	0.75542873	2.5902860331	5.1129258699	3.7063587806	0.1300875245	1.6346847135
Z009E0113	1.0812438728	-0.703658177	1.7094297084	2.010450315	2.1437673706	0.7927764863	1.4096132918	2.7283942757	-1.234400649	1.7331696698
Z009E0114	-2.128948158	-0.208729838	-3.087458135	-2.244807579	0.2359502741	-1.189611383	-5.424155316	-0.241317639	-4.597218071	-2.125420069
Z009E0115	0.0711945779	-3.236592112	-1.760958549	0.1556717346	-1.149636655	-2.495866962	-2.422034722	0.6140216632	0.2324354573	-2.609032056
Z009E0116	-1.260950831	-0.896071765	-1.905845486	-0.503472207	-2.152289534	-0.455439982	1.5776182907	-2.566152897	0.0717957753	0.5322775836
Z009E0117	0.097202417	3.8178286969	-0.962821092	-4.666018257	-1.523301238	-2.141260496	-1.3939234	1.638865231	-2.987649796	-1.243892724
Z009E0118	-4.345838264	-6.682604417	-1.509976041	-2.623246932	-5.198363737	-4.99235177	-5.635313914	-4.040293165	-3.279373105	-3.990640695
Z009E0119	0.1588925074	3.4175778394	-0.467762052	-0.323542184	-1.041924725	0.979243178	1.2015675173	0.5800919947	0.7082086249	0.7565434221
Z009E0120	4.3400914628	7.3892888417	6.1708127688	3.2354544417	5.0918605308	4.0173604309	2.0604165735	2.0627130218	4.5429126312	4.0910575247
Z009E0121	0.5042931567	3.6830280002	3.93702377	5.2738995451	1.9224005669	4.8539903121	1.6547915043	6.0990862414	5.7290355494	5.1639252062
Z009E0122	-1.246260866	-7.120922172	-3.866367464	-2.314723432	-1.966728789	-1.298496625	-0.956078923	-2.111383293	-2.071880596	-1.227914506
Z009E0123	-3.366380181	-1.435122436	-2.386944049	1.8486087296	-0.501799895	-0.396737306	-0.700193004	-2.402059606	-0.154145267	0.3327583065
Z009E0124	-0.509582846	-2.763893106	-4.351356395	-1.228928881	-0.814506706	0.7102263274	-2.791929295	-2.181659709	0.714102542	-0.369047987
Z009E0125	0.3026284933	2.6902150335	0.9965150429	0.3320643824	-0.49013848	1.4246895205	3.3170699488	0.990445697	0.4582952178	-0.115573356
Z009E0126	-0.090775507	-1.735733135	0.4018337853	-0.241850992	-0.209744476	0.3684033625	1.772656264	1.0110826582	-2.693048347	-0.274852043
Z009E0127	4.7341936147	0.3000152629	1.0094292731	7.7497374536	6.8858717409	3.5325481284	7.0918035153	5.3637214132	1.2850779238	4.0011301428
Z009E0128	2.1925045209	-1.214506165	-0.962877298	-2.796409362	-1.715175749	-0.622981681	0.8846909554	-3.048145417	0.7595305488	0.3858070909
Z009E0129	-0.187539469	2.4984262045	0.852312364	1.256577238	1.1140752665	0.2773177298	0.3884529506	-0.468907035	-1.503115021	1.7017869532
Z009E0130	2.4930340308	6.509299899	5.1628060824	4.3190350803	2.3347191443	1.7562267346	2.587067427	2.006187349	4.9423448398	2.7425607663
Z009E0131	-2.420445269	-4.760919352	0.6012081042	-4.685228212	-3.816370939	-4.834966645	0.3962981176	-2.586906256	-2.915511189	-3.214016993
Z009E0132	-2.154065819	1.0425167309	1.4491748831	-1.423856627	-3.87725662	-2.502432143	-1.624661664	-3.329777201	-0.236221168	-1.127455318
Z009E0133	-3.109884774	-6.057574352	-5.034737137	-3.357132665	-3.54336923	-2.033024339	-5.972589616	-1.70610255	-5.339758063	-2.909491489
Z009E0134	-9.912536539	-4.581704067	-9.58791295	-9.761198436	-9.527154697	-8.628541332	-9.881217996	-10.66224337	-7.384800153	-9.458836065
Z009E0135	6.4353758573	5.6673276158	8.1028414786	6.4485919836	9.0646770399	8.3148707384	7.6830757421	9.159425321	6.230013822	8.8007013595
Z009E0136	-5.136077349	-4.152479714	-7.755229348	-12.112335	-8.264056704	-8.80469012	-7.195679553	-7.774346203	-6.338191733	-7.618596728
Z009E0137	-6.752973498	-3.009369476	1.6682185642	-3.01143075	-1.463417855	-1.192130859	-3.967170321	0.3456286414	-0.718193983	-2.372192658
Z009E0138	2.9928252756	4.880417131	6.6278501012	3.0249689677	1.2920676442	3.7376875478	1.3912165313	1.7803482114	1.3453768037	3.0175070113
Z009E0139	-5.644791307	-5.103452034	-7.975918168	-2.615714709	-5.442698592	-6.007353026	-7.06633053	-4.599488735	-3.973421141	-5.362922416
Z009E0140	5.7038892104	4.7408781144	8.1641206344	4.6277154286	8.0416537396	7.5341899955	6.785186626	7.8938517078	5.7379472869	6.3718417761
Z009E0141	5.4846412356	2.0200937777	-2.1691301	3.1029109603	0.3490122683	1.08918138	0.7721328688	1.0629064939	-1.526014749	-0.00235217
Z009E0142	-3.367934358	-1.428429792	-1.246479667	-3.82066445	-2.88407173	-4.938430391	-2.543810122	-3.000094051	-3.997844938	-4.686940311
Z009E0143	-5.689620333	1.6003086371	-4.664215441	-4.799621435	-3.499293889	-4.211381884	-5.830842967	-4.741290645	-6.068710711	-3.527557742
Z009E0144	0.3332976594	2.7423476649	0.2404376529	2.4340779719	2.5556611727	1.8606090473	1.2395218564	-1.382179149	2.0175147778	1.0896768332
Z009E0145	0.3078209161	2.3183045734	0.442204377	0.4586343885	-2.496678927	-1.686092443	0.6609195067	-2.249225289	1.4020079836	-1.151861078
Z009E0146	7.5260018881	9.842850944	10.930098235	6.769972831	6.1285095422	7.2452765695	7.3627705509	9.0640109177	7.6775070278	8.5974322732
Z009E0147	-1.9884875	2.4438722149	-4.948583967	-4.422886639	-4.105089536	-1.966514286	-2.879610477	-4.284547362	-1.03628726	-3.840079235
Z009E0149	-6.594107827	-7.115031563	-2.321375877	-1.93606153	-4.318751899	-4.992321154	-6.833129041	-3.644172253	-2.745507755	-5.0918473
Z009E0150	-2.264596606	-2.278631484	-4.702905901	-3.038580625	-1.383863437	-4.211364767	-1.993830898	-3.882188797	-4.920240995	-2.739428194
Z009E0151	-1.959540347	3.3432782203	-0.403038635	2.9139538999	-0.483611616	0.5806002117	-1.442560203	-1.400506644	2.5882422489	1.1408492396
Z009E0152	-0.255443478	-0.387331293	0.5359593135	1.0057906381	0.4484888088	1.0226928779	-0.02366384	-1.542437527	-0.012716432	-0.921744013
Z009E0153	-5.917393528	-7.759376401	-4.508650356	-2.6749983	-6.280440097	-3.864807415	-4.654394128	-3.390459738	-2.570348165	-4.998530122
Z009E0154	-7.33651442	-4.932310127	-6.10939039	-9.945888623	-8.477505314	-6.883047183	-9.069410636	-5.853608883	-8.933551917	-6.18896265
Z009E0155	5.4123697261	7.7171486091	6.159038846	1.4737656941	2.9075951428	4.0422412566	2.9495904281	1.6634844113	1.8467669397	4.150544224
Z009E0156	3.7698655952	1.4977552803	3.1562448482	4.0475816137	7.6067081572	5.4033078154	7.1571662823	2.3993325682	5.5826289475	5.0600060069
Z009E0157	0.2232679664	3.7248168805	1.1471743725	-1.571807567	1.3717787365	0.735155528	-0.571544114	1.337954799	0.676782835	0.2991849839
Z009E0158	13.100633545	14.0426993	13.490979327	11.282783126	10.693914612	12.971654511	14.335513204	12.326654757	12.055525928	13.465037204
Z009E0159	7.4884273661	8.3361292354	6.5966949135	11.033734428	5.9754290889	8.3962212315	8.6771691319	6.1456557301	6.9899253658	6.9543322477
Z009E0161	-0.505253982	1.9067703938	0.6222639854	-0.833444614	-0.395303753	0.3346237149	2.5366855869	-0.377329669	2.3677449582	-0.466534604
Z009E0162	-3.923829076	-0.408304805	0.7229828121	-1.757626678	-1.557459581	-1.852438976	-0.247621882	-3.418067856	-4.651656325	-2.516828545
Z009E0163	-1.076263907	5.2180582745	-0.693579704	0.7155829055	2.1412027124	1.3998602318	4.1465353926	2.1657399621	2.4084222821	2.4761060229
Z009E0164	-0.665168612	-2.085230965	-3.638315746	-3.712249067	-1.894803053	-1.148254479	-4.138496959	0.4897652093	-2.334850916	-2.350829074
Z009E0165	-2.444809602	-2.447009921	-5.044176149	-3.769647394	-1.955911113	-4.482802194	-7.507137606	-3.565784474	-4.993330387	-5.742270439
Z009E0166	0.8929812413	4.0417685309	2.8991883944	2.8247391816	1.3184185524	3.5783992963	3.7781746503	1.8893212848	5.2667155811	2.8355527056
Z009E0167	-0.876366588	0.919753351	0.9874366584	0.4865096391	2.8787087621	2.4875018391	1.2696453577	0.4528063381	3.4644280797	2.3877781103
Z009E0168	-4.906576666	-6.368996467	-4.104884465	-1.865140207	-1.043668865	-2.588367843	-3.789079102	-2.609567128	-2.849514228	-2.893677703
Z009E0169	-2.453706617	-1.481681201	-0.603742238	4.3763023328	1.1048869459	1.2774430762	-1.743899216	1.7698740191	1.0757102613	2.1539141534
Z009E0170	-1.197365066	-2.842532545	-6.20280162	-1.890401976	-4.768702809	-3.011484328	-0.78864864	-4.168202064	-5.450793274	-3.625112239
Z009E0171	-3.968222077	-7.594516894	0.5945372068	-1.386889314	-2.681057718	-2.163012308	-1.864190837	-3.984253783	-3.929065174	-3.715643194
Z009E0173	-7.474535179	-2.316316326	-5.203580414	-4.681887536	-4.849837453	-5.010073458	-6.601500521	-3.783986502	-7.97283975	-5.224325881
Z009E0174	-4.187174683	-3.750436487	-3.002860613	-2.106607776	-2.9668361	-2.269242056	-2.131563418	-1.645007818	-1.248645795	-1.848125034
Z009E0175	-1.414032751	-0.307721568	-0.296860909	5.5729745641	1.2409384426	4.0906720591	-0.359441041	2.2542063657	1.2439055775	2.0418625118
Z009E0176	-0.591615409	-2.433277347	-3.632009733	-5.921721918	-2.794118058	-4.037158018	-1.998761669	-1.430305323	-0.755970665	-4.171241848
Z009E0177	-1.135783793	0.2115819287	-2.787392646	2.4861839413	-2.821375355	-1.509080905	0.0368849561	0.8323967876	2.0479413563	0.5919190932
Z009E0178	3.5182314994	-0.891534795	-1.555138429	1.9517504521	-0.891983174	1.1045109556	-0.668836052	-2.516630101	4.2197991709	1.6208965704
Z009E0179	3.1443801291	3.6206145472	4.6483393574	3.5689149161	4.3280875876	2.2000942504	1.9561126863	5.9732450394	4.9062583049	2.9779381942
Z009E0180	3.7631851831	3.91277508	2.0636281072	2.4777659999	4.7485381154	3.5059884675	6.5510659943	1.0493173564	2.4307740986	2.8352059829
Z009E0181	-5.760713183	-4.992279694	-0.215618072	0.9877178495	-4.461042898	-2.675383799	-1.544286185	-0.944770802	-5.073952528	-2.053728611
Z009E0182	2.3810721323	4.3590916809	1.9106699208	3.6993820115	2.1677772185	2.4848455792	1.757017793	3.378228715	2.5951111755	1.3929805097
Z009E0183	0.3925634661	-1.883307139	3.6582957998	0.1595628682	0.1763392916	0.852593023	-1.846045032	-0.518170348	-1.730605485	-0.230089243
Z009E0184	-1.63588017	0.5584512265	-1.936877943	-1.781591559	-1.214442325	-2.605566935	-4.818308702	-4.745992186	-2.206542912	-1.601496747
Z009E0186	-7.135770869	-7.069544718	-3.78743318	-8.214582196	-9.242666165	-8.120620381	-6.400100006	-6.30728511	-7.629561994	-7.153523961
Z009E0187	-1.338792589	0.692800893	1.0558484633	1.7176270376	1.8087795565	2.2703351584	0.6181888476	2.9174332598	-0.702268613	1.1208021989
Z009E0190	-7.410480389	-5.125612203	-7.829527929	-5.454522894	-4.628240334	-5.859985869	-9.2326946	-7.553856597	-4.439987181	-6.628588586
Z009E0191	-3.842835171	-1.27175768	0.0551724257	-0.740980905	-1.191970171	-2.019153888	-2.877646814	0.0027228473	-0.757473622	-1.914720054
Z009E0192	-6.425115017	-6.7632196	-4.965980257	-4.651705756	-2.715210548	-5.438163636	-4.478167119	-3.497398382	-6.397716536	-6.402686062
Z009E0193	-2.598561143	-1.993521203	3.6675910062	-1.965515463	0.0158062674	1.2541985675	-0.183781697	-0.741177835	-2.780070468	-0.383019293
Z009E0194	1.2850761533	4.2739789968	0.2717323432	3.5542408334	4.3818795575	2.5452467537	2.6551617389	2.0295107403	5.078388633	3.1330507382
Z009E0196	2.2415818584	4.4388146156	4.8503683992	3.7489818863	1.06489246	2.8626603277	6.0036389598	3.6517133225	3.4975946845	3.7010015195
Z009E0197	2.2096511106	3.0377543808	6.7333779979	5.1133400064	6.2341276519	7.3800803338	3.8388015246	6.0681989899	5.2130819977	7.2537273039
Z009E0198	-2.084326166	-6.486662358	-2.70954638	-2.467103877	-4.079579738	-2.58514136	0.5972745553	-2.916285361	-1.650903132	-3.392438624
Z009E0199	-9.587219512	-12.19638326	-8.567254017	-10.45227261	-11.12053515	-8.683754888	-11.54156617	-7.604537671	-6.936286253	-9.87114516
Z009E0200	6.7859637797	11.067224307	8.9244273268	4.2676531043	8.2426662401	8.6305228702	5.2947359534	7.296366364	6.6384731861	7.7435846723
Z010E0001	6.923746021	4.7867469479	6.7881957631	2.9012813093	5.3570635182	4.5355669595	1.6276108674	2.2864275529	4.7085599493	2.7342729505
Z010E0002	7.1625935498	3.581257206	4.6174630967	6.2899273712	4.5444424643	8.0410130398	5.6896949915	4.770794263	5.3431813501	3.6748362
Z010E0003	0.0150183383	1.5687366281	3.9194670277	4.1697573744	6.8937540091	5.0422337749	3.7252173536	2.3490267843	1.7907673772	4.9470754957
Z010E0004	0.0228049161	-0.165569594	1.8816238119	2.1026131394	-1.770981143	2.337204764	0.4355841271	1.6295315193	2.685439765	-0.838390628
Z010E0006	-0.207483697	-2.038271762	-1.902002081	1.8842943955	-3.021348311	-1.280139717	-0.398952033	1.932670181	-0.206449549	2.6146243599
Z010E0007	-0.879829341	3.1721773901	-2.562017701	0.1638612074	-4.909101615	-3.106800177	0.1731616594	-0.408440874	-0.432101838	-1.951855586
Z010E0008	4.172762912	0.0726158942	0.6968052851	1.9624141867	1.3610840419	-0.699348438	-0.055941642	1.1044163861	1.037747217	-0.08559552
Z010E0009	1.6666305158	-0.590622245	2.1119963973	1.2786042762	-1.633620851	2.8731271562	-0.528453963	0.2243016368	1.0617376458	2.0358789204
Z010E0010	-2.745022047	-2.785889088	-6.74084329	-4.634209311	1.4232610126	-7.455507053	-3.668776556	-3.931756983	-2.640635162	-6.63415619
Z010E0011	4.348345526	7.2268211291	7.5909773623	7.1805599245	8.0568721193	5.8876470924	3.9703193759	5.9529038957	4.0853230377	3.7173558858
Z010E0012	0.8922925304	1.3493775032	3.3599410936	0.7514689332	6.4274760659	-2.275503882	0.4077683846	-0.64998589	0.6659856267	1.5242629499
Z010E0013	0.6839028628	3.9230065455	2.345889802	-1.67573231	-5.98987569	0.7198218864	0.4287723817	-0.20948015	-0.576014315	1.2465887718
Z010E0015	-2.172227417	1.0140071007	-2.224298492	1.0047077809	-3.432601382	1.1193528614	-2.252194338	-0.167612005	-0.580952895	0.729365412
Z010E0016	8.543958898	12.62811072	11.601124151	9.391871757	4.8494148888	10.68343671	7.1373184676	9.0817974107	7.7699504656	9.4108639465
Z010E0017	-6.408081742	-5.728866237	-4.12508985	-1.579106635	-7.084914917	-0.03406047	-2.004997656	-2.443479404	-2.313481567	-2.092958235
Z010E0018	-1.668154863	-1.620088469	-0.983945389	-0.368013562	-4.10252481	2.1133174814	-0.716554274	-2.031323264	-1.108684096	-0.215203339
Z010E0019	-5.817882542	-5.951772535	-5.11350168	-2.878029386	-9.297426477	-6.652940894	-1.922841734	-3.416357531	-3.598682849	-2.110884326
Z010E0020	1.2469782925	0.4214991357	4.820854444	0.3266372677	0.7120764865	0.1038141866	-1.285044903	2.6843716707	-0.702685066	0.0258721386
Z010E0021	-3.941235115	1.0780407216	1.4849372998	-0.725866958	-3.329144348	-3.038340358	-0.603365682	-1.798694377	-0.910752309	-0.985414998
Z010E0022	-3.505206978	3.203299892	0.7536371022	-0.384455445	0.4435833509	-0.911570374	-0.111646692	-1.870617941	-2.675883792	-1.713664323
Z010E0023	0.9648953365	-1.950446728	2.0231587438	2.0502237711	2.2151883675	-2.105533576	1.1269495994	1.7323814325	1.8073215774	-0.3495634
Z010E0024	0.7840856014	1.4219337516	2.3745657776	0.230418593	1.6797870961	-0.509283817	-0.447546604	-0.338232507	0.8444762216	0.7869254265
Z010E0025	6.0264445744	5.2728949411	3.2857510967	1.3258432271	3.390167144	4.2683671399	3.1469794681	2.062309183	1.2785805058	1.8206933918
Z010E0026	8.3112041673	6.6980396007	8.2377428072	6.9025896928	8.6381635074	9.5983826089	8.8556124914	7.5999624725	8.286186192	8.5692137798
Z010E0027	-2.80582289	-9.017513434	-6.986536456	-5.515722041	-4.552719135	-4.512870881	-4.778889877	-6.341747759	-6.024777478	-5.671943209
Z010E0028	-0.540613957	-1.298210061	0.9172145803	0.0862212181	-3.295780654	2.9408327352	-0.745245336	0.167516071	-0.946172104	-1.362562397
Z010E0029	4.0202978279	2.4199502136	1.1194769286	3.8832558086	0.9556679986	2.8480278015	1.9742512132	3.8586147552	2.6261744586	3.0082748149
Z010E0030	-2.702790234	-2.06410867	-6.66015178	-4.682815831	-1.482304396	-5.642735812	-4.143139541	-3.050390589	-3.760274384	-5.395477148
Z010E0032	-0.584894172	-7.443445722	-4.889932249	-3.03866655	-6.992432262	-4.720315959	-4.899862567	-4.613533177	-5.012297625	-3.239647121
Z010E0033	-0.997735346	-6.111248298	-0.481719579	-1.256575487	-8.545532446	-0.526563566	-4.110946932	-1.278631184	-1.554890349	-1.797669841
Z010E0034	-1.7934085	-7.589432132	-4.934022659	-3.146337134	-2.98868682	-5.942845789	-2.405962341	-3.968396556	-3.662765167	-5.246200359
Z010E0035	-3.525450896	-4.105083093	1.3955334367	-0.65395231	-7.359450384	-4.37562639	-1.039371868	-1.653035433	-2.584409018	-2.286174605
Z010E0036	-1.907533559	-6.360345529	-5.782294197	-4.145301201	-7.171632853	-6.711315201	-4.332888948	-4.694622528	-4.161615118	-4.814190743
Z010E0037	1.3685110133	-0.211602326	-2.708076289	-1.911327721	0.0997799056	-2.701204176	-1.34796803	-1.414048629	-2.257093806	-2.90243067
Z010E0038	-6.227040521	-3.914229316	-6.972407909	-4.374203645	-5.536332353	-7.254219335	-4.783340652	-4.249939348	-5.034606233	-2.823252705
Z010E0039	-0.548916376	2.016242141	-3.918494142	-3.925297857	-2.538393394	-3.224636488	-0.434637183	-2.418895604	-2.284122898	-3.344468919
Z010E0040	1.3943151814	0.1323884505	-0.123101683	0.9981552991	-0.276676548	-1.937807726	2.1549862536	1.0457579431	-0.202372018	0.1662749375
Z010E0041	11.527523222	11.291891683	7.1686463377	7.9778525885	11.270001894	4.4832605982	8.1792186539	7.8451887589	7.7064576245	9.0208940973
Z010E0042	1.9244456592	-4.760606992	-1.722649219	2.2323493934	-1.903563079	1.6671729274	1.3469574809	0.9135679841	-0.438719115	1.2984652288
Z010E0043	-6.197428951	-3.109565361	-3.831982085	-5.18546345	-8.762674571	-2.095255712	-6.302845225	-5.879031491	-6.876100805	-5.634765111
Z010E0044	-3.46740988	-0.029157107	-0.205122756	-1.240504226	-4.040248669	0.804050503	-4.317649634	-1.242127106	-1.515959433	-1.281366615
Z010E0045	1.9106265406	3.710098583	1.7647660453	3.212047006	2.5026084338	2.7879811134	1.8484018011	2.3517026316	4.1035171157	4.772558218
Z010E0046	6.3986864836	6.5929880158	2.8078924007	6.2100098227	5.7824747325	4.410480973	7.1034532159	5.5024468059	4.8446796546	3.2906555238
Z010E0047	-5.528163233	-2.149323139	-2.916022996	-3.059785705	4.6153389765	-3.658719747	-4.231608413	-1.348161849	-3.624062621	-2.029320285
Z010E0048	4.7157814728	2.6083250009	2.895299418	2.6868956707	-0.049033039	2.8326618223	2.8142849169	1.1653439944	1.8216300836	-0.17059384
Z010E0049	1.8947727334	-2.380940197	1.0597098912	1.8950512281	-1.192755565	-2.240169507	0.5556097608	0.3971192556	0.3016255222	0.0259702739
Z010E0050	2.4036532764	2.9273383195	3.320853832	4.2570688826	8.5793698552	3.1638053893	5.6999095363	4.1332694892	5.067038673	1.9356041962
Z010E0051	0.2586056536	6.426896854	5.6791228275	2.2600105756	7.4032225732	3.2328093098	4.0689818957	2.6615158128	2.573022865	4.4897703585
Z010E0052	-0.104678837	-2.176631672	-2.489722503	-3.635970575	-3.587603089	-2.432339575	-2.624242514	-2.107578439	-3.549213535	-0.923291582
Z010E0053	-4.239802125	-2.491732651	2.7948732141	1.7206290072	0.351216891	2.9610883667	1.9976835358	-0.064396884	-0.316456487	1.706962465
Z010E0054	11.813129718	4.6782405894	4.6200141618	9.5060963093	9.8128080601	11.167611609	6.741283571	8.6016096979	9.6998230019	9.4487309727
Z010E0055	7.44393629	1.7785257099	4.5769588692	4.7510033793	3.3233606847	2.641032345	4.8942640473	4.3349860954	3.3480564336	4.0681593881
Z010E0056	2.8689365048	4.8363905226	1.8064713791	3.1797052175	4.3971427489	3.8451496555	2.787300415	1.5867651291	0.8481777933	1.210293581
Z010E0057	-1.050272245	-2.898171167	-2.673761202	-1.258346187	1.1400156642	-1.689894126	-2.251304667	-1.136301614	0.119311722	-2.023487902
Z010E0058	-6.948280548	-6.621717871	-9.236394741	-6.727683069	-3.200972278	-8.928082675	-6.19863382	-6.477719542	-7.841813942	-8.826230491
Z010E0059	5.63171059	-1.459609212	0.9590038167	1.0367411997	1.8434300694	0.6289462448	3.0568399579	1.382854894	0.9610108769	2.9365563789
Z010E0060	-7.696163435	-0.120042258	-1.63431315	-3.9728879	-4.227234678	-1.950194121	-3.735718903	-3.791211155	-2.21337231	-4.569468206
Z010E0061	-2.203378287	-5.884957596	-5.362973525	-4.843667313	-0.635128648	-2.613639205	-2.559744357	-3.416493633	-2.699069645	-5.104549574
Z010E0062	-1.134603634	-7.466501633	-5.777419243	-1.756265076	-7.61859639	-5.061187471	-0.838887194	-2.548462243	-2.745418005	-0.886868037
Z010E0063	-1.437480853	-0.474500541	0.2489167366	-2.124842518	-2.62796362	0.5092475972	0.1007604787	-1.652482449	-1.297850536	-1.476653386
Z010E0064	1.1903275931	3.2817554397	-1.5314331	-0.636714617	2.2495586419	3.5860571477	-1.084316812	-0.822099788	0.4771430646	-0.172102134
Z010E0065	-6.494052316	-0.466196561	-7.572733702	-5.020055714	-3.308900919	-4.955325098	-5.700901005	-4.08254793	-3.756936209	-3.302248296
Z010E0066	-3.753302239	-4.837124508	-0.251549182	-1.81927471	-2.309441013	-6.984092437	-4.412887535	-3.555908285	-2.972133168	-2.790335585
Z010E0067	-3.45588447	-4.716741216	-1.883463941	-2.841547551	1.9250356816	-5.487513609	-3.223411619	-4.196854862	-4.949720725	-5.135169502
Z010E0068	0.4025918318	-0.801317611	1.4444635415	3.5772533771	11.889389764	2.2777403876	3.6209002389	2.3739749615	1.3512644951	1.4865913508
Z010E0069	-0.257010758	0.7004619617	3.8323756345	1.4902984201	2.0689783104	-2.119531766	1.7642749934	1.1579673949	-1.430149609	1.7257993113
Z010E0070	-0.079988768	-7.970190968	-4.195621922	-2.229535634	-0.764584377	-3.926902681	-4.835872813	-2.670948953	-4.440465004	-1.733133613
Z010E0071	2.5685584689	3.7755578292	5.423928467	4.8680117713	8.2975545208	8.5012558531	3.5048976315	4.5642639784	4.5530403341	5.0430171939
Z010E0072	-4.567376328	-1.207093157	0.3725867499	-0.220628619	2.2783802969	-2.780335115	-0.322143422	-2.308704065	-1.19698808	-2.13157083
Z010E0073	-3.387656101	-6.862900347	-6.7711712	-6.624496316	-5.039799649	-7.718997443	-7.590333012	-4.669471493	-4.385608884	-3.79524529
Z010E0074	-5.099951989	0.2926009722	-2.883646114	0.0529933215	-2.32511855	1.4240354657	-2.266826483	-0.907187675	-2.234773051	-0.178472574
Z010E0075	-1.586339003	6.3267829549	1.5054873048	0.5207807534	3.3275273156	-0.245786973	1.5180255765	-0.615906856	0.7456649283	1.1891509831
Z010E0076	1.2350077473	-0.847406575	-1.455367527	0.0056742401	-4.33070331	-3.044006973	-1.040757494	-0.674241826	0.8411289612	-3.284419781
Z010E0077	-6.112641328	-4.018639495	-1.160771317	-2.64470286	-7.380050786	-4.997615075	-3.561126406	-1.987966783	-2.915460693	-4.041733216
Z010E0078	1.1273395918	3.4140174586	3.8576647276	1.4550057854	5.8541111122	-1.160066264	0.2444449963	1.4356811651	1.4436180767	1.3778409666
Z010E0079	-0.033095513	0.8156804871	-1.624309361	-0.344425748	3.4308827146	-1.1516895	-3.845087461	-1.157708894	-2.656650534	-3.45255974
Z010E0080	-3.338055733	-3.554521385	-3.157662447	-3.292053859	-7.551117431	-6.460924623	-3.353649636	-3.818242178	-2.676290851	-1.538004121
Z010E0081	1.1732026532	1.2431491604	3.8365685617	1.9584853706	0.7371662095	0.5573895002	-0.327447884	2.57694862	3.6875605601	4.5668292211
Z010E0082	-3.960124863	-2.209319897	0.1891403985	-3.409903566	-4.743618052	-7.618845976	-4.166920944	-3.772885569	-2.385590774	-5.262230365
Z010E0083	8.4535598539	10.398938654	3.6994649826	5.0737844141	7.5074269938	7.9064110867	5.0663578578	5.262286906	6.5078538143	6.105471499
Z010E0084	3.3939309133	-1.419141186	2.443419546	2.8356409708	0.1368823174	2.1825891071	1.3642667556	1.9736095412	2.3249418622	2.5443514921
Z010E0085	-0.884379658	4.7912770664	1.5734570712	3.4796304497	2.0336400932	6.4257004564	2.5944728921	1.578862478	0.9114635339	2.8441952369
Z010E0086	3.276396705	1.7544075876	1.1117103458	0.9902878143	0.91387361	2.8323464178	3.6098424078	2.5059515229	3.1672378921	1.8192156972
Z010E0087	1.2571368016	-0.17286712	-1.64207187	-1.970398719	-1.618852391	-5.807745222	-0.324542809	-3.19536583	-1.893534736	-1.953750961
Z010E0088	-1.802762981	-1.705544062	-2.142641156	-1.667494445	-0.931653358	-4.619309169	-3.739085615	-1.187459467	0.5988196629	0.4176751393
Z010E0089	4.2991227575	3.7452990809	2.1365265162	4.6714413694	9.6110378794	1.8284956925	3.4827963423	3.8435164599	3.714442143	3.8211462905
Z010E0090	-0.510197554	1.7365922315	-1.59352046	-1.038026311	-6.913370081	-2.799235096	1.0333761333	-1.617482574	-1.877689393	-0.471815497
Z010E0091	2.0749746587	3.3876390943	-0.455207784	0.3971153953	-5.507427536	-1.64657597	1.7786637322	-0.561704642	-0.35277645	1.4178442493
Z010E0092	1.3713802242	0.8700663711	0.010104363	2.9993301783	-0.618187341	5.8572482402	3.7475764522	3.5794008613	0.6117331293	1.8327740888
Z010E0093	-1.683870763	1.5162010681	-5.681743341	-2.488845088	4.8384286621	-2.294727965	-1.641254977	-1.974783637	-1.999070165	-0.800548851
Z010E0094	-7.425535681	-4.196131348	-5.168909228	-9.84058584	-5.55636321	-12.12654782	-10.86134381	-8.697372039	-9.319018784	-7.569823416
Z010E0095	0.2853756707	5.6381055072	1.8366211853	2.4631572546	6.0706119287	3.2692532453	4.9959765437	3.6038748102	3.4565490185	5.3843539526
Z010E0096	-2.6772969	2.7888974138	2.9054200384	-0.565057782	4.553044595	3.6939641063	-1.097767919	0.8091156183	0.1133965923	-2.039056016
Z010E0098	-5.972999033	-4.953947193	-1.410076341	-4.286020212	-1.002265051	-2.834422991	-5.319834541	-3.455244313	-3.084807754	-4.328124509
Z010E0099	1.6544747381	-2.957414665	0.9916617288	0.1721582091	-2.203501247	-4.083603137	2.2309212558	-0.647931448	0.1956955388	-0.068018209
Z010E0100	-2.684071925	-2.703590246	-3.434487751	-0.550512617	-0.038486115	-1.197208967	-3.633121847	-1.207923799	-2.300196353	-1.950149555
Z010E0101	1.7109103227	-0.839630204	-5.033336168	-4.11205028	-2.607794689	-1.017591107	-4.371291951	-3.616653733	-2.195076225	-1.805472056
Z010E0102	-5.453635763	-6.596256365	-2.591831132	-3.152196251	-2.914504042	-4.183049689	-5.538732979	-3.981995313	-3.035559946	-3.34954345
Z010E0103	9.5496954464	6.1787235568	10.425890987	8.4942495202	4.740725952	9.6769628727	7.9735050582	8.3615635648	6.2488917221	8.8295471492
Z010E0104	4.0970881548	0.8029070103	-3.697639957	-1.068643212	4.1149664125	-2.02271216	3.6152409013	-0.20782254	1.8419994951	-0.574390246
Z010E0105	-4.131673572	-2.481843326	-6.56251976	-2.600026271	-0.995267072	-2.754624733	-3.455213127	-3.738337413	-4.490793264	-4.821061217
Z010E0106	1.7998674838	5.1514291474	1.4677919661	0.8562533527	-0.333419525	5.2411561505	2.8369836053	2.0674575156	0.1703339118	1.2516141734
Z010E0107	-0.8717175	-2.776427901	-1.921593071	-1.499535714	-4.008584676	0.8886428639	-3.143471696	-1.249899076	-2.152808873	-3.350600438
Z010E0108	-1.763032028	-4.815547229	-6.038295341	0.2458126588	-1.786739104	-4.71881684	-0.877699354	-1.168062436	-1.237874551	-0.263076319
Z010E0109	2.7931228327	-2.472484159	-2.062440052	0.5781084216	-2.515787997	-1.695292432	1.7144862091	0.7690947666	0.0301808206	1.3552398737
Z010E0110	-2.657928632	-2.06090247	-3.985878389	0.5916072283	1.4581939848	1.2048169943	-1.54088446	-0.025026598	1.3728593308	-1.550311358
Z010E0111	3.5285973981	7.9794750721	5.5348647634	9.1253207038	11.203265997	11.413845403	7.196351998	7.7508066848	7.3852414035	7.2170792234
Z010E0112	0.8353958792	0.4794207889	3.6298993661	3.0330835576	-0.608462319	3.4507199641	5.2968213319	2.3265312211	2.2311520148	1.4509978213
Z010E0113	5.6786469496	8.273966089	6.4640309982	5.713762808	5.9890961655	4.7638949122	2.4588501699	4.8202381414	3.0575382654	3.1222124351
Z010E0114	-3.265084122	-5.852794405	-3.546481745	-5.385133044	-9.254108219	-3.651192209	-3.89337345	-4.703914219	-5.814535332	-4.095607408
Z010E0115	0.7278328634	0.5024637047	0.7329207917	2.139997711	-0.374187131	4.6847089876	0.3446764018	2.6955500092	2.9216235993	3.1438815224
Z010E0116	1.4994633407	-3.528410321	1.271256956	-1.308399023	-5.648116504	1.0804159496	-1.394276729	0.4485797297	-1.194787987	0.5198282904
Z010E0117	2.544488857	3.5836667465	4.487359473	0.7623796764	4.8063518588	1.4522784995	2.0602600467	1.8700456755	1.7369139457	2.2525616873
Z010E0118	-0.205952817	4.1837746977	3.9558586766	1.9843234377	5.4894919963	-0.703866158	2.1753171694	1.3976309691	0.5412262979	2.3459439255
Z010E0119	-1.081768228	2.8258489639	0.9802603167	-1.214888368	-3.432673938	-1.887237738	2.1339814372	-0.373267706	0.454864881	-1.781929824
Z010E0120	-0.995465155	0.0603541343	1.8692259852	0.0457751665	0.1760770515	-2.995661763	1.4188192953	1.8849167447	1.4034821816	2.0456371365
Z010E0121	-6.477024818	-2.338035458	-5.138808576	-6.88304854	-8.057683346	-4.876840872	-3.766006089	-6.100870614	-5.10947248	-7.744436364
Z010E0122	2.4743861711	0.6902310137	1.0060374545	1.7617639662	-0.298936609	0.0926901153	2.2894350086	1.6917249886	1.570504713	0.3045410039
Z010E0123	2.2129967813	6.4922485023	0.7399384557	4.2678943662	-0.16928329	1.2802448418	4.0730400225	4.3126664118	4.9973755612	2.0961309759
Z010E0124	1.9131385303	4.4039798061	1.7458890977	0.9916057842	-3.161860433	-2.534977203	1.024521757	1.3435233004	0.0968822706	2.0001441041
Z010E0125	3.0654716471	0.604772392	-1.250226161	-0.085427835	-0.780500689	3.6362365934	-0.375816809	1.5956807024	1.9962583185	3.0143566037
Z010E0126	3.7404334989	3.7897635804	0.5048226108	4.1664461797	4.607727209	3.5614471162	3.3671630074	4.8663790909	4.3349919071	4.0794245379
Z010E0127	3.3200545576	2.7695049039	0.9023194286	3.0474025407	2.0415295842	3.8634068935	3.9984538199	2.6487169991	2.6587650623	1.9451363244
Z010E0128	-0.342570535	2.2570392331	1.0189084531	-0.646618872	-5.111655153	-1.832085087	-3.05804964	-0.297771719	-1.525792926	-2.073830964
Z010E0129	0.5330440549	1.4042593188	-1.605301999	-0.559828119	-2.102045011	3.0554256401	-1.212721993	0.6576397996	0.9161938468	1.1317700835
Z010E0130	-2.894913998	-1.998300594	1.3252712952	-0.495380821	6.7723379304	-0.634789787	-1.325643758	0.7964846329	1.6688421593	-1.329834761
Z010E0131	5.0197847435	-0.419589827	3.4482949752	3.273495733	6.6938418456	1.9212459996	3.788267282	4.1445977295	4.1047557026	5.3821847874
Z010E0132	-2.182908814	-4.262378913	-4.43864196	-2.96698106	-5.195367947	-0.500810233	-4.897226789	-3.696412726	-3.08718152	-5.382743345
Z010E0133	-0.899487636	-6.01821874	-5.180946051	-1.786320155	-2.159536411	1.0639701035	1.9457741079	-0.878132136	-0.166041746	-1.920359472
Z010E0134	-6.83576687	-3.836797569	-6.497521633	-5.670838957	-2.934023997	-1.694057934	-4.904178932	-5.203267976	-6.125666335	-4.153975073
Z010E0135	-5.935685365	-5.539354268	-1.690078698	-3.372397016	-3.936904038	-1.019592087	-5.260447099	-4.377406272	-4.204090269	-3.373981925
Z010E0136	4.9869485891	6.3759950467	3.641987374	3.9888662152	6.0371841999	1.7553598591	7.2834558417	4.7057209953	6.7488485295	2.9634405846
Z010E0137	6.0311978052	1.7054960565	7.9279176001	4.9798190214	6.7856130609	4.5858598778	6.3423485939	6.4212549549	4.6660070708	7.3166843373
Z010E0138	3.7150983046	3.4992668998	1.2930377594	-1.482655873	-3.511459951	1.7537006453	-0.908714857	-0.532603006	0.5806390098	0.1937109529
Z010E0139	-5.705127244	-9.036107925	-6.883391612	-7.808309066	-8.689610355	-4.789509005	-5.578840369	-7.460180686	-7.119231775	-8.475046325
Z010E0140	-0.282833414	6.3088961294	5.0701433648	0.1660680568	5.5194116512	-3.794470449	0.1139890651	-0.489239582	-0.579909385	-0.60033421
Z010E0141	10.270979101	3.2072074653	4.6283441685	5.8896082611	11.82715256	2.4212243479	4.2474970709	5.8483508635	5.535607914	6.9509275458
Z010E0142	-4.002423832	-2.686645681	1.3820675738	0.8058635698	-1.314636346	2.4605349978	-0.01490532	-0.198195859	1.3586544439	1.3556335274
Z010E0143	-2.458274126	-6.046497801	-2.007263559	-5.264551115	-4.910698103	-0.531967937	-4.399856379	-3.777460271	-1.851555493	-4.307720807
Z010E0144	-2.121379588	-7.684198402	-3.549505121	-5.561738895	-5.554518316	-7.751466607	-5.193101383	-3.952122362	-3.759016711	-5.663606471
Z010E0145	-2.880986773	-0.003216477	-0.333045986	-0.173007944	0.6799044942	-0.379079064	-3.699150632	-1.55841491	-2.11703579	-0.441654305
Z010E0146	1.3626525071	7.0056548934	0.6881983403	1.5072219566	0.0141568974	5.1846215255	2.1052402807	1.8372018333	3.3365375677	2.4663973512
Z010E0147	4.2788050993	5.1350715765	6.8768404722	6.2429381867	10.999825972	5.0282727587	7.5978024319	4.9644005803	6.1960054948	5.9656648978
Z010E0148	-3.508157544	-9.567841918	-7.261266817	-6.083798811	-2.535414211	-6.046641356	-5.953604133	-6.319388528	-5.996370556	-8.443006391
Z010E0149	1.8468722489	1.401518992	3.1140194944	3.6101306741	1.2105192931	5.8109239913	5.0810195175	4.002656452	5.1114975574	3.174651797
Z010E0150	-3.328712458	0.2019698315	-4.221643044	-2.223018238	-5.650123743	-1.293439222	-2.962528063	-2.175009897	-1.885350137	-1.413816035
Z010E0151	0.1693693784	0.1353459644	4.4595713017	-1.112939091	-0.062646414	-2.446307884	0.0868427261	-0.279654512	-0.276835488	2.370996473
Z010E0152	7.3954740779	4.4050655584	3.807063828	4.6680474343	3.4303494071	4.1506770353	3.108181603	4.6163432005	5.4481106382	3.6859893882
Z010E0153	-3.705953242	-2.251725897	-1.332559258	-1.682808013	-6.166094669	-1.941918869	-2.916613265	-2.491341868	-3.351997505	-4.410358419
Z010E0154	-3.527867018	-1.950412469	0.1793283019	-0.717237317	1.025886841	-1.63464381	-4.785963467	-3.125864447	-1.442171902	-1.130256018
Z010E0155	-3.454694873	-4.715678182	-5.362888358	-5.953346009	-8.260357163	-3.972705473	-7.249639426	-5.489436431	-5.7412995	-4.954433425
Z010E0156	-4.206953142	-5.353920257	-9.317140008	-7.302469544	-7.735894937	-4.872170471	-7.725821883	-7.099563797	-6.124304118	-6.054249761
Z010E0157	-5.647598191	-7.665178516	-3.146811068	-4.782126046	-6.766570985	-4.678418898	-6.190603748	-5.651559268	-6.927188649	-3.830140214
Z010E0158	6.8352169945	2.0822123149	3.8057498053	4.3251121775	1.4040356022	7.5776669869	6.9534674918	4.1000999693	5.8797115254	5.2099814329
Z010E0159	6.5041503341	8.7298409124	5.8120767547	5.3862837575	4.0663350111	8.1802471075	4.6547940864	6.4871735396	7.122420236	7.069469686
Z010E0160	5.9214141065	6.5816173677	8.3119154721	3.6629503702	2.3739040867	6.3175056014	4.9263181717	4.6031240491	5.7293993352	5.7403077521
Z010E0161	5.685425247	5.8603252764	4.2309175859	2.9708328498	4.4334310365	1.8299707888	2.6250995207	4.3481150158	5.7439577648	5.2373354101
Z010E0162	-4.137087764	-3.521598642	-0.298309255	-2.906796921	-4.553704402	-0.40411692	-1.499187523	-3.848041155	-5.179747014	-3.380904695
Z010E0163	0.2329339273	2.2910850669	0.1465232954	1.0123766263	3.7635542681	3.8653261929	-0.256505324	0.3941734551	1.9921167318	0.248883891
Z010E0164	8.849926873	10.962034415	10.787076639	11.669456996	9.3536762254	10.931850045	11.748651369	11.630350607	11.827625547	10.436906054
Z010E0165	-7.190174069	1.3783635142	-3.433828741	-3.200052565	-4.682020007	0.6503384678	-1.25329589	-2.178530975	-3.720612685	-1.682857745
Z010E0166	6.451947161	3.2829652323	9.6788907902	4.2706341296	4.5796895843	1.7385724732	6.2138365147	5.1526037192	5.5195502793	2.9220270612
Z010E0167	-1.057746766	-0.141144482	2.766691105	0.7389005325	-3.232574202	0.4283031815	2.1338915433	1.8077728055	1.0186031481	-0.098254205
Z010E0169	-2.365461555	-1.759499158	0.357252382	-0.047760918	-5.789947945	1.0084556434	0.3008494306	-0.881048934	-0.446030118	-0.688412383
Z010E0170	-8.621799302	-8.391377548	-9.3242263	-7.857793571	-4.976158476	-3.536255691	-7.682882251	-6.165605004	-5.49262539	-5.756003947
Z010E0171	-0.866955187	-0.392283584	-0.594800191	-1.81260792	0.3853573456	0.1552207415	-2.54758584	-2.766645237	-2.760311663	-0.141884338
Z010E0172	0.988981748	1.2813395586	3.4569656675	3.315439553	0.0828525969	5.1248357565	2.9170912571	3.8157608564	3.9127791811	1.8187393469
Z010E0173	2.4086137616	1.2651344856	1.1588494845	-1.150958746	6.3946651626	-0.026984028	0.069104705	-0.505751946	-1.641146818	1.2200338603
Z010E0174	-11.89839902	-11.62842133	-11.44131644	-8.666689347	-2.554672939	-6.84722648	-7.64647636	-9.671320299	-9.423609849	-7.505152586
Z010E0175	7.366725285	4.9904373239	1.1034351762	5.2307717807	11.289234382	1.8801329085	4.8564397003	4.799794865	5.8258653927	5.6094242398
Z010E0176	-4.85664482	-4.680423762	-3.222767873	-3.057328776	0.3368395747	-2.557133438	-2.025917167	-4.579929549	-3.595935627	-5.504229924
Z010E0178	-0.787080436	-0.681671149	-0.322798614	-0.240130392	7.2280258692	4.8339876503	-0.078179858	0.8208189572	2.9249965721	0.0214099048
Z010E0179	-3.242848358	-3.599885086	-3.104898616	-1.116957378	-4.06471763	-5.620526701	-1.049725551	-1.7787469	-0.800393143	-1.214815636
Z010E0180	3.6793653753	3.4498997666	4.5772005865	3.8616081837	2.0274321294	6.4938397172	3.9533333826	3.6922877554	3.4101539086	3.5508401564
Z010E0181	-2.910440502	-1.539168043	1.1465168035	0.7222436139	5.0606197849	-0.830914191	-1.817726352	0.1623896496	0.1432174066	0.3204679444
Z010E0182	-5.464537483	-6.639048347	-9.482317996	-7.259935481	-8.520831662	-7.139912805	-8.195039683	-8.066630911	-6.9329865	-9.61491334
Z010E0184	1.2058772629	1.2174747667	4.2982235916	-0.54861376	3.632225533	-1.836485099	-0.926209482	-0.407899787	-0.141664461	-0.792644144
Z010E0185	0.8284245338	-1.692402884	1.1416509474	4.364348297	3.600689837	0.5512432436	0.6965107434	2.3632553294	1.9021250922	3.5726323789
Z010E0186	-6.187336259	-0.668181961	-3.55114975	-2.574436422	-5.99801955	0.4644767195	-3.701453084	-1.217365599	-2.253888689	-1.356727545
Z010E0187	-4.094580931	-2.646669815	-1.039559211	-2.156362452	-4.934622906	-3.963952974	-2.018623266	-3.162433123	-3.642171569	-1.565075557
Z010E0188	0.8571872628	-2.532421428	-2.468975808	0.2949083272	4.098154561	1.1654355075	-2.357957827	-0.322103938	-1.107290403	-1.201500499
Z010E0189	3.4282903627	4.9225318187	-0.099425704	4.5217701663	4.1129777674	5.2334295251	2.1192732604	3.6845339593	3.157048815	5.9188374444
Z010E0190	-0.605173078	0.5957748668	-2.03553098	-0.460601997	0.9085280788	-3.053782682	0.9042882381	-0.283422558	1.1017145644	0.6706524235
Z010E0191	2.0872291611	4.685792628	2.4191436615	2.6813395954	-4.11183416	5.6708861528	4.2041709306	3.2258573414	5.4246226039	3.9760874464
Z010E0192	-1.026631918	3.5297568908	-4.926817495	-0.525166226	-4.434945683	-0.301035296	-0.93358574	-1.588779092	-0.527277643	-0.569335268
Z010E0193	-1.805871304	-1.361850699	-1.098138339	-3.521118398	-3.72044311	-2.34541316	-1.192161418	-1.789792137	-3.502356483	-0.904568473
Z010E0194	5.5226336879	3.9725427707	7.2854966464	6.3523408397	3.545993774	3.1360993293	7.5856598497	6.2289103158	6.5068615961	6.9701224172
Z010E0195	-0.050135923	3.8552368557	0.4730980312	0.8604861089	-1.007926541	-2.661099675	-0.251899579	-0.298791569	-0.369304639	-1.292270453
Z010E0196	-0.438384369	2.5421662455	-1.752114751	0.0416997123	-1.034445446	1.2683459729	-0.769606933	-0.097516519	-1.010226145	-1.50059345
Z010E0197	-3.632628104	-0.923163659	-0.823370419	-0.945095465	1.8793920833	-3.275780068	1.7542269577	0.2460295004	1.4307375221	1.8273570158
Z010E0198	0.2822714453	8.7384684266	5.3347744169	1.0743371777	-3.19662485	5.2297227464	1.0147343933	0.0692126004	1.4618089951	0.544658103
Z010E0200	-3.841016836	-3.187996543	4.2969718154	0.5856795548	-3.382753535	-0.039013712	-0.008796401	0.8425965167	-0.16420605	-1.752870706
Z011E0001	2.8628343337	2.6264219255	3.1736982962	2.0064511836	1.3924464477	1.8935324259	3.8069189594	5.1351800516	1.7959565602	7.381033637
Z011E0002	-1.097017769	-5.307551112	-0.897127129	-4.837662112	-3.957454098	-4.375772285	-2.03052102	-2.048428034	-3.200818981	-4.320932395
Z011E0003	2.8123025415	-0.474078074	-0.036397553	4.0472112349	4.4389779161	2.7654356264	1.6782263988	-0.150826146	1.5316071627	-2.790408669
Z011E0004	-2.544844914	-3.966581585	-4.194865686	-7.91140631	-5.877137723	-5.764876221	-4.604954462	-4.320447463	-5.085907317	-4.509729579
Z011E0005	-2.822422644	-5.413855342	-3.637032605	-2.947439582	1.2344369303	-0.774337595	-1.523941252	0.0878670438	-1.953590748	-0.155196682
Z011E0006	-4.725769456	1.0354648122	-2.038556183	-1.648476524	-2.662570951	0.7648350589	-0.695211558	-0.210515184	-1.035037935	1.3934833279
Z011E0007	-3.594607368	1.3561712539	-1.285332733	-0.207635651	0.9775725769	1.1158847587	-1.835024722	-0.410588241	-1.680031451	-4.276048137
Z011E0008	2.6444074039	4.7818628395	3.1235201651	4.3238647766	1.8735220597	2.0806363922	2.7110253444	3.3716543967	1.9603217696	5.0372332411
Z011E0009	2.0079271835	3.7884248384	2.1983972702	0.955356404	0.5786563604	2.5468120222	0.9482248411	2.9971697883	2.0855034243	-0.911312577
Z011E0010	3.4763989965	4.6815774954	6.669703629	8.3586553927	3.6528695177	2.7767838765	6.0809897193	3.6722142713	5.3471570813	4.1896803527
Z011E0011	-1.694163912	-5.241406015	-2.628551008	-3.294509201	-2.288546023	-4.902718244	-5.06052207	-3.40971569	-3.629343391	-3.326355902
Z011E0012	-1.009622182	-1.545683081	-0.343688692	2.105450358	0.7964788956	-1.560303928	-0.003541429	-2.254799001	-0.372316743	2.48367091
Z011E0013	2.2661713087	-2.439988903	-0.219679886	-3.671841579	-0.523905931	-3.981700039	-2.333293069	0.3136407329	-2.03472702	1.7897621835
Z011E0014	-3.717121979	-2.940188959	-6.02647372	-6.460444875	-5.775175658	-4.339371817	-4.877485239	-6.453099317	-5.50989248	-8.051292228
Z011E0015	-5.375366095	-4.027552442	-6.769736985	-7.676461447	-5.232678374	-5.237316043	-4.992054118	-7.483118734	-5.840562335	-9.81465545
Z011E0016	0.0514794854	-0.903288135	-3.416754301	0.0752070105	-1.397554052	-1.694239919	-3.706183872	-5.412709665	-2.705541629	-5.135567194
Z011E0017	-2.957231021	1.0687055177	0.2445300423	-2.126197207	0.1864897118	0.5119110311	-0.1854146	-2.175445423	-1.360133643	-3.551258509
Z011E0018	-0.139204233	-0.511566694	1.4349553635	0.4941983722	3.6275309424	2.6484187005	2.2289285468	3.5002217558	1.7950554729	-2.568987672
Z011E0019	-4.282521584	-3.030477061	-4.612531739	-1.907457148	-2.947833752	-4.333396159	-2.486038043	-4.554256864	-3.866132951	-4.881308178
Z011E0020	-4.88590712	-0.315381749	0.2902161606	-6.828589233	-4.592490071	-2.421288986	-2.290335135	-0.238350592	-1.761611758	-2.437050179
Z011E0021	-6.76553644	-5.852136738	-5.577561196	-2.873264257	-2.429912801	-1.820609849	-2.889323313	-3.995760323	-3.629164103	-2.632544667
Z011E0022	-2.088084541	-2.245725961	-6.325933922	-0.79446765	-2.183880627	-4.190832302	-2.851389884	-1.954106221	-3.392015205	-4.105401041
Z011E0023	3.0962673024	0.0210804318	1.6371276773	3.8905955983	1.1381330022	0.5018680372	1.6216019123	3.1599595371	1.5189487811	-0.10724323
Z011E0024	-5.850908485	-6.787619115	-4.57879851	-4.044557146	-6.33027223	-3.514013909	-4.794003673	-5.211259838	-5.591993725	-2.720355804
Z011E0025	-3.144366483	-5.122572551	-1.918379832	-3.204914192	-3.03256044	-2.450823394	-1.577620888	-0.653831262	-2.183528163	-2.291350296
Z011E0026	4.4741420896	2.3644539232	0.6228422843	-0.184949175	3.897976722	-0.308635775	2.0000625382	-0.76701007	1.057305087	-0.194638138
Z011E0027	3.0826918753	-1.064839502	-0.611179245	0.5194636981	-0.552132667	-0.280552061	1.4982847409	1.4988512934	0.5608513562	-0.144692704
Z011E0028	-2.004791645	-1.801955693	-2.731468154	-1.467771959	-4.983730419	-2.27291915	-3.375009321	-1.701901576	-3.489271782	-1.926371864
Z011E0029	-3.390882826	0.4249648198	-1.173485399	2.5021910468	-0.499628537	1.24113101	-0.363540872	1.6454451956	-0.247416683	-1.107444045
Z011E0030	-10.31378515	-4.809475875	-6.14285568	-8.004216197	-10.32980701	-6.755220435	-6.942204676	-9.352884953	-7.428173436	-10.14681472
Z011E0031	-2.491332421	-0.369293227	0.825435175	-2.259896906	-1.549294801	0.4857309433	-0.005293174	0.1701018667	0.4679493512	1.9582211554
Z011E0032	-4.501891849	-3.924882945	-4.923511399	-4.077218743	-1.273496532	-3.073862205	-3.831065514	-5.510476862	-3.471619478	-2.76106121
Z011E0033	5.2656014257	2.1678144804	5.5310798621	4.1031752568	3.3110046951	3.4314285838	3.1718533691	5.8209909735	3.864451054	4.1387900456
Z011E0034	7.4580047966	5.2368177046	4.6399603205	5.1221973189	1.5946820329	3.3711199354	1.9493665932	0.3129100377	1.9016837398	0.4063844053
Z011E0035	7.335825193	7.4858077825	3.7131651218	3.6527403201	5.9855947221	4.8437037188	6.4212588411	7.1998159802	5.3927122758	2.3012159604
Z011E0036	-5.503314802	-1.371614225	-1.977613825	-1.096429454	-4.557223339	-2.628720441	-2.418549783	-1.837289505	-1.990271344	-3.322880166
Z011E0037	-10.5587008	-11.18132162	-10.00187381	-9.768400097	-6.767161709	-8.492211049	-8.273240878	-7.770247701	-8.973879687	-13.26125937
Z011E0038	-4.230228714	-2.306920081	-2.904030622	-1.002301486	-5.318000026	-4.338658462	-2.073045296	-1.446255445	-3.317027403	-5.951384634
Z011E0039	-3.465223442	-2.523226185	-1.680266278	-3.446377865	-4.503070116	-3.43943462	-2.811679675	-4.653241138	-2.219021325	-0.076663529
Z011E0041	1.7740819898	-2.729490537	-1.915452285	-3.297763928	-3.085071307	-0.562959415	-1.197136453	-4.17901116	-1.840149958	-5.455704567
Z011E0043	0.1713873594	4.2658190623	1.7036614052	0.8848778025	2.5397314296	2.7706402639	2.9990885117	1.6964111325	1.7530439912	3.2046966033
Z011E0044	-5.654419892	-4.430951485	-4.629395618	-3.294372899	-5.904780723	-4.27671577	-5.504313262	-4.23975237	-4.911510999	-2.174768547
Z011E0045	-3.528838503	-3.445031387	-4.101906488	-6.401846239	-4.378773607	-5.967729168	-4.614347836	-5.021540361	-4.278389669	-3.349163916
Z011E0046	-5.42732848	-1.202307125	-4.036638761	-2.431886353	-3.663519387	-3.171321833	-3.858442506	-6.849059349	-4.702678653	-7.616448548
Z011E0047	-4.525817386	-2.477668389	-1.462760464	-0.076530784	0.4738129751	-2.045961079	-2.667969094	-0.846162641	-1.826647556	-1.015470916
Z011E0048	-2.137900825	-0.592471611	-2.892193327	-0.937106285	-0.344069126	-3.155861949	-2.304755508	-4.372438272	-2.719064367	-1.00676728
Z011E0049	-1.633492763	-2.560404059	-4.027541939	-5.395176964	-5.009196232	-4.272670933	-3.672908943	-4.97999396	-4.416187252	-2.564254158
Z011E0050	2.1789456341	1.5094728913	1.7660904484	2.494644945	5.0272175051	4.2538027669	1.4391267303	3.4627327747	1.7003676855	1.8646691011
Z011E0051	2.8477525237	0.5492082132	0.5677826666	3.6434880756	4.1818623138	2.8882249521	1.0413487581	3.0904638239	2.4827466167	4.3104079847
Z011E0052	0.5584868938	2.3506870066	2.1946046096	0.1130135603	1.1640219942	3.2414977434	2.1230982001	1.1214468525	2.5941461545	2.0318580023
Z011E0053	-2.666650183	1.3926024692	-1.414847051	0.3140747784	-2.016840195	0.0958960205	-0.129130399	0.8467613197	-1.005856762	-3.562279921
Z011E0054	-0.831249462	-1.686806165	0.2296316734	0.6548772032	-1.390983196	-0.267100621	0.5103773744	1.183788093	0.1861168207	0.1758620992
Z011E0055	-0.217658494	-1.575402763	2.0519030201	-0.857244817	0.214340127	1.9600803907	0.519666342	2.25108812	0.7827648104	-0.327602917
Z011E0056	5.8915469423	5.3930296414	6.2064274702	5.4466110203	2.0341391159	4.7258569173	3.1430029972	1.3828165884	4.2589979224	4.2109588144
Z011E0057	0.8206573356	7.7378959276	5.3185887084	7.1659336424	3.9365322598	4.002590201	5.1213101652	2.5920743799	5.9748631254	6.8190348595
Z011E0058	-5.356446275	-7.596236885	-7.427553499	-6.936091406	-7.392899185	-4.997587525	-5.08553095	-7.395491978	-5.86319703	-3.813234758
Z011E0059	-1.014541914	0.1930039829	-0.253741328	0.091738162	1.9127931075	-1.317537292	0.2110583018	-0.122315254	0.3113063201	0.464061612
Z011E0061	-6.252174992	0.4421324211	-1.334955011	-5.766304042	-3.995605327	-2.10690374	-0.577766905	2.3415117314	-0.363350432	-4.339799165
Z011E0062	6.3510387974	1.6371279683	4.1684135355	2.6940518589	5.0168773528	2.2609589245	2.6149252121	4.0239947919	2.3654724207	0.0099928923
Z011E0063	0.7054085387	-0.198877704	-1.095745833	1.5114934405	0.5506171659	-0.574650268	-1.186611331	0.9455772047	-1.16491009	-0.149301559
Z011E0064	-4.047450287	-3.17950047	-0.83628595	-1.471239351	-1.800273199	-2.78640994	-2.750340749	-4.957121124	-2.880561042	0.9446098726
Z011E0065	-0.083702064	-2.401654174	-2.304374831	-0.536018819	-1.340912131	-3.166900331	-3.579994354	-0.702133553	-2.293222938	-4.781452027
Z011E0067	-2.362915008	0.1477470268	0.4073222572	-0.81727804	-1.109678939	-0.300534638	-2.225448587	-1.140024956	-1.082431769	-3.526990954
Z011E0068	5.5305732514	0.9411527802	2.5836824303	6.1943807459	1.8174091065	1.0031071113	3.4090349511	1.5282341686	3.37141741	4.5874250951
Z011E0069	-8.644672411	-3.140584681	-3.763549081	-5.003349004	-7.14040888	-5.809644316	-4.640576095	-4.949033401	-4.727360732	-4.244708399
Z011E0070	10.616802839	9.6868885153	7.9401051398	7.8366342341	8.6198054871	8.5388038066	7.8322000178	10.533288705	8.0551287674	8.7198355301
Z011E0071	5.9486859581	1.1810127711	3.2707876393	5.4611621698	4.2135837864	2.7802951521	3.0521573782	1.9743667555	4.1190991381	2.4900326308
Z011E0072	0.096295526	1.7206855424	-1.246791527	-0.571012254	1.5718418231	-2.25315242	0.255080205	0.7799913951	-0.418479929	-1.690478087
Z011E0073	-1.572885084	1.2805156265	2.8393824527	1.6995176439	-0.146210445	-0.194317829	-0.627889655	-0.832621242	1.0921405227	-0.374720106
Z011E0074	-3.917185612	-0.17750345	0.549116575	2.0169713691	-1.030961577	-1.317642753	0.6727755624	0.5919955066	0.4223935903	-1.394621872
Z011E0075	3.5329691001	2.9617109307	5.0042639357	2.9467574235	1.8714677924	4.2670124121	1.7477479005	0.9051433129	3.089623744	1.6367574237
Z011E0076	7.8694907749	7.2670715319	5.4607965665	7.1828597647	4.4712320103	4.3959579538	5.6759208153	7.0705841734	6.2842902007	6.8280185561
Z011E0077	-1.947724273	-1.88857632	0.2526099279	0.0381937533	-2.024239233	-0.640539869	-0.893326215	0.5722853475	-1.386276567	-2.324354935
Z011E0078	5.4425345885	3.7815341879	4.132285281	1.3178823131	5.8298383189	6.0234841337	4.4704834341	3.4606921033	4.2318877994	1.9713811279
Z011E0079	8.6049375396	5.7015557847	7.1769443854	5.3618914913	9.3531034153	8.5723650432	9.3223698561	6.7123617034	8.7763004799	10.241434902
Z011E0080	0.8445482855	0.3745789602	2.597221381	0.5202454481	2.1621437162	-0.02150651	1.937441955	2.1350309951	1.8711550309	4.5801852472
Z011E0081	-0.766726128	1.592034223	1.6370625917	1.6254403629	-0.174181123	0.394566783	-0.088931057	-0.310604917	1.2965551808	2.971157992
Z011E0082	-0.814138071	3.497893865	1.9545863899	1.6522719244	-0.152357288	-0.027585907	1.9696783577	2.6931864234	1.2016059974	0.366805502
Z011E0083	-0.300094982	-0.661704552	-0.785650388	2.7349322259	2.1307206054	1.5831443254	-0.086152186	-2.577143242	-0.800166831	0.3173932609
Z011E0084	-8.119908411	-3.792337477	-5.019674409	-2.506019309	-3.804335777	-5.053823171	-3.404258562	-5.705528288	-4.245436683	-7.452561268
Z011E0085	3.2435701477	-1.501534291	1.4499087038	1.0665369687	0.5763267268	-1.303030745	0.5562603871	2.549871973	-0.056482402	-0.578682879
[truncated: 2,698 more rows]
