# Supplementary material for: Association Mapping across Numerous Traits Reveals Patterns of Functional Variation in Maize
Source: PLoS Genet. 2014 Dec 4;10(12):e1004845. doi: 10.1371/journal.pgen.1004845 (PMC4256217; doi:10.1371/journal.pgen.1004845)
Supplement: Dataset S2 — Chromosome-specific residuals. Existing best linear unbiased predictors (BLUPs) for each inbred line were used to fit a joint-linkage model across all chromosomes. The hits from this model were then used to create chromosome-specific residual values by accounting for all markers except those on the chromosome in question. (See Methods for details.) These residuals are the phenotypic input for the NAM-GWAS analysis. (ZIP) [file pgen.1004845.s007.zip › Supplemental File 1 - Residuals/Malate.txt]

Sample	Chr1	Chr2	Chr3	Chr4	Chr5	Chr6	Chr7	Chr8	Chr9	Chr10
Z001E0001	0.01527	0.00046	0.01623	0.01782	0.02932	0.01782	0.01609	0.01782	0.01782	0.01096
Z001E0002	-0.04132	-0.04365	-0.0333	-0.036	-0.0446	-0.036	-0.03716	-0.036	-0.036	-0.03231
Z001E0003	0.00209	0.00406	-0.00856	0.00559	0.01607	0.00559	0.00463	0.00559	0.00559	-0.00089
Z001E0004	-0.07512	-0.06434	-0.08409	-0.07902	-0.07184	-0.07902	-0.07987	-0.07902	-0.07902	-0.06988
Z001E0005	0.07149	0.04704	0.06513	0.06565	0.05887	0.06565	0.06295	0.06565	0.06565	0.0594
Z001E0006	-0.06605	-0.06155	-0.07698	-0.06287	-0.05517	-0.06287	-0.0642	-0.06287	-0.06287	-0.05544
Z001E0007	-0.06354	-0.05889	-0.07994	-0.05995	-0.06834	-0.05995	-0.06132	-0.05995	-0.05995	-0.05487
Z001E0008	-0.01497	-0.0176	0.01367	-0.01306	-0.02353	-0.01306	-0.01825	-0.01306	-0.01306	-0.02004
Z001E0009	0.0686	0.07579	0.08901	0.06479	0.05227	0.06479	0.06254	0.06479	0.06479	0.05912
Z001E0010	-0.06358	-0.05929	-0.05773	-0.06054	-0.05496	-0.06054	-0.05808	-0.06054	-0.06054	-0.05081
Z001E0011	-0.03759	-0.04093	-0.03531	-0.04084	-0.03491	-0.04084	-0.03949	-0.04084	-0.04084	-0.03454
Z001E0012	0.02368	0.01963	0.03147	0.02527	0.03018	0.02527	0.0278	0.02527	0.02527	0.03049
Z001E0013	-0.04278	-0.04678	-0.06168	-0.04716	-0.03948	-0.04716	-0.04681	-0.04716	-0.04716	-0.04827
Z001E0014	-0.05459	-0.04188	-0.05518	-0.05244	-0.05891	-0.05244	-0.05629	-0.05244	-0.05244	-0.05822
Z001E0015	-0.03422	-0.03269	-0.03405	-0.03188	-0.02249	-0.03188	-0.03555	-0.03188	-0.03188	-0.02374
Z001E0016	0.0262	0.0171	0.04018	0.03104	0.02863	0.03104	0.03127	0.03104	0.03104	0.03615
Z001E0017	-0.00358	-0.00309	0.0018	-0.00467	-0.00919	-0.00467	-0.00155	-0.00467	-0.00467	0.00163
Z001E0018	0.0524	0.04631	0.06572	0.04823	0.05532	0.04823	0.0464	0.04823	0.04823	0.05489
Z001E0019	0.06906	0.05311	0.07233	0.07132	0.06529	0.07132	0.06684	0.07132	0.07132	0.06459
Z001E0020	-0.02027	-0.0284	-0.04165	-0.02518	-0.03155	-0.02518	-0.02776	-0.02518	-0.02518	-0.032
Z001E0021	-0.03199	-0.0346	-0.03925	-0.0356	-0.02959	-0.0356	-0.03346	-0.0356	-0.0356	-0.03306
Z001E0022	0.0408	0.05878	0.03979	0.0441	0.05225	0.0441	0.04208	0.0441	0.0441	0.05251
Z001E0023	0.00588	0.02211	0.02261	0.00993	0.01733	0.00993	0.00994	0.00993	0.00993	0.00527
Z001E0024	-0.01717	-0.0006	0.01014	-0.01283	-0.00713	-0.01283	-0.01416	-0.01283	-0.01283	-0.01925
Z001E0025	-0.04687	-0.0477	-0.04362	-0.04916	-0.05407	-0.04916	-0.04632	-0.04916	-0.04916	-0.0436
Z001E0028	-0.04716	-0.06174	-0.02492	-0.04389	-0.03473	-0.04389	-0.04661	-0.04389	-0.04389	-0.05356
Z001E0029	-0.01868	-0.02042	-0.03869	-0.02286	-0.02683	-0.02286	-0.02099	-0.02286	-0.02286	-0.01585
Z001E0030	0.10032	0.10103	0.12324	0.10349	0.10314	0.10349	0.09961	0.10349	0.10349	0.10983
Z001E0031	-0.0314	-0.03588	-0.02824	-0.0349	-0.037	-0.0349	-0.0337	-0.0349	-0.0349	-0.02813
Z001E0032	-0.00214	-0.00139	-0.01966	-0.00266	0.00418	-0.00266	0.00054	-0.00266	-0.00266	-0.00304
Z001E0033	-0.02934	-0.02637	-0.02103	-0.02647	-0.03788	-0.02647	-0.0259	-0.02647	-0.02647	-0.01623
Z001E0036	0.02887	0.00599	0.02144	0.02315	0.02394	0.02315	0.02091	0.02315	0.02315	0.02003
Z001E0037	0.00829	0.0042	0.01092	0.00701	0.01569	0.00701	0.00551	0.00701	0.00701	0.00327
Z001E0038	0.06058	0.06832	0.07233	0.05603	0.04926	0.05603	0.05497	0.05603	0.05603	0.0629
Z001E0040	0.0182	0.01055	0.00628	0.02126	0.01345	0.02126	0.021	0.02126	0.02126	0.02781
Z001E0041	-0.01225	-0.01847	-0.02238	-0.01709	-0.00921	-0.01709	-0.01795	-0.01709	-0.01709	-0.0243
Z001E0043	-0.01703	-0.01425	0.00607	-0.01286	-0.01853	-0.01286	-0.01271	-0.01286	-0.01286	-0.00662
Z001E0044	0.0798	0.07698	0.06119	0.0757	0.06431	0.0757	0.07833	0.0757	0.0757	0.08369
Z001E0045	0.04876	0.05803	0.05131	0.04579	0.03447	0.04579	0.04458	0.04579	0.04579	0.03753
Z001E0046	-0.05743	-0.0633	-0.0751	-0.05431	-0.04189	-0.05431	-0.05669	-0.05431	-0.05431	-0.06373
Z001E0047	-0.02308	-0.02337	-0.00835	-0.01992	-0.01032	-0.01992	-0.02302	-0.01992	-0.01992	-0.02606
Z001E0048	-0.05476	-0.05661	-0.02399	-0.05159	-0.06062	-0.05159	-0.05481	-0.05159	-0.05159	-0.05716
Z001E0049	-0.02368	-0.02146	-0.02118	-0.0206	-0.01295	-0.0206	-0.02181	-0.0206	-0.0206	-0.02714
Z001E0050	-0.02921	-0.04034	-0.03714	-0.02622	-0.03511	-0.02622	-0.0262	-0.02622	-0.02622	-0.01869
Z001E0051	0.00756	0.00071	-0.019	0.00319	0.01537	0.00319	0.00194	0.00319	0.00319	-0.00486
Z001E0052	0.06094	0.06592	0.04402	0.06588	0.0765	0.06588	0.06531	0.06588	0.06588	0.05644
Z001E0053	0.05954	0.05358	0.03405	0.05546	0.04862	0.05546	0.05544	0.05546	0.05546	0.04686
Z001E0054	-0.08352	-0.0697	-0.0823	-0.08036	-0.0865	-0.08036	-0.08396	-0.08036	-0.08036	-0.08551
Z001E0055	0.0943	0.1044	0.06844	0.09031	0.08248	0.09031	0.09009	0.09031	0.09031	0.09752
Z001E0056	0.06793	0.08165	0.06438	0.06997	0.08039	0.06997	0.06795	0.06997	0.06997	0.06349
Z001E0057	0.05424	0.07025	0.04684	0.05409	0.05906	0.05409	0.05507	0.05409	0.05409	0.06041
Z001E0058	-0.0687	-0.05309	-0.08583	-0.06497	-0.07	-0.06497	-0.0676	-0.06497	-0.06497	-0.07288
Z001E0059	0.04634	0.04059	0.04867	0.04324	0.05139	0.04324	0.04409	0.04324	0.04324	0.03522
Z001E0060	0.0017	0.00802	0.01539	-0.0021	-0.01172	-0.0021	-0.00563	-0.0021	-0.0021	-0.00963
Z001E0061	-0.02394	-0.02225	-0.00232	-0.01932	-0.01025	-0.01932	-0.01863	-0.01932	-0.01932	-0.02785
Z001E0062	-0.00386	-0.02628	-0.0124	-0.00944	-0.00024	-0.00944	-0.01189	-0.00944	-0.00944	-0.01678
Z001E0063	0.04857	0.02613	0.06264	0.04459	0.05379	0.04459	0.04469	0.04459	0.04459	0.03624
Z001E0064	-0.02815	-0.0186	-0.05066	-0.0324	-0.02464	-0.0324	-0.03092	-0.0324	-0.0324	-0.03884
Z001E0065	0.14726	0.15454	0.13522	0.14176	0.15027	0.14176	0.1415	0.14176	0.14176	0.14315
Z001E0066	-0.01307	-0.00542	-0.00784	-0.01618	-0.02512	-0.01618	-0.01913	-0.01618	-0.01618	-0.02485
Z001E0067	-0.00441	-0.01851	-0.00124	-0.00226	-0.00946	-0.00226	-0.00457	-0.00226	-0.00226	0.00598
Z001E0068	0.05802	0.07455	0.06349	0.06126	0.06814	0.06126	0.05915	0.06126	0.06126	0.05678
Z001E0069	0.05106	0.04054	0.06503	0.05512	0.044	0.05512	0.05424	0.05512	0.05512	0.06007
Z001E0070	0.04728	0.02833	0.02995	0.04224	0.03158	0.04224	0.04239	0.04224	0.04224	0.04966
Z001E0071	0.05848	0.05963	0.05712	0.06176	0.07171	0.06176	0.06033	0.06176	0.06176	0.0567
Z001E0072	-0.03272	-0.01531	-0.02069	-0.02764	-0.03771	-0.02764	-0.02981	-0.02764	-0.02764	-0.03609
Z001E0073	-0.02896	-0.05045	-0.00889	-0.03343	-0.02831	-0.03343	-0.03381	-0.03343	-0.03343	-0.04083
Z001E0074	0.02639	0.01995	-0.00035	0.02185	0.03294	0.02185	0.0189	0.02185	0.02185	0.01307
Z001E0075	-0.02649	-0.03632	-0.02131	-0.02202	-0.0132	-0.02202	-0.02225	-0.02202	-0.02202	-0.01933
Z001E0076	0.02946	0.02856	0.02922	0.03166	0.04265	0.03166	0.02659	0.03166	0.03166	0.02498
Z001E0077	0.02699	0.0275	0.05395	0.03116	0.02171	0.03116	0.03054	0.03116	0.03116	0.02391
Z001E0078	-0.00791	0.00313	0.01063	-0.01132	-0.00842	-0.01132	-0.01025	-0.01132	-0.01132	-0.00263
Z001E0079	-0.0436	-0.04314	-0.04202	-0.0407	-0.04858	-0.0407	-0.04443	-0.0407	-0.0407	-0.04765
Z001E0080	-0.05923	-0.05817	-0.0433	-0.0584	-0.06241	-0.0584	-0.05502	-0.0584	-0.0584	-0.05132
Z001E0082	-0.04593	-0.02735	-0.04066	-0.04289	-0.03772	-0.04289	-0.04368	-0.04289	-0.04289	-0.03277
Z001E0083	-0.05305	-0.05158	-0.04946	-0.05062	-0.04162	-0.05062	-0.05196	-0.05062	-0.05062	-0.04086
Z001E0084	-0.07371	-0.07851	-0.07194	-0.07806	-0.08146	-0.07806	-0.07873	-0.07806	-0.07806	-0.07243
Z001E0085	-0.01413	-0.01303	-0.00529	-0.01091	-0.00311	-0.01091	-0.0131	-0.01091	-0.01091	-0.02082
Z001E0086	0.01152	0.00281	0.01825	0.01547	0.00839	0.01547	0.01454	0.01547	0.01547	0.01935
Z001E0087	0.04648	0.04832	0.0356	0.04986	0.06029	0.04986	0.04887	0.04986	0.04986	0.0433
Z001E0089	-0.05495	-0.04504	-0.06533	-0.05964	-0.05272	-0.05964	-0.06068	-0.05964	-0.05964	-0.051
Z001E0090	-0.05254	-0.05267	-0.02928	-0.04856	-0.05662	-0.04856	-0.04987	-0.04856	-0.04856	-0.05685
Z001E0091	-0.12548	-0.13073	-0.13953	-0.12948	-0.12149	-0.12948	-0.13088	-0.12948	-0.12948	-0.1367
Z001E0093	0.06859	0.07509	0.05679	0.07259	0.0794	0.07259	0.07612	0.07259	0.07259	0.0798
Z001E0094	-0.07041	-0.07367	-0.06903	-0.0728	-0.06662	-0.0728	-0.06878	-0.0728	-0.0728	-0.08174
Z001E0095	0.13445	0.13908	0.12227	0.13827	0.14563	0.13827	0.13872	0.13827	0.13827	0.13
Z001E0096	-0.00685	-0.01091	-0.01126	-0.00833	0.00235	-0.00833	-0.01049	-0.00833	-0.00833	-0.00671
Z001E0097	0.02824	0.00675	0.02481	0.02542	0.01893	0.02542	0.02199	0.02542	0.02542	0.01844
Z001E0098	-0.03987	-0.03278	-0.03849	-0.04502	-0.05492	-0.04502	-0.0461	-0.04502	-0.04502	-0.03673
Z001E0099	-0.0568	-0.05173	-0.04456	-0.05202	-0.06343	-0.05202	-0.04964	-0.05202	-0.05202	-0.04632
Z001E0100	0.13774	0.15126	0.16025	0.14169	0.13425	0.14169	0.13879	0.14169	0.14169	0.1344
Z001E0101	0.00162	-0.00321	0.0019	-0.00272	0.00338	-0.00272	-0.0008	-0.00272	-0.00272	0.00322
Z001E0102	-0.01839	-0.04002	-0.02122	-0.02453	-0.0182	-0.02453	-0.02348	-0.02453	-0.02453	-0.02236
Z001E0103	0.05859	0.07035	0.03614	0.05428	0.06038	0.05428	0.05711	0.05428	0.05428	0.06254
Z001E0104	-0.00624	0.0025	0.0041	-0.01038	-0.00381	-0.01038	-0.00913	-0.01038	-0.01038	-0.00341
Z001E0105	-0.01356	-0.02956	-0.01454	-0.01209	-0.00094	-0.01209	-0.01409	-0.01209	-0.01209	-0.01963
Z001E0106	-0.01663	-0.01375	-0.02559	-0.01389	-0.02326	-0.01389	-0.01718	-0.01389	-0.01389	-0.00611
Z001E0107	0.03036	0.03408	0.05174	0.03475	0.0421	0.03475	0.03675	0.03475	0.03475	0.04081
Z001E0108	-0.00537	-0.00619	-0.00549	-0.0031	0.00791	-0.0031	-0.00815	-0.0031	-0.0031	-0.00974
Z001E0109	0.08458	0.08816	0.08831	0.08137	0.0691	0.08137	0.08076	0.08137	0.08137	0.08785
Z001E0110	0.02226	0.00097	0.03178	0.01745	0.02323	0.01745	0.01672	0.01745	0.01745	0.01115
Z001E0111	-0.03438	-0.03234	-0.04292	-0.03894	-0.03973	-0.03894	-0.03842	-0.03894	-0.03894	-0.0298
Z001E0112	-0.04886	-0.03722	-0.04598	-0.05174	-0.06467	-0.05174	-0.05156	-0.05174	-0.05174	-0.04521
Z001E0113	-0.06762	-0.06368	-0.0786	-0.0644	-0.05565	-0.0644	-0.06406	-0.0644	-0.0644	-0.05632
Z001E0114	0.11096	0.11499	0.13242	0.11536	0.1222	0.11536	0.11653	0.11536	0.11536	0.12112
Z001E0115	0.05097	0.06535	0.05841	0.05383	0.0447	0.05383	0.05145	0.05383	0.05383	0.05037
Z001E0116	0.01127	0.03013	-0.00683	0.01511	0.01641	0.01511	0.01396	0.01511	0.01511	0.02136
Z001E0118	-0.01846	-0.02546	-0.03881	-0.02237	-0.01576	-0.02237	-0.02123	-0.02237	-0.02237	-0.03015
Z001E0119	-0.00985	-0.01499	-0.03135	-0.01359	-0.02176	-0.01359	-0.01288	-0.01359	-0.01359	-0.02104
Z001E0120	0.05381	0.05828	0.06401	0.0591	0.06642	0.0591	0.06208	0.0591	0.0591	0.04975
Z001E0121	-0.01866	-0.00939	-0.01611	-0.02163	-0.03295	-0.02163	-0.02284	-0.02163	-0.02163	-0.02989
Z001E0122	0.01539	0.03347	0.00299	0.01954	0.02867	0.01954	0.02015	0.01954	0.01954	0.01314
Z001E0123	0.04024	0.02446	0.03315	0.03473	0.02625	0.03473	0.03116	0.03473	0.03473	0.0279
Z001E0124	0.0235	0.03391	0.00238	0.02002	0.02804	0.02002	0.0217	0.02002	0.02002	0.01407
Z001E0125	-0.04072	-0.05807	-0.05962	-0.04506	-0.03804	-0.04506	-0.04206	-0.04506	-0.04506	-0.03752
Z001E0126	-0.00301	0.01493	-0.01457	-0.00003	-0.00985	-0.00003	-0.00019	-0.00003	-0.00003	0.00819
Z001E0127	0.09733	0.09711	0.09667	0.09888	0.10482	0.09888	0.09623	0.09888	0.09888	0.10731
Z001E0128	0.06297	0.05956	0.04233	0.05937	0.06672	0.05937	0.0626	0.05937	0.05937	0.05232
Z001E0129	-0.00381	-0.00262	-0.00332	-0.00123	0.00927	-0.00123	-0.00318	-0.00123	-0.00123	0.00768
Z001E0130	0.0376	0.02599	0.02696	0.04065	0.04933	0.04065	0.03951	0.04065	0.04065	0.03225
Z001E0131	-0.05418	-0.03705	-0.03481	-0.0506	-0.0439	-0.0506	-0.05204	-0.0506	-0.0506	-0.04463
Z001E0132	-0.05534	-0.04628	-0.0749	-0.05956	-0.06974	-0.05956	-0.06158	-0.05956	-0.05956	-0.06597
Z001E0133	-0.054	-0.03707	-0.06452	-0.05042	-0.05942	-0.05042	-0.05345	-0.05042	-0.05042	-0.05717
Z001E0134	0.00063	-0.00486	-0.0015	-0.00113	-0.00746	-0.00113	-0.0052	-0.00113	-0.00113	0.00095
Z001E0135	-0.03662	-0.05606	-0.01589	-0.04075	-0.03613	-0.04075	-0.03802	-0.04075	-0.04075	-0.03258
Z001E0137	-0.04967	-0.07382	-0.05554	-0.05524	-0.06193	-0.05524	-0.05787	-0.05524	-0.05524	-0.06132
Z001E0138	0.0394	0.02411	0.03292	0.03359	0.02549	0.03359	0.03147	0.03359	0.03359	0.0426
Z001E0139	-0.01816	-0.02141	-0.01616	-0.02161	-0.01625	-0.02161	-0.02114	-0.02161	-0.02161	-0.01573
Z001E0140	0.0676	0.05113	0.07045	0.06966	0.06408	0.06966	0.06596	0.06966	0.06966	0.06312
Z001E0141	0.07864	0.09037	0.0726	0.07617	0.08421	0.07617	0.07866	0.07617	0.07617	0.08107
Z001E0143	-0.02031	-0.01719	0.00809	-0.01575	-0.01061	-0.01575	-0.01544	-0.01575	-0.01575	-0.02305
Z001E0144	-0.03584	-0.0333	-0.01263	-0.03205	-0.04284	-0.03205	-0.0337	-0.03205	-0.03205	-0.02636
Z001E0145	-0.00613	-0.01642	-0.0164	-0.00291	0.00499	-0.00291	-0.00334	-0.00291	-0.00291	-0.00386
Z001E0146	-0.03921	-0.05176	-0.01634	-0.03561	-0.02697	-0.03561	-0.03522	-0.03561	-0.03561	-0.02972
Z001E0147	-0.03013	-0.02048	-0.04017	-0.0264	-0.03465	-0.0264	-0.02694	-0.0264	-0.0264	-0.03295
Z001E0149	-0.0253	-0.02446	-0.04204	-0.02306	-0.02868	-0.02306	-0.02611	-0.02306	-0.02306	-0.01686
Z001E0150	-0.0505	-0.04378	-0.06727	-0.0455	-0.03547	-0.0455	-0.04302	-0.0455	-0.0455	-0.03955
Z001E0151	-0.02061	-0.02521	-0.03557	-0.01764	-0.02437	-0.01764	-0.02138	-0.01764	-0.01764	-0.01212
Z001E0152	-0.14446	-0.15047	-0.15339	-0.14856	-0.13941	-0.14856	-0.14758	-0.14856	-0.14856	-0.15469
Z001E0153	0.04092	0.03541	0.03387	0.03623	0.02662	0.03623	0.03659	0.03623	0.03623	0.04509
Z001E0156	0.00097	-0.00026	0.00567	0.00444	-0.00004	0.00444	-0.00049	0.00444	0.00444	-0.00018
Z001E0157	0.07487	0.07061	0.06407	0.06997	0.07594	0.06997	0.06916	0.06997	0.06997	0.07912
Z001E0158	0.0099	0.01247	-0.00064	0.0134	0.02285	0.0134	0.01077	0.0134	0.0134	0.00629
Z001E0159	-0.00616	-0.00233	-0.00723	-0.00328	0.0041	-0.00328	-0.00381	-0.00328	-0.00328	0.00384
Z001E0160	0.0075	-0.01451	-0.00107	0.002	-0.00813	0.002	-0.00057	0.002	0.002	-0.00435
Z001E0161	0.05457	0.0528	0.0637	0.05675	0.04895	0.05675	0.05279	0.05675	0.05675	0.05319
Z001E0162	-0.01789	-0.01286	-0.02941	-0.01371	-0.00622	-0.01371	-0.01316	-0.01371	-0.01371	-0.02174
Z001E0163	-0.04731	-0.04231	-0.04536	-0.04281	-0.03419	-0.04281	-0.04062	-0.04281	-0.04281	-0.03693
Z001E0164	-0.05193	-0.05516	-0.05866	-0.05346	-0.04467	-0.05346	-0.05414	-0.05346	-0.05346	-0.0609
Z001E0165	0.04622	0.02771	0.02918	0.0413	0.03018	0.0413	0.04065	0.0413	0.0413	0.04849
Z001E0166	0.03458	0.02998	0.04532	0.0302	0.03504	0.0302	0.03133	0.0302	0.0302	0.03538
Z001E0167	-0.04433	-0.04088	-0.04372	-0.04128	-0.04231	-0.04128	-0.0427	-0.04128	-0.04128	-0.03374
Z001E0168	-0.04184	-0.04971	-0.02742	-0.04554	-0.05474	-0.04554	-0.04581	-0.04554	-0.04554	-0.05343
Z001E0170	-0.02435	-0.04266	-0.04106	-0.02908	-0.04015	-0.02908	-0.02969	-0.02908	-0.02908	-0.02178
Z001E0171	-0.01411	-0.01411	-0.00092	-0.0116	-0.01985	-0.0116	-0.01682	-0.0116	-0.0116	-0.00404
Z001E0172	0.03703	0.03787	0.06404	0.03956	0.04559	0.03956	0.03939	0.03956	0.03956	0.04768
Z001E0173	0.02207	0.0285	0.02574	0.02732	0.03485	0.02732	0.0287	0.02732	0.02732	0.03017
Z001E0174	0.01326	-0.00891	0.01113	0.0095	0.00277	0.0095	0.00864	0.0095	0.0095	-0.0012
Z001E0175	0.0246	0.03472	-0.00492	0.02009	0.02881	0.02009	0.01923	0.02009	0.02009	0.01836
Z001E0176	0.002	-0.00383	0.01515	-0.00087	0.00713	-0.00087	0.00091	-0.00087	-0.00087	-0.00886
Z001E0177	-0.06834	-0.06469	-0.06823	-0.07196	-0.06641	-0.07196	-0.06917	-0.07196	-0.07196	-0.06574
Z001E0178	0.00882	0.02302	0.00784	0.01034	0.01811	0.01034	0.00717	0.01034	0.01034	0.00386
Z001E0180	0.01728	0.02964	0.04611	0.02222	0.02666	0.02222	0.02402	0.02222	0.02222	0.0307
Z001E0181	-0.00903	-0.00918	0.01179	-0.01275	-0.02452	-0.01275	-0.01251	-0.01275	-0.01275	-0.01824
Z001E0182	-0.02457	-0.04468	-0.01023	-0.02849	-0.02092	-0.02849	-0.02702	-0.02849	-0.02849	-0.02208
Z001E0183	0.03274	0.03746	0.04393	0.03718	0.04374	0.03718	0.03666	0.03718	0.03718	0.04277
Z001E0184	0.01894	0.02635	0.0321	0.01562	0.01462	0.01562	0.01313	0.01562	0.01562	0.00807
Z001E0185	-0.0056	-0.00048	-0.01856	-0.00197	-0.0118	-0.00197	-0.00269	-0.00197	-0.00197	0.00406
Z001E0186	0.01996	0.00927	0.01188	0.0228	0.01283	0.0228	0.02113	0.0228	0.0228	0.02962
Z001E0187	0.05021	0.05957	0.0529	0.04732	0.03603	0.04732	0.04613	0.04732	0.04732	0.03911
Z001E0188	-0.0282	-0.043	-0.04109	-0.02942	-0.04003	-0.02942	-0.03063	-0.02942	-0.02942	-0.02253
Z001E0189	-0.01139	-0.0049	-0.01205	-0.01604	-0.00721	-0.01604	-0.01652	-0.01604	-0.01604	-0.02279
Z001E0190	0.0619	0.05654	0.05424	0.0568	0.04603	0.0568	0.05539	0.0568	0.0568	0.06478
Z001E0191	0.02096	0.0307	0.03294	0.01773	0.0246	0.01773	0.01921	0.01773	0.01773	0.02527
Z001E0192	0.02395	0.02269	0.02108	0.0229	0.01277	0.0229	0.02103	0.0229	0.0229	0.03081
Z001E0193	-0.0035	-0.00365	-0.01917	-0.00065	-0.00544	-0.00065	-0.00657	-0.00065	-0.00065	-0.00941
Z001E0194	0.02133	0.02502	0.02089	0.02463	0.03318	0.02463	0.02586	0.02463	0.02463	0.03264
Z001E0195	-0.02066	-0.02498	-0.02816	-0.02498	-0.01785	-0.02498	-0.0227	-0.02498	-0.02498	-0.01972
Z001E0196	0.09967	0.08003	0.10236	0.09639	0.10384	0.09639	0.09878	0.09639	0.09639	0.08722
Z001E0197	0.04116	0.03444	0.04257	0.04329	0.04486	0.04329	0.0411	0.04329	0.04329	0.05172
Z001E0198	-0.12951	-0.12815	-0.11125	-0.12575	-0.11829	-0.12575	-0.12506	-0.12575	-0.12575	-0.13382
Z001E0199	0.04555	0.03014	0.05458	0.04722	0.03759	0.04722	0.04306	0.04722	0.04722	0.0417
Z002E0001	0.09143	0.08571	0.10614	0.08875	0.08278	0.08875	0.08737	0.08875	0.08875	0.08011
Z002E0002	-0.01514	0.00066	-0.00248	-0.01348	-0.0265	-0.01348	-0.00973	-0.01348	-0.01348	-0.00582
Z002E0003	-0.07301	-0.05736	-0.07351	-0.07332	-0.06785	-0.07332	-0.06925	-0.07332	-0.07332	-0.0651
Z002E0004	0.07414	0.06226	0.07884	0.08226	0.09163	0.08226	0.07995	0.08226	0.08226	0.07489
Z002E0005	0.09357	0.12072	0.09198	0.09496	0.0887	0.09496	0.09149	0.09496	0.09496	0.09003
Z002E0006	-0.00778	0.01434	-0.00503	-0.01104	-0.00059	-0.01104	-0.01071	-0.01104	-0.01104	-0.017
Z002E0007	0.00835	0.02779	0.01396	0.01058	0.01722	0.01058	0.01246	0.01058	0.01058	0.00215
Z002E0009	-0.02724	-0.05249	-0.01557	-0.02338	-0.01699	-0.02338	-0.02615	-0.02338	-0.02338	-0.03149
Z002E0010	-0.03958	-0.03556	-0.03468	-0.0394	-0.04306	-0.0394	-0.04144	-0.0394	-0.0394	-0.04758
Z002E0011	0.00544	-0.00663	0.0059	0.00242	0.01131	0.00242	0.00418	0.00242	0.00242	0.01069
Z002E0012	0.03599	0.02696	0.04038	0.04062	0.04023	0.04062	0.04208	0.04062	0.04062	0.04834
Z002E0013	-0.0216	-0.04119	-0.0215	-0.02356	-0.01144	-0.02356	-0.02749	-0.02356	-0.02356	-0.03271
Z002E0014	-0.05606	-0.04758	-0.06044	-0.05898	-0.04942	-0.05898	-0.05809	-0.05898	-0.05898	-0.05005
Z002E0016	0.02563	0.02931	0.03028	0.02282	0.03075	0.02282	0.01936	0.02282	0.02282	0.0179
Z002E0017	0.00791	0.00551	0.0085	0.00604	0.00131	0.00604	0.00197	0.00604	0.00604	-0.00222
Z002E0018	-0.03016	-0.01829	-0.03215	-0.03662	-0.0276	-0.03662	-0.03604	-0.03662	-0.03662	-0.03623
Z002E0019	-0.0188	0.00173	-0.01259	-0.01675	-0.02891	-0.01675	-0.01814	-0.01675	-0.01675	-0.02415
Z002E0021	0.00916	0.03813	0.01046	0.01628	0.00661	0.01628	0.01476	0.01628	0.01628	0.00967
Z002E0022	-0.09494	-0.07538	-0.09079	-0.0938	-0.10701	-0.0938	-0.09191	-0.0938	-0.0938	-0.08429
Z002E0023	0.05924	0.07427	0.04127	0.05805	0.06402	0.05805	0.05827	0.05805	0.05805	0.06619
Z002E0025	-0.02925	-0.02822	-0.02638	-0.02991	-0.03442	-0.02991	-0.03116	-0.02991	-0.02991	-0.02927
Z002E0026	-0.04046	-0.00804	-0.04182	-0.04234	-0.04778	-0.04234	-0.04292	-0.04234	-0.04234	-0.05082
Z002E0027	0.0313	0.02892	0.01901	0.02762	0.04143	0.02762	0.02391	0.02762	0.02762	0.02002
Z002E0028	-0.01041	-0.02076	-0.01662	-0.01089	-0.00122	-0.01089	-0.01147	-0.01089	-0.01089	-0.02481
Z002E0029	-0.02414	-0.04745	-0.01823	-0.02249	-0.01729	-0.02249	-0.02309	-0.02249	-0.02249	-0.01195
Z002E0030	-0.04058	-0.02572	-0.05146	-0.04224	-0.03551	-0.04224	-0.03972	-0.04224	-0.04224	-0.04205
Z002E0032	0.00706	0.02055	0.02206	0.00951	-0.00331	0.00951	0.00911	0.00951	0.00951	0.00063
Z002E0033	-0.04595	-0.05295	-0.02357	-0.04089	-0.05056	-0.04089	-0.04025	-0.04089	-0.04089	-0.05078
Z002E0034	0.0295	0.0434	0.02501	0.02255	0.0314	0.02255	0.02045	0.02255	0.02255	0.01549
Z002E0036	-0.05492	-0.0351	-0.06507	-0.05737	-0.06505	-0.05737	-0.0615	-0.05737	-0.05737	-0.05461
Z002E0037	0.08589	0.06171	0.11173	0.09252	0.07994	0.09252	0.09314	0.09252	0.09252	0.10184
Z002E0038	0.0129	0.03291	0.02413	0.01732	0.00594	0.01732	0.01712	0.01732	0.01732	0.00871
Z002E0040	-0.00396	-0.0137	0.0146	-0.00471	-0.0021	-0.00471	-0.00547	-0.00471	-0.00471	-0.01195
Z002E0041	0.04059	0.05245	0.04052	0.03912	0.03058	0.03912	0.03573	0.03912	0.03912	0.04099
Z002E0042	0.10526	0.10977	0.11121	0.10938	0.1143	0.10938	0.11084	0.10938	0.10938	0.11412
Z002E0043	0.00518	0.00199	0.00859	0.0107	0.00216	0.0107	0.00715	0.0107	0.0107	0.00256
Z002E0045	0.07753	0.07581	0.07734	0.08278	0.09341	0.08278	0.08249	0.08278	0.08278	0.0736
Z002E0046	0.03848	0.03238	0.03246	0.04217	0.05123	0.04217	0.04315	0.04217	0.04217	0.05118
Z002E0047	0.02991	0.0467	0.04166	0.02653	0.01809	0.02653	0.02575	0.02653	0.02653	0.01822
Z002E0048	-0.00735	-0.03593	0.00961	-0.00084	0.00406	-0.00084	-0.00111	-0.00084	-0.00084	0.01107
Z002E0049	0.03851	0.01448	0.04575	0.03808	0.04628	0.03808	0.03458	0.03808	0.03808	0.03003
Z002E0050	0.00541	0.01024	0.01641	0.00637	0.01101	0.00637	0.0069	0.00637	0.00637	-0.00317
Z002E0051	-0.00942	0.00826	0.00176	-0.00967	-0.01847	-0.00967	-0.01228	-0.00967	-0.00967	-0.01448
Z002E0052	0.03233	0.05895	0.02719	0.02893	0.02186	0.02893	0.02996	0.02893	0.02893	0.03818
Z002E0054	0.05993	0.08667	0.06732	0.06241	0.05119	0.06241	0.06307	0.06241	0.06241	0.05386
Z002E0055	-0.00978	-0.01424	-0.00647	-0.01657	-0.00985	-0.01657	-0.01604	-0.01657	-0.01657	-0.00812
Z002E0056	0.0802	0.06748	0.08085	0.08324	0.09171	0.08324	0.08538	0.08324	0.08324	0.08989
Z002E0057	-0.01749	-0.03309	-0.00355	-0.01237	-0.02478	-0.01237	-0.01424	-0.01237	-0.01237	0.00051
Z002E0058	-0.02875	-0.00935	-0.03925	-0.03008	-0.02215	-0.03008	-0.02714	-0.03008	-0.03008	-0.03479
Z002E0059	-0.00253	0.00772	-0.00817	0.00161	0.00818	0.00161	-0.00124	0.00161	0.00161	-0.00605
Z002E0060	0.00816	0.0098	0.00395	0.00154	0.0087	0.00154	0.0008	0.00154	0.00154	0.01205
Z002E0061	0.016	0.01584	0.014	0.02133	0.03208	0.02133	0.02073	0.02133	0.02133	0.01268
Z002E0064	0.01862	0.00234	0.02661	0.02451	0.0143	0.02451	0.02375	0.02451	0.02451	0.03238
Z002E0065	-0.03042	-0.04077	-0.02619	-0.0288	-0.03522	-0.0288	-0.03154	-0.0288	-0.0288	-0.01687
Z002E0066	0.0195	0.03403	0.01359	0.02347	0.01132	0.02347	0.02171	0.02347	0.02347	0.0339
Z002E0067	-0.02933	-0.02456	-0.01424	-0.02503	-0.0391	-0.02503	-0.02619	-0.02503	-0.02503	-0.02334
Z002E0068	-0.10813	-0.07978	-0.09812	-0.10418	-0.11493	-0.10418	-0.10317	-0.10418	-0.10418	-0.11182
Z002E0069	-0.0436	-0.02763	-0.04874	-0.04236	-0.03558	-0.04236	-0.0387	-0.04236	-0.04236	-0.03585
Z002E0070	-0.07338	-0.04062	-0.08384	-0.07145	-0.08045	-0.07145	-0.0729	-0.07145	-0.07145	-0.08075
Z002E0071	0.11047	0.142	0.09589	0.10617	0.09919	0.10617	0.10567	0.10617	0.10617	0.11681
Z002E0072	0.03042	0.04346	0.01813	0.03138	0.03854	0.03138	0.02943	0.03138	0.03138	0.02086
Z002E0073	0.07299	0.08849	0.07226	0.07255	0.07798	0.07255	0.07659	0.07255	0.07255	0.08069
Z002E0074	0.03512	0.04442	0.02766	0.02687	0.0352	0.02687	0.02593	0.02687	0.02687	0.02724
Z002E0077	-0.02525	-0.02002	-0.03281	-0.03036	-0.03784	-0.03036	-0.03225	-0.03036	-0.03036	-0.02147
Z002E0079	0.06135	0.07245	0.06804	0.06039	0.06584	0.06039	0.06463	0.06039	0.06039	0.05691
Z002E0080	0.04866	0.04974	0.04867	0.05512	0.06623	0.05512	0.05478	0.05512	0.05512	0.04717
Z002E0081	-0.02821	-0.00551	-0.03934	-0.02619	-0.01802	-0.02619	-0.02716	-0.02619	-0.02619	-0.03471
Z002E0083	-0.02434	-0.00913	-0.01459	-0.02598	-0.01778	-0.02598	-0.02341	-0.02598	-0.02598	-0.03605
Z002E0085	-0.08266	-0.06309	-0.07764	-0.08285	-0.0746	-0.08285	-0.08208	-0.08285	-0.08285	-0.08961
Z002E0086	-0.03977	-0.04258	-0.04357	-0.03838	-0.03422	-0.03838	-0.03859	-0.03838	-0.03838	-0.03102
Z002E0087	0.0437	0.04921	0.03644	0.04219	0.03762	0.04219	0.04082	0.04219	0.04219	0.05337
Z002E0088	0.02384	0.04617	0.01162	0.02549	0.0328	0.02549	0.02794	0.02549	0.02549	0.03422
Z002E0089	0.04992	0.07021	0.0277	0.04272	0.05315	0.04272	0.0421	0.04272	0.04272	0.05259
Z002E0090	0.0325	0.01368	0.03156	0.03807	0.04546	0.03807	0.03712	0.03807	0.03807	0.04779
Z002E0092	0.07614	0.08254	0.08039	0.07753	0.08259	0.07753	0.07672	0.07753	0.07753	0.06898
Z002E0093	-0.01407	-0.0176	-0.00689	-0.01303	-0.01708	-0.01303	-0.01558	-0.01303	-0.01303	-0.02202
Z002E0094	0.06296	0.04678	0.08135	0.06547	0.05702	0.06547	0.06224	0.06547	0.06547	0.07587
Z002E0095	0.05878	0.05333	0.0596	0.05739	0.04885	0.05739	0.05402	0.05739	0.05739	0.06816
Z002E0096	-0.00596	0.00407	0.00451	-0.0017	0.00413	-0.0017	-0.00088	-0.0017	-0.0017	-0.00977
Z002E0097	-0.01985	-0.04243	-0.01899	-0.02122	-0.00988	-0.02122	-0.02444	-0.02122	-0.02122	-0.02044
Z002E0098	0.02926	0.00883	0.04839	0.02851	0.01993	0.02851	0.02795	0.02851	0.02851	0.03869
Z002E0099	0.06874	0.07269	0.07497	0.07123	0.07534	0.07123	0.07361	0.07123	0.07123	0.08074
Z002E0101	-0.03577	-0.0275	-0.02241	-0.03831	-0.04856	-0.03831	-0.03734	-0.03831	-0.03831	-0.02825
Z002E0102	-0.04666	-0.02841	-0.04951	-0.04429	-0.03685	-0.04429	-0.04085	-0.04429	-0.04429	-0.04174
Z002E0103	-0.10188	-0.10421	-0.09973	-0.10131	-0.09823	-0.10131	-0.10093	-0.10131	-0.10131	-0.0918
Z002E0104	-0.00762	-0.02234	-0.00046	-0.01308	-0.00216	-0.01308	-0.01028	-0.01308	-0.01308	-0.00555
Z002E0105	0.05776	0.0556	0.05257	0.0572	0.0713	0.0572	0.0546	0.0572	0.0572	0.05013
Z002E0106	-0.0359	-0.06042	-0.02352	-0.03141	-0.02555	-0.03141	-0.03051	-0.03141	-0.03141	-0.02163
Z002E0107	0.01277	0.04572	0.0005	0.00975	0.00319	0.00975	0.00957	0.00975	0.00975	0.0212
Z002E0108	0.07637	0.0807	0.06677	0.07889	0.08379	0.07889	0.07763	0.07889	0.07889	0.0889
Z002E0109	0.02419	0.04514	0.01701	0.02348	0.03528	0.02348	0.02161	0.02348	0.02348	0.01706
Z002E0110	-0.07935	-0.09785	-0.07523	-0.07485	-0.06704	-0.07485	-0.07355	-0.07485	-0.07485	-0.06751
Z002E0111	-0.09435	-0.05759	-0.10324	-0.09578	-0.10125	-0.09578	-0.09657	-0.09578	-0.09578	-0.09268
Z002E0112	0.0715	0.09987	0.07638	0.07673	0.0672	0.07673	0.07726	0.07673	0.07673	0.06722
Z002E0114	-0.03678	-0.04	-0.034	-0.04092	-0.02804	-0.04092	-0.04109	-0.04092	-0.04092	-0.04928
Z002E0115	0.01202	0.04895	0.00698	0.01426	0.00736	0.01426	0.01306	0.01426	0.01426	0.00758
Z002E0116	-0.09813	-0.07515	-0.09637	-0.09405	-0.10509	-0.09405	-0.09181	-0.09405	-0.09405	-0.08559
Z002E0120	-0.00062	-0.02217	0.00746	0.00523	-0.006	0.00523	0.00286	0.00523	0.00523	0.01411
Z002E0121	-0.04265	-0.04917	-0.04091	-0.04023	-0.0462	-0.04023	-0.04344	-0.04023	-0.04023	-0.02683
Z002E0122	-0.04974	-0.05215	-0.05095	-0.04432	-0.05327	-0.04432	-0.04756	-0.04432	-0.04432	-0.0422
Z002E0123	0.06167	0.03607	0.06484	0.06549	0.07292	0.06549	0.06375	0.06549	0.06549	0.06359
Z002E0124	0.08814	0.123	0.07338	0.08401	0.07789	0.08401	0.08438	0.08401	0.08401	0.09432
Z002E0125	-0.02233	-0.00959	-0.00077	-0.01343	-0.02646	-0.01343	-0.01526	-0.01343	-0.01343	-0.01756
Z002E0126	0.13371	0.1304	0.12948	0.13334	0.12808	0.13334	0.13112	0.13334	0.13334	0.14412
Z002E0127	-0.01747	0.00401	-0.01251	-0.01598	-0.02793	-0.01598	-0.0171	-0.01598	-0.01598	-0.02395
Z002E0128	0.00996	0.01109	0.00711	0.00859	0.00347	0.00859	0.0075	0.00859	0.00859	0.0191
Z002E0129	-0.17394	-0.18661	-0.18449	-0.17243	-0.16447	-0.17243	-0.17351	-0.17243	-0.17243	-0.16357
Z002E0131	0.02427	0.00332	0.04135	0.02705	0.01429	0.02705	0.02675	0.02705	0.02705	0.03607
Z002E0132	0.08071	0.07814	0.08321	0.08296	0.07808	0.08296	0.07773	0.08296	0.08296	0.07757
Z002E0133	0.03182	0.00748	0.02704	0.02787	0.0386	0.02787	0.02585	0.02787	0.02787	0.03594
Z002E0134	-0.06556	-0.08275	-0.04958	-0.06295	-0.05789	-0.06295	-0.06372	-0.06295	-0.06295	-0.07329
Z002E0135	0.00385	0.01403	0.00939	0.0095	0.01659	0.0095	0.00987	0.0095	0.0095	-0.00037
Z002E0136	-0.02062	-0.02344	-0.02274	-0.01559	-0.02504	-0.01559	-0.01717	-0.01559	-0.01559	-0.00497
Z002E0137	-0.00902	-0.0285	0.00322	-0.00802	-0.0014	-0.00802	-0.00427	-0.00802	-0.00802	-0.00192
Z002E0138	-0.0199	-0.02155	-0.02985	-0.0227	-0.02848	-0.0227	-0.02632	-0.0227	-0.0227	-0.01089
Z002E0139	-0.00045	0.01069	0.00339	0.00088	0.00602	0.00088	0.00018	0.00088	0.00088	-0.00647
Z002E0140	-0.06499	-0.09652	-0.04611	-0.06148	-0.05557	-0.06148	-0.06301	-0.06148	-0.06148	-0.07174
Z002E0141	-0.05526	-0.08663	-0.03612	-0.0516	-0.04565	-0.0516	-0.05309	-0.0516	-0.0516	-0.06178
Z002E0142	0.00708	-0.00048	-0.00684	0.00702	0.01324	0.00702	0.00582	0.00702	0.00702	0.01404
Z002E0143	0.05126	0.06458	0.06516	0.05101	0.03971	0.05101	0.04944	0.05101	0.05101	0.04363
Z002E0144	-0.08181	-0.08406	-0.08097	-0.08354	-0.08823	-0.08354	-0.08758	-0.08354	-0.08354	-0.09171
Z002E0145	-0.03792	-0.05656	-0.0356	-0.03773	-0.03139	-0.03773	-0.03702	-0.03773	-0.03773	-0.02898
Z002E0146	-0.05734	-0.07095	-0.05937	-0.05249	-0.06287	-0.05249	-0.0556	-0.05249	-0.05249	-0.04273
Z002E0148	-0.04691	-0.047	-0.03705	-0.05066	-0.04337	-0.05066	-0.0487	-0.05066	-0.05066	-0.04109
Z002E0149	-0.00894	0.00475	-0.00426	-0.0072	-0.0021	-0.0072	-0.00528	-0.0072	-0.0072	-0.00616
Z002E0150	-0.05749	-0.042	-0.05446	-0.05306	-0.05573	-0.05306	-0.05249	-0.05306	-0.05306	-0.0524
Z002E0152	-0.04755	-0.05005	-0.04113	-0.05346	-0.04613	-0.05346	-0.05554	-0.05346	-0.05346	-0.06272
Z002E0153	-0.0124	-0.00381	-0.01714	-0.01568	-0.00726	-0.01568	-0.01598	-0.01568	-0.01568	-0.00422
Z002E0156	-0.02175	-0.03986	-0.02106	-0.01551	-0.00715	-0.01551	-0.01981	-0.01551	-0.01551	-0.02285
Z002E0157	0.01126	0.0425	0.00294	0.00639	0.0012	0.00639	0.00521	0.00639	0.00639	-0.00364
Z002E0158	-0.01122	0.01732	-0.01737	-0.00742	-0.01743	-0.00742	-0.01009	-0.00742	-0.00742	-0.01467
Z002E0161	0.06429	0.08649	0.06527	0.0677	0.05718	0.0677	0.06626	0.0677	0.0677	0.05825
Z002E0162	-0.00566	-0.01107	-0.00656	-0.00345	-0.00301	-0.00345	-0.00091	-0.00345	-0.00345	0.00189
Z002E0163	0.03265	0.00799	0.03907	0.03094	0.02981	0.03094	0.02821	0.03094	0.03094	0.04224
Z002E0164	-0.00858	-0.01838	0.00681	0.0004	-0.00828	0.0004	-0.00167	0.0004	0.0004	-0.00866
Z002E0165	0.03357	0.05809	0.02014	0.03208	0.02241	0.03208	0.03043	0.03208	0.03208	0.04295
Z002E0166	-0.03366	-0.05395	-0.03912	-0.03778	-0.02678	-0.03778	-0.03949	-0.03778	-0.03778	-0.02916
Z002E0167	0.01582	0.02861	0.00582	0.01035	0.02164	0.01035	0.01252	0.01035	0.01035	0.01791
Z002E0168	0.03229	0.02151	0.04686	0.03306	0.02594	0.03306	0.03057	0.03306	0.03306	0.03681
Z002E0169	0.02615	0.01872	0.02796	0.02126	0.01389	0.02126	0.01874	0.02126	0.02126	0.02781
Z002E0170	0.08079	0.07498	0.07856	0.08103	0.0759	0.08103	0.07461	0.08103	0.08103	0.07514
Z002E0171	-0.00549	-0.00179	0.00651	-0.00432	-0.01904	-0.00432	-0.00341	-0.00432	-0.00432	0.00401
Z002E0172	-0.03734	-0.02662	-0.04269	-0.03281	-0.02684	-0.03281	-0.03204	-0.03281	-0.03281	-0.02274
Z002E0173	-0.04156	-0.02342	-0.03496	-0.04068	-0.03387	-0.04068	-0.03764	-0.04068	-0.04068	-0.05139
Z002E0174	0.00719	0.00729	0.02208	0.00825	0.00247	0.00825	0.00556	0.00825	0.00825	0.00419
Z002E0175	0.02997	0.04355	0.01427	0.02204	0.03185	0.02204	0.02256	0.02204	0.02204	0.0295
Z002E0176	-0.11962	-0.11324	-0.12825	-0.12176	-0.12613	-0.12176	-0.12287	-0.12176	-0.12176	-0.1112
Z002E0178	0.0728	0.08885	0.06942	0.07437	0.06211	0.07437	0.07446	0.07437	0.07437	0.08246
Z002E0179	-0.06103	-0.04051	-0.06728	-0.05705	-0.04851	-0.05705	-0.05674	-0.05705	-0.05705	-0.0669
Z002E0180	0.00805	0.00611	0.02214	0.00573	-0.00646	0.00573	0.00357	0.00573	0.00573	0.01801
Z002E0181	0.04142	0.03474	0.03495	0.04461	0.05426	0.04461	0.04196	0.04461	0.04461	0.03583
Z002E0182	-0.01581	-0.00428	-0.02395	-0.01865	-0.00887	-0.01865	-0.0184	-0.01865	-0.01865	-0.00869
Z002E0183	0.04009	0.02465	0.04608	0.03397	0.04468	0.03397	0.03661	0.03397	0.03397	0.0411
Z002E0184	0.00235	0.02416	-0.01023	0.00357	0.01147	0.00357	0.0024	0.00357	0.00357	-0.00546
Z002E0185	0.14872	0.15893	0.15576	0.14792	0.1537	0.14792	0.15006	0.14792	0.14792	0.1361
Z002E0186	-0.08182	-0.07718	-0.07963	-0.07744	-0.07192	-0.07744	-0.0754	-0.07744	-0.07744	-0.06943
Z002E0187	0.1272	0.10707	0.13844	0.12353	0.1339	0.12353	0.12558	0.12353	0.12353	0.13196
Z002E0189	-0.06231	-0.05232	-0.07788	-0.06681	-0.05438	-0.06681	-0.06874	-0.06681	-0.06681	-0.06509
Z002E0190	-0.02271	-0.00927	-0.01496	-0.02749	-0.01744	-0.02749	-0.02574	-0.02749	-0.02749	-0.03745
Z002E0191	0.05387	0.07398	0.06195	0.05695	0.04434	0.05695	0.05714	0.05695	0.05695	0.05915
Z002E0192	-0.06746	-0.07431	-0.05482	-0.07118	-0.07786	-0.07118	-0.07106	-0.07118	-0.07118	-0.07172
Z002E0193	-0.03717	-0.03664	-0.02369	-0.03183	-0.04755	-0.03183	-0.03407	-0.03183	-0.03183	-0.01828
Z002E0195	0.02427	0.006	0.02804	0.02032	0.03116	0.02032	0.01688	0.02032	0.02032	0.01294
Z002E0196	0.01876	0.03972	0.01161	0.01806	0.02987	0.01806	0.01619	0.01806	0.01806	0.01165
Z002E0197	0.0024	-0.00809	0.02151	0.00223	0.01157	0.00223	0.00126	0.00223	0.00223	-0.0047
Z002E0198	-0.00685	-0.00715	-0.01671	-0.00918	0.00151	-0.00918	-0.01044	-0.00918	-0.00918	0.00158
Z002E0199	-0.0145	-0.02702	-0.02482	-0.01286	-0.00486	-0.01286	-0.01391	-0.01286	-0.01286	-0.00392
Z002E0200	-0.00304	0.01148	-0.00325	-0.00423	0.00704	-0.00423	-0.0049	-0.00423	-0.00423	-0.0129
Z003E0001	-0.06341	-0.07197	-0.07331	-0.06838	-0.07336	-0.06838	-0.07275	-0.06838	-0.06838	-0.06808
Z003E0002	0.04027	0.03539	0.04001	0.03854	0.04305	0.03854	0.04281	0.03854	0.03854	0.04061
Z003E0003	0.03226	0.03539	0.03014	0.03813	0.0436	0.03813	0.03795	0.03813	0.03813	0.04004
Z003E0004	0.03385	0.02962	0.03058	0.03034	0.03441	0.03034	0.03214	0.03034	0.03034	0.02909
Z003E0006	-0.03026	-0.04252	-0.03284	-0.03398	-0.0343	-0.03398	-0.03458	-0.03398	-0.03398	-0.03505
Z003E0007	0.0052	-0.00145	0.00598	0.00847	0.00491	0.00847	0.00681	0.00847	0.00847	0.00464
Z003E0008	0.00232	-0.00375	-0.00783	-0.0012	0.00309	-0.0012	0.00119	-0.0012	-0.0012	-0.00128
Z003E0009	0.04653	0.04292	0.03583	0.04312	0.04378	0.04312	0.04465	0.04312	0.04312	0.0416
Z003E0010	-0.00095	-0.00186	0.0124	0.00389	0.00008	0.00389	-0.00052	0.00389	0.00389	0.00264
Z003E0011	-0.0111	-0.01392	0.00313	-0.00853	-0.01346	-0.00853	-0.00675	-0.00853	-0.00853	-0.01044
Z003E0012	0.03603	0.03493	0.03509	0.03843	0.03365	0.03843	0.03254	0.03843	0.03843	0.03673
Z003E0013	0.01694	0.01408	0.01712	0.01316	0.00869	0.01316	0.01241	0.01316	0.01316	0.01055
Z003E0014	-0.03252	-0.03249	-0.02447	-0.02824	-0.02404	-0.02824	-0.02521	-0.02824	-0.02824	-0.02879
Z003E0016	-0.00771	-0.00902	-0.00435	-0.01032	-0.00615	-0.01032	-0.00662	-0.01032	-0.01032	-0.01043
Z003E0017	0.03421	0.0325	0.03262	0.03681	0.03253	0.03681	0.03296	0.03681	0.03681	0.03567
Z003E0018	-0.01661	-0.01894	-0.01297	-0.01269	-0.01656	-0.01269	-0.01248	-0.01269	-0.01269	-0.01434
Z003E0019	-0.00541	-0.01291	-0.00122	-0.00939	-0.00648	-0.00939	-0.00637	-0.00939	-0.00939	-0.0084
Z003E0020	-0.08201	-0.08989	-0.08771	-0.08467	-0.08843	-0.08467	-0.08337	-0.08467	-0.08467	-0.08407
Z003E0022	-0.05076	-0.05451	-0.04929	-0.04648	-0.04217	-0.04648	-0.04905	-0.04648	-0.04648	-0.04936
Z003E0023	-0.0516	-0.05767	-0.05647	-0.05337	-0.04912	-0.05337	-0.05171	-0.05337	-0.05337	-0.05158
Z003E0024	-0.01274	-0.01	-0.01732	-0.01804	-0.01561	-0.01804	-0.01587	-0.01804	-0.01804	-0.01866
Z003E0026	-0.05007	-0.04151	-0.03271	-0.04543	-0.04985	-0.04543	-0.04309	-0.04543	-0.04543	-0.0467
Z003E0028	0.01897	0.01455	0.01053	0.01681	0.02096	0.01681	0.01464	0.01681	0.01681	0.01969
Z003E0030	0.04032	0.04534	0.04638	0.03774	0.0405	0.03774	0.03606	0.03774	0.03774	0.04012
Z003E0031	-0.0408	-0.03703	-0.03365	-0.03646	-0.03267	-0.03646	-0.04218	-0.03646	-0.03646	-0.03832
Z003E0032	-0.0577	-0.0589	-0.05791	-0.06166	-0.06665	-0.06166	-0.06756	-0.06166	-0.06166	-0.06325
Z003E0033	-0.00429	-0.00416	-0.01133	-0.00852	-0.00573	-0.00852	-0.00878	-0.00852	-0.00852	-0.0091
Z003E0034	-0.00125	-0.00285	-0.01431	-0.00718	-0.00405	-0.00718	-0.00753	-0.00718	-0.00718	-0.01046
Z003E0035	0.05664	0.04804	0.06182	0.05494	0.05924	0.05494	0.05666	0.05494	0.05494	0.05549
Z003E0036	0.03857	0.02938	0.03407	0.03865	0.03481	0.03865	0.03215	0.03865	0.03865	0.03723
Z003E0037	-0.02229	-0.02314	-0.01753	-0.02539	-0.0302	-0.02539	-0.02669	-0.02539	-0.02539	-0.02356
Z003E0038	-0.02146	-0.02989	-0.02431	-0.02408	-0.0275	-0.02408	-0.02698	-0.02408	-0.02408	-0.02381
Z003E0039	0.00499	0.00423	0.0029	0.00085	0.00375	0.00085	-0.00354	0.00085	0.00085	0.00047
Z003E0040	-0.01921	-0.0183	-0.01213	-0.01694	-0.01235	-0.01694	-0.01542	-0.01694	-0.01694	-0.0136
Z003E0042	0.03142	0.02498	0.03389	0.02922	0.02538	0.02922	0.03187	0.02922	0.02922	0.03018
Z003E0043	-0.10044	-0.09672	-0.08801	-0.09681	-0.10108	-0.09681	-0.09745	-0.09681	-0.09681	-0.10082
Z003E0044	-0.07899	-0.07819	-0.06614	-0.07276	-0.06812	-0.07276	-0.07296	-0.07276	-0.07276	-0.07014
Z003E0045	0.03332	0.02339	0.02221	0.03018	0.02683	0.03018	0.02593	0.03018	0.03018	0.03007
Z003E0047	-0.00849	-0.00826	-0.01326	-0.01188	-0.01652	-0.01188	-0.01207	-0.01188	-0.01188	-0.01256
Z003E0048	-0.10491	-0.10831	-0.1022	-0.10736	-0.11119	-0.10736	-0.10271	-0.10736	-0.10736	-0.10597
Z003E0049	-0.01465	-0.01891	-0.00569	-0.0154	-0.01503	-0.0154	-0.01097	-0.0154	-0.0154	-0.0126
Z003E0050	0.06467	0.0582	0.06575	0.0681	0.0646	0.0681	0.06648	0.0681	0.0681	0.06439
Z003E0051	-0.05736	-0.05169	-0.04328	-0.05039	-0.04905	-0.05039	-0.05151	-0.05039	-0.05039	-0.04979
Z003E0052	-0.04191	-0.04691	-0.03282	-0.03728	-0.04115	-0.03728	-0.03688	-0.03728	-0.03728	-0.03788
Z003E0053	0.02432	0.02308	0.01746	0.0219	0.02623	0.0219	0.02193	0.0219	0.0219	0.02103
Z003E0054	-0.07518	-0.07478	-0.07525	-0.07866	-0.07548	-0.07866	-0.0826	-0.07866	-0.07866	-0.07886
Z003E0055	0.08761	0.09183	0.09548	0.086	0.08954	0.086	0.08966	0.086	0.086	0.08784
Z003E0058	-0.09312	-0.09251	-0.08799	-0.09782	-0.09579	-0.09782	-0.09629	-0.09782	-0.09782	-0.09811
Z003E0059	0.00259	0.00739	0.01459	0.00908	0.01415	0.00908	0.01095	0.00908	0.00908	0.01196
Z003E0061	0.05477	0.05708	0.05579	0.05724	0.0601	0.05724	0.05527	0.05724	0.05724	0.05456
Z003E0063	-0.02189	-0.0168	-0.01683	-0.0259	-0.02329	-0.0259	-0.02218	-0.0259	-0.0259	-0.02565
Z003E0065	-0.01756	-0.02575	-0.02569	-0.02301	-0.0255	-0.02301	-0.02584	-0.02301	-0.02301	-0.02414
Z003E0066	0.03454	0.03323	0.03067	0.03407	0.03991	0.03407	0.03522	0.03407	0.03407	0.03661
Z003E0067	-0.00321	0.0002	-0.00088	-0.00874	-0.00664	-0.00874	-0.0054	-0.00874	-0.00874	-0.00945
Z003E0068	-0.02037	-0.0121	-0.0035	-0.016	-0.0205	-0.016	-0.01373	-0.016	-0.016	-0.01743
Z003E0069	-0.03147	-0.03118	-0.03244	-0.03641	-0.03409	-0.03641	-0.0356	-0.03641	-0.03641	-0.03737
Z003E0070	0.05448	0.05819	0.0579	0.051	0.04984	0.051	0.04971	0.051	0.051	0.05259
Z003E0072	-0.00434	-0.00378	-0.01167	-0.00912	-0.01468	-0.00912	-0.01475	-0.00912	-0.00912	-0.00953
Z003E0073	0.04626	0.05017	0.0499	0.0502	0.05353	0.0502	0.04858	0.0502	0.0502	0.04843
Z003E0074	-0.00058	-0.00568	-0.00118	-0.0025	0.00195	-0.0025	0.00172	-0.0025	-0.0025	-0.00055
Z003E0075	0.01856	0.02461	0.02312	0.02198	0.02195	0.02198	0.01798	0.02198	0.02198	0.01932
Z003E0076	0.0061	0.00732	0.01011	-0.00049	-0.00692	-0.00049	0.0011	-0.00049	-0.00049	-0.00267
Z003E0077	-0.02551	-0.03255	-0.02427	-0.02747	-0.03136	-0.02747	-0.02532	-0.02747	-0.02747	-0.0259
Z003E0078	-0.02368	-0.02081	-0.0328	-0.02772	-0.0245	-0.02772	-0.02982	-0.02772	-0.02772	-0.0265
Z003E0079	0.01524	0.02135	0.01721	0.01855	0.01431	0.01855	0.01866	0.01855	0.01855	0.01587
Z003E0080	0.12535	0.12332	0.11848	0.12	0.11448	0.12	0.11865	0.12	0.12	0.118
Z003E0081	0.05619	0.0465	0.04754	0.05188	0.04759	0.05188	0.05278	0.05188	0.05188	0.05146
Z003E0082	-0.03695	-0.03241	-0.02041	-0.03177	-0.02793	-0.03177	-0.03187	-0.03177	-0.03177	-0.03387
Z003E0083	0.01763	0.02828	0.02462	0.01897	0.02277	0.01897	0.01995	0.01897	0.01897	0.02095
Z003E0084	0.02711	0.0275	0.02983	0.02271	0.01743	0.02271	0.0196	0.02271	0.02271	0.02245
Z003E0085	-0.042	-0.04896	-0.05457	-0.04647	-0.04308	-0.04647	-0.0492	-0.04647	-0.04647	-0.04503
Z003E0086	0.03941	0.03285	0.0306	0.037	0.04153	0.037	0.03987	0.037	0.037	0.03858
Z003E0088	0.01908	0.02124	0.00554	0.01447	0.01836	0.01447	0.01241	0.01447	0.01447	0.0138
Z003E0089	0.01308	0.00285	0.01328	0.01149	0.00825	0.01149	0.01202	0.01149	0.01149	0.01153
Z003E0090	0.03215	0.03937	0.04476	0.03537	0.03035	0.03537	0.03263	0.03537	0.03537	0.03451
Z003E0091	0.00767	0.0103	0.00283	0.00411	0.00775	0.00411	0.0084	0.00411	0.00411	0.00498
Z003E0092	0.02267	0.0287	0.02821	0.02431	0.02699	0.02431	0.02538	0.02431	0.02431	0.02126
Z003E0093	-0.08795	-0.0853	-0.08217	-0.08277	-0.08648	-0.08277	-0.08507	-0.08277	-0.08277	-0.08526
Z003E0094	-0.03952	-0.04671	-0.04879	-0.0436	-0.04734	-0.0436	-0.04334	-0.0436	-0.0436	-0.04583
Z003E0095	-0.04562	-0.04593	-0.037	-0.04015	-0.03588	-0.04015	-0.04258	-0.04015	-0.04015	-0.03873
Z003E0096	0.00044	0.00208	-0.01133	-0.00206	0.00115	-0.00206	-0.00699	-0.00206	-0.00206	-0.005
Z003E0097	-0.07808	-0.08378	-0.0876	-0.08214	-0.08601	-0.08214	-0.07916	-0.08214	-0.08214	-0.08231
Z003E0098	0.02095	0.02414	0.01415	0.02128	0.02283	0.02128	0.01583	0.02128	0.02128	0.01832
Z003E0099	-0.01409	-0.0082	-0.00773	-0.01737	-0.01453	-0.01737	-0.01348	-0.01737	-0.01737	-0.01667
Z003E0100	-0.02666	-0.02832	-0.02128	-0.02998	-0.03437	-0.02998	-0.02525	-0.02998	-0.02998	-0.0293
Z003E0101	-0.02074	-0.02721	-0.02941	-0.02307	-0.01851	-0.02307	-0.02018	-0.02307	-0.02307	-0.02143
Z003E0102	-0.00122	-0.01261	-0.00845	-0.00456	-0.00847	-0.00456	-0.00836	-0.00456	-0.00456	-0.00565
Z003E0103	0.0254	0.01869	0.01315	0.02274	0.02808	0.02274	0.02586	0.02274	0.02274	0.02252
Z003E0104	0.00573	0.00378	-0.01115	0.00147	0.00598	0.00147	-0.00019	0.00147	0.00147	0.00117
Z003E0105	0.01115	0.00524	0.02059	0.0161	0.02047	0.0161	0.01376	0.0161	0.0161	0.01527
Z003E0106	-0.02564	-0.0204	-0.01264	-0.02246	-0.02727	-0.02246	-0.02728	-0.02246	-0.02246	-0.02524
Z003E0107	-0.05393	-0.05453	-0.04889	-0.05183	-0.05711	-0.05183	-0.06016	-0.05183	-0.05183	-0.05545
Z003E0108	-0.08237	-0.08059	-0.07504	-0.0794	-0.08437	-0.0794	-0.08388	-0.0794	-0.0794	-0.08049
Z003E0109	0.0456	0.04222	0.06108	0.05225	0.04936	0.05225	0.04894	0.05225	0.05225	0.05256
Z003E0110	-0.00096	0.00607	0.00976	0.00284	0.00603	0.00284	0.00073	0.00284	0.00284	0.0031
Z003E0111	0.03746	0.03444	0.03913	0.04147	0.03751	0.04147	0.03359	0.04147	0.04147	0.03893
Z003E0112	0.00277	-0.00292	0.00626	0.00808	0.00517	0.00808	0.00594	0.00808	0.00808	0.00541
Z003E0113	0.03036	0.02664	0.04492	0.03555	0.0315	0.03555	0.03529	0.03555	0.03555	0.03464
Z003E0114	-0.03878	-0.02984	-0.0437	-0.03573	-0.03182	-0.03573	-0.0379	-0.03573	-0.03573	-0.03641
Z003E0115	0.00241	-0.00235	-0.00285	-0.00333	-0.00845	-0.00333	-0.00464	-0.00333	-0.00333	-0.00335
Z003E0116	0.07183	0.06844	0.08721	0.07552	0.07122	0.07552	0.07672	0.07552	0.07552	0.07342
Z003E0117	0.02453	0.02256	0.02773	0.03103	0.03634	0.03103	0.03273	0.03103	0.03103	0.0319
Z003E0118	-0.01529	-0.02363	-0.02493	-0.01848	-0.02152	-0.01848	-0.017	-0.01848	-0.01848	-0.01986
Z003E0119	-0.01543	-0.01531	-0.0138	-0.01168	-0.00786	-0.01168	-0.01504	-0.01168	-0.01168	-0.0153
Z003E0120	-0.0439	-0.04928	-0.04913	-0.04633	-0.04176	-0.04633	-0.04682	-0.04633	-0.04633	-0.04424
Z003E0121	-0.01908	-0.01286	-0.01905	-0.01643	-0.01317	-0.01643	-0.01634	-0.01643	-0.01643	-0.01889
Z003E0122	-0.04587	-0.0532	-0.04459	-0.0498	-0.04598	-0.0498	-0.04646	-0.0498	-0.0498	-0.05042
Z003E0123	0.19192	0.18546	0.19637	0.19286	0.18885	0.19286	0.19404	0.19286	0.19286	0.1931
Z003E0124	-0.00796	-0.01736	-0.01393	-0.00956	-0.01364	-0.00956	-0.01074	-0.00956	-0.00956	-0.01328
Z003E0125	-0.01431	-0.01477	-0.0234	-0.01844	-0.02243	-0.01844	-0.01849	-0.01844	-0.01844	-0.02123
Z003E0126	-0.00816	-0.00807	-0.01701	-0.01293	-0.0099	-0.01293	-0.01587	-0.01293	-0.01293	-0.01267
Z003E0127	0.07505	0.06841	0.06193	0.07152	0.0684	0.07152	0.06919	0.07152	0.07152	0.07128
Z003E0128	0.00713	0.00869	0.00858	0.00448	0.00824	0.00448	0.00245	0.00448	0.00448	0.00526
Z003E0129	0.03175	0.02214	0.01694	0.02571	0.02127	0.02571	0.02139	0.02571	0.02571	0.0237
Z003E0130	0.01283	0.01057	0.00926	0.01726	0.02231	0.01726	0.01365	0.01726	0.01726	0.01632
Z003E0131	0.01743	0.01226	0.00197	0.01206	0.01574	0.01206	0.01367	0.01206	0.01206	0.01247
Z003E0132	0.0558	0.06137	0.06718	0.06035	0.06377	0.06035	0.06047	0.06035	0.06035	0.05908
Z003E0133	-0.08177	-0.08422	-0.09627	-0.08638	-0.08286	-0.08638	-0.08843	-0.08638	-0.08638	-0.08524
Z003E0134	-0.05885	-0.05367	-0.05728	-0.05489	-0.05924	-0.05489	-0.06037	-0.05489	-0.05489	-0.05593
Z003E0135	0.0003	0.00011	0.00934	0.00142	0.0048	0.00142	-0.00005	0.00142	0.00142	0.00359
Z003E0137	-0.01076	-0.00736	-0.00213	-0.00813	-0.00547	-0.00813	-0.00883	-0.00813	-0.00813	-0.01065
Z003E0138	-0.02888	-0.03429	-0.04004	-0.03344	-0.02975	-0.03344	-0.03044	-0.03344	-0.03344	-0.03328
Z003E0140	-0.07786	-0.0796	-0.07192	-0.07132	-0.06548	-0.07132	-0.06864	-0.07132	-0.07132	-0.07156
Z003E0141	-0.04158	-0.05172	-0.05202	-0.04473	-0.04037	-0.04473	-0.04697	-0.04473	-0.04473	-0.04488
Z003E0142	-0.07583	-0.07763	-0.08071	-0.0735	-0.07738	-0.0735	-0.07604	-0.0735	-0.0735	-0.07461
Z003E0143	0.06606	0.0658	0.06043	0.0623	0.05793	0.0623	0.06096	0.0623	0.0623	0.05954
Z003E0145	0.03098	0.02966	0.02787	0.03469	0.03944	0.03469	0.03772	0.03469	0.03469	0.03392
Z003E0146	0.00138	0.00496	0.0058	0.00525	0.00651	0.00525	0.00325	0.00525	0.00525	0.00324
Z003E0147	-0.03937	-0.04293	-0.03324	-0.0343	-0.02943	-0.0343	-0.03334	-0.0343	-0.0343	-0.03564
Z003E0148	-0.05912	-0.05554	-0.06015	-0.05661	-0.06144	-0.05661	-0.06245	-0.05661	-0.05661	-0.05856
Z003E0149	-0.05117	-0.05352	-0.0486	-0.04502	-0.03982	-0.04502	-0.04341	-0.04502	-0.04502	-0.04437
Z003E0152	0.09271	0.08583	0.09024	0.08692	0.08176	0.08692	0.08934	0.08692	0.08692	0.08554
Z003E0153	-0.07086	-0.07278	-0.07338	-0.0676	-0.06325	-0.0676	-0.06537	-0.0676	-0.0676	-0.06876
Z003E0154	0.00102	-0.00554	0.01513	0.0069	0.00361	0.0069	0.0051	0.0069	0.0069	0.00467
Z003E0156	-0.06298	-0.05368	-0.05861	-0.05947	-0.05627	-0.05947	-0.06224	-0.05947	-0.05947	-0.05954
Z003E0157	-0.00996	-0.01186	-0.0215	-0.01323	-0.01659	-0.01323	-0.01616	-0.01323	-0.01323	-0.01373
Z003E0160	-0.08355	-0.08954	-0.07044	-0.0814	-0.08499	-0.0814	-0.07954	-0.0814	-0.0814	-0.08122
Z003E0161	0.03292	0.0298	0.02355	0.02992	0.03363	0.02992	0.02722	0.02992	0.02992	0.03207
Z003E0163	-0.02768	-0.03105	-0.01224	-0.02317	-0.01962	-0.02317	-0.02143	-0.02317	-0.02317	-0.02316
Z003E0164	-0.04534	-0.04517	-0.0409	-0.0483	-0.05285	-0.0483	-0.05192	-0.0483	-0.0483	-0.04855
Z003E0166	0.015	0.01344	0.01368	0.01106	0.01461	0.01106	0.01306	0.01106	0.01106	0.01362
Z003E0167	-0.01653	-0.02226	-0.01933	-0.02047	-0.01736	-0.02047	-0.02018	-0.02047	-0.02047	-0.0208
Z003E0168	0.01269	0.00671	0.02094	0.00935	0.00445	0.00935	0.01203	0.00935	0.00935	0.00998
Z003E0169	0.01673	0.02773	0.02969	0.02094	0.02413	0.02094	0.01958	0.02094	0.02094	0.02137
Z003E0171	0.01084	0.00609	0.0061	0.00748	0.01144	0.00748	0.00641	0.00748	0.00748	0.00885
Z003E0172	-0.01749	-0.01347	-0.02115	-0.01468	-0.01101	-0.01468	-0.01763	-0.01468	-0.01468	-0.01528
Z003E0173	0.00545	-0.00776	-0.00162	0.00139	-0.00277	0.00139	-0.00071	0.00139	0.00139	-0.00082
Z003E0175	-0.08116	-0.08735	-0.0812	-0.07757	-0.08077	-0.07757	-0.07846	-0.07757	-0.07757	-0.08109
Z003E0176	0.0095	0.0105	0.015	0.01354	0.00997	0.01354	0.01264	0.01354	0.01354	0.01354
Z003E0177	-0.01072	-0.01714	-0.01244	-0.01609	-0.02112	-0.01609	-0.01357	-0.01609	-0.01609	-0.01721
Z003E0178	0.07515	0.0747	0.09013	0.07894	0.07442	0.07894	0.07915	0.07894	0.07894	0.07845
Z003E0179	0.04894	0.05026	0.04712	0.05123	0.05612	0.05123	0.05056	0.05123	0.05123	0.05002
Z003E0180	-0.0264	-0.02448	-0.02614	-0.02588	-0.03031	-0.02588	-0.02679	-0.02588	-0.02588	-0.02727
Z003E0181	0.03836	0.03628	0.03432	0.03514	0.03892	0.03514	0.03547	0.03514	0.03514	0.03416
Z003E0182	0.08737	0.08085	0.09217	0.08335	0.07807	0.08335	0.08112	0.08335	0.08335	0.08483
Z003E0183	-0.04501	-0.04611	-0.03768	-0.04026	-0.03623	-0.04026	-0.04286	-0.04026	-0.04026	-0.03928
Z003E0184	-0.02038	-0.01444	-0.01039	-0.01982	-0.02603	-0.01982	-0.02358	-0.01982	-0.01982	-0.02249
Z003E0185	0.01407	0.01668	0.02018	0.01583	0.0099	0.01583	0.00911	0.01583	0.01583	0.01374
Z003E0186	0.03812	0.03757	0.03842	0.04178	0.03785	0.04178	0.03819	0.04178	0.04178	0.0413
Z003E0187	-0.04237	-0.03658	-0.03644	-0.03708	-0.03231	-0.03708	-0.03602	-0.03708	-0.03708	-0.03894
Z003E0188	-0.04378	-0.04496	-0.0509	-0.04838	-0.05302	-0.04838	-0.04992	-0.04838	-0.04838	-0.05166
Z003E0189	0.01877	0.02228	0.01964	0.0199	0.01446	0.0199	0.01811	0.0199	0.0199	0.01566
Z003E0190	0.0402	0.04314	0.04022	0.03712	0.04091	0.03712	0.03599	0.03712	0.03712	0.03768
Z003E0191	0.165	0.15973	0.16662	0.16765	0.17312	0.16765	0.17006	0.16765	0.16765	0.16809
Z003E0192	0.02991	0.03468	0.045	0.03656	0.04119	0.03656	0.0371	0.03656	0.03656	0.03935
Z003E0193	0.01106	0.00442	0.00351	0.00747	0.00396	0.00747	0.0058	0.00747	0.00747	0.00771
Z003E0194	0.03786	0.02831	0.04188	0.0351	0.03126	0.0351	0.03472	0.0351	0.0351	0.03515
Z003E0196	0.06355	0.0639	0.07352	0.05956	0.05362	0.05956	0.05976	0.05956	0.05956	0.05889
Z003E0197	-0.02809	-0.02927	-0.02422	-0.0263	-0.03134	-0.0263	-0.0303	-0.0263	-0.0263	-0.03166
Z003E0198	0.1404	0.14842	0.13397	0.14261	0.14625	0.14261	0.14023	0.14261	0.14261	0.14141
Z003E0199	0.04208	0.04594	0.04243	0.04585	0.05001	0.04585	0.04451	0.04585	0.04585	0.04233
Z003E0200	0.12104	0.12826	0.12559	0.11945	0.12181	0.11945	0.11835	0.11945	0.11945	0.1194
Z004E0001	-0.07273	-0.0708	-0.05533	-0.06336	-0.05777	-0.06336	-0.07071	-0.06336	-0.06336	-0.05828
Z004E0002	-0.00085	-0.01646	-0.00615	-0.00112	-0.00085	-0.00112	0.0001	-0.00112	-0.00112	0.00341
Z004E0003	-0.03231	-0.03037	-0.02274	-0.02373	-0.01996	-0.02373	-0.0263	-0.02373	-0.02373	-0.02052
Z004E0004	-0.05924	-0.06386	-0.04058	-0.05261	-0.05825	-0.05261	-0.05629	-0.05261	-0.05261	-0.05579
Z004E0005	-0.01586	-0.02708	-0.03066	-0.01886	-0.03228	-0.01886	-0.02198	-0.01886	-0.01886	-0.02237
Z004E0006	0.00936	0.00309	0.0082	0.01496	0.02368	0.01496	0.01125	0.01496	0.01496	0.01941
Z004E0008	0.01004	0.0259	0.00168	0.01062	0.01775	0.01062	0.01207	0.01062	0.01062	0.01267
Z004E0009	0.0467	0.03593	0.03927	0.05057	0.04553	0.05057	0.04886	0.05057	0.05057	0.04679
Z004E0010	0.01416	0.02405	0.01038	0.01108	0.02007	0.01108	0.00965	0.01108	0.01108	0.0172
Z004E0011	0.00123	-0.00429	-0.002	0.00795	0.00912	0.00795	0.01057	0.00795	0.00795	0.00758
Z004E0012	0.06071	0.07348	0.05843	0.06118	0.06331	0.06118	0.06131	0.06118	0.06118	0.06704
Z004E0013	-0.01157	0.00221	-0.01017	-0.00809	0.00003	-0.00809	-0.00972	-0.00809	-0.00809	-0.01071
Z004E0014	-0.03332	-0.03184	-0.03974	-0.03168	-0.03423	-0.03168	-0.02739	-0.03168	-0.03168	-0.02824
Z004E0015	-0.01466	-0.02506	-0.02381	-0.01757	-0.02723	-0.01757	-0.02377	-0.01757	-0.01757	-0.0215
Z004E0016	-0.05249	-0.0558	-0.04048	-0.04416	-0.05036	-0.04416	-0.04466	-0.04416	-0.04416	-0.04963
Z004E0017	-0.05337	-0.07059	-0.04845	-0.06102	-0.06786	-0.06102	-0.06352	-0.06102	-0.06102	-0.05623
Z004E0018	-0.07963	-0.06425	-0.06812	-0.06823	-0.06553	-0.06823	-0.07113	-0.06823	-0.06823	-0.07365
Z004E0019	-0.01221	-0.02818	-0.02784	-0.01808	-0.02483	-0.01808	-0.02127	-0.01808	-0.01808	-0.02189
Z004E0020	0.00472	0.00242	-0.00005	0.01262	0.01983	0.01262	0.00692	0.01262	0.01262	0.01301
Z004E0021	0.0701	0.08906	0.08678	0.07663	0.08057	0.07663	0.07779	0.07663	0.07663	0.07188
Z004E0022	-0.06592	-0.07528	-0.0774	-0.0669	-0.06829	-0.0669	-0.06799	-0.0669	-0.0669	-0.07143
Z004E0023	-0.01792	-0.0314	-0.03372	-0.02002	-0.02262	-0.02002	-0.02419	-0.02002	-0.02002	-0.02412
Z004E0024	-0.01796	-0.03489	-0.0163	-0.02524	-0.03263	-0.02524	-0.02526	-0.02524	-0.02524	-0.02165
Z004E0025	0.00628	0.01805	0.01788	0.0074	0.00581	0.0074	0.00633	0.0074	0.0074	0.00305
Z004E0026	-0.00525	0.00243	-0.00712	0.00208	0.00991	0.00208	0.00089	0.00208	0.00208	-0.0019
Z004E0027	-0.02382	-0.0314	-0.03051	-0.02419	-0.02192	-0.02419	-0.02372	-0.02419	-0.02419	-0.0185
Z004E0028	-0.00477	-0.00647	0.00106	-0.00273	-0.00422	-0.00273	-0.00661	-0.00273	-0.00273	0.00159
Z004E0029	-0.01473	-0.02248	0.00101	-0.0087	-0.01749	-0.0087	-0.00562	-0.0087	-0.0087	-0.01343
Z004E0030	0.03058	0.04859	0.03755	0.03352	0.03009	0.03352	0.03021	0.03352	0.03352	0.03963
Z004E0031	-0.01905	0.00413	-0.00423	-0.01122	-0.02101	-0.01122	-0.0115	-0.01122	-0.01122	-0.01502
Z004E0032	-0.04674	-0.03408	-0.04955	-0.0446	-0.0502	-0.0446	-0.04586	-0.0446	-0.0446	-0.04688
Z004E0033	0.01756	0.0298	0.02278	0.01344	0.01476	0.01344	0.01351	0.01344	0.01344	0.01298
Z004E0034	-0.01458	-0.01279	0.00032	-0.00534	-0.00348	-0.00534	-0.01394	-0.00534	-0.00534	-0.00869
Z004E0035	0.00434	-0.00226	0.01258	0.00418	0.00553	0.00418	-0.00357	0.00418	0.00418	0.00054
Z004E0036	-0.01151	-0.02227	-0.0118	-0.0143	-0.02521	-0.0143	-0.01469	-0.0143	-0.0143	-0.02022
Z004E0037	-0.07651	-0.06617	-0.09372	-0.08062	-0.07878	-0.08062	-0.07979	-0.08062	-0.08062	-0.08537
Z004E0038	-0.0349	-0.01602	-0.0314	-0.02905	-0.0199	-0.02905	-0.03122	-0.02905	-0.02905	-0.02141
Z004E0039	0.12246	0.1106	0.10648	0.11987	0.11541	0.11987	0.12033	0.11987	0.11987	0.11479
Z004E0040	-0.02741	-0.03704	-0.03743	-0.02964	-0.02798	-0.02964	-0.02963	-0.02964	-0.02964	-0.02512
Z004E0042	0.11722	0.10865	0.11347	0.12242	0.13073	0.12242	0.12621	0.12242	0.12242	0.12593
Z004E0043	0.00558	-0.01055	-0.00313	-0.00076	-0.01069	-0.00076	0.00161	-0.00076	-0.00076	0.00269
Z004E0044	-0.00997	0.0032	-0.02301	-0.00964	-0.01256	-0.00964	-0.00778	-0.00964	-0.00964	-0.01404
Z004E0045	-0.02887	-0.03675	-0.03248	-0.02255	-0.0331	-0.02255	-0.01952	-0.02255	-0.02255	-0.02633
Z004E0046	-0.06701	-0.07188	-0.05433	-0.0614	-0.06525	-0.0614	-0.05914	-0.0614	-0.0614	-0.05826
Z004E0047	0.03881	0.04044	0.04049	0.0496	0.05317	0.0496	0.04945	0.0496	0.0496	0.05517
Z004E0048	0.03298	0.04049	0.01667	0.02564	0.01899	0.02564	0.02549	0.02564	0.02564	0.0217
Z004E0049	0.00126	0.00255	0.01534	0.00244	-0.00102	0.00244	0.00061	0.00244	0.00244	0.00714
Z004E0050	0.07669	0.06293	0.07915	0.07092	0.06149	0.07092	0.06635	0.07092	0.07092	0.07584
Z004E0051	-0.02302	-0.02899	-0.01212	-0.02046	-0.01771	-0.02046	-0.02086	-0.02046	-0.02046	-0.01726
Z004E0052	0.05363	0.06531	0.05698	0.0495	0.04909	0.0495	0.04886	0.0495	0.0495	0.04411
Z004E0054	0.03681	0.03207	0.02106	0.02974	0.02384	0.02974	0.02684	0.02974	0.02974	0.02613
Z004E0056	-0.04111	-0.02682	-0.04635	-0.03695	-0.02994	-0.03695	-0.03364	-0.03695	-0.03695	-0.04202
Z004E0057	-0.02379	-0.01018	-0.02871	-0.02001	-0.01565	-0.02001	-0.01599	-0.02001	-0.02001	-0.02477
Z004E0058	0.01874	0.02803	0.01832	0.02703	0.0175	0.02703	0.02869	0.02703	0.02703	0.0244
Z004E0059	-0.08185	-0.07086	-0.07772	-0.08761	-0.0851	-0.08761	-0.08724	-0.08761	-0.08761	-0.08418
Z004E0060	-0.05932	-0.04237	-0.04172	-0.05463	-0.04747	-0.05463	-0.05837	-0.05463	-0.05463	-0.05832
Z004E0061	-0.02062	-0.04217	-0.04125	-0.03032	-0.03781	-0.03032	-0.02613	-0.03032	-0.03032	-0.02785
Z004E0062	-0.00463	-0.012	-0.00312	0.00147	0.00759	0.00147	0.00516	0.00147	0.00147	0.00622
Z004E0063	0.01122	0.00678	0.0292	0.01654	0.01896	0.01654	0.01233	0.01654	0.01654	0.02124
Z004E0064	-0.01177	-0.01736	-0.00846	-0.01132	-0.02687	-0.01132	-0.01377	-0.01132	-0.01132	-0.0156
Z004E0065	-0.05972	-0.04912	-0.08056	-0.06423	-0.06412	-0.06423	-0.06476	-0.06423	-0.06423	-0.06975
Z004E0066	-0.03701	-0.03623	-0.01946	-0.0264	-0.02448	-0.0264	-0.02787	-0.0264	-0.0264	-0.03154
Z004E0067	0.01808	0.00853	0.02305	0.0162	0.00309	0.0162	0.01571	0.0162	0.0162	0.01151
Z004E0068	-0.0308	-0.02707	-0.01238	-0.01879	-0.0158	-0.01879	-0.02691	-0.01879	-0.01879	-0.02191
Z004E0069	-0.01403	-0.01715	-0.01381	-0.01309	-0.01245	-0.01309	-0.01691	-0.01309	-0.01309	-0.01013
Z004E0070	0.02288	0.01466	0.02236	0.02692	0.02143	0.02692	0.03089	0.02692	0.02692	0.03158
Z004E0071	-0.0102	-0.01534	0.00306	-0.00801	-0.00201	-0.00801	-0.01419	-0.00801	-0.00801	-0.00336
Z004E0072	0.04438	0.06272	0.05464	0.04642	0.03591	0.04642	0.0464	0.04642	0.04642	0.04254
Z004E0073	-0.0136	-0.00899	-0.03239	-0.02363	-0.02813	-0.02363	-0.02534	-0.02363	-0.02363	-0.01832
Z004E0074	-0.01726	-0.00608	-0.03351	-0.02321	-0.01778	-0.02321	-0.0226	-0.02321	-0.02321	-0.01977
Z004E0075	-0.01693	-0.00558	-0.02152	-0.01775	-0.01604	-0.01775	-0.01793	-0.01775	-0.01775	-0.01269
Z004E0076	-0.03951	-0.02798	-0.03239	-0.04632	-0.04875	-0.04632	-0.05069	-0.04632	-0.04632	-0.04069
Z004E0077	0.01717	0.03515	0.03353	0.02053	0.01595	0.02053	0.0231	0.02053	0.02053	0.02484
Z004E0078	-0.00019	0.01422	-0.00726	0.0018	0.01216	0.0018	-0.00101	0.0018	0.0018	0.00635
Z004E0079	0.00196	0.02285	0.01494	0.0067	-0.00064	0.0067	0.00707	0.0067	0.0067	0.0108
Z004E0080	-0.05922	-0.04753	-0.05417	-0.05752	-0.06455	-0.05752	-0.05311	-0.05752	-0.05752	-0.06214
Z004E0081	0.05354	0.04604	0.05564	0.05125	0.03826	0.05125	0.04954	0.05125	0.05125	0.05509
Z004E0082	0.02895	0.02356	0.03713	0.03308	0.04009	0.03308	0.02741	0.03308	0.03308	0.03675
Z004E0083	0.04106	0.05387	0.04101	0.03716	0.02859	0.03716	0.03567	0.03716	0.03716	0.03198
Z004E0084	-0.05175	-0.05457	-0.04936	-0.04471	-0.05061	-0.04471	-0.04342	-0.04471	-0.04471	-0.04081
Z004E0085	-0.02759	-0.03206	-0.0334	-0.02121	-0.02665	-0.02121	-0.01888	-0.02121	-0.02121	-0.01681
Z004E0086	0.02491	0.02899	0.03644	0.03745	0.03929	0.03745	0.03424	0.03745	0.03745	0.0318
Z004E0087	-0.00168	0.01696	0.01055	0.00347	-0.00149	0.00347	0.00539	0.00347	0.00347	-0.00161
Z004E0088	0.00858	-0.00374	-0.00921	0.00476	-0.00452	0.00476	-0.00046	0.00476	0.00476	0.00118
Z004E0089	-0.00003	-0.01137	-0.00349	-0.0027	-0.01539	-0.0027	-0.00218	-0.0027	-0.0027	-0.00697
Z004E0090	0.01658	0.02742	0.01885	0.0167	0.01509	0.0167	0.02245	0.0167	0.0167	0.02026
Z004E0091	0.01382	0.03981	0.03167	0.02324	0.02787	0.02324	0.01567	0.02324	0.02324	0.0204
Z004E0092	0.00486	-0.00659	0.01156	0.00251	0.00402	0.00251	-0.00332	0.00251	0.00251	-0.00145
Z004E0094	-0.01109	0.00502	0.00571	-0.00768	-0.00634	-0.00768	-0.00426	-0.00768	-0.00768	-0.00343
Z004E0095	0.05597	0.04775	0.04396	0.0582	0.06191	0.0582	0.05914	0.0582	0.0582	0.06182
Z004E0096	-0.00863	-0.01699	-0.02379	-0.00782	-0.01919	-0.00782	-0.00765	-0.00782	-0.00782	-0.01222
Z004E0097	0.00753	-0.0042	-0.00537	0.00534	0.00504	0.00534	-0.00058	0.00534	0.00534	0.00224
Z004E0098	-0.03786	-0.02994	-0.04427	-0.03379	-0.02743	-0.03379	-0.03079	-0.03379	-0.03379	-0.03939
Z004E0099	-0.03695	-0.041	-0.01901	-0.02951	-0.02431	-0.02951	-0.0279	-0.02951	-0.02951	-0.02576
Z004E0100	-0.04717	-0.06264	-0.05642	-0.04729	-0.0508	-0.04729	-0.04158	-0.04729	-0.04729	-0.04487
Z004E0101	-0.04313	-0.04279	-0.02804	-0.03195	-0.03219	-0.03195	-0.03337	-0.03195	-0.03195	-0.03676
Z004E0102	-0.01342	-0.02518	-0.02273	-0.0176	-0.01276	-0.0176	-0.02252	-0.0176	-0.0176	-0.01209
Z004E0103	-0.01524	-0.00892	-0.02766	-0.02358	-0.01865	-0.02358	-0.02366	-0.02358	-0.02358	-0.01883
Z004E0104	0.08661	0.0895	0.07676	0.07645	0.07099	0.07645	0.07463	0.07645	0.07645	0.07198
Z004E0105	-0.00016	-0.00834	0.00362	-0.00015	-0.00329	-0.00015	-0.00221	-0.00015	-0.00015	-0.00538
Z004E0106	0.09132	0.11044	0.10069	0.09243	0.08348	0.09243	0.09232	0.09243	0.09243	0.09728
Z004E0107	0.03829	0.04293	0.03265	0.04396	0.05034	0.04396	0.04648	0.04396	0.04396	0.04327
Z004E0108	0.11574	0.10486	0.11726	0.11726	0.11228	0.11726	0.11924	0.11726	0.11726	0.11252
Z004E0109	0.02369	0.01321	0.02704	0.02413	0.01619	0.02413	0.01958	0.02413	0.02413	0.0194
Z004E0110	-0.12873	-0.12937	-0.11587	-0.11973	-0.13161	-0.11973	-0.12089	-0.11973	-0.11973	-0.12469
Z004E0111	0.07164	0.07809	0.05506	0.06249	0.07113	0.06249	0.05908	0.06249	0.06249	0.06665
Z004E0113	-0.02803	-0.01415	-0.02945	-0.02604	-0.02514	-0.02604	-0.02625	-0.02604	-0.02604	-0.02416
Z004E0114	0.08554	0.1043	0.08307	0.09052	0.08288	0.09052	0.09266	0.09052	0.09052	0.09168
Z004E0115	-0.04656	-0.02477	-0.02844	-0.03856	-0.03458	-0.03856	-0.03827	-0.03856	-0.03856	-0.04292
Z004E0116	-0.06179	-0.07263	-0.06637	-0.05818	-0.05543	-0.05818	-0.05316	-0.05818	-0.05818	-0.05454
Z004E0118	0.03445	0.04561	0.04276	0.03403	0.03156	0.03403	0.03844	0.03403	0.03403	0.03633
Z004E0120	-0.05485	-0.07063	-0.07245	-0.06153	-0.06891	-0.06153	-0.05906	-0.06153	-0.06153	-0.05822
Z004E0121	-0.01799	-0.00949	-0.03465	-0.02508	-0.03134	-0.02508	-0.02865	-0.02508	-0.02508	-0.02828
Z004E0122	0.00651	-0.01006	-0.01203	0.00006	-0.00766	0.00006	0.00028	0.00006	0.00006	0.00461
Z004E0123	0.00896	0.0147	0.02797	0.01259	0.01067	0.01259	0.01017	0.01259	0.01259	0.01831
Z004E0124	-0.06141	-0.05273	-0.0733	-0.06837	-0.07043	-0.06837	-0.07258	-0.06837	-0.06837	-0.07141
Z004E0125	-0.027	-0.03171	-0.0112	-0.02097	-0.02065	-0.02097	-0.02508	-0.02097	-0.02097	-0.01583
Z004E0126	-0.01014	-0.02712	-0.02906	-0.01664	-0.01301	-0.01664	-0.01489	-0.01664	-0.01664	-0.0144
Z004E0127	0.00866	0.00876	0.00997	0.01144	0.00601	0.01144	0.01585	0.01144	0.01144	0.00588
Z004E0128	-0.02629	-0.02986	-0.02831	-0.01856	-0.01534	-0.01856	-0.01762	-0.01856	-0.01856	-0.01412
Z004E0129	0.00032	-0.01687	-0.01575	-0.00589	-0.01758	-0.00589	-0.00957	-0.00589	-0.00589	-0.00927
Z004E0130	-0.02111	-0.01727	-0.03691	-0.02359	-0.01957	-0.02359	-0.02748	-0.02359	-0.02359	-0.01889
Z004E0131	-0.04822	-0.0556	-0.04927	-0.04241	-0.05079	-0.04241	-0.03942	-0.04241	-0.04241	-0.04649
Z004E0133	0.00842	0.02009	-0.00146	0.00371	0.00741	0.00371	-0.00157	0.00371	0.00371	0.00095
Z004E0134	-0.03356	-0.0342	-0.03324	-0.03828	-0.03418	-0.03828	-0.03792	-0.03828	-0.03828	-0.03582
Z004E0135	0.01313	0.02687	0.00557	0.0103	0.01367	0.0103	0.0066	0.0103	0.0103	0.00818
Z004E0136	0.00104	-0.0099	-0.00074	0.00397	0.01412	0.00397	0.00259	0.00397	0.00397	0.00861
Z004E0137	0.06912	0.0789	0.07947	0.06421	0.05905	0.06421	0.06558	0.06421	0.06421	0.07
Z004E0138	-0.02557	-0.01043	-0.02405	-0.02084	-0.01423	-0.02084	-0.01994	-0.02084	-0.02084	-0.02379
Z004E0139	0.03332	0.04147	0.02569	0.03183	0.03037	0.03183	0.0384	0.03183	0.03183	0.0353
Z004E0140	-0.03221	-0.03942	-0.03495	-0.02654	-0.02361	-0.02654	-0.02933	-0.02654	-0.02654	-0.03028
Z004E0141	-0.00083	0.00953	0.00582	-0.00846	-0.01368	-0.00846	-0.01223	-0.00846	-0.00846	-0.00279
Z004E0142	0.09927	0.09649	0.11442	0.10687	0.09856	0.10687	0.10151	0.10687	0.10687	0.10349
Z004E0143	-0.03178	-0.02212	-0.03863	-0.03772	-0.0321	-0.03772	-0.03586	-0.03772	-0.03772	-0.03416
Z004E0144	-0.01939	-0.03004	-0.0344	-0.02236	-0.03595	-0.02236	-0.02254	-0.02236	-0.02236	-0.02204
Z004E0145	0.04171	0.05485	0.03795	0.04253	0.04287	0.04253	0.04498	0.04253	0.04253	0.04751
Z004E0146	0.04063	0.04817	0.0343	0.03958	0.03863	0.03958	0.04038	0.03958	0.03958	0.03568
Z004E0147	0.037	0.02548	0.04129	0.0336	0.0344	0.0336	0.03337	0.0336	0.0336	0.03661
Z004E0148	0.0187	0.03347	0.02171	0.02308	0.03149	0.02308	0.02167	0.02308	0.02308	0.02102
Z004E0149	-0.06051	-0.06617	-0.0573	-0.06012	-0.07568	-0.06012	-0.06258	-0.06012	-0.06012	-0.06443
Z004E0150	-0.06033	-0.04574	-0.05199	-0.06112	-0.06982	-0.06112	-0.05924	-0.06112	-0.06112	-0.05642
Z004E0152	-0.00749	0.012	-0.00872	-0.00183	0.00825	-0.00183	0.0008	-0.00183	-0.00183	0.00283
Z004E0153	-0.00145	-0.0142	-0.01931	-0.00438	-0.00242	-0.00438	-0.01016	-0.00438	-0.00438	-0.0086
Z004E0155	-0.00807	-0.02057	-0.01402	-0.00896	-0.01613	-0.00896	-0.01166	-0.00896	-0.00896	-0.012
Z004E0156	0.0045	-0.00497	-0.0074	0.00723	0.00925	0.00723	0.00816	0.00723	0.00723	0.00185
Z004E0158	0.02713	0.03751	0.01295	0.02256	0.02733	0.02256	0.0211	0.02256	0.02256	0.01865
Z004E0159	-0.03159	-0.02694	-0.04146	-0.03829	-0.03807	-0.03829	-0.03706	-0.03829	-0.03829	-0.03286
Z004E0160	-0.01328	-0.02488	-0.01257	-0.01007	-0.00784	-0.01007	-0.01063	-0.01007	-0.01007	-0.00873
Z004E0161	0.06333	0.04934	0.049	0.05928	0.05298	0.05928	0.0622	0.05928	0.05928	0.06274
Z004E0162	-0.01052	-0.01667	-0.01317	-0.00413	-0.00202	-0.00413	-0.00417	-0.00413	-0.00413	-0.00607
Z004E0163	0.02297	0.01081	0.02977	0.01769	0.01075	0.01769	0.01332	0.01769	0.01769	0.02293
Z004E0164	-0.01915	-0.02961	-0.02988	-0.02105	-0.01767	-0.02105	-0.02666	-0.02105	-0.02105	-0.02428
Z004E0165	0.12208	0.11029	0.12264	0.11863	0.1219	0.11863	0.11871	0.11863	0.11863	0.12094
Z004E0166	-0.08163	-0.09121	-0.08138	-0.08435	-0.08022	-0.08435	-0.09108	-0.08435	-0.08435	-0.08043
Z004E0167	-0.01325	0.01222	0.00577	-0.00458	-0.00812	-0.00458	-0.00405	-0.00458	-0.00458	0.00142
Z004E0168	-0.06919	-0.05627	-0.0589	-0.07019	-0.06532	-0.07019	-0.07492	-0.07019	-0.07019	-0.07443
Z004E0169	-0.06631	-0.05124	-0.05024	-0.06237	-0.06935	-0.06237	-0.05862	-0.06237	-0.06237	-0.06651
Z004E0170	0.02549	0.02086	0.03592	0.0301	0.03111	0.0301	0.02303	0.0301	0.0301	0.02641
Z004E0171	-0.04981	-0.05128	-0.04361	-0.04756	-0.04899	-0.04756	-0.05139	-0.04756	-0.04756	-0.04311
Z004E0172	-0.01967	0.00032	-0.01117	-0.01529	-0.00952	-0.01529	-0.01525	-0.01529	-0.01529	-0.01176
Z004E0173	0.0372	0.03432	0.04415	0.04549	0.05364	0.04549	0.04052	0.04549	0.04549	0.04136
Z004E0174	-0.03788	-0.04274	-0.031	-0.03645	-0.03839	-0.03645	-0.03935	-0.03645	-0.03645	-0.0413
Z004E0175	0.06066	0.05234	0.0629	0.06688	0.0734	0.06688	0.06474	0.06688	0.06688	0.06407
Z004E0176	0.06034	0.06945	0.04771	0.05742	0.05223	0.05742	0.05564	0.05742	0.05742	0.05432
Z004E0177	0.00417	0.01402	-0.00258	0.00524	0.00116	0.00524	0.01102	0.00524	0.00524	0.00047
Z004E0178	0.00881	0.02847	0.00595	0.01562	0.02263	0.01562	0.01713	0.01562	0.01562	0.01117
Z004E0179	0.00231	-0.00795	0.01815	0.00604	0.00032	0.00604	0.0041	0.00604	0.00604	0.00207
Z004E0180	-0.02176	-0.02715	-0.00818	-0.01486	-0.02465	-0.01486	-0.01632	-0.01486	-0.01486	-0.019
Z004E0181	0.01176	0.02361	0.007	0.01048	0.01624	0.01048	0.01395	0.01048	0.01048	0.01552
Z004E0182	-0.07896	-0.08688	-0.0866	-0.07969	-0.0937	-0.07969	-0.08106	-0.07969	-0.07969	-0.08413
Z004E0183	0.07937	0.0942	0.09194	0.07783	0.07313	0.07783	0.07738	0.07783	0.07783	0.08319
Z004E0184	-0.00956	0.00847	0.00916	-0.00517	-0.00905	-0.00517	-0.00821	-0.00517	-0.00517	-0.00785
Z004E0185	0.00048	-0.01308	-0.00566	0.00209	-0.00084	0.00209	0.00823	0.00209	0.00209	0.0056
Z004E0186	-0.00836	-0.00247	-0.02459	-0.01591	-0.00977	-0.01591	-0.01911	-0.01591	-0.01591	-0.02007
Z004E0187	-0.05373	-0.03445	-0.0426	-0.04963	-0.05308	-0.04963	-0.04782	-0.04963	-0.04963	-0.04606
Z004E0188	0.00403	0.02477	-0.00137	0.01053	0.01092	0.01053	0.01175	0.01053	0.01053	0.01086
Z004E0189	0.05416	0.06762	0.03972	0.05128	0.05426	0.05128	0.05124	0.05128	0.05128	0.04681
Z004E0190	-0.05761	-0.06351	-0.06588	-0.05388	-0.04858	-0.05388	-0.05962	-0.05388	-0.05388	-0.05746
Z004E0191	0.06472	0.04921	0.0467	0.05877	0.05046	0.05877	0.06138	0.05877	0.05877	0.06253
Z004E0192	-0.02251	-0.01144	-0.02964	-0.02723	-0.04065	-0.02723	-0.02672	-0.02723	-0.02723	-0.03116
Z004E0193	0.02899	0.02629	0.0466	0.03739	0.02851	0.03739	0.0386	0.03739	0.03739	0.0331
Z004E0194	0.00759	-0.00858	0.00283	-0.00017	-0.00777	-0.00017	-0.00491	-0.00017	-0.00017	0.00282
Z004E0195	-0.03349	-0.04866	-0.04946	-0.03833	-0.03417	-0.03833	-0.03618	-0.03833	-0.03833	-0.03507
Z004E0196	0.01195	0.00592	0.0189	0.01862	0.02769	0.01862	0.02045	0.01862	0.01862	0.02269
Z004E0197	0.08434	0.07347	0.0897	0.08153	0.08253	0.08153	0.08145	0.08153	0.08153	0.08491
Z004E0198	-0.00696	-0.00321	0.00654	-0.00515	-0.01134	-0.00515	-0.00922	-0.00515	-0.00515	-0.0089
Z004E0199	-0.01994	-0.02663	-0.01185	-0.02018	-0.01886	-0.02018	-0.02796	-0.02018	-0.02018	-0.02387
Z004E0200	-0.04469	-0.05512	-0.04255	-0.04819	-0.05587	-0.04819	-0.04734	-0.04819	-0.04819	-0.04471
Z005E0001	-0.02322	-0.02397	-0.03099	-0.02145	-0.02615	-0.02145	0.00258	-0.02145	-0.02145	-0.02238
Z005E0004	0.03109	0.04067	-0.00069	0.02835	0.02991	0.02835	0.04487	0.02835	0.02835	0.0264
Z005E0007	-0.01982	-0.00014	0.004	-0.0189	-0.02141	-0.0189	-0.03059	-0.0189	-0.0189	-0.0225
Z005E0008	-0.00788	0.01448	-0.02539	-0.00862	-0.00887	-0.00862	-0.01963	-0.00862	-0.00862	-0.0039
Z005E0009	-0.08271	-0.09398	-0.06325	-0.08236	-0.08273	-0.08236	-0.06389	-0.08236	-0.08236	-0.08916
Z005E0010	0.01571	0.01948	0.0114	0.01477	0.01629	0.01477	0.00329	0.01477	0.01477	0.01897
Z005E0011	0.20956	0.22466	0.23306	0.20981	0.21223	0.20981	0.19835	0.20981	0.20981	0.21521
Z005E0012	0.0089	0.02118	0.02328	0.00616	0.00812	0.00616	-0.00581	0.00616	0.00616	0.01356
Z005E0013	-0.03333	-0.02402	-0.00864	-0.03275	-0.03512	-0.03275	-0.04142	-0.03275	-0.03275	-0.03644
Z005E0014	0.02233	0.00774	0.00917	0.02074	0.0221	0.02074	0.04229	0.02074	0.02074	0.02891
Z005E0015	-0.02848	-0.01722	-0.04603	-0.03146	-0.02938	-0.03146	-0.04797	-0.03146	-0.03146	-0.03588
Z005E0016	-0.06811	-0.04953	-0.07802	-0.06696	-0.06991	-0.06696	-0.07932	-0.06696	-0.06696	-0.07702
Z005E0017	0.06312	0.05476	0.0633	0.06553	0.06257	0.06553	0.05603	0.06553	0.06553	0.05495
Z005E0018	0.02692	0.03747	0.02623	0.0292	0.03134	0.0292	0.01773	0.0292	0.0292	0.03436
Z005E0019	0.07307	0.08539	0.04867	0.0709	0.07199	0.0709	0.09109	0.0709	0.0709	0.07855
Z005E0020	0.02736	0.02119	0.03129	0.02581	0.02791	0.02581	0.00957	0.02581	0.02581	0.02206
Z005E0021	0.02737	0.04818	0.01559	0.0283	0.02962	0.0283	0.01773	0.0283	0.0283	0.03227
Z005E0022	-0.03418	-0.04234	-0.04561	-0.03467	-0.03441	-0.03467	-0.04202	-0.03467	-0.03467	-0.03172
Z005E0028	-0.09428	-0.0794	-0.10678	-0.09148	-0.09142	-0.09148	-0.0727	-0.09148	-0.09148	-0.09833
Z005E0029	-0.06779	-0.04735	-0.08553	-0.06874	-0.0677	-0.06874	-0.08009	-0.06874	-0.06874	-0.06331
Z005E0032	-0.00845	0.01515	-0.0158	-0.00658	-0.00378	-0.00658	-0.02186	-0.00658	-0.00658	-0.00492
Z005E0033	0.01815	0.01727	0.01231	0.02168	0.02321	0.02168	0.00969	0.02168	0.02168	0.01302
Z005E0034	0.00779	0.01772	-0.00274	0.0096	0.01054	0.0096	0.02735	0.0096	0.0096	0.00609
Z005E0035	0.04702	0.05737	0.07576	0.0474	0.0459	0.0474	0.06774	0.0474	0.0474	0.0531
Z005E0036	0.03013	0.01812	0.06096	0.0333	0.03755	0.0333	0.03522	0.0333	0.0333	0.03242
Z005E0037	-0.02696	-0.01666	0.00332	-0.02401	-0.02042	-0.02401	-0.00334	-0.02401	-0.02401	-0.01724
Z005E0038	0.04986	0.06443	0.07134	0.05213	0.05032	0.05213	0.07502	0.05213	0.05213	0.05888
Z005E0039	0.08518	0.11752	0.08306	0.08826	0.08607	0.08826	0.07129	0.08826	0.08826	0.07884
Z005E0040	-0.01014	-0.03409	0.00457	-0.01332	-0.01043	-0.01332	-0.01085	-0.01332	-0.01332	-0.01328
Z005E0042	0.03659	0.01128	0.05559	0.03389	0.03561	0.03389	0.02378	0.03389	0.03389	0.027
Z005E0043	-0.03827	-0.05211	-0.01975	-0.04152	-0.03975	-0.04152	-0.0225	-0.04152	-0.04152	-0.03769
Z005E0044	0.08798	0.1063	0.11696	0.08676	0.08445	0.08676	0.07405	0.08676	0.08676	0.08992
Z005E0045	-0.00969	0.01671	0.02152	-0.00729	-0.00393	-0.00729	-0.02236	-0.00729	-0.00729	-0.00059
Z005E0046	-0.01751	0.00771	-0.02555	-0.01454	-0.0176	-0.01454	-0.02701	-0.01454	-0.01454	-0.02595
Z005E0047	0.02384	0.01621	0.00452	0.02268	0.02066	0.02268	0.01218	0.02268	0.02268	0.01427
Z005E0048	-0.0341	-0.04969	-0.04977	-0.03547	-0.03351	-0.03547	-0.01805	-0.03547	-0.03547	-0.03831
Z005E0049	-0.0307	-0.02299	-0.01461	-0.03104	-0.03287	-0.03104	-0.04149	-0.03104	-0.03104	-0.03607
Z005E0050	-0.01447	-0.02197	-0.02613	-0.01341	-0.01648	-0.01341	0.00614	-0.01341	-0.01341	-0.02007
Z005E0051	-0.03663	-0.01459	-0.05684	-0.03609	-0.03956	-0.03609	-0.01415	-0.03609	-0.03609	-0.03014
Z005E0052	-0.05332	-0.03108	-0.03291	-0.05208	-0.04895	-0.05208	-0.06964	-0.05208	-0.05208	-0.05682
Z005E0053	-0.0155	-0.00129	-0.03846	-0.01527	-0.01299	-0.01527	-0.02797	-0.01527	-0.01527	-0.01732
Z005E0054	-0.06121	-0.04158	-0.07697	-0.0616	-0.06453	-0.0616	-0.04172	-0.0616	-0.0616	-0.05473
Z005E0055	-0.00322	-0.0128	-0.01666	-0.00143	-0.00002	-0.00143	0.01799	-0.00143	-0.00143	-0.0082
Z005E0056	-0.02602	-0.01238	-0.03786	-0.02748	-0.03151	-0.02748	-0.03857	-0.02748	-0.02748	-0.02421
Z005E0057	0.0135	0.0056	0.01898	0.01704	0.01803	0.01704	0.01103	0.01704	0.01704	0.01585
Z005E0058	-0.04682	-0.04808	-0.00348	-0.04159	-0.03988	-0.04159	-0.05584	-0.04159	-0.04159	-0.04818
Z005E0059	0.01332	0.00585	0.05936	0.0178	0.01626	0.0178	0.01119	0.0178	0.0178	0.02031
Z005E0060	-0.00098	0.01056	0.0183	-0.00335	-0.00016	-0.00335	-0.01695	-0.00335	-0.00335	0.00772
Z005E0061	-0.00559	-0.00421	-0.0227	-0.00655	-0.01066	-0.00655	-0.01595	-0.00655	-0.00655	-0.01694
Z005E0062	0.0398	0.07528	0.03159	0.04188	0.03776	0.04188	0.03028	0.04188	0.04188	0.04094
Z005E0063	0.05352	0.04906	0.03353	0.05217	0.04736	0.05217	0.04217	0.05217	0.05217	0.04195
Z005E0064	-0.06718	-0.09601	-0.04737	-0.06692	-0.06378	-0.06692	-0.04448	-0.06692	-0.06692	-0.06899
Z005E0066	-0.00962	-0.00245	0.00724	-0.01112	-0.01375	-0.01112	0.01162	-0.01112	-0.01112	-0.00568
Z005E0067	0.06267	0.04519	0.05456	0.06296	0.05975	0.06296	0.08477	0.06296	0.06296	0.05403
Z005E0068	-0.18281	-0.15727	-0.17629	-0.1811	-0.17885	-0.1811	-0.19621	-0.1811	-0.1811	-0.18221
Z005E0069	-0.02818	-0.02444	-0.04961	-0.02917	-0.02795	-0.02917	-0.04211	-0.02917	-0.02917	-0.0344
Z005E0071	0.00095	-0.01326	0.03473	0.00346	0.00229	0.00346	-0.00611	0.00346	0.00346	-0.00206
Z005E0072	-0.01311	0.00682	-0.02316	-0.01149	-0.00855	-0.01149	-0.01092	-0.01149	-0.01149	-0.0085
Z005E0073	-0.05637	-0.03492	-0.04756	-0.05581	-0.05557	-0.05581	-0.05376	-0.05581	-0.05581	-0.04927
Z005E0074	-0.05309	-0.03472	-0.02947	-0.0511	-0.04794	-0.0511	-0.03312	-0.0511	-0.0511	-0.04316
Z005E0075	-0.03391	-0.02608	-0.00684	-0.03133	-0.03118	-0.03133	-0.01073	-0.03133	-0.03133	-0.02611
Z005E0076	-0.0239	-0.04412	-0.02515	-0.02355	-0.02169	-0.02355	-0.02902	-0.02355	-0.02355	-0.01791
Z005E0077	-0.01129	0.00415	-0.03104	-0.01289	-0.01547	-0.01289	0.00291	-0.01289	-0.01289	-0.01739
Z005E0079	0.08454	0.10278	0.07176	0.08609	0.08199	0.08609	0.07277	0.08609	0.08609	0.07419
Z005E0080	-0.04142	-0.01586	-0.05709	-0.04032	-0.03866	-0.04032	-0.05678	-0.04032	-0.04032	-0.04773
Z005E0082	0.05763	0.04777	0.04374	0.05916	0.06049	0.05916	0.07852	0.05916	0.05916	0.05224
Z005E0083	-0.00346	-0.01913	0.01855	-0.00717	-0.00808	-0.00717	-0.01668	-0.00717	-0.00717	-0.00142
Z005E0084	-0.04186	-0.04614	-0.04664	-0.0387	-0.03886	-0.0387	-0.01514	-0.0387	-0.0387	-0.03621
Z005E0085	-0.0365	-0.01978	-0.01882	-0.03767	-0.03529	-0.03767	-0.0502	-0.03767	-0.03767	-0.02981
Z005E0087	-0.05371	-0.04256	-0.065	-0.0522	-0.05016	-0.0522	-0.03251	-0.0522	-0.0522	-0.05353
Z005E0088	-0.02845	-0.02473	-0.01593	-0.028	-0.0243	-0.028	-0.01017	-0.028	-0.028	-0.02824
Z005E0089	-0.01374	-0.01035	0.00332	-0.01637	-0.01521	-0.01637	-0.03057	-0.01637	-0.01637	-0.01819
Z005E0090	0.02788	0.03144	0.05124	0.02845	0.02618	0.02845	0.05337	0.02845	0.02845	0.03234
Z005E0091	-0.04708	-0.0631	-0.02167	-0.04937	-0.05363	-0.04937	-0.05477	-0.04937	-0.04937	-0.05017
Z005E0092	-0.02291	-0.01469	-0.01674	-0.0191	-0.02236	-0.0191	-0.02867	-0.0191	-0.0191	-0.01826
Z005E0093	0.03799	0.01139	0.01997	0.03712	0.03848	0.03712	0.06042	0.03712	0.03712	0.03178
Z005E0094	0.07832	0.09415	0.0583	0.07726	0.07359	0.07726	0.0659	0.07726	0.07726	0.0682
Z005E0095	0.02975	-0.00423	0.04539	0.02578	0.02601	0.02578	0.04695	0.02578	0.02578	0.02332
Z005E0096	0.03473	0.02684	0.02372	0.03448	0.03482	0.03448	0.02719	0.03448	0.03448	0.03758
Z005E0099	0.04897	0.06133	0.04126	0.04999	0.05269	0.04999	0.06932	0.04999	0.04999	0.05783
Z005E0100	0.16455	0.17895	0.18662	0.16345	0.16051	0.16345	0.15446	0.16345	0.16345	0.16617
Z005E0102	0.00586	0.00689	-0.02004	0.00365	0.0055	0.00365	0.02274	0.00365	0.00365	0.00024
Z005E0104	-0.00637	0.00557	-0.02285	-0.00438	-0.00789	-0.00438	0.01423	-0.00438	-0.00438	-0.01304
Z005E0105	-0.03281	-0.02863	-0.01867	-0.03517	-0.0324	-0.03517	-0.04907	-0.03517	-0.03517	-0.03907
Z005E0106	-0.04155	-0.02979	-0.06355	-0.04359	-0.04525	-0.04359	-0.0509	-0.04359	-0.04359	-0.03851
Z005E0107	0.0101	-0.00571	0.0076	0.01329	0.01501	0.01329	0.00554	0.01329	0.01329	0.00365
Z005E0108	-0.00129	0.01645	-0.01681	-0.00061	0.00172	-0.00061	-0.01568	-0.00061	-0.00061	-0.00528
Z005E0109	0.01612	0.00487	0.04632	0.01864	0.01614	0.01864	0.02472	0.01864	0.01864	0.00823
Z005E0110	0.00741	0.02818	-0.0046	0.00942	0.00627	0.00942	0.01263	0.00942	0.00942	-0.00111
Z005E0111	0.04277	0.0641	0.07134	0.04441	0.042	0.04441	0.03225	0.04441	0.04441	0.03935
Z005E0112	0.08074	0.07409	0.10697	0.08218	0.08444	0.08218	0.06855	0.08218	0.08218	0.07479
Z005E0113	-0.10325	-0.11581	-0.06697	-0.10245	-0.10487	-0.10245	-0.11172	-0.10245	-0.10245	-0.10686
Z005E0114	-0.0542	-0.07284	-0.02125	-0.05275	-0.05451	-0.05275	-0.03004	-0.05275	-0.05275	-0.05378
Z005E0115	0.03221	0.02125	0.02292	0.03231	0.02775	0.03231	0.02687	0.03231	0.03231	0.02582
Z005E0116	0.01998	-0.00433	0.00915	0.01852	0.02045	0.01852	0.00908	0.01852	0.01852	0.0138
Z005E0117	0.02731	0.02274	0.06804	0.03091	0.02788	0.03091	0.02487	0.03091	0.03091	0.02893
Z005E0118	0.04156	0.01885	0.0294	0.03909	0.04059	0.03909	0.02846	0.03909	0.03909	0.03323
Z005E0119	-0.0072	0.01194	0.00768	-0.00838	-0.01137	-0.00838	0.01095	-0.00838	-0.00838	-0.00339
Z005E0120	-0.06676	-0.07058	-0.06442	-0.06431	-0.06258	-0.06431	-0.07381	-0.06431	-0.06431	-0.06044
Z005E0121	0.07352	0.09035	0.09911	0.07509	0.07571	0.07509	0.0606	0.07509	0.07509	0.06707
Z005E0122	0.00912	0.00489	0.03768	0.01014	0.00802	0.01014	-0.00329	0.01014	0.01014	0.00304
Z005E0123	0.06923	0.06099	0.07415	0.07246	0.07335	0.07246	0.06638	0.07246	0.07246	0.07108
Z005E0125	0.03156	0.00323	0.04023	0.02891	0.03117	0.02891	0.05007	0.02891	0.02891	0.02782
Z005E0126	-0.00701	0.00141	-0.01214	-0.00524	-0.00351	-0.00524	-0.01179	-0.00524	-0.00524	-0.00272
Z005E0127	-0.05372	-0.06365	-0.07153	-0.05345	-0.05779	-0.05345	-0.03144	-0.05345	-0.05345	-0.06355
Z005E0128	-0.09075	-0.08946	-0.05228	-0.08849	-0.08833	-0.08849	-0.1005	-0.08849	-0.08849	-0.08488
Z005E0129	0.0718	0.05837	0.07016	0.0745	0.07725	0.0745	0.093	0.0745	0.0745	0.06895
Z005E0130	0.12607	0.14475	0.10578	0.12709	0.12918	0.12709	0.14244	0.12709	0.12709	0.12262
Z005E0131	-0.04706	-0.07624	-0.02782	-0.04712	-0.04408	-0.04712	-0.02475	-0.04712	-0.04712	-0.04938
Z005E0133	-0.01577	-0.01498	0.01094	-0.01369	-0.01667	-0.01369	-0.02608	-0.01369	-0.01369	-0.02409
Z005E0134	0.06942	0.05261	0.09062	0.06832	0.06511	0.06832	0.05969	0.06832	0.06832	0.05903
Z005E0137	-0.05608	-0.04398	-0.0676	-0.05632	-0.05493	-0.05632	-0.06504	-0.05632	-0.05632	-0.05222
Z005E0138	-0.05093	-0.03724	-0.04948	-0.04917	-0.0462	-0.04917	-0.06228	-0.04917	-0.04917	-0.05284
Z005E0139	0.09377	0.07298	0.10455	0.0909	0.0873	0.0909	0.11485	0.0909	0.0909	0.09089
Z005E0141	-0.03791	-0.0092	-0.05005	-0.03657	-0.03906	-0.03657	-0.05266	-0.03657	-0.03657	-0.04326
Z005E0142	-0.00763	-0.0154	0.02974	-0.00561	-0.00262	-0.00561	-0.01635	-0.00561	-0.00561	0.00055
Z005E0143	-0.05911	-0.05129	-0.05949	-0.05572	-0.06034	-0.05572	-0.06312	-0.05572	-0.05572	-0.05861
Z005E0144	0.01098	-0.00791	0.03119	0.00935	0.0116	0.00935	0.03108	0.00935	0.00935	0.0186
Z005E0145	-0.01446	-0.01017	-0.03159	-0.01637	-0.01366	-0.01637	-0.0298	-0.01637	-0.01637	-0.01861
Z005E0146	-0.04732	-0.03027	-0.03487	-0.04946	-0.04632	-0.04946	-0.06802	-0.04946	-0.04946	-0.05048
Z005E0147	0.06859	0.0827	0.09109	0.06704	0.06522	0.06704	0.08524	0.06704	0.06704	0.07438
Z005E0148	0.00605	0.043	0.00024	0.00947	0.00579	0.00947	-0.00181	0.00947	0.00947	0.00937
Z005E0149	-0.05307	-0.05818	-0.02596	-0.04991	-0.05004	-0.04991	-0.05868	-0.04991	-0.04991	-0.0488
Z005E0152	-0.02517	-0.01295	-0.05427	-0.02813	-0.03089	-0.02813	-0.01136	-0.02813	-0.02813	-0.02967
Z005E0153	0.00357	-0.01163	-0.01584	0.00119	-0.00264	0.00119	0.02375	0.00119	0.00119	0.00187
Z005E0154	-0.05633	-0.05533	-0.0287	-0.05782	-0.06111	-0.05782	-0.07	-0.05782	-0.05782	-0.0544
Z005E0155	0.09045	0.10553	0.10092	0.08709	0.08516	0.08709	0.07079	0.08709	0.08709	0.08489
Z005E0156	-0.0034	-0.01355	-0.03303	-0.00591	-0.00455	-0.00591	0.01448	-0.00591	-0.00591	-0.0081
Z005E0157	-0.03622	-0.0429	-0.02611	-0.0364	-0.03958	-0.0364	-0.04393	-0.0364	-0.0364	-0.03142
Z005E0158	0.02539	0.00631	-0.0002	0.02305	0.02382	0.02305	0.04355	0.02305	0.02305	0.01858
Z005E0159	0.14893	0.16848	0.16248	0.14858	0.14637	0.14858	0.16658	0.14858	0.14858	0.15497
Z005E0160	0.02415	0.02173	0.03629	0.02054	0.02436	0.02054	0.0355	0.02054	0.02054	0.02177
Z005E0161	-0.05459	-0.05211	-0.0752	-0.0574	-0.0564	-0.0574	-0.03492	-0.0574	-0.0574	-0.05193
Z005E0163	0.03612	0.05709	0.04689	0.03412	0.03128	0.03412	0.01983	0.03412	0.03412	0.03114
Z005E0164	0.01463	-0.00201	0.03942	0.01405	0.01723	0.01405	0.003	0.01405	0.01405	0.01885
Z005E0165	0.07888	0.07012	0.065	0.0788	0.07953	0.0788	0.06979	0.0788	0.0788	0.07738
Z005E0166	-0.01614	-0.03335	0.0092	-0.01818	-0.01582	-0.01818	-0.02783	-0.01818	-0.01818	-0.00969
Z005E0167	-0.02323	-0.02226	0.00466	-0.02118	-0.0229	-0.02118	-0.00628	-0.02118	-0.02118	-0.02669
Z005E0168	-0.01755	-0.02031	-0.03475	-0.01638	-0.0143	-0.01638	0.00321	-0.01638	-0.01638	-0.02061
Z005E0169	-0.17199	-0.16776	-0.16362	-0.17471	-0.17719	-0.17471	-0.18509	-0.17471	-0.17471	-0.17933
Z005E0170	0.00325	-0.00955	0.03768	0.00479	0.00295	0.00479	-0.00606	0.00479	0.00479	-0.00377
Z005E0171	0.15163	0.15289	0.15074	0.15615	0.15767	0.15615	0.14617	0.15615	0.15615	0.15273
Z005E0172	0.02426	0.0437	0.00343	0.02335	0.02474	0.02335	0.01026	0.02335	0.02335	0.0242
Z005E0173	-0.0255	0.00127	-0.04917	-0.02717	-0.03151	-0.02717	-0.04218	-0.02717	-0.02717	-0.03726
Z005E0174	-0.05799	-0.04449	-0.08011	-0.05736	-0.05501	-0.05736	-0.04044	-0.05736	-0.05736	-0.06008
Z005E0175	0.06581	0.08774	0.04888	0.06359	0.05997	0.06359	0.05225	0.06359	0.06359	0.06879
Z005E0176	-0.00677	-0.01887	-0.01224	-0.00549	-0.00497	-0.00549	-0.01073	-0.00549	-0.00549	-0.00427
Z005E0178	0.00456	0.00389	0.01017	0.00854	0.00423	0.00854	0.00373	0.00854	0.00854	0.00424
Z005E0179	-0.0375	-0.05958	-0.02521	-0.04064	-0.03898	-0.04064	-0.05142	-0.04064	-0.04064	-0.04501
Z005E0180	-0.00875	0.01643	-0.0301	-0.00795	-0.01138	-0.00795	0.00843	-0.00795	-0.00795	-0.01596
Z005E0181	-0.05531	-0.03657	-0.02294	-0.05081	-0.05217	-0.05081	-0.02869	-0.05081	-0.05081	-0.04649
Z005E0182	0.00217	0.01144	-0.02402	0.00018	0.00311	0.00018	0.01517	0.00018	0.00018	0.00215
Z005E0183	0.01433	-0.01242	0.0059	0.01362	0.01556	0.01362	0.03691	0.01362	0.01362	0.01452
Z005E0184	0.05278	0.06683	0.04212	0.05419	0.05617	0.05419	0.0412	0.05419	0.05419	0.04571
Z005E0185	0.02736	0.00953	0.04264	0.02562	0.02764	0.02562	0.01424	0.02562	0.02562	0.02162
Z005E0186	0.01454	0.00141	0.03648	0.01269	0.01391	0.01269	0.00387	0.01269	0.01269	0.01736
Z005E0187	-0.00039	0.01256	-0.02322	-0.00273	-0.00027	-0.00273	-0.01872	-0.00273	-0.00273	-0.00345
Z005E0189	-0.00125	0.01175	-0.02454	-0.0028	-0.00151	-0.0028	0.01754	-0.0028	-0.0028	0.00524
Z005E0190	0.01318	-0.00115	0.00529	0.01242	0.00877	0.01242	0.00318	0.01242	0.01242	0.00229
Z005E0191	0.0202	0.04291	0.04926	0.02351	0.02285	0.02351	0.04212	0.02351	0.02351	0.03283
Z005E0192	0.03098	0.01181	0.06159	0.0329	0.03163	0.0329	0.05396	0.0329	0.0329	0.02754
Z005E0193	0.08808	0.10569	0.1237	0.09151	0.0948	0.09151	0.08046	0.09151	0.09151	0.09559
Z005E0196	-0.03146	-0.01574	-0.00947	-0.03285	-0.03463	-0.03285	-0.01742	-0.03285	-0.03285	-0.03246
Z005E0197	-0.10109	-0.1072	-0.09738	-0.09791	-0.09546	-0.09791	-0.11112	-0.09791	-0.09791	-0.10613
Z005E0198	-0.02731	-0.03577	-0.01234	-0.02912	-0.03268	-0.02912	-0.04038	-0.02912	-0.02912	-0.03708
Z005E0199	-0.04479	-0.03234	-0.01929	-0.04358	-0.045	-0.04358	-0.05612	-0.04358	-0.04358	-0.05054
Z006E0001	-0.07393	-0.07971	-0.06871	-0.07041	-0.07585	-0.07041	-0.07443	-0.07041	-0.07041	-0.07546
Z006E0002	-0.03503	-0.04503	-0.04687	-0.04393	-0.03985	-0.04393	-0.03814	-0.04393	-0.04393	-0.05055
Z006E0003	-0.0542	-0.03993	-0.05668	-0.04439	-0.03467	-0.04439	-0.04062	-0.04439	-0.04439	-0.04059
Z006E0005	-0.01838	-0.02004	-0.02924	-0.01925	-0.03547	-0.01925	-0.02555	-0.01925	-0.01925	-0.01752
Z006E0006	-0.0407	-0.02777	-0.05746	-0.03032	-0.01922	-0.03032	-0.02825	-0.03032	-0.03032	-0.02824
Z006E0007	0.04294	0.03083	0.05528	0.02947	0.03667	0.02947	0.03456	0.02947	0.02947	0.03481
Z006E0008	0.03459	0.03905	0.03796	0.03123	0.0225	0.03123	0.02654	0.03123	0.03123	0.02814
Z006E0009	-0.04812	-0.04087	-0.02741	-0.04186	-0.03589	-0.04186	-0.04215	-0.04186	-0.04186	-0.03525
Z006E0010	0.00623	-0.00481	-0.01602	-0.00233	-0.01165	-0.00233	-0.00783	-0.00233	-0.00233	-0.00824
Z006E0011	0.03246	0.02654	0.04725	0.0369	0.04383	0.0369	0.03115	0.0369	0.0369	0.04188
Z006E0012	-0.10864	-0.13036	-0.11824	-0.12001	-0.11322	-0.12001	-0.11545	-0.12001	-0.12001	-0.11643
Z006E0013	-0.01073	-0.01867	0.0005	-0.01965	-0.02923	-0.01965	-0.01812	-0.01965	-0.01965	-0.02128
Z006E0014	0.0057	0.02398	-0.01343	0.01612	0.00534	0.01612	0.01628	0.01612	0.01612	0.01739
Z006E0015	0.0541	0.05504	0.04967	0.04435	0.05019	0.04435	0.04929	0.04435	0.04435	0.05045
Z006E0016	0.01471	0.0183	0.04038	0.01905	0.02097	0.01905	0.01826	0.01905	0.01905	0.02477
Z006E0017	-0.00643	0.00107	0.01382	0.00172	-0.00512	0.00172	0.0042	0.00172	0.00172	-0.00376
Z006E0018	-0.00866	-0.01819	-0.00907	-0.01757	-0.00656	-0.01757	-0.01858	-0.01757	-0.01757	-0.02289
Z006E0020	-0.08937	-0.08978	-0.09578	-0.0989	-0.09231	-0.0989	-0.10145	-0.0989	-0.0989	-0.10388
Z006E0023	0.16985	0.16642	0.16287	0.1602	0.14381	0.1602	0.16353	0.1602	0.1602	0.16764
Z006E0024	0.07288	0.05897	0.08224	0.05999	0.07278	0.05999	0.06164	0.05999	0.05999	0.06601
Z006E0025	-0.05012	-0.06888	-0.0604	-0.05872	-0.05022	-0.05872	-0.05291	-0.05872	-0.05872	-0.05474
Z006E0026	-0.08111	-0.06572	-0.08748	-0.07366	-0.06575	-0.07366	-0.07242	-0.07366	-0.07366	-0.07349
Z006E0027	0.01595	0.00683	-0.01089	0.00472	-0.00234	0.00472	0.00565	0.00472	0.00472	0.00009
Z006E0028	-0.04012	-0.02096	-0.04338	-0.02886	-0.02658	-0.02886	-0.0262	-0.02886	-0.02886	-0.03443
Z006E0029	0.10878	0.09016	0.10517	0.09972	0.08841	0.09972	0.09545	0.09972	0.09972	0.10688
Z006E0031	-0.08325	-0.08861	-0.08603	-0.07729	-0.09083	-0.07729	-0.07748	-0.07729	-0.07729	-0.07556
Z006E0032	0.05742	0.059	0.04512	0.06966	0.07626	0.06966	0.0669	0.06966	0.06966	0.07477
Z006E0033	-0.0123	-0.01344	-0.00746	-0.00875	-0.0132	-0.00875	-0.01366	-0.00875	-0.00875	-0.01333
Z006E0034	-0.03245	-0.03667	-0.03	-0.02447	-0.0165	-0.02447	-0.02891	-0.02447	-0.02447	-0.03158
Z006E0035	0.02617	0.03358	0.00475	0.03612	0.02642	0.03612	0.03494	0.03612	0.03612	0.04223
Z006E0036	0.01337	0.01156	0.01255	0.0124	0.0188	0.0124	0.01388	0.0124	0.0124	0.00597
Z006E0037	0.01804	-0.00591	0.00728	0.00742	0.0038	0.00742	0.00814	0.00742	0.00742	0.00195
Z006E0038	-0.00337	-0.01506	-0.00519	-0.00436	0.00137	-0.00436	-0.00736	-0.00436	-0.00436	-0.00558
Z006E0041	-0.09964	-0.08338	-0.0906	-0.0915	-0.07879	-0.0915	-0.09632	-0.0915	-0.0915	-0.09681
Z006E0042	-0.05584	-0.05124	-0.04078	-0.0493	-0.05347	-0.0493	-0.05024	-0.0493	-0.0493	-0.04974
Z006E0043	-0.0092	0.00412	0.02238	0.00108	0.00801	0.00108	0.00124	0.00108	0.00108	0.00686
Z006E0044	0.08847	0.07554	0.08593	0.07776	0.07334	0.07776	0.07925	0.07776	0.07776	0.07261
Z006E0046	-0.02615	-0.04662	-0.05661	-0.03384	-0.02195	-0.03384	-0.02937	-0.03384	-0.03384	-0.03557
Z006E0047	-0.008	-0.01265	-0.01877	0.0002	0.00721	0.0002	-0.00549	0.0002	0.0002	-0.00312
Z006E0048	-0.05804	-0.05989	-0.06616	-0.06282	-0.08076	-0.06282	-0.06274	-0.06282	-0.06282	-0.05525
Z006E0049	0.04003	0.03809	0.03518	0.05024	0.06054	0.05024	0.04746	0.05024	0.05024	0.04185
Z006E0050	-0.00763	-0.00408	-0.01442	-0.00414	-0.01784	-0.00414	-0.00622	-0.00414	-0.00414	-0.00862
Z006E0051	-0.0374	-0.03858	-0.04704	-0.04814	-0.06313	-0.04814	-0.05454	-0.04814	-0.04814	-0.04462
Z006E0052	0.02424	0.03378	0.04716	0.03334	0.02304	0.03334	0.02958	0.03334	0.03334	0.02865
Z006E0053	0.0495	0.05531	0.05219	0.05676	0.06578	0.05676	0.0579	0.05676	0.05676	0.06135
Z006E0054	-0.00422	-0.01021	-0.02459	-0.01125	-0.02612	-0.01125	-0.00604	-0.01125	-0.01125	-0.00491
Z006E0055	0.03118	0.02888	0.03386	0.019	0.0058	0.019	0.01228	0.019	0.019	0.02267
Z006E0056	-0.05669	-0.03613	-0.05831	-0.04507	-0.04643	-0.04507	-0.04878	-0.04507	-0.04507	-0.0502
Z006E0057	-0.03219	-0.04306	-0.02487	-0.04003	-0.03127	-0.04003	-0.04549	-0.04003	-0.04003	-0.03338
Z006E0058	-0.01965	-0.03456	-0.00554	-0.0326	-0.01918	-0.0326	-0.03772	-0.0326	-0.0326	-0.03824
Z006E0059	0.04427	0.03706	0.03108	0.0374	0.04735	0.0374	0.03917	0.0374	0.0374	0.04215
Z006E0061	-0.01325	-0.03373	-0.02272	-0.02328	-0.02822	-0.02328	-0.02666	-0.02328	-0.02328	-0.02349
Z006E0062	-0.05477	-0.041	-0.05411	-0.04851	-0.03883	-0.04851	-0.04692	-0.04851	-0.04851	-0.0554
Z006E0063	0.08853	0.08235	0.07591	0.08224	0.07889	0.08224	0.08213	0.08224	0.08224	0.07656
Z006E0065	0.04478	0.05637	0.03552	0.04765	0.03758	0.04765	0.04685	0.04765	0.04765	0.04358
Z006E0066	0.04417	0.05439	0.0553	0.04909	0.03926	0.04909	0.0435	0.04909	0.04909	0.04583
Z006E0068	-0.0135	-0.02208	-0.03196	-0.02127	-0.03101	-0.02127	-0.01903	-0.02127	-0.02127	-0.01546
Z006E0069	0.01138	-0.00489	0.00605	0.00141	0.00403	0.00141	0.00029	0.00141	0.00141	0.00622
Z006E0070	-0.00821	-0.02007	-0.02821	-0.01766	-0.00446	-0.01766	-0.01384	-0.01766	-0.01766	-0.02036
Z006E0071	0.03354	0.01994	-0.00118	0.02489	0.04066	0.02489	0.02679	0.02489	0.02489	0.01776
Z006E0072	0.06792	0.07376	0.09343	0.07444	0.08852	0.07444	0.07601	0.07444	0.07444	0.07932
Z006E0073	0.08847	0.08673	0.09965	0.09366	0.08228	0.09366	0.08536	0.09366	0.09366	0.08969
Z006E0074	0.04615	0.04167	0.04818	0.05389	0.06179	0.05389	0.04939	0.05389	0.05389	0.04664
Z006E0075	-0.02787	-0.03607	-0.04146	-0.03503	-0.02426	-0.03503	-0.02762	-0.03503	-0.03503	-0.04234
Z006E0077	0.02079	0.01247	0.00491	0.02716	0.03844	0.02716	0.02722	0.02716	0.02716	0.01962
Z006E0078	0.05727	0.0782	0.06808	0.06677	0.0693	0.06677	0.06377	0.06677	0.06677	0.07356
Z006E0079	0.01697	0.02373	0.02088	0.02464	0.0319	0.02464	0.02264	0.02464	0.02464	0.02958
Z006E0080	-0.00324	-0.00288	-0.02422	-0.00945	0.0006	-0.00945	-0.00785	-0.00945	-0.00945	-0.01469
Z006E0081	0.0593	0.06937	0.07574	0.05922	0.05235	0.05922	0.06153	0.05922	0.05922	0.06101
Z006E0082	0.0097	0.01593	-0.00294	0.02088	0.0254	0.02088	0.01875	0.02088	0.02088	0.02561
Z006E0083	0.06777	0.05446	0.04846	0.05719	0.04912	0.05719	0.05687	0.05719	0.05719	0.05778
Z006E0084	0.05112	0.06145	0.04488	0.06045	0.03977	0.06045	0.0551	0.06045	0.06045	0.06874
Z006E0085	-0.017	-0.02217	-0.02209	-0.02634	-0.03529	-0.02634	-0.03213	-0.02634	-0.02634	-0.02386
Z006E0086	-0.04705	-0.03592	-0.05074	-0.03583	-0.04896	-0.03583	-0.0416	-0.03583	-0.03583	-0.0295
Z006E0087	-0.04219	-0.02177	-0.03222	-0.03316	-0.03078	-0.03316	-0.03628	-0.03316	-0.03316	-0.02667
Z006E0088	0.04843	0.04744	0.02854	0.03812	0.04386	0.03812	0.04136	0.03812	0.03812	0.04466
Z006E0089	-0.01163	-0.03608	-0.02321	-0.02271	-0.02648	-0.02271	-0.0221	-0.02271	-0.02271	-0.02847
Z006E0090	-0.00139	-0.01673	0.00565	-0.01558	-0.00321	-0.01558	-0.01424	-0.01558	-0.01558	-0.01037
Z006E0091	-0.01875	-0.04103	-0.03241	-0.02929	-0.04283	-0.02929	-0.03461	-0.02929	-0.02929	-0.03469
Z006E0092	-0.04765	-0.05276	-0.04945	-0.0554	-0.05423	-0.0554	-0.05435	-0.0554	-0.0554	-0.04941
Z006E0093	-0.0307	-0.02416	-0.04644	-0.03172	-0.02518	-0.03172	-0.03686	-0.03172	-0.03172	-0.03638
Z006E0094	0.04704	0.04603	0.01361	0.03912	0.03041	0.03912	0.04044	0.03912	0.03912	0.03477
Z006E0095	-0.03644	-0.05705	-0.04286	-0.04613	-0.05543	-0.04613	-0.0511	-0.04613	-0.04613	-0.04508
Z006E0096	-0.01493	-0.03898	-0.00317	-0.02792	-0.03775	-0.02792	-0.03379	-0.02792	-0.02792	-0.03276
Z006E0097	0.0376	0.04289	0.02523	0.03093	0.01434	0.03093	0.02876	0.03093	0.03093	0.03824
Z006E0098	0.04467	0.0281	0.02875	0.03756	0.0242	0.03756	0.03853	0.03756	0.03756	0.04298
Z006E0099	0.01421	0.00922	0.00163	0.00749	-0.00732	0.00749	0.01356	0.00749	0.00749	0.01363
Z006E0100	0.00602	0.02999	0.01076	0.01843	0.02352	0.01843	0.01727	0.01843	0.01843	0.02437
Z006E0101	-0.07968	-0.07003	-0.04306	-0.07289	-0.0687	-0.07289	-0.07471	-0.07289	-0.07289	-0.06663
Z006E0102	0.06358	0.08022	0.09634	0.06925	0.07879	0.06925	0.07182	0.06925	0.06925	0.07551
Z006E0103	0.00193	-0.00464	-0.00096	-0.00757	0.00799	-0.00757	-0.00316	-0.00757	-0.00757	-0.01302
Z006E0104	0.07226	0.071	0.0753	0.08044	0.06276	0.08044	0.07461	0.08044	0.08044	0.08664
Z006E0105	0.11185	0.11785	0.14403	0.11859	0.13097	0.11859	0.12214	0.11859	0.11859	0.11317
Z006E0106	0.01217	-0.00288	0.03192	0.00841	0.00932	0.00841	0.00297	0.00841	0.00841	0.00269
Z006E0107	0.02894	0.04527	0.03752	0.03522	0.02148	0.03522	0.03461	0.03522	0.03522	0.04296
Z006E0108	0.01256	0.0064	0.01003	-0.00104	-0.00872	-0.00104	-0.00218	-0.00104	-0.00104	-0.00419
Z006E0109	-0.03593	-0.02449	-0.03741	-0.02436	-0.02674	-0.02436	-0.02878	-0.02436	-0.02436	-0.01868
Z006E0110	-0.04199	-0.0404	-0.02931	-0.03805	-0.02651	-0.03805	-0.03677	-0.03805	-0.03805	-0.04444
Z006E0111	0.03815	0.02465	0.03543	0.03711	0.02994	0.03711	0.03062	0.03711	0.03711	0.03206
Z006E0113	-0.03897	-0.0473	-0.0346	-0.05149	-0.04026	-0.05149	-0.04964	-0.05149	-0.05149	-0.04455
Z006E0114	0.05698	0.06005	0.03248	0.0508	0.05794	0.0508	0.04916	0.0508	0.0508	0.05173
Z006E0115	-0.01235	-0.01898	-0.01577	-0.01451	0.00496	-0.01451	-0.01407	-0.01451	-0.01451	-0.02128
Z006E0116	0.06434	0.05937	0.05516	0.05775	0.06427	0.05775	0.06639	0.05775	0.05775	0.06225
Z006E0117	-0.06527	-0.04866	-0.05039	-0.05835	-0.04752	-0.05835	-0.05648	-0.05835	-0.05835	-0.05186
Z006E0118	-0.02157	-0.02581	-0.02552	-0.01446	-0.00741	-0.01446	-0.01235	-0.01446	-0.01446	-0.01049
Z006E0119	0.03362	0.02609	0.00839	0.02709	0.03592	0.02709	0.03363	0.02709	0.02709	0.02668
Z006E0120	-0.05377	-0.04531	-0.03873	-0.04904	-0.03801	-0.04904	-0.04916	-0.04904	-0.04904	-0.04288
Z006E0121	-0.04414	-0.03864	-0.05281	-0.0505	-0.04572	-0.0505	-0.05007	-0.0505	-0.0505	-0.04475
Z006E0122	0.02612	0.03925	0.04128	0.03098	0.04256	0.03098	0.03124	0.03098	0.03098	0.03181
Z006E0123	0.02492	0.00427	0.00692	0.01704	0.03103	0.01704	0.0225	0.01704	0.01704	0.0087
Z006E0125	0.03254	0.03135	0.00902	0.03689	0.02819	0.03689	0.03212	0.03689	0.03689	0.03073
Z006E0126	-0.02501	-0.02058	0.00462	-0.01969	-0.00778	-0.01969	-0.01649	-0.01969	-0.01969	-0.026
Z006E0128	0.13113	0.12632	0.1222	0.12468	0.13125	0.12468	0.13336	0.12468	0.12468	0.12927
Z006E0129	-0.03576	-0.02998	-0.02049	-0.03049	-0.04424	-0.03049	-0.03033	-0.03049	-0.03049	-0.02288
Z006E0133	0.03676	0.02831	0.03293	0.02686	0.03068	0.02686	0.03356	0.02686	0.02686	0.03195
Z006E0134	-0.01422	-0.00742	-0.00945	-0.00709	-0.0013	-0.00709	-0.00295	-0.00709	-0.00709	-0.00863
Z006E0135	0.01679	0.03509	0.01714	0.02851	0.03732	0.02851	0.02654	0.02851	0.02851	0.02234
Z006E0136	0.02284	0.04335	0.01945	0.03436	0.02232	0.03436	0.02935	0.03436	0.03436	0.03003
Z006E0137	0.00084	0.0102	-0.01356	0.01165	0.02032	0.01165	0.01624	0.01165	0.01165	0.01052
Z006E0138	0.02792	0.01867	0.0221	0.01859	0.02425	0.01859	0.01539	0.01859	0.01859	0.02458
Z006E0139	-0.04579	-0.04458	-0.06234	-0.05448	-0.06564	-0.05448	-0.05223	-0.05448	-0.05448	-0.04683
Z006E0140	0.00637	0.01783	0.02261	0.01617	0.02301	0.01617	0.01463	0.01617	0.01617	0.02242
Z006E0141	0.01442	0.01837	0.01114	0.02105	0.01081	0.02105	0.01896	0.02105	0.02105	0.02126
Z006E0142	0.00537	-0.00167	-0.0056	-0.00495	-0.00753	-0.00495	-0.00985	-0.00495	-0.00495	-0.00985
Z006E0143	0.0413	0.02555	0.04569	0.03659	0.02595	0.03659	0.03564	0.03659	0.03659	0.04316
Z006E0144	-0.02256	-0.01248	-0.03622	-0.01228	-0.006	-0.01228	-0.00727	-0.01228	-0.01228	-0.00801
Z006E0145	0.00818	0.01076	0.0208	0.01296	0.01414	0.01296	0.01319	0.01296	0.01296	0.00796
Z006E0146	-0.01298	-0.00626	-0.0045	-0.00528	0.00629	-0.00528	-0.0109	-0.00528	-0.00528	-0.00002
Z006E0147	-0.02536	-0.02238	-0.03725	-0.03164	-0.02239	-0.03164	-0.03228	-0.03164	-0.03164	-0.03728
Z006E0148	0.06179	0.0578	0.06553	0.04938	0.05959	0.04938	0.04459	0.04938	0.04938	0.04545
Z006E0149	0.06686	0.07351	0.09946	0.07329	0.0818	0.07329	0.07029	0.07329	0.07329	0.06788
Z006E0150	-0.06377	-0.06669	-0.07699	-0.07479	-0.08619	-0.07479	-0.07377	-0.07479	-0.07479	-0.07918
Z006E0152	-0.07754	-0.09387	-0.08846	-0.08844	-0.09444	-0.08844	-0.0956	-0.08844	-0.08844	-0.09319
Z006E0153	-0.01021	-0.01367	-0.03347	-0.02099	-0.01208	-0.02099	-0.01869	-0.02099	-0.02099	-0.02333
Z006E0154	-0.00204	-0.01892	-0.02445	-0.01232	-0.00677	-0.01232	-0.0167	-0.01232	-0.01232	-0.00947
Z006E0155	-0.09698	-0.09067	-0.08936	-0.09903	-0.10818	-0.09903	-0.0989	-0.09903	-0.09903	-0.10256
Z006E0156	0.01645	0.01719	0.01296	0.00646	-0.00476	0.00646	0.00518	0.00646	0.00646	0.01445
Z006E0157	-0.00388	-0.01151	0.009	0.00137	0.01301	0.00137	-0.00527	0.00137	0.00137	-0.00459
Z006E0158	-0.05488	-0.04621	-0.04771	-0.04696	-0.04468	-0.04696	-0.0491	-0.04696	-0.04696	-0.0478
Z006E0159	-0.05285	-0.05522	-0.03033	-0.04533	-0.03209	-0.04533	-0.04116	-0.04533	-0.04533	-0.04208
Z006E0160	0.12554	0.10454	0.12209	0.11621	0.12942	0.11621	0.11359	0.11621	0.11621	0.11289
Z006E0161	0.05919	0.07007	0.06595	0.06066	0.07177	0.06066	0.05884	0.06066	0.06066	0.05512
Z006E0162	-0.13669	-0.11928	-0.12579	-0.12751	-0.11446	-0.12751	-0.13208	-0.12751	-0.12751	-0.13217
Z006E0163	0.02333	0.04054	0.03391	0.03233	0.04532	0.03233	0.02772	0.03233	0.03233	0.02755
Z006E0164	-0.02256	-0.01149	-0.03578	-0.0199	-0.0106	-0.0199	-0.02223	-0.0199	-0.0199	-0.02533
Z006E0165	0.00667	0.01562	0.01631	0.01556	0.00571	0.01556	0.01747	0.01556	0.01556	0.01991
Z006E0166	-0.02427	-0.03339	-0.02782	-0.03411	-0.04691	-0.03411	-0.03734	-0.03411	-0.03411	-0.03257
Z006E0167	-0.06049	-0.07832	-0.06392	-0.06802	-0.05764	-0.06802	-0.06877	-0.06802	-0.06802	-0.06898
Z006E0168	-0.00145	-0.02307	-0.0095	-0.01205	-0.02165	-0.01205	-0.01724	-0.01205	-0.01205	-0.01157
Z006E0169	0.07924	0.06071	0.07579	0.06512	0.08199	0.06512	0.0646	0.06512	0.06512	0.05932
Z006E0170	-0.02753	-0.02311	-0.03301	-0.02398	-0.038	-0.02398	-0.02226	-0.02398	-0.02398	-0.02281
Z006E0171	0.01348	0.02631	0.02783	0.02019	0.01557	0.02019	0.01518	0.02019	0.02019	0.02717
Z006E0172	0.02771	0.03312	0.03134	0.03501	0.02894	0.03501	0.03323	0.03501	0.03501	0.04155
Z006E0173	-0.05987	-0.07453	-0.06963	-0.06558	-0.05909	-0.06558	-0.06497	-0.06558	-0.06558	-0.06091
Z006E0174	0.00424	0.0077	0.00163	0.01076	0.00957	0.01076	0.0029	0.01076	0.01076	0.00452
Z006E0175	-0.00931	-0.00767	-0.02627	-0.00711	-0.02023	-0.00711	-0.01277	-0.00711	-0.00711	-0.00024
Z006E0176	-0.00422	0.00157	-0.01635	0.00425	-0.0085	0.00425	0.00407	0.00425	0.00425	0.00035
Z006E0177	-0.00724	-0.0085	-0.01324	-0.01741	-0.02459	-0.01741	-0.01605	-0.01741	-0.01741	-0.01537
Z006E0178	0.0116	0.01196	0.01027	0.02244	0.03227	0.02244	0.02738	0.02244	0.02244	0.02568
Z006E0179	0.05508	0.06365	0.05496	0.05471	0.06137	0.05471	0.0513	0.05471	0.05471	0.04966
Z006E0180	-0.04754	-0.06063	-0.05995	-0.05047	-0.05141	-0.05047	-0.04553	-0.05047	-0.05047	-0.04631
Z006E0181	0.00182	0.00111	0.01002	-0.00998	-0.00401	-0.00998	-0.01353	-0.00998	-0.00998	-0.00209
Z006E0182	0.07799	0.07777	0.07685	0.06916	0.08215	0.06916	0.06637	0.06916	0.06916	0.06479
Z006E0183	-0.00516	-0.01032	-0.00669	-0.01875	-0.0302	-0.01875	-0.02636	-0.01875	-0.01875	-0.02169
Z006E0184	-0.11406	-0.1033	-0.09639	-0.10474	-0.11659	-0.10474	-0.10278	-0.10474	-0.10474	-0.10137
Z006E0185	0.05576	0.05593	0.06577	0.06017	0.07538	0.06017	0.05476	0.06017	0.06017	0.05449
Z006E0186	-0.02472	-0.02909	-0.02092	-0.01733	-0.02423	-0.01733	-0.01758	-0.01733	-0.01733	-0.01453
Z006E0188	-0.01568	-0.02737	-0.03435	-0.02348	-0.03333	-0.02348	-0.01921	-0.02348	-0.02348	-0.0296
Z006E0190	0.02329	0.00709	0.02276	0.00891	0.02126	0.00891	0.00942	0.00891	0.00891	0.0144
Z006E0191	-0.03702	-0.02702	-0.04254	-0.02682	-0.04029	-0.02682	-0.03284	-0.02682	-0.02682	-0.02113
Z006E0192	0.01664	0.03	0.02043	0.02898	0.0343	0.02898	0.02905	0.02898	0.02898	0.02823
Z006E0193	-0.01497	0.00145	-0.03052	-0.00566	-0.01461	-0.00566	-0.00552	-0.00566	-0.00566	-0.01118
Z006E0194	0.04348	0.03069	0.03317	0.03383	0.03016	0.03383	0.03454	0.03383	0.03383	0.02806
Z006E0195	-0.06781	-0.05978	-0.04615	-0.06129	-0.05712	-0.06129	-0.06475	-0.06129	-0.06129	-0.05442
Z006E0196	-0.03752	-0.02689	-0.04391	-0.02588	-0.01853	-0.02588	-0.02732	-0.02588	-0.02588	-0.0324
Z006E0197	0.01569	0.00014	-0.00224	0.00379	-0.00446	0.00379	0.00281	0.00379	0.00379	-0.00174
Z006E0198	0.00302	0.00315	-0.02518	-0.00374	0.0092	-0.00374	0.0004	-0.00374	-0.00374	-0.0091
Z006E0199	-0.09888	-0.10574	-0.08665	-0.09445	-0.09438	-0.09445	-0.09499	-0.09445	-0.09445	-0.08881
Z006E0200	-0.00466	0.01019	0.02225	0.00045	-0.00925	0.00045	-0.00019	0.00045	0.00045	0.00237
Z007E0001	0.03013	0.03802	0.03717	0.03227	0.03288	0.03227	0.03619	0.03227	0.03227	0.02718
Z007E0002	-0.00698	0.00401	-0.01591	-0.00703	-0.00281	-0.00703	-0.00114	-0.00703	-0.00703	-0.00219
Z007E0003	-0.05723	-0.03527	-0.0459	-0.05822	-0.05258	-0.05822	-0.0522	-0.05822	-0.05822	-0.05504
Z007E0004	0.00892	0.01082	-0.01059	0.00829	0.00432	0.00829	0.00485	0.00829	0.00829	0.01007
Z007E0005	-0.01145	0.00149	0.00529	-0.01192	-0.00874	-0.01192	-0.01461	-0.01192	-0.01192	-0.00905
Z007E0007	0.01138	0.0136	-0.00687	0.0098	0.00639	0.0098	0.0154	0.0098	0.0098	0.01368
Z007E0008	0.02056	0.02517	0.03973	0.02059	0.02509	0.02059	0.0251	0.02059	0.02059	0.02218
Z007E0009	0.01877	0.00554	0.04019	0.0162	0.01321	0.0162	0.02167	0.0162	0.0162	0.01732
Z007E0010	-0.00794	-0.00906	-0.0196	-0.00872	-0.01238	-0.00872	-0.00401	-0.00872	-0.00872	-0.01328
Z007E0011	-0.08664	-0.09839	-0.07583	-0.08562	-0.0892	-0.08562	-0.08116	-0.08562	-0.08562	-0.08346
Z007E0012	-0.0108	-0.00793	-0.03224	-0.00861	-0.01295	-0.00861	-0.01316	-0.00861	-0.00861	-0.00471
Z007E0013	0.01421	0.01686	-0.00646	0.01453	0.01814	0.01453	0.01928	0.01453	0.01453	0.01087
Z007E0014	0.01462	-0.00984	0.01584	0.01545	0.01087	0.01545	0.01147	0.01545	0.01545	0.0101
Z007E0015	-0.04624	-0.05116	-0.03383	-0.0467	-0.05028	-0.0467	-0.04951	-0.0467	-0.0467	-0.04375
Z007E0016	0.07242	0.08295	0.05464	0.07152	0.07647	0.07152	0.06984	0.07152	0.07152	0.07668
Z007E0017	-0.09991	-0.07952	-0.09036	-0.09818	-0.09301	-0.09818	-0.0934	-0.09818	-0.09818	-0.095
Z007E0019	-0.01792	-0.02335	-0.03671	-0.01769	-0.01485	-0.01769	-0.02122	-0.01769	-0.01769	-0.01754
Z007E0020	0.01328	0.00822	0.03038	0.0135	0.01018	0.0135	0.01084	0.0135	0.0135	0.01674
Z007E0021	0.02203	0.00256	0.0295	0.02428	0.02019	0.02428	0.02861	0.02428	0.02428	0.0194
Z007E0022	0.0364	0.02548	0.03614	0.03538	0.0325	0.03538	0.03293	0.03538	0.03538	0.03821
Z007E0023	0.00121	0.00659	0.00999	0.0033	0.00847	0.0033	-0.00001	0.0033	0.0033	0.00641
Z007E0024	-0.0378	-0.0251	-0.05109	-0.03492	-0.03461	-0.03492	-0.03901	-0.03492	-0.03492	-0.03478
Z007E0025	-0.00717	-0.00463	0.01586	-0.00859	-0.00307	-0.00859	-0.01093	-0.00859	-0.00859	-0.00654
Z007E0027	0.00664	0.01553	-0.02752	0.00813	0.00377	0.00813	0.00379	0.00813	0.00813	0.00494
Z007E0029	0.0631	0.07679	0.08068	0.06016	0.06605	0.06016	0.06589	0.06016	0.06016	0.06151
Z007E0030	-0.02145	-0.02866	-0.01899	-0.02394	-0.01922	-0.02394	-0.02586	-0.02394	-0.02394	-0.02078
Z007E0031	0.01589	0.00036	0.01252	0.01512	0.01941	0.01512	0.01233	0.01512	0.01512	0.01055
Z007E0032	-0.0204	-0.02103	-0.03919	-0.02263	-0.01836	-0.02263	-0.025	-0.02263	-0.02263	-0.02652
Z007E0033	0.00704	0.03097	-0.02113	0.00749	0.01192	0.00749	0.00443	0.00749	0.00749	0.01247
Z007E0034	-0.00833	0.00035	-0.0464	-0.00524	-0.0101	-0.00524	-0.01017	-0.00524	-0.00524	-0.00808
Z007E0036	-0.00192	-0.00462	-0.03054	0.0005	-0.00019	0.0005	-0.00328	0.0005	0.0005	-0.00207
Z007E0037	0.10438	0.1137	0.09408	0.10369	0.1003	0.10369	0.10817	0.10369	0.10369	0.09912
Z007E0038	-0.0001	-0.00272	-0.01285	-0.00102	-0.00507	-0.00102	-0.00466	-0.00102	-0.00102	-0.00176
Z007E0040	-0.0562	-0.06141	-0.07319	-0.05892	-0.05435	-0.05892	-0.06149	-0.05892	-0.05892	-0.06368
Z007E0042	-0.02436	-0.03184	-0.04512	-0.02394	-0.02704	-0.02394	-0.02766	-0.02394	-0.02394	-0.02742
Z007E0044	-0.01333	-0.00235	-0.0066	-0.01053	-0.01054	-0.01053	-0.01467	-0.01053	-0.01053	-0.00705
Z007E0045	-0.04029	-0.05147	-0.03647	-0.03932	-0.04358	-0.03932	-0.03492	-0.03932	-0.03932	-0.03677
Z007E0046	-0.0012	-0.00744	-0.02062	0.00035	-0.00448	0.00035	-0.00379	0.00035	0.00035	0.00441
Z007E0047	-0.02619	-0.02692	-0.02886	-0.02451	-0.02519	-0.02451	-0.02004	-0.02451	-0.02451	-0.02423
Z007E0049	0.00198	-0.0134	0.01586	0.00343	-0.00076	0.00343	-0.0003	0.00343	0.00343	-0.00144
Z007E0050	-0.05012	-0.04362	-0.04029	-0.05116	-0.04565	-0.05116	-0.05333	-0.05116	-0.05116	-0.0483
Z007E0051	0.0179	0.00706	0.01051	0.01651	0.01272	0.01651	0.02198	0.01651	0.01651	0.01606
Z007E0052	0.03592	0.02298	0.01478	0.03794	0.03365	0.03794	0.04223	0.03794	0.03794	0.03437
Z007E0053	-0.02187	-0.01083	-0.04976	-0.0195	-0.02336	-0.0195	-0.01547	-0.0195	-0.0195	-0.01499
Z007E0054	-0.0279	-0.02209	-0.00957	-0.0274	-0.02165	-0.0274	-0.02218	-0.0274	-0.0274	-0.03277
Z007E0055	-0.0359	-0.03767	-0.0448	-0.0365	-0.03224	-0.0365	-0.03861	-0.0365	-0.0365	-0.03953
Z007E0056	-0.03671	-0.02604	-0.02396	-0.03839	-0.03263	-0.03839	-0.0408	-0.03839	-0.03839	-0.03616
Z007E0058	0.02492	0.0219	0.00386	0.02571	0.02123	0.02571	0.0221	0.02571	0.02571	0.02999
Z007E0059	-0.01934	-0.01676	-0.03019	-0.0177	-0.01832	-0.0177	-0.02194	-0.0177	-0.0177	-0.014
Z007E0060	0.02296	0.01811	0.03327	0.02695	0.02283	0.02695	0.02325	0.02695	0.02695	0.03126
Z007E0061	0.00681	-0.00248	0.00067	0.00494	0.00935	0.00494	0.003	0.00494	0.00494	0.00487
Z007E0062	0.01086	0.01403	0.02449	0.01092	0.00782	0.01092	0.00764	0.01092	0.01092	0.01349
Z007E0063	-0.00399	0.00665	-0.02003	-0.00312	0.00088	-0.00312	-0.00692	-0.00312	-0.00312	0.00063
Z007E0064	-0.05889	-0.05611	-0.08435	-0.05709	-0.05304	-0.05709	-0.06087	-0.05709	-0.05709	-0.06049
Z007E0065	-0.04363	-0.04975	-0.06284	-0.04197	-0.04676	-0.04197	-0.04607	-0.04197	-0.04197	-0.03783
Z007E0066	-0.01865	-0.01899	-0.03753	-0.01911	-0.02309	-0.01911	-0.0226	-0.01911	-0.01911	-0.01929
Z007E0067	0.02192	0.02064	0.01021	0.02418	0.02105	0.02418	0.02023	0.02418	0.02418	0.02887
Z007E0068	0.03284	0.0187	0.0238	0.03276	0.03661	0.03276	0.03009	0.03276	0.03276	0.02905
Z007E0069	-0.00858	-0.02666	0.00375	-0.00664	-0.011	-0.00664	-0.01055	-0.00664	-0.00664	-0.00398
Z007E0070	-0.05023	-0.06828	-0.03786	-0.04827	-0.05262	-0.04827	-0.05217	-0.04827	-0.04827	-0.04559
Z007E0071	-0.00716	0.01442	-0.01298	-0.00642	-0.00046	-0.00642	-0.0003	-0.00642	-0.00642	-0.00717
Z007E0072	0.03171	0.01821	0.03783	0.035	0.03588	0.035	0.03199	0.035	0.035	0.03513
Z007E0073	-0.01237	-0.01036	0.00136	-0.01338	-0.00818	-0.01338	-0.01554	-0.01338	-0.01338	-0.0105
Z007E0074	-0.00349	-0.0214	0.00526	-0.0017	0.0024	-0.0017	-0.00478	-0.0017	-0.0017	-0.00619
Z007E0075	-0.07692	-0.08239	-0.07065	-0.07497	-0.07096	-0.07497	-0.07888	-0.07497	-0.07497	-0.07966
Z007E0077	0.01211	0.00773	0.00719	0.01374	0.01688	0.01374	0.01022	0.01374	0.01374	0.0123
Z007E0078	-0.03333	-0.05241	-0.00557	-0.03422	-0.03717	-0.03422	-0.02896	-0.03422	-0.03422	-0.04046
Z007E0079	0.03017	0.02035	0.03492	0.03048	0.03436	0.03048	0.02742	0.03048	0.03048	0.0333
Z007E0080	0.02578	0.01884	0.04191	0.0248	0.02156	0.0248	0.02159	0.0248	0.0248	0.02663
Z007E0081	-0.0065	-0.01138	-0.01919	-0.00804	-0.01244	-0.00804	-0.00309	-0.00804	-0.00804	-0.01234
Z007E0082	0.05977	0.04634	0.08674	0.05835	0.05546	0.05835	0.06404	0.05835	0.05835	0.06011
Z007E0083	0.01801	0.01165	0.01416	0.02005	0.02327	0.02005	0.01654	0.02005	0.02005	0.01681
Z007E0084	-0.05725	-0.07199	-0.07094	-0.05918	-0.06356	-0.05918	-0.06019	-0.05918	-0.05918	-0.05991
Z007E0085	0.07097	0.0842	0.05783	0.07138	0.07602	0.07138	0.06878	0.07138	0.07138	0.06859
Z007E0086	0.11941	0.13319	0.10324	0.11713	0.1216	0.11713	0.11818	0.11713	0.11713	0.11258
Z007E0087	-0.02963	-0.04192	-0.03998	-0.03128	-0.03125	-0.03128	-0.03375	-0.03128	-0.03128	-0.03151
Z007E0088	-0.05068	-0.04631	-0.05747	-0.04998	-0.04599	-0.04998	-0.04503	-0.04998	-0.04998	-0.04986
Z007E0089	-0.01929	-0.02131	-0.03447	-0.02145	-0.01743	-0.02145	-0.02387	-0.02145	-0.02145	-0.02537
Z007E0091	0.04184	0.05649	0.02238	0.04129	0.04414	0.04129	0.04645	0.04129	0.04129	0.04504
Z007E0092	0.04389	0.05163	0.02045	0.0416	0.03801	0.0416	0.04619	0.0416	0.0416	0.04045
Z007E0093	0.01142	0.02727	-0.01682	0.01307	0.00847	0.01307	0.00902	0.01307	0.01307	0.01807
Z007E0094	0.06116	0.07502	0.07191	0.06363	0.06796	0.06363	0.05999	0.06363	0.06363	0.0672
Z007E0095	-0.01966	-0.02933	-0.01793	-0.02148	-0.01664	-0.02148	-0.01514	-0.02148	-0.02148	-0.02572
Z007E0096	-0.06138	-0.09019	-0.04935	-0.06037	-0.06528	-0.06037	-0.06488	-0.06037	-0.06037	-0.06652
Z007E0098	0.01241	-0.00918	0.03662	0.01319	0.0176	0.01319	0.01027	0.01319	0.01319	0.00781
Z007E0099	-0.00273	-0.01287	0.01094	-0.00139	-0.00561	-0.00139	0.0019	-0.00139	-0.00139	-0.00781
Z007E0100	0.01555	0.02336	0.03249	0.01432	0.01983	0.01432	0.02101	0.01432	0.01432	0.01774
Z007E0101	0.02833	0.01811	0.01346	0.02711	0.02295	0.02711	0.02435	0.02711	0.02711	0.03096
Z007E0103	0.03433	0.03311	0.0322	0.03363	0.03022	0.03363	0.03082	0.03363	0.03363	0.0371
Z007E0104	-0.04209	-0.05249	-0.01789	-0.0438	-0.03912	-0.0438	-0.04616	-0.0438	-0.0438	-0.04941
Z007E0105	0.06336	0.07172	0.04254	0.06193	0.05879	0.06193	0.06689	0.06193	0.06193	0.06328
Z007E0106	-0.03494	-0.04796	-0.00857	-0.03787	-0.0329	-0.03787	-0.03985	-0.03787	-0.03787	-0.03638
Z007E0107	0.01204	-0.01387	0.02292	0.01436	0.01014	0.01436	0.01023	0.01436	0.01436	0.0091
Z007E0108	-0.02059	-0.03685	0.00616	-0.02285	-0.01905	-0.02285	-0.01674	-0.02285	-0.02285	-0.02925
Z007E0109	0.01088	0.00016	0.00241	0.00771	0.01169	0.00771	0.00545	0.00771	0.00771	0.00683
Z007E0110	-0.02964	-0.0248	-0.06755	-0.02889	-0.03383	-0.02889	-0.03372	-0.02889	-0.02889	-0.02532
Z007E0111	-0.02507	-0.0158	-0.03546	-0.02581	-0.02922	-0.02581	-0.02134	-0.02581	-0.02581	-0.03041
Z007E0112	0.00674	0.02185	0.01262	0.00778	0.00485	0.00778	0.0122	0.00778	0.00778	0.01057
Z007E0114	-0.04775	-0.04105	-0.07015	-0.04738	-0.05164	-0.04738	-0.05115	-0.04738	-0.04738	-0.05078
Z007E0115	-0.10638	-0.09507	-0.09852	-0.10435	-0.10851	-0.10435	-0.10079	-0.10435	-0.10435	-0.10173
Z007E0116	-0.0431	-0.04797	-0.03366	-0.04497	-0.04834	-0.04497	-0.03945	-0.04497	-0.04497	-0.04272
Z007E0117	-0.07821	-0.08688	-0.10476	-0.07623	-0.07684	-0.07623	-0.07997	-0.07623	-0.07623	-0.07925
Z007E0118	-0.02084	-0.02353	-0.0422	-0.01947	-0.02445	-0.01947	-0.01619	-0.01947	-0.01947	-0.02397
Z007E0119	0.07827	0.07658	0.10867	0.07531	0.08084	0.07531	0.08142	0.07531	0.07531	0.07651
Z007E0120	0.01358	0.00911	-0.01058	0.01735	0.01261	0.01735	0.01275	0.01735	0.01735	0.01444
Z007E0121	-0.00263	-0.00129	-0.0137	-0.00084	0.00271	-0.00084	0.00413	-0.00084	-0.00084	-0.00374
Z007E0122	-0.01989	-0.02307	-0.03831	-0.02029	-0.02473	-0.02029	-0.02333	-0.02029	-0.02029	-0.01967
Z007E0123	0.01555	0.03787	-0.01042	0.01462	0.01127	0.01462	0.01951	0.01462	0.01462	0.0187
Z007E0124	-0.01582	-0.02541	-0.00227	-0.01698	-0.01991	-0.01698	-0.01115	-0.01698	-0.01698	-0.01449
Z007E0126	0.03916	0.02988	0.05237	0.03854	0.03556	0.03854	0.03592	0.03854	0.03854	0.04118
Z007E0129	-0.02357	-0.02784	-0.01636	-0.02176	-0.02521	-0.02176	-0.01812	-0.02176	-0.02176	-0.02567
Z007E0130	0.06102	0.0614	0.05022	0.05686	0.06172	0.05686	0.06314	0.05686	0.05686	0.05954
Z007E0131	0.00175	-0.00213	-0.01073	0.0029	0.00247	0.0029	0.0078	0.0029	0.0029	0.00716
Z007E0132	0.03571	0.03508	0.05152	0.03764	0.04173	0.03764	0.0346	0.03764	0.03764	0.04125
Z007E0133	0.02058	0.01663	0.0429	0.01956	0.01673	0.01956	0.02442	0.01956	0.01956	0.01707
Z007E0134	0.00607	0.00239	0.01423	0.00842	0.00514	0.00842	0.01219	0.00842	0.00842	0.00484
Z007E0135	0.00402	-0.00738	0.0204	0.00361	0.00869	0.00361	0.00113	0.00361	0.00361	0.00216
Z007E0136	-0.04312	-0.04001	-0.03024	-0.04284	-0.03701	-0.04284	-0.04487	-0.04284	-0.04284	-0.04326
Z007E0137	0.00213	0.02226	-0.02764	0.00176	0.00027	0.00176	-0.00139	0.00176	0.00176	0.00642
Z007E0138	0.01321	0.02055	0.03683	0.01572	0.02103	0.01572	0.02084	0.01572	0.01572	0.01886
Z007E0139	-0.01531	-0.00282	-0.01796	-0.015	-0.01836	-0.015	-0.01828	-0.015	-0.015	-0.01151
Z007E0140	-0.11394	-0.12533	-0.12281	-0.11566	-0.11931	-0.11566	-0.11849	-0.11566	-0.11566	-0.11254
Z007E0141	0.01717	0.01524	0.008	0.01642	0.02063	0.01642	0.01427	0.01642	0.01642	0.0133
Z007E0142	0.02236	0.02139	0.01395	0.02321	0.02713	0.02321	0.02862	0.02321	0.02321	0.02759
Z007E0143	-0.01803	-0.01831	-0.03955	-0.01516	-0.01612	-0.01516	-0.01878	-0.01516	-0.01516	-0.01348
Z007E0144	0.04818	0.03015	0.0606	0.05017	0.04582	0.05017	0.04627	0.05017	0.05017	0.05286
Z007E0145	0.06538	0.06358	0.03747	0.06358	0.05922	0.06358	0.06033	0.06358	0.06358	0.06347
Z007E0146	0.00369	0.00496	-0.01531	0.00427	0.0076	0.00427	0.0008	0.00427	0.00427	0.00838
Z007E0147	-0.01862	-0.01783	-0.00475	-0.02016	-0.01685	-0.02016	-0.02225	-0.02016	-0.02016	-0.01744
Z007E0148	-0.03295	-0.03516	-0.03545	-0.03266	-0.02824	-0.03266	-0.02733	-0.03266	-0.03266	-0.02905
Z007E0149	0.03029	0.02455	0.03169	0.03134	0.03068	0.03134	0.02901	0.03134	0.03134	0.02774
Z007E0150	-0.0351	-0.05106	-0.02391	-0.03747	-0.04067	-0.03747	-0.04034	-0.03747	-0.03747	-0.03607
Z007E0151	-0.02079	-0.01944	-0.03716	-0.02049	-0.01621	-0.02049	-0.01508	-0.02049	-0.02049	-0.01631
Z007E0152	-0.00995	-0.01255	-0.00727	-0.00884	-0.00449	-0.00884	-0.0033	-0.00884	-0.00884	-0.00494
Z007E0154	0.0153	0.03044	0.00522	0.01536	0.01246	0.01536	0.01214	0.01536	0.01536	0.01884
Z007E0155	-0.01378	-0.02988	-0.02831	-0.01197	-0.01687	-0.01197	-0.00786	-0.01197	-0.01197	-0.01581
Z007E0156	0.05558	0.06476	0.05673	0.05805	0.06258	0.05805	0.05471	0.05805	0.05805	0.06192
Z007E0157	0.02495	0.01927	0.02376	0.02415	0.02311	0.02415	0.02162	0.02415	0.02415	0.02341
Z007E0158	0.01916	0.01653	-0.0066	0.01837	0.01471	0.01837	0.01474	0.01837	0.01837	0.01403
Z007E0159	-0.00045	0.00149	-0.00339	-0.00169	0.00291	-0.00169	0.0045	-0.00169	-0.00169	-0.0052
Z007E0160	0.04526	0.03757	0.06158	0.04485	0.04168	0.04485	0.0414	0.04485	0.04485	0.04283
Z007E0161	-0.03167	-0.00904	-0.04607	-0.0326	-0.03205	-0.0326	-0.02727	-0.0326	-0.0326	-0.02838
Z007E0162	-0.05589	-0.04453	-0.07061	-0.05811	-0.05987	-0.05811	-0.05316	-0.05811	-0.05811	-0.0551
Z007E0163	-0.03139	-0.03803	-0.01995	-0.02877	-0.02415	-0.02877	-0.03188	-0.02877	-0.02877	-0.0328
Z007E0164	0.0677	0.06566	0.08058	0.06894	0.06979	0.06894	0.07378	0.06894	0.06894	0.07153
Z007E0165	0.05746	0.04132	0.05696	0.05837	0.06172	0.05837	0.05498	0.05837	0.05837	0.05613
Z007E0167	-0.09344	-0.09384	-0.0745	-0.09458	-0.09341	-0.09458	-0.09743	-0.09458	-0.09458	-0.09264
Z007E0168	0.02298	0.02344	0.01264	0.02176	0.02631	0.02176	0.01906	0.02176	0.02176	0.0176
Z007E0169	-0.03241	-0.03584	-0.02796	-0.03158	-0.03517	-0.03158	-0.03494	-0.03158	-0.03158	-0.02845
Z007E0170	0.00855	0.00633	-0.0064	0.00604	0.0109	0.00604	0.00427	0.00604	0.00604	0.00984
Z007E0172	-0.06162	-0.07364	-0.05044	-0.06156	-0.06465	-0.06156	-0.06451	-0.06156	-0.06156	-0.06651
Z007E0173	-0.05229	-0.04321	-0.08256	-0.05242	-0.05629	-0.05242	-0.05617	-0.05242	-0.05242	-0.05598
Z007E0174	0.02571	0.00362	0.04366	0.02663	0.02282	0.02663	0.02326	0.02663	0.02663	0.02518
Z007E0175	-0.08766	-0.08988	-0.06379	-0.089	-0.08357	-0.089	-0.09151	-0.089	-0.089	-0.09101
Z007E0176	-0.02608	-0.02454	-0.04215	-0.02561	-0.02127	-0.02561	-0.02016	-0.02561	-0.02561	-0.02133
Z007E0177	0.0517	0.04531	0.03455	0.05163	0.05471	0.05163	0.04836	0.05163	0.05163	0.05552
Z007E0178	0.03334	0.04409	0.02072	0.03565	0.03091	0.03565	0.03089	0.03565	0.03565	0.0391
Z007E0179	0.00454	-0.01498	0.02504	0.0057	0.00609	0.0057	0.01032	0.0057	0.0057	-0.00007
Z007E0180	-0.05737	-0.05183	-0.06021	-0.05731	-0.0601	-0.05731	-0.05613	-0.05731	-0.05731	-0.05781
Z007E0181	0.05037	0.05075	0.03989	0.04908	0.0536	0.04908	0.04635	0.04908	0.04908	0.04486
Z007E0182	-0.05632	-0.06264	-0.03992	-0.05327	-0.05728	-0.05327	-0.04893	-0.05327	-0.05327	-0.05374
Z007E0183	-0.07583	-0.07593	-0.09424	-0.07399	-0.07047	-0.07399	-0.0779	-0.07399	-0.07399	-0.07752
Z007E0185	-0.01071	-0.02667	0.00048	-0.01308	-0.01628	-0.01308	-0.01595	-0.01308	-0.01308	-0.01168
Z007E0186	0.10744	0.0926	0.12046	0.10609	0.10323	0.10609	0.10347	0.10609	0.10609	0.10813
Z007E0187	0.05823	0.04529	0.04425	0.05668	0.05325	0.05668	0.06205	0.05668	0.05668	0.05216
Z007E0188	0.00343	-0.00699	0.00065	0.00481	0.00015	0.00481	0.00911	0.00481	0.00481	0.00836
Z007E0189	-0.00998	-0.02595	0.00119	-0.01236	-0.01556	-0.01236	-0.01523	-0.01236	-0.01236	-0.01097
Z007E0191	0.00595	-0.00045	-0.00279	0.00419	0.0004	0.00419	0.00976	0.00419	0.00419	0.00762
Z007E0192	0.07625	0.07137	0.08114	0.07677	0.08072	0.07677	0.08203	0.07677	0.07677	0.08038
Z007E0193	-0.01558	-0.03656	-0.02223	-0.01335	-0.01745	-0.01335	-0.01735	-0.01335	-0.01335	-0.01801
Z007E0194	0.01424	0.01618	0.02915	0.01585	0.02033	0.01585	0.01229	0.01585	0.01585	0.01852
Z007E0195	-0.02158	-0.02243	-0.04843	-0.01893	-0.02392	-0.01893	-0.02362	-0.01893	-0.01893	-0.01843
Z007E0196	0.05971	0.03948	0.0726	0.05996	0.06423	0.05996	0.05655	0.05996	0.05996	0.05408
Z007E0197	-0.0483	-0.0568	-0.04916	-0.04678	-0.04753	-0.04678	-0.04247	-0.04678	-0.04678	-0.05082
Z007E0198	0.02802	0.02336	0.0411	0.02902	0.03365	0.02902	0.03458	0.02902	0.02902	0.03218
Z007E0199	0.01492	-0.00123	0.0372	0.01356	0.01238	0.01356	0.01109	0.01356	0.01356	0.01559
Z007E0200	-0.01271	-0.01716	-0.00579	-0.0105	-0.00618	-0.0105	-0.01423	-0.0105	-0.0105	-0.01527
Z008E0001	-0.00003	-0.01026	-0.00899	-0.00731	-0.01367	-0.00731	-0.00672	-0.00731	-0.00731	-0.01574
Z008E0002	-0.00185	-0.00464	-0.00343	-0.00636	0.0023	-0.00636	-0.01247	-0.00636	-0.00636	-0.01635
Z008E0003	0.00121	0.0018	-0.00617	-0.00141	0.00436	-0.00141	0.00592	-0.00141	-0.00141	0.00769
Z008E0004	0.0785	0.0736	0.07203	0.07257	0.0661	0.07257	0.07707	0.07257	0.07257	0.06017
Z008E0005	-0.038	-0.03924	-0.03149	-0.03559	-0.02594	-0.03559	-0.04077	-0.03559	-0.03559	-0.03546
Z008E0007	0.05819	0.06754	0.06599	0.06462	0.07162	0.06462	0.06973	0.06462	0.06462	0.05294
Z008E0008	-0.0192	-0.03005	-0.02619	-0.0269	-0.03216	-0.0269	-0.02096	-0.0269	-0.0269	-0.03436
Z008E0009	0.03196	0.03684	0.03911	0.03685	0.03869	0.03685	0.03127	0.03685	0.03685	0.02944
Z008E0010	0.02958	0.03282	0.02286	0.03001	0.0231	0.03001	0.02377	0.03001	0.03001	0.02643
Z008E0011	-0.00655	-0.00334	-0.00224	-0.00022	0.00937	-0.00022	-0.00352	-0.00022	-0.00022	-0.00593
Z008E0012	-0.03895	-0.03271	-0.03202	-0.03267	-0.02409	-0.03267	-0.03122	-0.03267	-0.03267	-0.03995
Z008E0013	-0.00694	-0.01357	-0.01125	-0.01159	-0.01702	-0.01159	-0.01681	-0.01159	-0.01159	0.0003
Z008E0014	-0.04611	-0.03761	-0.04641	-0.03973	-0.03379	-0.03973	-0.03153	-0.03973	-0.03973	-0.05044
Z008E0015	-0.05625	-0.0629	-0.06511	-0.06255	-0.05406	-0.06255	-0.0673	-0.06255	-0.06255	-0.07289
Z008E0016	-0.02739	-0.01908	-0.02781	-0.02078	-0.01449	-0.02078	-0.02529	-0.02078	-0.02078	-0.01059
Z008E0018	0.06075	0.05939	0.05937	0.05734	0.05079	0.05734	0.05221	0.05734	0.05734	0.06745
Z008E0019	0.068	0.0645	0.05887	0.06187	0.06973	0.06187	0.05423	0.06187	0.06187	0.04669
Z008E0020	-0.0346	-0.02931	-0.03523	-0.02806	-0.03518	-0.02806	-0.02134	-0.02806	-0.02806	-0.01699
Z008E0021	0.07692	0.07288	0.07255	0.07161	0.07911	0.07161	0.07809	0.07161	0.07161	0.0596
Z008E0022	-0.04511	-0.03565	-0.03998	-0.03831	-0.0444	-0.03831	-0.03355	-0.03831	-0.03831	-0.04961
Z008E0023	0.10295	0.10307	0.10984	0.10765	0.10357	0.10765	0.10301	0.10765	0.10765	0.10379
Z008E0024	0.11855	0.12218	0.11682	0.11943	0.12169	0.11943	0.11302	0.11943	0.11943	0.10679
Z008E0025	-0.09944	-0.10994	-0.11719	-0.10743	-0.11393	-0.10743	-0.11207	-0.10743	-0.10743	-0.11843
Z008E0026	0.0355	0.03048	0.03581	0.0304	0.02396	0.0304	0.02498	0.0304	0.0304	0.04381
Z008E0027	-0.00421	0.00031	0.00257	0.00071	-0.00443	0.00071	-0.00458	0.00071	0.00071	-0.00609
Z008E0028	0.0184	0.01185	0.01494	0.01363	0.00665	0.01363	0.02097	0.01363	0.01363	0.02582
Z008E0029	0.03373	0.03731	0.03634	0.0356	0.02916	0.0356	0.03051	0.0356	0.0356	0.04634
Z008E0030	-0.05553	-0.04763	-0.04816	-0.0477	-0.05311	-0.0477	-0.03995	-0.0477	-0.0477	-0.05564
Z008E0031	-0.035	-0.03663	-0.02734	-0.03405	-0.03992	-0.03405	-0.02805	-0.03405	-0.03405	-0.01928
Z008E0032	-0.03295	-0.02178	-0.02251	-0.02413	-0.01591	-0.02413	-0.02932	-0.02413	-0.02413	-0.0129
Z008E0033	0.01484	0.02345	0.02352	0.02125	0.01994	0.02125	0.02568	0.02125	0.02125	0.01123
Z008E0034	-0.07567	-0.08247	-0.07909	-0.08046	-0.08689	-0.08046	-0.07917	-0.08046	-0.08046	-0.06821
Z008E0035	-0.0357	-0.04305	-0.03616	-0.04171	-0.03613	-0.04171	-0.0369	-0.04171	-0.04171	-0.05118
Z008E0036	0.03272	0.03207	0.0333	0.03615	0.03024	0.03615	0.0313	0.03615	0.03615	0.02967
Z008E0037	-0.10538	-0.09465	-0.0986	-0.09814	-0.0901	-0.09814	-0.09383	-0.09814	-0.09814	-0.11036
Z008E0038	-0.00297	-0.01339	-0.00554	-0.01013	-0.00089	-0.01013	-0.01573	-0.01013	-0.01013	-0.01728
Z008E0039	0.03689	0.04849	0.04601	0.04513	0.05227	0.04513	0.04951	0.04513	0.04513	0.05468
Z008E0040	-0.01242	-0.01432	-0.02178	-0.01676	-0.01022	-0.01676	-0.02137	-0.01676	-0.01676	-0.01865
Z008E0041	-0.02636	-0.01686	-0.02115	-0.01952	-0.02559	-0.01952	-0.01475	-0.01952	-0.01952	-0.03079
Z008E0042	0.06517	0.06973	0.06496	0.06994	0.07703	0.06994	0.07629	0.06994	0.06994	0.08005
Z008E0044	0.02544	0.01589	0.01575	0.0181	0.01792	0.0181	0.02385	0.0181	0.0181	0.01901
Z008E0045	0.03079	0.02433	0.0285	0.0247	0.033	0.0247	0.03061	0.0247	0.0247	0.01603
Z008E0046	0.02717	0.03234	0.02926	0.03371	0.03865	0.03371	0.02909	0.03371	0.03371	0.02394
Z008E0047	0.02284	0.02712	0.0307	0.02887	0.02319	0.02887	0.03633	0.02887	0.02887	0.02371
Z008E0048	-0.01647	-0.0262	-0.02603	-0.0239	-0.02926	-0.0239	-0.0307	-0.0239	-0.0239	-0.03421
Z008E0049	-0.02301	-0.0166	-0.02154	-0.01616	-0.00835	-0.01616	-0.00925	-0.01616	-0.01616	-0.0267
Z008E0051	-0.02149	-0.013	-0.01931	-0.01647	-0.01122	-0.01647	-0.00977	-0.01647	-0.01647	-0.00825
Z008E0052	-0.03508	-0.0421	-0.04039	-0.04037	-0.03349	-0.04037	-0.03448	-0.04037	-0.04037	-0.0282
Z008E0053	-0.00342	-0.00839	-0.01133	-0.00949	-0.01687	-0.00949	-0.01603	-0.00949	-0.00949	0.00046
Z008E0054	-0.0345	-0.04198	-0.04016	-0.04036	-0.04574	-0.04036	-0.04767	-0.04036	-0.04036	-0.04046
Z008E0055	-0.04108	-0.04755	-0.0468	-0.04752	-0.04114	-0.04752	-0.0411	-0.04752	-0.04752	-0.05771
Z008E0056	0.03191	0.0391	0.04213	0.03884	0.03324	0.03884	0.04614	0.03884	0.03884	0.03316
Z008E0057	0.09142	0.09373	0.09428	0.09695	0.09827	0.09695	0.09117	0.09695	0.09695	0.11129
Z008E0058	0.04032	0.04256	0.0468	0.04552	0.05377	0.04552	0.0526	0.04552	0.04552	0.03974
Z008E0059	0.02124	0.01392	0.02123	0.01558	0.01652	0.01558	0.0101	0.01558	0.01558	0.02957
Z008E0061	-0.03835	-0.04165	-0.04467	-0.04369	-0.03696	-0.04369	-0.03596	-0.04369	-0.04369	-0.05458
Z008E0062	-0.05689	-0.0656	-0.06524	-0.06313	-0.05435	-0.06313	-0.06755	-0.06313	-0.06313	-0.0666
Z008E0063	-0.01619	-0.0066	-0.00877	-0.0085	-0.01575	-0.0085	-0.00131	-0.0085	-0.0085	0.00308
Z008E0064	0.21559	0.2101	0.21229	0.21051	0.21764	0.21051	0.21483	0.21051	0.21051	0.22012
Z008E0065	0.1525	0.14557	0.13785	0.14608	0.13829	0.14608	0.14129	0.14608	0.14608	0.15566
Z008E0066	-0.09043	-0.09235	-0.09472	-0.09487	-0.08885	-0.09487	-0.08947	-0.09487	-0.09487	-0.08524
Z008E0068	0.02625	0.02957	0.02154	0.02668	0.01847	0.02668	0.03361	0.02668	0.02668	0.01342
Z008E0069	0.04381	0.04154	0.03916	0.03919	0.03125	0.03919	0.04429	0.03919	0.03919	0.04856
Z008E0070	-0.05968	-0.04998	-0.04445	-0.05174	-0.04295	-0.05174	-0.05864	-0.05174	-0.05174	-0.03938
Z008E0071	-0.03376	-0.04148	-0.04028	-0.03864	-0.04545	-0.03864	-0.0302	-0.03864	-0.03864	-0.02436
Z008E0072	-0.11632	-0.10615	-0.11582	-0.10891	-0.11633	-0.10891	-0.10873	-0.10891	-0.10891	-0.1003
Z008E0073	0.03645	0.04009	0.03315	0.04216	0.05091	0.04216	0.03781	0.04216	0.04216	0.0332
Z008E0074	-0.04126	-0.04365	-0.04588	-0.04689	-0.03995	-0.04689	-0.0555	-0.04689	-0.04689	-0.04054
Z008E0075	0.06116	0.05498	0.05361	0.05423	0.04701	0.05423	0.04864	0.05423	0.05423	0.04353
Z008E0076	-0.03482	-0.04063	-0.03626	-0.03958	-0.04594	-0.03958	-0.03372	-0.03958	-0.03958	-0.04838
Z008E0077	-0.06261	-0.06305	-0.06746	-0.0658	-0.0724	-0.0658	-0.07157	-0.0658	-0.0658	-0.05725
Z008E0078	0.01465	0.01112	0.01555	0.00879	0.01752	0.00879	0.00119	0.00879	0.00879	-0.00328
Z008E0079	0.02039	0.0216	0.02536	0.02491	0.03554	0.02491	0.01869	0.02491	0.02491	0.01871
Z008E0080	-0.04977	-0.0487	-0.0552	-0.04992	-0.04286	-0.04992	-0.05601	-0.04992	-0.04992	-0.053
Z008E0081	-0.02275	-0.02154	-0.02364	-0.0216	-0.02692	-0.0216	-0.0275	-0.0216	-0.0216	-0.01081
Z008E0082	-0.00156	0.00006	0.00039	0.00369	0.00593	0.00369	0.0004	0.00369	0.00369	-0.0021
Z008E0083	-0.02027	-0.01965	-0.02134	-0.01635	-0.02187	-0.01635	-0.01601	-0.01635	-0.01635	-0.02362
Z008E0084	-0.01317	-0.01972	-0.01837	-0.01835	-0.02157	-0.01835	-0.01174	-0.01835	-0.01835	-0.00723
Z008E0085	-0.05864	-0.06497	-0.06629	-0.0653	-0.07224	-0.0653	-0.0586	-0.0653	-0.0653	-0.07698
Z008E0086	-0.02146	-0.01353	-0.01235	-0.01423	-0.02136	-0.01423	-0.01443	-0.01423	-0.01423	-0.00225
Z008E0087	0.03077	0.02767	0.02778	0.02525	0.01633	0.02525	0.03031	0.02525	0.02525	0.03375
Z008E0088	-0.00523	-0.0029	-0.00395	0.00005	-0.00559	0.00005	0.00676	0.00005	0.00005	-0.00645
Z008E0090	0.01315	0.01105	0.00758	0.00791	0.01638	0.00791	0.00146	0.00791	0.00791	-0.00597
Z008E0091	-0.01689	-0.022	-0.0226	-0.02191	-0.01616	-0.02191	-0.02061	-0.02191	-0.02191	-0.01083
Z008E0092	0.03432	0.03275	0.03218	0.03446	0.02846	0.03446	0.03101	0.03446	0.03446	0.03777
Z008E0093	0.07599	0.07896	0.08114	0.08158	0.08925	0.08158	0.0888	0.08158	0.08158	0.07512
Z008E0094	-0.09837	-0.08768	-0.08526	-0.08967	-0.09497	-0.08967	-0.08473	-0.08967	-0.08967	-0.07684
Z008E0095	0.05964	0.05222	0.05871	0.05455	0.0629	0.05455	0.06038	0.05455	0.05455	0.06866
Z008E0096	-0.00101	-0.00991	-0.0108	-0.00804	-0.01365	-0.00804	-0.01411	-0.00804	-0.00804	-0.01753
Z008E0097	0.01145	0.00137	0.00875	0.00454	0.00575	0.00454	0.01138	0.00454	0.00454	-0.00199
Z008E0098	-0.0147	-0.00751	-0.01589	-0.00812	-0.01344	-0.00812	-0.01366	-0.00812	-0.00812	-0.01955
Z008E0099	0.14698	0.14078	0.1497	0.14456	0.1382	0.14456	0.15197	0.14456	0.14456	0.16123
Z008E0100	-0.04876	-0.05745	-0.04863	-0.05519	-0.05837	-0.05519	-0.04989	-0.05519	-0.05519	-0.04267
Z008E0101	-0.12307	-0.11859	-0.1141	-0.11666	-0.10865	-0.11666	-0.12313	-0.11666	-0.11666	-0.104
Z008E0102	-0.03975	-0.03573	-0.03963	-0.03443	-0.02639	-0.03443	-0.03949	-0.03443	-0.03443	-0.04526
Z008E0103	-0.02	-0.01682	-0.01085	-0.01337	-0.01288	-0.01337	-0.00584	-0.01337	-0.01337	0.00346
Z008E0104	0.00621	0.01401	0.01058	0.01302	0.00773	0.01302	0.02005	0.01302	0.01302	0.00539
Z008E0106	0.11186	0.1041	0.10905	0.10435	0.09799	0.10435	0.10935	0.10435	0.10435	0.09382
Z008E0107	-0.01548	-0.02319	-0.02936	-0.02225	-0.01426	-0.02225	-0.02795	-0.02225	-0.02225	-0.03501
Z008E0108	0.01194	0.00501	0.01414	0.00646	0.0147	0.00646	0.01166	0.00646	0.00646	0.00811
Z008E0109	0.04311	0.04896	0.05034	0.05024	0.05916	0.05024	0.05762	0.05024	0.05024	0.04221
Z008E0110	-0.02304	-0.02313	-0.02745	-0.02175	-0.02787	-0.02175	-0.02716	-0.02175	-0.02175	-0.01116
Z008E0111	-0.04103	-0.03478	-0.03725	-0.03467	-0.04043	-0.03467	-0.02886	-0.03467	-0.03467	-0.04337
Z008E0112	0.02163	0.02056	0.01566	0.02248	0.03003	0.02248	0.01802	0.02248	0.02248	0.0343
Z008E0113	0.07109	0.0597	0.05999	0.06295	0.06402	0.06295	0.05888	0.06295	0.06295	0.05412
Z008E0114	0.00289	-0.00644	-0.00206	-0.0041	-0.01125	-0.0041	-0.01079	-0.0041	-0.0041	0.0067
Z008E0115	-0.01867	-0.02124	-0.02385	-0.02381	-0.03082	-0.02381	-0.01709	-0.02381	-0.02381	-0.03607
Z008E0116	-0.00055	-0.00425	0.00122	-0.00599	-0.00536	-0.00599	-0.01339	-0.00599	-0.00599	0.00393
Z008E0117	0.00219	-0.00199	-0.00096	-0.00182	-0.00814	-0.00182	-0.00859	-0.00182	-0.00182	-0.01317
Z008E0118	0.08057	0.08089	0.07525	0.07789	0.07057	0.07789	0.07255	0.07789	0.07789	0.08612
Z008E0119	-0.0309	-0.0364	-0.03557	-0.03408	-0.02631	-0.03408	-0.02574	-0.03408	-0.03408	-0.04188
Z008E0120	0.02465	0.03056	0.02549	0.03196	0.02565	0.03196	0.03283	0.03196	0.03196	0.04359
Z008E0121	-0.00676	-0.00115	-0.00686	0.00007	-0.00695	0.00007	0.00687	0.00007	0.00007	0.01133
Z008E0122	0.00219	-0.00497	-0.01081	-0.00431	-0.00313	-0.00431	-0.01048	-0.00431	-0.00431	-0.01765
Z008E0123	0.0506	0.05332	0.05343	0.05643	0.05774	0.05643	0.06538	0.05643	0.05643	0.05086
Z008E0124	-0.0134	-0.01925	-0.01127	-0.01854	-0.02424	-0.01854	-0.02524	-0.01854	-0.01854	-0.00631
Z008E0125	0.04941	0.05757	0.06122	0.05575	0.06524	0.05575	0.04863	0.05575	0.05575	0.04597
Z008E0126	0.00612	0.01274	0.01599	0.01302	0.00694	0.01302	0.00807	0.01302	0.01302	0.02815
Z008E0127	0.01617	0.01884	0.0194	0.02167	0.02997	0.02167	0.0156	0.02167	0.02167	0.03539
Z008E0128	-0.02193	-0.03083	-0.03754	-0.02965	-0.03587	-0.02965	-0.03583	-0.02965	-0.02965	-0.04315
Z008E0129	0.03252	0.02975	0.03187	0.02808	0.03787	0.02808	0.02146	0.02808	0.02808	0.01854
Z008E0130	-0.03451	-0.03665	-0.03716	-0.03863	-0.04541	-0.03863	-0.04393	-0.03863	-0.03863	-0.02896
Z008E0131	0.06288	0.07154	0.06362	0.06939	0.07714	0.06939	0.06984	0.06939	0.06939	0.05863
Z008E0132	-0.07655	-0.08274	-0.07788	-0.08146	-0.08298	-0.08146	-0.0876	-0.08146	-0.08146	-0.06773
Z008E0133	-0.01141	-0.00891	-0.01291	-0.00723	-0.01389	-0.00723	-0.0115	-0.00723	-0.00723	-0.01561
Z008E0134	0.02735	0.01863	0.01921	0.02015	0.01378	0.02015	0.01856	0.02015	0.02015	0.01914
Z008E0135	0.14375	0.13983	0.14016	0.14052	0.13294	0.14052	0.14953	0.14052	0.14052	0.15437
Z008E0136	-0.08103	-0.08067	-0.0801	-0.07949	-0.07012	-0.07949	-0.0855	-0.07949	-0.07949	-0.06811
Z008E0137	0.05908	0.06469	0.06775	0.06663	0.07557	0.06663	0.06183	0.06663	0.06663	0.08013
Z008E0139	0.08093	0.07599	0.0742	0.07545	0.06803	0.07545	0.07143	0.07545	0.07545	0.08694
Z008E0140	0.00956	0.01373	0.00485	0.0114	0.01814	0.0114	0.00648	0.0114	0.0114	0.02076
Z008E0141	-0.00999	-0.01959	-0.01212	-0.01682	-0.00859	-0.01682	-0.01024	-0.01682	-0.01682	-0.0239
Z008E0142	-0.08625	-0.08567	-0.07998	-0.08611	-0.07759	-0.08611	-0.08105	-0.08611	-0.08611	-0.09571
Z008E0144	-0.02571	-0.0259	-0.02561	-0.02877	-0.02122	-0.02877	-0.03437	-0.02877	-0.02877	-0.01964
Z008E0145	0.08077	0.07838	0.07316	0.08141	0.08153	0.08141	0.07772	0.08141	0.08141	0.07225
Z008E0146	0.08952	0.08145	0.08324	0.08304	0.08834	0.08304	0.07762	0.08304	0.08304	0.07226
Z008E0147	-0.14723	-0.14093	-0.14575	-0.1386	-0.14522	-0.1386	-0.12975	-0.1386	-0.1386	-0.12354
Z008E0149	-0.09033	-0.07906	-0.07345	-0.08138	-0.07338	-0.08138	-0.07593	-0.08138	-0.08138	-0.06853
Z008E0150	0.01617	0.01881	0.02766	0.02266	0.03191	0.02266	0.01772	0.02266	0.02266	0.03985
Z008E0153	-0.03084	-0.03019	-0.03598	-0.03096	-0.0377	-0.03096	-0.03468	-0.03096	-0.03096	-0.04082
Z008E0154	0.01925	0.0204	0.02648	0.02375	0.03247	0.02375	0.0306	0.02375	0.02375	0.01843
Z008E0155	-0.0171	-0.02107	-0.02473	-0.0234	-0.01799	-0.0234	-0.01846	-0.0234	-0.0234	-0.01494
Z008E0156	-0.00007	-0.00186	-0.00213	-0.00467	-0.01119	-0.00467	-0.00034	-0.00467	-0.00467	-0.0063
Z008E0157	0.01211	0.00108	-0.00145	0.00421	-0.00085	0.00421	-0.00051	0.00421	0.00421	-0.00492
Z008E0158	-0.05331	-0.05915	-0.06024	-0.05882	-0.05003	-0.05882	-0.05303	-0.05882	-0.05882	-0.07046
Z008E0159	0.0082	0.0106	0.01381	0.01369	0.02066	0.01369	0.01467	0.01369	0.01369	0.02839
Z008E0160	0.03397	0.03309	0.02323	0.02935	0.02188	0.02935	0.0353	0.02935	0.02935	0.01456
Z008E0161	0.04154	0.03808	0.03606	0.03575	0.03604	0.03575	0.02985	0.03575	0.03575	0.03321
Z008E0162	-0.02373	-0.02499	-0.03096	-0.02732	-0.02111	-0.02732	-0.02149	-0.02732	-0.02732	-0.01997
Z008E0163	-0.02283	-0.01708	-0.01657	-0.01707	-0.02265	-0.01707	-0.0221	-0.01707	-0.01707	-0.02425
Z008E0164	0.08854	0.09662	0.09647	0.09465	0.08975	0.09465	0.09914	0.09465	0.09465	0.08473
Z008E0165	-0.03182	-0.02999	-0.03095	-0.02625	-0.03051	-0.02625	-0.02967	-0.02625	-0.02625	-0.03176
Z008E0166	0.00665	0.00483	0.00476	0.00619	0.00047	0.00619	0.01113	0.00619	0.00619	-0.00391
Z008E0167	-0.00989	-0.01551	-0.01147	-0.01596	-0.02383	-0.01596	-0.00951	-0.01596	-0.01596	-0.0033
Z008E0168	-0.11573	-0.11679	-0.12221	-0.11961	-0.11384	-0.11961	-0.11334	-0.11961	-0.11961	-0.11048
Z008E0169	-0.06089	-0.05014	-0.05987	-0.05271	-0.04662	-0.05271	-0.04523	-0.05271	-0.05271	-0.04219
Z008E0170	0.04414	0.05044	0.04559	0.05191	0.04692	0.05191	0.04692	0.05191	0.05191	0.05332
Z008E0171	0.00331	-0.00364	0.00112	-0.00229	-0.0031	-0.00229	0.00318	-0.00229	-0.00229	0.00864
Z008E0172	0.01232	0.01208	0.01502	0.00902	0.01581	0.00902	0.01471	0.00902	0.00902	0.0187
Z008E0173	-0.01611	-0.00724	-0.00893	-0.0082	-0.00046	-0.0082	-0.012	-0.0082	-0.0082	0.00514
Z008E0174	-0.03842	-0.03479	-0.03524	-0.03264	-0.03152	-0.03264	-0.03853	-0.03264	-0.03264	-0.01891
Z008E0175	0.02366	0.02992	0.0283	0.03072	0.0404	0.03072	0.03709	0.03072	0.03072	0.0216
Z008E0176	-0.02805	-0.03891	-0.04476	-0.03615	-0.04307	-0.03615	-0.04032	-0.03615	-0.03615	-0.04669
Z008E0177	0.03335	0.03611	0.03426	0.03907	0.03385	0.03907	0.04658	0.03907	0.03907	0.03292
Z008E0178	0.10501	0.09602	0.09609	0.09669	0.10357	0.09669	0.09055	0.09669	0.09669	0.08547
Z008E0179	-0.04106	-0.05059	-0.04959	-0.04747	-0.05366	-0.04747	-0.04176	-0.04747	-0.04747	-0.05472
Z008E0180	0.05377	0.05873	0.06256	0.06074	0.05639	0.06074	0.05514	0.06074	0.06074	0.07687
Z008E0181	-0.01862	-0.02022	-0.02891	-0.02362	-0.02433	-0.02362	-0.03031	-0.02362	-0.02362	-0.01796
Z008E0182	-0.05197	-0.04779	-0.05443	-0.04624	-0.05127	-0.04624	-0.05163	-0.04624	-0.04624	-0.05666
Z008E0183	0.13839	0.13942	0.142	0.14357	0.13899	0.14357	0.13921	0.14357	0.14357	0.14921
Z008E0184	0.10753	0.11639	0.11732	0.11423	0.12114	0.11423	0.10636	0.11423	0.11423	0.10394
Z008E0185	0.00705	-0.00343	0.00026	-0.00053	0.00594	-0.00053	-0.0063	-0.00053	-0.00053	0.0114
Z008E0186	0.06962	0.06806	0.06283	0.06495	0.05889	0.06495	0.0708	0.06495	0.06495	0.05195
Z008E0187	0.0846	0.08794	0.08795	0.09134	0.08511	0.09134	0.10012	0.09134	0.09134	0.10755
Z008E0188	-0.02892	-0.03394	-0.03044	-0.03465	-0.04118	-0.03465	-0.02795	-0.03465	-0.03465	-0.04292
Z008E0189	0.08019	0.07751	0.08317	0.07938	0.08858	0.07938	0.07253	0.07938	0.07938	0.06996
Z008E0190	0.00275	0.00917	0.0107	0.01006	0.01802	0.01006	0.01491	0.01006	0.01006	0.02209
Z008E0191	-0.07831	-0.07965	-0.08009	-0.08242	-0.07521	-0.08242	-0.08828	-0.08242	-0.08242	-0.07395
Z008E0192	0.06478	0.06427	0.05909	0.06198	0.0599	0.06198	0.07053	0.06198	0.06198	0.07259
Z008E0193	-0.06255	-0.05416	-0.05245	-0.05569	-0.05385	-0.05569	-0.05	-0.05569	-0.05569	-0.06388
Z008E0194	-0.07812	-0.08292	-0.0844	-0.08446	-0.07652	-0.08446	-0.08667	-0.08446	-0.08446	-0.09824
Z008E0195	0.02933	0.02726	0.02479	0.02476	0.03073	0.02476	0.03011	0.02476	0.02476	0.0343
Z008E0196	0.02609	0.01845	0.0276	0.02007	0.02752	0.02007	0.02506	0.02007	0.02007	0.03196
Z008E0197	0.0636	0.06796	0.07458	0.07074	0.06719	0.07074	0.06392	0.07074	0.07074	0.08582
Z008E0198	-0.00787	-0.01646	-0.0109	-0.01454	-0.00502	-0.01454	-0.02068	-0.01454	-0.01454	-0.02265
Z008E0199	-0.00744	-0.01302	-0.01034	-0.01485	-0.02175	-0.01485	-0.01018	-0.01485	-0.01485	-0.02686
Z008E0200	-0.03232	-0.0408	-0.04769	-0.0389	-0.04605	-0.0389	-0.0311	-0.0389	-0.0389	-0.04916
Z009E0001	-0.00408	0.00708	-0.0014	0.00286	0.00361	0.00286	0.00213	0.00286	0.00286	0.00382
Z009E0002	0.00953	0.00551	0.01043	0.00274	0.00131	0.00274	0.00201	0.00274	0.00274	0.0037
Z009E0003	0.04205	0.04441	0.02743	0.04853	0.04573	0.04853	0.04562	0.04853	0.04853	0.04555
Z009E0004	0.00488	0.01866	0.02985	0.01509	0.01707	0.01509	0.01693	0.01509	0.01509	0.01586
Z009E0005	-0.04519	-0.04418	-0.06468	-0.03915	-0.04166	-0.03915	-0.04023	-0.03915	-0.03915	-0.04047
Z009E0007	-0.03928	-0.05105	-0.06299	-0.04756	-0.04946	-0.04756	-0.04901	-0.04756	-0.04756	-0.0477
Z009E0008	-0.02059	-0.0189	-0.00749	-0.01494	-0.01687	-0.01494	-0.01822	-0.01494	-0.01494	-0.01987
Z009E0009	0.03463	0.03518	0.04502	0.04025	0.03941	0.04025	0.03809	0.04025	0.04025	0.03873
Z009E0010	0.04854	0.06094	0.06399	0.05812	0.05892	0.05812	0.05744	0.05812	0.05812	0.05652
Z009E0012	0.00531	0.00415	0.01345	-0.00101	0.00131	-0.00101	0.00124	-0.00101	-0.00101	-0.00022
Z009E0013	-0.07838	-0.06771	-0.05637	-0.07099	-0.07131	-0.07099	-0.07334	-0.07099	-0.07099	-0.07183
Z009E0014	-0.00996	-0.01212	0.00274	-0.01628	-0.01533	-0.01628	-0.0158	-0.01628	-0.01628	-0.01477
Z009E0015	-0.01686	-0.01907	-0.0101	-0.02371	-0.02471	-0.02371	-0.02366	-0.02371	-0.02371	-0.02513
Z009E0016	0.10469	0.11762	0.09476	0.11291	0.11341	0.11291	0.11417	0.11291	0.11291	0.11403
Z009E0017	-0.01691	-0.01657	-0.00648	-0.01004	-0.01267	-0.01004	-0.01185	-0.01004	-0.01004	-0.01362
Z009E0018	-0.00436	0.0005	0.00144	0.00268	0.0033	0.00268	0.0022	0.00268	0.00268	0.00057
Z009E0019	0.05143	0.05639	0.04918	0.05191	0.05463	0.05191	0.05456	0.05191	0.05191	0.05384
Z009E0020	0.03536	0.03231	0.02565	0.03657	0.03708	0.03657	0.03575	0.03657	0.03657	0.03596
Z009E0021	-0.03529	-0.03523	-0.0164	-0.03942	-0.03727	-0.03942	-0.03765	-0.03942	-0.03942	-0.0386
Z009E0022	-0.0337	-0.03224	-0.0158	-0.02569	-0.02862	-0.02569	-0.02841	-0.02569	-0.02569	-0.02978
Z009E0023	-0.02714	-0.02764	-0.03777	-0.03083	-0.03078	-0.03083	-0.02877	-0.03083	-0.03083	-0.02974
Z009E0024	0.00451	0.00761	0.01012	0.01027	0.01024	0.01027	0.00948	0.01027	0.01027	0.00997
Z009E0025	-0.01724	-0.00576	0.0008	-0.01108	-0.01118	-0.01108	-0.01253	-0.01108	-0.01108	-0.01178
Z009E0026	-0.04568	-0.0435	-0.05082	-0.04341	-0.04199	-0.04341	-0.0433	-0.04341	-0.04341	-0.04398
Z009E0027	-0.0522	-0.05997	-0.07568	-0.05655	-0.05879	-0.05655	-0.05748	-0.05655	-0.05655	-0.05693
Z009E0028	0.03417	0.02341	0.01031	0.02718	0.02821	0.02718	0.02747	0.02718	0.02718	0.02881
Z009E0029	0.11101	0.10902	0.09537	0.1058	0.10486	0.1058	0.10673	0.1058	0.1058	0.10799
Z009E0030	0.01133	-0.00109	-0.01177	0.00423	0.00185	0.00423	0.00258	0.00423	0.00423	0.00378
Z009E0031	-0.03856	-0.02629	-0.04602	-0.03016	-0.02902	-0.03016	-0.03017	-0.03016	-0.03016	-0.02837
Z009E0032	0.03994	0.04188	0.02355	0.03513	0.03862	0.03513	0.03849	0.03513	0.03513	0.03779
Z009E0033	0.07297	0.06954	0.06306	0.06623	0.06471	0.06623	0.06589	0.06623	0.06623	0.06701
Z009E0034	-0.03675	-0.04058	-0.03399	-0.04647	-0.04641	-0.04647	-0.04871	-0.04647	-0.04647	-0.04751
Z009E0035	-0.07555	-0.07962	-0.08981	-0.0829	-0.08439	-0.0829	-0.08358	-0.0829	-0.0829	-0.08224
Z009E0036	-0.01147	-0.02021	-0.02134	-0.01714	-0.0162	-0.01714	-0.0166	-0.01714	-0.01714	-0.01553
Z009E0037	-0.03167	-0.04422	-0.02597	-0.0384	-0.0406	-0.0384	-0.04009	-0.0384	-0.0384	-0.04145
Z009E0038	-0.04396	-0.05781	-0.05484	-0.05408	-0.05678	-0.05408	-0.05652	-0.05408	-0.05408	-0.05573
Z009E0039	-0.00244	0.00001	-0.00839	0.00466	0.00214	0.00466	0.0037	0.00466	0.00466	0.00411
Z009E0040	-0.0907	-0.08823	-0.08841	-0.0833	-0.0859	-0.0833	-0.0846	-0.0833	-0.0833	-0.08693
Z009E0041	-0.01596	-0.02121	-0.0361	-0.02172	-0.01997	-0.02172	-0.02084	-0.02172	-0.02172	-0.01892
Z009E0042	-0.01972	-0.02969	-0.02116	-0.02765	-0.02674	-0.02765	-0.02728	-0.02765	-0.02765	-0.02647
Z009E0043	0.01902	0.02988	0.03707	0.02787	0.0267	0.02787	0.02864	0.02787	0.02787	0.02698
Z009E0044	-0.03895	-0.02851	-0.02295	-0.03189	-0.03163	-0.03189	-0.03313	-0.03189	-0.03189	-0.03171
Z009E0045	0.02849	0.02954	0.04334	0.02513	0.02822	0.02513	0.02828	0.02513	0.02513	0.02766
Z009E0047	-0.0831	-0.0707	-0.08841	-0.07624	-0.07536	-0.07624	-0.07739	-0.07624	-0.07624	-0.07842
Z009E0048	-0.02464	-0.01461	-0.01548	-0.01856	-0.02045	-0.01856	-0.01918	-0.01856	-0.01856	-0.0199
Z009E0049	0.02039	0.02514	0.02019	0.0294	0.03076	0.0294	0.03034	0.0294	0.0294	0.02911
Z009E0050	0.00549	0.01403	0.00222	0.01385	0.01429	0.01385	0.01383	0.01385	0.01385	0.01474
Z009E0051	-0.08036	-0.07163	-0.07088	-0.07405	-0.07663	-0.07405	-0.07629	-0.07405	-0.07405	-0.07508
Z009E0052	-0.03422	-0.03135	-0.05278	-0.02876	-0.02878	-0.02876	-0.0304	-0.02876	-0.02876	-0.02935
Z009E0053	0.03019	0.04162	0.01804	0.03778	0.03697	0.03778	0.0389	0.03778	0.03778	0.03708
Z009E0054	0.03194	0.0296	0.01739	0.02412	0.02382	0.02412	0.02411	0.02412	0.02412	0.02351
Z009E0055	-0.046	-0.04701	-0.04658	-0.04244	-0.04622	-0.04244	-0.04617	-0.04244	-0.04244	-0.0458
Z009E0056	-0.0168	-0.026	-0.00878	-0.02375	-0.02271	-0.02375	-0.02356	-0.02375	-0.02375	-0.02523
Z009E0057	0.12394	0.12225	0.1104	0.11921	0.11873	0.11921	0.11947	0.11921	0.11921	0.11899
Z009E0058	0.01422	0.01286	0.00218	0.00974	0.00954	0.00974	0.01162	0.00974	0.00974	0.01035
Z009E0059	0.00129	0.01439	0.01756	0.01138	0.0123	0.01138	0.01198	0.01138	0.01138	0.01179
Z009E0060	0.0335	0.04465	0.05766	0.04273	0.04101	0.04273	0.04241	0.04273	0.04273	0.04086
Z009E0061	0.04629	0.0503	0.05231	0.05386	0.05381	0.05386	0.05177	0.05386	0.05386	0.05045
Z009E0062	-0.03957	-0.03061	-0.06085	-0.03483	-0.03716	-0.03483	-0.0368	-0.03483	-0.03483	-0.03587
Z009E0063	-0.03723	-0.03569	-0.03995	-0.03187	-0.03469	-0.03187	-0.03503	-0.03187	-0.03187	-0.03649
Z009E0064	-0.00601	-0.0025	-0.01035	0.00216	0.00217	0.00216	0.00072	0.00216	0.00216	0.00077
Z009E0065	0.00327	0.01545	-0.0106	0.00965	0.01056	0.00965	0.00881	0.00965	0.00965	0.01044
Z009E0066	0.05011	0.03939	0.04181	0.04187	0.04267	0.04187	0.04116	0.04187	0.04187	0.0411
Z009E0068	0.05152	0.03813	0.04547	0.04274	0.04045	0.04274	0.04233	0.04274	0.04274	0.04245
Z009E0069	-0.01097	-0.02445	-0.01466	-0.02069	-0.02374	-0.02069	-0.02267	-0.02069	-0.02069	-0.02264
Z009E0070	-0.05328	-0.05219	-0.06277	-0.05775	-0.05515	-0.05775	-0.0561	-0.05775	-0.05775	-0.05656
Z009E0071	0.00055	-0.00838	0.01528	-0.00421	-0.00289	-0.00421	-0.00316	-0.00421	-0.00421	-0.00458
Z009E0072	0.14559	0.13366	0.11139	0.13688	0.13509	0.13688	0.13569	0.13688	0.13688	0.1369
Z009E0073	0.01369	0.02305	0.02208	0.01929	0.01729	0.01929	0.01739	0.01929	0.01929	0.01595
Z009E0074	0.01287	0.0151	0.0194	0.01789	0.01712	0.01789	0.01471	0.01789	0.01789	0.01443
Z009E0075	-0.02288	-0.02298	-0.02829	-0.01792	-0.02202	-0.01792	-0.02213	-0.01792	-0.01792	-0.0217
Z009E0076	-0.02452	-0.03696	-0.01768	-0.03119	-0.03318	-0.03119	-0.03133	-0.03119	-0.03119	-0.03355
Z009E0077	-0.07442	-0.08296	-0.08743	-0.07929	-0.07792	-0.07929	-0.07792	-0.07929	-0.07929	-0.07739
Z009E0078	0.0433	0.03154	0.01659	0.03663	0.03527	0.03663	0.03782	0.03663	0.03663	0.03834
Z009E0079	0.04767	0.05101	0.05857	0.05392	0.05416	0.05392	0.05351	0.05392	0.05392	0.05269
Z009E0080	0.00402	0.00864	-0.01072	0.01102	0.01171	0.01102	0.01131	0.01102	0.01102	0.01207
Z009E0082	-0.02587	-0.01424	-0.01065	-0.01953	-0.0184	-0.01953	-0.01899	-0.01953	-0.01953	-0.02095
Z009E0083	0.01336	0.02475	0.00488	0.02241	0.02156	0.02241	0.02259	0.02241	0.02241	0.02177
Z009E0084	0.05756	0.05904	0.05474	0.06288	0.06003	0.06288	0.0597	0.06288	0.06288	0.05821
Z009E0085	-0.00055	-0.00551	0.0027	-0.00715	-0.00583	-0.00715	-0.0072	-0.00715	-0.00715	-0.0084
Z009E0086	-0.00346	-0.00434	0.0073	-0.00852	-0.00619	-0.00852	-0.00733	-0.00852	-0.00852	-0.00772
Z009E0087	-0.02906	-0.02689	-0.00924	-0.02118	-0.02285	-0.02118	-0.0224	-0.02118	-0.02118	-0.02325
Z009E0088	-0.0433	-0.05274	-0.03698	-0.04877	-0.04737	-0.04877	-0.04728	-0.04877	-0.04877	-0.04683
Z009E0089	0.0178	0.02067	-0.00066	0.02458	0.02275	0.02458	0.02448	0.02458	0.02458	0.02368
Z009E0090	-0.0368	-0.04535	-0.04886	-0.04151	-0.03991	-0.04151	-0.04108	-0.04151	-0.04151	-0.04172
Z009E0091	0.08246	0.08364	0.09325	0.08684	0.08535	0.08684	0.08285	0.08684	0.08684	0.08357
Z009E0092	-0.013	0.00027	-0.01688	-0.00534	-0.0042	-0.00534	-0.0063	-0.00534	-0.00534	-0.00703
Z009E0093	-0.01815	-0.0255	-0.03918	-0.02386	-0.02128	-0.02386	-0.02128	-0.02386	-0.02386	-0.02256
Z009E0094	0.0094	0.00697	0.00661	0.00355	0.00279	0.00355	0.00318	0.00355	0.00355	0.0027
Z009E0095	-0.02759	-0.0371	-0.04869	-0.03387	-0.03485	-0.03387	-0.03334	-0.03387	-0.03387	-0.03494
Z009E0096	-0.01405	-0.01142	-0.00397	-0.00831	-0.00819	-0.00831	-0.01002	-0.00831	-0.00831	-0.01156
Z009E0097	-0.0196	-0.02142	-0.01783	-0.0262	-0.02645	-0.0262	-0.02491	-0.0262	-0.0262	-0.02625
Z009E0098	0.02584	0.02377	0.01104	0.02073	0.01999	0.02073	0.02071	0.02073	0.02073	0.02078
Z009E0099	0.03391	0.03314	0.02155	0.02989	0.02959	0.02989	0.03149	0.02989	0.02989	0.03181
Z009E0100	0.07721	0.0797	0.0917	0.08454	0.08446	0.08454	0.08434	0.08454	0.08454	0.08476
Z009E0101	0.05658	0.05435	0.06809	0.05084	0.05063	0.05084	0.0511	0.05084	0.05084	0.05232
Z009E0102	-0.03273	-0.04356	-0.03401	-0.03873	-0.03809	-0.03873	-0.03916	-0.03873	-0.03873	-0.04061
Z009E0103	-0.03603	-0.02384	-0.04988	-0.02963	-0.02872	-0.02963	-0.03048	-0.02963	-0.02963	-0.02884
Z009E0104	-0.10349	-0.10838	-0.10149	-0.11192	-0.11435	-0.11192	-0.11441	-0.11192	-0.11192	-0.11307
Z009E0105	0.01174	0.0152	-0.00448	0.01914	0.01776	0.01914	0.01956	0.01914	0.01914	0.01759
Z009E0106	0.04639	0.03465	0.04488	0.03809	0.03681	0.03809	0.03644	0.03809	0.03809	0.03511
Z009E0107	-0.02641	-0.02929	-0.02253	-0.03291	-0.03441	-0.03291	-0.03309	-0.03291	-0.03291	-0.03272
Z009E0108	-0.04428	-0.05633	-0.0557	-0.05314	-0.05531	-0.05314	-0.05406	-0.05314	-0.05314	-0.05352
Z009E0109	0.00927	-0.00324	0.01191	0.00162	-0.00068	0.00162	-0.00047	0.00162	0.00162	-0.00189
Z009E0110	-0.00099	-0.00405	0.00343	-0.00856	-0.00999	-0.00856	-0.01024	-0.00856	-0.00856	-0.0111
Z009E0111	0.00127	-0.00817	-0.01219	-0.00675	-0.00503	-0.00675	-0.00664	-0.00675	-0.00675	-0.00748
Z009E0112	0.0325	0.03116	0.01375	0.02613	0.02564	0.02613	0.02643	0.02613	0.02613	0.02547
Z009E0114	0.12009	0.11904	0.12362	0.11541	0.11697	0.11541	0.11567	0.11541	0.11541	0.11565
Z009E0115	-0.04011	-0.02957	-0.0232	-0.03336	-0.03547	-0.03336	-0.03462	-0.03336	-0.03336	-0.03653
Z009E0117	-0.02502	-0.01143	-0.00666	-0.0144	-0.01306	-0.0144	-0.01329	-0.0144	-0.0144	-0.01468
Z009E0118	-0.06219	-0.06808	-0.061	-0.06302	-0.06543	-0.06302	-0.06496	-0.06302	-0.06302	-0.06515
Z009E0119	0.05613	0.05912	0.07771	0.06407	0.06364	0.06407	0.06303	0.06407	0.06407	0.06294
Z009E0120	0.00042	0.01001	-0.00761	0.00743	0.00547	0.00743	0.00618	0.00743	0.00743	0.00761
Z009E0121	-0.04904	-0.05896	-0.06904	-0.05612	-0.05558	-0.05612	-0.05721	-0.05612	-0.05612	-0.05564
Z009E0122	0.04653	0.03701	0.03696	0.03835	0.03903	0.03835	0.038	0.03835	0.03835	0.03901
Z009E0123	0.08219	0.0697	0.08339	0.07542	0.07288	0.07542	0.07459	0.07542	0.07542	0.07504
Z009E0124	-0.02384	-0.01315	-0.02788	-0.01887	-0.01894	-0.01887	-0.02124	-0.01887	-0.01887	-0.02067
Z009E0125	0.03386	0.03399	0.05054	0.04061	0.03746	0.04061	0.03912	0.04061	0.04061	0.0364
Z009E0126	0.05082	0.04213	0.04725	0.04482	0.04598	0.04482	0.04482	0.04482	0.04482	0.04351
Z009E0127	-0.0097	-0.01145	-0.02864	-0.01646	-0.01699	-0.01646	-0.01549	-0.01646	-0.01646	-0.01704
Z009E0128	0.04532	0.04375	0.02892	0.03826	0.03953	0.03826	0.03852	0.03826	0.03826	0.03988
Z009E0129	0.05844	0.05489	0.06684	0.05155	0.05077	0.05155	0.04998	0.05155	0.05155	0.05164
Z009E0130	0.02023	0.01991	0.00417	0.01526	0.01783	0.01526	0.017	0.01526	0.01526	0.01793
Z009E0131	-0.05179	-0.0409	-0.03431	-0.04472	-0.04672	-0.04472	-0.04591	-0.04472	-0.04472	-0.04769
Z009E0132	0.09261	0.0813	0.0943	0.08545	0.08598	0.08545	0.08479	0.08545	0.08545	0.08619
Z009E0133	0.02378	0.02491	0.03447	0.02811	0.0266	0.02811	0.02411	0.02811	0.02811	0.02481
Z009E0134	0.05172	0.04167	0.04307	0.04602	0.04619	0.04602	0.04721	0.04602	0.04602	0.0455
Z009E0135	-0.00255	-0.01626	-0.00756	-0.01242	-0.01572	-0.01242	-0.01599	-0.01242	-0.01242	-0.01514
Z009E0136	0.06326	0.05897	0.05009	0.0586	0.06086	0.0586	0.05992	0.0586	0.0586	0.05943
Z009E0137	-0.05788	-0.07014	-0.0636	-0.06639	-0.06807	-0.06639	-0.06767	-0.06639	-0.06639	-0.06909
Z009E0138	-0.04883	-0.05788	-0.0409	-0.05378	-0.05203	-0.05378	-0.05313	-0.05378	-0.05378	-0.05371
Z009E0139	-0.00161	0.00169	-0.01491	-0.00097	-0.00297	-0.00097	-0.00247	-0.00097	-0.00097	-0.00091
Z009E0140	-0.00728	0.00213	-0.02184	-0.00235	-0.00457	-0.00235	-0.00446	-0.00235	-0.00235	-0.00323
Z009E0141	-0.03712	-0.03168	-0.03606	-0.02716	-0.02612	-0.02716	-0.02623	-0.02716	-0.02716	-0.02778
Z009E0142	-0.05675	-0.04606	-0.03777	-0.04929	-0.04842	-0.04929	-0.04968	-0.04929	-0.04929	-0.05093
Z009E0143	-0.05773	-0.04822	-0.05043	-0.04957	-0.05218	-0.04957	-0.05171	-0.04957	-0.04957	-0.05183
Z009E0144	0.00754	0.0111	-0.00234	0.01564	0.01632	0.01564	0.01538	0.01564	0.01564	0.01544
Z009E0145	0.10928	0.10898	0.12146	0.10472	0.10732	0.10472	0.1068	0.10472	0.10472	0.10616
Z009E0146	0.00104	-0.00875	-0.02438	-0.00604	-0.00482	-0.00604	-0.00594	-0.00604	-0.00604	-0.00434
Z009E0147	-0.05501	-0.0526	-0.03339	-0.04742	-0.04779	-0.04742	-0.04952	-0.04742	-0.04742	-0.05098
Z009E0149	0.04302	0.04112	0.04689	0.03591	0.03722	0.03591	0.03616	0.03591	0.03591	0.03541
Z009E0150	-0.14035	-0.14852	-0.15653	-0.14589	-0.14464	-0.14589	-0.14505	-0.14589	-0.14589	-0.14377
Z009E0151	-0.00365	-0.00868	0.00125	-0.01124	-0.01361	-0.01124	-0.01335	-0.01124	-0.01124	-0.012
Z009E0152	-0.07553	-0.08798	-0.08155	-0.08421	-0.08595	-0.08421	-0.08554	-0.08421	-0.08421	-0.08702
Z009E0153	0.08571	0.08447	0.06803	0.08647	0.08814	0.08647	0.08793	0.08647	0.08647	0.08772
Z009E0154	0.01087	0.00002	0.00699	0.0047	0.00478	0.0047	0.00346	0.0047	0.0047	0.00476
Z009E0155	-0.08963	-0.08755	-0.08999	-0.08279	-0.08301	-0.08279	-0.0842	-0.08279	-0.08279	-0.08316
Z009E0156	-0.01869	-0.01873	-0.03765	-0.02395	-0.02365	-0.02395	-0.02202	-0.02395	-0.02395	-0.02298
Z009E0157	-0.00614	-0.00725	0.00705	-0.01135	-0.00941	-0.01135	-0.0108	-0.01135	-0.01135	-0.01127
Z009E0158	-0.19655	-0.18281	-0.20067	-0.18687	-0.18512	-0.18687	-0.18502	-0.18687	-0.18687	-0.1836
Z009E0159	-0.06315	-0.05943	-0.05323	-0.05507	-0.05475	-0.05507	-0.05513	-0.05507	-0.05507	-0.05719
Z009E0161	-0.04501	-0.02965	-0.04392	-0.03369	-0.03091	-0.03369	-0.03068	-0.03369	-0.03369	-0.03146
Z009E0162	0.00511	0.00604	0.01978	0.00165	0.0047	0.00165	0.00477	0.00165	0.00165	0.00411
Z009E0163	0.03595	0.03266	0.04464	0.02989	0.02822	0.02989	0.0297	0.02989	0.02989	0.03077
Z009E0164	0.09764	0.09713	0.08398	0.09237	0.09328	0.09237	0.0927	0.09237	0.09237	0.09234
Z009E0165	-0.01774	-0.01538	-0.03045	-0.00936	-0.01105	-0.00936	-0.0099	-0.00936	-0.00936	-0.01121
Z009E0166	-0.02985	-0.03355	-0.02375	-0.03848	-0.03828	-0.03848	-0.04029	-0.03848	-0.03848	-0.03897
Z009E0167	0.0412	0.03625	0.04184	0.03314	0.03107	0.03314	0.03142	0.03314	0.03314	0.03276
Z009E0168	-0.058	-0.07214	-0.06372	-0.06826	-0.07169	-0.06826	-0.07193	-0.06826	-0.06826	-0.07123
Z009E0169	0.02036	0.01768	0.02499	0.01169	0.01209	0.01169	0.0097	0.01169	0.01169	0.0113
Z009E0170	-0.10944	-0.1073	-0.09713	-0.1027	-0.10338	-0.1027	-0.10395	-0.1027	-0.1027	-0.10364
Z009E0171	0.00732	0.00734	0.01317	0.00175	0.00319	0.00175	0.00365	0.00175	0.00175	0.00274
Z009E0173	-0.0275	-0.01747	-0.04077	-0.01985	-0.02165	-0.01985	-0.02077	-0.01985	-0.01985	-0.01932
Z009E0174	-0.04215	-0.05316	-0.0463	-0.04847	-0.04844	-0.04847	-0.04975	-0.04847	-0.04847	-0.04851
Z009E0175	0.05396	0.04376	0.03894	0.0456	0.04648	0.0456	0.04462	0.0456	0.0456	0.0434
Z009E0176	-0.02087	-0.01117	-0.01226	-0.01461	-0.01712	-0.01461	-0.01736	-0.01461	-0.01461	-0.01879
Z009E0177	0.07147	0.07194	0.06201	0.06721	0.06928	0.06721	0.0691	0.06721	0.06721	0.0708
Z009E0178	-0.0458	-0.04605	-0.05088	-0.04126	-0.04506	-0.04126	-0.04522	-0.04126	-0.04126	-0.04447
Z009E0179	0.02263	0.02777	0.03035	0.02812	0.02597	0.02812	0.02746	0.02812	0.02812	0.02499
Z009E0180	-0.00112	0.00665	-0.00367	0.00847	0.00701	0.00847	0.00888	0.00847	0.00847	0.00723
Z009E0181	-0.0101	-0.01863	-0.03403	-0.01684	-0.0148	-0.01684	-0.01606	-0.01684	-0.01684	-0.01685
Z009E0182	-0.03004	-0.01936	-0.02775	-0.0221	-0.02322	-0.0221	-0.02255	-0.0221	-0.0221	-0.02336
Z009E0183	0.02878	0.01903	0.03244	0.02223	0.02367	0.02223	0.02232	0.02223	0.02223	0.02142
Z009E0184	-0.0275	-0.03154	-0.05308	-0.03465	-0.03574	-0.03465	-0.03455	-0.03465	-0.03465	-0.03311
Z009E0186	0.04043	0.03323	0.02589	0.03678	0.03961	0.03678	0.04021	0.03678	0.03678	0.03913
Z009E0187	-0.02664	-0.03878	-0.05297	-0.03526	-0.0372	-0.03526	-0.03685	-0.03526	-0.03526	-0.03845
Z009E0190	-0.0462	-0.03494	-0.04927	-0.03716	-0.03869	-0.03716	-0.03816	-0.03716	-0.03716	-0.03902
Z009E0191	0.06093	0.05071	0.06567	0.05484	0.05597	0.05484	0.05483	0.05484	0.05484	0.05522
Z009E0192	-0.01582	-0.02672	-0.02614	-0.0233	-0.02479	-0.0233	-0.02412	-0.0233	-0.0233	-0.02544
Z009E0193	0.00505	0.00115	-0.01206	-0.00311	-0.00465	-0.00311	-0.00415	-0.00311	-0.00311	-0.00283
Z009E0194	-0.02239	-0.03413	-0.04385	-0.0292	-0.0308	-0.0292	-0.03059	-0.0292	-0.0292	-0.02927
Z009E0196	-0.00007	-0.01069	-0.01168	-0.00607	-0.00687	-0.00607	-0.0047	-0.00607	-0.00607	-0.0049
Z009E0197	0.00529	-0.00531	-0.01371	-0.0033	-0.00362	-0.0033	-0.00447	-0.0033	-0.0033	-0.00274
Z009E0198	-0.03444	-0.04588	-0.03066	-0.04165	-0.04349	-0.04165	-0.04217	-0.04165	-0.04165	-0.04415
Z009E0199	-0.02648	-0.03828	-0.03776	-0.034	-0.03613	-0.034	-0.03587	-0.034	-0.034	-0.03738
Z009E0200	0.01745	0.00822	-0.00263	0.01193	0.01369	0.01193	0.01296	0.01193	0.01193	0.01345
Z010E0001	0.01152	0.00957	0.00263	0.00463	0.01092	0.00463	-0.00541	0.00463	0.00463	0.01509
Z010E0002	0.03666	0.05362	0.06461	0.04855	0.03447	0.04855	0.03883	0.04855	0.04855	0.06613
Z010E0003	-0.00849	-0.03715	-0.02049	-0.02658	-0.0328	-0.02658	-0.03271	-0.02658	-0.02658	-0.0318
Z010E0004	0.02318	0.00743	-0.02156	0.01325	0.02439	0.01325	0.00587	0.01325	0.01325	0.03142
Z010E0006	-0.06436	-0.04946	-0.03611	-0.05389	-0.0446	-0.05389	-0.04448	-0.05389	-0.05389	-0.06816
Z010E0008	-0.00574	-0.01318	-0.00718	-0.01667	-0.02448	-0.01667	-0.02632	-0.01667	-0.01667	0.00775
Z010E0009	-0.02025	-0.00196	-0.01093	-0.00487	0.00165	-0.00487	0.00718	-0.00487	-0.00487	-0.02498
Z010E0010	-0.05282	-0.02966	-0.05793	-0.04244	-0.04896	-0.04244	-0.03436	-0.04244	-0.04244	-0.02419
Z010E0011	-0.03212	-0.02563	-0.02994	-0.02289	-0.03501	-0.02289	-0.01528	-0.02289	-0.02289	-0.01023
Z010E0012	0.01452	-0.0123	-0.03431	-0.0002	0.00212	-0.0002	-0.00409	-0.0002	-0.0002	-0.01127
Z010E0013	0.02244	0.0382	0.03574	0.02417	0.03085	0.02417	0.01567	0.02417	0.02417	0.01298
Z010E0015	-0.02976	-0.02389	-0.03673	-0.02366	-0.02909	-0.02366	-0.01333	-0.02366	-0.02366	-0.02009
Z010E0016	-0.00314	0.00363	-0.04608	-0.00746	0.00106	-0.00746	0.00412	-0.00746	-0.00746	-0.02633
Z010E0017	0.01155	0.00718	0.04738	0.01772	0.02646	0.01772	0.02741	0.01772	0.01772	0.00316
Z010E0018	-0.02331	-0.00559	-0.00441	-0.00983	-0.0031	-0.00983	-0.01546	-0.00983	-0.00983	-0.0234
Z010E0019	0.07984	0.05376	0.02866	0.06641	0.07883	0.06641	0.06275	0.06641	0.06641	0.05494
Z010E0020	0.1048	0.09196	0.09256	0.0967	0.10489	0.0967	0.10435	0.0967	0.0967	0.10979
Z010E0021	-0.0409	-0.0391	0.00118	-0.03587	-0.02721	-0.03587	-0.04434	-0.03587	-0.03587	-0.04401
Z010E0022	-0.08525	-0.0654	-0.06762	-0.07524	-0.08948	-0.07524	-0.08604	-0.07524	-0.07524	-0.05773
Z010E0024	0.02429	0.02607	0.04619	0.01363	0.01096	0.01363	0.00157	0.01363	0.01363	0.02167
Z010E0025	0.11669	0.14349	0.15785	0.13101	0.1377	0.13101	0.13643	0.13101	0.13101	0.14584
Z010E0026	-0.05971	-0.06678	-0.06924	-0.06923	-0.05677	-0.06923	-0.07678	-0.06923	-0.06923	-0.06121
Z010E0027	-0.00619	-0.0117	-0.06154	-0.01201	-0.00092	-0.01201	0.00201	-0.01201	-0.01201	-0.03101
Z010E0028	-0.08551	-0.06986	-0.04105	-0.07327	-0.06647	-0.07327	-0.06737	-0.07327	-0.07327	-0.05886
Z010E0029	0.07667	0.07859	0.09363	0.06659	0.07424	0.06659	0.05651	0.06659	0.06659	0.05891
Z010E0030	0.00205	0.03496	0.00634	0.0166	0.00438	0.0166	0.00773	0.0166	0.0166	0.03434
Z010E0032	0.01531	0.0251	0.00503	0.02472	0.03784	0.02472	0.02108	0.02472	0.02472	0.01465
Z010E0033	0.0197	-0.01028	-0.00467	0.00646	0.01361	0.00646	0.01511	0.00646	0.00646	0.00295
Z010E0034	-0.06944	-0.0995	-0.08053	-0.08183	-0.07701	-0.08183	-0.07497	-0.08183	-0.08183	-0.07211
Z010E0035	0.01436	-0.00544	0.0051	0.00294	0.00954	0.00294	-0.00783	0.00294	0.00294	0.02086
Z010E0036	-0.01433	-0.04429	-0.02526	-0.02663	-0.02178	-0.02663	-0.01975	-0.02663	-0.02663	-0.01686
Z010E0037	-0.04439	-0.04534	-0.04132	-0.05342	-0.0536	-0.05342	-0.06342	-0.05342	-0.05342	-0.03178
Z010E0038	-0.07952	-0.06512	-0.06516	-0.06802	-0.06144	-0.06802	-0.07604	-0.06802	-0.06802	-0.06627
Z010E0039	0.13173	0.11768	0.08313	0.11972	0.10832	0.11972	0.12856	0.11972	0.11972	0.13023
Z010E0040	0.13659	0.12699	0.14215	0.12895	0.13315	0.12895	0.11836	0.12895	0.12895	0.14479
Z010E0041	0.00744	0.01973	0.00389	0.00287	-0.00529	0.00287	-0.00563	0.00287	0.00287	0.01147
Z010E0042	0.00681	-0.00335	-0.03753	0.00063	0.01021	0.00063	0.01485	0.00063	0.00063	-0.01963
Z010E0043	-0.0291	-0.0213	-0.06562	-0.03454	-0.02354	-0.03454	-0.03401	-0.03454	-0.03454	-0.02494
Z010E0044	-0.08638	-0.09426	-0.07873	-0.09838	-0.10034	-0.09838	-0.09091	-0.09838	-0.09838	-0.11148
Z010E0046	-0.02034	-0.02034	-0.04954	-0.02264	-0.0327	-0.02264	-0.0307	-0.02264	-0.02264	-0.00478
Z010E0047	-0.03964	-0.02908	-0.04435	-0.02956	-0.02282	-0.02956	-0.01872	-0.02956	-0.02956	-0.04959
Z010E0048	0.01348	0.02889	0.02357	0.02381	0.02978	0.02381	0.01326	0.02381	0.02381	0.04026
Z010E0049	-0.0242	-0.02315	-0.06057	-0.01425	-0.00231	-0.01425	-0.00295	-0.01425	-0.01425	-0.00304
Z010E0051	-0.07029	-0.07367	-0.05856	-0.08194	-0.09421	-0.08194	-0.07465	-0.08194	-0.08194	-0.09476
Z010E0052	-0.07101	-0.06087	-0.06511	-0.06261	-0.05582	-0.06261	-0.07037	-0.06261	-0.06261	-0.06853
Z010E0053	-0.05087	-0.08159	-0.05573	-0.06558	-0.05977	-0.06558	-0.07263	-0.06558	-0.06558	-0.07933
Z010E0054	-0.05098	-0.08105	-0.0624	-0.06805	-0.07738	-0.06805	-0.05872	-0.06805	-0.06805	-0.06767
Z010E0055	-0.07563	-0.0802	-0.03693	-0.0693	-0.06144	-0.0693	-0.06345	-0.0693	-0.0693	-0.05402
Z010E0056	-0.01421	-0.00579	0.01335	-0.0092	0.00085	-0.0092	-0.01923	-0.0092	-0.0092	-0.00832
Z010E0057	0.04732	0.01559	0.06214	0.0315	0.03713	0.0315	0.01954	0.0315	0.0315	0.05016
Z010E0058	0.07583	0.07283	0.07443	0.06895	0.05271	0.06895	0.07528	0.06895	0.06895	0.07938
Z010E0059	0.08616	0.08897	0.11396	0.08664	0.09573	0.08664	0.08703	0.08664	0.08664	0.07643
Z010E0060	0.0302	0.0409	0.0289	0.04074	0.04671	0.04074	0.04782	0.04074	0.04074	0.05074
Z010E0061	-0.03966	-0.07284	-0.01377	-0.05933	-0.07105	-0.05933	-0.07275	-0.05933	-0.05933	-0.03512
Z010E0062	0.06104	0.04412	0.03694	0.05	0.06311	0.05	0.06194	0.05	0.05	0.03676
Z010E0063	-0.03127	-0.03624	-0.07545	-0.03751	-0.04683	-0.03751	-0.02728	-0.03751	-0.03751	-0.02461
Z010E0064	0.12325	0.12505	0.15183	0.11382	0.11954	0.11382	0.10384	0.11382	0.11382	0.10437
Z010E0065	-0.00322	0.01782	-0.02691	0.00097	-0.0095	0.00097	-0.00496	0.00097	0.00097	0.00345
Z010E0066	-0.07804	-0.08871	-0.06347	-0.08744	-0.07934	-0.08744	-0.07881	-0.08744	-0.08744	-0.10125
Z010E0067	0.00368	-0.00594	0.00422	-0.00401	-0.01954	-0.00401	0.00472	-0.00401	-0.00401	-0.00838
Z010E0068	-0.0261	-0.02956	-0.01134	-0.01906	-0.01238	-0.01906	-0.02875	-0.01906	-0.01906	-0.00236
Z010E0069	0.00521	-0.00156	-0.04046	-0.00254	0.00877	-0.00254	-0.00812	-0.00254	-0.00254	0.0007
Z010E0070	0.05174	0.04674	0.08186	0.05535	0.04604	0.05535	0.06465	0.05535	0.05535	0.04378
Z010E0071	-0.01537	-0.01208	-0.00479	-0.01494	-0.02811	-0.01494	-0.02151	-0.01494	-0.01494	-0.02673
Z010E0073	-0.14285	-0.12006	-0.16828	-0.12557	-0.11438	-0.12557	-0.11004	-0.12557	-0.12557	-0.14518
Z010E0075	-0.10929	-0.07926	-0.07274	-0.0975	-0.09284	-0.0975	-0.10626	-0.0975	-0.0975	-0.10379
Z010E0076	-0.08674	-0.05284	-0.08453	-0.07296	-0.05969	-0.07296	-0.08214	-0.07296	-0.07296	-0.04956
Z010E0077	0.01502	0.0337	0.02461	0.02509	0.02851	0.02509	0.0164	0.02509	0.02509	0.04854
Z010E0078	-0.03613	-0.01744	-0.007	-0.02831	-0.03858	-0.02831	-0.02429	-0.02831	-0.02831	-0.03877
Z010E0079	0.01234	0.01886	-0.00548	0.00473	-0.00385	0.00473	0.0118	0.00473	0.00473	0.02234
Z010E0080	0.07425	0.06932	0.03035	0.06758	0.07921	0.06758	0.06417	0.06758	0.06758	0.05577
Z010E0082	0.01874	0.03668	0.01887	0.03339	0.04089	0.03339	0.04145	0.03339	0.03339	0.04473
Z010E0083	-0.02646	-0.02478	0.00193	-0.036	-0.03031	-0.036	-0.04601	-0.036	-0.036	-0.04552
Z010E0084	0.00553	-0.01493	0.0046	-0.006	-0.00088	-0.006	-0.01394	-0.006	-0.006	-0.01261
Z010E0085	0.00709	0.02093	-0.01674	0.01535	0.00701	0.01535	0.01171	0.01535	0.01535	0.00363
Z010E0086	0.00098	0.01627	0.06246	0.01028	-0.00243	0.01028	-0.00159	0.01028	0.01028	0.03297
Z010E0087	-0.08522	-0.07264	-0.08196	-0.07794	-0.06502	-0.07794	-0.0835	-0.07794	-0.07794	-0.08595
Z010E0088	-0.00475	-0.00798	0.00719	0.00216	0.00972	0.00216	-0.00369	0.00216	0.00216	-0.01097
Z010E0089	0.01953	0.02038	0.05368	0.00799	-0.00632	0.00799	-0.00232	0.00799	0.00799	-0.00036
Z010E0090	0.15015	0.15267	0.1694	0.14275	0.14831	0.14275	0.15049	0.14275	0.14275	0.12685
Z010E0091	0.04584	0.0291	0.0434	0.03168	0.03038	0.03168	0.04076	0.03168	0.03168	0.01698
Z010E0092	0.03441	0.03447	0.02677	0.04201	0.05648	0.04201	0.05125	0.04201	0.04201	0.05957
Z010E0093	0.01824	0.0255	-0.0155	0.01142	0.00047	0.01142	0.00678	0.01142	0.01142	-0.00141
Z010E0094	0.01849	0.0487	0.05017	0.03089	0.02042	0.03089	0.03963	0.03089	0.03089	0.01908
Z010E0096	0.00578	0.01311	-0.02467	-0.00064	-0.0124	-0.00064	-0.00906	-0.00064	-0.00064	0.01651
Z010E0098	-0.10535	-0.11007	-0.07159	-0.10115	-0.11119	-0.10115	-0.09558	-0.10115	-0.10115	-0.08261
Z010E0099	0.04842	0.06994	0.02673	0.06117	0.0545	0.06117	0.05862	0.06117	0.06117	0.05104
Z010E0100	-0.02031	-0.03673	-0.04724	-0.03134	-0.04206	-0.03134	-0.03888	-0.03134	-0.03134	-0.01362
Z010E0101	0.09624	0.10618	0.09828	0.10335	0.11265	0.10335	0.09593	0.10335	0.10335	0.09305
Z010E0102	-0.00765	-0.03939	-0.00022	-0.02373	-0.01482	-0.02373	-0.01535	-0.02373	-0.02373	-0.03715
Z010E0103	0.09292	0.08157	0.12344	0.08296	0.08915	0.08296	0.08278	0.08296	0.08296	0.07049
Z010E0104	-0.04669	-0.04988	-0.05494	-0.05518	-0.0694	-0.05518	-0.05779	-0.05518	-0.05518	-0.03973
Z010E0105	-0.01257	0.02034	-0.04448	0.0042	-0.00369	0.0042	0.01499	0.0042	0.0042	0.01772
Z010E0106	0.04326	0.0488	0.03355	0.0333	0.02499	0.0333	0.02354	0.0333	0.0333	0.04972
Z010E0108	0.04095	0.06022	0.05654	0.05258	0.06497	0.05258	0.048	0.05258	0.05258	0.04389
Z010E0109	0.0072	-0.02355	0.0023	-0.00753	-0.00173	-0.00753	-0.01459	-0.00753	-0.00753	-0.0213
Z010E0111	-0.04488	-0.04451	-0.05964	-0.03787	-0.04626	-0.03787	-0.0434	-0.03787	-0.03787	-0.0269
Z010E0112	-0.03956	-0.02316	-0.00778	-0.02964	-0.04063	-0.02964	-0.03859	-0.02964	-0.02964	-0.02261
Z010E0113	0.04205	0.05088	0.06749	0.04813	0.0425	0.04813	0.05281	0.04813	0.04813	0.06608
Z010E0114	0.00795	0.02752	0.01225	0.0191	0.03349	0.0191	0.01448	0.0191	0.0191	0.0123
Z010E0115	-0.04217	-0.05962	-0.05583	-0.05526	-0.0706	-0.05526	-0.04777	-0.05526	-0.05526	-0.0596
Z010E0116	-0.04998	-0.05472	-0.00973	-0.04423	-0.03612	-0.04423	-0.04186	-0.04423	-0.04423	-0.03482
Z010E0117	-0.04032	-0.02028	-0.02238	-0.03014	-0.04432	-0.03014	-0.04089	-0.03014	-0.03014	-0.01251
Z010E0118	-0.01384	-0.00931	-0.02598	-0.01817	-0.01429	-0.01817	-0.01011	-0.01817	-0.01817	-0.02402
Z010E0119	-0.27785	-0.28306	-0.31902	-0.28444	-0.2737	-0.28444	-0.2917	-0.28444	-0.28444	-0.26646
Z010E0120	-0.01452	-0.03119	-0.03561	-0.02582	-0.02076	-0.02582	-0.01613	-0.02582	-0.02582	-0.04634
Z010E0121	-0.04231	-0.03744	-0.05821	-0.04655	-0.04202	-0.04655	-0.04037	-0.04655	-0.04655	-0.03638
Z010E0122	-0.08885	-0.07907	-0.07353	-0.07968	-0.07305	-0.07968	-0.0737	-0.07968	-0.07968	-0.06717
Z010E0123	-0.01085	-0.0119	-0.00849	-0.0035	0.00874	-0.0035	0.00561	-0.0035	-0.0035	0.01172
Z010E0124	-0.06777	-0.0653	-0.05686	-0.0766	-0.07902	-0.0766	-0.06905	-0.0766	-0.0766	-0.09
Z010E0125	-0.02792	-0.01483	-0.02028	-0.01415	-0.00741	-0.01415	-0.00214	-0.01415	-0.01415	-0.03413
Z010E0126	0.03522	0.02881	0.02676	0.0263	0.03896	0.0263	0.0189	0.0263	0.0263	0.03469
Z010E0127	-0.09206	-0.0814	-0.09343	-0.08156	-0.0756	-0.08156	-0.07449	-0.08156	-0.08156	-0.07158
Z010E0128	0.02649	0.00055	0.04956	0.00999	-0.00372	0.00999	0.01579	0.00999	0.00999	0.01083
Z010E0129	0.00668	0.00235	0.03987	0.01286	0.02173	0.01286	0.0187	0.01286	0.01286	0.02912
Z010E0130	0.1068	0.09922	0.08532	0.09967	0.08696	0.09967	0.10813	0.09967	0.09967	0.11126
Z010E0131	0.08531	0.08012	0.11512	0.08875	0.07938	0.08875	0.09801	0.08875	0.08875	0.07707
Z010E0132	0.06002	0.05547	0.04724	0.05809	0.06139	0.05809	0.06837	0.05809	0.05809	0.06019
Z010E0133	0.02111	0.01819	0.02494	0.02788	0.03663	0.02788	0.01819	0.02788	0.02788	0.0466
Z010E0134	-0.05484	-0.04781	-0.08394	-0.05799	-0.0517	-0.05799	-0.04813	-0.05799	-0.05799	-0.06345
Z010E0135	-0.03935	-0.02256	-0.00093	-0.03033	-0.03903	-0.03033	-0.03757	-0.03033	-0.03033	-0.03554
Z010E0136	-0.00261	0.00015	0.02021	-0.00945	-0.00464	-0.00945	-0.00546	-0.00945	-0.00945	0.00473
Z010E0137	-0.02531	-0.03061	0.00949	-0.02242	-0.01664	-0.02242	-0.03065	-0.02242	-0.02242	-0.02854
Z010E0138	0.02929	0.03318	0.01322	0.02208	0.02845	0.02208	0.01422	0.02208	0.02208	0.00946
Z010E0139	-0.06508	-0.04788	-0.05724	-0.05265	-0.04459	-0.05265	-0.06042	-0.05265	-0.05265	-0.04984
Z010E0141	-0.06847	-0.04394	-0.05619	-0.05404	-0.06769	-0.05404	-0.04269	-0.05404	-0.05404	-0.0729
Z010E0142	-0.01947	-0.00281	0.01164	-0.0074	0.00241	-0.0074	0.0024	-0.0074	-0.0074	-0.02067
Z010E0143	-0.04259	-0.05855	-0.02665	-0.05334	-0.04586	-0.05334	-0.04858	-0.05334	-0.05334	-0.03712
Z010E0144	0.06151	0.03272	0.04116	0.04772	0.05516	0.04772	0.0395	0.04772	0.04772	0.05651
Z010E0145	0.01193	0.01059	0.02734	0.0017	-0.0106	0.0017	0.00932	0.0017	0.0017	-0.01108
Z010E0146	-0.07618	-0.05206	-0.04237	-0.06689	-0.07721	-0.06689	-0.06716	-0.06689	-0.06689	-0.07564
Z010E0147	-0.01861	-0.00204	0.01946	-0.00787	-0.01784	-0.00787	0.00178	-0.00787	-0.00787	-0.01955
Z010E0148	0.0925	0.06621	0.09085	0.07555	0.05982	0.07555	0.06359	0.07555	0.07555	0.09196
Z010E0149	0.08622	0.08405	0.08078	0.09506	0.10365	0.09506	0.10309	0.09506	0.09506	0.10734
Z010E0150	0.0512	0.03907	-0.00297	0.04201	0.05135	0.04201	0.05329	0.04201	0.04201	0.037
Z010E0151	0.00907	-0.00154	0.00639	0.00031	-0.01511	0.00031	0.01071	0.00031	0.00031	-0.0196
Z010E0152	-0.03254	-0.04467	-0.04533	-0.04324	-0.05104	-0.04324	-0.03527	-0.04324	-0.04324	-0.02525
Z010E0153	0.05303	0.05451	0.09439	0.05825	0.04588	0.05825	0.06335	0.05825	0.05825	0.07466
Z010E0154	-0.04451	-0.0451	-0.04929	-0.03908	-0.04375	-0.03908	-0.02632	-0.03908	-0.03908	-0.05021
Z010E0155	0.07479	0.07081	0.10265	0.08091	0.09084	0.08091	0.08677	0.08091	0.08091	0.09822
Z010E0156	-0.02016	-0.03536	-0.03336	-0.03467	-0.0238	-0.03467	-0.04245	-0.03467	-0.03467	-0.03599
Z010E0157	0.0318	0.02208	0.03102	0.02352	0.02897	0.02352	0.01666	0.02352	0.02352	0.00977
Z010E0158	0.11245	0.11353	0.09094	0.12126	0.13304	0.12126	0.11696	0.12126	0.12126	0.12351
Z010E0159	0.02018	0.03008	0.02491	0.02828	0.0352	0.02828	0.02142	0.02828	0.02828	0.01474
Z010E0160	0.03158	0.04018	0.05682	0.03697	0.02674	0.03697	0.04346	0.03697	0.03697	0.04021
Z010E0162	0.02583	0.01598	0.02939	0.0178	0.02233	0.0178	0.00904	0.0178	0.0178	0.01852
Z010E0163	0.0473	0.04551	0.04375	0.05198	0.04614	0.05198	0.06068	0.05198	0.05198	0.07012
Z010E0166	0.00136	-0.00847	0.00315	-0.00635	-0.02235	-0.00635	0.00043	-0.00635	-0.00635	0.00413
Z010E0167	-0.00932	-0.0409	0.01206	-0.0263	-0.01779	-0.0263	-0.03923	-0.0263	-0.0263	-0.00282
Z010E0169	0.11186	0.12909	0.12686	0.12307	0.11138	0.12307	0.11519	0.12307	0.12307	0.12754
Z010E0170	-0.0687	-0.07951	-0.09647	-0.07809	-0.08809	-0.07809	-0.08169	-0.07809	-0.07809	-0.09021
Z010E0171	0.02962	0.00684	0.05567	0.01283	0.00148	0.01283	0.0033	0.01283	0.01283	0.00682
Z010E0172	0.07686	0.07036	0.06826	0.06786	0.08049	0.06786	0.06044	0.06786	0.06786	0.0762
Z010E0173	0.02285	-0.0067	0.04432	0.00346	-0.00751	0.00346	-0.00634	0.00346	0.00346	-0.00219
Z010E0174	0.01745	0.00733	0.02703	0.01839	0.00557	0.01839	0.02089	0.01839	0.01839	0.00331
Z010E0175	0.02375	0.01871	-0.02373	0.01711	0.00858	0.01711	0.03111	0.01711	0.01711	0.00002
Z010E0176	0.02919	0.04993	0.03516	0.04188	0.03566	0.04188	0.05114	0.04188	0.04188	0.06046
Z010E0178	-0.0208	-0.02858	-0.0383	-0.02791	-0.04122	-0.02791	-0.01753	-0.02791	-0.02791	-0.03226
Z010E0179	0.02135	0.03153	0.02653	0.0297	0.0367	0.0297	0.0229	0.0297	0.0297	0.01632
Z010E0180	-0.02474	-0.02908	0.00253	-0.01895	-0.00913	-0.01895	-0.01318	-0.01895	-0.01895	-0.00184
Z010E0181	0.01563	0.00894	-0.00591	0.00557	-0.00213	0.00557	0.00077	0.00557	0.00557	-0.00256
Z010E0182	-0.05607	-0.04666	-0.05947	-0.0467	-0.04112	-0.0467	-0.03991	-0.0467	-0.0467	-0.03744
Z010E0184	0.0067	0.00832	0.02937	0.01253	0.02185	0.01253	0.01767	0.01253	0.01253	0.02909
Z010E0185	-0.07345	-0.07512	-0.07658	-0.06914	-0.054	-0.06914	-0.07404	-0.06914	-0.06914	-0.07565
Z010E0186	0.10213	0.10765	0.07949	0.09327	0.0852	0.09327	0.10391	0.09327	0.09327	0.08036
Z010E0187	-0.06264	-0.06417	-0.05844	-0.05944	-0.06401	-0.05944	-0.06444	-0.05944	-0.05944	-0.06424
Z010E0188	0.0237	-0.00285	-0.01824	0.01091	0.00075	0.01091	0.0228	0.01091	0.01091	0.00722
Z010E0189	-0.0057	0.02209	-0.00929	0.0083	0.0126	0.0083	0.02103	0.0083	0.0083	-0.00382
Z010E0190	0.0351	0.06614	0.03657	0.05132	0.05708	0.05132	0.06227	0.05132	0.05132	0.03057
Z010E0191	-0.01077	-0.00846	-0.03895	-0.01818	-0.00568	-0.01818	-0.00702	-0.01818	-0.01818	-0.03146
Z010E0192	0.00368	0.03901	-0.01943	0.02024	0.03098	0.02024	0.01707	0.02024	0.02024	0.00673
Z010E0193	0.02983	0.02165	0.04131	0.01715	0.02525	0.01715	0.01144	0.01715	0.01715	0.0082
Z010E0194	-0.08852	-0.08865	-0.10265	-0.09727	-0.08461	-0.09727	-0.10335	-0.09727	-0.09727	-0.10422
Z010E0195	0.07022	0.10425	0.07263	0.08411	0.09741	0.08411	0.07495	0.08411	0.08411	0.10758
Z010E0197	0.0379	0.03356	0.05514	0.04256	0.03004	0.04256	0.03634	0.04256	0.04256	0.03044
Z010E0198	0.13144	0.1177	0.10068	0.11913	0.13135	0.11913	0.12626	0.11913	0.11913	0.13594
Z010E0200	-0.03833	-0.01838	-0.03366	-0.02357	-0.01534	-0.02357	-0.03127	-0.02357	-0.02357	-0.00696
Z011E0001	0.04975	0.05636	0.05562	0.05535	0.07245	0.05535	0.05122	0.05535	0.05535	0.05692
Z011E0002	0.02622	0.03439	0.0347	0.03315	0.04651	0.03315	0.02926	0.03315	0.03315	0.04843
Z011E0003	0.00412	0.02715	0.03622	0.01388	-0.00554	0.01388	0.01494	0.01388	0.01388	0.03529
Z011E0005	0.07129	0.05483	0.06809	0.05064	0.06128	0.05064	0.05352	0.05064	0.05064	0.0477
Z011E0006	0.04841	0.03618	0.05832	0.06545	0.06074	0.06545	0.0672	0.06545	0.06545	0.0497
Z011E0007	-0.00689	-0.02578	-0.00378	-0.0059	0.00082	-0.0059	-0.00785	-0.0059	-0.0059	0.01043
Z011E0008	0.11501	0.06918	0.08987	0.09314	0.08928	0.09314	0.09557	0.09314	0.09314	0.08018
Z011E0009	0.076	0.04286	0.0604	0.05972	0.06978	0.05972	0.0582	0.05972	0.05972	0.06092
Z011E0010	-0.05367	-0.04606	-0.04609	-0.04724	-0.03404	-0.04724	-0.05125	-0.04724	-0.04724	-0.03227
Z011E0012	-0.08326	-0.08399	-0.08406	-0.08085	-0.06437	-0.08085	-0.08027	-0.08085	-0.08085	-0.09597
Z011E0013	0.00793	-0.01264	-0.01279	-0.0142	0.00108	-0.0142	-0.01627	-0.0142	-0.0142	-0.01382
Z011E0014	-0.0091	-0.01814	0.00839	0.00646	0.00686	0.00646	0.00342	0.00646	0.00646	0.02536
Z011E0015	-0.05217	-0.0551	-0.06601	-0.06721	-0.08628	-0.06721	-0.069	-0.06721	-0.06721	-0.05089
Z011E0016	-0.05288	-0.09252	-0.05375	-0.06812	-0.08986	-0.06812	-0.06507	-0.06812	-0.06812	-0.06708
Z011E0017	-0.01243	-0.04963	-0.06051	-0.02568	-0.04498	-0.02568	-0.02753	-0.02568	-0.02568	-0.00757
Z011E0018	-0.08563	-0.07317	-0.07553	-0.09698	-0.09102	-0.09698	-0.09386	-0.09698	-0.09698	-0.08396
Z011E0019	0.11032	0.07993	0.10771	0.09013	0.07901	0.09013	0.08683	0.09013	0.09013	0.08251
Z011E0020	-0.03173	-0.02425	0.00028	-0.01658	-0.01663	-0.01658	-0.01493	-0.01658	-0.01658	-0.02738
Z011E0021	0.04055	0.04067	0.01447	0.01693	0.00815	0.01693	0.0138	0.01693	0.01693	0.00401
Z011E0022	-0.04964	-0.04316	-0.03074	-0.02778	-0.02729	-0.02778	-0.02466	-0.02778	-0.02778	-0.01797
Z011E0023	0.04253	0.03642	0.02638	0.02727	0.03909	0.02727	0.02604	0.02727	0.02727	0.03579
Z011E0024	0.00087	0.01405	-0.02161	-0.00406	-0.01253	-0.00406	-0.0079	-0.00406	-0.00406	-0.01316
Z011E0025	-0.0379	-0.01369	-0.0541	-0.03254	-0.02056	-0.03254	-0.03091	-0.03254	-0.03254	-0.03798
Z011E0026	-0.05514	-0.04795	-0.00161	-0.03916	-0.06508	-0.03916	-0.03705	-0.03916	-0.03916	-0.01834
Z011E0027	0.02302	0.05594	0.03506	0.03632	0.04296	0.03632	0.03869	0.03632	0.03632	0.04533
Z011E0028	0.01822	0.00277	-0.01565	-0.00363	0.0062	-0.00363	-0.00034	-0.00363	-0.00363	-0.0214
Z011E0029	-0.00695	0.00998	0.03223	0.01207	0.01912	0.01207	0.00926	0.01207	0.01207	0.01637
Z011E0030	0.07536	0.04422	0.06309	0.06081	0.06727	0.06081	0.05964	0.06081	0.06081	0.07599
Z011E0031	-0.0463	-0.04222	-0.04462	-0.04291	-0.02238	-0.04291	-0.0475	-0.04291	-0.04291	-0.05562
Z011E0032	0.0155	0.00002	-0.00427	-0.00332	-0.01562	-0.00332	-0.00574	-0.00332	-0.00332	0.00456
Z011E0033	0.02035	0.04181	0.03595	0.03178	0.04071	0.03178	0.02874	0.03178	0.03178	0.04952
Z011E0034	0.01732	-0.01851	0.01587	-0.00052	0.00212	-0.00052	0.00362	-0.00052	-0.00052	0.01011
Z011E0035	0.06537	0.06718	0.08709	0.08914	0.09456	0.08914	0.08714	0.08914	0.08914	0.10116
Z011E0036	-0.01435	-0.00419	0.01673	-0.0021	0.0055	-0.0021	-0.0004	-0.0021	-0.0021	0.01132
Z011E0037	-0.01614	0.00287	0.00106	-0.00293	-0.01748	-0.00293	-0.00692	-0.00293	-0.00293	0.01872
Z011E0038	0.17185	0.15785	0.17928	0.15214	0.15942	0.15214	0.15552	0.15214	0.15214	0.16234
Z011E0039	-0.03941	-0.03889	-0.02636	-0.03407	-0.02677	-0.03407	-0.03188	-0.03407	-0.03407	-0.04703
Z011E0041	-0.02293	-0.01716	-0.01053	-0.01075	-0.00591	-0.01075	-0.0087	-0.01075	-0.01075	-0.00913
Z011E0043	-0.07081	-0.06631	-0.02305	-0.05587	-0.04443	-0.05587	-0.05906	-0.05587	-0.05587	-0.06848
Z011E0044	-0.09205	-0.12512	-0.10754	-0.10827	-0.09819	-0.10827	-0.10977	-0.10827	-0.10827	-0.10702
Z011E0045	-0.02682	-0.03962	-0.03434	-0.04493	-0.03612	-0.04493	-0.0462	-0.04493	-0.04493	-0.04368
Z011E0046	0.0244	-0.0116	-0.00863	0.00982	-0.00894	0.00982	0.00835	0.00982	0.00982	0.0264
Z011E0047	0.00597	0.02279	-0.0106	0.00953	-0.00413	0.00953	0.01036	0.00953	0.00953	0.01099
Z011E0049	0.02866	-0.00733	0.00834	0.00988	0.02328	0.00988	0.00783	0.00988	0.00988	-0.00338
Z011E0050	0.03385	0.03121	0.01063	0.04003	0.02789	0.04003	0.04082	0.04003	0.04003	0.04195
Z011E0051	-0.09596	-0.09159	-0.0872	-0.08455	-0.10035	-0.08455	-0.0833	-0.08455	-0.08455	-0.07668
Z011E0052	0.00021	0.00969	0.01737	0.01943	0.02813	0.01943	0.01691	0.01943	0.01943	0.03051
Z011E0053	0.04142	0.03789	0.05982	0.06374	0.06496	0.06374	0.06681	0.06374	0.06374	0.07307
Z011E0054	0.02719	0.01001	-0.0287	0.00759	0.01704	0.00759	0.01113	0.00759	0.00759	0.01569
Z011E0055	0.15242	0.15135	0.12877	0.12645	0.13382	0.12645	0.12941	0.12645	0.12645	0.13803
Z011E0056	0.07061	0.04964	0.0591	0.05575	0.06154	0.05575	0.05467	0.05575	0.05575	0.07151
Z011E0057	0.00187	0.00763	-0.01034	0.01359	0.02228	0.01359	0.01568	0.01359	0.01359	-0.00457
Z011E0058	0.05355	0.06842	0.06235	0.06623	0.08171	0.06623	0.06278	0.06623	0.06623	0.06222
Z011E0059	-0.04004	-0.03595	-0.05875	-0.0234	-0.01277	-0.0234	-0.02613	-0.0234	-0.0234	-0.00985
Z011E0061	0.07154	0.06925	0.05104	0.06611	0.0695	0.06611	0.06576	0.06611	0.06611	0.07922
Z011E0062	0.00156	-0.02859	-0.01495	-0.01775	-0.02434	-0.01775	-0.01427	-0.01775	-0.01775	-0.00143
Z011E0063	-0.05716	-0.08723	-0.05386	-0.07046	-0.05903	-0.07046	-0.07229	-0.07046	-0.07046	-0.08369
Z011E0064	0.00043	0.02024	0.02097	0.00142	-0.00821	0.00142	-0.00317	0.00142	0.00142	0.00896
Z011E0065	-0.07107	-0.09118	-0.09414	-0.09524	-0.08614	-0.09524	-0.09218	-0.09524	-0.09524	-0.08408
Z011E0067	-0.0399	-0.02324	-0.03958	-0.02185	-0.01567	-0.02185	-0.02378	-0.02185	-0.02185	-0.00847
Z011E0068	-0.08615	-0.0523	-0.0781	-0.07523	-0.0573	-0.07523	-0.0787	-0.07523	-0.07523	-0.09169
Z011E0069	-0.01656	-0.0361	-0.03632	-0.0361	-0.02783	-0.0361	-0.03258	-0.0361	-0.0361	-0.05009
Z011E0070	-0.01906	-0.05925	-0.03971	-0.03377	-0.05175	-0.03377	-0.03083	-0.03377	-0.03377	-0.04825
Z011E0071	-0.01696	0.01585	0.01397	-0.00654	0.00721	-0.00654	-0.01028	-0.00654	-0.00654	-0.00384
Z011E0072	-0.10411	-0.10713	-0.05141	-0.08786	-0.11311	-0.08786	-0.08585	-0.08786	-0.08786	-0.06763
Z011E0073	-0.03472	-0.04693	-0.01994	-0.01987	-0.01717	-0.01987	-0.01758	-0.01987	-0.01987	-0.00521
Z011E0074	0.02199	0.03448	0.02581	0.03704	0.0449	0.03704	0.03915	0.03704	0.03704	0.04596
Z011E0076	-0.0396	-0.04378	-0.03094	-0.02346	-0.01356	-0.02346	-0.02146	-0.02346	-0.02346	-0.04284
Z011E0077	0.01974	0.04438	0.04193	0.02352	0.03195	0.02352	0.02531	0.02352	0.02352	0.03588
Z011E0078	-0.00293	-0.01198	0.00065	-0.02033	-0.00905	-0.02033	-0.02215	-0.02033	-0.02033	-0.00655
Z011E0079	-0.05332	-0.06183	-0.05945	-0.07622	-0.06272	-0.07622	-0.07364	-0.07622	-0.07622	-0.09268
Z011E0080	-0.00962	0.00231	-0.00973	-0.0099	-0.02049	-0.0099	-0.01	-0.0099	-0.0099	-0.01713
Z011E0081	0.01739	0.00131	0.00759	-0.00064	0.0081	-0.00064	-0.00003	-0.00064	-0.00064	-0.01449
Z011E0082	-0.0156	0.00133	0.00452	0.00621	0.00611	0.00621	0.00949	0.00621	0.00621	0.01675
Z011E0083	-0.00095	0.02981	0.02656	0.00769	0.02502	0.00769	0.00359	0.00769	0.00769	-0.00361
Z011E0084	0.04641	0.02727	0.01298	0.03005	0.01173	0.03005	0.0329	0.03005	0.03005	0.0448
Z011E0085	0.02042	0.0211	-0.01859	-0.00297	-0.01623	-0.00297	-0.00509	-0.00297	-0.00297	0.01343
Z011E0086	-0.053	-0.04661	-0.00867	-0.04509	-0.05924	-0.04509	-0.04952	-0.04509	-0.04509	-0.02526
Z011E0087	-0.03163	-0.01222	-0.0439	-0.0258	-0.04288	-0.0258	-0.0245	-0.0258	-0.0258	-0.01003
Z011E0088	0.10792	0.1223	0.11609	0.11435	0.12324	0.11435	0.11592	0.11435	0.11435	0.12829
Z011E0089	0.02188	0.01194	-0.00513	0.00719	0.01874	0.00719	0.00598	0.00719	0.00719	-0.01027
Z011E0090	0.00199	0.02545	0.00915	0.00711	0.015	0.00711	0.00853	0.00711	0.00711	0.02101
Z011E0091	-0.03368	-0.05582	-0.07662	-0.04872	-0.06705	-0.04872	-0.04566	-0.04872	-0.04872	-0.05947
Z011E0092	-0.00475	0.00164	-0.00225	-0.02382	-0.01797	-0.02382	-0.0203	-0.02382	-0.02382	-0.01134
Z011E0093	-0.02026	-0.04815	-0.03136	-0.03649	-0.0562	-0.03649	-0.03827	-0.03649	-0.03649	-0.01357
Z011E0094	-0.00325	0.00435	-0.01438	0.00509	0.00623	0.00509	0.00143	0.00509	0.00509	0.01867
Z011E0095	0.26359	0.25184	0.26783	0.24955	0.25771	0.24955	0.25058	0.24955	0.24955	0.23649
Z011E0096	0.1041	0.09031	0.0998	0.08256	0.10081	0.08256	0.07988	0.08256	0.08256	0.06797
Z011E0097	0.04094	0.05336	0.05357	0.05882	0.06577	0.05882	0.0613	0.05882	0.05882	0.04112
Z011E0098	0.08642	0.04808	0.08792	0.07052	0.05605	0.07052	0.06769	0.07052	0.07052	0.06369
Z011E0099	0.08873	0.11931	0.13456	0.09801	0.10447	0.09801	0.10002	0.09801	0.09801	0.11041
Z011E0100	-0.03851	-0.05315	-0.05561	-0.05704	-0.04678	-0.05704	-0.05872	-0.05704	-0.05704	-0.06215
Z011E0101	-0.01214	0.00956	0.01181	-0.00588	-0.00559	-0.00588	-0.00533	-0.00588	-0.00588	-0.01645
Z011E0102	0.12563	0.10873	0.13046	0.11012	0.09462	0.11012	0.10772	0.11012	0.11012	0.10506
Z011E0103	-0.00605	-0.02622	-0.04742	-0.02929	-0.04135	-0.02929	-0.0317	-0.02929	-0.02929	-0.01432
Z011E0104	0.00246	-0.01632	-0.04294	-0.02103	-0.01186	-0.02103	-0.01773	-0.02103	-0.02103	-0.01603
Z011E0105	-0.03618	-0.02014	-0.02303	-0.01841	-0.00777	-0.01841	-0.02137	-0.01841	-0.01841	-0.03439
Z011E0106	-0.02529	-0.01071	0.00999	-0.00832	0.00222	-0.00832	-0.01155	-0.00832	-0.00832	-0.01819
Z011E0107	-0.07371	-0.09893	-0.06235	-0.08276	-0.07828	-0.08276	-0.08372	-0.08276	-0.08276	-0.06756
Z011E0108	-0.04526	-0.0414	-0.04059	-0.06512	-0.08084	-0.06512	-0.06756	-0.06512	-0.06512	-0.04331
Z011E0109	0.0379	0.02124	0.04312	0.0226	0.00718	0.0226	0.02026	0.0226	0.0226	0.01769
Z011E0110	-0.00581	0.0064	0.00647	0.01188	0.01875	0.01188	0.0143	0.01188	0.01188	-0.00595
Z011E0111	0.02377	-0.0118	0.0181	0.00228	-0.01301	0.00228	0.00407	0.00228	0.00228	-0.00795
Z011E0112	0.03076	0.02596	-0.01732	0.00256	-0.00395	0.00256	-0.00058	0.00256	0.00256	-0.00983
Z011E0113	0.04953	0.04385	0.08341	0.0672	0.07911	0.0672	0.0638	0.0672	0.0672	0.05622
Z011E0115	-0.00614	-0.02269	-0.00626	-0.0262	-0.03019	-0.0262	-0.02615	-0.0262	-0.0262	-0.01097
Z011E0116	-0.0041	-0.03507	-0.03916	-0.02541	-0.03516	-0.02541	-0.02834	-0.02541	-0.02541	-0.03862
Z011E0117	0.04941	0.05854	0.05423	0.06028	0.07143	0.06028	0.0618	0.06028	0.06028	0.05334
Z011E0118	-0.04301	-0.04159	-0.02848	-0.01838	-0.01317	-0.01838	-0.02052	-0.01838	-0.01838	-0.00548
Z011E0120	-0.07466	-0.06569	-0.03242	-0.06591	-0.05848	-0.06591	-0.06437	-0.06591	-0.06591	-0.05538
Z011E0121	-0.03426	-0.01274	-0.01857	-0.02278	-0.01384	-0.02278	-0.02581	-0.02278	-0.02278	-0.00501
Z011E0122	-0.08209	-0.07238	-0.04938	-0.06614	-0.05968	-0.06614	-0.06421	-0.06614	-0.06614	-0.07846
Z011E0123	0.00575	0.00327	-0.00717	0.00802	0.01206	0.00802	0.00862	0.00802	0.00802	-0.00828
Z011E0124	0.0199	0.01244	0.0008	0.02193	0.03716	0.02193	0.01923	0.02193	0.02193	0.00572
Z011E0125	0.05982	0.07441	0.03991	0.06915	0.08206	0.06915	0.06934	0.06915	0.06915	0.05402
Z011E0126	-0.13302	-0.12781	-0.12928	-0.10988	-0.10996	-0.10988	-0.10715	-0.10988	-0.10988	-0.09859
Z011E0127	-0.01458	0.00122	-0.02875	0.00512	0.01085	0.00512	0.00289	0.00512	0.00512	0.02022
Z011E0128	0.00124	0.00793	-0.0013	-0.02079	-0.00385	-0.02079	-0.02325	-0.02079	-0.02079	-0.03416
Z011E0129	0.03759	0.04592	0.05422	0.052	0.05341	0.052	0.05452	0.052	0.052	0.06792
Z011E0131	-0.02373	-0.02081	-0.06539	-0.0466	-0.03838	-0.0466	-0.04282	-0.0466	-0.0466	-0.03969
Z011E0132	0.04194	0.03464	0.02622	0.0297	0.04017	0.0297	0.02854	0.0297	0.0297	0.01207
Z011E0133	0.09891	0.07538	0.0468	0.08247	0.0614	0.08247	0.08567	0.08247	0.08247	0.08544
Z011E0134	-0.03353	-0.05099	-0.03199	-0.05366	-0.06832	-0.05366	-0.05651	-0.05366	-0.05366	-0.03356
Z011E0135	0.0015	0.02711	0.00779	0.00984	0.00188	0.00984	0.00538	0.00984	0.00984	-0.00021
Z011E0137	0.01054	-0.01617	-0.03374	-0.01113	-0.02876	-0.01113	-0.00843	-0.01113	-0.01113	-0.02502
Z011E0138	0.01542	-0.00929	-0.01528	-0.01276	0.00336	-0.01276	-0.01052	-0.01276	-0.01276	-0.02988
Z011E0139	0.06662	0.05855	0.00281	0.03957	0.03059	0.03957	0.03873	0.03957	0.03957	0.02771
Z011E0140	0.00158	-0.0204	0.00351	-0.01515	-0.03478	-0.01515	-0.01243	-0.01515	-0.01515	-0.02276
Z011E0142	0.04527	0.02534	0.00429	0.02225	0.01026	0.02225	0.01989	0.02225	0.02225	0.03736
Z011E0143	-0.02646	-0.02867	-0.00858	-0.02574	-0.01944	-0.02574	-0.02296	-0.02574	-0.02574	-0.03902
Z011E0144	0.25695	0.27661	0.25777	0.25879	0.27394	0.25879	0.25957	0.25879	0.25879	0.24486
Z011E0145	-0.02087	-0.01202	-0.01128	-0.01332	0.00025	-0.01332	-0.01706	-0.01332	-0.01332	0.00235
Z011E0146	-0.02505	-0.02707	-0.02109	-0.01783	-0.02918	-0.01783	-0.01788	-0.01783	-0.01783	-0.02828
Z011E0147	0.03018	0.05693	0.01268	0.03453	0.05408	0.03453	0.03059	0.03453	0.03453	0.01737
Z011E0148	-0.02347	-0.02019	-0.01001	-0.02324	-0.00275	-0.02324	-0.02791	-0.02324	-0.02324	-0.03862
Z011E0149	-0.03577	-0.03656	-0.05943	-0.0378	-0.02504	-0.0378	-0.03991	-0.0378	-0.0378	-0.05419
Z011E0150	0.00004	-0.0126	-0.02137	-0.01775	-0.0105	-0.01775	-0.01419	-0.01775	-0.01775	-0.01261
Z011E0151	-0.02768	-0.01268	-0.06733	-0.03275	-0.02451	-0.03275	-0.02988	-0.03275	-0.03275	-0.02257
Z011E0152	0.00416	0.00746	0.02392	0.01035	0.02429	0.01035	0.01073	0.01035	0.01035	-0.00581
Z011E0153	0.00973	-0.0248	-0.00546	-0.00612	0.00222	-0.00612	-0.00482	-0.00612	-0.00612	-0.00554
Z011E0155	-0.00931	-0.01996	-0.0198	-0.02433	-0.01917	-0.02433	-0.02529	-0.02433	-0.02433	-0.00792
Z011E0156	0.00757	-0.01487	-0.01415	0.00293	0.00773	0.00293	0.00243	0.00293	0.00293	0.015
Z011E0157	0.03192	0.02083	0.04075	0.02355	0.01032	0.02355	0.02015	0.02355	0.02355	0.01712
Z011E0158	0.0244	0.00106	0.00896	0.00747	0.01675	0.00747	0.00597	0.00747	0.00747	0.00904
Z011E0159	-0.02129	-0.04242	-0.03843	-0.05204	-0.03204	-0.05204	-0.05514	-0.05204	-0.05204	-0.06967
Z011E0160	-0.0507	-0.03948	-0.03477	-0.03702	-0.03003	-0.03702	-0.04005	-0.03702	-0.03702	-0.02622
Z011E0162	-0.18785	-0.17583	-0.18898	-0.16791	-0.16128	-0.16791	-0.16563	-0.16791	-0.16791	-0.18364
Z011E0163	-0.0507	-0.0263	-0.05683	-0.04429	-0.0299	-0.04429	-0.04308	-0.04429	-0.04429	-0.06185
Z011E0164	-0.09841	-0.0791	-0.09816	-0.09689	-0.08185	-0.09689	-0.09619	-0.09689	-0.09689	-0.11103
Z011E0165	-0.05102	-0.0628	-0.02244	-0.0382	-0.03518	-0.0382	-0.03571	-0.0382	-0.0382	-0.02551
Z011E0166	-0.02397	-0.0452	-0.02872	-0.04736	-0.05476	-0.04736	-0.05084	-0.04736	-0.04736	-0.05507
Z011E0167	0.09901	0.08993	0.10253	0.08158	0.09285	0.08158	0.07975	0.08158	0.08158	0.09534
Z011E0168	0.04399	0.05651	0.04785	0.05907	0.06693	0.05907	0.06118	0.05907	0.05907	0.06799
Z011E0169	-0.05932	-0.02743	-0.08139	-0.04804	-0.03554	-0.04804	-0.05115	-0.04804	-0.04804	-0.0344
Z011E0170	0.00187	0.0163	0.00591	0.00378	-0.01026	0.00378	0.00414	0.00378	0.00378	0.01081
Z011E0171	-0.02873	-0.05676	-0.04116	-0.03739	-0.0325	-0.03739	-0.03268	-0.03739	-0.03739	-0.04321
Z011E0172	-0.01521	-0.02423	-0.00067	-0.00078	0.00969	-0.00078	-0.00392	-0.00078	-0.00078	0.00252
Z011E0173	-0.01054	-0.02749	-0.05847	-0.03559	-0.01487	-0.03559	-0.03792	-0.03559	-0.03559	-0.05556
Z011E0174	0.08732	0.10526	0.07803	0.09841	0.10334	0.09841	0.10078	0.09841	0.09841	0.10755
Z011E0175	-0.0395	-0.05031	-0.07483	-0.05512	-0.04614	-0.05512	-0.05606	-0.05512	-0.05512	-0.05856
Z011E0176	-0.08437	-0.08129	-0.07881	-0.07867	-0.06944	-0.07867	-0.07744	-0.07867	-0.07867	-0.06594
Z011E0177	0.09216	0.08004	0.10492	0.08082	0.05836	0.08082	0.07928	0.08082	0.08082	0.10416
Z011E0178	0.06737	0.05097	0.06977	0.07197	0.05936	0.07197	0.07214	0.07197	0.07197	0.06436
Z011E0181	0.03712	0.01747	0.01832	0.02197	0.0027	0.02197	0.02515	0.02197	0.02197	0.00875
Z011E0182	-0.08311	-0.08337	-0.0916	-0.10806	-0.09581	-0.10806	-0.10582	-0.10806	-0.10806	-0.12504
Z011E0183	-0.01441	-0.02569	-0.05223	-0.03178	-0.0133	-0.03178	-0.03406	-0.03178	-0.03178	-0.04966
Z011E0184	-0.10095	-0.07776	-0.06857	-0.09104	-0.11041	-0.09104	-0.08994	-0.09104	-0.09104	-0.06953
Z011E0185	0.06398	0.0514	0.04267	0.04624	0.05352	0.04624	0.04982	0.04624	0.04624	0.05142
Z011E0186	-0.05073	-0.03592	-0.04649	-0.03422	-0.02626	-0.03422	-0.037	-0.03422	-0.03422	-0.03638
Z011E0187	-0.02978	-0.02177	0.00017	-0.01538	-0.00942	-0.01538	-0.01382	-0.01538	-0.01538	-0.02866
Z011E0188	-0.00713	-0.04843	-0.04894	-0.02636	-0.03831	-0.02636	-0.02881	-0.02636	-0.02636	-0.03846
Z011E0189	0.00138	0.02054	-0.0244	0.00941	-0.00794	0.00941	0.01054	0.00941	0.00941	0.02724
Z011E0190	0.00678	0.02044	0.01607	0.01914	0.0019	0.01914	0.02044	0.01914	0.01914	0.01435
Z011E0191	0.03328	0.02899	0.03108	0.05139	0.05874	0.05139	0.04914	0.05139	0.05139	0.06329
Z011E0192	-0.05451	-0.05109	-0.04602	-0.04439	-0.03606	-0.04439	-0.04276	-0.04439	-0.04439	-0.05694
Z011E0194	0.04078	0.06639	0.08435	0.048	0.04126	0.048	0.04933	0.048	0.048	0.06312
Z011E0195	-0.01161	-0.01338	0.00672	-0.00259	-0.02334	-0.00259	-0.00132	-0.00259	-0.00259	0.00474
Z011E0196	-0.07027	-0.03991	-0.06919	-0.05536	-0.07049	-0.05536	-0.05907	-0.05536	-0.05536	-0.03482
Z011E0198	0.043	0.04893	0.06203	0.05675	0.03663	0.05675	0.05333	0.05675	0.05675	0.08207
Z011E0199	0.08365	0.10685	0.09145	0.09312	0.07761	0.09312	0.09426	0.09312	0.09312	0.09486
Z011E0200	-0.0283	-0.01675	-0.01946	-0.01531	-0.00764	-0.01531	-0.01336	-0.01531	-0.01531	-0.00804
Z012E0001	0.04859	0.04264	0.04898	0.05283	0.05708	0.05283	0.05862	0.05283	0.05283	0.04497
Z012E0002	0.13077	0.10515	0.12394	0.11893	0.11545	0.11893	0.11307	0.11893	0.11893	0.12062
Z012E0003	-0.01974	-0.00058	-0.00114	-0.01065	-0.01758	-0.01065	-0.01334	-0.01065	-0.01065	-0.0213
Z012E0004	-0.06057	-0.03218	-0.06498	-0.04399	-0.04648	-0.04399	-0.0385	-0.04399	-0.04399	-0.04703
Z012E0005	0.06979	0.06801	0.05404	0.05657	0.05209	0.05657	0.05149	0.05657	0.05657	0.05585
Z012E0006	-0.01247	0.01305	-0.00021	-0.00135	0.00309	-0.00135	-0.00623	-0.00135	-0.00135	-0.00194
Z012E0007	0.11042	0.11637	0.10133	0.10515	0.09968	0.10515	0.11077	0.10515	0.10515	0.10268
Z012E0008	0.07067	0.07588	0.06703	0.06509	0.05988	0.06509	0.05945	0.06509	0.06509	0.06561
Z012E0009	-0.00256	-0.0015	0.01605	0.00785	0.00405	0.00785	0.00224	0.00785	0.00785	0.00856
Z012E0010	-0.07833	-0.10313	-0.11315	-0.08928	-0.09211	-0.08928	-0.08354	-0.08928	-0.08928	-0.09538
Z012E0011	-0.01547	-0.02358	-0.0239	-0.02479	-0.02023	-0.02479	-0.0298	-0.02479	-0.02479	-0.02878
Z012E0012	-0.06245	-0.07905	-0.07183	-0.07204	-0.06926	-0.07204	-0.0661	-0.07204	-0.07204	-0.06444
Z012E0013	-0.01908	-0.00275	-0.00816	-0.00899	-0.00267	-0.00899	-0.01536	-0.00899	-0.00899	-0.00956
Z012E0014	-0.04804	-0.05557	-0.05318	-0.05389	-0.05467	-0.05389	-0.04917	-0.05389	-0.05389	-0.05529
Z012E0015	-0.00516	0.02373	0.01188	0.01108	0.00345	0.01108	0.01611	0.01108	0.01108	0.007
Z012E0016	0.04857	0.05122	0.02486	0.04142	0.0358	0.04142	0.04688	0.04142	0.04142	0.046
Z012E0017	-0.02774	-0.02778	0.00843	-0.02009	-0.02395	-0.02009	-0.02496	-0.02009	-0.02009	-0.02085
Z012E0018	-0.06701	-0.08567	-0.07631	-0.07795	-0.08418	-0.07795	-0.08208	-0.07795	-0.07795	-0.08626
Z012E0019	-0.0313	-0.00315	0.00579	-0.01816	-0.02323	-0.01816	-0.01218	-0.01816	-0.01816	-0.01419
Z012E0020	0.07027	0.05666	0.06503	0.06189	0.05759	0.06189	0.0569	0.06189	0.06189	0.06153
Z012E0021	-0.04364	-0.03793	-0.03366	-0.03657	-0.03025	-0.03657	-0.04095	-0.03657	-0.03657	-0.03394
Z012E0022	-0.04201	-0.03652	-0.04344	-0.04619	-0.05003	-0.04619	-0.04334	-0.04619	-0.04619	-0.03879
Z012E0023	-0.06645	-0.09608	-0.08322	-0.07954	-0.07335	-0.07954	-0.07452	-0.07954	-0.07954	-0.08219
Z012E0024	0.04118	0.05248	0.05183	0.05307	0.04746	0.05307	0.05903	0.05307	0.05307	0.0473
Z012E0025	-0.08438	-0.05418	-0.04596	-0.071	-0.07676	-0.071	-0.07579	-0.071	-0.071	-0.07327
Z012E0026	-0.07071	-0.05391	-0.05235	-0.05847	-0.05465	-0.05847	-0.06486	-0.05847	-0.05847	-0.05411
Z012E0027	0.09876	0.12901	0.11991	0.11558	0.11086	0.11558	0.12104	0.11558	0.11558	0.12159
Z012E0028	0.01732	-0.00956	0.00972	0.00818	0.00816	0.00818	0.01344	0.00818	0.00818	0.0056
Z012E0029	0.02354	0.00496	0.00459	0.01465	0.02164	0.01465	0.02059	0.01465	0.01465	0.02172
Z012E0030	0.00095	0.00394	-0.00887	-0.00688	0.00058	-0.00688	-0.01227	-0.00688	-0.00688	-0.00311
Z012E0031	0.04731	0.05172	0.05286	0.05384	0.06018	0.05384	0.06033	0.05384	0.05384	0.05772
Z012E0032	0.02	0.01563	0.03725	0.01405	0.00816	0.01405	0.02007	0.01405	0.01405	0.01058
Z012E0033	0.00678	0.01117	-0.00064	-0.00207	-0.00701	-0.00207	-0.00665	-0.00207	-0.00207	0.00012
Z012E0034	0.02522	0.0278	0.0527	0.03179	0.03798	0.03179	0.02725	0.03179	0.03179	0.0256
Z012E0035	-0.03255	-0.00146	-0.00042	-0.02069	-0.0267	-0.02069	-0.02534	-0.02069	-0.02069	-0.02862
Z012E0036	0.04456	0.01519	0.04894	0.0283	0.03733	0.0283	0.02892	0.0283	0.0283	0.03291
[truncated: 2,551 more rows]
