# Supplementary material for: Association Mapping across Numerous Traits Reveals Patterns of Functional Variation in Maize
Source: PLoS Genet. 2014 Dec 4;10(12):e1004845. doi: 10.1371/journal.pgen.1004845 (PMC4256217; doi:10.1371/journal.pgen.1004845)
Supplement: Dataset S2 — Chromosome-specific residuals. Existing best linear unbiased predictors (BLUPs) for each inbred line were used to fit a joint-linkage model across all chromosomes. The hits from this model were then used to create chromosome-specific residual values by accounting for all markers except those on the chromosome in question. (See Methods for details.) These residuals are the phenotypic input for the NAM-GWAS analysis. (ZIP) [file pgen.1004845.s007.zip › Supplemental File 1 - Residuals/MetabolitePC1.txt]

Sample	Chr1	Chr2	Chr3	Chr4	Chr5	Chr6	Chr7	Chr8	Chr9	Chr10
Z001E0001	1.72488	1.606	1.85772	1.72488	1.8121	1.72488	1.72488	1.6962	1.75923	1.72488
Z001E0002	-1.3406	-1.4211	-1.2216	-1.3406	-1.3051	-1.3406	-1.3406	-0.9648	-1.24096	-1.3406
Z001E0003	1.85214	1.833	1.83437	1.85214	1.9165	1.85214	1.85214	1.6829	1.79969	1.85214
Z001E0004	0.13789	0.042	0.23162	0.13789	0.2131	0.13789	0.13789	-0.1451	0.1785	0.13789
Z001E0005	0.46913	0.3745	0.44128	0.46913	0.5577	0.46913	0.46913	0.9334	0.56168	0.46913
Z001E0006	-0.20248	-0.1082	-0.3066	-0.20248	-0.2865	-0.20248	-0.20248	-0.5597	-0.27371	-0.20248
Z001E0007	-3.14866	-3.2529	-3.05926	-3.14866	-3.2832	-3.14866	-3.14866	-3.5439	-3.11447	-3.14866
Z001E0008	-0.263	-0.3664	-0.10489	-0.263	-0.2156	-0.263	-0.263	0.3671	-0.16962	-0.263
Z001E0009	2.45427	2.3973	2.41183	2.45427	2.3257	2.45427	2.45427	2.0434	2.37714	2.45427
Z001E0010	-1.27717	-1.1472	-1.41592	-1.27717	-1.3384	-1.27717	-1.27717	-1.1608	-1.31726	-1.27717
Z001E0011	1.392	1.2944	1.36644	1.392	1.4403	1.392	1.392	1.1715	1.46576	1.392
Z001E0012	-2.40914	-2.3398	-2.54745	-2.40914	-2.4346	-2.40914	-2.40914	-2.264	-2.34669	-2.40914
Z001E0013	0.47051	0.4082	0.57882	0.47051	0.4556	0.47051	0.47051	0.3384	0.51519	0.47051
Z001E0014	-1.77452	-1.7928	-1.66526	-1.77452	-1.8938	-1.77452	-1.77452	-1.6345	-1.85643	-1.77452
Z001E0015	-2.31996	-2.3091	-2.2402	-2.31996	-2.2366	-2.31996	-2.31996	-1.881	-2.38517	-2.31996
Z001E0016	0.34789	0.3095	0.289	0.34789	0.4552	0.34789	0.34789	0.2692	0.3987	0.34789
Z001E0017	-1.92118	-1.8733	-2.03549	-1.92118	-1.7674	-1.92118	-1.92118	-1.6293	-1.98633	-1.92118
Z001E0018	-0.14773	-0.1377	-0.07599	-0.14773	-0.2486	-0.14773	-0.14773	0.2944	-0.07314	-0.14773
Z001E0019	1.00543	0.8674	1.13227	1.00543	1.0534	1.00543	1.00543	0.9546	0.92045	1.00543
Z001E0020	-0.97316	-1.017	-0.95682	-0.97316	-1.0465	-0.97316	-0.97316	-1.1236	-0.93701	-0.97316
Z001E0021	-1.5688	-1.4734	-1.54435	-1.5688	-1.6225	-1.5688	-1.5688	-1.2035	-1.57263	-1.5688
Z001E0022	-0.3579	-0.3627	-0.26611	-0.3579	-0.2907	-0.3579	-0.3579	-0.5967	-0.4427	-0.3579
Z001E0023	0.5558	0.4883	0.69286	0.5558	0.5094	0.5558	0.5558	0.3815	0.54973	0.5558
Z001E0024	-1.40718	-1.5131	-1.3971	-1.40718	-1.4708	-1.40718	-1.40718	-1.4227	-1.30961	-1.40718
Z001E0025	-0.56199	-0.5781	-0.63357	-0.56199	-0.4602	-0.56199	-0.56199	-0.7625	-0.65917	-0.56199
Z001E0028	-2.58868	-2.6011	-2.51398	-2.58868	-2.6599	-2.58868	-2.58868	-2.1826	-2.52097	-2.58868
Z001E0029	-1.34083	-1.3534	-1.35168	-1.34083	-1.2199	-1.34083	-1.34083	-1.3717	-1.36976	-1.34083
Z001E0030	2.48423	2.6016	2.36439	2.48423	2.4419	2.48423	2.48423	2.9202	2.57881	2.48423
Z001E0031	-1.66372	-1.6078	-1.74004	-1.66372	-1.6203	-1.66372	-1.66372	-1.9272	-1.72749	-1.66372
Z001E0032	-1.75931	-1.7126	-1.82319	-1.75931	-1.814	-1.75931	-1.75931	-1.6145	-1.84707	-1.75931
Z001E0033	-0.74485	-0.7664	-0.79918	-0.74485	-0.6707	-0.74485	-0.74485	-0.5303	-0.63732	-0.74485
Z001E0036	-0.40188	-0.408	-0.35528	-0.40188	-0.4546	-0.40188	-0.40188	-0.1461	-0.42123	-0.40188
Z001E0037	0.71007	0.7023	0.63738	0.71007	0.6304	0.71007	0.71007	1.0283	0.72387	0.71007
Z001E0038	0.40392	0.4349	0.4611	0.40392	0.4938	0.40392	0.40392	0.6388	0.35027	0.40392
Z001E0040	1.19185	1.1473	1.16723	1.19185	1.0893	1.19185	1.19185	1.2735	1.26895	1.19185
Z001E0041	0.3507	0.3369	0.40818	0.3507	0.2368	0.3507	0.3507	0.0084	0.26456	0.3507
Z001E0043	0.14004	0.1501	0.21179	0.14004	0.0391	0.14004	0.14004	0.5822	0.21463	0.14004
Z001E0044	2.44198	2.3494	2.40146	2.44198	2.5059	2.44198	2.44198	2.1752	2.50877	2.44198
Z001E0045	0.33871	0.296	0.28179	0.33871	0.4417	0.33871	0.33871	0.6748	0.2815	0.33871
Z001E0046	-0.58778	-0.6125	-0.53115	-0.58778	-0.6633	-0.58778	-0.58778	-0.3865	-0.67936	-0.58778
Z001E0047	0.31909	0.2334	0.42881	0.31909	0.1652	0.31909	0.31909	0.1544	0.39057	0.31909
Z001E0048	-1.72375	-1.7451	-1.73624	-1.72375	-1.6546	-1.72375	-1.72375	-1.4521	-1.77218	-1.72375
Z001E0049	-0.21962	-0.2569	-0.2485	-0.21962	-0.3594	-0.21962	-0.21962	-0.5443	-0.28457	-0.21962
Z001E0050	-2.16448	-2.1673	-2.23455	-2.16448	-2.1667	-2.16448	-2.16448	-2.4172	-2.09315	-2.16448
Z001E0051	-0.43841	-0.5064	-0.30536	-0.43841	-0.577	-0.43841	-0.43841	-0.6111	-0.37458	-0.43841
Z001E0052	-0.80138	-0.9117	-0.8172	-0.80138	-0.729	-0.80138	-0.80138	-1.0149	-0.72842	-0.80138
Z001E0053	0.12565	-0.0133	0.24638	0.12565	0.1709	0.12565	0.12565	0.1454	0.05222	0.12565
Z001E0054	-1.83253	-1.9991	-1.69385	-1.83253	-1.9886	-1.83253	-1.83253	-2.1649	-1.78951	-1.83253
Z001E0055	3.5935	3.6163	3.60905	3.5935	3.5295	3.5935	3.5935	3.7351	3.49398	3.5935
Z001E0056	1.96061	1.9446	2.06459	1.96061	1.8365	1.96061	1.96061	1.6597	1.87468	1.96061
Z001E0057	-0.06112	-0.0774	-0.0954	-0.06112	-0.0152	-0.06112	-0.06112	-0.2805	-0.11886	-0.06112
Z001E0058	-0.2899	-0.4361	-0.12965	-0.2899	-0.2729	-0.2899	-0.2899	-0.5392	-0.37451	-0.2899
Z001E0059	1.31134	1.3495	1.20096	1.31134	1.2645	1.31134	1.31134	1.516	1.24241	1.31134
Z001E0060	-0.34837	-0.475	-0.17456	-0.34837	-0.3426	-0.34837	-0.34837	-0.5114	-0.42081	-0.34837
Z001E0061	-1.51795	-1.504	-1.45378	-1.51795	-1.4898	-1.51795	-1.51795	-1.1775	-1.59502	-1.51795
Z001E0062	0.06477	-0.0227	0.16561	0.06477	-0.0346	0.06477	0.06477	-0.1847	0.0967	0.06477
Z001E0063	2.42381	2.3882	2.51422	2.42381	2.3109	2.42381	2.42381	2.0367	2.32571	2.42381
Z001E0064	-0.65811	-0.6261	-0.73161	-0.65811	-0.7356	-0.65811	-0.65811	-0.9429	-0.74023	-0.65811
Z001E0065	3.55116	3.4549	3.69233	3.55116	3.3834	3.55116	3.55116	3.3598	3.61411	3.55116
Z001E0066	1.25061	1.2192	1.35706	1.25061	1.319	1.25061	1.25061	1.5484	1.20579	1.25061
Z001E0067	-1.11757	-1.1224	-1.02578	-1.11757	-1.0504	-1.11757	-1.11757	-1.3563	-1.20237	-1.11757
Z001E0068	1.85418	1.8053	1.85279	1.85418	1.8986	1.85418	1.85418	1.6913	1.8035	1.85418
Z001E0069	1.08629	1.0872	0.98938	1.08629	1.0152	1.08629	1.08629	1.1258	1.14448	1.08629
Z001E0070	-0.08208	-0.0473	-0.15345	-0.08208	-0.206	-0.08208	-0.08208	-0.4266	-0.14978	-0.08208
Z001E0071	2.01772	2.0856	1.89095	2.01772	1.9909	2.01772	2.01772	2.216	1.94702	2.01772
Z001E0072	-1.74995	-1.7428	-1.66169	-1.74995	-1.8324	-1.74995	-1.74995	-1.2577	-1.67007	-1.74995
Z001E0073	0.30811	0.2032	0.39764	0.30811	0.182	0.30811	0.30811	0.3853	0.30739	0.30811
Z001E0074	-1.31656	-1.3605	-1.19121	-1.31656	-1.2292	-1.31656	-1.31656	-0.6992	-1.22672	-1.31656
Z001E0075	1.06791	0.9519	1.18423	1.06791	1.1366	1.06791	1.06791	0.9891	1.09696	1.06791
Z001E0076	0.00836	0.0914	-0.01187	0.00836	-0.0503	0.00836	0.00836	0.3758	-0.04976	0.00836
Z001E0077	1.85988	1.8172	1.80296	1.85988	1.9629	1.85988	1.85988	2.196	1.80267	1.85988
Z001E0078	1.75557	1.7935	1.70292	1.75557	1.8449	1.75557	1.75557	1.7243	1.68185	1.75557
Z001E0079	0.92451	0.7658	1.10367	0.92451	0.9605	0.92451	0.92451	0.9948	0.97457	0.92451
Z001E0080	-0.77024	-0.7703	-0.87135	-0.77024	-0.6624	-0.77024	-0.77024	-0.5927	-0.82873	-0.77024
Z001E0082	-0.67033	-0.501	-0.81925	-0.67033	-0.6982	-0.67033	-0.67033	-0.3626	-0.72551	-0.67033
Z001E0083	-0.77358	-0.7304	-0.84062	-0.77358	-0.6877	-0.77358	-0.77358	-1.0058	-0.83486	-0.77358
Z001E0084	-2.86435	-2.7998	-2.9521	-2.86435	-2.9683	-2.86435	-2.86435	-3.2152	-2.93381	-2.86435
Z001E0085	-2.4275	-2.4859	-2.47239	-2.4275	-2.3407	-2.4275	-2.4275	-2.7691	-2.50429	-2.4275
Z001E0086	-2.40732	-2.3965	-2.32757	-2.40732	-2.3239	-2.40732	-2.40732	-1.9683	-2.47253	-2.40732
Z001E0087	1.29303	1.3249	1.23817	1.29303	1.1875	1.29303	1.29303	0.9987	1.23062	1.29303
Z001E0089	0.53261	0.4929	0.63473	0.53261	0.3912	0.53261	0.53261	0.7181	0.48136	0.53261
Z001E0090	0.59763	0.5615	0.72418	0.59763	0.467	0.59763	0.59763	0.5009	0.50014	0.59763
Z001E0091	-4.70043	-4.7978	-4.72351	-4.70043	-4.6244	-4.70043	-4.70043	-4.9459	-4.6649	-4.70043
Z001E0093	1.18362	1.2063	1.095	1.18362	1.0964	1.18362	1.18362	0.8684	1.24997	1.18362
Z001E0094	-0.68755	-0.7468	-0.74046	-0.68755	-0.785	-0.68755	-0.68755	-1.0261	-0.62455	-0.68755
Z001E0095	3.20288	3.2194	3.1505	3.20288	3.2899	3.20288	3.20288	3.5073	3.18158	3.20288
Z001E0096	-0.90644	-0.9476	-0.80677	-0.90644	-0.8324	-0.90644	-0.90644	-0.6517	-0.95735	-0.90644
Z001E0097	0.89002	0.7115	1.09291	0.89002	0.8813	0.89002	0.89002	0.8551	0.96734	0.89002
Z001E0098	-1.24591	-1.311	-1.12938	-1.24591	-1.4029	-1.24591	-1.24591	-1.4688	-1.18737	-1.24591
Z001E0099	1.63219	1.6593	1.52232	1.63219	1.7822	1.63219	1.63219	2.0208	1.71238	1.63219
Z001E0100	-0.22847	-0.2485	-0.25425	-0.22847	-0.3484	-0.22847	-0.22847	-0.3946	-0.14112	-0.22847
Z001E0101	-0.65475	-0.5639	-0.82062	-0.65475	-0.6935	-0.65475	-0.65475	-0.7107	-0.71919	-0.65475
Z001E0102	0.98628	0.9469	1.04097	0.98628	1.0879	0.98628	0.98628	1.0802	0.91269	0.98628
Z001E0103	0.13301	0.1951	0.03422	0.13301	0.0793	0.13301	0.13301	0.0091	0.18427	0.13301
Z001E0104	-0.0787	0.003	-0.16392	-0.0787	-0.1437	-0.0787	-0.0787	-0.1164	-0.01527	-0.0787
Z001E0105	0.68734	0.6674	0.76572	0.68734	0.5906	0.68734	0.68734	0.978	0.60883	0.68734
Z001E0106	-0.81782	-0.8733	-0.87923	-0.81782	-0.7494	-0.81782	-0.81782	-1.2096	-0.89991	-0.81782
Z001E0107	1.43956	1.4311	1.5416	1.43956	1.5314	1.43956	1.43956	1.6387	1.49722	1.43956
Z001E0108	0.01271	-0.1299	0.1437	0.01271	0.0826	0.01271	0.01271	0.4704	0.08174	0.01271
Z001E0109	1.09653	1.1137	1.04403	1.09653	1.1752	1.09653	1.09653	0.9284	1.11014	1.09653
Z001E0110	-0.64217	-0.7208	-0.62718	-0.64217	-0.6178	-0.64217	-0.64217	-0.7987	-0.69108	-0.64217
Z001E0111	-1.13979	-1.2952	-1.0133	-1.13979	-1.1045	-1.13979	-1.13979	-1.41	-1.09565	-1.13979
Z001E0112	-0.58542	-0.716	-0.54135	-0.58542	-0.5755	-0.58542	-0.58542	-0.6137	-0.48457	-0.58542
Z001E0113	-1.33403	-1.3541	-1.35981	-1.33403	-1.4539	-1.33403	-1.33403	-1.5002	-1.24667	-1.33403
Z001E0114	3.29426	3.3646	3.34126	3.29426	3.4176	3.29426	3.29426	3.7205	3.22551	3.29426
Z001E0115	1.41059	1.4077	1.38067	1.41059	1.4827	1.41059	1.41059	1.4466	1.41264	1.41059
Z001E0116	0.89348	0.9244	0.95066	0.89348	0.9834	0.89348	0.89348	1.1284	0.83983	0.89348
Z001E0118	0.06152	0.0589	0.00721	0.06152	0.1824	0.06152	0.06152	0.5672	0.12527	0.06152
Z001E0119	-0.13679	-0.1634	-0.18339	-0.13679	-0.2419	-0.13679	-0.13679	-0.4212	-0.09904	-0.13679
Z001E0120	1.18973	1.0975	1.15905	1.18973	1.1517	1.18973	1.18973	0.7983	1.11149	1.18973
Z001E0121	0.99981	0.9806	0.98205	0.99981	1.0642	0.99981	0.99981	0.8306	0.94737	0.99981
Z001E0122	0.69121	0.7786	0.57801	0.69121	0.6531	0.69121	0.69121	0.9757	0.63268	0.69121
Z001E0123	-0.66559	-0.8239	-0.52258	-0.66559	-0.6118	-0.66559	-0.66559	-0.8856	-0.61615	-0.66559
Z001E0124	1.31729	1.3984	1.23219	1.31729	1.2607	1.31729	1.31729	1.7521	1.34582	1.31729
Z001E0125	-0.90216	-0.8597	-1.01451	-0.90216	-0.9447	-0.90216	-0.90216	-1.1123	-0.86308	-0.90216
Z001E0126	0.19156	0.1788	0.128	0.19156	0.2904	0.19156	0.19156	0.6791	0.28746	0.19156
Z001E0127	-0.10872	-0.1144	-0.02495	-0.10872	-0.2258	-0.10872	-0.10872	-0.3444	-0.05372	-0.10872
Z001E0128	1.08216	1.1106	0.96557	1.08216	1.0219	1.08216	1.08216	1.0891	1.02655	1.08216
Z001E0129	0.92838	0.8122	1.082	0.92838	0.9412	0.92838	0.92838	0.8306	0.99688	0.92838
Z001E0130	0.3546	0.3007	0.36782	0.3546	0.4058	0.3546	0.3546	0.6562	0.28314	0.3546
Z001E0131	0.11586	0.0418	0.23362	0.11586	0.1487	0.11586	0.11586	-0.1532	0.02851	0.11586
Z001E0132	-1.09507	-1.1124	-1.13324	-1.09507	-1.1329	-1.09507	-1.09507	-0.8404	-1.11782	-1.09507
Z001E0133	-1.82345	-1.8278	-1.86126	-1.82345	-1.9272	-1.82345	-1.82345	-1.3118	-1.71651	-1.82345
Z001E0134	0.2931	0.2541	0.40679	0.2931	0.1701	0.2931	0.2931	0.5299	0.35653	0.2931
Z001E0135	0.17248	0.2633	0.00661	0.17248	0.1337	0.17248	0.17248	0.1165	0.10804	0.17248
Z001E0137	-3.96263	-4.0022	-3.89781	-3.96263	-4.0481	-3.96263	-3.96263	-3.7581	-4.05332	-3.96263
Z001E0138	1.79005	1.7293	1.90397	1.79005	1.8423	1.79005	1.79005	2.2616	1.88215	1.79005
Z001E0139	-1.2543	-1.1718	-1.33152	-1.2543	-1.135	-1.2543	-1.2543	-1.2951	-1.33067	-1.2543
Z001E0140	3.02222	2.9699	3.14324	3.02222	2.8998	3.02222	3.02222	3.5273	3.10564	3.02222
Z001E0141	1.68034	1.6444	1.72834	1.68034	1.5914	1.68034	1.68034	1.3907	1.71878	1.68034
Z001E0143	0.25229	0.0825	0.26923	0.25229	0.2847	0.25229	0.25229	0.0516	0.32879	0.25229
Z001E0144	-1.12144	-1.1873	-1.08227	-1.12144	-1.152	-1.12144	-1.12144	-1.5807	-1.22615	-1.12144
Z001E0145	-0.90085	-0.8932	-1.01301	-0.90085	-0.9648	-0.90085	-0.90085	-0.7972	-0.81112	-0.90085
Z001E0146	-2.41406	-2.4432	-2.36945	-2.41406	-2.4925	-2.41406	-2.41406	-2.1443	-2.36382	-2.41406
Z001E0147	0.20499	0.1103	0.17714	0.20499	0.2936	0.20499	0.20499	0.6693	0.29755	0.20499
Z001E0149	-0.77852	-0.8436	-0.66199	-0.77852	-0.9356	-0.77852	-0.77852	-1.0014	-0.71999	-0.77852
Z001E0150	-2.24129	-2.298	-2.12043	-2.24129	-2.1885	-2.24129	-2.24129	-2.3519	-2.17633	-2.24129
Z001E0151	-1.37267	-1.4529	-1.29097	-1.37267	-1.2812	-1.37267	-1.37267	-0.9779	-1.31247	-1.37267
Z001E0152	-3.27772	-3.2578	-3.24566	-3.27772	-3.3232	-3.27772	-3.27772	-3.086	-3.37195	-3.27772
Z001E0153	2.52661	2.4307	2.62035	2.52661	2.6019	2.52661	2.52661	2.2436	2.56722	2.52661
Z001E0156	-0.68036	-0.741	-0.55182	-0.68036	-0.8345	-0.68036	-0.68036	-0.9717	-0.76364	-0.68036
Z001E0157	-0.35651	-0.3023	-0.42406	-0.35651	-0.3856	-0.35651	-0.35651	-0.0963	-0.29804	-0.35651
Z001E0158	-2.20719	-2.3378	-2.16313	-2.20719	-2.1972	-2.20719	-2.20719	-2.2355	-2.10634	-2.20719
Z001E0159	0.6009	0.6237	0.61644	0.6009	0.5369	0.6009	0.6009	0.7425	0.50138	0.6009
Z001E0160	-1.5252	-1.6021	-1.40025	-1.5252	-1.4599	-1.5252	-1.5252	-1.7394	-1.61712	-1.5252
Z001E0161	0.49483	0.4024	0.46171	0.49483	0.5786	0.49483	0.49483	0.5182	0.58337	0.49483
Z001E0162	0.93351	0.8625	0.90752	0.93351	1.0393	0.93351	0.93351	0.9114	0.99138	0.93351
Z001E0163	0.34229	0.238	0.4317	0.34229	0.2077	0.34229	0.34229	-0.053	0.37648	0.34229
Z001E0164	-1.93726	-2.0598	-1.82887	-1.93726	-1.8608	-1.93726	-1.93726	-1.6837	-1.85668	-1.93726
Z001E0165	1.35594	1.2925	1.43532	1.35594	1.4055	1.35594	1.35594	1.1374	1.38652	1.35594
Z001E0166	0.31597	0.3147	0.39713	0.31597	0.4082	0.31597	0.31597	0.7747	0.40453	0.31597
Z001E0167	1.21499	1.1858	1.25961	1.21499	1.1366	1.21499	1.21499	1.4847	1.26523	1.21499
Z001E0168	1.62959	1.58	1.5829	1.62959	1.5456	1.62959	1.62959	1.4888	1.67928	1.62959
Z001E0170	-1.27578	-1.3113	-1.1762	-1.27578	-1.3938	-1.27578	-1.27578	-1.3504	-1.23842	-1.27578
Z001E0171	-0.68312	-0.613	-0.63812	-0.68312	-0.6058	-0.68312	-0.68312	-0.2561	-0.71692	-0.68312
Z001E0172	1.98141	2.0658	1.88379	1.98141	1.9985	1.98141	1.98141	2.3645	1.93474	1.98141
Z001E0173	0.09901	0.0031	0.19274	0.09901	0.1743	0.09901	0.09901	-0.184	0.13962	0.09901
Z001E0174	0.38971	0.3314	0.52897	0.38971	0.2646	0.38971	0.38971	0.4147	0.44022	0.38971
Z001E0175	1.86096	1.8242	1.96937	1.86096	1.7331	1.86096	1.86096	1.6568	1.92038	1.86096
Z001E0176	0.6375	0.5346	0.75946	0.6375	0.7027	0.6375	0.6375	0.9773	0.73026	0.6375
Z001E0177	-2.23628	-2.0758	-2.37654	-2.23628	-2.2698	-2.23628	-2.23628	-2.0469	-2.29924	-2.23628
Z001E0178	-0.67818	-0.6777	-0.70103	-0.67818	-0.5971	-0.67818	-0.67818	-0.7518	-0.73818	-0.67818
Z001E0180	1.43455	1.5387	1.27304	1.43455	1.422	1.43455	1.43455	1.634	1.4299	1.43455
Z001E0181	0.17983	0.1899	0.13534	0.17983	0.0625	0.17983	0.17983	0.2308	0.12899	0.17983
Z001E0182	-0.1504	-0.2509	-0.04595	-0.1504	-0.0744	-0.1504	-0.1504	0.1313	-0.22736	-0.1504
Z001E0183	-0.76942	-0.7501	-0.80537	-0.76942	-0.8559	-0.76942	-0.76942	-0.7442	-0.69716	-0.76942
Z001E0184	1.8675	1.8525	1.98912	1.8675	1.9042	1.8675	1.8675	1.8518	1.77395	1.8675
Z001E0185	-0.52482	-0.6043	-0.50682	-0.52482	-0.4658	-0.52482	-0.52482	-0.9199	-0.61867	-0.52482
Z001E0186	0.89874	0.9175	0.78453	0.89874	0.839	0.89874	0.89874	1.175	0.9725	0.89874
Z001E0187	0.41828	0.4342	0.32059	0.41828	0.377	0.41828	0.41828	0.7447	0.49733	0.41828
Z001E0188	0.35738	0.3924	0.24871	0.35738	0.2893	0.35738	0.35738	0.0319	0.25024	0.35738
Z001E0189	1.45456	1.3866	1.58761	1.45456	1.316	1.45456	1.45456	1.2819	1.51839	1.45456
Z001E0190	0.79238	0.7077	0.89535	0.79238	0.6466	0.79238	0.79238	0.4833	0.83874	0.79238
Z001E0191	0.85858	0.9049	0.91328	0.85858	0.7559	0.85858	0.85858	0.4948	0.76382	0.85858
Z001E0192	1.64146	1.6131	1.69409	1.64146	1.7473	1.64146	1.64146	1.9081	1.5519	1.64146
Z001E0193	1.46815	1.2896	1.67104	1.46815	1.4595	1.46815	1.46815	1.4333	1.54548	1.46815
Z001E0194	1.45345	1.4444	1.47548	1.45345	1.3816	1.45345	1.45345	1.5191	1.51524	1.45345
Z001E0195	0.50204	0.49	0.51454	0.50204	0.4158	0.50204	0.50204	-0.0011	0.39323	0.50204
Z001E0196	-0.0956	-0.0797	-0.19329	-0.0956	-0.1369	-0.0956	-0.0956	0.2309	-0.01654	-0.0956
Z001E0197	-0.50069	-0.4484	-0.46423	-0.50069	-0.6006	-0.50069	-0.50069	-0.3845	-0.56254	-0.50069
Z001E0198	-0.83811	-0.7796	-0.83591	-0.83811	-0.7281	-0.83811	-0.83811	-0.8822	-0.92624	-0.83811
Z001E0199	0.52087	0.5017	0.50311	0.52087	0.5852	0.52087	0.52087	0.3516	0.46843	0.52087
Z002E0001	2.19717	2.5053	1.83694	2.19717	2.5264	2.19717	2.19717	1.9868	2.26672	2.19717
Z002E0002	-0.63591	-0.5088	-0.97537	-0.63591	-0.6938	-0.63591	-0.63591	-0.6273	-0.66848	-0.63591
Z002E0003	0.73975	1.033	0.46653	0.73975	1.1304	0.73975	0.73975	0.6254	0.69186	0.73975
Z002E0004	1.493	1.2503	1.73235	1.493	2.2914	1.493	1.493	1.4617	1.51273	1.493
Z002E0005	4.00512	3.7492	4.20604	4.00512	3.6711	4.00512	4.00512	3.9646	4.01113	4.00512
Z002E0006	-0.63338	-0.925	-0.45202	-0.63338	-0.1676	-0.63338	-0.63338	-0.7607	-0.49233	-0.63338
Z002E0007	0.82132	1.0699	0.65441	0.82132	1.0238	0.82132	0.82132	0.6146	0.82347	0.82132
Z002E0009	-1.82903	-2.0543	-2.13629	-1.82903	-1.3642	-1.82903	-1.82903	-2.0103	-1.7132	-1.82903
Z002E0010	-0.27852	0.0764	-0.1286	-0.27852	-0.4227	-0.27852	-0.27852	-0.3424	-0.24747	-0.27852
Z002E0011	1.77719	1.9785	1.53571	1.77719	2.1989	1.77719	1.77719	1.9176	1.63298	1.77719
Z002E0012	0.52354	0.7247	0.7562	0.52354	0.1	0.52354	0.52354	0.6896	0.60282	0.52354
Z002E0013	-0.16045	-0.4602	-0.05746	-0.16045	-0.5208	-0.16045	-0.16045	-0.4637	-0.11951	-0.16045
Z002E0014	-0.52398	-0.7799	-0.32306	-0.52398	-0.858	-0.52398	-0.52398	-0.5645	-0.51796	-0.52398
Z002E0016	1.57657	1.816	1.84739	1.57657	1.6145	1.57657	1.57657	1.9414	1.64408	1.57657
Z002E0017	0.93113	0.6783	1.03604	0.93113	0.4429	0.93113	0.93113	0.7645	1.1201	0.93113
Z002E0018	-0.7513	-0.7945	-1.11012	-0.7513	-0.8556	-0.7513	-0.7513	-0.3869	-0.68425	-0.7513
Z002E0019	0.47232	0.8242	0.33993	0.47232	0.0683	0.47232	0.47232	0.3032	0.61691	0.47232
Z002E0021	-0.5505	-0.5914	-0.39134	-0.5505	-0.8356	-0.5505	-0.5505	-0.411	-0.53681	-0.5505
Z002E0022	-2.12789	-1.8151	-2.33125	-2.12789	-2.7326	-2.12789	-2.12789	-2.3382	-2.06814	-2.12789
Z002E0023	0.0018	0.1417	0.23221	0.0018	0.1477	0.0018	0.0018	0.5079	0.01426	0.0018
Z002E0025	-1.69058	-1.3855	-1.9548	-1.69058	-1.207	-1.69058	-1.69058	-1.7748	-1.80397	-1.69058
Z002E0026	-0.47044	-0.2833	-0.33875	-0.47044	-0.986	-0.47044	-0.47044	-0.3482	-0.51554	-0.47044
Z002E0027	0.59642	0.8081	0.76019	0.59642	0.4063	0.59642	0.59642	0.6976	0.71325	0.59642
Z002E0028	0.45101	0.1221	0.16651	0.45101	0.854	0.45101	0.45101	0.4943	0.53603	0.45101
Z002E0029	1.19407	1.4533	1.15416	1.19407	1.6047	1.19407	1.19407	1.119	1.08845	1.19407
Z002E0030	-2.13531	-1.9513	-2.09677	-2.13531	-2.7036	-2.13531	-2.13531	-2.0026	-2.2151	-2.13531
Z002E0032	-0.43589	-0.3439	-0.50245	-0.43589	-0.5882	-0.43589	-0.43589	-0.3193	-0.40605	-0.43589
Z002E0033	-2.92043	-2.908	-3.12728	-2.92043	-3.37	-2.92043	-2.92043	-2.2109	-2.84967	-2.92043
Z002E0034	0.43508	0.5967	0.61783	0.43508	0.7036	0.43508	0.43508	1.1165	0.4271	0.43508
Z002E0036	-0.81094	-1.0783	-0.56515	-0.81094	-0.6058	-0.81094	-0.81094	-0.4828	-0.64521	-0.81094
Z002E0037	3.01129	2.8471	2.76359	3.01129	2.8232	3.01129	3.01129	2.9525	3.00177	3.01129
Z002E0038	-0.99111	-0.7401	-0.82247	-0.99111	-1.4088	-0.99111	-0.99111	-1.4575	-0.89115	-0.99111
Z002E0040	0.34083	0.5599	0.53172	0.34083	0.5383	0.34083	0.34083	0.5033	0.31227	0.34083
Z002E0041	0.8146	0.4682	1.0767	0.8146	1.5512	0.8146	0.8146	1.008	0.80351	0.8146
Z002E0042	1.38892	1.3488	1.56081	1.38892	1.8101	1.38892	1.38892	1.3046	1.34018	1.38892
Z002E0043	-0.61197	-0.2806	-0.48006	-0.61197	-0.9421	-0.61197	-0.61197	-0.7363	-0.44993	-0.61197
Z002E0045	1.25861	0.838	1.42272	1.25861	1.5157	1.25861	1.25861	1.3202	1.35916	1.25861
Z002E0046	1.43266	1.5208	1.60906	1.43266	1.3562	1.43266	1.43266	1.3833	1.48684	1.43266
Z002E0047	0.51682	0.8551	0.11638	0.51682	0.4816	0.51682	0.51682	0.3294	0.4745	0.51682
Z002E0048	0.48912	0.176	0.70854	0.48912	1.2296	0.48912	0.48912	0.2608	0.49182	0.48912
Z002E0049	-2.16472	-2.4968	-2.35322	-2.16472	-1.6075	-2.16472	-2.16472	-1.9952	-2.26266	-2.16472
Z002E0050	-1.4226	-1.261	-1.25347	-1.4226	-0.9683	-1.4226	-1.4226	-1.294	-1.48965	-1.4226
Z002E0051	-0.36816	-0.6104	-0.14987	-0.36816	-0.4625	-0.36816	-0.36816	-0.9559	-0.34602	-0.36816
Z002E0052	2.03961	2.2044	2.30861	2.03961	2.3144	2.03961	2.03961	2.2386	2.01019	2.03961
Z002E0054	0.97038	1.2619	0.63149	0.97038	1.2977	0.97038	0.97038	0.9709	1.03304	0.97038
Z002E0055	0.23118	0.3582	-0.10828	0.23118	0.1733	0.23118	0.23118	0.2398	0.19861	0.23118
Z002E0056	3.37841	3.5528	3.43453	3.37841	3.5987	3.37841	3.37841	2.8087	3.38787	3.37841
Z002E0057	-1.1404	-0.9393	-0.90774	-1.1404	-1.564	-1.1404	-1.1404	-0.9744	-1.06112	-1.1404
Z002E0058	-0.2032	0.0314	-0.48736	-0.2032	0.2224	-0.2032	-0.2032	-0.4844	-0.33363	-0.2032
Z002E0059	-1.2745	-1.6338	-0.8898	-1.2745	-0.7013	-1.2745	-1.2745	-0.4572	-1.2033	-1.2745
Z002E0060	1.26751	1.506	1.08864	1.26751	1.7433	1.26751	1.26751	2.0266	1.12654	1.26751
Z002E0061	0.92477	1.0751	1.07745	0.92477	0.2075	0.92477	0.92477	1.0194	0.98469	0.92477
Z002E0064	-0.28708	-0.5785	-0.53005	-0.28708	-0.7229	-0.28708	-0.28708	-0.1816	-0.19643	-0.28708
Z002E0065	0.70462	0.4574	0.9362	0.70462	0.4514	0.70462	0.70462	0.3658	0.85937	0.70462
Z002E0066	-1.07291	-1.3657	-0.77356	-1.07291	-0.492	-1.07291	-1.07291	-1.0988	-0.97414	-1.07291
Z002E0067	-0.8233	-0.9875	-1.07101	-0.8233	-1.0114	-0.8233	-0.8233	-0.8821	-0.83282	-0.8233
Z002E0068	-2.33289	-1.9371	-2.71158	-2.33289	-2.6249	-2.33289	-2.33289	-2.4864	-2.33674	-2.33289
Z002E0069	-0.96458	-1.3081	-0.74521	-0.96458	-0.6773	-0.96458	-0.96458	-1.0619	-0.88517	-0.96458
Z002E0070	-2.54892	-2.2032	-2.86761	-2.54892	-3.0584	-2.54892	-2.54892	-2.6971	-2.47372	-2.54892
Z002E0071	4.13824	4.4157	4.28618	4.13824	3.6687	4.13824	4.13824	4.0687	4.09798	4.13824
Z002E0072	0.35521	0.0634	0.13332	0.35521	0.8122	0.35521	0.35521	1.0172	0.44347	0.35521
Z002E0073	1.32023	1.5615	0.88431	1.32023	0.6727	1.32023	1.32023	1.3199	1.26621	1.32023
Z002E0074	0.87455	0.9856	0.54296	0.87455	1.152	0.87455	0.87455	0.1186	0.90048	0.87455
Z002E0077	-0.42823	-0.7234	-0.07999	-0.42823	-0.6622	-0.42823	-0.42823	0.3855	-0.29944	-0.42823
Z002E0079	1.96258	2.0722	2.16973	1.96258	2.2384	1.96258	1.96258	2.1213	1.83391	1.96258
Z002E0080	1.23985	1.4533	1.36695	1.23985	1.6609	1.23985	1.23985	0.7113	1.33416	1.23985
Z002E0081	-1.57541	-1.3856	-1.40902	-1.57541	-1.4236	-1.57541	-1.57541	-1.7018	-1.54227	-1.57541
Z002E0083	-1.15384	-0.9658	-1.03607	-1.15384	-0.8155	-1.15384	-1.15384	-1.1732	-1.21515	-1.15384
Z002E0085	-2.06934	-1.8427	-1.92394	-2.06934	-1.7159	-2.06934	-2.06934	-2.1681	-2.14122	-2.06934
Z002E0086	1.57859	1.3242	1.80894	1.57859	2.2841	1.57859	1.57859	1.5171	1.66382	1.57859
Z002E0087	0.8329	1.0735	1.07927	0.8329	1.2783	0.8329	0.8329	0.7779	0.88539	0.8329
Z002E0088	0.14293	0.2526	0.35008	0.14293	0.4187	0.14293	0.14293	0.3016	0.01426	0.14293
Z002E0089	0.45232	0.5756	0.70407	0.45232	0.5963	0.45232	0.45232	1.1692	0.45789	0.45232
Z002E0090	1.91236	1.5152	2.09449	1.91236	2.3553	1.91236	1.91236	2.0344	1.88192	1.91236
Z002E0092	2.66201	2.9292	2.83038	2.66201	3.1391	2.66201	2.66201	2.5413	2.76646	2.66201
Z002E0093	-1.04259	-0.7588	-1.38958	-1.04259	-1.6152	-1.04259	-1.04259	-0.5858	-0.94867	-1.04259
Z002E0094	3.13361	2.9551	3.3365	3.13361	3.1249	3.13361	3.13361	3.0987	3.21094	3.13361
Z002E0095	2.13509	1.8693	2.33537	2.13509	1.8548	2.13509	2.13509	1.4869	2.28822	2.13509
Z002E0096	-0.8446	-0.7584	-0.65546	-0.8446	-0.7547	-0.8446	-0.8446	-0.7463	-0.84228	-0.8446
Z002E0097	-2.13659	-2.0269	-1.92944	-2.13659	-1.8608	-2.13659	-2.13659	-1.9779	-2.26526	-2.13659
Z002E0098	0.5421	0.3544	0.27639	0.5421	0.1681	0.5421	0.5421	0.4229	0.66357	0.5421
Z002E0099	1.03356	0.7817	0.80431	1.03356	1.4667	1.03356	1.03356	0.918	1.09744	1.03356
Z002E0101	1.29394	0.9432	1.00723	1.29394	1.1539	1.29394	1.29394	1.3903	1.20545	1.29394
Z002E0102	-2.01046	-1.7705	-1.90406	-2.01046	-1.6412	-2.01046	-2.01046	-2.1421	-2.05637	-2.01046
Z002E0103	-2.61324	-2.8416	-2.82449	-2.61324	-1.9942	-2.61324	-2.61324	-2.6684	-2.68036	-2.61324
Z002E0104	-0.80451	-0.6266	-1.06399	-0.80451	-0.5687	-0.80451	-0.80451	-0.7245	-0.81772	-0.80451
Z002E0105	3.19631	3.3462	3.37006	3.19631	3.3719	3.19631	3.19631	3.8475	3.25383	3.19631
Z002E0106	-0.90667	-1.2117	-1.167	-0.90667	-1.5821	-0.90667	-0.90667	-0.2539	-0.83213	-0.90667
Z002E0107	1.25704	1.4817	1.50771	1.25704	1.0194	1.25704	1.25704	1.4835	1.20532	1.25704
Z002E0108	2.52787	2.6375	2.73502	2.52787	2.8037	2.52787	2.52787	2.6866	2.3992	2.52787
Z002E0109	-0.71644	-0.4492	-0.54807	-0.71644	-0.2394	-0.71644	-0.71644	-0.8372	-0.612	-0.71644
Z002E0110	-2.52537	-2.6977	-2.33098	-2.52537	-2.8157	-2.52537	-2.52537	-2.4033	-2.35943	-2.52537
Z002E0111	-4.73521	-4.5188	-4.64682	-4.73521	-4.5518	-4.73521	-4.73521	-4.9273	-4.65012	-4.73521
Z002E0112	0.3633	0.6281	0.58056	0.3633	0.0254	0.3633	0.3633	1.0822	0.49777	0.3633
Z002E0114	-0.48341	-0.8232	-0.85525	-0.48341	-0.398	-0.48341	-0.48341	-1.289	-0.44213	-0.48341
Z002E0115	0.65802	0.8516	0.71136	0.65802	-0.0256	0.65802	0.65802	0.4761	0.77678	0.65802
Z002E0116	-2.08948	-1.8488	-1.84311	-2.08948	-1.644	-2.08948	-2.08948	-2.1445	-2.03699	-2.08948
Z002E0120	-0.65865	-0.8737	-0.98633	-0.65865	-1.1404	-0.65865	-0.65865	-0.7888	-0.68753	-0.65865
Z002E0121	-1.1259	-0.909	-1.05857	-1.1259	-1.8353	-1.1259	-1.1259	-1.8745	-1.0384	-1.1259
Z002E0122	-2.24619	-1.9402	-2.16789	-2.24619	-2.5374	-2.24619	-2.24619	-2.959	-2.15289	-2.24619
Z002E0123	-0.23276	-0.5472	-0.56461	-0.23276	-0.0005	-0.23276	-0.23276	-1.0026	-0.1818	-0.23276
Z002E0124	3.21001	3.5049	2.81135	3.21001	2.4069	3.21001	3.21001	2.9904	3.26586	3.21001
Z002E0125	-0.05457	0.1818	0.10276	-0.05457	0.3486	-0.05457	-0.05457	-0.3128	-0.08375	-0.05457
Z002E0126	2.08655	2.3681	1.80432	2.08655	2.3842	2.08655	2.08655	1.9419	2.10415	2.08655
Z002E0127	0.59233	0.8763	0.25639	0.59233	0.82	0.59233	0.59233	-0.1114	0.4901	0.59233
Z002E0128	-0.33395	-0.0612	-0.10581	-0.33395	-0.2921	-0.33395	-0.33395	-0.3907	-0.25266	-0.33395
Z002E0129	-3.54936	-3.3755	-3.37868	-3.54936	-4.0807	-3.54936	-3.54936	-3.3943	-3.62044	-3.54936
Z002E0131	-0.04892	-0.3168	-0.27388	-0.04892	-0.2989	-0.04892	-0.04892	0.1169	-0.08926	-0.04892
Z002E0132	0.41591	0.0695	0.67801	0.41591	1.1525	0.41591	0.41591	0.6093	0.40482	0.41591
Z002E0133	1.65161	1.3725	1.3604	1.65161	1.977	1.65161	1.65161	1.5251	1.56514	1.65161
Z002E0134	-0.97654	-1.1142	-1.30225	-0.97654	-1.133	-0.97654	-0.97654	-1.101	-0.93411	-0.97654
Z002E0135	-0.67137	-0.4707	-0.41765	-0.67137	-0.2021	-0.67137	-0.67137	0.0512	-0.5945	-0.67137
Z002E0136	-1.70538	-1.3479	-2.01507	-1.70538	-2.1219	-1.70538	-1.70538	-1.8234	-1.69568	-1.70538
Z002E0137	-0.55155	-0.3639	-0.8104	-0.55155	-0.3695	-0.55155	-0.55155	0.1362	-0.71188	-0.55155
Z002E0138	-0.21266	-0.5351	0.07361	-0.21266	-0.5544	-0.21266	-0.21266	0.5901	-0.23422	-0.21266
Z002E0139	0.68558	0.9528	0.85395	0.68558	1.1626	0.68558	0.68558	0.5649	0.79003	0.68558
Z002E0140	-1.0181	-0.8156	-1.37757	-1.0181	-0.7116	-1.0181	-1.0181	-0.9791	-1.12004	-1.0181
Z002E0141	-1.53615	-1.9159	-1.90063	-1.53615	-1.4269	-1.53615	-1.53615	-1.5642	-1.47049	-1.53615
Z002E0142	-1.02494	-1.4313	-1.31142	-1.02494	-0.9473	-1.02494	-1.02494	-0.9872	-1.01123	-1.02494
Z002E0143	1.49633	1.7769	1.54826	1.49633	0.8726	1.49633	1.49633	1.3006	1.63902	1.49633
Z002E0144	0.85251	0.4929	1.07617	0.85251	0.4567	0.85251	0.85251	1.0366	0.82771	0.85251
Z002E0145	-0.97632	-0.7479	-1.28963	-0.97632	-1.7873	-0.97632	-0.97632	-0.3526	-0.94805	-0.97632
Z002E0146	-1.52056	-1.7403	-1.8752	-1.52056	-1.8279	-1.52056	-1.52056	-1.8723	-1.42966	-1.52056
Z002E0148	-0.9204	-1.2563	-1.18695	-0.9204	-0.7848	-0.9204	-0.9204	-0.6857	-0.88967	-0.9204
Z002E0149	-0.01222	0.1573	0.07425	-0.01222	0.2991	-0.01222	-0.01222	-0.3409	-0.07515	-0.01222
Z002E0150	-3.23338	-3.4551	-3.50284	-3.23338	-3.1647	-3.23338	-3.23338	-3.326	-3.28137	-3.23338
Z002E0152	-1.518	-1.7607	-1.27865	-1.518	-0.7196	-1.518	-1.518	-1.5493	-1.49828	-1.518
Z002E0153	-1.67711	-2.0403	-1.39769	-1.67711	-1.1541	-1.67711	-1.67711	-1.9	-1.59537	-1.67711
Z002E0156	-0.24222	-0.5592	-0.10085	-0.24222	0.0767	-0.24222	-0.24222	-0.4053	-0.11085	-0.24222
Z002E0157	0.09351	-0.1584	-0.13574	0.09351	0.5267	0.09351	0.09351	-0.0221	0.15738	0.09351
Z002E0158	-0.55443	-0.3032	-0.38177	-0.55443	-0.7605	-0.55443	-0.55443	-0.3937	-0.55419	-0.55443
Z002E0161	2.53856	2.8191	2.59049	2.53856	1.9148	2.53856	2.53856	2.3429	2.68125	2.53856
Z002E0162	1.2756	1.5806	1.01138	1.2756	1.7591	1.2756	1.2756	1.1914	1.16221	1.2756
Z002E0163	2.34733	2.0739	2.06259	2.34733	2.5326	2.34733	2.34733	2.4493	2.33014	2.34733
Z002E0164	-0.91368	-1.2058	-1.29661	-0.91368	-1.4257	-0.91368	-0.91368	-0.8849	-0.92142	-0.91368
Z002E0165	0.3197	0.532	0.59546	0.3197	0.9201	0.3197	0.3197	0.4374	0.2258	0.3197
Z002E0166	-0.62421	-0.9678	-0.40484	-0.62421	-0.3369	-0.62421	-0.62421	-0.7215	-0.5448	-0.62421
Z002E0167	4.22146	3.9808	4.40536	4.22146	3.8642	4.22146	4.22146	4.1234	4.39413	4.22146
Z002E0168	0.46506	0.8608	0.08638	0.46506	0.1731	0.46506	0.46506	0.3115	0.46122	0.46506
Z002E0169	-0.61627	-0.5891	-0.86644	-0.61627	-1.0248	-0.61627	-0.61627	-0.0928	-0.67929	-0.61627
Z002E0170	2.78068	2.4791	2.66987	2.78068	2.3818	2.78068	2.78068	2.9085	2.88006	2.78068
Z002E0171	1.15791	1.495	0.87546	1.15791	1.2379	1.15791	1.15791	1.0719	1.07332	1.15791
Z002E0172	-1.74871	-2.06	-1.48066	-1.74871	-1.1948	-1.74871	-1.74871	-2.084	-1.65155	-1.74871
Z002E0173	-1.62225	-1.3943	-1.94173	-1.62225	-1.1689	-1.62225	-1.62225	-1.5476	-1.71451	-1.62225
Z002E0174	2.03173	1.7387	2.17005	2.03173	1.6437	2.03173	2.03173	1.3726	2.03451	2.03173
Z002E0175	0.03968	0.1766	0.30879	0.03968	0.4233	0.03968	0.03968	0.2093	0.06135	0.03968
Z002E0176	-4.13635	-3.9836	-4.03256	-4.13635	-4.0386	-4.13635	-4.13635	-4.8813	-4.10645	-4.13635
Z002E0178	0.57857	0.739	0.86569	0.57857	1.148	0.57857	0.57857	0.8086	0.46925	0.57857
Z002E0179	0.48457	0.2697	0.09959	0.48457	0.0862	0.48457	0.48457	-0.1082	0.64786	0.48457
Z002E0180	0.9761	0.7338	1.19439	0.9761	0.8817	0.9761	0.9761	0.3883	0.99823	0.9761
Z002E0181	-0.51634	-0.4302	-0.32719	-0.51634	-0.4264	-0.51634	-0.51634	-0.4181	-0.51401	-0.51634
Z002E0182	0.40413	0.0606	0.62351	0.40413	0.6914	0.40413	0.40413	0.3068	0.48355	0.40413
Z002E0183	1.25926	1.4364	0.85981	1.25926	1.4189	1.25926	1.25926	1.2626	1.14765	1.25926
Z002E0184	0.46326	0.7927	0.57318	0.46326	0.1722	0.46326	0.46326	0.3637	0.48463	0.46326
Z002E0185	1.45962	1.232	1.20126	1.45962	1.1095	1.45962	1.45962	2.118	1.60547	1.45962
Z002E0186	-2.14248	-1.865	-1.99454	-2.14248	-2.612	-2.14248	-2.14248	-2.212	-2.18274	-2.14248
Z002E0187	3.68669	3.9287	3.39074	3.68669	3.1154	3.68669	3.68669	3.7631	3.73107	3.68669
Z002E0189	-1.85446	-1.6033	-1.6818	-1.85446	-2.0605	-1.85446	-1.85446	-1.6938	-1.85423	-1.85446
Z002E0190	0.98252	0.7572	0.67527	0.98252	1.4473	0.98252	0.98252	0.8012	1.09835	0.98252
Z002E0191	0.80696	0.9808	0.97765	0.80696	0.2756	0.80696	0.80696	0.962	0.73588	0.80696
Z002E0192	-0.17991	0.1122	-0.53585	-0.17991	-0.5337	-0.17991	-0.17991	-0.1088	-0.21457	-0.17991
Z002E0193	-1.16667	-0.899	-1.01937	-1.16667	-1.5824	-1.16667	-1.16667	-1.8439	-1.05982	-1.16667
Z002E0195	1.74979	1.548	1.46055	1.74979	2.4005	1.74979	1.74979	1.6289	1.73463	1.74979
Z002E0196	-0.13531	-0.4946	0.2494	-0.13531	0.4378	-0.13531	-0.13531	0.682	-0.06411	-0.13531
Z002E0197	-0.35789	-0.2451	-0.24675	-0.35789	-0.2363	-0.35789	-0.35789	-0.3253	-0.30361	-0.35789
Z002E0198	0.63021	0.9209	0.81658	0.63021	1.2931	0.63021	0.63021	0.5699	0.60366	0.63021
Z002E0199	-0.30484	-0.1286	-0.18305	-0.30484	-0.0212	-0.30484	-0.30484	-0.9894	-0.40594	-0.30484
Z002E0200	-0.82433	-1.1806	-1.17081	-0.82433	-0.5292	-0.82433	-0.82433	-0.792	-0.88967	-0.82433
Z003E0001	-2.38528	-2.737	-2.42207	-2.38528	-2.7027	-2.38528	-2.38528	-2.4515	-2.41142	-2.38528
Z003E0002	3.47917	3.3466	3.28698	3.47917	3.8079	3.47917	3.47917	3.5359	3.52694	3.47917
Z003E0003	0.15919	0.2558	0.08817	0.15919	0.5263	0.15919	0.15919	0.0908	0.12911	0.15919
Z003E0004	3.60656	3.5463	3.69355	3.60656	3.5718	3.60656	3.60656	3.5722	3.67659	3.60656
Z003E0006	-2.63857	-2.385	-2.42896	-2.63857	-2.4573	-2.63857	-2.63857	-2.4044	-2.68823	-2.63857
Z003E0007	0.37703	0.2007	0.18497	0.37703	0.7275	0.37703	0.37703	0.3804	0.4298	0.37703
Z003E0008	-0.20306	-0.2922	-0.44007	-0.20306	0.0296	-0.20306	-0.20306	-0.241	-0.25044	-0.20306
Z003E0009	0.22361	0.2626	0.1546	0.22361	0.3601	0.22361	0.22361	0.4547	0.25727	0.22361
Z003E0010	-0.40844	-0.3618	-0.01003	-0.40844	-0.5048	-0.40844	-0.40844	-0.4336	-0.3629	-0.40844
Z003E0011	-2.28832	-2.2737	-1.94893	-2.28832	-2.4715	-2.28832	-2.28832	-2.4561	-2.23653	-2.28832
Z003E0012	0.85966	0.9076	0.89382	0.85966	0.725	0.85966	0.85966	0.7094	0.86939	0.85966
Z003E0013	0.11967	0.2235	0.10625	0.11967	-0.02	0.11967	0.11967	0.3419	0.09273	0.11967
Z003E0014	-1.03128	-1.2315	-1.21693	-1.03128	-1.3031	-1.03128	-1.03128	-0.7784	-1.01145	-1.03128
Z003E0016	0.11206	0.4714	0.15111	0.11206	0.4332	0.11206	0.11206	0.1382	0.14505	0.11206
Z003E0017	0.05355	-0.1228	-0.13851	0.05355	0.404	0.05355	0.05355	0.0569	0.10632	0.05355
Z003E0018	-0.82957	-0.5595	-1.03384	-0.82957	-1.0841	-0.82957	-0.82957	-0.861	-0.87228	-0.82957
Z003E0019	-0.26666	-0.415	-0.10122	-0.26666	0.0326	-0.26666	-0.26666	0.0329	-0.22092	-0.26666
Z003E0020	-2.45706	-2.5419	-2.6244	-2.45706	-2.2306	-2.45706	-2.45706	-2.7292	-2.51963	-2.45706
Z003E0022	-2.0614	-2.1329	-1.9572	-2.0614	-1.5223	-2.0614	-2.0614	-2.0788	-1.99103	-2.0614
Z003E0023	-3.13996	-2.9686	-3.18226	-3.13996	-2.7163	-3.13996	-3.13996	-3.1878	-3.18404	-3.13996
Z003E0024	-0.05557	-0.0357	-0.06534	-0.05557	0.0717	-0.05557	-0.05557	0.193	-0.11027	-0.05557
Z003E0026	-1.2275	-1.2706	-0.99159	-1.2275	-1.4465	-1.2275	-1.2275	-1.2526	-1.18377	-1.2275
Z003E0028	1.11894	0.9489	1.01218	1.11894	1.4059	1.11894	1.11894	1.0908	1.07184	1.11894
Z003E0030	1.51022	1.2675	1.70068	1.51022	1.0873	1.51022	1.51022	1.7305	1.47676	1.51022
Z003E0031	-1.89545	-1.7999	-1.56105	-1.89545	-2.1262	-1.89545	-1.89545	-1.6798	-1.93275	-1.89545
Z003E0032	-1.8133	-1.559	-1.65993	-1.8133	-2.0973	-1.8133	-1.8133	-1.6019	-1.85803	-1.8133
Z003E0033	-0.54553	-0.5876	-0.45369	-0.54553	-0.5603	-0.54553	-0.54553	-0.4285	-0.47383	-0.54553
Z003E0034	0.17766	0.5152	-0.05548	0.17766	0.4865	0.17766	0.17766	-0.1239	0.11782	0.17766
Z003E0035	1.42037	1.2171	1.66003	1.42037	1.0227	1.42037	1.42037	1.5338	1.37232	1.42037
Z003E0036	1.47923	1.435	1.32346	1.47923	1.7732	1.47923	1.47923	1.4413	1.43274	1.47923
Z003E0037	-0.86124	-0.9637	-0.68657	-0.86124	-0.6069	-0.86124	-0.86124	-1.0933	-0.84116	-0.86124
Z003E0038	-2.10366	-2.3899	-2.17869	-2.10366	-1.8345	-2.10366	-2.10366	-1.8551	-2.12628	-2.10366
Z003E0039	-1.25506	-1.4428	-1.0198	-1.25506	-0.9402	-1.25506	-1.25506	-1.2431	-1.2195	-1.25506
Z003E0040	-1.10149	-1.0225	-0.8305	-1.10149	-0.7066	-1.10149	-1.10149	-1.1298	-1.04892	-1.10149
Z003E0042	0.81554	0.614	0.72436	0.81554	1.0403	0.81554	0.81554	0.5353	0.76369	0.81554
Z003E0043	-3.0272	-3.2233	-3.16553	-3.0272	-3.3424	-3.0272	-3.0272	-3.0826	-3.06763	-3.0272
Z003E0044	-1.64369	-1.6238	-1.65346	-1.64369	-1.5165	-1.64369	-1.64369	-1.3951	-1.69839	-1.64369
Z003E0045	0.02207	0.1757	0.32178	0.02207	0.4735	0.02207	0.02207	0.0143	0.06064	0.02207
Z003E0047	-0.73702	-0.909	-0.8594	-0.73702	-0.3928	-0.73702	-0.73702	-0.9679	-0.69943	-0.73702
Z003E0048	-2.4995	-2.7133	-2.29581	-2.4995	-2.7868	-2.4995	-2.4995	-2.5147	-2.45728	-2.4995
Z003E0049	-1.10544	-1.0986	-1.1198	-1.10544	-0.9619	-1.10544	-1.10544	-1.0908	-1.17095	-1.10544
Z003E0050	1.12323	1.2593	0.9824	1.12323	1.4748	1.12323	1.12323	1.3424	1.10333	1.12323
Z003E0051	-1.14832	-1.0363	-1.09222	-1.14832	-1.5231	-1.14832	-1.14832	-1.4584	-1.21585	-1.14832
Z003E0052	-1.38269	-1.3847	-0.98144	-1.38269	-0.9335	-1.38269	-1.38269	-1.4013	-1.32983	-1.38269
Z003E0053	2.1513	1.8607	2.18865	2.1513	1.7897	2.1513	2.1513	2.1382	2.11579	2.1513
Z003E0054	-1.37814	-1.0868	-1.3325	-1.37814	-1.06	-1.37814	-1.37814	-1.6706	-1.44645	-1.37814
Z003E0055	3.51369	3.6264	3.78906	3.51369	3.5169	3.51369	3.51369	3.4354	3.46958	3.51369
Z003E0058	-1.64406	-1.9388	-1.31011	-1.64406	-1.8771	-1.64406	-1.64406	-1.6496	-1.60155	-1.64406
Z003E0059	0.5602	0.7006	0.48905	0.5602	0.9056	0.5602	0.5602	0.5451	0.52512	0.5602
Z003E0061	2.51219	2.7013	2.43819	2.51219	2.312	2.51219	2.51219	2.4905	2.46978	2.51219
Z003E0063	0.05935	-0.1159	0.22093	0.05935	0.1998	0.05935	0.05935	0.0095	0.00875	0.05935
Z003E0065	-0.30582	-0.1734	-0.06535	-0.30582	-0.3104	-0.30582	-0.30582	-0.2403	-0.34483	-0.30582
Z003E0066	0.7015	0.4567	0.56602	0.7015	0.9319	0.7015	0.7015	0.6528	0.6684	0.7015
Z003E0067	0.25873	0.0449	0.46242	0.25873	-0.0286	0.25873	0.25873	0.2435	0.30095	0.25873
Z003E0068	1.67583	1.393	1.53803	1.67583	1.4623	1.67583	1.67583	1.9466	1.74931	1.67583
Z003E0069	0.28167	0.5777	0.10898	0.28167	0.6293	0.28167	0.28167	0.2774	0.2323	0.28167
Z003E0070	1.81939	1.8661	2.2178	1.81939	1.723	1.81939	1.81939	1.7942	1.86492	1.81939
Z003E0072	0.22825	0.1764	0.29754	0.22825	0.7596	0.22825	0.22825	0.3546	0.30371	0.22825
Z003E0073	1.9519	1.8494	2.12657	1.9519	2.2062	1.9519	1.9519	1.7199	1.97198	1.9519
Z003E0074	0.03654	0.1601	-0.03061	0.03654	0.5624	0.03654	0.03654	0.3175	0.10281	0.03654
Z003E0075	0.91333	0.903	0.941	0.91333	0.7326	0.91333	0.91333	0.8274	0.8902	0.91333
Z003E0076	1.89097	1.7644	2.0497	1.89097	1.4859	1.89097	1.89097	1.8345	1.83304	1.89097
Z003E0077	-0.69072	-0.675	-0.32117	-0.69072	-0.8654	-0.69072	-0.69072	-0.6831	-0.63619	-0.69072
Z003E0078	-0.95833	-1.2841	-0.96354	-0.95833	-0.6736	-0.95833	-0.95833	-0.9973	-0.99114	-0.95833
Z003E0079	1.8901	1.7925	1.96273	1.8901	1.8271	1.8901	1.8901	1.8455	1.96713	1.8901
Z003E0080	3.20639	3.2943	3.32872	3.20639	3.6245	3.20639	3.20639	3.232	3.26271	3.20639
Z003E0081	2.01115	1.8805	1.83459	2.01115	2.2826	2.01115	2.01115	2.2706	1.97425	2.01115
Z003E0082	-1.13253	-1.2798	-0.9624	-1.13253	-0.8449	-1.13253	-1.13253	-1.1254	-1.09712	-1.13253
Z003E0083	1.22004	1.5596	1.31283	1.22004	0.8756	1.22004	1.22004	1.1874	1.15983	1.22004
Z003E0084	3.7218	3.5433	3.92469	3.7218	3.7131	3.7218	3.7218	3.6869	3.79913	3.7218
Z003E0085	-2.58619	-2.7412	-2.55918	-2.58619	-2.2331	-2.58619	-2.58619	-2.635	-2.61749	-2.58619
Z003E0086	-0.09276	-0.3718	-0.11645	-0.09276	-0.2963	-0.09276	-0.09276	-0.3411	-0.04821	-0.09276
Z003E0088	1.18319	1.1926	1.15713	1.18319	1.668	1.18319	1.18319	1.156	1.25327	1.18319
Z003E0089	-1.87086	-2.0558	-1.66007	-1.87086	-2.026	-1.87086	-1.87086	-1.8761	-1.92298	-1.87086
Z003E0090	2.00095	2.2533	2.1387	2.00095	1.7742	2.00095	2.00095	2.0096	2.0409	2.00095
Z003E0091	-0.34479	-0.1411	-0.20419	-0.34479	-0.0259	-0.34479	-0.34479	-0.3295	-0.29751	-0.34479
Z003E0092	-0.62458	-0.3723	-0.79714	-0.62458	-0.2553	-0.62458	-0.62458	-0.6822	-0.66895	-0.62458
Z003E0093	-2.34064	-2.5802	-2.43413	-2.34064	-2.5597	-2.34064	-2.34064	-2.3013	-2.28591	-2.34064
Z003E0094	-0.80862	-1.1604	-0.84541	-0.80862	-1.1261	-0.80862	-0.80862	-0.8748	-0.83476	-0.80862
Z003E0095	1.8	1.7152	1.63267	1.8	2.0265	1.8	1.8	1.5279	1.73744	1.8
Z003E0096	1.921	2.1178	1.78216	1.921	2.0737	1.921	1.921	1.652	1.96479	1.921
Z003E0097	-1.97324	-1.6466	-2.19361	-1.97324	-1.6489	-1.97324	-1.97324	-2.0543	-2.0253	-1.97324
Z003E0098	1.65102	1.7435	1.53266	1.65102	2.0614	1.65102	1.65102	1.8908	1.6812	1.65102
Z003E0099	-0.70353	-0.5833	-0.64012	-0.70353	-0.5707	-0.70353	-0.70353	-0.7196	-0.75791	-0.70353
Z003E0100	-0.81976	-0.804	-0.45021	-0.81976	-0.9944	-0.81976	-0.81976	-0.8122	-0.76523	-0.81976
Z003E0101	0.1597	-0.1285	0.06906	0.1597	0.4862	0.1597	0.1597	0.2056	0.22176	0.1597
Z003E0102	-0.59061	-0.5749	-0.53136	-0.59061	-0.1692	-0.59061	-0.59061	-0.6493	-0.62039	-0.59061
Z003E0103	1.66963	1.5027	1.48338	1.66963	1.9012	1.66963	1.66963	1.6263	1.62938	1.66963
Z003E0104	0.63104	0.8575	0.44925	0.63104	0.4354	0.63104	0.63104	0.6202	0.63841	0.63104
Z003E0105	-0.55787	-0.2795	-0.38855	-0.55787	-0.1824	-0.55787	-0.55787	-0.522	-0.52459	-0.55787
Z003E0106	0.49827	0.4269	0.22955	0.49827	0.1071	0.49827	0.49827	0.4865	0.45255	0.49827
Z003E0107	-1.31238	-1.143	-1.3703	-1.31238	-0.8315	-1.31238	-1.31238	-1.5629	-1.27178	-1.31238
Z003E0108	-2.45427	-2.686	-2.40312	-2.45427	-2.8772	-2.45427	-2.45427	-2.765	-2.50464	-2.45427
Z003E0109	-0.08164	-0.0836	0.31962	-0.08164	0.3676	-0.08164	-0.08164	-0.1002	-0.02878	-0.08164
Z003E0110	-0.40088	-0.2932	-0.26379	-0.40088	-0.0938	-0.40088	-0.40088	-0.3552	-0.36911	-0.40088
Z003E0111	0.65615	0.6024	0.72865	0.65615	0.5714	0.65615	0.65615	0.6649	0.72819	0.65615
Z003E0112	1.07144	0.6762	1.07948	1.07144	0.8501	1.07144	1.07144	1.0999	1.14046	1.07144
Z003E0113	0.30579	0.0485	0.244	0.30579	0.7105	0.30579	0.30579	0.3189	0.35885	0.30579
Z003E0114	-1.89978	-1.6652	-1.73033	-1.89978	-1.5026	-1.89978	-1.89978	-1.9173	-1.86151	-1.89978
Z003E0115	1.14547	0.9478	1.417	1.14547	0.7908	1.14547	1.14547	1.1706	1.09037	1.14547
Z003E0116	2.36331	2.3415	2.81829	2.36331	2.1469	2.36331	2.36331	2.286	2.32297	2.36331
Z003E0117	-0.09451	-0.4222	-0.11535	-0.09451	0.2475	-0.09451	-0.09451	-0.3362	-0.04264	-0.09451
Z003E0118	-0.76109	-0.7339	-0.81886	-0.76109	-0.9001	-0.76109	-0.76109	-0.7621	-0.68935	-0.76109
Z003E0119	0.94633	0.689	0.88454	0.94633	1.3511	0.94633	0.94633	0.9594	0.9994	0.94633
Z003E0120	-1.35192	-1.5698	-1.48353	-1.35192	-0.9627	-1.35192	-1.35192	-1.0512	-1.28868	-1.35192
Z003E0121	-1.29026	-1.3095	-1.31282	-1.29026	-1.3682	-1.29026	-1.29026	-1.0446	-1.20661	-1.29026
Z003E0122	0.19589	-0.0022	0.04194	0.19589	-0.062	0.19589	0.19589	-0.0622	0.24014	0.19589
Z003E0123	2.03889	2.1419	2.36348	2.03889	1.7465	2.03889	2.03889	2.0052	1.99326	2.03889
Z003E0124	-0.16125	-0.0863	-0.19416	-0.16125	-0.4025	-0.16125	-0.16125	-0.4911	-0.19985	-0.16125
Z003E0125	0.01194	-0.0794	0.16987	0.01194	-0.1145	0.01194	0.01194	-0.0642	-0.01089	0.01194
Z003E0126	-0.16608	0.1123	0.00323	-0.16608	0.2094	-0.16608	-0.16608	-0.1302	-0.1328	-0.16608
Z003E0127	2.6621	2.5055	2.45396	2.6621	2.3314	2.6621	2.6621	2.8943	2.63185	2.6621
Z003E0128	1.0583	0.8488	1.33166	1.0583	0.7648	1.0583	1.0583	0.8088	1.08534	1.0583
Z003E0129	-1.25611	-1.1417	-1.35883	-1.25611	-1.5129	-1.25611	-1.25611	-1.2984	-1.28452	-1.25611
Z003E0130	0.15221	0.0631	-0.08481	0.15221	0.3849	0.15221	0.15221	0.1143	0.10482	0.15221
Z003E0131	2.06609	1.8897	1.87404	2.06609	2.4165	2.06609	2.06609	2.0695	2.11886	2.06609
Z003E0132	0.8	0.9404	0.72884	0.8	1.1454	0.8	0.8	0.7849	0.76492	0.8
Z003E0133	-2.05709	-2.08	-1.95574	-2.05709	-2.0635	-2.05709	-2.05709	-2.0811	-1.99406	-2.05709
Z003E0134	-2.19725	-2.5924	-2.1892	-2.19725	-2.4186	-2.19725	-2.19725	-2.1688	-2.12823	-2.19725
Z003E0135	-0.52835	-0.5128	-0.18115	-0.52835	-0.7402	-0.52835	-0.52835	-0.5948	-0.5189	-0.52835
Z003E0137	-0.43918	-0.8344	-0.43114	-0.43918	-0.6605	-0.43918	-0.43918	-0.4107	-0.37016	-0.43918
Z003E0138	-0.85847	-1.0546	-0.99679	-0.85847	-1.1736	-0.85847	-0.85847	-0.9138	-0.8989	-0.85847
Z003E0140	-3.28711	-3.5267	-3.05713	-3.28711	-3.7247	-3.28711	-3.28711	-3.4764	-3.33849	-3.28711
Z003E0141	-1.31286	-1.2953	-1.27664	-1.31286	-1.3464	-1.31286	-1.31286	-1.3418	-1.24997	-1.31286
Z003E0142	-3.67172	-3.947	-3.81932	-3.67172	-3.9468	-3.67172	-3.67172	-3.6503	-3.60656	-3.67172
Z003E0143	1.95363	1.9827	1.91149	1.95363	1.7573	1.95363	1.95363	2.1553	1.94069	1.95363
Z003E0145	-0.43212	-0.2671	-0.55972	-0.43212	0.055	-0.43212	-0.43212	-0.4484	-0.37634	-0.43212
Z003E0146	1.81575	1.6634	1.67729	1.81575	1.4789	1.81575	1.81575	1.8138	1.77033	1.81575
Z003E0147	-0.49538	-0.6022	-0.39039	-0.49538	-0.2349	-0.49538	-0.49538	-0.4932	-0.46012	-0.49538
Z003E0148	0.6604	0.673	0.68816	0.6604	1.1321	0.6604	0.6604	0.6545	0.70308	0.6604
Z003E0149	-0.85075	-0.686	-0.92333	-0.85075	-0.7782	-0.85075	-0.85075	-0.8691	-0.8895	-0.85075
Z003E0152	1.58404	1.663	1.85503	1.58404	1.9789	1.58404	1.58404	1.5557	1.6366	1.58404
Z003E0153	-1.4457	-1.4101	-1.81311	-1.4457	-1.289	-1.4457	-1.4457	-1.44	-1.49838	-1.4457
Z003E0154	1.62137	1.5985	1.72272	1.62137	1.6149	1.62137	1.62137	1.5973	1.68441	1.62137
Z003E0156	-2.55319	-2.5333	-2.56296	-2.55319	-2.426	-2.55319	-2.55319	-2.3046	-2.60789	-2.55319
Z003E0157	0.60677	0.8768	0.40251	0.60677	0.3523	0.60677	0.60677	0.5753	0.56407	0.60677
Z003E0160	-2.31927	-2.4873	-2.10009	-2.31927	-2.6856	-2.31927	-2.31927	-2.0785	-2.36672	-2.31927
Z003E0161	1.20019	1.0696	1.02363	1.20019	1.4717	1.20019	1.20019	1.4596	1.16329	1.20019
Z003E0163	-1.65184	-1.4805	-1.69413	-1.65184	-1.2282	-1.65184	-1.65184	-1.6997	-1.69592	-1.65184
Z003E0164	0.08771	-0.1902	0.41765	0.08771	-0.3259	0.08771	0.08771	-0.2139	0.02888	0.08771
Z003E0166	1.30563	0.9622	1.64242	1.30563	1.6182	1.30563	1.30563	1.3068	1.35547	1.30563
Z003E0167	-0.93778	-0.6605	-0.79862	-0.93778	-0.5709	-0.93778	-0.93778	-1.0773	-0.90724	-0.93778
Z003E0168	0.52952	0.6252	0.6555	0.52952	0.5239	0.52952	0.52952	0.2692	0.55429	0.52952
Z003E0169	1.71125	2.0725	1.76593	1.71125	1.9751	1.71125	1.71125	1.9401	1.65956	1.71125
Z003E0171	2.41955	2.3304	2.18253	2.41955	2.6522	2.41955	2.41955	2.3817	2.37216	2.41955
Z003E0172	-0.45439	-0.6554	-0.59	-0.45439	-0.2457	-0.45439	-0.45439	-0.4497	-0.49248	-0.45439
Z003E0173	1.9712	1.4513	2.10964	1.9712	1.8258	1.9712	1.9712	1.956	2.04551	1.9712
Z003E0175	-2.99842	-3.3207	-3.0664	-2.99842	-3.1964	-2.99842	-2.99842	-3.0152	-2.93512	-2.99842
Z003E0176	0.3865	0.2279	0.16274	0.3865	0.1131	0.3865	0.3865	0.4161	0.44094	0.3865
Z003E0177	-2.10349	-2.0245	-1.8325	-2.10349	-1.7086	-2.10349	-2.10349	-2.1318	-2.05092	-2.10349
Z003E0178	2.74959	2.8055	2.95809	2.74959	2.3989	2.74959	2.74959	2.8331	2.71065	2.74959
Z003E0179	-0.05511	0.3001	-0.34682	-0.05511	0.2676	-0.05511	-0.05511	-0.0588	-0.07973	-0.05511
Z003E0180	-1.41257	-1.6371	-1.3723	-1.41257	-1.5656	-1.41257	-1.41257	-1.394	-1.34204	-1.41257
Z003E0181	0.16929	0.2545	0.52558	0.16929	0.5007	0.16929	0.16929	0.1094	0.122	0.16929
Z003E0182	1.57135	1.4886	1.72995	1.57135	1.1446	1.57135	1.57135	1.5682	1.50842	1.57135
Z003E0183	-1.24206	-1.3835	-1.39957	-1.24206	-1.2748	-1.24206	-1.24206	-1.1133	-1.28323	-1.24206
Z003E0184	-1.00412	-0.8765	-0.73598	-1.00412	-1.1548	-1.00412	-1.00412	-1.0391	-0.95888	-1.00412
Z003E0185	1.02153	0.9987	1.12289	1.02153	1.0151	1.02153	1.02153	0.9975	1.08457	1.02153
Z003E0186	-0.74309	-0.6464	-0.5038	-0.74309	-0.9721	-0.74309	-0.74309	-0.7452	-0.68885	-0.74309
Z003E0187	0.45141	0.261	0.23889	0.45141	0.5124	0.45141	0.45141	0.7337	0.51784	0.45141
Z003E0188	-2.87765	-2.889	-2.85466	-2.87765	-3.0468	-2.87765	-2.87765	-2.6711	-2.89044	-2.87765
Z003E0189	3.18727	2.8178	3.49249	3.18727	2.8977	3.18727	3.18727	3.1612	3.24378	3.18727
Z003E0190	1.5858	1.3628	1.72253	1.5858	1.8285	1.5858	1.5858	1.8648	1.64554	1.5858
Z003E0191	4.95322	4.6585	5.28717	4.95322	4.7202	4.95322	4.95322	4.9477	4.99574	4.95322
Z003E0192	0.30312	0.3885	0.26767	0.30312	0.3776	0.30312	0.30312	0.1639	0.22785	0.30312
Z003E0193	-0.7138	-0.8693	-0.58713	-0.7138	-0.5811	-0.7138	-0.7138	-0.6199	-0.75931	-0.7138
Z003E0194	0.49898	0.2577	0.78358	0.49898	0.5399	0.49898	0.49898	0.5022	0.53802	0.49898
Z003E0196	2.62874	2.8161	2.93284	2.62874	2.6885	2.62874	2.62874	2.571	2.57064	2.62874
Z003E0197	-1.59022	-1.4516	-1.45511	-1.59022	-1.7749	-1.59022	-1.59022	-1.3685	-1.6259	-1.59022
Z003E0198	3.18656	3.4389	3.01401	3.18656	3.5559	3.18656	3.18656	3.129	3.14219	3.18656
Z003E0199	1.78963	1.4817	1.73389	1.78963	2.1239	1.78963	1.78963	1.6918	1.8466	1.78963
Z003E0200	1.65076	1.7099	1.97548	1.65076	1.38	1.65076	1.65076	1.5637	1.61013	1.65076
Z004E0001	-1.92416	-2.3597	-1.7629	-1.92416	-1.8388	-1.92416	-1.92416	-1.7659	-1.92102	-1.92416
Z004E0002	0.47069	0.0666	0.44214	0.47069	0.2102	0.47069	0.47069	0.456	0.40773	0.47069
Z004E0003	-2.19346	-2.455	-2.18354	-2.19346	-2.0685	-2.19346	-2.19346	-2.2227	-2.2074	-2.19346
Z004E0004	-3.77449	-3.2572	-3.73972	-3.77449	-3.6495	-3.77449	-3.77449	-3.8033	-3.84019	-3.77449
Z004E0005	-0.04032	-0.1962	0.11333	-0.04032	-0.0929	-0.04032	-0.04032	-0.0759	0.00928	-0.04032
Z004E0006	-0.67957	-1.1655	-0.7162	-0.67957	-0.4219	-0.67957	-0.67957	-0.6044	-0.5652	-0.67957
Z004E0008	0.79043	1.5558	0.71092	0.79043	1.0349	0.79043	0.79043	0.7405	0.93921	0.79043
Z004E0009	-0.97337	-0.6541	-1.15584	-0.97337	-1.0028	-0.97337	-0.97337	-0.985	-0.97131	-0.97337
Z004E0010	1.16516	1.765	1.24573	1.16516	1.0133	1.16516	1.16516	1.0433	1.22943	1.16516
Z004E0011	0.30815	-0.1785	0.2647	0.30815	0.5182	0.30815	0.30815	0.2979	0.42387	0.30815
Z004E0012	0.18486	0.9273	0.15118	0.18486	0.4494	0.18486	0.18486	0.0929	0.36204	0.18486
Z004E0013	-0.60609	-0.0395	-0.56151	-0.60609	-0.4691	-0.60609	-0.60609	-0.5521	-0.55742	-0.60609
Z004E0014	-1.52062	-1.346	-1.60231	-1.52062	-1.3217	-1.52062	-1.52062	-1.7276	-1.60079	-1.52062
Z004E0015	-1.42825	-1.7937	-1.45659	-1.42825	-1.3122	-1.42825	-1.42825	-1.3618	-1.48209	-1.42825
Z004E0016	-0.4055	-0.8574	-0.29684	-0.4055	-0.3696	-0.4055	-0.4055	-0.4177	-0.4356	-0.4055
Z004E0017	-3.31398	-2.8886	-3.28174	-3.31398	-3.0874	-3.31398	-3.31398	-3.5268	-3.3442	-3.31398
Z004E0018	-1.21217	-1.1821	-1.25641	-1.21217	-1.4117	-1.21217	-1.21217	-1.4045	-1.28458	-1.21217
Z004E0019	-1.13376	-1.2927	-1.18694	-1.13376	-1.3774	-1.13376	-1.13376	-1.1527	-1.20908	-1.13376
Z004E0020	-0.7056	-0.1688	-0.74648	-0.7056	-0.8222	-0.7056	-0.7056	-0.736	-0.76949	-0.7056
Z004E0021	2.66009	3.1509	2.68051	2.66009	2.8529	2.66009	2.66009	2.6321	2.57228	2.66009
Z004E0022	0.02434	0.1391	0.11473	0.02434	0.0857	0.02434	0.02434	0.1711	0.10463	0.02434
Z004E0023	0.49307	0.0178	0.42501	0.49307	0.6812	0.49307	0.49307	0.4824	0.59493	0.49307
Z004E0024	-1.5802	-1.9718	-1.56525	-1.5802	-1.8753	-1.5802	-1.5802	-1.6822	-1.6432	-1.5802
Z004E0025	1.12395	0.4679	1.03464	1.12395	0.8989	1.12395	1.12395	1.2168	0.98124	1.12395
Z004E0026	-0.08055	0.1042	-0.15285	-0.08055	0.0053	-0.08055	-0.08055	-0.0111	0.01858	-0.08055
Z004E0027	-1.28307	-1.4198	-1.22631	-1.28307	-1.4441	-1.28307	-1.28307	-1.2892	-1.28075	-1.28307
Z004E0028	0.22976	1.0536	0.36067	0.22976	0.3965	0.22976	0.22976	0.175	0.47261	0.22976
Z004E0029	-1.64632	-1.2328	-1.66043	-1.64632	-1.8313	-1.64632	-1.64632	-1.6639	-1.56685	-1.64632
Z004E0030	0.35939	0.8547	0.45022	0.35939	0.5759	0.35939	0.35939	0.4167	0.32005	0.35939
Z004E0031	-0.32868	0.0139	-0.33443	-0.32868	-0.5103	-0.32868	-0.32868	-0.3418	-0.45858	-0.32868
Z004E0032	-2.0038	-1.7845	-1.92366	-2.0038	-2.3108	-2.0038	-2.0038	-2.0363	-1.81989	-2.0038
Z004E0033	-0.44415	-0.0797	-0.42338	-0.44415	-0.5174	-0.44415	-0.44415	-0.4602	-0.35906	-0.44415
Z004E0034	-0.2911	-0.7317	-0.20707	-0.2911	-0.2771	-0.2911	-0.2911	-0.3036	-0.33507	-0.2911
Z004E0035	1.33494	0.7882	1.38468	1.33494	1.0863	1.33494	1.33494	1.5061	1.47772	1.33494
Z004E0036	-0.54499	-1.1031	-0.62149	-0.54499	-0.7936	-0.54499	-0.54499	-0.372	-0.45759	-0.54499
Z004E0037	-1.36937	-1.5157	-1.39853	-1.36937	-1.5831	-1.36937	-1.36937	-1.2002	-1.45236	-1.36937
Z004E0038	-0.28054	-0.2807	-0.28597	-0.28054	0.009	-0.28054	-0.28054	-0.3007	-0.17014	-0.28054
Z004E0039	2.45714	2.0196	2.4129	2.45714	2.1802	2.45714	2.45714	2.2726	2.38173	2.45714
Z004E0040	0.69445	0.5122	0.83374	0.69445	0.7098	0.69445	0.69445	0.6597	0.72193	0.69445
Z004E0042	2.28529	1.9806	2.26612	2.28529	2.5048	2.28529	2.28529	2.0854	2.33735	2.28529
Z004E0043	-2.00868	-1.729	-1.93252	-2.00868	-1.916	-2.00868	-2.00868	-2.0503	-2.00588	-2.00868
Z004E0044	0.47555	0.7654	0.35479	0.47555	0.3357	0.47555	0.47555	0.467	0.32634	0.47555
Z004E0045	-1.26509	-1.5919	-1.08836	-1.26509	-1.6482	-1.26509	-1.26509	-1.2852	-1.22985	-1.26509
Z004E0046	-1.84656	-2.4046	-1.92306	-1.84656	-2.0952	-1.84656	-1.84656	-1.6736	-1.75916	-1.84656
Z004E0047	1.46066	1.0155	1.55685	1.46066	1.6508	1.46066	1.46066	1.4461	1.60956	1.46066
Z004E0048	0.68608	1.1128	0.6161	0.68608	0.9426	0.68608	0.68608	0.6631	0.59282	0.68608
Z004E0049	1.75626	2.0974	1.8482	1.75626	1.8915	1.75626	1.75626	1.7098	1.96014	1.75626
Z004E0050	-0.55478	-1.1389	-0.53266	-0.55478	-0.7897	-0.55478	-0.55478	-0.3814	-0.5416	-0.55478
Z004E0051	-0.54998	-0.8926	-0.48733	-0.54998	-0.7569	-0.54998	-0.54998	-0.5702	-0.37724	-0.54998
Z004E0052	2.47761	3.1087	2.60508	2.47761	2.2055	2.47761	2.47761	2.4413	2.49112	2.47761
Z004E0054	-1.15355	-1.0452	-1.10891	-1.15355	-1.1387	-1.15355	-1.15355	-1.0937	-0.98561	-1.15355
Z004E0056	0.29319	0.6258	0.2394	0.29319	0.1349	0.29319	0.29319	0.4542	0.19934	0.29319
Z004E0057	-0.28343	0.0937	-0.35995	-0.28343	-0.3773	-0.28343	-0.28343	-0.126	-0.19003	-0.28343
Z004E0058	-0.33925	-0.5133	-0.24636	-0.33925	-0.3177	-0.33925	-0.33925	-0.2713	-0.36791	-0.33925
Z004E0059	-2.14341	-2.0825	-2.05067	-2.14341	-1.918	-2.14341	-2.14341	-2.0815	-1.98463	-2.14341
Z004E0060	1.36842	1.7148	1.42628	1.36842	1.1628	1.36842	1.36842	1.3551	1.28836	1.36842
Z004E0061	-1.05549	-0.9216	-1.18329	-1.05549	-1.1531	-1.05549	-1.05549	-0.8939	-1.00649	-1.05549
Z004E0062	1.2309	1.0486	1.37019	1.2309	1.2462	1.2309	1.2309	1.1961	1.25839	1.2309
Z004E0063	-0.00651	-0.3689	0.05291	-0.00651	-0.293	-0.00651	-0.00651	-0.1974	0.03102	-0.00651
Z004E0064	-1.0128	-0.6438	-1.00419	-1.0128	-1.2623	-1.0128	-1.0128	-1.0268	-1.12059	-1.0128
Z004E0065	-0.89938	-0.3032	-0.91338	-0.89938	-0.6963	-0.89938	-0.89938	-0.8493	-0.92511	-0.89938
Z004E0066	-1.92456	-2.3878	-1.79128	-1.92456	-1.8667	-1.92456	-1.92456	-1.9364	-1.9408	-1.92456
Z004E0067	0.63129	0.2949	0.74295	0.63129	0.353	0.63129	0.63129	0.4385	0.81229	0.63129
Z004E0068	0.21363	-0.0516	0.33071	0.21363	-0.1379	0.21363	0.21363	0.1894	0.41533	0.21363
Z004E0069	-0.52721	-0.9861	-0.54267	-0.52721	-0.2897	-0.52721	-0.52721	-0.3675	-0.3921	-0.52721
Z004E0070	0.55926	0.0245	0.65948	0.55926	0.1584	0.55926	0.55926	0.7307	0.5147	0.55926
Z004E0071	0.02009	-0.4696	0.13901	0.02009	0.1458	0.02009	0.02009	0.0091	-0.01826	0.02009
Z004E0072	2.99851	2.6944	3.126	2.99851	2.5715	2.99851	2.99851	2.9777	3.00602	2.99851
Z004E0073	-0.91391	-0.4149	-0.97862	-0.91391	-0.5655	-0.91391	-0.91391	-0.7705	-0.80053	-0.91391
Z004E0074	-0.44281	-0.8639	-0.43443	-0.44281	-0.6704	-0.44281	-0.44281	-0.4569	-0.48497	-0.44281
Z004E0075	0.51828	0.7974	0.42895	0.51828	0.448	0.51828	0.51828	0.5955	0.38157	0.51828
Z004E0076	0.27133	0.0317	0.34683	0.27133	0.1364	0.27133	0.27133	0.0704	0.44564	0.27133
Z004E0077	0.65715	0.8055	0.74565	0.65715	0.3535	0.65715	0.65715	0.629	0.63168	0.65715
Z004E0078	-0.46148	0.21	-0.48679	-0.46148	-0.1936	-0.46148	-0.46148	-0.549	-0.49367	-0.46148
Z004E0079	2.10416	1.8332	2.23355	2.10416	1.7636	2.10416	2.10416	2.0801	2.31279	2.10416
Z004E0080	0.03754	0.5994	0.08368	0.03754	-0.1483	0.03754	0.03754	-0.1675	-0.02643	0.03754
Z004E0081	2.20276	1.5806	2.19044	2.20276	1.9338	2.20276	2.20276	2.293	2.08769	2.20276
Z004E0082	1.11998	0.6392	1.07801	1.11998	1.2491	1.11998	1.11998	1.2826	1.04011	1.11998
Z004E0083	0.41696	0.8186	0.44158	0.41696	0.3252	0.41696	0.41696	0.5714	0.52972	0.41696
Z004E0084	-3.7128	-4.0328	-3.6994	-3.7128	-3.9636	-3.7128	-3.7128	-3.7338	-3.56779	-3.7128
Z004E0085	-0.24948	-0.6479	-0.29035	-0.24948	-0.5209	-0.24948	-0.24948	-0.2643	-0.31937	-0.24948
Z004E0086	0.28597	-0.139	0.34752	0.28597	0.4796	0.28597	0.28597	0.4432	0.44873	0.28597
Z004E0087	0.66836	0.0191	0.63487	0.66836	0.4196	0.66836	0.66836	0.674	0.53254	0.66836
Z004E0088	-1.29178	-1.8429	-1.28323	-1.29178	-1.3738	-1.29178	-1.29178	-1.1219	-1.34286	-1.29178
Z004E0089	0.37294	-0.0135	0.49933	0.37294	0.3465	0.37294	0.37294	0.5296	0.37047	0.37294
Z004E0090	2.39975	2.6285	2.36042	2.39975	2.5582	2.39975	2.39975	2.362	2.36108	2.39975
Z004E0091	0.05732	0.5746	0.09209	0.05732	0.1823	0.05732	0.05732	0.0285	-0.00838	0.05732
Z004E0092	1.99908	1.8311	2.10225	1.99908	2.0987	1.99908	1.99908	1.9632	2.23602	1.99908
Z004E0094	1.18745	1.1271	1.2752	1.18745	1.0183	1.18745	1.18745	1.3487	1.3249	1.18745
Z004E0095	1.19267	1.3177	1.10445	1.19267	1.0412	1.19267	1.19267	1.1661	1.29917	1.19267
Z004E0096	-2.08553	-2.5897	-2.1143	-2.08553	-2.1504	-2.08553	-2.08553	-2.0917	-1.99093	-2.08553
Z004E0097	-0.4519	-0.3917	-0.36598	-0.4519	-0.2741	-0.4519	-0.4519	-0.4754	-0.29175	-0.4519
Z004E0098	-1.88005	-1.7173	-1.82767	-1.88005	-2.0994	-1.88005	-1.88005	-1.9093	-1.69607	-1.88005
Z004E0099	-1.58924	-1.8038	-1.46578	-1.58924	-1.4252	-1.58924	-1.58924	-1.796	-1.38826	-1.58924
Z004E0100	-2.36628	-1.842	-2.37333	-2.36628	-2.2039	-2.36628	-2.36628	-2.2229	-2.42919	-2.36628
Z004E0101	-0.3814	-0.9702	-0.32353	-0.3814	-0.7418	-0.3814	-0.3814	-0.3791	-0.46746	-0.3814
Z004E0102	-1.79012	-1.3847	-1.72861	-1.79012	-1.7911	-1.79012	-1.79012	-1.8264	-1.79989	-1.79012
Z004E0103	1.17423	1.5483	1.26007	1.17423	0.9961	1.17423	1.17423	1.331	1.11356	1.17423
Z004E0104	-0.27115	0.0073	-0.3673	-0.27115	-0.3891	-0.27115	-0.27115	-0.2793	-0.4065	-0.27115
Z004E0105	0.18413	-0.2478	0.2875	0.18413	0.3404	0.18413	0.18413	0.1692	0.34409	0.18413
Z004E0106	2.5062	2.8594	2.40073	2.5062	2.4329	2.5062	2.5062	2.492	2.53591	2.5062
Z004E0107	-0.31672	-0.313	-0.37533	-0.31672	-0.4484	-0.31672	-0.31672	-0.5082	-0.41125	-0.31672
Z004E0108	2.70329	2.4706	2.86384	2.70329	2.735	2.70329	2.70329	2.4992	2.73912	2.70329
Z004E0109	0.98658	0.632	0.91618	0.98658	0.732	0.98658	0.98658	0.8827	1.10531	0.98658
Z004E0110	-1.31394	-0.6602	-1.23571	-1.31394	-1.6299	-1.31394	-1.31394	-1.351	-1.32816	-1.31394
Z004E0111	0.99709	1.7312	0.94749	0.99709	1.1432	0.99709	0.99709	0.9503	0.96967	0.99709
Z004E0113	-1.40419	-1.0753	-1.52158	-1.40419	-1.5385	-1.40419	-1.40419	-1.2431	-1.54788	-1.40419
Z004E0114	3.19846	3.0885	3.2317	3.19846	2.8935	3.19846	3.19846	3.1926	3.10154	3.19846
Z004E0115	-0.2769	0.2719	-0.15053	-0.2769	-0.1485	-0.2769	-0.2769	-0.1358	-0.27337	-0.2769
Z004E0116	-0.18863	-0.5833	-0.1659	-0.18863	-0.484	-0.18863	-0.18863	-0.2036	-0.20869	-0.18863
Z004E0118	1.83892	2.3129	1.81815	1.83892	1.9416	1.83892	1.83892	1.9864	1.75444	1.83892
Z004E0120	-1.18216	-1.7171	-1.26648	-1.18216	-1.0126	-1.18216	-1.18216	-1.1887	-1.30353	-1.18216
Z004E0121	-1.23511	-1.1823	-1.32859	-1.23511	-1.4785	-1.23511	-1.23511	-1.4281	-1.33525	-1.23511
Z004E0122	0.31133	-0.3586	0.20803	0.31133	0.0725	0.31133	0.31133	0.3191	0.15893	0.31133
Z004E0123	-0.69214	-0.3225	-0.67671	-0.69214	-0.8939	-0.69214	-0.69214	-0.6207	-0.80129	-0.69214
Z004E0124	0.15409	0.8078	0.23232	0.15409	-0.1619	0.15409	0.15409	0.117	0.13986	0.15409
Z004E0125	-0.99842	-1.515	-0.93528	-0.99842	-1.2669	-0.99842	-0.99842	-0.8297	-0.87783	-0.99842
Z004E0126	1.84768	1.5975	1.83297	1.84768	1.9507	1.84768	1.84768	1.818	1.81988	1.84768
Z004E0127	-0.08435	-0.571	-0.12779	-0.08435	0.1257	-0.08435	-0.08435	-0.0946	0.03138	-0.08435
Z004E0128	0.48413	0.039	0.58032	0.48413	0.6743	0.48413	0.48413	0.4696	0.63303	0.48413
Z004E0129	-1.00281	-0.8846	-0.9277	-1.00281	-1.2866	-1.00281	-1.00281	-1.0285	-1.00608	-1.00281
Z004E0130	-0.4959	-0.8498	-0.55949	-0.4959	-0.7028	-0.4959	-0.4959	-0.5143	-0.37853	-0.4959
Z004E0131	0.00641	-0.3317	0.0569	0.00641	-0.3767	0.00641	0.00641	-0.0118	-0.01373	0.00641
Z004E0133	0.29746	0.86	0.41417	0.29746	0.3281	0.29746	0.29746	0.2497	0.33076	0.29746
Z004E0134	-0.67434	-0.274	-0.75868	-0.67434	-0.35	-0.67434	-0.67434	-0.6965	-0.78972	-0.67434
Z004E0135	1.5614	2.3092	1.62344	1.5614	1.6602	1.5614	1.5614	1.3403	1.54777	1.5614
Z004E0136	0.0524	-0.4712	0.09432	0.0524	0.222	0.0524	0.0524	0.044	-0.0136	0.0524
Z004E0137	1.64446	2.036	1.68641	1.64446	1.551	1.64446	1.64446	1.713	1.75029	1.64446
Z004E0138	-0.82741	-0.4043	-0.77645	-0.82741	-1.1173	-0.82741	-0.82741	-0.6722	-0.8937	-0.82741
Z004E0139	0.78012	1.1258	0.61201	0.78012	0.6828	0.78012	0.78012	0.7676	0.8043	0.78012
Z004E0140	0.19112	-0.1294	0.22693	0.19112	0.0829	0.19112	0.19112	0.1687	0.19211	0.19112
Z004E0141	0.2712	0.5911	0.31469	0.2712	0.1334	0.2712	0.2712	0.2588	0.16902	0.2712
Z004E0142	0.33351	0.5317	0.38382	0.33351	0.4544	0.33351	0.33351	0.2131	0.49196	0.33351
Z004E0143	1.19178	1.5916	1.06602	1.19178	1.0541	1.19178	1.19178	1.3485	1.25746	1.19178
Z004E0144	-1.09893	-0.6313	-1.07069	-1.09893	-1.3243	-1.09893	-1.09893	-0.9473	-0.97797	-1.09893
Z004E0145	1.10447	1.6639	1.01434	1.10447	0.944	1.10447	1.10447	1.0733	1.01285	1.10447
Z004E0146	-0.14007	0.5127	-0.12631	-0.14007	-0.0247	-0.14007	-0.14007	-0.0933	-0.16588	-0.14007
Z004E0147	0.15779	0.9552	0.27434	0.15779	0.3924	0.15779	0.15779	0.1039	0.37853	0.15779
Z004E0148	0.96974	1.0622	1.07149	0.96974	0.9988	0.96974	0.96974	1.1182	0.9564	0.96974
Z004E0149	-1.89976	-2.2152	-1.74765	-1.89976	-2.3048	-1.89976	-1.89976	-1.9202	-1.87839	-1.89976
Z004E0150	-1.14312	-0.6523	-1.12271	-1.14312	-0.9503	-1.14312	-1.14312	-1.1711	-1.23094	-1.14312
Z004E0152	-0.96218	-0.5173	-1.06925	-0.96218	-0.5734	-0.96218	-0.96218	-0.9879	-0.8903	-0.96218
Z004E0153	0.09694	-0.1268	0.0966	0.09694	0.1321	0.09694	0.09694	0.0664	0.09125	0.09694
Z004E0155	0.16495	-0.3086	0.23645	0.16495	-0.2085	0.16495	0.16495	0.0711	0.10493	0.16495
Z004E0156	0.90339	1.2975	0.78995	0.90339	0.7767	0.90339	0.90339	1.0603	0.976	0.90339
Z004E0158	1.57084	2.1244	1.47924	1.57084	1.4912	1.57084	1.57084	1.3668	1.67482	1.57084
Z004E0159	-0.5303	0.0065	-0.57119	-0.5303	-0.6469	-0.5303	-0.5303	-0.5607	-0.5942	-0.5303
Z004E0160	-0.84636	-0.5365	-0.72452	-0.84636	-0.8095	-0.84636	-0.84636	-0.8897	-0.81869	-0.84636
Z004E0161	0.03356	0.0599	-0.07429	0.03356	-0.142	0.03356	0.03356	-0.1586	-0.08869	0.03356
Z004E0162	0.27376	-0.1361	0.22342	0.27376	0.3995	0.27376	0.27376	0.4319	0.40325	0.27376
Z004E0163	0.19863	0.2647	0.28602	0.19863	0.2956	0.19863	0.19863	0.348	0.16318	0.19863
Z004E0164	-1.65213	-1.055	-1.60166	-1.65213	-1.8804	-1.65213	-1.65213	-1.6859	-1.66627	-1.65213
Z004E0165	5.34529	5.2667	5.28558	5.34529	5.6142	5.34529	5.34529	5.3313	5.24078	5.34529
Z004E0166	-2.12881	-2.4294	-2.12227	-2.12881	-2.0094	-2.12881	-2.12881	-2.3278	-2.14827	-2.12881
Z004E0167	-0.88003	-0.5601	-0.83654	-0.88003	-1.0178	-0.88003	-0.88003	-0.8925	-0.98221	-0.88003
Z004E0168	-3.24249	-2.7479	-3.15848	-3.24249	-3.0737	-3.24249	-3.24249	-3.2706	-3.28047	-3.24249
Z004E0169	-0.7259	-1.0397	-0.66348	-0.7259	-1.048	-0.7259	-0.7259	-0.9195	-0.57263	-0.7259
Z004E0170	-0.71976	-0.1806	-0.65847	-0.71976	-0.4865	-0.71976	-0.71976	-0.7514	-0.57048	-0.71976
Z004E0171	-1.95341	-1.9865	-1.97137	-1.95341	-2.0514	-1.95341	-1.95341	-2.0549	-1.85907	-1.95341
Z004E0172	0.71164	0.2898	0.61536	0.71164	0.6428	0.71164	0.71164	0.7129	0.75774	0.71164
Z004E0173	0.33495	0.3814	0.30922	0.33495	0.56	0.33495	0.33495	0.4857	0.4813	0.33495
Z004E0174	-0.76993	-0.7631	-0.6217	-0.76993	-0.7105	-0.76993	-0.76993	-0.978	-0.73953	-0.76993
Z004E0175	0.7503	0.6177	0.83278	0.7503	0.4892	0.7503	0.7503	0.7452	0.6811	0.7503
Z004E0176	1.61121	2.0945	1.56899	1.61121	1.78	1.61121	1.61121	1.585	1.51787	1.61121
Z004E0177	3.45301	3.7527	3.40531	3.45301	3.6081	3.45301	3.45301	3.4108	3.62371	3.45301
Z004E0178	-0.03437	0.4263	-0.02735	-0.03437	0.1783	-0.03437	-0.03437	-0.0599	-0.09999	-0.03437
Z004E0179	-0.05118	0.2283	-0.06423	-0.05118	0.1005	-0.05118	-0.05118	-0.2651	0.10567	-0.05118
Z004E0180	1.40197	1.4615	1.4912	1.40197	1.0436	1.40197	1.40197	1.4692	1.37258	1.40197
Z004E0181	1.16509	1.4391	1.32899	1.16509	1.2797	1.16509	1.16509	1.1229	1.20944	1.16509
Z004E0182	-1.83029	-2.4519	-1.925	-1.83029	-1.9926	-1.83029	-1.83029	-1.8269	-1.79266	-1.83029
Z004E0183	3.89748	3.7385	3.9656	3.89748	3.7043	3.89748	3.89748	3.8932	3.80617	3.89748
Z004E0184	0.13581	0.6976	0.14786	0.13581	0.3252	0.13581	0.13581	0.1034	0.25737	0.13581
Z004E0185	-0.83628	-1.3712	-0.9206	-0.83628	-0.6667	-0.83628	-0.83628	-0.8429	-0.95765	-0.83628
Z004E0186	0.03173	0.7432	0.03137	0.03173	0.2217	0.03173	0.03173	-0.0143	0.03204	0.03173
Z004E0187	-0.62977	-0.1489	-0.65741	-0.62977	-0.4137	-0.62977	-0.62977	-0.4836	-0.68154	-0.62977
Z004E0188	3.47597	2.9247	3.36302	3.47597	3.4888	3.47597	3.47597	3.4728	3.53187	3.47597
Z004E0189	1.66451	2.1183	1.6157	1.66451	1.9008	1.66451	1.66451	1.7261	1.59199	1.66451
Z004E0190	-2.22674	-2.1295	-2.34295	-2.22674	-2.4057	-2.22674	-2.22674	-2.4233	-2.13962	-2.22674
Z004E0191	0.68808	1.1707	0.60484	0.68808	0.6119	0.68808	0.68808	0.4885	0.58268	0.68808
Z004E0192	-0.39183	0.2392	-0.26436	-0.39183	-0.664	-0.39183	-0.39183	-0.4282	-0.37833	-0.39183
Z004E0193	0.49755	0.8439	0.5554	0.49755	0.2919	0.49755	0.49755	0.4843	0.41749	0.49755
Z004E0194	0.15878	-0.4702	0.09065	0.15878	-0.0865	0.15878	0.15878	0.3362	0.03682	0.15878
Z004E0195	0.75967	0.4196	0.72232	0.75967	1.0179	0.75967	0.75967	0.606	0.89234	0.75967
Z004E0196	1.37298	1.6521	1.28365	1.37298	1.3027	1.37298	1.37298	1.4502	1.23626	1.37298
Z004E0197	1.50361	2.0365	1.51589	1.50361	1.8082	1.50361	1.50361	1.6445	1.64463	1.50361
Z004E0198	0.0905	0.3473	0.12669	0.0905	0.286	0.0905	0.0905	-0.1227	0.27508	0.0905
Z004E0199	-0.86131	-1.4283	-0.77692	-0.86131	-1.1134	-0.86131	-0.86131	-0.8619	-0.73238	-0.86131
Z004E0200	-3.33315	-3.3891	-3.44211	-3.33315	-3.1081	-3.33315	-3.33315	-3.3479	-3.46539	-3.33315
Z005E0001	0.25644	0.0779	0.45934	0.25644	0.2477	0.25644	0.25644	0.2216	0.33377	0.25644
Z005E0004	-0.40899	-0.1401	-0.5764	-0.40899	0.1673	-0.40899	-0.40899	-0.2732	-0.80039	-0.40899
Z005E0007	2.02528	1.7622	2.14146	2.02528	1.78	2.02528	2.02528	2.0409	2.20007	2.02528
Z005E0008	0.53503	0.1901	0.58645	0.53503	1.128	0.53503	0.53503	0.4756	0.668	0.53503
Z005E0009	-1.71664	-1.3893	-1.8381	-1.71664	-1.1825	-1.71664	-1.71664	-1.7687	-2.12976	-1.71664
Z005E0010	0.26936	0.554	0.33188	0.26936	-0.0115	0.26936	0.26936	0.2625	0.02705	0.26936
Z005E0011	5.19575	4.8952	5.30125	5.19575	5.1408	5.19575	5.19575	5.5739	5.40489	5.19575
Z005E0012	1.85554	2.2801	1.88956	1.85554	1.8937	1.85554	1.85554	1.7032	2.10331	1.85554
Z005E0013	-0.43631	-0.7082	-0.35588	-0.43631	-0.4053	-0.43631	-0.43631	-0.3575	-0.2743	-0.43631
Z005E0014	-0.01849	-0.428	0.21389	-0.01849	0.0299	-0.01849	-0.01849	-0.1488	0.26534	-0.01849
Z005E0015	-4.89497	-4.6526	-4.99616	-4.89497	-4.3253	-4.89497	-4.89497	-4.7784	-5.22915	-4.89497
Z005E0016	-1.59299	-1.8616	-1.37532	-1.59299	-1.6966	-1.59299	-1.59299	-1.4218	-1.34833	-1.59299
Z005E0017	-0.18534	-0.4518	0.0735	-0.18534	-0.2096	-0.18534	-0.18534	-0.3327	0.06942	-0.18534
Z005E0018	0.06374	0.4903	0.11299	0.06374	0.2258	0.06374	0.06374	0.0782	0.44067	0.06374
Z005E0019	2.5044	2.0855	2.52537	2.5044	3.0643	2.5044	2.5044	2.5869	1.94991	2.5044
Z005E0020	-1.66656	-1.2709	-1.51104	-1.66656	-2.3024	-1.66656	-1.66656	-1.5407	-1.17062	-1.66656
Z005E0021	2.13351	2.4304	2.0166	2.13351	2.1019	2.13351	2.13351	2.2262	2.56522	2.13351
Z005E0022	-1.35696	-1.8516	-1.38697	-1.35696	-1.3099	-1.35696	-1.35696	-1.2872	-1.80122	-1.35696
Z005E0028	-0.19842	-0.5887	-0.13527	-0.19842	-0.655	-0.19842	-0.19842	-0.4029	-0.61438	-0.19842
Z005E0029	-2.55412	-2.9251	-2.4749	-2.55412	-1.9818	-2.55412	-2.55412	-2.3329	-2.41822	-2.55412
Z005E0032	0.19863	-0.3028	0.2026	0.19863	0.7547	0.19863	0.19863	0.4074	0.14792	0.19863
Z005E0033	-2.0224	-2.4601	-2.0454	-2.0224	-1.4967	-2.0224	-2.0224	-1.7627	-1.76847	-2.0224
Z005E0034	1.57423	1.1113	1.65718	1.57423	1.5777	1.57423	1.57423	1.7763	1.23708	1.57423
Z005E0035	1.15865	0.7101	1.2623	1.15865	0.6513	1.15865	1.15865	1.0476	0.85497	1.15865
Z005E0036	1.66521	1.9834	1.68225	1.66521	1.6453	1.66521	1.66521	1.8069	1.40645	1.66521
Z005E0037	0.88304	0.452	0.90448	0.88304	1.0185	0.88304	0.88304	0.7275	0.32869	0.88304
Z005E0038	2.45404	2.1046	2.50701	2.45404	2.305	2.45404	2.45404	2.537	1.88446	2.45404
Z005E0039	1.66027	1.2646	1.8794	1.66027	1.4541	1.66027	1.66027	1.5203	1.59133	1.66027
Z005E0040	-0.72325	-0.3866	-0.63329	-0.72325	-0.7006	-0.72325	-0.72325	-0.9881	-0.29805	-0.72325
Z005E0042	0.80292	0.3928	0.80672	0.80292	0.8805	0.80292	0.80292	0.6209	0.85434	0.80292
Z005E0043	0.87889	1.1655	0.91662	0.87889	1.0225	0.87889	0.87889	0.6981	0.96972	0.87889
Z005E0044	3.58021	3.8591	3.67226	3.58021	3.538	3.58021	3.58021	3.7087	4.0634	3.58021
Z005E0045	0.85705	0.4728	0.96939	0.85705	1.4261	0.85705	0.85705	1.0687	1.02157	0.85705
Z005E0046	-1.65929	-1.1662	-1.67732	-1.65929	-1.6198	-1.65929	-1.65929	-1.8923	-2.16433	-1.65929
Z005E0047	-1.3123	-1.7673	-1.34033	-1.3123	-1.3416	-1.3123	-1.3123	-1.2531	-0.96985	-1.3123
Z005E0048	-0.06842	-0.5237	-0.01802	-0.06842	0.0211	-0.06842	-0.06842	-0.2855	-0.1407	-0.06842
Z005E0049	1.10458	1.0466	1.01039	1.10458	0.5597	1.10458	1.10458	1.3339	1.16427	1.10458
Z005E0050	-0.42979	-0.0201	-0.31082	-0.42979	-0.9691	-0.42979	-0.42979	-0.5564	0.02445	-0.42979
Z005E0051	-0.92335	-0.379	-0.74587	-0.92335	-1.0061	-0.92335	-0.92335	-0.9252	-0.65535	-0.92335
Z005E0052	-0.89074	-1.3278	-0.87827	-0.89074	-0.4672	-0.89074	-0.89074	-0.899	-1.48392	-0.89074
Z005E0053	0.72269	0.1347	0.57023	0.72269	0.8095	0.72269	0.72269	0.9061	0.36313	0.72269
Z005E0054	0.30439	0.6798	0.32765	0.30439	0.758	0.30439	0.30439	0.2967	0.67223	0.30439
Z005E0055	0.36358	0.6763	0.23064	0.36358	0.9082	0.36358	0.36358	0.3585	-0.04411	0.36358
Z005E0056	-1.14636	-1.5744	-0.9869	-1.14636	-1.1405	-1.14636	-1.14636	-0.8701	-1.54649	-1.14636
Z005E0057	-1.38972	-1.9777	-1.54219	-1.38972	-1.303	-1.38972	-1.38972	-1.2063	-1.74929	-1.38972
Z005E0058	-0.64061	-0.3982	-0.67454	-0.64061	-1.1733	-0.64061	-0.64061	-0.5116	-0.78913	-0.64061
Z005E0059	1.41248	1.1064	1.66934	1.41248	1.4646	1.41248	1.41248	1.2757	0.88053	1.41248
Z005E0060	-0.6613	-0.2937	-0.6143	-0.6613	-0.0871	-0.6613	-0.6613	-0.771	-1.13522	-0.6613
Z005E0061	-0.68515	-1.2382	-0.76111	-0.68515	-0.5959	-0.68515	-0.68515	-0.4276	-1.10769	-0.68515
Z005E0062	-1.26413	-0.8449	-1.23484	-1.26413	-1.3514	-1.26413	-1.26413	-1.0397	-0.8564	-1.26413
Z005E0063	-0.24194	-0.5138	-0.16151	-0.24194	-0.2109	-0.24194	-0.24194	-0.1632	-0.07992	-0.24194
Z005E0064	-1.22359	-0.9282	-1.38998	-1.22359	-1.7432	-1.22359	-1.22359	-1.0563	-1.48658	-1.22359
Z005E0066	-0.08239	0.3674	-0.06196	-0.08239	-0.5666	-0.08239	-0.08239	-0.0185	0.02434	-0.08239
Z005E0067	1.52647	1.0461	1.6044	1.52647	0.9749	1.52647	1.52647	1.528	1.27784	1.52647
Z005E0068	-4.95314	-4.5968	-5.07083	-4.95314	-5.4496	-4.95314	-4.95314	-4.9923	-5.28203	-4.95314
Z005E0069	-1.43057	-1.766	-1.40159	-1.43057	-1.488	-1.43057	-1.43057	-1.1265	-1.15846	-1.43057
Z005E0071	0.34444	-0.1185	0.42739	0.34444	0.3479	0.34444	0.34444	0.5465	0.00728	0.34444
Z005E0072	1.29224	1.5666	1.30323	1.29224	1.8132	1.29224	1.29224	1.2018	0.99358	1.29224
Z005E0073	-0.71554	-0.2405	-0.5246	-0.71554	-0.6867	-0.71554	-0.71554	-0.9128	-1.1691	-0.71554
Z005E0074	-1.5146	-1.1192	-1.50356	-1.5146	-1.4553	-1.5146	-1.5146	-1.5731	-1.25597	-1.5146
Z005E0075	0.08909	0.4952	0.05018	0.08909	0.0847	0.08909	0.08909	0.3433	-0.34711	0.08909
Z005E0076	-2.56859	-2.9594	-2.36988	-2.56859	-2.5997	-2.56859	-2.56859	-2.2606	-2.60685	-2.56859
Z005E0077	-0.27178	-0.6513	-0.10316	-0.27178	-0.7719	-0.27178	-0.27178	-0.4637	-0.26865	-0.27178
Z005E0079	3.70816	3.4311	3.7831	3.70816	3.6086	3.70816	3.70816	3.8244	3.95857	3.70816
Z005E0080	0.98687	1.375	0.8949	0.98687	0.5346	0.98687	0.98687	0.835	0.60293	0.98687
Z005E0082	-0.68584	-1.1993	-0.75982	-0.68584	-0.673	-0.68584	-0.68584	-0.4389	-0.32168	-0.68584
Z005E0083	-0.66619	-0.2772	-0.4947	-0.66619	-0.0861	-0.66619	-0.66619	-0.6564	-0.39249	-0.66619
Z005E0084	-0.26285	0.1432	-0.30176	-0.26285	-0.2672	-0.26285	-0.26285	-0.0086	-0.69905	-0.26285
Z005E0085	-1.47426	-0.8903	-1.35691	-1.47426	-1.4878	-1.47426	-1.47426	-1.5854	-1.49948	-1.47426
Z005E0087	0.94151	1.3105	0.86558	0.94151	1.2981	0.94151	0.94151	1.1519	1.27837	0.94151
Z005E0088	0.74187	1.1035	0.64888	0.74187	1.3855	0.74187	0.74187	0.5584	0.2295	0.74187
Z005E0089	0.51037	0.0659	0.66625	0.51037	0.5564	0.51037	0.51037	0.3059	0.85718	0.51037
Z005E0090	0.09039	0.292	0.01474	0.09039	0.1497	0.09039	0.09039	0.2683	-0.19653	0.09039
Z005E0091	-0.10798	-0.3449	0.04896	-0.10798	-0.0745	-0.10798	-0.10798	0.0449	-0.00895	-0.10798
Z005E0092	0.24315	-0.1122	0.38281	0.24315	-0.211	0.24315	0.24315	0.1128	-0.23579	0.24315
Z005E0093	0.72186	1.0918	0.63396	0.72186	0.1283	0.72186	0.72186	0.9528	1.18261	0.72186
Z005E0094	1.67457	1.9886	1.5278	1.67457	1.1365	1.67457	1.67457	1.8578	1.59252	1.67457
Z005E0095	1.05402	0.64	1.20246	1.05402	1.1293	1.05402	1.05402	1.3086	1.43605	1.05402
Z005E0096	1.54549	1.8955	1.50101	1.54549	1.6576	1.54549	1.54549	1.3296	1.06953	1.54549
Z005E0099	1.75081	2.1565	1.91982	1.75081	1.9299	1.75081	1.75081	1.9142	2.13285	1.75081
Z005E0100	3.80604	4.3822	4.00925	3.80604	3.7675	3.80604	3.80604	3.6916	4.01899	3.80604
Z005E0102	1.5018	1.9475	1.46487	1.5018	1.4211	1.5018	1.5018	1.7455	1.85231	1.5018
Z005E0104	-0.91768	-0.9545	-1.00516	-0.91768	-1.4678	-0.91768	-0.91768	-0.9079	-1.24157	-0.91768
Z005E0105	0.29618	0.7135	0.22718	0.29618	-0.1772	0.29618	0.29618	0.0504	-0.09862	0.29618
Z005E0106	-2.10285	-1.677	-2.09636	-2.10285	-1.4779	-2.10285	-2.10285	-2.306	-2.68905	-2.10285
Z005E0107	-0.0104	-0.4019	0.01302	-0.0104	0.0487	-0.0104	-0.0104	-0.1765	0.22195	-0.0104
Z005E0108	1.17237	1.5368	1.16859	1.17237	1.7883	1.17237	1.17237	0.8759	0.70638	1.17237
Z005E0109	-0.36807	-0.816	-0.44306	-0.36807	-0.6079	-0.36807	-0.36807	-0.134	-0.76457	-0.36807
Z005E0110	0.10449	0.4277	-0.00022	0.10449	0.1983	0.10449	0.10449	-0.0599	0.06423	0.10449
Z005E0111	0.65364	0.8948	0.57998	0.65364	0.6366	0.65364	0.65364	0.821	1.15343	0.65364
Z005E0112	2.1374	2.5456	2.13965	2.1374	2.2125	2.1374	2.1374	2.073	1.7113	2.1374
Z005E0113	-5.29604	-4.9594	-5.20608	-5.29604	-5.2734	-5.29604	-5.29604	-5.5609	-4.87084	-5.29604
Z005E0114	0.20792	-0.3411	0.30465	0.20792	0.2089	0.20792	0.20792	0.4536	0.65505	0.20792
Z005E0115	-1.11729	-0.7124	-1.12868	-1.11729	-1.7084	-1.11729	-1.11729	-0.8122	-0.71952	-1.11729
Z005E0116	-0.86753	-0.5878	-0.92947	-0.86753	-0.3348	-0.86753	-0.86753	-0.7192	-0.83985	-0.86753
Z005E0117	-0.22423	0.285	-0.20971	-0.22423	-0.2166	-0.22423	-0.22423	-0.2059	0.01618	-0.22423
Z005E0118	-0.7006	-1.1809	-0.68991	-0.7006	-0.1497	-0.7006	-0.7006	-0.7114	-1.13488	-0.7006
Z005E0119	1.01224	0.4971	0.96177	1.01224	1.3579	1.01224	1.01224	1.2761	0.53458	1.01224
Z005E0120	-1.93833	-2.2363	-1.6652	-1.93833	-1.9021	-1.93833	-1.93833	-1.9495	-2.09755	-1.93833
Z005E0121	2.44689	2.2069	2.6395	2.44689	2.4292	2.44689	2.44689	2.3187	2.64442	2.44689
Z005E0122	-0.20213	0.2094	-0.06264	-0.20213	-0.2617	-0.20213	-0.20213	-0.1741	-0.54559	-0.20213
Z005E0123	0.6521	1.2168	0.76359	0.6521	0.3637	0.6521	0.6521	0.5505	0.86294	0.6521
Z005E0125	0.5369	0.968	0.53771	0.5369	0.0712	0.5369	0.5369	0.5849	0.4627	0.5369
Z005E0126	0.42559	0.0023	0.42328	0.42559	0.4405	0.42559	0.42559	0.3721	0.71299	0.42559
Z005E0127	0.52584	0.9593	0.48938	0.52584	0.0207	0.52584	0.52584	0.5315	0.87648	0.52584
Z005E0128	-3.40952	-3.0752	-3.28229	-3.40952	-3.3475	-3.40952	-3.40952	-3.632	-3.40916	-3.40952
Z005E0129	1.6427	1.9753	1.61319	1.6427	2.2145	1.6427	1.6427	1.4588	1.23176	1.6427
Z005E0130	4.00159	4.3145	3.94076	4.00159	3.9457	4.00159	4.00159	3.9908	4.45105	4.00159
Z005E0131	-0.07919	-0.565	-0.17966	-0.07919	-0.5755	-0.07919	-0.07919	0.1485	-0.42057	-0.07919
Z005E0133	-1.99209	-2.3909	-1.98863	-1.99209	-2.1824	-1.99209	-1.99209	-1.9482	-1.72893	-1.99209
Z005E0134	0.69827	0.3202	0.76094	0.69827	0.6661	0.69827	0.69827	0.7318	0.28217	0.69827
Z005E0137	-2.0005	-1.7438	-2.16743	-2.0005	-1.8487	-2.0005	-2.0005	-2.1028	-2.39177	-2.0005
Z005E0138	-1.50702	-1.2065	-1.63949	-1.50702	-1.3868	-1.50702	-1.50702	-1.7501	-1.91457	-1.50702
Z005E0139	2.5932	2.9276	2.60876	2.5932	3.0902	2.5932	2.5932	2.8104	2.95126	2.5932
Z005E0141	-2.5913	-2.1524	-2.44936	-2.5913	-3.1517	-2.5913	-2.5913	-2.8118	-2.14792	-2.5913
Z005E0142	-0.54572	-0.2487	-0.45774	-0.54572	-0.4467	-0.54572	-0.54572	-0.8	-0.90723	-0.54572
Z005E0143	-2.908	-2.4435	-2.90096	-2.908	-2.9545	-2.908	-2.908	-2.8416	-3.36591	-2.908
Z005E0144	-0.7177	-0.4789	-0.7541	-0.7177	-0.6953	-0.7177	-0.7177	-0.508	-0.64276	-0.7177
Z005E0145	-3.79788	-3.5333	-3.62445	-3.79788	-3.6728	-3.79788	-3.79788	-3.9078	-3.47801	-3.79788
Z005E0146	-2.53509	-3.0401	-2.46633	-2.53509	-2.5264	-2.53509	-2.53509	-2.2332	-2.17667	-2.53509
Z005E0147	2.32979	1.7502	2.32006	2.32979	2.4125	2.32979	2.32979	2.5681	1.96448	2.32979
Z005E0148	1.27703	1.7001	1.26157	1.27703	0.8272	1.27703	1.27703	1.1993	0.83011	1.27703
Z005E0149	-1.71489	-1.9813	-1.45606	-1.71489	-1.7391	-1.71489	-1.71489	-1.8623	-1.46013	-1.71489
Z005E0152	-0.55952	-0.1403	-0.53022	-0.55952	-0.6468	-0.55952	-0.55952	-0.3351	-0.15178	-0.55952
Z005E0153	-1.13914	-0.9641	-1.14856	-1.13914	-1.0864	-1.13914	-1.13914	-0.9804	-1.36883	-1.13914
Z005E0154	-1.68139	-2.1852	-1.5729	-1.68139	-2.1883	-1.68139	-1.68139	-1.4179	-1.97129	-1.68139
Z005E0155	1.79504	2.1082	1.91556	1.79504	1.8623	1.79504	1.79504	1.7921	2.17898	1.79504
Z005E0156	1.56859	1.9902	1.5426	1.56859	2.1488	1.56859	1.56859	1.4957	1.78538	1.56859
Z005E0157	-0.89439	-0.6171	-0.85182	-0.89439	-1.4247	-0.89439	-0.89439	-0.6913	-1.1059	-0.89439
Z005E0158	1.74532	2.1152	1.65742	1.74532	1.1518	1.74532	1.74532	1.9762	2.20607	1.74532
Z005E0159	1.56329	1.8887	1.68333	1.56329	2.055	1.56329	1.56329	1.7984	1.94709	1.56329
Z005E0160	1.68316	2.0463	1.70689	1.68316	1.7124	1.68316	1.68316	1.4375	2.05113	1.68316
Z005E0161	-0.27068	-0.7492	-0.26815	-0.27068	-0.2554	-0.27068	-0.27068	0.0504	0.03051	-0.27068
Z005E0163	0.81092	1.1928	0.80097	0.81092	0.7606	0.81092	0.81092	1.0036	0.85679	0.81092
Z005E0164	0.11102	0.3642	0.1153	0.11102	0.6372	0.11102	0.11102	0.2402	0.19593	0.11102
Z005E0165	-0.65891	-0.4022	-0.82584	-0.65891	-0.5071	-0.65891	-0.65891	-0.7612	-1.05018	-0.65891
Z005E0166	0.88688	1.2585	1.05335	0.88688	0.912	0.88688	0.88688	0.6962	1.24911	0.88688
Z005E0167	-1.57408	-1.2487	-1.45404	-1.57408	-1.0824	-1.57408	-1.57408	-1.339	-1.19028	-1.57408
Z005E0168	-0.84512	-1.3236	-0.92564	-0.84512	-1.092	-0.84512	-0.84512	-0.8273	-1.2173	-0.84512
Z005E0169	-1.57829	-1.161	-1.64729	-1.57829	-2.0517	-1.57829	-1.57829	-1.824	-1.97309	-1.57829
Z005E0170	0.24783	-0.2629	0.26305	0.24783	0.233	0.24783	0.24783	0.3817	0.65837	0.24783
Z005E0171	2.37557	2.6322	2.20863	2.37557	2.5274	2.37557	2.37557	2.2733	1.9843	2.37557
Z005E0172	-0.44403	-0.0205	-0.37738	-0.44403	0.0153	-0.44403	-0.44403	-0.368	-0.16779	-0.44403
Z005E0173	-0.06724	0.3982	-0.05876	-0.06724	0.4813	-0.06724	-0.06724	-0.281	0.13327	-0.06724
Z005E0174	-1.97487	-1.6037	-2.09029	-1.97487	-1.9817	-1.97487	-1.97487	-1.7948	-2.34809	-1.97487
Z005E0175	1.68193	1.4769	1.95104	1.68193	1.6667	1.68193	1.68193	1.6279	1.81648	1.68193
Z005E0176	0.17075	-0.2207	0.19417	0.17075	0.2298	0.17075	0.17075	0.0046	0.4031	0.17075
Z005E0178	-0.09469	-0.4074	0.01128	-0.09469	-0.5741	-0.09469	-0.09469	0.0455	0.11459	-0.09469
Z005E0179	-0.63242	-1.0823	-0.65495	-0.63242	-0.5312	-0.63242	-0.63242	-0.6107	-0.37836	-0.63242
Z005E0180	-0.24399	0.0237	-0.38388	-0.24399	-0.2545	-0.24399	-0.24399	-0.0574	0.19857	-0.24399
Z005E0181	0.78175	1.1559	0.72634	0.78175	0.233	0.78175	0.78175	0.8824	0.43951	0.78175
Z005E0182	0.19653	-0.1445	0.37688	0.19653	0.2462	0.19653	0.19653	-0.0144	-0.27244	0.19653
Z005E0183	1.73597	1.3192	1.86535	1.73597	1.2728	1.73597	1.73597	1.5123	1.37724	1.73597
Z005E0184	2.54455	2.1278	2.60668	2.54455	3.1839	2.54455	2.54455	2.3084	2.00017	2.54455
Z005E0185	0.4324	0.8221	0.38991	0.4324	0.4681	0.4324	0.4324	0.2059	0.74315	0.4324
Z005E0186	0.56274	0.0756	0.50096	0.56274	0.7009	0.56274	0.56274	0.5526	0.45494	0.56274
Z005E0187	1.34579	0.9146	1.45446	1.34579	1.3934	1.34579	1.34579	1.4353	0.95359	1.34579
Z005E0189	0.66888	1.0562	0.66365	0.66888	0.744	0.66888	0.66888	0.4847	0.55478	0.66888
Z005E0190	0.82009	0.5164	1.03968	0.82009	0.8328	0.82009	0.82009	0.6409	0.71299	0.82009
Z005E0191	3.85956	4.2269	3.88735	3.85956	3.4242	3.85956	3.85956	3.8566	3.48073	3.85956
Z005E0192	0.20395	-0.137	0.3843	0.20395	0.2537	0.20395	0.20395	-0.007	-0.26502	0.20395
Z005E0193	2.2901	2.7625	2.39184	2.2901	2.3465	2.2901	2.2901	2.206	1.79018	2.2901
Z005E0196	-0.90158	-1.2635	-0.80637	-0.90158	-0.9655	-0.90158	-0.90158	-0.6167	-0.57224	-0.90158
Z005E0197	-2.73456	-3.3438	-2.72885	-2.73456	-2.6167	-2.73456	-2.73456	-2.7022	-3.03471	-2.73456
Z005E0198	-1.35738	-0.929	-1.39933	-1.35738	-1.9931	-1.35738	-1.35738	-1.3143	-0.91835	-1.35738
Z005E0199	0.19516	0.5678	0.19646	0.19516	-0.426	0.19516	0.19516	0.313	0.70228	0.19516
Z006E0001	-2.62741	-2.3507	-2.00475	-2.62741	-2.3354	-2.62741	-2.62741	-2.8993	-2.70006	-2.62741
Z006E0002	-1.14637	-0.7299	-1.88748	-1.14637	-1.2089	-1.14637	-1.14637	-1.1511	-1.05931	-1.14637
Z006E0003	-1.14495	-1.5669	-1.44666	-1.14495	-0.9279	-1.14495	-1.14495	-1.5701	-1.21733	-1.14495
Z006E0005	-1.67488	-2.0616	-1.56921	-1.67488	-1.3901	-1.67488	-1.67488	-2.0634	-1.52912	-1.67488
Z006E0006	-1.31137	-1.0229	-1.8444	-1.31137	-1.5165	-1.31137	-1.31137	-1.5615	-1.20499	-1.31137
Z006E0007	2.05207	2.4049	2.49306	2.05207	1.8051	2.05207	2.05207	2.4892	2.18122	2.05207
Z006E0008	0.32312	0.1862	0.56722	0.32312	0.1758	0.32312	0.32312	0.8227	0.15178	0.32312
Z006E0009	-2.4545	-2.2374	-1.808	-2.4545	-2.7628	-2.4545	-2.4545	-2.8634	-2.55136	-2.4545
Z006E0010	2.02596	2.2219	1.74283	2.02596	2.0929	2.02596	2.02596	1.6273	1.94917	2.02596
Z006E0011	0.92911	1.2657	1.43099	0.92911	0.7596	0.92911	0.92911	1.4402	0.80535	0.92911
Z006E0012	-2.10223	-1.7645	-2.64764	-2.10223	-2.458	-2.10223	-2.10223	-1.7782	-1.97676	-2.10223
Z006E0013	0.16253	0.0209	0.36936	0.16253	0.0402	0.16253	0.16253	0.6369	0.20874	0.16253
Z006E0014	-0.85135	-1.1765	-1.33962	-0.85135	-0.677	-0.85135	-0.85135	-1.3428	-0.71736	-0.85135
Z006E0015	-0.08251	-0.3439	0.43558	-0.08251	0.1857	-0.08251	-0.08251	0.1845	-0.22268	-0.08251
Z006E0016	1.40837	1.1019	1.81934	1.40837	1.2571	1.40837	1.40837	1.1281	1.50502	1.40837
Z006E0017	0.11863	-0.0668	0.3989	0.11863	-0.083	0.11863	0.11863	0.5338	0.2027	0.11863
Z006E0018	-0.8542	-0.5852	-0.50927	-0.8542	-0.8521	-0.8542	-0.8542	-1.1324	-0.92999	-0.8542
Z006E0020	-2.35836	-2.6474	-2.30124	-2.35836	-2.17	-2.35836	-2.35836	-2.0883	-2.44892	-2.35836
Z006E0023	2.13426	2.44	1.67832	2.13426	1.7979	2.13426	2.13426	2.535	2.05085	2.13426
Z006E0024	-0.57761	-0.8563	-0.04487	-0.57761	-0.1784	-0.57761	-0.57761	-0.0833	-0.68808	-0.57761
Z006E0025	-1.2284	-1.577	-1.63452	-1.2284	-1.1001	-1.2284	-1.2284	-1.7567	-1.31814	-1.2284
Z006E0026	-2.75671	-2.8251	-3.1331	-2.75671	-3.0646	-2.75671	-2.75671	-2.3812	-2.83688	-2.75671
Z006E0027	0.1569	0.5184	0.59056	0.1569	-0.1556	0.1569	0.1569	0.4804	0.2712	0.1569
Z006E0028	-0.5351	-0.8895	-1.01116	-0.5351	-0.7915	-0.5351	-0.5351	-0.1375	-0.39082	-0.5351
Z006E0029	1.23131	1.6415	1.64784	1.23131	1.4413	1.23131	1.23131	1.8701	1.0818	1.23131
Z006E0031	-1.23223	-1.6308	-1.61609	-1.23223	-0.9691	-1.23223	-1.23223	-1.6205	-1.08088	-1.23223
Z006E0032	-0.46124	-0.8677	-0.81056	-0.46124	-0.6543	-0.46124	-0.46124	-1.1201	-0.56925	-0.46124
Z006E0033	0.92528	0.6749	1.24649	0.92528	0.8162	0.92528	0.92528	0.7691	1.03428	0.92528
Z006E0034	0.49831	0.8317	0.01626	0.49831	0.7819	0.49831	0.49831	0.2346	0.3903	0.49831
Z006E0035	1.0291	1.3685	0.49029	1.0291	0.8286	1.0291	1.0291	0.6421	0.89736	1.0291
Z006E0036	-1.09993	-0.7618	-0.58413	-1.09993	-1.4585	-1.09993	-1.09993	-0.8134	-1.20937	-1.09993
Z006E0037	-0.41572	-0.7082	-0.42452	-0.41572	-0.7854	-0.41572	-0.41572	-0.1585	-0.51812	-0.41572
Z006E0038	2.42834	2.591	2.94544	2.42834	2.6381	2.42834	2.42834	1.9586	2.55007	2.42834
Z006E0041	-2.20862	-2.5458	-1.70712	-2.20862	-2.5721	-2.20862	-2.20862	-2.4382	-2.10761	-2.20862
Z006E0042	-2.02708	-2.1407	-1.86513	-2.02708	-2.1283	-2.02708	-2.02708	-1.4906	-1.97469	-2.02708
Z006E0043	-0.47176	-0.1144	0.08139	-0.47176	-0.2141	-0.47176	-0.47176	-0.1752	-0.61339	-0.47176
Z006E0044	1.7512	2.212	1.97526	1.7512	1.6761	1.7512	1.7512	1.8319	1.81342	1.7512
Z006E0046	-2.1802	-1.9039	-2.61875	-2.1802	-1.8853	-2.1802	-2.1802	-2.4147	-2.01794	-2.1802
Z006E0047	-0.98424	-0.7026	-1.43989	-0.98424	-1.3822	-0.98424	-0.98424	-0.7844	-0.87112	-0.98424
Z006E0048	-1.98735	-1.7187	-2.37232	-1.98735	-1.6805	-1.98735	-1.98735	-2.2615	-2.09285	-1.98735
Z006E0049	3.50137	3.6982	3.23472	3.50137	3.7079	3.50137	3.50137	3.1059	3.42754	3.50137
Z006E0050	-1.4137	-1.0889	-1.88843	-1.4137	-1.0646	-1.4137	-1.4137	-1.5638	-1.50686	-1.4137
Z006E0051	-0.47719	-0.81	-0.91187	-0.47719	-0.2908	-0.47719	-0.47719	-1.0083	-0.61096	-0.47719
Z006E0052	-0.64484	-1.0469	-1.09462	-0.64484	-0.9398	-0.64484	-0.64484	-1.0459	-0.50533	-0.64484
Z006E0053	2.19958	2.4198	1.85079	2.19958	2.4522	2.19958	2.19958	1.841	2.34949	2.19958
Z006E0054	0.28651	0.558	-0.12961	0.28651	0.158	0.28651	0.28651	0.2931	0.40436	0.28651
Z006E0055	-0.29514	-0.6284	0.34127	-0.29514	-0.1273	-0.29514	-0.29514	-0.1495	-0.40364	-0.29514
Z006E0056	0.86414	0.6024	0.32102	0.86414	1.1352	0.86414	0.86414	1.1685	0.95887	0.86414
Z006E0057	0.0602	0.3673	0.61657	0.0602	-0.0155	0.0602	0.0602	0.2659	0.16806	0.0602
Z006E0058	-1.8412	-2.0465	-1.41286	-1.8412	-1.5308	-1.8412	-1.8412	-1.4501	-1.96902	-1.8412
Z006E0059	1.23435	0.9335	0.80193	1.23435	1.4011	1.23435	1.23435	1.5047	1.14938	1.23435
Z006E0061	0.59222	0.8362	1.22249	0.59222	0.8881	0.59222	0.59222	0.2331	0.73095	0.59222
Z006E0062	-0.58181	-0.919	-1.07252	-0.58181	-0.9693	-0.58181	-0.58181	-0.4116	-0.46724	-0.58181
Z006E0063	1.03555	1.3776	0.54618	1.03555	1.2537	1.03555	1.03555	0.6581	0.91268	1.03555
Z006E0065	-0.1302	0.1877	-0.52754	-0.1302	0.026	-0.1302	-0.1302	0.1697	-0.21661	-0.1302
Z006E0066	-0.97765	-0.6395	-0.46184	-0.97765	-1.3363	-0.97765	-0.97765	-0.6911	-1.08708	-0.97765
Z006E0068	-2.47197	-2.1972	-2.88734	-2.47197	-2.5254	-2.47197	-2.47197	-2.152	-2.33807	-2.47197
Z006E0069	-0.20287	0.1586	0.23079	-0.20287	-0.5153	-0.20287	-0.20287	0.1206	-0.08857	-0.20287
Z006E0070	0.03011	-0.1773	-0.63573	0.03011	0.0643	0.03011	0.03011	0.4522	0.13127	0.03011
Z006E0071	-0.062	0.2559	-0.45935	-0.062	0.0942	-0.062	-0.062	0.2379	-0.14842	-0.062
Z006E0072	3.36453	3.0309	2.93973	3.36453	3.5352	3.36453	3.36453	3.5476	3.49095	3.36453
Z006E0073	2.73874	3.1071	3.09502	2.73874	2.6191	2.73874	2.73874	2.6122	2.8463	2.73874
Z006E0074	1.5287	1.7161	1.03056	1.5287	1.7494	1.5287	1.5287	1.1439	1.40619	1.5287
Z006E0075	-0.79516	-0.4712	-1.26	-0.79516	-0.4618	-0.79516	-0.79516	-0.231	-0.62813	-0.79516
Z006E0077	0.55049	0.8986	-0.00638	0.55049	0.9457	0.55049	0.55049	0.4373	0.68107	0.55049
Z006E0078	0.05774	-0.2361	-0.39592	0.05774	0.3481	0.05774	0.05774	0.4389	-0.05641	0.05774
Z006E0079	-0.55328	-0.7823	-1.10401	-0.55328	-0.2861	-0.55328	-0.55328	-0.1617	-0.66992	-0.55328
Z006E0080	0.07584	-0.1265	-0.70033	0.07584	0.0239	0.07584	0.07584	0.0415	0.16434	0.07584
Z006E0081	-0.98613	-0.616	-0.5969	-0.98613	-0.8267	-0.98613	-0.98613	-1.1063	-0.87265	-0.98613
Z006E0082	-0.09821	0.238	-0.65753	-0.09821	-0.2648	-0.09821	-0.09821	0.4503	0.01294	-0.09821
Z006E0083	0.61805	0.9125	0.32978	0.61805	0.4238	0.61805	0.61805	0.3678	0.72164	0.61805
Z006E0084	-0.62989	-0.2937	-1.18921	-0.62989	-0.7965	-0.62989	-0.62989	-0.0814	-0.51873	-0.62989
Z006E0085	-0.3948	-0.6213	-1.07894	-0.3948	-0.5086	-0.3948	-0.3948	0.2482	-0.26985	-0.3948
Z006E0086	-1.96968	-1.6269	-2.55943	-1.96968	-2.109	-1.96968	-1.96968	-2.1262	-2.06278	-1.96968
Z006E0087	-0.36022	-0.7172	-0.70288	-0.36022	-0.2357	-0.36022	-0.36022	-0.214	-0.45755	-0.36022
Z006E0088	0.23263	-0.0496	0.69945	0.23263	0.0737	0.23263	0.23263	0.7141	0.11032	0.23263
Z006E0089	-1.68649	-2.0864	-1.04209	-1.68649	-1.7052	-1.68649	-1.68649	-2.1186	-1.77597	-1.68649
Z006E0090	0.64181	0.3081	1.20922	0.64181	0.8365	0.64181	0.64181	0.425	0.75466	0.64181
Z006E0091	0.17388	0.5393	-0.39764	0.17388	0.4381	0.17388	0.17388	-0.1666	0.27475	0.17388
Z006E0092	-0.66042	-0.3684	-1.12753	-0.66042	-0.3074	-0.66042	-0.66042	-0.8977	-0.54219	-0.66042
Z006E0093	-0.34499	-0.6831	-0.82227	-0.34499	-0.0723	-0.34499	-0.34499	-0.6659	-0.18872	-0.34499
Z006E0094	2.31682	2.0427	1.65897	2.31682	2.1645	2.31682	2.31682	2.1612	2.43701	2.31682
Z006E0095	-3.66074	-3.8903	-3.28826	-3.66074	-3.3427	-3.66074	-3.66074	-4.0314	-3.56961	-3.66074
Z006E0096	-0.12057	-0.3943	0.28279	-0.12057	-0.2758	-0.12057	-0.12057	-0.3136	-0.2353	-0.12057
Z006E0097	-0.20129	-0.4428	0.16874	-0.20129	-0.4451	-0.20129	-0.20129	0.0897	-0.12958	-0.20129
Z006E0098	-0.24202	-0.5307	-0.76891	-0.24202	-0.5752	-0.24202	-0.24202	0.0126	-0.38286	-0.24202
Z006E0099	-0.44913	-0.1909	-0.82263	-0.44913	-0.8932	-0.44913	-0.44913	-0.2861	-0.55974	-0.44913
Z006E0100	0.49491	0.7801	0.10518	0.49491	0.655	0.49491	0.49491	0.7076	0.61988	0.49491
Z006E0101	-1.22291	-1.4901	-0.75029	-1.22291	-1.2689	-1.22291	-1.22291	-0.9411	-1.21312	-1.22291
Z006E0102	0.45859	0.1315	1.02751	0.45859	0.8035	0.45859	0.45859	0.8685	0.60354	0.45859
Z006E0103	-0.50798	-0.214	0.10004	-0.50798	-0.347	-0.50798	-0.50798	-1.0072	-0.61034	-0.50798
Z006E0104	3.61889	3.5946	3.21162	3.61889	3.7843	3.61889	3.61889	3.8168	3.74458	3.61889
Z006E0105	3.53043	3.8686	4.04623	3.53043	3.1718	3.53043	3.53043	3.817	3.42099	3.53043
Z006E0106	2.3683	2.7934	2.71669	2.3683	2.726	2.3683	2.3683	2.0879	2.44215	2.3683
Z006E0107	0.99774	0.8466	0.26119	0.99774	1.5424	0.99774	0.99774	1.7749	1.10286	0.99774
Z006E0108	-0.38706	-0.0847	0.13301	-0.38706	-0.2929	-0.38706	-0.38706	-0.6498	-0.3978	-0.38706
Z006E0109	-0.04582	-0.3516	-0.1014	-0.04582	-0.2147	-0.04582	-0.04582	-0.3021	-0.18315	-0.04582
Z006E0110	0.98377	0.8198	1.49798	0.98377	1.3298	0.98377	0.98377	0.7265	1.13593	0.98377
Z006E0111	-0.39967	-0.5824	-0.06996	-0.39967	-0.1827	-0.39967	-0.39967	0.0251	-0.30672	-0.39967
Z006E0113	-1.17965	-0.8065	-0.72106	-1.17965	-1.1665	-1.17965	-1.17965	-0.8618	-1.15939	-1.17965
Z006E0114	2.21212	1.8904	1.72844	2.21212	1.9518	2.21212	2.21212	2.6969	2.14502	2.21212
Z006E0115	-2.50565	-2.7594	-2.04114	-2.50565	-2.2495	-2.50565	-2.50565	-2.199	-2.37806	-2.50565
Z006E0116	1.24045	1.5648	1.83681	1.24045	1.571	1.24045	1.24045	1.7672	1.17256	1.24045
Z006E0117	0.93088	0.5976	1.56729	0.93088	1.0987	0.93088	0.93088	1.0765	0.82238	0.93088
Z006E0118	-1.25454	-1.5808	-1.68772	-1.25454	-0.9179	-1.25454	-1.25454	-1.159	-1.35621	-1.25454
Z006E0119	-1.58396	-1.2531	-2.08909	-1.58396	-1.5952	-1.58396	-1.58396	-1.1399	-1.43771	-1.58396
Z006E0120	-1.26276	-1.0223	-0.6984	-1.26276	-1.525	-1.26276	-1.26276	-1.6347	-1.13588	-1.26276
Z006E0121	-0.55659	-0.3226	-0.98594	-0.55659	-0.9931	-0.55659	-0.55659	-1.1554	-0.44824	-0.55659
Z006E0122	1.55946	1.1786	2.22217	1.55946	1.6888	1.55946	1.55946	0.9065	1.44619	1.55946
Z006E0123	0.33637	-0.0088	0.48324	0.33637	0.4825	0.33637	0.33637	0.4823	0.23345	0.33637
Z006E0125	0.20585	-0.0557	-0.32441	0.20585	0.5192	0.20585	0.20585	0.3118	0.10168	0.20585
Z006E0126	0.57808	0.2598	1.15253	0.57808	0.8999	0.57808	0.57808	0.6759	0.50926	0.57808
Z006E0128	0.92874	1.1256	0.6621	0.92874	1.1353	0.92874	0.92874	0.5333	0.85491	0.92874
Z006E0129	0.26397	0.6324	0.62025	0.26397	0.1444	0.26397	0.26397	0.1374	0.37153	0.26397
Z006E0133	2.2148	1.8881	1.71262	2.2148	2.5783	2.2148	2.2148	1.9479	2.33448	2.2148
Z006E0134	-0.20945	-0.5043	-0.73572	-0.20945	0.0107	-0.20945	-0.20945	-0.3923	-0.30412	-0.20945
Z006E0135	1.4126	1.7694	0.81774	1.4126	1.2459	1.4126	1.4126	1.6675	1.42186	1.4126
Z006E0136	0.23399	0.5238	-0.11848	0.23399	0.3691	0.23399	0.23399	0.4719	0.1414	0.23399
Z006E0137	-0.13556	0.1174	-0.49196	-0.13556	0.1132	-0.13556	-0.13556	-0.4069	-0.19703	-0.13556
Z006E0138	0.00265	0.2929	-0.49742	0.00265	0.0766	0.00265	0.00265	-0.2411	0.11496	0.00265
Z006E0139	-0.58445	-0.8379	-0.70396	-0.58445	-0.8499	-0.58445	-0.58445	-0.2932	-0.50715	-0.58445
Z006E0140	0.61036	0.4083	0.98715	0.61036	0.9749	0.61036	0.61036	0.9749	0.67808	0.61036
Z006E0141	3.2325	2.8631	2.77511	3.2325	2.9336	3.2325	3.2325	2.9187	3.16062	3.2325
Z006E0142	0.08945	0.3883	-0.3262	0.08945	0.0976	0.08945	0.08945	0.6103	0.02683	0.08945
Z006E0143	1.04355	1.4961	1.39624	1.04355	1.4477	1.04355	1.04355	1.4983	1.09398	1.04355
Z006E0144	-0.10744	0.1541	-0.47117	-0.10744	0.0758	-0.10744	-0.10744	-0.4925	-0.18378	-0.10744
Z006E0145	1.74774	2.0209	2.30448	1.74774	1.4816	1.74774	1.74774	1.463	1.66324	1.74774
Z006E0146	1.37335	1.6173	2.00362	1.37335	1.6693	1.37335	1.37335	1.0142	1.51208	1.37335
Z006E0147	-1.9737	-2.2512	-2.48825	-1.9737	-1.7608	-1.9737	-1.9737	-1.6665	-1.83493	-1.9737
Z006E0148	1.58974	1.8751	2.20508	1.58974	1.8163	1.58974	1.58974	1.2042	1.50223	1.58974
Z006E0149	2.58926	2.9492	3.00901	2.58926	2.4659	2.58926	2.58926	3.1372	2.68924	2.58926
Z006E0150	-2.08874	-1.8393	-2.51106	-2.08874	-2.3981	-2.08874	-2.08874	-2.3729	-2.16206	-2.08874
Z006E0152	-0.96621	-0.7669	-0.72081	-0.96621	-0.5146	-0.96621	-0.96621	-0.4021	-0.9027	-0.96621
Z006E0153	0.50763	0.3053	-0.26854	0.50763	0.4557	0.50763	0.50763	0.4733	0.59614	0.50763
Z006E0154	-1.07662	-1.3775	-1.50903	-1.07662	-0.9099	-1.07662	-1.07662	-0.8063	-1.16159	-1.07662
Z006E0155	-2.66346	-2.4022	-2.59625	-2.66346	-2.9512	-2.66346	-2.66346	-2.9479	-2.74238	-2.66346
Z006E0156	-0.26489	0.0847	-0.32076	-0.26489	-0.599	-0.26489	-0.26489	0.0588	-0.145	-0.26489
Z006E0157	0.40089	0.7901	0.80844	0.40089	0.7084	0.40089	0.40089	0.0598	0.49058	0.40089
Z006E0158	-0.97659	-0.6879	-1.35272	-0.97659	-0.699	-0.97659	-0.97659	-0.649	-1.03449	-0.97659
Z006E0159	0.70485	0.9696	1.32505	0.70485	0.435	0.70485	0.70485	1.0946	0.61277	0.70485
Z006E0160	4.27028	4.6004	3.77845	4.27028	3.9265	4.27028	4.27028	4.5546	4.12799	4.27028
Z006E0161	2.01754	1.708	1.59246	2.01754	2.2498	2.01754	2.01754	2.4015	1.94743	2.01754
Z006E0162	-1.7103	-1.952	-1.39641	-1.7103	-1.8849	-1.7103	-1.7103	-1.9801	-1.61615	-1.7103
Z006E0163	0.00924	0.2824	0.56599	0.00924	-0.2569	0.00924	0.00924	-0.2755	-0.07526	0.00924
Z006E0164	1.85372	1.4282	1.48608	1.85372	1.5126	1.85372	1.85372	1.4158	1.76949	1.85372
Z006E0165	-0.23464	-0.5274	0.27356	-0.23464	-0.3449	-0.23464	-0.23464	0.196	-0.31739	-0.23464
Z006E0166	-1.23858	-0.8103	-0.85	-1.23858	-0.8271	-1.23858	-1.23858	-0.6673	-1.12926	-1.23858
Z006E0167	-2.99248	-2.6627	-2.90029	-2.99248	-2.8146	-2.99248	-2.99248	-2.6928	-3.08448	-2.99248
Z006E0168	-1.54084	-1.7963	-1.10929	-1.54084	-1.5637	-1.54084	-1.54084	-1.2406	-1.41917	-1.54084
Z006E0169	2.0083	1.7312	2.55495	2.0083	2.2183	2.0083	2.0083	2.2781	1.91215	2.0083
Z006E0170	-1.07413	-0.7917	-1.53966	-1.07413	-1.4564	-1.07413	-1.07413	-1.5885	-1.22119	-1.07413
Z006E0171	1.03421	0.7607	1.49371	1.03421	0.8098	1.03421	1.03421	1.402	0.89705	1.03421
Z006E0172	-0.02728	0.2781	0.49614	-0.02728	-0.382	-0.02728	-0.02728	0.1721	0.07467	-0.02728
Z006E0173	-1.60179	-1.405	-1.86844	-1.60179	-1.3953	-1.60179	-1.60179	-1.9973	-1.67562	-1.60179
Z006E0174	-1.61456	-1.9584	-1.05992	-1.61456	-1.5911	-1.61456	-1.61456	-1.9225	-1.69169	-1.61456
Z006E0175	-0.66154	-0.9969	-1.1193	-0.66154	-0.7699	-0.66154	-0.66154	-0.4849	-0.54105	-0.66154
Z006E0176	-0.78788	-0.7197	-1.37967	-0.78788	-1.0186	-0.78788	-0.78788	-0.2806	-0.90224	-0.78788
Z006E0177	-0.12698	-0.3378	0.27492	-0.12698	0.3375	-0.12698	-0.12698	0.5099	-0.11323	-0.12698
Z006E0178	0.92208	0.5478	0.59407	0.92208	1.1776	0.92208	0.92208	1.2956	0.85446	0.92208
Z006E0179	2.46471	2.7259	3.08034	2.46471	2.6296	2.46471	2.46471	1.8782	2.57373	2.46471
Z006E0180	-2.64962	-2.3126	-3.21882	-2.64962	-2.8005	-2.64962	-2.64962	-2.8153	-2.79864	-2.64962
Z006E0181	0.03136	-0.3668	0.70871	0.03136	0.2917	0.03136	0.03136	-0.3943	-0.05221	0.03136
Z006E0182	1.77648	2.19	2.23988	1.77648	2.0764	1.77648	1.77648	2.1972	1.64721	1.77648
Z006E0183	0.75216	0.4594	0.21276	0.75216	0.3839	0.75216	0.75216	1.0281	0.76721	0.75216
Z006E0184	-2.0638	-1.689	-1.83755	-2.0638	-1.7708	-2.0638	-2.0638	-1.7302	-1.97889	-2.0638
Z006E0185	0.64465	0.3611	0.87754	0.64465	0.8707	0.64465	0.64465	0.5521	0.77265	0.64465
Z006E0186	-1.43041	-1.0854	-0.93968	-1.43041	-1.1555	-1.43041	-1.43041	-1.6959	-1.35188	-1.43041
Z006E0188	0.40085	0.144	-0.27165	0.40085	0.1175	0.40085	0.40085	0.0179	0.49132	0.40085
Z006E0190	1.14258	1.4175	1.73228	1.14258	1.1555	1.14258	1.14258	0.8643	1.064	1.14258
Z006E0191	-0.85352	-1.2229	-1.31091	-0.85352	-1.1524	-0.85352	-0.85352	-1.1673	-0.9254	-0.85352
Z006E0192	0.52142	0.7983	0.1034	0.52142	0.2585	0.52142	0.52142	0.9724	0.42468	0.52142
Z006E0193	1.84623	1.4942	1.3742	1.84623	1.4164	1.84623	1.84623	1.3051	1.74465	1.84623
Z006E0194	0.69612	0.9818	0.72744	0.69612	0.401	0.69612	0.69612	0.2952	0.55832	0.69612
Z006E0195	-0.88827	-0.6065	-0.33885	-0.88827	-1.2199	-0.88827	-0.88827	-1.2867	-0.98762	-0.88827
Z006E0196	-0.18534	-0.5205	0.36197	-0.18534	-0.2274	-0.18534	-0.18534	-0.607	-0.27733	-0.18534
Z006E0197	1.06595	0.7139	0.59391	1.06595	0.6361	1.06595	1.06595	0.5248	0.96436	1.06595
Z006E0198	0.17217	-0.1089	-0.40831	0.17217	-0.1731	0.17217	0.17217	0.4665	0.29909	0.17217
Z006E0199	-3.48068	-3.1199	-3.07082	-3.48068	-3.5883	-3.48068	-3.48068	-3.6469	-3.64088	-3.48068
Z006E0200	0.03913	-0.3149	0.62427	0.03913	-0.2202	0.03913	0.03913	0.3993	-0.0515	0.03913
Z007E0001	0.48416	0.3713	0.76478	0.48416	0.6644	0.48416	0.48416	0.1738	0.28276	0.48416
Z007E0002	-1.21942	-1.1233	-1.58808	-1.21942	-0.7227	-1.21942	-1.21942	-1.1351	-1.03642	-1.21942
Z007E0003	0.06726	-0.0064	0.08557	0.06726	0.1357	0.06726	0.06726	0.3172	-0.20342	0.06726
Z007E0004	-0.17949	-0.1231	-0.17962	-0.17949	-0.563	-0.17949	-0.17949	-0.3835	-0.0013	-0.17949
Z007E0005	0.37911	0.5135	0.81308	0.37911	0.441	0.37911	0.37911	0.3799	0.26445	0.37911
Z007E0007	1.48146	1.544	1.38498	1.48146	1.451	1.48146	1.48146	1.1341	1.45361	1.48146
Z007E0008	1.15919	1.0614	1.40009	1.15919	1.6824	1.15919	1.15919	0.43	1.2626	1.15919
Z007E0009	1.12341	1.1478	1.06448	1.12341	1.1014	1.12341	1.12341	1.0633	0.91205	1.12341
Z007E0010	-0.83812	-0.9264	-1.30102	-0.83812	-0.9934	-0.83812	-0.83812	-0.2121	-0.68651	-0.83812
Z007E0011	-2.09129	-2.0382	-1.76941	-2.09129	-2.4893	-2.09129	-2.09129	-1.8227	-1.93823	-2.09129
Z007E0012	-0.14538	0.0081	-0.3965	-0.14538	-0.0872	-0.14538	-0.14538	-0.1333	0.1354	-0.14538
Z007E0013	-0.41615	-0.5239	-0.74427	-0.41615	-0.2037	-0.41615	-0.41615	-0.3073	-0.28983	-0.41615
Z007E0014	-0.89631	-0.8787	-0.60383	-0.89631	-0.6031	-0.89631	-0.89631	-0.9191	-0.72945	-0.89631
Z007E0015	-1.56824	-1.6005	-1.24441	-1.56824	-2.0714	-1.56824	-1.56824	-1.5862	-1.76381	-1.56824
Z007E0016	-0.37807	-0.4716	-0.48993	-0.37807	-0.5457	-0.37807	-0.37807	0.2306	-0.6125	-0.37807
Z007E0017	-1.63608	-1.6646	-1.32482	-1.63608	-2.0779	-1.63608	-1.63608	-1.3933	-1.89891	-1.63608
Z007E0019	-2.61643	-2.7131	-2.92342	-2.61643	-2.4874	-2.61643	-2.61643	-2.8713	-2.47851	-2.61643
Z007E0020	0.2995	0.1927	0.50353	0.2995	0.213	0.2995	0.2995	-0.1878	0.03885	0.2995
Z007E0021	0.10052	0.1476	0.47997	0.10052	-0.3172	0.10052	0.10052	0.1041	-0.06592	0.10052
Z007E0022	1.02016	0.8935	1.25822	1.02016	0.7553	1.02016	1.02016	1.167	0.71261	1.02016
Z007E0023	-0.24472	-0.1229	0.14947	-0.24472	-0.0583	-0.24472	-0.24472	-0.2673	0.01453	-0.24472
Z007E0024	-1.44958	-1.3894	-1.12936	-1.44958	-1.8348	-1.44958	-1.44958	-1.5917	-1.28765	-1.44958
Z007E0025	0.19535	0.0794	0.40054	0.19535	0.0721	0.19535	0.19535	0.8336	0.32814	0.19535
Z007E0027	0.16637	0.0514	-0.25214	0.16637	0.0182	0.16637	0.16637	0.6573	-0.04497	0.16637
Z007E0029	1.24818	1.2537	1.5497	1.24818	1.6822	1.24818	1.24818	1.9041	1.44224	1.24818
Z007E0030	-1.61497	-1.6266	-1.66462	-1.61497	-1.1792	-1.61497	-1.61497	-1.7875	-1.41338	-1.61497
Z007E0031	1.00937	1.1067	0.69664	1.00937	1.4991	1.00937	1.00937	0.4181	0.88176	1.00937
Z007E0032	0.28412	0.2304	0.02216	0.28412	0.3184	0.28412	0.28412	0.1567	0.12343	0.28412
Z007E0033	-1.53755	-1.5701	-1.82359	-1.53755	-1.5642	-1.53755	-1.53755	-0.7322	-1.72968	-1.53755
Z007E0034	0.66126	0.6339	0.71758	0.66126	0.809	0.66126	0.66126	0.8253	0.82015	0.66126
Z007E0036	-0.21574	-0.3056	-0.57598	-0.21574	-0.6335	-0.21574	-0.21574	-0.0743	-0.08908	-0.21574
Z007E0037	3.58661	3.4858	3.16479	3.58661	3.464	3.58661	3.58661	3.2563	3.39303	3.58661
Z007E0038	1.52882	1.5762	1.55938	1.52882	1.1347	1.52882	1.52882	1.2455	1.33722	1.52882
Z007E0040	-0.60646	-0.5416	-0.92493	-0.60646	-0.1706	-0.60646	-0.60646	-0.5869	-0.40705	-0.60646
Z007E0042	-1.65557	-1.763	-1.66918	-1.65557	-2.1187	-1.65557	-1.65557	-1.7688	-1.47105	-1.65557
Z007E0044	2.07531	1.993	2.07663	2.07531	2.1721	2.07531	2.07531	2.3487	2.18126	2.07531
Z007E0045	-0.70725	-0.67	-0.47653	-0.70725	-0.7204	-0.70725	-0.70725	-0.6261	-0.56508	-0.70725
Z007E0046	-0.16386	-0.0262	-0.50612	-0.16386	0.2792	-0.16386	-0.16386	-0.3392	0.10605	-0.16386
Z007E0047	-0.78509	-0.8764	-0.82065	-0.78509	-1.298	-0.78509	-0.78509	-0.2698	-1.04321	-0.78509
Z007E0049	-0.63694	-0.7413	-0.3203	-0.63694	-0.1986	-0.63694	-0.63694	-0.529	-0.8362	-0.63694
Z007E0050	-1.83471	-1.8406	-1.47173	-1.83471	-1.7064	-1.83471	-1.83471	-1.5529	-1.6989	-1.83471
Z007E0051	1.87288	2.0191	1.54761	1.87288	2.2876	1.87288	1.87288	1.674	1.76616	1.87288
Z007E0052	-0.45178	-0.4152	-0.68612	-0.45178	-0.402	-0.45178	-0.45178	-0.577	-0.5732	-0.45178
Z007E0053	-1.27338	-1.2759	-1.72467	-1.27338	-1.3368	-1.27338	-1.27338	-2.0515	-1.51052	-1.27338
Z007E0054	0.52282	0.5044	0.92688	0.52282	0.6837	0.52282	0.52282	-0.1518	0.31344	0.52282
Z007E0055	-0.86843	-0.95	-1.14192	-0.86843	-0.8201	-0.86843	-0.86843	-0.4554	-1.08144	-0.86843
Z007E0056	-0.63808	-0.754	-0.43288	-0.63808	-0.7614	-0.63808	-0.63808	0.0002	-0.50529	-0.63808
Z007E0058	-0.35037	-0.4225	-0.39138	-0.35037	-0.8489	-0.35037	-0.35037	-0.352	-0.17953	-0.35037
Z007E0059	-0.26246	-0.1654	-0.60774	-0.26246	-0.6739	-0.26246	-0.26246	-0.8333	-0.16699	-0.26246
Z007E0060	-0.59723	-0.6433	-0.21848	-0.59723	-0.5664	-0.59723	-0.59723	-0.6009	-0.79042	-0.59723
Z007E0061	-1.10898	-1.1759	-1.14633	-1.10898	-0.8027	-1.10898	-1.10898	-0.4145	-0.94205	-1.10898
Z007E0062	-0.28785	-0.3426	0.0739	-0.28785	-0.2287	-0.28785	-0.28785	-0.268	-0.10442	-0.28785
Z007E0063	2.519	2.5998	2.17278	2.519	2.0891	2.519	2.519	2.7753	2.69088	2.519
Z007E0064	-2.2318	-2.1935	-2.62478	-2.2318	-2.2698	-2.2318	-2.2318	-2.298	-2.43375	-2.2318
Z007E0065	-1.64691	-1.5161	-1.94975	-1.64691	-2.1588	-1.64691	-1.64691	-1.6738	-1.76476	-1.64691
Z007E0066	0.53928	0.5752	0.23086	0.53928	0.6611	0.53928	0.53928	-0.0125	0.71166	0.53928
Z007E0067	1.795	1.774	1.33852	1.795	1.7203	1.795	1.795	1.8499	1.72842	1.795
Z007E0068	-0.3151	-0.2828	-0.32846	-0.3151	-0.5295	-0.3151	-0.3151	-0.2815	-0.52102	-0.3151
Z007E0069	0.59528	0.6878	0.51834	0.59528	0.5126	0.59528	0.59528	0.4106	0.83376	0.59528
Z007E0070	-1.91248	-1.9569	-1.69237	-1.91248	-1.9694	-1.91248	-1.91248	-1.8571	-2.18619	-1.91248
Z007E0071	0.2126	0.2021	-0.18161	0.2126	0.1055	0.2126	0.2126	-0.1155	0.05828	0.2126
Z007E0072	1.33989	1.4114	1.44082	1.33989	1.4748	1.33989	1.33989	1.4826	1.16142	1.33989
Z007E0073	-1.8108	-1.8885	-1.53855	-1.8108	-1.3796	-1.8108	-1.8108	-1.5677	-1.64713	-1.8108
Z007E0074	1.48879	1.4818	1.83138	1.48879	1.9554	1.48879	1.48879	1.1883	1.33766	1.48879
Z007E0075	-2.0698	-2.2045	-2.11312	-2.0698	-2.4538	-2.0698	-2.0698	-2.7446	-1.95443	-2.0698
Z007E0077	0.7398	0.6737	0.37631	0.7398	1.1157	0.7398	0.7398	1.3019	0.54363	0.7398
Z007E0078	-1.18142	-1.2259	-0.85865	-1.18142	-1.4745	-1.18142	-1.18142	-0.5823	-1.36686	-1.18142
Z007E0079	1.08157	1.1012	1.37977	1.08157	1.5411	1.08157	1.08157	0.9162	1.29338	1.08157
Z007E0080	1.22935	1.2261	1.50636	1.22935	1.7539	1.22935	1.22935	0.4906	1.18371	1.22935
Z007E0081	0.57348	0.6236	0.18578	0.57348	0.5045	0.57348	0.57348	0.952	0.80002	0.57348
Z007E0082	1.64037	1.5113	1.81256	1.64037	1.6218	1.64037	1.64037	0.8958	1.72177	1.64037
Z007E0083	1.96748	1.9051	1.68853	1.96748	2.0301	1.96748	1.96748	1.8635	2.18342	1.96748
Z007E0084	-2.3528	-2.3298	-2.66955	-2.3528	-2.8625	-2.3528	-2.3528	-2.4377	-2.50307	-2.3528
Z007E0085	2.04081	2.0501	1.77678	2.04081	2.1698	2.04081	2.04081	1.354	1.85025	2.04081
Z007E0086	2.28545	2.1793	2.2527	2.28545	2.7234	2.28545	2.28545	2.8215	2.46334	2.28545
Z007E0087	-2.06026	-2.0457	-2.43953	-2.06026	-1.6074	-2.06026	-2.06026	-2.0017	-2.29315	-2.06026
Z007E0088	0.80198	0.8385	0.56763	0.80198	0.8518	0.80198	0.80198	0.6767	0.68055	0.80198
Z007E0089	-0.43641	-0.3548	-0.71762	-0.43641	-0.9058	-0.43641	-0.43641	-0.3046	-0.56674	-0.43641
Z007E0091	1.33665	1.3512	0.95738	1.33665	1.7895	1.33665	1.33665	1.3952	1.10377	1.33665
Z007E0092	0.58391	0.477	0.10831	0.58391	0.4795	0.58391	0.58391	0.6248	0.28975	0.58391
Z007E0093	-0.1315	-0.051	-0.53451	-0.1315	0.0943	-0.1315	-0.1315	-0.0549	0.0405	-0.1315
Z007E0094	1.2616	1.2155	1.64034	1.2616	1.2924	1.2616	1.2616	1.2579	1.06841	1.2616
Z007E0095	-0.83671	-0.8403	-1.19213	-0.83671	-1.1427	-0.83671	-0.83671	-0.7399	-0.67351	-0.83671
Z007E0096	0.04852	0.1074	0.09344	0.04852	-0.4092	0.04852	0.04852	0.761	0.29381	0.04852
Z007E0098	-0.24291	-0.36	0.10612	-0.24291	0.0298	-0.24291	-0.24291	0.0886	-0.48018	-0.24291
Z007E0099	-0.53245	-0.5032	-0.24464	-0.53245	-0.5893	-0.53245	-0.53245	-0.0013	-0.30745	-0.53245
Z007E0100	0.50386	0.3748	0.67605	0.50386	0.4853	0.50386	0.50386	-0.2407	0.58526	0.50386
Z007E0101	-0.63633	-0.7246	-1.09923	-0.63633	-0.7916	-0.63633	-0.63633	-0.0103	-0.48472	-0.63633
Z007E0103	-0.16549	-0.259	-0.27735	-0.16549	-0.3331	-0.16549	-0.16549	0.4431	-0.39992	-0.16549
Z007E0104	0.29155	0.1922	0.22084	0.29155	-0.1279	0.29155	0.29155	-0.2717	0.39324	0.29155
Z007E0105	1.23564	1.2375	0.86792	1.23564	1.695	1.23564	1.23564	1.5427	1.42079	1.23564
Z007E0106	-0.67864	-0.6114	-0.36008	-0.67864	-1.0511	-0.67864	-0.67864	-1.2314	-0.50783	-0.67864
Z007E0107	-0.74994	-0.7338	-0.49514	-0.74994	-0.7021	-0.74994	-0.74994	-1.6017	-0.57633	-0.74994
Z007E0108	-0.43277	-0.5124	-0.18527	-0.43277	-0.4543	-0.43277	-0.43277	-0.489	-0.6928	-0.43277
Z007E0109	-0.20847	-0.0737	-0.47229	-0.20847	-0.0994	-0.20847	-0.20847	-0.7815	-0.37345	-0.20847
Z007E0110	1.05556	1.145	0.72634	1.05556	0.5973	1.05556	1.05556	1.2883	0.85081	1.05556
Z007E0111	-0.46026	-0.5901	-0.92135	-0.46026	-0.4952	-0.46026	-0.46026	-1.1882	-0.32908	-0.46026
Z007E0112	0.45179	0.4417	0.36012	0.45179	0.3195	0.45179	0.45179	0.9222	0.23934	0.45179
Z007E0114	-2.62767	-2.7643	-3.09618	-2.62767	-2.6428	-2.62767	-2.62767	-3.496	-2.51377	-2.62767
Z007E0115	-1.58526	-1.6665	-1.28179	-1.58526	-1.2829	-1.58526	-1.58526	-2.2442	-1.85304	-1.58526
Z007E0116	-1.11447	-1.2006	-0.87823	-1.11447	-0.9413	-1.11447	-1.11447	-1.2897	-0.95292	-1.11447
Z007E0117	-1.37961	-1.4457	-1.3964	-1.37961	-0.9227	-1.37961	-1.37961	-1.1468	-1.59328	-1.37961
Z007E0118	-0.38641	-0.3969	-0.59623	-0.38641	-0.1863	-0.38641	-0.38641	-0.6802	-0.1578	-0.38641
Z007E0119	1.51047	1.5914	1.84388	1.51047	1.0984	1.51047	1.51047	1.2385	1.71585	1.51047
Z007E0120	0.43011	0.5526	0.21488	0.43011	0.5096	0.43011	0.43011	0.3188	0.53626	0.43011
Z007E0121	0.02885	0.082	-0.30119	0.02885	0.0977	0.02885	0.02885	0.0876	0.21997	0.02885
Z007E0122	-1.87063	-1.9862	-2.36322	-1.87063	-1.9467	-1.87063	-1.87063	-1.8062	-1.78816	-1.87063
Z007E0123	0.1192	0.2145	-0.24462	0.1192	-0.2032	0.1192	0.1192	-0.5044	0.1178	0.1192
Z007E0124	-1.57969	-1.6185	-1.37989	-1.57969	-1.5828	-1.57969	-1.57969	-2.322	-1.45903	-1.57969
Z007E0126	0.34324	0.2158	0.60989	0.34324	-0.0857	0.34324	0.34324	0.6074	0.41777	0.34324
Z007E0129	0.37681	0.4323	0.66792	0.37681	0.2739	0.37681	0.37681	0.9402	0.21834	0.37681
Z007E0130	1.22677	1.1583	0.89404	1.22677	1.3076	1.22677	1.22677	1.4941	1.34213	1.22677
Z007E0131	1.31056	1.3913	0.96434	1.31056	0.8806	1.31056	1.31056	1.5669	1.48243	1.31056
Z007E0132	0.28718	0.3971	0.613	0.28718	0.7622	0.28718	0.28718	0.124	0.53827	0.28718
Z007E0133	-1.80246	-1.826	-1.49335	-1.80246	-2.2555	-1.80246	-1.80246	-1.2553	-1.65409	-1.80246
Z007E0134	-0.31145	-0.2872	-0.02149	-0.31145	-0.357	-0.31145	-0.31145	-0.0847	-0.49765	-0.31145
Z007E0135	-0.57457	-0.6293	-0.21282	-0.57457	-0.5154	-0.57457	-0.57457	-0.5547	-0.39113	-0.57457
Z007E0136	-0.76588	-0.7465	-0.34418	-0.76588	-0.7146	-0.76588	-0.76588	-0.4125	-0.92185	-0.76588
Z007E0137	-1.20594	-1.2744	-1.53867	-1.20594	-1.1251	-1.20594	-1.20594	-0.9386	-1.09058	-1.20594
Z007E0138	1.35839	1.4615	1.72364	1.35839	0.8785	1.35839	1.35839	1.3437	1.22172	1.35839
Z007E0139	0.0905	0.0151	-0.00188	0.0905	-0.1478	0.0905	0.0905	-0.0753	-0.12345	0.0905
Z007E0140	-1.63458	-1.7201	-2.03933	-1.63458	-2.07	-1.63458	-1.63458	-2.2039	-1.52348	-1.63458
Z007E0141	0.13858	0.0348	-0.16675	0.13858	0.2548	0.13858	0.13858	0.2943	0.26762	0.13858
Z007E0142	0.69647	0.6263	0.26929	0.69647	1.1877	0.69647	0.69647	-0.0449	0.8187	0.69647
Z007E0143	-1.26424	-1.3269	-1.59479	-1.26424	-1.7611	-1.26424	-1.26424	-0.5612	-1.06844	-1.26424
Z007E0144	0.46629	0.5536	0.74039	0.46629	0.3712	0.46629	0.46629	0.2642	0.31874	0.46629
Z007E0145	1.13078	1.0567	0.66457	1.13078	1.0011	1.13078	1.13078	0.9356	1.30014	1.13078
Z007E0146	3.22495	3.1651	2.90921	3.22495	3.2774	3.22495	3.22495	3.4687	2.96368	3.22495
Z007E0147	-0.04763	0.0208	0.25181	-0.04763	0.481	-0.04763	-0.04763	0.0489	0.11656	-0.04763
Z007E0148	0.16852	0.315	-0.09996	0.16852	-0.0725	0.16852	0.16852	0.1493	0.06168	0.16852
Z007E0149	1.70161	1.7145	2.03925	1.70161	1.2062	1.70161	1.70161	1.6847	1.52568	1.70161
Z007E0150	-0.19826	-0.1298	0.10117	-0.19826	0.3304	-0.19826	-0.19826	-0.1017	-0.03408	-0.19826
Z007E0151	-0.41906	-0.287	-0.74102	-0.41906	-0.0298	-0.41906	-0.41906	0.2033	-0.54353	-0.41906
Z007E0152	1.36844	1.5167	1.46837	1.36844	1.4143	1.36844	1.36844	1.3631	1.2632	1.36844
Z007E0154	-1.64405	-1.7496	-1.38709	-1.64405	-1.1677	-1.64405	-1.64405	-1.5696	-1.84087	-1.64405
Z007E0155	-0.59794	-0.5735	-0.65687	-0.59794	-0.6199	-0.59794	-0.59794	-0.6581	-0.80929	-0.59794
Z007E0156	1.19665	1.214	1.56654	1.19665	1.342	1.19665	1.19665	1.9931	1.39888	1.19665
Z007E0157	0.97575	0.9666	1.27112	0.97575	0.6472	0.97575	0.97575	1.6864	0.77662	0.97575
Z007E0158	1.61318	1.6787	1.2499	1.61318	1.4961	1.61318	1.61318	2.1085	1.48038	1.61318
Z007E0159	-0.86961	-0.9616	-0.90566	-0.86961	-0.4061	-0.86961	-0.86961	-1.1549	-0.67396	-0.86961
Z007E0160	-1.01555	-0.9017	-0.66694	-1.01555	-0.6367	-1.01555	-1.01555	-1.1318	-0.76175	-1.01555
Z007E0161	-1.0285	-1.0959	-1.05908	-1.0285	-0.7421	-1.0285	-1.0285	-1.6936	-1.28687	-1.0285
Z007E0162	-0.22309	-0.3574	-0.62572	-0.22309	-0.4845	-0.22309	-0.22309	-0.2	-0.49813	-0.22309
Z007E0163	-0.79104	-0.8724	-0.38491	-0.79104	-0.7248	-0.79104	-0.79104	-0.9063	-0.97055	-0.79104
Z007E0164	1.84044	1.8147	2.07325	1.84044	1.7327	1.84044	1.84044	2.4809	2.01249	1.84044
Z007E0165	1.61371	1.7495	1.37629	1.61371	1.6896	1.61371	1.61371	1.57	1.90134	1.61371
Z007E0167	-3.82317	-3.7788	-3.59411	-3.82317	-3.8235	-3.82317	-3.82317	-4.1527	-3.67212	-3.82317
Z007E0168	1.10877	1.1917	1.14824	1.10877	1.5494	1.10877	1.10877	1.6257	0.98856	1.10877
Z007E0169	-1.26954	-1.2756	-0.98237	-1.26954	-0.772	-1.26954	-1.26954	-1.6094	-1.51237	-1.26954
Z007E0170	-0.36086	-0.3191	-0.71044	-0.36086	0.0128	-0.36086	-0.36086	0.2593	-0.5246	-0.36086
Z007E0172	-0.57773	-0.5672	-0.30262	-0.57773	-0.5838	-0.57773	-0.57773	-0.6317	-0.7985	-0.57773
Z007E0173	-1.89505	-1.8153	-2.26164	-1.89505	-1.9866	-1.89505	-1.89505	-2.221	-2.0101	-1.89505
Z007E0174	0.6511	0.6793	0.91251	0.6511	0.6274	0.6511	0.6511	0.6529	0.42349	0.6511
Z007E0175	-2.21093	-2.1612	-1.82153	-2.21093	-1.8676	-2.21093	-2.21093	-2.1558	-2.40425	-2.21093
Z007E0176	-2.38539	-2.4581	-2.81393	-2.38539	-2.2697	-2.38539	-2.38539	-1.7516	-2.22278	-2.38539
Z007E0177	2.27827	2.3863	1.96175	2.27827	1.7692	2.27827	2.27827	3.0962	2.51929	2.27827
Z007E0178	1.05367	1.0007	1.25678	1.05367	1.025	1.05367	1.05367	1.1326	1.15658	1.05367
Z007E0179	-0.28316	-0.3244	0.10721	-0.28316	-0.1194	-0.28316	-0.28316	-0.113	-0.13368	-0.28316
Z007E0180	-2.34462	-2.4833	-2.05602	-2.34462	-1.8399	-2.34462	-2.34462	-2.3876	-2.62191	-2.34462
Z007E0181	-0.1228	-0.0399	-0.08332	-0.1228	0.3178	-0.1228	-0.1228	0.3941	-0.243	-0.1228
Z007E0182	-2.30469	-2.4332	-2.05842	-2.30469	-2.3953	-2.30469	-2.30469	-2.6228	-2.51709	-2.30469
Z007E0183	-1.51123	-1.471	-1.75815	-1.51123	-1.4	-1.51123	-1.51123	-1.3757	-1.69992	-1.51123
Z007E0185	-0.97473	-0.9084	-0.70474	-0.97473	-1.0756	-0.97473	-0.97473	-0.496	-1.15733	-0.97473
Z007E0186	3.58534	3.4788	3.44048	3.58534	3.5224	3.58534	3.58534	2.8111	3.29953	3.58534
Z007E0187	0.62522	0.5429	0.62654	0.62522	0.722	0.62522	0.62522	0.8987	0.73117	0.62522
Z007E0188	-0.61401	-0.5096	-0.60635	-0.61401	-0.2682	-0.61401	-0.61401	-1.2511	-0.41722	-0.61401
Z007E0189	-0.99311	-0.9404	-0.73797	-0.99311	-1.0544	-0.99311	-0.99311	-0.7951	-1.21027	-0.99311
Z007E0191	-1.23785	-1.2247	-1.65478	-1.23785	-1.0303	-1.23785	-1.23785	-2.0083	-1.46398	-1.23785
Z007E0192	1.56592	1.5718	1.16966	1.56592	2.0471	1.56592	1.56592	1.648	1.70967	1.56592
Z007E0193	0.27633	0.2292	0.20249	0.27633	0.188	0.27633	0.27633	0.7991	0.47148	0.27633
Z007E0194	0.72471	0.8457	0.79494	0.72471	0.8497	0.72471	0.72471	0.1578	0.55032	0.72471
Z007E0195	-0.25189	-0.3453	-0.70221	-0.25189	-0.4949	-0.25189	-0.25189	-0.915	-0.14623	-0.25189
Z007E0196	1.13339	1.0019	1.49614	1.13339	1.2816	1.13339	1.13339	1.3014	1.2436	1.13339
Z007E0197	-2.31945	-2.3818	-2.5984	-2.31945	-2.2568	-2.31945	-2.31945	-2.4234	-2.10351	-2.31945
Z007E0198	2.0014	2.0183	2.37806	2.0014	2.1269	2.0014	2.0014	1.4384	1.77833	2.0014
Z007E0199	1.42141	1.4343	1.75905	1.42141	0.926	1.42141	1.42141	1.4045	1.24547	1.42141
Z007E0200	1.62483	1.4763	1.91556	1.62483	1.2568	1.62483	1.62483	0.9561	1.73079	1.62483
Z008E0001	-0.30921	-0.531	-0.14521	-0.30921	-0.35	-0.30921	-0.30921	-0.3446	-0.31782	-0.30921
Z008E0002	0.35221	0.6972	0.17618	0.35221	0.3134	0.35221	0.35221	0.1803	0.07303	0.35221
Z008E0003	0.10006	-0.2902	-0.00226	0.10006	0.1099	0.10006	0.10006	-0.0794	0.23251	0.10006
Z008E0004	-1.05964	-0.4488	-1.19406	-1.05964	-1.047	-1.05964	-1.05964	-1.1411	-0.79264	-1.05964
Z008E0005	-0.21258	-0.2322	-0.04837	-0.21258	-0.2041	-0.21258	-0.21258	-0.3718	-0.23199	-0.21258
Z008E0007	0.15642	0.4247	0.26909	0.15642	0.11	0.15642	0.15642	0.091	0.02104	0.15642
Z008E0008	0.00392	-0.1607	-0.09398	0.00392	0.0363	0.00392	0.00392	-0.1683	0.27765	0.00392
Z008E0009	-1.8412	-1.9358	-1.65392	-1.8412	-1.8436	-1.8412	-1.8412	-1.8872	-1.44619	-1.8412
Z008E0010	1.13584	0.9445	1.04875	1.13584	1.1369	1.13584	1.13584	1.0694	1.37229	1.13584
Z008E0011	1.51896	1.2307	1.40032	1.51896	1.4781	1.51896	1.51896	1.4183	1.32385	1.51896
Z008E0012	-1.83075	-1.4055	-1.71487	-1.83075	-1.836	-1.83075	-1.83075	-1.8986	-1.45617	-1.83075
Z008E0013	-1.56245	-1.3239	-1.62946	-1.56245	-1.5366	-1.56245	-1.56245	-1.5249	-1.43167	-1.56245
Z008E0014	-0.05336	0.4406	0.06374	-0.05336	-0.0773	-0.05336	-0.05336	-0.1116	-0.04745	-0.05336
Z008E0015	-1.91032	-1.6184	-1.93168	-1.91032	-1.9189	-1.91032	-1.91032	-1.8329	-2.14305	-1.91032
Z008E0016	0.85452	1.1268	0.89916	0.85452	0.8118	0.85452	0.85452	0.7848	0.69716	0.85452
Z008E0018	1.20629	1.2291	1.35991	1.20629	1.2122	1.20629	1.20629	1.175	1.16119	1.20629
Z008E0019	0.91234	1.4202	0.72867	0.91234	0.9295	0.91234	0.91234	0.7168	1.11467	0.91234
Z008E0020	0.8799	0.6547	0.79857	0.8799	0.9193	0.8799	0.8799	0.7973	1.20953	0.8799
Z008E0021	2.31394	2.0494	2.44169	2.31394	2.2674	2.31394	2.31394	2.3392	2.48271	2.31394
Z008E0022	-3.07681	-3.1723	-3.19792	-3.07681	-3.08	-3.07681	-3.07681	-3.1444	-2.80104	-3.07681
Z008E0023	1.62584	1.3018	1.78629	1.62584	1.6375	1.62584	1.62584	1.7185	1.71792	1.62584
Z008E0024	2.61923	3.1041	2.45922	2.61923	2.6725	2.61923	2.61923	2.6044	2.84491	2.61923
Z008E0025	-0.83449	-0.5306	-0.95172	-0.83449	-0.8296	-0.83449	-0.83449	-0.779	-0.93052	-0.83449
Z008E0026	0.41941	0.5829	0.54032	0.41941	0.4471	0.41941	0.41941	0.4812	0.30779	0.41941
Z008E0027	-0.17895	-0.4123	-0.01001	-0.17895	-0.1944	-0.17895	-0.17895	-0.3259	0.07349	-0.17895
Z008E0028	-0.59392	-0.9761	-0.42871	-0.59392	-0.5968	-0.59392	-0.59392	-0.411	-0.36902	-0.59392
Z008E0029	0.60964	0.7311	0.68577	0.60964	0.5944	0.60964	0.60964	0.6713	0.45055	0.60964
Z008E0030	-1.92444	-2.081	-1.7548	-1.92444	-1.9049	-1.92444	-1.92444	-1.7343	-1.55825	-1.92444
Z008E0031	-0.55061	-0.9454	-0.38573	-0.55061	-0.5808	-0.55061	-0.55061	-0.6016	-0.59129	-0.55061
Z008E0032	-0.6727	-0.2942	-0.57298	-0.6727	-0.6963	-0.6727	-0.6727	-0.7534	-0.43578	-0.6727
Z008E0033	0.86252	0.5401	0.70279	0.86252	0.8517	0.86252	0.86252	0.9343	0.91228	0.86252
Z008E0034	0.02502	-0.3122	0.17163	0.02502	-0.0154	0.02502	0.02502	-0.0329	0.24742	0.02502
Z008E0035	1.68107	1.533	1.55465	1.68107	1.6448	1.68107	1.68107	1.6219	1.84762	1.68107
Z008E0036	-0.25327	0.0833	-0.13324	-0.25327	-0.2362	-0.25327	-0.25327	-0.1758	-0.33282	-0.25327
Z008E0037	-3.92717	-4.1478	-4.03175	-3.92717	-3.9317	-3.92717	-3.92717	-3.7417	-3.85119	-3.92717
Z008E0038	0.7105	0.4339	0.84055	0.7105	0.663	0.7105	0.7105	0.563	0.877	0.7105
Z008E0039	1.47609	0.9565	1.34323	1.47609	1.433	1.47609	1.47609	1.6569	1.15485	1.47609
Z008E0040	0.20321	0.5108	0.3054	0.20321	0.2154	0.20321	0.20321	0.2659	0.37069	0.20321
Z008E0041	-0.84235	-0.4321	-1.01274	-0.84235	-0.8208	-0.84235	-0.84235	-0.7887	-0.74674	-0.84235
Z008E0042	3.37842	3.6704	3.24287	3.37842	3.4173	3.37842	3.37842	3.5286	3.26685	3.37842
Z008E0044	0.9839	0.5699	0.8941	0.9839	0.9656	0.9839	0.9839	0.8276	0.7601	0.9839
Z008E0045	0.42795	0.9394	0.4486	0.42795	0.4002	0.42795	0.42795	0.4787	0.63324	0.42795
Z008E0046	-0.27003	0.0665	-0.15	-0.27003	-0.2529	-0.27003	-0.27003	-0.1926	-0.34958	-0.27003
Z008E0047	-0.37091	0.1321	-0.256	-0.37091	-0.3327	-0.37091	-0.37091	-0.2562	-0.03418	-0.37091
Z008E0048	-1.16543	-1.4503	-1.25773	-1.16543	-1.1536	-1.16543	-1.16543	-1.0895	-1.28257	-1.16543
Z008E0049	0.90039	0.5568	1.08229	0.90039	0.8621	0.90039	0.90039	0.7687	0.78054	0.90039
Z008E0051	-0.54542	-0.2771	-0.43274	-0.54542	-0.5918	-0.54542	-0.54542	-0.6109	-0.6808	-0.54542
Z008E0052	-1.10161	-1.5555	-1.20489	-1.10161	-1.1314	-1.10161	-1.10161	-1.0407	-1.33817	-1.10161
Z008E0053	0.06556	0.1493	-0.12988	0.06556	0.0428	0.06556	0.06556	0.1184	-0.32913	0.06556
Z008E0054	-1.69898	-1.8827	-1.84037	-1.69898	-1.6968	-1.69898	-1.69898	-1.5262	-1.50664	-1.69898
Z008E0055	-1.39364	-1.4226	-1.27408	-1.39364	-1.4556	-1.39364	-1.39364	-1.5373	-1.59217	-1.39364
Z008E0056	0.2899	0.6956	0.38672	0.2899	0.2714	0.2899	0.2899	0.472	0.21238	0.2899
Z008E0057	1.26052	0.8378	1.12903	1.26052	1.2463	1.26052	1.26052	1.0807	1.32852	1.26052
Z008E0058	-0.64493	-0.8753	-0.51442	-0.64493	-0.6919	-0.64493	-0.64493	-0.507	-0.45304	-0.64493
Z008E0059	0.67812	0.9897	0.82968	0.67812	0.6638	0.67812	0.67812	0.6132	0.62867	0.67812
Z008E0061	0.1273	0.0224	0.03978	0.1273	0.1231	0.1273	0.1273	0.0687	0.37979	0.1273
Z008E0062	-0.91753	-1.3528	-1.07948	-0.91753	-0.9396	-0.91753	-0.91753	-0.8494	-0.93841	-0.91753
Z008E0063	1.22407	1.4758	1.36528	1.22407	1.2463	1.22407	1.22407	1.0456	1.19588	1.22407
Z008E0064	4.40154	4.7877	4.52517	4.40154	4.4486	4.40154	4.40154	4.5533	4.75017	4.40154
Z008E0065	2.29308	1.8867	2.14897	2.29308	2.276	2.29308	2.29308	2.3759	2.02516	2.29308
Z008E0066	-1.44496	-1.0418	-1.62222	-1.44496	-1.418	-1.44496	-1.44496	-1.4308	-1.22846	-1.44496
Z008E0068	1.95648	2.508	2.05531	1.95648	1.9223	1.95648	1.95648	1.8913	2.22547	1.95648
Z008E0069	2.01397	2.384	2.00615	2.01397	2.0664	2.01397	2.01397	1.8118	2.31412	2.01397
Z008E0070	-2.15179	-2.0409	-2.03619	-2.15179	-2.1572	-2.15179	-2.15179	-2.0816	-2.37263	-2.15179
Z008E0071	-0.78958	-1.2587	-0.94577	-0.78958	-0.7733	-0.78958	-0.78958	-0.7376	-0.71728	-0.78958
Z008E0072	-3.24456	-3.0956	-3.39604	-3.24456	-3.2366	-3.24456	-3.24456	-3.2513	-3.53246	-3.24456
Z008E0073	1.60684	1.4587	1.48042	1.60684	1.5705	1.60684	1.60684	1.5477	1.77339	1.60684
Z008E0074	-0.82971	-0.4495	-0.94498	-0.82971	-0.7963	-0.82971	-0.82971	-0.9199	-0.85785	-0.82971
Z008E0075	0.63225	1.079	0.73932	0.63225	0.6722	0.63225	0.63225	0.6944	0.925	0.63225
Z008E0076	-1.7798	-1.495	-1.69383	-1.7798	-1.8306	-1.7798	-1.7798	-1.8147	-2.01278	-1.7798
Z008E0077	-1.21869	-0.9267	-1.35424	-1.21869	-1.1798	-1.21869	-1.21869	-1.0686	-1.33026	-1.21869
Z008E0078	-0.221	0.2423	-0.14245	-0.221	-0.2497	-0.221	-0.221	-0.0458	-0.03545	-0.221
Z008E0079	0.03	0.4874	-0.13036	0.03	-0.0123	0.03	0.03	-0.0367	-0.16123	0.03
Z008E0080	0.91917	1.3605	1.03097	0.91917	0.8622	0.91917	0.91917	0.8693	0.81587	0.91917
Z008E0081	-0.71391	-0.9391	-0.79524	-0.71391	-0.6745	-0.71391	-0.71391	-0.7965	-0.38428	-0.71391
Z008E0082	-0.37035	-0.7487	-0.23217	-0.37035	-0.4049	-0.37035	-0.37035	-0.3908	-0.50863	-0.37035
Z008E0083	0.00913	-0.1533	-0.06012	0.00913	0.0152	0.00913	0.00913	-0.0426	-0.00146	0.00913
Z008E0084	0.74299	0.4546	0.90615	0.74299	0.7237	0.74299	0.74299	0.9482	0.69392	0.74299
Z008E0085	-1.83062	-2.0965	-1.67676	-1.83062	-1.8687	-1.83062	-1.83062	-1.7459	-1.88094	-1.83062
Z008E0086	-0.51722	-1.0118	-0.36769	-0.51722	-0.5166	-0.51722	-0.51722	-0.4394	-0.38029	-0.51722
Z008E0087	1.4798	1.1283	1.68358	1.4798	1.4817	1.4798	1.4798	1.4293	1.52506	1.4798
Z008E0088	-1.08873	-1.2944	-1.19688	-1.08873	-1.1148	-1.08873	-1.08873	-1.141	-1.18525	-1.08873
Z008E0090	-1.42835	-0.971	-1.58871	-1.42835	-1.4706	-1.42835	-1.42835	-1.4951	-1.61958	-1.42835
Z008E0091	-0.88347	-1.3309	-0.7239	-0.88347	-0.9467	-0.88347	-0.88347	-0.9261	-1.03337	-0.88347
Z008E0092	-1.21911	-0.8241	-1.1461	-1.21911	-1.2471	-1.21911	-1.21911	-1.2693	-1.07981	-1.21911
Z008E0093	1.56339	2.1235	1.6574	1.56339	1.565	1.56339	1.56339	1.61	1.89988	1.56339
Z008E0094	-2.13266	-2.6238	-2.2556	-2.13266	-2.1446	-2.13266	-2.13266	-2.3057	-2.34922	-2.13266
Z008E0095	1.76407	2.2719	1.58039	1.76407	1.7812	1.76407	1.76407	1.5685	1.9664	1.76407
Z008E0096	-2.07519	-1.5511	-1.92052	-2.07519	-2.0753	-2.07519	-2.07519	-2.1308	-2.01065	-2.07519
Z008E0097	0.16268	0.0248	0.31107	0.16268	0.1282	0.16268	0.16268	0.1162	0.47176	0.16268
Z008E0098	-1.37557	-1.4804	-1.4631	-1.37557	-1.3798	-1.37557	-1.37557	-1.4342	-1.12309	-1.37557
Z008E0099	4.05229	3.5671	4.16825	4.05229	4.0539	4.05229	4.05229	4.1212	4.21251	4.05229
Z008E0100	-1.18748	-1.2542	-1.07145	-1.18748	-1.1886	-1.18748	-1.18748	-1.3665	-1.02965	-1.18748
Z008E0101	-2.60037	-3.095	-2.45083	-2.60037	-2.5998	-2.60037	-2.60037	-2.5226	-2.46343	-2.60037
Z008E0102	-1.98644	-2.1074	-1.80182	-1.98644	-2.0054	-1.98644	-1.98644	-2.0282	-1.64604	-1.98644
Z008E0103	-1.14217	-1.0003	-1.0407	-1.14217	-1.1305	-1.14217	-1.14217	-1.0806	-1.29676	-1.14217
Z008E0104	1.27943	1.7588	1.08583	1.27943	1.2654	1.27943	1.27943	1.4377	1.37707	1.27943
Z008E0106	2.17893	2.6194	2.31947	2.17893	2.1567	2.17893	2.17893	2.2498	2.11984	2.17893
Z008E0107	-0.61823	-0.3339	-0.77769	-0.61823	-0.6499	-0.61823	-0.61823	-0.7006	-0.84152	-0.61823
Z008E0108	1.06781	0.6186	1.20665	1.06781	1.0047	1.06781	1.06781	1.2733	0.85052	1.06781
Z008E0109	0.54203	0.3329	0.70636	0.54203	0.5285	0.54203	0.54203	0.7406	0.799	0.54203
Z008E0110	-1.00293	-0.7442	-1.16999	-1.00293	-0.9984	-1.00293	-1.00293	-1.0861	-1.18184	-1.00293
Z008E0111	-1.36831	-1.6462	-1.45495	-1.36831	-1.362	-1.36831	-1.36831	-1.4426	-1.1479	-1.36831
Z008E0112	0.77055	1.0982	0.64997	0.77055	0.7709	0.77055	0.77055	0.6887	0.63319	0.77055
Z008E0113	2.89553	2.6071	3.05869	2.89553	2.8762	2.89553	2.89553	3.1007	2.84646	2.89553
Z008E0114	-0.84909	-0.5863	-0.71383	-0.84909	-0.8332	-0.84909	-0.84909	-0.68	-0.90006	-0.84909
Z008E0115	0.11268	0.554	0.22448	0.11268	0.0557	0.11268	0.11268	0.0628	0.00938	0.11268
Z008E0116	-1.60579	-1.3558	-1.48532	-1.60579	-1.5834	-1.60579	-1.60579	-1.5362	-1.70138	-1.60579
Z008E0117	-0.92217	-1.2344	-0.8071	-0.92217	-0.9312	-0.92217	-0.92217	-0.8377	-0.72988	-0.92217
Z008E0118	1.43895	1.7521	1.40528	1.43895	1.4684	1.43895	1.43895	1.2987	1.64797	1.43895
Z008E0119	-0.38913	0.0292	-0.25366	-0.38913	-0.41	-0.38913	-0.38913	-0.2582	-0.46908	-0.38913
Z008E0120	1.36083	1.8513	1.23261	1.36083	1.4171	1.36083	1.36083	1.2554	1.70498	1.36083
Z008E0121	1.09774	0.6125	1.2137	1.09774	1.0993	1.09774	1.09774	1.1666	1.25796	1.09774
Z008E0122	-2.01302	-2.237	-1.87766	-2.01302	-2.0275	-2.01302	-2.01302	-2.1689	-1.7373	-2.01302
Z008E0123	0.62175	0.7578	0.7623	0.62175	0.5894	0.62175	0.62175	0.5749	0.6204	0.62175
Z008E0124	0.23709	0.5109	0.34505	0.23709	0.2876	0.23709	0.23709	0.2836	0.49776	0.23709
Z008E0125	1.32689	1.7682	1.43868	1.32689	1.2699	1.32689	1.32689	1.277	1.22358	1.32689
Z008E0126	-1.16674	-0.8332	-1.04841	-1.16674	-1.1528	-1.16674	-1.16674	-1.0066	-0.92732	-1.16674
Z008E0127	0.49835	0.1331	0.36267	0.49835	0.4754	0.49835	0.49835	0.5437	0.59111	0.49835
Z008E0128	-0.43847	-0.8424	-0.59437	-0.43847	-0.4773	-0.43847	-0.43847	-0.3549	-0.62946	-0.43847
Z008E0129	0.99603	1.3531	0.81769	0.99603	0.9582	0.99603	0.99603	0.9969	0.7191	0.99603
Z008E0130	-0.21782	0.1464	-0.06094	-0.21782	-0.1991	-0.21782	-0.21782	-0.2911	-0.15805	-0.21782
Z008E0131	0.77436	0.5415	0.69231	0.77436	0.7666	0.77436	0.77436	0.847	0.66745	0.77436
Z008E0132	-2.12522	-2.5944	-2.2814	-2.12522	-2.1089	-2.12522	-2.12522	-2.0732	-2.05291	-2.12522
Z008E0133	1.21018	0.7351	1.3329	1.21018	1.1453	1.21018	1.21018	1.3183	0.92096	1.21018
Z008E0134	-1.02698	-1.2759	-1.09579	-1.02698	-1.0157	-1.02698	-1.02698	-1.0865	-1.0536	-1.02698
Z008E0135	3.10798	3.5824	3.2519	3.10798	3.1496	3.10798	3.10798	3.0194	3.54005	3.10798
Z008E0136	-1.79604	-1.4968	-1.96017	-1.79604	-1.7783	-1.79604	-1.79604	-1.6496	-1.81904	-1.79604
Z008E0137	2.57933	2.0271	2.74714	2.57933	2.5902	2.57933	2.57933	2.664	2.45319	2.57933
Z008E0139	2.17346	2.5105	2.01931	2.17346	2.1748	2.17346	2.17346	2.0827	2.05939	2.17346
Z008E0140	-0.25109	-0.0572	-0.45949	-0.25109	-0.251	-0.25109	-0.25109	-0.2136	-0.27349	-0.25109
Z008E0141	-0.51192	0.0253	-0.35592	-0.51192	-0.5038	-0.51192	-0.51192	-0.5696	-0.42008	-0.51192
Z008E0142	-2.67032	-2.8345	-2.5246	-2.67032	-2.7213	-2.67032	-2.67032	-2.7126	-2.41586	-2.67032
Z008E0144	0.77675	1.045	0.88943	0.77675	0.7303	0.77675	0.77675	0.7113	0.64137	0.77675
Z008E0145	1.4848	2.0198	1.61216	1.4848	1.5193	1.4848	1.4848	1.3066	1.86098	1.4848
Z008E0146	-0.33653	-0.6441	-0.20461	-0.33653	-0.3935	-0.33653	-0.33653	-0.1309	-0.35165	-0.33653
Z008E0147	-0.78303	-0.9226	-0.91428	-0.78303	-0.7835	-0.78303	-0.78303	-0.7304	-0.54898	-0.78303
Z008E0149	-1.06013	-0.8381	-0.98624	-1.06013	-1.0775	-1.06013	-1.06013	-1.1259	-0.95289	-1.06013
Z008E0150	-0.63641	-1.12	-0.46518	-0.63641	-0.6513	-0.63641	-0.63641	-0.7312	-0.62305	-0.63641
Z008E0153	0.75639	0.4838	0.8184	0.75639	0.7126	0.75639	0.75639	0.6047	0.90092	0.75639
Z008E0154	1.62297	1.3926	1.75348	1.62297	1.576	1.62297	1.62297	1.7609	1.81487	1.62297
Z008E0155	0.20545	0.3324	0.04891	0.20545	0.2148	0.20545	0.20545	0.2588	-0.1033	0.20545
Z008E0156	-0.67276	-1.0532	-0.80075	-0.67276	-0.6881	-0.67276	-0.67276	-0.4925	-0.86875	-0.67276
Z008E0157	-0.22268	-0.3631	-0.32518	-0.22268	-0.1884	-0.22268	-0.22268	-0.0494	0.05559	-0.22268
Z008E0158	0.57271	0.3576	0.49815	0.57271	0.5457	0.57271	0.57271	0.5293	0.4529	0.57271
Z008E0159	0.88125	0.5967	1.03317	0.88125	0.8739	0.88125	0.88125	0.815	1.21286	0.88125
Z008E0160	1.42155	1.2389	1.30674	1.42155	1.403	1.42155	1.42155	1.31	1.58709	1.42155
Z008E0161	-0.13156	0.2232	-0.01932	-0.13156	-0.1833	-0.13156	-0.13156	-0.1892	-0.2509	-0.13156
Z008E0162	-0.90046	-0.7285	-1.07561	-0.90046	-0.9287	-0.90046	-0.90046	-1.088	-1.21172	-0.90046
Z008E0163	-0.71066	-0.7728	-0.61787	-0.71066	-0.7557	-0.71066	-0.71066	-0.6216	-0.80648	-0.71066
Z008E0164	1.46067	1.3342	1.3537	1.46067	1.4404	1.46067	1.46067	1.4018	1.67019	1.46067
Z008E0165	-1.39158	-0.8846	-1.54651	-1.39158	-1.3397	-1.39158	-1.39158	-1.4665	-1.14504	-1.39158
Z008E0166	-0.6277	-0.7758	-0.75412	-0.6277	-0.664	-0.6277	-0.6277	-0.6869	-0.46115	-0.6277
Z008E0167	-1.20236	-0.9341	-1.08968	-1.20236	-1.2488	-1.20236	-1.20236	-1.2678	-1.33773	-1.20236
Z008E0168	-2.61123	-2.3349	-2.78892	-2.61123	-2.5987	-2.61123	-2.61123	-2.4655	-2.71567	-2.61123
Z008E0169	-0.9252	-0.6332	-1.06075	-0.9252	-0.8863	-0.9252	-0.9252	-0.7751	-1.03677	-0.9252
Z008E0170	0.31371	0.0647	0.2449	0.31371	0.325	0.31371	0.31371	0.2542	0.28708	0.31371
Z008E0171	-0.18189	-0.5106	-0.04011	-0.18189	-0.1865	-0.18189	-0.18189	-0.128	0.10801	-0.18189
Z008E0172	0.12047	0.2407	0.20249	0.12047	0.1161	0.12047	0.12047	0.1818	-0.07709	0.12047
Z008E0173	-0.7917	-0.5124	-0.69565	-0.7917	-0.824	-0.7917	-0.7917	-0.7446	-0.78265	-0.7917
Z008E0174	-2.35729	-1.9915	-2.52058	-2.35729	-2.361	-2.35729	-2.35729	-2.4515	-2.33983	-2.35729
Z008E0175	1.99615	1.832	2.14188	1.99615	1.9451	1.99615	1.99615	1.9538	2.25062	1.99615
Z008E0176	-1.36971	-1.5262	-1.20006	-1.36971	-1.3501	-1.36971	-1.36971	-1.1796	-1.00352	-1.36971
Z008E0177	0.20173	0.0613	0.09923	0.20173	0.236	0.20173	0.20173	0.375	0.48	0.20173
Z008E0178	1.34459	1.5023	1.50459	1.34459	1.3283	1.34459	1.34459	1.298	1.38621	1.34459
Z008E0179	-1.47418	-1.0825	-1.36062	-1.47418	-1.4457	-1.47418	-1.47418	-1.4044	-1.36758	-1.47418
Z008E0180	1.94596	2.2986	1.79384	1.94596	1.9778	1.94596	1.94596	2.0065	1.77849	1.94596
Z008E0181	1.31306	0.8198	1.18285	1.31306	1.2865	1.31306	1.31306	1.4897	1.04642	1.31306
Z008E0182	1.77498	1.5577	1.67177	1.77498	1.7742	1.77498	1.77498	1.6112	1.9395	1.77498
Z008E0183	4.7656	5.2226	4.76524	4.7656	4.7866	4.7656	4.7656	4.9398	4.73006	4.7656
Z008E0184	3.04027	3.297	2.84395	3.04027	3.0069	3.04027	3.04027	3.1087	2.67765	3.04027
Z008E0185	-1.40782	-1.2443	-1.2869	-1.40782	-1.3801	-1.40782	-1.40782	-1.346	-1.51944	-1.40782
Z008E0186	0.02007	0.4278	-0.13852	0.02007	0.0633	0.02007	0.02007	0.073	0.03875	0.02007
Z008E0187	1.95018	1.5603	1.85577	1.95018	1.9338	1.95018	1.95018	2.1393	1.7309	1.95018
Z008E0188	-1.26568	-0.7627	-1.15077	-1.26568	-1.2275	-1.26568	-1.26568	-1.1509	-0.92896	-1.26568
Z008E0189	1.25427	1.035	1.40647	1.25427	1.1918	1.25427	1.25427	1.2196	1.32259	1.25427
Z008E0190	1.92889	1.4525	1.83492	1.92889	1.9179	1.92889	1.92889	2.1102	1.69358	1.92889
Z008E0191	-1.64961	-1.3813	-1.53694	-1.64961	-1.696	-1.64961	-1.64961	-1.7151	-1.78499	-1.64961
Z008E0192	2.20364	1.7159	2.36503	2.20364	2.1784	2.20364	2.20364	2.3974	2.06789	2.20364
Z008E0193	-1.99436	-1.5726	-2.16968	-1.99436	-1.9981	-1.99436	-1.99436	-1.8292	-2.15979	-1.99436
Z008E0194	-2.5582	-2.8637	-2.68169	-2.5582	-2.5535	-2.5582	-2.5582	-2.4817	-2.47711	-2.5582
Z008E0195	0.31006	0.4921	0.14703	0.31006	0.3308	0.31006	0.31006	0.3558	0.18745	0.31006
Z008E0196	0.90845	1.3463	0.77491	0.90845	0.9317	0.90845	0.90845	0.8114	1.14338	0.90845
Z008E0197	1.47152	1.22	1.38753	1.47152	1.4944	1.47152	1.47152	1.3931	1.74654	1.47152
Z008E0198	0.10341	-0.1329	-0.0433	0.10341	0.0726	0.10341	0.10341	0.2845	0.18652	0.10341
Z008E0199	0.65709	0.4569	0.84054	0.65709	0.6324	0.65709	0.65709	0.622	0.69145	0.65709
Z008E0200	-0.17671	-0.4828	-0.30284	-0.17671	-0.1983	-0.17671	-0.17671	-0.1614	-0.35893	-0.17671
Z009E0001	-0.97781	-1.1953	-1.34055	-0.97781	-0.8976	-0.97781	-0.97781	-0.689	-0.86228	-0.97781
Z009E0002	-0.86475	-0.4006	-0.5591	-0.86475	-0.714	-0.86475	-0.86475	-0.5314	-0.67511	-0.86475
Z009E0003	1.2287	0.9129	0.94448	1.2287	1.024	1.2287	1.2287	1.0803	1.49822	1.2287
Z009E0004	-0.77051	-0.4464	-0.57719	-0.77051	-0.9789	-0.77051	-0.77051	-0.6497	-1.03993	-0.77051
Z009E0005	-1.60475	-1.2768	-1.95409	-1.60475	-1.7911	-1.60475	-1.60475	-1.9443	-1.54655	-1.60475
Z009E0007	0.21014	-0.094	-0.16315	0.21014	0.3278	0.21014	0.21014	-0.037	-0.17512	0.21014
Z009E0008	-2.03572	-2.4332	-1.71674	-2.03572	-1.886	-2.03572	-2.03572	-2.1443	-1.74982	-2.03572
Z009E0009	0.07049	0.4897	0.42652	0.07049	-0.0768	0.07049	0.07049	0.4123	0.34156	0.07049
Z009E0010	1.31467	0.9096	1.57488	1.31467	1.4856	1.31467	1.31467	1.4734	0.99492	1.31467
Z009E0012	-0.28263	0.0835	-0.32999	-0.28263	-0.1396	-0.28263	-0.28263	-0.1696	-0.03237	-0.28263
Z009E0013	-1.81	-1.4041	-1.44694	-1.81	-1.954	-1.81	-1.81	-1.5796	-1.52079	-1.81
Z009E0014	-0.00529	0.4205	0.26912	-0.00529	0.1816	-0.00529	-0.00529	0.3096	-0.38287	-0.00529
Z009E0015	1.0848	0.7538	0.78022	1.0848	1.2593	1.0848	1.0848	0.7298	0.72046	1.0848
Z009E0016	1.11828	1.4779	0.72891	1.11828	0.9428	1.11828	1.11828	1.2511	0.82339	1.11828
Z009E0017	0.31818	0.5769	0.6027	0.31818	0.548	0.31818	0.31818	0.3081	0.09761	0.31818
Z009E0018	1.02626	0.5215	0.77638	1.02626	0.9678	1.02626	1.02626	1.0158	0.84619	1.02626
Z009E0019	1.07706	1.3454	0.75856	1.07706	0.9909	1.07706	1.07706	1.27	0.85451	1.07706
Z009E0020	-0.66349	-0.3332	-0.91262	-0.66349	-0.7144	-0.66349	-0.66349	-0.4548	-0.90354	-0.66349
Z009E0021	-0.33963	-0.009	-0.0389	-0.33963	-0.5156	-0.33963	-0.33963	-0.2364	-0.01478	-0.33963
Z009E0022	-1.94894	-1.6015	-1.70201	-1.94894	-2.1583	-1.94894	-1.94894	-1.5941	-1.63275	-1.94894
Z009E0023	2.88173	3.1385	2.60317	2.88173	2.7676	2.88173	2.88173	2.8451	3.30075	2.88173
Z009E0024	0.59569	0.2714	0.30135	0.59569	0.4658	0.59569	0.59569	0.9642	0.24816	0.59569
Z009E0025	-0.90843	-1.1753	-0.67895	-0.90843	-1.1673	-0.90843	-0.90843	-0.8815	-1.31075	-0.90843
Z009E0026	0.29452	0.4894	0.03397	0.29452	0.2683	0.29452	0.29452	0.3292	0.16905	0.29452
Z009E0027	-1.18066	-1.5566	-1.43486	-1.18066	-1.3041	-1.18066	-1.18066	-1.5272	-1.46357	-1.18066
Z009E0028	2.7981	3.1751	2.50508	2.7981	2.6938	2.7981	2.7981	2.9423	2.49723	2.7981
Z009E0029	1.96573	2.2693	1.73067	1.96573	1.9214	1.96573	1.96573	1.9516	1.76195	1.96573
Z009E0030	1.04164	1.4336	0.77999	1.04164	1.2475	1.04164	1.04164	0.9657	1.31752	1.04164
Z009E0031	1.44235	1.0897	1.24175	1.44235	1.3179	1.44235	1.44235	1.3297	1.74505	1.44235
Z009E0032	0.90868	0.5576	0.63391	0.90868	1.1301	0.90868	0.90868	0.841	0.56887	0.90868
Z009E0033	3.11671	2.8214	3.35376	3.11671	3.2158	3.11671	3.11671	2.9769	2.73004	3.11671
Z009E0034	-0.72811	-1.1053	-0.35706	-0.72811	-0.8467	-0.72811	-0.72811	-0.8237	-1.00017	-0.72811
Z009E0035	-1.92395	-1.4846	-1.59773	-1.92395	-2.1181	-1.92395	-1.92395	-1.8695	-1.67741	-1.92395
Z009E0036	-1.00235	-1.3023	-0.97641	-1.00235	-0.976	-1.00235	-1.00235	-0.6516	-1.24057	-1.00235
Z009E0037	-1.1187	-0.7593	-0.84194	-1.1187	-1.2853	-1.1187	-1.1187	-1.205	-1.36934	-1.1187
Z009E0038	-1.14558	-1.4682	-1.42793	-1.14558	-1.2821	-1.14558	-1.14558	-1.0465	-1.50105	-1.14558
Z009E0039	-1.3044	-1.6447	-1.01697	-1.3044	-1.5033	-1.3044	-1.3044	-1.4358	-1.60964	-1.3044
Z009E0040	-1.94023	-2.1922	-1.67939	-1.94023	-1.889	-1.94023	-1.94023	-2.1334	-1.76582	-1.94023
Z009E0041	-1.22322	-0.8529	-1.49676	-1.22322	-0.9935	-1.22322	-1.22322	-1.2725	-1.22789	-1.22322
Z009E0042	-0.85311	-1.2058	-1.05371	-0.85311	-0.9776	-0.85311	-0.85311	-0.9657	-0.55041	-0.85311
Z009E0043	0.59302	0.9521	0.7879	0.59302	0.6479	0.59302	0.59302	0.2064	0.87581	0.59302
Z009E0044	0.79957	1.224	0.99615	0.79957	0.8841	0.79957	0.79957	0.4175	0.44297	0.79957
Z009E0045	1.94406	2.2148	2.16552	1.94406	1.7487	1.94406	1.94406	1.6192	1.7472	1.94406
Z009E0047	-1.49522	-1.9799	-1.7749	-1.49522	-1.6005	-1.49522	-1.49522	-1.793	-1.69982	-1.49522
Z009E0048	-0.63278	-0.9391	-0.38468	-0.63278	-0.5724	-0.63278	-0.63278	-0.8016	-0.41922	-0.63278
Z009E0049	0.56512	0.9537	0.14387	0.56512	0.6606	0.56512	0.56512	0.7323	0.79516	0.56512
Z009E0050	0.41869	0.7657	0.20742	0.41869	0.3265	0.41869	0.41869	0.3512	0.776	0.41869
Z009E0051	-1.63791	-1.2438	-1.34198	-1.63791	-1.4328	-1.63791	-1.63791	-1.474	-1.97308	-1.63791
Z009E0052	-1.91352	-2.2212	-2.1645	-1.91352	-1.74	-1.91352	-1.91352	-2.0346	-1.69225	-1.91352
Z009E0053	-1.86787	-1.8053	-1.69579	-1.86787	-1.8423	-1.86787	-1.86787	-1.8314	-1.68493	-1.86787
Z009E0054	-0.91187	-1.2613	-1.35369	-0.91187	-0.8126	-0.91187	-0.91187	-0.8082	-1.30364	-0.91187
Z009E0055	-1.30736	-1.6477	-1.01993	-1.30736	-1.5062	-1.30736	-1.30736	-1.4387	-1.61261	-1.30736
Z009E0056	0.96516	0.4994	1.28092	0.96516	0.8178	0.96516	0.96516	0.631	0.74688	0.96516
Z009E0057	3.59053	3.9391	3.3051	3.59053	3.8442	3.59053	3.59053	3.568	3.30532	3.59053
Z009E0058	-0.52064	-0.304	-0.76929	-0.52064	-0.5707	-0.52064	-0.52064	-0.5127	-0.36557	-0.52064
Z009E0059	1.07324	0.7862	1.4242	1.07324	0.8534	1.07324	1.07324	0.8597	1.30146	1.07324
Z009E0060	1.81321	2.0667	1.48094	1.81321	1.6828	1.81321	1.81321	1.7854	1.9351	1.81321
Z009E0061	0.67476	0.9788	0.89789	0.67476	0.5132	0.67476	0.67476	1.083	0.42987	0.67476
Z009E0062	-0.89384	-0.5108	-1.26752	-0.89384	-0.9163	-0.89384	-0.89384	-1.2353	-1.19604	-0.89384
Z009E0063	-0.72829	-0.4776	-0.47702	-0.72829	-0.8767	-0.72829	-0.72829	-0.7658	-0.90063	-0.72829
Z009E0064	1.08237	1.3207	0.84562	1.08237	1.0083	1.08237	1.08237	1.0636	1.51799	1.08237
Z009E0065	-1.64375	-1.1784	-1.96335	-1.64375	-1.4979	-1.64375	-1.64375	-1.5614	-1.46496	-1.64375
Z009E0066	2.03871	1.5528	2.38428	2.03871	1.9383	2.03871	2.03871	1.9919	1.84496	2.03871
Z009E0068	2.82864	3.2763	3.07881	2.82864	2.9122	2.82864	2.82864	2.6805	3.05765	2.82864
Z009E0069	1.04855	1.4079	1.32531	1.04855	0.882	1.04855	1.04855	0.9623	0.79791	1.04855
Z009E0070	-0.90838	-1.0444	-0.56815	-0.90838	-0.9927	-0.90838	-0.90838	-0.9326	-1.07482	-0.90838
Z009E0071	-1.24173	-1.3778	-0.90149	-1.24173	-1.326	-1.24173	-1.24173	-1.2659	-1.40817	-1.24173
Z009E0072	3.47316	3.9654	3.08485	3.47316	3.5622	3.47316	3.47316	3.6634	3.63103	3.47316
Z009E0073	0.40126	0.6801	0.65597	0.40126	0.5842	0.40126	0.40126	0.1038	0.15616	0.40126
Z009E0074	0.29555	-0.0382	0.69039	0.29555	0.1291	0.29555	0.29555	0.1466	0.58457	0.29555
Z009E0075	-2.12765	-1.8766	-1.8867	-2.12765	-2.0282	-2.12765	-2.12765	-2.2603	-2.19283	-2.12765
Z009E0076	0.73875	0.7279	0.96877	0.73875	0.8243	0.73875	0.73875	0.6169	1.01876	0.73875
Z009E0077	-4.22853	-3.7709	-3.93861	-4.22853	-4.1181	-4.22853	-4.22853	-4.4054	-4.02714	-4.22853
Z009E0078	1.47649	1.1238	1.27589	1.47649	1.352	1.47649	1.47649	1.3639	1.7792	1.47649
Z009E0079	1.25879	0.838	1.52417	1.25879	1.4095	1.25879	1.25879	0.9162	0.95908	1.25879
Z009E0080	-0.92149	-0.6179	-1.15655	-0.92149	-0.9658	-0.92149	-0.92149	-0.9356	-1.12527	-0.92149
Z009E0082	-0.17975	-0.6111	-0.48758	-0.17975	-0.2982	-0.17975	-0.17975	-0.0318	-0.4569	-0.17975
Z009E0083	1.21505	1.4534	0.97829	1.21505	1.141	1.21505	1.21505	1.1963	1.65066	1.21505
Z009E0084	0.03061	-0.3858	-0.24585	0.03061	0.2223	0.03061	0.03061	-0.0416	0.3302	0.03061
Z009E0085	-0.56191	-0.9061	-0.27107	-0.56191	-0.4253	-0.56191	-0.56191	-0.2248	-0.34856	-0.56191
Z009E0086	-0.15959	0.1726	0.06698	-0.15959	0.0103	-0.15959	-0.15959	-0.0114	-0.47725	-0.15959
Z009E0087	-1.47238	-1.1298	-1.14181	-1.47238	-1.6056	-1.47238	-1.47238	-1.8102	-1.71436	-1.47238
Z009E0088	-1.08061	-0.7322	-0.7928	-1.08061	-1.286	-1.08061	-1.08061	-1.1959	-0.73101	-1.08061
Z009E0089	-1.83218	-1.4422	-1.64025	-1.83218	-1.9394	-1.83218	-1.83218	-1.769	-1.58123	-1.83218
Z009E0090	-1.72716	-2.1603	-2.04148	-1.72716	-1.4942	-1.72716	-1.72716	-1.5232	-2.02494	-1.72716
Z009E0091	1.03049	1.0601	1.28277	1.03049	0.8009	1.03049	1.03049	0.6343	0.72802	1.03049
Z009E0092	-1.27232	-1.0324	-1.58324	-1.27232	-1.0005	-1.27232	-1.27232	-1.2461	-1.47922	-1.27232
Z009E0093	-1.64121	-2.0926	-1.91923	-1.64121	-1.7128	-1.64121	-1.64121	-1.2059	-1.89384	-1.64121
Z009E0094	1.34946	1.6246	1.02908	1.34946	1.1952	1.34946	1.34946	1.2949	1.75188	1.34946
Z009E0095	-2.18611	-2.2775	-2.44734	-2.18611	-2.3231	-2.18611	-2.18611	-2.5147	-1.80232	-2.18611
Z009E0096	-0.48942	-0.9753	-0.14385	-0.48942	-0.5899	-0.48942	-0.48942	-0.5362	-0.68317	-0.48942
Z009E0097	0.60853	0.1991	0.58814	0.60853	0.6415	0.60853	0.60853	0.8777	0.29609	0.60853
Z009E0098	1.09185	1.3412	1.07865	1.09185	1.3427	1.09185	1.09185	1.0999	0.87811	1.09185
Z009E0099	0.19106	0.3013	-0.17858	0.19106	0.0634	0.19106	0.19106	0.6243	-0.0538	0.19106
Z009E0100	1.87582	1.8919	2.26533	1.87582	1.7255	1.87582	1.87582	1.7494	2.19215	1.87582
Z009E0101	3.92781	3.6758	4.18865	3.92781	3.9791	3.92781	3.92781	3.7346	4.10222	3.92781
Z009E0102	-2.60372	-2.2347	-2.46078	-2.60372	-2.5141	-2.60372	-2.60372	-2.4913	-2.95457	-2.60372
Z009E0103	-0.72853	-1.0161	-1.00931	-0.72853	-0.6019	-0.72853	-0.72853	-1.1369	-0.53178	-0.72853
Z009E0104	-2.53956	-2.0918	-2.28938	-2.53956	-2.456	-2.53956	-2.53956	-2.6877	-2.31054	-2.53956
Z009E0105	0.39348	0.028	0.08426	0.39348	0.3762	0.39348	0.39348	0.4838	0.6367	0.39348
Z009E0106	0.70876	0.2678	1.00395	0.70876	0.9063	0.70876	0.70876	0.6536	0.43358	0.70876
Z009E0107	-1.38913	-1.6594	-1.09198	-1.38913	-1.6424	-1.38913	-1.38913	-1.351	-1.16956	-1.38913
Z009E0108	-0.63931	-1.0354	-0.8637	-0.63931	-0.7159	-0.63931	-0.63931	-0.6985	-0.89769	-0.63931
Z009E0109	-0.71737	-1.1664	-0.45543	-0.71737	-0.8981	-0.71737	-0.71737	-0.7999	-0.94431	-0.71737
Z009E0110	-0.83987	-0.4724	-0.62276	-0.83987	-1.0961	-0.83987	-0.83987	-0.7724	-0.54821	-0.83987
Z009E0111	0.48598	0.7259	0.17505	0.48598	0.7578	0.48598	0.48598	0.5122	0.27907	0.48598
Z009E0112	-0.10725	-0.5419	-0.3474	-0.10725	-0.2201	-0.10725	-0.10725	0.0518	0.23748	-0.10725
Z009E0114	5.16699	5.4586	4.90209	5.16699	5.0799	5.16699	5.16699	5.5939	5.53004	5.16699
Z009E0115	-2.33913	-1.9902	-2.16637	-2.33913	-2.2027	-2.33913	-2.33913	-1.9394	-2.66545	-2.33913
Z009E0117	-0.0382	0.219	0.32048	-0.0382	-0.1542	-0.0382	-0.0382	-0.0933	0.38373	-0.0382
Z009E0118	-1.02378	-0.6378	-0.76109	-1.02378	-1.1969	-1.02378	-1.02378	-0.8872	-1.3107	-1.02378
Z009E0119	0.23023	0.6755	-0.05956	0.23023	0.4229	0.23023	0.23023	0.5999	0.43355	0.23023
Z009E0120	-0.50715	-0.0561	-0.32465	-0.50715	-0.4292	-0.50715	-0.50715	-0.6664	-0.90003	-0.50715
Z009E0121	-1.5574	-1.9535	-1.78179	-1.5574	-1.634	-1.5574	-1.5574	-1.6166	-1.81578	-1.5574
Z009E0122	-0.13833	-0.081	-0.49016	-0.13833	-0.005	-0.13833	-0.13833	-0.2459	-0.20349	-0.13833
Z009E0123	1.45213	1.838	1.76947	1.45213	1.3293	1.45213	1.45213	1.7036	1.14986	1.45213
Z009E0124	1.06841	0.7283	0.6897	1.06841	0.8606	1.06841	1.06841	1.1561	0.71891	1.06841
Z009E0125	0.57643	0.8886	0.86984	0.57643	0.735	0.57643	0.57643	0.3692	0.90467	0.57643
Z009E0126	2.57161	2.5158	2.85201	2.57161	2.3592	2.57161	2.57161	2.4582	2.93306	2.57161
Z009E0127	-0.72352	-1.103	-1.0836	-0.72352	-0.6121	-0.72352	-0.72352	-0.8316	-0.45713	-0.72352
Z009E0128	1.33124	1.3318	1.05764	1.33124	1.2174	1.33124	1.33124	1.23	1.03936	1.33124
Z009E0129	2.1636	2.5929	2.50472	2.1636	1.9929	2.1636	2.1636	2.3617	2.42241	2.1636
Z009E0130	1.37696	1.6109	1.68204	1.37696	1.2619	1.37696	1.37696	1.0879	1.21328	1.37696
Z009E0131	-1.14842	-0.8528	-0.94752	-1.14842	-0.9989	-1.14842	-1.14842	-1.1943	-1.40218	-1.14842
Z009E0132	2.8931	3.289	3.19553	2.8931	2.7468	2.8931	2.8931	3.0009	2.57856	2.8931
Z009E0133	0.23251	-0.0563	0.57697	0.23251	0.364	0.23251	0.23251	0.0751	0.44011	0.23251
Z009E0134	-0.29482	0.0108	-0.05968	-0.29482	-0.4631	-0.29482	-0.29482	-0.1561	-0.54764	-0.29482
Z009E0135	-0.89486	-1.1918	-0.58364	-0.89486	-1.1416	-0.89486	-0.89486	-1.0796	-0.63902	-0.89486
Z009E0136	1.29804	1.5463	1.00935	1.29804	1.2588	1.29804	1.29804	1.7784	1.10001	1.29804
Z009E0137	0.63821	0.2342	0.84978	0.63821	0.7555	0.63821	0.63821	0.5472	0.32984	0.63821
Z009E0138	-1.08787	-0.8106	-0.759	-1.08787	-1.2508	-1.08787	-1.08787	-1.4303	-0.69046	-1.08787
Z009E0139	-1.11885	-1.0832	-1.48257	-1.11885	-0.9616	-1.11885	-1.11885	-1.1998	-1.46454	-1.11885
Z009E0140	-0.12575	-0.4849	-0.43377	-0.12575	-0.2826	-0.12575	-0.12575	-0.2208	-0.41732	-0.12575
Z009E0141	-1.24084	-1.0025	-1.47759	-1.24084	-1.3149	-1.24084	-1.24084	-1.2596	-0.80523	-1.24084
Z009E0142	-0.02397	-0.5098	0.32159	-0.02397	-0.1244	-0.02397	-0.02397	-0.0707	-0.21772	-0.02397
Z009E0143	-1.34264	-0.8404	-1.74586	-1.34264	-1.2771	-1.34264	-1.34264	-1.2961	-1.19704	-1.34264
Z009E0144	0.00013	0.5024	-0.40309	0.00013	0.0657	0.00013	0.00013	0.0467	0.14573	0.00013
Z009E0145	3.3882	3.6221	3.69328	3.3882	3.2732	3.3882	3.3882	3.0992	3.22452	3.3882
Z009E0146	-1.42247	-1.0333	-1.10057	-1.42247	-1.2347	-1.42247	-1.42247	-1.5081	-1.44082	-1.42247
Z009E0147	-0.75488	-0.4949	-1.09561	-0.75488	-0.5299	-0.75488	-0.75488	-1.016	-0.9863	-0.75488
Z009E0149	1.84795	2.1268	2.10265	1.84795	2.0309	1.84795	1.84795	1.5505	1.60284	1.84795
Z009E0150	-5.84435	-6.1051	-6.14472	-5.84435	-6.0689	-5.84435	-5.84435	-5.8166	-5.65533	-5.84435
Z009E0151	0.64236	1.1201	0.81079	0.64236	0.7138	0.64236	0.64236	0.706	0.21321	0.64236
Z009E0152	-1.71682	-2.1102	-1.83278	-1.71682	-1.6254	-1.71682	-1.71682	-2.077	-2.04287	-1.71682
Z009E0153	1.77977	1.4377	1.44921	1.77977	1.9737	1.77977	1.77977	2.0385	1.39429	1.77977
Z009E0154	0.24673	-0.0604	0.6275	0.24673	0.0737	0.24673	0.24673	0.3206	0.49948	0.24673
Z009E0155	-2.97478	-2.5982	-2.91814	-2.97478	-3.1348	-2.97478	-2.97478	-3.3479	-2.64884	-2.97478
Z009E0156	-1.09241	-1.4952	-1.50609	-1.09241	-0.98	-1.09241	-1.09241	-1.4344	-1.41162	-1.09241
Z009E0157	1.28824	1.6003	1.54462	1.28824	1.505	1.28824	1.28824	1.7238	0.99511	1.28824
Z009E0158	-2.86629	-2.5092	-3.09246	-2.86629	-2.9819	-2.86629	-2.86629	-3.0775	-2.52125	-2.86629
Z009E0159	-1.08277	-1.4518	-0.77136	-1.08277	-1.291	-1.08277	-1.08277	-1.0246	-0.81252	-1.08277
Z009E0161	-2.5924	-2.2434	-2.41964	-2.5924	-2.456	-2.5924	-2.5924	-2.1926	-2.91872	-2.5924
Z009E0162	-0.97175	-1.3408	-0.66034	-0.97175	-1.18	-0.97175	-0.97175	-0.9136	-0.7015	-0.97175
Z009E0163	1.90996	2.3038	1.56314	1.90996	1.7723	1.90996	1.90996	2.3057	1.60044	1.90996
Z009E0164	2.21145	2.0999	1.98003	2.21145	2.1213	2.21145	2.21145	2.1702	2.61976	2.21145
Z009E0165	-0.14687	-0.5489	-0.48176	-0.14687	-0.1845	-0.14687	-0.14687	-0.2507	0.16024	-0.14687
Z009E0166	-1.26325	-1.4852	-1.08415	-1.26325	-1.2241	-1.26325	-1.26325	-1.2447	-1.74701	-1.26325
Z009E0167	0.63089	0.3188	0.92175	0.63089	0.7634	0.63089	0.63089	0.2395	0.25288	0.63089
Z009E0168	-2.17062	-2.4997	-1.89579	-2.17062	-2.295	-2.17062	-2.17062	-2.3041	-2.49622	-2.17062
Z009E0169	0.58848	0.9928	0.81486	0.58848	0.7199	0.58848	0.58848	0.4938	0.25641	0.58848
Z009E0170	-4.16607	-4.4553	-4.40971	-4.16607	-4.3271	-4.16607	-4.16607	-3.9767	-3.94818	-4.16607
Z009E0171	-0.7269	-1.051	-0.46588	-0.7269	-0.6372	-0.7269	-0.7269	-0.6772	-0.53808	-0.7269
Z009E0173	-1.44153	-1.7409	-1.67027	-1.44153	-1.5791	-1.44153	-1.44153	-1.1085	-1.21138	-1.44153
Z009E0174	-1.84713	-1.4797	-1.53712	-1.84713	-1.6355	-1.84713	-1.84713	-1.906	-2.14601	-1.84713
Z009E0175	2.69669	3.0001	2.37974	2.69669	2.8738	2.69669	2.69669	2.3822	3.02634	2.69669
Z009E0176	-1.77657	-1.4998	-2.17112	-1.77657	-1.585	-1.77657	-1.77657	-1.7861	-2.01666	-1.77657
Z009E0177	1.03344	0.6907	0.78091	1.03344	0.9437	1.03344	1.03344	1.4199	0.7025	1.03344
Z009E0178	-2.28222	-1.8718	-2.59447	-2.28222	-2.2495	-2.28222	-2.28222	-2.1556	-2.48352	-2.28222
Z009E0179	2.10293	1.6351	1.76943	2.10293	1.9642	2.10293	2.10293	2.0567	1.88967	2.10293
Z009E0180	-1.07238	-0.7683	-0.81222	-1.07238	-1.2921	-1.07238	-1.07238	-1.3069	-0.6959	-1.07238
Z009E0181	-0.46759	-0.1843	-0.75472	-0.46759	-0.2436	-0.46759	-0.46759	-0.4948	-0.11341	-0.46759
Z009E0182	0.12913	0.3609	-0.21504	0.12913	0.0227	0.12913	0.12913	0.128	-0.02953	0.12913
Z009E0183	0.49295	0.1155	0.78212	0.49295	0.5958	0.49295	0.49295	0.097	0.75433	0.49295
Z009E0184	-0.41569	-0.0551	-0.76419	-0.41569	-0.5872	-0.41569	-0.41569	-0.753	-0.67719	-0.41569
Z009E0186	1.21034	1.4936	0.92321	1.21034	1.4343	1.21034	1.21034	1.1832	1.56452	1.21034
Z009E0187	-1.36823	-1.0481	-1.73898	-1.36823	-1.2245	-1.36823	-1.36823	-1.4312	-1.04723	-1.36823
Z009E0190	-1.44083	-1.8258	-1.53456	-1.44083	-1.6605	-1.44083	-1.44083	-1.3469	-1.75801	-1.44083
Z009E0191	2.39778	2.0196	2.72795	2.39778	2.2751	2.39778	2.39778	2.7723	2.09232	2.39778
Z009E0192	-1.10925	-1.5113	-1.44415	-1.10925	-1.1468	-1.10925	-1.10925	-1.2131	-0.80214	-1.10925
Z009E0193	1.18545	1.0069	1.38834	1.18545	1.1768	1.18545	1.18545	1.1506	1.26277	1.18545
Z009E0194	-0.11241	-0.3901	-0.44513	-0.11241	0.049	-0.11241	-0.11241	-0.0217	-0.5493	-0.11241
Z009E0196	0.59415	0.8868	0.37014	0.59415	0.511	0.59415	0.59415	0.551	0.99061	0.59415
Z009E0197	-0.30362	-0.6013	-0.56951	-0.30362	-0.1535	-0.30362	-0.30362	-0.5683	-0.09461	-0.30362
Z009E0198	-1.45935	-1.2006	-1.17483	-1.45935	-1.2295	-1.45935	-1.45935	-1.4695	-1.67992	-1.45935
Z009E0199	-1.83361	-2.2212	-1.56656	-1.83361	-1.6492	-1.83361	-1.83361	-1.4431	-2.18134	-1.83361
Z009E0200	1.16265	1.5197	0.93647	1.16265	1.047	1.16265	1.16265	0.9514	1.50769	1.16265
Z010E0001	0.86227	0.9243	1.1056	0.86227	1.0978	0.86227	0.86227	0.81	0.83689	0.86227
Z010E0002	-2.07117	-2.2575	-2.30176	-2.07117	-1.9975	-2.07117	-2.07117	-1.7232	-2.0441	-2.07117
Z010E0003	-0.23808	-0.4736	-0.07772	-0.23808	0.0106	-0.23808	-0.23808	-0.1002	-0.20915	-0.23808
Z010E0004	-0.77368	-1.0636	-0.61541	-0.77368	-0.5588	-0.77368	-0.77368	-0.1855	-0.81253	-0.77368
Z010E0006	1.63897	1.3668	1.39018	1.63897	1.5243	1.63897	1.63897	1.7457	1.67117	1.63897
Z010E0008	0.76328	0.5116	0.87472	0.76328	0.5375	0.76328	0.76328	0.7887	0.81597	0.76328
Z010E0009	-0.47378	-0.6876	-0.29813	-0.47378	-0.2406	-0.47378	-0.47378	-0.6468	-0.43165	-0.47378
Z010E0010	2.35093	2.4984	2.18005	2.35093	2.3065	2.35093	2.35093	1.7554	2.30617	2.35093
Z010E0011	-1.06067	-0.9785	-0.8347	-1.06067	-1.1814	-1.06067	-1.06067	-1.188	-0.9925	-1.06067
Z010E0012	-2.41255	-2.0829	-2.23705	-2.41255	-2.6429	-2.41255	-2.41255	-2.4287	-2.44304	-2.41255
Z010E0013	3.12605	3.379	2.91242	3.12605	3.1416	3.12605	3.12605	3.22	3.16156	3.12605
Z010E0015	-0.02828	0.2779	0.15342	-0.02828	0.0901	-0.02828	-0.02828	0.0469	0.01577	-0.02828
Z010E0016	-0.08057	-0.2623	0.16936	-0.08057	0.3117	-0.08057	-0.08057	-0.0589	-0.03547	-0.08057
Z010E0017	0.87269	0.6272	0.6683	0.87269	0.9875	0.87269	0.87269	0.4075	0.91948	0.87269
Z010E0018	0.19248	0.1962	-0.01652	0.19248	0.2577	0.19248	0.19248	0.0069	0.23363	0.19248
Z010E0019	0.96901	0.6975	1.08446	0.96901	1.1095	0.96901	0.96901	1.1025	0.94062	0.96901
Z010E0020	1.72396	2.0341	1.6114	1.72396	1.8024	1.72396	1.72396	1.3776	1.74756	1.72396
Z010E0021	-1.78747	-1.5158	-1.80547	-1.78747	-1.7485	-1.78747	-1.78747	-1.7225	-1.82974	-1.78747
Z010E0022	-1.6049	-1.3411	-1.74767	-1.6049	-1.553	-1.6049	-1.6049	-1.5448	-1.64623	-1.6049
Z010E0024	-0.36903	-0.0642	-0.14927	-0.36903	-0.2176	-0.36903	-0.36903	0.1806	-0.40508	-0.36903
Z010E0025	2.92855	3.169	2.72069	2.92855	2.7824	2.92855	2.92855	2.9252	2.86924	2.92855
Z010E0026	-0.71766	-0.9798	-0.58792	-0.71766	-0.5505	-0.71766	-0.71766	-0.5892	-0.7543	-0.71766
Z010E0027	0.45254	0.7822	0.62804	0.45254	0.2221	0.45254	0.45254	0.4364	0.42205	0.45254
Z010E0028	-1.64999	-1.3096	-1.38061	-1.64999	-1.4617	-1.64999	-1.64999	-1.7471	-1.59824	-1.64999
Z010E0029	1.68415	1.7505	1.88475	1.68415	1.8788	1.68415	1.68415	1.4747	1.7256	1.68415
Z010E0030	-0.56843	-0.2852	-0.72578	-0.56843	-0.5618	-0.56843	-0.56843	-0.8566	-0.55291	-0.56843
Z010E0032	1.02205	0.7912	0.86146	1.02205	1.2509	1.02205	1.02205	0.8046	1.05549	1.02205
Z010E0033	1.69546	1.7672	1.93973	1.69546	1.9677	1.69546	1.69546	1.6712	1.67431	1.69546
Z010E0034	-1.88311	-2.1963	-2.13529	-1.88311	-1.9078	-1.88311	-1.88311	-2.1028	-1.92355	-1.88311
Z010E0035	-0.38544	-0.6404	-0.22696	-0.38544	-0.2103	-0.38544	-0.38544	-0.3035	-0.36497	-0.38544
Z010E0036	-1.28117	-1.5944	-1.53335	-1.28117	-1.3059	-1.28117	-1.28117	-1.5009	-1.32162	-1.28117
Z010E0037	-1.02677	-1.2911	-0.88258	-1.02677	-0.8783	-1.02677	-1.02677	-0.9398	-0.99806	-1.02677
Z010E0038	-3.74144	-3.4744	-3.93362	-3.74144	-3.6857	-3.74144	-3.74144	-3.6551	-3.71829	-3.74144
Z010E0039	1.35277	1.5794	1.17994	1.35277	1.4147	1.35277	1.35277	1.8818	1.29577	1.35277
Z010E0040	1.84539	2.0807	1.68072	1.84539	1.9347	1.84539	1.84539	2.3817	1.8253	1.84539
Z010E0041	1.65936	1.7073	1.79764	1.65936	1.4687	1.65936	1.65936	1.7044	1.71984	1.65936
Z010E0042	0.5461	0.2352	0.3039	0.5461	0.6985	0.5461	0.5461	0.9585	0.54096	0.5461
Z010E0043	-1.0267	-1.2907	-0.89587	-1.0267	-0.8682	-1.0267	-1.0267	-0.9067	-0.98552	-1.0267
Z010E0044	-1.44312	-1.4344	-1.30271	-1.44312	-1.3411	-1.44312	-1.44312	-1.346	-1.47219	-1.44312
Z010E0046	-0.38007	-0.0658	-0.50784	-0.38007	-0.3622	-0.38007	-0.38007	-0.9843	-0.3596	-0.38007
Z010E0047	-2.38333	-2.343	-2.56699	-2.38333	-2.5515	-2.38333	-2.38333	-2.3878	-2.33979	-2.38333
Z010E0048	1.03715	0.7827	0.88988	1.03715	1.253	1.03715	1.03715	1.0216	1.06524	1.03715
Z010E0049	-0.74909	-1.0019	-0.72779	-0.74909	-0.5141	-0.74909	-0.74909	-0.611	-0.71097	-0.74909
Z010E0051	-0.75953	-0.7011	-0.56224	-0.75953	-0.7755	-0.75953	-0.75953	-0.2089	-0.70928	-0.75953
Z010E0052	-3.51991	-3.6238	-3.69956	-3.51991	-3.4256	-3.51991	-3.51991	-4.028	-3.56375	-3.51991
Z010E0053	0.29013	0.0188	0.02958	0.29013	0.0752	0.29013	0.29013	0.3828	0.33039	0.29013
Z010E0054	0.26244	0.0134	0.05368	0.26244	0.0962	0.26244	0.26244	0.2318	0.25742	0.26244
Z010E0055	-0.60174	-0.8546	-0.77253	-0.60174	-0.5863	-0.60174	-0.60174	-0.6456	-0.55754	-0.60174
Z010E0056	-1.06454	-1.0169	-0.9129	-1.06454	-1.2652	-1.06454	-1.06454	-1.0526	-1.01654	-1.06454
Z010E0057	0.94949	1.1844	0.74624	0.94949	0.8902	0.94949	0.94949	0.9628	0.88624	0.94949
Z010E0058	1.70054	1.9355	1.49729	1.70054	1.6413	1.70054	1.70054	1.7138	1.6373	1.70054
Z010E0059	2.44106	2.4764	2.61209	2.44106	2.6246	2.44106	2.44106	2.5476	2.47755	2.44106
Z010E0060	0.79723	1.0859	0.68355	0.79723	0.8815	0.79723	0.79723	0.6942	0.75015	0.79723
Z010E0061	-0.10895	-0.3242	0.07572	-0.10895	-0.246	-0.10895	-0.10895	-0.2144	-0.11391	-0.10895
Z010E0062	1.0249	0.801	1.06239	1.0249	1.3602	1.0249	1.0249	1.2139	1.06325	1.0249
Z010E0063	0.41473	0.667	0.22781	0.41473	0.4102	0.41473	0.41473	0.4426	0.42529	0.41473
Z010E0064	1.4238	1.7221	1.60345	1.4238	1.5141	1.4238	1.4238	1.4794	1.3858	1.4238
Z010E0065	0.67503	0.9864	0.51619	0.67503	0.4319	0.67503	0.67503	0.5715	0.66864	0.67503
Z010E0066	-0.19101	-0.4438	-0.04697	-0.19101	0.0029	-0.19101	-0.19101	-0.0676	-0.23588	-0.19101
Z010E0067	-0.71164	-1.0166	-0.99552	-0.71164	-1.0402	-0.71164	-0.71164	-0.6674	-0.66749	-0.71164
Z010E0068	-2.05215	-1.7797	-2.25907	-2.05215	-2.4533	-2.05215	-2.05215	-2.2635	-2.09718	-2.05215
Z010E0069	-1.47203	-1.6643	-1.2811	-1.47203	-1.2545	-1.47203	-1.47203	-1.9561	-1.41669	-1.47203
Z010E0070	-0.25283	-0.4126	-0.02134	-0.25283	-0.2081	-0.25283	-0.25283	-0.2978	-0.19198	-0.25283
Z010E0071	-1.41512	-1.6542	-1.25912	-1.41512	-1.4475	-1.41512	-1.41512	-0.8426	-1.438	-1.41512
Z010E0073	-2.41741	-2.6885	-2.60772	-2.41741	-2.2362	-2.41741	-2.41741	-2.3814	-2.43818	-2.41741
Z010E0075	-3.34483	-3.1329	-3.08808	-3.34483	-3.0918	-3.34483	-3.34483	-3.3873	-3.36632	-3.34483
Z010E0076	-0.17915	-0.0488	0.01656	-0.17915	-0.022	-0.17915	-0.17915	0.3544	-0.21902	-0.17915
Z010E0077	2.10948	1.8761	2.28325	2.10948	2.2691	2.10948	2.10948	1.8804	2.14315	2.10948
Z010E0078	-0.51215	-0.4721	-0.37591	-0.51215	-0.7308	-0.51215	-0.51215	-0.4868	-0.53372	-0.51215
Z010E0079	2.55183	2.3632	2.76713	2.55183	2.4963	2.55183	2.55183	2.4559	2.61244	2.55183
Z010E0080	0.69784	0.4263	0.81328	0.69784	0.8383	0.69784	0.69784	0.8314	0.66944	0.69784
Z010E0082	-0.6131	-0.8248	-0.42405	-0.6131	-0.4691	-0.6131	-0.6131	-1.1531	-0.56624	-0.6131
Z010E0083	-0.50343	-0.1869	-0.64564	-0.50343	-0.4668	-0.50343	-0.50343	-1.0662	-0.54829	-0.50343
Z010E0084	-2.75345	-2.4817	-2.93849	-2.75345	-2.6844	-2.75345	-2.75345	-2.6696	-2.73442	-2.75345
Z010E0085	-0.76018	-0.7687	-0.97017	-0.76018	-0.6527	-0.76018	-0.76018	-0.6399	-0.74047	-0.76018
Z010E0086	1.21935	1.4402	0.99465	1.21935	1.12	1.21935	1.21935	1.2402	1.16846	1.21935
Z010E0087	-4.73077	-4.6745	-4.86042	-4.73077	-4.6535	-4.73077	-4.73077	-4.7601	-4.68702	-4.73077
Z010E0088	0.14039	0.4027	-0.05894	0.14039	0.1827	0.14039	0.14039	0.2293	0.16766	0.14039
Z010E0089	-0.39795	-0.1042	-0.60143	-0.39795	-0.6763	-0.39795	-0.39795	-0.3807	-0.36317	-0.39795
Z010E0090	1.5162	1.8234	1.74261	1.5162	1.7825	1.5162	1.5162	2.1021	1.55827	1.5162
Z010E0091	0.51653	0.7705	0.34761	0.51653	0.68	0.51653	0.51653	1.1212	0.55005	0.51653
Z010E0092	-0.58074	-0.5597	-0.7102	-0.58074	-0.4166	-0.58074	-0.58074	-0.6302	-0.54921	-0.58074
Z010E0093	-1.0336	-0.7482	-1.20667	-1.0336	-1.1908	-1.0336	-1.0336	-0.5006	-0.99257	-1.0336
Z010E0094	-0.9684	-0.6038	-0.73192	-0.9684	-1.1087	-0.9684	-0.9684	-1.0907	-0.96625	-0.9684
Z010E0096	-0.33208	-0.4338	-0.49961	-0.33208	-0.5096	-0.33208	-0.33208	-0.4274	-0.28034	-0.33208
Z010E0098	-1.73867	-1.9983	-1.62927	-1.73867	-1.9925	-1.73867	-1.73867	-1.7328	-1.76803	-1.73867
Z010E0099	-0.07361	-0.2727	0.15999	-0.07361	0.2638	-0.07361	-0.07361	-0.0665	-0.10232	-0.07361
Z010E0100	-1.22353	-1.5057	-1.44614	-1.22353	-1.2371	-1.22353	-1.22353	-1.7593	-1.25902	-1.22353
Z010E0101	1.60546	1.886	1.80123	1.60546	1.7902	1.60546	1.60546	2.1819	1.58195	1.60546
Z010E0102	1.17304	1.223	1.01783	1.17304	1.0218	1.17304	1.17304	1.0959	1.15085	1.17304
Z010E0103	1.98305	2.0595	2.23446	1.98305	2.2687	1.98305	1.98305	1.9562	1.95778	1.98305
Z010E0104	0.02033	0.1372	-0.21385	0.02033	-0.3672	0.02033	0.02033	-0.0148	-0.02683	0.02033
Z010E0105	-1.26012	-1.0842	-1.08934	-1.26012	-1.4865	-1.26012	-1.26012	-1.1655	-1.21513	-1.26012
Z010E0106	1.74767	2.0315	1.91924	1.74767	1.7879	1.74767	1.74767	1.7778	1.70956	1.74767
Z010E0108	2.21248	1.9587	2.03851	2.21248	2.4485	2.21248	2.21248	2.263	2.26552	2.21248
Z010E0109	0.90146	0.9499	0.734	0.90146	0.7516	0.90146	0.90146	0.849	0.96957	0.90146
Z010E0111	-1.36894	-1.1135	-1.6029	-1.36894	-1.7744	-1.36894	-1.36894	-1.3976	-1.32616	-1.36894
Z010E0112	-0.00338	-0.2389	0.20129	-0.00338	0.2562	-0.00338	-0.00338	0.1304	0.04725	-0.00338
Z010E0113	0.05104	0.3785	0.24099	0.05104	-0.1981	0.05104	0.05104	-0.0065	0.08589	0.05104
Z010E0114	-0.27997	-0.5327	-0.13594	-0.27997	-0.086	-0.27997	-0.27997	-0.1566	-0.32485	-0.27997
Z010E0115	-0.63383	-0.8778	-0.82596	-0.63383	-0.5203	-0.63383	-0.63383	-1.1237	-0.67732	-0.63383
Z010E0116	0.47183	0.1856	0.23692	0.47183	0.5387	0.47183	0.47183	0.2946	0.50942	0.47183
Z010E0117	-0.00532	0.2354	-0.19893	-0.00532	-0.0063	-0.00532	-0.00532	0.1565	0.01504	-0.00532
Z010E0118	1.30355	1.3394	1.16883	1.30355	1.5278	1.30355	1.30355	1.3126	1.34767	1.30355
Z010E0119	-3.3925	-3.0694	-3.13945	-3.3925	-3.2589	-3.3925	-3.3925	-3.5042	-3.41456	-3.3925
Z010E0120	-0.39127	-0.6352	-0.5834	-0.39127	-0.2778	-0.39127	-0.39127	-0.8812	-0.43477	-0.39127
Z010E0121	-0.99933	-0.6491	-0.74811	-0.99933	-0.9335	-0.99933	-0.99933	-1.6369	-1.04412	-0.99933
Z010E0122	-1.96989	-1.9716	-2.12896	-1.96989	-1.8733	-1.96989	-1.96989	-2.0191	-1.96291	-1.96989
Z010E0123	-0.17758	0.0923	-0.31985	-0.17758	-0.1468	-0.17758	-0.17758	-0.2705	-0.20818	-0.17758
Z010E0124	-1.80144	-1.4238	-1.54629	-1.80144	-1.634	-1.80144	-1.80144	-2.3634	-1.75571	-1.80144
Z010E0125	-0.92996	-1.2547	-1.20983	-0.92996	-0.8923	-0.92996	-0.92996	-0.7776	-0.96689	-0.92996
Z010E0126	0.80139	0.8172	0.97053	0.80139	0.9114	0.80139	0.80139	0.8519	0.82941	0.80139
Z010E0127	-3.03086	-3.0636	-3.2195	-3.03086	-2.9454	-3.03086	-3.03086	-2.764	-3.02883	-3.03086
Z010E0128	-1.72539	-1.6404	-1.92296	-1.72539	-1.643	-1.72539	-1.72539	-1.1534	-1.69176	-1.72539
Z010E0129	0.89962	0.6094	0.85228	0.89962	0.996	0.89962	0.89962	0.9837	0.87891	0.89962
Z010E0130	-0.59675	-0.8603	-0.57188	-0.59675	-0.8495	-0.59675	-0.59675	-0.5913	-0.63649	-0.59675
Z010E0131	4.94202	4.6403	4.68841	4.94202	4.7802	4.94202	4.94202	5.5384	4.91884	4.94202
Z010E0132	3.02639	3.3766	3.27761	3.02639	3.0922	3.02639	3.02639	2.3888	2.9816	3.02639
Z010E0133	-0.10109	-0.3561	0.05739	-0.10109	0.0741	-0.10109	-0.10109	-0.0192	-0.08063	-0.10109
Z010E0134	-2.13924	-2.4053	-2.3142	-2.13924	-1.861	-2.13924	-2.13924	-1.7828	-2.10763	-2.13924
Z010E0135	-0.73828	-0.9666	-0.5327	-0.73828	-0.3628	-0.73828	-0.73828	-0.2426	-0.70061	-0.73828
Z010E0136	1.47114	1.1567	1.20875	1.47114	1.315	1.47114	1.47114	1.524	1.41713	1.47114
Z010E0137	-0.05563	-0.2895	0.08121	-0.05563	-0.0074	-0.05563	-0.05563	0.054	-0.01059	-0.05563
Z010E0138	-1.04517	-0.9608	-0.83365	-1.04517	-1.1471	-1.04517	-1.04517	-1.131	-1.04234	-1.04517
Z010E0139	0.4342	0.1605	0.56409	0.4342	0.5559	0.4342	0.4342	0.5262	0.47115	0.4342
Z010E0141	-2.95031	-2.6077	-2.86241	-2.95031	-2.7131	-2.95031	-2.95031	-2.9871	-2.9026	-2.95031
Z010E0142	-0.06327	-0.3038	0.08175	-0.06327	0.0884	-0.06327	-0.06327	-0.2458	-0.08671	-0.06327
Z010E0143	-1.21501	-1.4783	-1.02611	-1.21501	-0.9187	-1.21501	-1.21501	-0.6173	-1.1883	-1.21501
Z010E0144	-0.59024	-0.6438	-0.78803	-0.59024	-0.4899	-0.59024	-0.59024	-0.0247	-0.64655	-0.59024
Z010E0145	1.51431	1.5623	1.65259	1.51431	1.3237	1.51431	1.51431	1.5593	1.57478	1.51431
Z010E0146	0.9659	0.9153	1.18157	0.9659	1.163	0.9659	0.9659	0.439	0.9306	0.9659
Z010E0147	-1.23885	-1.4253	-1.03799	-1.23885	-1.2756	-1.23885	-1.23885	-1.2933	-1.24357	-1.23885
Z010E0148	0.25906	-0.0127	0.09546	0.25906	0.4202	0.25906	0.25906	0.2289	0.21334	0.25906
Z010E0149	0.83918	1.1623	1.09222	0.83918	0.9727	0.83918	0.83918	0.7275	0.81712	0.83918
Z010E0150	-0.5434	-0.2631	-0.68989	-0.5434	-0.3821	-0.5434	-0.5434	-0.2522	-0.5008	-0.5434
Z010E0151	1.00941	1.0474	0.84378	1.00941	1.1337	1.00941	1.00941	0.6556	1.03656	1.00941
Z010E0152	0.00849	0.2999	0.15351	0.00849	-0.3489	0.00849	0.00849	-0.0535	-0.014	0.00849
Z010E0153	0.19448	0.2014	0.04358	0.19448	0.3185	0.19448	0.19448	0.1526	0.23837	0.19448
Z010E0154	-2.86016	-2.8378	-2.70779	-2.86016	-2.9844	-2.86016	-2.86016	-2.3139	-2.86724	-2.86016
Z010E0155	2.89587	3.2146	3.14996	2.89587	3.0998	2.89587	2.89587	3.1097	2.93442	2.89587
Z010E0156	-0.13953	-0.4145	-0.36124	-0.13953	-0.0372	-0.13953	-0.13953	-0.3134	-0.18798	-0.13953
Z010E0157	1.86161	1.5822	1.75485	1.86161	2.0841	1.86161	1.86161	2.2039	1.82978	1.86161
Z010E0158	1.88042	1.5799	1.62453	1.88042	1.8847	1.88042	1.88042	2.006	1.83094	1.88042
Z010E0159	0.75486	0.733	0.55994	0.75486	0.8865	0.75486	0.75486	1.0705	0.72846	0.75486
Z010E0160	0.89822	1.2232	1.10851	0.89822	1.0701	0.89822	0.89822	0.9633	0.92579	0.89822
Z010E0162	0.11457	0.3405	-0.11633	0.11457	0.0386	0.11457	0.11457	0.166	0.07203	0.11457
Z010E0163	1.7078	1.7821	1.93173	1.7078	1.5591	1.7078	1.7078	1.5609	1.69392	1.7078
Z010E0166	1.88311	1.8738	1.68725	1.88311	1.6862	1.88311	1.88311	1.9347	1.86251	1.88311
Z010E0167	0.35181	0.1145	0.55493	0.35181	0.5622	0.35181	0.35181	0.313	0.33111	0.35181
Z010E0169	0.53693	0.9099	0.743	0.53693	0.2754	0.53693	0.53693	-0.1011	0.53284	0.53693
Z010E0170	-2.06962	-2.2999	-2.24978	-2.06962	-2.1824	-2.06962	-2.06962	-2.1103	-2.09112	-2.06962
Z010E0171	1.52684	1.3599	1.71312	1.52684	1.4448	1.52684	1.52684	1.1241	1.57896	1.52684
Z010E0172	2.33862	2.057	2.46647	2.33862	2.4323	2.33862	2.33862	2.4111	2.29351	2.33862
Z010E0173	1.26476	1.3852	1.5212	1.26476	1.2711	1.26476	1.26476	1.1833	1.32492	1.26476
Z010E0174	0.0101	-0.2029	-0.15374	0.0101	-0.0479	0.0101	0.0101	-0.0161	0.0624	0.0101
Z010E0175	-0.30832	-0.3985	-0.47601	-0.30832	-0.4403	-0.30832	-0.30832	-0.3673	-0.33017	-0.30832
Z010E0176	1.94336	1.666	2.06888	1.94336	1.784	1.94336	1.94336	2.47	1.92849	1.94336
Z010E0178	-0.72078	-0.9537	-0.58076	-0.72078	-0.8931	-0.72078	-0.72078	-0.7055	-0.68458	-0.72078
Z010E0179	1.63058	1.3825	1.45366	1.63058	1.8047	1.63058	1.63058	1.3986	1.59021	1.63058
Z010E0180	-0.90368	-0.8784	-0.72024	-0.90368	-0.767	-0.90368	-0.90368	-0.8582	-0.8839	-0.90368
Z010E0181	-0.2313	-0.4083	-0.01614	-0.2313	-0.2413	-0.2313	-0.2313	-0.2908	-0.24426	-0.2313
Z010E0182	-0.6909	-0.6703	-0.55654	-0.6909	-0.9831	-0.6909	-0.6909	-0.7215	-0.72094	-0.6909
Z010E0184	-1.33184	-1.4247	-1.17933	-1.33184	-1.5234	-1.33184	-1.33184	-1.3348	-1.29597	-1.33184
Z010E0185	-0.98199	-1.1554	-0.76247	-0.98199	-0.7109	-0.98199	-0.98199	-1.4761	-0.94313	-0.98199
Z010E0186	2.83959	3.1546	2.68512	2.83959	2.8775	2.83959	2.83959	2.3015	2.88502	2.83959
Z010E0187	-2.34468	-2.5942	-2.24769	-2.34468	-2.5517	-2.34468	-2.34468	-2.2778	-2.35733	-2.34468
Z010E0188	1.08434	0.8425	0.90433	1.08434	0.926	1.08434	1.08434	1.0072	1.13641	1.08434
Z010E0189	0.66715	0.6425	0.44976	0.66715	0.6686	0.66715	0.66715	1.28	0.71747	0.66715
Z010E0190	-0.14895	0.0914	-0.37176	-0.14895	-0.1748	-0.14895	-0.14895	-0.072	-0.19137	-0.14895
Z010E0191	-0.72789	-0.9285	-0.50655	-0.72789	-0.3891	-0.72789	-0.72789	-0.6961	-0.66631	-0.72789
Z010E0192	0.89883	1.2102	0.73999	0.89883	0.6557	0.89883	0.89883	0.7953	0.89244	0.89883
Z010E0193	0.19817	0.5851	0.46761	0.19817	0.3923	0.19817	0.19817	-0.3689	0.23566	0.19817
Z010E0194	-1.48059	-1.4719	-1.34019	-1.48059	-1.3786	-1.48059	-1.48059	-1.3835	-1.50967	-1.48059
Z010E0195	2.01355	2.319	2.22195	2.01355	2.1118	2.01355	2.01355	2.0226	2.03265	2.01355
Z010E0197	0.9134	0.8045	0.71712	0.9134	0.7279	0.9134	0.9134	0.8646	0.90803	0.9134
Z010E0198	-1.20623	-0.9368	-1.04276	-1.20623	-1.2162	-1.20623	-1.20623	-1.2016	-1.24446	-1.20623
Z010E0200	-1.65493	-1.875	-1.43547	-1.65493	-1.3897	-1.65493	-1.65493	-1.6792	-1.60182	-1.65493
Z011E0001	1.06413	0.8097	1.60167	1.06413	1.8443	1.06413	1.06413	0.9163	1.10461	1.06413
Z011E0002	1.4187	1.1512	2.09017	1.4187	1.9127	1.4187	1.4187	1.2103	1.60034	1.4187
Z011E0003	0.13387	0.4503	0.36196	0.13387	-0.5709	0.13387	0.13387	0.3825	0.09872	0.13387
Z011E0005	0.92742	1.2892	1.27928	0.92742	0.7859	0.92742	0.92742	0.8771	0.93919	0.92742
Z011E0006	-0.16991	0.1501	-0.71176	-0.16991	-0.0266	-0.16991	-0.16991	-0.2978	-0.31525	-0.16991
Z011E0007	2.18785	2.4979	2.6889	2.18785	1.818	2.18785	2.18785	2.0613	2.28883	2.18785
Z011E0008	2.13147	2.2176	2.53982	2.13147	1.8138	2.13147	2.13147	2.0352	2.44075	2.13147
Z011E0009	1.45068	1.5385	2.01371	1.45068	1.845	1.45068	1.45068	1.6756	1.36172	1.45068
Z011E0010	-1.96694	-2.1721	-1.41226	-1.96694	-1.6305	-1.96694	-1.96694	-1.8095	-1.71306	-1.96694
Z011E0012	-1.66418	-1.846	-1.35171	-1.66418	-2.0755	-1.66418	-1.66418	-1.3965	-1.39911	-1.66418
Z011E0013	-1.28821	-1.5813	-2.26956	-1.28821	-1.5897	-1.28821	-1.28821	-1.4243	-1.00804	-1.28821
Z011E0014	-0.20715	0.128	0.49649	-0.20715	-0.0036	-0.20715	-0.20715	-0.0652	-0.01883	-0.20715
Z011E0015	-0.10273	-0.4149	-1.02537	-0.10273	-0.6246	-0.10273	-0.10273	0.1234	0.00318	-0.10273
Z011E0016	-2.24093	-2.4727	-2.18723	-2.24093	-2.7217	-2.24093	-2.24093	-1.947	-2.39153	-2.24093
Z011E0017	-0.73355	-0.4978	-0.83841	-0.73355	-1.3809	-0.73355	-0.73355	-0.5623	-0.63412	-0.73355
Z011E0018	-2.13453	-2.3146	-1.83077	-2.13453	-2.3673	-2.13453	-2.13453	-2.1924	-2.07108	-2.13453
Z011E0019	1.98993	2.3239	2.36807	1.98993	1.6871	1.98993	1.98993	2.291	1.8501	1.98993
Z011E0020	-0.79056	-0.4775	-0.08625	-0.79056	-0.2633	-0.79056	-0.79056	-0.9759	-0.60865	-0.79056
Z011E0021	2.25872	2.5311	1.33881	2.25872	1.7887	2.25872	2.25872	2.5386	2.08629	2.25872
Z011E0022	-2.69032	-2.4326	-2.53576	-2.69032	-2.3802	-2.69032	-2.69032	-2.8818	-2.7569	-2.69032
Z011E0023	0.67275	0.6252	0.08758	0.67275	0.9952	0.67275	0.67275	0.473	0.63398	0.67275
Z011E0024	0.31471	0.5995	-0.44054	0.31471	0.1693	0.31471	0.31471	0.324	0.52145	0.31471
Z011E0025	-0.1649	-0.4609	-0.92605	-0.1649	0.4511	-0.1649	-0.1649	-0.2855	-0.33471	-0.1649
Z011E0026	-0.70905	-0.4427	-0.43263	-0.70905	-1.418	-0.70905	-0.70905	-0.5136	-0.64112	-0.70905
Z011E0027	1.87599	1.5875	1.78366	1.87599	2.4994	1.87599	1.87599	1.716	1.76527	1.87599
Z011E0028	1.09938	1.3528	1.05515	1.09938	1.814	1.09938	1.09938	0.9469	0.93697	1.09938
Z011E0029	0.22941	0.5042	0.97735	0.22941	0.6798	0.22941	0.22941	-0.0083	0.41679	0.22941
Z011E0030	-1.87387	-1.576	-1.14096	-1.87387	-1.5485	-1.87387	-1.87387	-1.6664	-2.14483	-1.87387
Z011E0031	-1.33983	-1.5734	-0.83832	-1.33983	-0.7806	-1.33983	-1.33983	-1.1643	-1.1467	-1.33983
Z011E0032	1.31019	1.6337	0.74186	1.31019	0.7268	1.31019	1.31019	1.5968	1.19659	1.31019
Z011E0033	0.20048	0.456	0.95605	0.20048	0.6799	0.20048	0.20048	-0.045	0.36188	0.20048
Z011E0034	1.07454	1.4286	1.74218	1.07454	1.3839	1.07454	1.07454	1.261	1.23141	1.07454
Z011E0035	1.92485	2.2069	1.28117	1.92485	1.6354	1.92485	1.92485	1.7331	2.15622	1.92485
Z011E0036	-0.0219	-0.2278	0.56819	-0.0219	0.5385	-0.0219	-0.0219	-0.1395	-0.09837	-0.0219
Z011E0037	0.4774	0.1934	0.17887	0.4774	0.2473	0.4774	0.4774	0.3832	0.40933	0.4774
Z011E0038	5.09529	4.8278	5.76676	5.09529	5.5892	5.09529	5.09529	4.8869	5.27693	5.09529
Z011E0039	-0.55547	-0.802	-0.05586	-0.55547	0.0957	-0.55547	-0.55547	-0.3283	-0.66949	-0.55547
Z011E0041	0.21777	-0.0246	0.80171	0.21777	0.676	0.21777	0.21777	0.4408	0.01236	0.21777
Z011E0043	-0.98643	-1.2629	-0.7083	-0.98643	-1.1637	-0.98643	-0.98643	-0.7715	-0.77993	-0.98643
Z011E0044	-2.72072	-2.4408	-2.13213	-2.72072	-1.893	-2.72072	-2.72072	-2.868	-2.85549	-2.72072
Z011E0045	1.56297	1.8257	2.00077	1.56297	1.3329	1.56297	1.56297	1.5843	1.7424	1.56297
Z011E0046	0.70796	0.9574	-0.03097	0.70796	-0.0465	0.70796	0.70796	0.9708	0.42438	0.70796
Z011E0047	2.17316	1.9188	1.17655	2.17316	1.8138	2.17316	2.17316	2.0527	2.50528	2.17316
Z011E0049	0.86483	1.2417	1.46634	0.86483	1.2985	0.86483	0.86483	1.1265	0.71164	0.86483
Z011E0050	-0.05619	-0.2856	-0.31912	-0.05619	-0.5264	-0.05619	-0.05619	-0.1944	0.28969	-0.05619
Z011E0051	-0.21833	-0.528	-1.20011	-0.21833	-0.4496	-0.21833	-0.21833	-0.3063	-0.30711	-0.21833
Z011E0052	1.35064	1.1083	1.93458	1.35064	1.8089	1.35064	1.35064	1.5736	1.14524	1.35064
Z011E0053	-0.07862	0.2414	-0.62047	-0.07862	0.0647	-0.07862	-0.07862	-0.2065	-0.22396	-0.07862
Z011E0054	-0.90624	-0.8564	-1.52256	-0.90624	-0.6965	-0.90624	-0.90624	-1.0264	-1.0188	-0.90624
Z011E0055	0.75821	1.0561	1.49111	0.75821	1.0836	0.75821	0.75821	0.9657	0.48724	0.75821
Z011E0056	1.66645	1.947	2.3345	1.66645	2.1101	1.66645	1.66645	1.8524	1.44082	1.66645
Z011E0057	0.8347	0.5615	0.02245	0.8347	1.239	0.8347	0.8347	1.0528	0.67824	0.8347
Z011E0058	2.65955	2.4258	1.78161	2.65955	3.118	2.65955	2.65955	2.9048	2.56198	2.65955
Z011E0059	-2.05572	-2.1177	-2.85716	-2.05572	-2.6698	-2.05572	-2.05572	-2.06	-1.91264	-2.05572
Z011E0061	2.13646	1.9162	1.44565	2.13646	2.4126	2.13646	2.13646	2.0241	2.05668	2.13646
Z011E0062	-0.58008	-0.3503	-1.36246	-0.58008	-1.0562	-0.58008	-0.58008	-0.695	-0.74134	-0.58008
Z011E0063	-0.75856	-0.9987	-0.35942	-0.75856	-0.9938	-0.75856	-0.75856	-0.826	-0.84433	-0.75856
Z011E0064	1.51323	1.8187	0.70903	1.51323	0.7427	1.51323	1.51323	1.7551	1.65748	1.51323
Z011E0065	-0.99919	-1.1793	-0.69543	-0.99919	-1.2319	-0.99919	-0.99919	-1.057	-0.93573	-0.99919
Z011E0067	-0.9198	-0.6513	-1.71744	-0.9198	-1.4538	-0.9198	-0.9198	-1.0191	-1.02911	-0.9198
Z011E0068	-2.06562	-2.2994	-2.94356	-2.06562	-1.6072	-2.06562	-2.06562	-1.8204	-2.1632	-2.06562
Z011E0069	-0.39546	-0.0997	0.24399	-0.39546	0.2501	-0.39546	-0.39546	-0.6024	-0.16823	-0.39546
Z011E0070	-0.79059	-0.524	-1.63061	-0.79059	-1.2538	-0.79059	-0.79059	-0.9343	-0.55	-0.79059
Z011E0071	1.60162	1.4201	2.03974	1.60162	2.1743	1.60162	1.60162	1.8457	1.55237	1.60162
Z011E0072	-1.90813	-1.6482	-1.35876	-1.90813	-2.2822	-1.90813	-1.90813	-2.0879	-1.70408	-1.90813
Z011E0073	-2.45604	-2.1766	-1.77729	-2.45604	-1.9324	-2.45604	-2.45604	-2.4482	-2.64318	-2.45604
Z011E0074	1.60924	1.8346	1.03307	1.60924	1.9866	1.60924	1.60924	1.4286	1.40533	1.60924
Z011E0076	-2.29469	-2.2304	-1.74499	-2.29469	-1.6406	-2.29469	-2.29469	-2.4782	-1.98273	-2.29469
Z011E0077	-0.60024	-0.8693	-0.01048	-0.60024	0.0446	-0.60024	-0.60024	-0.7872	-0.53964	-0.60024
Z011E0078	0.87183	0.6111	1.31568	0.87183	0.3522	0.87183	0.87183	1.0854	1.01913	0.87183
Z011E0079	-1.39865	-1.112	-1.03767	-1.39865	-1.5844	-1.39865	-1.39865	-1.124	-1.56776	-1.39865
Z011E0080	0.16847	0.465	-0.09723	0.16847	-0.0283	0.16847	0.16847	0.0973	0.10065	0.16847
Z011E0081	0.32484	0.2976	0.76308	0.32484	0.6447	0.32484	0.32484	0.6146	0.23148	0.32484
Z011E0082	-0.466	-0.1581	-0.47463	-0.466	0.0085	-0.466	-0.466	-0.6625	-0.21445	-0.466
Z011E0083	-1.01418	-0.6565	-0.50232	-1.01418	-1.6704	-1.01418	-1.01418	-0.7735	-0.82161	-1.01418
Z011E0084	0.47342	0.7	-0.19938	0.47342	-0.4053	0.47342	0.47342	0.6611	0.4999	0.47342
Z011E0085	1.90708	1.6902	1.06162	1.90708	1.5431	1.90708	1.90708	1.844	1.85928	1.90708
Z011E0086	-1.59906	-1.88	-1.11472	-1.59906	-0.9228	-1.59906	-1.59906	-1.4499	-1.43521	-1.59906
Z011E0087	-2.44124	-2.21	-2.9195	-2.44124	-2.2443	-2.44124	-2.44124	-2.6379	-2.53545	-2.44124
Z011E0088	3.94437	3.6088	3.18224	3.94437	3.9035	3.94437	3.94437	3.7369	4.13739	3.94437
Z011E0089	-1.62292	-1.3332	-1.63462	-1.62292	-1.1995	-1.62292	-1.62292	-1.6491	-1.43584	-1.62292
Z011E0090	-3.57483	-3.84	-2.92477	-3.57483	-3.2409	-3.57483	-3.57483	-3.427	-3.47018	-3.57483
Z011E0091	-1.63571	-1.3656	-2.53422	-1.63571	-1.9457	-1.63571	-1.63571	-1.712	-1.73115	-1.63571
Z011E0092	3.73853	3.4757	3.38259	3.73853	3.4541	3.73853	3.73853	4.045	3.56201	3.73853
Z011E0093	-0.89351	-0.6107	-0.41027	-0.89351	-1.1433	-0.89351	-0.89351	-0.998	-0.99951	-0.89351
Z011E0094	1.24002	0.9855	0.35826	1.24002	0.7206	1.24002	1.24002	1.1778	1.15093	1.24002
Z011E0095	4.46972	4.827	5.02779	4.46972	5.1817	4.46972	4.46972	4.3536	4.43885	4.46972
Z011E0096	1.01101	0.7555	1.16368	1.01101	1.5728	1.01101	1.01101	1.1732	1.21299	1.01101
Z011E0097	0.14005	0.3464	-0.49227	0.14005	0.4571	0.14005	0.14005	0.2634	0.18308	0.14005
Z011E0098	1.13767	1.4172	1.73049	1.13767	0.4853	1.13767	1.13767	1.3357	1.21941	1.13767
Z011E0099	1.80903	2.0874	2.49849	1.80903	2.4127	1.80903	1.80903	1.6388	1.66038	1.80903
Z011E0100	-0.67708	-0.8975	-0.34935	-0.67708	-1.0305	-0.67708	-0.67708	-0.425	-0.46396	-0.67708
Z011E0101	-0.72303	-0.9436	-0.30937	-0.72303	0.0996	-0.72303	-0.72303	-0.6611	-0.7788	-0.72303
Z011E0102	1.95075	2.3103	2.48741	1.95075	2.5027	1.95075	1.95075	2.1909	1.84289	1.95075
Z011E0103	-1.8989	-2.1527	-2.59364	-1.8989	-1.8184	-1.8989	-1.8989	-1.7464	-1.71162	-1.8989
Z011E0104	-0.53179	-0.7806	-1.20331	-0.53179	-0.4489	-0.53179	-0.53179	-0.3334	-0.55951	-0.53179
Z011E0105	-0.29811	-0.0439	-0.95735	-0.29811	0.1833	-0.29811	-0.29811	-0.4778	-0.28117	-0.29811
Z011E0106	-0.77036	-0.4904	-0.18177	-0.77036	0.0574	-0.77036	-0.77036	-0.9177	-0.90513	-0.77036
Z011E0107	-0.93261	-0.671	-0.4841	-0.93261	-1.0827	-0.93261	-0.93261	-1.0894	-0.71468	-0.93261
Z011E0108	-1.03228	-1.2157	-0.61895	-1.03228	-1.6676	-1.03228	-1.03228	-0.7875	-0.78109	-1.03228
Z011E0109	1.87583	2.1761	2.30907	1.87583	1.6679	1.87583	1.87583	1.7347	2.1457	1.87583
Z011E0110	0.96395	0.9981	0.1819	0.96395	1.516	0.96395	0.96395	0.8452	0.91059	0.96395
Z011E0111	-0.63022	-0.8054	-0.13826	-0.63022	0.0434	-0.63022	-0.63022	-0.7315	-0.62514	-0.63022
Z011E0112	0.03527	-0.173	-0.28508	0.03527	-0.4892	0.03527	0.03527	0.2978	0.27271	0.03527
Z011E0113	2.6022	2.9813	3.10061	2.6022	2.6091	2.6022	2.6022	2.8967	2.47033	2.6022
Z011E0115	0.1526	-0.0308	0.56593	0.1526	-0.4828	0.1526	0.1526	0.3973	0.4038	0.1526
Z011E0116	-0.72755	-0.4416	-1.5752	-0.72755	-1.2197	-0.72755	-0.72755	-0.8635	-0.46099	-0.72755
Z011E0117	2.88253	2.5892	2.12835	2.88253	3.2037	2.88253	2.88253	3.0814	2.69316	2.88253
Z011E0118	-0.42741	-0.6675	-1.12394	-0.42741	-0.3236	-0.42741	-0.42741	-0.2473	-0.26719	-0.42741
Z011E0120	-0.42537	-0.6928	0.2461	-0.42537	0.0686	-0.42537	-0.42537	-0.6338	-0.24373	-0.42537
Z011E0121	0.20949	0.0021	0.78557	0.20949	0.7059	0.20949	0.20949	0.0107	0.54035	0.20949
Z011E0122	-1.24618	-0.8946	-0.67158	-1.24618	-0.5653	-1.24618	-1.24618	-1.3811	-1.19954	-1.24618
Z011E0123	0.44883	0.2032	-0.02517	0.44883	0.9996	0.44883	0.44883	0.2652	0.75212	0.44883
Z011E0124	-0.75536	-0.8214	-1.44076	-0.75536	-0.2118	-0.75536	-0.75536	-0.9805	-0.60257	-0.75536
Z011E0125	0.4783	0.8154	0.1306	0.4783	0.7422	0.4783	0.4783	0.7322	0.28367	0.4783
Z011E0126	-4.95631	-5.269	-5.70286	-4.95631	-4.6061	-4.95631	-4.95631	-4.7652	-5.17165	-4.95631
Z011E0127	0.76316	0.4505	0.01661	0.76316	1.1133	0.76316	0.76316	0.9542	0.54782	0.76316
Z011E0128	1.77774	1.5013	2.05587	1.77774	1.6005	1.77774	1.77774	1.9927	1.98423	1.77774
Z011E0129	0.97583	1.2708	0.811	0.97583	0.555	0.97583	0.97583	0.8817	0.89415	0.97583
Z011E0131	-0.62225	-0.9389	-1.33868	-0.62225	-0.2906	-0.62225	-0.62225	-0.4619	-0.55899	-0.62225
Z011E0132	0.68579	0.9072	0.13973	0.68579	1.0446	0.68579	0.68579	0.4745	0.76048	0.68579
Z011E0133	-1.09624	-0.8697	-1.76904	-1.09624	-1.975	-1.09624	-1.09624	-0.9086	-1.06976	-1.09624
Z011E0134	2.96437	2.7285	3.26961	2.96437	2.6584	2.96437	2.96437	3.2393	2.87291	2.96437
Z011E0135	1.30398	1.0725	0.24125	1.30398	1.069	1.30398	1.30398	1.2587	1.32605	1.30398
Z011E0137	0.371	0.5969	-0.38126	0.371	-0.1237	0.371	0.371	0.2254	0.48834	0.371
Z011E0138	-0.18842	-0.3496	0.07933	-0.18842	-0.3154	-0.18842	-0.18842	-0.2017	-0.15642	-0.18842
Z011E0139	1.24704	0.9558	1.17412	1.24704	1.7719	1.24704	1.24704	1.2345	1.37642	1.24704
Z011E0140	0.56238	0.9124	1.00373	0.56238	0.1493	0.56238	0.56238	0.7553	0.60014	0.56238
Z011E0142	4.29279	4.0862	3.96373	4.29279	3.9469	4.29279	4.29279	4.2298	4.32861	4.29279
Z011E0143	0.0467	0.3653	0.62002	0.0467	0.8166	0.0467	0.0467	-0.085	-0.03613	0.0467
Z011E0144	6.15565	5.9435	6.68715	6.15565	6.8164	6.15565	6.15565	5.9882	6.44042	6.15565
Z011E0145	0.85099	0.5662	1.4576	0.85099	1.4632	0.85099	0.85099	0.621	1.07795	0.85099
Z011E0146	0.69751	0.4708	0.32301	0.69751	0.3713	0.69751	0.69751	0.7604	1.01877	0.69751
Z011E0147	2.46209	2.2354	2.08759	2.46209	2.1359	2.46209	2.46209	2.5249	2.78335	2.46209
Z011E0148	-1.10075	-1.3431	-0.51681	-1.10075	-0.6425	-1.10075	-1.10075	-0.8778	-1.30616	-1.10075
Z011E0149	-1.06153	-0.8356	-1.81379	-1.06153	-1.5562	-1.06153	-1.06153	-1.2071	-0.94419	-1.06153
Z011E0150	0.65716	0.4005	-0.03979	0.65716	0.8312	0.65716	0.65716	0.8854	0.44844	0.65716
Z011E0151	5.17742	4.904	5.75096	5.17742	5.8518	5.17742	5.17742	4.985	5.24935	5.17742
Z011E0152	0.55328	0.317	0.83015	0.55328	0.3821	0.55328	0.55328	0.865	0.40439	0.55328
Z011E0153	-0.24761	-0.4852	-1.00328	-0.24761	0.1468	-0.24761	-0.24761	-0.3816	-0.28207	-0.24761
Z011E0155	0.17768	0.4621	0.56007	0.17768	0.1519	0.17768	0.17768	0.0961	0.08556	0.17768
Z011E0156	-2.03761	-1.7195	-2.8395	-2.03761	-2.8487	-2.03761	-2.03761	-1.7543	-2.19463	-2.03761
Z011E0157	1.8458	1.6695	2.02729	1.8458	1.6771	1.8458	1.8458	2.1671	1.84614	1.8458
Z011E0158	0.98836	1.2705	1.47385	0.98836	1.3894	0.98836	0.98836	0.8739	0.87491	0.98836
Z011E0159	-1.7179	-1.9406	-1.28707	-1.7179	-1.6446	-1.7179	-1.7179	-1.4987	-1.52611	-1.7179
Z011E0160	-0.17149	0.1272	0.36261	-0.17149	-0.6035	-0.17149	-0.17149	-0.3356	0.08451	-0.17149
Z011E0162	-3.43534	-3.1968	-3.69511	-3.43534	-3.0014	-3.43534	-3.43534	-3.6134	-3.62543	-3.43534
Z011E0163	0.49996	0.2102	-0.11792	0.49996	0.2569	0.49996	0.49996	0.4101	0.54164	0.49996
Z011E0164	-2.05609	-2.2954	-2.80304	-2.05609	-1.8402	-2.05609	-2.05609	-1.8645	-1.88893	-2.05609
Z011E0165	-1.04488	-1.2672	-0.66737	-1.04488	-1.373	-1.04488	-1.04488	-1.1857	-0.69734	-1.04488
Z011E0166	0.33131	0.1512	0.63507	0.33131	0.0986	0.33131	0.33131	0.2735	0.39476	0.33131
Z011E0167	0.67501	0.3918	1.18076	0.67501	1.5113	0.67501	0.67501	0.468	0.91585	0.67501
Z011E0168	1.07681	0.7618	0.5954	1.07681	1.6144	1.07681	1.07681	1.237	1.1217	1.07681
Z011E0169	-1.40545	-1.7125	-2.10516	-1.40545	-0.9863	-1.40545	-1.40545	-1.6004	-1.3628	-1.40545
Z011E0170	0.19296	0.4779	-0.50697	0.19296	0.7075	0.19296	0.19296	0.0587	0.08085	0.19296
Z011E0171	-0.33531	-0.0652	-1.23382	-0.33531	-0.6453	-0.33531	-0.33531	-0.4116	-0.43076	-0.33531
Z011E0172	-0.08844	0.208	0.63046	-0.08844	0.173	-0.08844	-0.08844	0.0379	0.04793	-0.08844
Z011E0173	-1.61934	-1.5852	-2.40139	-1.61934	-1.0673	-1.61934	-1.61934	-1.7381	-1.6727	-1.61934
Z011E0174	0.99632	0.9763	0.98718	0.99632	1.3747	0.99632	0.99632	1.1541	1.05443	0.99632
Z011E0175	-1.91409	-1.6669	-2.43925	-1.91409	-1.8685	-1.91409	-1.91409	-1.8818	-1.82507	-1.91409
Z011E0176	-0.79014	-1.0803	-0.87375	-0.79014	-0.3453	-0.79014	-0.79014	-0.6246	-0.69925	-0.79014
Z011E0177	3.55273	3.9129	4.00545	3.55273	3.1871	3.55273	3.55273	3.4794	3.55062	3.55273
Z011E0178	2.93765	3.2379	3.3709	2.93765	2.7297	2.93765	2.93765	2.7965	3.20753	2.93765
Z011E0181	0.43238	0.7161	-0.23046	0.43238	0.6337	0.43238	0.43238	0.5869	0.57931	0.43238
Z011E0182	-0.58777	-0.2109	0.01374	-0.58777	-0.1541	-0.58777	-0.58777	-0.3261	-0.74097	-0.58777
Z011E0183	0.83043	0.4987	-0.13566	0.83043	0.5869	0.83043	0.83043	0.6788	1.05865	0.83043
Z011E0184	-2.03832	-2.3268	-2.13065	-2.03832	-1.415	-2.03832	-2.03832	-2.1983	-2.14905	-2.03832
Z011E0185	0.13438	-0.1632	-0.5259	0.13438	0.5263	0.13438	0.13438	-0.0092	-0.0493	0.13438
Z011E0186	-2.18189	-1.9354	-2.81547	-2.18189	-1.8588	-2.18189	-2.18189	-1.9618	-2.49424	-2.18189
Z011E0187	-1.04289	-1.2018	-0.79655	-1.04289	-1.3299	-1.04289	-1.04289	-0.7	-1.08788	-1.04289
Z011E0188	0.19415	0.3829	-0.50721	0.19415	0.4347	0.19415	0.19415	0.4493	0.00208	0.19415
Z011E0189	0.8071	1.0756	0.00945	0.8071	0.2731	0.8071	0.8071	0.7078	0.69778	0.8071
Z011E0190	-2.25944	-2.0266	-2.83856	-2.25944	-1.8385	-2.25944	-2.25944	-2.4331	-2.33978	-2.25944
Z011E0191	-1.32989	-1.0198	-1.32676	-1.32989	-1.4423	-1.32989	-1.32989	-1.4353	-1.47823	-1.32989
Z011E0192	-0.01025	0.2686	0.50312	-0.01025	-0.2786	-0.01025	-0.01025	-0.1454	0.16235	-0.01025
Z011E0194	-0.67512	-0.4151	-0.12575	-0.67512	-1.0492	-0.67512	-0.67512	-0.8548	-0.47106	-0.67512
Z011E0195	-0.48134	-0.4703	-0.06386	-0.48134	-0.8433	-0.48134	-0.48134	-0.2526	-0.35294	-0.48134
Z011E0196	-2.77803	-3.0385	-3.46757	-2.77803	-2.5079	-2.77803	-2.77803	-2.9872	-2.50243	-2.77803
Z011E0198	0.70805	1.0856	1.30733	0.70805	0.4909	0.70805	0.70805	0.9796	0.56231	0.70805
Z011E0199	4.64686	4.4131	3.68723	4.64686	4.8386	4.64686	4.64686	4.5687	4.6476	4.64686
Z011E0200	-1.50111	-1.1945	-1.3578	-1.50111	-1.5	-1.50111	-1.50111	-1.3506	-1.41173	-1.50111
Z012E0001	3.1551	3.5144	3.31533	3.1551	3.9689	3.1551	3.1551	3.0024	2.9997	3.1551
Z012E0002	3.06112	2.8644	2.94699	3.06112	3.0244	3.06112	3.06112	3.0783	3.20821	3.06112
Z012E0003	0.78301	0.5657	1.00875	0.78301	0.0271	0.78301	0.78301	0.7767	0.96495	0.78301
Z012E0004	-2.27045	-1.9993	-2.49836	-2.27045	-2.3474	-2.27045	-2.27045	-2.3691	-2.43382	-2.27045
Z012E0005	1.39296	1.5434	1.57615	1.39296	1.3297	1.39296	1.39296	1.3934	1.60133	1.39296
Z012E0006	0.01373	-0.3079	0.11093	0.01373	-0.1444	0.01373	0.01373	0.6105	-0.15191	0.01373
Z012E0007	3.17532	3.512	2.97698	3.17532	2.3419	3.17532	3.17532	3.1946	3.37424	3.17532
Z012E0008	0.45987	0.2083	0.33043	0.45987	1.2628	0.45987	0.45987	0.4603	0.67801	0.45987
Z012E0009	-0.14248	-0.031	0.03062	-0.14248	0.2179	-0.14248	-0.14248	-0.2305	-0.20183	-0.14248
Z012E0010	-2.9062	-3.223	-2.75917	-2.9062	-2.1353	-2.9062	-2.9062	-3.0599	-3.13483	-2.9062
Z012E0011	-0.71321	-0.7342	-0.59766	-0.71321	-1.1762	-0.71321	-0.71321	-0.8375	-0.91945	-0.71321
Z012E0012	-2.10693	-2.043	-2.29815	-2.10693	-1.83	-2.10693	-2.10693	-1.4382	-2.0772	-2.10693
Z012E0013	0.64017	0.3824	0.4396	0.64017	0.4812	0.64017	0.64017	0.6784	0.81868	0.64017
Z012E0014	-1.42254	-1.6678	-1.53586	-1.42254	-0.9973	-1.42254	-1.42254	-1.4195	-1.21961	-1.42254
Z012E0015	0.86775	1.1357	0.65252	0.86775	0.002	0.86775	0.86775	0.4325	0.68001	0.86775
Z012E0016	-0.30543	0.179	-0.3443	-0.30543	0.4748	-0.30543	-0.30543	-0.3021	-0.05636	-0.30543
Z012E0017	-0.16194	-0.2885	0.10109	-0.16194	-0.1244	-0.16194	-0.16194	-0.183	-0.0216	-0.16194
Z012E0018	-2.7057	-2.9456	-2.49278	-2.7057	-3.4523	-2.7057	-2.7057	-3.4305	-2.60607	-2.7057
Z012E0019	0.51015	0.9601	0.36192	0.51015	0.4609	0.51015	0.51015	1.2331	0.74979	0.51015
Z012E0020	1.15663	1.501	0.98805	1.15663	0.5311	1.15663	1.15663	1.4844	1.23947	1.15663
Z012E0021	-1.89911	-1.8079	-1.72937	-1.89911	-1.5836	-1.89911	-1.89911	-2.0139	-2.06825	-1.89911
Z012E0022	-0.32532	0.0644	-0.48291	-0.32532	-0.0015	-0.32532	-0.32532	-0.4118	-0.46679	-0.32532
Z012E0023	-1.00914	-1.3588	-1.20278	-1.00914	-0.294	-1.00914	-1.00914	-0.7584	-1.15836	-1.00914
Z012E0024	0.90127	1.2403	0.75306	0.90127	0.9039	0.90127	0.90127	1.1583	0.79485	0.90127
Z012E0025	-0.53312	-0.2098	-0.39485	-0.53312	-1.3524	-0.53312	-0.53312	-0.6543	-0.71796	-0.53312
Z012E0026	-2.36435	-2.2812	-2.54813	-2.36435	-2.0481	-2.36435	-2.36435	-2.363	-2.22844	-2.36435
Z012E0027	3.9203	4.0987	3.72132	3.9203	2.978	3.9203	3.9203	3.8625	3.74629	3.9203
Z012E0028	-1.27225	-1.5335	-1.47874	-1.27225	-0.5998	-1.27225	-1.27225	-1.2741	-1.15774	-1.27225
Z012E0029	0.38273	0.3425	0.23967	0.38273	1.1122	0.38273	0.38273	0.3949	0.57856	0.38273
Z012E0030	1.58697	1.8519	1.34295	1.58697	1.8877	1.58697	1.58697	1.4857	1.43882	1.58697
Z012E0031	-0.04109	0.383	0.11505	-0.04109	0.6792	-0.04109	-0.04109	0.5362	-0.15479	-0.04109
Z012E0032	1.76357	1.4368	1.91871	1.76357	0.9245	1.76357	1.76357	1.6483	1.537	1.76357
Z012E0033	0.59032	0.3803	0.8128	0.59032	0.5678	0.59032	0.59032	0.4671	0.35364	0.59032
Z012E0034	0.95811	1.2931	1.09124	0.95811	1.3331	0.95811	0.95811	0.8185	0.8032	0.95811
Z012E0035	-1.50658	-1.1347	-1.31412	-1.50658	-1.4482	-1.50658	-1.50658	-1.654	-1.69242	-1.50658
Z012E0036	0.48135	0.7346	0.65195	0.48135	0.629	0.48135	0.48135	0.7031	0.28536	0.48135
[truncated: 2,551 more rows]
