# Supplementary material for: Association Mapping across Numerous Traits Reveals Patterns of Functional Variation in Maize
Source: PLoS Genet. 2014 Dec 4;10(12):e1004845. doi: 10.1371/journal.pgen.1004845 (PMC4256217; doi:10.1371/journal.pgen.1004845)
Supplement: Dataset S2 — Chromosome-specific residuals. Existing best linear unbiased predictors (BLUPs) for each inbred line were used to fit a joint-linkage model across all chromosomes. The hits from this model were then used to create chromosome-specific residual values by accounting for all markers except those on the chromosome in question. (See Methods for details.) These residuals are the phenotypic input for the NAM-GWAS analysis. (ZIP) [file pgen.1004845.s007.zip › Supplemental File 1 - Residuals/MetabolitePC2.txt]

Sample	Chr1	Chr2	Chr3	Chr4	Chr5	Chr6	Chr7	Chr8	Chr9	Chr10
Z001E0001	2.02653	1.32991	1.68364	1.44126	1.09285	1.89813	1.25944	1.71008	1.29714	1.62033
Z001E0002	0.94547	-0.05791	-0.29856	0.1921	-0.30592	0.48886	-0.05307	-0.05369	0.44304	0.39104
Z001E0003	-1.06939	-1.22692	-1.31288	-1.48741	-1.03202	-1.17092	-1.68787	-1.62661	-1.14447	-1.3962
Z001E0004	-1.48534	-1.13072	-0.63642	-0.94615	-0.79575	-0.85923	-1.12338	-1.0783	-1.10966	-1.15791
Z001E0005	1.40566	2.0536	2.35153	2.20743	1.65827	2.04721	2.4405	2.42937	1.97222	2.34681
Z001E0006	3.36547	2.36163	2.55504	2.60372	3.39299	2.21514	2.30768	2.32212	2.44097	2.32007
Z001E0007	-1.87439	-1.39559	-1.07138	-1.36752	-2.04833	-1.02918	-1.56534	-1.46518	-1.4849	-1.18514
Z001E0008	1.08011	1.49856	0.79727	1.21243	0.61591	0.91229	0.97104	1.32595	1.0455	0.90031
Z001E0009	0.61709	1.19864	0.70667	1.07524	0.79685	1.03134	1.20681	0.98451	0.83756	1.21085
Z001E0010	2.85236	2.37713	2.89581	2.62182	3.01144	2.52401	2.28824	2.37759	2.92204	2.82349
Z001E0011	-1.9137	-1.34798	-2.11125	-1.63917	-1.16837	-1.24659	-1.61628	-1.75993	-1.88987	-1.49424
Z001E0012	0.81963	0.75832	0.87453	1.02311	1.54088	1.00871	1.19494	1.19169	0.72111	1.26585
Z001E0013	1.5623	1.38908	1.87559	1.66122	2.14538	1.49712	1.63802	1.72279	1.38002	1.85545
Z001E0014	-1.27719	-0.64508	-0.42232	-0.86907	-1.53666	-0.95885	-0.87457	-0.67384	-0.6539	-1.12042
Z001E0015	0.30639	0.22846	0.15244	-0.08539	0.45079	0.2084	-0.26147	0.1602	-0.27327	-0.33429
Z001E0016	-0.31776	-0.27516	-0.59563	-0.2552	-0.75959	0.07532	-0.01373	-0.02449	-0.53005	-0.4375
Z001E0017	0.94243	0.4483	0.37841	0.63107	0.4346	0.80139	0.45097	0.80787	0.72603	0.5063
Z001E0018	0.57221	0.78473	0.30677	0.64239	1.11525	0.1572	0.29894	0.68213	0.89292	0.80783
Z001E0019	0.53459	-0.01083	0.38523	0.183	-0.09305	0.31234	0.32032	0.13634	0.55118	0.27653
Z001E0020	-2.71978	-1.698	-1.6783	-2.04713	-2.63314	-1.93349	-1.93732	-1.83156	-1.84446	-1.93551
Z001E0021	-0.88932	-1.48495	-1.63311	-1.28729	-0.88048	-1.10037	-1.42405	-1.05969	-1.66573	-1.40354
Z001E0022	3.50836	3.10885	3.24118	2.92887	3.44298	3.45239	3.16605	2.95972	3.24421	3.02203
Z001E0023	0.45433	0.30037	0.36218	0.23677	0.93798	0.10945	0.44116	0.20414	0.09159	0.30994
Z001E0024	-0.3302	-0.92539	-1.65484	-1.17106	-0.48851	-0.70069	-1.04381	-1.34988	-0.96362	-1.24121
Z001E0025	1.16562	0.73473	0.67236	0.93106	0.74255	0.9103	0.7591	1.11238	1.05438	0.77517
Z001E0028	-0.72448	-1.47848	-1.59191	-1.12396	-0.60466	-1.49424	-0.9782	-0.99673	-1.44974	-1.30079
Z001E0029	2.45201	2.47489	3.05144	2.66655	2.27604	3.06166	2.43002	2.82589	2.76027	2.98617
Z001E0030	2.42381	2.01664	1.27192	1.76612	2.10771	1.70215	1.91774	1.96909	1.49356	1.46825
Z001E0031	-1.41573	-0.872	-1.53071	-1.10435	-1.06977	-1.45331	-1.3711	-1.33453	-0.82974	-1.02807
Z001E0032	-0.11653	0.2363	-0.15105	-0.05389	0.34186	0.23115	0.12792	0.16028	-0.14528	0.10483
Z001E0033	1.57434	1.6644	1.89645	1.65227	1.01996	2.13134	1.85671	1.58104	1.52516	1.38105
Z001E0036	1.58687	1.0452	1.51621	1.26111	1.17109	1.48155	1.25994	1.47445	1.31335	1.42448
Z001E0037	0.15072	0.1702	0.17486	-0.1843	0.48443	0.39901	0.01136	0.15902	-0.19634	-0.23961
Z001E0038	1.40183	1.56645	1.29035	1.80973	1.31289	1.47593	1.80666	1.57758	1.54031	1.55589
Z001E0040	0.06509	0.12688	0.5129	0.25449	-0.36569	0.52048	0.35597	0.02939	0.64315	-0.03145
Z001E0041	-1.22918	-0.74484	-0.46903	-0.53818	-0.20623	-0.65538	-0.81047	-0.82984	-0.76111	-0.33217
Z001E0043	-0.90951	-0.74252	-1.20234	-0.80788	-0.86854	-1.00765	-0.86564	-0.64665	-1.09743	-0.6016
Z001E0044	-0.72583	-0.2447	0.26289	0.03772	-0.17688	-0.35134	-0.17829	-0.1234	-0.10126	0.18104
Z001E0045	-0.25835	0.83641	0.28317	0.56362	-0.11073	0.19492	0.69248	0.68262	0.83314	0.24864
Z001E0046	1.18478	0.2937	0.53841	0.17626	0.84006	0.49834	-0.10187	0.37651	0.43592	-0.04764
Z001E0047	0.30634	-0.22466	-0.59703	-0.01197	0.51512	0.20859	0.09951	-0.2987	-0.25116	-0.21424
Z001E0048	-0.06709	0.28054	-0.37466	-0.06232	-0.81103	0.49248	-0.34512	0.0319	0.05913	0.17158
Z001E0049	-0.98356	-0.94336	-0.74255	-1.06327	-0.66438	-1.46691	-1.41539	-1.30306	-0.72398	-1.35927
Z001E0050	-1.06874	-0.87952	-0.8368	-0.99535	-1.14034	-0.57619	-1.23558	-1.16653	-1.20566	-0.77423
Z001E0051	-1.61116	-0.30091	-0.32602	-0.58485	-0.13442	-0.97469	-0.67348	-0.76543	-0.68218	-0.93531
Z001E0052	2.92441	3.17633	3.26837	2.99728	3.28054	3.42376	3.03767	2.97333	2.88314	3.11801
Z001E0053	-0.00609	0.67004	1.13561	0.90586	0.17476	1.05778	1.11793	0.81287	0.72222	1.06743
Z001E0054	0.60585	0.44845	0.51681	0.3421	0.11188	0.4483	0.46376	0.26628	0.29097	0.4391
Z001E0055	-1.35912	-1.32562	-1.14491	-1.07073	-1.80221	-1.09123	-0.92681	-0.93757	-1.02942	-0.82134
Z001E0056	-1.43944	-1.10566	-0.98035	-1.20155	-1.00225	-0.93628	-1.4674	-1.41625	-1.17442	-0.97767
Z001E0057	-0.11986	-0.25347	-0.3929	0.03047	0.15693	0.13997	-0.15331	-0.18555	-0.00547	0.27047
Z001E0058	-2.84879	-2.27022	-2.11066	-2.43527	-3.09787	-2.64907	-2.31971	-2.58361	-2.05051	-2.79846
Z001E0059	-1.86442	-0.94757	-1.48832	-1.17608	-0.78205	-1.44907	-1.05533	-1.03769	-1.0286	-1.02324
Z001E0060	-0.682	-0.42836	-0.51863	-0.08043	-0.69731	-0.4175	0.05476	-0.32201	0.11004	0.09933
Z001E0061	4.08442	2.67221	2.61151	3.01691	3.63851	3.07487	3.22297	3.2483	3.13424	3.24619
Z001E0062	-1.28033	-1.12368	-0.82056	-1.03097	-0.59441	-0.50538	-0.84349	-0.96157	-1.30414	-0.82593
Z001E0063	1.37852	0.71304	0.62276	1.03271	1.6411	1.07823	1.17702	0.87301	1.15716	1.25155
Z001E0064	-2.06441	-1.79829	-1.16127	-1.5857	-1.3533	-1.37894	-1.45189	-1.57084	-1.40577	-1.73479
Z001E0065	-0.60538	0.11952	0.16093	-0.05901	0.34445	-0.04322	0.12111	-0.1171	-0.30004	0.04763
Z001E0066	0.49792	0.71447	0.55226	0.90142	-0.07953	1.05986	0.66295	0.6104	1.07782	0.73514
Z001E0067	-0.38105	-0.40863	-0.41611	-0.6358	-0.90633	-0.78212	-0.96798	-0.83049	-0.22887	-0.59639
Z001E0068	1.59516	1.11532	1.28018	1.03906	1.78189	0.95461	1.15516	0.96112	1.33178	1.12427
Z001E0069	0.66622	0.24615	-0.25048	0.17106	0.59266	0.40945	-0.08414	0.26567	-0.11347	0.00173
Z001E0070	-0.43132	0.16025	0.2742	-0.11836	-0.68547	0.47008	0.02046	-0.19862	0.09033	-0.35437
Z001E0071	1.47195	1.83269	2.16299	1.86674	2.46941	1.83558	1.9862	2.08039	1.7268	2.04107
Z001E0072	-0.03762	-1.31452	-1.43997	-1.06968	-1.50323	-0.58038	-0.9234	-0.9085	-1.0018	-1.18557
Z001E0073	0.16252	0.80486	0.34508	0.68269	1.1005	0.36835	0.40374	0.50618	0.46048	0.83665
Z001E0074	-0.66218	0.53151	0.55102	0.10406	0.30164	0.3379	-0.05026	0.39351	-0.04902	-0.17116
Z001E0075	-0.72518	-2.09003	-2.09066	-1.71793	-1.05909	-2.28074	-2.02101	-1.64503	-1.55829	-1.88328
Z001E0076	1.68992	1.94355	2.0674	1.72736	2.30332	1.56734	1.81692	1.9345	2.02473	1.82282
Z001E0077	-0.61402	-0.16472	-0.78647	-0.44002	-1.04326	-0.67957	-0.30795	-0.3129	-0.17139	-0.77283
Z001E0078	-0.09628	0.55871	-0.18088	0.21596	0.51205	-0.04551	0.06168	0.42072	-0.0476	0.10586
Z001E0079	0.85417	0.05554	0.3138	0.27172	-0.17521	0.52263	0.08595	0.52974	0.08668	0.09802
Z001E0080	1.42184	1.04529	0.94641	1.14717	1.21458	1.51104	1.39862	1.21045	0.91289	0.8971
Z001E0082	3.54351	2.52136	3.22507	2.90742	3.68398	2.614	3.02952	3.1518	3.14129	3.10316
Z001E0083	-2.37701	-1.94013	-1.91932	-2.21717	-1.85132	-1.82926	-2.04944	-2.30975	-1.82512	-2.15607
Z001E0084	1.19457	2.12142	1.53906	1.81205	1.70067	2.27931	1.90017	1.6263	2.03937	1.96815
Z001E0085	2.75019	2.62502	2.4537	2.31634	2.79823	2.89187	2.56361	2.26566	2.59064	2.37997
Z001E0086	0.63549	0.44923	-0.11714	0.27684	-0.25604	0.10124	0.0496	0.44577	0.00759	0.03455
Z001E0087	-1.25293	-0.83828	-1.00481	-1.01881	-0.49886	-1.13732	-0.87231	-1.19663	-1.16692	-0.96161
Z001E0089	-0.51119	-0.51623	-0.17946	-0.40153	-0.09162	-0.10718	-0.6521	-0.6002	-0.63885	-0.59147
Z001E0090	-1.71053	-1.97903	-2.19485	-1.80989	-2.47422	-1.4433	-1.64282	-1.68235	-1.60568	-1.59682
Z001E0091	-0.47939	0.14435	-0.11555	-0.08238	0.66684	-0.19652	0.07813	-0.17934	-0.27798	-0.01263
Z001E0093	-1.27097	-1.32322	-0.90942	-1.03545	-0.38668	-1.11428	-0.95607	-1.25111	-1.13248	-0.8811
Z001E0094	-0.39111	-0.83118	-0.99575	-0.52589	-0.06024	-0.88879	-0.41041	-0.7843	-0.41269	-0.74537
Z001E0095	2.33468	1.88642	1.89823	2.21388	2.07736	2.43165	2.35556	2.04265	2.50837	2.40929
Z001E0096	-0.80447	-1.03381	-0.90735	-1.16322	-0.48972	-1.18097	-1.02196	-1.21954	-0.91728	-1.07587
Z001E0097	-0.35539	-0.41477	-0.59815	-0.12302	-0.22719	-0.57429	-0.01413	-0.31149	-0.17112	-0.14268
Z001E0098	-2.46223	-1.8485	-1.37006	-1.55852	-2.32687	-1.87377	-1.48737	-1.86965	-1.37588	-1.76438
Z001E0099	-1.36641	-2.20009	-2.34318	-1.91066	-2.36062	-1.4392	-1.64082	-1.62532	-2.21628	-1.6578
Z001E0100	0.10218	0.03912	-0.53469	-0.0534	-0.44038	0.50939	0.1053	-0.18353	-0.32048	0.16291
Z001E0101	0.43476	0.83746	0.16267	0.61345	1.10056	0.30075	0.30142	0.33167	0.82216	0.72828
Z001E0102	-1.23894	-1.79567	-2.04338	-1.67865	-1.08516	-1.39643	-1.68392	-1.79883	-1.42331	-1.54112
Z001E0103	-1.26204	-0.65542	-0.37499	-0.84062	-0.42325	-0.8061	-0.66549	-0.52152	-0.66881	-0.66793
Z001E0104	-0.28361	0.49522	-0.00302	0.32173	0.64737	0.0601	0.51217	0.53378	-0.03931	0.1045
Z001E0105	-1.98302	-1.96984	-1.49521	-1.82118	-1.39095	-2.14668	-2.125	-1.70498	-1.60663	-1.64029
Z001E0106	1.03872	2.10027	2.08629	1.89882	1.43774	1.71009	2.02551	1.76042	1.90201	1.9133
Z001E0107	-1.04811	-1.3952	-1.31965	-1.03805	-0.8003	-0.97229	-0.83363	-0.85463	-0.84495	-0.77183
Z001E0108	-1.33076	-0.87991	-0.86518	-1.16493	-0.68556	-0.99288	-0.92894	-0.82244	-1.27921	-1.09474
Z001E0109	-1.1822	-0.02275	-0.60259	-0.29211	-1.25149	0.01296	-0.5264	-0.52569	-0.05964	-0.11628
Z001E0110	-1.19148	-0.77901	-0.40448	-0.68202	-0.25198	-0.53498	-0.48787	-0.79788	-0.57499	-0.96858
Z001E0111	-1.78227	-1.75949	-1.40679	-1.58322	-1.41219	-1.2579	-1.37516	-1.6508	-1.67522	-1.45538
Z001E0112	0.45082	0.50023	0.52575	0.85921	0.21599	0.89068	0.58403	0.62723	0.76526	1.09694
Z001E0113	-0.0237	0.38232	0.3236	0.09446	0.46703	0.42179	-0.11128	-0.01173	0.05095	0.17624
Z001E0114	1.03748	-0.0334	-0.10002	0.30869	-0.10726	0.06086	0.29045	0.48288	0.4923	0.498
Z001E0115	0.49327	1.38568	1.52544	1.27847	0.56145	1.14106	1.50269	1.54299	1.09593	1.4112
Z001E0116	2.59502	2.38437	2.60205	2.33002	1.94844	2.17378	2.47371	2.23647	2.69535	1.96464
Z001E0118	0.04018	0.34975	0.70577	0.4026	0.72834	0.12651	0.24658	0.6747	0.2009	0.53468
Z001E0119	-0.76522	-0.14957	0.34878	0.10384	0.61119	-0.34977	0.14971	-0.15537	0.41674	0.23731
Z001E0120	-1.32335	-2.44411	-2.56756	-2.07936	-1.58891	-1.74944	-1.94937	-2.30182	-1.93828	-1.82151
Z001E0121	2.112	2.73416	2.33957	2.58753	2.11354	2.33439	2.53792	2.47957	2.88553	2.67539
Z001E0122	-1.04987	-2.27486	-1.64697	-1.9627	-1.20121	-2.2493	-1.83988	-1.72984	-1.7443	-2.19411
Z001E0123	-0.73646	-0.05244	0.3313	0.15028	0.70869	-0.32724	0.2302	-0.08607	0.0146	-0.13566
Z001E0124	-2.501	-1.48406	-1.26524	-1.6498	-1.26672	-1.76981	-1.45514	-1.32911	-1.91521	-1.48515
Z001E0125	-1.83424	-1.33678	-0.90269	-1.23289	-0.81537	-0.91866	-1.05905	-1.00216	-1.49022	-1.20063
Z001E0126	-0.62442	-1.02422	-0.48312	-0.74066	-1.15981	-0.90263	-0.53379	-0.45307	-0.90814	-0.80028
Z001E0127	1.04186	1.60313	1.56838	1.31127	1.41553	1.62482	1.495	1.24887	1.28927	0.96164
Z001E0128	-0.81688	-0.55265	-0.30819	-0.17259	0.13607	-0.58923	-0.06987	-0.44288	-0.0104	0.0383
Z001E0129	1.68028	1.30623	1.47087	1.13273	1.72847	1.54543	1.26548	1.05891	1.41228	0.87272
Z001E0130	2.5828	2.99039	3.11237	2.73613	2.66631	2.45984	2.44728	2.91059	3.10534	2.81463
Z001E0131	-2.42303	-2.1415	-2.57348	-2.16768	-1.8334	-2.5791	-2.01354	-2.35195	-1.87033	-2.07821
Z001E0132	-1.92833	-1.43597	-1.28696	-1.67472	-2.28617	-1.12296	-1.94341	-1.79145	-1.45301	-1.47064
Z001E0133	-0.42744	-0.02044	0.13678	-0.2326	-0.95626	-0.01278	-0.412	0.06304	-0.38654	-0.08039
Z001E0134	0.08287	-0.69264	-0.60136	-0.58396	0.14099	-0.36369	-0.82693	-0.38374	-0.82274	-0.75847
Z001E0135	0.07891	0.19736	-0.46634	0.01628	0.55341	-0.34539	0.05872	-0.29372	0.29009	-0.31246
Z001E0137	-1.43886	-0.80552	-0.2327	-0.61362	-1.22302	-1.06713	-0.95005	-0.54106	-0.29511	-0.43535
Z001E0138	0.26067	-0.00894	0.39882	0.15618	-0.32673	-0.02555	-0.01887	0.24303	-0.05164	-0.11782
Z001E0139	-1.01563	0.09147	-0.47381	-0.22737	-0.51968	-0.72727	-0.47928	-0.13219	0.01733	-0.52536
Z001E0140	-0.19106	-0.37702	-0.11651	-0.22251	-0.79689	0.39389	-0.06081	-0.06844	-0.51685	0.03004
Z001E0141	-1.03741	-0.67587	-1.33231	-0.83558	-0.45489	-0.99476	-0.67226	-1.01311	-1.14884	-1.11189
Z001E0143	-0.24635	-0.78354	-1.25014	-0.89362	-0.15052	-0.98903	-1.18039	-1.04445	-1.05336	-1.14739
Z001E0144	-0.23041	0.2355	-0.48807	-0.07593	-0.79082	0.31063	0.05752	-0.31195	0.21937	-0.38483
Z001E0145	4.74729	4.41654	4.29696	4.23816	4.98343	4.17236	4.35177	4.06787	4.51323	4.29276
Z001E0146	0.52542	0.06657	-0.32776	0.1698	1.06382	-0.15461	0.31017	0.35115	-0.06821	0.33115
Z001E0147	0.29833	0.21084	0.76356	0.47568	-0.08529	0.218	0.65893	0.71377	0.32078	0.21505
Z001E0149	0.80356	1.02312	0.90033	0.76599	0.5891	0.73754	0.84198	0.60713	0.67313	0.39865
Z001E0150	0.12897	-1.02128	-0.53224	-0.65404	0.14077	-1.01572	-0.94086	-0.8301	-0.80332	-0.69743
Z001E0151	0.06911	-0.94104	-0.33413	-0.65863	-0.95057	-0.86884	-0.77635	-0.492	-0.43066	-0.86775
Z001E0152	-2.44884	-2.23653	-1.56178	-2.002	-1.76128	-1.68928	-1.92665	-1.75991	-1.97537	-1.70547
Z001E0153	0.44032	1.26738	1.60857	1.38055	0.73968	1.70356	1.36291	1.2313	1.26449	1.53983
Z001E0156	-0.3867	-0.50101	-0.74935	-0.75317	-0.75445	-0.80156	-0.83854	-0.95812	-0.91682	-1.09866
Z001E0157	-0.61626	0.44166	0.54191	0.04975	0.33906	0.42235	0.19209	0.28938	0.26421	-0.18789
Z001E0158	3.38285	3.81314	3.77425	3.63521	4.29678	3.48233	3.72936	3.48307	3.54768	3.68824
Z001E0159	0.25422	0.00616	0.36119	-0.02451	0.50479	-0.11724	0.15155	0.26911	0.10984	-0.2775
Z001E0160	0.32403	1.39903	1.05797	1.26134	0.54498	1.461	1.38295	1.14682	1.565	0.99443
Z001E0161	3.76461	4.16286	3.98009	3.79279	3.40071	4.55518	4.03691	3.80888	3.66318	3.85051
Z001E0162	-2.36377	-3.00631	-2.39394	-2.74757	-2.58534	-2.53626	-2.92841	-2.53577	-2.51554	-2.50428
Z001E0163	1.19524	0.30205	0.43637	0.53328	0.10584	0.82206	0.31878	0.39765	0.39646	0.30941
Z001E0164	0.05031	0.11889	0.59418	0.34706	0.69131	0.65555	0.50852	0.21096	0.10561	0.16778
Z001E0165	-0.17112	0.13418	0.44393	0.26365	-0.2253	-0.03468	0.43122	0.24203	0.52143	-0.04594
Z001E0166	-0.49964	-0.08087	0.17902	0.11977	0.35846	0.2633	0.36591	0.22693	-0.10246	-0.07837
Z001E0167	2.41013	1.67652	2.32505	1.91522	2.2486	2.15055	1.83804	2.08941	2.1157	1.77772
Z001E0168	1.13535	1.42379	1.43408	1.74861	1.02297	1.41616	1.64172	1.80024	1.83509	2.03343
Z001E0170	-0.23734	0.28421	0.79204	0.38677	-0.18862	-0.1134	0.10477	0.51178	0.71589	0.10904
Z001E0171	-0.21189	-0.24757	-0.50392	-0.55247	-0.80875	-0.69338	-0.40779	-0.29083	-0.20983	-0.93063
Z001E0172	0.34335	0.20484	-0.45311	-0.10662	0.25486	0.18373	-0.37421	-0.00096	-0.15735	-0.30608
Z001E0173	-0.76041	-1.4405	-1.52843	-1.1257	-0.60105	-0.92378	-1.01172	-1.32008	-1.34723	-1.29736
Z001E0174	-0.01574	0.18116	-0.07517	0.26053	-0.26	0.85196	0.41548	0.45866	-0.07622	0.51729
Z001E0175	-0.82268	-0.5291	-0.46736	-0.7919	-0.32899	-0.40431	-0.99647	-0.85095	-1.01764	-1.01911
Z001E0176	-0.91184	-1.6245	-1.89699	-1.32691	-0.80275	-1.63836	-1.47065	-1.46538	-1.60995	-1.17725
Z001E0177	-1.26554	-0.97209	-1.52198	-1.17683	-0.80608	-1.26969	-1.02247	-0.99411	-1.08361	-1.01609
Z001E0178	0.01966	-0.38272	0.19714	-0.02995	0.39735	-0.49459	-0.2456	0.00223	-0.13467	0.11647
Z001E0180	-0.0523	-0.30553	-0.75267	-0.38621	0.00203	-0.65566	-0.64899	-0.24874	-0.45985	-0.18326
Z001E0181	0.33768	0.73539	0.23799	0.58722	0.11154	0.53732	0.72255	0.60338	0.69499	0.65802
Z001E0182	1.05132	1.32645	0.72802	1.00273	1.17779	0.94894	1.20354	1.22891	1.24879	1.04095
Z001E0183	2.23284	2.20726	1.56364	2.02525	2.75172	1.7886	2.16754	2.20763	1.7813	1.94757
Z001E0184	-0.44808	0.0761	-0.42065	-0.12696	-0.65194	-0.19152	0.08187	0.13492	0.00868	0.01379
Z001E0185	-0.41977	-0.91486	-0.55174	-0.66076	-1.18875	-0.8247	-0.4758	-0.82771	-0.42777	-0.95999
Z001E0186	-0.61606	-0.79933	-0.4418	-0.73764	-1.2357	-0.89627	-0.93364	-0.46403	-0.88259	-0.597
Z001E0187	-0.57321	0.70718	-0.00168	0.29453	-0.54255	0.68198	0.32985	0.49834	0.02561	0.05819
Z001E0188	-0.96315	-1.77136	-1.21628	-1.52788	-1.76055	-1.80469	-1.67052	-1.39409	-1.25803	-1.75775
Z001E0189	0.84043	1.76846	1.58401	1.60297	2.02691	1.32856	1.7364	1.47584	1.39287	1.31142
Z001E0190	0.16135	0.58092	0.52518	0.32349	-0.38303	0.76038	0.17364	0.22989	0.13384	0.06649
Z001E0191	-1.16438	-0.45859	-0.93194	-0.6361	-0.58267	-0.41456	-0.86089	-0.84117	-0.46647	-0.41835
Z001E0192	-0.86453	-0.91585	-0.51517	-0.70862	-1.25004	-1.00203	-0.75709	-0.5849	-0.42983	-0.56977
Z001E0193	-1.22713	-0.99843	-1.13383	-1.28243	-1.49086	-1.36398	-1.1212	-1.35971	-1.31148	-1.71236
Z001E0194	0.4501	0.17194	0.60883	0.56242	1.02392	0.13861	0.675	0.30697	0.35896	0.33244
Z001E0195	-1.1052	-1.01631	-0.40601	-0.7076	-0.20179	-1.16686	-0.62263	-0.90607	-0.45464	-0.95272
Z001E0196	1.56933	1.92703	1.92074	1.64892	2.17487	1.45295	1.40643	1.83781	1.82744	1.78661
Z001E0197	0.51881	0.03897	0.20383	-0.03729	0.70554	-0.12174	0.07881	-0.11523	0.25543	0.04792
Z001E0198	-1.55108	-1.53318	-2.13596	-1.80241	-1.44743	-1.36589	-1.62094	-1.60044	-1.62043	-1.63245
Z001E0199	1.04329	1.04777	1.30646	1.17897	0.44178	1.49887	1.3136	0.91233	1.49005	0.91176
Z002E0001	0.07672	0.00248	0.05819	0.17281	-0.0681	0.22102	0.2046	0.17301	0.18529	0.17905
Z002E0002	0.46162	0.04842	0.22238	0.39275	0.43723	0.29685	0.5429	0.33906	0.37991	0.34632
Z002E0003	-0.83887	-1.00549	-0.68971	-0.7626	-0.44338	-0.84102	-0.62931	-0.69146	-0.78328	-0.72646
Z002E0004	-1.01299	-0.8721	-1.15991	-1.28244	-1.4787	-1.22981	-1.13071	-1.28351	-1.29811	-1.29985
Z002E0005	1.38796	0.94686	1.62278	1.49992	1.65331	1.54003	1.31047	1.4917	1.51381	1.48857
Z002E0006	-0.20624	-0.61309	0.02201	-0.07673	-0.07105	-0.05313	0.06475	-0.11122	-0.07482	-0.08792
Z002E0007	-1.0624	-0.92157	-0.84331	-0.95007	-0.75502	-1.06019	-0.70275	-0.93709	-0.90633	-0.96725
Z002E0009	-0.12694	-0.10333	-0.13714	-0.21674	-0.38123	-0.19707	-0.05789	-0.1961	-0.28507	-0.24021
Z002E0010	-0.84148	-0.76139	-0.95626	-0.86228	-1.08324	-0.888	-0.97342	-0.8521	-0.8373	-0.89508
Z002E0011	1.21629	0.68135	1.26975	1.17968	1.03591	1.25634	1.25484	1.11365	1.21432	1.20596
Z002E0012	1.99622	1.92322	1.77486	1.86688	1.6747	1.99868	2.04454	1.84264	1.83422	1.87825
Z002E0013	-1.57501	-1.10384	-1.49815	-1.33249	-1.17461	-1.49694	-1.40114	-1.4045	-1.30663	-1.37144
Z002E0014	0.39738	0.40084	0.46001	0.53343	0.67056	0.58627	0.44988	0.57398	0.56716	0.5015
Z002E0016	0.57624	0.26122	0.53892	0.71336	0.5688	0.77408	0.86594	0.71048	0.62481	0.67385
Z002E0017	1.72328	1.78923	1.76101	1.92746	2.07918	1.77185	2.00648	1.92965	1.96033	1.90601
Z002E0018	-0.28898	0.07737	-0.04937	-0.26169	-0.19281	-0.23023	-0.00408	-0.29052	-0.26346	-0.27028
Z002E0019	-0.44714	-0.90033	-0.38086	-0.47985	-0.43574	-0.59433	-0.33652	-0.48115	-0.43017	-0.50071
Z002E0021	-1.74136	-2.13944	-1.7245	-1.91505	-1.67553	-1.85166	-1.79195	-1.97498	-1.86002	-1.88022
Z002E0022	-0.73829	-1.1714	-0.75049	-0.85787	-0.81432	-0.78317	-0.75349	-0.85064	-0.9241	-0.87278
Z002E0023	0.58364	0.42396	0.53817	0.46021	0.67916	0.40111	0.62368	0.51116	0.42085	0.43153
Z002E0025	0.93702	0.67345	0.58853	0.76142	0.52895	0.65276	0.93011	0.7704	0.79233	0.72694
Z002E0026	-0.7766	-1.12113	-0.61238	-0.51182	-0.33264	-0.47635	-0.66714	-0.56978	-0.45565	-0.48455
Z002E0027	-0.16253	-0.51836	-0.4816	-0.4643	-0.64053	-0.34632	-0.38743	-0.51714	-0.53421	-0.44886
Z002E0028	0.37965	0.45433	0.31947	0.40945	0.57358	0.52386	0.28512	0.40904	0.38625	0.42916
Z002E0029	-1.0122	-0.80436	-1.13952	-1.0364	-1.04464	-0.98123	-1.1862	-0.99517	-1.04683	-1.01447
Z002E0030	0.84842	0.49551	0.58656	0.70801	0.86795	0.76577	0.71371	0.6645	0.75117	0.66258
Z002E0032	0.32773	-0.15254	0.12876	0.26104	0.13787	0.1635	0.04359	0.32681	0.34931	0.28952
Z002E0033	0.27811	0.06667	-0.08552	-0.00817	0.08179	0.11111	-0.15472	0.05315	-0.05726	-0.03839
Z002E0034	-0.07083	-0.30387	0.00114	0.20828	0.09811	0.19392	0.00471	0.2621	0.19105	0.22373
Z002E0036	0.73504	0.99992	1.14878	1.0209	0.99577	0.90623	0.83942	1.04509	0.97291	1.05869
Z002E0037	1.54204	1.48764	1.04373	1.11528	0.91257	1.18495	1.25158	1.15742	1.12903	1.14445
Z002E0038	1.19783	1.10353	0.94992	1.08989	0.95542	1.12036	1.22296	1.00567	1.02014	1.05227
Z002E0040	0.19558	0.7608	0.37218	0.49994	0.43231	0.34724	0.75788	0.41889	0.53478	0.51274
Z002E0041	-0.05848	0.04067	0.06468	0.11746	-0.01381	0.19359	-0.03209	0.06819	0.07508	0.1314
Z002E0042	0.22635	0.29693	-0.03198	-0.11579	-0.1074	-0.04841	0.04935	-0.07898	-0.09454	-0.07641
Z002E0043	-0.9475	-0.56795	-1.18958	-1.02976	-1.08537	-1.15341	-0.87039	-0.98637	-1.09196	-1.0021
Z002E0045	3.70404	3.89131	3.68301	3.45713	3.61116	3.57832	3.30347	3.44231	3.46074	3.48525
Z002E0046	1.30086	1.10241	1.17661	1.11913	0.97594	1.0395	1.22104	1.16184	1.15469	1.15335
Z002E0047	0.22475	-0.09788	0.22427	0.40391	0.18998	0.44148	0.58211	0.40514	0.41506	0.37237
Z002E0048	-1.24677	-1.05384	-1.21186	-1.39446	-1.5631	-1.31075	-1.57821	-1.44496	-1.36495	-1.36445
Z002E0049	-1.48493	-1.21124	-1.4192	-1.48313	-1.46999	-1.627	-1.47409	-1.57608	-1.47337	-1.51417
Z002E0050	-0.36893	-0.85615	-0.57011	-0.442	-0.59839	-0.49855	-0.64005	-0.44208	-0.33513	-0.4373
Z002E0051	-0.37588	-0.33195	-0.05313	-0.13749	-0.17835	-0.31026	-0.00931	-0.24635	-0.10842	-0.10559
Z002E0052	-1.5386	-2.07477	-1.65271	-1.55971	-1.7327	-1.4902	-1.4213	-1.62213	-1.49967	-1.54194
Z002E0054	0.09162	-0.56239	-0.00552	-0.17886	-0.32182	-0.07637	-0.0994	-0.14672	-0.12964	-0.14026
Z002E0055	0.02672	-0.02722	0.20908	0.03511	-0.15589	0.15946	-0.17506	-0.00216	-0.0185	0.05348
Z002E0056	-0.42752	-0.25374	-0.69105	-0.59213	-0.83872	-0.53698	-0.72697	-0.65344	-0.56941	-0.63175
Z002E0057	0.97221	0.95003	1.08272	0.95923	0.85082	0.90138	0.75385	0.91271	0.94223	0.98706
Z002E0058	-0.15026	-0.65256	-0.33651	-0.20599	-0.43631	-0.12931	-0.39113	-0.25645	-0.14675	-0.24896
Z002E0059	0.7857	0.64878	0.70814	0.62554	0.49983	0.51183	0.40029	0.65648	0.65994	0.59938
Z002E0060	1.24867	1.03642	1.64777	1.5377	1.41068	1.41021	1.38113	1.52286	1.59069	1.52102
Z002E0061	0.20203	0.25054	0.31467	0.20414	0.3742	0.22404	0.05894	0.15613	0.16316	0.17376
Z002E0064	0.84508	0.95645	0.51425	0.5629	0.37088	0.67397	0.37903	0.53801	0.51425	0.5768
Z002E0065	-1.89877	-1.43535	-1.80708	-1.72707	-1.84049	-1.88546	-1.539	-1.80053	-1.82825	-1.75765
Z002E0066	0.1756	0.19238	-0.0703	0.14779	0.03995	0.03073	0.3106	0.16136	0.0818	0.11387
Z002E0067	0.66337	0.56241	0.53718	0.55167	0.50444	0.40555	0.66328	0.58135	0.60031	0.58884
Z002E0068	0.50241	0.37433	0.48401	0.42812	0.24402	0.35168	0.20774	0.43817	0.35672	0.40401
Z002E0069	-0.39317	-0.70255	-0.65991	-0.47386	-0.26159	-0.54973	-0.29922	-0.4002	-0.49585	-0.51476
Z002E0070	-0.41961	-0.69739	-0.5212	-0.68637	-0.85374	-0.73145	-0.89708	-0.63272	-0.6159	-0.65158
Z002E0071	0.25833	0.48475	0.65739	0.53556	0.60617	0.45419	0.39265	0.5661	0.49288	0.57671
Z002E0072	-0.21936	-0.01626	0.03383	-0.07139	-0.17867	-0.02056	0.09638	-0.07619	-0.16873	-0.09329
Z002E0073	0.19535	-0.34661	0.09766	0.02883	0.25996	-0.00148	-0.24379	0.03533	0.01451	0.04096
Z002E0074	0.62705	0.53104	0.54587	0.51931	0.47731	0.41816	0.56746	0.47527	0.45999	0.53657
Z002E0077	-0.36647	-0.36037	-0.17772	-0.31232	-0.55654	-0.22944	-0.13006	-0.33533	-0.39905	-0.3235
Z002E0079	0.83084	0.9133	0.65939	0.75235	0.85581	0.8079	0.65199	0.70483	0.79306	0.71814
Z002E0080	0.28615	0.57982	0.19629	0.10714	-0.02716	0.02806	0.27105	0.03838	0.04407	0.06517
Z002E0081	-0.01716	-0.51546	-0.11134	-0.24564	-0.09255	-0.10464	-0.46256	-0.17751	-0.29382	-0.27494
Z002E0083	0.25705	0.16874	0.51371	0.61402	0.83595	0.52114	0.53048	0.64542	0.71471	0.63211
Z002E0085	-0.84582	-1.05498	-0.83826	-0.70711	-0.46398	-0.74098	-0.50736	-0.64025	-0.63513	-0.67423
Z002E0086	-0.92404	-1.02742	-1.27609	-1.16593	-1.29412	-1.0605	-1.0453	-1.08427	-1.2239	-1.14932
Z002E0087	0.6918	0.65495	0.11063	0.266	0.12266	0.34825	0.34131	0.31381	0.15432	0.28368
Z002E0088	1.94543	1.48311	1.78905	1.90709	2.12733	1.98881	1.89135	1.89261	1.97062	1.91806
Z002E0089	-0.63179	-1.10466	-0.51788	-0.64055	-0.45541	-0.55249	-0.8677	-0.58174	-0.60503	-0.60132
Z002E0090	1.28498	1.58764	1.15709	1.25678	1.47265	1.29785	1.12488	1.22848	1.28289	1.27703
Z002E0092	-0.25559	-0.29976	-0.21093	-0.36269	-0.09455	-0.31826	-0.22496	-0.31685	-0.33746	-0.31755
Z002E0093	-0.08737	0.17543	-0.20426	-0.13096	-0.15764	-0.04469	-0.27997	-0.103	-0.21257	-0.10818
Z002E0094	-0.80079	-0.58635	-0.70637	-0.843	-0.97864	-0.95471	-0.85524	-0.83317	-0.82821	-0.80745
Z002E0095	-0.41414	-0.00629	-0.44108	-0.29614	-0.41328	-0.41369	-0.09997	-0.36354	-0.35644	-0.28419
Z002E0096	0.11948	0.23523	-0.16061	0.01527	0.25811	0.06323	0.16623	-0.02519	-0.0732	-0.00301
Z002E0097	1.0084	1.07429	1.04876	1.10693	1.2435	1.02708	0.97546	1.06334	1.07027	1.069
Z002E0098	0.7188	1.22627	0.72297	0.89186	0.79877	0.75201	1.0858	0.91161	0.81353	0.92076
Z002E0099	0.70909	0.16307	0.62025	0.46737	0.34942	0.597	0.53483	0.51314	0.42206	0.50116
Z002E0101	-0.22192	0.15604	-0.11909	-0.02586	0.16382	-0.10228	-0.12744	-0.09154	0.00573	0.00284
Z002E0102	0.56292	0.56196	0.50463	0.64513	0.77127	0.53154	0.4874	0.7204	0.69259	0.66287
Z002E0103	-0.18663	-0.3319	-0.28753	-0.40242	-0.47353	-0.49264	-0.29949	-0.34809	-0.35345	-0.37411
Z002E0104	-1.01695	-0.67084	-1.03918	-0.91918	-1.09727	-0.95484	-0.69729	-0.98205	-0.89633	-0.90734
Z002E0105	0.09306	0.55972	0.26085	0.18388	0.37588	0.08314	0.05305	0.21269	0.09395	0.15672
Z002E0106	0.55027	0.93612	0.5047	0.37763	0.65158	0.30878	0.55365	0.45124	0.32591	0.40972
Z002E0107	-0.1572	-0.49558	0.27103	0.10602	-0.03512	0.1677	-0.09004	0.01609	0.1555	0.14047
Z002E0108	0.13269	-0.01152	-0.04823	0.03876	0.19816	0.14163	-0.10006	0.02917	0.09507	0.05124
Z002E0109	0.68398	0.40927	0.86795	0.75834	0.58514	0.87029	0.55742	0.78711	0.69628	0.73236
Z002E0110	0.03749	0.17907	-0.19794	-0.05601	-0.19276	-0.09935	-0.22493	-0.05506	-0.07808	-0.05527
Z002E0111	-1.1357	-1.35354	-0.79846	-0.91058	-0.64858	-0.85093	-0.77629	-0.89509	-0.98211	-0.86486
Z002E0112	0.76863	0.18376	0.49269	0.47473	0.26847	0.58966	0.58225	0.50414	0.42715	0.44657
Z002E0114	0.2694	0.37876	0.61267	0.44983	0.2964	0.52736	0.65733	0.36906	0.49211	0.48394
Z002E0115	-1.1019	-1.13091	-1.06098	-1.18512	-0.94924	-1.25895	-1.00973	-1.2433	-1.20929	-1.18558
Z002E0116	-0.40167	-0.78894	-0.69291	-0.50333	-0.67455	-0.55583	-0.70709	-0.42672	-0.52452	-0.54908
Z002E0120	-0.22362	-0.04598	-0.62198	-0.51108	-0.34637	-0.60999	-0.64834	-0.45229	-0.53737	-0.54356
Z002E0121	0.29376	0.88204	0.52653	0.62023	0.52347	0.65891	0.5102	0.54328	0.54006	0.63991
Z002E0122	-0.62368	-0.92332	-0.70968	-0.84783	-1.05965	-0.91808	-1.03649	-0.92544	-0.78308	-0.88151
Z002E0123	-0.05034	0.33061	-0.10256	0.05241	0.22706	-0.04947	0.27416	0.03209	0.03016	0.07003
Z002E0124	0.32676	0.51904	0.67659	0.54779	0.73156	0.59932	0.77534	0.52613	0.45661	0.53963
Z002E0125	-0.10637	-0.64221	-0.30062	-0.12556	-0.27068	-0.17342	-0.34336	-0.20306	-0.07546	-0.16826
Z002E0126	-0.28979	0.12156	-0.08129	-0.18422	-0.28295	-0.2879	-0.37491	-0.16372	-0.26485	-0.14755
Z002E0127	1.20897	0.74283	0.90238	0.84138	0.70514	0.70914	0.88907	0.74494	0.86322	0.80395
Z002E0128	-0.6246	-0.67587	-0.55605	-0.64863	-0.77388	-0.70803	-0.51953	-0.62266	-0.70684	-0.61752
Z002E0129	-0.86828	-1.16543	-0.98713	-1.09813	-0.93576	-1.14643	-1.30783	-1.11075	-1.02974	-1.07822
Z002E0131	2.73283	2.87591	2.47693	2.51288	2.69383	2.55788	2.7232	2.46475	2.55522	2.54014
Z002E0132	-1.76569	-1.2863	-1.39556	-1.58749	-1.74239	-1.59505	-1.72286	-1.66264	-1.63662	-1.55178
Z002E0133	-0.41129	0.26466	-0.16604	-0.10394	0.10889	-0.08833	0.20656	-0.07348	-0.08459	-0.06353
Z002E0134	-0.90438	-1.28406	-1.23099	-1.03403	-1.18556	-1.09496	-0.89356	-0.97148	-1.06165	-1.08053
Z002E0135	-1.11096	-1.16791	-1.27841	-1.25864	-1.34728	-1.36604	-1.31741	-1.21591	-1.29881	-1.25489
Z002E0136	-0.681	-0.72717	-0.65683	-0.77896	-0.89232	-0.828	-0.99412	-0.725	-0.8085	-0.74158
Z002E0137	-0.43093	-0.56488	-0.74219	-0.61696	-0.50765	-0.68685	-0.72742	-0.54171	-0.54707	-0.65304
Z002E0138	-0.83221	-0.42855	-0.54212	-0.73747	-0.76942	-0.84276	-0.85504	-0.7163	-0.69585	-0.6979
Z002E0139	-0.70747	-0.92682	-0.60321	-0.66792	-0.62154	-0.73513	-0.56026	-0.6051	-0.69282	-0.63598
Z002E0140	-1.2416	-0.59002	-1.01066	-0.92123	-0.76986	-1.06029	-0.61013	-0.97443	-0.86137	-0.90301
Z002E0141	-0.63391	-0.25354	-0.77348	-0.69066	-0.58999	-0.60321	-0.82416	-0.69923	-0.73998	-0.67198
Z002E0142	-0.11021	-0.21539	-0.11172	-0.28564	-0.05072	-0.16778	-0.50568	-0.29259	-0.32773	-0.26521
Z002E0143	-0.64033	-0.99672	-0.75256	-0.6043	-0.52188	-0.54552	-0.61621	-0.57801	-0.66626	-0.63056
Z002E0144	-2.03365	-1.65514	-1.98569	-1.83981	-1.67277	-2.02294	-1.92564	-1.93313	-1.81454	-1.87193
Z002E0145	1.08602	1.02064	1.00574	0.85822	0.97183	0.84318	0.71809	0.93602	0.84262	0.83271
Z002E0146	-0.96703	-0.94342	-1.11746	-1.2655	-1.44984	-1.36644	-1.45478	-1.34849	-1.22546	-1.2988
Z002E0148	0.43259	0.49409	0.42024	0.54685	0.72689	0.47785	0.42004	0.61714	0.51353	0.57063
Z002E0149	1.28982	1.06207	1.19433	1.102	1.29856	1.02972	1.2403	1.06866	1.16122	1.12487
Z002E0150	0.17675	-0.11366	-0.24555	-0.1121	-0.09604	-0.0705	-0.15164	-0.07846	-0.10719	-0.14949
Z002E0152	-0.61293	-0.5531	-0.55552	-0.50204	-0.67244	-0.42557	-0.6322	-0.44317	-0.46186	-0.48058
Z002E0153	-1.33587	-0.91484	-1.03973	-1.15711	-0.99001	-1.15263	-0.92129	-1.27607	-1.17578	-1.17853
Z002E0156	0.53882	0.7322	0.4765	0.31273	0.45354	0.37394	0.16566	0.34304	0.31707	0.29899
Z002E0157	1.37634	1.69876	1.41173	1.49676	1.67983	1.46462	1.4128	1.52869	1.43525	1.46652
Z002E0158	-0.01581	-0.70204	-0.16178	-0.23623	-0.38503	-0.3387	-0.15785	-0.32818	-0.17926	-0.27197
Z002E0161	-0.61516	-0.97133	-0.84004	-0.70214	-0.43131	-0.78034	-0.55696	-0.61902	-0.70645	-0.67731
Z002E0162	-0.3544	-0.56211	-0.65637	-0.54247	-0.74824	-0.46386	-0.38939	-0.49762	-0.5092	-0.50968
Z002E0163	0.24931	0.59442	0.52057	0.35196	0.2222	0.37924	0.53719	0.24325	0.35728	0.39026
Z002E0164	1.38348	1.4113	1.03346	1.07912	1.17648	1.13174	0.95371	1.02093	1.11237	1.04452
Z002E0165	-0.77675	-0.87654	-0.50987	-0.38389	-0.46685	-0.31927	-0.5491	-0.39974	-0.43381	-0.36278
Z002E0166	-1.04978	-0.98564	-1.31268	-1.18913	-1.04805	-1.09265	-1.35936	-1.10083	-1.23581	-1.16182
Z002E0167	-0.46404	-0.10551	-0.16093	-0.05634	0.05741	-0.16302	-0.09484	0.00372	0.01938	-0.02449
Z002E0168	0.70362	0.82685	0.5843	0.46021	0.29992	0.33697	0.2687	0.46437	0.48222	0.44386
Z002E0169	0.4913	0.4286	0.62236	0.48381	0.31047	0.40712	0.29804	0.50804	0.52173	0.51761
Z002E0170	1.64134	2.01078	1.72862	1.63031	1.784	1.53361	1.48937	1.57578	1.57345	1.60042
Z002E0171	1.13848	0.79642	0.89889	0.99635	0.86757	1.04019	1.11967	1.03243	1.0392	1.0318
Z002E0172	2.01208	1.57981	1.73307	1.64438	1.55507	1.53291	1.6749	1.62896	1.67821	1.67064
Z002E0173	0.22125	-0.09086	0.3626	0.23069	0.11289	0.34685	0.34214	0.18841	0.20328	0.25783
Z002E0174	-1.12649	-1.26257	-0.92724	-1.07437	-1.04554	-1.02305	-0.87121	-1.19871	-1.06484	-1.09814
Z002E0175	-0.40946	-0.50084	0.00991	-0.06439	-0.16614	-0.14512	0.08855	-0.12404	-0.08404	-0.03985
Z002E0176	-0.93913	-0.92589	-0.7106	-0.79469	-0.91346	-0.77597	-0.67314	-0.92695	-0.90229	-0.82266
Z002E0178	-0.78759	-1.08735	-0.97917	-1.05719	-1.20665	-0.99257	-0.94081	-1.11651	-1.00417	-1.03083
Z002E0179	-0.15439	-0.51635	-0.1457	-0.15734	-0.26129	-0.24507	-0.06622	-0.22766	-0.19979	-0.19731
Z002E0180	-0.05811	-0.02015	0.01489	0.09538	-0.11947	0.14668	-0.01272	0.02299	0.12984	0.04838
Z002E0181	-1.17291	-1.2094	-1.06109	-1.19768	-1.04521	-1.13856	-0.98634	-1.28319	-1.16526	-1.21838
Z002E0182	-0.36035	-0.51548	-0.28102	-0.43658	-0.31851	-0.36963	-0.60756	-0.41112	-0.43109	-0.45948
Z002E0183	0.22147	0.55344	0.39289	0.50523	0.67943	0.52922	0.7657	0.4397	0.52865	0.5318
Z002E0184	0.24741	0.02692	0.47821	0.41536	0.30487	0.29548	0.58137	0.41605	0.46254	0.39331
Z002E0185	0.40372	0.42148	0.1976	0.39848	0.37709	0.24946	0.52665	0.45059	0.43295	0.41883
Z002E0186	-0.22189	-0.43235	-0.54574	-0.4856	-0.3092	-0.39828	-0.66681	-0.38575	-0.43424	-0.46155
Z002E0187	2.57197	2.87778	2.83133	2.72782	2.59169	2.66425	2.91433	2.66889	2.67923	2.7458
Z002E0189	0.4106	0.71086	0.74815	0.63906	0.52037	0.55129	0.50199	0.56525	0.58846	0.5949
Z002E0190	-1.25848	-1.63523	-1.10892	-1.25418	-1.16321	-1.12163	-1.42705	-1.20526	-1.30824	-1.27992
Z002E0191	-0.05091	-0.17376	0.25763	0.13217	0.37793	0.17003	0.30588	0.0282	0.07235	0.11211
Z002E0192	-1.97596	-2.05358	-1.9936	-1.90599	-2.13833	-1.78816	-2.06412	-1.95356	-1.95629	-1.89354
Z002E0193	-0.08148	-0.28066	-0.34286	-0.2443	-0.41452	-0.11802	-0.44647	-0.27266	-0.28872	-0.23539
Z002E0195	-0.13236	0.17084	0.06497	-0.08718	-0.27362	-0.01861	-0.25561	-0.06528	-0.0966	-0.0487
Z002E0196	-0.03249	-0.18845	0.24798	0.18159	0.45896	0.11033	0.33243	0.23799	0.14002	0.20925
Z002E0197	-0.34238	-0.01086	-0.10709	-0.02677	0.23078	0.02913	0.22304	-0.06434	-0.07211	-0.0111
Z002E0198	-0.91483	-0.28905	-0.64584	-0.67051	-0.80408	-0.59457	-0.77891	-0.63891	-0.76269	-0.65514
Z002E0199	-1.18814	-1.06506	-1.40909	-1.37649	-1.19132	-1.35189	-1.22319	-1.44464	-1.38499	-1.37915
Z002E0200	0.07565	0.0063	0.03536	0.14276	0.26053	0.21897	0.01292	0.11557	0.19048	0.16468
Z003E0001	-0.76009	-0.87855	-0.84323	-0.77406	-0.78495	-0.78987	-0.70555	-0.90182	-0.97734	-0.83019
Z003E0002	0.78477	0.41513	0.74831	0.7972	0.85894	0.77094	1.02013	0.95612	0.76988	0.90101
Z003E0003	0.7517	0.34589	0.6574	0.81097	0.85957	0.78741	0.44044	0.57844	0.97154	0.97246
Z003E0004	0.28496	0.17694	0.27571	0.21517	0.17224	0.20274	-0.07732	0.05448	0.1169	0.32941
Z003E0006	-1.29462	-0.94765	-1.3194	-1.37252	-1.44003	-1.36616	-1.68371	-1.18221	-1.41772	-1.25353
Z003E0007	0.48096	0.38757	0.68179	0.55858	0.44133	0.58835	0.79613	0.54402	0.73887	0.47181
Z003E0008	-0.11293	-0.21177	0.05022	-0.05921	-0.07278	-0.07793	-0.40821	-0.19005	-0.32888	0.04837
Z003E0009	-0.26436	-0.52973	-0.22564	-0.33106	-0.31668	-0.31233	0.16124	-0.17819	-0.24083	-0.26993
Z003E0010	-0.33723	-0.28458	-0.14545	-0.2956	-0.41818	-0.30093	0.03854	-0.42841	-0.35623	-0.21766
Z003E0011	-0.93058	-0.56372	-0.94055	-0.90736	-1.02348	-0.87494	-0.7538	-0.9663	-0.8579	-0.93384
Z003E0012	0.1021	-0.12163	0.19131	0.17464	0.10656	0.16861	0.31894	0.19724	-0.14481	0.13643
Z003E0013	1.4584	1.2081	1.47507	1.36447	1.2696	1.36389	1.5323	1.61959	1.30179	1.26532
Z003E0014	-0.21714	0.24913	-0.17079	-0.1296	-0.14891	-0.12364	-0.4576	0.04328	-0.28997	-0.21715
Z003E0016	1.09382	0.98443	1.10915	1.02331	1.07405	1.00042	1.0759	1.13914	1.07871	1.10639
Z003E0017	-0.85087	-0.76494	-0.75752	-0.67873	-0.7147	-0.66462	-0.55234	-0.74725	-0.89555	-0.51245
Z003E0018	-0.65555	-0.68279	-0.82835	-0.73223	-0.70596	-0.71847	-0.50914	-0.72113	-0.8478	-0.66985
Z003E0019	-0.03292	-0.15812	-0.12173	-0.09976	-0.0836	-0.11597	0.10954	0.1201	0.20042	-0.22372
Z003E0020	1.00288	0.5749	0.95614	1.00266	1.00139	0.97512	0.55069	0.85783	1.03677	1.13328
Z003E0022	-0.68037	-0.78811	-0.61561	-0.60224	-0.59987	-0.61754	-0.46129	-0.72415	-0.66867	-0.5606
Z003E0023	0.81143	1.03117	0.63557	0.77407	0.79018	0.78946	1.00564	0.64153	0.66985	0.89294
Z003E0024	0.66439	1.03854	0.53615	0.5849	0.61209	0.56508	0.24319	0.74514	0.76779	0.46071
Z003E0026	-0.93495	-0.46234	-0.93221	-0.89672	-0.99221	-0.8685	-0.64296	-0.99167	-0.92852	-0.93528
Z003E0028	1.37957	1.25333	1.25441	1.30882	1.33792	1.29111	1.46999	1.16825	1.13962	1.20231
Z003E0030	0.50163	0.7176	0.42741	0.47986	0.55663	0.48501	0.85384	0.60427	0.43781	0.56841
Z003E0031	-0.31361	0.18894	-0.13954	-0.22854	-0.26434	-0.20802	-0.36868	-0.03884	-0.01214	-0.12731
Z003E0032	-0.10366	0.19248	-0.13652	-0.18394	-0.24482	-0.19582	-0.40829	-0.04509	-0.33287	-0.0595
Z003E0033	-0.84147	-0.48322	-0.95907	-0.9049	-0.92685	-0.92076	-0.72371	-0.85403	-0.7554	-0.75478
Z003E0034	0.01239	0.18068	0.13688	0.08695	0.09319	0.08486	-0.22609	-0.07124	0.02262	0.20851
Z003E0035	2.00769	2.09816	2.01892	1.92864	1.9321	1.91599	1.66392	2.08198	1.76988	1.77475
Z003E0036	0.23863	0.17155	0.28381	0.25194	0.18954	0.23765	-0.07672	0.09633	0.04464	0.39791
Z003E0037	0.92817	0.88006	0.8259	0.84301	0.75165	0.83339	0.97966	0.75105	0.99268	0.79478
Z003E0038	-0.72764	-0.62218	-0.68877	-0.74735	-0.74319	-0.73353	-0.9678	-0.62302	-0.91059	-0.65403
Z003E0039	-0.49893	-0.41629	-0.45289	-0.53758	-0.59415	-0.54828	-0.31532	-0.63062	-0.73322	-0.4125
Z003E0040	-0.99222	-0.6024	-1.18117	-1.02221	-1.03822	-1.00151	-1.37895	-1.18362	-0.96135	-0.87296
Z003E0042	0.02985	-0.37954	-0.04542	0.01264	0.06938	0.0209	0.15594	-0.13206	-0.10296	-0.10176
Z003E0043	-0.71879	-1.00881	-0.5911	-0.67151	-0.77837	-0.67757	-0.45845	-0.75029	-0.49563	-0.7146
Z003E0044	-1.1912	-1.10451	-1.12073	-1.11378	-1.13757	-1.12433	-1.13068	-0.96395	-1.17558	-1.18092
Z003E0045	0.52848	-0.05169	0.52502	0.43397	0.40618	0.43155	0.70504	0.30236	0.52587	0.5471
Z003E0047	1.04021	1.02959	0.92034	0.95805	0.93707	0.97621	1.09947	0.84779	0.92051	0.87004
Z003E0048	-1.09489	-0.96685	-1.22891	-1.15675	-1.14482	-1.14838	-0.89468	-1.31522	-1.0728	-1.01998
Z003E0049	-1.00044	-0.91631	-1.16727	-1.08307	-1.05624	-1.06604	-1.03453	-0.93908	-0.8856	-1.21763
Z003E0050	-0.38992	-0.00498	-0.20507	-0.29875	-0.37097	-0.2894	-0.69305	-0.08213	-0.58886	-0.38655
Z003E0051	-0.5968	-1.05566	-0.40136	-0.52946	-0.55823	-0.53814	-0.22799	-0.68565	-0.78827	-0.62072
Z003E0052	-1.35178	-1.90565	-1.36335	-1.44335	-1.44619	-1.42843	-1.7992	-1.56256	-1.19534	-1.59739
Z003E0053	0.92228	0.42756	0.91831	0.82895	0.90762	0.84358	0.62366	0.94791	0.80466	0.62738
Z003E0054	-0.85935	-1.05744	-0.78647	-0.95015	-0.97041	-0.96102	-0.68151	-1.06123	-1.15192	-1.08351
Z003E0055	1.00525	0.4963	0.82559	0.91171	1.02313	0.88364	0.498	0.66747	0.74782	0.78052
Z003E0058	-1.4674	-1.18238	-1.62082	-1.58768	-1.60162	-1.60147	-1.42064	-1.70212	-1.40624	-1.67052
Z003E0059	-0.176	-0.41288	-0.14397	-0.05045	0.09161	-0.05116	-0.31057	0.02204	-0.14059	0.0345
Z003E0061	0.31146	0.41231	0.17661	0.2434	0.29636	0.21635	0.01272	0.33759	0.55619	0.35172
Z003E0063	-0.2923	0.11693	-0.46912	-0.37005	-0.37327	-0.39232	-0.23923	-0.53117	-0.55219	-0.1949
Z003E0065	-0.50489	-0.43426	-0.47174	-0.54853	-0.65469	-0.55353	-0.35298	-0.47696	-0.65369	-0.38414
Z003E0066	1.73024	1.78024	1.61107	1.63531	1.70944	1.64186	1.39968	1.40707	1.65955	1.71733
Z003E0067	0.26414	0.52559	0.0343	0.15144	0.09039	0.14508	-0.27852	0.01725	0.22341	0.07865
Z003E0068	-1.38425	-1.76701	-1.31591	-1.28478	-1.24646	-1.26927	-1.60436	-1.10949	-1.08359	-1.415
Z003E0069	1.88876	2.24775	1.77554	1.80103	1.76994	1.79477	2.04454	1.97935	1.55393	1.71214
Z003E0070	1.74505	1.22315	1.63258	1.69451	1.77781	1.70114	1.23914	1.55995	1.89619	1.53482
Z003E0072	0.09638	0.39696	0.14835	-0.00478	-0.06609	-0.01766	0.22393	0.06079	0.01249	0.01513
Z003E0073	0.12772	0.37044	0.14557	0.23266	0.29791	0.23773	0.00401	-0.00492	0.06221	0.36084
Z003E0074	0.16877	0.20943	0.11865	0.12767	0.15183	0.11075	0.35528	0.28548	-0.0587	0.01804
Z003E0075	0.02716	0.36578	0.18914	0.0565	-0.01267	0.04573	-0.32041	-0.08598	-0.22278	-0.0063
Z003E0076	-0.69395	-0.33126	-0.89597	-0.80798	-0.85092	-0.82188	-1.20513	-0.98601	-0.99972	-0.87332
Z003E0077	-0.93704	-1.35818	-0.95066	-0.8719	-0.89422	-0.88477	-0.71754	-0.69013	-0.6399	-0.92172
Z003E0078	-1.30282	-1.24597	-1.21531	-1.35813	-1.28699	-1.35251	-1.00887	-1.52695	-1.5111	-1.29236
Z003E0079	-0.02767	-0.33259	-0.00967	0.10222	0.13653	0.10895	-0.31797	-0.08057	-0.12582	0.24974
Z003E0080	-0.38263	-0.535	-0.52353	-0.48276	-0.53317	-0.45539	-0.30175	-0.22707	-0.28149	-0.58775
Z003E0081	0.65128	0.30372	0.55072	0.63428	0.72127	0.64019	0.36976	0.75946	0.71611	0.69708
Z003E0082	-0.14076	0.33812	0.03175	-0.06004	-0.13093	-0.03246	0.31786	-0.17913	-0.37619	0.08357
Z003E0083	-1.13909	-1.13409	-1.14642	-1.08346	-1.07706	-1.09935	-0.85253	-0.90784	-1.29124	-0.94262
Z003E0084	-0.56461	-0.60778	-0.78924	-0.66522	-0.69363	-0.64599	-1.1106	-0.80644	-0.52819	-0.75507
Z003E0085	-0.57666	-1.02673	-0.70372	-0.65051	-0.5397	-0.64305	-0.43786	-0.83189	-0.78565	-0.80163
Z003E0086	1.33441	1.27413	1.21947	1.29104	1.31874	1.28404	1.50494	1.18472	1.56355	1.40315
Z003E0088	0.09951	0.08551	0.12077	0.02587	0.05204	0.02322	-0.23752	-0.16218	-0.15848	-0.12921
Z003E0089	0.95102	0.58232	0.78028	0.89541	0.977	0.86447	0.5465	0.96239	0.8336	1.01139
Z003E0090	-0.34519	-0.42114	-0.31084	-0.27495	-0.29687	-0.25736	-0.52815	-0.10878	0.0201	-0.36936
Z003E0091	0.27603	-0.08535	0.1528	0.24019	0.32699	0.2526	0.54	0.38198	0.17403	0.07916
Z003E0092	0.00154	0.48387	-0.02028	0.1025	0.10851	0.12043	-0.28909	-0.04733	-0.1667	0.01333
Z003E0093	1.40078	1.51707	1.19057	1.29681	1.28349	1.3192	1.36395	1.40813	1.18166	1.19299
Z003E0094	0.05089	-0.42018	0.03502	-0.0106	0.00312	-0.00224	-0.32744	-0.15315	0.25937	0.06882
Z003E0095	-0.56097	-0.58339	-0.50916	-0.45223	-0.41936	-0.4415	-0.85186	-0.55026	-0.21175	-0.57428
Z003E0096	-1.68046	-1.34699	-1.68792	-1.75233	-1.75875	-1.76962	-2.06688	-1.91886	-1.96937	-1.76462
Z003E0097	-0.47255	-0.82492	-0.67255	-0.53556	-0.54047	-0.55255	-0.2548	-0.51007	-0.64678	-0.37865
Z003E0098	0.3126	0.29376	0.4619	0.34932	0.35265	0.33712	0.0351	0.47901	0.05133	0.23303
Z003E0099	-0.01768	0.37153	-0.16836	-0.07448	-0.01792	-0.09728	-0.47388	0.04561	-0.29439	-0.01585
Z003E0100	0.62557	0.42748	0.51069	0.53616	0.55745	0.55044	0.7817	0.73098	0.86474	0.4121
Z003E0101	-0.30345	-0.67979	-0.37715	-0.3214	-0.30778	-0.31069	-0.10497	-0.10551	-0.03104	-0.21331
Z003E0102	0.22006	0.49497	0.22581	0.12797	0.03872	0.15797	0.30373	0.06532	-0.1857	0.02634
Z003E0103	2.1012	1.53806	2.17988	2.03456	1.97249	2.01914	2.22183	1.94744	2.18829	2.16947
Z003E0104	-0.94784	-0.68492	-0.98329	-0.96521	-0.8952	-0.95886	-1.1968	-0.81047	-0.92923	-0.91456
Z003E0105	0.05759	-0.17933	0.25832	0.10316	0.09545	0.12033	-0.09886	0.3242	0.3267	0.10211
Z003E0106	-1.12738	-1.08011	-0.90631	-1.0836	-1.12291	-1.09558	-1.05806	-0.93882	-1.27947	-1.16494
Z003E0107	-0.5854	-0.81265	-0.75841	-0.70317	-0.778	-0.69216	-0.61653	-0.76742	-0.58356	-0.77129
Z003E0108	0.74931	1.15165	0.69241	0.77926	0.7474	0.76462	0.32317	0.59666	0.51601	0.7492
Z003E0109	0.60557	0.11512	0.55212	0.65221	0.59519	0.6426	0.59327	0.51965	0.76362	0.62767
Z003E0110	-0.69237	-0.55515	-0.66717	-0.62907	-0.61648	-0.64835	-0.86074	-0.52223	-0.38967	-0.59488
Z003E0111	0.13983	0.25137	0.33893	0.21752	0.18256	0.23392	-0.01902	0.42975	0.47529	0.32582
Z003E0112	0.02284	-0.42481	0.19788	0.07615	0.03213	0.06891	0.35423	0.23836	-0.12816	-0.00281
Z003E0113	2.15513	2.1692	2.1913	2.23969	2.22556	2.26029	2.46003	2.12877	2.04734	2.15823
Z003E0114	-0.32863	-0.31819	-0.28013	-0.28257	-0.35696	-0.28813	-0.06049	-0.40733	-0.22632	-0.31574
Z003E0115	-1.73661	-1.34156	-1.89207	-1.83035	-1.82705	-1.81386	-1.6625	-1.87321	-1.98602	-1.92787
Z003E0116	-0.96485	-1.1124	-0.78223	-0.84563	-0.92826	-0.8591	-1.18632	-1.00633	-1.1468	-0.67277
Z003E0117	0.88063	0.48262	0.72872	0.85721	0.90318	0.87142	1.14623	0.67115	1.05294	0.98634
Z003E0118	-0.94589	-1.37412	-0.93365	-0.97864	-0.92991	-1.0063	-1.30307	-0.86532	-1.06225	-0.8929
Z003E0119	-0.21878	-0.0174	0.04286	-0.14941	-0.20203	-0.12194	0.15483	-0.24263	-0.49103	-0.25405
Z003E0120	-1.03869	-1.47988	-1.12121	-1.10343	-1.04828	-1.12345	-0.83114	-0.95511	-0.98571	-1.23449
Z003E0121	-1.51516	-1.11661	-1.73667	-1.6213	-1.65241	-1.59411	-1.30176	-1.4379	-1.48525	-1.48953
Z003E0122	-1.41065	-1.17141	-1.23421	-1.37135	-1.47864	-1.37116	-1.21464	-1.4242	-1.39018	-1.42725
Z003E0123	0.06901	-0.25882	-0.02682	0.10897	0.15293	0.0846	0.29519	0.22316	-0.00134	0.26606
Z003E0124	-0.80396	-0.89396	-0.73942	-0.85535	-0.96694	-0.85545	-0.64712	-0.99221	-1.22937	-0.90145
Z003E0125	0.53104	0.10507	0.60712	0.51328	0.56435	0.51574	0.16813	0.35845	0.38325	0.57782
Z003E0126	-0.25544	-0.76283	-0.23152	-0.29417	-0.21481	-0.28531	-0.64556	-0.09728	-0.03486	-0.48997
Z003E0127	1.08638	0.59909	1.11632	0.99573	0.94062	0.98923	1.33275	1.1625	0.86291	0.88149
Z003E0128	-0.10484	-0.10021	-0.15537	-0.06341	-0.12537	-0.06997	-0.43413	-0.23833	-0.02618	-0.10251
Z003E0129	0.72448	0.58254	0.70968	0.61526	0.57952	0.64334	0.92236	0.82468	0.46118	0.47425
Z003E0130	-0.35585	-0.53669	-0.37633	-0.45969	-0.52272	-0.46755	-0.13809	-0.57064	-0.29112	-0.33705
Z003E0131	-2.3774	-2.75902	-2.51895	-2.45988	-2.46679	-2.47481	-2.88979	-2.59571	-2.31149	-2.56761
Z003E0132	0.45981	0.74879	0.54193	0.57384	0.60178	0.55526	0.74168	0.73629	0.31313	0.62068
Z003E0133	-2.30112	-2.76537	-2.39398	-2.34101	-2.3358	-2.36145	-2.14514	-2.47525	-2.1601	-2.20539
Z003E0134	0.43378	0.72775	0.33726	0.45856	0.39019	0.44967	0.58621	0.59301	0.63028	0.67549
Z003E0135	-0.44288	-0.03912	-0.51195	-0.44879	-0.46519	-0.43006	-0.24101	-0.54942	-0.35237	-0.29952
Z003E0137	2.56703	2.95932	2.56019	2.60514	2.62146	2.58861	2.2358	2.75982	2.7968	2.52419
Z003E0138	1.68183	1.46125	1.55103	1.58468	1.53013	1.57849	1.72913	1.50489	1.69943	1.50166
Z003E0140	0.19556	0.1473	0.43548	0.31597	0.32688	0.33108	0.27023	0.20944	0.01986	0.41634
Z003E0141	0.28158	0.11975	0.48957	0.32752	0.30117	0.34571	-0.04511	0.29674	0.48817	0.16376
Z003E0142	-0.31205	-0.47377	-0.33241	-0.26376	-0.34594	-0.23172	-0.01427	-0.05656	-0.13327	-0.31526
Z003E0143	0.25531	0.69027	0.21476	0.17605	0.17002	0.19203	-0.05413	0.32273	0.03998	0.26442
Z003E0145	0.72733	0.37178	0.69532	0.79654	0.75368	0.80345	1.01019	0.63195	0.58425	0.75434
Z003E0146	2.65249	3.03808	2.6075	2.69831	2.6199	2.69674	2.35127	2.8765	2.77352	2.64838
Z003E0147	-0.25379	-0.28547	-0.10668	-0.16992	-0.20153	-0.15055	-0.39286	-0.28738	0.00459	-0.06512
Z003E0148	-2.16811	-2.12826	-2.21961	-2.12991	-2.20685	-2.13298	-1.97355	-2.14539	-2.47802	-2.1348
Z003E0149	-0.28136	-0.59864	-0.19908	-0.16094	-0.09114	-0.14763	0.09708	-0.00866	-0.36858	-0.16309
Z003E0152	-0.10789	-0.21416	-0.31239	-0.20238	-0.16383	-0.19023	-0.63545	-0.36465	-0.34744	-0.32547
Z003E0153	-2.25309	-2.26771	-2.06325	-2.1595	-2.15325	-2.13746	-2.36911	-1.98068	-2.32851	-2.31611
Z003E0154	0.13962	-0.13845	0.38617	0.1898	0.11658	0.1974	0.41979	0.11647	0.31129	0.10879
Z003E0156	0.5191	0.98601	0.55422	0.55711	0.51275	0.5763	0.90491	0.76533	0.76208	0.47803
Z003E0157	0.11048	-0.04436	0.10308	0.0289	-0.01336	0.04768	-0.09443	0.18527	0.33693	0.11285
Z003E0160	-0.81873	-1.25989	-0.77178	-0.79571	-0.86808	-0.80053	-0.57437	-0.60494	-1.0219	-0.8688
Z003E0161	1.63787	1.65264	1.73657	1.60981	1.55247	1.59104	1.28713	1.8472	1.89676	1.70997
Z003E0163	-1.16986	-0.83802	-1.10164	-1.05186	-1.0349	-1.03602	-1.21278	-1.157	-1.33823	-1.14676
Z003E0164	1.05086	1.00779	1.02732	0.92342	0.85982	0.94678	1.24264	0.80758	1.11406	0.93139
Z003E0166	-1.31027	-1.4567	-1.46988	-1.4131	-1.42746	-1.42692	-1.19208	-1.53751	-1.20064	-1.38877
Z003E0167	0.00301	-0.22997	0.08662	-0.05027	-0.05843	-0.03622	-0.25834	-0.18053	0.12974	0.01502
Z003E0168	-0.35756	-0.41825	-0.53614	-0.41074	-0.37124	-0.40692	-0.84935	-0.53669	-0.11357	-0.30398
Z003E0169	0.09554	0.12276	0.13945	0.18571	0.17431	0.17041	0.48085	0.37262	0.42891	0.34372
Z003E0171	0.78805	0.7467	0.64064	0.75911	0.80699	0.73455	0.93194	0.59831	0.60899	0.88731
Z003E0172	-1.8814	-1.3637	-1.88165	-1.83244	-1.82426	-1.81403	-1.47981	-1.65944	-1.62313	-1.68804
Z003E0173	-0.90683	-1.39498	-0.73493	-0.82376	-0.88647	-0.80165	-1.20839	-0.91488	-0.71939	-0.86746
Z003E0175	-0.58313	-0.74353	-0.45574	-0.54465	-0.67333	-0.54744	-0.90516	-0.63268	-0.40964	-0.60558
Z003E0176	1.7127	2.01276	1.7988	1.87476	1.90175	1.87973	1.58677	2.00943	1.77413	2.00952
Z003E0177	-0.18223	-0.2885	-0.38673	-0.27672	-0.23817	-0.26457	-0.70979	-0.43899	-0.42178	-0.39981
Z003E0178	-0.56346	-0.31082	-0.53919	-0.46623	-0.5153	-0.4783	-0.3046	-0.28522	-0.72824	-0.26397
Z003E0179	-0.37078	-0.82014	-0.26041	-0.37134	-0.33141	-0.35289	-0.05321	-0.19202	-0.58291	-0.42533
Z003E0180	0.38152	0.40428	0.45462	0.44699	0.43652	0.43502	0.64186	0.63338	0.56807	0.38381
Z003E0181	1.1363	1.39802	1.10254	0.99447	0.96635	1.02181	1.30022	0.88432	0.93012	0.86003
Z003E0182	-0.67415	-0.7431	-0.74106	-0.67059	-0.65074	-0.68931	-0.83505	-0.50456	-0.79833	-0.75659
Z003E0183	-0.66075	-1.00805	-0.60757	-0.52872	-0.48931	-0.54635	-0.47583	-0.38473	-0.71119	-0.61916
Z003E0184	0.71404	0.8873	0.74812	0.77434	0.64255	0.80708	0.9537	0.73897	0.86956	0.73822
Z003E0185	-0.7371	-0.7537	-0.71511	-0.69774	-0.79006	-0.70513	-0.59173	-0.80487	-0.6361	-0.70478
Z003E0186	0.94713	1.01781	1.07491	1.04958	1.04864	1.06529	1.34444	1.24219	0.91842	1.18077
Z003E0187	-1.4532	-1.18448	-1.4847	-1.59456	-1.65832	-1.59812	-1.79559	-1.4208	-1.40279	-1.7233
Z003E0188	0.68868	1.12364	0.64813	0.60942	0.60339	0.6254	0.37924	0.7561	0.47335	0.69779
Z003E0189	0.06611	0.08181	0.00185	0.10327	-0.0198	0.1001	-0.30607	-0.04848	0.15497	0.09762
Z003E0190	-0.55769	-0.47686	-0.39002	-0.48551	-0.50297	-0.46461	-0.66287	-0.33135	-0.37032	-0.37932
Z003E0191	2.64453	2.70867	2.77932	2.66129	2.61598	2.68165	3.04023	2.55435	2.81602	2.77404
Z003E0192	1.41277	1.39824	1.43566	1.48365	1.53856	1.50044	1.70632	1.50067	1.29125	1.37417
Z003E0193	-0.48695	-0.03976	-0.37641	-0.50672	-0.52551	-0.49248	-0.20703	-0.45206	-0.65153	-0.39929
Z003E0194	-0.77376	-1.22551	-0.69429	-0.79083	-0.84081	-0.77039	-0.5524	-0.87587	-0.99995	-0.8053
Z003E0196	1.37994	1.76064	1.23633	1.28687	1.19935	1.31584	1.48732	1.19405	1.02062	1.2169
Z003E0197	0.42434	0.52639	0.33822	0.4587	0.45309	0.44503	0.1096	0.53078	0.24993	0.4143
Z003E0198	0.14512	0.30349	0.22046	0.25175	0.22537	0.26878	0.5445	0.13135	0.37851	0.41186
Z003E0199	-0.24692	-0.36492	-0.10881	-0.20073	-0.24531	-0.20918	0.09413	-0.16055	-0.07083	-0.05268
Z003E0200	1.67712	1.89252	1.60157	1.71608	1.75106	1.7299	1.87525	1.58222	1.43428	1.85031
Z004E0001	-0.2356	0.32213	0.30263	-0.02278	-0.04635	-0.03026	-0.36175	-0.01148	-0.08877	-0.22141
Z004E0002	-0.27333	-0.27002	-0.50267	-0.19856	-0.154	0.01076	-0.53796	-0.19808	-0.18973	-0.3121
Z004E0003	-0.51958	-0.43563	-0.8671	-0.62752	-0.75467	-0.85141	-0.31785	-0.65754	-0.73392	-0.56038
Z004E0004	0.38841	-0.06477	0.55815	0.1991	0.13502	0.1824	-0.2349	0.21179	0.33164	0.05958
Z004E0005	-0.28173	-0.20547	-0.11304	-0.31241	-0.36429	-0.22613	-0.60886	-0.33527	-0.2594	-0.22062
Z004E0006	-0.06212	0.27632	0.16041	0.02099	0.00205	-0.14589	0.16985	0.02308	-0.05831	0.1244
Z004E0008	-0.6726	-0.79847	-0.51081	-0.61126	-0.57211	-0.4409	-0.90691	-0.62897	-0.70192	-0.45943
Z004E0009	1.49207	1.82519	1.22642	1.54003	1.56707	1.72282	1.12498	1.55159	1.52847	1.37769
Z004E0010	0.78061	0.80212	0.993	0.93725	1.00266	1.13358	0.59253	0.931	0.93888	1.09205
Z004E0011	0.11603	0.3569	0.65005	0.41553	0.36401	0.53532	0.7228	0.42142	0.33316	0.51318
Z004E0012	0.89873	0.74389	1.08214	0.8853	0.89199	0.98995	1.12108	0.8682	0.77642	0.77769
Z004E0013	0.9423	0.94754	1.24854	1.04377	1.08294	0.94185	0.91952	1.06828	1.04756	0.89387
Z004E0014	-0.6697	-0.70539	-0.19759	-0.51832	-0.58064	-0.6601	-0.92188	-0.52888	-0.40215	-0.70622
Z004E0015	-0.94279	-0.4084	-0.5102	-0.70808	-0.84349	-0.6233	-1.07603	-0.72645	-0.75237	-0.85775
Z004E0016	-1.01989	-0.72479	-1.19447	-0.94835	-1.03684	-0.85122	-0.80897	-0.94683	-0.90069	-0.82006
Z004E0017	-0.21661	0.03318	0.12689	0.02316	-0.01676	-0.07405	-0.26537	0.01446	-0.03514	0.05894
Z004E0018	-0.60897	-0.23416	-0.20457	-0.48247	-0.41731	-0.61484	-0.73605	-0.48679	-0.55131	-0.63328
Z004E0019	0.13449	0.29264	0.6951	0.3721	0.361	0.28586	0.19245	0.36297	0.45063	0.4732
Z004E0020	-0.93212	-0.73329	-0.66726	-0.99712	-1.08908	-1.21123	-0.7204	-1.02859	-0.99517	-0.88834
Z004E0021	-0.34155	-0.76773	-0.84375	-0.57549	-0.63207	-0.4663	-0.41489	-0.57919	-0.63091	-0.72117
Z004E0022	-0.33094	-0.47878	-0.07296	-0.3663	-0.40987	-0.48679	-0.67505	-0.35565	-0.29846	-0.60598
Z004E0023	-0.39964	-0.25921	-0.83458	-0.51595	-0.53611	-0.62235	-0.87411	-0.50735	-0.61754	-0.40916
Z004E0024	1.5989	1.52493	1.31905	1.65781	1.66306	1.70812	1.68793	1.64888	1.71642	1.77878
Z004E0025	0.79531	0.70177	0.44123	0.73566	0.81812	0.88839	0.92876	0.75682	0.75875	0.66197
Z004E0026	0.83193	0.81679	0.84806	1.01436	1.04022	1.23104	0.69358	1.02762	1.10468	1.2091
Z004E0027	0.3606	0.057	0.425	0.19854	0.23948	0.13142	-0.03199	0.20229	0.22681	0.31133
Z004E0028	0.67741	0.32866	0.61402	0.43902	0.31763	0.53515	-0.01092	0.40729	0.39048	0.23245
Z004E0029	0.86975	1.20236	0.66481	0.91447	0.96642	0.81701	1.20017	0.92431	0.87223	1.08197
Z004E0030	0.88819	1.21589	1.34759	1.01761	1.03211	0.85295	1.26613	1.02264	1.08583	0.83686
Z004E0031	0.44283	0.59182	0.5904	0.48515	0.52392	0.3863	0.18012	0.49533	0.56504	0.65749
Z004E0032	0.52384	0.41116	0.04271	0.30671	0.32583	0.3906	0.31564	0.2964	0.18258	0.20462
Z004E0033	0.26179	-0.01923	0.33557	0.17916	0.24026	0.35127	-0.11967	0.19357	0.12895	0.02331
Z004E0034	-0.33264	0.05613	-0.40356	-0.17351	-0.19762	-0.33803	0.21428	-0.16618	-0.29822	-0.1015
Z004E0035	0.85055	0.3758	0.79602	0.62575	0.60687	0.50062	0.30847	0.63136	0.56375	0.72893
Z004E0036	-1.25007	-1.14878	-0.81714	-1.11638	-1.08226	-1.22291	-0.76417	-1.10582	-1.1283	-1.30246
Z004E0037	-1.15151	-1.37433	-1.53052	-1.21835	-1.13981	-1.2826	-0.88524	-1.20367	-1.14214	-1.07151
Z004E0038	0.13043	0.06209	0.1136	-0.09641	-0.20008	-0.30631	-0.0121	-0.10268	-0.03413	0.00451
Z004E0039	0.86077	0.74226	1.06949	0.84309	0.73319	0.64985	1.16791	0.81727	0.79371	0.89875
Z004E0040	-0.70058	-1.07986	-1.20858	-0.87013	-0.95749	-0.9999	-1.13624	-0.89446	-0.93431	-0.82061
Z004E0042	1.74404	1.82723	1.5396	1.91048	1.85757	2.04564	2.10184	1.89404	1.83773	2.05253
Z004E0043	-0.76139	-1.05442	-1.39399	-1.0036	-1.1524	-0.94357	-0.92636	-1.03789	-1.00345	-0.89206
Z004E0044	-0.33383	0.16824	-0.3391	-0.08242	-0.14823	0.03402	0.05499	-0.07977	-0.02655	0.0381
Z004E0045	0.08982	0.61656	0.02793	0.33187	0.35041	0.24632	0.11923	0.32668	0.35138	0.40475
Z004E0046	2.82301	2.9125	3.32806	2.91736	2.99619	2.81937	3.29735	2.9411	2.85604	2.83524
Z004E0047	0.77495	1.19536	0.71392	0.9447	0.93893	0.80069	1.34856	0.95064	0.8003	1.03085
Z004E0048	0.00096	-0.56904	-0.49337	-0.17626	-0.25569	-0.04109	-0.56786	-0.17504	-0.10324	-0.07189
Z004E0049	-0.09668	-0.16286	-0.399	-0.1482	-0.17707	-0.25457	-0.49281	-0.15521	-0.07006	-0.00238
Z004E0050	0.37739	-0.07746	-0.29854	0.07739	0.15429	0.30362	-0.34713	0.08769	0.11495	-0.03349
Z004E0051	0.45665	0.17975	0.0293	0.31833	0.38913	0.23787	0.18455	0.31667	0.21637	0.1466
Z004E0052	0.18526	0.27786	0.50145	0.39604	0.42371	0.53533	0.54452	0.38296	0.49706	0.23261
Z004E0054	0.92395	0.59356	0.89106	0.76462	0.73031	0.90229	0.47516	0.75943	0.68208	0.87695
Z004E0056	-0.51908	-0.67866	-0.40563	-0.53953	-0.46387	-0.59034	-0.91935	-0.52218	-0.56089	-0.3715
Z004E0057	-1.07993	-1.21075	-1.46541	-1.0554	-0.99857	-0.86848	-0.86837	-1.04647	-1.14504	-0.86001
Z004E0058	-1.42827	-1.02488	-1.32041	-1.20217	-1.28234	-1.06852	-1.5612	-1.19567	-1.13909	-1.07157
Z004E0059	-0.83397	-1.01046	-0.80942	-0.85906	-0.86912	-0.99513	-0.65655	-0.85364	-0.919	-0.7837
Z004E0060	0.39511	0.14337	0.06725	0.37209	0.49818	0.35662	-0.03372	0.39541	0.50504	0.26309
Z004E0061	0.07437	-0.08823	0.06421	-0.05623	0.01094	0.14141	-0.35413	-0.0348	-0.09145	-0.2206
Z004E0062	0.7065	0.75427	0.61057	0.82047	0.7939	0.70164	1.04661	0.815	0.88758	0.66926
Z004E0063	-0.38414	-0.39653	0.02101	-0.23759	-0.27315	-0.14902	-0.04159	-0.25257	-0.23856	-0.36769
Z004E0064	-0.86069	-0.72053	-0.73656	-0.9527	-0.97759	-0.85605	-0.71766	-0.96845	-0.95196	-0.83562
Z004E0065	-0.20118	-0.13111	-0.70965	-0.29601	-0.24816	-0.44087	-0.30579	-0.28888	-0.37025	-0.51572
Z004E0066	-0.30019	-0.23571	0.12257	-0.15786	-0.24249	-0.04758	-0.05623	-0.16502	-0.10221	-0.34279
Z004E0067	1.42716	1.05021	1.52986	1.24172	1.24712	1.06731	1.56955	1.23224	1.23373	1.11062
Z004E0068	-0.09817	0.16241	0.03873	-0.18222	-0.22896	-0.12432	0.07978	-0.21151	-0.35674	-0.34786
Z004E0069	-0.53865	-0.3672	-0.47296	-0.63028	-0.70275	-0.66403	-0.94519	-0.6367	-0.75121	-0.68224
Z004E0070	0.56517	0.39751	0.68717	0.3135	0.30308	0.15768	0.56832	0.31345	0.34902	0.17814
Z004E0071	-1.07555	-0.90291	-0.49017	-0.83287	-0.89777	-0.7177	-0.68645	-0.83036	-0.7474	-0.9965
Z004E0072	0.90472	0.98785	1.19788	1.00756	0.98082	1.08589	1.33239	0.98747	0.97451	1.13379
Z004E0073	-1.13555	-0.85973	-0.67226	-0.84656	-0.86005	-0.70875	-1.16545	-0.83574	-0.88457	-0.76256
Z004E0074	-1.59174	-1.66711	-1.29392	-1.46885	-1.46943	-1.36544	-1.22229	-1.48793	-1.39941	-1.65172
Z004E0075	0.24181	-0.20971	0.21238	-0.03972	0.05363	-0.10936	-0.39584	-0.01124	0.04231	-0.12597
Z004E0076	-1.26284	-1.53665	-1.19507	-1.42023	-1.53087	-1.60704	-1.10076	-1.45143	-1.45852	-1.3514
Z004E0077	0.25359	0.17321	0.68783	0.34526	0.3645	0.20552	0.69088	0.33732	0.344	0.55654
Z004E0078	-1.69997	-1.32854	-1.45316	-1.56759	-1.68038	-1.53682	-1.51173	-1.60131	-1.61564	-1.8027
Z004E0079	1.12328	0.82109	1.18359	0.96223	0.94506	1.10316	0.59864	0.94371	0.93877	0.83142
Z004E0080	-0.04962	0.21173	-0.18598	0.06455	0.09549	-0.0435	-0.10876	0.06035	0.14502	0.22811
Z004E0081	1.20574	1.43275	1.49555	1.21157	1.19233	1.34542	0.9501	1.21375	1.27293	1.31361
Z004E0082	-0.95088	-0.57999	-1.15114	-0.85559	-0.83953	-0.94933	-0.89711	-0.84745	-0.88385	-0.74526
Z004E0083	0.50692	0.74068	0.45017	0.40811	0.39047	0.37793	0.64868	0.40144	0.27824	0.459
Z004E0084	-0.26624	0.14644	0.14141	-0.14939	-0.17141	-0.2716	-0.44424	-0.1766	-0.12974	-0.04642
Z004E0085	-2.84272	-2.3556	-2.52965	-2.61781	-2.66883	-2.52712	-2.32374	-2.64202	-2.61373	-2.45952
Z004E0086	-0.32372	-0.00454	0.04737	-0.16914	-0.24391	-0.1053	-0.04222	-0.17955	-0.2018	-0.05487
Z004E0087	-1.24568	-1.41133	-1.00707	-1.25458	-1.19443	-1.11378	-1.02096	-1.24311	-1.32599	-1.33239
Z004E0088	-1.45123	-1.35733	-1.79594	-1.50855	-1.55513	-1.54265	-1.22645	-1.51932	-1.51807	-1.43874
Z004E0089	-0.328	-0.40966	0.01125	-0.28799	-0.40153	-0.4519	-0.0276	-0.29288	-0.24102	-0.22796
Z004E0090	-0.63337	-0.87949	-1.06052	-0.65627	-0.63334	-0.50097	-0.46332	-0.67137	-0.68841	-0.45093
Z004E0091	0.18408	0.22153	0.62891	0.2797	0.27058	0.16	0.48984	0.28184	0.34514	0.11926
Z004E0092	0.3427	0.23612	0.33974	0.27751	0.15701	0.35106	0.50791	0.25458	0.16374	0.34286
Z004E0094	-0.36163	-0.12431	-0.65442	-0.31633	-0.21878	-0.15063	-0.40014	-0.29469	-0.37751	-0.4202
Z004E0095	-0.27644	-0.12419	-0.89629	-0.3887	-0.35817	-0.23555	-0.67528	-0.40602	-0.5251	-0.46455
Z004E0096	-0.65777	-0.32535	-0.3366	-0.61775	-0.62349	-0.77445	-0.24162	-0.61945	-0.67679	-0.52964
Z004E0097	-0.28905	-0.12245	-0.87365	-0.39041	-0.43961	-0.30353	-0.22771	-0.39442	-0.52947	-0.65658
Z004E0098	-0.66494	-0.58797	-0.38896	-0.55667	-0.51275	-0.66619	-0.2695	-0.56424	-0.62972	-0.3837
Z004E0099	0.30478	0.41247	0.12446	0.47473	0.41924	0.60077	0.61411	0.46036	0.45206	0.29961
Z004E0100	-0.53419	-0.90101	-0.97517	-0.75725	-0.73637	-0.85564	-0.47272	-0.73959	-0.75966	-0.54986
Z004E0101	-0.97923	-0.37743	-0.4609	-0.75374	-0.69804	-0.86248	-0.52071	-0.74345	-0.66823	-0.76187
Z004E0102	-1.78908	-2.09158	-1.73454	-2.01147	-2.01083	-2.15948	-1.68957	-2.03352	-2.06987	-1.98806
Z004E0103	-0.31058	-0.8435	-0.9899	-0.55155	-0.46464	-0.59675	-0.86759	-0.53571	-0.52557	-0.42067
Z004E0104	-2.26976	-2.47557	-2.13328	-2.27923	-2.35557	-2.43239	-2.13272	-2.27728	-2.18018	-2.21347
Z004E0105	0.8383	1.07308	0.84685	0.78041	0.68896	0.84158	0.98306	0.76584	0.63396	0.8107
Z004E0106	0.32689	0.33465	-0.0187	0.27279	0.27785	0.3657	0.50937	0.27311	0.30402	0.08973
Z004E0107	0.46269	0.36064	0.14626	0.47605	0.5206	0.44389	0.14442	0.4637	0.53186	0.63036
Z004E0108	-0.17113	0.1026	-0.48735	-0.10414	-0.24976	-0.04718	0.04411	-0.14539	-0.13615	-0.0653
Z004E0109	1.33052	1.18098	0.78479	1.0687	1.11484	0.95371	1.10581	1.06743	0.96174	0.94819
Z004E0110	-1.54747	-1.13903	-1.57678	-1.39501	-1.39021	-1.25309	-1.66434	-1.40408	-1.437	-1.53676
Z004E0111	-1.5381	-1.54448	-1.52034	-1.57116	-1.65658	-1.53808	-1.39024	-1.5944	-1.67167	-1.82148
Z004E0113	1.69887	1.2964	1.38979	1.56754	1.6851	1.52643	1.30478	1.60033	1.62683	1.66409
Z004E0114	0.02998	0.14657	0.38124	0.15537	0.11503	0.02051	-0.13138	0.16529	0.09793	0.22046
Z004E0115	-0.12699	0.30393	0.45635	0.15284	0.07811	0.21937	0.29029	0.14905	0.22899	0.27939
Z004E0116	-1.69796	-1.66711	-1.81539	-1.57563	-1.54026	-1.65497	-1.2768	-1.58283	-1.51919	-1.38784
Z004E0118	-0.78046	-0.96319	-1.06654	-0.69891	-0.70059	-0.53551	-0.56082	-0.69191	-0.61489	-0.54015
Z004E0120	-0.54077	-0.29143	0.05872	-0.25014	-0.27314	-0.36646	-0.2435	-0.23598	-0.21922	-0.48843
Z004E0121	1.44273	1.44976	1.57009	1.28517	1.25107	1.08317	1.54295	1.26471	1.32913	1.4456
Z004E0122	-0.20098	-0.17247	-0.7464	-0.39277	-0.3491	-0.47189	-0.6438	-0.38244	-0.42252	-0.29977
Z004E0123	-0.55679	-0.904	-0.39457	-0.67868	-0.66713	-0.55524	-0.51783	-0.67577	-0.60081	-0.77096
Z004E0124	-1.29227	-1.23444	-0.77388	-1.04382	-1.03612	-1.18087	-0.68745	-1.05659	-0.96637	-0.91942
Z004E0125	-0.0961	-0.13412	-0.08049	-0.01551	0.07817	-0.07019	0.07381	0.01342	0.00235	-0.0875
Z004E0126	-0.54288	-0.88113	-1.13809	-0.70503	-0.7957	-0.81482	-1.08212	-0.72909	-0.66723	-0.67835
Z004E0127	2.10457	1.90542	1.70195	2.13075	2.14225	2.28684	2.25514	2.13826	2.05526	2.30538
Z004E0128	0.23369	0.1453	0.0098	0.05482	0.05691	-0.04202	-0.28238	0.06978	-0.0049	0.1917
Z004E0129	0.91494	1.08873	0.52589	0.83494	0.83245	0.71434	0.56176	0.82691	0.88711	0.59776
Z004E0130	0.87128	0.89646	0.91772	0.75409	0.68065	0.55992	0.38584	0.72545	0.79581	0.46687
Z004E0131	-0.87451	-0.83991	-0.45402	-0.80149	-0.76791	-0.88187	-0.9639	-0.80405	-0.88117	-0.60871
Z004E0133	-1.63885	-1.37744	-1.82606	-1.47977	-1.59365	-1.57514	-1.30518	-1.5115	-1.47442	-1.76875
Z004E0134	0.63721	0.35384	0.12656	0.49638	0.45096	0.36899	0.66169	0.49862	0.55253	0.24816
Z004E0135	-0.56151	-0.40041	-0.71423	-0.63224	-0.77186	-0.86428	-0.34223	-0.6713	-0.74661	-0.62835
Z004E0136	-1.2424	-1.26402	-1.00654	-1.14191	-1.10405	-0.99112	-1.05344	-1.13116	-1.09785	-1.27089
Z004E0137	1.36493	0.90044	0.87435	1.20361	1.25895	1.37109	1.42201	1.21856	1.30044	1.42133
Z004E0138	0.02204	-0.44138	-0.15819	-0.22664	-0.2801	-0.12133	-0.17835	-0.23241	-0.2259	-0.07706
Z004E0139	0.52963	0.29101	0.22005	0.4673	0.60552	0.39623	0.76456	0.50198	0.43905	0.41582
Z004E0140	0.18125	0.29997	0.60458	0.36087	0.37305	0.28073	0.18683	0.34864	0.345	0.45613
Z004E0141	0.0741	-0.31021	0.13553	-0.06205	0.0023	0.11	-0.28551	-0.04401	-0.10173	0.11961
Z004E0142	1.04062	1.07857	1.07483	1.12123	1.05941	0.99183	1.22828	1.11189	1.18317	0.91307
Z004E0143	0.17038	-0.30664	-0.53712	-0.08751	0.03875	-0.1717	0.19729	-0.06928	-0.15943	-0.23705
Z004E0144	-1.09237	-0.91587	-0.88561	-1.07481	-1.09059	-1.01637	-0.85119	-1.07413	-1.08386	-1.28789
Z004E0145	0.08254	-0.02985	0.39921	0.15266	0.18729	0.31596	-0.11133	0.14749	0.09271	0.37105
Z004E0146	0.75508	0.66289	0.59874	0.88605	0.83151	1.00385	0.96544	0.88907	0.99121	0.74481
Z004E0147	-1.31741	-1.40036	-1.64683	-1.18514	-1.23232	-1.32395	-0.97715	-1.20357	-1.2095	-1.12903
Z004E0148	0.16649	0.11608	-0.06686	0.22252	0.18205	0.37749	0.31524	0.22823	0.2877	0.07061
Z004E0149	-0.9998	-0.72829	-0.84338	-1.01238	-1.17759	-1.00746	-0.72312	-1.04728	-1.18443	-0.98057
Z004E0150	-0.80238	-0.47636	-1.0994	-0.72533	-0.83158	-0.64257	-0.61434	-0.73035	-0.69668	-1.00464
Z004E0152	1.41766	1.28245	1.77628	1.43464	1.47641	1.32053	1.42129	1.45681	1.40195	1.3269
Z004E0153	-0.32383	-0.21952	-0.85584	-0.42579	-0.53985	-0.58081	-0.80954	-0.45608	-0.41584	-0.44114
Z004E0155	0.25711	0.13087	0.47245	0.22181	0.22045	0.11513	0.31597	0.21498	0.18672	0.33307
Z004E0156	-0.38282	-0.41149	-0.94514	-0.5114	-0.54696	-0.68523	-0.3208	-0.5124	-0.54356	-0.46042
Z004E0158	-0.02933	0.1448	0.27937	0.18369	0.15635	0.32171	0.40595	0.15373	0.20912	0.10583
Z004E0159	0.14224	0.08795	-0.04193	0.31496	0.27607	0.21408	0.0008	0.31468	0.3511	0.39284
Z004E0160	-0.02213	-0.00336	-0.29205	0.07999	0.11306	0.03201	-0.229	0.0721	0.1471	-0.14779
Z004E0161	-0.37254	-0.31382	-0.30544	-0.45148	-0.64278	-0.47407	-0.33631	-0.49262	-0.44822	-0.74678
Z004E0162	-0.1121	-0.13414	0.34635	0.0242	0.03563	-0.11875	0.28382	0.04067	-0.01512	0.04843
Z004E0163	-0.87455	-0.73439	-0.76532	-0.95868	-1.08944	-0.87776	-1.31885	-0.96948	-1.00695	-0.93002
Z004E0164	-0.48903	-0.66446	-0.42955	-0.56355	-0.54659	-0.40353	-0.7602	-0.58025	-0.67081	-0.43969
Z004E0165	1.58202	1.53873	1.33947	1.74409	1.77992	1.64606	2.00655	1.76211	1.6931	1.84966
Z004E0166	-1.72047	-1.34441	-1.62329	-1.66639	-1.80308	-1.62758	-1.4894	-1.70125	-1.73001	-1.66054
Z004E0167	0.15112	0.5392	0.62597	0.2294	0.2412	0.12263	-0.08998	0.23699	0.29809	0.05795
Z004E0168	0.14453	-0.12533	-0.0115	0.00171	-0.04775	0.11349	0.15409	-0.00321	-0.09086	0.0769
Z004E0169	-0.81395	-1.04095	-1.29141	-0.87068	-0.8208	-0.7212	-0.67834	-0.87914	-0.97123	-0.96898
Z004E0170	0.76753	0.9402	0.38816	0.71983	0.65102	0.56244	0.88984	0.71371	0.7418	0.77728
Z004E0171	-0.73667	-0.55534	-0.59671	-0.81963	-0.88715	-0.9843	-1.15181	-0.83751	-0.78828	-1.1115
Z004E0172	-0.144	0.20437	-0.31934	0.03065	0.12043	0.18323	0.31944	0.05039	-0.04093	0.21726
Z004E0173	1.49434	1.75083	1.7794	1.57338	1.59445	1.6465	1.21531	1.57659	1.49417	1.71774
Z004E0174	0.55166	0.28563	0.55823	0.41517	0.29606	0.32654	0.09967	0.38399	0.36331	0.44308
Z004E0175	0.49528	0.99524	0.43959	0.6656	0.77143	0.57769	0.94874	0.68605	0.66274	0.53328
Z004E0176	1.11127	1.3443	0.99835	1.21235	1.13315	1.29307	1.2919	1.20196	1.26585	1.24525
Z004E0177	-0.51022	-0.68447	-0.78488	-0.47719	-0.4911	-0.57442	-0.80835	-0.47396	-0.52027	-0.31665
Z004E0178	0.43363	0.09315	0.61577	0.29305	0.23257	0.11335	0.46443	0.29878	0.30049	0.14263
Z004E0179	0.06483	-0.02913	-0.21836	0.14373	0.10185	0.24786	0.2927	0.13858	0.07217	0.00562
Z004E0180	-0.582	-0.15253	-0.63302	-0.44895	-0.40096	-0.52408	-0.7659	-0.43733	-0.36085	-0.6047
Z004E0181	0.72625	0.80801	0.44522	0.76546	0.80838	0.64242	1.02262	0.7565	0.82401	0.59186
Z004E0182	-0.89132	-1.02535	-0.71371	-0.97104	-0.91099	-1.04261	-1.16829	-0.95403	-1.04098	-1.15251
Z004E0183	0.51017	0.53754	0.73138	0.66478	0.68536	0.57539	1.03424	0.67136	0.71395	0.79391
Z004E0184	-0.39315	-0.75993	-0.25995	-0.5497	-0.59775	-0.71919	-0.30922	-0.54451	-0.63184	-0.37844
Z004E0185	-1.29461	-1.2627	-1.04715	-1.19331	-1.25535	-1.02712	-1.57447	-1.18243	-1.15223	-1.11869
Z004E0186	0.0955	0.01614	-0.1843	0.25267	0.1858	0.11166	0.42641	0.23118	0.3073	0.29976
Z004E0187	-0.09089	-0.3821	-0.4025	-0.23565	-0.30997	-0.1705	-0.09249	-0.22967	-0.16607	-0.36207
Z004E0188	1.86755	2.34641	2.36878	2.16954	2.13091	2.2784	1.85357	2.17857	2.11812	2.23674
Z004E0189	-1.76756	-1.65243	-1.3333	-1.52724	-1.60895	-1.36467	-1.91892	-1.5326	-1.45226	-1.48111
Z004E0190	-1.99307	-1.63067	-1.54568	-1.78333	-1.82553	-1.68938	-1.49066	-1.80681	-1.91741	-1.63654
Z004E0191	0.16335	0.39408	0.34343	0.18397	0.1116	0.00998	0.38644	0.162	0.13877	-0.0587
Z004E0192	-1.26185	-1.13724	-1.46265	-1.30613	-1.33644	-1.2401	-1.11811	-1.32526	-1.25658	-1.5213
Z004E0193	-0.59988	-0.61737	-0.22189	-0.57476	-0.5377	-0.66232	-0.8931	-0.56413	-0.47362	-0.39297
Z004E0194	0.54487	0.63914	0.44947	0.70987	0.82237	0.69878	0.484	0.74459	0.76577	0.54644
Z004E0195	-0.6305	-0.51612	-1.21143	-0.71471	-0.82533	-0.60449	-1.14631	-0.74246	-0.74427	-0.71205
Z004E0196	0.61401	0.25897	0.2738	0.53747	0.6668	0.52194	0.20703	0.56442	0.68095	0.76599
Z004E0197	0.27549	-0.05245	0.08581	0.10775	0.07596	0.20579	0.20669	0.10819	0.04031	-0.11994
Z004E0198	-0.6144	-0.2147	-0.17834	-0.45262	-0.49895	-0.63523	-0.79435	-0.4633	-0.52228	-0.66452
Z004E0199	0.23688	-0.19066	0.19096	0.03122	0.10704	-0.08976	0.39433	0.03723	-0.05958	0.18505
Z004E0200	-0.54102	-0.58375	-0.47976	-0.66752	-0.68567	-0.54999	-1.01093	-0.67149	-0.60687	-0.56723
Z005E0001	-1.19469	-1.36036	-1.21858	-1.29849	-1.45295	-1.54562	-1.15436	-1.33094	-1.36059	-1.22656
Z005E0004	1.23861	1.16401	1.27859	1.3382	1.4842	1.25489	1.20203	1.37425	1.39027	1.38353
Z005E0007	1.18619	1.0756	1.14165	1.118	1.14222	1.26364	1.08021	1.09706	1.19164	1.08614
Z005E0008	0.27318	0.38586	0.20045	0.49355	0.50611	0.37476	0.39549	0.48513	0.55521	0.44674
Z005E0009	-2.0043	-2.26276	-2.23747	-2.27457	-2.72786	-2.33053	-2.35333	-2.24084	-2.21611	-2.3382
Z005E0010	-0.60892	-0.24536	-0.42038	-0.36574	-0.25455	-0.50431	-0.47215	-0.34489	-0.30507	-0.30653
Z005E0011	1.80916	0.97214	1.10172	1.16786	1.36046	1.24751	1.1133	1.2047	1.0806	1.20864
Z005E0012	0.97252	0.28428	0.43695	0.43116	0.69129	0.31599	0.40881	0.42046	0.34218	0.376
Z005E0013	0.50032	0.32746	0.82167	0.43271	0.1524	0.26403	0.40817	0.40539	0.37282	0.4932
Z005E0014	1.66076	1.40817	1.41367	1.34419	1.54631	1.56585	1.25949	1.32153	1.41506	1.29555
Z005E0015	-0.75609	-0.71791	-0.66434	-0.64165	-0.47573	-0.81737	-0.72885	-0.61808	-0.71935	-0.68142
Z005E0016	-1.46385	-2.03798	-1.93671	-1.99041	-2.1727	-1.86902	-1.88029	-1.97441	-1.92716	-2.01639
Z005E0017	-0.80936	-0.28444	-0.37975	-0.44649	-0.65205	-0.69725	-0.31586	-0.48563	-0.42535	-0.37187
Z005E0018	0.57957	0.39275	0.41931	0.40025	-0.01555	0.56423	0.40309	0.4132	0.3468	0.4672
Z005E0019	1.06349	0.91472	1.0183	1.07342	1.2769	0.92669	1.12344	1.1049	1.12298	1.12617
Z005E0020	-1.85227	-1.55698	-2.0294	-1.68598	-1.53802	-1.58068	-1.60473	-1.66849	-1.74403	-1.61605
Z005E0021	0.8434	0.21974	-0.03548	0.37544	0.62666	0.60057	0.33611	0.41206	0.42773	0.42596
Z005E0022	-0.91027	-1.29344	-1.29546	-1.33427	-0.92629	-1.19738	-1.27089	-1.31456	-1.25816	-1.38942
Z005E0028	0.14839	0.26424	0.02475	0.30385	-0.12549	0.16425	0.27412	0.28792	0.35725	0.37769
Z005E0029	0.85918	0.76122	0.82353	0.78644	0.32795	0.96084	0.74381	0.77755	0.72214	0.87221
Z005E0032	1.55168	1.21737	1.36275	1.34003	0.94035	1.49255	1.44488	1.3588	1.34373	1.40926
Z005E0033	-0.61986	-0.24543	-0.24538	-0.3349	-0.78339	-0.23674	-0.23835	-0.32655	-0.37104	-0.36897
Z005E0034	-1.01248	-0.59648	-0.6472	-0.67916	-1.01628	-0.50746	-0.78535	-0.66417	-0.57933	-0.62076
Z005E0035	2.14327	2.251	2.32919	2.36418	2.45186	2.25642	2.25873	2.38006	2.41334	2.34231
Z005E0036	1.43	1.04235	0.98648	1.00827	0.5785	0.9548	0.9606	1.03893	1.06133	1.0522
Z005E0037	0.10468	0.00475	0.04656	0.06775	0.33595	-0.10166	0.02413	0.05336	0.12043	0.02523
Z005E0038	1.65446	1.60098	1.77951	1.56367	1.77918	1.66646	1.68695	1.53576	1.64968	1.52107
Z005E0039	2.26772	1.71557	1.9358	1.86635	2.25091	2.0342	1.91838	1.84884	1.93077	1.92287
Z005E0040	0.10073	-0.00089	0.12603	0.13652	0.3567	-0.01849	0.23702	0.12732	0.18747	0.08954
Z005E0042	-0.35077	-0.47262	-0.57363	-0.6297	-1.04263	-0.74661	-0.63795	-0.65335	-0.57531	-0.66462
Z005E0043	0.22439	0.52802	0.55017	0.52	0.32896	0.34952	0.59676	0.52642	0.57834	0.48176
Z005E0044	3.19415	3.16684	3.49638	3.15221	3.23055	3.32551	3.07743	3.17031	3.10527	3.0943
Z005E0045	1.39938	1.45689	1.60515	1.63397	1.74235	1.4918	1.58802	1.6469	1.56261	1.67911
Z005E0046	-0.4696	-0.18911	-0.15714	-0.21356	-0.41403	-0.46039	-0.16399	-0.24627	-0.14234	-0.23169
Z005E0047	0.2368	0.42477	0.17307	0.37065	0.52339	0.39657	0.27649	0.39376	0.31221	0.42007
Z005E0048	-0.8054	-0.72142	-0.54534	-0.643	-0.62252	-0.53069	-0.56105	-0.67019	-0.7012	-0.66796
Z005E0049	0.57532	0.27493	0.4017	0.40478	0.67399	0.52687	0.47268	0.43254	0.33835	0.46307
Z005E0050	-0.87792	-0.06407	0.00317	-0.23449	-0.15469	-0.19519	-0.12948	-0.2755	-0.27116	-0.25465
Z005E0051	1.40475	1.48246	1.68818	1.5831	1.37404	1.35773	1.6679	1.57934	1.52562	1.54553
Z005E0052	-1.12116	-1.73162	-1.55976	-1.587	-1.4744	-1.73088	-1.47596	-1.59805	-1.53852	-1.5356
Z005E0053	-0.59746	-0.81339	-0.76488	-0.67716	-0.46374	-0.79678	-0.75853	-0.64808	-0.69235	-0.62503
Z005E0054	-0.0879	0.13806	0.03686	0.06491	0.41375	-0.13767	-0.01683	0.08086	0.0131	0.11027
Z005E0055	0.31436	-0.14278	-0.33682	-0.05806	-0.47265	0.1612	-0.13566	-0.02818	-0.06742	-0.09323
Z005E0056	-0.18689	0.13009	0.11826	0.04466	-0.20676	0.00739	0.10748	0.05998	0.13321	0.00219
Z005E0057	1.09509	1.07257	0.94513	0.96443	1.14279	0.77294	1.04139	0.98276	1.01747	1.0239
Z005E0058	-0.27404	-0.28299	-0.09861	-0.38447	-0.29865	-0.25945	-0.27707	-0.3717	-0.31346	-0.31874
Z005E0059	-0.0459	0.76168	0.67879	0.59192	0.1971	0.72365	0.52345	0.56215	0.69406	0.56371
Z005E0060	0.59433	0.68383	0.88103	0.83644	0.52678	0.73379	0.73181	0.85121	0.9058	0.78192
Z005E0061	-0.26401	-0.10669	-0.05265	-0.02747	0.15188	-0.25081	0.03608	-0.00322	0.02771	-0.06484
Z005E0062	-0.91802	-0.967	-0.83516	-0.88468	-1.07905	-0.82209	-0.76466	-0.87355	-0.92733	-0.91517
Z005E0063	-0.26633	0.18023	0.18831	0.04466	-0.16411	-0.20636	0.15556	0.00743	0.00113	0.01131
Z005E0064	0.12869	0.2955	0.62468	0.30119	0.32997	0.49714	0.33508	0.32532	0.37994	0.34996
Z005E0066	0.71581	0.83476	0.96443	0.91747	1.16918	1.01833	0.99413	0.89654	0.86038	0.98805
Z005E0067	0.05048	0.60364	0.75753	0.44543	0.71578	0.44955	0.5731	0.44665	0.41238	0.41603
Z005E0068	-2.02247	-2.4174	-1.93645	-2.26451	-2.11579	-2.09215	-2.30695	-2.26471	-2.32561	-2.31216
Z005E0069	-0.80605	-0.75475	-0.72222	-0.72525	-0.5796	-0.55416	-0.82239	-0.70457	-0.77998	-0.77011
Z005E0071	0.21551	0.22399	0.08309	0.09349	-0.24591	0.28603	0.03965	0.11249	0.17204	0.15843
Z005E0072	0.87291	0.52659	0.2567	0.6218	0.81903	0.41776	0.59448	0.64805	0.55303	0.57041
Z005E0073	0.71336	0.26492	0.18711	0.38221	0.21667	0.55129	0.4611	0.36753	0.45198	0.34313
Z005E0074	-1.51028	-1.46984	-1.5817	-1.58	-1.31462	-1.78517	-1.45484	-1.60962	-1.51729	-1.51841
Z005E0075	-1.41685	-1.73935	-1.24209	-1.59158	-1.89736	-1.40032	-1.65854	-1.56845	-1.51024	-1.63954
Z005E0076	2.19041	2.27354	2.30038	2.22334	1.92489	2.28947	2.32023	2.22993	2.17767	2.30058
Z005E0077	-0.95075	-0.8169	-0.7478	-0.82073	-1.1621	-0.67143	-0.83373	-0.85102	-0.74566	-0.83376
Z005E0079	-0.5511	-0.01735	-0.11529	-0.13199	-0.41298	-0.07105	-0.16452	-0.12963	-0.165	-0.15001
Z005E0080	0.90021	1.10713	1.17484	1.13455	0.74724	0.97174	1.09586	1.10874	1.19902	1.10906
Z005E0082	-0.51691	-0.81785	-0.95135	-0.89371	-0.63823	-1.05151	-0.92623	-0.87712	-0.96721	-0.84496
Z005E0083	0.09608	0.50001	0.35089	0.3915	0.06311	0.54054	0.37274	0.36334	0.35737	0.3549
Z005E0084	-2.07305	-2.22584	-2.15506	-2.1387	-1.90566	-1.98363	-2.2424	-2.11465	-2.07054	-2.17927
Z005E0085	0.86975	0.87848	1.0377	1.00001	0.56913	0.88354	1.06465	0.98824	1.05673	1.01218
Z005E0087	-2.31115	-2.34219	-2.22914	-2.29838	-2.52302	-2.55913	-2.23145	-2.28498	-2.36168	-2.3301
Z005E0088	-0.96612	-0.99953	-0.59126	-0.99939	-1.43293	-1.15868	-1.00412	-1.02964	-1.05997	-1.03916
Z005E0089	-0.99728	-0.87377	-0.84359	-0.89146	-0.80637	-0.72046	-0.95632	-0.91226	-0.95149	-0.92744
Z005E0090	6.19506	6.18473	6.62981	6.30184	6.564	6.23428	6.36082	6.32515	6.3712	6.25694
Z005E0091	1.10885	1.39462	0.9793	1.22815	1.05068	1.3522	1.21117	1.19465	1.19269	1.19854
Z005E0092	-0.41395	-0.32403	-0.78871	-0.4811	-0.13438	-0.32935	-0.55725	-0.5056	-0.40467	-0.41623
Z005E0093	-0.00772	0.31742	0.17719	0.19181	0.2998	0.36517	0.0862	0.20942	0.26855	0.15458
Z005E0094	-0.08234	0.03668	0.15009	0.0831	-0.22875	0.21451	-0.00354	0.09788	0.03504	0.05621
Z005E0095	0.40798	0.41986	0.37567	0.34898	-0.0443	0.16498	0.49147	0.36878	0.28474	0.30305
Z005E0096	1.16044	1.23716	1.04238	1.0538	1.28154	0.89059	1.01915	1.02335	1.10901	1.07324
Z005E0099	-0.3317	-0.29915	-0.74524	-0.44554	-0.78943	-0.3449	-0.30084	-0.43264	-0.4326	-0.47438
Z005E0100	0.04189	-0.23963	0.2813	-0.13538	-0.37729	-0.29239	-0.16115	-0.16095	-0.1987	-0.17762
Z005E0102	-1.15771	-1.19595	-1.07833	-1.08074	-0.87273	-1.29418	-1.0086	-1.05695	-1.15744	-1.12289
Z005E0104	-1.67912	-1.37373	-1.42539	-1.37924	-0.99683	-1.30165	-1.33693	-1.36359	-1.28759	-1.42004
Z005E0105	-0.57161	-0.4455	-0.23187	-0.29849	-0.81676	-0.38544	-0.37838	-0.3098	-0.36715	-0.24126
Z005E0106	-2.24864	-2.19128	-1.98907	-2.10189	-2.42329	-1.95086	-2.02374	-2.1265	-2.02206	-2.12828
Z005E0107	-0.37928	-0.46848	-0.54272	-0.61317	-0.37368	-0.81226	-0.5107	-0.64173	-0.56094	-0.64862
Z005E0108	-0.3295	-0.5304	-0.41552	-0.45023	-0.37477	-0.63879	-0.40979	-0.47315	-0.3894	-0.4893
Z005E0109	-0.19282	-0.18449	-0.02071	-0.31056	-0.02561	-0.18961	-0.3585	-0.29896	-0.22727	-0.35388
Z005E0110	-0.71614	-0.50696	-0.74186	-0.45386	-0.01064	-0.74165	-0.34797	-0.47584	-0.51627	-0.4911
Z005E0111	-0.00063	-0.32795	-0.29129	-0.20529	0.17799	-0.37197	-0.26161	-0.17152	-0.14988	-0.26377
Z005E0112	-0.18112	-0.08435	-0.16177	-0.13772	0.00918	-0.25015	-0.19642	-0.15275	-0.07472	-0.09289
Z005E0113	-2.75859	-2.49791	-2.56927	-2.63019	-2.33185	-2.55079	-2.53189	-2.65746	-2.54515	-2.66764
Z005E0114	-0.95291	-0.93065	-1.13564	-1.07561	-0.69933	-1.31887	-1.08184	-1.06018	-1.13781	-1.12445
Z005E0115	-0.32302	0.13553	0.01571	-0.04086	-0.31648	-0.26185	-0.10011	-0.03337	-0.09032	-0.07385
Z005E0116	-1.05528	-0.74952	-0.86551	-0.89972	-0.56359	-0.85914	-0.81403	-0.89343	-0.94289	-0.93146
Z005E0117	0.55231	0.45004	0.42876	0.32908	0.1398	0.51473	0.29053	0.30304	0.26906	0.29281
Z005E0118	-0.95732	-0.57104	-1.00296	-0.70154	-0.94818	-0.90746	-0.68902	-0.68413	-0.75525	-0.63971
Z005E0119	0.62963	0.70011	0.7939	0.82743	0.53519	0.67205	0.77369	0.85526	0.76776	0.88062
Z005E0120	-0.30623	-0.2721	-0.17753	-0.26027	-0.6111	-0.35648	-0.35218	-0.28092	-0.19413	-0.20096
Z005E0121	-0.97722	-0.77404	-0.71694	-0.83787	-1.34818	-0.68861	-0.72458	-0.86539	-0.88182	-0.77312
Z005E0122	-1.74393	-1.19025	-1.30296	-1.27969	-1.62506	-1.11723	-1.34476	-1.26009	-1.17779	-1.27321
Z005E0123	0.36687	0.66139	0.52343	0.49497	0.6547	0.2889	0.4516	0.46038	0.42979	0.56356
Z005E0125	-0.46824	-0.53551	-0.62965	-0.65084	-0.47823	-0.48433	-0.66727	-0.67718	-0.70909	-0.69033
Z005E0126	-0.65715	-0.44904	-0.46393	-0.42154	-0.25755	-0.28618	-0.4871	-0.42537	-0.35011	-0.44639
Z005E0127	-0.71875	-0.52566	-0.73819	-0.73698	-0.30278	-0.98059	-0.75508	-0.77339	-0.66585	-0.77022
Z005E0128	-2.44051	-1.97769	-2.0432	-2.08058	-1.87967	-1.97736	-2.0631	-2.10898	-2.11943	-2.01875
Z005E0129	-0.21955	-0.33856	-0.25804	-0.32199	-0.62169	-0.2286	-0.19955	-0.33208	-0.2498	-0.33866
Z005E0130	-0.32327	-0.53304	-0.43412	-0.41679	-0.20945	-0.59483	-0.4902	-0.39216	-0.49326	-0.46629
Z005E0131	0.05227	-0.20873	0.00857	-0.34189	-0.63867	-0.51338	-0.35718	-0.33304	-0.40818	-0.28035
Z005E0133	-2.23595	-2.25008	-1.9856	-2.3373	-2.03731	-2.21043	-2.36461	-2.37284	-2.37753	-2.28064
Z005E0134	0.78136	0.97166	0.51181	0.81459	0.59132	0.64959	0.74266	0.83641	0.88341	0.77293
Z005E0137	-1.57736	-1.43164	-1.31449	-1.37499	-1.22594	-1.24513	-1.31606	-1.39813	-1.30864	-1.39801
Z005E0138	-1.11061	-1.29838	-1.09503	-1.15804	-0.81926	-1.05698	-1.0748	-1.18011	-1.21085	-1.09963
Z005E0139	-0.19043	-0.3943	-0.04379	-0.46657	-0.75826	-0.65081	-0.4363	-0.45314	-0.52598	-0.51733
Z005E0141	-0.74184	-0.41643	-0.32763	-0.37154	-0.29757	-0.28281	-0.41351	-0.40468	-0.40725	-0.39909
Z005E0142	0.73661	0.4987	0.37784	0.363	0.60258	0.17618	0.50941	0.34046	0.40984	0.32358
Z005E0143	-1.2865	-0.47445	-0.57872	-0.60249	-1.03108	-0.50244	-0.53696	-0.58661	-0.50329	-0.53132
Z005E0144	0.124	0.27672	0.2368	0.26767	0.3201	0.48578	0.16817	0.29591	0.2157	0.31194
Z005E0145	-0.85901	-1.01115	-0.87287	-0.96903	-0.59167	-0.90533	-0.87611	-0.99997	-1.02803	-0.99445
Z005E0146	-0.1414	-0.02984	0.04434	0.11703	0.24465	0.27647	0.05565	0.1463	0.06365	0.0685
Z005E0147	2.75736	2.66505	2.56102	2.61646	2.95692	2.8029	2.54627	2.64335	2.69762	2.55732
Z005E0148	2.32055	2.85152	2.92125	2.87318	3.15794	2.90177	2.95119	2.83863	2.83034	2.9568
Z005E0149	-0.3713	-0.40873	-0.59112	-0.56531	-0.84	-0.45865	-0.44244	-0.59891	-0.61665	-0.48879
Z005E0152	-0.66085	-0.85971	-1.15717	-0.83612	-1.04007	-0.75712	-0.74219	-0.82063	-0.89449	-0.75717
Z005E0153	-0.51579	-0.27873	-0.47693	-0.40718	-0.07897	-0.26428	-0.48728	-0.39354	-0.32177	-0.34515
Z005E0154	0.17269	0.3707	0.31051	0.3329	0.65215	0.16057	0.25317	0.3597	0.27845	0.26711
Z005E0155	0.39172	0.55682	0.76497	0.70804	0.66377	0.85806	0.76337	0.69415	0.79195	0.76669
Z005E0156	-1.7903	-1.68518	-1.7969	-1.60069	-1.80778	-1.49355	-1.51157	-1.62317	-1.64634	-1.63058
Z005E0157	-0.44685	0.10591	0.06888	-0.01948	0.306	-0.28339	0.07662	-0.00755	0.06082	0.04094
Z005E0158	0.80112	0.67402	0.66673	0.62505	0.83006	0.75111	0.70719	0.64069	0.57024	0.57804
Z005E0159	-1.82934	-1.91926	-1.96406	-1.80269	-2.0878	-1.94874	-1.88556	-1.77191	-1.80439	-1.7503
Z005E0160	-0.06477	-0.04127	0.34252	0.01033	0.14803	-0.16841	-0.02172	-0.01531	-0.06629	-0.02166
Z005E0161	2.21013	2.06993	1.88623	2.22514	2.43201	2.3936	2.20446	2.2582	2.16118	2.17664
Z005E0163	-1.09489	-1.08231	-0.67352	-0.99302	-1.51377	-1.14405	-0.90268	-0.97029	-0.94098	-0.92084
Z005E0164	0.02286	-0.36636	-0.51423	-0.46696	-0.26187	-0.66321	-0.32152	-0.44675	-0.55347	-0.41044
Z005E0165	-0.54992	-0.20295	-0.40078	-0.35075	-0.22988	-0.48657	-0.39639	-0.37165	-0.2925	-0.28639
Z005E0166	1.00242	1.16265	0.8994	1.05285	1.26296	1.21304	1.02395	1.02711	1.00225	1.01277
Z005E0167	-0.01459	-0.13616	-0.17463	-0.2378	-0.50593	-0.42241	-0.13956	-0.21507	-0.17497	-0.28459
Z005E0168	0.72793	0.76352	0.35599	0.7093	0.97945	0.51691	0.79215	0.73796	0.77093	0.65156
Z005E0169	-1.22592	-0.8027	-0.67716	-0.66863	-0.40076	-0.85296	-0.75605	-0.68268	-0.72277	-0.61907
Z005E0170	-0.46068	0.09266	0.21912	-0.04227	-0.02493	0.0757	-0.09003	-0.03473	-0.08576	0.02792
Z005E0171	1.20656	0.84063	0.74922	0.73825	1.0173	0.59241	0.72073	0.70888	0.66172	0.79428
Z005E0172	0.31184	0.62039	0.60036	0.53482	0.11445	0.36015	0.54665	0.54945	0.47963	0.49209
Z005E0173	-1.53415	-1.61731	-1.7636	-1.53206	-1.69866	-1.70541	-1.58466	-1.55006	-1.59417	-1.57533
Z005E0174	0.1281	0.03628	0.17569	0.14837	-0.24679	0.30446	0.23659	0.16958	0.22188	0.11686
Z005E0175	-0.02219	-0.10559	-0.38612	-0.01436	0.40839	0.00787	-0.09179	-0.02657	0.05006	0.04358
Z005E0176	-0.24337	-0.26841	-0.64586	-0.34948	-0.06922	-0.50247	-0.33433	-0.36548	-0.29042	-0.4023
Z005E0178	-0.21245	-0.34733	-0.40879	-0.50245	-0.14005	-0.42838	-0.39429	-0.54112	-0.55758	-0.42919
Z005E0179	-1.85053	-1.30406	-1.41561	-1.4116	-1.2789	-1.28257	-1.43847	-1.43968	-1.44954	-1.45135
Z005E0180	2.14601	1.74793	1.80913	1.85626	2.32835	1.63893	1.81795	1.87688	1.78767	1.80288
Z005E0181	-0.55835	-1.11443	-0.64566	-0.96043	-0.74162	-0.73899	-1.08183	-0.93067	-0.90064	-0.91025
Z005E0182	0.0849	0.06939	0.2858	0.19661	-0.30052	0.45619	0.08234	0.17939	0.26898	0.26449
Z005E0183	-1.3348	-1.14508	-1.12389	-1.09778	-0.87267	-1.26588	-1.15712	-1.11904	-1.03961	-1.13119
Z005E0184	0.63762	0.58377	0.80616	0.6973	0.25044	0.91196	0.60933	0.67694	0.77438	0.66194
Z005E0185	-0.68174	-1.13999	-0.8854	-1.03189	-0.91336	-0.8343	-1.09489	-1.04837	-1.10682	-1.07178
Z005E0186	0.75289	0.84831	0.55534	0.71466	0.93341	0.56262	0.70677	0.69524	0.77045	0.67196
Z005E0187	-1.95622	-2.1428	-2.02754	-2.02367	-1.78804	-1.87176	-1.94363	-2.02132	-1.95814	-2.06012
Z005E0189	-0.48292	-0.48152	-0.29519	-0.36353	-0.02052	-0.25763	-0.30127	-0.38885	-0.41453	-0.29782
Z005E0190	1.75988	1.60396	1.61478	1.55086	1.21835	1.74215	1.50679	1.52023	1.62539	1.62709
Z005E0191	1.98174	1.29757	1.25894	1.43467	1.84182	1.65788	1.3669	1.42447	1.49396	1.48583
Z005E0192	0.41176	0.21327	0.1414	0.07924	-0.15488	-0.07881	0.08036	0.05059	0.01435	0.14016
Z005E0193	0.37263	0.73037	0.35587	0.60188	0.23393	0.65531	0.76573	0.56511	0.55193	0.59405
Z005E0196	0.25031	0.04562	0.10857	0.16005	0.48899	0.30586	0.10057	0.18732	0.10186	0.11282
Z005E0197	-0.56656	-0.23686	-0.23066	-0.41064	-0.24746	-0.37194	-0.26437	-0.43084	-0.45835	-0.43316
Z005E0198	-0.08874	-0.21845	-0.19623	-0.17409	0.19469	-0.07644	-0.06538	-0.15138	-0.22503	-0.22386
Z005E0199	-0.38231	-0.47267	-0.80517	-0.38737	-0.18644	-0.23738	-0.44186	-0.36158	-0.45255	-0.32304
Z006E0001	0.56593	0.83295	0.63938	0.59047	1.38883	0.72122	0.97572	0.51064	0.48796	0.35218
Z006E0002	0.45351	-0.12559	0.41811	0.27057	-0.28282	0.18276	-0.30295	0.11884	0.70557	0.17065
Z006E0003	-2.61264	-2.02315	-2.45242	-2.46205	-1.78356	-2.56557	-3.00018	-2.67587	-2.05441	-2.00208
Z006E0005	1.10287	1.32247	0.99445	1.01856	1.50987	1.09904	0.837	0.85108	0.69655	1.57551
Z006E0006	-1.66831	-1.24645	-1.49337	-1.5521	-0.29275	-1.61306	-1.36955	-1.67065	-1.85636	-1.25257
Z006E0007	-0.1041	-0.26281	-0.0045	0.00266	0.23588	-0.02263	-0.09271	0.13816	-0.51759	0.4326
Z006E0008	-0.07002	-0.06184	0.03314	0.13485	-1.0423	0.15451	-0.22495	0.28915	0.57069	0.56877
Z006E0009	-1.06858	-0.63154	-0.69026	-0.6528	-0.34797	-0.57316	-0.99877	-0.81176	-0.15438	-1.2494
Z006E0010	-2.29257	-2.01174	-2.47874	-2.4756	-2.22774	-2.42555	-2.95609	-2.67452	-2.01405	-2.44616
Z006E0011	-1.19163	-0.66899	-1.04491	-1.03365	-0.60886	-0.94056	-0.56647	-0.83152	-0.67684	-0.57126
Z006E0012	-3.33087	-3.48252	-3.27734	-3.26119	-3.19022	-3.37859	-3.68418	-3.14459	-3.04526	-2.86509
Z006E0013	-0.728	-1.18219	-0.85482	-0.90981	-2.03813	-0.97026	-0.45291	-0.79051	-1.39296	-0.39351
Z006E0014	1.70774	2.14394	1.89018	1.82601	2.50126	1.90615	2.13961	1.68167	1.58126	2.56953
Z006E0015	2.90133	2.42823	2.6585	2.68652	3.3078	2.63928	3.11117	2.83712	2.94661	1.91963
Z006E0016	2.41249	2.09093	2.48664	2.45043	2.21686	2.53839	2.07107	2.30104	3.05783	2.00428
Z006E0017	1.62879	2.15761	1.78919	1.72327	0.64645	1.7935	1.40764	1.89792	1.47157	2.37796
Z006E0018	-0.85557	-1.22011	-1.23182	-1.00015	-0.67561	-0.96584	-1.27162	-1.21951	-1.4887	-0.577
Z006E0020	0.40982	0.69514	0.13537	0.16624	0.61306	0.23619	-0.09334	0.29731	-0.29868	0.45333
Z006E0023	0.5747	1.2751	0.81057	0.81317	-0.12657	0.89854	0.59817	0.94903	1.32262	1.08789
Z006E0024	0.32343	0.05004	0.30572	0.30555	0.99689	0.2478	0.58331	0.48371	0.59439	-0.31288
Z006E0025	0.48116	0.76529	0.12641	0.28919	0.57072	0.24182	-0.0665	0.0635	0.58624	0.61447
Z006E0026	-2.77885	-3.09938	-2.76949	-2.76444	-2.46021	-2.86635	-2.98487	-2.63127	-2.84276	-2.34944
Z006E0027	0.81494	0.02138	0.33318	0.3626	0.3637	0.43378	0.3131	0.52236	-0.00546	-0.17117
Z006E0028	-0.36341	0.02401	-0.33615	-0.34385	0.12824	-0.4277	-0.61819	-0.16257	-0.61734	-0.77277
Z006E0029	-0.2792	-0.61932	-0.37222	-0.4062	-1.06955	-0.51905	-0.731	-0.31999	-0.87086	0.05257
Z006E0031	-1.66114	-1.72529	-1.59854	-1.59383	-0.76119	-1.47389	-1.07902	-1.69032	-1.88008	-1.92125
Z006E0032	0.24799	0.73435	0.29464	0.35166	0.51707	0.47112	0.61702	0.24482	0.96338	-0.05374
Z006E0033	1.47512	1.83093	1.66739	1.55883	0.74597	1.50871	1.03275	1.44636	1.44848	2.56272
Z006E0034	1.86745	2.14304	1.84954	1.84913	1.96731	1.96204	1.57243	1.74445	1.65477	1.5361
Z006E0035	0.45691	0.64955	0.3922	0.34579	0.54283	0.47413	0.78458	0.2229	0.18555	-0.00335
Z006E0036	2.21361	1.8318	2.50556	2.26951	2.56255	2.17385	2.58986	2.43604	2.50762	2.9978
Z006E0037	0.54956	0.65509	0.20834	0.1815	-0.22726	0.09098	-0.27394	0.33206	0.59847	0.26664
Z006E0038	-0.26248	0.10773	-0.19017	-0.16072	0.46191	-0.17537	0.2794	-0.297	0.32797	-0.70172
Z006E0041	-1.4735	-1.58378	-1.25708	-1.25004	-0.6717	-1.20941	-1.52233	-1.24474	-1.62447	-1.69878
Z006E0042	1.78109	2.41942	1.75479	1.90232	1.00713	1.98239	1.58037	2.09491	1.65852	2.43711
Z006E0043	0.18715	0.42866	0.30566	0.55146	0.79411	0.57597	0.29411	0.66335	0.80003	0.64818
Z006E0044	-0.42361	-0.88088	-0.58674	-0.63697	-1.54773	-0.58097	-0.27349	-0.77671	-0.69083	-0.18561
Z006E0046	0.10172	0.1044	-0.25872	-0.23076	0.52387	-0.29175	-0.19796	-0.39531	-0.63172	-0.59145
Z006E0047	-0.06662	0.25425	-0.17066	-0.15732	0.65541	-0.06272	-0.37166	0.04844	-0.42661	-0.75239
Z006E0048	0.07716	-0.24484	-0.34397	-0.14671	-1.16588	-0.07595	-0.52408	-0.39589	0.21526	0.05857
Z006E0049	0.57369	0.97803	0.7017	0.70399	1.61111	0.8059	1.13777	0.59627	0.40621	0.40089
Z006E0050	1.39621	1.25975	1.67347	1.65141	1.21838	1.6058	2.06762	1.45961	2.14338	1.10236
Z006E0051	0.83659	0.50815	0.73853	0.79737	0.46324	0.7351	1.03033	0.60208	1.15783	1.33932
Z006E0052	-1.19168	-1.25889	-0.83532	-0.88005	-1.3474	-0.83416	-0.40084	-1.08605	-1.21879	-0.34505
Z006E0053	4.77179	5.23805	4.99999	4.94273	6.00796	4.89986	5.16448	4.8192	4.64893	5.67374
Z006E0054	0.04044	0.20792	0.14279	0.10979	0.07941	-0.01655	-0.33648	0.14386	-0.29988	0.74281
Z006E0055	-1.02476	-1.24298	-0.74947	-0.96055	-0.69156	-0.90473	-0.6416	-0.82954	-0.76747	-0.51386
Z006E0056	-0.31092	-0.47127	-0.32576	-0.31642	-1.53725	-0.25194	-0.64662	-0.18644	0.01398	-0.9904
Z006E0057	-0.93943	-0.22536	-0.32073	-0.55628	0.16444	-0.44712	-0.19604	-0.33202	-0.82829	-0.96817
Z006E0058	-0.29309	-0.01054	-0.45154	-0.41246	0.03723	-0.44481	-0.00578	-0.21847	-0.07552	-1.00883
Z006E0059	3.18957	4.14671	3.68862	3.65372	4.34861	3.57017	3.82142	3.80967	3.9938	4.04655
Z006E0061	0.20152	0.28231	0.18069	0.00596	0.2205	0.0544	-0.2775	-0.16463	-0.29638	-0.30331
Z006E0062	-0.63508	-0.86131	-0.58731	-0.54344	-0.21936	-0.46701	-0.5893	-0.38517	-0.92137	-1.27521
Z006E0063	1.86065	1.56583	1.61179	1.82282	1.76647	1.77632	2.13322	1.65303	2.1703	1.23962
Z006E0065	-1.51608	-2.29421	-1.75139	-1.88039	-1.47976	-1.94859	-1.39957	-1.71505	-1.65229	-2.32478
Z006E0066	-2.33552	-2.44699	-2.11224	-2.15263	-1.98893	-2.0972	-2.1253	-1.99259	-1.72143	-1.71623
Z006E0068	0.62212	1.20033	0.37719	0.5903	0.89107	0.66936	0.94639	0.73284	0.91949	0.78209
Z006E0069	0.05714	0.14059	-0.00351	0.03711	0.35499	0.1095	-0.20724	0.21496	-0.37707	-0.54131
Z006E0070	-2.62291	-2.25249	-2.78054	-2.79102	-2.75611	-2.85393	-2.53734	-2.66143	-2.5622	-2.44822
Z006E0071	2.88589	3.23776	2.72387	2.76177	3.05333	2.68407	3.17025	2.87748	2.94211	3.07299
Z006E0072	2.43871	3.10686	2.64876	2.64229	3.41003	2.5745	2.26796	2.81322	2.36032	2.00451
Z006E0073	0.79835	0.92685	1.01329	0.96704	0.41073	0.90534	0.65212	0.77255	0.7599	1.57233
Z006E0074	1.68587	1.95206	1.88941	1.7571	2.00569	1.89449	2.16803	1.68611	1.54227	1.61643
Z006E0075	-0.6974	-0.54257	-0.90929	-0.92829	-0.20753	-1.01348	-0.60055	-0.74454	-1.46578	-0.20049
Z006E0077	2.0665	2.55457	2.54108	2.29772	2.155	2.23326	1.68449	2.17862	2.8581	2.20157
Z006E0078	-0.87506	-1.04845	-0.72873	-0.82883	-1.18335	-0.75609	-0.75827	-0.71741	-0.5694	-0.60018
Z006E0079	-1.1813	-0.68033	-0.98146	-1.0623	-0.96019	-1.10517	-0.87139	-0.84142	-0.58374	-0.40823
Z006E0080	0.12111	-0.20951	0.20315	0.14537	-0.24593	0.11732	0.42928	-0.02784	0.5344	0.64685
Z006E0081	-1.20365	-1.37384	-1.00909	-1.05565	-1.43559	-0.95785	-0.74926	-1.23873	-0.61364	-0.56781
Z006E0082	-1.40266	-1.60865	-1.25932	-1.2833	-1.81776	-1.19836	-0.62964	-1.14804	-1.67639	-1.1588
Z006E0083	-0.57494	-0.7651	-0.87286	-1.06458	-1.19808	-0.96879	-1.45134	-1.20267	-1.24899	-1.21184
Z006E0084	1.06456	0.4734	0.87141	0.82553	0.25978	0.74028	0.59697	0.97044	0.46323	1.44015
Z006E0085	-1.78585	-1.76031	-1.92584	-1.93525	-2.32829	-1.92734	-1.95338	-1.79952	-1.53165	-2.61837
Z006E0086	-1.65725	-2.40151	-1.98126	-2.04583	-2.79955	-1.955	-1.64624	-2.22403	-2.45923	-1.29306
Z006E0087	-0.36614	-0.04561	-0.41184	-0.42698	0.35501	-0.47495	-0.05434	-0.24458	-0.06146	-0.00828
Z006E0088	-0.47844	-0.73349	-0.50818	-0.48343	-0.85265	-0.38588	-0.01537	-0.32014	-0.25063	-0.65732
Z006E0089	0.57652	0.65601	0.40418	0.39371	0.71739	0.36403	0.6818	0.27977	0.92106	0.15906
Z006E0090	0.42346	0.65555	0.20866	0.21797	1.04216	0.30272	-0.1964	0.26057	-0.10122	-0.19372
Z006E0091	0.96626	1.2261	1.18929	0.94911	0.35651	1.04074	0.51913	0.81522	0.78566	0.86173
Z006E0092	-1.29328	-1.78686	-1.3789	-1.44889	-1.89275	-1.36543	-0.96443	-1.68115	-1.25443	-1.04684
Z006E0093	-0.51565	-0.95694	-0.57565	-0.60803	0.23848	-0.67424	-0.35087	-0.78728	-1.09522	0.01331
Z006E0094	2.17006	1.86562	2.22029	2.18088	1.87352	2.24214	2.20064	1.9642	2.61264	2.64285
Z006E0095	0.34719	0.56725	0.26666	0.21668	0.0154	0.1427	-0.3231	0.07887	0.00671	0.12623
Z006E0096	1.25102	1.0234	1.12949	1.22209	0.89453	1.29635	0.75122	1.03767	1.70574	0.63266
Z006E0097	-0.683	-0.4235	-0.11445	-0.21495	-0.55036	-0.33359	-0.75216	-0.08905	-0.52564	0.33041
Z006E0098	-0.17697	0.15814	-0.58129	-0.43597	-0.70951	-0.34786	-0.32831	-0.30776	-0.83594	-0.18549
Z006E0099	2.29063	1.79038	2.01501	2.00745	2.17932	2.04786	2.16713	2.10249	1.50131	2.35589
Z006E0100	-2.00263	-1.9344	-1.61984	-1.62854	-1.01266	-1.71059	-1.29508	-1.4553	-1.30357	-2.21262
Z006E0101	-1.86877	-1.79372	-1.49669	-1.47759	-1.09119	-1.39159	-1.27604	-1.29421	-1.84574	-2.14062
Z006E0102	0.82964	0.41231	0.80069	0.79481	1.27087	0.71449	1.00174	0.94577	0.32422	1.26417
Z006E0103	1.48431	1.15744	1.44163	1.44912	2.34705	1.52888	1.8018	1.27446	0.98113	0.93621
Z006E0104	0.14197	-0.13976	0.25248	0.23838	0.30473	0.16462	0.07752	0.40078	-0.0074	-0.29788
Z006E0105	-1.00066	-1.17715	-0.91563	-0.92405	-0.45175	-1.02846	-1.28954	-0.80219	-0.606	-0.62291
Z006E0106	1.50193	1.42867	1.21841	1.17225	0.70271	1.14529	0.82353	1.05852	1.05441	1.02972
Z006E0107	0.22851	0.05682	0.44427	0.35536	-0.51311	0.45952	0.69736	0.5497	0.81825	0.89526
Z006E0108	2.15916	1.54819	1.92073	1.88166	1.69788	1.82747	1.48229	1.70038	1.63486	1.4801
Z006E0109	1.85958	2.01124	1.63555	1.58808	1.41099	1.6794	1.75356	1.43791	1.96106	2.31269
Z006E0110	0.46946	0.03508	0.4334	0.45869	0.95578	0.3847	0.16672	0.28876	0.89977	-0.0394
Z006E0111	2.33988	1.98097	2.3464	2.28304	2.30906	2.37027	2.68426	2.48431	1.95374	1.89302
Z006E0113	0.08248	-0.37937	-0.14906	-0.15812	-0.08878	-0.22168	-0.50932	-0.00425	-0.58102	-0.76693
Z006E0114	-1.04815	-1.06281	-0.97932	-0.94843	-0.52443	-0.92013	-1.38939	-0.82502	-0.69018	-1.70648
Z006E0115	-0.80065	-0.58732	-1.07737	-1.05871	-0.66877	-1.16923	-1.38174	-0.93795	-1.5868	-0.56067
Z006E0116	2.80486	2.51301	2.33908	2.63397	2.85149	2.7028	3.29552	2.71638	2.70789	2.55
Z006E0117	-0.39111	-0.10202	0.01335	0.05157	0.56203	0.07884	-0.29953	0.1695	-0.40468	0.30486
Z006E0118	1.86885	1.43341	1.85052	1.818	1.76452	1.75662	2.13361	1.83352	2.10415	2.47186
Z006E0119	-0.22404	-0.49693	-0.3155	-0.29408	0.39067	-0.22994	0.06261	-0.13525	-0.07399	-0.97083
Z006E0120	-2.15888	-2.22544	-2.06359	-2.11348	-0.85356	-2.1451	-1.84008	-2.20212	-2.36225	-2.33611
Z006E0121	-1.92184	-2.1461	-1.81874	-1.82552	-1.94742	-1.9456	-2.16199	-2.08675	-1.83588	-1.35414
Z006E0122	0.921	0.56473	0.93909	0.93036	1.73837	0.99676	0.62969	0.76573	0.6042	0.9674
Z006E0123	-0.36154	-0.55379	-0.63696	-0.45181	-0.47627	-0.42782	-0.61846	-0.39346	-0.33657	-0.43978
Z006E0125	1.39599	1.79006	1.76473	1.48691	1.07084	1.57154	1.39066	1.50566	2.0503	2.23928
Z006E0126	0.61864	1.20511	0.76677	0.80252	1.04453	0.88176	0.64546	0.77499	0.4515	1.13078
Z006E0128	-0.74266	-0.63809	-0.72008	-0.68685	-0.31563	-0.65026	-0.97991	-0.91044	-0.35377	-0.2946
Z006E0129	-0.45966	-0.75564	-0.24563	-0.35609	-0.40407	-0.4414	-0.89633	-0.50983	-0.55429	0.50002
Z006E0133	0.02133	-0.36663	0.24659	0.03487	-0.26933	0.10551	-0.35002	-0.12936	-0.33197	-0.19972
Z006E0134	0.67611	0.50226	0.86533	0.85581	0.58896	0.91503	0.48396	0.68212	1.24878	1.42866
Z006E0135	0.8656	0.64969	1.05764	1.03335	1.994	1.03548	1.43499	1.06456	0.63957	0.63806
Z006E0136	-0.25021	-0.12117	0.11487	0.06681	-0.4386	-0.03591	-0.37381	0.17023	0.51776	-0.14178
Z006E0137	-1.16796	-1.44802	-1.08681	-1.06376	-0.56385	-0.9924	-0.44772	-1.28167	-1.56372	-0.67624
Z006E0138	1.24537	1.40411	0.94888	0.93172	0.39231	1.04001	0.52841	0.75244	0.57584	1.4582
Z006E0139	1.35932	1.07472	1.22636	1.22752	1.27927	1.28132	0.8803	1.36913	0.75029	0.5945
Z006E0140	2.06262	1.71911	1.91598	1.88686	1.46594	1.9354	1.39643	2.05389	2.24193	1.40192
Z006E0141	6.16942	5.79377	5.8766	5.8498	6.71136	5.80791	6.04997	5.73635	6.2985	5.60186
Z006E0142	1.49843	1.08614	1.27463	1.26796	0.86986	1.33364	1.03154	1.37811	0.80173	1.56557
Z006E0143	0.44114	0.93186	0.93877	0.6141	-0.25956	0.59105	0.90397	0.80089	0.40834	1.34792
Z006E0144	0.1669	0.71088	0.29916	0.30864	1.06182	0.22782	-0.18151	0.13162	0.79839	-0.2221
Z006E0145	-1.2791	-1.14716	-1.38964	-1.37901	-1.40643	-1.23588	-0.81416	-1.49641	-0.77428	-1.82777
Z006E0146	-1.26512	-1.50999	-1.41477	-1.20915	-0.47854	-1.31797	-1.51896	-1.41203	-1.64883	-0.73766
Z006E0147	-1.45309	-1.86875	-1.62077	-1.60074	-1.22918	-1.6924	-1.07414	-1.50326	-2.25244	-1.25825
Z006E0148	-0.69621	-1.16615	-0.90269	-0.85986	-0.72869	-0.9585	-1.19707	-1.10449	-0.61441	-0.4758
Z006E0149	-1.40551	-1.7659	-1.42462	-1.40673	-0.95242	-1.48602	-1.60756	-1.23621	-1.39716	-1.98742
Z006E0150	-1.67901	-2.08056	-1.73191	-1.7559	-2.00158	-1.63792	-1.43968	-1.90685	-1.27993	-2.24028
Z006E0152	-0.82641	-1.30799	-0.99907	-1.02649	-2.06755	-0.98865	-0.48601	-0.87264	-1.42892	-1.56822
Z006E0153	1.35503	0.67017	1.04787	1.03326	1.40154	1.01524	1.4156	0.87546	0.63056	0.56193
Z006E0154	0.22815	0.48693	-0.05015	0.00711	0.29681	0.10855	0.5388	0.14544	0.23898	0.19755
Z006E0155	-0.14444	-0.92492	-0.61302	-0.59881	-0.41588	-0.53687	-0.8928	-0.80277	-0.18297	-0.62589
Z006E0156	0.28584	-0.20422	0.12412	0.10522	-0.31476	0.05236	0.62305	0.25023	-0.31541	-0.42565
Z006E0157	2.49291	2.69704	2.46956	2.47845	3.3221	2.46898	2.98018	2.36249	2.22066	2.08522
Z006E0158	-0.67383	-0.43709	-0.21044	-0.22454	0.14944	-0.25958	-0.69275	-0.1815	0.12976	0.07647
Z006E0159	-0.53948	0.14652	-0.27196	-0.27478	-0.22497	-0.2232	-0.62172	-0.08591	0.27149	-0.75218
Z006E0160	-0.74183	-0.45821	-1.03944	-0.98389	-1.30276	-0.91133	-1.2608	-0.83334	-0.66663	-1.66239
Z006E0161	1.88419	1.25014	1.51329	1.54029	1.92102	1.43982	2.01283	1.65104	1.63489	1.93559
Z006E0162	-2.92952	-3.27542	-3.1009	-3.00103	-2.61097	-2.92343	-3.27823	-3.17417	-3.32983	-3.59551
Z006E0163	-0.29942	-0.47416	-0.08997	-0.10973	0.89186	-0.10952	0.14451	-0.25785	0.28363	-0.55443
Z006E0164	-1.22497	-0.96033	-0.68985	-0.72227	-0.16077	-0.85474	-1.35229	-0.95381	-0.37141	-0.27047
Z006E0165	0.3565	0.954	0.60394	0.56742	0.15261	0.66002	0.964	0.77125	1.05702	0.64041
Z006E0166	-0.87521	-0.68292	-1.07357	-1.06918	-0.83593	-1.11722	-0.56806	-0.904	-1.42959	-1.57516
Z006E0167	-0.35309	0.12015	-0.76822	-0.53456	-0.67253	-0.61952	-0.95165	-0.42391	-0.28568	-0.37699
Z006E0168	0.42502	0.04121	0.24037	0.22321	0.26141	0.08776	-0.20247	0.29927	0.4969	0.58815
Z006E0169	0.85528	1.07703	0.62322	0.60982	1.33657	0.52045	0.03116	0.80602	0.97826	0.72502
Z006E0170	0.85379	0.5821	1.01589	0.94001	0.34241	0.90774	1.20443	0.77552	1.4804	0.50277
Z006E0171	0.43729	0.15065	0.30457	0.37065	-0.28939	0.47833	0.86062	0.52668	0.71547	0.62268
Z006E0172	2.29231	2.21869	2.55328	2.48687	2.25153	2.56063	2.94869	2.6288	2.1093	2.91461
Z006E0173	-1.25103	-1.73431	-1.39698	-1.37622	-0.76287	-1.30897	-0.91684	-1.55834	-1.91134	-1.29115
Z006E0174	2.83975	2.27416	2.7535	2.71896	3.71123	2.66528	3.14863	2.54948	2.31074	3.30536
Z006E0175	-1.69762	-1.76266	-1.51489	-1.53992	-1.42072	-1.51323	-1.75797	-1.44542	-1.91915	-1.23895
Z006E0176	0.86314	0.53376	0.86809	0.84935	-0.40936	0.94964	0.67671	1.02928	1.38635	0.26396
Z006E0177	-0.029	-0.16412	0.10557	0.0082	-0.92028	-0.08462	-0.22264	0.1395	-0.03081	0.59869
Z006E0178	-1.38888	-0.92648	-1.30772	-1.29497	-0.79814	-1.36258	-1.6573	-1.08563	-0.81221	-1.77887
Z006E0179	1.55802	1.25306	1.59937	1.62889	1.93314	1.69093	1.50232	1.41614	1.22136	2.02922
Z006E0180	-0.50587	-0.05911	-0.47343	-0.52476	-0.82317	-0.50619	-0.42929	-0.699	-0.14447	0.10173
Z006E0181	-0.30742	-0.26461	-0.29344	-0.48592	-0.05629	-0.55759	-0.91282	-0.63341	-0.00671	-0.69004
Z006E0182	0.77911	0.76218	0.97249	0.95795	0.23116	0.95481	0.59662	1.10271	1.3416	0.26001
Z006E0183	-2.50681	-2.81066	-2.71516	-2.66648	-2.48962	-2.62233	-2.92815	-2.58085	-2.47054	-2.56343
Z006E0184	-0.59289	-0.7062	-0.70999	-0.55026	-0.71561	-0.50012	-0.81292	-0.41272	-0.89628	-0.23747
Z006E0185	1.09942	1.37076	1.00264	0.97813	1.18983	1.07859	0.87097	0.99685	0.66594	1.49871
Z006E0186	-0.25001	-0.06803	-0.04021	-0.05941	0.12816	0.0013	-0.39018	-0.11653	-0.30488	-0.3747
Z006E0188	0.55679	-0.25169	0.16134	0.09951	-0.43768	0.06088	0.34738	-0.06199	0.53197	-0.21056
Z006E0190	-2.77061	-2.73521	-3.10493	-3.08238	-2.31161	-2.97325	-2.65269	-3.24448	-2.72685	-2.62847
Z006E0191	-1.47105	-0.66669	-1.03081	-1.0905	-1.17624	-1.00707	-1.59927	-1.23469	-1.18376	-1.45271
Z006E0192	-0.44017	-0.53637	-0.24855	-0.26057	-0.89902	-0.20856	-0.51736	-0.10566	0.2111	-0.83709
Z006E0193	-0.65107	-0.94837	-0.7314	-0.5847	0.41793	-0.638	-0.25427	-0.71372	-0.81927	-0.98268
Z006E0194	1.5587	1.71358	1.37417	1.34837	0.4204	1.33277	1.64566	1.1896	1.84344	0.97413
Z006E0195	-1.23036	-0.54368	-0.84469	-0.85355	-0.35699	-0.90062	-0.58143	-1.00634	-0.42396	-0.29052
Z006E0196	0.5537	0.44635	0.8265	0.80953	1.12454	0.70458	0.29799	0.64584	1.23772	0.47176
Z006E0197	-0.52096	-0.39444	-0.80043	-0.78673	-0.09029	-0.82847	-0.50081	-0.97532	-0.47065	-0.34513
Z006E0198	0.96628	0.70257	0.80258	0.83098	1.20981	0.85307	0.57739	0.90307	0.22613	1.02782
Z006E0199	-2.30898	-1.9282	-2.1703	-2.22133	-2.97446	-2.08933	-1.89141	-2.33029	-1.69658	-1.48414
Z006E0200	0.18429	0.50304	0.23471	0.36033	0.24933	0.33447	0.75849	0.53023	0.86865	-0.44898
Z007E0001	0.20889	1.19256	0.20722	0.40395	0.32086	0.59196	0.23841	0.49319	0.43169	0.41095
Z007E0002	-1.57133	-1.78124	-1.38744	-1.48836	-1.24533	-1.50305	-1.31298	-1.57132	-1.51367	-1.5084
Z007E0003	-0.58266	-0.07176	-0.60661	-0.74496	-0.35637	-0.62359	-0.83465	-0.79164	-0.78675	-0.73462
Z007E0004	0.77216	0.88627	0.97199	0.62441	0.5784	0.8022	0.52823	0.59475	0.60322	0.61642
Z007E0005	0.99004	1.52333	1.18805	0.84992	0.72529	0.76424	0.78987	0.94342	0.88217	0.83816
Z007E0007	0.52435	-0.13288	0.17333	0.37647	0.31864	0.39418	0.28365	0.31011	0.31974	0.38914
Z007E0008	1.21088	1.43871	1.48787	1.27455	1.68847	1.52379	1.3879	1.21434	1.25606	1.27028
Z007E0009	1.69994	0.65309	1.19113	1.52413	1.52836	1.37353	1.624	1.42992	1.56407	1.53163
Z007E0010	-0.01691	-0.07794	0.35551	-0.13832	-0.19938	-0.00051	-0.16692	-0.03526	-0.11785	-0.14515
Z007E0011	-1.41224	-1.811	-1.62051	-1.22352	-1.49937	-1.41501	-1.35826	-1.28902	-1.2637	-1.23154
Z007E0012	0.56627	0.74319	0.26447	0.61571	0.24108	0.46857	0.6806	0.70528	0.55503	0.62044
Z007E0013	-0.00068	0.50451	-0.48633	0.04708	0.17374	0.02824	0.20167	-0.03397	-0.01561	0.04054
Z007E0014	-1.21661	-1.65645	-0.84858	-1.08131	-1.17812	-1.09738	-1.18727	-1.13481	-1.09579	-1.09424
Z007E0015	0.06417	0.56134	-0.20545	-0.10189	-0.40068	-0.25789	-0.06904	-0.00691	-0.07299	-0.09292
Z007E0016	0.79827	0.89955	0.96648	0.73819	0.99028	0.65137	0.65411	0.82022	0.73348	0.73304
Z007E0017	-1.12619	-0.29231	-1.19997	-0.91456	-0.84513	-1.03671	-1.05257	-0.97851	-0.87483	-0.92254
Z007E0019	-1.61617	-2.01455	-1.87062	-1.43821	-1.28621	-1.65056	-1.65277	-1.51622	-1.4725	-1.4208
Z007E0020	0.53273	-0.16967	0.66263	0.3724	0.26958	0.25342	0.3812	0.3413	0.42442	0.37541
Z007E0021	0.3913	-0.03851	0.8285	0.5186	0.6197	0.34742	0.55192	0.51667	0.58004	0.5263
Z007E0022	0.27604	-0.77166	-0.30366	0.08927	0.0731	-0.04155	0.21675	-0.00884	0.11911	0.09589
Z007E0023	0.88075	1.20814	0.55318	0.97902	1.18718	1.15651	0.83896	1.04287	0.92034	0.99186
Z007E0024	1.38685	1.97353	1.24936	1.54808	1.35551	1.43866	1.45154	1.47964	1.58463	1.53346
Z007E0025	-0.7027	-0.38443	-0.33438	-0.76196	-0.48135	-0.55683	-0.91229	-0.65684	-0.77642	-0.76479
Z007E0027	-1.16301	-0.88977	-1.7174	-1.34855	-1.5906	-1.35298	-1.21381	-1.26484	-1.41869	-1.34716
Z007E0029	-0.71557	-0.35084	-1.26871	-0.82597	-0.60372	-0.83953	-0.92666	-0.75399	-0.89022	-0.81627
Z007E0030	-0.67652	-1.36394	-0.98349	-0.71345	-0.70903	-0.86908	-0.86337	-0.64532	-0.74548	-0.71679
Z007E0031	-0.81911	-1.73338	-0.87618	-1.0153	-0.64234	-1.0916	-0.86132	-1.03931	-0.97654	-1.00854
Z007E0032	-0.83819	-1.37783	-1.1413	-0.90017	-0.7788	-1.12544	-1.05407	-0.84719	-0.86309	-0.89775
Z007E0033	-0.61326	0.01074	-0.75134	-0.61706	-0.59813	-0.43656	-0.77202	-0.54643	-0.59018	-0.6162
Z007E0034	0.28388	0.48371	-0.05152	0.31712	0.03337	0.32469	0.44302	0.25697	0.26456	0.30444
Z007E0036	1.15926	0.80631	0.8049	1.26742	1.38832	1.28081	1.3744	1.1713	1.21796	1.26174
Z007E0037	-0.13794	0.06192	-0.52206	-0.28957	-0.50735	-0.31649	-0.16889	-0.21563	-0.26701	-0.28973
Z007E0038	0.44899	0.50045	0.57589	0.23025	-0.27123	0.20596	0.37882	0.17944	0.27227	0.2246
Z007E0040	-0.16582	-0.32193	-0.70603	-0.3083	-0.40183	-0.41386	-0.27465	-0.36969	-0.36182	-0.31663
Z007E0042	0.58638	0.44015	0.69523	0.56566	0.52442	0.5122	0.6881	0.63035	0.51566	0.56719
Z007E0044	0.11574	0.42241	0.20323	-0.02548	-0.12161	-0.0497	-0.08386	-0.07368	-0.05829	-0.03886
Z007E0045	-1.56792	-1.88917	-1.15923	-1.39763	-1.49385	-1.23318	-1.5146	-1.46339	-1.34941	-1.39259
Z007E0046	0.02573	0.2932	-0.21014	0.12568	-0.09876	0.19342	-0.03138	0.21034	0.06267	0.13206
Z007E0047	-0.56774	-0.27518	-0.15834	-0.48406	-0.74524	-0.35218	-0.5123	-0.47158	-0.44831	-0.4789
Z007E0049	-0.32479	-0.06083	0.22224	-0.19455	-0.29955	-0.00104	-0.11641	-0.1123	-0.14458	-0.19803
Z007E0050	0.97387	1.06109	1.26193	1.02923	1.09052	0.93139	1.14362	0.97702	1.01188	1.0143
Z007E0051	0.9467	0.32679	0.66959	0.82849	0.96854	0.96689	0.85162	0.86759	0.87007	0.84517
Z007E0052	-0.93003	-0.77835	-1.11666	-0.84755	-1.09602	-0.74452	-0.75339	-0.78327	-0.87016	-0.85505
Z007E0053	0.05509	0.00955	-0.21012	0.11218	0.11368	0.32847	0.2337	0.02662	0.14946	0.11231
Z007E0054	-0.41208	-0.77209	-0.64108	-0.41852	-0.32025	-0.2921	-0.57396	-0.50859	-0.37719	-0.41459
Z007E0055	0.09755	0.04308	0.34048	-0.03087	0.03726	-0.15038	0.07295	-0.02726	0.01829	-0.03868
Z007E0056	-0.12076	-0.183	-0.64002	-0.26472	0.04815	-0.32491	-0.18998	-0.19188	-0.31746	-0.25212
Z007E0058	2.88018	2.63344	2.81852	2.78486	3.14882	2.79175	2.64569	2.86187	2.7619	2.78343
Z007E0059	1.34377	1.4109	1.63135	1.40048	1.51764	1.29291	1.47457	1.34521	1.41844	1.40431
Z007E0060	1.5209	1.20671	2.08513	1.66444	1.28982	1.75261	1.48843	1.74552	1.71937	1.6705
Z007E0061	-0.15618	-0.57892	-0.0602	-0.32757	0.09833	-0.13937	-0.23419	-0.25742	-0.36069	-0.32132
Z007E0062	0.09774	0.09848	0.11541	-0.14035	-0.01022	-0.25927	-0.06359	-0.04356	-0.18141	-0.12888
Z007E0063	-0.13724	0.39576	-0.73841	-0.10655	0.07727	-0.19114	-0.17801	-0.18589	-0.18031	-0.09885
Z007E0064	0.45679	0.56011	0.77631	0.58671	0.94346	0.51275	0.58148	0.52583	0.64323	0.59022
Z007E0065	0.03577	-0.08723	0.07164	0.19566	-0.13822	0.28228	0.24618	0.25929	0.23277	0.18787
Z007E0066	-0.0238	-0.00317	0.1096	-0.06119	-0.31745	-0.2068	0.04725	-0.0995	-0.0986	-0.06072
Z007E0067	-0.11556	-0.12824	0.16844	0.00426	0.1434	-0.03939	0.14382	-0.06175	-0.01981	-0.01329
Z007E0068	-0.32131	-0.22002	0.02586	-0.24921	-0.23079	-0.37723	-0.35764	-0.31339	-0.19978	-0.25709
Z007E0069	0.33458	-0.04224	0.30565	0.50367	0.38848	0.30355	0.52687	0.58385	0.4825	0.49413
Z007E0070	0.77105	0.44895	0.83103	0.57088	0.38319	0.52414	0.68633	0.53383	0.5448	0.57135
Z007E0071	0.23485	0.95387	0.52842	0.16959	0.456	0.09822	0.07526	0.26996	0.21416	0.16197
Z007E0072	0.65941	0.28071	0.6505	0.84495	0.52902	0.92063	0.69505	0.76094	0.89634	0.8369
Z007E0073	-0.86267	-1.0303	-0.79345	-0.90018	-0.76375	-0.8867	-0.69978	-0.84006	-0.94969	-0.91825
Z007E0074	-0.45775	-0.25644	-0.5535	-0.3148	-0.07733	-0.1236	-0.23662	-0.27137	-0.31263	-0.3237
Z007E0075	-0.84241	-0.60668	-0.51456	-0.75322	-0.66021	-0.56205	-0.84699	-0.81086	-0.77312	-0.7643
Z007E0077	1.45062	1.47498	1.71979	1.51087	1.534	1.589	1.61898	1.56989	1.5061	1.51274
Z007E0078	0.02073	-0.49908	0.21155	-0.21076	-0.5067	-0.07257	-0.11602	-0.13566	-0.16986	-0.20427
Z007E0079	-0.34503	-0.67566	0.08794	-0.19622	0.0928	-0.32789	-0.12839	-0.11695	-0.20756	-0.20661
Z007E0080	-0.27674	0.16884	0.18651	-0.16642	-0.08761	-0.02608	-0.31362	-0.20553	-0.10499	-0.16085
Z007E0081	-1.12445	-1.87147	-0.95178	-1.25196	-1.41608	-1.41796	-1.35413	-1.19475	-1.27345	-1.26168
Z007E0082	1.06793	0.44927	1.15577	0.87492	0.82575	1.06266	1.01927	0.81393	0.84701	0.86484
Z007E0083	-0.31138	-0.7243	-0.10367	-0.28205	-0.18764	-0.09546	-0.18594	-0.22555	-0.32246	-0.27561
Z007E0084	-0.52873	-0.83395	-0.67056	-0.55214	-0.71511	-0.50889	-0.55486	-0.4858	-0.51501	-0.53648
Z007E0085	2.20747	2.74427	2.31422	1.99877	2.16132	2.2613	2.12019	1.93597	2.03539	2.0063
Z007E0086	0.58544	0.64568	0.05767	0.48212	0.58531	0.32669	0.31501	0.55121	0.41167	0.50274
Z007E0087	1.70225	1.40321	1.39909	1.62599	1.61648	1.61509	1.68448	1.54453	1.66928	1.63402
Z007E0088	-1.17881	-1.04375	-1.50139	-1.06603	-1.07223	-1.16001	-0.94797	-1.01429	-1.12941	-1.0764
Z007E0089	-2.31516	-2.17461	-2.52941	-2.33303	-2.22369	-2.52906	-2.50957	-2.30023	-2.2974	-2.33011
Z007E0091	0.10286	0.63076	-0.18213	0.07944	0.22171	0.00971	-0.04744	0.01513	0.11664	0.07878
Z007E0092	0.5316	1.33628	0.34878	0.61481	0.67275	0.82635	0.75704	0.54591	0.64612	0.59983
Z007E0093	-1.38908	-1.15501	-1.26805	-1.39294	-1.58542	-1.3834	-1.21826	-1.44384	-1.43037	-1.40358
Z007E0094	0.56934	0.52193	0.93963	0.66332	0.67323	0.56738	0.74983	0.72424	0.70808	0.66438
Z007E0095	0.65119	-0.20558	0.53495	0.46024	0.57027	0.31759	0.358	0.38546	0.42092	0.47324
Z007E0096	-0.43492	-0.82568	0.06373	-0.33923	-0.6755	-0.56272	-0.31131	-0.25018	-0.28425	-0.33486
Z007E0098	-0.25695	-0.43309	0.05926	-0.22769	-0.11944	-0.10688	-0.37225	-0.21736	-0.25425	-0.2283
Z007E0099	-1.41758	-0.99786	-1.46401	-1.31819	-1.2904	-1.18862	-1.2733	-1.22581	-1.34529	-1.3272
Z007E0100	-0.39718	-0.44488	-0.89525	-0.51319	-0.51656	-0.33588	-0.64855	-0.58254	-0.56994	-0.49832
Z007E0101	0.37664	-0.11288	0.66765	0.2959	0.14233	0.09941	0.14698	0.40343	0.27585	0.29057
Z007E0103	0.54994	0.68796	0.79492	0.44146	0.21311	0.35571	0.38926	0.53565	0.48034	0.42578
Z007E0104	-1.22049	-1.53462	-1.16212	-1.35966	-1.27436	-1.47096	-1.4612	-1.43717	-1.31921	-1.35003
Z007E0105	0.08704	-0.21568	-0.49835	-0.13965	-0.22123	-0.23083	0.02325	-0.13477	-0.18993	-0.15267
Z007E0106	-0.68882	-1.41934	-1.14313	-0.85958	-1.15586	-1.06498	-0.78298	-0.92736	-0.89911	-0.86418
Z007E0107	-0.35165	-0.64151	-0.08293	-0.26737	-0.56154	-0.15742	-0.40675	-0.32086	-0.30537	-0.25865
Z007E0108	0.62951	1.05693	0.5801	0.79325	0.89473	0.89665	0.65513	0.73503	0.8427	0.78678
Z007E0109	-0.63387	-0.24495	-0.72365	-0.91441	-0.80518	-0.61575	-0.70537	-0.98241	-0.96284	-0.92816
Z007E0110	-2.39343	-2.3574	-2.6024	-2.31109	-2.62227	-2.46467	-2.24286	-2.37493	-2.2763	-2.30797
Z007E0111	1.34757	1.55634	0.93566	1.25893	1.14199	1.13818	1.14935	1.24493	1.21025	1.25248
Z007E0112	1.5927	1.80131	1.44809	1.69457	1.56569	1.8734	1.53792	1.72711	1.7181	1.70547
Z007E0114	-0.54054	0.21181	-0.28544	-0.52835	-0.54657	-0.2753	-0.35626	-0.57036	-0.56326	-0.54832
Z007E0115	-1.54966	-0.87151	-1.21296	-1.48137	-1.93425	-1.24621	-1.534	-1.52175	-1.51773	-1.50173
Z007E0116	-0.32404	-0.47322	-0.07088	-0.43659	-0.76479	-0.4914	-0.31552	-0.33838	-0.46881	-0.45278
Z007E0117	-0.91556	-1.56161	-1.02071	-0.76601	-0.8917	-0.92338	-0.66469	-0.78484	-0.71471	-0.78182
Z007E0118	0.46577	0.5628	0.24953	0.51189	0.49074	0.69506	0.57486	0.58755	0.47389	0.5154
Z007E0119	0.22872	0.37799	0.04261	0.1427	0.39258	0.29275	0.00672	0.14712	0.09811	0.1575
Z007E0120	0.95749	0.64019	1.20011	0.9678	0.69365	0.91874	1.03897	1.05596	0.92345	0.97396
Z007E0121	-0.75477	-1.12718	-0.51202	-0.61674	-0.28929	-0.7943	-0.74381	-0.69244	-0.57139	-0.60527
Z007E0122	-0.49917	-0.95832	-0.58685	-0.68203	-0.8469	-0.74826	-0.73783	-0.74132	-0.72803	-0.67943
Z007E0123	0.40876	0.77026	0.50306	0.2359	-0.07246	0.16097	0.17923	0.2085	0.20039	0.22075
Z007E0124	0.6703	-0.01168	0.40842	0.60366	0.55668	0.72525	0.46518	0.52447	0.62069	0.59984
Z007E0126	1.9148	1.40159	1.33033	1.75617	1.50926	1.86508	1.62332	1.6821	1.68838	1.77459
Z007E0129	-1.43657	-0.76167	-1.71553	-1.40933	-1.36492	-1.18878	-1.28006	-1.34556	-1.3937	-1.40859
Z007E0130	1.14442	0.61707	1.07003	0.94295	1.00431	1.17621	1.12451	0.85997	0.89064	0.93656
Z007E0131	0.71676	0.33289	1.03216	0.81291	0.95658	1.01544	0.92743	0.74214	0.79368	0.80416
Z007E0132	-0.15159	-0.54189	0.2773	0.01911	0.14005	-0.14778	-0.12476	0.09776	0.00524	0.01013
Z007E0133	0.07091	0.45069	0.25471	-0.13214	-0.20316	-0.03215	-0.00914	-0.10502	-0.08848	-0.13163
Z007E0134	1.26229	2.05178	1.15589	1.42582	1.34875	1.63951	1.29724	1.43363	1.45352	1.42988
Z007E0135	0.28153	0.34542	-0.25233	0.11098	0.21142	-0.01196	0.21893	0.17913	0.04631	0.10892
Z007E0136	-1.47408	-0.77202	-1.18057	-1.58743	-1.44116	-1.41178	-1.74795	-1.49421	-1.55046	-1.57189
Z007E0137	0.65981	1.20354	0.05926	0.42623	0.17629	0.68058	0.60949	0.36369	0.35213	0.41517
Z007E0138	-0.23183	0.28107	0.2645	-0.12756	-0.05289	-0.24727	-0.08935	-0.03413	-0.07151	-0.1234
Z007E0139	1.51009	1.8375	1.53244	1.61988	1.46311	1.37999	1.65039	1.71279	1.67142	1.61038
Z007E0140	0.34558	0.0342	-0.1447	0.14209	-0.05838	0.28545	0.23997	0.06141	0.15987	0.15439
Z007E0141	1.70362	1.69423	1.91757	1.58047	1.99443	1.8212	1.718	1.50013	1.63492	1.57255
Z007E0142	-0.25574	-0.45189	0.16157	-0.06374	0.30068	0.10375	-0.19612	-0.13037	-0.07442	-0.06939
Z007E0143	-0.97792	-0.55759	-0.62264	-0.94944	-1.42678	-0.71586	-0.79466	-0.86109	-0.9931	-0.9712
Z007E0144	-0.76249	-1.16294	-0.14269	-0.63141	-0.75524	-0.48155	-0.54096	-0.55882	-0.55897	-0.64879
Z007E0145	-0.1334	-0.60209	-0.60521	-0.12547	-0.07398	0.03115	-0.0031	-0.07899	-0.19206	-0.11869
Z007E0146	-1.44026	-1.87071	-1.14265	-1.38139	-1.27448	-1.49883	-1.28916	-1.46115	-1.31971	-1.37991
Z007E0147	-1.12699	-1.12137	-1.77369	-1.32757	-0.84533	-1.04098	-1.16061	-1.43882	-1.3132	-1.31852
Z007E0148	1.48103	1.33611	1.46238	1.66545	1.78952	1.61675	1.70328	1.71602	1.70784	1.66217
Z007E0149	1.60255	1.66849	1.37146	1.58548	1.58066	1.42182	1.43483	1.66145	1.61542	1.58716
Z007E0150	0.67041	-0.12252	0.66413	0.55851	0.29788	0.47622	0.47624	0.50494	0.51406	0.56463
Z007E0151	0.51584	0.18412	0.28574	0.65068	1.18163	0.45724	0.6846	0.69712	0.68761	0.66523
Z007E0152	-0.51155	-0.55529	-0.1032	-0.34413	-0.26195	-0.20975	-0.50193	-0.27385	-0.32833	-0.33054
Z007E0154	0.73074	0.28401	0.16928	0.51152	0.513	0.41327	0.64519	0.43342	0.54381	0.51546
Z007E0155	-0.9489	-1.14515	-0.50915	-0.87723	-0.9957	-0.97421	-0.76186	-0.92982	-0.80113	-0.89251
Z007E0156	0.98999	1.26509	1.20411	1.0746	1.2297	0.87883	0.93163	1.16888	1.05052	1.06747
Z007E0157	-0.14803	-0.35238	-0.31702	-0.17607	-0.08527	-0.1056	-0.35096	-0.11001	-0.1389	-0.17108
Z007E0158	0.91729	0.74088	0.72801	0.99219	0.82408	1.05855	1.03865	1.04988	1.01135	1.00435
Z007E0159	-0.64301	-1.25448	-0.4096	-0.76508	-0.34831	-0.91839	-0.72213	-0.69344	-0.70515	-0.75166
Z007E0160	1.9272	1.85738	1.88341	1.77733	1.52966	1.59733	1.64358	1.8851	1.74933	1.76919
Z007E0161	1.41641	1.11582	1.30239	1.17478	1.23647	1.28392	1.37247	1.09033	1.1266	1.16269
Z007E0162	-1.86056	-1.98565	-2.2793	-2.05405	-2.14182	-1.90491	-1.95985	-2.11485	-2.09225	-2.05919
Z007E0163	-0.21852	0.36401	-0.26193	-0.01677	0.02551	-0.00255	-0.15127	0.04295	0.01533	-0.02428
Z007E0164	-0.3325	-0.29573	-0.77266	-0.2696	-0.16332	-0.00302	-0.12776	-0.22946	-0.34283	-0.26619
Z007E0165	-0.94989	-0.72509	-0.648	-0.8988	-0.82843	-1.01706	-0.84449	-0.80233	-0.92947	-0.89315
Z007E0167	-0.58908	-0.33356	-0.82965	-0.74698	-0.48491	-0.73064	-0.61489	-0.8088	-0.78247	-0.75133
Z007E0168	-0.35175	-0.42536	-0.62706	-0.50983	-0.63699	-0.30706	-0.42034	-0.4279	-0.54026	-0.52043
Z007E0169	-1.27264	-1.63431	-1.70847	-1.37213	-1.55935	-1.42735	-1.25912	-1.45546	-1.34832	-1.36776
Z007E0170	0.32047	0.20815	0.09297	0.33339	0.53662	0.23971	0.20803	0.38658	0.37233	0.32857
Z007E0172	0.44165	0.46825	0.22856	0.5702	0.5507	0.43528	0.69593	0.48843	0.60446	0.55587
Z007E0173	0.03714	0.61112	-0.2015	-0.06614	-0.17306	-0.17406	-0.02004	0.02667	-0.03459	-0.07646
Z007E0174	0.6029	0.05095	0.91457	0.64508	0.49176	0.47674	0.52117	0.60239	0.63203	0.63482
Z007E0175	-0.5179	-0.31119	-0.76026	-0.62549	-0.47752	-0.76137	-0.57151	-0.69226	-0.57031	-0.62991
Z007E0176	-0.10817	-0.51038	-0.45699	0.02081	0.38736	-0.10483	0.07727	0.07196	-0.02996	0.0326
Z007E0177	-2.30382	-1.97143	-2.24441	-2.17774	-1.9834	-2.05293	-2.14607	-2.11571	-2.11731	-2.18479
Z007E0178	-1.17486	-0.69996	-0.82808	-1.08516	-1.28413	-1.23755	-1.18958	-1.10815	-1.10836	-1.09997
Z007E0179	-0.73028	-1.17209	-0.64932	-0.72128	-1.1073	-0.51249	-0.56389	-0.79322	-0.78076	-0.72026
Z007E0180	-0.3156	-0.27203	-0.26452	-0.55407	-0.65348	-0.57945	-0.38984	-0.60801	-0.50823	-0.55848
Z007E0181	0.25078	0.24059	0.66252	0.30769	0.10843	0.2105	0.42695	0.4108	0.29432	0.28523
Z007E0182	0.46016	1.01304	0.53611	0.6072	0.46686	0.49456	0.67501	0.69187	0.66636	0.58775
Z007E0183	-0.49119	-0.29649	-0.47728	-0.33255	-0.14978	-0.51735	-0.31265	-0.40063	-0.26302	-0.33974
Z007E0185	-1.16174	-1.12508	-1.49597	-1.29443	-1.27781	-1.14915	-1.43343	-1.21831	-1.26508	-1.28172
Z007E0186	0.74503	0.38864	0.31318	0.56208	0.52887	0.45054	0.71018	0.48857	0.60636	0.54844
Z007E0187	-0.38676	-1.24223	-0.31504	-0.54503	-0.82204	-0.70638	-0.62267	-0.59948	-0.57005	-0.5557
Z007E0188	-0.14806	-0.80208	-0.0133	-0.15851	-0.52181	0.03428	-0.01863	-0.23543	-0.19968	-0.15959
Z007E0189	-1.06774	-1.25049	-1.49906	-1.21025	-1.20091	-1.20105	-1.32723	-1.2431	-1.17685	-1.20005
Z007E0191	0.16836	-0.49882	0.47624	0.06629	0.01786	0.20078	-0.0313	0.00045	0.13441	0.05747
Z007E0192	-0.68612	-1.1706	-1.0565	-0.62357	-0.048	-0.47035	-0.51329	-0.73138	-0.65361	-0.62911
Z007E0193	-0.45139	-1.02718	-0.7957	-0.36118	-0.49153	-0.49668	-0.27834	-0.2998	-0.41547	-0.35685
Z007E0194	1.62797	1.85685	1.32557	1.50197	1.53729	1.43921	1.60527	1.42339	1.5513	1.49061
Z007E0195	-1.60569	-1.63407	-1.21366	-1.52176	-1.62521	-1.61587	-1.4237	-1.56775	-1.45986	-1.52525
Z007E0196	0.55456	0.77737	0.39733	0.65465	0.80599	0.81253	0.53405	0.57054	0.69986	0.64943
Z007E0197	0.86209	0.72724	1.08877	0.88967	1.1284	1.10878	0.99153	0.9553	0.85538	0.89423
Z007E0198	-0.41233	-0.57556	-0.35775	-0.19524	0.02241	-0.11999	-0.29461	-0.28482	-0.13143	-0.19538
Z007E0199	-0.30551	-0.76167	-0.03128	-0.48753	-0.76981	-0.38103	-0.43204	-0.40463	-0.44535	-0.47649
Z007E0200	0.20185	-0.0257	0.40557	0.25657	0.33957	0.14652	0.34761	0.19412	0.22948	0.25714
Z008E0001	-0.59832	-0.86402	-0.21743	-0.71116	-0.69569	-0.67241	-1.08992	-0.77194	-0.5691	-0.7285
Z008E0002	1.34339	1.60576	1.86848	1.63272	1.69263	1.61904	1.99307	1.57325	1.5889	1.61778
Z008E0003	0.81742	0.84139	0.27788	0.64813	0.60389	0.68416	0.89714	0.53492	0.68889	0.66945
Z008E0004	-0.05457	0.25436	0.4765	0.05997	-0.0088	0.04762	0.36631	-0.01134	0.15727	0.07878
Z008E0005	-0.63696	-0.34942	-0.06973	-0.24612	-0.48457	-0.27292	-0.63117	-0.31782	-0.28476	-0.26124
Z008E0007	-0.38093	0.28874	0.16751	0.10716	0.18417	0.08645	0.58451	0.03458	0.00229	0.10485
Z008E0008	0.29782	0.211	0.37895	0.12247	-0.03821	0.11709	0.21034	0.0687	0.29858	0.12711
Z008E0009	-0.73371	-0.47259	-0.61613	-0.8622	-1.04396	-0.86921	-0.7775	-0.93773	-0.72819	-0.84063
Z008E0010	-0.30082	-0.32088	-1.03812	-0.57464	-0.7173	-0.51594	-0.27263	-0.68001	-0.78753	-0.54501
Z008E0011	0.61488	0.32251	0.36003	0.38303	0.47424	0.37042	0.4898	0.34166	0.40775	0.37451
Z008E0012	-0.66762	-0.57924	-0.28547	-0.51157	-0.5373	-0.48104	-1.00818	-0.6199	-0.41302	-0.48332
Z008E0013	-0.07096	0.3479	0.36032	0.56675	0.60628	0.54552	0.96593	0.67362	0.44719	0.57276
Z008E0014	2.11417	1.50349	1.08113	1.56776	1.67281	1.61503	1.75111	1.47345	1.39916	1.60186
Z008E0015	-1.45839	-1.30962	-1.80946	-1.3208	-1.36026	-1.28332	-0.99109	-1.23502	-1.43249	-1.33856
Z008E0016	-0.60148	-0.31156	-0.9184	-0.51961	-0.40568	-0.48668	-0.63299	-0.59697	-0.41147	-0.53946
Z008E0018	1.45811	1.32637	0.93074	1.43385	1.31311	1.48061	1.68163	1.40993	1.34175	1.46474
Z008E0019	1.09276	1.01697	0.79043	0.88832	0.98704	0.91717	1.32251	0.8148	0.9684	0.8593
Z008E0020	-1.87274	-1.37326	-1.60155	-1.3989	-1.62457	-1.4058	-1.26466	-1.4889	-1.52587	-1.36173
Z008E0021	-0.00752	-0.25833	-0.50516	-0.23339	-0.09857	-0.27435	0.06623	-0.22571	-0.17845	-0.21844
Z008E0022	0.33573	0.54324	0.8372	0.4525	0.57613	0.42645	0.69789	0.39553	0.56555	0.47056
Z008E0023	-0.3247	-0.46443	-0.097	-0.46431	-0.55296	-0.4171	-0.31768	-0.37127	-0.33228	-0.44194
Z008E0024	1.17989	0.71468	0.48258	0.75066	0.90125	0.70827	1.0051	0.80609	0.81086	0.76495
Z008E0025	-2.15952	-2.05645	-2.55666	-1.94216	-2.16672	-1.97773	-2.39235	-1.95231	-1.99766	-1.95669
Z008E0026	0.66924	0.65781	0.75985	0.53121	0.33237	0.51267	0.78595	0.60481	0.44187	0.55246
Z008E0027	-0.5267	-0.39069	-0.16652	-0.56399	-0.67584	-0.51941	-1.0508	-0.65402	-0.47037	-0.53975
Z008E0028	1.21597	1.15163	0.30743	0.81444	0.66755	0.80537	1.07242	0.90683	0.71138	0.79478
Z008E0029	0.03042	0.77965	0.16227	0.58718	0.61315	0.56119	0.60991	0.67982	0.61801	0.56401
Z008E0030	-0.15941	-0.20957	-0.6927	-0.32688	-0.41737	-0.35515	-0.13202	-0.23064	-0.25173	-0.31106
Z008E0031	1.69403	1.34675	1.63556	1.34453	1.32235	1.34418	1.63024	1.30664	1.27278	1.33151
Z008E0032	-0.66565	-0.66678	-1.15188	-0.83497	-0.79514	-0.7888	-0.58627	-0.91845	-0.81093	-0.81159
Z008E0033	-0.3003	-0.38363	-0.39439	-0.32908	-0.15704	-0.30419	-0.57296	-0.23131	-0.40052	-0.35375
Z008E0034	-0.7769	-1.00864	-1.17032	-0.81716	-0.81628	-0.83386	-0.49199	-0.89463	-0.93927	-0.78902
Z008E0035	1.25865	1.13985	1.81255	1.45727	1.57153	1.42048	1.04008	1.38544	1.48657	1.48364
Z008E0036	-1.7465	-1.62932	-1.47672	-1.66291	-1.78612	-1.66878	-1.47415	-1.56656	-1.72723	-1.63539
Z008E0037	0.44097	0.39926	0.48631	0.20542	0.18367	0.18633	0.46636	0.29639	0.0997	0.22527
Z008E0038	-0.49037	-0.85374	-0.33005	-0.71451	-0.59898	-0.68334	-1.2301	-0.77752	-0.53388	-0.7305
Z008E0039	-0.50544	-0.16277	-0.14051	-0.41301	-0.28828	-0.42979	-0.11383	-0.30762	-0.48216	-0.41388
Z008E0040	-0.28959	-0.47155	-0.83989	-0.53288	-0.38702	-0.57264	-0.28936	-0.44892	-0.44862	-0.51848
Z008E0041	-0.00927	0.1513	0.50485	0.10899	0.02928	0.07606	-0.37473	0.20448	0.25422	0.12574
Z008E0042	0.41986	0.33427	0.05113	0.42246	0.26787	0.43962	0.72413	0.51527	0.52542	0.39423
Z008E0044	-0.76825	-0.31496	-0.17161	-0.38243	-0.59661	-0.32513	0.01465	-0.47349	-0.45768	-0.39541
Z008E0045	-1.27586	-0.83288	-0.69667	-0.94614	-1.0849	-0.95579	-0.68738	-0.94629	-0.91177	-0.92229
Z008E0046	0.50035	0.4825	0.22951	0.6497	0.59461	0.68499	1.01404	0.72177	0.47203	0.67495
Z008E0047	0.97752	0.87134	1.03491	0.77625	0.65396	0.82932	0.28127	0.8733	0.73082	0.76375
Z008E0048	-0.71548	-0.60647	-0.12373	-0.42307	-0.56625	-0.4477	-0.72804	-0.36343	-0.46142	-0.44025
Z008E0049	-0.55426	-1.22478	-1.55865	-1.07017	-1.11761	-1.04506	-0.85463	-1.15945	-1.24986	-1.03912
Z008E0051	-0.3378	-0.29779	-0.87155	-0.47073	-0.32322	-0.49808	-1.0624	-0.55273	-0.37153	-0.44536
Z008E0052	1.4057	1.52025	1.90155	1.55106	1.57711	1.59584	1.9657	1.57702	1.45113	1.53273
Z008E0053	-0.86712	-0.87525	-0.77667	-0.82303	-0.6093	-0.79695	-0.94363	-0.76464	-0.9633	-0.80613
Z008E0054	-1.29372	-1.35788	-0.60665	-1.1211	-0.90205	-1.14872	-0.80933	-0.99396	-0.98923	-1.10346
Z008E0055	-0.62624	-0.83881	-0.57386	-0.83674	-0.90556	-0.79075	-1.29123	-0.93358	-0.92458	-0.82533
Z008E0056	0.31276	0.90876	0.54834	0.72975	0.75793	0.70205	0.4377	0.79188	0.66069	0.74769
Z008E0057	-0.51189	-0.08714	0.03296	-0.34128	-0.26296	-0.29044	-0.09436	-0.42632	-0.24126	-0.31837
Z008E0058	0.64867	0.40633	0.96302	0.70735	0.86133	0.66278	0.17042	0.80482	0.88934	0.68745
Z008E0059	-0.29039	0.52712	0.34855	0.13903	-0.061	0.14256	0.55425	0.0563	0.07184	0.12187
Z008E0061	-0.80834	-0.71742	-1.2831	-0.84516	-0.90351	-0.88312	-1.35993	-0.94077	-0.72391	-0.84486
Z008E0062	-2.47683	-2.46136	-2.6971	-2.2874	-2.16355	-2.25768	-1.85261	-2.20402	-2.40068	-2.30562
Z008E0063	0.29941	0.73714	-0.04397	0.51685	0.35211	0.50109	0.10487	0.43955	0.41275	0.50322
Z008E0064	2.93673	2.48225	2.89766	2.54759	2.52438	2.58871	2.86747	2.66206	2.45689	2.52763
Z008E0065	0.498	0.29175	-0.17607	0.17836	0.3228	0.21092	0.17168	0.23155	-0.00257	0.20217
Z008E0066	-0.71519	-0.26163	-0.62302	-0.61026	-0.676	-0.62507	-0.30343	-0.62019	-0.71143	-0.59081
Z008E0068	-0.25004	-0.14907	-0.71188	-0.2613	-0.17747	-0.29122	-0.62003	-0.33333	-0.38019	-0.27796
Z008E0069	-0.08007	0.65535	0.66527	0.34503	0.16657	0.33557	0.69046	0.27283	0.51539	0.32115
Z008E0070	1.25802	1.65709	1.78443	1.45201	1.28166	1.49327	1.86661	1.51671	1.29688	1.47032
Z008E0071	0.70619	0.02948	-0.18447	0.18715	0.23351	0.15174	-0.41523	0.30283	0.36296	0.1679
Z008E0072	-1.2743	-1.24534	-1.73102	-1.53526	-1.68446	-1.5571	-1.90952	-1.47817	-1.58891	-1.56074
Z008E0073	-0.01723	-0.07736	-0.12283	0.19032	0.39654	0.22705	0.47483	0.12074	0.24583	0.21765
Z008E0074	0.09442	-0.3493	0.17429	-0.15608	-0.12996	-0.14997	-0.58193	-0.24138	-0.2723	-0.12543
Z008E0075	0.72028	0.68641	0.88163	0.47779	0.36294	0.45292	-0.02354	0.5678	0.64894	0.47375
Z008E0076	-0.66211	-0.29368	-0.24289	-0.53066	-0.52155	-0.53366	-0.17819	-0.5355	-0.6354	-0.50534
Z008E0077	-1.0252	-0.46717	-0.57653	-0.67662	-0.64228	-0.61925	-0.22623	-0.59546	-0.82534	-0.69013
Z008E0078	0.59635	0.14037	1.03674	0.47809	0.63903	0.49042	0.1377	0.58958	0.63539	0.4524
Z008E0079	-0.22001	0.35905	0.22998	-0.07926	-0.00887	-0.01823	0.3145	-0.15538	-0.18885	-0.0962
Z008E0080	-1.6776	-1.60208	-1.64343	-1.69204	-1.5771	-1.64557	-2.12782	-1.75827	-1.84355	-1.69875
Z008E0081	0.60428	0.27533	-0.16816	0.32903	0.182	0.3802	0.22144	0.24195	0.17284	0.34197
Z008E0082	-0.87987	-0.88862	-1.21512	-0.68239	-0.68168	-0.70731	-0.42197	-0.67122	-0.81635	-0.65421
Z008E0083	-1.63506	-1.05793	-1.23048	-1.43198	-1.45159	-1.43266	-1.87453	-1.49802	-1.47278	-1.44418
Z008E0084	0.03729	-0.04105	-0.19722	0.21276	0.27022	0.24479	-0.13757	0.26412	0.07582	0.24375
Z008E0085	-0.32628	-0.08844	-0.49245	-0.12067	-0.09995	-0.11655	-0.35413	-0.13211	-0.26393	-0.12713
Z008E0086	0.77498	0.96043	1.39097	1.01584	0.92716	0.98963	1.26601	1.12384	1.15593	1.03195
Z008E0087	0.42198	0.42712	0.62573	0.26832	0.26717	0.25878	-0.09661	0.18122	0.14145	0.29655
Z008E0088	0.26307	0.76174	0.68579	0.42823	0.56882	0.42686	0.00984	0.37091	0.38361	0.41633
Z008E0090	1.36834	1.09046	1.01539	0.98603	1.08611	0.96824	0.49223	0.93093	0.85967	0.97706
Z008E0091	-0.77229	-0.42542	-0.61596	-0.64983	-0.58689	-0.67382	-0.9647	-0.73348	-0.6977	-0.66949
Z008E0092	-1.5828	-0.71589	-1.34875	-0.94313	-0.93384	-0.96554	-0.59025	-0.92758	-0.80797	-0.96805
Z008E0093	1.7231	1.9581	1.7804	1.71935	1.84367	1.70076	1.84512	1.76333	1.84777	1.7007
Z008E0094	-0.21114	0.03747	-0.3277	-0.12014	-0.11659	-0.14044	-0.4772	-0.21046	-0.21841	-0.09706
Z008E0095	2.0248	1.99777	2.11414	2.18471	2.29309	2.20902	2.54971	2.08518	2.3082	2.20208
Z008E0096	0.45283	0.2292	0.78136	0.40221	0.49645	0.43898	0.10086	0.33149	0.31156	0.38915
Z008E0097	0.42293	0.37415	0.98486	0.60816	0.7524	0.57717	0.1131	0.53332	0.77659	0.63476
Z008E0098	-0.21639	0.2154	-0.37209	0.14118	-0.03516	0.12602	0.33508	0.07904	0.29299	0.12348
Z008E0099	-0.11811	-0.29191	-0.08255	-0.57983	-0.53323	-0.53007	-0.2903	-0.47284	-0.44305	-0.60584
Z008E0100	0.93564	1.03394	1.72894	1.28564	1.31008	1.29489	1.6536	1.21286	1.39468	1.30876
Z008E0101	-0.75067	-0.90625	-0.49308	-0.69233	-0.85407	-0.72811	-1.20948	-0.60155	-0.75365	-0.66727
Z008E0102	-0.31413	-0.54272	-0.92114	-0.41751	-0.45803	-0.4486	-0.35182	-0.48467	-0.31139	-0.39281
Z008E0103	0.8748	0.76661	0.86249	0.89894	0.87725	0.87743	1.10329	1.03011	0.80139	0.88546
Z008E0104	-0.27226	0.05098	-0.31134	-0.07736	-0.11595	-0.12082	0.29704	0.01343	0.08657	-0.11201
Z008E0106	-0.41657	-0.28418	-0.3377	-0.60471	-0.75496	-0.61256	-1.05011	-0.57822	-0.66923	-0.62211
Z008E0107	-1.2969	-1.43723	-1.36891	-1.33713	-1.24366	-1.35214	-1.19759	-1.38143	-1.30811	-1.34589
Z008E0108	0.43051	0.44258	0.76417	0.35421	0.5034	0.38765	0.03298	0.41161	0.23197	0.37772
Z008E0109	-0.15237	-0.40572	-0.07162	-0.38779	-0.53856	-0.35247	-0.29047	-0.29995	-0.25143	-0.36793
Z008E0110	-0.60386	-1.34855	-1.49473	-1.16248	-1.03274	-1.12753	-1.76484	-1.20948	-1.07489	-1.13151
Z008E0111	-1.00294	-0.55205	-0.04681	-0.42803	-0.47855	-0.39499	-0.04512	-0.48761	-0.2851	-0.45077
Z008E0112	2.08378	2.08659	1.90246	2.02701	1.97053	2.01959	2.15478	1.94169	1.88613	2.06353
Z008E0113	0.79617	0.48302	0.43574	0.88886	0.88047	0.8384	0.50026	0.96132	0.76903	0.91359
Z008E0114	0.94614	0.7769	0.85383	0.94685	0.81771	0.97431	0.74068	1.02326	0.87817	0.92317
Z008E0115	-0.30199	0.132	-0.33819	0.04614	-0.11234	0.01657	0.0659	-0.03209	0.15863	0.0225
Z008E0116	-0.28651	0.28471	0.29349	0.01272	-0.09314	-0.00147	0.44612	0.10344	-0.04379	-0.01144
Z008E0117	1.20739	0.85682	0.88722	1.03509	1.07266	1.00935	1.39065	1.13476	0.94791	1.05377
Z008E0118	1.40679	2.0182	1.9234	1.8258	1.83261	1.81508	2.12291	1.80547	1.9437	1.80866
Z008E0119	-0.6976	-0.24992	-0.59656	-0.09304	-0.24019	-0.12909	0.11535	-0.05639	0.03575	-0.07261
Z008E0120	-0.8188	-0.61687	-1.08401	-0.7137	-0.83026	-0.67279	-0.41595	-0.81439	-0.68043	-0.69126
Z008E0121	0.48887	0.16309	0.33159	0.06058	0.13248	0.10571	0.3414	0.17735	0.12199	0.04007
Z008E0122	0.4827	-0.14781	-0.17229	0.06789	0.18461	0.03157	0.2249	0.01295	0.17843	0.08773
Z008E0123	0.08814	0.77477	0.06558	0.50398	0.6128	0.55618	0.97889	0.40988	0.35466	0.48897
Z008E0124	-0.41615	-0.56826	0.27817	-0.21201	-0.28521	-0.19039	-0.56809	-0.13719	-0.08872	-0.19174
Z008E0125	-0.99994	-0.52387	-0.30627	-0.6106	-0.50773	-0.63523	-0.95053	-0.69477	-0.72194	-0.58476
Z008E0126	1.85585	1.83354	1.98327	1.57785	1.49735	1.62031	1.01755	1.65288	1.7017	1.59882
Z008E0127	0.80412	1.4537	1.21118	1.40474	1.39558	1.45275	1.91411	1.40381	1.34338	1.38408
Z008E0128	0.82293	0.55001	0.52021	0.91855	1.04849	0.86898	0.60356	1.02126	0.83652	0.8993
Z008E0129	-0.68923	-0.40759	-0.72615	-0.56778	-0.47151	-0.57999	-0.10903	-0.59045	-0.67562	-0.55175
Z008E0130	-0.61856	-0.68826	-1.18711	-0.86846	-1.01172	-0.82813	-0.90667	-0.95276	-0.79882	-0.88947
Z008E0131	1.31633	1.57973	0.90143	1.188	0.97407	1.23021	0.74259	1.16899	1.09295	1.16999
Z008E0132	-0.47107	-0.23854	0.18366	-0.32863	-0.17749	-0.2999	0.08229	-0.24442	-0.20884	-0.33681
Z008E0133	-1.54406	-1.39831	-1.7836	-1.32679	-1.13803	-1.31185	-0.99399	-1.21487	-1.41423	-1.34121
Z008E0134	-0.25793	0.13097	0.4332	0.1888	0.00196	0.18145	0.6216	0.12666	0.12416	0.17335
Z008E0135	2.1072	2.30992	1.64912	2.09421	1.9201	2.07537	1.96348	2.01502	2.22886	2.07447
Z008E0136	-0.95374	-1.24298	-1.15208	-1.22732	-1.13805	-1.21984	-1.55233	-1.15949	-1.12923	-1.21919
Z008E0137	0.64403	0.52412	-0.06675	0.35009	0.47443	0.32313	0.6632	0.46955	0.22602	0.32644
Z008E0139	0.49196	0.76626	0.12438	0.72794	0.56859	0.77882	0.25101	0.63535	0.63773	0.72216
Z008E0140	1.36314	1.30878	1.2723	1.58815	1.7441	1.59732	1.18463	1.67771	1.73409	1.56607
Z008E0141	0.54868	0.57025	0.76931	0.57748	0.48474	0.55818	0.12005	0.50522	0.55164	0.56516
Z008E0142	-1.18205	-0.96376	-0.52686	-0.93203	-0.83088	-0.96767	-1.35203	-0.97571	-0.75519	-0.95491
Z008E0144	0.5969	0.18623	-0.26598	0.06848	0.16784	0.03768	0.29643	0.0215	0.16515	0.04372
Z008E0145	1.63421	1.75275	1.16489	1.68118	1.46246	1.71923	1.83331	1.60191	1.80309	1.66311
Z008E0146	-0.91777	-0.76073	-0.59094	-0.72579	-0.5702	-0.75619	-0.40956	-0.63584	-0.772	-0.7031
Z008E0147	0.44906	0.35683	0.25843	0.45075	0.48754	0.4267	-0.18595	0.47643	0.60015	0.45938
Z008E0149	1.53043	1.47934	1.43058	1.44355	1.57581	1.39388	1.04713	1.44928	1.57461	1.45359
Z008E0150	0.14642	0.18663	0.33935	-0.08437	-0.12081	-0.04256	0.18886	-0.09653	0.0312	-0.11058
Z008E0153	0.41274	0.62478	0.00212	0.44523	0.4555	0.42118	-0.08851	0.3696	0.58538	0.43852
Z008E0154	0.0002	0.07089	0.45654	0.19621	0.32082	0.16837	-0.2788	0.24521	0.13915	0.22438
Z008E0155	-1.15885	-0.80234	-0.68282	-0.96734	-1.00228	-0.98938	-0.59595	-0.89638	-1.0652	-0.94831
Z008E0156	0.49105	0.12853	0.45858	0.01664	0.19855	0.00713	0.3977	0.15089	-0.0685	-0.00505
Z008E0157	-0.68731	-1.14115	-1.45827	-1.08887	-1.19726	-1.05122	-0.89415	-0.99168	-0.96461	-1.1098
Z008E0158	-0.91361	-1.13177	-1.30021	-0.97615	-1.00689	-0.95934	-1.38596	-1.07344	-0.90258	-0.97486
Z008E0159	0.22375	0.03068	0.3083	0.06493	0.17992	0.11222	-0.47845	-0.02192	-0.03151	0.1005
Z008E0160	-0.70641	-0.95786	-0.95365	-0.62953	-0.48229	-0.66518	-0.34177	-0.69699	-0.551	-0.6065
Z008E0161	-0.66868	-0.19313	-0.2917	-0.33992	-0.48958	-0.28605	-0.63381	-0.4366	-0.50089	-0.34753
Z008E0162	0.70679	0.52009	0.36589	0.33549	0.42464	0.32761	0.58615	0.28885	0.1885	0.32394
Z008E0163	1.17358	1.21185	1.32069	1.00964	1.03921	0.99483	0.60086	1.10463	0.96245	1.00231
Z008E0164	-0.38049	-0.15654	0.14627	-0.27202	-0.21325	-0.23406	0.02171	-0.35011	-0.19395	-0.25278
Z008E0165	0.06392	0.12724	-0.71075	-0.16123	-0.29218	-0.1758	-0.76172	-0.17528	-0.22685	-0.13232
Z008E0166	0.3468	0.64087	1.12025	0.61816	0.65872	0.65507	0.30555	0.52031	0.70217	0.64062
Z008E0167	-0.75605	-1.205	-0.95524	-1.23606	-1.09975	-1.23887	-1.75849	-1.28178	-1.26903	-1.24366
Z008E0168	-2.06192	-2.38225	-2.05214	-2.24299	-2.10989	-2.24781	-1.99184	-2.15051	-2.36147	-2.21477
Z008E0169	-1.2488	-1.33793	-1.61412	-1.20873	-1.22443	-1.22478	-1.73986	-1.11104	-1.04596	-1.23118
Z008E0170	0.96902	1.26041	0.50494	1.11355	0.94275	1.10047	0.6225	1.03845	1.03269	1.10329
Z008E0171	-1.15679	-1.19562	-0.46718	-0.91769	-0.80211	-0.957	-0.54028	-0.87122	-0.74287	-0.9447
Z008E0172	0.78031	0.733	0.58155	0.79035	0.78865	0.80637	0.55617	0.83492	0.6326	0.80836
Z008E0173	0.16727	0.14222	-0.14475	0.2831	0.42191	0.31317	0.50435	0.29272	0.33368	0.28688
Z008E0174	1.10575	1.35914	1.60575	1.27589	1.35874	1.32647	1.58086	1.21606	1.31174	1.2597
Z008E0175	0.30701	0.21276	0.00879	0.38253	0.34085	0.40284	-0.07766	0.30972	0.49233	0.36426
Z008E0176	0.00918	-0.18629	0.25944	0.14158	0.04953	0.10482	-0.35855	0.25973	0.29478	0.12493
Z008E0177	-0.1512	0.01487	-0.12639	0.05664	-0.04182	0.09855	0.25341	0.16089	0.18963	0.03896
Z008E0178	-0.78036	-0.29634	-0.18361	-0.50941	-0.57886	-0.53224	-0.21385	-0.58886	-0.35934	-0.51335
Z008E0179	0.25391	0.37603	-0.35604	0.12062	-0.02544	0.09998	-0.2765	0.19635	0.03072	0.10203
Z008E0180	0.9572	1.07002	1.26637	0.90305	0.80058	0.88345	1.12406	0.99069	1.04753	0.9192
Z008E0181	-1.43731	-1.38636	-1.47569	-1.11539	-0.97931	-1.09145	-0.6168	-1.01981	-1.24959	-1.13585
Z008E0182	-1.84811	-1.68591	-2.07622	-1.59241	-1.74485	-1.61523	-1.38362	-1.63971	-1.45294	-1.61124
Z008E0183	-0.56328	-0.37489	-0.3433	-0.31886	-0.42234	-0.31078	-0.10507	-0.23315	-0.1952	-0.29814
Z008E0184	0.22041	0.31862	0.11885	0.19482	0.28592	0.22203	-0.0342	0.28271	0.11195	0.16794
Z008E0185	-0.6238	-0.82092	-0.52882	-0.79653	-0.85131	-0.82052	-0.87556	-0.69068	-0.82551	-0.81587
Z008E0186	-0.07302	-0.4821	-0.85933	-0.53396	-0.62588	-0.56452	-0.32373	-0.443	-0.46521	-0.51844
Z008E0187	0.56947	0.55039	0.54879	0.86615	0.79567	0.88363	0.4452	0.93708	0.94854	0.88825
Z008E0188	-0.3359	-0.06814	0.01852	-0.21328	-0.39862	-0.24335	-0.6269	-0.15804	-0.28886	-0.19187
Z008E0189	-0.13668	0.27419	0.01544	0.12775	0.2258	0.10073	0.43071	0.08108	0.22351	0.10484
Z008E0190	-0.0322	-0.21816	0.30656	-0.06981	-0.21774	-0.04304	0.15647	0.03542	0.06755	-0.07474
Z008E0191	-0.90614	-1.13998	-1.56799	-1.24703	-1.15216	-1.27927	-0.96622	-1.29884	-1.15302	-1.27261
Z008E0192	1.50299	1.29705	0.88954	1.18694	1.31931	1.16085	1.41482	1.27659	1.27143	1.20451
Z008E0193	0.293	0.68185	0.80964	0.45931	0.59366	0.49684	0.13565	0.54688	0.38989	0.43951
Z008E0194	-0.41937	-0.97876	-0.58791	-1.079	-1.1533	-1.05642	-1.54024	-0.97902	-0.94163	-1.10739
Z008E0195	-0.6441	-0.31552	-0.20358	-0.49533	-0.67033	-0.45738	-0.46811	-0.45335	-0.61704	-0.47393
Z008E0196	0.68106	0.42506	0.38273	0.5854	0.36223	0.54453	0.84445	0.52055	0.76582	0.56681
Z008E0197	-0.23907	-0.37253	0.03855	-0.32961	-0.45187	-0.27788	-0.14224	-0.39869	-0.23211	-0.30373
Z008E0198	-1.66637	-1.85926	-1.367	-1.60727	-1.4607	-1.59597	-1.95464	-1.51442	-1.41741	-1.6341
Z008E0199	-1.82399	-1.56295	-1.62637	-1.48046	-1.58219	-1.4356	-0.91169	-1.56731	-1.57563	-1.50102
Z008E0200	1.24229	0.76573	0.47621	0.95972	1.07291	0.92603	0.44291	0.95135	0.84637	0.9906
Z009E0001	0.79343	0.29137	0.51505	0.65787	0.5213	0.63379	0.52207	0.79075	0.50548	0.95253
Z009E0002	0.20016	-0.48168	-0.45782	-0.15476	-0.15258	-0.17379	-0.24217	-0.05388	0.0385	-0.17411
Z009E0003	-0.35968	0.20999	0.00799	-0.09141	0.01324	-0.11085	-0.0228	-0.04424	0.01902	-0.13075
Z009E0004	1.28393	0.47364	0.42552	0.66412	0.66078	0.64001	0.56683	0.57202	0.60377	0.99269
Z009E0005	-1.37651	-0.8883	-1.54584	-1.21017	-1.11256	-1.19768	-1.05896	-1.36232	-1.15649	-0.7887
Z009E0007	1.08024	0.62238	-0.09011	0.27361	0.1747	0.26575	0.26923	0.28045	0.3161	0.77571
Z009E0008	1.01369	1.76453	1.79565	1.57234	1.49485	1.55515	1.73708	1.614	1.6943	2.17304
Z009E0009	-0.10715	-0.32059	-0.60463	-0.2704	-0.23038	-0.28806	-0.22585	-0.22018	-0.08308	-0.62607
Z009E0010	0.16024	-0.09833	0.81514	0.40102	0.24255	0.44967	0.44381	0.52328	0.16352	0.08364
Z009E0012	-0.24202	-0.4567	-0.50881	-0.54601	-0.70166	-0.56932	-0.44755	-0.63865	-0.39141	-0.65118
Z009E0013	0.52112	0.60061	0.71836	0.50303	0.48713	0.48315	0.59177	0.61076	0.61286	0.20562
Z009E0014	0.42917	-0.33882	0.31688	0.01223	-0.17273	-0.00089	-0.0589	0.11075	-0.22817	-0.28788
Z009E0015	1.36238	1.30038	1.36284	1.19809	1.30837	1.24194	1.17946	1.11401	0.98812	0.66777
Z009E0016	-0.32836	-0.11116	-0.49195	-0.23473	-0.18346	-0.22994	-0.27669	-0.30328	-0.38905	-0.00166
Z009E0017	-1.80478	-1.42816	-1.46236	-1.22174	-1.23027	-1.24621	-1.28504	-1.13892	-1.43392	-0.97672
Z009E0018	1.65852	1.95021	1.77721	1.60997	1.5938	1.58489	1.66429	1.65586	1.48928	1.98478
Z009E0019	0.94576	0.70047	1.20885	0.96374	0.9578	0.94125	0.92583	0.87522	0.73475	0.56203
Z009E0020	-1.20517	-0.88669	-1.0487	-1.26005	-1.28713	-1.28738	-1.33709	-1.17611	-1.42363	-0.95553
Z009E0021	0.43832	0.48382	0.64921	0.49599	0.42704	0.48749	0.55678	0.38047	0.58375	0.38431
Z009E0022	-0.91073	-1.12037	-0.81255	-0.95626	-0.8548	-0.93128	-0.83945	-0.91809	-0.82715	-1.33867
Z009E0023	-1.60425	-1.48293	-1.15319	-1.4236	-1.44876	-1.4499	-1.5035	-1.34494	-1.58222	-1.06739
Z009E0024	-0.18537	0.25822	-0.20888	-0.00506	-0.15439	-0.03006	0.05024	0.09057	-0.17235	0.29483
Z009E0025	0.47836	0.88746	0.82096	0.82145	0.65338	0.80626	0.98563	0.72714	0.57159	0.70675
Z009E0026	-1.50428	-1.15455	-0.66439	-1.00694	-0.97711	-0.97415	-0.99611	-0.99156	-1.09687	-0.6785
Z009E0027	0.01068	-0.12996	-0.31191	-0.43579	-0.38493	-0.37709	-0.33863	-0.5458	-0.64342	-0.82596
Z009E0028	2.16718	2.06402	1.95366	2.17604	2.05544	2.2222	2.18402	2.04735	2.02561	1.93839
Z009E0029	1.09935	0.6768	1.30094	0.98842	1.0234	1.02322	0.8309	1.08575	0.86168	0.79056
Z009E0030	0.54318	0.97231	1.54118	1.25343	1.21803	1.23469	1.36317	1.30054	0.99592	1.27052
Z009E0031	-0.39155	-0.07219	0.06377	0.2791	0.40365	0.31004	0.16652	0.36471	0.48307	0.4627
Z009E0032	-0.59457	-0.53673	-1.07846	-0.74645	-0.64553	-0.78394	-0.75441	-0.67567	-0.50951	-1.15837
Z009E0033	0.42354	-0.61421	-0.41622	-0.28266	-0.33188	-0.29629	-0.37764	-0.16609	-0.38638	0.04457
Z009E0034	-1.15393	-0.96048	-1.04087	-1.06987	-1.18605	-1.0321	-1.02131	-1.0317	-0.76718	-0.4088
Z009E0035	-1.46765	-0.91219	-1.11331	-0.81816	-0.81657	-0.83956	-0.65007	-0.93558	-0.73611	-1.04991
Z009E0036	1.21134	0.89749	1.23389	0.96095	0.96473	1.00049	0.82529	1.00986	0.88661	1.22381
Z009E0037	-0.84375	-0.81152	-0.38439	-0.65112	-0.51669	-0.61278	-0.61499	-0.63748	-0.72517	-0.38252
Z009E0038	-0.12823	0.28857	-0.47319	-0.07683	0.06139	-0.03495	-0.09132	-0.17531	-0.26657	-0.58895
Z009E0039	2.19744	2.9374	2.68266	2.70435	2.80046	2.74184	2.66566	2.81151	2.83349	2.936
Z009E0040	1.74203	2.19831	2.01608	2.03845	1.96569	2.02394	2.18325	2.16071	2.06855	1.79664
Z009E0041	0.28332	0.63494	0.53846	0.76401	0.61943	0.74244	0.71203	0.83935	0.91578	1.28211
Z009E0042	0.62793	0.32612	-0.53189	-0.13302	-0.11634	-0.15209	-0.08789	-0.05931	0.10978	-0.39097
Z009E0043	0.18155	-0.19508	-0.10085	0.15387	0.1619	0.13209	0.25161	-0.03034	0.42103	0.66333
Z009E0044	0.83603	0.41087	0.22832	0.51099	0.5129	0.48995	0.58506	0.30578	0.47184	0.95713
Z009E0045	0.20742	-0.1571	-0.20476	0.06699	0.14136	0.06887	-0.04784	-0.03453	-0.07125	-0.4781
Z009E0047	0.31606	-0.01088	0.68226	0.36235	0.36272	0.40939	0.43895	0.23957	0.17991	-0.0387
Z009E0048	0.63891	0.38726	0.11057	0.39793	0.39768	0.44714	0.45973	0.50582	0.56465	0.02734
Z009E0049	-0.42708	-0.63987	-0.30171	-0.40243	-0.61682	-0.34287	-0.26664	-0.4466	-0.29922	-0.46742
Z009E0050	0.82778	1.22529	1.2363	1.0611	1.1651	1.10341	1.0259	1.13001	1.22759	1.30938
Z009E0051	-0.71217	-0.52777	-0.54182	-0.2937	-0.21582	-0.32664	-0.28318	-0.21444	-0.5079	-0.89215
Z009E0052	-0.95886	-0.58714	-1.02039	-0.81034	-0.93859	-0.76664	-0.76753	-0.69904	-1.0091	-1.12938
Z009E0053	-1.26094	-1.18103	-1.49807	-1.21672	-1.31771	-1.19362	-1.15547	-1.26443	-1.10584	-0.84999
Z009E0054	0.05813	0.1104	-0.3278	-0.25266	-0.16966	-0.27929	-0.28134	-0.36105	-0.39902	-0.00537
Z009E0055	2.67065	3.01534	2.34747	2.70265	2.78773	2.75077	2.67861	2.81	2.88909	3.01265
Z009E0056	1.65816	1.76381	1.82297	1.58656	1.58648	1.55587	1.60448	1.47033	1.43395	1.60395
Z009E0057	1.13978	0.87817	1.20022	0.98691	1.12988	0.97707	1.0124	0.98318	0.9254	1.2292
Z009E0058	1.62763	0.79728	1.40257	1.13402	1.23967	1.1121	1.1576	1.20152	1.05993	1.39258
Z009E0059	-1.61973	-2.03208	-1.51436	-1.73303	-1.80353	-1.72242	-1.69922	-1.80657	-1.66351	-1.97893
Z009E0060	-0.35783	-0.3531	0.34146	0.00474	-0.0303	-0.01704	0.08739	0.08439	0.18188	0.51513
Z009E0061	-0.24772	0.20411	0.05384	-0.11352	-0.20281	-0.08939	-0.08461	0.03475	-0.0848	-0.35009
Z009E0062	-0.92507	-0.31863	-0.52706	-0.29969	-0.30727	-0.26157	-0.31478	-0.36882	-0.53936	-0.4011
Z009E0063	-0.80742	-0.20556	0.00038	-0.06383	0.05872	-0.08807	-0.09564	-0.00952	-0.28298	0.11709
Z009E0064	-1.17763	-0.62844	-0.32248	-0.51665	-0.54175	-0.53291	-0.51557	-0.42149	-0.49623	-0.83582
Z009E0065	0.59227	0.91783	0.65914	0.89437	0.82437	0.87346	0.91298	0.8443	0.66333	1.2786
Z009E0066	-0.34873	-0.38013	-0.83379	-0.57833	-0.52834	-0.6178	-0.7415	-0.45512	-0.66878	-0.41877
Z009E0068	-0.48921	-0.45515	-0.58653	-0.26551	-0.24421	-0.28458	-0.34108	-0.17506	-0.53104	-0.84972
Z009E0069	-1.12975	-1.00385	-0.85377	-1.14714	-1.10379	-1.18837	-1.16175	-1.09213	-1.21812	-0.84951
Z009E0070	-1.17686	-1.03911	-0.92903	-1.17144	-1.11554	-1.20795	-1.16835	-1.08612	-1.33905	-1.64799
Z009E0071	-0.66515	-0.4935	-0.62732	-0.83666	-0.79402	-0.80092	-0.82863	-0.79168	-0.95918	-1.27787
Z009E0072	1.18891	1.05379	0.32533	0.72922	0.6938	0.78398	0.7202	0.72417	0.89343	0.4589
Z009E0073	-0.06137	0.03469	0.20951	0.09522	0.01803	0.14104	0.09608	0.07958	-0.14372	0.41983
Z009E0074	-2.14443	-1.27054	-1.34035	-1.57646	-1.61314	-1.53579	-1.60051	-1.49824	-1.43237	-1.13834
Z009E0075	0.09721	-0.17603	0.16094	-0.12815	-0.21109	-0.07528	-0.02751	-0.04677	0.07577	0.38591
Z009E0076	-0.27946	-0.39622	-0.84385	-0.7306	-0.84365	-0.73746	-0.72211	-0.62028	-0.88942	-0.19903
Z009E0077	2.40421	1.23266	1.45469	1.52559	1.42078	1.59405	1.55225	1.39452	1.80394	2.17506
Z009E0078	-1.58621	-1.20742	-1.32173	-1.10755	-1.02961	-1.07883	-1.267	-1.05417	-1.21355	-1.00395
Z009E0079	0.55448	0.95223	0.57702	0.69451	0.55051	0.73862	0.6587	0.60587	0.44498	0.32359
Z009E0080	1.20065	1.48232	0.83681	1.11215	1.15405	1.07886	1.11185	1.16323	1.037	1.37697
Z009E0082	-0.14618	0.34909	-0.0024	0.20992	0.20976	0.17703	0.23256	0.13055	0.05408	0.563
Z009E0083	-0.9863	-1.53771	-0.90175	-1.14867	-1.08084	-1.09509	-1.19521	-1.04735	-0.96849	-0.87828
Z009E0084	-0.24082	-0.20741	-0.77755	-0.44208	-0.45379	-0.45835	-0.36929	-0.34965	-0.65739	-0.87584
Z009E0085	0.60532	0.04774	0.29161	0.08378	0.02609	0.0739	0.17325	0.13705	0.3078	0.3295
Z009E0086	-0.88689	-1.30216	-1.04836	-0.97542	-1.10488	-0.99593	-0.88419	-1.09518	-0.80074	-1.07549
Z009E0087	-0.38046	-0.11617	-0.69616	-0.53698	-0.52968	-0.54963	-0.50149	-0.6788	-0.68996	-0.13015
Z009E0088	0.55135	0.60461	0.24255	0.59752	0.62992	0.57497	0.52427	0.69194	0.74682	0.24417
Z009E0089	0.2198	0.34498	0.019	0.26099	0.39559	0.2963	0.33696	0.14547	0.19324	0.54028
Z009E0090	-1.6234	-1.67122	-1.39622	-1.71532	-1.88764	-1.67077	-1.81171	-1.64342	-1.85606	-1.30632
Z009E0091	1.64702	1.70076	1.56938	1.34971	1.28454	1.40177	1.48759	1.23984	1.18357	1.17507
Z009E0092	0.46035	0.77469	0.65441	0.70342	0.60196	0.74826	0.67677	0.78717	0.83651	0.42246
Z009E0093	0.0878	0.17831	-0.08458	-0.15107	-0.09911	-0.12774	-0.20957	-0.10419	-0.17306	0.0734
Z009E0094	-0.62988	-0.9048	-0.22069	-0.47543	-0.51741	-0.48941	-0.35984	-0.38758	-0.37078	-0.66766
Z009E0095	0.29962	0.54783	0.47547	0.31178	0.35464	0.36118	0.36627	0.19269	0.50232	0.82259
Z009E0096	-0.94944	-0.19348	-0.83045	-0.55692	-0.45569	-0.60153	-0.57959	-0.54204	-0.63383	-0.37243
Z009E0097	-0.87602	-0.53953	-0.81199	-0.64868	-0.51202	-0.68391	-0.71185	-0.59711	-0.8619	-0.87365
Z009E0098	-0.59171	-0.91083	-0.25222	-0.51861	-0.65014	-0.51354	-0.53418	-0.37623	-0.4567	-0.72011
Z009E0099	-0.93087	-1.43292	-0.94662	-1.13972	-1.03688	-1.16052	-1.20063	-1.06448	-0.93286	-0.83507
Z009E0100	-0.77835	-0.72999	-0.85299	-0.63114	-0.60929	-0.58905	-0.6001	-0.59563	-0.34948	-0.19589
Z009E0101	0.91711	0.25192	0.87738	0.59746	0.46776	0.58221	0.54066	0.68864	0.78904	1.12468
Z009E0102	-0.65206	-0.49047	-0.22373	-0.53673	-0.73175	-0.49028	-0.53838	-0.58057	-0.79585	-0.74046
Z009E0103	0.31154	-0.09531	-0.05397	0.20053	0.24593	0.2466	0.26608	0.06321	0.42264	-0.13589
Z009E0104	-0.42253	-1.03069	-0.41085	-0.70566	-0.80057	-0.71454	-0.60669	-0.60266	-0.894	-0.56875
Z009E0105	0.98021	0.60726	0.32869	0.70534	0.78176	0.69638	0.72856	0.57123	0.9049	1.08996
Z009E0106	0.28358	0.2629	-0.37873	-0.1014	-0.15794	-0.11788	-0.01593	-0.06732	0.10357	-0.26085
Z009E0107	-0.03487	0.24666	0.27053	0.13994	0.22735	0.11969	0.14507	0.2886	0.19292	-0.25312
Z009E0108	0.69173	0.64993	0.34792	0.38474	0.47772	0.39535	0.44336	0.52107	0.18525	-0.10843
Z009E0109	1.58383	1.35427	1.62036	1.466	1.6186	1.44459	1.51564	1.49435	1.29761	0.94369
Z009E0110	-1.06559	-1.17278	-1.09906	-1.29418	-1.18457	-1.25267	-1.17739	-1.47398	-0.99999	-0.82654
Z009E0111	0.75389	0.74213	0.15585	0.45618	0.46198	0.46306	0.34991	0.63107	0.26661	-0.02648
Z009E0112	-0.47267	-0.97472	-0.48842	-0.68152	-0.57867	-0.70231	-0.74243	-0.60628	-0.47466	-0.37687
Z009E0114	0.36868	-0.05686	0.4053	0.19916	0.20362	0.17858	0.12177	0.30798	0.32823	-0.17238
Z009E0115	-0.127	-0.07678	-0.11455	-0.11377	-0.04954	-0.13544	-0.17398	0.02584	-0.34036	0.02318
Z009E0117	-1.10719	-1.14061	-1.41882	-1.12131	-1.08352	-1.08107	-1.22919	-1.04912	-0.88269	-1.12587
Z009E0118	-0.87178	-0.69145	-1.51947	-1.12787	-1.06353	-1.15595	-1.09507	-1.08207	-0.90375	-1.46514
Z009E0119	-0.51418	-0.46082	-0.09954	-0.10138	-0.18794	-0.12436	-0.19302	-0.00659	-0.35606	-0.55274
Z009E0120	-0.14985	-1.22026	-1.15301	-0.90524	-0.97474	-0.91705	-0.94714	-0.98631	-1.00913	-0.50108
Z009E0121	-0.95816	-0.70341	-0.87477	-0.77741	-0.79367	-0.79797	-0.80431	-0.63973	-1.03873	-1.17399
Z009E0122	-0.11946	0.07661	-0.17045	-0.31947	-0.3255	-0.34387	-0.39329	-0.21274	-0.5454	-0.77106
Z009E0123	-0.0987	-0.02285	0.60092	0.29673	0.33043	0.26587	0.35019	0.27742	0.09874	-0.0806
Z009E0124	-0.47262	-0.60856	-0.4828	-0.3765	-0.41028	-0.38322	-0.32899	-0.47295	-0.28334	-0.58729
Z009E0125	-1.75332	-1.83158	-1.29905	-1.58764	-1.72274	-1.59208	-1.47946	-1.59902	-1.82734	-1.06188
Z009E0126	0.79271	0.94359	0.70779	0.5284	0.5217	0.50167	0.59	0.5394	0.80663	1.07477
Z009E0127	-0.071	-0.37268	-0.13152	-0.38603	-0.41916	-0.34121	-0.3211	-0.33021	-0.13858	-0.06955
Z009E0128	0.01405	0.13568	0.44368	0.39705	0.4071	0.3797	0.41107	0.27107	0.48232	0.0794
Z009E0129	1.6228	1.13676	1.69436	1.41251	1.42212	1.45387	1.38862	1.35732	1.6852	1.67323
Z009E0130	0.41565	0.05521	0.12888	0.30534	0.40999	0.33005	0.26753	0.1153	0.34664	0.56396
Z009E0131	-1.28211	-1.82351	-1.45919	-1.43371	-1.37332	-1.38995	-1.42709	-1.40088	-1.53436	-1.89637
Z009E0132	0.27147	-0.07863	0.1898	0.12605	0.17958	0.14343	0.13547	-0.01254	0.00698	-0.34114
Z009E0133	1.99848	1.93488	1.84673	1.6445	1.38331	1.64218	1.66868	1.77278	1.71962	1.9327
Z009E0134	0.67789	0.10712	0.38978	0.21165	0.09903	0.21285	0.25592	0.12439	-0.05715	-0.0502
Z009E0135	0.85225	0.75487	0.59443	0.47517	0.41487	0.46547	0.60987	0.52752	0.61324	0.32296
Z009E0136	3.17051	2.70911	2.68115	2.86859	2.91498	2.91559	2.88151	2.88426	2.77397	2.42531
Z009E0137	-2.35139	-2.17185	-2.49228	-2.22659	-2.22727	-2.25721	-2.31117	-2.07186	-2.4357	-2.34458
Z009E0138	0.20535	-0.27058	-0.26584	-0.22322	-0.34157	-0.23482	-0.23063	-0.32205	-0.10063	-0.41165
Z009E0139	0.141	0.26554	0.55817	0.28763	0.27742	0.26002	0.34614	0.3673	0.09007	0.23561
Z009E0140	1.52145	1.45959	1.13824	1.42026	1.35015	1.40426	1.39749	1.57091	1.55855	1.84098
Z009E0141	0.69533	0.95728	0.84145	0.95745	0.98538	0.93646	0.90312	0.96362	1.17332	1.35544
Z009E0142	-1.93625	-1.51638	-1.3631	-1.15716	-1.03852	-1.12876	-1.1615	-1.09427	-0.97799	-1.65006
Z009E0143	-1.60326	-0.89786	-0.82036	-1.07892	-1.18783	-1.02767	-1.01559	-1.19267	-1.32561	-0.60912
Z009E0144	1.56747	1.59276	1.56907	1.73646	1.56348	1.71946	1.84647	1.59034	1.60518	2.33966
Z009E0145	-0.35069	-0.98562	-0.37613	-0.58617	-0.7069	-0.55297	-0.59506	-0.7259	-0.62511	-0.152
Z009E0146	1.42227	1.43346	0.79232	1.10055	0.98986	1.14391	0.9928	1.20457	1.10555	0.74223
Z009E0147	-3.35763	-3.59283	-3.18566	-3.46143	-3.59246	-3.47091	-3.32659	-3.61841	-3.64482	-3.27667
Z009E0149	0.18168	0.17156	0.1811	0.42341	0.48048	0.4246	0.33854	0.34456	0.24188	-0.06664
Z009E0150	-1.71412	-1.74106	-1.83669	-1.77464	-1.72422	-1.80545	-1.77805	-1.94469	-1.84058	-1.5764
Z009E0151	0.66213	0.39448	0.95322	0.72328	0.8235	0.73534	0.70531	0.61847	0.53344	0.60529
Z009E0152	-0.41175	-0.02038	-0.57519	-0.29643	-0.32663	-0.3143	-0.13437	-0.47841	-0.11191	0.07689
Z009E0153	1.07835	1.58614	1.36856	1.53068	1.38019	1.4996	1.47077	1.5817	1.3191	1.92722
Z009E0154	0.11921	-0.11547	0.16383	-0.02356	-0.07813	-0.03152	-0.05283	0.09051	-0.13064	-0.40499
Z009E0155	-1.44155	-1.78835	-1.76341	-1.71521	-1.7917	-1.7215	-1.69307	-1.78805	-1.64796	-1.9864
Z009E0156	0.62853	0.73224	0.41486	0.54248	0.53239	0.51293	0.61374	0.39326	0.41692	0.25481
Z009E0157	0.26841	-0.29356	-0.27541	-0.08039	-0.00937	-0.10487	-0.0711	-0.02805	0.16945	-0.41931
Z009E0158	-0.83158	-0.8465	-0.82576	-0.55612	-0.55182	-0.57496	-0.55428	-0.51583	-0.46405	-0.9013
Z009E0159	-0.16328	-0.48143	0.02744	-0.24089	-0.32713	-0.25554	-0.21733	-0.33534	-0.05971	0.38814
Z009E0161	-0.07253	-0.21666	0.05774	0.25773	0.26435	0.23718	0.31142	0.38566	0.009	-0.21605
Z009E0162	0.61557	0.67417	0.60897	0.52671	0.56072	0.48346	0.54077	0.40019	0.45752	0.84704
Z009E0163	1.03857	1.23724	1.64442	1.40807	1.56587	1.39342	1.4597	1.50081	1.19557	0.8683
Z009E0164	2.67729	2.20758	2.7018	2.47671	2.52409	2.45365	2.3987	2.55358	2.69298	2.83035
Z009E0165	-0.44936	-0.70386	-0.46014	-0.44952	-0.57825	-0.44985	-0.41951	-0.27492	-0.46698	-0.72126
Z009E0166	-0.56808	-0.07574	-0.53579	-0.44842	-0.59472	-0.46573	-0.29367	-0.60914	-0.6265	-0.49351
Z009E0167	0.53367	1.01719	0.6555	0.78157	0.81214	0.75677	0.92991	0.62908	0.96922	0.66438
Z009E0168	-0.12264	-0.13629	-0.19859	-0.39225	-0.4337	-0.41172	-0.31191	-0.34432	-0.55099	-0.33248
Z009E0169	0.31506	0.10964	-0.11734	-0.0376	-0.16096	0.01058	-0.10893	0.06288	0.14934	-0.25443
Z009E0170	2.15571	2.36573	2.80758	2.49565	2.4452	2.47639	2.60226	2.4459	2.3307	2.97016
Z009E0171	0.68139	0.36186	0.3767	0.6931	0.65306	0.68144	0.72202	0.61808	0.79266	0.4729
Z009E0173	-2.19113	-2.0759	-2.25954	-1.94069	-1.80075	-1.9606	-1.86359	-1.88086	-1.93975	-2.03977
Z009E0174	0.0315	-0.03651	0.04507	-0.16838	-0.19424	-0.19022	-0.09897	-0.09624	-0.35333	-0.33897
Z009E0175	0.8731	1.15099	1.02754	0.7973	0.53431	0.78654	0.86857	0.6889	0.85675	1.61101
Z009E0176	-1.0248	-1.06471	-1.03833	-1.10865	-1.2291	-1.0684	-1.09542	-1.04927	-1.17549	-0.6737
Z009E0177	0.62901	0.2333	0.48922	0.56432	0.69134	0.61541	0.49891	0.69564	0.36708	-0.00429
Z009E0178	-1.33146	-0.69065	-0.78818	-0.89438	-0.84454	-0.88347	-0.86027	-0.97637	-1.13506	-0.61149
Z009E0179	0.52381	1.01745	0.46712	0.75777	0.90811	0.79464	0.80028	0.82877	0.63734	0.74781
Z009E0180	0.42013	0.3612	1.01679	0.75273	0.81301	0.73829	0.90831	0.72224	0.90997	1.23073
Z009E0181	-0.97932	-0.90586	-1.53166	-1.23612	-1.33418	-1.19389	-1.20295	-1.18004	-1.00043	-1.41161
Z009E0182	-0.23038	-0.16806	-0.24701	0.01996	0.08393	0.00025	0.08492	0.09231	-0.16401	-0.07988
Z009E0183	-0.99156	-0.89016	-1.32794	-1.0654	-1.24662	-1.08466	-1.07124	-1.18515	-1.02583	-0.41666
Z009E0184	-0.62156	-1.10297	-1.09456	-0.82576	-0.64718	-0.79152	-0.937	-0.96439	-0.86571	-0.7138
Z009E0186	1.14765	1.18967	0.83227	1.09259	0.99124	1.13623	1.13157	1.14979	1.31363	0.93392
Z009E0187	-0.93412	-0.45835	-0.51911	-0.69094	-0.78699	-0.70222	-0.58005	-0.60527	-0.61378	-0.46352
Z009E0190	1.4891	1.31561	1.16731	1.36846	1.45446	1.36627	1.42039	1.23487	1.12339	0.9307
Z009E0191	0.25902	0.29139	0.43654	0.58224	0.69498	0.56802	0.5098	0.63215	0.56187	0.78387
Z009E0192	-1.15817	-1.59365	-1.76126	-1.92741	-1.88271	-1.87554	-1.98815	-1.82513	-2.03278	-1.66077
Z009E0193	-1.07758	-1.39069	-1.49568	-1.16069	-1.02755	-1.18454	-1.18567	-1.29166	-0.91816	-0.80781
Z009E0194	-1.99517	-1.35141	-1.38809	-1.56277	-1.71199	-1.50052	-1.44478	-1.65612	-1.55625	-1.66755
Z009E0196	-1.71268	-2.14203	-2.4791	-2.08667	-1.96566	-2.09841	-1.99573	-2.01399	-1.89202	-2.40897
Z009E0197	1.08329	1.22273	0.60115	0.9727	0.85985	0.96041	0.99025	0.98824	1.07635	0.82559
Z009E0198	0.83859	0.81901	0.77671	0.55757	0.50985	0.53575	0.62906	0.59035	0.44715	1.00443
Z009E0199	0.17803	0.37662	-0.2509	-0.05518	0.08546	-0.08049	-0.12025	-0.01805	-0.14779	0.16744
Z009E0200	0.53884	0.46659	0.42917	0.67678	0.70596	0.64525	0.59385	0.66729	0.91756	1.08957
Z010E0001	-0.57181	-0.6603	-0.76	-0.73432	-0.79911	-0.70451	-0.87981	-0.78997	-0.80109	-0.71426
Z010E0002	1.22352	0.78783	1.33249	1.36429	1.35055	1.46648	1.24117	1.42532	1.26634	1.32597
Z010E0003	0.61687	0.47657	0.62573	0.52755	0.61435	0.59124	0.60848	0.57226	0.36965	0.55114
Z010E0004	-0.69698	-0.81776	-0.63144	-0.81258	-0.86194	-0.88927	-0.80659	-0.77382	-0.77037	-0.83921
Z010E0006	-1.01526	-1.31658	-0.9699	-0.88417	-0.77526	-0.92053	-0.98465	-0.84281	-0.7063	-0.86474
Z010E0008	-0.52922	-0.55531	-0.5459	-0.65157	-0.73637	-0.71137	-0.71188	-0.60373	-0.62399	-0.67725
Z010E0009	0.16194	-0.3552	0.54126	0.30984	0.30026	0.41124	0.20006	0.30434	0.46242	0.32621
Z010E0010	-0.46412	-0.89258	-0.49655	-0.27791	-0.21799	-0.36852	-0.15718	-0.33528	-0.44233	-0.30052
Z010E0011	-0.35101	-0.96425	-0.3032	-0.35523	-0.40718	-0.29599	-0.44866	-0.43005	-0.32838	-0.3746
Z010E0012	-0.80204	-0.27876	-0.75303	-0.78749	-0.70686	-0.85124	-0.88863	-0.73165	-0.89952	-0.79594
Z010E0013	-0.22247	-0.67598	-0.15257	-0.37489	-0.44533	-0.44531	-0.43114	-0.32391	-0.19791	-0.36019
Z010E0015	-1.03975	-0.63485	-1.25226	-1.06155	-1.13837	-1.01662	-1.12553	-0.99938	-1.27702	-1.07982
Z010E0016	-0.54232	-0.71552	-0.34856	-0.71123	-0.72216	-0.7825	-0.70994	-0.78227	-0.71896	-0.6992
Z010E0017	1.55572	1.75041	1.75857	1.4765	1.24249	1.48344	1.60034	1.42852	1.26291	1.44804
Z010E0018	-0.06101	-0.69786	0.11005	-0.16276	-0.25452	-0.10696	-0.06252	-0.15372	-0.17315	-0.1968
Z010E0019	-0.92868	-0.33869	-0.94986	-0.9504	-1.08424	-1.04454	-0.83941	-0.88057	-1.05328	-0.93333
Z010E0020	1.28122	1.27779	1.29838	1.30765	1.34363	1.25289	1.25926	1.25474	1.19539	1.26905
Z010E0021	0.14453	0.32484	0.25397	0.02913	-0.11898	-0.09585	0.1317	0.07785	-0.1154	0.04814
Z010E0022	-0.61789	-1.09328	-0.21928	-0.48714	-0.53818	-0.58356	-0.36744	-0.52665	-0.42707	-0.51267
Z010E0024	-0.06117	-0.44702	0.15492	-0.04207	0.14253	-0.08241	-0.08985	-0.00388	-0.09971	-0.034
Z010E0025	0.85914	0.63021	0.81116	0.5868	0.57351	0.67904	0.52023	0.64461	0.71271	0.59128
Z010E0026	0.91833	0.82474	0.95599	0.94351	0.86089	1.02513	1.12059	1.01034	1.00846	0.97215
Z010E0027	0.19392	-0.41452	0.78683	0.24588	0.28573	0.36896	0.20738	0.29831	0.27987	0.22294
Z010E0028	-1.7785	-1.95771	-1.74174	-1.82952	-2.00755	-1.7992	-1.93171	-1.89994	-1.79957	-1.84911
Z010E0029	0.82825	0.40391	0.88867	0.86374	0.7732	0.96707	0.73718	0.86077	0.9843	0.82979
Z010E0030	0.12853	-0.03598	-0.16915	-0.14738	-0.11747	-0.25848	-0.23493	-0.16942	-0.09073	-0.16499
Z010E0032	0.00693	0.07565	-0.1284	-0.24948	-0.32712	-0.21816	-0.26895	-0.29432	-0.43464	-0.2765
Z010E0033	-1.25768	-1.21068	-1.71142	-1.26606	-1.22948	-1.19048	-1.37701	-1.33313	-1.14727	-1.23169
Z010E0034	-0.47854	0.00411	-0.2905	-0.50386	-0.6821	-0.45426	-0.39287	-0.49458	-0.38184	-0.4831
Z010E0035	-1.40214	-0.72436	-1.53532	-1.4307	-1.40772	-1.50571	-1.36403	-1.37857	-1.27366	-1.40778
Z010E0036	0.12553	0.60818	0.31357	0.10021	-0.07803	0.14981	0.21121	0.10949	0.22223	0.12098
Z010E0037	-0.7931	-0.69116	-0.77614	-0.75068	-0.62196	-0.77755	-0.84882	-0.69288	-0.81938	-0.73908
Z010E0038	-1.0436	-0.87114	-1.00708	-0.94379	-0.87262	-1.03249	-0.94122	-0.90517	-0.80654	-0.91489
Z010E0039	-0.06142	-0.03024	0.13281	0.00085	0.08891	-0.06961	0.00352	0.04156	0.06925	-0.023
Z010E0040	0.42338	0.66336	0.30721	0.43847	0.60653	0.40098	0.40415	0.48265	0.5989	0.46054
Z010E0041	0.36245	0.04034	0.4707	0.41669	0.42433	0.36646	0.41588	0.46232	0.53922	0.43908
Z010E0042	0.37522	0.13982	0.44755	0.35336	0.2456	0.30019	0.49087	0.41257	0.42405	0.32187
Z010E0043	-0.69833	-1.12315	-0.55068	-0.62723	-0.71097	-0.50461	-0.74185	-0.56768	-0.47709	-0.61165
Z010E0044	0.2835	0.44113	0.54383	0.54154	0.5465	0.61325	0.49849	0.58798	0.38125	0.51209
Z010E0046	-0.48083	-0.48496	-0.53021	-0.37044	-0.31043	-0.47736	-0.34018	-0.43774	-0.31281	-0.38353
Z010E0047	1.41292	1.45706	1.53591	1.52262	1.55619	1.43742	1.4216	1.50574	1.62465	1.49806
Z010E0048	-0.66137	-1.04615	-0.73923	-0.74713	-0.7619	-0.69752	-0.63277	-0.7991	-0.63468	-0.77204
Z010E0049	-0.65732	-0.81615	-0.55038	-0.67535	-0.69031	-0.77082	-0.76156	-0.7262	-0.60566	-0.64525
Z010E0051	0.4666	0.33054	0.26134	0.33188	0.44703	0.2698	0.4487	0.3653	0.43626	0.35786
Z010E0052	-1.3844	-1.44937	-1.54142	-1.52111	-1.4698	-1.54883	-1.63654	-1.58973	-1.35713	-1.49446
Z010E0053	-1.28026	-0.71658	-1.12694	-1.09992	-1.19237	-1.02269	-0.96693	-1.04147	-1.04676	-1.12474
Z010E0054	-0.89006	-0.51122	-0.72899	-0.853	-1.00737	-0.79657	-0.93155	-0.90087	-0.80378	-0.876
Z010E0055	4.55146	4.81507	4.08065	4.30286	4.21669	4.32657	4.47077	4.25752	4.38105	4.34043
Z010E0056	-1.27358	-1.34153	-1.37494	-1.37778	-1.3891	-1.32424	-1.26392	-1.31592	-1.25767	-1.40304
Z010E0057	-0.54719	0.20878	-0.42802	-0.32783	-0.2746	-0.37764	-0.42194	-0.28529	-0.18493	-0.30534
Z010E0058	1.12438	1.34168	1.01108	1.24221	1.3527	1.19156	1.38162	1.28095	1.26354	1.27053
Z010E0059	-0.67026	-0.71322	-0.95986	-0.866	-0.88246	-0.77798	-0.7227	-0.80489	-0.73783	-0.84354
Z010E0060	0.05964	-0.11695	0.01437	0.01544	0.05747	0.06206	-0.11856	-0.05877	-0.11106	0.03879
Z010E0061	0.46513	0.74283	0.54274	0.29102	0.21314	0.30762	0.2846	0.23534	0.12815	0.28828
Z010E0062	0.3808	0.27265	0.21904	0.44185	0.47368	0.37311	0.55008	0.40692	0.57922	0.46877
Z010E0063	-0.61795	-1.19974	-0.59038	-0.66769	-0.56957	-0.56641	-0.56658	-0.62135	-0.69753	-0.64587
Z010E0064	1.5358	1.15161	1.53515	1.55546	1.52077	1.66679	1.40201	1.61322	1.47964	1.52547
Z010E0065	-0.87699	-1.28538	-0.85661	-0.71137	-0.74082	-0.78408	-0.79438	-0.78616	-0.68192	-0.72878
Z010E0066	-1.44219	-1.44537	-1.75095	-1.6343	-1.56413	-1.69637	-1.72079	-1.58436	-1.71536	-1.6188
Z010E0067	-0.33945	-0.23822	-0.53796	-0.47425	-0.51063	-0.55771	-0.3611	-0.42092	-0.63772	-0.50589
Z010E0068	-0.43928	-0.88019	-0.28061	-0.24364	-0.13173	-0.15434	-0.11791	-0.21934	-0.15486	-0.26674
Z010E0069	-1.46184	-1.16815	-1.42681	-1.45295	-1.62785	-1.54757	-1.31505	-1.50065	-1.3465	-1.42828
Z010E0070	0.0751	-0.16068	-0.14643	-0.15851	-0.04888	-0.13746	-0.18213	-0.22881	-0.30185	-0.15582
Z010E0071	-1.8524	-1.5475	-1.83541	-1.71815	-1.55713	-1.62949	-1.80784	-1.65905	-1.82006	-1.72218
Z010E0073	-0.68378	-0.67724	-0.55929	-0.5564	-0.60837	-0.63638	-0.63035	-0.60532	-0.68091	-0.54916
Z010E0075	0.26873	-0.33156	0.24662	0.27649	0.27307	0.34522	0.39538	0.20915	0.37357	0.30382
Z010E0076	-0.79856	-1.25728	-0.92866	-0.77272	-0.73536	-0.834	-0.837	-0.73514	-0.73858	-0.79044
Z010E0077	-1.71848	-1.73944	-1.51765	-1.54713	-1.48912	-1.59831	-1.59791	-1.54232	-1.57711	-1.57671
Z010E0078	-0.33092	-0.50204	-0.45623	-0.40716	-0.38667	-0.51129	-0.4234	-0.37351	-0.54704	-0.38202
Z010E0079	0.14581	-0.55458	0.25839	0.10319	0.18398	0.20051	-0.00102	0.02652	0.1536	0.1041
Z010E0080	-0.17343	0.08575	-0.43805	-0.15356	-0.23533	-0.19141	-0.22443	-0.09015	0.00161	-0.13197
Z010E0082	0.56317	0.62316	0.44451	0.69454	0.5892	0.61628	0.62992	0.65273	0.55423	0.66561
Z010E0083	0.45413	-0.07388	0.51251	0.50855	0.59286	0.6152	0.35662	0.44703	0.41639	0.46816
Z010E0084	-1.38284	-0.92986	-1.02443	-1.31899	-1.36475	-1.38382	-1.40433	-1.28415	-1.28103	-1.34939
Z010E0085	-1.07511	-1.17187	-0.7213	-0.88836	-0.87336	-0.81098	-0.76924	-0.8486	-0.9007	-0.90726
Z010E0086	0.80826	0.43673	0.72203	0.75803	0.77776	0.67298	0.88199	0.80818	0.86087	0.73396
Z010E0087	0.91414	1.22945	1.0818	0.96491	0.84159	0.85444	1.13067	0.90388	0.95948	0.94635
Z010E0088	-1.49513	-0.98516	-1.35051	-1.41967	-1.38405	-1.50023	-1.51053	-1.36296	-1.53521	-1.45435
Z010E0089	-0.10049	-0.55229	-0.18515	-0.22016	-0.086	-0.26563	-0.33352	-0.19709	-0.14785	-0.24777
Z010E0090	-0.47177	-0.69847	-0.63548	-0.5836	-0.55889	-0.65769	-0.47051	-0.54691	-0.5318	-0.60671
Z010E0091	-0.16361	-0.15126	-0.12328	-0.21098	-0.1914	-0.29631	-0.10608	-0.17158	-0.14881	-0.23522
Z010E0092	1.30508	1.61528	0.86156	1.1266	1.09876	1.15345	1.26555	1.08987	1.01222	1.1555
Z010E0093	0.37112	0.1866	0.06052	0.26116	0.43697	0.20246	0.13262	0.29183	0.13609	0.28487
Z010E0094	1.13146	0.66029	1.06832	1.08268	1.0811	0.98667	0.98359	0.99525	1.15863	1.11436
Z010E0096	0.76818	0.24751	0.53044	0.695	0.64987	0.76684	0.69832	0.62573	0.75825	0.72798
Z010E0098	-0.68379	-0.10642	-1.26151	-0.71154	-0.74979	-0.67336	-0.66941	-0.64793	-0.87739	-0.673
Z010E0099	-0.90765	-1.04553	-0.825	-1.01857	-0.90916	-1.11625	-0.88888	-1.07005	-1.11381	-1.00044
Z010E0100	-1.104	-1.06148	-0.40649	-0.8769	-0.88696	-0.93863	-0.98951	-0.94981	-0.8931	-0.86366
Z010E0101	-0.52695	-0.50403	-0.56	-0.51766	-0.60187	-0.46888	-0.544	-0.46337	-0.62176	-0.49698
Z010E0102	-1.50446	-1.08589	-1.52815	-1.50368	-1.48349	-1.43583	-1.62537	-1.55613	-1.62043	-1.5376
Z010E0103	0.2279	-0.19299	0.23771	0.28858	0.34466	0.37564	0.37491	0.22462	0.43343	0.31149
Z010E0104	-0.29798	-0.50887	-0.44481	-0.43065	-0.31369	-0.48792	-0.42886	-0.39591	-0.47584	-0.46029
Z010E0105	0.21732	-0.23551	0.03885	0.25633	0.20405	0.32838	0.40012	0.30982	0.31704	0.29191
Z010E0106	0.60795	-0.09741	0.54534	0.40342	0.29181	0.46132	0.547	0.46329	0.4319	0.38208
Z010E0108	0.10881	-0.55793	0.25665	0.09963	-0.05353	0.01308	0.01184	0.0327	0.01547	0.07127
Z010E0109	0.14371	0.37763	-0.07108	-0.05564	-0.24203	-0.16646	0.01809	-0.12118	0.00814	-0.05425
Z010E0111	-2.2852	-1.9274	-2.2761	-2.32047	-2.3829	-2.27326	-2.39664	-2.26221	-2.49691	-2.29263
Z010E0112	-1.61552	-1.50861	-1.61374	-1.4807	-1.52259	-1.42091	-1.3297	-1.50018	-1.3711	-1.44955
Z010E0113	-2.13047	-2.04358	-2.03664	-1.9863	-1.82593	-1.90814	-2.09423	-1.9467	-1.85218	-1.95597
Z010E0114	2.26946	1.66408	1.97955	2.03798	2.03887	1.96239	2.16953	2.09246	2.0232	2.03466
Z010E0115	-0.95363	-0.61358	-0.64983	-0.93621	-0.92723	-0.86818	-1.03488	-0.9972	-0.85584	-0.96489
Z010E0116	-0.99266	-0.61635	-1.06397	-1.06747	-1.26127	-1.02865	-1.13294	-1.06831	-1.02195	-1.07479
Z010E0117	-0.66924	-0.59919	-0.86885	-0.76553	-0.82156	-0.72074	-0.8315	-0.70667	-0.63065	-0.74076
Z010E0118	0.22605	-0.01038	0.41816	0.47674	0.39111	0.40899	0.5664	0.4062	0.60083	0.49869
Z010E0119	-2.82501	-2.8179	-2.68176	-2.71741	-2.89812	-2.7967	-2.58026	-2.7756	-2.78239	-2.69505
Z010E0120	0.12857	0.58881	0.27243	0.08889	0.09989	-0.01551	0.17678	0.03003	-0.00027	0.10334
Z010E0121	0.42411	-0.1736	0.2877	0.30581	0.36567	0.39275	0.26083	0.23501	0.20589	0.32025
Z010E0122	-0.30838	-0.41602	-0.26019	-0.50008	-0.61003	-0.64458	-0.42807	-0.55913	-0.58683	-0.48257
Z010E0123	-0.09751	-0.0731	-0.15074	0.02678	-0.11264	-0.1016	0.13749	-0.02396	-0.14103	0.00431
Z010E0124	-0.06754	-0.43458	-0.2389	0.00459	0.06565	-0.0534	0.10236	-0.05564	0.03888	0.02596
Z010E0125	0.48705	0.61785	0.62055	0.41864	0.38812	0.47769	0.32331	0.46998	0.27014	0.43883
Z010E0126	1.50975	1.47142	1.33763	1.29189	1.14287	1.22841	1.23379	1.34854	1.39488	1.31321
Z010E0127	-0.58917	-0.62467	-0.80043	-0.74623	-0.83974	-0.7227	-0.67072	-0.737	-0.81726	-0.72557
Z010E0128	1.38935	2.05605	1.32312	1.35038	1.31535	1.26159	1.25961	1.3968	1.43395	1.32713
Z010E0129	0.95142	1.50516	0.94049	1.05608	1.10526	1.1365	0.97036	1.11795	1.09932	1.07822
Z010E0130	1.90571	2.08357	1.79973	1.95545	2.0886	1.92324	1.8855	2.0052	2.06247	1.92854
Z010E0131	2.78445	2.97721	2.772	2.85918	2.88707	2.74169	2.94409	2.90446	2.75188	2.88525
Z010E0132	2.60822	2.23418	2.41036	2.37147	2.34812	2.40993	2.26204	2.31275	2.19885	2.34526
Z010E0133	-0.05008	0.52135	-0.06259	0.03276	0.0412	-0.06511	0.16355	0.09701	-0.09149	0.00263
Z010E0134	-0.17948	-0.18376	0.30995	0.1107	0.11246	0.22063	0.21656	0.12144	-0.02316	0.06833
Z010E0135	-1.21925	-0.74777	-1.08892	-1.07159	-0.99544	-1.00232	-1.13054	-1.04338	-1.0011	-1.09032
Z010E0136	0.85929	0.51101	0.84131	0.88503	0.96428	0.83901	0.95786	0.93658	0.79887	0.84384
Z010E0137	0.85069	0.99404	1.00401	1.03738	1.03276	1.12631	0.91447	1.08315	1.18248	1.06075
Z010E0138	0.51862	0.1373	0.14383	0.59487	0.53741	0.6897	0.46733	0.54737	0.48009	0.56497
Z010E0139	-1.54414	-2.07662	-1.53925	-1.55706	-1.72443	-1.48622	-1.42978	-1.50133	-1.50308	-1.58297
Z010E0141	-0.01047	0.00282	-0.20791	-0.15616	-0.18805	-0.2563	-0.21908	-0.21394	-0.0601	-0.17835
Z010E0142	-0.71543	-0.5233	-0.63504	-0.48678	-0.4801	-0.40596	-0.37934	-0.47959	-0.59759	-0.4662
Z010E0143	1.02044	1.38545	0.93951	1.0372	1.08933	1.15034	0.94046	1.09534	1.21222	1.05569
Z010E0144	0.20239	0.78115	-0.21418	0.13692	0.16323	0.0687	0.04782	0.19464	0.00082	0.10884
Z010E0145	0.54282	-0.023	0.22337	0.26084	0.29921	0.32826	0.13221	0.30655	0.15958	0.28091
Z010E0146	-0.07994	-0.13106	0.15229	-0.09886	-0.07533	-0.06324	0.03279	-0.15744	-0.31234	-0.12513
Z010E0147	0.07717	-0.4612	0.04712	0.05217	0.07769	-0.05546	0.16659	-0.02628	-0.02253	0.0438
Z010E0148	-0.83947	-0.44278	-0.64478	-0.83256	-0.73999	-0.78659	-0.74516	-0.88971	-0.94592	-0.81263
Z010E0149	-0.51613	-0.07927	-0.48371	-0.42858	-0.59956	-0.40869	-0.30558	-0.46584	-0.5848	-0.45506
Z010E0150	-0.18467	0.43786	0.1031	0.06811	0.0004	0.00483	-0.01039	0.06285	0.16909	0.09263
Z010E0151	2.75771	2.66489	2.79896	2.59354	2.73178	2.52756	2.47654	2.54226	2.46977	2.60814
Z010E0152	0.26666	0.08296	0.04091	0.12871	0.12129	0.07062	0.01715	0.17338	-0.00069	0.14717
Z010E0153	0.30961	0.68509	0.55782	0.23186	0.11617	0.11441	0.14087	0.14986	0.22867	0.21028
Z010E0154	0.80533	1.18317	0.81299	0.69707	0.57503	0.58528	0.65653	0.74612	0.69756	0.68107
Z010E0155	0.70135	0.7224	0.24827	0.70858	0.63477	0.75801	0.73789	0.7038	0.78519	0.74885
Z010E0156	-0.45109	-0.97959	-0.30549	-0.36107	-0.26997	-0.23513	-0.50106	-0.36007	-0.42365	-0.35194
Z010E0157	-0.34863	-0.80281	-0.49965	-0.49202	-0.42712	-0.53942	-0.61659	-0.52188	-0.35821	-0.4728
Z010E0158	-0.44106	-0.05767	-0.24423	-0.27721	-0.32161	-0.21147	-0.13033	-0.19562	-0.42971	-0.30735
Z010E0159	2.99952	3.42725	3.2543	3.06648	2.95712	3.11678	2.95927	3.07599	2.97099	3.08244
Z010E0160	-0.21667	-0.35225	-0.12914	-0.3465	-0.30583	-0.29414	-0.27124	-0.28485	-0.40435	-0.33291
Z010E0162	1.49354	1.83907	1.49737	1.5042	1.43381	1.55699	1.61207	1.56103	1.57578	1.48242
Z010E0163	-0.0947	0.28756	0.06646	0.05142	0.08518	0.09879	-0.03159	0.0017	-0.08712	0.07912
Z010E0166	0.35617	0.05584	0.27527	0.35493	0.40574	0.26996	0.41686	0.31338	0.26761	0.37331
Z010E0167	-0.96787	-0.38625	-1.4323	-0.93233	-1.0439	-0.89697	-0.80922	-0.9676	-1.096	-0.95081
Z010E0169	-0.41969	-0.7114	-0.11477	-0.28875	-0.30225	-0.23619	-0.18779	-0.3406	-0.40652	-0.26944
Z010E0170	0.01536	0.17979	0.09991	0.08263	0.21137	0.16982	-0.02335	0.02878	-0.02615	0.10267
Z010E0171	0.00129	0.25873	0.00864	0.04702	0.12627	0.12616	0.0675	0.01716	0.13225	0.02356
Z010E0172	1.25239	1.16761	1.16762	1.1266	1.005	1.22966	1.0279	1.19259	1.00588	1.13884
Z010E0173	-0.12667	0.31079	-0.28242	-0.19987	-0.10644	-0.1607	-0.10564	-0.26103	-0.32912	-0.1737
Z010E0174	-0.68608	-0.12089	-0.70018	-0.5805	-0.53351	-0.68323	-0.57635	-0.64036	-0.67074	-0.55858
Z010E0175	0.6916	0.71892	0.72328	0.74862	0.86885	0.67923	0.8679	0.69401	0.63818	0.76822
Z010E0176	0.51978	0.4637	0.78549	0.68679	0.62587	0.73085	0.79572	0.75242	0.50368	0.66193
Z010E0178	-0.24176	-0.25871	-0.53799	-0.31009	-0.20441	-0.1958	-0.38304	-0.25589	-0.34723	-0.30998
Z010E0179	0.42175	0.70809	0.41449	0.49878	0.57965	0.39979	0.38054	0.43107	0.42014	0.51995
Z010E0180	1.98862	2.49558	2.05692	2.11378	2.08921	2.18527	2.15895	2.18037	2.21147	2.0897
Z010E0181	-0.53971	-0.60625	-0.46428	-0.4592	-0.38236	-0.3592	-0.45283	-0.50382	-0.55335	-0.4436
Z010E0182	-1.13128	-1.16877	-1.23184	-1.18752	-1.15775	-1.2149	-1.09789	-1.14386	-1.30879	-1.16503
Z010E0184	3.96827	4.50563	4.222	4.04354	4.06674	3.9686	3.96902	4.09308	4.18828	4.06463
Z010E0185	-0.07626	-0.31741	0.07695	-0.06758	-0.1287	-0.11479	-0.12509	-0.1339	-0.04294	-0.08984
Z010E0186	1.23639	1.62409	1.53543	1.50492	1.46573	1.43286	1.42894	1.43797	1.57781	1.53425
Z010E0187	0.49235	0.46087	0.56578	0.45924	0.38864	0.34693	0.48429	0.49521	0.49987	0.49447
Z010E0188	1.2996	1.57326	1.63587	1.60639	1.5111	1.69882	1.63738	1.55823	1.70041	1.63067
Z010E0189	0.20244	-0.31546	0.61609	0.3527	0.34549	0.45241	0.22682	0.41087	0.26584	0.36354
Z010E0190	0.63444	0.27338	0.72035	0.71796	0.61104	0.65339	0.79724	0.7599	0.5461	0.68153
Z010E0191	0.44195	-0.17403	0.22567	0.35771	0.19925	0.42238	0.45052	0.30659	0.17258	0.32796
Z010E0192	-2.02629	-2.28844	-2.21786	-2.27698	-2.48214	-2.22629	-2.21865	-2.31882	-2.19427	-2.24997
Z010E0193	0.20369	0.3001	0.45509	0.48443	0.50079	0.55582	0.56737	0.41553	0.60041	0.51092
Z010E0194	-2.51227	-2.86887	-2.45139	-2.48035	-2.55007	-2.53569	-2.3996	-2.41959	-2.55864	-2.46976
Z010E0195	-0.25942	-0.82716	-0.51598	-0.35582	-0.32686	-0.36986	-0.43632	-0.30621	-0.38946	-0.38377
Z010E0197	0.261	0.29422	0.48989	0.34545	0.34833	0.24783	0.35753	0.28673	0.23318	0.36435
Z010E0198	0.14381	0.24152	0.48788	0.42815	0.31569	0.50656	0.50351	0.49075	0.30489	0.44519
Z010E0200	-0.31175	-0.09643	-0.77566	-0.27674	-0.39141	-0.33872	-0.33839	-0.32498	-0.17803	-0.29819
Z011E0001	0.66799	0.89184	0.71745	0.69069	0.75364	0.7506	0.94155	0.87277	0.64811	0.82014
Z011E0002	-0.68498	-0.40904	-0.40944	-0.45681	-0.47006	-0.40842	-0.26257	-0.39455	-0.43309	-0.51447
Z011E0003	-0.3827	-0.01921	-0.18497	-0.26941	-0.37882	-0.28084	-0.12417	-0.78501	-0.30115	-0.32275
Z011E0005	-0.01443	-0.18417	-0.23548	-0.32309	-0.39185	-0.29112	-0.19411	-0.09986	-0.35274	-0.38222
Z011E0006	-0.73511	-0.69305	-0.46968	-0.53021	-0.47436	-0.55412	-0.40444	-0.27735	-0.55013	-0.40543
Z011E0007	-0.49428	-0.61344	-0.59644	-0.4455	-0.40673	-0.48355	-0.71996	-0.25769	-0.46944	-0.50353
Z011E0008	-0.31638	-0.57986	-0.7249	-0.74258	-0.71665	-0.72893	-0.83617	-0.5567	-0.72167	-0.59912
Z011E0009	0.95293	0.61824	0.50502	0.70666	0.87122	0.6612	0.45889	0.42542	0.67472	0.59749
Z011E0010	-0.78776	-1.02733	-1.29586	-1.17611	-0.94495	-1.13546	-1.02423	-1.64754	-1.18088	-1.19355
Z011E0012	-2.87928	-2.58963	-2.68467	-2.56039	-2.3554	-2.52063	-2.4419	-3.12576	-2.52884	-2.594
Z011E0013	0.80179	0.38321	0.53529	0.54278	0.72519	0.58183	0.55878	0.75871	0.56634	0.67107
Z011E0014	-0.89314	-0.63332	-0.70952	-0.55459	-0.38177	-0.58457	-0.42002	-0.93781	-0.58411	-0.66681
Z011E0015	-1.30243	-1.39511	-1.51302	-1.50812	-1.74773	-1.49767	-1.3722	-1.72704	-1.4802	-1.63238
Z011E0016	0.14478	0.02992	-0.11674	-0.05779	-0.28938	-0.11396	-0.35714	-0.23197	-0.02368	-0.01101
Z011E0017	1.04211	0.47273	0.62079	0.60969	0.19394	0.58692	0.78331	0.19944	0.63398	0.55661
Z011E0018	-2.00973	-2.37509	-2.26471	-2.32234	-2.42606	-2.29416	-2.09365	-2.09125	-2.31277	-2.35485
Z011E0019	0.79035	0.57279	0.51999	0.49686	0.36406	0.53279	0.59172	0.16102	0.47012	0.61947
Z011E0020	-0.64539	-0.60679	-0.59987	-0.51151	-0.52939	-0.4756	-0.68878	-0.38348	-0.54823	-0.56817
Z011E0021	-0.52331	-0.77134	-0.92805	-0.93313	-1.2009	-0.97117	-0.79496	-1.1268	-0.96383	-0.95047
Z011E0022	0.84501	0.85898	0.98895	1.00089	1.02227	0.97822	1.20965	1.31787	1.0338	1.10464
Z011E0023	2.5951	2.34876	2.29791	2.30314	2.34469	2.25472	2.43806	2.73376	2.33969	2.37822
Z011E0024	1.16318	1.60049	1.59921	1.34042	1.21125	1.33418	1.55188	1.1391	1.36189	1.26227
Z011E0025	-0.56777	-0.32737	-0.64651	-0.50243	-0.46878	-0.4672	-0.30408	-0.34752	-0.50854	-0.50311
Z011E0026	-1.29132	-1.13076	-0.84111	-1.00962	-1.27695	-0.95687	-0.8199	-1.39858	-1.04422	-0.92405
Z011E0027	0.25454	0.4678	0.55784	0.32385	0.3541	0.32549	0.52498	0.48562	0.29254	0.44904
Z011E0028	1.84936	1.58977	1.4849	1.37334	1.37921	1.33993	1.63115	1.6969	1.39431	1.28169
Z011E0029	-1.22785	-1.44384	-1.35121	-1.35253	-1.28371	-1.39847	-1.53066	-1.08979	-1.32247	-1.42257
Z011E0030	0.1368	-0.09074	-0.27526	-0.17024	-0.15178	-0.19668	-0.05604	-0.42782	-0.20014	-0.0937
Z011E0031	-1.12909	-0.71796	-0.94221	-0.78031	-0.67359	-0.7492	-1.09226	-1.364	-0.74699	-0.82695
Z011E0032	-0.47241	-0.60084	-0.52301	-0.7444	-0.82086	-0.7533	-0.61172	-1.05304	-0.77596	-0.65899
Z011E0033	1.24063	1.43275	1.32355	1.33443	1.3523	1.31475	1.14357	1.62943	1.29889	1.42025
Z011E0034	1.04268	0.68838	0.81379	0.85742	0.99151	0.83246	0.61808	0.46881	0.88544	0.95678
Z011E0035	-0.92252	-0.70648	-0.59042	-0.64557	-0.44167	-0.67713	-0.45853	-0.37619	-0.67368	-0.75469
Z011E0036	-1.89206	-1.36196	-1.21884	-1.46798	-1.17892	-1.41997	-1.29037	-1.27349	-1.4391	-1.47484
Z011E0037	-0.29956	-0.09208	-0.24577	-0.31655	-0.64761	-0.33788	-0.14101	-0.17708	-0.34837	-0.37048
Z011E0038	1.15191	1.29375	1.28131	1.24711	1.31522	1.26369	1.38014	1.53119	1.28161	1.14533
Z011E0039	-0.26964	-0.07535	0.19196	0.06267	0.09102	0.04196	-0.14911	-0.23741	0.03262	0.11037
Z011E0041	-0.17949	0.17684	-0.01399	0.11119	0.0875	0.08246	0.19488	-0.36996	0.14743	0.12441
Z011E0043	1.10854	1.2321	1.36488	1.35118	1.38767	1.3163	1.51384	1.08286	1.32483	1.23528
Z011E0044	-0.2987	-0.79871	-0.61945	-0.60539	-0.5788	-0.56868	-0.40491	-0.2398	-0.64024	-0.51255
Z011E0045	2.14945	2.02318	1.70064	1.92194	1.96175	1.92433	1.67787	1.97497	1.94767	1.80619
Z011E0046	1.45934	0.97274	1.1017	1.09142	0.66134	1.07596	1.24263	0.63478	1.05573	1.01714
Z011E0047	-0.26634	-0.10243	0.01867	-0.01304	-0.14362	0.02082	-0.2049	0.16278	0.00922	-0.08371
Z011E0049	0.0841	-0.26261	-0.25875	-0.08976	0.06049	-0.1351	0.02414	-0.39625	-0.05626	-0.18366
Z011E0050	1.12693	1.46993	1.39822	1.32339	1.14751	1.30554	1.0577	1.39416	1.35171	1.26862
Z011E0051	0.20255	0.40113	0.22367	0.26044	-0.07284	0.23291	-0.01335	0.41247	0.23421	0.38884
Z011E0052	1.21202	1.45459	1.54972	1.57124	1.64098	1.6063	1.26362	1.11927	1.55067	1.68662
Z011E0053	1.58873	2.00489	1.82826	1.74717	1.95053	1.73076	1.94152	1.86338	1.71437	1.67178
Z011E0054	0.04316	-0.1773	-0.28796	-0.33453	-0.09707	-0.31375	-0.13887	-0.04988	-0.37215	-0.22163
Z011E0055	0.81834	1.14283	1.13325	1.13049	1.14183	1.1206	1.24552	0.75347	1.10162	1.19965
Z011E0056	-1.16369	-1.57511	-1.47287	-1.39819	-1.41564	-1.43106	-1.63473	-1.60931	-1.43074	-1.34657
Z011E0057	0.84088	1.0932	1.24628	1.22516	1.1596	1.2498	0.94803	0.83237	1.21374	1.13732
Z011E0058	-0.1005	-0.36593	-0.33089	-0.38307	-0.17418	-0.40904	-0.24475	-0.74435	-0.41044	-0.45843
Z011E0059	0.83804	0.88168	1.01018	1.11083	1.1164	1.14812	1.26417	0.98173	1.1428	1.24017
Z011E0061	0.73955	0.44241	0.5636	0.57344	0.82187	0.577	0.38225	0.96268	0.6022	0.46565
Z011E0062	1.04137	0.63162	0.65269	0.61495	0.39666	0.59263	0.79864	0.88281	0.57868	0.52772
Z011E0063	-0.45184	-0.74501	-0.66219	-0.66192	-0.61689	-0.6491	-0.92311	-0.35173	-0.68754	-0.75834
Z011E0064	0.09811	0.46812	0.30464	0.25698	0.19851	0.28709	0.42253	-0.1365	0.21854	0.3643
Z011E0065	-0.50875	-0.67177	-0.77327	-0.78752	-0.53458	-0.74357	-1.00938	-0.53456	-0.82387	-0.67685
Z011E0067	-0.46922	-1.00979	-0.91242	-0.91528	-0.8812	-0.88991	-0.62394	-0.49251	-0.89914	-0.99969
Z011E0068	0.49499	0.7616	1.00633	0.94509	1.03732	0.98185	1.03658	0.50275	0.9229	0.86395
Z011E0069	2.30402	1.88681	1.67284	1.79378	2.0514	1.82307	2.03013	2.12751	1.75398	1.7495
Z011E0070	-0.54489	-1.0923	-0.99973	-1.01636	-1.23046	-0.99376	-1.20186	-0.7763	-1.0509	-1.05512
Z011E0071	-1.35926	-0.91365	-1.0426	-1.05446	-0.89692	-1.01565	-1.3275	-1.45767	-1.08251	-0.9457
Z011E0072	-1.27915	-1.01989	-1.21273	-1.06682	-1.35461	-1.03294	-0.99742	-0.89023	-1.09144	-0.94356
Z011E0073	-1.5783	-1.56211	-1.40553	-1.39425	-1.46029	-1.40597	-1.63246	-1.5894	-1.42388	-1.3189
Z011E0074	-0.09965	0.08232	0.20487	0.1413	0.21467	0.17331	0.28654	0.36548	0.11695	0.07234
Z011E0076	0.08336	0.38826	0.76099	0.54741	0.73639	0.58979	0.33963	0.60116	0.57711	0.46849
Z011E0077	-0.46572	-0.19519	-0.35216	-0.34652	-0.31859	-0.37178	-0.33158	-0.01752	-0.32258	-0.26576
Z011E0078	-0.48888	-0.54322	-0.54788	-0.69295	-0.6504	-0.73283	-0.88914	-0.89167	-0.66945	-0.85012
Z011E0079	-0.67258	-0.82069	-0.91906	-0.88256	-0.81275	-0.93128	-0.75849	-1.01576	-0.84775	-0.8351
Z011E0080	-1.34083	-0.94362	-1.08015	-1.12442	-1.18648	-1.0778	-0.9303	-0.89736	-1.10356	-1.01951
Z011E0081	-0.30641	-0.63431	-0.57194	-0.52438	-0.30428	-0.55999	-0.74688	-0.71637	-0.55625	-0.466
Z011E0082	1.94926	1.78378	1.93207	1.91949	2.2282	1.93886	2.14237	2.35673	1.9497	2.02358
Z011E0083	0.69475	1.14284	1.13621	0.88876	1.12808	0.88526	1.12638	0.43666	0.90969	0.8068
Z011E0084	1.30759	1.08197	1.06375	1.0339	0.792	1.05154	1.13683	0.74986	1.06715	0.9587
Z011E0085	-0.6111	-0.78378	-0.95497	-0.97529	-1.04187	-0.93836	-0.75515	-0.62882	-0.95847	-0.87656
Z011E0086	-0.41381	-0.06078	-0.06008	-0.10476	-0.33185	-0.06799	-0.04391	-0.51146	-0.12678	-0.08978
Z011E0087	-0.68194	-0.45365	-0.53215	-0.38576	-0.7724	-0.35977	-0.29486	-0.35545	-0.35242	-0.44058
Z011E0088	1.73165	1.97984	1.68766	1.87396	1.60478	1.89856	1.59206	2.11421	1.84447	1.9879
Z011E0089	0.33591	0.04493	0.26041	0.15725	0.28638	0.18047	0.00794	0.18893	0.17777	0.03959
Z011E0090	-1.0196	-0.57407	-0.73912	-0.7177	-0.68299	-0.7359	-0.5552	-1.01154	-0.72277	-0.67814
Z011E0091	-0.29908	-0.08015	0.09181	-0.01845	-0.1608	0.03163	-0.21356	0.05358	-0.05589	0.00082
Z011E0092	-1.39326	-1.60095	-1.60955	-1.5651	-1.64829	-1.55428	-1.82836	-1.78233	-1.59472	-1.64851
Z011E0093	0.38979	0.13615	-0.00302	0.03331	-0.3213	-0.00575	-0.21033	0.37706	0.05885	0.10879
Z011E0094	-0.86097	-0.59928	-0.68083	-0.73196	-0.9093	-0.67682	-0.96409	-0.7484	-0.76798	-0.76492
Z011E0095	0.32973	-0.12821	0.02315	0.02838	0.19474	-0.00593	-0.21706	0.27228	0.00442	0.14958
Z011E0096	0.2545	0.03373	-0.33441	-0.16245	0.09068	-0.19145	-0.00017	-0.37649	-0.19695	-0.06555
Z011E0097	-0.31499	-0.08138	0.07336	0.11769	-0.16994	0.1388	0.23349	-0.23849	0.15259	0.18816
Z011E0098	1.09715	0.71073	0.96155	0.89362	0.6115	0.91399	0.63542	0.61763	0.86365	0.78753
Z011E0099	-0.29175	0.18878	0.09948	0.09786	-0.17814	0.10706	-0.1853	0.33049	0.13109	-0.02314
Z011E0100	-0.71851	-0.83794	-0.94684	-0.94581	-0.78574	-0.91365	-0.72165	-1.19611	-0.92943	-1.06592
Z011E0101	-0.00973	0.30121	0.14505	0.11527	-0.02772	0.09316	0.27029	0.00143	0.08567	0.12191
Z011E0102	0.57884	0.29827	0.5558	0.42318	0.31398	0.3857	0.20187	0.23713	0.45074	0.46981
Z011E0103	0.48261	0.38784	0.31459	0.2991	0.22726	0.34095	0.42279	-0.03989	0.32391	0.39803
Z011E0104	0.27263	0.17448	-0.09115	0.03338	0.09739	0.06369	-0.22009	-0.2408	-0.00337	0.11207
Z011E0105	-1.36767	-1.23477	-1.11637	-1.11932	-0.88496	-1.15522	-1.34601	-0.79308	-1.14361	-1.03168
Z011E0106	-1.98584	-2.2925	-2.48538	-2.48124	-2.44773	-2.51342	-2.26929	-2.11662	-2.51474	-2.3866
Z011E0107	0.72259	0.18545	0.47982	0.36506	0.42154	0.39159	0.37378	0.71702	0.33445	0.29498
Z011E0108	0.01372	-0.32949	-0.23806	-0.18964	-0.27846	-0.1635	-0.40625	-0.42847	-0.16743	-0.10495
Z011E0109	-0.19225	-0.58646	-0.48303	-0.51561	-0.63944	-0.49585	-0.3019	-0.26104	-0.49075	-0.57869
Z011E0110	-1.22014	-1.11201	-0.85344	-1.05044	-0.84148	-1.06511	-0.98402	-0.80408	-1.02515	-0.94209
Z011E0111	0.78616	0.33174	0.53413	0.50255	0.40934	0.53298	0.6403	0.77424	0.47646	0.63281
Z011E0112	-0.15564	-0.24793	-0.43415	-0.40107	-0.11901	-0.38373	-0.5963	-0.62984	-0.38138	-0.32323
Z011E0113	1.22637	1.68086	1.67452	1.49212	1.74686	1.48151	1.29796	1.08491	1.51774	1.58404
Z011E0115	0.68724	0.67788	0.54363	0.5818	0.73712	0.59368	0.31193	0.37877	0.61264	0.64542
Z011E0116	-1.49217	-1.43808	-1.21638	-1.26513	-1.41178	-1.29068	-1.13435	-1.03285	-1.22889	-1.1418
Z011E0117	-1.98571	-1.56044	-1.43839	-1.6983	-1.5125	-1.66944	-1.53606	-2.12616	-1.72983	-1.78691
Z011E0118	0.666	0.81936	1.03719	1.00302	1.27332	1.05098	1.13039	0.54402	0.97998	1.1409
Z011E0120	-1.92056	-1.5769	-1.56969	-1.56366	-1.46283	-1.54656	-1.85737	-1.28242	-1.52331	-1.46559
Z011E0121	0.20327	0.50626	0.30932	0.28775	0.30226	0.27575	0.10296	0.41496	0.30931	0.4182
Z011E0122	-1.40736	-1.1244	-1.11859	-1.14404	-0.88885	-1.18101	-0.9635	-0.7842	-1.11023	-1.06485
Z011E0123	-1.2489	-0.76603	-0.83465	-0.90235	-0.85908	-0.85118	-1.1678	-0.8688	-0.93622	-0.9757
Z011E0124	1.34869	1.43119	1.48475	1.45643	1.51565	1.47141	1.59221	1.74963	1.4915	1.35342
Z011E0125	1.86732	1.5403	1.43193	1.41527	1.61535	1.43503	1.26748	0.99847	1.36992	1.36221
Z011E0126	-1.62999	-1.21641	-1.30148	-1.2867	-1.13264	-1.264	-1.14232	-1.50332	-1.25353	-1.21951
Z011E0127	-1.32772	-1.50036	-1.41086	-1.33588	-1.33058	-1.37388	-1.5405	-1.52376	-1.30938	-1.27686
Z011E0128	0.41723	0.29696	0.26764	0.15388	0.1895	0.12325	-0.03539	-0.09121	0.17745	0.20541
Z011E0129	-0.71647	-0.52583	-0.58461	-0.41898	-0.25438	-0.46114	-0.25237	-0.13226	-0.38761	-0.4322
Z011E0131	0.23457	0.07898	-0.21581	-0.05506	-0.0321	-0.10583	0.09625	-0.23663	-0.02757	-0.14038
Z011E0132	1.521	1.11664	1.37614	1.26541	1.30689	1.28854	1.1323	1.64866	1.28791	1.33795
Z011E0133	0.48334	0.12493	0.22457	0.29502	0.35532	0.31866	0.51152	0.16775	0.31632	0.34165
Z011E0134	2.7479	2.44949	2.6772	2.48241	2.25724	2.45057	2.22945	2.16804	2.51238	2.39119
Z011E0135	-0.46149	-0.18306	-0.34949	-0.39133	-0.50243	-0.41132	-0.63851	-0.25769	-0.41989	-0.25245
Z011E0137	-1.14705	-0.78012	-1.08732	-0.87001	-1.20111	-0.85141	-1.15933	-0.73198	-0.83961	-0.76705
Z011E0138	2.79463	2.60149	2.37405	2.30996	2.53372	2.36625	2.59526	2.48246	2.26001	2.25701
Z011E0139	-0.5954	-0.89774	-1.04707	-1.05129	-1.39872	-1.03152	-1.25653	-1.19013	-1.03246	-1.09989
Z011E0140	0.52604	0.17815	0.27526	0.29233	0.19918	0.31525	0.25859	0.11843	0.29072	0.35205
Z011E0142	1.54032	1.2386	0.99305	1.10727	0.99661	1.13545	0.82682	1.27281	1.07574	1.08787
Z011E0143	-1.06223	-1.2689	-1.16911	-1.16982	-1.09198	-1.21795	-1.35253	-0.87792	-1.13916	-1.24707
Z011E0144	1.30082	1.46869	1.43797	1.41904	1.47327	1.46891	1.66983	1.61358	1.43821	1.54867
Z011E0145	0.87987	1.30245	1.23387	1.22095	1.17038	1.19111	0.95592	1.36988	1.25115	1.10686
Z011E0146	-0.04051	0.10888	0.08425	-0.00023	-0.05604	0.03273	0.10123	-0.11969	0.00317	-0.06246
Z011E0147	1.53702	1.485	1.39635	1.37591	1.60247	1.40903	1.14408	1.28681	1.39896	1.28822
Z011E0148	0.1701	0.49947	0.4222	0.43204	0.45354	0.4189	0.14198	0.03246	0.40393	0.5193
Z011E0149	1.6451	1.69114	1.64134	1.82432	1.80534	1.84366	1.82549	2.00065	1.85154	1.7661
Z011E0150	-0.6822	-1.0033	-0.9168	-0.9112	-0.82901	-0.89323	-1.18769	-1.1894	-0.93647	-0.99546
Z011E0151	-0.89681	-0.91517	-1.20953	-1.05928	-1.0835	-1.06453	-0.88334	-0.8853	-1.03299	-1.11481
Z011E0152	0.44778	0.78648	0.78919	0.76137	0.54888	0.79841	0.81652	0.38982	0.74059	0.8663
Z011E0153	1.17501	0.706	0.68051	0.88967	1.00212	0.84449	0.62948	1.11576	0.92394	1.01681
Z011E0155	0.54171	0.51535	0.57534	0.56892	0.51628	0.55668	0.62051	0.75217	0.53032	0.59292
Z011E0156	-0.01592	-0.32364	-0.08958	-0.08118	-0.14497	-0.06468	0.00638	-0.3251	-0.04342	0.00703
Z011E0157	0.78717	0.73072	0.795	0.76096	0.59115	0.74566	0.94097	0.38767	0.72207	0.65371
Z011E0158	-0.33129	-0.88963	-0.63486	-0.75991	-0.78316	-0.78868	-0.54964	-0.44903	-0.7904	-0.83541
Z011E0159	-1.53423	-1.9509	-1.78006	-1.72922	-1.74979	-1.76371	-1.57554	-1.92504	-1.69957	-1.6716
Z011E0160	-1.23065	-1.13137	-1.03312	-1.04441	-1.16083	-1.07632	-1.22966	-0.80899	-1.01995	-1.13706
Z011E0162	-1.27113	-1.05757	-0.78372	-0.95963	-0.95833	-0.95336	-1.12981	-0.73991	-0.99403	-1.08495
Z011E0163	-0.22153	0.09687	-0.08208	-0.05581	-0.00712	-0.02847	-0.26521	0.09227	-0.05817	-0.11892
Z011E0164	-0.91493	-0.69316	-0.7245	-0.56841	-0.32274	-0.54407	-0.40566	-0.91778	-0.5398	-0.65186
Z011E0165	-1.84977	-1.5803	-1.71371	-1.74602	-1.68979	-1.68591	-1.84291	-1.65975	-1.78423	-1.59986
Z011E0166	0.21395	0.31285	0.18257	0.09633	0.0572	0.13059	0.27539	0.34494	0.06192	0.02937
Z011E0167	0.11484	-0.11152	-0.12941	-0.13087	-0.38073	-0.11783	-0.02401	0.24379	-0.09546	-0.03833
Z011E0168	1.65124	2.00409	2.10261	1.90352	1.94297	1.90016	2.05842	1.47213	1.90457	1.99809
Z011E0169	-1.3763	-0.94451	-1.13296	-1.16261	-1.08283	-1.1807	-1.36438	-0.98837	-1.20077	-1.2765
Z011E0170	1.34349	1.56776	1.46159	1.42298	1.19695	1.41315	1.61121	1.66663	1.38582	1.51891
Z011E0171	1.16575	1.41079	1.6172	1.57531	1.76548	1.60993	1.30895	1.60897	1.55162	1.51512
Z011E0172	-0.35149	-0.22929	-0.02645	-0.04184	-0.07706	-0.06532	0.10923	-0.41939	-0.01123	-0.14268
Z011E0173	0.74885	0.67631	0.40424	0.50666	0.70215	0.54963	0.66515	0.57656	0.47212	0.47944
Z011E0174	1.11341	1.32473	1.29135	1.5181	1.57407	1.54182	1.63797	1.24335	1.49063	1.5744
Z011E0175	0.60602	0.25343	0.3488	0.37992	0.40675	0.40266	0.61764	0.33344	0.39834	0.25124
Z011E0176	-0.10734	0.26361	0.07305	0.08068	0.05349	0.06121	-0.12428	-0.39437	0.10231	-0.011
Z011E0177	0.95119	0.50254	0.6047	0.59813	0.48395	0.55359	0.77721	1.037	0.59918	0.68321
Z011E0178	-0.52878	-0.35569	-0.31202	-0.1245	-0.33136	-0.17072	-0.47487	0.04744	-0.08248	-0.02535
Z011E0181	0.00188	-0.33701	-0.2257	-0.20166	-0.30161	-0.25027	-0.06279	-0.35195	-0.16853	-0.13957
Z011E0182	-1.05433	-1.07228	-1.23922	-1.23719	-1.14718	-1.21712	-1.47737	-1.62719	-1.21126	-1.32466
Z011E0183	0.02558	-0.19904	-0.12005	-0.28778	-0.24975	-0.31406	-0.51139	0.07666	-0.31795	-0.21886
Z011E0184	-1.61308	-1.5043	-1.18514	-1.3166	-1.64366	-1.27991	-1.38265	-1.20179	-1.34251	-1.38672
Z011E0185	0.49447	0.08355	-0.01365	-0.07799	-0.07596	-0.1035	0.11235	0.15121	-0.10866	-0.11419
Z011E0186	-0.33866	-0.18408	-0.04865	-0.02006	0.03559	-0.05626	0.11918	-0.22606	-0.04334	0.02868
Z011E0187	-0.45064	0.05016	-0.05667	-0.1009	0.03204	-0.08958	-0.16461	-0.46982	-0.06973	-0.19462
Z011E0188	-1.28311	-1.70515	-1.58923	-1.63562	-1.86114	-1.64263	-1.47534	-2.14297	-1.67273	-1.69097
Z011E0189	1.95294	2.18588	1.85862	1.97549	1.86613	1.95458	2.11731	2.20298	1.94424	2.10681
Z011E0190	-0.15706	-0.32334	-0.16975	-0.14861	-0.08744	-0.14589	-0.34384	0.24361	-0.11729	-0.24937
Z011E0191	0.63596	0.10083	0.49243	0.31804	0.40714	0.34729	0.55403	0.77826	0.34608	0.41684
Z011E0192	-1.51314	-1.41582	-1.36003	-1.35142	-1.31402	-1.34687	-1.11515	-0.9886	-1.3278	-1.26755
Z011E0194	0.92726	1.25605	1.1401	1.12371	0.98422	1.07508	0.87578	1.40656	1.15728	1.02071
Z011E0195	1.30833	1.41303	1.54298	1.57125	1.26692	1.57546	1.73708	1.29541	1.59765	1.64543
Z011E0196	-0.37931	-0.01311	-0.1523	-0.23886	-0.32008	-0.19092	-0.02132	-0.07412	-0.22108	-0.29859
Z011E0198	-0.16749	0.13487	0.11227	0.04363	-0.03256	0.10081	0.22895	-0.40817	0.00291	-0.02761
Z011E0199	0.79594	0.48561	0.52184	0.48853	0.44234	0.51607	0.64016	0.84085	0.45926	0.59756
Z011E0200	-1.42506	-1.03069	-1.09957	-1.11363	-0.92699	-1.14658	-0.99901	-1.38362	-1.07608	-1.03527
Z012E0001	-0.80973	-0.83341	-0.86627	-0.96635	-1.08725	-1.00475	-1.20325	-1.01328	-0.99202	-0.92921
Z012E0002	0.29737	0.20922	0.31807	0.35012	0.30821	0.38609	0.0575	0.38645	0.34333	0.4292
Z012E0003	-0.59789	-0.41519	-0.17418	-0.45579	-0.39865	-0.49957	-0.68083	-0.38218	-0.4543	-0.41158
Z012E0004	0.1416	-0.00099	-0.14772	0.13452	0.07539	0.10108	-0.12904	0.0821	0.14527	0.085
Z012E0005	-1.23559	-0.9813	-1.05467	-1.14419	-1.21287	-1.1248	-1.41805	-1.096	-1.14398	-1.21903
Z012E0006	0.54621	0.53324	0.44615	0.50862	0.4664	0.47926	0.68752	0.55893	0.51136	0.48507
Z012E0007	2.12324	2.11776	2.31481	2.20195	2.26869	2.22381	2.42275	2.14361	2.20026	2.12457
Z012E0008	-1.51593	-1.52472	-1.39311	-1.40503	-1.43893	-1.45615	-1.17387	-1.35465	-1.39454	-1.46866
Z012E0009	-0.51346	-0.53412	-0.6775	-0.57561	-0.60901	-0.5946	-0.82011	-0.62009	-0.57706	-0.61326
Z012E0010	0.12884	-0.2957	-0.04729	-0.17453	-0.09768	-0.13789	0.03109	-0.22368	-0.17802	-0.23577
Z012E0011	0.12907	0.02657	-0.07431	-0.07437	0.03188	-0.10133	-0.35434	-0.12361	-0.07339	-0.1206
Z012E0012	-1.7668	-2.02781	-1.98295	-2.07397	-2.14898	-2.0396	-1.86979	-2.03462	-2.0939	-2.00317
Z012E0013	2.39316	2.75525	2.64475	2.56465	2.55044	2.57503	2.736	2.60543	2.55679	2.56293
Z012E0014	-1.48992	-1.27265	-1.49059	-1.35771	-1.44999	-1.40378	-1.64723	-1.31471	-1.33926	-1.27325
Z012E0015	-0.62606	-0.72442	-0.64869	-0.54534	-0.46082	-0.49367	-0.85258	-0.60067	-0.56053	-0.47978
Z012E0016	-0.41098	-0.66828	-0.74988	-0.50747	-0.51858	-0.466	-0.7703	-0.47044	-0.48847	-0.53203
Z012E0017	-1.72154	-1.72871	-1.83592	-1.78712	-1.82353	-1.81582	-2.01443	-1.73806	-1.79397	-1.71753
Z012E0018	-0.02794	-0.27858	-0.43265	-0.33379	-0.22898	-0.37218	-0.13629	-0.38929	-0.33104	-0.34661
Z012E0019	1.61933	1.58765	1.5604	1.53469	1.47816	1.57973	1.26622	1.59178	1.53639	1.48125
Z012E0020	-0.79918	-0.89145	-1.04249	-0.77444	-0.65017	-0.74512	-0.64017	-0.7373	-0.78049	-0.76136
Z012E0021	-0.60334	-0.36812	-0.64074	-0.53869	-0.57395	-0.51173	-0.44571	-0.50408	-0.55706	-0.50608
Z012E0022	0.02579	-0.36407	-0.25724	-0.2249	-0.23572	-0.26209	-0.07754	-0.18069	-0.2158	-0.24095
Z012E0023	-1.58454	-1.60233	-1.43084	-1.53807	-1.61427	-1.55922	-1.85349	-1.49137	-1.53298	-1.56925
Z012E0024	0.95123	0.45323	0.84394	0.66751	0.58396	0.6255	0.44706	0.73789	0.67259	0.76265
Z012E0025	-0.84915	-0.70568	-1.18723	-0.85148	-0.73169	-0.82556	-0.73681	-0.92656	-0.86933	-0.94504
Z012E0026	-1.49433	-1.46973	-1.43154	-1.35891	-1.47839	-1.32779	-1.23941	-1.41975	-1.35964	-1.41794
Z012E0027	0.2746	0.37344	0.24631	0.50737	0.65356	0.45933	0.68017	0.55978	0.50637	0.44794
Z012E0028	0.40007	0.22645	0.00278	0.08351	0.06057	0.05157	0.25995	0.02958	0.06863	0.03993
Z012E0029	1.38776	1.6297	1.24267	1.53104	1.49054	1.48882	1.66063	1.55795	1.53271	1.46993
Z012E0030	0.06336	0.18812	0.23975	0.14323	0.17878	0.11644	-0.01156	0.09474	0.13599	0.085
Z012E0031	0.65332	0.67168	0.44467	0.50736	0.40163	0.53661	0.64591	0.54413	0.48776	0.48603
Z012E0032	1.11156	0.94126	0.85364	0.90947	0.90045	0.88328	1.12573	0.90929	0.90617	0.90076
Z012E0033	-0.03121	-0.31894	-0.40482	-0.18234	-0.1968	-0.22086	-0.41588	-0.14379	-0.1802	-0.09484
Z012E0034	0.30504	0.59712	0.45825	0.40533	0.25403	0.35181	0.10697	0.35537	0.3788	0.42629
Z012E0035	-0.23663	-0.11548	-0.22824	0.00799	-0.04597	-0.03926	0.21081	-0.04713	-0.00615	-0.04525
Z012E0036	-0.24159	-0.38853	-0.19913	-0.34465	-0.42883	-0.32731	-0.22574	-0.34812	-0.36654	-0.4104
[truncated: 2,551 more rows]
