# Supplementary material for: Association Mapping across Numerous Traits Reveals Patterns of Functional Variation in Maize
Source: PLoS Genet. 2014 Dec 4;10(12):e1004845. doi: 10.1371/journal.pgen.1004845 (PMC4256217; doi:10.1371/journal.pgen.1004845)
Supplement: Dataset S2 — Chromosome-specific residuals. Existing best linear unbiased predictors (BLUPs) for each inbred line were used to fit a joint-linkage model across all chromosomes. The hits from this model were then used to create chromosome-specific residual values by accounting for all markers except those on the chromosome in question. (See Methods for details.) These residuals are the phenotypic input for the NAM-GWAS analysis. (ZIP) [file pgen.1004845.s007.zip › Supplemental File 1 - Residuals/Nitrate.txt]

Sample	Chr1	Chr2	Chr3	Chr4	Chr5	Chr6	Chr7	Chr8	Chr9	Chr10
Z001E0001	0.0054	0.00676	0.00611	0.0051	0.0059	0.00537	0.00537	0.00537	0.00537	0.00537
Z001E0002	0.00147	0.00087	0.00212	0.00218	0.00217	0.00146	0.00146	0.00146	0.00146	0.00146
Z001E0003	0.00647	0.00567	0.00564	0.00578	0.00704	0.00643	0.00643	0.00643	0.00643	0.00643
Z001E0004	0.00163	0.00103	0.00226	0.00471	0.00232	0.00158	0.00158	0.00158	0.00158	0.00158
Z001E0005	0.00198	0.00343	0.00257	0.003	0.00253	0.00198	0.00198	0.00198	0.00198	0.00198
Z001E0006	-0.00256	-0.0028	-0.00319	-0.00239	-0.00292	-0.00253	-0.00253	-0.00253	-0.00253	-0.00253
Z001E0007	-0.00791	-0.00658	-0.00792	-0.01054	-0.00726	-0.0079	-0.0079	-0.0079	-0.0079	-0.0079
Z001E0008	0.00554	0.00467	0.00486	0.00411	0.00483	0.00552	0.00552	0.00552	0.00552	0.00552
Z001E0009	-0.00019	-0.00042	-0.00084	0.00034	0.0001	-0.00017	-0.00017	-0.00017	-0.00017	-0.00017
Z001E0010	0.00097	-0.0002	0.00014	0.00198	0.00052	0.00094	0.00094	0.00094	0.00094	0.00094
Z001E0011	0.03714	0.03708	0.0365	0.03847	0.03659	0.03712	0.03712	0.03712	0.03712	0.03712
Z001E0012	-0.00487	-0.00432	-0.00542	-0.00496	-0.0052	-0.00485	-0.00485	-0.00485	-0.00485	-0.00485
Z001E0013	0.00226	0.00149	0.00272	0.00237	0.00166	0.00224	0.00224	0.00224	0.00224	0.00224
Z001E0014	-0.00681	-0.00745	-0.00614	-0.00555	-0.00728	-0.00677	-0.00677	-0.00677	-0.00677	-0.00677
Z001E0015	-0.00231	-0.00281	-0.00162	-0.00227	-0.00294	-0.00229	-0.00229	-0.00229	-0.00229	-0.00229
Z001E0016	-0.00163	-0.00082	-0.00211	-0.00045	-0.00076	-0.00162	-0.00162	-0.00162	-0.00162	-0.00162
Z001E0017	-0.00157	-0.00082	-0.00224	-0.00315	-0.00161	-0.00164	-0.00164	-0.00164	-0.00164	-0.00164
Z001E0018	0.00403	0.00334	0.00455	0.00321	0.0034	0.00402	0.00402	0.00402	0.00402	0.00402
Z001E0019	-0.0004	0.00093	0.0003	-0.00072	0.0001	-0.00044	-0.00044	-0.00044	-0.00044	-0.00044
Z001E0020	-0.00204	-0.0011	-0.0021	-0.00402	-0.00271	-0.00205	-0.00205	-0.00205	-0.00205	-0.00205
Z001E0021	-0.00051	-0.00072	-0.00049	-0.00134	-0.0012	-0.00047	-0.00047	-0.00047	-0.00047	-0.00047
Z001E0022	0.00175	0.00124	0.00232	0.00178	0.00098	0.00171	0.00171	0.00171	0.00171	0.00171
Z001E0023	0.0011	0.00003	0.00066	0.00219	0.0007	0.00111	0.00111	0.00111	0.00111	0.00111
Z001E0024	-0.00578	-0.00647	-0.00654	-0.00475	-0.00625	-0.00581	-0.00581	-0.00581	-0.00581	-0.00581
Z001E0025	-0.00088	-0.00003	-0.00152	-0.00056	-0.00019	-0.00091	-0.00091	-0.00091	-0.00091	-0.00091
Z001E0028	-0.00352	-0.00327	-0.00288	-0.00313	-0.00418	-0.00355	-0.00355	-0.00355	-0.00355	-0.00355
Z001E0029	-0.00078	-0.00019	-0.00133	0.00001	-0.0012	-0.00079	-0.00079	-0.00079	-0.00079	-0.00079
Z001E0030	0.00263	0.00198	0.00307	0.00379	0.00281	0.00266	0.00266	0.00266	0.00266	0.00266
Z001E0031	-0.00469	-0.00548	-0.00542	-0.00648	-0.00468	-0.00468	-0.00468	-0.00468	-0.00468	-0.00468
Z001E0032	-0.00921	-0.00849	-0.00964	-0.009	-0.00956	-0.00916	-0.00916	-0.00916	-0.00916	-0.00916
Z001E0033	0.00074	0.00075	0.00019	0.00218	0.00159	0.00076	0.00076	0.00076	0.00076	0.00076
Z001E0036	-0.00585	-0.00483	-0.00515	-0.00409	-0.00571	-0.00586	-0.00586	-0.00586	-0.00586	-0.00586
Z001E0037	-0.00026	0.00035	-0.00087	-0.00001	-0.00065	-0.00025	-0.00025	-0.00025	-0.00025	-0.00025
Z001E0038	0.00265	0.00226	0.00336	0.00514	0.00268	0.00267	0.00267	0.00267	0.00267	0.00267
Z001E0040	0.00262	0.00372	0.00264	0.00133	0.00325	0.00262	0.00262	0.00262	0.00262	0.00262
Z001E0041	-0.0009	-0.00058	-0.00029	-0.00296	-0.00155	-0.00088	-0.00088	-0.00088	-0.00088	-0.00088
Z001E0043	0.00603	0.00542	0.00652	0.00531	0.00665	0.00601	0.00601	0.00601	0.00601	0.00601
Z001E0044	0.00292	0.00396	0.00239	0.00083	0.00293	0.00295	0.00295	0.00295	0.00295	0.00295
Z001E0045	-0.00134	-0.00043	-0.00182	-0.00012	-0.00049	-0.00131	-0.00131	-0.00131	-0.00131	-0.00131
Z001E0046	-0.00191	-0.00078	-0.00128	-0.00347	-0.00262	-0.00193	-0.00193	-0.00193	-0.00193	-0.00193
Z001E0047	0.00016	-0.0008	0.00019	0.00106	-0.00025	0.00017	0.00017	0.00017	0.00017	0.00017
Z001E0048	-0.00508	-0.00597	-0.0058	-0.00296	-0.0043	-0.0051	-0.0051	-0.0051	-0.0051	-0.0051
Z001E0049	-0.00169	-0.00257	-0.00185	-0.00038	-0.00079	-0.00167	-0.00167	-0.00167	-0.00167	-0.00167
Z001E0050	-0.00929	-0.00854	-0.00978	-0.00907	-0.00969	-0.00926	-0.00926	-0.00926	-0.00926	-0.00926
Z001E0051	-0.00317	-0.0038	-0.00266	-0.00477	-0.00416	-0.00316	-0.00316	-0.00316	-0.00316	-0.00316
Z001E0052	-0.00954	-0.0084	-0.00894	-0.00807	-0.01016	-0.00957	-0.00957	-0.00957	-0.00957	-0.00957
Z001E0053	0.0047	0.00598	0.00555	0.00707	0.00543	0.00471	0.00471	0.00471	0.00471	0.00471
Z001E0054	-0.00443	-0.00522	-0.00391	-0.00189	-0.00364	-0.00447	-0.00447	-0.00447	-0.00447	-0.00447
Z001E0055	0.00478	0.00577	0.00549	0.00618	0.00426	0.00476	0.00476	0.00476	0.00476	0.00476
Z001E0056	0.0011	0.00238	0.00174	-0.0004	0.00036	0.00111	0.00111	0.00111	0.00111	0.00111
Z001E0057	-0.0026	-0.00338	-0.00319	-0.00161	-0.0031	-0.00256	-0.00256	-0.00256	-0.00256	-0.00256
Z001E0058	0.00045	0.00007	0.001	0.0006	0.00093	0.00042	0.00042	0.00042	0.00042	0.00042
Z001E0059	0.00936	0.01001	0.0088	0.00949	0.00934	0.00939	0.00939	0.00939	0.00939	0.00939
Z001E0060	0.00223	0.00188	0.00291	0.00141	0.00212	0.00224	0.00224	0.00224	0.00224	0.00224
Z001E0061	-0.00195	-0.00085	-0.00122	0.00043	-0.0012	-0.00198	-0.00198	-0.00198	-0.00198	-0.00198
Z001E0062	0.00132	0.00251	0.00207	-0.00085	0.00069	0.00135	0.00135	0.00135	0.00135	0.00135
Z001E0063	0.00071	0.00183	0.00153	0.00261	0.00015	0.00069	0.00069	0.00069	0.00069	0.00069
Z001E0064	-0.00113	-0.00202	-0.00173	-0.00019	-0.00157	-0.00109	-0.00109	-0.00109	-0.00109	-0.00109
Z001E0065	0.00235	0.00174	0.00299	0.00378	0.00185	0.00238	0.00238	0.00238	0.00238	0.00238
Z001E0066	0.00514	0.0047	0.00572	0.00456	0.00431	0.0051	0.0051	0.0051	0.0051	0.0051
Z001E0067	-0.00358	-0.00428	-0.00298	-0.00148	-0.00417	-0.00362	-0.00362	-0.00362	-0.00362	-0.00362
Z001E0068	0.00595	0.00508	0.00516	0.00398	0.00527	0.00594	0.00594	0.00594	0.00594	0.00594
Z001E0069	0.00222	0.00301	0.00156	-0.00008	0.003	0.00224	0.00224	0.00224	0.00224	0.00224
Z001E0070	-0.00594	-0.00711	-0.00677	-0.00494	-0.00639	-0.00597	-0.00597	-0.00597	-0.00597	-0.00597
Z001E0071	0.00169	0.00229	0.00105	-0.00011	0.00128	0.00171	0.00171	0.00171	0.00171	0.00171
Z001E0072	-0.00413	-0.00534	-0.00463	-0.00333	-0.00448	-0.00413	-0.00413	-0.00413	-0.00413	-0.00413
Z001E0073	0.00257	0.00319	0.00223	0.00296	0.00224	0.0026	0.0026	0.0026	0.0026	0.0026
Z001E0074	-0.0059	-0.00629	-0.00526	-0.00678	-0.0067	-0.00591	-0.00591	-0.00591	-0.00591	-0.00591
Z001E0075	0.00999	0.01125	0.01091	0.01167	0.0101	0.01001	0.01001	0.01001	0.01001	0.01001
Z001E0076	-0.00097	-0.00171	-0.00052	0.00066	-0.00151	-0.00099	-0.00099	-0.00099	-0.00099	-0.00099
Z001E0077	0.00633	0.00735	0.00636	0.00764	0.00575	0.00632	0.00632	0.00632	0.00632	0.00632
Z001E0078	0.00079	-0.00007	0.00015	0.00245	0.00162	0.0008	0.0008	0.0008	0.0008	0.0008
Z001E0079	0.00297	0.00334	0.0037	0.00349	0.00366	0.00298	0.00298	0.00298	0.00298	0.00298
Z001E0080	-0.00339	-0.0025	-0.00396	-0.00391	-0.00261	-0.00337	-0.00337	-0.00337	-0.00337	-0.00337
Z001E0082	0.00029	-0.00083	-0.00051	-0.00105	-0.00015	0.00031	0.00031	0.00031	0.00031	0.00031
Z001E0083	-0.00461	-0.00514	-0.00469	-0.00402	-0.00465	-0.00461	-0.00461	-0.00461	-0.00461	-0.00461
Z001E0084	-0.00576	-0.00692	-0.00674	-0.00445	-0.00689	-0.00577	-0.00577	-0.00577	-0.00577	-0.00577
Z001E0085	-0.00945	-0.00849	-0.0101	-0.01002	-0.01009	-0.00944	-0.00944	-0.00944	-0.00944	-0.00944
Z001E0086	-0.00452	-0.00506	-0.00386	-0.00213	-0.00517	-0.00455	-0.00455	-0.00455	-0.00455	-0.00455
Z001E0087	0.00334	0.00236	0.00269	0.00448	0.00357	0.00335	0.00335	0.00335	0.00335	0.00335
Z001E0089	0.00585	0.0052	0.00638	0.00386	0.00522	0.00586	0.00586	0.00586	0.00586	0.00586
Z001E0090	0.00094	0.00038	0.0015	-0.00007	0.00161	0.00095	0.00095	0.00095	0.00095	0.00095
Z001E0091	-0.01428	-0.01343	-0.01472	-0.01379	-0.01473	-0.01425	-0.01425	-0.01425	-0.01425	-0.01425
Z001E0093	0.00296	0.00278	0.00222	0.00214	0.00279	0.00296	0.00296	0.00296	0.00296	0.00296
Z001E0094	0.00197	0.00269	0.00122	-0.00043	0.00135	0.00195	0.00195	0.00195	0.00195	0.00195
Z001E0095	0.00518	0.00437	0.00447	0.00551	0.00449	0.00515	0.00515	0.00515	0.00515	0.00515
Z001E0096	-0.00394	-0.00471	-0.00338	-0.00209	-0.00447	-0.00396	-0.00396	-0.00396	-0.00396	-0.00396
Z001E0097	0.00165	0.00127	0.00234	0.0045	0.00234	0.00166	0.00166	0.00166	0.00166	0.00166
Z001E0098	-0.00429	-0.00482	-0.00372	-0.00364	-0.00497	-0.0043	-0.0043	-0.0043	-0.0043	-0.0043
Z001E0099	0.01174	0.0126	0.01115	0.01358	0.01252	0.01173	0.01173	0.01173	0.01173	0.01173
Z001E0100	-0.0042	-0.00486	-0.00374	-0.0034	-0.00467	-0.00416	-0.00416	-0.00416	-0.00416	-0.00416
Z001E0101	0.00015	0.00109	-0.00049	-0.00245	0.00023	0.0002	0.0002	0.0002	0.0002	0.0002
Z001E0102	-0.00185	-0.00107	-0.00244	-0.00173	-0.00313	-0.00186	-0.00186	-0.00186	-0.00186	-0.00186
Z001E0103	-0.00241	-0.00255	-0.00303	-0.0022	-0.00278	-0.00236	-0.00236	-0.00236	-0.00236	-0.00236
Z001E0104	0.00171	0.00122	0.00197	0.0002	0.00094	0.00171	0.00171	0.00171	0.00171	0.00171
Z001E0105	0.003	0.00232	0.00356	0.00488	0.00244	0.00299	0.00299	0.00299	0.00299	0.00299
Z001E0106	-0.0004	0.00066	-0.00086	-0.0004	0.00033	-0.00037	-0.00037	-0.00037	-0.00037	-0.00037
Z001E0107	0.00659	0.00626	0.00726	0.00613	0.00714	0.0066	0.0066	0.0066	0.0066	0.0066
Z001E0108	0.00679	0.00801	0.00761	0.00874	0.00616	0.00678	0.00678	0.00678	0.00678	0.00678
Z001E0109	0.00112	0.00024	0.00049	0.00278	0.00196	0.00113	0.00113	0.00113	0.00113	0.00113
Z001E0110	-0.00227	-0.0031	-0.00307	-0.00368	-0.00302	-0.0023	-0.0023	-0.0023	-0.0023	-0.0023
Z001E0111	-0.00244	-0.00116	-0.00152	-0.00075	-0.00233	-0.00241	-0.00241	-0.00241	-0.00241	-0.00241
Z001E0112	-0.00671	-0.00757	-0.00734	-0.00505	-0.00587	-0.00669	-0.00669	-0.00669	-0.00669	-0.00669
Z001E0113	-0.00622	-0.00716	-0.00704	-0.00806	-0.00547	-0.0062	-0.0062	-0.0062	-0.0062	-0.0062
Z001E0114	0.00913	0.00887	0.00904	0.00984	0.00964	0.00908	0.00908	0.00908	0.00908	0.00908
Z001E0115	0.00914	0.00827	0.0085	0.0108	0.00997	0.00915	0.00915	0.00915	0.00915	0.00915
Z001E0116	0.00131	0.00099	0.00206	0.00258	0.00192	0.00132	0.00132	0.00132	0.00132	0.00132
Z001E0118	0.00042	0.00137	-0.00012	0.00031	-0.00024	0.00041	0.00041	0.00041	0.00041	0.00041
Z001E0119	-0.00451	-0.00449	-0.00472	-0.00564	-0.00515	-0.00454	-0.00454	-0.00454	-0.00454	-0.00454
Z001E0120	-0.0032	-0.00241	-0.00373	-0.00337	-0.00298	-0.00317	-0.00317	-0.00317	-0.00317	-0.00317
Z001E0121	-0.00116	-0.00188	-0.00178	-0.00073	-0.00046	-0.00115	-0.00115	-0.00115	-0.00115	-0.00115
Z001E0122	0.00069	-0.00049	-0.00014	0.00169	0.00025	0.00066	0.00066	0.00066	0.00066	0.00066
Z001E0123	-0.0012	0.00021	-0.00034	-0.00282	-0.00194	-0.00117	-0.00117	-0.00117	-0.00117	-0.00117
Z001E0124	0.00506	0.00402	0.00425	0.00484	0.0045	0.00503	0.00503	0.00503	0.00503	0.00503
Z001E0125	-0.00305	-0.00228	-0.00359	-0.00433	-0.00352	-0.00302	-0.00302	-0.00302	-0.00302	-0.00302
Z001E0126	-0.00133	-0.00215	-0.00208	0.00098	-0.00059	-0.00134	-0.00134	-0.00134	-0.00134	-0.00134
Z001E0127	-0.00104	-0.00147	-0.00038	-0.00251	-0.00072	-0.00101	-0.00101	-0.00101	-0.00101	-0.00101
Z001E0128	0.00476	0.00554	0.00413	0.00175	0.00422	0.00479	0.00479	0.00479	0.00479	0.00479
Z001E0129	0.00522	0.00457	0.00563	0.00614	0.00384	0.00519	0.00519	0.00519	0.00519	0.00519
Z001E0130	0.00017	0.001	-0.00036	0.00024	0.00023	0.00015	0.00015	0.00015	0.00015	0.00015
Z001E0131	0.00042	0.00051	0.001	-0.00056	-0.00103	0.00046	0.00046	0.00046	0.00046	0.00046
Z001E0132	-0.00035	-0.00132	-0.00123	-0.00216	-0.00101	-0.00038	-0.00038	-0.00038	-0.00038	-0.00038
Z001E0133	0.00163	0.00071	0.00088	0.0039	0.00239	0.0016	0.0016	0.0016	0.0016	0.0016
Z001E0134	0.00582	0.00509	0.00649	0.00704	0.00536	0.00584	0.00584	0.00584	0.00584	0.00584
Z001E0135	0.00247	0.00305	0.00171	0.00129	0.00197	0.00245	0.00245	0.00245	0.00245	0.00245
Z001E0137	-0.0159	-0.0149	-0.01522	-0.01379	-0.01509	-0.01592	-0.01592	-0.01592	-0.01592	-0.01592
Z001E0138	0.00756	0.00721	0.00817	0.00741	0.00807	0.00755	0.00755	0.00755	0.00755	0.00755
Z001E0139	-0.00653	-0.00738	-0.00716	-0.00486	-0.0057	-0.00651	-0.00651	-0.00651	-0.00651	-0.00651
Z001E0140	0.03738	0.03661	0.0379	0.03993	0.03816	0.03734	0.03734	0.03734	0.03734	0.03734
Z001E0141	0.00416	0.00517	0.00487	0.00556	0.00364	0.00415	0.00415	0.00415	0.00415	0.00415
Z001E0143	-0.00469	-0.00392	-0.00535	-0.00533	-0.00529	-0.00472	-0.00472	-0.00472	-0.00472	-0.00472
Z001E0144	-0.00478	-0.00352	-0.00413	-0.00395	-0.00416	-0.00479	-0.00479	-0.00479	-0.00479	-0.00479
Z001E0145	0.00093	0.00163	0.00018	-0.00148	0.00031	0.0009	0.0009	0.0009	0.0009	0.0009
Z001E0146	0.00266	0.0037	0.00349	0.00345	0.00222	0.00269	0.00269	0.00269	0.00269	0.00269
Z001E0147	0.00103	0.00188	0.00035	0.00112	0.00174	0.00101	0.00101	0.00101	0.00101	0.00101
Z001E0149	-0.00178	-0.00245	-0.00126	0.00081	-0.00102	-0.0018	-0.0018	-0.0018	-0.0018	-0.0018
Z001E0150	-0.00299	-0.00376	-0.00253	-0.00416	-0.0037	-0.00305	-0.00305	-0.00305	-0.00305	-0.00305
Z001E0151	-0.00162	-0.00063	-0.00094	0.00048	-0.00082	-0.00164	-0.00164	-0.00164	-0.00164	-0.00164
Z001E0152	-0.0102	-0.00921	-0.00937	-0.00943	-0.01063	-0.01018	-0.01018	-0.01018	-0.01018	-0.01018
Z001E0153	0.00245	0.00373	0.00336	0.0045	0.00322	0.00248	0.00248	0.00248	0.00248	0.00248
Z001E0156	-0.00523	-0.00613	-0.00461	-0.00494	-0.00569	-0.00525	-0.00525	-0.00525	-0.00525	-0.00525
Z001E0157	0.00301	0.00373	0.00243	0.00052	0.00244	0.00301	0.00301	0.00301	0.00301	0.00301
Z001E0158	-0.00346	-0.00445	-0.00418	-0.00192	-0.00401	-0.0035	-0.0035	-0.0035	-0.0035	-0.0035
Z001E0159	0.00259	0.00359	0.0033	0.00399	0.00207	0.00258	0.00258	0.00258	0.00258	0.00258
Z001E0160	-0.00749	-0.00663	-0.00775	-0.00584	-0.00662	-0.00748	-0.00748	-0.00748	-0.00748	-0.00748
Z001E0161	0.00137	0.00234	0.00069	0.00023	0.00195	0.00134	0.00134	0.00134	0.00134	0.00134
Z001E0162	0.00046	0.00112	0.00051	0.00135	0.00055	0.00045	0.00045	0.00045	0.00045	0.00045
Z001E0163	-0.00132	-0.00033	-0.00064	0.00079	-0.00051	-0.00134	-0.00134	-0.00134	-0.00134	-0.00134
Z001E0164	-0.00643	-0.00498	-0.00568	-0.0074	-0.00727	-0.00643	-0.00643	-0.00643	-0.00643	-0.00643
Z001E0165	0.0056	0.00658	0.00526	0.00429	0.00628	0.00561	0.00561	0.00561	0.00561	0.00561
Z001E0166	0.00085	0.00046	0.00163	0.00267	0.00026	0.00089	0.00089	0.00089	0.00089	0.00089
Z001E0167	0.00269	0.00378	0.00352	0.00285	0.00219	0.00271	0.00271	0.00271	0.00271	0.00271
Z001E0168	0.00178	0.00283	0.00206	-0.00001	0.00242	0.00176	0.00176	0.00176	0.00176	0.00176
Z001E0170	-0.00771	-0.00806	-0.00828	-0.00579	-0.0068	-0.00775	-0.00775	-0.00775	-0.00775	-0.00775
Z001E0171	-0.00049	-0.0009	-0.00025	-0.00092	-0.00128	-0.00053	-0.00053	-0.00053	-0.00053	-0.00053
Z001E0172	0.00433	0.00335	0.00363	0.00478	0.00393	0.00438	0.00438	0.00438	0.00438	0.00438
Z001E0173	-0.00013	0.00126	0.00072	-0.00176	-0.00087	-0.00011	-0.00011	-0.00011	-0.00011	-0.00011
Z001E0174	0.00007	-0.00049	0.00062	-0.00095	0.00073	0.00008	0.00008	0.00008	0.00008	0.00008
Z001E0175	0.00442	0.00388	0.00499	0.00507	0.00374	0.00441	0.00441	0.00441	0.00441	0.00441
Z001E0176	0.0011	0.00141	0.0018	0.00396	0.00179	0.00106	0.00106	0.00106	0.00106	0.00106
Z001E0177	0.00074	-0.0002	-0.00016	-0.00118	0.00008	0.00073	0.00073	0.00073	0.00073	0.00073
Z001E0178	-0.00239	-0.00292	-0.00252	-0.00056	-0.00304	-0.00238	-0.00238	-0.00238	-0.00238	-0.00238
Z001E0180	0.00475	0.00541	0.00418	0.00579	0.00428	0.00472	0.00472	0.00472	0.00472	0.00472
Z001E0181	-0.00303	-0.00408	-0.0037	-0.00173	-0.00147	-0.00305	-0.00305	-0.00305	-0.00305	-0.00305
Z001E0182	0.00153	0.00289	0.00224	0.00123	0.00203	0.0015	0.0015	0.0015	0.0015	0.0015
Z001E0183	0.00127	0.00027	0.00048	-0.0013	0.00071	0.00128	0.00128	0.00128	0.00128	0.00128
Z001E0184	0.0056	0.00503	0.00634	0.00759	0.00572	0.00561	0.00561	0.00561	0.00561	0.00561
Z001E0185	-0.00024	0.00093	-0.00018	-0.00009	0.00033	-0.00026	-0.00026	-0.00026	-0.00026	-0.00026
Z001E0186	0.00571	0.00656	0.00498	0.0043	0.00635	0.00569	0.00569	0.00569	0.00569	0.00569
Z001E0187	0.00081	0.00157	0.00012	0.00086	0.00157	0.00079	0.00079	0.00079	0.00079	0.00079
Z001E0188	0.00073	0.00136	0.00003	0.00201	0.00162	0.00072	0.00072	0.00072	0.00072	0.00072
Z001E0189	0.00652	0.00603	0.00712	0.00483	0.00585	0.00656	0.00656	0.00656	0.00656	0.00656
Z001E0190	0.00212	0.00328	0.00272	0.00128	0.00273	0.0021	0.0021	0.0021	0.0021	0.0021
Z001E0191	-0.00179	-0.00232	-0.00118	-0.00091	-0.00251	-0.00183	-0.00183	-0.00183	-0.00183	-0.00183
Z001E0192	0.00906	0.01048	0.00988	0.00815	0.00963	0.00908	0.00908	0.00908	0.00908	0.00908
Z001E0193	0.00013	-0.00035	0.00087	0.00262	0.00087	0.00014	0.00014	0.00014	0.00014	0.00014
Z001E0194	0.0045	0.00553	0.00532	0.00528	0.00406	0.00453	0.00453	0.00453	0.00453	0.00453
Z001E0195	-0.00153	-0.00067	-0.00117	-0.00035	-0.00202	-0.00155	-0.00155	-0.00155	-0.00155	-0.00155
Z001E0196	0.00115	0.00188	0.00041	-0.00125	0.00054	0.00114	0.00114	0.00114	0.00114	0.00114
Z001E0197	-0.00127	-0.00204	-0.00072	0.00057	-0.0018	-0.00129	-0.00129	-0.00129	-0.00129	-0.00129
Z001E0198	-0.00247	-0.00156	-0.00293	-0.00074	-0.00235	-0.00247	-0.00247	-0.00247	-0.00247	-0.00247
Z001E0199	0.00227	0.00149	0.00144	0.00158	0.00283	0.00223	0.00223	0.00223	0.00223	0.00223
Z002E0001	0.00431	0.00469	0.00358	0.00396	0.00357	0.00435	0.00435	0.00435	0.00435	0.00435
Z002E0002	-0.00189	-0.00217	-0.00285	0.003	-0.0031	-0.00194	-0.00194	-0.00194	-0.00194	-0.00194
Z002E0003	0.00236	0.00264	0.00159	0.00222	0.00349	0.00224	0.00224	0.00224	0.00224	0.00224
Z002E0004	0.00054	-0.00011	0.00122	0.0002	0.00239	0.00043	0.00043	0.00043	0.00043	0.00043
Z002E0005	0.00523	0.00497	0.00577	0.00549	0.0058	0.0052	0.0052	0.0052	0.0052	0.0052
Z002E0006	-0.00157	-0.00207	-0.00112	-0.00122	-0.00121	-0.00167	-0.00167	-0.00167	-0.00167	-0.00167
Z002E0007	0.0036	0.00395	0.00321	0.00395	0.00407	0.00351	0.00351	0.00351	0.00351	0.00351
Z002E0009	-0.00486	-0.00524	-0.00537	-0.00509	-0.00452	-0.00477	-0.00477	-0.00477	-0.00477	-0.00477
Z002E0010	-0.00345	-0.00296	-0.00274	-0.00385	-0.00364	-0.00332	-0.00332	-0.00332	-0.00332	-0.00332
Z002E0011	0.00696	0.00789	0.00646	0.00779	0.00856	0.00712	0.00712	0.00712	0.00712	0.00712
Z002E0012	0.0004	0.00074	0.00085	0.00056	0.00074	0.00033	0.00033	0.00033	0.00033	0.00033
Z002E0013	-0.00178	-0.00229	-0.00136	-0.00215	-0.00156	-0.00169	-0.00169	-0.00169	-0.00169	-0.00169
Z002E0014	-0.01052	-0.0108	-0.00988	-0.01016	-0.00962	-0.01039	-0.01039	-0.01039	-0.01039	-0.01039
Z002E0016	0.01748	0.01796	0.01819	0.01707	0.01728	0.01761	0.01761	0.01761	0.01761	0.01761
Z002E0017	0.00029	0.00015	0.00063	-0.00012	-0.00095	0.00032	0.00032	0.00032	0.00032	0.00032
Z002E0018	-0.00091	-0.00012	-0.00158	-0.00103	-0.00159	-0.00076	-0.00076	-0.00076	-0.00076	-0.00076
Z002E0019	0.00014	0.00093	0.00009	0.00088	0.00187	0.00027	0.00027	0.00027	0.00027	0.00027
Z002E0021	-0.00289	-0.00302	-0.00245	-0.00356	-0.00445	-0.00278	-0.00278	-0.00278	-0.00278	-0.00278
Z002E0022	-0.00829	-0.00785	-0.00889	-0.00809	-0.00915	-0.00835	-0.00835	-0.00835	-0.00835	-0.00835
Z002E0023	0.00286	0.00331	0.00316	0.0032	0.00359	0.00281	0.00281	0.00281	0.00281	0.00281
Z002E0025	0.00016	0.00047	0.00011	-0.00034	0.0001	0.0001	0.0001	0.0001	0.0001	0.0001
Z002E0026	-0.00446	-0.00429	-0.00416	-0.0049	-0.00423	-0.00456	-0.00456	-0.00456	-0.00456	-0.00456
Z002E0027	0.00485	0.0053	0.00555	0.00443	0.00466	0.00497	0.00497	0.00497	0.00497	0.00497
Z002E0028	0.00044	0.00018	-0.00006	0.00026	0.00076	0.00055	0.00055	0.00055	0.00055	0.00055
Z002E0029	0.00664	0.00692	0.00669	0.00704	0.00703	0.00655	0.00655	0.00655	0.00655	0.00655
Z002E0030	0.00011	0.00053	-0.00002	-0.00016	0	0.00012	0.00012	0.00012	0.00012	0.00012
Z002E0032	-0.00501	-0.00467	-0.00497	-0.00502	-0.00518	-0.00488	-0.00488	-0.00488	-0.00488	-0.00488
Z002E0033	-0.00714	-0.00706	-0.00784	-0.00661	-0.00751	-0.00706	-0.00706	-0.00706	-0.00706	-0.00706
Z002E0034	0.00905	0.00922	0.0092	0.00832	0.00739	0.00897	0.00897	0.00897	0.00897	0.00897
Z002E0036	0.00111	0.0006	0.00146	0.00062	0.00074	0.00119	0.00119	0.00119	0.00119	0.00119
Z002E0037	0.00263	0.00205	0.00179	0.0028	0.00259	0.00253	0.00253	0.00253	0.00253	0.00253
Z002E0038	-0.00279	-0.00227	-0.00216	-0.00233	-0.00269	-0.00268	-0.00268	-0.00268	-0.00268	-0.00268
Z002E0040	-0.00027	-0.00012	0.00018	-0.00085	-0.00045	-0.00037	-0.00037	-0.00037	-0.00037	-0.00037
Z002E0041	0.00403	0.00375	0.00482	0.00426	0.00452	0.00417	0.00417	0.00417	0.00417	0.00417
Z002E0042	0.00543	0.00473	0.00542	0.00459	0.00376	0.0053	0.0053	0.0053	0.0053	0.0053
Z002E0043	-0.00395	-0.00336	-0.0032	-0.00415	-0.00262	-0.004	-0.004	-0.004	-0.004	-0.004
Z002E0045	0.00375	0.00361	0.00409	0.00399	0.00459	0.00366	0.00366	0.00366	0.00366	0.00366
Z002E0046	-0.00077	-0.00088	-0.00027	-0.00065	-0.00034	-0.00084	-0.00084	-0.00084	-0.00084	-0.00084
Z002E0047	0.00279	0.003	0.00184	0.00329	0.00186	0.00285	0.00285	0.00285	0.00285	0.00285
Z002E0048	0.00284	0.00239	0.00359	0.00213	0.00304	0.0029	0.0029	0.0029	0.0029	0.0029
Z002E0049	0.00337	0.00304	0.00269	0.00393	0.00516	0.00329	0.00329	0.00329	0.00329	0.00329
Z002E0050	-0.00218	-0.00158	-0.00132	-0.00225	-0.00052	-0.00205	-0.00205	-0.00205	-0.00205	-0.00205
Z002E0051	-0.00521	-0.00543	-0.00485	-0.00491	-0.00508	-0.00507	-0.00507	-0.00507	-0.00507	-0.00507
Z002E0052	0.00284	0.00353	0.00355	0.00318	0.00316	0.003	0.003	0.003	0.003	0.003
Z002E0054	0.01585	0.01637	0.01493	0.01619	0.01561	0.01579	0.01579	0.01579	0.01579	0.01579
Z002E0055	-0.00489	-0.00524	-0.00593	-0.0053	-0.00512	-0.00504	-0.00504	-0.00504	-0.00504	-0.00504
Z002E0056	0.00849	0.00853	0.00863	0.00771	0.00686	0.00838	0.00838	0.00838	0.00838	0.00838
Z002E0057	-0.00016	-0.00011	0.00028	-0.00078	-0.00031	-0.00027	-0.00027	-0.00027	-0.00027	-0.00027
Z002E0058	0.00689	0.00709	0.00597	0.00644	0.00615	0.00678	0.00678	0.00678	0.00678	0.00678
Z002E0059	0.00176	0.00099	0.00229	0.00109	0.00175	0.00165	0.00165	0.00165	0.00165	0.00165
Z002E0060	0.00477	0.00528	0.00407	0.00491	0.00417	0.00487	0.00487	0.00487	0.00487	0.00487
Z002E0061	0.00369	0.0042	0.00409	0.00381	0.00257	0.00383	0.00383	0.00383	0.00383	0.00383
Z002E0064	-0.00631	-0.00662	-0.00689	-0.00599	-0.00636	-0.0062	-0.0062	-0.0062	-0.0062	-0.0062
Z002E0065	0.00197	0.00153	0.00266	0.00238	0.00433	0.00189	0.00189	0.00189	0.00189	0.00189
Z002E0066	-0.00332	-0.0038	-0.00312	-0.00396	-0.00362	-0.00322	-0.00322	-0.00322	-0.00322	-0.00322
Z002E0067	-0.00318	-0.00373	-0.00377	-0.00362	-0.00375	-0.00311	-0.00311	-0.00311	-0.00311	-0.00311
Z002E0068	-0.00423	-0.00389	-0.00515	-0.00396	-0.00443	-0.00432	-0.00432	-0.00432	-0.00432	-0.00432
Z002E0069	-0.00167	-0.00199	-0.00133	-0.00217	-0.00135	-0.00179	-0.00179	-0.00179	-0.00179	-0.00179
Z002E0070	-0.00492	-0.00442	-0.00561	-0.00483	-0.00546	-0.00482	-0.00482	-0.00482	-0.00482	-0.00482
Z002E0071	0.00197	0.00236	0.00212	0.002	0.00083	0.00193	0.00193	0.00193	0.00193	0.00193
Z002E0072	0.00501	0.0045	0.00433	0.00483	0.00628	0.0049	0.0049	0.0049	0.0049	0.0049
Z002E0073	0.00228	0.00243	0.0012	0.00194	0.00196	0.00215	0.00215	0.00215	0.00215	0.00215
Z002E0074	0.00542	0.00545	0.00455	0.0057	0.00527	0.00535	0.00535	0.00535	0.00535	0.00535
Z002E0077	-0.00011	0.00035	0.00035	0.0001	0.00021	-0.00015	-0.00015	-0.00015	-0.00015	-0.00015
Z002E0079	0.00759	0.00787	0.00708	0.00709	0.00734	0.00749	0.00749	0.00749	0.00749	0.00749
Z002E0080	-0.00067	-0.00002	0.00019	-0.00005	0.00154	-0.00054	-0.00054	-0.00054	-0.00054	-0.00054
Z002E0081	-0.00566	-0.00541	-0.00537	-0.0054	-0.00489	-0.00576	-0.00576	-0.00576	-0.00576	-0.00576
Z002E0083	-0.00631	-0.00592	-0.0062	-0.00658	-0.00643	-0.00623	-0.00623	-0.00623	-0.00623	-0.00623
Z002E0085	-0.00425	-0.0039	-0.00395	-0.00395	-0.0035	-0.00432	-0.00432	-0.00432	-0.00432	-0.00432
Z002E0086	0.00331	0.00307	0.00426	0.00318	0.00513	0.00344	0.00344	0.00344	0.00344	0.00344
Z002E0087	0.00435	0.00464	0.00466	0.00366	0.00423	0.00429	0.00429	0.00429	0.00429	0.00429
Z002E0088	0.0001	0.00055	0.00066	-0.00018	0.00032	0.00022	0.00022	0.00022	0.00022	0.00022
Z002E0089	-0.00188	-0.00169	-0.00155	-0.00241	-0.00154	-0.00197	-0.00197	-0.00197	-0.00197	-0.00197
Z002E0090	-0.00302	-0.00349	-0.00263	-0.00277	-0.00212	-0.00308	-0.00308	-0.00308	-0.00308	-0.00308
Z002E0092	0.00517	0.00516	0.00519	0.00508	0.00624	0.00522	0.00522	0.00522	0.00522	0.00522
Z002E0093	-0.00345	-0.00285	-0.00427	-0.00312	-0.0044	-0.00333	-0.00333	-0.00333	-0.00333	-0.00333
Z002E0094	0.00833	0.0079	0.00905	0.00869	0.0086	0.00842	0.00842	0.00842	0.00842	0.00842
Z002E0095	-0.00081	-0.00139	-0.00028	-0.00074	-0.00031	-0.00089	-0.00089	-0.00089	-0.00089	-0.00089
Z002E0096	-0.00092	-0.00135	-0.00154	-0.00052	-0.00098	-0.00112	-0.00112	-0.00112	-0.00112	-0.00112
Z002E0097	-0.00266	-0.0023	-0.00211	-0.00298	-0.00242	-0.00256	-0.00256	-0.00256	-0.00256	-0.00256
Z002E0098	0.00099	0.00035	0.00015	0.0008	0.00068	0.00087	0.00087	0.00087	0.00087	0.00087
Z002E0099	0.00337	0.0026	0.00252	0.0028	0.0028	0.00323	0.00323	0.00323	0.00323	0.00323
Z002E0101	0.00172	0.00125	0.00098	0.00144	0.00155	0.00179	0.00179	0.00179	0.00179	0.00179
Z002E0102	-0.00612	-0.00613	-0.00591	-0.00677	-0.0068	-0.00625	-0.00625	-0.00625	-0.00625	-0.00625
Z002E0103	-0.00636	-0.00683	-0.00695	-0.00677	-0.00694	-0.00628	-0.00628	-0.00628	-0.00628	-0.00628
Z002E0104	-0.00751	-0.00707	-0.00828	-0.00691	-0.00585	-0.0076	-0.0076	-0.0076	-0.0076	-0.0076
Z002E0105	0.00477	0.00493	0.00507	0.00433	0.005	0.00467	0.00467	0.00467	0.00467	0.00467
Z002E0106	-0.00303	-0.00352	-0.00377	-0.00332	-0.0032	-0.00296	-0.00296	-0.00296	-0.00296	-0.00296
Z002E0107	0.00049	0.00086	0.00094	0.00067	0.00082	0.00043	0.00043	0.00043	0.00043	0.00043
Z002E0108	0.0045	0.00503	0.00509	0.00415	0.00482	0.00463	0.00463	0.00463	0.00463	0.00463
Z002E0109	0.002	0.00219	0.00276	0.00228	0.00241	0.00215	0.00215	0.00215	0.00215	0.00215
Z002E0110	-0.00584	-0.00605	-0.00507	-0.00632	-0.00592	-0.00572	-0.00572	-0.00572	-0.00572	-0.00572
Z002E0111	-0.01191	-0.01185	-0.01162	-0.01239	-0.01166	-0.01203	-0.01203	-0.01203	-0.01203	-0.01203
Z002E0112	0.00123	0.00172	0.00194	0.00083	0.00103	0.00136	0.00136	0.00136	0.00136	0.00136
Z002E0114	-0.0038	-0.00347	-0.0048	-0.00426	-0.0039	-0.00388	-0.00388	-0.00388	-0.00388	-0.00388
Z002E0115	-0.00082	-0.0003	-0.00042	-0.0007	-0.00195	-0.00068	-0.00068	-0.00068	-0.00068	-0.00068
Z002E0116	-0.00221	-0.00209	-0.00166	-0.00269	-0.00206	-0.00215	-0.00215	-0.00215	-0.00215	-0.00215
Z002E0120	-0.00216	-0.00223	-0.00227	-0.00249	-0.00222	-0.00199	-0.00199	-0.00199	-0.00199	-0.00199
Z002E0121	-0.00347	-0.00379	-0.00329	-0.00359	-0.00448	-0.00357	-0.00357	-0.00357	-0.00357	-0.00357
Z002E0122	-0.00696	-0.00686	-0.00651	-0.00756	-0.00712	-0.00707	-0.00707	-0.00707	-0.00707	-0.00707
Z002E0123	0.001	0.00056	0.00061	0.0014	0.00243	0.00093	0.00093	0.00093	0.00093	0.00093
Z002E0124	0.00452	0.00513	0.00399	0.00474	0.00318	0.00467	0.00467	0.00467	0.00467	0.00467
Z002E0125	0.00325	0.00293	0.00374	0.00262	0.00316	0.00315	0.00315	0.00315	0.00315	0.00315
Z002E0126	0.0055	0.00542	0.00462	0.00574	0.00537	0.00541	0.00541	0.00541	0.00541	0.00541
Z002E0127	-0.00564	-0.00545	-0.00657	-0.0061	-0.00638	-0.00576	-0.00576	-0.00576	-0.00576	-0.00576
Z002E0128	0.00353	0.00406	0.00426	0.0031	0.00338	0.00367	0.00367	0.00367	0.00367	0.00367
Z002E0129	-0.00744	-0.00711	-0.0071	-0.00758	-0.00684	-0.00751	-0.00751	-0.00751	-0.00751	-0.00751
Z002E0131	-0.00009	0.00037	-0.00038	-0.00046	-0.00049	-0.00001	-0.00001	-0.00001	-0.00001	-0.00001
Z002E0132	-0.00286	-0.0029	-0.00198	-0.00239	-0.00147	-0.00268	-0.00268	-0.00268	-0.00268	-0.00268
Z002E0133	0.00373	0.00315	0.00325	0.00313	0.00414	0.00366	0.00366	0.00366	0.00366	0.00366
Z002E0134	-0.00082	-0.00127	-0.00141	-0.00123	-0.00141	-0.00074	-0.00074	-0.00074	-0.00074	-0.00074
Z002E0135	0.00213	0.00215	0.00288	0.00167	0.00201	0.00225	0.00225	0.00225	0.00225	0.00225
Z002E0136	-0.0109	-0.0106	-0.01095	-0.0114	-0.01096	-0.01096	-0.01096	-0.01096	-0.01096	-0.01096
Z002E0137	-0.00327	-0.00306	-0.00404	-0.00275	-0.003	-0.00315	-0.00315	-0.00315	-0.00315	-0.00315
Z002E0138	0.00325	0.00271	0.00346	0.00068	0.00252	0.00316	0.00316	0.00316	0.00316	0.00316
Z002E0139	0.00613	0.00667	0.00692	0.00589	0.00686	0.00626	0.00626	0.00626	0.00626	0.00626
Z002E0140	0.00089	0.00144	0.00022	0.00082	0.00127	0.00099	0.00099	0.00099	0.00099	0.00099
Z002E0141	-0.00517	-0.00548	-0.00594	-0.00479	-0.00528	-0.00507	-0.00507	-0.00507	-0.00507	-0.00507
Z002E0142	-0.00189	-0.00199	-0.00261	-0.00136	-0.00157	-0.00175	-0.00175	-0.00175	-0.00175	-0.00175
Z002E0143	0.00346	0.00407	0.00394	0.00376	0.00326	0.00361	0.00361	0.00361	0.00361	0.00361
Z002E0144	0.03132	0.03072	0.0317	0.03151	0.03224	0.03123	0.03123	0.03123	0.03123	0.03123
Z002E0145	-0.00069	-0.00032	-0.00152	-0.00091	-0.00101	-0.00062	-0.00062	-0.00062	-0.00062	-0.00062
Z002E0146	-0.00279	-0.00293	-0.00347	-0.00568	-0.00349	-0.00271	-0.00271	-0.00271	-0.00271	-0.00271
Z002E0148	0.00115	0.00072	0.00074	0.00072	0.00099	0.00108	0.00108	0.00108	0.00108	0.00108
Z002E0149	0.00137	0.00193	0.00193	0.00113	0.00157	0.00151	0.00151	0.00151	0.00151	0.00151
Z002E0150	-0.01	-0.01031	-0.01059	-0.01048	-0.01016	-0.00988	-0.00988	-0.00988	-0.00988	-0.00988
Z002E0152	-0.00503	-0.00503	-0.00451	-0.00436	-0.00306	-0.00488	-0.00488	-0.00488	-0.00488	-0.00488
Z002E0153	-0.0043	-0.00479	-0.00391	-0.00406	-0.0034	-0.00437	-0.00437	-0.00437	-0.00437	-0.00437
Z002E0156	0.00518	0.00467	0.00581	0.00478	0.00556	0.00527	0.00527	0.00527	0.00527	0.00527
Z002E0157	-0.00131	-0.00161	-0.00205	-0.00154	-0.00008	-0.00146	-0.00146	-0.00146	-0.00146	-0.00146
Z002E0158	0.00119	0.00151	0.00172	0.00049	0.00124	0.00115	0.00115	0.00115	0.00115	0.00115
Z002E0161	0.004	0.00377	0.00449	0.00896	0.00427	0.00398	0.00398	0.00398	0.00398	0.00398
Z002E0162	0.0049	0.00551	0.00438	0.00493	0.006	0.005	0.005	0.005	0.005	0.005
Z002E0163	0.00509	0.00484	0.00452	0.00544	0.00503	0.00521	0.00521	0.00521	0.00521	0.00521
Z002E0164	-0.00565	-0.00636	-0.00621	-0.00611	-0.00547	-0.00577	-0.00577	-0.00577	-0.00577	-0.00577
Z002E0165	0.00466	0.00463	0.00513	0.00328	0.00465	0.00461	0.00461	0.00461	0.00461	0.00461
Z002E0166	-0.00137	-0.00181	-0.00089	-0.00183	-0.00102	-0.00139	-0.00139	-0.00139	-0.00139	-0.00139
Z002E0167	0.00901	0.00865	0.00976	0.00862	0.00986	0.00914	0.00914	0.00914	0.00914	0.00914
Z002E0168	-0.00169	-0.00154	-0.00262	-0.00217	-0.00242	-0.00182	-0.00182	-0.00182	-0.00182	-0.00182
Z002E0169	0.00421	0.00406	0.00318	0.00434	0.00335	0.00411	0.00411	0.00411	0.00411	0.00411
Z002E0170	0.00323	0.00301	0.00306	0.00367	0.00388	0.00336	0.00336	0.00336	0.00336	0.00336
Z002E0171	0.00058	0.00095	-0.00034	0.00086	0.00037	0.0005	0.0005	0.0005	0.0005	0.0005
Z002E0172	0.00294	0.00244	0.00355	0.00318	0.00438	0.00287	0.00287	0.00287	0.00287	0.00287
Z002E0173	-0.00148	-0.00099	-0.00215	-0.00178	-0.00223	-0.00138	-0.00138	-0.00138	-0.00138	-0.00138
Z002E0174	0.00339	0.00321	0.00383	0.0027	0.00184	0.00349	0.00349	0.00349	0.00349	0.00349
Z002E0175	0.00194	0.00212	0.00239	0.00137	0.00176	0.00185	0.00185	0.00185	0.00185	0.00185
Z002E0176	-0.01801	-0.0179	-0.018	-0.01856	-0.01853	-0.01813	-0.01813	-0.01813	-0.01813	-0.01813
Z002E0178	0.00127	0.00196	0.00201	0.0014	0.00152	0.00144	0.00144	0.00144	0.00144	0.00144
Z002E0179	0.00157	0.00111	0.00098	0.00116	0.00098	0.00165	0.00165	0.00165	0.00165	0.00165
Z002E0180	-0.00262	-0.00288	-0.00182	-0.00238	-0.00213	-0.00247	-0.00247	-0.00247	-0.00247	-0.00247
Z002E0181	-0.00413	-0.00363	-0.00365	-0.00354	-0.00361	-0.00403	-0.00403	-0.00403	-0.00403	-0.00403
Z002E0182	0.00395	0.00338	0.00434	0.00416	0.00487	0.00387	0.00387	0.00387	0.00387	0.00387
Z002E0183	0.00202	0.00219	0.00094	0.00168	0.00169	0.00189	0.00189	0.00189	0.00189	0.00189
Z002E0184	0.00062	0.00107	0.00117	0.00033	0.00083	0.00073	0.00073	0.00073	0.00073	0.00073
Z002E0185	0.0009	0.00081	0.00002	0.00113	0.00076	0.00081	0.00081	0.00081	0.00081	0.00081
Z002E0186	-0.00558	-0.00588	-0.00494	-0.00523	-0.00467	-0.00545	-0.00545	-0.00545	-0.00545	-0.00545
Z002E0187	-0.00254	-0.00214	-0.00331	-0.00196	-0.00088	-0.00264	-0.00264	-0.00264	-0.00264	-0.00264
Z002E0189	-0.00253	-0.00245	-0.00202	-0.00299	-0.00176	-0.00265	-0.00265	-0.00265	-0.00265	-0.00265
Z002E0190	0.00321	0.00257	0.00252	0.00298	0.00451	0.00308	0.00308	0.00308	0.00308	0.00308
Z002E0191	-0.00118	-0.00061	-0.00107	-0.00071	-0.00078	-0.00107	-0.00107	-0.00107	-0.00107	-0.00107
Z002E0192	0.00313	0.00343	0.00221	0.00272	0.00237	0.00304	0.00304	0.00304	0.00304	0.00304
Z002E0193	-0.00402	-0.00435	-0.00353	-0.00465	-0.00411	-0.00413	-0.00413	-0.00413	-0.00413	-0.00413
Z002E0195	0.00849	0.00787	0.0078	0.00826	0.00978	0.00836	0.00836	0.00836	0.00836	0.00836
Z002E0196	0.00132	0.00096	0.00226	0.00114	0.00315	0.00143	0.00143	0.00143	0.00143	0.00143
Z002E0197	-0.00314	-0.003	-0.00285	-0.00359	-0.00291	-0.00325	-0.00325	-0.00325	-0.00325	-0.00325
Z002E0198	-0.00141	-0.00112	-0.00073	0.00137	-0.00098	-0.00134	-0.00134	-0.00134	-0.00134	-0.00134
Z002E0199	-0.00863	-0.0085	-0.00834	-0.00909	-0.0084	-0.00874	-0.00874	-0.00874	-0.00874	-0.00874
Z002E0200	-0.0026	-0.00291	-0.00253	-0.00205	-0.0018	-0.00248	-0.00248	-0.00248	-0.00248	-0.00248
Z003E0001	-0.00391	-0.0042	-0.00439	-0.00398	-0.00421	-0.00412	-0.00412	-0.00412	-0.00412	-0.00412
Z003E0002	0.00765	0.00816	0.00721	0.00827	0.008	0.00805	0.00805	0.00805	0.00805	0.00805
Z003E0003	0.0003	-0.00114	-0.00044	-0.00064	-0.00005	-0.00055	-0.00055	-0.00055	-0.00055	-0.00055
Z003E0004	0.00709	0.00702	0.00728	0.00714	0.00765	0.00718	0.00718	0.00718	0.00718	0.00718
Z003E0006	-0.00523	-0.00514	-0.00328	-0.00505	-0.00442	-0.00495	-0.00495	-0.00495	-0.00495	-0.00495
Z003E0007	0.00275	0.00243	0.00144	0.00189	0.00229	0.00229	0.00229	0.00229	0.00229	0.00229
Z003E0008	0.00001	0.00017	-0.00043	-0.00087	0.00032	0.00021	0.00021	0.00021	0.00021	0.00021
Z003E0009	0.00258	0.00226	0.00107	0.00234	0.0022	0.00215	0.00215	0.00215	0.00215	0.00215
Z003E0010	-0.00334	-0.00312	-0.00295	-0.0026	-0.00368	-0.00347	-0.00347	-0.00347	-0.00347	-0.00347
Z003E0011	-0.00498	-0.00492	-0.0032	-0.00557	-0.00468	-0.00482	-0.00482	-0.00482	-0.00482	-0.00482
Z003E0012	0.00139	0.00125	0.00154	0.00212	0.00175	0.0015	0.0015	0.0015	0.0015	0.0015
Z003E0013	0.00111	0.00079	0.00146	0.00153	0.00154	0.00114	0.00114	0.00114	0.00114	0.00114
Z003E0014	-0.00017	-0.00002	-0.00023	-0.00018	0.0003	0.00006	0.00006	0.00006	0.00006	0.00006
Z003E0016	0.00509	0.0053	0.0067	0.00532	0.00578	0.00544	0.00544	0.00544	0.00544	0.00544
Z003E0017	0.0021	0.00195	0.00223	0.00209	0.00276	0.00219	0.00219	0.00219	0.00219	0.00219
Z003E0018	-0.0009	-0.00169	-0.00183	-0.00138	-0.00102	-0.00146	-0.00146	-0.00146	-0.00146	-0.00146
Z003E0019	0.00216	0.00286	0.00373	0.00233	0.00259	0.00264	0.00264	0.00264	0.00264	0.00264
Z003E0020	-0.00642	-0.00693	-0.00755	-0.00585	-0.00663	-0.0068	-0.0068	-0.0068	-0.0068	-0.0068
Z003E0022	-0.0035	-0.00434	-0.00441	-0.00431	-0.0041	-0.00416	-0.00416	-0.00416	-0.00416	-0.00416
Z003E0023	-0.00025	-0.00066	-0.00013	-0.00034	0.00045	-0.00014	-0.00014	-0.00014	-0.00014	-0.00014
Z003E0024	0.00134	0.00114	0.00145	-0.00026	0.0009	0.00094	0.00094	0.00094	0.00094	0.00094
Z003E0026	-0.00071	-0.00113	-0.00022	-0.00151	-0.00097	-0.00106	-0.00106	-0.00106	-0.00106	-0.00106
Z003E0028	0.0018	0.00135	0.00046	0.00225	0.00146	0.00144	0.00144	0.00144	0.00144	0.00144
Z003E0030	-0.00563	-0.00575	-0.00523	-0.00609	-0.00626	-0.00588	-0.00588	-0.00588	-0.00588	-0.00588
Z003E0031	-0.00077	-0.0015	-0.00138	-0.00167	-0.00129	-0.00136	-0.00136	-0.00136	-0.00136	-0.00136
Z003E0032	-0.00168	-0.00171	-0.00135	-0.00108	-0.00105	-0.00146	-0.00146	-0.00146	-0.00146	-0.00146
Z003E0033	-0.00607	-0.00656	-0.00753	-0.00634	-0.00653	-0.0065	-0.0065	-0.0065	-0.0065	-0.0065
Z003E0034	-0.00097	-0.00096	-0.00184	-0.00073	-0.00091	-0.00097	-0.00097	-0.00097	-0.00097	-0.00097
Z003E0035	0.00063	0.00126	0.00227	0.00194	0.00118	0.00116	0.00116	0.00116	0.00116	0.00116
Z003E0036	0.00814	0.00745	0.00702	0.00726	0.00789	0.00753	0.00753	0.00753	0.00753	0.00753
Z003E0037	-0.0025	-0.00259	-0.0022	-0.00331	-0.00295	-0.00278	-0.00278	-0.00278	-0.00278	-0.00278
Z003E0038	-0.00751	-0.00744	-0.00756	-0.00683	-0.00731	-0.00735	-0.00735	-0.00735	-0.00735	-0.00735
Z003E0039	-0.004	-0.00378	-0.00371	-0.00332	-0.00441	-0.00409	-0.00409	-0.00409	-0.00409	-0.00409
Z003E0040	0.00512	0.00442	0.00581	0.00432	0.00455	0.00462	0.00462	0.00462	0.00462	0.00462
Z003E0042	-0.00295	-0.00284	-0.00242	-0.0017	-0.0027	-0.00271	-0.00271	-0.00271	-0.00271	-0.00271
Z003E0043	-0.00927	-0.00856	-0.00911	-0.00855	-0.0089	-0.00876	-0.00876	-0.00876	-0.00876	-0.00876
Z003E0044	-0.00344	-0.00292	-0.00188	-0.00334	-0.00297	-0.003	-0.003	-0.003	-0.003	-0.003
Z003E0045	-0.00159	-0.00102	-0.00154	-0.00097	-0.00153	-0.00122	-0.00122	-0.00122	-0.00122	-0.00122
Z003E0047	-0.00385	-0.00447	-0.00342	-0.00385	-0.00315	-0.0039	-0.0039	-0.0039	-0.0039	-0.0039
Z003E0048	-0.00533	-0.0059	-0.00475	-0.00614	-0.00548	-0.00578	-0.00578	-0.00578	-0.00578	-0.00578
Z003E0049	-0.00299	-0.00318	-0.0028	-0.00382	-0.0034	-0.00329	-0.00329	-0.00329	-0.00329	-0.00329
Z003E0050	0.00204	0.00125	0.00113	0.00122	0.00144	0.00133	0.00133	0.00133	0.00133	0.00133
Z003E0051	-0.00281	-0.00277	-0.00302	-0.00306	-0.00332	-0.00297	-0.00297	-0.00297	-0.00297	-0.00297
Z003E0052	-0.00465	-0.0051	-0.00452	-0.00591	-0.00532	-0.00516	-0.00516	-0.00516	-0.00516	-0.00516
Z003E0053	0.00208	0.00217	0.00223	0.00233	0.00215	0.00227	0.00227	0.00227	0.00227	0.00227
Z003E0054	-0.0012	-0.0009	-0.00065	-0.00054	-0.00066	-0.00078	-0.00078	-0.00078	-0.00078	-0.00078
Z003E0055	0.00883	0.00901	0.0106	0.00964	0.00939	0.00921	0.00921	0.00921	0.00921	0.00921
Z003E0058	-0.00368	-0.00368	-0.00309	-0.00292	-0.00409	-0.00393	-0.00393	-0.00393	-0.00393	-0.00393
Z003E0059	0.00686	0.00681	0.00841	0.00736	0.00726	0.00717	0.00717	0.00717	0.00717	0.00717
Z003E0061	0.00266	0.00302	0.00242	0.00336	0.00316	0.00302	0.00302	0.00302	0.00302	0.00302
Z003E0063	-0.00026	-0.0012	0.00062	-0.00103	-0.00064	-0.00087	-0.00087	-0.00087	-0.00087	-0.00087
Z003E0065	-0.00578	-0.00627	-0.00588	-0.0059	-0.00638	-0.00627	-0.00627	-0.00627	-0.00627	-0.00627
Z003E0066	0.00097	0.00028	-0.00017	0.00143	0.0003	0.00047	0.00047	0.00047	0.00047	0.00047
Z003E0067	-0.00294	-0.0028	-0.00301	-0.00453	-0.00358	-0.0032	-0.0032	-0.0032	-0.0032	-0.0032
Z003E0068	0.00219	0.00156	0.00239	0.00144	0.00188	0.00175	0.00175	0.00175	0.00175	0.00175
Z003E0069	0.00291	0.00282	0.00306	0.00295	0.00356	0.00309	0.00309	0.00309	0.00309	0.00309
Z003E0070	0.00438	0.004	0.00569	0.00405	0.00477	0.00426	0.00426	0.00426	0.00426	0.00426
Z003E0072	0.01498	0.01474	0.01512	0.01546	0.01525	0.01513	0.01513	0.01513	0.01513	0.01513
Z003E0073	0.01378	0.01443	0.01373	0.01438	0.01401	0.01421	0.01421	0.01421	0.01421	0.01421
Z003E0074	0.00087	0.00105	0.00039	0.0014	0.00089	0.00107	0.00107	0.00107	0.00107	0.00107
Z003E0075	0.0041	0.00344	0.00463	0.00414	0.00462	0.004	0.004	0.004	0.004	0.004
Z003E0076	-0.00019	0.00029	-0.00027	-0.00028	-0.0008	-0.00026	-0.00026	-0.00026	-0.00026	-0.00026
Z003E0077	-0.00822	-0.0091	-0.00733	-0.00897	-0.00861	-0.00882	-0.00882	-0.00882	-0.00882	-0.00882
Z003E0078	-0.00358	-0.00388	-0.00436	-0.00434	-0.00349	-0.00394	-0.00394	-0.00394	-0.00394	-0.00394
Z003E0079	0.02777	0.02713	0.0283	0.02782	0.02829	0.02768	0.02768	0.02768	0.02768	0.02768
Z003E0080	0.01483	0.01473	0.01518	0.01554	0.01515	0.01495	0.01495	0.01495	0.01495	0.01495
Z003E0081	0.0052	0.00483	0.00399	0.00438	0.00482	0.00469	0.00469	0.00469	0.00469	0.00469
Z003E0082	-0.00122	-0.00124	-0.00111	-0.00136	-0.00161	-0.00139	-0.00139	-0.00139	-0.00139	-0.00139
Z003E0083	-0.00113	-0.00097	0.00042	-0.00079	-0.0005	-0.00072	-0.00072	-0.00072	-0.00072	-0.00072
Z003E0084	0.0311	0.03092	0.03101	0.03105	0.03047	0.03075	0.03075	0.03075	0.03075	0.03075
Z003E0085	-0.01038	-0.01036	-0.01043	-0.00971	-0.01018	-0.0102	-0.0102	-0.0102	-0.0102	-0.0102
Z003E0086	-0.00015	-0.00056	-0.00146	-0.00104	-0.00059	-0.00063	-0.00063	-0.00063	-0.00063	-0.00063
Z003E0088	0.00039	-0.00012	-0.00012	0.0003	0.00021	0.00001	0.00001	0.00001	0.00001	0.00001
Z003E0089	-0.00409	-0.00391	-0.00251	-0.00477	-0.00394	-0.0039	-0.0039	-0.0039	-0.0039	-0.0039
Z003E0090	0.00179	0.00172	0.0035	0.00182	0.00211	0.00197	0.00197	0.00197	0.00197	0.00197
Z003E0091	0.00339	0.00301	0.0037	0.00253	0.00265	0.003	0.003	0.003	0.003	0.003
Z003E0092	-0.00356	-0.00375	-0.00506	-0.00374	-0.00398	-0.00391	-0.00391	-0.00391	-0.00391	-0.00391
Z003E0093	-0.00579	-0.00593	-0.00565	-0.0058	-0.00512	-0.00569	-0.00569	-0.00569	-0.00569	-0.00569
Z003E0094	-0.00421	-0.0041	-0.00423	-0.00386	-0.00364	-0.00399	-0.00399	-0.00399	-0.00399	-0.00399
Z003E0095	0.0054	0.0051	0.0037	0.00436	0.00483	0.00498	0.00498	0.00498	0.00498	0.00498
Z003E0096	0.00539	0.00538	0.00514	0.00564	0.00597	0.00561	0.00561	0.00561	0.00561	0.00561
Z003E0097	-0.00456	-0.00518	-0.00587	-0.00478	-0.00475	-0.00506	-0.00506	-0.00506	-0.00506	-0.00506
Z003E0098	0.00755	0.00658	0.00664	0.00669	0.00697	0.00687	0.00687	0.00687	0.00687	0.00687
Z003E0099	0.00233	0.00187	0.00446	0.0024	0.00287	0.00241	0.00241	0.00241	0.00241	0.00241
Z003E0100	-0.00281	-0.00326	-0.00231	-0.0029	-0.00334	-0.00322	-0.00322	-0.00322	-0.00322	-0.00322
Z003E0101	0.00256	0.00243	0.00275	0.00258	0.00288	0.00263	0.00263	0.00263	0.00263	0.00263
Z003E0102	-0.00294	-0.00363	-0.00241	-0.00291	-0.00241	-0.00304	-0.00304	-0.00304	-0.00304	-0.00304
Z003E0103	-0.00161	-0.00206	-0.00144	-0.00137	-0.0013	-0.00171	-0.00171	-0.00171	-0.00171	-0.00171
Z003E0104	0.00099	0.0006	-0.00052	0.00074	0.0006	0.0006	0.0006	0.0006	0.0006	0.0006
Z003E0105	-0.00218	-0.00148	-0.00081	-0.00138	-0.00168	-0.00161	-0.00161	-0.00161	-0.00161	-0.00161
Z003E0106	0.00033	0.00079	0.00128	0.00109	0.00096	0.00078	0.00078	0.00078	0.00078	0.00078
Z003E0107	-0.00387	-0.00373	-0.00251	-0.00299	-0.00342	-0.00357	-0.00357	-0.00357	-0.00357	-0.00357
Z003E0108	-0.01223	-0.01199	-0.01147	-0.0115	-0.01203	-0.01197	-0.01197	-0.01197	-0.01197	-0.01197
Z003E0109	0.00738	0.00653	0.00827	0.00664	0.00699	0.00679	0.00679	0.00679	0.00679	0.00679
Z003E0110	-0.00318	-0.00267	-0.00151	-0.00302	-0.00265	-0.00274	-0.00274	-0.00274	-0.00274	-0.00274
Z003E0111	0.00304	0.00229	0.00183	0.00281	0.00243	0.00246	0.00246	0.00246	0.00246	0.00246
Z003E0112	-0.00183	-0.00199	-0.00168	-0.0011	-0.00146	-0.00172	-0.00172	-0.00172	-0.00172	-0.00172
Z003E0113	-0.00121	-0.00104	-0.00146	-0.00058	-0.00067	-0.00088	-0.00088	-0.00088	-0.00088	-0.00088
Z003E0114	-0.00136	-0.00162	-0.00247	-0.00164	-0.00186	-0.00172	-0.00172	-0.00172	-0.00172	-0.00172
Z003E0115	0.00303	0.00308	0.00356	0.00302	0.00358	0.00317	0.00317	0.00317	0.00317	0.00317
Z003E0116	0.00382	0.00406	0.00558	0.00467	0.00418	0.00414	0.00414	0.00414	0.00414	0.00414
Z003E0117	0.00379	0.00327	0.00422	0.00381	0.00422	0.00373	0.00373	0.00373	0.00373	0.00373
Z003E0118	-0.00055	-0.0012	-0.00002	-0.00051	-0.00003	-0.00064	-0.00064	-0.00064	-0.00064	-0.00064
Z003E0119	0.00349	0.00342	0.00189	0.00328	0.00299	0.00314	0.00314	0.00314	0.00314	0.00314
Z003E0120	-0.0016	-0.00197	-0.0031	-0.00291	-0.00213	-0.00209	-0.00209	-0.00209	-0.00209	-0.00209
Z003E0121	-0.0035	-0.00409	-0.00302	-0.00346	-0.0029	-0.00356	-0.00356	-0.00356	-0.00356	-0.00356
Z003E0122	-0.0016	-0.00164	-0.00179	-0.00165	-0.00207	-0.00189	-0.00189	-0.00189	-0.00189	-0.00189
Z003E0123	-0.00096	-0.00149	-0.00026	-0.00132	-0.00145	-0.00144	-0.00144	-0.00144	-0.00144	-0.00144
Z003E0124	-0.00312	-0.00378	-0.00422	-0.00325	-0.00368	-0.00371	-0.00371	-0.00371	-0.00371	-0.00371
Z003E0125	-0.00063	-0.0015	-0.00174	-0.00084	-0.00115	-0.00126	-0.00126	-0.00126	-0.00126	-0.00126
Z003E0126	-0.00094	-0.00151	-0.00014	-0.00163	-0.00147	-0.00144	-0.00144	-0.00144	-0.00144	-0.00144
Z003E0127	0.00439	0.00452	0.00432	0.00489	0.00496	0.00463	0.00463	0.00463	0.00463	0.00463
Z003E0128	-0.00047	0.00009	0.00089	0.00028	0.00005	0.00007	0.00007	0.00007	0.00007	0.00007
Z003E0129	-0.00237	-0.00271	-0.00254	-0.00188	-0.00223	-0.00245	-0.00245	-0.00245	-0.00245	-0.00245
Z003E0130	0.00679	0.00684	0.00673	0.00674	0.00728	0.007	0.007	0.007	0.007	0.007
Z003E0131	0.00116	0.00149	0.00009	0.00138	0.00102	0.00122	0.00122	0.00122	0.00122	0.00122
Z003E0132	0.00583	0.00535	0.00476	0.00574	0.00561	0.00541	0.00541	0.00541	0.00541	0.00541
Z003E0133	-0.00756	-0.00729	-0.00781	-0.00689	-0.00704	-0.00721	-0.00721	-0.00721	-0.00721	-0.00721
Z003E0134	-0.0042	-0.00422	-0.00386	-0.00358	-0.00399	-0.00404	-0.00404	-0.00404	-0.00404	-0.00404
Z003E0135	0.00193	0.00158	0.00407	0.00205	0.00245	0.00203	0.00203	0.00203	0.00203	0.00203
Z003E0137	-0.00249	-0.00248	-0.00251	-0.00319	-0.00237	-0.00247	-0.00247	-0.00247	-0.00247	-0.00247
Z003E0138	-0.00666	-0.00616	-0.00711	-0.00604	-0.00632	-0.00627	-0.00627	-0.00627	-0.00627	-0.00627
Z003E0140	-0.0122	-0.01177	-0.01044	-0.01135	-0.01204	-0.0118	-0.0118	-0.0118	-0.0118	-0.0118
Z003E0141	-0.00431	-0.00532	-0.00523	-0.00518	-0.00437	-0.00498	-0.00498	-0.00498	-0.00498	-0.00498
Z003E0142	-0.00507	-0.00476	-0.00522	-0.00435	-0.00474	-0.00482	-0.00482	-0.00482	-0.00482	-0.00482
Z003E0143	0.0028	0.00217	0.00293	0.00266	0.00321	0.00275	0.00275	0.00275	0.00275	0.00275
Z003E0145	-0.00227	-0.00229	-0.00212	-0.0022	-0.00163	-0.00208	-0.00208	-0.00208	-0.00208	-0.00208
Z003E0146	-0.00199	-0.00243	-0.0033	-0.00289	-0.00242	-0.00247	-0.00247	-0.00247	-0.00247	-0.00247
Z003E0147	-0.00553	-0.00463	-0.00437	-0.00479	-0.00521	-0.00492	-0.00492	-0.00492	-0.00492	-0.00492
Z003E0148	0.00573	0.00501	0.00462	0.00558	0.00518	0.00513	0.00513	0.00513	0.00513	0.00513
Z003E0149	-0.00123	-0.00152	-0.00099	-0.00122	-0.00074	-0.00114	-0.00114	-0.00114	-0.00114	-0.00114
Z003E0152	0.00235	0.00247	0.00252	0.0017	0.00233	0.0024	0.0024	0.0024	0.0024	0.0024
Z003E0153	-0.01013	-0.00955	-0.01045	-0.01012	-0.00959	-0.00975	-0.00975	-0.00975	-0.00975	-0.00975
Z003E0154	0.00453	0.00479	0.00427	0.00517	0.00506	0.00481	0.00481	0.00481	0.00481	0.00481
Z003E0156	-0.00739	-0.00737	-0.00565	-0.00735	-0.00671	-0.00706	-0.00706	-0.00706	-0.00706	-0.00706
Z003E0157	0.00041	-0.00036	-0.00064	0.00092	0.00033	-0.0001	-0.0001	-0.0001	-0.0001	-0.0001
Z003E0160	-0.00713	-0.00708	-0.00664	-0.0064	-0.00736	-0.00732	-0.00732	-0.00732	-0.00732	-0.00732
Z003E0161	0.00656	0.00591	0.00524	0.00557	0.00616	0.00603	0.00603	0.00603	0.00603	0.00603
Z003E0163	-0.00482	-0.00446	-0.00437	-0.00475	-0.00497	-0.00471	-0.00471	-0.00471	-0.00471	-0.00471
Z003E0164	-0.00111	-0.00071	0.00044	-0.00034	-0.00092	-0.00075	-0.00075	-0.00075	-0.00075	-0.00075
Z003E0166	0.00773	0.0075	0.00866	0.00763	0.00753	0.00765	0.00765	0.00765	0.00765	0.00765
Z003E0167	-0.0066	-0.00651	-0.00649	-0.0067	-0.00701	-0.00675	-0.00675	-0.00675	-0.00675	-0.00675
Z003E0168	0.00095	0.00153	0.00149	0.00123	0.00083	0.00121	0.00121	0.00121	0.00121	0.00121
Z003E0169	0.00581	0.00581	0.00755	0.00584	0.00649	0.00613	0.00613	0.00613	0.00613	0.00613
Z003E0171	0.00454	0.00401	0.00322	0.0036	0.00412	0.00403	0.00403	0.00403	0.00403	0.00403
Z003E0172	0.00058	0.00055	0.00095	0.00069	0.00124	0.00075	0.00075	0.00075	0.00075	0.00075
Z003E0173	0.00051	0.00035	-0.00099	0.00031	-0.00042	0.00009	0.00009	0.00009	0.00009	0.00009
Z003E0175	-0.0112	-0.0108	-0.0111	-0.01072	-0.01081	-0.0109	-0.0109	-0.0109	-0.0109	-0.0109
Z003E0176	0.00259	0.00215	0.00292	0.0026	0.00344	0.00262	0.00262	0.00262	0.00262	0.00262
Z003E0177	-0.00514	-0.00521	-0.0044	-0.00509	-0.00494	-0.00511	-0.00511	-0.00511	-0.00511	-0.00511
Z003E0178	0.00313	0.00333	0.00484	0.00392	0.00346	0.00344	0.00344	0.00344	0.00344	0.00344
Z003E0179	0.00455	0.00382	0.00323	0.00428	0.00437	0.00403	0.00403	0.00403	0.00403	0.00403
Z003E0180	-0.0036	-0.0039	-0.00437	-0.00413	-0.00396	-0.00381	-0.00381	-0.00381	-0.00381	-0.00381
Z003E0181	0.01393	0.01322	0.01483	0.01325	0.0135	0.01337	0.01337	0.01337	0.01337	0.01337
Z003E0182	0.00646	0.00633	0.00677	0.00636	0.00574	0.00612	0.00612	0.00612	0.00612	0.00612
Z003E0183	-0.00046	-0.00063	-0.00115	-0.00093	-0.00044	-0.0006	-0.0006	-0.0006	-0.0006	-0.0006
Z003E0184	-0.00304	-0.00285	-0.00293	-0.0031	-0.00347	-0.00317	-0.00317	-0.00317	-0.00317	-0.00317
Z003E0185	0.00752	0.00767	0.00868	0.00814	0.00835	0.00787	0.00787	0.00787	0.00787	0.00787
Z003E0186	0.00187	0.00158	0.0024	0.00247	0.00217	0.00195	0.00195	0.00195	0.00195	0.00195
Z003E0187	-0.00445	-0.0041	-0.0033	-0.00435	-0.00388	-0.00405	-0.00405	-0.00405	-0.00405	-0.00405
Z003E0188	-0.01356	-0.01404	-0.01362	-0.01355	-0.0132	-0.01357	-0.01357	-0.01357	-0.01357	-0.01357
Z003E0189	0.0113	0.01197	0.01136	0.01197	0.0116	0.0117	0.0117	0.0117	0.0117	0.0117
Z003E0190	-0.00097	-0.00082	0.0002	-0.00052	-0.00073	-0.00083	-0.00083	-0.00083	-0.00083	-0.00083
Z003E0191	0.01133	0.0119	0.013	0.01148	0.01204	0.01181	0.01181	0.01181	0.01181	0.01181
Z003E0192	0.00434	0.00407	0.00442	0.00407	0.00401	0.00405	0.00405	0.00405	0.00405	0.00405
Z003E0193	-0.00107	-0.00159	-0.00038	-0.00182	-0.00166	-0.00159	-0.00159	-0.00159	-0.00159	-0.00159
Z003E0194	-0.00391	-0.00287	-0.00274	-0.00312	-0.00361	-0.00327	-0.00327	-0.00327	-0.00327	-0.00327
Z003E0196	0.00987	0.01031	0.01161	0.01144	0.01057	0.01041	0.01041	0.01041	0.01041	0.01041
Z003E0197	-0.00613	-0.00626	-0.00517	-0.00572	-0.00573	-0.00603	-0.00603	-0.00603	-0.00603	-0.00603
Z003E0198	0.00558	0.00519	0.00447	0.00514	0.00524	0.00517	0.00517	0.00517	0.00517	0.00517
Z003E0199	0.01195	0.01186	0.0121	0.01195	0.0121	0.01205	0.01205	0.01205	0.01205	0.01205
Z003E0200	-0.00051	-0.00135	0.00038	-0.00125	-0.00092	-0.0011	-0.0011	-0.0011	-0.0011	-0.0011
Z004E0001	-0.00042	-0.00091	0.00012	-0.00032	0.00007	-0.00048	-0.00048	-0.00048	-0.00048	-0.00048
Z004E0002	0.00514	0.00364	0.00663	0.00411	0.00365	0.00589	0.00589	0.00589	0.00589	0.00589
Z004E0003	-0.00799	-0.01005	-0.00641	-0.00918	-0.00869	-0.00854	-0.00854	-0.00854	-0.00854	-0.00854
Z004E0004	-0.00763	-0.00576	-0.00764	-0.00837	-0.00772	-0.008	-0.008	-0.008	-0.008	-0.008
Z004E0005	-0.00053	-0.00178	-0.0004	-0.0011	-0.00061	-0.00084	-0.00084	-0.00084	-0.00084	-0.00084
Z004E0006	0.00165	0.00145	0.0039	0.00149	0.00378	0.00262	0.00262	0.00262	0.00262	0.00262
Z004E0008	0.00347	0.00578	0.00517	0.00252	0.00499	0.00416	0.00416	0.00416	0.00416	0.00416
Z004E0009	-0.00499	-0.00271	-0.00428	-0.00636	-0.00393	-0.00435	-0.00435	-0.00435	-0.00435	-0.00435
Z004E0010	0.00176	0.00422	0.00167	0.0012	0.00089	0.0027	0.0027	0.0027	0.0027	0.0027
Z004E0011	-0.00294	-0.00373	-0.00156	-0.00133	-0.00052	-0.00237	-0.00237	-0.00237	-0.00237	-0.00237
Z004E0012	-0.00536	-0.00431	-0.00523	-0.00504	-0.00591	-0.00515	-0.00515	-0.00515	-0.00515	-0.00515
Z004E0013	-0.00444	-0.00126	-0.00465	-0.00237	-0.00142	-0.00368	-0.00368	-0.00368	-0.00368	-0.00368
Z004E0014	-0.0053	-0.00373	-0.00329	-0.0056	-0.00289	-0.00437	-0.00437	-0.00437	-0.00437	-0.00437
Z004E0015	-0.00471	-0.00553	-0.00333	-0.00311	-0.00228	-0.00414	-0.00414	-0.00414	-0.00414	-0.00414
Z004E0016	-0.00483	-0.00542	-0.00459	-0.00267	-0.00369	-0.00404	-0.00404	-0.00404	-0.00404	-0.00404
Z004E0017	-0.01183	-0.01136	-0.00867	-0.01132	-0.0113	-0.01246	-0.01246	-0.01246	-0.01246	-0.01246
Z004E0018	-0.00661	-0.00419	-0.00555	-0.00766	-0.00624	-0.00585	-0.00585	-0.00585	-0.00585	-0.00585
Z004E0019	0.00206	0.00111	0.00256	0.00298	0.00023	0.00256	0.00256	0.00256	0.00256	0.00256
Z004E0020	0.00882	0.01008	0.00892	0.00686	0.00826	0.00812	0.00812	0.00812	0.00812	0.00812
Z004E0021	0.00349	0.00586	0.00328	0.00419	0.00444	0.00313	0.00313	0.00313	0.00313	0.00313
Z004E0022	-0.00331	-0.00433	-0.00364	-0.00141	-0.00254	-0.00376	-0.00376	-0.00376	-0.00376	-0.00376
Z004E0023	0.00385	0.00292	0.00604	0.0033	0.00474	0.00467	0.00467	0.00467	0.00467	0.00467
Z004E0024	-0.00452	-0.00682	-0.00418	-0.00576	-0.0076	-0.00498	-0.00498	-0.00498	-0.00498	-0.00498
Z004E0025	0.00191	0.00344	0.00256	0.00014	0.00174	0.0024	0.0024	0.0024	0.0024	0.0024
Z004E0026	0.00013	0.00021	0.00083	0.00095	0.00029	0.00049	0.00049	0.00049	0.00049	0.00049
Z004E0027	0.00167	0.00022	0.0012	0.00325	0.00048	0.00233	0.00233	0.00233	0.00233	0.00233
Z004E0028	0.0012	0.00252	0.00032	0.00225	0.00139	0.00044	0.00044	0.00044	0.00044	0.00044
Z004E0029	-0.00379	-0.00138	-0.00389	-0.00437	-0.00466	-0.00286	-0.00286	-0.00286	-0.00286	-0.00286
Z004E0030	0.00271	0.00495	0.00202	0.00293	0.0023	0.00342	0.00342	0.00342	0.00342	0.00342
Z004E0031	0.00035	0.00228	-0.00043	0.00172	-0.00057	0.00096	0.00096	0.00096	0.00096	0.00096
Z004E0032	-0.00484	-0.00353	-0.00554	-0.00605	-0.00731	-0.00527	-0.00527	-0.00527	-0.00527	-0.00527
Z004E0033	-0.00089	0.00099	-0.00185	0.00033	-0.00147	-0.00034	-0.00034	-0.00034	-0.00034	-0.00034
Z004E0034	-0.0019	-0.00248	-0.00137	-0.00183	-0.00139	-0.00198	-0.00198	-0.00198	-0.00198	-0.00198
Z004E0035	-0.00587	-0.00557	-0.00159	-0.00554	-0.00388	-0.00491	-0.00491	-0.00491	-0.00491	-0.00491
Z004E0036	-0.00468	-0.00792	-0.00466	-0.00458	-0.00746	-0.00569	-0.00569	-0.00569	-0.00569	-0.00569
Z004E0037	-0.00353	-0.00363	-0.00401	-0.00386	-0.00567	-0.00469	-0.00469	-0.00469	-0.00469	-0.00469
Z004E0038	-0.0044	-0.00229	-0.00125	-0.00522	-0.00334	-0.00501	-0.00501	-0.00501	-0.00501	-0.00501
Z004E0039	0.0017	0.00034	0.00239	0.00284	0.00174	0.00221	0.00221	0.00221	0.00221	0.00221
Z004E0040	0.00573	0.0064	0.00688	0.00648	0.00781	0.00704	0.00704	0.00704	0.00704	0.00704
Z004E0042	0.00088	0.00016	0.00262	0.00279	0.00264	0.00157	0.00157	0.00157	0.00157	0.00157
Z004E0043	-0.00313	-0.00304	-0.00324	-0.00161	-0.00114	-0.00196	-0.00196	-0.00196	-0.00196	-0.00196
Z004E0044	-0.00336	-0.00347	-0.00383	-0.0037	-0.0055	-0.00452	-0.00452	-0.00452	-0.00452	-0.00452
Z004E0045	0.00007	-0.00076	0.00011	-0.00039	-0.00077	0.00103	0.00103	0.00103	0.00103	0.00103
Z004E0046	0.00136	-0.00015	0.00286	0.00034	-0.00012	0.00212	0.00212	0.00212	0.00212	0.00212
Z004E0047	0.00761	0.00688	0.00784	0.00971	0.00878	0.00837	0.00837	0.00837	0.00837	0.00837
Z004E0048	0.00233	0.00346	0.00341	0.00072	0.00225	0.00164	0.00164	0.00164	0.00164	0.00164
Z004E0049	0.00348	0.0054	0.00312	0.00249	0.00403	0.00302	0.00302	0.00302	0.00302	0.00302
Z004E0050	-0.00426	-0.0063	-0.00217	-0.00329	-0.00595	-0.00514	-0.00514	-0.00514	-0.00514	-0.00514
Z004E0051	0.00516	0.00315	0.00808	0.00404	0.00192	0.00456	0.00456	0.00456	0.00456	0.00456
Z004E0052	0.00325	0.00523	0.0023	0.00451	0.00265	0.00382	0.00382	0.00382	0.00382	0.00382
Z004E0054	0.00142	0.00127	-0.00069	0.00036	0.00058	0.00118	0.00118	0.00118	0.00118	0.00118
Z004E0056	0.00048	0.0024	0.00104	0.00152	0.00048	0.00097	0.00097	0.00097	0.00097	0.00097
Z004E0057	-0.00041	0.00152	-0.00004	0.00042	0.00087	-0.00003	-0.00003	-0.00003	-0.00003	-0.00003
Z004E0058	-0.0057	-0.00499	-0.00554	-0.00334	-0.00313	-0.00485	-0.00485	-0.00485	-0.00485	-0.00485
Z004E0059	-0.00591	-0.0032	-0.00586	-0.00621	-0.00479	-0.00611	-0.00611	-0.00611	-0.00611	-0.00611
Z004E0060	0.00342	0.00532	0.00247	0.00465	0.00284	0.00398	0.00398	0.00398	0.00398	0.00398
Z004E0061	-0.00096	-0.00025	-0.00055	-0.00297	-0.00343	-0.00168	-0.00168	-0.00168	-0.00168	-0.00168
Z004E0062	-0.01171	-0.01361	-0.0121	-0.01026	-0.01214	-0.01233	-0.01233	-0.01233	-0.01233	-0.01233
Z004E0063	-0.00926	-0.00916	-0.00879	-0.00897	-0.00955	-0.008	-0.008	-0.008	-0.008	-0.008
Z004E0064	0.00052	0.00181	-0.00019	-0.00069	-0.00195	0.00008	0.00008	0.00008	0.00008	0.00008
Z004E0065	-0.00734	-0.00472	-0.00609	-0.00578	-0.00498	-0.00676	-0.00676	-0.00676	-0.00676	-0.00676
Z004E0066	-0.00655	-0.00587	-0.00539	-0.00579	-0.00447	-0.00523	-0.00523	-0.00523	-0.00523	-0.00523
Z004E0067	-0.00183	-0.00372	-0.00205	-0.00263	-0.00493	-0.00213	-0.00213	-0.00213	-0.00213	-0.00213
Z004E0068	0.00238	0.00068	0.00172	0.00404	0.00015	0.00195	0.00195	0.00195	0.00195	0.00195
Z004E0069	-0.00141	-0.00217	-0.00002	0.00021	0.00101	-0.00083	-0.00083	-0.00083	-0.00083	-0.00083
Z004E0070	0.0001	-0.00166	-0.00011	-0.00064	-0.00302	-0.00016	-0.00016	-0.00016	-0.00016	-0.00016
Z004E0071	-0.00558	-0.00523	-0.00503	-0.00408	-0.00301	-0.00451	-0.00451	-0.00451	-0.00451	-0.00451
Z004E0072	-0.00016	-0.00038	0.00043	0.00231	0.00029	-0.00007	-0.00007	-0.00007	-0.00007	-0.00007
Z004E0073	-0.00219	0.00018	-0.0013	-0.001	0.00087	-0.00176	-0.00176	-0.00176	-0.00176	-0.00176
Z004E0074	-0.00138	-0.00319	-0.00043	-0.00261	-0.00325	-0.00182	-0.00182	-0.00182	-0.00182	-0.00182
Z004E0075	0.00513	0.0052	0.00467	0.00487	0.00296	0.004	0.004	0.004	0.004	0.004
Z004E0076	-0.00236	-0.00374	-0.00268	-0.00045	-0.00341	-0.00275	-0.00275	-0.00275	-0.00275	-0.00275
Z004E0077	0.00792	0.01048	0.00783	0.0074	0.00702	0.00888	0.00888	0.00888	0.00888	0.00888
Z004E0078	-0.00144	0.00043	-0.00065	-0.00292	0.00036	-0.00208	-0.00208	-0.00208	-0.00208	-0.00208
Z004E0079	-0.00157	-0.00056	-0.00277	-0.00061	-0.00444	-0.00224	-0.00224	-0.00224	-0.00224	-0.00224
Z004E0080	-0.00076	0.00007	-0.00233	-0.00015	-0.00296	-0.00157	-0.00157	-0.00157	-0.00157	-0.00157
Z004E0081	0.00262	0.00121	0.00524	0.00156	0.00129	0.00205	0.00205	0.00205	0.00205	0.00205
Z004E0082	0.00725	0.00576	0.00857	0.00848	0.00843	0.00768	0.00768	0.00768	0.00768	0.00768
Z004E0083	0.00416	0.00696	0.00567	0.00365	0.00382	0.00503	0.00503	0.00503	0.00503	0.00503
Z004E0084	-0.00437	-0.00571	-0.00635	-0.00532	-0.00506	-0.00339	-0.00339	-0.00339	-0.00339	-0.00339
Z004E0085	-0.00173	-0.00383	-0.0011	-0.00099	-0.00292	-0.00137	-0.00137	-0.00137	-0.00137	-0.00137
Z004E0086	-0.00135	-0.00186	-0.00309	0.00065	0.00118	-0.00043	-0.00043	-0.00043	-0.00043	-0.00043
Z004E0087	-0.00129	-0.00111	-0.00489	-0.00123	-0.00332	-0.00211	-0.00211	-0.00211	-0.00211	-0.00211
Z004E0088	-0.00385	-0.00645	-0.00346	-0.00332	-0.00483	-0.00476	-0.00476	-0.00476	-0.00476	-0.00476
Z004E0089	-0.00518	-0.00518	-0.0049	-0.00268	-0.00279	-0.00428	-0.00428	-0.00428	-0.00428	-0.00428
Z004E0090	0.00897	0.01036	0.00946	0.00954	0.0096	0.00922	0.00922	0.00922	0.00922	0.00922
Z004E0091	0.00058	0.00285	0.00041	0.00239	0.00331	0.00121	0.00121	0.00121	0.00121	0.00121
Z004E0092	0.044	0.04251	0.04679	0.04543	0.0447	0.04318	0.04318	0.04318	0.04318	0.04318
Z004E0094	0.00273	0.00343	0.00115	0.00329	0.00055	0.0019	0.0019	0.0019	0.0019	0.0019
Z004E0095	0.00639	0.00384	0.00647	0.00687	0.00485	0.00552	0.00552	0.00552	0.00552	0.00552
Z004E0096	-0.00571	-0.00816	-0.00851	-0.00492	-0.00757	-0.00571	-0.00571	-0.00571	-0.00571	-0.00571
Z004E0097	0.00133	0.00133	0.00162	0.00383	0.00373	0.00224	0.00224	0.00224	0.00224	0.00224
Z004E0098	-0.00415	-0.00255	-0.00682	-0.00543	-0.00527	-0.00441	-0.00441	-0.00441	-0.00441	-0.00441
Z004E0099	-0.00602	-0.00547	-0.00487	-0.00531	-0.00391	-0.00473	-0.00473	-0.00473	-0.00473	-0.00473
Z004E0100	-0.00412	-0.00251	-0.00615	-0.00526	-0.00412	-0.00443	-0.00443	-0.00443	-0.00443	-0.00443
Z004E0101	-0.00034	-0.00167	-0.0008	0.00129	-0.00154	0.00035	0.00035	0.00035	0.00035	0.00035
Z004E0102	-0.00197	-0.00234	0.00051	-0.00349	-0.00364	-0.00274	-0.00274	-0.00274	-0.00274	-0.00274
Z004E0103	0.00578	0.00729	0.00468	0.00571	0.00405	0.00525	0.00525	0.00525	0.00525	0.00525
Z004E0104	-0.00182	-0.00013	-0.00081	-0.00325	-0.00267	-0.0012	-0.0012	-0.0012	-0.0012	-0.0012
Z004E0105	-0.00213	-0.0033	-0.00246	-0.00029	-0.00133	-0.0026	-0.0026	-0.0026	-0.0026	-0.0026
Z004E0106	-0.00188	-0.00023	0.00029	-0.00103	-0.00258	-0.00166	-0.00166	-0.00166	-0.00166	-0.00166
Z004E0107	-0.00368	-0.00227	-0.00357	-0.00329	-0.0044	-0.00342	-0.00342	-0.00342	-0.00342	-0.00342
Z004E0108	0.00014	-0.00044	0.00012	0.00231	0.00174	0.00036	0.00036	0.00036	0.00036	0.00036
Z004E0109	0.0001	-0.00263	0.00098	-0.0016	-0.00296	-0.00053	-0.00053	-0.00053	-0.00053	-0.00053
Z004E0110	-0.00404	-0.002	-0.00498	-0.00275	-0.00465	-0.00346	-0.00346	-0.00346	-0.00346	-0.00346
Z004E0111	-0.00359	-0.00101	-0.00269	-0.00232	-0.00057	-0.00312	-0.00312	-0.00312	-0.00312	-0.00312
Z004E0113	-0.00229	-0.00248	-0.00278	-0.00266	-0.00442	-0.00347	-0.00347	-0.00347	-0.00347	-0.00347
Z004E0114	0.00197	0.00394	0.00101	0.00322	0.00137	0.00253	0.00253	0.00253	0.00253	0.00253
Z004E0115	-0.00685	-0.00425	-0.00681	-0.0072	-0.00571	-0.00707	-0.00707	-0.00707	-0.00707	-0.00707
Z004E0116	-0.00064	-0.00335	-0.00032	-0.00023	-0.00262	-0.00098	-0.00098	-0.00098	-0.00098	-0.00098
Z004E0118	0.0052	0.00563	0.00197	0.00564	0.00248	0.00453	0.00453	0.00453	0.00453	0.00453
Z004E0120	-0.00062	-0.00216	0.00059	-0.0005	0.00004	-0.00119	-0.00119	-0.00119	-0.00119	-0.00119
Z004E0121	-0.00652	-0.00804	-0.00502	-0.00755	-0.008	-0.00577	-0.00577	-0.00577	-0.00577	-0.00577
Z004E0122	-0.00116	-0.00485	-0.0006	-0.00057	-0.00271	-0.00206	-0.00206	-0.00206	-0.00206	-0.00206
Z004E0123	0.00049	0.00179	-0.00021	-0.00072	-0.00198	0.00006	0.00006	0.00006	0.00006	0.00006
Z004E0124	0.00299	0.00562	0.00291	0.0025	0.00208	0.00396	0.00396	0.00396	0.00396	0.00396
Z004E0125	-0.00176	-0.0024	-0.00217	0.00024	-0.00174	-0.00093	-0.00093	-0.00093	-0.00093	-0.00093
Z004E0126	0.00627	0.0051	0.00791	0.00553	0.00677	0.0059	0.0059	0.0059	0.0059	0.0059
Z004E0127	-0.00238	-0.00286	-0.00048	-0.00158	-0.00027	-0.00158	-0.00158	-0.00158	-0.00158	-0.00158
Z004E0128	-0.00213	-0.00319	-0.00246	-0.00025	-0.00135	-0.00258	-0.00258	-0.00258	-0.00258	-0.00258
Z004E0129	-0.00712	-0.00482	-0.00409	-0.00802	-0.00813	-0.0065	-0.0065	-0.0065	-0.0065	-0.0065
Z004E0130	-0.00135	-0.0026	-0.00054	-0.00073	-0.00122	-0.00077	-0.00077	-0.00077	-0.00077	-0.00077
Z004E0131	-0.00257	-0.0046	0.00034	-0.0037	-0.00581	-0.00317	-0.00317	-0.00317	-0.00317	-0.00317
Z004E0133	-0.00117	-0.00007	-0.00144	0.00082	0.00072	-0.00101	-0.00101	-0.00101	-0.00101	-0.00101
Z004E0134	-0.00303	-0.00062	-0.00214	-0.00183	0.00002	-0.0026	-0.0026	-0.0026	-0.0026	-0.0026
Z004E0135	0.00875	0.01185	0.00853	0.01079	0.01179	0.00949	0.00949	0.00949	0.00949	0.00949
Z004E0136	0.00022	-0.00021	0.00187	0.00015	0.00108	0.00122	0.00122	0.00122	0.00122	0.00122
Z004E0137	0.01067	0.0117	0.00978	0.00922	0.00858	0.01013	0.01013	0.01013	0.01013	0.01013
Z004E0138	-0.00364	-0.00167	-0.00429	-0.00448	-0.00487	-0.00394	-0.00394	-0.00394	-0.00394	-0.00394
Z004E0139	0.00316	0.0038	0.00356	0.00112	0.0007	0.00243	0.00243	0.00243	0.00243	0.00243
Z004E0140	-0.00189	-0.00483	-0.00153	-0.00155	-0.00349	-0.00287	-0.00287	-0.00287	-0.00287	-0.00287
Z004E0141	0.00336	0.00524	0.00268	0.00353	0.00223	0.00376	0.00376	0.00376	0.00376	0.00376
Z004E0142	0.00521	0.0058	0.00636	0.00594	0.00731	0.00651	0.00651	0.00651	0.00651	0.00651
Z004E0143	0.00385	0.00401	0.00334	0.00355	0.00155	0.00271	0.00271	0.00271	0.00271	0.00271
Z004E0144	-0.00315	-0.00159	-0.00466	-0.00215	-0.00412	-0.00381	-0.00381	-0.00381	-0.00381	-0.00381
Z004E0145	-0.00236	-0.00114	-0.00186	-0.0017	-0.00359	-0.00201	-0.00201	-0.00201	-0.00201	-0.00201
Z004E0146	0.00033	0.00174	-0.00171	-0.00089	0.00037	-0.00002	-0.00002	-0.00002	-0.00002	-0.00002
Z004E0147	-0.00248	0.0008	-0.00268	-0.00036	0.00053	-0.0017	-0.0017	-0.0017	-0.0017	-0.0017
Z004E0148	-0.00527	-0.00256	-0.00552	-0.00343	-0.00285	-0.00461	-0.00461	-0.00461	-0.00461	-0.00461
Z004E0149	-0.00664	-0.00912	-0.00772	-0.00566	-0.00944	-0.00733	-0.00733	-0.00733	-0.00733	-0.00733
Z004E0150	-0.00733	-0.00422	-0.00754	-0.00528	-0.0043	-0.00659	-0.00659	-0.00659	-0.00659	-0.00659
Z004E0152	-0.00321	-0.0027	-0.00299	-0.00306	-0.00298	-0.0043	-0.0043	-0.0043	-0.0043	-0.0043
Z004E0153	-0.00231	-0.00311	-0.00093	-0.00071	0.00011	-0.00174	-0.00174	-0.00174	-0.00174	-0.00174
Z004E0155	0.00221	0.00149	0.00225	0.00179	0.00135	0.00319	0.00319	0.00319	0.00319	0.00319
Z004E0156	0.00165	0.00232	0.00124	0.00173	0.00073	0.00065	0.00065	0.00065	0.00065	0.00065
Z004E0158	0.00351	0.00463	0.00401	0.00413	0.0023	0.00383	0.00383	0.00383	0.00383	0.00383
Z004E0159	-0.00139	0.0015	0.00036	-0.002	0.00138	-0.00058	-0.00058	-0.00058	-0.00058	-0.00058
Z004E0160	-0.00422	-0.00485	-0.00363	-0.0018	-0.00372	-0.00334	-0.00334	-0.00334	-0.00334	-0.00334
Z004E0161	-0.00126	-0.0044	-0.00123	-0.00112	-0.00405	-0.00225	-0.00225	-0.00225	-0.00225	-0.00225
Z004E0162	-0.00116	-0.00139	0.00108	-0.00133	0.00097	-0.0002	-0.0002	-0.0002	-0.0002	-0.0002
Z004E0163	0.01094	0.00964	0.01142	0.01062	0.01022	0.01071	0.01071	0.01071	0.01071	0.01071
Z004E0164	-0.0002	-0.00308	-0.00073	0.00033	-0.00299	-0.00105	-0.00105	-0.00105	-0.00105	-0.00105
Z004E0165	0.00325	0.00573	0.0045	0.00475	0.00564	0.0038	0.0038	0.0038	0.0038	0.0038
Z004E0166	-0.00129	-0.00331	-0.00053	-0.00036	-0.00045	-0.00211	-0.00211	-0.00211	-0.00211	-0.00211
Z004E0167	-0.00119	-0.00066	-0.00277	-0.0007	-0.00333	-0.00206	-0.00206	-0.00206	-0.00206	-0.00206
Z004E0168	-0.00877	-0.00606	-0.00872	-0.00908	-0.00765	-0.00897	-0.00897	-0.00897	-0.00897	-0.00897
Z004E0169	-0.00071	-0.00212	-0.00118	0.00088	-0.0019	-0.00004	-0.00004	-0.00004	-0.00004	-0.00004
Z004E0170	-0.00322	0.0005	-0.00257	-0.00293	-0.00048	-0.00208	-0.00208	-0.00208	-0.00208	-0.00208
Z004E0171	-0.00711	-0.008	-0.00439	-0.00549	-0.00719	-0.00661	-0.00661	-0.00661	-0.00661	-0.00661
Z004E0172	0.00491	0.00593	0.0056	0.00311	0.00327	0.00482	0.00482	0.00482	0.00482	0.00482
Z004E0173	0.00776	0.00625	0.00908	0.00898	0.00895	0.00819	0.00819	0.00819	0.00819	0.00819
Z004E0174	-0.00414	-0.00529	-0.00447	-0.00229	-0.00333	-0.00461	-0.00461	-0.00461	-0.00461	-0.00461
Z004E0175	0.00217	0.00193	0.00176	0.00422	0.00215	0.0022	0.0022	0.0022	0.0022	0.0022
Z004E0176	0.00534	0.00704	0.00292	0.00534	0.00679	0.00491	0.00491	0.00491	0.00491	0.00491
Z004E0177	0.01965	0.02097	0.02028	0.0205	0.02044	0.01882	0.01882	0.01882	0.01882	0.01882
Z004E0178	0.00034	0.00116	-0.00257	0.00089	0.00067	-0.00041	-0.00041	-0.00041	-0.00041	-0.00041
Z004E0179	-0.00123	-0.00093	0.00304	-0.0009	0.00075	-0.00028	-0.00028	-0.00028	-0.00028	-0.00028
Z004E0180	0.00164	0.00038	0.00152	0.00356	-0.00024	0.00244	0.00244	0.00244	0.00244	0.00244
Z004E0181	0.00301	0.00502	0.00311	0.00266	0.00401	0.00396	0.00396	0.00396	0.00396	0.00396
Z004E0182	-0.00957	-0.01142	-0.00793	-0.00858	-0.01083	-0.00922	-0.00922	-0.00922	-0.00922	-0.00922
Z004E0183	0.0072	0.0079	0.00563	0.00776	0.00503	0.00637	0.00637	0.00637	0.00637	0.00637
Z004E0184	0.00402	0.00311	0.00437	0.00387	0.00489	0.00426	0.00426	0.00426	0.00426	0.00426
Z004E0185	-0.00318	-0.00455	-0.00155	-0.004	-0.00265	-0.00359	-0.00359	-0.00359	-0.00359	-0.00359
Z004E0186	-0.00285	0.00016	-0.00109	-0.00341	-0.0001	-0.00202	-0.00202	-0.00202	-0.00202	-0.00202
Z004E0187	-0.00284	-0.00169	-0.00176	-0.00444	-0.00292	-0.00353	-0.00353	-0.00353	-0.00353	-0.00353
Z004E0188	0.00504	0.00715	0.00559	0.006	0.0069	0.00544	0.00544	0.00544	0.00544	0.00544
Z004E0189	0.00604	0.00902	0.0078	0.00546	0.0088	0.00687	0.00687	0.00687	0.00687	0.00687
Z004E0190	-0.00323	-0.00476	-0.00173	-0.00426	-0.0047	-0.00248	-0.00248	-0.00248	-0.00248	-0.00248
Z004E0191	-0.00152	0.00147	0.00024	-0.00209	0.00124	-0.00069	-0.00069	-0.00069	-0.00069	-0.00069
Z004E0192	0.00031	0.00154	-0.00075	-0.0012	-0.00149	-0.00023	-0.00023	-0.00023	-0.00023	-0.00023
Z004E0193	0.00598	0.00521	0.00638	0.00582	0.00448	0.00705	0.00705	0.00705	0.00705	0.00705
Z004E0194	0.00284	0.00088	0.00348	0.00365	0.00163	0.00323	0.00323	0.00323	0.00323	0.00323
Z004E0195	0.00583	0.00387	0.00659	0.00678	0.00666	0.00503	0.00503	0.00503	0.00503	0.00503
Z004E0196	0.01591	0.01639	0.01548	0.01591	0.01502	0.01486	0.01486	0.01486	0.01486	0.01486
Z004E0197	-0.00143	0.0021	0.00236	-0.00149	0.00118	-0.0006	-0.0006	-0.0006	-0.0006	-0.0006
Z004E0198	-0.00935	-0.00689	-0.00618	-0.01003	-0.00835	-0.00988	-0.00988	-0.00988	-0.00988	-0.00988
Z004E0199	-0.00004	-0.00082	0.00018	-0.00034	-0.00121	0.00098	0.00098	0.00098	0.00098	0.00098
Z004E0200	-0.00858	-0.00918	-0.0082	-0.00808	-0.00944	-0.00831	-0.00831	-0.00831	-0.00831	-0.00831
Z005E0001	0.00044	-0.00079	0.00099	0.0011	0.00183	0.00038	0.00038	0.00038	0.00038	0.00038
Z005E0004	-0.00584	-0.00395	-0.00509	-0.00723	-0.00422	-0.00587	-0.00587	-0.00587	-0.00587	-0.00587
Z005E0007	-0.00159	0.00042	-0.00105	-0.00231	-0.00177	-0.00156	-0.00156	-0.00156	-0.00156	-0.00156
Z005E0008	0.00347	0.00105	0.00403	0.00243	0.00532	0.00337	0.00337	0.00337	0.00337	0.00337
Z005E0009	-0.00156	-0.00332	-0.00096	-0.00288	-0.00052	-0.00158	-0.00158	-0.00158	-0.00158	-0.00158
Z005E0010	-0.00486	-0.00363	-0.00579	-0.00312	-0.00533	-0.00482	-0.00482	-0.00482	-0.00482	-0.00482
Z005E0011	0.00502	0.00294	0.00575	0.00567	0.00741	0.00495	0.00495	0.00495	0.00495	0.00495
Z005E0012	0.00229	0.00364	0.00285	0.00139	0.00087	0.00236	0.00236	0.00236	0.00236	0.00236
Z005E0013	-0.00392	-0.00474	-0.00329	-0.00362	-0.00287	-0.00404	-0.00404	-0.00404	-0.00404	-0.00404
Z005E0014	0.00267	-0.00037	0.0017	0.00161	0.00089	0.00274	0.00274	0.00274	0.00274	0.00274
Z005E0015	-0.00462	-0.0057	-0.00554	-0.00448	-0.00653	-0.00463	-0.00463	-0.00463	-0.00463	-0.00463
Z005E0016	-0.00353	-0.00453	-0.00366	-0.003	-0.00245	-0.00362	-0.00362	-0.00362	-0.00362	-0.00362
Z005E0017	-0.0037	-0.00334	-0.00458	-0.00372	-0.0025	-0.00375	-0.00375	-0.00375	-0.00375	-0.00375
Z005E0018	0.00666	0.00972	0.00578	0.00727	0.00838	0.0066	0.0066	0.0066	0.0066	0.0066
Z005E0019	0.00276	0.00131	0.00347	0.00281	0.00426	0.00266	0.00266	0.00266	0.00266	0.00266
Z005E0020	-0.0058	-0.00374	-0.00682	-0.00534	-0.00778	-0.00571	-0.00571	-0.00571	-0.00571	-0.00571
Z005E0021	0.0028	0.00542	0.00331	0.00333	0.00083	0.00284	0.00284	0.00284	0.00284	0.00284
Z005E0022	-0.00504	-0.0067	-0.0045	-0.0061	-0.00761	-0.00505	-0.00505	-0.00505	-0.00505	-0.00505
Z005E0028	-0.00049	-0.00396	0.00013	-0.00115	-0.00191	-0.00052	-0.00052	-0.00052	-0.00052	-0.00052
Z005E0029	-0.00394	-0.00229	-0.00329	-0.01045	-0.00268	-0.00401	-0.00401	-0.00401	-0.00401	-0.00401
Z005E0032	-0.00065	-0.00251	-0.00156	-0.00225	0.00063	-0.00067	-0.00067	-0.00067	-0.00067	-0.00067
Z005E0033	-0.01069	-0.00803	-0.01011	-0.01209	-0.01004	-0.01071	-0.01071	-0.01071	-0.01071	-0.01071
Z005E0034	-0.00119	-0.00253	-0.0021	-0.0005	-0.00005	-0.00128	-0.00128	-0.00128	-0.00128	-0.00128
Z005E0035	-0.00227	-0.00494	-0.00319	-0.00109	-0.00319	-0.00227	-0.00227	-0.00227	-0.00227	-0.00227
Z005E0036	0.00734	0.00969	0.0064	0.0085	0.00896	0.00724	0.00724	0.00724	0.00724	0.00724
Z005E0037	0.00609	0.00428	0.00626	0.00537	0.00379	0.00607	0.00607	0.00607	0.00607	0.00607
Z005E0038	0.00255	0.00097	0.00311	0.00273	0.00052	0.00242	0.00242	0.00242	0.00242	0.00242
Z005E0039	0.00085	0.00171	-0.00013	0.00035	-0.00048	0.00095	0.00095	0.00095	0.00095	0.00095
Z005E0040	-0.00193	-0.0008	-0.00286	-0.00022	-0.00238	-0.0019	-0.0019	-0.0019	-0.0019	-0.0019
Z005E0042	0.0046	0.00314	0.00506	0.00637	0.00272	0.0046	0.0046	0.0046	0.0046	0.0046
Z005E0043	0.00326	0.00235	0.00221	0.00388	0.00213	0.00328	0.00328	0.00328	0.00328	0.00328
Z005E0044	0.00361	0.00467	0.00264	0.00319	0.00223	0.00375	0.00375	0.00375	0.00375	0.00375
Z005E0045	0.00315	0.00094	0.00308	0.00185	0.00488	0.00306	0.00306	0.00306	0.00306	0.00306
Z005E0046	-0.00543	-0.00637	-0.00481	-0.00518	-0.00436	-0.00557	-0.00557	-0.00557	-0.00557	-0.00557
Z005E0047	-0.00218	-0.00128	-0.00152	-0.00292	-0.00301	-0.00218	-0.00218	-0.00218	-0.00218	-0.00218
Z005E0048	0.00573	0.00428	0.00496	0.0055	0.00387	0.00568	0.00568	0.00568	0.00568	0.00568
Z005E0049	-0.00043	-0.00009	0.00007	-0.00031	-0.00256	-0.00048	-0.00048	-0.00048	-0.00048	-0.00048
Z005E0050	0.00177	0.00232	0.00088	0.00147	0.00099	0.00182	0.00182	0.00182	0.00182	0.00182
Z005E0051	-0.0007	0.00056	-0.00018	-0.00098	0.00073	-0.00075	-0.00075	-0.00075	-0.00075	-0.00075
Z005E0052	-0.00681	-0.00643	-0.00632	-0.00651	-0.00788	-0.00684	-0.00684	-0.00684	-0.00684	-0.00684
Z005E0053	0.00423	0.00225	0.00482	0.00425	0.00243	0.00409	0.00409	0.00409	0.00409	0.00409
Z005E0054	-0.00823	-0.00549	-0.0091	-0.00219	-0.00579	-0.00822	-0.00822	-0.00822	-0.00822	-0.00822
Z005E0055	-0.00256	-0.00013	-0.00198	-0.00363	-0.0015	-0.00256	-0.00256	-0.00256	-0.00256	-0.00256
Z005E0056	-0.00606	-0.00704	-0.00706	-0.00556	-0.00549	-0.00609	-0.00609	-0.00609	-0.00609	-0.00609
Z005E0057	-0.00285	-0.00445	-0.00224	-0.00268	-0.00471	-0.00291	-0.00291	-0.00291	-0.00291	-0.00291
Z005E0058	0.00258	0.00285	0.00168	0.00218	0.00186	0.00258	0.00258	0.00258	0.00258	0.00258
Z005E0059	0.00358	0.00144	0.0027	0.00217	0.00442	0.00346	0.00346	0.00346	0.00346	0.00346
Z005E0060	-0.00105	0.00198	-0.00193	-0.00045	0.00068	-0.00111	-0.00111	-0.00111	-0.00111	-0.00111
Z005E0061	-0.00212	-0.00381	-0.00151	-0.00198	-0.00396	-0.0022	-0.0022	-0.0022	-0.0022	-0.0022
Z005E0062	-0.0007	0.00062	-0.00008	-0.00651	0.0004	-0.00073	-0.00073	-0.00073	-0.00073	-0.00073
Z005E0063	0.00258	0.00139	0.00317	0.00064	0.00277	0.00252	0.00252	0.00252	0.00252	0.00252
Z005E0064	-0.00326	-0.00366	-0.00276	-0.00259	-0.0045	-0.00331	-0.00331	-0.00331	-0.00331	-0.00331
Z005E0066	-0.00137	-0.00308	-0.00077	-0.00124	-0.00321	-0.00145	-0.00145	-0.00145	-0.00145	-0.00145
Z005E0067	0.00366	0.00178	0.00274	0.00431	0.00184	0.00367	0.00367	0.00367	0.00367	0.00367
Z005E0068	-0.02105	-0.01971	-0.02048	-0.02195	-0.02246	-0.02097	-0.02097	-0.02097	-0.02097	-0.02097
Z005E0069	-0.00752	-0.01007	-0.00677	-0.0086	-0.00557	-0.00762	-0.00762	-0.00762	-0.00762	-0.00762
Z005E0071	0.00836	0.0057	0.00739	0.00727	0.00956	0.00829	0.00829	0.00829	0.00829	0.00829
Z005E0072	0.00029	0.00261	-0.00064	0.00111	0.00176	0.00032	0.00032	0.00032	0.00032	0.00032
Z005E0073	-0.00431	-0.00259	-0.00527	-0.00465	-0.00275	-0.00425	-0.00425	-0.00425	-0.00425	-0.00425
Z005E0074	-0.00396	-0.00141	-0.00345	-0.00345	-0.00591	-0.00394	-0.00394	-0.00394	-0.00394	-0.00394
Z005E0075	-0.00224	-0.00063	-0.00157	-0.00289	-0.00015	-0.00232	-0.00232	-0.00232	-0.00232	-0.00232
Z005E0076	-0.0025	-0.00422	-0.00347	-0.00406	-0.00223	-0.00254	-0.00254	-0.00254	-0.00254	-0.00254
Z005E0077	-0.00262	-0.00523	-0.00347	-0.00336	-0.00093	-0.00267	-0.00267	-0.00267	-0.00267	-0.00267
Z005E0079	0.00575	0.00371	0.00641	0.00456	0.00722	0.00568	0.00568	0.00568	0.00568	0.00568
Z005E0080	-0.00279	-0.00092	-0.00215	-0.00366	-0.00107	-0.00275	-0.00275	-0.00275	-0.00275	-0.00275
Z005E0082	-0.00304	-0.00431	-0.00253	-0.00306	-0.00547	-0.00305	-0.00305	-0.00305	-0.00305	-0.00305
Z005E0083	0.00861	0.0104	0.00766	0.0083	0.01016	0.00869	0.00869	0.00869	0.00869	0.00869
Z005E0084	-0.00803	-0.00668	-0.00737	-0.00911	-0.00605	-0.00803	-0.00803	-0.00803	-0.00803	-0.00803
Z005E0085	-0.00581	-0.00418	-0.00514	-0.00645	-0.00372	-0.00588	-0.00588	-0.00588	-0.00588	-0.00588
Z005E0087	0.07713	0.0806	0.07767	0.07782	0.07806	0.07712	0.07712	0.07712	0.07712	0.07712
Z005E0088	-0.00074	0.00122	-0.00016	-0.00158	0.00078	-0.00076	-0.00076	-0.00076	-0.00076	-0.00076
Z005E0089	-0.00393	-0.00641	-0.00495	-0.003	-0.00538	-0.00389	-0.00389	-0.00389	-0.00389	-0.00389
Z005E0090	0.00103	-0.00101	0.0016	0.00185	-0.00098	0.00099	0.00099	0.00099	0.00099	0.00099
Z005E0091	-0.00141	-0.00258	-0.00086	-0.00073	-0.00003	-0.00145	-0.00145	-0.00145	-0.00145	-0.00145
Z005E0092	0.00081	0.00253	0.00021	0.00063	-0.00032	0.00075	0.00075	0.00075	0.00075	0.00075
Z005E0093	-0.00193	-0.0001	-0.00133	-0.00096	-0.00287	-0.00197	-0.00197	-0.00197	-0.00197	-0.00197
Z005E0094	0.00833	0.01019	0.0089	0.00754	0.0066	0.00829	0.00829	0.00829	0.00829	0.00829
Z005E0095	0.00293	0.00077	0.00198	0.00204	0.00404	0.00296	0.00296	0.00296	0.00296	0.00296
Z005E0096	0.00454	0.00573	0.00509	0.00358	0.00315	0.00458	0.00458	0.00458	0.00458	0.00458
Z005E0099	0.00713	0.00764	0.00618	0.00596	0.00757	0.00717	0.00717	0.00717	0.00717	0.00717
Z005E0100	0.00051	0.00336	0.001	0.00178	0.00133	0.00049	0.00049	0.00049	0.00049	0.00049
Z005E0102	0.00632	0.0074	0.00703	0.00555	0.00715	0.00632	0.00632	0.00632	0.00632	0.00632
Z005E0104	-0.0043	-0.00477	-0.00369	-0.00333	-0.00503	-0.00435	-0.00435	-0.00435	-0.00435	-0.00435
Z005E0105	-0.0013	0.00098	-0.00075	-0.00104	-0.00288	-0.00132	-0.00132	-0.00132	-0.00132	-0.00132
Z005E0106	-0.02035	-0.01739	-0.01973	-0.01954	-0.01882	-0.02045	-0.02045	-0.02045	-0.02045	-0.02045
Z005E0107	0.00238	0.00158	0.00281	0.00255	-0.00046	0.00233	0.00233	0.00233	0.00233	0.00233
Z005E0108	-0.00301	-0.00115	-0.00317	-0.00182	-0.0007	-0.00298	-0.00298	-0.00298	-0.00298	-0.00298
Z005E0109	-0.00118	-0.00193	-0.00073	-0.00104	-0.00319	-0.00124	-0.00124	-0.00124	-0.00124	-0.00124
Z005E0110	-0.00002	0.00128	0.00054	-0.00094	-0.00143	0.00004	0.00004	0.00004	0.00004	0.00004
Z005E0111	0.00994	0.00889	0.01046	0.00941	0.00815	0.01001	0.01001	0.01001	0.01001	0.01001
Z005E0112	0.00151	0.00357	0.00218	0.00279	0.00331	0.00148	0.00148	0.00148	0.00148	0.00148
Z005E0113	-0.00877	-0.00778	-0.00976	-0.0151	-0.01095	-0.00864	-0.00864	-0.00864	-0.00864	-0.00864
Z005E0114	0.00677	0.00472	0.00584	0.00735	0.00498	0.00675	0.00675	0.00675	0.00675	0.00675
Z005E0115	-0.00006	0.00269	0.00045	0.00085	-0.00189	-0.00013	-0.00013	-0.00013	-0.00013	-0.00013
Z005E0116	-0.00147	0.00025	-0.00229	-0.00231	0.00082	-0.0015	-0.0015	-0.0015	-0.0015	-0.0015
Z005E0117	-0.00009	0.002	0.00057	-0.00172	0.001	-0.00008	-0.00008	-0.00008	-0.00008	-0.00008
Z005E0118	-0.00275	-0.00315	-0.00392	-0.00208	-0.00151	-0.00281	-0.00281	-0.00281	-0.00281	-0.00281
Z005E0119	-0.0018	-0.0046	-0.00108	-0.00312	-0.00142	-0.00184	-0.00184	-0.00184	-0.00184	-0.00184
Z005E0120	-0.00506	-0.00635	-0.00597	-0.00436	-0.00393	-0.00514	-0.00514	-0.00514	-0.00514	-0.00514
Z005E0121	0.0031	0.00085	0.00365	0.00241	0.00401	0.00309	0.00309	0.00309	0.00309	0.00309
Z005E0122	0.00316	0.00506	0.00217	0.00083	0.0045	0.00319	0.00319	0.00319	0.00319	0.00319
Z005E0123	-0.00055	0.00219	0.00002	-0.00006	-0.00084	-0.00052	-0.00052	-0.00052	-0.00052	-0.00052
Z005E0125	-0.00078	0.00142	-0.00018	-0.00009	-0.00217	-0.00082	-0.00082	-0.00082	-0.00082	-0.00082
Z005E0126	0.00188	0.00038	0.00247	0.00201	-0.00012	0.00184	0.00184	0.00184	0.00184	0.00184
Z005E0127	0.00382	0.00391	0.00436	0.00338	0.00189	0.00386	0.00386	0.00386	0.00386	0.00386
Z005E0128	-0.00599	-0.00411	-0.00693	-0.00483	-0.00733	-0.00597	-0.00597	-0.00597	-0.00597	-0.00597
Z005E0129	0.0033	0.00542	0.00248	0.00219	0.00513	0.00327	0.00327	0.00327	0.00327	0.00327
Z005E0130	0.01105	0.01218	0.01159	0.01048	0.00956	0.01113	0.01113	0.01113	0.01113	0.01113
Z005E0131	-0.00137	0.00082	-0.00096	-0.00016	-0.00284	-0.00142	-0.00142	-0.00142	-0.00142	-0.00142
Z005E0133	-0.00334	-0.0041	-0.00291	-0.00316	-0.00619	-0.00339	-0.00339	-0.00339	-0.00339	-0.00339
Z005E0134	-0.00009	-0.00118	0.0004	0.0006	0.00028	-0.00017	-0.00017	-0.00017	-0.00017	-0.00017
Z005E0137	-0.008	-0.00563	-0.00745	-0.0074	-0.00967	-0.00801	-0.00801	-0.00801	-0.00801	-0.00801
Z005E0138	-0.00322	-0.00075	-0.00272	-0.00275	-0.00516	-0.00321	-0.00321	-0.00321	-0.00321	-0.00321
Z005E0139	0.00168	0.00454	0.00217	0.00296	0.0025	0.00166	0.00166	0.00166	0.00166	0.00166
Z005E0141	-0.00753	-0.00625	-0.00851	-0.00709	-0.00867	-0.00751	-0.00751	-0.00751	-0.00751	-0.00751
Z005E0142	-0.00368	-0.00256	-0.00461	-0.00198	-0.00412	-0.00365	-0.00365	-0.00365	-0.00365	-0.00365
Z005E0143	-0.01233	-0.01036	-0.01175	-0.01316	-0.0108	-0.01234	-0.01234	-0.01234	-0.01234	-0.01234
Z005E0144	0.00186	0.00284	0.00172	0.00232	0.00123	0.00186	0.00186	0.00186	0.00186	0.00186
Z005E0145	-0.00527	-0.00491	-0.00618	-0.00477	-0.0076	-0.00523	-0.00523	-0.00523	-0.00523	-0.00523
Z005E0146	-0.00116	-0.00402	-0.00137	-0.00244	-0.00298	-0.00113	-0.00113	-0.00113	-0.00113	-0.00113
Z005E0147	0.00375	0.00151	0.00282	0.00176	0.00166	0.00379	0.00379	0.00379	0.00379	0.00379
Z005E0148	0.00505	0.002	0.00571	0.00372	0.00378	0.00499	0.00499	0.00499	0.00499	0.00499
Z005E0149	-0.00277	-0.00405	-0.00368	-0.00206	-0.00164	-0.00285	-0.00285	-0.00285	-0.00285	-0.00285
Z005E0152	-0.00082	0.00117	-0.00174	-0.00188	0.00091	-0.00081	-0.00081	-0.00081	-0.00081	-0.00081
Z005E0153	-0.00239	-0.00058	-0.00333	-0.00126	-0.00372	-0.00238	-0.00238	-0.00238	-0.00238	-0.00238
Z005E0154	-0.0042	-0.00679	-0.00508	-0.0056	-0.00633	-0.00419	-0.00419	-0.00419	-0.00419	-0.00419
Z005E0155	0.00636	0.00853	0.00537	0.00675	0.00441	0.00637	0.00637	0.00637	0.00637	0.00637
Z005E0156	0.03308	0.03509	0.03378	0.03394	0.0355	0.03301	0.03301	0.03301	0.03301	0.03301
Z005E0157	0.00195	0.0021	0.00121	0.00128	0.00123	0.00195	0.00195	0.00195	0.00195	0.00195
Z005E0158	0.00417	0.00547	0.00473	0.00326	0.00276	0.00423	0.00423	0.00423	0.00423	0.00423
Z005E0159	0.00181	0.00489	0.00081	0.00293	0.0028	0.00185	0.00185	0.00185	0.00185	0.00185
Z005E0160	0.01001	0.00816	0.00913	0.01027	0.00879	0.01	0.01	0.01	0.01	0.01
Z005E0161	-0.00089	-0.00174	-0.00035	-0.00042	-0.00323	-0.00094	-0.00094	-0.00094	-0.00094	-0.00094
Z005E0163	-0.00221	-0.00064	-0.00158	-0.00247	-0.00072	-0.00227	-0.00227	-0.00227	-0.00227	-0.00227
Z005E0164	0.01063	0.01272	0.00968	0.01136	0.01214	0.01061	0.01061	0.01061	0.01061	0.01061
Z005E0165	-0.01	-0.00756	-0.0095	-0.00954	-0.01194	-0.01	-0.01	-0.01	-0.01	-0.01
Z005E0166	0.00367	0.00551	0.00273	0.00481	0.00233	0.00369	0.00369	0.00369	0.00369	0.00369
Z005E0167	-0.00607	-0.00393	-0.00708	-0.00447	-0.00414	-0.00606	-0.00606	-0.00606	-0.00606	-0.00606
Z005E0168	-0.00031	-0.00208	0.00029	-0.00021	-0.00214	-0.00041	-0.00041	-0.00041	-0.00041	-0.00041
Z005E0169	-0.001	-0.00015	-0.00035	-0.00177	-0.00182	-0.00102	-0.00102	-0.00102	-0.00102	-0.00102
Z005E0170	0.00239	0.00111	0.00141	0.00213	0.00019	0.00241	0.00241	0.00241	0.00241	0.00241
Z005E0171	0.00236	0.004	0.00286	0.00335	0.00133	0.00235	0.00235	0.00235	0.00235	0.00235
Z005E0172	-0.00749	-0.0058	-0.00686	-0.00681	-0.00531	-0.00757	-0.00757	-0.00757	-0.00757	-0.00757
Z005E0173	-0.00329	-0.00007	-0.00266	-0.00237	-0.00181	-0.00334	-0.00334	-0.00334	-0.00334	-0.00334
Z005E0174	-0.01055	-0.00798	-0.01	-0.01068	-0.00929	-0.01059	-0.01059	-0.01059	-0.01059	-0.01059
Z005E0175	0.00225	0.0014	0.00139	0.0023	0.00353	0.00215	0.00215	0.00215	0.00215	0.00215
Z005E0176	0.00162	-0.00092	0.00219	0.00017	-0.00025	0.00166	0.00166	0.00166	0.00166	0.00166
Z005E0178	0.00134	-0.00135	0.00191	-0.00017	-0.0005	0.00135	0.00135	0.00135	0.00135	0.00135
Z005E0179	0.00398	0.00272	0.0045	0.00396	0.00156	0.00398	0.00398	0.00398	0.00398	0.00398
Z005E0180	-0.00025	0.00079	0.00041	-0.00094	-0.0011	-0.00023	-0.00023	-0.00023	-0.00023	-0.00023
Z005E0181	0.00209	0.00437	0.00258	0.00249	0.00019	0.00206	0.00206	0.00206	0.00206	0.00206
Z005E0182	-0.00606	-0.00384	-0.00699	-0.00528	-0.00457	-0.00604	-0.00604	-0.00604	-0.00604	-0.00604
Z005E0183	-0.00233	-0.00558	-0.0032	-0.00315	-0.00358	-0.0023	-0.0023	-0.0023	-0.0023	-0.0023
Z005E0184	0.00532	0.00338	0.00615	0.00578	0.00666	0.00525	0.00525	0.00525	0.00525	0.00525
Z005E0185	-0.00474	-0.00221	-0.00421	0.00164	-0.00587	-0.00472	-0.00472	-0.00472	-0.00472	-0.00472
Z005E0186	0.00203	0.00013	0.00296	0.00165	0.00019	0.00197	0.00197	0.00197	0.00197	0.00197
Z005E0187	-0.00052	-0.00245	-0.00135	-0.00007	0.00106	-0.00059	-0.00059	-0.00059	-0.00059	-0.00059
Z005E0189	0.00241	0.00334	0.00307	0.00168	0.00158	0.00241	0.00241	0.00241	0.00241	0.00241
Z005E0190	0.00063	-0.00055	-0.00027	0.00138	0.00174	0.00057	0.00057	0.00057	0.00057	0.00057
Z005E0191	0.0102	0.01118	0.00924	0.00892	0.00907	0.01022	0.01022	0.01022	0.01022	0.01022
Z005E0192	-0.0061	-0.0091	-0.00698	-0.00733	-0.00451	-0.0061	-0.0061	-0.0061	-0.0061	-0.0061
Z005E0193	0.00149	0.00432	0.00198	0.00275	0.00231	0.00146	0.00146	0.00146	0.00146	0.00146
Z005E0196	-0.00489	-0.00584	-0.00576	-0.00521	-0.00376	-0.00487	-0.00487	-0.00487	-0.00487	-0.00487
Z005E0197	-0.00259	-0.00561	-0.00356	-0.00364	-0.00438	-0.00252	-0.00252	-0.00252	-0.00252	-0.00252
Z005E0198	0.00163	0.00343	0.00188	0.00168	0.00033	0.0016	0.0016	0.0016	0.0016	0.0016
Z005E0199	-0.0048	-0.00244	-0.00507	-0.00408	-0.00673	-0.00476	-0.00476	-0.00476	-0.00476	-0.00476
Z006E0001	-0.00212	-0.00134	-0.00153	-0.00267	-0.00157	-0.00195	-0.00195	-0.00195	-0.00195	-0.00195
Z006E0002	-0.00681	-0.00529	-0.00696	-0.00502	-0.00737	-0.00649	-0.00649	-0.00649	-0.00649	-0.00649
Z006E0003	-0.00376	-0.00493	-0.00425	-0.00326	-0.00393	-0.00387	-0.00387	-0.00387	-0.00387	-0.00387
Z006E0005	-0.00335	-0.00479	-0.00368	-0.00314	-0.00346	-0.00356	-0.00356	-0.00356	-0.00356	-0.00356
Z006E0006	-0.00708	-0.00575	-0.00716	-0.00777	-0.00629	-0.00669	-0.00669	-0.00669	-0.00669	-0.00669
Z006E0007	0.00687	0.00724	0.00702	0.00534	0.00628	0.00644	0.00644	0.00644	0.00644	0.00644
Z006E0008	-0.00119	-0.00182	-0.00064	0.00083	-0.00103	-0.00113	-0.00113	-0.00113	-0.00113	-0.00113
Z006E0009	-0.00586	-0.0051	-0.00528	-0.00643	-0.00531	-0.0057	-0.0057	-0.0057	-0.0057	-0.0057
Z006E0010	-0.00086	0.00029	-0.00089	0.00072	0.00001	-0.0003	-0.0003	-0.0003	-0.0003	-0.0003
Z006E0011	0.00192	0.00309	0.00252	0.00226	0.00236	0.00217	0.00217	0.00217	0.00217	0.00217
Z006E0012	-0.00557	-0.00478	-0.00607	-0.00531	-0.00625	-0.00566	-0.00566	-0.00566	-0.00566	-0.00566
Z006E0013	0.00313	0.00256	0.00367	0.0032	0.00364	0.00306	0.00306	0.00306	0.00306	0.00306
Z006E0014	-0.00042	-0.00166	-0.00093	-0.00192	-0.00021	-0.00069	-0.00069	-0.00069	-0.00069	-0.00069
Z006E0015	-0.00032	-0.00082	-0.00051	-0.0024	-0.00033	-0.00072	-0.00072	-0.00072	-0.00072	-0.00072
Z006E0016	-0.0023	-0.00285	-0.00172	-0.00075	-0.00198	-0.00215	-0.00215	-0.00215	-0.00215	-0.00215
Z006E0017	0.00046	-0.0001	0.00099	0.00054	0.00096	0.00038	0.00038	0.00038	0.00038	0.00038
Z006E0018	-0.00294	-0.00275	-0.0024	-0.00146	-0.00206	-0.00264	-0.00264	-0.00264	-0.00264	-0.00264
Z006E0020	-0.00465	-0.0062	-0.00496	-0.00429	-0.00453	-0.00484	-0.00484	-0.00484	-0.00484	-0.00484
Z006E0023	0.0014	0.00242	0.00134	0.00096	0.00265	0.00179	0.00179	0.00179	0.00179	0.00179
Z006E0024	0.00002	-0.00101	0.00041	-0.00112	0.00076	-0.00019	-0.00019	-0.00019	-0.00019	-0.00019
Z006E0025	-0.00304	-0.00402	-0.00333	-0.00403	-0.00227	-0.00299	-0.00299	-0.00299	-0.00299	-0.00299
Z006E0026	-0.015	-0.01531	-0.0155	-0.01467	-0.0154	-0.01512	-0.01512	-0.01512	-0.01512	-0.01512
Z006E0027	-0.0004	0.00037	-0.00011	0.00067	0.00054	-0.00001	-0.00001	-0.00001	-0.00001	-0.00001
Z006E0028	-0.00021	-0.00191	-0.00071	-0.00146	0.00014	-0.00047	-0.00047	-0.00047	-0.00047	-0.00047
Z006E0029	0.00158	0.00293	0.00211	0.00336	0.00122	0.00166	0.00166	0.00166	0.00166	0.00166
Z006E0031	-0.00647	-0.0061	-0.00653	-0.00507	-0.00579	-0.00594	-0.00594	-0.00594	-0.00594	-0.00594
Z006E0032	0.00067	0.00003	0.00019	0.00124	0.00074	0.00055	0.00055	0.00055	0.00055	0.00055
Z006E0033	0.0005	-0.00007	0.00104	0.00057	0.00101	0.00042	0.00042	0.00042	0.00042	0.00042
Z006E0034	0.00304	0.00399	0.00247	0.00152	0.00211	0.00269	0.00269	0.00269	0.00269	0.00269
Z006E0035	-0.00381	-0.00338	-0.00429	-0.00332	-0.00402	-0.00391	-0.00391	-0.00391	-0.00391	-0.00391
Z006E0036	-0.00333	-0.00288	-0.00351	-0.00357	-0.00395	-0.00358	-0.00358	-0.00358	-0.00358	-0.00358
Z006E0037	-0.00622	-0.00708	-0.00575	-0.00633	-0.0045	-0.00602	-0.00602	-0.00602	-0.00602	-0.00602
Z006E0038	0.01208	0.0126	0.01235	0.01293	0.01269	0.01245	0.01245	0.01245	0.01245	0.01245
Z006E0041	-0.00563	-0.00602	-0.00525	-0.00654	-0.0054	-0.00576	-0.00576	-0.00576	-0.00576	-0.00576
Z006E0042	-0.00042	-0.00088	0.00011	-0.00008	-0.00028	-0.00043	-0.00043	-0.00043	-0.00043	-0.00043
Z006E0043	0.00681	0.00747	0.00698	0.00689	0.00611	0.00645	0.00645	0.00645	0.00645	0.00645
Z006E0044	0.00221	0.00312	0.00229	0.00105	0.00108	0.00154	0.00154	0.00154	0.00154	0.00154
Z006E0046	-0.00414	-0.00339	-0.00466	-0.00586	-0.00445	-0.00438	-0.00438	-0.00438	-0.00438	-0.00438
Z006E0047	-0.00851	-0.00725	-0.0086	-0.00923	-0.00771	-0.00814	-0.00814	-0.00814	-0.00814	-0.00814
Z006E0048	0.0044	0.00556	0.00425	0.00534	0.00412	0.00461	0.00461	0.00461	0.00461	0.00461
Z006E0049	0.00684	0.00829	0.00677	0.0062	0.00761	0.00725	0.00725	0.00725	0.00725	0.00725
Z006E0050	0.00619	0.00636	0.00568	0.00485	0.00624	0.00596	0.00596	0.00596	0.00596	0.00596
Z006E0051	-0.00195	-0.00335	-0.00226	-0.00302	-0.00132	-0.00226	-0.00226	-0.00226	-0.00226	-0.00226
Z006E0052	-0.00501	-0.00624	-0.00515	-0.00589	-0.00444	-0.00536	-0.00536	-0.00536	-0.00536	-0.00536
Z006E0053	0.00571	0.00595	0.00519	0.00427	0.00519	0.0055	0.0055	0.0055	0.0055	0.0055
Z006E0054	0.00371	0.00425	0.00321	0.00228	0.00384	0.00349	0.00349	0.00349	0.00349	0.00349
Z006E0055	0.0017	0.00065	0.00187	0.0009	0.0018	0.00123	0.00123	0.00123	0.00123	0.00123
Z006E0056	0.0084	0.00788	0.00783	0.00912	0.00747	0.00804	0.00804	0.00804	0.00804	0.00804
Z006E0057	0.00553	0.00717	0.00614	0.00625	0.00597	0.00567	0.00567	0.00567	0.00567	0.00567
Z006E0058	-0.00317	-0.00341	-0.00302	-0.00316	-0.00322	-0.00337	-0.00337	-0.00337	-0.00337	-0.00337
Z006E0059	0.00404	0.00325	0.00355	0.00421	0.00411	0.00387	0.00387	0.00387	0.00387	0.00387
Z006E0061	0.00424	0.00401	0.00407	0.00262	0.00421	0.00391	0.00391	0.00391	0.00391	0.00391
Z006E0062	-0.00287	-0.00405	-0.00336	-0.00237	-0.00303	-0.00298	-0.00298	-0.00298	-0.00298	-0.00298
Z006E0063	-0.00047	0.00035	-0.00102	-0.00087	-0.00135	-0.00073	-0.00073	-0.00073	-0.00073	-0.00073
Z006E0065	-0.00017	0.0004	-0.00069	0	-0.00081	-0.00031	-0.00031	-0.00031	-0.00031	-0.00031
Z006E0066	-0.00203	-0.00149	-0.00141	-0.00231	-0.00102	-0.00184	-0.00184	-0.00184	-0.00184	-0.00184
Z006E0068	-0.00424	-0.00379	-0.00472	-0.00374	-0.00445	-0.00433	-0.00433	-0.00433	-0.00433	-0.00433
Z006E0069	-0.00421	-0.00311	-0.00394	-0.00338	-0.00373	-0.00381	-0.00381	-0.00381	-0.00381	-0.00381
Z006E0070	-0.00129	-0.00212	-0.00184	-0.0025	-0.00174	-0.00162	-0.00162	-0.00162	-0.00162	-0.00162
Z006E0071	0.00105	0.00133	0.00053	-0.00038	0.00052	0.00085	0.00085	0.00085	0.00085	0.00085
Z006E0072	0.01219	0.01066	0.01202	0.01129	0.01211	0.01185	0.01185	0.01185	0.01185	0.01185
Z006E0073	0.00161	0.00241	0.00174	0.0024	0.00111	0.00136	0.00136	0.00136	0.00136	0.00136
Z006E0074	0.00221	0.00237	0.00169	0.00298	0.00152	0.00202	0.00202	0.00202	0.00202	0.00202
Z006E0075	0.0073	0.00813	0.00722	0.00689	0.00788	0.00773	0.00773	0.00773	0.00773	0.00773
Z006E0077	-0.00125	0.0002	-0.00136	0.0002	-0.00142	-0.00083	-0.00083	-0.00083	-0.00083	-0.00083
Z006E0078	0.00351	0.00235	0.00296	0.00414	0.00276	0.00326	0.00326	0.00326	0.00326	0.00326
Z006E0079	0.00055	-0.0004	0.00024	0.00185	0.00058	0.00064	0.00064	0.00064	0.00064	0.00064
Z006E0080	0.00143	0.00111	0.00126	0.00136	0.00152	0.00158	0.00158	0.00158	0.00158	0.00158
Z006E0081	-0.00599	-0.00538	-0.00586	-0.00739	-0.00648	-0.00658	-0.00658	-0.00658	-0.00658	-0.00658
Z006E0082	0.00395	0.00524	0.00387	0.00571	0.00422	0.0044	0.0044	0.0044	0.0044	0.0044
Z006E0083	0.00428	0.00492	0.00392	0.00495	0.00345	0.00403	0.00403	0.00403	0.00403	0.00403
Z006E0084	-0.00049	0.00071	-0.0006	-0.00073	0.00015	-0.0002	-0.0002	-0.0002	-0.0002	-0.0002
Z006E0085	0.00237	0.00211	0.00259	0.00243	0.00298	0.00252	0.00252	0.00252	0.00252	0.00252
Z006E0086	-0.00516	-0.00367	-0.00531	-0.00516	-0.00514	-0.00495	-0.00495	-0.00495	-0.00495	-0.00495
Z006E0087	-0.00017	-0.00138	-0.00067	-0.00165	0.00004	-0.00043	-0.00043	-0.00043	-0.00043	-0.00043
Z006E0088	0.00875	0.00727	0.00855	0.00908	0.00827	0.00838	0.00838	0.00838	0.00838	0.00838
Z006E0089	-0.00409	-0.00377	-0.00349	-0.0048	-0.00307	-0.00396	-0.00396	-0.00396	-0.00396	-0.00396
Z006E0090	0.00552	0.0051	0.00615	0.00675	0.00654	0.00577	0.00577	0.00577	0.00577	0.00577
Z006E0091	0.00023	0.00097	-0.00031	-0.001	-0.00025	-0.00009	-0.00009	-0.00009	-0.00009	-0.00009
Z006E0092	-0.00251	-0.00185	-0.00308	-0.00292	-0.00372	-0.00278	-0.00278	-0.00278	-0.00278	-0.00278
Z006E0093	-0.00126	-0.00199	-0.00131	0.00022	-0.0003	-0.00076	-0.00076	-0.00076	-0.00076	-0.00076
Z006E0094	0.00566	0.00438	0.00514	0.00465	0.00571	0.00531	0.00531	0.00531	0.00531	0.00531
Z006E0095	-0.01209	-0.01181	-0.01151	-0.01231	-0.01124	-0.01204	-0.01204	-0.01204	-0.01204	-0.01204
Z006E0096	-0.00268	-0.00404	-0.00251	-0.00188	-0.00301	-0.00314	-0.00314	-0.00314	-0.00314	-0.00314
Z006E0097	0.0022	0.0007	0.00203	0.00271	0.00193	0.00186	0.00186	0.00186	0.00186	0.00186
Z006E0098	-0.0036	-0.00394	-0.00412	-0.00278	-0.00416	-0.00381	-0.00381	-0.00381	-0.00381	-0.00381
Z006E0099	0.00062	0.00107	0.00014	0.00112	0.00041	0.00053	0.00053	0.00053	0.00053	0.00053
Z006E0100	0.00119	0.00089	0.00069	0.00153	0.00079	0.00107	0.00107	0.00107	0.00107	0.00107
Z006E0101	-0.00642	-0.00774	-0.00624	-0.00611	-0.0066	-0.0068	-0.0068	-0.0068	-0.0068	-0.0068
Z006E0102	0.00619	0.00484	0.00637	0.00649	0.00601	0.0058	0.0058	0.0058	0.0058	0.0058
Z006E0103	-0.002	-0.00131	-0.00185	-0.00388	-0.00234	-0.0025	-0.0025	-0.0025	-0.0025	-0.0025
Z006E0104	0.00886	0.00839	0.00837	0.00753	0.00926	0.00863	0.00863	0.00863	0.00863	0.00863
Z006E0105	0.00702	0.00776	0.00739	0.00753	0.00691	0.00693	0.00693	0.00693	0.00693	0.00693
Z006E0106	0.00734	0.00813	0.00745	0.00607	0.00652	0.00672	0.00672	0.00672	0.00672	0.00672
Z006E0107	0.00317	0.00276	0.00321	0.00355	0.00367	0.0033	0.0033	0.0033	0.0033	0.0033
Z006E0108	0.00023	-0.00017	0.00038	0.0009	-0.00036	-0.00023	-0.00023	-0.00023	-0.00023	-0.00023
Z006E0109	0.00168	0.00104	0.00172	0.00142	0.00232	0.00182	0.00182	0.00182	0.00182	0.00182
Z006E0110	-0.00106	-0.00097	-0.00043	0.00012	-0.00017	-0.0008	-0.0008	-0.0008	-0.0008	-0.0008
Z006E0111	0.00028	0.00055	0.00086	0.00005	0.00113	0.00032	0.00032	0.00032	0.00032	0.00032
Z006E0113	0.00202	0.00244	0.00256	0.00148	0.00243	0.00203	0.00203	0.00203	0.00203	0.00203
Z006E0114	0.00355	0.00281	0.0035	0.00503	0.00452	0.00405	0.00405	0.00405	0.00405	0.00405
Z006E0115	-0.00359	-0.00426	-0.00299	-0.00419	-0.00232	-0.00347	-0.00347	-0.00347	-0.00347	-0.00347
Z006E0116	-0.00117	-0.0007	-0.00134	-0.0014	-0.00179	-0.00142	-0.00142	-0.00142	-0.00142	-0.00142
Z006E0117	0.00498	0.00429	0.00558	0.00438	0.00626	0.0051	0.0051	0.0051	0.0051	0.0051
Z006E0118	0.00797	0.00785	0.00745	0.00782	0.00773	0.00775	0.00775	0.00775	0.00775	0.00775
Z006E0119	-0.00637	-0.00518	-0.00644	-0.00515	-0.00591	-0.00586	-0.00586	-0.00586	-0.00586	-0.00586
Z006E0120	-0.0034	-0.00264	-0.00278	-0.00244	-0.00252	-0.00317	-0.00317	-0.00317	-0.00317	-0.00317
Z006E0121	-0.00321	-0.00241	-0.00371	-0.00294	-0.00389	-0.0033	-0.0033	-0.0033	-0.0033	-0.0033
Z006E0122	0.0021	0.00156	0.0025	0.00264	0.00268	0.002	0.002	0.002	0.002	0.002
Z006E0123	0.00031	-0.00112	-0.00002	0.00052	0.00019	0.0001	0.0001	0.0001	0.0001	0.0001
Z006E0125	0.00254	0.00172	0.00257	0.00387	-0.0018	0.0025	0.0025	0.0025	0.0025	0.0025
Z006E0126	-0.00011	-0.00146	0.00007	0.00019	-0.00028	-0.00049	-0.00049	-0.00049	-0.00049	-0.00049
Z006E0128	0.00232	0.00332	0.00181	0.00144	0.00194	0.00213	0.00213	0.00213	0.00213	0.00213
Z006E0129	-0.00078	0.00046	-0.00021	-0.00113	-0.00018	-0.00072	-0.00072	-0.00072	-0.00072	-0.00072
Z006E0133	0.00451	0.00337	0.00399	0.00568	0.00457	0.00449	0.00449	0.00449	0.00449	0.00449
Z006E0134	-0.00258	-0.00237	-0.00271	-0.00252	-0.00219	-0.00215	-0.00215	-0.00215	-0.00215	-0.00215
Z006E0135	0.00211	0.00281	0.0016	0.00234	0.00144	0.002	0.002	0.002	0.002	0.002
Z006E0136	0.01549	0.01657	0.01544	0.01507	0.01673	0.01589	0.01589	0.01589	0.01589	0.01589
Z006E0137	0.0003	0.00108	-0.00023	-0.00141	-0.00002	0.00006	0.00006	0.00006	0.00006	0.00006
Z006E0138	0.00029	0.00097	0.00011	0.0001	0.00012	0.00045	0.00045	0.00045	0.00045	0.00045
Z006E0139	0.00026	-0.00065	0	0.00105	-0.00113	-0.0002	-0.0002	-0.0002	-0.0002	-0.0002
Z006E0140	0.00254	0.00172	0.00257	0.00387	0.00657	0.0025	0.0025	0.0025	0.0025	0.0025
Z006E0141	0.00401	0.00325	0.00396	0.00548	0.00498	0.0045	0.0045	0.0045	0.0045	0.0045
Z006E0142	-0.00068	0.00055	-0.00074	-0.00122	0.00033	-0.00028	-0.00028	-0.00028	-0.00028	-0.00028
Z006E0143	0.00519	0.00664	0.00571	0.00505	0.00517	0.00514	0.00514	0.00514	0.00514	0.00514
Z006E0144	-0.00182	-0.001	-0.00232	-0.00155	-0.0025	-0.0019	-0.0019	-0.0019	-0.0019	-0.0019
Z006E0145	0.00144	0.0024	0.00207	0.00282	0.00231	0.00172	0.00172	0.00172	0.00172	0.00172
Z006E0146	0.00663	0.00656	0.00723	0.00625	0.00741	0.00682	0.00682	0.00682	0.00682	0.00682
Z006E0147	-0.0059	-0.00711	-0.0064	-0.00738	-0.00569	-0.00616	-0.00616	-0.00616	-0.00616	-0.00616
Z006E0148	0.00138	0.00218	0.00197	0.00083	0.00192	0.00156	0.00156	0.00156	0.00156	0.00156
Z006E0149	0.00573	0.00744	0.00633	0.00655	0.00635	0.00596	0.00596	0.00596	0.00596	0.00596
Z006E0150	-0.00666	-0.00609	-0.00672	-0.0068	-0.00563	-0.00622	-0.00622	-0.00622	-0.00622	-0.00622
Z006E0152	0.00239	0.00238	0.00249	0.00137	0.00151	0.00173	0.00173	0.00173	0.00173	0.00173
Z006E0153	0.00116	0.00068	0.001	0.00087	0.00088	0.00112	0.00112	0.00112	0.00112	0.00112
Z006E0154	-0.00475	-0.00503	-0.00525	-0.0044	-0.00515	-0.00486	-0.00486	-0.00486	-0.00486	-0.00486
Z006E0155	-0.00869	-0.00759	-0.00843	-0.00757	-0.00823	-0.00832	-0.00832	-0.00832	-0.00832	-0.00832
Z006E0156	-0.00032	-0.00029	0.00015	-0.00035	0.001	-0.00006	-0.00006	-0.00006	-0.00006	-0.00006
Z006E0157	-0.00033	0.00087	0.00027	0.00077	0.00008	-0.00007	-0.00007	-0.00007	-0.00007	-0.00007
Z006E0158	0.00025	0.00116	-0.00026	-0.00141	-0.00009	0.00004	0.00004	0.00004	0.00004	0.00004
Z006E0159	0.00245	0.00324	0.00287	0.00336	0.00274	0.00244	0.00244	0.00244	0.00244	0.00244
Z006E0160	0.01484	0.0165	0.01507	0.01661	0.01459	0.01515	0.01515	0.01515	0.01515	0.01515
Z006E0161	0.00448	0.00394	0.00458	0.00418	0.00575	0.00479	0.00479	0.00479	0.00479	0.00479
Z006E0162	-0.00638	-0.00698	-0.00581	-0.00485	-0.00605	-0.00624	-0.00624	-0.00624	-0.00624	-0.00624
Z006E0163	0.0006	0.00234	0.00121	0.00144	0.00122	0.00084	0.00084	0.00084	0.00084	0.00084
Z006E0164	0.00652	0.00557	0.00623	0.00554	0.00728	0.00657	0.00657	0.00657	0.00657	0.00657
Z006E0165	-0.00242	-0.00251	-0.00178	-0.00095	-0.00128	-0.00216	-0.00216	-0.00216	-0.00216	-0.00216
Z006E0166	-0.00446	-0.00382	-0.00427	-0.00598	-0.00438	-0.0049	-0.0049	-0.0049	-0.0049	-0.0049
Z006E0167	-0.00551	-0.00503	-0.00567	-0.00703	-0.00539	-0.00586	-0.00586	-0.00586	-0.00586	-0.00586
Z006E0168	-0.00427	-0.00392	-0.00365	-0.003	-0.00363	-0.00399	-0.00399	-0.00399	-0.00399	-0.00399
Z006E0169	0.01145	0.01066	0.01207	0.01278	0.01239	0.01169	0.01169	0.01169	0.01169	0.01169
Z006E0170	-0.00603	-0.00477	-0.00617	-0.00415	-0.00634	-0.00573	-0.00573	-0.00573	-0.00573	-0.00573
Z006E0171	0.00331	0.00284	0.00387	0.00539	0.00344	0.0034	0.0034	0.0034	0.0034	0.0034
Z006E0172	-0.00075	-0.00032	-0.00055	-0.00038	-0.00099	-0.00108	-0.00108	-0.00108	-0.00108	-0.00108
Z006E0173	-0.0062	-0.00492	-0.00629	-0.00691	-0.0054	-0.00582	-0.00582	-0.00582	-0.00582	-0.00582
Z006E0174	-0.00093	-0.00173	-0.00066	-0.00181	0.00041	-0.00068	-0.00068	-0.00068	-0.00068	-0.00068
Z006E0175	0.0003	-0.00126	-0.00016	0.00102	0.00062	0.00018	0.00018	0.00018	0.00018	0.00018
Z006E0176	-0.00448	-0.00432	-0.00505	-0.00381	-0.00541	-0.00486	-0.00486	-0.00486	-0.00486	-0.00486
Z006E0177	0.00379	0.00325	0.00433	0.00387	0.00429	0.00372	0.00372	0.00372	0.00372	0.00372
Z006E0178	0.00345	0.00213	0.00296	0.00389	0.00331	0.00331	0.00331	0.00331	0.00331	0.00331
Z006E0179	0.00441	0.00515	0.0047	0.00547	0.00536	0.0048	0.0048	0.0048	0.0048	0.0048
Z006E0180	-0.00364	-0.00311	-0.00425	-0.00453	-0.00517	-0.00404	-0.00404	-0.00404	-0.00404	-0.00404
Z006E0181	-0.00294	-0.00361	-0.00233	-0.00353	-0.00167	-0.00282	-0.00282	-0.00282	-0.00282	-0.00282
Z006E0182	0.01095	0.01164	0.01102	0.01074	0.00932	0.01034	0.01034	0.01034	0.01034	0.01034
Z006E0183	-0.00396	-0.00492	-0.0041	-0.00314	-0.0042	-0.00417	-0.00417	-0.00417	-0.00417	-0.00417
Z006E0184	0.00364	0.00393	0.00405	0.00345	0.0045	0.00375	0.00375	0.00375	0.00375	0.00375
Z006E0185	-0.00065	-0.00138	-0.00011	0.00079	0.00028	-0.00037	-0.00037	-0.00037	-0.00037	-0.00037
Z006E0186	-0.00591	-0.00535	-0.00573	-0.00568	-0.00638	-0.00625	-0.00625	-0.00625	-0.00625	-0.00625
Z006E0188	-0.0014	-0.00253	-0.00195	-0.00026	-0.00231	-0.00171	-0.00171	-0.00171	-0.00171	-0.00171
Z006E0190	-0.00067	0.00065	-0.00006	0.00048	-0.00028	-0.00038	-0.00038	-0.00038	-0.00038	-0.00038
Z006E0191	-0.00487	-0.00572	-0.00488	-0.00306	-0.00347	-0.00433	-0.00433	-0.00433	-0.00433	-0.00433
Z006E0192	0.00307	0.00435	0.00297	0.00286	0.0037	0.00337	0.00337	0.00337	0.00337	0.00337
Z006E0193	0.00028	-0.00103	-0.00007	0.0013	0.00085	0.00034	0.00034	0.00034	0.00034	0.00034
Z006E0194	-0.00333	-0.00252	-0.00357	-0.0025	-0.00478	-0.00375	-0.00375	-0.00375	-0.00375	-0.00375
Z006E0195	-0.00011	0.00057	0.00006	-0.00002	-0.00081	-0.00046	-0.00046	-0.00046	-0.00046	-0.00046
Z006E0196	0.00082	-0.00026	0.00112	0.00199	0.00206	0.00119	0.00119	0.00119	0.00119	0.00119
Z006E0197	-0.00574	-0.00696	-0.00625	-0.00723	-0.00554	-0.006	-0.006	-0.006	-0.006	-0.006
Z006E0198	-0.00004	-0.00156	-0.00054	-0.0018	-0.00017	-0.00052	-0.00052	-0.00052	-0.00052	-0.00052
Z006E0199	-0.01074	-0.00924	-0.01021	-0.00908	-0.01133	-0.01066	-0.01066	-0.01066	-0.01066	-0.01066
Z006E0200	0.00533	0.00377	0.00553	0.00596	0.0057	0.00501	0.00501	0.00501	0.00501	0.00501
Z007E0001	-0.00036	-0.00092	0.00017	-0.00028	0.00014	-0.00044	-0.00044	-0.00044	-0.00044	-0.00044
Z007E0002	-0.00196	-0.00159	-0.00306	-0.00103	-0.00164	-0.00205	-0.00205	-0.00205	-0.00205	-0.00205
Z007E0003	0.00393	0.00348	0.00338	0.00595	0.00238	0.004	0.004	0.004	0.004	0.004
Z007E0004	-0.00287	-0.00222	-0.0021	-0.00257	-0.0051	-0.00285	-0.00285	-0.00285	-0.00285	-0.00285
Z007E0005	0.0039	0.00446	0.00486	0.00442	0.00342	0.00399	0.00399	0.00399	0.00399	0.00399
Z007E0007	-0.00245	-0.002	-0.00193	-0.00127	-0.00226	-0.00251	-0.00251	-0.00251	-0.00251	-0.00251
Z007E0008	0.00447	0.00397	0.00508	0.00464	0.00639	0.00442	0.00442	0.00442	0.00442	0.00442
Z007E0009	-0.00309	-0.00248	-0.0037	-0.00156	-0.00244	-0.003	-0.003	-0.003	-0.003	-0.003
Z007E0010	0.0059	0.00518	0.00482	0.00816	0.00647	0.0058	0.0058	0.0058	0.0058	0.0058
Z007E0011	-0.00364	-0.00301	-0.00309	-0.00574	-0.00587	-0.00371	-0.00371	-0.00371	-0.00371	-0.00371
Z007E0012	0.00425	0.0047	0.00318	0.00123	0.00334	0.00413	0.00413	0.00413	0.00413	0.00413
Z007E0013	0.00368	0.00321	0.00264	0.00229	0.00362	0.0036	0.0036	0.0036	0.0036	0.0036
Z007E0014	-0.00487	-0.00442	-0.00389	-0.0038	-0.00495	-0.00478	-0.00478	-0.00478	-0.00478	-0.00478
Z007E0015	-0.00655	-0.00684	-0.00591	-0.00451	-0.00839	-0.0066	-0.0066	-0.0066	-0.0066	-0.0066
Z007E0016	-0.00136	-0.00186	-0.00039	-0.00206	0.00047	-0.0013	-0.0013	-0.0013	-0.0013	-0.0013
Z007E0017	-0.00662	-0.00656	-0.0055	-0.00499	-0.00697	-0.00652	-0.00652	-0.00652	-0.00652	-0.00652
Z007E0019	-0.00746	-0.00774	-0.00826	-0.00901	-0.00798	-0.00738	-0.00738	-0.00738	-0.00738	-0.00738
Z007E0020	0.00841	0.00766	0.00884	0.00959	0.00904	0.00832	0.00832	0.00832	0.00832	0.00832
Z007E0021	-0.00145	-0.00082	-0.00034	-0.00049	-0.00194	-0.00134	-0.00134	-0.00134	-0.00134	-0.00134
Z007E0022	0.00592	0.00551	0.00698	0.00817	0.00426	0.00601	0.00601	0.00601	0.00601	0.00601
Z007E0023	0.00565	0.00606	0.00625	0.00375	0.0055	0.00556	0.00556	0.00556	0.00556	0.00556
Z007E0024	-0.00314	-0.00278	-0.00274	-0.00293	-0.00371	-0.00321	-0.00321	-0.00321	-0.00321	-0.00321
Z007E0025	0.00546	0.00486	0.00599	0.00552	0.00597	0.00538	0.00538	0.00538	0.00538	0.00538
Z007E0027	-0.0002	-0.00091	-0.00128	0.00207	0.00037	-0.0003	-0.0003	-0.0003	-0.0003	-0.0003
Z007E0029	0.00281	0.00271	0.00348	0.00543	0.0048	0.00277	0.00277	0.00277	0.00277	0.00277
Z007E0030	-0.00366	-0.00405	-0.00312	-0.00148	-0.00327	-0.00373	-0.00373	-0.00373	-0.00373	-0.00373
Z007E0031	-0.00555	-0.00498	-0.00623	-0.00782	-0.00388	-0.0055	-0.0055	-0.0055	-0.0055	-0.0055
Z007E0032	-0.00257	-0.00296	-0.00311	-0.00115	-0.00295	-0.00248	-0.00248	-0.00248	-0.00248	-0.00248
Z007E0033	0.00001	-0.00038	-0.00061	-0.00175	-0.00054	0.00006	0.00006	0.00006	0.00006	0.00006
Z007E0034	0.00313	0.00312	0.00364	0.00239	0.0026	0.00321	0.00321	0.00321	0.00321	0.00321
Z007E0036	-0.0028	-0.00323	-0.00378	-0.00167	-0.00333	-0.0029	-0.0029	-0.0029	-0.0029	-0.0029
Z007E0037	0.01205	0.01131	0.01097	0.01431	0.01262	0.01194	0.01194	0.01194	0.01194	0.01194
Z007E0038	-0.00424	-0.00381	-0.00389	-0.00469	-0.00505	-0.00431	-0.00431	-0.00431	-0.00431	-0.00431
Z007E0040	0.00165	0.00231	0.00098	0.00251	0.00205	0.00174	0.00174	0.00174	0.00174	0.00174
Z007E0042	-0.00554	-0.00603	-0.00488	-0.00376	-0.00615	-0.00558	-0.00558	-0.00558	-0.00558	-0.00558
Z007E0044	0.00785	0.00723	0.00687	0.00687	0.00743	0.00774	0.00774	0.00774	0.00774	0.00774
Z007E0045	-0.00073	-0.00001	0.00028	0.00107	-0.00021	-0.0006	-0.0006	-0.0006	-0.0006	-0.0006
Z007E0046	0.00063	0.00129	0.00006	0.00032	0.00093	0.00069	0.00069	0.00069	0.00069	0.00069
Z007E0047	-0.00191	-0.0024	-0.00112	-0.00113	-0.00236	-0.00183	-0.00183	-0.00183	-0.00183	-0.00183
Z007E0049	0.00185	0.00127	0.00238	0.00192	0.00235	0.00177	0.00177	0.00177	0.00177	0.00177
Z007E0050	-0.00123	-0.00125	-0.00061	-0.00263	-0.00189	-0.00131	-0.00131	-0.00131	-0.00131	-0.00131
Z007E0051	0.01215	0.01236	0.01083	0.01226	0.01393	0.01204	0.01204	0.01204	0.01204	0.01204
Z007E0052	-0.00183	-0.00166	-0.00218	-0.00343	-0.00253	-0.00178	-0.00178	-0.00178	-0.00178	-0.00178
Z007E0053	-0.00611	-0.00617	-0.00677	-0.00465	-0.00554	-0.00606	-0.00606	-0.00606	-0.00606	-0.00606
Z007E0054	-0.00026	-0.00035	0.00036	-0.00169	-0.00091	-0.00035	-0.00035	-0.00035	-0.00035	-0.00035
Z007E0055	-0.00234	-0.00296	-0.00338	-0.00401	-0.00299	-0.00246	-0.00246	-0.00246	-0.00246	-0.00246
Z007E0056	-0.00143	-0.00195	-0.00054	0.00125	-0.0006	-0.00133	-0.00133	-0.00133	-0.00133	-0.00133
Z007E0058	0.00015	-0.00047	0.00045	0.00099	-0.00183	0.00007	0.00007	0.00007	0.00007	0.00007
Z007E0059	-0.0051	-0.00469	-0.00609	-0.00496	-0.00583	-0.00519	-0.00519	-0.00519	-0.00519	-0.00519
Z007E0060	0.00117	0.00039	0.0018	0.00261	0.00094	0.00114	0.00114	0.00114	0.00114	0.00114
Z007E0061	0.004	0.00365	0.00494	0.00311	0.00447	0.00408	0.00408	0.00408	0.00408	0.00408
Z007E0062	-0.00038	-0.00079	0.00067	-0.00123	-0.0008	-0.00031	-0.00031	-0.00031	-0.00031	-0.00031
Z007E0063	0.01125	0.01167	0.01025	0.01139	0.01052	0.01116	0.01116	0.01116	0.01116	0.01116
Z007E0064	-0.0073	-0.00704	-0.00834	-0.00635	-0.00555	-0.00741	-0.00741	-0.00741	-0.00741	-0.00741
Z007E0065	-0.00305	-0.00239	-0.00369	-0.00306	-0.0051	-0.00298	-0.00298	-0.00298	-0.00298	-0.00298
Z007E0066	0.00202	0.00198	0.00118	0.00186	0.00157	0.00207	0.00207	0.00207	0.00207	0.00207
Z007E0067	0.00794	0.00787	0.00678	0.0064	0.00819	0.00783	0.00783	0.00783	0.00783	0.00783
Z007E0068	-0.00536	-0.00482	-0.00461	-0.00551	-0.00482	-0.00527	-0.00527	-0.00527	-0.00527	-0.00527
Z007E0069	0.0024	0.00284	0.00129	0.00087	0.00276	0.0023	0.0023	0.0023	0.0023	0.0023
Z007E0070	-0.00397	-0.00392	-0.00317	-0.00372	-0.00364	-0.00404	-0.00404	-0.00404	-0.00404	-0.00404
Z007E0071	0.00063	0.00054	0.00016	-0.00027	0.00101	0.00063	0.00063	0.00063	0.00063	0.00063
Z007E0072	0.00103	0.00116	0.00007	0.00174	0.00058	0.00089	0.00089	0.00089	0.00089	0.00089
Z007E0073	-0.00089	-0.00163	-0.00056	0.00147	-0.00016	-0.00096	-0.00096	-0.00096	-0.00096	-0.00096
Z007E0074	0.00818	0.00827	0.0092	0.00752	0.0101	0.00827	0.00827	0.00827	0.00827	0.00827
Z007E0075	-0.0064	-0.00698	-0.00678	-0.00962	-0.00709	-0.00651	-0.00651	-0.00651	-0.00651	-0.00651
Z007E0077	-0.00172	-0.0023	-0.00251	-0.00168	0.00006	-0.00182	-0.00182	-0.00182	-0.00182	-0.00182
Z007E0078	-0.00478	-0.00499	-0.00411	-0.00265	-0.00401	-0.00485	-0.00485	-0.00485	-0.00485	-0.00485
Z007E0079	0.00021	0.00041	0.00123	0.00269	0.00086	0.00034	0.00034	0.00034	0.00034	0.00034
Z007E0080	0.00092	0.00099	0.00194	0.00335	0.0016	0.00103	0.00103	0.00103	0.00103	0.00103
Z007E0081	0.00398	0.00453	0.00295	0.0044	0.00422	0.00391	0.00391	0.00391	0.00391	0.00391
Z007E0082	-0.00072	-0.00114	0.00041	0.00123	-0.00002	-0.00063	-0.00063	-0.00063	-0.00063	-0.00063
Z007E0083	0.00103	0.0007	0.00069	0.00012	0.00045	0.00108	0.00108	0.00108	0.00108	0.00108
Z007E0084	-0.0085	-0.00824	-0.00912	-0.01089	-0.0092	-0.00843	-0.00843	-0.00843	-0.00843	-0.00843
Z007E0085	0.00351	0.00382	0.0029	0.00177	0.00345	0.00357	0.00357	0.00357	0.00357	0.00357
Z007E0086	0.00495	0.0045	0.00571	0.00662	0.00695	0.00506	0.00506	0.00506	0.00506	0.00506
Z007E0087	-0.01086	-0.01104	-0.01191	-0.00923	-0.0097	-0.01095	-0.01095	-0.01095	-0.01095	-0.01095
Z007E0088	-0.0012	-0.00121	-0.00204	-0.00135	-0.00166	-0.00115	-0.00115	-0.00115	-0.00115	-0.00115
Z007E0089	-0.00541	-0.0047	-0.00598	-0.00534	-0.00605	-0.00532	-0.00532	-0.00532	-0.00532	-0.00532
Z007E0091	0.00285	0.0029	0.00219	0.00126	0.00465	0.0029	0.0029	0.0029	0.0029	0.0029
Z007E0092	-0.00106	-0.00134	-0.00177	-0.00197	-0.0006	-0.00098	-0.00098	-0.00098	-0.00098	-0.00098
Z007E0093	0.00068	0.00105	-0.00042	0.0016	0.00099	0.00058	0.00058	0.00058	0.00058	0.00058
Z007E0094	0.01123	0.01057	0.01194	0.01364	0.01089	0.01117	0.01117	0.01117	0.01117	0.01117
Z007E0095	-0.0021	-0.00193	-0.00317	-0.00458	-0.00233	-0.00222	-0.00222	-0.00222	-0.00222	-0.00222
Z007E0096	0.00012	0.00074	-0.00067	0.00002	-0.00025	0.00021	0.00021	0.00021	0.00021	0.00021
Z007E0098	0.00273	0.00236	0.00379	0.0019	0.00231	0.00281	0.00281	0.00281	0.00281	0.00281
Z007E0099	0.00098	0.00151	0.00157	0.00289	0.0014	0.00095	0.00095	0.00095	0.00095	0.00095
Z007E0100	-0.00042	-0.00111	0.00019	0.00278	0.00028	-0.00048	-0.00048	-0.00048	-0.00048	-0.00048
Z007E0101	0.0024	0.00207	0.00196	0.00229	0.00285	0.00246	0.00246	0.00246	0.00246	0.00246
Z007E0103	0.00115	0.0006	0.00133	0.00376	0.0019	0.00122	0.00122	0.00122	0.00122	0.00122
Z007E0104	-0.00088	-0.00134	-0.00137	0.0012	-0.00101	-0.0008	-0.0008	-0.0008	-0.0008	-0.0008
Z007E0105	0.00202	0.00176	0.00133	0.00278	0.00197	0.00205	0.00205	0.00205	0.00205	0.00205
Z007E0106	-0.00683	-0.00618	-0.006	-0.00668	-0.00731	-0.00672	-0.00672	-0.00672	-0.00672	-0.00672
Z007E0107	-0.00608	-0.00548	-0.00508	-0.00743	-0.00429	-0.006	-0.006	-0.006	-0.006	-0.006
Z007E0108	-0.00289	-0.00312	-0.00258	-0.00122	-0.00228	-0.00296	-0.00296	-0.00296	-0.00296	-0.00296
Z007E0109	-0.00491	-0.00432	-0.00567	-0.00328	-0.00564	-0.00496	-0.00496	-0.00496	-0.00496	-0.00496
Z007E0110	0.003	0.00383	0.00237	0.00305	0.00091	0.0031	0.0031	0.0031	0.0031	0.0031
Z007E0111	-0.00681	-0.00735	-0.00746	-0.00465	-0.00612	-0.00675	-0.00675	-0.00675	-0.00675	-0.00675
Z007E0112	-0.00035	-0.00029	-0.00121	-0.00334	0.00016	-0.00032	-0.00032	-0.00032	-0.00032	-0.00032
Z007E0114	-0.00555	-0.00597	-0.00627	-0.00652	-0.00506	-0.00551	-0.00551	-0.00551	-0.00551	-0.00551
Z007E0115	-0.0072	-0.00768	-0.00655	-0.00479	-0.00899	-0.00724	-0.00724	-0.00724	-0.00724	-0.00724
Z007E0116	-0.00216	-0.00272	-0.00155	0.00109	-0.00149	-0.0022	-0.0022	-0.0022	-0.0022	-0.0022
Z007E0117	0.03669	0.03631	0.03723	0.03888	0.03708	0.03662	0.03662	0.03662	0.03662	0.03662
Z007E0118	-0.00264	-0.00252	-0.00309	-0.00093	-0.0002	-0.00267	-0.00267	-0.00267	-0.00267	-0.00267
Z007E0119	0.00238	0.003	0.00299	0.00034	0.00157	0.00232	0.00232	0.00232	0.00232	0.00232
Z007E0120	-0.00364	-0.00324	-0.0045	-0.00451	-0.0042	-0.00361	-0.00361	-0.00361	-0.00361	-0.00361
Z007E0121	0.00192	0.00252	0.00128	0.00234	0.00146	0.00199	0.00199	0.00199	0.00199	0.00199
Z007E0122	-0.00275	-0.00315	-0.00347	-0.00371	-0.00227	-0.0027	-0.0027	-0.0027	-0.0027	-0.0027
Z007E0123	-0.00242	-0.00174	-0.00306	-0.00243	-0.00448	-0.00235	-0.00235	-0.00235	-0.00235	-0.00235
Z007E0124	-0.00106	-0.00102	-0.00005	0.00136	-0.00039	-0.00096	-0.00096	-0.00096	-0.00096	-0.00096
Z007E0126	0.0063	0.00577	0.00722	0.00641	0.00575	0.00623	0.00623	0.00623	0.00623	0.00623
Z007E0129	0.02308	0.02358	0.02387	0.02488	0.02357	0.0231	0.0231	0.0231	0.0231	0.0231
Z007E0130	0.00387	0.00364	0.00327	0.00218	0.00329	0.00395	0.00395	0.00395	0.00395	0.00395
Z007E0131	0.00388	0.00466	0.00317	0.00074	0.00163	0.00393	0.00393	0.00393	0.00393	0.00393
Z007E0132	0.0044	0.00466	0.00477	0.00545	0.00631	0.00433	0.00433	0.00433	0.00433	0.00433
Z007E0133	-0.00024	-0.00012	0.00056	-0.00016	-0.00219	-0.00022	-0.00022	-0.00022	-0.00022	-0.00022
Z007E0134	0.00086	0.00121	0.00144	0.00269	0.00131	0.00079	0.00079	0.00079	0.00079	0.00079
Z007E0135	0.00113	0.00065	0.00205	0.00125	0.00056	0.00106	0.00106	0.00106	0.00106	0.00106
Z007E0136	-0.00288	-0.00299	-0.00222	-0.00087	-0.00374	-0.00296	-0.00296	-0.00296	-0.00296	-0.00296
Z007E0137	0.00147	0.0011	0.00082	-0.00032	0.0002	0.00151	0.00151	0.00151	0.00151	0.00151
Z007E0138	0.00814	0.00851	0.00874	0.006	0.00737	0.00803	0.00803	0.00803	0.00803	0.00803
Z007E0139	-0.00307	-0.00346	-0.00337	-0.00288	-0.00218	-0.003	-0.003	-0.003	-0.003	-0.003
Z007E0140	-0.00485	-0.00564	-0.0061	-0.00424	-0.00527	-0.00497	-0.00497	-0.00497	-0.00497	-0.00497
Z007E0141	0.00238	0.00175	0.00135	0.00381	0.00049	0.00228	0.00228	0.00228	0.00228	0.00228
Z007E0142	0.0044	0.00369	0.0035	0.00556	0.00629	0.00429	0.00429	0.00429	0.00429	0.00429
Z007E0143	-0.00326	-0.00345	-0.00388	-0.00227	-0.00511	-0.0032	-0.0032	-0.0032	-0.0032	-0.0032
Z007E0144	-0.00341	-0.003	-0.00283	-0.00155	-0.00297	-0.00347	-0.00347	-0.00347	-0.00347	-0.00347
Z007E0145	0.00715	0.00688	0.00644	0.00625	0.00761	0.00723	0.00723	0.00723	0.00723	0.00723
Z007E0146	0.0045	0.00392	0.00353	0.00601	0.00401	0.00442	0.00442	0.00442	0.00442	0.00442
Z007E0147	0.01006	0.0107	0.01053	0.00581	0.01035	0.01012	0.01012	0.01012	0.01012	0.01012
Z007E0148	-0.00298	-0.00263	-0.00398	-0.00287	-0.00371	-0.00309	-0.00309	-0.00309	-0.00309	-0.00309
Z007E0149	0.00928	0.00906	0.00989	0.0109	0.0074	0.00918	0.00918	0.00918	0.00918	0.00918
Z007E0150	0.00181	0.00268	0.00303	0.00132	0.00211	0.00193	0.00193	0.00193	0.00193	0.00193
Z007E0151	-0.00112	-0.00063	-0.00173	-0.00025	0.00074	-0.00105	-0.00105	-0.00105	-0.00105	-0.00105
Z007E0152	0.00692	0.0075	0.00718	0.0074	0.00636	0.007	0.007	0.007	0.007	0.007
Z007E0154	0.00046	-0.00004	0.00127	0.00138	0.00093	0.00039	0.00039	0.00039	0.00039	0.00039
Z007E0155	-0.00004	0.00054	0.00023	-0.004	-0.00014	-0.00013	-0.00013	-0.00013	-0.00013	-0.00013
Z007E0156	0.01459	0.01475	0.01564	0.01308	0.01404	0.01467	0.01467	0.01467	0.01467	0.01467
Z007E0157	0.01087	0.01076	0.01151	0.01301	0.01092	0.01081	0.01081	0.01081	0.01081	0.01081
Z007E0158	-0.00082	-0.00028	-0.00146	-0.00152	0.00094	-0.00076	-0.00076	-0.00076	-0.00076	-0.00076
Z007E0159	-0.00228	-0.00247	-0.00127	-0.00143	0.00018	-0.00216	-0.00216	-0.00216	-0.00216	-0.00216
Z007E0160	-0.00309	-0.0024	-0.00211	-0.00487	-0.00325	-0.00301	-0.00301	-0.00301	-0.00301	-0.00301
Z007E0161	-0.00548	-0.00606	-0.00483	-0.00374	-0.00607	-0.00554	-0.00554	-0.00554	-0.00554	-0.00554
Z007E0162	0.00379	0.0036	0.00341	0.00334	0.0037	0.00388	0.00388	0.00388	0.00388	0.00388
Z007E0163	-0.00578	-0.00624	-0.00473	-0.00665	-0.00619	-0.00572	-0.00572	-0.00572	-0.00572	-0.00572
Z007E0164	0.00977	0.00983	0.01078	0.00909	0.01169	0.00985	0.00985	0.00985	0.00985	0.00985
Z007E0165	0.00249	0.0031	0.00192	0.00253	0.00187	0.00256	0.00256	0.00256	0.00256	0.00256
Z007E0167	-0.01021	-0.00974	-0.00967	-0.01147	-0.00924	-0.01028	-0.01028	-0.01028	-0.01028	-0.01028
Z007E0168	0.00093	0.00148	0.00138	-0.00102	0.00093	0.00085	0.00085	0.00085	0.00085	0.00085
Z007E0169	-0.00496	-0.00518	-0.0043	-0.0024	-0.00296	-0.00502	-0.00502	-0.00502	-0.00502	-0.00502
Z007E0170	-0.00012	-0.00017	-0.00072	0.00142	0.00186	-0.00006	-0.00006	-0.00006	-0.00006	-0.00006
Z007E0172	0.0028	0.00342	0.00372	0.00139	0.00316	0.00287	0.00287	0.00287	0.00287	0.00287
Z007E0173	-0.01549	-0.01492	-0.01617	-0.01467	-0.01508	-0.01543	-0.01543	-0.01543	-0.01543	-0.01543
Z007E0174	-0.00112	-0.00046	-0.00019	-0.00251	-0.00075	-0.00104	-0.00104	-0.00104	-0.00104	-0.00104
Z007E0175	-0.00634	-0.00564	-0.00513	-0.00653	-0.00694	-0.00624	-0.00624	-0.00624	-0.00624	-0.00624
Z007E0176	-0.00374	-0.00417	-0.00446	-0.00471	-0.00325	-0.0037	-0.0037	-0.0037	-0.0037	-0.0037
Z007E0177	0.00897	0.00953	0.00799	0.00917	0.00822	0.00891	0.00891	0.00891	0.00891	0.00891
Z007E0178	0.00683	0.00686	0.00743	0.00942	0.00736	0.0068	0.0068	0.0068	0.0068	0.0068
Z007E0179	0.00057	0.00066	0.00169	0.00221	0.00021	0.00068	0.00068	0.00068	0.00068	0.00068
Z007E0180	-0.00816	-0.00869	-0.00713	-0.00507	-0.00734	-0.00807	-0.00807	-0.00807	-0.00807	-0.00807
Z007E0181	-0.00162	-0.00106	-0.00117	-0.00357	-0.00162	-0.0017	-0.0017	-0.0017	-0.0017	-0.0017
Z007E0182	-0.0097	-0.01045	-0.0091	-0.00653	-0.00899	-0.00978	-0.00978	-0.00978	-0.00978	-0.00978
Z007E0183	-0.005	-0.00476	-0.00577	-0.00457	-0.00561	-0.00501	-0.00501	-0.00501	-0.00501	-0.00501
Z007E0185	-0.00345	-0.00296	-0.00287	-0.00156	-0.00303	-0.00349	-0.00349	-0.00349	-0.00349	-0.00349
Z007E0186	0.01018	0.00957	0.00958	0.013	0.01111	0.01024	0.01024	0.01024	0.01024	0.01024
Z007E0187	0.00946	0.0091	0.01047	0.01105	0.00755	0.00955	0.00955	0.00955	0.00955	0.00955
Z007E0188	-0.00368	-0.00327	-0.00308	-0.00288	-0.00329	-0.00375	-0.00375	-0.00375	-0.00375	-0.00375
Z007E0189	-0.0036	-0.0031	-0.00301	-0.0017	-0.00318	-0.00363	-0.00363	-0.00363	-0.00363	-0.00363
Z007E0191	-0.00164	-0.00149	-0.00237	-0.00327	-0.00129	-0.00159	-0.00159	-0.00159	-0.00159	-0.00159
Z007E0192	0.00308	0.00301	0.00249	0.00461	0.00507	0.00314	0.00314	0.00314	0.00314	0.00314
Z007E0193	0.00205	0.00176	0.00074	0.00347	0.00277	0.00195	0.00195	0.00195	0.00195	0.00195
Z007E0194	-0.00268	-0.00233	-0.00363	-0.00188	-0.00317	-0.00277	-0.00277	-0.00277	-0.00277	-0.00277
Z007E0195	-0.00266	-0.00318	-0.00331	-0.00049	-0.00198	-0.0026	-0.0026	-0.0026	-0.0026	-0.0026
Z007E0196	-0.00243	-0.00306	-0.00199	-0.00083	-0.00275	-0.00248	-0.00248	-0.00248	-0.00248	-0.00248
Z007E0197	-0.00163	-0.00211	-0.00274	-0.00332	-0.00373	-0.00174	-0.00174	-0.00174	-0.00174	-0.00174
Z007E0198	-0.00009	0.00012	0.00096	-0.00158	-0.00064	0	0	0	0	0
Z007E0199	-0.00172	-0.00184	-0.00103	0.00001	-0.00219	-0.00178	-0.00178	-0.00178	-0.00178	-0.00178
Z007E0200	-0.00155	-0.00209	-0.0007	-0.0001	-0.00175	-0.00146	-0.00146	-0.00146	-0.00146	-0.00146
Z008E0001	-0.00017	-0.00038	0.00022	0.00049	0.00035	-0.00009	-0.00009	-0.00009	-0.00009	-0.00009
Z008E0002	0.00808	0.00842	0.00756	0.00798	0.00756	0.00812	0.00812	0.00812	0.00812	0.00812
Z008E0003	0.0042	0.00452	0.00412	0.00341	0.00361	0.00428	0.00428	0.00428	0.00428	0.00428
Z008E0004	-0.00619	-0.0064	-0.00625	-0.00663	-0.0062	-0.00631	-0.00631	-0.00631	-0.00631	-0.00631
Z008E0005	-0.00219	-0.00222	-0.00182	-0.00154	-0.00179	-0.0021	-0.0021	-0.0021	-0.0021	-0.0021
Z008E0007	-0.00321	-0.00272	-0.00298	-0.00387	-0.00372	-0.00309	-0.00309	-0.00309	-0.00309	-0.00309
Z008E0008	-0.0034	-0.00382	-0.00351	-0.00267	-0.00294	-0.00351	-0.00351	-0.00351	-0.00351	-0.00351
Z008E0009	-0.00804	-0.00783	-0.00786	-0.00745	-0.0076	-0.00815	-0.00815	-0.00815	-0.00815	-0.00815
Z008E0010	0.00084	0.00035	0.00091	0.00067	0.00135	0.00074	0.00074	0.00074	0.00074	0.00074
Z008E0011	0.00556	0.00515	0.00513	0.00585	0.00504	0.00563	0.00563	0.00563	0.00563	0.00563
Z008E0012	-0.00347	-0.0034	-0.00315	-0.00397	-0.00397	-0.00336	-0.00336	-0.00336	-0.00336	-0.00336
Z008E0013	0.00084	0.00143	0.00072	0.00106	0.00133	0.00092	0.00092	0.00092	0.00092	0.00092
Z008E0014	0.00515	0.00565	0.00538	0.00449	0.00463	0.00527	0.00527	0.00527	0.00527	0.00527
Z008E0015	-0.004	-0.00374	-0.00389	-0.00259	-0.00462	-0.00388	-0.00388	-0.00388	-0.00388	-0.00388
Z008E0016	0.00134	0.00221	0.00148	0.00086	0.00075	0.00149	0.00149	0.00149	0.00149	0.00149
Z008E0018	0.00205	0.00203	0.00221	0.00255	0.00253	0.00189	0.00189	0.00189	0.00189	0.00189
Z008E0019	0.0022	0.00258	0.00185	0.00139	0.00175	0.00209	0.00209	0.00209	0.00209	0.00209
Z008E0020	0.0046	0.00446	0.00454	0.00515	0.00393	0.00472	0.00472	0.00472	0.00472	0.00472
Z008E0021	0.00482	0.0042	0.00512	0.00454	0.00441	0.00471	0.00471	0.00471	0.00471	0.00471
Z008E0022	-0.00222	-0.00267	-0.00248	-0.00404	-0.00264	-0.00236	-0.00236	-0.00236	-0.00236	-0.00236
Z008E0023	0.00196	0.00126	0.00231	0.00285	0.00245	0.00183	0.00183	0.00183	0.00183	0.00183
Z008E0024	0.00621	0.0066	0.00569	0.00627	0.00572	0.00608	0.00608	0.00608	0.00608	0.00608
Z008E0025	0.00648	0.00682	0.00636	0.00599	0.00696	0.00639	0.00639	0.00639	0.00639	0.00639
Z008E0026	-0.00166	-0.00131	-0.00123	-0.0021	-0.00175	-0.00154	-0.00154	-0.00154	-0.00154	-0.00154
Z008E0027	-0.00289	-0.00353	-0.00236	-0.00285	-0.00237	-0.00298	-0.00298	-0.00298	-0.00298	-0.00298
Z008E0028	0.00162	0.00122	0.00209	0.00246	0.00203	0.00172	0.00172	0.00172	0.00172	0.00172
Z008E0029	-0.00101	-0.00078	-0.00083	-0.00149	-0.0004	-0.00112	-0.00112	-0.00112	-0.00112	-0.00112
Z008E0030	-0.00647	-0.00704	-0.00583	-0.00657	-0.00598	-0.00638	-0.00638	-0.00638	-0.00638	-0.00638
Z008E0031	-0.00588	-0.00614	-0.00559	-0.00521	-0.00537	-0.00579	-0.00579	-0.00579	-0.00579	-0.00579
Z008E0032	0.00094	0.00109	0.00109	0.00037	0.00104	0.00082	0.00082	0.00082	0.00082	0.00082
Z008E0033	-0.00265	-0.00246	-0.00284	-0.00329	-0.00314	-0.00263	-0.00263	-0.00263	-0.00263	-0.00263
Z008E0034	0.00184	0.00126	0.00202	0.00255	0.00243	0.00169	0.00169	0.00169	0.00169	0.00169
Z008E0035	0.00121	0.00095	0.00106	0.00066	0.00072	0.00132	0.00132	0.00132	0.00132	0.00132
Z008E0036	-0.00964	-0.00913	-0.00927	-0.0113	-0.00924	-0.00952	-0.00952	-0.00952	-0.00952	-0.00952
Z008E0037	-0.00396	-0.00459	-0.00406	-0.00563	-0.00448	-0.00411	-0.00411	-0.00411	-0.00411	-0.00411
Z008E0038	-0.0032	-0.0038	-0.00308	-0.00261	-0.00365	-0.00334	-0.00334	-0.00334	-0.00334	-0.00334
Z008E0039	0.00429	0.00385	0.00408	0.00315	0.00387	0.00417	0.00417	0.00417	0.00417	0.00417
Z008E0040	0.00215	0.0023	0.00236	0.00149	0.00174	0.00201	0.00201	0.00201	0.00201	0.00201
Z008E0041	-0.00266	-0.00266	-0.00282	-0.00092	-0.00218	-0.00278	-0.00278	-0.00278	-0.00278	-0.00278
Z008E0042	0.00636	0.00608	0.00654	0.0061	0.00681	0.00647	0.00647	0.00647	0.00647	0.00647
Z008E0044	0.00244	0.0023	0.00241	0.00305	0.00229	0.00255	0.00255	0.00255	0.00255	0.00255
Z008E0045	0.00332	0.00376	0.00347	0.00364	0.00265	0.00341	0.00341	0.00341	0.00341	0.00341
Z008E0046	0.00414	0.00357	0.00456	0.00485	0.00405	0.0042	0.0042	0.0042	0.0042	0.0042
Z008E0047	-0.00366	-0.00363	-0.00332	-0.004	-0.00314	-0.00378	-0.00378	-0.00378	-0.00378	-0.00378
Z008E0048	-0.00223	-0.00249	-0.00205	-0.00247	-0.00178	-0.00211	-0.00211	-0.00211	-0.00211	-0.00211
Z008E0049	0.00046	-0.00028	0.00102	0.00032	-0.00004	0.00034	0.00034	0.00034	0.00034	0.00034
Z008E0051	0.00216	0.00254	0.00234	0.00154	0.00168	0.00217	0.00217	0.00217	0.00217	0.00217
Z008E0052	-0.00375	-0.00399	-0.0038	-0.00201	-0.00433	-0.00363	-0.00363	-0.00363	-0.00363	-0.00363
Z008E0053	-0.00355	-0.00307	-0.00383	-0.0042	-0.00296	-0.00364	-0.00364	-0.00364	-0.00364	-0.00364
Z008E0054	-0.00205	-0.00223	-0.00223	-0.00162	-0.00154	-0.00198	-0.00198	-0.00198	-0.00198	-0.00198
Z008E0055	-0.00967	-0.00961	-0.00948	-0.00953	-0.0102	-0.00958	-0.00958	-0.00958	-0.00958	-0.00958
Z008E0056	0.00035	0.0007	0.00072	-0.00014	0.00085	0.00045	0.00045	0.00045	0.00045	0.00045
Z008E0057	0.00041	0.00003	0.00032	0.00007	0.00047	0.00031	0.00031	0.00031	0.00031	0.00031
Z008E0058	-0.006	-0.00659	-0.0057	-0.00626	-0.00641	-0.0061	-0.0061	-0.0061	-0.0061	-0.0061
Z008E0059	-0.00221	-0.00213	-0.00187	-0.00253	-0.00171	-0.00232	-0.00232	-0.00232	-0.00232	-0.00232
Z008E0061	-0.00024	-0.00031	-0.00065	0.00009	-0.00078	-0.00036	-0.00036	-0.00036	-0.00036	-0.00036
Z008E0062	-0.00263	-0.00285	-0.00288	-0.0045	-0.00313	-0.00255	-0.00255	-0.00255	-0.00255	-0.00255
Z008E0063	0.00213	0.00231	0.00248	0.00185	0.00262	0.00204	0.00204	0.00204	0.00204	0.00204
Z008E0064	0.00629	0.00654	0.00678	0.00586	0.00575	0.00619	0.00619	0.00619	0.00619	0.00619
Z008E0065	0.00054	0.00025	0.00038	0.00012	0.0001	0.00046	0.00046	0.00046	0.00046	0.00046
Z008E0066	-0.00001	0.00064	-0.00043	-0.00002	-0.00058	0.00007	0.00007	0.00007	0.00007	0.00007
Z008E0068	0.00606	0.0064	0.00624	0.00743	0.00556	0.00618	0.00618	0.00618	0.00618	0.00618
Z008E0069	-0.00055	-0.00002	-0.00028	-0.00115	-0.00117	-0.00043	-0.00043	-0.00043	-0.00043	-0.00043
Z008E0070	-0.00603	-0.00568	-0.00581	-0.00567	-0.00669	-0.00594	-0.00594	-0.00594	-0.00594	-0.00594
Z008E0071	-0.00065	-0.00117	-0.00094	0.00119	-0.00006	-0.00076	-0.00076	-0.00076	-0.00076	-0.00076
Z008E0072	-0.00776	-0.0074	-0.00801	-0.00848	-0.00731	-0.00788	-0.00788	-0.00788	-0.00788	-0.00788
Z008E0073	0.01213	0.01182	0.01184	0.01248	0.01163	0.0121	0.0121	0.0121	0.0121	0.0121
Z008E0074	0.00395	0.00448	0.00358	0.00198	0.00453	0.00384	0.00384	0.00384	0.00384	0.00384
Z008E0075	-0.00162	-0.00157	-0.00136	0.00024	-0.00115	-0.00173	-0.00173	-0.00173	-0.00173	-0.00173
Z008E0076	-0.00524	-0.00483	-0.00514	-0.00345	-0.0047	-0.00531	-0.00531	-0.00531	-0.00531	-0.00531
Z008E0077	0.0013	0.00125	0.00108	0.00157	0.00066	0.00136	0.00136	0.00136	0.00136	0.00136
Z008E0078	0.00201	0.00221	0.00195	0.00227	0.00153	0.00187	0.00187	0.00187	0.00187	0.00187
Z008E0079	0.00049	0.00017	0.00015	0.00092	0	0.00037	0.00037	0.00037	0.00037	0.00037
Z008E0080	-0.00069	-0.00013	-0.00059	-0.00041	-0.00124	-0.00069	-0.00069	-0.00069	-0.00069	-0.00069
Z008E0081	-0.00236	-0.00253	-0.00236	-0.0017	-0.00197	-0.00225	-0.00225	-0.00225	-0.00225	-0.00225
Z008E0082	0.00352	0.00294	0.00382	0.00325	0.0031	0.00341	0.00341	0.00341	0.00341	0.00341
Z008E0083	-0.00132	-0.00176	-0.0015	-0.00072	-0.00192	-0.00143	-0.00143	-0.00143	-0.00143	-0.00143
Z008E0084	-0.00373	-0.0042	-0.00318	-0.00376	-0.00316	-0.00382	-0.00382	-0.00382	-0.00382	-0.00382
Z008E0085	-0.00303	-0.00318	-0.00275	-0.00237	-0.00306	-0.00291	-0.00291	-0.00291	-0.00291	-0.00291
Z008E0086	-0.0016	-0.00232	-0.00126	-0.00073	-0.00111	-0.00174	-0.00174	-0.00174	-0.00174	-0.00174
Z008E0087	0.00463	0.00436	0.00518	0.00335	0.00505	0.00474	0.00474	0.00474	0.00474	0.00474
Z008E0088	-0.012	-0.01243	-0.01235	-0.01161	-0.01247	-0.01214	-0.01214	-0.01214	-0.01214	-0.01214
Z008E0090	-0.0062	-0.00564	-0.00653	-0.00707	-0.00672	-0.00608	-0.00608	-0.00608	-0.00608	-0.00608
Z008E0091	-0.00367	-0.00409	-0.00347	-0.00313	-0.00418	-0.00365	-0.00365	-0.00365	-0.00365	-0.00365
Z008E0092	-0.00303	-0.00287	-0.00285	-0.00123	-0.00252	-0.00314	-0.00314	-0.00314	-0.00314	-0.00314
Z008E0093	0.00466	0.00462	0.00464	0.00498	0.00419	0.00451	0.00451	0.00451	0.00451	0.00451
Z008E0094	-0.00655	-0.00678	-0.00666	-0.00729	-0.00599	-0.00648	-0.00648	-0.00648	-0.00648	-0.00648
Z008E0095	0.00421	0.0049	0.0038	0.00422	0.00364	0.0043	0.0043	0.0043	0.0043	0.0043
Z008E0096	-0.00227	-0.00273	-0.00178	-0.00255	-0.00267	-0.00239	-0.00239	-0.00239	-0.00239	-0.00239
Z008E0097	-0.00105	-0.00135	-0.00061	-0.00132	-0.00102	-0.00094	-0.00094	-0.00094	-0.00094	-0.00094
Z008E0098	-0.00698	-0.0073	-0.00685	-0.00791	-0.00652	-0.00689	-0.00689	-0.00689	-0.00689	-0.00689
Z008E0099	0.0159	0.01532	0.01608	0.01661	0.01649	0.01576	0.01576	0.01576	0.01576	0.01576
Z008E0100	-0.00095	-0.00105	-0.00065	-0.00022	-0.00047	-0.00083	-0.00083	-0.00083	-0.00083	-0.00083
Z008E0101	-0.0049	-0.00556	-0.00459	-0.00416	-0.00549	-0.00498	-0.00498	-0.00498	-0.00498	-0.00498
Z008E0102	-0.00645	-0.0067	-0.00589	-0.00642	-0.00709	-0.00631	-0.00631	-0.00631	-0.00631	-0.00631
Z008E0103	0.00058	0.0002	0.00107	0.00033	0.00004	0.0007	0.0007	0.0007	0.0007	0.0007
Z008E0104	-0.00451	-0.00383	-0.00492	-0.0045	-0.00508	-0.00442	-0.00442	-0.00442	-0.00442	-0.00442
Z008E0106	0.00257	0.00282	0.00292	0.00231	0.00305	0.0025	0.0025	0.0025	0.0025	0.0025
Z008E0107	-0.00048	-0.0006	-0.00069	-0.00069	-0.00102	-0.00039	-0.00039	-0.00039	-0.00039	-0.00039
Z008E0108	0.0026	0.00229	0.00283	0.00314	0.00207	0.00269	0.00269	0.00269	0.00269	0.00269
Z008E0109	-0.00225	-0.00308	-0.00187	-0.0002	-0.00279	-0.00237	-0.00237	-0.00237	-0.00237	-0.00237
Z008E0110	-0.00534	-0.0058	-0.00569	-0.00496	-0.0058	-0.00548	-0.00548	-0.00548	-0.00548	-0.00548
Z008E0111	0.00044	0.00092	0.00019	0.00058	-0.00023	0.00052	0.00052	0.00052	0.00052	0.00052
Z008E0112	-0.00029	0.00021	-0.00035	-0.001	-0.00091	-0.00017	-0.00017	-0.00017	-0.00017	-0.00017
Z008E0113	0.00666	0.00645	0.00699	0.00735	0.00604	0.00679	0.00679	0.00679	0.00679	0.00679
Z008E0114	-0.00218	-0.00167	-0.00189	-0.00164	-0.00182	-0.00206	-0.00206	-0.00206	-0.00206	-0.00206
Z008E0115	-0.00284	-0.00327	-0.00238	-0.00202	-0.00243	-0.00275	-0.00275	-0.00275	-0.00275	-0.00275
Z008E0116	-0.00537	-0.0049	-0.00512	-0.0049	-0.00553	-0.00526	-0.00526	-0.00526	-0.00526	-0.00526
Z008E0117	-0.0053	-0.00588	-0.00494	-0.00545	-0.00467	-0.00542	-0.00542	-0.00542	-0.00542	-0.00542
Z008E0118	0.0077	0.00719	0.0078	0.00818	0.00767	0.00774	0.00774	0.00774	0.00774	0.00774
Z008E0119	0.00248	0.00257	0.00273	0.00083	0.00299	0.00234	0.00234	0.00234	0.00234	0.00234
Z008E0120	0.00605	0.00579	0.00623	0.00581	0.0065	0.00617	0.00617	0.00617	0.00617	0.00617
Z008E0121	0.00112	0.00113	0.00162	0.00184	0.00162	0.00123	0.00123	0.00123	0.00123	0.00123
Z008E0122	-0.0038	-0.00407	-0.00343	-0.00323	-0.0043	-0.00383	-0.00383	-0.00383	-0.00383	-0.00383
Z008E0123	0.00568	0.00579	0.00601	0.0052	0.00518	0.00581	0.00581	0.00581	0.00581	0.00581
Z008E0124	0.00152	0.0019	0.0018	0.00201	0.0019	0.00161	0.00161	0.00161	0.00161	0.00161
Z008E0125	0.01125	0.01147	0.01118	0.01151	0.01076	0.01111	0.01111	0.01111	0.01111	0.01111
Z008E0126	-0.00524	-0.00485	-0.00499	-0.00481	-0.00539	-0.00515	-0.00515	-0.00515	-0.00515	-0.00515
Z008E0127	-0.00102	-0.00127	-0.00109	-0.00135	-0.00043	-0.00106	-0.00106	-0.00106	-0.00106	-0.00106
Z008E0128	-0.00155	-0.00184	-0.00189	-0.00111	-0.00205	-0.00167	-0.00167	-0.00167	-0.00167	-0.00167
Z008E0129	0.00417	0.00434	0.00378	0.00556	0.00451	0.00402	0.00402	0.00402	0.00402	0.00402
Z008E0130	-0.0021	-0.00202	-0.00193	-0.00156	-0.00163	-0.00224	-0.00224	-0.00224	-0.00224	-0.00224
Z008E0131	-0.00289	-0.00248	-0.00298	-0.00359	-0.00349	-0.00283	-0.00283	-0.00283	-0.00283	-0.00283
Z008E0132	-0.00184	-0.00201	-0.00208	-0.00152	-0.00238	-0.00176	-0.00176	-0.00176	-0.00176	-0.00176
Z008E0133	-0.00509	-0.00575	-0.00494	-0.00464	-0.00552	-0.00522	-0.00522	-0.00522	-0.00522	-0.00522
Z008E0134	-0.00169	-0.00214	-0.00162	-0.00184	-0.00119	-0.00178	-0.00178	-0.00178	-0.00178	-0.00178
Z008E0135	0.00673	0.00675	0.00702	0.00696	0.00719	0.00677	0.00677	0.00677	0.00677	0.00677
Z008E0136	-0.01265	-0.01203	-0.01297	-0.01256	-0.01327	-0.01255	-0.01255	-0.01255	-0.01255	-0.01255
Z008E0137	0.0069	0.0063	0.00702	0.00749	0.00644	0.00676	0.00676	0.00676	0.00676	0.00676
Z008E0139	0.00338	0.00353	0.00282	0.00362	0.00276	0.00326	0.00326	0.00326	0.00326	0.00326
Z008E0140	-0.00054	0.0001	-0.00095	-0.00055	-0.0011	-0.00046	-0.00046	-0.00046	-0.00046	-0.00046
Z008E0141	0.00188	0.00137	0.00225	0.0026	0.00126	0.00192	0.00192	0.00192	0.00192	0.00192
Z008E0142	-0.00623	-0.00682	-0.00593	-0.0065	-0.00664	-0.00634	-0.00634	-0.00634	-0.00634	-0.00634
Z008E0144	0.00297	0.00337	0.00302	0.00314	0.00243	0.00304	0.00304	0.00304	0.00304	0.00304
Z008E0145	0.00153	0.00176	0.00164	0.00201	0.00091	0.00143	0.00143	0.00143	0.00143	0.00143
Z008E0146	-0.0035	-0.00379	-0.00308	-0.00382	-0.00399	-0.00338	-0.00338	-0.00338	-0.00338	-0.00338
Z008E0147	-0.00183	-0.00212	-0.00201	-0.00144	-0.00129	-0.00178	-0.00178	-0.00178	-0.00178	-0.00178
Z008E0149	0.01401	0.01437	0.01403	0.0142	0.01348	0.01403	0.01403	0.01403	0.01403	0.01403
Z008E0150	-0.00435	-0.0051	-0.00388	-0.00446	-0.00486	-0.00445	-0.00445	-0.00445	-0.00445	-0.00445
Z008E0153	-0.00203	-0.00232	-0.0019	-0.00142	-0.00152	-0.00195	-0.00195	-0.00195	-0.00195	-0.00195
Z008E0154	0.00697	0.00655	0.00739	0.00684	0.01765	0.007	0.007	0.007	0.007	0.007
Z008E0155	0.00596	0.00641	0.00564	0.00632	0.00585	0.00587	0.00587	0.00587	0.00587	0.00587
Z008E0156	-0.00542	-0.00558	-0.00553	-0.00547	-0.00541	-0.00533	-0.00533	-0.00533	-0.00533	-0.00533
Z008E0157	-0.00135	-0.00145	-0.00134	-0.00066	-0.00097	-0.00123	-0.00123	-0.00123	-0.00123	-0.00123
Z008E0158	-0.0014	-0.0017	-0.00138	0.00042	-0.00205	-0.00128	-0.00128	-0.00128	-0.00128	-0.00128
Z008E0159	0.00147	0.00192	0.00165	0.00087	0.00097	0.00149	0.00149	0.00149	0.00149	0.00149
Z008E0160	0.00323	0.0027	0.00306	0.00271	0.00282	0.0031	0.0031	0.0031	0.0031	0.0031
Z008E0161	-0.00378	-0.00345	-0.00346	-0.00342	-0.00336	-0.00367	-0.00367	-0.00367	-0.00367	-0.00367
Z008E0162	0.00075	0.00054	0.00069	0.00019	0.00026	0.00085	0.00085	0.00085	0.00085	0.00085
Z008E0163	-0.0018	-0.0017	-0.00159	-0.00131	-0.00129	-0.00172	-0.00172	-0.00172	-0.00172	-0.00172
Z008E0164	0.00246	0.00209	0.00234	0.00206	0.00199	0.00237	0.00237	0.00237	0.00237	0.00237
Z008E0165	-0.00415	-0.00401	-0.00441	-0.00359	-0.00367	-0.00426	-0.00426	-0.00426	-0.00426	-0.00426
Z008E0166	-0.00531	-0.00544	-0.0053	-0.00572	-0.00476	-0.0052	-0.0052	-0.0052	-0.0052	-0.0052
Z008E0167	-0.00393	-0.00325	-0.00363	-0.0044	-0.00343	-0.00378	-0.00378	-0.00378	-0.00378	-0.00378
Z008E0168	-0.00204	-0.00142	-0.00246	-0.00206	-0.0026	-0.00196	-0.00196	-0.00196	-0.00196	-0.00196
Z008E0169	-0.00157	-0.00104	-0.00182	-0.00141	-0.00225	-0.00148	-0.00148	-0.00148	-0.00148	-0.00148
Z008E0170	-0.00133	-0.00175	-0.00134	-0.00078	-0.0009	-0.00127	-0.00127	-0.00127	-0.00127	-0.00127
Z008E0171	0.00112	0.00083	0.00153	0.0008	0.00063	0.00124	0.00124	0.00124	0.00124	0.00124
Z008E0172	-0.00399	-0.00361	-0.00362	-0.00448	-0.0035	-0.00389	-0.00389	-0.00389	-0.00389	-0.00389
Z008E0173	0.00221	0.00242	0.00215	0.00247	0.00173	0.00208	0.00208	0.00208	0.00208	0.00208
Z008E0174	-0.00727	-0.00652	-0.00749	-0.0081	-0.00781	-0.00713	-0.00713	-0.00713	-0.00713	-0.00713
Z008E0175	0.00435	0.00502	0.00459	0.00456	0.00378	0.00443	0.00443	0.00443	0.00443	0.00443
Z008E0176	-0.00267	-0.00321	-0.00204	-0.00262	-0.00215	-0.00276	-0.00276	-0.00276	-0.00276	-0.00276
Z008E0177	-0.00208	-0.00235	-0.00206	-0.00113	-0.00168	-0.00199	-0.00199	-0.00199	-0.00199	-0.00199
Z008E0178	-0.00229	-0.00243	-0.00213	-0.00195	-0.00283	-0.0024	-0.0024	-0.0024	-0.0024	-0.0024
Z008E0179	-0.00535	-0.00499	-0.00507	-0.00487	-0.00496	-0.00526	-0.00526	-0.00526	-0.00526	-0.00526
Z008E0180	-0.00086	-0.00031	-0.00086	-0.00144	-0.00044	-0.00074	-0.00074	-0.00074	-0.00074	-0.00074
Z008E0181	0.0005	0.00098	-0.00002	0.0006	-0.00001	0.00038	0.00038	0.00038	0.00038	0.00038
Z008E0182	0.05467	0.05439	0.05485	0.05442	0.05512	0.05479	0.05479	0.05479	0.05479	0.05479
Z008E0183	0.0174	0.01768	0.01734	0.01789	0.01784	0.01729	0.01729	0.01729	0.01729	0.01729
Z008E0184	-0.00697	-0.00655	-0.00739	-0.00684	0.00364	-0.007	-0.007	-0.007	-0.007	-0.007
Z008E0185	-0.00172	-0.00149	-0.00161	-0.00123	-0.00234	-0.00182	-0.00182	-0.00182	-0.00182	-0.00182
Z008E0186	-0.00068	-0.00045	-0.00098	-0.00036	-0.00023	-0.00083	-0.00083	-0.00083	-0.00083	-0.00083
Z008E0187	0.00048	0.00008	0.00042	0.00049	0.00094	0.00039	0.00039	0.00039	0.00039	0.00039
Z008E0188	0.00218	0.0025	0.0024	0.00253	0.00152	0.00227	0.00227	0.00227	0.00227	0.00227
Z008E0189	0.00209	0.00147	0.00238	0.00181	0.00168	0.00198	0.00198	0.00198	0.00198	0.00198
Z008E0190	0.00032	-0.00025	0.00014	0.00087	-0.00025	0.00019	0.00019	0.00019	0.00019	0.00019
Z008E0191	-0.00236	-0.00213	-0.00238	-0.00319	-0.00282	-0.00249	-0.00249	-0.00249	-0.00249	-0.00249
Z008E0192	0.00503	0.00527	0.00522	0.00535	0.00551	0.00507	0.00507	0.00507	0.00507	0.00507
Z008E0193	-0.00509	-0.00454	-0.00542	-0.00597	-0.00561	-0.00497	-0.00497	-0.00497	-0.00497	-0.00497
Z008E0194	-0.01011	-0.01052	-0.0102	-0.00953	-0.0102	-0.01014	-0.01014	-0.01014	-0.01014	-0.01014
Z008E0195	-0.00077	-0.00056	-0.00095	-0.00143	-0.00132	-0.00088	-0.00088	-0.00088	-0.00088	-0.00088
Z008E0196	-0.0001	0.00011	-0.00058	0.00029	0.00033	-0.00021	-0.00021	-0.00021	-0.00021	-0.00021
Z008E0197	0.00071	0.00015	0.00059	0.00138	0.00119	0.00057	0.00057	0.00057	0.00057	0.00057
Z008E0198	0.00063	0.00119	0.00012	0.00062	0.00006	0.00071	0.00071	0.00071	0.00071	0.00071
Z008E0199	0.00302	0.0037	0.00324	0.00352	0.00342	0.00316	0.00316	0.00316	0.00316	0.00316
Z008E0200	-0.0001	-0.00024	-0.00018	0.00168	0.00041	0.00001	0.00001	0.00001	0.00001	0.00001
Z009E0001	-0.00804	-0.0071	-0.00943	-0.00694	-0.00532	-0.00746	-0.00746	-0.00746	-0.00746	-0.00746
Z009E0002	-0.00147	-0.00173	-0.00061	-0.00312	-0.00087	-0.00193	-0.00193	-0.00193	-0.00193	-0.00193
Z009E0003	0.00355	0.00262	0.00145	0.00342	0.00156	0.00317	0.00317	0.00317	0.00317	0.00317
Z009E0004	-0.00186	-0.00198	-0.00009	-0.00051	-0.00299	-0.00137	-0.00137	-0.00137	-0.00137	-0.00137
Z009E0005	-0.00347	-0.00379	-0.00555	-0.00477	-0.00278	-0.00402	-0.00402	-0.00402	-0.00402	-0.00402
Z009E0007	0.0027	0.00178	0.00184	0.00079	0.00397	0.00234	0.00234	0.00234	0.00234	0.00234
Z009E0008	-0.00653	-0.00619	-0.0051	-0.00561	-0.00469	-0.00573	-0.00573	-0.00573	-0.00573	-0.00573
Z009E0009	0.00495	0.00483	0.00606	0.00431	0.00217	0.00442	0.00442	0.00442	0.00442	0.00442
Z009E0010	-0.00529	-0.00427	-0.0037	-0.00407	-0.00337	-0.00463	-0.00463	-0.00463	-0.00463	-0.00463
Z009E0012	-0.00264	-0.00231	-0.00111	-0.00353	-0.0005	-0.00203	-0.00203	-0.00203	-0.00203	-0.00203
Z009E0013	-0.0101	-0.00927	-0.00818	-0.00893	-0.01151	-0.00965	-0.00965	-0.00965	-0.00965	-0.00965
Z009E0014	-0.00421	-0.00405	-0.00351	-0.00382	-0.00364	-0.00441	-0.00441	-0.00441	-0.00441	-0.00441
Z009E0015	-0.00383	-0.00334	-0.00224	-0.00315	-0.00396	-0.00319	-0.00319	-0.00319	-0.00319	-0.00319
Z009E0016	0.00348	0.00401	0.00244	0.00503	0.00322	0.00377	0.00377	0.00377	0.00377	0.00377
Z009E0017	-0.00142	-0.00063	0.00033	-0.00217	0.00048	-0.00098	-0.00098	-0.00098	-0.00098	-0.00098
Z009E0018	0.00262	0.0025	0.00159	0.00142	0.00192	0.00291	0.00291	0.00291	0.00291	0.00291
Z009E0019	0.00747	0.00801	0.0066	0.00656	0.00686	0.00763	0.00763	0.00763	0.00763	0.00763
Z009E0020	-0.00605	-0.0062	-0.008	-0.00585	-0.00799	-0.00655	-0.00655	-0.00655	-0.00655	-0.00655
Z009E0021	0.0066	0.00627	0.00779	0.00494	0.00384	0.00594	0.00594	0.00594	0.00594	0.00594
Z009E0022	-0.00354	-0.00399	-0.00243	-0.00402	-0.00609	-0.00415	-0.00415	-0.00415	-0.00415	-0.00415
Z009E0023	0.02977	0.03021	0.02943	0.0441	0.02905	0.02975	0.02975	0.02975	0.02975	0.02975
Z009E0024	0.00248	0.00196	0.00231	0.00019	0.00334	0.00223	0.00223	0.00223	0.00223	0.00223
Z009E0025	-0.00492	-0.00523	-0.00403	-0.00613	-0.00502	-0.00541	-0.00541	-0.00541	-0.00541	-0.00541
Z009E0026	-0.00256	-0.00175	-0.0036	-0.00149	-0.00317	-0.00218	-0.00218	-0.00218	-0.00218	-0.00218
Z009E0027	-0.00608	-0.00689	-0.00817	-0.00616	-0.00809	-0.00644	-0.00644	-0.00644	-0.00644	-0.00644
Z009E0028	0.00546	0.0061	0.00459	0.00459	0.00483	0.00564	0.00564	0.00564	0.00564	0.00564
Z009E0029	0.00285	0.00365	0.0018	0.00392	0.00224	0.00323	0.00323	0.00323	0.00323	0.00323
Z009E0030	0.00083	0.0013	-0.001	0.0015	0.00289	0.00098	0.00098	0.00098	0.00098	0.00098
Z009E0031	0.012	0.01187	0.01097	0.0108	0.01131	0.01229	0.01229	0.01229	0.01229	0.01229
Z009E0032	-0.00274	-0.00247	-0.00428	-0.00193	-0.00008	-0.00201	-0.00201	-0.00201	-0.00201	-0.00201
Z009E0033	0.00425	0.00407	0.00511	0.00263	0.00483	0.0038	0.0038	0.0038	0.0038	0.0038
Z009E0034	-0.00487	-0.00533	-0.00433	-0.00475	-0.00438	-0.00492	-0.00492	-0.00492	-0.00492	-0.00492
Z009E0035	-0.0064	-0.00551	-0.00479	-0.00478	-0.00517	-0.00579	-0.00579	-0.00579	-0.00579	-0.00579
Z009E0036	-0.00662	-0.00642	-0.00635	-0.006	-0.00736	-0.00605	-0.00605	-0.00605	-0.00605	-0.00605
Z009E0037	-0.01471	-0.01503	-0.01383	-0.01593	-0.01481	-0.01521	-0.01521	-0.01521	-0.01521	-0.01521
Z009E0038	-0.00591	-0.00674	-0.00533	-0.00722	-0.0054	-0.00626	-0.00626	-0.00626	-0.00626	-0.00626
Z009E0039	-0.00449	-0.00461	-0.00267	-0.00378	-0.0053	-0.00426	-0.00426	-0.00426	-0.00426	-0.00426
Z009E0040	-0.0029	-0.00266	-0.00139	-0.00296	-0.00107	-0.00221	-0.00221	-0.00221	-0.00221	-0.00221
Z009E0041	-0.00392	-0.00325	-0.00514	-0.0048	-0.0012	-0.00357	-0.00357	-0.00357	-0.00357	-0.00357
Z009E0042	-0.00318	-0.00381	-0.00239	-0.00421	-0.0055	-0.00355	-0.00355	-0.00355	-0.00355	-0.00355
Z009E0043	-0.00027	0.00063	0.0014	-0.00004	0.00164	0.00027	0.00027	0.00027	0.00027	0.00027
Z009E0044	0.00143	0.0022	0.00319	0.00068	0.00334	0.00187	0.00187	0.00187	0.00187	0.00187
Z009E0045	0.00701	0.00779	0.00893	0.00815	0.00561	0.00744	0.00744	0.00744	0.00744	0.00744
Z009E0047	-0.01088	-0.01184	-0.01279	-0.0129	-0.01291	-0.01144	-0.01144	-0.01144	-0.01144	-0.01144
Z009E0048	-0.00706	-0.00668	-0.00563	-0.00612	-0.00523	-0.00626	-0.00626	-0.00626	-0.00626	-0.00626
Z009E0049	0.00393	0.00485	0.00286	0.00459	0.00401	0.00436	0.00436	0.00436	0.00436	0.00436
Z009E0050	0.00339	0.00396	0.00236	0.00271	0.0041	0.00363	0.00363	0.00363	0.00363	0.00363
Z009E0051	-0.00263	-0.00167	-0.00105	-0.00143	-0.0007	-0.00198	-0.00198	-0.00198	-0.00198	-0.00198
Z009E0052	-0.00397	-0.00488	-0.006	-0.00632	-0.00465	-0.00447	-0.00447	-0.00447	-0.00447	-0.00447
Z009E0053	-0.00567	-0.00507	-0.00697	-0.00485	-0.00369	-0.00499	-0.00499	-0.00499	-0.00499	-0.00499
Z009E0054	-0.00744	-0.00718	-0.00866	-0.00707	-0.00744	-0.00687	-0.00687	-0.00687	-0.00687	-0.00687
Z009E0055	-0.00691	-0.00667	-0.00514	-0.00601	-0.00841	-0.00631	-0.00631	-0.00631	-0.00631	-0.00631
Z009E0056	0.00091	0.00117	0.00283	-0.00065	-0.00096	0.00136	0.00136	0.00136	0.00136	0.00136
Z009E0057	0.00276	0.00342	0.00154	0.00188	0.00548	0.00311	0.00311	0.00311	0.00311	0.00311
Z009E0058	0.00562	0.0053	0.00385	0.00388	0.00366	0.00491	0.00491	0.00491	0.00491	0.00491
Z009E0059	-0.00307	-0.00339	-0.00236	-0.00471	-0.00319	-0.00311	-0.00311	-0.00311	-0.00311	-0.00311
Z009E0060	0.0114	0.01243	0.01267	0.00435	0.0132	0.01203	0.01203	0.01203	0.01203	0.01203
Z009E0061	0.00023	0.00079	0.00232	-0.00059	-0.00118	0.00044	0.00044	0.00044	0.00044	0.00044
Z009E0062	-0.00193	-0.00194	-0.00327	-0.00265	0.00001	-0.00146	-0.00146	-0.00146	-0.00146	-0.00146
Z009E0063	0.00056	0.00129	-0.00052	0.00171	0.00027	0.00118	0.00118	0.00118	0.00118	0.00118
Z009E0064	0.00568	0.00623	0.00481	0.00478	0.00507	0.00584	0.00584	0.00584	0.00584	0.00584
Z009E0065	-0.00439	-0.005	-0.00658	-0.00628	-0.00303	-0.00485	-0.00485	-0.00485	-0.00485	-0.00485
Z009E0066	-0.0009	-0.00137	0.00059	-0.0024	-0.00307	-0.00096	-0.00096	-0.00096	-0.00096	-0.00096
Z009E0068	0.00614	0.00607	0.00701	0.00456	0.0067	0.00571	0.00571	0.00571	0.00571	0.00571
Z009E0069	-0.00308	-0.0021	-0.00115	-0.00186	-0.00452	-0.00261	-0.00261	-0.00261	-0.00261	-0.00261
Z009E0070	0.00283	0.0028	0.00206	0.00152	0.00182	0.00288	0.00288	0.00288	0.00288	0.00288
Z009E0071	-0.00286	-0.00247	-0.00138	-0.00211	-0.00494	-0.00285	-0.00285	-0.00285	-0.00285	-0.00285
Z009E0072	-0.00396	-0.00405	-0.0048	0.01011	-0.00141	-0.00363	-0.00363	-0.00363	-0.00363	-0.00363
Z009E0073	0.00124	0.00107	0.00241	-0.00081	-0.00084	0.00063	0.00063	0.00063	0.00063	0.00063
Z009E0074	-0.00468	-0.00473	-0.00397	0.0027	-0.00618	-0.00432	-0.00432	-0.00432	-0.00432	-0.00432
Z009E0075	-0.00428	-0.00448	-0.00342	-0.0059	-0.0037	-0.00473	-0.00473	-0.00473	-0.00473	-0.00473
Z009E0076	0.00445	0.00439	0.00562	0.00244	0.00234	0.00386	0.00386	0.00386	0.00386	0.00386
Z009E0077	-0.00651	-0.0069	-0.00847	-0.00843	-0.00581	-0.00704	-0.00704	-0.00704	-0.00704	-0.00704
Z009E0078	0.0081	0.00811	0.00708	0.00696	0.00739	0.00842	0.00842	0.00842	0.00842	0.00842
Z009E0079	-0.00302	-0.00291	-0.00111	-0.0045	-0.00385	-0.00261	-0.00261	-0.00261	-0.00261	-0.00261
Z009E0080	0.0004	-0.0007	-0.00153	-0.00167	-0.00162	-0.00019	-0.00019	-0.00019	-0.00019	-0.00019
Z009E0082	-0.0046	-0.00516	-0.00394	-0.00509	-0.00545	-0.00488	-0.00488	-0.00488	-0.00488	-0.00488
Z009E0083	0.01038	0.00993	0.00845	0.01105	0.0088	0.00979	0.00979	0.00979	0.00979	0.00979
Z009E0084	-0.00493	-0.00562	-0.00728	-0.00622	-0.00378	-0.00516	-0.00516	-0.00516	-0.00516	-0.00516
Z009E0085	0.00012	-0.00034	0.0007	-0.00097	0.00012	0.00015	0.00015	0.00015	0.00015	0.00015
Z009E0086	-0.00192	-0.00093	-0.00034	-0.00071	0	-0.00126	-0.00126	-0.00126	-0.00126	-0.00126
Z009E0087	-0.00642	-0.00568	-0.00449	-0.005	-0.00766	-0.00601	-0.00601	-0.00601	-0.00601	-0.00601
Z009E0088	-0.00566	-0.00603	-0.00447	-0.00734	-0.00841	-0.00633	-0.00633	-0.00633	-0.00633	-0.00633
Z009E0089	-0.00082	-0.00008	-0.00157	-0.0026	-0.00214	-0.00057	-0.00057	-0.00057	-0.00057	-0.00057
Z009E0090	-0.00116	-0.00102	-0.00222	-0.003	-0.00135	-0.00078	-0.00078	-0.00078	-0.00078	-0.00078
Z009E0091	0.00467	0.00369	0.00571	0.00273	0.00183	0.00416	0.00416	0.00416	0.00416	0.00416
Z009E0092	-0.00629	-0.00562	-0.0072	-0.00761	-0.00623	-0.0061	-0.0061	-0.0061	-0.0061	-0.0061
Z009E0093	0.00048	0.00015	-0.00117	0.00083	-0.00087	0.00056	0.00056	0.00056	0.00056	0.00056
Z009E0094	0.00611	0.00691	0.00491	0.00515	0.0078	0.00651	0.00651	0.00651	0.00651	0.00651
Z009E0095	-0.00114	-0.00126	-0.00217	-0.00234	-0.00183	-0.00085	-0.00085	-0.00085	-0.00085	-0.00085
Z009E0096	-0.00722	-0.00793	-0.00619	-0.00965	-0.01042	-0.00765	-0.00765	-0.00765	-0.00765	-0.00765
Z009E0097	0.00372	0.00446	0.00541	0.00325	0.00564	0.00413	0.00413	0.00413	0.00413	0.00413
Z009E0098	0.00407	0.00373	0.00204	0.00224	0.00513	0.00355	0.00355	0.00355	0.00355	0.00355
Z009E0099	-0.00088	-0.00014	-0.00193	0.00016	-0.00148	-0.00051	-0.00051	-0.00051	-0.00051	-0.00051
Z009E0100	0.00795	0.00794	0.00974	0.00934	0.00681	0.00847	0.00847	0.00847	0.00847	0.00847
Z009E0101	-0.00783	-0.00784	-0.0057	0.00636	-0.00609	-0.00743	-0.00743	-0.00743	-0.00743	-0.00743
Z009E0102	-0.0086	-0.00769	-0.00684	-0.0093	-0.00672	-0.00814	-0.00814	-0.00814	-0.00814	-0.00814
Z009E0103	-0.00266	-0.00288	-0.00449	-0.0025	-0.00199	-0.00245	-0.00245	-0.00245	-0.00245	-0.00245
Z009E0104	-0.00777	-0.0077	-0.00708	-0.00742	-0.00718	-0.00799	-0.00799	-0.00799	-0.00799	-0.00799
Z009E0105	0.00397	0.00427	0.00291	0.0019	0.00361	0.0044	0.0044	0.0044	0.0044	0.0044
Z009E0106	-0.00386	-0.00472	-0.00316	-0.00577	-0.00335	-0.00417	-0.00417	-0.00417	-0.00417	-0.00417
Z009E0107	-0.00688	-0.00667	-0.00511	-0.00599	-0.00837	-0.00628	-0.00628	-0.00628	-0.00628	-0.00628
Z009E0108	-0.00449	-0.0052	-0.00518	-0.00443	-0.00657	-0.00481	-0.00481	-0.00481	-0.00481	-0.00481
Z009E0109	-0.00107	-0.00179	-0.00004	-0.0035	-0.00426	-0.0015	-0.0015	-0.0015	-0.0015	-0.0015
Z009E0110	-0.00386	-0.00369	-0.00241	-0.00255	-0.00269	-0.00311	-0.00311	-0.00311	-0.00311	-0.00311
Z009E0111	0.00134	0.00188	0.00031	0.0029	0.00109	0.00164	0.00164	0.00164	0.00164	0.00164
Z009E0112	-0.00027	-0.00131	-0.0025	-0.00188	0.00037	-0.00069	-0.00069	-0.00069	-0.00069	-0.00069
Z009E0114	0.02842	0.02836	0.0293	0.02917	0.02653	0.02796	0.02796	0.02796	0.02796	0.02796
Z009E0115	-0.00505	-0.00493	-0.00329	-0.00406	-0.00552	-0.00449	-0.00449	-0.00449	-0.00449	-0.00449
Z009E0117	-0.00039	0.0005	0.00122	0.00123	0.00084	0.00022	0.00022	0.00022	0.00022	0.00022
Z009E0118	-0.00262	-0.00303	-0.00143	-0.00431	-0.00537	-0.0033	-0.0033	-0.0033	-0.0033	-0.0033
Z009E0119	0.00335	0.00436	0.00479	0.00499	0.00613	0.00397	0.00397	0.00397	0.00397	0.00397
Z009E0120	0.00096	0.0015	-0.0001	-0.0001	0.003	0.00132	0.00132	0.00132	0.00132	0.00132
Z009E0121	-0.00131	-0.0013	-0.00237	-0.00291	-0.00132	-0.00097	-0.00097	-0.00097	-0.00097	-0.00097
Z009E0122	-0.0083	-0.00924	-0.01041	-0.00831	-0.00928	-0.0087	-0.0087	-0.0087	-0.0087	-0.0087
Z009E0123	-0.0007	-0.00005	0.00108	-0.00105	0.00053	-0.00031	-0.00031	-0.00031	-0.00031	-0.00031
Z009E0124	0.0038	0.00406	0.0026	0.00462	0.00309	0.00434	0.00434	0.00434	0.00434	0.00434
Z009E0125	-0.00202	-0.00177	-0.00132	-0.00159	-0.00146	-0.0022	-0.0022	-0.0022	-0.0022	-0.0022
Z009E0126	0.00648	0.00675	0.00849	0.00553	0.00501	0.00677	0.00677	0.00677	0.00677	0.00677
Z009E0127	0.00035	0.0003	-0.00063	-0.00132	0.00097	0.00038	0.00038	0.00038	0.00038	0.00038
Z009E0128	-0.00742	-0.00665	-0.00795	-0.00213	-0.00847	-0.00735	-0.00735	-0.00735	-0.00735	-0.00735
Z009E0129	0.00502	0.00562	0.00711	0.00422	0.00359	0.00524	0.00524	0.00524	0.00524	0.00524
Z009E0130	0.00393	0.00341	0.002	0.00241	0.00395	0.00336	0.00336	0.00336	0.00336	0.00336
Z009E0131	-0.00674	-0.00664	-0.00514	-0.00778	-0.0049	-0.00616	-0.00616	-0.00616	-0.00616	-0.00616
Z009E0132	0.00293	0.00351	0.00486	0.00458	0.00186	0.00329	0.00329	0.00329	0.00329	0.00329
Z009E0133	-0.00141	-0.00212	-0.00079	-0.00233	-0.00091	-0.00161	-0.00161	-0.00161	-0.00161	-0.00161
Z009E0134	0.00044	0.00106	-0.00044	-0.00058	0.00078	0.00072	0.00072	0.00072	0.00072	0.00072
Z009E0135	-0.00728	-0.00708	-0.00583	-0.00596	-0.00612	-0.00653	-0.00653	-0.00653	-0.00653	-0.00653
Z009E0136	0.00006	-0.00007	-0.00219	0.00071	0.00078	-0.00028	-0.00028	-0.00028	-0.00028	-0.00028
Z009E0137	0.00876	0.00899	0.01035	0.00747	0.01041	0.00937	0.00937	0.00937	0.00937	0.00937
Z009E0138	-0.00713	-0.00638	-0.00537	-0.00578	-0.0072	-0.00662	-0.00662	-0.00662	-0.00662	-0.00662
Z009E0139	-0.00724	-0.00784	-0.00942	-0.00912	-0.00588	-0.00769	-0.00769	-0.00769	-0.00769	-0.00769
Z009E0140	-0.00591	-0.00665	-0.00833	-0.00576	-0.00492	-0.00608	-0.00608	-0.00608	-0.00608	-0.00608
Z009E0141	0.00107	0.00067	-0.0007	-0.0007	-0.00088	0.00034	0.00034	0.00034	0.00034	0.00034
Z009E0142	-0.00248	-0.0027	-0.00143	-0.00163	-0.0049	-0.00297	-0.00297	-0.00297	-0.00297	-0.00297
Z009E0143	-0.00358	-0.00268	-0.00198	-0.00415	-0.00099	-0.00315	-0.00315	-0.00315	-0.00315	-0.00315
Z009E0144	-0.00383	-0.00304	-0.00503	0.00071	-0.00104	-0.00336	-0.00336	-0.00336	-0.00336	-0.00336
Z009E0145	0.00928	0.00989	0.01106	0.00892	0.01051	0.00966	0.00966	0.00966	0.00966	0.00966
Z009E0146	-0.00198	-0.00172	-0.00357	-0.00261	-0.00069	-0.00193	-0.00193	-0.00193	-0.00193	-0.00193
Z009E0147	-0.0065	-0.00629	-0.00561	-0.00701	-0.00798	-0.00691	-0.00691	-0.00691	-0.00691	-0.00691
Z009E0149	0.00625	0.00638	0.00817	0.00478	0.00542	0.00667	0.00667	0.00667	0.00667	0.00667
Z009E0150	-0.0077	-0.00882	-0.00962	-0.00978	-0.00971	-0.0083	-0.0083	-0.0083	-0.0083	-0.0083
Z009E0151	-0.00092	-0.00028	0.0007	0.00119	0.00067	-0.00039	-0.00039	-0.00039	-0.00039	-0.00039
Z009E0152	-0.01377	-0.01359	-0.01232	-0.01349	-0.01142	-0.01312	-0.01312	-0.01312	-0.01312	-0.01312
Z009E0153	0.00595	0.00596	0.00458	0.00478	0.0086	0.00645	0.00645	0.00645	0.00645	0.00645
Z009E0154	-0.00139	-0.00179	-0.00075	-0.00078	-0.00152	-0.00159	-0.00159	-0.00159	-0.00159	-0.00159
Z009E0155	-0.00531	-0.00542	-0.00577	-0.00505	-0.00766	-0.00578	-0.00578	-0.00578	-0.00578	-0.00578
Z009E0156	-0.00637	-0.00618	-0.0076	-0.00592	-0.00654	-0.00583	-0.00583	-0.00583	-0.00583	-0.00583
Z009E0157	0.00287	0.00387	0.00476	0.00364	0.00213	0.00337	0.00337	0.00337	0.00337	0.00337
Z009E0158	-0.00105	-0.00125	-0.00299	-0.00087	-0.00298	-0.00156	-0.00156	-0.00156	-0.00156	-0.00156
Z009E0159	0	0.00015	0.00058	-0.00111	-0.00144	0.00032	0.00032	0.00032	0.00032	0.00032
Z009E0161	-0.00214	-0.00236	-0.00395	-0.00255	-0.00406	-0.00261	-0.00261	-0.00261	-0.00261	-0.00261
Z009E0162	-0.00346	-0.00332	-0.0017	-0.0026	-0.00494	-0.00288	-0.00288	-0.00288	-0.00288	-0.00288
Z009E0163	0.00304	0.00377	0.00497	0.00242	0.0023	0.00326	0.00326	0.00326	0.00326	0.00326
Z009E0164	0.01031	0.0098	0.00829	0.01036	0.00834	0.00988	0.00988	0.00988	0.00988	0.00988
Z009E0165	0.00069	-0.00035	-0.00141	0.00087	-0.00063	0.00026	0.00026	0.00026	0.00026	0.00026
Z009E0166	-0.00545	-0.00522	-0.00384	-0.00645	-0.00364	-0.00485	-0.00485	-0.00485	-0.00485	-0.00485
Z009E0167	-0.00133	-0.00126	-0.00033	-0.00142	-0.00341	-0.00172	-0.00172	-0.00172	-0.00172	-0.00172
Z009E0168	-0.01118	-0.01117	-0.00955	-0.0118	-0.01003	-0.01064	-0.01064	-0.01064	-0.01064	-0.01064
Z009E0169	0.00546	0.00557	0.00737	0.00398	0.00463	0.00588	0.00588	0.00588	0.00588	0.00588
Z009E0170	-0.01114	-0.01168	-0.01158	-0.01287	-0.01321	-0.01174	-0.01174	-0.01174	-0.01174	-0.01174
Z009E0171	-0.00403	-0.00402	-0.00243	-0.00511	-0.00218	-0.00347	-0.00347	-0.00347	-0.00347	-0.00347
Z009E0173	0.00259	0.00246	0.00156	0.00139	0.0019	0.00288	0.00288	0.00288	0.00288	0.00288
Z009E0174	-0.00835	-0.00733	-0.00677	-0.00713	-0.00644	-0.00769	-0.00769	-0.00769	-0.00769	-0.00769
Z009E0175	0.00833	0.00914	0.00712	0.0075	0.01103	0.00871	0.00871	0.00871	0.00871	0.00871
Z009E0176	-0.00736	-0.00716	-0.00651	-0.00725	-0.00874	-0.00774	-0.00774	-0.00774	-0.00774	-0.00774
Z009E0177	0.00434	0.00421	0.00331	0.00314	0.00365	0.00463	0.00463	0.00463	0.00463	0.00463
Z009E0178	-0.01004	-0.00994	-0.01168	-0.0088	-0.00946	-0.01009	-0.01009	-0.01009	-0.01009	-0.01009
Z009E0179	-0.00034	-0.0001	0.00145	-0.00118	-0.00119	0.00006	0.00006	0.00006	0.00006	0.00006
Z009E0180	0.00492	0.00457	0.00264	-0.00323	0.005	0.00455	0.00455	0.00455	0.00455	0.00455
Z009E0181	0.00176	0.00244	0.00055	0.00089	0.00448	0.00212	0.00212	0.00212	0.00212	0.00212
Z009E0182	-0.00333	-0.00373	-0.00527	-0.005	-0.00378	-0.00398	-0.00398	-0.00398	-0.00398	-0.00398
Z009E0183	0.00108	0.00139	0.00286	0.00094	0.00018	0.00168	0.00168	0.00168	0.00168	0.00168
Z009E0184	-0.00431	-0.00461	-0.00607	-0.00604	-0.00627	-0.00502	-0.00502	-0.00502	-0.00502	-0.00502
Z009E0186	0.00086	0.00084	-0.00142	0.00109	0.00226	0.00056	0.00056	0.00056	0.00056	0.00056
Z009E0187	0.00024	0.00106	-0.00097	-0.00058	0.00293	0.00063	0.00063	0.00063	0.00063	0.00063
Z009E0190	0.00749	0.00754	0.00637	0.00817	0.00647	0.00801	0.00801	0.00801	0.00801	0.00801
Z009E0191	0.0029	0.00211	0.00392	0.00044	-0.00028	0.00245	0.00245	0.00245	0.00245	0.00245
Z009E0192	0.00079	0.00035	-0.00114	0.00147	-0.00079	0.0002	0.0002	0.0002	0.0002	0.0002
Z009E0193	0.00065	0.00005	0.00149	0.00027	-0.0015	0.0004	0.0004	0.0004	0.0004	0.0004
Z009E0194	0.00376	0.00349	0.00165	0.00202	0.00515	0.00324	0.00324	0.00324	0.00324	0.00324
Z009E0196	-0.00282	-0.00336	-0.00406	0.01063	-0.00486	-0.00373	-0.00373	-0.00373	-0.00373	-0.00373
Z009E0197	-0.00308	-0.00292	-0.00454	-0.00354	-0.00058	-0.00245	-0.00245	-0.00245	-0.00245	-0.00245
Z009E0198	0.00272	0.00351	0.00448	0.00197	0.00462	0.00316	0.00316	0.00316	0.00316	0.00316
Z009E0199	-0.00916	-0.00942	-0.00784	-0.0087	-0.01133	-0.00901	-0.00901	-0.00901	-0.00901	-0.00901
Z009E0200	-0.00356	-0.00372	-0.0055	-0.00337	-0.0055	-0.00407	-0.00407	-0.00407	-0.00407	-0.00407
Z010E0001	0.00505	0.00473	0.00508	0.00395	0.0041	0.00448	0.00448	0.00448	0.00448	0.00448
Z010E0002	-0.00788	-0.00744	-0.00843	-0.00819	-0.00764	-0.00799	-0.00799	-0.00799	-0.00799	-0.00799
Z010E0003	-0.00129	0.00015	-0.00002	-0.00078	-0.00167	-0.0005	-0.0005	-0.0005	-0.0005	-0.0005
Z010E0004	-0.00301	-0.00312	-0.00313	-0.00403	-0.0032	-0.00365	-0.00365	-0.00365	-0.00365	-0.00365
Z010E0006	-0.00245	-0.00091	0.00072	-0.00107	-0.00177	-0.00165	-0.00165	-0.00165	-0.00165	-0.00165
Z010E0008	0.004	0.0037	0.00429	0.00309	0.00396	0.00362	0.00362	0.00362	0.00362	0.00362
Z010E0009	-0.00275	-0.00273	-0.00604	-0.00372	-0.00309	-0.0035	-0.0035	-0.0035	-0.0035	-0.0035
Z010E0010	0.00781	0.00601	0.00971	0.00749	0.00782	0.00719	0.00719	0.00719	0.00719	0.00719
Z010E0011	-0.00218	-0.00377	-0.0019	-0.00308	-0.00238	-0.00256	-0.00256	-0.00256	-0.00256	-0.00256
Z010E0012	-0.00976	-0.00973	-0.00825	-0.00942	-0.00928	-0.00896	-0.00896	-0.00896	-0.00896	-0.00896
Z010E0013	0.00169	0.00169	0.00376	0.00332	0.00402	0.00273	0.00273	0.00273	0.00273	0.00273
Z010E0015	-0.00262	-0.00457	-0.0021	-0.00256	-0.00225	-0.00271	-0.00271	-0.00271	-0.00271	-0.00271
Z010E0016	-0.00287	-0.00128	-0.00176	-0.00231	-0.0025	-0.00217	-0.00217	-0.00217	-0.00217	-0.00217
Z010E0017	-0.00068	0.00067	0.0001	0.00005	0.00073	0.00028	0.00028	0.00028	0.00028	0.00028
Z010E0018	-0.0008	-0.00093	-0.00188	-0.00191	-0.0012	-0.00152	-0.00152	-0.00152	-0.00152	-0.00152
Z010E0019	0.002	0.00083	0.0013	-0.0022	0.00275	0.0011	0.0011	0.0011	0.0011	0.0011
Z010E0020	0.00126	-0.00047	0.00132	0.0008	0.00029	0.00042	0.00042	0.00042	0.00042	0.00042
Z010E0021	-0.00119	-0.00277	-0.00344	-0.00238	-0.00252	-0.002	-0.002	-0.002	-0.002	-0.002
Z010E0022	-0.00092	-0.00259	-0.00186	-0.0024	-0.00213	-0.00172	-0.00172	-0.00172	-0.00172	-0.00172
Z010E0024	-0.00044	-0.0004	0.00082	0.00005	-0.00096	0.00033	0.00033	0.00033	0.00033	0.00033
Z010E0025	0.00591	0.00588	0.00583	0.00726	0.00546	0.00657	0.00657	0.00657	0.00657	0.00657
Z010E0026	-0.00191	-0.00249	-0.00127	-0.00243	-0.00304	-0.00204	-0.00204	-0.00204	-0.00204	-0.00204
Z010E0027	0.00513	0.00372	0.00475	0.00396	0.00387	0.00431	0.00431	0.00431	0.00431	0.00431
Z010E0028	0.00238	0.00065	-0.00026	0.00252	0.00258	0.0022	0.0022	0.0022	0.0022	0.0022
Z010E0029	-0.00069	-0.00055	0.00066	-0.00001	0.00047	0.00015	0.00015	0.00015	0.00015	0.00015
Z010E0030	0.00104	0.00103	0.001	0.00233	0.00148	0.00165	0.00165	0.00165	0.00165	0.00165
Z010E0032	0.00319	0.00396	0.00385	-0.00012	0.00247	0.00323	0.00323	0.00323	0.00323	0.00323
Z010E0033	0.00192	0.00175	0.00188	0.00088	0.00134	0.00132	0.00132	0.00132	0.00132	0.00132
Z010E0034	-0.0032	-0.00165	-0.00279	-0.00258	-0.00212	-0.00241	-0.00241	-0.00241	-0.00241	-0.00241
Z010E0035	0.00082	0.00071	0.00044	-0.00037	-0.00028	0	0	0	0	0
Z010E0036	-0.00122	0.00031	-0.00082	-0.0006	-0.00014	-0.00043	-0.00043	-0.00043	-0.00043	-0.00043
Z010E0037	0.00336	0.00505	0.00155	0.00412	0.0045	0.00412	0.00412	0.00412	0.00412	0.00412
Z010E0038	-0.00471	-0.00638	-0.00587	-0.00628	-0.00598	-0.00566	-0.00566	-0.00566	-0.00566	-0.00566
Z010E0039	0.00732	0.00735	0.00755	0.00843	0.007	0.00807	0.00807	0.00807	0.00807	0.00807
Z010E0040	0.01137	0.00996	0.00959	0.00994	0.00977	0.01016	0.01016	0.01016	0.01016	0.01016
Z010E0041	0.00414	0.00418	0.00512	0.00496	0.00541	0.00524	0.00524	0.00524	0.00524	0.00524
Z010E0042	0.00234	0.00306	0.00166	-0.00083	0.00247	0.00248	0.00248	0.00248	0.00248	0.00248
Z010E0043	0.00031	0.00173	0.0021	0.00114	0.00175	0.00145	0.00145	0.00145	0.00145	0.00145
Z010E0044	-0.00304	-0.00477	-0.00276	-0.00399	-0.00321	-0.00345	-0.00345	-0.00345	-0.00345	-0.00345
Z010E0046	0.0028	0.00134	0.00111	0.00135	0.00082	0.00165	0.00165	0.00165	0.00165	0.00165
Z010E0047	-0.00747	-0.00911	-0.00899	-0.00789	-0.00852	-0.00836	-0.00836	-0.00836	-0.00836	-0.00836
Z010E0048	0.00433	0.00599	0.00413	0.00493	0.00449	0.00475	0.00475	0.00475	0.00475	0.00475
Z010E0049	-0.00129	0.00042	-0.00061	-0.00065	-0.00019	-0.00058	-0.00058	-0.00058	-0.00058	-0.00058
Z010E0051	-0.0075	-0.00771	-0.006	-0.00602	-0.00748	-0.00642	-0.00642	-0.00642	-0.00642	-0.00642
Z010E0052	-0.01275	-0.01202	-0.01278	-0.01143	-0.01224	-0.01211	-0.01211	-0.01211	-0.01211	-0.01211
Z010E0053	-0.00105	-0.00116	-0.00252	-0.0024	-0.00282	-0.00204	-0.00204	-0.00204	-0.00204	-0.00204
Z010E0054	-0.00162	-0.00157	-0.00269	-0.00266	-0.00205	-0.00231	-0.00231	-0.00231	-0.00231	-0.00231
Z010E0055	0.0035	0.00508	0.00365	0.00396	0.00366	0.00411	0.00411	0.00411	0.00411	0.00411
Z010E0056	-0.00145	-0.00133	-0.0001	-0.00078	-0.00029	-0.00061	-0.00061	-0.00061	-0.00061	-0.00061
Z010E0057	0.00328	0.00188	0.00151	0.00185	0.00169	0.00208	0.00208	0.00208	0.00208	0.00208
Z010E0058	0.00814	0.00843	0.00786	0.00845	0.00803	0.00845	0.00845	0.00845	0.00845	0.00845
Z010E0059	0.00153	0.00067	0.00226	0.00183	0.00223	0.00177	0.00177	0.00177	0.00177	0.00177
Z010E0060	0.00963	0.00994	0.00936	0.00995	0.00952	0.00995	0.00995	0.00995	0.00995	0.00995
Z010E0061	-0.00132	-0.00006	0.00054	0.00054	0.00143	0.00002	0.00002	0.00002	0.00002	0.00002
Z010E0062	0.00147	0.00306	0.00348	0.0019	0.00174	0.00204	0.00204	0.00204	0.00204	0.00204
Z010E0063	0.00347	0.00362	0.00636	0.00373	0.00352	0.00389	0.00389	0.00389	0.00389	0.00389
Z010E0064	-0.00008	-0.00162	-0.00323	-0.00113	-0.00132	-0.00076	-0.00076	-0.00076	-0.00076	-0.00076
Z010E0065	-0.0002	-0.00203	-0.00105	-0.00035	-0.00018	-0.00065	-0.00065	-0.00065	-0.00065	-0.00065
Z010E0066	0.00053	0.00212	0.00164	0.00109	0.00091	0.00123	0.00123	0.00123	0.00123	0.00123
Z010E0067	-0.00283	-0.0013	-0.00243	-0.00222	-0.00175	-0.00204	-0.00204	-0.00204	-0.00204	-0.00204
Z010E0068	-0.00341	-0.00479	-0.00518	-0.00483	-0.005	-0.00461	-0.00461	-0.00461	-0.00461	-0.00461
Z010E0069	-0.01914	-0.01764	-0.01752	-0.01828	-0.01692	-0.0181	-0.0181	-0.0181	-0.0181	-0.0181
Z010E0070	-0.003	-0.00143	-0.00189	-0.00245	-0.00262	-0.00231	-0.00231	-0.00231	-0.00231	-0.00231
Z010E0071	-0.00236	-0.00283	-0.00355	-0.003	-0.00447	-0.00271	-0.00271	-0.00271	-0.00271	-0.00271
Z010E0073	-0.00861	-0.00733	-0.00796	-0.007	-0.00698	-0.00751	-0.00751	-0.00751	-0.00751	-0.00751
Z010E0075	-0.01161	-0.01279	-0.0115	-0.01169	-0.0113	-0.01198	-0.01198	-0.01198	-0.01198	-0.01198
Z010E0076	0.00484	0.00318	0.00487	0.00375	0.00375	0.00427	0.00427	0.00427	0.00427	0.00427
Z010E0077	0.00859	0.00837	0.00873	0.00863	0.00892	0.00829	0.00829	0.00829	0.00829	0.00829
Z010E0078	0.00146	-0.0002	0.00148	0.00037	0.00037	0.00089	0.00089	0.00089	0.00089	0.00089
Z010E0079	0.00482	0.00314	0.00484	0.00372	0.00373	0.00425	0.00425	0.00425	0.00425	0.00425
Z010E0080	0.00146	0.00128	0.00159	0.00058	0.00219	0.00098	0.00098	0.00098	0.00098	0.00098
Z010E0082	-0.00645	-0.00493	-0.00466	-0.00558	-0.00503	-0.00529	-0.00529	-0.00529	-0.00529	-0.00529
Z010E0083	-0.00068	-0.00038	-0.00095	-0.00036	-0.00078	-0.00036	-0.00036	-0.00036	-0.00036	-0.00036
Z010E0084	-0.00556	-0.00694	-0.00733	-0.00698	-0.00716	-0.00676	-0.00676	-0.00676	-0.00676	-0.00676
Z010E0085	0.00296	0.00142	0.00135	0.00148	0.0006	0.00185	0.00185	0.00185	0.00185	0.00185
Z010E0086	0.0026	0.00088	0.00145	0.0024	0.00293	0.00196	0.00196	0.00196	0.00196	0.00196
Z010E0087	-0.0143	-0.01598	-0.01582	-0.01473	-0.01534	-0.0152	-0.0152	-0.0152	-0.0152	-0.0152
Z010E0088	0.0027	0.0017	0.00143	0.00243	0.00264	0.00199	0.00199	0.00199	0.00199	0.00199
Z010E0089	0.0003	-0.00134	-0.00122	-0.00012	-0.00075	-0.00059	-0.00059	-0.00059	-0.00059	-0.00059
Z010E0090	0.0047	0.00495	0.00288	0.00542	0.00572	0.00544	0.00544	0.00544	0.00544	0.00544
Z010E0091	0.00118	0.00142	0.00115	0.00164	0.00199	0.00166	0.00166	0.00166	0.00166	0.00166
Z010E0092	-0.00241	-0.00084	0.00062	-0.00203	-0.00179	-0.00188	-0.00188	-0.00188	-0.00188	-0.00188
Z010E0093	-0.00125	-0.00108	-0.00137	-0.00097	-0.00213	-0.00083	-0.00083	-0.00083	-0.00083	-0.00083
Z010E0094	-0.00591	-0.00796	-0.00539	-0.00589	-0.00552	-0.00602	-0.00602	-0.00602	-0.00602	-0.00602
Z010E0096	-0.00109	-0.00049	-0.0007	0.00035	-0.00044	-0.00018	-0.00018	-0.00018	-0.00018	-0.00018
Z010E0098	-0.00412	-0.00297	-0.00234	-0.00246	-0.00304	-0.00284	-0.00284	-0.00284	-0.00284	-0.00284
Z010E0099	0.00069	0.00048	0.00047	-0.00053	-0.00119	-0.00003	-0.00003	-0.00003	-0.00003	-0.00003
Z010E0100	-0.00315	-0.00331	-0.00424	-0.00427	-0.00355	-0.00388	-0.00388	-0.00388	-0.00388	-0.00388
Z010E0101	0.00188	0.00122	0.00214	0.00627	0.00429	0.00182	0.00182	0.00182	0.00182	0.00182
Z010E0102	0.00127	0.00137	0.00424	0.00152	0.00093	0.00174	0.00174	0.00174	0.00174	0.00174
Z010E0103	0.00879	0.0105	0.00686	0.00947	0.00948	0.00947	0.00947	0.00947	0.00947	0.00947
Z010E0104	-0.003	-0.00248	0.00031	-0.00175	-0.00312	-0.00215	-0.00215	-0.00215	-0.00215	-0.00215
Z010E0105	0.00388	0.00216	0.0039	0.00276	0.0028	0.0033	0.0033	0.0033	0.0033	0.0033
Z010E0106	-0.00255	-0.0028	-0.00066	-0.00083	-0.00116	-0.00121	-0.00121	-0.00121	-0.00121	-0.00121
Z010E0108	0.00939	0.01016	0.0093	0.00903	0.01072	0.00946	0.00946	0.00946	0.00946	0.00946
Z010E0109	0.00144	0.0014	0.00019	0.00035	0.00181	0.00061	0.00061	0.00061	0.00061	0.00061
Z010E0111	-0.00057	-0.00047	-0.00018	0.00001	0.00039	0.00019	0.00019	0.00019	0.00019	0.00019
Z010E0112	-0.00159	-0.00201	-0.00089	-0.00268	-0.0014	-0.00184	-0.00184	-0.00184	-0.00184	-0.00184
Z010E0113	-0.0015	-0.00316	-0.00173	-0.00276	-0.0035	-0.00225	-0.00225	-0.00225	-0.00225	-0.00225
Z010E0114	-0.00312	-0.00339	-0.00324	-0.00327	-0.0037	-0.00361	-0.00361	-0.00361	-0.00361	-0.00361
Z010E0115	-0.00815	-0.00646	-0.00845	-0.00751	-0.00805	-0.00776	-0.00776	-0.00776	-0.00776	-0.00776
Z010E0116	-0.00008	-0.00037	-0.00109	-0.00017	0.00083	-0.00061	-0.00061	-0.00061	-0.00061	-0.00061
Z010E0117	0.00185	0.00172	0.00223	0.00327	0.00244	0.00275	0.00275	0.00275	0.00275	0.00275
Z010E0118	0.0033	0.00172	0.00219	0.00185	0.00287	0.0024	0.0024	0.0024	0.0024	0.0024
Z010E0119	0.00272	0.00089	0.00309	0.00282	0.00386	0.00253	0.00253	0.00253	0.00253	0.00253
Z010E0120	-0.00801	-0.00657	-0.00803	-0.00667	-0.00745	-0.00736	-0.00736	-0.00736	-0.00736	-0.00736
Z010E0121	-0.00257	-0.00237	-0.00305	-0.00203	-0.00238	-0.00195	-0.00195	-0.00195	-0.00195	-0.00195
Z010E0122	-0.00323	-0.0031	-0.00284	-0.00264	-0.00227	-0.00246	-0.00246	-0.00246	-0.00246	-0.00246
Z010E0123	0.00238	0.0009	0.00128	0.00126	0.00183	0.00164	0.00164	0.00164	0.00164	0.00164
Z010E0124	-0.00478	-0.00646	-0.00476	-0.00588	-0.00587	-0.00535	-0.00535	-0.00535	-0.00535	-0.00535
Z010E0125	-0.00065	0.00064	0	0.00097	0.00098	0.00045	0.00045	0.00045	0.00045	0.00045
Z010E0126	0.00188	0.00131	0.00216	0.00179	0.00148	0.00162	0.00162	0.00162	0.00162	0.00162
Z010E0127	-0.00455	-0.00441	-0.00416	-0.00396	-0.0036	-0.00378	-0.00378	-0.00378	-0.00378	-0.00378
Z010E0128	-0.00336	-0.00326	-0.00297	-0.00278	-0.0024	-0.0026	-0.0026	-0.0026	-0.0026	-0.0026
Z010E0129	0.00251	0.00221	0.00169	0.00222	0.00177	0.00182	0.00182	0.00182	0.00182	0.00182
Z010E0130	-0.00228	-0.00256	-0.00355	-0.0025	-0.00297	-0.0029	-0.0029	-0.0029	-0.0029	-0.0029
Z010E0131	0.00392	0.00343	0.006	0.0036	0.00329	0.00343	0.00343	0.00343	0.00343	0.00343
Z010E0132	0.00003	0.00031	0.00114	0.0006	0.00026	0.00073	0.00073	0.00073	0.00073	0.00073
Z010E0133	0.00646	0.00608	0.00632	0.00627	0.0059	0.00594	0.00594	0.00594	0.00594	0.00594
Z010E0134	-0.00624	-0.00626	-0.00627	-0.00495	-0.00579	-0.00562	-0.00562	-0.00562	-0.00562	-0.00562
Z010E0135	-0.0018	-0.00193	-0.00218	-0.00299	-0.0029	-0.00263	-0.00263	-0.00263	-0.00263	-0.00263
Z010E0136	0.00128	0.00272	0.00126	0.00262	0.00185	0.00193	0.00193	0.00193	0.00193	0.00193
Z010E0137	-0.00104	-0.00229	-0.00097	-0.00049	-0.00069	-0.00116	-0.00116	-0.00116	-0.00116	-0.00116
Z010E0138	-0.00659	-0.00661	-0.00515	-0.00458	-0.0042	-0.00539	-0.00539	-0.00539	-0.00539	-0.00539
Z010E0139	0.00162	0.00156	0.00175	0.00079	0.00232	0.00116	0.00116	0.00116	0.00116	0.00116
Z010E0141	-0.00875	-0.00935	-0.01042	-0.00903	-0.00857	-0.00889	-0.00889	-0.00889	-0.00889	-0.00889
Z010E0142	-0.00634	-0.0066	-0.00605	-0.00724	-0.00639	-0.00672	-0.00672	-0.00672	-0.00672	-0.00672
Z010E0143	0.00099	0.00239	0.00229	0.0023	0.00177	0.00192	0.00192	0.00192	0.00192	0.00192
Z010E0144	-0.00085	0.00069	-0.00107	0.00059	-0.00041	-0.00026	-0.00026	-0.00026	-0.00026	-0.00026
Z010E0145	0.00469	0.00468	0.00646	0.00549	0.006	0.00581	0.00581	0.00581	0.00581	0.00581
Z010E0146	0.0029	0.00161	0.00328	0.0022	0.00081	0.00258	0.00258	0.00258	0.00258	0.00258
Z010E0147	-0.00483	-0.00344	-0.0033	-0.00417	-0.00429	-0.00387	-0.00387	-0.00387	-0.00387	-0.00387
Z010E0148	0.00107	-0.00016	-0.00069	-0.00028	-0.00055	-0.00009	-0.00009	-0.00009	-0.00009	-0.00009
Z010E0149	0.00128	0.00098	0.00329	0.00306	0.00314	0.0027	0.0027	0.0027	0.0027	0.0027
Z010E0150	0.00181	0.00008	0.00067	0.0016	0.00214	0.00117	0.00117	0.00117	0.00117	0.00117
Z010E0151	-0.00371	-0.00222	-0.00364	-0.00235	-0.00354	-0.00299	-0.00299	-0.00299	-0.00299	-0.00299
Z010E0152	0.00201	0.00212	0.00343	0.00306	0.00445	0.00296	0.00296	0.00296	0.00296	0.00296
Z010E0153	-0.00152	-0.00048	-0.00071	-0.00109	-0.00023	-0.00062	-0.00062	-0.00062	-0.00062	-0.00062
Z010E0154	-0.00614	-0.00585	-0.00486	-0.00519	-0.00489	-0.00545	-0.00545	-0.00545	-0.00545	-0.00545
Z010E0155	0.01011	0.00825	0.01021	0.01003	0.01034	0.00973	0.00973	0.00973	0.00973	0.00973
Z010E0156	-0.00037	-0.00032	-0.00213	-0.00175	-0.00184	-0.00154	-0.00154	-0.00154	-0.00154	-0.00154
Z010E0157	0.00906	0.01072	0.00939	0.00961	0.01008	0.00966	0.00966	0.00966	0.00966	0.00966
Z010E0158	0.00302	0.00292	0.00111	0.00281	0.00187	0.00203	0.00203	0.00203	0.00203	0.00203
Z010E0159	-0.00382	-0.00252	-0.00317	-0.0022	-0.00219	-0.00272	-0.00272	-0.00272	-0.00272	-0.00272
Z010E0160	0.00253	0.00071	0.00238	0.0023	0.00184	0.00198	0.00198	0.00198	0.00198	0.00198
Z010E0162	-0.00148	-0.00135	-0.00109	-0.00089	-0.00053	-0.00071	-0.00071	-0.00071	-0.00071	-0.00071
Z010E0163	0.00451	0.00593	0.00645	0.00505	0.00525	0.00563	0.00563	0.00563	0.00563	0.00563
Z010E0166	0.00674	0.00635	0.0059	0.00662	0.00688	0.00632	0.00632	0.00632	0.00632	0.00632
Z010E0167	-0.00149	-0.00051	0.00089	-0.00016	-0.0002	0.00004	0.00004	0.00004	0.00004	0.00004
Z010E0169	-0.00622	-0.00791	-0.00594	-0.00716	-0.0064	-0.00662	-0.00662	-0.00662	-0.00662	-0.00662
Z010E0170	-0.00529	-0.00403	-0.00515	-0.00402	-0.00548	-0.00456	-0.00456	-0.00456	-0.00456	-0.00456
Z010E0171	-0.00361	-0.00369	-0.00398	-0.00478	-0.00472	-0.00443	-0.00443	-0.00443	-0.00443	-0.00443
Z010E0172	0.00155	0.00296	0.00264	0.00348	0.00391	0.0025	0.0025	0.0025	0.0025	0.0025
Z010E0173	0.00449	0.00577	0.00585	0.00603	0.00542	0.00548	0.00548	0.00548	0.00548	0.00548
Z010E0174	0.00059	0.0021	0.00073	0.00073	0.00086	0.00105	0.00105	0.00105	0.00105	0.00105
Z010E0175	-0.00076	0.00009	0.00213	-0.00049	-0.00066	-0.00033	-0.00033	-0.00033	-0.00033	-0.00033
Z010E0176	0.0085	0.0082	0.00879	0.00758	0.00846	0.00812	0.00812	0.00812	0.00812	0.00812
Z010E0178	-0.00018	0.00118	-0.00183	0.00139	-0.00018	0.00082	0.00082	0.00082	0.00082	0.00082
Z010E0179	0.00904	0.00879	0.00753	0.00864	0.00812	0.00817	0.00817	0.00817	0.00817	0.00817
Z010E0180	-0.00296	-0.00163	-0.0016	-0.0014	-0.00204	-0.00195	-0.00195	-0.00195	-0.00195	-0.00195
Z010E0181	-0.00105	0.00052	0.00006	-0.0005	-0.00067	-0.00036	-0.00036	-0.00036	-0.00036	-0.00036
Z010E0182	0.00228	0.00096	-0.00094	0.00131	0.0014	0.00159	0.00159	0.00159	0.00159	0.00159
Z010E0184	-0.00482	-0.0058	-0.00496	-0.00499	-0.00546	-0.00533	-0.00533	-0.00533	-0.00533	-0.00533
Z010E0185	-0.00393	-0.00392	-0.0043	-0.00506	-0.00505	-0.00472	-0.00472	-0.00472	-0.00472	-0.00472
Z010E0186	-0.00096	-0.00269	0.00095	-0.00095	-0.00106	-0.00142	-0.00142	-0.00142	-0.00142	-0.00142
Z010E0187	-0.0082	-0.00858	-0.00807	-0.00793	-0.00794	-0.00839	-0.00839	-0.00839	-0.00839	-0.00839
Z010E0188	0.00274	0.00263	0.0014	0.00147	0.00142	0.00184	0.00184	0.00184	0.00184	0.00184
Z010E0189	0.00029	0.0001	0.00221	-0.00085	0.00081	-0.00045	-0.00045	-0.00045	-0.00045	-0.00045
Z010E0190	-0.00358	-0.00507	-0.00456	-0.00492	-0.00358	-0.00438	-0.00438	-0.00438	-0.00438	-0.00438
Z010E0191	-0.0058	-0.00471	-0.00377	-0.004	-0.0038	-0.00436	-0.00436	-0.00436	-0.00436	-0.00436
Z010E0192	0.00623	0.00626	0.00664	0.00736	0.00739	0.00712	0.00712	0.00712	0.00712	0.00712
Z010E0193	-0.0012	-0.00133	0.00014	0.00031	-0.0004	-0.00023	-0.00023	-0.00023	-0.00023	-0.00023
Z010E0194	-0.00564	-0.00663	-0.00466	-0.00823	-0.00341	-0.00499	-0.00499	-0.00499	-0.00499	-0.00499
Z010E0195	0.00794	0.00809	0.00904	0.00846	0.00819	0.00861	0.00861	0.00861	0.00861	0.00861
Z010E0197	0.00263	0.00238	0.00253	0.00337	0.00345	0.00296	0.00296	0.00296	0.00296	0.00296
Z010E0198	-0.00359	-0.00521	-0.00348	-0.00451	-0.00299	-0.0041	-0.0041	-0.0041	-0.0041	-0.0041
Z010E0200	-0.00054	0.00112	-0.00209	0.00037	0.00152	0.0004	0.0004	0.0004	0.0004	0.0004
Z011E0001	0.00175	0.00204	0.00119	0.00165	0.0023	0.00181	0.00181	0.00181	0.00181	0.00181
Z011E0002	0.00415	0.00349	0.00425	0.00442	0.00887	0.00422	0.00422	0.00422	0.00422	0.00422
Z011E0003	0.00562	0.00681	0.00362	0.00531	0.00452	0.00569	0.00569	0.00569	0.00569	0.00569
Z011E0005	0.00267	0.00197	0.00308	0.00258	0.0014	0.00248	0.00248	0.00248	0.00248	0.00248
Z011E0006	-0.00058	0.00077	-0.00066	-0.00003	-0.00243	-0.00051	-0.00051	-0.00051	-0.00051	-0.00051
Z011E0007	0.01181	0.01318	0.01228	0.01209	0.01248	0.01184	0.01184	0.01184	0.01184	0.01184
Z011E0008	0.00362	0.00518	0.00401	0.00394	0.00262	0.00367	0.00367	0.00367	0.00367	0.00367
Z011E0009	0.00562	0.0046	0.00564	0.00551	0.00583	0.00547	0.00547	0.00547	0.00547	0.00547
Z011E0010	0.00071	0.00027	0.00087	0.00094	0.0026	0.00076	0.00076	0.00076	0.00076	0.00076
Z011E0012	0.00734	0.0065	0.00849	0.00457	0.00754	0.00726	0.00726	0.00726	0.00726	0.00726
Z011E0013	0.00225	0.0011	-0.00639	0.0017	0.0011	0.00215	0.00215	0.00215	0.00215	0.00215
Z011E0014	0.00595	0.00741	0.00634	0.00623	0.00497	0.00598	0.00598	0.00598	0.00598	0.00598
Z011E0015	-0.00281	-0.00193	-0.00343	-0.00285	-0.00154	-0.00263	-0.00263	-0.00263	-0.00263	-0.00263
Z011E0016	-0.00438	-0.0052	-0.00251	-0.00451	-0.00471	-0.00449	-0.00449	-0.00449	-0.00449	-0.00449
Z011E0017	-0.00353	-0.00221	0.00088	-0.00304	-0.00177	-0.00343	-0.00343	-0.00343	-0.00343	-0.00343
Z011E0018	-0.00402	-0.00453	-0.00354	-0.00398	-0.00442	-0.00412	-0.00412	-0.00412	-0.00412	-0.00412
Z011E0019	0.00331	0.00416	0.00326	0.00338	0.0037	0.00326	0.00326	0.00326	0.00326	0.00326
Z011E0020	0.00076	0.0013	0.00038	0.00013	-0.00044	0.0007	0.0007	0.0007	0.0007	0.0007
Z011E0021	0.00604	0.00714	0.00576	0.00501	0.00443	0.00615	0.00615	0.00615	0.00615	0.00615
Z011E0022	-0.01244	-0.01149	-0.00844	-0.01199	-0.00922	-0.01232	-0.01232	-0.01232	-0.01232	-0.01232
Z011E0023	-0.00031	-0.00153	-0.00059	-0.00013	0.0023	-0.00038	-0.00038	-0.00038	-0.00038	-0.00038
Z011E0024	0.00296	0.00218	0.00291	0.00315	0.00081	0.00283	0.00283	0.00283	0.00283	0.00283
Z011E0025	-0.00244	-0.00368	-0.00257	-0.00297	-0.0005	-0.00248	-0.00248	-0.00248	-0.00248	-0.00248
Z011E0026	-0.00046	0.00001	-0.00291	-0.00104	-0.00018	-0.0005	-0.0005	-0.0005	-0.0005	-0.0005
Z011E0027	-0.0055	-0.00632	-0.00133	-0.00515	-0.00083	-0.00543	-0.00543	-0.00543	-0.00543	-0.00543
Z011E0028	0.00112	0.00214	0.00105	0.00155	0.00445	0.00124	0.00124	0.00124	0.00124	0.00124
Z011E0029	-0.00055	0.00036	-0.00051	-0.00039	0.00153	-0.00054	-0.00054	-0.00054	-0.00054	-0.00054
Z011E0030	-0.00393	-0.00323	-0.0039	-0.00389	-0.00188	-0.00398	-0.00398	-0.00398	-0.00398	-0.00398
Z011E0031	-0.00051	-0.00133	0.00014	-0.00131	-0.00079	-0.00065	-0.00065	-0.00065	-0.00065	-0.00065
Z011E0032	0.00694	0.0082	0.00917	0.0067	0.00459	0.00702	0.00702	0.00702	0.00702	0.00702
Z011E0033	0.00157	0.00235	0.0018	0.001	0.00382	0.0016	0.0016	0.0016	0.0016	0.0016
Z011E0034	0.00002	0.00079	-0.00013	0.00002	-0.00122	-0.00007	-0.00007	-0.00007	-0.00007	-0.00007
Z011E0035	0.00867	0.00916	0.00849	0.00891	0.00546	0.00856	0.00856	0.00856	0.00856	0.00856
Z011E0036	0.00249	0.00174	0.00298	0.00241	0.00287	0.00232	0.00232	0.00232	0.00232	0.00232
Z011E0037	-0.00073	-0.002	-0.00124	-0.0006	0.00137	-0.00082	-0.00082	-0.00082	-0.00082	-0.00082
Z011E0038	0.00634	0.00556	0.00561	0.00855	0.00848	0.00629	0.00629	0.00629	0.00629	0.00629
Z011E0039	-0.00075	-0.00182	-0.00056	-0.00082	0.00273	-0.00086	-0.00086	-0.00086	-0.00086	-0.00086
Z011E0041	0.00224	0.00119	0.00243	0.00219	0.00572	0.00214	0.00214	0.00214	0.00214	0.00214
Z011E0043	-0.00304	-0.00236	-0.00302	-0.00301	-0.001	-0.00311	-0.00311	-0.00311	-0.00311	-0.00311
Z011E0044	-0.01104	-0.01045	-0.01095	-0.01139	-0.00931	-0.0111	-0.0111	-0.0111	-0.0111	-0.0111
Z011E0045	0.00251	0.00331	0.00235	0.00213	0.00469	0.00261	0.00261	0.00261	0.00261	0.00261
Z011E0046	-0.0016	-0.00103	-0.00204	-0.0013	-0.00043	-0.00162	-0.00162	-0.00162	-0.00162	-0.00162
Z011E0047	0.00493	0.00451	0.00501	0.00537	0.00451	0.00495	0.00495	0.00495	0.00495	0.00495
Z011E0049	0.00709	0.00795	0.00828	0.0067	0.00767	0.00698	0.00698	0.00698	0.00698	0.00698
Z011E0050	-0.00097	-0.00166	0.00296	-0.00062	-0.00197	-0.001	-0.001	-0.001	-0.001	-0.001
Z011E0051	-0.0008	-0.00138	-0.00055	-0.00036	0.00208	-0.00076	-0.00076	-0.00076	-0.00076	-0.00076
Z011E0052	-0.00678	-0.00801	0.00157	-0.00681	-0.00349	-0.00689	-0.00689	-0.00689	-0.00689	-0.00689
Z011E0053	-0.00281	-0.00213	-0.00343	-0.00254	-0.00493	-0.00286	-0.00286	-0.00286	-0.00286	-0.00286
Z011E0054	-0.00412	-0.004	-0.00452	-0.00366	-0.00379	-0.00405	-0.00405	-0.00405	-0.00405	-0.00405
Z011E0055	0.0012	0.00029	0.0014	0.0012	0.00465	0.00112	0.00112	0.00112	0.00112	0.00112
Z011E0056	0.00692	0.00761	0.00694	0.00696	0.00896	0.00686	0.00686	0.00686	0.00686	0.00686
Z011E0057	0.00184	0.001	0.00187	0.00203	0.00133	0.00172	0.00172	0.00172	0.00172	0.00172
Z011E0058	0.00832	0.00745	0.00841	0.00777	0.00551	0.0082	0.0082	0.0082	0.0082	0.0082
Z011E0059	-0.00662	-0.0067	-0.0067	-0.00687	-0.00365	-0.0065	-0.0065	-0.0065	-0.0065	-0.0065
Z011E0061	0.00609	0.00544	0.00586	0.00587	0.00407	0.00612	0.00612	0.00612	0.00612	0.00612
Z011E0062	0.00816	0.00887	-0.00025	0.00836	0.00883	0.00809	0.00809	0.00809	0.00809	0.00809
Z011E0063	-0.00009	-0.00114	0.0001	-0.00015	0.00339	-0.00019	-0.00019	-0.00019	-0.00019	-0.00019
Z011E0064	0.01102	0.01114	0.00306	0.01057	0.01251	0.01105	0.01105	0.01105	0.01105	0.01105
Z011E0065	-0.00034	0.00059	-0.00056	-0.00026	-0.00398	-0.00048	-0.00048	-0.00048	-0.00048	-0.00048
Z011E0067	-0.00249	-0.00157	-0.00334	-0.00137	-0.00202	-0.00237	-0.00237	-0.00237	-0.00237	-0.00237
Z011E0068	-0.00013	-0.00114	-0.00035	-0.00033	-0.00306	-0.00028	-0.00028	-0.00028	-0.00028	-0.00028
Z011E0069	0.00095	0.00181	0.00055	0.00126	0.00216	0.001	0.001	0.001	0.001	0.001
Z011E0070	-0.00365	-0.00283	-0.00429	-0.00329	-0.00736	-0.00374	-0.00374	-0.00374	-0.00374	-0.00374
Z011E0071	0.01006	0.00939	0.01048	0.00998	0.00879	0.00989	0.00989	0.00989	0.00989	0.00989
Z011E0072	-0.00093	-0.00006	-0.00037	-0.00163	-0.001	-0.00102	-0.00102	-0.00102	-0.00102	-0.00102
Z011E0073	-0.00748	-0.00677	-0.00745	-0.00743	-0.00544	-0.00753	-0.00753	-0.00753	-0.00753	-0.00753
Z011E0074	0.00132	0.00219	0.00127	0.00162	0.00103	0.00126	0.00126	0.00126	0.00126	0.00126
Z011E0076	-0.00928	-0.00891	-0.00159	-0.00991	-0.01231	-0.00937	-0.00937	-0.00937	-0.00937	-0.00937
Z011E0077	-0.00355	-0.00463	-0.00336	-0.00362	-0.00007	-0.00366	-0.00366	-0.00366	-0.00366	-0.00366
Z011E0078	0.00277	0.00157	0.0025	0.00278	0.00531	0.00266	0.00266	0.00266	0.00266	0.00266
Z011E0079	-0.00448	-0.00403	-0.00477	-0.00511	-0.00402	-0.00453	-0.00453	-0.00453	-0.00453	-0.00453
Z011E0080	0.00367	0.00334	-0.00001	0.00397	0.00543	0.00369	0.00369	0.00369	0.00369	0.00369
Z011E0081	0.00111	0.00135	0.00137	0.00095	-0.00129	0.00098	0.00098	0.00098	0.00098	0.00098
Z011E0082	-0.00139	-0.00051	0.00198	-0.0009	-0.00238	-0.00131	-0.00131	-0.00131	-0.00131	-0.00131
Z011E0083	0.00565	0.00707	0.00604	0.00592	0.00468	0.00567	0.00567	0.00567	0.00567	0.00567
Z011E0084	-0.00197	-0.00126	-0.00197	-0.00287	0.00079	-0.00185	-0.00185	-0.00185	-0.00185	-0.00185
Z011E0085	0.00865	0.00801	0.00849	0.00857	0.00704	0.00867	0.00867	0.00867	0.00867	0.00867
Z011E0086	-0.0002	-0.00112	0	-0.0002	0.00326	-0.00027	-0.00027	-0.00027	-0.00027	-0.00027
Z011E0087	-0.00958	-0.009	-0.01002	-0.00928	-0.00841	-0.00959	-0.00959	-0.00959	-0.00959	-0.00959
Z011E0088	0.01393	0.01328	0.00563	0.01435	0.01846	0.01403	0.01403	0.01403	0.01403	0.01403
Z011E0089	-0.00627	-0.00567	-0.00253	-0.00611	-0.00722	-0.00634	-0.00634	-0.00634	-0.00634	-0.00634
Z011E0090	-0.008	-0.00896	-0.00781	-0.00802	-0.00454	-0.00808	-0.00808	-0.00808	-0.00808	-0.00808
Z011E0091	-0.0035	-0.00272	-0.00387	-0.0032	-0.00589	-0.00359	-0.00359	-0.00359	-0.00359	-0.00359
Z011E0092	0.00764	0.00689	0.00391	0.00769	0.00932	0.00752	0.00752	0.00752	0.00752	0.00752
Z011E0093	-0.00636	-0.00573	-0.00634	-0.00635	-0.0043	-0.00643	-0.00643	-0.00643	-0.00643	-0.00643
Z011E0094	-0.0011	-0.00165	-0.00078	-0.00138	-0.00054	-0.00105	-0.00105	-0.00105	-0.00105	-0.00105
Z011E0095	0.00662	0.00737	0.00647	0.00662	0.00538	0.00652	0.00652	0.00652	0.00652	0.00652
Z011E0096	0.0045	0.00348	0.00244	0.00447	0.00617	0.00439	0.00439	0.00439	0.00439	0.00439
Z011E0097	0.00169	0.00228	0.00132	0.0013	-0.0002	0.00163	0.00163	0.00163	0.00163	0.00163
Z011E0098	0.00608	0.00725	0.00625	0.00642	0.00983	0.0062	0.0062	0.0062	0.0062	0.0062
Z011E0099	0.00178	0.00233	0.00133	0.00188	0.00288	0.00171	0.00171	0.00171	0.00171	0.00171
Z011E0100	-0.00339	-0.00438	-0.00328	-0.00345	-0.00155	-0.0035	-0.0035	-0.0035	-0.0035	-0.0035
Z011E0101	-0.00002	-0.00103	0.00008	-0.00009	0.00182	-0.00014	-0.00014	-0.00014	-0.00014	-0.00014
Z011E0102	0.00835	0.00925	0.0084	0.00835	0.00638	0.00823	0.00823	0.00823	0.00823	0.00823
Z011E0103	0.00326	0.00221	0.0035	0.00197	0.00098	0.0031	0.0031	0.0031	0.0031	0.0031
Z011E0104	0.00532	0.00462	0.00531	0.00555	0.00397	0.00522	0.00522	0.00522	0.00522	0.00522
Z011E0105	-0.00092	0.00025	-0.00123	-0.00099	-0.00276	-0.00081	-0.00081	-0.00081	-0.00081	-0.00081
Z011E0106	-0.00438	-0.0037	-0.00436	-0.00435	-0.00234	-0.00445	-0.00445	-0.00445	-0.00445	-0.00445
Z011E0107	-0.00528	-0.00419	-0.00512	-0.00497	-0.00151	-0.00518	-0.00518	-0.00518	-0.00518	-0.00518
Z011E0108	-0.00108	-0.0014	-0.00053	-0.00091	-0.00062	-0.00111	-0.00111	-0.00111	-0.00111	-0.00111
Z011E0109	0.00187	0.00313	0.00248	0.0014	0.00188	0.00191	0.00191	0.00191	0.00191	0.00191
Z011E0110	0.00112	0.00178	0.00018	0.00122	-0.00141	0.00115	0.00115	0.00115	0.00115	0.00115
Z011E0111	0.00313	0.00257	0.00355	0.0031	0.00184	0.00298	0.00298	0.00298	0.00298	0.00298
Z011E0112	-0.0047	-0.00547	0.00018	-0.0047	-0.00244	-0.00468	-0.00468	-0.00468	-0.00468	-0.00468
Z011E0113	0.01075	0.01152	0.0106	0.01076	0.00952	0.01066	0.01066	0.01066	0.01066	0.01066
Z011E0115	-0.00302	-0.00356	-0.0026	-0.00305	-0.00431	-0.00317	-0.00317	-0.00317	-0.00317	-0.00317
Z011E0116	-0.00207	-0.00107	-0.0021	-0.00151	-0.00359	-0.00199	-0.00199	-0.00199	-0.00199	-0.00199
Z011E0117	0.00428	0.00362	0.00411	0.00478	0.00777	0.00439	0.00439	0.00439	0.00439	0.00439
Z011E0118	0.00375	0.00305	0.00344	0.00419	0.00479	0.00382	0.00382	0.00382	0.00382	0.00382
Z011E0120	0.00458	0.00422	0.00546	0.0041	0.00764	0.00463	0.00463	0.00463	0.00463	0.00463
Z011E0121	0.00996	0.01042	0.00983	0.01001	0.00847	0.00997	0.00997	0.00997	0.00997	0.00997
Z011E0122	0.00753	0.00868	0.00752	0.0078	0.00802	0.00759	0.00759	0.00759	0.00759	0.00759
Z011E0123	0.00156	0.0006	0.00154	0.00096	-0.00149	0.00142	0.00142	0.00142	0.00142	0.00142
Z011E0124	-0.01023	-0.01053	-0.01059	-0.00998	-0.00834	-0.01027	-0.01027	-0.01027	-0.01027	-0.01027
Z011E0125	0.00106	0.00191	0.00039	0.00087	-0.00071	0.00117	0.00117	0.00117	0.00117	0.00117
Z011E0126	-0.00754	-0.00818	-0.00767	-0.00702	-0.00324	-0.00742	-0.00742	-0.00742	-0.00742	-0.00742
Z011E0127	0	0.00095	-0.00031	0.00056	0.00289	0.00014	0.00014	0.00014	0.00014	0.00014
Z011E0128	0.00168	0.00059	0.00187	0.00161	0.00516	0.00157	0.00157	0.00157	0.00157	0.00157
Z011E0129	0.00533	0.0061	0.00096	0.00547	0.00539	0.00528	0.00528	0.00528	0.00528	0.00528
Z011E0131	-0.0016	-0.00288	-0.00174	-0.00214	0.00034	-0.00165	-0.00165	-0.00165	-0.00165	-0.00165
Z011E0132	-0.00478	-0.00417	-0.00522	-0.00447	-0.00362	-0.00479	-0.00479	-0.00479	-0.00479	-0.00479
Z011E0133	-0.0061	-0.00572	-0.00686	-0.00645	-0.00654	-0.0061	-0.0061	-0.0061	-0.0061	-0.0061
Z011E0134	0.00603	0.00575	0.00672	0.00627	0.00894	0.00605	0.00605	0.00605	0.00605	0.00605
Z011E0135	0.00173	0.00079	0.0011	0.0015	0.00117	0.0018	0.0018	0.0018	0.0018	0.0018
Z011E0137	-0.0016	-0.00024	-0.0015	-0.00099	-0.00019	-0.00148	-0.00148	-0.00148	-0.00148	-0.00148
Z011E0138	0.00103	0.00003	0.00105	0.00093	0.00123	0.00089	0.00089	0.00089	0.00089	0.00089
Z011E0139	-0.00423	-0.00482	-0.00012	-0.00377	-0.00197	-0.00418	-0.00418	-0.00418	-0.00418	-0.00418
Z011E0140	0.0035	0.00454	0.00379	0.00352	0.00163	0.00338	0.00338	0.00338	0.00338	0.00338
Z011E0142	0.00978	0.0093	0.01418	0.0101	0.00971	0.00977	0.00977	0.00977	0.00977	0.00977
Z011E0143	0.00067	0.00177	0.00185	0.00058	0.00415	0.00072	0.00072	0.00072	0.00072	0.00072
Z011E0144	0.00863	0.00777	0.00851	0.00814	0.00977	0.00866	0.00866	0.00866	0.00866	0.00866
Z011E0145	-0.00272	-0.00358	-0.00247	-0.00265	0.00162	-0.00275	-0.00275	-0.00275	-0.00275	-0.00275
Z011E0146	0.00436	0.00459	0.00446	0.00449	0.00192	0.00424	0.00424	0.00424	0.00424	0.00424
Z011E0147	0.00108	0.00026	0.00534	0.00115	-0.00073	0.00092	0.00092	0.00092	0.00092	0.00092
Z011E0148	0.00282	0.00213	0.00341	0.0028	0.00482	0.00269	0.00269	0.00269	0.00269	0.00269
Z011E0149	-0.00635	-0.00581	-0.0068	-0.00607	-0.00518	-0.00637	-0.00637	-0.00637	-0.00637	-0.00637
Z011E0150	0.00081	0.0001	0.00074	0.00058	0.00281	0.00094	0.00094	0.00094	0.00094	0.00094
Z011E0151	0.11286	0.11197	0.12134	0.11308	0.11788	0.1129	0.1129	0.1129	0.1129	0.1129
Z011E0152	-0.00643	-0.00704	-0.00655	-0.00607	-0.0022	-0.00633	-0.00633	-0.00633	-0.00633	-0.00633
Z011E0153	0.00802	0.00693	-0.0006	0.00809	0.00756	0.00789	0.00789	0.00789	0.00789	0.00789
Z011E0155	0.0016	0.00267	0.00176	0.0019	0.00538	0.0017	0.0017	0.0017	0.0017	0.0017
Z011E0156	-0.00552	-0.00468	-0.0056	-0.00599	-0.00976	-0.0056	-0.0056	-0.0056	-0.0056	-0.0056
Z011E0157	0.00681	0.00626	0.00676	0.00786	0.00487	0.00666	0.00666	0.00666	0.00666	0.00666
Z011E0158	0.00023	0.00069	-0.00007	-0.0004	0.00067	0.00018	0.00018	0.00018	0.00018	0.00018
Z011E0159	-0.00445	-0.00495	-0.0042	-0.00421	-0.00091	-0.00438	-0.00438	-0.00438	-0.00438	-0.00438
Z011E0160	0.00875	0.01025	0.00923	0.00908	0.0094	0.00881	0.00881	0.00881	0.00881	0.00881
Z011E0162	-0.0105	-0.0101	-0.00887	-0.01096	-0.01029	-0.01052	-0.01052	-0.01052	-0.01052	-0.01052
Z011E0163	-0.00093	-0.0017	-0.00095	-0.00053	0.00362	-0.00084	-0.00084	-0.00084	-0.00084	-0.00084
Z011E0164	0.00643	0.0062	-0.00164	0.00685	0.0062	0.00646	0.00646	0.00646	0.00646	0.00646
Z011E0165	0.00255	0.00183	0.0029	0.00199	0.00464	0.00259	0.00259	0.00259	0.00259	0.00259
Z011E0166	-0.00154	-0.00187	-0.00099	-0.00137	-0.00107	-0.00156	-0.00156	-0.00156	-0.00156	-0.00156
Z011E0167	-0.00599	-0.00689	-0.00598	-0.00644	-0.00238	-0.00592	-0.00592	-0.00592	-0.00592	-0.00592
Z011E0168	-0.00111	-0.00214	0.00059	-0.00136	0.00179	-0.00101	-0.00101	-0.00101	-0.00101	-0.00101
Z011E0169	-0.00269	-0.00411	-0.00271	-0.00397	-0.00104	-0.00279	-0.00279	-0.00279	-0.00279	-0.00279
Z011E0170	0.00617	0.00743	-0.00207	0.00595	0.0054	0.00629	0.00629	0.00629	0.00629	0.00629
Z011E0171	-0.00112	-0.00071	-0.00166	-0.00092	-0.00155	-0.0012	-0.0012	-0.0012	-0.0012	-0.0012
Z011E0172	0.00406	0.00513	0.00414	0.00433	0.0062	0.00413	0.00413	0.00413	0.00413	0.00413
Z011E0173	-0.00575	-0.00602	-0.00628	-0.00555	-0.00714	-0.00583	-0.00583	-0.00583	-0.00583	-0.00583
Z011E0174	-0.00685	-0.0073	-0.00321	-0.00734	-0.00624	-0.00688	-0.00688	-0.00688	-0.00688	-0.00688
Z011E0175	-0.00499	-0.00458	-0.00584	-0.00536	-0.00707	-0.00501	-0.00501	-0.00501	-0.00501	-0.00501
Z011E0176	-0.001	-0.0016	-0.0041	-0.00096	0.00473	-0.00092	-0.00092	-0.00092	-0.00092	-0.00092
Z011E0177	0.01192	0.01298	0.01216	0.01193	0.00922	0.01178	0.01178	0.01178	0.01178	0.01178
Z011E0178	0.00536	0.00615	0.00537	0.00472	0.0027	0.00525	0.00525	0.00525	0.00525	0.00525
Z011E0181	0.00292	0.0038	0.00285	0.00247	-0.00132	0.00285	0.00285	0.00285	0.00285	0.00285
Z011E0182	-0.00209	-0.00083	-0.00183	-0.002	-0.00483	-0.00218	-0.00218	-0.00218	-0.00218	-0.00218
Z011E0183	-0.00079	-0.00193	-0.00099	-0.00126	-0.00124	-0.00088	-0.00088	-0.00088	-0.00088	-0.00088
Z011E0184	0.00209	0.00127	-0.00189	0.0016	0.00304	0.00205	0.00205	0.00205	0.00205	0.00205
Z011E0185	-0.00392	-0.00482	-0.00437	-0.00407	-0.00121	-0.00378	-0.00378	-0.00378	-0.00378	-0.00378
Z011E0186	-0.01022	-0.00908	-0.01052	-0.00959	-0.00736	-0.01005	-0.01005	-0.01005	-0.01005	-0.01005
Z011E0187	-0.00401	-0.00346	-0.0036	-0.00385	-0.00516	-0.00405	-0.00405	-0.00405	-0.00405	-0.00405
Z011E0188	0.00271	0.00369	0.00249	0.003	-0.00087	0.00262	0.00262	0.00262	0.00262	0.00262
Z011E0189	-0.00022	0.0007	-0.00035	0.00007	-0.00216	-0.00029	-0.00029	-0.00029	-0.00029	-0.00029
Z011E0190	-0.00618	-0.00539	-0.00641	-0.00651	-0.00375	-0.00605	-0.00605	-0.00605	-0.00605	-0.00605
Z011E0191	-0.00901	-0.00881	-0.00509	-0.01065	-0.01007	-0.00909	-0.00909	-0.00909	-0.00909	-0.00909
Z011E0192	0.00055	0.00163	0.00071	0.00085	0.00433	0.00065	0.00065	0.00065	0.00065	0.00065
Z011E0194	-0.00595	-0.00512	-0.00592	-0.00586	-0.00393	-0.00598	-0.00598	-0.00598	-0.00598	-0.00598
Z011E0195	-0.00009	-0.00076	0.00024	0.00012	0.00511	-0.00004	-0.00004	-0.00004	-0.00004	-0.00004
Z011E0196	0.00087	0.00006	0.00081	0.00104	-0.00128	0.00073	0.00073	0.00073	0.00073	0.00073
Z011E0198	0.01603	0.01733	0.01595	0.01637	0.01412	0.01605	0.01605	0.01605	0.01605	0.01605
Z011E0199	0.01082	0.00977	0.01045	0.01032	0.00708	0.01069	0.01069	0.01069	0.01069	0.01069
Z011E0200	-0.01057	-0.00968	-0.007	-0.01076	-0.01142	-0.01044	-0.01044	-0.01044	-0.01044	-0.01044
Z012E0001	0.00414	0.00365	-0.00013	-0.00044	0.00213	-0.00032	-0.00032	-0.00032	-0.00032	-0.00032
Z012E0002	0.01002	0.01035	0.01295	0.01279	0.01429	0.01316	0.01316	0.01316	0.01316	0.01316
Z012E0003	-0.00967	-0.01057	-0.00768	0.0045	-0.01217	-0.00763	-0.00763	-0.00763	-0.00763	-0.00763
Z012E0004	-0.01199	-0.00417	-0.00905	-0.0082	-0.00497	-0.00849	-0.00849	-0.00849	-0.00849	-0.00849
Z012E0005	-0.00959	-0.01063	-0.01321	-0.00181	-0.0195	-0.01407	-0.01407	-0.01407	-0.01407	-0.01407
Z012E0006	0.00164	0.00969	0.00477	0.00277	-0.00103	0.00422	0.00422	0.00422	0.00422	0.00422
Z012E0007	0.02515	0.02476	0.02283	0.02336	-0.01047	0.0219	0.0219	0.0219	0.0219	0.0219
Z012E0008	-0.00819	-0.0003	-0.00437	-0.00489	-0.00127	-0.00409	-0.00409	-0.00409	-0.00409	-0.00409
Z012E0009	-0.01574	-0.00882	-0.00452	-0.01401	-0.01368	-0.01473	-0.01473	-0.01473	-0.01473	-0.01473
Z012E0010	-0.00389	-0.00393	0.00651	-0.00762	0.00053	-0.00263	-0.00263	-0.00263	-0.00263	-0.00263
Z012E0011	-0.00739	0.00078	-0.00346	-0.00455	-0.00514	-0.00268	-0.00268	-0.00268	-0.00268	-0.00268
Z012E0012	-0.00605	-0.00625	-0.0044	-0.00409	-0.0027	-0.00474	-0.00474	-0.00474	-0.00474	-0.00474
Z012E0013	-0.0085	-0.01679	-0.01234	0.00167	-0.01428	-0.01218	-0.01218	-0.01218	-0.01218	-0.01218
Z012E0014	-0.0072	-0.00707	-0.00473	-0.00345	0.00103	-0.00372	-0.00372	-0.00372	-0.00372	-0.00372
Z012E0015	-0.00918	-0.00031	-0.00411	-0.00432	-0.00414	-0.00301	-0.00301	-0.00301	-0.00301	-0.00301
Z012E0016	-0.00596	0.00253	-0.00101	-0.00524	0.00239	-0.00021	-0.00021	-0.00021	-0.00021	-0.00021
Z012E0017	0.00515	0.00478	0.00694	0.0059	0.00664	0.00683	0.00683	0.00683	0.00683	0.00683
Z012E0018	0.00202	0.00392	0.00487	-0.00821	0.00275	0.00574	0.00574	0.00574	0.00574	0.00574
Z012E0019	0.00572	0.0056	-0.00723	0.00188	0.00766	0.00251	0.00251	0.00251	0.00251	0.00251
Z012E0020	0.00012	0.00478	0.0009	0.00025	-0.00278	0.00057	0.00057	0.00057	0.00057	0.00057
Z012E0021	-0.00558	-0.0097	-0.01053	-0.00955	-0.00834	-0.01021	-0.01021	-0.01021	-0.01021	-0.01021
Z012E0022	0.014	0.02063	0.01797	0.01882	-0.00673	0.01813	0.01813	0.01813	0.01813	0.01813
Z012E0023	0.01457	0.0148	0.01704	0.01836	0.02278	0.01808	0.01808	0.01808	0.01808	0.01808
Z012E0024	-0.00491	0.00252	-0.00236	-0.00239	0.00108	-0.00262	-0.00262	-0.00262	-0.00262	-0.00262
Z012E0025	-0.00156	-0.0012	-0.00458	-0.00463	-0.00543	-0.00397	-0.00397	-0.00397	-0.00397	-0.00397
Z012E0026	-0.00395	-0.00405	-0.00229	-0.00195	-0.00062	-0.00262	-0.00262	-0.00262	-0.00262	-0.00262
Z012E0027	0.01396	0.01446	0.01125	0.01103	0.00803	0.0108	0.0108	0.0108	0.0108	0.0108
Z012E0028	-0.00441	-0.01208	-0.00844	-0.00762	-0.00622	-0.00843	-0.00843	-0.00843	-0.00843	-0.00843
Z012E0029	-0.00022	-0.00027	-0.00034	-0.00024	0.00237	-0.00021	-0.00021	-0.00021	-0.00021	-0.00021
Z012E0030	-0.00565	-0.00536	-0.0084	-0.00705	-0.00378	-0.0075	-0.0075	-0.0075	-0.0075	-0.0075
Z012E0031	-0.00607	-0.00703	-0.01183	-0.01089	-0.00704	-0.01214	-0.01214	-0.01214	-0.01214	-0.01214
Z012E0032	-0.00637	-0.01327	-0.01037	-0.01087	0.001	-0.00982	-0.00982	-0.00982	-0.00982	-0.00982
Z012E0033	0.00033	-0.0082	-0.00609	-0.00556	-0.00525	-0.00689	-0.00689	-0.00689	-0.00689	-0.00689
Z012E0034	-0.0045	0.00293	-0.00267	-0.00261	-0.00031	-0.0024	-0.0024	-0.0024	-0.0024	-0.0024
Z012E0035	-0.00774	-0.00049	-0.00505	-0.00644	-0.00361	-0.00509	-0.00509	-0.00509	-0.00509	-0.00509
Z012E0036	-0.00448	0.00088	-0.00202	-0.00331	-0.00102	-0.00207	-0.00207	-0.00207	-0.00207	-0.00207
[truncated: 2,551 more rows]
