# Supplementary material for: Association Mapping across Numerous Traits Reveals Patterns of Functional Variation in Maize
Source: PLoS Genet. 2014 Dec 4;10(12):e1004845. doi: 10.1371/journal.pgen.1004845 (PMC4256217; doi:10.1371/journal.pgen.1004845)
Supplement: Dataset S2 — Chromosome-specific residuals. Existing best linear unbiased predictors (BLUPs) for each inbred line were used to fit a joint-linkage model across all chromosomes. The hits from this model were then used to create chromosome-specific residual values by accounting for all markers except those on the chromosome in question. (See Methods for details.) These residuals are the phenotypic input for the NAM-GWAS analysis. (ZIP) [file pgen.1004845.s007.zip › Supplemental File 1 - Residuals/NodesAboveEar.txt]

Sample	Chr1	Chr2	Chr3	Chr4	Chr5	Chr6	Chr7	Chr8	Chr9	Chr10
Z001E0001	0.505403076	0.60655265	0.478863095	0.554942254	0.471139945	0.516580868	0.371507457	0.473708615	0.482719842	0.540472966
Z001E0002	0.025410911	-0.149018123	-0.106633367	-0.099811471	-0.024901583	0.014114047	-0.144865657	-0.035210146	0.188127084	-0.0065478
Z001E0003	-0.01940615	-0.114926685	-0.024995834	-0.06770694	-0.098636511	-0.15987124	-0.183015557	-0.137448438	-0.123829808	-0.136886379
Z001E0004	0.285601998	0.442218549	0.355527074	0.22297284	0.232432562	0.352356716	0.262990061	0.335190775	0.350461965	0.229475596
Z001E0005	-0.02211512	0.047015106	0.172275858	0.097025684	-0.067786746	0.043009067	0.054258196	0.024596112	0.073198717	0.074429305
Z001E0006	0.039569306	-0.07737375	0.02117467	0.047897017	0.145249282	0.112411882	0.019988986	0.065962583	-0.036037383	0.087360771
Z001E0007	-0.07592444	0.173014116	-0.030870146	0.063514062	-0.059096163	-0.055640801	-0.091789647	-0.007412596	0.171577346	0.055747513
Z001E0008	0.209098685	0.199176975	0.129842137	0.095912075	0.175654499	0.099600907	0.13362075	0.195384667	0.210836643	-0.012212167
Z001E0009	0.252463026	0.355812626	0.21307745	0.166844326	0.226341226	0.289734869	0.25090242	0.239436471	0.280696593	0.262291367
Z001E0010	0.186734966	0.244449273	0.241238596	0.119798855	0.229320414	0.134861795	0.071177644	0.132414761	0.179112398	0.218565513
Z001E0011	-0.191839058	0.045207378	-0.282368134	-0.147536742	-0.285340157	-0.054638815	-0.101350838	-0.112091583	-0.112282583	-0.111513088
Z001E0012	-0.381299553	-0.356168228	-0.476361898	-0.318484648	-0.298613418	-0.375366434	-0.317332442	-0.385537849	-0.157940117	-0.219155416
Z001E0013	0.151890766	0.200980865	0.343594961	0.064706167	0.26571932	0.209485015	0.148399081	0.22171788	0.217321667	0.27718205
Z001E0014	-0.091927873	-0.119485289	-0.041151041	-0.077355348	-0.067116009	-0.020162287	-0.010147096	-0.06598069	-0.199167735	-0.177937673
Z001E0015	0.300435756	0.205696654	0.2655634	0.162236756	0.306182577	0.18659182	0.192268905	0.23243241	0.172214662	0.21898725
Z001E0016	0.05890558	-0.03608847	-0.094440454	-0.046538073	-0.048994614	-0.052601483	0.011385439	-0.004018822	0.029306429	-0.078191465
Z001E0017	0.064741384	0.0196102	0.179586279	0.217099166	0.170004868	0.078458586	0.10681803	0.162673844	0.14526988	0.097118213
Z001E0018	0.164005474	0.036480139	0.134107417	0.087502509	0.117281897	-0.006754926	-0.01483679	0.101953453	0.14796147	0.146394636
Z001E0019	-0.100858121	0.111173291	-0.125354414	-0.109203411	-0.232334877	-0.197989335	-0.100126611	-0.081114696	-0.211504762	-0.119139769
Z001E0020	-0.504950305	-0.443851641	-0.374390091	-0.552530911	-0.454105249	-0.459306892	-0.416995086	-0.461073811	-0.441817423	-0.421305613
Z001E0021	-0.29162013	-0.44041265	-0.278885958	-0.309242991	-0.373097329	-0.314443988	-0.420978006	-0.369052873	-0.327355719	-0.340029769
Z001E0022	-0.174092989	-0.114073423	-0.212603983	-0.099449975	-0.172073094	-0.253125155	-0.098718939	-0.198840197	-0.40543298	-0.243651213
Z001E0023	-0.429225858	-0.516346031	-0.424184998	-0.586625267	-0.458708195	-0.399253296	-0.419747309	-0.474067382	-0.306900505	-0.485590066
Z001E0024	0.532395937	0.469366399	0.498550166	0.413123313	0.485403336	0.454679015	0.502399512	0.460357639	0.495206345	0.464377302
Z001E0025	0.054492681	0.109677055	0.124867551	0.051409999	-0.016797124	0.048941173	0.033321431	0.047682535	0.038774229	0.026498993
Z001E0027	0.205091606	0.133047936	0.18767131	0.189046443	0.09921512	0.126505168	0.058510704	0.14053391	0.125793983	0.097999501
Z001E0028	0.034077225	0.055519863	0.066140622	0.125821349	0.093259206	0.029212138	0.029405692	-0.007436674	0.045438352	-0.068960422
Z001E0029	0.208178526	0.252601179	0.22385636	0.381850495	0.368542404	0.184696663	0.192953001	0.286229541	0.295479388	0.353003649
Z001E0030	-0.210295219	-0.394272238	-0.213818255	-0.305036362	-0.198924697	-0.242697648	-0.256178178	-0.268425784	-0.267013166	-0.402553303
Z001E0031	0.109102313	0.076096477	0.080901746	0.243496439	0.140049606	0.13301052	0.050770026	0.141550583	0.056801218	0.177195175
Z001E0032	-0.206848068	-0.16685282	-0.311889856	-0.254902354	-0.224800688	-0.198529398	-0.185172889	-0.230915828	-0.210694683	-0.179330436
Z001E0033	0.052677982	-0.011408772	0.113630312	-0.113880309	-0.01328901	-0.101032375	0.014970993	0.001575321	0.031357717	-0.150133494
Z001E0034	-0.348357668	-0.182622019	-0.208959476	-0.339534577	-0.31928279	-0.230258074	-0.270931972	-0.300957331	-0.353405434	-0.159510869
Z001E0036	-0.04334887	-0.089786002	0.088142067	0.006302071	0.090820628	0.116126733	0.094725351	0.057224787	0.014890164	0.036480743
Z001E0037	-0.330205377	-0.305233584	-0.368376286	-0.397478068	-0.295503134	-0.352764212	-0.275960514	-0.299173731	-0.43974896	-0.329435246
Z001E0038	0.039496113	0.003710969	0.180020279	0.040928541	0.063362287	0.144403154	0.122420842	0.121697286	0.066439511	0.163547114
Z001E0039	-0.395461394	-0.453533344	-0.386295256	-0.364129523	-0.485386392	-0.476790928	-0.390803607	-0.458362213	-0.499414491	-0.515413957
Z001E0040	0.39914183	0.491495557	0.279054002	0.414449015	0.281390304	0.412294221	0.424138912	0.361871702	0.574112999	0.313093357
Z001E0041	-0.327337568	-0.48304982	-0.436098264	-0.291755658	-0.269251221	-0.33379014	-0.451792041	-0.348572508	-0.536171825	-0.268554887
Z001E0042	-0.51595726	-0.396210317	-0.538631981	-0.418632682	-0.345161352	-0.549555901	-0.589663752	-0.509095275	-0.521713419	-0.562364217
Z001E0043	0.544159739	0.510715799	0.521660271	0.623503781	0.515474714	0.441167762	0.480993531	0.513326348	0.478984959	0.487956995
Z001E0044	0.179284683	0.280547012	0.143021413	0.276756591	0.113624716	0.128211993	0.075239358	0.168319677	0.391332272	0.179952279
Z001E0045	-0.174085295	-0.076877887	-0.205069487	-0.287306831	-0.380611493	-0.290227777	-0.214796393	-0.264241305	-0.269092837	-0.25324315
Z001E0046	0.167840221	0.09887115	0.203006999	0.293383216	0.303273226	0.182791116	0.147406457	0.170993747	0.202445616	0.194797192
Z001E0047	-0.114130972	-0.17407194	-0.277320959	-0.210961281	-0.189575903	-0.096942803	-0.102382731	-0.157889313	-0.234343481	-0.284366987
Z001E0048	-0.174846017	-0.226089926	-0.044504119	-0.089374722	-0.006610495	-0.081796684	-0.113435564	-0.067098148	0.01832139	-0.056190851
Z001E0049	0.23095251	0.186116638	0.225000394	0.14563831	0.30145719	0.229371181	0.113165955	0.213937054	0.15736792	0.134724524
Z001E0050	0.214826115	0.083499748	0.124458519	0.145055475	0.168667079	0.210635735	0.052996929	0.144711599	0.078699189	0.240183731
Z001E0051	-0.355409394	-0.378156758	-0.394091039	-0.311792124	-0.273808029	-0.423084827	-0.414816864	-0.37812242	-0.457050623	-0.474164418
Z001E0052	0.307882506	0.365749499	0.295895734	0.16501176	0.265604529	0.234659855	0.203088471	0.261836507	0.271767493	0.323726022
Z001E0053	-0.161141342	0.062511412	-0.09591283	-0.149588194	-0.144760544	-0.100461454	-0.042972866	-0.119992638	-0.233734192	-0.044869873
Z001E0054	0.310081558	0.554480657	0.273128581	0.215294531	0.305430978	0.29457317	0.304699639	0.286395575	0.346286948	0.356097334
Z001E0055	-0.505064321	-0.361934132	-0.46430098	-0.287204032	-0.383405696	-0.425697798	-0.415606112	-0.422078029	-0.436718471	-0.388821007
Z001E0056	0.025157505	-0.047649066	0.000774017	-0.141327097	0.015901266	0.028681598	-0.099372384	-0.000455858	-0.049079061	-0.032143493
Z001E0057	0.356262641	0.261593982	0.404347475	0.326569952	0.288910527	0.370370359	0.314607708	0.386582916	0.381500395	0.505106551
Z001E0058	-0.180120286	-0.087744206	-0.330118222	-0.195781178	-0.366572915	-0.242858664	-0.165156701	-0.230286602	-0.349752861	-0.252335757
Z001E0059	0.440399819	0.374360448	0.32419892	0.452075755	0.468097441	0.522810407	0.487873705	0.462891935	0.500377996	0.591249066
Z001E0060	0.365719887	0.330196321	0.356813844	0.363738719	0.15110389	0.30032393	0.367351912	0.301263398	0.260558175	0.230731883
Z001E0061	-0.182897828	-0.234812153	-0.227978521	-0.223037647	-0.180391865	-0.247714591	-0.138358438	-0.191869156	-0.149469517	-0.107938768
Z001E0062	0.283859356	0.397345494	0.334094091	0.236469012	0.303268225	0.305496833	0.329158823	0.341201428	0.140215	0.369645485
Z001E0063	-0.132444011	-0.192465967	-0.128137149	0.047522396	0.002645138	-0.042842286	-0.055466813	-0.076949525	-0.020926811	-0.010045661
Z001E0064	0.052669507	0.046724876	0.019682604	0.191936535	0.094186229	0.080610273	0.10831991	0.044768374	0.059953188	0.016690051
Z001E0065	-0.015763996	-0.090825432	0.011229172	-0.07300026	0.023665491	-0.041031844	0.05784398	0.044221389	0.085410056	0.001158205
Z001E0066	-0.433789422	-0.325971237	-0.245949889	-0.225234059	-0.376423878	-0.34877924	-0.398496637	-0.368215726	-0.394391733	-0.473305753
Z001E0067	-0.040920052	-0.15838889	-0.015404993	-0.142964443	-0.006604291	-0.108129503	-0.091733416	-0.04460411	-0.151314502	-0.046266271
Z001E0068	-0.507301721	-0.570866176	-0.434554629	-0.569436324	-0.440169199	-0.526227939	-0.463998863	-0.505958401	-0.52377503	-0.515799089
Z001E0069	0.020742661	-0.183373698	0.000136443	0.029022069	0.026578289	0.041412942	-0.103438585	-0.021684157	0.100287933	0.042987152
Z001E0070	0.215056456	0.089722265	0.153839239	0.145161975	0.21934928	0.185099215	0.26282718	0.198000163	0.162734791	0.130737801
Z001E0071	-0.187910887	-0.260153749	-0.270715547	-0.301132079	-0.172271707	-0.211364107	-0.234686387	-0.263085279	-0.422061886	-0.19734866
Z001E0072	0.201267045	0.022106602	0.182728317	0.105314031	0.203763946	0.192739412	0.160724341	0.137068677	0.023650094	0.161047517
Z001E0073	-0.224485392	-0.104267426	-0.169945347	-0.161536076	-0.088710019	-0.145079985	-0.289929138	-0.155450238	-0.279676783	-0.145095175
Z001E0074	0.059024709	-0.025006192	0.035445419	0.097609322	-0.026024693	0.059045343	-0.02732706	0.058342701	0.208985078	-0.073679113
Z001E0075	-0.168392163	-0.070941153	-0.245268131	-0.217607371	-0.190715178	-0.259280722	-0.344260543	-0.219938409	-0.174324195	-0.282885376
Z001E0076	0.16409651	0.123808844	0.175634761	0.109471309	0.185395064	0.189235569	0.15615419	0.209586357	0.146779868	0.143444468
Z001E0077	-0.176948413	-0.098582217	-0.203618492	-0.282273708	-0.361361859	-0.258891097	-0.181307259	-0.195003982	-0.388151371	-0.299135496
Z001E0078	-0.262448333	-0.298555271	-0.127960813	-0.260376302	-0.27851442	-0.180458193	-0.218638856	-0.190673545	-0.271840261	-0.292776912
Z001E0079	-0.388324355	-0.287201592	-0.398870183	-0.559173678	-0.500799516	-0.479849176	-0.512910581	-0.446939342	-0.550928539	-0.415510042
Z001E0080	0.644510846	0.552397682	0.597119108	0.499181675	0.485213339	0.69475804	0.637622788	0.621160988	0.528991054	0.5345606
Z001E0081	0.823331499	0.625653389	0.734821854	0.668872714	0.874557741	0.695932652	0.83622769	0.78151413	0.856295736	0.756080721
Z001E0082	0.414865439	0.317634079	0.390987898	0.279103364	0.405907465	0.358122519	0.471401802	0.382145032	0.376832909	0.338618691
Z001E0083	-0.273596015	-0.402542465	-0.260675306	-0.185935537	-0.326673267	-0.215768689	-0.219252092	-0.269734301	-0.318189156	-0.296899605
Z001E0084	-0.300297446	-0.338259672	-0.181411582	-0.207386855	-0.240670058	-0.133014899	-0.138427945	-0.153053488	-0.159911183	-0.196795665
Z001E0085	-0.15937316	-0.224463024	-0.176082163	-0.196025897	-0.118484849	-0.091025519	-0.053684599	-0.123125831	-0.088565418	-0.017675377
Z001E0086	-0.295583291	-0.373106911	-0.372852544	-0.309099826	-0.293144135	-0.34498872	-0.372728915	-0.279090273	-0.48868307	-0.397796254
Z001E0087	0.470596341	0.340847364	0.408720463	0.358381753	0.405018423	0.401540605	0.384009164	0.359426519	0.180439989	0.360093543
Z001E0088	-0.011572433	0.062013043	-0.131552674	-0.02445951	-0.166903392	-0.157912735	-0.061307431	-0.099098309	-0.174664697	-0.211834467
Z001E0089	-0.044051188	-0.028730946	0.038408708	0.008062087	0.088325611	-0.056287409	-0.090766945	0.016000333	0.018604256	-0.030395232
Z001E0090	0.200376134	0.105569252	0.245025071	0.264432601	0.175844471	0.252006482	0.241097355	0.182632592	-0.007818769	0.214574766
Z001E0091	-0.052096332	0.070725861	0.060103321	-0.132160623	-0.042703401	-0.105821664	-0.016734784	-0.031821538	-0.105399009	-0.030273468
Z001E0092	-0.591155629	-0.48756815	-0.688800663	-0.516701893	-0.610340339	-0.508747702	-0.620229509	-0.566834432	-0.576201713	-0.717853672
Z001E0093	0.192723499	0.059915717	0.097188667	0.185507935	0.237729228	0.146170297	0.215540421	0.17802635	0.277688395	0.260293051
Z001E0094	0.406011349	0.556519218	0.451344276	0.663233218	0.650675144	0.412188122	0.537895808	0.462808394	0.567955596	0.534225699
Z001E0095	-0.228939825	-0.342595358	-0.24654637	-0.120040821	-0.250518693	-0.266717636	-0.194953035	-0.229940614	-0.226340616	-0.260360055
Z001E0096	0.161913116	0.227918114	0.166231824	0.083325334	0.199471188	0.134315048	0.223178468	0.173182861	0.123512288	0.225652367
Z001E0097	0.078040838	0.03141271	-0.020379244	-0.050214911	0.061217583	-0.095499921	0.024198545	0.001906369	0.086310132	0.091282403
Z001E0098	-0.110932194	-0.25451695	-0.174940773	-0.002140819	-0.101731081	-0.061738784	-0.098731418	-0.103105739	-0.067059282	-0.135721224
Z001E0099	-0.156792178	0.044003129	-0.096766742	-0.108948176	-0.115285725	-0.083004132	0.037331707	-0.032079501	0.021291265	0.009420635
Z001E0100	0.160934114	0.060608733	0.180812071	0.041940048	0.160266471	0.127022957	0.102732957	0.114329784	0.177778766	0.19576352
Z001E0101	-0.343818033	-0.31665984	-0.29365116	-0.356651239	-0.247174772	-0.300933912	-0.394651178	-0.361629113	-0.345706113	-0.267577566
Z001E0102	0.423749126	0.617028219	0.451150263	0.416218327	0.454485539	0.519284234	0.560784619	0.547884135	0.334254074	0.51199239
Z001E0103	0.079288559	0.088410614	-0.016831635	0.035298856	0.112687481	0.114994036	0.107144233	-0.002129333	0.026768451	0.038309843
Z001E0104	-0.162320655	-0.173554221	-0.079649368	-0.001570459	-0.013564605	-0.202504313	-0.095903923	-0.132089962	-0.129235887	-0.216972564
Z001E0105	0.856559791	0.964770308	0.953121298	0.898383592	0.962098495	0.91519634	0.828691184	0.891672053	0.887003755	0.851836391
Z001E0106	0.025820235	0.023668821	-0.015924612	-0.000469133	-0.204568551	-0.125435712	-0.058509627	-0.081889588	-0.15133535	-0.19397584
Z001E0107	-0.164276276	-0.19005934	-0.319779569	-0.106758336	-0.310418329	-0.198395147	-0.170390986	-0.235763132	-0.1638848	-0.202395982
Z001E0108	-0.099533428	-0.017009314	-0.106531403	-0.122703115	-0.147481572	-0.05313338	-0.074472131	-0.101822378	0.070247518	0.012125872
Z001E0109	-0.226481358	-0.064712512	-0.196971498	-0.298053243	-0.327183465	-0.259975393	-0.343420372	-0.229469857	-0.44795252	-0.207108686
Z001E0110	-0.037002271	-0.016895638	-0.016926871	0.118184458	0.003917036	-0.016524459	0.081839137	0.039897231	0.032091934	0.048713182
Z001E0111	0.003952452	0.110670782	0.005885293	-0.182247326	-0.105616729	-0.122088467	-0.029496562	-0.02197285	-0.027223891	-0.088971242
Z001E0112	-0.337120653	-0.460787288	-0.405958229	-0.476347546	-0.513184573	-0.455068751	-0.483835278	-0.407067524	-0.393752555	-0.420110579
Z001E0113	-0.092047685	-0.315193886	-0.308387821	-0.12794171	-0.150555175	-0.127581544	-0.280086903	-0.181949697	-0.095274639	-0.084720734
Z001E0114	0.113833292	0.102868832	-0.046878647	0.2114578	0.111700969	0.058270675	0.058250868	0.085694088	0.266558523	0.187295752
Z001E0115	0.119491108	-0.040256215	-0.020441643	-0.070093762	-0.037077015	-0.013304505	0.089035508	0.007244561	0.10109483	0.06980747
Z001E0116	-0.004553373	0.003889582	-0.05884943	0.038801847	-0.003073194	-0.118789637	-0.053546651	-0.060382834	-0.063002275	-0.04716812
Z001E0117	0.328655746	0.545139971	0.299452583	0.413670194	0.291393771	0.372751914	0.25259579	0.302531335	0.085027176	0.290922429
Z001E0118	0.209514567	0.114604578	0.297574864	0.232637362	0.08348622	0.313179728	0.178805564	0.222602501	0.185271491	0.267508367
Z001E0119	-0.477197573	-0.421072402	-0.49826884	-0.4225267	-0.4532894	-0.547140754	-0.459687983	-0.51126152	-0.403509449	-0.415649454
Z001E0120	-0.035075588	0.017925726	-0.251323022	-0.064499738	-0.069123327	-0.051240133	-0.060859443	-0.080085207	-0.105378263	-0.090405188
Z001E0121	0.318624904	0.287639348	0.356021571	0.41704792	0.284139178	0.416377032	0.344956304	0.315237603	0.329569865	0.391041905
Z001E0122	0.144295013	0.384942066	0.067507592	0.249534231	0.23376978	0.074846536	0.165153357	0.120748806	0.192391588	0.092403292
Z001E0123	-0.082083884	0.083756636	-0.090142771	-0.011092284	-0.107153603	-0.003075109	-0.060982936	-0.078884394	-0.084708417	-0.179506249
Z001E0124	0.085242868	0.224685724	0.202414263	0.25721432	0.186904938	0.213158467	0.187902458	0.128812127	-0.022596829	0.156245557
Z001E0125	0.421203497	0.509534393	0.593406831	0.587376528	0.567220471	0.441747519	0.534531682	0.483352269	0.551446095	0.462452674
Z001E0126	-0.05224828	-0.054737797	-0.001215745	-0.118753877	-0.04671351	-0.030101557	0.024446167	-0.073742144	0.038011515	0.00398001
Z001E0127	-0.024151705	-0.122540983	-0.107863741	-0.064710303	-0.153405621	-0.16776299	-0.057025719	-0.090189874	-0.110704157	-0.217235339
Z001E0128	0.247253159	0.305372558	0.247352227	0.097890838	0.239041189	0.17601079	0.235933181	0.234197474	0.173130788	0.274873746
Z001E0129	0.105928355	-0.02127461	0.096561565	-0.05271143	0.145025806	0.126873156	0.116022015	0.07900031	0.240951489	-0.000546195
Z001E0130	-0.198115809	-0.259205922	-0.270868811	-0.166411146	-0.244473366	-0.283856068	-0.289787136	-0.227552972	-0.217418917	-0.210685297
Z001E0131	0.354287556	0.447109455	0.221601643	0.375868212	0.230817401	0.350830895	0.29342328	0.237094075	0.155419214	0.206756287
Z001E0132	-0.24876756	-0.006745389	-0.239720765	-0.064929691	-0.160815322	-0.243805077	-0.236288916	-0.185163706	-0.184794193	-0.100584422
Z001E0133	0.210630256	0.330953986	0.236870989	0.133220535	0.113075938	0.195142763	0.143855549	0.174734728	0.108047744	0.231581632
Z001E0134	0.087396125	-0.006043617	0.016505116	0.043314298	0.04769809	0.184544391	0.02138724	0.061539829	0.118797785	0.123884335
Z001E0135	0.163727991	0.270859113	0.252108157	0.174486964	0.306174182	0.196311861	0.271910168	0.221331599	0.196884738	0.150687892
Z001E0136	-0.378361484	-0.284697668	-0.420841766	-0.377322959	-0.273693913	-0.327986741	-0.2786255	-0.354546216	-0.283308316	-0.38499324
Z001E0137	0.109805021	0.176087322	0.07037204	0.007527838	0.012769644	-0.005042276	-0.038023465	0.044527755	0.037349349	0.132256849
Z001E0138	-0.126178513	0.013023555	0.0880961	0.014897017	-0.045419267	-0.091485253	-0.055060539	-0.075496926	0.10030724	-0.039271955
Z001E0139	-0.190205472	-0.370547932	-0.258002157	-0.21063762	-0.253400492	-0.154825175	-0.249794979	-0.153606209	-0.214828401	-0.194327178
Z001E0140	-0.234494532	-0.358024128	-0.243690822	-0.28803596	-0.221198091	-0.242671565	-0.197314314	-0.242777585	-0.351773611	-0.18063822
Z001E0141	-0.326220291	-0.210724873	-0.218338833	-0.386096155	-0.263466136	-0.275039096	-0.293737137	-0.29834228	-0.12821224	-0.364899863
Z001E0143	0.399631875	0.490854083	0.384926267	0.433745327	0.385929318	0.402003354	0.265066193	0.367570098	0.397917666	0.26453097
Z001E0144	0.07197736	0.196964846	0.13900147	-0.035012724	-0.090548122	0.134601194	0.076512051	0.02045786	0.180603979	-0.011683287
Z001E0145	0.187713879	0.329838282	0.170720458	0.215436578	0.297230977	0.103752839	0.170534234	0.124608103	0.1767575	0.209760468
Z001E0146	0.297161077	0.392025132	0.226512148	0.221968369	0.316408366	0.234450919	0.266794162	0.240103978	0.24780879	0.255237937
Z001E0147	0.092171832	0.069692808	-0.052451978	-0.10321533	-0.059130929	0.071525149	0.09248551	0.04131157	0.117301476	-0.058443688
Z001E0148	-0.241475184	-0.110946436	-0.147704979	-0.188369825	-0.198269086	-0.357024619	-0.222435273	-0.24712097	-0.178256197	-0.308521379
Z001E0149	0.237695787	0.159780591	0.17651703	0.148054836	0.276967583	0.119768425	0.231082949	0.205314831	0.222023201	0.089142546
Z001E0150	-0.285115839	-0.363590693	-0.35492096	-0.279872307	-0.301521875	-0.354537275	-0.377532699	-0.337116285	-0.360903101	-0.380910677
Z001E0151	-0.138042765	0.003667846	-0.123335995	-0.156649876	-0.162575587	-0.069473446	-0.129379712	-0.141372336	-0.128175778	-0.206224109
Z001E0152	-0.320347314	-0.2553101	-0.222466692	-0.382016129	-0.208673537	-0.364900794	-0.329021322	-0.304704946	-0.089344363	-0.259220672
Z001E0153	-0.243422932	-0.15460041	-0.218188609	-0.335733399	-0.262512439	-0.290128904	-0.231322857	-0.245789995	-0.256332561	-0.256643378
Z001E0154	0.266674144	0.407658241	0.249306245	0.211605242	0.306944602	0.161348161	0.30454926	0.218570213	0.288041566	0.238787423
Z001E0156	0.353798511	0.300651205	0.288397344	0.216199941	0.317129626	0.241304524	0.280953385	0.299313587	0.233026256	0.187391138
Z001E0157	-0.250690561	-0.211127941	-0.228708801	-0.105016529	-0.108268296	-0.165281775	-0.165030063	-0.258751209	-0.276524397	-0.250304458
Z001E0158	-0.199856242	-0.302936614	-0.090094057	-0.249459689	-0.088016839	-0.125126521	-0.094353088	-0.145804755	0.08729447	-0.085147884
Z001E0159	-0.499117529	-0.389571991	-0.371111748	-0.445575294	-0.382173064	-0.352015563	-0.310024498	-0.412544779	-0.441680474	-0.380428452
Z001E0160	-0.233172391	-0.325368418	-0.20515128	-0.271797087	-0.215221346	-0.172271179	-0.113897532	-0.152601695	-0.170813709	-0.205291511
Z001E0161	-0.163828036	-0.06235031	0.006730033	-0.068366199	-0.09573479	-0.185961516	-0.031761561	-0.058630085	0.018906476	-0.000168154
Z001E0162	-0.236238062	-0.20686233	-0.323906334	-0.347430598	-0.251845546	-0.252901712	-0.326847125	-0.316687267	-0.214207577	-0.208876844
Z001E0163	-0.097402022	-0.021228175	-0.119168157	-0.308406544	-0.222759074	-0.217637884	-0.248347158	-0.144444091	-0.148992505	-0.145336196
Z001E0164	-0.044396496	0.087338658	0.005031211	0.105798325	0.081722456	0.048709239	0.051829937	0.009734316	-0.031846107	-0.098386031
Z001E0165	-0.003603571	-0.103152893	-0.059476526	0.062423973	-0.041195949	0.09639832	0.076641006	0.053054138	0.053545913	-0.068650929
Z001E0166	0.13093438	-0.024340991	0.126336742	0.075492675	0.047872984	0.241673825	0.201405259	0.165077511	0.205185345	0.093890443
Z001E0167	-0.158904184	-0.163683315	-0.148404873	-0.302132763	-0.23599445	-0.298563825	-0.231180101	-0.23541939	-0.217998695	-0.24424818
Z001E0168	0.133500134	0.188467524	0.085031785	0.089673737	0.181388697	0.183152861	0.116958341	0.08253916	0.054758571	0.211518485
Z001E0169	0.023199924	-0.042232126	0.103224447	0.119761539	-0.036901432	0.151064443	0.122846354	0.064027078	-0.088283488	0.154617777
Z001E0170	-0.156849788	-0.258887022	-0.091382739	-0.142994274	-0.163678311	0.080965932	-0.082330407	-0.033989279	0.160963722	-0.073524919
Z001E0171	0.135892349	0.11273728	0.112744836	0.213081713	0.121722824	0.078049361	0.183476559	0.129467565	0.064917302	0.020999211
Z001E0172	-0.393542433	-0.56929197	-0.438540955	-0.440488965	-0.302583109	-0.42908105	-0.426582448	-0.380784302	-0.36527186	-0.428655366
Z001E0173	-0.160932862	-0.066510273	-0.164890105	-0.108617235	-0.096485517	-0.158643485	-0.17508721	-0.210576104	-0.2451064	-0.098229161
Z001E0174	0.125340642	0.072367871	0.234546684	0.179157748	0.13404663	0.070164325	0.191083577	0.155587597	0.125698597	0.125572097
Z001E0175	0.320487485	0.19664322	0.410535593	0.371439122	0.42362121	0.485106403	0.372165784	0.41289652	0.507115919	0.353564272
Z001E0176	0.150955285	0.374014859	0.236886033	0.160370105	0.180611218	0.185681538	0.138175661	0.213316072	0.383708125	0.197556555
Z001E0177	-0.023522313	-0.100917364	0.036717738	0.109183627	0.105418525	-0.016518644	0.041064366	0.011491325	-0.015412185	0.054405465
Z001E0178	0.328353115	0.28110673	0.302687273	0.267956845	0.410039257	0.279041759	0.300697145	0.356135962	0.397989808	0.429674197
Z001E0180	-0.50515231	-0.433853164	-0.504869404	-0.419522589	-0.483519666	-0.471749987	-0.625345836	-0.554190657	-0.528224186	-0.532969026
Z001E0181	-0.130359945	-0.110067034	-0.042610103	-0.162027344	-0.017917457	-0.145029112	-0.030259086	-0.07977795	-0.077950803	-0.015696273
Z001E0182	0.137420096	0.244866146	0.232714887	0.156487422	0.19267839	0.275984692	0.335936805	0.201362084	0.177673909	0.244360493
Z001E0183	0.027030062	0.069796704	-0.011419456	0.081775353	0.040816514	-0.044670698	0.071422495	0.011431731	0.142072567	-0.067223401
Z001E0184	-0.029501549	0.025529742	-0.048905842	-0.065687278	-0.068970474	-0.041809013	0.091779326	0.014006097	-0.003433849	0.010285908
Z001E0185	-0.126429408	0.076988776	-0.075317136	-0.007824568	-0.12797039	-0.11285766	-0.006155084	-0.056815396	-0.176398295	-0.206398642
Z001E0186	0.114542414	0.247882064	0.026839683	0.180257328	0.009449115	0.116091855	-0.006727167	0.08412339	0.107062655	0.136304689
Z001E0187	0.001748069	0.093741458	-0.045747954	0.061738853	-0.101468044	0.026102127	0.016809348	0.046970602	0.059677588	0.022177939
Z001E0188	-0.236180216	-0.225726096	-0.331601168	-0.350119235	-0.230981952	-0.212668183	-0.312544477	-0.249294958	-0.296825006	-0.26995697
Z001E0189	0.347988719	0.287807057	0.253129753	0.436505128	0.367426114	0.360685187	0.377328538	0.339238925	0.391045361	0.256185954
Z001E0190	0.157495792	0.224080709	0.259215734	0.233993306	0.023355412	0.290481386	0.147390741	0.2493873	0.041006295	0.101496359
Z001E0191	-0.554653663	-0.580964161	-0.526219345	-0.578228208	-0.463843728	-0.439702004	-0.556765111	-0.457589053	-0.486273968	-0.350241618
Z001E0192	0.84690687	0.763372585	0.777104407	0.801300213	0.735521112	0.871766518	0.728168847	0.744698004	0.705495608	0.799682632
Z001E0193	-0.855259721	-0.949734883	-0.83620965	-1.025121216	-1.038113696	-0.835445825	-0.830923596	-0.876204888	-0.895994456	-0.980666641
Z001E0194	0.239172671	0.331622166	0.220463628	0.175985522	0.306321048	0.228494483	0.223633681	0.199912524	0.22611775	0.130769629
Z001E0195	-0.080770286	0.019989453	0.033486784	-0.061553148	0.021499295	-0.04441997	0.058508209	0.003040264	-0.042817251	-0.04638994
Z001E0196	0.114465152	0.107236978	0.059758795	0.211645553	0.144984695	0.072882005	0.046359211	0.136400958	0.072851017	0.087810376
Z001E0197	-0.15572472	-0.127749643	-0.159311461	-0.225597368	-0.05919956	-0.175648023	-0.146479624	-0.152099406	-0.198463326	-0.156223009
Z001E0198	0.240808649	0.099315646	0.245830542	0.178465201	0.265389229	0.226000232	0.283226322	0.222777911	0.154603676	0.285027263
Z001E0199	-0.232233726	-0.177314796	-0.337831578	-0.200623289	-0.269691247	-0.326130701	-0.216865779	-0.244302656	-0.439943033	-0.251364354
Z002E0001	-0.240587843	-0.467338949	-0.441465611	-0.226980585	-0.311577031	-0.44515111	-0.369843421	-0.389736895	-0.414838324	-0.470971215
Z002E0002	0.351959283	0.257302756	0.294289569	0.146593748	0.33685742	0.232184227	0.318895893	0.328937943	0.316817389	0.321148081
Z002E0003	0.48793556	0.553570978	0.590480284	0.161760921	0.606119748	0.348246045	0.386995698	0.498530973	0.426736435	0.36703662
Z002E0004	0.25084141	0.031018938	0.002514649	-0.221102647	-0.121405187	-0.037190043	0.078993431	0.112139922	0.134381955	0.038293502
Z002E0005	-0.184712392	-0.228446781	-0.09606685	0.024901618	0.161560377	-0.091808995	-0.092516113	-0.059054066	-0.17970971	-0.078714755
Z002E0006	-0.576075007	-0.479060211	-0.37080545	-0.757097274	-0.577866535	-0.420214609	-0.496495466	-0.422639664	-0.47089381	-0.509856725
Z002E0007	-0.587470073	-0.587690277	-0.354088245	-0.438785166	-0.40326493	-0.519780735	-0.421760996	-0.518502023	-0.570128185	-0.42655704
Z002E0008	0.477310814	0.410320436	0.534101165	0.447734402	0.48432983	0.518510023	0.506046947	0.486850086	0.462008588	0.407683155
Z002E0009	-0.245303214	-0.334028735	-0.22255728	-0.495377786	-0.351458029	-0.32122214	-0.336126484	-0.306529407	-0.363628255	-0.299764143
Z002E0010	0.007090641	-0.307906004	-0.008376747	-0.294576809	-0.229852213	-0.077438168	-0.126990483	-0.097275386	-0.104896157	-0.022361245
Z002E0011	-0.057794726	-0.035554752	-0.127346828	0.113414514	-0.285803019	-0.217340618	-0.074257843	-0.243676956	-0.213250001	-0.142850692
Z002E0012	-0.184540123	0.101361281	-0.289459002	-0.257166751	-0.244510589	0.061657515	-0.003481438	-0.138712183	-0.140270202	-0.115297758
Z002E0013	0.364866388	0.236956473	0.274744608	0.422025779	0.366235074	0.253755279	0.254875785	0.409734808	0.301467506	0.24147343
Z002E0014	0.294796239	0.311106058	-0.009007766	-0.036994761	0.121687145	0.117411528	0.107449636	0.235521606	0.141341313	0.000339057
Z002E0015	-0.514230873	-0.574385546	-0.407361866	-0.507376928	-0.169197175	-0.340255575	-0.411585166	-0.463237176	-0.393333475	-0.28478231
Z002E0016	-0.35956668	-0.246714109	-0.240777856	-0.550465266	-0.499975717	-0.371534031	-0.232943931	-0.336928308	-0.33960035	-0.132310946
Z002E0017	-0.059200934	-0.157873716	-0.310050294	-0.031898552	0.007639319	0.005909754	-0.119740327	-0.076088308	-0.100389027	-0.130442829
Z002E0018	-0.065136551	-0.10105852	0.07279625	-0.086833894	-0.115174642	-0.043209026	0.004524083	-0.103266172	-0.146772024	-0.084871532
Z002E0019	0.178257195	0.199839814	0.142083245	-0.012845614	0.076067065	0.012526098	0.086618073	0.162470806	0.08407875	0.154232018
Z002E0020	-0.303647001	-0.33669251	-0.044821421	-0.062442937	-0.308960147	-0.188030931	-0.254981167	-0.112750004	-0.167469499	-0.243011306
Z002E0021	-0.20919839	-0.219967521	0.042629182	-0.297508453	0.148166122	-0.12271721	-0.002715691	-0.177899806	-0.114615393	-0.190936263
Z002E0022	-0.218259932	0.09919764	-0.059159946	-0.235445316	-0.079957667	-0.221740367	-0.113113226	-0.192042989	-0.253863237	-0.173204919
Z002E0023	-0.14744335	-0.045675502	-0.212349673	-0.189694786	-0.258377114	-0.300624624	-0.204092229	-0.227726683	-0.174157933	-0.209789217
Z002E0025	-0.226750858	0.16149094	-0.202650765	0.101663155	-0.069822004	-0.029501533	0.017278913	-0.108729435	-0.045025498	-0.072612448
Z002E0026	0.408705991	0.242769229	0.341527953	0.211915797	0.486698118	0.318646873	0.325279292	0.287447829	0.343946356	0.460291369
Z002E0027	-0.158619828	-0.159497571	-0.066984784	-0.274734238	-0.258700624	-0.206519333	-0.073704726	-0.110972253	-0.112578018	-0.08796385
Z002E0028	-0.035597116	0.025820549	-0.053906506	0.014571645	0.101184465	-0.132423285	-0.11717825	-0.111865177	-0.055300296	-0.087556974
Z002E0029	-0.051262204	0.131257665	0.145096231	0.242154648	-0.026468624	0.126176255	0.000725722	0.069649088	0.075365148	0.085454233
Z002E0030	-0.014507138	0.124976026	0.30779722	0.165469859	0.346379771	0.214538739	0.166645347	0.153778418	0.246374818	0.252669734
Z002E0031	-0.464934373	-0.178960798	-0.304135218	-0.478112609	-0.359179932	-0.231891244	-0.194257319	-0.274163628	-0.346175005	-0.284761221
Z002E0032	0.139411547	-0.008801256	-0.04527661	-0.083154669	-0.042925321	0.085700935	-0.091049017	-0.020086184	0.019323356	-0.081334007
Z002E0033	-0.101060727	-0.25492749	-0.082124034	-0.168572946	0.185385993	-0.021331735	-0.12955367	-0.057082457	0.015452141	-0.066773824
Z002E0034	0.042788833	-0.144766364	-0.065843339	-0.109735448	-0.306970105	-0.105199537	-0.099963425	-0.14710443	-0.074524215	-0.131828047
Z002E0035	0.071171437	0.167767914	0.133664191	0.310465548	0.034043684	0.185452073	0.282423767	0.273939767	0.251530234	0.247532799
Z002E0036	0.143169793	0.270552265	0.035212399	-0.218254765	-0.035398329	-0.094653898	-0.164648506	0.062744207	-0.006172324	-0.085549103
Z002E0037	0.311456296	-0.091102819	0.077108922	0.156627423	0.282683006	0.177683846	0.268647612	0.205356765	0.153393473	0.114949217
Z002E0038	0.576280642	0.782792664	0.484871693	0.73209773	0.459550651	0.550406031	0.608455367	0.572810179	0.634638652	0.650199065
Z002E0039	0.331500419	0.521003912	0.266857226	0.239673016	0.372368102	0.241840952	0.366453038	0.328403684	0.172502439	0.179966714
Z002E0040	0.191164204	0.05717457	0.305345043	0.044539994	0.011550257	0.259390583	0.255706911	0.082938528	0.150707782	0.325730961
Z002E0041	-0.224055437	-0.331281813	-0.187051636	-0.009598689	-0.463651558	-0.128526919	-0.16467028	-0.221196354	-0.09928622	-0.117690674
Z002E0042	0.538073819	0.595663376	0.564871116	0.80010222	0.698675722	0.533268343	0.613531328	0.506847559	0.613554893	0.475036273
Z002E0043	0.36412353	0.397300668	0.146942551	0.043285459	0.106234522	0.14269394	0.229024011	0.180750812	0.206996369	0.330559893
Z002E0044	-0.439378012	-0.242873663	-0.331139345	-0.078958676	-0.278228198	-0.175247075	-0.161191512	-0.197625925	-0.25000317	-0.056877648
Z002E0045	-0.399084692	-0.66713514	-0.343969103	-0.280420818	-0.456086687	-0.5792194	-0.540652539	-0.541929881	-0.43965931	-0.527740505
Z002E0046	-0.119794483	-0.310129834	-0.106766167	-0.084682722	-0.236016978	-0.118891644	-0.010451695	-0.046930229	-0.057799548	-0.063907364
Z002E0047	0.556281065	0.356346169	0.290058079	0.162046926	0.205364314	0.29995034	0.441817432	0.299063137	0.359742195	0.436003314
Z002E0048	0.276691747	0.519455054	0.300603817	0.487196116	0.319158101	0.315817143	0.224185467	0.313850221	0.223557315	0.179196488
Z002E0049	0.032784191	0.326422973	0.295419158	0.085294669	-0.006944859	0.136743536	0.126005214	0.198077523	0.241074148	0.170473769
Z002E0050	-0.080854489	0.103299956	0.066451803	-0.018547719	-0.09372588	0.08943927	0.048388443	0.053135242	0.234909495	0.095364442
Z002E0051	0.350909273	0.126221991	0.325201137	0.332899222	0.337956433	0.385095366	0.401311891	0.32356459	0.310790167	0.424339338
Z002E0052	0.416809095	-0.043054557	0.077271824	0.309934983	-0.024879031	0.027750062	0.187706336	0.11205433	0.15370788	0.095139754
Z002E0053	-0.011617683	-0.391522407	-0.1516108	-0.03381235	0.0263917	-0.082690293	-0.248091915	-0.222061452	-0.15362107	-0.120113571
Z002E0054	-0.158858313	-0.294736532	-0.142689424	0.006785901	-0.34031959	-0.094760174	-0.105300188	-0.151320986	-0.152330465	-0.064730535
Z002E0055	-0.172906602	-0.004043304	-0.084504158	0.015224378	-0.184780163	0.057687774	-0.048549633	-0.028389383	-0.006367223	0.055435459
Z002E0056	-0.182712393	-0.123023289	-0.410433782	0.013491805	-0.458949413	-0.189162909	-0.27939422	-0.107316958	-0.242033532	-0.205700345
Z002E0057	-0.024779498	-0.181517292	-0.099036956	0.085980414	-0.102856481	-0.071660819	-0.149320157	-0.161829016	-0.19520138	-0.187824274
Z002E0058	0.41608342	0.486249091	0.298287211	0.466620637	0.226927606	0.439508203	0.256337331	0.367554708	0.303930422	0.450706291
Z002E0059	-0.445628659	-0.20684895	-0.314105807	-0.373101759	-0.641547744	-0.387272448	-0.456663473	-0.447817843	-0.319904066	-0.220103096
Z002E0060	-0.109227717	-0.197330003	-0.351390487	-0.435925799	-0.502048831	-0.438407379	-0.438993129	-0.421239996	-0.264039659	-0.530342084
Z002E0061	-0.079133503	0.028725991	-0.087840726	0.121468468	-0.020211748	-0.135024071	-0.201832922	-0.172027679	-0.119795013	-0.133756606
Z002E0062	-0.175223316	-0.675697175	-0.32532248	-0.593880558	-0.341699401	-0.223696603	-0.378015786	-0.311960176	-0.370127171	-0.261327995
Z002E0063	0.145094834	0.135150207	0.099789511	-0.013808666	0.12506348	-0.034986842	0.001846252	-0.030793538	0.020501225	0.057763331
Z002E0064	-0.152185232	-0.192604562	-0.06753005	0.070521652	-0.021200276	-0.08072302	-0.106676794	-0.040245941	0.009098164	-0.030724361
Z002E0065	0.222742009	-0.111158397	0.035188677	-0.146032147	0.107870942	0.136715062	0.13102434	-0.03384871	0.095949119	0.104238156
Z002E0066	0.381628156	0.307387408	0.33500791	0.393673491	0.385131505	0.226256117	0.249051849	0.291557745	0.244426281	0.120099958
Z002E0067	0.090946531	0.117201386	0.051213718	0.198373487	0.112908	0.133955507	0.129765623	0.084650043	0.023179502	-0.098117939
Z002E0068	-0.22495092	0.10971197	0.033911878	-0.359824658	-0.080935956	-0.073532755	-0.226884811	-0.085983672	-0.125759787	-0.014158819
Z002E0069	-0.188972483	-0.26727483	-0.245255081	-0.069930801	-0.010091079	-0.038793873	0.073135994	0.006883812	-0.132474559	-0.10084507
Z002E0070	0.743194398	0.796406063	1.008984951	0.872498757	0.859206875	0.732045801	0.674692383	0.788694516	0.782984731	0.809756762
Z002E0071	-0.186848839	-0.014690925	-0.095184959	0.084197758	0.071353271	0.019263174	-0.179355523	-0.047440758	-0.135787086	-0.22003893
Z002E0072	0.247656799	0.174728231	0.079152707	-0.045799849	-0.018633633	0.166996562	0.155825501	0.05954328	0.123592068	0.029839614
Z002E0073	0.036128387	0.055091518	0.249971649	0.046842786	0.310323927	0.288663263	0.087865984	0.222089872	0.135408747	0.134926579
Z002E0074	-0.38764804	-0.471065786	-0.431918098	-0.508039495	-0.518121294	-0.366476737	-0.441685053	-0.36067054	-0.449768373	-0.460447439
Z002E0075	0.181735928	-0.081046363	-0.073483935	0.084972265	-0.042746048	0.13767341	-0.043914056	-0.023981941	-0.012295417	-0.019474391
Z002E0076	-0.128752376	-0.200140233	0.079833087	0.261586358	0.259200481	-0.132597099	-0.099053739	-0.004357565	-0.012520462	-0.049314371
Z002E0077	0.121755257	-0.019260641	-0.141216739	0.033431304	-0.109751361	0.009001491	0.036186157	-0.01166589	0.030306098	-0.062214885
Z002E0078	0.292966505	-0.122805296	0.016213897	0.049645171	-0.140262582	0.148284334	0.013756881	0.099209705	0.052722084	-0.054545038
Z002E0079	-0.183785956	0.048416083	-0.183968238	-0.176940606	-0.04981362	-0.20920822	-0.278933451	-0.126384983	-0.207546368	-0.125000517
Z002E0080	-0.584401262	-0.473820468	-0.603780988	-0.605328574	-0.858451635	-0.646987655	-0.624280864	-0.70457072	-0.627440058	-0.651063967
Z002E0081	0.05359755	0.317944602	0.068286066	-0.162183223	0.017857258	0.00811434	-0.088414656	0.125188349	0.078560655	-0.106475185
Z002E0082	0.543798045	0.445400464	0.392514559	0.398545955	0.06236941	0.429028455	0.370603367	0.430205842	0.563970563	0.494494604
Z002E0083	0.114318683	-0.082297321	0.104995791	-0.107453915	0.150746791	0.017729799	-0.032532477	0.163001061	0.079086948	0.036621777
Z002E0084	0.516169023	0.505320686	0.610142229	0.191900649	0.532131369	0.348196857	0.340522551	0.418478449	0.390869623	0.364817168
Z002E0085	0.590896101	0.192168672	0.289948625	0.478574565	0.423515463	0.472249703	0.56892182	0.468092486	0.473834904	0.490206952
Z002E0086	-0.55490524	-0.366480593	-0.674413757	-0.352597149	-0.515165115	-0.325657267	-0.337508418	-0.360574268	-0.344220195	-0.489120452
Z002E0087	-0.18117796	-0.396622087	-0.388882495	-0.201984361	-0.513230809	-0.478153336	-0.371567836	-0.338628449	-0.396200118	-0.523826622
Z002E0088	-0.069837361	0.155176163	0.132707381	-0.075385179	0.195102467	-0.070452057	-0.031351777	0.072011923	0.089769003	0.043083024
Z002E0089	0.151129672	0.003845035	0.03933698	0.204749229	0.184854249	-0.065882187	-0.063236249	0.003447218	0.022698458	-0.083346625
Z002E0090	0.033142555	-0.134842114	-0.010963969	-0.240387569	0.044430981	-0.180118919	-0.243755534	-0.293911779	-0.299145177	-0.270779505
Z002E0091	-0.179150369	-0.752071235	-0.40686045	-0.304230611	-0.278645422	-0.390600911	-0.285148887	-0.397721568	-0.314378238	-0.38027479
Z002E0092	-0.32126086	-0.432122896	-0.389701034	-0.438728102	-0.114043463	-0.333522359	-0.19483549	-0.326026382	-0.274628244	-0.304744695
Z002E0093	-0.171295135	0.057645706	-0.027377877	-0.079007073	-0.041511237	-0.111434737	-0.092707168	-0.122120826	-0.020796148	0.013211213
Z002E0094	-0.951395455	-1.025680483	-0.811613544	-0.979759247	-0.79106363	-0.869561767	-0.803912828	-0.765976127	-0.834311025	-0.885328484
Z002E0095	-0.036494125	0.055384452	-0.144811896	-0.031810426	-0.079667448	-0.114537677	0.015397579	-0.044269695	-0.01703329	-0.123833819
Z002E0096	-0.186267418	0.026632612	0.073900768	0.034718046	0.289880939	0.111349729	0.111303667	0.071419453	0.048370741	0.011631995
Z002E0097	0.347287797	0.23390795	0.023122962	0.221001581	0.242489264	0.319589143	0.194615339	0.143698792	0.151139599	0.284970246
Z002E0098	0.505961043	0.323009858	0.39485077	0.475069211	0.556827507	0.580119024	0.568262747	0.495866319	0.511030948	0.352825287
Z002E0099	-0.125995116	-0.062891582	0.189634836	0.049570911	-0.059176075	0.0132726	0.117227016	0.084428292	0.065624263	0.058773177
Z002E0100	0.24191262	0.147377656	0.193463058	0.079864729	0.296561876	0.168436108	0.293762062	0.084003509	0.225702438	0.194735167
Z002E0101	0.080560747	0.097170303	-0.093423782	0.181165499	0.263877751	-0.057904894	0.00825463	-0.067555819	-0.018068274	-0.051238945
Z002E0102	-0.30338094	-0.032668287	-0.192733746	-0.026732697	-0.075437041	-0.254053749	-0.172954344	-0.157710206	-0.225434476	-0.141020171
Z002E0103	-0.657854145	-0.499714318	-0.384904944	-0.41901063	-0.555212289	-0.471255967	-0.514852531	-0.488965076	-0.48736526	-0.599659927
Z002E0104	-0.450292679	-0.189780113	-0.426889176	-0.251214247	-0.575928894	-0.460635813	-0.406573956	-0.405797743	-0.554186578	-0.470477267
Z002E0105	0.094585785	0.219426029	0.20749324	-0.122360154	0.281689006	0.098309027	0.037983954	0.261123116	0.140771981	0.197664949
Z002E0106	-0.667803922	-0.614959716	-0.466508907	-0.640238458	-0.472297443	-0.575067139	-0.457732008	-0.641324464	-0.501814002	-0.455436063
Z002E0107	0.02929308	-0.157444031	0.031034256	-0.13461691	0.007128531	0.093597586	-0.008656981	-0.052757878	0.047500582	0.033945826
Z002E0108	-0.105405826	0.000437491	-0.098829737	0.080546613	-0.169891888	-0.239996146	-0.22837194	-0.21733873	-0.17686425	-0.221215942
Z002E0109	-0.074215171	-0.238860475	-0.273947249	-0.372973029	-0.44200054	-0.280994971	-0.31155494	-0.165669704	-0.249652648	-0.188740431
Z002E0110	-0.087123996	-0.168395869	-0.036751508	-0.008639715	-0.158400193	0.084799698	-0.02267823	0.052393209	-0.020188964	0.099577329
Z002E0111	0.411484997	0.240414007	0.377857734	0.333363693	0.431408953	0.355465401	0.389619327	0.337388573	0.327185176	0.464928839
Z002E0112	-0.16021578	-0.147119367	-0.192054988	-0.211331602	-0.01493794	-0.068206985	-0.010658777	-0.037527824	-0.058518976	-0.216000169
Z002E0113	0.597509342	0.626582653	0.561306944	0.546280779	0.84211827	0.656418527	0.705392616	0.587423614	0.610557497	0.55143681
Z002E0114	0.020287053	-0.326885565	-0.122583686	-0.094972476	-0.521474438	-0.311965416	-0.218586036	-0.238801256	-0.256562575	-0.208273184
Z002E0115	0.017195719	-0.302185327	-0.053252796	0.091883085	0.177226025	0.053878233	0.018825822	-0.191164838	-0.050148249	-0.113567395
Z002E0116	0.044343726	-0.327340169	-0.173471913	-0.124103662	-0.14683338	-0.111082368	-0.184295059	0.003570671	-0.135900363	-0.037528167
Z002E0117	0.004651086	-0.233823857	-0.04760293	-0.064755495	-0.176745126	0.046204154	0.178985207	0.010911824	0.041314723	0.140046714
Z002E0119	-0.107605347	-0.222083168	-0.120743343	-0.066487361	0.05687138	-0.075924708	0.045131611	-0.09322737	-0.038651784	-0.23100677
Z002E0120	0.021088358	-0.038085858	0.068480868	-0.205203398	0.358486666	0.051866862	0.020784793	0.192162718	0.161651067	0.088838016
Z002E0121	0.183705343	0.182073126	0.100440785	0.148315264	0.097677581	0.069996271	0.038780135	0.112428597	0.016603739	-0.035470119
Z002E0122	0.308329734	0.504056275	0.294485991	0.461596666	0.224136452	0.235617506	0.223067924	0.245256331	0.200786124	0.338773742
Z002E0123	0.139512558	0.491723102	0.049809479	0.338504913	0.177499768	0.057150443	0.204711756	0.058850421	-0.023192151	0.008464798
Z002E0124	-0.482110551	-0.668077526	-0.567333998	-0.572009967	-0.332035469	-0.558959875	-0.465751941	-0.592120449	-0.613333645	-0.577388528
Z002E0125	0.59203188	0.227188562	0.429507199	0.520518796	0.153219091	0.352892161	0.41291633	0.310597263	0.411558603	0.45253044
Z002E0126	-0.660980156	-0.819407187	-0.613725892	-0.643529832	-0.967129256	-0.646545379	-0.814287079	-0.793052171	-0.680307423	-0.820198085
Z002E0127	-0.029485636	0.100464453	0.309074977	0.286663216	0.224013443	0.186103398	0.22517761	0.143702682	0.250126852	0.261214736
Z002E0128	0.280411932	0.28033853	0.364103818	0.334442795	0.259235273	0.208346275	0.406398307	0.402703897	0.212064401	0.250875603
Z002E0129	0.102946653	0.213872839	0.334776575	0.392771552	0.633003883	0.238123278	0.217746807	0.261297291	0.408711942	0.252365861
Z002E0130	-1.056767643	-1.107626061	-1.234289839	-1.084653375	-1.237916712	-1.287065194	-1.253728232	-1.265212236	-1.193591936	-1.171477057
Z002E0131	0.05932142	0.098465638	0.028033267	0.179867996	0.454475329	0.075337805	0.236332503	0.110082368	0.101432107	0.105094822
Z002E0132	-0.100555194	-0.029675437	-0.254904134	-0.052114988	-0.312589578	-0.12303268	-0.142522214	-0.074979134	-0.122412511	-0.009163175
Z002E0133	0.195995861	0.34861789	0.180325151	0.360829136	0.311962838	0.305178446	0.358986519	0.272516361	0.189027013	0.233320422
Z002E0134	-0.391199574	-0.249146641	-0.425387584	-0.521095105	-0.555813073	-0.327383198	-0.209001658	-0.331304458	-0.30344373	-0.408124057
Z002E0135	0.546161041	0.271878265	0.303764497	0.453870632	0.109792117	0.435171455	0.354102945	0.291829325	0.356640284	0.478441321
Z002E0136	0.150960939	-0.125307814	0.101259113	0.110794244	0.02806999	-0.014005783	-0.11650058	-0.037182056	-0.066253808	-0.065565533
Z002E0137	-0.393244574	0.102133672	-0.20601267	0.089019654	-0.092865112	-0.021112277	-0.236523765	-0.088852046	-0.021213418	-0.28361319
Z002E0138	0.455261655	0.001604142	0.393139123	0.045142171	0.288113577	0.241458408	0.230316366	0.38942823	0.378109041	0.255785734
Z002E0139	0.274211694	0.284708839	0.280426106	0.48126433	0.130871133	0.233658877	0.299520448	0.32206672	0.246969552	0.421039155
Z002E0140	0.094737543	0.209417265	0.015860113	-0.044804181	0.131173994	0.116698849	0.1416345	0.122824161	0.032343807	0.05830872
Z002E0141	0.502629228	0.258895763	0.188708328	0.559377117	0.266198361	0.208481462	0.226219863	0.170272742	0.251914193	0.27327717
Z002E0142	0.084211085	0.353651972	0.410263552	0.30373287	0.286939307	0.225326499	0.13357821	0.148211239	0.13180302	0.309007709
Z002E0143	0.138912708	0.068967195	-0.09494643	0.261975742	0.246194102	0.10684579	0.080540581	0.064172672	0.134668652	0.114400051
Z002E0144	-0.286076498	-0.34843898	-0.481797209	-0.418420434	-0.214676266	-0.142414596	-0.35461786	-0.358268635	-0.30350498	-0.266153549
Z002E0145	-0.109486408	-0.047376212	-0.03907539	0.120921755	0.108995514	-0.033348299	-0.087848031	0.064077031	-0.109191743	0.055804329
Z002E0146	0.41437728	0.327713334	0.637853327	0.554061232	0.545348286	0.593745743	0.447446386	0.47912886	0.425413903	0.384876888
Z002E0148	0.036155807	0.002096261	0.130008492	-0.05665772	0.238984362	0.039637818	0.078449035	0.192493227	0.1431903	0.133985527
Z002E0149	0.012777135	0.373841064	0.338003195	0.36687942	0.343650699	0.363149374	0.318228538	0.151307147	0.196762786	0.160282309
Z002E0150	0.275852088	-0.059073375	0.170147157	-0.052936708	0.281652673	0.308020534	0.150535194	0.117613306	0.160728677	0.078495158
Z002E0151	-0.075451359	0.116533797	0.239506	-0.007945778	0.009739885	0.095704228	0.18648355	0.225279511	0.147627211	0.279357965
Z002E0152	-0.409859488	-0.019453204	-0.370745301	-0.186206886	-0.557207513	-0.100331267	-0.243286202	-0.140995738	-0.126375355	-0.044517739
Z002E0153	0.461747599	0.287660603	0.305646437	0.401135875	0.56817438	0.307860198	0.403498344	0.290083496	0.361467121	0.248336643
Z002E0154	-0.004351428	-0.115880744	0.010921791	-0.257740584	-0.148272492	-0.156712287	-0.154165822	-0.111929378	-0.086797568	-0.093003891
Z002E0155	-0.005165667	-0.012139595	0.058475581	0.204278434	-0.094478097	0.055845698	0.001794467	0.023053135	0.103405725	0.090521346
Z002E0156	1.045892199	0.860377126	1.026688668	1.06983828	1.018594877	0.930252509	0.905288726	1.050182495	0.990338356	1.104319096
Z002E0157	-0.628232045	-0.331899021	-0.544702791	-0.535998404	-0.261154852	-0.663157722	-0.684686781	-0.475457948	-0.621677963	-0.532170606
Z002E0158	-0.370272186	0.066511615	-0.158842226	-0.013677212	-0.037991583	-0.112301063	-0.068015731	-0.152922853	0.017982481	-0.152705252
Z002E0159	0.041608208	0.551248258	0.412945039	0.439461293	0.279610073	0.310289612	0.185438973	0.344036613	0.265020163	0.274580875
Z002E0160	0.144335629	0.509100262	0.154139999	0.093214796	0.336241542	0.387069777	0.215680201	0.264375085	0.32077773	0.153991033
Z002E0161	-0.469673947	-0.13052821	-0.365784478	-0.475378168	-0.132152756	-0.299389419	-0.287252648	-0.239146141	-0.29638583	-0.245148651
Z002E0162	-0.203377827	-0.221003876	-0.507147943	-0.352089247	-0.382338226	-0.309358479	-0.282223421	-0.258621163	-0.281618938	-0.341396103
Z002E0163	0.427736064	0.164347333	0.319377225	0.163248984	0.134484194	0.365930391	0.322306347	0.19848906	0.382178012	0.386988092
Z002E0164	-0.105104788	0.147372466	-0.063723392	-0.185838737	0.278509523	0.083689952	0.028071166	0.134081566	0.198370461	0.253190163
Z002E0165	-0.003690097	0.167310892	-0.02038591	-0.422857336	-0.029230482	-0.121577461	-0.241806354	-0.062795726	-0.147748111	-0.184902732
Z002E0166	0.084722413	0.015059157	-0.10358952	-0.207431653	-0.164904243	-0.057940501	-0.128189474	-0.062265349	0.00563021	-0.117161669
Z002E0167	-0.342457492	-0.347404471	-0.406982219	-0.010472241	-0.26679333	-0.238346966	-0.227852621	-0.260404818	-0.236279587	-0.216500411
Z002E0168	0.164256492	0.301390658	0.189016423	0.066181255	0.368411119	0.279029634	0.135383655	0.187113315	0.227132767	0.127287132
Z002E0169	0.297379686	0.283479077	0.436698253	0.41800744	0.259097391	0.414357811	0.348633867	0.483649951	0.426390732	0.407205208
Z002E0170	-0.242614159	-0.344400158	-0.489920604	-0.287268977	-0.27417214	-0.28887089	-0.444293722	-0.3599171	-0.467778736	-0.25955488
Z002E0171	0.554774055	0.66788878	0.530137996	0.796505051	0.576888503	0.554414272	0.657758719	0.648831459	0.508390976	0.698056702
Z002E0172	-0.126489292	0.260488168	0.153683495	0.110557664	-0.009523743	0.266518287	0.197419554	0.172390421	0.209092664	0.253878467
Z002E0173	0.123879287	-0.016042061	-0.08413694	0.118503764	-0.181668781	-0.070200471	0.007906394	-0.072348954	-0.025768615	-0.051523113
Z002E0174	-0.312206361	-0.313634296	-0.131762749	0.078279239	-0.004112682	-0.173193198	-0.02470775	-0.229267808	-0.040530848	-0.147344218
Z002E0175	0.283605907	0.365086559	0.142038865	0.281559043	0.045225531	0.337223748	0.30550859	0.149896531	0.348423429	0.153462588
Z002E0176	-0.377422245	-0.404244628	-0.347844177	-0.579036883	-0.433027313	-0.38784671	-0.284096183	-0.335550914	-0.327427385	-0.525267064
Z002E0178	0.415392346	0.364641034	0.453537864	0.230386004	0.428443009	0.58731415	0.52036984	0.517109236	0.468106454	0.306530514
Z002E0179	0.379778729	0.018149448	0.415622672	0.370672682	0.260461674	0.32654719	0.445152145	0.205151478	0.211785971	0.328495248
Z002E0180	-0.384743283	-0.113115164	-0.286563223	-0.068887229	-0.181503959	-0.126784043	-0.215065322	-0.128677155	-0.077055564	-0.000325127
Z002E0181	-0.137753214	0.093066578	-0.044918138	-0.251010806	-0.122501611	-0.094900857	-0.03785997	-0.133886814	-0.049865137	0.03331272
Z002E0182	0.398373688	0.254620069	0.321845014	0.551410115	0.328941258	0.253072139	0.300040816	0.426244908	0.400784078	0.299480835
Z002E0183	0.43975782	0.399670928	0.368712942	0.495437929	0.501463589	0.268473254	0.429619734	0.267814743	0.292156704	0.253687714
Z002E0184	-0.623655213	-0.502290367	-0.516174677	-0.439510975	-0.534936294	-0.276389789	-0.328615656	-0.462763413	-0.388697599	-0.372541835
Z002E0185	-0.035003046	-0.468303251	-0.05581499	-0.272199484	-0.396257897	-0.303831514	-0.226619358	-0.17689702	-0.269800714	-0.221489935
Z002E0186	-0.084010039	0.097056273	-0.049344523	0.110308873	0.040327657	0.001204972	-0.120247178	0.038987126	-0.015920755	-0.005023773
Z002E0187	0.210635724	0.229597616	0.393846756	0.461999504	0.034360384	0.236392479	0.36123755	0.1305799	0.251002173	0.230647409
Z002E0188	-0.436635815	-0.432537919	-0.642359674	-0.642609648	-0.337981999	-0.582917286	-0.409561821	-0.571948972	-0.561492837	-0.514317584
Z002E0189	0.403801576	0.812607123	0.64066036	0.555916918	0.402536988	0.735848284	0.53170099	0.569880281	0.633161763	0.686165047
Z002E0190	-0.721286358	-0.614397702	-0.452804196	-0.323352126	-0.378948664	-0.405396141	-0.539295814	-0.390888139	-0.441541683	-0.280745932
Z002E0191	-0.085519864	-0.314104224	-0.113497395	-0.05010078	0.133066097	-0.187131289	-0.098482919	-0.206723875	-0.208619185	-0.211760704
Z002E0192	-0.134064001	0.103653644	-0.104049992	-0.21034828	-0.094822716	-0.027019645	-0.056322242	0.056377094	0.067123939	0.069020124
Z002E0193	-0.704140014	-0.512644177	-0.479582453	-0.537286163	-0.565259062	-0.613222574	-0.662860031	-0.575373565	-0.626678417	-0.657902388
Z002E0194	0.068689996	0.107918277	0.17469024	-0.170806515	0.08703998	0.01289146	-0.113539319	-0.135938788	-0.032857957	-0.047886659
Z002E0195	0.026898402	-0.251959674	0.009344416	0.004060497	-0.255467988	0.075527932	-0.097372138	-0.029366521	-0.055399992	0.165229081
Z002E0196	-0.079942216	0.128063372	0.172576096	-0.082698948	0.214019497	0.165005295	0.186853356	0.196291356	-0.00122472	0.292618251
Z002E0197	0.115221197	0.481937636	0.011715822	-0.085475561	0.184057152	0.06059368	0.243494683	0.131378554	0.084046252	0.100794879
Z002E0198	0.163715445	0.150398862	-0.049629153	-0.06678878	-0.289904932	-0.007516967	-0.167545508	0.004431872	0.016805375	-0.075902802
Z002E0199	-0.272288787	-0.686835304	-0.340156806	-0.573097337	-0.289879499	-0.425244492	-0.287357817	-0.447608865	-0.392261015	-0.44983851
Z002E0200	0.118948839	0.112713375	-0.0924941	-0.285514841	-0.120040879	-0.118467775	-0.11312292	-0.01792896	-0.065030362	0.044478772
Z003E0001	0.621900397	0.360959571	0.612147846	0.486686464	0.499094986	0.594076458	0.59726103	0.594604995	0.598725755	0.53703093
Z003E0002	0.070984391	-0.105294611	0.094781852	0.088092452	0.258184408	0.070984994	0.079360159	0.089725317	0.084001598	0.090417612
Z003E0003	-0.117736481	-0.097559102	-0.046128575	0.008008856	-0.21903196	0.023257198	-0.056304704	-0.007503986	-0.057511133	-0.114838674
Z003E0004	0.04312481	-0.165076675	0.039277316	-0.119525861	0.080382344	0.081016619	0.035674329	0.151350424	0.025940677	-0.025120194
Z003E0006	0.240971276	0.191112756	0.21686142	0.239471332	0.223451033	0.262008372	0.242114328	0.146822042	0.235549222	0.272560535
Z003E0007	0.245685321	0.116088347	0.184672278	0.266442259	0.492085342	0.235465331	0.260533371	0.207015213	0.252377451	0.116616127
Z003E0008	-0.196672731	-0.249994958	-0.218412046	-0.092494239	0.01548298	-0.096232217	-0.155627829	-0.169617606	-0.182681526	-0.187449073
Z003E0009	0.200001424	0.028710968	0.119347166	0.26692064	0.138198564	0.122504576	0.158301687	0.018030229	0.157920881	0.230821712
Z003E0010	-0.039784915	-0.082584173	-0.099769025	-0.055162459	-0.032261059	-0.043067215	-0.048457237	0.072924119	-0.061553041	-0.12601892
Z003E0011	-0.342899583	-0.340530216	-0.342653397	-0.361769382	-0.642104291	-0.503258509	-0.371126342	-0.32395481	-0.382199671	-0.377617073
Z003E0012	-0.098714395	0.114212051	-0.042092966	-0.022314955	-0.027599376	-0.081050449	0.002891269	0.053391416	-0.028084375	-0.040233417
Z003E0013	0.3545647	0.409598513	0.234763137	0.22325375	0.264007139	0.271607879	0.284096139	0.315013291	0.284640479	0.252186774
Z003E0014	-0.236246961	-0.030355737	-0.258145534	-0.253060759	-0.167623054	-0.250518864	-0.266093478	-0.294173032	-0.265790305	-0.232719916
Z003E0016	-0.322585249	-0.363728044	-0.380830223	-0.352933947	-0.37261701	-0.282694679	-0.350029061	-0.165777051	-0.356254792	-0.270655729
Z003E0017	-0.04423965	-0.187919666	-0.052121395	-0.060821064	0.259129077	0.035243874	-0.002255267	-0.047676022	-0.013188003	0.018988178
Z003E0018	0.243074594	0.159456135	0.24223945	0.227344788	0.145724412	0.188607074	0.207927482	0.236970799	0.205866359	0.240072924
Z003E0019	0.170621939	0.095423485	0.17381818	0.254467849	0.227990086	0.142856471	0.127702203	-0.030578687	0.156894035	0.138262969
Z003E0020	0.14165289	-0.034984856	0.087669577	0.117068785	-0.033961743	0.155386078	0.089888885	0.047597486	0.077100757	0.112108985
Z003E0021	0.001819545	0.272094026	0.003046714	0.06002345	0.055984162	-0.056173067	0.028473717	0.034811733	0.015989104	0.030952051
Z003E0022	-0.299201955	-0.089042322	-0.237989798	-0.231634696	-0.210584545	-0.267322119	-0.221331879	-0.124505138	-0.232433989	-0.205379852
Z003E0023	0.084554505	0.080697399	0.087355619	0.064691982	0.194199618	0.041407265	0.049352828	0.191299247	0.0612388	0.181497157
Z003E0024	0.302536796	0.634914565	0.396029519	0.323116867	0.41086384	0.435818636	0.373274272	0.222598091	0.385920379	0.334174066
Z003E0026	0.131401058	0.19977135	0.063600745	0.157684824	0.115385857	0.027962441	0.06768093	0.103670924	0.062414289	0.071593389
Z003E0027	0.065097247	-0.061553082	0.012171995	0.060924062	-0.13702209	0.069553503	0.079461211	0.1005884	0.054118088	0.041463924
Z003E0028	-0.032842699	-0.110264827	0.015152813	-0.044933763	0.241384009	0.112808899	-0.005355557	-0.114451922	0.015609675	-0.125830161
Z003E0029	-0.37017873	-0.584623642	-0.361877881	-0.43514917	-0.661944755	-0.415653672	-0.408290155	-0.556623541	-0.410431948	-0.408933656
Z003E0030	-0.117179608	0.096614293	-0.078042279	-0.171482189	-0.344677604	-0.19126499	-0.138044672	-0.097371979	-0.115963523	-0.031475706
Z003E0031	-0.054959743	0.289839547	-0.049852193	-0.033072271	0.104619172	-0.107347171	-0.008089821	-0.038461587	-0.009052796	0.060657322
Z003E0032	-0.229091786	0.046145454	-0.250962541	-0.246645977	-0.252494632	-0.188224409	-0.200647278	-0.328153978	-0.200213239	-0.247377742
Z003E0033	0.274830057	0.471916062	0.357569918	0.458591456	0.297537971	0.334171757	0.349048986	0.388879505	0.33451477	0.431042346
Z003E0034	-0.072740425	0.048989695	-0.069525945	0.020209182	0.104504147	-0.05827971	-0.052102975	0.132315814	-0.053516722	0.023929129
Z003E0035	0.159248873	-0.029445569	0.039859511	0.172847999	-0.044955726	0.047275535	0.099370218	-0.022828974	0.06346872	0.000763791
Z003E0036	-0.38121333	-0.496991839	-0.388226384	-0.427398888	-0.299205976	-0.374923635	-0.379014634	-0.174022782	-0.367155278	-0.34111826
Z003E0037	-0.129821086	-0.484726866	-0.145165113	-0.181014043	-0.129906307	-0.167062391	-0.168374738	-0.063606505	-0.169246946	-0.174056123
Z003E0038	-0.297291082	-0.445920071	-0.299946881	-0.175744917	-0.196704207	-0.364143402	-0.292184079	-0.306794576	-0.292628085	-0.285667581
Z003E0039	-0.207112349	0.102965447	-0.153189097	-0.246289854	0.120487329	-0.108980531	-0.143361328	-0.106558147	-0.133867066	-0.177078352
Z003E0040	-0.252960039	-0.175623689	-0.215042256	-0.38414693	-0.278515094	-0.261474745	-0.221010913	-0.136007604	-0.232351264	-0.247412528
Z003E0041	-0.217814107	-0.27172191	-0.23189358	-0.18404056	0.020931292	-0.211830253	-0.195448517	-0.28908954	-0.199379785	-0.185035997
Z003E0042	-0.261348678	-0.409789251	-0.219734372	-0.192592665	-0.160070609	-0.271401059	-0.194111255	-0.260103753	-0.23195328	-0.280756254
Z003E0043	-0.126272336	0.102156012	-0.183982921	-0.062178392	-0.14103915	-0.13207367	-0.204092844	-0.242587236	-0.202292248	-0.133178541
Z003E0044	0.197175521	-0.033579821	0.203098317	0.132941133	0.197817552	0.183840176	0.183352009	0.090875374	0.182239612	0.069076815
Z003E0045	-0.13519321	-0.424307449	-0.192302288	-0.213461763	-0.236329789	-0.257588237	-0.161481824	-0.338975295	-0.154204818	-0.098550274
Z003E0046	0.293525492	0.095519449	0.210527079	0.3327175	0.270499095	0.321626666	0.286970615	0.231519313	0.280455083	0.232595443
Z003E0047	-0.414727089	-0.324649042	-0.483264813	-0.475585235	-0.570442887	-0.52853946	-0.474502453	-0.424899889	-0.475635803	-0.489591718
Z003E0048	-0.220385209	-0.1367434	-0.16838543	-0.23505484	-0.145205648	-0.270685059	-0.206205017	-0.381655172	-0.187516437	-0.164279996
Z003E0049	0.078464882	-0.149355688	0.065955404	0.001011317	0.085007068	0.031016607	0.053695081	-0.144190292	0.036655498	-0.055794786
Z003E0050	-0.031264454	-0.084539076	0.013430186	-0.02002239	-0.007868817	-0.006803825	0.019681677	-0.075988078	0.003128712	-0.0613084
Z003E0051	0.002830137	-0.030118861	0.018194887	0.039415651	0.060043437	0.02907932	0.027506255	0.186510385	0.017613665	0.096666409
Z003E0052	0.019858789	0.016311987	0.009861915	0.069608472	-0.177439625	0.037064006	0.008311983	-0.097978643	0.015969396	0.06486666
Z003E0053	0.462623659	0.35674574	0.445750728	0.554559568	0.428806848	0.431307879	0.445108787	0.349116193	0.437296064	0.350920068
Z003E0054	0.014552908	0.122048021	0.005774722	0.009097684	0.076334336	-0.042861925	0.030948541	0.173215443	0.001309781	0.121851818
Z003E0055	-0.152266712	-0.453618021	-0.174272071	-0.264744618	-0.228753057	-0.122406133	-0.231306377	-0.262761258	-0.220295144	-0.322982763
Z003E0056	-0.462896272	-0.660305629	-0.428698986	-0.559892795	-0.296456719	-0.393968685	-0.471315392	-0.457095378	-0.426754033	-0.384218749
Z003E0057	-0.092743286	-0.387596404	-0.134059928	-0.022748591	-0.249194767	-0.182071145	-0.16657484	-0.140011368	-0.15513259	-0.022690454
Z003E0058	0.189189942	0.248985775	0.217345367	0.198918347	0.14921386	0.184518242	0.178981777	0.209407322	0.186595818	0.198975348
Z003E0059	0.457704278	0.380615154	0.432837686	0.540210788	0.388314584	0.446567294	0.385432081	0.399889445	0.391834498	0.457409056
Z003E0061	0.304476651	0.514147449	0.257499793	0.282394428	0.324417709	0.318997573	0.254466425	0.236857366	0.263094632	0.288286156
Z003E0062	-0.219473511	-0.084417924	-0.270191659	-0.313850279	-0.137612997	-0.176112855	-0.268499227	-0.370617732	-0.265376609	-0.19844469
Z003E0063	0.035655449	0.092570777	0.049289039	0.104737299	-0.197783926	0.114811438	0.011835966	0.095669562	0.016341672	0.167986746
Z003E0065	-0.125662319	0.008143439	-0.189130435	0.00927688	-0.242039115	-0.084403271	-0.132959763	-0.27687639	-0.162998753	-0.117121209
Z003E0066	0.294100624	0.072515917	0.272540419	0.303518195	0.148767494	0.270218043	0.252261984	0.365746717	0.270885994	0.377289168
Z003E0067	0.338821851	0.496871563	0.356305002	0.272799665	0.574380402	0.413034891	0.332814878	0.337632932	0.34487694	0.29954237
Z003E0068	0.287608069	0.289869654	0.423629256	0.39087928	0.51190365	0.314818641	0.351807546	0.305379926	0.388528018	0.414905668
Z003E0069	0.575094015	0.730687454	0.536932611	0.535798791	0.719858079	0.503183164	0.542935509	0.529606094	0.515530998	0.525801853
Z003E0070	0.132851023	0.254711624	0.221039469	0.033713263	0.147098743	0.12232199	0.156673239	0.114958606	0.175690426	0.130908401
Z003E0071	0.565546066	0.603241782	0.397766245	0.471814096	0.297106206	0.463912982	0.471664104	0.493830946	0.450228138	0.478911678
Z003E0072	0.403463455	0.652270049	0.342707536	0.424039265	0.443475062	0.495698448	0.393902407	0.429197652	0.403381895	0.442556961
Z003E0073	0.14321232	0.051932211	0.153291548	0.236863996	0.318714009	0.133218303	0.143573625	0.079600273	0.131907788	0.113104128
Z003E0074	-0.485968537	-0.565639045	-0.394109305	-0.475875272	-0.219763726	-0.474465479	-0.442856102	-0.579470568	-0.423855973	-0.427731205
Z003E0075	-0.225996554	-0.111734511	-0.362427879	-0.412628285	-0.44636923	-0.34384068	-0.282719091	-0.191411477	-0.306833493	-0.371232513
Z003E0076	0.126963109	0.221114806	0.218516719	0.235845211	0.041865383	0.246532511	0.178594194	0.320596105	0.17642312	0.106345575
Z003E0077	-0.112245048	0.032294389	-0.015560125	-0.178189513	-0.173588136	-0.027526911	-0.058390771	0.058825932	-0.055087381	-0.010680392
Z003E0078	-0.064655821	-0.105742822	-0.086104987	-0.051276147	-0.097778534	-0.070878963	-0.007663925	-0.059649382	-0.023066105	-0.05919181
Z003E0079	-0.393586459	-0.302491656	-0.349205619	-0.474219896	-0.45841027	-0.319521774	-0.374073767	-0.372051636	-0.376808794	-0.268131003
Z003E0080	0.087926801	0.30591864	0.054164012	0.06324702	0.114019099	0.090015761	0.055431836	0.062015237	0.054828868	0.010403828
Z003E0081	-0.281442503	-0.480879176	-0.256753478	-0.248859576	-0.249510569	-0.284009071	-0.26031612	-0.270347588	-0.270698955	-0.329844713
Z003E0082	0.142038135	-0.073630896	0.109231317	0.218807066	0.153444809	0.118472411	0.121135385	0.270462714	0.126983085	0.139289112
Z003E0083	0.450072674	0.602509922	0.532200003	0.423768477	0.692573908	0.490400275	0.464262051	0.498756488	0.468632911	0.546095722
Z003E0084	-0.11857379	-0.109122299	-0.077794985	0.016576976	-0.30425179	-0.093423706	-0.076797701	0.055070935	-0.098486221	-0.113774083
Z003E0085	0.269454461	0.232339284	0.254481332	0.221463721	0.197826093	0.151942122	0.249491847	0.208517134	0.228892385	0.151165699
Z003E0086	0.129000177	0.108162534	0.196676374	0.296942772	0.291791298	0.196340658	0.175978999	0.352666309	0.194698659	0.208097818
Z003E0087	-0.052725552	-0.292511742	-0.008586256	0.019790671	-0.071985478	-0.043623793	-0.055438978	-0.080407912	-0.042058886	0.051096077
Z003E0088	0.299822867	0.376443132	0.228380152	0.300421864	0.328153524	0.332898258	0.265695991	0.307903542	0.274889006	0.316814234
Z003E0089	-0.08068002	-0.170330407	-0.048625015	-0.008394364	-0.351157989	0.020275356	-0.087044178	-0.18468799	-0.070677876	-0.121302177
Z003E0090	-0.141839956	0.023183029	-0.139704327	-0.03873558	-0.071196404	-0.287452582	-0.142523174	-0.157070406	-0.160787481	-0.203194414
Z003E0091	-0.417049322	-0.261971453	-0.371226972	-0.39542006	-0.268462831	-0.425064769	-0.401014772	-0.376319932	-0.397025887	-0.407227437
Z003E0092	-0.443978305	-0.305797411	-0.480735579	-0.486824873	-0.266410778	-0.485916348	-0.493395815	-0.49408778	-0.50229292	-0.60944135
Z003E0093	0.137822289	0.047884198	0.153271045	0.126965796	0.141877779	0.098893321	0.162220709	0.214127024	0.154676819	0.12963033
Z003E0094	0.470518432	0.564367781	0.409410428	0.338775523	0.217958138	0.422184233	0.43379974	0.163921146	0.432643829	0.42393092
Z003E0095	-0.055811431	0.021167729	0.070035883	0.116067649	0.22086161	0.060724477	0.046125292	0.044307621	0.048614545	0.034844701
Z003E0096	-0.111266548	0.088730353	-0.110256827	-0.084385052	0.160688198	-0.070950881	-0.071304436	0.002226662	-0.078441202	-0.017537397
Z003E0097	0.355272006	0.343892982	0.29286511	0.287464506	0.543417151	0.25534329	0.271431152	0.218287752	0.276420202	0.351480859
Z003E0098	0.358122998	0.457197455	0.362222341	0.435097565	0.268741892	0.304930888	0.379651946	0.377560237	0.338425338	0.418452208
Z003E0099	-0.086413635	0.048470181	0.011809869	0.00939472	-0.141881433	-0.008049616	-0.031958563	0.01766497	-0.018764163	-0.017939097
Z003E0100	0.078775803	0.091153736	0.092021875	0.073824816	-0.079581817	0.005103565	0.07020447	-0.006418414	0.073954134	-0.017327931
Z003E0101	-0.125095323	-0.158632028	-0.089605034	0.052820685	-0.071038351	-0.091511896	-0.06154386	-0.022734217	-0.070206705	-0.129397848
Z003E0102	0.071249716	0.187163666	-0.032622213	-0.112932459	-0.090284707	-0.120447649	0.022539786	0.107656643	0.007340415	-0.026776138
Z003E0103	0.061992139	-0.067353672	0.02830173	0.108502256	0.00728879	0.136113007	0.083116376	-0.086086652	0.06935166	0.130270245
Z003E0104	-0.371005066	-0.418174373	-0.342555692	-0.238902816	-0.362983751	-0.391353086	-0.378823234	-0.273179879	-0.347609499	-0.237099679
Z003E0105	0.285605737	0.139307784	0.311179459	0.334257152	0.40689906	0.300925098	0.30888628	0.295975088	0.329083183	0.238538146
Z003E0106	0.067588473	0.072065786	0.03766247	0.171123376	0.10972329	0.16145734	0.053349171	-0.013448249	0.056781553	0.104796594
Z003E0107	-0.450684115	-0.349691787	-0.439618474	-0.437664813	-0.279620556	-0.461974219	-0.476021724	-0.54897532	-0.462203538	-0.572218757
Z003E0108	0.278442402	0.091961238	0.317048681	0.290540051	0.03522398	0.269707226	0.299398386	0.306550246	0.271906086	0.204460654
Z003E0109	-0.027085258	0.037076516	-0.062214402	-0.031768566	-0.155935531	-0.025820712	-0.071793668	-0.014995886	-0.080458848	-0.062123363
Z003E0110	-0.202782075	-0.184449048	-0.219539293	-0.337178465	-0.043871804	-0.220871352	-0.240072	-0.214792111	-0.238973477	-0.268906323
Z003E0111	0.385973577	0.277669823	0.390253661	0.374413435	0.412404107	0.401613126	0.408567674	0.289809762	0.409966069	0.465486386
Z003E0112	-0.655009428	-0.438880868	-0.684877426	-0.569388553	-0.686275459	-0.540810097	-0.603844103	-0.767543525	-0.619638732	-0.720997324
Z003E0113	-0.051713564	0.108330322	-0.128043564	-0.075660451	0.128659567	-0.199296397	-0.114699084	-0.181024465	-0.106704667	-0.074059369
Z003E0114	-0.245797045	-0.167507506	-0.199161419	-0.406959692	0.020647826	-0.245317713	-0.221301368	-0.131865403	-0.203191371	-0.279804567
Z003E0115	0.267154758	0.087338921	0.221367717	0.292689867	0.095207079	0.133638194	0.239106347	0.107398152	0.233314977	0.141815597
Z003E0116	-0.643459799	-0.806947395	-0.629263336	-0.707735544	-0.716894172	-0.684263854	-0.610162788	-0.560782575	-0.644138333	-0.619975142
Z003E0117	-0.366036167	-0.370661212	-0.480724813	-0.413813	-0.492648314	-0.394432082	-0.452939355	-0.333007358	-0.461099256	-0.502711178
Z003E0118	0.260809718	0.157565221	0.194783206	0.284490709	0.060600976	0.139639829	0.243267237	0.243597727	0.235350229	0.283533941
Z003E0119	0.195359799	0.217395418	0.15075258	0.154083964	0.439643666	0.0886527	0.186101954	0.137276519	0.183244548	0.228019022
Z003E0120	0.044559225	-0.156740147	-0.050909873	-0.018840347	0.107340058	-0.055157057	-0.056162211	-0.061083367	-0.048594581	-0.130664563
Z003E0121	-0.318114298	-0.193403764	-0.312426264	-0.340341138	-0.343231761	-0.410721748	-0.305097482	-0.446705328	-0.326682648	-0.183270896
Z003E0122	0.220733009	-0.023301766	0.222930544	0.20740428	0.174136985	0.322839185	0.239109318	0.470103827	0.238957755	0.262769377
Z003E0123	0.215748225	0.388825256	0.22072519	0.163820118	0.117568562	0.3577582	0.219491458	0.247030427	0.227436919	0.216633402
Z003E0124	0.000614924	0.140183345	-0.001517969	-0.035181118	-0.130016771	0.036823102	0.065587859	0.222888013	0.043862223	-0.031253423
Z003E0125	0.037864121	0.093904286	-0.050961981	0.121411365	-0.260043948	-0.035942409	-0.027459624	-0.087127237	-0.047043768	0.10033511
Z003E0126	0.043456967	-0.02433177	0.01119226	0.058335393	-0.043156738	-0.029942125	0.003555562	0.065915933	0.002208588	0.019573627
Z003E0127	-0.465285648	-0.455593615	-0.479393139	-0.63133399	-0.405477212	-0.404953704	-0.445603157	-0.355576231	-0.432075263	-0.436983274
Z003E0128	-0.223514502	-0.068459049	-0.111736632	-0.113536116	-0.276080446	-0.092457255	-0.147377526	-0.01664847	-0.152387702	-0.100740692
Z003E0129	0.137344853	0.197919712	0.082441755	0.065905314	0.01354852	0.160997248	0.131586332	0.223499145	0.125005417	0.090391683
Z003E0130	-0.352033755	-0.555224459	-0.420228744	-0.378091935	-0.216769115	-0.328193747	-0.379533106	-0.238851698	-0.395487927	-0.316490804
Z003E0131	-0.113420918	-0.13370611	-0.01156729	-0.069916037	-0.171641907	-0.024006041	-0.052679321	-0.100717004	-0.033746081	-0.030656615
Z003E0132	-0.440467388	-0.141470542	-0.351400731	-0.380878507	-0.276260044	-0.359641169	-0.345442536	-0.293037659	-0.363205036	-0.368346305
Z003E0133	0.127219021	-0.05926356	0.183379293	0.138560765	0.148026756	0.151849147	0.151299961	0.157961056	0.134017179	0.163912866
Z003E0134	0.047762961	-0.18273025	0.062831134	0.012308061	-0.184565107	0.105314509	0.070011665	0.128293983	0.052963344	0.172140101
Z003E0135	0.436252742	0.328338558	0.463967998	0.426896962	0.153066778	0.391557815	0.430766857	0.469880642	0.431298098	0.561318089
Z003E0136	-0.498842175	-0.762494568	-0.53311491	-0.404241445	-0.69875717	-0.521906214	-0.572588773	-0.471543919	-0.566410581	-0.582191132
Z003E0137	0.018311449	0.045575028	-0.033176163	-0.117367903	-0.124658228	-0.042975531	-0.028120066	0.017209678	-0.039586494	-0.11684991
Z003E0138	0.146906011	0.324515748	0.183591275	0.340083287	0.174498198	0.231307672	0.171990159	0.278867173	0.169337274	0.152966371
Z003E0139	0.280990802	0.4182472	0.268813923	0.415279396	0.470674766	0.135146875	0.247538864	0.168033679	0.243908179	0.20486678
Z003E0140	0.484910543	0.364686522	0.448862444	0.349353071	0.35088215	0.430349234	0.443778566	0.560162207	0.446788869	0.479507908
Z003E0141	0.378090718	0.321128129	0.294585251	0.334977624	0.30859971	0.286478048	0.348034071	0.310854805	0.335205796	0.257356639
Z003E0142	-0.172153898	-0.395839707	-0.073144245	-0.020931857	-0.288004004	-0.202586661	-0.082542107	-0.036648829	-0.074757559	-0.139038681
Z003E0143	0.446822866	0.617952193	0.401993471	0.218428931	0.328011254	0.364252736	0.420841671	0.321857326	0.412329075	0.484500592
Z003E0144	0.087590242	-0.003134495	0.077070896	-0.02626258	0.066138753	0.078182796	0.098739471	0.042466734	0.098441922	0.053124682
Z003E0145	0.423744587	0.419211485	0.434969149	0.377204199	0.660735441	0.480739755	0.448203165	0.389422643	0.427750159	0.420853707
Z003E0146	0.27099319	0.454481608	0.294380122	0.259981169	0.222589721	0.250201586	0.307263786	0.207511145	0.272421605	0.305961078
Z003E0147	-0.203829548	-0.295641729	-0.268988057	-0.321926336	-0.115518525	-0.241013217	-0.263076176	-0.473513601	-0.249607936	-0.200505312
Z003E0148	0.392417801	0.547916571	0.520878989	0.399658375	0.395393191	0.507148931	0.502810844	0.433738004	0.508785128	0.474519144
Z003E0149	-0.048578387	0.100815608	0.039897481	0.086827798	0.099766018	-0.03241983	0.029785757	0.010354506	0.007973	0.101714964
Z003E0150	-0.033176902	0.169804265	-0.080645604	0.01610537	0.052691126	-0.032299668	-0.054520776	-0.004619828	-0.033376407	-0.178325025
Z003E0151	0.074344957	-0.006668352	0.085378767	-0.105707998	0.170909912	0.05353413	0.111121408	0.060930593	0.102260667	0.049550379
Z003E0152	0.08013701	-0.145050848	0.093329972	0.025946882	-0.024738133	0.068263826	0.06943839	0.182608223	0.084132092	-0.040438741
Z003E0153	-0.246797225	-0.387264726	-0.326426331	-0.274552462	-0.020645687	-0.355700681	-0.324108801	-0.317915579	-0.294753545	-0.317223502
Z003E0154	-0.229198596	-0.445193695	-0.241020706	-0.235754021	-0.137401166	-0.344545669	-0.197429067	0.03610046	-0.213116701	-0.253268681
Z003E0155	0.253418037	0.311174152	0.167870814	0.17057055	0.385018393	0.163397628	0.247825044	0.19736325	0.210034389	0.159960703
Z003E0156	-0.059141775	0.17931521	-0.044892751	-0.039089173	0.196020653	-0.149879762	-0.061780288	-0.294148262	-0.069372741	-0.06837262
Z003E0157	0.059932067	0.041463584	0.052923387	0.292105065	0.062528382	0.149927971	0.081974235	0.11980601	0.086790733	0.177892721
Z003E0158	0.193547447	0.38245295	0.178834824	0.250733322	0.241896587	0.237430375	0.183861711	0.128935893	0.184556656	0.23009962
Z003E0160	0.056825743	-0.249821924	0.102714375	-0.060563268	0.122592903	0.044662528	0.081902983	-0.029518824	0.059489978	0.053142562
Z003E0161	0.133018038	0.102349373	0.081203907	0.072562802	0.410549771	0.241818021	0.130310771	0.224249009	0.119314895	0.06950157
Z003E0163	-0.182766089	-0.212236653	-0.153189945	-0.197239338	-0.153316873	-0.259805266	-0.183979417	-0.149912536	-0.186162999	-0.23437913
Z003E0164	0.07289231	-0.10029311	0.014733442	-0.02309906	-0.168287112	-0.063161938	0.048015468	0.21640163	0.042082863	-0.003126518
Z003E0166	-0.270341533	-0.198449058	-0.255753525	-0.394413823	-0.423464257	-0.225805168	-0.303955802	-0.222895635	-0.291021178	-0.264538355
Z003E0167	0.02861211	0.20943946	-0.029102823	0.030188297	0.202408672	-0.017450656	-0.007739731	-0.088294981	-0.016946484	-0.069856116
Z003E0168	0.172845687	0.067381177	0.226955682	0.106594948	0.212310392	0.166588967	0.185235303	0.272112991	0.200679892	0.167767622
Z003E0169	0.326823691	0.233529603	0.317315498	0.256425597	0.508595987	0.371627916	0.270557551	0.293150006	0.269026823	0.322047159
Z003E0171	-0.018638156	-0.125135411	-0.025160861	-0.120282105	0.0440129	0.053993669	-0.060622397	-0.181682991	-0.041592753	0.03853056
Z003E0172	0.041013573	0.015407022	0.032620122	0.014342032	0.068153611	0.004965256	0.018182279	0.017496371	0.015545091	0.034933142
Z003E0173	-0.188586761	-0.22363627	-0.110294171	-0.032215003	-0.272237605	-0.191191349	-0.084967035	-0.015290113	-0.0874707	-0.072307414
Z003E0174	-0.065618181	-0.22549686	-0.060304222	-0.041919228	-0.205630773	-0.150213353	-0.06826138	-0.016828997	-0.08082741	0.048508639
Z003E0175	0.120848015	-0.094354832	0.029211867	-0.171674682	0.031758859	0.082867163	0.068696224	0.049183103	0.077674548	-0.064642618
Z003E0176	-0.485608747	-0.463253682	-0.461862582	-0.475102313	-0.48188272	-0.474489835	-0.483491746	-0.528542189	-0.48079844	-0.374835091
Z003E0177	0.240701265	0.086500313	0.258882794	0.277741252	0.124747955	0.248438096	0.230395298	0.36633693	0.248604046	0.126960458
Z003E0178	-0.495254118	-0.653132032	-0.429790231	-0.53484987	-0.716300017	-0.374451159	-0.485901425	-0.547964234	-0.492384155	-0.372790706
Z003E0179	-0.38065354	-0.153893054	-0.371471991	-0.179671002	-0.239416907	-0.318198591	-0.321335069	-0.315814833	-0.319322357	-0.417162969
Z003E0180	-0.573829994	-0.622938766	-0.550785549	-0.782754832	-0.805442508	-0.572054211	-0.578094614	-0.634452586	-0.575994228	-0.557630257
Z003E0181	0.332029997	0.317626324	0.21423714	0.230219848	0.422252776	0.187917647	0.281279493	0.230073018	0.252989295	0.193617678
Z003E0182	-0.420151855	-0.515078657	-0.362326118	-0.291321918	-0.463775373	-0.336431352	-0.405588175	-0.517565256	-0.418715073	-0.476198056
Z003E0183	-0.079927809	-0.149668787	-0.05102993	-0.169542222	0.122915813	-0.017167438	-0.064652133	-0.084936983	-0.055353522	-0.193141038
Z003E0184	0.053648237	0.159109885	0.036281104	0.013367025	0.047186909	-0.025879078	0.004126158	-0.119051823	0.001146624	-0.043944263
Z003E0185	0.192065859	0.447038689	0.288403565	0.166858992	0.221496904	0.30031032	0.272443601	0.309493377	0.262787763	0.338404518
Z003E0186	0.061917714	-0.0072499	-0.020636889	0.09151757	-0.099590879	0.076827733	0.02126049	0.085863617	0.033000997	-0.01803609
Z003E0187	0.085472309	-0.042633439	0.121855006	0.157641357	0.391312406	0.165028852	0.164049505	0.214957817	0.160471414	0.218086539
Z003E0188	0.043322866	0.214452193	-0.001506529	-0.185071069	-0.075488746	-0.039247264	0.017341671	-0.081642674	0.008829075	0.081000592
Z003E0189	-0.075742333	-0.009747642	-0.096964474	-0.15403097	-0.270602402	-0.149338497	-0.108803739	-0.033983197	-0.111223575	-0.064218485
Z003E0190	-0.301614883	-0.064271975	-0.251131346	-0.226372885	-0.228580061	-0.243464565	-0.237395078	-0.25308609	-0.233742306	-0.229452661
Z003E0191	0.515280173	0.337238832	0.508120119	0.572360357	0.494000044	0.506205074	0.518021384	0.756375175	0.523468949	0.621941933
Z003E0192	0.332565624	0.199893837	0.387637203	0.2801212	0.061482964	0.282045247	0.349437456	0.386377735	0.34954578	0.300764883
Z003E0193	-0.115107494	-0.330513155	-0.146498089	-0.119331671	-0.127511907	-0.227601236	-0.113156489	-0.097670102	-0.122568255	-0.047223197
Z003E0194	-0.592122871	-0.529063996	-0.541382307	-0.55289406	-0.405134966	-0.473645113	-0.52234329	-0.7321408	-0.51758669	-0.535525942
Z003E0195	-0.290721289	-0.383909197	-0.346759618	-0.336889119	-0.300264079	-0.318861802	-0.326324652	-0.211055637	-0.327176103	-0.264363047
Z003E0196	0.100782254	0.308488049	0.186094704	0.16572453	0.369413551	0.125453286	0.169389716	0.227682241	0.170340268	0.123694675
Z003E0197	-0.003259141	0.169687543	0.037484882	0.024416428	-0.015400893	0.036507983	0.016515603	0.03555861	0.040504516	-0.075598471
Z003E0198	0.706030813	0.910242823	0.741952256	0.657126566	0.829077103	0.797532268	0.733492243	0.812490156	0.744214682	0.788541799
Z003E0199	-0.296276935	-0.166533941	-0.36052185	-0.342395866	-0.315517411	-0.334187608	-0.313465792	-0.293746287	-0.314330754	-0.247217377
Z003E0200	0.092621452	0.224037032	0.126166285	0.029672526	0.047410704	0.085048801	0.090339515	0.201064719	0.088564606	0.22496776
Z004E0001	-0.22778356	-0.004141399	-0.034581667	-0.074915061	-0.325984521	-0.221939372	-0.099333391	-0.00272291	0.037405034	0.065584012
Z004E0002	0.501022527	0.440510908	0.407046139	0.437188604	0.356311401	0.48668892	0.412464254	0.39652041	0.378996991	0.601888255
Z004E0003	0.443309556	0.587403555	0.487540184	0.559318049	0.398627533	0.813256227	0.50898843	0.351916235	0.61799084	0.617486546
Z004E0004	0.22214476	0.065141846	0.254875171	0.493867514	0.178314534	0.247059084	0.151587662	0.062071794	0.25180902	0.219907043
Z004E0005	-0.358035974	-0.278056875	-0.363246085	-0.313679966	-0.043331464	-0.443749961	-0.360295307	-0.294612794	-0.347907748	-0.418278381
Z004E0006	-0.059733864	-0.002522352	-0.101726202	-0.071953776	-0.355793287	0.063418833	-0.068115324	0.015135981	-0.094125797	-0.062037184
Z004E0008	0.445559426	0.322252652	0.422504253	0.52342032	0.522920372	0.144345946	0.337217492	0.211405475	0.364358066	0.374064144
Z004E0009	0.409289541	0.415286471	0.303778942	0.346392971	0.113036419	0.554579664	0.248770719	0.236458425	0.190274392	0.424425316
Z004E0010	0.350707767	0.260813732	0.194344005	0.393510159	0.633954689	0.149537492	0.251433942	0.205921725	0.357771112	0.175525015
Z004E0011	0.069719142	0.174478876	0.170255161	0.014342565	-0.178991065	0.175579499	0.146576544	0.293816133	0.061741689	0.001205883
Z004E0012	0.417538762	0.281172269	0.40826468	0.232450043	0.478499165	0.290554403	0.354767453	0.092982812	0.339449677	0.266822156
Z004E0013	0.432829213	0.376192839	0.429513204	0.43950619	0.548849805	0.399638812	0.439663748	0.522223168	0.560529355	0.355687148
Z004E0014	0.029816812	0.036289817	0.084361174	0.231426999	0.083076413	0.192815329	-0.009724433	-0.015610301	0.06185993	0.155055745
Z004E0015	0.652206607	0.537615337	0.395493066	0.505401175	0.613799939	0.32082134	0.478064884	0.365458105	0.502947476	0.331270441
Z004E0016	0.313354398	0.547086183	0.317568693	0.814480165	0.847008689	0.367891497	0.475921685	0.564411952	0.506156504	0.368129362
Z004E0017	0.388970079	0.626176492	0.486778105	0.462116546	0.514675161	0.519324004	0.468379042	0.360332144	0.362547977	0.543398847
Z004E0018	-0.108843854	-0.000829592	0.000221419	-0.149277945	-0.03902778	0.151047204	-0.113494237	-0.156745763	0.024928318	-0.138242713
Z004E0019	0.465299627	0.534543173	0.558504963	0.503503665	0.568777807	0.494418494	0.461180608	0.51807912	0.455127911	0.410080312
Z004E0020	0.355800634	0.531363434	0.501457693	0.320040535	0.594294181	0.545178219	0.457098176	0.365351682	0.529204106	0.375754841
Z004E0021	0.016549373	0.024466159	0.007585994	0.297982774	0.147826927	-0.110623745	0.024600429	0.149561566	0.068015145	0.086716656
Z004E0022	0.00774781	0.14037267	0.098270918	0.057530893	0.078607794	0.10790883	0.057999786	0.108922864	0.142855217	-0.060471008
Z004E0023	0.358398947	0.374715981	0.28915957	0.328258266	0.316515244	0.491197448	0.32019676	0.516512655	0.342363978	0.328316041
Z004E0024	0.033429289	-0.099188671	-0.053990387	0.071579465	0.236108991	-0.167315329	0.019256694	0.10313354	-0.126314114	0.035543166
Z004E0025	0.681917324	0.745328564	0.73820551	0.64103611	0.953180704	0.517583129	0.773292741	0.984765184	0.603725405	0.794233222
Z004E0026	-0.624543087	-0.504743962	-0.548500856	-0.469986	-0.658950284	-0.692692717	-0.631607313	-0.496056541	-0.605825719	-0.683182435
Z004E0027	-0.278552614	-0.10075408	-0.274230817	-0.301498067	-0.439437226	-0.052383805	-0.344475522	-0.133584784	-0.483627772	-0.147663084
Z004E0028	0.477114975	0.469810579	0.473296458	0.350353546	0.346816816	0.561390274	0.389578947	0.132175594	0.469230623	0.579809947
Z004E0029	0.420203407	0.178640809	0.296233878	0.343954535	0.615121243	0.324074714	0.356043985	0.29740868	0.355801499	0.400369363
Z004E0030	-0.213216023	-0.330660156	-0.261408523	-0.227320112	-0.45404303	-0.443186587	-0.261378221	-0.178028403	-0.252507335	-0.28531025
Z004E0031	0.362363081	0.417316632	0.359718732	0.174695693	0.650237724	0.095039252	0.291231373	0.190254469	0.40786979	0.204133978
Z004E0032	0.054314045	-0.058058373	0.182933762	-0.110415571	0.230335032	0.011502644	0.107455718	0.056131349	0.009540038	0.112572473
Z004E0033	-0.63645839	-0.663216299	-0.647856894	-0.725579534	-0.837011877	-0.709378471	-0.740730906	-0.738525631	-0.772998603	-0.682728959
Z004E0034	-0.330399836	-0.071015698	-0.16711088	-0.225604991	-0.451398043	-0.010380723	-0.097609208	0.230656492	-0.363549179	-0.211624961
Z004E0035	0.306599798	0.303236544	0.360993713	0.421034667	0.302503894	0.472927905	0.297798142	0.416158811	0.348184154	0.270985499
Z004E0036	0.527482271	0.255550022	0.497745338	0.352869767	0.610242938	0.40774952	0.450838679	0.68224186	0.293520236	0.448858336
Z004E0037	0.334750405	0.220989657	0.342932828	0.361592741	0.616410781	0.618756745	0.425554891	0.503294203	0.446138601	0.40285682
Z004E0038	-0.21585177	-0.19735858	-0.298017892	-0.118268781	-0.182439837	0.062086696	-0.193260306	-0.011117747	-0.149507749	-0.175303036
Z004E0039	0.400476707	0.347059753	0.374275964	0.535989958	0.332240598	0.356444143	0.404606655	0.227040791	0.382386702	0.233646598
Z004E0040	-0.238747668	-0.240910777	-0.218097203	0.005118406	-0.179773685	-0.503401593	-0.235743064	-0.290679112	-0.19561131	-0.191253367
Z004E0042	0.053727427	0.015816699	0.115872707	0.20618485	0.16387114	-0.053149849	0.123552364	0.105472678	0.086444399	0.22217699
Z004E0043	0.349575024	0.382051858	0.236681586	0.4227664	0.46384557	0.155759199	0.322293205	0.092843264	0.441758071	0.329747755
Z004E0044	0.086279105	0.376452499	0.18328225	0.314098135	0.228469121	0.356979996	0.240575496	0.375086874	0.251057723	0.142789522
Z004E0045	0.200067737	0.289300181	0.09065924	0.095976549	0.454068347	0.26471845	0.190327258	0.071740947	0.20877965	0.103195342
Z004E0046	-0.042554895	0.008059561	0.10598653	0.067110362	0.15406236	0.118000553	0.047921556	0.092604165	-0.094429277	-0.108952485
Z004E0047	-0.119937567	-0.292056279	-0.222728503	-0.144180011	-0.108019931	-0.015958357	-0.186863155	-0.050419912	-0.226793572	-0.274867985
Z004E0048	0.08348096	0.033861304	0.056562199	0.063843046	0.13940554	-0.099428375	0.003540696	0.271158511	0.040092354	-0.014217634
Z004E0049	-0.383149381	-0.463230042	-0.427078956	-0.297603275	-0.41494095	-0.242447062	-0.393782675	-0.486870331	-0.446331037	-0.442487754
Z004E0050	0.49209519	0.461610505	0.424054828	0.549013938	0.573511564	0.226001721	0.46709115	0.693533335	0.519958902	0.465324807
Z004E0051	0.072191727	-0.066744355	0.119101124	0.073525881	0.072378284	0.104202429	0.037336932	0.282324795	0.194513139	0.153308427
Z004E0052	1.030306208	0.902112873	1.002798178	0.821504526	1.21102706	0.830366891	1.043689282	0.969949973	1.101490992	1.1086156
Z004E0053	0.331705415	0.171363157	0.434090574	0.260589113	0.472934383	0.011614015	0.263192907	0.373126181	0.284009174	0.241385337
Z004E0054	0.090006455	-0.050749	-0.025980563	-0.106283048	-0.221879141	0.038278869	-0.021389286	-0.003712662	-0.103662767	-0.045803456
Z004E0056	-0.101738203	-0.240760479	-0.157226126	-0.232909518	-0.275063908	-0.062793426	-0.202296658	-0.135359544	-0.01058428	-0.058600199
Z004E0057	0.115676233	0.089397369	0.027463204	0.028760269	-0.021683885	0.016079392	0.09173452	-0.201713468	0.09517287	-0.03413866
Z004E0058	0.029076788	0.119723151	0.102820275	0.166582819	-0.096924215	-0.120733795	0.078641236	0.277052693	0.061340964	-0.014340104
Z004E0059	0.473620812	0.529008963	0.440337026	0.442392834	0.337028542	0.721380063	0.561118729	0.329221186	0.502970318	0.503904082
Z004E0060	0.497167122	0.637752354	0.549424154	0.499737845	0.449177441	0.787455942	0.558518768	0.700914842	0.601901024	0.54972734
Z004E0061	-0.086988652	-0.032437131	-0.082896978	-0.031577843	0.203954205	-0.152216076	-0.055423462	-0.172336829	-0.022016419	0.124837045
Z004E0062	0.131371375	0.375659518	0.099352181	0.24406708	0.320436516	0.314062116	0.233796548	0.057703755	0.21768938	0.37326406
Z004E0063	-0.135893235	-0.341151468	-0.118737486	-0.220550762	0.024094793	-0.115872801	-0.141358407	-0.30871251	-0.1104807	-0.141249645
Z004E0064	0.617108307	0.772820837	0.573953184	0.383411212	0.890490715	0.535541145	0.620462399	0.748390906	0.468635441	0.406542408
Z004E0065	0.50369087	0.677069072	0.531619481	0.745925815	0.632105977	0.621933895	0.577656476	0.446256717	0.569374531	0.568833833
Z004E0066	0.488900782	0.41826283	0.444617943	0.223661864	0.154081267	0.425525733	0.446000646	0.533581107	0.40858765	0.475411937
Z004E0067	0.377235272	0.443248602	0.43153995	0.710365211	0.626759909	0.569335053	0.442457229	0.35623782	0.329457542	0.323629689
Z004E0068	0.380957358	0.518264963	0.372368814	0.407202038	0.705330358	0.268964608	0.416130795	0.29691547	0.285248823	0.511780044
Z004E0069	-0.235975803	-0.340026479	-0.296616659	-0.276446711	-0.37368482	-0.457314171	-0.435262983	-0.307102615	-0.393538744	-0.248182021
Z004E0070	-0.139321299	-0.062664135	-0.089447127	-0.015669478	-0.143883782	-0.127566258	-0.056803183	0.006555009	-0.091047842	-0.077813958
Z004E0071	-0.145771453	-0.083502217	-0.069156907	0.035856698	-0.103611298	-0.046893332	-0.112869496	-0.027553736	-0.085620185	0.02810239
Z004E0072	-0.650949022	-0.66157571	-0.579868576	-0.513743874	-0.22262507	-0.516332139	-0.57315065	-0.641724883	-0.419783722	-0.60911177
Z004E0073	-0.319333071	-0.173825113	-0.217131934	-0.262733882	-0.567727529	-0.346319732	-0.302702436	-0.146408411	-0.334702558	-0.301668133
Z004E0074	0.149045805	0.081837022	0.16561379	0.148573297	0.077423862	-0.150476725	0.133549122	0.145626621	0.107071219	0.151661066
Z004E0075	-1.72153E-06	0.068626913	0.031741455	0.151528645	-0.082177652	-0.013447698	0.026274838	0.062901084	0.065650323	0.130359936
Z004E0076	-0.108991101	-0.18644018	-0.071825086	-0.167239932	-0.180928639	-0.015623806	-0.086527841	-0.239798663	-0.24215581	0.008056024
Z004E0077	-0.717405123	-0.738356876	-0.583190488	-0.550445292	-0.544361069	-0.591532141	-0.586766905	-0.788946534	-0.452107345	-0.646413207
Z004E0078	0.049885526	0.15348723	0.118432855	0.05973273	0.176686117	0.032713042	0.137184441	-0.013816105	0.106547444	0.249645846
Z004E0079	-0.352796197	-0.262366837	-0.289311677	-0.231566877	-0.089263931	-0.219561401	-0.362217202	-0.52560764	-0.429226661	-0.161161145
Z004E0080	0.173916214	0.218899595	0.137415564	0.294628927	-0.015854837	0.303501279	0.199719244	0.204403948	0.151513295	0.179998967
Z004E0081	-0.212582564	-0.081264348	-0.137490222	-0.293139795	0.143059488	-0.382763322	-0.143338139	0.108030335	-0.11670809	-0.161621333
Z004E0082	-0.181056663	-0.241672742	-0.258754087	-0.354395851	0.020007999	-0.359333398	-0.248918677	-0.345671718	-0.18754962	-0.254792343
Z004E0083	-0.138722686	-0.177390737	-0.350521419	-0.059862672	-0.068959518	-0.358128615	-0.240809709	-0.272279843	-0.348383244	-0.399889893
Z004E0084	0.477899098	0.265009576	0.378029053	0.450386121	0.275652521	0.330531185	0.306345777	0.189891213	0.329184733	0.41091844
Z004E0085	-0.155792568	-0.05527151	-0.006509857	-0.28677562	-0.045549029	-0.270719417	-0.07403193	-0.06589987	-0.139902905	0.076033279
Z004E0086	0.205269597	0.12491395	0.206999901	-0.019104769	-0.213518275	-0.046991589	0.190348678	0.234982298	0.008970226	0.058970719
Z004E0087	-0.033433769	-0.174727007	0.014749434	-0.194080939	-0.128818279	-0.266320475	-0.045156825	0.10792956	-0.048676313	0.055317484
Z004E0088	0.177411871	0.330709474	0.25620762	0.193415173	0.46929107	0.296169697	0.292223302	0.193997089	0.407605725	0.125242689
Z004E0089	0.068732907	0.172765686	0.105271488	0.059266678	0.278308889	0.281125174	0.113844395	0.074455101	0.242591284	-0.022815349
Z004E0090	-0.511013078	-0.62511827	-0.629690647	-0.56346044	-0.40042616	-0.60393441	-0.563192309	-0.668731321	-0.545330351	-0.743837732
Z004E0091	0.114653346	0.09645322	0.070454626	0.074921683	-0.040854952	0.163861898	0.064108211	0.081370007	-0.088222211	0.082670549
Z004E0092	-0.757916173	-0.594709959	-0.74369059	-0.71153579	-0.992215701	-0.582770987	-0.645261501	-0.811662014	-0.832610779	-0.632086963
Z004E0093	0.78971493	0.754867029	0.882773351	0.883513224	0.759030579	0.870244992	0.826994718	0.717296259	0.808774843	0.764978357
Z004E0094	-0.140545534	-0.230028511	-0.19458786	-0.127485135	-0.439264311	-0.103895226	-0.163286207	-0.219482599	-0.174439097	-0.174096934
Z004E0095	0.205220718	0.224066436	0.079130072	0.048692116	0.115297274	-0.014112837	0.116394243	-0.004309691	0.13166243	0.208720379
Z004E0096	0.37417113	0.240859581	0.33301132	0.38235311	0.325823051	0.442212179	0.356108902	0.269963684	0.294243348	0.311474579
Z004E0097	0.184524683	0.163868897	-0.052346821	-0.03543554	-0.113248624	-0.180890195	0.074469425	0.238665926	0.076417291	-0.002642379
Z004E0098	-0.705048104	-0.74941531	-0.743637986	-0.599373556	-0.675886266	-0.576416	-0.636156792	-0.810581331	-0.601938818	-0.800796197
Z004E0099	0.179309011	0.306973456	0.194584685	0.10833692	0.346917231	0.277852899	0.280277294	0.460990696	0.28275876	0.251811924
Z004E0100	-0.300330509	-0.248647213	-0.280345839	-0.234678244	-0.141105773	-0.164424151	-0.216728443	-0.253693151	-0.085252052	-0.327484839
Z004E0101	-0.066708861	0.018633309	-0.090967941	0.133393922	0.270829654	-0.168281505	0.007813559	0.138472921	-0.041992579	-0.032295175
Z004E0102	0.61536805	0.710021173	0.63334193	0.535463362	0.318671473	0.770384909	0.643455639	0.504311246	0.609342762	0.603118845
Z004E0103	0.070030693	0.186935258	0.058583993	0.026980662	0.10135844	0.144020529	0.116714743	0.161811399	0.148607351	0.065787181
Z004E0104	0.222121955	0.328293091	0.200125176	0.297683536	0.25952439	0.232091114	0.251548751	0.258133023	0.270376953	0.266635002
Z004E0105	-0.289649927	-0.254727223	-0.334270745	-0.276243127	-0.159131648	-0.373168301	-0.253406633	-0.073455842	-0.294050928	-0.247872903
Z004E0106	-0.150521392	-0.170840353	-0.031084524	-0.256688075	0.134744114	-0.121913316	-0.131862651	-0.074242668	-0.121217048	0.045975496
Z004E0107	-0.124223082	-0.289869256	-0.192812191	-0.147063832	-0.189203116	-0.20191442	-0.199427665	0.064139725	-0.187486409	-0.193703388
Z004E0108	0.081165156	0.186929331	0.138697917	0.017728457	-0.065915216	0.124646921	0.198984944	0.138778218	0.265278459	0.197390192
Z004E0109	-0.271543799	-0.196501899	-0.331009652	-0.306791586	-0.033098515	-0.021283031	-0.279528976	-0.414235541	-0.238981808	-0.268472824
Z004E0110	-0.166400098	-0.26945399	-0.217200198	-0.301105717	-0.252792281	-0.535374644	-0.278549363	-0.307433596	-0.270991645	-0.361887911
Z004E0111	-0.192167678	-0.331164711	-0.269690519	-0.250685355	-0.091816916	-0.302633887	-0.254788659	-0.268347381	-0.242452308	-0.203031653
Z004E0112	0.158469828	-0.010059853	0.091026258	0.055059426	0.309663525	0.115351718	0.061983725	0.282331799	0.12046894	-0.020855292
Z004E0113	-0.713056396	-0.458082722	-0.574369377	-0.735281877	-0.591868258	-0.296972492	-0.606592332	-0.432968913	-0.634706986	-0.607842568
Z004E0114	0.091805462	-0.139929179	0.008577479	-0.088659327	0.203629773	0.27930145	-0.03798763	-0.015426269	0.068695136	-0.050072408
Z004E0115	0.126111415	0.180085372	0.236455982	0.15331714	-0.167574765	0.194907357	0.200801568	0.196257622	0.166724919	0.234426657
Z004E0116	-0.04612239	-0.100318046	-0.025840867	-0.127824664	-0.025091522	0.153255134	0.032501357	-0.13112188	0.005465095	0.019021129
Z004E0117	0.105183407	0.145606617	0.231345253	0.263761396	-0.162483383	0.232456631	0.192658161	-0.045336182	0.157055512	0.198563492
Z004E0118	-0.184090701	-0.317117721	-0.30038242	-0.299526658	0.037972657	-0.321320074	-0.214421947	-0.37386748	-0.203090737	-0.324609627
Z004E0120	0.087286176	0.007855957	0.143286392	0.391448615	-0.004827333	0.328417104	0.091557624	0.229123117	0.155514981	0.210244971
Z004E0121	-0.270815435	-0.173882062	-0.148522122	-0.211197539	-0.230031948	-0.146427848	-0.135619823	-0.179399931	-0.185303739	-0.287127488
Z004E0122	0.131506849	0.075697067	0.009085026	0.094580679	0.227930701	0.254577173	0.006528987	0.272167567	0.089403233	0.241589925
Z004E0123	-0.276210382	-0.380405071	-0.168321752	-0.215289848	-0.181415921	-0.314473579	-0.192498391	-0.025297807	-0.186938646	-0.127975069
Z004E0124	-0.031011476	0.236237865	0.157231257	0.196175881	0.415827359	0.114853533	0.175892021	-0.012746475	0.038449627	0.125628428
Z004E0125	-0.305783593	-0.33377008	-0.292457306	-0.440446486	-0.493619483	-0.194309213	-0.327865509	-0.487341235	-0.46946395	-0.353423889
Z004E0126	-0.260021383	-0.115122439	-0.176732729	-0.272332689	-0.309158768	-0.19059536	-0.147621289	0.005380635	-0.159211804	-0.151732636
Z004E0127	-0.213408237	-0.418893627	-0.292864819	-0.342366275	-0.161845516	-0.536903721	-0.207444837	-0.071660866	-0.257321765	-0.408987741
Z004E0128	-0.424428942	-0.354265216	-0.454371158	-0.473267272	-0.451373991	-0.24187939	-0.466900662	-0.379850553	-0.454262334	-0.432336716
Z004E0129	-0.034055385	-0.222020163	-0.233482057	-0.093546417	-0.188473585	-0.144044289	-0.181413928	-0.307265352	-0.012592169	-0.056533432
Z004E0130	-0.050310674	0.015008779	-0.038987686	0.04018765	0.216506188	-0.07027204	-0.104499407	-0.02354742	-0.063901919	0.032588716
Z004E0131	-0.261004695	-0.256820136	-0.141280313	-0.101587737	-0.172565534	-0.304252968	-0.184696043	-0.212805242	-0.129347666	-0.232927742
Z004E0132	0.39229284	0.482304754	0.346911157	0.299499562	0.462485097	0.532408962	0.393630749	0.329686038	0.503438119	0.408626454
Z004E0133	-0.392634168	-0.405096783	-0.433248513	-0.552272551	-0.31379825	-0.622567523	-0.417065501	-0.458671297	-0.432798587	-0.351873391
Z004E0134	-0.28948011	-0.287805268	-0.348592741	-0.53120709	-0.659121554	-0.585837682	-0.354138985	-0.278484696	-0.445965951	-0.309774366
Z004E0135	-0.144825962	-0.177537695	-0.129152438	-0.250393867	-0.075064437	0.180580391	-0.108960173	-0.212555089	-0.136186102	-0.126582401
Z004E0136	0.274610317	0.304106857	0.275969885	0.246559497	0.107354956	0.25433851	0.303929844	0.292230581	0.419014785	0.438648409
Z004E0137	0.17502491	0.14030072	0.117939901	0.278413139	0.297450125	0.214981011	0.198201851	0.401053747	0.12612698	0.220314131
Z004E0138	-0.402015014	-0.497560968	-0.495989519	-0.635863553	-0.35707215	-0.406428408	-0.402745793	-0.18339535	-0.395519422	-0.398935947
Z004E0139	-0.18022147	-0.163109821	-0.246915767	-0.17586798	-0.010650311	-0.229485034	-0.185995015	-0.037012072	-0.190360335	-0.310241845
Z004E0140	-0.355909536	-0.352248213	-0.259849701	-0.608019067	-0.22511009	-0.193458461	-0.318486142	-0.350042539	-0.316944476	-0.438363494
Z004E0141	-0.100594077	0.058682085	-0.002450888	-0.154489788	0.290031645	-0.18356016	-0.052263642	0.174416325	0.075590963	0.158331626
Z004E0142	-0.088782226	-0.061283238	-0.218348528	-0.081270152	-0.083903396	0.083266045	-0.158745509	-0.306155519	-0.167542664	-0.138759417
Z004E0143	-0.322180739	-0.479481493	-0.363646455	-0.420065701	-0.405376365	-0.481449925	-0.32279655	-0.271194284	-0.368590733	-0.288279086
Z004E0144	-0.964382235	-0.772167958	-0.855497765	-0.845306961	-0.585964437	-0.751680682	-0.834299448	-0.990526592	-0.861828031	-0.732988577
Z004E0145	-0.406386388	-0.350446479	-0.312973123	-0.415596056	-0.49493846	-0.356932958	-0.432513712	-0.671430431	-0.432895963	-0.474446956
Z004E0146	-0.381066309	-0.192904379	-0.262614781	-0.462394227	-0.246928639	-0.2635058	-0.226638204	-0.160125904	-0.231087111	-0.194831262
Z004E0147	-0.407083672	-0.653874467	-0.605894183	-0.574048549	-0.427866196	-0.545009009	-0.513935434	-0.63740524	-0.569392685	-0.673824857
Z004E0148	0.394330591	0.111724532	0.22039991	0.542832662	0.420064986	0.400543942	0.311224744	0.358437417	0.319442191	0.270153369
Z004E0149	-0.305568963	-0.266075023	-0.282575367	-0.225214301	-0.321678887	-0.163391689	-0.204825797	-0.290570226	-0.22737907	-0.319410417
Z004E0150	-0.275120176	-0.149177312	-0.323866843	-0.349111497	-0.215094777	-0.25843654	-0.26506633	-0.236722101	-0.404827176	-0.180736657
Z004E0151	0.554580248	0.401074061	0.413888907	0.467766203	0.292783663	0.345474831	0.458219916	0.426928384	0.484612228	0.403699563
Z004E0152	0.152929097	0.122679096	0.324448128	0.274738993	0.020717436	0.216701215	0.221981881	0.365582379	0.251948973	0.299757066
Z004E0153	-0.211718273	-0.126186344	-0.214420563	-0.067188209	-0.426837536	0.122250507	-0.194813745	-0.09181571	-0.168851059	-0.06270738
Z004E0154	-0.087164192	0.012998126	-0.038737894	0.050958958	-0.10103326	0.074364931	-0.056117689	0.073062607	-0.054242849	-0.182657705
Z004E0155	0.051254323	-0.120001581	-0.043781037	-0.137826728	0.171654771	0.046381212	-0.05824723	0.121994797	-0.029318275	-0.178197874
Z004E0156	-0.389411535	-0.308815759	-0.386307936	-0.590203831	-0.17873496	-0.478190379	-0.366432169	-0.434931055	-0.489487195	-0.41028702
Z004E0157	0.376275361	0.292989934	0.313683655	0.515196147	-0.003469365	0.374156311	0.303990164	0.099103051	0.314537562	0.418432726
Z004E0158	-0.051324908	-0.098598394	-0.094454182	-0.188853777	-0.068112125	0.127549922	-0.05287968	0.087602719	-0.114114108	-0.231670278
Z004E0159	-0.126821719	-0.281555202	-0.228323524	-0.045039398	-0.303860979	0.019914695	-0.246032804	-0.425361572	-0.156868661	-0.235099025
Z004E0160	-0.455939486	-0.228510214	-0.484418744	-0.481333786	-0.544358959	-0.364294148	-0.459404016	-0.542832591	-0.420141844	-0.355942198
Z004E0161	-0.062546029	0.151218669	0.012524882	-0.178276939	-0.056288738	0.205916483	-0.030362853	-0.287951291	-0.155392733	0.074258834
Z004E0162	-0.398855362	-0.477207703	-0.329812343	-0.532993241	-0.448676688	-0.624249249	-0.401746549	-0.56400347	-0.433904497	-0.283521319
Z004E0163	0.147850479	0.06360338	0.121184433	0.118380695	-0.115951928	0.248383164	0.035925087	0.222699352	0.176232546	0.114039898
Z004E0164	-0.218900875	-0.091587171	-0.11030913	-0.168810297	-0.235052548	0.001007362	-0.195085485	-0.402562426	-0.028706327	-0.090615688
Z004E0165	-0.189110152	-0.483892943	-0.279846869	-0.151675339	-0.48229326	-0.317093169	-0.22360791	-0.207610852	-0.216203524	-0.252145269
Z004E0166	-0.164242128	-0.214446487	-0.2389794	-0.227485105	-0.123894608	-0.14234915	-0.105634574	-0.075972594	-0.13323212	-0.312627997
Z004E0167	0.339946356	0.461071416	0.479633863	0.313778318	0.166051986	0.527641069	0.383305103	0.535698628	0.49482222	0.568334045
Z004E0168	0.263472264	-0.097188188	0.100019696	0.059412612	-0.134440914	0.327428111	0.1611295	0.352261952	0.129441513	0.177879012
Z004E0169	-0.405046457	-0.489138666	-0.405254047	-0.163725262	-0.686330834	-0.461276654	-0.363722011	-0.466063379	-0.43321604	-0.442534943
Z004E0170	0.303703192	0.36007494	0.222500937	0.299993575	0.108518373	0.205362648	0.326775857	0.478161085	0.218095138	0.34028734
Z004E0171	0.089333699	0.061640048	-0.001908215	-0.0825583	0.194158538	0.149653098	-0.051236148	0.063306849	-0.008125392	0.076793
Z004E0172	0.039191668	0.059046965	0.055960295	0.249621215	0.181888238	-0.060099308	0.090565829	0.012250857	0.077902304	0.185833426
Z004E0173	-0.174923664	-0.104076979	0.026933984	-0.199436284	0.014571021	-0.193126277	-0.116238553	-0.209216021	-0.102088985	0.020610386
Z004E0174	-0.125002554	-0.143352562	-0.102145112	0.090117613	-0.013278636	-0.003371567	-0.132433655	-0.271411835	-0.031461559	-0.168913124
Z004E0175	-0.07930311	0.064252788	-0.059243432	0.107394713	-0.046229066	0.149098143	0.022556982	0.128960848	-0.014651123	-0.102962598
Z004E0176	-0.056053743	-0.003104361	-0.141421685	-0.218615655	-0.212800899	-0.216792467	-0.057921619	-0.004276062	0.069017183	-0.093750531
Z004E0177	-0.006168497	0.007421578	0.05959829	-0.131883828	-0.126133396	0.125617091	-0.006380142	-0.199387341	-0.127585506	0.207884544
Z004E0178	0.081137853	0.131180497	0.243977511	0.220406418	0.019152004	0.19909702	0.179964456	0.311632484	0.014047413	0.151862986
Z004E0179	-0.291474092	-0.181858562	-0.338859364	-0.347418172	-0.089018289	-0.412994967	-0.222182494	-0.266932512	-0.290705837	-0.185535353
Z004E0180	-0.198722311	0.000649851	-0.134845255	-0.236252989	0.160795889	-0.256393476	-0.124831744	-0.156780802	-0.09292404	-0.078635857
Z004E0181	-0.479503707	-0.54824291	-0.537250669	-0.394545611	-0.665505004	-0.475514702	-0.449663314	-0.518234635	-0.42465112	-0.398532993
Z004E0182	0.070479908	0.032977899	0.055542993	0.185805865	0.177066329	0.089668329	-0.075861092	0.019218394	-0.029606013	-0.037243921
Z004E0183	0.439527464	0.388749133	0.440993701	0.415335643	0.381727507	0.446008829	0.453683491	0.552767955	0.424624759	0.47027099
Z004E0184	0.339145799	0.420568505	0.357570567	0.152493549	0.107685775	0.573203523	0.385905095	0.535686755	0.322533398	0.238130391
Z004E0185	-0.306571844	-0.23827676	-0.29127697	-0.328044844	-0.45430589	-0.40386238	-0.264459742	-0.010318744	-0.28128958	-0.22311566
Z004E0186	0.241345905	0.244257523	0.149999884	0.101421231	0.291213474	0.243405955	0.230115061	0.000524045	0.234212391	0.164078895
Z004E0187	-0.575639075	-0.411532563	-0.312039508	-0.493450646	-0.660309246	-0.419050504	-0.361154665	-0.112146289	-0.442902783	-0.293714306
Z004E0188	-0.010872366	-0.164096824	0.068768801	0.161932998	0.180801904	-0.306413111	-0.025984171	0.182660097	-0.088397721	-0.140112157
Z004E0189	-0.06100373	-0.339444546	-0.163913583	-0.125501461	-0.107787057	-0.208911185	-0.245223322	-0.192952969	-0.172696682	-0.277003929
Z004E0190	-0.021873459	0.102384905	0.146203287	0.130286912	0.062292874	-0.052808557	0.130999795	0.170513235	-0.011013414	-0.111809392
Z004E0191	-0.094392028	0.066622389	-0.224040659	0.05927062	-0.090933759	-0.175821017	-0.140440597	-0.379724993	-0.126198435	-0.075804088
Z004E0192	0.071725722	0.024733184	0.030956818	0.245336588	-0.010219267	-0.006204343	0.113733423	-0.044494213	-0.031513013	0.153574026
Z004E0193	-0.403077322	-0.378145379	-0.485407231	-0.400167335	-0.212273738	-0.351680433	-0.526458972	-0.496849843	-0.464708418	-0.545419586
Z004E0194	-0.341384856	-0.30607711	-0.308547565	-0.280644469	-0.204571129	-0.094069559	-0.319931729	-0.376452902	-0.130719054	-0.396680962
Z004E0195	0.269873189	0.181800028	0.133616591	0.312995751	-0.064830761	0.255001307	0.147549423	0.101575869	0.14167381	0.266454932
Z004E0196	-0.293479237	-0.407312866	-0.363808953	-0.083941396	-0.49880792	-0.504744704	-0.370513048	-0.26913985	-0.223158121	-0.4509368
Z004E0197	-0.501885137	-0.597904422	-0.667723348	-0.538921099	-0.574077268	-0.931655246	-0.607897344	-0.491357059	-0.606220483	-0.565556239
Z004E0198	-0.132687365	-0.189031653	-0.068643359	-0.356281015	-0.551570995	-0.084513198	-0.138813224	-0.041618924	-0.176935153	-0.047978208
Z004E0199	0.122140869	-0.000326556	0.057743976	-0.075742581	0.350579142	0.020025985	0.121845482	0.012376885	0.095718552	0.048535967
Z004E0200	0.389515071	0.442714762	0.394684072	0.25277648	0.158875119	0.171740969	0.382629245	0.675925117	0.402846006	0.283797962
Z005E0001	-0.482784435	-0.60997371	-0.824187051	-0.46257874	-0.400110649	-0.639590883	-0.36868704	-0.486300535	-0.472370884	-0.291766356
Z005E0003	-0.187523818	-0.182709856	0.221854051	-0.043443003	-0.079787645	-0.303277414	-0.10799703	-0.103116472	-0.292189043	-0.202268521
Z005E0004	0.060160356	-0.134497109	0.271973618	0.044498904	-0.015088702	0.02387707	-0.060069332	-0.054839079	-0.05487836	0.091464521
Z005E0005	-0.205384989	-0.36236308	-0.323872069	-0.175341762	-0.350893444	-0.130082342	-0.233978288	-0.137618454	-0.24038802	-0.249437945
Z005E0006	-0.440274425	-0.164388771	-0.592485589	-0.254529965	-0.536315085	-0.484869347	-0.376408633	-0.312873477	-0.280317303	-0.253727266
Z005E0007	0.099577475	0.085981033	0.02743044	0.047545243	0.172164968	0.217716879	0.078833591	0.147494832	0.011944023	0.02148615
Z005E0008	-0.188202785	-0.266972756	-0.371533335	-0.128529556	-0.18960792	-0.147504791	-0.180514533	-0.121532123	-0.070239426	-0.306373808
Z005E0009	0.102619089	0.038703339	0.64058112	0.214449227	0.128877892	0.562963775	0.246396446	0.266221866	0.104195119	0.253449575
Z005E0010	0.390863674	0.662426454	0.470516093	0.553136515	0.393338064	0.564404859	0.391796947	0.444278179	0.307098589	0.469624296
Z005E0011	-0.652771978	-0.693105777	-0.819117611	-0.556827191	-0.604577531	-0.705464844	-0.689605737	-0.705391721	-0.755128053	-0.67076926
Z005E0012	0.011128689	0.036677922	0.025600664	0.001801069	0.020918767	0.000205591	-0.012125837	0.067181242	0.033940689	-0.058032801
Z005E0013	-0.268975356	-0.149629544	-0.470920662	-0.247519761	-0.276311224	-0.250359052	-0.241327893	-0.175444911	-0.276870914	-0.057861346
Z005E0014	-0.424449488	-0.293190687	-0.037632732	-0.169508279	-0.22934174	-0.335243346	-0.342166186	-0.289344584	-0.258807519	-0.477449297
Z005E0015	0.416129981	0.341021602	0.56567188	0.258435939	0.401719887	0.296534714	0.325445112	0.35249822	0.277061767	0.310863238
Z005E0016	0.088488526	0.232514006	0.314210328	0.24056797	0.126100425	0.122409079	0.210849125	0.169804527	0.068358128	0.061918811
Z005E0017	0.413402532	0.294120015	0.15809704	0.238888188	0.242295212	0.181951415	0.3867049	0.325254614	0.382629316	0.34401849
Z005E0018	-0.89090952	-1.046311346	-1.084960826	-0.813531541	-1.038915772	-0.862922969	-0.950179494	-0.926996925	-0.931250264	-0.829128433
Z005E0019	-0.575852738	-0.260896979	-0.717299189	-0.482584763	-0.599082108	-0.36946176	-0.46038943	-0.474798773	-0.53095602	-0.386166723
Z005E0020	-0.266985464	-0.176252253	-0.221911554	-0.181763921	-0.077588211	-0.100770186	-0.113461394	-0.175538186	-0.216450037	-0.003937594
Z005E0021	0.215033854	-0.009040443	0.167919411	0.126090379	0.269051414	0.172217242	0.195884374	0.210884036	0.200693535	0.24797939
Z005E0022	-0.097481956	-0.046559296	-0.137766228	0.162425006	0.036771946	0.067115494	0.096678564	0.000508441	0.04306144	0.183167218
Z005E0023	-0.117505972	-0.281787162	-0.421660749	-0.173088994	-0.182570708	-0.340733925	-0.177693417	-0.180613791	-0.258057842	-0.269248764
Z005E0024	-0.360520579	-0.45553002	-0.574237574	-0.498288193	-0.387746468	-0.60933822	-0.509579027	-0.49196922	-0.55537008	-0.266421671
Z005E0025	-0.021606447	0.45912785	0.284983772	0.284321363	0.158182324	-0.117615633	0.008270428	0.11489568	0.084552544	0.147368191
Z005E0027	-0.155823478	-0.207337923	-0.281728191	-0.095905699	-0.256481931	-0.151994978	-0.09538682	-0.17439097	-0.17694153	-0.257023943
Z005E0028	-0.239100219	0.02862601	0.125212456	-0.076279573	-0.056067626	-0.279091268	-0.221792214	-0.189372496	-0.158620671	-0.309421859
Z005E0029	-0.213765397	-0.293403945	-0.090607463	-0.181458145	-0.258393875	0.10086922	-0.116242395	-0.043004599	-0.094889986	-0.028256476
Z005E0032	-0.123071877	-0.321059375	0.085133307	-0.164797676	-0.335711884	-0.081072862	-0.07695813	-0.153759026	-0.192002217	-0.136624529
Z005E0033	0.381366005	0.200781138	-0.182038008	0.175377212	0.21915658	0.236207776	0.339576491	0.247178935	0.365778142	0.381908986
Z005E0034	0.025171108	0.2223399	0.110289617	0.06572211	0.01296103	0.176498908	0.03068419	0.033209538	0.146704689	0.188142553
Z005E0035	0.837390453	0.822922478	0.666994849	0.73189623	0.920486515	0.652176885	0.724640644	0.733041742	0.884865619	0.670338341
Z005E0036	0.061466345	-0.151104799	0.08237364	-0.13225866	-0.147482319	0.070156826	-0.024012224	0.060266634	0.084223928	0.084103975
Z005E0037	0.129510758	0.215888081	0.194755198	-0.087634235	-0.047866322	0.037289263	-0.021051994	0.057730624	0.081114646	0.121427483
Z005E0038	0.246745964	-0.03837053	0.019986107	0.336512358	0.23587139	0.231841359	0.270159484	0.226954895	0.216494766	0.298189237
Z005E0039	0.157403436	0.232385626	0.275984561	0.359603378	0.520661279	0.442384993	0.364354367	0.320335807	0.43096957	0.428082372
Z005E0040	0.251583145	0.140654048	0.550028855	0.282301411	0.247221763	0.19372	0.28649333	0.249608215	0.027530823	0.309675366
Z005E0042	-0.036401184	0.365431575	-0.283691483	0.130012642	-0.079790575	-0.034939395	-0.015490401	0.10374239	0.072540942	0.188646384
Z005E0043	-0.068864417	0.147121313	-0.111619184	-0.004957118	0.010367772	-0.145821421	0.054880947	-0.0061343	-0.118074056	-0.129271887
Z005E0044	-0.065790767	-0.083920749	0.454694755	0.144853354	0.218964148	0.154026136	-0.029279372	0.01251376	-0.085644239	0.073091541
Z005E0045	0.193324024	0.42264026	0.042389931	0.343070271	0.255161348	0.196757397	0.299744813	0.314171604	0.329734019	0.156527794
Z005E0046	0.398348427	0.586124743	0.145755818	0.452413915	0.383005202	0.437040709	0.419833532	0.436063315	0.509719274	0.472372186
Z005E0047	0.23724127	-0.040822291	0.27233716	0.231923215	0.195964384	0.314418825	0.171868598	0.185807624	0.16514928	0.133220896
Z005E0048	-0.261983228	-0.46039183	-0.316598031	-0.269512352	-0.277313618	-0.147475641	-0.171217271	-0.270095344	-0.186566903	-0.321435244
Z005E0049	-0.355876156	-0.177808786	-0.108983183	-0.261937954	-0.052265346	-0.3123545	-0.213598341	-0.324845451	-0.187680349	-0.217631879
Z005E0050	-0.401093361	-0.386197196	0.051890004	-0.400257312	-0.325860673	-0.416326318	-0.415637953	-0.422286594	-0.610109475	-0.466452124
Z005E0051	-0.679895581	-0.841851048	-0.043110467	-0.716129367	-0.473161071	-0.56164764	-0.563690724	-0.567664768	-0.79656114	-0.788034106
Z005E0052	-0.00864743	0.131231927	-0.047858143	0.321462714	0.215979833	0.047409379	0.248626178	0.205239993	0.176008519	0.146482162
Z005E0053	0.560644256	0.421606705	0.341980762	0.703456104	0.692786661	0.560235177	0.564582682	0.545309448	0.665928173	0.58931524
Z005E0054	-0.119950694	0.113538458	-0.232888789	-0.086315795	-0.200969952	-0.224703113	-0.145379107	-0.090742003	-0.114083511	0.072899006
Z005E0055	0.103349097	0.083061861	0.02308504	0.133241617	-0.022969658	0.157324395	0.061157819	0.07792502	0.018165002	0.100859829
Z005E0056	-0.026056028	-0.153821024	0.200503829	-0.08610693	-0.133709404	-0.134738123	0.016457039	-0.069689451	0.091817747	-0.208788261
Z005E0057	0.122409564	-0.010039277	-0.261448549	0.009839573	-0.05175013	-0.096204711	0.136727348	0.02382179	0.151342003	0.128395639
Z005E0058	0.484051819	0.526358123	0.5647805	0.41790951	0.30896923	0.384619145	0.408253219	0.342939294	0.424621656	0.344781751
Z005E0059	0.465682127	0.551362493	0.635188747	0.499076212	0.406755301	0.478469839	0.412773766	0.446268752	0.556665085	0.383797645
Z005E0060	-0.095911293	-0.110249075	-0.253863003	0.101908767	-0.213289433	-0.064451136	-0.104360767	-0.052717206	0.086333301	-0.007704609
Z005E0061	0.097218228	0.165057227	0.02305324	0.047667928	0.064753302	0.028872362	0.063044524	-0.021503239	-0.109250729	-0.115954287
Z005E0062	0.235141303	0.000724208	0.412100926	0.33229458	0.101667931	0.31658074	0.28489632	0.17986044	0.093877966	0.326059335
Z005E0063	0.108200452	0.350542035	0.382241925	0.141262981	0.201693753	0.001933606	0.20478111	0.13337897	0.12060857	0.081741234
Z005E0064	0.37934997	0.476175121	0.550403116	0.54132019	0.4796188	0.579984264	0.533230555	0.43604628	0.498388155	0.573712432
Z005E0066	-0.099505377	-0.020633239	-0.068106913	-0.055990896	0.056110502	0.084380244	0.051285307	0.02596719	-0.14532088	0.027644972
Z005E0067	0.310494232	0.293203118	0.674583261	0.257798728	0.461307461	0.270236815	0.314190098	0.225676533	0.324057185	0.150047411
Z005E0068	0.365756655	0.278729984	-0.134058315	0.253764159	0.077077587	0.281058338	0.224626708	0.262948714	0.164833392	0.455407094
Z005E0069	-0.244607118	-0.146926696	-0.414126556	-0.265174725	-0.159397974	-0.375661397	-0.254259298	-0.271916562	-0.231069406	-0.225065297
Z005E0070	-0.238998314	0.083714882	-0.219941229	-0.154361071	-0.072902267	-0.029381534	-0.162932293	-0.131231242	-0.149409417	0.058885562
Z005E0071	-0.545716053	-0.183802228	-0.347547184	-0.507805084	-0.607159226	-0.499562459	-0.550679026	-0.52946629	-0.299127559	-0.313314423
Z005E0072	0.406845241	0.299237995	0.715634879	0.375777378	0.486826181	0.560897558	0.419264167	0.422158956	0.606425835	0.371608726
Z005E0073	0.171105336	0.11014356	0.441009756	0.213489444	0.378616564	0.209372405	0.337663577	0.296624404	0.414443875	0.12875309
Z005E0074	0.47679919	0.272232767	0.624876183	0.527471269	0.560769776	0.437527142	0.568532089	0.536849341	0.480732429	0.572349751
Z005E0075	0.061612614	-0.039498341	-0.168611806	-0.033123777	0.084328525	-0.097155504	0.000720021	0.006798671	0.123018563	-0.064573555
Z005E0076	0.114203452	0.27694006	0.384981282	0.158083561	-0.124409783	0.118952798	0.129138574	0.074940972	0.206495138	0.091599932
Z005E0077	0.27514141	0.366522327	0.496669053	0.228607441	0.104925478	0.247366681	0.133400055	0.21906954	0.262055145	0.201546797
Z005E0078	-0.1040787	-0.049804065	0.20121677	-0.014810976	-0.125670661	-0.208628424	-0.046423041	-0.042069221	-0.097220121	-0.147108762
Z005E0079	0.447596362	0.32296573	0.311842761	0.382983489	0.416889479	0.461579788	0.385244672	0.41998847	0.428637384	0.376311907
Z005E0080	-0.249902953	-0.426193157	-0.307682261	-0.478275454	-0.311016123	-0.506090991	-0.47246486	-0.386701463	-0.291467022	-0.377672189
Z005E0081	-0.039766102	0.019098424	-0.369153329	-0.251308166	-0.181585604	-0.285229548	-0.099610258	-0.179664536	-0.267427212	-0.108968658
Z005E0082	-0.286881311	-0.342104482	-0.159456874	-0.103013736	-0.281469283	-0.256788097	-0.29985334	-0.279197835	-0.398806286	-0.217573372
Z005E0083	-0.032245457	-0.113158318	-0.052244459	0.025543197	-0.141807394	0.121047431	-0.019606989	-0.014533532	-0.109241304	-0.115872564
Z005E0084	-0.066017119	-0.117072015	0.128908013	-0.088737487	-0.114590704	-0.164700978	-0.152755482	-0.119069243	-0.006074492	-0.295519523
Z005E0085	0.025902175	0.080606098	-0.058949792	0.274572261	0.092818158	0.035799916	0.186947103	0.157182375	0.080881083	0.155714681
Z005E0087	-0.328046904	-0.306704272	-0.013393898	-0.275143669	-0.319321462	-0.146730422	-0.223832353	-0.256009643	-0.357577668	-0.249407744
Z005E0088	0.075643012	-0.111848612	0.073935379	0.05623032	-0.141342339	-0.037843198	-0.031361439	0.014429691	0.042277471	-0.103292657
Z005E0089	0.186361897	0.59241993	0.526177366	0.2194697	0.161865375	0.504655119	0.242996318	0.339235524	0.254552947	0.49870368
Z005E0090	0.15364824	0.454911888	0.272278681	0.036563683	0.118726387	0.261727689	0.166386829	0.168342107	0.206344091	0.206784546
Z005E0091	0.43521076	0.393468651	0.425851718	0.443771366	0.37408704	0.447417502	0.422740119	0.46010015	0.397775329	0.334367544
Z005E0092	0.132625936	0.145404167	0.135777635	0.197698965	0.226337354	0.201077522	0.066502787	0.176077528	0.241773972	0.150556025
Z005E0093	-0.132351698	0.127093126	-0.257456181	-0.118641459	-0.094246619	-0.102212735	-0.127748365	-0.090158224	-0.12903506	-0.07582567
Z005E0094	0.078111539	0.357079694	-0.117353206	0.017665729	0.180866913	0.168771351	0.064225527	0.098651762	0.199065196	0.039844573
Z005E0095	-0.521467871	-0.309697982	-0.786153002	-0.564259939	-0.358423377	-0.563803271	-0.399094182	-0.50970165	-0.30584665	-0.298859153
Z005E0096	-0.099008726	0.129669552	-0.120609389	0.039221487	0.166449138	-0.032043164	-0.052459327	0.042886993	0.143467797	0.077738855
Z005E0097	-0.11256596	-0.08742186	-0.019008679	-0.007187164	-0.350137646	-0.080355439	-0.179532501	-0.176103763	-0.062074776	-0.016575425
Z005E0098	0.464126643	0.424725446	0.591623688	0.317157694	0.522414544	0.429768096	0.332344982	0.412676733	0.458284928	0.379979141
Z005E0099	0.295258669	0.230719746	0.280717459	0.451541647	0.14319369	0.128486426	0.305072896	0.198629233	0.145703136	0.141899006
Z005E0100	-0.02831042	-0.193357103	-0.276384133	-0.032740796	-0.006651518	-0.155653325	-0.050057501	-0.057867964	-0.008635006	-0.144570156
Z005E0101	-0.244391635	-0.079329468	-0.444662694	-0.162665503	-0.208446179	-0.117959258	-0.28429625	-0.249593066	-0.100014343	-0.073290418
Z005E0102	-0.050481487	0.204913878	-0.014996162	0.089978293	0.059572663	0.024875814	0.1296178	0.101591551	0.063333352	0.064433477
Z005E0103	-0.420027722	-0.55084882	-0.594396877	-0.537094329	-0.337997018	-0.559328773	-0.391522199	-0.493162098	-0.35868559	-0.584910028
Z005E0104	-0.400434021	-0.592520201	-0.676022154	-0.470734804	-0.351162519	-0.544092774	-0.461138298	-0.57670795	-0.335794407	-0.587763437
Z005E0105	-0.283383173	-0.710182491	-0.578518973	-0.509887455	-0.31389991	-0.200598516	-0.376846878	-0.346666359	-0.239382072	-0.462204129
Z005E0106	-0.11741914	-0.287632269	-0.398014363	-0.070660647	-0.169022136	-0.169682045	0.013864403	-0.02166136	0.018618834	-0.045047699
Z005E0107	-0.25250661	-0.097846608	-0.400949432	-0.3144968	-0.384532938	-0.361267006	-0.199407867	-0.284826757	-0.360527873	-0.251238965
Z005E0108	-0.159601271	-0.462419765	-0.449298063	-0.255105105	-0.321541274	-0.294663636	-0.199255524	-0.207672804	-0.248047504	-0.096655531
Z005E0109	-0.280548671	-0.24820396	-0.51398378	-0.2999348	-0.2828169	-0.488652352	-0.380676682	-0.377854853	-0.235559666	-0.519826621
Z005E0110	-0.022782945	-0.091971489	-0.321416335	-0.121398537	-0.066341925	-0.158031335	-0.012139873	-0.037793748	0.04032725	-0.073940443
Z005E0111	-0.919020946	-0.862710032	-0.677106193	-0.901952472	-0.876120113	-0.999361207	-1.009749386	-1.00288562	-0.932017367	-1.209555493
Z005E0112	0.039962683	-0.231046403	0.161090696	-0.053333722	-0.177525656	-0.095767595	-0.064921698	-0.023819531	0.085408035	-0.019315627
Z005E0113	-0.153366683	-0.165873694	-0.041922309	-0.172668442	-0.058118684	0.015987032	-0.038115144	-0.062736987	-0.134223059	-0.220934577
Z005E0114	0.184981906	0.233522412	0.025076048	-0.027423036	0.018299737	-0.102320199	0.003875796	0.033081151	-0.042811556	-0.030838911
Z005E0115	0.068091275	0.096451491	-0.053791172	0.15559763	0.239815864	0.052163748	0.074366459	0.091485597	0.109543329	0.156745692
Z005E0116	-0.296999329	-0.103655043	-0.19060331	-0.191754873	-0.289790689	-0.118874805	-0.183766043	-0.238942858	-0.215200539	-0.377879946
Z005E0117	0.248632398	0.074354986	0.163968737	0.169268799	0.29773212	0.283444954	0.155245702	0.190554289	0.100005502	0.129079999
Z005E0118	-0.273635809	-0.057391444	-0.332284326	-0.188559641	-0.549882071	-0.226492489	-0.286555967	-0.287486441	-0.430371086	-0.31034049
Z005E0119	0.408587193	0.233497925	0.06558729	0.266920139	0.490373978	0.502515243	0.377662924	0.365931304	0.383463932	0.429456136
Z005E0120	0.315436789	0.134350103	0.694173916	0.380274917	0.271217843	0.189000872	0.214048682	0.28359812	0.079063614	0.338710674
Z005E0121	-0.287268201	-0.380905527	-0.098419787	-0.297348189	-0.391536725	-0.372634264	-0.215091333	-0.258758394	-0.375926616	-0.140659376
Z005E0122	-0.170877383	-0.556272101	-0.204313301	-0.275879543	-0.315642294	-0.267245279	-0.298002389	-0.340349895	-0.152970488	-0.439157451
Z005E0123	0.095308609	0.170778606	-0.00346594	0.151855958	-0.115297286	0.084871113	-0.010338933	0.092860706	0.180192401	0.229438993
Z005E0124	-0.021639295	0.388575338	-0.286178592	0.08068971	-0.175894817	0.006909183	0.020785632	0.110725589	0.081084398	0.004643298
Z005E0125	-0.42398737	-0.342248581	-0.537370577	-0.348569226	-0.310226724	-0.286935803	-0.412628303	-0.374400605	-0.249410233	-0.419187394
Z005E0126	-0.63863505	-0.580081203	-0.477242076	-0.598909011	-0.690272888	-0.480510936	-0.635551755	-0.574582774	-0.494578523	-0.627379682
Z005E0127	0.397525992	0.483106496	0.270450393	0.364647391	0.433283624	0.114243637	0.273568476	0.33157442	0.228527094	0.237486767
Z005E0128	-0.108070308	-0.071235937	-0.369116383	-0.196440709	-0.256928473	-0.066648906	-0.088035075	-0.043063069	0.028220288	-0.024380606
Z005E0129	-0.16076824	-0.194776949	0.097022785	-0.318627155	-0.300799659	-0.16392701	-0.208819956	-0.24635624	-0.148966762	-0.35511835
Z005E0130	0.311123321	0.380892545	-0.02678449	0.253762788	0.254656402	0.104363572	0.176354499	0.216241399	0.096577586	0.3994627
Z005E0131	0.417120226	0.757685392	0.536401893	0.61375143	0.471452103	0.428523138	0.460617686	0.464778424	0.551638095	0.452216932
Z005E0133	0.30867276	0.309278562	0.107592368	0.250835604	0.310817034	0.110148513	0.206957713	0.280394981	0.109462044	0.414295996
Z005E0134	-0.285652535	-0.056182201	-0.629671874	-0.297664072	-0.287176381	-0.416183938	-0.311646584	-0.319155015	-0.109774261	-0.036978038
Z005E0135	-0.16030491	-0.191736924	-0.031280742	-0.254791214	-0.265325896	-0.161356763	-0.12878332	-0.122124784	-0.066286285	0.036325726
Z005E0136	0.142901228	0.20945406	0.57950751	0.047668657	0.413311214	0.175136588	0.141224582	0.258638549	0.171789753	0.074822726
Z005E0137	0.155888618	0.252826418	0.050281258	0.216238642	0.199665216	0.193836366	0.225733985	0.20332618	0.341054745	0.036081885
Z005E0138	-0.105263498	-0.230661207	-0.249749964	-0.022547178	-0.006032049	0.142189226	0.031855649	0.0182404	0.051373085	-0.032993678
Z005E0139	-0.174889483	-0.246636105	0.066759407	-0.21768972	-0.095991321	-0.158411224	-0.108993456	-0.189372219	-0.30513907	-0.295039541
Z005E0141	0.272637173	-0.064511085	0.112435551	0.20877211	0.201603397	0.125932668	0.094734754	0.173878907	0.044429196	0.180026401
Z005E0142	0.364592888	-0.039812094	0.246407704	0.412458062	0.434744942	0.02694141	0.325091656	0.236995374	0.162553644	0.114902519
Z005E0143	-0.081015981	-0.18236898	-0.301947001	0.024927237	-0.252024877	0.037599852	-0.005347022	-0.099878435	-0.102600505	0.111388242
Z005E0144	0.030223894	-0.048487399	-0.242292179	0.200324311	-0.09112289	0.126464406	0.056498608	0.052174026	0.194139189	0.01512541
Z005E0145	-0.187445532	-0.385368044	-0.060698932	-0.264468755	-0.078319373	0.026564648	-0.079242027	-0.127926834	-0.035095971	-0.076971132
Z005E0146	-0.390988749	-0.451680294	-0.544137795	-0.499019913	-0.498535754	-0.402815494	-0.503889635	-0.479693198	-0.600460566	-0.384512043
Z005E0147	0.052536406	-0.014784702	0.0086209	-0.126310381	0.199004641	0.152984527	-0.00558247	-0.036276779	0.002398448	-0.162764508
Z005E0148	-0.200763813	-0.090789714	-0.325739669	-0.08058331	-0.062986891	-0.070646799	-0.106563361	-0.135853898	-0.001201722	-0.007934438
Z005E0149	-0.033746572	0.111127063	0.309537586	0.001892491	0.106273735	-0.188118716	0.028674223	0.026789852	-0.182545637	0.052772191
Z005E0150	-0.123643999	-0.032172254	0.244645269	-0.007612013	0.058559363	-0.149333209	-0.128460797	-0.072470246	-0.154127917	0.011342799
Z005E0151	0.653059626	0.523522317	0.738987707	0.557246006	0.549887848	0.610747517	0.519880579	0.533689668	0.60043988	0.477405005
Z005E0152	0.121677982	0.261207179	-0.202127749	-0.093193599	0.120720983	0.026891569	0.070476241	0.04993047	-0.015659252	0.162191573
Z005E0153	0.048421679	0.003463273	0.431552536	-0.021888412	0.192992251	0.092531584	0.027658939	0.029965179	-0.042550932	0.130143754
Z005E0154	0.343487916	0.250697712	0.310517875	0.250755225	0.388417534	0.344804936	0.325803614	0.334101345	0.340782333	0.20151803
Z005E0155	-0.026828243	-0.322844324	-0.027301557	0.029592861	0.094874343	0.010522532	0.022834113	-0.018768233	-0.188009682	-0.169034593
Z005E0156	-0.132843594	-0.550570965	-0.472908677	-0.413946577	-0.487423671	-0.120009174	-0.172906442	-0.192505687	-0.334550823	-0.175712258
Z005E0157	-0.191791259	-0.310679443	0.167114314	-0.248284074	-0.038232946	-0.384265589	-0.156750031	-0.174376391	-0.381792206	-0.177636294
Z005E0158	0.368995869	-0.134850186	0.267776355	0.273143148	0.358760218	0.248786774	0.322161482	0.202671435	0.198608039	0.388140634
Z005E0159	-0.180304533	-0.537519944	0.024698588	-0.158202563	-0.162492796	-0.379034334	-0.297127792	-0.312103293	-0.213104518	-0.226534399
Z005E0160	0.065886196	0.1069381	0.431977038	0.085593361	-0.008822736	-0.083137074	-0.002167774	0.062845462	0.041219785	0.042756397
Z005E0161	-0.173223201	-0.055286383	-0.362034111	-0.204865592	-0.131544746	-0.071610931	-0.054945193	-0.114124918	-0.048043773	-0.241443537
Z005E0162	-0.094014478	-0.35728039	0.048880862	-0.215762575	0.103843541	0.115749556	-0.10549213	-0.115854212	-0.230696237	-0.027033928
Z005E0163	0.323537782	0.45612519	0.36333493	0.403692892	0.252752223	0.335840089	0.387218497	0.324713804	0.282577556	0.444183463
Z005E0164	-0.257733912	-0.157084864	0.002699415	-0.267588379	-0.32943327	-0.234386329	-0.152774248	-0.250892857	-0.23125422	-0.273685333
Z005E0165	0.238493997	0.158043031	0.359063666	0.13004686	0.234840681	0.2139049	0.17336923	0.183612878	0.257769892	0.239871254
Z005E0166	-0.636726334	-0.569031716	-0.713648545	-0.609828434	-0.607740245	-0.618071505	-0.629927392	-0.538387496	-0.74026291	-0.758877509
Z005E0167	0.006689236	0.109011355	0.156861269	-0.05463094	-0.074649315	-0.037455784	0.096826043	0.00781967	-0.082786394	0.118095581
Z005E0168	0.29708079	0.45320269	0.566600406	0.215715554	0.398708554	0.356942131	0.378592219	0.332846086	0.48379813	0.543276942
Z005E0169	0.48763269	0.194184741	-0.11255704	0.22710036	0.357843185	0.251806336	0.313836063	0.329394374	0.423549454	0.371764943
Z005E0170	0.486841724	0.416712785	0.32772818	0.40961496	0.287572868	0.334668632	0.299352227	0.295951411	0.238717258	0.476085229
Z005E0171	-0.120294079	-0.265477576	-0.378850696	-0.227953913	-0.121171152	-0.196156251	-0.184211351	-0.11194254	-0.024481215	0.032479021
Z005E0172	0.015738054	-0.129541753	0.194366878	0.23875117	0.123263942	0.10561264	0.107736871	0.055002235	0.176802287	0.049062198
Z005E0173	-0.113891523	-0.302876161	-0.178215723	-0.085029811	-0.243257608	0.026434861	-0.102909918	-0.017317012	-0.184473567	-0.005024808
Z005E0174	0.288989241	-0.054063881	-0.023447565	0.124835261	0.144197301	0.318178834	0.306920327	0.181462865	0.410972838	0.173693867
Z005E0175	-0.495419035	-0.569070984	-0.256813691	-0.56876782	-0.270047934	-0.486295607	-0.531626314	-0.50133947	-0.424039527	-0.517924374
Z005E0176	0.434877272	0.296848339	0.291873139	0.299360448	0.463766098	0.380648288	0.464871185	0.518272347	0.329934751	0.42644739
Z005E0178	0.172993922	0.437065936	0.110896402	0.306132351	0.342075603	-0.003800839	0.247732248	0.183443817	0.232607196	0.338597526
Z005E0179	-0.219548999	-0.294374524	-0.359076965	-0.193032471	-0.311227617	-0.117137181	-0.281164644	-0.231856479	-0.477105229	-0.222825158
Z005E0180	0.11536558	-0.066981429	0.126371626	0.05348259	0.197927901	0.139183404	0.015571653	0.021700212	-0.046790335	-0.13828925
Z005E0181	-0.154075722	-0.067940308	-0.322393193	-0.115031039	0.064508092	0.062317612	-0.071289493	-0.0668441	0.105448727	-0.136624147
Z005E0182	-0.017053181	-0.129642129	0.192443318	-0.006488213	0.068573218	-0.052301527	-0.036866045	0.029080825	0.112334037	0.135661396
Z005E0183	-0.220129101	-0.135388376	0.389353338	-0.312131083	-0.200007811	-0.04696755	-0.284116302	-0.216993229	-0.328161774	-0.264800186
Z005E0184	0.18091448	0.04314523	0.486407196	0.088065613	-0.013967189	0.091648448	0.073064848	0.091524136	-0.065552458	-0.023858091
Z005E0185	-0.387353058	-0.095512866	-0.548719794	-0.221281437	-0.270750506	-0.389193829	-0.33373764	-0.233302542	-0.14254985	-0.40822697
Z005E0186	0.137931842	0.285961334	-0.040906338	0.013766702	0.065603204	-0.049270394	0.070208744	0.146689306	0.035566168	-0.028740833
Z005E0187	0.54690816	0.035087215	0.793751931	0.360964499	0.327590931	0.405749375	0.465912122	0.39956153	0.451440687	0.312843559
Z005E0189	-0.166681967	-0.080872598	0.101652724	-0.123498868	-0.044591223	-0.14248446	-0.111021738	-0.158581367	-0.067546296	-0.297732594
Z005E0190	0.093863976	0.128850772	0.592871783	0.225979125	0.188737837	0.186019357	0.123900272	0.195505577	0.052108939	0.259126942
Z005E0191	-0.032943471	-0.078301763	0.004318836	0.111081507	0.122842493	0.231278992	3.77758E-05	0.118173429	0.041828011	0.203973313
Z005E0192	-0.022157452	0.014637645	0.109362462	-0.147258409	-0.072950296	0.02488433	-0.075507747	-0.009281522	0.06329684	0.045304558
Z005E0193	-0.538608603	-0.64377627	-0.533408485	-0.733836179	-0.912658609	-0.863794686	-0.64145117	-0.667697263	-0.711694661	-0.71650365
Z005E0195	-0.076776717	0.051316081	-0.243837611	0.003211034	-0.162506029	-0.175247689	0.010005825	-0.075666085	-0.024001692	0.040407635
Z005E0196	-0.250309768	-0.212457399	-0.056639721	-0.157841118	-0.124228246	-0.367207387	-0.219716208	-0.239072101	-0.288618249	-0.341128441
Z005E0197	0.340748096	0.64035007	0.484045727	0.301925495	0.33362225	0.431232066	0.422711913	0.366029495	0.563894128	0.306300179
Z005E0198	-0.119782763	-0.100223863	-0.414237406	-0.170760688	-0.210602844	-0.162281759	-0.097894502	-0.212532775	-0.144049941	-0.210052031
Z005E0199	-0.31605236	-0.183101554	-0.267430742	-0.234049731	-0.142080173	-0.305435064	-0.301166382	-0.234206164	-0.30658961	-0.223337824
Z006E0001	-0.188016903	0.029460463	-0.004775582	-0.137571065	-0.047513408	-0.159228989	-0.066383053	-0.054128698	-0.035144352	-0.138512397
Z006E0002	-0.619604645	-0.670282706	-0.723653814	-0.818989284	-0.801435821	-0.723662843	-0.702469153	-0.659708664	-0.667409699	-0.807169583
Z006E0003	0.22820506	0.079523012	-0.101667498	0.14505889	0.384094304	0.184213113	0.089155654	0.097990413	0.135232105	0.120028151
Z006E0005	-0.067914426	-0.157340817	-0.114549074	-0.308852084	-0.351460179	-0.137150699	-0.16422096	-0.145599952	-0.19759882	-0.305587084
Z006E0006	0.239331921	0.467727395	0.092478685	0.37926126	0.634580962	0.557667588	0.406377555	0.360591214	0.347279569	0.401947397
Z006E0007	0.631985597	0.527470591	0.654439002	0.426007642	0.490038389	0.508941121	0.514715353	0.552484653	0.502591717	0.4984151
Z006E0008	-0.111158342	-0.262978939	-0.21097894	-0.051577607	-0.467828854	-0.07807336	-0.160958917	-0.14719699	-0.122255431	-0.164410323
Z006E0009	-0.254606558	-0.250208364	-0.102105645	-0.244780977	-0.160444145	-0.113743654	-0.224841781	-0.256126454	-0.193045196	-0.247658735
Z006E0010	-0.536226574	-0.171788664	-0.455541442	-0.183790399	-0.09304446	-0.130043545	-0.287021804	-0.275915639	-0.252475634	-0.262488693
Z006E0011	0.239620667	0.134962544	0.470426776	0.154344505	0.376626193	0.26814124	0.198502273	0.151871636	0.231787833	0.307811237
Z006E0012	-0.421000542	-0.017410967	-0.052838288	-0.022279161	-0.165072963	0.045044308	-0.155357212	-0.121119125	-0.169521165	-0.244207865
Z006E0013	0.214254263	0.339186306	0.232703025	0.363886468	0.264767335	0.118720305	0.334936728	0.344673718	0.282851998	0.207441662
Z006E0014	-0.304329335	-0.119987197	-0.223944847	-0.196032012	0.289652451	-0.207850655	-0.120573991	-0.125175232	-0.068801846	-0.079944293
Z006E0015	0.402766834	0.166305684	0.261568988	0.309068878	0.3302764	0.163875669	0.234445145	0.214617127	0.196514438	0.261755379
Z006E0016	0.199073426	0.166724879	0.220376838	0.021112786	0.228604586	0.171929828	0.131976496	0.116941605	0.138664829	0.066414784
Z006E0017	0.025755317	0.18729213	-0.044145651	0.190787619	0.095627498	-0.043434285	0.142944228	0.148148125	0.169352634	0.189112018
Z006E0018	-0.206093839	-0.194094817	-0.138241809	-0.155446397	-0.037088595	-0.304581983	-0.090180139	-0.102558706	-0.040659798	-0.008774587
Z006E0020	0.205959044	0.242503316	0.301938964	0.400280214	0.36668614	0.130184981	0.258143423	0.250372816	0.223198217	0.236547993
Z006E0023	-0.351477988	-0.35347134	-0.169522057	-0.23786584	-0.635512858	-0.301043002	-0.316129405	-0.279068043	-0.289508749	-0.335428594
Z006E0024	0.529268576	0.458270277	0.462051523	0.374791891	0.358422524	0.540201313	0.409694398	0.296531032	0.451894889	0.422992668
Z006E0025	-0.111919558	-0.117010465	-0.122275845	0.046985024	0.012895231	-0.150869919	-0.04611303	-0.094436632	0.021147858	0.024546418
Z006E0026	0.300985946	0.190522895	0.408982717	0.301413506	0.410948249	0.38886157	0.240098509	0.305786414	0.267743003	0.239242084
Z006E0027	-0.809858335	-0.514058356	-0.456608648	-0.641281509	-0.216412266	-0.46371427	-0.571464196	-0.623563501	-0.631911672	-0.582453476
Z006E0028	-0.021833288	-0.126371933	-0.196439872	0.008246955	0.018311933	0.085431081	-0.02241126	0.012036753	-0.005428404	-0.026234514
Z006E0029	0.261357495	0.197168721	0.059887694	0.266175929	-0.059041302	0.078112713	0.104774121	0.142091174	0.13772019	0.151441477
Z006E0031	0.382511443	0.433887677	0.508174659	0.459656055	0.728045811	0.556817583	0.441140094	0.45924259	0.38298223	0.511039253
Z006E0032	0.057290636	0.246321929	0.151372356	0.092959918	0.353000698	0.252409866	0.221308754	0.185404778	0.251900921	0.183211225
Z006E0033	0.003032	0.117138837	0.125941628	0.140189475	-0.016289795	-0.056744258	0.045288263	0.037766289	0.00805547	-0.010118732
Z006E0034	0.748644685	0.63868771	0.747323291	0.535934392	0.688759819	0.624042471	0.613976199	0.57704566	0.653606033	0.61888871
Z006E0035	0.371421612	0.259618159	0.032018424	0.083671161	-0.285052955	0.221356627	0.255999772	0.224299152	0.262727001	0.317613731
Z006E0036	0.342204536	0.302715989	0.385791994	0.17328437	0.088483733	0.264458379	0.332766935	0.232385925	0.369309734	0.374023147
Z006E0037	0.159768377	0.249777924	0.239474057	0.248360724	0.079633892	0.462945604	0.269758832	0.246530729	0.297095355	0.297875324
Z006E0038	0.02606632	0.080616167	0.012292216	0.105529877	-0.053464409	0.053827372	0.025731624	-0.012751786	-0.018058835	0.086776022
Z006E0041	0.243241315	0.352123141	0.197126787	0.337288752	0.472261398	0.35720719	0.360387491	0.335367444	0.342924338	0.284751513
Z006E0042	0.351496518	0.473035639	0.434593172	0.324025267	0.4269507	0.362750352	0.446919718	0.435644969	0.426557741	0.418265466
Z006E0043	-0.119770619	-0.078901677	-0.137706144	0.057851151	0.21939129	-0.203640435	-0.09619472	-0.044908037	-0.1405704	-0.133883321
Z006E0044	0.205121023	0.138614887	0.048113876	0.064767033	-0.08920846	-0.012760044	0.089934285	0.082683489	0.070635576	0.19911017
Z006E0046	-0.199628486	-0.218174039	-0.341312304	-0.257477599	-0.335061254	0.022581762	-0.194450227	-0.249744401	-0.242289482	-0.265402512
Z006E0047	-0.037039966	-0.237957627	-0.137705403	-0.316224279	-0.424202959	-0.1852453	-0.225735148	-0.22236921	-0.185984559	-0.22487452
Z006E0048	0.49084201	0.32189864	0.201735116	0.427943655	0.27907018	0.195314838	0.36251238	0.355726459	0.384050763	0.315484574
Z006E0049	0.061372527	0.145853186	0.069759592	0.296930291	0.573783914	0.176518993	0.181738629	0.233171032	0.191878544	0.107565
Z006E0050	-0.29963097	-0.567037144	-0.544716878	-0.57727491	-0.75158711	-0.280727932	-0.496681906	-0.596382212	-0.482524311	-0.433553632
Z006E0051	-0.329579217	-0.390799191	-0.488704854	-0.206821055	-0.336790356	-0.411826811	-0.36789257	-0.433621877	-0.375734374	-0.368612213
Z006E0052	-0.266072541	-0.190359937	-0.272732026	-0.21329563	-0.197043134	-0.122486841	-0.152327533	-0.15241345	-0.216068785	-0.050721588
Z006E0053	0.578164648	0.617196768	0.568048961	0.33035831	0.61233419	0.509199457	0.551311913	0.563063615	0.482031039	0.544439559
Z006E0054	-0.546690435	-0.667121534	-0.701381665	-0.723153692	-0.62833708	-0.614092079	-0.648827535	-0.613907721	-0.658933639	-0.592770481
Z006E0055	0.224508675	0.043789496	0.154745018	0.056117996	0.018888617	-0.021956826	0.086074848	0.057614748	0.053097493	0.197652022
Z006E0056	0.138826639	0.062526478	-0.013667121	0.108768738	-0.222561403	0.299112706	0.074284321	0.074044454	0.043006668	0.036213616
Z006E0057	0.391023869	0.437772423	0.564255392	0.502353433	0.669800065	0.511048067	0.388314628	0.447716318	0.415433105	0.316384528
Z006E0058	-0.175667983	-0.133067884	-0.013481403	-0.259424481	-0.161249414	-0.090959904	-0.163982817	-0.130236141	-0.131815407	-0.195212345
Z006E0059	0.593118996	0.625007005	0.399059387	0.576936146	0.647269524	0.360317021	0.609756074	0.601820491	0.664381926	0.444738297
Z006E0060	-0.133273572	-0.191996916	0.030058011	-0.221584384	-0.172909049	-0.118969773	-0.153430117	-0.181963201	-0.181230875	-0.164371888
Z006E0061	0.308129967	0.243517777	0.277215137	0.27691538	0.365189232	0.179492921	0.220526381	0.19023238	0.174794735	0.242808367
Z006E0062	-0.020916971	-0.350407541	-0.165048126	-0.220610068	-0.341030595	-0.434264074	-0.2503941	-0.250786726	-0.28575351	-0.326807168
Z006E0063	0.147585463	0.065594869	0.010862714	0.167275678	0.05136386	0.056278671	0.094072791	0.022803541	0.125976515	0.124670419
Z006E0065	-0.143607127	-0.057042933	-0.155000925	-0.287308325	-0.167480446	-0.407002785	-0.154633767	-0.114391377	-0.14996232	-0.199419521
Z006E0066	-0.389792825	-0.222425242	-0.026450913	-0.350740738	-0.250193627	-0.161773377	-0.241482458	-0.262572569	-0.19372253	-0.18122374
Z006E0068	-0.256560555	-0.25402696	-0.35467178	-0.244273166	-0.359464147	-0.183127471	-0.258580845	-0.252936062	-0.225689932	-0.200320781
Z006E0069	-0.221945645	-0.290210784	-0.250679994	-0.226013624	-0.464804873	-0.406210763	-0.282244828	-0.285661508	-0.298156137	-0.305042082
Z006E0070	-0.034352924	-0.067639551	-0.192495002	0.125039485	0.140335668	-0.278872678	-0.076703338	-0.059757334	-0.105699656	-0.088597915
Z006E0071	-0.125920733	-0.082059598	-0.187783644	-0.061176449	-0.057852309	-0.025904441	-0.150891935	-0.109036573	-0.104554351	-0.181437182
Z006E0072	0.136803539	0.12182157	0.173430924	0.009477979	0.180874405	0.261440181	0.082408745	0.119175516	0.067413971	0.058845649
Z006E0073	0.049124173	0.0729542	0.132707435	0.104636802	-0.23165113	-0.025593964	-0.002815588	0.002050721	-0.03570929	0.004411392
Z006E0074	-0.09611443	-0.187131905	0.04884852	-0.095155425	-0.204757127	-0.137105581	-0.186434263	-0.184165257	-0.149040599	-0.371899648
Z006E0075	-0.301825388	-0.17475737	-0.222529436	-0.280046409	0.192428617	-0.175809056	-0.180609445	-0.118396685	-0.192295124	-0.168934374
Z006E0076	0.2617319	0.161305971	0.278539504	0.444477476	0.323552506	0.281649427	0.255431189	0.207487803	0.228822209	0.139919616
Z006E0077	-0.117007967	0.002748129	-0.019369485	-0.198896177	-0.004867878	-0.080508826	-0.084402931	-0.112432651	-0.046883694	-0.10367013
Z006E0078	-0.279998298	-0.290178176	-0.158511636	-0.273801463	-0.182509182	-0.393697189	-0.229375529	-0.21230258	-0.199896507	-0.215105516
Z006E0079	-0.149543469	-0.023233541	-0.11290008	-0.095697685	-0.038797252	-0.14210047	-0.031774411	-0.10008328	-0.021209357	-0.080943847
Z006E0080	0.607358652	0.673397749	0.696719434	0.623603678	0.497470795	0.570891973	0.626908311	0.574967629	0.65971941	0.593292385
Z006E0081	-0.042077546	-0.140338418	0.019816562	-0.202305118	-0.262374807	-0.165937111	-0.161572582	-0.160461463	-0.128908428	-0.160162441
Z006E0082	-0.114900276	0.031686889	-0.137051028	0.023791884	-0.271521415	-0.13037817	-0.052529013	-0.005051104	-0.102261328	0.017255144
Z006E0083	0.403828918	0.428656073	0.33584227	0.33700286	0.254828916	0.411262441	0.405795283	0.39573249	0.333580221	0.28643854
Z006E0084	0.209703366	0.171551557	0.40137499	0.367806565	-0.055129165	0.483434831	0.251270208	0.260982013	0.223214631	0.31383007
Z006E0085	-0.488140915	-0.469650292	-0.556417751	-0.517905739	-0.24042276	-0.589853227	-0.516276868	-0.455858012	-0.511609184	-0.500720533
Z006E0086	0.008848486	0.021358671	-0.21394932	-0.04750708	-0.351223205	0.106939868	-0.003768598	-0.01293912	-0.036750391	-0.100766579
Z006E0087	-0.268510215	-0.368382189	-0.099354822	-0.477276913	-0.083585838	-0.258618918	-0.306679007	-0.303546293	-0.29958418	-0.273234865
Z006E0088	0.224327319	0.220002585	0.31541743	0.239014859	0.147246515	0.249092454	0.266661573	0.325532486	0.284361786	0.25498605
Z006E0089	0.129669389	0.18954924	0.440099301	0.194051029	0.538101588	0.382336196	0.210672543	0.21423343	0.234931838	0.179626823
Z006E0090	-0.147631269	-0.108437609	0.04074111	-0.262592365	0.187617871	-0.039714228	-0.123254657	-0.181907672	-0.137418696	-0.201885797
Z006E0091	0.605887277	0.643073326	0.633923873	0.761281694	0.332834731	0.421685041	0.631676868	0.642818446	0.589156982	0.576087996
Z006E0092	0.021153945	-0.033268414	-0.171738958	0.116248248	0.024277324	0.026710331	-0.039724248	-0.022602783	-0.037809653	0.041636575
Z006E0093	-0.234650542	-0.198371034	-0.063192055	-0.162905189	0.146259282	0.034842212	-0.140599335	-0.082892251	-0.116106881	-0.018516005
Z006E0094	-0.172306052	-0.17603048	-0.402818249	-0.325873775	-0.45929444	-0.371283388	-0.184410038	-0.215140503	-0.233128997	-0.110158484
Z006E0095	-0.171543092	-0.200273591	-0.39112259	-0.290617373	-0.32610999	-0.379713653	-0.1888702	-0.221705013	-0.219330592	-0.158570753
Z006E0096	0.4274961	0.265433565	0.388280155	0.223144387	0.113081045	0.290537569	0.23090306	0.225558093	0.276517155	0.298620405
Z006E0097	0.10162293	-0.16881932	-0.118306951	-0.170644265	-0.409723809	0.167553319	-0.058538865	0.002491921	-0.090469889	-0.069322357
Z006E0098	-0.576816222	-0.630632732	-0.669023583	-0.529618848	-1.01844206	-0.574610002	-0.612585452	-0.597428208	-0.579807129	-0.565141319
Z006E0099	-0.709885109	-0.586769894	-0.592371251	-0.468595798	-0.726602084	-0.523183604	-0.575595209	-0.561280949	-0.548487484	-0.651454845
Z006E0100	-0.041457935	0.025931673	-0.026427985	-0.08934085	0.305673578	-0.027937187	0.060600149	0.101728951	0.044075456	-0.015025593
Z006E0101	0.029521678	-0.047399308	0.087805434	0.12122556	0.143536368	-0.146806705	0.015241482	0.047509653	0.017447952	0.027277771
Z006E0102	0.175702005	0.09463123	0.232969377	0.203044101	0.367260888	0.085486771	0.142667524	0.179375659	0.116666983	0.169567669
Z006E0103	-0.073126711	-0.090682291	-0.192039372	0.031841105	0.160903921	-0.136782255	-0.167114835	-0.091661315	-0.129691751	-0.152698386
Z006E0104	-0.539547561	-0.428232788	-0.41409506	-0.431558573	-0.408175604	-0.360463437	-0.455924692	-0.48906395	-0.488734882	-0.277202357
Z006E0105	0.467576592	0.583089133	0.638437443	0.390056665	0.615987571	0.536016401	0.502838058	0.483185521	0.521751513	0.534809127
Z006E0106	-0.207050054	-0.08466867	-0.268741511	-0.297477961	-0.372083775	-0.383444522	-0.206718	-0.297287976	-0.264344641	-0.271601651
Z006E0107	0.002874154	0.000550027	0.180131379	0.255937378	0.200599551	-0.021915086	0.056465288	0.155095587	0.020070042	-0.025942902
Z006E0108	0.081146478	-0.096183146	0.14273154	-0.171402829	-0.381865308	0.13404754	-0.030972595	-0.0743666	-0.012119614	-0.06293855
Z006E0109	-0.124158761	-0.093139604	-0.371635757	-0.199053703	-0.131593694	-0.125387415	-0.115571896	-0.174857979	-0.114799624	-0.031742158
Z006E0110	0.183726985	0.068714572	0.177287764	0.014355421	0.405352093	0.114463855	0.148985702	0.092695798	0.127369812	0.044350208
Z006E0111	-0.108451868	-0.059195403	-0.115547785	-0.072146727	-0.008394274	-0.020265564	-0.06014194	-0.147635175	-0.109133295	-0.034238924
Z006E0112	-0.135215218	-0.184772701	-0.06238535	-0.051897956	0.058489736	-0.06658539	-0.183647556	-0.220703844	-0.231092417	-0.218473768
Z006E0113	0.717884492	0.666387008	0.809843166	0.641984701	0.736982688	0.543826596	0.709092529	0.687935886	0.742243929	0.745649535
Z006E0114	0.255858633	0.322607755	0.202936861	0.49158011	0.434445741	0.343993912	0.359667637	0.440670848	0.349365654	0.328677264
Z006E0115	-0.364739311	-0.138814796	0.024186083	-0.002923905	-0.210892775	-0.163972465	-0.162043964	-0.171331058	-0.100119049	-0.136191575
Z006E0116	-0.033148339	-0.188882591	-0.371307194	-0.075555666	-0.27594276	-0.211887079	-0.189204914	-0.084415691	-0.14784041	-0.219769138
Z006E0117	0.067599229	0.094988565	0.179043234	0.305739513	0.546368821	0.235221288	0.189968628	0.118546643	0.176003505	0.174031909
Z006E0118	0.218119281	0.4157571	0.559241737	0.4354542	0.617699441	0.398316339	0.437814731	0.521679468	0.487005522	0.395474954
Z006E0119	0.108622839	0.077394439	-0.049127942	0.172138242	0.085788109	0.048230015	0.053087164	0.026885976	-0.000453141	-0.061528774
Z006E0120	0.343527946	0.380699388	0.442648481	0.575448681	0.573389506	0.1423369	0.38946312	0.399341543	0.348571406	0.430240811
Z006E0121	0.102032205	0.046317996	-0.030053	0.047225584	-0.110015239	0.067838018	0.049194671	-0.024334912	-0.012102053	0.033988339
Z006E0122	-0.453590753	-0.434794803	-0.481388729	-0.54409537	-0.166335871	-0.668944527	-0.493805725	-0.510264344	-0.513328871	-0.467919101
Z006E0123	-0.30759834	-0.314502862	-0.235724351	-0.118372463	-0.06272214	-0.148616545	-0.233654131	-0.220439005	-0.209766131	-0.098349912
Z006E0124	-0.213395411	-0.140294635	-0.092436236	-0.26290956	-0.00438447	-0.200980462	-0.163414322	-0.129412055	-0.190426924	-0.229608554
Z006E0125	0.261145344	0.291646004	0.34333378	0.175270914	0.453953615	0.157569173	0.316009404	0.321913009	0.260499117	0.36674076
Z006E0126	0.055026495	-0.167991211	-0.002962921	-0.250857808	-0.17469857	-0.236558302	-0.079885721	-0.067781195	-0.038543902	-0.130171868
Z006E0128	0.342475397	0.018428368	0.088915178	0.006319652	0.228380648	0.246136994	0.120684787	0.103626921	0.147508031	0.201716519
Z006E0129	0.203978806	0.247146877	0.307154577	0.163750569	0.238417084	0.218363066	0.181187071	0.180093331	0.15347972	0.176399992
Z006E0133	0.095228694	0.090166488	-0.011378619	0.204735048	0.1688435	-0.098304586	-0.000133455	-0.020938616	-0.011122533	-0.008345968
Z006E0134	0.190554465	0.266867884	0.272994676	0.15592917	0.199757058	0.321811382	0.292664157	0.289774026	0.231974927	0.284277613
Z006E0135	0.035263215	0.111384258	-0.10661829	0.221223723	0.10872007	0.19651424	0.039477117	0.05091578	0.033678243	0.157215353
Z006E0136	0.008734851	0.095748766	-0.023559151	0.199107248	0.017729871	0.018961008	0.069638567	0.063783558	0.090934709	-0.032795184
Z006E0137	-0.166756313	-0.135312382	-0.311157416	-0.251160268	0.141246851	-0.215122332	-0.182872173	-0.148889777	-0.200678278	-0.128934483
Z006E0138	0.095594971	0.152090002	0.156085318	0.071748995	-0.149979045	0.091753147	0.078943567	0.108931056	0.100196483	0.098771979
Z006E0139	0.066831457	-0.117391385	-0.187267489	-0.067878238	0.041887595	-0.239465775	-0.088775162	-0.043423245	-0.097626903	-0.02807359
Z006E0140	-0.182044325	-0.167643663	-0.096401923	-0.061045253	-0.16325441	0.025192656	-0.082213255	-0.137191139	-0.068525962	-0.074474648
Z006E0141	0.847159884	0.736759293	0.666295015	0.865483844	0.739175871	0.819546214	0.751995887	0.721851501	0.771471606	0.742504182
Z006E0142	0.262184956	0.31243997	0.244520698	0.397815537	0.080140051	0.007181885	0.237420996	0.337066605	0.264747167	0.311485027
Z006E0143	-0.012549576	0.075404523	0.212941634	-0.038257988	-0.039729942	0.266557455	0.009337944	-0.013503127	-0.052021524	0.018171865
Z006E0144	-0.278722576	-0.346070381	-0.454483878	-0.526576449	-0.095288446	-0.327875647	-0.405498825	-0.336190296	-0.399297162	-0.400826073
Z006E0145	-0.038574267	0.08948449	0.085211681	0.125584565	0.180920499	0.170128264	-0.005244149	0.016230409	0.009101327	-0.0219049
Z006E0146	-0.341003188	-0.22722013	-0.353391653	-0.112073473	0.050098594	-0.25936669	-0.248136977	-0.269640396	-0.253983286	-0.281156587
Z006E0147	0.395853211	0.164528771	0.111949691	0.30940915	0.462515433	0.270702749	0.236261023	0.22119122	0.256650011	0.331244153
Z006E0148	-0.267669723	-0.369043401	-0.244471937	-0.161177595	-0.261533213	-0.195249059	-0.305489256	-0.308657624	-0.324506947	-0.281274487
Z006E0149	-0.383660081	-0.196009641	-0.115338706	-0.063550251	-0.251203796	-0.069938867	-0.2288509	-0.207758789	-0.255617987	-0.267409187
Z006E0150	-0.02023294	-0.158710407	-0.048110184	0.025126243	-0.523945074	-0.23687692	-0.165872847	-0.210711601	-0.147859233	-0.128238275
Z006E0151	-2.27877E-06	-0.089047661	0.018796157	-0.249941241	-0.104992261	-0.058579042	-0.063072923	-0.076049992	-0.113770964	-0.083911594
Z006E0152	0.171449521	0.105363763	0.031086651	0.038046788	-0.194169127	0.203030792	0.0779479	0.097106631	0.056645148	0.040191866
Z006E0153	0.203800677	0.200135321	0.216274079	0.103883693	0.167384334	0.147807706	0.220770981	0.19970796	0.141166087	0.166518573
Z006E0154	-0.103858681	-0.284096823	-0.066779566	-0.152536432	-0.125760909	-0.247082688	-0.248537682	-0.28020792	-0.231913407	-0.336312436
Z006E0155	0.252793201	0.508504741	0.499937255	0.355132186	0.484936971	0.450359012	0.475460732	0.479999897	0.423178319	0.602336124
Z006E0156	0.904308824	0.662069674	0.511292261	0.507695687	0.419551294	0.802459163	0.678863112	0.677985771	0.62655767	0.724321685
Z006E0157	0.384311234	0.256848772	0.300342212	0.455964744	0.438607957	0.269887473	0.25552695	0.216886915	0.227837378	0.240013658
Z006E0158	-0.445999375	-0.25044762	-0.131115294	-0.182755644	-0.333401604	-0.228714227	-0.338060772	-0.374827517	-0.371045603	-0.338228936
Z006E0159	0.255243508	0.196887675	0.172602498	0.135935447	0.389918403	0.100136336	0.232280939	0.286133095	0.179082118	0.188929101
Z006E0160	0.116700772	0.07500915	-0.033383021	0.027952881	-0.071521385	-0.117600861	0.101961567	0.127173804	0.134364194	0.093527223
Z006E0161	-0.012910765	0.13947605	0.024794571	0.104973586	0.550375946	0.251058372	0.144217876	0.20713964	0.165130862	0.082265051
Z006E0162	0.064002662	0.142224291	-0.064613844	0.069947476	0.047626823	0.171181694	0.113856644	0.06120544	0.140170478	0.129227855
Z006E0163	-0.009416808	-0.05727315	-0.106542685	-0.031204323	0.292929838	-0.283855909	-0.050573649	-0.060205522	-0.013597738	-0.1299669
Z006E0164	0.08790681	0.05773103	-0.194466319	0.033160921	0.163737476	0.15852929	0.076167815	0.057507523	0.094426193	0.014838035
Z006E0165	-0.134906176	-0.159239847	-0.138226277	-0.013534086	-0.4211236	-0.247896877	-0.079157983	-0.112160462	-0.015130913	-0.040825126
Z006E0166	0.499447369	0.364462817	0.161811811	0.259131066	0.349470363	0.444668704	0.332848696	0.354929863	0.295206778	0.234970195
Z006E0167	0.242142212	0.246325549	-0.011551695	0.181566376	0.278227236	0.100321584	0.182228226	0.232294225	0.195893011	0.136311548
Z006E0168	0.260604925	0.36069014	0.190397999	0.292842116	0.193677653	0.316220635	0.300386801	0.254064849	0.283991383	0.334869723
Z006E0169	0.07267442	-0.09701414	0.045477483	-0.162405591	0.264364354	0.111773832	-0.025536966	0.017359364	-0.017512739	-0.064854244
Z006E0170	-0.156249976	0.049426828	-0.154766498	-0.155284723	-0.348191929	-0.050662593	-0.001254906	-0.065295652	0.010306005	0.003895395
Z006E0171	-0.277199606	-0.30948307	-0.236722767	-0.445340309	-0.308883986	-0.458265128	-0.302115935	-0.277078307	-0.242798306	-0.297651639
Z006E0172	0.375716496	0.390813147	0.246417983	0.449030072	0.019336866	0.36455171	0.360481488	0.35197175	0.342459229	0.348852124
Z006E0173	-0.279126604	-0.381535692	-0.457354796	-0.396179486	-0.122655016	-0.331836241	-0.358919439	-0.346655529	-0.376271019	-0.335094105
Z006E0174	0.123761989	0.301064663	0.07733262	0.095980554	0.370313782	0.228940845	0.192155217	0.20134413	0.184700561	0.171263202
Z006E0175	-0.152795582	-0.178215663	-0.22348234	-0.076073169	0.023887427	-0.02252774	-0.132829816	-0.118785982	-0.180698344	0.040204286
Z006E0176	0.319628405	0.194819529	0.317771962	0.311970724	-0.120072922	-0.016636618	0.189830871	0.128428021	0.24148484	0.111820825
Z006E0177	0.017286243	0.057334254	-0.039624631	-0.158739186	-0.19650175	0.166138901	0.024833384	0.029522462	-0.017182715	0.052812013
Z006E0178	-0.646034372	-0.756052572	-0.613373353	-0.820975746	-0.700948867	-0.511780741	-0.688176657	-0.601160194	-0.678804564	-0.560116774
Z006E0179	-0.48226526	-0.398359383	-0.298671855	-0.308442755	-0.456130937	-0.490972419	-0.334818993	-0.423438626	-0.295712833	-0.322979123
Z006E0180	0.071640983	0.116307639	-0.094059311	0.002619076	0.002611982	-0.152649756	0.05472811	0.060652617	0.110622359	-0.027793633
Z006E0181	-0.255192315	-0.175491336	-0.013020909	-0.173156949	0.184183233	-0.141839313	-0.153002557	-0.180054987	-0.063866681	-0.105292783
Z006E0182	-0.029664208	0.133410845	-0.112996526	-0.067315368	0.103025449	0.061883484	0.019398221	0.057257468	0.00950986	-0.002090674
Z006E0183	0.300486291	0.087591976	0.333650683	0.001546086	0.179762456	0.120103829	0.11437203	0.099620072	0.113080736	0.130876829
Z006E0184	0.080989098	0.150437874	0.217737194	0.195146862	0.023086268	0.305500761	0.176935295	0.157661028	0.141310249	0.210031352
Z006E0185	0.601999972	0.595460354	0.77349485	0.639051735	0.521790686	0.657118361	0.607429618	0.548367872	0.55524211	0.682073455
Z006E0186	0.106065599	0.371162721	0.073170534	0.283164752	0.550326175	0.178636339	0.274808458	0.296227883	0.240384799	0.262968138
Z006E0187	-0.062351956	0.112201877	0.168000997	0.133339195	-0.026828026	0.091408399	0.038602582	0.092983462	0.068433454	0.061656281
Z006E0188	0.284209118	0.291010896	0.135900115	0.142908091	0.197341537	0.328067395	0.283045978	0.286551869	0.233075637	0.217552512
Z006E0190	-0.46440149	-0.3926361	-0.232984076	-0.438971114	-0.11307276	-0.497762832	-0.420766977	-0.355430858	-0.435929097	-0.406771028
Z006E0191	0.341176458	0.363224077	0.215164753	0.394059187	0.023996104	0.301697051	0.324724313	0.325610206	0.375802966	0.245855134
Z006E0192	-0.042490402	-0.090963546	-0.339388231	-0.158168589	-0.094362988	-0.085206598	-0.087949959	-0.016117838	-0.119235909	-0.003302355
Z006E0193	-0.323059485	-0.306421017	-0.394607424	-0.134704251	-0.328697299	-0.146501372	-0.257547482	-0.357277746	-0.230311229	-0.239979675
Z006E0194	-0.199761778	-0.05940954	-0.138612019	0.005125973	-0.432558387	0.097542966	-0.054413488	-0.159775071	-0.040579365	-0.072207202
Z006E0195	-0.472767463	-0.471201556	-0.253485089	-0.300644718	-0.435668696	-0.478460858	-0.468201181	-0.493536137	-0.414001906	-0.411876008
Z006E0196	-0.145132458	-0.082952224	-0.156394994	-0.145633726	-0.056817736	-0.216630227	-0.026338078	-0.043337328	0.012565318	-0.050707729
Z006E0197	0.076682794	0.023644176	-0.059376724	-0.189286273	0.192781517	-0.163872676	-0.029572584	-0.01857871	-0.067903469	-0.108618276
Z006E0198	-0.298338296	-0.571764904	-0.565911552	-0.703374219	-0.309175965	-0.686553581	-0.523507237	-0.547119136	-0.507276825	-0.499690331
Z006E0199	0.277426686	0.52554499	0.636410385	0.438110899	0.249985505	0.543319696	0.478537011	0.473171738	0.512969343	0.490285449
Z006E0200	0.149929116	0.105265665	-0.079390273	0.135082274	-0.086815201	-0.103474179	0.054584473	0.086770152	0.079789005	0.011130112
Z007E0001	-0.447475737	-0.152141248	-0.399321919	-0.309561585	-0.450760425	-0.159693348	-0.339421477	-0.299975183	-0.416724325	-0.389886674
Z007E0002	0.305376866	0.448717142	0.167985682	0.1108507	0.059501403	0.131305569	0.176115508	0.116036435	0.221008771	0.293351242
Z007E0003	-0.285466928	0.022062299	-0.151997726	-0.218535568	-0.21017735	-0.087916606	-0.152669384	-0.249369826	-0.214780387	-0.215387827
Z007E0004	0.216232992	0.123594249	0.163168477	0.139689569	0.02877663	0.383196721	0.206686231	0.219814138	0.259450448	0.434419048
Z007E0005	-0.301835473	-0.078213976	-0.344594969	-0.309183133	-0.16101919	-0.58672497	-0.354341394	-0.251366861	-0.298001901	-0.291143427
Z007E0007	0.148846953	0.135327459	0.051021058	0.138275706	-0.116497437	-0.029292131	0.081591066	0.089218434	0.176884523	0.160199784
Z007E0008	0.662924185	0.525120376	0.714936416	0.81026612	0.684610014	0.790776044	0.732857514	0.757759285	0.750018563	0.86924667
Z007E0009	-0.156135016	-0.474178139	-0.348344917	-0.327862271	-0.442443194	-0.519671536	-0.344486688	-0.452528604	-0.451103467	-0.273702587
Z007E0010	-0.354372988	-0.240678912	-0.333389334	-0.249899213	-0.34238572	-0.220988865	-0.325327954	-0.350153368	-0.299850758	-0.38388935
Z007E0011	0.043374399	0.030734091	0.235512499	0.283023702	0.245330974	0.112283965	0.261543265	0.188055959	0.337216783	0.259337496
Z007E0012	-0.0160014	0.054786765	0.06074602	0.159837568	0.140199746	0.008459007	0.09878547	0.149161655	0.028833212	0.237994734
Z007E0013	0.553253494	0.577329264	0.469527934	0.550683606	0.561522407	0.762085727	0.531953808	0.49509858	0.541851299	0.496869503
Z007E0014	-0.217337257	-0.305899232	-0.213826439	-0.223390714	-0.29238456	-0.0581931	-0.181638025	-0.293938013	-0.161793844	-0.266234975
Z007E0015	-0.191711275	0.188700747	-0.050694775	-0.116662231	-0.046317184	0.019452328	-0.038722442	-0.026119011	0.047046454	0.022910257
Z007E0016	-0.173961367	0.080482011	-0.16245193	-0.054683822	-0.078830054	-0.250577172	-0.11895064	-0.22937485	-0.154331326	-0.163285338
Z007E0017	0.212402772	0.5045502	0.229987806	0.181535937	0.240773679	0.374064488	0.246249151	0.238147926	0.237057364	0.277610264
Z007E0019	-0.188460455	-0.084347628	-0.077331423	-0.106401042	-0.00550909	-0.128249334	-0.065324382	-0.225791932	-0.220156731	-0.021818514
Z007E0020	0.521870878	0.309990716	0.317018499	0.408335196	0.171389002	0.225362388	0.372627744	0.546277783	0.354570823	0.320283349
Z007E0021	-0.46228027	-0.654338192	-0.486190164	-0.494334388	-0.449810609	-0.573092845	-0.483067514	-0.413717662	-0.501755859	-0.477691478
Z007E0022	-0.147603718	-0.38922703	-0.219268769	-0.175817656	-0.208422367	-0.063858515	-0.203183488	-0.220831786	-0.175439554	-0.144156536
Z007E0023	-0.386447231	-0.405231118	-0.570621011	-0.479601981	-0.406702892	-0.338741395	-0.548646627	-0.579389053	-0.583377847	-0.639768008
Z007E0024	0.57277153	0.441514287	0.36288813	0.315163631	0.435480302	0.514510883	0.417032806	0.366915983	0.476677451	0.167880127
Z007E0025	-0.559502434	-0.538640467	-0.566958201	-0.581730851	-0.665174171	-0.728626779	-0.526409685	-0.412273681	-0.510592874	-0.487295604
Z007E0026	-0.589202344	-0.483321214	-0.469909666	-0.466011012	-0.214082715	-0.198213547	-0.401411779	-0.459003802	-0.39765507	-0.216482348
Z007E0027	-0.154352921	0.03655671	-0.150624403	-0.198232857	-0.293122566	-0.278917445	-0.153556404	-0.203430888	-0.093035995	-0.175196274
Z007E0029	0.650680425	0.415406196	0.51045829	0.448717631	0.524292153	0.586982183	0.509916724	0.362881868	0.63318223	0.559864477
Z007E0030	0.469809801	0.284224989	0.290702921	0.352365851	0.205930959	0.199016703	0.328955092	0.392779354	0.338851796	0.405633024
Z007E0031	0.014821318	-0.248757346	-0.031743685	-0.070719126	-0.10731324	0.120401801	-0.074726932	-0.055941804	0.009827318	-0.162637805
Z007E0032	0.435337961	0.330031688	0.341929861	0.409718323	0.580711875	0.16609506	0.366841276	0.502101806	0.30031599	0.285884899
Z007E0033	0.312200529	0.332491944	0.198521168	0.101171791	0.251968242	0.282131621	0.188272579	0.175426259	0.159511593	0.258463136
Z007E0034	-0.195549211	0.052682054	-0.093018785	0.003600062	0.097536977	0.049757569	-0.059604653	-0.100471018	-0.026930342	-0.124997275
Z007E0036	-0.270437141	-0.366324519	-0.163146562	-0.3202211	-0.008368562	-0.082492097	-0.25832167	-0.39014842	-0.166306234	-0.452972808
Z007E0037	-0.136800061	-0.170552276	-0.268237449	-0.352123376	-0.362562615	-0.14956014	-0.277500762	-0.186119008	-0.331340859	-0.304718626
Z007E0038	0.326351629	0.346016	0.196604783	0.326375205	0.288350567	0.151478409	0.24732035	0.203629599	0.082071043	0.3647504
Z007E0039	-0.168354005	-0.302986824	-0.219694777	-0.222429122	-0.19801997	-0.319102764	-0.188855007	-0.185502836	-0.244592956	-0.198368333
Z007E0040	0.372003524	0.403272868	0.425574615	0.388881064	0.464317322	0.262112291	0.390444626	0.344014523	0.463076976	0.356620052
Z007E0041	-0.012672098	0.126398388	-0.054349816	-0.099895806	0.012259397	0.084834346	-0.000520916	-0.086543062	-0.059619876	-0.118541601
Z007E0042	0.456635247	0.406121055	0.428843356	0.393323518	0.623487639	0.568205013	0.420678988	0.526666072	0.528978428	0.36833788
Z007E0043	0.149030698	-0.168963887	-0.108535767	-0.13401314	-0.181705824	0.142171795	-0.063533657	-0.079778827	-0.075126848	-0.183073084
Z007E0044	-0.075390854	0.018503898	-0.18386782	-0.243590405	-0.158252566	-0.332263564	-0.192584392	-0.190844611	-0.181405506	-0.32111574
Z007E0045	-0.307541851	-0.356790715	-0.234020058	-0.32048727	-0.328531634	-0.233446129	-0.217158626	-0.189522076	-0.118710874	-0.35877068
Z007E0046	-0.951301719	-0.895984964	-0.777419849	-0.947567847	-0.701409	-0.905727277	-0.795713298	-0.685034642	-0.696091576	-0.760264365
Z007E0047	-0.315247308	0.12042721	-0.172892827	-0.051640245	-0.137530318	-0.252255904	-0.086983076	-0.036634651	-0.206304885	-0.116375188
Z007E0048	0.213604834	0.127309049	0.18064568	0.242010053	0.116629073	0.373127465	0.226820794	0.126329861	0.102431841	0.185676
Z007E0049	-0.213312957	0.158796008	-0.01524056	-0.034315053	0.020024471	0.274787999	0.004923813	0.094176043	0.131247812	-0.157437415
Z007E0050	0.267588715	0.289710819	0.283142501	0.341649882	0.422143539	0.209062307	0.256196484	0.234460412	0.182397842	0.216175288
Z007E0051	-0.086539743	-0.457589958	-0.246165229	-0.221923311	-0.195101644	-0.146124309	-0.332868142	-0.264218804	-0.322680509	-0.358786485
Z007E0052	0.004619094	-0.050444018	0.058412734	-0.069236574	0.123743925	-0.160532469	-0.002769589	-0.001052886	0.023985456	0.046003814
Z007E0053	-0.0683387	-0.302285593	-0.141360727	-0.203417494	-0.283216056	0.166374645	-0.16888748	-0.151604445	-0.206886303	-0.070753824
Z007E0054	-0.248234646	-0.237011803	-0.245112568	-0.187169664	-0.228785911	-0.094060083	-0.219393667	-0.201774058	-0.293903685	-0.258245624
Z007E0055	0.055939052	0.079153126	0.020413549	-0.120957959	0.044503668	-0.185806717	0.00345611	0.102223938	0.028219621	0.038603289
Z007E0056	0.299620198	0.38312104	0.378913479	0.393105642	0.267307262	0.220209281	0.322088429	0.299733244	0.35922536	0.266172699
Z007E0058	0.222480737	0.076417457	0.162955685	0.229061197	0.15090077	0.015017361	0.162306774	0.15721138	0.148946409	0.156182887
Z007E0059	-0.279619752	-0.293799656	-0.23957928	-0.154289443	-0.188187852	-0.358400737	-0.216660177	-0.19780492	-0.192412779	-0.226114525
Z007E0060	0.068786387	0.044311414	-0.015000896	0.092021339	0.017960466	0.201088002	0.013060875	0.070232168	-0.081196387	0.247720751
Z007E0061	-0.235226546	-0.180080491	-0.208737393	-0.105379719	-0.064161541	0.12068639	-0.188710507	-0.301364573	-0.161824827	-0.283988134
Z007E0062	-0.116542677	-0.063341218	-0.05732321	0.008559734	0.091630932	-0.026558394	-0.052685439	0.033302321	0.063130604	-0.097318031
Z007E0063	0.253412133	0.222901606	0.17068232	0.123884789	0.234122304	0.180922936	0.145943548	0.122559314	0.081633709	0.219552467
Z007E0064	-0.38432999	-0.389544457	-0.234826781	-0.29724335	-0.434630612	-0.052763766	-0.260237662	-0.283223368	-0.326471988	-0.322010205
Z007E0065	-0.124742748	-0.112038611	-0.098531513	-0.181105689	-0.159911111	-0.000488532	-0.168429656	-0.177641524	-0.136684419	-0.016257777
Z007E0066	0.192256134	0.165988909	0.261444888	0.250900339	0.249908541	-0.007817208	0.216259083	0.12080513	0.346805281	0.211620736
Z007E0067	0.228888609	0.374485781	0.325413937	0.372955395	0.212963967	0.560222251	0.34985852	0.273937513	0.378100867	0.253938379
Z007E0068	-0.073276512	0.06862455	-0.002803243	0.003633974	-0.04312169	-0.252070207	0.01451698	-0.053138928	-0.02835604	-0.124344877
Z007E0069	-0.164871119	-0.408611929	-0.069742396	-0.164523881	-0.213739683	-0.179087334	-0.091963909	-0.066127969	-0.006723903	-0.214352912
Z007E0070	-0.198651515	-0.465190493	-0.228459322	-0.267183374	-0.147509852	-0.302773028	-0.223869615	-0.17624907	-0.316463911	-0.301814563
Z007E0071	-0.010477715	0.3314082	0.00348001	-0.055552053	-0.23164708	0.060504518	-0.012788091	0.014763825	-0.097144168	0.003789159
Z007E0072	-0.18131525	-0.382672253	-0.344685407	-0.314832446	-0.240606628	-0.150874748	-0.330718929	-0.42583026	-0.365319956	-0.267185363
Z007E0073	-0.032721459	0.117999081	-0.074127001	0.041902977	0.009614621	0.143164538	-0.061090286	-0.112802458	-0.101485759	0.112571857
Z007E0074	0.165365895	0.180762783	0.023666956	-0.045535774	-0.064431238	-0.024354702	0.074546917	0.153874259	0.01129529	0.032167819
Z007E0075	0.305932689	0.08154919	0.201550042	0.1528187	0.301419291	0.121026603	0.26059662	0.227010611	0.16758412	0.022061066
Z007E0076	0.321278578	0.291281607	0.3804213	0.356470482	0.479413178	0.199073949	0.339917117	0.417929965	0.398890464	0.26801245
Z007E0077	0.262509314	0.388325466	0.239606345	0.16552867	0.267867798	0.143321237	0.250831462	0.209495989	0.275244022	0.188236541
Z007E0078	0.088767646	-0.253697189	-0.058030808	0.01073892	-0.013300567	0.204501994	-0.059268017	-0.063538735	-0.057888437	-0.134547737
Z007E0079	-0.054733175	0.146535946	0.11749359	0.178506942	0.133208095	-0.091219264	0.105018151	0.172233077	0.074660368	0.27149345
Z007E0080	0.10370433	0.065251937	0.150919531	0.192533922	0.013193424	0.08198224	0.182854252	0.18236162	0.07204325	0.093224766
Z007E0081	0.157816064	-0.06596964	0.051916343	0.102105889	-0.003970207	-0.158476156	0.071261355	0.002014236	0.057665777	-0.051267093
Z007E0082	0.091235664	-0.043020632	0.108830208	0.198836317	0.079915168	0.031641653	0.064861983	0.058582662	0.120566325	0.28567629
Z007E0083	0.447780891	0.269164868	0.447901371	0.424515348	0.555853467	0.326427162	0.450471138	0.504107544	0.489239372	0.390787372
Z007E0084	0.359472286	0.379614284	0.401193989	0.489392952	0.383755641	0.442302085	0.410832192	0.396884643	0.336544524	0.673683074
Z007E0085	0.242689924	0.551678168	0.251059119	0.24821489	0.282702277	0.126210836	0.242222572	0.213198984	0.186492608	0.30068682
Z007E0086	0.089319104	0.375063965	0.131472329	0.209796026	0.270850827	0.346077484	0.169956829	0.22892459	0.223980388	0.07315607
Z007E0087	-0.204450157	-0.214887858	-0.230675135	-0.302856028	-0.265094185	-0.278818954	-0.251123481	-0.242828877	-0.188669485	-0.368316177
Z007E0088	-0.605771254	-0.174677129	-0.493890153	-0.564208139	-0.505574758	-0.512065982	-0.563023952	-0.52275385	-0.548295938	-0.407654023
Z007E0089	0.070415511	0.265492406	0.021904358	0.159122478	0.028059367	0.091428055	0.050352902	0.019702215	0.033971305	0.069659851
Z007E0090	0.156140532	0.515580965	0.36605873	0.42557455	0.153338477	0.583197419	0.338883086	0.381840726	0.288485456	0.37514179
Z007E0091	-0.043967734	0.047009798	-0.035845576	-0.142348077	-0.108530912	-0.21146895	-0.038488122	-0.045477769	-0.10240644	0.102212813
Z007E0092	0.015176549	0.301849933	0.115119981	0.132629322	0.099458934	0.11589879	0.178725203	0.232428762	0.08469084	0.115776152
Z007E0093	0.215585852	0.302259798	0.092653983	0.145332006	0.059926724	0.225491249	0.167916218	0.196585004	0.158990107	0.147909655
Z007E0094	0.222974354	0.371224672	0.098332295	0.246929474	0.235219607	0.058858052	0.161110154	0.13114839	-0.005573636	0.253091801
Z007E0095	-0.047085092	-0.299720102	-0.054355327	-0.078459737	0.088785344	0.06239611	-0.08996769	-0.173532349	-0.145482275	-0.119068224
Z007E0096	-0.174273547	-0.36997794	-0.183878782	-0.153728835	-0.097090527	-0.253297448	-0.162356604	-0.081992352	-0.083867081	-0.340191227
Z007E0097	-0.045730918	0.183525763	0.014822715	0.040796657	0.079722412	-0.211450847	-0.014866207	-0.016952238	-0.059488413	-0.097325777
Z007E0098	-0.083060313	0.154338977	0.080991325	-0.043287643	0.186511939	0.098030903	0.114291578	0.054474087	0.079118734	0.097400118
Z007E0099	-0.179888919	-0.224831261	-0.134202834	-0.071907941	-0.243922564	-0.263706749	-0.137013248	-0.260057525	0.002587246	-0.200400133
Z007E0100	-0.254018077	0.042202558	-0.139914422	-0.142539847	-0.23909052	-0.226152642	-0.080324288	-0.157729397	-0.222269445	-0.019338106
Z007E0101	-0.042986781	-0.073852422	0.01745494	-0.050247656	-0.005186368	-0.004845199	0.074974885	0.052338249	0.109353496	0.134157598
Z007E0102	-0.097251516	-0.121787416	-0.0985895	-0.206135313	0.089634375	-0.325814242	-0.096900828	-0.130995945	-0.014412163	-0.149675087
Z007E0103	0.05715489	0.157017778	0.024162451	0.02104254	-0.136253821	0.092138039	0.010868625	0.038854925	-0.021178421	-0.048515575
Z007E0104	0.058453174	0.060416515	-0.039161353	-0.007689205	0.042592313	-0.189438984	0.00468745	-0.159852175	0.01957459	-0.158486384
Z007E0105	-0.08407662	-0.358284059	-0.160709219	-0.064079068	-0.232992993	-0.295233454	-0.201747598	-0.176682543	-0.260093561	-0.226073602
Z007E0106	0.194523159	0.048533905	0.229039381	0.137881093	0.234662116	0.191739805	0.174609279	0.168395168	0.266406024	0.232591908
Z007E0107	-0.10725889	-0.135902326	-0.031015468	0.028688511	0.112270447	0.157234228	0.022894374	-0.035171171	0.041265573	-0.071928914
Z007E0108	0.445162941	0.37608212	0.589264462	0.597597187	0.418173223	0.356921098	0.530452324	0.518859551	0.45934858	0.358550076
Z007E0109	-0.310587338	-0.37103027	-0.43360741	-0.376045216	-0.363422158	-0.271889015	-0.450077014	-0.405533018	-0.31978539	-0.486699068
Z007E0110	-0.076609568	-0.135897665	0.037551138	-0.059282387	0.015898716	-0.101274632	-0.022843745	-0.020984915	0.036225418	0.0051227
Z007E0111	-0.111439471	-0.17781269	-0.090141762	-0.052877129	-0.273110138	-0.314439195	-0.056751685	-0.034615817	-0.174255996	-0.27973599
Z007E0112	-0.333623419	-0.029206623	-0.265938021	-0.262497726	-0.372101124	-0.237024305	-0.284688494	-0.350435066	-0.321664555	-0.162599472
Z007E0114	-0.446579206	-0.114411267	-0.362314153	-0.27520869	-0.470835828	-0.196726573	-0.295803354	-0.252160032	-0.311888437	-0.456503521
Z007E0115	0.194264616	0.241331337	0.143224687	0.173116203	0.273568514	0.408310435	0.174884137	0.22026495	0.204476782	0.123488204
Z007E0116	-0.106967651	-0.045796687	-0.114626397	-0.162471454	-0.198673013	-0.195433909	-0.080389975	-0.031407551	-0.041200772	0.095337535
Z007E0117	0.113149248	-0.05736264	0.068985764	0.063637924	0.228952461	-0.126526869	0.082005576	0.136791332	0.032788244	0.016891858
Z007E0118	0.197713964	0.07399402	0.080068511	0.033748513	-0.060036753	0.001420182	0.150426863	0.23676805	0.134372975	0.118080521
Z007E0119	-0.289320956	-0.471042165	-0.230318416	-0.260282305	-0.287236929	-0.396177854	-0.223189132	-0.165345192	-0.160184734	-0.359072092
Z007E0120	0.057129628	0.226340849	0.229025575	0.25497681	0.210449609	0.415439747	0.183425	0.168973011	0.121186416	0.255591509
Z007E0121	-0.38617746	-0.464031356	-0.224747675	-0.21687403	-0.302499407	-0.501820465	-0.241599557	-0.330462657	-0.323709396	-0.244395385
Z007E0122	0.523299302	0.560442556	0.536769531	0.571132257	0.427806492	0.717920235	0.548485194	0.55498146	0.609965682	0.436616865
Z007E0123	0.090514185	0.301521343	0.077403807	0.030647004	0.03556022	0.01251472	0.094591297	0.115878744	0.203932489	0.167185127
Z007E0124	-0.527734965	-0.718878548	-0.490046056	-0.445656324	-0.455336032	-0.626042285	-0.471394122	-0.53308738	-0.408710401	-0.516867587
Z007E0125	0.11400458	0.134160671	0.099865036	0.006620018	0.291201122	0.243856488	0.022347562	-0.049303492	0.024260256	0.116225547
Z007E0126	0.121454804	0.085480923	0.042069763	0.149239889	0.068727218	0.019191	0.057867544	-0.005351022	-0.03233476	0.104612779
Z007E0127	-0.116937384	-0.022426695	-0.085069551	-0.170817386	-0.137491442	-0.018291176	-0.137555634	0.02266485	-0.026492347	-0.086898492
Z007E0128	-0.284314948	0.061524862	-0.214001027	-0.264758688	-0.270137944	-0.316728489	-0.19724537	-0.163322954	-0.109283421	-0.240718697
Z007E0129	-0.157193918	-0.002867015	-0.014872999	-0.050458019	-0.139749749	-0.198059858	-0.002736987	-0.00848933	-0.016415549	-0.055897439
Z007E0130	-0.241592186	-0.251275173	-0.188450682	-0.129980588	-0.101970853	-0.164623357	-0.222340732	-0.266245297	-0.18926717	-0.160316722
Z007E0131	0.031171067	0.075333405	0.146995371	0.217902603	0.035441456	0.451189338	0.148144168	0.102157767	0.156570769	0.307593348
Z007E0132	0.60645331	0.411236723	0.608269137	0.474962211	0.67044917	0.799385901	0.608259494	0.685244471	0.687666446	0.520801598
Z007E0133	0.131630391	0.319544566	0.186346377	0.251959048	0.201167194	0.184553335	0.192088083	0.192756432	0.140962489	0.03814083
Z007E0134	0.365824764	0.566324909	0.47334202	0.486409859	0.351514122	0.645072797	0.507436252	0.403175464	0.476372398	0.439364529
Z007E0135	0.340034395	0.161024987	0.161795271	0.14092178	0.340340874	0.547886447	0.170626864	0.253143195	0.224327708	0.231736813
Z007E0136	-0.1330435	0.16236355	-0.113922276	-0.008499733	0.046910789	-0.267979308	-0.090500424	-0.160436405	-0.10566988	0.04146115
Z007E0137	-0.155957499	-0.062811829	-0.115166634	-0.17919232	-0.022630349	-0.129895673	-0.150838708	-0.262866322	-0.087459138	-0.059600268
Z007E0138	-0.291967207	-0.174995609	-0.202649515	-0.337402718	-0.089168039	-0.357058269	-0.250847721	-0.121980373	-0.244863356	-0.140878049
Z007E0139	-0.130825547	-0.079963344	0.027162978	-0.098514148	-0.087787203	-0.190488189	-0.014533924	0.066896611	-0.016839122	0.074080031
Z007E0140	0.166599995	0.076717216	0.177088783	0.118761425	0.081185718	0.024132492	0.108479662	0.144817635	0.098453185	0.148510543
Z007E0141	-0.204889742	-0.093010231	-0.158875022	-0.139346626	-0.127006863	-0.114239671	-0.208466301	-0.088392248	-0.189377561	-0.098974466
Z007E0142	-0.00011463	0.048233451	0.170247787	0.214415546	0.155245522	0.303431535	0.139599049	0.064287905	0.189154994	0.220842091
Z007E0143	0.215571169	0.529997392	0.204719562	0.215169009	0.176739503	0.060559107	0.187296535	0.170331217	0.267861801	0.33321385
Z007E0144	-0.306733233	-0.374587932	-0.34241612	-0.30060437	-0.531580431	-0.107911003	-0.307152705	-0.238371901	-0.399068439	-0.265714145
Z007E0145	0.078684097	-0.02181568	0.080780685	0.038699813	-0.062080571	0.199338028	0.045261152	0.113840435	0.00668749	-0.101870174
Z007E0146	0.000639913	-0.225216979	-0.132237224	-0.024062938	-0.039122788	-0.230209591	-0.069196101	-0.126896016	-0.101375076	0.164884238
Z007E0147	0.256790568	0.312886755	0.113735402	0.166907285	0.166055664	0.076171291	0.133409155	0.167298497	0.172512166	0.114158059
Z007E0148	0.051308876	0.284447522	0.130546156	0.242863161	0.134241574	0.017711485	0.096782559	0.215493365	0.072588238	0.239741085
Z007E0149	-0.021324396	-0.259336613	0.032585067	0.01461619	0.048762825	0.075659686	0.022806629	0.090613083	0.025688188	0.0226944
Z007E0150	-0.28892291	-0.497926654	-0.357355807	-0.326895504	-0.367260682	-0.472682508	-0.337867414	-0.301989574	-0.346137598	-0.224978032
Z007E0151	-0.253386054	-0.138180361	-0.079569897	-0.024172033	-0.17219141	0.140986438	-0.126982407	-0.149028965	-0.021875572	0.020888569
Z007E0152	0.160638299	0.1525493	0.174012392	0.218126173	0.20678546	0.036001023	0.198833057	0.319830331	0.253674072	0.216159959
Z007E0153	0.238544868	-0.113259862	-0.037015224	-0.002046709	0.126965963	0.264948152	-0.004026904	0.00749406	-0.053969537	-0.01505983
Z007E0154	0.345626159	0.166206461	0.364392703	0.26440317	0.419591061	0.123212709	0.331840757	0.27726581	0.366699271	0.379093405
Z007E0155	0.139352578	-0.293053029	-0.053910953	-0.10501096	-0.033114215	0.189242821	0.017016682	-0.020046355	-0.099551063	-0.052551981
Z007E0156	-0.200534574	-0.362766193	-0.241485461	-0.151681675	-0.011073263	0.104175611	-0.223856258	-0.27318282	-0.192237811	-0.113155292
Z007E0157	-0.073499751	-0.069174157	-0.031032265	-0.084600986	-0.081417887	0.113950583	-0.036786624	-0.00084649	-0.140918265	0.042798461
Z007E0158	-0.273597059	-0.388837428	-0.160306239	-0.132844398	-0.203680483	-0.060263474	-0.197039299	-0.180675007	-0.250731839	-0.252392819
Z007E0159	-0.403533346	-0.489590655	-0.417489819	-0.405989167	-0.47802626	-0.534288549	-0.391081829	-0.324231545	-0.340897252	-0.483267072
Z007E0160	0.323755362	0.042737078	0.199400664	0.196386264	0.266573848	0.335900031	0.209138305	0.252997823	0.208357951	0.093993896
Z007E0161	0.204521579	0.491567061	0.115155423	0.125584651	0.266073584	-0.018711639	0.170636334	0.156992562	0.230206836	0.270482014
Z007E0162	0.264584357	0.35317986	0.386746392	0.292531002	0.32359109	0.295240414	0.34331839	0.276065772	0.482309353	0.287999671
Z007E0163	0.335746098	0.255215239	0.291384534	0.278351297	0.262508589	0.13087145	0.282195988	0.34346446	0.222307562	0.280364031
Z007E0164	0.250424708	0.386255822	0.217435989	0.149383179	0.256917162	0.001058262	0.255292141	0.30239719	0.316946064	0.238913684
Z007E0165	0.089246574	0.032501975	0.195360748	0.175322284	0.501026513	0.123944829	0.222639131	0.310154017	0.2217968	0.164454399
Z007E0166	0.067307519	-0.039579402	0.047002647	0.040516936	0.116054668	0.017557514	0.100929309	0.147660538	-0.004976327	0.005960342
Z007E0167	0.114387628	0.340531	0.157161458	0.208861955	0.097753818	0.399615911	0.227189427	0.276801698	0.225212746	0.290663052
Z007E0168	0.470680924	0.195502769	0.215709286	0.268023999	0.19074806	0.120402507	0.237203983	0.321697837	0.17508188	0.246438003
Z007E0169	0.289193702	0.103642064	0.327534806	0.276681067	0.313340378	0.206722457	0.345863826	0.301433609	0.2408442	0.374753614
Z007E0170	-0.059026542	-0.046707275	-0.085164951	-0.103027124	-0.230546018	-0.380869868	-0.134356372	-0.216527964	-0.191235962	-0.062091869
Z007E0171	-0.000229247	-0.208892319	-0.122779552	-0.099072006	-0.137058908	-0.272328592	-0.092836013	-0.149722759	-0.170809714	-0.015211488
Z007E0172	0.427709586	0.701614419	0.532036823	0.501549839	0.541900787	0.377342922	0.578426197	0.575602358	0.434513192	0.366914445
Z007E0173	0.099394818	0.272339896	0.143109969	0.205517259	0.115447936	0.192770608	0.112045617	0.08370824	0.020787324	0.01115422
Z007E0174	0.297525099	0.218957132	0.353335129	0.331419209	0.184479546	0.522249261	0.366770742	0.347396104	0.327971731	0.403042998
Z007E0175	0.223231017	0.112338407	0.261313139	0.20154489	0.542723143	0.547511064	0.248694753	0.214732952	0.269104784	0.314333618
Z007E0176	-0.048864862	-0.116020848	0.042333806	0.111714902	0.020278074	0.400727216	0.060285291	0.12576731	0.205470189	0.155989045
Z007E0177	0.289855027	0.186740704	0.170207659	0.114460617	0.288278833	0.103196541	0.179950383	0.077752168	0.247033239	0.163456604
Z007E0178	-0.38020325	-0.303457854	-0.200765874	-0.284020444	-0.245509214	0.064912757	-0.188892112	-0.268140437	-0.157524409	-0.156628922
Z007E0179	-0.572653722	-0.720322551	-0.500825055	-0.471452519	-0.380412918	-0.608938662	-0.515935786	-0.48810218	-0.478475649	-0.701685091
Z007E0180	-0.234401056	-0.245938641	-0.257619875	-0.302742479	-0.176343794	-0.082170637	-0.25585593	-0.205284714	-0.2313752	-0.320931192
Z007E0181	-0.054710707	-0.253026406	-0.202305768	-0.166169939	-0.194986849	-0.204317136	-0.146055637	-0.102848229	-0.047645896	-0.270129064
Z007E0182	-0.310207032	-0.260606615	-0.266175085	-0.367073656	-0.418336093	-0.143570606	-0.312766692	-0.222122648	-0.392067352	-0.293746512
Z007E0183	-0.292320766	-0.171213276	-0.094973502	-0.029237802	0.029815578	-0.260703231	-0.116735974	-0.214492099	-0.234742194	-0.295894585
Z007E0184	-0.322569616	-0.401403075	-0.289338337	-0.28662005	-0.472379803	-0.446936639	-0.302579085	-0.412787099	-0.282384623	-0.349315984
Z007E0185	0.26245939	0.175458882	0.271106715	0.277554564	0.116103185	0.374631119	0.255966959	0.281192833	0.239703281	0.244026268
Z007E0186	-0.064971242	-0.195351687	-0.117686737	-0.10933199	-0.243022958	-0.0209778	-0.163838345	-0.144329689	-0.21469737	-0.092365934
Z007E0187	-0.435891708	-0.654894393	-0.482550996	-0.552378101	-0.50673293	-0.685982789	-0.494491262	-0.502798851	-0.474409402	-0.490081642
Z007E0188	-0.149299547	-0.384408184	-0.25974584	-0.180307405	-0.101639947	0.030048412	-0.262368255	-0.099339826	-0.167143434	-0.236284405
Z007E0189	0.477051527	0.42121623	0.549095439	0.499900804	0.362035394	0.529051651	0.527974079	0.482836093	0.450570174	0.48656106
Z007E0191	-0.184782589	-0.366368256	-0.350387692	-0.422993131	-0.555514318	-0.48398852	-0.295700803	-0.299471433	-0.41598558	-0.234094119
Z007E0192	-0.214709878	-0.076109953	-0.179510508	-0.225944673	-0.217598586	-0.035720945	-0.202451005	-0.222973856	-0.175929486	-0.078773811
Z007E0193	-0.226747753	-0.433077886	-0.176247878	-0.149277364	-0.366261501	-0.086337473	-0.231221159	-0.168635532	-0.267205911	-0.293763744
Z007E0194	0.196036238	0.13140779	0.078520663	0.125340052	0.088868201	0.215886711	0.039255178	0.072037313	0.03152448	0.19318781
Z007E0195	0.041211207	-0.083560457	0.140344981	0.037182152	-0.001900503	0.184224212	0.104031186	0.186484257	0.180918554	0.06665467
Z007E0196	0.262998475	-0.101943522	0.184372856	0.105014596	0.313211482	0.223462718	0.119193339	0.127768164	0.184066644	-0.024235116
Z007E0197	0.050952966	-0.277335382	-0.028419806	-0.153460164	0.104082051	-0.149496138	-0.055399663	0.001212975	-0.113737129	-0.101709024
Z007E0198	-0.163912118	-0.224586307	-0.120462514	-0.067186381	0.026693897	-0.19541831	-0.114607261	-0.162511805	-0.211985587	-0.041364524
Z007E0199	0.5104226	0.300503884	0.473991838	0.470346587	0.534522097	0.292272752	0.452316416	0.534830346	0.382512767	0.360111547
Z007E0200	-0.503331662	-0.409984058	-0.420985897	-0.341904753	-0.259608989	-0.389208487	-0.388814487	-0.476325855	-0.4921012	-0.59099313
Z008E0001	-0.801466155	-0.816920107	-0.971431041	-0.702613501	-1.056293467	-0.877580494	-0.893115444	-0.884383086	-0.789159298	-0.87340385
Z008E0002	0.091658698	0.074434718	0.094569785	0.217918673	0.408077424	0.157357571	0.191302964	0.224186486	0.112748175	0.167393531
Z008E0003	-0.272287794	-0.57774561	-0.22662592	-0.346250427	-0.265837607	-0.300426804	-0.379732105	-0.332163603	-0.45022335	-0.283509466
Z008E0004	0.179987238	0.329773949	0.25359785	0.03711112	0.183740173	0.230881231	0.189995611	0.126052969	0.287008343	0.34466081
Z008E0005	0.355667416	0.35662352	0.196844461	0.206274805	0.086672962	0.268770701	0.241947212	0.215088002	0.319872745	0.214280718
Z008E0006	-0.095920126	-0.222057641	-0.185925789	-0.180396665	0.177757967	-0.059130226	-0.163913865	-0.204256784	-0.165009855	-0.066538661
Z008E0007	0.550789436	0.656422967	0.486285478	0.293217161	0.865330984	0.45005397	0.521229742	0.421900711	0.336660816	0.331135852
Z008E0008	0.034387403	-0.312582376	0.036581999	-0.102694593	-0.336813205	-0.117795922	-0.142598392	-0.224445678	-0.206304005	-0.051055191
Z008E0009	0.253499695	0.227097337	0.199558138	0.311512057	0.149913709	0.236447524	0.243768546	0.172364966	0.180869208	0.261860233
Z008E0010	-0.246202754	-0.097450572	-0.094997293	-0.18812597	-0.083516801	-0.140842506	-0.076556636	-0.117489372	-0.078281459	0.030723509
Z008E0011	0.03513778	-0.201546188	0.13879638	0.106914983	0.373608101	0.161612588	0.102997772	0.118036963	0.167745656	0.216359702
Z008E0012	-0.080835289	-0.227033245	-0.268089187	-0.149716207	-0.482285502	-0.22591711	-0.22463315	-0.224607627	-0.062124342	-0.188547005
Z008E0013	-0.17160836	-0.217137958	-0.296269479	-0.074190251	-0.223652418	-0.148766784	-0.145876193	-0.129335634	-0.116430131	-0.271825839
Z008E0014	-0.378906523	-0.324580119	-0.293552718	-0.209576943	-0.353969008	-0.317282435	-0.289251581	-0.449667692	-0.400545601	-0.220105696
Z008E0015	-0.109656911	0.151251902	0.03707081	0.035370638	-0.037813147	-0.091068898	-0.013113522	0.00240256	-0.064142407	-0.111070222
Z008E0016	-0.606679255	-0.502795656	-0.500271366	-0.665441752	-0.307475149	-0.507886041	-0.53600121	-0.677630224	-0.653271462	-0.588828501
Z008E0017	-0.179660447	-0.158072402	-0.055224022	-0.209112491	-0.235373886	-0.192309393	-0.223999747	-0.116520299	-0.207244364	-0.083813953
Z008E0018	0.249120065	0.097910583	0.197921882	0.171663591	0.064030777	0.175859271	0.245443647	0.340989273	0.308841673	0.287590632
Z008E0019	-0.350720424	0.048550446	-0.254844082	-0.259877653	-0.010524874	-0.217459086	-0.111604083	-0.18327349	-0.20322322	-0.127755359
Z008E0020	-0.251079992	-0.105023046	-0.222703604	-0.376216909	-0.387489537	-0.324736456	-0.218641626	-0.27858052	-0.282790348	-0.104812078
Z008E0021	-0.038237484	-0.138862726	-0.063582827	-0.233628102	0.160133561	-0.037975035	-0.059503609	-0.02383338	0.016167934	-0.061140737
Z008E0022	0.013075091	0.161211386	-0.022721549	0.291436853	0.067755353	0.040104644	0.154881874	0.047801274	0.195211756	0.036662322
Z008E0023	0.60773666	0.480987631	0.502695784	0.78483368	0.406788468	0.583646335	0.618973817	0.653797107	0.682153017	0.670421902
Z008E0024	-0.285317975	0.079827691	0.065976662	-0.061839578	-0.017194971	0.00581023	0.024345542	-0.09955984	0.048646432	-0.156357003
Z008E0025	0.193458435	0.178888513	0.32460022	0.260096489	0.183348799	0.260385526	0.156337624	0.259526574	0.166577099	0.17483158
Z008E0026	-0.437952184	-0.095736185	-0.3987093	-0.411498136	-0.442359495	-0.367539011	-0.276487689	-0.202175526	-0.326595149	-0.259023989
Z008E0027	0.125936223	-0.19460651	-0.100182047	-0.121251344	-0.193845021	0.004899871	-0.107745873	-0.091076001	0.030904551	0.031262704
Z008E0028	0.86437622	0.867807941	0.727789823	0.730650055	0.690375687	0.779339828	0.814614193	0.65843994	0.702704603	0.693999364
Z008E0029	0.684535519	0.760221773	0.787585566	0.470052958	0.546494943	0.645481984	0.675807702	0.72258824	0.558448879	0.454325668
Z008E0030	0.119371184	-0.017116057	0.270644221	-0.026377433	-0.112639518	0.032753954	0.107806722	0.192227595	0.238718175	0.196404929
Z008E0031	-0.293548878	-0.345120563	-0.435511895	-0.161767332	-0.376228502	-0.307261184	-0.266263721	-0.347189854	-0.308461374	-0.163757643
Z008E0032	0.127960066	0.257160389	-0.031650387	0.067828465	0.152612517	-0.00381365	0.111606125	0.049764466	0.16282605	0.03898808
Z008E0033	0.208018139	-0.066680386	0.010849511	-0.064020912	0.359016961	0.103107319	0.013911446	0.035875905	-0.071679881	-0.04045068
Z008E0034	-0.295840422	-0.276671164	-0.267599452	-0.060610567	-0.113376506	-0.157658334	-0.172379868	-0.254129551	-0.242773664	-0.088930133
Z008E0035	0.23931751	0.230671143	0.352381141	0.131793637	0.299816097	0.328996233	0.195293348	0.208033072	0.192072696	0.337840381
Z008E0036	0.69815267	0.767502926	0.703007279	0.618531657	0.772578508	0.706720947	0.756819996	0.741286786	0.76535902	0.76748696
Z008E0037	-0.389262932	-0.22816638	-0.347695837	-0.347995602	-0.405530147	-0.365548219	-0.363832893	-0.469007398	-0.316168342	-0.309941586
Z008E0038	-0.437539048	-0.581206708	-0.539392202	-0.486157422	-0.271699182	-0.530616482	-0.488140612	-0.566324043	-0.404984256	-0.464937124
Z008E0039	0.152872205	0.055819739	0.065403903	0.235564506	0.258481044	0.132467524	0.165373255	0.222580523	0.09261375	0.168104541
Z008E0040	0.289736164	0.529399425	0.370436866	0.490046454	0.616216287	0.409330656	0.421648173	0.480891961	0.371282293	0.417474464
Z008E0041	-0.010364427	0.059612659	-0.050790641	-0.153698991	-0.024635325	0.056332378	-0.069955922	-0.013432529	-0.094443952	0.014746723
Z008E0042	-0.546272638	-0.623247919	-0.573439801	-0.896021059	-0.863023204	-0.726374613	-0.658897523	-0.64747416	-0.752423349	-0.634450929
Z008E0044	0.673934218	0.317968267	0.605677888	0.323247144	0.449923645	0.451389117	0.508918547	0.435186677	0.535782894	0.489662427
Z008E0045	0.130165378	0.012512383	-0.15215679	0.127196934	-0.228499415	-0.065879605	0.019859076	-0.056109993	-0.12790467	-0.180825752
Z008E0046	-0.171973108	-0.314621244	-0.318771955	-0.280903878	-0.055626709	-0.331047951	-0.217249336	-0.204172504	-0.334750308	-0.208860097
Z008E0047	-0.032449181	0.246530018	-0.014351357	0.04686244	0.120121645	-0.02179665	0.067192713	0.208838376	0.156563148	-0.005346003
Z008E0048	0.076533176	0.049165826	-0.025133315	0.284771584	-0.222952638	-0.02411793	0.034201499	0.070561227	0.075203017	0.054718857
Z008E0049	0.079947983	0.361350261	0.12429392	0.277773808	0.274716542	0.102936645	0.205531461	0.113981665	0.186325732	0.343557641
Z008E0050	-0.151199096	0.131332742	0.083185418	0.021386738	0.224323775	-0.04138999	-0.046503434	0.075631979	0.067455654	-0.06846855
Z008E0051	0.394257337	0.389457134	0.476433341	0.374565015	0.396522852	0.406186648	0.246342094	0.298532279	0.433211167	0.335074641
Z008E0052	0.015716588	-0.08696623	-0.18469556	-0.148113525	0.07503545	-0.067828738	-0.026309287	-0.027014395	0.012126155	-0.089029615
Z008E0053	-0.456032956	-0.523862654	-0.275994767	-0.513462609	-0.383352029	-0.407481808	-0.426822801	-0.313999752	-0.427739546	-0.283284083
Z008E0054	0.28824967	0.28296969	0.227473098	0.342417257	0.484766109	0.372948361	0.362281995	0.406064318	0.455737848	0.46494545
Z008E0055	0.11571423	0.084068086	0.056296597	0.060513906	0.320121193	0.072137592	0.115466191	0.116099035	0.054413768	0.106001265
Z008E0056	0.083779524	0.117538964	0.134543357	-0.044799684	-0.147166332	0.00092583	-0.026794357	-0.007288126	-0.065768862	0.09932406
Z008E0057	-0.08765187	-0.023674449	-0.003979176	-0.094237022	0.336451984	-0.002840445	0.049081506	-0.062238352	0.118371867	0.153939304
Z008E0058	-0.048306476	-0.263766644	-0.139613272	-0.281683188	0.166914948	-0.140510314	-0.229438501	-0.182842371	-0.18655587	-0.244216923
Z008E0059	0.320671051	0.391124074	-0.039208405	0.204283856	-0.039256246	0.074601428	0.176647052	0.121814972	0.223479325	0.029733596
Z008E0060	-0.347176604	-0.257081212	-0.348823962	-0.101775656	-0.259519111	-0.218690551	-0.331327724	-0.210554973	-0.156854792	-0.240983275
Z008E0061	-0.381665643	-0.010806232	-0.207733194	-0.233891776	-0.046180797	-0.120567401	-0.218563433	-0.231157739	-0.063568052	-0.183045802
Z008E0062	-0.374877125	-0.329010388	-0.213460788	-0.340522076	-0.115279444	-0.335476415	-0.260986686	-0.230520688	-0.229731317	-0.301701474
Z008E0063	-0.62710214	-0.533102562	-0.595825948	-0.701955364	-0.899278636	-0.767213861	-0.706193494	-0.749502393	-0.721772583	-0.635408013
Z008E0064	0.130088004	0.195060927	0.045680839	0.151156337	0.200652179	0.091813472	0.173872416	0.076133518	0.169721031	0.063623476
Z008E0065	-0.091449424	0.125036977	0.247068471	-0.045339237	0.244236199	0.083785963	0.083210435	0.162216579	0.026123644	0.138341303
Z008E0066	-0.056494298	-0.064851494	-0.207970041	-0.169038981	-0.446429423	-0.323718907	-0.236762962	-0.32508356	-0.296230411	-0.178560036
Z008E0067	0.16157742	0.35183668	0.243487524	0.276539891	0.434127102	0.345431376	0.297035832	0.232440809	0.376506976	0.262955421
Z008E0068	0.10704592	0.09927415	0.12488085	-0.058229881	-0.069105737	0.022665619	-0.033224818	-0.047662567	-0.013765643	-0.032817669
Z008E0069	0.571683054	0.492942981	0.315533095	0.256238494	0.046244839	0.424044344	0.423403189	0.34419029	0.485578955	0.357245162
Z008E0070	0.364709296	0.584302504	0.229080177	0.277519984	0.25428983	0.36967084	0.435161702	0.395313868	0.4352877	0.434347807
Z008E0071	-0.144401683	-0.103305804	0.137980018	-0.052335024	0.170069449	0.02055214	-0.034381519	0.034717176	-0.074323924	-0.062602035
Z008E0072	0.003165767	0.084463092	0.075786615	0.038307414	-0.178926911	-0.005250826	-0.111867056	-0.068740559	-0.072258177	0.078594709
Z008E0073	-0.237493288	-0.605139146	-0.43414966	-0.351688931	-0.050966565	-0.329646605	-0.414255272	-0.508256338	-0.507407818	-0.27005506
Z008E0074	-0.270710811	-0.098225403	-0.029531981	-0.181983412	-0.178944107	-0.109789561	-0.166533075	-0.012339362	0.052053057	0.006203033
Z008E0075	0.06063663	0.204468374	0.243879622	0.293440937	0.035324349	0.240534939	0.157792025	0.226092539	0.241238432	0.250449203
Z008E0076	0.048788105	0.479240921	0.246234368	0.347660226	0.147591462	0.192204923	0.280253103	0.141065153	0.281057933	0.196768899
Z008E0077	-0.297352003	-0.296234737	-0.28822548	-0.362390425	-0.377047118	-0.294506664	-0.296405795	-0.311024921	-0.432199106	-0.345093622
Z008E0078	-0.472612222	-0.292493804	-0.495996327	-0.22816251	-0.145142433	-0.443983689	-0.378399342	-0.259326116	-0.32296182	-0.447346797
Z008E0079	0.613196039	0.565964288	0.566524928	0.631343549	0.775558159	0.500871311	0.595490276	0.51375337	0.456608864	0.563644833
Z008E0080	0.344762197	0.358291061	0.406534512	0.423767874	0.596766779	0.340653154	0.289713533	0.329897545	0.225703663	0.22757793
Z008E0081	0.259552552	0.31117526	0.391099482	0.504111189	-0.01574457	0.255088974	0.315786121	0.236807989	0.286850797	0.280603216
Z008E0082	-0.052709577	-0.226828968	-0.185230359	-0.167408921	-0.104477712	-0.263421048	-0.124794596	-0.005073212	-0.168904578	-0.0755966
Z008E0083	0.406484811	0.171661451	0.3479888	0.135256757	0.367254421	0.249642349	0.186205211	0.310992527	0.132708418	0.156192685
Z008E0084	0.478391224	0.258245569	0.508310086	0.403784627	0.542255747	0.491891615	0.438891287	0.479993213	0.428713166	0.652556759
Z008E0085	0.168170302	-0.036161397	0.280440299	0.070417797	0.047101359	0.239816819	0.140453002	0.060755281	0.261592489	0.332411139
Z008E0086	-0.303185708	-0.299263753	-0.393299928	-0.158178976	-0.31237128	-0.362600491	-0.259196915	-0.243934433	-0.386564001	-0.276157533
Z008E0087	0.103416752	-0.02661184	0.025190904	0.190997512	-0.12183515	0.016407443	-0.029518706	-0.01613566	0.041791747	0.137072045
Z008E0088	0.596165412	0.372637382	0.533563966	0.323482602	0.658692331	0.451189136	0.400816725	0.501066515	0.373641475	0.393139281
Z008E0090	-0.499447632	-0.187459586	-0.235268386	-0.249707761	-0.105729816	-0.321998447	-0.375708887	-0.369007214	-0.376152616	-0.402930842
Z008E0091	0.096108756	0.093546951	0.202820715	0.242285851	0.309803783	0.112054615	0.155230299	0.158948489	0.299156955	0.189567844
Z008E0092	-0.205290264	-0.195929195	-0.314334861	-0.135339953	-0.275147453	-0.243787037	-0.211219753	-0.170249264	-0.1662089	-0.343683487
Z008E0093	0.435523612	0.820001587	0.46093766	0.506191379	0.710986041	0.553427566	0.644693732	0.630755798	0.692483221	0.540393933
Z008E0094	-0.199383545	-0.171299507	-0.112962794	-0.083066088	-0.120984785	-0.212568022	-0.206409832	-0.233355743	-0.085711645	-0.05127069
Z008E0095	-0.710938226	-0.71858108	-0.564407169	-0.529658641	-0.434938724	-0.642976167	-0.559162794	-0.500521189	-0.642957061	-0.496430439
Z008E0096	0.109596589	0.134361503	-0.043325296	-0.012221608	0.188070418	-0.075135242	-0.016095896	0.004967704	-0.010720826	0.051338906
Z008E0097	-0.266855258	-0.29496284	-0.29905946	-0.259580218	0.035433146	-0.300071891	-0.25777853	-0.376369718	-0.274864131	-0.086501256
Z008E0098	-0.006313212	-0.125875154	0.057489356	-0.124258788	-0.226510693	-0.035586225	-0.054070658	0.043451817	-0.191313713	-0.225433819
Z008E0099	-0.368747414	-0.418670919	-0.313661956	-0.262214788	-0.421813654	-0.526262847	-0.352365529	-0.331968236	-0.402113038	-0.518063475
Z008E0100	-0.231898045	-0.480177151	-0.240944501	-0.469035263	-0.303015395	-0.331083963	-0.283840264	-0.366542024	-0.335649076	-0.396229943
Z008E0101	-0.144438887	0.023325079	-0.098091072	0.126832422	0.036183052	0.026777433	-0.085196924	-0.014139932	0.054852611	0.095689695
Z008E0102	0.180670166	0.018658199	0.004295728	0.201575379	0.16825291	0.126841365	0.109351041	0.071664872	0.21293408	0.130930329
Z008E0103	0.429292527	0.494502881	0.465246147	0.533143728	0.481562665	0.447134714	0.492195125	0.517483772	0.38757502	0.495911644
Z008E0104	-0.319786861	-0.236349956	-0.193315131	-0.301585296	-0.507175837	-0.282671494	-0.24963963	-0.291563653	-0.223638789	-0.302657014
Z008E0105	-0.072356422	-0.163581129	0.083101745	-0.098513357	-0.237991431	-0.014894309	-0.061171832	-0.065156259	0.030580451	0.012156347
Z008E0106	0.048067045	0.084832676	-0.172916766	0.03451416	-0.299238525	-0.08158808	-0.125167563	-0.043768505	-0.127657017	-0.191022258
Z008E0107	0.292170625	0.228695735	0.329939391	0.203714213	0.353605019	0.263039903	0.25132652	0.171835834	0.266240225	0.216348845
Z008E0108	-0.179531507	-0.355123051	-0.374368612	-0.311957246	-0.217712025	-0.254609337	-0.331179667	-0.258414137	-0.229833654	-0.357338875
Z008E0109	-0.18897556	-0.218197268	0.009156111	-0.206723074	-0.167511039	-0.179749026	-0.071431925	-0.091253218	-0.045803636	-0.094965091
Z008E0110	0.67999806	0.707783984	0.873742494	0.981220274	0.725089468	0.843555287	0.769821886	0.839527285	0.705882547	0.767851899
Z008E0111	0.306772825	-0.041661985	0.092980151	0.168342546	0.076074985	0.011916876	0.092706503	-0.009292933	0.0832708	-0.020853264
Z008E0112	0.293466928	0.197840576	0.184047947	0.059510403	0.223128705	0.215522756	0.14974969	0.037154274	0.234944287	0.274233454
Z008E0113	-0.421943673	-0.604286403	-0.612371384	-0.674704905	-0.361521781	-0.545571275	-0.619046767	-0.684136068	-0.621352685	-0.573487814
Z008E0114	0.049079308	0.037392966	-0.272741246	0.11917131	-0.323622195	-0.075702836	-0.136742371	-0.046608893	-0.183434713	-0.1496921
Z008E0115	0.002936133	0.103551111	0.070275259	-0.253489353	-0.039910615	-0.074053752	-0.051649648	-0.144103446	-0.15421562	-0.136774512
Z008E0116	0.000971531	-0.051409183	-0.224082183	-0.095307708	-0.164177643	-0.144941469	-0.048469042	0.000154672	-0.116363091	-0.007320018
Z008E0117	0.099927054	-0.152784075	-0.090070599	-0.088025596	-0.04621597	-0.048973539	-0.008936134	0.045533943	0.000440734	-0.14797224
Z008E0118	0.357611477	0.560314808	0.576810093	0.612276501	0.417983609	0.421083046	0.552054644	0.539902655	0.602337677	0.620587607
Z008E0119	-0.102516775	-0.317275635	-0.262667567	-0.259504052	-0.574792506	-0.345828822	-0.339393537	-0.461564393	-0.429125789	-0.357370001
Z008E0120	-0.101105539	0.011365344	-0.205981657	-0.186948716	-0.490492486	-0.212927261	-0.131939986	-0.162387022	-0.191970085	-0.213089049
Z008E0121	-0.239458788	-0.171029336	-0.063698981	-0.236113553	-0.222722013	-0.203311288	-0.115616123	-0.225370808	-0.019247989	-0.180124361
Z008E0122	0.126037134	0.042821543	0.009117327	0.17416306	0.097604985	0.139932357	0.092374597	0.037775332	0.198155507	0.132757074
Z008E0123	0.159465847	-0.076704663	0.063008082	-0.148563874	0.170581598	-0.132297337	-0.011526063	-0.056895802	-0.104367532	-0.025420832
Z008E0124	-0.686042577	-0.512908797	-0.772923608	-0.511195015	-1.010877227	-0.635656205	-0.699116204	-0.598037475	-0.541026432	-0.498878196
Z008E0125	-0.152008259	0.109873488	-0.252978756	0.043530933	0.260175565	-0.044779648	-0.117105029	-0.108071915	-0.139301977	-0.047441299
Z008E0126	0.03403013	0.14602172	-0.238356135	-0.09289715	-0.254395307	-0.166955948	-0.101896184	-0.052434062	-0.006472301	-0.154282316
Z008E0127	-0.138720905	-0.161818948	0.022581796	-0.001033972	-0.06509286	-0.107074262	-0.012138191	-0.171953398	-0.001442374	-0.135992119
Z008E0128	0.371653784	0.261927669	0.200010074	0.174493868	0.364936796	0.325620212	0.216886418	0.262066053	0.19830427	0.2210478
Z008E0129	0.177057556	0.065007062	-0.012945629	0.059221872	0.251992761	0.02004755	0.084387064	0.055993038	0.157272792	0.10800883
Z008E0130	0.734744903	0.726212902	0.757691377	0.908101262	0.349873201	0.692093881	0.730934254	0.620643388	0.694404937	0.721388146
Z008E0131	0.074523565	0.169914982	0.027699556	0.094174467	-0.01020337	0.09306184	0.112259453	0.243883433	0.140503188	0.185769553
Z008E0132	0.142926828	-0.137202517	-0.053928499	0.061182219	-0.060698714	0.05580932	0.041225294	0.034685402	0.013445922	-0.070284554
Z008E0133	0.17377287	0.150246005	0.11655826	0.32562993	0.403542597	0.174368639	0.227867123	0.279652247	0.219638522	0.141840252
Z008E0134	0.003328396	-0.216574035	-0.200573875	-0.161845288	-0.428002227	-0.174708889	-0.122031212	-0.192174504	-0.223701843	-0.218272034
Z008E0135	-0.121201638	0.040097022	-0.174347546	0.097067607	-0.450471923	-0.05214073	-0.09715537	-0.129466234	0.066979328	-0.080704353
Z008E0136	-0.862622232	-0.712803027	-0.706404553	-0.898094532	-0.610080936	-0.689159546	-0.81553841	-0.772249579	-0.870523412	-0.682355066
Z008E0137	0.66131941	0.442063666	0.387067096	0.470482871	0.724601985	0.493378176	0.511882892	0.528234781	0.434284688	0.555432224
Z008E0139	-0.033535396	-0.048434395	-0.113257261	0.069225321	-0.321898204	-0.064880481	-0.13933181	-0.137337955	-0.062980104	0.073117005
Z008E0140	0.49863236	0.378336481	0.459536772	0.450459839	0.396506693	0.360443574	0.33438733	0.560778729	0.354569806	0.293644194
Z008E0141	0.317412446	0.410645855	0.37922673	0.463797575	0.361865449	0.400146699	0.329297469	0.514833645	0.327674158	0.240914003
Z008E0142	0.391998829	0.384097603	0.502653311	0.338284729	0.547058027	0.366952645	0.382930872	0.401028868	0.525090253	0.417401614
Z008E0144	-0.551384443	-0.655613634	-0.697328184	-0.62441779	-0.35279659	-0.543975187	-0.579436475	-0.648137279	-0.570664165	-0.547518475
Z008E0145	0.29842976	0.482348993	0.26087783	0.457505032	0.264244361	0.196390355	0.359017236	0.310928944	0.249163677	0.255655298
Z008E0146	0.423045006	0.345725029	0.203114472	0.230052818	0.471381293	0.362194713	0.365150221	0.324459321	0.235325623	0.389056558
Z008E0147	0.044153717	-0.123568388	0.171702501	-0.083080433	-0.040210571	0.067085636	0.013117204	0.08044825	0.192018785	0.187386197
Z008E0148	0.267718931	0.465759902	0.263637326	0.323162636	0.206707821	0.189149917	0.299231516	0.227210411	0.218209659	0.236941329
Z008E0149	-0.611443848	-0.390001887	-0.414803503	-0.521815495	-0.288843779	-0.408003754	-0.529003933	-0.347898432	-0.395697757	-0.418423748
Z008E0150	0.14848021	0.124388542	0.195725307	0.168086363	0.444143116	0.165555017	0.276547988	0.283627083	0.325492337	0.160315632
Z008E0151	-0.095189121	-0.005389023	-0.10918882	-0.013990718	-0.184495097	-0.080451892	-0.192259365	-0.151963574	-0.082933326	-0.114451039
Z008E0152	0.048921194	0.082272802	-0.055627061	0.200397186	0.131666295	0.096995948	-0.005161468	0.172658311	-0.037350947	-0.082991492
Z008E0153	0.479478335	0.426656036	0.525775713	0.417803589	0.432118994	0.428038495	0.382188462	0.358810441	0.396080183	0.504400033
Z008E0154	-0.381607461	-0.605532352	-0.538849779	-0.363356418	-0.335682013	-0.387903108	-0.509996164	-0.377365217	-0.325035078	-0.372237783
Z008E0155	-0.091734433	-0.173598101	-0.216042784	0.007856551	-0.205067842	-0.083870454	-0.100393	-0.064702505	-0.188804987	-0.135699396
Z008E0156	-0.266602949	-0.123235388	-0.059974569	-0.012860771	-0.034396102	-0.124944706	-0.105548989	-0.229625325	-0.066860953	-0.202345956
Z008E0157	0.004048273	-0.181835563	0.110894847	-0.141612102	-0.385383732	-0.001722367	-0.004771386	0.002693338	0.011919026	-0.127172812
Z008E0158	0.061124987	-0.18898932	0.25213439	0.063105239	0.293373596	0.17108266	0.009985461	0.042410422	0.122183427	-0.002616561
Z008E0159	0.794966433	0.60711187	0.745540338	0.616981995	0.997230795	0.651531705	0.638007344	0.61280375	0.755632779	0.865430395
Z008E0160	-0.168313157	0.089391291	-0.025737081	-0.078959796	0.14850883	-0.041229748	0.052225413	-0.02777483	-0.012786307	-0.057973369
Z008E0161	0.337652831	0.027947089	0.30892714	0.3169035	-0.018465048	0.232400763	0.141172555	0.129778136	0.111893678	0.207303374
Z008E0162	-0.076252927	0.252573889	0.185087645	0.114360176	0.385841794	0.053106964	0.136377312	0.221653353	0.079655452	0.085912474
Z008E0163	0.680671281	0.417469452	0.38890936	0.658800387	0.403085198	0.615432286	0.490086345	0.553144427	0.435054857	0.554837889
Z008E0164	0.45561394	0.354994549	0.444240702	0.22832969	0.583067396	0.300569127	0.386694624	0.307885183	0.397801814	0.280309728
Z008E0165	-0.16616338	0.309153458	0.023412963	0.036953221	-0.294685325	0.0631969	0.011434077	0.158746569	0.241159773	0.148251526
Z008E0166	-0.170883342	-0.295275531	-0.193595069	-0.263258913	-0.117453069	-0.195920995	-0.268514553	-0.274579757	-0.151262681	-0.188299633
Z008E0167	0.423039135	0.408091143	0.299753189	0.424072989	0.662808755	0.418715688	0.346245425	0.306559284	0.318558459	0.468850094
Z008E0168	0.147194323	0.449029825	0.325228657	0.343850463	0.256680905	0.270155988	0.339384279	0.294259901	0.213634164	0.301098225
Z008E0169	-0.412371394	-0.223318472	-0.230374073	-0.195046273	-0.163383622	-0.217036652	-0.320185555	-0.267559871	-0.247385482	-0.349384002
Z008E0170	0.000898322	-0.123409127	-0.013544201	-0.014825929	-0.283800731	-0.163114089	-0.177125862	-0.15539827	-0.009822354	-0.16067161
Z008E0171	-0.097839308	-0.462322946	-0.440831606	-0.192229082	-0.232767957	-0.33500496	-0.254288962	-0.189431233	-0.402285395	-0.424208991
Z008E0172	-0.361172063	-0.553195955	-0.460300237	-0.512970212	-0.444499653	-0.449072897	-0.461722025	-0.35193384	-0.391712344	-0.504285852
Z008E0173	-0.003477877	0.110202583	0.080502054	0.048729424	0.240343249	-0.046854767	0.062947192	-0.087961549	-0.082142208	0.024457648
Z008E0174	-0.41128545	-0.5243716	-0.454969295	-0.614043382	-0.418568661	-0.463106285	-0.491287616	-0.586500268	-0.494083262	-0.528830732
Z008E0175	-0.120242424	-0.097225201	0.157678928	0.068185302	-0.142735592	0.061547022	-0.070203286	-0.052757073	0.093898303	-0.034110507
Z008E0176	-0.147438522	-0.432626898	-0.292837422	-0.358752582	-0.544615133	-0.283702819	-0.321362515	-0.259316948	-0.305025844	-0.329612429
Z008E0177	0.284683187	0.172519654	0.377492966	0.329988347	-0.083883004	0.310984365	0.288400075	0.295469347	0.331263312	0.223187755
Z008E0178	0.257770485	0.294970127	0.112586275	0.233376766	0.232595772	0.101001467	0.328348536	0.230414451	0.213089315	0.156365749
Z008E0179	0.078005138	0.101223213	0.100736126	0.158565282	-0.389000897	-0.068303233	-0.021702945	0.06460823	-0.044644205	-0.066890818
Z008E0180	0.182839852	0.307462416	0.151514812	0.054483788	-0.130785781	0.182827936	0.199563742	0.184187513	0.227116903	0.209000827
Z008E0181	-0.498097796	-0.382175233	-0.214772942	-0.214084038	-0.125998764	-0.284742915	-0.258857205	-0.341504175	-0.424920972	-0.366794741
Z008E0182	-0.072440051	-0.345408269	0.207444877	-0.019950366	-0.075940344	0.045452859	-0.052456213	0.033549239	-0.059128665	-0.166500573
Z008E0183	-0.176142057	-0.180381947	0.005557887	-0.118643589	-0.155457502	-0.087421751	-0.055407939	-0.043450647	-0.143481558	-0.034438079
Z008E0184	-0.3958002	-0.098072136	-0.434264181	-0.343229492	-0.096496739	-0.235037411	-0.30851417	-0.20114428	-0.379978329	-0.428665003
Z008E0185	-0.577577855	-0.455827137	-0.597889825	-0.329920289	-0.331565071	-0.492065918	-0.480415103	-0.57422581	-0.44244971	-0.583388455
Z008E0186	-0.327143202	-0.225134152	-0.133184712	-0.318119584	-0.518651729	-0.255881319	-0.202477549	-0.223110134	-0.292112621	-0.278305071
Z008E0187	-0.143724899	-0.111617266	-0.001390461	-0.192507391	-0.215204608	-0.190623406	-0.163177652	-0.039876662	-0.169364875	-0.14965676
Z008E0188	0.580968902	0.65612694	0.504001465	0.442850049	0.355712529	0.623401433	0.512953693	0.531987917	0.626125385	0.628565695
Z008E0189	-0.073311216	-0.118838365	-0.235988211	-0.063984474	-0.105884454	-0.173475859	-0.100339884	-0.141472124	-0.059508677	-0.147335461
Z008E0190	-0.083213334	-0.08945301	-0.147209972	-0.011632062	-0.075248183	-0.067831551	-0.012621897	-0.020057009	-0.1281039	-0.068584844
Z008E0191	0.160082159	-0.061609065	-0.068699753	-0.038120703	0.263704064	0.089495216	0.042664717	-0.022684596	-0.084046771	0.050993971
Z008E0192	-0.302123518	-0.323909874	-0.111030672	-0.263643525	0.036637358	-0.202118107	-0.155994037	-0.211543603	-0.316656962	-0.297389786
Z008E0193	-0.005769202	0.16616954	-0.236650367	-0.092347771	-0.094931245	-0.157097653	-0.060547947	0.043594264	-0.121371601	-0.177060057
Z008E0194	0.437494192	0.464236652	0.476443756	0.412500146	0.700665096	0.52029701	0.510968358	0.59539368	0.47373353	0.636276834
Z008E0195	0.362632031	0.524758402	0.219214626	0.270917501	0.1258604	0.355904283	0.338348047	0.356732202	0.294083153	0.344744157
Z008E0196	-0.393999012	-0.221518913	-0.273617888	-0.297781974	-0.381346711	-0.323733107	-0.284986717	-0.370112001	-0.281080435	-0.453599225
Z008E0197	0.26717998	0.140839285	0.184898153	0.484519898	0.048778764	0.236479761	0.310339241	0.218500365	0.203408202	0.315433838
Z008E0198	0.496645776	0.290845008	0.504344964	0.476875756	0.620933163	0.480512886	0.37938857	0.460103753	0.454311284	0.344261949
Z008E0199	-0.097478729	-0.087793761	-0.326800669	-0.313954013	-0.146725134	-0.230979255	-0.137595989	-0.10622888	-0.145955607	-0.190135112
Z008E0200	-0.311217544	-0.373337289	-0.291065069	-0.576498865	-0.330660005	-0.414516235	-0.438119215	-0.252202947	-0.314778994	-0.425995062
Z009E0001	0.149819226	0.205225529	0.280446057	0.263201085	0.002827879	0.145572448	0.248013486	0.209676791	0.218580675	0.267204761
Z009E0002	0.05980038	-0.061032934	0.032011467	0.138798213	-0.072896506	0.2874863	0.162728378	0.135399574	0.107635922	0.087531208
Z009E0003	-0.264666311	-0.104255512	-0.194804057	-0.259713015	-0.236824128	-0.371310861	-0.369636912	-0.276049731	-0.357230061	-0.39241243
Z009E0004	-0.038899413	-0.302899874	-0.276671294	-0.422086155	-0.189567437	-0.298935694	-0.162864361	-0.198493461	-0.208460796	-0.2133972
Z009E0005	0.127888551	0.109897788	0.184996822	0.125860203	0.293236723	0.113262922	0.056527015	0.159228041	0.092373178	0.122336935
Z009E0007	-0.223411085	-0.231360856	-0.289363349	-0.29495369	-0.506207765	-0.194829928	-0.285068071	-0.338035404	-0.336789499	-0.314114053
Z009E0008	-0.088719005	0.236571873	0.042876325	0.043841435	-0.040787659	0.074166118	0.036543244	0.115407545	0.070580762	0.115032911
Z009E0009	0.472384589	0.391473339	0.240181443	0.45389388	0.513857614	0.290845709	0.311358889	0.365861374	0.328267529	0.275472177
Z009E0010	-0.482065223	-0.613092632	-0.371066696	-0.257694431	-0.38234836	-0.106758233	-0.348852238	-0.368943514	-0.306098945	-0.267725061
Z009E0012	0.377768269	0.340318136	0.407146005	0.279609119	0.128302226	0.31921121	0.241241847	0.291738541	0.280550963	0.284774875
Z009E0013	-0.145954357	-0.078342741	0.058122477	0.099611735	0.235617113	-0.007809312	0.034607133	0.039812942	0.066626045	0.01367043
Z009E0014	0.388691876	-0.059236285	0.045126356	0.188831497	0.035567395	-0.001249408	0.176005434	0.14803545	0.119477669	0.115355676
Z009E0015	0.439999649	0.562890795	0.431275312	0.475509791	0.478095465	0.635266461	0.441257209	0.335964915	0.392677678	0.394052413
Z009E0016	-0.322957986	-0.304225346	-0.145013237	-0.341987702	-0.217810258	-0.170852931	-0.219122342	-0.329653766	-0.219321253	-0.201026523
Z009E0017	-0.500361701	-0.343654053	-0.214154558	-0.236796078	-0.449291393	-0.28439655	-0.234880512	-0.182106612	-0.253781755	-0.230892546
Z009E0018	-0.291710554	-0.01074832	-0.231591844	-0.246079555	-0.002521136	-0.325814003	-0.217147425	-0.196397936	-0.182691344	-0.208433242
Z009E0019	0.201965164	0.162994757	0.382255514	0.127639386	0.26195436	0.143289258	0.224165001	0.224627743	0.235849871	0.235688661
Z009E0020	0.36194209	0.170492232	0.332675787	0.20172083	0.410630889	0.268407364	0.316148206	0.297507653	0.285648863	0.32805823
Z009E0021	0.396498438	0.320230271	0.540126068	0.509590573	0.553293336	0.325846476	0.485692171	0.434506395	0.44243801	0.444583521
Z009E0022	0.159617195	0.062404304	-0.040844123	-0.0598804	0.015064263	-0.02083288	-0.037470775	-0.01734814	0.015465453	-0.016629285
Z009E0023	0.066426656	-0.170344862	-0.056696947	-0.054242779	0.170088075	0.062379276	0.037115448	-0.028068557	0.018067301	0.058565579
Z009E0024	0.28520999	0.507683026	0.45873596	0.356262524	0.289109483	0.322477895	0.281765022	0.335170982	0.336975393	0.363795568
Z009E0025	-0.370971746	-0.116922057	-0.199998362	-0.386012947	-0.231990799	-0.470321455	-0.329104762	-0.25912509	-0.277213773	-0.300968007
Z009E0026	-0.280845878	-0.257096938	-0.164577603	-0.050832456	-0.098172349	-0.187575342	-0.299019978	-0.246021582	-0.258018162	-0.20367956
Z009E0027	0.262858764	0.308256485	0.143143911	0.266470357	0.353901085	0.415991457	0.190199843	0.139446754	0.195869751	0.173916263
Z009E0028	0.399085841	0.188067472	0.538018929	0.223890907	0.379380329	0.556629224	0.405180236	0.375241389	0.434742734	0.378245984
Z009E0029	0.009727421	-0.056068116	0.241664615	0.251786022	0.214589151	0.143824285	0.145670955	0.197274644	0.110809551	0.043354378
Z009E0030	-0.678721186	-0.46157196	-0.383981872	-0.439223155	-0.646864829	-0.516355434	-0.492929208	-0.377621614	-0.442317177	-0.473525852
Z009E0031	0.086694688	0.221435956	0.129405837	0.166460477	0.401832164	0.181565293	0.195889955	0.203595547	0.157991673	0.180093451
Z009E0032	-0.300496557	-0.277334102	-0.092855547	-0.339628461	-0.320391976	-0.39016706	-0.302189633	-0.222268523	-0.241128014	-0.276662547
Z009E0033	0.153178162	-0.23599196	-0.196362198	-0.068046166	-0.372482682	-0.277546915	-0.067279818	-0.143896476	-0.126732308	-0.109442918
Z009E0034	0.030488803	-0.069623673	-0.150794799	-0.030696267	0.006316429	0.06585224	-0.081075909	-0.056160523	-0.04558078	-0.019651486
Z009E0035	-0.142156688	-0.211899851	-0.018782169	0.150882503	0.069901913	0.216984533	0.055902778	0.099376382	0.086898119	0.02832323
Z009E0036	0.02178325	0.152141609	-0.008216499	0.128162886	-0.080244974	0.046425476	-0.003066373	-0.125616778	-0.060026621	-0.022823477
Z009E0037	0.481455807	0.08183759	0.168279481	0.207171889	0.386549586	0.189986534	0.261703995	0.299416365	0.304444058	0.358221098
Z009E0038	-0.417318842	-0.329573994	-0.500955711	-0.52618811	-0.267205619	-0.597632508	-0.482808696	-0.511661806	-0.515950691	-0.577576302
Z009E0039	0.160734525	0.342299122	0.161971699	0.25025176	0.343725958	0.342352291	0.329275619	0.280038004	0.276911479	0.251806132
Z009E0040	0.004881744	0.255730334	0.142114015	0.275272322	0.119767646	0.207212826	0.191389764	0.26748251	0.224945765	0.188864478
Z009E0041	-0.082999029	-0.160853756	0.137932772	-0.029594658	-0.045902757	0.014307101	0.08196065	0.084747447	0.067303905	0.086905353
Z009E0042	0.138601563	0.289934802	0.057722109	-0.005273503	0.111747834	-0.152494684	-0.104645754	-0.082369969	-0.078500615	-0.100383224
Z009E0043	-0.10755233	-0.132154045	-0.080211769	-0.162175802	-0.225409419	-0.220544525	-0.076100658	0.025230964	-0.027678585	0.00937266
Z009E0044	0.023268238	-0.150760142	0.048355027	0.013464845	-0.161683176	-0.042609922	-0.057588909	0.003780991	0.007000293	0.028753322
Z009E0045	-0.35290333	-0.232667193	-0.31974961	-0.327433909	-0.294948471	-0.106479343	-0.260627769	-0.182040146	-0.290731237	-0.346495905
Z009E0047	0.975667122	0.936627574	0.905347417	0.961601463	1.10576323	1.164796996	0.929363635	0.915701937	0.996530869	0.987647191
Z009E0048	-0.08222692	-0.214826112	-0.154939062	-0.024729383	-0.373460463	-0.081804179	-0.226891805	-0.226648033	-0.235416857	-0.254945419
Z009E0049	0.548607042	0.243202875	0.556953473	0.364297359	0.172546091	0.548248349	0.343645609	0.395285891	0.396909576	0.395088742
Z009E0050	0.277623095	0.575744484	0.445359818	0.550125685	0.518503494	0.631649823	0.514452324	0.546985672	0.499308845	0.50047896
Z009E0051	-0.034074857	-0.312395366	0.09804748	0.011456207	-0.315530823	-0.037378721	0.005757849	0.043057216	0.027587933	0.03813014
Z009E0052	0.178198664	0.324478057	0.270810063	0.181412425	0.178096137	0.288902618	0.199555963	0.300609992	0.238402433	0.201712355
Z009E0053	0.339172687	0.23570645	0.313163008	0.23367005	-0.01784796	0.156355562	0.229357408	0.170981821	0.185831305	0.218452724
Z009E0054	-0.194915378	-0.148129782	-0.11111141	-0.150248616	-0.185686762	-0.298843388	-0.200106326	-0.256459062	-0.244072937	-0.196018567
Z009E0055	0.002786685	0.341898255	0.076594385	0.230362065	0.333567625	0.429878628	0.247581075	0.222794143	0.218765809	0.218418575
Z009E0056	0.17564329	0.5887551	0.360879585	0.405564737	0.344650994	0.30373321	0.224210184	0.266505565	0.252779286	0.255848224
Z009E0057	-0.359774568	-0.334345051	-0.06325964	-0.301451517	-0.218093649	-0.240214296	-0.260128637	-0.200077795	-0.164935541	-0.150606047
Z009E0058	0.343610051	-0.104020766	0.203712018	0.042720987	0.308066253	0.198834425	0.14352243	0.137044675	0.163076955	0.218914337
Z009E0059	-0.527132342	-0.821683887	-0.642233547	-0.507013923	-0.290112982	-0.223202297	-0.441526588	-0.506239622	-0.504350271	-0.475082275
Z009E0060	-0.260997922	-0.343669932	-0.242606751	-0.021683486	-0.099362178	-0.004402375	-0.150771191	-0.135626498	-0.130819407	-0.11186154
Z009E0061	-0.067951831	0.201448552	-0.047279595	0.010830775	0.071887853	-0.001095493	-0.016036187	-0.083650655	-0.054389588	-0.103581896
Z009E0062	0.194387252	0.285820818	0.398048213	0.149885132	0.133969597	0.31836214	0.274616394	0.27845004	0.26698179	0.224772726
Z009E0063	-0.182429814	0.146926767	-0.037231421	0.226494737	0.073462647	0.007912288	0.037044491	-0.038037292	0.016318951	0.044185428
Z009E0064	-0.084530484	0.058045264	-0.0244168	0.127660289	0.341441633	-0.075437863	0.101818671	0.030354189	0.058814086	0.065834983
Z009E0065	0.177717191	0.207180332	0.199332329	0.310691701	0.09582885	0.115805721	0.310024887	0.23223809	0.280692343	0.349217295
Z009E0066	0.02424419	-0.008114859	-0.157122796	-0.298661989	0.073696101	-0.167836012	-0.108708204	-0.132480153	-0.169412234	-0.144628419
Z009E0067	0.323504297	0.23897507	0.340250883	0.2674536	0.072896728	0.299235835	0.258921592	0.2842156	0.291987722	0.308611265
Z009E0068	-0.096360184	-0.077437741	0.183437525	0.107431304	-0.04376629	0.120396715	0.130919144	0.1416417	0.097376281	0.024737022
Z009E0069	0.115437822	0.203557182	0.145344068	0.267083759	0.205481097	0.028870087	0.132784833	0.180202198	0.178041876	0.148122559
Z009E0070	-0.493803394	-0.514489957	-0.490433551	-0.513106404	-0.302828883	-0.619998501	-0.45124852	-0.406414009	-0.399609113	-0.42108013
Z009E0071	-0.059779895	-0.130399289	-0.200301079	-0.161762239	0.02282839	0.181038469	-0.095800284	-0.04853309	-0.080108898	-0.073665126
Z009E0072	-0.008354222	0.234688975	0.19595788	0.045476958	-0.26037856	0.184557286	0.02666852	-0.044671012	0.009634775	-0.005281128
Z009E0073	-0.395783563	-0.582397088	-0.523381141	-0.506026343	-0.393850721	-0.259490534	-0.401418877	-0.430977614	-0.436184149	-0.453766225
Z009E0074	-0.530993569	-0.224721805	-0.447293318	-0.457516447	-0.263272485	-0.1556477	-0.337100772	-0.301696863	-0.358686202	-0.303158909
Z009E0075	0.033036748	0.189723625	-0.038463194	0.025581627	-0.215840024	0.225615302	-0.039173152	0.116295636	0.035847903	0.045583789
Z009E0076	0.421395009	0.33241009	0.178151994	0.375190536	0.11816994	0.292771311	0.312824795	0.253567417	0.236060484	0.314195111
Z009E0077	-0.094436142	-0.483142277	-0.388136088	-0.41732577	-0.535142417	-0.416868913	-0.319959608	-0.399865587	-0.3553355	-0.312106038
Z009E0078	0.148827927	-0.042870349	0.201998299	0.183230387	0.306554893	0.177875896	0.189230527	0.086270777	0.133024932	0.176026988
Z009E0079	0.23872639	0.377243568	0.066556083	0.250004885	0.115123783	0.176890709	0.21170956	0.175766746	0.165230922	0.137552321
Z009E0080	0.207023856	0.409446957	0.327640629	0.144998854	0.381568914	0.149679556	0.167524634	0.187231369	0.232743238	0.263128484
Z009E0082	-0.076284005	-0.171220743	-0.152623786	-0.211257337	0.065701133	-0.270830672	-0.168052357	-0.145675626	-0.167509122	-0.153324735
Z009E0083	0.121779655	-0.118807853	0.215054162	0.156289155	0.174787123	0.162390124	0.179914431	0.15217925	0.14641593	0.202197003
Z009E0084	0.068071733	0.045399872	0.050287771	0.086929474	-0.287971232	0.055992418	-0.068127168	-0.061112384	-0.076315074	-0.118199156
Z009E0085	0.226300072	0.181279774	-0.006647263	0.212341633	0.204962605	0.115697814	0.051171972	0.019298894	0.061386274	0.08853774
Z009E0086	-0.231070215	-0.396633893	-0.279593366	-0.131693582	-0.295421905	-0.198462207	-0.250734521	-0.264372175	-0.194047934	-0.224641739
Z009E0087	0.052259991	-0.033101213	0.09027006	0.048519669	0.27553011	-0.053824312	0.157769194	0.104648121	0.101196218	0.153898852
Z009E0088	0.021569736	-0.252659492	-0.245986549	-0.097453533	0.049669553	-0.247343548	-0.112636232	-0.148891608	-0.173410054	-0.201110701
Z009E0089	-0.116282219	0.213321097	0.027965991	0.205147099	0.232741265	0.082900629	0.047700365	0.073268883	0.081537873	0.141505255
Z009E0090	-0.39616622	-0.246967015	-0.189189126	-0.222652646	-0.500043645	-0.260048237	-0.213591148	-0.252672828	-0.269580995	-0.250357352
Z009E0091	0.465859151	0.29091451	0.183055693	0.205751683	0.640030027	0.161717038	0.266135827	0.340396998	0.319193328	0.312353047
Z009E0092	0.235207361	0.224122775	0.406186804	0.24748022	0.014305792	0.285645594	0.276193689	0.36155448	0.280595311	0.28913556
Z009E0093	0.063221835	0.244704713	-0.019218751	-0.012986046	0.111439317	0.135259297	-0.05408922	-0.064517905	-0.020304289	0.031791302
Z009E0094	-0.178417387	-0.194270033	0.030355324	-0.003685416	-0.138016911	0.002531304	-0.049507592	0.042621148	0.001245873	-0.027497558
Z009E0095	-0.206963241	-0.001928585	-0.323964618	-0.340589403	-0.057401082	-0.052812083	-0.245230021	-0.260990272	-0.26497965	-0.20543292
Z009E0096	-0.080776784	0.167914705	-0.073531354	0.065694895	0.299942093	-0.122035149	0.039023417	0.105312769	0.071472119	0.112331319
Z009E0097	-0.055706923	-0.003028669	-0.091836033	-0.123540793	-0.105880638	-0.245783702	-0.130113021	-0.205930809	-0.184474891	-0.175198262
Z009E0098	0.410278356	0.347083309	0.338024011	0.512498679	0.16381311	0.342553952	0.38816171	0.337184756	0.336096732	0.308783627
Z009E0099	-0.32120219	-0.430365525	-0.277392033	-0.251248242	-0.316177175	-0.388111899	-0.217429899	-0.186228541	-0.241445434	-0.263501776
Z009E0100	-0.148092791	0.130812576	-0.066249165	0.074788515	0.298573587	-0.029939256	-0.01237206	0.01243235	0.041352975	0.078083707
Z009E0101	-0.309143328	-0.492138498	-0.416726407	-0.429906368	-0.572086107	-0.303796421	-0.299986278	-0.370897975	-0.332112245	-0.302290485
Z009E0102	0.205190194	0.310433404	0.124443543	0.07190698	-0.08527185	0.301860143	0.201318012	0.203576974	0.184444532	0.176982115
Z009E0103	0.18274615	0.288900909	0.247421044	0.081626233	0.205298456	0.30049197	0.034559453	0.159998871	0.086141451	0.050927439
Z009E0104	0.669451128	0.333146195	0.532301579	0.707330245	0.325615328	0.630695824	0.602380775	0.628071248	0.606805427	0.641233556
Z009E0105	-0.07765647	0.073139842	0.067270384	0.042554599	0.119811273	-0.171591527	0.031995453	0.002373172	-0.018015494	-0.013141046
Z009E0106	0.060637437	0.07882104	-0.166658073	0.090748912	-0.106793855	-0.040431488	-0.040036431	-0.022103554	-0.027162445	0.032463115
Z009E0107	-0.106341175	-0.209205864	-0.136805223	-0.039589697	0.111973008	-0.197993044	0.028743397	-0.011639158	-0.045058731	-0.004180038
Z009E0108	0.204529195	0.367587863	0.293554579	0.134485324	0.295189713	0.16360573	0.10767286	0.282285101	0.167299335	0.09680667
Z009E0109	0.107399093	0.024891594	-0.040306523	0.023750836	0.157662497	0.159850093	0.027467285	0.066868949	0.054342231	0.006400377
Z009E0110	0.088758594	0.226861793	0.047983864	0.339496298	0.302337724	0.215502297	0.111032693	0.102494808	0.145749291	0.170986821
Z009E0111	0.538622117	0.808964248	0.712248657	0.471840119	0.740171149	0.468643692	0.606897965	0.522093303	0.585228393	0.570740834
Z009E0112	-0.196905946	-0.17345714	-0.309103376	-0.237811392	-0.129957967	-0.307938566	-0.200907237	-0.214330523	-0.222531919	-0.174594776
Z009E0113	0.391438767	0.225424169	0.30877564	0.185300836	0.154055218	0.689674991	0.351009316	0.451096498	0.406775692	0.336292675
Z009E0114	0.059822867	-0.301187741	0.004185113	-0.114799809	-0.065345968	-0.130160272	-0.015337062	-0.054301645	-0.075113121	-0.083590007
Z009E0115	0.013428368	0.159782937	0.011543721	0.020659469	0.078911326	-0.13663502	0.017081299	-0.02277831	-0.02042369	-0.0340847
Z009E0116	0.292079275	-0.043362001	0.191529111	0.052249749	0.118119726	-0.033990363	0.146632906	0.091426215	0.101813116	0.114372475
Z009E0117	-0.290395622	-0.362494745	-0.155663606	-0.168197465	0.000348085	-0.217912715	-0.163353181	-0.219222313	-0.219670528	-0.240207889
Z009E0118	0.41449988	0.567190959	0.453257988	0.474962561	0.653230335	0.546300591	0.447685741	0.480148594	0.504761985	0.428029233
Z009E0119	-0.628773548	-0.673452685	-0.491307387	-0.568562266	-0.529050781	-0.396768042	-0.38497091	-0.385981741	-0.433141212	-0.459168844
Z009E0120	-0.022593322	-0.395828429	-0.01346792	-0.115308908	-0.475939358	-0.072218271	-0.102916962	-0.151805878	-0.121316208	-0.108664825
Z009E0121	0.372307334	0.565983964	0.317671542	0.427876546	0.300366516	0.339163695	0.413514295	0.428524808	0.370134201	0.330158662
Z009E0122	-0.165411744	-0.043829685	-0.299756925	-0.416043696	-0.27957508	-0.307562565	-0.271018142	-0.221799404	-0.276067063	-0.377257737
Z009E0123	-0.179443998	-0.348550412	-0.342064195	-0.29669407	-0.043553555	-0.419522271	-0.291121833	-0.295135988	-0.273467763	-0.27922984
Z009E0124	0.117367535	0.231085765	0.368309771	0.289234882	0.471346871	0.190330039	0.287981843	0.327208606	0.271512316	0.210227364
Z009E0125	-0.162178657	0.015014262	-0.068450808	0.123249048	-0.105102282	-0.163535172	0.041996668	0.136888877	0.006635654	0.061029605
Z009E0126	-0.273319766	0.037783925	-0.293805759	-0.409929659	-0.070776675	-0.361736564	-0.251339713	-0.190141752	-0.216072918	-0.204500587
Z009E0127	-0.24094774	-0.002515393	-0.022877836	-0.214184025	-0.571180256	-0.371292804	-0.287247927	-0.179332079	-0.232011764	-0.261428004
Z009E0128	-0.094428763	-0.291309519	-0.100279817	0.059064898	0.139415677	0.066243854	0.052986795	-0.058090372	0.023327972	-0.047669491
Z009E0129	-0.182518984	-0.303266087	-0.189954725	0.071202518	-0.041425482	-0.212107507	-0.160413022	-0.095000418	-0.125720233	-0.107979158
Z009E0130	-0.267464688	-0.093326793	-0.095299259	-0.2459419	-0.184114045	-0.247585971	-0.313016275	-0.22808921	-0.248225764	-0.20941897
Z009E0131	-0.446690924	-0.580181538	-0.587618742	-0.603506064	-0.663485272	-0.429439569	-0.530347104	-0.489349342	-0.484883146	-0.523101011
Z009E0132	0.026102218	-0.077625227	-0.133132096	-0.190682458	0.145178277	-0.065984208	-0.081782562	-0.075046701	-0.009768207	-0.04560164
Z009E0133	0.289249155	0.279402052	0.06138209	0.264897475	0.273497031	0.156991699	0.23620313	0.275379743	0.163198862	0.173493199
Z009E0134	0.687002246	0.398448797	0.37821685	0.27573703	0.400283612	0.467799313	0.506202431	0.45792979	0.461643915	0.44376852
Z009E0135	0.224719744	0.512532913	0.234367229	0.283781283	0.273066197	0.278931384	0.259035723	0.29671516	0.267887814	0.219626844
Z009E0136	0.370507402	-0.135528879	0.164946027	0.245039418	0.147488492	0.342084271	0.127779194	0.121283629	0.142202893	0.196843214
Z009E0137	-0.061139367	0.158598645	0.145939964	0.019786349	-0.229398315	-0.021757176	0.03876053	0.071829923	0.009797919	0.005733362
Z009E0138	0.384891444	0.484921597	0.469161958	0.502679249	0.436993882	0.36500763	0.506607181	0.447299099	0.466996235	0.431722514
Z009E0139	0.233542873	0.228409821	0.203292659	0.127229707	-0.123914691	-0.081766566	0.054412162	0.090215401	0.083410205	0.069094461
Z009E0140	-0.127020442	-0.171098337	-0.206629104	-0.186395383	-0.235485319	-0.117474081	-0.137800229	-0.147800612	-0.178800184	-0.193066325
Z009E0141	0.268186795	0.16186814	0.319954344	0.322414326	0.390179109	0.165029655	0.318085841	0.235709456	0.269576513	0.258092916
Z009E0142	-0.024918344	0.051040767	0.251955864	-0.025256751	0.289857483	0.367434906	0.114065877	0.237875597	0.182116813	0.179495508
Z009E0143	-0.4280043	-0.389963096	-0.271848709	-0.477597554	-0.356741904	-0.117354937	-0.276443211	-0.372778092	-0.3291451	-0.285627668
Z009E0144	0.086216854	-0.056585378	0.118506075	-0.092117134	-0.253602723	-0.112270238	-0.043534982	-0.086028492	0.000692955	0.059557569
Z009E0145	0.004558086	-0.288987866	-0.198976549	-0.024078186	-0.134977115	-0.067480714	-0.126085056	-0.098946968	-0.076651478	0.005632867
Z009E0146	-0.052274648	-0.166114533	-0.192995226	-0.186257066	-0.211213383	-0.090993975	-0.103081933	-0.156707852	-0.140688669	-0.205394139
Z009E0147	-0.307271452	-0.430660469	-0.273217893	-0.256218911	-0.335035199	-0.227467615	-0.358471059	-0.356007095	-0.312755886	-0.318520197
Z009E0149	-0.216502991	-0.090035379	-0.329355343	-0.209029294	-0.131421935	-0.079392922	-0.202628378	-0.23370894	-0.231523769	-0.241621765
Z009E0150	-0.027678077	0.176008897	0.044529217	-0.097428215	-0.080269498	-0.054951463	-0.121544031	-0.159069634	-0.0922352	-0.137041259
Z009E0151	0.136274155	-0.173680693	-0.033063527	-0.008849624	0.156928978	0.25893175	0.104505905	0.085467388	0.084758314	0.060414078
Z009E0152	-0.013218452	0.199391901	0.121430744	0.043445637	-0.132003427	-0.013614572	0.000110669	-0.023642082	0.042229947	0.043215383
Z009E0153	-0.271975622	0.157767837	-0.065882296	-0.076157938	-0.159711335	-0.167802444	-0.087696006	-0.081158269	-0.114615981	-0.135396125
Z009E0154	0.505004895	0.094726349	0.215814079	0.37699649	0.612235111	0.205756547	0.400168987	0.335942131	0.32347113	0.333916714
Z009E0155	0.109308699	-0.177023423	0.061109888	-0.016223166	0.225469136	0.067507627	0.060484792	-0.031582948	0.015416563	-0.023591563
Z009E0156	-0.717829783	-0.619549949	-0.630080416	-0.592248934	-0.725245919	-0.675032187	-0.699185784	-0.633117274	-0.644414788	-0.701603147
Z009E0157	-0.181186303	-0.502205823	-0.264145466	-0.372707708	-0.290700875	-0.247397328	-0.360413667	-0.412019542	-0.313909725	-0.335276567
Z009E0158	-0.883011874	-0.985299855	-0.800065953	-0.776972226	-0.703126029	-0.978724256	-0.891622521	-0.929863752	-0.910169191	-0.963680964
Z009E0159	-0.36607482	-0.342339873	-0.518003677	-0.352180695	-0.135695531	-0.183301787	-0.3150007	-0.356251635	-0.367149154	-0.30394122
Z009E0161	-0.405001013	-0.773748615	-0.507396743	-0.407272273	-0.808194508	-0.378534184	-0.611350685	-0.65707461	-0.577538379	-0.602764536
Z009E0162	0.103036586	-0.048365585	-0.055413501	0.124871273	0.144143669	-0.093798066	-0.024588169	-0.066223402	-0.001076715	0.054553456
Z009E0163	-0.058766534	0.155535846	0.120590749	-0.128130767	0.14123992	0.167185574	-0.072881634	-0.031767396	-0.027889411	-0.101518805
Z009E0164	-0.063124866	-0.314118153	-0.136677232	-0.20329081	-0.085773644	-0.268493282	-0.22629439	-0.178092572	-0.268729229	-0.225641511
Z009E0165	0.54213981	0.387439261	0.499832336	0.280855095	0.189462425	0.44385906	0.428567696	0.410982056	0.389007094	0.36597288
Z009E0166	-0.201583124	-0.074192046	-0.232935515	-0.213437613	-0.143840624	-0.070316019	-0.197972954	-0.151781595	-0.123709886	-0.089570302
Z009E0167	0.302186575	0.05371831	0.22664062	0.226410411	0.285025394	0.170049797	0.196815812	0.251327966	0.238247482	0.19730139
Z009E0168	0.339818534	0.309263423	0.073442289	0.036949766	-0.049954632	0.034213935	0.149790898	0.170272656	0.156568823	0.162142183
Z009E0169	0.297915624	0.308503559	0.106554078	0.262658297	0.154439625	0.31026798	0.224553288	0.127699758	0.178755256	0.121020344
Z009E0170	-0.028813676	0.122510499	-0.005121331	-0.055301302	0.115431198	0.03926595	-0.091650892	-0.085948713	-0.035621715	-0.009871378
Z009E0171	-0.11392325	0.142110961	-0.07848844	-0.076533919	-0.086196341	0.018595665	0.021549459	-0.024330852	0.003137314	0.005063357
Z009E0173	-0.542675575	-0.55692908	-0.200223023	-0.533413358	-0.237471568	-0.446066398	-0.38490148	-0.250363951	-0.282265075	-0.308066108
Z009E0174	-0.24643319	0.100433124	-0.147883435	-0.086837091	-0.349409365	-0.267654022	-0.171237906	-0.060701962	-0.122178539	-0.154485773
Z009E0175	0.021258263	0.258668191	0.028454247	-0.101133479	0.003665151	-0.172415818	0.096526402	0.126731662	0.05975391	0.057746704
Z009E0176	0.364970276	0.083063048	0.14365217	0.302825615	0.133165148	0.193084365	0.272944877	0.286096449	0.282687256	0.35623792
Z009E0177	0.15021485	0.081650284	0.219048221	0.265527321	0.359899756	0.124744419	0.284963228	0.272734264	0.249611058	0.195942211
Z009E0178	-0.252327352	-0.213814579	-0.290166727	-0.264192765	0.076237595	0.051653259	-0.18329397	-0.233111322	-0.197332871	-0.203896756
Z009E0179	0.149634854	0.23716909	0.161921505	0.116179226	0.364359475	0.18889101	0.108348537	0.143288841	0.14207169	0.204689771
Z009E0180	0.086100684	-0.083254549	-0.052151829	0.013886792	-0.072405872	-0.195798358	-0.108857797	-0.014615043	-0.07720304	-0.031131508
Z009E0181	-0.51728147	-0.183294722	-0.402727832	-0.34700016	-0.49821046	-0.398232841	-0.413687556	-0.400555623	-0.365997693	-0.365368878
Z009E0182	-0.290052917	-0.547436118	-0.164868239	-0.283156519	-0.259931839	-0.290164792	-0.322771764	-0.302323128	-0.256759596	-0.257065714
Z009E0183	-0.204698346	-0.437889456	-0.303730141	-0.210078831	-0.370479483	-0.345074036	-0.187100841	-0.265114222	-0.243740695	-0.242298026
Z009E0184	-0.025648811	-0.131181562	0.064151507	-0.010655451	-0.005142237	-0.125774113	-0.078400934	-0.021583839	-0.089845008	-0.073488078
Z009E0186	0.080541032	-0.200721294	-0.166696076	-0.051532129	-0.17944803	0.010327093	-0.175170034	-0.153305215	-0.156644972	-0.159558364
Z009E0187	-0.144971753	0.058944931	-0.164384888	-0.222867447	-0.327487853	-0.314899057	-0.141830927	-0.152674845	-0.149837779	-0.104938908
Z009E0190	0.049408021	-0.063432677	0.063663124	0.253870879	0.193357661	0.000783634	0.158329271	0.158672508	0.121260173	0.049398619
Z009E0191	-0.046455593	0.036860363	-0.084195646	-0.00020519	0.115333607	-0.140299402	-0.103339465	-0.089436408	-0.080749095	-0.057463395
Z009E0192	0.043621729	-0.067926768	-0.257912092	-0.330660846	-0.228133215	0.072582484	-0.145526059	-0.180522255	-0.189135373	-0.138769624
Z009E0193	0.032011109	-0.006707623	0.150322225	0.210412618	0.203336072	0.147955362	0.179538937	0.08491136	0.121761814	0.168384533
Z009E0194	-0.221650786	-0.107272858	-0.115973521	-0.106898974	-0.221406289	-0.046006897	-0.021140365	-0.079783239	-0.051252767	-0.119543451
Z009E0196	0.330721147	0.079087339	0.108091291	0.106731057	0.24551177	0.073550943	0.134538436	0.195428081	0.163381445	0.127880233
Z009E0197	0.174007207	0.467317183	0.381149053	0.325091853	0.134700357	0.286345235	0.284662278	0.178624821	0.236633517	0.211708131
Z009E0198	-0.205775833	0.000550201	-0.250176945	-0.216809782	-0.333058618	-0.210160382	-0.232125199	-0.255829731	-0.202299566	-0.184729588
Z009E0199	0.166560796	0.407500059	0.208791089	0.256661929	0.257098742	-0.004188118	0.215746478	0.111059875	0.151647531	0.212585848
Z009E0200	0.208255464	0.083991901	0.449445865	0.232143586	0.266066186	0.32829242	0.326289708	0.352348843	0.321042317	0.36331258
Z010E0001	-0.429493129	-0.438869036	-0.548770123	-0.531024044	-0.684880491	-0.418826355	-0.554263482	-0.447591414	-0.548758021	-0.567881914
Z010E0002	0.146838118	-0.233601711	-0.007159585	0.200593685	-0.112255874	0.197129317	0.025941	0.255440287	0.123728352	0.014207074
Z010E0003	-0.362990558	-0.073962847	-0.228738137	-0.173756679	-0.104718613	-0.296234587	-0.156502778	-0.377494889	-0.224714157	-0.101422574
Z010E0004	-0.104258253	0.112910264	-0.053172267	0.017409855	-0.185368629	-0.087224543	-0.001918075	-0.078336695	-0.109228232	0.038280724
Z010E0006	0.112035397	-0.07396249	0.085738033	-0.03527346	0.067959387	0.022732689	-0.07094538	0.041400495	0.012049165	0.080116542
Z010E0007	0.343079011	0.226827611	0.433184764	0.331287852	0.23168051	0.418938244	0.254681666	0.428596304	0.326052794	0.399242661
Z010E0008	0.001508577	-0.12668044	-0.021446341	0.121912642	0.058972762	-0.078961626	-0.060443895	-0.026724656	0.091965642	0.075366559
Z010E0009	0.322270364	-0.018092135	0.19655264	0.263743063	0.201898433	0.285829126	0.128780469	0.264370934	0.257473029	0.145236125
Z010E0010	0.003963322	-0.260091263	-0.085115896	-0.120165426	-0.001873988	-0.234311925	-0.017745277	-0.105223269	-0.075383631	-0.037334376
Z010E0011	0.064944626	-0.251981816	-0.04081751	0.19495999	-0.026175649	0.024639509	-0.054617392	0.139783983	0.105010405	-0.016233058
Z010E0012	0.072068821	0.508355705	0.076523679	0.135726492	0.195109626	0.214243545	0.049600335	0.112536922	0.076127372	0.170958104
Z010E0013	-0.213287992	-0.349290466	-0.317051617	-0.408547904	-0.419005374	-0.36953225	-0.294356829	-0.269476636	-0.286396483	-0.297811896
Z010E0015	0.338073882	0.545879922	0.267994662	0.442819583	0.403014817	0.319532218	0.23405034	0.192933908	0.376183036	0.404471957
Z010E0016	-0.016933605	0.034897856	-0.097432803	-0.015848068	0.006983583	-0.112110387	-0.011573286	0.019854658	0.010479529	-0.018739092
Z010E0017	0.065383415	0.069833255	0.074495129	0.028906024	-0.076790626	-0.064902449	0.117675187	0.051490906	0.004229461	0.153016421
Z010E0018	-0.166270382	-0.232921731	-0.387974787	-0.108472777	-0.328545771	-0.358942028	-0.194127608	-0.34663519	-0.322864695	-0.11079277
Z010E0019	-0.202078858	-0.124845663	-0.22927996	-0.390793896	-0.446081703	-0.422394434	-0.247456314	-0.424743427	-0.30718106	-0.331716969
Z010E0020	-0.121840679	0.122626399	-0.157910623	-0.198817211	-0.026075791	-0.154127855	-0.135453592	0.041659097	-0.122468459	-0.123477287
Z010E0021	0.167531613	0.233368668	-0.054793336	0.146654738	-0.033105181	0.175398293	0.143022108	-0.013483444	0.064799325	0.03553803
Z010E0022	-0.275056571	-0.163325529	-0.292316926	-0.255221746	-0.358649553	-0.503688445	-0.246284813	-0.379437145	-0.351722923	-0.327715817
Z010E0023	0.431014588	0.636670142	0.486903291	0.50549215	0.375924645	0.394033354	0.349839084	0.406455479	0.339313782	0.308279406
Z010E0024	-0.114302036	-0.090020965	-0.114052523	-0.021030279	-0.08701273	-0.047086487	-0.025016718	-0.038306802	-0.079181419	-0.1013853
Z010E0025	0.306209636	0.260477727	0.168687234	0.229871181	0.352360072	0.327736266	0.180373345	0.197139976	0.180647113	0.196482939
Z010E0026	0.182798373	0.33708933	0.270803064	0.20127984	-0.002612294	0.111906873	0.226606783	0.041767162	0.093211808	0.034540577
Z010E0027	0.209092051	0.043927631	0.127401123	0.239482942	0.484499859	0.160649378	0.137244321	0.105720068	0.122934493	0.335444277
Z010E0028	-0.193820244	-0.503046956	-0.418268346	-0.14953332	-0.35675117	-0.197524108	-0.353101172	-0.236287773	-0.243402053	-0.325825757
Z010E0029	-0.415549553	-0.503087171	-0.164303869	-0.363049597	-0.338687577	-0.285533711	-0.374835672	-0.084990209	-0.310878563	-0.1066974
Z010E0030	-0.11540094	-0.237523271	0.145749051	0.039800896	0.036218042	-0.044142899	-0.011881974	-0.052707128	0.071565053	0.051900856
Z010E0032	-0.201044709	-0.171022824	-0.390212507	-0.166117548	-0.213396205	-0.347907328	-0.32257287	-0.254698408	-0.278488563	-0.29573998
Z010E0033	-0.505756768	-0.222580867	-0.422642067	-0.304166046	-0.39770663	-0.345144179	-0.461927607	-0.197397529	-0.429600431	-0.493687442
Z010E0034	-0.062395481	0.288682418	0.08248581	0.155862347	0.016926556	0.078620887	0.133780845	-0.07456273	0.112857837	0.071102541
Z010E0035	-0.274784925	-0.033140514	-0.327443185	-0.124854103	-0.289534858	-0.218753172	-0.210671581	-0.32529314	-0.201850774	-0.322294892
Z010E0036	-0.069548356	0.261508842	-0.007543878	0.186756509	-0.067655005	0.113219045	0.135858531	-0.056747673	0.112564845	0.074184168
Z010E0037	0.156336324	-0.064710297	0.137344299	-0.051473535	0.089876725	0.050560017	0.017362686	-0.003126257	0.094611922	-0.038788818
Z010E0038	0.413551522	0.178510596	0.156366327	0.160913502	0.2975636	0.172759809	0.307516466	0.29106682	0.32993289	0.216547488
Z010E0039	-0.371956759	-0.40993586	-0.143912774	-0.350656827	-0.143893608	-0.3107892	-0.271089392	-0.216285508	-0.27830309	-0.185541825
Z010E0040	-0.229328666	-0.166359882	-0.150795229	-0.303840643	-0.124103145	-0.080668406	-0.243742866	-0.085035889	-0.238176893	-0.17620282
Z010E0041	-0.001744484	-0.308020217	0.028210295	-0.14385319	-0.124767503	-0.09462622	-0.022423396	-0.059010536	0.002724136	-0.151412702
Z010E0042	-0.194226595	-0.077276348	-0.175802138	-0.039786938	-0.166406888	-0.117291842	-0.066828326	-0.176446677	-0.190195106	0.00353459
Z010E0043	0.059529575	-0.102086291	0.274652696	0.191887384	-0.111193232	0.113645304	0.095096936	0.071740488	0.196035474	0.020479192
Z010E0044	0.286682559	0.125655591	0.260715091	0.283786055	0.070731055	0.328831515	0.366333795	0.227991379	0.340847763	0.45445612
Z010E0045	0.072500341	-0.05062873	-0.221173896	0.066820912	-0.087519096	0.090725373	-0.110446925	-0.1714442	-0.069191555	-0.131818404
Z010E0046	0.557598573	0.547635254	0.355375448	0.531143359	0.407537994	0.345454083	0.416652923	0.519724095	0.438319606	0.386159755
Z010E0047	0.078006472	-0.309075415	0.007228746	-0.140969987	0.137803784	-0.136745437	-0.14950395	-0.063300693	-0.093740386	0.090544122
Z010E0048	-0.281539678	-0.705229968	-0.345863863	-0.230741694	-0.240669484	-0.228370689	-0.219005909	-0.234502006	-0.272710344	-0.373741892
Z010E0049	0.077223275	0.058151279	-0.04681847	0.01108227	0.113322516	0.054232626	-0.058348126	-0.071421945	0.075547908	-0.091425505
Z010E0050	0.471626242	0.578471821	0.584774198	0.446698246	0.513636865	0.604641545	0.469287848	0.430050895	0.413897776	0.443498051
Z010E0051	-0.602095086	-0.722656515	-0.43562983	-0.616959603	-0.446679894	-0.414060781	-0.474470168	-0.586529554	-0.483974511	-0.602272394
Z010E0052	-0.362703269	-0.726105606	-0.389382187	-0.466567109	-0.344133511	-0.275334098	-0.532591447	-0.457772902	-0.522016573	-0.463500054
Z010E0053	0.039440033	0.289821775	-0.076843057	0.105212715	0.115150425	0.080156812	0.121722776	-0.015364064	0.116938508	0.161209852
Z010E0054	-0.063354429	0.022917811	-0.104300497	-0.08743685	-0.050483958	-0.090862247	-0.180431128	-0.237244435	-0.139020495	-0.021451521
Z010E0055	0.803393546	0.81841455	0.80699687	0.810279811	0.775692032	0.624174628	0.814199653	0.859116754	0.807283236	0.596577906
Z010E0056	-0.205663736	-0.022130371	-0.346112536	-0.184879913	-0.253511418	-0.221677534	-0.225554895	-0.396444393	-0.281188331	-0.124690312
Z010E0057	-0.262636402	0.111489294	-0.256167166	-0.395924978	-0.304633653	-0.14411397	-0.331954046	-0.390976906	-0.227502434	-0.328334468
Z010E0058	-0.018937271	0.255938289	-0.008420434	-0.035954411	0.204931978	0.123301232	0.175877886	-0.057902984	0.033380333	0.055147727
Z010E0059	-0.174449728	-0.063711671	-0.15439794	-0.18073592	-0.298782697	-0.356370779	-0.084955804	-0.218089812	-0.180223743	-0.178413851
Z010E0060	0.087552496	0.273095298	0.011669274	0.052354588	0.168706019	0.11302329	0.058718341	0.113462182	0.207360372	0.095077312
Z010E0061	0.15164401	0.369198158	0.224955674	0.008890086	0.084442689	0.111031111	0.097307954	0.166230412	0.077454094	0.166226576
Z010E0062	-0.274591779	-0.429564908	-0.267625853	-0.119296203	-0.108081912	-0.248200274	-0.166542196	-0.311533117	-0.208543107	-0.294797439
Z010E0063	-0.215009673	-0.335881492	-0.185852002	-0.288260122	-0.129632233	-0.177557269	-0.106917917	-0.210224475	-0.123483109	-0.208725021
Z010E0064	0.12301378	0.331358068	0.212875213	0.125852811	-0.010247555	0.224433627	0.107720505	0.108222255	0.134172652	0.193043322
Z010E0065	0.488468251	0.153708846	0.281939114	0.358923256	0.412516628	0.405807178	0.303663578	0.339570956	0.355156901	0.403829849
Z010E0066	-0.128086302	0.044696605	-0.149462146	-0.104259165	-0.141643698	-0.222601687	-0.174838364	-0.122650775	-0.153423507	-0.103688398
Z010E0067	-0.500613026	-0.568480551	-0.42090487	-0.336284555	-0.471583672	-0.520421532	-0.354166608	-0.463446604	-0.37106419	-0.400881651
Z010E0068	0.165210533	0.400119255	0.180662272	0.235985219	0.290734413	0.184266003	0.210892792	0.30404519	0.099068723	0.137453153
Z010E0069	-0.009227269	0.247079011	0.018178997	0.141348068	-0.100116098	-0.024833486	0.167337446	0.13027831	0.069419033	0.007819038
Z010E0070	0.492683751	0.109335867	0.421704145	0.452660897	0.740657924	0.424273603	0.479621636	0.513791396	0.512522323	0.464048726
Z010E0071	0.403918093	0.164712958	0.15592178	0.213966197	0.438255157	0.360831291	0.201178943	0.190973434	0.247234369	0.315538028
Z010E0072	-0.171293647	-0.207313794	-0.305490573	-0.134175575	-0.152739034	-0.476071295	-0.221818327	-0.220284571	-0.347520659	-0.215891159
Z010E0073	-0.451677042	-0.28646092	-0.587637998	-0.469575573	-0.722471207	-0.588923177	-0.526748639	-0.341496607	-0.507385153	-0.447400017
Z010E0074	-0.260882068	-0.158238485	-0.127960049	-0.213752606	-0.098580607	-0.344728298	-0.215135679	-0.179490428	-0.194420198	-0.301732746
Z010E0075	-0.046195118	-0.317787456	-0.13314384	-0.135145153	-0.109852544	-0.100454556	-0.025689937	-0.019582877	-0.149819142	-0.213462005
Z010E0076	-0.362120716	-0.613407736	-0.485998915	-0.384647539	-0.47841515	-0.43337995	-0.546299919	-0.481052107	-0.415060708	-0.481413098
Z010E0077	-0.242565035	-0.310011154	-0.417222436	-0.360449173	-0.332915145	-0.466207809	-0.452675681	-0.4305518	-0.362072361	-0.213118563
Z010E0078	-0.152482619	-0.279298759	-0.016221688	-0.005153723	-0.13235991	0.003492245	-0.100437122	-0.088686302	-0.199789603	-0.175289499
Z010E0079	-0.269963693	-0.644248192	-0.386845357	-0.232646787	-0.254251791	-0.361908099	-0.445333065	-0.321704835	-0.329719798	-0.447450658
Z010E0080	-0.010323193	-0.057907898	0.107878345	0.208310837	0.024479872	0.237234241	0.041882572	0.109664018	0.076476723	0.099833539
Z010E0081	-0.285604362	-0.217883809	-0.180497437	-0.241613822	-0.101931016	-0.109627016	-0.246696184	-0.043255271	-0.192111415	-0.249813487
Z010E0082	0.313067026	0.149483948	0.295784759	0.18433536	0.108715386	0.254469011	0.095245696	0.226462967	0.156242675	0.234432025
Z010E0083	-0.251715176	-0.14350875	-0.120028427	-0.228093536	-0.059172582	-0.020480056	-0.224806757	-0.020151919	-0.217168662	0.027222971
Z010E0084	0.074452424	-0.033775625	0.182656547	0.186434009	0.242745485	0.181442772	0.077318409	0.018170839	0.177272368	0.278763485
Z010E0085	0.323647804	-0.003195021	0.357472994	0.275269378	0.295838332	0.301057	0.337996425	0.13308661	0.174790511	0.369795812
Z010E0086	-0.34176184	-0.613627914	-0.656938036	-0.585987438	-0.477919172	-0.558293472	-0.475268647	-0.574284761	-0.495289595	-0.556752794
Z010E0087	0.184453886	0.282595477	0.078354867	0.135039205	0.412717005	0.051998687	0.205660164	0.126642797	0.089688728	0.249487765
Z010E0088	-0.265621165	-0.01511252	-0.41781944	-0.259642797	-0.441264536	-0.358361601	-0.365546328	-0.417707351	-0.315487147	-0.189309851
Z010E0089	-0.546855273	-0.645458469	-0.339674144	-0.445764617	-0.318720744	-0.571857866	-0.521700241	-0.562971793	-0.432800998	-0.423711897
Z010E0090	0.013268442	0.09168274	0.162246651	0.037271582	0.087532086	0.125375079	0.169160342	0.052455236	0.110561112	0.139811857
Z010E0091	-0.064700264	-0.117024223	0.098471125	0.0058142	-0.028379429	0.058013405	0.076043251	-0.03803444	0.029333649	0.031172091
Z010E0092	-0.233483019	-0.080839368	-0.140931011	-0.382801076	-0.153968109	-0.285738315	-0.193932252	-0.415914242	-0.336513829	-0.40793571
Z010E0093	0.151697886	0.062811271	0.299959416	0.148436932	0.35757721	-0.037147617	0.165055348	0.10245109	0.249664729	0.178928259
Z010E0094	0.111485598	-0.155999108	0.146464421	0.090500245	-0.023402172	0.069911608	-0.032951151	0.173436502	-0.017055922	-0.042738022
Z010E0095	0.005548515	0.054909868	0.131467151	-0.061975308	-0.040203441	0.002331179	0.029367695	0.081337322	0.040590583	0.043761712
Z010E0096	-0.367018732	-0.554697863	-0.323721556	-0.282574132	-0.295493827	-0.254144367	-0.217219783	-0.191713532	-0.256250567	-0.242810609
Z010E0098	-0.14675286	-0.12437279	-0.282487352	-0.332444053	-0.19017875	-0.27822022	-0.204274435	-0.315981855	-0.226191718	-0.444498338
Z010E0099	0.316823046	0.311288411	0.235913883	0.436809127	0.422633432	0.264857153	0.364587546	0.337603249	0.305914114	0.405477007
Z010E0100	-0.766208213	-0.732951068	-0.657622129	-0.705100489	-0.697869787	-0.744214726	-0.800935704	-0.667298989	-0.748156684	-0.801833168
Z010E0101	0.166367389	0.077767642	0.187211173	0.102276634	0.148818809	0.139583365	0.137166027	0.067883021	0.109799282	0.087482526
Z010E0102	-0.358268446	-0.077746828	-0.16424081	-0.160112819	-0.186777281	-0.245929554	-0.3205774	-0.06399641	-0.199512944	-0.088423179
Z010E0103	-0.109163833	-0.081707951	-0.022691402	0.010879913	0.077127038	0.100336714	0.156505766	0.179000215	0.00191426	0.040686579
Z010E0104	-0.330201572	0.054624798	-0.157671254	-0.11453625	0.074437695	-0.265201321	-0.159584174	-0.205869652	-0.166726057	0.00707233
Z010E0105	-0.107118078	-0.266929093	-0.090471518	0.000584146	-0.183791547	-0.141849102	-0.004925886	-0.210014061	-0.037918574	-0.298172736
Z010E0106	0.323607419	0.074201879	0.336014679	0.390109556	0.396951258	0.367051026	0.385176773	0.262719172	0.252692809	0.310007203
Z010E0107	-0.113884054	-0.044827784	-0.276556578	-0.139052816	-0.191443245	-0.177389985	-0.284450437	-0.224645965	-0.215920277	-0.320512358
Z010E0108	-0.062107636	-0.296873668	0.034284748	-0.041224419	-0.224144455	-0.114463972	-0.119077971	-0.082597266	-0.028240994	-0.109357054
Z010E0109	-0.066635019	0.163026583	0.118330304	0.098049671	-0.022599125	-0.134275046	0.086002203	0.114705645	0.048774303	-0.000399239
Z010E0110	-0.682617899	-0.435999138	-0.508915057	-0.460174027	-0.651451471	-0.532984293	-0.644977696	-0.457216305	-0.540372771	-0.603403761
Z010E0111	0.051139937	0.115769249	0.118774568	0.106061917	-0.063887608	0.082615884	-0.013684339	0.019295057	7.83131E-05	0.088965932
Z010E0112	-0.194136864	-0.216385573	-0.180340564	-0.344295245	-0.471100632	-0.383237074	-0.197935268	-0.335799576	-0.239539544	-0.359291977
Z010E0113	-0.088760947	-0.371214117	-0.158621134	-0.045910935	-0.054951282	-0.128424383	-0.234441028	-0.052432142	-0.122153647	-0.146547467
Z010E0114	-0.265623788	-0.413114311	-0.437884161	-0.470678622	-0.274480218	-0.369485287	-0.298660617	-0.472459526	-0.403440954	-0.305897747
Z010E0115	0.178220711	0.202550202	0.34129156	0.374328046	0.412432263	0.37097124	0.216290797	0.333394368	0.250495897	0.189171723
Z010E0116	-0.431672828	-0.240947432	-0.391432771	-0.539794227	-0.611588312	-0.4574965	-0.481868868	-0.425797966	-0.392905285	-0.390996007
Z010E0117	-0.325174491	-0.176167096	-0.387633511	-0.438033586	-0.236059089	-0.313159432	-0.355098802	-0.478149698	-0.270223616	-0.46330492
Z010E0118	0.171659434	-0.005350963	0.221082533	0.236078298	0.340235603	0.129136734	0.242790417	0.339799589	0.211083132	0.229468049
Z010E0119	-0.406940686	-0.050330846	-0.245824536	-0.217559298	-0.481683957	-0.221998195	-0.146547303	-0.209827735	-0.290093577	-0.317585104
Z010E0120	-0.201106047	-0.09409863	-0.010584273	-0.026626857	-0.028065923	-0.151051487	-0.000647248	0.022425288	-0.125507805	-0.094782488
Z010E0121	-0.122987738	0.06658605	-0.060567751	-0.09582679	0.025594667	0.121771252	-0.099333451	0.121093918	-0.09173265	-0.005440429
Z010E0122	-0.227424007	-0.450424122	-0.424045671	-0.385132032	-0.54802594	-0.287118151	-0.221425758	-0.249436093	-0.310348537	-0.382638718
Z010E0123	0.117954718	0.096081995	0.262608095	0.168031147	0.076208215	0.232275387	0.213909832	0.254327738	0.097987862	0.286516774
Z010E0124	0.128634204	-0.082475907	0.159719598	0.22190701	0.188159702	0.124101116	0.222737165	0.193781522	0.099621337	0.12556555
Z010E0125	-0.180214713	-0.143583547	-0.166290419	-0.32311067	-0.460453592	-0.27463492	-0.281797689	-0.266071244	-0.272846943	-0.272530302
Z010E0126	-0.012937423	0.491111189	0.236658091	-0.054791785	0.013657878	0.051705052	0.051134819	-0.018242613	0.131642218	-0.035718426
Z010E0127	0.234761569	-0.08418434	0.049586804	0.061953811	-0.079989624	0.244491915	0.240719397	0.147287677	0.172841016	0.070430825
Z010E0128	-0.407810491	-0.066003367	-0.342670126	-0.402747802	-0.487705576	-0.36309058	-0.432172107	-0.392909846	-0.278860704	-0.21402214
Z010E0129	0.61608575	0.619968939	0.670952345	0.446273986	0.554948876	0.558968937	0.523706185	0.474206576	0.652141829	0.448782122
Z010E0130	0.147181507	-0.085682703	0.088552647	0.06704738	0.283938167	0.199268378	0.072696644	0.098398904	0.108713667	0.178178208
Z010E0131	0.415261625	0.235442271	0.246992379	0.233411235	0.28917019	0.121893363	0.394093541	0.243618895	0.309931204	0.255670693
Z010E0132	-0.429874222	-0.477024543	-0.482693679	-0.49524964	-0.328043764	-0.398916571	-0.534998029	-0.437026676	-0.489558488	-0.39918087
Z010E0133	0.527145257	0.291676494	0.453348588	0.229873651	0.432664338	0.318905652	0.438670408	0.24752224	0.418894323	0.393454472
Z010E0134	-0.046136716	-0.263508259	0.14565231	0.090455099	0.033251108	-0.065391656	0.118047846	0.010623256	0.057524833	0.055967417
Z010E0135	0.178361525	0.051811938	0.183690892	0.03208967	0.367034856	0.115746099	-0.024357841	0.009288295	0.028304086	0.032888576
Z010E0136	-0.207849386	-0.277917661	0.020070562	-0.193314245	0.08997911	-0.047302341	0.000178004	-0.047083819	-0.021011615	-0.248085273
Z010E0137	0.073365694	-0.055926461	-0.002400033	0.118288233	0.006469741	0.075979287	-0.021650106	0.007245037	0.084044646	0.106202664
Z010E0138	-0.196226745	-0.274513034	-0.060695466	-0.105620976	-0.158014565	-0.087730295	-0.116127836	0.056011625	-0.112268157	0.070903725
Z010E0139	0.000830027	-0.213187773	-0.079001755	-0.132627359	-0.301475111	-0.0119931	-0.035997279	-0.12608553	-0.059964525	-0.120176795
Z010E0140	0.188839694	0.214373392	0.191897545	0.229140877	0.159368837	0.089936671	0.226623011	0.214221562	0.274546937	0.198750701
Z010E0141	0.269894141	0.327464714	0.344486411	0.234063697	0.362999894	0.182019282	0.220565333	0.32415354	0.24691935	0.383454334
Z010E0142	0.177155204	0.141896438	0.030538456	0.284607545	-0.055929073	0.098088742	0.188209139	-0.07152065	0.159294208	0.073145941
Z010E0143	-0.042409552	0.250706484	0.120776238	-0.149638729	0.085985149	0.088097609	-0.023873584	-0.023303322	0.087936416	-0.005551708
Z010E0144	-0.213382341	-0.233273497	-0.147711707	-0.094035725	-0.116871866	-0.141840506	-0.166200637	-0.088151286	-0.144430976	0.083907593
Z010E0145	-0.084314179	0.122032925	-0.038457905	-0.009591203	-0.081857257	0.058471876	-0.035166125	-0.038761377	-0.002267353	0.038864222
Z010E0146	0.568372102	0.599060474	0.453588568	0.541237436	0.58049629	0.591925848	0.586603987	0.582719744	0.46406213	0.614561734
Z010E0147	-0.127808585	-0.136604703	-0.049816344	-0.047926798	-0.097138443	-0.286481028	-0.089175093	-0.07384092	-0.189946544	-0.095530431
Z010E0148	-0.508347704	-0.423350097	-0.409982139	-0.460921171	-0.212049969	-0.518347015	-0.372109817	-0.38637804	-0.456936343	-0.49189597
Z010E0149	-0.293101854	-0.24290671	-0.215784641	-0.260216515	-0.474355922	-0.310403363	-0.264265145	-0.310691557	-0.396341636	-0.368089484
Z010E0150	0.000405977	0.263946222	-0.086623992	-0.024442486	-0.031959368	-0.069757041	-0.041426445	-0.085171746	0.065328738	-0.121181821
Z010E0151	0.178733312	0.3571222	0.107964901	0.050222761	0.244720855	0.098794627	0.146112214	0.229962023	0.210046652	0.185497239
Z010E0152	-0.036029815	0.232394468	0.09159427	0.195102339	0.137516355	0.075047763	0.080698411	0.07461593	0.132581472	0.029208413
Z010E0153	0.298940917	0.455511228	0.374621569	0.422187693	0.176614029	0.185218802	0.28175439	0.343373758	0.359635437	0.444250501
Z010E0154	0.080847655	0.277835288	0.191136367	0.175102311	0.062778966	0.086654534	0.015608553	-0.069474684	0.016820023	0.211193244
Z010E0155	-0.271928196	-0.639463848	-0.295340252	-0.388027862	-0.339227249	-0.289730404	-0.300183344	-0.387350897	-0.362870072	-0.410893652
Z010E0156	0.11127397	-0.043592417	0.144637668	0.232312172	0.122095265	0.179970098	0.010674713	0.093432684	0.042502356	0.061992691
Z010E0157	-0.405399462	-0.464910563	-0.295428923	-0.244903364	-0.311248004	-0.26244147	-0.303395179	-0.26745872	-0.222663852	-0.225948579
Z010E0158	0.40245531	0.252655942	0.316664219	0.297725555	0.180887991	0.36415108	0.308060316	0.124694812	0.129838714	0.249101117
Z010E0159	0.191600239	0.350233479	0.183547829	-0.008807634	-0.005722167	0.105838816	0.102568242	0.185202621	0.111664413	0.093290603
Z010E0160	-0.182707342	-0.443241946	-0.132264202	-0.276616422	-0.183907286	-0.192281317	-0.172992392	-0.348961309	-0.211024126	-0.432894781
Z010E0161	0.204643288	0.211744063	0.154667699	0.15844083	0.262142953	0.270035984	0.216203988	0.249557182	0.334593312	0.271172539
Z010E0162	-0.033288982	0.173071622	-0.062217085	0.055208607	-0.329906678	-0.066460605	0.024875328	-0.175587648	0.005145116	0.003614057
Z010E0163	0.141361516	0.246687355	0.082701019	0.007622028	0.158594413	0.11456988	0.049687858	0.160361658	0.0397359	0.015220014
Z010E0164	-0.167525207	0.18306315	-0.161434164	0.057474105	-0.044833709	0.027788553	0.01120673	-0.162757982	-0.111869733	0.011460501
Z010E0165	0.24319926	0.072332179	0.167469888	0.222671775	0.320881962	0.244387037	0.263850223	0.289475161	0.266995926	0.273105219
Z010E0166	-0.524305037	-0.598975642	-0.367204276	-0.499879467	-0.37493398	-0.313189416	-0.381829492	-0.346580051	-0.47480608	-0.561238446
Z010E0167	-0.165839467	-0.052339216	-0.265015294	-0.235812357	-0.329868246	-0.183671106	-0.110363263	-0.286603964	-0.229291263	-0.079281687
Z010E0169	0.34118099	-0.035249008	0.243261259	0.364150712	0.147078781	0.281591415	0.292206161	0.380334424	0.216215295	0.062246364
Z010E0170	0.52743237	0.552033976	0.704811567	0.487489604	0.725407421	0.664415808	0.561694563	0.496520113	0.530676459	0.513282637
Z010E0171	0.147544872	0.410477682	0.204787241	0.186435322	0.387064311	0.237954479	0.290904453	0.342640471	0.303682036	0.147458318
Z010E0172	0.434531877	0.395701109	0.434955582	0.553602018	0.387887991	0.465861532	0.440671917	0.391520695	0.495516374	0.407205398
Z010E0173	-0.090542329	0.396165399	0.076869658	0.18024728	0.19294888	-0.017171706	0.194724014	0.20224115	0.129181174	-0.031557822
Z010E0174	0.481603364	0.562584711	0.405281962	0.381263222	0.580447433	0.475949371	0.404819924	0.325263118	0.332068122	0.350674833
Z010E0175	-0.405412383	-0.028015941	-0.282032535	-0.249957027	-0.112000389	-0.201329457	-0.16660633	-0.285456415	-0.260593234	-0.343776279
Z010E0176	-0.739302212	-1.016523756	-0.930016203	-0.697575301	-0.820076178	-0.964415785	-0.772049775	-0.766454636	-0.856820137	-0.839199969
Z010E0178	-0.434555973	-0.310985743	-0.499640136	-0.488212317	-0.299732191	-0.421230157	-0.466215569	-0.456061503	-0.399371685	-0.436278733
Z010E0179	0.149378265	0.181252603	-0.081020055	-0.005160085	0.108412644	-0.02433005	-0.041216536	0.136577266	0.006917626	0.020725642
Z010E0180	0.273126157	0.544479125	0.124402064	0.213543911	0.241772693	0.214966058	0.250467741	0.108323753	0.23683702	0.238363415
Z010E0181	0.481624689	0.335443982	0.518005648	0.636622043	0.698737401	0.684994691	0.59376715	0.674731572	0.498331982	0.550052062
Z010E0182	0.216979575	-0.154060749	0.186688092	0.256049044	0.307418751	0.198142058	0.193153804	0.157816146	0.123539879	-0.013335605
Z010E0184	0.140243895	0.16621797	0.016839832	0.099602775	0.196652929	0.049453597	-0.01053835	0.0997437	0.078475975	0.012064737
Z010E0185	0.676559566	0.753212224	0.561474399	0.777557784	0.615127088	0.445134936	0.556227941	0.639938145	0.666724172	0.789765429
Z010E0186	0.180496218	-0.110816262	-0.011615789	-0.036351262	-0.038153455	-0.046120154	-0.00934545	0.030601992	0.034963549	0.069314993
Z010E0187	-0.328634153	-0.525644542	-0.297227508	-0.286910393	-0.30434064	-0.430323344	-0.433413967	-0.504711905	-0.410276289	-0.320948637
Z010E0188	-0.111006189	-0.091981095	-0.198289717	-0.134002194	-0.142503676	-0.074784783	-0.090665318	-0.083024766	-0.039716935	-0.293388257
Z010E0189	0.241032167	0.121855704	0.208140677	0.384722374	0.185510647	0.401649479	0.199920968	0.201584604	0.30634339	0.380647932
Z010E0190	0.54824799	0.519169096	0.56874692	0.484666407	0.49154619	0.480840615	0.59003418	0.482124688	0.510500481	0.627237961
Z010E0191	0.080152098	0.127522796	0.244830485	0.265214086	0.088909054	0.277288127	0.355010234	0.401697074	0.317001222	0.223254721
Z010E0192	-0.206074803	-0.190038202	-0.297224237	-0.084951892	-0.375662815	-0.1373861	-0.190387874	-0.157464925	-0.287509673	-0.258869864
Z010E0193	0.002635713	-0.007775733	0.055456357	-0.013540958	0.209099179	0.229858789	0.168546539	0.153985654	0.131553274	0.241294275
Z010E0194	0.21800807	0.208172333	0.288215994	0.230435494	0.064784744	0.276432007	0.395288575	0.230266987	0.313001773	0.296318324
Z010E0195	0.277289687	0.159466715	0.158457506	0.258294445	0.096332004	0.120998705	0.128716311	0.102436563	0.224588667	0.135868617
Z010E0196	0.377238593	0.48443035	0.543876526	0.478152884	0.424209195	0.465899129	0.436431507	0.684294369	0.552933368	0.408413667
Z010E0197	0.485183145	0.577262088	0.479190208	0.369700762	0.446206666	0.331473932	0.382820405	0.455979281	0.369831291	0.350377524
Z010E0198	0.160512224	0.223200196	0.131520455	0.115795385	0.033910847	0.220143335	0.240112568	0.07450751	0.161943543	0.131445642
Z010E0200	0.355698528	0.45083304	0.467189353	0.526932171	0.279721223	0.421075771	0.325207577	0.519550501	0.426930437	0.444900495
Z011E0001	-0.039157788	0.146040381	0.266716672	0.061381552	0.175150504	0.226370526	0.192651552	0.229762702	0.180265575	0.182119508
Z011E0002	-0.388717234	-0.457154856	-0.558539122	-0.445087555	-0.547844313	-0.565658639	-0.387706154	-0.666054136	-0.430568663	-0.471111847
Z011E0003	-0.053256376	-0.03836771	-0.036980459	0.076735676	0.105154229	-0.073814562	0.194032749	0.032658062	0.116916355	0.293453523
Z011E0004	-0.379404535	-0.422099148	-0.634767585	-0.468770916	-0.513703086	-0.392219443	-0.24326187	-0.260124191	-0.413611855	-0.452056145
Z011E0005	0.240909515	0.213108	-0.027618127	-0.013239537	0.017090168	-0.034789438	0.218875473	0.241468815	0.204020328	0.022806739
Z011E0006	-0.061094056	-0.233202024	-0.248048854	-0.333723643	-0.135015995	-0.154711975	-0.091886082	0.042134829	-0.171793406	-0.215591709
Z011E0007	-0.044518247	-0.204022198	0.013116765	-0.080347317	-0.238332344	-0.208480278	-0.307439978	-0.051933434	-0.170791862	-0.194405395
Z011E0008	-0.097686077	-0.108529679	-0.182047897	-0.082682013	-0.000901825	-0.00647414	-0.214705588	-0.308573157	-0.093451008	-0.165331651
Z011E0009	0.21396147	0.150381067	0.285382294	0.006219915	0.14112157	-0.052912663	0.025297244	0.044985878	0.139417078	0.319554197
Z011E0010	0.306573041	0.568296462	0.390653388	0.67596583	0.439254522	0.640520167	0.612081084	0.55013313	0.581788081	0.487766914
Z011E0011	0.888858406	0.742794811	0.668323548	0.736313786	0.882079271	0.727291136	0.515683477	0.707618486	0.692607014	0.643052156
Z011E0012	0.493372693	0.465659668	0.422415383	0.572335777	0.32025675	0.452328398	0.589698615	0.206625306	0.538691177	0.315499714
Z011E0013	-0.282165931	-0.192584297	-0.078156509	-0.326720313	-0.163822278	-0.091560826	-0.319054389	-0.191095298	-0.248073942	-0.366998674
Z011E0014	-0.277865444	-0.390850266	-0.296594482	-0.339232075	-0.346316158	-0.323508342	-0.218083358	-0.418497188	-0.213118197	-0.367981302
Z011E0015	0.254404951	0.17144555	0.26902682	0.148516366	0.310423736	0.293728092	0.190349081	0.154457236	0.243231558	0.264753621
Z011E0016	0.19423265	0.267751526	0.186807652	0.308610322	0.181752235	0.311788794	0.180520648	0.15454161	0.199138938	0.297041472
Z011E0017	0.045264358	0.285701842	0.275190201	0.137599379	0.146517417	0.170735194	0.31135996	0.106515963	0.228207708	0.138068867
Z011E0018	-0.433229089	-0.286575749	-0.344272183	-0.206734461	-0.358160529	-0.24798052	-0.147099272	-0.136719005	-0.253319192	-0.299473192
Z011E0019	-0.277450644	-0.357213208	-0.575751507	-0.30117077	-0.380223104	-0.312644001	-0.244324195	-0.120867405	-0.289035678	-0.209882386
Z011E0020	-0.151601113	-0.319219986	-0.321591782	-0.419439032	-0.182106907	-0.207937634	-0.413043673	-0.096394039	-0.21017985	-0.236660205
Z011E0021	-0.333194019	-0.116774164	-0.016230731	-0.12254486	-0.037896094	-0.102874889	-0.101940127	-0.168867725	-0.178448213	-0.122054592
Z011E0022	-0.313410372	-0.237158966	-0.212795237	-0.184591982	-0.550151429	-0.375087049	-0.27804519	-0.352065906	-0.379377621	-0.402610607
Z011E0023	0.101853827	-0.098536388	0.091487555	0.017861689	-0.30441588	0.126119296	-0.003687603	-0.131621263	-0.10794264	0.094140535
Z011E0024	0.08173479	0.067199585	0.062381318	0.145016816	0.288095684	0.07789602	0.082345983	0.061493598	0.121774219	-0.068487522
Z011E0025	-0.283473989	-0.333939667	-0.256349302	-0.295967979	-0.191147078	-0.465777022	-0.294064778	-0.137931997	-0.29108173	-0.453902983
Z011E0026	0.354773299	0.251882162	0.169599641	0.299942536	0.259482292	0.30379666	0.506142794	0.227496749	0.378841607	0.485669807
Z011E0027	-0.202601748	-0.157125289	-0.096688017	-0.244429764	-0.248586617	-0.053247642	-0.008999608	-0.151954101	-0.188959075	-0.142616977
Z011E0028	-0.107000429	0.112523164	0.084913198	0.086701137	0.020372223	0.019846881	0.189744622	0.161555794	0.066322672	0.147791798
Z011E0029	0.006967096	0.090550697	0.046665167	0.288804807	0.011537683	0.199462833	0.078755031	0.224203316	0.271339562	0.297771315
Z011E0030	-0.246989917	-0.397252054	-0.49008419	-0.423884886	-0.55741202	-0.474035516	-0.506191413	-0.652312028	-0.542220581	-0.611834176
Z011E0031	-0.062429785	0.144722425	0.179107322	0.03019976	0.240357366	-0.018545993	-0.002674869	-0.024467527	0.139156618	0.137940159
Z011E0032	-0.197815985	0.039435897	-0.004935309	-0.085108426	0.049060587	0.002964722	-0.076179829	-0.160518526	-0.112213499	-0.116799279
Z011E0033	0.242603784	0.187250758	0.136902572	0.100733635	0.104918469	0.317735839	-0.045110033	0.282062759	0.111619663	0.208330297
Z011E0034	0.037847053	-0.080961568	-0.094435131	-0.040377907	-0.163033362	-0.307689688	-0.252649503	-0.305438443	-0.077875294	-0.155735613
Z011E0035	0.05446845	-0.162863253	-0.14783957	-0.155430967	-0.018714827	-0.017513403	-0.050428475	-0.112650252	-0.074624005	-0.055296807
Z011E0036	0.149445625	0.252819646	-0.072762739	0.16697915	0.287304026	0.014926399	0.212441895	0.275696763	0.089338463	-0.026999911
Z011E0037	0.168303591	0.006373557	-0.028933992	0.068309366	0.056006084	0.138445967	0.00574167	0.13462144	-0.002331063	-0.089801981
Z011E0038	-0.204013627	-0.036376843	-0.3773951	-0.129372514	-0.250441821	0.085060123	-0.019400346	-0.034068112	-0.039020731	-0.107380575
Z011E0039	0.307001368	0.102043848	0.013412644	0.096733322	0.214309527	0.202105127	0.069338691	0.079801944	0.0922108	0.177781958
Z011E0041	0.101120621	-0.009913272	-0.149802892	-0.023850385	-0.091975166	-0.046466906	0.200066796	-0.121800435	0.045217996	0.047898158
Z011E0043	0.028238946	-0.145533112	-0.128761904	-0.075497458	0.020102191	0.004379807	0.106409647	-0.078206029	-0.007517585	-0.04090568
Z011E0044	0.304790045	0.117231613	-0.049790454	0.08847148	-0.056535471	0.020749113	-0.009643821	0.059456446	-0.036072034	-0.206600589
Z011E0045	-0.096692919	0.090632754	0.12002801	0.031304756	-0.049790231	0.146468102	-0.216123659	0.124294371	-0.044462335	-0.012186006
Z011E0046	-0.378260194	-0.265397055	-0.015792023	-0.223416798	-0.260210548	-0.352455478	-0.225690549	-0.347187122	-0.407963532	-0.280889372
Z011E0047	0.084469506	-0.119017828	0.086672928	0.117901333	0.05138244	-0.04428421	-0.151882903	-0.062582967	0.089646276	0.079241273
Z011E0048	0.140676315	0.037312675	0.125065073	0.218466756	0.17611285	0.171664383	0.159568083	-0.104708851	0.175219168	0.031499565
Z011E0049	-0.106382081	-0.12628758	-0.16667084	-0.141113087	-0.092915434	0.058187111	0.049859299	-0.235932993	-0.158861613	-0.084199774
Z011E0050	-0.04293742	0.188528696	0.22630739	0.134451741	0.089522689	0.081113242	-0.070981947	0.206858172	0.150696152	-0.01153291
Z011E0051	-0.002706087	0.044329655	-0.012930148	-0.028924498	0.018597926	0.111790466	-0.150653568	-0.051331592	0.056296458	0.144970282
Z011E0052	0.336719845	0.413917106	0.179700886	0.156717836	0.170065642	0.113152093	0.145611629	0.029547996	0.252620046	0.006390322
Z011E0053	0.056906387	0.207858275	0.056140116	0.13469649	0.083737654	0.068672033	0.235279414	0.166415904	0.082024267	-0.04236001
Z011E0054	0.195870364	0.424347878	0.407727359	0.361219082	0.32037187	0.279933529	0.435731726	0.440629761	0.344540963	0.357469565
Z011E0055	-0.210660208	-0.168305335	-0.211520133	-0.249797632	-0.223082096	-0.1206866	-0.019582957	-0.216845794	-0.176960502	-0.078607586
Z011E0056	0.06032628	-0.057164843	0.109545331	0.059803003	0.052274711	0.103760561	-0.134435473	-0.136122024	0.047311887	-0.125233416
Z011E0057	-0.239239688	-0.307987605	-0.007430399	-0.095560748	-0.108785612	-0.15756772	-0.260695202	-0.17564218	-0.203639127	0.00496676
Z011E0058	-0.318358886	-0.368726489	-0.197391502	-0.294662318	-0.166869045	-0.299998813	-0.147549599	-0.358291217	-0.281592611	-0.249560323
Z011E0059	-0.002513199	-0.120162432	0.136356122	-0.057202078	-0.18991944	-0.050440745	0.103430758	0.107520496	0.003988922	-0.068864437
Z011E0061	-0.234202081	-0.106538052	-0.201852938	-0.167500695	0.073368109	-0.102557029	-0.140435598	0.12483438	-0.041661414	0.006311075
Z011E0062	0.072968142	-0.185299989	-0.132201794	-0.175721182	-0.296341961	-0.167791553	0.049324529	0.093776614	-0.123717964	0.108812868
Z011E0063	-0.081998045	0.056574634	-0.22190923	0.033131283	-0.156689706	-0.107252265	-0.077183001	-0.051786509	0.026751155	0.153455827
Z011E0064	0.184670507	0.219762557	0.296167677	0.400239814	0.367504771	0.250745039	0.437838163	0.206829164	0.276874933	0.342172446
Z011E0065	-0.015213019	0.060224522	-0.061600043	0.102142972	-0.087285135	0.062424155	-0.126366527	0.181709177	0.047135247	-0.075677182
Z011E0067	-0.044937751	-0.022160808	0.192805683	0.191258817	0.279664696	0.221002348	0.108999296	0.157566992	0.09817586	0.142491183
Z011E0068	0.486068132	0.39993284	0.437883267	0.430304058	0.327698952	0.560079733	0.386462556	0.12872098	0.335558746	0.351392052
Z011E0069	0.008205686	0.230916087	0.119814088	0.194951878	0.081081686	0.023461949	0.263991715	-0.012699762	0.080690426	0.15885247
Z011E0070	0.560923831	0.285982631	0.355529472	0.477609584	0.657702869	0.479275672	0.263321544	0.600838009	0.472956092	0.407439541
Z011E0071	-0.247272718	-0.369920321	-0.413273921	-0.167073141	-0.225860489	-0.244362363	-0.389372023	-0.213738418	-0.229074395	-0.070657732
Z011E0072	0.235910672	0.045297656	0.127643427	-0.001647342	-0.099731882	-0.002920675	0.113554583	-0.003270349	-0.027492426	-0.166600699
Z011E0073	-0.477340752	-0.466158654	-0.339259692	-0.349317494	-0.460006677	-0.305137455	-0.559514916	-0.46129353	-0.456497659	-0.520025512
Z011E0074	-0.199627055	0.086794808	0.062706622	0.002963276	-0.232452605	-0.092191229	0.053379624	-0.037590022	-0.062279894	-0.095108703
Z011E0075	-0.064197992	-0.14441472	0.020900568	-0.132186588	0.021173284	0.027564799	-0.353807218	-0.127905652	-0.038656562	-0.241932563
Z011E0076	-0.240644237	-0.174126561	-0.332851574	-0.130168693	-0.142066871	-0.259496759	-0.328193126	-0.174875784	-0.231528462	-0.141937926
Z011E0077	0.084838927	0.224077684	0.108131178	0.18791043	0.132566752	0.095693679	0.143650591	0.209398124	0.15571165	0.340427354
Z011E0078	0.264613583	0.337769595	0.207130012	0.147095489	0.073627831	0.273701492	0.137656022	0.141924355	0.298294826	0.257200254
Z011E0079	-0.671410233	-0.501252358	-0.628568433	-0.613272141	-0.627195029	-0.68612738	-0.465655051	-0.517090275	-0.571644465	-0.459204347
Z011E0080	-0.652418781	-0.659629624	-0.567269446	-0.65290308	-0.557630303	-0.414453647	-0.51964191	-0.509622651	-0.639319988	-0.679959902
Z011E0081	-0.283135657	-0.250993172	-0.44287421	-0.263209701	-0.323204847	-0.308616735	-0.37695395	-0.478344763	-0.320881002	-0.332524374
Z011E0082	-0.827221776	-0.767026049	-0.63415588	-0.564738369	-0.510470579	-0.672959307	-0.533022126	-0.563614312	-0.617553618	-0.738858386
Z011E0083	-0.476162299	-0.531661238	-0.700403445	-0.352187454	-0.423658075	-0.536440166	-0.41592133	-0.61305697	-0.386210459	-0.491148578
Z011E0084	0.007209827	0.298009465	0.34906241	0.310619541	0.307795651	0.096786433	0.387576867	0.17321214	0.285024478	0.457749724
[truncated: 2,893 more rows]
