# Supplementary material for: Association Mapping across Numerous Traits Reveals Patterns of Functional Variation in Maize
Source: PLoS Genet. 2014 Dec 4;10(12):e1004845. doi: 10.1371/journal.pgen.1004845 (PMC4256217; doi:10.1371/journal.pgen.1004845)
Supplement: Dataset S2 — Chromosome-specific residuals. Existing best linear unbiased predictors (BLUPs) for each inbred line were used to fit a joint-linkage model across all chromosomes. The hits from this model were then used to create chromosome-specific residual values by accounting for all markers except those on the chromosome in question. (See Methods for details.) These residuals are the phenotypic input for the NAM-GWAS analysis. (ZIP) [file pgen.1004845.s007.zip › Supplemental File 1 - Residuals/NodesToEar.txt]

Sample	Chr 1	Chr 2	Chr 3	Chr 4	Chr 5	Chr 6	Chr 7	Chr 8	Chr 9	Chr 10
Z001E0001	0.007246359	-0.07038518	-0.061609509	-0.006712068	0.025457652	-0.038407243	0.009533591	-0.182033189	-0.009537908	-0.096689797
Z001E0002	-0.054349741	0.024390565	0.06219066	-0.021585469	-0.078991325	-0.022945601	0.132440349	-0.074641088	0.063810481	-0.120008588
Z001E0003	0.281136701	0.12755058	0.160145584	0.155984148	0.247733439	0.190742069	0.287713813	0.164842155	0.093238331	0.066394633
Z001E0004	0.488237021	0.592540644	0.569235531	0.58681288	0.823542375	0.653798839	0.725088895	0.677743876	0.685708602	0.673961771
Z001E0005	0.565455992	0.220133496	0.337355186	0.302556385	0.404617245	0.206629305	0.210813474	0.07538222	0.330745988	0.27088236
Z001E0006	-0.10895438	-0.19541189	0.060255076	-0.136779775	-0.205878155	-0.150519141	-0.019452025	0.049730736	-0.080879321	-0.050354819
Z001E0007	-0.257774975	-0.208944852	-0.237867053	-0.13111386	-0.11605908	-0.102102709	-0.012945459	-0.07674335	-0.150824184	-0.264144924
Z001E0008	-0.060755136	-0.354334045	-0.319510713	-0.265191112	-0.332652986	-0.251970632	-0.228412511	-0.394372234	-0.194406301	-0.173268558
Z001E0009	-0.057753831	0.027281728	0.011273595	-0.025328488	-0.084989958	0.009102026	0.013947641	0.161566966	-0.080043154	-0.080861336
Z001E0010	0.140295197	0.193852625	-0.001288047	0.063722984	0.089104951	0.087590448	0.118936392	0.079169647	0.063648506	0.004496413
Z001E0011	0.219695735	-0.083978825	0.003062504	-0.04807359	-0.158935994	-0.036074148	-0.08491047	0.02539356	0.053929097	-0.137957062
Z001E0012	0.015548193	0.181126492	0.412324777	0.158971932	0.112215174	0.216016747	0.269774704	0.104635561	0.386769808	0.134611934
Z001E0013	0.678345293	0.657865463	0.453899608	0.496820511	0.445603481	0.545752334	0.481845843	0.529850807	0.569488391	0.428331438
Z001E0014	-0.31476555	-0.153664885	-0.125316716	-0.199856938	-0.255544028	-0.220875083	-0.20863948	-0.278192756	-0.292794814	-0.149180929
Z001E0015	-0.255299468	-0.284934303	-0.340363167	-0.302136982	-0.299771548	-0.260243377	-0.275975661	-0.367507632	-0.3244408	-0.215959357
Z001E0016	-0.204173635	0.098582202	0.11493201	0.055255981	0.14042453	0.114311467	0.06537497	0.035690394	0.233036905	0.216014612
Z001E0017	0.456073685	0.247721182	0.209996528	0.175292812	0.244955077	0.208354115	0.239895984	0.08924658	0.193071928	0.362746882
Z001E0018	-0.214998202	0.011957852	-0.064555146	0.023903915	-0.213088397	0.029385415	0.168842641	-0.099230753	0.06709393	-0.074764973
Z001E0019	0.191564797	0.02308385	0.117563074	0.176847701	0.151913853	0.149996598	0.133255009	0.119898904	-0.07826397	0.055025136
Z001E0020	0.153587561	0.245341488	0.29036913	0.331750472	0.278033762	0.412705381	0.368656181	0.348721874	0.354541128	0.324331147
Z001E0021	-0.288579919	-0.171723371	-0.450085306	-0.303835302	-0.189777756	-0.269674004	-0.356252754	-0.429457972	-0.239377101	-0.264002901
Z001E0022	0.460292684	0.432974699	0.365747254	0.389497702	0.26586852	0.424496139	0.321428318	0.385758431	0.354370119	0.484441541
Z001E0023	-0.442565507	-0.119350973	-0.29482692	-0.144591129	-0.194413064	-0.16296412	-0.191579126	-0.092693406	-0.096519091	-0.293692866
Z001E0024	0.512804558	0.492500253	0.573691084	0.432499822	0.365331977	0.437027705	0.448705775	0.512203161	0.414327583	0.43790756
Z001E0025	0.842733763	0.688286019	0.649569013	0.617649255	0.792946956	0.662540869	0.773061801	0.649086469	0.630108325	0.739092309
Z001E0027	0.068782788	0.216620681	0.143143972	0.182360052	0.248382395	0.164294873	0.247268108	0.300521488	0.091667315	0.199220069
Z001E0028	-0.257185449	-0.236693478	-0.285282909	-0.239238531	-0.23967483	-0.30720435	-0.310514598	-0.449341265	-0.14301972	-0.208507145
Z001E0029	-0.266467772	-0.176231162	-0.158243155	-0.136484854	-0.280468175	-0.088966819	-0.00766862	-0.103523849	-0.137140534	-0.243925922
Z001E0030	0.232840754	0.277902146	0.34676435	0.162968475	0.161823535	0.12660585	0.291622224	0.175750507	0.286990989	0.354697767
Z001E0031	-0.169409755	-0.323947007	-0.231832331	-0.330234358	-0.399487084	-0.287928469	-0.318262226	-0.316436525	-0.454108291	-0.39867458
Z001E0032	0.027393179	0.126543129	-0.002528021	0.066548302	-0.009985261	0.057433515	0.045637137	0.019851463	0.016225001	0.027611775
Z001E0033	0.109248972	-0.07203443	0.002101237	-0.00842979	0.014953323	0.041839348	-0.088100063	0.01574845	0.089851789	0.163779868
Z001E0034	0.177929608	0.055031649	0.173556017	0.15434292	0.275857497	0.172322175	-0.034674157	0.238831891	0.186171163	0.069603159
Z001E0036	-0.126926917	-0.275655036	-0.205499562	-0.264799111	-0.306128217	-0.23952715	-0.282119114	-0.375335442	-0.224607366	-0.285327539
Z001E0037	-0.000261198	-0.215791316	-0.144854174	-0.126048706	-0.25178281	-0.119514618	-0.161898807	-0.337013018	-0.191925383	-0.181431869
Z001E0038	-0.071020681	0.043279771	0.073565075	0.087386315	0.218083177	0.059942376	0.099192032	0.207497747	0.082148834	0.156187589
Z001E0039	-0.299128837	-0.150407301	-0.103223751	-0.014664069	0.021327558	0.021191292	-0.132118693	0.011148424	-0.202706278	0.085512154
Z001E0040	-0.550185048	-0.310642613	-0.207544275	-0.249207422	-0.134075588	-0.275987446	-0.323714397	-0.326917884	-0.296216101	-0.179479231
Z001E0041	0.095580922	0.268593531	0.354074736	0.307852587	0.186712707	0.286812308	0.374873573	0.401346266	0.286397489	0.213319253
Z001E0042	-0.374304378	-0.404151908	-0.337081955	-0.401435724	-0.337141816	-0.473992488	-0.316044157	-0.234296166	-0.491589942	-0.290322877
Z001E0043	-0.060595113	0.031859038	0.01642455	0.011256429	-0.096651887	-0.004526238	0.029021715	-0.065287634	-0.036394867	-0.067838335
Z001E0044	-0.588537266	-0.354917964	-0.269814091	-0.313472321	-0.346237736	-0.360779898	-0.347523403	-0.201559055	-0.202354917	-0.316544225
Z001E0045	-0.010816298	-0.009320671	-0.039790457	0.03775417	0.217843881	0.026820493	0.041746055	-0.071564481	-0.001858612	-0.059778167
Z001E0046	0.843443937	0.565539325	0.560708968	0.648651972	0.534250586	0.633823103	0.648386407	0.509066911	0.504162395	0.695139398
Z001E0047	0.100472765	0.255089176	0.272701764	0.170631344	0.166343208	0.218485784	0.122006531	0.346401498	0.177265581	0.265715394
Z001E0048	0.471691851	0.211908618	0.31143367	0.278387846	0.227613665	0.290510072	0.31300011	0.173864196	0.28304421	0.266260659
Z001E0049	-0.052953938	-0.061192208	0.0686319	-0.133247075	-0.036536778	-0.128650194	0.012784989	-0.050961789	-0.260491322	-0.028287363
Z001E0050	0.640442831	0.727670713	0.919366805	0.746799855	0.620454808	0.709360918	0.777841697	0.814816589	0.737528834	0.583415152
Z001E0051	0.294866169	0.351621026	0.357381023	0.384191663	0.339206429	0.354421586	0.400115165	0.428217565	0.300745641	0.498720023
Z001E0052	-0.145100946	-0.193048824	-0.016095304	-0.14287082	-0.165824085	-0.12953032	-0.139335151	-0.067813092	-0.008674107	-0.229541221
Z001E0053	-0.091180108	-0.197788002	-0.240525013	-0.169532497	-0.037075638	-0.176577591	-0.304556489	-0.284892702	-0.199261407	-0.256054306
Z001E0054	0.060968531	-0.166425112	0.016170026	0.018036806	0.10587109	-0.063144742	-0.023769238	0.111873012	-0.02237433	-0.09948285
Z001E0055	-0.098293021	-0.190893464	-0.281467802	-0.141352049	-0.353240791	-0.210263571	-0.243369441	-0.322168366	-0.278070949	-0.205779808
Z001E0056	-0.085532595	-0.346129622	-0.320157105	-0.182442477	-0.277689893	-0.143242739	-0.057501969	-0.047987038	-0.270287027	-0.249980158
Z001E0057	-0.147019626	0.065705452	-0.069147055	-0.044721316	0.051561072	-0.016339687	-0.046685459	0.071300775	-0.031029478	-0.081150989
Z001E0058	0.072356132	0.402015501	0.238532909	0.355430803	0.400811988	0.326970032	0.328923455	0.39432208	0.126545102	0.350635956
Z001E0059	-0.597120635	-0.324416555	-0.355834156	-0.357650156	-0.379704567	-0.506093856	-0.541587684	-0.51517521	-0.445149644	-0.545529382
Z001E0060	0.238248965	0.129595748	0.107175033	0.100059289	0.126095902	0.051233995	0.034763457	0.20474469	-0.105469028	0.157144986
Z001E0061	0.216217861	0.270984122	0.304980357	0.294469331	0.365300993	0.309950236	0.213689403	0.206034474	0.261502486	0.202323483
Z001E0062	-0.207032656	-0.151929489	-0.080599802	-0.127642733	-0.21368209	-0.076943543	-0.172845468	-0.061934279	-0.124273536	-0.211015983
Z001E0063	0.065142717	-0.236958906	-0.31492092	-0.072559247	-0.232482157	-0.186032607	-0.181455276	-0.034264645	-0.187444313	-0.278673193
Z001E0064	-0.196906099	-0.064603657	-0.13429119	-0.091921862	-0.108566682	-0.086662925	-0.040037799	-0.112541606	-0.079050665	-0.052862476
Z001E0065	-0.28823376	-0.002715513	-0.047043223	0.015057206	-0.029780776	0.051482096	0.107187952	0.128357157	0.108691572	-0.057673141
Z001E0066	0.060778545	-0.106411977	-0.16770241	-0.078461009	-0.09834738	-0.046820054	0.00738294	-0.017847384	-0.12184698	-0.043721046
Z001E0067	0.251623717	0.121664561	0.025908822	0.080218182	-0.141793787	0.111392089	0.266313106	0.085140887	-0.06328207	0.18589845
Z001E0068	0.356707151	0.246425128	0.293542862	0.280074781	0.082448097	0.236515435	0.156190593	0.194420586	0.075209074	0.372721875
Z001E0069	-0.366356999	-0.107291499	-0.046908436	-0.002715882	-0.206498934	-0.107263716	-0.054346189	-0.06761127	0.016246333	-0.045615658
Z001E0070	0.013864196	-0.09098334	0.140802039	-0.041461191	-0.14869876	0.046014543	-0.112651865	0.038514214	-0.137440048	0.116818474
Z001E0071	-0.0773764	-0.132820816	0.028751168	-0.066390011	-0.126565327	-0.075745465	-0.043690578	-0.154644977	-0.118595067	-0.163975654
Z001E0072	-0.335191513	-0.069455396	-0.214029714	-0.168487517	-0.234349995	-0.089242807	-0.072647624	-0.218614691	-0.096547388	-0.068983674
Z001E0073	-0.179225297	-0.090152894	-0.225296704	-0.096254038	-0.178564232	-0.143848266	-0.064029247	-0.035627984	-0.039122123	-0.159502287
Z001E0074	-0.371345796	-0.070004927	-0.191165548	-0.13668198	0.009507135	-0.112684982	-0.084205695	-0.281055046	-0.192704636	-0.050420071
Z001E0075	0.368228453	0.347287187	0.337309956	0.326944196	0.225868107	0.333581008	0.38258133	0.340115253	0.410505394	0.395973115
Z001E0076	0.021148895	-0.112565915	-0.093640636	-0.146566951	-0.228192873	-0.224627059	-0.218629872	-0.221190486	-0.31054427	-0.222971188
Z001E0077	-0.089748979	-0.024195382	-0.016270418	0.046520433	0.147700904	0.009679158	-0.027453228	-0.084884857	-0.068758296	-0.011156869
Z001E0078	-0.030049589	0.119505899	0.167783144	0.035149396	0.324196023	0.053569787	0.11822511	0.060927755	0.092845327	0.075319135
Z001E0079	-0.01254929	-0.034650082	-0.12128906	0.003335201	0.107652139	0.017522275	0.043736016	-0.100845673	-0.013612794	0.032278328
Z001E0080	-0.270200347	-0.154850749	-0.002038969	-0.115613943	-0.126362247	-0.114819401	-0.20388655	-0.206173702	-0.168165509	-0.01912504
Z001E0081	0.115568069	0.168833226	0.20351917	0.112345882	0.2171089	0.195280653	0.073885232	0.163247649	0.226645838	0.300109513
Z001E0082	-0.070382313	0.196224171	0.192639438	0.096487973	0.119246953	0.106576073	0.04761036	-0.010084055	0.106787156	0.056363781
Z001E0083	0.307621108	0.352099841	0.451829244	0.252351887	0.371653121	0.250481298	0.139252383	0.289534971	0.150034352	0.382889317
Z001E0084	0.226387892	-0.010404058	-0.087421057	-0.048766146	0.086805286	-0.009064632	0.044849013	0.00879246	-0.116968311	-0.068991048
Z001E0085	-0.00350186	-0.02958994	0.129738674	-0.013167468	-0.075895978	0.004043501	-0.081729571	0.002760765	-0.174467746	-0.099931024
Z001E0086	0.092088868	0.217538568	0.274452643	0.141620891	0.160044148	0.125550846	0.18471179	0.081049204	0.186041491	0.280021216
Z001E0087	-0.399552284	-0.202590419	-0.190954482	-0.190647648	-0.198401523	-0.236738711	-0.258767982	-0.166923767	-0.289500693	-0.293702222
Z001E0088	0.006744911	-0.172727842	0.092024313	-0.062643255	-0.09419687	-0.107916985	-0.163054881	0.0133569	-0.138218488	0.013604806
Z001E0089	0.073992813	0.118525972	0.047594046	0.082788426	-0.091783813	0.12084607	0.150571561	0.212894297	0.091630505	0.185832746
Z001E0090	-0.194028403	-0.015883072	-0.133234585	-0.040438967	-0.101185068	-0.008539997	-0.105968687	-0.090111162	-0.18438715	-0.145640022
Z001E0091	0.253613018	0.191534471	0.179369564	0.158192936	0.079076031	0.140819743	0.098196357	0.292456414	0.172442014	0.131385022
Z001E0092	0.1623213	0.251528337	0.397676281	0.252468579	0.195648601	0.211626441	0.347259129	0.24829769	0.357923248	0.374571589
Z001E0093	0.509979384	0.484821692	0.446740017	0.35271527	0.459269886	0.343690338	0.317159555	0.398154566	0.410343363	0.273793994
Z001E0094	0.236211782	0.017879384	0.128270735	0.072863119	-0.019631359	0.004802955	0.047919208	0.155295542	0.142536646	0.111812096
Z001E0095	0.163803595	0.307106217	0.073949747	0.187608827	0.131596773	0.188557832	0.252967083	0.245767748	0.167809438	0.141854254
Z001E0096	0.045442028	-0.006920661	-0.059947358	-0.030256488	-0.057510324	-0.039518287	-0.117224838	-0.094958453	-0.187349562	-0.112185537
Z001E0097	-0.333190028	-0.167698402	-0.427772547	-0.183109692	-0.110179218	-0.236372035	-0.194484484	-0.163576061	-0.161948876	-0.253734117
Z001E0098	0.343928238	0.364392474	0.406238201	0.397621918	0.241643467	0.305567593	0.305765717	0.456927787	0.393213654	0.440710591
Z001E0099	0.18539564	-0.071151464	0.001640326	-0.134268822	-0.03116517	-0.082145684	-0.062353141	-0.163655227	-0.033547538	-0.170807927
Z001E0100	-0.288525811	-0.47570578	-0.39664371	-0.524427963	-0.705666616	-0.475291838	-0.505494096	-0.371603611	-0.386102541	-0.605322811
Z001E0101	-0.414331032	-0.43410111	-0.388266414	-0.289977172	-0.302552426	-0.313271859	-0.216902314	-0.32146199	-0.332856833	-0.2173996
Z001E0102	0.016097094	-0.181562862	-0.271505538	-0.107962838	0.02888173	-0.112714125	-0.150568155	-0.028987353	-0.220426459	-0.129513553
Z001E0103	0.024366256	0.19732947	0.241020832	0.103908893	0.06733322	0.122233372	0.086025162	0.179189302	0.259866357	0.190320071
Z001E0104	-0.038222681	-0.122964033	-0.146003296	-0.12323971	-0.293721377	-0.16080293	-0.277472527	-0.188509985	-0.071064333	-0.077796228
Z001E0105	0.065070512	0.278033111	0.015332217	0.161412677	0.138270916	0.123974839	0.149222035	0.061874802	0.198880121	0.156249176
Z001E0106	-0.382919518	-0.208643798	-0.158182397	-0.128352239	-0.02071644	-0.121383986	-0.158293596	-0.094320509	-0.162108456	-0.036238385
Z001E0107	-0.121742854	-0.084963045	-0.110801301	-0.067751955	-0.054282823	-0.092102957	-0.053885245	-0.185877668	-0.099481379	-0.202962195
Z001E0108	-0.245524093	-0.484706417	-0.443340278	-0.40640578	-0.481140825	-0.447419776	-0.423256683	-0.548822291	-0.541408336	-0.571215991
Z001E0109	0.183580806	0.423194614	0.39535561	0.302190398	0.4203896	0.376547797	0.416650964	0.455588594	0.384868062	0.225955078
Z001E0110	-0.05283452	-0.0010755	0.178672668	0.111166364	0.039189006	0.070083062	0.08468975	0.121712039	-0.046999766	-0.057094678
Z001E0111	0.122256107	0.234070406	0.056305152	0.173774723	0.058473442	0.232391838	0.151378026	0.28249228	0.153383389	0.155856861
Z001E0112	-0.372009635	-0.332637896	-0.452425625	-0.257066179	-0.285242828	-0.306529995	-0.243487917	-0.216567419	-0.222123703	-0.302174608
Z001E0113	0.01684794	0.471172753	0.546518864	0.499333358	0.541780027	0.395588359	0.501070156	0.493683656	0.482917626	0.32313059
Z001E0114	0.163404514	0.147433579	0.180515947	0.195455367	0.306398496	0.162944787	0.172369176	0.096849934	0.186766178	0.12469976
Z001E0115	-0.253507239	0.011056182	0.159486127	-0.014041832	0.079054201	-0.017383617	-0.051376047	-0.097585657	-0.008855536	-0.032411017
Z001E0116	0.244321564	0.128921028	0.056788485	0.252700867	0.273529999	0.169737319	0.22430249	0.185470679	0.144871768	0.211430295
Z001E0117	0.358794898	0.118791476	0.161326603	0.162956148	0.135752444	0.177684222	0.223364367	0.281088377	0.051922589	0.224441188
Z001E0118	-0.259723165	-0.265180245	-0.366679031	-0.270748977	-0.239534652	-0.305814804	-0.250590253	-0.408837642	-0.280217833	-0.338502271
Z001E0119	-0.300776112	-0.199062109	-0.188281989	-0.205498524	-0.402593838	-0.235990832	-0.213836997	-0.159865521	-0.182949444	-0.32440586
Z001E0120	-0.053862738	0.095524991	0.248685538	0.100753179	0.124338771	0.114466007	0.060481831	0.206459335	-0.002081907	0.043458664
Z001E0121	0.516429885	0.40056468	0.411166185	0.331597634	0.482278264	0.327705544	0.322630051	0.335481279	0.229888911	0.198744545
Z001E0122	0.213448599	0.077715185	0.175365899	0.072623984	0.000858717	0.062765267	-0.043107893	-0.104001384	0.076672283	0.128642348
Z001E0123	-0.122070293	-0.140941151	-0.134908619	-0.044008769	-0.228794894	-0.121172505	-0.108651802	0.003388387	-0.016754451	0.015129177
Z001E0124	-0.107870675	-0.211807874	-0.135640968	-0.120096588	-0.187265197	-0.190949662	-0.274830452	-0.319536341	-0.181779687	-0.248662486
Z001E0125	0.499601758	0.61900021	0.49315198	0.652754501	0.559820972	0.626153184	0.44962577	0.475746124	0.694398337	0.554163086
Z001E0126	0.390983853	0.062682979	0.197157323	0.090201041	0.214953547	0.096339466	0.015205607	-0.034419193	0.155374143	0.178786085
Z001E0127	-0.676835221	-0.340079906	-0.391983933	-0.306430325	-0.196434474	-0.263737033	-0.332316626	-0.348304494	-0.282638114	-0.180649484
Z001E0128	-0.45343518	-0.497076215	-0.517676538	-0.523328948	-0.592518503	-0.512973439	-0.503836743	-0.456547395	-0.524758297	-0.575836232
Z001E0129	0.273225385	0.043753524	0.023819645	0.031301782	0.089288538	0.043348211	-0.066710306	0.035240089	0.029636239	0.156364998
Z001E0130	-0.195431639	0.044394986	0.02614232	-0.030134065	0.101626203	-0.021485647	-0.034591259	-0.069532239	-0.078284246	-0.010463657
Z001E0131	0.132493699	0.090525029	0.028853012	0.143892001	0.141657288	0.123315603	0.076854968	0.111728603	0.041237101	0.074362401
Z001E0132	-0.142204826	-0.321349567	-0.144642484	-0.225525161	-0.421075318	-0.156643416	-0.099093011	-0.259672392	-0.345192871	-0.329688991
Z001E0133	-0.467467885	-0.519992402	-0.518825932	-0.54989713	-0.405566775	-0.530706026	-0.520649314	-0.719144855	-0.571946402	-0.534543665
Z001E0134	-0.041857936	0.164331387	0.105435057	0.160543234	-0.000980439	0.171694878	0.206681372	0.018620389	0.279124917	0.156120682
Z001E0135	0.224608126	0.159053313	0.199266497	0.156561597	0.178890241	0.182866776	0.120764578	0.305969092	0.163171197	0.196631771
Z001E0136	-0.038193316	-0.037411747	-0.0797814	-0.061342418	-0.097951509	-0.048208632	-0.107868351	-0.105904398	0.023104954	0.015330666
Z001E0137	-0.079885634	-0.047519849	-0.01659037	0.01777121	0.097479689	0.029633213	0.120610561	-0.00514202	-0.060185506	-0.01453722
Z001E0138	-0.094273573	-0.072666264	-0.209007005	-0.139480479	-0.085611379	-0.158603218	-0.091090722	-0.258356359	-0.151959494	-0.072749944
Z001E0139	-0.276704283	-0.169469254	-0.139389404	-0.204348147	0.000905894	-0.224424184	-0.111662743	-0.30130704	-0.244595059	-0.094186888
Z001E0140	0.129236279	0.277291903	0.195980358	0.207587265	0.274004281	0.222825629	0.115891693	0.089907163	0.152623577	0.112195583
Z001E0141	-0.121637394	-0.255872195	-0.325574382	-0.298846521	-0.29114663	-0.279196655	-0.308106574	-0.161110777	-0.171102668	-0.191710389
Z001E0143	-0.239996475	-0.464652907	-0.400640977	-0.368178252	-0.500707685	-0.392896056	-0.31042068	-0.275405223	-0.299184845	-0.307398928
Z001E0144	-0.448017174	-0.284611619	-0.344418823	-0.284599437	-0.130223241	-0.258169178	-0.341510618	-0.198968232	-0.249972319	-0.202271994
Z001E0145	0.039316767	-0.031581403	0.029425799	0.069001769	-0.103918916	0.034039595	0.214686641	0.069907573	0.146917746	-0.037030325
Z001E0146	0.187419866	-0.002703555	-0.027035633	0.072334539	-0.104297249	0.081003157	0.101385717	-0.065251928	0.167781148	-0.018088791
Z001E0147	0.134227908	0.247249786	0.392939387	0.253675168	0.304041398	0.21329037	0.298033561	0.022120805	0.326894779	0.291678566
Z001E0148	-0.65668359	-0.463452833	-0.379887344	-0.361790744	-0.508933007	-0.367984318	-0.491241608	-0.300254297	-0.340393747	-0.397708504
Z001E0149	-0.298408677	-0.242933899	-0.229602361	-0.227546127	-0.445223022	-0.164811302	-0.238536141	-0.124272764	-0.179258584	-0.11633108
Z001E0150	-0.035564451	0.00737777	-0.047943126	0.012247295	-0.096449235	0.051704428	0.011455013	0.015464431	0.026708517	0.061791808
Z001E0151	0.217345145	0.043859752	0.053970602	0.035998803	0.158609386	0.007188357	0.102603711	-0.064327431	0.094227075	0.090119914
Z001E0152	-0.315450659	-0.285665138	-0.480874729	-0.379820732	-0.354274902	-0.290837542	-0.339069734	-0.480397415	-0.365894563	-0.467656555
Z001E0153	0.355386597	0.186367967	0.089411284	0.179190306	0.327005101	0.228338843	0.179914437	0.250089892	0.253395202	0.220885589
Z001E0154	-0.373605944	-0.181705131	-0.360885759	-0.19252776	-0.101521291	-0.194122873	-0.244844834	-0.224438197	-0.176079021	-0.093862446
Z001E0156	-0.327410106	-0.153018629	-0.019197263	-0.153022088	-0.250367012	-0.093367943	-0.062778266	-0.035309059	-0.206811818	-0.012190308
Z001E0157	-0.221842471	-0.333925603	-0.382297542	-0.364077525	-0.457600356	-0.377168559	-0.497677924	-0.548698364	-0.341931058	-0.265133284
Z001E0158	-0.194688614	-0.155306718	-0.166371604	-0.17557115	-0.203399898	-0.157362206	-0.16830445	-0.045526641	-0.031190637	-0.192384936
Z001E0159	-0.15989005	-0.25973925	-0.338244447	-0.33786898	-0.424027258	-0.323991183	-0.368415828	-0.422154119	-0.378766857	-0.219192397
Z001E0160	0.043302468	-0.066791968	-0.247545214	-0.068563994	0.02685034	-0.063636469	-0.108550403	-0.000182197	-0.152766402	-0.022217736
Z001E0161	0.308431851	0.264828415	0.255857498	0.268828844	0.268062127	0.309861711	0.306867336	0.289268386	0.18358256	0.15376426
Z001E0162	-0.53483415	-0.549906002	-0.34350337	-0.479709382	-0.360511819	-0.446924928	-0.326140146	-0.443586269	-0.401479691	-0.578287982
Z001E0163	-0.69360289	-0.60300965	-0.545834248	-0.569019298	-0.44251503	-0.488150397	-0.511168164	-0.391605069	-0.483287826	-0.563340373
Z001E0164	0.431795019	0.271215982	0.298910585	0.320794692	0.216850831	0.315575367	0.349001005	0.344214804	0.295712778	0.405631213
Z001E0165	0.310179672	0.372352461	0.450323102	0.339661476	0.549477384	0.304015994	0.336808572	0.408181002	0.380768626	0.419212995
Z001E0166	-0.122060036	0.055654121	0.004192704	-0.019374465	0.218634017	0.060180065	0.074744159	0.052891386	0.112635413	0.087227223
Z001E0167	-0.241268501	-0.095127411	-0.142371801	-0.039277975	-0.093516164	0.003744005	0.02705155	-0.147975279	0.111298692	0.036825974
Z001E0168	-0.129917698	-0.097070767	-0.023099552	-0.239271704	-0.106008109	-0.244487385	-0.290759255	-0.109267044	-0.236489008	-0.278967705
Z001E0169	-0.194488976	-0.107755251	0.003654348	-0.04693642	-0.017405111	-0.053488867	-0.196211983	-0.250349523	-0.114167796	-0.145638379
Z001E0170	0.536781162	0.208456045	0.239138485	0.230805281	0.327663222	0.209916503	0.289854533	0.208449148	0.328799296	0.32302332
Z001E0171	-0.373445785	-0.401881095	-0.428339126	-0.337515924	-0.486518154	-0.370152739	-0.388156181	-0.524143465	-0.506708278	-0.238593492
Z001E0172	-0.484738847	-0.312797644	-0.202432829	-0.388902984	-0.439988777	-0.333512031	-0.379991826	-0.532316593	-0.450770857	-0.226612314
Z001E0173	0.027563418	0.085096749	-0.119939773	0.074142422	-0.086036044	0.072923246	0.023705194	0.151275029	-0.006542643	0.080187108
Z001E0174	-0.204816902	0.046287629	-0.035465613	0.133686182	0.181021201	0.135996866	0.028862343	0.017295697	0.012250781	0.019485558
Z001E0175	0.246206343	0.284364201	0.083646625	0.151089292	0.102305385	0.195094853	0.25669999	0.195937305	0.293852435	0.244797494
Z001E0176	0.470352033	0.193968628	0.330948184	0.24090935	0.340050939	0.269870115	0.349854546	0.288358601	0.292350794	0.14667622
Z001E0177	0.097075927	0.155770149	0.169914245	0.151868462	-0.03954328	0.124801503	0.102047467	0.008530593	0.052436617	0.093063102
Z001E0178	-0.097043053	0.041759698	0.08794307	-0.034823183	-0.117698283	-0.009451706	0.077349172	0.016422227	0.055894952	-0.082113271
Z001E0180	0.383667459	0.205147112	0.287475019	0.312947284	0.263129213	0.318647834	0.514903896	0.305051452	0.337261593	0.297479453
Z001E0181	0.367298582	0.198497488	0.380151972	0.224473597	0.1243651	0.272816112	0.216100883	0.357801591	0.198677452	0.272839857
Z001E0182	0.439157331	0.23898854	0.261503689	0.272676932	0.516432024	0.262073338	0.378305083	0.181959913	0.178754242	0.206968808
Z001E0183	-0.274797553	-0.231549535	-0.16836427	-0.219537675	-0.32329259	-0.253043688	-0.283665925	-0.34041161	-0.158033017	-0.043391296
Z001E0184	0.412647223	0.323826783	0.322412853	0.304323154	0.36498085	0.338365662	0.382134406	0.228970942	0.278412763	0.24127289
Z001E0185	1.002944939	0.796742141	0.890435224	0.654420095	0.79899531	0.692909013	0.595170593	0.747928909	0.545542953	0.854378486
Z001E0186	-0.228461018	-0.248217081	-0.199766381	-0.273491039	-0.194224279	-0.328031492	-0.215906439	-0.430198913	-0.310979527	-0.41558292
Z001E0187	0.459760594	0.319369823	0.448261031	0.319874301	0.364428551	0.333316784	0.215729378	0.148747134	0.425766882	0.383849389
Z001E0188	-0.736331741	-0.610163456	-0.558168234	-0.652823207	-0.623958867	-0.634435536	-0.512346997	-0.548440164	-0.681871214	-0.487464333
Z001E0189	-0.213589348	-0.108285471	-0.196529154	-0.083368017	-0.132966196	-0.165635771	-0.168115266	-0.085995628	0.019498675	-0.083473108
Z001E0190	0.444525533	0.311699194	0.256569447	0.234702967	0.344014927	0.240492728	0.249670565	0.285460848	0.19151418	0.263719016
Z001E0191	0.289911769	0.180925525	0.175621086	0.164418847	0.040897525	0.144882491	0.16253145	0.305499041	0.066933896	0.045775685
Z001E0192	-0.516567963	-0.151562898	-0.17203543	-0.141262848	-0.119170873	-0.185748771	-0.061386707	-0.188616638	-0.263609091	-0.282987495
Z001E0193	-0.590528021	-0.503125622	-0.599021146	-0.443046011	-0.314508359	-0.441617724	-0.320319079	-0.393540908	-0.375456617	-0.368299711
Z001E0194	0.1217243	0.06158565	0.182687645	0.074422242	0.099690675	0.141364795	0.104120164	0.257281493	0.212957047	0.198202206
Z001E0195	0.122140128	-0.121444936	-0.224220879	-0.155251941	-0.162823964	-0.163126377	-0.05261611	0.000953828	-0.238050117	-0.016191806
Z001E0196	-0.222047451	-0.511759551	-0.241573125	-0.430152471	-0.491606398	-0.412669873	-0.49427342	-0.43113939	-0.421280972	-0.404619546
Z001E0197	0.147583184	-0.03475094	-0.086281702	-0.021168416	-0.203508069	-0.031737261	-0.089052663	0.012369166	-0.223749713	-0.108690973
Z001E0198	-0.391361075	-0.44464979	-0.510434788	-0.366741456	-0.429007794	-0.359935087	-0.558031987	-0.463280512	-0.491228652	-0.459917388
Z001E0199	0.026403643	-0.138020265	0.211874615	-0.074106378	-0.131455265	-0.075874722	-0.085377451	0.05457622	-0.288992277	-0.121167306
Z002E0001	-0.879197517	-0.259909132	-0.308730547	-0.384128621	-0.404616023	-0.349444768	-0.41305638	-0.566186637	-0.221827326	-0.440102215
Z002E0002	0.094794822	0.099688733	0.188810671	0.100674641	0.081290127	0.076762157	0.127554107	0.389882774	0.372250817	0.095727786
Z002E0003	0.310122989	0.093437111	0.320794994	0.240180782	0.275286923	0.165493016	0.165859253	-0.050693782	0.14356826	0.351342644
Z002E0004	0.436791943	0.461588528	0.321840145	0.342789053	0.328771244	0.386139266	0.414666351	0.313144552	0.082553847	0.311642607
Z002E0005	-0.494592524	-0.389843614	-0.523110533	-0.513060375	-0.483334584	-0.531439037	-0.583539274	-0.675121154	-0.691209406	-0.611857388
Z002E0006	-0.204989448	-0.069209655	-0.320968489	-0.142569763	-0.202791263	-0.008269024	-0.119570229	-0.107701336	0.128864083	-0.220405749
Z002E0007	-0.228683948	0.088464714	-0.138290228	-0.082212357	-0.135133489	-0.201265987	-0.156868113	-0.29118213	-0.232265455	-0.215203873
Z002E0008	-0.150937741	-0.129523809	-0.059912541	-0.260725952	-0.223568544	-0.260108216	-0.206456744	-0.300180223	-0.070531229	-0.108755562
Z002E0009	0.604423734	0.460660439	0.439135145	0.284559592	0.251847926	0.413934578	0.312709157	0.265236616	0.473095834	0.290146314
Z002E0010	-0.058206469	0.301223879	-0.117946367	0.09068678	0.150349072	0.126132696	0.15171652	-0.021624934	0.235358076	0.125856115
Z002E0011	-0.20468347	-0.177404987	0.01799038	-0.12360637	-0.182349265	-0.206353845	-0.155246903	-0.028451984	-0.442056847	-0.111983685
Z002E0012	-0.268714648	-0.406873624	-0.589694	-0.376102822	-0.444760099	-0.320754658	-0.331070647	-0.099324665	-0.060555291	-0.314140567
Z002E0013	-1.099983138	-0.940600099	-1.153694593	-0.932761304	-0.944985415	-1.038380381	-0.956725372	-0.839317801	-1.105297445	-1.069016307
Z002E0014	-0.255927894	-0.105904489	-0.132127253	-0.082117741	-0.093977953	-0.134491535	-0.07745464	-0.209364339	-0.16476916	-0.013287375
Z002E0015	0.188266013	0.237836574	0.243377594	0.055631078	0.108034669	0.088651441	0.078686113	0.358559863	-0.036680619	-0.011520593
Z002E0016	-0.317481317	-0.301004813	-0.54194057	-0.374826871	-0.37171735	-0.322023134	-0.328504896	-0.409050276	-0.518152407	-0.562880726
Z002E0017	0.127878767	0.250331803	0.215239906	0.180615867	0.196062173	0.205818702	0.206691088	0.049323467	0.384027857	0.039458816
Z002E0018	0.030588994	0.15696286	0.500694049	0.212813279	0.14361691	0.153224288	0.15272394	0.059834628	0.315872872	0.110375908
Z002E0019	-0.146798913	0.236479715	0.26010421	0.106837253	0.131397686	-0.027674396	0.065476187	-0.106233785	0.271160326	0.026421595
Z002E0020	0.156828075	0.221220736	0.184558174	0.112334467	0.07049332	0.132370927	0.128047845	-0.087991553	-0.049197174	0.197511893
Z002E0021	-0.151305302	-0.240031949	-0.599527116	-0.333825857	-0.329530961	-0.48190755	-0.397033101	-0.132700694	-0.677144718	-0.399838352
Z002E0022	0.516975372	0.143677062	0.142213996	0.173173149	0.270185758	0.223208336	0.190681007	-0.079686389	0.269420857	0.13251241
Z002E0023	-0.115733208	-0.242686795	-0.196270371	-0.146539214	-0.265602174	-0.243571769	-0.156541382	-0.467678458	0.039200116	-0.177859739
Z002E0025	-0.532239472	-0.555687065	-0.331926942	-0.461487321	-0.489033493	-0.533576364	-0.449437394	-0.644626459	-0.358604423	-0.610256953
Z002E0026	-0.223333353	0.150339742	-0.23727982	-0.087363124	-0.088262514	0.003740297	-0.1530951	0.068172412	-0.210083894	-0.033113505
Z002E0027	-0.143391461	-0.268460287	-0.314441478	-0.191823087	-0.084452443	-0.133260802	-0.187782402	0.098299229	0.152893234	-0.038705516
Z002E0028	0.329156272	0.330013802	0.257536715	0.111015905	0.090680467	0.166739511	0.147842104	0.430122189	0.464954429	0.163892905
Z002E0029	0.03520715	-0.081835179	0.242525587	0.181021677	0.113646022	0.27938765	0.130247634	-0.146895073	-0.009795586	0.182641386
Z002E0030	0.3428641	0.378883472	0.110720439	0.2506692	0.303552713	0.238521608	0.323725763	0.545204029	-0.091129988	0.12451182
Z002E0031	-0.581498314	-0.353074293	-0.490386657	-0.416024428	-0.420196655	-0.328511673	-0.434391423	-0.629648216	-0.330486862	-0.276673246
Z002E0032	-0.189713844	-0.311302745	-0.332401578	-0.237544611	-0.185328693	-0.280002401	-0.220118182	-0.417530144	-0.397046936	-0.199106724
Z002E0033	-0.712379603	-0.332595907	-0.440331668	-0.541166711	-0.521789473	-0.480651894	-0.502754092	-0.586598555	-0.289547955	-0.636100478
Z002E0034	-0.321214194	-0.000981861	-0.17347579	-0.209515762	-0.252538908	-0.282038933	-0.190348787	-0.24366413	-0.187036894	-0.12221939
Z002E0035	-0.381436179	-0.133020351	-0.161835512	-0.159732894	-0.174713603	-0.155288243	-0.155352939	-0.350655306	-0.055994687	-0.14321398
Z002E0036	-0.08209531	-0.336634164	-0.224996967	-0.129409088	-0.072816904	-0.260720318	-0.152137162	-0.340648384	0.227737349	0.014642517
Z002E0037	0.655352604	0.718124079	0.494296894	0.493492871	0.548353608	0.503193957	0.503297983	0.261818264	0.150787211	0.559049884
Z002E0038	-0.035840567	-0.299104754	-0.442333226	-0.163409864	-0.141843717	-0.176060067	-0.098070943	0.157265693	0.070405569	-0.222903198
Z002E0039	0.275351518	0.07976778	0.269393337	0.200497818	0.147760978	0.254980236	0.184012107	-0.064938129	0.503316872	0.093032831
Z002E0040	-0.403885644	-0.605377993	-0.671128996	-0.508290892	-0.516593323	-0.506865382	-0.501297799	-0.361760762	-0.68548297	-0.52239632
Z002E0041	0.274841199	0.429270631	0.139483439	0.402258749	0.227131964	0.389160262	0.350243571	0.559292928	0.179717573	0.370250463
Z002E0042	0.091524069	-0.239036076	-0.442312135	-0.189823159	-0.324811014	-0.198221872	-0.169390619	-0.489477938	-0.536075711	-0.104243404
Z002E0043	-0.453093016	-0.735862387	-0.748864491	-0.517911152	-0.523862603	-0.549691447	-0.524443364	-0.718290157	-0.276288853	-0.535032949
Z002E0044	0.389798159	0.102499455	0.331001588	0.184224209	0.261182807	0.132020087	0.195421362	-0.077427664	0.255747619	0.13496321
Z002E0045	-0.853700534	-0.886441873	-1.150896663	-0.884123782	-0.857750411	-0.864755005	-0.877410183	-0.566900181	-0.628880334	-0.782091487
Z002E0046	1.169208154	1.585544143	1.168268227	1.166943694	1.221414838	1.161810196	1.17629107	1.062044108	0.944837483	1.262688563
Z002E0047	-0.119778421	0.254634737	0.303394263	0.083551636	0.121581592	0.264663163	0.169152048	-0.118864818	-0.086969211	0.018754581
Z002E0048	-0.078244701	-0.568923912	-0.407266928	-0.381419998	-0.425636394	-0.327234151	-0.39767566	-0.3864242	-0.440433655	-0.398680114
Z002E0049	0.206070516	0.090750929	0.283868036	0.212376176	0.225261849	0.083535739	0.161544983	0.552515354	0.004522341	0.035433796
Z002E0050	-0.183445906	-0.355346021	-0.525306029	-0.267230238	-0.239147611	-0.283598484	-0.271769751	0.004981537	-0.467322397	-0.238321142
Z002E0051	0.050640359	0.185440552	0.144713643	0.132814447	0.179093215	0.07417321	0.152876486	0.124912265	-0.001840661	0.099745229
Z002E0052	0.335749171	0.467105246	0.073110913	0.356173316	0.402210171	0.320183655	0.397521153	0.552805875	0.586961243	0.514080697
Z002E0053	0.60887855	0.365367348	0.324485798	0.475927191	0.418596161	0.455367808	0.45486206	0.253515601	0.620543678	0.315496782
Z002E0054	-0.115138088	-0.104146798	0.002911458	-0.13977922	-0.215169175	-0.072524016	-0.236261718	-0.224562986	0.031035202	-0.171694925
Z002E0055	-0.179256156	-0.078167129	-0.06662044	-0.214601581	-0.214654387	-0.071157616	-0.152097438	-0.03200437	0.007316172	-0.166609699
Z002E0056	0.598829923	0.149020374	0.441412468	0.467670468	0.329858068	0.581593533	0.450286092	0.290432095	0.459860304	0.311817215
Z002E0057	0.769928212	0.930492045	0.72325263	0.693640392	0.897584762	0.695920137	0.704248018	1.066720207	0.949860461	0.866353847
Z002E0058	-0.281763562	-0.095437979	-0.072505678	-0.080976932	-0.187281378	-0.094991229	-0.138103323	0.118275936	-0.325295247	-0.29264404
Z002E0059	0.164834703	0.046244553	0.051107808	0.134407688	0.076834511	0.141142533	0.125196861	0.58984893	0.400568042	0.081044647
Z002E0060	-0.620262101	-0.671519804	-0.479604719	-0.659667266	-0.779775164	-0.787392055	-0.66396002	-0.510139759	-0.787602389	-0.784244719
Z002E0061	-0.037262721	0.053718099	0.073904756	0.148858584	0.138004301	0.138938653	0.149343459	0.200584752	0.24059414	0.104939024
Z002E0062	0.027395813	0.172790548	-0.154310915	-0.015986908	-0.00056891	-0.08376744	-0.022905282	0.198572132	0.100557986	-0.003304778
Z002E0063	0.192392421	0.074545665	0.191178722	0.087865404	0.242309383	0.120450133	0.16373164	0.50592163	0.347884961	0.101713888
Z002E0064	-0.041086841	-0.093912335	-0.057890539	-0.13736858	-0.095984069	-0.071351254	-0.185317198	0.113146055	0.078772286	-0.087901764
Z002E0065	-0.354597156	-0.300910106	-0.310697413	-0.361118906	-0.288337857	-0.313653062	-0.366431108	-0.1582227	-0.201132573	-0.326032997
Z002E0066	-0.086566684	0.104168644	-0.090871596	0.141594978	0.158651989	0.143000603	0.06886189	-0.10482934	0.367265538	0.036216467
Z002E0067	0.151182616	-0.063925878	0.092515919	0.129874099	0.162953036	0.144587884	0.09416875	-0.079035426	-0.015686089	0.181776749
Z002E0068	0.026504477	0.129842087	0.15802579	0.131721191	0.055372819	0.1686206	0.109880227	-0.070027568	-0.036882594	0.051023479
Z002E0069	0.159956482	0.175183018	-0.016811795	-0.019454419	-0.035340518	-0.05157107	0.074270497	-0.195455922	0.102606176	0.025899638
Z002E0070	-0.20109926	-0.208559233	-0.123795701	-0.212846033	-0.096474364	-0.286626723	-0.187440507	-0.439285838	-0.090260635	-0.089617039
Z002E0071	0.030015767	-0.115180926	0.002711858	0.099965169	0.047338286	0.027274843	0.091294681	-0.146543585	-0.098052969	0.159312106
Z002E0072	-0.391990143	-0.610325288	-0.295340296	-0.490681881	-0.482560725	-0.429175274	-0.445290162	-0.695979675	-0.266986003	-0.384718022
Z002E0073	-0.146366805	-0.137269949	0.135579829	-0.153583462	-0.045985717	-0.03356067	-0.130731994	-0.004648879	-0.31910291	-0.080135826
Z002E0074	-0.049875768	-0.035702588	0.217607173	-0.06624029	-0.133181018	-0.060374887	-0.036648791	-0.238251977	0.133900113	0.020356207
Z002E0075	-0.194191508	-0.101115925	-0.197262224	-0.304125543	-0.296189698	-0.245924738	-0.296022182	-0.530636297	-0.539924597	-0.342934621
Z002E0076	0.398651765	0.235875972	0.253271965	0.237847194	0.32180538	0.156999229	0.243928709	0.178513101	0.431101697	0.34352243
Z002E0077	0.06087885	0.060724539	-0.164984864	0.144690284	0.237028861	0.121322635	0.110553903	-0.043580414	0.313173767	0.095161064
Z002E0078	-0.454257184	-0.150621305	-0.593065847	-0.297460876	-0.349577599	-0.377642493	-0.298905722	-0.502594778	-0.419198974	-0.353247591
Z002E0079	0.037455993	-0.003814875	-0.086119083	0.044560051	0.059841856	0.020343271	0.040401376	0.15179826	-0.27103803	-0.059082681
Z002E0080	-0.119697829	-0.343912219	-0.309821353	-0.088763652	-0.189743624	-0.24936366	-0.146606374	-0.21291286	0.025919731	-0.277530323
Z002E0081	0.091261873	-0.199174429	-0.190836267	-0.178782276	-0.214035568	-0.167525105	-0.145594784	-0.36964087	0.075940759	-0.203142195
Z002E0082	-0.286626891	-0.330644397	-0.176679337	-0.210689841	-0.330910022	-0.24023348	-0.189126346	-0.228521027	0.063777972	-0.355218507
Z002E0083	-0.17263768	-0.072949815	-0.259624086	-0.100703199	-0.054537814	-0.181862287	-0.038985564	-0.163049039	-0.391094958	-0.009860951
Z002E0084	0.280841198	0.379126018	0.451665522	0.333068771	0.438932142	0.43072841	0.407057858	0.382317961	0.176514635	0.477542742
Z002E0085	-0.279612075	0.027794218	-0.196628836	-0.19891986	-0.200293037	-0.218949251	-0.147765252	-0.275442422	-0.35985725	-0.141509933
Z002E0086	-0.041689243	0.018750926	-0.182357698	-0.166248822	-0.071021169	0.063857502	-0.10379635	-0.334478921	-0.082125289	-0.056354137
Z002E0087	0.1804074	-0.221644752	-0.16897051	-0.026353702	-0.16909251	-0.100425774	-0.058436209	-0.293132307	0.314272622	-0.001105925
Z002E0088	-0.015539909	0.076647176	-0.067538223	-0.038719219	0.018685343	-0.029102307	0.016901132	0.150387349	-0.267681845	0.06472502
Z002E0089	-0.251450798	-0.019501389	-0.176012675	-0.108239854	-0.134490572	-0.146032917	-0.195853189	-0.49099368	0.190706255	0.012370306
Z002E0090	-0.495043683	-0.330708607	-0.408004355	-0.198240111	-0.26220626	-0.169415637	-0.19172152	0.048136903	-0.162032668	-0.069520295
Z002E0091	0.293397255	0.163938198	-0.045966044	0.194127978	0.196506913	0.123658221	0.17000848	0.302277412	-0.041328762	0.089255071
Z002E0092	-0.120925909	-0.135048509	-0.04889619	0.003503127	-0.073116876	0.021535561	-0.006290809	-0.155308848	0.192534979	0.091110048
Z002E0093	-0.041045879	-0.046087184	0.078301162	-0.012666141	0.013606807	0.046331189	0.054952268	0.294556604	0.271646451	0.020917412
Z002E0094	0.770233818	0.554696154	0.515605546	0.570583463	0.588988665	0.514839915	0.566875074	0.515576968	0.365796245	0.646915411
Z002E0095	-0.488826952	-0.201534413	-0.401630275	-0.157080396	-0.150239214	-0.263190188	-0.177655629	-0.135781344	0.062487599	-0.007239794
Z002E0096	0.530159341	0.364852402	0.360313915	0.333078792	0.370155179	0.349654356	0.366709158	0.508889896	0.546975252	0.282693686
Z002E0097	-0.144741636	-0.295419274	-0.270746312	-0.196205211	-0.165309542	-0.15329538	-0.187012433	-0.014619636	-0.501496143	-0.363882747
Z002E0098	-0.694098961	-0.537670123	-0.47801314	-0.571613966	-0.56665165	-0.567635939	-0.545599529	-0.741150726	-0.280087776	-0.496419699
Z002E0099	-0.11828212	-0.268409243	-0.112370845	-0.1880417	-0.272638059	-0.132679336	-0.195736892	-0.231170589	0.099855406	-0.08985249
Z002E0100	-0.416653345	-0.572234572	-0.373915719	-0.412731411	-0.390763446	-0.461673723	-0.354410519	-0.490803345	-0.730497986	-0.387372816
Z002E0101	-0.060620752	-0.067326071	0.213346853	-0.019449512	0.018430973	-0.049964489	-0.067848463	0.19267849	-0.099729827	0.036698416
Z002E0102	-0.024416105	-0.077966535	-0.250455137	-0.066659007	-0.010726539	-0.08006407	-0.014611605	-0.318649714	-0.40211184	-0.008781147
Z002E0103	-0.382708887	-0.65017067	-0.36506472	-0.400430578	-0.386963869	-0.388191101	-0.360438377	-0.626721475	-0.695203673	-0.327314158
Z002E0104	0.575577739	0.590467477	0.871516943	0.734450464	0.748252178	0.596402817	0.715179802	0.968938742	0.910196063	0.796991245
Z002E0105	-0.559629562	-0.25605801	-0.248635781	-0.246455731	-0.134123889	-0.144262867	-0.172160349	-0.50453681	-0.086716481	-0.324819306
Z002E0106	0.201159241	0.050681345	0.353855217	0.101901734	0.20682647	0.078745336	0.157761097	0.369876606	0.237202731	0.145831985
Z002E0107	0.280096001	0.372416796	0.157221452	0.212898535	0.21790776	0.246536588	0.160691934	0.469244277	-0.125658996	0.277151124
Z002E0108	-0.112985869	-0.076060112	-0.186767369	-0.096058712	-0.186758864	-0.204963229	-0.15708823	0.068259901	-0.311742643	-0.05137234
Z002E0109	0.048019059	0.237062674	0.054129603	0.054673487	0.023644131	0.004568811	0.046163923	-0.228346531	0.081473617	-0.059288925
Z002E0110	0.233567027	0.186529823	0.124155136	0.147649997	0.068468719	0.128452143	0.121296693	0.341561085	0.378460187	0.180689429
Z002E0111	-0.307643827	0.046205321	-0.158132896	-0.233693184	-0.127755088	-0.042329744	-0.150624574	-0.307980418	-0.232074349	-0.289228204
Z002E0112	0.572264865	0.514047676	0.262146649	0.394965403	0.458524354	0.546409795	0.392957085	0.288375662	0.433894228	0.2782092
Z002E0113	0.446119142	0.130231886	0.047091044	0.302611162	0.361538579	0.350921009	0.240646585	0.469666241	-0.032676575	0.244804398
Z002E0114	0.483072764	0.516499757	0.590820031	0.489029283	0.452918789	0.52776264	0.556417442	0.884621084	0.811700762	0.488334622
Z002E0115	-0.169917988	0.009499957	-0.189549785	-0.137224137	-0.123179581	-0.127783963	-0.149873068	0.141440042	-0.001674332	-0.097548884
Z002E0116	0.575844754	0.503313001	0.248729194	0.368966545	0.457112136	0.448578306	0.390196619	0.19484263	0.530264665	0.426418995
Z002E0117	0.392427492	0.6224843	0.404832509	0.297461794	0.234700587	0.333606397	0.327571987	0.777917061	0.487827562	0.244634359
Z002E0119	-0.711097869	-0.947490473	-0.840187283	-0.841461041	-0.775267889	-0.677704853	-0.746138814	-0.524876577	-0.554994426	-0.793936341
Z002E0120	-0.102104876	-0.149473879	-0.179483997	-0.199087025	-0.117491256	-0.311120822	-0.207309072	-0.484026164	-0.237933078	-0.263934112
Z002E0121	-0.126310145	-0.028258029	-0.080108216	-0.065713701	-0.084808743	-0.012651277	-0.087143088	0.206935084	0.346100108	0.032476805
Z002E0122	0.150583952	-0.043220154	0.010254829	0.053025002	0.080412838	-0.054982148	0.055762855	0.081639083	0.270582577	0.053621637
Z002E0123	0.257248608	-0.074538077	0.166060064	0.113916432	0.072704596	-0.001155082	0.107933389	0.356601361	0.206386693	-0.103132457
Z002E0124	0.477882067	0.659466329	0.744250795	0.434985785	0.504389866	0.435302591	0.35318094	0.175381075	0.429496196	0.360056785
Z002E0125	-0.048983945	0.232638509	0.14776884	0.051689418	-0.004712426	0.013069995	0.035683738	0.475799008	-0.078583782	-0.056585091
Z002E0126	-0.057921092	-0.089325788	0.114907936	0.090467993	0.118310311	-0.029786899	0.064956962	-0.211724351	0.308814871	0.133485134
Z002E0127	0.192717016	0.179894388	0.206027893	0.118737638	0.045593509	0.006101481	0.121538214	0.48919699	-0.108558814	-0.011094437
Z002E0128	0.016183111	0.176654462	0.150069185	0.140405833	0.098660115	0.06742847	0.115950355	-0.098694289	0.393256439	0.236088446
Z002E0129	-0.782951875	-0.828851111	-0.950716812	-0.864193598	-1.026855917	-0.96796789	-0.936905025	-0.829319402	-1.266965647	-0.959949585
Z002E0130	0.849044387	0.799340858	0.938296135	0.900112813	0.897081024	0.828892958	0.908296564	1.294449552	0.716820038	1.044190361
Z002E0131	-0.307473465	-0.47420465	-0.176845199	-0.439331534	-0.277503237	-0.368219144	-0.372438604	-0.402664412	-0.575104399	-0.297705017
Z002E0132	-0.22644543	-0.15758654	-0.265830112	-0.178555081	-0.228671149	-0.230926213	-0.171045856	0.169737368	-0.432263936	-0.190937958
Z002E0133	0.190226289	-0.073707832	0.178897146	0.097086331	0.103073553	0.199220871	0.057300516	-0.351026951	-0.210155389	0.06831934
Z002E0134	0.291093465	0.134049035	0.099024392	0.099000221	0.022626469	0.035969401	0.121038016	-0.079041353	-0.073794928	0.130949836
Z002E0135	-0.467237584	-0.359330229	-0.550649817	-0.267665184	-0.405101299	-0.250353501	-0.292756376	-0.075574865	-0.041655184	-0.323864076
Z002E0136	-0.057588218	-0.004096004	-0.035762149	-0.071029333	-0.046202411	-0.079359719	-0.09055894	-0.293613385	-0.296277595	0.004574869
Z002E0137	-0.312530251	-0.435753393	-0.206009383	-0.289761843	-0.323816612	-0.243213887	-0.323676283	-0.619346649	-0.532018301	-0.317962343
Z002E0138	-0.239364281	0.249586586	0.063485629	0.078168371	0.130994968	0.170369469	0.092710526	-0.010998801	-0.148610725	0.184385311
Z002E0139	-0.309883093	0.009594734	-0.108086291	-0.100073025	-0.142253146	-0.168988153	-0.099417356	-0.288450685	0.103345675	-0.127280666
Z002E0140	-0.143283643	-0.143513524	0.259356359	0.015073912	0.019469207	0.049511929	-0.005045693	0.013067724	-0.231991631	0.033259909
Z002E0141	0.421263967	0.505042003	0.860592162	0.580334368	0.58811487	0.56527302	0.556480159	0.728082646	0.982092837	0.577142954
Z002E0142	-0.309489941	-0.589704337	-0.278072472	-0.284728548	-0.321354063	-0.351454489	-0.360344743	-0.161971985	-0.024929755	-0.280979382
Z002E0143	-0.035334477	-0.081025408	-0.139222646	-0.111656325	-0.116612299	-0.096781125	-0.144828917	-0.441699531	0.100674564	-0.285808603
Z002E0144	-0.233982594	-0.374365274	-0.227599133	-0.17570498	-0.137871466	-0.159347113	-0.219871576	-0.00314538	-0.148531581	-0.349817443
Z002E0145	-0.190224099	-0.07220839	-0.07341118	-0.120459707	-0.141051812	-0.191510817	-0.147528394	-0.355893306	-0.001362824	-0.195600562
Z002E0146	0.075753365	0.040735388	0.035958654	-0.00619516	0.03449835	-0.020347439	-0.027804971	0.306590545	0.136764824	0.023318404
Z002E0148	0.30411513	0.525292337	0.445767041	0.318388071	0.369233283	0.251591533	0.311520207	0.175026216	0.529356572	0.430485787
Z002E0149	0.027054531	-0.148347554	-0.308156419	0.012232492	0.00832741	0.072045678	0.00627282	0.156157574	-0.196890158	0.074748536
Z002E0150	0.076501116	0.178705923	0.326307077	0.047014313	0.071098881	0.117837857	0.064343752	-0.190050841	-0.150861894	-0.099403135
Z002E0151	0.280201468	0.278088071	0.306642426	0.164776831	0.204481998	0.201462612	0.213497214	0.066116894	-0.180834589	0.08362791
Z002E0152	0.203322336	-0.153594634	0.024423037	0.149158139	0.005159497	0.107443032	0.037312839	-0.175053494	-0.126519452	0.077753487
Z002E0153	0.202460341	0.397120381	0.245043256	0.275090142	0.401346786	0.335041367	0.316846108	0.624691696	0.492813192	0.300747502
Z002E0154	0.133364952	0.17132912	0.013432292	-0.074568673	-0.03616538	-0.079530255	-0.063761513	0.158509073	-0.132823664	0.029031393
Z002E0155	0.412031737	0.40694306	0.32097688	0.331970089	0.23645187	0.272575948	0.269371714	0.430863411	0.165172452	0.324954157
Z002E0156	0.220601474	-0.125143755	-0.131099571	-0.078944567	-0.057779803	-0.085386005	-0.11941384	-0.259743243	0.084812893	-0.140807655
Z002E0157	0.210039283	0.054080933	0.288281159	0.148086576	0.138117602	0.14847563	0.101952318	-0.12449719	0.114927823	0.11854566
Z002E0158	0.185669873	0.283481427	0.284755484	0.228580181	0.187168593	0.236322146	0.126234359	0.431943145	0.025550626	0.085908034
Z002E0159	-0.164524839	-0.095304592	-0.006628287	-0.016831621	0.012314455	-0.010604088	-0.009914528	-0.154393415	-0.125011143	0.034666894
Z002E0160	0.146557859	0.149569336	0.242832711	0.222593776	0.18494554	0.232328118	0.210387467	0.312493206	0.343646879	0.268432203
Z002E0161	0.060279241	-0.278775595	-0.251588572	-0.044503695	-0.038217913	0.005725475	-0.051609732	-0.414891084	0.042050321	-0.009013906
Z002E0162	0.02538056	-0.001661374	0.199081458	0.006068845	-0.049789516	-0.039946789	-0.034505072	-0.273912904	-0.115819967	0.113708312
Z002E0163	-0.050600105	0.083400456	0.378576072	0.072311293	0.075062359	0.215879876	0.079600635	0.522913196	-0.030077656	0.057840645
Z002E0164	0.469027518	0.063998141	0.43731275	0.156517989	0.257866741	0.171586482	0.134076908	0.49178132	-0.073190125	0.047236018
Z002E0165	0.084445899	-0.127455058	-0.350315104	-0.139668238	-0.057304341	-0.025585234	-0.054909687	-0.004533933	-0.225475244	0.021183767
Z002E0166	-0.118630031	-0.17105733	-0.280323711	-0.046808	-0.00354878	0.055041833	-0.035860931	-0.448243814	0.199418934	0.039988951
Z002E0167	0.146500204	0.419467686	0.181294387	0.191676703	0.178695295	0.117375335	0.155657718	-0.074001399	0.068007174	0.177055923
Z002E0168	0.536295467	0.218995365	0.403301684	0.15404664	0.194544871	0.103612445	0.195307076	0.110284307	0.163072112	0.170838143
Z002E0169	0.234908642	0.138888338	0.34993536	0.077079852	0.13924175	-0.010598379	0.013932445	-0.156059762	-0.165176634	0.045490435
Z002E0170	-0.108283136	-0.036527948	0.269531284	0.08210439	0.211962808	0.156482581	0.116131166	0.504993332	0.338051208	-0.001325571
Z002E0171	0.569466199	0.242200377	0.384296169	0.3234513	0.345603934	0.267112675	0.196648006	-0.018154251	0.294746216	0.369263911
Z002E0172	-0.133487796	-0.527116322	-0.418490713	-0.369384571	-0.485035242	-0.376379697	-0.336961697	-0.282715596	-0.13100484	-0.322991085
Z002E0173	-0.492556176	-0.19667011	-0.059278873	-0.310666867	-0.42799974	-0.267231926	-0.252961932	-0.059852271	-0.561766686	-0.246067774
Z002E0174	0.127890804	0.327181354	0.238948035	0.142915018	0.248844166	0.20628358	0.142636845	0.602192705	-0.102956558	0.004040894
Z002E0175	-0.078335859	0.036084283	-0.188450715	0.026210004	-0.099247989	0.041765126	-0.020811183	0.248314883	0.117331669	0.11418996
Z002E0176	-0.402568482	-0.196756949	-0.229873991	-0.249320632	-0.217035793	-0.169195713	-0.181249642	0.157548474	0.042212755	-0.318568324
Z002E0178	0.011252628	0.172781578	0.265850089	0.164408107	0.077716309	0.193009009	0.152632126	0.209469914	-0.138501823	0.137306419
Z002E0179	-0.275859754	-0.071252661	-0.090753529	-0.196168787	-0.220957234	-0.33962529	-0.27306229	0.155623636	-0.037770487	-0.358937954
Z002E0180	0.106810806	-0.000152159	0.058910811	0.080367647	0.042218697	0.011386726	-0.020664161	0.254577216	-0.122748063	0.01343612
Z002E0181	0.571223916	0.197136427	0.259670316	0.269057588	0.282467283	0.362257418	0.25909693	0.467349989	0.579598436	0.265037305
Z002E0182	0.189791044	0.281321273	0.240541922	0.308661943	0.262748352	0.248181752	0.28490237	0.142205803	0.526508463	0.263309094
Z002E0183	0.036514633	0.171478556	0.320579727	0.267343643	0.259161845	0.215188032	0.273684932	0.442905987	0.097295359	0.313503907
Z002E0184	0.767039014	0.821421833	0.696373074	0.670677525	0.715078029	0.731577353	0.636897586	0.403911162	0.596299618	0.551640216
Z002E0185	-0.048946209	0.033510413	-0.002578266	-0.122787663	-0.18569182	-0.216093254	-0.145185962	-0.233202863	0.113620115	-0.078490996
Z002E0186	0.214185253	0.147754967	-0.088966114	0.181129751	0.185774475	0.24692825	0.133026736	-0.146060692	0.038414111	0.223252519
Z002E0187	-0.241252855	-0.180047112	-0.192232287	-0.123055941	-0.2470551	-0.15231579	-0.110648225	0.09637755	-0.151583877	-0.185129594
Z002E0188	0.367574997	0.219487517	0.274412579	0.218933647	0.351863537	0.201621078	0.308762323	0.543505553	0.083557958	0.335597469
Z002E0189	0.160738379	-0.021365629	0.07148673	0.082338222	0.05277499	0.109745676	0.142406869	0.417493048	0.060217269	0.062044659
Z002E0190	0.39731519	0.367120061	0.572578669	0.420136635	0.364736042	0.443903101	0.377373474	-0.001328152	0.587774298	0.290932813
Z002E0191	0.765129294	0.600375467	0.527009688	0.57456311	0.653259781	0.740626953	0.560021885	0.811258199	0.344140288	0.486990521
Z002E0192	-0.677818494	-0.657365473	-0.310466412	-0.614157129	-0.575782168	-0.554387467	-0.597620476	-0.289367199	-0.600302102	-0.573201539
Z002E0193	0.249648074	0.049807552	-0.046423878	0.105981499	0.214139683	0.211594807	0.160473287	0.374958808	0.318817936	0.175099715
Z002E0194	0.180409644	0.251743017	0.401062349	0.34594747	0.371828713	0.504365901	0.371443491	0.610128838	0.621793701	0.497139316
Z002E0195	0.08796847	0.263206773	0.478254814	0.17125082	0.111684653	0.20105413	0.203930431	0.037774545	-0.051451037	0.126790681
Z002E0196	0.068529574	0.065207751	0.052775088	0.128480447	0.1986562	0.166031195	0.191060714	-0.06381504	0.276820472	0.225362757
Z002E0197	0.02117483	-0.043785771	0.03828626	0.038692744	0.029249415	-0.046141859	0.083484483	0.304141656	0.285321883	0.127476877
Z002E0198	0.476122557	0.243811917	0.293449226	0.350563078	0.241198692	0.427617081	0.257732995	0.019125029	0.243522411	0.322818462
Z002E0199	-0.112875004	0.005119603	-0.096792136	-0.093291043	-0.085443967	-0.080953947	-0.110595469	0.181125825	-0.296128958	-0.023458187
Z002E0200	0.092601355	0.115959956	0.144568113	0.155586472	0.069793028	0.130495349	0.137180017	0.413705344	-0.019793785	0.368335256
Z003E0001	-0.240357469	-0.235266704	-0.3308501	-0.151789022	-0.130042504	-0.079097294	-0.206591287	-0.47459099	-0.006881654	-0.312424901
Z003E0002	0.433642462	0.460529156	0.334198287	0.307014935	0.231842657	0.463941238	0.379601666	0.445700823	0.192364666	0.251078831
Z003E0003	-0.228932521	0.058432403	-0.404765184	-0.046064848	0.000126664	-0.040992902	-0.131228932	0.055938485	0.040316154	-0.168812231
Z003E0004	0.032127017	-0.160250154	-0.305808143	-0.034563344	-0.075804804	-0.175548491	-0.085657272	-0.142106117	-0.339014338	0.031950907
Z003E0006	0.074874599	0.054093244	0.366894677	0.138887319	0.12158974	0.095170317	0.002817979	-0.057670286	0.11961078	0.346226718
Z003E0007	0.097925877	0.186814092	0.117731864	0.378587713	0.104928627	0.13548155	0.312317228	0.319761232	0.065251212	0.193852903
Z003E0008	0.510221042	0.275917504	0.16370392	0.321121136	0.349777927	0.25047836	0.350976222	0.154184442	0.511679483	0.257173721
Z003E0009	0.078054865	0.163200883	0.033277669	0.12250393	0.222346653	0.051314054	0.151081663	0.020178393	0.061981032	0.303809836
Z003E0010	-0.055680274	0.161455882	0.354995202	0.155742329	0.14312881	0.206280781	0.118855684	-0.007916677	0.184831631	0.108731613
Z003E0011	-0.22509281	-0.286171122	0.02186004	-0.189723788	-0.128181039	-0.187682149	-0.168628639	-0.332489265	-0.279095689	-0.255710982
Z003E0012	0.112102751	0.176710507	0.105892512	0.138815125	0.210200709	0.214895393	0.185091675	-0.104497108	0.169173077	0.268604377
Z003E0013	-0.727255121	-0.744650581	-0.786919822	-0.72002065	-0.686467121	-0.629739279	-0.697908187	-0.367031955	-0.612494901	-0.98535626
Z003E0014	-0.08420949	-0.029859632	-0.080799258	0.029483903	0.0240141	0.058897193	-0.03022712	-0.091179048	0.137829817	-0.009566584
Z003E0016	0.142846869	0.085869091	0.064823077	0.01653178	0.07979554	0.081906587	-0.005127786	0.116034527	-0.073933707	0.232071085
Z003E0017	0.059868457	-0.121373976	-0.071296388	-0.010318673	-0.086350922	-0.081778181	0.010901502	-0.103337423	-0.208231469	0.132759516
Z003E0018	0.652388975	0.482161101	0.331531524	0.528275397	0.539395624	0.371127316	0.526905628	0.600046281	0.622832615	0.658797761
Z003E0019	-0.603741013	-0.536636205	-0.278026577	-0.546149699	-0.65919224	-0.384790832	-0.505388757	-0.12432159	-0.73401559	-0.597613344
Z003E0020	-0.428941832	-0.223962011	-0.390435399	-0.269044312	-0.385944215	-0.273438203	-0.282161728	-0.44964896	-0.353832072	-0.149235347
Z003E0021	-0.525253471	-0.624342018	-0.490362408	-0.504821114	-0.62665176	-0.505198375	-0.538769157	-0.748891562	-0.620231959	-0.569802322
Z003E0022	0.064746023	0.164268927	-0.015997658	0.200098597	0.219801875	0.242311379	0.15962442	0.072135051	0.289248445	0.128525309
Z003E0023	0.051074761	0.003962541	-0.020643874	-0.071745579	-0.201830925	-0.182429387	-0.104053539	-0.341390421	0.115537882	0.106574171
Z003E0024	-0.156075925	-0.353329751	-0.092718344	-0.264799912	-0.138587986	-0.258545072	-0.247621603	0.093062125	-0.191496931	-0.412717881
Z003E0026	0.193671603	0.114876308	0.476547034	0.180125574	0.050353297	0.116243841	0.160165906	0.020460571	0.170026673	-0.020753755
Z003E0027	-0.198541523	-0.105416216	-0.061275767	-0.176492487	-0.026453927	0.018343901	-0.091307812	-0.238705007	0.067409586	-0.192286084
Z003E0028	0.136807204	0.03814903	0.277236024	0.113003228	0.036900244	0.186348638	0.213733087	0.310240233	0.145681878	0.033872137
Z003E0029	-0.021345084	0.127423662	0.274400447	0.065803462	0.109122334	0.018846802	0.082561246	-0.033721516	0.256442885	-0.041199734
Z003E0030	0.540749591	0.573823292	0.74917495	0.58531423	0.641661259	0.710944542	0.628262455	0.420480574	0.819070864	0.771039958
Z003E0031	0.242837013	0.293271541	0.15500309	0.354446468	0.228659565	0.217663192	0.372370944	0.579823051	0.338765635	0.512235569
Z003E0032	0.163450536	0.136927145	0.29474939	0.079040386	0.043282688	0.310273523	0.196410127	0.311073618	0.343107759	0.104357588
Z003E0033	0.332471462	0.209106265	0.25192937	0.206115487	0.370623892	0.375846652	0.247073295	0.083587436	0.068266105	0.360017836
Z003E0034	-0.155714436	-0.031238432	-0.231504963	-0.067396318	-0.191205878	-0.131116042	-0.117676235	-0.164736334	-0.010000917	0.073944986
Z003E0035	0.150772985	0.183411198	0.125126563	0.286648916	0.133950602	0.268384514	0.180375192	0.353868655	0.271169122	0.077932882
Z003E0036	-0.213942251	-0.018650407	-0.404360822	0.038849215	-0.061955202	0.146954061	0.037901881	-0.38641164	-0.079552981	0.249309299
Z003E0037	0.287977747	0.404784935	0.516679591	0.355979354	0.290964313	0.415365352	0.337728832	0.57925584	0.130459536	0.263072257
Z003E0038	0.476912736	0.413046472	0.251456425	0.254618423	0.383147103	0.387138848	0.340442252	0.206949227	0.458120007	0.305147801
Z003E0039	-0.187047098	-0.226121534	-0.076703837	-0.151732663	-0.301276918	-0.185653295	-0.188184926	-0.120091321	-0.133269468	-0.026972026
Z003E0040	-0.292012176	-0.252372203	-0.057084463	-0.170207687	-0.216465611	-0.393039333	-0.261650433	-0.488372433	-0.398350388	-0.259927007
Z003E0041	0.386632614	0.155083217	0.094110559	0.153284069	0.087027018	0.144092749	0.134479517	0.00891713	0.309034499	0.258430058
Z003E0042	0.213922266	0.168062813	0.361266752	0.288565994	0.179909324	0.120006893	0.20356714	-0.04874978	0.305116624	0.071412081
Z003E0043	-0.091480358	-0.141855155	-0.234583312	-0.105036364	-0.162319053	-0.136695661	-0.072206615	-0.336804749	-0.017486093	-0.026066114
Z003E0044	0.454223784	0.477776637	0.632870592	0.410975613	0.393074453	0.522698945	0.437347539	0.864785301	0.594830539	0.324134425
Z003E0045	0.291067758	-0.019916238	0.031433282	0.004734483	-0.029730758	0.140023888	0.049450312	-0.151385242	-0.089709944	0.07289734
Z003E0046	0.333049431	0.253220873	0.265509495	0.240628935	0.304092483	0.249434281	0.262522186	0.151432161	0.072002595	0.116003683
Z003E0047	0.052304223	-0.180331379	-0.353441464	-0.088015187	-0.045240616	-0.305076498	-0.122005165	-0.280895317	-0.292339941	-0.054575093
Z003E0048	0.210591427	0.262600453	0.421222038	0.207583492	0.189317762	0.226320565	0.180695598	0.437700342	0.294647111	0.367252737
Z003E0049	-0.296327139	-0.271516368	-0.070640604	-0.253037024	-0.389144195	-0.186448707	-0.266394427	-0.327750884	-0.368594771	-0.481342678
Z003E0050	-0.353622848	-0.222575343	-0.383558387	-0.229425673	-0.212480171	-0.355762698	-0.274850721	-0.334389428	-0.061720564	-0.350357048
Z003E0051	0.241402798	0.278440583	0.368148826	0.195817619	0.314093843	0.372080565	0.256176985	-0.093393279	0.3584319	0.38543937
Z003E0052	0.028830721	0.123808591	0.044886672	0.028792616	0.086859547	-0.019098286	0.013092014	-0.160922644	-0.106598553	-0.108139733
Z003E0053	0.216389473	0.229725612	-0.155903798	0.166990687	0.315622056	0.212455814	0.206310906	0.404595932	0.385451622	0.022060014
Z003E0054	-0.186237729	-0.153592859	-0.010863748	-0.197710989	-0.335988783	-0.030690445	-0.216277982	-0.705698248	-0.005048273	-0.008808992
Z003E0055	0.667747111	0.795079136	0.85096776	0.61217506	0.753350403	0.680400791	0.614096968	0.49493088	0.866800211	0.440778067
Z003E0056	0.128112917	0.185099112	0.052328412	0.197151535	0.233449248	-0.00892174	0.166546227	0.489746656	-0.185589096	0.222337117
Z003E0057	0.108651299	-0.020446737	-0.06817715	-0.012967023	0.078020194	0.132394865	0.045462555	0.12502783	0.080606226	0.21952155
Z003E0058	-0.228523885	-0.186499985	0.107273681	-0.204118203	-0.07285102	0.004640711	-0.151282537	-0.36519413	-0.214918444	-0.280577192
Z003E0059	-0.126021378	-0.024974532	-0.014165324	-0.12423785	-0.010502049	-0.211891936	-0.143619598	-0.103993525	0.054614123	-0.004221173
Z003E0061	-0.229209793	-0.184340796	-0.20552081	-0.207012984	-0.261375525	-0.216166026	-0.219914733	0.151904313	-0.36027694	-0.465034008
Z003E0062	-0.432936844	-0.336009868	-0.357861137	-0.315912585	-0.312219432	-0.291221592	-0.316365793	-0.35150068	-0.224548099	-0.181152214
Z003E0063	0.42763868	0.418670017	0.587850767	0.496232665	0.576248757	0.508155258	0.425503761	0.115181727	0.585354204	0.577029962
Z003E0065	-0.383207248	-0.297235684	-0.130737621	-0.452881081	-0.227299557	-0.226625594	-0.226068349	-0.445109209	-0.29325275	-0.142197629
Z003E0066	-0.556346014	-0.309251613	-0.649844023	-0.387686961	-0.398529139	-0.337898617	-0.369027707	-0.583005563	-0.307289768	-0.151237036
Z003E0067	0.193900226	0.154070796	0.540161509	0.224529872	0.177519881	0.204235811	0.17340792	0.101205578	-0.037179819	0.196719627
Z003E0068	-0.337650377	-0.205330864	-0.179814184	-0.149998894	-0.156626151	-0.225462113	-0.293001667	-0.078773151	-0.242763761	-0.172131696
Z003E0069	-0.42095585	-0.465048403	-0.781260899	-0.475235173	-0.606072702	-0.351384961	-0.509366783	-0.746570226	-0.301404365	-0.663226514
Z003E0070	-0.305407174	-0.175488638	0.107895824	-0.199987295	-0.051511105	-0.127156764	-0.211423224	-0.42351095	-0.295527464	-0.177126052
Z003E0071	-0.022569148	-0.263203448	-0.196002185	-0.115056652	-0.091786123	-0.12802852	-0.135055348	0.196206349	-0.041899271	-0.206640982
Z003E0072	0.164678249	0.143891691	0.093421136	0.070281966	0.051676871	0.03423395	0.14468322	0.567757192	-0.036939697	0.068449745
Z003E0073	-0.705845511	-0.638405688	-0.315037234	-0.582667357	-0.634263842	-0.60680875	-0.606874137	-0.780683812	-0.700810182	-0.44325605
Z003E0074	0.07217542	-0.021295113	-0.193064718	-0.136424473	-0.202318783	0.051579166	-0.068383797	0.1932681	-0.176459099	0.077763205
Z003E0075	0.239625883	0.30605302	0.383390951	0.343901853	0.401832011	0.438877891	0.342667236	0.13431115	0.551240122	0.12691475
Z003E0076	-0.163761508	-0.234038303	-0.017442036	-0.182930476	-0.185793178	-0.183268393	-0.195198594	-0.511902129	0.024350901	-0.220072238
Z003E0077	-0.083673975	-0.298035538	-0.273219788	-0.234582974	-0.293282962	-0.22053992	-0.331590577	-0.00015339	-0.513388468	-0.194467587
Z003E0078	-0.310136002	-0.412975266	-0.320254265	-0.317260189	-0.304880211	-0.499317672	-0.283449812	-0.534826981	-0.133826819	-0.383989451
Z003E0079	-0.143980485	0.011248584	-0.125711376	0.030576269	0.140671675	0.070245213	-0.06944284	-0.414269321	-0.037392881	0.196772007
Z003E0080	-0.627081412	-0.574116487	-0.550794858	-0.637527322	-0.581642219	-0.795687283	-0.60225386	-0.267686163	-0.715249789	-0.557867227
Z003E0081	0.151086533	0.089278899	0.022163448	0.196349531	-0.033198471	-0.162062971	0.053284964	0.473756955	0.169467572	-0.04386744
Z003E0082	-0.186162183	-0.052587398	-0.051326865	-0.059190324	-0.123832091	-0.213708853	0.005345895	-0.304512077	-0.044708313	0.257984563
Z003E0083	0.055733669	0.077954465	0.184633695	0.097423621	-0.021727172	0.194032124	0.027782104	0.261493727	0.272860296	0.280300136
Z003E0084	-0.195648197	-0.449806821	-0.551884164	-0.434238776	-0.229079521	-0.39225683	-0.363036353	-0.660326039	-0.409249407	-0.579330516
Z003E0085	-0.13276054	-0.055045261	-0.336732464	-0.089701394	-0.138341634	-0.170705995	-0.02990858	-0.293481163	0.051729168	-0.238995528
Z003E0086	-0.147460087	-0.063330864	-0.232886561	-0.109705817	-0.184244772	-0.244283551	-0.106440471	-0.278111046	-0.147426455	-0.287799043
Z003E0087	0.006222844	-0.169381482	0.167463679	-0.154029781	0.115777237	-0.204513548	-0.08337387	-0.040105802	-0.092925594	0.032778416
Z003E0088	0.327194106	0.44765898	0.133569584	0.391277463	0.302102659	0.280859206	0.399304441	0.322960715	0.298470132	0.234265549
Z003E0089	-0.015436632	-0.078929388	0.106628015	-0.09062659	0.008869338	-0.02279255	-0.165995519	-0.022765721	0.112757799	-0.286948869
Z003E0090	0.660076992	0.573526056	0.840280912	0.556645279	0.45483172	0.547492741	0.597588252	0.815892211	0.330729425	0.486533401
Z003E0091	-0.456115528	-0.390941938	-0.265134012	-0.498879446	-0.622432684	-0.58277832	-0.454368216	-0.154184968	-0.686324127	-0.69506442
Z003E0092	-0.118497305	-0.107848845	-0.391374988	-0.122314905	-0.192168379	-0.22216685	-0.080861111	-0.144878636	0.096532982	-0.176204224
Z003E0093	-0.533428181	-0.454495525	-0.514043771	-0.37593515	-0.509427472	-0.446833889	-0.426965364	-0.206152149	-0.563161296	-0.495025883
Z003E0094	0.304715667	0.019462253	-0.028232741	0.127837217	0.263490631	0.02555183	0.088022859	0.194186748	0.134455019	0.232638999
Z003E0095	-0.098857688	-0.040742079	-0.088843666	0.003188598	-0.006006177	0.114294823	0.00853265	-0.409882067	0.12988878	0.186584204
Z003E0096	0.250379358	0.097437886	0.068232422	0.121983471	0.014239472	0.296663603	0.145396405	-0.152584229	0.156503452	-0.017287681
Z003E0097	-0.318276656	-0.377650652	-0.774700046	-0.413732436	-0.444869415	-0.349776931	-0.342767883	-0.247199533	-0.296265425	-0.417258459
Z003E0098	-0.124227936	-0.318988898	-0.437988589	-0.237432123	-0.298873778	-0.138003556	-0.197101271	0.26271281	-0.118423359	-0.345931818
Z003E0099	0.408283761	0.229043789	0.52140665	0.357490601	0.558226931	0.262507377	0.310547902	0.504830575	0.499536605	0.557152634
Z003E0100	-0.00102084	0.074929726	0.091301745	-0.006871386	0.017891174	-0.183331758	0.024211415	0.378700901	-0.1985218	-0.179490193
Z003E0101	-0.677082705	-0.777573462	-0.98762023	-0.778169196	-0.74880086	-0.877736418	-0.71894085	-0.587032552	-1.05868707	-0.620433153
Z003E0102	0.314614792	0.32412721	0.160234502	0.372755416	0.367787516	0.179759821	0.353761813	0.172942994	0.577380822	0.196984618
Z003E0103	-0.173516442	-0.388539792	-0.402919131	-0.266708596	-0.153010306	-0.326264456	-0.343789587	-0.22297328	-0.596902655	-0.215773321
Z003E0104	-0.66530891	-0.514737904	-0.731133913	-0.602868693	-0.642947108	-0.578425664	-0.557391462	-0.461374629	-0.559701927	-0.400194267
Z003E0105	0.273964685	0.19869957	0.406852292	0.163874632	0.056539424	0.338417683	0.145439325	0.267790874	-0.012145383	0.38555393
Z003E0106	-0.24193791	-0.369823608	-0.347176838	-0.339053364	-0.19664901	-0.279168604	-0.241954339	0.009830723	-0.028104356	-0.450681147
Z003E0107	0.472374278	0.330417738	0.172792515	0.393281594	0.408245093	0.388611787	0.483268556	0.29425216	0.257048349	0.320103395
Z003E0108	-0.02064118	-0.147901619	0.04566761	-0.12885277	-0.135124815	0.050715721	-0.192678221	0.025785812	0.059859101	-0.253711955
Z003E0109	0.017876325	0.163902598	0.141861583	0.130958381	0.179302025	0.093669189	0.113570538	0.048576086	-0.114498212	0.00316539
Z003E0110	0.067993687	0.016670496	0.178605638	0.086262596	-0.033634906	0.063806738	0.11689784	0.323639598	-0.105073587	0.046705648
Z003E0111	-0.367124997	-0.209454246	-0.148606652	-0.203673963	-0.302430656	-0.251022693	-0.253294867	0.043422744	-0.397837365	-0.057647792
Z003E0112	-0.182258951	-0.192380007	-0.352253427	-0.163009742	-0.092988639	-0.297963287	-0.167445324	0.098410011	-0.199825032	-0.311367553
Z003E0113	-0.349383908	-0.367532433	-0.419530153	-0.354509277	-0.488068927	-0.313412122	-0.2736587	-0.255941983	-0.301482239	-0.433019746
Z003E0114	0.841876223	0.749905328	0.96775862	0.712455406	0.628338282	0.921470716	0.690288575	0.480333002	0.621434718	0.639005559
Z003E0115	0.219623891	0.008404019	0.452674966	0.219055149	0.330363396	0.191116318	0.17417327	-0.053427365	0.2742662	0.050178353
Z003E0116	0.365745961	0.3407329	0.51460617	0.236878558	0.200839629	0.141858356	0.233676631	0.5780405	0.404297789	0.205626902
Z003E0117	0.416183071	0.371144152	0.299624432	0.431816663	0.520901048	0.419031325	0.443770319	0.363811287	0.294426346	0.406875134
Z003E0118	0.966008823	0.792251445	0.764859344	0.732807869	0.804762714	0.87737586	0.661521747	1.050466186	0.607968677	0.809806013
Z003E0119	-0.344775447	-0.300949688	-0.449210647	-0.267405409	-0.304084754	-0.301845566	-0.186834039	-0.166670119	-0.423133123	-0.269941926
Z003E0120	0.383596513	0.458588327	0.201193325	0.449333612	0.393465209	0.537717457	0.477537657	0.817453449	0.440477316	0.320673067
Z003E0121	0.513236876	0.374480275	0.55045764	0.474239643	0.482769142	0.397229185	0.44986904	0.444276537	0.173268668	0.513053618
Z003E0122	0.145284495	0.05866421	0.034950023	0.059006701	0.304548297	0.171563129	0.154098598	0.520101984	-0.026799959	0.079424609
Z003E0123	-0.105931573	-0.091240775	0.335774162	-0.209941055	-0.132999005	-0.079911023	-0.144199692	0.135566384	0.062002484	-0.129350474
Z003E0124	0.275732334	0.240974799	0.171461572	0.245647134	0.353541267	0.500357978	0.280720624	0.113919641	0.648756812	0.124109577
Z003E0125	-0.238896196	-0.200598214	-0.238261431	-0.287731532	-0.23877514	-0.155193871	-0.318078463	-0.470561097	-0.044164272	-0.092911293
Z003E0126	-0.131692599	-0.051902395	0.024381924	-0.075770275	-0.056616665	0.026581029	-0.072022869	0.239078307	-0.203059352	-0.176375902
Z003E0127	-0.217654861	-0.218114066	-0.354034023	-0.229188428	-0.197532219	-0.375582784	-0.220987776	-0.155774564	-0.074949921	-0.442745571
Z003E0128	0.028618674	-0.012836218	0.205780099	-0.014885672	-0.047734757	-0.013465884	0.017118838	-0.177780382	-0.13674696	-0.091344748
Z003E0129	-0.057711533	-0.063757145	-0.225319808	-0.108241108	-0.009071273	-0.106194764	0.01245685	0.224181024	-0.106036052	-0.047311831
Z003E0130	-0.022307558	-0.168838011	-0.369423214	-0.085854552	-0.218633822	-0.016901469	-0.108930604	-0.385620399	-0.093128489	0.015056701
Z003E0131	0.094829888	0.171924056	0.100181992	0.075084983	0.020055373	0.13964047	0.124096117	-0.120347835	-0.086923901	0.281629468
Z003E0132	0.080440904	0.021293996	-0.066009781	0.056261087	0.058888987	0.202749805	0.07810987	0.218606529	0.254976112	0.029548128
Z003E0133	0.688143474	0.60035064	0.649196227	0.469703583	0.490425084	0.690163543	0.570497466	0.456980414	0.523643124	0.594614202
Z003E0134	0.344104346	0.22769953	0.177719972	0.311955785	0.39070097	0.213418324	0.298523945	0.558561104	0.132319536	0.529968334
Z003E0135	-0.185682998	-0.292324245	-0.308930667	-0.285908715	-0.190779333	-0.496892257	-0.29112208	-0.415879969	-0.319702341	-0.188307605
Z003E0136	0.346477512	0.39461777	0.79166059	0.311474108	0.348814429	0.422106801	0.404730246	0.084942723	0.479434519	0.245964535
Z003E0137	-0.731828992	-0.604583189	-0.539617807	-0.548605625	-0.389482669	-0.407857849	-0.587502592	-0.3588767	-0.696083593	-0.528294755
Z003E0138	-0.089444122	-0.161738802	-0.353999495	-0.242884549	-0.102720349	-0.215557811	-0.138163561	-0.284057959	-0.04527891	-0.286313554
Z003E0139	0.44369998	0.392341676	0.409647692	0.215016183	0.283729395	0.296354113	0.226790206	0.677180179	0.277818167	0.134620936
Z003E0140	-0.7106252	-0.57121185	-0.295153484	-0.619647145	-0.493924789	-0.74501806	-0.671684603	-0.891839935	-0.422691197	-0.534140126
Z003E0141	0.274123814	0.181386717	0.099873359	0.259290443	0.282160364	0.029000223	0.196352952	0.232848814	0.028845156	0.002453093
Z003E0142	-0.02450257	0.037208676	-0.05267871	0.008398727	0.141147595	0.015169236	0.069184267	0.207904282	-0.114577866	0.038150376
Z003E0143	0.665470995	0.669259467	0.471734457	0.605648188	0.660343864	0.63159232	0.603616739	0.929114261	0.763846779	0.821200493
Z003E0144	0.363361107	0.210621961	0.134622299	0.282462477	0.267139146	0.239115322	0.164282857	0.189044355	0.348764087	0.392762847
Z003E0145	0.032316242	-0.030907721	-0.157103708	-0.063891884	-0.243515209	-0.224048097	-0.086549625	-0.145187746	-0.211598275	-0.242336152
Z003E0146	0.004509088	0.028234309	-0.07962954	0.068641468	0.012151618	0.143969062	-0.020779962	0.243083932	0.095172939	-0.115526435
Z003E0147	-0.393963496	-0.400931751	-0.180756839	-0.351677392	-0.479947591	-0.508200097	-0.383628806	-0.385035539	-0.582183429	-0.26117992
Z003E0148	-0.27048092	-0.135856967	-0.327373974	-0.178189961	-0.073401159	-0.104987746	-0.079491919	-0.316870582	-0.100171143	0.02838033
Z003E0149	0.189030991	0.204500195	-0.051649384	0.202271201	0.086263442	0.015893413	0.132105302	-0.11504929	0.312164893	0.004622563
Z003E0150	0.017389944	-0.018754181	-0.1443428	0.017788201	-0.069165371	-0.150320597	0.108397983	0.274846358	0.057267969	-0.06340742
Z003E0151	-0.01386984	-0.053704305	-0.032046448	-0.11216971	-0.179282788	-0.263690036	-0.019539404	-0.170700463	-0.003666919	-0.260738002
Z003E0152	-0.388755101	-0.287473565	-0.231053864	-0.332109715	-0.207229693	-0.373412903	-0.365157506	-0.623858833	-0.271947162	-0.423417155
Z003E0153	-0.455035139	-0.433954961	-0.446999982	-0.393043646	-0.415235923	-0.396247222	-0.371965564	-0.130970629	-0.300493219	-0.268204125
Z003E0154	-0.417576525	-0.289481023	-0.276939041	-0.27854485	-0.291281502	-0.303420765	-0.250371269	-0.601312878	-0.488328306	-0.287436089
Z003E0155	-0.118183326	-0.139951576	-0.063702953	-0.002461009	-0.037835962	-0.104263131	-0.083535854	-0.176985846	-0.045379199	-0.107663786
Z003E0156	-0.115199091	0.010868091	0.193508976	-0.049226234	-0.21836428	-0.145176735	-0.078736876	0.065941667	-0.003938189	-0.018565046
Z003E0157	0.492361488	0.63235832	0.215217274	0.610102951	0.409880816	0.484054205	0.532165032	0.883000499	0.616407494	0.643410192
Z003E0158	0.034520366	-0.107314731	-0.17252746	-0.040100908	-0.107154767	-0.121514786	-0.014387677	-0.019043346	0.002345858	0.040704665
Z003E0160	-0.061815324	-0.110450302	0.059169288	-0.077758304	-0.206660968	-0.023925948	-0.123271105	-0.155361229	0.035286032	-0.111157673
Z003E0161	-0.409949443	-0.400026797	-0.37582379	-0.304668637	-0.436937616	-0.317550658	-0.388755886	-0.037134397	-0.352281702	-0.322561279
Z003E0163	0.972546188	0.582965876	0.595507793	0.537054594	0.491753267	0.612335927	0.532961807	0.573805625	0.733706232	0.338805274
Z003E0164	-0.058222156	-0.341449615	-0.029101376	-0.232318165	-0.116196078	-0.341718533	-0.200372	-0.027456581	-0.142059408	-0.362502634
Z003E0166	-0.034958259	0.095202647	0.211899309	0.031704678	-0.026328514	0.113804407	0.040926197	-0.201184905	-0.159798925	-0.083340406
Z003E0167	-0.078961665	0.083510362	0.128519401	0.032338268	-0.090652807	0.074414515	-0.092835398	-0.238607856	-0.167654234	0.295354538
Z003E0168	-0.19282705	-0.255556433	-0.215040734	-0.3031911	-0.247270189	-0.388651436	-0.278110504	-0.349247119	-0.482689864	-0.321788325
Z003E0169	0.164529406	0.342902759	0.649291189	0.313821176	0.092006111	0.30926161	0.323927752	0.499442166	0.314143169	0.488207111
Z003E0171	-0.869533127	-0.725125476	-1.012126217	-0.741722911	-0.880820916	-0.638696094	-0.760362398	-1.05614088	-0.668088532	-0.583303201
Z003E0172	-0.036979267	-0.041036282	0.065897386	0.10890125	0.180342617	0.026810831	0.067539429	0.154572633	0.090026285	0.241190435
Z003E0173	0.159330686	0.046792706	0.033876115	0.029304907	0.181235886	0.075052325	0.004603198	-0.064292369	-0.151668008	0.078331723
Z003E0174	0.126457464	0.079258505	0.104499014	0.207986562	0.105526847	0.232030332	0.139591844	0.323191174	-0.051879299	0.458682769
Z003E0175	0.019456186	0.053420305	-0.052821946	0.076750915	-0.019162038	0.249271982	0.036894731	-0.175944471	-0.17940863	0.050781296
Z003E0176	-0.082876176	0.289212893	-0.004432577	0.181339789	0.07769377	0.038006233	0.187805874	0.187801771	0.207381552	0.380751942
Z003E0177	0.003231711	0.044878182	0.239477277	0.073865494	0.143067265	-0.016013411	0.012550994	-0.207904029	0.104499204	-0.11680281
Z003E0178	-0.043644135	0.120521117	0.302335778	0.091803034	0.197188774	0.093229966	0.137285806	0.279010248	0.248845291	0.322956895
Z003E0179	0.711149415	0.601542769	0.449492658	0.541807017	0.623497697	0.568612792	0.592563141	1.025385683	0.648395105	0.411602479
Z003E0180	0.347068985	0.394521658	0.274795818	0.351093607	0.39617013	0.520286823	0.435353653	0.641972538	0.407793916	0.491625734
Z003E0181	-0.197143504	-0.116787188	-0.147464115	-0.062980718	-0.026936432	-0.09580768	-0.092465632	-0.206792916	-0.158959481	-0.142301893
Z003E0182	0.542302388	0.622490658	0.728891064	0.500982118	0.637473269	0.61427247	0.525963158	0.753092502	0.718965413	0.356053651
Z003E0183	0.095143088	0.067175915	-0.205119235	0.183321393	0.052925474	0.086096854	0.121644318	0.5970473	0.326828233	-0.023314563
Z003E0184	-0.022897543	-0.002513699	0.096696393	-0.004663246	-0.125641718	-0.162719206	0.026838384	-0.059606291	-0.14112879	-0.035371061
Z003E0185	-0.053552568	-0.195020044	-0.310727567	-0.194694281	-0.02722285	-0.05449885	-0.141922986	-0.184992181	-0.329071417	-0.228971942
Z003E0186	0.235044442	0.231068446	0.553551329	0.198614885	0.29140526	0.131086309	0.260841989	0.480098936	0.221805479	0.25153736
Z003E0187	0.371760751	0.168388538	0.154773931	0.296545446	0.155008747	0.325340478	0.246713889	0.489939423	0.135488985	0.158188789
Z003E0188	0.399551721	0.532617265	0.28191724	0.430558582	0.506270281	0.351824891	0.389700935	0.741463297	0.647021776	0.632249613
Z003E0189	-0.354025203	-0.48660745	-0.036034124	-0.411175998	-0.42599371	-0.147077087	-0.414986998	-0.827228814	-0.551865294	-0.248096626
Z003E0190	-0.249184473	-0.365743731	-0.281627623	-0.387027373	-0.309063323	-0.325280228	-0.354331408	0.042869362	-0.404683483	-0.460320798
Z003E0191	-0.146625905	-0.269149836	-0.240452786	-0.267673292	-0.312523986	-0.149690658	-0.19611183	-0.392628611	-0.241619204	-0.025241333
Z003E0192	0.300761015	0.37920681	0.603811861	0.395718719	0.54016229	0.245919774	0.334126194	0.549277475	0.566851352	0.452950489
Z003E0193	0.334539878	0.488069104	0.686107015	0.483195733	0.512111652	0.388928525	0.509374217	0.401855537	0.392426166	0.552878636
Z003E0194	-0.078132726	0.018135825	0.117183572	0.004808351	-0.158506524	-0.029864977	0.004620565	-0.077781861	0.044093042	-0.118630001
Z003E0195	-0.704744199	-0.464460069	-0.379881957	-0.360338573	-0.394408982	-0.270990797	-0.403473766	-0.382518771	-0.386193669	-0.136503321
Z003E0196	-0.171371676	-0.181471713	-0.076044306	-0.199715449	-0.352396706	-0.428510225	-0.232798968	-0.376920206	-0.051426944	-0.387897037
Z003E0197	-0.265964338	-0.25466626	-0.233960723	-0.141481692	-0.185196227	-0.139185233	-0.165266751	0.077986738	-0.296821308	-0.259003617
Z003E0198	0.313134208	0.227721002	0.038129927	0.207995407	0.138646751	0.18977861	0.223146162	0.016266024	0.364668358	0.346537421
Z003E0199	-0.207058429	-0.140886823	-0.198468132	0.022617916	-0.045199457	-0.018797023	-0.073197756	0.291369008	-0.32246216	-0.126309791
Z003E0200	0.031704079	0.104075078	0.431943572	0.144055322	0.174153601	-0.03752681	0.156567032	-0.03794042	0.079293135	0.261400366
Z004E0001	0.513452358	0.41993014	0.493095339	0.636463068	0.516996861	0.717040738	0.52203463	0.712707823	0.587113175	0.641405021
Z004E0002	-0.448248386	-0.974325366	-0.36367147	-0.659723862	-0.576501055	-0.494090896	-0.608952009	-0.76458282	-0.658520962	-0.601437503
Z004E0003	-0.332069878	-0.029786273	-0.358885638	-0.307741541	-0.372128042	-0.346623599	-0.284005197	-0.434319655	-0.42501569	-0.388347473
Z004E0004	0.031169855	0.221789419	0.068185126	0.167796454	0.138761208	0.257654527	0.143159646	0.149325237	0.179267134	0.239230031
Z004E0005	-0.401987781	-0.681282134	-0.500512696	-0.399058719	-0.331959326	-0.419762473	-0.491988442	-0.452753921	-0.526719879	-0.466688146
Z004E0006	-0.541645276	-0.78223721	-0.327221736	-0.315816201	-0.360548305	-0.383108567	-0.269996059	-0.312235937	-0.286880655	-0.276727652
Z004E0008	0.219788602	0.657807592	0.162798886	0.344940957	0.130861121	0.310073843	0.291922578	0.145562362	0.310313818	0.280748699
Z004E0009	0.111933009	-0.460296592	0.062923373	0.023862039	0.164634467	0.264545787	0.020924069	0.149067373	0.125123718	0.074261444
Z004E0010	0.558223973	0.459573011	0.426290204	0.313326358	0.178218555	0.395413308	0.253149738	0.180869163	0.327982528	0.286567815
Z004E0011	0.132067922	-0.209751201	0.222778892	0.156857507	0.206521593	0.174542114	0.194605828	0.237246991	0.198252922	0.132591443
Z004E0012	-1.195744515	-0.935602307	-1.274932265	-1.078441068	-1.086261819	-0.986012288	-1.024734295	-1.318698056	-0.986784626	-1.093197418
Z004E0013	-0.093232825	0.412437488	0.16964324	0.144665917	0.204047712	-0.01142423	0.08224219	0.189229179	0.165222345	0.094702219
Z004E0014	0.156418842	0.0607522	0.104406824	0.056663901	0.206809226	0.163702634	0.105003491	0.068113092	0.091215845	0.100986399
Z004E0015	0.500624673	0.121855667	0.3037618	0.127327779	0.354831397	0.235672202	0.156431416	0.203437235	0.118887356	0.198936146
Z004E0016	-0.64443458	-0.276555767	-0.365017356	-0.455043875	-0.383600227	-0.368488089	-0.388041411	-0.287413743	-0.641301928	-0.445761891
Z004E0017	-0.454494957	-0.58774459	-0.288402746	-0.458723501	-0.323644652	-0.429876752	-0.419193613	-0.595192811	-0.380625744	-0.443613309
Z004E0018	-0.211664695	-0.183837946	0.045921473	0.058417507	-0.24974432	0.004058127	-0.046561798	-0.15015866	0.029009841	-0.037587935
Z004E0019	0.13361651	0.252946509	0.017718039	0.16012486	0.082036675	0.131527072	0.089106863	-0.051582408	0.033780254	0.080599002
Z004E0020	-0.315286012	-0.538410825	-0.179388151	-0.157783026	-0.260740579	-0.119200451	-0.113396611	-0.363040933	-0.260256189	-0.180589083
Z004E0021	-0.252710062	-0.279227092	-0.29184164	-0.293415284	-0.244277049	-0.225092164	-0.163812209	-0.085601364	-0.321945195	-0.195592585
Z004E0022	-0.12659229	-0.304464317	-0.277248378	-0.008101625	-0.134936828	-0.124579228	-0.156489077	0.027496897	-0.109578666	-0.123550202
Z004E0023	-0.153312981	-0.195487682	-0.019792099	-0.047392712	0.056203097	-0.139651807	-0.105395113	-0.006163324	0.017181492	-0.104341576
Z004E0024	0.739423628	1.049740274	0.638025977	0.521619217	0.512594949	0.478580268	0.426488546	0.408384237	0.489969927	0.449051443
Z004E0025	-0.21694695	-0.175717836	0.172143994	-0.044426421	0.033831679	0.122877279	0.05092252	0.054075375	-0.005305556	-0.00168163
Z004E0026	-0.009640848	-0.260349037	0.102084524	0.019715851	-0.101197291	0.126424141	-0.078218343	0.047740704	0.063558389	-0.043682002
Z004E0027	-0.816641132	-1.030847308	-0.958120051	-0.754566835	-0.943735813	-0.755146981	-0.836696349	-0.7342403	-0.736293495	-0.796753011
Z004E0028	0.164818407	0.202391722	0.230922369	0.232921845	0.217199841	0.31337753	0.193081736	0.117607983	0.376626187	0.323176592
Z004E0029	-0.421959669	-0.751111667	-0.442646544	-0.493507424	-0.441069543	-0.523048727	-0.409510915	-0.379767188	-0.363081959	-0.552069586
Z004E0030	0.362400188	0.8321511	0.1467067	0.41168494	0.476640225	0.224665969	0.348940632	0.558842045	0.243249546	0.32872829
Z004E0031	0.154991852	0.04335284	0.10620196	0.346848291	0.372229142	0.299435601	0.274634702	0.301538944	0.26778678	0.324555051
Z004E0032	-0.244926473	0.324797626	-0.085170846	0.024568333	0.092437163	-0.006938072	-0.028198938	-0.12538666	0.161870487	0.027499555
Z004E0033	-0.113535782	0.205738431	0.001303889	-0.113717148	-0.191862887	-0.091961309	-0.11084515	0.039983498	-0.01829859	-0.10010457
Z004E0034	0.260261672	0.084950473	-0.028574189	0.138858223	0.089030795	0.012090941	0.129899741	0.332272495	0.024506995	0.062020896
Z004E0035	-0.637059844	-0.531990682	-0.643069887	-0.546953556	-0.579441973	-0.532846813	-0.633156848	-0.509183518	-0.526376069	-0.616657032
Z004E0036	0.792387408	0.268753225	0.292770707	0.177435667	0.354992515	0.123480302	0.254625732	0.334130299	0.285207927	0.273324292
Z004E0037	0.110752909	-0.044912891	0.213259101	-0.000658318	-0.101456984	0.022836714	0.044564474	0.170296763	-0.092761396	0.027046007
Z004E0038	0.001076635	-0.275226655	-0.099104544	-0.101919695	-0.181995821	-0.134263669	-0.089011561	-0.01489389	-0.192720922	-0.118883328
Z004E0039	-0.007826772	0.092838034	-0.063010087	-0.130933054	-0.021947842	-0.181006506	-0.036277447	-0.088371343	-0.187425323	-0.126130376
Z004E0040	-0.152506296	0.013645155	-0.191564196	-0.107482352	-0.11374555	-0.226527367	-0.165639916	-0.167022294	-0.198452935	-0.13639268
Z004E0042	-0.057509511	0.35903828	0.199316813	0.203065102	0.048785575	0.184011304	0.154088348	0.328562712	0.165303187	0.152445294
Z004E0043	-0.27380391	0.037118825	0.088156557	-0.021500028	0.203308	-0.152194908	-0.099137441	-0.125310564	-0.143603436	-0.061700788
Z004E0044	0.111951934	-0.001047911	0.329480203	0.173569239	0.13664655	0.302421136	0.145653859	0.272198442	0.071334776	0.111804889
Z004E0045	-0.3176926	-0.467541148	-0.395434703	-0.560851011	-0.43358846	-0.450388858	-0.474768124	-0.498503614	-0.469122815	-0.500911601
Z004E0046	-0.427114003	-0.752962864	-0.287271999	-0.274808636	-0.264710184	-0.27036137	-0.268610751	-0.165732423	-0.202325193	-0.386639052
Z004E0047	0.18276325	-0.034634112	-0.374207363	-0.164607506	-0.089340828	-0.080890448	-0.044967995	-0.007881001	0.005023631	-0.110874347
Z004E0048	0.381092743	0.277141695	0.127366845	0.312107809	0.399856209	0.263939634	0.164614748	0.390630354	0.13334365	0.209550448
Z004E0049	-0.006175309	0.334355385	0.248326645	0.133992131	0.136246519	0.213157265	0.076921344	-0.040345056	0.228833153	0.112557
Z004E0050	-0.103556926	-0.350741406	0.080859224	0.019659581	0.067945942	-0.065043782	-0.064276013	0.133017572	-0.012019254	-0.057526765
Z004E0051	-0.061232537	0.095376936	-0.135564121	-0.230386399	-0.30647329	-0.27487436	-0.152395813	-0.219159163	-0.116518313	-0.147839751
Z004E0052	-0.040416759	-0.170735774	0.280007951	0.238124834	0.011007924	0.25902539	0.207635735	-0.012931811	0.102656493	0.214660257
Z004E0053	-0.454707347	0.007438671	-0.313516859	-0.338279621	-0.489410621	-0.254115259	-0.362353506	-0.230498425	-0.28269816	-0.3494029
Z004E0054	1.299877145	1.435436929	1.123138495	1.127233903	1.171918814	1.084245836	1.066648946	1.00618801	1.178734331	1.047337678
Z004E0056	0.108423239	0.593915878	0.057076686	0.071186566	0.057308335	-0.016187481	0.063430553	0.104725487	0.082366994	0.097386004
Z004E0057	-0.382830452	-0.394682669	-0.235111837	-0.331716577	-0.358058213	-0.302644194	-0.25372328	-0.509933891	-0.33663306	-0.296910581
Z004E0058	-0.567931907	-0.573845789	-0.50102088	-0.40827951	-0.266243426	-0.390985599	-0.451096565	-0.277766065	-0.45214301	-0.343829816
Z004E0059	-0.283990391	-0.308957765	-0.023039977	-0.221366154	-0.140825185	-0.224445335	-0.082035874	-0.275374045	-0.002921724	-0.168338654
Z004E0060	-0.27415599	-0.412261627	-0.191222848	-0.216169837	-0.489244489	-0.163301392	-0.260413214	-0.178936914	-0.304931094	-0.260676221
Z004E0061	0.335904217	-0.089480598	0.161119368	0.141308882	0.201717028	0.00154939	0.069891116	0.205222116	0.175356677	0.136476418
Z004E0062	-0.092512571	-0.602868174	-0.005268647	-0.0892317	-0.251440141	-0.103270546	-0.121179648	-0.252410266	-0.267221874	-0.189374071
Z004E0063	0.588299477	0.697088893	0.382682316	0.562523209	0.661648941	0.639350843	0.532992623	0.516105796	0.567600399	0.612960599
Z004E0064	-0.23297544	-0.496345998	-0.33910075	-0.104074867	-0.078673102	-0.037346282	-0.15343823	0.029676565	-0.195557208	-0.190107045
Z004E0065	-0.279390483	0.332198141	0.051711367	0.081512806	-0.069350283	-0.066599054	-0.042612505	-0.095902263	-0.056414136	-0.03982845
Z004E0066	0.435549284	0.921732619	0.372034655	0.461433726	0.377596753	0.585503512	0.457572989	0.752011579	0.315955329	0.509515035
Z004E0067	-0.132633727	0.059932426	-0.036330446	0.042630945	0.123564624	0.075507974	0.131996436	0.015584932	0.158933216	0.097086567
Z004E0068	0.265251162	0.010030575	0.24669334	0.379178359	0.289473432	0.30304337	0.346944116	0.175460094	0.403211927	0.364969325
Z004E0069	0.741805698	0.562179655	0.814037968	0.931987537	0.758910307	0.910736993	0.83916213	0.894737415	0.95146556	0.904261412
Z004E0070	-0.716469823	-0.907406051	-0.667868569	-0.542881038	-0.509126589	-0.622893283	-0.574203045	-0.528699027	-0.721731056	-0.598604049
Z004E0071	-0.526043185	-0.472031358	-0.436635256	-0.313798727	-0.273902717	-0.353121097	-0.215141311	-0.181977076	-0.353471752	-0.221867763
Z004E0072	-0.191560496	0.528164523	-0.227279487	-0.057604487	0.006707108	0.106867696	0.007398518	-0.147517629	-0.061616552	-0.003281579
Z004E0073	-0.427691785	-0.043079922	-0.312364207	-0.279821202	-0.192611057	-0.227614706	-0.340983806	-0.266499072	-0.188460419	-0.315230104
Z004E0074	-0.123510394	-0.064118868	-0.240544829	-0.01636946	-0.191035731	-0.094306856	-0.079156459	-0.131502657	-0.17525458	-0.090858531
Z004E0075	-0.172868865	-0.116933067	-0.205708218	-0.187787337	-0.254158581	-0.352341509	-0.2874102	-0.173595878	-0.299214393	-0.223859271
Z004E0076	0.144498092	0.675803788	0.070122394	0.070246987	0.087174192	0.07957098	0.134175744	-0.005943898	0.224182409	0.162143436
Z004E0077	0.34037111	0.609382822	0.367253698	0.585220623	0.693606632	0.522394482	0.582554226	0.389922348	0.511610307	0.598585376
Z004E0078	-0.050982156	0.406965085	0.061358456	0.056369682	0.087038688	0.072259781	0.076588976	-0.038517864	-0.016908643	0.087132193
Z004E0079	0.487021627	0.254573281	0.44927039	0.678439845	0.576465628	0.54359665	0.444058677	0.351469728	0.574567711	0.535223011
Z004E0080	-0.110386441	-0.126048961	-0.006225195	0.012076046	-0.006597972	-0.193287799	-0.098060455	-0.229588169	-0.130560746	-0.14572254
Z004E0081	-0.227044524	-0.410526716	-0.365895883	-0.376013115	-0.148844048	-0.258467191	-0.32314217	-0.107229575	-0.3826598	-0.37454578
Z004E0082	0.10910798	0.19880992	0.360085744	0.227495554	0.12110039	0.137890542	0.196451476	0.256515087	0.138329987	0.166304612
Z004E0083	-0.737729202	-0.750797381	-0.535925576	-0.507453423	-0.501922168	-0.584109228	-0.451228155	-0.412574365	-0.448101955	-0.563140721
Z004E0084	0.013184624	0.135444587	-0.310468501	-0.323395848	-0.183933832	-0.348669309	-0.277144355	-0.34214026	-0.050758552	-0.229357171
Z004E0085	-0.562217613	-0.555969686	-0.37052	-0.236488306	-0.269510301	-0.352731471	-0.302798784	-0.531396003	-0.343783251	-0.273533962
Z004E0086	-0.150884167	0.211393426	-0.172281739	-0.042880439	-0.000845038	0.04675298	0.002526809	0.099540134	0.039767406	-0.058377971
Z004E0087	0.17067907	0.013718231	0.039797068	0.116648226	0.293212322	0.125015742	0.172531974	0.306874151	0.060818123	0.144091478
Z004E0088	0.190661257	-0.240380204	0.39119383	0.276258716	0.467732485	0.191712419	0.321763079	0.246645647	0.142038486	0.27898543
Z004E0089	0.19242396	0.205669676	0.390946297	0.359659703	0.522319017	0.388519493	0.410171136	0.336279305	0.375351877	0.391133163
Z004E0090	0.265545774	0.022886211	0.450773026	0.325809054	0.482197033	0.536647965	0.440804629	0.156000129	0.438614999	0.417923465
Z004E0091	0.257862728	0.055435746	0.02061695	0.123750601	-0.022300896	0.006595715	0.089333116	0.223005638	0.028195256	0.079038443
Z004E0092	0.258717444	0.226829047	0.475674814	0.301276449	0.287093515	0.351684353	0.313126054	0.165501406	0.373367963	0.309365121
Z004E0093	-0.503457034	0.032339634	-0.550944741	-0.286061111	-0.507400871	-0.391775822	-0.38584469	-0.4783627	-0.307227145	-0.395806956
Z004E0094	0.427474475	0.367764189	0.637692889	0.333184365	0.337430111	0.388130954	0.367601793	0.36714649	0.48531283	0.394487393
Z004E0095	0.146529131	0.315452805	0.065671229	-0.081774187	-0.087852097	-0.01266099	-0.121288898	-0.119809366	0.061712438	-0.023543727
Z004E0096	0.667724878	0.864413786	0.322410662	0.440613848	0.502674694	0.339720271	0.433213913	0.508241667	0.477119591	0.41881372
Z004E0097	-0.076689891	-0.465696428	-0.101538991	-0.163484914	-0.140733377	-0.106606916	-0.121607275	0.001429846	-0.108894496	-0.089891373
Z004E0098	-0.037170985	-0.357087097	-0.07960142	-0.113602455	-0.184104411	-0.155463265	-0.116848624	-0.217349501	-0.176074242	-0.143010341
Z004E0099	-0.417666816	-0.573411791	-0.102065101	-0.074628249	-0.217591421	-0.134977431	-0.09723427	-0.010148931	-0.09208269	-0.131359302
Z004E0100	-1.091426697	-1.10318398	-0.667283573	-0.567740354	-0.493414913	-0.789070917	-0.548701289	-0.529700001	-0.65194072	-0.611987047
Z004E0101	-0.150887225	-0.447160188	-0.001746647	-0.127556139	-0.296138072	-0.281822254	-0.172955221	-0.041706678	-0.124095744	-0.177889771
Z004E0102	-0.096637909	-0.431980772	-0.313534661	-0.174534571	-0.335493944	-0.129165386	-0.12796595	-0.267640908	-0.225087108	-0.128150276
Z004E0103	0.248648214	0.169791886	0.296750381	0.141858869	0.226512693	0.160189685	0.249873588	0.340050592	0.217638195	0.261892001
Z004E0104	0.470514248	0.627168999	0.518331569	0.478564781	0.575863363	0.402471899	0.387477965	0.496761745	0.314598434	0.380000324
Z004E0105	0.464452535	0.350401538	0.426631367	0.527306929	0.460193288	0.382322471	0.404335581	0.588820506	0.447708362	0.446338082
Z004E0106	-0.077091061	0.352969094	0.012560622	0.219783216	0.269157764	0.282301747	0.225573965	0.270312518	0.29160092	0.246520872
Z004E0107	0.201596008	0.221492544	0.192233762	0.119288149	-0.031187206	0.039060469	0.042579957	0.168156175	0.074352189	0.092952362
Z004E0108	0.262277785	0.561093828	0.424718032	0.461206543	0.454180302	0.447328225	0.468396889	0.311441711	0.359667454	0.451177754
Z004E0109	-0.288214842	-0.643444016	-0.056547559	-0.334928007	-0.217475031	-0.289303518	-0.307020479	-0.395113303	-0.243250137	-0.293643288
Z004E0110	-0.20206863	-0.344157212	-0.498747187	-0.287287627	-0.134558526	-0.255228073	-0.259424113	-0.360899658	-0.271318359	-0.270234393
Z004E0111	-0.026279395	0.184578702	-0.071006903	-0.090644674	0.002709592	0.021625623	-0.04736823	-0.17338455	-0.166049775	-0.025893835
Z004E0112	-0.153002651	-0.376376895	-0.563754156	-0.370630576	-0.484072536	-0.409297144	-0.439507368	-0.299324962	-0.310840238	-0.358906647
Z004E0113	-0.240632785	-0.1765781	-0.133692999	-0.187911556	-0.103037015	-0.20861007	-0.232850918	-0.082806453	-0.127951606	-0.161943437
Z004E0114	0.054259463	-0.06487665	-0.278024219	-0.089304857	0.040550006	-0.107144112	-0.167366721	0.002749465	-0.157251248	-0.134710251
Z004E0115	-0.530824733	-0.248798051	-0.482668877	-0.512101641	-0.573031292	-0.511527438	-0.486036649	-0.333882443	-0.556695729	-0.524352357
Z004E0116	0.577436304	0.615922667	0.37900174	0.265838387	0.154209172	0.263960708	0.278858755	0.111678204	0.300805121	0.215281513
Z004E0117	-0.123387413	0.269913173	-0.211543973	-0.082509574	-0.162767694	0.052859721	-0.083115797	-0.151110515	0.034193596	-0.081903483
Z004E0118	0.428973852	0.720388683	0.444618313	0.282912583	0.336700783	0.176391454	0.195508285	0.193600204	0.155754157	0.158431767
Z004E0120	0.357197994	0.381234475	0.190196704	0.228321846	0.413240566	0.20639443	0.271798828	0.496082546	0.171407002	0.322262532
Z004E0121	-0.360452986	0.326830781	-0.149838688	-0.129487517	-0.048238492	-0.228570247	-0.105182844	-0.231435495	-0.229063245	-0.126277343
Z004E0122	0.543309659	-0.056051224	0.530699817	0.309646237	0.284602778	0.269833699	0.171890258	0.386700644	0.091386799	0.22280219
Z004E0123	0.788519013	1.180334588	0.710213687	0.71402472	0.783645086	0.745587227	0.70082807	0.931076324	0.669947282	0.731334816
Z004E0124	-0.514535162	-0.782955483	-0.584649385	-0.518311567	-0.413307072	-0.474161467	-0.420675702	-0.579526486	-0.487453211	-0.500800252
Z004E0125	-0.159347911	-0.159403239	-0.221280152	-0.074316229	-0.156729299	-0.08772675	-0.117927251	-0.027880178	-0.035654979	-0.089609766
Z004E0126	-0.827279878	-0.805331982	-0.305862191	-0.41594382	-0.475042466	-0.501442694	-0.489439061	-0.586473572	-0.485203115	-0.439635117
Z004E0127	0.244689212	0.808727071	0.474872408	0.151040004	0.258439145	0.238497932	0.227325568	0.410495861	0.322868017	0.144407033
Z004E0128	-0.234848289	-0.26567477	0.211891475	0.064091383	0.105593109	0.143657062	0.089945925	0.147857291	0.221825858	0.163291589
Z004E0129	-0.126883581	-0.023697283	-0.037076566	-0.206513098	-0.123618495	-0.152440212	-0.158505504	-0.128408525	-0.174966029	-0.08574606
Z004E0130	0.149014599	-0.075700529	0.040914613	0.157396678	0.158473921	0.067591638	0.176603118	0.10950653	0.275437026	0.200458334
Z004E0131	-0.090324574	0.301790317	-0.090296043	0.086880871	0.143962607	-0.005620244	-0.034408039	-4.92131E-06	-0.031966783	-0.006727563
Z004E0132	-0.430901357	-0.689847177	-0.158455588	-0.436212086	-0.361714293	-0.340971781	-0.342608	-0.583331757	-0.474466298	-0.336209235
Z004E0133	-0.251662065	-0.486035709	-0.52675147	-0.406734728	-0.233226801	-0.403654536	-0.297544576	-0.409187681	-0.392452812	-0.361335089
Z004E0134	0.290197251	0.275274746	0.374464481	0.256069258	0.207225988	0.177489013	0.29485028	0.344930716	0.269696465	0.312685712
Z004E0135	-0.035448669	0.375287602	-0.162363683	-0.026095763	0.014974458	-0.034571371	0.052611521	-0.192603042	-0.044402364	-0.029631835
Z004E0136	-0.14463569	-0.244569332	0.117744009	0.063149856	-0.14832422	0.211242497	0.063342227	0.166258569	-0.094929658	0.058671218
Z004E0137	0.756360208	1.086835382	0.673970807	0.542594254	0.609807506	0.713943127	0.592652649	0.62609558	0.646473533	0.551386045
Z004E0138	0.517275389	0.70844408	0.418262131	0.24817901	0.258747787	0.368258308	0.282554363	0.407453658	0.234163795	0.27587844
Z004E0139	0.110334083	-0.204337477	0.036402228	0.007248631	0.066038681	-0.128971379	-0.010777136	0.01889331	0.072917322	-0.086095401
Z004E0140	0.237394729	0.201644615	0.18178979	0.16479483	0.124562396	0.127693293	0.139908583	0.043590179	0.136753674	0.162287051
Z004E0141	-0.057231361	-0.306367465	-0.157738287	-0.195396108	-0.07227676	-0.145303897	-0.190956378	-0.007418636	-0.088062345	-0.11565009
Z004E0142	-0.056522019	0.33498139	0.000703053	0.091465688	0.12234067	0.022558776	0.08634789	-0.096100784	0.080260449	0.068885683
Z004E0143	0.575512289	0.703650958	0.392465264	0.262552393	0.17283866	0.084230074	0.2696619	0.386877694	0.323978936	0.268621593
Z004E0144	-0.630362373	-0.487140074	-0.662737082	-0.46791361	-0.388666505	-0.472883576	-0.529455973	-0.623764006	-0.512777843	-0.694117479
Z004E0145	-0.371942941	-0.239067966	-0.370420261	-0.335189663	-0.245991701	-0.178598536	-0.325703598	-0.427956724	-0.310864605	-0.342555481
Z004E0146	0.50200086	0.406581567	0.634921893	0.519312278	0.555549538	0.645797478	0.501148906	0.630339709	0.42740711	0.521693613
Z004E0147	0.003008572	-0.319812348	-0.059835588	-0.059767434	-0.122966076	-0.101769313	-0.149997079	-0.380203604	-0.116831123	-0.116233149
Z004E0148	-0.499575717	-0.182387266	-0.519825646	-0.542163221	-0.537905298	-0.370317387	-0.469312867	-0.494604198	-0.513306866	-0.470275225
Z004E0149	0.057177313	0.475376654	-0.032801685	0.130178941	0.32724738	0.089710649	0.076664356	0.030495624	-0.036253225	-0.005810068
Z004E0150	0.154037306	0.242997682	0.288494777	0.125094721	0.270223356	0.240613779	0.226189439	0.26636605	0.222869854	0.201200452
Z004E0151	-0.031916964	0.39544253	-0.009985875	-0.175137796	-0.08782245	-0.060843302	-0.180763749	-0.184208017	-0.215246793	-0.163448209
Z004E0152	-0.155914236	-0.026288727	-0.380880505	-0.339718115	-0.414145678	-0.338768798	-0.252230998	-0.181899934	-0.178958267	-0.242698987
Z004E0153	0.341137651	0.718184429	0.698653862	0.575312399	0.461127968	0.605111148	0.490079635	0.556225599	0.401676016	0.501323969
Z004E0154	-0.235559266	0.118355596	-0.319415358	-0.203583131	-0.337116485	-0.103553219	-0.131965103	-0.139982539	-0.10883809	-0.151877668
Z004E0155	-0.466190103	-0.419656706	-0.372365486	-0.285486438	-0.088483114	-0.17321983	-0.209946457	-0.106874438	-0.226413755	-0.182093509
Z004E0156	0.057408923	-0.102794248	0.160052325	-0.078745236	-0.077776133	-0.077989172	0.033836686	0.00322866	0.09768127	-0.062115068
Z004E0157	-0.175880937	-0.770700874	-0.272259806	-0.356241037	-0.363629305	-0.25495853	-0.331895783	-0.539381687	-0.276957896	-0.313837307
Z004E0158	-0.020935527	-0.083012773	-0.042426572	-0.00819532	-0.04645119	-0.019574525	-0.022502152	-0.088952477	0.040125276	-0.15594623
Z004E0159	0.542789031	1.036728192	0.501658837	0.475695302	0.519443558	0.32951451	0.390202912	0.322857214	0.362865606	0.410568625
Z004E0160	0.133659166	0.098771605	0.139754739	0.018739012	0.037656727	0.024874233	0.026583121	-0.094196768	0.099058735	0.154536504
Z004E0161	0.393534209	0.134644282	0.239291285	0.292257916	0.464732596	0.4713085	0.363053356	0.347862731	0.304466752	0.372951969
Z004E0162	-0.773622732	-0.442590795	-0.669334983	-0.652486818	-0.514280427	-0.732381153	-0.523815102	-0.602049473	-0.441727279	-0.521133796
Z004E0163	0.145636308	0.001411451	-0.017153152	0.059880929	0.136909436	0.136031194	0.015591742	0.190317924	-0.025811364	0.036121054
Z004E0164	-0.032668628	0.179185293	-0.041367028	0.087979459	-0.079558825	0.233034923	0.06847426	-0.046221127	0.045129388	0.18325255
Z004E0165	0.361600888	0.212207336	0.392884383	0.339931482	0.168963701	0.185217234	0.266327164	0.262952015	0.103219075	0.242943224
Z004E0166	-0.473652381	-0.459722636	-0.271085242	-0.453720219	-0.430453855	-0.296930775	-0.365692185	-0.487392773	-0.497824282	-0.442050379
Z004E0167	0.291131357	0.278947128	0.128437227	0.17560856	0.199576267	0.193377424	0.186830991	0.385202825	0.193765548	0.259848431
Z004E0168	-0.117534055	0.367018537	-0.011777863	-0.178101031	-0.295814768	-0.107175468	-0.191527625	-0.016883487	-0.26946348	-0.194903607
Z004E0169	0.403596677	0.388589791	0.638345733	0.490724469	0.53874707	0.441532064	0.506516342	0.327373791	0.584880182	0.54052452
Z004E0170	-0.106775928	0.324615046	0.145744559	0.090088048	0.053113994	-0.144403106	0.058019803	0.123348411	0.067414447	0.053068907
Z004E0171	0.260894321	0.220143273	0.054351701	0.064656019	0.074249274	0.093274846	0.019888848	0.197377971	0.095669596	0.147896921
Z004E0172	-0.003813373	-0.014788765	0.186591354	0.07184771	-0.063913429	0.10834999	0.115435906	0.143152316	0.143093792	0.126389501
Z004E0173	0.070438636	0.507200029	0.158944681	0.187199019	0.068414831	0.246423763	0.265171554	0.249002281	0.322328881	0.199747766
Z004E0174	-0.46200477	-0.418833659	-0.389201554	-0.378256341	-0.385657437	-0.364515903	-0.424071702	-0.459934886	-0.427502334	-0.410053522
Z004E0175	0.299121729	0.482955011	0.313142207	0.244999781	0.153304577	0.320594508	0.313314553	0.44322276	0.268159708	0.249916812
Z004E0176	0.217123877	-0.1156452	0.184495499	0.092111278	0.224482728	0.129634589	0.128738834	0.234782956	0.069298503	0.154808768
Z004E0177	-0.025996009	-0.069338398	0.238751781	0.240637736	0.276629643	0.035548067	0.07846714	-0.130505581	0.289969547	0.19072973
Z004E0178	-0.4746197	-0.023683006	-0.54462352	-0.358108558	-0.447924381	-0.372091701	-0.289550535	-0.188589775	-0.318695633	-0.37625362
Z004E0179	1.031594038	0.264438647	0.850617678	0.567000782	0.885732081	0.575600267	0.644833688	0.600624218	0.705634046	0.65786791
Z004E0180	-0.366843518	-0.014198777	-0.195235423	-0.152963909	-0.154159468	-0.316831094	-0.222972087	-0.205487566	-0.208838356	-0.173432397
Z004E0181	-0.37709466	0.150908945	-0.257206613	-0.08274624	-0.21235348	-0.229639189	-0.082403694	-0.360236689	-0.146588673	-0.098732741
Z004E0182	-0.019750877	-0.344176556	-0.031920968	-0.003641854	0.123546251	0.013407749	0.073093381	0.076508683	0.136711336	0.08851841
Z004E0183	0.067657394	-0.359714866	-0.275362912	-0.006348845	-0.189220303	-0.20177049	-0.087200548	0.015204439	-0.136547796	-0.112258511
Z004E0184	0.190777516	-0.076546425	-0.14035965	-0.073184428	0.171767848	0.002218752	0.043062033	0.107793883	0.074840404	0.001960014
Z004E0185	-0.440902455	-0.645398045	-0.359687419	-0.385703093	-0.187440119	-0.43741479	-0.400214961	-0.210501771	-0.471004413	-0.379094978
Z004E0186	0.197359394	-0.069050249	0.198480153	0.096015494	-0.046062981	0.065525299	0.035175871	-0.071621976	-0.033615584	0.039071524
Z004E0187	-0.165368015	0.031202817	-0.070446223	-0.159818999	-0.055169918	-0.106009245	-0.046718319	0.042800232	-0.241680916	-0.116174957
Z004E0188	-0.079669921	-0.228210344	-0.092653314	-0.090775032	-0.041694878	-0.179551557	-0.148164005	-0.060799987	-0.028143822	-0.101163526
Z004E0189	0.285229542	0.761180245	0.007235018	0.008105917	-0.024662563	0.097144042	0.005306157	0.224680227	-0.029454274	-0.014473844
Z004E0190	0.12952949	0.256209887	0.22439223	0.243938747	0.273937566	0.158670602	0.199260922	0.118300123	0.229624803	0.165210753
Z004E0191	-0.26523882	-0.885524473	-0.040194648	-0.256625931	-0.213911631	-0.254023052	-0.149107814	-0.31744195	-0.276370567	-0.151186408
Z004E0192	0.110815291	0.428700702	-0.013218056	-0.195730736	-0.026794151	-0.120219551	-0.091351507	-0.210213776	-0.05925647	-0.082598016
Z004E0193	-0.394814411	-0.633711808	-0.495135162	-0.380767592	-0.480538805	-0.440931289	-0.428452132	-0.263979585	-0.501683392	-0.433814817
Z004E0194	0.476020647	0.119726681	0.627252096	0.430189624	0.543704208	0.48569883	0.469238874	0.545395027	0.411428027	0.448953214
Z004E0195	0.230012064	-0.119545491	0.369949886	-0.024079799	-0.126725711	0.17744046	-0.115651838	-0.088317994	0.095867902	-0.004903008
Z004E0196	-0.271687652	-0.079734582	-0.178360247	-0.190137308	-0.370084949	-0.209877974	-0.195225723	-0.081641764	-0.23942314	-0.161269713
Z004E0197	0.267658976	0.440835862	0.326962355	0.16234256	0.160234257	0.178633609	0.141834388	0.239458258	0.245636566	0.223737303
Z004E0198	0.156105454	0.123832072	0.036831045	0.135073605	0.223910057	0.003492229	0.132429558	0.064490944	0.154008386	0.223621032
Z004E0199	0.322176349	0.220567417	0.093847572	0.169385049	0.047215143	0.116324586	0.195760037	0.323314271	0.207076481	0.1728109
Z004E0200	-0.279851068	-0.223298767	-0.427088752	-0.172557302	-0.119693763	-0.25238673	-0.289611489	-0.102595478	-0.325899739	-0.303423587
Z005E0001	-0.39269347	-0.394117425	-0.292972958	-0.442349722	-0.484951471	-0.547817479	-0.446090306	-0.479051272	-0.53536454	-0.584452017
Z005E0003	-0.485246969	-0.561673255	-0.863728974	-0.573142813	-0.475360417	-0.495313441	-0.415187334	-0.528431829	-0.649313986	-0.214759054
Z005E0004	-0.385755396	-0.25189526	-0.633766984	-0.327374798	-0.276942637	-0.388343425	-0.263133742	-0.300785257	-0.22740245	-0.078918731
Z005E0005	0.196538614	0.078199902	0.187974253	-0.07215462	0.122956122	0.086637966	0.069334567	0.101933667	0.067858526	-0.204019265
Z005E0006	0.080180795	0.219585603	0.322069376	-0.01667347	0.06924017	0.104401386	0.122401412	0.098233006	0.229704203	0.374631989
Z005E0007	0.224904977	0.094751359	0.144946154	0.057103902	0.20048428	0.217847558	0.15047419	0.236442545	0.003699147	0.006023888
Z005E0008	0.45734621	0.487285215	0.689204453	0.338923024	0.426799519	0.301356838	0.301954668	0.375597943	0.393161515	0.251188473
Z005E0009	0.426462034	0.756815264	0.236758862	0.453121732	0.533469257	0.386994935	0.343896321	0.409407348	0.42453859	0.142442948
Z005E0010	-0.524265262	-0.585840687	-0.158816431	-0.447771108	-0.293955419	-0.423345722	-0.345763519	-0.39997655	-0.374201374	-0.036773118
Z005E0011	-0.254620971	-0.27835014	-0.109650764	-0.326483568	-0.211082139	-0.14033304	-0.248731672	-0.202517443	-0.353272927	-0.35264138
Z005E0012	-0.232446157	-0.391889212	-0.301465505	-0.31558691	-0.294625447	-0.458798412	-0.283385488	-0.436070232	-0.410538273	-0.421230879
Z005E0013	-0.33875601	-0.279441773	-0.177510434	-0.233677876	-0.234771216	-0.349828513	-0.277929866	-0.165975784	-0.469298083	0.085916554
Z005E0014	0.085710256	0.089907475	-0.016030708	-0.069413912	0.046700272	0.169785177	0.091501451	-0.047087978	0.126474089	-0.135581242
Z005E0015	0.094489389	0.131428977	-0.076876089	0.244023785	0.113168525	0.087690482	0.204566864	0.242536154	0.229753608	0.389562045
Z005E0016	-0.258988758	-0.158020034	-0.357609341	-0.201969606	-0.208773332	-0.060130072	-0.209845326	-0.230762976	-0.451479637	-0.176103038
Z005E0017	0.389652778	0.233612631	0.489275019	0.201484442	0.210782873	0.132715511	0.195524138	0.294991959	0.256693825	0.631450601
Z005E0018	-0.085306906	-0.095996121	0.091179396	-0.041166043	0.042161255	-0.008531491	-0.052700195	-0.186130656	-0.216725131	0.346386342
Z005E0019	-0.55970666	-0.537015327	-0.443057971	-0.640302108	-0.530781366	-0.679125735	-0.591272941	-0.515751857	-0.384744372	-0.367088908
Z005E0020	-0.00526986	-0.066824072	0.115406032	0.06380441	-0.06835998	-0.042167648	-0.063724144	0.009054892	-0.292188456	0.231359217
Z005E0021	-0.435905756	-0.459765033	-0.557206459	-0.482867698	-0.459001693	-0.474504491	-0.387116951	-0.345295172	-0.714902575	-0.129105731
Z005E0022	-0.399817425	-0.207959717	-0.235941635	-0.209360929	-0.254451849	-0.115894017	-0.281473835	-0.367048066	-0.332619862	-0.567337781
Z005E0023	-0.340682735	-0.168329267	-0.101746795	-0.325382823	-0.092715134	-0.311580993	-0.242550243	-0.319106727	-0.271511285	-0.018997093
Z005E0024	-0.445798529	-0.511085409	-0.396931703	-0.296557905	-0.411359429	-0.41553	-0.275909344	-0.340954071	-0.303817917	-0.651476622
Z005E0025	-0.312140824	-0.297946191	-0.484181922	-0.191755846	-0.249902315	-0.161412829	-0.280405402	-0.077052672	0.022536144	-0.552456784
Z005E0027	-0.644003325	-0.415004751	-0.518558764	-0.530595487	-0.726281128	-0.669587324	-0.436648247	-0.499605896	-0.458683355	-0.610981281
Z005E0028	-0.520532573	-0.465634417	-0.695540238	-0.660859	-0.454482807	-0.563095917	-0.497575727	-0.460717469	-0.294420235	-0.13882307
Z005E0029	-0.217036921	-0.391305924	-0.461630397	-0.346509649	-0.267202107	-0.217596662	-0.317915993	-0.313837066	-0.520419095	0.017324638
Z005E0032	0.201068378	0.274506511	-0.074454904	0.148840635	0.16882292	0.248945077	0.141033955	0.195040311	0.113547098	0.446954698
Z005E0033	-0.353572478	-0.189044	-0.134830895	-0.190756034	-0.169609862	-0.115779141	-0.212632502	-0.151903634	-0.21811933	0.057233426
Z005E0034	-0.13557941	-0.175986316	-0.073481278	-0.026902726	-0.024352534	0.038671019	-0.063298252	-0.056149092	0.196280875	0.088478479
Z005E0035	-0.369602648	-0.506636786	-0.158951573	-0.309937096	-0.453484759	-0.495438229	-0.370205634	-0.441220592	-0.168591918	-0.504986729
Z005E0036	0.551351405	0.669644656	0.513548404	0.68658921	0.764606686	0.617430593	0.556052691	0.672219901	0.690256698	0.836373627
Z005E0037	-0.301481624	-0.391965461	-0.60428567	-0.409099501	-0.369511594	-0.357061367	-0.21115162	-0.32659351	-0.099111774	-0.499351355
Z005E0038	0.308884856	0.49645213	0.44450009	0.354943601	0.358047611	0.469275275	0.395967889	0.365188385	0.727805958	0.253596248
Z005E0039	0.11890862	0.024540733	0.397034827	0.045160176	-0.049134617	0.103603937	0.086940267	0.098869346	0.337581047	0.328633198
Z005E0040	0.391200559	0.367314793	-0.016116359	0.148768734	0.183400274	0.235360968	0.297135937	0.237640659	-0.042161299	-0.163117975
Z005E0042	0.298084286	0.180477079	0.257362178	-0.006636586	0.224623338	0.060684606	0.114341257	-0.001818906	0.14159322	0.036239587
Z005E0043	0.099995422	-0.062195016	0.265364784	0.035670206	0.042490542	-0.115558928	-0.019153321	0.058848553	-0.081475849	-0.153209897
Z005E0044	-0.387200084	-0.402907848	-0.707160462	-0.465582047	-0.520775572	-0.244539095	-0.35084329	-0.336274276	-0.410420986	-0.505671538
Z005E0045	0.16086193	0.393044186	0.538600275	0.309275125	0.438412846	0.220101154	0.375648358	0.311475683	0.096245431	0.748583795
Z005E0046	0.116020723	-0.156753025	0.332226885	-0.084284227	0.026096024	-0.058283954	0.026441332	-0.008238727	0.450472641	-0.191282716
Z005E0047	-0.36571291	-0.037183874	-0.330287212	-0.333482782	-0.264273083	-0.192728121	-0.244638807	-0.397072317	-0.370998782	0.124605044
Z005E0048	0.226474473	0.420016316	0.416159539	0.366782933	0.201741382	0.321058396	0.342316686	0.228882755	0.353479209	0.066847402
Z005E0049	0.891252505	0.786206395	0.56125797	0.900317257	0.723989167	0.800157606	0.779898622	0.817235293	0.848401351	0.928562671
Z005E0050	0.270618746	0.25804211	0.043705177	0.245879161	0.211337577	0.38704509	0.255807662	0.247354084	0.047412898	-0.008889177
Z005E0051	1.092809892	1.047246856	0.671281507	0.861904108	0.902617487	0.864250525	0.863780946	0.912274822	0.679257054	0.842715239
Z005E0052	-0.652130931	-0.779722174	-0.523470292	-0.592614103	-0.694217057	-0.722228589	-0.591221653	-0.623471452	-0.36914493	-0.834093514
Z005E0053	-0.057142572	-0.25069228	-0.13379708	-0.218248211	-0.296055016	-0.385380316	-0.328831095	-0.218513156	-0.077277876	0.017786873
Z005E0054	0.334885068	0.142659987	0.292478619	0.237286353	0.076046768	0.062603695	0.152721261	0.084648213	0.011427629	0.516125196
Z005E0055	0.224172305	0.168871975	0.196375561	0.011215465	0.204059371	0.302427495	0.10290478	0.186038628	0.204909672	-0.079676097
Z005E0056	0.184154441	0.147807242	0.090794561	0.09734851	0.300471407	0.022238854	0.174213359	0.263083273	0.392933003	-0.250996909
Z005E0057	-0.069515473	0.011696291	0.290613092	0.203875615	0.093054442	-0.005590259	0.153281519	0.265736927	0.198443639	-0.136085992
Z005E0058	-0.373789957	-0.292442487	-0.240612482	-0.320182843	-0.254573284	-0.115558462	-0.200056703	-0.232363595	-0.166935854	0.056926157
Z005E0059	-0.003760271	0.180181439	-0.024912677	0.091748567	0.154842359	0.190859766	0.178455818	-0.004479834	0.207400327	0.49579496
Z005E0060	0.134132738	0.237756017	0.209320062	0.257741106	0.275048478	0.024128778	0.166929668	0.073477434	0.329069855	0.020590497
Z005E0061	-0.418307539	-0.317642025	-0.374256723	-0.389926606	-0.478065541	-0.364230993	-0.364222988	-0.278670324	-0.402965629	-0.317854345
Z005E0062	0.034589449	-0.118962966	-0.290699469	-0.188635634	-0.105753049	-0.063220561	-0.057478596	0.019314205	-0.336993922	-0.295696058
Z005E0063	-0.16580656	-0.185427559	-0.557830723	-0.213631303	-0.31445573	-0.326222027	-0.188095434	-0.198309832	-0.419001086	-0.429185074
Z005E0064	0.77706329	0.56026902	0.338303637	0.546408715	0.625951916	0.638167918	0.564341553	0.652239982	0.659025142	0.65342912
Z005E0066	-0.466745351	-0.385438486	-0.33097083	-0.296279738	-0.328110184	-0.30125335	-0.344611552	-0.321923039	-0.496762874	0.093851551
Z005E0067	-0.187561347	-0.097018131	-0.481830002	-0.073062204	-0.209784397	-0.108234842	-0.111162646	-0.270112323	-0.127287489	-0.323833436
Z005E0068	0.388172001	0.239047516	0.418165281	0.262002051	0.385210853	0.45347449	0.319876119	0.337574533	0.372836208	0.089558075
Z005E0069	0.005457826	-0.011385347	0.070301629	-0.04711571	0.017147701	-0.101006063	-0.049725938	0.063914751	-0.210114736	0.188325852
Z005E0070	0.555965449	0.367203875	0.577583125	0.571651481	0.397343958	0.515896611	0.475292009	0.577372172	0.686041719	0.735333278
Z005E0071	0.936936773	0.603182599	0.685973207	0.597277683	0.615563013	0.671114867	0.636768116	0.639430383	0.837172009	0.813120371
Z005E0072	-0.825298013	-0.751344487	-0.851823559	-0.742853013	-0.74710986	-0.753059848	-0.798420899	-0.841386524	-0.671929154	-1.098617161
Z005E0073	-0.314708866	-0.548740345	-0.554587672	-0.415743271	-0.458554643	-0.41851273	-0.598009966	-0.574972852	-0.219023331	-0.769003911
Z005E0074	0.145322807	0.140807272	0.072755235	0.275783878	0.139584956	0.109273903	0.105702321	0.073220788	-0.132922394	0.540385671
Z005E0075	0.19022046	0.221622498	0.49014613	0.362363745	0.269995378	0.426082781	0.349761009	0.442292742	0.679093795	0.110915999
Z005E0076	-0.347610903	-0.257537854	-0.392601776	-0.452088522	-0.207289573	-0.242677926	-0.311832397	-0.21935049	-0.33519319	-0.110604988
Z005E0077	-0.201751682	-0.264388541	-0.301758483	-0.295316316	-0.203657254	-0.077728086	-0.082364481	-0.249887867	-0.152659771	-0.4240625
Z005E0078	-0.001515751	0.117972755	-0.163126706	-0.200783105	-0.07982541	0.002309632	0.000818837	-0.11056195	0.033982816	0.309241506
Z005E0079	-0.150778652	-0.071406398	-0.084063789	-0.169199189	-0.06875463	-0.09551968	-0.091992398	-0.12073524	-0.338971259	-0.278589968
Z005E0080	-0.031003519	-0.021605413	-0.025424959	-0.049227361	0.014297501	-0.093057433	-0.058868548	-0.080989541	0.15371571	-0.280798625
Z005E0081	-0.239004728	-0.236950597	-0.107000999	-0.071046326	0.002112822	-0.173758127	-0.126588727	-0.010202692	-0.268763994	0.240447002
Z005E0082	0.60953988	0.771931165	0.420478784	0.522667335	0.452667968	0.684685939	0.540407972	0.571126886	0.148196108	0.922017995
Z005E0083	-0.114004134	-0.000264198	-0.141187164	-0.196187317	-0.026870848	-0.066029315	-0.14107868	-0.003848031	-0.372215287	-0.388779849
Z005E0084	0.504487522	0.385523142	0.221581903	0.291853243	0.398644582	0.409181954	0.338902582	0.417212176	0.367763186	0.136543879
Z005E0085	0.099105239	0.043912932	0.194637632	0.027439708	0.095760453	0.086249439	0.109340744	0.006959003	0.113196443	0.231747795
Z005E0087	0.280945615	0.273306312	-0.043938512	0.415727539	0.466741057	0.245080352	0.363519624	0.412431529	-0.008850166	0.146413325
Z005E0088	-0.280280012	-0.1411033	-0.423872208	-0.188696941	-0.04748524	-0.115835365	-0.16383696	-0.064248209	0.003154127	-0.33315435
Z005E0089	-0.228771765	-0.336896776	-0.590294864	-0.345867291	-0.469894012	-0.283839262	-0.299184627	-0.465581815	-0.480725678	-0.527838928
Z005E0090	-0.183914274	-0.023861529	-0.034922294	0.196310198	-0.125217194	0.062328007	-7.62424E-05	0.148162848	0.24083277	-0.127005529
Z005E0091	0.623493698	0.614612456	0.593413572	0.620316841	0.616464879	0.672510341	0.64145603	0.626503748	0.379822352	0.413114934
Z005E0092	0.504754775	0.554348483	0.779883233	0.549008682	0.568889929	0.667611003	0.582888937	0.563632807	0.715583007	0.935901992
Z005E0093	-0.056696494	-0.112881297	0.133470631	0.009932111	-0.029266791	0.072623502	-0.007314505	0.130760099	-0.218441557	-0.427864594
Z005E0094	-0.323169734	-0.433987275	-0.174805873	-0.291529558	-0.387622144	-0.276440319	-0.281961661	-0.211961997	-0.12327103	-0.596890721
Z005E0095	-0.215094996	-0.282874288	0.167441292	-0.247846957	-0.093981051	-0.259901651	-0.216760578	-0.093761444	-0.034588001	-0.564305157
Z005E0096	0.131780735	0.003852131	0.154316772	-0.068288297	0.004406412	0.111708472	0.081371155	-0.0737671	0.333904058	0.202900575
Z005E0097	-0.107040755	0.00813991	-0.420519857	0.050218102	-0.163714073	-0.039958359	-0.056248608	-0.04551542	0.030060233	0.211396621
Z005E0098	-0.118920326	-0.287946584	-0.42297435	-0.200136961	-0.162217327	-0.129738394	-0.257518283	-0.350051275	-0.120159706	0.068118474
Z005E0099	0.278904118	0.302140166	0.456648162	0.235933675	0.489936995	0.206398806	0.291782911	0.263965897	0.032433425	0.241345129
Z005E0100	0.55520868	0.461133549	0.595412598	0.522181079	0.425520219	0.349435531	0.379753662	0.386019283	0.254861957	0.395258698
Z005E0101	0.110029834	0.02977457	0.513818309	0.0205503	0.142995323	0.070605008	0.111466359	0.212562526	0.399170122	0.348604771
Z005E0102	-0.077164421	-0.33968995	0.003396832	-0.116748971	-0.082801811	-0.117420997	-0.14054817	-0.117081774	-0.274371946	-0.284993875
Z005E0103	0.606787388	0.662606355	0.828919451	0.608435602	0.556593695	0.335739381	0.530873189	0.687208234	0.761312387	0.85072804
Z005E0104	-0.306648633	-0.306302797	-0.237791222	-0.333070759	-0.409698452	-0.185214367	-0.293741852	-0.425885111	-0.016277753	-0.467111663
Z005E0105	0.037285059	0.237020497	0.24011809	0.142326174	0.242042375	0.28261937	0.123887632	0.006828422	0.22452117	0.015691739
Z005E0106	0.107385421	0.146111803	0.286511486	0.257656375	0.095866523	0.344679029	0.190240468	0.076926304	0.476559947	-0.037357075
Z005E0107	0.165623143	-0.066146704	0.155328627	0.018701274	0.159271952	-0.064590605	0.055821064	0.015802927	-0.036282857	-0.109812126
Z005E0108	0.382857972	0.387496699	0.560613152	0.376124436	0.44514303	0.327345194	0.399468098	0.323084001	0.596699533	0.186735114
Z005E0109	0.141166913	0.150202729	0.256460208	-0.01948679	0.049367373	0.187807875	0.0631154	0.173958316	0.385869081	-0.176715402
Z005E0110	0.12556898	-0.037777461	0.104517227	0.155314702	0.047692015	0.050194699	0.133306528	0.078160511	0.193669819	-0.08420443
Z005E0111	-0.358402665	-0.408627008	-0.601205782	-0.416267449	-0.319234057	-0.403824838	-0.342404824	-0.25067402	-0.343771126	0.107272979
Z005E0112	-0.876533171	-0.756135427	-0.857775166	-0.59327471	-0.616897875	-0.759601399	-0.688995706	-0.636030708	-0.489714895	-0.857139853
Z005E0113	0.047734949	0.097478074	0.155692797	0.053110893	-0.044937142	0.125006044	0.080721316	0.044102418	-0.018698633	0.013700312
Z005E0114	-0.410774376	-0.246006005	-0.020438412	-0.242244768	-0.342550149	-0.23860005	-0.258679584	-0.24233837	-0.330554098	-0.538722141
Z005E0115	0.189921375	0.302241361	0.338728816	0.236180224	0.263003331	0.085772372	0.221529651	0.324765628	0.176907329	-0.046899963
Z005E0116	-0.302674088	-0.38202865	-0.248776889	-0.402934401	-0.229141407	-0.223388204	-0.377754483	-0.315247151	-0.180965236	-0.623478049
Z005E0117	-0.278333456	-0.331092723	-0.259725892	-0.458891099	-0.422257532	-0.211386207	-0.332282003	-0.351205807	-0.56021605	-0.469511071
Z005E0118	-0.575526058	-0.546615049	-0.338601385	-0.559117137	-0.37059213	-0.468462997	-0.476551236	-0.66104815	-0.576962813	-0.19735769
Z005E0119	0.127070012	0.219783954	0.336311597	0.05993934	0.120627701	0.084082483	0.065891054	0.225259183	0.341380441	-0.235465033
Z005E0120	0.298377453	0.393221748	0.223315043	0.328072315	0.467017202	0.282027485	0.361090609	0.293380381	0.114951732	0.465299095
Z005E0121	0.160222424	0.193887142	-0.16930071	-0.000284635	0.108524434	0.102428772	0.146739155	0.169239692	-0.155845235	0.045856823
Z005E0122	0.085850431	0.11790613	-0.113534813	0.080606895	0.034112826	0.186616832	0.069774341	0.084494706	0.14314807	-0.306047411
Z005E0123	0.111346378	0.098882079	0.176425818	0.148529112	0.278975334	0.016161242	0.202671305	0.130463205	0.153284733	0.198979436
Z005E0124	-0.103140305	-0.032550631	0.339525546	0.121521843	0.119213342	0.095431006	0.036117454	0.111508369	-0.098008834	0.26815026
Z005E0125	0.151048065	0.13099801	0.165873364	0.110706519	0.239748749	0.181436441	0.12830667	0.160633958	0.240937474	-0.109008959
Z005E0126	0.51241875	0.490744069	0.465493951	0.633990027	0.575614271	0.529598317	0.576258951	0.510683435	0.602740227	0.388822433
Z005E0127	-0.088668636	-0.069489826	-0.072192361	-0.102193529	-0.13022164	-0.105197424	-0.065613158	-0.016674007	-0.228331115	-0.28266584
Z005E0128	-0.075218661	0.05752942	0.21842231	0.112377823	-0.014346176	0.143266328	-0.025115969	-0.063805859	0.126291824	0.275958563
Z005E0129	-0.248177014	-0.18427296	-0.420606599	-0.12644797	-0.083245859	-0.049746155	-0.141182473	-0.231829307	-0.024818378	-0.011708021
Z005E0130	-0.090843781	-0.139916879	0.09116688	-0.185291215	-0.127135665	-0.123628781	-0.137724081	-0.174447973	-0.320639881	-0.405420975
Z005E0131	-0.02277208	-0.142207676	-0.16161183	-0.054735042	-0.021701541	-0.159401774	-0.132275475	-0.079509868	-0.120685768	0.185839449
Z005E0133	-0.007891929	0.068425002	-0.045477519	0.080080864	-0.083156865	-0.054765228	-0.0041944	0.095061607	-0.327083084	0.323384498
Z005E0134	-0.256431654	-0.271748387	-0.051288707	-0.238888043	-0.331973219	-0.313922867	-0.311645766	-0.400357271	-0.112415494	-0.399471877
Z005E0135	-0.694415611	-0.243971589	-0.526881899	-0.209826414	-0.111829142	-0.371596595	-0.173675593	-0.279205453	-0.230906933	-0.559363213
Z005E0136	-0.1068879	-0.168365502	-0.495009442	-0.100490096	-0.305450103	-0.192420261	-0.134816008	-0.108960613	0.082237343	-0.249561441
Z005E0137	0.370091187	0.19698142	0.343317972	0.298910672	0.349570192	0.448875661	0.361749522	0.364178206	0.536448639	0.182036106
Z005E0138	0.327938035	0.302592713	0.453578895	0.204587337	0.218825998	0.318976349	0.276127319	0.163990334	0.459818298	0.56709892
Z005E0139	-0.128593914	-0.148762076	-0.452482674	-0.189629965	-0.180523639	-0.320356484	-0.135643407	-0.125238398	-0.333975002	-0.340721558
Z005E0141	0.057319707	-0.037043221	0.212078969	-0.011776741	0.022199481	0.04360446	0.009924797	-0.116090938	-0.138108801	-0.256406942
Z005E0142	0.252744804	0.216173866	0.290353781	0.145351855	0.045677997	0.017623573	0.138149795	0.149113859	0.259098977	-0.057211907
Z005E0143	-0.132571808	-0.321408098	-0.406620643	-0.445080392	-0.302827812	-0.366515269	-0.267671698	-0.406821881	-0.290484551	0.198703195
Z005E0144	0.605717395	0.647393684	0.9255436	0.693021405	0.761347708	0.73212232	0.722051705	0.811459291	0.890749751	0.882891317
Z005E0145	-0.403927598	-0.475686721	-0.526969473	-0.496609323	-0.394867193	-0.433989032	-0.474813242	-0.480738343	-0.539705842	-0.607909644
Z005E0146	-0.321733555	-0.211848595	-0.300392768	-0.285753241	-0.281251983	-0.25853468	-0.354538278	-0.3909768	-0.575513599	-0.588512191
Z005E0147	-0.093597894	-0.174250631	-0.103202683	-0.21068956	-0.301955492	-0.212320257	-0.199278151	-0.102110642	-0.122082657	-0.436241521
Z005E0148	-0.04999493	0.114975318	0.085514972	-0.037581121	-0.069022633	-0.019144304	-0.044651547	0.007965707	0.256022491	-0.014692929
Z005E0149	-0.251986581	-0.231223803	-0.455550464	-0.158432619	-0.21356578	-0.010467132	-0.169197948	-0.246001277	-0.438682472	-0.32938681
Z005E0150	0.26212432	0.34029305	0.185747172	0.223930835	0.222771003	0.364621799	0.317950087	0.225966356	0.37439476	0.510325557
Z005E0151	-0.265564604	-0.373072129	-0.379830619	-0.254142096	-0.2967487	-0.323778573	-0.321608942	-0.309332094	-0.278187241	-0.132538295
Z005E0152	0.116661007	0.202188287	0.430565036	0.305666598	0.285749947	0.391833515	0.195696634	0.385633728	0.06932819	0.533492569
Z005E0153	0.046457707	0.05425626	-0.188148644	0.061040513	-0.214479014	0.005413592	-0.0276877	0.034630453	0.017905525	0.128076204
Z005E0154	-0.348328503	-0.265002666	-0.141611217	-0.294464936	-0.395105045	-0.332568337	-0.336398346	-0.264288834	-0.019704537	-0.562931817
Z005E0155	-0.316091336	-0.140446049	-0.051059352	-0.157431204	-0.277707151	-0.143070116	-0.164855642	-0.093312729	-0.369068246	0.178915383
Z005E0156	0.363421676	0.329029678	0.247185749	0.296216809	0.379590603	0.387098193	0.2719431	0.188055791	0.02735336	0.691286138
Z005E0157	0.14598862	0.222157253	0.06046426	0.199578953	0.131755267	0.155439051	0.189881571	0.258627279	0.171594616	0.36852083
Z005E0158	-0.019103249	0.118527422	0.108313214	0.031098847	0.105450803	0.169567921	0.033963614	0.153676308	-0.195004381	-0.279870457
Z005E0159	-0.152757634	-0.121393656	-0.034181819	-0.083295408	-0.164219979	-0.157137263	-0.026515448	0.027794072	-0.090738029	-0.186035967
Z005E0160	-0.593571585	-0.517039877	-1.141657388	-0.427557761	-0.540381071	-0.685894588	-0.556830142	-0.611536288	-0.884319802	-0.712580405
Z005E0161	-0.216106437	-0.290489489	-0.206357638	-0.143498857	-0.107636418	-0.152534137	-0.278964805	-0.090895524	-0.340191143	-0.42526443
Z005E0162	0.0465145	0.335154219	0.133992155	0.324393518	0.167675573	0.104351107	0.209932243	0.217816275	-0.000549516	0.02496204
Z005E0163	-0.368704974	-0.442913844	-0.618739758	-0.403513167	-0.349381504	-0.437924342	-0.302910566	-0.339882202	-0.395005813	-0.000721542
Z005E0164	0.240602662	0.142241763	0.125211804	0.217430973	0.174410992	0.113024596	0.221967386	0.229622126	0.166228532	0.461667512
Z005E0165	-0.041650878	0.020150019	-0.49726772	0.071785218	-0.072189865	-0.17683759	-0.104360628	-0.064158704	0.108160526	0.177728776
Z005E0166	-0.004210083	0.027086704	0.333335517	0.085584538	0.053736277	0.175730407	0.054150628	0.057558343	-0.044456274	-0.184845234
Z005E0167	0.07256396	-0.205446534	-0.125834174	-0.012693758	-0.155298932	-0.174136722	-0.171411087	-0.121230478	-0.277105932	0.091190081
Z005E0168	-0.161137592	-0.099455241	-0.29267337	0.006284381	-0.036068759	-0.115237961	0.020884516	-0.032011705	0.062829795	-0.398290644
Z005E0169	-0.431316334	-0.351060838	-0.253031364	-0.278990771	-0.387518662	-0.374182513	-0.320906325	-0.491196432	-0.232483954	0.03776207
Z005E0170	-0.085566268	-0.05935387	0.022764318	-0.010950604	-0.126326479	0.020756904	-0.009599999	0.022375692	-0.24890996	0.094235648
Z005E0171	0.15419403	0.167466325	0.279924833	0.27042405	0.048256989	0.04823507	0.197887402	0.102164322	0.365424997	0.581146167
Z005E0172	0.492814032	0.563790278	0.413813162	0.354678882	0.525397786	0.282147008	0.398492763	0.390705411	0.463802791	0.162570119
Z005E0173	0.228256183	0.24089936	0.164575269	0.227332391	0.108851021	0.112465502	0.106776609	0.134988013	0.056256732	0.050881379
Z005E0174	0.416194469	0.267595529	0.371281866	0.197970378	0.26487266	0.370990002	0.211898906	0.339080161	0.461885997	-0.041479853
Z005E0175	0.064979629	-0.050951526	-0.12677581	0.098020915	-0.095740284	0.067776601	-0.019380725	-0.07687734	-0.097857631	0.168266946
Z005E0176	0.200451429	0.494773876	0.439440047	0.387059162	0.367161576	0.288002891	0.406948909	0.308497335	0.318067826	0.362401154
Z005E0178	0.122429029	0.113510113	0.116716248	-0.041839941	0.053567948	0.174178318	0.048130503	0.138032513	-0.131842245	0.350013134
Z005E0179	-0.122808551	0.023854154	-0.185005043	-0.097480421	-0.010592653	-0.046742277	-0.096895604	0.014201949	-0.282128713	-0.304288436
Z005E0180	-0.342554757	-0.244008737	-0.229129711	-0.351559101	-0.320600904	-0.382750866	-0.156729873	-0.074085784	-0.350188621	-0.383632612
Z005E0181	-0.041836895	-0.292466603	0.014759129	-0.027303355	-0.100026337	-0.126226123	-0.196479933	-0.253776157	-0.028109808	0.269798738
Z005E0182	-0.059427604	-0.192600268	-0.214686551	-0.056498167	-0.09758127	-0.118023268	-0.220668169	-0.369431239	-0.086657754	0.00975848
Z005E0183	0.43665005	0.169247972	0.098951671	0.248837185	0.278080184	0.04090403	0.250918379	0.224488344	0.181600164	0.042779482
Z005E0184	-0.160080596	0.028806679	-0.253957011	-0.00341262	0.110554094	0.008126509	-0.011271599	-0.052209339	-0.081044653	-0.146893947
Z005E0185	-0.154461216	-0.293495295	-0.171639824	-0.286241597	-0.314402215	-0.118636048	-0.363013559	-0.403795771	-0.276083964	-0.501586526
Z005E0186	0.509123777	0.589016435	0.651909385	0.591154923	0.485464441	0.586457205	0.470857012	0.574997752	0.386692928	0.3171949
Z005E0187	0.347784334	0.429271187	0.273445246	0.357319538	0.411835617	0.389602871	0.351252033	0.477959732	0.468414612	0.131854465
Z005E0189	0.015940744	0.00797994	-0.255067282	0.059736225	0.003229634	0.227735687	0.008443179	-0.011047316	0.06540206	0.246108225
Z005E0190	-0.490747337	-0.337232772	-0.781499994	-0.380864655	-0.442919893	-0.30694692	-0.488616758	-0.528179164	-0.808473772	-0.608311826
Z005E0191	-0.424291622	-0.184866607	-0.159810218	-0.408172354	-0.312386499	-0.277132115	-0.23603316	-0.299784576	-0.102875867	-0.033972936
Z005E0192	0.142187189	0.237009007	0.12316073	0.149404188	0.154636471	0.051249398	0.172716257	0.147659086	0.252760859	0.460192642
Z005E0193	0.241373608	0.146838638	0.058450293	0.194751043	0.353446414	0.101667449	0.136716844	0.205661972	0.237345538	-0.033759528
Z005E0195	-0.339376323	-0.544414914	-0.238778394	-0.248146389	-0.148677649	-0.384003193	-0.26005982	-0.268156794	-0.351630109	-0.387992261
Z005E0196	0.336671026	0.225400878	0.177055862	0.247470718	0.141522294	0.373416383	0.228230716	0.328021461	0.08170583	-0.04385787
Z005E0197	0.501622419	0.312604427	0.48342748	0.317573711	0.396123952	0.406066136	0.437945001	0.490777776	0.713511112	0.115517911
Z005E0198	-0.047303773	-0.11649019	0.010680142	-0.233769105	-0.044788518	-0.072481275	-0.105272191	-0.15791401	-0.141790313	0.170972961
Z005E0199	0.177160983	-0.085165975	0.187561773	0.262622559	0.040751529	0.148876546	0.023599539	-0.006385219	-0.190620844	0.571387963
Z006E0001	0.132324022	0.235731297	0.104816894	0.327466912	0.209044148	0.330474909	0.377399478	0.140892889	0.318146896	0.089405166
Z006E0002	0.17310092	0.083466812	0.24283016	0.071926126	0.10782984	0.014363838	-0.019886434	-0.173062607	0.158443638	0.205814578
Z006E0003	-0.535627349	-0.518770271	-0.292057819	-0.406392311	-0.485828613	-0.516755557	-0.477223138	-0.469824659	-0.266252146	-0.365361505
Z006E0005	-0.048087605	0.162248803	0.201499361	0.217583011	0.224913355	0.264947852	0.071350042	0.059016437	-0.009164113	0.021892967
Z006E0006	-0.034102617	-0.205752139	0.161307799	-0.124417495	-0.315079024	-0.293239731	-0.136907169	-0.288302062	-0.376902114	-0.121997925
Z006E0007	0.291101461	0.315707577	0.243886975	0.284454107	0.245769355	0.329071263	0.252749043	0.393268732	0.116818767	0.36660473
Z006E0008	-0.177292864	-0.118442502	-0.248619082	-0.208814862	-0.081642566	-0.198110485	-0.269798415	-0.107667295	0.049616461	-0.068093085
Z006E0009	-0.007178607	0.063167775	-0.068959141	0.042025743	-0.017060929	0.076200421	-0.072649839	-0.168689875	0.196835505	0.116641109
Z006E0010	0.251381084	-0.109895661	0.084975824	-0.035499921	-0.069616655	-0.027131587	-0.160807044	-0.091964252	0.105208438	-0.188968976
Z006E0011	-0.013659618	-0.289295154	-0.485790112	-0.254894315	-0.342026383	-0.122188338	-0.148101383	0.053223266	-0.166673966	-0.154479867
Z006E0012	0.466081529	0.347135108	0.581285875	0.316234902	0.387738741	0.230729916	0.334188832	0.470741342	0.260047442	0.392542208
Z006E0013	-0.01719967	-0.003056234	-0.172267775	-0.098358791	-0.047775955	-0.034437963	0.058369742	0.092108431	-0.197501069	-0.06768448
Z006E0014	-0.271289246	-0.186692432	-0.201556812	-0.301374042	-0.335508997	-0.092528827	-0.203546189	-0.018796323	-0.118783033	-0.09970917
Z006E0015	-0.517895424	-0.271317799	-0.279660243	-0.233872048	-0.335501174	-0.315539457	-0.241362239	-0.252807775	-0.384856525	-0.179374743
Z006E0016	0.004972713	0.089947122	-0.055580424	0.068443551	0.004834341	0.168178683	0.081377154	0.0179024	0.128136248	0.029128466
Z006E0017	0.433948925	0.35387535	0.154754061	0.360705319	0.359507137	0.450694535	0.26174976	0.43006617	0.453971874	0.244014001
Z006E0018	0.324485715	0.196753234	0.195696815	0.160491092	0.137465486	0.289250823	0.140351763	-0.030581046	0.300249955	0.318217863
Z006E0020	-0.210934487	-0.230408327	-0.177916048	-0.207382763	-0.233471275	-0.188176375	-0.254256218	-0.126887113	-0.28890464	-0.191472776
Z006E0023	0.444400993	0.287236018	0.261369688	0.246189445	0.301119289	0.260087578	0.206469145	0.341832149	0.318839283	0.261148641
Z006E0024	-0.076238103	-0.126490523	-0.136346292	-0.060228806	-0.097561372	-0.09558486	0.04386407	0.193777725	0.176208258	0.030157696
Z006E0025	0.703156094	0.574074027	0.851930223	0.722334894	0.60103989	0.571539128	0.710459463	0.463381308	0.760747159	0.783790184
Z006E0026	-0.39230048	-0.17475177	-0.103968948	-0.209360829	-0.262507334	-0.312425407	-0.184888983	-0.08625471	-0.11135341	-0.283499354
Z006E0027	0.360549169	0.162208517	0.419771795	0.106534565	0.152061879	0.109917693	0.040589351	0.352472531	0.044023774	0.016859316
Z006E0028	0.162802388	0.381790713	0.239519997	0.389700621	0.372741724	0.232900308	0.332755445	0.267713568	0.42499715	0.272986664
Z006E0029	-0.278618111	-0.243195312	-0.383542451	-0.145793544	-0.084755677	-0.229357348	-0.210949674	-0.060012849	-0.021871946	-0.048609526
Z006E0031	0.387090701	0.243928882	0.477640628	0.133634848	0.208670699	0.183856721	0.24011221	0.085234506	-0.028019091	0.140575382
Z006E0032	-0.035793195	-0.187733007	0.12017713	-0.116083494	-0.120768039	-0.071450379	-0.040835201	0.104025322	0.025859597	-0.045686932
Z006E0033	-0.06248133	-0.175912874	-0.173649627	-0.109836623	-0.115994613	-0.160340384	-0.201730665	-0.180696739	-0.287164095	-0.165358326
Z006E0034	-0.750862454	-0.434295727	-0.300570023	-0.472899793	-0.563059432	-0.476842722	-0.591604905	-0.484290682	-0.443692355	-0.450015407
Z006E0035	-0.179975893	-0.110356911	0.054491763	-0.032870255	0.033193318	-0.035473418	-0.060109466	-0.148606642	0.00103091	-0.090234253
Z006E0036	-0.054882809	0.083299931	-0.298056345	0.082079982	0.058842439	-0.057199586	0.217161906	0.371911339	0.214924798	0.182525095
Z006E0037	-0.134896473	-0.282531671	-0.284627991	-0.244577417	-0.059688796	-0.312690761	-0.227051606	-0.038658389	0.012336463	-0.308532841
Z006E0038	0.032534461	-0.017672604	-0.434759262	0.097859902	0.074538336	-0.029554075	0.136784754	0.125364786	-0.143226972	0.077116363
Z006E0041	-0.357250802	-0.178868595	-0.551813176	-0.255264481	-0.428463067	-0.1936253	-0.448933536	-0.313963698	-0.400700718	-0.400910721
Z006E0042	0.28617346	0.272074293	0.22219012	0.29689133	0.288640262	0.334588517	0.15885767	0.248763742	0.127773358	0.334914361
Z006E0043	-5.85115E-05	0.04397963	0.145268919	0.021303277	-0.046721809	0.116999679	-0.058850403	0.071426862	-0.068967383	0.105311879
Z006E0044	-0.152878788	-0.319787936	-0.305148322	-0.214122291	-0.165669508	-0.126146292	-0.161600371	-0.438881137	-0.259456818	-0.152064414
Z006E0046	0.761591113	0.629530551	0.733426595	0.596054481	0.554861414	0.43204121	0.455548379	0.421362625	0.418887442	0.69349077
Z006E0047	-0.483190794	-0.344075807	-0.139941068	-0.292140724	-0.346092295	-0.219010736	-0.332579084	-0.196660228	-0.243578007	-0.322212348
Z006E0048	-0.023773539	-0.151149302	-0.211723965	-0.116634211	-0.039662948	-0.098211777	-0.321338057	-0.366149382	-0.000674443	-0.045965839
Z006E0049	-0.299344292	-0.176628881	-0.205080198	-0.162935685	-0.284920955	-0.134897779	-0.089496895	-0.33167657	-0.112248602	-0.315406454
Z006E0050	0.276150678	0.484282372	0.514408696	0.38383292	0.560116684	0.427594065	0.45481438	0.723561394	0.562199789	0.340016639
Z006E0051	-0.224644746	-0.157788923	-0.182392009	-0.207869194	-0.194979321	-0.215785349	-0.153963904	-0.134647352	-0.23367764	-0.274336521
Z006E0052	-0.35255651	-0.358616324	-0.241255836	-0.323358139	-0.232228487	-0.270270125	-0.238572875	-0.439232293	-0.528485052	-0.476443267
Z006E0053	0.025586461	0.112668209	0.382493567	0.208705285	0.070373204	0.123964708	0.205106823	0.05015719	-0.069796608	0.22203976
Z006E0054	-0.262705271	-0.168018468	-0.151525074	-0.279110974	-0.075679799	-0.317210007	-0.258042988	-0.305824256	-0.330616161	-0.121645374
Z006E0055	0.517351144	0.372580634	0.323182611	0.427615679	0.446589553	0.503790064	0.476744338	0.673961502	0.407457994	0.325002157
Z006E0056	0.151039355	0.03750655	0.111095187	-0.084147289	0.084254198	-0.008713818	-0.089057661	0.142076199	-0.185287823	-0.162101998
Z006E0057	0.158112137	0.013273942	-0.012850908	0.066541412	0.012950588	0.092600143	0.090141843	0.237600284	0.124674079	-0.08487376
Z006E0058	0.422037934	0.418741339	0.352645303	0.279557175	0.264415665	0.220646153	0.391662687	0.480459526	0.452203368	0.193595699
Z006E0059	0.027074524	-0.134458552	0.05213641	-0.062767244	-0.07137743	-0.005600035	-0.008282871	-0.014721617	0.160884645	-0.015442156
Z006E0060	-0.142004955	0.197986672	0.131852192	0.138902417	0.208472776	0.238756858	0.228960268	0.128732518	-0.045889284	0.120808365
Z006E0061	0.224319633	0.318615171	0.200964397	0.378810707	0.204112702	0.325719588	0.156373073	0.429705656	0.085693022	0.284524014
Z006E0062	-0.029058509	0.039358023	0.32328574	0.030860779	0.043467488	0.192880625	0.091694157	0.191371014	-0.155103223	-0.147964443
Z006E0063	0.077300895	0.101619854	0.092011081	-0.003754264	0.073251828	-0.030103333	0.150871243	0.310375662	0.095691201	-0.116361671
Z006E0065	0.727679862	0.63496992	1.178413222	0.673996468	0.714803906	0.602289229	0.736541176	0.789888612	0.834909019	0.472034304
Z006E0066	0.648892198	0.406617718	0.442139112	0.396351711	0.543174041	0.378349739	0.427333077	0.593919271	0.544248829	0.527914666
Z006E0068	-0.343986616	-0.223074434	-0.173635531	-0.263445893	-0.248156067	-0.130128109	-0.156654945	-0.281870332	-0.177737562	-0.110912955
Z006E0069	0.373616473	0.289666643	0.234616062	0.193655917	0.193166436	0.330592872	0.167385385	0.288651195	-0.019755771	0.28195401
Z006E0070	-0.370256694	-0.298260875	-0.212361471	-0.246960243	-0.40122818	-0.199323791	-0.100095884	-0.177354383	-0.375705917	-0.165154963
Z006E0071	-0.081117373	-0.004299301	0.032342896	-0.005338458	-0.075961404	-0.061407429	0.061297302	0.008887419	0.119254679	-0.16979606
Z006E0072	-0.25025677	-0.215804879	-0.28912176	-0.190016006	-0.328806127	-0.342942541	-0.250761218	-0.124675555	-0.370330238	-0.20247519
Z006E0073	-0.052098627	0.110865026	0.092550515	0.079312865	0.141141476	0.01055079	-0.015985303	-0.037665712	-0.068483317	0.177945697
Z006E0074	-0.263986037	-0.158495464	-0.129051542	-0.190537985	-0.105816334	-0.120437362	-0.157479549	-0.300825072	-0.132590809	-0.232156255
Z006E0075	-0.395732433	-0.372238155	-0.397620666	-0.395774219	-0.471684009	-0.413594308	-0.248145684	-0.201254753	-0.57373217	-0.300075145
Z006E0076	-0.510691966	-0.289354476	-0.242764297	-0.295376707	-0.426611078	-0.360766694	-0.38820181	-0.499127738	-0.510637473	-0.438668657
Z006E0077	0.147970073	-0.051630416	0.050436558	0.031007875	-0.104184163	-0.062098768	0.015372651	-0.036966097	0.020179038	-0.13810262
Z006E0078	0.051429289	0.023531949	0.247998652	-0.013894608	-0.00564724	0.216256454	0.143889186	0.28958787	0.254490032	0.21936338
Z006E0079	0.788800975	0.56092274	0.961456824	0.59226056	0.563555343	0.594638328	0.715795383	0.87513594	0.815183639	0.761028048
Z006E0080	-0.300372718	-0.317569901	0.00423274	-0.35477629	-0.229474287	-0.319551095	-0.421676645	-0.441278178	-0.093877686	-0.421106215
Z006E0081	-0.219872412	0.027439876	-0.047735799	0.002802822	0.066380069	0.08279646	0.091232097	-0.173456048	0.198159016	0.127557305
Z006E0082	0.023093792	0.083497115	0.258236394	0.131974299	-0.00337662	0.192826134	0.198755279	0.266333772	-0.230599982	0.064989777
Z006E0083	-0.378091289	-0.399496677	-0.338563637	-0.318705452	-0.290984677	-0.308423269	-0.440145684	-0.354457275	-0.601049957	-0.412831187
Z006E0084	0.204379036	0.208821531	0.183943025	0.164836555	0.293509917	0.046562593	0.014731747	0.293586608	0.090787258	0.288496807
Z006E0085	0.335128929	0.102616851	0.204613216	0.156829218	0.093372012	0.171496691	0.101574497	0.38186655	0.045386688	0.013439135
Z006E0086	0.199725429	0.31458161	0.301003887	0.259559275	0.347179668	0.173969836	0.286923864	0.153576266	0.239222088	0.414814987
Z006E0087	-0.314319315	0.115085691	0.393945143	0.150999633	-0.00314868	0.09671794	0.129663071	0.229437881	0.230832775	0.281606276
Z006E0088	0.531793273	0.414760834	0.37070243	0.413079395	0.363542548	0.404792052	0.398833046	0.290619447	0.541580089	0.205390482
Z006E0089	-0.095600452	-0.145072047	-0.26157691	-0.23706268	-0.35229167	-0.306640099	-0.208488771	-0.307683395	-0.09403699	-0.319866972
Z006E0090	0.011780541	-0.075416078	-0.46301194	-0.070539419	-0.205959227	-0.082337265	-0.139603331	0.130471433	-0.233284717	-0.036829888
Z006E0091	0.218847802	0.098691381	0.500226465	0.067989488	0.224567038	0.246134789	-0.106699363	-0.020034936	-0.046636784	-0.046083652
Z006E0092	0.574919603	0.69815174	0.609593282	0.618771324	0.58749963	0.6846301	0.777561672	0.4421908	0.58691133	0.705781383
Z006E0093	0.091974106	-0.095689334	0.125180195	-0.169966127	-0.188899105	-0.138960679	-0.007338981	-0.318216803	-0.076687687	-0.155091587
Z006E0094	-0.362525743	-0.17600042	-0.031588391	-0.147435078	-0.103930508	-0.071407765	-0.151982721	-0.247381296	-0.407946728	-0.258624281
Z006E0095	-0.009584353	-0.045966819	-0.207344128	-0.046626149	-0.041796482	-0.059322494	-0.080537265	-0.147216981	-0.216280089	-0.178704324
Z006E0096	-0.143542518	-0.274254707	-0.545356116	-0.199216112	-0.128918652	-0.184302335	-0.274668644	-0.300236226	-0.085607144	-0.300167726
Z006E0097	-0.024591794	0.17581762	-0.024864613	0.173573966	0.291168576	0.091452458	0.102718233	-0.108994292	0.128469008	0.271131593
Z006E0098	0.507981818	0.358617738	0.315238911	0.348866183	0.522080297	0.371778914	0.388533719	0.480331598	0.420954769	0.434518615
Z006E0099	-0.506948139	-0.501007084	-0.59173316	-0.44009265	-0.328193224	-0.449117125	-0.452545322	-0.408019847	-0.360747503	-0.371486439
Z006E0100	-0.515108208	-0.340240903	-0.335294636	-0.326904958	-0.392733662	-0.407184216	-0.334877666	-0.197139078	-0.502771691	-0.332826322
Z006E0101	0.082243328	-0.028462487	0.027376379	-0.027617882	-0.003828755	0.098478664	-0.010053232	0.060679243	0.063761253	0.17823647
Z006E0102	-0.241018168	-0.108901088	-0.278614196	0.034166884	-0.220925143	-0.092058094	-0.060457418	0.022149555	-0.22328346	0.092815828
Z006E0103	0.387280916	0.313164148	-0.029411361	0.303706122	0.1693385	0.332127828	0.45903139	0.096753849	0.385298058	0.213954267
Z006E0104	0.106995289	0.294696949	0.601023402	0.222178303	0.235323899	0.165370617	0.059894374	0.356037904	0.131779695	0.268801865
Z006E0105	-0.541330868	-0.341456957	-0.373281348	-0.35976486	-0.386829398	-0.485325513	-0.430731438	-0.251429234	-0.205178072	-0.435798144
Z006E0106	-0.306931386	-0.218807829	-0.259320893	-0.143144836	-0.140072112	-0.182522853	-0.244298762	-0.156709043	-0.327483933	-0.294221312
Z006E0107	0.268309873	0.127334006	0.49927544	0.089494153	-0.01485539	0.165833608	0.128322121	-0.240302759	-0.069737154	0.220497655
Z006E0108	-0.190716299	-0.172226563	-0.23704177	-0.156342415	0.033103746	-0.269544606	-0.268693498	-0.226400881	0.059734393	0.031953572
Z006E0109	-0.155106287	-0.449749815	-0.415568855	-0.374681138	-0.382491568	-0.364395511	-0.469294739	-0.448252355	-0.365250236	-0.178287886
Z006E0110	0.177623713	0.130055711	0.025749719	0.088061726	0.031226361	0.077452805	0.070828089	-0.051856128	0.133313857	0.244544906
Z006E0111	-0.200287364	-0.395346835	-0.527271837	-0.31365029	-0.263145487	-0.307451728	-0.230335021	-0.203791479	-0.466006104	-0.362142845
Z006E0112	-0.322509358	-0.346398364	-0.655386564	-0.283037073	-0.349460761	-0.408116298	-0.350107412	-0.35092479	-0.364363399	-0.449462648
Z006E0113	-0.175703551	-0.450512423	-0.396891603	-0.268654974	-0.378039525	-0.225828057	-0.401864382	-0.183452886	-0.186385344	-0.403253681
Z006E0114	0.112188252	-0.016978013	0.101535739	-0.004837341	-0.002273359	0.027619875	-0.022531778	0.02912438	-0.069548379	0.108486659
Z006E0115	0.118736253	0.056408629	-0.008061281	0.046548621	0.051098931	0.018157822	0.072036096	0.055917681	0.113443144	0.107491205
Z006E0116	0.117688981	0.253540331	-0.145676297	0.19934993	0.155728937	0.232237644	0.374821171	-0.102328623	0.327615805	0.169480344
Z006E0117	0.677747377	0.553848826	0.140530686	0.540450602	0.439355965	0.542215248	0.517745032	0.808833707	0.444683048	0.615213746
Z006E0118	-0.210442185	-0.217115163	0.136239343	-0.200978633	-0.250416644	-0.227141554	-0.128069313	-0.344665171	-0.113497688	-0.125415068
Z006E0119	-0.030738638	-0.20237227	0.301513706	-0.157513558	-0.218879019	-0.132496239	0.014111502	0.016947931	-0.360290303	-0.113375857
Z006E0120	0.29518655	0.044092662	0.159058819	0.062909213	0.084986704	0.188255329	0.233600872	0.077311842	-0.0016941	0.06802232
Z006E0121	0.319065457	0.164848756	0.254857576	0.108902491	0.116310453	0.046066388	0.205472343	0.025065288	-0.08472982	0.100918504
Z006E0122	0.018131624	0.174655219	0.079509555	0.187866633	0.044610609	0.260956439	0.13772752	0.076854339	0.096948318	0.058111686
Z006E0123	0.377026904	0.458797903	0.402177248	0.497352841	0.376283169	0.554355496	0.524628148	0.56658817	0.623977859	0.306616522
Z006E0124	-0.261609848	-0.271255485	-0.25805778	-0.216993695	-0.28955636	-0.229958993	-0.173734371	-0.063040775	-0.266832297	-0.346982024
Z006E0125	-0.535190288	-0.703934098	-0.15996651	-0.657693197	-0.617746484	-0.47395349	-0.733851536	-0.579336511	-0.557854988	-0.514615842
Z006E0126	-0.458471836	-0.383844208	-0.722963441	-0.37345558	-0.431268478	-0.316183013	-0.348224669	-0.615570089	-0.245564708	-0.252920008
Z006E0128	0.237194086	0.340628809	0.304388649	0.311591695	0.238364999	0.295670131	0.290453334	0.10236578	0.412921035	0.458368269
Z006E0129	0.103116222	0.246965719	0.279599091	0.265564704	0.342398206	0.185160715	-0.016659242	0.114311481	0.140642804	0.390389166
Z006E0133	-0.235817042	-0.170519249	-0.25523126	-0.155069402	-0.243829502	-0.107973289	-0.19692981	-0.402666004	-0.334563094	-0.093577061
Z006E0134	-0.114235034	0.00025582	0.248262875	-0.069606623	-0.079138079	0.06897654	-0.078762645	-0.248027623	-0.220469797	-0.109590291
Z006E0135	0.080564335	0.141759412	0.140278851	0.085775301	0.074266753	0.075372411	0.146942563	-0.013672671	0.206342023	-0.010303115
Z006E0136	0.613118849	0.649574426	0.682238841	0.742333773	0.685003706	0.590869834	0.549847456	0.823516586	0.747183283	0.513110674
Z006E0137	-0.020308831	0.188216943	0.218901506	0.044176515	-0.041786928	0.153944662	0.213027446	-0.029642366	0.048410486	0.190192824
Z006E0138	0.309514029	0.135090432	0.485339468	0.132368725	0.251481882	0.188783887	0.058904238	0.114177226	0.239174849	0.32563933
Z006E0139	-0.215112977	0.071249722	-0.116183978	0.056123417	0.088279058	0.148103933	0.038984068	0.151365164	-0.03094403	0.176311888
Z006E0140	-0.022157004	-0.015509659	-0.201717439	0.021139753	-0.047934514	-0.043645405	-0.156726177	0.093352314	0.122989316	0.075605283
Z006E0141	-0.366060117	-0.583996358	-0.141146261	-0.447754268	-0.367476333	-0.570063124	-0.415932476	-0.528147302	-0.399551561	-0.302243695
Z006E0142	0.051042592	-0.248393452	0.169001394	-0.198637099	-0.170548201	-0.189861833	-0.443162798	-0.557060249	-0.137112906	-0.127347328
Z006E0143	-0.59704538	-0.55696721	-0.933559876	-0.524068039	-0.556356783	-0.6394001	-0.429898494	-0.363576676	-0.706062401	-0.44557131
Z006E0144	0.076277039	0.173009071	0.245996748	0.111432882	0.109740832	0.023859288	0.18469866	-0.088294285	0.130302156	0.194796243
Z006E0145	-0.124513044	-0.080421053	-0.087690659	-0.074103073	-0.034618091	-0.171133903	-0.01370969	-0.175185697	0.032933117	-0.183261044
Z006E0146	0.22881348	0.083232166	-0.012286885	0.171484978	-0.002187434	0.111555581	0.023496512	0.018941512	-0.018353663	0.115008007
Z006E0147	0.020492366	-0.151253738	-0.099640454	-0.200030566	-0.189926816	-0.239185177	-0.175651748	-0.00687164	-0.092296376	-0.268472329
Z006E0148	-0.244590906	-0.121707585	-0.330055986	-0.176717907	-0.351990844	-0.364854437	-0.352673399	-0.435077311	-0.09030566	-0.314681373
Z006E0149	-0.000749365	0.02186137	-0.116448018	-0.09862354	-0.102962928	-0.188312096	-0.147778419	0.088640677	-0.147505681	-0.238157563
Z006E0150	0.164602979	0.117340321	0.247996019	0.139722394	0.222780512	0.219019516	0.159822139	0.005883519	0.300954408	0.02871282
Z006E0151	0.461276869	0.354492649	-0.09075105	0.24874502	0.276762161	0.381060692	0.375809883	0.127356717	0.233809775	0.32403184
Z006E0152	-0.311386754	-0.177266217	-0.405593001	-0.201139078	-0.114941767	-0.153492046	-0.180841847	-0.054139695	-0.301985264	-0.36434362
Z006E0153	0.316736451	0.21976959	0.432318462	0.266080715	0.076079199	0.168733635	0.185163223	0.098321321	-0.074160873	0.040669332
Z006E0154	-0.137869347	0.003002046	0.019278371	-0.038306967	-0.004189053	0.022276694	-0.002670839	0.198650627	-0.003832663	-0.145351988
Z006E0155	0.003160705	-0.120806951	-0.305989353	-0.08522443	-0.0853852	-0.071506184	-0.103374972	-0.139634435	-0.230611788	-0.258012288
Z006E0156	-0.537803325	-0.484195258	-0.366461791	-0.506406035	-0.389800686	-0.605649984	-0.453258542	-0.42629275	-0.626081111	-0.506574656
Z006E0157	-0.343908167	-0.3409498	-0.420099198	-0.280389085	-0.459515809	-0.352917829	-0.285501445	-0.436102669	-0.387273665	-0.381454348
Z006E0158	-0.151702095	-0.256504912	0.000725616	-0.243748767	-0.244439389	-0.308243433	-0.354081769	-0.02657166	-0.475259731	-0.341383635
Z006E0159	-0.490379632	-0.219053588	-0.492208232	-0.258120422	-0.257921921	-0.162682834	-0.336214032	-0.132630598	-0.330040505	-0.400946851
Z006E0160	0.899853328	0.390131072	0.673037953	0.342357031	0.374482815	0.502310264	0.302513474	0.466653372	0.510696473	0.213039483
Z006E0161	0.068424513	0.092325132	0.177551351	0.067889896	-0.046771678	0.027515859	0.1654856	0.016165316	0.257385897	0.192585732
Z006E0162	-0.203046585	-0.253494315	-0.536795179	-0.229467155	-0.341231726	-0.209746631	-0.263083926	-0.334119321	-0.205447476	-0.263829392
Z006E0163	-0.151519038	0.143707137	-0.152270201	0.042081769	0.097266019	0.140829622	0.129864557	-0.082453921	0.245388784	-0.049584046
Z006E0164	-0.045521736	-0.115400466	-0.036157478	-0.115559692	-0.176692088	-0.154033898	-0.238433747	-0.205589816	0.126660046	-0.161657929
Z006E0165	0.521765783	0.615081696	0.372873542	0.579319785	0.675349321	0.696800841	0.676831318	0.451463782	0.809922254	0.703842512
Z006E0166	-0.513576873	-0.427107894	-0.749148464	-0.465239457	-0.450826394	-0.549260741	-0.338117662	-0.375926087	-0.508170631	-0.285695564
Z006E0167	-0.242131727	-0.425231357	-0.12006398	-0.346736036	-0.349310413	-0.370054347	-0.397302192	-0.19649707	-0.2335009	-0.4256084
Z006E0168	-0.063461538	-0.106928442	-0.258107964	-0.166598668	-0.108289804	-0.259622158	-0.125870474	-0.106258138	-0.226468262	-0.045905071
Z006E0169	-0.21600509	-0.390512326	-0.49976151	-0.346543837	-0.407350324	-0.475435758	-0.378711017	-0.117724936	-0.430886137	-0.392853822
Z006E0170	0.233399982	0.151467821	0.378607426	0.100085715	0.247223264	0.154449846	0.22584667	0.259997301	0.36180776	0.059916531
Z006E0171	0.34291775	0.527737721	0.175589784	0.455483872	0.548289841	0.456817702	0.50873787	0.574256778	0.577845958	0.523856668
Z006E0172	-0.579945094	-0.587325111	-0.777283154	-0.577758197	-0.483615431	-0.545005615	-0.547576036	-0.447751893	-0.70621884	-0.461540054
Z006E0173	-0.151347718	-0.147254138	-0.036379693	-0.182600547	-0.176184448	-0.104018359	-0.127932542	-0.268205596	-0.325144132	-0.128337621
Z006E0174	-0.363154687	-0.311425383	-0.751267326	-0.264751264	-0.294541627	-0.338294978	-0.189077496	-0.300705602	-0.141962738	-0.135185475
Z006E0175	0.274271961	0.22130352	0.637472718	0.310761988	0.464286284	0.489799721	0.437864089	0.472061253	0.063330751	0.196922419
Z006E0176	-0.08403302	0.162018702	0.521169507	0.058929237	0.281581271	0.275315207	0.076655931	0.395655069	0.407570023	0.000927071
Z006E0177	0.747552405	0.496160192	0.367063307	0.518605872	0.615970701	0.461690056	0.45671236	0.681828476	0.483008043	0.636518814
Z006E0178	-0.080498449	0.06914323	0.276172044	0.155123425	0.09511308	-0.039217053	0.001633226	0.17054315	0.087629698	-0.03283225
Z006E0179	0.209676506	0.273953158	0.011940555	0.112601155	0.070713017	0.18204794	0.054186192	0.35448254	0.129751902	0.195927864
Z006E0180	0.059039328	-0.10878431	-0.095756044	-0.013447909	-0.068574767	0.069722061	0.076186617	-0.18778963	0.092682155	0.094272726
Z006E0181	-0.008407947	0.096830962	-0.023491877	-0.057541948	-0.111339046	-0.028538352	-0.190394706	-0.076585181	0.303593944	-0.073884216
Z006E0182	0.23312894	0.281438304	0.044567441	0.284584346	0.238785292	0.273333778	0.165845253	0.444196039	0.406469931	0.207439997
Z006E0183	-0.774087616	-0.445370088	-0.274813515	-0.433464398	-0.374328371	-0.354067227	-0.469636963	-0.332818212	-0.262312213	-0.482598628
Z006E0184	0.137304558	0.150904055	0.062590503	0.199143235	0.205344363	0.181875544	0.103502971	0.27738326	-0.00494402	0.242870248
Z006E0185	0.557452279	0.480275955	0.740449836	0.492174773	0.530348168	0.549001181	0.465064146	0.720792761	0.334688755	0.623598354
Z006E0186	-0.477521696	-0.52384045	-0.802481639	-0.568708638	-0.527985418	-0.373305425	-0.602821869	-0.549358064	-0.635170982	-0.561867679
Z006E0187	-0.240786092	-0.20865782	-0.133871062	-0.125974413	-0.143185236	-0.126726954	-0.210279874	-0.414339545	0.009616142	-0.028139495
Z006E0188	-0.394672245	-0.319077603	-0.181966868	-0.288730714	-0.219931198	-0.376697919	-0.245079039	-0.49104912	-0.350522306	-0.355347135
Z006E0190	0.088665721	0.053989152	0.030677774	-0.019718318	0.045961023	0.174314431	0.118956996	-0.170694467	0.065702414	0.171021856
Z006E0191	-0.544796409	-0.509323652	-0.145142075	-0.498781606	-0.356764681	-0.456578358	-0.547688201	-0.677822501	-0.207608178	-0.33985302
Z006E0192	-0.251696241	-0.195398879	-0.149362379	-0.255050314	-0.197471389	-0.220585563	-0.277245443	-0.279370622	-0.156443844	-0.328446802
Z006E0193	-0.217266995	-0.015976361	-0.008354139	0.023365082	0.030232173	-0.164668605	0.078280185	0.231013698	0.107763848	-0.04925281
Z006E0194	0.460922146	0.290613358	0.270402377	0.251077152	0.441780361	0.170168897	0.381478352	0.255280443	0.532424208	0.488734366
Z006E0195	-0.089091706	-0.032738223	-0.060454456	-0.036455113	-0.081600174	-0.126268844	-0.050697565	-0.205259423	0.117174764	0.098526908
Z006E0196	-0.303276481	-0.353524988	-0.447457125	-0.412834485	-0.345011264	-0.331782437	-0.47952046	-0.529281673	-0.152071236	-0.462415151
Z006E0197	-0.517446943	-0.438616491	-0.085085324	-0.402791946	-0.347538311	-0.393294249	-0.369425634	-0.490946973	-0.348719148	-0.245474076
Z006E0198	0.694814675	0.564498652	0.653253194	0.593704818	0.468169206	0.519212874	0.446244223	0.670624372	0.437752411	0.613981254
Z006E0199	-0.117465225	-0.0722942	-0.342134006	-0.08176767	-0.101342731	-0.079153053	-0.053065015	-0.189188502	0.020243378	0.020945391
Z006E0200	-0.04898374	0.031251807	-0.273420429	0.085202094	0.168174044	0.052229695	0.100656814	0.110558196	0.35791093	0.040389387
Z007E0001	-0.138570191	-0.149527315	0.074861784	0.054068397	-0.013782563	-0.073046951	-0.017492601	0.219200414	0.180013445	-0.041518337
Z007E0002	0.005746344	-0.012512898	0.068920953	0.046740409	0.06528689	0.013336562	0.066529235	-0.071859601	-0.135231309	0.111043092
Z007E0003	-0.040207644	-0.181476392	-0.120124957	-0.168008633	-0.056278449	-0.136484913	-0.131958805	-0.193996094	0.105589919	-0.156046606
Z007E0004	0.180576432	0.093016862	-0.003710102	0.01968642	-0.037378542	-2.92554E-05	-0.00760274	-0.016399916	-0.156460261	-0.091263814
Z007E0005	0.45300809	0.230895384	0.271703079	0.226983961	0.30910809	0.293213653	0.304434293	0.324035615	0.272320464	0.347774819
Z007E0007	0.333747347	0.194075926	0.309090974	0.189273258	0.186666472	0.309685087	0.218070454	0.184915196	0.128447265	0.205282773
Z007E0008	-0.169772114	-0.23679685	-0.232035596	-0.170142495	-0.195227972	-0.209045396	-0.170814401	-0.216278661	-0.39455443	-0.180592702
Z007E0009	0.368743159	0.037863102	0.185381853	0.111329148	0.092805379	0.153315533	0.120657282	-0.119521863	0.434979267	0.096918074
Z007E0010	0.050238712	0.033729212	0.100176186	-0.042658899	-0.018019436	-0.048137081	0.01034722	-0.147656991	-0.049512971	-0.004871788
Z007E0011	-0.274225482	0.068655414	-0.057634194	0.036152699	-0.034980585	0.00757373	-0.044747747	-0.064857723	-0.201377762	0.043975611
Z007E0012	-0.02656201	0.128159761	0.22418613	0.191140825	0.134944418	0.165397439	0.104182202	0.25836611	0.274779304	0.091899247
Z007E0013	0.220122921	0.258688047	0.336945452	0.310789511	0.334514091	0.108985095	0.297654526	0.265960358	0.004785822	0.245242149
Z007E0014	0.187617934	0.17685974	0.116312518	0.137755907	0.141206012	0.074414112	0.133690117	0.131743121	-0.013319462	0.203009709
Z007E0015	0.400038324	0.233698019	0.053968614	0.200752345	0.217933127	0.1474974	0.244043974	0.376688305	0.08897206	0.169524185
Z007E0016	0.222805689	-0.050519256	0.19487457	0.091271076	0.07492359	0.040669775	0.040070517	0.223047309	0.173246864	0.178968765
Z007E0017	-0.010483413	-0.01316935	0.123616145	0.059820583	0.180180842	-0.103660972	0.053829449	0.011114677	0.145390189	0.163560781
Z007E0019	-0.346433208	-0.285675223	-0.281142687	-0.283379869	-0.184692198	-0.209125479	-0.258657324	-0.586446963	-0.260740262	-0.273226336
Z007E0020	0.19744342	0.079609676	0.102737275	0.148158341	0.062785917	0.101283373	0.062544512	0.362269312	-0.003818781	0.109823185
Z007E0021	-0.399381205	-0.221887104	-0.368545705	-0.330177582	-0.300435754	-0.187962575	-0.274237044	-0.302862137	-0.099145311	-0.402839841
Z007E0022	0.025008567	-0.118204884	-0.254176284	-0.213475237	-0.190247242	-0.319797235	-0.167518758	-0.311740944	-0.163627461	-0.211036278
Z007E0023	0.457603933	0.39010128	0.537015649	0.430710906	0.509109149	0.339412874	0.435486344	0.52882283	0.509131881	0.369710291
Z007E0024	0.121120235	0.07417195	0.141861091	0.143923658	0.127214132	0.014419839	0.134072466	0.098064928	-0.255829747	0.08582951
Z007E0025	-0.170996195	0.018986887	-0.050971988	0.040667374	0.027453256	-0.009374734	0.00669835	0.175235684	-0.181265253	0.069191281
Z007E0026	-0.956490342	-1.1404142	-0.669811314	-0.886641909	-0.753171387	-0.717828166	-0.791560206	-0.831443894	-0.964843526	-0.873888
Z007E0027	-0.510677775	-0.321706088	-0.277963626	-0.395746364	-0.376649572	-0.243700296	-0.33064655	-0.240033256	-0.533972	-0.269409274
Z007E0029	-0.318447057	-0.302455278	-0.186398067	-0.292217907	-0.258684717	-0.380173913	-0.286449439	-0.395005548	-0.539141438	-0.375942951
Z007E0030	-0.360041983	-0.055986142	-0.131851973	-0.25612394	-0.12583207	-0.106822408	-0.144169815	0.069649387	-0.460451977	-0.12978088
Z007E0031	0.354594565	0.271695002	0.341992196	0.366738685	0.288469252	0.178100934	0.224873901	0.407246996	0.070929267	0.164039309
Z007E0032	-0.225673342	-0.288747871	-0.098930182	-0.338099854	-0.180485805	-0.182488732	-0.301070817	-0.077434407	-0.060275144	-0.3080539
Z007E0033	-0.360760806	-0.431195674	-0.165173925	-0.183042452	-0.290649356	-0.318379607	-0.321560905	-0.207019391	-0.150446702	-0.24143441
Z007E0034	0.279196393	0.309326807	0.210417973	0.255021944	0.382752772	0.342377869	0.28414555	0.227415751	0.070086809	0.332917271
Z007E0036	0.225122666	0.322927472	0.396740901	0.314357956	0.432792738	0.289228478	0.360675937	0.127200009	0.196384792	0.356075546
Z007E0037	-0.475500981	-0.306650339	-0.261831318	-0.317228944	-0.327486286	-0.37088311	-0.3284997	-0.014342976	-0.188132093	-0.355860853
Z007E0038	-0.029313865	0.190682918	0.175899177	0.160145663	0.187161221	0.171419643	0.159973979	0.042484743	0.444986936	0.169038218
Z007E0039	0.348786485	0.224534256	0.220398382	0.264572478	0.136345063	0.202056843	0.157595485	0.318969159	0.297310135	0.196390658
Z007E0040	0.122681491	0.096412756	-0.026921882	-0.10719383	0.007784724	0.101550838	-0.037919734	-0.118657988	-0.39706255	-0.11623735
Z007E0041	0.110981657	0.095052853	-0.008057245	0.155906046	0.080356213	0.064988126	0.110566812	0.007598817	0.318706995	0.050185716
Z007E0042	-0.411958642	-0.325239455	-0.261436517	-0.267290935	-0.244652656	-0.384583156	-0.226790665	-0.133188328	-0.532901793	-0.249542072
Z007E0043	-0.065247956	-0.196827456	-0.109316902	-0.113046563	-0.133738133	-0.16415133	-0.050760329	-0.157079082	-0.074672282	-0.04605402
Z007E0044	0.455489534	0.388775616	0.543560248	0.53056469	0.527014864	0.54696436	0.463525231	0.340439618	0.270272122	0.563721326
Z007E0045	0.066351224	0.198052271	0.031090019	0.141740188	0.108119267	0.223335373	0.14962953	0.02496719	-0.006159479	0.153913708
Z007E0046	0.053370454	-0.008338736	0.047894185	0.03847109	0.026921724	0.10539671	0.014408458	0.168322212	-0.199033493	-0.00476405
Z007E0047	-0.067715283	-0.210840872	-0.246375255	-0.178515009	-0.1808342	-0.186345778	-0.219308573	0.048171901	-0.078067191	-0.228488944
Z007E0048	0.44842707	0.41809665	0.445435907	0.522316974	0.557768823	0.395907232	0.495741789	0.27297036	0.780154782	0.52996176
Z007E0049	-0.480889837	-0.493895443	-0.435179627	-0.322449646	-0.421312392	-0.454887726	-0.465082074	-0.333178621	-0.45295843	-0.412189473
Z007E0050	-0.507261029	-0.303169121	-0.434125552	-0.40945782	-0.445938635	-0.443994725	-0.475018087	-0.686274221	-0.385013969	-0.363741849
Z007E0051	-0.230632377	-0.001103379	-0.069081115	-0.094579733	-0.109344689	-0.089021059	-0.070963509	-0.068927718	0.057271381	-0.157823648
Z007E0052	0.948895608	0.704327553	0.748308626	0.711030456	0.702703511	0.861590988	0.716871732	0.925852589	0.772823082	0.673088121
Z007E0053	-0.071095643	-0.19176052	-0.053329038	-0.122815787	-0.19999973	-0.169818899	-0.151705372	-0.220396656	0.160021632	-0.134802541
Z007E0054	-0.667146341	-0.651355002	-0.630004453	-0.471576838	-0.446273509	-0.522143797	-0.510491183	-0.603338117	-0.237859932	-0.622407408
Z007E0055	0.052101714	-0.093602516	0.02140888	0.054983349	0.000278854	0.020674894	-0.054935815	0.06870935	0.070375339	-0.057623655
Z007E0056	-0.255955225	-0.149725994	-0.238681748	-0.299558989	-0.249916149	-0.116711471	-0.307704849	-0.100455904	-0.365590113	-0.218052729
Z007E0058	0.096064202	0.035836301	-0.194227431	-0.060661045	0.014276007	0.069047136	-0.039149071	0.144821014	-0.10657586	0.129894329
Z007E0059	-0.094966701	0.194032735	0.173638183	0.059111691	0.114389702	0.172621446	0.102019059	0.09736826	-0.013473103	0.20391198
Z007E0060	0.163943636	0.13029388	0.248432435	0.29838723	0.303684893	0.219550058	0.28503978	0.418639273	0.553462044	0.400586445
Z007E0061	0.720501277	0.313935378	0.433211482	0.471536508	0.548108175	0.295777113	0.48028363	0.217953472	0.287631122	0.455555066
Z007E0062	0.138166941	-0.236438889	-0.24174789	-0.068509792	-0.109120518	-0.196550885	-0.081432032	0.023747348	-0.364608492	-0.0823634
Z007E0063	0.232798049	0.15055347	0.178730241	0.079962832	0.154475902	0.049674594	0.106054627	-0.006385141	0.055563395	0.180396664
Z007E0064	-0.613812946	-0.493739358	-0.448865415	-0.542783701	-0.406172273	-0.394407802	-0.399941332	-0.579032717	-0.074556696	-0.547229108
Z007E0065	-0.436626348	-0.15763877	-0.06991406	-0.13903961	-0.265534446	-0.159696454	-0.083828836	0.041696283	0.039296729	-0.060708494
Z007E0066	0.276593057	0.067451282	-0.042310396	0.026846848	0.087172795	-0.004511667	0.057364709	-0.066648073	-0.156808035	-0.01566952
Z007E0067	0.0566906	0.066839366	0.024028826	0.105525452	0.054592356	-0.081450543	0.054240585	-0.05922542	0.015966491	0.081779893
Z007E0068	0.630200264	0.702648844	0.540284191	0.623457078	0.586992734	0.656946731	0.596656896	0.340370261	0.886417747	0.503146344
Z007E0069	0.244385017	0.447583292	0.381281631	0.430496202	0.297618911	0.391569615	0.306571469	0.500017775	0.065190637	0.287870524
Z007E0070	0.444064161	0.574331337	0.457489603	0.472594318	0.459669134	0.469488592	0.496636516	0.373099356	0.859600657	0.507881974
Z007E0071	-0.153567718	-0.26674143	-0.185579068	-0.220182629	-0.277162665	-0.295338372	-0.294226418	-0.187506487	-0.187973981	-0.259391922
Z007E0072	-0.304555207	-0.134618532	-0.154862211	-0.23006014	-0.220242706	-0.289642462	-0.254066628	-0.307676455	-0.053105567	-0.169277786
Z007E0073	-0.061178293	0.131420274	0.114969962	0.104706563	0.156318173	-0.009878626	0.059625494	-0.04340168	0.076964213	0.146637438
Z007E0074	-0.677893426	-0.557382317	-0.720912051	-0.531407406	-0.557384866	-0.465948346	-0.577690829	-0.403781126	-0.492231677	-0.673228271
Z007E0075	-0.190038661	0.029594314	0.051480373	0.014712958	0.054796445	0.094611424	-0.003377201	0.066774183	0.054079144	0.048258861
Z007E0076	-0.772869493	-0.5255857	-0.462595124	-0.633453957	-0.603365195	-0.505239093	-0.635347896	-0.406872983	-0.927463616	-0.622865542
Z007E0077	-0.097162244	-0.001608046	0.133317592	0.048786517	0.110937886	0.094402144	0.071078322	-0.180799641	0.121823484	0.014005344
Z007E0078	-0.07391668	-0.153985493	-0.342099254	-0.337658946	-0.318433158	-0.395182147	-0.28606476	-0.253009172	-0.06750108	-0.358300348
Z007E0079	0.130242007	0.275454195	0.008240535	0.073923375	0.195127709	0.236967931	0.141276268	0.31969801	0.319904217	0.210600694
Z007E0080	0.54331832	0.521144295	0.408210511	0.332886511	0.386426469	0.512439916	0.371709489	0.301755143	0.690981682	0.464259702
Z007E0081	0.186891886	0.031803351	-0.025151039	0.091360902	-0.018546635	-0.013177121	0.00421538	-0.000986471	-0.146427172	-0.002550737
Z007E0082	-0.352297262	-0.614432986	-0.623589437	-0.678782617	-0.640215078	-0.554008761	-0.607586651	-0.861238948	-0.808033136	-0.657765446
Z007E0083	0.154169512	0.124877607	0.187281987	0.099760602	0.170145831	0.165399323	0.093961371	0.282114727	-0.210722243	0.037057772
Z007E0084	-0.121632061	-0.308392695	-0.233475862	-0.14528475	-0.281593609	-0.208170612	-0.255276184	-0.146302831	0.028162968	-0.190902116
Z007E0085	0.557401688	0.393973001	0.435756714	0.424471733	0.421295958	0.376712964	0.381792947	0.186161439	0.64390156	0.330003438
Z007E0086	0.194333199	-0.092689541	0.052030394	-0.020994797	0.072937394	-0.147752894	-0.038327292	0.088643517	-0.381235994	0.004110362
Z007E0087	0.087724421	-0.008348538	0.050218442	-0.019936194	0.013549493	0.076320429	-0.016459405	-0.127477042	-0.102106211	-0.136168585
Z007E0088	-0.197094045	0.0798213	0.066250633	0.032865366	-0.009192014	-0.117711777	-0.058803642	0.074365629	-0.011262224	-0.003808513
Z007E0089	-0.448883686	-0.600222029	-0.735802636	-0.721973595	-0.654319585	-0.703613292	-0.684297299	-0.657129699	-0.448620959	-0.722079377
Z007E0090	-0.194873614	-0.55643332	-0.486077978	-0.385496644	-0.316943912	-0.389445812	-0.276633754	-0.151246029	-0.239050977	-0.18851798
Z007E0091	-0.003078121	-0.023829372	0.02433726	0.095930846	0.002300837	0.013914507	-0.025242945	-0.163559546	0.095024025	0.011765096
Z007E0092	-0.241842326	-0.452863765	-0.179839686	-0.309028642	-0.400388349	-0.464417942	-0.400909181	-0.457011129	-0.084839719	-0.443560881
Z007E0093	0.342730036	0.368302009	0.447758436	0.402084579	0.4639149	0.328444994	0.440800691	0.427802712	0.298698459	0.4280386
Z007E0094	0.258632522	0.138516521	0.291353326	0.214835245	0.351102481	0.360033381	0.301694555	0.350889332	0.569058434	0.289177204
Z007E0095	0.230507217	0.283515583	0.268691643	0.308966951	0.212786694	-0.029679264	0.124213201	0.059362525	0.221139249	0.19390756
Z007E0096	0.163897305	-0.071351529	0.060081157	-0.071120532	-0.016722471	0.071696916	-0.018083144	0.249956384	-0.339951193	-0.082582827
Z007E0097	0.054005165	0.035931964	0.225678737	-0.010752223	0.126039981	0.271984552	0.138414763	-0.112730588	0.245019521	0.02147389
Z007E0098	-0.140915668	-0.021785669	-0.327032669	-0.01948756	-0.04511661	-0.205708555	-0.118552216	-0.239073438	0.181590283	-0.190121893
Z007E0099	-0.20439075	-0.250090938	-0.401784767	-0.411132302	-0.37474509	-0.130382398	-0.30927074	-0.485943541	-0.497378082	-0.319396049
Z007E0100	0.190817243	-0.009235966	0.20562615	0.029394472	0.079343433	0.14761521	0.046100226	0.006627412	0.125048178	0.039980462
Z007E0101	-0.233578224	-0.119668007	-0.167902036	-0.213895077	-0.300607115	-0.29253658	-0.296850774	-0.023164633	-0.527403142	-0.192839054
Z007E0102	0.481511934	0.310250463	0.284528035	0.288352921	0.461822842	0.397256864	0.34543201	0.591510117	0.223264298	0.385308816
Z007E0103	0.002010284	-0.151529122	0.043871729	-0.097991353	-0.096361502	-0.083770862	-0.058370699	0.119549723	0.1600762	0.04276737
Z007E0104	0.264453609	0.079270639	-0.090604503	-0.050133465	0.079278927	0.158010616	0.02317902	-0.195449704	-0.034224661	-0.065288711
Z007E0105	-0.233742674	-0.350633114	-0.412649015	-0.386741109	-0.270862216	-0.24287277	-0.271950499	-0.192850849	-0.235163213	-0.21828093
Z007E0106	0.174756149	-0.024976585	-0.188939525	-0.058436404	-0.146090817	-0.073841825	-0.097656436	-0.342183023	-0.356269831	-0.084103276
Z007E0107	0.143718284	0.12461975	0.174015161	0.118638919	0.069363665	-0.01739251	0.069189727	-0.061793381	-0.185736156	-0.000592943
Z007E0108	0.17817858	-0.02152619	0.086050768	0.031787876	0.033900688	0.216756994	0.056490091	-0.115923841	0.397705666	0.05204962
Z007E0109	-0.358823717	-0.238806465	-0.132980459	-0.209107865	-0.100610207	-0.069762449	-0.159513899	-0.154103658	-0.373013502	-0.165183447
Z007E0110	-0.096031222	-0.257992694	-0.223857033	-0.306262983	-0.279001401	-0.175348081	-0.21631424	-0.411694143	-0.214725514	-0.214145892
Z007E0111	0.541533038	0.31840774	0.299000997	0.221253328	0.229651143	0.332728207	0.245442618	0.511147445	-0.002976654	0.203524921
Z007E0112	-0.358749259	-0.107182258	-0.071686056	-0.081828589	-0.178854929	-0.097167687	-0.104659697	-0.137975107	0.053102916	-0.082570439
Z007E0114	0.769362011	0.551076636	0.708936792	0.69711173	0.560422394	0.57744278	0.660059443	0.623845569	0.531493607	0.671920723
Z007E0115	-0.132879097	-0.028124794	0.001531456	0.019128336	0.086654425	-0.007363915	0.007104293	0.110745995	0.027402343	0.146720275
Z007E0116	0.375923951	0.293243033	0.316219813	0.309078622	0.404475427	0.462823445	0.408545867	0.622988106	0.197571025	0.337504508
Z007E0117	-0.572835196	-0.364015886	-0.456222275	-0.434792513	-0.35806809	-0.33515593	-0.386084025	-0.49006189	-0.405390658	-0.484353291
Z007E0118	-0.293601506	-0.190784586	-0.170212809	-0.088321212	-0.226377676	-0.18604184	-0.121640705	0.10208952	-0.346735392	-0.227058915
Z007E0119	0.010257186	0.118468345	-0.244579228	-0.005675515	-0.006728162	0.10034921	-0.040215635	0.183756063	0.038144325	-0.047994382
Z007E0120	0.422007082	0.209514919	0.325315924	0.235906578	0.222326899	0.232757202	0.213735234	0.305033884	0.419445328	0.181183531
Z007E0121	-0.082489913	-0.149934931	-0.144652012	-0.157722792	-0.129564875	-0.066966258	-0.137361042	-0.229719773	0.025515019	-0.195092487
Z007E0122	0.021360044	-0.320313026	-0.392095804	-0.213566001	-0.275572596	-0.253965391	-0.245116472	-0.367431444	-0.333338371	-0.291677485
Z007E0123	0.094924353	-0.006154515	0.099538426	0.006135074	-0.025003698	0.092342784	-0.012065495	-0.082053379	-0.079743835	0.054200148
Z007E0124	0.102692625	0.140107316	0.006243878	0.098095194	0.092460696	0.224830421	0.125528569	0.073658027	0.021865847	0.156744023
Z007E0125	0.310633493	0.109666589	0.040532824	0.105036154	0.145461625	0.089641383	0.141475013	-0.032801936	0.151365464	0.169198068
Z007E0126	0.315875396	0.087031602	0.239758829	0.14595092	0.149098547	0.256388833	0.154220674	0.054613546	0.263117117	0.190165924
Z007E0127	-0.207521317	-0.143679774	-0.212649797	-0.126246901	-0.111715378	-0.162623213	-0.100663985	0.12232751	-0.295965008	-0.144848548
Z007E0128	-0.021574096	-0.287885358	-0.364644717	-0.285459508	-0.34990922	-0.29185848	-0.262559244	-0.129451824	-0.452416341	-0.258837446
Z007E0129	0.578406862	0.572040005	0.51852194	0.399419183	0.381299592	0.613708042	0.442089966	0.579739067	0.521890241	0.389027624
Z007E0130	0.076422575	0.170671671	0.183416529	0.190151182	0.156345482	0.136026764	0.113941362	-0.043858531	-0.193791009	0.202996309
Z007E0131	0.130954109	0.184243725	0.056591191	0.193602571	0.047775282	0.02600676	0.156658658	0.089204301	-0.07032358	0.103245916
Z007E0132	-0.53011038	-0.392122796	-0.394122604	-0.313448881	-0.27110475	-0.460274647	-0.390946504	-0.108683835	-0.688273639	-0.271884838
Z007E0133	0.470927631	0.093977932	0.061184981	0.113444259	0.098325647	0.161086248	0.123883379	0.09058303	0.2524002	0.141010913
Z007E0134	-0.286867909	0.056169505	-0.026637335	-0.073943566	-0.057753384	-0.092351791	-0.068332438	-0.044404507	0.116726811	-0.066517505
Z007E0135	0.541821627	0.433973784	0.469201883	0.405169986	0.461182612	0.328312116	0.466795816	0.722177334	0.369425461	0.545502125
Z007E0136	0.530278795	0.566276388	0.344438814	0.315206626	0.504516587	0.43843132	0.397293684	0.522808595	0.620940356	0.400666324
Z007E0137	0.304446149	0.069034833	0.278552412	0.277674228	0.174927139	0.262315559	0.224904229	0.01354605	-0.091240427	0.237242854
Z007E0138	-0.148959458	0.131625079	0.044025739	0.17477447	0.123684264	0.091358587	0.073416479	0.246863519	0.269062305	0.112259825
Z007E0139	0.031872808	-0.031398224	-0.135326848	0.034167814	-0.035075444	0.013181112	0.021932973	0.107848683	0.195763116	0.144412856
Z007E0140	0.462620487	0.24150599	0.403515285	0.296261365	0.20116618	0.314379922	0.257905178	0.135739384	0.161346793	0.260870649
Z007E0141	-0.458320208	-0.71777765	-0.790935102	-0.754748219	-0.710174644	-0.784557236	-0.696890194	-0.872884895	-0.520908702	-0.80374363
Z007E0142	-0.153008441	0.070371776	0.013183528	0.006181648	0.059183948	-0.090765903	0.013382665	0.060877816	-0.055057805	0.080551779
Z007E0143	0.51276482	0.474643552	0.569241053	0.508851994	0.474220443	0.538487841	0.576151035	0.696331355	0.357793417	0.682828445
Z007E0144	-0.181404604	0.043571079	-0.017917669	-0.044985056	-0.06352695	-0.054399586	0.055422776	0.182913521	0.362145384	0.060356187
Z007E0145	-0.699263142	-0.826465389	-0.666238302	-0.570614861	-0.732865934	-0.784207252	-0.699182349	-0.47869777	-0.620645519	-0.697115967
Z007E0146	0.156235423	0.45759182	0.52889789	0.360730242	0.46889904	0.440542222	0.441396502	0.225049571	0.583822143	0.432154292
Z007E0147	0.323611323	-0.053332746	-0.03713983	0.041518257	0.051130516	0.101440683	-0.020988732	-0.056980226	-0.306345769	0.015233229
Z007E0148	0.003823065	0.409000566	0.392174469	0.214719761	0.301347073	0.286670942	0.35544266	0.537499606	0.474660568	0.450705119
Z007E0149	0.304964105	0.233303306	0.401090582	0.267812155	0.355942025	0.216318892	0.442965488	0.457271541	0.498127374	0.256737382
Z007E0150	-0.345890858	-0.403279791	-0.459943217	-0.415309349	-0.461455771	-0.512457377	-0.460598851	-0.528190124	-0.574340696	-0.462193989
Z007E0151	0.057898906	0.013738248	0.00605239	-0.045050135	0.017175002	-0.151240774	-0.002262669	0.067810201	-0.28809596	0.06225966
Z007E0152	-0.383410661	-0.306553431	-0.426456469	-0.326351246	-0.224617765	-0.225136472	-0.259386792	0.005096215	-0.36626342	-0.295089131
Z007E0153	0.154190073	0.164154155	0.211311122	0.149171645	0.208007011	0.0269892	0.190036566	0.2850222	0.242977786	0.186286912
Z007E0154	0.814958622	0.611511998	0.55362502	0.548165306	0.640305028	0.637140415	0.553879791	0.405062662	0.667250839	0.493938304
Z007E0155	-0.55681208	-0.234619668	-0.387728007	-0.276645597	-0.383306652	-0.44086297	-0.261198807	-0.408608396	0.036437946	-0.387461398
Z007E0156	-0.297841727	-0.289528718	-0.383174568	-0.247780905	-0.213895701	-0.368482222	-0.150633721	-0.345899201	-0.540376768	-0.173950939
Z007E0157	-0.02674411	0.022723183	0.098548706	0.089724287	0.103836044	0.27817601	0.153029148	0.370583174	0.420381593	0.239881075
Z007E0158	-0.713692516	-0.576436892	-0.51977397	-0.661917168	-0.730100919	-0.720947763	-0.655690246	-0.637138604	-0.533482591	-0.742179489
Z007E0159	0.244241119	-0.192228448	-0.138112705	-0.07999367	-0.083351313	-0.091212603	-0.092566997	-0.02014238	-0.177109054	-0.213824652
Z007E0160	0.264735348	0.128160897	0.028815736	0.182591422	0.121158254	0.006858875	0.130045641	0.16442831	0.009786038	0.057260767
Z007E0161	-0.190853248	-0.385573034	-0.318210948	-0.333468441	-0.293025038	-0.228910716	-0.299410916	-0.401354978	-0.328806467	-0.300189633
Z007E0162	-0.249637125	-0.373545931	-0.479088705	-0.340680266	-0.350324449	-0.351785599	-0.350756607	-0.479536569	-0.372579699	-0.266137137
Z007E0163	-0.38186949	-0.278436122	-0.319579167	-0.19437731	-0.193651015	-0.157598682	-0.268514525	-0.216719947	-0.080706283	-0.328700697
Z007E0164	0.062954713	0.387597374	0.084083245	0.172811519	0.13462499	0.339547973	0.158383806	0.324371301	-0.176512979	0.088209802
Z007E0165	0.045642527	0.198745519	0.246897159	0.130522004	0.287832469	0.137039172	0.228677604	0.357430682	0.045563634	0.172113637
Z007E0166	0.550793668	0.551113923	0.49816925	0.615516238	0.613095967	0.656432674	0.642590086	0.743069135	0.785822535	0.507543064
Z007E0167	0.123687442	0.124294361	0.050210176	0.197900562	0.139454102	-0.036864102	0.16056073	0.148761384	-0.064281719	0.173725585
Z007E0168	0.023469647	0.049690099	0.066519895	0.162060044	0.094114971	0.226469328	0.094759819	0.227810759	0.439376307	0.113567982
Z007E0169	-0.075233737	0.059673438	0.143121545	0.1445023	0.24295157	0.234402726	0.18049501	0.114625761	0.48675758	0.193973453
Z007E0170	-0.131995455	0.141620254	0.184038126	0.099388236	0.139894115	0.203679572	0.086162608	-0.019963988	0.386400982	0.227260734
Z007E0171	-0.191437931	-0.009187276	0.031504535	-0.126632737	-0.111848086	-0.07236954	-0.045550716	-0.129510484	0.19667373	-0.008094967
Z007E0172	0.410787797	0.064937599	0.035480887	0.244679444	0.11866371	0.215282023	0.186972094	0.077461054	0.400156266	0.222095897
Z007E0173	-0.083469122	-0.380203871	-0.172670151	-0.360496506	-0.367192637	-0.346655969	-0.300705974	-0.24424851	-0.022190944	-0.27432959
Z007E0174	-0.206979358	-0.301012786	-0.43274659	-0.245361335	-0.384463079	-0.488504698	-0.324778928	-0.496750636	-0.042931575	-0.282566808
Z007E0175	0.078013238	0.035456675	-0.135781669	0.005976138	0.074662804	-0.207049981	0.03776694	-0.181876364	0.212397684	0.004147141
Z007E0176	0.297017396	0.501457066	0.512746299	0.452247834	0.390622355	0.386290055	0.389919013	0.527422566	0.116604918	0.35978391
Z007E0177	-0.37500192	-0.260558644	-0.271664364	-0.322455769	-0.268383888	-0.167756991	-0.286471831	-0.492026958	-0.348933065	-0.163338379
Z007E0178	-0.036790422	-0.407514303	-0.265085839	-0.179055464	-0.208693996	-0.39086604	-0.212998461	-0.315771943	-0.303388206	-0.032889056
Z007E0179	0.188338303	-0.098086605	0.031617662	-0.075210785	0.065260122	0.035446491	0.000473246	-0.106993819	-0.251002874	-0.105027602
Z007E0180	0.55547877	0.340242358	0.241377442	0.251245405	0.284931773	0.209393392	0.287383345	0.145530461	0.588473112	0.214191067
Z007E0181	0.278709431	0.281003222	0.25763847	0.363499697	0.32298498	0.328935986	0.266504442	0.398842429	0.339048738	0.317050181
Z007E0182	-0.132001677	-0.059911737	-0.166992455	-0.020174574	-0.007598102	0.063216292	0.07086217	0.165632602	0.324080757	0.154267677
Z007E0183	-0.196065281	0.10687723	-0.002038349	-0.068444867	0.058149049	0.181374544	0.054537696	-0.176718966	0.287571638	0.047327071
Z007E0184	-0.095417627	0.066724154	0.145485491	0.150299463	0.059738541	0.065699501	0.077517252	-0.116784662	0.043810394	-0.002787069
Z007E0185	-0.091332448	-0.100864473	-0.094535407	-0.118395555	-0.186337288	-0.145977724	-0.15431309	-0.199551689	-0.120240504	-0.085521818
Z007E0186	0.183842503	0.032782607	0.012660871	-0.022122671	-0.071640308	-0.115721425	0.012233846	-0.102666801	0.021510894	0.043832276
Z007E0187	0.216140924	0.232312277	0.260764644	0.121534146	0.085569186	0.1695202	0.146046385	-0.024309958	-0.130729796	0.144892568
Z007E0188	-0.770876012	-0.522855752	-0.614579844	-0.625567984	-0.579848735	-0.696204251	-0.662015895	-0.513800878	-0.838982865	-0.492003495
Z007E0189	0.478847709	0.420988041	0.41548518	0.348823446	0.267230859	0.218898873	0.324885614	0.236756924	0.338252783	0.388866971
Z007E0191	0.381472002	0.364417283	0.390631321	0.365914068	0.171556581	0.351834508	0.186218578	0.213387475	0.552036528	0.308953223
Z007E0192	0.231462638	0.346857253	0.19992767	0.114792967	0.292677954	0.072557993	0.193527116	0.080668877	-0.083581901	0.237396325
Z007E0193	-0.191352527	0.096964206	0.011378765	-0.026559775	-0.103276406	-0.112968191	-0.02712529	0.092116443	0.068450092	-0.103636079
Z007E0194	-0.416463019	-0.08711226	-0.141937867	-0.186748803	-0.162617685	-0.259338164	-0.184514369	-0.023991421	-0.031847918	-0.032492045
Z007E0195	0.332277587	0.51671702	0.508564297	0.378862399	0.384663695	0.349912386	0.430565595	0.658421261	0.328310075	0.355624055
Z007E0196	-0.185907088	0.128375168	0.00114341	0.089723387	0.086265545	0.010410342	0.001175094	-0.1135454	-0.189273238	0.026614823
Z007E0197	0.26475159	0.385299615	0.386701099	0.465761154	0.422736215	0.383079304	0.39448665	0.555423262	0.551659097	0.33023598
Z007E0198	-0.317358848	-0.117276033	-0.335046582	-0.133234381	-0.192314062	-0.146544669	-0.221169172	-0.381438333	0.085174207	-0.136291024
Z007E0199	-0.125579459	-0.112306629	-0.258939993	-0.288360516	-0.234037263	-0.238875729	-0.22873665	-0.148623092	-0.278329481	-0.336382833
Z007E0200	0.23966388	0.377717125	0.276675887	0.258785692	0.299635552	0.322047592	0.248672328	0.13406659	0.382328814	0.310238683
Z008E0001	0.388049703	0.288110027	0.333200854	0.448601643	0.09287215	0.414008722	0.359994794	0.333395471	0.183528225	0.297850636
Z008E0002	0.047187867	0.040503548	0.100430484	0.057661236	0.295299992	0.145946922	0.031681898	0.05114691	0.119729617	0.077317456
Z008E0003	-0.009141673	-0.065774754	0.088137569	-0.029922918	0.241871047	-0.138439516	-0.003132651	0.042626122	0.022863234	0.17267363
Z008E0004	0.57672301	0.628463845	0.611913909	0.236773083	0.068521433	0.204694323	0.298206661	0.246715784	0.591107161	0.586833201
Z008E0005	0.483228763	0.36077703	0.203267861	0.243647319	0.404734052	0.298301265	0.235744054	0.184504411	0.2425847	0.116760451
Z008E0006	-0.615133082	-0.523047468	-0.693090425	-0.40423426	-0.348197288	-0.248017909	-0.446238829	-0.517050563	-0.326715955	-0.374839167
Z008E0007	0.179525584	0.103400415	-0.147151518	0.031030679	0.330331648	-0.063356597	0.063795328	0.034006706	-0.114524068	0.012429797
Z008E0008	-0.947653453	-0.616451762	-0.196987651	-0.321066629	-0.475598381	-0.379409271	-0.400697269	-0.418313012	-0.488820733	-0.230223159
Z008E0009	0.270510811	0.477130949	0.144716173	0.22416756	0.149728164	0.109240243	0.239225986	0.177724811	0.631620975	0.481529307
Z008E0010	0.14132866	-0.101772692	0.084554831	-0.178232698	-0.317487246	0.0309461	-0.136649221	-0.207795983	-0.097848891	0.068614827
Z008E0011	-0.365803895	-0.380060311	-0.075212348	-0.214565601	-0.016681649	-0.177183818	-0.241913579	-0.222916701	-0.53162786	-0.015138161
Z008E0012	0.145375944	0.316833898	0.018432782	0.10645753	0.236941008	0.284726361	0.122685139	0.151710705	0.567117533	0.060069857
Z008E0013	-0.487684666	-0.757706084	-0.751238401	-0.58859455	-0.82361049	-0.818116897	-0.680533547	-0.646671276	-0.462133817	-0.793568647
Z008E0014	-0.028877229	-0.012826888	0.102361349	0.145728128	0.358201582	0.07219724	0.165715772	0.09502477	0.089435166	0.434980918
Z008E0015	0.228325157	0.070445422	0.122922985	0.069276213	0.274449927	0.28777328	0.085092524	0.212764248	-0.278464951	0.026045824
Z008E0016	-0.419907245	-0.342963931	-0.310194198	-0.208421885	0.013674532	-0.190073486	-0.245165012	-0.345403511	-0.379134882	-0.269189622
Z008E0017	0.026910303	-0.069415062	-0.140139776	-0.018492355	-0.038473634	-0.014057296	0.031799151	0.071854205	-0.281901429	0.20491615
Z008E0018	0.045513904	0.317365061	0.283558052	0.210095368	0.040068758	0.12889713	0.199736044	0.21659753	0.242700492	0.286818342
Z008E0019	0.196304884	0.037064369	-0.18062198	-0.277204432	-0.081804181	-0.201174034	-0.224151656	-0.290568605	-0.058563016	-0.108030596
Z008E0020	0.321432849	-0.018432693	0.358344957	0.142839589	0.068330168	0.036373813	0.165195379	0.101024572	0.276117948	0.372820021
Z008E0021	-0.102476302	-0.324103692	-0.298936679	-0.323104041	0.013416415	-0.151992869	-0.206462777	-0.203282933	0.007135291	-0.390674009
Z008E0022	0.046041559	0.340141004	0.17789692	0.212561529	0.14536429	0.197887203	0.136483898	0.105602278	0.268287221	0.114072248
Z008E0023	-0.468609962	-0.527676825	-0.401645773	-0.137696384	-0.359372748	-0.134268006	-0.288334881	-0.167523217	-0.257642717	-0.077484555
Z008E0024	-0.048154244	-0.123416177	-0.142008806	-0.197950257	-0.110095906	-0.141709158	-0.265429826	-0.224537248	-0.028258331	-0.388185434
Z008E0025	-0.180778446	-0.419155278	-0.046613916	-0.276261837	-0.513802788	-0.420405823	-0.247040762	-0.272796514	-0.379917224	-0.381790977
Z008E0026	0.540326551	0.321769409	0.087535926	0.070789898	0.016213095	0.05922896	0.105647636	0.19656	-0.001572934	0.192575989
Z008E0027	-0.305899725	0.020338012	-0.114868423	-0.051107653	-0.288114643	-0.103293391	-0.047043424	-0.141063248	0.17891415	0.055080221
Z008E0028	0.145670507	0.047975113	0.156259087	0.124833429	0.039437548	0.034727112	0.151064203	0.078638998	0.547997114	-0.056282378
Z008E0029	0.2506806	0.445563264	0.063797945	0.135505026	0.22945615	0.107138993	0.180924097	0.331164284	0.450222083	0.071142892
Z008E0030	-0.146901681	0.018134724	-0.058313501	0.015005051	0.010119504	0.174305643	0.101297991	0.14669817	0.542838903	0.158660492
Z008E0031	0.038886011	0.132245159	0.02550168	0.311474315	0.067260935	0.301152282	0.211177016	0.154279952	0.106367982	0.399261506
Z008E0032	-0.515148425	0.160150743	-0.005392589	-0.122157443	0.038423411	0.073528042	-0.142086028	-0.113887337	0.075861445	-0.172492309
Z008E0033	-0.273954466	0.170053852	0.166242665	-0.08648564	0.035965474	0.022297906	0.007426709	0.018886737	-0.216359017	-0.156294007
Z008E0034	-0.309592796	-0.345044841	-0.488780291	-0.328760929	-0.430584324	-0.329590778	-0.335895536	-0.498730462	-0.137966344	-0.220881936
Z008E0035	0.089146026	-0.206870403	-0.037621578	-0.10769409	0.026533942	-0.220268299	-0.044339985	-0.055104936	0.079867787	0.29100035
Z008E0036	0.102129472	0.321228339	0.230452277	0.17695461	0.079230122	0.077414109	0.142779391	0.296576693	-0.113352556	0.350258544
Z008E0037	-0.057407992	-0.044459721	-0.012151097	0.022378243	0.177566447	0.012129954	-0.05570861	-0.121349392	-0.056612428	0.18670854
Z008E0038	-0.210610742	0.009743805	0.084808888	0.006240265	0.314230022	0.108168333	0.026947089	0.031238449	0.034838866	0.006856789
Z008E0039	-0.309792627	-0.176891224	-0.239896847	-0.180907296	0.037992431	-0.195087382	-0.225470221	-0.226806555	-0.61482259	-0.217082995
Z008E0040	0.608798542	0.300013123	0.052919317	0.128352604	0.42780262	0.006964261	0.125288607	0.271400159	0.416451211	0.190523368
Z008E0041	-0.279360639	0.299091099	0.253596458	0.067235418	-0.076292004	0.099537056	0.138683246	0.197196311	0.25364683	0.251285305
Z008E0042	-0.509459807	-0.111092582	0.071035393	-0.164200143	0.082148407	-0.040743513	-0.057133373	-0.012852383	-0.469602288	-0.00239136
Z008E0044	-0.115631295	-0.313141981	-0.117988296	-0.116301785	-0.088427873	-0.282040227	-0.115745921	-0.175405591	-0.256050527	-0.115042646
Z008E0045	-0.087444438	-0.128346184	-0.110645296	0.034566199	0.098452445	0.072211914	-0.052693339	-0.00035283	-0.031922355	-0.041041735
Z008E0046	-0.048769659	-0.172281743	-0.169205108	-0.050671411	0.053735664	0.007317835	-0.11031846	-0.077180174	-0.459469853	0.010591056
Z008E0047	0.184852832	0.347851171	0.032815808	0.092704071	-0.047070102	0.273251636	0.162475921	0.1829158	0.169556093	-0.074682465
Z008E0048	0.233853582	0.040639257	0.246962217	0.187782931	-0.021362181	0.35548655	0.161109777	0.163268986	-0.066365787	0.090641888
Z008E0049	-0.016703732	-0.129605461	-0.013418248	0.090495234	0.270672956	0.322114804	0.066993553	0.11408943	-0.252465774	0.349301231
Z008E0050	0.270286505	0.244038696	0.44261072	0.220744565	0.362141637	0.371992847	0.233583951	0.29733172	0.5637162	0.0400343
Z008E0051	-0.199004806	-0.157827257	-0.122355903	-0.093609886	0.200173164	-0.232506772	-0.031821036	-0.057464337	0.174619552	0.049999251
Z008E0052	0.530281681	0.18158684	0.398505284	0.198346228	0.465233271	0.373604615	0.268290771	0.332446055	0.109995054	0.183760282
Z008E0053	-0.318402107	-0.368129523	-0.270911769	-0.364597655	-0.486467864	-0.37192989	-0.279401159	-0.326228415	-0.540021176	-0.110115776
Z008E0054	0.198465384	-0.024748683	-0.061375985	-0.010732253	-0.254183885	-0.004438874	-0.029894052	-0.033327428	0.198780353	0.147630959
Z008E0055	0.044352759	-0.215101311	-0.114694721	-0.086397094	0.030215481	-0.033508681	-0.07448132	-0.144959642	-0.523264782	-0.116993257
Z008E0056	0.229384534	0.431330806	0.040092665	0.161678438	0.034317465	0.327718613	0.257633296	0.342314646	-0.083824591	0.472837198
Z008E0057	0.163617546	0.250960858	0.375441359	0.234346516	0.437987327	0.356210299	0.277005068	0.279024484	0.536278831	0.477433467
Z008E0058	-0.284175553	-0.251006009	-0.150436876	-0.098377063	0.335898501	-0.14185634	-0.043148605	0.027503068	0.416539865	-0.187656354
Z008E0059	0.641273591	0.375803691	0.475415738	0.592099527	0.527336293	0.393704578	0.455033477	0.439855413	0.497389403	0.27944096
Z008E0060	0.08943724	-0.094942703	0.25499863	0.092641336	0.102411036	0.095144072	0.100029866	0.127364087	0.381709553	-0.167799027
Z008E0061	-0.225931507	-0.357577269	-0.240323144	-0.46665131	-0.231265911	-0.507932322	-0.426247773	-0.463207206	0.085763523	-0.569080872
Z008E0062	0.562357857	0.471462467	0.596698955	0.435229316	0.379350797	0.569607643	0.49047844	0.602501021	0.689043749	0.521971887
Z008E0063	-0.098838418	0.509392621	0.35845099	0.282072536	0.108439027	0.40916381	0.401200486	0.290067146	0.026284999	0.308471937
Z008E0064	0.034088434	0.351748193	0.000705658	0.100740222	0.0662013	0.131821712	0.16012328	0.182917152	0.567827648	0.093839164
Z008E0065	0.017604294	0.084794463	-0.066493088	-0.039160108	-0.014147148	-0.105611504	-0.001145367	0.059647478	-0.36721654	0.012693228
Z008E0066	-0.261664264	0.058514872	0.020325539	0.061374881	-0.039858143	0.106229508	0.014280063	-0.042897559	0.082347576	0.101111741
Z008E0067	0.355413681	0.404278171	0.226982858	0.244400358	0.503139744	0.167569842	0.3035474	0.235323065	0.672916825	0.188093465
Z008E0068	-0.631726215	-0.343725602	-0.887077714	-0.623242213	-0.640821543	-0.455267888	-0.561953251	-0.637675711	-0.69694854	-0.461777602
Z008E0069	-0.764932303	-0.39047164	-0.707776455	-0.757108347	-0.946807666	-0.603947639	-0.725025627	-0.739577838	-0.284412026	-0.947706589
Z008E0070	0.141894419	0.131091272	-0.202656594	-0.110241231	0.064440097	0.09242543	-0.090266523	-0.049677854	-0.360031957	0.019608716
Z008E0071	-0.021969682	-0.538088688	-0.337669482	-0.276215578	-0.24888037	-0.385159466	-0.243739238	-0.235400216	-0.103420914	-0.389281795
Z008E0072	0.297715735	0.358676088	0.57198757	0.420814895	0.201742699	0.420326875	0.374173744	0.405735825	0.10008742	0.342658152
Z008E0073	0.191415515	0.177341877	0.455168536	0.410011508	0.801195869	0.369218283	0.461041965	0.330081441	0.385558079	0.677416721
Z008E0074	0.24875686	0.184262171	0.23234643	0.000112746	0.221830246	-0.091925898	0.08100317	0.024477239	-0.103456277	0.245631539
Z008E0075	0.204365583	0.244253349	0.014312951	0.07466223	-0.189787103	0.116561278	0.059156077	0.08168476	0.310372898	0.104353482
Z008E0076	-0.318369486	0.010029072	-0.407328891	-0.100036874	-0.394951998	-0.278772616	-0.159114368	-0.201701149	-0.490860629	-0.026383144
Z008E0077	-0.215160667	-0.183595611	-0.150685305	-0.178395396	-0.241181866	-0.258143177	-0.295642954	-0.268584892	-0.431372554	-0.245415991
Z008E0078	0.079231934	0.144157316	-0.032037783	0.25158837	0.468742714	0.369091722	0.258200116	0.254302465	0.390422764	0.012260385
Z008E0079	0.189505382	0.135686821	0.088997895	0.096994344	0.204159567	0.166931861	-0.020826846	-0.025217721	-0.240157728	0.051303145
Z008E0080	-0.221118308	-0.092779699	-0.398982275	-0.153721627	-0.055315879	-0.249262132	-0.217040376	-0.260430066	-0.411833645	-0.290805258
Z008E0081	0.60640906	0.845994576	0.759342647	0.706609384	0.4390614	0.771244175	0.614820534	0.587694242	0.947208219	0.455745424
Z008E0082	0.33758141	0.073818144	0.249814201	0.303455312	0.499729399	0.48362187	0.351891255	0.345282123	0.08063802	0.631455453
Z008E0083	0.035721032	0.158096831	0.192985334	0.170891927	0.143053017	0.207488193	0.17708435	0.128047558	-0.062208238	0.117827071
Z008E0084	-0.111953623	-0.409701338	-0.178767934	-0.228779068	-0.326539875	-0.186391156	-0.162202979	-0.190139685	-0.440010816	-0.054282667
Z008E0085	0.270911116	0.007117178	0.001956	0.046891965	-0.01436784	0.071782003	0.089054749	0.046567361	-0.191193835	0.184855646
Z008E0086	-0.15123495	-0.313626022	-0.259263816	-0.11541501	-0.34405273	-0.107181306	-0.178869387	-0.140285076	-0.003923102	-0.119177839
Z008E0087	0.42900106	0.204616417	-0.099691952	0.077282946	-0.158867388	0.160469464	0.048238399	-0.048430219	-0.182008893	0.275574029
Z008E0088	0.092621374	0.077321214	0.260180197	0.258521203	0.191778139	0.347356807	0.279942447	0.257038266	0.003070431	0.241909382
Z008E0090	-0.374796053	0.346875884	0.265393925	0.02377626	0.304195956	-0.043823913	0.130107589	-0.012400186	-0.187146327	-0.016531659
Z008E0091	0.389480172	0.209549369	0.18876463	0.355935271	0.512529107	0.201112451	0.274851224	0.242131348	0.162192566	0.202532929
Z008E0092	0.760361476	0.461242615	0.437074632	0.440102273	0.257265433	0.276806454	0.462598543	0.514000222	0.993376275	0.438927365
Z008E0093	-0.065872565	0.240433024	0.086104721	0.153124086	0.365935448	0.048289779	0.145502665	0.143523784	0.45062396	-0.009775566
Z008E0094	0.150653437	0.111425992	0.19035718	0.178567451	-0.141590387	0.008121397	0.032240555	-0.031288298	-0.281628977	0.30249816
Z008E0095	-0.035928327	-0.567002933	-0.074792181	-0.139846908	-0.050922207	-0.068660561	-0.199834217	-0.261439714	-0.030894322	-0.01411495
Z008E0096	0.132628012	-0.142754967	-0.036125533	-0.008840193	-0.05116555	0.162769212	0.008959528	-0.033666945	-0.150576745	-0.033831762
Z008E0097	0.579002708	0.127969223	0.093292998	0.300443557	0.244120165	0.446067455	0.415017407	0.274930262	0.626693284	0.602729845
Z008E0098	0.61353219	0.285047481	0.577462105	0.322428173	0.258951277	0.462953094	0.369145191	0.421745185	0.553164654	0.156686783
Z008E0099	-0.490059716	-0.69829634	-0.918165928	-0.44675706	-0.576452456	-0.524311061	-0.464746396	-0.38365646	-0.168324553	-0.721574038
Z008E0100	-0.203895969	-0.113046131	-0.231075923	-0.159468532	-0.248215432	-0.039450349	-0.16056384	-0.242409051	-0.222432776	-0.190286126
Z008E0101	0.531525116	0.300410113	0.397183224	0.613817661	0.854101797	0.597185528	0.588780005	0.695550839	1.049519786	0.75404482
Z008E0102	0.137598528	-0.013747327	0.088189184	0.138330504	0.369336958	-0.056549118	0.082809822	-0.009188729	0.3772532	0.00944196
Z008E0103	0.331665139	0.482426096	0.112155772	0.365887647	0.534127127	0.203576616	0.365024722	0.516010854	-0.042387125	0.563065424
Z008E0104	-0.400349925	-0.299096911	-0.324891234	-0.415498489	-0.644001835	-0.424296055	-0.393776326	-0.371126344	-0.160110845	-0.453558387
Z008E0105	0.026633334	0.138276445	-0.091998359	-0.061458504	-0.1457125	-0.022203856	0.001678367	-0.019762857	0.260244133	0.046739583
Z008E0106	0.147021349	0.35574842	0.154089496	0.186507569	0.103867587	0.150959773	0.20843351	0.187673437	0.045673394	0.102355324
Z008E0107	-0.681644616	-0.587324173	-0.45248704	-0.520618226	-0.303033122	-0.557441571	-0.486698713	-0.49715485	-0.541242476	-0.462010431
Z008E0108	-0.407322939	-0.638449414	-0.516136572	-0.437815978	-0.166509681	-0.507040236	-0.408503473	-0.326171436	-0.494365059	-0.442840029
Z008E0109	-0.199326802	-0.286745423	-0.290237526	-0.105584269	0.195364876	0.051165839	-0.063921647	-0.05420043	0.248239377	0.035649344
Z008E0110	-0.099172824	-0.032737249	-0.026592635	-0.118456409	-0.392653309	-0.124834519	-0.193914917	-0.202968889	0.003217287	-0.096834446
Z008E0111	0.888254569	0.8829096	1.022089401	0.988642938	0.751246119	1.094038648	0.943624862	0.919246271	1.285050393	0.792264969
Z008E0112	-0.687012396	-0.545957152	-0.371082044	-0.550170445	-0.681504763	-0.559373687	-0.489065904	-0.550925276	-0.786242311	-0.336006626
Z008E0113	-0.138944	-0.283564843	-0.037888366	-0.083662442	0.163817364	-0.118961921	-0.096911451	-0.107488065	-0.316855326	-0.167495038
Z008E0114	-0.320097201	-0.197217046	-0.443292809	-0.221683901	-0.60760795	-0.463758026	-0.335955556	-0.326222184	-0.570793537	-0.432203297
Z008E0115	0.063010514	0.252257572	-0.249153552	-0.096823672	-0.305532395	-0.008739114	-0.050686712	-0.076100457	-0.220009447	-0.172227122
Z008E0116	0.419889158	0.249285977	0.137146311	0.21849041	0.371755579	0.346186686	0.23539509	0.347959271	0.204361825	0.308453052
Z008E0117	0.167315822	0.31219466	0.318643432	0.330948399	0.337891261	0.473845955	0.352191913	0.437815014	0.615587113	0.247524107
Z008E0118	0.240790115	-0.023190141	-0.048997898	0.087301993	-0.178408473	0.149110218	0.03380148	0.047081432	0.231190141	0.135087353
Z008E0119	-0.38257489	-0.541687295	-0.334264477	-0.310643659	-0.213292864	-0.337714002	-0.277318339	-0.300146809	-0.496367894	-0.227582923
Z008E0120	-0.351987732	-0.14996916	0.055273287	-0.168523426	-0.361659442	-0.146241242	-0.121145038	-0.176247507	0.100839035	-0.011792913
Z008E0121	-0.053837937	-0.281930121	-0.175875925	-0.150309036	-0.237074153	-0.011940635	-0.146725328	-0.127010346	0.080264945	-0.181977068
Z008E0122	0.750849819	0.66171777	0.835252155	0.865484641	0.837271451	0.646767819	0.764107145	0.805844785	1.02291721	0.862963356
Z008E0123	0.109877352	0.210664098	0.107988791	0.116832231	0.017353477	0.242875957	0.190973215	0.169575072	0.03625816	0.047188952
Z008E0124	0.16661305	-0.023965792	-0.182929153	-0.01298096	-0.220842929	-0.127289863	-0.068768687	0.023237843	0.300670994	0.111021902
Z008E0125	0.467362913	0.331820432	0.331685476	0.411177722	0.455640635	0.132503814	0.281711647	0.199749146	-0.043902387	0.323448772
Z008E0126	-1.342019986	-0.591159731	-1.07284622	-0.869078011	-1.078221528	-0.675353	-0.85995245	-0.850613828	-0.694764272	-0.848298577
Z008E0127	-0.349690398	-0.339974004	-0.491234919	-0.410851636	-0.451965676	-0.38011696	-0.433048313	-0.47166002	-0.150785999	-0.612278742
Z008E0128	-0.054425224	-0.320155271	0.138171169	-0.170658304	-0.145167547	-0.294593115	-0.145272205	-0.071193985	-0.196736954	-0.183026723
Z008E0129	0.392346398	0.522923334	0.443685161	0.338886391	0.450119005	0.44695672	0.34490375	0.330928585	0.070728628	0.473478167
Z008E0130	0.065317348	0.263896812	-0.01142227	0.097594928	-0.193898815	0.189695757	0.032979516	0.039343153	-0.071879638	-0.129132358
Z008E0131	0.421666283	0.331289376	0.360441842	0.194459783	0.38026337	0.097465124	0.229225275	0.228773494	0.024725944	0.269370925
Z008E0132	-0.40422981	-0.257429313	-0.231080287	-0.236402606	-0.332679403	-0.440401393	-0.2859041	-0.231308787	-0.112041614	-0.403054212
Z008E0133	-0.331486775	0.077648153	-0.175987302	0.106083536	-0.05219571	0.008605057	-0.043407041	0.032092185	-0.142162801	-0.183636934
Z008E0134	-0.245962437	-0.10603678	0.143379688	-0.080136826	-0.238663259	-0.142886474	-0.069993205	-0.13164396	-0.194972926	-0.126391695
Z008E0135	0.841942857	0.858308163	0.785408988	0.790750396	0.491602089	0.642477056	0.710759627	0.702590108	1.158868439	0.614742744
Z008E0136	0.404390769	0.285987047	0.409035918	0.077998973	0.268251814	0.108769048	0.140805363	0.123489106	0.248640927	0.402376558
Z008E0137	-0.345636437	-0.102541407	-0.196146867	-0.119240324	-0.054447617	-0.265964881	-0.125055155	-0.075254744	-0.450884073	-0.028645293
Z008E0139	0.182420826	0.339122993	0.359696474	0.209699422	-0.045585905	0.159521067	0.182549408	0.080033955	0.084753597	0.317681026
Z008E0140	-0.261539433	-0.450049515	-0.367943341	-0.445762935	-0.463921825	-0.438539829	-0.48868308	-0.395095199	-0.035070853	-0.724052546
Z008E0141	0.147797466	-0.182994123	-0.37932249	-0.029765239	0.018020389	-0.294163588	-0.089175668	-0.156931752	0.000610294	-0.161309528
Z008E0142	0.738806818	0.45148154	0.215673961	0.343807136	0.677461791	0.574617359	0.442576898	0.40953978	0.953541837	0.330454571
Z008E0144	-0.668324079	-0.209780544	-0.467780215	-0.333576624	-0.225191893	-0.620793137	-0.434770857	-0.481592232	-0.395669812	-0.427087645
Z008E0145	0.529814618	0.194479426	0.100434477	0.309735945	0.111690261	0.402766224	0.294375102	0.174482189	0.501478736	0.320295868
Z008E0146	0.277689167	0.264914389	0.274170272	0.217271618	0.297527079	0.131454329	0.23652988	0.371092601	0.151469151	0.479655498
Z008E0147	-0.071332416	-0.250341925	-0.122583472	-0.270453069	-0.479009606	-0.277395242	-0.304255956	-0.357401597	-0.170267891	-0.212345017
Z008E0148	0.466807658	0.697223873	0.487931168	0.372064397	0.617575282	0.347116504	0.407706266	0.392707836	0.56734003	0.311246906
Z008E0149	-0.183475968	0.220868284	-0.26579435	0.048907266	0.202092753	-0.222353032	0.010150255	0.095925027	0.328045212	0.086189215
Z008E0150	0.573693117	0.657718831	0.35385948	0.398611001	0.683515339	0.625410233	0.437081078	0.435007081	0.602280984	0.274595593
Z008E0151	-0.280526629	0.03104866	-0.044137372	-0.088380082	-0.372668451	-0.14956929	-0.156409887	-0.149711523	-0.144852151	-0.138921251
Z008E0152	0.00270604	-0.054268121	0.169718261	-0.044058709	0.024024797	-0.172798017	-0.11522311	-0.104669481	-0.423172593	-0.366778107
Z008E0153	0.062993824	-0.084736499	-0.229509345	0.014390808	-0.179551975	0.068700072	0.039573405	0.047656216	0.067370362	0.06019797
Z008E0154	-0.411047987	-0.437140638	-0.393501199	-0.248764683	0.052255321	-0.404985956	-0.209850037	-0.304924972	0.041955351	-0.078056219
Z008E0155	-0.701030667	-0.682062303	-0.444144669	-0.544139676	-0.517890612	-0.619153474	-0.580281964	-0.596742022	-1.040618963	-0.590312856
Z008E0156	0.310259519	0.141480219	0.282935532	0.176647054	0.017127612	0.010655247	0.119477657	0.164777948	-0.046165348	-0.013787053
Z008E0157	-0.219392919	-0.05667583	0.351605269	0.038116496	-0.017934529	-0.135889252	0.070686443	0.159565023	0.366117922	-0.153533051
Z008E0158	0.039064957	-0.203186082	0.123207314	0.038605377	0.168394062	0.046017872	0.048067469	-0.093305686	-0.114506313	-0.065734461
Z008E0159	-0.665465111	-0.646645057	-0.86960731	-0.624816201	-0.434703162	-0.52912074	-0.549369355	-0.608383793	-0.23155268	-0.324419331
Z008E0160	0.233497625	0.186654104	0.385327296	0.032363643	0.120332427	0.216068992	0.121286261	0.028716867	0.116224989	0.098871508
Z008E0161	0.121331629	0.33754478	0.06839287	0.228415022	0.085848616	0.052821473	0.178449438	0.122458426	-0.100853474	0.265226123
Z008E0162	0.728367471	0.927753019	0.9252276	0.663404008	0.987887275	0.754460452	0.6997812	0.831118071	0.397247959	0.573376854
Z008E0163	-0.179103727	0.18857799	-0.191980278	0.08560531	-0.23104918	-0.16661979	0.016325045	-0.032510736	-0.023828667	0.138784804
Z008E0164	-0.447909912	0.028233247	-0.175901299	-0.142822374	-0.290507988	-0.051613737	-0.104059389	-0.110498925	0.309605649	-0.240148681
Z008E0165	0.111475873	-0.02274192	0.260594031	0.081133095	-0.006146899	0.153444031	0.104203636	0.156356261	0.261299669	0.202550637
Z008E0166	-0.120359307	-0.160183386	0.183635697	-0.050874829	0.06246724	0.083804633	0.002911723	-0.02042662	0.232902472	0.020723175
Z008E0167	-0.752983465	-0.691403357	-0.85406711	-0.772868343	-0.947886264	-0.662473209	-0.720583668	-0.858237518	-0.852380954	-0.688863296
Z008E0168	0.379828447	0.460393688	0.470893979	0.266483413	0.352721134	0.170616052	0.255625277	0.351694102	-0.110318029	0.369843927
Z008E0169	0.069589539	0.134017914	0.161821911	0.006571802	0.041986959	-0.254361523	-0.010068459	0.047286483	-0.18161255	-0.190644706
Z008E0170	0.149665698	0.301287267	0.302386814	0.286892367	0.077915646	0.344055692	0.207530439	0.210149687	-0.017527323	0.075445766
Z008E0171	-0.31759207	-0.434902839	-0.554153466	-0.318203379	-0.269389186	-0.209667527	-0.31065207	-0.25975505	-0.156366813	-0.455443462
Z008E0172	0.038222265	0.207329736	0.237968196	-0.096927146	0.117106745	0.142826491	0.047715822	0.125455194	-0.037561772	-0.142427941
Z008E0173	-0.710266474	-0.439642597	-0.597890966	-0.657350812	-0.333368026	-0.446646657	-0.665234271	-0.650565539	-0.515178048	-0.549933832
Z008E0174	0.100144834	-0.138388158	0.287055011	0.042780682	0.213441182	0.031485422	0.064631373	0.075825309	0.322760321	-0.021486344
Z008E0175	-0.114556176	0.058472674	-0.00691508	0.117818528	0.25700063	0.137125637	0.130453827	0.081930633	0.447588653	-0.001835671
Z008E0176	0.439315461	0.289635992	0.368913952	0.427094366	0.413416377	0.538550009	0.440253986	0.495732099	0.904988793	0.312476297
Z008E0177	-0.025147924	-0.192172669	-4.75117E-05	-0.081279313	-0.219617396	-0.220375186	-0.07535199	-0.011033145	0.212533176	-0.015777727
Z008E0178	0.145940056	0.412851892	-0.028786529	0.06340638	0.208311277	0.228908128	0.022539614	-0.004661905	-0.32081899	-0.037607873
Z008E0179	-0.322756957	-0.140990964	0.027261633	0.024986064	-0.293188332	0.091083458	-0.029932704	-0.000975883	-0.097939381	-0.143881466
Z008E0180	-0.13787162	0.262590834	0.227833581	-0.043430249	-0.196510983	0.177369598	0.029306307	0.052300435	0.020264023	0.186486533
Z008E0181	-0.486947274	-0.516866262	-0.490760035	-0.481608624	-0.668815731	-0.436583583	-0.572458206	-0.490194819	-0.861620003	-0.518936617
Z008E0182	-0.386361064	-0.034216041	0.012396987	-0.164503658	-0.163743744	-0.374299282	-0.1815551	-0.115557058	0.04854779	-0.326286852
Z008E0183	1.150137732	0.642067553	0.901749496	0.779758956	0.936824903	0.692834651	0.75323026	0.883778824	0.646157668	0.988596089
Z008E0184	-0.164993593	0.27346897	0.106752022	-0.039714756	0.183418338	-0.185040167	-0.047756185	0.012339701	-0.277411168	-0.263987834
Z008E0185	0.113275409	0.025503828	-0.065001621	-0.00641316	0.118635895	0.031672303	-0.040778713	0.009359156	-0.390799226	-0.152289733
Z008E0186	0.205595547	0.263312499	0.333755551	0.351264659	0.211325781	0.285490859	0.295753024	0.310744996	0.150439878	0.289373449
Z008E0187	0.284387738	-0.117749102	0.165342348	0.014314965	-0.196620188	0.154805023	0.04527364	0.025734558	-0.334352908	-0.010312113
Z008E0188	0.601564782	0.888666897	0.538834418	0.58377321	0.325608731	0.33447666	0.600715541	0.644559946	0.81930452	0.597810447
Z008E0189	0.277709162	0.197241164	0.095257195	0.020844954	0.253475111	-0.037014113	0.065308994	0.019061072	0.109020683	0.107683763
Z008E0190	-0.446092689	-0.481135071	-0.285433965	-0.329784642	-0.218942712	-0.293947184	-0.380889007	-0.371859033	-0.644987975	-0.348715659
Z008E0191	-0.410102631	0.010004245	-0.206568891	-0.174149419	-0.012262409	-0.333623615	-0.202275013	-0.286973304	-0.294996124	-0.10229927
Z008E0192	0.541282132	0.392283879	0.100867356	0.276802127	0.404938133	0.312084925	0.225596498	0.245416979	-0.046296106	0.257001443
Z008E0193	0.013605819	0.099128104	0.180314591	0.015121491	-0.013915471	0.193563416	0.132126204	0.060905675	0.052887607	-0.138857056
Z008E0194	0.14875479	0.472807577	0.279186851	0.231488807	0.524675667	0.30940058	0.24893808	0.365740449	0.265004125	0.199692193
Z008E0195	0.194908584	0.194087666	0.3479272	0.176183183	0.36011241	0.052209638	0.170640316	0.213872419	-0.051515839	0.280839073
Z008E0196	-0.335440984	-0.286426442	-0.295060458	-0.124731898	0.055387253	-0.122679002	-0.172224354	-0.174919077	0.061987255	-0.320794651
Z008E0197	0.228039999	0.375003271	0.592849258	0.501196848	0.166385709	0.283303179	0.362317405	0.34324079	0.374922122	0.383644229
Z008E0198	-0.412250145	-0.578008641	-0.41945848	-0.284711388	-0.074599754	-0.491622305	-0.328594894	-0.250754551	0.143575905	-0.523326623
Z008E0199	0.093392748	0.114107392	0.023406047	0.174464279	-0.067904027	0.051457195	0.141222139	0.060897688	-0.139377895	0.213669176
Z008E0200	-0.527942309	-0.818324318	-0.253630885	-0.620826064	-0.815556719	-0.451735962	-0.525445884	-0.603500039	-0.739930177	-0.267720508
Z009E0001	0.884700173	0.889391566	0.975023532	0.931611056	0.991067753	0.861906972	0.821245502	1.078100379	0.738880326	0.906074453
Z009E0002	0.308401646	0.326636112	0.468872506	0.105586963	-0.022985569	0.171691872	0.165360926	0.302821425	-0.073120039	0.278237845
Z009E0003	0.35032856	0.177201325	0.185490495	0.257545628	0.240768584	0.242773906	0.190026655	0.365363649	0.091783393	0.283083949
Z009E0004	0.273324692	0.512441582	0.606510994	0.390785454	0.529487685	0.328762107	0.208929206	0.210106299	0.334967907	0.308642541
Z009E0005	-0.037123173	-0.204479458	-0.195236257	-0.145487017	-0.092282383	-0.106581015	-0.035984348	0.006283381	-0.157233874	-0.069237223
Z009E0007	-0.446681518	-0.462667017	-0.641042482	-0.643634945	-0.666971063	-0.56424752	-0.589475486	-0.498657427	-0.350867792	-0.562162304
Z009E0008	0.036826378	-0.084721811	0.153158708	0.154562615	0.0034287	0.024134258	0.003548734	0.272370226	-0.063785173	0.112071361
Z009E0009	-0.187628177	-0.400612949	-0.172518343	-0.258187456	-0.106020978	-0.149585861	-0.227888388	-0.048980096	-0.314693758	-0.235543277
Z009E0010	0.138007218	0.041134549	-0.114284483	0.162322146	0.310823041	0.033323421	0.021134713	0.321052003	0.311222316	0.163342872
Z009E0012	-0.391529668	-0.485434401	-0.382484463	-0.445293854	-0.267896542	-0.28894425	-0.324510051	-0.488490248	-0.555199106	-0.369624998
Z009E0013	0.010793669	0.300512292	-0.033964995	0.171556868	0.450113178	0.198102728	0.182581632	0.318963212	0.012633862	0.104011129
Z009E0014	-0.044205117	-0.062073024	-0.061860567	-0.136485729	0.028874799	-0.162073592	-0.119001939	-0.160465686	0.017977323	-0.180994321
Z009E0015	0.037504819	0.154056617	-0.081367193	0.10503123	-0.252306416	0.008010021	0.070365225	-0.152619443	0.178903937	0.120440723
Z009E0016	0.783945208	0.791638251	0.6731186	0.933879069	0.801180814	0.8959772	0.814922973	0.838465691	0.960152598	0.831474013
Z009E0017	-0.342547593	-0.184914709	-0.298358932	-0.200381507	-0.38899164	-0.252927961	-0.187855962	-0.147885243	-0.071659339	-0.148317657
Z009E0018	-0.071273344	-0.002289346	0.251489771	-0.042195519	0.250838765	0.069787636	0.008039377	0.162339828	-0.045658715	0.131342089
Z009E0019	-0.648450324	-0.717463654	-0.656731027	-0.561341378	-0.554992225	-0.502302288	-0.526678748	-0.759407861	-0.438806045	-0.553102567
Z009E0020	0.544920536	0.52998046	0.352930179	0.510489643	0.596556577	0.452810884	0.312990374	0.587715731	0.598359731	0.330514558
Z009E0021	0.070105144	0.1279163	-0.412529933	-0.099900216	0.164643128	0.037976762	0.132550142	-0.142445899	-0.211002138	0.039777424
Z009E0022	0.219176438	-0.061069668	0.153358077	0.069253989	-0.11502056	0.02694936	0.072535979	0.201183174	-0.013723861	0.057317445
Z009E0023	-0.106867476	-0.077821213	0.065828419	0.064456142	-0.22488742	-0.09512303	0.082606677	0.025385061	-0.029016687	0.021695648
Z009E0024	-0.593110617	-0.670878759	-0.707878487	-0.618183124	-0.395702284	-0.671259707	-0.596843507	-0.501459287	-0.537903141	-0.695108553
Z009E0025	0.330392742	0.304132986	0.20534767	0.303484415	0.422347286	0.392038818	0.343763933	0.311026447	0.414331572	0.279673648
Z009E0026	-0.156437435	-0.157079344	-0.070655784	0.004079897	0.100318038	-0.149822294	-0.003873908	-0.039349504	0.182262715	-0.046504464
Z009E0027	-0.010517184	0.128162931	0.232138665	0.099637422	0.092613234	0.034039977	0.08008816	-0.209615682	0.325321762	0.051431987
Z009E0028	-0.11417058	-0.230573808	-0.188779586	0.01190377	-0.037093584	-0.135360122	-0.034815913	-0.301300932	0.057488189	-0.098691862
Z009E0029	-0.324749707	-0.091926068	-0.192609763	-0.21070574	-0.388405466	-0.153706801	-0.253031624	-0.014432422	-0.007908277	-0.360053581
Z009E0030	-0.14329265	0.047679313	-0.335776266	-0.022914033	-0.099172376	-0.046818743	0.013220106	-0.037607233	-0.262543235	-0.177014508
Z009E0031	-0.245510618	-0.303910642	-0.122454326	-0.311913507	-0.143631909	-0.227837487	-0.335650682	-0.075279265	-0.461529591	-0.197991936
Z009E0032	0.013705223	0.189976307	-0.05028652	0.014732736	0.102237513	0.106612284	0.023562504	0.21250827	0.058266744	0.011763315
Z009E0033	-0.76260669	-0.712914624	-0.542294239	-0.778988802	-0.784494144	-0.534371401	-0.697992172	-0.502375297	-0.495622145	-0.617268023
Z009E0034	0.307563922	0.158577921	0.305534111	0.273222299	0.433610884	0.097838451	0.124637452	0.278126641	0.313345062	0.208150815
Z009E0035	-0.249742218	-0.098168165	-0.202748439	-0.20424877	-0.392938894	-0.262124421	-0.256341979	-0.483300689	-0.370549025	-0.284939593
Z009E0036	-0.186821366	-0.091515288	-0.268032931	-0.174153506	-0.001722204	-0.228832627	-0.256417596	-0.377707545	-0.141804572	-0.314362853
Z009E0037	0.215439573	0.260492927	0.182994157	0.223466348	-0.010450403	0.184026006	0.117045725	0.210307092	0.345341906	0.208723711
Z009E0038	0.162871328	0.029551823	-0.029279407	0.063046662	0.16813621	0.090118994	0.124809349	-0.000451796	0.266931306	0.158411872
Z009E0039	-0.484058226	-0.582838239	-0.512892887	-0.497729055	-0.729611047	-0.523174547	-0.537429613	-0.308583374	-0.361510738	-0.636629074
Z009E0040	-0.56376594	-0.416377982	-0.846672309	-0.514170285	-0.597499859	-0.531654081	-0.525042464	-0.32685129	-0.533720698	-0.550385151
Z009E0041	-0.355694739	-0.391145303	-0.512430997	-0.275094224	-0.270281348	-0.347150812	-0.326374517	-0.263157431	-0.252755474	-0.41389701
Z009E0042	0.160353809	0.191674633	0.153119738	0.201152182	0.351360406	0.162713067	0.117187765	0.264078334	-0.011603763	0.097460987
Z009E0043	0.398269929	0.395853125	0.342108283	0.367635688	0.081187065	0.390888281	0.382605664	0.267437271	0.339461717	0.393523517
Z009E0044	-0.10689884	-0.17803852	-0.180455319	-0.19417925	-0.039394753	-0.118041385	-0.197300905	-0.322049494	-0.037801695	-0.199756245
Z009E0045	0.069511382	0.069036537	0.232571636	0.165751798	0.22533432	0.180579066	0.20328344	0.233127194	0.185343876	0.106689009
Z009E0047	0.618349098	0.582235632	0.580249323	0.32854824	0.433271716	0.333175936	0.457837363	0.142518649	0.528734738	0.415902532
Z009E0048	0.28993955	0.410039209	0.175913577	0.415242382	0.296804273	0.322568953	0.491276257	0.473322512	0.224059576	0.367042183
Z009E0049	-0.300835206	-0.259974884	-0.313246217	-0.141539014	-0.355461088	-0.147915489	-0.201352671	-0.197688356	-0.221431413	-0.165529902
Z009E0050	-0.373475197	-0.431991845	-0.139261708	-0.4764406	-0.12168965	-0.348799158	-0.371940898	-0.254235211	-0.558678993	-0.330376038
Z009E0051	0.436247013	0.550887849	0.29064019	0.499570555	0.232093701	0.482460713	0.461146289	0.546944191	0.441621624	0.438499298
Z009E0052	0.607370459	0.773640638	0.607811753	0.529607708	0.871787472	0.603489192	0.494578528	0.736616598	0.409888356	0.5376205
Z009E0053	-0.32507528	-0.400613434	-0.605367136	-0.210582287	-0.427158623	-0.300635051	-0.288793742	-0.429020202	-0.497173262	-0.191232939
Z009E0054	0.754470089	0.864929469	0.635333874	0.798539771	0.456001535	0.767262337	0.844282398	0.530186602	0.691949961	0.778290421
Z009E0055	-0.292671937	-0.397838723	-0.127586872	-0.197562954	-0.470751048	-0.345358951	-0.20706096	-0.099191422	-0.070978807	-0.237898045
Z009E0056	-0.548707291	-0.488080906	-0.796719865	-0.590911165	-0.404062205	-0.538344498	-0.545183414	-0.727408275	-0.486734032	-0.528065185
Z009E0057	-0.656123605	-0.514989683	-0.580692769	-0.475998368	-0.558259761	-0.492358064	-0.477355995	-0.556672357	-0.446778222	-0.473513226
Z009E0058	0.094943362	0.061135881	0.001546925	-0.117549659	-0.194150276	-0.035049038	-0.050065977	-0.046308891	-0.247699227	-0.062155954
Z009E0059	0.264264445	0.198298278	0.24690382	0.161210792	0.450629062	0.082152797	0.272227504	0.041561171	0.017549901	0.251771975
Z009E0060	-0.172374632	0.015007268	0.143082667	-0.191131807	-0.365680352	-0.043864007	-0.022542385	-0.022382957	-0.044348297	-0.036749773
Z009E0061	0.056526863	0.060837132	-0.098186242	0.031826073	0.140960015	0.045825543	0.033082403	0.299160265	0.257445443	0.140952969
Z009E0062	-0.157989293	-0.228297431	-0.312336769	-0.117875344	-0.326667103	-0.235421768	-0.127390789	-0.366012031	-0.035716372	-0.202939382
Z009E0063	0.210381652	0.374213024	0.294004414	0.196847424	0.060496373	0.139970963	0.163907648	0.263392482	0.264216891	0.166687225
Z009E0064	0.453583566	0.564382041	0.819447905	0.431079321	0.782146245	0.622572657	0.435851681	0.702754166	0.40218078	0.703703154
Z009E0065	0.735864658	0.872563475	0.680853782	0.590434849	0.822241595	0.603120528	0.706068222	0.465220702	0.629498318	0.665540563
Z009E0066	0.240003841	0.351584126	0.237325337	0.261206348	0.427128337	0.172823996	0.150815174	0.377959053	0.117769906	0.118033707
Z009E0067	0.125070984	0.22898301	-0.002119696	0.171004388	0.069980863	0.025187669	0.01755641	0.125520406	0.161747569	0.091229203
Z009E0068	0.277856914	0.139394932	-0.034329431	0.073911776	0.02556594	0.175244577	0.253374049	0.424447894	-0.007767771	0.131945476
Z009E0069	-0.115586776	0.002762491	-0.026317622	-0.034008311	-0.090228188	-0.013654789	0.026836257	0.009283354	0.062190368	-0.223119654
Z009E0070	0.144883441	0.381301171	0.050436093	0.263244593	0.323141811	0.359533772	0.181804918	0.289962821	0.371486049	0.323853287
Z009E0071	0.034867324	0.028650212	0.273315869	0.17974044	0.346779246	0.045884573	0.056997354	0.267100045	-0.002070909	0.212131515
Z009E0072	-0.076455475	0.174877166	-0.164808247	-0.043786439	-0.143437081	-0.071852387	-0.048855531	-0.013365252	-0.206089497	-0.014118214
Z009E0073	0.607997203	0.684688285	0.75084708	0.511015396	0.516528864	0.420513641	0.619061838	0.397960834	0.607909587	0.553046626
Z009E0074	-0.528388872	-0.331024482	-0.416490495	-0.442762482	-0.058980347	-0.561513536	-0.489093439	-0.150729787	-0.621457835	-0.39550672
Z009E0075	0.270117636	0.060623581	0.185366097	0.088730488	0.080604387	0.073007292	0.244274678	0.18655681	0.259872693	0.041451518
Z009E0076	0.101564041	-0.022864375	0.267452584	-0.013258178	0.020841108	0.079392734	0.169475145	0.145021005	0.007874671	0.132556278
Z009E0077	-0.457018613	-0.537273456	-0.293041209	-0.405360234	-0.230599429	-0.461620828	-0.381396073	-0.560692756	-0.540740432	-0.430041191
Z009E0078	0.383271478	0.322460586	0.230447444	0.331873249	0.115972824	0.393481542	0.274959761	0.466561375	0.265888061	0.307358583
Z009E0079	0.335249115	0.188743652	0.495625346	0.155665721	0.543034644	0.235745689	0.349986992	0.274217537	0.418778054	0.216409295
Z009E0080	0.228788645	0.055138024	0.019105756	0.192401599	0.322510493	0.217619968	0.233137053	0.208456759	0.311462821	0.17473256
Z009E0082	0.328883472	0.422034367	0.393688335	0.289684347	0.449810063	0.304722782	0.352400164	0.093978249	0.409229667	0.348570163
Z009E0083	-0.428538009	-0.499733067	-0.613108219	-0.472373932	-0.735297313	-0.561313585	-0.467991934	-0.447959591	-0.675404069	-0.463697455
Z009E0084	0.27736683	0.343260216	0.217681195	0.274571716	0.193311409	0.277895648	0.219022339	0.343359681	0.220199601	0.240722494
Z009E0085	-0.385681044	-0.507513861	-0.277508131	-0.476891644	-0.119618419	-0.413756518	-0.287131063	-0.440770222	-0.529777115	-0.376437741
Z009E0086	-0.057727161	0.196949488	0.102383393	0.130512625	0.367502365	0.05970812	0.239119174	-0.044162963	0.362144917	0.130872371
Z009E0087	0.304806202	0.416101715	0.113146736	0.379681417	0.420389634	0.381105277	0.308132259	0.47319452	0.432837557	0.352320266
Z009E0088	0.244955732	0.318070846	0.204693152	0.135295482	0.282854263	0.260567818	0.177660847	0.307004378	0.009632082	0.184290809
Z009E0089	-0.460116605	-0.332319812	-0.398012357	-0.447027427	-0.570661133	-0.438140256	-0.440304592	-0.707318096	-0.619999001	-0.400248245
Z009E0090	0.314678544	0.139251274	0.245061961	0.272735354	0.11731188	0.294550431	0.370015139	0.476253792	0.440485171	0.358369746
Z009E0091	0.612894131	0.573372042	0.566082611	0.471947519	0.872432036	0.48415174	0.58271334	0.398099286	0.651021938	0.432771631
Z009E0092	0.4343374	0.457126804	0.402403445	0.310088436	0.635147178	0.311810654	0.324456764	0.563868068	0.525353675	0.49881452
Z009E0093	-0.357537537	-0.418388634	-0.366268845	-0.317281119	-0.241470354	-0.295314095	-0.309996948	-0.254870465	-0.3300452	-0.283484729
Z009E0094	0.173191013	0.145487773	0.302762439	0.257814045	0.058613543	0.215594178	0.118797593	0.354431805	0.093013432	0.157026142
Z009E0095	-0.32688024	-0.354425071	-0.030601375	-0.256307649	-0.2835017	-0.282833718	-0.183537642	-0.580792418	-0.459026013	-0.20357788
Z009E0096	0.23344142	0.166462084	0.207034753	0.211956452	0.434544635	0.241976389	0.2105347	0.255973674	0.201694189	0.194247742
Z009E0097	-0.029584104	0.019328657	-0.161504034	-0.025413929	0.095681202	0.112815391	0.041822511	0.129360472	0.107305058	0.084964207
Z009E0098	0.016217309	0.04923424	0.032311727	-0.10510299	-0.157908015	-0.052873257	0.035629948	0.028382904	0.081694446	-0.101073023
Z009E0099	-0.091202801	-0.047083949	0.142592815	0.074654954	-0.166562778	0.125787056	0.080717542	0.088701894	0.209869005	0.044416287
Z009E0100	0.372091179	0.199501884	0.347267437	0.343714594	0.425476263	0.280042715	0.330659076	0.421075694	0.162337889	0.23518542
Z009E0101	-0.204278679	-0.185035133	-0.181981579	-0.161923125	-0.436984291	-0.293920955	-0.264976057	-0.012265375	-0.350938336	-0.3405974
Z009E0102	-0.005491397	0.028444534	0.117181237	0.009703471	0.237873699	-0.042108447	-0.099400021	-0.159444406	0.190396474	0.079598046
Z009E0103	-0.462111366	-0.519316812	-0.607126599	-0.41665398	-0.389842803	-0.499700185	-0.37862653	-0.558737098	-0.604760025	-0.483871285
Z009E0104	0.456786605	0.447156462	0.378168127	0.316855211	0.353095276	0.362300248	0.310075623	0.405231257	0.277910004	0.394153767
Z009E0105	-0.135313716	0.041960158	-0.07867048	-0.07526268	-0.218806109	0.037361972	-0.026170847	-0.22394709	-0.22407419	0.031164203
Z009E0106	0.416972182	0.298878366	0.370089026	0.253722015	0.367815039	0.317336893	0.301151043	0.342700292	0.452708719	0.299826473
Z009E0107	0.041250341	0.115268904	0.212815259	0.202825139	0.107873268	0.18084512	0.219139539	0.406504293	-0.015082012	0.145129019
Z009E0108	0.019019144	-0.029373279	-0.189647265	-0.041766396	-0.036921246	-0.146907735	0.019902333	0.031808858	-0.025405206	-0.11770082
Z009E0109	0.421244399	0.408988603	0.393209899	0.280427311	0.114708782	0.226248021	0.223814843	0.328037258	0.4459047	0.314117981
Z009E0110	0.027514809	0.015216164	0.112343859	0.036955322	-0.037374724	-0.007784015	0.066287296	-0.177138373	0.074445439	0.100491002
Z009E0111	-0.265202694	0.001373034	-0.238090472	-0.07258352	0.173363735	-0.059802359	-0.193115634	0.198568761	0.075868462	-0.105185125
Z009E0112	-0.387874576	-0.500869051	-0.375715092	-0.412862025	-0.492033088	-0.364759327	-0.540828314	-0.315612798	-0.412514298	-0.398305408
Z009E0113	-0.158836515	0.144315408	-0.075933575	-0.085952544	-0.067517181	-0.101816042	0.028831967	0.056683535	-0.258337798	-0.105919745
Z009E0114	0.262843833	0.301924741	0.136391997	0.299582324	0.480890601	0.31232489	0.198191468	0.383264055	0.002905956	0.224463391
Z009E0115	-0.387983287	-0.390987978	-0.755491142	-0.508327157	-0.509968541	-0.410557218	-0.510766955	-0.190037197	-0.293455646	-0.400936307
Z009E0116	0.350387158	0.366420377	-0.030128999	0.151437672	0.269868489	0.16380236	0.231323679	0.055880046	0.143279991	0.296128322
Z009E0117	-0.240736207	-0.159413262	-0.620973108	-0.054851055	-0.077843809	-0.288136524	-0.147727985	-0.024856495	-0.352170967	-0.258507515
Z009E0118	-0.652594342	-0.629823753	-0.690253582	-0.752523927	-0.92767357	-0.587157236	-0.807089383	-0.748446545	-0.539490576	-0.738112866
Z009E0119	0.436943164	0.346717806	0.641917042	0.456259129	0.611880791	0.454137349	0.450364544	0.548949578	0.28790228	0.353489431
Z009E0120	-0.202068218	0.016384968	-0.317587691	-0.089691318	-0.291304329	0.040507586	-0.062800598	-0.222232532	0.060808207	-0.107546145
Z009E0121	-0.799582089	-0.657467173	-0.583146817	-0.798473806	-0.68351991	-0.708597063	-0.772999456	-0.50955815	-0.599317197	-0.807933234
Z009E0122	0.24239185	0.118276833	0.277964643	0.1311014	0.382005054	0.177769878	0.148080321	0.197328954	0.206102402	0.083592339
Z009E0123	0.825172974	0.676362882	0.946487382	0.789840785	0.741733751	0.89039973	0.845574385	0.910898776	0.844067337	0.788001411
Z009E0124	0.468860018	0.52326936	0.391337425	0.54336321	0.869021887	0.530397624	0.454535874	0.471626479	0.66671854	0.484339345
Z009E0125	-0.201456259	-0.297870686	-0.147293289	-0.140766288	-0.260469858	-0.101761277	-0.265712823	-0.120791204	-0.290352767	-0.189610659
Z009E0126	-0.084211817	0.097172703	0.054633767	0.065795751	0.175803307	0.098428273	0.035335861	0.072996887	-0.254697271	0.039115558
Z009E0127	-0.244571132	-0.142668646	-0.272334164	-0.268276208	-0.379828963	-0.191852287	-0.146320217	-0.061947239	-0.426322321	-0.150010576
Z009E0128	-0.028689585	-0.006545886	0.229127802	0.010283819	0.199642808	0.036072492	0.033749307	-0.176934739	0.175076052	0.017610284
Z009E0129	-0.38407949	-0.217766372	-0.24244438	-0.348441863	-0.334904763	-0.362286967	-0.206708566	-0.3640395	-0.53801702	-0.377601751
Z009E0130	0.170691332	0.064579182	-0.117040199	0.082087507	0.295894999	0.095326273	0.171004984	0.192511659	0.248113638	0.18007803
Z009E0131	-0.002489359	0.231496224	0.250690155	0.015898674	-0.151741673	-0.082520232	-0.012903316	0.114363956	0.147036186	-0.032309053
Z009E0132	-0.025161408	-0.153161531	0.167338126	-0.021472945	0.118150378	-0.068663891	-0.106878782	-0.179522727	0.11191854	-0.045382576
Z009E0133	0.091551489	0.008836454	-0.06100327	0.085454175	0.384220024	0.072138906	0.152631916	0.314224119	-0.06277126	0.056696372
Z009E0134	-0.176208968	-0.11201972	0.015537663	-0.058889549	-0.018393066	-0.072388499	-0.079116965	-0.330999133	0.04142139	-0.09771653
Z009E0135	0.468798841	0.453710464	0.532448421	0.560914177	0.50158971	0.441131901	0.65797148	0.741105586	0.355189032	0.492273856
Z009E0136	0.1391783	-0.044147449	0.127535752	0.094669864	0.14859239	-0.042522996	-0.018011087	0.159225605	0.276674069	0.1805071
Z009E0137	-0.479930419	-0.49105951	-0.391567578	-0.484309274	-0.55970154	-0.456938268	-0.465829162	-0.323980233	-0.590832465	-0.436758654
Z009E0138	-0.472964621	-0.365716349	-0.616605579	-0.350915002	-0.357085625	-0.222548741	-0.487533323	-0.514299989	-0.579543388	-0.320020366
Z009E0139	-0.44071521	-0.666898242	-0.941174191	-0.575247156	-0.765439475	-0.499563566	-0.55630158	-0.407235793	-0.301860584	-0.514250481
Z009E0140	0.423651771	0.455227237	0.584055575	0.389770061	0.362854369	0.369090408	0.331428326	0.552700583	0.523812992	0.320718841
Z009E0141	0.40377379	0.078627569	0.37719468	0.146873425	0.289599586	0.203359654	0.308114421	0.229376922	0.010641064	0.180800554
Z009E0142	-0.022428825	-0.271815772	-0.421786115	-0.163952398	-0.178783684	-0.177441304	-0.165819196	-0.096344216	-0.280702841	-0.098799149
Z009E0143	0.517391143	0.641429406	0.336465871	0.488945427	0.353958019	0.349360337	0.363939724	0.228202285	0.180251671	0.40216624
Z009E0144	-0.344215379	-0.315588884	-0.062714865	-0.14986375	-0.067213761	-0.129343317	-0.109673434	-0.444039519	-0.289603685	-0.159045659
Z009E0145	0.175837629	-0.004556488	0.029931969	-0.002598124	0.214959599	0.07460904	0.138804371	-0.116214385	0.237686439	0.152718552
Z009E0146	-0.048255795	-0.018743534	0.045092703	0.076360784	0.310726115	-0.033571848	0.007455636	0.195990578	0.070001516	0.025368469
Z009E0147	-0.68032012	-0.620691013	-0.707112276	-0.676839296	-0.484167953	-0.659572901	-0.790131783	-0.893086173	-0.520092683	-0.71595428
Z009E0149	-0.2673556	-0.358397066	-0.148827893	-0.279331189	-0.23799008	-0.236903848	-0.347945802	-0.247093691	-0.042739922	-0.203421184
Z009E0150	-0.01758672	-0.107447447	-0.311377464	-0.18833456	-0.026234901	-0.085172237	-0.137790959	-0.246760944	-0.217519771	-0.144063655
Z009E0151	-0.321120907	-0.10861995	-0.131942847	-0.248378763	-0.41073478	-0.356565774	-0.237921205	-0.401574841	-0.079042534	-0.248269508
Z009E0152	0.20815084	0.146754847	0.278906279	0.190222132	0.114582933	0.230071204	0.196306824	0.124026516	0.363786292	0.30548947
Z009E0153	-0.019153122	-0.07468694	0.013421104	-0.011941977	0.206358266	0.047042092	0.15347712	0.055770021	0.224483713	-0.021181227
Z009E0154	-0.170905218	-0.259153164	-0.187969587	-0.250346567	0.066187195	-0.208118859	-0.302664851	-0.090275398	-0.416669982	-0.317317128
Z009E0155	0.136087142	-0.009690744	-0.129966085	0.197347093	0.326462776	0.126801391	0.057207398	-0.031780941	-0.042618924	0.035641086
Z009E0156	0.070061687	0.179377893	0.276613136	0.109038144	-0.021056784	0.227313938	0.237385826	-0.118020409	0.274849261	0.141158688
Z009E0157	0.047969733	0.132540969	-0.117495867	0.226689479	0.061023233	0.096399027	0.084893151	0.032436826	0.268632048	0.142157934
Z009E0158	0.112135353	0.191708993	0.019079936	0.032893272	0.366139188	0.017405523	0.011266185	-0.038626339	-0.073320925	-0.014926264
Z009E0159	0.308098888	0.505921136	0.470053522	0.350795073	0.612097057	0.462529824	0.356097259	0.30439187	0.302125774	0.419781784
Z009E0161	-0.235067606	-0.17494353	-0.37818072	-0.312640669	-0.303655331	-0.309940533	-0.349917319	-0.309987249	0.003905241	-0.215557706
Z009E0162	-0.0693674	-0.126163281	0.300202154	0.0750667	0.191282702	0.119651369	0.119501654	-0.153889176	-0.182068836	0.124877755
Z009E0163	-0.40137917	-0.571076402	-0.44652876	-0.351865315	-0.647552777	-0.283449616	-0.305915533	-0.219591924	-0.498441761	-0.363384398
Z009E0164	0.019582138	-0.204690651	-0.349818833	-0.027355648	-0.045648761	-0.070173127	-0.136334706	0.063945777	-0.270905685	-0.013787852
Z009E0165	-0.393081145	-0.624515704	-0.689616414	-0.449811277	-0.779957229	-0.602450223	-0.3749153	-0.420855345	-0.632237357	-0.472850041
Z009E0166	0.061225728	0.074579179	0.20790009	0.110004288	0.206612381	-0.002768593	0.138531317	-0.228440389	0.156943459	-0.009674458
Z009E0167	0.40779414	0.194891341	0.371156115	0.321194716	0.110120302	0.335591249	0.280054903	0.107442971	0.313942859	0.276668678
Z009E0168	-0.073674577	-0.065003419	0.051619179	-0.042034844	-0.210508768	0.042327417	-0.036869013	0.063967754	-0.136062723	-0.021650546
Z009E0169	-0.271969986	-0.139162517	0.095491392	-0.224381529	0.10374588	-0.165774773	-0.183528773	0.017835567	-0.00872546	-0.184471813
Z009E0170	0.05964365	0.056541431	0.09176712	-0.120403059	0.077744068	-0.050499307	0.028460177	-0.276768511	-0.16299532	0.002489575
Z009E0171	0.115568848	0.102941664	0.165213406	0.102239479	0.080987045	0.09246059	0.113146892	0.022206479	-0.022098352	0.155707594
Z009E0173	-0.007052511	0.159410334	-0.022843915	0.17462346	0.132678356	0.173651153	0.16181239	0.264058069	0.234862897	0.019645885
Z009E0174	-0.321874863	-0.334095882	-0.271866884	-0.169269717	-0.17344787	-0.166299196	-0.277265417	-0.152747131	-0.106171893	-0.199712614
Z009E0175	0.016867351	-0.058270801	-0.02175594	0.238242192	0.373080012	0.258152658	0.138054229	0.028651285	0.001509389	0.076316163
Z009E0176	0.017712646	0.090155048	0.03721267	-0.026007032	-0.153998296	-0.145441697	-0.103147893	-0.161320599	-0.138075855	-0.047323691
Z009E0177	-0.736050245	-0.382665377	-0.262877059	-0.565055754	-0.406725401	-0.544177988	-0.450888845	-0.421949152	-0.360058112	-0.523061296
Z009E0178	0.189745141	0.089576415	0.377834455	0.198795914	-0.041010986	0.083084808	0.11110141	-0.130500505	0.113976592	0.131190133
Z009E0179	0.124191951	-0.064182095	0.02362715	0.088467461	-0.064103626	0.153758837	0.190070768	0.273156622	0.320300517	0.208297593
Z009E0180	0.389287859	0.482215629	0.459218941	0.301761349	0.416573933	0.449612684	0.544363861	0.51687077	0.300894737	0.456193765
Z009E0181	-0.620608662	-0.335155114	-0.258987797	-0.565915476	-0.259664277	-0.529828083	-0.553061959	-0.440370315	-0.652414549	-0.531536911
Z009E0182	0.268013502	0.152893292	0.125474276	0.091992319	-0.118176274	0.146244319	0.166525502	0.191335163	0.309433436	0.257898295
Z009E0183	0.231842679	0.35950106	0.429959834	0.256936936	0.442135257	0.308192805	0.187727571	0.124693614	0.085772963	0.329724816
Z009E0184	-0.194452654	-0.411066906	-0.452528964	-0.406831698	-0.663725197	-0.286382684	-0.459411882	-0.295260668	-0.166362483	-0.351762111
Z009E0186	0.362792275	0.054158771	0.202180151	0.110239273	0.051035167	0.049600212	0.121789737	0.07933268	0.036568914	0.047771988
Z009E0187	-0.399673261	-0.455794295	-0.36702772	-0.363225942	-0.527789988	-0.266859407	-0.464440685	-0.306316015	-0.520798619	-0.351601901
Z009E0190	-0.081547862	-0.17800872	0.216821526	-0.05198632	-0.201797661	0.050984223	-0.023688119	-0.154036821	0.213131576	-0.016080617
Z009E0191	0.4239082	0.157203055	0.29377861	0.259003544	0.335935227	0.297948061	0.309956649	0.320890549	0.25657706	0.209534263
Z009E0192	0.151836586	0.262882824	0.402909856	0.203326964	-0.00179164	0.079487448	0.167427953	0.208786587	0.040425749	0.222537956
Z009E0193	0.466012572	0.486230287	0.173865738	0.405155003	0.225530534	0.344084173	0.322520961	0.172872314	0.129283308	0.323553386
Z009E0194	0.037654281	-0.067479686	0.109624244	0.022213179	-0.106985725	-0.046404034	0.114369877	-0.0014635	0.238377702	-0.03547761
Z009E0196	-0.219454837	-0.218395872	0.135034585	-0.211774359	-0.353460314	-0.241843161	-0.26624367	-0.158029981	-0.295649645	-0.21771453
Z009E0197	0.242114312	0.303670271	0.33314438	0.409364407	0.446455157	0.371788239	0.362493813	0.206068418	0.248578822	0.407868984
Z009E0198	0.116319577	0.015371161	0.275966128	0.175673664	0.073512356	0.257908939	0.27847326	0.243619775	0.269650331	0.148885842
Z009E0199	0.166963219	0.08496663	0.07729265	0.18868432	-0.084654899	0.214728596	0.193324247	0.299763769	0.194433036	0.194135693
Z009E0200	0.049460358	0.179588746	-0.028634765	0.094488867	0.108145989	-0.070169428	-0.09848568	-0.037635846	-0.276768354	0.000946045
Z010E0001	0.080403972	0.172549022	0.073612417	0.02551537	0.154719753	0.087558291	2.43097E-05	0.046412788	0.112140331	0.008286712
Z010E0002	0.242595224	0.389197727	0.545650245	0.323639295	0.39049989	0.380771885	0.353359061	0.583773051	0.293463237	0.363472899
Z010E0003	0.097416241	0.005432153	-0.049991877	0.020905763	0.087735584	0.004095465	0.031308473	0.06184932	-0.094676529	-0.010762122
Z010E0004	-0.178446595	-0.287888145	-0.469287493	-0.382376842	-0.450578168	-0.349415252	-0.325190565	-0.300765798	-0.333149293	-0.394309189
Z010E0006	-0.397428461	-0.104256107	-0.122917615	-0.237421419	-0.29363975	-0.195937514	-0.22447328	-0.175490751	-0.213828426	-0.215808326
Z010E0007	-0.567062455	-0.711300092	-0.789355494	-0.596256695	-0.491824867	-0.649820655	-0.699737122	-0.724941568	-0.640015528	-0.59477008
Z010E0008	0.079971317	-0.062118727	-0.140385651	-0.046700716	0.069981443	-0.027828329	-0.064248881	0.023496447	-0.184603353	-0.039573053
Z010E0009	-0.244345232	-0.187043107	-0.335094353	-0.20495245	-0.296875757	-0.22024398	-0.266834125	-0.132989186	-0.284588252	-0.18823574
Z010E0010	0.456696813	0.341325486	0.592098842	0.469408376	0.401308173	0.45753528	0.500366511	0.345143107	0.452191612	0.444617673
Z010E0011	-0.227076353	-0.28503549	-0.160770895	-0.17755676	-0.080717917	-0.183327402	-0.199858302	-0.222912721	-0.214553606	-0.168518921
Z010E0012	0.008418373	-0.031905482	-0.182327862	-0.031815617	-0.108809745	-0.046254641	-0.111375684	0.019654626	0.004518126	-0.042030243
Z010E0013	-0.409661735	-0.468158185	-0.280810008	-0.278779807	-0.36761765	-0.352262019	-0.38512627	-0.292150174	-0.320995478	-0.315906797
Z010E0015	-0.32617162	-0.307446446	-0.370151552	-0.336267471	-0.20497737	-0.374772736	-0.364058799	-0.284287257	-0.364838946	-0.285602107
Z010E0016	0.254110213	0.431089765	0.20269807	0.359740949	0.181176648	0.350153804	0.364228991	0.320170287	0.257624155	0.351891118
Z010E0017	-0.054812269	-0.111084719	0.022196036	-0.067136029	-0.026817947	-0.089080639	-0.029847379	-0.124652987	-0.049908067	-0.046893094
Z010E0018	0.214901765	0.080458411	0.086730156	0.001964599	0.116733	0.025099969	0.060094145	-0.067496452	0.044513099	0.065100343
Z010E0019	0.013011062	0.018327877	-0.09497037	-0.024148441	0.033592354	-0.017559096	0.057567038	0.043195849	0.022165332	-0.014296183
Z010E0020	0.177738717	-0.020042056	0.027949186	0.018556221	-0.110890643	-0.047763487	-0.071252556	-0.058033184	-0.072202509	-0.006333655
Z010E0021	0.579636522	0.577795145	0.747484628	0.592857324	0.631271614	0.626354077	0.650268279	0.62557601	0.695864553	0.602839393
Z010E0022	0.053191171	0.024534427	0.151632552	0.054560594	0.130392427	0.042605925	0.085442002	-0.003957596	0.08885671	0.03334412
Z010E0023	-0.351725141	-0.364753063	-0.497289428	-0.382737732	-0.506288682	-0.295935392	-0.353356777	-0.247278562	-0.276155073	-0.426265766
Z010E0024	0.098775334	0.055119987	0.010568461	0.10524725	0.040925947	0.161789172	0.126495689	0.138314888	0.19270923	0.11722913
Z010E0025	-0.174986628	-0.144584124	-0.012680384	-0.103885337	-0.142315344	-0.112967092	-0.129034365	-0.092058776	-0.07304997	-0.132519643
Z010E0026	-0.287367406	-0.253547529	-0.201402707	-0.199381473	-0.252633406	-0.232853624	-0.203684816	-0.156774335	-0.246660806	-0.26519525
Z010E0027	-0.328421359	-0.487859871	-0.470258097	-0.330474853	-0.403017951	-0.310141633	-0.340590638	-0.39019438	-0.254151286	-0.256540374
Z010E0028	-0.044208422	-0.24306856	-0.035007203	-0.028104567	0.050270123	0.007193598	-0.039524687	-0.082515569	-0.070260949	-0.117672189
Z010E0029	-0.002149224	-0.177426135	-0.345068922	-0.103502677	-0.121713067	-0.139559976	-0.180498443	0.003649152	-0.103948077	-0.067782191
Z010E0030	0.032805779	0.086341583	0.121801469	0.126288069	0.170550444	0.162482885	0.114956419	-0.053474751	0.117434974	0.130800819
Z010E0032	0.245300315	0.33233725	0.488698472	0.250811041	0.214421485	0.287880472	0.239061717	0.291291408	0.238241739	0.291270286
Z010E0033	0.281698687	0.142588196	0.190311281	0.085538211	0.049414968	0.1240366	0.04179998	0.10846761	0.1348678	0.090797733
Z010E0034	-0.231694839	-0.18612242	-0.219325267	-0.239265025	-0.155825393	-0.271952449	-0.184930056	-0.336689271	-0.230388152	-0.255846547
Z010E0035	0.156100113	0.104641444	0.029281864	0.00939386	0.032582429	0.096387283	0.093711653	0.114612877	-0.025889313	-0.014303382
Z010E0036	-0.728739259	-0.622000491	-0.613985549	-0.671575535	-0.5839875	-0.688274446	-0.614772604	-0.791521995	-0.639121378	-0.642597598
Z010E0037	-0.285302674	-0.162741843	-0.330377724	-0.178560744	-0.288083203	-0.17964558	-0.2458801	-0.21322898	-0.264966482	-0.250146688
Z010E0038	-0.24308321	-0.223028809	-0.044294296	-0.205484284	-0.219859607	-0.216171585	-0.15248367	-0.043795825	-0.279521024	-0.241910929
Z010E0039	0.25565509	0.237124559	0.281652216	0.34076407	0.287915422	0.285366067	0.343894114	0.394812633	0.397923616	0.300742643
Z010E0040	0.185050331	-0.018581189	0.155088109	0.097406394	-0.011083167	0.104288794	0.09707107	0.046783596	0.076378829	0.029603464
Z010E0041	0.17171996	0.125529901	0.106509004	0.238272922	0.318441054	0.245657854	0.275553396	0.239477518	0.143795074	0.131767036
Z010E0042	0.19841382	0.156779962	0.2580907	0.059668229	0.093128037	0.148723051	0.091159863	0.170002322	0.091740742	0.138387079
Z010E0043	0.190452417	0.189886338	0.104029235	0.162871161	0.258832619	0.188209272	0.113128251	0.225193927	0.148455275	0.139219072
Z010E0044	-0.256892089	-0.16200686	-0.320551225	-0.209973466	-0.150197631	-0.26547213	-0.164145684	-0.207744039	-0.160542465	-0.127688421
Z010E0045	0.00385051	0.091772238	0.31305397	-0.036202301	0.189163286	0.010715849	-0.07133589	0.088444024	0.093504731	0.03636867
Z010E0046	0.245669246	0.266465884	0.446753374	0.243598401	0.202999373	0.31573158	0.232161421	0.227311637	0.224463149	0.264199302
Z010E0047	-0.088395189	-0.150617132	-0.108467546	-0.10586892	-0.28525082	-0.178155012	-0.10803306	-0.265477013	-0.156996177	-0.099752462
Z010E0048	0.139202956	0.342094073	0.380324624	0.153297397	0.112624289	0.223567334	0.218888607	0.173141042	0.142813327	0.198612494
Z010E0049	-0.567032165	-0.29940021	-0.265770496	-0.338850444	-0.430183222	-0.362359406	-0.35073937	-0.298704036	-0.350771992	-0.365471979
Z010E0050	0.338676062	0.392670206	0.167064232	0.315649202	0.416143561	0.301915488	0.322662343	0.147898562	0.362629695	0.296477075
Z010E0051	0.23058303	0.223854204	0.101355414	0.265244557	0.316578835	0.199605277	0.248086147	0.284823027	0.196362275	0.186762262
Z010E0052	-0.287470445	-0.230550547	-0.19278132	-0.259934459	-0.350807124	-0.304249794	-0.2702694	-0.346276367	-0.201243054	-0.284087269
Z010E0053	0.657284198	0.76226105	0.797525895	0.553607551	0.636164612	0.553500938	0.556524843	0.655395702	0.490021008	0.576894221
Z010E0054	0.262110454	0.251335375	0.393342004	0.195521524	0.301776037	0.181054794	0.206417895	0.221494879	0.264198846	0.208801512
Z010E0055	-0.585630653	-0.419667506	-0.427316072	-0.561717202	-0.474013395	-0.537783632	-0.515377277	-0.545211628	-0.623301326	-0.580913001
Z010E0056	0.185211327	0.290863815	0.125504098	0.194050979	0.117069548	0.20704926	0.222382746	0.251288745	0.146417071	0.255977455
Z010E0057	-0.106579199	-0.07340693	-0.057856849	-0.076046718	-0.196025861	-0.060733334	-0.07343925	-0.047760822	-0.077377621	-0.114005121
Z010E0058	-0.6078431	-0.37930492	-0.233784326	-0.41295676	-0.407678717	-0.348684066	-0.437822947	-0.422604869	-0.397837072	-0.407746365
Z010E0059	-0.057399034	-0.00784761	-0.090767772	-0.030314386	-0.078081938	-0.082957386	0.015582957	0.016362338	-0.013820786	0.004936969
Z010E0060	-0.251974905	-0.202586107	-0.189586564	-0.311079475	-0.408536637	-0.325441707	-0.315384749	-0.28863367	-0.255958169	-0.319832312
Z010E0061	0.312278954	0.147637423	-0.100310605	0.237166752	0.251882538	0.161251019	0.154860662	0.076055476	0.233265725	0.158698959
Z010E0062	-0.142389301	-0.205561861	-0.165264026	-0.184320896	-0.212155735	-0.187556303	-0.104317926	-0.264416803	-0.214820171	-0.178218899
Z010E0063	-0.575218765	-0.719284825	-0.403285646	-0.57777579	-0.641275358	-0.589195472	-0.486467673	-0.503559014	-0.573857844	-0.603464417
Z010E0064	-0.089075778	-0.128392385	-0.325656647	-0.165132288	-0.081131451	-0.120078765	-0.244615057	-0.116614711	-0.097338849	-0.045230321
Z010E0065	-0.157433913	-0.27085803	-0.031641156	-0.133678972	-0.040608569	-0.126861477	-0.189560841	-0.245872924	-0.140390505	-0.147780646
Z010E0066	-0.211738456	-0.08561106	-0.195563704	-0.10963607	-0.150894696	-0.08574348	-0.085473572	-0.035085239	0.007824672	-0.033360888
Z010E0067	-0.360119723	-0.279850701	-0.179159807	-0.317878475	-0.155952303	-0.318602762	-0.241269197	-0.183883195	-0.39936938	-0.245498628
Z010E0068	0.075369508	-0.192021021	0.142176349	-0.076790734	-0.178974673	-0.09703968	-0.018318628	0.030366125	-0.0147823	-0.058050311
Z010E0069	0.063269036	0.105015756	-0.098913553	-0.006715052	-0.034217816	-0.012102598	0.067312859	-0.044318307	-0.033460429	0.016969942
Z010E0070	-0.20043152	-0.204375364	-0.30142968	-0.159139597	-0.23256411	-0.179833759	-0.134354579	-0.232108081	-0.188400722	-0.141474076
Z010E0071	-0.506142505	-0.346771147	-0.46166996	-0.401570248	-0.474572843	-0.427251188	-0.418194875	-0.424322516	-0.409741835	-0.429457153
Z010E0072	-0.09153913	-0.306020345	-0.242968905	-0.293398314	-0.26616732	-0.203000736	-0.163257213	-0.111386322	-0.220726575	-0.240585377
Z010E0073	0.667445547	0.883613052	0.96247994	0.836703599	0.72490393	0.791684299	0.758158995	0.824967218	0.874282356	0.783103224
Z010E0074	-0.551605814	-0.521434776	-0.471231749	-0.544858076	-0.543389112	-0.530885475	-0.580795169	-0.580646563	-0.556928109	-0.530059187
Z010E0075	-0.18483376	-0.297577333	-0.269731633	-0.160921389	-0.335851596	-0.214295882	-0.219636186	-0.256776755	-0.14600998	-0.204165042
Z010E0076	-0.321425326	-0.313693217	-0.384783018	-0.343306097	-0.270404978	-0.329755625	-0.337704615	-0.21610208	-0.265626598	-0.319528144
Z010E0077	-0.484047205	-0.478249538	-0.729152659	-0.526735313	-0.676023503	-0.585947902	-0.622730186	-0.628491345	-0.645773568	-0.519120718
Z010E0078	-0.154261505	-0.08624208	-0.16794836	-0.137691538	-0.025618314	-0.079138385	-0.09495506	-0.084574637	-0.0539735	-0.094301353
Z010E0079	0.156635648	0.160961808	-0.0623787	-0.02170542	-0.020443506	-0.018474055	-0.008198089	0.004042039	-0.038859179	-0.011158901
Z010E0080	0.634935311	0.54976708	0.508456913	0.509780116	0.601082473	0.501024309	0.50545055	0.55569384	0.577381172	0.5053708
Z010E0081	0.141877739	0.144027141	0.063134424	0.158057792	0.011637518	0.094751058	0.071312488	0.133017104	0.149891373	0.149530392
Z010E0082	-0.156123992	-0.010669741	-0.10396227	0.009878107	0.034738422	0.016986223	-0.064121839	-0.13411989	0.011446118	0.022963022
Z010E0083	0.16580644	0.178758308	0.214106148	0.143567647	0.057702581	0.069801947	0.122676168	0.314604507	0.242974827	0.219104858
Z010E0084	0.535031214	0.210783349	0.389374871	0.346092847	0.261773693	0.395573267	0.332193287	0.422392976	0.277520447	0.381132747
Z010E0085	-0.109905782	-0.177120203	0.119128616	-0.058805201	-0.210023308	-0.06818113	-0.039663352	-0.033037736	-0.137395464	-0.017143555
Z010E0086	0.063079464	-0.089573801	0.134471069	0.077171336	0.130107585	0.064386679	0.089014034	0.107091989	0.017278827	0.036378155
Z010E0087	-0.053253055	-0.011950933	0.122952497	0.017214873	-0.081655476	0.00470349	0.04629641	-0.058875951	0.031726049	-0.000149922
Z010E0088	-0.267349092	-0.32736839	-0.122056945	-0.258817449	-0.360830357	-0.261976418	-0.295810633	-0.234228876	-0.297829619	-0.228920429
Z010E0089	0.390353799	0.055545041	0.23419375	0.211353849	0.138080741	0.201249932	0.185656821	0.234093166	0.145865769	0.224243687
Z010E0090	0.368331861	0.372637655	0.219428238	0.3381848	0.298152598	0.385313336	0.421546249	0.441091233	0.332465353	0.433703486
Z010E0091	0.450220678	0.452504872	0.575408722	0.417001493	0.482070514	0.454435593	0.515301244	0.589808061	0.467082066	0.546523975
Z010E0092	-0.007412405	-0.005836088	0.149016635	0.024450223	-0.070881413	0.062692036	0.097786995	-0.02223646	0.044338572	-0.010542441
Z010E0093	0.005777241	-0.058956309	0.067566793	-0.01849193	6.76042E-05	-0.098086499	-0.054596509	-0.003021153	-0.074163481	0.005313363
Z010E0094	-0.055586251	-0.060541279	-0.223411249	-0.065142219	0.084661673	-0.032761493	-0.075525707	-0.117974824	-0.027646452	-0.078393332
Z010E0095	0.071103901	-0.025754436	0.102268267	0.052335131	-0.115155986	0.019784984	0.002590732	0.121106661	-0.054473832	0.010016845
Z010E0096	0.10519942	-0.043846243	0.215615585	0.033105308	-0.073418044	0.028707466	0.017827734	-0.041101994	-0.049884624	-0.009030253
Z010E0098	0.428652729	0.627064875	0.390856109	0.505403681	0.57380131	0.431349945	0.503428992	0.57491392	0.488005133	0.425282893
Z010E0099	-0.073285328	-0.17253063	-0.274736235	-0.203670935	-0.159790545	-0.225856394	-0.205344098	-0.080924893	-0.171417139	-0.18572145
Z010E0100	-0.081244492	-0.030600206	-0.104286191	-0.109190725	0.002767171	-0.125632864	-0.193793882	-0.184215608	-0.1650914	-0.148234016
Z010E0101	0.152622931	0.290934531	0.159202352	0.289627148	0.227256618	0.290323566	0.224085529	0.32272981	0.303950963	0.290087468
Z010E0102	0.088609035	-0.13987192	0.03007392	-0.089799258	-0.18190137	-0.045519889	-0.102140055	-0.101832818	-0.016260255	-0.014165281
Z010E0103	0.278634194	0.146316253	0.18119122	0.19722132	0.126268814	0.217192319	0.228436656	0.314705407	0.205014193	0.192558075
Z010E0104	-0.20961399	-0.188698819	-0.013603083	-0.16294848	-0.169247134	-0.176415043	-0.201683782	-0.109561492	-0.054459219	-0.179946206
Z010E0105	0.246148005	0.162822954	0.218144449	0.132101773	0.244121472	0.102937542	0.180691877	0.180716814	0.079066404	0.084556439
Z010E0106	0.150148951	0.015099277	0.116599845	0.175152078	0.245536131	0.164260055	0.179603113	0.149707569	0.128709846	0.118960808
Z010E0107	-0.420619917	-0.327874505	-0.302114787	-0.310650337	-0.421543453	-0.290095407	-0.372950101	-0.463053375	-0.358637345	-0.346213442
Z010E0108	0.033996909	0.192354363	0.234184606	0.170231605	0.12780812	0.167654383	0.167726164	0.133963501	0.066459926	0.218178797
Z010E0109	0.679650641	0.660760982	0.711816709	0.588784772	0.528023379	0.665564869	0.608761157	0.629244044	0.585719554	0.548466164
Z010E0110	0.947223333	0.890797824	0.975993879	0.875764105	1.006282177	0.893181526	0.809937333	0.867661875	0.883921705	0.850688693
Z010E0111	-0.092374948	-0.091063205	0.085622731	-0.038347184	0.033613714	-0.027277302	-0.021414794	0.049684086	-0.072312011	-0.041101495
Z010E0112	0.361015346	0.314875192	0.098724294	0.248642495	0.179004975	0.224905088	0.284597376	0.14470052	0.161105328	0.211317089
Z010E0113	0.332378112	0.377860592	0.340623039	0.28356897	0.383509917	0.365516243	0.387469903	0.472755082	0.313303814	0.357337068
Z010E0114	-0.265679374	-0.024143883	-0.046402284	-0.027347681	-0.17230954	-0.000647533	-0.060580389	-0.016877631	-0.06282312	-0.048771754
Z010E0115	0.163796939	0.285675812	0.26973485	0.228064968	0.199032407	0.261287817	0.236571923	0.15733172	0.278155318	0.233728777
Z010E0116	0.265495615	0.484667304	0.508116205	0.389081284	0.371423737	0.311930389	0.293361963	0.526509776	0.220117398	0.290776211
Z010E0117	-0.371327604	-0.339116404	-0.188606278	-0.211996963	-0.080026092	-0.264443571	-0.315083933	-0.24847971	-0.346600175	-0.319915167
Z010E0118	0.037632008	0.072833842	0.009913601	-0.025993198	0.096721356	-0.016962634	-0.003849612	-0.033853441	-0.012635904	-0.005818775
Z010E0119	0.310294159	0.137440746	0.170111385	0.144589624	0.096017104	0.137487877	0.197118257	0.14053537	0.240901066	0.149252637
Z010E0120	0.033660325	-0.092310307	-0.088282156	-0.057445168	-0.179942635	-0.095297269	0.014221615	-0.186092832	-0.002564944	-0.067121771
Z010E0121	0.00113887	0.09399846	-0.152028025	-0.017036812	-0.077646138	-0.028081012	-0.019481417	-0.039492989	0.089850716	-0.001196152
Z010E0122	0.183895734	0.129844386	0.263962136	0.142982368	0.238829695	0.186158408	0.150728709	0.105749737	0.132811828	0.076237011
Z010E0123	0.04087022	-0.058284202	0.054914773	-0.004843664	0.044109994	0.003319384	0.058529411	-0.010052966	0.057485952	0.057865021
Z010E0124	0.467853805	0.295587405	0.3244992	0.343625818	0.373522937	0.370974915	0.444464925	0.280656071	0.427877701	0.375347013
Z010E0125	-0.128539687	-0.009492354	0.080408166	0.024730242	0.081492266	0.001360768	0.042955338	0.066609883	0.058547149	0.010259782
Z010E0126	0.027508187	-0.052262047	-0.242729157	-0.069605058	-0.007863887	-0.144316314	-0.164956821	-0.037887821	-0.211977011	-0.162403291
Z010E0127	0.168929804	0.119388462	0.26366014	0.138592602	0.261944199	0.107781508	0.138964324	0.158731697	0.134705197	0.105312644
Z010E0128	-0.05739567	-0.111887041	-0.177513141	-0.095962974	0.01608707	-0.117221486	-0.099229295	-0.267182044	-0.182726819	-0.046313508
Z010E0129	0.406663744	0.549288759	0.395221433	0.445964744	0.317124507	0.402892853	0.438444484	0.457657434	0.384982946	0.340757408
Z010E0130	0.075517043	0.055130161	0.020194362	-0.009083824	-0.032045437	-0.045047494	-0.092043036	-0.00397113	0.044957236	-0.041840158
Z010E0131	-0.174665081	-0.144437297	0.000679492	-0.084276501	-0.044938684	-0.117039336	-0.076812736	-0.061288631	-0.08826549	-0.112059919
Z010E0132	-0.017872357	-0.044260314	-0.010652408	0.075051894	0.009545405	-0.014772783	0.033947773	-0.037591039	0.141249899	0.102682069
Z010E0133	-0.138695229	-0.063381194	-0.323214482	-0.138464213	-0.224293572	-0.174242437	-0.155602375	-0.155938556	-0.273606391	-0.241145002
Z010E0134	-0.109605818	-0.091525914	0.06207371	-0.015242589	-0.137422419	-0.006123264	0.013678606	-0.091655856	-0.063831325	-0.07298806
Z010E0135	0.262423449	0.27728962	0.124387865	0.26406064	0.256518993	0.298339592	0.256849616	0.230474732	0.284071775	0.305245544
Z010E0136	0.126884542	0.092264392	0.104640096	0.062502479	-0.053624002	-0.022380675	0.076093719	0.080333082	0.059537364	0.028873936
Z010E0137	0.033288495	-0.092466859	-0.066676157	-0.04097282	-0.042350276	-0.028990562	-0.048921152	-0.036100394	-0.07646092	0.002722098
Z010E0138	-0.04914558	-0.258681753	-0.148523085	-0.042992505	-3.14826E-05	-0.055509896	-0.1172208	-0.12918778	-0.06279796	-0.073221293
Z010E0139	-0.138388534	-0.084213726	-0.082095402	-0.016684719	-0.177748481	-0.066135611	-0.055520691	-0.104515586	-0.117287781	-0.056187498
Z010E0140	0.088067587	0.191409802	0.055788279	0.181182313	0.297747424	0.133601358	0.16853058	0.23662265	0.103253082	0.162418097
Z010E0141	0.431954355	0.519601341	0.438101427	0.474670045	0.613158262	0.491129614	0.497036726	0.46527116	0.534499753	0.539269925
Z010E0142	0.440316513	0.383180122	0.321095751	0.447601241	0.490951347	0.471619886	0.509974711	0.30520072	0.470927802	0.478117162
Z010E0143	-0.009511809	-0.04035078	-0.263816656	-0.055628883	-0.199569971	-0.059284424	-0.12900142	-0.046065049	-0.065683055	-0.059529333
Z010E0144	-0.412535099	-0.241072267	-0.146738288	-0.356972721	-0.312904184	-0.371939764	-0.436357842	-0.306433873	-0.315985074	-0.331001461
Z010E0145	-0.126437768	-0.390262829	-0.232625847	-0.257533312	-0.107007481	-0.243758368	-0.273698917	-0.256923186	-0.290871449	-0.264399743
Z010E0146	0.185112646	0.256512635	0.102752455	0.219739009	0.094803034	0.228273128	0.205753729	0.178099189	0.294677854	0.241378707
Z010E0147	0.073126301	0.230707859	-0.055080053	0.130209745	0.220481894	0.192608943	0.205914492	0.078156763	0.149569543	0.133314443
Z010E0148	-0.908794701	-0.905596282	-0.929346653	-0.87876511	-0.933582434	-0.92777149	-0.878411632	-0.899684723	-0.859923342	-0.890511265
Z010E0149	-0.351715341	-0.317185481	-0.440377518	-0.276785899	-0.225267051	-0.259574386	-0.241991933	-0.333795524	-0.240445888	-0.276052229
Z010E0150	-0.069027156	-0.086593173	-0.046732965	-0.095262157	-0.162161975	-0.060874251	-0.127198278	-0.190009366	-0.178919825	-0.183474315
Z010E0151	-0.162305639	-0.153705593	-0.081687854	-0.155074413	-0.04439997	-0.205594111	-0.206837627	-0.280973392	-0.264681382	-0.23023816
Z010E0152	0.442205578	0.480976198	0.47612398	0.464494969	0.626425453	0.551252925	0.525493559	0.503137893	0.641309142	0.457991554
Z010E0153	-0.479245148	-0.392350216	-0.457631285	-0.466754523	-0.365188073	-0.436313106	-0.439375621	-0.477441402	-0.465862382	-0.379587492
Z010E0154	0.00891719	0.094654537	-0.086918508	-0.001415889	0.097919199	0.034080327	-0.038498335	0.031824234	0.015959047	0.033018707
Z010E0155	-0.370907331	-0.449786453	-0.403875261	-0.27048189	-0.424845799	-0.347725982	-0.29260787	-0.404508369	-0.368251483	-0.376414205
Z010E0156	-0.39166896	-0.295201996	-0.38347877	-0.445265821	-0.48429798	-0.414573601	-0.513662693	-0.586652513	-0.335121922	-0.425558217
Z010E0157	-0.164698098	-0.187893187	-0.002176964	-0.115507559	-0.194537728	-0.079024146	-0.126129862	-0.154921739	-0.098495099	-0.079502706
Z010E0158	0.12520666	0.286073364	0.344787877	0.186827683	0.030991994	0.183475148	0.262601541	0.286948712	0.241469456	0.197802865
Z010E0159	0.432128189	0.607454294	0.701735179	0.559924402	0.559507169	0.486639124	0.486449561	0.657639903	0.566747675	0.551784381
Z010E0160	0.471277963	0.194809241	0.18735092	0.323229946	0.200442953	0.297855255	0.328793233	0.325705468	0.296482237	0.267192481
Z010E0161	-0.073590631	-0.080204931	-0.134241186	-0.032210787	-0.111078024	-0.048087662	-0.134633542	0.024081228	-0.110962811	-0.063517945
Z010E0162	-0.025039724	-0.048673491	-0.025856257	-0.135139413	-0.02047844	-0.106936354	-0.060616393	-0.02809976	-0.151601367	-0.096833064
Z010E0163	-0.297581906	-0.184775179	-0.262337583	-0.170180949	-0.189864178	-0.114181242	-0.171329154	-0.180811248	-0.073695791	-0.234892955
Z010E0164	0.155706356	0.09745617	0.214070683	-0.059906601	0.121600176	-0.076870094	-0.005319971	0.027097661	0.038310598	-0.039232621
Z010E0165	-0.22772805	-0.377757643	-0.265413448	-0.232808896	-0.320519167	-0.196940029	-0.221911301	-0.331847863	-0.251166191	-0.177791553
Z010E0166	0.298741273	0.206400499	0.261781113	0.164756043	0.28468221	0.170929695	0.155580414	0.020136486	0.239240023	0.139319071
Z010E0167	0.075889438	0.095805834	0.031329325	0.151540675	0.07068286	0.158771456	0.118626679	-0.0275647	0.165075068	0.136426139
Z010E0169	-0.446030984	-0.637314206	-0.534966593	-0.394399934	-0.40184756	-0.391237529	-0.377222751	-0.55733256	-0.315779903	-0.493548726
Z010E0170	0.004077699	-0.044337186	0.015501079	-0.005560381	-0.055459003	-0.026868135	-0.064456189	-0.165448181	0.049703871	-0.037222058
Z010E0171	0.28553731	0.257206986	0.036244919	0.114528577	0.149057512	0.105418741	0.159245731	0.153719805	0.012979891	0.067005841
Z010E0172	-0.321345891	-0.473563277	-0.511770452	-0.446662839	-0.372160427	-0.438160967	-0.495873136	-0.454719924	-0.399211402	-0.451976203
Z010E0173	-0.548463224	-0.364705067	-0.529037841	-0.47224691	-0.452361274	-0.45797375	-0.444501105	-0.465587106	-0.554560251	-0.50698641
Z010E0174	-0.520257409	-0.417242391	-0.400850795	-0.457257549	-0.496165344	-0.475168662	-0.52283371	-0.530783747	-0.451986018	-0.479655761
Z010E0175	-0.252019915	-0.19293047	-0.060130354	-0.208047918	-0.261356155	-0.189878738	-0.145176235	-0.22392094	-0.158227073	-0.175791648
Z010E0176	0.014292105	0.076049493	0.024380602	0.030705259	0.067867572	0.01599099	0.035702948	0.183087447	0.058516303	-0.009603369
Z010E0178	0.337190598	0.178884511	0.113129512	0.234842105	0.149841215	0.210907128	0.184338723	0.271971967	0.183507609	0.203682795
Z010E0179	0.404106048	0.568898335	0.495600984	0.405429028	0.351216799	0.414449792	0.412599823	0.41437436	0.491711899	0.456177341
Z010E0180	-0.277011095	0.013051589	-0.226857387	-0.118467825	-0.230577371	-0.089245032	-0.115364187	-0.026562401	-0.167896819	-0.106531774
Z010E0181	-0.049065973	-0.088633176	-0.183490104	-0.194569835	-0.205574469	-0.123667294	-0.114585383	0.019323215	-0.089223493	-0.110476734
Z010E0182	-0.227648879	-0.202911689	-0.240320281	-0.159119726	-0.196900694	-0.142464591	-0.084321562	-0.126778712	-0.05339755	-0.13349663
Z010E0184	0.506650385	0.555391496	0.42744661	0.493582244	0.447720903	0.49119527	0.431217349	0.5191727	0.406160673	0.394115704
Z010E0185	-0.004456554	0.074094732	-0.042120709	-0.055118378	-0.132035649	-0.020736431	-0.064854329	-0.096544853	-0.072128558	0.063693772
Z010E0186	0.002842529	-0.249755626	0.092525224	-0.087879649	0.051552804	-0.050821677	-0.152487099	-0.180410985	-0.124932302	-0.144859607
Z010E0187	0.036224074	0.214535944	0.066720534	0.129469102	0.27205541	0.164147597	0.175691605	0.195409043	0.216570485	0.160144429
Z010E0188	0.418010017	0.32278291	0.369477308	0.233340876	0.257335503	0.257513471	0.205888196	0.239569114	0.226132486	0.206464077
Z010E0189	0.109945489	0.084907075	0.200906219	0.078970444	0.087184155	0.075761403	0.091417695	-0.024355623	0.00751068	0.080275585
Z010E0190	0.047845918	-0.061926694	0.127304871	0.026811811	0.053582649	0.04599168	0.031859591	0.108953631	0.096296119	0.078599311
Z010E0191	0.04659624	-0.001141205	0.016519331	-0.046228774	0.017308302	-0.03598511	0.026845198	-0.064368729	-0.086064403	-0.094360532
Z010E0192	-0.200193697	-0.255318798	0.015640392	-0.213935206	-0.127803186	-0.172082459	-0.132759185	-0.257876192	-0.112886279	-0.168786458
Z010E0193	0.299515957	0.247629359	0.163691701	0.284572076	0.203900016	0.235025357	0.290543816	0.194372771	0.203630223	0.273872486
Z010E0194	0.043893063	-0.048752507	-0.06756448	0.058286218	0.099926099	0.010668878	-0.005403652	0.000142726	-0.014354677	0.010378329
Z010E0195	-0.041118625	0.037060838	0.014527875	0.087425629	0.020152405	0.089895978	0.133015404	0.139179104	0.061607327	0.13751771
Z010E0196	-0.524077412	-0.586677985	-0.410259754	-0.545792738	-0.494500849	-0.503482127	-0.567649796	-0.358774539	-0.515186071	-0.547358629
Z010E0197	0.545978046	0.566502902	0.501407143	0.554620092	0.652159381	0.536717373	0.500053917	0.486046418	0.545235838	0.499946449
Z010E0198	-0.189381223	-0.245457332	-0.169155652	-0.127398727	-0.158080439	-0.107553452	-0.10350866	-0.126501781	-0.095724896	-0.226592699
Z010E0200	0.341967205	0.28724329	0.157661095	0.220579614	0.108602063	0.251661808	0.196273233	0.187725458	0.193674498	0.239523131
Z011E0001	0.334283741	0.46483714	0.404683429	0.426927078	0.442713789	0.458290621	0.439846839	0.695128194	0.394815652	0.395142069
Z011E0002	0.619173322	0.355980588	0.833315157	0.350644257	0.366293969	0.384728037	0.398266342	0.240190915	0.288192869	0.311618982
Z011E0003	0.229613892	0.323784789	-0.001310917	0.387321883	0.333643825	0.291715293	0.337819385	-0.063745811	0.248107913	0.229746892
Z011E0004	-0.515741951	-0.551991263	-0.266454965	-0.531643543	-0.375438564	-0.476855572	-0.553818197	-0.221273756	-0.443239189	-0.411709166
Z011E0005	-0.048409128	-0.179163391	-0.520646583	-0.256196934	-0.116280376	-0.195068442	-0.219522247	0.006988971	-0.210520018	-0.251206156
Z011E0006	-0.202040051	-0.023077259	-0.35730456	-0.096415324	-0.229770939	-0.102999607	-0.218009582	-0.156707772	-0.12317441	-0.050386025
Z011E0007	0.176345971	0.126603963	-0.341484563	0.220722647	0.200477327	0.18017587	0.225353109	0.294863911	0.220024809	0.000319639
Z011E0008	-0.045016892	-0.138554112	0.245229438	-0.017949709	-0.116385148	-0.109749884	-0.113135918	-0.326312834	-0.093345292	0.061997994
Z011E0009	0.186392553	0.384635989	0.214309627	0.21105414	0.214599831	0.318129822	0.271538691	0.15014257	0.366440551	0.259797476
Z011E0010	-0.769175229	-0.671951381	-0.328891021	-0.520858241	-0.504845742	-0.676375028	-0.598529472	-0.780576058	-0.684967718	-0.53559771
Z011E0011	0.240395338	0.194657846	0.092148821	0.096900693	-0.040709143	0.003220808	0.104969055	0.122268078	0.102636917	-0.00183775
Z011E0012	0.010091148	-0.02242536	0.189229747	0.105353485	0.201323261	-0.014875495	0.021773247	-0.351423502	-0.070229875	0.035961036
Z011E0013	0.086984378	0.037893152	0.28129013	0.01184627	0.244828118	0.046116945	0.032265764	0.418183138	0.05151426	0.165582508
Z011E0014	-0.011733366	-0.054109835	-0.131815811	-0.09787921	-0.094016475	-0.172378579	-0.080159907	-0.186398691	-0.1738802	-0.196483714
Z011E0015	0.282162354	0.164791049	-0.269453045	0.105188363	0.035969858	0.178468034	0.122146486	-0.149168192	0.133816668	0.056020653
Z011E0016	-0.087421581	-0.028032192	-0.392538895	-0.08427708	-0.186385797	-0.127382856	-0.083735708	-0.446129943	-0.073935578	-0.114702905
Z011E0017	-0.769057078	-0.383402675	-0.237115596	-0.591826402	-0.645027397	-0.541619902	-0.586954181	-0.70312061	-0.703944939	-0.569338817
Z011E0018	-0.109255977	-0.275205717	-0.123670617	-0.145107433	0.048607338	-0.024536914	-0.187921449	-0.002970164	-0.162714509	-0.321514266
Z011E0019	-0.572994884	-0.70807545	-0.714754275	-0.481440268	-0.609306151	-0.452037471	-0.552513453	-0.516145041	-0.576384139	-0.614380907
Z011E0020	0.058437054	-0.080887039	0.377087958	0.001871515	-0.063918515	-0.02052551	0.03668942	0.049570326	0.020357534	0.027667593
Z011E0021	-0.644434148	-0.692742779	-1.140137993	-0.489887842	-0.709533698	-0.519650553	-0.55945896	-0.880904617	-0.465854029	-0.499470552
Z011E0022	0.376280393	0.517993027	-0.131870522	0.35558172	0.505514984	0.331830157	0.328377258	0.738748527	0.471348513	0.430010128
Z011E0023	0.137651173	0.145131311	-0.213104412	0.092418622	0.231052871	0.056611399	0.094815464	0.273084986	0.198587936	0.117059799
Z011E0024	0.2686548	0.125742703	-0.080220413	0.034970136	-0.04109951	0.150051574	0.038892767	-0.080825864	-0.004911739	0.166134523
Z011E0025	0.307527919	0.260647341	0.634747802	0.189225499	0.130630936	0.227298555	0.139288151	0.422783538	0.210062762	0.1363577
Z011E0026	0.489097378	0.518038069	0.24946376	0.399393614	0.338861477	0.363000068	0.339889809	0.207747572	0.332792817	0.320323802
Z011E0027	0.109189951	0.031157872	-0.022500309	0.074609107	0.047589141	0.037797843	0.110378715	0.356758694	0.179064306	0.079248454
Z011E0028	-0.577004066	-0.534975039	-0.667428399	-0.38670316	-0.454870462	-0.540897545	-0.483934193	-0.193854886	-0.455678985	-0.390639778
Z011E0029	-0.06108375	0.178741814	-0.080104212	0.161688003	0.059074794	0.106128713	0.098320604	0.400924195	-0.071606352	0.168364222
Z011E0030	0.346425847	0.327146803	0.450330316	0.289998081	0.183758639	0.31932022	0.277759666	-0.104839198	0.361829251	0.184777129
Z011E0031	-0.214908128	-0.136265511	-0.068529091	-0.238057712	-0.157769255	-0.132282067	-0.179076144	-0.322150255	-0.290838357	-0.172080509
Z011E0032	0.617961489	0.454000387	0.34767376	0.613293889	0.613569627	0.655848456	0.626601992	0.402659477	0.645893257	0.526041391
Z011E0033	-0.185838922	-0.373367473	0.291640432	-0.196704785	-0.231404655	-0.30619128	-0.137704416	0.057157948	-0.147847018	-0.243683662
Z011E0034	0.157966836	-0.007514979	0.141433189	0.063961329	0.096303377	0.066021825	0.076958826	-0.149312713	-0.038838237	-0.027658219
Z011E0035	0.090661665	-0.014996351	-0.274442042	-0.055342968	0.055777966	-0.063122419	-0.069732114	0.057675553	-0.03823614	-0.042937463
Z011E0036	-0.181591498	-0.325090561	-0.532924601	-0.246573465	-0.266732516	-0.211498655	-0.259714	-0.248830961	-0.278564166	-0.308411963
Z011E0037	-0.224993231	-0.44090298	-0.681264216	-0.373731213	-0.476805375	-0.412624185	-0.355338402	-0.254025536	-0.365140009	-0.455258481
Z011E0038	0.088145262	0.004062043	-0.120572586	-0.012013335	0.15418466	-0.026475917	-0.076847471	0.240286777	-0.051896508	-0.004744311
Z011E0039	-0.123741688	-0.285035072	-0.200023809	-0.21269734	-0.275755466	-0.277297199	-0.1094728	-0.660192792	-0.113777903	-0.086868103
Z011E0041	-0.150527821	-0.265236241	-0.458527252	-0.30566905	-0.332280572	-0.259844071	-0.334450935	-0.537458863	-0.417109487	-0.26518493
Z011E0043	0.094678706	0.179888526	-0.644315792	-0.005927625	0.144844248	-0.065397734	-0.040047676	-0.108333217	-0.085632516	0.047527365
Z011E0044	0.317845807	0.237579813	0.572308975	0.196220742	0.21432135	0.219604665	0.17048297	0.350217973	0.211671893	0.11417382
Z011E0045	0.076804505	0.073645742	0.091353242	0.109692361	0.181061801	0.13579326	0.202319418	0.436592969	0.184016612	0.144775464
Z011E0046	-0.420738939	-0.50033408	-0.463573671	-0.533740154	-0.628637944	-0.565932437	-0.546142312	-0.96498328	-0.47166188	-0.560075673
Z011E0047	0.032542762	0.218578044	0.258390291	0.085212667	-0.067667602	0.009151936	0.063918972	0.173288061	-0.096265212	-0.121292376
Z011E0048	-0.053884097	0.134959947	-0.11506253	0.028622737	0.003364543	-0.041448019	-0.082923018	-0.194499583	-0.024526148	0.131609669
Z011E0049	-0.059493991	-0.037462102	0.332674372	-0.015220423	0.041006084	-0.032508519	-0.052079033	-0.403951654	-0.011453001	-0.020351066
Z011E0050	-0.333833374	-0.024782508	-0.130830019	-0.261103153	-0.34197116	-0.239137357	-0.193851718	0.004394672	-0.408348634	-0.137002946
Z011E0051	-0.080615877	-0.194059965	-0.451707679	-0.133486139	-0.073484799	-0.235287728	-0.040596339	0.043569501	-0.288983614	-0.118269904
Z011E0052	0.242461926	0.147617312	0.177781878	0.044786291	0.065834679	0.273628606	0.181102516	-0.131198506	0.29244883	0.096540066
Z011E0053	-0.073012606	-0.063394237	-0.376062326	-0.138735387	-0.168107129	-0.145609864	-0.150570539	-0.235088146	-0.103836571	-0.34726846
Z011E0054	-0.013447736	0.133650608	0.559697355	0.150925809	0.137187451	0.015614127	0.091585773	0.269728551	0.16018846	0.111834797
Z011E0055	0.016305535	0.121108668	0.628789482	0.124615914	0.146472016	0.089686224	0.019335492	-0.104071437	0.149191656	0.118818566
Z011E0056	0.185169099	0.230387562	0.276827313	0.200084733	0.179295048	0.176319045	0.245786979	-0.064183119	0.120839351	0.108428812
Z011E0057	0.074427743	0.118368499	-0.1031206	0.132854081	0.106409062	0.0512195	0.072956065	0.015872229	0.100625727	0.092478475
Z011E0058	0.017694133	0.055328316	-0.389298903	0.048345453	0.00588743	0.084317454	-0.022003768	-0.238826984	0.11777286	0.014222625
Z011E0059	0.501632706	0.597446047	0.640175458	0.364383745	0.502127293	0.391007056	0.387678868	0.605399196	0.308638216	0.371607687
Z011E0061	-0.397408821	0.009410295	-0.509354845	-0.226844132	-0.167433301	-0.139972415	-0.048691578	-0.024215093	-0.032578483	-0.092338629
Z011E0062	0.115479769	0.110252791	0.55106519	0.029859782	0.106414632	-0.066002258	-0.026375155	0.25373792	0.086604959	-0.091197639
Z011E0063	0.388065675	0.524396694	0.443549787	0.464121889	0.494643276	0.472559193	0.41286371	0.600002115	0.429231625	0.450777158
Z011E0064	-0.423027554	-0.219568717	0.039204675	-0.147730958	-0.201710724	-0.262446299	-0.238800332	-0.5819417	-0.160026032	-0.202804168
Z011E0065	-0.22155566	-0.367795275	0.200573822	-0.253291022	-0.201453963	-0.226392006	-0.245585413	-0.059607394	-0.252693009	-0.284778901
Z011E0067	-0.557834442	-0.339877446	-0.124210927	-0.368971411	-0.502250359	-0.272985894	-0.347785495	-0.27525133	-0.332798499	-0.480853276
Z011E0068	0.215632174	0.363977585	-0.281472496	0.281932423	0.235591742	0.176306157	0.210801765	0.158098545	0.259295507	0.222348133
Z011E0069	-0.770370762	-0.638497649	-0.598941786	-0.588583163	-0.547780573	-0.62446886	-0.644969893	-0.734650277	-0.664257673	-0.59082503
Z011E0070	0.393073627	0.580401367	0.387329219	0.39865652	0.26447484	0.367151513	0.482376173	0.811930904	0.35878877	0.432240988
Z011E0071	-0.401772686	-0.389382369	-0.44318447	-0.317924745	-0.304588744	-0.362308539	-0.23746803	-0.198743357	-0.323579516	-0.483217439
Z011E0072	-0.089854885	-0.112951648	-0.244717638	-0.191832878	-0.206362739	-0.110235482	-0.12639729	0.255149551	0.015985241	-0.091713188
Z011E0073	-0.174676063	-0.202283751	0.412247798	-0.271892792	-0.16267676	-0.248535524	-0.108893684	0.052955082	-0.104025077	-0.209604257
Z011E0074	-0.151144696	0.025519882	-0.449950306	-0.011454475	-0.009601886	-0.069762213	-0.106739633	0.070338696	0.040071372	-0.056480293
Z011E0075	0.121337153	0.059777305	0.552984129	0.027631776	0.174539077	0.0828955	0.092477753	0.010942234	0.141443366	0.041520345
Z011E0076	0.64263994	0.484870233	0.251581549	0.555533075	0.468427927	0.402055612	0.513415749	0.596989485	0.507144465	0.533128207
Z011E0077	0.10003541	0.254794166	0.659831165	0.194667437	0.191546501	0.067223511	0.134770319	0.484444577	0.199114755	0.15224408
Z011E0078	0.263698815	0.152404	-0.05646641	0.204449513	0.331016152	0.240112614	0.328443948	0.08761601	0.089301387	0.21264939
Z011E0079	0.023288589	-0.174033291	-0.28861873	-0.102614617	0.05449975	-0.039891909	-0.069084949	0.14610911	-0.046781508	0.07465605
Z011E0080	-0.033640161	0.086806817	0.11632567	0.044302063	0.068836274	-0.015931442	0.064345928	0.142000475	0.16621268	0.195114796
Z011E0081	-0.134727555	-0.153583857	0.087617517	-0.132432579	-0.159111238	-0.175412051	-0.109683275	-0.562042528	-0.054457525	-0.06630738
Z011E0082	0.059142085	0.40156369	0.444369335	0.355587935	0.317019831	0.247058349	0.221535223	0.693516667	0.277930375	0.327663852
Z011E0083	-0.339322156	-0.394856636	-0.573182315	-0.297161091	-0.127731996	-0.295151084	-0.366939634	-0.720320896	-0.52884945	-0.321403723
Z011E0084	-0.109317964	0.000371939	-0.465509662	0.058214209	-0.073401819	0.048921175	0.006951925	-0.343726608	-0.009984472	-0.063831614
[truncated: 2,893 more rows]
