# Supplementary material for: Association Mapping across Numerous Traits Reveals Patterns of Functional Variation in Maize
Source: PLoS Genet. 2014 Dec 4;10(12):e1004845. doi: 10.1371/journal.pgen.1004845 (PMC4256217; doi:10.1371/journal.pgen.1004845)
Supplement: Dataset S2 — Chromosome-specific residuals. Existing best linear unbiased predictors (BLUPs) for each inbred line were used to fit a joint-linkage model across all chromosomes. The hits from this model were then used to create chromosome-specific residual values by accounting for all markers except those on the chromosome in question. (See Methods for details.) These residuals are the phenotypic input for the NAM-GWAS analysis. (ZIP) [file pgen.1004845.s007.zip › Supplemental File 1 - Residuals/NorthernLeafBlight.txt]

sample	chr1	chr2	chr3	chr4	chr5	chr6	chr7	chr8	chr9	chr10
Z001E0001	-1.94138205	-2.837046347	-3.455533469	-3.010921449	-3.808647059	-3.443122461	-3.414453843	-4.966924507	-3.452010195	-3.110092572
Z001E0002	1.042011457	0.623427225	0.464124619	1.3640696	0.359844198	-0.446471761	0.822245446	-0.32566469	0.52578735	0.390693466
Z001E0003	0.324577336	-0.625890613	-1.100443758	-1.436637783	-1.691922519	-1.001466047	-0.588367742	-0.044062397	-0.999055677	-0.821887622
Z001E0004	-1.368862156	-0.783228253	-0.077875554	0.676884281	-1.128839043	-0.54393107	0.054504945	0.149925666	-0.263460138	-0.133615019
Z001E0005	1.710182817	2.206920854	2.212177315	2.075916081	1.469234524	2.784409966	2.494738646	1.003835481	2.169222592	2.232249876
Z001E0006	-2.578643731	-1.917366616	-2.256654057	-1.264294019	-1.788588818	-1.609898347	-1.894220471	-0.556485385	-2.325455277	-2.10756068
Z001E0007	-1.42355542	-1.706662461	-1.490199308	-2.160079787	-1.806776251	-1.420105541	-0.891648215	-0.531863251	-1.467636124	-1.162877869
Z001E0008	-3.666065799	-3.702051726	-4.295097428	-4.544738021	-4.053741837	-3.884481641	-3.880639103	-4.427304844	-4.089959773	-4.072461312
Z001E0009	-2.192626922	-1.049985808	-1.116259432	-1.396840598	-0.87642673	-0.406844805	-1.232898952	-0.141186801	-0.898175615	-0.552539965
Z001E0010	0.420272567	-0.187302899	-0.377411531	0.987472242	0.592390114	-0.112023117	0.201225942	0.554621291	-0.260996373	-0.141041558
Z001E0011	0.322598712	1.104939331	0.386008164	0.333088945	1.295627306	0.242751462	0.942268985	1.348014971	0.527276562	0.813379852
Z001E0012	-0.899301468	-0.238878374	-0.04152982	-1.759073708	0.186086664	-0.252679354	0.065338552	0.074412268	-0.323724466	-0.200517474
Z001E0013	0.621342056	0.49311731	1.276195976	0.982438368	1.531044048	1.488985537	0.987452639	0.818367306	1.236090247	1.447599441
Z001E0014	-1.973543543	-1.223072212	-0.754227091	0.048994675	-0.255192009	-0.87546926	-0.955751517	-0.953948997	-0.830875188	-1.06235601
Z001E0015	1.002340356	0.441410304	-0.119626464	-0.850103332	0.557564036	-0.254623582	0.027611455	-1.672790087	0.024306631	-0.200868303
Z001E0016	-4.988203504	-4.163593015	-3.893950751	-3.050678302	-4.498967907	-4.330362911	-3.748166958	-5.139094788	-3.963956425	-4.281749935
Z001E0017	0.36288114	0.610989962	0.600998106	1.178342938	0.605774722	0.479827395	1.055471378	-0.358463446	0.727220709	0.247281335
Z001E0018	-3.038574191	-1.368635583	-2.021652031	-3.249743259	-1.204601851	-1.669238333	-1.433763281	-2.9087527	-1.890887435	-1.644919544
Z001E0019	-0.64316389	-1.238440455	-1.604966965	-3.076047226	-2.138461242	-2.062731022	-2.141036311	-2.758586763	-1.722033739	-1.871205823
Z001E0020	-0.709486295	0.830347421	0.140669298	-1.675961678	0.386593982	-0.065843154	-0.27859208	-1.037656204	-0.057353177	0.206449792
Z001E0021	1.722057158	-0.264267131	0.140544476	0.922763199	-0.416503006	0.338871655	0.343550384	-1.51891297	0.356651048	0.635502415
Z001E0022	-1.990726175	-3.644507253	-3.08215982	-4.197213457	-2.867084438	-3.598300119	-3.403184074	-2.859844998	-3.201072298	-3.386562943
Z001E0023	0.237677395	0.727982912	0.893686731	2.001179455	1.216077244	1.085775183	0.731649603	2.03421772	1.102114763	1.395559193
Z001E0024	-3.183672253	-3.532108075	-3.938309886	-3.007926018	-2.702258213	-4.252527502	-3.492136424	-3.027941841	-3.801268052	-3.538117541
Z001E0027	1.614244159	1.64813044	1.487065401	0.758839653	1.389381021	1.421004569	1.976295792	2.624502792	1.705787722	1.55703752
Z001E0028	-1.417903903	-0.839620222	-1.076151124	-1.87356149	-0.501267422	-0.558067025	-1.107383331	-2.091211008	-0.850967482	-0.943707497
Z001E0029	-1.221059571	-0.882459954	-0.000360196	0.273735496	0.323601194	-0.857165266	0.122473929	-1.474778747	-0.282762396	-0.286454745
Z001E0030	-0.310510173	0.339642137	-0.018436817	1.190008493	-0.201929066	0.298114566	0.667056462	-0.573761667	0.009941792	-0.317038076
Z001E0031	0.2119514	-0.220328284	-0.600758308	-0.689473427	-0.573980645	-0.38219559	-0.688273003	-0.3830088	-0.468137841	-0.648530318
Z001E0032	-0.592607021	-0.86961492	-0.416323271	0.43525986	0.431790785	-0.365883042	-0.55483872	-0.900527429	-0.295907207	-0.157727823
Z001E0033	1.29560243	0.080042912	0.345505542	1.571774421	-0.083418744	-0.365043818	0.122759208	1.28199658	0.431336718	0.505761049
Z001E0034	-0.730802327	-0.506031854	-1.108584597	0.090945889	-1.793563835	-0.894158332	-1.553406509	0.059505361	-0.874572333	-1.097974375
Z001E0036	1.055336635	0.9412373	1.265711827	2.078717587	0.760707173	1.195926948	0.804785399	0.178867102	1.215202761	1.37614386
Z001E0037	1.74304408	1.174619955	1.03020042	1.479910711	1.563304868	-0.017173093	0.572291283	-0.440086876	0.847611429	1.03240674
Z001E0038	-0.048582759	0.765398725	0.875161832	2.346710684	0.99659677	1.228698639	1.105551231	1.580856038	1.034586403	0.862020765
Z001E0039	0.416074792	0.535589527	0.997521916	1.198023849	0.551936357	0.682121532	0.55667651	1.409171981	0.907527209	0.711451499
Z001E0040	1.147808965	1.750698655	1.585034979	0.324754543	0.937721571	1.488586569	1.078230516	0.605014487	1.46629654	1.283238289
Z001E0041	-2.375345393	-1.879914682	-1.841936862	-2.689599643	-1.507628215	-1.35246644	-1.417510739	-1.144730588	-1.953004983	-1.804849035
Z001E0042	0.10209094	2.449179429	1.818192329	0.668718241	1.19360189	1.735840732	2.238637983	2.496840895	1.667255156	1.544043064
Z001E0043	-2.67962533	-2.279075551	-1.181318357	-1.771885647	-1.675840858	-1.715324868	-0.906263198	-3.223926207	-1.402252412	-1.749858631
Z001E0044	-0.98103757	-0.037065806	0.373244199	0.863445531	0.813313724	0.560730266	0.251599343	0.74597081	0.362421699	0.333141802
Z001E0045	1.890027214	1.265825414	0.712240128	1.449352627	0.269196069	1.348243028	0.522409214	-0.298627936	0.842782897	0.587691548
Z001E0046	0.828401916	-0.156475864	-0.384412776	-1.411487303	0.157159503	-0.752277873	-0.310238776	-2.062982653	-0.440353957	-0.753231994
Z001E0047	0.120331881	0.329413422	-0.658490879	-0.783895834	-0.205111545	-0.95844321	-0.978466954	0.625568379	-0.600603362	-0.34079294
Z001E0048	2.561333978	2.229262261	1.586320432	1.397564445	0.640523769	1.410000737	1.097574802	0.244507132	1.58919744	1.868169555
Z001E0049	1.645765218	0.840555413	0.939168014	1.974853753	0.191431968	1.512319755	1.325350886	1.730697532	0.832079448	0.640558622
Z001E0050	4.914279071	3.819485831	3.292252815	4.053183643	4.380256465	3.392081857	3.645934914	4.200243694	3.185242485	3.426742655
Z001E0051	-0.590391551	0.056927862	-0.001408195	-0.984087806	-0.531297905	-0.40514477	0.087307214	0.387257946	-0.336888567	-0.632927671
Z001E0052	1.824655488	1.426165258	1.826726749	3.152090306	2.713790177	2.15067947	1.727778221	2.645230491	1.770384795	1.528111622
Z001E0053	-1.557302034	-1.146306035	-0.966756887	-1.19471816	-1.763118905	-0.586823194	-1.406580071	-1.30510472	-1.051011847	-0.749334601
Z001E0054	0.758109473	-0.063574855	0.344843564	0.93322378	-0.481051458	0.607046985	0.061442344	1.106848527	0.251627442	0.505091058
Z001E0055	-1.936946877	-1.383293245	-0.746772001	-0.088385105	-0.321710117	-1.046763772	-1.060536571	-1.82810819	-0.802844726	-0.612643846
Z001E0056	0.177087333	0.387835904	0.711828635	0.502604874	1.243037879	0.626692478	1.528095302	2.272946276	0.850640411	0.918167822
Z001E0057	-0.102678329	0.039366189	0.234358102	0.340848166	0.903264334	0.12978912	-0.114261108	0.532851642	0.336766627	0.525853513
Z001E0058	-4.616796788	-4.307588394	-3.674313144	-4.624509382	-4.861005063	-3.962835868	-4.155083426	-2.8167723	-3.889325997	-4.135666187
Z001E0059	-4.467391264	-2.209315545	-3.446318859	-2.492278277	-3.157414968	-3.359598284	-3.814345919	-3.993109012	-3.258695795	-2.896324392
Z001E0060	1.670539911	-0.490426756	0.198424737	-1.00216288	-0.194488146	0.607181635	-0.042051625	0.405090994	0.116085555	0.352588393
Z001E0061	2.267916025	2.20216516	2.443456367	2.885854606	2.271382372	1.702533381	1.906319572	1.163933461	2.367309242	2.738309719
Z001E0062	-1.014012962	1.183262577	0.571525447	-0.017797341	0.955383426	-0.190142253	0.340017844	1.451979273	0.350874151	0.478680918
Z001E0063	1.999586305	0.889029778	0.71940702	1.586394129	1.650708991	1.537943366	0.480244996	1.704669852	1.024433222	0.894901578
Z001E0064	-1.517160542	-1.596820646	-0.519672271	-0.064568092	-0.120752996	-0.803760978	-0.947386996	-0.621866389	-0.519210525	-0.899542009
Z001E0065	-1.304751496	-1.169284919	-1.188649273	-0.994597947	-0.75637758	-0.829198399	-1.219485812	0.083284973	-1.111799406	-1.419842096
Z001E0066	0.576934613	0.916446661	1.639459134	1.800808566	2.037367491	1.203134182	1.968988113	1.904521616	1.586537269	1.726331778
Z001E0067	1.234111022	0.973940588	0.490127641	0.119437607	1.571745991	0.647049697	1.063717658	2.037384652	0.464420888	0.364903555
Z001E0068	2.048208047	0.571217177	1.105384771	1.055783202	1.250873204	1.05945962	0.894481493	1.985042942	1.087655371	0.802234696
Z001E0069	-0.160300248	1.007664588	0.084423475	0.259598516	0.083245288	-0.028443198	0.570020311	-0.684406272	0.22240297	0.030661992
Z001E0070	-2.505624648	-3.122223902	-2.732581748	-2.041611688	-2.009873692	-3.414733351	-2.754561862	-2.39857473	-2.930580217	-3.198001721
Z001E0071	1.3006006	1.59219492	1.025987708	1.756605322	1.282097801	1.026298606	1.09761697	-0.097895537	0.851634104	1.021193418
Z001E0073	-1.255848502	0.187474271	-0.751156858	-0.664997947	-0.002059072	-0.131287635	-0.182267075	0.367045793	-0.64024872	-0.911050658
Z001E0074	-0.498294009	1.366223278	0.712113815	0.31674208	1.248196837	0.334081845	1.052645984	-0.452200953	0.683092862	0.854114455
Z001E0075	0.013035389	-0.545438614	-1.15593857	0.187702972	-0.307049548	-0.333553038	-0.651347403	0.212167457	-0.86877515	-0.950301631
Z001E0076	-1.578932026	-1.644458728	-1.952100689	-1.185174734	-1.857326205	-1.955324861	-2.229719345	-3.154849475	-2.102854594	-1.869357652
Z001E0077	-0.493424527	0.514655882	-0.217739354	0.935222579	0.737181501	0.023305869	-0.282760646	-0.328559049	-0.0956976	0.202834194
Z001E0078	0.532660716	1.372232247	1.491671422	1.248841604	0.780790891	1.949748756	1.971777642	1.673116096	1.552457832	1.307803046
Z001E0079	1.818375318	0.494351878	0.644587818	0.431177568	0.433148806	0.774066783	0.89740542	-0.439576417	0.884579796	1.228464291
Z001E0080	1.681866497	0.208996259	0.251516996	1.177009813	-0.817521706	-0.042212437	-0.399889467	-0.94520053	0.224427748	0.29412377
Z001E0081	0.610738216	0.550105783	1.313256208	1.568436572	0.349396561	1.339291144	1.019000583	0.510051811	1.340562721	0.979706143
Z001E0082	0.254627399	0.202679599	0.848206831	0.744156644	1.308140451	0.795612915	0.652109626	-0.458683636	0.793010302	0.77478555
Z001E0083	-1.734187473	0.543126145	-0.318297667	0.143629267	-0.619103076	-0.928174648	-0.581939512	0.293612522	-0.430302686	-0.602257004
Z001E0084	1.678251304	0.1623437	0.587610868	1.190752987	-0.365815387	0.47796349	0.703438011	1.256935726	0.604424505	0.734329494
Z001E0085	0.699509296	0.261766455	-0.400637461	0.711496261	0.356794195	-1.301136153	-0.923893336	0.646290507	-0.517629778	-0.166868749
Z001E0086	-2.725301898	-2.284017887	-1.875058443	-1.374016149	-1.404026268	-1.57389508	-1.879025481	-2.864506853	-1.864601728	-2.024857675
Z001E0087	1.072262345	0.071498641	-0.3798138	-0.309379445	-0.461798213	0.317520984	-0.363146168	0.760478154	-0.227181421	0.133432026
Z001E0088	0.476000187	0.004809438	-0.672085148	-0.630562797	-1.083660987	-1.232304962	-1.182974901	-0.34670701	-0.745904446	-0.411407499
Z001E0089	0.62059772	0.389884078	0.967421627	0.435633274	1.467239722	0.730915061	1.336565004	1.692521529	0.863397671	0.60996239
Z001E0090	-1.622720727	-0.483794563	-0.587280389	-0.811643135	-0.911778779	-0.540035136	-0.538086464	1.158129745	-0.341840808	-0.015091652
Z001E0091	4.591052225	6.202246359	5.592839216	6.481307613	5.81982963	5.290678276	5.20263194	6.622323991	5.482083007	5.760027807
Z001E0093	4.232570886	3.866526516	3.615171877	2.961317132	3.222601105	3.449054937	3.271505103	4.284656562	3.479124477	3.256870539
Z001E0094	1.454325571	-0.618216088	-0.476416778	-0.811243587	-0.099429746	0.158097171	-0.020580384	0.744725151	-0.331642385	-0.544508635
Z001E0095	-0.210701056	-0.755583057	-0.877721926	-0.583427086	0.04296724	-1.789980777	-0.217214954	0.055491548	-0.853582832	-1.135796477
Z001E0096	1.645912432	0.704323826	0.673620204	-0.088237766	0.263422555	0.454413719	0.040695363	-0.233147111	0.558591601	0.873669949
Z001E0097	0.944930006	1.017001891	0.568459598	1.821238509	0.233248792	0.797856087	0.832360615	1.564040932	0.770351285	1.090304741
Z001E0098	0.729491145	1.052292579	1.739656832	1.89368979	2.235338446	2.354585624	1.625218022	2.012125569	1.690355134	1.464337405
Z001E0099	-2.255463254	-1.780686018	-1.589832766	-0.570422763	-1.63331298	-2.438223223	-0.987167023	-2.31634396	-1.444266472	-1.729660475
Z001E0100	-1.966566989	-3.845119175	-3.466497474	-2.15954979	-2.490176866	-3.188338111	-3.408481156	-2.29641885	-3.174667385	-2.943997231
Z001E0101	0.702641436	1.116047454	0.861543088	1.800799622	0.503585809	1.052362955	1.368799226	0.46757717	0.999876359	0.725178996
Z001E0102	3.334998123	4.28049788	3.686462416	2.46640202	3.053000648	3.570888289	4.117387535	2.976120874	3.900198551	3.671653452
Z001E0104	0.748223532	1.419083905	1.542940699	2.603393391	1.920544319	1.906547758	1.580173561	0.555398045	1.809276724	1.594477276
Z001E0105	0.020394135	1.715897795	0.893875143	2.028355525	1.762970126	1.091062803	1.328006787	0.29508935	1.037865695	1.038584152
Z001E0106	-1.827289725	-0.868461808	-1.645524314	-1.472075479	-2.021971935	-1.277474764	-1.719146227	-0.607690686	-1.698151971	-1.804645116
Z001E0107	1.388406758	0.999403425	1.291047896	-0.275667098	0.336834061	0.570350951	1.420565343	1.182840214	1.094268491	1.426134042
Z001E0108	1.260138937	1.269471731	1.14316364	1.018814278	1.601176074	0.73374323	1.355105457	-0.345915072	0.857655224	0.551879748
Z001E0109	-0.650731912	1.265902253	1.411211231	1.990830034	0.485300544	-0.129598223	1.573892903	1.938281986	1.216322236	1.526450801
Z001E0110	-2.295308054	-0.513607643	-0.755985448	-0.485004831	-1.135571093	-1.288560869	-0.652933054	-0.630197974	-0.927815012	-0.703025737
Z001E0111	-0.652571148	0.124208503	-0.113997494	1.009131967	0.088820365	-0.3798823	-0.550248156	0.796530972	-0.131063194	0.098413786
Z001E0112	-1.292815377	-2.219571709	-1.789568857	-1.341216204	-2.262161768	-2.11611962	-1.310250852	-1.01536693	-1.671541206	-1.930232198
Z001E0113	0.283389595	1.866029496	1.201648455	-0.04805716	0.331742585	0.950765109	0.941901632	1.88445547	1.313967125	1.586905075
Z001E0114	-0.15778187	-2.841837285	-1.621424594	-1.41700522	-2.839216414	-1.377917355	-2.120879512	-3.446659441	-1.731204429	-1.394880319
Z001E0115	0.280137014	0.003149177	0.384655083	0.99340401	-0.372962733	0.70173971	-0.00607925	0.640215837	0.262540642	0.557751677
Z001E0116	0.15741024	-0.675451012	-0.303140695	-0.14102826	-0.894178771	-0.104232829	0.163927861	0.28066655	-0.167336556	-0.221162949
Z001E0117	0.040599796	-1.487010863	-1.299541609	-1.90159668	-1.594531905	-1.430876502	-1.039125664	-0.306782464	-1.376096226	-1.54600541
Z001E0118	-2.186072266	-1.837565309	-1.440391751	-3.228154897	-2.243194896	-0.948100627	-0.963022164	-2.526983931	-1.329391002	-0.97777281
Z001E0119	-1.168445148	-0.34805924	-0.240755238	-0.445923537	0.214041477	-0.054239353	-0.583581719	1.025150471	-0.370398209	-0.159103513
Z001E0120	1.694216728	0.123489936	0.442807812	-0.307423364	0.805616487	0.168673644	0.204607758	1.489360719	0.601465578	0.958971282
Z001E0121	-0.857665875	-2.171261114	-1.415061506	-2.788351202	-2.165217042	-0.717658808	-1.35690853	-1.135980956	-1.334429513	-1.079540317
Z001E0122	0.230931153	-0.877852502	0.210614388	0.212238641	0.301629703	0.015978501	-0.170864765	-1.356476473	0.078361027	0.364732239
Z001E0123	0.264420658	2.014599188	1.639339772	0.586475205	2.230130722	1.973350495	1.486831247	2.669664082	1.612196169	1.41041505
Z001E0124	-0.754638131	-1.467791856	-0.169624749	-1.314008724	-0.35853007	0.611750758	-0.697147876	-2.477770975	-0.38225595	-0.226880798
Z001E0126	3.535044433	2.246902815	3.100117643	3.301357305	2.224188795	3.017459011	2.801605848	2.023117574	2.894643591	2.679952335
Z001E0127	-3.26191631	-1.96753224	-2.061327419	-3.001860508	-2.692555248	-2.542880482	-2.443521144	-1.691970438	-2.185630463	-2.519828463
Z001E0128	0.769019154	-0.61793657	-0.387590838	-0.705779167	-0.078359271	0.16527519	-0.622118159	-1.09618321	-0.222827672	0.023171962
Z001E0129	1.759436376	0.94339976	1.170419455	1.23058419	0.301715984	0.758260636	0.617384602	1.160458383	1.045355004	0.852047718
Z001E0130	-3.64590962	-2.715168999	-3.338298462	-2.678294707	-3.400383013	-3.37700366	-3.616867728	-4.040191723	-3.473966614	-3.719571935
Z001E0131	-1.700362433	-0.698684702	-0.565653593	-1.238260328	-1.26903055	-0.671065339	-0.692416006	-0.432925986	-0.415743624	-0.607248406
Z001E0132	0.732399575	0.719644539	1.582956795	0.211693151	2.090643541	0.753494318	2.082141407	1.76082357	1.38325478	1.577625962
Z001E0133	1.138447668	-0.527173177	0.110809847	0.670264101	-0.356566575	0.172052411	0.509789132	-0.967170265	0.222754685	0.525624328
Z001E0134	2.918551639	2.75298528	2.374320347	2.696009985	3.170678469	1.90034662	2.574258717	1.149801807	2.49319838	2.21085918
Z001E0135	0.911482756	2.275451906	1.253154025	1.450784406	1.747590456	2.006980596	1.192986227	1.557924078	1.465435533	1.739623905
Z001E0136	0.934078269	1.682646741	1.827524931	1.127306989	2.275317466	1.162495714	1.229990108	0.708478337	1.738435346	1.863262614
Z001E0137	-1.30535788	0.637563717	0.371011826	1.00578192	-0.303167441	0.553902282	0.732708533	-0.469378051	0.306318552	0.538503759
Z001E0138	0.213990534	-0.024750595	0.432743583	-0.965356959	-0.057668581	0.485461422	0.753406291	0.532123795	0.299698703	0.259587131
Z001E0139	-1.399492218	-1.279593611	-1.428063715	-0.624184261	-2.202474584	-1.146944335	-1.252507709	-1.334988205	-1.437112803	-1.276134656
Z001E0140	0.686394419	1.754485658	1.224350993	2.28261824	1.264828114	1.002454468	1.894066784	1.217448903	1.448842043	1.748603871
Z001E0141	-0.909055584	-0.136426462	-0.15037929	-0.223443475	0.253496758	-0.016355446	-0.406231251	0.740793531	-0.066159882	-0.371792202
Z001E0143	-0.291275667	-1.257636393	-1.135543895	-1.181854615	-0.393351614	-0.471440858	-0.653820697	-0.294698732	-1.015326529	-1.248665041
Z001E0144	0.792588906	2.286050578	1.302312215	1.047320927	0.905014653	1.822052457	1.237120492	3.104930672	1.547147148	1.474935375
Z001E0145	1.370495699	0.638995131	-0.301357592	-1.869821003	0.466857825	-0.154621866	0.180402076	0.953475878	-0.426383319	0.018861305
Z001E0146	0.993354329	0.67968692	-0.113974466	0.520138846	0.669860904	0.661461802	0.119714008	-0.539458419	0.149888345	-0.08563694
Z001E0147	4.405471857	2.528342851	3.562735825	2.56215718	2.565851848	3.79819552	3.528056038	2.320250468	3.336598618	3.039616964
Z001E0148	-2.731306375	-0.764008982	-0.746051953	-0.222270601	0.201799987	-2.032700748	-1.085681935	-0.310152306	-0.77352582	-0.851369048
Z001E0149	0.868468222	0.912796761	0.449283526	1.029576095	-0.186136486	0.498944866	0.198061345	1.503248977	0.362183036	0.239733124
Z001E0150	3.245248032	1.323268531	1.61446989	-0.022684238	2.049813926	1.59982727	1.346581317	2.167917583	1.510833473	1.427111599
Z001E0151	3.404453912	1.06187731	1.675014989	1.851512506	1.067179085	2.524505775	1.757503416	0.023177215	1.494612142	1.267607827
Z001E0152	4.508582614	3.782164708	4.226805103	3.787343715	4.2397202	3.846227686	3.725405665	2.688847329	4.08780879	4.223955891
Z001E0153	2.870785221	2.333582831	2.271478211	3.121058243	1.529272273	2.228353213	1.92200195	3.007469053	2.196445492	1.839206377
Z001E0154	-3.681867128	-2.367688012	-2.800486676	-1.486936976	-3.561540441	-2.695214791	-3.454646006	-1.964918695	-2.769475572	-3.00034201
Z001E0156	5.003184067	4.393630456	3.847411625	3.19163946	4.619923898	3.725739158	3.428084466	4.609573069	3.692699292	3.516055919
Z001E0157	-2.84357692	-0.787447021	-1.834384103	-2.863325807	-1.454183207	-2.306499016	-2.162905069	-2.938302165	-1.933344555	-2.123067196
Z001E0158	5.064547026	5.787082318	5.234187803	6.419438393	5.871622974	5.929299083	5.262960574	6.986351606	5.375838208	5.576857032
Z001E0159	-1.85470365	-2.205626817	-1.806497637	-2.292774852	-1.572657306	-1.515300072	-2.016763707	-2.610534289	-1.883951347	-2.175379521
Z001E0160	0.79003497	1.700419973	1.034657662	1.949283613	0.607027156	0.81987411	1.177372087	1.792558591	1.047965757	0.753391608
Z001E0162	-2.053880383	-1.950659029	-1.417144607	-1.964413021	-1.658960236	-1.731724208	-0.799498243	0.01567348	-1.577864489	-1.470864202
Z001E0163	-1.103716296	-0.837513226	-0.513602117	-1.044729649	-0.962558795	-1.598052834	-0.868201733	0.105871363	-0.567865477	-0.688346989
Z001E0164	0.244583975	-0.921366405	-0.237270058	-1.370740394	0.09427637	-0.272239388	0.098944269	-1.739435101	-0.368282832	-0.071300394
Z001E0165	-1.287349417	-1.124627761	-1.102113905	-1.909129114	-1.72344689	-0.702842391	-1.799076556	-0.758519223	-1.15681449	-1.340555433
Z001E0166	-0.256388151	-0.192333089	0.182239709	1.920653667	0.874643786	0.402254076	0.239921216	1.494145029	0.380031035	-0.010926382
Z001E0167	1.158224296	0.195030698	1.04826636	0.639089492	1.967439078	0.25550748	1.094090063	-0.321975198	0.946901587	0.738714454
Z001E0168	-3.164039048	-3.12939157	-2.897620973	-3.517922644	-4.088994598	-2.291717192	-3.285880118	-2.125290069	-2.954571881	-2.608417678
Z001E0170	-0.375168567	1.150040051	1.426319274	1.727195176	0.712177414	1.719821667	1.553899142	1.72913216	1.174110531	0.726134435
Z001E0171	2.201424807	0.477113808	0.535669463	-1.095413689	0.930922047	0.899927398	0.199303989	-0.737065868	0.520572657	0.259823645
Z001E0172	-1.174131223	-1.074266077	-1.376387543	-1.80641429	-1.12916109	-2.836118902	-1.772231649	-2.647439346	-1.498288331	-1.876991596
Z001E0173	0.158437623	-0.219558733	-0.376191626	-0.619957346	0.406412536	-1.125690487	-0.369474845	0.785390544	-0.15516619	0.22754369
Z001E0174	-1.511382466	-0.422434078	-0.848947737	-1.754007623	-0.849236329	-1.202212473	-1.325778056	-0.126652918	-0.759647646	-0.460334665
Z001E0175	-0.283678122	-2.161245848	-1.432022173	-1.599273817	-0.985518468	-1.961797624	-1.214192773	-1.652480835	-1.628696075	-1.890761706
Z001E0176	1.334117264	0.193512983	1.125038465	0.974794867	-0.032256	1.302679784	1.408756152	-0.533437778	0.946992323	0.949121622
Z001E0177	-3.484295765	-3.217687862	-2.69679895	-1.811759992	-2.145048835	-2.68225791	-2.450958353	-3.673502449	-2.633681115	-2.969121217
Z001E0178	-3.30974389	-4.665764718	-3.980871934	-3.489978901	-3.78099854	-3.537400565	-4.302235599	-3.803318372	-4.117962573	-3.845318605
Z001E0180	1.274122042	0.400260977	0.79621962	-0.495055153	1.629060011	1.953208962	1.553633311	0.067730877	0.935293172	1.169307974
Z001E0181	1.425166064	0.771821991	1.149718354	0.678151	2.134770925	1.867265714	1.626929583	1.147669891	1.299509076	1.606566031
Z001E0182	-2.003522868	-0.907190828	-1.613573758	-1.656398785	-2.587724573	-0.888083853	-1.214185716	-1.765140576	-1.656961908	-1.328775411
Z001E0183	-0.007184591	0.490293706	0.238952462	-0.166477448	0.946321554	0.601892276	0.193441107	-1.122320096	0.392941264	0.21797182
Z001E0184	0.093150776	-0.876148111	-0.620547579	-0.744413925	-0.795589433	-0.078423654	-0.097010215	-1.138173933	-0.524676616	-0.309702471
Z001E0185	1.313038635	-0.227032452	0.245579078	-0.157127438	-0.468394794	0.399934558	-0.264358819	0.409688124	0.076769649	-0.080290544
Z001E0187	-0.948148604	0.737399273	0.058873733	-0.667275956	-0.524584691	-0.139463631	-0.277808806	-1.228409048	0.17450022	-0.115734717
Z001E0188	2.180035749	2.312168783	2.135700337	2.699299707	1.736463772	1.940196651	2.338378898	1.581729918	2.023688478	2.369969344
Z001E0189	1.013672094	-0.425153039	0.185923225	-0.811085885	0.276082209	0.937695643	0.092872191	0.784282228	0.361821016	0.078177283
Z001E0190	-0.321237879	-1.3070966	-1.549399295	-2.292573955	-1.52278012	-1.542994729	-1.264353246	-1.347174287	-1.374218845	-1.622144572
Z001E0191	-0.55114218	0.772713885	0.660393448	0.715737912	1.17224558	0.54190933	0.548232823	1.657312081	0.908871676	1.137763503
Z001E0193	0.934534218	1.150325233	0.504145822	-0.709217209	0.14450786	0.862363377	1.001140404	1.730971539	0.619596073	0.504641916
Z001E0194	-1.454934704	-1.602723245	-1.687681719	-1.220737189	-1.797704253	-1.3894551	-1.943973038	-2.406070622	-1.734609673	-2.023084331
Z001E0195	-0.175428759	0.509119101	0.822310145	1.801975026	1.364213003	0.973406539	1.320753746	1.457397134	0.776935088	0.653946373
Z001E0196	-3.353367267	-2.4700661	-2.807414237	-3.044825472	-2.381534521	-2.662626201	-3.051595799	-3.661595869	-2.887879016	-3.177870771
Z001E0197	1.452591329	0.251337004	0.393573347	1.059367787	1.244520732	0.333025462	-0.028869643	1.087172168	0.29835018	0.213888668
Z001E0198	1.421540134	0.523372645	0.408262628	1.197365641	0.011850826	0.925448567	-0.182682545	0.769314649	0.4710733	0.16854318
Z001E0199	-0.395833812	-0.210066813	-0.584438205	-1.863074275	-1.784654555	-0.007689172	-0.904106247	0.398359981	-0.588725015	-0.327971773
Z002E0001	0.452212314	0.324058821	0.49743142	1.328855523	1.436239831	1.1868522	0.390574175	0.216050919	0.351749953	0.342428057
Z002E0002	-0.463391251	0.262070024	0.360227372	-0.109794002	0.88146616	0.140806998	0.301184455	-0.221190176	0.312852728	0.394194206
Z002E0003	0.420497196	0.520632677	0.33783729	0.309505344	-0.039691081	-0.211308551	0.321328693	0.520263419	0.159323294	0.351712284
Z002E0004	-1.110371716	-1.106784516	-0.641821391	-1.582689214	-1.249614446	-0.162111894	-0.732836431	-0.450771265	-0.590000144	-0.741786629
Z002E0005	2.265380162	1.675097483	1.960012751	2.729960493	3.125374166	2.345498763	1.888873095	2.029265103	1.725629817	1.670148885
Z002E0006	1.98054168	0.835923842	0.501669979	-0.535013468	-0.421661915	1.093132974	0.514001643	0.632778414	0.572796946	0.513157157
Z002E0007	3.309707737	3.177512108	2.220107505	1.707355835	1.641949298	2.104213407	2.31769214	2.411286055	2.423441902	2.354897551
Z002E0008	-0.684843631	0.599038279	0.143660737	0.36768903	0.9179211	-0.428246728	0.094964032	0.315076352	0.246953411	0.353944993
Z002E0009	-0.640869358	-1.225601007	-0.709239346	-1.156580987	-0.434856396	-0.144770272	-1.051993618	-0.833587238	-0.992667067	-1.05527417
Z002E0010	-0.466146993	0.044977932	0.488315454	0.263561791	1.473215234	0.441979161	0.686920421	0.882552891	0.584893015	0.496464797
Z002E0011	-0.886081832	-1.031457838	-0.272718894	0.03448693	-0.69843208	-0.053350398	-0.715387707	-0.719840153	-0.597029071	-0.485903202
Z002E0012	-2.58721652	-1.859939115	-2.043221257	-2.7245415	-1.936821603	-2.451843949	-1.936516673	-1.981091453	-1.802298219	-1.744638549
Z002E0013	-0.715262292	-2.425912898	-1.898490807	-1.457041444	-2.785039893	-2.250968703	-1.731584545	-1.584965206	-1.821255654	-1.940549972
Z002E0014	0.179596158	-0.147646554	-0.12732611	-0.865732584	-0.554876052	0.783590815	0.209637936	0.408493833	0.130351635	0.244299588
Z002E0015	-1.382211527	-0.708992586	-0.639379153	-1.306190702	0.327542777	-0.136335173	-0.374786726	-0.805597384	-0.438874798	-0.548723372
Z002E0016	-0.631356893	0.011533633	-0.11282054	-0.23401245	-0.605535937	0.896629934	0.156382804	0.372902043	0.027810703	-0.155930513
Z002E0017	0.051530351	-1.083054383	-1.443114684	-1.133660644	-0.944051757	-1.595177862	-1.380549892	-1.17132195	-1.202283531	-1.168116826
Z002E0018	-0.189493194	0.028236608	0.186999731	0.615094239	-0.347146221	0.294244429	0.043301033	0.297798277	0.143840443	-0.008405945
Z002E0019	-0.935085514	-0.04691794	-0.531896582	-1.250589858	0.01716435	-1.214955801	-0.900778605	-0.87096971	-0.774354224	-0.866273835
Z002E0020	1.821271167	1.44633315	2.084899	2.558158307	1.485419272	1.500069384	2.034683121	2.183799909	1.957632665	2.062597891
Z002E0021	-2.903368399	-2.397833054	-2.520358609	-2.901579017	-1.26235124	-3.632030083	-2.582602553	-2.826263596	-2.470668152	-2.398770715
Z002E0022	1.802147924	2.00480108	1.491668943	0.646547461	1.910748928	1.937872487	1.406395242	1.680161029	1.462594789	1.35815767
Z002E0023	0.330666803	1.838760834	2.35887936	2.97645135	1.379489843	2.094921956	2.122453227	2.521368683	2.287127543	2.192347231
Z002E0025	-2.313938291	-1.196060388	-1.169485315	-0.764703217	-0.703898411	-0.920474996	-1.20655759	-0.874359485	-1.039539227	-1.150794943
Z002E0026	-0.713877574	-2.061850453	-2.44846916	-1.635137774	-1.644351483	-1.844814896	-2.153135567	-2.481627838	-2.308073951	-2.31410549
Z002E0027	0.79514461	0.840985936	1.656465526	1.218471962	2.451583816	2.307507993	1.686727511	1.419366873	1.657694445	1.655341595
Z002E0028	0.557028555	-0.943313868	-0.145682231	-0.41435926	-0.684003537	-0.571270392	-0.272994531	-0.605533904	-0.190989003	-0.312019901
Z002E0029	1.255210591	1.775843413	1.546333221	1.987433355	0.805242421	2.205380846	1.608522118	1.535507487	1.516577392	1.582232202
Z002E0030	-2.482587306	-1.165512461	-1.369074981	-1.622591446	-1.520336598	-1.026299913	-1.534920382	-1.686696082	-1.380136492	-1.538347336
Z002E0031	-5.443183338	-4.767726665	-4.738079413	-4.953027399	-4.938502173	-4.210836084	-4.824845416	-4.334166346	-4.886735641	-4.864005616
Z002E0032	0.559437688	0.002274496	-0.321419757	-0.739294625	0.438802553	-0.544691227	-0.363777556	-0.134548927	-0.356497135	-0.217081438
Z002E0033	-1.116406615	-2.414493535	-1.726315402	-2.632149748	-1.517105104	-0.988927836	-1.477945613	-1.314632666	-1.674011049	-1.83805821
Z002E0034	-1.226859638	-1.913846153	-1.875648696	-1.912642679	-2.290666407	-1.422582302	-2.222713821	-2.470570785	-2.168324439	-2.193030712
Z002E0035	3.361437647	4.017398595	4.485259009	4.183504415	3.16435558	4.812917621	4.184477989	4.61727263	4.302340625	4.314404769
Z002E0036	0.612661094	-0.157895854	0.017187585	-0.176493545	0.465169414	-0.639852769	-0.032395563	0.214406004	0.031493717	0.069125224
Z002E0037	-3.043575667	-3.175695935	-2.470360841	-2.852566549	-1.825524916	-3.322479838	-2.69838433	-2.481670769	-2.559208322	-2.464037381
Z002E0038	-0.486779863	1.033882974	0.021815537	0.120978689	0.765236081	-0.820868092	0.09634242	0.159336589	0.136756372	0.00082823
Z002E0040	-0.903952391	-1.086747044	-0.928891061	-1.559302104	-1.072216746	-1.09075295	-1.066445177	-1.40473174	-1.190594543	-1.108484894
Z002E0041	3.423400586	3.540237383	2.911715687	3.107397935	2.349952841	2.117288249	3.254034431	2.943641726	3.13544432	3.1864391
Z002E0042	1.368822097	1.234580676	1.580052616	1.883589991	1.087044028	0.516011598	1.584158615	1.80972382	1.612125031	1.522227247
Z002E0043	2.122148864	1.259081022	1.625130557	0.809113216	2.210858944	1.560870306	2.021796048	2.206134616	1.916165114	1.862779512
Z002E0044	-1.373429614	0.37195499	0.470589014	0.868040997	1.040146118	0.998812398	0.316430094	0.729824731	0.234889166	0.22248924
Z002E0045	0.437497669	0.927437773	0.761537551	0.788458464	0.537467956	1.768026402	0.995733222	0.765750751	0.916194266	1.042798048
Z002E0046	-2.192006756	-3.433312141	-3.580766385	-4.175967862	-4.087311437	-2.424252854	-3.515850905	-3.36390601	-3.43412341	-3.299749547
Z002E0047	4.242844075	3.566104923	3.429639835	3.307088283	4.179377835	4.331788435	3.235776135	3.457384882	3.309277726	3.214717918
Z002E0048	-0.073436931	-0.57258615	-0.815268037	-0.004631985	-1.251071636	-0.198253155	-0.672538155	-0.771001608	-0.812862892	-0.706259593
Z002E0049	1.002950875	-0.7015338	0.294905169	-0.058737312	-0.560776248	-0.382984132	0.244691064	-0.017399871	0.128510557	0.02307928
Z002E0050	0.600582563	1.241082305	0.534072376	0.42205107	0.62244238	1.586719975	0.914029219	0.477895748	0.830713106	0.93904302
Z002E0051	2.446039732	1.863374146	2.352240068	2.684640777	2.697306973	1.862271577	1.897547466	2.064157526	2.03330815	1.948777751
Z002E0052	1.096388808	0.777331716	0.297267281	0.622376401	1.078178702	1.346064321	0.60280131	0.237480147	0.510642217	0.607098205
Z002E0053	0.271993728	0.698914973	0.559862065	1.344780094	1.367896267	-0.02230116	0.445364535	0.841123529	0.601528275	0.647285003
Z002E0054	-0.499377242	1.060429406	0.270204807	0.486209736	-0.498009322	0.63575372	0.250052377	0.088603039	0.149214491	0.203984499
Z002E0055	-0.929240767	0.137087035	-0.134994121	-0.728201707	-0.980960326	-0.061787723	-0.2459829	-0.571750256	-0.211392892	-0.206963996
Z002E0056	0.890426833	1.481051306	1.006569519	2.042485301	0.145332884	2.227222778	1.257749313	1.682926771	1.133179892	1.024457631
Z002E0057	-0.72673331	-0.200709483	-0.228384295	0.761261476	0.753803031	-0.577295468	-0.349863047	-0.58696429	-0.40737182	-0.406965645
Z002E0058	-1.650144844	-1.541465873	-1.853647616	-1.797660471	-2.807941047	-1.600853871	-1.585445122	-1.787763336	-1.608992102	-1.763899986
Z002E0061	0.570041999	0.798543544	0.933841228	1.538849956	0.303055914	0.162975852	0.94282306	0.747150143	0.919464641	0.772309903
Z002E0062	0.637458049	-0.255360927	-0.504934325	-1.55401281	-0.899923749	-0.918148128	-0.14429485	-0.518163816	-0.29595194	-0.318375914
Z002E0064	3.067018573	3.688318296	3.878797885	3.953752841	4.934288347	4.411673815	4.133785605	3.839790141	4.079254765	4.118043742
Z002E0065	3.880920513	3.100295542	2.65072729	1.773393369	3.709778631	2.648005246	2.787703721	2.18206115	2.760276886	2.727053577
Z002E0066	-0.802541028	-0.721858661	-0.743262217	-0.530954373	-0.040528162	0.576371209	-1.046772739	-0.837689226	-0.893936161	-0.935434861
Z002E0068	-0.497758945	-0.041201336	-0.691764091	-1.774073942	-0.459531485	-0.954931324	-0.657486622	-0.771693036	-0.75597891	-0.891168375
Z002E0069	-1.000187483	-0.019794917	-0.156423438	-0.04604933	-0.265788025	-0.242472697	-0.157625485	0.052624052	-0.05428036	0.082872248
Z002E0070	-0.399657532	0.800934201	1.19727198	0.135653074	1.725757014	0.384970721	0.857580828	0.984941417	0.957539337	0.981741568
Z002E0071	2.099436829	1.974417448	0.884486304	1.166441814	1.258242992	0.517568017	0.929420969	1.111309076	0.98844329	1.098843606
Z002E0072	-0.526902657	-0.32211923	-0.661347146	-0.773669658	-0.655726266	-0.761686017	-0.653942024	-0.815544908	-0.730511393	-0.645000959
Z002E0073	-1.710470647	-0.466023945	-0.974452105	-1.481961698	-1.66390834	-2.673724565	-1.046845616	-1.165845643	-1.205246222	-1.146956151
Z002E0074	-0.58462759	-0.239485348	0.088683933	-0.649415672	-0.850119233	-0.599045662	-0.244624532	-0.07448542	-0.165362621	-0.204297364
Z002E0075	1.609741027	0.328241923	-0.041186189	0.409905384	-0.796733001	-0.625892751	0.347306742	0.521594242	0.177781333	0.142975605
Z002E0076	2.514889119	3.284859142	2.844567032	3.045545556	3.514437361	3.546357461	2.840006957	3.085067392	2.853502269	2.861217691
Z002E0077	1.864870794	0.845115907	-0.035148318	-0.451949126	0.753951637	1.310209158	0.21849396	0.484218442	0.300423394	0.209618308
Z002E0080	-1.990111998	-1.037096077	-1.493137324	-1.224613977	-2.48339964	-1.955817412	-1.711451166	-1.738240841	-1.490257343	-1.551145005
Z002E0082	-2.502083005	-0.737278572	-1.213469398	-1.065872129	-2.336937815	-0.811584202	-1.45699566	-1.28622862	-1.269724361	-1.36089574
Z002E0083	-1.297885706	-1.823499988	-1.89535525	-1.617271035	-2.558139161	-2.248887449	-2.076534755	-1.938949834	-2.001956918	-1.861483641
Z002E0084	0.450888237	-0.618007568	-0.272676422	-0.947946028	-0.176712215	-0.940746048	-0.42279513	-0.303188163	-0.378460213	-0.276225313
Z002E0085	3.141257157	2.28212912	2.182679166	2.666588989	1.664285056	1.049311666	2.069964021	2.414528498	2.131016234	2.28713314
Z002E0086	-2.067718478	-0.67394158	-0.374525954	1.239889238	-0.590241229	0.247486172	-0.540509418	-0.176238941	-0.351045441	-0.26640848
Z002E0087	3.085959472	2.830525204	2.061971403	2.948875278	0.988428446	3.003669098	2.097203671	2.511513707	2.167177107	2.262168513
Z002E0088	-0.400735772	0.608177729	0.384295678	-0.153694197	0.207433188	0.356677914	0.343524977	0.07751736	0.474466867	0.535436556
Z002E0089	1.891027389	1.964744866	1.828902393	2.577491864	1.56463052	2.307100889	1.907057783	2.14788286	1.763870138	1.907522188
Z002E0090	-0.634321101	-0.719746844	-0.580820765	0.261446478	0.769918092	0.065432017	-0.537157512	-0.668514511	-0.530186889	-0.402221853
Z002E0091	-0.305218928	-1.663121154	-1.044500612	-0.497127418	-1.435947365	-1.010433193	-1.072796274	-1.140260997	-0.965081953	-1.054542697
Z002E0092	-0.509687642	-1.06687304	-1.094452956	-1.200402376	-1.418969414	-0.624274942	-1.014237197	-0.832308559	-1.209319729	-1.228559319
Z002E0094	0.994854784	1.25413902	1.51006556	1.243875894	2.378164999	1.467772571	1.788506175	1.933450546	1.667871186	1.768477285
Z002E0095	0.626598943	0.775398055	0.845553174	0.871137386	1.605241482	0.514225383	1.19922486	1.284861614	1.145234054	1.213254808
Z002E0096	1.533941846	0.628853658	1.163732646	0.675104756	0.706470598	0.934765535	0.948822932	0.697234155	1.060554542	1.081005229
Z002E0097	1.739852778	1.252484538	1.490108461	0.541031409	0.455613453	1.595229711	1.632774812	1.409945909	1.529826489	1.443911933
Z002E0098	3.17302147	2.494949196	1.923379705	2.472162679	2.810813848	1.533189938	1.745743649	1.788347273	1.924182452	1.999169386
Z002E0099	1.773657731	2.387789377	3.274999935	3.506203565	2.93798033	3.832286126	3.110427079	3.328901368	3.228963584	3.22930482
Z002E0100	0.139687492	0.429561738	1.36602846	1.492153922	1.828245583	0.545012824	1.188549982	1.287894598	1.303784662	1.217318381
Z002E0101	2.065419604	1.33276252	0.935301518	0.382195666	1.827405931	1.648152031	0.893191001	0.560682619	0.757952788	0.907492767
Z002E0102	0.061827082	0.273321188	-0.085615615	0.524279362	-0.295507532	0.577924869	-0.017993137	0.090592038	0.101499	0.08084156
Z002E0104	-2.506537845	-2.320883775	-2.243872518	-1.202965776	-2.892583753	-2.781624943	-2.400603021	-2.386997968	-2.279382673	-2.343349695
Z002E0105	-0.831448066	-1.04674975	-0.70175102	-1.542454771	-1.506056574	-1.399267318	-0.525564975	-0.348669479	-0.600725803	-0.792128093
Z002E0107	-2.219876047	-1.601363381	-1.693065733	-1.940699343	-1.007534584	-1.435107124	-1.805809461	-2.133772594	-1.812821469	-1.685431244
Z002E0108	-2.660964728	-1.252926092	-1.211952238	-1.042564491	-1.609132791	-0.35253235	-1.263376129	-1.416658612	-1.357957773	-1.232922488
Z002E0109	-0.997731172	-0.133023999	-0.523721123	-1.422972466	-1.183041088	0.260464264	-0.538877395	-0.374160537	-0.558808058	-0.681219821
Z002E0111	1.554401557	0.750043098	0.453166359	0.814312529	0.97673517	1.368367591	0.396135127	0.483881054	0.487088262	0.512167441
Z002E0112	-2.03222982	-1.111892017	-1.387942428	-1.121964925	-0.254697299	-0.592142344	-1.248904675	-0.9050571	-1.134301322	-1.287591785
Z002E0113	-3.144822121	-2.690435118	-2.437826025	-2.464295073	-1.358340038	-1.795128112	-2.2875479	-2.413028059	-2.349949259	-2.226014241
Z002E0114	-0.275679482	0.491887448	0.568465879	0.410211358	-0.093583209	0.836278624	0.21584781	0.328337951	0.351099755	0.333275496
Z002E0116	2.502650074	1.904292678	1.564450215	2.503412497	2.260497883	1.221714777	1.890756212	1.920457544	1.693290833	1.654568496
Z002E0117	1.208021386	0.346759256	1.180890732	0.268930222	1.101239773	1.16841997	0.955358652	0.706034112	1.066574238	1.127132936
Z002E0119	0.475668115	0.248241084	-0.00402627	0.650020171	-0.238663323	0.233386934	0.032556006	0.034820135	0.246300289	0.295168464
Z002E0121	-1.005730646	-1.882816094	-1.546173862	-1.391481014	-0.811544888	-2.403766223	-1.415652248	-1.310215134	-1.56187376	-1.453252409
Z002E0122	-2.959475677	-1.343012828	-1.336792823	-0.691321471	-0.80800721	-1.828822706	-1.424867781	-1.838843557	-1.410902056	-1.492637861
Z002E0124	2.054765556	2.469010679	1.677906238	2.092404079	2.176285921	0.591806278	1.692748795	1.72729211	1.634305176	1.664351078
Z002E0125	0.409209577	-0.834966275	0.318760773	-0.086560391	-0.672329736	0.549624555	0.105835444	-0.470844823	0.022483492	-0.077182137
Z002E0126	-1.887226301	-3.745612904	-2.996885455	-3.519729816	-2.502283704	-3.600011814	-2.685433692	-2.632439986	-2.846713666	-2.7256361
Z002E0127	4.532251023	5.538315175	5.63156489	6.11526056	5.615408847	4.472865236	5.448321883	5.115420459	5.390561635	5.269945953
Z002E0128	-3.083299166	-3.369598362	-3.238665153	-3.549733592	-3.375889461	-1.972268074	-3.372120282	-3.218814379	-3.283886273	-3.162603154
Z002E0129	-0.380494859	0.454574083	0.480333565	1.129578461	-0.072658576	-0.29521473	0.462594968	0.195071202	0.387574897	0.330536632
Z002E0130	-5.110948134	-5.758153979	-5.698547526	-4.570797078	-4.69416943	-6.196917256	-5.839419832	-6.070351594	-5.613159323	-5.586131774
Z002E0131	-0.213315658	0.680536418	0.355583638	1.000186927	1.574988693	0.563366565	0.402256694	0.42730413	0.590029346	0.680144176
Z002E0132	0.778865653	-0.360760836	-0.211118176	-0.395517379	0.037098718	-0.129659799	-0.295082903	-0.606544142	-0.145366653	-0.146420757
Z002E0133	0.726776688	1.570205181	1.628769496	2.840005192	1.79108127	2.419986814	1.510509148	1.538737727	1.725680371	1.850792554
Z002E0134	-3.16697233	-1.687489992	-2.328361575	-1.943461863	-3.27186898	-2.497133242	-2.331953324	-2.083366869	-2.387661666	-2.381589601
Z002E0135	2.1686932	0.979336722	0.940029877	2.143866506	0.585273753	0.558135262	1.102168028	0.798337991	1.19996677	1.082952091
Z002E0136	-1.777402754	-2.139602957	-1.38310643	-1.269808722	-0.913673015	-1.661671491	-1.321436519	-1.132370026	-1.450528467	-1.267676372
Z002E0137	1.346341428	0.902288827	1.595146291	1.405628046	0.563088679	0.402734394	1.630604516	1.690849045	1.591588646	1.599960844
Z002E0138	0.813248025	1.486339527	1.407018883	1.165313426	2.278018182	1.902480981	1.552131213	1.866957968	1.460714923	1.536558933
Z002E0139	0.719979864	0.083138725	-0.329687289	0.196137745	-0.840097419	-1.459860105	-0.2949068	-0.083079521	-0.222808747	-0.195690983
Z002E0140	-1.033426518	-0.52429477	-1.054196216	-0.8782272	-1.647756095	-1.4143245	-1.164787149	-1.376285462	-1.223349692	-1.114040923
Z002E0141	0.062158217	0.117348874	0.645807036	0.617281229	0.16825248	1.268548874	0.563060563	0.352025912	0.513789126	0.571138186
Z002E0142	-1.567107048	-0.40575638	-0.098728599	0.044634364	-0.694648887	0.395756746	-0.038408325	-0.156467379	-0.146624084	-0.065453183
Z002E0143	-0.657506038	-1.047002386	-1.32068207	-1.21269711	-0.787864997	-1.814055829	-1.332816528	-1.17292697	-1.278826061	-1.360588844
Z002E0144	2.370968617	0.97188979	0.487838152	1.041221208	1.297572668	-0.080185409	0.728991358	0.456391284	0.654964336	0.603411194
Z002E0145	-1.695238737	-0.85652692	-0.612849047	-1.025936119	-1.759930934	-1.813439426	-0.569903474	-0.36509054	-0.740528807	-0.814166928
Z002E0149	-3.622334837	-2.349634898	-3.194694232	-3.286201942	-3.558202064	-3.493435876	-3.238213919	-3.648483164	-3.328139434	-3.199145517
Z002E0150	-2.062170788	-0.889274481	0.039870602	-0.385506963	0.062910688	0.437948679	-0.210908508	-0.012273113	-0.344496688	-0.379322996
Z002E0153	-1.572368333	-1.537381017	-1.468056127	-1.230424804	-0.942320837	-2.110513465	-1.551891466	-1.320194372	-1.489449855	-1.615845512
Z002E0154	1.013488102	-0.025444786	0.528284139	0.30697835	-0.040727952	0.74081466	0.46311746	0.255488573	0.432043926	0.52133741
Z002E0155	-0.316864312	-0.323373539	0.158492125	0.017853991	-0.266842983	-0.638242283	0.221695844	-0.177632337	0.085581211	0.052091772
Z002E0156	0.541226952	-0.842966196	-0.231012351	0.298803832	-1.0109522	-0.42708364	-0.054965306	-0.299877594	-0.178318972	-0.298698855
Z002E0157	-0.40064034	1.711470634	1.323755126	2.422835767	2.186237931	0.63988839	0.956334279	0.9919954	0.867312512	0.77414518
Z002E0158	-2.036169127	-1.946243392	-2.18781546	-1.882576005	-1.603959334	-2.83997558	-2.061690263	-2.526599942	-2.144853361	-2.267962525
Z002E0159	0.256649068	0.333081206	-0.1724392	0.476383569	0.96374596	0.604874086	-0.015553762	0.244352455	0.019736453	0.15727057
Z002E0160	1.868027987	2.114888803	1.92139946	0.862952521	1.200179417	1.459061119	1.868183832	1.654533452	1.953510658	1.909690723
Z002E0161	-4.272292288	-3.177676272	-3.359669377	-3.924802233	-2.540421769	-3.43945677	-3.343177531	-3.143326082	-3.28816279	-3.257713349
Z002E0162	1.542288761	1.667559084	1.297987077	1.219896849	0.785903023	2.111086935	1.4972388	1.876070921	1.395002443	1.509543684
Z002E0163	4.54907215	3.276334574	3.925979471	2.924686262	3.802061082	3.183898295	3.742262667	3.38227295	3.63953813	3.675338961
Z002E0164	-0.506331647	0.292757554	0.452169934	0.505789529	1.601458834	0.911537827	0.43583619	0.147461921	0.413088825	0.256247084
Z002E0165	0.465422229	-0.657230738	-0.118358991	-0.435700533	0.884467667	0.239258563	-0.16094455	-0.004667215	-0.128831282	0.009231708
Z002E0166	-0.544968892	-1.091989449	-0.997552734	-1.424828528	-1.285603113	-1.84413373	-0.755702677	-0.497974007	-0.868012092	-0.81169963
Z002E0167	-1.241643715	-2.699691021	-1.956338822	-1.030955468	-2.410192136	-2.466398007	-1.869148254	-1.892344557	-1.938334807	-1.846372367
Z002E0168	-2.53997359	-4.052674423	-3.262374739	-3.508484959	-2.747261907	-4.318372262	-3.285768332	-3.414138789	-3.401689892	-3.393700538
Z002E0169	-1.091877157	-0.104145487	0.159978161	-0.134285567	0.043687447	-0.570955528	0.007762967	0.199588809	-0.178954086	-0.095800809
Z002E0170	2.219228863	1.295388633	1.41510803	1.783589241	2.195965789	0.844433407	1.3477133	1.264370528	1.548516948	1.41164498
Z002E0171	2.365342874	1.825144123	1.237782175	1.205861514	1.94121503	2.076416423	1.726244283	1.875872294	1.481035668	1.489392218
Z002E0172	0.407797023	0.505043403	0.447156023	-0.772592685	-0.314093056	0.395439219	0.610827365	0.759942834	0.621531466	0.540780502
Z002E0173	0.725658282	0.80569786	0.679587693	-0.13022308	0.303783944	-0.08225982	0.638010612	0.375524419	0.684015861	0.699582597
Z002E0174	-2.057973452	-2.331636587	-1.431725654	-0.926005113	-1.103915112	-0.875166897	-1.507212545	-1.245955404	-1.665161108	-1.79912077
Z002E0175	3.168614647	1.934246706	1.386120089	2.241419418	0.802358688	1.139619949	1.537308393	1.22313339	1.586628518	1.605768841
Z002E0176	2.44891292	0.503747895	1.117376915	0.912491405	2.021574053	1.595910253	0.974212338	0.726580373	1.159320914	1.153395031
Z002E0178	0.237304017	0.144418891	-0.024430416	0.569928914	-0.689363032	-0.188583018	0.060368564	-0.144422186	0.023190454	0.062377176
Z002E0179	-1.056910277	-1.554209367	-1.217206697	-0.811543213	-1.334111511	-1.20032517	-1.060563397	-1.52811347	-1.071884355	-1.12595231
Z002E0180	1.183200959	1.266524153	1.573542618	1.038541219	2.093196212	1.819858929	1.593940418	1.102497959	1.495899182	1.507161048
Z002E0181	-1.563140908	-2.570753754	-3.086988449	-4.164506567	-3.62223339	-2.564843903	-2.750387742	-2.980215636	-2.911152537	-3.011953964
Z002E0182	-1.770304322	-1.748992211	-1.845676837	-1.477177078	-2.939723336	-1.104132836	-1.482030795	-1.285394951	-1.537793396	-1.585291781
Z002E0183	2.764205119	1.492848214	1.360146466	0.465307982	1.17262074	2.024989616	1.282667756	1.143162457	1.338989658	1.462524491
Z002E0185	-1.942896143	-1.785379556	-2.05942075	-1.736676091	-2.694849548	-2.757396608	-2.139414727	-1.759177993	-2.093923529	-2.083761757
Z002E0186	-4.294444636	-3.183229583	-3.106229699	-2.87705686	-3.420631365	-2.791259396	-3.009263875	-2.802724432	-2.935625482	-3.002797272
Z002E0188	0.306078356	0.719096194	1.220592914	0.976341338	2.398152432	1.117276775	1.21276451	1.08299457	1.348089809	1.347103341
Z002E0189	-1.986003196	-0.70641053	-0.814727876	-0.643344328	-1.590445749	-1.174029231	-0.863011436	-0.950661611	-0.718149372	-0.908812935
Z002E0190	-1.082174944	-0.129528378	-0.272199011	0.592512611	-1.320475997	-0.307305006	-0.576539402	-0.248256154	-0.487993263	-0.664583332
Z002E0191	0.338229823	0.460648926	0.361183976	0.826005342	1.284525774	0.884683701	-0.140471336	-0.283756803	-0.022362849	-0.062318437
Z002E0192	-0.532372544	-0.899069519	-1.050429855	-1.771662916	-0.226230148	-0.543590175	-0.874374257	-1.208475564	-1.046582573	-1.160045547
Z002E0194	1.171611859	1.394164691	0.73528746	0.398535741	0.579638168	1.022683534	0.67465892	0.430479868	0.617055913	0.672269578
Z002E0195	2.234447623	1.559769032	1.994549163	1.244773607	1.330298902	1.165486892	1.6946247	1.955658871	1.752016871	1.814449374
Z002E0196	2.787479813	2.39860279	2.347631988	1.754687964	1.807566274	2.111996936	2.517309466	2.783907374	2.445314684	2.552217638
Z002E0197	-0.894948155	-1.017089704	-0.757452595	-0.698053056	-1.044691903	-1.8712863	-0.900538791	-0.913193503	-0.778990204	-0.70173523
Z002E0198	1.336991137	0.821984882	0.251740871	0.145274687	-0.815441715	0.650641761	0.542457543	0.764982814	0.38758838	0.461461617
Z002E0199	0.548192578	-0.035397111	-0.239933785	0.023961282	-0.292675309	0.922401591	-0.264623393	0.14914819	-0.194411202	-0.228543455
Z002E0200	-0.186033988	0.093372133	-0.94477318	-1.475640489	-1.185374199	-0.194760595	-0.655392075	-0.892263274	-0.772126342	-0.852500234
Z003E0001	-2.870885535	-2.934877924	-3.002597456	-2.177438906	-2.848710944	-2.024006106	-2.741275465	-2.535727592	-2.885002697	-2.746972527
Z003E0004	1.895177547	2.731876031	2.019380873	2.67718818	1.978004977	2.968608687	2.001182931	2.517877329	2.035680193	2.328038254
Z003E0006	0.683416758	1.419077485	0.465976113	-0.105195237	0.406808069	0.746668328	0.391119751	0.369543715	0.529971947	0.288333879
Z003E0007	-0.36856218	-0.083429908	0.292830622	0.507666662	0.458327644	0.260533406	0.385795478	0.817680731	0.31871532	0.5428028
Z003E0008	1.410717518	1.025748371	0.698254954	0.97227652	0.770636243	0.476544736	0.592479567	1.139706602	0.710956795	1.18120865
Z003E0009	-0.60387091	-0.618689609	-0.43903513	-0.403531253	-0.426042933	-0.743216572	-0.266599702	0.000634788	-0.362214222	-0.729816931
Z003E0010	-0.390427766	-0.329970653	0.018875474	0.176156999	0.008815663	0.6538255	-0.053131168	0.594147126	0.00163304	0.062523013
Z003E0011	1.065474636	0.481205381	0.36002504	-0.337323784	0.236705938	-0.396729122	0.30974064	0.247949746	0.236021654	0.37867432
Z003E0012	2.945641084	2.727499195	2.757540858	3.487183291	2.959822275	3.270538806	3.000700634	2.273639714	2.888875359	3.171595403
Z003E0013	3.167495041	1.575931946	1.66546418	1.16430596	1.71111276	2.56598537	1.762431611	1.39453118	1.779359962	1.789513042
Z003E0014	3.154408566	2.999213062	2.694990849	2.595686377	2.583338859	3.080059071	2.458570687	3.08216586	2.604664018	2.209136407
Z003E0016	-0.208806698	0.110375095	0.158532699	-0.18563164	-0.020790679	0.861066604	0.075890955	-0.112897752	0.035827413	-0.158092308
Z003E0017	-0.567483034	-1.106982855	-1.030149651	-0.773943896	-1.049285952	-0.671704571	-0.916046302	-0.607329007	-0.984120581	-1.332144
Z003E0018	-2.939199549	-1.889392872	-2.450530385	-2.19790561	-2.441811166	-3.116804409	-2.209877434	-3.096817666	-2.389876941	-2.702866418
Z003E0019	0.415589586	0.858287975	0.939904268	0.721804727	0.885287299	1.461685073	0.952807783	0.886608939	0.871116239	1.055228452
Z003E0020	1.864144119	-0.114328414	0.425310414	0.612942251	0.545232638	0.850967891	0.328838419	0.288526417	0.444926216	0.683130154
Z003E0022	-1.2736808	-0.691355064	-0.629448138	-0.055335041	-0.442221344	0.143162834	-0.555949788	-0.749855639	-0.454809381	-0.3137778
Z003E0024	0.05673223	0.644372834	0.811292044	0.076966457	0.63661245	1.086276864	0.45851887	0.87531641	0.626751551	0.770548405
Z003E0026	0.453402944	0.873369851	1.225508959	0.859468903	1.371059528	1.237768068	1.369931337	1.741611512	1.294892505	1.588704339
Z003E0027	-1.811969376	-1.489074515	-0.899945324	-1.282540628	-0.97249792	-0.052945154	-0.847807374	-0.160300415	-0.925413084	-0.657022677
Z003E0029	-1.317753817	-2.676800361	-2.154418187	-1.744543737	-2.236385091	-2.876617192	-2.178099223	-2.286633202	-2.272481516	-2.62874693
Z003E0031	-1.407236953	-0.399981508	-0.674317982	-0.666252222	-0.675046189	-1.257382948	-0.582747499	-0.078900263	-0.781326077	-1.062590748
Z003E0032	0.000176781	0.947326729	0.412265078	1.225710221	0.413506444	1.127505934	0.328850387	-0.096300745	0.491454693	0.698102193
Z003E0034	0.161107797	0.746874326	0.28639118	0.42662855	0.488558949	-0.132508902	0.352417449	-0.241299346	0.379491088	0.041077346
Z003E0035	-1.827718003	-0.97430561	-1.42041259	-1.616522093	-1.424795141	-1.043783926	-1.615119257	-2.112403504	-1.506567158	-1.336850958
Z003E0036	-0.675533627	0.756353363	0.063834105	0.614174094	0.07266181	0.923583492	0.245432888	1.219347202	0.043970436	0.292115119
Z003E0037	0.93263213	-0.884430237	-0.473041628	-0.566362179	-0.573026277	-0.371309422	-0.56521701	-1.503340028	-0.641156001	-0.503536911
Z003E0038	-0.137634975	-0.976847704	-0.475206705	-0.250423918	-0.695226295	-0.856954213	-0.807787128	-0.542542083	-0.57173522	-0.585792162
Z003E0039	1.802564933	1.540711224	1.134034125	0.577529106	1.112100169	1.508483988	1.192889858	1.196946457	1.110774947	1.180562891
Z003E0040	-1.180549787	-1.459605209	-0.811722598	-0.783764504	-0.891002463	-1.752730071	-1.040003228	-0.623479762	-0.946078938	-1.197280541
Z003E0042	1.538073906	1.397569402	1.895423067	2.469331492	1.907480843	1.441382033	1.98441626	2.283760984	1.821641231	1.9858657
Z003E0043	0.826543591	0.834959282	0.943266849	0.858061957	0.994264539	1.652788662	1.063693633	1.496158842	0.953562772	0.527103226
Z003E0044	0.622167046	-0.968451878	-0.43946169	-0.304251134	-0.474236577	0.114162497	-0.519396759	-1.329816083	-0.447898293	-0.245465389
Z003E0045	1.477570444	0.721723531	1.315872388	2.110735972	1.495381043	1.906541737	1.333322959	1.550822726	1.444117025	1.231622013
Z003E0047	1.198090332	0.470643817	0.720522012	0.683375193	0.741884365	-0.360548449	0.793274616	0.650407044	0.75596401	1.075804568
Z003E0049	-3.059183059	-3.441131654	-3.205480757	-3.500968897	-3.11242145	-2.839943539	-3.095457287	-2.666373492	-3.224634231	-2.808920979
Z003E0050	-0.101346869	0.334617751	-0.243622543	-0.025388743	-0.21914266	-0.605720659	-0.349773704	0.481147645	-0.210963196	0.174854422
Z003E0052	-0.50452174	-0.237800184	0.759197576	0.38500981	0.706573219	0.009569629	0.436736317	1.78580274	0.702554658	0.420373101
Z003E0053	-0.244321559	0.241896712	0.557119603	0.069897346	0.448458326	0.86378829	0.335689118	0.404448545	0.472777	0.77121647
Z003E0055	0.031846618	0.074480334	0.622087077	0.220015201	0.420009549	1.085224787	0.36438839	1.322548959	0.440041087	0.715356862
Z003E0056	1.378640884	1.690820991	1.611756413	1.931929286	1.574304263	1.46951095	1.49001953	1.195259468	1.665606481	1.431968662
Z003E0058	0.742281578	0.366529987	0.886931235	0.662218436	0.707452986	1.901531171	0.857211026	0.743678399	0.768030568	0.588192848
Z003E0059	1.701750951	1.433096134	1.978271506	1.423502252	1.918042874	1.288061446	1.727047785	0.967333156	1.929913223	1.542039049
Z003E0061	-0.730150271	-0.486188855	-0.688968331	-0.822704691	-0.501557042	-0.340501217	-0.527633448	-1.053328557	-0.566242855	-0.486673115
Z003E0065	0.622350697	1.743732093	1.172902764	1.473990365	1.06351996	2.349902388	1.075152428	1.591633738	1.069867816	0.626084248
Z003E0066	-2.050920019	-2.06654399	-1.881531723	-1.992675149	-1.969614043	-1.730665953	-2.080302827	-1.484612795	-1.95315799	-2.229956605
Z003E0067	-0.398116824	-0.867892474	-1.128332421	-1.200621214	-1.178875446	-0.686283526	-1.289534928	-0.856214624	-1.138756943	-0.872113124
Z003E0068	-0.694124743	-0.448189021	-0.485906701	-1.100976966	-0.528399599	-0.996205986	-0.727032554	-0.167657856	-0.531239089	-0.570540917
Z003E0069	-0.419720707	-0.763606937	-1.3276173	-1.445089908	-1.220012999	-0.605888674	-1.109632123	-1.356467171	-1.261915286	-0.938512219
Z003E0070	0.13605426	-1.135973047	-0.224607163	-0.088459184	-0.376319501	-0.782402172	-0.494229008	-0.080814492	-0.380073024	-0.191440548
Z003E0071	-0.368821825	-0.252916684	-0.92060262	-0.431280973	-0.872455529	-0.144495952	-0.681142881	-1.659527425	-0.851406853	-1.279423316
Z003E0072	1.374073047	1.510609153	0.861566941	0.925101626	1.109404124	1.665577435	1.214785588	0.28225799	1.10464665	1.22724633
Z003E0073	2.619388804	3.626655681	3.241128937	3.867375854	3.344355744	2.458187858	3.22746104	3.602730266	3.28945342	3.184509291
Z003E0075	2.281947021	2.79525482	2.224306023	1.397816847	2.147427582	2.471410789	2.098027055	2.987054528	2.216221751	2.358162246
Z003E0076	-1.673831903	-2.110442407	-1.089995812	-1.125420366	-1.184776406	-1.120143774	-1.399619599	-0.640248836	-1.30868848	-1.313245509
Z003E0077	-1.83692699	-2.030928249	-1.195398145	-0.748486659	-1.139332738	-0.369633619	-1.038998401	-0.704963255	-1.161446083	-1.590845193
Z003E0078	0.956539366	1.392729824	1.347543073	1.430359751	1.244807686	0.784488382	1.32687089	1.918965071	1.354993902	1.617713418
Z003E0079	-2.073411163	-2.313106822	-2.074245905	-2.469165496	-2.06152506	-1.41520879	-2.20588734	-2.021150724	-2.073617649	-1.847046811
Z003E0080	-0.721552206	-1.103237519	-1.229478308	-1.714593967	-1.227539322	-2.3631936	-1.198743218	-2.126570494	-1.149290916	-0.916714978
Z003E0081	0.662701344	-0.702959622	0.10438443	-0.82236014	0.04342099	-1.095572811	-0.164545123	-0.399090234	-0.020148826	0.262085096
Z003E0082	-0.883741948	0.633705442	-0.223431627	-0.283576785	-0.198338866	-0.684830575	-0.034869356	0.217427865	-0.215353752	-0.388669987
Z003E0083	0.166387228	-0.191498604	0.208836142	-0.28767384	0.166670276	1.05101918	0.081743317	-0.744118218	0.098288414	-0.304520539
Z003E0084	0.339502565	-0.505025325	0.028896468	0.382129387	-0.109938763	-0.599677643	-0.298670749	0.232659366	-0.106571598	0.217172683
Z003E0085	-0.905174431	-0.439210825	-0.769785671	-0.820384	-0.766030513	-1.67510661	-0.674987621	-1.167931691	-0.784314403	-0.684889432
Z003E0086	-2.299638306	-2.314887991	-2.30367236	-2.516537027	-2.181564178	-2.846063835	-2.177087751	-2.193041684	-2.176036513	-1.838909052
Z003E0087	0.063695772	-0.311857537	0.028696599	-0.490293268	-0.162871882	-0.362741865	0.029283328	0.508601941	-0.07616487	-0.29139604
Z003E0089	-0.006646837	0.183160174	0.868991207	0.717359638	0.873389691	1.481034542	0.741126549	0.69520715	0.921379144	1.200841695
Z003E0090	1.145460793	0.59271779	1.067874956	1.036024448	1.017338073	0.039630725	0.775978265	0.103710038	1.015711654	1.192750282
Z003E0091	-0.502180055	-1.348678553	-0.363583331	-0.30405543	-0.350660119	-1.16186116	-0.458658777	-1.566229063	-0.427814593	-0.339536081
Z003E0092	-1.205163882	-1.987875585	-2.532801475	-2.813183145	-2.379686671	-3.471277096	-2.556396273	-2.862740454	-2.423265659	-2.008543496
Z003E0093	0.02765031	0.165951682	-0.393763658	-0.237181966	-0.234663272	0.255410081	0.004522753	-1.137296085	-0.181874237	0.010454127
Z003E0094	-0.679130714	-0.552798079	-0.673704069	-0.183172185	-0.672498858	-1.34879248	-0.787038917	-0.047120255	-0.647990417	-1.15671848
Z003E0095	1.410776793	1.641916799	1.773639777	1.589625606	1.696564584	1.81108512	1.708160395	1.249111376	1.715595982	1.53763775
Z003E0096	0.262956606	0.708588849	0.860085061	0.802946355	1.072906278	1.767758501	0.869158673	1.35779752	0.980623	0.83901124
Z003E0097	1.113851624	0.309923515	0.814351432	0.974278904	0.837214077	0.266918253	1.021307444	0.181047545	0.877123205	1.066314781
Z003E0098	0.54862152	0.104503032	-0.032122151	-0.011077164	0.151538809	0.314704415	-0.104802428	0.522319733	0.132145432	0.437944103
Z003E0100	0.02453128	-0.447352907	0.055918245	0.513578933	-0.029309566	-0.694523249	0.080547913	-0.911167227	-0.027356187	0.01866072
Z003E0102	4.578206055	4.31947996	3.771307196	3.06834788	3.721776231	2.668233473	3.854059736	4.00313007	3.868074669	3.958695275
Z003E0103	-2.789434939	-4.161826837	-3.360793769	-4.001933602	-3.362109808	-2.527406657	-3.214567025	-2.761152185	-3.361820065	-3.732931811
Z003E0104	-0.211013912	0.499777467	0.150751332	0.993374341	0.348310398	-0.403508248	0.176682247	-0.545788553	0.30768881	0.186234764
Z003E0105	0.789060413	-0.794352041	0.248543414	0.169469167	0.278378378	1.399065795	0.140697303	-0.762984126	0.238043872	-0.084208741
Z003E0106	0.915039712	1.315253641	1.024818318	0.577077738	0.818573066	1.455999178	0.816701677	0.248472643	0.920689603	0.51230688
Z003E0107	0.503346781	0.08442507	0.30984565	0.073118435	0.295573721	0.024847611	0.430193641	0.830831718	0.358219387	0.604234019
Z003E0108	-1.186795355	-0.302126569	-0.914256536	-0.251927416	-0.982840625	-0.363833839	-1.015118444	-1.42430446	-0.954932024	-0.646121974
Z003E0111	-2.635353389	-1.051372804	-1.73029037	-1.287805789	-1.721288207	-2.663779104	-1.766914219	-2.481857599	-1.727657063	-1.984864531
Z003E0112	-0.616031355	-0.405783992	0.267115063	-0.494583446	0.226610409	0.014244972	0.311922033	-0.173192955	0.269974047	0.323327239
Z003E0113	1.585861226	2.033957912	1.948531143	1.683998731	1.992151654	1.310983802	2.035856859	2.410795902	1.873587374	1.979282817
Z003E0114	-0.160295642	-0.767353211	-0.100813923	0.574748455	-0.010285351	0.625466532	0.018027491	0.513559302	-0.014435271	0.337761636
Z003E0115	2.156236893	2.330321728	1.893078316	1.67949956	1.85567967	1.046805309	1.831817815	2.35821861	1.933328727	2.198665408
Z003E0116	1.40148907	0.961872141	1.116116181	1.587787707	1.047376677	0.793646956	0.990039119	0.849890174	1.044980296	1.110577476
Z003E0117	-1.492778117	-2.009101902	-1.278410976	-1.502498356	-1.351612135	-0.975906879	-1.258861678	-1.29783566	-1.316444703	-1.191180244
Z003E0118	-0.679493117	-0.346674934	-0.964291518	-1.482583177	-0.946274932	-0.456696345	-1.023985003	-1.397580116	-0.848752724	-1.278108965
Z003E0119	0.69469615	0.450252551	-0.102684333	0.498114672	0.060413708	-0.592824993	0.254873685	0.331454822	0.034864267	0.046011104
Z003E0120	1.582536839	2.619658418	2.260059083	2.405549922	2.292846328	2.724245281	2.334619252	3.042526843	2.305158936	2.439482156
Z003E0121	-0.557070886	0.613540459	0.230752605	0.396909845	0.279344999	-0.267131141	0.422218147	0.745411856	0.263612927	-0.027387019
Z003E0122	2.7484681	2.219508314	1.813467947	2.472060534	1.575222823	2.773747976	1.788673158	0.749567159	1.654972786	1.266906997
Z003E0123	-0.522924246	-0.546743439	-0.139427626	0.330844558	-0.238631616	0.84483333	-0.172423547	-0.950583789	-0.176187921	-0.178248396
Z003E0124	-3.906697927	-3.239631397	-3.392758385	-3.060290417	-3.353104896	-3.085920737	-3.305821237	-3.601088306	-3.286943305	-3.163957998
Z003E0125	0.76782712	-0.549640838	-0.283052412	0.165383438	-0.189729174	-0.098162003	-0.291641618	0.510198683	-0.15292521	-0.51611447
Z003E0127	-1.011410976	-0.41788733	-0.250156864	-0.565380926	-0.229231389	-0.66156832	-0.136733079	0.35919463	-0.166615571	-0.519012277
Z003E0131	0.295953245	0.577773252	-0.036579682	-0.033175088	0.101557705	0.810982311	-0.039061308	0.554773495	0.0743011	-0.003149173
Z003E0132	-1.835984697	-2.428753921	-2.560647772	-2.559157222	-2.596846077	-2.14006838	-2.442799672	-2.858228475	-2.484944826	-2.87535317
Z003E0133	0.731873399	-0.564975316	-0.089992303	-0.567064754	-0.072355438	0.757233623	-0.006722993	0.33753867	-0.138757271	-0.45509775
Z003E0134	-1.832300331	-1.639578058	-1.623057092	-1.555322222	-1.499963532	-1.302836721	-1.450043158	-2.226649612	-1.59841158	-1.933479468
Z003E0135	0.285702007	0.781775381	0.6043556	0.722200489	0.393565988	-0.142551086	0.50414706	0.501261789	0.470841779	0.172645749
Z003E0138	0.034744255	-0.163711947	-0.363920605	-0.007846356	-0.326146232	0.015970217	-0.290045696	0.066707821	-0.309051551	-0.147008038
Z003E0139	-1.049825808	-0.324842239	-0.640275131	-1.076463914	-0.709888576	-1.682057975	-0.866735585	-0.677767597	-0.74028529	-0.566615492
Z003E0140	-0.557283819	-0.551439613	-0.807405874	-0.547355444	-0.991901505	-1.885754355	-1.14755237	-1.053995131	-0.920558982	-1.195909468
Z003E0141	-0.412042701	-1.357997743	-1.97390297	-2.251979378	-1.875228703	-2.244969052	-2.023474553	-1.76265141	-1.878073682	-1.478807667
Z003E0142	0.308044904	0.057822752	0.235347973	0.063142098	0.186327719	-0.675190698	0.266494082	-0.805019826	0.274954459	0.110156781
Z003E0143	-2.518134568	-2.251719451	-2.131526844	-2.240185709	-1.966521844	-2.086741686	-2.071371117	-1.204828726	-2.028762134	-2.310250376
Z003E0144	-0.123334214	-0.241450877	-1.046975464	-1.766251077	-1.027345482	-1.098400972	-1.182933987	-0.658821107	-0.982548371	-0.658273647
Z003E0145	-0.302708722	0.244172894	0.386289878	0.888531561	0.583211005	0.711933446	0.660347786	1.301826119	0.507086004	0.806993205
Z003E0146	-0.756351689	-0.442771502	-0.743298716	-0.253287765	-0.741120502	-0.345627044	-0.871900398	-1.606525883	-0.821534128	-0.592522654
Z003E0147	-0.99646473	-0.539329863	-1.135584691	-0.835303373	-0.999602862	-1.714600418	-1.124152363	-0.890279719	-1.010342802	-1.334643636
Z003E0148	-0.369739321	-0.642942566	0.150770259	0.569280738	-0.016079929	-0.038259103	0.032493619	0.768161335	0.072580025	-0.254777587
Z003E0149	0.564550945	0.178376146	0.7400954	1.205635341	0.854380047	0.513496678	0.883829729	1.113346429	0.776750113	0.528448306
Z003E0150	0.077158308	0.530440828	0.412548072	0.139422266	0.295348668	-0.878761086	0.297173372	-0.437796323	0.284752883	0.451245727
Z003E0151	-0.304303724	0.146762981	-0.450105561	-0.476759359	-0.365637047	-1.150517888	-0.208833616	0.159535996	-0.425164812	-0.070351868
Z003E0152	-0.382439198	0.315851965	0.465533684	0.874620831	0.286153241	-0.348885475	0.260020466	0.763290457	0.409607541	0.570742063
Z003E0153	-0.432623769	-1.023769219	-0.565576753	-0.808851031	-0.506776029	-1.144517863	-0.613227857	-0.684116079	-0.453492393	-0.771603573
Z003E0154	-1.136417371	-0.050530736	-1.014772022	-0.97800306	-0.943550229	-1.71231922	-0.797236643	-0.105259288	-0.947686476	-0.566924002
Z003E0155	-0.760377646	-0.864726123	-1.410672672	-1.175105999	-1.465293086	-1.412207291	-1.258104751	-1.13516489	-1.425931277	-1.322749163
Z003E0156	-1.204637262	0.05999671	-0.280563001	-0.325478901	-0.324102422	-0.813931992	-0.26211669	0.054907173	-0.322063052	-0.072896012
Z003E0158	-0.766545419	-0.62774627	-0.749492445	-0.458396179	-0.791274858	-0.232933879	-0.706600883	-1.461059696	-0.787107761	-1.027518431
Z003E0160	1.245257441	0.426446705	0.944899162	0.399327259	0.951351015	1.664529967	1.028270588	1.305458333	0.831310528	1.044973289
Z003E0163	-0.694060567	-0.663824232	-1.044727073	-1.202361944	-1.098617064	-1.20999833	-1.154143557	-1.712994586	-1.146433366	-1.002874386
Z003E0164	-1.390968309	-0.933262125	-1.449984184	-1.004274875	-1.554228264	-2.610675815	-1.400609922	-2.200448881	-1.456158833	-1.311079074
Z003E0166	-0.810423874	0.876489063	0.434903817	-0.195027235	0.243126153	0.986525683	0.280219936	0.957209786	0.220787019	0.263290392
Z003E0167	0.927868962	0.400752136	0.584022147	0.264365367	0.442069506	0.188409846	0.264170758	0.235653104	0.404948236	0.111271354
Z003E0168	0.43618173	1.54739058	1.182623479	0.755934673	1.109068942	0.410762924	1.108001309	1.594199648	1.032137365	1.304598881
Z003E0171	-2.870625752	-2.448977875	-2.597997016	-3.28284166	-2.738943316	-1.947819321	-2.653370722	-1.96520417	-2.724741472	-3.230989399
Z003E0173	-1.570633176	-0.233830775	-1.375856079	-1.504422906	-1.244485243	-1.884991074	-1.464012942	-0.982495058	-1.250015246	-1.372698445
Z003E0174	1.553850277	1.861344914	1.650284921	1.170034247	1.752879249	1.393178791	1.652545983	1.33330032	1.65518449	1.278813835
Z003E0175	2.287284599	1.588082566	2.036933751	2.124107677	2.182259599	3.260339248	2.073085107	2.465811823	2.142323877	2.381687005
Z003E0176	3.401110357	2.975887531	2.980940894	2.647425211	3.15457055	2.419142949	3.22236173	2.258889721	3.038840702	2.864916839
Z003E0177	-2.023132086	-1.855905753	-1.400469905	-1.598547387	-1.497998195	-1.833107574	-1.555977001	-1.079094821	-1.416132841	-1.21630434
Z003E0178	0.864671859	0.533307891	0.522720718	-0.00192982	0.404997721	0.656277487	0.574838889	-0.503960915	0.381100028	0.255766312
Z003E0179	0.185521664	-0.391653191	0.239694586	0.307367346	0.331749053	-0.336773244	0.409940629	-0.656630579	0.395459984	0.608672966
Z003E0180	3.414817226	2.81418797	2.433637872	2.751150057	2.540421089	2.810873818	2.625641487	1.926692327	2.444195364	2.253261237
Z003E0181	2.02154675	1.488053856	1.289516257	1.420999024	1.247692844	1.084297977	1.42546565	1.504379112	1.273709124	1.369503406
Z003E0182	-0.233308354	1.031483727	0.290728653	1.002227329	0.056583123	0.845162455	0.21398088	0.471975947	0.091782727	0.168995248
Z003E0183	1.818654993	2.304214144	1.885832577	2.038850832	1.942759707	1.820845669	2.012311948	1.259556279	1.927567914	2.094210959
Z003E0185	-1.55823403	-1.094285139	-1.001556563	-1.833373772	-1.156965733	-0.721177862	-1.049298564	-1.6403088	-1.167003849	-1.149246401
Z003E0186	1.558340927	0.741510038	0.902011299	0.574015093	1.041278046	0.490781759	1.185751361	0.012047323	1.074636595	1.303547804
Z003E0187	-2.566629086	-2.315303901	-1.926755685	-1.559687388	-1.718240766	-1.239915208	-1.885126029	-2.409596028	-1.809403233	-1.447192639
Z003E0189	0.396304846	0.829452455	0.671531318	1.128446966	0.658398477	1.110017727	0.59321841	1.251428237	0.713317404	0.246032213
Z003E0190	-0.925276484	-1.915600798	-1.098316854	-0.985623569	-1.142841945	-0.553247618	-1.199675815	-1.223466148	-1.167131374	-1.042514827
Z003E0193	0.066976967	0.772890695	0.402801248	1.084685155	0.418033998	0.198222991	0.653175529	0.778748835	0.447688108	0.610398472
Z003E0194	2.088055787	1.562640471	1.940816678	1.971413385	1.988306855	2.18672132	2.068070981	2.277795465	1.949943791	1.809240691
Z003E0195	-0.569256524	-0.19888957	-0.575198307	-1.058096025	-0.52958953	0.177312186	-0.453613588	-0.072663042	-0.598733234	-0.992685625
Z003E0196	-2.49819938	-1.053869331	-1.318493381	-0.918787285	-1.36145911	-2.529355549	-1.276236839	-0.7390924	-1.352672691	-1.11447827
Z003E0197	2.340124166	2.395692669	2.363649448	2.500031604	2.397005318	2.941290411	2.330759304	2.689399663	2.446820311	2.519340977
Z003E0198	-0.625704601	-2.084197295	-1.177536319	-1.316473566	-0.967966798	-1.089982651	-0.878719689	-0.661998793	-1.001224261	-1.135948802
Z003E0199	-1.501395173	-0.692519054	-1.509592633	-1.076484552	-1.477404681	-0.980939198	-1.462886901	-2.343975392	-1.411646324	-1.296183826
Z003E0200	2.379101289	0.944669323	1.339852288	1.087362407	1.265741304	0.874446514	1.456529431	1.205494856	1.29856575	0.917317275
Z004E0001	-4.006730502	-1.925232887	-3.122583973	-3.390638992	-2.971085384	-2.606982745	-2.905749976	-2.044899306	-2.818348168	-3.881108135
Z004E0002	-0.372875248	-2.158053961	-1.784512293	-2.074216763	-1.84074437	-1.31718878	-2.059788051	-1.542185912	-1.959849077	-1.501668267
Z004E0003	1.214324833	2.403997902	1.066230829	0.631519033	1.099560204	0.666729761	1.178701315	2.115124079	1.051757276	1.720318059
Z004E0004	-1.098781102	0.062658616	-0.453431647	-0.354479498	-0.301365571	0.024471291	-0.341524732	-0.134048714	-0.281212513	-0.807322986
Z004E0005	1.709365286	2.077530479	0.7245577	0.575265999	0.565215637	1.0283474	0.483553582	1.454599184	0.437186401	1.218918864
Z004E0006	0.888878466	2.868974116	1.994463732	1.483827662	1.776221078	1.455566315	1.913864116	1.897451281	1.877606244	1.875297306
Z004E0008	-1.461021962	-0.776963996	-0.48826578	-1.031743835	-0.482603559	0.135868084	-0.557248847	0.93493211	-0.599619132	-0.202032158
Z004E0009	-0.954393644	-0.383693124	-1.553486971	-2.136929125	-1.7350854	-1.248564788	-1.779723986	-3.23493137	-1.674627679	-2.530634412
Z004E0010	1.939194659	0.04844194	1.278311348	0.683073129	1.238082419	1.748988772	1.058621782	2.301239537	1.188484256	1.459062392
Z004E0012	-0.63968481	-0.608587905	-0.09221289	-0.168674343	-0.173531008	0.167992236	-0.149787163	0.846782092	-0.11865513	-0.759141474
Z004E0013	-0.149221209	-0.351488482	0.813145227	0.844273253	0.583635006	0.412112633	0.731554779	-1.38339285	0.606798107	0.451139467
Z004E0014	2.565288166	0.511500744	1.413118592	1.497546106	1.19726777	1.152607252	1.116482434	1.764665397	1.232825197	0.356797288
Z004E0015	0.290860239	0.895695788	-0.15127081	-0.154781008	-0.360361304	0.147933282	-0.31352925	-0.010380328	-0.381638121	-0.757621535
Z004E0016	1.066964372	3.361836877	1.312492413	1.834203279	1.586100315	1.492849349	1.502981765	-0.36817741	1.378184479	2.588507558
Z004E0017	0.572382769	-0.436958544	0.162687134	0.229402615	0.312584819	0.002099463	0.409884713	1.081687011	0.517382051	0.993935407
Z004E0018	0.158768031	0.508361658	0.691622526	0.155522504	0.511770353	-0.026114152	0.371320012	-0.775449346	0.617389136	-0.843452592
Z004E0019	4.232406698	4.886943985	3.475771779	3.459691429	3.314586382	3.003990051	3.375491728	4.166744876	3.363228606	3.382717835
Z004E0020	-0.731877005	-0.854873641	-1.163892806	-1.442420276	-1.535625841	-1.848483064	-1.40781428	0.392454741	-1.419206207	-0.636051723
Z004E0021	-0.146176016	-0.866827085	0.18780607	0.220818649	0.266674796	0.456843958	0.385445968	-0.166870397	0.286510203	1.00203157
Z004E0022	2.693221872	0.80419142	1.60183082	1.706036081	1.40893162	1.192603127	1.460655298	0.823782991	1.474086132	0.314344692
Z004E0023	-1.78032821	-0.264780112	-1.04067999	-1.515940949	-1.258810437	-1.357648968	-1.402111897	-1.78938287	-1.317261539	-1.102982966
Z004E0024	-1.305225266	-2.124144257	-2.023689387	-2.521988125	-2.172615419	-1.931605263	-2.228557125	-1.977014452	-2.292189182	-1.239530221
Z004E0025	-2.535904026	-1.078154975	-2.010116454	-2.093428764	-2.000695935	-1.648227759	-1.902881979	-1.62534994	-2.054378902	-1.851484942
Z004E0026	0.347144613	1.292290844	0.544269968	0.475126145	0.351535485	0.789600458	0.302911179	-0.003330681	0.331437267	1.429796132
Z004E0027	0.258684806	0.842388487	-0.748750654	-1.165547889	-0.67184656	-0.852815264	-0.809146491	-1.727109232	-0.866455658	-0.130217574
Z004E0028	0.664630101	1.828585176	0.85877689	1.396572131	1.172534819	1.661896541	0.908127102	2.154124225	1.109369752	0.236066883
Z004E0029	-0.902670716	-1.482574103	-1.295209827	-1.31850528	-1.056124887	-1.439936554	-1.093928962	-2.749078212	-1.166991775	-0.074999693
Z004E0030	0.135521887	0.205465351	-0.348469513	-0.67462422	-0.423866865	-0.918256818	-0.498290237	-2.266785703	-0.527056451	-0.81095729
Z004E0031	-4.069159005	-2.887695622	-3.193348772	-3.150103009	-2.83795115	-3.095830307	-2.922312563	-1.585368586	-2.864812581	-1.725142315
Z004E0032	-0.416437149	-0.277511264	0.764622373	0.269223194	0.614780747	0.607659816	0.568714962	0.778306792	0.532138391	-0.724510094
Z004E0033	-2.257744076	-1.134320911	-1.112062654	-0.792294191	-0.919007991	-0.535760828	-1.252028081	-1.950324489	-1.031563793	-0.248191119
Z004E0034	-0.361181594	0.267613244	-1.016156695	-1.113159896	-0.92682885	-0.811008198	-0.852081736	-1.891150143	-0.99754619	-0.005771621
Z004E0035	0.02280605	-0.739939325	0.392373989	0.182701527	0.667271253	0.444588208	0.732414995	0.783834213	0.806352154	1.742596851
Z004E0036	-0.467097391	-1.472062299	-1.099927762	-0.563579222	-0.868409494	-1.113657186	-0.897078079	-0.355925707	-0.947880673	-1.603228214
Z004E0039	0.851775201	-0.056738264	0.036282625	0.266583651	-0.330297332	-0.806426177	0.001667452	0.488406963	-0.332528828	0.87463107
Z004E0040	3.573342813	3.714704698	4.059740344	4.216811243	4.079004791	3.787939638	4.156552913	5.591802257	4.085484221	3.187432066
Z004E0042	0.93202909	1.652814662	1.866999526	1.222296776	1.689987148	1.736235289	1.744132691	1.056534285	1.709652287	1.638070594
Z004E0043	-0.329020221	2.404340944	0.83827598	0.601705821	0.671432567	0.978769977	0.798268511	2.106836872	0.853575611	0.263120498
Z004E0044	-0.354898021	0.789869518	0.35287399	0.391262405	0.466785111	0.867956059	0.496291463	-0.549520679	0.510153688	1.070749489
Z004E0045	3.196810017	3.758838493	2.143454121	1.947308892	2.40829025	2.021029041	2.29270182	1.790936822	2.293406044	2.523234489
Z004E0046	-3.82428199	-2.563918819	-2.339949034	-2.321071837	-2.668446963	-3.13387037	-2.711486887	-1.886020282	-2.760927703	-3.492687649
Z004E0047	-0.659777845	-0.366702351	-1.638423381	-1.480418803	-1.636055908	-2.065329836	-1.676047634	-2.795025188	-1.707250803	-1.081916381
Z004E0048	3.032224707	1.253877975	2.049628737	1.570000643	2.033062623	2.566404589	1.921281459	0.770937492	1.926068458	2.816331155
Z004E0049	0.268348693	1.33028846	0.974028069	0.903165832	1.163850881	1.038019749	1.166256932	1.490905861	1.131211423	0.741034684
Z004E0050	-2.37973444	-2.000176349	-1.123097052	-1.032176131	-0.93646062	-0.691915911	-0.855682604	-0.000316109	-0.824656164	-0.958947365
Z004E0051	1.283624936	-0.27829563	0.400767895	0.447500373	0.617812846	0.035437101	0.412144822	0.693013734	0.557452368	-0.479259581
Z004E0052	-1.7818472	-2.403041893	-1.440802982	-0.883132997	-1.305049386	-1.176715484	-1.368893508	0.102503419	-1.443121018	-1.023288141
Z004E0053	-1.232611697	-2.120814435	-0.865779084	-0.645175282	-0.936004391	-0.766032117	-1.121941236	-2.108551264	-0.843138757	-0.604513617
Z004E0054	0.023804083	-1.41032344	-0.774835118	-1.187080446	-0.959073505	-0.862568924	-0.941395089	0.325780538	-0.913016911	0.002424822
Z004E0056	0.992474985	0.683702156	2.14369981	2.338596387	2.109838354	1.595122644	2.007542761	2.010853162	2.223112786	3.288390168
Z004E0057	-0.005774149	-0.750311865	-0.026522328	0.089372123	-0.235296385	-0.135829262	-0.172554012	0.747281715	-0.270111241	0.841140734
Z004E0058	-0.85957196	1.706516963	-0.299975826	-0.779292871	-0.479468236	-0.083962211	-0.29215682	-2.403937115	-0.457423791	-0.202422316
Z004E0060	2.949770787	3.411118174	3.636855761	4.121007475	3.933597282	3.546596992	3.82785507	3.020809085	3.854868007	2.504203511
Z004E0061	4.067492039	2.661422521	2.927843506	2.424000901	2.817405705	3.109753232	2.736766942	2.885939592	2.816141379	2.341512856
Z004E0062	2.531986343	3.755857399	2.20505483	2.02315137	2.418890375	2.550404797	2.3485742	3.435120614	2.239371653	2.490915014
Z004E0063	-0.572962236	-1.139268319	-0.446795727	0.03591967	-0.305931737	0.544280634	-0.183143139	1.01362558	-0.110931658	-1.571640731
Z004E0067	-2.549688107	-3.205736178	-1.573979377	-1.85858482	-1.379787325	-1.885972969	-1.329647119	-1.458136608	-1.436660798	-1.179907001
Z004E0068	-0.074759035	1.780563216	0.630766955	0.422528422	0.686392591	1.496730099	0.819186803	2.912675751	0.823387067	1.988568561
Z004E0069	-0.966583856	-0.435540196	-1.300539029	-1.231128549	-1.49386177	-1.318557785	-1.575151696	-1.441880246	-1.426347877	-1.748329076
Z004E0070	-1.396047456	-0.025641131	-0.039711775	-0.247178183	0.137037803	-0.37099475	0.075632055	0.888697161	0.088722386	-0.174569523
Z004E0071	0.630879542	0.587760937	0.773366733	0.93041102	0.971152004	1.365846447	0.999817834	-0.662677992	0.906377816	-0.522763873
Z004E0072	-0.675810003	-0.816582584	-0.192344823	0.381473177	-0.007108704	0.184460086	-0.081659359	0.741530508	0.013440812	1.17993452
Z004E0073	-2.278202514	-1.974807424	-1.969999428	-1.802261325	-2.130265922	-1.565509582	-2.013021905	-0.920485069	-1.963038177	-2.238796634
Z004E0074	0.535641003	-2.567312471	-0.471180175	-0.872685022	-0.689597148	-0.25531456	-0.651207447	0.770990939	-0.559653051	-1.88797341
Z004E0075	-1.431015213	-2.228932008	-0.520192564	-0.476870728	-0.795601085	-1.456990738	-0.927017146	-0.941897618	-0.91586098	-2.302798091
Z004E0076	-0.909689736	-2.050651402	-1.225653527	-0.586934816	-1.212354312	-1.86154563	-0.932705311	0.197472691	-1.154884459	-0.795278407
Z004E0077	-1.283621075	-2.207900792	-0.977748432	-0.951395694	-0.593716395	-1.333580645	-0.709302842	-0.052079727	-0.537256454	-0.593645653
Z004E0078	-0.225306034	1.007345826	0.395385435	-0.057880458	0.188262047	0.544243308	0.356077942	0.940052726	0.272010851	-0.327989002
Z004E0079	0.796831865	1.113074	1.616698496	1.957433093	1.719807075	1.958014033	1.492234147	2.233376067	1.688358172	1.41900838
Z004E0080	0.829460182	1.012918961	1.767089758	2.15498533	1.947116261	1.188304134	1.841110773	2.836522237	1.881907368	2.94647276
Z004E0081	0.922371454	1.124582831	-0.281652171	-0.183628667	-0.162670514	0.2612235	-0.077817021	0.351480956	-0.089311114	0.805931615
Z004E0082	0.381131346	2.780678282	1.818448862	1.780566302	1.709556018	1.862080599	1.556984447	2.749541674	1.617098815	1.908352215
Z004E0083	-0.53202577	-0.238877687	-0.212409168	-0.663422003	-0.360765663	-0.306968145	-0.363513318	0.967894813	-0.40970759	0.410197563
Z004E0084	2.123425766	1.600099114	1.158200204	0.735609801	1.213834697	0.914447498	1.152748726	1.553373629	1.186643534	1.659628924
Z004E0085	2.959810656	5.142681234	3.867703715	3.836904471	3.751182698	4.240073734	3.717721156	4.18897205	3.633315889	3.909224845
Z004E0086	0.8876787	2.193805375	1.142235189	1.174818712	0.988607716	1.389263686	1.139193427	0.840308181	0.987151138	1.73900385
Z004E0087	-1.085836119	-1.447441836	-0.899180144	-0.648257675	-0.980665598	-0.448980222	-0.962767843	-2.286146879	-1.048950472	-1.425073719
Z004E0088	-2.039280515	0.062867829	-0.25260769	-0.158466462	-0.531200165	-0.772939247	-0.566334355	-0.050686182	-0.536949543	0.327876543
Z004E0089	-2.083806279	0.136680733	-0.790653902	-0.313529715	-0.73187404	-0.942032066	-0.467820239	-0.112377065	-0.592605148	0.707614521
Z004E0090	-0.172912268	-0.324559891	0.912787891	1.142975181	0.780402553	0.938835333	0.781154504	2.255025646	0.689648739	0.88234336
Z004E0091	0.875141462	-0.081046442	-0.940037745	-0.416382282	-0.691953625	-0.323837758	-0.625237168	-1.003872187	-0.675393867	-1.580072786
Z004E0092	-0.868770043	-0.61801688	-0.447294488	-0.461373695	-0.353507556	-0.072640026	-0.214037046	0.435797547	-0.341125412	0.640392819
Z004E0093	-1.622664644	-2.308518755	-1.543584151	-1.557673279	-1.692031848	-1.670419187	-1.640445801	-2.160230911	-1.63636139	-1.853653265
Z004E0094	-0.046913773	0.505226378	0.855424629	1.198928389	1.044405468	1.140092441	0.999482118	2.07971047	0.936241197	-0.393192154
Z004E0095	3.015385229	3.36731229	2.569879821	2.871999709	2.338089699	2.65234662	2.199113163	3.453133965	2.420859369	2.043854137
Z004E0096	2.075325176	2.426471643	0.826988025	1.346380205	1.082918748	0.724850134	1.026739277	1.765521076	1.102114862	2.65455916
Z004E0097	0.474188936	0.71344636	-0.338883887	0.122422336	-0.249657757	0.485592474	-0.031489556	-0.751782781	-0.149155912	-1.654216502
Z004E0098	0.955246513	-1.174389797	0.430659822	-0.03634052	0.132432449	-0.323008875	0.250029462	1.845944391	0.209647847	1.486964841
Z004E0099	0.353285889	0.517976612	0.970734537	0.692861839	1.089508942	1.715423029	1.160333143	-0.536588461	1.101722388	-0.277964307
Z004E0100	-2.740347642	-2.20725571	-1.407495766	-1.836749631	-1.523992285	-2.139316776	-1.547970511	-3.460067415	-1.589984799	-1.619400506
Z004E0101	0.644922946	1.649745661	0.560970425	0.947345555	0.851930382	0.4121267	0.864639145	-0.641501095	0.788064984	1.288634694
Z004E0102	0.207564315	-0.646869686	-0.450861226	0.147053866	-0.292970569	-0.746476093	-0.299529528	1.213972291	-0.416605001	-0.617661595
Z004E0103	-0.852852999	-0.800393007	0.178377629	-0.152220838	0.097215913	-0.716701449	-0.058684588	-0.447010005	0.038750014	1.083748893
Z004E0104	0.441482542	-0.034665191	-0.297412132	-0.476294417	-0.32121053	-0.915675183	-0.409843139	-1.409508178	-0.453137295	-0.270676716
Z004E0105	-0.133351388	-0.012830565	-0.472438851	-0.16141938	-0.318729929	0.345265935	-0.241427495	-0.157438267	-0.235686604	0.615710301
Z004E0108	-1.060762883	0.068609365	-0.588153943	-0.017737669	-0.470764051	-0.002763426	-0.364155051	1.05267815	-0.309023413	0.375873485
Z004E0109	3.960714851	2.474749644	2.272105566	2.388419697	2.442307024	1.915917201	2.382701337	2.649939099	2.397985369	1.560233965
Z004E0110	0.397531305	1.600947391	-0.736603149	-0.229839561	-0.435021974	0.002685856	-0.597750348	0.111366069	-0.464602993	-1.067826091
Z004E0111	-2.288129957	-3.055477262	-2.887727122	-3.175349813	-3.192747423	-2.692379277	-3.035951485	-1.809238426	-3.059009735	-4.497052337
Z004E0112	4.03158282	3.147445379	2.565821875	2.676976909	2.765799028	2.70469354	3.036524169	2.349029278	2.933025471	1.747053511
Z004E0113	1.508908941	1.589999107	1.834299174	1.598645549	1.855694943	1.420054104	1.760042052	2.361780364	1.823362397	2.838595771
Z004E0114	-1.660907554	-3.371361668	-2.193896788	-1.837684794	-1.864157473	-2.220499589	-2.003096919	-3.204940879	-1.933593032	-0.886992274
Z004E0115	0.218464518	-0.82649726	-0.360720321	-0.013577748	-0.165738422	0.292087273	-0.141845885	-0.116923003	-0.0068717	0.436725479
Z004E0116	-0.659228592	-2.21488995	-1.771095659	-1.658468665	-1.902949148	-2.275872537	-1.943425357	-1.188488777	-1.952559906	-1.97011458
Z004E0117	-1.525501218	-1.881612451	-0.713069126	-1.120686993	-0.87371235	-0.581200821	-0.734526943	-0.793780164	-0.840981363	-0.088061066
Z004E0118	1.541112316	0.790711802	1.369742502	1.397763148	1.254247493	1.926652328	1.226359329	2.591076577	1.170924326	2.547927195
Z004E0120	-0.261591205	0.153610058	0.66186455	0.923206062	0.423380585	-0.015352397	0.604999857	-1.44998375	0.459969148	-0.571841133
Z004E0121	1.948102262	1.823091683	2.491666962	1.960720056	2.360831319	1.452718247	2.293895548	2.04625552	2.384106458	3.410444459
Z004E0122	0.087869528	-1.505925071	-0.618943647	-0.79792923	-0.698364084	-0.717462415	-0.921686779	-2.288421348	-0.784438651	-1.555829018
Z004E0123	-0.001662056	0.986519307	1.255509857	1.011275562	1.538797501	1.471907069	1.504286539	-0.764186763	1.433126252	0.830993225
Z004E0124	-2.029440691	-4.249971221	-3.260899412	-2.841722672	-2.904420063	-2.968936948	-2.857115847	-2.102969591	-2.909710709	-1.801538949
Z004E0125	0.515622904	1.783310666	-0.54823278	-0.107462823	-0.385874936	-0.34619288	-0.242241388	0.828143589	-0.312018761	-1.579083371
Z004E0126	-2.140529187	0.550993046	-1.042204635	-1.337584302	-1.301380162	-1.393389857	-1.424881642	0.155439048	-1.270072078	-1.935152512
Z004E0127	-0.854213479	-0.757642829	-0.577029339	-0.639594278	-0.722102161	-0.29160296	-0.59790817	-2.412149915	-0.635064697	0.30990789
Z004E0128	-1.017725538	-0.988731641	-0.269570814	0.300872708	-0.186302454	-0.5257395	-0.24555169	-1.239808588	-0.138744239	-0.16209541
Z004E0129	1.498163981	1.75881232	0.5598548	0.202468556	0.376648631	0.256314186	0.313092965	0.481480947	0.336213825	0.133491038
Z004E0130	-0.841177936	-1.303678501	-0.734582183	-0.935294757	-1.066860748	-1.2188766	-0.9227314	-1.633371452	-0.979809708	-2.604661149
Z004E0131	-0.615359935	-0.49157412	0.077988447	0.041958032	0.442595224	0.235725457	0.418173475	0.097710743	0.378425869	0.298685112
Z004E0132	0.586519598	2.349074217	1.420914041	1.184548796	1.496196692	1.399844857	1.453831652	2.05848109	1.458000232	0.399970123
Z004E0133	-1.955905705	-4.080990925	-2.990058979	-2.952207848	-3.205636162	-2.646790347	-2.994603177	-1.856974834	-3.077298964	-4.328008121
Z004E0134	-0.642517048	-0.557302445	-1.156837357	-1.122571499	-1.232413022	-1.185916857	-1.041866039	-1.813919421	-1.127614064	-2.469851996
Z004E0135	-0.825997156	-2.539515199	-2.08394149	-1.45733181	-1.931939408	-2.575885208	-1.747448993	-0.478940771	-1.854550863	-1.146932764
Z004E0136	-1.390429959	-0.875042581	-0.302987821	-0.99294383	-0.389640732	0.150026506	-0.521421141	-1.700555333	-0.470986691	-0.463003751
Z004E0137	2.934754795	1.411778937	1.621680996	1.88906327	1.904488495	1.984099218	2.019588443	-0.232917563	1.78734785	2.091047242
Z004E0138	6.578203413	5.580363319	5.443177899	5.256923541	5.717156742	6.369341195	5.80940912	4.027618533	5.821535814	5.597804291
Z004E0139	3.799898468	1.649319552	3.08647591	2.576643422	2.960821704	2.994132526	2.853558423	1.575566376	2.959228278	1.434152386
Z004E0140	-1.668180583	-0.828369172	-0.57215176	-0.366618201	-0.699531602	-1.028959526	-0.79329861	-0.64510776	-0.690407162	-0.967538618
Z004E0141	0.61030982	-0.438000668	-0.822088711	-0.460749317	-0.498550881	-0.286742845	-0.628292356	-1.994910425	-0.608872821	-0.415987506
Z004E0142	-3.655487855	-2.091167076	-2.548987131	-2.76256395	-2.432558464	-2.666116535	-2.338783039	-2.461942394	-2.26461054	-2.619699456
Z004E0143	-1.536148609	-3.695968915	-2.3391323	-2.934572541	-2.491282315	-2.926639328	-2.505577434	-3.739604292	-2.460245926	-3.522930082
Z004E0146	1.331551117	1.222034425	2.380347199	2.005379804	2.156577243	2.182883949	2.213225992	3.576967793	2.151156078	1.934432841
Z004E0147	-0.775030478	-1.085574343	-0.928509011	-0.955394505	-0.836323991	-0.369787368	-0.752577053	1.026477836	-0.850311844	-0.648471863
Z004E0148	-0.098987895	0.01234027	1.034218063	1.030466364	0.822321838	1.010073582	0.892964978	1.020439564	0.776400685	0.201290861
Z004E0149	0.515431514	0.773545475	-0.848658079	-0.887550014	-0.557798037	-0.204689038	-0.620019183	-0.43456486	-0.679658433	0.277626012
Z004E0151	2.165552584	-0.337207444	1.287156006	1.469290128	1.52081772	1.745948002	1.333344747	1.464793792	1.457843857	0.465126947
Z004E0152	-0.861273198	-1.658712973	-0.663416577	-0.429678146	-0.740470408	-0.789340701	-0.77285397	-1.891712645	-0.733804136	-2.049500733
Z004E0153	-2.712147456	-0.503697388	-1.742974378	-1.658210892	-2.003601599	-1.987264006	-2.071610695	-2.49992591	-1.99268375	-1.769637642
Z004E0155	-1.171325089	-0.177266752	-0.116470592	-0.622084485	-0.138712387	-0.620146311	-0.337292643	-1.149105179	-0.286906022	-0.018580874
Z004E0156	1.206848106	0.551137155	1.606578895	1.423805759	1.27463744	1.02478623	1.391088014	0.903726705	1.261154553	1.893991316
Z004E0158	-0.209428787	-1.268371367	-0.215017461	-0.107901304	-0.356006265	-0.169670863	-0.146264455	-0.401400007	-0.383621519	0.048975269
Z004E0159	0.67173137	-0.15709306	-0.09464342	-0.188392383	-0.311421895	-0.296954299	-0.25946097	0.882579556	-0.21139403	0.095819648
Z004E0160	-2.234687354	-1.86569466	-2.278419061	-1.879858937	-2.01867744	-2.179000242	-2.086063194	-0.626027797	-2.022674214	-2.624084879
Z004E0161	3.051625201	2.002921524	2.62076914	2.783554546	2.355207979	2.421026587	2.368313938	2.747220839	2.275204297	1.517147986
Z004E0162	-0.862360678	0.988349076	-0.275708695	-0.648840406	-0.509909948	-0.255695728	-0.441078035	0.00735285	-0.416987718	-0.365892062
Z004E0163	0.396024591	0.69914167	-0.287909707	0.251284098	0.021476433	0.795222052	-0.094843301	-1.320913634	0.033606891	-0.997518606
Z004E0164	1.47300579	1.43350217	1.851478222	1.921903369	1.661975914	2.060354834	1.489846046	2.735245274	1.592617332	1.444327351
Z004E0165	3.279372705	1.883816085	2.37183913	2.454490905	2.540206094	2.312935598	2.637581422	1.691485355	2.618265846	3.24835209
Z004E0168	1.408032809	0.764032279	0.902242247	1.081691358	1.026935672	1.101621767	0.975345268	0.303083413	1.063384206	1.900026415
Z004E0170	-1.006426186	0.054378334	-1.286814481	-0.914799587	-1.1818062	-1.481924745	-1.111968116	-2.460488377	-1.107792309	0.006266174
Z004E0171	-1.992410481	-1.304955186	-2.883980067	-2.485049307	-2.79310715	-2.984647048	-2.761263498	-3.104481451	-2.792209406	-3.899261189
Z004E0172	-0.759065711	0.423666469	-0.174382553	0.30283763	0.032393133	0.097871376	0.123261959	-0.473401399	-0.041542814	0.194668778
Z004E0174	4.155076135	2.149710602	2.711539885	3.241224235	2.892350303	3.033691687	2.940525805	3.603296937	3.056467354	3.677874343
Z004E0175	-0.792401704	1.256158626	0.534310689	0.333444492	0.243855137	-0.295198888	0.289843605	-1.131421573	0.300328889	-0.926586751
Z004E0176	4.368974147	3.302604894	3.463911012	3.760876917	3.329377417	3.679747888	3.405979408	3.035666519	3.489459937	3.326487531
Z004E0177	-3.238384688	-3.006822044	-1.69464262	-1.561345213	-2.04151728	-2.508936663	-1.949574641	-0.42490635	-1.933704856	-1.11778477
Z004E0178	-0.197282857	0.122960486	1.05017348	0.932373993	0.801912513	0.656041353	0.869287059	-0.277632778	0.717936871	0.370063675
Z004E0179	1.004963047	-0.231603175	0.27330504	0.510776096	0.33409739	0.594814961	0.416276727	0.169716671	0.443859699	0.573074929
Z004E0180	-3.806943111	-2.382450458	-3.17846004	-2.782915459	-2.87984191	-3.407675533	-3.134744942	-3.031064986	-2.998805711	-3.928897889
Z004E0181	-0.364804531	1.220084714	-0.014162782	-0.138095058	0.171805306	-0.369610276	0.203037092	0.830513121	0.120388719	-1.185780912
Z004E0182	0.150667673	1.367341046	0.974969322	1.093434931	0.855803643	0.669941233	0.782352123	0.04944494	0.803203308	0.827762234
Z004E0183	2.551897678	2.73706762	1.668539974	2.083388381	1.908452901	1.562726725	1.813916331	1.842859619	1.81130824	1.755513435
Z004E0184	0.80121639	-0.844446542	0.111704861	0.687322604	0.178311174	-0.042560186	0.296248948	-0.861375799	0.340560305	1.492295581
Z004E0185	-2.175085931	0.012202925	-0.873671018	-0.925756347	-1.146947675	-1.099357265	-1.03291896	-2.603628251	-1.113898835	-0.475018225
Z004E0186	-0.128041327	-1.111128942	0.115970769	-0.451897847	-0.263260692	-0.426918779	-0.137804626	1.319175088	-0.184562422	-0.251530749
Z004E0187	-3.008930706	-1.824848454	-2.383388749	-2.678451788	-2.430357444	-2.683235785	-2.241934812	-2.583916298	-2.490040621	-3.500317277
Z004E0188	0.355630354	-0.90474434	0.203763743	0.455858558	-0.032893494	0.091747778	-0.042234755	-0.633406871	0.011857266	-0.202025995
Z004E0189	-1.645706381	-3.412697586	-2.418834463	-2.964470253	-2.446138157	-2.352347513	-2.650714351	-3.451368636	-2.406468485	-1.131768727
Z004E0190	-2.440664848	-0.972162515	-1.320328316	-1.673232992	-1.507471667	-1.491482079	-1.509071977	-1.288082008	-1.643437008	-0.74818207
Z004E0191	0.180213737	0.934538628	0.398566598	-0.201697623	-0.009935924	-0.28384213	0.067198388	-0.904134987	-0.050768231	-0.86289806
Z004E0192	-0.197620485	-1.844876469	-1.193693526	-1.310907283	-0.898906871	-0.610104598	-0.897511788	-1.417382424	-1.039718989	-3.056141304
Z004E0193	-1.570880442	-1.636090597	-2.349169234	-2.596614692	-2.067802964	-2.331721212	-2.157205373	-3.247889102	-2.19746557	-0.972648165
Z004E0194	-2.256113869	-2.699721971	-3.184020293	-2.666256743	-2.875529152	-3.278719398	-3.069516493	-3.323989791	-2.903679404	-3.852343184
Z004E0195	2.682253488	2.424568781	3.025830183	3.064443242	2.564925872	2.804000296	2.611563256	3.728723673	2.603019882	4.060811238
Z004E0196	-0.986768063	-0.100978415	0.185412245	0.202184443	0.051065029	-0.261351547	0.116336487	-1.01439736	0.148169511	0.723383107
Z004E0197	-2.737784439	-3.979361042	-3.905690462	-4.257714582	-3.690129277	-2.825466254	-3.669688264	-4.852668086	-3.623366145	-4.406519118
Z004E0198	2.268878431	1.193129443	1.079542637	1.28672971	1.192132788	0.659743982	1.151080235	2.029278589	1.326136255	1.406614311
Z004E0199	1.46797734	-0.248175796	0.24365771	0.159430746	0.452613348	0.110397257	0.36175881	1.46455367	0.41134313	1.322598056
Z004E0200	-2.79065679	-5.327810395	-4.458244425	-4.142171257	-4.102098278	-3.904533273	-4.293909854	-5.910863499	-4.145955152	-3.86990069
Z005E0001	0.157788203	-0.387372987	-0.0963237	-0.603309459	0.455733063	-0.564183772	0.363212377	1.287343037	0.674919892	0.496682452
Z005E0003	-0.249313769	0.178706151	-0.630299106	-0.115101714	-0.157865073	-0.800085238	-0.355856211	0.58205265	0.120272893	-0.511084619
Z005E0004	-0.451858211	-0.84753432	-0.090398994	-0.514949754	-0.147062463	-1.457129028	-0.039078725	-0.685515263	-0.159117483	-0.316916704
Z005E0005	0.792051888	0.254407606	0.13384247	0.52481829	0.239731364	1.266001869	0.31965816	-0.309964514	0.407365791	0.453969655
Z005E0007	-3.021254673	-2.941805162	-2.621467473	-2.691409425	-2.890329811	-1.097372842	-2.814929998	-2.489578515	-2.308335388	-2.827765587
Z005E0008	0.333938919	-0.031427042	0.387994948	0.898347881	0.568995501	-0.387566732	0.670532621	-0.043822936	0.333261014	0.736767491
Z005E0009	-0.080937561	-0.219073825	0.248940445	0.408570021	0.020024499	0.67098095	0.179614962	-0.971553004	0.65042507	0.233228141
Z005E0010	1.717423267	2.400904308	1.654112687	1.675282444	1.858131354	1.693576796	1.940474932	1.814029197	1.787779675	1.712566252
Z005E0011	1.515409479	1.053130145	1.119268301	1.466598529	1.346034222	1.402804397	1.147086031	1.167410472	1.574947129	1.089786951
Z005E0012	-0.338627617	-0.311758681	-0.899870797	-0.363647166	-0.541100613	-1.02615166	-0.685567463	-0.132503137	-0.926859593	-0.375038277
Z005E0013	-0.316867482	0.32769537	0.489832422	-0.147938871	0.152292625	-0.837066186	0.212555987	-0.811438705	0.84059695	-0.154743741
Z005E0014	-1.744116104	-1.247364586	-1.511051659	-1.652724815	-1.366428961	-0.287662907	-1.189737513	-0.008657174	-0.581815999	-1.180546672
Z005E0015	1.849846418	1.897104687	2.453526752	2.189331921	2.179780994	1.222843601	2.065657012	1.396977533	2.96853196	2.266548915
Z005E0016	0.339886147	-0.49304938	0.185757536	-0.178607487	0.286751851	1.038790012	0.453917201	1.518500322	0.377061451	0.280860083
Z005E0017	2.807030479	3.063765552	2.21957511	2.428069201	1.942837365	0.774691393	2.131614668	2.501336173	1.383154252	1.739408034
Z005E0018	3.153567083	2.800160644	2.918177248	2.619040637	2.553508498	3.748705662	2.553069303	3.582547349	2.198038911	2.516588814
Z005E0020	-1.803873717	-1.093376807	-1.487422717	-1.678736957	-1.158924291	-0.816371951	-1.020686841	-2.284235521	-1.342368895	-1.383978393
Z005E0021	0.039843886	-0.978237558	-0.405541348	-0.073205813	-0.388646994	-0.881080231	-0.546668107	-1.193908962	-1.218625568	-0.593378661
Z005E0022	1.425199127	2.188410419	1.880743358	2.356418269	2.170256228	2.791756168	2.520462626	2.808520099	1.596185705	2.381916758
Z005E0025	0.666787528	1.384224695	0.25424393	0.580717602	0.799347839	1.167029358	0.792707275	1.850302576	1.173043481	0.734557253
Z005E0027	-1.843989149	-2.491475284	-2.047023571	-2.327032226	-2.305920489	-3.259126556	-2.24974319	-3.079352975	-1.55792818	-2.132035013
Z005E0029	1.763336124	1.233472024	1.38672461	1.344421248	1.402360994	2.394061988	1.548544424	0.786673784	1.191187417	1.281412718
Z005E0032	-0.952921365	-1.437419308	-0.662498326	-0.594951722	-0.848693384	0.521605024	-0.826592598	-1.395254336	-0.481561624	-1.004256192
Z005E0033	-0.040887664	-0.629102772	-1.068054131	-0.330176718	-0.837757698	-0.491539014	-0.866381789	-1.700199457	-1.239166521	-0.663792067
Z005E0035	0.165227	0.645472712	0.857335353	0.725785911	0.60168975	0.179663843	0.459366056	1.171085523	-0.123303723	0.491412236
Z005E0037	-0.819267588	-0.628161904	-0.90429378	-0.979808245	-1.185977094	-1.630546733	-1.322971373	-0.645849692	-1.67175136	-1.073980951
Z005E0039	1.571478721	1.868799575	1.576194203	1.77286541	1.849530497	2.884032737	1.913963025	2.360123781	1.520068948	1.576122259
Z005E0040	-0.381928195	-1.765665568	-0.491069016	-1.352877144	-1.022179205	-2.329495636	-1.063773809	-0.038377578	-0.796229013	-1.079360682
Z005E0042	-0.634618541	-0.802087708	-1.25151127	-0.782139824	-1.160906602	-0.772402387	-1.327279489	-0.052849128	-1.660354183	-1.080301702
Z005E0043	-1.219999964	-0.072055634	-0.361392336	-0.834280424	-0.812141888	-2.007480799	-0.681116097	-0.215497291	-0.114823291	-0.701643265
Z005E0044	-0.997752479	0.099361801	-0.043764166	-0.142367733	-0.380496913	1.080456205	-0.43331375	-1.335772412	0.007249185	-0.342061397
Z005E0045	0.048227595	-0.876747467	0.229086028	0.372329164	0.074617606	-0.800951784	-0.196430247	-0.336124501	-0.147204667	-0.161610171
Z005E0046	-0.408505819	-1.082517675	-2.073049254	-1.105242686	-1.407924596	-2.934965216	-1.618444075	-0.855134779	-1.946118787	-1.511339882
Z005E0047	-0.635509998	-0.234516197	-0.907110701	-0.415914669	-0.544216207	-1.74265622	-0.707599168	0.364669677	-1.225269327	-0.707073384
Z005E0048	-1.188658854	-1.613451593	-0.745724484	-0.553071789	-0.800261245	0.606617891	-0.773490909	0.221015769	-1.29344685	-0.615336372
Z005E0050	1.66811652	2.154756189	2.385659674	2.063505716	1.773823654	2.950360508	1.935206727	1.267714728	1.677534094	1.902063006
Z005E0052	0.155582358	-0.415178423	-0.292703185	-0.628633337	-0.012922862	-1.190048231	-0.099910747	-0.112690752	0.056615434	-0.098112515
Z005E0054	2.041305372	2.552417479	2.63431825	2.814658508	2.56338249	1.336830625	2.528459352	3.502260212	3.414109456	2.421589866
Z005E0055	-0.569837462	-1.464769204	-0.701046811	-0.463396096	-0.805245138	0.973119467	-0.649732776	-1.8932531	-0.679424102	-0.511433288
Z005E0056	-0.73717489	0.0327893	-0.293053829	-0.594506242	-0.366054253	-1.248130628	-0.337302173	-1.197479472	-0.862628744	-0.186080859
Z005E0057	-0.792814273	-0.06165916	-1.0730338	-0.894352853	-0.560823857	-1.279568663	-0.580699329	-1.698732196	-0.791978838	-0.74830942
Z005E0060	-0.237360522	-0.708994463	0.678030273	-0.10675167	0.185248096	-1.049888972	0.159045014	1.354468132	-0.206297892	0.299191961
Z005E0061	-1.157894828	-0.523081922	-0.925670046	-0.721990374	-0.527483628	-1.830594295	-0.495955028	-1.084511908	-1.238619193	-0.56815516
Z005E0062	2.332186309	1.415693119	1.207874455	1.210436219	1.530561827	2.034983726	1.474024864	0.406888662	1.665821835	1.446399267
Z005E0063	-2.504105029	-1.897821788	-2.267704258	-1.860530195	-2.086950792	-3.585790404	-2.228260047	-3.142933791	-3.191465224	-2.099718276
Z005E0066	-1.856448039	-1.827365113	-1.8848825	-1.275672793	-1.517526351	-0.645061462	-1.388609517	-0.768313829	-0.930119002	-1.700230059
Z005E0067	1.278285072	1.430310664	1.430460362	1.031744539	1.139262863	1.785866091	0.945871122	2.042116767	1.451252767	1.121135351
Z005E0068	0.88559357	0.516498625	0.112366601	0.338464644	0.087570167	1.390833052	0.309448578	-0.075085779	0.60533617	0.30170143
Z005E0069	-0.118923616	-0.237452389	-0.380354783	-0.860871806	-0.21158423	-0.443187885	-0.057689093	-1.184996689	0.094259639	-0.023493664
Z005E0074	0.142736774	-0.395407545	-0.540744092	-0.423673022	0.030404958	-1.59622089	0.250698267	-0.640224577	0.482204629	-0.173377432
Z005E0075	2.198631338	1.52746767	1.554769689	1.713152337	1.605456354	2.260306254	1.280379676	0.250397564	1.648195777	1.756882664
Z005E0076	1.336309968	1.559399736	1.984807026	1.227641221	1.117429	2.844734716	1.124164322	-0.001176863	0.681336336	1.014839389
Z005E0079	1.049615952	1.286150462	0.680658534	1.797259165	1.185981712	1.650488699	1.100140654	0.22125037	0.66514577	1.345203504
Z005E0080	-1.504649171	-2.693931655	-1.915990346	-2.065183958	-1.809206881	-2.691507989	-1.952524272	-0.900188571	-2.899938112	-1.805082707
Z005E0081	0.673555562	0.828535403	-0.477388805	-0.16011797	-0.313594416	-0.966299669	0.093459602	-1.193248796	0.630166045	-0.329701244
Z005E0082	-0.010976726	-0.802869826	-0.251363719	-1.003167003	-0.553892519	1.101958267	-0.377061531	-1.246508457	0.049519373	-0.791898649
Z005E0083	1.722946462	1.426423901	2.064937522	1.768459762	1.761562945	2.844463468	1.906365208	2.187544905	2.590988968	2.009862932
Z005E0084	-2.618795831	-2.611290249	-1.978210912	-2.732112074	-2.199657289	-1.417742376	-2.050917548	-1.450188491	-2.779270905	-2.028549197
Z005E0085	-0.417834274	-0.809963808	-0.429329822	-0.572704239	-0.47459186	-1.107785647	-0.326177937	0.334508323	-0.351270824	-0.563809808
Z005E0087	-0.377749908	-0.451824032	-0.793654467	-0.530548823	-0.245811725	-1.033940397	-0.238487171	-0.133784705	0.404248744	-0.112447234
Z005E0088	-1.315011724	-1.202666248	-0.408576733	-1.033067822	-1.063776784	-1.167543193	-0.897783337	-0.756501539	-1.309731852	-0.870620254
Z005E0090	-0.27280949	0.546699637	0.27752597	0.214284036	0.217772493	1.253019576	0.628723623	-0.641774722	-0.163391065	0.45324665
Z005E0091	-0.353049207	-0.066120502	-1.375526499	-0.834625588	-0.735783063	-0.332308797	-1.189124966	-0.006644415	-0.995985866	-0.685773911
Z005E0094	1.21595802	1.846477123	1.28258131	1.421919661	1.820632403	2.520372416	1.522311901	0.768195804	2.113143729	1.854383266
Z005E0095	-1.048871795	-0.430018519	-0.64996103	-1.155085584	-0.730191455	-1.821251826	-0.554995432	-2.141365456	-1.436143159	-0.723683451
Z005E0096	-0.518770944	0.565579691	0.053989942	0.751546687	0.140285505	0.051562687	-0.162423653	1.548504444	0.107272781	-0.033925806
Z005E0099	0.123115313	-0.521396128	0.245092053	0.487417348	-0.378703301	-1.295936205	-0.098225634	0.760101492	0.36366302	-0.220488431
Z005E0102	0.316894384	1.094719663	0.316012044	1.022776567	0.598425467	0.166221566	0.949453817	-0.459421815	0.395792645	0.63530015
Z005E0103	-1.887115611	-2.243843746	-2.053958569	-2.418567723	-2.203604203	-3.147237263	-1.809152008	-3.653789542	-2.282747507	-2.186575146
Z005E0104	1.793405059	0.949119648	1.085799732	0.887826385	1.533431178	1.85467628	1.258075345	2.158897856	0.511167832	1.518348547
Z005E0105	0.135515335	-0.126695924	0.345700287	0.077479637	0.255038141	1.35028482	0.096128102	0.811786122	0.109506323	0.357206395
Z005E0106	0.129939861	-0.460756994	0.366041293	0.089093101	0.353096479	0.805670041	0.330045302	1.466094352	0.142974263	0.46722163
Z005E0107	-3.330115348	-1.987960043	-3.458184584	-2.837540174	-3.022942867	-4.684074258	-2.879461432	-2.281541077	-2.453562382	-2.89558628
Z005E0108	1.91071322	1.030980789	1.678277724	1.928189581	1.434159653	0.162043138	1.804780373	2.59415247	2.150121577	1.68435423
Z005E0109	1.847726838	1.119414094	1.315423896	0.99823438	1.213832063	1.709225156	1.126320386	0.173368144	0.05178968	1.233807401
Z005E0110	4.274784199	3.815590221	3.305615492	3.812048621	3.738396662	2.908560937	3.905075527	4.043848347	4.573870354	3.806037876
Z005E0111	-0.130304616	0.237272429	-0.338652574	-0.01870841	-0.541035308	-1.528858351	-0.430589068	-1.055716419	-0.956772125	-0.391120658
Z005E0112	1.26332743	1.507928843	0.714148555	0.49778095	0.771125505	-0.718828076	0.930829885	1.26267192	0.516058945	0.697346309
Z005E0113	1.310585072	2.051566492	2.443694369	1.777785187	2.129287887	3.238743214	1.938376443	2.897770268	2.230487107	2.104478728
Z005E0114	2.166476851	2.213665949	2.199048305	2.40561957	1.5256191	0.720630166	1.653273476	0.433849489	1.822534686	1.59220123
Z005E0115	-1.005470177	-0.731468841	-1.143310191	-0.988331	-0.630367321	-2.135759694	-0.690858005	-1.691234145	-0.268490378	-0.677939455
Z005E0116	-0.469191587	-0.089073136	-0.525180412	-0.477105043	-0.830718879	-0.453537605	-0.515572901	-1.432098298	-0.05145972	-0.594899918
Z005E0118	-1.513913618	-0.931129643	-1.625554097	-2.022160856	-1.989874391	-1.616478622	-1.861092255	-0.777394841	-1.022386224	-2.184996355
Z005E0119	-0.564540148	-1.551924068	-1.25037259	-1.028588695	-0.803222788	-1.613047374	-0.893251438	-1.523656357	-0.383088693	-0.702947699
Z005E0121	1.00732122	1.476893253	1.269638655	1.029792459	1.15145989	1.865759736	1.161289836	-0.077993682	1.471360862	1.13337274
Z005E0122	0.715574105	1.069207586	1.196724491	0.413769469	0.751117547	1.419432709	0.637551274	0.404920312	0.162102744	0.53105317
Z005E0123	0.197233166	0.384958126	0.02029841	-0.122323731	0.261514514	0.138458982	-0.021288618	1.047510644	-0.042767903	0.090852963
Z005E0124	-0.614861132	1.218267595	0.259755928	0.391082758	0.21412773	0.833729583	-0.005829029	-0.477608399	-0.178418258	0.36691018
Z005E0126	0.803314697	0.300466246	0.566037754	0.088931946	0.134833174	0.403388079	-0.072496584	-0.013752198	-0.040514854	0.24823948
Z005E0127	-0.925595078	-1.292499916	-1.186775836	-1.19342986	-1.017655238	-2.738821012	-1.228121709	-1.24797639	-1.040568763	-1.022108636
Z005E0128	-1.202287145	-2.05221609	-1.342549857	-1.835078972	-1.642619478	-0.366806015	-1.644078464	-1.170161686	-2.161558879	-1.8397986
Z005E0129	2.384735508	2.038823266	1.859832282	1.791790051	1.841493148	3.11355001	2.20775622	2.473611653	1.311449737	2.064060405
Z005E0130	0.533583986	0.538855303	1.179248788	0.897412457	0.873120325	0.29304898	0.728340034	0.461792339	1.088415608	0.939077807
Z005E0133	2.558804364	2.04940462	1.338002607	2.095974609	1.588241982	2.136193595	1.27818908	0.368199314	1.334936598	1.387204583
Z005E0134	-0.81808081	0.767044609	0.067619495	0.462674654	0.606163427	-1.155061517	0.575631416	1.057432026	0.348612754	0.592687383
Z005E0135	-0.587442944	-0.102257034	0.075199831	-0.049294461	0.13841654	-1.023455701	0.180212257	1.236058611	0.040194874	0.150051408
Z005E0136	0.80687773	0.941907886	1.219066936	1.155398452	1.15158904	0.456045282	0.683341637	-0.047162932	1.39310671	1.207891186
Z005E0137	-2.465112605	-2.589809987	-2.085959148	-2.509068689	-2.309280392	-1.228044955	-2.444015142	-2.771079106	-2.895171685	-2.122369497
Z005E0139	-2.360982089	-2.32499474	-1.648863259	-2.184843503	-1.983075808	-3.153586471	-2.29292557	-3.253118243	-2.146998781	-1.949250924
Z005E0141	2.293730753	1.796210944	2.165211872	1.866934261	2.213936527	2.782776441	1.913502103	3.226102748	2.374509457	2.253113308
Z005E0142	1.559728555	0.493783114	0.757836192	0.502582735	0.835448753	-0.575705072	1.037570015	0.977529423	0.220679549	0.930026769
Z005E0143	0.41311512	0.70305726	0.275758227	0.67684861	0.529566603	0.347113713	0.443352157	1.075358711	0.761442595	0.318126908
Z005E0144	-3.053150476	-1.744735427	-2.96150575	-2.298866807	-3.003931837	-2.46378075	-2.9785625	-3.834762067	-2.58854546	-3.057175247
Z005E0147	-1.652255712	-1.219464539	-1.54014433	-1.751830004	-1.258371193	-0.640579757	-1.610835841	-2.171636395	-2.353859885	-1.35776125
Z005E0148	0.007432111	-0.594458201	0.256018793	0.505027917	0.540203073	1.249943928	0.532141948	1.237295897	-0.388902452	0.299073917
Z005E0149	-1.281115846	-0.241083958	-0.451444807	-1.060382673	-0.89053309	0.188466531	-0.925558294	-0.588131473	-0.689283193	-0.891550659
Z005E0150	-0.878114809	-0.653608913	-0.112309088	-0.27395987	-0.247654843	-0.160421851	-0.582700873	0.068699852	0.211889294	-0.588237528
Z005E0152	-2.736227927	-2.977113366	-2.378923725	-2.489983243	-2.505360266	-1.577299277	-2.301070412	-2.972724992	-2.04223569	-2.685301162
Z005E0153	1.274382098	0.417832631	0.78518047	0.419716521	0.613906039	1.36482421	0.542623758	-0.300714504	1.031240788	0.31427964
Z005E0154	0.278130323	0.29058499	0.829423026	0.604667732	0.550399759	-0.34582177	0.539014022	0.853999257	0.89449163	0.597195748
Z005E0155	-1.774853191	-1.012255915	-0.391861386	0.021966536	-0.546905338	-0.361443978	-0.725914757	-1.180264414	-0.262077269	-0.826293865
Z005E0156	-1.931143724	-2.461407337	-2.312484601	-1.729114495	-2.207558596	-0.910531354	-2.084342365	-1.448907214	-1.449392115	-2.048166373
Z005E0158	-2.512370323	-1.36059821	-1.669912188	-1.559140839	-1.493253038	-0.35852777	-1.595560826	-2.321480001	-1.011331759	-1.38942735
Z005E0159	-0.032393378	0.365930905	0.789352718	0.513600892	0.694536973	-0.683301984	0.686530637	0.492292685	0.151360073	0.529073372
Z005E0160	-0.409419404	-0.598010948	-1.096041407	-0.239677781	-0.669914593	-2.096511549	-0.647103623	0.503380042	-0.915985217	-0.614841829
Z005E0161	0.060121466	-0.038623426	0.222359876	-0.216853136	0.471717904	1.306570517	0.801216884	-0.060063155	0.011736239	0.750297767
Z005E0162	0.41922317	0.381847381	0.255797838	0.510755031	0.244194607	-0.22137429	0.198521888	0.208307604	-0.62844129	0.22490257
Z005E0163	0.426512892	0.455694997	-0.151234303	0.535075613	0.23898262	-1.457683231	0.184071952	-0.497836383	0.95745386	-0.080273321
Z005E0165	1.103315628	0.138950895	0.534891317	0.23343828	0.467934739	-0.394631259	0.590867738	0.966844691	1.313727101	0.275578055
Z005E0166	-0.283930669	-0.297926839	-0.254178326	-0.960922642	-0.918288386	0.616329016	-0.838978849	-0.064550192	-0.146960662	-0.627257835
Z005E0168	-0.28881147	0.674551399	0.313643512	0.12695345	0.169781897	-0.487191422	0.134216557	1.294706482	-0.556757193	0.134919358
Z005E0169	2.449071307	2.912195839	3.823374773	3.345544117	3.379104593	3.410548634	3.306412209	3.991148935	2.857602168	3.172989259
Z005E0172	0.340700205	-0.061668468	0.404665186	0.234457382	0.060891017	-0.177296171	0.159608289	-0.47173025	-0.421632927	0.056836758
Z005E0173	1.709285036	2.093462033	2.294402393	2.640606268	2.487061106	1.938671539	2.501816607	3.235933173	2.549598707	2.496227676
Z005E0174	2.120020617	0.870092879	1.119870998	1.720549282	1.108466491	2.643016514	1.248107289	-0.408206735	0.538034089	1.359800781
Z005E0175	-0.782428025	-1.772790345	-1.402162863	-1.744148177	-1.466129518	-0.791585457	-1.516392338	-0.902118585	-2.308385997	-1.667963972
Z005E0176	0.417336302	1.301010105	0.86757356	0.922128489	1.200425032	0.785608458	0.924858658	2.393578539	1.347577392	1.257465489
Z005E0178	-0.624963282	0.558095656	-0.553256839	0.150750759	-0.230795959	-0.105880756	-0.238431113	0.098018652	0.11305485	-0.579042634
Z005E0179	1.65071232	1.547727117	1.638850752	1.463755399	1.705729643	2.375194424	1.778970758	2.010992127	2.592833757	1.933965209
Z005E0180	-1.944030452	-2.761476372	-2.54871675	-2.314273967	-2.231691312	-2.887070648	-2.363832778	-3.045878965	-2.217920039	-2.137382201
Z005E0182	-3.062278536	-3.003039204	-2.104788561	-2.707042025	-2.515790931	-1.456193545	-2.436550212	-1.401894391	-2.763332893	-2.639028133
Z005E0183	-0.831856261	-0.311586953	-0.691136607	-0.738043565	-1.475024931	-1.158175961	-1.508699053	-1.340980092	-0.651429358	-1.219060298
Z005E0184	-1.440638145	-1.604797519	-1.587572001	-0.893275657	-1.390171047	-0.415929279	-1.609191863	-0.054054922	-0.750292303	-1.36842795
Z005E0185	-0.8399512	-0.893704886	-1.131818969	-1.128706886	-0.906945518	0.049462166	-0.880580854	0.100180429	-1.110049871	-0.653024983
Z005E0186	0.994839817	1.292765352	0.79010795	0.987998129	0.996083051	0.911193996	1.236124806	-0.000908269	1.550945024	1.345090831
Z005E0189	-1.046480149	-0.428224917	-0.503962584	-0.179435578	-0.578860023	-0.170269572	-0.321808691	0.7113691	-0.920331677	-0.712509211
Z005E0190	-1.331147934	-2.152300732	-1.005726718	-1.21656967	-1.017481597	-0.545184574	-1.079938635	0.602810629	-0.412927281	-1.254624263
Z005E0193	0.281703964	-0.277692372	-0.169846643	-0.224505136	-0.530616671	0.186599607	0.028813952	-0.019005371	-0.06597664	-0.330350093
Z005E0195	2.309775158	2.481258688	2.230980066	1.786077963	1.832616881	1.304323517	1.941422625	0.817478631	1.477407173	2.006954566
Z005E0196	0.476936426	0.387600142	0.368106585	0.129561071	0.544361879	0.923705634	0.197180506	-0.11249044	0.844420199	0.355860355
Z005E0198	0.861330359	0.682659451	0.25289472	0.847585999	0.395980292	1.297764584	0.2740821	1.148765762	0.483116564	0.389947518
Z005E0199	-0.618656806	-1.479001644	-1.770462728	-2.007070285	-1.596508357	-0.867662534	-1.736105797	-2.976058651	-2.231405536	-1.741328537
Z006E0001	-1.836819268	-2.233446322	-3.430757671	-3.767051466	-2.993763112	-4.037666847	-2.860640377	-3.166276916	-2.853055615	-3.087012982
Z006E0002	2.774231254	1.181619795	1.386627457	2.629160962	1.765276031	2.835149522	1.811372035	2.937547902	2.252804108	1.810527891
Z006E0003	0.991299781	1.162653493	-0.356971212	-0.336211723	0.455016693	0.785621336	0.385669533	1.555145292	0.634384187	0.481132898
Z006E0005	-1.941716616	-0.282613867	-0.642065553	0.736650488	0.094487986	-1.353069959	-0.487960564	0.382873826	-0.317692155	0.147538654
Z006E0006	0.419032918	-0.138035422	-1.285278296	-0.604754653	-0.271058392	0.464281992	0.626517918	0.402502474	-0.446376441	-0.376284822
Z006E0007	-0.410375693	-0.723684236	-1.440110484	0.360183268	-0.128777763	-0.24565518	0.043364624	0.964670226	-0.48873527	-0.341976537
Z006E0008	0.962843667	-0.379293029	-1.089898432	-1.188153564	-0.450080768	0.072396412	0.163864032	-1.554282229	0.427365584	-0.254454378
Z006E0009	3.325221049	3.822717763	2.036152657	3.808696001	3.452673	2.061194817	2.728260133	4.266428335	2.956725898	2.811581189
Z006E0010	2.276292386	3.465257214	3.111646988	2.280289274	2.457324434	1.251601335	2.542899629	3.173245287	3.149577153	3.158418881
Z006E0011	-0.377621882	-0.457713172	-0.698792631	-0.146308185	-1.000857167	-1.661014323	-0.832716401	-3.022978874	-1.372060502	-1.284244454
Z006E0012	-0.660860396	-2.25038303	-2.271074108	-0.830584203	-1.491433117	-0.812289504	-1.926281345	-3.078477323	-1.362103718	-1.66310025
Z006E0013	0.362022741	0.469827679	0.92701527	1.217040904	0.429634946	2.108491656	0.723208396	0.085963823	0.46803353	0.658543486
Z006E0014	-0.043309708	0.725353946	0.210773026	-0.225870931	-0.563670218	-2.190481138	-0.465265577	-1.973525235	-0.712841798	-0.988600566
Z006E0015	0.731567362	0.612596242	2.232917521	0.608402741	1.163224873	2.047442216	1.040777399	1.467337973	1.439028066	0.494547276
Z006E0016	-0.224763046	1.181856795	-0.028386427	1.22156244	0.719556134	-0.43539615	-0.197468647	1.70299201	0.718720073	0.716653566
Z006E0017	2.114268586	1.470670709	2.156432556	1.362600132	1.347674163	0.546723469	1.718626859	0.301365584	1.271217574	1.782009684
Z006E0018	0.625750988	-3.087297906	-1.627482693	-1.542435428	-2.311147444	-3.371661197	-2.434386237	-3.245458207	-1.805755306	-2.537660628
Z006E0020	1.084802738	2.598441767	2.136161929	1.139466093	2.180271433	1.33933959	1.90456925	1.391355099	2.08095422	2.067490098
Z006E0023	-1.913775201	-1.715639316	-1.931103471	-2.663236072	-2.397757934	-3.031180054	-2.810230521	-2.858133906	-2.054607077	-2.418752567
Z006E0024	-0.935504481	-0.612576338	-1.467222838	0.162993676	-0.837970215	-0.356477593	-1.048444049	-2.257421366	-1.339685669	-0.611734849
Z006E0025	0.31288134	0.038452809	-0.12147627	-0.264714044	0.362928996	-0.326409997	0.580256681	1.441872972	0.026234442	0.051320576
Z006E0026	-3.700130295	-2.421049622	-3.232856518	-3.941376157	-2.273128778	-1.552300146	-2.774945858	-3.449260561	-2.113923471	-2.107007829
Z006E0027	0.911522538	1.808704385	1.197734685	1.49155772	1.261928332	0.243752096	1.437253045	0.793014439	1.241340115	1.786493095
Z006E0028	0.151246259	1.274145733	2.022667471	-0.145681445	0.746382747	2.10362342	0.287978167	1.755181358	0.873514148	0.849723719
Z006E0029	1.56233102	2.340092614	3.012342234	1.169442774	2.02332459	3.698608818	2.328263896	3.40698417	2.118301894	2.100556225
Z006E0031	4.295768463	2.791339001	2.220875486	2.219280105	3.371059254	2.761688668	4.072109623	3.750662866	2.999834395	3.249118985
Z006E0033	-0.743274395	-1.492368688	-2.79682003	-2.652461932	-2.403002791	-1.175097186	-2.526908564	-1.436088513	-2.347554198	-1.733924605
Z006E0034	0.752190911	0.257641027	0.032572854	1.002355167	0.593090166	0.883278576	0.863262723	-0.987242942	0.773888197	-0.080242935
Z006E0035	2.34320288	2.169981032	2.981001148	1.74910355	1.686195929	1.108752719	2.396628409	1.447323901	2.635201951	2.234170937
Z006E0036	-0.681093268	-2.458453896	0.019757288	-1.160535853	-1.162422678	-0.403399614	-1.693096292	-2.651144821	-1.070953496	-1.573549306
Z006E0038	0.06702741	1.331329573	2.359363435	-0.217803981	1.070678657	1.670380998	0.873153007	1.275557464	0.79508109	0.42549351
Z006E0041	0.718656125	-0.36833477	-1.214098075	-0.242445496	-0.217557794	-1.407098921	-0.896876312	0.134295084	-0.707861728	-0.157497359
Z006E0042	1.628571441	1.679531141	1.762320548	1.653349451	0.648362781	-0.14249533	-0.089699925	-0.853320724	0.334343589	1.000374398
Z006E0043	-1.027928543	-1.442668044	-0.991968173	-1.92969539	-0.696993685	-1.981159567	-1.231820782	-2.631454341	-0.674174288	-1.060669892
Z006E0044	-1.911144142	-2.087424321	-1.367269114	0.395374953	-1.368856232	-1.777430045	-0.521893559	0.390171487	-0.461628737	-1.239838609
Z006E0046	2.038870975	1.862187037	2.095547081	2.639594651	1.695656083	2.807632063	2.147321087	2.729388272	1.352538844	1.153624018
Z006E0048	-3.051629382	-1.61350564	-1.871999116	-3.266783549	-2.345867239	-1.947721144	-2.276305829	-1.514017035	-1.978316385	-2.253425572
Z006E0049	1.752475665	0.582501132	1.869623286	-0.335192454	0.850027452	-0.257482054	1.397682356	1.3054583	0.294609486	0.841933431
Z006E0050	-1.478015073	0.443585634	0.769267503	0.889066749	0.068557468	0.343906975	0.22587193	0.23613657	-0.330470472	0.352809534
Z006E0051	-0.852529923	-2.066751856	-1.199826012	-2.556015843	-2.350016603	-0.62612181	-1.130939141	-2.813033025	-1.598246939	-1.42899652
Z006E0052	0.240790025	-0.923099684	0.12009298	0.925741021	-0.851100513	-1.591060788	-0.225551726	0.609218137	-0.93787918	-0.286850482
Z006E0053	2.03530148	2.123056683	1.758765153	2.162660989	1.64538999	1.4183537	2.182470263	2.574629446	1.209232441	1.524965187
Z006E0054	1.342737274	1.859226525	1.97113975	2.277407175	1.783812209	2.761786675	1.601720154	2.130915267	1.978911024	2.050695742
Z006E0055	0.006727112	0.245283723	-1.212372669	-0.101653702	-0.107354311	-1.273065449	-0.463700639	-1.864538892	-0.570610631	0.194366721
Z006E0056	-2.26551709	-2.139067997	-1.005765956	-1.077955325	-1.800496166	-2.040272077	-2.038187283	-4.128965499	-2.041396197	-1.50396325
Z006E0057	-2.285868248	-3.137690431	-4.532668695	-4.537015473	-3.270100739	-4.802375779	-3.051892021	-4.777413283	-3.041117619	-3.175448976
Z006E0058	-0.466242139	0.547941315	-1.476311772	0.063162466	-0.65366323	0.116457116	-0.648039956	-1.252970526	-0.58878696	-0.568075587
Z006E0059	0.42120549	0.09309651	-1.08947465	-0.343181791	-1.099477048	-1.498409443	-0.905110912	-2.054441998	-1.011025508	-1.241149376
Z006E0060	-1.511193711	0.164793234	-0.967535244	1.142108223	-0.015126436	-0.912517933	0.907967499	1.158281592	0.705858986	0.571825874
Z006E0061	-1.687894635	-1.064811464	-3.001667096	-2.851709824	-1.907161804	-1.414839368	-1.774646897	-1.133209517	-1.569424549	-1.929465645
Z006E0062	1.832861865	4.758742538	3.411385814	3.635182393	4.949799199	3.278708177	4.438274082	3.559224142	4.262549429	4.732516702
Z006E0063	1.392794191	-0.291984035	1.329544488	0.78425731	0.255156871	1.481544975	0.530841278	-0.837967378	1.036111817	0.853326319
Z006E0065	0.890270692	0.522685205	0.375233198	1.320197744	1.474248594	2.446648585	1.602490685	-0.434714319	1.208318249	1.562501266
Z006E0066	4.324426077	1.15528056	0.912845153	3.52504518	2.284314337	2.081307762	2.921417134	0.933195704	3.173570205	2.488874619
Z006E0068	-1.146165476	1.049640712	1.242219242	0.166213341	0.139944958	-0.553130093	0.158201997	2.976693284	0.873627573	0.163420169
Z006E0069	1.213810295	0.809730938	0.328138702	0.618027613	1.400449549	0.163351577	1.066053155	0.291551585	0.951036795	1.163794123
Z006E0070	-1.336961598	0.543683461	0.89982023	-1.041699371	0.11997445	-0.277062668	-0.16199891	-0.498261237	-0.549220111	-0.186388385
Z006E0071	0.726806565	2.011618772	2.57709274	0.957326192	1.69385097	2.340876909	2.204676185	0.463946305	1.837512867	2.170895481
Z006E0072	-3.674713517	-0.891322317	-2.200955566	-1.551377343	-2.137690466	-0.540477473	-2.298018111	-2.754234472	-1.90189998	-2.600690266
Z006E0073	-0.672415218	-0.173568018	-1.864395975	-1.721437299	-0.81030878	0.213986169	-0.896246796	1.267241261	-0.625481939	-0.748526036
Z006E0074	-1.634029861	-3.233656615	-1.688437238	-2.95752637	-2.563076033	-2.996597811	-1.486775722	-1.736842881	-2.359246555	-2.045265495
Z006E0075	3.327766582	2.398719458	3.702198012	2.812507271	2.43089449	3.420194901	2.459437019	1.294660929	1.745476025	2.161129452
Z006E0076	0.515124489	-0.000308619	-0.108457788	-1.655905422	-0.165663431	-0.504125846	-0.995709221	1.08926077	-0.181817725	0.127052501
Z006E0077	2.228089775	1.767146786	2.017427897	0.694926781	1.324175676	2.764825635	0.494628025	1.632944098	1.372043932	1.388071717
Z006E0078	0.337488789	-0.755326507	-0.697413333	1.682426153	0.920694921	-0.928959	0.594282749	-0.319480131	0.472023584	0.663152232
Z006E0079	2.150504239	2.655548614	0.863998171	1.329621015	1.219056206	2.41253032	1.389637967	0.789129907	1.031107639	1.108937092
Z006E0080	2.98632265	2.100717283	1.817821317	3.497420352	2.82394066	2.990736144	2.45092724	1.979385617	2.747439538	3.246684571
Z006E0081	3.480982712	3.075535874	1.305946081	3.348465893	2.492713835	1.856857135	2.815179675	4.36969028	3.175620492	2.563927576
Z006E0082	-1.549293817	-0.949054937	0.04185922	-1.370827103	-0.278089964	-0.721266134	-0.161471139	-0.466873146	-0.390780803	-0.505129951
Z006E0083	-0.985927174	1.294751805	0.720902506	0.378733728	-0.295766725	-0.777697919	-0.700887403	1.088221086	-0.403290841	-0.009284231
Z006E0084	1.062564009	0.462766559	1.698415479	1.029484452	0.624863336	1.297488852	0.574629069	0.79503532	0.972008333	0.401549784
Z006E0085	3.106326824	3.517411954	3.961655503	4.185272987	3.183257489	2.811906838	2.867496231	1.730613517	3.029333287	3.260694067
Z006E0086	-1.688303934	0.295468402	0.909537639	0.418270699	-0.354968054	0.796802977	-0.237267094	0.882918653	0.054664493	-0.479239923
Z006E0087	-0.96474475	-1.514505493	-1.056480221	-0.486984034	-0.771852252	-1.322889399	-0.804041214	-2.212953602	-1.26637596	-1.150124723
Z006E0089	1.523210194	-1.761244645	-2.777683578	-1.075780952	-1.383780926	-0.266450871	-0.345439418	-1.143712385	-1.294618191	-1.109704647
Z006E0090	3.961673337	3.260168717	2.986658939	2.412438941	2.013291982	1.577312404	1.914780286	0.554252628	1.672201476	1.644980919
Z006E0091	-1.542946743	-0.684541141	-2.743148064	-1.647158159	-1.457301349	-2.664641923	-1.58994282	-1.024596227	-1.411559593	-0.998419438
Z006E0092	-2.886239195	-1.572178201	-1.242025335	-2.520832287	-1.400274616	-2.863806946	-1.317776676	0.320933014	-1.283910264	-1.703294913
Z006E0093	2.15518817	1.601439416	1.25142944	2.164211682	2.064707037	3.1878076	1.868525436	3.157302502	1.63041354	2.172273304
Z006E0094	-4.24078859	-5.732290279	-3.999026873	-3.844051224	-5.000652201	-5.810859154	-4.292498498	-4.239881474	-4.946010788	-4.303178692
Z006E0096	0.626398797	-0.700911712	0.133958602	-0.089413629	-0.343848935	-0.572476444	-0.112917931	0.571523731	-0.120688592	0.228628482
Z006E0097	2.43698267	1.446885132	2.470800605	2.324855422	1.004003387	3.165063926	1.209582584	2.245106467	1.075000458	1.223307073
Z006E0099	0.168510473	-1.186409291	-1.126286123	-2.33320038	-1.416068031	-2.190254812	-1.005756664	-1.87083894	-1.450366481	-1.356341913
Z006E0100	-3.778749022	-4.378646643	-1.861043717	-2.46839806	-2.936943439	-2.285266944	-3.16058411	-4.852073872	-2.869015589	-3.681701358
Z006E0101	0.561558558	0.352473628	-1.416947917	-0.539624531	0.367919384	-1.571396535	0.541393117	-1.060684163	0.735285306	-0.0714092
Z006E0102	-1.131548551	-1.137689574	-2.140853547	-3.043990681	-1.324163135	-0.647487146	-0.915800002	-2.313932065	-1.569045745	-1.839525028
Z006E0103	0.441913087	-0.881707731	0.155167223	-0.699847007	0.136348117	-0.435261575	-0.101967974	0.79501847	0.300590193	0.235683123
Z006E0104	1.270834884	1.348479294	1.010981875	1.72329464	1.884615407	2.973154889	2.275077676	0.220778805	1.971752145	1.591168688
Z006E0106	-3.562232366	-4.100277946	-4.449574649	-3.324206307	-4.326727173	-2.831027591	-4.769218048	-5.644147266	-4.228201794	-3.849752121
Z006E0107	-0.518016137	-1.971910546	-3.139493487	-2.686063168	-1.856545946	-2.470281653	-1.056676775	0.002034851	-1.542783732	-1.844388312
Z006E0108	-2.930355558	-2.084882024	-3.253348574	-1.392425728	-2.368285299	-0.183173407	-1.76845151	0.155908116	-1.963637582	-2.399623137
Z006E0109	1.516355752	1.724095424	2.02625099	1.824439678	0.949503979	1.630201699	0.798246753	1.450869956	1.449203392	0.854937208
Z006E0110	0.55169746	0.499295874	0.391375068	1.937303835	1.282945361	1.994013221	1.408836242	2.162167506	1.482117302	0.539681129
Z006E0111	0.071458393	1.159713774	0.474626815	-0.259483227	-0.124513469	0.148827457	-0.15877422	0.359885993	-0.372791307	-0.322823151
Z006E0113	0.893762318	0.413400949	-0.694342288	1.433002547	0.614588179	0.128991979	0.606380934	-0.675416167	0.818854388	0.898901354
Z006E0114	0.585850108	0.093606976	1.479042983	-0.761321433	0.891944012	0.969277691	-0.768224502	1.856852189	0.085270966	0.177211318
Z006E0115	1.320108144	0.305808298	0.311385843	0.142514635	1.289175635	1.783119693	0.669558448	0.628304813	1.549415574	1.045904822
Z006E0116	-0.033227456	0.451053209	1.854455173	0.511948566	1.655425264	-0.0109138	1.180465692	2.638038166	1.780310838	1.899870406
Z006E0117	1.421348695	0.382503554	1.36980666	-0.281561012	1.062072452	-0.012382657	-0.134890361	0.045120332	0.328507002	0.565589747
Z006E0119	1.796032185	0.145487397	-0.945179538	0.28038862	0.433703906	-0.676776625	0.656682865	-0.203424604	0.285925515	0.058032582
Z006E0120	0.655952456	-0.441461902	-0.700386833	0.491307685	0.265538748	-0.095624584	-0.120716329	0.82946542	-0.134316771	0.316981089
Z006E0121	2.232346654	1.283752762	2.74221031	1.44250167	2.470990066	3.621082908	1.568039659	1.321515309	1.731105095	2.712589321
Z006E0122	-0.080030552	-0.76273959	0.010835042	0.620463459	0.297270976	-1.119606478	-0.66565866	0.075239483	-0.035347652	0.42805206
Z006E0123	0.96885306	-0.011055237	1.207705449	0.307789196	0.963229738	0.166400775	1.437552049	-0.677098983	1.079254953	1.296870663
Z006E0124	-4.332385026	-4.476290616	-4.993105442	-3.947927767	-4.545351387	-3.097980881	-4.94141429	-2.921107746	-4.841966865	-4.42911273
Z006E0125	3.290842647	3.417673093	1.506538884	2.603223602	2.112245118	0.965669048	2.530933537	1.835481128	1.882511763	1.970476784
Z006E0126	-1.850338265	-0.193050093	0.205953504	0.265521984	-0.271007722	-0.903018148	-1.200002124	1.217328559	-0.369307606	-0.74949707
Z006E0128	-4.288717345	-4.798432274	-3.420382597	-3.153860313	-3.626931375	-4.576755058	-4.339105644	-4.977481822	-3.410647926	-3.817380666
Z006E0129	-1.19755605	0.633271525	-0.997714291	0.314725154	-0.243149121	0.890124496	-0.526975897	0.899949741	-0.094730274	-0.315752958
Z006E0134	-1.227555096	-2.011694055	-2.112292784	-1.312150464	-1.599274189	-1.364717221	-2.115736529	-1.343842274	-2.19086401	-1.31547779
Z006E0135	-0.247325656	-1.043679185	0.709713462	-1.284210352	0.037593612	0.178855169	-0.595262027	0.295484557	-0.778051884	-0.266410752
Z006E0137	-0.050641449	0.716460053	1.792331798	1.62628164	1.075316484	-0.701594905	1.544512795	2.11495192	0.528919867	0.650890569
Z006E0138	-5.047932011	-3.535392683	-1.971634614	-2.430681787	-3.0837385	-3.954034166	-3.790831663	-1.913320213	-3.757358083	-3.461700689
Z006E0139	-0.525966185	-1.183049749	0.168571343	-2.387306393	-0.64991117	-1.663275656	-1.296002726	-1.809329081	-1.316279508	-1.348647873
Z006E0140	1.897611316	1.870797775	2.271686673	0.356386285	1.658294443	2.055069792	1.563753399	0.980535056	1.680865304	1.357087501
Z006E0141	1.770612254	0.413373281	0.313731747	-0.706453459	0.587531257	1.505890333	1.049703332	1.229940558	0.294169057	-0.049453778
Z006E0142	-2.311426033	-0.962473313	-1.816495596	-2.636741263	-1.719697582	-2.628255089	-1.599562744	0.19125369	-1.254013003	-1.846273948
Z006E0143	4.029244476	6.617625638	5.500230709	5.653941985	4.742321385	6.380563254	4.859017451	4.906600482	5.060971803	5.11566932
Z006E0144	-3.791976467	-2.304832792	-1.190505206	-1.333098889	-1.792921771	-2.164643796	-2.791460873	-2.732678164	-1.811135545	-2.209443807
Z006E0145	-0.417965763	1.022146551	-1.301403575	-1.021232693	-0.226353211	0.132195055	0.532856984	1.775237641	0.473394828	0.032061636
Z006E0146	1.229497248	0.312239765	2.066409517	-0.650228339	0.862699872	2.774168761	0.29203333	2.126474288	1.027919605	0.629664459
Z006E0147	2.127962384	3.301797991	3.935516389	3.397261537	3.500999931	3.975660756	3.823426765	2.496298518	3.570533014	3.491101392
Z006E0148	0.770613712	1.195712878	0.55177689	1.045932313	1.830859673	1.980765604	1.369407094	2.7979992	1.457358246	2.080559316
Z006E0149	-4.35004742	-3.474734282	-4.111692197	-4.577188041	-3.136429323	-3.037450891	-3.948994392	-2.853643843	-3.773409158	-3.372918973
Z006E0150	0.287916621	0.385566794	1.678184688	0.152305748	0.789158653	0.276651355	0.905100618	2.257481668	0.711111623	1.14217367
Z006E0151	-0.300510859	-0.162700332	0.320329064	0.913999632	0.284478387	-1.119885108	0.483280597	1.145240324	-0.067946213	-0.287206314
Z006E0152	-1.562359778	-1.708272512	-0.467878866	-0.190602963	-1.407283748	-2.087617879	-0.523334996	-2.14205687	-0.961850059	-0.765514415
Z006E0153	-1.7839967	-1.858365721	-1.903535225	-0.763202087	-1.001057024	-0.108420565	-1.27418972	0.328650914	-1.402079522	-0.961165251
Z006E0154	-1.524518035	1.01135497	0.321035563	-1.292541178	-0.244299544	-1.378090241	0.227665781	-1.315158721	-0.718155312	-0.097501412
Z006E0156	1.126092084	1.521397008	0.966010887	3.070536756	1.833105122	2.95604315	2.414423575	1.520192116	1.931207212	1.941572935
Z006E0157	-4.475109108	-0.492197235	-2.15511178	-2.733966306	-1.581765306	-0.689203997	-1.392117356	-1.366408154	-1.84447468	-1.601512717
Z006E0158	-1.236276198	-2.358633035	-1.832649404	-3.196367434	-2.140723772	-1.310777699	-2.32441702	-0.810938979	-2.110667717	-2.44567491
Z006E0159	2.22402526	1.836975851	2.525250271	1.607445183	0.970360098	0.938598304	0.886452061	2.069528074	0.981600968	1.442684749
Z006E0160	-3.757098532	-1.771746459	-2.741660537	-1.982569631	-2.808126677	-3.944962997	-2.943962822	-1.710196902	-2.590966883	-2.604518516
Z006E0161	2.370996863	0.987358154	1.189634163	2.994399742	1.923221225	2.471295802	2.754494427	2.913569004	2.165480898	1.885741007
Z006E0162	1.993688532	1.829319261	3.044229009	2.532026028	2.357520374	1.543180612	2.158489758	3.317366068	2.584751979	2.378413406
Z006E0163	0.016192812	-2.454548918	-0.060096443	-1.148409142	-1.452336846	-0.568089874	-0.79501168	-0.752731955	-1.730895453	-1.377249361
Z006E0166	-2.151052646	-1.370574804	-1.3350445	0.40880354	-1.220090423	-0.056377401	-0.73121919	-1.90103637	-1.131766829	-1.085767559
Z006E0167	-3.852115683	-2.344291169	-4.277603204	-2.139832941	-3.349254048	-2.498928457	-3.847951794	-3.96058226	-3.197538675	-2.79161357
Z006E0168	3.009875226	2.214983012	3.192310694	1.698077679	2.597222862	3.641963512	1.450164816	0.627908495	2.002342799	2.034314524
Z006E0169	0.807436449	1.574934403	0.717672696	1.759231989	1.365331753	2.252059953	0.828816387	-0.676206832	1.690679988	1.952526048
Z006E0170	-1.682466462	-1.43773218	-0.436578677	-0.287539878	-1.014453495	-0.838121	-1.148782751	-2.300284219	-1.149312754	-0.812173986
Z006E0171	0.172685961	-0.309147734	0.778486157	1.041689166	0.125317945	-0.161464343	1.276908471	-0.73756892	0.287547253	0.163371643
Z006E0172	-1.53862008	-1.296676244	-0.409890978	-2.258420449	-1.253278997	-1.950024538	-1.044039315	-2.216249354	-1.193698881	-1.441789035
Z006E0173	-0.743931154	-0.474455005	0.200083573	-0.227926144	-0.652198061	-1.542364062	-0.138637563	-0.276984322	-0.882878251	-1.222374963
Z006E0175	0.489827216	-0.130236814	-1.927474625	-2.15063759	-1.090901056	-2.536915927	-0.377758139	-1.586330395	-0.928192965	-0.343728346
Z006E0176	-1.521366336	-0.680085198	-0.897417602	0.466893097	0.032108789	-0.938990416	-0.204442129	-0.214519567	0.553297119	0.371850318
Z006E0177	0.932804083	-1.528315019	-0.878558103	-0.368654863	-1.204549235	0.407165955	-0.527524102	-1.667642131	-1.061038067	-0.982864051
Z006E0178	-0.648143721	-0.049599298	0.920901322	-1.73360932	-0.532859608	0.652154708	-0.739285504	0.505344926	-0.861200535	-0.610840437
Z006E0180	2.1458669	1.851881933	1.557949569	2.183980731	1.16599768	1.616774731	1.470578081	2.709891547	1.545053702	1.117119202
Z006E0181	-1.800477512	0.232472208	-0.673718614	0.557127843	0.354890665	0.286423602	-0.466525406	1.173144555	0.471470079	0.220609911
Z006E0182	-1.531436766	-3.006339358	-1.624094112	-1.636626638	-2.187517917	-1.094473968	-2.234937272	-2.959333201	-2.404249893	-2.194877164
Z006E0183	-1.35650587	-1.138179838	-1.238768329	0.175953141	-0.234654134	-1.97388487	-0.542165871	-1.327497243	-0.199992738	-0.600806908
Z006E0185	-1.440954308	1.786308631	-0.627981435	0.123242248	0.241441025	-0.662445356	0.383856494	-0.127793907	0.456962061	-0.384195403
Z006E0186	1.953691582	0.001783281	-0.489471773	1.40897119	0.403220822	-0.380666493	-0.019814388	0.032838591	0.560692528	0.905401847
Z006E0188	-0.857832819	-0.755695474	0.26498038	-0.098799561	-1.225883682	0.167305237	-0.550436731	-0.673049019	-1.033249786	-0.836075281
Z006E0190	-0.494076824	1.448865232	-0.592608754	0.673241051	0.812039193	-0.198059726	0.443932883	2.118753669	0.471428657	0.366498453
Z006E0192	2.645831783	2.001231117	3.523693618	4.011019062	2.456225428	2.067979027	2.693390333	1.068526559	2.353708354	2.886551021
Z006E0193	1.019688457	0.25433436	-0.723958156	-0.597144292	0.160812073	1.700396547	0.659748944	-0.723699091	0.836632059	0.524835993
Z006E0194	0.861137231	0.577930305	1.705244344	0.211249638	0.684227243	1.590290082	1.049816706	0.002704375	0.66900542	0.656048108
Z006E0195	0.838569363	-0.090032936	-0.414020893	-0.95713717	0.259452046	1.330531802	-0.073354601	1.345805089	0.472240186	0.050826068
Z006E0196	5.586593585	3.441322408	5.427286872	4.459373391	4.076833016	4.013653652	3.559922653	5.59197139	4.448670529	4.486545159
Z006E0197	-2.387771912	-1.384780423	-2.647943778	-1.032734533	-1.979971329	-1.356887683	-1.349538817	-1.526926622	-2.213731159	-2.202156322
Z006E0198	-3.693836476	-2.900518314	-1.292489566	-1.667380076	-1.951688406	-2.669370854	-2.517355543	-2.799071877	-2.489987008	-2.236430225
Z006E0199	1.473949517	-0.798848293	-0.374543205	0.371191663	-0.11411661	-0.223446593	0.514044946	0.829069088	0.472143184	-0.231478148
Z006E0200	-1.7140814	-0.851431907	-1.344215796	-2.803998501	-2.330832023	-1.549675724	-1.168223957	-2.735612053	-1.829694334	-1.909377352
Z007E0001	-3.210885834	-3.487500599	-3.218988488	-2.903164001	-3.671852477	-3.135045717	-3.674559942	-4.336003741	-2.913511159	-3.139715778
Z007E0002	-1.039320403	-1.156365599	-1.84857628	-1.692352125	-2.33907683	-1.71589976	-1.174206234	-0.823581378	-1.90884596	-1.571045793
Z007E0003	-3.063301193	-2.582602825	-2.438295908	-2.015505737	-2.722232879	-2.953740837	-3.20400477	-2.034791861	-2.209792458	-2.382545988
Z007E0004	0.263261476	0.563520393	0.533984057	0.605901578	0.14992763	0.448589818	-0.427551304	-1.171235706	0.674747001	0.063804348
Z007E0005	-0.770050541	-1.342310844	-1.099024645	-1.182608703	-0.681321994	-0.977737477	-0.852040714	-1.778263652	-1.049831218	-0.748523271
Z007E0007	1.0676879	0.960952545	1.339984124	1.483759653	0.40321959	1.346151278	0.041304998	0.866037607	1.014286743	0.76806175
Z007E0008	-0.015206993	-0.808150836	-0.109083181	-0.242983011	0.217396771	1.1589819	0.092564963	0.428622251	-0.065520959	0.174869332
Z007E0009	-0.982489189	-2.168203428	-1.663716947	-0.852524712	-2.176482689	-1.564873344	-0.870797192	-0.554860417	-1.789932689	-1.360768592
Z007E0010	1.606683557	0.471755647	1.450479507	0.929667524	1.384729387	1.20719269	1.271086441	2.625154026	1.644177524	1.831644518
Z007E0011	-0.043455723	0.646201489	0.477864906	-0.213850373	-0.11735567	0.520444415	-1.241862904	0.773297294	0.127281472	0.284670544
Z007E0012	1.293018222	1.538037644	1.392851943	1.505658981	1.923561908	1.792567201	1.96458721	0.608695822	1.614272669	1.248186742
Z007E0013	-0.173652324	-0.969215011	-0.541009171	0.356175414	-0.227397647	-0.780642026	-0.093144438	0.268122206	-0.72418086	-0.670350357
Z007E0014	0.389218008	0.431260293	0.152235927	0.589206085	0.096385792	-0.348730538	-0.204927419	1.672141502	0.54351069	0.592955493
Z007E0015	-2.853139523	-1.866814824	-2.381672998	-2.066627852	-2.493327177	-3.450721854	-0.940303163	-2.742042069	-2.116274185	-2.324052047
Z007E0017	-0.64352829	-0.088198662	-0.611827291	-0.578979015	-0.158343425	-0.33951566	-1.709127867	0.42005808	-0.606941016	-0.282479672
Z007E0019	1.129523183	1.65446686	0.640484829	0.890631767	0.995862852	1.068268654	-0.736506141	-0.378488092	0.824239601	0.821837165
Z007E0020	0.627418186	1.479157133	0.156376685	0.261302062	-0.144389407	-0.457171108	-0.694423514	-0.956128545	0.253464913	0.658074467
Z007E0021	-0.304719168	0.025651097	-0.33431704	-0.646710487	-0.088071971	0.086144919	0.156002252	-0.359487552	-0.302512091	-0.556666807
Z007E0022	-0.040644373	0.275821638	-0.510433141	0.229258545	-0.407517694	0.307461094	-0.531472018	-0.178174838	-0.15844709	-0.35411114
Z007E0023	0.456466165	-1.317894448	-0.842941246	-1.136932163	-0.683079484	0.53201867	0.180655306	-0.634668982	-0.704110062	-1.046367196
Z007E0024	1.07443174	-0.134650597	0.247691722	0.103378137	0.491460508	0.711910559	-1.027119831	1.224111335	0.244169545	-0.092478623
Z007E0025	-0.003760835	0.674654708	0.33322784	-0.271714744	-0.02125615	0.065151401	-0.565008413	-0.362531699	0.153817187	0.39752354
Z007E0026	6.046817683	5.509445491	5.66029288	5.913869526	5.560286669	6.236577464	5.67245975	6.696048899	5.961558002	5.722292026
Z007E0029	-1.348559688	-1.87365969	-1.678227854	-1.914351583	-1.477444134	-1.975850101	-1.973208267	-0.781378068	-1.654443148	-2.047571887
Z007E0030	-0.760873656	-1.19941732	-0.941604388	-1.036280929	-1.328077434	-0.794888017	-0.606616869	-2.351704583	-0.842760957	-0.861135442
Z007E0031	1.776343804	0.925987988	1.755137281	1.316067355	1.554076559	1.68764742	1.659476255	0.139570652	1.335087552	1.130622938
Z007E0032	-0.887994714	0.887701454	-0.829838946	-0.1598209	-0.026017972	-0.790668778	-0.345646665	-1.70197133	-0.497017576	-0.242993597
Z007E0033	0.543515269	-0.422803518	-0.171565423	-0.337083108	0.261163187	-0.010518908	-0.476474493	0.056364488	0.070851541	0.106303928
Z007E0034	-0.004479443	0.962418689	0.439285936	0.570539178	1.254370683	1.394131644	0.274155582	1.798139875	0.583611881	0.876654403
Z007E0036	0.213227881	0.997147428	0.906148651	-0.582798637	1.047337851	0.78604062	1.241644122	1.946932347	0.427278294	0.011288379
Z007E0038	0.009050095	-1.341592651	-0.667116255	-0.719299857	0.154988751	-0.043204902	0.236123492	1.009839404	-0.430426989	0.011338178
Z007E0039	4.83958702	4.460727414	3.813101263	4.404777195	3.798964244	4.24341296	4.725852335	3.189431693	4.146627794	4.540073431
Z007E0040	0.586691851	0.216789726	1.22127487	1.0896347	0.736265135	1.866912249	1.551689463	1.801491261	1.052918414	0.475043008
Z007E0041	0.756031962	0.817790587	1.267083342	0.975903295	1.463095178	-0.099885723	-0.151454682	0.939341461	0.98595674	1.029351484
Z007E0042	-0.236774493	-0.214605842	-0.748667522	-0.029727091	0.100430848	-0.644613729	0.365615937	-1.670786206	-0.431340512	-0.385638257
Z007E0043	-0.113597146	-0.897122288	-1.103135225	-0.7530385	-1.330353824	-0.830040046	0.188135994	0.085761774	-0.919940217	-0.489674917
Z007E0044	-0.33113105	-0.85295107	-0.740445719	-0.937284534	-0.041920504	-1.534035809	-1.279741022	0.417350359	-0.571147407	-0.969385107
Z007E0045	1.436151856	1.33850858	0.753858855	0.93491547	0.6783543	0.982294527	0.657648017	2.262472226	0.947270325	1.288687082
Z007E0046	-0.126402347	0.417022578	0.573147641	-0.418425483	0.013256293	0.429715763	0.589802288	-1.19818205	0.349318289	0.556584654
Z007E0047	1.459699114	2.061702674	1.70118333	1.88358704	1.811158804	1.576655878	0.97301014	1.596424972	1.682884558	1.631271339
Z007E0048	4.640659475	4.877284885	4.290880715	4.616123473	3.848364273	4.340918286	5.005629253	5.439113315	4.538502229	4.003721407
Z007E0049	-1.061001124	-0.829390598	-1.277379118	-0.509342408	-1.216322335	-0.326362176	-1.189218241	-0.947279775	-0.952155225	-0.563870728
Z007E0050	1.709632323	1.480843297	1.779078602	1.478815578	1.578119226	1.747612192	2.172693721	2.468884724	1.561542849	1.262272891
Z007E0051	0.245086648	0.466926836	-0.083512844	0.079633676	0.18541321	-0.591807411	0.179431232	-1.264349107	0.022663551	-0.232343661
Z007E0052	-0.29745682	-0.389152721	0.274541362	0.224119418	0.312496382	-0.154515594	0.67416922	-1.182868464	-0.011963676	-0.560809284
Z007E0053	-0.094895644	-0.911681535	-0.576485991	-0.552791313	-0.724804707	-0.347729157	-1.210103618	-2.011040806	-0.618587629	-0.30976653
Z007E0054	0.354991901	-0.601605021	0.814341383	0.87046926	1.035945671	1.50308779	0.373775215	-0.53498104	0.722559684	0.1585687
Z007E0055	-1.061354798	-0.481760392	-1.061760575	-0.653550629	-0.296405972	-0.634492088	-0.037846279	0.714006495	-0.656111879	-0.860135577
Z007E0056	-1.209981709	-0.539187571	-0.864064349	-0.583331914	-1.528803126	-1.104263613	-1.814295138	-0.272021956	-1.14956592	-0.829957793
Z007E0058	-0.902833659	-0.527348957	-0.534276208	-0.874977757	-0.615223779	-0.486997363	-1.736826345	-2.321781234	-0.717806892	-0.514964315
Z007E0059	0.551460246	0.942546261	0.906021993	1.434588669	1.206851008	-0.519052194	1.397769154	-0.420247793	0.882662996	1.405500174
Z007E0060	1.665416481	1.166486785	1.16560135	1.018201873	1.065822728	0.743019995	0.253464848	-0.230165212	0.968820703	0.908149146
Z007E0061	-0.230433725	0.696955127	0.331304038	0.431472739	0.174805227	0.05610048	0.976930966	1.325165779	0.360983203	0.619293201
Z007E0062	-0.615719372	-1.300159004	-0.26240195	-1.047984376	-0.252536257	-0.324552848	0.420985122	-1.112280199	-0.60653397	-0.085168507
Z007E0063	1.370581256	0.309636474	1.314989687	0.80604393	1.493370421	0.558913669	0.417761038	1.740663462	0.936206938	0.792782008
Z007E0064	-2.12570189	-3.410392516	-2.137503054	-2.739528175	-2.035043884	-1.501191903	-1.729636507	-0.758828912	-2.439174019	-2.772426826
Z007E0065	0.638129888	1.82044975	1.201383381	1.182782765	0.766734019	0.480046814	1.856402945	-0.268342857	1.067293217	1.288084538
Z007E0066	-0.431743915	-1.401397441	-0.055460771	-0.333064986	0.01468673	-0.263478413	0.496280953	-0.351652142	-0.270674159	-0.22707905
Z007E0067	-1.46686625	-1.164413146	-1.646505526	-2.12523322	-2.263647564	-1.977651217	-1.289381203	-0.394272215	-1.926836929	-2.02197141
Z007E0068	-0.163689399	0.918519849	-0.069779417	0.94276749	0.516416406	0.146769685	-0.058087439	1.614688152	0.25881537	-0.032229756
Z007E0069	0.505544338	0.885931585	0.441831532	0.361799951	0.24381206	0.845404607	0.839725113	-1.117095319	0.585955546	0.152632575
Z007E0070	0.780901725	1.030421025	0.325531287	0.303678634	0.094744166	0.605970988	0.97099495	1.622480882	0.404629049	0.118628903
Z007E0072	1.869770393	1.215996352	1.068523999	1.671814195	1.367488374	0.802738399	0.262778024	2.367196511	1.198601787	1.401506611
Z007E0074	0.288434874	-0.547383049	-0.544214668	-0.261728499	-0.498906004	-0.433380477	-0.629108985	-0.009882116	-0.433417851	-0.978593417
Z007E0075	-0.113605094	-0.714246489	-0.109225128	-0.201991433	0.218303657	-0.247761566	-1.271061627	-1.285220505	-0.014961877	0.30559935
Z007E0076	1.25653462	0.752094392	0.803665706	1.921599256	1.480430484	0.803827986	0.993264109	0.112048308	1.068317276	0.632065046
Z007E0077	3.068243776	3.260337891	2.445867148	2.588262794	2.371394555	2.284828995	2.717255808	3.227907936	2.102270425	2.233483354
Z007E0078	0.499781589	1.025278275	0.098033419	0.19374895	0.705091974	1.336370013	0.743936644	0.094720174	0.207388848	-0.163240288
Z007E0079	1.070846184	2.596808616	1.79247889	1.489362225	1.302077164	1.474373793	2.04868253	0.62695586	1.696743538	1.681137509
Z007E0080	-1.214902937	-1.223990566	-0.871328216	-1.050764746	-0.869982784	0.05230687	-1.215755627	-1.205269477	-0.791946289	-0.687619711
Z007E0081	2.462401288	2.587075556	2.118718174	1.739728574	1.350671327	2.161576457	0.551717231	-0.01418321	1.731527994	1.299789457
Z007E0082	-0.792828977	-0.785822815	-0.44436864	-0.457754064	-1.013908876	-0.542859355	-0.458442351	0.50170684	-0.689857476	-0.899793702
Z007E0083	-1.646092922	-1.052680739	-1.410043119	-1.70868974	-1.348346334	-1.970324149	-1.159505401	-2.530206796	-1.749150257	-2.006756929
Z007E0084	-0.4858211	-0.201893226	-0.419774274	-0.345397848	0.192036442	-0.370413255	-0.085193733	-0.595274696	-0.14410253	0.386879614
Z007E0085	1.60049011	0.689029994	0.967620618	1.395957237	1.099378081	1.801350808	1.785864927	1.778685266	1.214825855	0.788279356
Z007E0086	3.588170041	4.364873537	4.005940583	4.158967592	4.671619743	4.347500642	4.054805936	5.398093966	4.288653508	4.865350998
Z007E0087	-2.427519651	-3.261737773	-2.899633618	-3.197251382	-3.42612944	-2.693333724	-2.817701917	-2.044480524	-3.216924237	-3.395758034
Z007E0088	1.497714006	-1.098257583	-1.015377181	-1.075444324	-1.464543526	-1.882952338	-0.775484616	-1.23781799	-1.245414645	-1.302151065
Z007E0089	-0.524327472	1.215420188	0.438543922	0.103646594	0.438679088	-0.088041874	-1.181124624	0.129520381	0.117605377	-0.355451125
Z007E0090	-0.12300733	-0.303725692	-0.147909742	-0.446684285	-0.621595412	-0.380629266	1.00966691	-0.280256322	-0.229977712	0.072688631
Z007E0091	-1.870105444	-3.06280833	-2.20611585	-2.477149194	-2.276057599	-2.207236802	-3.911737633	-1.321981255	-2.526356055	-2.123636032
Z007E0092	-0.105575011	-0.219335717	-0.017746408	0.226511355	-0.029279629	0.105459796	0.01577006	-1.008647211	0.384761999	0.357984262
Z007E0093	-0.21612756	-1.142029466	-0.698854438	-0.581793849	-0.999200725	-0.653586946	0.204407585	0.026686849	-0.525782177	-0.615868306
Z007E0094	0.334710201	-0.155048674	0.12571835	0.021901243	0.351787191	-0.022866812	1.05395678	-0.88259419	0.138700163	0.632774063
Z007E0096	0.292558499	0.025925254	0.039007789	0.933950016	0.751849677	0.609936796	-0.4069013	-0.05001039	0.25067248	0.058906324
Z007E0097	-1.429379058	-0.835757242	-1.272816573	-1.463599329	-1.029317015	-1.818971126	-0.845211545	0.092275872	-1.081188831	-1.251865769
Z007E0098	-4.156089039	-2.789259648	-3.349365961	-3.007236754	-3.157290523	-4.014148905	-4.575921852	-4.051850401	-3.43726843	-3.962963716
Z007E0099	0.614401928	0.712282319	0.684530565	0.672828198	0.573720881	0.667491029	1.161123427	2.528533059	0.839846613	0.193578913
Z007E0100	-1.249518776	-0.547901319	-1.037704685	-0.59701463	-1.017594914	0.400086718	-2.076819121	-2.115540175	-0.713724797	-0.281176059
Z007E0102	-0.973454577	-1.518913785	-0.859425058	-1.066373899	-0.553538583	-1.634628842	-1.944682406	-2.052572153	-0.819174491	-0.408426835
Z007E0103	0.113704103	0.481135289	0.567939634	0.352188942	0.406943713	0.602773786	-0.895780896	1.029506451	0.285032025	-0.17285174
Z007E0104	-3.939765128	-2.743719246	-3.91445385	-3.796540462	-3.054057708	-2.85487682	-4.760091372	-2.282310216	-3.688509815	-3.935497656
Z007E0105	0.529047257	0.534873429	1.103830352	1.440305714	0.509770947	0.542809679	0.970700106	-0.799592107	0.759585969	0.731383816
Z007E0106	0.250912603	1.03247589	0.559966655	0.127171277	1.153039569	1.470511404	1.441274788	0.682975825	0.697034739	0.915079264
Z007E0107	1.608718549	1.986035253	1.314258499	1.636394084	2.032540912	1.757345186	1.239551772	2.890211796	1.634091127	1.624902869
Z007E0108	-0.045658871	-0.334733152	0.45909775	-0.247993522	-0.411783183	-0.453588089	-0.45451853	1.746913751	0.070339797	0.01832683
Z007E0109	1.203955037	1.152669051	0.882319968	1.104649627	1.06367093	0.29157244	1.54256222	0.221202694	1.041828585	1.250857517
Z007E0110	1.431799655	-0.151945961	0.909605628	0.885529212	0.425808623	0.818148365	1.024003391	2.116893849	0.688451491	1.180474037
Z007E0111	-0.927991878	-0.947427022	-0.676115071	-0.433846163	-1.254101791	-0.835626969	-1.472736983	-2.817291973	-0.946744698	-1.022990122
Z007E0112	-0.591085437	0.234035588	-0.477977227	-0.82714962	-1.216535629	-0.95444116	-2.096683697	-1.466816493	-0.858935535	-0.167350715
Z007E0114	-3.035348143	-2.534824939	-2.971888716	-2.621791675	-3.119171623	-2.845411514	-1.535936802	-4.351614971	-2.6757632	-2.392638845
Z007E0115	1.272205041	-0.005436976	0.930516285	1.788315916	0.696887161	0.723288891	0.410664766	0.846309829	1.011951975	1.140517079
Z007E0116	-1.712838938	-1.679526567	-2.130316479	-1.652872324	-2.352880554	-1.865728706	-1.366708036	-3.583458002	-1.888430582	-2.268886388
Z007E0117	0.357522653	0.08031911	-0.01181811	-0.1108686	-0.571126079	-0.189474174	-0.121441802	-0.498091461	-0.232751546	0.193108894
Z007E0118	-0.688128073	-1.390545456	-0.879870052	-0.914319518	-0.343920648	-0.882910015	-0.267096203	-1.934601581	-0.730421324	-0.996533308
Z007E0119	0.818339902	-0.118662052	0.651957454	0.05443302	0.657793438	0.391728636	-0.898926169	-0.332370739	0.252661407	-0.159969301
Z007E0120	-1.980285356	-1.81512269	-2.01478917	-2.007124264	-1.545803473	-1.424242899	-1.251144345	-2.500390443	-1.716781808	-1.899553952
Z007E0121	-0.117026529	0.529800026	1.007544152	0.033630753	0.501446183	0.93922581	0.265534672	1.686105092	0.636075642	0.215144141
Z007E0123	2.174913845	1.857975717	2.112701509	2.302813788	2.067335179	3.50035102	1.489009999	2.31544249	2.286799672	2.238818023
Z007E0124	-3.113317646	-2.729500199	-3.197185631	-3.106229469	-3.281818191	-3.34921991	-1.643879129	-1.378976124	-2.969837141	-2.99940882
Z007E0125	0.290856929	-0.113077387	0.894508674	0.842498778	0.752953747	0.236575523	0.660247437	0.131910216	0.488458986	0.7301456
Z007E0126	2.00347919	2.723678854	2.110948595	2.41704405	2.408332302	1.537403825	1.417875586	3.408554177	2.217031651	2.034840419
Z007E0127	-0.045194005	-0.355041744	0.486713017	0.082926969	-0.26190625	-0.36545151	0.216576289	-0.803309393	0.169414122	-0.003111695
Z007E0128	1.200852743	2.017881631	1.628109958	1.746360485	1.434929034	1.65799166	2.597942469	0.289151557	1.802883827	1.995221913
Z007E0129	0.349118587	-0.120213102	-0.203637915	0.340352926	-0.380746691	1.055772632	-0.1889807	-0.418287964	-0.083086781	0.231583896
Z007E0130	0.986496019	1.919913009	1.441379101	1.068427893	1.817603657	2.127530664	1.87517212	2.91147682	1.268822931	1.4981192
Z007E0131	-2.485168178	-2.61739575	-2.257629446	-3.04827983	-2.518287016	-2.654680308	-2.08592155	-1.091838139	-2.405938805	-2.831388991
Z007E0132	-0.150378257	-0.437406938	-0.564492012	-1.246980379	-0.100135186	-0.410236611	-1.008389188	-1.915720818	-0.563472462	-0.242223393
Z007E0133	-4.167833154	-1.098257583	-1.015377181	-1.075444324	-1.464543526	-1.882952338	-0.775484616	-1.23781799	-1.245414645	-1.302151065
Z007E0134	1.015946048	0.833055106	0.97886745	1.295515953	0.708938351	2.387016084	-0.474816599	1.207815576	0.9999485	0.790321577
Z007E0135	0.781942011	2.181067071	0.914512554	1.709290503	1.172485623	1.104912468	1.791863182	-0.091093142	1.066977754	1.352423623
Z007E0136	0.091722926	0.438465096	-0.037254301	1.009168619	0.16366036	-0.094225015	-0.171138719	0.214811147	0.371931386	0.197914767
Z007E0137	0.024135154	-0.439699855	0.469845424	0.294052942	0.302691887	0.460611385	1.548436848	1.54747001	0.297204215	0.410412086
Z007E0138	-0.568638073	-0.778379429	-0.18336284	-0.880508799	0.088155311	0.172791198	-0.344370259	-1.423847941	-0.078578363	0.288281808
Z007E0139	1.406335338	2.287796294	2.400935865	2.690126381	3.067287251	2.54871257	2.694549741	0.65424818	2.392214181	2.806163383
Z007E0140	1.091696715	1.454818406	1.624544575	0.200724412	1.669377653	1.407496668	2.530793638	0.323725127	1.30354022	1.15927508
Z007E0142	-1.169914226	-0.496211	-0.329062844	-0.349168175	-0.494679196	-1.963630395	-1.665279488	-2.864612909	-0.591898643	-0.355490486
Z007E0144	-1.411227601	-1.825814469	-2.499936047	-2.167385265	-2.876278949	-2.782451538	-1.104086378	-2.815261433	-2.304991969	-2.223540127
Z007E0145	1.725615286	2.165181299	2.080345636	1.298020239	1.52787994	1.400131676	1.918811669	0.588053498	1.811385259	2.299194761
Z007E0146	1.747354745	1.281373712	1.051510241	0.95518031	1.192387426	-0.117786716	1.491485736	2.160836242	1.095114393	0.922182285
Z007E0147	-1.903770046	-1.985075784	-1.774237187	-2.032938651	-2.354161056	-2.003717587	-1.519381273	-1.037386666	-2.055640448	-1.69676206
Z007E0148	-1.575930595	-0.893880528	-0.817120544	-1.0845045	-0.603239391	-0.571038298	-0.624427387	-2.084717091	-1.010678991	-0.740561975
Z007E0149	-2.070973575	-0.946238119	-1.209305618	-0.927831709	-1.500535166	-1.395878298	0.060415548	-2.387318155	-1.032714827	-1.553457826
Z007E0150	1.014246775	1.459891662	1.486297789	1.090071334	1.045814874	1.25883288	0.756983716	2.419219053	1.205240759	1.628305145
Z007E0151	-1.513010641	-0.773957782	-0.162769491	-0.15782917	-0.164980469	-0.208525783	-1.088950006	0.361009058	-0.575288141	-0.159116168
Z007E0152	-3.73999412	-4.127649938	-3.802215482	-4.087523559	-3.478154994	-3.1272588	-4.691276428	-4.895171595	-3.706306665	-3.875972325
Z007E0153	2.207681974	0.70888419	1.149152556	0.536823678	0.529943588	1.616639648	1.633533302	2.504866733	1.259399706	0.980916916
Z007E0154	-0.261821748	0.060910309	-0.107057632	-0.275302655	-0.678292717	-0.285871445	-0.147857955	0.490775704	-0.355477354	-0.765506292
Z007E0155	0.686852643	0.986718365	0.199039351	0.676711808	0.126808481	0.511268895	0.430791749	0.796760589	0.407792431	-0.002316185
Z007E0156	0.982500247	0.202874615	0.197832748	0.550747824	0.901550641	1.464939909	0.811548911	2.208220424	0.387488067	0.678065913
Z007E0157	-0.098740112	0.593534254	0.960258775	0.804463315	0.926575316	0.222138288	-0.450080706	1.606000071	0.598364678	0.748113626
Z007E0158	-1.891280236	-0.592296163	-1.40061838	-0.210482221	-0.658016414	-1.915293532	-0.706598329	-0.120857186	-1.135484991	-1.301409768
Z007E0159	-3.081488462	-2.397962536	-2.823718761	-3.414590937	-2.478792203	-2.507571497	-2.452446985	-4.243415737	-2.713690222	-2.781552829
Z007E0160	0.044901175	-0.99970726	0.114896455	-0.051608166	-0.054121866	0.068761692	-0.597910745	-1.670527832	-0.131998609	-0.53069442
Z007E0161	0.578880685	-0.560186176	-0.180403495	0.206590786	0.197785111	-0.315802042	1.375749479	1.561722072	0.136486395	-0.007469892
Z007E0162	0.430769776	-0.104063493	1.029916697	1.354458592	0.871390435	0.429356236	1.77788685	2.007716823	0.884196749	1.041859625
Z007E0163	0.098886972	-0.044278439	0.374266284	-0.258508397	0.238586185	1.187120438	-1.391244003	-1.192090956	-0.090795558	-0.634006434
Z007E0165	-1.818297553	-0.910483797	-1.383323583	-0.24930123	-0.908675052	-1.140272029	-1.569127938	-2.909762125	-1.145149805	-1.282899425
Z007E0167	-2.318811963	-2.391002163	-2.082323499	-2.432154708	-2.272128755	-1.774120609	-1.167799254	-1.016951855	-1.916183609	-2.306086719
Z007E0168	1.622226689	-0.327250524	0.335391481	0.575021748	0.000836633	0.337719411	0.624492364	1.912462363	0.643425116	0.707549608
Z007E0169	0.954170379	1.716321181	1.381454415	1.523659406	2.13461969	1.935898454	2.400063099	2.611490358	1.528562388	2.112344981
Z007E0170	-0.347393633	-0.433997624	0.063087247	-0.737942879	0.032858897	0.062317298	-1.61673211	0.369540701	-0.294753309	-0.232731944
Z007E0172	-1.600726176	-1.068932345	-0.866525728	-1.12443466	-1.104658809	-0.45324012	0.310527034	0.097865421	-0.871766016	-0.594332667
Z007E0173	-0.261721688	-0.73653638	-0.670334148	-0.44696017	-0.937158141	-0.291440706	-0.853783723	-1.492420231	-0.388572833	-0.826743865
Z007E0174	-1.821224226	-1.194086131	-1.978182127	-1.352440709	-1.899092297	-1.991036589	-2.350428191	-0.856328856	-1.751022807	-1.460365906
Z007E0175	-1.40347883	-0.935269031	-1.170507968	-0.710420346	-0.696759964	-1.509818123	-0.106567551	0.228682828	-1.026334936	-0.812167928
Z007E0176	1.408808305	2.134138141	0.93834721	1.213102136	0.57631797	1.136913736	0.263481966	1.104718928	1.161413482	0.97371401
Z007E0177	1.551516052	0.481780021	0.737139466	0.817054353	0.970176679	0.143515493	1.965765945	0.864649941	0.901537842	1.121658984
Z007E0178	0.879844378	0.827862267	1.042561259	0.521691097	1.097719437	1.172769831	0.736875242	2.204058501	1.155833503	1.581681132
Z007E0179	0.460925829	0.195041692	0.2805728	0.297339246	0.882727116	0.021529716	1.573563154	2.395700062	0.559423819	0.488083
Z007E0180	1.99288483	1.830713172	1.740105706	1.692400511	1.634946624	2.139033183	2.658715392	3.225331318	1.84802482	1.449222777
Z007E0181	-1.452409794	-3.444875497	-2.881761333	-2.516245651	-3.146286326	-2.557574267	-2.917174844	-1.594137039	-2.554810219	-2.312809824
Z007E0182	-0.042164587	-1.300110693	0.319495391	-0.425806619	-0.438961788	0.033889389	0.747341483	-1.834363939	-0.210099302	-0.083925748
Z007E0183	1.006980779	1.73464832	1.466387147	1.157519157	1.872349891	0.733607686	1.919246333	2.400764437	1.496672497	1.662909555
Z007E0184	1.564115357	1.633433942	1.284220386	1.032124747	0.785020402	0.751648324	1.775874328	2.340480932	1.011065151	0.692867638
Z007E0185	-0.374933389	-0.622501194	-0.583865454	-0.500770573	-0.306380554	-0.749321134	-0.500066995	0.774178577	-0.325224481	-0.121220109
Z007E0186	-0.798978674	-0.973157687	-0.475774336	-0.061286424	-0.906713	-1.606377009	0.467622516	-0.429858003	-0.71915632	-0.584953152
Z007E0187	0.222634471	1.35440277	0.127152663	0.52678986	0.389062346	0.559231242	-1.036689313	0.877335402	0.253863773	0.406329453
Z007E0188	-0.252003355	0.285333404	-0.429783369	-0.21484676	0.284169733	-0.467772458	-0.734556389	-1.22156413	-0.180775461	0.18414246
Z007E0189	-0.748543821	-0.804312252	-0.614683208	-1.363447648	-0.239793198	-0.291411403	-1.245949132	0.511859745	-0.454782244	-0.433094539
Z007E0191	-0.971115434	-0.696514248	-1.573029588	-1.637955184	-1.305044326	-0.937756815	-1.930236559	-1.313097842	-1.062355164	-0.955248376
Z007E0192	-1.508148219	0.182094134	-1.015816295	-0.837274203	-0.240242575	-1.050841572	-1.518797432	0.015737691	-1.042985523	-0.795008782
Z007E0193	0.163130272	0.154128804	0.160125057	-0.525798118	-0.777275182	-0.25275826	0.069921907	-1.509828885	-0.209507769	-0.428395179
Z007E0194	0.891987417	0.821833378	0.9060501	0.664073334	1.246965098	1.024950111	1.635623712	0.114751894	0.987468523	0.967941129
Z007E0195	0.674349709	-0.700838984	0.572916805	0.316028673	-0.216078333	-0.164756078	0.453781745	-1.420244992	0.178569499	0.076999577
Z007E0196	0.307246387	0.139709744	0.155693783	-0.699243645	0.07854831	-0.656341651	-0.634695882	0.56937037	-0.342143774	-0.185068394
Z007E0197	3.853069109	2.931779727	3.977027585	3.723141777	3.095342951	3.303364806	4.522540701	2.034524875	3.576132321	3.245411271
Z007E0198	0.967579589	1.733822974	1.138377778	1.33259051	1.356138906	0.809367604	1.515149596	-0.364750385	1.23202022	1.500269147
Z007E0199	-0.415495284	0.546105805	-0.067194453	0.147738252	0.511755144	-0.247764547	0.611509858	-0.780030274	0.08485834	-0.189027878
Z007E0200	-1.15789107	-1.826911652	-1.180336393	-0.473579941	-1.131016142	-0.341970681	-1.070684651	-1.348749742	-1.183610668	-0.71785249
Z008E0001	3.26832236	3.580175695	3.207772107	2.552078849	2.552334071	2.299302773	2.859264292	3.396929936	3.164580059	3.148937302
Z008E0004	1.049358631	-0.686304702	-0.499255903	0.448501718	-1.449780351	1.403771352	0.278497543	1.0152842	-0.783782859	-0.231834763
Z008E0005	-0.059329898	-1.726136302	-0.850904966	-0.549919516	-0.33527091	-0.45339698	-1.109649996	-1.453058645	-0.918079758	-0.912673088
Z008E0006	2.682874664	0.42894541	1.920787306	1.819245845	1.924499209	3.247369456	1.677671585	2.507550916	2.044784664	2.076934918
Z008E0007	3.177790432	2.034382051	2.02241474	2.859755517	2.764927943	2.863800056	2.349883034	2.701538932	2.331683391	2.165848816
Z008E0008	-1.102183797	-1.956308184	-2.023889336	-2.332963245	-2.883018661	-0.722509847	-2.558969314	-2.947438969	-1.908532722	-1.959059541
Z008E0009	3.392271995	1.151907894	1.134043363	1.123347058	0.498572277	2.125924947	1.189334476	2.498629571	1.348489711	1.473363672
Z008E0010	4.398628846	3.322332238	4.060206214	4.297386834	4.356031179	2.980628565	3.715887626	5.138275053	4.135042095	4.01740883
Z008E0011	-0.949291715	0.128978524	0.292661776	-0.309267853	1.715531959	1.768257697	0.286633715	-1.023348604	-0.203667771	-0.289610525
Z008E0013	-2.491097939	-2.273010267	-2.340434387	-2.981628167	-3.671801208	-2.1001935	-1.967739706	-2.682196503	-2.654782129	-2.244228149
Z008E0014	-0.01021336	0.405319793	0.92011981	0.08746773	1.349007817	0.407013448	0.953282122	1.643298278	1.027449951	1.113479265
Z008E0016	0.321259867	1.553327244	1.639914445	1.950254662	2.897886249	2.647902904	0.91712839	1.729330075	1.798943582	1.204506291
Z008E0018	-4.093214121	-0.853361027	-1.990080126	-2.109039972	-2.555182991	-3.331668487	-1.944154973	-2.22393011	-2.452893469	-2.144098285
Z008E0019	-0.753527231	-1.907568596	-2.780309887	-1.791916999	-2.803839792	-3.744597186	-2.173419095	-1.421206543	-2.41713319	-2.906555172
Z008E0020	-4.143076823	-4.750354753	-4.824887584	-4.478774112	-5.170767833	-4.737386448	-5.428978218	-4.44730035	-4.793910394	-4.82252533
Z008E0021	5.043317914	2.70131546	3.325346327	3.782900881	4.714381854	3.58661111	3.314374082	1.465343178	3.598901014	3.615719266
Z008E0022	-4.676806131	-3.060574418	-2.323373884	-2.984032016	-2.08625146	-2.981203032	-2.057815547	-1.182494214	-2.672031892	-1.845466946
Z008E0023	0.499620832	0.63482735	0.493000755	-0.467201072	0.18723485	0.536586914	0.491109199	0.02696916	0.387564219	0.822997793
Z008E0024	0.769900925	-0.551908913	-0.327444285	-0.313652082	0.994876376	0.478675818	-0.329654998	-1.926284265	-0.678359816	-0.284515896
Z008E0025	-1.080370976	-0.184249688	-0.707512505	-0.043083368	-0.052928027	0.026693175	-1.08838059	-2.506403542	-0.360495213	-0.761202027
Z008E0026	2.145750135	0.064731953	0.269919091	0.629850988	0.313294741	0.28405374	-0.235460131	-0.682121304	0.61978245	0.666550195
Z008E0027	2.569127885	2.204375881	1.782816699	2.448210055	0.468721686	2.161554495	2.250657776	2.598573614	1.631003392	2.135287681
Z008E0028	2.341701762	3.990516816	2.186243716	3.023884556	1.552217327	3.279604727	2.945332569	3.483494536	2.484644361	1.935494032
Z008E0029	-3.700350819	-3.303589985	-2.856838391	-2.354154311	-2.884375869	-2.374257118	-2.933695584	-3.714991862	-2.607622211	-3.023377021
Z008E0031	-1.072241972	-0.187491132	-0.455898072	-0.912496633	-1.375552919	0.407683296	-0.482796372	1.322616634	-0.12869092	-0.64937749
Z008E0032	1.147025953	-0.001257273	0.593687948	0.72919147	2.203581855	-0.24031769	-0.012563655	-0.660437661	0.162663387	-0.02890589
Z008E0033	0.123996314	0.454501962	0.811542636	1.101638474	1.035810907	0.764238429	0.931529913	-1.222226534	0.943604766	0.628399717
Z008E0035	0.565817741	2.489693373	1.52611778	2.042042831	1.480988754	2.563065307	1.341078613	2.929670498	1.79215643	1.77237533
Z008E0036	3.41275941	1.908243011	1.306541739	2.154272481	0.791739598	3.03051548	1.406605933	0.815227691	1.121068603	1.520361883
Z008E0037	4.254957017	3.561491297	3.623314887	3.085358779	4.735351285	3.666820071	3.137469236	3.90980317	3.921667028	3.975878478
Z008E0038	-1.901332406	-0.030324007	-0.231925944	-0.666245206	-0.207274263	-1.03508494	-0.855004804	0.063811493	-0.616151517	-0.669299764
Z008E0039	3.720656031	1.550538388	2.45248559	2.10259888	3.511710253	3.266053255	2.62457289	1.385574697	2.716171629	2.576589692
Z008E0041	-2.352795481	-1.395540349	-1.024262988	-0.385061301	-2.085058379	0.506945743	-0.343514088	-1.289720087	-0.91186862	-0.979356889
Z008E0042	-1.258585297	-0.425532604	-0.778792567	-0.756425297	-1.230963865	-2.060718088	-0.734896802	0.683088347	-0.745401125	-0.609820072
Z008E0044	-2.365786219	-0.85577448	-1.236355899	-0.705205882	-0.450385759	-2.246121893	-1.308078469	-0.202752203	-1.277971699	-1.358956727
Z008E0047	3.254345483	0.37635444	0.968402096	1.478324798	0.529540644	-0.081351009	1.239110774	0.257211695	0.842149057	0.868845275
Z008E0048	-0.728300257	1.32957723	1.022795893	0.663091466	0.500009719	0.234335677	1.344908542	-0.207417493	1.268395376	0.964157568
Z008E0049	-0.648653579	1.035302949	0.598557483	0.572678136	1.804730943	-0.121573274	0.483354635	-0.214550892	0.83724991	0.820573248
Z008E0051	2.251513297	2.245019221	0.954879636	0.919395405	1.46109635	1.780492462	0.577453838	1.21815993	0.397311759	0.975010501
Z008E0053	-0.37056453	-0.662270912	1.159060808	1.345102941	0.278892616	0.162826125	1.248971526	0.301112027	1.138527167	1.220510338
Z008E0056	0.416047251	1.435559376	1.370274295	1.814525222	0.72099825	1.318292907	1.490129431	0.747054001	1.744943969	1.679614226
Z008E0057	-0.970242804	0.470521606	0.121302101	0.796114281	0.345552331	-0.190516393	0.265459969	0.132023834	-0.263434671	0.078418135
Z008E0058	0.938094726	1.021822395	1.024033547	1.48503735	2.045164093	1.750144959	1.313109648	1.478051436	1.012572898	0.82902501
Z008E0059	0.721903152	0.940184839	1.0998389	0.830861894	1.032278172	1.516008993	0.822180871	2.164205345	0.952280224	1.081738362
Z008E0060	1.373442292	-0.159774722	-0.360401735	-0.56723318	-0.246582707	0.783876743	0.117233863	-1.680263574	-0.761299203	-0.637968057
Z008E0061	-0.560345518	-0.063138278	0.419158423	0.927017584	1.155612755	1.185722552	0.317162253	0.919527865	0.142618391	0.246011864
Z008E0062	0.893236302	3.414134221	3.254281297	3.093022206	2.755339993	1.791725422	3.397969954	2.180113566	2.721051849	2.878411061
Z008E0063	-0.000644679	0.173972295	0.477492149	1.107438208	-0.430848597	0.191403201	0.522493078	-0.639110914	0.394278716	0.03796018
Z008E0064	-1.00334736	-0.706736068	-1.07326963	-0.649663887	-0.954070674	-2.074420447	-1.456492766	-0.701125064	-1.289509115	-1.048510248
Z008E0065	0.694434487	0.059587172	-0.43133442	-0.212005607	0.043276024	-1.854770882	-0.84724687	-1.695827123	-0.013056676	0.133875673
Z008E0066	-0.384243794	-2.199644467	-1.213492737	-1.747148118	-1.430121142	-1.733847248	-1.149937953	-0.731018278	-1.125037438	-1.061303471
Z008E0067	-2.79033079	-2.784243029	-3.362674488	-2.786371071	-3.680520058	-2.154013854	-3.654612772	-2.591849999	-3.585161782	-3.347934591
Z008E0068	2.595321426	2.91452536	2.858046479	2.929771554	2.777389385	3.734261801	2.529063642	4.154792252	3.107653733	3.315874663
Z008E0069	0.933308482	2.42894513	1.793047604	2.458446164	1.679584565	3.243159104	1.482819098	2.640914592	1.569594858	1.764189645
Z008E0070	2.538737103	0.490874861	0.580134027	1.043696992	1.890337781	-0.161624724	0.475912532	-0.67686631	0.449834555	0.783938978
Z008E0071	0.93703532	0.159363485	-0.516246976	-0.501368705	-1.359424584	-0.147393511	-0.492519108	0.956819617	-0.155538199	-0.597906054
Z008E0072	2.087457867	-0.517637469	0.177779728	-0.204666539	-1.150666058	0.79363882	-0.351522669	0.48815996	0.011542074	-0.218527143
Z008E0073	-0.890542065	-0.00684416	0.42730733	0.241341342	0.888846027	0.666661488	0.964854794	1.551413406	0.665139081	0.75304332
Z008E0074	0.17658311	-1.070338563	-0.913728786	-0.20911946	-0.755985144	-0.199329071	-0.352543245	-1.148201751	-1.422022324	-1.049579558
Z008E0075	2.335169503	0.613916223	0.817034369	0.236203409	0.095329471	1.229553343	0.243773251	-0.051190744	0.872373341	0.651429535
Z008E0076	-3.70614712	-1.09427199	-1.705421999	-2.748827991	-2.461595851	-2.063928148	-1.460341799	-1.452119026	-1.788196068	-1.211313605
Z008E0078	-0.903946102	-0.692259101	-1.437119764	-2.026118908	-0.321244158	-3.27793807	-0.857408035	-1.261736559	-1.662865844	-1.442965709
Z008E0079	3.200924489	1.972174111	1.377440506	0.864616419	2.497800713	1.199111332	1.782354452	2.060160532	1.438293283	1.474834526
Z008E0080	1.102340458	-0.915784106	-0.623643315	-1.366098645	0.625404129	-2.26220781	-1.007878823	-0.343302991	-0.226325041	-0.49892869
Z008E0081	-1.87464181	-2.883629143	-2.131773213	-2.996177653	-3.143949655	-3.351041343	-2.75910394	-1.755434726	-2.032981658	-2.297478587
Z008E0082	-0.404807149	-0.847926058	-1.291234957	-1.685128581	-0.087551524	-1.281058987	-1.204301902	-2.869584733	-1.017386973	-1.135564988
Z008E0083	1.653765254	3.365745547	3.025088882	3.774054224	3.109508251	4.804646449	3.423706407	4.270147308	3.25549172	2.857809008
Z008E0084	-1.879012712	0.561779799	0.427165918	0.607997889	-0.93475219	-1.3478905	0.413829692	-0.271508775	0.156002289	0.41057414
Z008E0085	1.385298291	1.183412558	1.90768179	1.521715393	0.945226912	2.595817968	1.435094804	2.6050344	1.605072974	1.606636215
Z008E0086	-0.319041229	-0.638965971	-0.88399252	-1.249414014	-1.203924105	-1.341157833	-0.801177359	-1.893220967	-0.671341072	-0.642564739
Z008E0087	-2.688848244	-4.534653329	-4.186033163	-4.785039461	-5.422958896	-4.02058654	-4.222972724	-3.128299304	-4.316598999	-3.808969757
Z008E0088	-0.889604144	0.657083943	0.648981048	1.444088382	0.016850123	1.821321097	1.190357437	1.746133272	0.23204857	0.45848083
Z008E0090	-0.968728793	0.055066807	0.280566743	0.216327048	0.843984678	1.578112633	0.317904464	0.511902682	0.280066802	-0.071247124
Z008E0091	-3.67367785	-3.096010847	-1.904505973	-2.455804224	-1.119154613	-2.786945633	-2.319617014	-2.095673777	-2.468374865	-2.265731109
Z008E0092	4.177514558	4.21507324	3.309047196	3.067196546	2.402858504	3.723942746	3.467788884	2.863128833	3.025883778	3.103028922
Z008E0094	1.820908688	0.938793663	1.297530101	0.575664426	0.665206736	0.360033685	0.98555262	0.008658157	0.967364287	1.506041478
Z008E0095	0.113883289	-0.726300459	-1.056499965	-1.477793992	-0.233485791	-3.151674647	-1.205393115	-3.006684081	-0.792581834	-0.872559965
Z008E0096	0.161341157	-3.123768519	-1.509378097	-1.307486341	-1.317576414	-2.744194805	-1.710995984	-1.482979568	-1.190619272	-1.473257169
Z008E0097	-1.661220666	-0.351540061	-0.768105875	-0.360032495	-0.976897875	-1.04456288	-0.344808298	-1.012793	-0.502217375	-0.602093234
Z008E0098	0.881760295	-1.494275843	-1.184258611	-0.932104416	-2.442379667	-0.690508226	-1.208919705	-2.760295114	-1.153004256	-1.414429437
Z008E0099	2.587623414	0.601495628	-0.023021846	-0.174761564	-0.936992362	-1.471202301	0.466917018	1.215379949	0.392622443	0.013638292
Z008E0100	-0.963161839	0.250167049	-0.126530019	0.014132359	-0.157950094	-0.524947979	-0.118986467	-1.606062499	-0.455196484	-0.050070735
Z008E0103	-1.34646382	-1.671939093	-2.416589436	-2.789452077	-1.443913936	-2.032100044	-3.066305669	-3.584389212	-2.126185062	-2.589398686
Z008E0104	-0.835654311	-0.508079881	-0.170502919	0.10167891	-1.155913148	0.139080386	-0.868538987	-0.564550207	-0.558832006	-0.408032393
Z008E0106	2.416920636	0.553721603	0.612989226	0.731266515	-0.107336439	1.811316863	0.973394809	1.40441978	0.89181354	0.445719626
Z008E0107	-3.82512751	-2.771761018	-2.641445765	-2.987676851	-2.001447682	-2.016262341	-2.403486161	-2.69853605	-2.737394595	-2.742381354
Z008E0108	0.107479035	1.184978768	1.000732238	1.085966187	1.630807421	0.302362731	0.779606702	0.988803124	0.822921076	1.38915734
Z008E0110	1.888768169	3.174451082	3.161042469	2.6407095	2.956371938	2.575993448	3.512603434	2.831753919	3.272153912	2.842187767
Z008E0111	-0.698135058	-0.489911678	0.444547221	-0.371690602	-0.026825842	-1.169491718	0.582667152	0.909025214	0.079060004	0.373953027
Z008E0112	-1.858657593	0.297540817	0.493433582	0.229581152	1.328818362	1.411906343	0.484831332	1.305501454	0.273680791	0.63317681
Z008E0113	-0.532126971	1.100596097	0.517701827	1.089396942	1.554252233	1.257125592	0.310790312	0.520157852	0.785984614	0.377837716
Z008E0114	-1.09278244	0.041897105	-0.483079024	-0.719636566	-1.145512668	-1.136184223	-0.290958193	-2.03380372	-0.140710807	-0.434465505
Z008E0115	-4.21581851	-2.325809588	-2.221798307	-1.934559427	-2.910805049	-1.114480709	-2.363595376	-0.490264701	-1.996825672	-2.385804776
Z008E0116	2.12021352	0.470063425	2.560077363	2.650757875	2.576115248	2.804834787	2.947392176	2.292559333	2.674295198	2.229207586
Z008E0117	-0.159739975	-0.528746749	-0.275360799	0.15547246	-0.80497498	0.827409631	-0.579779636	-1.943865115	-0.586423993	-0.042520778
Z008E0119	-3.779552077	-0.761168315	-0.873196186	-1.64517848	-1.218722454	0.290911043	-0.738405175	0.992198397	-0.697963195	-0.532388269
Z008E0120	-2.332950774	-1.289902031	-1.955693677	-1.61848793	-2.685443523	-3.115981281	-2.127439091	-0.991714641	-1.683294575	-1.682573296
Z008E0121	1.349053809	0.45712982	0.221013589	0.967280298	-1.115223559	-0.772325577	0.554498877	-0.177045761	-0.252031771	-0.131536634
Z008E0122	-1.590174881	-0.782508157	-0.941366103	-1.54867624	-1.175350649	0.740763927	-0.547745698	-0.419665262	-1.237297567	-0.524016455
Z008E0123	-0.57583611	-0.073277422	0.831891942	0.921079075	0.237474317	-0.527951103	1.117326685	0.253946342	0.91318813	0.534158659
Z008E0124	2.35729949	1.180481217	2.488647739	2.064528378	0.920553125	2.873683963	2.806926668	2.467798681	2.197477146	2.804351032
Z008E0125	2.53901348	1.834195126	2.343401579	1.335175494	2.87852146	2.790701887	1.955532745	2.742705612	2.355095903	2.449113301
Z008E0126	2.776837452	0.502995369	0.808186191	1.095749167	0.185366128	-0.762819907	1.221522561	2.060377191	0.669189073	1.216293344
Z008E0127	-0.637979731	0.485614487	-0.15728884	-0.385768774	-0.192394445	-1.45152261	-0.223841724	1.152830421	-0.075127261	0.085805145
Z008E0128	-0.406738616	1.613163287	0.941711076	1.728240676	1.071964293	2.055233284	0.778796889	-0.396474695	1.2062704	0.842397195
Z008E0130	-2.681605104	-0.762195238	-0.661092603	-1.388173612	-1.836048558	-1.350345597	-0.800503957	1.005012693	-0.305778819	-0.566814655
Z008E0131	1.798045457	-0.187333031	-0.178349661	0.699989709	1.008643666	-1.499510549	0.476204864	0.262829402	0.137610504	-0.451138048
Z008E0133	-0.501672123	0.426248673	0.612345701	-0.227956355	0.580207785	0.268808664	0.649992515	0.125915167	0.990732277	0.621678068
Z008E0134	0.435833654	1.233777265	0.473203046	0.85315365	-0.189084947	1.677753013	0.171359284	1.618554405	0.731637177	0.329792383
Z008E0136	1.864770733	2.22510686	1.330117616	1.177260999	1.713011659	0.745232304	1.116280013	1.580989462	1.354888304	1.419945718
Z008E0137	-1.605727951	-1.560485817	-2.165932292	-1.539153793	-1.784911735	-1.868933943	-2.189033695	-3.830651471	-1.90088228	-2.439202082
Z008E0139	-0.033653431	-0.122010882	0.062341246	-0.777538079	-0.382196765	0.280178651	0.216680213	1.662697213	-0.066250803	0.024805412
Z008E0141	-1.927692932	-1.661850155	-2.09219102	-2.468054715	-0.863515709	-1.47247723	-2.510774786	-2.383701477	-2.202468799	-2.139043617
Z008E0142	-0.359936045	-1.236022735	-1.437697971	-0.819661561	-0.940734366	-2.595396737	-1.379783987	-0.834842878	-1.622581087	-1.508410315
Z008E0145	2.657041796	1.610798091	0.718647157	0.999591906	0.744944186	-0.098025995	1.337467499	0.946840377	1.142213977	0.619607079
Z008E0149	-1.362106839	-1.856779782	-1.77644629	-1.877973192	-0.613926741	-0.832807698	-1.916310571	-2.639673407	-2.062120313	-1.585417641
Z008E0150	-0.275160358	-2.796372292	-1.731206506	-1.121645135	-0.71885519	-2.943155537	-1.418563572	-1.111307338	-1.851303316	-1.791763178
Z008E0152	0.08282224	-1.077288324	-1.688370205	-2.144649984	-0.680168737	-1.723710849	-1.240024644	-3.027697217	-1.27260846	-1.629215145
Z008E0153	-2.885116801	-2.468915762	-2.402402081	-2.282192873	-2.301265111	-1.584745673	-2.607650501	-2.329408637	-2.203443356	-2.515913168
Z008E0154	-2.545444578	-1.039343108	-1.291039742	-1.643153337	-0.352850521	-0.622771811	-1.460718854	-0.948598915	-1.429454766	-1.088362534
Z008E0155	-1.971051645	-1.268084307	-0.459136548	-1.062807557	0.021733832	0.478567679	-0.179155723	-0.93775274	-0.33367811	-0.583319817
Z008E0156	-0.04479328	-1.850170334	-0.619223837	-1.263213953	-1.6246063	0.49660144	-0.360111613	-0.34190287	-1.041267323	-0.903272078
Z008E0157	-0.007447513	-0.852070278	-0.928562308	-0.553310652	-1.964340759	-0.870749714	-1.510160183	-2.121183805	-1.338521219	-1.361946978
Z008E0158	0.221557324	-0.452542397	-1.097528723	-1.800707425	-0.462423936	-0.994264813	-1.007063125	-0.970074738	-0.914305477	-1.237366299
Z008E0159	-2.236535048	-2.243655739	-3.095756134	-2.924144411	-1.920639335	-4.455439005	-3.664135634	-2.847077183	-3.060372171	-2.683318367
Z008E0161	-1.756244873	0.156130597	0.329203234	-0.259513816	0.073130714	-1.399378914	0.676650031	1.258705846	0.323893588	-0.006428364
Z008E0163	-2.868828036	-1.91267993	-1.43877751	-2.072931199	-2.170803672	-0.757226204	-1.066463229	-1.989654924	-1.267431178	-1.671638351
Z008E0164	-1.508864199	-1.596095653	-1.303166475	-0.991323785	-0.728005389	-3.072057552	-1.049673196	-0.668968198	-1.487220677	-0.914830802
Z008E0165	2.252058655	1.788772397	1.611530684	1.748917985	1.133736326	2.211730107	1.276659712	0.832513219	1.314027836	1.833571838
Z008E0166	-0.032584897	1.55239822	0.799940667	0.970300631	1.002003344	0.039592792	0.529891949	1.574654873	1.203596632	1.304101045
Z008E0167	-0.445982667	-2.122557913	-2.277823661	-2.345069399	-3.475858745	-1.969262978	-2.054024173	-0.951941037	-2.041109004	-2.368939342
Z008E0169	1.670962738	-0.074942271	0.080106076	-0.413610354	-0.256527718	-0.06134359	-0.620042635	-1.592651499	-0.216829806	0.064762138
Z008E0170	5.053359447	4.624520526	3.59404643	3.211791408	3.095951021	3.152076583	3.179140323	2.508515351	3.354551729	3.540654536
Z008E0171	-1.374935593	0.191333795	-0.291818866	-0.644927287	0.025471356	1.132292602	0.008070054	-0.656179438	0.062178698	-0.269376024
Z008E0174	5.110878294	3.351608269	2.521513953	2.979970622	3.037388449	2.25892947	2.637373272	2.932255599	2.362849552	2.389800367
Z008E0175	-3.680099856	-4.548741657	-2.528329844	-2.864779835	-2.515432742	-1.418295345	-3.007933337	-2.226626481	-3.06842745	-2.746272368
Z008E0176	-0.751889642	-0.57008178	0.901555264	0.950736534	-0.153631264	1.164670124	0.794458918	1.866429424	0.663250089	0.840123588
Z008E0178	-0.18813984	-1.240014479	-1.016123115	-0.587537283	0.183762789	-1.401988762	-0.762629093	-0.147345157	-0.661333863	-0.914959533
Z008E0179	0.943053969	-0.186196723	-0.267098801	-0.47673913	-0.855141457	-1.636929806	-1.019908608	-1.918006275	-0.003636942	-0.460209679
Z008E0180	-2.831996294	-0.927548166	-1.928961727	-1.051432091	-2.496137249	-1.140993828	-1.710055923	-2.149917576	-1.660825613	-1.741623809
Z008E0181	-2.520591161	-0.832082477	-0.296733863	-1.167584763	-0.77694082	0.213688656	-0.884448385	1.157604979	-0.39659468	-0.661930884
Z008E0182	2.094762188	3.143687475	2.893478124	2.451887319	3.285078433	4.218588636	2.351050314	1.944332534	2.995278608	2.619952406
Z008E0183	-1.910639779	-2.925556667	-3.260655563	-2.805094495	-3.188610632	-2.688317195	-3.054784483	-2.024441912	-2.9740068	-3.264695209
Z008E0184	-4.214194587	-3.010773418	-3.162408185	-2.371258936	-2.136274519	-3.281945347	-2.833025795	-4.854286928	-2.901348805	-3.298419243
Z008E0185	3.123074103	1.66371446	1.04198304	0.928656775	2.173780483	2.835310895	1.5086974	2.03086269	1.054531324	1.120199609
Z008E0186	-4.436585589	-5.111613819	-4.515419424	-4.740195216	-4.831570001	-3.971031823	-4.176027984	-5.303804409	-4.255780377	-4.259728242
Z008E0187	3.361488785	2.192235245	2.140551925	2.179107035	1.149973623	-0.076771977	1.532410019	2.065547945	2.213608329	2.278704201
Z008E0188	-1.954194063	-0.982024447	-0.694876902	-0.49970234	-0.355974817	0.301466831	-0.727472159	-1.617035879	-0.926348321	-0.404279592
Z008E0189	1.840725303	1.588397265	1.150572351	1.589279227	1.453079905	1.651800814	1.405265185	1.398731031	0.566262668	0.641054715
Z008E0190	1.27302934	1.630962071	1.282052102	1.502662259	2.75030289	0.021466906	0.862264303	0.700206635	1.423537376	1.167996572
Z008E0191	-1.778534595	-1.769771537	-1.837510286	-1.829555089	-0.906567251	-0.799408331	-1.34306208	-0.944672274	-1.690485055	-1.848083823
Z008E0193	-1.689214497	-0.540986737	-1.078909697	-0.804799365	-1.372105117	-2.985576673	-0.610427546	-0.346214459	-0.818328418	-1.163937635
Z008E0194	0.163815002	0.798676656	1.090484582	1.775327424	2.523535212	0.221837463	1.035183868	-0.364919586	1.395351506	1.012542159
Z008E0195	0.277694838	1.103002514	0.967047817	1.552785504	1.989514573	1.08668572	1.345464153	0.399211384	1.436795462	1.281713584
Z008E0196	-1.808150138	-0.056225888	-0.27407923	-0.263357541	-0.419085408	0.423929984	-0.541015813	0.723908283	-0.622388127	-0.320920559
Z008E0197	3.249649267	3.857081625	3.788460488	2.94824738	3.247426834	3.082393159	3.849797157	5.345409154	4.060124825	4.256739671
Z008E0198	1.189063686	2.129667678	2.065697685	1.380745087	2.633459458	1.17211948	2.414131652	1.859016582	1.895139435	2.114786168
Z008E0199	0.786078339	1.660149664	1.98124106	2.512221636	0.744583186	0.987463573	1.974168243	1.206553512	1.593469022	1.643597975
Z008E0200	-0.754869611	-1.13573759	-0.93857663	-0.807057574	-1.80129927	-0.994547386	-0.357697872	-0.470612983	-1.413880163	-0.969628864
Z009E0001	1.263228455	0.934446807	0.499804619	-0.838197163	0.232553282	0.297368663	0.433486224	0.71569174	0.140295697	0.080074763
Z009E0002	-4.247302054	-2.78670002	-2.018614036	-1.325654061	-2.830245173	-2.702331277	-2.360180496	-0.908491133	-2.767024651	-2.496343456
Z009E0004	-0.013778655	-1.475871463	-0.255446569	-2.379390673	-0.500885377	-0.518302998	-0.756934858	-1.12464049	-0.554509589	-0.939739959
Z009E0005	-1.769866971	-2.695851105	-3.541955711	-3.202269215	-3.266570229	-2.983190688	-2.969530993	-3.541862406	-2.956376173	-3.382618849
Z009E0007	3.699565551	4.163187204	3.724190999	4.397495184	3.674829209	4.547182402	3.961697198	3.771075395	3.815549124	3.800430617
Z009E0008	1.40309354	1.452701207	1.757547424	-0.023283055	1.151307419	1.180323194	1.459183423	1.247314015	1.270606499	0.972013263
Z009E0009	4.796899297	4.104428001	3.748831721	4.365330499	3.497679408	3.384730582	3.300128347	4.274875264	3.005355755	3.514623771
Z009E0010	-0.76467189	-2.192727532	-1.519284976	-3.560873173	-2.061335945	-2.13501761	-1.429750918	-1.501751876	-1.499677283	-1.685703868
Z009E0012	-2.77182432	-2.554049654	-2.341537549	-1.829342382	-2.5437493	-2.073185377	-2.119275505	-1.144402886	-2.49846067	-2.125224762
Z009E0013	0.728161033	0.782102751	1.915782759	1.173073527	1.511241393	1.745890834	1.402981535	1.227641064	1.223145403	1.730956991
Z009E0014	1.880368374	0.958069735	1.800594047	0.779086215	0.954076037	1.481917145	1.001199428	1.406269216	1.529224892	1.396677402
Z009E0015	-2.049348648	-1.513870973	-1.799599623	-2.58791636	-1.221138427	-1.935628191	-1.527624018	-2.06589313	-1.244341391	-1.231520329
Z009E0016	-4.809856374	-5.03846667	-5.218782607	-5.543528425	-4.296909177	-4.484101771	-4.412246578	-3.13030776	-4.347842731	-4.815266664
Z009E0017	-3.114562264	-1.932741822	-2.915345226	-1.660190298	-2.7785257	-2.624732512	-2.831073017	-3.431215187	-2.549897216	-2.789157701
Z009E0018	5.572183814	5.336213737	5.357715354	5.985269674	4.90738674	5.350983653	5.152752855	4.384926622	4.968528241	5.305420285
Z009E0019	-4.160458548	-3.698797614	-3.97016242	-4.397528761	-3.498481381	-3.268573441	-3.850865721	-3.089880168	-3.772000013	-3.698050662
Z009E0020	1.122163936	0.406130404	0.450176127	-0.711844184	0.699423926	0.66548978	0.553701965	1.434078034	0.747750292	0.209608051
Z009E0021	1.650878683	1.452093981	1.498839874	2.783975819	1.965713485	2.009099461	1.753196029	2.311889478	1.545738257	1.88270892
Z009E0022	-3.25770434	-2.349766535	-2.383561404	-2.153991983	-2.526213994	-2.951669923	-2.652349847	-1.054211969	-2.600736326	-2.696165661
Z009E0024	1.548069316	1.127518473	0.198717805	0.026131471	0.407698798	1.088939855	0.87269211	1.867226528	0.618821532	0.70965799
Z009E0025	3.102786818	1.913745468	2.303229906	0.631669149	1.586423915	1.864581153	1.79147972	3.049069654	1.832155215	1.950175691
Z009E0026	-0.775675383	-1.486301077	-1.321091912	-0.459100189	-1.425970215	-1.963909565	-1.509420347	-2.606896527	-1.751801675	-1.839486678
Z009E0027	-3.907871742	-3.087171578	-3.116840578	-3.997125556	-3.222758795	-4.153478914	-3.226516758	-1.812602272	-3.664538743	-3.335433825
Z009E0028	-3.021678058	-1.704729012	-2.23051863	-3.116204255	-1.52173746	-2.146442537	-1.810574468	-0.642246197	-1.586609182	-1.564019515
Z009E0030	1.175885886	1.095649816	-0.096804479	-0.645359842	0.452530401	1.08335476	0.697971196	-0.176554497	0.964982564	0.822862389
Z009E0031	-0.098547412	-0.642500179	-0.539525849	0.187473995	-0.074058963	-0.466232644	-0.169026232	-1.430349721	-0.299009699	-0.413167149
Z009E0032	-1.883502252	-1.102913779	-0.787618666	0.047552941	-0.72605446	0.223484504	-0.326699289	-1.314429455	-0.689368658	-0.289027552
Z009E0033	1.121253736	0.419845498	0.832139486	2.739927945	0.649531949	1.286133681	0.770231105	0.134762808	0.919069445	0.63307181
Z009E0034	3.027594684	2.847508798	4.318669979	2.512806084	3.189294921	3.177625482	3.702586582	2.843371423	3.671965798	3.179740507
Z009E0035	0.193091747	-1.262937213	-1.601866391	-1.866869778	-0.956989743	-0.036215983	-0.916737473	-0.237987704	-0.943357184	-0.533369838
Z009E0036	-2.108927807	-1.25750014	-1.241614384	-0.072572394	-1.455829176	-1.946904402	-1.46236955	-0.19781739	-1.534638805	-1.589510445
Z009E0037	2.340089718	-0.330629625	0.098535251	0.580038575	-0.318081279	-0.435455747	-0.051375163	-0.384165175	0.068561752	-0.429104221
Z009E0038	0.821668309	0.402295111	-0.248861289	-0.801115541	-0.402531204	-0.653166775	-0.059872494	1.239101023	-0.341133124	-0.032148944
Z009E0040	1.222009453	0.360249174	0.594915938	3.059270546	0.853633139	1.324029748	0.971252499	0.630296787	1.192351501	1.409827977
Z009E0041	2.464624302	2.350476903	1.723214572	1.566057641	2.220222353	2.933535585	2.256036497	1.618879727	2.644950058	2.308968933
Z009E0042	-0.820798558	-1.578877529	-2.179715626	-1.958965164	-1.686817279	-1.607396229	-1.65747637	-2.361329074	-2.110152828	-1.759250787
Z009E0043	-2.386620126	-0.26433866	-0.865144569	-2.6152749	-0.773977392	-0.505790998	-0.587408858	-1.180827753	-0.514687623	-0.869556494
Z009E0044	1.088108496	1.331699769	1.435542763	3.00740697	1.381726342	1.966874782	1.88111043	1.827500114	1.933778118	1.483962232
Z009E0045	-2.371261861	-0.514635764	-1.096792813	-1.753973989	-0.908955251	-0.814073301	-1.226922982	-2.636891439	-1.170211077	-0.603856683
Z009E0047	4.375768436	2.564417789	2.948301273	4.818018201	3.053974501	3.095874445	2.937306732	2.595221301	3.300421613	3.200899458
Z009E0049	2.970401103	1.691652037	0.549631566	-0.935283835	1.410870611	0.46582129	1.303073651	1.495487997	0.821271636	1.268236549
Z009E0050	-0.252794599	0.592933257	0.420422607	1.684754386	0.142532817	-0.388877085	0.17660664	-0.453229684	-0.128376676	-0.034279259
Z009E0051	2.605945087	1.463242932	1.373022805	1.454118282	1.514368484	1.8231927	1.742009224	1.965188252	1.504430615	1.784570878
Z009E0052	-0.155295365	-0.572699381	-1.343632027	-0.53566676	-0.671541736	-1.234125046	-0.574088403	-1.217355557	-0.504417608	-0.410419297
Z009E0053	0.983388391	-0.617885678	-1.496687127	-2.278915231	-1.084959258	-1.285581014	-0.92954135	0.17792774	-0.780793118	-1.022790804
Z009E0055	0.316685839	-0.08596893	-0.738049095	-1.470266979	-0.333693978	-0.748991063	-0.698796054	-1.106680418	-0.331058718	-0.629086999
Z009E0056	-1.551129466	0.156454539	0.156842521	1.569154528	0.111877346	0.780024362	0.099144858	0.762400073	-0.057486017	-0.275671154
Z009E0057	0.555093629	0.12573183	0.21391243	-1.098134257	0.359127222	0.317449133	0.352741429	0.114139367	0.423786946	-0.054224707
Z009E0058	0.460125047	-0.905155731	-0.060541218	-1.630234143	-0.027287394	-0.233307272	-0.146214171	-0.771346332	-0.411058382	-0.543558796
Z009E0059	-0.774409794	-1.664561277	-1.153594875	-1.763672471	-1.592983236	-2.120897695	-1.756504946	-2.147209803	-1.824391562	-1.693417681
Z009E0060	-3.649103245	-4.568638553	-3.784149294	-3.210052811	-4.283888447	-3.948114454	-4.206336746	-4.201379	-4.026185097	-4.289058284
Z009E0061	2.278020588	2.313062181	2.508479098	3.762883554	2.027877141	2.639848106	1.756096365	2.213063506	2.168563683	1.965669359
Z009E0063	-2.337353208	-1.952834634	-1.838327021	-2.155182654	-1.952017974	-1.452477875	-2.286213679	-2.964446314	-2.286516707	-2.399461395
Z009E0064	0.206666191	1.464591769	0.947739141	2.284183038	1.018307355	1.043372653	0.799856224	1.682980263	0.656327523	0.947613326
Z009E0065	0.462326472	-0.815930878	-0.439173284	1.704883469	-0.318872806	0.291212951	-0.209803061	0.803824493	0.257146173	-0.152393721
Z009E0066	-0.365936351	-2.431959357	-1.727795406	-1.197512627	-2.125688182	-1.8331113	-2.417982705	-3.222943809	-2.363303171	-2.31979039
Z009E0068	0.561056326	-0.561523843	-0.520067464	1.254502031	-0.495310782	-0.638775758	-0.430882322	-0.953822433	-0.670540372	-0.142648143
Z009E0069	-3.436792938	-1.95273618	-1.866987356	-0.878736107	-1.833426026	-1.886475677	-2.26122726	-2.772787003	-2.07793145	-2.086588608
Z009E0070	-2.643277848	-1.717207972	-1.730191597	-0.657159137	-1.164813867	-0.769367395	-0.980759392	-1.846275011	-0.814289621	-0.955695526
Z009E0071	0.84341823	2.157665242	2.085450517	2.176700307	1.74469444	1.18819571	1.854306016	1.326401226	1.773677599	1.460048956
Z009E0072	-1.83965123	-0.090302606	-1.0211933	0.160035908	-0.744585415	-1.079725188	-0.614283919	0.721626291	-0.69705974	-0.17893912
Z009E0073	1.189528146	-1.001689658	0.631950794	-0.476041124	-0.200581156	-0.880228319	-0.348459686	-1.208365896	-0.621944355	-0.520969847
Z009E0074	2.026271833	2.186788166	2.836881584	0.874631258	2.158680206	1.472665349	2.052804647	1.568626033	2.200775703	1.693506043
Z009E0075	-1.772522595	-1.261700564	-1.426466492	0.37528364	-1.876714109	-1.988589344	-1.718365192	-1.791998614	-1.593341531	-1.651975503
Z009E0076	-0.749526059	-0.97663756	-0.999907423	-0.701267336	-1.913384173	-1.473324769	-2.067786995	-2.936083742	-1.892770068	-1.940168507
Z009E0077	0.928273873	1.457414727	0.963474402	-0.564040957	0.30047792	0.173514734	0.697425246	1.472714932	0.526605582	0.39668656
Z009E0078	-1.097295992	-1.648008388	-2.313700925	-0.148324806	-0.969849801	-1.744112446	-1.453494391	-1.786929351	-1.211663542	-1.307986836
Z009E0079	3.339750736	3.500534284	2.850665591	5.52102338	3.18536616	2.636214569	2.70816669	2.287142427	3.127532392	3.404469016
Z009E0082	-0.97682818	-2.786503732	-2.145407107	-3.434128228	-2.183473294	-1.861309076	-2.028995667	-1.123850709	-1.866852326	-2.381058264
Z009E0083	1.92191286	1.391701681	1.00933797	3.204414674	1.914425679	1.441142753	1.498966001	0.839282895	1.963552082	1.640921906
Z009E0084	-1.719550607	-2.057770569	-2.631177742	-1.849845674	-2.474052525	-2.230700577	-2.084795404	-2.294930372	-2.075834196	-2.022379408
Z009E0085	2.653173501	1.47209649	1.687721194	1.900975493	1.54856888	1.751018989	1.449815718	2.6770334	1.687110776	1.249024458
Z009E0086	-0.696028953	-0.830396338	-0.217066505	-0.338339315	-0.391052954	-0.383447304	-0.104909824	0.659238147	0.114235272	0.036499289
Z009E0087	-2.069641049	-1.632843187	-2.14154635	-2.99718062	-1.703193198	-1.699320749	-1.930793208	-2.35352686	-1.675477388	-2.120426279
Z009E0088	-0.036494062	-0.603341019	0.055978776	1.093756385	-0.056099352	0.045040727	-0.328551257	-1.318211974	-0.533234529	-0.004539135
Z009E0089	2.897980166	3.111341096	2.362144285	4.046205887	3.335560341	2.524218124	3.252194177	4.354050412	2.903382758	2.958666888
Z009E0090	1.354530604	3.987495129	2.343602919	4.500926182	3.18924529	2.851198468	2.773748132	3.964397663	3.346965249	2.875635998
Z009E0091	-0.438957161	-2.09801761	-0.636273467	-2.223645104	-1.096332528	-1.764479526	-1.404128154	-1.017918897	-1.157649065	-1.121992942
Z009E0092	0.547899734	-0.457964739	0.415728001	-0.525457351	0.442157625	-0.160037982	0.147980376	-0.639835484	0.461722692	0.410091088
Z009E0093	1.453664893	1.883103649	0.65148954	2.392668103	1.720287293	1.737213609	1.720634757	1.231571078	1.333295617	1.341326741
Z009E0094	-1.54303971	-1.39022812	-0.624281239	-2.277237916	-0.935308394	-0.938978073	-0.661580095	-1.734425262	-1.066682847	-0.684155673
Z009E0095	-0.48105362	0.590680163	0.12761038	-0.803773233	0.301850545	-0.29186955	0.055631959	0.119691191	-0.209091469	-0.166603121
Z009E0096	-1.613280695	-1.32395731	-2.085330345	-2.616041892	-1.589440036	-1.418093402	-1.784392382	-2.213849297	-1.641929704	-2.107238289
Z009E0097	0.080129561	-0.079837338	-0.774721352	-0.007245687	-0.692271399	-0.453927501	-0.749260769	-0.569480132	-0.465888076	-0.903718633
Z009E0098	1.829833087	3.364147052	3.297783969	3.340114637	2.637373755	3.265664699	2.660810005	1.380835359	3.306938104	3.448974702
Z009E0099	1.912028937	3.35558541	3.70930953	2.284184668	4.004203703	4.023395808	3.684497219	4.106936413	3.454103464	3.373905939
Z009E0100	0.654006351	1.501306295	0.894293386	2.094369242	1.246160873	0.835242233	1.001970251	0.001786683	0.645684925	0.855166083
Z009E0101	-0.505359155	0.078105641	1.437605649	0.921776313	0.551164886	0.358452822	0.769602558	0.020310167	0.532443368	0.800940397
Z009E0103	-2.976295994	-4.107829935	-4.592623715	-4.610194321	-4.302203926	-4.741349259	-4.050585387	-4.847673485	-4.436605019	-3.918068436
Z009E0104	-0.39440776	-0.316953954	0.449485502	1.49561522	-0.195188522	0.244260326	0.197743451	-0.430128234	-0.194633385	0.163757095
Z009E0105	4.506427691	3.401637435	2.372037505	1.720212939	3.478928206	3.387967561	3.029437453	4.653044406	3.237141528	3.107490036
Z009E0106	-0.060062005	1.327408186	0.652174329	0.453579335	0.775416794	1.285947069	1.152550027	0.860356229	1.13469175	1.144471807
Z009E0107	0.625242246	0.080331882	1.129684741	-0.296683922	0.828424861	1.187615598	0.5423075	-0.068315407	0.951695781	0.887467572
Z009E0108	4.262191812	3.923453941	3.518595539	2.592173868	3.954147862	3.356541801	3.830846904	3.462816616	3.88361781	3.905665243
Z009E0109	-2.97867412	-2.18524775	-2.20722492	-3.554870841	-2.090944282	-2.454763034	-2.45096415	-3.025271097	-2.236131735	-2.258848337
Z009E0110	-0.816204177	-0.490851374	0.517355207	1.569501061	-0.089610799	-0.381419811	-0.056419011	1.236485774	0.122211678	-0.285609228
Z009E0111	-0.673710029	-0.9137779	-1.399749848	-1.494013432	-0.685140047	-0.905257147	-0.882833947	-1.316188365	-0.664658033	-0.554054983
Z009E0112	0.687813207	0.937904586	1.605285613	1.752569458	1.245353924	1.87999296	1.439973569	1.50384689	1.670128213	1.202802001
Z009E0113	1.269717522	-0.967662512	0.347743627	-0.871168111	-0.4041647	0.200850078	-0.098374929	-0.585951563	-0.370538166	0.167984797
Z009E0114	-1.901294356	-1.953620738	-1.198764559	-2.444905369	-1.285437394	-1.059266181	-1.561228288	-2.835469844	-1.603926982	-1.198959531
Z009E0115	0.774970776	0.134942297	-0.067579305	1.59400373	0.37615575	-0.060066158	0.169807421	-0.236215853	-0.030164224	-0.004544309
Z009E0116	0.536219245	-1.024748914	-0.889809664	0.664075964	-0.767722525	-0.606748052	-0.553534085	0.077624542	-0.425244833	-0.304916041
Z009E0117	1.865239349	0.879406047	1.673168771	0.335716043	1.363268892	1.028505	1.562022365	0.964567848	1.747525899	1.605094428
Z009E0118	0.101504881	0.831332935	-0.159967276	1.80327042	0.862797625	0.729800791	0.645629324	0.961092122	0.394876104	0.743311861
Z009E0119	-0.336767188	0.281034859	0.453863416	-0.423043449	-0.327739292	0.224657382	-0.120122312	1.467114051	0.264755547	0.228938118
Z009E0120	1.784649583	0.431195238	0.405527166	0.375622772	0.657245117	0.933675649	0.820704778	1.067895861	1.048813948	0.754610845
Z009E0121	-0.114579534	-0.063562346	0.369227022	0.938575275	0.147415241	0.065208797	-0.127342039	-1.117380407	-0.189333739	0.208630807
Z009E0122	-3.589384699	-2.083746439	-2.237438091	-2.542263213	-2.254284894	-1.984078282	-2.61061593	-3.056776945	-2.293536841	-2.189421233
Z009E0123	-0.038461755	-0.776065213	-0.570468124	0.518341971	-1.346853549	-0.648023383	-1.15139182	-0.511886921	-1.184845036	-0.81600267
Z009E0124	3.088031011	0.696571014	0.715123353	0.624250907	1.587743842	1.685367627	1.357154285	2.113463068	1.226933041	1.654448235
Z009E0125	3.608937606	3.443283648	3.533651478	4.074901981	2.695398257	2.824415884	3.022227863	2.591801646	3.073119066	2.644816793
Z009E0126	-0.645625948	0.578796178	0.446299922	-0.269675345	0.651724521	0.704055201	0.495578992	0.229316027	0.1050084	0.218242236
Z009E0127	-0.558761843	0.269198587	0.451847668	1.066947575	0.773769111	0.637665563	0.988405579	0.587693198	0.59981197	0.591780537
Z009E0128	1.387869853	1.242535929	1.742311776	1.853091152	1.898076167	1.169648433	1.427626358	2.267701232	1.514438932	1.829003459
Z009E0129	-2.179309749	-1.730835068	-0.329536055	-1.76528373	-1.164377339	-2.056555551	-1.325650794	-0.423796611	-1.481571409	-1.271580223
Z009E0130	-0.856878916	0.632155097	-0.362514932	1.704656363	-0.020748689	-0.336023887	0.080810768	-0.7716325	0.300511427	-0.204665694
Z009E0131	1.924774136	0.543821642	1.926681949	0.261136372	1.36363595	0.719249408	1.613998079	1.556519662	1.508844964	1.662847514
Z009E0132	1.681770116	2.418276072	2.568164217	0.532426436	1.99815265	1.371804947	1.720632393	2.55158509	1.683664589	1.975296795
Z009E0133	-0.792030535	-1.889868168	-1.511212388	-2.377181166	-2.651000751	-1.963185731	-2.438233953	-3.105565298	-2.465261454	-1.957597283
Z009E0134	-1.648463398	-0.905892131	-1.508914435	-2.905908988	-1.754477183	-1.444098256	-1.717976803	-0.33376226	-1.385380631	-1.679007295
Z009E0135	-0.527261975	1.411531966	1.777334321	0.26416589	0.985313789	1.036206833	1.107643675	0.606767584	0.889788298	1.443940118
Z009E0136	-0.695777527	0.621233753	0.381464641	0.158310919	0.112475446	0.124935479	0.558794474	1.128629089	0.375854953	0.529339449
Z009E0137	-1.739488441	-1.964359674	-1.323728178	-2.611395174	-1.742198831	-1.236567968	-1.798934451	-2.158946546	-1.889820627	-1.584991609
Z009E0138	-1.555526418	0.200676263	-0.915706502	-0.562451653	-0.480908654	-0.041459073	-0.44945756	-0.655542487	-0.514796904	-0.24026376
Z009E0139	2.177634571	2.378810471	1.250120582	3.75981092	1.71670042	2.059958482	1.899857686	1.062945307	2.254748671	2.229182043
Z009E0140	-1.352683178	-1.817415722	-1.751367533	-2.388266061	-1.872546179	-1.594766304	-1.781623904	-2.019454253	-1.625776171	-1.711766674
Z009E0142	1.166842268	1.195146556	1.018431806	0.089062083	1.517814182	1.254664595	1.480419928	0.390389825	1.301633406	1.280265187
Z009E0143	0.25430639	0.272814713	-0.615536068	-1.871984931	-0.129580081	-0.484539542	0.146646567	1.200333091	-0.068395079	-0.088771566
Z009E0144	-0.385479534	-0.15106131	-0.632258901	-0.780406774	-1.187807619	-0.394815123	-0.749245873	-0.007010286	-0.958566463	-1.089364142
Z009E0145	-0.529676482	-1.165070072	-0.894068045	0.560890376	-1.293536795	-1.722333714	-0.893184093	-0.709130291	-1.222152911	-1.346470299
Z009E0146	-1.296292402	0.515028883	-0.608663973	-0.716487465	-0.322763	-0.349732308	-0.069314598	-0.838031202	0.096888431	0.161951851
Z009E0147	0.690810583	0.105500764	0.393228173	-1.427228354	-0.318215409	-0.343260722	-0.431800902	-0.462075319	-0.065659804	-0.684986072
Z009E0149	-1.781231957	-2.025491064	-1.269725009	0.204577159	-1.245812716	-1.697238048	-1.408680229	-2.334908713	-1.178250666	-1.663163974
Z009E0150	0.655755959	1.556329895	1.018586236	1.902479397	1.23328454	1.513724766	1.136363455	2.002449104	1.607784414	1.29891344
Z009E0151	1.753738601	0.313296112	1.387716774	1.344633493	0.908956386	0.508324947	1.018123231	1.707073947	1.067299806	1.307095352
Z009E0152	-1.245803843	0.284059501	0.141102373	-0.327627094	-0.53684052	-0.321559987	-0.399083236	-0.979762903	-0.356155432	-0.480773626
Z009E0153	-0.851870632	-0.83980486	-1.646244546	0.191065493	-1.40969265	-0.717116857	-1.388336816	-0.748583121	-0.950097097	-1.085049431
Z009E0154	0.442615391	-0.72404699	-0.23747998	-1.239533337	-0.823633281	-0.052429995	-0.527516884	-1.444328478	-0.573996339	-0.149204456
Z009E0155	0.582323097	0.504662929	-0.407502227	-1.063737185	-0.021523919	0.435281436	-0.284773355	-1.346392559	-0.033559394	0.110198895
Z009E0156	-4.544712722	-3.397095919	-3.624118712	-2.594239485	-2.653795033	-2.6963891	-2.954120223	-3.187102436	-3.107902506	-2.529157809
Z009E0157	-0.900163066	-0.022081721	-0.056726562	0.442419478	0.566594649	0.84025291	0.526386537	1.159077246	0.680693652	0.443724076
Z009E0158	-0.169990546	-1.343390584	-1.891069659	-0.363731571	-1.287039235	-1.49153353	-1.357744753	-0.882996263	-1.472781284	-1.184510386
Z009E0159	0.312416525	0.14726471	0.481784012	0.997430733	-0.322203989	-0.359709038	-0.021493558	0.820976562	-0.261890812	-0.38023544
Z009E0161	0.930469781	-0.460569481	-0.74407589	0.983648887	0.381731989	0.287319087	0.3752401	1.328037473	0.386469563	0.191619321
Z009E0162	-2.829289855	-2.052361306	-1.411600067	-1.250647	-1.682564517	-1.547243509	-1.82975985	-0.969943981	-2.149672706	-2.236717791
Z009E0163	1.334175498	1.75149034	1.79878126	-0.060770445	1.49545149	1.267685935	1.047848726	0.103737175	0.847822609	1.42221173
Z009E0164	-0.109869846	-0.222450864	-0.299883278	-0.871692725	0.646443037	0.275481547	0.393399403	0.724209414	0.164295027	-0.016589162
Z009E0165	1.285193233	1.643097926	0.287766897	0.47399717	1.380138495	1.070793694	1.024696276	0.230374713	0.837222036	1.226641951
Z009E0166	-0.022922606	0.197187651	1.10563813	-1.279437932	-0.064335205	-0.229343132	0.272453923	1.309090987	0.303781094	-0.192353418
Z009E0167	2.417921395	3.66614467	4.338848527	2.432714853	4.322417717	4.389783352	4.062513829	3.575035628	4.160208921	4.075151671
Z009E0168	0.338348274	1.238541485	1.68441296	1.054179882	0.836354945	0.894533527	1.258462559	1.43832913	1.105302834	0.610394427
Z009E0169	-0.048069894	0.018591467	1.182362695	2.795987145	0.727772634	0.365675755	0.505065996	-0.483987375	0.702019492	0.909154186
Z009E0170	1.586855162	2.007837095	2.063866097	2.360289522	1.579235309	1.914330147	1.528939148	1.554668003	1.737093123	1.332533743
Z009E0171	-0.696316726	0.606694391	0.562690732	0.203808818	0.207445758	0.171367759	0.378696361	1.356453552	0.603087544	0.583324309
Z009E0173	4.065884885	3.38513706	3.421575608	2.233134653	4.199642478	3.976385771	4.079499767	4.901200581	3.658777036	3.877563169
Z009E0174	-4.576333297	-3.059777723	-3.808844971	-3.119540278	-3.850676502	-2.925795118	-3.428268012	-4.268453256	-3.234122931	-3.568628813
Z009E0175	-2.090602715	-0.746682437	-1.629145181	-1.810190361	-1.253576241	-0.701797089	-1.072131281	-0.935920167	-1.3453415	-1.065371569
Z009E0176	1.67367382	-0.090496449	1.382285869	-0.477031365	1.125871091	0.270199566	0.923087847	0.560555838	1.013515595	0.765850599
Z009E0177	-3.571157249	-3.902260799	-2.870629679	-1.923762248	-3.170864083	-3.391684922	-3.502704579	-2.950026329	-2.977414382	-3.005476929
Z009E0178	2.315882289	2.100441998	2.281671994	1.381143073	1.713489609	1.69116587	1.755964257	2.641349682	1.57477585	1.995958008
Z009E0179	-1.757381983	-3.251795439	-3.714940615	-4.668734026	-3.019619731	-3.825985303	-3.274086027	-3.396620486	-3.299268069	-3.455330225
Z009E0180	0.972069785	0.539534223	0.375209999	1.350940311	0.019152631	0.751850883	0.325417539	-0.925288592	0.135688139	0.20183659
Z009E0181	-2.670819432	-1.311726345	-1.22264935	0.601680318	-1.604159566	-1.753790433	-1.241735543	-1.74142358	-1.212725932	-1.180609158
Z009E0182	1.280074613	-0.319482834	-0.502990777	1.579051378	0.006676335	0.21793517	0.059430695	-0.792588739	-0.222618395	-0.121803325
Z009E0183	-2.285090639	-1.684557805	-0.661065581	-1.520969764	-1.045077803	-1.087838023	-1.11580765	-0.151351059	-1.428317584	-1.537047495
Z009E0184	-0.839684313	-0.47219452	-0.957580434	-0.135388692	0.083325613	-0.195614244	-0.19139164	-0.717337956	0.015532795	-0.303012654
Z009E0186	1.284801017	0.497811642	0.474449188	1.662119678	0.523447701	0.05860804	0.781906841	0.205445982	0.951238897	1.069958757
Z009E0187	0.496759688	0.580420979	0.131794266	-0.36516492	0.137694729	0.68317435	0.262203491	0.194791989	0.437064718	0.014825335
Z009E0190	0.752778727	0.612203435	1.189838715	2.77226142	1.197122784	1.298451506	0.927392713	1.593738413	0.825991667	1.221233724
Z009E0191	-0.182459662	-0.553026146	-1.253754643	0.537660457	-0.686336359	-0.99231115	-0.733921003	-0.655131195	-1.110420383	-0.956545629
Z009E0192	-0.509072179	-0.027024237	-0.17851508	-1.639381598	-0.027151818	-0.757248628	-0.182824469	-0.268675463	-0.417806504	-0.442223201
Z009E0193	1.688305315	0.823275917	1.447970486	1.223920122	1.854702508	1.55787947	1.618047343	2.76058946	1.348249069	1.307424265
Z009E0194	-0.604081646	0.45896317	-0.160589085	-1.5805461	-0.614728798	-0.804884742	-0.532193739	0.647457836	-0.16156501	-0.164122719
Z009E0196	1.289562237	0.865156294	0.629375603	-0.052182366	0.692987224	-0.067419115	0.525553317	-0.184149081	0.132287426	0.419278095
Z009E0197	0.603926359	1.994718046	1.135373082	1.182330156	1.492401893	1.677252786	1.570340682	0.891111381	1.393314397	1.898844091
Z009E0198	-2.375474032	-0.404105808	-0.200398729	-1.570507322	-0.979918981	-0.517196187	-0.775582187	-0.89950591	-1.170271004	-0.869027128
Z009E0199	-0.399948022	1.149779283	1.116393695	-0.118487278	0.867956291	1.085299956	0.49197597	2.506693672	0.832923523	0.366441123
Z009E0200	-1.343065296	-0.568411717	-0.542516189	-1.715839438	0.25095711	0.569210764	0.036463374	-0.877964147	-0.158628196	-0.279346823
Z010E0001	1.677177067	1.074172419	1.604057438	1.717188191	1.448758648	2.284025554	1.633470913	2.501977535	1.695858066	2.209385266
Z010E0002	-1.788156446	-2.65868573	-1.50201875	-0.874560176	-1.43737299	-0.922646936	-1.576327679	-1.892995719	-1.447706794	-1.45414434
Z010E0003	-1.173033474	-0.896792384	-1.830167635	-2.289103856	-2.257018959	-3.028370292	-1.901640029	-2.465942788	-2.120392562	-2.466872306
Z010E0004	0.535596526	0.934683742	0.313083715	0.341293968	0.27627026	0.255047634	0.301750726	-0.041337258	0.096074381	0.117697702
Z010E0006	-1.264509031	-1.723339087	-0.990563305	-0.793447993	-1.138803249	-1.627179185	-1.372594375	-1.576681847	-1.349698144	-1.485494888
Z010E0007	2.460609716	2.329242551	1.920099461	0.96702657	1.256856784	0.585926767	1.525709102	2.23811938	1.522929576	1.156085962
Z010E0008	-0.269138087	-0.31401792	-0.422315027	-0.641820729	-0.494629639	-0.044493694	0.261410516	-0.634939769	-0.259379673	-0.417702222
Z010E0009	1.213439262	0.018300676	1.094264107	0.886545719	1.294792147	0.552889306	0.983812638	0.43062804	1.110368944	0.539963116
Z010E0010	0.503682025	0.937319929	0.664546781	0.085119037	1.009484705	0.79075842	0.939465084	1.282784914	0.651459072	0.385154713
Z010E0011	-3.486307871	-4.61102917	-4.589235317	-4.375482607	-4.464590784	-3.713040832	-4.422059387	-3.669641652	-4.140927001	-4.25043309
Z010E0012	-0.89518876	0.1753885	-1.332031192	-1.689103993	-0.860335271	-1.878056916	-1.053955769	-1.192913624	-0.9575973	-1.30514495
Z010E0013	1.310829241	0.649528424	1.587642205	0.639711415	1.599321484	1.848187271	1.338804463	0.925795676	1.443308719	1.585689407
Z010E0015	0.328663118	1.049472704	-0.14604302	0.621389097	-0.256893508	-0.888087363	-0.109608807	-0.497694173	-0.077684482	-0.709872987
Z010E0016	2.425434954	1.650488757	2.076429735	1.672858912	2.549278661	3.002744898	1.930757306	2.852702394	2.096319413	1.707540291
Z010E0017	3.573496468	4.54624384	3.894359145	3.327215306	3.450090127	4.06603934	3.866133087	3.130379644	3.822819108	3.341143852
Z010E0018	-0.180711164	0.533496247	0.544794684	0.989061794	0.317784707	1.549568329	0.209997529	1.073141285	0.62804541	-0.005882697
Z010E0020	0.134578482	0.513384251	0.386621458	-0.356968069	0.650182544	0.246674965	-0.026142254	0.814713668	0.382598556	0.550583022
Z010E0022	-0.530872574	-0.626590242	-0.514685513	-0.872140993	-0.620191639	0.506065982	-0.23223012	0.038436395	-0.494489974	-0.266244138
Z010E0024	0.041531824	-0.316212088	0.482679208	1.20624265	0.832071381	1.028896726	0.892701673	-0.090759013	0.631976228	1.12235192
Z010E0025	1.395816131	0.016561631	0.865101657	1.425755666	0.579142406	0.933097879	0.59953532	0.486438547	0.667937262	1.226100186
Z010E0026	-0.935873818	-0.501404792	-0.879302893	-0.271774962	-0.443847775	-0.519298319	-1.148006895	-1.318929232	-0.938867403	-0.456394351
Z010E0027	-1.859164078	-2.231060404	-1.877268946	-0.82656117	-1.288053915	-0.958963393	-1.839602697	-2.032024579	-1.69931731	-2.315807755
Z010E0028	-1.461971688	-2.344656015	-1.169012798	-0.968423736	-1.822937217	-1.348849566	-1.652437514	-1.041512606	-1.56382009	-1.076524838
Z010E0029	-2.630225172	-2.903229306	-2.008173957	-2.861933751	-2.043839122	-1.856989558	-2.334612146	-2.665520957	-2.17681435	-2.890912073
Z010E0030	2.575675573	1.23210588	2.173013285	2.631245406	2.302194175	1.508637455	2.225207207	2.391172925	2.118428132	2.060041037
Z010E0032	1.193061008	1.633766159	0.524115869	1.010529777	1.047295883	-0.121966695	0.431399559	0.719791069	0.596495654	0.358478249
Z010E0033	-2.077137756	-0.74050354	-1.676348729	-1.136148019	-1.598600209	-1.003318976	-1.157503861	-1.217422835	-1.517170125	-1.014018973
Z010E0034	1.069850138	1.356349619	0.903506742	1.605333083	0.673118686	0.498001702	0.978225168	1.515274764	0.960213506	1.225602543
Z010E0035	-1.005560759	-0.023301432	-0.67416565	-0.362314725	-0.721570001	-1.444513108	-0.845055416	-1.410447578	-0.966034619	-0.306205473
Z010E0036	0.539567307	0.019552369	-0.289576294	0.617916404	-0.445563116	-0.644411969	-0.269022016	0.462500859	-0.282574835	0.294384166
Z010E0037	1.542869259	1.054961373	1.416775703	0.904706597	1.623009654	1.089040494	1.581332618	1.207328375	1.514320799	1.797087708
Z010E0038	-1.987167471	-2.336243439	-2.413582825	-2.621335509	-2.395527077	-2.860055561	-1.907198927	-2.905522142	-2.194453328	-1.700980415
Z010E0039	2.530897843	2.203244189	2.470595398	2.253501921	2.333454072	1.814044323	2.545179585	2.130260889	2.456586923	2.668861548
Z010E0040	1.58392324	0.971960627	2.010321628	1.967545643	2.13009122	1.612832282	1.832619881	2.389288396	2.052592006	2.490732262
Z010E0041	-2.087234226	-2.726343271	-1.94293228	-2.121698402	-2.4454405	-2.548121869	-2.288275725	-2.16883286	-2.007084845	-1.623810223
Z010E0042	1.218393486	1.952169052	1.346251234	2.48290779	2.049235793	1.999149585	1.337313449	1.582322273	1.798439557	0.843065859
Z010E0043	-2.955287789	-2.762021028	-2.211378958	-1.639885067	-2.406974283	-1.639557113	-2.247635516	-2.489696537	-2.252545411	-1.741588517
Z010E0044	-2.012645622	-2.999024885	-1.934182639	-2.483861987	-2.410462226	-1.75997315	-1.979743705	-2.610872266	-1.965472234	-2.648957028
Z010E0046	-3.234064423	-2.363926466	-3.36902774	-2.262592453	-2.939709454	-2.288453779	-3.28184387	-2.863296054	-3.024093899	-3.390974658
Z010E0047	0.266573279	-0.293655416	0.076892982	-0.129652763	0.291395603	-0.054355622	0.151312726	0.632489037	0.084244152	-0.230844902
Z010E0048	-0.034752081	0.719814781	0.191153494	0.676096184	0.457119544	0.740781866	-0.21259202	0.681485048	0.133217695	-0.09440064
Z010E0049	0.018841194	0.02284756	-1.060593678	-0.901724325	-0.477231099	-1.529926524	-0.830377201	-0.3083135	-0.741470635	-0.414659685
Z010E0050	0.379052508	0.586675865	1.053931819	0.212663887	0.230788918	-0.632808398	0.553561759	0.982505031	0.603361082	0.827327875
Z010E0051	0.613299896	-0.270023165	0.145933878	-1.022425777	-0.571115643	-0.742054975	-0.240210401	-0.662076157	-0.123195769	0.171228116
Z010E0052	-0.959023219	-0.13013448	-0.895682016	-1.06147207	-0.520405868	-1.606869311	-0.396076832	-0.538151249	-0.72741411	-0.521101658
Z010E0053	-0.728351591	0.626190357	-1.080262177	-0.88552502	-0.972934114	-0.196450083	-0.886958931	-1.21537212	-0.808469622	-1.623577827
Z010E0055	3.408608905	3.520042481	2.595181157	2.291593544	2.431096986	1.692616071	2.874560722	3.169846636	2.725532217	2.655656254
Z010E0056	-0.623877922	1.012515587	0.213775205	0.010668149	0.443458612	0.623434481	-0.066443924	0.28856079	-0.065085384	-0.641446359
Z010E0057	-0.81645326	0.294556779	-0.515199785	-0.768237327	-0.284345402	-1.022965085	-0.017464137	-1.218174175	-0.402121802	0.085731874
Z010E0058	1.177315273	0.123542951	0.644230936	0.589191172	1.108365857	1.344489435	0.777351922	0.486320809	1.060034952	1.313040473
Z010E0059	1.52261107	0.317744457	1.05576367	0.79160967	1.072501459	1.705259351	0.327288539	0.417459873	0.707369198	0.345360427
Z010E0060	-0.229044798	-0.657036596	-0.24147759	-0.262250325	-0.098081035	0.429763615	-0.509067069	0.136661702	-0.345392976	0.237511446
Z010E0061	-0.885755685	0.173514471	-0.078398486	-1.244576565	-0.281611163	-0.719017967	0.02261519	-0.00056035	-0.371308997	-0.336300973
Z010E0062	-1.718669396	-0.982347764	-1.264215422	-0.443276292	-0.924860036	-1.576767329	-1.159729039	-0.539450889	-1.239406572	-1.042979549
Z010E0063	-0.585396386	-0.530468835	-0.354161342	-0.968067977	-0.055455177	-0.207627753	-0.290928532	-0.859409267	-0.138253001	0.171476999
Z010E0064	0.204152453	-0.198324725	1.20431962	1.713015764	0.62300487	1.479424727	0.646707469	0.425590214	0.993016982	0.319449877
Z010E0065	-0.355537341	-0.548242283	-0.421146989	0.436897908	-0.408047295	-0.201342349	-0.060880388	0.503633181	0.163577773	-0.56597883
Z010E0066	2.004523251	1.059824336	1.512178569	1.21192713	1.26932853	0.453658212	1.340324188	0.925845758	1.168348238	1.062728591
Z010E0067	-0.181687849	-0.811179814	-0.194772249	0.723076923	-0.584870113	-0.530572026	-0.147137312	-0.713354994	-0.087995624	-0.806168437
Z010E0068	0.867980215	1.960234936	1.397532674	3.196523412	2.133673543	2.06673198	2.086262125	1.642926087	1.975656029	1.475661828
Z010E0070	-0.138179061	-0.216271849	0.278337401	0.216677502	0.163941854	0.301010408	-0.707285011	0.531881406	-0.051555306	0.2617343
Z010E0071	2.81837334	1.761215009	2.410265807	2.393006812	2.851510083	3.297459092	2.960130384	2.08861344	2.664496277	2.943516343
Z010E0072	-0.463667984	1.226061687	0.26151001	0.299148286	0.1864814	0.665747475	0.657359942	-0.105199589	0.43043622	0.091761436
Z010E0073	-1.877840657	-0.840682635	-1.509232437	-1.407310393	-1.571754795	-1.609321156	-1.330250443	-1.088119471	-1.215779557	-1.771035042
Z010E0075	0.83262699	-1.317971108	-0.166014662	-0.488037901	0.320734787	-0.141304456	-0.151205139	0.718629685	-0.073469379	-0.018026803
Z010E0076	1.182847723	-0.119055393	0.843227497	1.188654532	0.473854956	-0.232901194	1.322802309	0.439480549	0.700552812	0.948066824
Z010E0077	-1.463351975	-0.795407466	-0.818271211	-1.534228273	-0.439971983	-1.004040764	-0.803348156	-0.088235723	-0.70971325	-1.307013331
Z010E0078	2.794133889	2.26782358	2.425257984	2.945793944	1.83154338	1.182492719	1.579692961	1.762898065	1.917139854	2.348018109
Z010E0079	-0.187212554	-1.734588698	-0.96919546	-0.550393178	-1.234232231	-0.970584424	-0.856308675	-0.887949112	-1.041931075	-0.529531008
Z010E0080	0.273005739	0.346154899	0.516642427	1.237326813	0.871614714	-0.056536077	0.667865031	0.177929167	0.689863273	1.012146259
Z010E0082	2.349299382	1.406473352	2.620033137	2.497333682	2.446232035	2.076498106	2.435916824	3.364412716	2.775670788	2.278012291
Z010E0083	-2.344393965	-2.093232334	-1.930631038	-2.547915009	-1.713414484	-2.176620818	-1.356155509	-2.549460969	-1.831139952	-2.104788809
Z010E0084	-1.805823614	-1.2835116	-1.467093514	-1.294973273	-1.264971058	-1.158560524	-1.684954822	-2.086179966	-1.379226736	-1.532939464
Z010E0085	3.135068274	3.682028146	2.261722337	2.281310616	2.541852174	3.050684179	2.623192098	2.429422223	2.70406499	1.957057694
Z010E0086	-0.674158341	-0.923969137	0.001345183	-1.26195623	-0.46053456	-1.080762418	-0.348291305	-0.855183896	-0.434404925	-0.132530185
Z010E0087	-1.127362611	-0.839836592	-1.577240426	-2.256280103	-1.216969956	-1.913124024	-1.50669051	-1.01530916	-1.298025953	-1.918718042
Z010E0088	0.409940965	1.832582164	0.612026674	0.558360948	0.571124957	-0.2064333	0.329641982	-0.220108234	0.420931327	0.446055478
Z010E0089	1.916034421	0.346093586	1.198755326	1.158470832	1.136450401	1.176000542	1.338753356	0.769715164	0.887463223	0.587512976
Z010E0090	0.335853737	0.167412733	-0.14227698	0.320987938	0.153082925	-0.44598763	-0.251232162	-0.630198571	-0.040137438	-0.138831459
Z010E0091	0.548535939	1.036901136	0.493033797	1.367921202	0.747079688	0.109307948	0.296396233	0.512376798	0.590256969	0.439211392
Z010E0092	2.742240578	2.069749334	1.827114219	2.337104921	2.0116205	1.921075204	2.146607404	2.319553909	1.948428296	2.566123287
Z010E0093	-0.00504067	-0.358151195	-0.602518017	-0.355049259	-0.435014562	0.280361045	-0.257176662	-0.682620313	-0.06044293	-0.310450388
Z010E0094	1.602410065	0.242815589	1.311051135	1.917893267	0.755883186	0.770618295	0.977316181	1.558001537	1.202956847	1.548096592
Z010E0096	-1.225816997	-1.73080322	-1.634396782	-2.318796392	-1.390153413	-1.054402088	-0.696425236	-0.698624833	-1.159076649	-1.345265162
Z010E0098	-0.196248802	0.39229054	-0.745141176	-1.536781724	-0.850869156	-0.644563753	-1.008408306	-1.091493311	-0.660624562	-0.162784984
Z010E0099	-0.511911179	0.108992519	0.388306679	0.068700863	-0.264851713	-0.460852157	-0.310317405	0.120394057	0.018656104	-0.016434048
Z010E0100	-0.429014834	-0.264732892	0.471636913	0.426373399	0.155979216	0.670574453	0.086732214	0.578380884	0.268617298	0.857232941
Z010E0101	1.53003694	1.812683935	1.634176296	1.389683317	1.289473666	2.009261475	0.932386331	0.941392964	1.494110777	1.056892958
Z010E0102	-0.288287573	1.296436516	0.535440076	0.517832101	0.40842284	0.51672805	-0.047861115	0.671949038	0.339745901	-0.15882787
Z010E0103	-2.447848835	-2.933342771	-2.21453946	-2.797401956	-2.088271637	-1.743539805	-2.055784796	-2.668221032	-2.229099915	-2.530819013
Z010E0104	1.859592641	2.243721423	1.753539087	2.1748744	1.496921316	2.606812072	1.868857513	1.203973494	1.918653695	1.762787858
Z010E0105	-2.530026474	-3.742463535	-2.862091815	-2.919117833	-2.895825917	-2.673530973	-2.541888116	-3.179687234	-2.903983168	-2.39157829
Z010E0106	0.835880123	-0.918787228	0.301967657	0.361271495	0.070061898	0.36037926	0.520936229	-0.091247915	0.242870434	0.806284621
Z010E0108	-3.141405014	-4.862311854	-4.101809712	-3.819682604	-3.930083903	-4.821141012	-3.888462984	-3.664941087	-4.181796438	-4.590345306
Z010E0109	1.578514638	0.561834627	0.935152057	0.706823797	0.783203857	1.056672863	0.474030694	1.223456075	0.714747765	0.920359306
Z010E0110	-0.41253097	0.428914362	-0.151139108	-0.262551585	-0.627538274	-0.059841064	-0.729493128	0.110180278	-0.46260673	-0.228610725
Z010E0112	-1.143495087	-1.429976551	-0.485107449	-0.989717298	-0.973353201	-0.257882792	-0.498305928	-0.154618261	-0.759181345	-0.503161024
Z010E0113	0.607343013	1.025293067	0.887354522	1.451637155	0.585417888	1.088984526	1.250425621	0.414464797	0.753114828	1.47159255
Z010E0114	-2.067847079	-4.006200375	-3.280587271	-4.35408725	-3.032200144	-3.880687165	-3.40147236	-3.540577878	-3.107733432	-3.04882282
Z010E0115	1.417501452	0.511322652	0.927610801	1.530553734	0.960841786	1.296455973	1.329575608	1.567453109	0.892165108	1.195343864
Z010E0116	2.339668988	2.492893948	1.593427767	1.292487743	1.906569968	2.15334399	1.484334187	1.157395829	1.474013368	1.645142656
Z010E0117	-2.620820173	-3.300618122	-2.823679927	-3.812140029	-3.34172576	-3.504107023	-3.193052865	-2.95796932	-3.063454256	-2.487284821
Z010E0118	-2.152098454	-2.51074353	-1.611472818	-0.512403986	-1.436239143	-1.287036596	-2.194624636	-0.980232808	-1.592387768	-1.50172952
Z010E0119	2.833691818	2.984462284	2.82210484	3.26867671	3.108803852	2.065021747	2.686336584	3.240211811	2.920304191	3.337694067
Z010E0120	-1.917328385	-0.91949589	-1.608268674	-0.750796279	-1.465847648	-1.945722731	-1.711067272	-1.154127618	-1.669475206	-1.525792575
Z010E0121	0.621834439	0.132777021	0.488641687	0.167260637	0.855289926	-0.104326517	0.85062274	-0.159238485	0.49231843	0.930640712
Z010E0122	-3.012792729	-2.324641082	-2.594593644	-3.116544012	-3.168295403	-3.20791024	-3.027578562	-2.83332054	-2.629593277	-2.250332842
Z010E0123	0.5084258	2.193482144	1.13751187	0.391795978	0.567182206	-0.043445194	1.212517098	1.183489989	0.894371919	0.40791823
Z010E0124	0.747357972	0.359369895	1.24157621	1.271196732	1.128153985	1.1039818	0.754227145	2.176969793	1.32903428	1.170899432
Z010E0125	0.173040246	-1.024175889	-0.300465025	0.21124593	-0.555454436	0.182401231	0.417883701	-0.676772673	-0.231090283	-0.294252504
Z010E0126	-2.277717758	-1.27750508	-2.586115905	-2.654011999	-2.867305196	-2.82873999	-2.625828888	-2.908402388	-2.768929458	-2.159537096
Z010E0127	-0.315281265	0.262666584	0.121435434	-0.378610694	-0.395861639	-0.522943525	-0.174797492	-0.4463121	0.095970011	0.422675138
Z010E0128	0.759931907	2.160326332	1.338443737	0.374428755	0.687702015	0.461837388	1.550729621	1.410595141	1.175088411	0.532432906
Z010E0129	2.598046463	3.132577769	2.726390408	1.630033759	2.724626067	2.846898861	3.069033166	1.81401758	2.627382943	3.272525517
Z010E0130	1.068306773	0.475549089	0.884973839	0.553072903	1.010292798	0.689124359	0.8889904	0.684377812	1.00927029	1.045816313
Z010E0131	-1.768499381	-0.478132049	-1.556218462	-2.270319829	-1.782087903	-0.792512585	-1.424447729	-1.992938022	-1.407135496	-1.904971282
Z010E0132	-2.180275128	-2.330131853	-2.660359998	-3.642969845	-2.602747741	-2.44600836	-3.019961686	-2.32760686	-2.834014084	-2.7022032
Z010E0133	-3.195661305	-2.385481718	-2.594953737	-2.504049079	-2.340179658	-1.163756248	-2.788382504	-2.908444904	-2.642819375	-2.077010974
Z010E0135	-1.8027201	-2.624261672	-2.083497755	-2.387576505	-2.094644452	-2.248101073	-2.062480749	-2.225142696	-2.129852646	-2.660843298
Z010E0136	0.724117901	0.600471301	1.068474825	0.64303645	1.100567334	0.487972977	1.153410412	0.734118733	0.91955782	1.229351887
Z010E0137	-2.810024819	-1.21710175	-2.107795876	-1.958622262	-1.998377561	-3.493537521	-1.964825457	-3.031008094	-2.350514836	-2.203420423
Z010E0138	1.138779766	1.500969226	2.029019986	1.265114289	2.077608781	2.561447247	2.178919121	2.451627214	1.8127899	1.698005962
Z010E0139	-1.085332751	-1.913419854	-1.367165208	-2.031353032	-0.794603548	-1.336373733	-1.300053939	-1.354014618	-1.123107581	-0.890827656
Z010E0140	0.826145201	1.664377799	1.42290045	1.573713055	1.252726728	0.737403466	0.741105369	0.870458584	1.018438237	0.733754071
Z010E0141	-1.014358744	-2.222348931	-1.266063666	-0.92701959	-1.217962654	-1.576057563	-0.803628181	-0.663460617	-1.342914756	-1.806125313
Z010E0143	1.252781907	2.542390189	2.118910018	2.350181403	2.119372303	2.553397049	1.666752227	1.844747595	1.949724135	1.594987181
Z010E0144	0.823331787	1.565461869	0.03333235	-0.791393747	0.515346256	-0.236205859	0.690062601	-0.451280572	0.48991439	-0.100704637
Z010E0145	-0.579194494	-0.001032583	-0.642389141	-0.195909141	-0.717044658	-0.033457603	-0.503850472	-0.724891882	-0.436517635	-0.769975052
Z010E0146	1.405212682	-0.460495832	0.830675362	-0.074255676	0.898662187	0.99782361	0.671930495	0.912855791	0.592735613	0.402860411
Z010E0147	1.153103567	0.01091419	1.002129287	0.548981706	0.407932528	0.935853068	0.883211416	1.136228782	0.681342846	0.863520491
Z010E0148	-0.531234138	-0.08579882	-0.397774092	-0.041754953	-0.292972561	0.403938808	-0.428540352	-0.430382803	-0.375054206	-0.371844014
Z010E0149	0.780627282	1.465400813	0.583441352	1.556324696	0.498542858	1.068968836	1.141018235	1.018882888	0.981125047	0.902797537
Z010E0150	-2.492746004	-1.444069649	-2.291520778	-2.731557716	-2.117694434	-1.730374964	-1.813613381	-1.931054845	-2.378752883	-1.644680313
Z010E0151	-0.187064438	-0.791543129	-0.72039594	-1.060153589	-0.748582445	-1.197983213	-0.556608306	-1.100214621	-0.703308079	-0.274607577
Z010E0152	0.365388335	0.008070912	0.313662035	1.446962373	0.527571311	1.613803715	0.606257172	0.145586113	0.473073592	1.077857089
Z010E0153	3.824276726	3.656038412	3.395225301	3.308285323	2.757083911	3.530659381	3.312260386	3.339216848	3.113905916	2.747250906
Z010E0154	-2.959859708	-1.839047441	-3.215016702	-2.390697691	-3.389484194	-2.625135962	-3.179498391	-3.694911085	-2.971540564	-3.889573262
Z010E0155	1.587706831	0.718180107	0.746741573	0.029272848	1.168078877	1.034998979	0.675372	1.480378206	0.815400421	1.275175273
Z010E0156	-2.22882589	-1.627715018	-1.806479614	-2.060007636	-1.791749564	-1.803420726	-2.136562815	-1.71548394	-1.93328136	-1.583159311
Z010E0157	2.136951528	0.96454272	1.068810164	0.684739275	1.330108058	1.714451391	1.604144962	1.598462425	1.010339444	0.71216958
Z010E0158	1.151313528	1.495551001	0.660618407	2.164571386	1.496701775	1.84397348	1.031921007	0.498442091	0.990682786	1.108272676
Z010E0159	1.910569272	1.850239147	1.596041246	0.872775015	1.581101028	2.39672057	2.112211749	2.366488647	1.858790353	1.61575015
Z010E0160	3.756515696	4.440520931	4.007922599	3.771805614	4.24523734	4.148548442	3.642205317	3.646990674	3.881946965	4.517139919
Z010E0161	0.283054593	0.626304291	0.22896123	0.962482066	0.719947482	0.26107521	0.674734779	0.226367124	0.746963001	0.568158142
Z010E0162	-0.768432797	-0.476394385	0.116199735	0.605091405	-0.436043279	0.362533042	-0.209144645	-0.591358779	-0.029177487	-0.546945648
Z010E0163	-1.185980229	-0.679888695	-1.027552737	-1.204938792	-1.444908959	-1.138616582	-0.596236089	-0.695822471	-0.931726635	-0.419871187
Z010E0164	1.689552657	3.247916326	1.969170311	2.109487612	2.021532411	1.241724698	2.599670059	1.494842759	2.184918023	1.786255566
Z010E0165	-1.417187509	-2.122694745	-1.305610448	-0.603178109	-0.929476908	-0.443102449	-0.681374145	-0.565209124	-0.976158456	-1.452766275
Z010E0166	0.255389487	0.476632269	0.890496631	0.542236442	0.356175762	0.377746153	0.472099449	1.468613142	0.718263161	1.243676579
Z010E0167	0.316565671	0.847618733	0.434170928	0.259468176	0.229331953	0.630053258	-0.316053034	0.793649274	0.256205658	-0.278373372
Z010E0169	2.519578612	2.020180683	2.666205787	2.961234327	2.505088754	3.374717724	2.738702683	2.961043817	2.736754367	3.106474365
Z010E0171	-1.224946972	0.16018433	-0.500962246	-1.17740211	-0.349170614	-0.003739927	-0.670198442	-0.512913915	-0.801705721	-0.314837487
Z010E0172	4.225914239	3.692682242	4.049540887	4.821181772	3.925819504	4.418471367	4.084812281	3.683501385	4.206682512	4.215680137
Z010E0173	-1.071969876	-0.349403592	-1.1949786	-0.7054376	-1.059048216	-0.699686473	-1.249841221	-0.674405705	-1.443252531	-0.777574515
Z010E0174	0.754592161	2.473336971	0.622752114	0.404279422	1.280873572	1.350970155	0.955484891	1.325469983	0.873046888	1.016571198
Z010E0175	-0.932209106	-1.501576147	-1.110523158	-0.517545128	-0.704366079	-1.524593337	-0.684083182	-0.226045335	-0.964960222	-1.288644326
Z010E0176	0.404618334	0.044857474	0.897577172	0.340612056	0.870211837	1.013550036	0.129727285	0.338358727	0.82738675	0.345738541
Z010E0178	1.274027846	1.210935161	1.32900854	0.755093871	1.076406247	1.872611788	1.11481227	1.631058987	1.240605042	0.93630622
Z010E0179	1.966534734	2.463748699	1.938497499	2.413824995	1.910736898	1.432950554	1.454115545	2.295202588	1.657157219	2.192855586
Z010E0180	-3.243677668	-2.201968191	-2.462458924	-2.444834167	-2.613859952	-2.401976516	-3.321926263	-3.371467252	-2.89456297	-3.27675483
Z010E0181	-1.506559563	-0.98674499	-1.093111684	0.027474273	-0.632712431	-1.575722681	-1.120354924	-0.634243702	-0.798098136	-0.985129182
Z010E0184	1.018855639	2.724226237	1.834307835	1.53754506	1.842725185	2.095171348	1.314575806	1.237232941	1.480370891	1.998324394
Z010E0185	-1.798292838	-2.119269714	-2.37678213	-1.522613731	-2.119252653	-2.506238846	-2.481703107	-1.941678592	-2.311628423	-3.011233366
Z010E0186	-0.431435377	-0.875741119	-0.295664853	0.130135696	-0.238029263	1.147773077	-0.493514234	0.9372192	-0.198197877	0.037345228
Z010E0187	-2.016045044	-1.450390578	-1.69358623	-1.13019729	-2.244398474	-2.022560157	-1.553738914	-2.518362694	-1.776493677	-1.619003601
Z010E0188	-1.819931158	-0.449022358	-1.40554639	-1.864522751	-1.418632067	-0.689725356	-1.237683419	-0.922932226	-1.055987832	-0.984436068
Z010E0189	-0.582839022	-1.366967805	-0.139655724	0.59716052	0.001709313	-1.049990062	-0.03590476	0.216580958	-0.181461616	-0.309477862
Z010E0190	1.197212582	-0.680181161	0.462316998	0.361540349	0.784522618	0.307926372	0.948599565	0.619763047	0.555224658	0.286225125
Z010E0191	-1.143404658	-1.42219051	-1.288608094	-1.738221206	-1.639801503	-1.228292537	-1.075980122	-0.791474575	-1.387052642	-1.098966459
Z010E0192	-0.591738855	-1.652082782	-1.183784312	-0.844525821	-1.297337576	-0.839090573	-0.972195197	-0.557730838	-1.045720275	-1.308716742
Z010E0193	-2.011331692	-1.943843269	-1.105321363	-1.22997941	-1.025718606	-1.635004327	-1.307900243	-0.869020993	-1.298558985	-1.553170292
Z010E0194	-0.198877853	-0.117017641	0.353158643	-0.136530875	0.149849538	-0.239602684	0.088906392	0.067999897	0.311923599	0.742886815
Z010E0195	0.069236992	-1.573177939	-0.44443222	0.07956286	-0.228253869	-1.287768572	0.000639644	-0.929689143	-0.470083815	-0.515568258
Z010E0197	0.466202026	0.926900962	0.542131981	0.610670058	-0.046461227	0.058228134	0.327119315	0.867848828	0.306149538	0.756065778
Z010E0198	2.156128627	2.183134893	1.939970713	1.516586132	2.411264911	1.808460643	2.319676818	1.550813627	2.111153033	2.414000179
Z010E0200	0.339078723	0.844814911	0.626477568	0.27699126	1.259706292	1.691145302	1.569352604	1.211340205	0.978340595	0.652152095
Z011E0001	-0.723757434	0.980030631	-0.376478774	-0.218802532	-0.270297234	-0.738472379	-0.576453999	0.100304893	-0.699047515	-0.929822996
Z011E0002	-3.928076912	-3.644363121	-3.393828024	-2.830414775	-2.786800292	-4.105938298	-3.190496128	-3.693134705	-3.563558339	-3.304062962
Z011E0003	0.084476993	-0.20839091	-0.177858675	-0.860502321	-0.633957347	0.132534775	-0.408814298	-1.255695028	-0.600684008	-0.05986248
Z011E0004	-0.21734725	-1.485443759	-0.462392951	0.765523177	-0.064309022	-1.082471925	-0.296288522	0.130004065	-0.143860834	-0.312377739
Z011E0005	-2.481285135	-0.831465996	-2.168429565	-2.2572041	-2.33786619	-2.343390166	-2.304754805	-1.573096684	-2.68599555	-1.911562395
Z011E0006	-0.101187142	-0.663721619	-0.236686187	-2.167039759	-0.990256206	0.583695013	-0.042119472	0.171310316	-0.154906462	-0.378837281
Z011E0007	-0.230095512	0.631763071	-0.303822552	-1.747286449	-1.038782628	0.36915725	-0.366309985	0.102130894	-0.198080151	-0.180860091
Z011E0008	1.60003429	3.383762082	2.376212066	2.286873002	1.959963643	2.505659003	2.424753572	1.802329614	2.083211452	2.174357571
Z011E0009	-0.850069393	-0.624060352	-0.577152194	0.116508765	-0.01812307	-1.300134736	-0.749504797	-1.14217799	-0.854718724	-0.26607481
Z011E0010	0.488184663	0.894644375	-0.135478973	-0.552649498	0.510426975	-0.206618864	-0.157049122	-0.556599008	-0.300410211	0.154700864
Z011E0011	1.153225988	2.412810238	1.818506458	1.047426331	0.628802231	1.082914619	1.78292477	2.186669076	1.951667135	1.792961836
Z011E0012	-1.793745164	0.010808486	-1.19775421	-2.199540436	-1.511040356	-2.296970862	-1.236971976	-2.411743263	-1.555805145	-1.743251385
Z011E0013	-1.461658201	-0.782547498	-1.174995017	-0.504985949	-1.290207194	-1.309694144	-1.253914419	-0.746314668	-1.031395985	-1.740592452
Z011E0014	-0.003823894	0.112973894	0.667843987	1.247776559	0.402554991	-0.231524194	0.531179321	-0.023074802	0.295907036	0.815294129
Z011E0015	1.39426733	2.129931261	2.072199545	3.103930821	1.983474165	2.31277884	1.997831429	1.021706957	1.778697992	2.449968471
Z011E0016	-1.706177846	-3.696262857	-1.307841539	-2.977486793	-1.67973122	-0.363245694	-1.319095355	-1.579382689	-1.563457544	-1.56883666
Z011E0017	1.038311531	0.928261744	0.935802601	1.9110176	0.246935247	1.827084721	1.000255361	0.532994492	1.101038907	1.120865594
Z011E0018	-0.156619654	-0.482741702	0.221144536	-0.064012894	0.245818304	0.06574604	0.159138001	0.733809708	0.419298536	0.378436806
Z011E0019	-1.008854115	-1.418175463	-0.998604365	-2.161025266	-0.963190727	-0.912379382	-1.108312517	-0.50087561	-0.818194632	-1.431230973
Z011E0020	-0.296256519	-0.811499726	-0.538391748	-0.02617946	-0.025363142	-1.225609475	-0.597912458	-0.550031555	-0.663355999	-0.183413928
Z011E0021	1.171931825	0.713118614	1.242965688	0.564123362	1.58246519	1.980046841	1.231965809	0.507158073	1.399380565	1.3887432
Z011E0022	-1.776000408	-2.208726237	-1.434818754	-0.945715995	-0.86706604	-1.366898609	-1.588238821	-1.017994711	-1.156907073	-1.876006898
Z011E0023	0.148914562	0.096300901	-0.557985919	0.491195873	0.195285075	0.07764224	-0.442053345	-0.678602584	-0.315152321	-0.610195183
Z011E0024	-3.862120627	-4.160572715	-3.441336754	-4.398425422	-4.18673735	-2.296950983	-3.244757477	-4.034271038	-3.136878514	-2.926304728
Z011E0025	-3.841236684	-4.31038064	-3.497771727	-2.452648424	-2.731292442	-4.207338652	-3.243959067	-3.499447474	-3.697086066	-3.433628818
Z011E0026	-2.141111443	-2.368958891	-1.463582773	-1.148233116	-1.961721028	-2.653438985	-1.577532966	-2.647049652	-1.296740841	-2.172426377
Z011E0027	0.68360998	0.763038245	0.411317086	1.04901145	1.432993751	0.898542913	0.190907807	0.977232505	0.621725778	0.060136547
Z011E0028	3.635295907	2.48499434	3.796589708	3.140189847	4.348900223	3.828572936	3.939690556	4.311779131	3.867365134	4.202890356
Z011E0029	0.013472152	-1.131319158	0.346771754	-1.156662043	1.020449449	0.966109188	0.22107113	0.832172772	0.083802755	0.528545447
Z011E0030	1.204450103	1.728135976	0.664585707	0.10670085	1.019856745	1.77296963	0.722645188	-0.252700862	0.849150007	0.500062354
Z011E0031	2.252290322	3.067235919	2.828714978	3.091032572	2.193436384	1.540492509	2.658367457	1.80433507	2.573618891	2.847201841
Z011E0032	-0.797619293	1.896264927	-0.546224329	-0.081094931	-0.907396204	-0.380431616	-0.410764272	-1.345481574	-0.235052082	-0.863296021
Z011E0033	-1.278627052	-1.190498835	-1.612139796	-1.14684886	-0.899981048	-0.707328064	-1.720311092	-1.010839848	-1.897244491	-1.881676376
Z011E0034	-0.830396163	0.828171404	-0.465403665	-1.617663559	-0.010823578	-1.005211773	-0.417506593	-1.396118537	-0.647804034	-0.789347678
Z011E0035	-0.217171617	-1.166109165	-0.411361306	0.011407833	-0.981350477	0.064554794	-0.29856929	0.091382084	-0.583383313	-0.101696976
Z011E0036	1.994625481	2.552406466	2.218979884	1.171599159	2.031348998	1.337189065	1.990300986	2.989804595	1.718786879	1.628580121
Z011E0037	0.992097585	1.687262125	1.352719802	1.306746899	1.178207737	2.267480068	1.320030455	1.380206178	1.380592562	1.572295533
Z011E0038	-0.338903373	0.248320714	0.02933187	-0.836044091	0.554260822	0.26819104	0.057405406	-0.971099328	-0.318896955	0.271011995
Z011E0039	-3.382529704	-2.986897105	-2.534719529	-2.252636112	-2.001394638	-3.559867018	-2.999354284	-3.880663505	-2.525484104	-3.030657847
Z011E0041	0.943223396	0.758453052	1.253561478	1.386993358	1.708986895	2.234290184	1.252763166	0.089182517	1.009320047	1.602883518
Z011E0043	-2.245645444	-2.535080683	-2.715811016	-2.019280772	-2.170129843	-2.094009673	-2.672496851	-2.127093313	-2.989332668	-2.338075369
Z011E0044	2.373184209	3.366022979	2.648595132	2.113752501	3.271855233	3.205691405	2.653667736	3.443559814	2.648845536	2.352463496
Z011E0045	1.893986394	1.502718949	1.461410848	2.994251896	1.832968963	2.014306104	1.36885303	2.395190542	1.728277131	1.689251346
Z011E0046	-2.908037814	-1.092407909	-2.162393995	-1.995522403	-2.094058484	-1.474316792	-2.034118271	-3.212047807	-1.89795414	-1.766661371
Z011E0047	0.626268485	-0.653041079	-0.158218477	-1.200438558	-0.291169825	-0.670445903	-0.033153793	-0.53863628	0.148729871	0.110616834
Z011E0049	1.646425472	1.557584694	1.238596636	1.820418023	0.852771274	1.934632595	1.363056128	0.894052532	1.206652455	1.711977829
Z011E0050	1.636249945	0.776351395	0.224979665	-0.209174101	-0.400966263	1.812424392	0.42827292	1.587457004	0.141886293	0.872531729
Z011E0051	-0.272227466	0.785418941	0.046717794	-0.167457738	-0.572826661	0.592668965	-0.070592737	0.9899244	0.229006644	-0.273741899
Z011E0052	3.476038083	4.042734832	3.803209824	5.57953415	4.374014511	3.273165759	3.901326461	3.080272589	3.634713297	3.452372217
Z011E0053	-2.439159555	-3.036409596	-2.693220199	-2.966872398	-2.36543474	-1.509722879	-2.392388896	-1.665371307	-2.18331651	-2.359108491
Z011E0054	-0.209417778	0.360461517	-0.209473766	-0.856888991	0.731199949	-0.310922615	0.00017658	0.651777265	0.193224861	-0.33883494
Z011E0055	-0.931695727	-1.051398551	-0.778475091	-0.516036593	-0.119034447	0.041809855	-0.591968843	-1.755570454	-0.426430124	-0.950810179
Z011E0056	-0.104078454	-0.401496907	-0.192075489	-0.265508496	0.669320143	0.082534673	-0.543849997	-1.046036999	-0.6187443	-0.679635025
Z011E0057	1.19150192	1.026128753	1.182912182	-0.431682376	1.20047218	0.242070568	1.249930171	1.64441756	0.977344417	1.485799453
Z011E0058	0.643487914	0.871929711	0.166893915	0.246899563	-0.17890273	1.049648889	0.454637373	1.050805437	0.056118323	0.522992258
Z011E0059	1.176404103	1.211043218	1.387123857	2.022485441	2.324142168	1.54909202	1.338064845	2.071048256	1.338968324	0.991393013
Z011E0061	0.952836015	-1.571775197	1.034322511	2.894705761	0.501398299	0.136014857	0.537040498	1.847533758	0.591295661	1.244893174
Z011E0062	0.710063583	-0.074976417	0.766997043	1.477716814	0.307638643	0.823610165	0.794001904	1.205489038	0.728477688	1.064019155
Z011E0063	-0.926036161	-0.649855883	-1.047309586	-2.752894169	-0.761702712	-1.82946829	-1.153801498	-2.252441062	-1.349249004	-0.850956578
Z011E0064	-1.295399276	-2.811311324	-2.187514651	-2.739129319	-3.077917817	-2.302334465	-2.011115621	-2.919679077	-1.914008011	-2.389163688
Z011E0065	-1.005009023	0.42395979	-1.361294126	-2.310098968	-1.523738998	-1.362814856	-1.344229742	-0.733055897	-1.526686802	-1.618146162
Z011E0068	-1.192428435	-1.933480426	-1.488625911	-2.961655547	-1.262519355	-1.895499893	-1.455229	-2.846794603	-1.435594742	-1.353505629
Z011E0069	0.474520549	1.276295685	0.610899816	0.448024403	0.651731788	-0.074244767	0.632786705	0.998124596	0.842703337	0.81373189
Z011E0070	-1.927241434	-2.964152856	-2.637328781	-3.327212581	-2.392666505	-2.987736203	-2.783039324	-1.775502412	-2.870168289	-2.257284239
Z011E0072	-0.506183158	-0.302579087	-0.946073637	-0.649794408	-1.416846038	-1.600859055	-0.731335821	0.139699099	-0.510107588	-0.97047661
Z011E0073	-1.700913613	-1.418198442	-1.000301637	-0.38839437	-0.684831166	-1.336598096	-1.245688542	-0.654915598	-0.795697116	-0.697083405
Z011E0074	-0.207633216	-0.609561983	-0.486062519	-1.191124472	-0.000860993	-0.976458933	-0.285676541	-0.18540947	-0.239546148	-0.324507739
Z011E0075	2.097428431	1.201508098	1.858483715	2.650910344	1.637076298	2.828741037	1.980849031	1.479811137	1.703533297	1.790062513
Z011E0076	-1.392723583	-0.860662665	-0.9834077	-1.54715333	-0.546189758	-2.005428206	-1.158109003	-0.741089747	-0.613889523	-0.906833028
Z011E0078	0.77676436	0.972121986	0.709068197	1.429343555	1.429259321	1.473384937	0.394580355	0.283318743	0.374928631	1.16257851
Z011E0079	-0.043206514	1.182268735	0.018376425	0.813144302	0.540960408	-0.658511222	0.046525527	0.231455534	-0.330903541	-0.287271823
Z011E0080	-0.62884465	-1.63714991	-1.031425631	0.201112564	-2.389312635	-0.966103222	-0.996125883	-0.685466787	-1.413961808	-1.439564198
Z011E0081	-1.665190311	-0.453891551	-1.494829036	-2.118814686	-1.681013681	-1.809533161	-1.337047173	-2.227991004	-1.206170094	-1.561467443
Z011E0082	-0.972613	-2.932824333	-1.563601485	-2.127821247	-1.014697811	-2.239124243	-1.40136187	-0.923625775	-1.767999001	-2.003364577
Z011E0083	-2.726983131	-1.828629287	-2.283965727	-3.575657723	-2.902358475	-1.876492158	-2.429673144	-3.389213159	-2.748501555	-2.051285511
Z011E0084	2.419640356	2.913673427	2.112342956	2.772542826	2.187791922	1.440326043	2.139180077	1.466150785	1.8015032	2.517750983
Z011E0085	-0.07029797	-0.515099805	-0.391278208	0.185648915	-1.562012725	-0.706748109	-0.157586662	0.835439757	-0.468243076	-0.400589546
Z011E0086	-1.46662953	-0.336795645	-1.167590952	-0.347197931	-1.483976677	-2.245750388	-1.123385808	-2.811589146	-1.53505201	-1.442359966
Z011E0087	-2.101055836	-0.63293369	-1.147009523	-0.901509484	-1.219095138	-1.54336467	-1.147748964	-1.085024044	-1.107909342	-0.835084956
Z011E0088	-2.089353392	-2.412549183	-2.807405381	-3.547749629	-2.312686194	-2.150505955	-2.832845758	-2.00148871	-2.940212797	-3.229033564
Z011E0089	0.437865877	0.670005822	0.948432616	1.276011515	0.579399166	-0.057549406	0.909352613	1.470509443	1.269607394	1.041438459
Z011E0090	-0.605069144	-0.732316247	0.088296466	0.856277294	0.691634612	0.712718369	0.088074348	-0.821898064	0.439568473	-0.1471828
Z011E0091	-0.220040497	0.070588243	0.387445985	0.589878413	-0.265582182	0.231207065	0.42416347	1.299395008	0.806346063	0.528621725
Z011E0092	2.858117522	1.543708882	2.815237732	1.350925192	1.806701745	1.918480215	2.685705606	1.991958642	2.995179271	2.641626196
Z011E0093	-0.552659412	-0.546564473	-0.965410297	-1.288184553	-1.197408224	-0.994652181	-0.962934371	-0.225673959	-1.077751426	-1.142384466
Z011E0096	-0.656730442	-0.609785592	-0.649806273	-1.872153309	-0.343511679	0.173818709	-0.716255426	-0.80530973	-0.864313258	-0.919278207
Z011E0097	-0.264090105	0.222652939	0.509328811	1.741439406	0.480835654	1.028884546	0.85781555	1.1131901	0.891022451	0.275558167
Z011E0098	-1.450215632	-1.130927047	-2.171282132	-1.409181159	-2.325169692	-2.378738683	-2.176336093	-2.827051621	-2.253327999	-1.679360675
Z011E0099	-0.929094907	-1.386276952	-1.252777309	-1.92123216	-0.650889116	-1.683659779	-1.712200881	-0.30236411	-1.169054175	-1.349014583
Z011E0100	-1.57186215	-3.363870361	-1.894428948	-2.795476757	-1.541306124	-1.650392538	-1.838079622	-2.905745083	-1.620516769	-1.534395934
Z011E0101	4.27580772	4.060466821	4.144524585	2.717989012	3.971613918	5.064436624	4.1840238	4.692654211	4.349737785	4.182655928
Z011E0102	0.97790418	0.683815395	0.934095861	2.197734794	0.440227739	0.220847963	0.694238557	0.337202758	1.040884965	0.64972208
Z011E0103	0.328261954	1.746179511	0.514633596	0.971714741	-0.173879345	0.55244486	0.644342748	0.5040961	0.821529045	0.391732566
Z011E0104	-2.402614869	-1.295963014	-2.159768788	-1.124858972	-2.232565126	-2.458836922	-2.201282944	-2.676364805	-1.971439777	-2.380983154
Z011E0105	1.237750071	-0.506545897	0.607156833	0.272888021	0.37649238	0.201186649	0.589223976	1.205746379	0.791732661	0.207742356
Z011E0106	-1.028464423	-1.870954434	-0.759683618	-1.668119651	-0.5282997	-0.0712116	-0.593827346	-0.178186645	-1.018067781	-1.1978321
Z011E0107	-2.108730587	-2.03205907	-2.308625173	-2.154208156	-2.432403553	-2.857146902	-2.457805546	-1.769578149	-2.137936534	-2.127570591
Z011E0108	0.865525057	-1.111311049	0.465103683	-0.492348826	-0.049279735	0.792529715	0.050425737	-0.153753192	0.062882016	0.087577877
Z011E0109	-0.302677852	-0.512126909	0.175234928	0.994494545	-1.017213979	-0.090514419	0.053061334	0.754089943	-0.125866335	-0.389628538
Z011E0110	-0.547355548	-1.113969053	-0.239563094	-1.285376911	0.388987251	0.258675219	-0.239531834	0.120054346	0.033939454	-0.686834377
Z011E0111	-1.05646015	-0.721095477	-0.217027991	-0.240200595	-1.45471762	-1.192051254	-0.091832372	0.575305292	-0.527010649	-0.812355489
Z011E0112	1.246145929	-0.308227982	0.593387005	0.827593609	0.168082089	0.163857444	0.394733574	0.475068443	0.780373365	0.557176338
Z011E0113	2.699171944	3.347013259	2.230735245	2.583524611	2.220567574	3.046709957	2.255195072	2.000300337	2.655595568	1.988730678
Z011E0115	1.870703973	1.322322996	1.841945172	1.367445654	1.409716817	0.516290999	1.405518165	1.146594527	1.906380534	1.204571273
Z011E0116	0.691767358	1.541247638	0.367447813	1.28526944	-0.502790277	1.350229683	0.260010045	0.766068082	0.07826547	0.367679576
Z011E0117	-0.476625283	0.441179952	-1.229079132	-0.989221092	-0.622129309	-1.225758313	-0.992269181	-2.111066557	-0.923490915	-0.739875223
Z011E0118	5.121349966	4.81807251	4.941672593	3.982864099	4.910335487	4.023875114	4.993637981	3.450348537	5.068967174	4.209044693
Z011E0119	-4.962368713	-4.259037242	-4.4552556	-3.521652435	-4.746899383	-4.196167491	-4.655055617	-5.449771664	-4.391665424	-4.31931964
Z011E0120	-1.166367157	-0.489518973	-1.046747572	-1.099662614	-1.199376042	-1.168358492	-0.999822197	-1.582732035	-1.202846847	-1.532854854
Z011E0121	-0.899782469	-1.047583442	-0.595504401	0.068156289	-0.915760357	-1.224275065	-0.799264331	0.241268073	-0.831187425	-0.920745972
Z011E0122	-0.04322042	-0.256834757	-0.62871736	-1.857471481	-0.027489366	-0.031733528	-0.69735297	-0.363738853	-0.590123031	-0.526324731
Z011E0123	0.448093299	2.465356119	1.04483005	-0.022608865	0.325451475	0.849833874	0.838672765	1.337508509	1.228009048	1.317346468
Z011E0124	-1.770907483	-1.819573312	-2.165415467	-3.191829615	-1.740183666	-2.468694921	-1.919244433	-1.532646839	-2.187781826	-1.792134395
Z011E0125	-0.59395866	-0.454882285	-1.123293255	-0.655996051	-0.220076977	-1.6059426	-0.967809832	-2.199366932	-0.818435602	-0.727569482
Z011E0127	3.675333036	2.511740631	2.687736845	1.532555488	3.304846219	3.164319816	2.758340851	3.495079048	3.068031846	2.384089291
Z011E0129	1.766580525	1.610121419	1.99127604	0.68101086	2.434915904	2.623860739	1.965457285	2.218235418	1.932200424	2.004572417
Z011E0131	-0.582427118	0.137623666	-0.245403212	-0.631400172	0.261932613	0.33874086	-0.02412688	-1.184516837	-0.441686428	-0.517711078
Z011E0132	-0.981338341	-0.767944328	-0.387498303	-1.380894546	0.307528165	-0.352933303	0.006819474	-0.228331905	-0.398971461	-0.416841589
Z011E0133	0.280654855	-0.780024035	-0.092028405	0.304705558	-0.191379662	-0.903708503	-0.046612003	-0.427748385	-0.184699141	-0.404977527
Z011E0134	0.552102322	0.300356057	0.099674902	0.652307788	-1.291316678	0.241933313	0.053311528	0.41451993	0.312513836	0.11838454
Z011E0135	-0.437115555	0.40016932	0.027974086	1.532655146	-0.344786935	0.221843888	0.022205451	0.036937218	0.257040183	-0.373644892
Z011E0136	1.914032088	3.210818637	1.85503605	0.245227406	1.19037937	1.844940945	1.98281115	0.769431177	2.064119198	1.883210514
Z011E0137	-1.210867587	-0.735080027	-0.890218568	-2.150377823	-0.890207874	-1.497768896	-0.749205329	-1.328601283	-1.004367696	-0.992061057
Z011E0139	2.366389479	1.506223078	1.931189011	2.472005457	1.760487962	2.476017207	1.962266768	1.319843314	1.717863165	2.283075085
Z011E0141	-0.25670933	-0.898007815	-0.110466979	0.514866808	0.720679008	0.05449712	0.165914839	0.467868089	0.254935893	-0.337560682
Z011E0142	-0.738654687	-0.270011994	-1.781084421	-1.016232958	-2.574009491	-2.177084421	-1.681465112	-0.892044039	-1.529560888	-1.47360967
Z011E0143	-2.061030133	-3.149727661	-2.213994645	-1.784850428	-2.365732843	-1.87601669	-2.189410954	-2.731835533	-1.858037338	-1.832976942
Z011E0144	-0.175774861	-0.306628081	-0.139482326	-0.768264942	0.629082261	-0.750188033	-0.032018194	0.170937602	-0.466500035	-0.446558892
Z011E0145	0.880339374	1.687418015	0.733164386	1.880472116	1.399554943	1.834468494	0.52508976	1.610137263	0.991171325	1.228204837
Z011E0146	0.690778848	0.556046868	0.724157889	-0.067375704	0.017147265	0.680659047	0.610900723	1.05212954	0.405593662	1.102748033
Z011E0147	0.810384511	2.066943545	1.215912145	1.480377925	1.703577312	0.575633848	1.224639149	1.988730262	1.446598166	1.755042361
Z011E0148	-0.460335663	0.273299807	-0.481982296	-1.213195936	-0.400736874	-0.725469848	-0.586231038	-1.109000832	-0.273787624	-0.709497447
Z011E0149	-0.598511743	-1.993830152	-0.973502333	-2.223610412	-0.765464649	-1.806645405	-1.034883003	-1.150659932	-1.249549795	-0.834960639
Z011E0150	5.983579375	6.212704984	5.577892798	5.743154879	6.626083315	5.197429617	5.582820688	5.035448028	5.987476912	5.909396071
Z011E0151	-0.842673105	-0.637545968	-0.457413159	-0.724292543	0.31204173	-0.883565767	-0.143918859	0.334979215	-0.590879045	-0.147139208
Z011E0152	-0.254589535	0.268309943	-1.018226336	-1.037355919	-0.418754917	-1.781633297	-0.974001002	-1.928521573	-0.71724565	-1.337721284
Z011E0153	-0.828116538	0.829732183	0.11806696	-0.321917907	-0.125640673	0.619618224	-0.165666929	0.694094766	0.092673254	-0.295868395
Z011E0154	-0.158278569	0.48774732	-0.05376106	-0.620016864	0.706068641	-0.594197519	-0.08768945	-0.631636128	0.282514608	-0.445549815
Z011E0155	-0.028957641	-1.294274663	-0.412258902	0.078440452	0.165765643	0.441659355	-0.305027508	0.392083421	-0.504281338	-0.122906289
Z011E0156	-0.49969918	-0.760666152	-1.099826476	-0.092078356	-0.861533398	-0.830340679	-0.974979541	-1.333873366	-0.724396383	-1.208382027
Z011E0157	2.897960844	2.698659381	3.055288596	4.167514851	2.599068396	2.660108047	3.22297584	2.595075054	3.237231878	3.491453974
Z011E0158	0.3647235	0.232721078	0.911499296	0.960517399	1.203058049	0.339235478	0.827764327	0.73915637	1.043234482	0.90648664
Z011E0159	2.759859114	2.418939505	2.932828532	2.353828529	3.542247569	2.354719677	2.685078406	1.896632658	2.57159527	2.576923594
Z011E0160	-1.000989885	-2.645344611	-1.883816118	-1.008457189	-1.741930236	-1.323601978	-1.826052885	-2.623901418	-2.089382935	-1.552079726
Z011E0162	-0.561737655	0.056368024	0.419762656	1.02131238	0.713167802	-0.358943277	0.177062745	0.330330726	-0.02840326	0.586892751
Z011E0163	1.943551978	2.643829925	2.484977545	2.481371464	2.814268428	1.777585737	2.30220655	3.084809931	2.577384872	2.702391147
Z011E0164	0.389475926	-2.488262255	-0.427697766	1.15449664	-1.100925218	-0.356860741	-0.483217756	-0.30984812	-0.208554625	-0.123035451
Z011E0165	-1.539944619	-0.915089026	-1.189899173	0.817099987	-0.244987791	-1.367098799	-1.36104708	-0.086182418	-1.392474917	-1.56373827
Z011E0166	0.985555054	1.335521396	0.879194197	0.540809789	-0.110553027	0.561157893	1.038430721	1.629468736	1.058234392	1.194420934
Z011E0167	-0.655057802	-0.450639466	-0.98904796	-0.12119789	-0.465649155	-1.837325232	-1.016192588	-0.196959849	-1.101609969	-1.419028558
Z011E0169	3.02032126	3.490166958	3.281106001	4.177573709	4.289605147	3.742048891	3.357836735	4.157498037	3.089302486	3.894311118
Z011E0170	-2.647221963	-3.45326967	-2.232842856	-1.295632899	-2.000472091	-1.858626802	-2.352165932	-1.740157534	-2.018071583	-2.593846106
Z011E0171	0.369974902	2.077642871	1.151860547	1.459772584	1.811839466	1.403343903	1.193619657	1.794544849	0.978181924	1.466777692
Z011E0172	2.741500532	2.841245345	2.116673585	2.781709	2.430467808	1.582224022	2.133872262	2.687864137	1.856744352	2.326244343
Z011E0173	-1.324092052	-1.496005327	-1.168785142	-1.364296258	-0.315444953	-1.637228742	-1.055718018	-0.575394107	-0.831543497	-0.790096525
Z011E0174	-1.128450283	-2.003688477	-0.932041799	-1.061939803	-0.041017675	-0.988012907	-0.860477539	-1.523538867	-0.634762386	-0.483378565
Z011E0175	-0.830050302	-0.605448916	-0.81444143	-0.160921023	-0.775099206	-1.863456145	-0.787695452	-1.109929919	-1.085728757	-0.708147108
Z011E0176	-0.324914538	0.759067919	0.270017787	1.001857769	-0.017317954	0.259836272	0.305858031	-0.440984448	0.225590827	0.538413174
Z011E0177	0.359273531	-0.038814393	0.311809407	-0.989113083	-1.022544019	0.013489907	0.26688086	-0.923747657	-0.099957258	-0.058452912
Z011E0178	-1.105326365	-1.008075905	-0.351322352	-0.214116181	-1.459595229	0.23140869	-0.398845527	0.229715356	-0.191197094	-0.810797682
Z011E0179	-1.772792283	-0.917152745	-0.940964714	-0.153844475	-2.144904225	0.022538332	-0.911558324	-1.442600061	-1.090232197	-0.66300441
Z011E0180	4.207500845	4.165881431	3.697414874	4.321690449	3.878963438	4.071965844	3.676274937	4.602835859	3.462135081	3.467841714
Z011E0181	-0.719351974	-1.472524011	-0.469791738	0.47305779	-0.878625655	-0.016660436	-0.462070107	-0.946147724	-0.225240162	-0.761410535
Z011E0182	-1.320550554	-1.729837747	-1.250227269	-2.557870276	-1.1332329	-0.359715991	-1.299629197	-1.622974155	-0.999489606	-0.775079504
Z011E0183	-3.571269967	-2.817047683	-3.664738691	-3.919665689	-4.621244897	-3.327672825	-3.827680221	-2.879721938	-4.040990178	-3.973816992
Z011E0184	-0.167082154	0.06959889	0.430053162	0.850711796	-0.511532797	0.198299426	0.196325685	0.589749553	0.022544468	0.502909544
Z011E0185	1.453811532	1.599016422	1.164496495	2.055038687	1.017342898	2.054505106	1.311689882	1.540025373	1.079495213	1.471388831
Z011E0186	2.503738628	0.85011562	2.021866097	0.992583982	2.406168092	2.733505828	2.158122515	1.045054178	1.837584036	1.800711372
Z011E0187	1.792018035	1.190843822	1.404187223	1.788188554	1.445183087	0.746685561	1.314881387	0.878221649	1.513046392	1.789956944
Z011E0188	0.887246291	1.367470285	0.91739546	0.748029222	0.101664629	2.226986607	1.186077599	0.68439434	0.855322206	1.573763758
Z011E0189	1.724300327	0.399770311	1.539212476	1.629453426	0.566325499	1.672052611	1.84733413	2.442811264	1.884539204	1.158247088
Z011E0190	0.309983964	-0.316148267	0.12328502	-0.871695906	0.141772024	0.088505814	-0.19087701	1.022652047	0.106849199	0.51873079
Z011E0191	0.985214787	-0.659836963	-0.073270137	1.145651929	0.331709256	0.022929569	0.003279221	0.619581195	0.237158541	-0.186697669
Z011E0192	1.392403212	0.877906372	1.388296352	1.786666755	1.555058989	1.904656232	1.639314402	2.238305182	1.229937933	1.194560951
Z011E0193	-1.141664319	-0.607844792	-0.75199187	-1.325636142	0.241243142	-0.015131865	-0.78023214	-1.049664781	-0.533122851	-0.312029123
Z011E0194	-1.51266985	-1.299469585	-1.944765547	-1.571730287	-1.859311039	-0.910157764	-1.870934171	-0.828247968	-2.136307094	-1.514049596
Z011E0195	0.86582512	-0.950659972	0.927378505	-0.158533803	0.409652415	1.102455717	0.900139827	-0.195653701	0.587592564	0.437263349
Z011E0196	0.968725974	1.25745302	0.5847137	-0.28881804	-0.653659655	0.11931175	0.866952146	1.048940435	0.422634244	0.828101668
Z011E0197	0.256819075	0.872694993	0.658909032	0.090934664	1.316890241	0.956542436	0.677960061	1.366795988	0.945626465	0.912044567
Z011E0198	0.530874283	-0.418307612	-0.100030872	0.723723875	-1.210047869	0.353376123	-0.06931743	-0.681044977	0.084685444	0.197427356
Z011E0199	-0.09168521	-0.761061431	-0.520175232	0.777813995	-1.19228302	-1.261385381	-0.320772172	0.49074399	-0.33657706	-0.832947459
Z011E0200	3.009392363	3.130401148	2.123142053	3.451345466	2.616910602	2.701126027	2.131348458	1.116094739	1.813025777	1.83753641
Z012E0001	-2.109772599	-1.681178134	-1.718866834	-1.136105112	-1.511374429	-2.412254502	-1.615591307	-0.852392101	-1.50106708	-1.488518281
Z012E0002	2.414521643	1.297557349	1.334124704	1.472993064	0.819162739	1.907970197	0.93867327	-0.270986862	0.980370493	1.42501596
Z012E0003	3.223136709	2.283338514	2.116777906	2.845397737	2.819846046	2.288058805	2.869797275	-0.631536927	2.642885132	2.999572896
Z012E0004	-0.154761065	-0.84791993	0.085133614	-0.659782699	-0.585975626	-1.377645206	-0.552460625	2.164359809	-0.667606756	-0.924130776
Z012E0005	0.763149228	0.734456613	0.93319131	1.574105316	0.784771035	2.042513415	1.448071656	-2.065854651	1.107232327	0.948010364
Z012E0006	0.136703776	0.559672131	1.160768974	0.592997249	0.359746947	-0.160552516	0.773811023	0.61299195	0.566111151	0.567939736
Z012E0007	0.084253671	-0.355417651	-0.18151963	0.511290907	0.399702053	1.01252939	0.448620814	2.231260639	0.176093078	0.514243981
Z012E0008	1.797617568	1.830851165	2.247788039	2.060556762	2.044971153	2.38500789	1.732890576	2.75128961	2.047209316	1.856375047
Z012E0009	2.454250595	2.899754814	2.16627845	2.689832107	2.931058605	1.75732667	3.187492168	3.010056703	2.943423554	2.651378698
Z012E0010	-2.585597802	-0.500553924	-1.401942061	-0.755031613	-0.800150256	-0.481157813	-1.380254944	1.328420441	-0.984110727	-0.835397451
Z012E0011	-2.059523268	-2.071901769	-0.605549346	-0.722957715	-1.14553212	-2.062584308	-1.282895792	2.042272041	-1.351244512	-1.302423917
Z012E0012	-0.33340441	0.565210046	0.651499933	-0.050559112	0.39833846	1.161493825	0.632712506	2.622907933	0.405853915	0.276872816
Z012E0013	3.230758884	1.964175442	1.962305746	2.565023601	2.191036692	2.268381297	2.45877182	1.254137892	2.125241193	2.019872493
Z012E0014	1.729587394	1.168718527	0.941285057	0.703942486	0.983566064	-0.6552532	0.628271422	-2.103954579	0.895391069	0.690361519
Z012E0015	-0.218464101	-1.515842919	-0.961373234	-0.821741726	-1.209489262	-0.501958642	-0.954652885	-1.812703457	-1.392723982	-1.414576759
Z012E0016	-0.259507762	-0.527595476	0.070301144	-1.213265988	-0.058945775	0.06875414	-0.723820408	-1.64580529	-0.369395516	-0.075706953
Z012E0017	-0.608665839	-0.39203964	-0.053751394	-0.659272648	-0.693618362	-1.659007664	-0.883906508	-2.440734979	-0.690047343	-0.875674244
Z012E0018	1.752136655	3.414688545	2.677310542	2.197341913	2.701485165	1.051086602	2.870963697	2.782105579	2.3933985	2.152820988
Z012E0020	1.594534693	0.745078507	0.794613782	0.462814449	0.638423961	1.222918214	0.541490436	0.14510158	0.766337002	0.431084006
Z012E0021	0.914251446	0.456589824	0.267845591	0.95136281	0.733085409	1.238703911	1.128174237	-2.720960436	0.778619647	0.426960927
Z012E0022	-1.012012397	-0.85624338	0.019208527	-0.079874975	0.142329356	-0.535701353	-0.327700257	-1.788768515	-0.033570362	0.167088418
Z012E0023	-0.289239847	-0.728077073	-0.477085406	0.012312948	-0.488356945	-1.126591793	-0.821667431	-3.60881792	-0.515433679	-0.415219295
Z012E0024	-3.846343096	-2.632871556	-2.599183787	-2.291720239	-1.943959107	-2.912227246	-2.464663326	-1.554933682	-2.082987014	-1.929078533
Z012E0026	0.476370704	0.658693918	0.72094307	0.132744138	0.132782629	0.92159487	0.632010723	2.610396759	0.38355311	0.027757422
Z012E0027	-2.921755715	-2.105051233	-2.227373656	-2.309646679	-2.239034458	-3.31395195	-2.395863382	-5.25005098	-2.265049957	-2.053242871
Z012E0028	-3.963175343	-2.141100345	-2.822952606	-2.911494253	-3.254631012	-3.524724927	-2.817287192	-0.318807926	-3.12402725	-3.108211998
Z012E0030	-1.380469792	-1.224967566	-1.09372088	-0.406796663	-0.846441067	-2.050550367	-1.511959244	1.463260582	-0.941332068	-1.356694438
Z012E0031	1.302301823	1.189487539	1.545189092	1.656834036	0.995615624	2.023009337	1.413739257	-0.286778778	1.210682624	0.81962222
Z012E0032	-0.263970042	-0.441096907	0.474102487	0.306476115	0.079109651	-1.059912622	-0.4055389	-1.258914135	-0.006804632	0.115181782
Z012E0033	1.822928742	2.544023363	2.980194841	2.425608762	2.239669874	1.205627949	2.658415032	-0.007187769	2.286015695	2.1460568
Z012E0034	3.639152331	2.937768225	2.673669312	2.849074044	2.974291304	1.776422058	2.55231348	2.933478844	2.882985834	3.01804418
Z012E0035	-0.014751275	-1.651860604	-1.082431507	-0.974052262	-1.544746464	-1.729399966	-1.316334102	1.698622664	-1.49068013	-1.283541436
Z012E0036	1.217102326	0.137118193	-0.20007509	0.855343819	0.548030241	1.258002344	0.954326509	0.281714259	0.678392121	0.894530189
Z012E0037	-0.661890871	-0.389685345	-0.555243052	-1.478132595	-0.280991213	-1.708017549	-0.248574948	-2.668240234	-0.617853712	-0.427655562
Z012E0038	-1.596061469	-2.155821908	-2.097116013	-1.313064581	-1.966732518	-2.033856126	-1.966133236	0.981711509	-1.689491594	-1.891879675
Z012E0039	0.884542995	2.529624449	1.868541518	1.806799439	1.836839853	2.401155606	1.61276018	3.703420087	1.736853679	1.800057124
Z012E0040	-0.670712635	0.986037769	0.17568563	0.625003199	0.562813416	0.432681629	0.452760878	1.024986976	0.712251166	0.857729651
Z012E0041	0.091085371	0.157420883	0.043012823	0.208415054	-0.495086679	-0.629666746	-0.466855792	-0.650542444	-0.139386181	-0.431335479
Z012E0042	-2.173008051	-1.790253987	-0.612678572	-1.768807834	-1.111977113	-1.752855438	-0.929173419	-5.782577366	-1.139842359	-0.58961475
Z012E0043	-1.083665511	-0.84145026	-0.977130895	-1.194911609	-1.539504166	-2.390982385	-0.741757269	-4.872759438	-1.182262754	-1.00994168
Z012E0044	0.627028562	-0.278195323	0.656681964	0.360971732	0.257566246	0.534274576	-0.33417083	0.97862364	-0.105221734	0.318129806
Z012E0045	1.094889283	0.135624319	0.467254591	-0.945499545	-0.019989112	-1.374509808	0.350265201	1.881039597	0.000317123	0.09292308
Z012E0046	0.754671711	0.074283322	-0.586294366	-0.851262536	-0.858855058	-0.119045941	-1.016593034	3.223212126	-0.773071543	-0.558321845
Z012E0048	-0.528483332	-1.378894105	-1.533783395	-1.539223964	-1.085075508	-1.355331812	-1.033229085	1.009970954	-1.094934174	-1.307990111
Z012E0049	0.571052614	0.245039055	-0.96277672	-0.030801439	-0.755755782	-1.603221256	-0.722376868	2.452597053	-0.484340424	-0.51341763
Z012E0050	2.345312551	1.934548243	2.401347499	2.222738456	2.056493216	3.364644657	2.397564424	3.466703244	2.201139171	1.985990231
Z012E0051	-0.383626909	1.149661579	0.827676104	1.31692961	0.847104811	-0.126800748	1.025437449	-2.029555135	0.718530159	0.772423829
Z012E0052	2.283237707	1.500630905	1.567497242	1.489255025	1.01907989	1.453601923	1.212442314	0.043344841	0.947902504	1.027440671
Z012E0054	2.553411186	1.918611849	1.977204247	1.899293028	2.005034343	2.487619651	1.866955496	1.092737497	2.104550861	2.042903961
Z012E0056	-0.531056961	-0.964937719	-0.866657753	-1.083951361	-0.44269632	0.44843935	-0.10597313	0.441256831	-0.365653777	-0.257316271
Z012E0058	-3.814890386	-2.614441316	-2.312742653	-2.366032657	-2.173423405	-1.724752986	-2.381490059	-6.607499873	-2.155264962	-1.909002063
Z012E0059	0.751476352	0.97639838	0.915053439	0.805693329	1.508865872	1.114513514	1.005109133	3.418443552	1.277745086	0.901059958
Z012E0060	0.690209963	0.370724241	-0.647768053	-0.309595568	-1.137540754	-1.129718811	-1.109394557	3.758297239	-0.808391303	-0.88605508
Z012E0063	-1.224840321	-0.982315792	-0.725071869	-0.771388743	-1.304492451	-0.870287576	-1.035634383	-2.859875776	-1.368008396	-1.005115902
Z012E0064	-1.027959823	-1.131157425	-0.620318978	0.001250807	-0.150772196	0.388782257	-0.280680558	-2.958325734	-0.568135852	-0.338512224
Z012E0065	-1.892029482	-1.431621858	-1.236389985	-0.853366965	-1.178948662	-1.211868262	-1.204512874	1.402468309	-1.276132598	-1.564788099
Z012E0067	0.044061211	1.495861237	1.235717324	1.520419266	1.568364063	1.533548324	1.236891075	1.802250193	1.548487617	1.272268922
Z012E0068	-2.804918605	-2.773238369	-3.039679998	-3.268255668	-2.920149685	-3.831315787	-3.007068043	-2.26601998	-3.261188105	-3.325582358
Z012E0069	3.44395541	2.856176719	1.672746458	1.760903261	2.042129424	2.810455047	2.029204108	-0.866999658	2.142811673	2.549784095
Z012E0070	1.285929538	1.653917121	2.18096878	2.325737584	1.854756756	2.778747355	1.456659086	4.498488565	1.812696655	2.020888082
Z012E0071	0.304052143	1.558866127	0.775867131	1.240758836	1.11046727	-0.448660359	0.855377998	-1.205917204	1.053689576	1.072323521
Z012E0072	-1.839852042	-2.584283052	-2.536983379	-2.337579864	-2.706687229	-2.289033177	-2.429912479	-3.390629803	-2.654197247	-2.634658454
Z012E0073	-2.870720804	-3.493736175	-3.071421547	-3.251496048	-3.12322333	-2.168680601	-3.380547372	-4.62533209	-3.133444528	-3.177927761
Z012E0074	0.37448183	0.487149303	-0.45446109	-0.385548142	-0.158503035	-0.214221867	0.179783131	-0.496818996	-0.13637949	-0.520486401
Z012E0075	-2.538582506	-2.204615643	-1.905852396	-1.385674424	-1.884365062	-0.798886697	-2.14594948	-3.266282489	-1.666703774	-1.940838313
Z012E0078	0.236000809	-0.234260601	-0.00068744	-0.144928693	-0.048948942	-0.435839598	-0.695681858	-1.181944415	-0.330405172	-0.1972715
Z012E0080	0.274435257	-0.761405439	-0.246191746	-0.92905757	-1.071536072	-1.73261571	-0.626960983	-3.242860974	-0.810516417	-1.177920877
Z012E0081	3.920349986	5.148225637	4.614776636	4.960159281	5.056340317	6.088798036	5.065661243	6.531250363	4.953123538	5.227513272
Z012E0082	-1.283975553	-1.539378487	-1.62218919	-0.381520052	-0.892937509	-1.44977175	-1.027401305	-2.69158284	-1.0167823	-1.15820427
Z012E0083	1.159905014	1.563865366	1.808899732	2.235942412	1.766815547	2.906597089	1.694443909	1.333243916	1.561381428	1.888951723
Z012E0084	1.841842361	1.976997133	1.932006114	2.035796463	2.157302869	0.743866104	2.273592558	-0.018579485	2.07991236	1.775782961
Z012E0085	-0.888492844	-1.461362862	-1.040659573	-1.057202931	-1.459912318	-1.132870921	-1.668212554	-3.226506733	-1.294824116	-1.419205601
Z012E0086	1.422438148	1.18053183	1.897822452	1.007867111	1.223184449	1.066095766	0.962103409	4.190089495	1.409387946	1.155904799
Z012E0088	-2.849810587	-2.923704659	-3.613746205	-3.633104173	-3.288697574	-2.29804709	-3.376595487	-5.728346396	-3.180739599	-2.941389771
Z012E0089	-0.377149338	-0.067442728	-0.653604424	0.114933441	-0.074974451	0.244490916	-0.327511869	0.228357964	-0.239337409	-0.031145869
Z012E0090	-1.616870922	-1.37598461	-1.537336828	-1.567664215	-2.08926993	-3.18598953	-2.131691289	1.440527616	-1.985096053	-2.256825495
Z012E0091	0.686774491	1.956924562	0.723604905	1.414562782	1.691728644	0.473840492	1.621879494	1.524104842	1.382536124	1.073573329
Z012E0092	-1.694200216	-1.03262257	-1.554420796	-1.122640552	-1.195849685	-1.911364367	-1.599498373	0.878149209	-1.34857766	-1.136641122
Z012E0093	-0.724002847	1.362767389	0.60139485	1.156434868	0.511899731	1.403354215	0.896666075	0.255954627	0.787824143	0.885428015
Z012E0095	0.340288301	1.593973196	0.753872858	0.437134686	0.853568923	-0.578159872	0.783595793	4.584771071	0.528926807	0.672471843
Z012E0096	-1.050796249	0.59734308	0.760165832	-0.016211523	0.050075488	1.230156902	0.648259788	-2.255112745	0.273148027	0.050057131
Z012E0097	2.565669742	1.589024581	1.341035317	1.892914381	1.720722728	2.119980888	1.305416898	5.220776463	1.599172794	1.241367746
Z012E0099	0.682987259	-0.439107941	-1.042720846	0.122873339	-0.565454944	0.247324958	-0.687302827	-2.485748057	-0.451361004	-0.038614258
Z012E0101	-0.481217381	-0.774147985	-0.5155331	-0.765359937	-0.05979166	-0.409525121	-0.289405022	-0.010695446	0.035093802	0.263065155
Z012E0102	-1.224577952	-2.482479101	-2.633202162	-2.703145035	-2.725046847	-2.590093519	-3.166342547	0.847730241	-2.85176849	-2.702739593
Z012E0103	1.498137535	0.619463398	0.055925511	0.311152056	0.153692667	-0.061148494	0.695955953	3.214607946	0.425542255	0.066817107
Z012E0104	0.503193371	0.6653746	0.46686763	0.474043515	0.390779649	0.221992749	0.892421477	0.89680368	0.654931212	0.873948715
Z012E0106	1.286495746	0.999883053	0.29789357	-0.168964967	0.39048035	-0.570219334	0.074491499	-1.227937935	0.280732686	0.087664574
Z012E0107	1.151470859	1.290680692	1.085833493	0.99734578	1.257298685	0.679228557	1.361326549	0.592156323	1.117455269	1.072668583
Z012E0108	0.343464134	-0.275123499	0.153759248	0.757110267	0.164093983	0.456365076	0.301634811	2.890095398	-0.00018869	0.205411826
Z012E0109	-2.796125861	-2.024752586	-2.377152379	-1.387765605	-1.65087905	-2.798124197	-1.405328138	-3.071712355	-1.635419929	-1.378991577
Z012E0110	2.727848229	2.283080957	2.605625633	1.959874725	1.687138783	2.615816698	1.619006642	5.980270351	1.761467051	1.676744735
Z012E0111	-0.726453828	-1.167467259	-0.377871716	-0.952509546	-0.885044635	0.234756404	-0.998686544	1.440284532	-0.924909848	-0.773054575
Z012E0112	2.10366484	2.380332401	2.071151952	2.28713157	2.516263143	3.018626779	2.670175231	-0.083032068	2.452549867	2.56249725
Z012E0113	-0.929010701	-2.157791117	-2.568462705	-2.154341212	-2.062971547	-1.753977266	-1.879194282	-4.393928317	-2.045231894	-2.310868263
Z012E0114	0.483462894	0.344708987	-0.002189674	0.272497648	0.003511074	-0.457285984	0.534223898	-3.465703005	0.266487786	0.396567901
Z012E0115	1.938949135	2.668512042	2.335292488	1.974968415	1.971683867	2.398068716	2.03291703	3.766986329	2.323685061	2.09871986
Z012E0116	1.389444308	0.606132246	0.668097998	0.78099852	1.018744215	1.693000034	0.382168256	3.945183506	0.674981857	0.551555239
Z012E0118	2.935584897	1.888903772	2.630183174	2.535686093	2.473019869	2.268523903	2.558229565	0.339002261	2.402231542	2.684305534
Z012E0119	-3.839910278	-3.303422831	-2.776077002	-2.627356336	-2.330355865	-2.773691874	-2.422210909	-1.736663285	-2.485365976	-2.421718043
Z012E0120	-2.069973404	-1.110631318	-1.440576734	-1.252930602	-1.515782582	-0.190830431	-1.033821505	0.663094047	-1.297101822	-1.080193952
Z012E0121	0.073547352	0.927938547	0.907324888	1.422131708	0.87934585	-0.152951912	0.735867299	1.317182804	0.95680797	0.702329832
Z012E0122	-1.846757289	-1.120086531	-0.667050049	-0.918875573	-1.089417944	-2.223780413	-0.96498913	1.171022257	-1.107383182	-0.866979889
Z012E0123	-3.587800038	-2.879898847	-3.817748834	-4.344653896	-3.597149837	-2.665589618	-3.426024059	-5.777164462	-3.510170778	-3.388147119
Z012E0124	2.926261036	2.458828894	2.962140191	3.029308248	2.941164006	2.33140363	2.683618747	-0.293542765	3.19897027	3.405196012
Z012E0126	2.102417205	2.29373192	1.825918319	1.799276434	2.199499881	1.965120773	1.638231133	4.174042021	1.838795774	1.511254501
Z012E0127	-3.701223363	-2.311423167	-1.564625207	-2.368554669	-1.630631629	-1.213540257	-2.350497882	-2.834208414	-1.985036047	-1.645218031
Z012E0128	2.211527344	1.756167525	1.827786742	0.901119669	1.662033909	1.998026223	1.689965051	3.372712608	1.383082987	1.310078571
Z012E0129	0.095092496	0.564846066	0.406695624	0.422717703	0.31660947	0.679772106	0.734612236	-2.564929259	0.627382027	0.709050492
Z012E0131	-0.429566817	0.025103484	-0.571067485	-0.407354402	-0.809777881	-0.344984385	-0.565423543	0.381849863	-0.773084678	-1.058504937
Z012E0132	-4.073762859	-3.151454652	-3.660525148	-4.324624576	-3.285707317	-3.708069702	-3.158585945	-6.19675703	-3.335748389	-3.036895093
Z012E0133	1.422182628	2.35686755	3.467965663	2.855045154	2.894262468	1.811284703	2.517754655	3.928590067	2.917418591	3.159797021
Z012E0134	-2.500626782	-0.79172755	-0.722278483	-0.720086342	-1.136856529	-0.611689951	-0.743465965	-3.059991984	-0.955402179	-1.264351959
Z012E0135	0.095936598	1.458287126	0.601014707	1.268523956	0.665489421	1.999541106	0.776200769	-1.725849819	1.01415243	0.706898236
Z012E0136	-0.342368688	-1.420168067	-0.151141616	-1.099276214	-0.536530477	0.391487348	-0.541881814	-0.360563937	-0.463254303	-0.168805531
Z012E0138	1.978100522	1.667559152	1.525285767	1.524917982	1.334977643	1.891301614	1.616208868	3.733582938	1.181189829	1.458899196
Z012E0139	2.338858172	-0.004090005	0.41614438	-0.28297174	-0.026737867	1.014957226	0.424115586	2.816425402	0.208832495	0.319228971
Z012E0141	-0.63223352	-0.470251127	-0.318544102	-0.81093153	-0.553919774	-1.869960293	-0.949002887	0.443437192	-0.729628433	-0.78683191
Z012E0142	-5.801678185	-3.997890326	-4.404132481	-3.809265271	-4.442525588	-3.820482538	-3.991453264	-2.789116492	-4.300984112	-4.736078643
Z012E0143	-1.723811961	-3.852792272	-3.009643958	-2.915225706	-3.361336477	-4.91816816	-3.148657966	0.46679899	-3.532427048	-3.816552603
Z012E0144	-0.757614502	-0.270172537	-0.782395281	-0.205720973	-0.034232842	-0.968047816	-0.105215903	-1.999792656	-0.131402884	-0.393831659
Z012E0145	3.557416355	2.391344825	2.494140266	3.140937912	2.26908342	1.639131258	2.479132182	0.033161606	2.591968949	2.80525883
Z012E0146	3.475088755	2.002657882	2.016532447	1.566161463	1.867915279	1.763754252	2.244683902	-0.34344546	1.944256962	1.98403678
[truncated: 2,428 more rows]
