# Supplementary material for: Association Mapping across Numerous Traits Reveals Patterns of Functional Variation in Maize
Source: PLoS Genet. 2014 Dec 4;10(12):e1004845. doi: 10.1371/journal.pgen.1004845 (PMC4256217; doi:10.1371/journal.pgen.1004845)
Supplement: Dataset S2 — Chromosome-specific residuals. Existing best linear unbiased predictors (BLUPs) for each inbred line were used to fit a joint-linkage model across all chromosomes. The hits from this model were then used to create chromosome-specific residual values by accounting for all markers except those on the chromosome in question. (See Methods for details.) These residuals are the phenotypic input for the NAM-GWAS analysis. (ZIP) [file pgen.1004845.s007.zip › Supplemental File 1 - Residuals/PhotoperiodDaysToAnthesis.txt]

sample	chr1	chr2	chr3	chr4	chr5	chr6	chr7	chr8	chr9	chr10
MO001	-25.81432328	-18.6289419	-17.51848424	-21.63712615	-19.18124021	-20.0369262	-19.18124021	-29.50711662	-13.79676987	-20.14509219
MO003	30.420766	25.855994713	25.629348929	27.066125434	24.862560439	26.507351763	24.862560439	38.712910067	18.560387827	23.777882091
MO007	5.9664576222	-2.894153312	-5.527523017	-1.305476491	-3.578702466	-5.737155159	-3.578702466	-10.86520912	-10.74921484	-5.411137276
MO008	7.5172024973	5.1984592524	2.576276484	3.4666362319	4.9258807472	7.2209005372	4.9258807472	0.7471516813	-2.280619161	3.0778928458
MO010	-43.78310015	-40.84072724	-40.80211752	-38.1316476	-39.92726654	-41.3925671	-39.92726654	-31.95351097	-37.41325579	-41.15586297
MO011	1.7387932101	11.326678718	11.98566388	10.210647265	10.316248893	8.1322126057	10.316248893	3.2745138736	15.363353397	12.57996223
MO012	-4.230415227	-3.170676057	-5.074220081	-2.171217098	-4.340413206	-2.959369681	-4.340413206	7.5240157111	-6.975714592	-2.513722333
MO013	-10.89237773	-3.264312252	-1.512060206	-1.62949557	-2.60216214	-1.712854259	-2.60216214	-7.0319005	4.2721802603	-1.545370319
MO014	-23.23940736	-24.64099986	-22.60188403	-26.07327729	-23.91187218	-21.90089232	-23.91187218	-12.86077821	-17.41408689	-21.74922725
MO015	18.505120189	22.027048349	22.243609154	21.107961242	22.113669673	21.554407024	22.113669673	18.172948489	22.811859766	23.84702135
MO019	-22.08764132	-14.70353635	-12.54499242	-14.22532904	-13.56899374	-15.58077742	-13.56899374	-4.758595376	-6.298639764	-14.66926579
MO022	7.319881451	9.9398931985	10.708113658	11.557855078	8.9727571245	10.245635336	8.9727571245	3.3657232109	12.211873873	8.0432873695
MO023	4.5605466789	8.9483004354	7.3899708792	10.290373974	9.7400843853	10.815599957	9.7400843853	7.1544985049	14.789130737	9.7406478372
MO024	-0.136246236	-2.608868132	-4.400274408	-3.52836052	-1.494969972	-3.36521883	-1.494969972	-10.07974033	2.6627491817	-4.857841938
MO025	23.628794912	32.344049384	33.919981105	31.78455834	33.374844444	35.091186892	33.374844444	26.898766925	28.311043315	32.173016283
MO027	15.151579733	26.06936703	23.535506884	21.654478711	24.998000465	27.910033298	24.998000465	16.114861332	27.38098222	26.499142143
MO028	-7.137363486	-19.14017554	-18.99515605	-16.6809745	-18.24863899	-20.96266965	-18.24863899	-20.61561827	-25.90200057	-16.59808507
MO029	2.5906979996	5.7748451362	5.5279403846	6.1341781171	4.8497891465	6.7622637639	4.8497891465	1.6204471577	6.5889072429	7.0495929653
MO030	-0.091041236	0.544333212	1.0155620932	0.1488107477	0.2141745441	-1.924002263	0.2141745441	-7.930220642	-2.096629218	-0.94102433
MO031	-32.12375413	-32.45668541	-30.86229631	-33.56952318	-31.72661317	-29.23184056	-31.72661317	-28.40570576	-37.34818915	-33.17723117
MO032	1.5388984222	-0.812181888	0.0577741068	-0.091759695	-1.57540367	-0.356139188	-1.57540367	-4.03353208	4.676400486	0.2364149998
MO033	-44.09708296	-29.01777357	-28.65702573	-28.30636814	-30.04032701	-31.70188211	-30.04032701	-22.47334556	-24.00068005	-31.19285394
MO034	5.4950326043	21.073181571	21.544887999	19.408941767	20.281173235	19.102852015	20.281173235	27.751140759	17.024737397	20.030949217
MO035	-0.885489712	-6.433184578	-6.379831866	-5.182088073	-5.94038224	-4.186917303	-5.94038224	-13.93024756	-8.468458556	-5.118943905
MO038	-7.751900759	-1.342580939	-2.670251738	0.7116147302	-0.798042636	1.1287530812	-0.798042636	-4.253653436	4.8556568176	-3.760829022
MO039	25.369222472	28.385438522	30.360391038	28.225818043	28.886032195	26.753617604	28.886032195	20.601427656	35.770847781	30.151301425
MO040	42.159294862	39.883407268	40.74121426	38.41578796	39.573018411	38.183676557	39.573018411	49.404190532	47.13183589	38.637041029
MO041	6.0928827954	11.887821609	11.297326942	11.134785705	13.102008726	11.874989594	13.102008726	1.1129224573	19.792269924	10.510683613
MO042	-7.046831521	-9.443781554	-10.42187301	-7.517935512	-8.518740386	-9.897206702	-8.518740386	1.4393021139	-12.89005965	-10.58386896
MO045	5.4753408057	3.5934260297	5.8549059428	7.1270510718	4.1223174438	0.7952890822	4.1223174438	-0.422397312	-3.147175205	6.7041454187
MO046	37.860778914	30.469061588	29.557905816	28.843054845	29.888343089	28.657782928	29.888343089	31.991648236	27.273818376	28.325059468
MO047	68.320202958	59.619735001	62.530395489	61.754502634	60.336068826	62.287949786	60.336068826	54.131959391	64.134796563	58.909533076
MO048	38.729721734	34.796740797	34.392689257	37.073046413	34.348389438	31.907515985	34.348389438	31.019743492	36.715469252	33.087631867
MO051	11.633374831	2.6362209155	4.7349484401	3.081743548	3.7501778062	1.9321666197	3.7501778062	15.551628544	6.9879080587	6.5321031863
MO052	-14.43318653	-10.47892626	-11.60833576	-11.79561685	-11.18636227	-11.19808011	-11.18636227	-19.37039643	-17.62565989	-12.28952822
MO056	-5.088751042	-2.226397396	-1.416856786	-0.784178623	-3.281403056	-5.473186735	-3.281403056	-9.670748163	-0.039453032	-4.540719038
MO057	22.642590031	22.808381765	21.692359793	24.552392929	23.503114333	25.510065692	23.503114333	33.139805989	26.129283639	21.587845399
MO058	-24.93639868	-28.50408494	-28.71976846	-31.15309316	-29.42463198	-30.28830183	-29.42463198	-20.94270336	-36.36671768	-26.16901082
MO061	14.328716369	-2.518562401	-0.057151023	-2.67484476	-1.281420931	-2.81326565	-1.281420931	9.3033229771	6.0214416977	-2.695677429
MO062	9.4593410273	9.3750514361	11.258691409	7.7857982196	9.9466765991	11.953409914	9.9466765991	5.6561259188	3.3084725442	11.946726916
MO063	19.549185165	17.297787952	19.04807998	18.874810038	17.762108017	20.055341919	17.762108017	26.241886336	12.560970035	16.70929278
MO066	-3.421640941	-0.30004984	-2.093992459	-1.576937376	-0.555094427	-2.080470414	-0.555094427	-8.708377816	-0.088319456	-1.720630716
MO067	32.455290155	28.49989363	29.00911717	29.514679267	27.353863167	25.052929112	27.353863167	19.12338726	24.09128316	29.334014316
MO075	-21.56584249	-26.61295443	-24.64195345	-27.6220223	-25.72750891	-28.11708956	-25.72750891	-30.40813172	-19.21846488	-24.33106188
MO076	33.381794146	34.116452517	32.777152147	33.555467359	34.955234681	33.831097683	34.955234681	43.141824994	27.669874181	33.192577617
MO077	37.130528645	29.718818547	31.908199867	31.588733507	30.561343774	31.681568745	30.561343774	29.696176507	24.296731019	32.605312447
MO079	14.595232311	15.042141669	17.137221514	13.463197136	15.681848267	17.637459625	15.681848267	10.438066824	21.835472544	16.967604636
MO082	-4.056490338	-1.862302388	-3.892772504	-2.6634494	-2.758085155	-0.482301746	-2.758085155	-6.138124877	-0.893707635	-1.49020881
MO083	12.021868626	15.926275679	17.078826165	17.379859531	16.497899138	16.278552618	16.497899138	9.8642818611	11.628893852	14.151804075
MO085	8.6334537221	9.3557624495	8.5343520144	8.3595879742	8.5746512967	6.5574192135	8.5746512967	19.717740131	12.829747043	11.209866476
MO087	-24.71651586	-28.63640654	-27.77048766	-25.87221047	-27.9282298	-28.9416479	-27.9282298	-34.65133601	-30.10281021	-30.61907479
MO088	17.286216319	7.55030582	8.5380266288	6.2533638247	8.6088144049	7.6636401649	8.6088144049	8.9385022309	15.938828988	6.2768600156
MO092	15.447553728	11.022879987	11.821163404	13.794036202	11.595643638	8.3240326021	11.595643638	6.7719774835	7.8617863788	12.751639998
MO093	11.899401057	1.8567124183	2.8767101057	2.1317355727	0.7446727916	2.8888537752	0.7446727916	14.219551177	6.3496012661	2.8952899762
MO095	-1.233672846	3.5182413315	3.8850797112	5.5704913834	3.8276169479	5.0403006764	3.8276169479	-3.554328047	1.8288967782	4.8854258111
MO099	8.7160462519	4.3693584421	5.0606550445	2.7297623695	4.1185184555	2.5011491834	4.1185184555	5.3934268658	11.722550727	2.5672798683
MO101	-28.30987556	-22.46002941	-21.31726254	-19.98608395	-21.90903558	-24.06114499	-21.90903558	-31.94538476	-18.51172916	-23.5725421
MO102	0.8833956869	-16.50710966	-14.02777553	-16.33730882	-15.43244626	-15.48057144	-15.43244626	-0.996039647	-10.52195465	-12.8737985
MO106	19.173413693	8.4741728783	9.0653953151	8.4272254138	9.5314155641	7.9669822599	9.5314155641	20.60907621	10.45445102	12.674451873
MO114	-4.157851477	-10.62839702	-11.70000628	-12.09820781	-11.14838706	-8.872997291	-11.14838706	-18.51084569	-17.83242619	-12.18609864
MO116	7.9026164287	5.5779420399	4.4172446719	5.6877388326	4.7395080416	4.6735808513	4.7395080416	1.2770277215	6.6130551421	6.5852266786
MO118	-5.722464	-4.533688587	-4.165687902	-6.757572183	-5.243963232	-7.512054845	-5.243963232	-9.406216627	1.0444250791	-3.506949677
MO125	-13.01943026	-11.66777261	-12.62467628	-9.773475263	-12.2214992	-10.80702244	-12.2214992	-18.40334242	-6.231270573	-14.21727273
MO127	-0.140055284	2.8685880381	3.0007692853	-0.20674662	1.8171668435	0.2218593667	1.8171668435	-4.233621816	-4.415587718	4.0438625814
MO141	32.71643492	34.821709084	35.050457298	33.081477311	34.1873818	32.928911219	34.1873818	45.050506954	39.389404233	36.850360156
MO143	10.593180563	17.641767959	18.400536347	16.25426969	18.49779665	20.406127352	18.49779665	29.958401461	17.743031168	20.307046508
MO145	-54.66237856	-52.70309815	-53.54059547	-49.96038126	-51.77730819	-53.76204847	-51.77730819	-60.25236259	-58.56635239	-53.93075301
MO151	11.973094394	5.3158208074	4.4358519287	6.8678108028	6.2833202219	7.6401658749	6.2833202219	4.6360775502	6.0027152041	7.0021974448
MO154	-1.13986913	-10.01885205	-8.156770797	-7.88267588	-9.12096361	-8.201132241	-9.12096361	-10.16871852	-10.08419456	-7.958704609
MO159	-5.434867644	-3.094449017	-4.156875104	-4.469742875	-3.85742365	-1.538043582	-3.85742365	6.0370128485	-10.70272696	-4.397311441
MO161	15.195157022	5.696709576	3.1991435137	6.8176618683	5.0024022112	7.0639941503	5.0024022112	11.813250333	10.343441308	2.7367580717
MO162	-20.95765485	-21.07795878	-20.3659473	-21.28516063	-20.12069124	-17.98395387	-20.12069124	-11.40951492	-13.79167085	-21.75559893
MO163	-11.68529865	-13.18908875	-11.53376015	-15.52306874	-12.67186356	-10.06076411	-12.67186356	-0.298571939	-18.89318356	-10.40046033
MO164	0.2960682102	-6.888762264	-7.349008523	-5.207361532	-6.255703745	-8.148939809	-6.255703745	-7.387523072	-1.276945952	-5.296138461
MO169	5.7532224506	0.9304883312	2.2985531705	0.2115142092	1.9225129586	-0.118652414	1.9225129586	-4.489204312	-3.08426058	0.170160401
MO172	-6.195990338	-18.1012861	-19.96250236	-17.85474096	-18.92841014	-17.23795788	-18.92841014	-20.51094223	-17.92084005	-17.29047978
MO175	48.328004427	43.530121602	43.340827796	42.314698353	42.898305924	41.936168783	42.898305924	49.734806198	46.805581752	41.848581764
MO176	-8.255123977	-9.096357266	-9.426672986	-7.941284747	-8.31157381	-10.85354697	-8.31157381	-13.31176789	-7.32290181	-6.428098575
MO181	-5.144404685	-5.912121076	-6.676618062	-7.10912544	-4.743610957	-6.535946714	-4.743610957	-11.49255141	-11.64271222	-3.083509578
MO185	-7.652776151	-20.58526553	-22.43624362	-18.81862222	-21.36624466	-20.03092315	-21.36624466	-16.09666845	-18.15145299	-19.97089992
MO186	-10.22819122	-3.176014593	-4.573429327	-5.966465593	-4.086379923	-5.823326194	-4.086379923	-13.43158483	1.7908475265	-2.613025175
MO188	-2.949866493	0.7156456061	1.349468167	1.8401150163	-0.158701107	-1.643430867	-0.158701107	8.2673302112	-5.355395583	-0.645712451
MO190	6.7369951974	17.285606535	15.361817463	15.195773644	18.132115286	16.458462608	18.132115286	10.364780839	16.702277302	18.216084428
MO192	23.619632361	16.107824475	18.807576253	17.831885064	16.889401669	15.41109836	16.889401669	24.479510604	11.064007061	16.625959747
MO194	-1.522594939	-12.75682646	-14.45753388	-13.91357507	-13.22799842	-15.26875411	-13.22799842	-17.5828295	-9.412852841	-11.54621448
MO202	-4.911920086	1.1231735779	-0.87185692	1.4164308541	0.1680731168	1.317669209	0.1680731168	-0.739670841	-7.370263195	1.6278855152
MO210	1.8466110263	-5.941515428	-4.847775993	-5.708514654	-6.783935215	-4.947983752	-6.783935215	-9.349512624	-3.374593179	-6.357348991
MO218	-19.80259446	-19.2758536	-21.01137274	-18.08281291	-18.70156236	-16.36655551	-18.70156236	-9.777986254	-12.80921303	-22.02245794
MO219	-32.17593524	-28.78188921	-27.11656751	-28.60643181	-27.61506167	-29.96262437	-27.61506167	-32.43187124	-33.05538752	-29.04292709
MO225	-3.33433776	4.4035758438	6.4019214157	6.1784307659	4.9414644634	6.0872847678	4.9414644634	1.8315291899	10.977528163	5.9834528202
MO228	49.782457622	48.695400257	45.28967606	50.034952366	47.849588218	45.417679611	47.849588218	41.855740826	40.506149543	45.463050283
MO237	8.9022699206	4.553638581	4.6889825782	3.9089187674	5.5689172626	4.9134077586	5.5689172626	11.408826665	8.2004885875	4.5840888419
MO246	17.218211662	16.322727556	18.318299426	18.739499598	17.071782362	14.344916244	17.071782362	10.486505464	14.426379997	18.681988818
MO248	10.270184897	15.027423615	14.807328262	16.627674729	14.254120099	11.668206595	14.254120099	17.413326729	8.5657227311	12.927423134
MO250	3.3678856108	-3.674878516	-3.299399968	-0.026467631	-2.957347854	-4.895673612	-2.957347854	3.5441369541	-6.685592765	-4.602320463
MO253	10.828931921	10.958760238	8.7763738063	10.275050194	10.490486022	8.6405117844	10.490486022	21.343160352	5.0503940578	13.023077413
MO256	-17.90750556	-16.91507121	-17.69239581	-17.95054013	-17.53710118	-19.04280844	-17.53710118	-7.683141592	-15.23800187	-18.00139901
MO262	-9.457259811	-6.197399653	-8.538081726	-8.030518778	-7.029487747	-4.905857393	-7.029487747	3.9005376315	-3.184359322	-4.932773045
MO263	-11.38494461	-5.271776736	-6.893091455	-4.695450181	-4.985468072	-3.158267903	-4.985468072	-12.84956052	-12.3602052	-4.089334583
MO264	12.391433804	20.30609977	19.476702384	21.600191132	20.974137623	22.65749633	20.974137623	34.051072886	22.748578489	22.816679401
MO266	0.7402512788	-10.56898804	-8.124835702	-10.59007487	-9.485632408	-7.360906768	-9.485632408	-9.175566558	-15.14335822	-10.10317519
MO267	3.1207512788	-8.188488037	-5.744335702	-8.209574873	-7.105132408	-4.980406768	-7.105132408	-6.795066558	-12.76285822	-7.722675186
MO268	16.880254944	12.244180272	13.3985776	10.809555371	13.180253427	15.152747586	13.180253427	7.9198142398	8.2433696545	11.152211444
MO269	12.623933483	14.274644607	15.434553056	16.369832174	15.092686321	16.446135396	15.092686321	22.261876606	9.7788592818	13.233301545
MO270	-19.45738314	-7.358743095	-6.147470795	-9.508597948	-6.742975842	-4.31648503	-6.742975842	2.3817588136	-8.986754474	-5.036181973
MO271	-24.57167758	-17.75665821	-20.04628967	-20.83360767	-18.47314684	-19.33158541	-18.47314684	-17.2497006	-25.58160105	-16.28466548
MO272	-8.747142432	-14.190277	-12.69315629	-11.76596777	-13.415208	-14.29654451	-13.415208	-18.71474233	-6.190218337	-15.99722218
MO274	-4.84306501	2.2278803192	-0.172896365	3.4190765494	1.0423663162	-1.369143643	1.0423663162	-6.674342924	5.0036035861	2.1724627195
MO275	-33.10713718	-18.03326099	-21.51607052	-21.21884002	-18.74595352	-15.71429398	-18.74595352	-10.90680653	-24.91826316	-20.46547678
MO276	-11.11415105	-18.50889731	-18.54859279	-20.51450207	-19.06981036	-16.88793031	-19.06981036	-27.65783516	-20.87717205	-20.82518579
MO277	-13.33577135	-22.28499079	-20.12774196	-20.4130577	-21.42079785	-20.31921361	-21.42079785	-21.41620533	-27.79249456	-19.47824718
MO278	-7.46868261	-2.524784444	-2.958547309	-1.640184109	-3.354039433	-1.926293405	-3.354039433	0.9564452809	-8.972547034	-4.956425822
MO279	-5.605452134	-0.082174248	-1.052914502	-1.911575898	-0.685829583	2.2341139451	-0.685829583	6.7758771633	-3.522110078	-2.04459525
MO287	19.965637465	8.8287771493	7.8769549085	7.3635391668	8.4423944997	10.591642258	8.4423944997	3.1609449102	14.137214523	6.5105867497
MO288	-18.62613297	-17.20484791	-16.28869686	-18.64613587	-17.54625634	-15.50095342	-17.54625634	-24.41052176	-10.18879898	-18.89134759
MO292	3.2230576192	17.910913006	15.889559028	18.601965271	18.378882999	19.998030963	18.378882999	10.218361504	16.836893948	18.389441986
MO296	-27.3453346	-20.83062213	-18.89901865	-19.13393099	-20.27822978	-22.59607673	-20.27822978	-11.59097187	-13.75122073	-18.99451014
MO297	-14.08436019	-16.68528714	-17.75829341	-18.28752573	-16.91642644	-14.78109079	-16.91642644	-21.55380453	-10.74415698	-19.11447925
MO298	11.883149017	20.73414843	20.277113855	22.844055064	19.895207693	17.341730839	19.895207693	29.345722268	17.50068668	18.521609407
MO301	2.8383783823	7.7038340023	7.7663076614	6.3050794133	7.1349864416	9.2568721665	7.1349864416	21.202315986	0.9411044215	6.513280415
MO302	-4.631907426	-9.299591291	-9.562307129	-9.236601583	-8.436041599	-9.203198969	-8.436041599	-2.746157617	-5.217557095	-9.91988257
MO303	-1.084259405	3.0788469596	4.217162185	2.0945626873	3.7772603999	2.513684332	3.7772603999	8.3104733647	2.3153204412	2.001932981
MO304	-18.06806715	-22.52445787	-24.10658944	-21.28875803	-23.08774318	-21.66972484	-23.08774318	-27.11411064	-25.95940855	-25.79188013
MO305	-21.12251297	-26.34069444	-25.13878467	-27.37026184	-26.79608989	-29.0732507	-26.79608989	-28.2516845	-33.93616346	-23.62886869
MO307	-27.37271554	-21.52463136	-22.75610068	-20.45696163	-21.15361495	-21.25084433	-21.15361495	-23.33952889	-15.95303652	-20.54523305
MO308	-0.645395208	7.104005788	4.0226427534	9.1460163194	6.0017354297	4.1065074072	6.0017354297	11.821542588	3.5603044819	4.041791909
MO309	-14.85178622	-7.264193452	-9.989301934	-8.833929082	-7.860079316	-10.11218685	-7.860079316	-10.95262157	-16.37123816	-5.920551393
MO310	12.856997753	19.8700643	20.604964821	17.108272064	19.319140068	18.31379373	19.319140068	8.4224874425	24.085330135	17.935443273
MO311	-5.635580071	1.9610030408	3.7295674306	3.5833029548	2.6158756298	3.4927962892	2.6158756298	-1.702015846	9.4370509154	3.8336296812
MO313	15.014482619	14.38879843	14.713058009	16.031031285	14.854265995	15.91717012	14.854265995	10.239105151	7.8723895907	16.527367772
MO314	-16.67372328	-6.325815062	-5.902764929	-8.686240851	-6.836619051	-8.565461363	-6.836619051	-13.87305643	-1.989066389	-8.024895444
MO315	4.7635974965	2.4503414027	0.9752065887	-0.195846078	2.1923650096	4.6077986581	2.1923650096	-3.284002388	9.2224690986	-0.435457751
MO317	-0.262293025	-2.477420661	-0.865077344	-1.396090327	-2.201872543	-0.469637794	-2.201872543	6.4014552134	-8.835344096	-0.275167109
MO318	-24.15981671	-17.18892516	-18.86339855	-18.73154313	-16.60261587	-14.49296413	-16.60261587	-26.08772923	-21.09988775	-15.93831824
MO319	-33.63066497	-41.6396575	-41.05807554	-43.79310969	-42.49221506	-40.33872869	-42.49221506	-47.18795844	-46.3606991	-40.56026265
MO321	21.552633512	22.323891652	21.872239384	22.691026612	23.065879445	25.241170057	23.065879445	18.474203627	25.473003396	23.893485601
MO322	-0.408388358	6.0535038935	5.976161069	6.3638332828	4.8046823103	7.0981759671	4.8046823103	12.702597617	5.6907510373	3.4388502535
MO323	-8.685080071	-6.254528319	-4.593929121	-4.62544751	-5.526852245	-4.712564421	-5.526852245	-6.922350806	0.9345209751	-4.649862652
MO325	2.7975783114	0.4547170236	1.2648488535	-0.668185279	-0.285161104	-2.823319011	-0.285161104	-3.896765191	4.9835529296	1.9217818349
MO326	-2.531532517	1.6510535944	-1.027655596	2.1306352931	0.4529235265	2.0177916502	0.4529235265	-4.372988038	4.2698826674	1.1044945181
MO328	2.8984350298	0.1429820257	0.0808566648	-1.365456336	-0.697549284	0.6081321456	-0.697549284	-3.286726965	-4.957316835	1.1479071818
MO329	6.2550013112	-5.370015408	-5.1727841	-2.957594936	-4.589393612	-6.657220645	-4.589393612	7.0272055046	-3.350366427	-2.014612449
MO337	21.292571466	21.394281522	19.039398989	19.029721711	20.932821454	19.234267834	20.932821454	15.708630621	13.452423542	22.996682544
MO341	12.048257983	0.0542049025	-2.402166675	-2.749242958	-0.579186476	1.8584594924	-0.579186476	3.538550293	-8.809712721	1.4001296785
MO344	13.894011411	13.366481657	12.110810182	11.328376413	12.580201119	10.824426307	12.580201119	23.754060439	17.586047546	14.684228348
MO345	-17.05090248	-18.69848752	-21.03885393	-17.82440843	-19.57726132	-20.95910814	-19.57726132	-21.25751479	-13.63716877	-21.83840758
MO346	0.5535218241	-3.632525327	-4.212505843	-5.27698869	-3.86726183	-5.252084042	-3.86726183	3.6053239818	2.9812306577	-5.514653071
MO352	-23.38439906	-20.04918031	-20.13614797	-21.93271865	-20.78211991	-22.6291317	-20.78211991	-29.88620068	-25.81158675	-21.81298205
MO354	-9.823075279	-5.769998136	-5.859193439	-8.358878575	-6.490807771	-4.375281991	-6.490807771	-15.39684122	1.3414434852	-8.511653292
MO355	-26.18430158	-20.76182832	-20.66422682	-20.29053084	-21.68631299	-20.74050442	-21.68631299	-22.85178213	-15.60743513	-20.42859744
MO357	-35.47655524	-24.00701627	-22.19836101	-22.40153603	-23.59711165	-25.88035212	-23.59711165	-20.37069316	-29.46451204	-21.2417202
MO360	0.1717350162	8.6244666277	8.9139674306	11.122983913	9.3436419475	10.093130177	9.3436419475	5.1692342068	14.481596772	10.47896886
MO364	-78.76456649	-70.12301718	-70.22935803	-68.79858509	-71.05031451	-73.11431542	-71.05031451	-60.05491091	-76.63619784	-71.95904338
MO365	15.612293832	23.156986203	21.447462211	21.424795765	22.709899183	24.742582549	22.709899183	24.832709086	28.741842352	20.449276894
MO368	7.4533334365	8.6310904002	8.9336730354	6.1355448625	8.1947634453	10.571286319	8.1947634453	1.4447394727	3.6182270998	7.1341961869
MO369	2.8039587642	5.7834544428	5.6514655137	5.2842883939	5.1007316592	2.7526797157	5.1007316592	-4.24644224	2.4068871677	3.6995484717
MO378	-3.668923843	-6.165336195	-4.08017858	-3.989472894	-5.131204775	-3.720816328	-5.131204775	-11.68656114	2.92473968	-7.425277123
MO379	41.14185238	24.257099269	26.341391017	27.294602933	25.203938387	22.615455754	25.203938387	20.617009225	19.614080357	23.664367779
MO382	-1.627366563	-0.4496096	-0.147026965	-2.945155137	-0.885936555	1.4905863192	-0.885936555	-7.635960527	-5.4624729	-1.946503813
MO383	-12.49338496	-11.60754712	-9.916368107	-12.52918655	-10.67005499	-8.83848617	-10.67005499	-19.27477631	-2.937392791	-12.69577925
MO384	23.679467594	20.825306596	21.65631882	23.216269872	19.987189229	21.106155051	19.987189229	34.559156745	15.487471001	22.982032149
Z001E0001	17.230172432	15.476479751	12.478003419	15.397111568	14.060028842	13.876612624	14.060028842	14.573905449	6.6392342748	14.482849795
Z001E0002	45.637482249	37.324800904	37.170773628	38.268596286	39.018813669	38.762361812	39.018813669	38.782509225	31.104608156	39.402251423
Z001E0003	24.53497855	18.934140489	21.709526608	20.905141237	19.737506715	19.534253314	19.737506715	19.346856554	21.411580027	20.06637593
Z001E0004	-7.581635606	-12.10259309	-14.09188392	-12.75592007	-11.65250667	-11.51039671	-11.65250667	-12.02294894	-15.62134692	-11.9695084
Z001E0005	38.57838752	37.832537622	37.534072015	37.58073463	36.779571848	36.924748029	36.779571848	37.38294699	31.925503581	36.71952539
Z001E0006	9.2127783514	5.0635803341	9.6531517561	5.1316959552	6.1325217008	6.2173190528	6.1325217008	5.963844537	13.980810068	5.7211738864
Z001E0007	-12.37967402	-0.742311142	-3.93564887	-2.91960787	-2.121663592	-2.283004682	-2.121663592	-2.611335357	-7.140619595	-1.74452685
Z001E0008	-20.12596306	-13.83350739	-12.00940665	-10.76636854	-11.81123963	-11.64258824	-11.81123963	-11.37776096	-19.49134653	-12.08802855
Z001E0009	17.986734858	12.800975178	15.500390565	13.27812216	13.8441321	13.929954617	13.8441321	13.416062854	16.791387095	14.130384636
Z001E0010	-8.497925024	1.4173852471	2.2253481693	-1.129594208	-0.394326655	-0.547014501	-0.394326655	-0.782433283	4.3380687834	-0.215571194
Z001E0011	-10.53165283	-7.928220202	-7.0939031	-10.18501047	-9.548963062	-9.427156699	-9.548963062	-10.29257429	-17.31562856	-9.235518427
Z001E0012	34.412016572	33.505635419	34.9051339	31.830711092	32.530427063	32.602120554	32.530427063	33.165271571	26.634889938	32.765720291
Z001E0013	-7.392993917	-7.07369532	-9.09824478	-7.862110496	-6.935790231	-6.76119887	-6.935790231	-6.70571723	-11.50493142	-6.684248257
Z001E0014	-25.94885111	-18.66502903	-19.61663959	-17.91636204	-17.02036189	-16.83222455	-17.02036189	-16.91847861	-9.060477533	-17.3735408
Z001E0015	-16.42937072	-13.21298996	-17.2963236	-15.06602225	-14.8760215	-14.90891478	-14.8760215	-14.48508896	-9.179738545	-15.10165495
Z001E0016	11.610418663	13.564486438	16.332111145	13.637376782	14.193303223	14.25254038	14.193303223	14.700618709	6.5048121184	13.870268149
Z001E0017	5.1962103471	-4.308733671	-1.16420707	-3.43159946	-4.484342781	-4.739736365	-4.484342781	-3.907615665	-1.367113813	-4.900345572
Z001E0018	1.773977079	-0.47412321	-1.890207765	2.1062315644	1.8167820743	1.9574671417	1.8167820743	2.2900633434	-7.598341474	2.1690151306
Z001E0019	18.450540414	16.659074051	15.772904594	19.210546748	17.880930243	17.751134684	17.880930243	18.433411721	17.079101899	18.245685118
Z001E0020	4.8106074511	-1.40132178	0.2354584134	1.5925144201	0.7292828203	0.8671053906	0.7292828203	1.4362565557	-6.833258621	0.9967574279
Z001E0021	-24.75575549	-25.49375107	-29.18519632	-27.00584756	-26.86905184	-27.11521012	-26.86905184	-26.44115439	-28.9619656	-27.05044239
Z001E0022	-14.49537434	-14.370628	-16.4677361	-14.57499669	-14.95502693	-15.09206825	-14.95502693	-15.2432662	-18.3151577	-15.16385495
Z001E0023	-9.382226899	-16.22794399	-17.10075211	-16.95055187	-16.48717604	-16.38782467	-16.48717604	-16.72375323	-22.18886181	-16.09467323
Z001E0024	-14.93889918	-23.47452977	-20.45957805	-24.38913372	-23.48284231	-23.78144582	-23.48284231	-24.13708367	-22.96913833	-23.4336581
Z001E0025	16.93652616	15.864954288	15.647799647	13.98141225	13.582289207	13.700888763	13.582289207	12.977634102	18.662783113	13.312267595
Z001E0027	12.556315105	14.503677364	13.975536238	13.491519933	12.13007776	12.241482447	12.13007776	11.709585189	16.95954815	11.935615398
Z001E0028	16.052827984	20.045686382	17.560342712	19.2966885	19.172504925	18.988473363	19.172504925	19.503803842	12.297636591	18.860714891
Z001E0029	-13.55560951	-14.93570517	-14.68310119	-17.00943378	-16.04837463	-16.24609277	-16.04837463	-15.53808294	-15.47313447	-15.92178172
Z001E0030	-10.28223104	-8.506928494	-5.515887128	-7.080634907	-6.662199079	-6.581214995	-6.662199079	-6.078368537	-13.21703187	-6.89943764
Z001E0031	-5.242628331	-8.885030238	-6.324565743	-6.884708445	-8.014576625	-7.905391936	-8.014576625	-8.359434334	-5.603299257	-7.685903756
Z001E0032	6.1285267099	13.402571887	12.780371552	11.335573518	11.929656375	11.910653713	11.929656375	12.373136891	17.730750536	12.135493978
Z001E0033	-14.73532963	-6.363777741	-0.529294583	-5.755858899	-4.637371648	-4.874846352	-4.637371648	-4.902951318	-9.894240036	-5.005980097
Z001E0034	-2.239506456	-4.607845539	-5.599949643	-3.642806774	-4.619551259	-4.837211352	-4.619551259	-5.013536305	-9.020500768	-4.279086557
Z001E0036	-32.01830546	-40.81671898	-40.38001503	-39.70516761	-38.87440972	-38.75044561	-38.87440972	-38.28658504	-38.48053963	-38.92811819
Z001E0037	-26.28391145	-25.5802583	-20.93733452	-24.62164748	-24.11716534	-23.99987571	-24.11716534	-23.53433432	-24.52094606	-23.85521353
Z001E0038	-0.553824091	-4.004026182	-5.860744867	-3.316061812	-2.376426276	-2.390985049	-2.376426276	-2.820351863	2.6154549296	-2.724742222
Z001E0039	-10.58426579	-8.948968634	-10.20035708	-6.971849779	-7.642610452	-7.762501025	-7.642610452	-7.910275133	-1.024277759	-7.956761128
Z001E0040	-17.54197315	-22.23690437	-21.35674725	-21.3871511	-21.96321661	-22.20213857	-21.96321661	-22.12382974	-28.33110354	-22.27930305
Z001E0041	-12.45049034	-8.975931834	-9.854146289	-7.043238941	-7.713170494	-7.509197298	-7.713170494	-7.910566711	-0.957223635	-7.432434905
Z001E0042	-25.73771766	-24.82560591	-22.91141844	-26.28807463	-26.89114029	-27.1188939	-26.89114029	-27.05691934	-19.23380068	-27.30362139
Z001E0043	16.108974676	18.373337918	15.323874997	18.191110687	17.46252505	17.263786475	17.46252505	17.774323169	19.453483997	17.718626359
Z001E0044	-11.56891439	-10.16417549	-9.121001233	-10.92988303	-11.67214843	-11.57387613	-11.67214843	-11.89597154	-17.03831211	-11.66689835
Z001E0045	8.3137444972	14.257686263	16.736711953	15.463989897	15.85660321	15.995266897	15.85660321	16.313335127	19.056298087	16.114568009
Z001E0046	27.76474385	26.021936918	26.236939318	28.387583121	27.376160698	27.222367756	27.376160698	28.066599459	33.779001302	27.056319823
Z001E0047	-9.519202436	-0.517141107	-3.012658984	-2.750226857	-1.835263179	-1.716537889	-1.835263179	-2.542124847	2.985656488	-2.096203989
Z001E0048	10.564929204	16.718986375	20.151462971	17.997005086	18.323803699	18.493264436	18.323803699	18.822393448	12.66335985	18.050011208
Z001E0049	-7.594988948	3.5340643822	4.4998837101	2.2158185584	3.1988010057	3.3756850738	3.1988010057	2.8526155224	12.747947726	2.8271551463
Z001E0050	16.237648658	20.308243661	24.965949727	20.826686978	22.041485493	21.790199114	22.041485493	21.647913817	25.187855018	22.257617272
Z001E0051	5.2554413502	2.8051852923	2.1466744588	5.0445891087	4.7123915611	4.8303703596	4.7123915611	4.5083585189	10.17691175	4.4085635142
Z001E0052	3.511178921	-3.915608081	-1.658953924	-3.075685297	-1.96314322	-2.190953226	-1.96314322	-2.289234304	-9.739096731	-1.735327776
Z001E0053	12.829629399	17.847399757	13.439329184	15.088392739	16.116350142	16.323906346	16.116350142	15.639716456	25.25777322	16.348222575
Z001E0054	-14.6336412	-19.01398962	-19.60547905	-18.20432317	-17.47203075	-17.31813379	-17.47203075	-17.9196444	-23.6667882	-17.08728986
Z001E0055	-9.395501004	-7.844840199	-11.49137822	-9.885385145	-9.097939732	-9.241413213	-9.097939732	-8.786767578	-3.542831661	-8.927523471
Z001E0056	-20.35514951	-13.54266651	-14.83611314	-11.65622051	-12.3527677	-12.43108423	-12.3527677	-12.73523576	-6.342070042	-12.06788855
Z001E0057	-1.433997962	-0.977947663	-1.104075727	-3.492327733	-2.731296332	-2.966615839	-2.731296332	-3.23845341	0.732924835	-2.514546778
Z001E0058	2.1186544978	8.169425447	3.2173373513	7.0578260919	6.2294703335	6.4730040619	6.2294703335	5.81247384	15.359414945	5.9597809098
Z001E0059	40.53068823	41.54278743	41.297651183	39.618191043	40.125421365	40.234316338	40.125421365	40.561639731	44.503128921	40.328797097
Z001E0060	-25.38316579	-15.60383095	-16.24729794	-13.69480571	-14.35300136	-14.47721822	-14.35300136	-14.55162981	-6.802865601	-14.65144852
Z001E0061	26.813040099	22.334240206	19.815074158	23.657082799	23.791479512	23.964656245	23.791479512	24.120692266	26.647532808	24.169895704
Z001E0062	-9.920065557	-6.635565657	-8.957615833	-7.030768011	-7.577353419	-7.780775586	-7.577353419	-7.00153942	-2.778277072	-7.345016026
Z001E0063	17.523053907	9.651868889	8.2703846996	10.183272577	10.896317868	10.712384173	10.896317868	10.331255008	13.72752096	11.183957463
Z001E0064	-4.292922374	-2.817467664	-2.654240914	-5.224125719	-4.438260277	-4.346699285	-4.438260277	-4.608997496	1.7538260698	-4.840089241
Z001E0065	-11.96651775	-9.082545724	-10.04141578	-8.008022997	-7.225305289	-7.409745502	-7.225305289	-7.581560715	-14.62407671	-6.837815882
Z001E0066	9.2670744438	8.5980862547	7.5544803743	10.639714706	10.054633644	9.912654667	10.054633644	9.629662446	14.688753461	9.6861569079
Z001E0067	-11.47222605	-10.66566882	-11.39586324	-10.4420483	-9.609360349	-9.409056807	-9.609360349	-10.02821458	-0.902807538	-9.907941989
Z001E0068	-15.90778484	-13.89594957	-9.86797471	-12.27160023	-13.15039315	-12.99996644	-13.15039315	-13.37311617	-5.960003444	-13.46531923
Z001E0069	-20.15506094	-13.68935238	-12.56251246	-13.57998844	-14.86640735	-14.94873687	-14.86640735	-14.34901715	-23.26900695	-15.10991342
Z001E0070	11.575501798	1.7489479848	6.3414424354	1.8837487324	2.8473008178	2.5977140747	2.8473008178	2.5954816852	8.6891321793	2.4227987383
Z001E0071	-9.356035477	-2.244713293	1.8892159233	0.1472604918	-0.801593248	-0.979681613	-0.801593248	-0.036621058	3.9167046259	-0.594109524
Z001E0072	3.4051621358	1.0237927056	2.8001540423	2.4300103394	2.9706152678	3.0194517014	2.9706152678	3.3884704369	5.0991690777	2.7159094071
Z001E0073	1.9887472283	4.1033840523	1.7897848335	1.6181733609	2.4506409065	2.2417322791	2.4506409065	1.9413428592	7.3939347457	2.3906478386
Z001E0074	-3.263505278	-4.858964268	-7.808554593	-5.188727405	-5.740549032	-5.618177991	-5.740549032	-5.127043691	0.876095079	-6.095636578
Z001E0075	-34.43686387	-29.35142252	-32.57994455	-30.76835463	-30.59871841	-30.4878571	-30.59871841	-30.2554253	-36.93741149	-30.74516006
Z001E0076	13.477341936	23.902829563	21.346776981	21.629395398	22.357498919	22.600558138	22.357498919	22.714532753	31.376625686	22.561028721
Z001E0077	-17.62118306	-13.16838414	-14.00495853	-15.13252892	-14.65892773	-14.8072298	-14.65892773	-14.41098483	-10.93540059	-14.44695801
Z001E0078	-2.851842944	-4.804528497	-1.959166862	-3.6379771	-3.024513604	-2.924893905	-3.024513604	-2.46220594	0.2528862851	-2.929598932
Z001E0079	20.160898143	21.095827041	18.279129673	19.345725251	19.969744398	20.050128436	19.969744398	20.262581159	24.506791637	19.708191776
Z001E0080	1.7077999588	3.2326510577	8.3188179794	4.8119363865	4.5205402489	4.2752508613	4.5205402489	5.2132470618	9.2489523392	4.153203862
Z001E0081	-0.988858023	1.0524291245	5.8939414555	2.2017222135	3.1149557194	3.1825096767	3.1149557194	3.1931722896	-4.150164215	2.7374103062
Z001E0082	-13.41153941	-18.05898942	-16.25998722	-20.31880962	-19.78335476	-20.06074793	-19.78335476	-19.08171352	-13.52412696	-19.97546733
Z001E0083	-6.109928224	-4.395071538	-2.3799586	-2.688582165	-3.116529649	-2.936378817	-3.116529649	-3.287833682	5.1616416519	-3.534231349
Z001E0084	16.110051401	10.795594807	13.744876813	11.573444995	12.405241323	12.363228113	12.405241323	12.370349114	15.105026123	12.550039097
Z001E0085	25.618138359	24.282580992	24.235541677	21.426054795	21.980351355	22.130498023	21.980351355	21.462938529	28.751208316	22.269624247
Z001E0086	6.287823825	-6.204498138	-7.662932327	-4.992637916	-4.507607186	-4.38890044	-4.507607186	-4.014491221	-0.155282672	-4.832371237
Z001E0087	9.1479348582	16.007145251	17.872436899	16.638664799	17.210814251	17.362134719	17.210814251	16.690635127	20.657991778	17.513470143
Z001E0088	-5.465026474	-6.114322943	-0.62142359	-5.840028091	-4.926916167	-5.16318798	-4.926916167	-5.254371579	-4.79725843	-5.203137599
Z001E0089	-16.08460676	-14.68588196	-17.42339891	-14.31158937	-15.19365302	-15.35698214	-15.19365302	-15.26493894	-18.73744423	-15.45352072
Z001E0090	-1.203232728	1.2136038712	-1.79685842	3.5167517129	2.5494052892	2.7471291285	2.5494052892	2.1524102204	6.2034288024	2.9115736832
Z001E0091	-1.200207568	-3.116264397	-1.647703321	-5.776899773	-4.970312461	-4.894875693	-4.970312461	-5.349714303	-4.411443619	-4.693262839
Z001E0092	0.6380274695	-2.757761374	-1.389383275	-3.615408142	-4.207973021	-4.098587326	-4.207973021	-4.497791725	-8.952923276	-4.560807653
Z001E0093	-17.32812466	-6.037152285	-4.837466504	-7.696220593	-7.700267217	-7.534577558	-7.700267217	-8.191985608	-12.49732371	-7.387653099
Z001E0094	8.0950911485	11.636034491	12.682468214	11.056735158	10.101320177	9.8809639053	10.101320177	9.5433480605	1.495182024	9.8347256797
Z001E0095	-9.603604884	-7.4828651	-5.119153937	-5.390483347	-6.368572806	-6.530939944	-6.368572806	-6.871589052	-4.848161518	-6.094605945
Z001E0096	-39.8963564	-40.35727606	-44.78661096	-42.45990798	-42.12923959	-41.93285326	-42.12923959	-41.72413182	-34.71154575	-41.79910735
Z001E0097	36.833877104	31.914996623	28.939119961	29.598166931	30.438643259	30.20303978	30.438643259	29.850906931	28.420805615	30.775528254
Z001E0098	-11.58742066	-5.352639429	-5.711895263	-3.020969255	-3.672580285	-3.46098918	-3.672580285	-4.021391425	-7.989614589	-3.914604743
Z001E0099	-39.99286962	-47.45564171	-44.33896296	-47.60567955	-47.14777567	-47.09396685	-47.14777567	-46.79434573	-56.46881457	-46.8833963
Z001E0100	-19.01608085	-17.39327852	-15.5056109	-16.33988605	-15.93991995	-16.18959834	-15.93991995	-16.47128857	-26.51356508	-15.50342531
Z001E0101	-2.166644605	-1.777598509	1.0094741061	0.2661134793	-0.506981171	-0.386768519	-0.506981171	-0.780045547	3.9004899462	-0.86508519
Z001E0102	15.253754141	7.9457375502	9.5055147057	8.7321363626	9.4275919133	9.5493767329	9.4275919133	9.6484345789	14.648803911	9.0331700012
Z001E0103	-13.20750934	-4.646450744	-3.162434883	-6.980947223	-6.126466285	-6.020160202	-6.126466285	-6.502651537	-9.761638837	-6.420075999
Z001E0104	-17.17611953	-11.27587969	-13.03962398	-11.15857643	-12.46724594	-12.3002124	-12.46724594	-12.16064014	-20.67554848	-12.29092931
Z001E0105	55.718049142	52.269825607	48.089929416	50.41665223	51.104300281	50.926434314	51.104300281	51.45347012	55.841123752	51.003668272
Z001E0106	7.9731151625	13.999973434	17.091813119	15.863769199	15.088934229	15.24673048	15.088934229	14.94262835	22.182601717	14.761067697
Z001E0107	-13.94395101	-3.540708294	-7.50455473	-3.489639902	-4.725314114	-4.534573746	-4.725314114	-4.157850878	-10.06874485	-4.295042288
Z001E0108	-6.741625814	1.3212023261	-1.659370466	-0.664098561	0.3293001952	0.5238269969	0.3293001952	0.5771437216	7.1439990162	0.5655776664
Z001E0109	4.7003916401	5.1019026055	5.2632765041	2.7681501001	3.4827940934	3.5946083866	3.4827940934	3.1973948079	-1.158916371	3.7654696558
Z001E0110	-9.561268563	-16.50111895	-13.52635302	-14.74931674	-15.46759084	-15.31498712	-15.46759084	-15.70367926	-10.25792896	-15.25391475
Z001E0111	7.1295224199	4.8270441513	1.4165606918	2.6058785433	3.2757422066	3.3859690288	3.2757422066	2.8914901241	-1.387786696	3.5409627295
Z001E0112	6.3142106043	10.178150762	14.426864621	11.226707433	11.979126449	11.709033482	11.979126449	11.553323267	2.7881426157	11.69675973
Z001E0113	-0.755238266	-2.961552778	1.0074818365	-0.58914223	-1.287288442	-1.364930697	-1.287288442	-1.412857819	-9.419030232	-0.993117385
Z001E0114	4.1654613023	0.6479095287	-0.194397779	1.9138885141	2.0756075642	1.9262144562	2.0756075642	2.7176400191	-3.73896881	2.4342394548
Z001E0115	-7.973097394	-2.09365212	0.335554648	-1.479244668	-0.919421071	-0.754844227	-0.919421071	-1.163297535	-2.456147205	-0.605839539
Z001E0116	-1.401082947	0.7622093098	-1.30658748	2.7861563319	1.625381318	1.8059763611	1.625381318	1.3908790268	7.8131235847	1.8680147011
Z001E0117	-13.54392206	-16.4669667	-20.60853396	-17.60534938	-18.64746616	-18.80547509	-18.64746616	-19.00355182	-11.70776641	-18.87305459
Z001E0118	-24.61509299	-25.04690563	-24.03113583	-25.43376623	-26.19554293	-26.08047789	-26.19554293	-25.89932737	-23.83844843	-26.01252243
Z001E0119	-12.41950327	-19.86473721	-18.03317418	-17.48486028	-18.17136388	-18.37524854	-18.17136388	-18.37502406	-26.47613898	-17.8917951
Z001E0120	-14.465553	-12.24607342	-13.4716003	-13.93893481	-14.60756104	-14.48664315	-14.60756104	-15.16673797	-11.28664672	-14.18896834
Z001E0121	24.547071669	15.865007152	17.650593461	18.039801955	16.783033429	16.868792312	16.783033429	16.484358554	18.133044412	17.148123669
Z001E0122	8.0460478454	8.6241006026	11.851551134	7.9836929197	8.3038071493	8.451832191	8.3038071493	8.9491954784	5.7486221077	7.9570767291
Z001E0123	5.5911230717	10.523503401	7.2568758623	9.8324650937	9.1679392736	9.3244310194	9.1679392736	8.9074814735	5.9109630098	8.9279621742
Z001E0124	11.54451141	4.0306983651	8.8878604346	5.6974406669	6.0109578146	5.7736247985	6.0109578146	6.680451198	9.42539156	6.0926103705
Z001E0125	21.216157893	18.929038769	20.273861405	18.94810119	17.869353457	17.595229885	17.869353457	18.538291176	8.5495634133	18.151804429
Z001E0126	6.2932285092	4.1266688677	9.7974191913	4.6583246705	5.5267778538	5.2814579704	5.5267778538	5.1390440764	-1.464353749	5.4991903791
Z001E0127	-5.454620661	-10.62991719	-11.4143551	-8.104996791	-8.916127553	-8.804385765	-8.916127553	-9.015831893	-14.75695039	-9.106881906
Z001E0128	-21.00767163	-14.01969457	-13.77171797	-14.48294955	-15.71865668	-15.91028342	-15.71865668	-15.14213585	-11.78812395	-15.44902822
Z001E0129	8.4552659742	4.7766851514	5.3627554901	5.5574831963	6.37677561	6.1662493684	6.37677561	5.9985899827	0.4335650376	6.1403783295
Z001E0130	7.9194642136	11.579446797	11.19236369	10.930782609	9.9095281683	9.7620947691	9.9095281683	10.464895747	15.534036596	10.124498424
Z001E0131	-12.91968742	-7.925110647	-11.46598213	-7.241884261	-8.159518549	-8.303445651	-8.159518549	-8.607277315	-4.62762846	-7.825688816
Z001E0132	22.558631437	15.279803574	18.818115916	16.907581156	16.131216186	16.277345428	16.131216186	15.877545755	21.544805933	16.357943807
Z001E0133	-9.492317831	-5.830313118	-3.317776629	-7.981583195	-6.876104681	-6.936381192	-6.876104681	-6.506238123	-1.082176376	-7.045705863
Z001E0134	13.106327849	5.1665678695	1.5739113058	3.8421279154	4.1320513862	4.1850577013	4.1320513862	4.6593054254	-2.849069354	3.9440361042
Z001E0135	-15.04130621	-15.4969889	-15.75583296	-18.16069993	-17.28343572	-17.14743144	-17.28343572	-17.92177856	-11.80822303	-17.3167178
Z001E0136	19.563562109	20.953282255	19.224432575	20.926622185	19.983006452	20.130019421	19.983006452	20.389699798	13.568830306	19.666986324
Z001E0137	-16.93183295	-15.80368314	-18.80627822	-18.05559427	-17.07822141	-17.214395	-17.07822141	-16.60313834	-9.241733207	-16.94737155
Z001E0138	49.793023072	45.862893393	42.747187421	45.113467053	44.211005036	44.334983451	44.211005036	43.927445546	39.981470211	44.023612289
Z001E0139	-18.11114859	-20.10631563	-17.008599	-18.96565045	-18.30502135	-18.21100772	-18.30502135	-17.72151652	-14.51209096	-18.40639893
Z001E0140	-8.911607824	-7.940866274	-8.111767632	-6.711816386	-5.683877123	-5.690200214	-5.683877123	-5.272199955	-1.518871484	-5.451744674
Z001E0141	-5.324973507	-7.841801978	-12.12596264	-9.780823042	-8.958242601	-8.822048581	-8.958242601	-9.592989332	-15.12461047	-9.218847988
Z001E0143	56.13175538	46.730704167	49.885996807	46.268462847	46.999602719	47.047583302	46.999602719	46.47636293	38.990546278	46.691385575
Z001E0144	0.7423679298	6.8655822552	1.6925760248	4.7586289182	5.0637792653	5.2853005676	5.0637792653	4.4516530412	1.0186856917	4.8651019762
Z001E0145	12.821443744	9.9366788994	10.322103755	9.1782307757	7.9470059217	8.0661902112	7.9470059217	7.5206592417	0.6765086237	8.3727697977
Z001E0146	-21.00444759	-15.78148301	-19.82694141	-17.11461496	-17.09766561	-16.96865607	-17.09766561	-16.82299304	-25.10526011	-16.60866006
Z001E0147	2.9504381482	2.3314453408	7.7632729041	3.6241419653	4.474184622	4.2374535435	4.474184622	5.0821694844	-2.796420192	4.3629051594
Z001E0148	-23.55725128	-23.60052578	-24.03760466	-24.30578196	-24.93970197	-25.18165888	-24.93970197	-25.11551688	-30.35429851	-25.23491575
Z001E0149	3.9067425275	-0.085401277	-0.506509188	0.7721888895	1.4722724902	1.6103208715	1.4722724902	1.0769076861	-3.685834222	1.2800903001
Z001E0150	-3.41203322	-9.173717595	-10.36886649	-6.664975968	-7.767612807	-7.618975214	-7.767612807	-8.059511137	-14.41401585	-7.797969013
Z001E0151	6.5928193462	1.5308546043	-0.761955547	-0.099148306	0.3713557143	0.1388645083	0.3713557143	0.8855545409	-5.187260409	0.1280689174
Z001E0152	-17.62999496	-6.122653733	-9.951038499	-7.893254561	-7.604062655	-7.723132485	-7.604062655	-7.003488883	-10.85781329	-7.266234524
Z001E0153	-24.6803556	-16.20538138	-19.80921438	-18.38730033	-17.75177966	-17.59144159	-17.75177966	-18.21953252	-21.46130413	-17.61746022
Z001E0154	11.051626064	-2.294475344	-4.533044861	-2.428470083	-2.172848487	-2.39482502	-2.172848487	-1.500252004	-8.071553929	-2.458959366
Z001E0156	15.930710423	14.625966918	13.071963353	15.240975241	15.797901343	15.944592987	15.797901343	15.728316527	23.266131632	15.579263521
Z001E0157	-2.173983316	-1.700802823	-1.093256312	-2.716366832	-3.052500577	-3.281252656	-3.052500577	-3.351432348	-2.510630253	-3.439114461
Z001E0158	-1.782393067	-0.939881252	-0.109057823	-3.28237795	-2.387764095	-2.25750085	-2.387764095	-2.892691029	-7.820040151	-2.126034138
Z001E0159	-11.02114923	-6.007157962	-8.396671788	-8.321738136	-7.537530795	-7.678470228	-7.537530795	-7.07505228	1.6119419882	-7.935666784
Z001E0160	-8.164331025	-3.45739461	-4.507023056	-6.218923466	-5.116823549	-5.316604122	-5.116823549	-5.515431603	2.7137397038	-5.540603969
Z001E0161	-10.84143281	-18.03385141	-15.89701065	-19.00895435	-19.84106676	-20.09164968	-19.84106676	-20.18477802	-27.38389692	-19.55077058
Z001E0162	0.9095000109	7.6227395794	11.673221432	9.8053199806	9.0723515755	9.2530800228	9.0723515755	8.6882430405	2.5417536069	9.373135833
Z001E0163	-6.993197465	-17.40705165	-21.61947895	-19.5402211	-18.91918559	-18.80032228	-18.91918559	-19.38877129	-24.91088165	-18.51874988
Z001E0164	-19.39077693	-22.60243428	-26.47698327	-23.22537897	-23.90246982	-23.74165178	-23.90246982	-24.23196385	-28.09124915	-24.15815043
Z001E0165	27.825585617	23.899963641	23.289637868	23.405411392	22.381242868	22.459440612	22.381242868	22.662209722	17.545649588	22.155805112
Z001E0166	6.9567042509	12.022079305	11.597496616	13.018502913	13.908920502	13.881670256	13.908920502	13.625623933	8.8987914739	13.683662186
Z001E0167	4.2092440188	6.7286071532	6.9583793555	9.1116057662	8.9697109812	8.7553018112	8.9697109812	9.7369730303	2.512634223	8.7173573898
Z001E0168	2.3943382624	4.2914798351	1.9284035032	3.5569328371	2.8107976605	2.9622778339	2.8107976605	2.0746191449	4.9980673108	3.1343900329
Z001E0169	8.667941076	6.0410551229	9.1734879698	8.5362529184	7.6271421004	7.7541080508	7.6271421004	8.4844093776	12.631795317	7.822298622
Z001E0170	18.685259892	9.2299457927	12.587791187	10.409712686	11.252769851	11.334188993	11.252769851	11.916466419	6.1388665055	10.879092662
Z001E0171	-1.809501436	-8.683498971	-8.937975258	-6.267142619	-6.985813264	-7.198416945	-6.985813264	-6.430358254	-3.894126255	-7.258811373
Z001E0172	-37.48162804	-28.73105325	-28.40304861	-30.71226758	-30.25029755	-30.12322906	-30.25029755	-29.8407413	-24.03105837	-30.61463596
Z001E0173	-6.982163835	3.6388592948	-1.336698732	3.0674188664	2.1539631253	2.3252876646	2.1539631253	1.4717846189	5.4990069935	2.3927081536
Z001E0174	-4.526792504	-7.222743073	-8.895347347	-4.058590194	-4.962178632	-4.847900838	-4.962178632	-4.464327528	-4.286891572	-4.625426218
Z001E0175	11.380146518	7.0706723975	3.7628487592	6.4481265965	5.3593275816	5.1549247168	5.3593275816	4.9954617166	-0.847066411	5.215481007
Z001E0176	21.528752338	23.103173143	20.10754673	21.390112949	21.774019477	21.938374445	21.774019477	22.145925806	16.915792196	22.105087501
Z001E0177	-24.14241869	-29.34162884	-26.85313037	-26.68664562	-27.720589	-27.57506341	-27.720589	-27.18494714	-25.45932153	-27.52772901
Z001E0178	-5.374504085	-6.642205625	-5.47876508	-5.98700273	-5.360628937	-5.168388748	-5.360628937	-5.646917809	-9.983773326	-5.080966855
Z001E0180	-10.27834021	-7.831397011	-4.561024046	-6.647428677	-5.975871925	-5.836920163	-5.975871925	-5.691026324	-3.65305774	-5.772719256
Z001E0181	10.31753154	-1.152520009	1.88006621	-0.397551677	0.1603847753	0.2369826569	0.1603847753	0.1956487398	3.2174703487	0.0899528098
Z001E0182	18.596850486	10.030836582	9.0589640603	11.878316645	11.091690652	10.932380973	11.091690652	10.831880487	15.900482284	11.384255017
Z001E0183	-18.58366639	-22.54143165	-18.00566351	-19.47205694	-20.5724219	-20.52566505	-20.5724219	-19.87830263	-29.71388219	-20.86809482
Z001E0184	10.173730593	6.4213644709	3.6958118548	5.7946806897	6.2619575175	6.0472198547	6.2619575175	6.2426711383	9.5152774052	6.5859444448
Z001E0185	-2.210543303	-6.590672392	-7.824844651	-8.033061736	-8.78233297	-8.622082752	-8.78233297	-9.103016733	-0.07111346	-9.129331554
Z001E0186	14.162253383	22.904380592	24.60063906	22.558027271	21.562192581	21.736817287	21.562192581	22.039198873	16.134754844	21.831429728
Z001E0187	17.427677341	18.68833336	20.634432575	18.497162487	17.612793926	17.723756188	17.612793926	18.047297083	10.808778347	17.228675189
Z001E0188	8.8847317234	6.4963824943	7.8800135908	4.1308402241	4.6582875079	4.7776291614	4.6582875079	5.1864062726	12.85056324	4.2674221124
Z001E0189	8.2846229015	13.53128215	12.791456112	16.207359442	15.296975501	15.105907247	15.296975501	15.018633304	7.5460272068	15.129839971
Z001E0190	16.651794722	15.126943042	12.365369766	14.690091988	13.764368603	13.903210699	13.764368603	14.223410684	19.947567323	13.508264094
Z001E0191	-22.22810928	-22.75957424	-24.62011649	-20.63414563	-21.37191355	-21.49574429	-21.37191355	-21.8655053	-18.40669515	-21.10494309
Z001E0192	30.78514371	24.347289673	18.968934132	23.607974729	22.353465621	22.501534349	22.353465621	22.481460563	28.387953834	22.761840617
Z001E0193	-4.910757472	-7.425917251	-8.264202978	-6.40560745	-5.860837408	-5.758105706	-5.860837408	-6.126069937	-11.49110804	-5.989138934
Z001E0194	7.8084097072	19.308249348	16.93184799	17.047152462	17.997783603	17.818294279	17.997783603	17.576732387	14.64772902	17.73947315
Z001E0195	19.634951696	21.505682901	19.707543587	18.550365954	19.876103921	19.724616731	19.876103921	19.45047339	29.522762999	19.397643959
Z001E0196	-10.95559401	-19.56898532	-13.93040063	-17.54159429	-17.97671985	-17.90394586	-17.97671985	-17.80952222	-13.5869585	-18.20135172
Z001E0197	-6.299809772	-10.39539192	-12.7174009	-9.91349823	-9.36039749	-9.165371519	-9.36039749	-9.801689431	-3.384012484	-8.987114564
Z001E0198	-1.159853561	-4.648210443	-6.135919014	-6.598286045	-5.936992952	-6.13620178	-5.936992952	-5.598669483	-2.363538481	-5.77735804
Z001E0199	17.167654884	23.796006397	27.745486859	25.447750322	24.835729097	24.705980221	24.835729097	24.492936364	30.29025583	25.023454228
Z002E0001	14.496251352	19.443149534	23.596406425	20.913616692	18.525580895	15.412391987	18.525580895	20.146282911	33.236898113	17.873171282
Z002E0002	0.6182235893	-4.293988053	1.0311546453	-2.512589118	-3.683891394	-0.383134845	-3.683891394	0.1236402608	7.6641116063	-2.951333254
Z002E0003	-7.37362877	-1.342222995	1.4862216533	0.4774217982	-2.116454917	1.7266237437	-2.116454917	-6.035221717	-5.914985887	-2.714835281
Z002E0004	-0.269480581	-0.114100712	-4.228528371	1.5059700592	-0.899803249	3.9957978136	-0.899803249	-4.342815332	-18.99796298	-0.193943519
Z002E0005	-22.1392457	-18.83598799	-21.25328302	-19.81422432	-18.02404446	-17.27277719	-18.02404446	-20.83384896	-23.67034225	-17.62803933
Z002E0006	7.9232455425	14.557157698	11.246854506	17.20598421	14.630265274	19.47350945	14.630265274	11.907175737	24.896620507	14.566866759
Z002E0007	-9.823281443	-6.558451848	-5.020450139	-9.783665926	-7.297849395	-10.20163516	-7.297849395	-10.12413232	-9.097338069	-6.470267303
Z002E0008	4.0191950517	-4.727413628	-9.605068643	-3.811937129	-5.282224608	-9.347534418	-5.282224608	-8.447444741	8.1199287902	-5.914696781
Z002E0009	3.6474074161	-1.63829861	1.4810052073	-0.541567836	-2.345155858	2.2486716295	-2.345155858	-5.761183877	5.8954890241	-1.82635134
Z002E0010	15.694759109	14.576350078	12.870608132	17.081334684	15.148930662	18.412830951	15.148930662	12.04159176	11.511257298	15.740888475
Z002E0011	7.1440261706	1.0560609614	3.6339928036	-2.30121775	0.3440526882	-2.905594511	0.3440526882	3.9325968079	-10.89183992	-0.231654534
Z002E0012	9.7830497063	3.745139738	0.657839378	0.9911527604	3.2592034582	5.535008007	3.2592034582	8.1608109095	16.762656627	2.9847363481
Z002E0013	4.2569971645	9.3705352727	7.8770581684	11.348048263	9.7827515835	7.2766707305	9.7827515835	6.2931809597	-2.761755069	10.336285031
Z002E0014	-16.09761608	-11.79886253	-14.23101707	-14.68977197	-12.55946237	-9.701628194	-12.55946237	-15.8557895	-20.23690664	-12.93855109
Z002E0015	27.066075138	22.805705457	27.334963198	20.171695671	22.012757114	24.953389126	22.012757114	27.010404577	16.176532377	22.890031573
Z002E0016	-7.33484401	-17.82842759	-20.50227819	-17.08850235	-18.58870759	-14.18035693	-18.58870759	-21.88822644	-35.08683937	-17.6284316
Z002E0017	-32.63788333	-21.34817947	-23.99730855	-22.24114053	-22.33281534	-26.29721481	-22.33281534	-24.75501838	-10.69437946	-21.7858794
Z002E0018	-1.074237739	-4.398592681	-0.000250104	-2.589520846	-3.639996907	-5.61206259	-3.639996907	-3.319744971	8.4839427105	-3.089976443
Z002E0019	3.0655340426	7.6768000122	7.8639765447	4.2777255475	7.0065772633	10.766056742	7.0065772633	3.1641538557	14.697696754	7.7056894016
Z002E0020	6.0594090019	1.9710092546	5.0668600422	0.557259142	1.3153502341	-1.356459784	1.3153502341	-2.908253919	-12.57467661	0.8792210879
Z002E0021	-2.870622327	-12.34017754	-16.55774968	-10.52741014	-12.25814266	-7.998871599	-12.25814266	-8.462668769	-25.12603739	-12.67005835
Z002E0022	11.496488504	6.3272499015	7.0904322127	4.505204113	7.2760387337	3.7493969517	7.2760387337	3.588710616	10.958059926	7.6995668199
Z002E0023	-19.53053007	-17.73092146	-21.95748397	-21.21316052	-18.3611036	-23.29286163	-18.3611036	-22.17684792	-8.760872908	-17.69383171
Z002E0025	16.204702875	16.766970721	15.045561249	19.469895119	17.401564168	19.994742628	17.401564168	14.142564587	15.806700708	18.087850188
Z002E0026	-6.052422975	10.192858702	6.7249433929	12.031243793	8.9600125093	5.2867293705	8.9600125093	14.071794111	-2.253103001	8.4269537721
Z002E0027	17.181774654	13.233024471	9.0588598428	15.256067303	13.980620854	9.2515954966	13.980620854	17.78233899	29.930342483	13.245381489
Z002E0028	24.20117611	23.092068549	26.796291634	24.500355938	22.185439573	25.199941762	22.185439573	26.945152784	35.487787532	21.590376119
Z002E0029	0.19145612	0.4077020879	-1.832142942	-1.121397584	1.5092559057	6.327546326	1.5092559057	-2.837529027	-12.65640571	1.1677926938
Z002E0030	-1.897294644	1.7555405948	-2.907978126	2.6540906821	0.676901026	-3.148806518	0.676901026	4.7395367282	-14.60288461	1.4519832168
Z002E0031	17.913506139	17.554788995	13.442462643	19.083889607	16.97083149	21.269934404	16.97083149	14.125624323	27.974065088	16.421234383
Z002E0032	-2.828597138	-2.228958001	-3.765183396	-1.953083588	-1.509387009	2.2003607683	-1.509387009	-5.658408553	-13.4418932	-2.054630638
Z002E0033	4.4071075442	7.7336134075	13.790523216	9.5595093195	8.1950756089	12.471081314	8.1950756089	4.5238655136	17.695878872	8.9118339724
Z002E0034	-26.85267283	-9.956482147	-14.77233534	-8.338840391	-11.02152692	-14.1236931	-11.02152692	-6.67884671	-14.96015671	-11.6282891
Z002E0035	-6.730071575	4.2465927793	9.2939030117	1.4543134036	3.5610183968	6.3641041893	3.5610183968	0.0155272354	13.573015914	3.2337102582
Z002E0036	-3.466341599	-0.650356383	-3.940621686	2.0513622577	0.1502817912	3.6875088273	0.1502817912	-3.692631645	13.00429409	-0.700759594
Z002E0037	-12.39585351	-6.223495057	-1.577503083	-9.051968609	-7.010635557	-4.058787082	-7.010635557	-11.36037348	-22.4938359	-7.371295539
Z002E0038	4.1875038595	-7.105099495	-8.911801351	-4.870602444	-6.297676875	-2.233235782	-6.297676875	-5.327676307	6.8964469867	-5.731283948
Z002E0039	11.310418215	6.2048025245	11.702895219	7.9389289944	6.8645144257	10.216339571	6.8645144257	7.3807402608	17.577657585	7.5914106071
Z002E0040	12.361987935	14.71356666	11.668167051	17.103380771	15.333070066	13.600766091	15.333070066	19.622923575	1.8891063037	16.077020977
Z002E0041	-17.86664332	-21.3475786	-24.23820545	-24.70989365	-22.09799853	-25.46169788	-22.09799853	-17.33463825	-31.79167167	-22.38829369
Z002E0042	-21.98441387	-25.17631407	-28.64455685	-23.43734804	-25.57885112	-21.65062115	-25.57885112	-29.20320191	-40.9605378	-25.85648276
Z002E0043	-2.403678096	0.8597665923	-1.543197	3.4992692277	1.5724707924	4.9104778582	1.5724707924	-2.034193476	11.552296373	2.0782775082
Z002E0044	13.922571262	7.3576524875	13.112099581	6.531304895	8.4176305469	5.1779524941	8.4176305469	3.3793676593	13.688753906	8.2048976672
Z002E0045	-3.785686864	-0.550419088	-5.218576312	-3.24558399	-1.144440634	0.6896070309	-1.144440634	2.8086186317	10.283059478	-1.598278053
Z002E0046	24.68065612	27.907503669	25.590936105	26.69397902	28.922502464	33.960980239	28.922502464	24.82977776	15.542639114	28.391627999
Z002E0047	-15.15865829	-11.65630255	-6.208796595	-14.97680335	-12.52975078	-7.542504931	-12.52975078	-16.23277807	-29.2977139	-11.70906486
Z002E0048	-14.80170728	-19.97375457	-23.91366439	-17.43834362	-19.24956691	-22.16521432	-19.24956691	-15.30659791	-28.70322662	-19.94381437
Z002E0049	8.0718736503	12.099183435	16.804531383	10.181769442	12.793493161	11.187557367	12.793493161	16.451179652	-0.4308936	13.43336842
Z002E0050	24.736229287	12.027518225	9.5590711801	13.911407316	12.771690422	9.2977401114	12.771690422	16.91471674	4.3979396316	12.362911496
Z002E0051	-0.58105124	4.3271387498	1.5349052719	2.6720606948	4.9361886096	1.2388010103	4.9361886096	1.6409163988	0.7400092106	5.171906263
Z002E0052	-15.90450757	-20.25691994	-23.63880037	-23.80362213	-20.97939855	-22.70821697	-20.97939855	-16.92651414	-17.23629192	-21.32828358
Z002E0053	11.900722188	4.6286938834	1.5883284599	2.0604016426	5.5791357337	1.5727769253	5.5791357337	1.445565519	18.95772143	5.9461040812
Z002E0054	29.611903079	32.633436607	36.897743975	29.660888024	31.948674044	33.768527568	31.948674044	34.299634264	43.303473461	31.641254679
Z002E0055	-13.15732389	-7.407487509	-3.636761597	-5.880021032	-8.321959194	-6.064381198	-8.321959194	-3.906246588	2.8156324794	-8.68974371
Z002E0056	-12.24205078	-17.28829414	-18.76078349	-14.69411784	-16.48725516	-12.09624811	-16.48725516	-19.70433206	-18.30398333	-15.79208785
Z002E0057	-3.661871547	5.2147666127	0.0583831053	7.3067919432	4.3283509308	6.7417193857	4.3283509308	8.9563943196	16.038758611	3.6206275531
Z002E0058	-11.78006944	1.3244938607	6.8931304088	3.727634473	1.5617998599	-0.84097012	1.5617998599	5.7114009103	-11.58200132	2.2133278037
Z002E0059	-19.63259753	-14.37178066	-17.33874734	-11.09245798	-13.70418312	-8.624693666	-13.70418312	-8.564812733	-6.221909213	-13.22953822
Z002E0060	-31.09875827	-27.60190386	-25.24886386	-26.86138784	-28.7882103	-31.83568319	-28.7882103	-25.12511958	-43.85506288	-28.25267027
Z002E0061	17.175697266	12.535650631	8.1305318579	9.2107636261	11.841139871	8.4409467861	11.841139871	16.822898929	25.480359589	12.318422534
Z002E0062	1.5973843642	5.8634789107	2.368471331	2.6661469874	5.083580245	-0.182414656	5.083580245	9.3703956292	16.343318353	4.6025479697
Z002E0063	-20.29483258	-14.47687755	-10.3264965	-13.07384055	-13.84117299	-16.17343585	-13.84117299	-11.19868681	-11.81699817	-13.01604648
Z002E0064	12.000844678	4.9050060982	8.7828102637	1.1809103434	4.2290069479	-0.888776265	4.2290069479	8.4624792011	19.587147253	3.7966000369
Z002E0065	0.1939972661	5.9426121397	1.8239930269	3.2106912648	5.1889762073	2.0890495483	5.1889762073	10.509396927	17.728743185	5.723878783
Z002E0066	3.7102963288	14.552362671	17.650019812	15.529843329	13.501561487	10.649536999	13.501561487	10.229787917	23.173902566	13.867291632
Z002E0067	47.018708006	38.147633288	43.442848761	40.085868543	38.882204463	36.121904836	38.882204463	34.818991965	28.65159054	38.292403283
Z002E0068	23.008430618	32.378887631	37.271181123	29.013863241	31.386843199	27.891233659	31.386843199	27.487006462	15.558961228	32.156558359
Z002E0069	-9.325168378	-13.26094025	-16.65119787	-11.99553954	-13.89863571	-18.51521854	-13.89863571	-16.44004604	-0.191132221	-14.34189376
Z002E0070	41.480390939	32.714712153	35.460974	31.245574938	32.218811764	28.291312166	32.218811764	28.376914123	44.787425067	31.640077128
Z002E0071	2.8106450327	5.9777253914	3.34528561	4.422014164	6.9253723536	4.4841802385	6.9253723536	2.9637016675	-4.174000546	6.3026535425
Z002E0072	-39.28711929	-32.70393825	-29.47269034	-30.05449733	-32.09731304	-36.37881643	-32.09731304	-28.39553427	-17.50289014	-32.93771963
Z002E0073	17.940809864	14.226958166	18.13089245	16.871180047	15.056074523	19.698296744	15.056074523	18.203365589	0.9151481372	14.696274406
Z002E0074	0.9247918548	7.9976959752	11.093201269	5.3568772365	7.3940734071	9.9417717557	7.3940734071	3.140893857	16.964710387	6.7592137344
Z002E0075	26.009844902	26.326510927	23.10483467	26.991323536	25.232230326	21.530173534	25.232230326	21.879959174	11.070022359	25.858989972
Z002E0076	18.226506139	15.764263986	11.264252627	17.479174425	15.265928844	18.538183933	15.265928844	12.082782864	25.347353727	14.787405571
Z002E0077	-5.191841242	3.001478508	1.8520185796	1.0401916975	3.7192297784	-0.205533	3.7192297784	0.5309278516	17.068548199	4.2509737785
Z002E0078	18.002229239	23.660265303	20.955887878	24.289626818	22.558391444	19.505368014	22.558391444	19.400671423	7.5594810564	23.333311374
Z002E0079	2.308669046	8.0445266202	12.60794269	5.0007746017	7.0475890414	10.465254241	7.0475890414	10.784336069	-9.459766236	7.9273836592
Z002E0080	28.423694683	16.433903712	12.406662178	12.942507216	16.001796066	19.480725966	16.001796066	16.376321749	25.86304051	16.757943733
Z002E0081	7.3253693847	6.5119948058	3.5603619995	4.7259153999	7.6367625343	9.9371112715	7.6367625343	3.0131953172	19.123540452	7.1694811011
Z002E0082	-17.42862972	-22.89727376	-17.63748963	-21.9608177	-22.27389624	-26.43688724	-22.27389624	-22.37359233	-9.363113034	-21.63377031
Z002E0083	-21.32109805	-18.3119651	-20.06616519	-16.31994411	-17.72389085	-21.03999951	-17.72389085	-21.56083537	-28.48823836	-18.20765027
Z002E0084	-3.481238468	5.0297888387	10.224008171	2.5154788983	4.9285449611	0.9987115163	4.9285449611	0.6412113234	-7.465314275	4.4394275349
Z002E0085	-8.623318397	0.9894146445	-0.37263008	-0.722120805	1.6849593812	-2.016325691	1.6849593812	-2.203896222	-8.79919027	1.1370893843
Z002E0086	-22.32250935	-24.36685691	-27.91168651	-23.64737047	-25.22952484	-30.14826853	-25.22952484	-28.62554989	-24.41186093	-25.71360314
Z002E0087	19.461203117	13.677391965	11.68214484	16.060952844	14.705652954	10.886237927	14.705652954	10.968129026	28.574949044	14.075628827
Z002E0088	13.476545998	5.7427333245	0.727853719	6.8637760072	4.9895946482	5.3534142137	4.9895946482	9.1447787771	-7.606120184	4.5638852508
Z002E0089	2.364618374	6.4512324607	2.1960386916	7.5529319693	5.866819694	9.6914683585	5.866819694	3.0636035336	16.801967611	5.2094288747
Z002E0090	-28.05737146	-16.9026855	-18.6491163	-17.42076518	-16.34035953	-13.82321445	-16.34035953	-11.24301835	-18.40391941	-17.03653707
Z002E0091	6.6059675908	-1.286469007	-4.590328025	-3.810394134	-0.531291644	-3.674767339	-0.531291644	2.8103941881	-11.86133451	0.0071784978
Z002E0092	-3.111301263	3.3918782502	8.9755802029	5.3538159314	3.9755150058	0.9605531565	3.9755150058	0.0405463592	12.386143742	3.2899107632
Z002E0093	26.978755766	24.341101114	29.061849394	21.254880009	23.726002313	27.398094284	23.726002313	28.498420807	37.050405269	23.40260084
Z002E0094	18.598003858	7.7927784061	3.7629627852	4.4937309904	7.3987113061	11.163130778	7.3987113061	3.0760976753	-7.344413558	7.0683697395
Z002E0095	-17.52708872	-15.76633708	-18.30003179	-18.70587766	-16.29562939	-20.49072816	-16.29562939	-18.80507221	-2.171917591	-16.6846606
Z002E0096	0.4777260605	0.7743451468	3.089165275	2.1081952665	-0.043305116	-3.600290148	-0.043305116	4.6043333756	11.86947419	-0.059136355
Z002E0097	15.172724505	12.427833812	10.064878845	14.248713827	12.816054321	9.3012069009	12.816054321	16.868587989	1.9317794882	13.392307521
Z002E0098	-10.21167249	5.031626669	9.4827889214	4.4509251516	4.0896946806	-0.135072677	4.0896946806	1.1388675036	16.900662081	3.4495328778
Z002E0099	4.304158917	-0.422488786	3.6186700879	2.0161669112	0.6049552668	0.8180481125	0.6049552668	-3.56815793	12.461897112	0.0383923742
Z002E0100	0.7596216766	-10.88720685	-5.725279553	-9.207144339	-10.12632773	-13.16882658	-10.12632773	-10.44701482	-20.37183868	-10.51984242
Z002E0101	-8.712464653	-8.785719481	-3.461068983	-6.461242132	-8.268140823	-10.26772135	-8.268140823	-3.887115064	-17.07538163	-8.853160812
Z002E0102	-13.84681858	-13.40737689	-16.33556372	-12.19661675	-14.23459861	-17.39887838	-14.23459861	-17.1266109	-27.84105441	-14.1263498
Z002E0103	10.091171436	-0.376742332	3.5695697138	1.3532410484	0.5163923451	-2.0549266	0.5163923451	-4.311562016	-11.84560799	-0.011107143
Z002E0104	-7.540803059	0.3145373868	5.9046966915	-1.663861161	1.0441122813	-3.445262443	1.0441122813	5.0344799573	16.614533383	0.5744533514
Z002E0105	-29.92420973	-19.58928276	-23.73424109	-18.14166741	-20.47409539	-23.52229569	-20.47409539	-23.07370986	-10.76885013	-19.94756417
Z002E0106	44.859954149	32.906777942	36.748287333	33.939077796	33.828702961	31.736656244	33.828702961	36.521281568	39.033199318	34.002836553
Z002E0107	6.4067311984	5.306402208	0.8416140731	2.8949817374	4.6944099323	8.4128880347	4.6944099323	8.7321559744	-8.761352263	4.2505121374
Z002E0108	8.1720404548	8.2677593994	2.9397127816	9.1692077196	7.3008510606	3.073910761	7.3008510606	11.083695647	-4.884983451	6.7769587432
Z002E0109	9.6697725033	-0.556754838	-4.170471327	-4.526443226	-0.935093996	3.9632511361	-0.935093996	-5.427173245	-0.218230265	-0.121330457
Z002E0110	22.668209674	11.268472801	8.1647165662	13.163116559	11.538416864	14.685378298	11.538416864	16.29764152	26.283180467	11.074996253
Z002E0111	-45.47511824	-30.71767305	-34.69837123	-29.87298536	-31.65573364	-33.8820867	-31.65573364	-35.47133079	-31.08204944	-30.99613605
Z002E0112	46.428844895	35.791528197	32.517102045	36.425953639	35.1177072	30.9536717	35.1177072	32.512281161	48.514944855	35.257978341
Z002E0113	-5.928048642	-7.172273341	-8.993440886	-9.031203001	-6.351517704	-3.771042573	-6.351517704	-3.078472017	-18.37677464	-6.530848974
Z002E0114	-4.367446995	-1.49714379	3.0045390185	-3.369380428	-0.647321088	2.7394389562	-0.647321088	-1.398967782	8.8643903881	-0.112858315
Z002E0115	-12.65298686	-15.64231842	-20.37224709	-18.79473069	-16.22546398	-14.24931132	-16.22546398	-12.38553288	-3.757725799	-16.74140595
Z002E0116	-8.670362073	-18.17186173	-21.00893432	-17.19381731	-18.86390979	-15.15878361	-18.86390979	-21.42915852	-8.569716956	-18.14542955
Z002E0117	0.2635492445	3.9966894772	1.1737044668	6.7509966723	4.588899518	7.8028828514	4.588899518	8.9754065244	16.110527569	5.108456706
Z002E0119	-19.06299197	-30.54942165	-25.07610964	-32.55024242	-29.55158185	-26.23281225	-29.55158185	-25.56453656	-13.58682061	-30.11968221
Z002E0120	3.0093594714	-5.234770812	-1.084366869	-4.246991819	-6.186019234	-10.02511488	-6.186019234	-8.69753231	-12.34524175	-5.549350478
Z002E0121	-11.53581992	-5.157300115	-9.36629332	-7.626670058	-5.750754211	-9.36756619	-5.750754211	-5.225512619	8.4480275407	-6.450644275
Z002E0122	-12.00233737	-18.12805255	-21.67032401	-15.7459578	-17.32732817	-20.82749794	-17.32732817	-15.16845911	-10.47455378	-16.7613331
Z002E0123	7.6377921582	1.4099982005	6.9666549459	-0.805844811	2.2403072568	-1.472857571	2.2403072568	6.5648484026	16.879363474	2.8691712284
Z002E0124	-10.87592401	-18.85299806	-15.64246	-22.57483269	-19.42230564	-22.77140681	-19.42230564	-23.12637912	-8.366532644	-18.93214934
Z002E0125	-1.939400978	3.482546518	0.676296594	6.5301222309	4.0828467342	10.050400004	4.0828467342	8.4957064542	-10.85580921	4.729230738
Z002E0126	-18.45606697	-12.50943121	-7.8857918	-14.14355281	-11.53955305	-14.64073165	-11.53955305	-15.4723157	2.4741511004	-12.30049509
Z002E0127	-16.01461994	-16.82277563	-14.29924048	-15.59517268	-17.77252295	-20.86476499	-17.77252295	-13.30663619	-27.48147899	-17.04854753
Z002E0128	-4.272570944	-8.482795947	-11.59195447	-6.697712402	-7.510827887	-10.42601732	-7.510827887	-10.85483196	7.5619478126	-8.210270804
Z002E0129	-2.56938228	-7.193178254	-11.72839332	-10.42740184	-7.8306188	-11.51707771	-7.8306188	-3.869222132	-21.07466751	-7.563597624
Z002E0130	-1.200469389	3.3435791834	9.01405816	5.5400688991	3.8062664415	8.4048351071	3.8062664415	7.3943050835	-9.622400003	3.8445390596
Z002E0131	-17.9481195	-24.61651788	-20.40369274	-23.53361506	-25.39370636	-21.29944243	-25.39370636	-25.2318657	-39.88769872	-25.61727721
Z002E0132	8.1631622714	8.0622165006	4.6767924791	5.1064138958	7.2587178189	8.2987492937	7.2587178189	11.993100367	-4.502449361	7.2586912821
Z002E0133	-46.09368091	-48.6803891	-43.00752997	-45.9427199	-47.88934208	-43.31207681	-47.88934208	-51.97048043	-61.44068452	-48.32519437
Z002E0134	4.0594080064	-7.822268293	-2.450330286	-6.199608061	-7.001142095	-9.981629076	-7.001142095	-11.31841482	-18.01755428	-7.401532022
Z002E0135	-5.07584582	3.5254232289	0.2083212783	4.656809597	2.3256595642	-1.428996289	2.3256595642	8.0248666729	15.986250192	2.810110271
Z002E0136	-25.23419575	-16.88154044	-21.75272469	-15.54078529	-17.76152368	-21.67839193	-17.76152368	-21.77694181	-25.99688455	-18.39086909
Z002E0137	-13.74601234	-19.93116512	-13.70266421	-22.51344618	-19.00163578	-21.5606387	-19.00163578	-23.286941	-29.60183965	-19.34779886
Z002E0138	-14.35564189	-2.242483354	-6.056420431	-4.493114629	-2.964056767	0.1234676219	-2.964056767	-6.598302034	-15.01657508	-3.42047499
Z002E0139	-19.17950973	-17.49358891	-21.6610645	-16.32118288	-18.32075619	-20.69129535	-18.32075619	-20.68753544	-6.817191279	-17.92490477
Z002E0140	8.7637689825	18.426296226	21.402744067	19.786000764	17.380700497	21.853515182	17.380700497	21.058987082	1.8072196045	16.97241518
Z002E0141	10.966196941	3.584062245	8.9662302598	1.3767736638	4.4663010356	0.7477721597	4.4663010356	8.8099338302	22.652338047	3.8018716868
Z002E0142	-39.19966465	-53.14143526	-48.69734145	-55.66321814	-52.06963472	-48.00308822	-52.06963472	-48.75892887	-40.66716691	-51.41329264
Z002E0143	8.1334175834	5.3650331036	2.7414748024	1.9759851277	4.6545152892	7.1555514525	4.6545152892	1.3593306463	15.145880011	5.2892252803
Z002E0144	-7.665663104	1.664727904	0.115844876	-0.045268995	2.1546494739	-1.574681222	2.1546494739	6.795047921	-0.795520605	2.7449318716
Z002E0145	39.877843987	30.167773848	34.78942616	30.841606451	29.475463143	33.43993524	29.475463143	26.31605653	38.275897913	30.310788477
Z002E0146	-19.6043808	-27.40572871	-24.54268962	-30.52746338	-27.85537955	-24.6988294	-27.85537955	-24.01289237	-16.05070235	-28.27945439
Z002E0148	1.2756957392	6.3761805545	7.4614334166	8.1819932297	5.6875684966	9.6201181815	5.6875684966	3.2326072481	16.445722718	5.3382552394
Z002E0149	18.979650257	7.6859497647	3.7984726986	9.6843074322	8.5035368598	5.5949425879	8.5035368598	12.133144916	-1.263422533	7.9695662353
Z002E0150	-3.703333347	-7.218028326	-3.089501669	-5.866629045	-6.594290314	-9.426693723	-6.594290314	-11.76679755	-22.25261296	-5.947346423
Z002E0151	14.021694048	9.7718346239	13.245727371	6.1113406668	9.1666966195	6.2686212642	9.1666966195	4.7144510789	-8.00299219	10.055458859
Z002E0152	65.813181603	50.003174168	48.361854999	47.295879872	51.072742025	47.259556676	51.072742025	46.803497591	41.691826428	50.713408756
Z002E0153	0.7793495283	10.856127353	7.861020046	9.1169682517	11.525392944	7.88577447	11.525392944	15.819580658	25.070925683	11.943777855
Z002E0154	0.6922147995	-4.976331637	-2.054332005	-4.068680606	-5.885968139	-8.987034263	-5.885968139	-1.75001384	-17.37660347	-6.366611084
Z002E0155	0.2027311984	-2.755203022	-7.172651722	-5.361339997	-3.313789008	0.2688288124	-3.313789008	0.5671964679	-17.25440545	-3.640816029
Z002E0156	23.442142531	13.268686745	9.9304974207	15.210918088	14.141013092	11.196964198	14.141013092	10.734800406	27.499138017	14.481576876
Z002E0157	-9.124612261	-9.294410291	-3.207237866	-7.907033186	-8.494619035	-4.074727733	-8.494619035	-13.69121001	-8.887934312	-7.459804451
Z002E0158	-7.699884671	-4.448654513	-8.365690373	-7.576482075	-5.227244875	-7.734040725	-5.227244875	-0.768124388	-19.87270164	-4.355840916
Z002E0159	-5.837212541	1.0719683694	4.9635785688	2.435712226	0.2187291862	-2.125769039	0.2187291862	-3.20132275	-14.36527516	-0.127823332
Z002E0160	-5.124186091	-2.821570878	-4.692969955	-1.521655071	-2.118853735	0.9801325529	-2.118853735	2.3984542148	12.924373351	-2.62675179
Z002E0161	-27.26180503	-36.9639537	-38.89898328	-34.79660147	-36.01047294	-33.11951025	-36.01047294	-39.60336518	-22.17227362	-36.51437849
Z002E0162	-25.55458091	-26.50647322	-21.05061643	-24.27455246	-25.88464396	-22.01619862	-25.88464396	-30.51677703	-39.12611324	-26.43486154
Z002E0163	5.6759847376	11.39787759	16.202095415	9.3169017398	11.990321396	17.155235563	11.990321396	14.965959149	-3.204682653	12.607675702
Z002E0164	18.929841652	12.896030998	18.563036757	15.102846704	13.563835956	18.386730597	13.563835956	17.315122329	-1.797459681	14.557849527
Z002E0165	25.84566979	28.838655979	25.707390359	27.362595002	29.709812306	32.95061046	29.709812306	28.724739705	16.488914637	29.142521611
Z002E0166	1.0724266864	6.5281848709	4.2839619411	9.5648349222	7.3291785025	11.458602902	7.3291785025	4.2426367355	20.641833621	6.5943899077
Z002E0167	1.908828214	9.4098121869	6.8690810518	9.1924194286	8.6061327304	12.845867753	8.6061327304	4.8956019757	10.430661045	8.2035220269
Z002E0168	-0.520377099	1.884456066	4.5942829522	3.7523805931	0.9077851071	-2.444060135	0.9077851071	-1.747221205	-6.851465359	1.2900376006
Z002E0169	7.6139099173	4.3300141092	7.7823335592	1.3417897561	3.8815308569	7.8732849346	3.8815308569	-0.795082374	-13.002691	3.6354333149
Z002E0170	-19.46016504	-14.95837032	-9.566200233	-17.01267608	-14.2904213	-10.14340931	-14.2904213	-10.45220273	-2.413205797	-13.75660234
Z002E0171	0.3776961722	3.9715253548	9.3001509492	2.578592704	4.6399518593	-0.713852462	4.6399518593	0.9569810265	2.3326503729	3.8692882522
Z002E0172	23.711824579	18.737926105	16.001342673	16.64621124	19.887235262	16.265086441	19.887235262	16.099867696	33.177725547	19.924674278
Z002E0173	-4.234701224	-7.058255694	-3.383959377	-4.762173963	-6.420419377	-8.453203283	-6.420419377	-2.775608744	-16.51403366	-7.128064287
Z002E0174	0.2503253493	-0.418187726	-4.511912669	0.3932521349	-1.306981572	-3.122136281	-1.306981572	-2.102356752	-16.51939617	-0.570443841
Z002E0175	11.58876154	26.368103362	23.371436422	27.892542062	25.394194886	29.524479486	25.394194886	29.858082951	29.140736659	25.059792727
Z002E0176	-33.55291827	-24.46457023	-24.96424176	-22.45113785	-25.37752591	-20.34980411	-25.37752591	-20.00262361	-16.20331651	-24.80290538
Z002E0178	-8.071068802	-2.21905915	-6.374670648	-5.180365544	-3.010212513	0.6640011413	-3.010212513	0.6735455627	-17.06032916	-3.388033635
Z002E0179	-4.018070787	-8.863964864	-6.322618574	-7.823522819	-9.724992188	-8.995023377	-9.724992188	-5.082321924	1.1977003894	-9.23835937
Z002E0180	12.147095142	4.2851502578	3.3089946747	1.9571471356	5.1120240615	9.7125668214	5.1120240615	9.2565752122	-7.564978402	6.0709061547
Z002E0181	14.531969872	4.8282096302	1.069998887	6.8852455325	5.5800418177	2.5119691914	5.5800418177	10.167000406	20.479969212	5.9343560734
Z002E0182	-29.05346333	-23.17641744	-24.62607867	-25.11003573	-22.26303532	-18.64250183	-22.26303532	-26.17208371	-13.30703382	-21.49545462
Z002E0183	-14.15596465	-8.004620145	-2.618198208	-5.222895434	-7.497917481	-9.639602997	-7.497917481	-3.003763552	-17.34539635	-8.020832917
Z002E0184	49.689506408	44.280690878	39.860110947	46.028563621	43.470000032	47.445235731	43.470000032	40.918668644	39.549851743	43.884501823
Z002E0185	2.0254807675	1.1792024841	4.1140664637	-1.75530176	0.6883218291	-3.392724792	0.6883218291	-2.995937152	13.269814163	0.0138785579
Z002E0186	-23.99275106	-35.19924887	-38.0836754	-37.8691548	-35.74540088	-33.52736545	-35.74540088	-38.43325335	-39.98365985	-36.20253524
Z002E0187	21.752739539	21.056923238	23.557254093	22.740213937	20.394553778	23.912224731	20.394553778	24.737451302	30.916922203	19.951920448
Z002E0188	13.23777936	7.668406822	5.1180606084	9.1941246067	8.3229066481	4.1508990935	8.3229066481	11.784137482	7.3554961954	7.912278355
Z002E0189	11.145796444	14.041156217	10.11083239	16.847496354	14.496987803	9.8918000614	14.496987803	19.021987301	9.6003662296	14.943744885
Z002E0190	9.9323962487	11.24379753	17.655420432	13.687577876	12.047107743	17.065450788	12.047107743	8.8635298278	21.425005762	12.871311431
Z002E0191	-11.62552132	-13.51449227	-16.47140244	-15.65483959	-12.80534615	-8.680656995	-12.80534615	-9.704566051	-26.8097017	-12.20333108
Z002E0192	-5.171945056	6.900470454	12.244019368	10.396770281	7.3009097967	10.430565883	7.3009097967	12.096162452	2.8160550513	6.7530868502
Z002E0193	9.2527613624	1.7505086965	-1.588971205	3.2127523047	2.6580963441	0.3649473842	2.6580963441	5.98004335	6.5727096658	3.5178287686
Z002E0194	0.6288918012	15.599964378	19.59654095	18.863029408	16.177443062	20.260352388	16.177443062	20.199234791	28.372946162	15.419911533
Z002E0195	-25.47363335	-11.42500306	-6.861971058	-9.029343862	-10.99519443	-12.86477264	-10.99519443	-15.34944628	-27.02638622	-10.48452652
Z002E0196	-17.46285269	-21.41258928	-24.56204514	-19.1844124	-20.46090335	-23.33023722	-20.46090335	-23.76342296	-5.441048638	-21.16660172
Z002E0197	-13.67788878	-4.487677808	-6.724988593	-1.843273228	-3.919464256	-8.315019806	-3.919464256	0.9571306671	12.21717811	-4.474458787
Z002E0198	2.4246740725	1.136715769	-2.084694279	3.4573424643	1.8294422094	6.0325362195	1.8294422094	-2.799587886	-12.93973499	1.743327658
Z002E0199	-7.877323536	2.2087264309	-0.866182055	5.3047082804	2.8808119699	7.1457958926	2.8808119699	-1.427385711	-11.71240807	2.238392043
Z002E0200	-5.212479969	-9.623007875	-11.60042968	-11.60623708	-8.873231113	-5.961507871	-8.873231113	-5.464164613	-18.93740133	-9.368641565
Z003E0001	12.273821453	3.6580917119	6.4210558249	10.183168798	6.970374252	1.7533605732	6.970374252	5.6157251771	21.074032132	-4.733983109
Z003E0002	25.151063126	31.284490267	25.829478113	25.621268847	28.768120832	25.704436223	28.768120832	30.101291763	14.733033321	11.486665136
Z003E0003	11.148066248	4.5211545832	0.9970127202	3.7694016559	0.8220069731	6.6792114428	0.8220069731	-0.637880945	17.06688018	-20.45058847
Z003E0004	-12.0922892	-4.782679259	-16.43013475	-4.806325743	-7.961658725	-3.317803775	-7.961658725	-8.742995624	-27.0910601	0.2950891897
Z003E0006	-24.80494102	-15.49510564	-19.36629302	-16.43571192	-19.50931668	-13.79178706	-19.50931668	-20.14182899	2.3818361425	-10.28994297
Z003E0007	5.9426709921	-1.847928841	-7.189351059	5.2706122664	1.9075099754	5.4287825202	1.9075099754	0.8213940986	-19.19658663	-12.84598166
Z003E0008	-0.591345406	8.4781607959	22.96527259	13.9599127	11.304355789	16.875463193	11.304355789	9.8086692456	31.990241868	1.2758426094
Z003E0009	-18.30789993	-35.1634437	-40.49868284	-34.41290367	-30.80421293	-35.97016929	-30.80421293	-31.40731138	-31.25549292	-17.26429139
Z003E0010	10.274905374	8.0338606786	0.5824264406	1.6527749999	4.0930849747	-0.116280605	4.0930849747	6.173808028	3.9662347786	-5.25392925
Z003E0011	-6.985674499	-1.12071751	0.0751554903	5.7677034445	2.1426010694	-3.257655522	2.1426010694	1.5667003362	-13.93693806	-5.267028108
Z003E0012	-22.34480962	-7.692072489	-23.72239906	-15.03599105	-11.54244952	-6.173753987	-11.54244952	-9.217085128	-11.40030084	3.8606883337
Z003E0013	-5.507248447	9.6704675578	-10.75879836	5.3821619117	5.196003835	11.515198423	5.196003835	6.5961003432	31.582700359	-15.04629595
Z003E0014	-29.74030318	-22.82225048	-20.06186397	-17.26267433	-19.95140814	-14.7627733	-19.95140814	-20.99714852	-9.248187075	-32.41492108
Z003E0016	-19.72293505	-21.68255273	-23.66068472	-25.45339122	-25.01182335	-30.38679265	-25.01182335	-23.69153524	-49.72033054	-7.259998609
Z003E0017	8.489310795	23.433089813	12.103168398	22.738845038	19.518975405	23.389334426	19.518975405	18.735025975	1.215079475	36.282456531
Z003E0018	34.04828058	32.57883733	32.677186707	25.913989295	29.662708312	34.624808755	29.662708312	30.604745974	31.890146163	45.992815687
Z003E0019	-17.34891681	-19.51522571	-6.74389642	-14.52218286	-17.03106683	-12.86170004	-17.03106683	-15.95191072	-38.87448219	-20.23709747
Z003E0020	14.273229309	17.838710695	23.973105046	26.188958287	22.491561373	16.073017638	22.491561373	21.638502408	18.126825427	47.580213121
Z003E0021	-20.49205562	-17.65331569	-5.598563047	-12.06091905	-14.63269056	-10.2772072	-14.63269056	-16.41756525	-34.82559667	-22.85456157
Z003E0022	-7.634869216	-8.143751234	-19.07170117	-6.978100821	-11.66498388	-18.03384005	-11.66498388	-12.69880729	-16.15763376	-9.831035889
Z003E0023	1.4648612556	10.104705884	11.936335046	10.071339577	6.498115525	0.9499855858	6.498115525	4.6210993773	18.674718994	24.632700594
Z003E0024	-5.900663262	-19.86546358	-6.539726262	-18.45680667	-14.98442808	-18.91094881	-14.98442808	-14.02112442	-20.92594177	-26.36574599
Z003E0026	7.6540574472	-1.684473101	-6.917259198	-1.177426533	-5.352869051	-9.894633099	-5.352869051	-6.085252125	-6.494290831	-22.81295408
Z003E0027	10.110595807	10.760668481	-2.213820209	3.2432158459	6.8816475679	12.837706543	6.8816475679	5.523425474	25.705169948	-12.61743753
Z003E0028	76.38759551	63.541182843	70.73331623	71.06718355	67.913679801	71.882586921	67.913679801	67.889757784	74.245355669	80.580222593
Z003E0029	-12.18120744	-2.302445289	3.8289868584	-6.732556606	-6.308649459	0.4339298517	-6.308649459	-7.388528393	15.952508634	-17.00939574
Z003E0030	57.469153892	43.215129268	61.550050006	41.729609301	46.929465575	52.678153035	46.929465575	45.294176625	58.532983252	65.883945972
Z003E0031	8.1995435473	10.72402153	7.2442573013	11.639965549	7.3344716953	0.8223874932	7.3344716953	5.8290441388	19.151192289	27.017179512
Z003E0032	34.998808001	34.150071971	40.367313743	25.570507057	29.968116473	37.2566414	29.968116473	30.554488179	46.470102212	12.648704515
Z003E0033	1.700830984	2.6306628721	4.7253093783	-3.48907109	0.5993389849	6.4831639832	0.5993389849	-0.239702583	-23.25799696	13.993452619
Z003E0034	-27.99058692	-32.09279797	-49.2271104	-39.67896707	-35.86524299	-30.03182261	-35.86524299	-33.70055934	-18.42606972	-28.12283872
Z003E0035	-8.053254788	-11.89997947	-15.33186511	-5.923675919	-9.283183051	-4.283930205	-9.283183051	-7.383129355	11.682257827	-27.44128555
Z003E0036	-21.20599443	-25.84235571	-35.07043548	-21.75916878	-25.54594668	-32.43479292	-25.54594668	-26.24941739	-34.8158525	-5.56347943
Z003E0037	-21.61041681	-20.18317688	-9.675607477	-12.58408612	-16.20679854	-11.38098695	-16.20679854	-14.04304354	-33.17745828	-22.71793481
Z003E0038	-12.93918201	-13.71390122	-17.23942519	-22.47638911	-17.64362404	-11.76903605	-17.64362404	-19.65632518	-4.838681108	-8.604482793
Z003E0039	-4.512983345	-10.5272203	-7.874468263	-3.043260449	-6.400681703	-1.517169614	-6.400681703	-6.260554429	-0.615819006	5.2849582344
Z003E0040	3.2032057128	12.565795218	22.628916534	12.632257961	9.2493811704	14.538901597	9.2493811704	7.7480470433	-9.190455042	0.7148079413
Z003E0041	-25.66430998	-23.89985611	-30.15014556	-16.05357227	-19.66854793	-20.02878071	-19.66854793	-20.23245695	-1.359549934	-12.87028544
Z003E0042	4.4628364336	-4.614027816	-6.452666259	2.2290918273	-1.284318415	-5.78763325	-1.284318415	0.3615266944	14.016565791	-17.23618193
Z003E0043	-19.36311666	-21.69190694	-10.99678125	-23.55774755	-19.00668565	-23.2784906	-19.00668565	-21.1096657	-5.564967097	-24.026497
Z003E0044	14.24239823	22.887661226	31.903240067	30.241761619	26.129177574	21.49320772	26.129177574	28.00407849	46.853711509	19.499489869
Z003E0045	-21.25574256	-23.1764752	-26.72008211	-21.85303185	-18.4957507	-23.13561659	-18.4957507	-19.303879	-22.45138319	-7.977016254
Z003E0046	-2.440124761	5.7537400352	-7.975906772	0.6859753616	3.2590241951	-0.613809079	3.2590241951	2.447049419	-6.779021192	-12.17522789
Z003E0047	-19.49929858	-20.42187744	-12.87144236	-12.75157037	-15.84068561	-21.74744238	-15.84068561	-17.06600715	-41.37588707	3.2127776575
Z003E0048	7.4259439768	-3.006508207	13.724407725	4.1250288781	0.7483086043	4.3729288296	0.7483086043	2.2335349649	-6.579599013	23.236651462
Z003E0049	17.431272107	10.112816211	2.2622363221	10.124444027	6.3311728652	2.0598838969	6.3311728652	5.6994225232	16.633241766	-10.78314029
Z003E0050	-2.419508484	8.029658092	-8.282664949	10.195003967	5.0167315401	0.30476774	5.0167315401	4.635189548	27.727368791	-14.18004935
Z003E0051	87.848417477	80.910303794	79.157838767	74.564289771	77.79847278	74.125065897	77.79847278	76.459584248	93.230417763	74.862422389
Z003E0052	27.988766396	19.091305924	27.745520047	19.103848757	15.778329619	11.059176816	15.778329619	14.101047406	-8.688433494	6.3443368323
Z003E0053	-3.055782	-12.5923549	-11.45952268	-5.795080183	-9.309283249	-14.12788387	-9.309283249	-7.700662068	1.3833590313	-23.75979319
Z003E0054	32.337221563	24.303834602	26.83627888	22.879619571	27.740797942	33.085661024	27.740797942	26.111215795	41.499354401	37.954769143
Z003E0055	6.8489857317	12.674791264	23.044850834	3.6691924242	7.9317289477	4.2931454022	7.9317289477	5.4153142456	22.160493319	3.121206015
Z003E0056	12.894073343	19.238469593	15.34256396	11.98783314	16.088122006	22.19154424	16.088122006	17.945178917	-3.499355691	30.069865454
Z003E0057	32.968195093	24.917209397	31.288256923	29.683840749	27.861921572	32.211995283	27.861921572	26.296699884	39.80645183	42.987785968
Z003E0058	12.584270677	3.5817886548	10.332822192	3.1892302957	-0.118424603	-4.501542908	-0.118424603	-1.502697194	-9.481800896	-10.28345263
Z003E0059	-25.71336197	-25.80217708	-19.68910859	-26.50857804	-29.99867542	-35.0750872	-29.99867542	-28.71292024	-16.95588787	-9.20249784
Z003E0061	-10.72292942	-13.82475199	-20.78526864	-21.49802703	-17.49130802	-20.97576131	-17.49130802	-16.3809108	-26.76905037	-31.12802724
Z003E0062	12.869460067	0.9593034161	8.494414519	-0.805260609	4.5317083345	10.02159425	4.5317083345	2.8818198955	15.526433674	19.672002491
Z003E0063	11.99045508	5.8211066402	15.492136919	5.5293451728	2.2105425202	-2.876515548	2.2105425202	0.8012548806	14.104893872	23.021272058
Z003E0065	11.85195578	6.2346863224	3.933306621	7.8609815923	11.400246051	7.0231102169	11.400246051	11.169717153	10.342988319	25.708987219
Z003E0066	-4.138714665	-11.24155485	-15.75367006	-10.81841647	-7.395176773	-13.19465347	-7.395176773	-8.26005673	5.7577130092	12.621153869
Z003E0067	-5.249994287	3.0739702505	10.299016687	2.3421870317	-0.716387528	4.7542563073	-0.716387528	-1.763937301	-17.6183888	-7.501075526
Z003E0068	3.4881765119	4.8058688697	6.7016725256	14.919454652	9.6474954311	4.0985710836	9.6474954311	11.734662039	7.9302566408	-1.931316238
Z003E0069	-26.69396621	-11.56500111	-16.81507686	-12.15715263	-15.83577933	-19.70605488	-15.83577933	-16.97505957	4.4425995629	-27.05312826
Z003E0070	-13.3423336	-2.671994951	4.6430406002	-2.858222955	-6.460785077	-11.17479662	-6.460785077	-7.700920392	-25.29823202	-9.623633474
Z003E0071	-9.071645945	-12.94592187	-11.14036021	-5.694539025	-9.277430808	-13.82895664	-9.277430808	-7.265663039	-8.314848054	-22.66040617
Z003E0072	23.072894139	19.799816395	18.143794998	11.096905673	15.996993895	21.346752457	15.996993895	17.047245897	-10.24369937	33.843494935
Z003E0073	-32.03203041	-26.35728361	-22.01801008	-35.50426935	-30.75326001	-26.23273124	-30.75326001	-32.92236924	-55.05204666	-7.744887851
Z003E0074	1.7457281401	8.2050620696	7.3745808401	2.7376898977	5.9354052792	1.641320599	5.9354052792	7.222718619	-17.54167191	22.543525384
Z003E0075	13.602225353	12.419181198	2.845037237	17.233300417	14.550772896	19.017731903	14.550772896	13.60962732	34.600305649	-1.827460289
Z003E0076	-9.641480431	-24.42543993	-10.14122867	-26.09424403	-21.00676223	-14.18477261	-21.00676223	-22.58796103	-5.358833572	-34.97076211
Z003E0077	6.2676229889	-0.000590212	10.44254371	0.3362451544	-2.988282837	1.2159634166	-2.988282837	-1.867457924	-29.17852391	16.176560943
Z003E0078	14.01432036	0.8730197879	-3.911512856	9.6063698738	5.473524216	-0.823082097	5.473524216	4.6851783399	18.008845979	15.741872993
Z003E0079	-28.17228709	-26.25704876	-30.83687926	-22.3801653	-25.99727822	-31.27355493	-25.99727822	-26.49279994	-28.83680228	-11.80258003
Z003E0080	-15.89951871	-1.547143454	-0.957786495	-7.262498236	-4.585389752	-9.435548536	-4.585389752	-3.38327047	-10.09126599	17.417711884
Z003E0081	-28.59099559	-24.88683477	-24.39498911	-14.86664144	-20.07288483	-25.273847	-20.07288483	-18.02873122	-1.450443359	-33.36393677
Z003E0082	-19.38946197	-30.85522479	-22.6591305	-29.13373926	-25.8040915	-30.7633678	-25.8040915	-26.79447372	-41.2105216	-9.353188995
Z003E0083	24.783704357	27.023153083	41.224624385	30.480711907	31.041921174	36.823371645	31.041921174	32.591715901	48.041344034	45.991620416
Z003E0084	-18.30857852	-18.64369547	-15.75159565	-16.64283271	-13.8361876	-18.19379108	-13.8361876	-14.92277214	-17.18949079	-25.98502457
Z003E0085	-30.41283062	-40.58720746	-41.07737633	-40.9529937	-37.03080009	-40.66008721	-37.03080009	-35.68156711	-22.75231209	-52.50456977
Z003E0086	-14.55026164	-23.98687115	-27.26354237	-24.97050894	-27.8514695	-22.26842122	-27.8514695	-29.0834318	-31.31962408	-46.69876381
Z003E0087	-19.94804611	-24.02083353	-4.736932177	-23.5333203	-19.16728153	-12.85989444	-19.16728153	-20.59684697	-4.258533056	-4.536263488
Z003E0088	31.621235967	13.545647304	4.9584506688	12.88425675	17.535763001	23.2851554	17.535763001	16.839325385	-3.039531446	-2.705552009
Z003E0089	6.9341375465	-0.258153752	11.82284201	5.7233598406	2.8713945911	8.4063179	2.8713945911	3.8461494857	19.091245636	-13.80857919
Z003E0090	-38.28401681	-43.94413912	-30.44822851	-38.36734376	-40.94489819	-36.44515794	-40.94489819	-40.0056758	-63.67971608	-48.94894571
Z003E0091	-5.310385676	-14.96146809	-9.436227978	-21.33318972	-17.91068235	-21.48610932	-17.91068235	-16.67746348	-41.86717007	-27.37283712
Z003E0092	-50.29562514	-41.28653401	-49.49651723	-46.62566515	-44.25803165	-47.52426879	-44.25803165	-42.14847687	-23.81562054	-56.43863653
Z003E0093	-48.00776423	-55.2357051	-51.0234138	-49.43160995	-52.19397826	-48.70094747	-52.19397826	-50.6703352	-59.22187465	-35.23559255
Z003E0094	-13.59364032	-14.66688064	-17.66664582	-8.823842493	-11.67732154	-8.310097	-11.67732154	-13.08467824	2.7820326658	1.7514823477
Z003E0095	15.810060067	1.6070528564	10.27103979	0.9283202023	5.8127315158	11.176929049	5.8127315158	4.1649378743	16.10910298	19.775720442
Z003E0096	10.045744443	7.0578045924	-6.886125121	5.7338920833	2.9674536661	7.7022262554	2.9674536661	1.5987821436	-17.02167754	-19.59414446
Z003E0097	14.079736542	-1.072671592	0.1538147553	0.0745021679	3.4399725154	-0.841799992	3.4399725154	5.1785099633	15.727609267	3.9795858111
Z003E0098	-9.470067296	0.6137294302	-5.224919048	3.3571275978	-1.936565521	-6.906019803	-1.936565521	-0.041721321	-1.890081643	-14.19417201
Z003E0099	-18.37832813	-7.124218356	9.0094207343	-0.069658929	-3.565221198	0.7058157416	-3.565221198	-2.235637718	13.500996268	18.288953493
Z003E0100	15.966914324	6.0052150926	10.681685152	-0.605234297	2.9142606518	-0.606998563	2.9142606518	4.2831907371	-20.58231381	-6.024563949
Z003E0101	4.50326666	4.5638538421	2.8624004833	13.894253636	9.5967220794	3.4473172256	9.5967220794	11.653845338	-13.53170715	24.199185678
Z003E0102	-19.85587307	-4.744549204	-9.998635769	-5.284736503	-8.998226607	-13.28985488	-8.998226607	-10.13668444	11.201018404	-20.08141653
Z003E0103	-42.44634444	-34.71812607	-37.03136138	-34.78992057	-30.54762817	-25.94023251	-30.54762817	-31.73387444	-38.27990008	-14.52291117
Z003E0104	-29.22580924	-36.7857938	-38.74664011	-42.44246564	-39.42572803	-43.92746321	-39.42572803	-38.02089531	-36.49151423	-23.36333612
Z003E0105	-18.64714018	-19.80184357	-16.18242482	-12.48488397	-15.7855449	-21.45852066	-15.7855449	-16.19991257	-35.95054921	2.676746281
Z003E0106	-7.475632895	-7.742557682	-6.072715346	-8.796983315	-4.953332342	0.7417632933	-4.953332342	-3.723286712	14.365789082	-19.26738672
Z003E0107	-26.85912862	-21.41852875	-14.84289934	-22.68477161	-17.79113943	-12.0173312	-17.79113943	-19.49516626	-38.28492481	-27.48547784
Z003E0108	-6.626928228	0.0425708987	2.4279936772	-7.322655335	-4.082973635	-8.036533658	-4.082973635	-3.610775118	10.245820603	-12.61838288
Z003E0109	-6.339133604	-3.014632774	5.0576171017	-3.072624047	-6.722585128	-11.84819731	-6.722585128	-8.079928864	-27.96672	-8.964409219
Z003E0110	-12.41202042	-17.5738372	-9.539240909	-15.9571204	-19.22430348	-24.5472216	-19.22430348	-17.96727407	-41.44519126	-11.08444153
Z003E0111	-32.16864061	-37.32312947	-44.02863541	-38.7496687	-35.31558255	-31.59976858	-35.31558255	-33.56346743	-59.46883541	-16.81794128
Z003E0112	2.4348928366	-0.932646122	-8.760654686	-0.205146065	2.7184792353	-2.627833787	2.7184792353	4.1297988722	-10.46952975	-9.610252508
Z003E0113	8.5026231177	3.4203136561	-3.495819615	2.3421851619	6.2088423714	1.2829960273	6.2088423714	5.0334574987	3.0334442697	-4.820881182
Z003E0114	48.671837546	56.09096648	56.420998044	50.608375347	53.675355189	49.619541779	53.675355189	52.094714791	31.756320987	44.597100826
Z003E0115	-33.58393923	-42.77698915	-40.5885833	-38.17375643	-40.09085545	-34.60256745	-40.09085545	-41.58450403	-24.10524294	-58.45481403
Z003E0116	-14.41799757	1.9159387291	-5.408394064	-5.273652497	-2.148482116	4.8285838501	-2.148482116	-0.351983046	23.154145336	-19.17443467
Z003E0117	7.0994513298	3.7605892099	-6.809937319	10.575827678	6.7855098732	0.5005360827	6.7855098732	7.8662566098	-13.89258268	-2.80235707
Z003E0118	-8.471543072	-2.396461739	-16.46834714	-2.294520814	-6.415870038	-7.994130308	-6.415870038	-4.923920586	-28.10558739	-3.830596665
Z003E0119	12.990171788	19.433035702	3.4520184963	12.997632347	16.275819599	17.358467968	16.275819599	15.924592742	0.8744580147	1.68723557
Z003E0120	4.4401328758	-4.191334994	1.70192084	1.9291777696	-0.991934466	3.1410302315	-0.991934466	-2.397119721	-5.768521935	-11.32234577
Z003E0121	14.710410795	22.020020741	10.372565247	21.996374257	18.841041275	23.484896225	18.841041275	18.059704376	-0.288360099	27.09778919
Z003E0122	15.612412744	16.322607068	16.078964556	17.550021606	20.690035882	26.450953214	20.690035882	23.115295611	6.0053461148	8.0519737824
Z003E0123	-29.50532558	-26.2087354	-28.62176558	-29.35934164	-29.96681642	-25.51196369	-29.96681642	-28.32581767	-12.92997789	-12.73230552
Z003E0124	-15.31610967	-17.03248159	-25.56046213	-15.9283242	-12.4733069	-5.916777612	-12.4733069	-12.96429712	9.9243052079	-37.33528824
Z003E0125	-11.21560919	-3.887402916	-17.06163433	-9.878680297	-7.057177671	-11.71788111	-7.057177671	-7.50807359	11.052078937	9.9682702189
Z003E0126	43.153470957	51.933045993	48.464642146	52.45589723	48.353631303	53.673626246	48.353631303	50.819019963	34.639524765	38.006774225
Z003E0127	8.0993919067	5.860364636	4.9257476836	-2.038049626	2.1239796228	-1.041598659	2.1239796228	-0.191876525	14.933291153	-15.37322702
Z003E0128	-9.899674108	-12.6018066	3.149574449	-12.76563959	-8.328993702	-11.61841916	-8.328993702	-9.985103338	-30.21822544	-18.23298485
Z003E0129	39.277289079	35.452208328	16.922399165	28.651985962	32.038027525	27.823793768	32.038027525	33.991297506	25.569337487	29.283355763
Z003E0130	8.6936596762	1.5295801006	-2.782943229	7.5704839364	4.8880956282	8.9012120521	4.8880956282	3.6546987564	19.314328246	12.631897567
Z003E0131	3.6309663905	2.4190094569	10.616543039	3.0327634427	7.1474828091	2.0369149006	7.1474828091	5.9442321515	-18.55861966	30.885381788
Z003E0132	-39.84481866	-28.79791287	-31.98115667	-34.51828429	-31.58121893	-25.37134213	-31.58121893	-29.98119504	-12.77658316	-32.02287291
Z003E0133	-18.38366235	-13.07117123	-12.32823304	-21.39470957	-16.62464766	-10.17511106	-16.62464766	-17.99097849	-20.28515848	-3.443973587
Z003E0134	-15.26497084	-8.25305975	-6.66330673	-9.17603881	-12.29055913	-9.168920422	-12.29055913	-11.62998539	-39.06005455	11.043765281
Z003E0135	6.4797693765	15.257897892	25.170916935	16.053677139	12.24158654	7.4196479667	12.24158654	12.114859827	8.1777997081	31.140419645
Z003E0136	29.489280252	36.518434075	50.818036717	35.60908755	39.733156139	36.351419564	39.733156139	38.190710943	58.314914138	34.229742915
Z003E0137	-19.13294292	-19.10045754	-19.5724495	-24.57478053	-19.89339872	-14.55697113	-19.89339872	-18.95909432	-42.67201907	-27.40900194
Z003E0138	-5.111474256	1.915173424	5.3249773167	0.1812276257	4.9863964477	11.530513703	4.9863964477	3.6219373043	24.894807784	-7.953042617
Z003E0139	-5.699118467	-12.84619164	-9.476335886	-20.81121904	-16.37986411	-9.326816646	-16.37986411	-15.07390699	-17.61615757	-30.28700432
Z003E0140	-11.89084102	5.0696495395	1.5610450503	3.471115546	0.327826475	5.2689851908	0.327826475	-0.314501293	23.020074665	18.026157447
Z003E0141	36.408976471	40.069696126	21.90640642	40.383095727	36.737941138	42.185007991	36.737941138	36.790499645	23.239338312	16.332174111
Z003E0142	3.1360150194	9.2074827614	13.194702907	10.624504917	13.731660084	9.1143926684	13.731660084	14.937233434	-8.285722471	5.6584859539
Z003E0143	29.310790814	27.023483951	13.911788056	18.966248879	23.011593308	18.733090262	23.011593308	21.863557573	37.33719483	35.121917649
Z003E0144	-24.24914422	-24.0152514	-16.28768462	-14.71571062	-18.93653545	-24.7702324	-18.93653545	-19.96753572	-5.555493782	-1.800635261
Z003E0145	-26.15626284	-29.55948695	-43.59783354	-29.66013373	-33.24727545	-38.43137374	-33.24727545	-34.59658713	-55.09926104	-52.65069804
Z003E0146	-19.92879012	-17.48571492	-27.40967741	-14.92009261	-19.94381952	-23.61518708	-19.94381952	-17.52723702	0.6621460819	-40.98357568
Z003E0147	14.782033559	10.305117764	14.668873696	8.78546434	12.976548448	8.1546284449	12.976548448	11.521689065	0.63585146	8.205044029
Z003E0148	-11.61988878	-3.921280459	1.2942247242	-8.059769898	-5.006533361	-10.05544308	-5.006533361	-6.573115725	-17.3291315	18.021544322
Z003E0149	2.0459207569	9.6984039946	14.41621422	9.1959881245	5.7918049713	2.6186906232	5.7918049713	4.5695718702	26.13755287	-9.187976351
Z003E0150	-13.5034368	-23.2471499	-12.75017633	-24.04952243	-19.96228489	-23.29108135	-19.96228489	-18.81099794	-5.089849496	-31.25610408
Z003E0151	-4.140446597	10.988476001	1.8957861878	4.257442319	7.2270497629	3.9302108611	7.2270497629	6.0242314699	29.240320974	-8.768033356
Z003E0152	38.810717907	30.869437359	24.093403152	32.1469494	29.790316069	35.138775103	29.790316069	28.686899614	28.069409251	9.8126930534
Z003E0153	6.8730723759	6.0055990753	-4.159286697	9.5820719974	9.0712014453	3.0778002199	9.0712014453	11.074254178	25.225933836	17.520264605
Z003E0154	11.728937546	23.65850492	21.525127223	15.946407135	19.942002399	16.150690638	19.942002399	18.390055331	-0.468886737	13.345161776
Z003E0155	-6.842098348	-13.23090398	-11.02773734	-7.285297921	-10.16283678	-5.922632226	-10.16283678	-11.10222794	-13.74689088	-20.59677508
Z003E0156	-23.18252913	-14.64202677	-6.023108322	-14.89702111	-18.98827224	-24.5421954	-18.98827224	-18.35362103	-5.418395576	-9.068988763
Z003E0157	-3.775351892	-8.528830433	-24.36379717	-7.354297495	-11.62807696	-7.198970441	-11.62807696	-9.407419886	5.2527561629	-6.38151619
Z003E0158	-21.05757127	-18.16026829	-16.54433671	-15.27378888	-13.34322996	-17.63250471	-13.34322996	-11.03300253	2.3585746985	-11.51284844
Z003E0160	-10.24214461	-0.081155913	9.515377461	-6.705841349	-3.298786154	-1.259751838	-3.298786154	-4.971075589	15.981911698	-13.93128298
Z003E0161	53.190148108	51.96935072	32.351761964	52.933031309	48.728796434	53.708937889	48.728796434	51.7329918	69.568997379	54.438453879
Z003E0163	-11.73672379	-13.83477075	-14.16195951	-9.072067685	-9.20299034	-2.684193615	-9.20299034	-7.28379507	10.800108757	-32.85182017
Z003E0164	4.9005277884	4.2054454133	5.7779440539	4.4122053398	7.4097121545	2.8784632933	7.4097121545	8.6597177548	24.808232845	-3.648266873
Z003E0166	7.2365134671	-6.542197276	8.03265345	-1.575766653	-3.538815938	1.6937001166	-3.538815938	-5.054497011	-16.93699336	-15.1793905
Z003E0167	-9.406735885	-8.605259744	-2.152670607	-8.630190751	-4.457237593	0.3287591018	-4.457237593	-4.996792647	-23.59221822	18.015546364
Z003E0168	19.001831371	11.79426335	21.98720667	3.844350116	8.2820322899	4.7860699321	8.2820322899	6.0949923005	-17.16422562	-0.406002228
Z003E0169	-0.244722651	8.2563444376	16.22585254	6.0236178918	3.150403077	7.4348406714	3.150403077	4.1830921189	18.158174293	28.308407927
Z003E0171	26.223600572	20.051745989	18.832977519	18.935385249	16.297682829	21.136478591	16.297682829	15.066381242	29.518687518	29.672386526
Z003E0172	37.841938729	30.110355125	33.041903497	37.320871251	33.809727722	27.823041589	33.809727722	35.290188343	44.691831086	51.081516915
Z003E0173	-11.30265438	-10.79805673	-22.0961777	-16.66177804	-12.97465647	-7.061946292	-12.97465647	-13.61737864	-32.43285548	-10.0927165
Z003E0174	28.556623685	22.591276842	31.02151462	30.413811255	26.906447796	29.37260797	26.906447796	28.083283485	-1.080142292	50.52887589
Z003E0175	22.073935967	17.709135322	11.25570023	15.351344054	20.377901902	25.345177421	20.377901902	19.023267091	-0.182699493	8.4860180184
Z003E0176	24.187955631	34.443196641	31.884973163	33.327842446	29.96911024	33.975006513	29.96911024	31.572512237	26.46478667	51.372616306
Z003E0177	21.582502939	17.279460228	0.1350279641	15.137859137	12.407407331	17.963999572	12.407407331	11.651209998	13.319661441	-10.89612039
Z003E0178	1.1012030077	18.02986989	27.544306975	11.599435857	14.582504613	10.422798305	14.582504613	15.648890232	30.366855446	39.459086962
Z003E0179	9.9135831597	10.660154732	-9.411431305	6.8990889588	8.6083167473	5.7266043846	8.6083167473	11.300604541	23.069949954	-17.86359875
Z003E0180	4.5340661295	15.77680405	13.27610186	8.7068720385	12.259852912	17.815622395	12.259852912	14.103379053	12.574143484	32.193433994
Z003E0181	-16.31149835	-22.87431444	-21.14663679	-17.06244593	-19.88565143	-15.61510159	-19.88565143	-20.74901589	-23.21205779	-30.02641524
Z003E0182	19.315068684	11.450486691	14.357644269	4.7651220654	8.0365763624	5.1965019606	8.0365763624	9.5217834187	24.185486192	-5.008403525
Z003E0183	19.334743722	21.670287719	23.391357016	29.126271533	25.323086531	30.020246456	25.323086531	26.804980724	43.429750924	10.428512059
Z003E0184	-4.612471368	-1.515400932	10.571273385	-4.575697922	-0.913636898	-4.77388638	-0.913636898	-2.192853502	-21.32428103	-3.552239438
Z003E0185	8.4391167362	10.802151602	13.76969613	12.251017949	11.826625977	7.9075203279	11.826625977	13.277836558	-8.857903495	-2.653529362
Z003E0186	31.634460875	28.669736245	34.183846064	28.29303895	31.691620861	25.869068982	31.691620861	33.297532246	25.892548921	58.082547123
Z003E0187	32.543514628	22.243565925	11.487742293	30.473793121	26.32251354	20.493582996	26.32251354	28.184506627	4.4018694691	7.1926426712
Z003E0188	11.079090814	8.7917839514	-4.319911944	0.7345488786	4.7798933081	0.5013902619	4.7798933081	3.6318575729	19.10549483	16.890217649
Z003E0189	-21.99423479	-16.10648508	1.5013355829	-17.79664366	-12.74311521	-6.671691289	-12.74311521	-14.65229098	-32.66736327	-18.28527908
Z003E0190	-26.19565531	-15.05277351	-21.27055063	-21.4376419	-18.68284868	-12.065481	-18.68284868	-16.62890759	-13.59871228	-35.24363635
Z003E0191	35.592877339	39.328589662	47.80038156	46.588186707	42.690128298	36.014144078	42.690128298	41.408480057	42.609715494	65.518178035
Z003E0192	44.585297528	39.123865387	56.629472783	40.056470418	43.240588079	37.732704777	43.240588079	44.281793137	53.364891519	71.43413538
Z003E0193	-5.275712283	-18.73562286	-15.00573346	-11.25558224	-14.58532526	-20.73354013	-14.58532526	-15.27712277	-19.22402518	4.0067742597
Z003E0194	-7.491183057	-1.961591581	3.0583982024	-1.503273173	1.694610457	-2.372045584	1.694610457	0.5270030743	2.4183905538	-9.478624953
Z003E0195	-18.529916	-10.8619324	-23.10518179	-13.19186466	-15.69388648	-12.33124651	-15.69388648	-16.95666597	-17.78295302	2.8572526786
Z003E0196	-2.500179243	5.9187087084	12.730743544	6.0053211091	2.3618342934	-0.944931602	2.3618342934	0.8047522534	21.572808825	-13.90919299
Z003E0197	9.7067141667	1.5498172644	5.6645214075	6.9329008237	4.6364723226	9.8690510738	4.6364723226	6.0046946145	2.7913805869	-9.989676459
Z003E0198	-43.07105192	-33.07499825	-45.75253278	-38.09263146	-35.74098232	-39.68730655	-35.74098232	-36.45917654	-16.16072405	-36.35565957
Z003E0199	28.250453945	25.501762474	13.76430358	31.407418124	28.197323337	31.910365578	28.197323337	30.260034638	9.7794978779	15.179164972
Z003E0200	-27.6292068	-16.35658601	-19.97184533	-15.28115097	-19.56114091	-25.26292756	-19.56114091	-19.91770765	-18.0656076	3.0556519169
Z004E0001	16.444639546	2.7725218332	0.9069287489	9.1687136091	12.043596411	15.236262981	12.043596411	17.126699988	0.6234255519	16.630516157
Z004E0002	19.942164456	18.158344301	37.210854097	22.383861263	25.423989604	28.287907618	25.423989604	17.706335468	19.18741196	22.651567674
Z004E0003	-12.45917229	-2.409861723	-10.9637453	-14.9272857	-10.83484364	-15.68107233	-10.83484364	-20.12900924	-20.2786415	-15.22525683
Z004E0004	31.309216372	18.526561108	15.260563771	23.577874177	26.70133787	21.783157673	26.70133787	21.778062756	38.974512095	29.733639559
Z004E0005	-9.702831077	-11.24310148	-14.17993403	-6.73740506	-4.191764651	-1.639747152	-4.191764651	-10.75783142	-14.02110011	-6.802808472
Z004E0006	-18.81059541	-26.09608738	-8.342702245	-24.62891923	-20.34086841	-17.44201996	-20.34086841	-14.32481427	-9.552604434	-22.73553478
Z004E0008	-11.24865867	-4.610116263	-13.62064192	-16.82636433	-12.72239855	-10.65387423	-12.72239855	-22.75129724	-22.75170204	-16.66316888
Z004E0009	20.682022447	13.538067787	31.669325054	22.61480263	20.630998414	18.457866412	20.630998414	27.377522961	31.402540501	24.36977286
Z004E0010	-11.94199811	-4.397498708	-6.25721765	-9.942050092	-7.590391779	-3.75109737	-7.590391779	-15.31572001	-2.34789865	-10.43914732
Z004E0011	11.986308201	9.4937863498	11.610103111	17.200575603	14.316335062	18.194221619	14.316335062	25.030414259	27.139205912	12.347361001
Z004E0012	-15.97645526	-7.245362086	-18.67918513	-14.84344995	-17.26372425	-13.37031957	-17.26372425	-26.31701695	-3.489478658	-14.4251098
Z004E0013	6.0564620134	9.2930689914	-0.856122621	3.8375607896	0.4198282455	-2.401284898	0.4198282455	11.270699346	0.4789520428	0.5471177095
Z004E0014	28.351684703	21.848805656	30.497713342	28.23198036	32.307695712	27.503037603	32.307695712	27.157079782	20.642593633	35.665795592
Z004E0015	-14.90747842	-18.3914193	3.4270741343	-6.408306689	-9.289474378	-4.815308628	-9.289474378	-20.07520285	-21.34033254	-5.626771971
Z004E0016	-33.87571751	-29.73340689	-39.71142248	-35.16555953	-39.1237667	-34.61466095	-39.1237667	-27.84385159	-46.05270033	-41.50051015
Z004E0017	8.2748144517	1.3228943667	10.457831724	6.9171031719	10.047501098	4.7391556347	10.047501098	2.1206343648	7.7503086054	6.531872292
Z004E0018	-5.772579328	-0.203649897	2.4391499444	-12.52500676	-8.672080909	-4.751706341	-8.672080909	-0.322441351	-8.421389164	-4.035506636
Z004E0019	6.7774306089	15.685858555	4.6771948265	10.576445281	7.3041937365	12.185563058	7.3041937365	3.5699397599	-0.160649349	10.875541759
Z004E0020	1.5449700393	10.857275894	1.4124379242	5.9167689775	2.7885619587	-1.636347628	2.7885619587	-5.106308914	-5.653388853	-1.585937352
Z004E0021	-12.35383071	-16.50202318	-18.94350154	-13.34955238	-9.528400449	-6.681480304	-9.528400449	-1.570110052	-22.37469667	-11.46927084
Z004E0022	-31.15253437	-33.18575233	-38.50559169	-23.90305444	-27.34632473	-22.25828647	-27.34632473	-13.38763402	-26.1127352	-21.90088135
Z004E0023	-10.45235321	-9.481122748	7.1174141395	-9.740644693	-5.396677898	-1.462519315	-5.396677898	0.9616108996	6.4495223776	-7.399808165
Z004E0024	-3.26598947	12.258853949	7.0488315009	-2.09892016	0.5192790541	4.3553265861	0.5192790541	-5.671711455	6.5474308281	-2.311963951
Z004E0025	31.621653468	15.710897041	36.341558658	26.415072278	25.812889927	28.239842933	25.812889927	18.388011875	14.870580548	22.439497208
Z004E0026	-17.3573918	-26.86736977	-23.59109141	-17.63876204	-20.50063166	-17.73436196	-20.50063166	-9.501618983	-8.779443295	-22.76652892
Z004E0027	-18.53637065	-21.22856538	-26.69929378	-12.47922155	-14.91240575	-18.76125795	-14.91240575	-11.02677545	-7.247587839	-18.07300422
Z004E0028	36.266253933	28.051918695	29.538812947	39.247213291	36.300106963	31.779972748	36.300106963	24.428138263	46.801225535	38.774661136
Z004E0029	-15.02634929	-19.6700644	-13.09789979	-18.28546364	-14.40811516	-17.73097204	-14.40811516	-9.719291863	-1.9907638	-17.39919808
Z004E0030	0.7697517502	-8.496412481	-11.7169005	3.1139415953	0.4384886223	1.9163344416	0.4384886223	8.9524520773	-12.06135409	4.7407121799
Z004E0031	23.70968004	31.421107891	11.488442006	22.813951247	22.791236767	25.52426535	22.791236767	11.456465811	13.979995143	18.842653264
Z004E0032	15.720106325	21.706761108	0.2020657916	8.5253154747	11.808133144	7.5646842728	11.808133144	7.7280362421	27.542955733	14.565347875
Z004E0033	5.8493043221	11.570102559	-13.33934397	2.9133353361	-0.196614315	4.3693386346	-0.196614315	6.7283353001	8.0742275017	-3.389722827
Z004E0034	-13.88175593	-13.73860325	-17.86442143	-11.3066953	-7.951114334	-4.950292173	-7.951114334	4.6760887687	-10.07068605	-9.074788924
Z004E0035	5.5946556205	11.516370026	1.5593803921	3.9277056782	8.9407359449	5.7374969321	8.9407359449	17.86318978	21.318988206	12.90107186
Z004E0036	-4.219535163	-8.276593687	-0.972513434	0.9387268734	-1.049966607	-4.588055487	-1.049966607	-4.390572983	8.8451715762	2.0429047401
Z004E0037	12.372521943	11.267000606	31.518239756	21.764288993	18.826540235	23.684438642	18.826540235	32.355542315	7.4031225374	24.394666526
Z004E0038	52.038069838	45.411493556	58.788057347	47.810654875	51.973147394	47.054186461	51.973147394	57.09296594	53.828559739	48.741548453
Z004E0039	-30.24262996	-18.30624282	-28.72027379	-23.32126019	-26.19233996	-30.8348619	-26.19233996	-34.99015159	-34.2071737	-30.53306737
Z004E0040	-24.42066545	-8.393488136	-29.24667467	-22.51193264	-18.55812268	-13.73338531	-18.55812268	-18.49420956	-26.80212832	-14.34352822
Z004E0042	13.372157028	16.914181895	18.468841629	4.2314356111	8.103455815	8.3534653898	8.103455815	13.865826567	15.959711802	11.945532124
Z004E0043	17.000609238	18.864631908	16.95114299	8.3802968718	12.309987039	8.4206472572	12.309987039	2.8723626511	8.9730356646	14.726590471
Z004E0044	0.0327804502	-17.46183745	-9.017524403	-4.014644479	-6.722941019	-12.0859547	-6.722941019	4.1129924313	-20.37683966	-9.884357678
Z004E0045	1.5023685046	11.490159457	2.96282505	6.9912335534	2.9092587218	-0.39418048	2.9092587218	-6.974760668	-3.033874374	-1.350226555
Z004E0046	-20.71868755	-34.95667044	-29.65113633	-30.47594695	-27.0572002	-24.10652771	-27.0572002	-30.25665108	-14.78853466	-23.35463911
Z004E0047	1.7489073503	0.1437482793	-2.876830788	8.2385415988	5.7091134827	2.102050037	5.7091134827	9.1788897247	17.409013233	2.5197481973
Z004E0048	-24.29144826	-25.73976314	-17.84570492	-23.40302622	-18.85797193	-15.91208429	-18.85797193	-10.54476591	-32.42817302	-20.76059153
Z004E0049	-28.4447937	-36.67009879	-28.78609857	-26.05685124	-30.72984674	-27.66899655	-30.72984674	-39.68081392	-16.78507678	-34.00782208
Z004E0050	34.918566915	26.127922998	42.720621811	38.202350688	35.108646289	29.551176454	35.108646289	20.051337713	38.034137646	30.602076535
Z004E0051	-12.06253587	1.4977221678	-17.74497671	-13.86170142	-10.02481542	-12.78277147	-10.02481542	-2.637172219	-2.527411463	-6.355287547
Z004E0052	4.6145853634	-11.3193523	-1.060263806	3.5379983221	-0.963115896	-1.909617491	-0.963115896	-10.4888422	-11.06961287	-4.816694851
Z004E0053	7.6821382881	12.84840708	0.1550729439	4.8826007434	2.4192625151	3.0731657893	2.4192625151	17.364374124	16.508461763	6.5151952013
Z004E0054	2.7269525227	3.841043406	17.864803433	5.1374732609	8.1183908261	11.40399396	8.1183908261	-1.893782267	21.581498817	5.1859128873
Z004E0056	10.076738423	15.087362925	17.821536768	9.0697937963	6.6858507762	11.262113105	6.6858507762	15.059129958	-3.476641683	7.3520646905
Z004E0057	-21.8728517	-14.22317702	-11.74656988	-20.27608159	-22.79635863	-26.83905011	-22.79635863	-36.01819021	-19.05688918	-24.48479955
Z004E0058	1.9916116157	-10.01000119	-14.5581484	2.344977132	-1.302613445	1.6608182319	-1.302613445	9.7359895337	-12.48824931	-3.380089044
Z004E0059	-4.567866152	-14.22773334	-5.299657896	-11.59626584	-8.27331114	-9.067518588	-8.27331114	-9.851220267	3.2198179923	-11.5184873
Z004E0060	22.651825862	10.362502945	22.047901052	23.570657657	21.016367365	17.55542009	21.016367365	27.656506185	7.7165981569	24.80484539
Z004E0061	3.0243062803	3.5736221501	22.976379653	6.1516402137	9.8061979347	5.078961515	9.8061979347	2.0517688451	22.705873225	9.7761775652
Z004E0062	-38.60316088	-46.74367398	-34.83098638	-33.08419021	-37.3731613	-33.86029252	-37.3731613	-43.16331441	-47.94832215	-33.29361205
Z004E0063	-27.37685799	-18.45637398	-39.63225298	-30.83006836	-27.23813178	-31.70699243	-27.23813178	-31.99275634	-18.1442261	-24.26471174
Z004E0064	-10.89645447	-2.673897294	-25.59237201	-18.56940948	-14.64919767	-9.724568715	-14.64919767	-2.844015746	-9.000952632	-10.31410636
Z004E0065	17.584474595	25.899027274	28.154030828	20.948118245	18.202172636	15.964814815	18.202172636	23.146264951	10.316919782	21.705899296
Z004E0066	16.597561209	15.113769856	3.63939699	10.902923763	15.099186443	19.010688477	15.099186443	26.252978532	3.6543406997	19.85109692
Z004E0067	4.1704694263	-8.239270517	-12.25459323	-3.607707674	-0.752800251	-6.7042292	-0.752800251	-8.671031311	11.804644916	-4.863560441
Z004E0068	-20.44247462	-26.46031517	-30.07743128	-16.76297289	-20.36193729	-17.96944766	-20.36193729	-33.38723641	-8.996061498	-24.11681103
Z004E0069	-13.08335724	-21.39497888	-16.89389553	-12.62342963	-14.53921624	-18.08189423	-14.53921624	-9.247952786	-4.270044433	-16.79672945
Z004E0070	-10.48108413	-21.72242506	-21.53707781	-15.52128737	-12.16431452	-9.326136818	-12.16431452	-19.93978168	-25.13620204	-8.498920874
Z004E0071	-10.67360756	-22.36790883	-27.55419572	-12.33603491	-14.41043581	-10.81359166	-14.41043581	-2.73114019	-20.77472734	-16.31609616
Z004E0072	22.456533659	25.839366387	4.5661404218	14.292311134	16.992572343	19.530755976	16.992572343	11.756320483	18.483660878	13.655014437
Z004E0073	0.4368023899	11.0463084	9.9497618381	2.8920944553	-0.458790243	3.0653811759	-0.458790243	-0.898286058	15.85205857	-3.628001926
Z004E0074	-14.51742689	-21.22960335	-12.5163985	-16.2731958	-12.76670743	-9.465006344	-12.76670743	-15.27522257	-15.7003403	-8.335128174
Z004E0075	10.155597909	12.320719203	17.737701702	9.4277009761	6.2472332552	2.3694629781	6.2472332552	0.7471194228	-2.826902857	8.798690776
Z004E0076	23.622711756	18.814045851	14.956948011	28.505976054	25.180314204	20.917900835	25.180314204	10.637217544	36.935418712	20.646515455
Z004E0077	2.1807287722	-12.15237231	-13.72426025	-4.188310353	-1.039501693	-6.860861175	-1.039501693	-7.721500527	-12.3633821	-1.505196191
Z004E0078	24.084581468	31.421689856	23.591641401	20.196112348	24.128500265	22.83312998	24.128500265	21.446824864	14.726451301	27.48429323
Z004E0079	-4.591827675	-10.98258355	-13.85037428	-0.865491037	-4.195899172	-0.770160788	-4.195899172	-14.22624235	6.8857056813	-0.807711029
Z004E0080	-9.888584055	-16.21902984	-12.43418867	-9.551255688	-13.7955512	-18.67240672	-13.7955512	-23.31117231	-23.21785231	-18.10377536
Z004E0081	-12.62723552	-18.27783581	-17.53455798	-13.952736	-11.02141342	-8.086740893	-11.02141342	-9.124666019	-21.59682981	-13.29786
Z004E0082	-1.439694629	-18.71169727	3.5523628269	-4.583223691	-7.662319388	-8.742584297	-7.662319388	-18.55757617	-20.92253217	-11.94573726
Z004E0083	-10.13397221	-22.34514729	-12.14983541	-18.94353725	-15.54094184	-16.35171377	-15.54094184	-20.81160637	-3.691966689	-19.18095673
Z004E0084	-12.09545207	4.3498661163	-12.20302953	-11.50910491	-7.162051715	-11.72702939	-7.162051715	-19.93939639	7.8288261361	-11.73486269
Z004E0085	20.242968493	2.7291669498	10.504406249	16.687254255	13.098452521	15.078380954	13.098452521	6.0817677552	9.7663543631	9.6227770637
Z004E0086	-15.900752	-16.77866116	-15.77601801	-9.748163812	-12.11603768	-8.088322692	-12.11603768	-6.375019326	-0.810001307	-14.4937739
Z004E0087	27.965433489	15.582624093	21.903013926	28.341815577	26.452050232	22.034780353	26.452050232	34.853270853	11.170707605	30.179664655
Z004E0088	-16.41501292	-32.86345194	-22.9143543	-19.73036034	-22.34706948	-23.88151082	-22.34706948	-25.02285596	-37.07620608	-26.15980158
Z004E0089	-8.927336945	-26.31081507	-21.2045099	-12.58523652	-15.64017802	-20.53836896	-15.64017802	-20.44753385	-20.22668436	-19.70998834
Z004E0090	10.931640656	-2.275001494	7.6275809109	11.41557622	8.7911514775	11.738846817	8.7911514775	-0.581387453	-5.079722296	11.987851528
Z004E0091	-13.16075699	0.4061147427	-21.04841402	-7.272068882	-9.61752538	-8.481432821	-9.61752538	-1.969540345	-10.17209576	-8.866917788
Z004E0092	17.275947833	31.567045948	25.916422725	16.271179276	19.044638039	21.784166048	19.044638039	12.302259911	35.977274177	15.84956783
Z004E0093	-18.41541548	-7.48930451	-20.95405292	-16.55732176	-18.1911126	-21.0314482	-18.1911126	-9.316736373	-5.508540519	-14.76714314
Z004E0094	-12.65156732	-20.6904592	-9.544725795	-8.238902286	-11.83572993	-15.9653206	-11.83572993	-22.09511119	-11.92503731	-9.131732788
Z004E0095	12.573379534	25.369093141	18.128053585	16.64516949	13.361972507	16.925518909	13.361972507	3.8179163524	28.695822559	9.5448018963
Z004E0096	-3.109109741	11.32120862	-4.822005827	2.7538096784	0.1347064219	-3.800811481	0.1347064219	-13.68658584	14.816374767	-4.735668958
Z004E0097	-11.80229615	-8.809485029	-5.282336553	-3.981156744	-6.496550658	-8.443692995	-6.496550658	-0.682803711	2.0074725314	-2.58905128
Z004E0098	-28.48673774	-30.37396827	-16.96758071	-27.82059985	-25.39173263	-21.84353768	-25.39173263	-32.87751941	-21.14687926	-28.3053469
Z004E0099	-36.44927712	-49.99259127	-43.10047985	-45.58118111	-42.23569698	-45.50649621	-42.23569698	-29.57167816	-37.79001421	-38.10386306
Z004E0100	-7.096361241	-19.63967195	-3.654879475	-14.58220929	-11.48643263	-8.608853915	-11.48643263	1.2001098266	-23.02688644	-13.24382561
Z004E0101	12.162500645	0.0402802544	10.590484551	13.361672997	10.325793237	6.5156030156	10.325793237	21.838092421	7.2107660383	14.760690215
Z004E0102	-14.42445887	-13.26884979	-17.87584376	-16.46457648	-12.35996585	-16.20854419	-12.35996585	-21.23910078	-23.76337242	-9.578719532
Z004E0103	-6.974752296	2.4527257065	-3.600424978	-7.118298272	-6.405890449	-10.68279438	-6.405890449	-0.745529357	-16.40879459	-9.753261355
Z004E0104	0.19632262	14.344849224	15.680983643	-0.804513657	3.546895022	8.0921693102	3.546895022	11.511618889	-5.293846007	1.2638101502
Z004E0105	6.5116037203	8.9352354373	2.7809719135	15.461193162	12.509283412	16.585092688	12.509283412	18.232004559	24.286552542	10.367805056
Z004E0106	23.574967821	19.259846995	7.8809519996	19.831052169	16.901292938	20.942038284	16.901292938	23.5853159	20.980732027	13.746368567
Z004E0107	-11.32734867	-2.497503246	-0.256561864	-9.01737046	-11.15517343	-13.95780088	-11.15517343	-6.036494635	-20.82118304	-14.75154918
Z004E0108	4.3766916664	8.7381186719	-4.361718792	4.0624549164	0.2408747907	3.8104889857	0.2408747907	-11.65415701	-8.428844206	-3.890575853
Z004E0109	-12.97661343	-16.36486578	2.6191633823	-13.54703478	-10.20017857	-9.958106964	-10.20017857	-15.18350396	3.0093733803	-6.362027517
Z004E0110	1.5297345277	9.6703941424	-11.12181795	5.6310817862	2.1064431837	-0.683927751	2.1064431837	-3.775926041	-4.857011483	4.8655711301
Z004E0111	-1.77287893	7.8726570252	3.3710948265	2.74331209	-0.673329434	4.4681301297	-0.673329434	-4.910930521	-7.770147205	2.9602429164
Z004E0112	-3.596283264	-3.016856516	-7.25472876	-2.246175329	2.3598446349	-1.061781209	2.3598446349	10.995959367	13.190232028	6.7050681939
Z004E0113	-11.42683557	-3.689204116	0.5265374737	-8.919972098	-11.63518225	-16.69091716	-11.63518225	-8.664316965	-12.51077473	-15.10113387
Z004E0114	16.178287945	27.420340677	5.8857355505	20.630703162	18.182612168	15.05332784	18.182612168	23.506698227	9.0110042853	14.683574817
Z004E0115	-28.0838796	-16.21072748	-37.71693334	-30.34938853	-26.59318805	-30.57882749	-26.59318805	-14.23410895	-25.94584768	-29.11242831
Z004E0116	3.1566393689	20.093574366	22.394859089	13.287660409	9.7942529583	13.462102118	9.7942529583	1.9410526316	11.42561625	6.7562058211
Z004E0117	18.666616576	16.991298606	9.1926705555	11.428998964	14.326727568	16.54955232	14.326727568	8.7501341472	28.630852795	10.944794408
Z004E0118	-34.22413613	-20.98106638	-20.28637097	-26.7794714	-29.89025035	-30.34767051	-29.89025035	-43.22326058	-39.0990566	-34.09273559
Z004E0120	-11.83638211	-12.55555479	-14.05144338	-13.5140893	-12.96517798	-10.58995987	-12.96517798	0.1513557817	-24.14569069	-15.00332018
Z004E0121	22.894518171	28.022487245	25.288765138	17.400823143	21.190909209	15.281533992	21.190909209	13.791663752	12.555786764	16.851530878
Z004E0122	-25.61323863	-28.48243005	-6.547949851	-17.84307168	-19.96889338	-24.05808938	-19.96889338	-15.74775152	-33.66319374	-22.97248891
Z004E0123	2.3167966468	8.3306870437	-4.786740284	-4.941959607	-1.067537174	3.6590331208	-1.067537174	10.907437674	-10.84065049	3.5752822484
Z004E0124	-19.67165629	-30.21095637	-33.00266044	-24.09927471	-21.34413622	-19.89540871	-21.34413622	-27.90221604	-23.38445872	-24.23087459
Z004E0125	23.111072325	13.718737917	7.5155281319	24.601910365	20.491198947	24.86984746	20.491198947	15.034919153	34.472083362	24.216384491
Z004E0126	-26.89531011	-42.56709608	-18.15570071	-35.57884541	-31.35686008	-36.35941279	-31.35686008	-36.18867701	-45.69834771	-30.50013147
Z004E0127	24.099257912	35.239833568	34.66050686	22.042313133	23.09480048	26.957727259	23.09480048	29.95505382	37.270858646	20.334690328
Z004E0128	14.314006666	5.0785284743	11.45352031	14.323716333	10.208055647	14.116295651	10.208055647	20.545151582	23.504064927	8.1653611911
Z004E0129	9.0696414332	0.163326946	14.174712183	7.0683624104	10.15922964	6.5645891985	10.15922964	4.1006429677	0.1615952722	13.556252404
Z004E0130	-6.862158476	-15.48032915	-10.36327495	-6.363730989	-8.058755245	-10.75206773	-8.058755245	-0.305536478	1.9767362132	-4.444429455
Z004E0131	-40.61411389	-38.37788301	-52.33736615	-48.49603956	-44.96877549	-49.64835016	-44.96877549	-48.29687369	-53.93466819	-42.18271254
Z004E0132	-6.216422317	-19.37026446	1.1946481917	-7.721228806	-7.510155048	-12.14395628	-7.510155048	-19.01067836	-20.95845933	-4.964742255
Z004E0133	7.9441581982	5.5219143239	4.0475305714	17.277067587	13.955348002	18.214954512	13.955348002	3.8302959836	2.1858867062	17.69710815
Z004E0134	-8.954926944	-0.275346345	2.911158805	-6.788573013	-8.514422648	-10.47097222	-8.514422648	-0.251579852	-10.07061586	-4.805231373
Z004E0135	-13.6986988	1.9097347193	-19.15868085	-4.73786528	-8.147339159	-4.147693854	-8.147339159	-20.63631442	-15.92244128	-11.89470819
Z004E0136	3.4578209564	-11.17561669	3.4589977352	-5.883150867	-2.484264984	0.701312315	-2.484264984	7.375287712	-14.32967557	-4.615787976
Z004E0137	13.481874439	29.312212525	17.390687021	16.324604229	16.202929204	13.549531387	16.202929204	26.059861028	29.130834715	13.341042013
Z004E0138	10.990240162	27.085573757	19.419600485	11.96542254	15.657148484	19.69898044	15.657148484	23.451922873	7.0085512562	13.565639788
Z004E0139	-18.21310626	-20.2388724	-1.921817144	-20.00413367	-15.64873786	-10.46371817	-15.64873786	-5.392552355	-4.513925593	-10.54257815
Z004E0140	-34.53876939	-29.20436814	-37.11559486	-33.69587571	-36.62345137	-33.07181078	-36.62345137	-42.12772005	-46.59934785	-33.40578699
Z004E0141	37.469151611	28.614456771	24.433334438	36.696805381	36.905864636	32.648311583	36.905864636	47.367340131	34.402921324	34.418749928
Z004E0142	28.177700872	35.663157051	26.190945862	21.326843801	24.533267251	29.245101085	24.533267251	15.889184769	40.474864464	27.733802283
Z004E0143	-11.8297876	6.8658409861	8.2132411078	-3.363715995	-5.016830981	-7.127068886	-5.016830981	2.5185130503	8.6497170753	-1.235450233
Z004E0144	-19.88370798	-7.063744363	-31.10266065	-15.96261343	-19.66762129	-16.3254623	-19.66762129	-15.85179741	-3.441403919	-22.46099206
Z004E0145	9.9886093047	15.698187548	6.1030351929	4.1392614673	7.9893861834	5.6707087003	7.9893861834	2.0376718739	7.7625752288	4.2226617349
Z004E0146	-11.72802471	-6.085812237	-6.142553371	-17.32869745	-14.41631201	-10.57367038	-14.41631201	-17.05912262	-22.11305392	-10.58527948
Z004E0147	-43.18855356	-45.56088976	-37.29370406	-35.8252119	-39.24713396	-37.93170066	-39.24713396	-51.67440761	-26.19655557	-36.0937488
Z004E0148	11.333561086	13.806313984	12.797454575	14.369599223	11.161777072	15.860951653	11.161777072	10.377543304	1.2974106016	15.069453523
Z004E0149	28.208787581	38.945458476	18.615937924	33.986884559	30.150793686	26.130061563	30.150793686	21.697759534	22.974730231	25.908820432
Z004E0150	17.869604221	26.764375216	19.306179516	20.238493626	17.531457582	22.633988471	17.531457582	26.753934636	16.851923012	22.152099927
Z004E0151	5.5626290741	19.617036271	12.532411525	13.719904218	9.6815244687	15.361045829	9.6815244687	2.7404123722	2.9383282183	13.44009559
Z004E0152	-13.26626852	-4.321115193	-15.5553422	-12.58003321	-14.28889852	-18.00664287	-14.28889852	-2.978888798	-1.547038744	-10.73156323
Z004E0153	9.7151613733	-3.625611262	18.195144051	9.1808602234	7.0658975158	2.1675240263	7.0658975158	11.269243671	-7.215488106	3.5787876057
Z004E0154	22.76598453	27.209101958	14.317009555	19.367629354	16.863483253	12.446178916	16.863483253	28.018662934	30.854703974	13.343980995
Z004E0155	0.2790556629	-9.007300749	-12.35163173	-4.526929795	-0.405597818	-4.519613201	-0.405597818	5.8138516816	-12.90776809	-3.438130754
Z004E0156	-30.95023455	-16.72886788	-16.37361705	-26.8041533	-28.94005581	-31.66881767	-28.94005581	-23.92101798	-14.91947415	-32.47746952
Z004E0157	22.663535706	10.187828327	28.972946898	21.660331619	17.933583277	21.837220448	17.933583277	12.421161978	30.621147867	21.543198243
Z004E0158	-28.37377755	-30.67055497	-12.29647379	-22.16784192	-23.93741488	-26.52527167	-23.93741488	-17.66954008	-13.23563546	-20.02290785
Z004E0159	35.989708633	45.25609373	47.688357202	33.520917971	36.984419816	32.756149559	36.984419816	29.153981679	29.871050336	32.873086933
Z004E0160	-7.516839487	5.3914571626	-0.760673214	-6.961948815	-3.133973857	-6.063693674	-3.133973857	-13.41529249	-6.894219261	-0.284513752
Z004E0161	-4.607084561	-11.96667224	-1.996950483	-0.28229554	-2.988413457	0.99601328	-2.988413457	-11.71529889	-7.808351974	0.6785735349
Z004E0162	5.9580655075	-7.907002063	-3.350793329	-3.846028805	-0.695838322	1.2215854218	-0.695838322	-6.89024515	11.857098157	-4.136339114
Z004E0163	-1.895262399	-11.04421451	0.0524362723	-7.012794354	-3.533558234	-0.552534146	-3.533558234	3.939013307	-11.95330765	-5.528765246
Z004E0164	7.01758938	18.861295805	3.6223077007	13.243337697	9.574248224	14.46059384	9.574248224	5.9852036245	2.2454690864	13.353819954
Z004E0165	10.452561373	0.4853227704	20.299246031	12.461388115	9.8517378974	6.2933430943	9.8517378974	16.488714638	-2.380592737	6.7724060124
Z004E0166	28.393415439	25.82545703	34.706570507	37.462159657	34.345286459	37.75291634	34.345286459	29.862703593	31.24623995	38.671919842
Z004E0167	58.715148349	60.898501964	47.445891751	60.315529185	58.123639737	54.438751478	58.123639737	66.811281198	46.122037898	61.728490935
Z004E0168	0.2491265388	13.42939215	6.0725831625	-0.862370253	3.0866397393	-0.029576269	3.0866397393	9.5668642478	-5.714711269	0.0454291791
Z004E0169	-5.317760375	-19.4967068	-9.704001086	-7.257776573	-10.59280312	-14.11096475	-10.59280312	-23.16543376	1.0269958147	-8.342605719
Z004E0170	21.478554289	34.394974578	22.968422937	17.552228715	21.315628618	25.322406065	21.315628618	28.365427664	36.805399627	18.828383749
Z004E0171	-3.125932039	12.386664727	-6.401651892	3.8552375957	1.6661097782	-0.712454186	1.6661097782	-0.279191213	7.781209902	4.4571769769
Z004E0172	21.501146794	9.6986736492	26.027060641	12.122300308	15.587728072	18.734777535	15.587728072	27.626163661	28.126004896	13.575331862
Z004E0173	42.406744736	46.290660674	34.61401371	39.2665946	36.632089043	40.940218519	36.632089043	28.057446088	50.476097298	39.294970911
Z004E0174	10.247911252	4.4074054708	1.2154486791	16.593422338	12.142480693	15.522934962	12.142480693	4.4362202955	2.2692678117	9.1203405298
Z004E0175	12.918948268	17.88387815	10.150814979	6.0006505002	9.8563021589	6.4042606028	9.8563021589	23.942723594	10.332901957	14.210319043
Z004E0176	25.0895832	36.703087476	36.495324088	26.468918512	27.686329353	25.624659208	27.686329353	36.743897383	17.804238855	31.56946582
Z004E0177	20.86244861	7.6131427981	27.796453118	19.687101289	16.257797921	11.459649959	16.257797921	7.8930959197	28.047619916	15.429812817
Z004E0178	-20.50650178	-18.74452787	-30.70942154	-24.05718298	-25.85842854	-29.37341318	-25.85842854	-15.98617191	-29.2142728	-22.41912851
Z004E0179	-11.7704088	-23.42188434	-10.31485169	-18.19510767	-14.91946919	-19.49615811	-14.91946919	-21.28878651	-1.966043906	-11.86956896
Z004E0180	-2.998584367	0.8968304023	-6.385394134	-2.558084684	-5.990773898	-9.103158091	-5.990773898	-3.12892329	-13.6701915	-2.721110009
Z004E0181	-14.4475078	-9.005197018	-28.38137786	-19.20524623	-15.71009777	-20.44213702	-15.71009777	-20.16920345	-23.73162912	-12.83611249
Z004E0182	30.24766087	24.242806775	25.04013783	32.265894628	29.906053081	35.408173155	29.906053081	39.084175535	41.080365007	34.504312817
Z004E0183	-0.434388384	-4.94607964	-8.201221543	5.075115923	1.9074170763	6.1019619827	1.9074170763	8.5407820545	-10.43807541	-0.280570769
Z004E0184	16.531329637	28.491809864	12.534383179	20.518587598	22.486409124	18.624091967	22.486409124	28.094310536	35.643570072	19.422321637
Z004E0185	10.983432667	-2.14187666	18.290420525	2.9229682158	6.3079877421	9.0204186736	6.3079877421	19.222596913	-5.749710363	4.4964443232
Z004E0186	-8.696304271	5.0933627858	8.2539260618	-8.338020112	-4.461934517	-0.146244478	-4.461934517	-14.17101871	-12.77903021	-4.451643143
Z004E0187	14.59527925	5.7333602935	28.605645768	12.156594208	15.413099791	18.001137524	15.413099791	11.676527941	3.6677025611	19.640801435
Z004E0188	-23.9269245	-25.90633456	-9.613010957	-17.29702402	-19.96013979	-23.7433174	-19.96013979	-11.96426862	-7.183434753	-22.70478083
Z004E0189	-9.218158303	5.8797409047	-5.676915778	-9.51676955	-4.769465284	-0.951733876	-4.769465284	3.9626279306	-14.38113827	-7.08913252
Z004E0190	-22.38781122	-15.20144019	-26.79064592	-28.43932928	-24.1915005	-29.05673919	-24.1915005	-28.61637488	-9.295448201	-21.53303992
Z004E0191	7.6212656263	-2.199026678	20.552692352	4.1919587817	8.3896494563	4.6819686874	8.3896494563	-2.01196326	-4.260294003	11.2125516
Z004E0192	-38.88169614	-24.62894069	-32.09982863	-30.7089053	-34.87731959	-29.45587564	-34.87731959	-39.602932	-32.44301708	-30.74453103
Z004E0193	-2.086444337	-9.731829288	-12.99395426	-5.445788626	-1.251930443	-5.506347449	-1.251930443	4.8054761731	-13.77771828	-4.224970579
Z004E0194	-29.74559175	-35.30851673	-14.87859248	-22.92101697	-25.48263323	-28.65212353	-25.48263323	-17.80137157	-37.04040323	-21.25712363
Z004E0195	1.1460887601	1.0414654845	20.1054582	9.3318648258	6.0786259507	9.7974794594	6.0786259507	-7.566173362	18.032957665	2.5707569268
Z004E0196	25.848464949	33.251564766	35.493587807	27.046401172	23.861997728	27.559159715	23.861997728	35.881243458	15.134862011	21.583949894
Z004E0197	24.074005191	23.091098129	33.880370561	23.527652519	27.614418967	33.02821838	27.614418967	36.876892019	39.959872693	32.744859913
Z004E0198	19.662549121	16.515863373	15.301706102	19.231898635	22.077748341	26.263798892	22.077748341	18.416788543	27.288054859	26.17969429
Z004E0199	-19.93841695	-19.22790902	-25.08041878	-17.95297404	-14.63941261	-11.56417421	-14.63941261	-27.00008009	-1.597041126	-17.91401487
Z004E0200	-9.51881955	-16.08532295	-8.377062725	-4.906589923	-6.700735659	-11.11299971	-6.700735659	-1.897190599	-20.63420692	-9.970740522
Z005E0001	-3.085616427	12.989910898	5.7762439338	11.675324578	12.797924387	14.091764009	12.797924387	9.4685449565	-8.74987394	-5.029265872
Z005E0003	-12.48226466	-16.40680171	-26.06978711	-15.08545623	-16.00993514	-14.86707764	-16.00993514	-19.66485835	-38.88521471	15.614365871
Z005E0004	-33.5087535	-31.68440828	-40.59049086	-32.14457027	-31.45624588	-29.20885682	-31.45624588	-28.04289891	-5.274840649	-34.17325678
Z005E0005	9.2553105535	0.2016543101	-5.156220226	1.2572174732	0.7205643257	2.6866382216	0.7205643257	3.4922892323	2.8454801591	-26.92842706
Z005E0006	27.950890325	30.326671413	38.925516084	31.054477449	29.936406256	31.327575401	29.936406256	28.184039041	54.730016509	63.095535298
Z005E0007	27.033550586	26.046177775	20.564607599	26.36884728	25.729461172	27.631523849	25.729461172	29.04209223	1.7899883207	16.938820175
Z005E0008	39.821983956	27.460914745	18.100085835	28.505708092	27.029010355	25.336068534	27.029010355	31.135555837	36.669674745	21.411870364
Z005E0009	-6.371545177	-9.866552168	-14.27844999	-9.359950489	-10.09642543	-12.18867271	-10.09642543	-8.230843811	-18.63700873	-28.10641364
Z005E0010	-41.08132749	-37.55363672	-27.30300879	-36.85742464	-38.05165296	-40.15256485	-38.05165296	-34.96592492	-44.8616154	-16.19926152
Z005E0011	7.0258877878	16.606967011	9.6426167854	17.659959213	16.893029691	18.790111899	16.893029691	19.521101636	-5.239821623	-4.214143677
Z005E0012	6.9482936545	15.057155979	7.3591726343	16.090934068	15.523156195	16.582206188	15.523156195	10.742077544	-7.927621648	-1.634737485
Z005E0013	-38.93337121	-32.27304833	-40.7678293	-32.9035692	-32.03681001	-33.66826775	-32.03681001	-30.55954404	-61.5153338	1.4287045973
Z005E0014	-44.12840645	-68.8572026	-58.59366849	-67.38458167	-68.38144323	-66.70955759	-68.38144323	-70.66775675	-54.70960924	-87.78466342
Z005E0015	49.948358827	50.625145544	52.541648356	50.236278361	50.899728825	53.157937737	50.899728825	54.429207945	75.841644163	65.783908817
Z005E0016	-28.59272835	-13.28260457	-12.83372699	-14.54629281	-13.72319795	-12.02112453	-13.72319795	-13.3939615	-41.85908372	18.435577413
Z005E0017	-2.682590714	1.6064413188	8.7663169512	2.9491012094	1.8366184079	3.0537285623	1.8366184079	-1.063961126	-4.281975786	29.857637916
Z005E0018	-7.921267552	-2.46254924	-3.177301463	-2.858132899	-2.191486243	-4.714876147	-2.191486243	-6.816478697	-27.23631379	26.760351343
Z005E0019	-38.75844898	-18.87577225	-27.58459308	-19.39504612	-18.57273617	-16.32776805	-18.57273617	-15.48702611	4.7896297184	-8.199128529
Z005E0020	-11.94322994	-29.05415016	-18.14676466	-30.14688451	-29.46369919	-31.21406193	-29.46369919	-26.18955191	-55.80438457	1.5718456538
Z005E0021	3.7321803734	20.450312327	13.942894052	19.19705735	20.124692695	18.245166425	20.124692695	22.541956228	-6.602452779	3.3339790328
Z005E0022	29.958697144	23.523141844	19.473830563	22.242475474	23.354684307	25.561893186	23.354684307	27.164726172	13.637596674	-2.257171387
Z005E0023	-28.61533286	-3.689411503	-1.808700703	-2.582781066	-3.405922712	-2.259933778	-3.405922712	-7.519788544	-8.356967094	22.383350102
Z005E0024	-30.37638945	-14.11728528	-18.76950749	-13.04319619	-13.6600082	-11.85522385	-13.6600082	-10.97276048	-16.69499549	-50.49317766
Z005E0025	-2.318344313	-11.89398767	-21.05355852	-12.23062455	-11.3734316	-9.446356329	-11.3734316	-14.28207929	18.515944468	-33.1349342
Z005E0027	-6.385422003	8.6440073134	0.0827064608	9.3752851591	8.2564374033	6.2220164768	8.2564374033	11.097767553	19.30218376	-1.111845689
Z005E0028	-5.580158319	-5.815815306	-8.642191164	-4.193229497	-5.446496472	-7.936980156	-5.446496472	-9.522392532	18.225805372	21.989658104
Z005E0029	-1.324017591	-16.99922154	-28.98963723	-15.69620592	-16.74320384	-15.21721605	-16.74320384	-16.82094762	-33.05776792	21.905139637
Z005E0032	-7.35605298	-17.3660612	-16.2089163	-16.00652439	-17.08069306	-18.95237049	-17.08069306	-14.83288365	-3.076973688	15.509455619
Z005E0033	-36.81653455	-26.22035094	-36.07529737	-26.54718539	-25.94016249	-27.71129281	-25.94016249	-24.20086009	-23.8267952	2.8112260071
Z005E0034	51.120836211	32.78151668	42.438054198	32.573064207	33.068487355	31.714510003	33.068487355	36.220198303	58.50974701	52.048751486
Z005E0035	-11.15844759	-23.58968054	-9.84287502	-24.04323618	-23.1221688	-20.69273878	-23.1221688	-22.48691738	-0.218675316	-55.51793822
Z005E0036	-24.23201623	-16.32448884	-7.44082543	-17.46191243	-16.86973812	-18.60096978	-16.86973812	-14.1587271	1.7080169993	14.197504139
Z005E0037	-8.37568655	5.8674644551	-0.323718643	7.1000566133	6.2851569212	4.3183558062	6.2851569212	7.3196579638	28.4518214	-18.50060744
Z005E0038	12.808300484	37.909744148	28.276684251	36.960391151	37.612521594	35.238865602	37.612521594	33.85951912	57.656453563	31.065855997
Z005E0039	4.1642589264	13.441637812	23.343751189	14.453222752	13.491521813	14.582227123	13.491521813	10.360894092	35.867005044	34.155656925
Z005E0040	35.101016392	28.776040684	39.84908745	29.435543206	28.416439216	25.945319803	28.416439216	25.161838198	2.7988628709	18.683662622
Z005E0042	12.020590363	-6.819342996	-16.53439304	-7.973817177	-7.057305811	-5.404234004	-7.057305811	-10.18179307	-7.240710198	-6.81115638
Z005E0043	18.849084593	0.2398160557	14.585889092	-1.062622072	0.0077162407	2.0342515543	0.0077162407	0.7824723882	-26.88386428	-21.16121549
Z005E0044	-14.88976476	-16.219192	-1.202317936	-15.65960492	-16.55218454	-14.25141313	-16.55218454	-11.84010796	-14.49053199	-35.71181002
Z005E0045	-2.626519746	1.5253159557	-1.472441874	2.2797785264	1.0217545077	-1.042308597	1.0217545077	4.392094684	-26.01562592	37.229298539
Z005E0046	18.191765164	3.11121758	-7.445944174	2.9368554167	3.6010610554	1.7963675262	3.6010610554	-0.401158394	33.513638887	-13.47055333
Z005E0047	-39.36430515	-14.93589046	-25.69476215	-14.13643389	-15.38485504	-18.45604655	-15.38485504	-19.49191232	-45.70626993	22.490259753
Z005E0048	4.8060051649	-8.541947666	-4.522739377	-9.179363069	-8.393539773	-6.51545314	-8.393539773	-10.36949052	-6.509927094	-34.21140242
Z005E0049	76.877879666	50.345679241	40.417072494	49.524217468	50.354959492	52.325976468	50.354959492	52.907919021	75.674413056	86.392326908
Z005E0050	6.4624535944	-2.615877018	10.115970719	-1.230259369	-2.198411018	-4.531552024	-2.198411018	-6.174158133	-28.41626171	-26.88056187
Z005E0051	103.79545237	80.818177317	80.548103803	81.533696514	80.612134745	81.823046654	80.612134745	78.247774754	61.79626142	68.92925191
Z005E0052	-52.13189675	-54.87763042	-62.33987962	-56.1186404	-55.02313088	-53.34627213	-55.02313088	-58.41531473	-32.84248066	-65.64710838
Z005E0053	38.955035778	22.557386687	9.7251709294	21.670203059	22.077973493	20.410009342	22.077973493	25.178716323	49.979706135	66.251695138
Z005E0054	-32.22471309	-27.84237478	-21.27293682	-28.91808952	-28.16336178	-30.75749529	-28.16336178	-32.0473533	-59.39245283	2.9438389748
Z005E0055	2.6635700599	-3.059955612	-10.40299824	-2.380510601	-3.340678158	-5.705302258	-3.340678158	-1.2373979	-5.393931544	-23.55818853
Z005E0056	-14.03849024	-22.17461922	-7.185762948	-22.54265087	-21.65493172	-22.84814078	-21.65493172	-18.63597412	1.9808120337	-60.30784118
Z005E0057	-10.91823277	2.1023183533	-5.324053939	1.1125530136	1.831833773	3.7271636117	1.831833773	2.5281544563	24.440388462	-22.94337322
Z005E0058	-0.241424912	6.9534064472	14.381167838	7.5666119082	6.4830959583	7.5862096532	6.4830959583	3.549736057	28.597632376	41.937445773
Z005E0059	36.684040398	41.493764934	51.659303207	42.62660688	41.470304738	39.00784272	41.470304738	37.559215837	58.494069395	69.891735722
Z005E0060	-22.00197042	-13.23306746	-6.93843999	-14.25119676	-13.49684095	-15.12931425	-13.49684095	-13.44381596	1.8806461371	-37.02798421
Z005E0061	-56.6145797	-43.32445186	-52.43691322	-44.40815892	-43.777536	-45.85368247	-43.777536	-41.42342389	-58.5831888	-16.28072316
Z005E0062	15.926246499	14.413480695	14.663503707	14.984402413	13.986327799	15.942425012	13.986327799	18.700535382	-4.813549989	-1.416620201
Z005E0063	40.687728971	14.973963251	7.5521938375	16.291832108	15.46189845	17.163027273	15.46189845	15.944989101	-0.10256615	-3.826858574
Z005E0064	49.340661034	50.394468316	42.771752247	49.766010506	50.781440806	52.953441605	50.781440806	52.768204243	70.92379739	74.150502159
Z005E0066	0.1029531845	-6.843006596	-16.84371663	-7.246086147	-6.455480749	-4.910076631	-6.455480749	-9.81536396	-30.82152484	22.55666703
Z005E0067	-25.97453352	-16.55225928	-3.030033444	-17.77545018	-16.78394225	-14.79229945	-16.78394225	-18.78187171	1.5085671513	-40.42791719
Z005E0068	13.744892025	19.469452202	13.203766954	20.506928949	19.896961571	17.683829543	19.896961571	20.35151106	15.329299514	-4.867546499
Z005E0069	-12.79457577	-30.04630489	-39.87361876	-29.3042875	-29.79023478	-27.78201752	-29.79023478	-26.35883779	-48.91307172	0.5634376193
Z005E0070	21.301013553	4.7564089533	16.475451246	3.9670526883	5.1266538423	7.4538821784	5.1266538423	7.7315896029	14.576145816	26.13222819
Z005E0071	32.557503132	26.387933456	34.917366323	27.622459337	26.621053425	24.529957552	26.621053425	27.881328757	52.026332367	54.682746971
Z005E0072	-9.735223777	-15.6970289	-1.654542145	-16.92211326	-15.93224946	-13.61806895	-15.93224946	-11.12544686	9.8130607213	-42.58525875
Z005E0073	-16.40855136	-38.32489644	-26.38273283	-37.63376384	-38.5134865	-37.06542909	-38.5134865	-41.03233988	-13.06989397	-55.78583255
Z005E0074	-4.687047664	-8.255528976	-16.29772354	-9.582319757	-8.573762944	-7.008718517	-8.573762944	-9.806435726	-39.45111794	31.0281857
Z005E0075	-21.40467893	2.7680121266	-4.331158473	4.092609886	3.1008337133	1.2759687153	3.1008337133	5.0551946815	26.796511963	-22.90407718
Z005E0076	-45.52851243	-35.90620838	-24.50290794	-36.31442416	-35.58057936	-37.23399265	-35.58057936	-33.37060899	-21.13302974	-22.17180981
Z005E0077	33.50438439	40.511787682	51.155628723	41.995944418	40.739028749	39.12560035	40.739028749	44.216229642	50.100063214	15.544477191
Z005E0078	11.393279393	6.4799303227	15.908027362	7.124996843	6.1374969891	5.4435682587	6.1374969891	2.6335342662	21.788204977	44.846073352
Z005E0079	-8.587296975	-6.356496739	-12.1842055	-5.203437173	-5.973560658	-3.819354923	-5.973560658	-2.303165826	-24.97532693	-28.75722694
Z005E0080	-16.08603076	-4.065046382	-12.80804368	-3.102315049	-3.90549568	-2.741552765	-3.90549568	-7.451903611	23.812143188	-22.88384141
Z005E0081	-29.80184056	-4.933874337	-13.59409462	-6.257084985	-5.429732356	-3.479585821	-5.429732356	-1.665829404	-33.41582722	21.331678143
Z005E0082	-35.04082128	-41.5457172	-52.56783883	-42.52723879	-41.63289027	-39.82819023	-41.63289027	-38.97678364	-61.94020828	-5.974820887
Z005E0083	0.0276349209	16.174537605	30.28615933	16.714644573	15.946515145	17.078861015	15.946515145	13.605428141	-11.63475771	-12.06608099
Z005E0084	-12.33987015	-37.69647647	-48.29507456	-36.66839314	-37.89217588	-40.5189069	-37.89217588	-41.57342059	-9.798640049	-43.22346011
Z005E0085	6.0248779052	4.3628664086	-5.585828179	5.6582692166	4.7145473809	2.0918887927	4.7145473809	-0.429643526	-17.30218556	19.726325673
Z005E0087	13.01778624	9.6428786196	2.7669385027	8.6289911955	9.4831476387	7.1129300127	9.4831476387	5.6702339598	-17.84764705	-3.806531245
Z005E0088	-15.73356753	0.5793270892	-6.686737349	1.0352790123	0.3064209127	1.7561176745	0.3064209127	-0.133514672	22.952398162	-13.50440658
Z005E0089	25.285553594	24.820607083	37.403828184	26.081887639	25.273017521	22.569664277	25.273017521	20.222629862	-1.797468004	-1.746986747
Z005E0090	-10.04658803	-3.782637538	-0.078016773	-4.201165312	-3.346728719	-4.51309242	-3.346728719	-0.871603279	14.777988457	-36.46585209
Z005E0091	59.093758133	74.695261878	67.552366279	73.709480817	74.857298938	76.237896588	74.857298938	71.206208653	49.76300665	53.858454497
Z005E0092	19.029127492	31.025525054	32.974663245	30.032087865	30.693545122	32.256145538	30.693545122	28.506889609	49.407092047	56.313633455
Z005E0093	27.282061946	13.018249662	6.7197218205	13.463637586	13.413234382	15.729885168	13.413234382	17.313830141	-5.221121063	-12.09795192
Z005E0094	7.4661947765	11.993526076	3.9937409096	12.791716963	11.622172048	13.533045794	11.622172048	16.006773687	39.554162088	-9.299317955
Z005E0095	-19.42187072	-20.64862528	-6.740606663	-20.18996119	-20.99712061	-18.71639563	-20.99712061	-16.49476548	-11.89304622	-36.41241888
Z005E0096	-25.41440265	-31.69961194	-41.42064347	-30.85510383	-31.89517125	-34.48356201	-31.89517125	-35.71730875	-3.883324745	-37.79944465
Z005E0097	-32.59009233	-31.35176546	-41.96095727	-32.03060899	-31.44272667	-29.35683874	-31.44272667	-27.9523481	-6.365911698	-5.707984124
Z005E0098	29.76444537	13.514898942	22.178522922	13.150679527	13.965703712	15.508142768	13.965703712	10.538066342	40.152150208	32.843538181
Z005E0099	-8.208670946	8.061563772	22.535811239	8.4214372226	7.7082071288	9.562680934	7.7082071288	12.049797699	-16.3888395	-18.69165619
Z005E0100	-23.35072979	-26.34570897	-25.19024299	-27.60971632	-26.51934553	-24.9036239	-26.51934553	-28.98492179	-50.45835981	-41.79794308
Z005E0101	7.3413844587	17.113446277	28.41626948	17.716915434	16.699475319	18.44559696	16.699475319	20.782957479	39.063256896	38.403670222
Z005E0102	-1.596265576	-15.13732747	-21.94952047	-14.10936154	-15.13463307	-13.06498657	-15.13463307	-10.8132828	-33.29963338	-33.95208334
Z005E0103	-36.5315605	-27.53478176	-16.44961794	-28.18658547	-27.19751404	-24.95890223	-27.19751404	-24.06944709	-3.241732695	-13.51588444
Z005E0104	7.5291093271	13.986240027	4.5897517118	13.03380165	13.59859744	11.949961105	13.59859744	16.717080083	39.571000035	-2.592919386
Z005E0105	-29.60420004	-19.7466169	-28.6257002	-20.66254371	-20.02352333	-22.40212692	-20.02352333	-24.29706392	-2.118548831	-35.57640151
Z005E0106	-7.367084806	-1.993443084	-10.32393796	-2.839827755	-2.206975168	-4.298282503	-2.206975168	-5.356476159	19.642428186	-17.37262073
Z005E0107	16.471123442	12.308344415	3.7951015141	11.959576631	12.826891624	10.31291787	12.826891624	7.7072786504	-10.66933934	-10.00340545
Z005E0108	-32.04742141	-17.99999515	-17.24735338	-17.24801735	-18.23980841	-20.70145927	-18.23980841	-22.04933199	6.0732212255	-34.59848793
Z005E0109	-6.923465416	-1.666735286	-8.130166745	-2.376869985	-1.213503345	1.0676353821	-1.213503345	0.8937705821	23.362874256	-27.70908144
Z005E0110	-5.622702648	-12.57812964	-21.05417146	-11.64350467	-12.74034698	-15.32721934	-12.74034698	-16.4485783	12.740789489	-24.00952716
Z005E0111	-82.28328695	-67.79908157	-70.12134271	-66.57796177	-67.61205361	-69.67817281	-67.61205361	-66.37405875	-65.44211337	-31.62713673
Z005E0112	-46.46088474	-20.84917198	-16.37342262	-21.46747566	-20.4300159	-17.91227593	-20.4300159	-17.26163476	-3.564724201	-61.83097785
Z005E0113	-24.2692729	-24.1881086	-10.7558336	-23.49485534	-24.4334435	-26.88244965	-24.4334435	-27.9204193	-40.14247571	-39.29282681
Z005E0114	-36.60497163	-42.83919659	-29.5450153	-44.07096498	-43.24993512	-44.63985963	-43.24993512	-39.71440915	-70.78314122	-60.53789025
Z005E0115	-3.870897528	-15.54859183	-24.1467735	-16.32332157	-15.93595809	-17.29227396	-15.93595809	-11.88443662	-12.03936179	-25.85177887
Z005E0116	-25.80228876	-23.55138673	-17.5326901	-22.03369988	-23.14368795	-24.62758733	-23.14368795	-19.81162093	2.0933407348	-56.58375256
Z005E0117	22.661103519	22.572221637	15.480719403	23.059187711	22.269395806	23.530937579	22.269395806	21.825994137	-2.773417143	10.033784314
Z005E0118	-33.17175673	-31.46456315	-29.57917802	-31.95749837	-31.05905335	-29.74567271	-31.05905335	-34.83958311	-37.46268828	-17.66270495
Z005E0119	-23.99518326	-18.65225278	-24.5520716	-17.48102383	-18.262374	-15.94418183	-18.262374	-15.06442944	7.643431853	-41.19590255
Z005E0120	-2.387983584	2.1102277669	11.916861064	1.6447579146	2.4340691285	3.8996552819	2.4340691285	-0.615773562	-24.28039809	18.667174506
Z005E0121	-7.285143243	-9.315921333	-6.775299116	-8.725195078	-9.376933722	-7.375722926	-9.376933722	-5.957337022	-35.8551045	-29.71327184
Z005E0122	-27.25969831	-10.08974385	4.5847112758	-10.62681136	-10.39890216	-8.232599552	-10.39890216	-6.671660036	9.4290615732	-38.23140218
Z005E0123	-30.968195	-16.04640657	-23.5915816	-17.07669134	-16.24398542	-14.72744546	-16.24398542	-18.94603354	-9.930459706	-34.1960769
Z005E0124	14.905807688	18.34231242	31.010957075	17.849855233	18.559219334	17.10274488	18.559219334	21.695387939	-10.87389224	34.893625405
Z005E0125	28.388237242	16.883852695	8.6391760358	16.49363079	17.248052869	15.978001829	17.248052869	19.370453225	38.936554496	0.4577871804
Z005E0126	15.233433042	16.652106103	9.218432758	16.322171742	17.037785884	15.82418147	17.037785884	19.917663279	28.631728083	-2.51190441
Z005E0127	17.537627319	24.498972959	16.074231647	24.265978784	24.265195199	21.5989666	24.265195199	20.115353547	-0.540604983	15.685041582
Z005E0128	-17.30177151	-13.20695179	-1.838372575	-13.62758591	-12.80579323	-12.88470655	-12.80579323	-16.56798699	3.1246190879	5.4363639325
Z005E0129	-50.49805358	-27.04168484	-25.2331917	-26.356712	-27.40197659	-26.18877923	-27.40197659	-29.6872116	-4.253238698	-22.79659613
Z005E0130	11.624356155	7.9040749717	4.9919313625	8.480024077	7.5676683908	9.2348313502	7.5676683908	11.38964802	-12.79522518	-10.88827877
Z005E0131	44.338302699	19.470478221	6.7502514243	20.175523847	19.01111076	16.838983067	19.01111076	20.786824509	47.226729664	72.015122646
Z005E0133	-17.28451945	-2.125296527	-10.81079257	-3.592528696	-2.567509955	-0.7865943	-2.567509955	0.133110888	-31.15855352	33.969836919
Z005E0134	-5.853242471	-11.89392448	-12.18338181	-12.48348748	-11.76508672	-13.72660585	-11.76508672	-12.2226587	13.493604904	-37.88627206
Z005E0135	25.78296648	34.870131865	49.014852562	33.691999402	34.65511989	36.647521883	34.65511989	32.714143515	51.682274268	8.3286915567
Z005E0136	16.321985869	12.892122789	7.1553544652	12.696708335	12.636518198	10.9517307	12.636518198	15.051100273	31.226223005	-1.378657276
Z005E0137	2.4682184854	-0.224437047	-7.263938305	-1.207223325	-0.350232869	1.3878834283	-0.350232869	-2.68649458	23.124491779	-19.62863539
Z005E0138	11.999384384	3.6630256937	-5.620272791	2.5450559424	3.3798450412	5.1732006121	3.3798450412	3.3842918847	24.846897286	39.640658922
Z005E0139	6.0725458124	7.3014588123	9.3732141753	6.0634929683	6.9653249475	5.1026156125	6.9653249475	9.0834898565	-22.85110855	-11.96706157
Z005E0141	-24.02842788	-16.612563	-5.234607134	-15.37311616	-16.23059368	-14.8733101	-16.23059368	-18.91764561	-36.59395795	-46.08104782
Z005E0142	-9.33415755	-2.294517224	9.2595425252	-1.737895209	-2.578970304	-1.438434834	-2.578970304	-4.846169505	-5.322019129	-29.86746838
Z005E0143	-16.41541113	-41.21335973	-50.86561705	-40.67189673	-41.60638922	-42.02188231	-41.60638922	-39.56150113	-50.01465046	0.8292544061
Z005E0144	33.465695675	33.076157445	34.067969421	33.703718677	33.372935184	31.800958907	33.372935184	36.160964068	56.394162087	54.219126335
Z005E0145	23.329474188	0.9863428158	12.072079587	0.0668696531	0.7759028241	2.6696362222	0.7759028241	-0.624862105	8.3828001532	-15.52830786
Z005E0146	-38.06206172	-19.82944044	-12.82414685	-18.88260815	-19.54829841	-21.56171377	-19.54829841	-18.10766059	-47.40320259	-45.23517402
Z005E0147	-14.3631589	-19.56027255	-15.48535704	-18.64427239	-19.19388866	-17.53716143	-19.19388866	-17.38164985	-21.32378762	-22.98025264
Z005E0148	-21.87549936	-36.77098993	-46.38428665	-35.82354836	-37.00979728	-35.59113329	-37.00979728	-38.96927902	-7.150746417	-49.06534573
Z005E0149	-17.90089481	-5.527351812	8.0213269482	-6.753511251	-5.826954242	-4.253531136	-5.826954242	-8.156714658	-37.30175173	-33.40347079
Z005E0150	10.599179751	-1.246073283	-1.227495619	-0.003712198	-0.871157797	1.0501752191	-0.871157797	2.2301865019	6.8513667439	21.72463898
Z005E0151	40.497116737	36.132382262	46.695641263	35.562055433	36.386197985	38.649997434	36.386197985	39.314878334	38.462021343	59.13442061
Z005E0152	22.447208739	34.039523264	36.221354838	35.201518749	34.278130649	32.030842408	34.278130649	35.853185183	10.299202374	60.899096151
Z005E0153	24.272077584	9.1696341504	18.743868475	8.0408818646	8.7184716658	7.0053339714	8.7184716658	12.077903575	4.3679715949	37.408104511
Z005E0154	-31.7895016	-21.98593787	-8.734212942	-22.13878818	-22.38594769	-24.04367083	-22.38594769	-19.08756194	-3.95308266	-50.03358078
Z005E0155	-30.13964518	-1.2850108	11.887235096	-2.567931066	-1.810394065	-3.632221597	-1.810394065	0.9354441983	-40.49083923	20.516830406
Z005E0156	-1.32854623	4.7442449239	-7.764877376	4.7313797806	4.2908150823	1.3496183	4.2908150823	0.1613827633	-22.68046774	45.422044483
Z005E0157	44.068555415	48.142864265	60.36583755	48.514507988	47.692242193	49.581956079	47.692242193	51.868360758	40.755733623	72.98487747
Z005E0158	11.286203025	4.0216908346	-0.681109133	5.2141974203	4.4966397253	6.544520124	4.4966397253	7.7974703471	-15.45990561	-21.494747
Z005E0159	-11.10494526	-7.350001336	5.0996640333	-7.780244751	-7.00731321	-8.612033688	-7.00731321	-4.527062411	-19.08218559	-16.16693773
Z005E0160	25.88531437	34.219905564	39.169018255	33.507122901	33.957596402	35.646067312	33.957596402	32.257072816	8.4386085006	15.074997487
Z005E0161	-30.90393469	-21.91616316	-26.06710272	-22.44413444	-21.49531821	-23.02347916	-21.49531821	-20.83320255	-52.74961723	-47.87367485
Z005E0162	15.702924758	9.4253594063	21.838130881	8.1502385313	9.1292009297	10.731477783	9.1292009297	6.9554656543	-17.81904856	-7.413079618
Z005E0163	9.3572195455	-7.397526871	-10.32998739	-6.938267704	-7.157724725	-8.977123628	-7.157724725	-4.879143619	-16.81847423	23.418527444
Z005E0164	25.954313241	10.963059325	20.823244963	10.33430868	11.26785924	9.5487032694	11.26785924	12.539123065	17.792407798	36.273719007
Z005E0165	21.916066474	-0.946645064	-12.18082008	-2.096339274	-1.183200896	0.3194960933	-1.183200896	-4.829651503	25.306530883	20.976173933
Z005E0166	-2.691020945	-12.22338967	-0.563027962	-12.65718218	-11.79111148	-13.76430266	-11.79111148	-15.5325487	-36.05579716	-36.03704589
Z005E0167	45.03257747	40.513727765	52.039965479	41.550370516	40.76562265	42.450691595	40.76562265	43.187334624	15.318557881	62.076844314
Z005E0168	72.758415194	77.796948065	70.08894805	76.995621826	77.600086967	75.509538831	77.600086967	74.507539062	98.184135303	59.751988019
Z005E0169	33.225949059	55.530182796	45.843802994	56.828631943	55.872516211	56.986379475	55.872516211	51.465042662	74.462271869	81.463958119
Z005E0170	-38.51538866	-22.76165323	-19.08627183	-23.54453397	-22.49678873	-24.39436772	-22.49678873	-21.63753661	-53.92806482	2.5725436613
Z005E0171	-8.551555064	-16.41087966	-30.23410501	-17.4729256	-16.73955447	-15.58583695	-16.73955447	-20.36427987	10.977178684	25.680416725
Z005E0172	9.3929563845	-0.467990639	-3.791840364	0.2719521631	-0.875034816	1.3571549783	-0.875034816	3.729849553	9.9352504568	-11.12233111
Z005E0173	7.0977548411	-4.636839686	-13.20836158	-5.179269508	-4.525099663	-6.737091182	-4.525099663	-8.152545958	-28.13391365	-20.22530958
Z005E0174	2.647384578	-2.64090619	-12.4122055	-2.773863022	-2.970787848	-4.494518078	-2.970787848	-0.341746571	26.647320027	-14.84288022
Z005E0175	-9.48496426	-4.648191225	-4.597710946	-5.184416749	-4.353326494	-2.961176147	-4.353326494	-7.832562885	-27.77700251	21.430440104
Z005E0176	9.619372117	1.4592094704	-6.566121623	2.7448930639	1.9599880341	3.1588399009	1.9599880341	-1.770885178	-19.42569697	7.3465106961
Z005E0178	35.528566741	26.967436571	17.020284177	27.93818139	27.030189849	28.035429515	27.030189849	23.481722684	4.2036635225	64.834681692
Z005E0179	-6.016434864	-5.744225975	-11.37750959	-7.082068869	-6.043889165	-7.699818171	-6.043889165	-3.88347093	-34.4736595	-15.46946376
Z005E0180	-23.67290789	-15.23177562	-23.40137373	-13.96628058	-14.96221566	-16.97675405	-14.96221566	-13.12522695	-36.42461757	-34.02700378
Z005E0181	82.605720541	57.705314784	46.843596765	56.699323011	57.320144443	55.507083716	57.320144443	59.203307603	80.13590736	101.15624497
Z005E0182	3.2346420781	2.1993338282	10.996671272	1.9181735902	2.624096675	0.1975330383	2.624096675	-2.087066994	24.172642211	20.76949503
Z005E0183	-7.560860842	-19.86898278	-9.086051632	-19.11258486	-20.13668313	-22.68025133	-20.13668313	-23.09713803	-21.62030647	-39.14334262
Z005E0184	-30.89662226	-24.36959166	-23.27581213	-25.49598427	-24.57352937	-23.17801791	-24.57352937	-27.18990584	-31.6163167	-54.97160999
Z005E0185	6.677205196	6.3108416487	-1.222538627	5.3402442215	6.0987922221	4.1416097694	6.0987922221	2.1483915778	4.6595084688	0.1389187345
Z005E0186	6.0002836649	14.303273375	7.1586030918	13.098054697	13.915887739	16.040013061	13.915887739	18.116702899	-9.418857896	-5.777824708
Z005E0187	73.175062694	78.634183489	89.67765101	78.315417728	79.025578905	77.327587803	79.025578905	78.682831621	104.59146045	44.881598313
Z005E0189	-55.05925094	-39.20356859	-48.89185235	-37.88602408	-38.84813947	-37.65954147	-38.84813947	-43.10949311	-19.32819748	-11.60537677
Z005E0190	-5.855949441	1.8719936329	16.243335565	0.8956845062	1.9141482349	4.0849161797	1.9141482349	2.5212879894	-23.9657339	-27.75145801
Z005E0191	15.359058278	9.2131590014	9.9370699091	9.7659817081	8.8896410249	10.063073082	8.8896410249	5.5622630431	32.353035263	51.033410165
Z005E0192	-6.545124912	-10.70661699	-3.433378338	-10.15861459	-11.10142858	-10.13709054	-11.10142858	-14.65692866	13.041050024	27.128835424
Z005E0193	-13.17396693	-19.27775518	-21.51140712	-19.5886429	-18.7585465	-21.06122741	-18.7585465	-23.57835252	9.4586366106	-42.19219712
Z005E0195	8.2664486999	7.428709924	12.745244693	6.8105352399	7.9541201486	5.8396715718	7.9541201486	2.996576292	-17.22195549	-12.77985395
Z005E0196	31.436834375	10.936410401	17.974433067	10.279762098	11.366147016	9.8991744696	11.366147016	13.102107773	-7.10295641	-11.07972112
Z005E0197	26.121797963	21.067679139	34.959591712	22.286310114	21.500536607	19.941476558	21.500536607	23.79818798	46.569903961	-6.036159259
Z005E0198	1.8655201053	-10.86129479	-22.86898792	-9.652931192	-10.57501051	-9.420902452	-10.57501051	-14.76126212	-31.73204796	32.435228547
Z005E0199	3.2668066014	-2.423414781	-0.91008673	-3.637476193	-2.846680999	-4.648730469	-2.846680999	-0.022494462	-28.66760568	35.093598021
Z006E0001	-14.91173994	-10.16932866	-17.56896888	-7.882825243	-9.376749008	-16.46804541	-9.376749008	-12.31893469	10.629899401	-6.467836491
Z006E0002	-18.78363229	-22.14514698	-14.5844772	-20.16852337	-22.7144336	-16.61641321	-22.7144336	-24.50478283	-17.33531575	-20.76796937
Z006E0003	21.955580857	16.900625001	19.430084969	20.801059117	18.006672711	14.338268591	18.006672711	17.929211244	35.277582836	15.390363457
Z006E0005	12.286557595	4.1343657953	0.2651033435	6.3807776141	3.5411474278	0.1319162845	3.5411474278	-1.408410575	-9.577798621	0.6247591581
Z006E0006	12.692023251	22.946978033	26.779366935	19.713261393	22.188673244	19.053401873	22.188673244	18.673911537	3.5925360904	20.259346763
Z006E0007	-8.812742594	-9.641731205	-21.98567763	-8.186698232	-10.37019971	-14.71101589	-10.37019971	-15.21647908	-23.6360005	-13.51294324
Z006E0008	44.972116615	42.917706715	36.943053117	46.431428424	43.792513343	49.404111715	43.792513343	49.842765629	58.01005425	40.666916883
Z006E0009	-21.82795049	-15.71872866	-24.96715564	-15.35958573	-16.43166094	-23.65625547	-16.43166094	-19.54896746	0.8842034886	-13.18091184
Z006E0010	7.3164262053	-2.107365938	7.3671121907	-0.337961965	-2.76530864	2.2731874337	-2.76530864	-6.620471797	8.4397467901	-0.613424646
Z006E0011	13.102128264	11.499484671	5.2629686314	11.455346143	10.747957806	5.2545776611	10.747957806	14.69828611	25.43801737	8.2991543394
Z006E0012	-0.403709634	5.8218814257	11.922494628	10.102914181	6.8715005521	14.421916999	6.8715005521	13.418102467	-5.303133158	3.8330102351
Z006E0013	1.8250424176	2.2732764935	-0.433760327	0.8453574507	3.0111262663	-2.773988611	3.0111262663	5.8395556048	-8.425594855	0.6730386458
Z006E0014	-13.05613716	-7.010064097	-1.161863693	-8.567867173	-5.934331572	-10.15958419	-5.934331572	-1.749690804	5.193683465	-8.466051387
Z006E0015	-6.745282402	-15.26887752	-18.94019925	-18.59585975	-14.73292742	-9.337834299	-14.73292742	-18.80959714	-17.57347714	-11.77326294
Z006E0016	9.7597496388	0.8457592878	-6.362787342	4.515985273	1.6882503026	-3.906465828	1.6882503026	-2.759944741	1.5255218716	3.4460125096
Z006E0017	36.217765395	37.082044336	34.841967454	35.230331908	38.030167196	40.850747273	38.030167196	41.037187821	44.810562247	39.880300867
Z006E0018	8.7665290752	13.355336671	12.936062401	14.810438949	12.733127841	16.423824064	12.733127841	13.247499397	25.548620284	10.087295302
Z006E0020	2.0567869131	-6.93115526	-3.878876116	-3.18479771	-6.173686429	-4.162887078	-6.173686429	-1.70038931	-12.82132976	-8.701580737
Z006E0023	-35.94333222	-31.75274694	-25.2798713	-34.86297529	-32.32864622	-37.00510122	-32.32864622	-29.56945119	-23.30474076	-34.17133254
Z006E0024	19.571481615	17.187297947	8.0969179918	13.771611543	17.874458451	22.632478917	17.874458451	23.865389497	36.601954721	20.674614544
Z006E0025	-23.87005362	-23.59554802	-20.03972371	-25.35026301	-22.6290606	-27.1044613	-22.6290606	-27.36346348	-4.950806964	-24.6164157
Z006E0026	-17.52728122	-25.94496809	-25.21428397	-23.84553754	-26.37110169	-29.29571917	-26.37110169	-21.58980902	-11.03812051	-28.54926731
Z006E0027	-5.826764623	-0.820242233	-2.096941149	1.4557741481	-1.476022819	-6.218507901	-1.476022819	3.0996454995	-23.2059977	1.3284819897
Z006E0028	14.780456043	16.320006325	23.313548656	14.469169546	17.387291502	21.539404199	17.387291502	11.032011938	23.196641639	18.926386455
Z006E0029	-11.45344103	-19.72349589	-25.24681074	-17.69620551	-20.35128086	-26.17286822	-20.35128086	-17.62834296	-6.176599354	-23.08959734
Z006E0031	-16.76673973	-6.515451446	-1.284695226	-4.593704633	-7.254305835	-11.14890745	-7.254305835	-9.735859766	-28.2555439	-4.369854658
Z006E0032	-5.01236329	3.5010256964	10.375509482	4.5295408573	2.9333475367	7.6728636182	2.9333475367	7.927962382	10.937105455	5.5636980495
Z006E0033	-27.57630743	-20.23844732	-26.31508598	-22.22685534	-19.54357872	-14.48412041	-19.54357872	-23.45927723	-34.42759838	-22.52348519
Z006E0034	-21.63451622	-17.70984902	-17.93859976	-22.22976646	-18.26104931	-23.176672	-18.26104931	-14.14568314	-4.276925847	-14.41206428
Z006E0035	6.1716648858	-2.329940527	1.8564558049	-1.162950283	-2.93871696	-8.335301756	-2.93871696	-8.371264527	12.997882776	-0.343727851
Z006E0036	28.651599608	28.728852458	28.357611933	29.960959722	28.170853196	33.08164288	28.170853196	33.039133495	43.020523398	25.529682444
Z006E0037	27.067570896	18.909027492	18.191627737	16.427209105	19.601028517	13.689572944	19.601028517	23.253067465	38.379709511	22.641664565
Z006E0038	4.1508662161	-3.878682378	-1.983183589	-1.916072264	-4.707349813	-10.00969401	-4.707349813	-9.516109796	-19.74378613	-2.349179332
Z006E0041	-9.860614114	-5.426146285	-7.022600393	-2.663824364	-4.741197225	-1.602228496	-4.741197225	-8.614029827	-17.4305549	-2.887196506
Z006E0042	-21.85243244	-15.16962196	-15.03308792	-10.99556998	-14.38927847	-9.55416288	-14.38927847	-9.819871218	-33.35290108	-17.8753898
Z006E0043	-5.114398461	3.8722850443	-5.566090199	4.9472052477	3.1397670531	8.3295885078	3.1397670531	7.8101844923	-10.72951023	0.6223449795
Z006E0044	29.17023827	22.544641296	13.865237267	18.466087911	21.728282313	20.966140949	21.728282313	14.131685642	8.5966649498	19.752173667
Z006E0046	-0.368076788	-8.14182166	-0.388687008	-10.15535235	-7.442150469	-1.452448832	-7.442150469	-12.61568416	-21.62233238	-5.49452836
Z006E0047	-21.43956022	-18.29910191	-14.69488831	-21.50548731	-18.74597411	-23.14241603	-18.74597411	-13.53702008	-13.49182351	-15.40958811
Z006E0048	29.309120248	21.683437241	30.356721307	24.646517344	22.592706811	18.786730943	22.592706811	21.428951748	35.058006962	19.574736079
Z006E0049	-12.7746105	-4.001157477	4.0507797167	-8.565453643	-4.782393595	-0.542560786	-4.782393595	-8.610552261	4.6076213991	-1.751349523
Z006E0050	7.3869461411	11.774861629	15.176965885	7.9091370391	11.238011429	6.0264601933	11.238011429	13.101652863	22.491977378	10.826441591
Z006E0051	0.2024584691	-0.097205598	2.9318196798	-2.578325216	0.424476868	-2.655393393	0.424476868	4.575904411	-4.961641792	-1.435377867
Z006E0052	10.579957453	10.856257756	13.389671476	8.3707323807	11.600754151	15.460804208	11.600754151	5.8331340537	-1.006567807	13.826457672
Z006E0053	10.918719878	18.480016764	22.303147085	20.585964385	17.927443398	24.865248887	17.927443398	14.854929952	-1.748108932	14.965190009
Z006E0054	10.076781539	6.5028068426	12.778550457	4.6663923763	7.1961283045	4.4750296495	7.1961283045	7.8501300636	-1.036797106	4.9043819767
Z006E0055	10.110873905	8.9632331725	-2.319940491	5.0198054555	9.3808014803	4.5748024803	9.3808014803	14.966023322	9.6468442192	13.175634568
Z006E0056	-12.52597984	-17.49464578	-9.018354246	-19.57322417	-16.81383327	-10.00878157	-16.81383327	-11.52027813	-30.68260204	-14.31092761
Z006E0057	-4.187876127	3.64997505	-6.294833338	-0.999761688	2.9912282411	-3.360442782	2.9912282411	8.6895438257	15.070928205	6.5245224041
Z006E0058	-36.89561263	-32.20237878	-44.78140451	-32.29012918	-32.74313669	-39.73903163	-32.74313669	-29.82136041	-19.33787245	-29.84181786
Z006E0059	-19.45314289	-13.69355093	-6.718614175	-10.14501122	-12.68172645	-17.16946453	-12.68172645	-8.151469135	2.886861191	-15.10262917
Z006E0060	-0.495417983	0.5070479655	-10.25416006	-3.581808671	-0.141655656	4.2018409917	-0.141655656	-6.080159802	-13.30370095	-2.870189673
Z006E0061	28.491935377	22.467970739	17.437687162	24.162030035	21.798946298	17.909018289	21.798946298	26.385731353	6.6028569086	24.449805264
Z006E0062	-17.37373224	-23.11072987	-19.27449201	-19.00556924	-22.23046414	-24.76544492	-22.23046414	-17.25138676	-38.68733852	-19.96760417
Z006E0063	27.518811576	25.30265163	31.061938667	23.327432818	24.593691108	30.373459743	24.593691108	30.442574108	38.294336514	27.53631771
Z006E0065	17.407108926	11.274927097	13.574389227	12.844109015	10.776574216	17.231901735	10.776574216	15.866724498	19.797459407	13.172717497
Z006E0066	19.798355797	27.948595983	19.149939938	23.58813769	27.273970507	31.785853463	27.273970507	32.398825299	39.595596496	25.265141623
Z006E0068	27.155657433	34.188719553	38.930407272	36.451476054	33.845018869	29.411473838	33.845018869	28.418791147	39.199602403	30.53683132
Z006E0069	-1.55296934	-3.124010771	-3.388417575	1.3379151995	-2.354808314	-4.682445813	-2.354808314	4.0743216542	-17.54166109	-5.180247798
Z006E0070	-0.33810566	-7.081454167	-0.618057454	-10.05831281	-7.761207546	-0.371478019	-7.761207546	-4.208696651	-25.65066467	-10.49979274
Z006E0071	24.526871175	16.776220636	21.670188222	13.133995631	16.203207643	22.515256941	16.203207643	19.487515828	29.21027433	13.732602078
Z006E0072	-15.91232048	-21.68841869	-21.46638508	-23.79375821	-21.01218558	-25.54201479	-21.01218558	-18.24228463	-33.63024552	-18.51610777
Z006E0073	27.628157406	28.857544878	17.685172682	30.633232988	28.301756306	22.498311175	28.301756306	22.063952737	14.947272732	25.413146815
Z006E0074	-30.1999755	-22.63984336	-16.65644028	-21.06858038	-23.13941952	-18.1871481	-23.13941952	-28.31769736	-14.61634041	-26.30307681
Z006E0075	6.4923194609	4.4163069201	12.591334481	1.2925470566	3.5469897671	1.2363061838	3.5469897671	9.7872039243	-9.962173372	1.9452275479
Z006E0076	9.9744347088	16.174887147	22.85068818	19.407065267	16.969901697	12.501919479	16.969901697	14.071505574	4.3345438898	19.625412107
Z006E0077	-19.35736107	-15.95276596	-6.605213593	-13.98673101	-16.51736244	-11.45740407	-16.51736244	-19.66538436	-13.92596743	-14.68946853
Z006E0078	-7.43288122	-3.510980369	-2.669246526	-1.274951995	-3.849711652	-7.812700151	-3.849711652	-0.545568978	5.092116127	-6.224266529
Z006E0079	-32.14339579	-25.28176195	-18.29714631	-21.2228244	-24.24184357	-17.40479036	-24.24184357	-17.66556646	-14.89377371	-26.99027309
Z006E0080	8.004638113	-2.224495218	1.9685744127	-3.0077561	-1.182612439	-4.166786462	-1.182612439	-4.968974702	11.608091352	-3.979664864
Z006E0081	-9.189721724	-4.484820203	-16.5094717	-9.097226599	-4.970943757	-1.125085677	-4.970943757	-9.366875344	8.7376004686	-7.716003545
Z006E0082	-11.13365524	-8.842027305	1.6049889595	-6.060224341	-9.485745398	-13.73627253	-9.485745398	-4.842324948	-29.68803215	-8.21536111
Z006E0083	22.106955573	25.838145881	31.073245883	27.709120569	25.215221953	29.634267633	25.215221953	18.969896213	2.1703740474	26.85210972
Z006E0084	20.341623772	22.577760118	29.736525142	20.163477582	22.175459356	17.778859661	22.175459356	25.474512366	26.580229708	19.84295057
Z006E0085	-19.22525615	-14.74083516	-10.4563739	-18.23083629	-15.53944198	-10.88366924	-15.53944198	-11.89282704	-37.89816769	-12.81659423
Z006E0086	-11.71046251	-13.77296064	-5.009178476	-15.61890082	-13.28110002	-16.29768564	-13.28110002	-16.90427838	-20.85243871	-15.33750846
Z006E0087	-5.963388476	-5.406116573	-3.485609117	-7.327123707	-4.354937707	-7.138896679	-4.354937707	-0.170183137	13.795467932	-6.12162639
Z006E0088	-34.01807418	-38.71298363	-43.99660651	-36.58714809	-37.89638664	-43.1020412	-37.89638664	-40.71835497	-15.00440204	-35.21014394
Z006E0089	14.80938467	14.424986805	7.127213708	10.86686037	15.083453871	18.6856931	15.083453871	12.711865267	36.445672896	18.059684178
Z006E0090	4.2522675514	0.4273695026	-2.326250634	1.503924891	1.0452271813	-3.292191875	1.0452271813	6.110575577	-8.640714591	-1.571951626
Z006E0091	32.044690153	29.085258379	32.151759668	25.435969792	28.990497425	36.134635383	28.990497425	27.37419741	18.093419485	31.901412259
Z006E0092	2.7862391989	-3.692907142	0.8274759876	-0.873690789	-4.164967592	-7.941954683	-4.164967592	-10.98506878	-11.26264132	-7.83218908
Z006E0093	-32.09486454	-24.99943015	-20.76086348	-22.66149543	-25.40914532	-29.6622821	-25.40914532	-27.98419079	-20.46315098	-25.47134425
Z006E0094	16.606956037	18.017700847	24.75495254	15.884989065	18.785855617	13.532147247	18.785855617	12.940053969	7.0834845296	21.100799686
Z006E0095	22.263857685	18.72646793	15.527866021	16.045834261	19.189472216	13.938432415	19.189472216	24.991718488	12.207556003	22.395033504
Z006E0096	40.367662721	36.10997117	30.212393292	38.125521077	36.859223901	39.9523122	36.859223901	31.990407396	55.126749127	38.401079874
Z006E0097	-3.500949051	-6.902281206	-8.613445741	-5.25452486	-7.657427622	-11.98463236	-7.657427622	-12.32919803	-18.99261405	-10.56093228
Z006E0098	45.558131993	35.80072028	44.036168058	39.99935612	36.846066034	43.343337188	36.846066034	40.60186986	49.803037766	33.413883632
Z006E0099	-0.148368007	-0.106004468	8.7480373971	4.0528015739	1.0217363537	6.4258198029	1.0217363537	4.2349448603	11.652443411	-2.224930681
Z006E0100	-13.122315	-5.386743738	1.6832733628	-3.926037978	-6.086322468	-10.52522951	-6.086322468	-0.443346686	-22.18621937	-2.865514057
Z006E0101	-41.49563141	-38.2858474	-48.37655258	-35.79490358	-37.48222767	-42.98672445	-37.48222767	-32.40653142	-34.3812059	-34.95448652
Z006E0102	-12.37777077	-11.67456332	-20.224462	-9.637035558	-12.18136382	-7.124961612	-12.18136382	-8.298338534	-28.90484264	-15.15150861
Z006E0103	-10.84487298	-11.67225998	-22.92641824	-17.50785746	-12.56020029	-19.83918473	-12.56020029	-18.70102056	7.4149260388	-9.680807812
Z006E0104	-10.66100763	-7.470183268	-2.475287006	-9.314204198	-6.601709203	-0.096857609	-6.601709203	-1.628580503	-24.16005729	-3.896266736
Z006E0105	42.381821332	45.322686143	36.540242714	46.390222367	44.794868722	48.063702512	44.794868722	48.580974864	53.937130557	47.189350532
Z006E0106	-9.018305771	-5.7725195	-15.90044713	-10.31450993	-6.486781754	-2.328197056	-6.486781754	-2.727087653	-22.23285363	-3.61529127
Z006E0107	-7.164177598	-3.313831613	-1.270430966	-4.769215604	-2.621438912	-5.517173285	-2.621438912	-5.88887619	-16.52106265	-5.028684212
Z006E0108	24.733987118	15.299003608	3.7883769871	16.984096588	14.878208376	19.471944975	14.878208376	9.0493325005	26.708690463	11.068737027
Z006E0109	3.0667645448	0.1222052022	5.1641383613	-2.228976501	0.5446894857	6.7273116117	0.5446894857	-3.039324634	-6.002460279	-1.86192474
Z006E0110	-6.971232044	-4.608037112	-11.05040414	-0.194987817	-3.724961342	-9.127069362	-3.724961342	-9.723442832	-20.62872611	-7.178229247
Z006E0111	-7.220567436	0.714758381	-0.468936211	-1.780321851	1.2850967565	5.194551437	1.2850967565	6.20586726	-14.63641352	3.8346039953
Z006E0112	-29.54698245	-32.03048269	-37.66384845	-37.7455092	-33.2078217	-29.1372248	-33.2078217	-32.32697506	-37.31177859	-29.71095098
Z006E0113	0.868389061	2.6000863651	-5.380546222	-1.445701984	2.0609053486	5.6006762205	2.0609053486	6.5808196016	9.6323846665	4.8074128222
Z006E0114	-19.07885491	-10.50359458	-1.529192158	-8.479076522	-11.33961541	-15.56072342	-11.33961541	-15.40700756	-26.06828954	-13.42637394
Z006E0115	-14.39311127	-12.57909892	-22.78200311	-15.66125309	-13.01181682	-18.04672242	-13.01181682	-10.08638839	-6.42100383	-15.59916606
Z006E0116	-19.44226167	-29.0170502	-30.68363903	-25.4729806	-28.06188765	-33.61783448	-28.06188765	-35.1261957	-9.881318104	-31.56338663
Z006E0117	-10.62111358	-3.016843859	-6.455205852	-5.677621277	-2.547884729	-8.298230355	-2.547884729	1.5241701849	-7.538163902	-4.082863918
Z006E0118	-36.54772842	-30.8516423	-29.10890492	-32.44963272	-31.35622089	-25.54747972	-31.35622089	-34.41170779	-16.87964415	-33.56350933
Z006E0119	-6.165340125	-7.885861725	3.6084375822	-5.715983894	-8.717094704	-1.623752963	-8.717094704	-1.396953692	-29.21452739	-6.170304986
Z006E0120	-0.331852448	-3.994155412	-10.36547235	-2.888653248	-4.876512539	0.2662051926	-4.876512539	-6.546069026	-18.49980831	-2.522055121
Z006E0121	-14.00705539	-18.74250419	-10.92900783	-15.73001545	-19.29472929	-11.99163196	-19.29472929	-15.96064955	-42.15917085	-22.80234263
Z006E0122	-15.04779789	-9.61594486	-15.95150602	-7.198645382	-9.001861572	-5.323408497	-9.001861572	-13.39041528	-19.65020476	-6.735445601
Z006E0123	9.893961464	9.9740772174	13.710716906	13.043718677	10.961626775	4.669013874	10.961626775	14.344534939	27.401753537	13.706029218
Z006E0124	-22.32526988	-25.97923762	-34.89798854	-30.05683876	-26.55242433	-23.06387085	-26.55242433	-31.26989692	-18.36005894	-24.41633951
Z006E0125	-5.617951974	-1.611598761	5.7489043197	2.4088516723	-0.866678373	-3.942711312	-0.866678373	0.9045429447	-10.11808938	-2.647871898
Z006E0126	-40.34076483	-39.42683816	-45.04037948	-36.86935474	-38.49393481	-36.72423211	-38.49393481	-45.81192984	-25.23979409	-37.20745903
Z006E0128	8.81974449	2.0833925946	7.3688098452	1.4850350632	1.568329856	7.4140422719	1.568329856	4.4957516194	11.27022216	-1.382686238
Z006E0129	-15.38290743	-10.58485979	-16.15395408	-12.74969543	-9.89499844	-4.890356814	-9.89499844	-12.87614228	-20.71412936	-12.49300028
Z006E0133	22.423748333	21.831804762	27.41316084	19.309744037	22.418447024	18.547936952	22.418447024	18.023054853	10.832143572	24.971609636
Z006E0134	-9.496922409	-0.042981883	5.0359064848	-1.953865695	0.5725545149	-2.602957499	0.5725545149	-2.739528169	-10.2064706	-1.159627554
Z006E0135	20.977062884	19.896249906	23.728092575	21.058875485	19.277289072	14.389738712	19.277289072	14.730065751	29.964815183	21.495316619
Z006E0136	5.8051711751	6.5653524379	15.716420914	3.3300571125	6.0006157894	11.405726379	6.0006157894	10.200944813	16.506424694	4.0625297048
Z006E0137	-5.01593348	-5.740693821	-2.004201495	-9.78985895	-6.604521311	-10.93048274	-6.604521311	-13.48285689	-15.48925747	-8.47420162
Z006E0138	4.2759024417	-4.203543494	-0.205147094	-6.778395664	-4.644776988	2.4635896432	-4.644776988	-8.470446097	0.9065188139	-7.747578953
Z006E0139	-15.51003392	-19.09637482	-17.0838019	-17.39418721	-19.75994329	-14.86797412	-19.75994329	-15.66389257	-37.30484059	-17.53820243
Z006E0140	-14.85865922	-8.257039967	-14.39636269	-5.295962949	-7.239107747	-14.4582476	-7.239107747	-3.845875333	2.9197859053	-5.435391045
Z006E0141	16.290604271	14.907004789	19.590565945	15.909394367	13.904685671	10.741626474	13.904685671	12.820283995	5.9139194652	17.663269902
Z006E0142	29.212129201	23.900601199	25.387426755	20.205832113	23.21733774	19.41098508	23.21733774	18.565171253	36.022303969	23.765900212
Z006E0143	1.2708146336	-2.825047779	-9.843244997	-4.269127524	-2.071967311	-6.373240047	-2.071967311	2.3641833579	-11.82738666	-4.238218518
Z006E0144	0.1568289999	-3.864449269	1.688719834	-2.433332933	-4.722186107	-8.634541908	-4.722186107	-1.334650977	-17.76869545	-1.70433986
Z006E0145	-26.53727561	-23.95670016	-31.76337813	-22.83526144	-24.5494013	-21.8349382	-24.5494013	-29.78907182	-15.6741731	-22.45350759
Z006E0146	15.049609801	16.346803307	12.97019675	12.756402517	15.557381201	19.21857002	15.557381201	9.5176933111	-0.055715149	12.764876555
Z006E0147	-17.35245756	-24.56681167	-19.18981684	-28.13825524	-25.0596816	-19.30097747	-25.0596816	-21.27887664	-19.37648477	-22.88664819
Z006E0148	-22.8538306	-33.95226751	-41.68636665	-36.19793462	-33.14254756	-28.43460185	-33.14254756	-37.67406012	-12.74573643	-35.98823921
Z006E0149	16.487958102	6.2572578865	1.7801635004	9.8270331005	6.975704807	11.937096117	6.975704807	3.6977856019	-5.784113821	8.6750396871
Z006E0150	-35.52501024	-36.90018125	-31.24839655	-35.54066366	-37.60479707	-31.45301332	-37.60479707	-39.50054806	-28.20543953	-35.16252254
Z006E0151	-6.361344989	-7.595670617	-14.35264747	-5.715592825	-7.148276135	-13.47360825	-7.148276135	-12.58811802	-11.32091052	-4.803828222
Z006E0152	-11.21357799	-19.41342158	-25.90027964	-23.96912064	-20.2690505	-15.98236978	-20.2690505	-16.82849031	-32.14232174	-17.65368617
Z006E0153	0.5186205492	-7.498125511	-1.976889888	-9.162203831	-6.836424991	-9.925905733	-6.836424991	-9.745566449	-17.84215357	-3.790966829
Z006E0154	24.53492933	17.290244379	19.362170904	21.49346304	18.374629956	15.638127298	18.374629956	22.396488787	32.333506395	15.472723138
Z006E0155	20.592009854	13.688614548	12.389915029	14.900045593	12.747373063	8.2797265845	12.747373063	9.3121157823	4.5201533166	16.072648128
Z006E0156	16.671217524	20.406181257	18.915476525	22.981313465	20.057314563	25.131798562	20.057314563	25.029527732	-3.026401552	22.284253882
Z006E0157	40.921092428	32.459919749	26.918832272	36.266397123	33.319644715	37.965867674	33.319644715	28.996679141	28.097517167	34.431659428
Z006E0158	-5.168532959	5.6914125754	5.53275142	1.3195952029	4.8730918822	1.3510594452	4.8730918822	0.3871324418	-6.421540763	3.3236635992
Z006E0159	-4.617173164	0.862686741	-0.451296782	3.0551332963	1.4006296926	4.8937516647	1.4006296926	6.9729539765	-5.489964115	4.3105036963
Z006E0160	15.388684556	6.8307543935	11.527639298	10.350986034	7.6460165014	11.843957896	7.6460165014	2.4720872856	19.100999314	9.0947540733
Z006E0161	-17.67954047	-15.94239708	-9.144156816	-17.83114197	-15.09162879	-11.09909202	-15.09162879	-21.14020818	-4.180700878	-15.48461058
Z006E0162	5.8628187173	5.2261987042	3.8641649145	9.0389630855	6.2570863944	8.4573796801	6.2570863944	0.2267617517	11.949810531	7.1875798089
Z006E0163	9.9050521712	14.791610721	11.448904676	15.235784856	14.042181983	16.079204656	14.042181983	10.184126018	28.291436314	16.568672189
Z006E0164	-5.729467128	2.5165308102	8.0620453373	-0.484172315	3.2812093378	-2.618348083	3.2812093378	-1.744243817	19.446472196	5.8233882955
Z006E0165	8.7772720546	7.0850092884	1.2827112048	8.5587404106	6.3508126786	0.7488239816	6.3508126786	10.473627861	20.330456578	4.4934067455
Z006E0166	-16.04506813	-21.45079183	-30.52151662	-25.12338701	-22.22418697	-27.20781787	-22.22418697	-20.96159374	-35.91513968	-24.9469408
Z006E0167	-10.53972528	-11.23132713	-18.88902426	-15.25318543	-11.76211886	-16.33039581	-11.76211886	-9.113466719	2.8513349706	-13.74305027
Z006E0168	-22.59213244	-23.65072113	-22.96120694	-19.11618421	-22.78009277	-18.31441843	-22.78009277	-19.0596144	-39.50613349	-26.19758544
Z006E0169	-2.121216216	-5.427438897	-10.09776358	-2.119205715	-4.851588538	1.6801611546	-4.851588538	1.9767001982	-12.35127525	-7.392956026
Z006E0170	29.070661831	30.670329338	39.582698433	32.543946896	30.101349438	24.485781063	30.101349438	34.650117098	40.71595346	33.419066193
Z006E0171	-19.97754335	-31.58083908	-34.39090666	-27.67728886	-30.66985235	-26.42721117	-30.66985235	-26.34855489	-14.06832537	-33.91949071
Z006E0172	-6.175142986	-2.389057045	-7.127247583	-0.525707035	-2.998279957	1.2962700971	-2.998279957	0.1317567382	-20.66726901	-6.202365016
Z006E0173	-7.44542293	-10.5242382	-1.655185126	-12.71628102	-10.09316213	-13.23835802	-10.09316213	-13.28297951	-13.47166825	-11.73714662
Z006E0174	18.208224611	21.139446031	17.790984029	17.436091654	20.565813944	25.107766922	20.565813944	14.958408511	30.264582749	17.98749794
Z006E0175	7.2172300927	10.074765547	13.179277986	12.076078364	9.5320207594	5.7617236172	9.5320207594	14.693845181	-7.89286794	12.419091076
Z006E0176	33.636783779	36.271387506	36.300437069	31.661856036	35.717643853	30.774177758	35.717643853	40.307704458	51.766472698	39.760612179
Z006E0177	-4.710301854	2.6338615376	-0.501958158	-1.533920902	1.7145683428	6.1485027082	1.7145683428	6.3683156074	-10.41195577	-0.239355011
Z006E0178	-15.36481104	-10.12511814	-1.091143848	-7.282171618	-9.44911779	-4.576395121	-9.44911779	-14.16099252	-21.96821296	-7.162546849
Z006E0179	-41.82681528	-41.21540515	-37.83730731	-38.44337513	-41.57486057	-37.3526505	-41.57486057	-37.72950412	-40.32514647	-42.41756317
Z006E0180	2.640599351	11.707554263	14.294406329	7.3163612799	11.075199512	5.7766817212	11.075199512	5.0048726381	24.887598221	8.9909472719
Z006E0181	3.0721961857	0.0605864442	-10.2257793	-4.724059487	-0.682041769	-7.065608891	-0.682041769	3.9172456365	17.889972509	3.1605334306
Z006E0182	28.04651841	30.826950398	23.942023851	30.039645308	30.247539028	32.458252645	30.247539028	32.116444824	40.711996265	32.468095701
Z006E0183	-22.46994917	-19.62657064	-19.85820768	-17.09051902	-19.30909698	-25.80620078	-19.30909698	-17.05336367	-10.89782291	-17.14644655
Z006E0184	7.121741445	12.825475421	12.699121315	11.471960006	13.538810149	8.9809477415	13.538810149	16.638491999	-1.974543407	11.01202958
Z006E0185	58.276623867	50.64770462	47.472213115	54.617076119	51.393273415	47.293199801	51.393273415	56.842562639	37.638906318	53.796972072
Z006E0186	5.6984004571	14.925960681	7.3749364778	15.621607594	14.126300712	6.8813113524	14.126300712	8.0487404094	-1.682700793	16.320356772
Z006E0187	38.95381823	39.075272936	32.104478395	40.72166881	38.452079129	42.318449256	38.452079129	33.598667744	40.648640827	35.698873142
Z006E0188	-0.886834984	1.6795480976	8.839776867	5.6306632779	2.6982363437	-2.912377504	2.6982363437	-3.84160127	-3.733684679	4.2905719605
Z006E0190	5.3030762216	1.6981481043	-7.264291671	3.2915093668	0.9595787345	-4.679040278	0.9595787345	-4.174225025	2.2489941639	-1.344948961
Z006E0191	9.0212926814	12.941889706	24.75661906	16.419842691	13.822584234	18.629690803	13.822584234	11.076606856	27.076776306	13.56601694
Z006E0192	-21.01726203	-17.27504964	-8.818368703	-21.19599123	-17.94646549	-13.69076632	-17.94646549	-18.7955304	-10.79403463	-15.03964264
Z006E0193	-9.44655274	-3.48757462	6.3111502641	-0.481248162	-2.569826229	2.3304233815	-2.569826229	3.2809168674	9.470657048	-0.064760611
Z006E0194	24.188827646	23.994687051	24.552245686	25.775017796	23.576435965	27.720289404	23.576435965	26.443970483	35.284157154	20.726167714
Z006E0195	-11.09299088	-3.884198986	-15.29754028	-3.077614036	-4.403379107	-0.713776558	-4.403379107	-9.506060058	8.1730989805	-7.569160533
Z006E0196	6.0486284805	12.43144901	16.553359553	15.312486655	13.227297022	16.458110939	13.227297022	9.1861851734	24.486341672	15.151974361
Z006E0197	13.845524165	5.0932356457	8.5209559835	2.917412319	5.7676186637	13.230689722	5.7676186637	1.7276597126	0.7067109387	3.4561947293
Z006E0198	11.784334139	6.3624283686	10.061326894	3.3959458626	5.7874401833	2.5861602768	5.7874401833	8.1874234094	1.329581943	3.1917562518
Z006E0199	-6.199737975	-1.058871997	-6.477900416	0.0919783915	-1.731074206	-9.019179845	-1.731074206	-6.832542458	14.765387389	-4.160797524
Z006E0200	-34.28484033	-34.29672897	-38.67315961	-31.61935679	-33.34209916	-31.01079996	-33.34209916	-30.75681358	-18.93945121	-31.44566809
Z007E0001	4.2286190249	6.1527349896	0.8909866784	5.3753909668	4.8246839116	-1.500060942	4.8246839116	8.2284847864	21.339212917	5.1702353456
Z007E0002	-18.68898141	-10.84306975	-10.99342263	-10.16140943	-9.863371597	-5.853389132	-9.863371597	-14.83555273	-22.31715535	-10.2094363
Z007E0003	-6.713258721	-1.392245736	-8.806594148	-3.779040754	-3.229997025	0.0850241461	-3.229997025	-7.097713442	17.906840895	-2.964081979
Z007E0004	27.676186684	24.93759195	22.805408596	26.014290971	26.366515906	19.098820413	26.366515906	22.577838642	10.269639845	26.747294394
Z007E0005	26.218575135	20.692218838	27.900827159	21.515312464	21.665457078	27.676259101	21.665457078	26.525621186	13.814982492	21.328875575
Z007E0007	-10.86731867	-12.18944826	-12.52546487	-11.13955224	-10.81916271	-8.768078374	-10.81916271	-15.1094311	-17.64050165	-10.47094964
Z007E0008	5.3619727879	-2.069047591	-6.157508054	-2.835993638	-3.431095126	-8.076894971	-3.431095126	-7.578700642	-20.61294776	-3.745565313
Z007E0009	-40.2413957	-40.2878438	-47.07374322	-42.536781	-42.10499919	-46.63050807	-42.10499919	-47.9087099	-18.73895137	-41.73177789
Z007E0010	-11.54563658	-18.89677472	-21.28986146	-21.26610581	-20.79434276	-16.46832453	-20.79434276	-24.70908781	-34.41680844	-21.18839839
Z007E0011	-6.739602715	-3.637684548	-0.974295133	-1.262710291	-1.934127	1.9583677577	-1.934127	-5.006138492	-22.07820979	-1.945741782
Z007E0012	-58.39016468	-67.00503851	-63.38562502	-63.99322917	-64.61415575	-70.4583232	-64.61415575	-59.56664133	-63.23437837	-64.27753847
Z007E0013	12.54184051	23.047304782	32.214860137	25.441719809	24.686656477	28.035681613	24.686656477	20.989366206	5.0541609889	25.026020912
Z007E0014	3.5764707437	-1.793411509	-6.391623745	-0.612958159	-0.265273994	-4.778921006	-0.265273994	-2.975392785	-17.3240179	-0.553370814
Z007E0015	-2.703934877	-9.523411696	-13.05415244	-9.151504606	-8.781713248	-5.669461214	-8.781713248	-2.855661288	-17.85807192	-8.404980593
Z007E0016	42.770039713	37.727143813	41.805856089	36.860095472	36.314627242	41.674953728	36.314627242	32.687329563	55.161601672	35.86079103
Z007E0017	-16.80647232	-16.35637992	-13.26913239	-19.42819721	-18.88817812	-12.5819604	-18.88817812	-23.31779531	-1.526334079	-19.35077754
Z007E0019	-13.60618561	-23.16138422	-28.32567937	-25.23002876	-24.79650572	-29.80721594	-24.79650572	-29.28651625	-17.79202166	-24.50213057
Z007E0020	-12.21384796	-10.32835447	-14.27736899	-11.73728339	-12.0298758	-7.36678578	-12.0298758	-8.273070235	-21.12641205	-11.64181928
Z007E0021	25.65220342	21.560485748	16.705413414	22.632666686	23.025070757	16.63660741	23.025070757	18.093511961	45.375432586	23.379763729
Z007E0022	-11.34237487	-8.344376073	-5.481364723	-9.427965611	-9.144376499	-13.8653079	-9.144376499	-12.46897641	-15.23427262	-8.714182732
Z007E0023	-7.008897251	-8.037486181	-11.06455839	-7.129669946	-7.765394177	-11.62111599	-7.765394177	-5.032596397	1.9133998964	-7.366550616
Z007E0024	6.0857583832	16.259910187	22.986209454	15.180490602	15.245966713	22.21762043	15.245966713	10.623673614	-5.803653916	14.887699717
Z007E0025	9.4624751145	1.7039819407	-1.48527291	0.6522755277	0.1175895393	5.5424428786	0.1175895393	2.6049246946	-20.58795699	-0.262265639
Z007E0026	5.677087568	0.684810375	-4.943659333	-1.227898817	-0.753290363	-7.56009083	-0.753290363	-3.100144109	-17.84733344	-0.399225049
Z007E0027	-4.579499153	-8.479745623	-0.130722943	-6.941444835	-6.747119721	-12.92693108	-6.747119721	-5.477481732	-13.03261119	-7.032234623
Z007E0029	-6.808127582	1.3977936337	9.0738825143	1.7442423659	2.0591760076	8.0757052619	2.0591760076	-2.601353176	-19.20136985	2.4256183006
Z007E0030	9.1283485122	12.310462104	9.5254017579	11.622298704	12.013329777	17.418808811	12.013329777	17.394691611	-7.491231343	11.678109162
Z007E0031	-4.637529207	-2.717629546	3.3894135791	-3.569073966	-4.282674014	-10.32464248	-4.282674014	0.2965142089	-16.70047489	-3.910894245
Z007E0032	-3.958096291	-5.402304557	-8.300161628	-4.197364438	-3.840991822	0.5998455987	-3.840991822	0.6367612705	18.342512909	-4.225167748
Z007E0033	20.353449339	9.8510537235	5.6154999706	9.3642870799	8.8070252268	2.1719592756	8.8070252268	12.891370315	28.644040718	8.7636264738
Z007E0034	-27.80767667	-26.94551241	-19.37765429	-24.77976875	-25.44060656	-21.40337848	-25.44060656	-27.69364226	-46.78446255	-25.85925579
Z007E0036	6.427197602	8.7965504179	15.240911476	6.1306222916	6.5696684619	1.412039086	6.5696684619	2.8466746335	-10.12654063	6.1916307321
Z007E0037	0.4822132359	16.349729023	21.259207469	13.773940716	14.215677859	18.8328551	14.215677859	18.31859915	29.261846423	14.505981768
Z007E0038	-23.61448501	-21.29714345	-23.31492695	-19.29757512	-19.3555113	-16.26770645	-19.3555113	-24.40580219	-2.873113734	-18.96551755
Z007E0039	-23.49838335	-19.15640128	-13.01171377	-17.11303405	-17.83045732	-21.59630486	-17.83045732	-14.3359334	-3.883138255	-18.17915684
Z007E0040	1.5290851962	-1.008891227	5.9792635745	0.0119763177	0.3515955834	-5.659271614	0.3515955834	-1.609166873	-19.22744707	-0.010629427
Z007E0041	-27.93090789	-29.96264504	-30.84663786	-26.98206397	-27.70632954	-36.21339576	-27.70632954	-30.04723218	-3.363936408	-27.35058138
Z007E0042	-21.51805493	-15.95942606	-20.96955772	-18.02850664	-17.61330421	-22.76319886	-17.61330421	-12.30987418	-39.24413557	-17.19233913
Z007E0043	-18.66109383	-8.774359794	-14.81007487	-11.49630476	-11.06102046	-15.8417276	-11.06102046	-16.09617366	-7.397448254	-11.40693613
Z007E0044	1.5968288444	8.1117012915	3.3795661373	7.4815992208	6.8159063029	2.2784532794	6.8159063029	2.7471056937	-9.552526453	6.5369537928
Z007E0045	-2.905799647	-16.70659368	-19.91115748	-15.66893586	-15.27118901	-15.73627314	-15.27118901	-18.66476857	-32.76932275	-14.90409058
Z007E0046	-7.523942228	-18.12631662	-10.47222431	-16.24847737	-16.26712303	-22.64447639	-16.26712303	-9.189238788	-41.46880316	-15.91526042
Z007E0047	-10.70065618	-15.6377476	-20.8015179	-17.06798822	-16.94923676	-15.1264441	-16.94923676	-15.71758794	-19.22172979	-16.62691699
Z007E0048	-5.866055658	10.547592037	3.7316017959	9.7373963703	9.0995697105	4.3198957957	9.0995697105	3.5085690924	31.396789282	8.787667133
Z007E0049	-15.04257514	-14.83426012	-19.4249207	-15.44232368	-16.06627601	-12.90004836	-16.06627601	-10.42234094	-21.81594151	-16.42064157
Z007E0050	-17.98790202	-16.95592622	-19.47186237	-14.69425485	-15.31533281	-19.49289658	-15.31533281	-20.93167078	-8.391138629	-15.65972907
Z007E0051	21.615339504	28.694457425	27.904211731	30.113125081	30.132865266	33.123689084	30.132865266	32.692706399	52.239742139	30.463296797
Z007E0052	4.7973976827	-6.11964003	-0.608819776	-7.371688571	-7.63663815	-12.52248472	-7.63663815	-3.04790251	8.3012218575	-8.055007322
Z007E0053	-19.80990971	-11.97015229	-6.722980581	-12.86891443	-12.52239278	-17.86383295	-12.52239278	-18.06998636	7.9053647848	-12.18601971
Z007E0054	12.146742042	7.8477100616	11.691039654	7.2808445409	6.7027320626	2.4433585253	6.7027320626	11.644870495	19.281800359	6.6965899409
Z007E0055	29.188005753	31.116988177	28.532011061	30.174032601	29.630666479	32.594580044	29.630666479	33.08343556	50.476024644	29.184176666
Z007E0056	16.380043763	7.8116910164	11.674073617	7.3163999035	7.6684969209	4.0289197105	7.6684969209	14.348290112	-9.70670796	8.0030833809
Z007E0058	-10.0680378	5.3122908628	10.299731862	3.0414446986	3.1404328178	-0.939674142	3.1404328178	8.7663882899	-23.01776923	2.8129946674
Z007E0059	-0.132817077	-2.944843995	-2.613516081	-1.956393682	-1.622811127	0.481905547	-1.622811127	3.3439448017	-10.7757406	-2.001340072
Z007E0060	-29.26146696	-19.00837341	-25.6395463	-21.14519274	-20.98973896	-25.74637919	-20.98973896	-18.03203902	-4.366911527	-20.61988303
Z007E0061	4.6943081673	5.7677879091	1.1351654748	4.748470469	4.1871318368	-2.506442404	4.1871318368	0.5055033189	-14.0411756	4.1692551447
Z007E0062	2.8058844459	-6.771810199	-11.28602604	-7.861711135	-8.348151036	-3.638289684	-8.348151036	-2.798891097	-32.90513053	-8.048307027
Z007E0063	-29.89518366	-22.36298296	-14.30142633	-21.69021239	-21.34033418	-25.45690398	-21.34033418	-27.09142413	-16.42675943	-20.98949231
Z007E0064	13.942599675	11.002388341	16.069584894	8.9361926056	9.3989643589	13.72646941	9.3989643589	5.3249294427	30.00194681	9.6769753689
Z007E0065	-24.93092969	-28.38683748	-21.54857125	-27.39803769	-27.02717736	-33.16436572	-27.02717736	-21.81069519	-10.56272133	-27.43059897
Z007E0066	13.290206123	14.761732631	11.52003182	12.517054439	12.731050847	15.490724205	12.731050847	9.1985877713	-4.742748611	13.000094034
Z007E0067	-6.112850212	-12.35804358	-6.669116114	-9.6300342	-10.3880483	-8.52361786	-10.3880483	-13.0250093	-18.83286648	-10.05273987
Z007E0068	-6.766629987	-16.26724925	-10.50368434	-14.58586545	-14.50689193	-10.25521935	-14.50689193	-18.08432214	5.284488284	-14.22093504
Z007E0069	-17.28840433	-19.25123115	-19.33372172	-16.87389898	-17.52456604	-14.941659	-17.52456604	-12.70830991	-38.85577721	-17.19514353
Z007E0070	-9.697438183	-21.79106556	-23.73196741	-19.55441108	-19.92180037	-15.0552258	-19.92180037	-25.50634644	5.7008405303	-20.29274685
Z007E0071	27.682149277	12.172813804	10.582250407	14.685975111	14.312038959	7.5937204695	14.312038959	18.495437864	36.525599988	13.941163651
Z007E0072	-11.56659807	-14.79492891	-7.51577159	-13.74349607	-13.49464776	-16.70224654	-13.49464776	-19.47490375	9.4014462072	-13.79652157
Z007E0073	13.170649568	19.402257086	26.828106179	20.255991225	20.288417381	17.474647565	20.288417381	24.299875381	7.8360810675	19.971122884
Z007E0074	-22.01568692	-17.61394745	-21.33891377	-15.32478149	-16.02559172	-21.01024024	-16.02559172	-12.89905839	2.519254352	-16.35402305
Z007E0075	-31.76781255	-16.29171648	-22.54897193	-18.9174294	-18.39389117	-21.89106904	-18.39389117	-18.18503073	-14.62184911	-18.74732251
Z007E0076	7.276628484	4.4697630651	4.8820502901	5.32794629	5.7017810937	8.4237018862	5.7017810937	10.832514613	-10.2346406	5.3126275747
Z007E0077	-37.29367118	-20.10078656	-24.7658159	-21.12729529	-21.50519248	-24.04177073	-21.50519248	-26.59273746	-10.81462424	-21.13474985
Z007E0078	21.765816981	23.127996095	19.794601257	24.275812202	24.589698069	19.613835471	24.589698069	27.321472689	44.136839849	25.010721677
Z007E0079	7.7150734776	1.7063471968	1.7847194258	2.391321704	2.9081093503	9.0675031629	2.9081093503	8.8120035703	7.1841105851	2.4719785856
Z007E0080	7.6259206293	3.068825048	-1.426045621	3.771340598	4.2375063367	-0.200073624	4.2375063367	-0.280541366	14.948454217	3.8616111486
Z007E0081	-2.412966459	-4.309271987	6.06728526	-1.903780163	-2.681202923	2.0470364627	-2.681202923	-4.794614168	-21.71216509	-2.323819364
Z007E0082	14.010219514	5.213093309	-0.173487364	3.147125998	3.3227995558	8.346319317	3.3227995558	-0.137339654	-15.92993271	3.6323696481
Z007E0083	5.9394758204	15.810285231	13.972978703	17.755306407	17.37686416	19.991020521	17.37686416	22.958794772	-3.752794769	17.709822626
Z007E0084	-9.3848701	-14.53007805	-19.02253368	-15.09986477	-15.64968791	-23.07630748	-15.64968791	-11.64984457	3.1146050273	-15.34633974
Z007E0085	73.498908486	60.048029543	58.74279832	62.928704425	62.260712436	64.70344029	62.260712436	57.051307137	88.362023204	62.549011869
Z007E0086	5.0363431596	0.5634056976	-4.954662633	-1.233831225	-1.01562483	2.7594192084	-1.01562483	-3.434796867	-19.34729106	-0.712301157
Z007E0087	1.5730649253	-5.525591812	-8.604753827	-7.383112551	-7.010057553	-9.7424546	-7.010057553	-11.35304788	-8.291924984	-6.642698542
Z007E0088	-13.30851804	-23.81350921	-15.3304981	-22.53581388	-22.47867387	-17.1603857	-22.47867387	-18.29314271	-4.342870766	-22.90938614
Z007E0089	18.170561628	8.0525552276	14.852175453	9.3346626248	9.7238797115	13.50675722	9.7238797115	10.82218679	28.197565336	9.996400392
Z007E0090	-19.34343585	-19.85023508	-25.67926588	-23.01256867	-22.33058177	-15.96787541	-22.33058177	-17.51453389	-22.43379216	-22.81355346
Z007E0091	11.398476331	2.3023345872	8.202175566	1.3559176442	0.7958015558	5.4639037904	0.7958015558	-3.956279353	21.204205889	0.6813408958
Z007E0092	17.832973782	20.384754647	16.443276162	19.512832412	19.010566761	21.171136464	19.010566761	23.521723852	36.649731891	19.24817948
Z007E0093	-0.214620284	12.419836722	10.887415609	13.453616085	13.756849648	16.63739276	13.756849648	9.7340243267	-0.763107503	14.128119659
Z007E0094	33.992230296	39.412578427	32.606215159	37.286728334	37.743285068	38.474312236	37.743285068	41.594565818	55.262393601	38.122771508
Z007E0095	-4.227309345	2.4404916277	-1.389183654	1.5395580416	1.0032934251	7.1285060036	1.0032934251	-4.151344388	9.808529127	0.5992967642
Z007E0096	1.4754209836	-8.787070492	-13.73177132	-10.63777873	-10.43058631	-16.10863674	-10.43058631	-4.689965102	-33.58694955	-10.07920529
Z007E0097	9.6162591221	14.545375002	7.5831763254	12.539676723	13.029367288	5.3373897172	13.029367288	9.1408490889	35.844616807	13.341394113
Z007E0098	3.3511424389	-1.189611253	-8.273638768	-1.813169238	-2.3212997	1.9650153926	-2.3212997	-6.392391069	18.157606902	-2.031180981
Z007E0099	13.837770744	11.593844045	9.1932067475	12.495967585	12.84522481	7.2574163231	12.84522481	8.883112555	-3.244162757	12.542865055
Z007E0100	11.15874671	7.8117251037	0.7503679391	5.6944812568	6.2689596321	2.4795409154	6.2689596321	2.3082829587	10.667149321	6.6211237204
Z007E0101	-14.42369208	-24.35641984	-25.64472205	-22.04615647	-22.39223996	-19.28593235	-22.39223996	-20.28476717	-39.32315672	-22.78634302
Z007E0102	-20.65703699	-9.818014892	-15.46005209	-12.75388669	-12.25156994	-6.860079272	-12.25156994	-8.516267075	-15.75794137	-11.92553433
Z007E0103	-40.41632941	-27.05240478	-23.93200426	-29.99266881	-29.50141651	-23.35967647	-29.50141651	-24.66320089	-15.86116508	-29.94071452
Z007E0104	-14.80782694	-15.08503098	-10.11778771	-14.0915621	-13.74734992	-17.20568711	-13.74734992	-17.22786238	-23.31110254	-13.36100525
Z007E0105	17.155813602	19.892689563	23.673151234	17.24874983	17.777915071	15.579550895	17.777915071	23.094717075	15.927044944	17.377887463
Z007E0106	-35.5070861	-49.66567712	-52.43589545	-48.29418206	-48.20869255	-48.02548768	-48.20869255	-51.58270909	-64.65681405	-48.55269057
Z007E0107	-15.80557394	-18.75469171	-21.17488224	-16.57381278	-17.2002872	-13.8934361	-17.2002872	-20.95044773	-36.01162681	-16.88178376
Z007E0108	18.923365376	10.831945234	15.038784304	8.9130792573	9.0510570041	5.8676319849	9.0510570041	3.9982610825	28.439395931	8.692678104
Z007E0109	5.1172010258	1.3971431318	1.5569497664	3.1257573599	3.0292824724	-2.411069123	3.0292824724	7.226325544	-13.75078274	2.750380488
Z007E0110	-8.765657748	-20.19815125	-13.38348004	-20.81257838	-20.43062229	-16.75172135	-20.43062229	-24.44034908	-10.99781294	-20.14796864
Z007E0111	24.672532155	9.6229100165	9.1461560682	10.581295647	10.993049516	14.770458714	10.993049516	16.849169536	-7.282373881	10.589267382
Z007E0112	8.3285068094	-1.016033045	5.7193561316	-0.233255106	0.1778190074	4.8362743131	0.1778190074	0.2184530921	17.262155231	0.4481724287
Z007E0114	12.872583663	17.147121064	12.438020991	16.333871125	15.760993226	8.5452252215	15.760993226	12.946069619	-1.354093702	15.384148904
Z007E0115	-26.14613161	-10.13370201	-16.7989818	-12.37463636	-12.05429379	-17.88419546	-12.05429379	-13.60859779	-14.09594669	-12.31413513
Z007E0116	27.401690254	19.004307797	14.302268092	16.759415427	17.250928517	12.280325351	17.250928517	22.484261416	-5.749688106	17.640441787
Z007E0117	-8.047155762	-7.688880497	-0.064205248	-6.269418196	-6.103305631	-11.46699601	-6.103305631	-0.791597562	-11.85082102	-6.358291618
Z007E0118	-18.99465223	-3.068136119	-7.782662995	-4.925867357	-4.814436913	-11.22062789	-4.814436913	0.329820425	-26.91888099	-4.415618637
Z007E0119	-22.86917723	-21.90063431	-25.28602768	-19.13352559	-19.78311521	-23.68281858	-19.78311521	-15.85747419	-17.41806502	-19.37434415
Z007E0120	8.6117298919	8.7331627453	4.2549602335	6.5302462264	6.8151194267	10.014905715	6.8151194267	11.142511113	18.706156283	7.0414170139
Z007E0121	7.3157533104	7.9711099351	14.490888605	8.6453052167	9.1382887427	13.732576157	9.1382887427	5.9993863059	11.518699558	9.3703831065
Z007E0122	-1.809486728	3.4205089151	-1.336270545	2.7622093254	2.1391587512	0.9965332718	2.1391587512	-1.454309562	-14.81787045	2.4994715259
Z007E0123	17.720032387	12.398794336	9.5311699689	13.961771725	14.22584045	7.3362773526	14.22584045	11.254914125	9.0292823649	13.92931286
Z007E0124	3.5573707437	13.231668078	8.2174743499	14.033009509	14.362958922	9.5994783476	14.362958922	11.110281069	-3.440458993	14.076725425
Z007E0125	32.263473247	24.337510204	28.864432883	23.063979257	22.764726747	19.387369005	22.764726747	17.592887845	41.990072565	22.405552478
Z007E0126	-1.878826299	-9.289466516	-9.742829231	-10.57686832	-10.78508847	-14.32324339	-10.78508847	-15.9169428	-3.993552762	-10.44484534
Z007E0127	7.1375859793	-3.238602369	2.9363943062	-2.387073238	-1.955449178	3.4848723853	-1.955449178	5.2656539247	-29.9382189	-1.639922064
Z007E0128	1.6280455127	-13.42297196	-15.63073933	-12.4628723	-12.16511861	-6.901937869	-12.16511861	-6.300875927	-33.53859587	-12.54678464
Z007E0129	-8.641879442	-3.222356122	2.5508117361	-2.540501575	-2.217650985	-6.336851304	-2.217650985	1.1551826734	11.600130854	-1.839654776
Z007E0130	11.29540085	6.6353120692	5.5004479769	5.8326606413	5.2837498135	9.2256775342	5.2837498135	2.8529639616	-12.25820238	4.8601816977
Z007E0131	11.751322974	2.2097779846	10.096941205	5.0693366631	4.3433195073	-1.934413027	4.3433195073	2.0912303122	-15.48142894	4.3471527509
Z007E0132	5.4261959529	12.29269973	10.901298476	13.177611585	13.223991912	18.662046201	13.223991912	17.412081304	-7.436336491	12.891133593
Z007E0133	52.895337894	47.68566805	40.640468967	45.822490593	46.106346588	42.99445242	46.106346588	47.064915738	48.385549439	45.728973756
Z007E0134	-25.67336678	-19.45969077	-14.22200196	-18.42620809	-18.10389818	-22.75383014	-18.10389818	-18.05232045	-1.673522015	-18.07479178
Z007E0135	26.337170708	12.78647865	10.720165374	15.011188424	14.699810881	10.551838717	14.699810881	18.603909227	23.395482752	14.361242202
Z007E0136	39.401847175	37.219124976	34.401276494	38.166216646	38.574516528	42.185451037	38.574516528	37.62294532	59.806621474	38.894187093
Z007E0137	16.858624216	12.156207269	18.012347977	11.179448416	10.618770008	15.424015094	10.618770008	8.4486441647	-10.17976381	10.180845265
Z007E0138	31.484411172	23.255275424	20.527091935	26.260477304	25.61533872	29.206995024	25.61533872	30.092782322	44.008907508	25.952690617
Z007E0139	5.1672428642	8.7701472567	11.714140866	7.3305773805	7.0997616363	2.0035728662	7.0997616363	12.704972453	19.357175845	6.6843104142
Z007E0140	42.372987802	35.402316877	42.490071204	33.297612531	33.498488808	38.878415114	33.498488808	29.238199477	25.623364395	33.767821574
Z007E0141	31.999792189	19.632400228	29.06042941	20.394802152	20.831434397	27.279438577	20.831434397	16.197039267	27.541684481	20.391712488
Z007E0142	12.673349828	10.012492409	6.6104997482	8.4766966108	8.584446892	12.010659083	8.584446892	5.5708247507	-6.658619128	8.5517901349
Z007E0143	29.380367593	25.841990382	23.128432548	25.11707925	25.49000147	20.592779371	25.49000147	30.417103221	6.7242608289	25.169676412
Z007E0144	-19.45280717	-23.26074284	-25.59998813	-22.34681306	-22.00062678	-15.71562909	-22.00062678	-19.1397332	-0.676373811	-22.34088241
Z007E0145	3.4449689157	17.720958981	22.395196378	16.216492104	15.744082307	21.570050553	15.744082307	20.596642816	11.47521417	15.976359137
Z007E0146	-12.67737392	0.2822941322	-3.05420024	-2.092998296	-1.771795336	0.4613224243	-1.771795336	-7.236947388	0.5677374901	-1.406929372
Z007E0147	20.163868484	25.812432828	31.951478575	26.63010074	26.651187555	22.928439796	26.651187555	22.582119298	4.4597806365	26.69262161
Z007E0148	35.720870311	36.426725601	43.897401885	37.680224515	38.01407256	31.632042113	38.01407256	43.146055245	55.312046438	37.642531926
Z007E0149	22.596154603	18.24259967	21.570521713	16.022398783	16.522636519	17.550020977	16.522636519	21.719793495	29.229715265	16.688080396
Z007E0150	-15.12466003	-17.03862942	-10.59612453	-15.55985535	-15.83842501	-10.52552972	-15.83842501	-19.32813333	-27.79055899	-15.56378591
Z007E0151	-6.496747738	-5.551355008	1.5732675796	-4.395994187	-4.114843164	-2.665521484	-4.114843164	-6.629775694	-7.349703434	-3.802363617
Z007E0152	11.463778325	11.682500007	16.756706005	8.9524004918	9.3974418953	12.527582912	9.3974418953	15.084989927	-1.03168851	9.6772928699
Z007E0153	7.2902267379	19.012201904	14.91405412	16.485659492	16.748439297	22.600620969	16.748439297	19.791432746	18.2964221	17.033109673
Z007E0154	15.944693698	17.922163828	24.100995114	20.289536421	19.793548912	15.592129626	19.793548912	15.258573077	21.072723248	20.233022923
Z007E0155	-15.88780479	-3.593826734	-6.903676279	-2.450336859	-2.131893119	1.3037313946	-2.131893119	-7.611890275	22.993657982	-1.776534577
Z007E0156	-11.51453506	-1.01549895	-4.622113196	1.0913554917	0.4048524409	5.2488115073	0.4048524409	-3.143063421	-17.67111839	0.0574295242
Z007E0157	-37.23659574	-42.17329363	-39.00029584	-44.36257856	-43.88449945	-47.28200594	-43.88449945	-38.60250579	-30.3284896	-44.24398446
Z007E0158	9.1909817724	9.0806267343	6.3317213991	11.192596703	11.018613704	12.512609673	11.018613704	16.117427821	30.360396006	11.289025386
Z007E0159	29.077688668	20.800513535	16.676679751	19.305837805	19.149827072	23.556440286	19.149827072	24.179753584	9.5882368665	19.41071157
Z007E0160	10.504817285	15.968854926	13.240393296	17.93716594	17.306390416	22.088321479	17.306390416	21.174680444	9.614222555	17.634288208
Z007E0161	7.0468700236	14.058090279	9.1032053082	12.113852539	12.438157947	15.767899788	12.438157947	8.1108296414	13.613322208	12.835953186
Z007E0162	-10.22351741	-15.26899509	-10.16709653	-16.23714851	-16.61287166	-18.31304346	-16.61287166	-19.12124172	-19.7195458	-16.99297548
Z007E0163	-12.09994042	2.1072755952	4.7351838069	0.7283263221	0.1825481952	5.9773364631	0.1825481952	4.6564036327	10.507113908	0.4646916333
Z007E0164	8.4344747084	18.095179966	24.201881115	20.166339015	19.472110333	19.702900369	19.472110333	25.388941136	-9.475095485	19.836112384
Z007E0165	-18.56462171	-18.73866492	-21.31231781	-17.78890405	-17.30575744	-14.69666193	-17.30575744	-11.09045705	-27.00117578	-17.03555535
Z007E0166	9.4818190323	19.686460624	25.166970533	22.249192063	21.49137017	15.67345174	21.49137017	16.710031533	40.219843287	21.855323418
Z007E0167	-11.43632281	-2.792747889	-7.755278103	-3.89598889	-4.441651374	-0.050227131	-4.441651374	-7.717457192	-23.32887635	-4.821166031
Z007E0168	-23.4548503	-9.781922818	-13.92348129	-10.87642098	-11.46629743	-6.936307406	-11.46629743	-8.422460118	8.1554921765	-11.86249385
Z007E0169	-22.10425603	-19.51262248	-13.81941738	-18.56238802	-18.1812723	-13.69118974	-18.1812723	-22.31004485	0.0763823225	-17.87083148
Z007E0170	-6.515458005	-2.330424185	1.4986692866	-4.846858404	-4.409016697	1.7670495419	-4.409016697	-8.722896074	16.544839255	-4.831595353
Z007E0171	-42.53069629	-37.0465491	-38.46626388	-36.28450739	-35.93770281	-31.9870457	-35.93770281	-32.88389155	-13.19156481	-36.33147967
Z007E0172	-0.36635208	4.3726364642	6.4256541094	3.3447361234	2.7895775496	-1.793207961	2.7895775496	-0.867205642	18.735096342	2.3911231073
Z007E0173	49.862490749	34.65338119	33.080199228	35.849836493	36.264756841	39.692356251	36.264756841	40.609582144	58.489952241	36.072818969
Z007E0174	-4.84026351	-18.82161773	-21.75530682	-16.27788362	-16.91680944	-12.11472593	-16.91680944	-21.97460276	7.3064445733	-17.31679975
Z007E0175	10.976846241	-0.633484151	-4.866442522	1.130952234	1.184939388	5.3350961923	1.184939388	-3.262516672	24.049237551	1.5001364013
Z007E0176	-5.353850641	-7.418010205	-4.629292931	-6.694902426	-7.312078228	-14.73602694	-7.312078228	-1.699504826	-31.42758761	-6.988951673
Z007E0177	-7.015349511	0.8289255705	0.6529026672	1.5518900892	1.8371650156	5.6514486133	1.8371650156	-3.187009016	-8.465755355	1.4944690827
Z007E0178	-17.42733389	-15.63594984	-19.80347998	-18.5494347	-18.00663708	-12.91233338	-18.00663708	-12.74172748	-40.69992639	-18.40396093
Z007E0179	-3.984971518	-3.136651595	-4.797864881	-5.903596167	-5.396325026	-10.47384214	-5.396325026	-8.629906109	-27.91204924	-5.053991939
Z007E0180	13.864971907	13.66959175	8.0439248216	14.953804053	15.296169656	15.494513747	15.296169656	10.524223165	38.256964042	15.682874288
Z007E0181	-12.25152032	-0.430863719	-3.168268525	-1.497660018	-2.196105538	0.9888458025	-2.196105538	1.371360754	-5.376092565	-2.543079303
Z007E0182	4.929969174	20.114450384	13.209037562	17.575032228	18.042023699	18.761553502	18.042023699	21.932251588	35.746865482	17.693939084
Z007E0183	-28.31950985	-27.52901625	-30.53895226	-26.35175758	-25.95986617	-23.42384377	-25.95986617	-29.9610158	0.1818121475	-26.38240224
Z007E0184	-28.7358331	-16.37882879	-10.62002508	-17.4675662	-18.06488166	-12.70437881	-18.06488166	-22.47513735	-26.98547356	-17.76014584
Z007E0185	-3.178720939	-2.272735661	-5.787332213	-0.712960538	-0.525277037	-6.173192395	-0.525277037	-0.151910425	-0.95161019	-0.742604376
Z007E0186	-4.075001274	0.2339503634	3.3923539169	-2.340279135	-1.937048491	4.5163903943	-1.937048491	-5.697685328	5.5920369754	-2.320779749
Z007E0187	-19.81939264	-15.27492457	-21.03169385	-17.83214227	-17.36690289	-11.57360053	-17.36690289	-20.5527491	-33.94703919	-17.73574384
Z007E0188	-8.722760877	1.9479458989	-0.39296513	2.9847083802	3.2847459267	-2.490317021	3.2847459267	8.5897769593	-16.48217816	3.0053656297
Z007E0189	4.5551722806	5.9818464842	2.2833408212	7.5622080286	7.7363460418	2.0924121724	7.7363460418	3.5111895753	9.8336737823	7.5232548762
Z007E0191	3.1642103893	2.7368518932	-0.388362157	5.798526713	5.0296563013	-1.066912107	5.0296563013	0.029866106	31.744741791	4.7112954497
Z007E0192	-0.443881406	9.7104035098	7.165603876	10.469897342	10.809409032	14.54878195	10.809409032	7.5017240737	-3.828768897	10.441666745
Z007E0193	-24.74705025	-22.97656498	-15.29637577	-21.92413056	-21.80830317	-25.68722609	-21.80830317	-17.94105615	-24.0928147	-21.47224526
Z007E0194	-0.83035111	6.5895609785	3.6195019629	7.6238899013	7.9687849312	12.730546219	7.9687849312	11.819776233	28.976575548	7.6147748534
Z007E0195	42.022059879	26.963168021	35.515131686	28.054543311	28.411055677	22.545056711	28.411055677	34.538561425	4.2509220463	28.756803895
Z007E0196	31.776548994	34.08041268	41.710501246	35.160625139	35.116123601	32.103188775	35.116123601	30.515041961	15.273923886	34.839254821
Z007E0197	-58.80197591	-47.17299005	-38.51072685	-45.00752422	-45.64403312	-40.50476068	-45.64403312	-41.43998379	-46.95091728	-45.35605076
Z007E0198	20.24283649	16.500736475	13.260620724	18.75466647	18.128396734	22.133177953	18.128396734	13.00557524	41.371794824	17.711367828
Z007E0199	-4.490916061	-17.12914016	-18.63984477	-15.77095139	-15.46884398	-12.58144457	-15.46884398	-10.70656939	-19.03261275	-15.08374721
Z007E0200	-6.685651031	-4.007172865	-10.98360884	-4.347435629	-4.094637515	-9.052685042	-4.094637515	-7.612262673	-1.236603624	-3.774943012
Z008E0001	18.41675393	0.4461393377	0.3919813853	10.418074854	7.962397991	6.4929738398	7.962397991	-3.008893627	-11.70450271	5.7975615115
Z008E0002	-6.023035738	-15.89901751	-17.88214443	-10.96612857	-13.31832488	-14.64710733	-13.31832488	-6.29336824	3.2692254838	-15.80481709
Z008E0003	14.28444601	-1.400951235	8.1465412203	-0.385814845	3.5441406023	5.0550698555	3.5441406023	12.446498732	-13.51307166	6.5714715019
Z008E0004	-38.29470379	-23.98031944	-35.90803822	-35.21980547	-32.04926758	-33.45351319	-32.04926758	-38.88128098	-15.93702611	-30.29737686
Z008E0005	-19.20284241	-7.185555935	-15.8174311	-9.423581497	-12.20773689	-11.0086703	-12.20773689	-24.40261412	-15.25310972	-14.14403447
Z008E0006	-1.701815164	-15.62803146	-17.67452856	-12.5039043	-12.17642486	-13.60269021	-12.17642486	-21.31227606	-11.89045294	-12.35763506
Z008E0007	10.92873871	9.5162087528	9.2376666089	11.020270887	14.426859569	15.756300558	14.426859569	4.1911114107	-8.648056558	12.66216112
Z008E0008	-24.96264945	-22.21739928	-12.66950668	-13.90738407	-17.29968254	-15.80814562	-17.29968254	-26.98985223	-23.24872003	-14.47060155
Z008E0009	-16.56639258	-4.433253164	-13.00024459	-6.577895611	-9.486594867	-8.202357405	-9.486594867	-16.48498744	7.567080055	-7.608903416
Z008E0010	-27.01443583	-28.84716298	-20.38095918	-27.33579659	-24.77592305	-25.85968536	-24.77592305	-34.55308276	-21.40122781	-22.48251513
Z008E0011	25.887390612	12.431652136	25.526473294	22.286540501	19.347288515	18.359089194	19.347288515	27.77869229	21.716044126	21.373563003
Z008E0012	6.9388709439	4.6842984303	2.9112346123	-5.974926804	-2.124124011	-0.39793586	-2.124124011	-7.804449517	17.808385964	0.5573058703
Z008E0013	-34.18086632	-31.03814135	-21.07575093	-25.17019873	-27.66693218	-28.64425363	-27.66693218	-17.40539997	-9.761690803	-29.72249197
Z008E0014	11.146295948	-6.215502114	6.471378219	-1.874062455	1.1582530891	2.6761646854	1.1582530891	-6.668749724	1.4865577832	3.9042450361
Z008E0015	7.4233128632	17.0574811	16.060360806	9.929462582	11.35577716	12.836839405	11.35577716	17.475862218	-9.069005484	14.059906761
Z008E0016	15.85759385	4.0313090273	12.382763273	5.6062437692	8.7388085775	7.5930369533	8.7388085775	-0.099685341	-8.680222054	7.1706063508
Z008E0017	-27.43993432	-26.041706	-24.66233198	-23.53082094	-20.38527282	-21.61782024	-20.38527282	-10.20358729	-38.78415332	-18.86962861
Z008E0018	21.279912091	27.735243412	31.46161838	26.850905881	23.270168468	24.882326944	23.270168468	33.126764649	30.780057349	25.876750396
Z008E0019	-28.27110066	-18.15332479	-20.16062949	-28.27491631	-25.33263813	-26.52503427	-25.33263813	-33.11376908	-8.014483256	-23.24026746
Z008E0020	-13.8021403	-13.93921005	-6.370094254	-7.819888969	-10.53548524	-11.43980306	-10.53548524	-22.74691612	-20.46055851	-7.751807343
Z008E0021	-20.32835181	-23.95739645	-12.78768532	-21.54641215	-18.70853161	-19.76603202	-18.70853161	-13.17027312	2.4789435574	-17.36504198
Z008E0022	34.400705124	28.94145709	27.484659137	29.333646317	31.440520796	30.341175829	31.440520796	20.215102387	43.18670067	33.961127438
Z008E0023	-2.675186396	-15.25192048	-14.78090632	-6.896063015	-9.328361289	-7.871297095	-9.328361289	1.2317260548	-8.25780684	-7.296522512
Z008E0024	10.667615536	15.495403339	27.44122196	24.626498619	20.687502876	21.68525102	20.687502876	9.7662019208	31.995748131	23.183518727
Z008E0025	-12.19647148	-16.02459731	-11.18063534	-15.01927663	-12.35612577	-11.03781938	-12.35612577	-3.810661017	-27.14479214	-13.8698016
Z008E0026	-9.998860589	-15.25714757	-27.57134257	-25.28728051	-20.2891503	-19.1293223	-20.2891503	-11.45814597	-34.74429831	-22.16875089
Z008E0027	-38.15152328	-33.62954825	-32.21415998	-32.15892445	-29.82811111	-28.27131261	-29.82811111	-36.89389203	-16.39540914	-27.67551724
Z008E0028	-10.29824644	-26.77533207	-15.81511844	-17.50148049	-19.94676545	-18.63604918	-19.94676545	-25.74996424	0.6795637903	-22.22136034
Z008E0029	-17.45000593	-10.41092339	-10.98881869	-20.1160462	-16.85077458	-17.94430811	-16.85077458	-1.995786229	-8.533872198	-19.55582194
Z008E0030	-1.964043337	-4.575319743	5.7819843802	-3.779461437	0.3741372233	2.0085368087	0.3741372233	10.706902695	15.097198228	1.9799325235
Z008E0031	-0.715569005	-3.6062362	-1.289614245	6.7822833543	3.7646684577	2.2642669849	3.7646684577	-8.99173495	-2.310555236	1.042045948
Z008E0032	-1.170277194	13.151823649	10.649843867	3.6145843019	7.2953067867	5.9488376471	7.2953067867	4.0681303499	8.8635870164	4.3260941067
Z008E0033	-6.475358168	-15.36674153	-19.62590273	-17.26891651	-13.37701737	-14.65058087	-13.37701737	-6.168143872	-21.24583322	-15.58121903
Z008E0034	26.292057759	37.623146127	33.697491745	40.394299681	36.680188634	35.599851936	36.680188634	26.866313311	49.473842503	38.502582083
Z008E0035	1.3908295202	2.1115562485	0.3903872356	1.0551080871	4.223560929	5.7735303842	4.223560929	-9.418587848	8.9176663186	7.0491835632
Z008E0036	-5.347703621	1.0890486154	-9.37949219	-2.237936608	-3.700582764	-4.962429687	-3.700582764	3.8185848349	-22.76110564	-1.958900308
Z008E0037	-1.011987792	-3.231957088	-1.591044185	1.7098664534	0.7857297991	2.1206978488	0.7857297991	-8.659167705	9.4826466337	3.5589432152
Z008E0038	15.194007422	18.0604844	8.7608275941	15.374869119	12.077308653	13.561923381	12.077308653	4.8382677034	31.948377386	14.620997375
Z008E0039	11.869342872	18.377126952	19.30514354	18.665006101	21.267465008	22.729255815	21.267465008	29.274123623	0.6928614152	24.087120174
Z008E0040	6.7409406754	7.1275213327	-6.636880213	-3.751699537	0.6142838236	-0.547608391	0.6142838236	11.103091144	2.4046789483	2.06951301
Z008E0041	-33.13403358	-20.73315918	-27.13556593	-28.26590842	-24.9634834	-23.48863115	-24.9634834	-13.89276817	-16.79216631	-22.71021312
Z008E0042	-1.805578386	0.1309837463	9.1071924165	-0.436560832	2.9921113376	2.0714152976	2.9921113376	10.686527917	-18.24290623	5.6071918019
Z008E0044	-8.579040875	-21.29501385	-23.33585121	-15.41082448	-18.01805732	-16.74641187	-18.01805732	-28.68921278	-12.93408798	-19.42489301
Z008E0045	22.676206592	9.2381683111	8.6661691336	16.955933928	14.119093901	13.159554329	14.119093901	4.7151752573	24.118883298	16.329199099
Z008E0046	0.8814591279	-5.85232319	-3.907894882	-5.692511591	-7.424403361	-5.850645758	-7.424403361	-0.749333582	-24.08495281	-4.713509412
Z008E0047	-30.14476896	-16.20412913	-27.98077875	-27.62847318	-23.27667036	-23.50420173	-23.27667036	-7.240458326	-6.736178778	-26.87537067
Z008E0048	-6.212240167	-17.16478771	-20.21745037	-17.36815855	-13.89109228	-15.21273839	-13.89109228	-18.32379418	-36.25677477	-15.54341061
Z008E0049	-2.593616626	-12.86805138	-2.021864785	-7.779096436	-5.432885124	-6.457302697	-5.432885124	-15.90199325	-25.68054756	-2.913451886
Z008E0050	46.490458482	51.102083342	50.345406005	46.739772345	44.24298084	42.734686349	44.24298084	59.952760962	75.310499551	41.27929629
Z008E0051	-11.64432966	-19.81666317	-6.932336803	-15.64337134	-12.70460033	-11.4689094	-12.70460033	-18.23274387	-9.155054645	-14.65469318
Z008E0052	4.18699809	1.7690503234	3.2679965391	2.1450174221	5.8471962753	6.9556832502	5.8471962753	15.219150616	5.0871415064	5.742086411
Z008E0053	16.537406655	12.269977798	13.661327468	13.547728844	15.617441893	14.440184305	15.617441893	22.660469581	15.533344625	18.012505575
Z008E0054	11.284833465	20.75615912	8.8144924973	14.709951008	13.207024747	13.19133081	13.207024747	19.521368058	26.289647223	15.011443356
Z008E0055	11.87816708	7.8823459257	8.1799437548	14.353227518	14.133296925	12.823638871	14.133296925	20.585252649	-7.970067179	13.528789598
Z008E0056	9.0574811587	5.6777434154	-6.045061866	-5.308400868	-0.837758239	0.7248323758	-0.837758239	8.3117184604	-16.35903208	1.9122373497
Z008E0057	-9.911991595	9.0550329967	-3.042778189	-2.752414316	-0.0434863	0.080257753	-0.0434863	-10.50223667	11.891683771	2.3673196494
Z008E0058	-21.0007892	-28.50776115	-28.07206131	-26.90798969	-24.36450841	-23.07251427	-24.36450841	-28.81759393	-3.108017706	-26.67044821
Z008E0059	-13.32136129	-8.2406259	-6.871358154	-5.459289727	-3.108392201	-1.83462167	-3.108392201	-11.30226528	-22.55693141	-5.012121588
Z008E0060	-11.23566696	-7.941951769	-7.864452319	-4.123287999	-4.609101588	-4.88751323	-4.609101588	6.2739697325	13.798505057	-7.701946128
Z008E0061	10.845189543	6.2492999563	15.994385255	8.5317935383	10.787860476	9.6788808189	10.787860476	5.0894384515	31.465513801	8.2002842284
Z008E0062	-2.394518391	-0.212776816	-3.410214988	-9.555931609	-8.290878055	-9.439570065	-8.290878055	3.0358013905	15.484439036	-10.45559248
Z008E0063	-15.24872554	2.0917218305	2.0315371237	-6.341658469	-3.780529414	-4.73466549	-3.780529414	-11.23229492	-20.97460709	-1.305992652
Z008E0064	13.37424604	15.146828904	3.1059053007	4.26894376	7.6934523596	8.6247851511	7.6934523596	3.5464936026	31.677306008	5.4557913519
Z008E0065	6.463300851	-0.903598316	9.2384640282	1.395582263	4.2797888509	4.3302207948	4.2797888509	13.295445038	-10.54473588	4.6137110959
Z008E0066	-19.21565526	-22.85476483	-23.44999299	-16.10856857	-18.77995644	-20.07882184	-18.77995644	-30.63006196	-10.60666754	-16.72052859
Z008E0067	19.870147298	20.960811973	8.9211190742	10.871003571	14.365320377	13.220502588	14.365320377	11.169910913	39.326042012	11.435526718
Z008E0068	-19.52170949	-18.72288892	-26.28471939	-21.86614514	-23.66031114	-24.75782638	-23.66031114	-35.44154582	-20.88678774	-21.67612708
Z008E0069	3.9520302854	3.6648271871	-11.10811516	-9.668115215	-5.653591063	-7.079379507	-5.653591063	-12.60281535	13.999823802	-7.859293362
Z008E0070	-31.86982622	-36.988636	-33.88178118	-27.89203275	-30.16460692	-28.79397779	-30.16460692	-22.93245723	-42.51104569	-28.07239023
Z008E0071	-8.567881827	-16.76867326	-7.882785557	-8.024982304	-11.27508788	-9.999953622	-11.27508788	-21.20738769	-12.74421045	-12.83414025
Z008E0072	4.1397426824	2.7992717589	13.863304817	10.523683721	8.5109698686	7.0575358957	8.5109698686	10.012790486	-5.2556559	6.3659824259
Z008E0073	-0.914615905	-10.58879444	-1.893172116	-3.414732803	-6.680585502	-4.949617896	-6.680585502	-17.51219708	-11.42449114	-3.107560648
Z008E0074	-22.99405082	-7.372016189	-17.6814945	-10.6715253	-13.40791426	-14.78793115	-13.40791426	-8.381364371	-33.95427988	-11.27126492
Z008E0075	-6.351176754	9.7668467332	6.4417751062	-0.60556621	3.2035021912	1.9336451996	3.2035021912	17.315686724	26.565375612	1.7476078024
Z008E0076	0.7156957152	3.9358513485	-6.721891986	-4.254150296	-1.485968179	0.0480227593	-1.485968179	-13.19495345	-21.71717688	1.6982309747
Z008E0077	33.042886391	35.471329776	32.881128564	30.733208419	28.652726655	27.419439793	28.652726655	35.364226229	14.661432037	26.958249938
Z008E0078	11.420847683	2.9518053368	2.4625920706	10.820660106	8.2953952873	9.6058479647	8.2953952873	17.70181006	9.8431867162	5.807536894
Z008E0079	-21.87887779	-7.483999928	-17.19924276	-9.828599736	-12.87733001	-11.97580353	-12.87733001	-22.56333799	-30.27231561	-14.58393319
Z008E0080	-0.141951849	11.225358657	11.484343735	10.174641872	7.5843944886	6.1752819051	7.5843944886	0.1666052565	-7.090397285	5.1316725101
Z008E0081	-8.676505846	-9.260598496	0.3866784743	-1.82158165	-4.526875099	-4.603807928	-4.526875099	-14.6162763	8.3617683348	-6.821842402
Z008E0082	19.095968817	25.822818211	37.548967654	28.043217402	30.576313618	29.699630134	30.576313618	41.872128522	14.535092311	32.580334523
Z008E0083	-22.44630783	-26.42860422	-26.34529348	-18.63251937	-22.19747897	-23.58736929	-22.19747897	-16.42405199	-39.21494937	-24.11670415
Z008E0084	-16.44603118	-22.9064691	-11.6952598	-20.28171274	-17.71310491	-18.57700219	-17.71310491	-5.969907184	-30.28069399	-15.40499645
Z008E0085	27.789857068	21.741507201	32.291594742	31.220778266	28.134893697	27.014940373	28.134893697	18.054040041	9.0888360655	26.306390127
Z008E0086	26.339877387	32.29409089	34.427209688	39.624904126	36.222400375	35.165251333	36.222400375	47.211029488	53.724758584	37.521413084
Z008E0087	11.621210935	3.9882649277	-7.191347451	2.3236336594	0.3076662183	-0.951507235	0.3076662183	-11.65115087	-20.07073589	2.8647015266
Z008E0088	-2.215807829	-6.198104215	-6.114793479	1.5979806268	-1.966978971	-3.356869286	-1.966978971	3.8064480135	-18.98444937	-3.886204146
Z008E0090	-5.385814272	8.7976779399	6.0046863444	-2.204990011	1.4123336955	2.7802081771	1.4123336955	-10.37795958	-20.12224939	0.2673505916
Z008E0091	10.679378326	-2.742200785	-2.003512228	6.7575072237	3.7569652487	5.0823559342	3.7569652487	-8.232539365	-16.83026263	2.4189295385
Z008E0092	-5.776000618	2.1947218749	13.905993948	2.7869835097	5.6957070091	7.1533005353	5.6957070091	22.522766741	31.283974546	2.7008813127
Z008E0093	-3.562255362	2.8595971147	3.2730761664	0.8144882642	-2.551931397	-1.139450861	-2.551931397	-8.798468746	21.138391128	-4.582427741
Z008E0094	4.0520852235	5.1180005369	7.4389455	13.556291028	9.817998366	11.262312364	9.817998366	-7.279501773	-2.783605409	13.157100084
Z008E0095	14.13675458	15.77567259	15.640732791	20.812407674	18.288942251	19.831394328	18.288942251	22.773731033	27.100638547	20.731056327
Z008E0096	9.6408671111	6.4243592597	5.7832526032	8.6095404653	11.201052603	9.5875119882	11.201052603	2.2868513562	-7.469786082	9.0894132883
Z008E0097	21.082576723	6.9130380585	5.7790597857	7.7716167889	11.135696453	12.79813512	11.135696453	-0.499546257	20.870853418	13.793378016
Z008E0098	15.38380809	14.189124347	22.251486673	12.659953835	17.123087219	18.390371092	17.123087219	30.218538166	27.868992374	14.537699178
Z008E0099	-6.010439236	-3.237498372	0.2193810254	5.0395448579	2.2673344273	3.3566047084	2.2673344273	16.301810598	25.024837511	-1.080770736
Z008E0100	-18.78771397	-13.82529254	-14.18910512	-17.05914966	-19.69700381	-20.62218594	-19.69700381	-27.8657021	-6.172897115	-17.41827677
Z008E0101	-15.76822261	-11.11882822	-9.635639695	-4.011522489	-7.150453543	-8.173584076	-7.150453543	1.784869997	7.5746048809	-5.781929587
Z008E0102	-5.636944535	-6.657464929	2.5283615336	-5.30872805	-1.997451484	-2.879751854	-1.997451484	-12.00642837	7.5581554008	-0.168417971
Z008E0103	14.765656763	22.155667621	9.9104125198	11.738374164	16.498542725	15.291509421	16.498542725	22.841170736	-5.432859904	18.17443764
Z008E0104	13.129928863	8.2625684567	11.900205642	7.9087510662	5.5576886944	4.6039162218	5.5576886944	15.783356424	26.173108018	7.8779407567
Z008E0105	66.525302573	65.952272502	64.50640428	60.633604577	61.181635661	62.738335174	61.181635661	55.695518137	64.450191622	63.746578888
Z008E0106	-5.772994603	7.3971720311	-3.474536391	-1.020931898	2.3298053756	0.7422148128	2.3298053756	-4.07077694	-12.87177498	-0.44665578
Z008E0107	2.657645037	3.6691326217	2.3861107035	0.2069546251	-2.638884693	-3.960761765	-2.638884693	-12.05954143	-7.572085926	-4.044353126
Z008E0108	-9.934486926	-25.01742795	-22.38594517	-16.01341803	-18.70735412	-19.93316374	-18.70735412	-10.18431401	-16.75399548	-17.74777753
Z008E0109	66.231569445	55.075876724	55.905499297	57.528061092	60.555238883	61.979472388	60.555238883	61.612586204	76.968766917	62.456347137
Z008E0110	-4.944781934	-0.898950741	-0.85318385	-2.552475854	-5.51729357	-4.392468159	-5.51729357	-5.966043943	-17.57379392	-6.987005689
Z008E0111	50.709178818	38.961747148	37.169105307	44.89176107	42.008668309	40.63258962	42.008668309	32.083226977	57.34950752	39.971472197
Z008E0112	-34.02266017	-34.26484636	-34.48802487	-44.29118271	-41.22648946	-39.68800967	-41.22648946	-50.12325962	-39.48318743	-37.68730861
Z008E0113	2.9908570678	-9.651136453	0.6414810175	0.0303131933	-3.037815566	-4.151375791	-3.037815566	-12.89497781	-20.34705708	-4.714275361
Z008E0114	-12.03704515	-14.22266221	-25.020118	-18.13283596	-19.76578818	-18.49841823	-19.76578818	-10.24942886	-31.61082607	-21.65065708
Z008E0115	-12.77575185	-13.92173645	-15.2193217	-16.15206309	-18.60332611	-19.78422619	-18.60332611	-27.28270126	-32.27391253	-20.32053535
Z008E0116	13.41866377	12.924325094	14.232012165	20.521570474	18.236240891	19.558164502	18.236240891	26.127430292	-0.72108433	16.088033885
Z008E0117	35.258284047	28.89074663	29.088328555	29.116024396	32.227639168	32.226530953	32.227639168	47.663657383	58.251673999	29.175397754
Z008E0118	15.165181319	10.766962833	21.490119066	17.416055487	14.80232441	16.569283951	14.80232441	22.092726797	29.148444097	17.286934916
Z008E0119	-6.108525543	-1.955365477	-2.530490326	-9.984388615	-7.38774794	-8.329097817	-7.38774794	-14.39213063	-21.10819339	-4.609123628
Z008E0120	28.329423898	22.066717094	23.039717337	15.351169276	18.928311274	18.138250785	18.928311274	10.211997054	25.123448286	21.813082169
Z008E0121	2.5709977106	1.9744091303	11.958800431	9.5935650389	6.894620745	8.1240039197	6.894620745	-3.890621921	18.934986883	4.8488454794
Z008E0122	4.3129447403	-1.332092332	-1.658163047	6.5850411248	3.2883907662	2.0022484746	3.2883907662	-10.18135127	11.663494723	5.4847783028
Z008E0123	-2.826667069	-4.522479217	-6.34166356	-13.87099208	-10.0001051	-8.556944918	-10.0001051	-16.80852277	-22.9488363	-11.37499848
Z008E0124	-24.04322261	-24.58227446	-24.09696555	-18.52873526	-20.87554786	-21.87702644	-20.87554786	-11.92879382	-6.999566565	-19.43750421
Z008E0125	10.597977974	27.145379658	17.678417927	25.270730524	21.827765637	20.548931315	21.827765637	11.858065889	3.120948049	21.92228156
Z008E0126	-36.14800713	-29.62572213	-39.64439201	-34.30563541	-35.56981061	-34.21978996	-35.56981061	-24.68471074	-17.35100114	-34.06435352
Z008E0127	-22.7288608	-16.17599843	-18.17478621	-16.92239622	-14.29448803	-15.66420318	-14.29448803	-24.53577555	-2.975013087	-16.79062593
Z008E0128	-10.26055065	-15.25893741	-15.02690176	-7.628983394	-11.14650205	-9.879787706	-11.14650205	-14.31462655	-21.99997271	-12.52445201
Z008E0129	19.38820765	25.398834016	15.147057233	21.255264581	18.406506004	19.518522479	18.406506004	28.405217152	8.6204256792	16.854634787
Z008E0130	-2.479227453	-0.577579813	0.4722522442	-0.091436799	-3.190555765	-1.971103705	-3.190555765	-12.04246665	-16.0753925	-4.876663855
Z008E0131	20.283598285	21.111045505	24.084305404	21.697244527	25.493205046	26.625345325	25.493205046	32.638438115	4.9991575489	23.390272188
Z008E0132	45.413597223	41.839239071	40.782405795	46.40755103	44.003520594	42.768719441	44.003520594	52.653803966	59.887818947	43.654898195
Z008E0133	1.0754765758	20.562305749	14.478671948	18.387213708	15.123661458	16.288388507	15.123661458	25.016170851	20.697103515	12.545498769
Z008E0134	10.288087794	8.6745176745	3.5974632654	5.3863011621	7.8696224991	9.0284379392	7.8696224991	-0.945646385	-8.156597537	6.7250303497
Z008E0135	34.547044638	30.555006897	29.538401297	28.177954002	26.291598327	27.572158253	26.291598327	18.6912171	47.011782352	24.038223201
Z008E0136	3.3313537065	12.700359882	2.5189507002	7.8424279838	6.0472039678	7.2907124381	6.0472039678	11.569350338	10.842899473	8.2795200498
Z008E0137	-10.64600048	-9.495274007	-8.266444403	-10.48578391	-13.15668866	-14.29314699	-13.15668866	-1.346102595	-22.10330479	-11.12348263
Z008E0139	-1.556693052	2.9416035524	5.492857587	13.128462194	8.9765704577	7.906987443	8.9765704577	-3.220199325	-15.48816756	11.495488422
Z008E0140	24.297362941	27.18198652	30.612345484	26.35078105	24.15911919	22.921363057	24.15911919	36.326408076	47.387878901	21.564706244
Z008E0141	-37.89365868	-36.41474149	-39.09422867	-33.57659428	-36.21167475	-35.00956917	-36.21167475	-28.56034173	-34.03881121	-38.51345962
Z008E0142	-14.8114544	-11.40566006	-5.693811041	-8.698450027	-5.911814217	-4.704486502	-5.911814217	-12.25821264	10.388967906	-8.762764178
Z008E0144	17.863251268	12.186988986	11.351733341	11.046839448	8.9267090935	7.7043182325	8.9267090935	-0.20427305	-6.377194965	9.3542328884
Z008E0145	-14.95624354	-0.176716833	-1.263960826	-2.238489594	-4.747125845	-3.452434633	-4.747125845	-12.38949813	-4.483806203	-7.123043826
Z008E0146	-6.480459989	-19.2667208	-10.82745429	-19.01212564	-14.96555191	-14.56534626	-14.96555191	-3.316848506	-20.64957802	-14.857548
Z008E0147	8.5921333212	8.2324698594	18.011257273	14.63638525	12.307814766	11.224518468	12.307814766	19.210267789	24.741712419	14.044413482
Z008E0148	51.843460219	45.999025064	34.167152725	41.470796009	39.493184327	40.746195431	39.493184327	29.340776253	54.826695213	42.286022888
Z008E0149	-15.14633153	-6.207844922	-17.24990674	-10.68026355	-12.19223059	-13.41928525	-12.19223059	-4.067489113	2.9438031555	-11.11442813
Z008E0150	-9.897191775	5.3526748706	-3.631881637	-2.505919849	0.439189077	-1.191723885	0.439189077	-3.197597909	3.2889051318	-2.701139012
Z008E0151	11.854398966	14.677783358	15.18946926	10.730292558	8.2222874195	9.512842779	8.2222874195	16.642797843	14.888536538	6.6773076755
Z008E0152	5.2820592185	21.263346121	17.026485051	17.988171582	15.434234683	16.43001032	15.434234683	26.574674496	4.3377093486	13.279599678
Z008E0153	-0.356324746	-8.360144467	0.8606114014	-0.522483465	-3.114104914	-1.26832104	-3.114104914	-13.58161055	-9.741728586	-0.203878378
Z008E0154	-18.12426223	-17.71005545	-19.00146084	-18.74682449	-14.87082237	-15.81748733	-14.87082237	-7.100607918	-3.86572083	-13.49856626
Z008E0155	2.0282599311	-2.865180694	2.7672210073	5.1132310174	1.429859479	0.2201082671	1.429859479	9.9366079847	-12.81140331	1.8889936346
Z008E0156	41.018579686	26.099142807	26.268026791	28.260730916	31.440230195	32.44977887	31.440230195	19.441886592	27.992574129	29.831131768
Z008E0157	-19.53510034	-19.76687409	-10.37693906	-13.91830013	-16.0062461	-17.40926567	-16.0062461	-4.016515696	4.2339643205	-19.09795744
Z008E0158	-6.457112634	-8.175855566	1.3203070675	-7.226292678	-3.455845059	-2.237371293	-3.455845059	-2.809162067	-22.04270526	-5.233845692
Z008E0159	-16.95809241	-10.28899861	-22.37540027	-21.38933215	-17.9356255	-18.90346806	-17.9356255	-24.69019571	-0.986462318	-16.05157197
Z008E0160	17.809578336	13.902374962	20.354190797	14.141581115	16.690349931	15.589510707	16.690349931	7.5990747429	14.795506064	15.328343504
Z008E0161	1.8248481509	0.6788635472	-0.618721701	-1.551463091	-4.002726107	-5.183626194	-4.002726107	-12.68210126	-17.67331253	-5.719935346
Z008E0162	28.973646775	35.293928557	31.719152795	23.645272977	28.116360096	26.766748316	28.116360096	36.870459425	13.508412047	25.895984251
Z008E0163	20.32346847	18.093138236	6.4733042821	12.63925831	10.944823078	9.8887908294	10.944823078	21.516747029	31.933091692	12.646204831
Z008E0164	-8.886136402	-1.502842961	-1.654333864	-1.818098388	0.5297560706	1.7092809964	0.5297560706	-5.930235524	16.745195194	-1.608242668
Z008E0165	-11.78035149	-20.69799425	-20.1681368	-20.34182173	-17.19288129	-15.85205625	-17.19288129	-7.612229427	0.2499096332	-15.06694594
Z008E0166	-17.68621735	-28.12239844	-20.71617697	-28.87423573	-25.6739804	-26.84954609	-25.6739804	-32.11279503	-6.874278633	-27.46180202
Z008E0167	25.466856062	20.08923125	19.389105848	22.686255923	26.285799181	25.09216575	26.285799181	13.209603955	-1.907901076	28.049758674
Z008E0168	-18.89204064	-11.41330918	-23.45458829	-17.09326346	-18.36225317	-17.11264838	-18.36225317	-11.50271438	-30.63208934	-15.87841992
Z008E0169	-13.28358921	-2.10253059	-3.091567732	-6.066685301	-7.716907028	-6.544140994	-7.716907028	-0.692231545	-24.47766079	-9.60730841
Z008E0170	16.72936574	28.244401045	27.391467317	24.455262771	22.22552287	23.447597291	22.22552287	17.490609095	5.2209141534	20.823354308
Z008E0171	34.360264147	20.899492397	16.79686581	19.288853169	23.842082906	22.674272358	23.842082906	34.135132164	25.319122182	21.049502241
Z008E0172	7.1944954244	6.2564181507	5.9824335974	-3.933668385	0.203012238	1.7537864593	0.203012238	13.055547452	0.1755187873	0.5378763593
Z008E0173	14.184641553	31.925782222	33.682505958	30.14601009	26.634901031	28.133488435	26.634901031	20.186591751	29.60561455	26.972807538
Z008E0174	-22.55774532	-14.09233318	-27.26411145	-26.65130893	-22.20652475	-21.22626029	-22.20652475	-28.84257312	-5.322569028	-24.60815171
Z008E0175	15.580581956	15.496847889	24.61475558	22.883550574	20.143303506	18.77230392	20.143303506	9.285701588	32.135846198	17.628546292
Z008E0176	-1.404541729	-6.98539455	0.8559627796	-6.009700822	-2.959502	-3.884528473	-2.959502	1.158958448	1.2788112703	-5.492397409
Z008E0177	-19.2761161	-18.17523259	-8.515810874	-13.4522227	-15.04314936	-16.04865701	-15.04314936	-6.733547585	-1.066162856	-13.17531163
Z008E0178	-15.23645568	1.3021872708	-8.505058814	-2.371969476	-4.277458818	-5.551977436	-4.277458818	-13.8069179	-22.81930627	-4.21421668
Z008E0179	-5.487085398	-7.380425579	3.4223609365	-0.001921763	-1.935284273	-3.233671628	-1.935284273	11.666974102	19.960989542	-5.495304613
Z008E0180	26.539453649	26.820274259	13.856917107	14.63015661	18.606887659	17.459254636	18.606887659	23.967585704	8.2302640304	21.26052065
Z008E0181	-50.2784803	-53.36682768	-41.85051759	-44.6829049	-48.39454474	-47.00973203	-48.39454474	-40.74642965	-62.35018287	-49.71723034
Z008E0182	0.0051188663	14.180764272	10.576538428	0.3307188064	4.8445025289	3.5307667337	4.8445025289	17.975050914	27.336752763	1.8418034025
Z008E0183	-25.30408694	-22.12173414	-14.91222488	-12.09773359	-15.66574505	-16.86837912	-15.66574505	-16.36322938	-37.68622807	-13.48669817
Z008E0184	-38.94197266	-37.46703137	-49.50503903	-42.58117848	-44.70804228	-46.15089597	-44.70804228	-38.98046162	-51.40842996	-46.68927378
Z008E0185	11.69290237	23.805631985	15.424894181	23.109306657	20.132113428	21.272118201	20.132113428	10.922972409	2.1294689223	20.334792236
Z008E0186	-9.386646814	-17.19461632	-7.190339489	-8.594927168	-11.78775216	-12.87535745	-11.78775216	-4.86098526	-21.17434873	-9.372660024
Z008E0187	-27.51075399	-18.6383366	-7.530636483	-17.42692888	-15.06697828	-13.40128144	-15.06697828	-8.227442418	-36.16706112	-12.06187793
Z008E0188	8.4158684699	6.1855382359	-5.434295718	0.7316583096	-0.962776922	-2.018809171	-0.962776922	9.6091470291	20.025491692	0.738604831
Z008E0189	-25.52745542	-7.7001512	-8.712151975	-16.46816513	-13.49709372	-14.78271368	-13.49709372	-19.76779824	-10.94199716	-16.25731284
Z008E0190	-15.06678222	-20.14645366	-19.62285506	-12.08964403	-15.82243593	-16.94934571	-15.82243593	-12.10035769	-36.96110722	-13.22970415
Z008E0191	-12.78408593	-12.51577039	-11.48307221	-12.24828349	-15.50802115	-16.65459221	-15.50802115	-23.62280259	-29.24614874	-12.96354982
Z008E0192	44.533823912	38.677237843	39.126756246	36.642447719	35.068632943	36.59427524	35.068632943	44.909871464	22.543574565	37.71094252
Z008E0193	-5.25994471	-16.73374849	-17.26447192	-16.01135599	-13.23969192	-14.68616585	-13.23969192	-23.02362471	-13.84672075	-15.01892243
Z008E0194	-0.548308437	-1.02530889	-14.92189808	-6.744872158	-8.073354442	-6.995884946	-8.073354442	0.2744022405	-5.939396515	-10.24137305
Z008E0195	30.845897714	25.497107734	25.050252433	26.065678291	28.74255934	28.793717739	28.74255934	36.755508525	12.020298739	29.280939739
Z008E0196	-27.30414958	-34.77534119	-32.94954357	-25.82438969	-29.56165957	-28.28729554	-29.56165957	-35.81317505	-8.979089434	-31.73984264
Z008E0197	-34.00391558	-36.89186603	-34.16466732	-33.91962489	-37.22362154	-38.34974432	-37.22362154	-48.3795175	-34.60256454	-34.62578968
Z008E0198	0.190713194	-11.58040725	-12.054691	-6.327616225	-8.543616201	-7.28020339	-8.543616201	1.8878644406	11.997513881	-10.73067347
Z008E0199	-14.40533623	-28.08696221	-27.29421529	-20.08535967	-22.33517763	-21.00046783	-22.33517763	-13.99660541	-37.81887063	-24.17929709
Z008E0200	-1.448445629	-16.69213414	-5.204957875	-14.50248935	-11.33238961	-9.912220829	-11.33238961	-10.78960526	-10.23156145	-8.372343675
Z009E0001	2.7738360569	-8.987816515	-0.047443791	-1.873342481	-0.98395218	-1.87947187	-0.98395218	2.3604214262	-14.35598161	-3.40501673
Z009E0002	26.507970583	33.655326495	27.623765768	29.473067273	28.076579542	29.054940948	28.076579542	29.310886032	7.3974271146	25.041939078
Z009E0003	9.7943427318	21.689335032	11.508315268	11.790793728	12.862713641	13.763910974	12.862713641	13.52991182	5.6157013987	15.245539063
Z009E0004	16.141202683	22.93247974	16.018698598	15.353567458	14.324793129	13.753112559	14.324793129	15.218691108	4.4586115071	11.311660326
Z009E0005	-12.65237526	-13.67294306	-6.410041106	-5.799951784	-7.073512927	-5.911105161	-7.073512927	-4.549986129	-20.90931765	-9.713106858
Z009E0007	-2.419477884	7.8842734511	0.1239493364	-0.922996196	-1.995241353	-1.727943019	-1.995241353	-0.371424683	8.0443640609	-4.343070148
Z009E0008	-10.22172603	-23.6131433	-11.59552867	-11.32356755	-9.942290584	-10.91651049	-9.942290584	-6.141788051	-22.49273694	-12.70658141
Z009E0009	-2.305282781	-4.523716892	1.5191997365	-0.741528648	-0.563519567	-1.451228327	-0.563519567	-4.897731405	-13.52777542	2.280926161
Z009E0010	34.353583511	40.425332729	34.649582608	33.750772837	35.388200583	35.4046582	35.388200583	37.893530676	55.485644189	38.860489473
Z009E0012	4.5188119171	-10.23437276	-1.71923918	-2.323849513	-3.732087116	-4.546283528	-3.732087116	-6.651498313	-22.16582318	-0.807601031
Z009E0013	-15.75601667	-10.54475357	-16.21192535	-16.37844595	-15.42779032	-16.51217135	-15.42779032	-13.13192795	-31.37281991	-13.27756512
Z009E0014	5.9426122611	12.045673214	5.060273843	3.8913291564	5.2712135641	6.171074758	5.2712135641	6.9414540674	25.114555203	8.2683687296
Z009E0015	14.760918474	3.7430793744	9.2024954197	6.8525321442	7.9209998065	8.9840921196	7.9209998065	4.2751746272	27.045258515	11.205704347
Z009E0016	-0.059303128	1.6069303499	-1.276581292	-3.283417795	-1.960556766	-2.651652042	-1.960556766	-6.433448235	11.854122754	-4.387094731
Z009E0017	-0.016615445	10.156104253	5.2398436909	4.0551337247	3.3785581623	2.732218596	3.3785581623	6.2784444983	14.734380625	1.6761604588
Z009E0018	-10.4980418	-27.04750116	-19.63950186	-16.4836274	-17.54453792	-18.17049777	-17.54453792	-15.22624341	-25.88697996	-15.67762812
Z009E0019	-1.907140649	-15.78208179	-8.964032684	-6.152782025	-6.926460708	-5.640900757	-6.926460708	-10.88494771	4.4720107838	-9.74997435
Z009E0020	38.772226533	48.11571505	38.341414673	38.195149587	39.850058485	39.086876569	39.850058485	40.783042029	57.176012456	37.504134279
Z009E0021	-21.32672035	-6.589453153	-16.12055068	-14.57188523	-15.35923289	-14.27887136	-15.35923289	-21.15722727	-26.4621377	-12.61800792
Z009E0022	3.3506085149	-11.05012601	-0.08591972	1.6262179335	0.2669041368	1.1701618462	0.2669041368	3.5012481771	-15.70194879	2.5097237167
Z009E0023	-10.10086303	-6.422967812	-11.09486174	-11.51746489	-9.848050276	-10.82547599	-9.848050276	-5.97653632	0.2994307216	-10.84324243
Z009E0024	8.1508877495	12.215144863	16.925239841	16.725908999	16.053936231	15.55713784	16.053936231	10.808634813	17.565645799	13.048332487
Z009E0025	0.8700300798	3.1362589245	8.4562295822	10.350687812	9.965532479	9.3266363406	9.965532479	5.6006971547	23.33193211	12.70400151
Z009E0026	15.422255282	22.641456899	14.842743289	15.111122534	16.913127477	17.106949581	16.913127477	18.855341506	37.526743853	15.031459248
Z009E0027	6.257228163	9.7975814131	11.197528618	12.483817956	13.892991759	15.075332792	13.892991759	7.6562091832	28.868655039	10.230933292
Z009E0028	3.8560477035	-4.98628355	0.9220717853	3.72516225	3.1030301506	2.489156904	3.1030301506	-0.215890016	15.016591597	5.9461033948
Z009E0029	13.877929885	19.126918468	10.55530445	10.92250223	12.0589284	13.030745817	12.0589284	13.952116906	28.749001286	14.689643538
Z009E0030	-27.76964941	-13.71910109	-23.24962859	-22.35709311	-21.19797947	-20.27571686	-21.19797947	-19.88229743	-28.34708724	-18.72073683
Z009E0031	-8.603075256	-15.98735282	-6.662610809	-5.844910388	-7.221804525	-6.08090739	-7.221804525	-3.755526505	-23.0729353	-9.827986864
Z009E0032	-3.29592853	-12.80946161	-7.049740795	-8.255137351	-7.440760071	-8.202371949	-7.440760071	-5.275452686	-12.07671919	-5.520318267
Z009E0033	-13.21123729	-20.84968988	-11.23503931	-10.44572637	-11.07841349	-11.76335909	-11.07841349	-8.25365008	-0.555346293	-13.53208799
Z009E0034	-22.88339709	-31.97585239	-22.10757306	-22.19070962	-20.65025053	-19.66097715	-20.65025053	-17.68922762	-2.259803119	-23.43578761
Z009E0035	-37.52180708	-26.37952736	-34.53785963	-37.62339486	-36.50214402	-35.58030402	-36.50214402	-41.19770363	-43.06504558	-33.12212627
Z009E0036	-1.5780227	2.1360084942	-7.226320622	-7.010956971	-5.812658121	-4.776034876	-5.812658121	-11.65808313	-5.109400656	-9.166799271
Z009E0037	16.973497596	28.178365605	21.828791392	23.071078785	22.664909599	23.867464885	22.664909599	24.184452534	39.223912834	20.574121689
Z009E0038	2.1046209115	2.9791914524	6.7025684261	6.1521745739	5.597124202	5.9912968343	5.597124202	1.4104581266	25.719567685	9.6211106052
Z009E0039	9.3872473656	3.4954954005	13.929545482	11.528008857	12.814793973	13.847442692	12.814793973	16.483777981	30.265101033	10.557605185
Z009E0040	-53.00945662	-42.96742573	-48.01204656	-50.02145367	-50.05373094	-50.98683135	-50.05373094	-46.96425796	-62.79174782	-46.6318817
Z009E0041	-15.24973242	-18.21928707	-14.14415665	-13.9557336	-15.02028343	-13.80612351	-15.02028343	-11.81094637	-14.27984945	-16.97439342
Z009E0042	6.6631360569	1.2651932404	8.1437259118	6.1102161223	7.1029394181	6.2289303598	7.1029394181	9.5045618021	-4.25376396	4.6484632763
Z009E0043	9.500933216	12.103891896	8.6840692605	5.8488741673	5.6977927076	4.6918299211	5.6977927076	6.4395462062	4.5195526642	3.9842293851
Z009E0044	34.559528685	19.978413581	29.522331449	28.354142583	27.415403882	26.764092836	27.415403882	24.373893236	34.822123432	25.097306657
Z009E0045	1.0685748475	8.4606147898	0.4073747848	-1.953950077	-1.238842408	-0.232443207	-1.238842408	-0.344500603	-5.095650743	0.5661748976
Z009E0047	15.661783602	22.114986267	17.308857881	19.586351065	19.129307632	18.624929558	19.129307632	13.115936544	30.459406171	16.447217181
Z009E0048	19.712685287	25.473083514	20.224596697	16.939667244	17.698114667	18.50116923	17.698114667	20.164920013	8.2175338545	20.913876434
Z009E0049	4.8326932251	1.5529311068	7.865189129	6.5346237545	7.3934590196	8.3526491684	7.3934590196	7.1593746859	-0.624237991	10.287566495
Z009E0050	-9.860956213	-12.23060839	-17.88757706	-15.32657114	-16.68202572	-15.62598991	-16.68202572	-14.6651373	-35.2677458	-19.75270333
Z009E0051	-19.61254615	-28.64843288	-20.45605301	-22.84301147	-21.75834672	-22.56785099	-21.75834672	-19.3835326	-24.10794733	-19.35724836
Z009E0052	34.047070597	27.655696844	35.758095708	35.918113103	34.482716472	35.530112947	34.482716472	37.909937073	22.610793776	37.514568425
Z009E0053	15.895383565	8.652349009	17.239978186	14.967381319	16.041304919	17.019837841	16.041304919	12.312024968	5.5662524773	13.415727373
Z009E0054	6.6509967509	14.348303855	1.5758998096	-0.149976117	0.9982982758	0.4042538726	0.9982982758	-5.920001	-4.067259844	-2.362888731
Z009E0055	7.6920898658	-4.566115737	7.2150790799	4.4646747877	5.803049345	4.9427484412	5.803049345	10.300750986	20.414739173	3.6818270521
Z009E0056	-8.034951509	1.9459628602	-8.564905458	-9.01682017	-10.25582702	-10.85075984	-10.25582702	-16.43481406	-22.13677874	-8.786684798
Z009E0057	-10.92794228	-6.279716582	-13.71187174	-11.64848023	-12.25593606	-12.86219842	-12.25593606	-10.36319138	-1.575236464	-14.44337103
Z009E0058	-24.41145251	-13.95111358	-24.85195007	-21.76604092	-22.80115748	-23.37919639	-22.80115748	-23.082877	-36.50980341	-26.83885548
Z009E0059	0.3742586471	0.1745274023	5.5987189273	7.9032634473	6.8057994927	5.9953609805	6.8057994927	1.8923944932	-13.51968601	8.45977461
Z009E0060	5.2848704395	9.6926013571	4.2464887531	6.2493612011	5.6246443901	6.7740169151	5.6246443901	8.5648506759	17.068707918	4.108310804
Z009E0061	-23.52211405	-14.17644392	-19.6675314	-18.2420928	-18.73816028	-19.47256874	-18.73816028	-15.87671832	-5.621233064	-15.37836353
Z009E0062	5.5116480309	17.543278899	9.5622685993	8.9224467799	8.2107164015	7.5870479974	8.2107164015	11.096867509	24.389740379	12.412567067
Z009E0063	3.7558089088	13.810196182	7.8070044453	7.6069847482	9.3667033796	8.5460887826	9.3667033796	11.56258986	24.575468985	6.8895741391
Z009E0064	-8.124785294	3.4059818509	-5.896873508	-2.996412101	-3.979631995	-3.794374623	-3.979631995	-5.573866276	-18.59790597	-1.329175509
Z009E0065	10.744579314	30.468384866	19.180511241	18.729301807	17.909381829	17.269875102	17.909381829	12.667360239	12.310813457	16.087210476
Z009E0066	32.659302683	40.694988789	33.94530452	33.135482494	32.369517312	31.817844665	32.369517312	33.528026	26.820470653	29.798103879
Z009E0067	52.530710867	53.625209653	49.570136791	46.014954337	47.249109546	48.231548924	47.249109546	50.140964692	65.257860299	45.466895663
Z009E0068	-19.72894703	-22.43166647	-13.44313132	-14.01673445	-15.59471107	-14.62588796	-15.59471107	-12.75149249	-31.91280148	-13.13287937
Z009E0069	-1.500233591	1.8898438223	-3.617020458	-3.794710825	-2.623129839	-1.673983584	-2.623129839	-0.716206104	9.2437415319	-5.89666307
Z009E0070	20.535703573	24.080327321	16.528465388	18.622325724	17.716390714	16.996475935	17.716390714	20.200158526	27.512125957	20.648552455
Z009E0071	-8.515580111	-8.459215847	-9.491398154	-8.889308691	-7.858977593	-7.79051468	-7.858977593	-7.028804036	-13.30434322	-6.779008971
Z009E0072	2.3925567263	9.8524242596	0.4306328526	-1.588896755	-1.053714218	-0.158961492	-1.053714218	-2.611519312	-13.25117168	1.5208460882
Z009E0073	4.3419845547	20.878414009	13.900313394	12.507992328	11.93474976	11.309920826	11.93474976	13.891884874	25.305898277	10.198940465
Z009E0074	-2.216908401	-10.09868829	-1.729128363	-0.12863587	1.1125158498	0.2317627962	1.1125158498	4.1932151634	-12.5758732	-2.0516266
Z009E0075	-23.85717269	-31.71283884	-26.37416375	-25.24420884	-26.19455512	-25.17739721	-26.19455512	-23.11375639	-19.03921383	-28.7022491
Z009E0076	-19.33853134	-11.64267702	-16.91277024	-15.09612406	-16.02343236	-16.85197036	-16.02343236	-14.05557406	-34.96009803	-19.11576923
Z009E0077	-28.83748385	-38.91253292	-31.44549117	-29.56655868	-30.83929283	-29.84928952	-30.83929283	-35.24815182	-47.77414634	-28.9310449
Z009E0078	5.5619882454	11.151245168	4.7714685931	4.5824926559	3.2831308332	4.4193930925	3.2831308332	5.4619835072	-10.86114043	1.2327283305
Z009E0079	5.9366521766	-2.441776648	7.8175945178	8.4655423031	7.3264082258	8.4039072037	7.3264082258	10.964188779	18.125600512	10.062289618
Z009E0080	-1.330161323	-2.376331016	3.7394610044	3.6723670438	2.7404186642	2.1629139672	2.7404186642	5.1692601288	13.138937973	0.4044348087
Z009E0082	5.1346130916	4.6232849738	11.033284741	8.8727732659	9.5558099627	8.9258023739	9.5558099627	5.4060106129	26.612019333	7.7415961221
Z009E0083	15.308596594	25.863175388	16.6145754	14.599017739	15.418081044	14.51135816	15.418081044	16.628862817	0.7738889829	12.538291522
Z009E0084	-2.703017226	-4.222469496	1.5337490612	2.3004816623	1.9371705899	2.9109641742	1.9371705899	4.0212567	-10.74354457	4.1636340737
Z009E0085	-1.511918393	-7.735680337	-0.963032025	-0.821671599	0.5463250178	-0.358445808	0.5463250178	-4.224397504	-13.4708437	-2.875765335
Z009E0086	-3.787893148	12.124086703	2.153100346	-1.112777699	0.3515540857	-0.449139584	0.3515540857	-4.510942489	17.115970094	3.7327465563
Z009E0087	17.614247663	3.9685472921	15.384423773	13.083560272	13.589682858	12.736252855	13.589682858	17.674585959	23.016658787	10.990801727
Z009E0088	9.1335589745	20.609498158	14.906242455	13.172963857	12.268606856	11.433479694	12.268606856	14.864078364	1.7926942959	16.251231267
Z009E0089	-5.81679281	3.8521928819	-6.231150634	-8.033919699	-6.969531401	-7.777737334	-6.969531401	-11.94957392	-20.62129073	-9.60564959
Z009E0090	0.5908018509	-9.924203221	-4.227268241	-1.153674716	-2.02035731	-2.59683357	-2.02035731	-6.213512875	2.8972264605	-5.428362514
Z009E0091	-6.932106419	7.115675194	-2.71902124	-1.481368378	-1.917685432	-2.589412124	-1.917685432	-7.13190125	11.100151435	0.9933231489
Z009E0092	7.5964610724	13.240334459	5.3005314793	7.2627187211	6.4418379639	7.6135139407	6.4418379639	8.4095588133	21.925036818	9.7898823822
Z009E0093	-19.96561688	-26.20658473	-21.03879876	-22.13115657	-21.17098937	-19.9655238	-21.17098937	-20.18027505	-22.66497226	-24.59631271
Z009E0094	8.2837321401	7.2075838721	1.8937846587	3.9823893186	3.0532369019	2.2245005625	3.0532369019	6.2627818677	-10.22670692	6.450409166
Z009E0095	14.14450233	-0.051670504	7.4098519826	10.404540339	9.3040947976	10.403047747	9.3040947976	5.8759291638	-4.334437413	11.373647613
Z009E0096	-13.60082145	-15.51025462	-6.837360688	-7.550547056	-8.660765548	-7.483003077	-8.660765548	-6.143212685	1.7170514997	-11.36551838
Z009E0097	-17.66940108	-17.46503294	-20.82594471	-22.4428701	-23.11376601	-23.78582616	-23.11376601	-19.48467638	-9.663486674	-24.31011397
Z009E0098	-23.4256955	-12.79839788	-21.09494979	-19.40627003	-19.9317033	-20.62306834	-19.9317033	-17.79934122	-4.701350301	-16.57538199
Z009E0099	-7.539915968	-2.907405166	-11.10312046	-10.43282022	-9.264720784	-8.22346654	-9.264720784	-7.764929597	4.313054268	-12.38625646
Z009E0100	-10.09851807	-10.26485522	-13.2029795	-16.50107476	-15.38314087	-16.37155926	-15.38314087	-12.00017713	-26.9309569	-17.28483579
Z009E0101	13.562619828	-6.255799435	6.0139930233	5.8032828245	6.7465005387	5.6252294983	6.7465005387	10.969858795	-7.723743634	9.1548279597
Z009E0102	-18.60022185	-15.11242297	-21.8698754	-20.55170277	-21.12062416	-19.93312678	-21.12062416	-25.59453789	-7.135214462	-20.71725165
Z009E0103	-29.74281809	-37.706138	-30.17258403	-32.40539073	-31.4960072	-32.4502084	-31.4960072	-28.22961188	-40.74807577	-28.18152673
Z009E0104	-5.054405024	4.3458141279	-1.944031174	-1.854047555	-0.738994675	0.1241995179	-0.738994675	0.6382843209	-12.7813227	-4.132778147
Z009E0105	-0.277867624	-8.659859756	-2.460397686	-1.989042592	-3.418937145	-2.224693113	-3.418937145	-7.764029568	-21.27090197	-6.306669593
Z009E0106	-0.775750478	-14.45412975	-3.861764945	-2.642659948	-3.368300588	-4.138197089	-3.368300588	0.0554975382	7.2247014425	-3.199168708
Z009E0107	12.201001578	6.5904006	10.303277087	10.350789099	11.473087131	10.391586753	11.473087131	15.184774307	-1.562397055	13.955065253
Z009E0108	24.65867147	18.297840188	23.542243716	21.681294695	23.011872425	22.302452152	23.011872425	25.027937338	27.123765579	25.949579442
Z009E0109	-0.645214051	3.7534820663	-2.212165219	-1.654447349	-2.316924121	-3.108795124	-2.316924121	-0.056104313	10.632079873	0.9816776474
Z009E0110	-9.46017302	-9.742505497	-14.5946364	-15.87800419	-14.52491436	-15.58531676	-14.52491436	-17.86001248	-12.08643329	-16.58630828
Z009E0111	22.10371328	10.568808872	20.107382388	19.931376096	18.919607163	19.161307961	18.919607163	23.516521157	33.995462992	22.678922702
Z009E0112	-20.53517427	-23.03969056	-24.38182287	-22.45697978	-23.12473962	-23.76046577	-23.12473962	-21.08831537	-11.91605056	-25.53374047
Z009E0113	-14.28652798	-11.29485204	-15.85426406	-14.29738173	-15.5508658	-14.61080035	-15.5508658	-13.243744	-31.58677592	-12.94048522
Z009E0114	23.098153045	10.223279462	18.186382349	19.580332033	19.51134477	18.581513831	19.51134477	22.520898335	6.1652622206	22.080595741
Z009E0115	23.615402804	14.121118506	19.270829092	17.697227144	16.849520923	16.133856149	16.849520923	21.011793863	27.564007509	15.242081403
Z009E0116	10.956386044	9.298792969	7.2685067092	7.0209036347	6.3548177155	5.8482167891	6.3548177155	1.2467201752	0.7074217677	6.2434637953
Z009E0117	-9.762518066	-9.928855221	-12.8669795	-16.16507476	-15.04714087	-16.03555926	-15.04714087	-11.66417713	-26.5949569	-16.94883579
Z009E0118	-30.32585828	-18.9479803	-27.20272859	-29.19948139	-30.14752024	-29.00722398	-30.14752024	-31.85002964	-14.06591414	-26.5025169
Z009E0119	10.797858452	14.712552945	6.817158763	7.6288947871	8.3308767964	9.1637661478	8.3308767964	10.149901398	-4.772779778	10.376944202
Z009E0120	13.032749686	17.497733547	10.357530243	8.9034490972	7.8814835672	9.0971277602	7.8814835672	3.085330322	17.950519956	5.6120801366
Z009E0121	21.439697571	8.6508507632	17.924621542	20.762815372	19.872351959	21.019108265	19.872351959	23.878213677	34.442115417	22.833225425
Z009E0122	-9.502783708	-0.891141021	-9.106119537	-7.312988752	-8.409075511	-7.383884619	-8.409075511	-6.301435394	0.2816698717	-5.338051609
Z009E0123	4.8962221483	6.9033259537	0.7812132101	2.1886220974	1.3495308816	0.5154321573	1.3495308816	-2.676994639	-14.60731722	4.2601339444
Z009E0124	0.4895165158	-2.946385387	0.8746546415	1.7246795016	3.3628351126	2.6224346496	3.3628351126	-0.877992162	20.607048649	6.1308255903
Z009E0125	-1.039662524	13.968670452	6.5951786116	6.6302335026	8.0572002675	7.1185937684	8.0572002675	9.2426039294	-4.526913363	4.9609931539
Z009E0126	18.189468664	14.19821319	11.361844632	12.872961748	11.702740386	10.819293045	11.702740386	14.445182502	-10.2840848	8.6968366495
Z009E0127	16.692643787	18.590195607	11.97402325	15.015569931	13.523471663	14.580866334	13.523471663	15.22768941	-7.911094798	9.9009448802
Z009E0128	-27.1644888	-17.57409985	-28.87931828	-26.9522344	-27.50478384	-28.09373742	-27.50478384	-32.86184488	-14.677787	-24.27453965
Z009E0129	14.224164694	18.551694161	11.603063112	13.424073251	12.154289359	11.271650272	12.154289359	8.9078557128	-10.33620249	14.083098015
Z009E0130	17.447684555	26.940634242	20.590610182	19.018720249	18.039091699	17.336648459	18.039091699	20.025685217	26.378144561	15.723649839
Z009E0131	14.922485949	18.944756041	13.825553171	14.737851611	14.102204066	13.334396897	14.102204066	16.795478613	26.184297818	17.515022358
Z009E0132	25.38854335	14.882702956	22.683117267	19.52353557	20.708914598	19.833203199	20.708914598	17.632307781	35.007645016	23.782468426
Z009E0133	-4.177723085	-10.96045413	-1.338229557	-3.364335298	-3.497714716	-4.456689247	-3.497714716	-0.188272834	-16.14517159	-0.355603764
Z009E0134	43.650605228	45.773969176	38.617147029	40.054271486	39.224962974	40.415138927	39.224962974	34.073512501	47.77054391	36.253382444
Z009E0135	4.1880773272	-15.25117203	-3.113128669	-3.12194067	-2.360474618	-1.634370502	-2.360474618	1.5444624882	-15.14051737	-0.168918624
Z009E0136	20.919734929	13.001829271	18.180272539	16.794028062	18.210381232	17.394920182	18.210381232	17.545906647	37.467168329	21.500703251
Z009E0137	-8.770720569	3.8212631508	-3.77543199	-4.481350583	-4.822018197	-5.415656365	-4.822018197	-3.7348193	-11.61520913	-6.546966142
Z009E0138	4.8514929185	8.9502928768	1.4200371545	-1.845066936	-1.130202084	-0.285976382	-1.130202084	-5.796303289	-12.7251993	1.6701831033
Z009E0139	-8.609759928	-20.73746692	-13.02190249	-11.10635812	-11.85131694	-12.56382387	-11.85131694	-8.637952703	2.0087376875	-8.6540621
Z009E0140	-12.4584637	-11.78507744	-6.634671387	-8.453451389	-7.30141395	-6.432792519	-7.30141395	-5.390420585	10.007630844	-9.878613236
Z009E0141	14.970768237	26.912034231	17.504677553	19.942379872	18.923292575	18.176572143	18.923292575	19.780351541	1.4241223602	17.758272084
Z009E0142	-9.416288654	-13.92488996	-6.733786869	-8.93502963	-7.869677091	-6.822965463	-7.869677091	-5.963873025	-5.591388439	-5.651915799
Z009E0143	24.694493919	27.327553331	18.892488302	21.450990252	20.640090752	19.967536843	20.640090752	15.813035364	3.2818485019	17.950440552
Z009E0144	-16.53680612	-20.37378425	-15.31317084	-13.13711249	-12.28079634	-13.04181425	-12.28079634	-16.78561436	-28.03823659	-15.76156298
Z009E0145	-1.977471315	-16.55858642	-7.014668551	-8.182857417	-9.121596118	-9.772907164	-9.121596118	-12.16310676	-1.714876568	-11.43969334
Z009E0146	29.740865596	24.844600856	34.20603367	32.348714663	32.230922061	31.333544485	32.230922061	35.761724128	30.721137962	35.176726535
Z009E0147	-4.102387158	16.444537545	2.833806982	3.5053664824	4.6690406186	5.8448388868	4.6690406186	-2.701398311	18.899417094	1.203256818
Z009E0149	-11.80652145	-19.02346834	-7.701415273	-8.174391143	-9.111718869	-7.92342719	-9.111718869	-5.170576706	3.1344519666	-11.28423248
Z009E0150	13.260585216	1.7986033461	9.2658977345	10.90975487	10.04374617	9.2051430251	10.04374617	7.1872980668	11.760616622	10.808394312
Z009E0151	14.515043449	13.457297735	9.7154009446	10.698927811	9.8894782617	10.939491705	9.8894782617	13.015047182	24.455197544	13.254134012
Z009E0152	0.3258016117	-3.692586873	3.4887823069	2.7965524443	1.8354956381	1.196399511	1.8354956381	-1.832283503	9.0979335372	1.9224795806
Z009E0153	-21.93627876	-25.93753449	-18.98704015	-18.6295771	-19.43622072	-19.03613583	-19.43622072	-19.56460205	-6.807247207	-21.51563689
Z009E0154	14.657540828	19.350837728	13.056978306	12.330719307	13.274518854	14.034877514	13.274518854	14.877027761	3.3096552026	15.686007738
Z009E0155	9.0980807295	12.288288461	15.678979682	13.565707726	14.478434488	13.577039079	14.478434488	9.5211467597	1.5637301324	16.813789565
Z009E0156	17.943705044	11.076844203	15.61744119	13.686131467	14.673667193	15.171848365	14.673667193	10.81277596	30.430987478	17.472968814
Z009E0157	-33.02028011	-28.95524345	-37.37596731	-38.17050606	-36.807375	-35.84227883	-36.807375	-41.83758631	-19.94536001	-34.11137989
Z009E0158	-2.374243274	18.478540862	6.3588961037	4.3108837317	5.3520524922	6.3454971843	5.3520524922	2.8155399591	0.1495345825	8.4660928567
Z009E0159	0.9409337955	11.413506911	3.7097458104	6.0749234898	5.1289610217	6.2581134795	5.1289610217	-0.318651697	-12.91446992	1.8001700278
Z009E0161	-53.84598946	-32.82587466	-42.94820836	-46.28689702	-44.80616185	-43.76532262	-44.80616185	-46.86781024	-21.91137815	-41.25845276
Z009E0162	-7.441718393	-23.55092998	-14.40240333	-14.14321624	-13.08174561	-14.04683422	-13.08174561	-16.89498771	-31.63028821	-16.76024065
Z009E0163	26.563969326	16.005141302	25.408040506	27.996442327	27.254523511	27.537757552	27.254523511	29.79128159	23.078374147	29.440682602
Z009E0164	-16.9727084	-29.8014623	-21.90646218	-21.17369042	-20.09894799	-21.03716359	-20.09894799	-17.61887083	-33.95526026	-23.32428543
Z009E0165	-17.48771809	-16.94578309	-10.81503375	-12.63850584	-11.53787574	-12.44792292	-11.53787574	-8.574688631	-18.74744782	-8.293122608
Z009E0166	20.113847728	22.914237806	16.476483839	17.744309496	17.372976407	16.747817044	17.372976407	13.020785163	28.112035766	15.116994936
Z009E0167	-38.6430038	-40.90532224	-35.28966087	-35.34222899	-33.72143015	-33.6315437	-33.72143015	-38.04310111	-15.73714556	-31.77975883
Z009E0168	-5.849306841	-18.86220243	-8.551895533	-6.108401047	-7.079436839	-5.889147085	-7.079436839	-4.657214258	-7.312877858	-10.57086359
Z009E0169	10.525585949	14.547856041	9.4286531712	10.340951611	9.7053040661	8.937496897	9.7053040661	12.398578613	21.787397818	13.118122358
Z009E0170	23.341470294	19.693423212	26.908287135	29.269890946	28.435216049	29.572270494	28.435216049	23.603501331	13.420160356	25.170845729
Z009E0171	12.233460605	2.5616291704	11.917554557	11.603987278	10.155318854	11.175842312	10.155318854	7.28922019	-6.408834169	12.734013197
Z009E0173	-31.43111114	-34.3496914	-28.36190032	-28.05632906	-28.74663225	-29.24472152	-28.74663225	-30.96380389	-17.24687727	-30.81606613
Z009E0174	-7.714518165	-8.662575766	-13.26643662	-14.27811718	-12.80397747	-13.73828365	-12.80397747	-10.06926325	1.7776877785	-12.43276469
Z009E0175	-18.63018419	-29.02620862	-20.66678383	-20.54751573	-21.67993143	-22.39926716	-21.67993143	-24.10922834	-31.24209471	-23.8028406
Z009E0176	-10.0292998	5.8199364349	-5.405928967	-3.888063764	-2.529327296	-3.162239753	-2.529327296	-3.795604072	-7.786588686	-6.78890892
Z009E0177	28.121499136	18.918102983	26.531222448	29.757362309	29.00742232	28.383619553	29.00742232	32.157646471	32.367606952	31.543591358
Z009E0178	-8.571272342	6.6347629126	-6.209448833	-5.00388576	-5.633002964	-6.156781691	-5.633002964	-11.9232813	-11.1180297	-2.640795835
Z009E0179	-3.710032573	-14.14133503	-4.483054737	-4.689529864	-5.402819615	-5.047466392	-5.402819615	-1.396928753	10.558000572	-6.763100787
Z009E0180	-2.261166627	4.7321885657	-1.416662691	0.3822274935	-0.34643039	-1.096361693	-0.34643039	1.4902347631	-15.06412485	-2.778799556
Z009E0181	-3.304640786	5.0373617659	-2.556746951	0.2946194713	-0.763289664	-1.526394179	-0.763289664	1.1861704476	-19.2416529	-0.962700865
Z009E0182	-24.1997884	-29.86880689	-22.13824952	-22.47126478	-23.27298825	-23.89874599	-23.27298825	-19.65631357	-8.583055997	-22.314824
Z009E0183	-12.39437577	-21.55178556	-12.57776851	-14.23403517	-13.75300922	-12.79587206	-13.75300922	-17.24476047	-28.98833631	-16.99882609
Z009E0184	-54.83009782	-48.36191874	-56.44159013	-57.64603022	-58.49249663	-59.10419074	-58.49249663	-56.60036498	-45.5936937	-60.10409176
Z009E0186	16.28760291	24.723056587	16.526593424	13.767673404	14.772033811	15.675172369	14.772033811	16.88008995	11.752946764	18.52440424
Z009E0187	-16.85961371	-12.56495603	-18.71825216	-16.17957557	-16.9468925	-17.66061754	-16.9468925	-14.64104133	-32.19071834	-19.22116612
Z009E0190	-5.902083484	-13.61537598	-9.310438687	-8.63529402	-7.17613408	-7.955582328	-7.17613408	-11.34686339	8.0565148436	-4.600236593
Z009E0191	-22.31764482	-24.35759583	-16.82648101	-16.67560605	-17.69922771	-17.33398736	-17.69922771	-16.08948498	-24.76878547	-20.69187756
Z009E0192	8.9582490984	-3.491334895	4.2719161262	5.206586088	6.0995768502	7.0087364141	6.0995768502	8.2612328678	-6.066534001	2.6574679903
Z009E0193	1.7931835648	4.6529647451	9.9258906404	7.9099237368	8.8124247575	9.797807258	8.8124247575	3.5873038735	-4.437987931	5.352172632
Z009E0194	-20.80800975	-18.18992982	-14.83880571	-12.13069699	-12.53715909	-13.10180663	-12.53715909	-15.73552634	2.7390266958	-9.577810109
Z009E0196	16.242181909	16.784116909	22.914866248	21.091394161	22.192024257	21.281977079	22.192024257	25.155211369	14.982452176	25.436777392
Z009E0197	20.724651603	12.9073955	19.144700176	18.475608172	18.612057716	19.651231565	18.612057716	14.939422903	5.7988682002	18.255403569
Z009E0198	-3.461360988	-19.71146052	-9.041258564	-6.807565624	-8.008758751	-6.932800855	-8.008758751	-4.839177703	-7.702740938	-6.104664204
Z009E0199	-17.81839709	-35.38373022	-23.91145187	-24.09510181	-22.84833052	-21.90963429	-22.84833052	-19.42914897	-8.590240638	-25.82903273
Z009E0200	6.1840570578	14.003032953	6.1824685158	3.7266509538	4.7626846265	5.7352600116	4.7626846265	6.4773434462	-1.368700254	2.76280424
Z010E0001	32.710721444	41.086011077	39.132898334	41.056750953	38.192823495	39.878426047	38.192823495	33.40277916	43.01706607	38.332182971
Z010E0002	-10.39692971	-9.527958786	-7.452921494	-4.966075047	-7.440907488	-9.039331881	-7.440907488	-4.156582216	-13.54992008	-7.601037999
Z010E0003	-12.85700701	-4.489309842	-2.852066232	0.178525892	-2.564123675	-1.355671273	-2.564123675	1.2725735243	-6.956469396	-2.455799665
Z010E0004	25.939452149	24.069215331	24.003237091	27.147322539	24.09068113	22.405697658	24.09068113	25.040002801	29.717582229	23.928847929
Z010E0006	-38.02090362	-30.80396946	-31.60516935	-35.56943348	-32.44680865	-30.70743016	-32.44680865	-28.14364908	-37.00366539	-32.31194904
Z010E0007	-3.450976596	11.687344705	10.630859903	13.549334736	9.3713724859	6.7334259238	9.3713724859	3.8354116677	5.9271619463	9.2574244669
Z010E0008	30.532225193	22.013864498	23.945019718	25.523448008	24.306607106	22.829615023	24.306607106	27.306670217	19.4970552	24.120342439
Z010E0009	-21.29553057	-10.54877904	-13.34959636	-10.07362158	-13.29954482	-11.57150764	-13.29954482	-9.313503489	-17.89742838	-13.13263324
Z010E0010	-5.944136258	-7.599756216	-11.20614394	-15.21651525	-10.78717224	-12.02256205	-10.78717224	-14.92157916	-5.815162396	-10.97237656
Z010E0011	5.1288895847	12.399222209	15.873347478	17.049193068	14.890579308	16.221022724	14.890579308	9.6142900872	9.8637700183	15.009769379
Z010E0012	4.0996553651	7.2387496634	4.1784654289	6.4181066271	4.6149910486	6.3978317164	4.6149910486	6.5739176469	9.4625704273	4.7250475331
Z010E0013	-21.18986686	-33.20670043	-30.2815734	-34.73566129	-30.74471631	-32.13960238	-30.74471631	-26.88394076	-36.63385037	-30.64076989
Z010E0015	2.9170647392	13.393948087	10.970918637	6.5894311533	11.492968238	13.684624318	11.492968238	15.798218018	7.6979693244	11.335110795
Z010E0016	9.628063164	18.122493741	15.37752478	18.133856323	15.446977069	12.753027356	15.446977069	10.730491759	11.687442732	15.587766871
Z010E0017	4.3648861775	-6.837535419	-3.993933182	-6.045473627	-4.131851505	-2.385924884	-4.131851505	0.3947102362	-8.013845522	-4.28657386
Z010E0018	-4.073301509	-6.947925342	-9.284523433	-6.196816045	-9.518301295	-7.823335674	-9.518301295	-13.07363265	-8.308214815	-9.633510168
Z010E0019	8.2077809146	-0.651782462	0.5373249951	1.7431494777	0.943846819	-0.023112076	0.943846819	4.2610031428	4.3763433527	1.0278248942
Z010E0020	-5.404632857	-14.68974487	-18.08476252	-22.59285295	-17.96365589	-19.03152329	-17.96365589	-21.86846501	-12.84645881	-18.1225585
Z010E0021	-25.84184132	-12.12990016	-14.74648112	-12.12570973	-15.14216347	-13.53807782	-15.14216347	-11.49640242	-8.748370407	-15.25031138
Z010E0022	-7.848274207	-1.542945303	-0.495979856	-2.175832521	0.6200949361	-0.360317145	0.6200949361	-3.155917978	3.1237389902	0.7288544017
Z010E0023	-28.73439582	-16.10857194	-13.3301647	-10.21402733	-14.49786145	-16.49382307	-14.49786145	-12.44928653	-10.12962192	-14.36464611
Z010E0024	33.891131951	20.551220925	23.060352622	24.149846051	22.199730202	23.927860052	22.199730202	25.771638772	26.992394256	22.285520257
Z010E0025	-8.221307074	0.1966533217	-3.337663765	-7.615036994	-3.486811971	-1.915230978	-3.486811971	1.1013246531	3.03636131	-3.32682137
Z010E0026	-14.32500283	-6.972628782	-5.490446293	-9.271699411	-5.137085626	-6.153710725	-5.137085626	-1.9592578	-1.575028492	-5.041124335
Z010E0027	-13.20079582	-9.466757454	-6.695909636	-4.594980387	-7.555251732	-8.912955318	-7.555251732	-5.35228486	-4.770048374	-7.451887197
Z010E0028	-11.99800842	-0.749145365	-1.665945578	-6.127349881	-2.737602567	-4.796864846	-2.737602567	-7.93993621	-7.004612369	-2.590758627
Z010E0029	31.432912005	22.593444979	26.93329287	29.896044341	25.834768227	23.736909249	25.834768227	29.018549199	20.792185616	25.660615549
Z010E0030	-10.55272569	-0.018708188	-2.129102904	-5.144631675	-2.557036497	-5.179173173	-2.557036497	-6.453909291	-5.578824679	-2.668800722
Z010E0032	-21.13723272	-19.38543115	-16.84267902	-14.89692989	-16.0861189	-14.62378506	-16.0861189	-15.91851506	-20.87939229	-16.27009141
Z010E0033	-17.62875971	-27.5372578	-25.52570652	-23.70272226	-25.26556228	-24.85789721	-25.26556228	-29.782404	-20.88533186	-25.46198713
Z010E0034	-6.628090116	-3.167503199	-1.325849366	1.1233724958	-1.735535383	-4.382075112	-1.735535383	-6.650431498	3.5830508639	-1.89325819
Z010E0035	4.7955823897	-0.639477789	2.2111827684	5.0681875524	1.2802814356	-0.502846797	1.2802814356	3.8943678367	-4.172947642	1.3910568934
Z010E0036	5.1811341231	9.4535029336	10.980153499	13.588544577	10.561958145	7.8669029609	10.561958145	5.5961495986	15.802776615	10.54874181
Z010E0037	-8.101367061	-2.335737136	-6.208678143	-1.992495356	-5.022746355	-7.010877803	-5.022746355	-0.764494901	-10.00207738	-4.877217288
Z010E0038	-17.95151099	-8.643387658	-12.23175299	-14.75202101	-11.53914105	-12.7766227	-11.53914105	-7.388459025	-16.92441815	-11.38767608
Z010E0039	-6.363623429	-9.514988437	-8.080090047	-11.43822065	-6.821520206	-7.818892303	-6.821520206	-5.119765144	-3.901107223	-7.021065232
Z010E0040	-23.65222329	-27.7121556	-25.67389048	-21.48703422	-26.04965443	-27.8816362	-26.04965443	-30.66905542	-25.84079148	-25.90686912
Z010E0041	5.7961837395	12.908782398	10.272263438	14.051831611	10.604084597	8.4572457941	10.604084597	14.179982329	5.7348632696	10.729084733
Z010E0042	1.3922824137	-5.517413006	-9.492992598	-6.980432134	-8.550393197	-8.864670252	-8.550393197	-7.811499463	-5.742203077	-8.679159263
Z010E0043	-6.289698558	-18.65127376	-16.58923192	-14.32613346	-16.08759021	-14.30851696	-16.08759021	-11.80686312	-21.17194911	-16.01395832
Z010E0044	16.659493542	21.517361346	19.789573941	20.776832785	19.071502587	21.242647901	19.071502587	22.325669241	23.900728296	18.91553857
Z010E0045	11.375144662	18.814382124	19.644641491	24.558483601	20.812138312	19.674811369	20.812138312	24.456408766	23.414304602	20.931523148
Z010E0046	-20.02815818	-15.00154051	-18.36216051	-15.06050659	-17.11211163	-18.55912202	-17.11211163	-18.93766135	-22.65607288	-17.25117283
Z010E0047	22.696679234	9.2687951726	12.045233022	6.8482975271	12.131062904	14.663664376	12.131062904	8.7838233771	6.5593675719	11.953697315
Z010E0048	-14.5377891	-7.717903177	-9.338362373	-7.646457173	-9.528144578	-8.47885077	-9.528144578	-12.88288428	-13.31373048	-9.656558834
Z010E0049	1.2673276952	6.0171702844	7.9603190227	11.146579822	8.4635856907	6.0232539633	8.4635856907	3.8496169111	3.1787259243	8.578480956
Z010E0050	33.322272966	31.774234636	29.994849319	32.063169775	28.642924821	29.289561261	28.642924821	24.449360982	36.765704576	28.511066266
Z010E0051	22.572721936	19.519626992	17.099503076	12.110721458	16.122068176	17.29563743	16.122068176	20.36307075	14.274828535	16.26103602
Z010E0052	8.1490366652	-5.986072742	-7.35310512	-11.38289359	-6.121469218	-3.850657831	-6.121469218	-8.535824071	-1.379069328	-6.026985233
Z010E0053	17.42592095	21.902341245	19.284279032	21.879847882	19.241299217	20.873730241	19.241299217	23.346454358	15.93906708	19.127474849
Z010E0054	1.0248358956	-4.201323026	-3.150105282	0.0666678838	-1.946663226	-2.90700217	-1.946663226	-2.137516711	1.042769002	-2.126058356
Z010E0055	3.3361300655	7.0887778926	8.5914025724	11.412260656	9.6527356889	10.897839934	9.6527356889	6.0906583581	4.7310372885	9.7714208084
Z010E0056	11.172379929	0.2509650393	-1.394340798	-0.343037876	-2.293890252	-2.786910654	-2.293890252	-0.902578147	-5.557745012	-2.454175069
Z010E0057	29.494706708	17.747143459	18.129052532	19.554857956	18.284585692	20.491188308	18.284585692	22.084157623	22.859484686	18.387853733
Z010E0058	-12.72331162	-2.114347806	-5.27907085	-1.966053611	-4.93198072	-3.689245489	-4.93198072	-0.420825205	1.8439452782	-5.050089305
Z010E0059	-35.98978072	-27.65808593	-28.53948455	-30.32786567	-29.57586249	-31.49889122	-29.57586249	-26.6829581	-33.61641656	-29.70207769
Z010E0060	-32.58075115	-32.94181156	-36.05457211	-33.02588577	-36.51288842	-36.06953062	-36.51288842	-40.07238006	-38.12916873	-36.33205722
Z010E0061	36.499785312	22.998662433	25.582747725	20.845603545	24.52237188	22.768231538	24.52237188	19.976781803	28.841354875	24.605417089
Z010E0062	31.284253096	18.385299447	20.52179365	23.208548855	20.760963924	18.685964237	20.760963924	16.331285734	15.226162607	20.841412875
Z010E0063	-31.38419214	-38.00993474	-41.49569071	-40.18472976	-41.15129444	-39.83421475	-41.15129444	-36.90490792	-43.66608036	-41.02366679
Z010E0064	29.787683473	17.442046746	20.342936618	20.947477199	19.611713895	22.003380684	19.611713895	22.900493235	23.936757993	19.415073986
Z010E0065	8.887077315	8.9220749787	10.151795535	7.7915369403	11.174838974	10.098820734	11.174838974	7.5179398695	14.974134449	11.002862489
Z010E0066	-24.3444443	-15.96002229	-12.31336016	-9.3489468	-13.57641925	-16.041856	-13.57641925	-11.04106538	-8.429488662	-13.73879984
Z010E0067	28.045957553	25.765402826	29.089372996	31.690054091	28.857384707	26.909579581	28.857384707	32.347417752	23.373825173	28.710091315
Z010E0068	21.593342486	12.646958661	13.118039926	16.894262782	14.269704683	13.219586938	14.269704683	15.991016817	17.827012182	14.237556828
Z010E0069	1.9872155425	-6.438365378	-8.94348626	-6.070798969	-8.763842328	-10.77320198	-8.763842328	-10.63210795	-13.2364277	-8.634479547
Z010E0070	-25.81101042	-18.74801967	-14.91635481	-12.92642697	-16.06909264	-15.40220586	-16.06909264	-20.92654604	-20.34230357	-15.9512299
Z010E0071	0.815705888	2.612274654	5.2555172824	0.4525196132	4.5206399298	3.6527504204	4.5206399298	7.2683883958	7.1291050477	4.6094304794
Z010E0072	-8.924053016	-16.54279783	-14.5596958	-11.1784941	-14.23188111	-15.35152457	-14.23188111	-10.90836581	-10.44103799	-14.42796095
Z010E0073	-5.324491105	-5.003489207	-5.870557104	-8.722295334	-4.750021901	-6.131549978	-4.750021901	-8.148364361	-1.391927197	-4.644546416
Z010E0074	18.277912363	13.75195835	9.7138505348	14.503989881	10.622926291	8.1932318838	10.622926291	7.2525625608	6.8894088338	10.774466759
Z010E0075	0.7469866623	15.011281305	11.699619709	8.8750414114	11.789275713	10.110566179	11.789275713	7.303875668	17.101328024	11.931924297
Z010E0076	-16.04780539	-6.746538708	-5.003284764	-1.738438804	-4.785661715	-6.589895237	-4.785661715	-4.310366101	-0.281767555	-4.970314535
Z010E0077	-25.67359368	-34.81383681	-32.15284431	-35.52661882	-31.78529489	-32.94677305	-31.78529489	-35.85551823	-37.6525036	-31.99166405
Z010E0078	-0.770868049	6.1803533058	8.8401677204	9.8608978788	7.9462876653	9.8293405844	7.9462876653	10.594275385	12.377735216	8.0614366356
Z010E0079	2.4061059397	15.529488896	16.053908534	19.871916913	16.192696501	14.08516968	16.192696501	14.06172925	11.122078847	16.324670817
Z010E0080	-14.46440454	-13.71787826	-12.04392429	-8.138887616	-11.71451292	-12.9377645	-11.71451292	-8.636208645	-8.583778539	-11.62002433
Z010E0081	-40.01209564	-37.18229493	-35.40266828	-39.17152547	-35.1592169	-32.98479711	-35.1592169	-39.05617514	-30.48076056	-35.06356925
Z010E0082	-24.2707831	-21.58599851	-22.58200139	-20.29754103	-22.24863413	-20.62740423	-22.24863413	-25.81714998	-27.17794482	-22.411957
Z010E0083	-20.57748503	-30.89716932	-34.3347309	-32.02148465	-34.53127526	-36.46016479	-34.53127526	-30.59324514	-28.46890142	-34.66571195
Z010E0084	-27.14098912	-31.03142621	-28.8263456	-26.56456944	-28.95529612	-27.3081351	-28.95529612	-25.08501167	-32.63074036	-29.09840841
Z010E0085	15.982353607	25.944962226	27.869304699	32.096402357	28.932353081	27.358597204	28.932353081	32.48694041	23.250062922	28.787118608
Z010E0086	3.0764084924	2.5183753794	4.4954530664	-0.053406102	4.6847950956	3.8167960014	4.6847950956	8.208625679	2.8597287368	4.5018586119
Z010E0087	4.912957737	8.6989044607	11.190103303	6.9224641088	12.420996408	14.999986767	12.420996408	9.2173063263	6.4255544469	12.25512333
Z010E0088	-37.33911518	-32.90079026	-30.07056448	-33.22152307	-30.00328159	-31.12021741	-30.00328159	-26.32000872	-36.51085463	-30.16964133
Z010E0089	2.5349848181	11.163189434	13.74062933	10.276528808	13.62504286	12.109678492	13.62504286	17.056121297	8.38855519	13.478348083
Z010E0090	18.094150641	7.5598228281	8.0764192721	10.176052142	9.2764084641	10.867566333	9.2764084641	13.966168422	5.2856404232	9.3880339937
Z010E0091	4.0325588197	-5.79220924	-5.250847019	-2.68150997	-4.173880962	-4.494787624	-4.173880962	-2.045246691	-8.330501746	-4.057218332
Z010E0092	-35.43274814	-28.52439537	-27.10593936	-22.65092274	-26.17684706	-24.78893264	-26.17684706	-29.55126919	-21.81371984	-26.05738828
Z010E0093	9.6669329389	3.825391763	-1.07015852	1.7682567089	-0.042580051	-2.297974303	-0.042580051	4.2021242657	-2.895178941	0.1144909198
Z010E0094	-11.70330462	-9.974713969	-12.89171186	-16.80853714	-14.17214066	-16.20540008	-14.17214066	-19.00491714	-7.379949029	-14.01509675
Z010E0095	-36.17222938	-42.30941192	-44.94952686	-47.52885107	-43.61808683	-44.57561509	-43.61808683	-38.96442195	-48.83504523	-43.49351195
Z010E0096	7.1342832945	-1.455611048	0.1680433229	-3.316006965	1.2081438634	2.8134180143	1.2081438634	-1.322752202	-2.41366006	1.0303169214
Z010E0098	-10.15680283	-3.033997247	-1.181327509	-4.121248727	-1.004086429	-2.709035709	-1.004086429	2.6083729416	3.3395774157	-0.909534356
Z010E0099	-14.93743191	-21.47142385	-23.71459619	-22.01004449	-24.65305375	-26.21240517	-24.65305375	-22.93543127	-19.58138988	-24.52084599
Z010E0100	24.644810741	15.426788034	16.640035049	19.357336676	16.435903026	14.943428476	16.435903026	13.882447646	20.262747169	16.562349121
Z010E0101	16.813370353	22.94485937	21.036585517	18.940608726	20.279841714	22.459411328	20.279841714	23.638851174	25.669688462	20.127532074
Z010E0102	13.715713336	2.529176129	6.4642964297	8.8261767761	5.3238927068	2.8564014796	5.3238927068	0.4115680693	0.5740710975	5.1380087747
Z010E0103	-5.151795819	-12.81710432	-10.1893798	-7.004479156	-11.32381891	-13.47470361	-11.32381891	-8.351323139	-6.594362881	-11.21996249
Z010E0104	7.4736550873	13.144222257	14.738546927	11.256505673	14.465146653	12.604909658	14.465146653	18.103908358	19.099833138	14.595452863
Z010E0105	-30.03531626	-15.02470282	-18.0918861	-14.48405107	-17.85965131	-19.89402527	-17.85965131	-14.89822327	-22.00860636	-17.7060413
Z010E0106	-16.40746427	-10.52346156	-14.46208655	-18.36600184	-13.26235789	-11.2279451	-13.26235789	-7.937471431	-7.052166208	-13.40880569
Z010E0107	-44.17018531	-34.68148044	-37.03469122	-34.76331253	-36.83583924	-38.86625201	-36.83583924	-41.83545378	-41.06299353	-36.9774794
Z010E0108	-25.73751841	-17.75966616	-15.4710651	-11.71318838	-14.46896502	-13.11847576	-14.46896502	-18.00006156	-19.19617853	-14.62622303
Z010E0109	-42.56148677	-29.56489024	-26.27936676	-22.67764446	-26.64829647	-25.26368489	-26.64829647	-31.03493929	-31.839592	-26.48289048
Z010E0110	28.697680866	19.015910207	21.041371007	22.64792712	21.246003321	22.411760139	21.246003321	17.261345979	17.357446198	21.338236707
Z010E0111	19.885832939	30.20709999	26.117354438	30.633463826	27.051093704	24.544688713	27.051093704	31.149844026	23.652671204	27.220994846
Z010E0112	22.169046326	16.487425849	17.06134785	12.543463289	16.215316221	18.12460437	16.215316221	12.232414353	11.795387716	16.326368241
Z010E0113	1.8820717506	6.3523497938	5.0857467844	5.9117241829	4.4588321859	6.4312279334	4.4588321859	7.7395435595	-0.271471704	4.3032042246
Z010E0114	-31.12312675	-27.68101714	-25.94307864	-31.26735816	-25.37309961	-22.59523958	-25.37309961	-21.50705049	-21.52961132	-25.40109788
Z010E0115	-30.86801387	-26.24453375	-24.37800277	-20.73600766	-24.598992	-23.54477853	-24.598992	-28.56850078	-20.01991706	-24.48506151
[truncated: 2,840 more rows]
