# Supplementary material for: Association Mapping across Numerous Traits Reveals Patterns of Functional Variation in Maize
Source: PLoS Genet. 2014 Dec 4;10(12):e1004845. doi: 10.1371/journal.pgen.1004845 (PMC4256217; doi:10.1371/journal.pgen.1004845)
Supplement: Dataset S2 — Chromosome-specific residuals. Existing best linear unbiased predictors (BLUPs) for each inbred line were used to fit a joint-linkage model across all chromosomes. The hits from this model were then used to create chromosome-specific residual values by accounting for all markers except those on the chromosome in question. (See Methods for details.) These residuals are the phenotypic input for the NAM-GWAS analysis. (ZIP) [file pgen.1004845.s007.zip › Supplemental File 1 - Residuals/PhotoperiodDaysToSilk.txt]

sample	chr1	chr2	chr3	chr4	chr5	chr6	chr7	chr8	chr9	chr10
MO001	-1.583759126	-0.06797728	-0.214054623	-3.533899016	-1.608877855	-6.359361182	-3.080125102	-10.80002762	2.5237671534	-0.927872247
MO003	23.902848957	26.002556321	23.986578055	25.867181155	24.045142981	27.625710748	21.52013923	36.771343631	14.922565545	24.402617102
MO007	-7.282876099	-10.219578	-11.5094001	-7.820037466	-9.562064033	-11.10977136	-6.983437259	-16.47033267	-16.43799622	-8.570719603
MO008	14.217472672	13.021058509	8.0043912079	9.3125725364	11.055650083	15.251803109	7.8914229244	4.2801013414	2.8396014725	11.805683838
MO010	-33.14205678	-32.13000093	-34.06355679	-31.5288852	-33.25054999	-39.77281539	-35.06155625	-26.67294184	-28.80667555	-32.69499786
MO011	-8.201002652	0.5899030765	0.8001418261	-0.149437002	-0.286070358	-6.538036277	1.7077394847	-4.671670846	6.7991761314	-1.070916145
MO012	-6.725407114	1.1959080353	-0.18548659	0.1526221753	-0.588689039	2.6456328675	-3.597257418	10.997307711	-4.349256205	-1.916741773
MO013	3.3115785332	3.7397514266	7.4955914998	7.5497952321	6.1340513751	12.110643715	3.5895601858	-0.170322181	12.253108861	5.4880602279
MO014	-34.06248226	-30.30889097	-26.83654652	-29.96022545	-28.22867776	-22.70805914	-25.65581107	-16.86068115	-22.40802971	-29.22809373
MO015	26.596479692	31.240357632	29.749064016	27.270864772	29.190438835	24.360737345	31.22898036	24.892712568	30.607837539	28.739364942
MO019	-33.41463532	-27.00160972	-26.8473511	-29.02938091	-28.0292724	-25.79004488	-24.65049277	-19.95560472	-19.99251105	-27.1541235
MO022	11.260168001	13.620023604	16.180388692	15.422319334	15.157595606	21.666710646	13.577337809	6.6536371187	18.199365261	15.762347162
MO023	-3.542903465	-4.404916538	-5.584260638	-1.68011292	-2.9258389	2.9556850415	-1.50905261	-5.786363302	2.2046812091	-3.193587476
MO024	-16.89282203	-15.19947167	-20.17969573	-17.80938639	-16.94196588	-13.61027162	-14.79887327	-24.50592717	-12.03303479	-15.26743783
MO025	14.501910837	22.640490709	21.387382393	19.031876169	21.240100078	26.261892499	24.458353134	13.350066936	13.872531642	22.156480988
MO027	-16.51165501	-10.11733716	-13.7825468	-12.70416595	-12.17352053	-6.663064512	-9.022526192	-21.1287379	-10.75581904	-12.97992153
MO028	1.2226039153	-2.567142107	-3.338859387	-0.98539611	-1.121007018	-4.994975886	-5.551959143	-2.951297975	-9.635465431	-2.101301331
MO029	-6.274462203	-10.66985047	-8.746522504	-9.444036344	-11.37229766	-7.38415512	-13.37991457	-15.40577348	-9.421904613	-12.75520019
MO030	1.4354040328	2.0647610717	4.8077180526	3.4196162466	3.1128395561	-2.396402945	5.2360271421	-3.276140692	2.5911827256	3.8765195964
MO031	-24.58210479	-30.15271832	-27.17479907	-30.00805166	-28.16593636	-21.17243255	-25.27915298	-23.82732866	-35.18174504	-27.34750689
MO032	13.891987775	12.006175306	15.496885647	14.456281521	13.834648678	19.667502587	16.105486339	11.825035545	19.589920644	12.870278228
MO033	-29.0534719	-28.71443873	-25.66431053	-26.68101241	-27.47934613	-32.00404355	-29.32644391	-19.83870858	-21.03461908	-27.04027333
MO034	-29.97068952	-29.44846396	-26.18894603	-29.55150262	-28.53552971	-32.3744546	-25.07978859	-21.68222904	-31.10361387	-28.16048394
MO035	-15.59441923	-13.82921723	-13.55125274	-12.93089789	-14.35396798	-9.646080862	-17.2272606	-18.79128567	-18.55000035	-15.1729964
MO038	-15.68850641	-16.58178604	-16.36708452	-12.97161968	-14.60685398	-9.086006758	-16.81813029	-19.59615127	-6.641551645	-13.4235586
MO039	47.254965572	44.989056571	48.496518661	45.813868339	46.722870875	43.499465681	49.174207338	40.73256955	54.586096066	46.363893367
MO040	29.465232708	31.760084887	30.860575017	28.564238231	29.985835618	22.205176654	27.356172701	40.28783081	37.805244773	30.520795931
MO041	2.0946839875	2.7301197719	-0.980716086	0.1897620783	1.2499501911	-2.298847017	4.5055413902	-9.728886813	9.3938385848	2.9987274571
MO042	-9.568923067	-19.21061519	-19.29126643	-17.27271821	-17.52061415	-19.84024416	-20.20513157	-8.343030615	-22.14127207	-16.71403849
MO045	-19.36589413	-8.806170327	-9.973865363	-9.151334794	-10.52935568	-17.42863514	-13.91438124	-14.07153657	-18.68559007	-11.58670186
MO046	45.245004488	42.315071426	38.746007455	40.459164533	40.452068666	40.05625316	37.846200956	41.695382865	37.389481512	41.368214434
MO047	36.453423774	30.03108884	32.353315667	31.315822598	29.895874388	35.146680663	34.1439229	23.435429381	34.060125789	30.865391101
MO048	22.159201573	20.587648656	20.094696617	20.880278283	19.384257432	22.830154306	17.166682234	16.725325417	21.521952634	19.934724236
MO051	20.010440132	22.054929722	25.755882572	22.80746547	24.074004169	21.77852093	20.549697114	35.190927536	29.403063168	22.730048313
MO052	-13.07343926	-10.41160872	-11.50023034	-10.38430508	-9.656875749	-9.158555229	-7.393354015	-17.46371258	-15.97645242	-9.013962843
MO056	-14.70271899	-11.91269373	-12.71640205	-12.29878279	-14.20692609	-22.49284462	-11.5066906	-17.9536593	-9.056376401	-13.42776926
MO057	10.558836559	20.387633264	16.046557623	19.948550825	18.76958462	23.242985926	22.177565947	27.663963126	20.392183847	19.621349698
MO058	-27.26474976	-28.91510869	-29.14854081	-29.42758185	-28.06595946	-28.8959867	-25.54382361	-18.9349454	-36.78381963	-29.31744648
MO061	1.6060999623	-5.251140879	-1.307592649	-4.702633233	-3.24672479	-9.148768311	-0.904019778	9.0447359763	6.2907462643	-2.391356915
MO062	17.095226496	10.396211647	14.391673709	11.737656035	12.066004843	8.6490023285	14.158222892	8.0524578916	5.9301886248	11.256648577
MO063	4.84708305	4.6402595653	6.0047456722	5.7645566296	3.9548079989	9.5804392205	8.1957823976	11.798086682	-3.092607228	4.5073658977
MO066	4.1178872391	11.805274362	7.5720837031	9.0824126313	9.3723420604	2.5120806253	11.947306725	1.8006634758	11.420197955	10.104728618
MO067	20.208917913	19.888294273	20.583258583	20.504532999	18.19304203	12.763877625	20.716420482	12.42192146	15.50257308	17.357721555
MO075	-21.16293308	-22.89550015	-19.49172316	-22.90638152	-21.33376668	-28.21211451	-20.07651072	-23.93894149	-12.47089653	-21.98202974
MO076	13.212030181	10.772285894	6.561521373	6.8493268048	8.6962672044	4.2511065712	11.462115298	15.616730046	2.3737834344	9.857588236
MO077	33.696077387	30.338681452	33.981793447	32.619037278	32.28601293	28.241699021	31.229129725	31.781339936	24.750069303	31.101763148
MO079	17.735424672	9.028609507	13.499755853	9.6255042506	11.419480293	17.801753144	14.003841597	5.6189352691	18.836600474	11.015019424
MO082	23.67852833	20.926317287	18.922304773	22.258336728	20.754062192	27.131686007	22.994018679	19.112288486	20.974436244	19.841538982
MO083	-2.11771484	-8.622243631	-6.075102462	-7.116072092	-7.156614983	-9.037510251	-4.284119732	-13.172687	-12.90278117	-5.884032414
MO085	36.351965086	38.509164853	38.943843272	36.425890408	36.989212215	40.561179225	40.115393518	46.702570343	43.071082593	35.944258412
MO087	-10.30969843	-10.67853463	-8.232138935	-7.21809817	-9.203182497	-16.41611153	-12.97514514	-14.62496932	-9.728805184	-8.24817465
MO088	26.076077133	17.757860471	14.182094275	14.604964363	16.998337717	23.467744148	14.921892292	16.789440779	22.980693228	18.508437202
MO092	-1.844990084	0.2243964886	0.4314638758	2.9841698836	1.3690733572	-4.085777774	-3.164777597	-1.769393961	-2.37841316	0.7000529416
MO093	32.037078827	23.705498967	24.754126957	24.891919595	22.921311789	27.663870971	20.679305089	36.014550199	27.48073737	21.797700849
MO095	13.573986411	19.352053138	14.598359819	18.423986364	17.209802773	13.465549796	19.352283166	8.8429352433	15.294135586	17.171140823
MO099	18.656097317	17.177559997	16.116154136	14.92860213	15.233222947	8.3585112854	17.728788942	18.427792794	23.344732372	16.271857993
MO101	-8.660594606	-5.97460713	-6.624393092	-3.661088127	-4.802610705	-7.197861559	-1.590377536	-14.36947738	-0.408705943	-3.491606703
MO102	0.9136420128	-7.259914506	-4.027222943	-5.974025302	-4.59452123	-0.835474333	-8.190529209	8.5756472593	1.7206762742	-5.842979508
MO106	22.24148254	24.413186585	25.964600054	24.759452424	26.15956033	20.687616543	28.18005233	37.733072673	29.729192277	24.679529493
MO114	-20.16686066	-16.01392487	-16.42448991	-19.06381925	-17.54792074	-12.96994612	-14.25351527	-24.55569031	-24.5681239	-17.00644399
MO116	16.146833097	13.784386534	13.235974143	14.129855773	12.145383439	5.606955538	11.986198237	8.5829351802	15.334574265	10.978588733
MO118	-5.414125739	-5.079707953	-6.705479572	-9.083346904	-7.251994526	-13.71020955	-10.5991487	-12.36920628	-0.716657588	-7.839571091
MO125	-29.99620368	-26.31952858	-26.27029105	-26.77158084	-27.47473501	-25.74282069	-29.74146364	-34.65380222	-19.61512703	-26.82633717
MO127	-8.147383802	-8.684596056	-10.34151536	-12.996017	-11.1246758	-14.5758926	-8.716498858	-15.70015903	-19.47902691	-11.80796355
MO141	46.585845496	39.47589773	40.411719706	39.671870844	40.65350045	36.665116982	42.757203554	50.25570333	48.185231093	39.683598053
MO143	-26.75680029	-22.59713801	-21.72874769	-21.38131668	-20.97024585	-14.51387456	-18.91246493	-10.07160085	-23.92271553	-21.8347125
MO145	-57.3844307	-63.7726903	-63.32290917	-61.63957029	-62.00922887	-65.15849301	-64.81543087	-71.26302828	-67.4038914	-61.10512344
MO151	15.933805578	9.8672843183	9.6826733284	13.234799528	11.851628498	18.704928463	13.300205623	9.921136968	12.863355208	11.448753627
MO154	1.7765666889	-0.648565324	-0.797209003	-0.366397174	-1.89747131	-8.044399255	-0.37350337	-2.084793343	-3.259156142	-2.422105978
MO159	4.8876910232	10.938513787	9.1979966573	11.744385192	11.654141009	16.437432063	8.7362275098	19.012423865	3.7843743839	11.846636239
MO161	17.26453273	21.289707381	16.481185709	20.714649415	18.855085627	12.207279127	21.230324781	26.076170921	26.043433041	19.871660831
MO162	-23.48439716	-23.54662225	-23.45465012	-23.47779486	-21.78719429	-15.44710287	-18.53169286	-17.47532341	-13.81546126	-20.60158306
MO163	-8.266532754	-18.2386807	-16.10615654	-19.96671994	-18.36417456	-12.91012432	-20.62663892	-6.777631994	-27.24027122	-19.73798312
MO164	-18.30533357	-24.22472454	-23.50628244	-22.01628807	-22.25874144	-25.54616555	-25.54997687	-22.20602926	-15.55726908	-22.89729008
MO169	5.8782038854	0.7644077476	2.8984228739	1.4850155034	2.2826524239	-0.957172178	-0.569383618	-3.984585543	-3.677275517	3.3049267831
MO172	-21.16651093	-24.72459699	-28.30839968	-26.34169486	-26.35811862	-19.45993122	-23.57339097	-30.26506205	-26.34966558	-27.05567631
MO175	23.59085044	23.799193281	19.949540502	22.143959853	22.168208925	25.100146446	19.579855617	29.713520884	26.298974991	22.842608415
MO176	8.3594881317	13.484657562	13.238862152	13.800582751	14.550083373	8.6624593084	15.992645809	10.022227345	18.367365407	13.645288096
MO181	-12.94690689	-9.710038712	-10.55771159	-10.33389136	-8.311588635	-11.71532649	-12.25646167	-13.87891884	-16.54042223	-9.324205274
MO185	17.548611654	16.019528037	12.544965106	16.498292504	14.450367045	16.31373667	10.707345119	18.165568864	19.552615586	13.49018033
MO186	-17.50406798	-12.30219265	-13.38344113	-15.83637867	-13.89314821	-8.914856091	-16.16569659	-22.38589812	-8.766145939	-14.59596867
MO188	1.7599576307	-2.04666914	1.5089714216	0.3811430445	-0.538535035	-3.313855888	-2.409739106	8.1765811688	-7.030816466	-0.385792054
MO190	-6.852016533	-8.089449033	-13.40013497	-12.664682	-10.29881529	-13.53899205	-8.608052488	-17.75286066	-12.30961694	-10.10802178
MO192	46.839822864	40.113135585	45.496315871	42.530718872	42.799925722	44.358233363	41.135808436	50.234589463	37.143207362	43.023294843
MO194	-3.609635561	-6.481596036	-8.020066722	-7.314755217	-5.676038506	-10.88985785	-10.19713503	-9.078553965	0.5966472989	-6.46474625
MO202	-17.9135723	-15.25856444	-16.15547266	-15.25376997	-17.23337161	-13.99271836	-15.23297305	-18.23041143	-26.18277377	-18.38009229
MO210	6.0830658985	-1.972381321	0.5108888249	0.1453701571	-1.44624901	5.6412858307	2.0991677579	-4.333862442	0.5168633037	-1.517623231
MO218	0.1738685945	-7.472960195	-8.043690109	-4.167240378	-5.566686863	1.2408612034	-7.985872271	2.1886541622	0.7716318139	-4.276069919
MO219	0.9561038854	-0.882521671	0.867168701	-0.196379497	0.5273230743	-4.268016723	-2.90535957	-3.494427574	-5.539325421	1.3499324356
MO225	21.697123588	12.977146608	17.681043357	15.813904251	15.41054897	21.420747313	17.9923443	10.647972112	22.780811473	14.961260493
MO228	47.159574705	48.417341535	46.042834941	50.448671858	48.390229395	42.972979342	49.800207457	43.69702807	42.481559227	49.276414486
MO237	1.3468402766	1.5175893462	-0.567570039	-1.364928449	0.432431688	-5.394202981	-1.345126309	5.515681538	4.9596375012	1.034179542
MO246	10.724960677	12.206638813	13.359942839	13.44067096	11.614175315	15.58349056	14.024626227	7.5848095394	7.5769512261	10.811393772
MO248	11.162951784	15.187650552	12.712360406	14.257510505	12.485006064	6.1793719072	14.837755377	16.392056978	5.381969373	13.265785827
MO250	9.8676573411	6.7731796326	8.1453794923	6.6534711931	5.8574147189	0.5761126222	9.3313403881	13.15803497	4.8282289318	6.806575485
MO253	-0.261150987	1.7644046701	1.2293760599	1.623970607	2.4082844479	-2.642540375	3.6171277783	12.971880228	-0.938383993	1.1549688776
MO256	-19.966494	-16.36505496	-13.51178949	-16.43161061	-15.40057322	-23.25485266	-18.18832583	-5.095048021	-10.05493729	-15.43414164
MO262	0.2441819913	11.030897919	5.6197802338	6.8511071264	8.5858119106	12.930410103	10.881761429	17.816077493	12.558509248	7.772591994
MO263	-6.090751943	-0.728830653	-2.025048205	0.5052412505	0.592897406	8.8316251399	2.6936550145	-5.454959423	-9.162255377	-0.112338055
MO264	15.62430202	17.953750749	18.265321126	20.0191153	19.909650952	26.859648474	17.476398137	28.829017785	20.479322142	18.686861294
MO266	-3.623043085	0.2188043057	2.41668251	0.9931036951	1.3660710635	5.4766478821	-1.035543667	0.6424100111	-5.254471972	1.7553635131
MO267	7.6324600486	14.217804306	13.864844825	12.661600202	13.186967993	16.15893045	10.964670847	12.144921321	6.1276187371	13.67277067
MO268	31.518308416	28.291206247	30.864721992	28.408530836	30.248821268	35.059419456	27.191463081	24.58949756	23.834788516	30.963161473
MO269	16.544179556	13.553596254	15.961824902	16.943850555	15.440821131	21.519673198	15.391656753	21.869937039	7.5924815684	16.138918171
MO270	-38.04200696	-34.80626032	-35.26980262	-38.18881253	-36.4042473	-40.35801633	-33.64448812	-28.01417551	-40.29916953	-37.00803988
MO271	-26.78172397	-26.36158983	-29.34020412	-28.01692687	-27.87474237	-21.92183162	-30.28363324	-26.88443569	-37.59334805	-29.14886066
MO272	-4.680761979	-6.91172218	-4.641209345	-3.679357271	-5.086587174	-6.319342522	-8.348429299	-9.05597504	3.0468337884	-3.99246344
MO274	8.4442437025	12.498614176	8.0371617482	10.569758178	9.9951862617	2.8392235361	6.5222542914	1.5024189174	17.021299858	9.4126264472
MO275	29.222116539	29.4515695	25.869040688	26.396650153	27.831778293	33.671231419	26.053833882	32.714261904	19.533362137	28.242762714
MO276	-20.44039908	-17.27594823	-18.23568064	-20.1236922	-18.72591022	-15.55539942	-21.34954203	-27.18077571	-21.64773803	-17.99270662
MO277	-34.81139988	-36.31040701	-36.35714661	-37.49168632	-37.58977546	-42.82764474	-35.75793166	-37.53064421	-45.71520347	-38.48137591
MO278	-16.81733966	-15.05162706	-16.3382804	-15.06452242	-17.07674294	-13.90634869	-14.32091415	-13.99863151	-24.54779798	-16.45749786
MO279	3.0661733615	-2.444028571	-2.455534867	-1.489170388	-1.049734511	7.1289024104	2.1494142525	3.85629344	-4.219123325	-0.149039759
MO287	-0.669690709	-3.99330618	-4.333613859	-6.719485595	-5.185890746	-3.180058415	-7.933566519	-10.70385505	2.4818077721	-4.415515362
MO288	-17.49363214	-17.78186568	-14.26666391	-17.09455078	-15.82135424	-12.06637458	-18.34552739	-23.57673047	-7.278619557	-15.26806861
MO292	12.076652839	13.884669591	12.687858637	14.970916428	14.874750998	13.008221749	16.758784535	6.3370307662	13.623906728	14.723466043
MO296	0.0340851587	-3.069114702	-2.828692309	-2.690614415	-4.231907096	-10.83733664	-7.119484477	4.5939587975	2.4081225722	-4.843181202
MO297	-48.07144589	-49.96109649	-51.2572722	-53.55123933	-51.69850836	-52.65638573	-49.0326385	-56.21928882	-44.19817115	-50.46763151
MO298	-3.085553184	1.7272883803	3.9561890759	5.0498304736	2.3161003163	-4.497067773	4.4887625249	12.588051014	1.3156066365	2.8019819141
MO301	7.2297500413	9.3426192203	7.0938905511	6.9673811548	7.3426743042	11.295316579	4.8202365268	19.030906788	-1.733045455	7.7449760325
MO302	0.912909388	-1.281377185	-0.698901724	-0.301156495	0.580043165	-2.279219918	-1.370829337	6.8382866803	4.4828166268	1.2209691731
MO303	11.151273268	14.919730385	14.137985418	11.419245462	13.421416921	9.0148021943	11.705654	19.453637259	6.6752563354	14.126201065
MO304	-23.37847038	-28.90722038	-31.07162671	-26.22398352	-27.96638206	-20.58375107	-26.1379477	-32.65992157	-32.36238106	-26.63755967
MO305	-14.39890479	-20.70322171	-16.98271888	-20.22133078	-18.98595292	-12.93392617	-17.07138704	-20.17030761	-27.17773963	-20.3509715
MO307	-36.82619987	-36.41105048	-35.71366626	-32.80692578	-34.61865257	-34.71764773	-37.75409933	-36.60026266	-27.49197123	-35.36624792
MO308	-2.833205279	-1.684177788	-2.896633431	1.2639286748	-1.189200939	-6.350228952	-4.129641498	4.0496493922	-0.564535968	-0.431545299
MO309	-5.05324282	-3.216794437	-5.351120536	-4.595301378	-3.220673968	-8.121324124	-2.470548193	-6.805901767	-10.6912391	-4.186210986
MO310	9.7279747658	10.754408723	13.451014837	11.872346865	12.100398787	7.1498526676	9.480024405	5.5509772354	16.37401167	12.651411347
MO311	-11.56867641	-7.779583294	-3.696484998	-5.106247437	-5.628219575	-1.708640985	-3.397305288	-10.23719573	1.7609678465	-6.464572893
MO313	18.53309433	26.723583578	25.109132858	28.870407229	27.45433259	23.858045255	28.836386464	23.164992227	19.231016231	26.651694402
MO314	-15.32105913	-11.18106932	-12.20418765	-14.86995627	-13.00213549	-19.97631333	-15.46462056	-18.41076006	-9.090142137	-12.48721017
MO315	2.4766329825	-0.163947375	-1.3280426	-3.553106474	-1.627143229	2.952614266	1.2989151855	-6.377157351	5.0745084364	-0.38924218
MO317	15.143715157	8.6787548778	12.100101014	10.823309408	10.444685415	7.2489529545	7.2811966863	18.4428568	2.593626044	9.3109328986
MO318	-3.010308932	0.4595733871	-3.785496826	-3.052408658	-0.994108538	4.6113362428	-4.056144116	-12.42852636	-5.896304229	-1.324716497
MO319	-24.79486538	-35.35193205	-32.43972157	-35.51890667	-34.08514732	-35.76000334	-32.15619932	-38.11131442	-37.46383444	-34.65536908
MO321	2.2877306364	-2.666932775	-4.198794146	-1.816125717	-3.146888489	1.7278954064	-5.586782168	-9.018947829	-1.595294733	-3.952976489
MO322	-5.561028818	-2.154009145	-3.007691276	-1.931989178	-3.732768937	1.3765173203	-5.010095989	3.3252172022	-4.972302429	-3.12108696
MO323	-6.781580942	-10.71066651	-7.098653563	-7.220149946	-8.85652215	-14.40523676	-7.38641475	-8.821930929	-1.27148898	-9.489572173
MO325	-0.424746725	-3.052214979	-0.174959908	-2.793844761	-1.497123427	1.6161655835	-5.281855231	-4.736128204	5.1997436246	-2.585839507
MO326	-5.229407101	-4.606410885	-10.1009165	-7.075774353	-7.238141715	-12.85125071	-10.86511367	-13.82275703	-1.542896345	-7.551480928
MO328	-0.232378081	2.1615913832	-0.457239293	-1.891100191	-0.064422368	4.9380743226	1.6681367954	-3.295319054	-5.874305562	-0.5599072
MO329	-39.25898497	-33.13039277	-34.90311126	-32.55857764	-34.47381922	-42.19556124	-32.19744634	-21.69148601	-31.61586787	-35.88605466
MO337	25.902206376	27.681845686	26.024900175	26.515937551	28.150351677	25.466905735	29.459160906	24.419422161	19.597884166	27.116257709
MO341	11.407782192	3.0276054242	2.3585654799	2.5712981657	4.2989508326	14.134259024	6.5582131353	6.4314730535	-5.996722324	3.3883582805
MO344	28.514004515	30.839950232	29.960787037	27.144357741	28.629906983	22.811018235	31.218121824	39.624788606	35.043314913	27.806965041
MO345	-8.300205844	-6.573751952	-7.526330923	-3.790852178	-5.802885817	-10.15211224	-3.352108757	-3.260103371	2.207221627	-4.854936051
MO346	-23.35944493	-28.24480647	-28.7714654	-27.19045033	-27.4338201	-33.71419022	-25.70466072	-19.62183611	-18.43450876	-26.59430267
MO352	-24.80403435	-18.07401047	-16.46960434	-18.70970812	-17.46277005	-23.84190813	-20.64757103	-25.08516606	-22.49035273	-17.1365605
MO354	-14.36424938	-4.922869667	-7.182305192	-7.467791333	-6.826062341	-3.91114034	-9.144539207	-15.0616197	-0.223438165	-5.834068128
MO355	-23.04006504	-20.95351849	-22.32487122	-20.98487619	-22.61732371	-20.1545916	-26.028877	-24.27703546	-17.86148999	-23.46266132
MO357	-12.53805643	-7.901486353	-7.918903512	-7.779502094	-9.281041846	-14.21620498	-11.75636461	-5.653492738	-17.58096112	-10.41436788
MO360	-15.91882923	-8.108823735	-7.708911235	-7.3102216	-8.95209716	-7.881500811	-11.99150666	-13.90346753	-2.422817427	-9.887608953
MO364	-78.78287803	-78.32413433	-76.37974568	-75.23304792	-77.30294598	-72.3229025	-74.34807467	-64.91799335	-85.28632166	-76.91122268
MO365	28.315525528	26.359494859	27.967685512	27.189088785	27.519563515	32.809537153	30.105447919	29.695819189	34.624036023	28.58280963
MO368	24.075776631	20.912950881	23.89945739	22.387117103	22.783960764	31.066514647	21.015284351	14.65822184	15.061675589	23.295698749
MO369	18.140817646	22.960984636	24.507338253	23.873919769	23.64832263	16.703069672	20.102010031	15.900711193	22.893565975	24.324774988
MO378	12.162091393	11.140354796	15.119325436	15.171033561	13.699133518	19.63500332	16.8798119	8.3361938219	21.513655707	14.784410489
MO379	40.890639992	29.953256367	34.664080257	33.992070091	32.107710341	28.429403672	34.834629531	28.042721294	27.57129708	32.970852987
MO382	8.9634529499	13.167251145	12.630382672	10.256936656	11.770949897	15.377666006	9.5365847291	4.2499334119	4.5556619719	12.100645166
MO383	9.3280003405	13.353111802	15.689835808	13.084488051	15.244985578	21.214662213	18.232079461	7.3058287682	23.02076338	16.47274838
MO384	0.1816195344	3.0257346662	3.7281239399	4.2686020142	1.6986868065	4.7891653853	4.1578029184	14.850470566	-3.126818658	0.2641875787
Z001E0001	10.930281813	6.2472405278	7.6113522949	7.7350625899	8.8819313631	8.401171333	8.9384938758	13.072943922	4.1771940174	8.9194441356
Z001E0002	21.683192973	15.831035649	11.852690845	14.190055498	13.954221981	13.338214761	14.298345261	11.265644676	8.1149223707	13.983552949
Z001E0003	-0.443320748	2.1910281618	0.6423755235	-2.518127296	-1.516620441	-2.101107136	-1.151791745	-2.899606665	0.5933119246	-1.485600857
Z001E0004	-0.706465434	-3.095199481	-3.710046163	0.0662250316	-0.869299072	-0.295802611	-0.38206875	-3.586875546	-4.497768962	-0.889909698
Z001E0005	49.147043842	43.65388023	44.14427654	45.920575113	46.257637929	46.867634788	46.658842111	49.832157192	42.549682497	46.262166778
Z001E0006	-0.624363474	-12.20931621	-5.416856256	-7.959181497	-8.877403082	-8.508124965	-8.566152773	-11.13866433	-4.240766561	-8.903045656
Z001E0007	-22.82020996	-11.61069827	-18.31099431	-15.59313066	-15.76664098	-16.1608651	-15.32100483	-19.25982146	-20.25357696	-15.73630895
Z001E0008	-27.98301621	-12.61779933	-15.47193145	-18.55374351	-17.54205361	-17.16259802	-17.51025895	-13.84785491	-22.85963796	-17.56887087
Z001E0009	4.0966435787	-2.940014786	-4.287866777	-5.610018438	-6.192893588	-5.94509568	-6.589300236	-9.11002175	-3.758665407	-6.176087723
Z001E0010	-15.16745878	-6.219632461	-1.616287393	-3.139963016	-3.754238422	-3.156689653	-3.255974576	-5.783677858	0.9487455053	-3.731105236
Z001E0011	5.6587806744	8.891780274	8.7629111894	7.6347863028	7.0568934738	7.5127278682	7.4101970412	2.3549228625	1.8789826281	7.0841066132
Z001E0012	31.109435781	22.819980097	30.793246356	28.493404037	27.815521605	26.973949504	28.142363832	30.864344409	22.122640318	27.839555697
Z001E0013	5.6466285224	0.1392234433	0.7771468603	2.5569943389	2.3671998482	2.8771037564	2.1145930086	4.4284755224	-1.818252927	2.3913129525
Z001E0014	-3.02713074	3.3706589825	-1.094844045	2.0607476744	1.2452004205	1.7389272999	1.0195808548	1.8092964102	6.4353183441	1.2100077888
Z001E0015	-4.324797454	-2.046968504	-9.302594805	-6.891388734	-6.794086068	-7.194000489	-6.858960564	-2.836592145	-2.12282564	-6.821644286
Z001E0016	17.201953484	24.949686098	22.497152912	21.785847668	21.225590086	21.491421877	21.580084866	24.235291436	15.712077064	21.196766054
Z001E0017	-5.152993862	-18.54526622	-11.56867375	-15.58977366	-14.66274307	-15.2489231	-14.45925135	-10.10979947	-10.89919746	-14.68846217
Z001E0018	5.0866854625	11.565009914	1.8590186893	5.4521849822	5.9751072263	6.4852396246	6.4426150831	9.4893315224	-0.441423783	5.9984924356
Z001E0019	10.364076599	7.8009340682	7.8727525714	7.7429002651	8.9257829456	8.4147544102	8.7022019973	13.430000993	9.0620846575	8.9564495717
Z001E0020	-12.67571397	-11.0580071	-18.12649265	-18.17147915	-17.20726349	-16.82853631	-17.49030507	-11.76778833	-23.82264016	-17.18565748
Z001E0021	-16.11805918	-19.80638941	-18.62322502	-15.8827233	-16.2857709	-16.90300417	-15.95123463	-13.53515723	-15.92866584	-16.30488454
Z001E0022	-8.604124159	-10.39922663	-10.49556387	-9.778828453	-9.230934284	-9.682223463	-9.435989783	-10.39910809	-10.82283352	-9.247261075
Z001E0023	-13.22664444	-22.23571308	-24.09496657	-25.50618433	-25.95477658	-25.68032062	-26.30255994	-28.06888286	-31.4021569	-25.93015232
Z001E0024	-8.200733606	-14.89793192	-10.26540012	-12.39872582	-13.31810443	-14.15412406	-13.16863696	-17.09092373	-11.95009732	-13.30976589
Z001E0025	32.99924891	28.832828665	36.950051672	34.592667226	34.868755813	34.926380438	35.211833011	31.115875531	39.762101354	34.851888819
Z001E0027	-4.802081524	-1.985642939	-3.076783729	-5.135068124	-3.989736684	-3.391867137	-3.667692314	-6.955260534	0.2533744189	-4.007822759
Z001E0028	28.599794799	36.978553489	29.328941434	31.552988733	31.6419919	30.945824398	31.245243545	35.016238598	27.551210407	31.608101557
Z001E0029	-14.94427639	-21.92812696	-13.53638296	-16.34966336	-17.19147294	-17.96244703	-16.84069647	-13.52806741	-17.76581271	-17.17146447
Z001E0030	-19.2031907	-11.13819964	-20.33305157	-16.89039157	-17.26905652	-16.82972457	-16.91138292	-14.42149115	-22.35128032	-17.29107123
Z001E0031	-1.840223726	-7.293451966	-8.832571164	-11.80804504	-10.83267552	-10.45094112	-11.23861278	-13.12970521	-8.238855259	-10.81262195
Z001E0032	8.2311588794	8.9851528157	15.240034275	12.948324505	12.378419999	12.150677766	12.05522929	14.539725337	16.52912559	12.391180624
Z001E0033	-1.397705569	9.6842542283	8.0804228741	5.0857209247	4.0923953843	3.251335716	3.7223971081	2.1586264138	-0.652029274	4.0615352819
Z001E0034	16.42809593	9.0232802845	9.5798170625	11.273303656	12.101234495	11.562505029	11.828822539	9.8560838381	11.372089467	12.127799587
Z001E0036	4.4560519404	-8.298414224	-8.241830777	-6.62307738	-7.345669763	-7.021319697	-7.740630093	-3.060435621	-7.929607651	-7.34882483
Z001E0037	11.115164713	6.2679459534	13.67732868	9.8699216495	9.40988627	9.7018019268	9.0888277395	13.15288116	8.515661565	9.4361789139
Z001E0038	10.403346019	8.477738855	8.0214653301	11.998745991	11.101319876	10.985041054	11.225463911	8.1887855461	15.719068374	11.070158218
Z001E0039	-13.51625125	-7.461529129	-7.664884655	-5.844700349	-5.679951572	-6.173279912	-5.863194994	-7.319951665	-0.670915361	-5.705345601
Z001E0040	-10.22605388	-15.87796753	-12.87241365	-14.53268829	-14.0351749	-14.70658138	-14.38000523	-14.7986492	-18.19963459	-14.05914577
Z001E0041	-14.25588044	-13.9848801	-14.14668034	-11.89557609	-11.19265156	-10.40344826	-10.6191815	-13.67075242	-6.801434652	-11.1656027
Z001E0042	-35.73956676	-42.93915183	-34.77723727	-38.87038275	-38.37189768	-38.94203941	-38.0839505	-40.30943611	-32.92876467	-38.3981608
Z001E0043	-10.23903217	-6.186977434	-12.40985364	-10.21434465	-9.553594633	-10.12684756	-9.330702944	-7.120651266	-7.681876266	-9.537442017
Z001E0044	-7.066438645	-14.17103607	-7.111241708	-10.66073014	-9.953023129	-9.483489141	-10.2604419	-11.89627111	-14.117889	-9.949332176
Z001E0045	-15.81478909	-4.862082023	-6.608751674	-7.534368405	-7.872951198	-7.583100804	-8.101199138	-5.025480624	-5.53166304	-7.858116878
Z001E0046	9.6119203474	15.004701146	6.2994001172	7.2481976794	8.2604207599	7.6752167467	8.2135520338	13.544273036	12.113534791	8.2334469511
Z001E0047	-28.12898433	-17.34420641	-20.51463255	-18.81427887	-19.67508511	-19.24377855	-20.07923993	-24.56720523	-16.29790659	-19.70702132
Z001E0048	7.1007860888	23.417235355	20.136464885	19.207786866	18.926295889	19.330716373	19.485276072	22.270311134	15.266519971	18.904224785
Z001E0049	6.7466524985	15.674937212	18.400774133	20.387779575	19.566733818	20.273816168	20.116249147	15.588764613	25.742432525	19.542795733
Z001E0050	11.128951117	19.052500539	18.749543897	16.853515893	15.844378678	15.085904492	16.134385658	12.663132614	16.621336836	15.867293148
Z001E0051	-3.947680486	0.5335305672	-8.265274706	-5.667428824	-5.349659743	-5.735399801	-5.079431217	-7.022805244	-3.322924947	-5.378864223
Z001E0052	-0.620757793	2.4064936278	-6.518381046	-2.880827339	-3.815980819	-4.489019993	-3.72150224	-5.523992519	-9.946922791	-3.794821895
Z001E0053	14.996482132	10.101081985	12.491702191	15.000305109	14.034916439	13.659403843	13.786392369	10.791593337	19.454986869	14.051563333
Z001E0054	-8.41977569	-15.16616805	-14.81571073	-12.90055235	-13.58899655	-13.07828607	-13.8408276	-16.28928194	-18.16866742	-13.55747747
Z001E0055	-7.833203647	-13.20573439	-10.98706957	-8.72557816	-9.484896178	-10.13902676	-9.785369668	-6.452600741	-4.677483877	-9.472303614
Z001E0056	-27.17262632	-17.5894388	-16.94271016	-15.53429995	-14.79119347	-15.06607675	-14.19805182	-17.35592854	-10.3694264	-14.76116757
Z001E0057	14.055768252	5.5643173644	14.405450047	12.200563234	11.310530183	10.554799623	10.991398155	8.2910560154	15.444222213	11.327109117
Z001E0058	-1.725215747	1.3999928392	8.9857192567	5.7524348472	6.6256591612	7.2314071993	6.388186674	3.9747989891	12.308619377	6.6031093133
Z001E0059	39.627520816	38.538313073	37.95073177	37.266167603	36.805114818	37.059791501	36.455617743	39.500828138	39.821653531	36.815358083
Z001E0060	-10.54446475	-4.364622641	-4.024164637	-2.936795296	-2.15074525	-2.618945043	-2.395333594	-4.758250648	3.0578009392	-2.176218655
Z001E0061	21.620105337	17.964862625	18.219634876	21.247552366	21.067454472	21.528925347	20.850200224	23.915017418	24.388577517	21.094168182
Z001E0062	-12.75724196	-17.80239928	-15.28855887	-14.84572737	-14.3513183	-14.91264303	-14.43949424	-10.91560727	-11.35949426	-14.33164258
Z001E0063	27.336692123	15.623560457	16.83884818	19.029988173	18.251229349	17.56713259	17.911312358	15.383401954	22.057850536	18.271148563
Z001E0064	-9.792550801	-17.71395451	-10.08206355	-11.99443184	-12.86078008	-12.51956531	-13.19363008	-13.55143722	-7.481037346	-12.89411724
Z001E0065	-22.57315523	-10.36606075	-18.86084735	-15.61530371	-16.36405442	-16.97862733	-16.55131551	-18.60873135	-22.11878032	-16.33990334
Z001E0066	-19.78570353	-11.62489712	-20.59286638	-17.69409445	-17.09075371	-17.58830252	-16.69973565	-19.31642434	-13.02362287	-17.12356449
Z001E0067	-15.90673636	-8.31543104	-16.82381732	-13.06071485	-13.67990544	-13.05328076	-13.25694962	-16.72708344	-9.023971686	-13.70341943
Z001E0068	-3.802425652	-6.595725618	0.2389173901	-4.346577846	-3.472030011	-2.972357121	-3.807405742	-5.258182308	1.4709010315	-3.492525038
Z001E0069	-27.14326498	-18.54953901	-15.95552218	-18.82883005	-17.75986942	-17.84766768	-17.39005667	-14.49359344	-22.50343384	-17.77991669
Z001E0070	-8.889943013	-11.30744452	-13.17427305	-14.99331275	-15.81122529	-16.6241678	-15.55328381	-17.22753519	-12.71390596	-15.83902139
Z001E0071	4.4016086594	15.667675272	14.192201091	11.094205969	11.504230102	10.785464948	11.571476483	16.115960973	13.941989228	11.521670388
Z001E0072	6.4672730506	1.9483287403	9.60401857	6.5741633285	5.7997429031	5.0613598688	5.9610884034	8.7280633327	7.5001058137	5.7755658699
Z001E0073	8.3379576899	9.6331592098	9.3012353222	8.8485333231	8.0098449839	7.2769914242	8.3352180907	4.4988497208	11.566568699	7.99982691
Z001E0074	-7.399621868	-5.065009548	-13.01856941	-10.0717892	-9.398861768	-8.854013663	-9.156642942	-5.80020286	-6.626454158	-9.428712085
Z001E0075	-53.41564714	-54.15299964	-53.11489574	-50.44572316	-50.81827712	-50.26588323	-50.44901628	-49.0142807	-54.10686253	-50.83465489
Z001E0076	4.3530355723	16.306852832	9.6347048442	13.201318307	12.777006506	13.375020159	12.574283917	15.0963173	17.464199501	12.792771703
Z001E0077	-7.733738898	1.5414379628	-1.696763506	-0.480824051	-0.87341308	-1.583761882	-1.16355022	1.6210045088	2.4396201461	-0.85931171
Z001E0078	-8.045952501	-6.376025771	-7.249676826	-7.651198645	-8.204291885	-7.924047374	-7.787601631	-4.974535525	-6.023564684	-8.197053517
Z001E0079	22.423992588	15.329440122	17.380004809	19.308164084	19.084370652	19.599565662	19.280141975	21.113838966	23.03872716	19.061480236
Z001E0080	0.8140713453	-2.039764346	4.8378744097	1.0497736525	1.4013675376	1.7067823325	1.0208668427	4.9057860629	5.7224293537	1.3744358702
Z001E0081	-7.083405863	-9.681454527	-3.615631403	-6.725468248	-7.094368487	-6.857662531	-7.4388917	-6.526009474	-11.50651006	-7.125169504
Z001E0082	-4.354616663	-15.55412442	-14.62530541	-12.44653382	-12.29104458	-11.78131448	-12.62858567	-8.414001022	-7.293423608	-12.29827169
Z001E0083	8.4426331838	13.916403576	4.8232788386	7.5045739636	7.681280071	7.9412088683	7.3934781999	6.1218323778	12.366403856	7.6452945402
Z001E0084	20.340772118	23.574606216	21.4484301	21.419677971	20.808911021	21.145874215	21.247864929	20.663385301	22.931487185	20.824710421
Z001E0085	19.476193972	19.92747017	19.97972361	18.541231362	18.810236994	19.269712619	18.467363407	14.772990259	22.176902763	18.835829643
Z001E0086	-6.355488999	-7.672130311	-17.32324322	-12.62301911	-13.10604138	-12.73960404	-12.85069023	-9.400979943	-9.909836638	-13.13897484
Z001E0087	-3.766502434	6.9512045849	5.398635354	4.3525800969	3.7339153808	4.1570827301	3.5509481278	0.8799770303	6.7681455974	3.7529514535
Z001E0088	9.7612017078	12.475972941	11.366357243	8.0951538402	7.273496798	6.4198318334	6.8251341169	5.5037673661	6.5985424966	7.2518854606
Z001E0089	-3.306304808	-3.647201288	-4.287369905	-2.770099032	-2.078266324	-2.445031243	-1.545940377	-3.231237261	-3.925220778	-2.09895604
Z001E0090	32.643868137	33.134023193	33.138147701	35.627655485	36.43998388	37.157167042	36.645372832	33.174262832	40.669939232	36.463802298
Z001E0091	-2.587956682	-11.17494496	-10.84935787	-12.9341887	-13.63922688	-13.33892792	-14.12176609	-17.14977878	-14.65943678	-13.61961025
Z001E0092	-14.14218856	-18.9788755	-12.40188971	-15.38679702	-14.73982667	-14.19656689	-14.3509861	-16.85078515	-18.55052214	-14.75735325
Z001E0093	-28.03709159	-24.30241719	-15.40173589	-19.55579298	-19.62106878	-20.02235813	-19.88322306	-22.78875678	-23.53189971	-19.59282837
Z001E0094	-5.498188425	-3.086283506	4.4408537492	0.9465373767	1.7963371501	1.2344648955	2.1620502059	-1.249192738	-2.338714546	1.7826097154
Z001E0095	-21.19216124	-8.975774853	-10.54672363	-12.63284741	-12.34626406	-12.91587907	-11.86344908	-14.40218052	-9.82301041	-12.32200161
Z001E0096	-37.77293077	-43.5754154	-41.631109	-39.2743505	-39.54493319	-38.97680448	-39.80577199	-36.78789276	-34.7270935	-39.51773812
Z001E0097	26.853581684	21.933164452	15.950254279	19.334433109	18.50772347	17.884945408	18.721681065	14.284384504	16.953154641	18.530836513
Z001E0098	-3.869576273	4.6120463346	3.996777307	5.5466408425	5.7127800954	6.3542396866	5.5486390861	3.2436617035	2.5266563205	5.6925928087
Z001E0099	-23.08602329	-35.75746882	-28.27956212	-31.00935476	-31.53493805	-31.26396598	-31.24239587	-28.76568709	-37.14407511	-31.50703097
Z001E0100	-18.97477556	-20.29011663	-19.22339338	-17.56789645	-18.20010368	-18.82975617	-18.47718695	-21.60135984	-23.13470604	-18.16917689
Z001E0101	-18.74441842	-16.08868424	-18.82774133	-20.56440556	-19.76916951	-19.31398713	-19.42393292	-22.07940843	-16.38145652	-19.79843404
Z001E0102	13.797713012	1.5469060007	8.0512255467	4.6001360817	4.3390737447	4.4630652905	4.6079006954	7.4820719551	8.5345037566	4.312104426
Z001E0103	-13.79224978	-7.36190527	-8.462433326	-10.06527547	-10.72661378	-10.35551848	-11.07307041	-13.71098627	-14.88254	-10.75111566
Z001E0104	-16.78368293	-11.49968484	-11.1013591	-9.134787579	-7.885445592	-7.243339136	-8.065474912	-5.149078365	-12.07576662	-7.870290921
Z001E0105	56.838842342	57.090568451	49.576976335	53.356573605	52.635440399	51.952190975	52.636841616	56.747186344	56.56811868	52.622481762
Z001E0106	16.253700203	27.977254207	25.493684096	23.501166439	23.813971813	24.264592355	23.565019573	21.923093221	27.752352764	23.784242361
Z001E0107	-20.72282487	-11.7018438	-10.70341982	-8.721229613	-7.528033683	-6.744456741	-6.97542446	-5.716674846	-11.59173988	-7.493463505
Z001E0108	-27.34706499	-14.07847574	-20.02772441	-16.36078515	-17.08318204	-16.47532422	-16.71047379	-15.86108892	-14.25839859	-17.06294709
Z001E0109	-3.678137949	-8.204377627	-0.900831192	-1.689260114	-2.270211195	-1.773504857	-1.741924813	-6.247024101	-6.310503288	-2.241351455
Z001E0110	7.8703981408	6.6847859521	4.2744454302	2.5280122766	3.4635838917	3.9606192166	3.8659273004	1.4837013512	5.6083543388	3.4885611744
Z001E0111	7.8911929417	-5.670603052	-4.136518121	-2.041897787	-2.788327794	-2.271017349	-3.135613343	-5.902821452	-6.303908284	-2.7710235
Z001E0112	-9.642031026	-2.676375873	3.7600794679	1.6757510704	0.8023026966	0.0642809184	1.2460340023	-2.316163894	-4.04842512	0.7816518381
Z001E0113	-13.77876549	-10.85534132	-13.65847944	-16.1840355	-15.49584539	-15.59953734	-15.08439287	-16.66814135	-22.23413742	-15.46848104
Z001E0114	10.033587212	8.3985813152	8.2960927619	10.030546901	9.8668079138	9.2159682137	9.7016691642	13.861700561	6.1907104815	9.8946080364
Z001E0115	-8.890218283	2.4172573769	-0.06691797	-1.093148449	-1.543213695	-1.098138064	-1.638760229	-3.79055893	-3.651054403	-1.520118354
Z001E0116	4.4328961179	4.3452301059	5.0727871204	6.4211579391	6.7499309148	6.5149245297	7.2117960752	4.3472578013	11.225366277	6.766708335
Z001E0117	-12.27720599	-15.72880756	-14.57955248	-13.09296069	-12.15024032	-12.48528648	-11.76073405	-14.37602659	-6.719731125	-12.16353295
Z001E0118	-6.80688881	-7.370296946	-6.127836657	-8.516572722	-8.355963089	-7.961336887	-8.111056484	-5.387154425	-6.443016489	-8.337869453
Z001E0119	-7.243591526	-10.80183835	-11.85994504	-9.846186815	-9.331527268	-8.927831072	-9.469949451	-10.72463077	-14.13507001	-9.302107693
Z001E0120	-11.98489269	-15.17800809	-6.468206872	-8.654186536	-8.460568721	-7.939590894	-8.71415518	-12.77439202	-4.161244002	-8.43169349
Z001E0121	14.79466843	5.2477047356	5.6289825266	3.0022814322	3.3853606808	2.7594786084	3.0896466962	1.6303293181	5.3563941636	3.4063435435
Z001E0122	14.255241694	9.8484860949	16.247188958	12.726827087	12.456034081	12.795284876	12.193705839	16.998428599	10.244021472	12.434001386
Z001E0123	-0.10662266	-2.819496634	-2.41866621	-1.116478311	-0.509176085	0.1470267068	-0.789052324	-2.867296092	-3.042246658	-0.532032114
Z001E0124	3.9774026811	-3.520575478	3.3308465043	-0.009553832	-0.071970537	-0.01666296	-0.417546666	4.4785869483	2.035598637	-0.054855034
Z001E0125	18.925053445	16.416270517	15.410881646	12.115220384	12.411340221	11.541417595	11.981980165	17.456323989	6.2496207762	12.428798172
Z001E0126	12.758218755	12.565158014	19.629876907	16.189694061	15.425222201	15.794197885	15.142339827	12.668461725	11.087885495	15.430066595
Z001E0127	-4.656959558	-12.2548521	-13.78066683	-12.09202788	-11.30981634	-10.79331698	-11.59942681	-12.66098092	-15.74269194	-11.32853378
Z001E0128	-21.30973172	-20.01442267	-11.57741941	-15.64619322	-14.57307369	-15.20975252	-14.85145641	-10.81850777	-10.73699176	-14.55000414
Z001E0129	-2.866704311	2.3618434433	-6.165264612	-4.652750461	-4.902525526	-5.560225208	-5.291992251	-6.452456758	-9.469859943	-4.925754094
Z001E0130	7.6078211277	15.019457415	14.850234527	11.9006922	12.422476194	11.714949379	12.095952936	16.547362314	15.609964198	12.439539661
Z001E0131	-2.749703886	3.117256936	-4.264774136	-1.838948376	-1.060466647	-1.555864393	-1.342037113	-3.857796395	2.6801479173	-1.045216022
Z001E0132	27.449258791	15.836604019	22.775339483	18.938932161	19.74707603	20.290599947	20.123795924	17.882520065	23.244329608	19.777595865
Z001E0133	-0.633136696	1.3313062415	10.486257366	7.7817394537	6.8765358037	6.438366565	7.1603033957	9.2357387721	9.6836713727	6.8748641193
Z001E0134	10.24740685	-3.832184275	-3.783368817	-0.956265108	-1.528381746	-1.086449962	-1.220011663	2.3832515138	-5.490948931	-1.546705866
Z001E0135	-16.68417738	-16.38939971	-17.08406621	-17.84163713	-17.96145772	-17.57179212	-18.29231114	-21.51254431	-14.1854887	-17.96447851
Z001E0136	9.6694230672	12.178122058	8.8630622958	6.8876528753	7.7197363719	7.4807295206	7.2562385949	11.709479914	3.1614201431	7.6853377375
Z001E0137	-30.31578178	-34.32899712	-32.32272565	-29.73456399	-30.54902629	-31.09221614	-30.11859683	-27.40806772	-25.76931939	-30.53134692
Z001E0138	29.905038557	26.284186303	17.968330804	20.177692942	21.002547816	21.661905299	21.283941523	18.818623213	17.146370965	20.984613583
Z001E0139	-33.49393532	-30.45785174	-33.00563202	-33.26944682	-33.84993056	-33.5926225	-33.46205109	-30.46087184	-31.49944631	-33.85949598
Z001E0140	1.1020638847	5.3906885474	6.2753418829	8.8805373027	8.1332196066	8.58363072	7.8836313052	10.852136121	10.334129168	8.1554758702
Z001E0141	-0.809009342	-4.899255465	-4.510445531	-0.719873562	-1.513879965	-1.025734251	-1.778512613	-5.268238877	-4.741766036	-1.539677668
Z001E0143	43.356525814	38.555344419	36.384629211	34.749937799	34.587446587	34.901397618	34.818293957	31.825965	29.1882069	34.564730418
Z001E0144	4.3633952556	14.592480657	9.9817470101	14.034261654	14.281551375	14.786424079	14.21737998	10.994889363	12.571806412	14.259896065
Z001E0145	13.130567357	14.967709769	13.964852883	11.257691538	12.429205924	13.036496404	12.798782879	9.7209046805	6.7466070891	12.468971541
Z001E0146	-0.663288661	3.9208570681	-3.064350596	0.2871817213	0.0927432544	0.6077312906	0.1132090863	1.826915226	-4.935251196	0.1208222894
Z001E0147	-10.2030648	-6.1048241	0.1777163576	-3.4770253	-3.673974119	-4.463549624	-3.459177269	1.0520181081	-9.254084021	-3.671024149
Z001E0148	8.8594342734	2.9805563121	6.7850308973	5.5172322422	6.1116103041	5.4636720314	5.7454828148	4.3260053282	2.2975784855	6.0874510724
Z001E0149	5.6411010831	11.158857187	1.7338374821	5.161566834	4.5722946526	5.030417132	4.2841838736	2.4369120386	-0.215303985	4.5514279947
Z001E0150	1.9816408706	-0.552887108	-1.597969671	-0.536138961	0.4679470319	1.0861323782	0.2197466121	-1.00966302	-3.857697341	0.465094565
Z001E0151	-10.44217269	-8.290042972	-16.16276536	-13.25857776	-13.73298557	-14.39495597	-13.45494501	-9.742938036	-18.47939848	-13.75325409
Z001E0152	-18.2441489	-13.17434564	-12.03953796	-10.08734516	-10.45717078	-10.95576053	-10.53933843	-6.752423306	-12.55627787	-10.43295358
Z001E0153	-9.28831057	-6.004549851	-4.413507267	-2.024621184	-2.723597456	-2.073654228	-2.926729403	-6.712861373	-5.43056977	-2.718032239
Z001E0154	17.111802594	3.0103432646	2.1291804054	4.570532648	4.2278651779	3.4287566491	3.9133415213	9.338387181	1.1311588305	4.2014680126
Z001E0156	10.163775034	13.728566181	4.6924327316	8.1463714727	7.9334582248	8.4357053718	7.6376152119	7.095872847	12.017478164	7.907899077
Z001E0157	16.82745681	10.728826934	19.202885337	14.250084791	14.527095357	13.804005595	14.038325337	12.578128292	14.85450892	14.497236308
Z001E0158	8.139839788	12.133870139	11.419924406	10.126659683	9.4390226282	9.8272505151	9.1562223354	6.263279863	4.2552838794	9.4618219545
Z001E0159	-9.21709988	-4.103612981	-10.80585513	-8.457205966	-9.039213383	-9.704540984	-9.450528504	-5.391733158	-3.874347982	-9.073947038
Z001E0160	1.2646587872	5.7008819775	5.1598462976	4.8263407442	3.9777773271	4.4153570564	4.3149852623	-0.364016941	8.9100369627	3.941798292
Z001E0161	13.967557802	5.6640584235	6.760195837	2.6522563649	3.386776966	2.7436899807	3.6000050841	1.615513449	-2.138039606	3.4172584968
Z001E0162	-11.93377572	0.0971625456	2.3363447357	-0.968716975	-0.145873631	0.4891240048	0.3865582239	-2.850676995	-5.432779379	-0.1120214
Z001E0163	-7.057238661	-22.99841998	-21.37827735	-19.15073302	-19.86431057	-20.54221202	-20.24245155	-22.52530944	-24.61039503	-19.83507265
Z001E0164	-12.34360917	-15.7823043	-15.73599293	-13.85834523	-13.27652616	-13.51311668	-12.8609929	-15.08288444	-16.78340716	-13.29423364
Z001E0165	25.236704354	9.3115492941	17.14077462	11.399912467	12.051994575	11.234386071	11.491317251	14.287112012	8.1217906928	12.02863717
Z001E0166	7.7953145601	15.173722317	14.625853287	17.734450262	16.976312264	16.916136676	16.80178519	13.815989878	12.965640452	16.95405537
Z001E0167	8.5831334361	14.12224876	13.255728545	14.724159756	14.558432801	13.884171412	14.454628659	19.48105932	10.07570917	14.535064841
Z001E0168	19.651285166	19.730452083	21.825277089	24.221096711	24.9885707	25.669084624	24.69710778	20.357179309	28.100551844	25.015728616
Z001E0169	16.024897593	16.211154744	13.566854572	10.846436448	11.81870857	12.144087569	11.5108201	17.192336716	13.94734478	11.833622162
Z001E0170	51.409413234	41.938282693	48.135018483	44.564999805	43.651693414	43.288470946	43.908878774	48.453177235	38.768357875	43.625563261
Z001E0171	15.91725174	11.48280117	11.692899847	12.550573783	12.906381153	12.185283672	12.484880813	17.463774905	16.120076366	12.882249386
Z001E0172	-39.78966875	-30.10099801	-30.9652464	-31.80440246	-32.19964108	-31.88890788	-32.53208392	-29.80572005	-27.88187314	-32.2357839
Z001E0173	-3.540459405	1.1248901448	3.5686987541	5.2793372239	5.979219735	5.72789675	5.6550687543	1.6549059332	9.3497225862	5.9898756747
Z001E0174	0.3049089365	3.1434504538	-5.440318599	-2.638843547	-1.799561523	-1.397570138	-2.185803826	1.65512472	-1.092671132	-1.783979526
Z001E0175	7.8144615671	9.3040205156	8.241245155	4.9999104315	5.5806621794	4.9384534598	5.8213573697	3.7714226588	0.650582568	5.5655024392
Z001E0176	7.225518147	5.9239151413	7.5278145158	10.251545032	9.9886851254	10.588828537	10.417930721	11.405156844	5.7907337558	10.019445109
Z001E0177	-12.59456436	-11.01195475	-13.59405854	-15.71874307	-14.6374216	-14.32401193	-14.87512557	-10.27993567	-12.75686955	-14.62295625
Z001E0178	-10.96130235	-10.02539529	-8.807824799	-7.185452896	-7.661507293	-7.096538124	-7.651982702	-9.549430376	-10.95504879	-7.633233498
Z001E0180	-14.89740828	-9.227587032	-1.969027612	-3.467011357	-4.012458481	-3.62791663	-3.538414962	-2.068743206	-1.860203335	-3.988153456
Z001E0181	20.33602176	9.2712928707	8.8363247323	12.731191913	12.218763008	12.701164923	12.635820092	12.285815119	15.819792697	12.220595481
Z001E0182	15.693486035	13.449483252	5.287937278	7.6394393156	8.5236893251	8.0215667887	8.8626096276	6.2623906603	11.229320728	8.5477856468
Z001E0183	-32.63827999	-40.22398132	-34.51258243	-39.02020822	-38.1715504	-37.93912165	-38.59610422	-33.53086756	-43.08863778	-38.19845993
Z001E0184	-17.08870804	-21.34689558	-28.41967359	-24.84872091	-25.45323722	-26.09624417	-25.15409966	-25.63590878	-22.34556709	-25.43489578
Z001E0185	3.9070684642	-9.957744013	-5.358399725	-6.78303591	-6.216310286	-5.673608099	-6.633458153	-8.375318711	-0.314422048	-6.241117556
Z001E0186	15.162971016	23.426101494	24.003603398	20.53835395	21.668804283	22.233351532	22.064842683	24.950213728	16.504806503	21.700159852
Z001E0187	25.230155771	27.370197861	25.925100704	23.254372527	23.58957939	23.841841927	23.135657469	27.038531449	19.068528833	23.554314015
Z001E0188	3.3737137628	-2.883077642	4.9164840649	2.6092948516	2.2074461429	2.6230316058	2.5397816545	5.4231837757	7.0643852406	2.1869840558
Z001E0189	-16.03940544	-8.942791206	-9.762352546	-8.582502794	-7.848447872	-8.364719602	-8.05355341	-9.500385243	-12.05042912	-7.867056226
Z001E0190	22.126011789	17.914159739	19.2204228	20.545563306	21.507687287	22.143833781	21.764863698	24.603877384	25.03422057	21.493279427
Z001E0191	0.0325843304	-1.507438317	-0.788639067	1.1229680625	1.2353574767	0.6880146832	1.0131153233	-1.483723954	5.3131542812	1.252989336
Z001E0192	26.543301517	16.052206238	16.846131351	19.277916254	20.312968702	21.070563042	20.771810228	20.187959792	24.660397184	20.345389775
Z001E0193	2.1817697312	0.7405122463	0.1053593942	2.7825197089	2.0986655263	2.1789354101	2.5426883307	-0.239681813	-2.198187267	2.087208715
Z001E0194	-13.97720124	-7.968959572	-6.285407934	-4.472002164	-5.430589745	-5.960355809	-5.690482943	-8.697020159	-7.790964488	-5.454938503
Z001E0195	11.633905497	5.2125282742	9.3349508197	10.173208324	9.101783072	8.5329657381	9.4415271801	6.1962143484	15.032838902	9.0721882865
Z001E0196	1.8172881209	-4.348884338	-5.543043738	-9.260180905	-8.577015994	-8.375879279	-9.201413549	-7.968189913	-7.26606039	-8.593226068
Z001E0197	1.2175583354	4.2468492333	-4.034344824	-0.207087936	-0.609740865	-0.054768635	-0.831715541	-3.298538359	2.589928358	-0.583746845
Z001E0198	-16.026578	-16.9772637	-18.02146823	-18.34411841	-18.80151295	-18.53437216	-19.14580154	-16.12060542	-15.74999397	-18.79115455
Z001E0199	-5.484615621	6.9619623845	5.9657791965	2.2190594483	2.9648863864	2.3615378309	2.7000056974	1.1695977796	6.1870046418	2.9836185815
Z002E0001	11.322287854	13.922882856	22.053316664	16.27658275	14.483277291	11.775006046	14.86982148	14.961205549	28.656300173	11.869175865
Z002E0002	-16.55528322	-17.63001627	-12.14597965	-17.64161727	-18.51210143	-15.48369669	-18.23038316	-16.05723256	-7.069378098	-15.15358017
Z002E0003	-17.56387152	-16.93077156	-10.51607316	-14.82600498	-16.50136098	-13.46694804	-16.10238905	-19.77798067	-16.11097212	-19.69426434
Z002E0004	-1.771013057	-7.597699615	-10.21539354	-4.694069832	-6.611904999	-3.109407224	-7.075107128	-8.766786827	-22.91324526	-3.186934265
Z002E0005	-21.76441156	-20.09190517	-24.70269789	-23.52493822	-21.20157976	-20.06231033	-20.89960254	-23.62498098	-22.39918043	-19.12724438
Z002E0006	26.579115338	28.907318709	25.159640662	30.410967126	28.512212728	32.751649973	28.169603953	27.015736744	37.354175078	28.836933568
Z002E0007	-15.31425007	-15.53452848	-13.43709613	-17.30389258	-15.21431318	-16.84774184	-15.53575455	-16.74288879	-19.96402807	-11.25551219
Z002E0008	-5.547717767	-11.50518062	-16.54151219	-9.310796669	-11.2566363	-15.2801209	-11.54251028	-12.80700763	-0.359629069	-13.88848749
Z002E0009	8.2557539059	10.489967955	17.519833608	14.058782274	11.681333127	14.354242064	11.361110788	9.5192884146	18.644137701	13.800413934
Z002E0010	8.2421043451	11.833277342	7.8899614479	13.015324699	11.617436237	14.088584538	11.901598991	8.1823116425	12.946135613	13.733783181
Z002E0011	3.4905327563	-1.408481942	4.3102674418	-2.7500285	-1.045615562	-3.951329187	-1.455891068	3.0624217571	-13.78708953	-2.875108002
Z002E0012	22.818697291	14.905538497	11.84674287	13.693492496	15.631604069	17.906680745	15.291726094	19.194103466	25.194608047	14.478271952
Z002E0013	-0.669287217	7.4575435537	8.8248386429	8.8158441042	7.4966433807	4.8111370448	7.8014894808	3.6459849267	-3.359549125	9.7056505695
Z002E0014	5.7351242025	13.518800473	10.922734734	11.985644623	14.201232479	17.07395962	14.318520376	10.903573896	7.9210896269	12.174230707
Z002E0015	27.479467009	19.703384072	23.418446758	22.58249403	20.788734285	23.292129926	20.921506109	24.441260185	20.860384639	24.44088537
Z002E0016	2.9755606766	-4.487419417	-7.545937479	-3.364322007	-4.235762174	-0.495121691	-3.982107881	-7.28932897	-18.34175347	-0.166553644
Z002E0017	-44.80099407	-37.43680789	-39.86332129	-37.44178438	-36.9253608	-39.90787415	-37.18022147	-39.17091067	-29.32497456	-34.38299541
Z002E0018	5.9756252776	12.577247985	17.584173494	13.574155978	11.873340634	9.3093664284	11.503481216	13.190826363	21.678121603	14.924437393
Z002E0019	-3.842280947	2.9807615672	7.0853517447	1.2557388334	3.330679998	7.3890159362	3.0811325662	1.3858131788	8.7009483063	7.0351812494
Z002E0020	2.5159072236	0.4321140184	6.6300873411	0.3171509924	0.8354010626	-1.73443469	1.2127862343	-2.04934502	-9.75247602	-0.918439461
Z002E0021	6.0018693828	-0.077773567	-5.337431483	1.1682503729	-0.496697929	2.6184261774	-1.015654377	3.6471767351	-12.83045705	-1.812342976
Z002E0022	9.137701192	2.5475820761	6.6822593675	-0.754906768	1.4197952781	-0.905212138	1.0942477076	-0.486370646	3.7191230918	4.1958514187
Z002E0023	-21.75899953	-23.00645119	-28.05483185	-24.95171305	-22.740512	-26.70411217	-22.97699645	-24.97531555	-15.86305001	-19.96997103
Z002E0025	19.691461698	18.489687134	13.381221346	18.701735271	17.486285315	20.160044548	17.091680426	14.937292557	17.561666325	20.559088977
Z002E0026	-21.21912135	-11.11829674	-13.79921497	-8.560361827	-10.36298582	-14.0590727	-10.10308188	-7.496748332	-18.87449252	-13.6186157
Z002E0027	-1.046493226	0.7976853058	-6.575668154	2.5509641714	0.5846837375	-4.849807766	0.9073941841	3.4871945007	16.935132594	-3.862313833
Z002E0028	24.720994161	20.598474391	28.539182265	24.101593384	21.678403535	24.262426859	21.281471951	25.616991525	32.447202224	19.54022656
Z002E0029	-10.46372046	-8.469868361	-13.38518741	-7.445772291	-8.846795483	-5.026052166	-8.55469735	-12.06534449	-18.41004591	-11.08600845
Z002E0030	-8.304414266	-9.573837113	-2.414239921	-7.258946321	-8.857412194	-12.24753933	-9.356344774	-5.041576791	-23.36252755	-4.706742756
Z002E0031	-12.745644	-10.64017214	-13.85560676	-8.543580818	-10.37691444	-6.805450977	-10.36332627	-12.18898787	0.390856035	-12.57254223
Z002E0032	-18.34460487	-12.64100585	-7.465767354	-14.11362765	-13.53966235	-9.600672777	-13.83759021	-16.99035965	-26.96855354	-15.59033873
Z002E0033	5.1560694743	11.808751165	18.505876208	11.984926025	11.125005586	15.286612194	11.522083389	7.6488582179	21.468979116	14.49480028
Z002E0034	-27.34133731	-16.69122406	-20.85913949	-13.61094401	-15.997471	-19.43972513	-16.40708003	-11.78280333	-21.36626064	-19.20504195
Z002E0035	-12.73341955	-5.161169117	2.2330356901	-6.939735026	-4.80253645	-1.210201342	-4.968316856	-7.440255113	3.2348218313	-6.240078239
Z002E0036	-18.54046151	-10.77774022	-6.462401036	-8.551512646	-10.96876949	-8.183848122	-11.23704592	-13.42543437	0.1110480639	-14.93481489
Z002E0037	-8.872383121	-9.058130203	-2.403495117	-10.95447621	-8.502240575	-5.501614363	-8.756691005	-11.97309526	-23.92274062	-9.419968762
Z002E0038	7.600672074	0.3869719531	-3.788465207	0.1939787874	-0.768606441	2.9096535825	-0.827691115	-0.746426951	9.1375317631	2.4652675087
Z002E0039	23.009674403	21.775255743	26.70625524	21.813192246	20.945237406	18.95448631	21.287605165	20.926007019	33.070382968	23.835789452
Z002E0040	16.444661817	22.4405131	18.339847546	23.748376734	22.451399641	19.137186474	22.624864064	25.100711892	12.605342674	25.483115887
Z002E0041	-25.13748528	-25.52284655	-28.17086535	-27.78895884	-25.18040635	-27.88864531	-24.88687747	-22.23838955	-35.10312879	-26.22345323
Z002E0042	-12.17644497	-18.62255841	-17.33850133	-17.18880255	-18.56686722	-15.02614841	-18.94696115	-20.97397149	-32.55869244	-19.42017728
Z002E0043	-11.33510429	-9.247942092	-14.80093027	-8.046670323	-9.566598362	-7.222561655	-9.196493432	-13.27644562	1.5989536099	-8.557130803
Z002E0044	-2.25082122	-10.49817069	-6.237670858	-13.42968638	-11.66137086	-13.97598784	-11.15888637	-16.32256722	-9.483642822	-12.60088916
Z002E0045	-15.50659814	-14.38563068	-18.38254226	-15.44771844	-13.46596474	-12.18525607	-13.06411356	-11.15553512	-1.101490542	-16.55398345
Z002E0046	13.347673321	15.833236332	10.402530315	12.282177737	14.614872699	19.424013315	14.284988772	12.072056816	0.8934876645	12.715244286
Z002E0047	-24.61750749	-16.34607166	-7.277825025	-14.0383456	-15.65110258	-11.0351405	-16.04638138	-18.12105887	-32.45923335	-11.69314524
Z002E0048	-16.42249116	-21.35769199	-27.88343816	-23.99103002	-21.81012173	-25.53339896	-21.53974873	-19.35500996	-29.98382323	-25.03656384
Z002E0049	7.2897239433	8.2633416938	14.130830756	5.8931016141	8.0581177003	6.4302900871	8.2679504445	11.219130205	-2.986738095	11.261950068
Z002E0050	24.49204538	17.1092501	11.364046416	16.941154919	16.103723703	12.553911161	16.320640796	18.639871393	8.558045741	14.301451445
Z002E0051	-0.806963486	8.3455826822	13.346687818	7.0342674174	8.2565378633	5.331001211	7.8949848758	6.6121767077	5.2332892865	9.7274705276
Z002E0052	-15.91138814	-16.18477994	-20.27560847	-18.56859759	-15.8853782	-17.1973301	-15.49299503	-13.84843418	-13.595719	-18.04526338
Z002E0053	-0.725876229	-0.336400271	-6.35235821	-2.945358911	-0.859098042	1.9091949706	-1.126004709	-3.880697038	6.338468288	1.116948813
Z002E0054	28.00802035	29.806279572	35.310099407	27.946153153	30.113686103	32.41668593	30.553732984	31.565405806	41.706283581	27.391679739
Z002E0055	-16.80718611	-15.80445256	-8.985241252	-13.58070835	-15.3008644	-13.19249847	-15.30123675	-12.08542917	-3.700794324	-17.39122267
Z002E0056	0.4922856024	-6.456005987	-10.13373082	-6.023827146	-6.910394768	-3.415554949	-6.6092724	-10.92804571	-7.544782854	-3.917027023
Z002E0057	-7.083071956	-2.886758475	-7.258683886	-0.392098681	-2.437464979	-0.846024076	-2.106493636	0.6078550819	10.971790599	-6.705125237
Z002E0058	-5.864539516	2.2248184842	8.560456064	2.9396835713	1.6932453221	-0.499808277	1.8915140319	4.4263165662	-8.54510672	4.5178140305
Z002E0059	-26.49762677	-24.29692435	-28.05086333	-22.62828368	-24.58095455	-20.80094768	-24.4052815	-20.82750048	-14.89676254	-22.46657551
Z002E0060	-26.29921315	-24.23388453	-17.75455178	-21.71624322	-23.47200059	-26.95019423	-23.27323419	-20.28371449	-35.03248035	-21.23000096
Z002E0061	7.3796462776	4.8448759211	2.2372750119	2.7184899986	5.0147306023	8.833216488	5.314501154	8.4325202476	14.457572103	8.0813657216
Z002E0062	4.1790306904	5.4351359918	1.2269057508	3.2746106664	5.8003332329	1.3648675966	6.2469537032	7.6190570555	13.478639991	2.6642201515
Z002E0063	-17.50533736	-14.45539356	-10.00355855	-14.47024184	-15.2487534	-14.3541479	-14.95876707	-12.8312732	-14.77449824	-11.60157239
Z002E0064	6.3729816868	2.5989639946	8.8740219687	0.5000590153	2.9398256238	-1.083971047	3.3647891552	5.6106928324	16.157949455	0.929772081
Z002E0065	-0.835438277	-0.348221223	-2.20607101	-1.166382316	0.6852785856	-2.244820046	0.9931601313	4.189062332	12.006499699	3.3273488983
Z002E0066	12.085566942	20.542248752	22.07798781	19.32165441	21.026884396	18.351331233	20.792070276	19.201967382	28.099464219	23.243514404
Z002E0067	55.251893652	50.908862185	55.62149579	52.144681545	50.675866224	47.498839244	51.012349549	46.92278743	42.41659186	47.612817511
Z002E0068	31.316907418	36.00515037	42.592429512	34.096974829	36.559270401	34.021153181	36.951190159	33.12566475	22.712790497	39.283659036
Z002E0069	-2.102476583	-9.274596067	-12.81705391	-6.372406813	-8.327032722	-12.78877945	-8.606694963	-10.53771877	2.8700070391	-10.5697399
Z002E0070	30.185115041	24.322121727	29.995867363	26.473609551	25.311044026	21.392245597	25.050569972	23.597506689	35.988126138	22.893989315
Z002E0071	13.784951034	16.026937683	9.9104995839	12.724491395	14.916262247	12.983513315	14.600046134	12.607398368	2.6800252005	12.477124101
Z002E0072	-33.28516028	-29.23660931	-25.83530136	-27.00057792	-29.29734526	-34.09936857	-28.95950929	-26.41619851	-12.97416641	-34.2388268
Z002E0073	8.9445937148	3.4012120146	7.6447771467	3.5399576247	2.3871810692	6.0447982996	2.5861569981	5.321111213	-6.780616739	0.8229566075
Z002E0074	-1.42369217	1.8840854399	7.7385079035	1.508792907	2.8637684924	5.119918098	2.6835737737	0.1086898506	11.3844331	-0.535174916
Z002E0075	35.972179573	36.614301184	34.051530801	39.313678522	37.899413141	33.721211273	38.214838851	33.910506449	25.757082575	40.014822437
Z002E0076	28.92120452	23.207318033	18.856718542	25.153089673	23.348174155	26.066579096	23.048632363	21.563850818	32.760033395	21.255832691
Z002E0077	-9.467125896	-2.756490606	-7.63245721	-6.209283496	-3.735220251	-6.297181671	-3.968694024	-6.523145406	4.6390638407	-1.251612678
Z002E0078	3.7171589191	10.001812935	7.7997318498	11.672706824	10.660908204	7.7509384591	10.976555372	7.34034699	-1.826299432	13.905260416
Z002E0079	-1.932321618	-2.169554205	5.9962464427	-2.987368686	-1.011838893	2.1968020987	-1.455697768	1.9506973488	-17.72523804	3.0805650858
Z002E0080	16.61061479	8.057445842	4.7003710749	6.7839865979	8.7686197674	11.786295452	8.4093728547	9.8259792858	15.064096863	12.795622995
Z002E0081	11.191980079	11.79407834	4.2446912865	8.0760947735	10.512195336	12.980763603	10.314416985	7.5224710868	19.813946043	7.9850352096
Z002E0082	-6.379495724	-8.259181208	-3.768846082	-8.618461755	-9.116145944	-12.51889188	-9.455387194	-8.631975525	0.289443898	-5.773478827
Z002E0083	-28.9271862	-21.2559751	-21.59398363	-20.59800326	-21.99474264	-24.8370242	-22.32983607	-24.70006264	-33.33626208	-24.0413623
Z002E0084	15.302000616	19.834745829	23.881852804	17.466594021	19.605594094	16.599771164	19.344064383	17.010120871	6.302923982	17.524001574
Z002E0085	10.999351034	20.870614815	14.125673521	17.892785645	19.937898599	17.149960283	19.660065994	17.217964301	7.7054473833	16.564829411
Z002E0086	-4.371005585	-11.49106873	-14.59490807	-9.989772901	-11.3079859	-8.29396723	-11.63812675	-13.81118334	-13.69228089	-12.35035822
Z002E0087	24.932385804	18.012728182	15.92659142	15.401932863	17.405692951	13.721806173	17.18272402	14.985727066	28.599722135	14.861170446
Z002E0088	25.996706292	19.881520104	15.289079516	22.194705046	20.249352141	18.270812722	19.744767324	24.749183727	8.369429364	18.649940688
Z002E0089	15.014780914	18.836762517	15.088100896	18.998834788	19.095325472	21.94386785	19.561263034	15.934573257	30.893242196	15.412551523
Z002E0090	-22.71123278	-11.2421451	-16.61874067	-12.80047612	-11.48622447	-9.240030986	-11.21993036	-8.262295862	-9.183144962	-16.14985956
Z002E0091	9.3848898808	4.533760765	-0.468416276	1.8442435869	4.1907869994	0.8903108768	3.7210454446	7.1467226535	-9.571678076	7.613634629
Z002E0092	-26.8685023	-23.14061289	-18.26375707	-21.87479447	-23.57586493	-25.81289633	-23.16342407	-26.60611486	-15.83724707	-26.9664057
Z002E0093	15.83013024	15.822204774	24.260695731	15.133334767	16.769917206	20.47452693	16.434009782	20.878481271	26.252362445	16.119685863
Z002E0094	17.476212804	12.120513177	8.5044047448	14.5794397	13.04133686	15.627369387	13.349823182	9.7228109887	2.0909661783	10.896035251
Z002E0095	-10.76783249	-10.81925495	-13.38882956	-12.19511803	-9.930269104	-13.363345	-9.431375122	-13.20634584	2.8905091929	-12.14834564
Z002E0096	4.4711060499	-1.198119291	5.2459132138	2.6156685855	-0.041885059	-3.901107311	-0.478386611	4.8504633165	10.794079982	0.0834972749
Z002E0097	23.293261817	23.588252207	18.764961482	24.855692375	23.52975751	19.418479481	23.714376898	25.611641078	13.736989272	25.563889013
Z002E0098	-12.20232559	-2.367302643	5.135384858	-0.424167528	-1.064406565	-4.710732305	-1.260447979	-3.454604062	9.6141869086	-4.402871742
Z002E0099	7.5170575059	1.7945949975	5.6090757731	3.3396740594	1.3638855638	1.5413345977	1.0633982116	-0.718297946	12.841012079	-1.093985905
Z002E0100	-0.878853158	-8.258215364	-3.458864295	-6.922797008	-8.51107214	-11.77244492	-8.941870299	-8.121957632	-19.17068169	-9.783419125
Z002E0101	-4.409165102	6.0310497276	12.494829019	7.8331316194	6.0609548081	9.4551828011	6.3003877329	8.2951149718	-2.506924604	3.2105231105
Z002E0102	-1.070183212	-5.251623658	-7.793575344	-2.42135284	-4.160589917	-7.453213733	-4.558558186	-6.410601108	-17.29536924	-3.616553998
Z002E0103	25.433347904	19.299524575	22.566289577	19.757856652	18.311491943	15.615492984	17.935514417	16.140753513	6.809925996	16.579643024
Z002E0104	-17.07722531	-9.984816744	-5.198506082	-11.87095644	-10.16737721	-13.73869919	-10.45997489	-6.605476615	2.0697164539	-12.51304295
Z002E0105	-30.27549332	-25.29328963	-27.99913349	-22.04716893	-24.08354162	-27.51963278	-23.71961984	-26.4658813	-12.66639072	-22.36179115
Z002E0106	16.103950318	8.3383501358	12.209618094	9.5775269196	8.0336874759	5.2506319909	7.6095357861	11.656920627	8.2847191426	9.3867031039
Z002E0107	-9.148523898	-10.67391369	-14.88445461	-12.52035969	-10.44297427	-7.548047825	-10.50711216	-7.368494243	-23.09851167	-12.75551742
Z002E0108	-10.66242333	-9.154481486	-14.45158683	-8.451390498	-8.640895896	-13.32313321	-8.364150474	-5.755108232	-17.85027403	-11.67666533
Z002E0109	15.166140667	7.7748441364	4.4104423481	4.6834964512	7.7887024524	12.302447941	7.8801660132	4.1379358528	2.8827216875	12.077735097
Z002E0110	35.571998875	28.712991373	24.445174119	29.187051935	28.113877562	30.681774286	28.413748291	30.897415142	42.017993918	26.196634986
Z002E0111	-37.78777171	-29.43991269	-32.90714251	-27.21340935	-28.84080233	-31.19270446	-29.13579388	-31.21511019	-32.27124231	-26.04997713
Z002E0112	41.143516585	32.809786778	29.400522576	34.49934178	33.076076843	29.453503903	32.77214032	31.054638045	42.439357038	34.240271203
Z002E0113	-8.251989227	-8.678990944	-14.26094681	-11.91320345	-9.104299025	-6.971897299	-8.800223494	-7.743082204	-19.14592305	-10.86722301
Z002E0114	-1.231830951	-0.469370967	3.3005431449	-3.657404601	-1.484773741	-1.250925421	-1.782740533	-1.007294702	6.4304827102	0.9094024143
Z002E0115	-7.069043892	-6.138268921	-11.31944147	-7.73350311	-5.933263154	-4.07511374	-6.240969359	-2.121519456	3.3334941216	-8.40967033
Z002E0116	-2.343598408	-2.374486328	-4.930426929	-0.994034883	-1.992048041	0.5117127295	-1.58938643	-5.733465562	7.3904245392	0.6379812597
Z002E0117	8.0582101023	8.3494557132	3.8157642879	9.9308797633	8.0980305811	10.372323133	7.6512752696	11.375041671	17.547369342	10.437295533
Z002E0119	-25.10810302	-31.43571432	-26.11229515	-33.98641125	-31.98171521	-28.77310911	-32.31581414	-28.79324441	-21.21038636	-33.7016107
Z002E0120	-2.008849076	-10.32147518	-12.60586658	-8.890332307	-9.301271329	-13.49383847	-9.025324207	-11.97204124	-10.16995807	-6.425627811
Z002E0121	-1.510685947	1.6720390819	-1.705061007	1.0987748267	2.6352957084	-0.836390959	3.0715455885	2.4684067051	16.142051155	-1.070821932
Z002E0122	-10.14555712	-17.77386242	-23.90638638	-17.61511154	-18.82431472	-22.284261	-18.59530379	-17.02176525	-9.841959212	-16.30746047
Z002E0123	16.680923894	8.1764648224	3.3060499703	5.4776991725	7.6686454335	4.3053950637	7.272691249	11.157481085	17.366610832	10.811481188
Z002E0124	-3.27345051	-10.00731137	-8.781417641	-12.34968535	-9.818421332	-12.70938334	-9.373956497	-12.78705412	-0.164949676	-7.160736284
Z002E0125	-5.86435708	-4.105492362	-8.069687142	-3.783418265	-5.030483992	-0.192857403	-4.911774271	-1.641645368	-16.49081293	-1.783973466
Z002E0126	-19.26633971	-12.25859555	-7.861220815	-14.39195089	-12.54857849	-15.50606292	-12.03999933	-15.86590779	1.577529851	-16.62657858
Z002E0127	-19.75992142	-26.88958312	-20.09687978	-24.71560187	-26.35490217	-29.47279903	-26.19619651	-22.25254029	-30.91184275	-22.84882246
Z002E0128	-7.414050591	-6.867419318	-12.68053519	-7.124139268	-7.951325685	-10.66555933	-8.230692568	-9.765075991	4.056261445	-10.25784888
Z002E0129	-9.523916819	-17.10601586	-21.16195191	-18.39413899	-16.17853411	-20.00649898	-15.93518329	-13.17605249	-27.18794237	-15.34989327
Z002E0130	-0.462313185	6.85835215	7.8510862434	8.5973747714	6.7865694158	10.15440855	6.2852637797	10.233455585	-5.487067727	7.0358950299
Z002E0131	-10.67503056	-17.46230633	-20.04332875	-14.74160415	-16.50199657	-13.83851052	-16.94873323	-16.07071223	-29.6803846	-17.53777292
Z002E0132	24.060332592	25.94921806	23.2925964	25.601840709	26.978019535	27.622119562	26.505814558	31.321735423	13.051044157	27.286917548
Z002E0133	-41.66749664	-48.15329691	-53.47172963	-51.2079127	-48.73696692	-48.65059677	-49.0461586	-52.29264345	-61.53715108	-50.64528845
Z002E0134	-12.56233718	-19.61305311	-14.97712928	-19.9322029	-20.58741582	-23.36703549	-20.23681682	-24.4150607	-29.41890589	-22.1553854
Z002E0135	-29.53982491	-21.36755559	-23.10347799	-17.63611951	-19.97251459	-23.91472023	-20.04916411	-16.17334189	-8.814802593	-18.07898403
Z002E0136	-15.9832778	-12.24310785	-16.87627237	-9.107416321	-11.02913796	-15.2239597	-10.6282381	-14.84868351	-16.56982845	-15.32917675
Z002E0137	-7.573920826	-8.006018639	-2.379318364	-10.91316554	-8.358297859	-10.39686312	-8.30485043	-11.70388432	-19.30362694	-9.420071556
Z002E0138	-34.60806915	-24.25131491	-27.43059848	-20.80043583	-23.02440757	-20.79539737	-22.69575834	-25.81232327	-27.93121802	-26.56098493
Z002E0139	-11.53183561	-9.916737178	-12.70227648	-7.351517412	-9.475676193	-11.80318196	-9.830199221	-10.4945963	-1.073164488	-6.921773894
Z002E0140	11.745268163	16.722153592	25.522020273	19.837180845	18.030211106	21.414387863	18.255685501	20.937358297	8.0200297937	16.738241034
Z002E0141	19.716748422	21.232820554	26.019913855	17.819004822	20.261528144	17.151894323	20.676549375	22.709190736	34.980676419	17.245571884
Z002E0142	-33.5277925	-41.61319135	-36.64445843	-44.69620919	-42.17027254	-38.61169005	-41.87359493	-39.29587483	-31.38717951	-38.74444413
Z002E0143	1.0038639376	0.7193895808	-1.833276042	-0.47143409	1.6254478686	4.0819738244	1.3850156995	-1.601529164	7.4924887818	4.455140107
Z002E0144	-14.45008036	-7.275293509	-11.70549593	-10.73820929	-8.108614457	-10.9053174	-7.830683048	-5.555498818	-10.77654136	-5.737524069
Z002E0145	30.46349478	23.487571021	30.874294875	25.489111386	24.114202263	27.6360976	24.467613453	21.411981497	33.451082497	27.667783692
Z002E0146	-12.16266865	-18.07136047	-11.61347599	-19.13748948	-17.23673503	-14.6301681	-16.87020034	-14.14421591	-5.075634502	-19.20413019
Z002E0148	7.8884636249	8.7841840697	11.385021811	10.630508474	9.2163064987	6.2807494858	9.6551710093	6.51682201	22.803813054	7.063926157
Z002E0149	4.4463607656	-1.3673358	-7.582322853	-1.416097521	-2.484844096	0.6568036514	-2.297485325	0.3725433019	-11.45067751	-4.424087067
Z002E0150	-9.697469278	-10.35820958	-5.865759932	-13.62192065	-10.73243399	-7.249400322	-10.37168257	-15.02839439	-24.6385997	-7.322318555
Z002E0151	3.3118336844	-5.345023128	1.2144992795	-6.504703792	-4.382974471	-6.97373822	-4.748883166	-6.562652648	-20.80856103	0.156157011
Z002E0152	48.128533182	40.265831782	44.960619345	36.818248171	39.800071164	36.780917354	40.216508205	35.434105414	30.100870636	38.353914646
Z002E0153	11.573236718	19.751944751	13.904709059	16.800891522	18.845923177	15.912284126	18.829837161	22.502667682	29.736581726	20.537465583
Z002E0154	1.7751549439	-3.612876708	3.5373094454	-1.497285801	-3.194791431	0.3028703778	-3.443007058	0.5119356097	-15.37933138	-4.222944492
Z002E0155	9.7179301093	3.7605510236	-0.315276812	1.3534852786	3.8852963879	6.9846985023	4.1578093119	6.654033508	-7.534384334	2.3551959054
Z002E0156	18.29757342	12.511882126	6.9016650599	13.637149086	12.122954834	8.5802913767	12.468344071	9.0581300054	24.769868963	13.526843702
Z002E0157	-6.720300536	-8.518919944	-2.827137032	-8.456665346	-8.798503273	-5.173773512	-8.383251065	-13.83341007	-9.911340116	-4.697180342
Z002E0158	9.575189977	16.148213442	12.612124638	14.314585994	16.689878037	13.74193701	16.941389125	19.935852202	4.0453384125	19.963593388
Z002E0159	-8.68485178	-7.168704777	-10.98381254	-4.791712255	-6.726124935	-9.345677038	-7.112624644	-8.134339134	-19.17003545	-8.482916471
Z002E0160	7.2182529198	14.588990196	9.3900918456	13.085823682	13.584425387	16.615418629	13.242185751	17.136198345	24.728909494	11.50618189
Z002E0161	-33.85842184	-41.18319742	-46.71622648	-41.37587066	-42.45396791	-39.36398648	-42.74636078	-45.16302801	-31.8413866	-44.09182255
Z002E0162	-28.35491489	-25.59871976	-20.58945782	-25.54661955	-26.45402317	-23.23044398	-26.07520013	-31.02459724	-36.59218102	-29.28591654
Z002E0163	14.46524623	23.311717475	29.236435424	21.017482205	23.176764504	27.435637055	23.411312942	25.692754585	10.650546552	25.986175564
Z002E0164	21.071184104	12.046416156	8.2212514796	12.445381702	11.65348577	15.022787969	11.782545477	14.010394514	0.1970893329	16.030560525
Z002E0165	24.137726153	26.936194682	19.982791439	25.135241346	25.884251435	28.703186317	25.510771505	25.845037244	13.053934377	22.83804695
Z002E0166	-3.524513827	2.9429549472	-1.335838713	3.133968017	1.9374980701	5.4958970996	2.3708447176	-1.707196824	15.583140732	-1.421343418
Z002E0167	14.01647006	15.618069279	13.806184905	14.490986866	15.826113458	20.427666345	16.301263783	11.630314333	14.633403228	14.513294912
Z002E0168	-5.011458285	-9.506260036	-2.084303171	-5.912713178	-8.28001381	-11.96827908	-8.028392928	-10.28179829	-8.726364552	-6.702989349
Z002E0169	9.2207188306	3.1970458822	9.7128819172	1.4895067211	3.9384897749	7.3576946635	4.3354577525	0.2779461684	-8.49740709	2.6173650401
Z002E0170	-17.62616072	-9.297325483	-14.2272925	-11.21647189	-9.620998042	-6.234413941	-10.01577365	-5.75247118	-1.217996618	-7.420981776
Z002E0171	5.8746349948	0.7316419977	5.457367827	-2.833113953	-0.360145833	-3.604902574	0.048330366	-3.774578001	1.5870604668	-3.559322338
Z002E0172	28.342926125	23.996497209	17.3100676	20.253992462	22.714862175	20.051422106	22.459684732	20.676426919	32.310253538	23.297794833
Z002E0173	-5.221779129	-6.124296443	-1.260050928	-5.25306383	-6.925307426	-9.344059643	-7.060376379	-3.347309566	-15.77259051	-9.239962187
Z002E0174	-7.822374281	-7.912810162	-10.59476187	-6.10239119	-7.413286706	-9.578344541	-7.190761345	-7.803277524	-19.58285767	-3.712679086
Z002E0175	11.116090836	20.316654123	17.87214787	22.525239376	20.859124768	24.37940148	20.508801972	23.976172439	19.752987546	19.07948227
Z002E0176	-13.98159706	-11.9386636	-8.393411769	-8.113989456	-10.78651315	-6.857059394	-11.28063893	-5.66590158	-2.52125884	-7.652212458
Z002E0178	1.4596712929	1.4287521027	-0.195176345	-0.010221426	2.3582294219	5.9031886298	2.6284117248	4.9611712138	-8.684615936	1.5673558546
Z002E0179	-10.13718922	-15.31743331	-7.76598357	-13.19834288	-14.90769861	-11.86543353	-14.66681591	-11.19458566	-4.365645499	-11.9861495
Z002E0180	-1.15990204	-3.475038477	-6.547820617	-6.942103037	-3.934845707	0.5297584052	-3.737779108	-1.539273384	-16.48772053	0.9740657109
Z002E0181	23.517354647	17.559033149	11.687882481	17.94711098	16.547694193	13.239498731	16.780697461	20.028327689	29.913430981	18.379635325
Z002E0182	-22.64086476	-16.43845403	-20.97055386	-19.58491657	-16.87170545	-13.45623201	-16.42929341	-20.72491774	-7.024673992	-14.11726343
Z002E0183	-14.26872969	-12.22086382	-6.366315067	-11.16100171	-12.96533131	-14.83506213	-13.45162132	-8.879310976	-23.15194204	-14.62140416
Z002E0184	44.30953475	39.507465406	36.763856952	41.471386138	39.80571864	42.910624213	40.068070343	37.456188754	40.393986748	41.932388418
Z002E0185	5.5453924451	-0.345205792	6.6075032355	-1.164448902	0.5684999396	-3.011621361	0.379480035	-2.096747991	10.505534172	-1.759541714
Z002E0186	-25.18275042	-32.4098025	-35.64870436	-34.52588807	-32.35500006	-29.67743269	-32.67726162	-34.51076043	-35.86645475	-33.78558813
Z002E0187	23.20683024	15.563986311	22.96374287	14.539447642	16.393529234	19.184575393	16.065268417	20.032571377	25.754568823	15.615215626
Z002E0188	15.991522999	15.593250153	9.2330275751	16.994229274	15.405829454	10.806853557	14.994628996	18.236319916	10.980735919	13.094944718
Z002E0189	2.5181487127	2.9150831697	-3.824144975	4.3032468216	2.1277265612	-2.338445107	1.5713967639	6.9969832108	0.9920202418	3.8340494777
Z002E0190	7.3125604022	5.952036266	12.981421577	6.560336514	5.2758341803	10.216919538	4.9180616792	3.2201133058	13.199773735	9.9245858053
Z002E0191	-16.87599607	-14.33758592	-9.752406815	-17.55253005	-15.26623301	-11.07725553	-15.72689438	-11.89938259	-30.98459055	-11.75399253
Z002E0192	5.3367367112	10.813906239	16.99065694	11.746016841	10.031227953	13.394450302	10.236491566	13.618270433	12.758473694	7.6337467445
Z002E0193	13.793518552	5.0046229334	-1.235824279	4.4341220298	3.9245858669	1.3306847157	4.1752287465	6.5588087879	5.2788907603	7.7968834144
Z002E0194	10.512327728	22.328507802	27.115923955	23.575844474	21.583527843	24.925649019	21.909728155	24.805367515	36.177939287	17.596974733
Z002E0195	-10.98643566	-1.807554855	3.4198575035	0.4219812321	-1.730386278	-4.07428716	-2.146308116	-3.885866908	-15.35763685	0.5022508298
Z002E0196	-7.138108074	-5.619538559	-11.88895304	-4.986746239	-6.665842881	-9.496108355	-6.748130807	-8.457244291	6.4648533935	-9.550267689
Z002E0197	-3.522294339	4.5561087521	-0.782136641	6.7375509597	4.4646059419	0.1482432173	4.0854791688	8.3662811761	18.166519234	1.1848579737
Z002E0198	5.6629206164	8.586981581	2.7685084858	9.7652322827	8.3314118828	10.832859241	8.6407930889	4.2142818083	-2.570061759	7.124269983
Z002E0199	-4.006528476	3.8125152594	-2.081823052	5.7196279237	3.6014268371	6.419133304	3.2280654371	0.7708614678	-8.5713556	0.0155260345
Z002E0200	-10.73679805	-8.36854565	-13.42930374	-7.115091924	-8.564493315	-6.609841362	-8.329333386	-6.86795758	-17.06687385	-11.84306868
Z003E0001	-8.088926563	-15.05402925	-10.85830748	-10.08113838	-12.25688753	-20.59694116	-10.55243594	-13.98646598	4.0728226639	-35.7288924
Z003E0002	34.976920149	34.649922501	33.2292255	33.906570014	35.760832344	26.753990916	37.504349256	37.631388285	20.736928337	5.4284593118
Z003E0003	1.569828923	-1.341653245	2.0308478058	1.3651318097	-0.871564354	7.4293122816	-3.362917494	-2.048389316	21.935893192	-32.16533975
Z003E0004	-27.16665789	-25.04360579	-38.03582842	-25.0740587	-27.8760479	-22.69296761	-29.78468856	-28.53015297	-50.95460336	-11.49065543
Z003E0006	-5.974247912	-6.556101541	-12.1491597	-7.52146277	-9.832407563	-1.155790586	-12.2770593	-10.30267988	12.576982839	13.292405797
Z003E0007	-3.761612349	-2.842409149	-6.274541138	2.1341415148	-0.432724385	5.1378507914	-1.95129391	-2.025193797	-25.52749965	-16.42596887
Z003E0008	-0.616261524	10.12432927	14.34333218	7.5479388526	10.241681495	16.689592855	7.9369497122	8.5716850396	34.613333431	-10.5989687
Z003E0009	-7.776225377	-22.42490907	-31.7656546	-23.70311706	-20.47270516	-29.81950357	-22.6602178	-21.72507082	-19.69957878	-3.052252895
Z003E0010	-26.99880893	-26.35865936	-33.96302327	-23.99133372	-27.06974713	-34.53918423	-25.37102988	-24.88696393	-32.55496323	-36.45173468
Z003E0011	8.8754346446	15.191566032	22.840455925	13.098102391	15.551147722	8.7011702103	17.481798569	14.0825389	-4.051221467	7.1074362007
Z003E0012	-32.14769609	-21.05025975	-24.95766	-24.23293763	-22.02463407	-29.33042057	-20.5182142	-19.71711909	-26.38732665	2.9692085262
Z003E0013	10.020255431	18.500745079	5.908780538	19.257019675	18.264358517	25.07354861	15.934771195	19.911321515	42.78340249	-2.01455422
Z003E0014	-23.72111228	-16.27106293	-15.80977258	-13.51217715	-16.13716394	-9.430356158	-14.53114232	-16.96905453	-7.015691907	-33.51840378
Z003E0016	-0.202129694	-4.665841283	-11.22017837	-7.373566816	-7.051473352	-15.6730294	-5.207506237	-5.359064225	-35.31884448	18.865860999
Z003E0017	-15.98131648	-7.02921209	-2.120165156	-3.647646194	-6.287014879	3.026351748	-4.580911559	-7.229011483	-31.58618775	20.633176203
Z003E0018	24.105146496	25.020869459	32.269565074	23.355908083	25.580019561	34.168351053	26.818124386	26.745941516	29.546785089	46.528678676
Z003E0019	-24.89510827	-26.68426414	-12.1391429	-20.83358952	-23.67673843	-14.61030507	-21.64200218	-22.05391646	-49.96178564	-28.64561518
Z003E0020	24.185098232	33.098039771	39.111325209	38.272741046	36.284494794	29.900439464	34.803498278	35.129833133	37.756970994	59.612753048
Z003E0021	-41.94790643	-35.41322584	-35.20991575	-33.1178246	-35.91111443	-28.98573787	-37.42734738	-37.34177162	-57.0916053	-44.09212025
Z003E0022	1.7035495659	5.8573498487	-5.368903785	7.3578228401	4.8109389529	-5.487471706	2.8287660268	3.1773433703	-0.731270727	6.0318416615
Z003E0023	11.153527895	18.539733413	17.660246225	18.596659403	15.87413847	6.3907030046	17.392081707	14.117492946	32.296620795	32.555870805
Z003E0024	15.369316118	8.8538043632	18.587448214	7.092098142	9.240438424	1.7677750212	11.116951659	10.160517486	7.7302712736	-9.32965363
Z003E0026	8.3784130864	-3.01419353	0.7329208581	-3.670994768	-6.127947507	-12.68465513	-4.868072847	-7.93410949	-10.96993184	-23.68144382
Z003E0027	14.365883505	19.807928103	11.306253323	15.847196627	18.122088916	22.249289245	19.271401809	16.292166807	36.082416839	-0.893468533
Z003E0028	69.693946017	63.988648872	68.530586767	66.728951224	63.968306777	70.649332995	65.52966496	63.871839917	70.50941786	81.341266724
Z003E0029	-23.55462656	-16.30332133	-3.021594003	-18.32899246	-15.72534887	-5.081561874	-14.71400676	-17.24440231	7.4213111909	-28.06554615
Z003E0030	53.008903057	41.780290238	56.124013802	38.67864986	41.666487309	51.842644265	42.732619745	39.705838533	57.090669193	69.372369064
Z003E0031	25.517509414	35.885572651	22.423064963	35.27788323	32.425306626	20.6446565	34.098107425	30.840026102	47.450485902	55.197219848
Z003E0032	36.317378881	28.109413807	18.135506696	25.384185692	27.783942422	33.595589165	25.183898446	29.553946045	47.081505666	-0.64904267
Z003E0033	-1.389447055	-0.271601956	0.9016158525	-4.696462484	-2.375757459	4.9424655753	-2.857167331	-3.181144162	-25.9582608	14.758971874
Z003E0034	-7.146149831	-14.54134878	-30.0331005	-20.16529194	-17.81666924	-11.94176783	-16.87584392	-15.40823705	-2.403040402	2.0337747237
Z003E0035	-9.514311457	-16.57892276	-19.1622693	-12.09421112	-14.52288147	-5.954681116	-16.55671885	-12.21695986	4.8095800051	-30.11437463
Z003E0036	0.7082501999	1.6515715413	-9.093871483	3.7950742467	1.3341557677	-8.676442833	3.3946590711	0.1727730787	-8.769287064	26.529382686
Z003E0037	-4.932084545	1.4564966214	10.430953909	7.8719788813	4.8016214553	-0.530937051	7.1853597753	7.0985051073	-17.42380491	-5.095172271
Z003E0038	-23.72877453	-21.31244125	-32.2310649	-26.87279277	-24.32491872	-19.09731779	-26.91698927	-25.29857648	-2.759707263	-11.04579619
Z003E0039	5.4231083806	1.6249802683	-2.53588206	4.0322341389	1.2504877525	8.426742311	2.9536036867	1.0037613958	0.4473747471	26.870130964
Z003E0040	3.0707744735	15.52987181	25.849080591	15.824172538	13.055538172	22.840382343	11.083216646	11.348014179	-4.764968352	2.4321920881
Z003E0041	-45.65732316	-45.25373365	-52.56041179	-39.38696345	-42.30020297	-46.02306969	-40.28358634	-42.94189625	-27.68424193	-31.3086995
Z003E0042	11.473826219	-0.814109138	-0.173504365	4.5985537325	2.0566971873	-5.983359563	3.785455943	3.9638073029	17.6144865	-25.3327754
Z003E0043	-5.225993828	-7.762900104	-8.937980831	-9.381974914	-6.257901387	1.2782067126	-8.62876601	-7.788716321	14.969265606	-18.55209367
Z003E0044	18.268352892	27.667551464	32.033374059	29.946936135	27.396560452	21.799064414	25.56447307	29.660851704	53.177308981	14.980300687
Z003E0045	-8.733533283	-11.63833966	-20.06244022	-11.29283441	-8.748523773	-19.40792709	-10.27367891	-9.750597117	-32.84020045	5.2818712888
Z003E0046	-9.823274755	1.4267490169	-6.380447792	0.0627615488	2.0113598801	6.5466379488	3.7117478666	0.8837088399	-11.17362509	-17.79017742
Z003E0047	-8.075194896	-11.25946328	-13.11379629	-8.274090657	-10.82641205	-19.56886976	-8.703283433	-11.60105415	-36.59266447	7.1543723483
Z003E0048	36.117475927	28.199628622	42.994977541	32.805995424	30.51312414	43.315034775	28.375521155	32.28446297	22.978810425	63.019400791
Z003E0049	-3.689859626	-15.40584417	-4.088209734	-13.57648297	-15.41122979	-19.72058789	-17.69592884	-17.50628578	-3.673140442	-35.74039555
Z003E0050	-9.822468012	5.9621889966	-1.980765192	6.0451838837	2.8959951352	-7.430558183	4.0968486892	1.7539049765	26.067737322	-13.46071805
Z003E0051	53.773572818	46.128252218	49.344231833	43.664580888	46.038437892	53.359081669	47.13251152	44.091089363	61.621772967	46.837049474
Z003E0052	52.5017615	37.588309791	48.594637231	34.489630756	37.690528293	33.422177984	35.322423767	35.401792351	16.709417622	20.791581061
Z003E0053	26.909455761	13.596233577	3.9464339121	17.979027165	15.587588764	7.0370547796	13.745075582	17.953454921	29.136447326	-8.153522074
Z003E0054	50.080603458	41.243146224	43.479859431	41.36771573	43.860656727	49.900309332	45.323469258	42.128952171	56.131847083	63.426064162
Z003E0055	2.7736875589	2.0961053727	15.116990805	-1.460337119	1.8322022126	1.4170006745	-0.866293184	-0.589200086	25.147834654	-9.311609879
Z003E0056	45.189425202	40.964800405	43.551580577	38.820506221	41.466429923	36.824516876	39.336907977	43.677779172	20.250001728	61.977662498
Z003E0057	64.509781478	52.418803467	61.50835133	57.437485755	55.345421206	64.056660429	56.771671814	53.830354645	67.458849049	73.26344088
Z003E0058	20.0609154	9.5849376345	14.551212417	9.1487209496	6.7129901878	0.3366510702	8.13784724	4.8368378949	-2.13213184	-10.37587051
Z003E0059	-24.70838962	-35.02407152	-25.28606301	-38.26821552	-35.22739843	-38.48351614	-37.88026874	-33.91499005	-16.20268655	-11.57038624
Z003E0061	-11.58512163	-22.75735536	-23.32133204	-24.69185087	-22.16630332	-29.52101768	-20.73942956	-20.64265123	-29.96944999	-47.39788423
Z003E0062	17.54515345	6.4568689225	11.231313802	3.3657627531	6.3959586601	14.029343358	7.4507049794	4.6840884376	20.89751836	26.369766987
Z003E0063	14.144098253	6.2106669814	13.576352614	4.7017079912	2.8833656673	-1.742502037	0.3714747924	0.9455686319	22.426980764	26.889701215
Z003E0065	16.019376526	13.460600276	4.4806729906	10.319950661	13.283586243	4.1784781403	11.490463023	12.560826885	16.385271582	33.525684752
Z003E0066	-27.46378857	-26.52551621	-34.14597721	-22.74850156	-24.68364209	-33.64197743	-26.48591894	-25.88692207	-7.764192778	-0.082143638
Z003E0067	14.86696938	22.753565355	31.19619164	18.149801104	20.516848315	30.439539924	21.841451011	19.077724368	1.6436224374	13.476104387
Z003E0068	2.9913678858	11.97437219	21.680660853	17.73464462	14.743764761	8.8633596366	13.185338523	16.60435275	13.792462365	-0.018161738
Z003E0069	-30.42041476	-20.38556657	-21.80575068	-21.00510575	-23.19797879	-15.00514245	-25.72908362	-24.22411292	2.6242161852	-42.54605084
Z003E0070	-38.76277491	-31.22309942	-22.20418131	-27.8572446	-30.58762144	-35.92234301	-28.64920704	-31.92490873	-51.28488533	-41.84555563
Z003E0071	8.003032372	2.8953964084	-15.14892128	5.8124976015	2.8342247363	-8.707803459	5.0756110901	5.7072535315	2.2005545176	-22.72220887
Z003E0072	34.802089798	25.812137904	10.319765866	20.597824633	22.778871574	28.936697622	24.107428315	25.206393389	-5.163440402	46.424859665
Z003E0073	-45.53699607	-39.19691995	-37.57585823	-44.97426519	-42.16244064	-50.07654434	-44.32080187	-44.67771346	-65.98070331	-15.30329824
Z003E0074	-3.822371837	-2.84280855	4.2801051168	-5.971487118	-3.747080071	-8.853306062	-5.748478606	-2.081401092	-25.0435526	18.579252247
Z003E0075	11.637604338	12.222273782	1.7815468644	13.286727334	11.184243668	16.701563256	9.0438061189	10.085225433	31.990846966	-4.297744124
Z003E0076	-13.85271082	-27.1645227	-12.03731791	-28.64340124	-25.69979481	-15.85628546	-24.60921801	-27.75260861	-7.747898086	-41.81663864
Z003E0077	-1.081914086	-7.447262104	7.4470682975	-3.766052463	-6.896182348	4.2840306018	-5.193305983	-5.58943209	-37.36714417	19.590835716
Z003E0078	-18.92318897	-24.85336329	-17.15650772	-23.19184096	-25.29366946	-32.86201377	-27.28784688	-27.49329601	-8.71398547	-7.197828187
Z003E0079	-17.80501757	-23.6711181	-23.5984109	-20.19321152	-22.26178846	-29.095683	-24.34788971	-23.11460624	-26.23397034	-8.226371492
Z003E0080	-41.65753236	-26.56321587	-32.195013	-30.9489155	-29.18427868	-38.41432353	-27.71433016	-27.21131015	-33.80620639	-6.404295732
Z003E0081	-27.72385303	-16.25503946	-14.44928031	-10.46265336	-13.26747707	-21.63741441	-14.87681396	-11.26694806	9.045211532	-37.72261108
Z003E0082	-8.694382272	-12.87848098	-16.4520894	-15.35056934	-13.20287695	-23.31495057	-11.2822518	-14.65140336	-30.55344786	10.911770412
Z003E0083	31.750991696	29.307178305	43.764827941	33.050074443	32.711219235	43.463232714	34.28888937	34.956956967	49.11717795	55.012080545
Z003E0084	-23.89639257	-14.94872918	-7.925737131	-17.72407338	-15.21232336	-22.85982162	-17.20789887	-17.05876614	-13.55442315	-28.51810166
Z003E0085	-40.30820181	-51.59344368	-55.26794189	-54.29056927	-51.71016536	-60.82807663	-50.35291089	-49.9998589	-33.76424419	-77.04384929
Z003E0086	1.1528071643	-10.24984965	-10.14816596	-7.651021568	-10.17950878	-18.89181316	-8.776716514	-12.02358254	-17.8848616	-38.37043354
Z003E0087	-23.43649694	-22.89013347	-8.74164408	-24.79207681	-22.41856334	-13.87342928	-21.05145513	-24.07545106	-4.627652482	-0.590860187
Z003E0088	35.151712455	19.045469256	17.096079268	23.58323771	21.431089499	29.22760467	19.643995239	20.301931241	-3.066982926	3.0664249849
Z003E0089	20.452880701	11.122173357	10.98382804	11.68379061	13.697196104	9.8897897931	15.38465556	15.296026192	29.679543904	-7.433541104
Z003E0090	-7.547963794	-12.51504702	0.3011146858	-7.052948196	-9.723733346	-14.80638066	-11.15891828	-8.565726642	-33.75765969	-23.63305051
Z003E0091	15.265914282	3.8765573725	13.171445245	1.4801094798	4.0644711831	-0.490692317	1.8719586594	5.0784693023	-17.86363136	-13.88207025
Z003E0092	-43.99151864	-41.06875029	-46.32793472	-47.23631969	-44.36572068	-51.74508822	-47.01127836	-42.9312385	-20.73839204	-61.64532145
Z003E0093	-24.28632787	-32.5911553	-38.77437439	-27.49605849	-30.2452101	-38.7517302	-28.33400031	-27.91765142	-41.53695142	-11.16871325
Z003E0094	-20.20461625	-19.00952056	-21.00744735	-14.55698193	-16.86500707	-10.79258912	-18.77899101	-18.39051364	-1.99153968	4.8011816786
Z003E0095	1.7650178859	-8.569840071	3.2542862482	-8.941984082	-5.755356984	2.7776431019	-8.233981487	-8.014832309	9.6201078973	9.9275490786
Z003E0096	27.20841258	17.685041158	9.4518000332	20.06517525	17.512032664	20.073832365	15.562148348	15.971668652	-7.254131436	-8.699041426
Z003E0097	-5.820867945	-19.0279897	-13.26489785	-18.66471916	-16.00338798	-7.354215152	-14.80327886	-14.23318182	-1.515211999	-18.80518098
Z003E0098	-12.11036065	2.7532894551	-13.81759214	2.9709424477	-0.291957085	4.6127678138	-2.219710703	2.4255372166	2.2617166056	-19.910079
Z003E0099	-14.64327138	0.4021803805	11.173362028	3.1555685774	0.2961515417	5.3046185097	-1.517818467	2.2241441217	21.373019777	30.279153539
Z003E0100	16.032781736	3.6107643139	10.091940645	0.8433022076	3.202995254	-1.918883099	4.6499902335	4.5737175378	-20.96648512	-12.45935889
Z003E0101	-14.44597768	-15.43999532	-13.04542296	-9.291742733	-12.12058628	-19.63114144	-13.43536133	-9.913423024	-37.35302257	1.92827259
Z003E0102	1.9886736891	13.885178835	-5.834628401	13.582690537	10.773958079	-1.025929579	12.407020658	10.344295326	33.699825007	-10.47532122
Z003E0103	-57.54312925	-45.92992355	-48.6007764	-44.77234703	-42.64857076	-37.68008494	-40.57420753	-43.68989231	-53.42012058	-18.49601733
Z003E0104	-15.90323798	-26.58899491	-41.39367795	-30.11242894	-27.30379094	-35.75860702	-29.78460907	-25.08364768	-18.65048746	-10.59220662
Z003E0105	-20.39190443	-26.78219025	-28.03697236	-26.22321874	-23.77686607	-31.68181518	-21.69667741	-24.50167439	-49.05071689	1.0163251587
Z003E0106	2.6714223843	7.1228869876	5.9560154208	3.9686425373	6.2481120865	13.440244847	4.0632761531	7.7596596551	27.58510636	-3.150107996
Z003E0107	-22.23250859	-18.60634152	-9.545952874	-17.712675	-15.32508004	-6.153494422	-13.4781475	-16.45101386	-36.9007193	-23.09511757
Z003E0108	-2.358461527	4.4386508723	7.3596232709	-1.173523846	1.3019327592	-0.688529327	-1.257642669	2.1914346081	23.996400262	-14.20647753
Z003E0109	7.3624250916	11.094277626	21.296180086	14.117656041	11.511527634	6.3754729862	13.379287034	9.7965093541	-10.97379218	1.7912369471
Z003E0110	-29.52430656	-40.30540563	-32.11429368	-39.95458029	-42.38375958	-30.51884002	-44.5635988	-40.64374852	-65.84899253	-33.45085047
Z003E0111	-29.20793727	-26.78510351	-35.3836501	-29.24227766	-26.81614352	-19.77333065	-28.75901295	-24.81012434	-52.53390076	4.0114381091
Z003E0112	13.395128863	15.256713335	4.5563221929	15.893326625	17.731948325	6.1428963184	19.819755952	19.474773795	0.2889031791	0.0425142193
Z003E0113	7.2506167172	5.3407024752	4.1181535063	2.1416108658	4.9093895774	-4.422191026	6.3391374258	3.0238452482	-0.022385995	-10.02551839
Z003E0114	43.189140523	54.56121595	55.834523788	49.743985432	52.208990609	59.377228017	49.928249512	50.492601639	34.517938879	34.405450517
Z003E0115	-31.84875425	-45.86760586	-38.49865435	-40.71393105	-42.8794817	-35.02383523	-41.47461355	-44.44609339	-27.65086091	-68.71025912
Z003E0116	-11.28325502	2.8649742137	3.5981311815	-2.117577617	-0.036198202	8.5362423235	-2.527020448	1.8581377895	26.161287644	-12.1330368
Z003E0117	-1.536715749	-1.707530736	-2.70325958	0.2120361473	-2.092162392	-5.836328781	-3.772613137	-1.438547227	-24.2238694	-15.05279484
Z003E0118	-8.328513592	-2.64582355	-11.7861599	0.3618226844	-2.837867989	1.2576787205	-2.717438307	-0.877376693	-30.01067113	2.701279399
Z003E0119	0.235601291	8.6542302949	-6.80400836	3.7794758102	5.9696122799	10.71408245	7.4510654097	5.3963626238	-13.97247847	-8.770841862
Z003E0120	-5.465394504	-9.302647688	-9.438903494	-6.331966523	-6.855288571	-0.119428292	-5.324694553	-8.238068708	-14.41405194	-21.45943792
Z003E0121	5.3870398395	7.9325664338	9.0427043306	8.9223826637	5.9182360433	12.714758392	7.5949822745	4.7213778833	-20.32825593	22.499096444
Z003E0122	18.519141262	27.72601285	22.877959307	26.1477237	27.772607569	34.44516853	29.79060362	30.358899842	6.6202850955	20.723921532
Z003E0123	-60.20894589	-52.79726419	-36.50946178	-52.16794628	-52.60492968	-41.46542342	-51.32374944	-51.58209031	-38.11992108	-20.5971677
Z003E0124	-0.854200756	4.6942980701	-6.213092411	2.6157424649	4.7038241923	7.3547116532	6.2636763924	3.7932658745	25.078058679	-20.3968058
Z003E0125	-4.157931244	2.4822481787	-8.997289779	-0.424764773	2.221895435	-7.597773992	3.5846261418	1.1556002552	19.998579339	25.274311103
Z003E0126	36.468586896	43.879469938	41.926456869	46.910411773	44.087027476	53.960034491	42.189519416	46.7719905	25.370491184	31.515515089
Z003E0127	4.3396053481	-4.129323761	-11.342921	-6.514964622	-4.135492211	0.2145829314	-3.063495926	-5.859834752	12.082817154	-32.9433526
Z003E0128	8.8004369142	6.0574723331	0.6435733826	3.5397128895	5.8991583359	-4.077085496	4.2895360322	4.6576011785	-12.81864833	-14.58326103
Z003E0129	22.294276145	11.914559897	1.6840236214	9.7720654759	12.095926683	18.870930256	13.457859538	14.353114887	2.9802433713	10.855042313
Z003E0130	22.944119311	17.63422011	9.7244355076	19.898399175	17.152217686	20.990298647	18.831899779	15.863385804	29.246074849	33.803618218
Z003E0131	-9.180358488	-8.008180367	-8.5443285	-10.92423246	-7.898881044	-15.55359854	-9.769133319	-9.073509082	-28.76188173	14.926125787
Z003E0132	-47.98824921	-32.16816154	-33.25269653	-36.32461607	-34.47786101	-27.7471945	-33.30043568	-32.54453558	-13.91967292	-33.37200909
Z003E0133	-17.36494839	-21.92138812	-17.97366216	-24.49324051	-21.60886718	-12.57947234	-24.33634678	-22.88295301	-25.05113878	-6.640831982
Z003E0134	-32.36076369	-25.78983155	-19.33361701	-22.17931682	-25.33715805	-16.42058217	-23.53111578	-23.91762875	-55.65675094	2.4581349084
Z003E0135	41.883177768	43.64196387	54.041205248	47.094190941	44.235472934	38.832843343	44.21049769	44.371657617	41.357239454	63.172761503
Z003E0136	12.623938702	18.304779351	30.792770282	18.789408823	21.479050536	15.350168413	23.096440795	19.930512227	43.896567287	7.735885659
Z003E0137	-12.92730866	-12.55400581	-12.83168774	-16.10779624	-13.82045515	-5.822338188	-12.38509502	-12.16483264	-38.07395895	-24.53606203
Z003E0138	-17.66113859	-12.49574264	-5.838219243	-11.86040958	-9.153245816	-1.489632494	-7.789549089	-10.35803856	11.777554911	-28.4670825
Z003E0139	-1.945500712	-11.2082845	-6.361224204	-16.87394963	-13.99951733	-18.77908314	-16.40003405	-12.76756213	-9.692885264	-30.75298297
Z003E0140	-15.71460423	-5.730549676	-5.353964279	-3.789417019	-6.101410988	3.8583612047	-8.35703987	-6.768522676	16.045915654	24.559841465
Z003E0141	19.947934068	23.037531106	2.980747867	22.446542558	19.926695872	9.2921723651	18.136590414	19.50977984	2.2738056206	-2.275044618
Z003E0142	4.3023022553	12.949012672	15.277529255	14.028963209	16.247844835	8.0869976232	14.729205907	18.009819935	-3.743330404	-3.859865635
Z003E0143	33.918941073	23.218555178	15.554819768	20.183177577	23.001963201	29.441320157	23.935676169	21.780866715	37.314462484	40.745791487
Z003E0144	-1.507588569	4.8076841401	-3.573592437	9.8250103967	7.3105807957	-3.41834505	5.7520037061	6.4790616107	26.059763516	21.513726477
Z003E0145	-31.7692682	-38.11148812	-40.09478903	-37.81180157	-40.61610102	-50.61310529	-38.85973983	-42.71493329	-66.75941804	-66.87015231
Z003E0146	-26.18268273	-27.05446392	-32.82457216	-26.45487183	-29.40024399	-22.06898548	-28.21069422	-26.64734716	-8.201144654	-56.95812677
Z003E0147	36.158503693	34.111884195	29.23559666	30.094041479	33.011613969	24.799961499	31.042027175	31.37652667	22.503754509	27.68180065
Z003E0148	-17.94011289	-5.9791967	-2.960092948	-8.520198523	-5.851539171	-13.60794647	-7.93351402	-7.625692377	-12.78237278	15.561434567
Z003E0149	43.918196231	41.599974852	40.87396896	44.477846592	42.096576585	33.690469433	41.706315803	40.912954432	63.947581599	9.0717706449
Z003E0150	-4.474349932	-16.32239459	-24.52997465	-20.05032352	-17.31012065	-25.49870173	-19.52686696	-15.30583966	4.7263592111	-35.10719909
Z003E0151	8.7410578355	21.269335337	13.866760425	19.3419817	21.406544618	10.574539541	22.982403403	20.082308263	43.300361871	0.2683806316
Z003E0152	15.338613928	-1.139950066	3.6110926367	-2.455155174	0.3962967111	8.343569342	1.361785585	-1.351862042	-6.863000123	-23.30068421
Z003E0153	-20.16302805	-20.42276734	-16.76157369	-21.04133522	-17.99200055	-24.23944714	-20.18521898	-16.51881951	0.9477835756	-7.111621325
Z003E0154	39.134928975	40.593685072	23.76260395	34.893808384	37.357278124	26.163814434	38.939728668	35.933599487	14.403169376	23.530709385
Z003E0155	-17.98026665	-15.14035736	-14.24199698	-12.7516791	-15.49565239	-8.540612773	-13.46108783	-16.98272845	-22.23036625	-21.65527015
Z003E0156	-23.76088758	-13.81365091	-7.225127419	-13.68369639	-16.79724761	-23.38790819	-15.21040528	-15.70548617	0.6194676991	-7.597316268
Z003E0157	1.2161529133	-3.076687744	-12.06732026	-0.125347872	-3.236717638	2.5504830497	-2.014963824	-1.088138885	8.8003417591	11.739857346
Z003E0158	-38.84417824	-27.16522076	-29.3976938	-26.11713777	-24.41208646	-33.57754774	-22.36596112	-22.17700868	-10.64226442	-19.14738945
Z003E0160	-15.63561047	-2.321938382	2.7056371104	1.0458749735	-1.99905125	-5.785478303	-0.269593534	-3.473102267	19.225779212	-19.25935131
Z003E0161	51.651480677	49.555523138	42.950184432	49.537476908	46.814675689	38.864926168	48.197260329	49.146419655	63.674620002	62.381831896
Z003E0163	-5.699223278	-8.436137961	5.8082370719	-4.9939203	-5.200228523	4.9918216512	-7.303555469	-3.34633332	16.923035792	-28.52629611
Z003E0164	-20.62257068	-14.70115386	-19.8360623	-17.25682299	-15.37394366	-25.53908572	-13.56284873	-13.88302045	3.2129652585	-26.70573421
Z003E0166	-11.07262211	-25.78605451	-14.29176406	-24.1753564	-26.18649624	-15.65524812	-28.38470827	-27.95142569	-39.15629619	-40.13078304
Z003E0167	-22.0960958	-15.12619067	-8.954460679	-18.09398437	-15.28049732	-5.235331847	-17.24027661	-16.36838879	-35.32109544	21.974340325
Z003E0168	14.063097063	2.1938682682	8.1324892596	-3.153789072	-0.443338784	-6.737716233	0.8677093022	-2.596892209	-23.40257378	-15.61054564
Z003E0169	24.192851035	30.130514892	35.637827761	28.939484229	26.649929797	22.742761771	24.334174132	28.144822072	47.032610694	60.29932012
Z003E0171	24.831800211	17.197103467	18.503095844	16.577592762	14.35534587	22.499966491	15.343384909	12.835637044	29.098065743	33.018840754
Z003E0172	46.419739009	37.475541711	35.22748783	39.026744364	36.91077991	29.744303011	34.832826839	38.855932374	54.003610351	54.546182501
Z003E0173	-11.05222391	-12.67574673	-20.56420035	-14.82029322	-12.37300362	-6.388076726	-14.50741427	-13.35332385	-35.26825804	-3.501960525
Z003E0174	28.76154586	34.108933901	39.19512022	32.260130169	34.285711105	41.68703105	36.083989825	35.573918885	5.0610129191	64.895226742
Z003E0175	28.781603308	24.314125919	19.234637156	23.653866906	26.644109203	33.374538937	24.668840455	25.245697189	3.8107937828	14.005635722
Z003E0176	24.245924302	35.752487614	31.16538937	36.114278596	33.028625039	41.441371452	34.393633829	35.805905029	27.999909368	60.221021766
Z003E0177	21.840579481	7.7024844784	10.457612059	10.18410983	7.8136997734	16.053507618	8.8943517341	6.2904434831	0.148944537	-16.81437758
Z003E0178	-0.346532216	13.93909037	20.973573956	10.823305566	12.890799969	7.3219833006	14.296954587	14.681943768	33.262189745	41.96934858
Z003E0179	-30.02549504	-28.54432864	-46.64256545	-32.84251345	-31.2411738	-27.8749228	-30.00439692	-28.53548049	-20.35587204	-60.20603999
Z003E0180	-1.945825964	8.6040195669	4.7328470458	3.8462350311	5.9684430624	14.313498052	7.0318578738	8.4755213461	4.7825674319	33.486434507
Z003E0181	-25.82676665	-24.35878309	-24.17642414	-22.13988957	-24.76319738	-17.40123414	-22.78129744	-26.10128308	-31.09900485	-29.99830115
Z003E0182	22.071511435	11.526677633	17.395690154	7.9711963617	10.489723833	4.9577636763	11.539555805	11.849061748	29.845393015	-8.777707269
Z003E0183	14.80675485	24.856195387	26.516043585	28.197296153	25.001437222	31.139407369	26.758290523	26.854384771	42.983851743	5.9770887151
Z003E0184	11.183036605	17.798107554	24.20368579	13.640664222	16.484555316	10.875285632	14.47971235	14.908862778	0.8429839015	7.4337956348
Z003E0185	-6.391166876	-6.565492804	1.1380180894	-6.287858554	-7.182770635	1.4848777403	-5.401083914	-5.207344362	-29.74695288	-25.36077073
Z003E0186	26.946227066	26.924307848	26.852060001	25.483242662	27.957875489	20.423462128	29.527824391	29.662145167	19.007954209	56.622516445
Z003E0187	10.729316017	2.0366867556	-2.098776099	4.496812638	1.4933090619	8.4140578041	-0.12287682	3.4517353574	-22.77834	-14.76285963
Z003E0188	8.3270410726	-2.373344822	-10.03708023	-5.408722423	-2.589936799	3.8494201567	-1.656223831	-3.811033285	11.722562484	15.153891487
Z003E0189	-18.4503219	-9.30448405	-5.086101452	-11.47124458	-8.945077687	-2.214241696	-10.86207805	-10.59598452	-27.92936657	-25.99018376
Z003E0190	-22.63942095	-12.1074183	-15.64482748	-13.52229168	-12.04858439	-4.887611201	-10.58823224	-9.724716671	-14.67908839	-24.59546951
Z003E0191	29.40627975	37.181340248	38.605029178	42.527186434	39.527648597	30.616768529	41.751105574	38.159683948	36.029126888	69.257081209
Z003E0192	28.609047959	33.022410735	49.007391347	32.86225183	35.528333716	30.880260725	33.513421934	36.318523799	53.124416693	66.181236662
Z003E0193	-18.18819139	-28.62129194	-26.36473394	-23.60362833	-25.95636219	-33.33690292	-23.75997462	-27.28782649	-31.67178865	-0.600897454
Z003E0194	-13.87303615	-6.642414343	-4.245213175	-5.805975178	-3.869963875	2.4140434174	-2.127454172	-5.049302834	-7.558779704	-16.26112142
Z003E0195	-12.75737167	-9.170020211	-16.19802153	-7.542181503	-9.574780007	-9.591915406	-11.51374442	-10.88580653	-10.8134681	17.183395266
Z003E0196	-4.861858222	-2.134007581	3.0866218113	-1.569532311	-4.497111332	-12.63160181	-2.975785442	-6.1083498	17.214246485	-29.88992033
Z003E0197	13.853374699	3.8145194058	-5.065465789	6.1553970494	3.4689772444	10.068769383	3.525501117	5.9147544977	2.5382407495	-15.16692259
Z003E0198	-47.41424718	-34.15594285	-31.07306375	-35.87013723	-33.52504255	-42.52629762	-32.11145022	-35.31386985	-13.64548986	-34.69862624
Z003E0199	2.8764404333	0.7114565085	-7.880945586	5.5724203943	2.9702393048	10.214068024	1.3735871954	5.3981596333	-21.15007841	-9.617407149
Z003E0200	-33.70941049	-21.89638044	-9.488116796	-18.64393866	-21.15713171	-25.58302048	-19.2368594	-22.55171141	-20.78297537	9.3725971002
Z004E0001	4.7722929933	-10.83283125	-10.17436167	-3.829372572	-1.08913288	2.5135198602	3.0451368362	2.865783191	-12.94784595	2.9840280909
Z004E0002	19.099694362	14.153185755	34.524171611	22.722374545	25.447525212	20.066232423	22.240599595	16.32950472	18.47928715	22.287293623
Z004E0003	-46.84495095	-35.69056364	-41.83973544	-48.42650686	-44.90504273	-49.88038122	-40.55892756	-54.74800857	-54.28551173	-48.38517574
Z004E0004	35.140572142	22.104558969	20.125554064	26.970144051	29.020716312	25.63486916	32.932815374	23.836347313	41.962449952	31.799613384
Z004E0005	-16.18578635	-20.87493449	-9.419220535	-9.588676092	-11.46335324	-9.073828204	-8.296865219	-18.83447431	-20.98298331	-13.83643222
Z004E0006	-29.51411338	-38.14279412	-20.25738203	-33.56814943	-30.75262171	-27.85966738	-32.32625668	-24.82396734	-19.33503952	-32.87276845
Z004E0008	-12.6738068	-2.813965484	-11.38287111	-16.97634492	-14.21223363	-11.61571273	-9.562517814	-23.02876157	-22.37683456	-17.3712932
Z004E0009	11.118626901	4.6394745575	22.638539244	14.986913191	12.486528927	10.374111021	10.224226428	20.164715012	24.424266899	15.680781696
Z004E0010	-30.31363119	-16.74229959	-26.04711462	-25.0412759	-23.04853377	-18.26970478	-19.2835178	-29.68600605	-16.03897127	-25.43826735
Z004E0011	12.158617496	8.0971559488	16.639402779	16.881659308	14.918113703	18.497544258	12.030288147	25.260426298	28.860179714	13.196063457
Z004E0012	-22.82836788	-12.6387545	-21.93088422	-21.77919629	-24.14457977	-20.08431378	-25.77750341	-32.12016962	-7.515815847	-21.64309078
Z004E0013	31.549619882	37.787300457	22.941703848	28.242732101	25.43349654	23.765170639	29.641984166	37.187624992	29.536974873	25.709681787
Z004E0014	23.252278254	17.143228446	30.010487968	26.003319128	28.608804278	23.941339609	25.089535807	24.080262305	15.879514264	31.553859478
Z004E0015	3.3041667398	-0.764879118	12.0202637	10.519869472	8.7243720244	12.201408098	12.609169123	-0.044286479	-2.516918614	12.055181764
Z004E0016	10.825236151	15.103364222	2.5570621071	8.061470408	5.6051765662	10.096893862	3.5572615264	16.559038847	-1.530761796	3.4567360438
Z004E0017	14.172304884	8.9161566228	14.499661678	14.290658846	16.406391926	12.688800307	20.024292962	7.6672167633	8.9371711655	13.457298883
Z004E0018	15.83376118	18.883901756	11.280608834	7.2898232727	10.279633749	13.698325054	8.7155135123	18.901404562	3.734156928	14.086748285
Z004E0019	-6.05464249	5.1372152037	-2.637438927	-2.33109271	-4.013557847	0.1295190893	-1.317364707	-8.174918624	-10.35161114	-0.702428398
Z004E0020	-5.177753394	3.5417256109	-2.053909612	-1.752329632	-3.584128105	-6.56790753	-6.397511363	-12.05477101	-11.79075662	-7.134986659
Z004E0021	-26.65683977	-32.52171107	-24.78481566	-26.50511478	-23.69548372	-20.24126899	-25.8693847	-17.14567615	-36.69365196	-25.52567267
Z004E0022	-50.47081812	-55.18800165	-58.95911362	-47.28126373	-49.51044865	-43.80576065	-45.80757568	-35.89450549	-46.80393745	-44.87707712
Z004E0023	-17.95432202	-15.51085147	-0.741804709	-14.86252451	-11.61687926	-7.697603476	-6.825633944	-5.156423379	1.8588726896	-13.22552926
Z004E0024	-30.26856063	-13.29137595	-23.15387892	-29.03733287	-26.87298444	-22.37926535	-25.65852167	-33.25372494	-23.79946954	-29.60677543
Z004E0025	14.495770149	-1.33342733	17.1308423	11.414122773	8.1346169893	11.492161335	11.769195524	1.0703144875	-0.60362418	5.2136094087
Z004E0026	-10.66749841	-20.51235877	-11.77483513	-12.22103205	-14.10318782	-11.14567312	-10.16357366	-2.633731208	-0.192062329	-15.69363636
Z004E0027	-18.50815659	-20.24740462	-20.04245333	-12.45488808	-13.80037069	-17.69255458	-9.847289211	-9.475247677	-7.753578299	-16.12548359
Z004E0028	32.440992265	19.756566803	23.103975944	32.67412003	30.667883575	26.158675932	28.379137371	18.965796678	40.747238324	32.928203803
Z004E0029	-26.56018631	-29.37663114	-25.01232874	-26.40900903	-24.26206743	-26.7760202	-26.52078129	-19.7580367	-12.45782339	-27.0438018
Z004E0030	-5.35599721	-13.82282957	-12.67909424	-1.957814468	-4.319345983	-2.915032323	-7.085361387	4.2137141133	-17.64042335	-0.708896817
Z004E0031	16.397427349	27.304983437	6.5225945234	15.033833088	15.079721832	18.596877643	19.505668345	5.2638341354	7.814408284	11.900079582
Z004E0032	-2.586767585	5.7034987016	-9.599569939	-8.778836478	-6.869311105	-9.120021409	-5.386518402	-12.14215894	10.623908506	-4.459785126
Z004E0033	-12.18258448	-4.082095448	-27.25836418	-15.29552818	-18.14917631	-12.87884987	-20.13837059	-10.12430645	-3.150145272	-20.93249691
Z004E0034	-12.94031329	-15.11584294	-16.99110357	-10.41708758	-7.203484544	-4.201064068	-10.06501325	4.4451340562	-16.41999066	-8.337688059
Z004E0035	38.309880229	48.764988417	35.000800596	39.765216663	42.898984918	40.71271305	47.413563667	52.258368988	56.233601093	46.598733911
Z004E0036	-6.760721485	-11.51779521	2.1757938187	-0.030654674	-1.466327095	-5.725689658	-3.891712023	-5.444231777	8.8259241406	1.3766929234
Z004E0037	6.0467613809	2.4785618545	19.438988977	14.078239772	11.487485407	16.474960708	8.3731967732	25.482519304	1.6017613711	15.939431843
Z004E0038	29.505214802	21.478098884	28.000196566	25.097049269	27.87642565	24.10799627	32.282885748	32.917917708	36.262492627	25.289449071
Z004E0039	-5.340958794	8.7631049536	1.8451116741	1.2460999427	-0.132888856	-5.119994332	3.4222975225	-8.205047591	-7.668278892	-3.391523119
Z004E0040	-42.18706495	-22.7612095	-43.43338378	-38.72067166	-35.01984713	-30.50361179	-30.14522927	-34.94264889	-43.40169127	-31.15496711
Z004E0042	13.326462218	17.40907631	17.303657142	5.8354724755	8.7495678341	8.8180215617	7.4815696059	13.468885492	13.287116303	12.063150084
Z004E0043	-9.634200715	-7.683854089	-8.880762599	-16.72550969	-13.63533924	-17.96437957	-14.62538079	-23.79069777	-23.48361771	-11.49488717
Z004E0044	-8.720407801	-27.92748331	-6.060707212	-13.95772709	-16.06962761	-20.69089567	-12.22686533	-6.626182571	-28.77989428	-18.47774903
Z004E0045	-14.41170217	-1.795880463	-13.93028594	-9.659939851	-11.79630074	-15.01557097	-7.847160825	-21.51107964	-17.95554423	-15.19898535
Z004E0046	-44.24084381	-58.16748304	-48.66613333	-51.9354214	-50.05669698	-46.49627457	-52.4688722	-53.55126266	-36.57909609	-46.93222983
Z004E0047	9.3227493533	7.0129073514	6.857791062	16.060627102	14.423333343	10.511040701	11.722345568	18.210987219	25.123115114	11.796917603
Z004E0048	-23.93712436	-25.10577244	-15.83079606	-22.0843398	-19.08283394	-15.68574575	-15.21935997	-10.36852667	-31.07404588	-20.7354531
Z004E0049	-23.77002024	-36.56469198	-30.69312205	-26.13379992	-29.17805892	-32.85726889	-25.38775708	-39.32767747	-14.4785878	-32.67231336
Z004E0050	30.846510389	21.008822345	28.705492864	31.798559931	29.008487351	24.858965074	33.07192968	15.232155299	31.066659431	25.3321697
Z004E0051	10.930375729	25.355759966	3.7443248877	10.580856546	13.567194472	11.249861363	11.20320178	19.125718297	26.59758496	16.697545622
Z004E0052	-3.854203979	-20.665565	-12.30310617	-6.036146285	-9.64085695	-9.79312267	-12.86883211	-18.33510932	-19.87329187	-13.07412607
Z004E0053	-8.978745832	-6.771830714	-13.85299487	-13.99176432	-15.6454281	-19.11543703	-17.4694749	-2.811696582	-1.35679144	-12.42372358
Z004E0054	1.2098749581	-1.229302621	7.5639161465	1.7964273227	4.3718784317	-0.124872422	8.0348663614	-5.888512108	17.525192831	1.031836514
Z004E0056	16.928298429	24.327117497	23.323110569	11.463139428	13.976395625	18.252864048	12.617937753	24.211728382	4.6332451618	14.589753629
Z004E0057	-22.61356271	-15.37803013	-13.20793262	-21.37372695	-23.45400587	-27.7109543	-25.22752054	-35.86655384	-13.63826437	-24.72858207
Z004E0058	-12.61681617	-26.00640559	-25.194397	-13.26421873	-15.47234282	-12.62047318	-18.64322311	-4.195465751	-27.48240789	-17.17439814
Z004E0059	21.956129535	9.3257478336	16.839831338	14.848992543	17.219827229	16.979548916	15.610749082	14.412873447	28.303300401	14.241869636
Z004E0060	-12.31642267	-24.34876581	-15.36092036	-12.39164428	-14.79209189	-17.5495572	-10.6927011	-6.428907221	-28.04293059	-11.29698628
Z004E0061	3.7771980696	4.4025938672	19.059441514	7.5643741165	9.8695439361	6.2902744886	13.499333605	2.8733847465	24.827068065	9.9028582426
Z004E0062	-28.0406047	-41.08137049	-31.79531396	-26.25312583	-28.93393278	-25.32221421	-31.71796262	-34.44067389	-39.42461778	-25.54338901
Z004E0063	-15.00861743	-3.90491677	-24.65605242	-17.03164842	-14.47773716	-18.12417173	-16.82301207	-19.02960026	-8.882337797	-11.86224812
Z004E0064	5.2609550404	10.470400325	-7.97478913	-3.123702717	0.0072365494	-2.836060475	-1.387712004	8.6899688371	9.7744990447	2.9145000513
Z004E0065	71.08852246	82.847308548	81.712060959	71.100517022	73.633865309	71.028982888	71.316970674	79.908566903	65.237174652	76.753941052
Z004E0066	44.527514709	45.512399271	34.248050782	39.815839479	42.661385815	47.263565723	47.288894427	54.710898487	31.648380887	46.908947798
Z004E0067	6.5180630251	-6.010793531	-8.610462579	-1.781460932	0.1187063784	-4.107706587	3.7742655918	-7.926698605	13.496004268	-3.265386616
Z004E0068	-11.5262528	-19.93807054	-20.34239791	-15.05071187	-12.42616776	-10.09682083	-14.49330086	-24.44294837	-0.644804064	-15.47528928
Z004E0069	-2.5315837	-11.09601936	2.0523489536	-0.372431793	-1.962000215	-6.124599587	-4.291741082	2.4215435054	7.9750773407	-3.765958902
Z004E0070	5.5162345856	-7.155788919	-3.567981694	1.7621889462	4.6367550773	7.2155388668	2.4644423179	-3.855094406	-9.46345838	7.8172354624
Z004E0071	-14.6036807	-26.16575039	-27.8251232	-14.96163209	-17.82374515	-13.66899083	-21.03887409	-6.413693352	-27.20953508	-19.66138572
Z004E0072	29.848792215	35.614483737	14.397232839	22.741478372	24.84380756	28.117536236	22.694893983	19.408590864	20.295614388	21.876383735
Z004E0073	-6.163850038	7.2203810218	0.5273167726	-5.002059409	-7.769715251	-3.25321638	-3.314411001	-6.476649094	12.742156043	-10.35033924
Z004E0074	3.0244294999	-4.825682969	6.1005909223	2.5005055883	4.9186276723	8.3499394904	2.2034890805	1.4603067687	-3.484637911	8.4920959784
Z004E0075	1.8527068209	4.0624120435	5.1224215333	-1.340433632	-3.943786827	-7.113753706	0.4583188112	-9.686909618	-11.45511497	-1.670684582
Z004E0076	24.380363025	21.559171995	18.9734991	23.837653818	26.207507518	22.616391235	30.198797244	12.883724855	38.88667152	22.633751767
Z004E0077	7.2509117628	-6.391828597	-4.632018511	3.0045874646	5.0875291268	0.0458506911	1.6322154641	-0.8073322	-8.015944394	4.8033735271
Z004E0078	22.83981289	27.944962968	32.08501926	24.045524134	22.223894684	21.62879638	20.681524631	12.548768532	12.4085806	24.568533607
Z004E0079	-9.666843684	-18.58581804	-18.36948127	-13.06220689	-10.28725783	-7.117345079	-12.09785108	-19.44300245	1.0585416198	-7.173389283
Z004E0080	19.720308541	10.48677327	11.738039176	17.205918181	14.162715839	9.9493578741	11.25609531	4.6353138146	4.2161997455	10.353739811
Z004E0081	3.3267760353	-3.628449884	-4.636648896	6.6471296211	4.4751095728	8.2674960333	7.8115476763	4.0057353067	-5.0709925	2.4196823115
Z004E0082	5.3099671608	-14.34840996	10.346201099	1.9115752455	-0.505061656	-2.107834168	-2.687705048	-11.51572185	-14.20223385	-4.141367363
Z004E0083	10.660111966	-2.030305256	5.6770371678	3.7397799132	6.0578047322	5.6907060397	4.4249040103	-0.087026553	17.303736109	2.8934254152
Z004E0084	-25.79132115	-9.285404904	-16.48728582	-18.27594884	-19.70329617	-24.46222523	-21.81026682	-33.51067614	-4.584937746	-23.68843654
Z004E0085	48.149824596	28.558047272	43.498398309	43.796211766	41.529478983	43.005987234	38.89864806	33.914651352	32.214509029	38.659212617
Z004E0086	-16.43914649	-16.6736036	-8.332299637	-9.79980673	-11.64523834	-7.838698923	-10.84541868	-5.202594192	1.5801160335	-13.61282433
Z004E0087	30.464336618	13.964218637	30.064518193	28.887524403	26.839821848	22.400106232	24.122075662	36.07587442	11.052470402	30.026412923
Z004E0088	-1.272037337	-20.81562441	-4.462297891	-5.927452194	-8.014651233	-6.005540259	-10.30101048	-10.82288657	-22.05319975	-10.92877478
Z004E0089	-21.29472635	-39.66089218	-35.10297393	-26.59461515	-28.31179426	-33.49856515	-23.97842909	-32.46719711	-40.2710407	-31.37365885
Z004E0090	1.2409951757	-12.0221753	9.5411586348	2.7001853984	-0.171365974	3.2987894543	-2.531244058	-9.033017191	-11.96574093	2.6129199501
Z004E0091	-14.94736091	1.1249198409	-17.42913078	-7.823057121	-8.88426991	-8.592014733	-10.72493594	-1.472574074	-16.35810612	-8.096197175
Z004E0092	20.449491676	32.564847889	17.133026542	22.945080286	20.296204387	24.295399638	18.247894332	12.084473707	39.698570332	17.226959954
Z004E0093	-8.642657887	-0.170981603	-8.615778974	-9.384026732	-11.36832876	-13.84798959	-13.06899143	-2.242510103	2.846804226	-8.533571634
Z004E0094	-13.43530681	-23.22813235	-16.36078124	-12.07726965	-15.12587367	-17.91515794	-11.41125238	-24.18811527	-9.028012432	-12.69395745
Z004E0095	10.873103609	23.890145747	21.353758575	14.56645436	12.276525471	16.01096902	10.608112218	1.7187990704	30.730483382	8.9392022482
Z004E0096	9.060366913	25.09404973	5.6129153697	15.414273867	13.656531806	9.8450049663	11.564649533	-0.856982674	29.202536408	9.6424411414
Z004E0097	-39.00883731	-34.82209206	-33.19629142	-31.21694546	-32.87943867	-34.7704702	-28.44941525	-26.3983425	-20.9721571	-29.23652914
Z004E0098	-40.51623699	-45.23518589	-28.75901785	-39.66207429	-37.55411706	-34.02177206	-40.29829206	-45.93307094	-27.52826503	-40.39925998
Z004E0099	-26.43516017	-41.10588955	-33.86780937	-34.11552444	-31.83996479	-34.59870809	-34.22657511	-19.99267378	-23.24623511	-28.30698911
Z004E0100	-13.55654375	-28.99816815	-10.26246443	-22.42235401	-19.75306901	-16.69521668	-15.43215378	-7.763281699	-31.19689098	-21.30764212
Z004E0101	18.649792373	4.6364292689	14.414452846	18.232810197	16.370877087	12.593551547	17.168888469	28.346442337	5.8755862273	20.437433389
Z004E0102	-11.05499964	-10.69477877	-18.52396827	-6.756306203	-9.300533916	-12.24993862	-12.31326601	-17.68835983	-19.81249741	-6.990847043
Z004E0103	-24.75897819	-16.22764316	-27.66970736	-26.15890284	-26.13516519	-29.53143379	-28.18677976	-19.67018987	-36.31343088	-29.19087188
Z004E0104	14.924592985	31.764077744	29.004489829	16.982976531	19.669802135	23.103307083	17.859869809	27.689761534	11.358745608	17.326088598
Z004E0105	9.9551338125	11.292905859	11.072919642	18.23028741	15.896522518	20.647220421	13.405371514	21.296089943	29.658208793	13.868900896
Z004E0106	29.19065241	25.424669255	14.761591253	25.515457157	23.129273841	27.443412347	21.0314728	29.901405297	34.446947681	20.541871877
Z004E0107	-37.96252018	-26.79164883	-26.76752111	-34.10348902	-36.3727081	-39.27990724	-38.62272982	-30.0717213	-45.43394499	-39.50501985
Z004E0108	10.500773615	15.327051318	-0.120278822	8.5921536162	5.5374925547	9.6293356903	3.4396058773	-5.100003374	-1.674255208	1.8761616866
Z004E0109	-21.07225157	-25.38279016	-10.46464425	-20.09376826	-17.68120971	-13.369872	-19.83103508	-23.39558743	-3.009378654	-14.21676817
Z004E0110	23.880654299	33.261501248	16.27636926	28.019511816	26.159051662	22.862998082	23.44912287	19.678512837	17.541224809	28.682991135
Z004E0111	-4.621405336	7.3356549865	1.8158523753	0.4785849516	-2.184891237	2.7705812431	-4.736885001	-6.123882048	-7.747608802	0.8034026909
Z004E0112	-22.9077496	-22.80862775	-24.37066211	-20.90470739	-17.21131356	-20.31509069	-12.75486267	-9.206420935	-6.730012227	-13.23890956
Z004E0113	-15.45544829	-9.075033691	-17.07603859	-17.02081012	-18.86104509	-23.69859422	-14.87320736	-13.96250576	-24.62961917	-21.6472997
Z004E0114	41.910783423	59.612557172	38.709017869	48.630172062	46.9051962	44.024978665	50.822585764	53.393438937	38.172506987	44.240990977
Z004E0115	-26.59401351	-12.74377164	-31.07340944	-27.17408626	-24.51356436	-27.47397683	-26.91308457	-13.50996215	-30.39775303	-26.87982051
Z004E0116	-5.00803514	12.781003189	9.2506598692	4.2655109287	1.7156936228	5.5277504494	-0.837854872	-5.10018717	-0.262903705	-1.101280425
Z004E0117	16.681088961	13.709564461	12.227378382	9.0966770905	10.965973088	14.004286446	8.6125280836	5.020342204	26.884875125	7.8123570249
Z004E0118	-26.74240044	-13.64488506	-13.86687049	-25.8113956	-23.35902595	-24.03986831	-25.35343521	-34.31778612	-31.9442368	-27.00656465
Z004E0120	20.799591569	16.841355825	19.81444565	17.463611486	18.15772003	20.393008897	15.633883734	30.031080189	6.9431401475	16.290546132
Z004E0121	55.831734344	61.333350384	55.058856299	51.16703151	53.816371846	48.086232944	51.021445258	47.640050878	44.227679673	50.173094001
Z004E0122	-2.827984049	-8.05016652	13.767559379	-0.319862274	3.027824939	-1.9140334	0.5794898829	8.2484147175	-11.96913948	0.5673337709
Z004E0123	7.0466725012	12.523498297	-7.207679916	-0.762628166	1.8192676717	6.8254892929	0.3388629127	13.508998861	-8.348366561	5.499171617
Z004E0124	-11.45594776	-24.54275946	-23.25310031	-15.92989105	-13.70246301	-19.42123797	-16.93659414	-21.09163024	-24.12846724	-16.90558865
Z004E0125	9.6540170278	0.7055328997	6.3359379326	11.804271327	8.92760226	13.854867974	6.587063694	2.0620933922	24.263964884	12.15926865
Z004E0126	-28.33129793	-48.10023795	-22.6791014	-36.52010705	-33.7047585	-38.9193321	-35.55098972	-39.6820325	-49.63393925	-33.01890555
Z004E0127	23.766123766	35.641613205	32.975204213	21.424414733	23.076100841	26.725161748	22.064966738	30.271174572	38.694926406	20.712775388
Z004E0128	26.231561879	11.65441164	17.799086304	22.801185385	19.830288242	16.639069685	17.135621751	28.183334104	32.597555232	17.115045248
Z004E0129	17.424618964	11.358963733	17.722951798	17.835139857	19.881589025	17.261376844	23.406577459	14.06723776	9.5171168495	22.932961061
Z004E0130	-5.154757562	-11.26734448	-1.002919395	-3.027814325	-4.962997018	-7.448332264	-0.732296719	2.9891674334	6.6181000853	-1.574983981
Z004E0131	-64.30155377	-61.53181191	-78.75779871	-72.71903484	-69.61930409	-73.66623997	-65.13763775	-74.1797777	-79.1255064	-66.87939927
Z004E0132	7.8539510204	-9.127298765	16.93367552	8.2160306551	6.2128286423	0.985522843	3.9261397087	-5.05571425	-8.632975322	8.453610952
Z004E0133	-3.911485311	-7.103655053	-6.669143207	4.7524777859	2.1976007767	6.5135573986	-0.816750398	-6.99756176	-9.012169102	5.2879007862
Z004E0134	-18.13751988	-6.945819893	-5.329945649	-15.17347645	-16.16364369	-18.92894935	-10.74861847	-8.381386711	-23.53644755	-12.66609912
Z004E0135	-19.66349861	-2.789707553	-21.5943122	-11.01700192	-12.77274246	-9.367311423	-15.11234671	-24.86894073	-20.54887113	-15.95103661
Z004E0136	1.7448426214	-12.27480855	-4.497635038	-5.550339607	-3.821523207	0.292983434	-6.224823165	5.8758353284	-15.6919832	-5.89252104
Z004E0137	16.99268011	35.579931059	16.581178268	19.313638868	19.0904573	17.860511195	23.186136164	29.017953683	36.854389735	16.564437163
Z004E0138	-2.425368062	13.942788933	-1.153349867	-1.428226176	0.9957696015	5.7937711582	-0.848337899	9.2254600194	-6.977528015	-1.189187855
Z004E0139	-15.30906526	-20.55306337	-4.784975618	-15.85278963	-13.57778846	-15.93254123	-16.10791771	-0.9985427	-0.919009146	-9.859154231
Z004E0140	-28.69614968	-26.74843826	-30.05408689	-31.56125376	-32.98827748	-37.7129157	-28.45908156	-40.19926608	-43.05233506	-30.60964839
Z004E0141	14.54336067	6.4018781765	6.6096518395	14.168389267	15.083825243	10.895810979	18.746864604	24.629666995	5.0320570704	13.236974139
Z004E0142	37.914440081	45.467001694	25.566777834	31.155489457	34.006100668	38.177929129	33.053167473	25.257356204	49.191678997	36.687585208
Z004E0143	-11.42938933	7.4428651665	4.4174734934	-3.229364525	-5.19847124	-7.053380439	-6.949348912	2.8997503376	10.611471098	-2.102815183
Z004E0144	-17.29318499	-6.173891907	-29.00815957	-16.66750375	-18.81651487	-15.03251695	-21.05072153	-15.17197224	-0.990024093	-21.25035235
Z004E0145	5.2463260435	12.505957506	4.4585434308	0.856424419	3.4926743063	1.6412056994	1.1013336326	-1.80341237	-2.416333677	0.3212567147
Z004E0146	-16.92071322	-12.50830384	-13.60297704	-23.24822583	-21.31176318	-17.06762426	-23.18981258	-24.05250711	-28.23435357	-18.36487168
Z004E0147	-25.64147313	-25.07489582	-20.05842981	-15.7367118	-18.61465727	-17.06493372	-21.11576249	-29.97720508	-4.363082508	-15.93901321
Z004E0148	-1.723999451	-0.302696788	-3.760089491	-0.078235165	-2.169409643	2.1482214547	-3.833696053	-2.379619606	-12.21493881	1.1843514485
Z004E0149	23.822745183	33.719770747	16.204010793	27.835727212	25.837341839	21.69654568	22.90219454	16.260041268	17.564899578	22.177814893
Z004E0150	3.7450243935	13.954803049	1.7740278515	4.3485780503	2.9165997062	7.8229489315	8.5242872296	12.722947093	-2.838442692	7.1367120436
Z004E0151	-9.044732992	5.2503747979	-9.474147625	-2.561540647	-5.61418206	0.4251575227	-8.13199481	-10.41784416	-10.14623208	-2.560740174
Z004E0152	-29.79375789	-21.73513046	-30.63240642	-30.56556828	-32.55573216	-35.72563763	-34.59443213	-20.80637557	-17.98380033	-29.46117569
Z004E0153	-1.817803945	-16.61458378	5.6233015502	-2.276487787	-4.798427191	-9.440776686	-7.507408032	0.8465744441	-19.11586656	-7.788827384
Z004E0154	21.206045051	23.920116786	16.218288487	16.063930694	14.259861967	9.9492872218	12.179275321	24.232557499	28.984062876	11.318576422
Z004E0155	-4.763084432	-13.9132438	-12.19499791	-1.859105991	-4.270661952	-7.702208071	-7.406995955	0.6278869718	-18.17519116	-7.157245764
Z004E0156	-35.59709845	-20.6420676	-23.67894076	-31.3682801	-33.69408269	-36.02455552	-35.47438028	-28.86983848	-17.62027101	-36.9636144
Z004E0157	33.108400996	20.525096053	36.238559367	30.51453192	27.285814019	32.075053136	31.538651908	22.418652362	43.558021504	30.461184663
Z004E0158	-36.85700923	-34.18167401	-24.278379	-33.89283426	-31.00245646	-25.85470753	-26.38807054	-20.45601582	-17.46604584	-26.565698
Z004E0159	27.270205546	40.867666464	38.469091872	27.270563808	29.675810367	26.087044769	33.673270666	22.320028486	23.244882601	26.261857479
Z004E0160	6.2833661573	22.125795823	10.467122662	9.581561128	12.174211795	9.5170526939	10.367030083	2.2830527309	4.3446400057	14.517864612
Z004E0161	14.534921658	5.4807652976	18.948485702	18.434113162	16.11988337	19.779127415	13.780576156	6.9476553432	6.6846121116	19.098362103
Z004E0162	12.523159133	-2.233435539	8.7545409523	4.3325919579	6.7284997726	8.7414830667	4.3605313537	-0.487043188	19.628268078	3.8145590682
Z004E0163	12.873411228	-0.386821143	-1.69015849	3.8586276674	6.2733124689	9.9674678092	10.622852696	15.419830483	-4.940752096	4.422650442
Z004E0164	16.78353589	28.917015573	16.643904748	20.640993417	18.929607882	23.393625377	23.163187678	14.68593951	12.996155407	22.323901325
Z004E0165	10.375833254	2.5479463363	17.690736188	9.626803398	11.888719044	8.3192679474	8.9922460445	19.961307884	-1.111600825	9.34887589
Z004E0166	15.091002266	10.139855689	30.063210724	23.64822731	21.634450238	24.943286049	19.007648112	15.999722577	14.195418032	25.335234765
Z004E0167	40.800486382	41.51358411	30.696163654	39.461034731	38.258166597	34.621596268	42.854038941	47.090952077	25.892703863	41.723547362
Z004E0168	-31.47612427	-17.14970202	-30.13967245	-31.20510626	-28.67659452	-31.14476272	-30.66648775	-22.6887271	-38.30688959	-31.62190335
Z004E0169	11.494848763	-3.080663383	5.5268874008	9.4999838956	6.2960362695	3.4966360444	4.1989685371	-5.689065671	18.251440767	8.2155753822
Z004E0170	10.618665723	24.639147035	9.1721924083	7.7613927371	10.643313928	14.966155146	9.6070207412	17.631099133	26.549902747	8.4063946766
Z004E0171	5.1180981863	24.256201422	3.4165325413	12.650723135	11.274806688	9.0168998411	15.694252512	9.7067172771	24.539780376	14.140842026
Z004E0172	35.204077981	23.515502736	38.879735999	26.696950152	29.266618089	32.915599373	33.949252821	40.592510257	43.268809016	27.645433139
Z004E0173	35.824416208	43.121285932	33.151479606	32.526253639	30.152915356	34.857600757	35.39741501	22.121194978	47.598655657	32.702573821
Z004E0174	-11.27259828	-18.18746712	-16.94400509	-7.451958929	-9.497607348	-6.084670419	-5.590328425	-22.46987769	-20.46823343	-12.39754571
Z004E0175	17.415684093	23.563529255	13.56970876	17.740941628	16.10482709	12.810303823	14.316231545	27.909081008	8.8157100416	19.745405384
Z004E0176	40.603354911	50.653309861	53.345500755	42.056339056	43.139120103	40.195477061	41.67968723	51.128050078	31.932164053	46.316503752
Z004E0177	20.82999807	7.5037880344	24.556545743	13.082656349	14.961443509	11.028344251	19.109049423	8.1162053824	28.641813464	14.572695787
Z004E0178	-29.25528458	-28.99791988	-33.33770195	-34.36461051	-36.13965248	-39.82667189	-37.70723405	-26.13179537	-45.46357486	-33.18569069
Z004E0179	-10.0502434	-18.99733138	-13.54040976	-12.62611309	-10.89141792	-14.28375255	-13.59143696	-16.74967134	2.2676871661	-8.174691526
Z004E0180	-6.288736203	-1.472158655	-11.50519455	-11.56199483	-8.731658681	-12.24325654	-10.68105318	-4.715167803	-18.56663525	-5.626828505
Z004E0181	-35.45968136	-27.26390226	-39.16125347	-37.91571031	-35.79944501	-39.14599507	-38.23064342	-40.17386174	-44.07487903	-33.24629307
Z004E0182	26.785662691	21.821091013	26.153964857	29.908335832	28.227187788	33.268309122	29.611804765	36.438123973	40.595331404	32.318759546
Z004E0183	-14.75751617	-20.95466995	-19.78234903	-9.832317537	-11.68803021	-7.993362642	-14.39406387	-5.924285174	-24.49383655	-13.6946963
Z004E0184	27.173496615	39.256320572	24.281326142	32.934572928	32.662856259	29.72304956	30.133206113	38.176338505	46.494229948	29.843137258
Z004E0185	1.1495562507	-14.29206815	4.443635574	-7.716254013	-5.046969008	-1.989116681	-0.726053781	6.9428183008	-16.49079098	-6.601542115
Z004E0186	5.1158283688	24.108386413	22.928626303	9.4505758809	12.853737829	16.520432273	17.907079103	3.3139091836	5.5977650362	13.106618631
Z004E0187	14.256718554	2.5330470526	13.509825298	9.540345554	11.923314069	14.80702257	15.572602779	9.862395793	1.1152682572	15.566957952
Z004E0188	-11.52995077	-14.42307738	-5.902363389	-5.249176813	-7.576404299	-11.46318947	-11.10609397	2.2853699168	5.4268738252	-9.990023726
Z004E0189	-4.995124682	13.200506861	3.0365992121	-2.158593385	0.9265294346	4.6811139183	-1.229759835	10.103967392	-8.041880008	-1.206643216
Z004E0190	-33.32361625	-24.31092623	-33.75415305	-37.42777695	-34.86004753	-39.01830171	-37.09636005	-38.66868064	-19.23731012	-32.4316548
Z004E0191	19.542358862	9.0484382231	33.191144805	19.39602724	22.388572573	17.933633412	20.288902703	11.142617732	7.704945484	24.832483994
Z004E0192	-38.73445387	-22.60535911	-38.77655966	-32.91955615	-35.55417259	-29.4922294	-31.07222952	-40.06481174	-36.63786415	-32.08783853
Z004E0193	-9.39827659	-14.95176197	-14.27883036	-8.931950695	-6.258414668	-10.18392942	-9.257713187	-0.15400315	-20.8486839	-8.858437137
Z004E0194	-14.91601602	-22.27831918	-0.680902961	-7.77278584	-9.566086038	-13.41610548	-12.66190244	-1.55226479	-22.23931478	-5.850800504
Z004E0195	4.9322825787	6.4454790109	21.438889933	13.656761497	11.166007503	15.128922075	15.277979785	-0.943799994	27.270570154	8.3091973818
Z004E0196	47.74572012	57.577020427	53.611230235	47.926145181	45.434139295	49.782243807	49.607132623	58.517358951	39.958470336	43.541532893
Z004E0197	36.364391075	36.296834962	40.694151684	38.929042662	41.796362014	47.224188602	40.208932195	50.0549085	54.275524601	46.071384601
Z004E0198	2.1275492256	-0.834258097	-5.543661699	3.0480398131	4.6999178289	10.000886989	1.54912226	0.2056137961	17.336784453	7.9538728778
Z004E0199	-24.9259817	-22.90542078	-26.97266093	-19.03122303	-18.40854285	-14.55631275	-21.1453047	-30.44105489	-4.267587761	-21.42024655
Z004E0200	-23.88170034	-27.07584283	-27.25363885	-17.64083488	-19.64776381	-23.16489487	-16.36091437	-13.97946262	-32.39192681	-22.08178273
Z005E0001	-0.377449603	-0.417188513	-5.685092726	1.6724400335	1.4485442339	2.9486659657	7.0464124336	0.2356711892	-21.23369832	-8.408829165
Z005E0003	-6.396460379	-3.767755003	-9.821147027	-5.613628215	-5.874381789	-4.226666343	1.2501172257	-7.797228603	-33.10634427	34.073598749
Z005E0004	-16.95179351	-18.56243479	-26.05722083	-19.09493076	-18.85989706	-20.88047527	-25.22420517	-18.00722912	5.8822702192	-17.82711367
Z005E0005	6.1841828119	8.2153383963	-0.60061465	6.2754269258	6.0510892848	7.7755597806	1.4845944912	7.3237540251	-0.696149019	-27.33989672
Z005E0006	-9.441657696	-9.88053912	-6.72167694	-8.691089916	-8.996471516	-7.902539164	-1.328394922	-9.990977462	14.50093506	30.753333308
Z005E0007	16.814731834	17.572951429	17.003307579	18.819028611	18.557889351	20.495905337	12.526997192	20.109531001	-8.016994137	4.0459103651
Z005E0008	51.870687312	26.11059998	23.752298308	29.561781129	29.236704525	27.741225763	21.354360683	31.031744022	34.008365906	19.701873669
Z005E0009	-5.515993949	0.9815371565	2.6444889749	2.0650796105	1.8002600164	0.1405447801	-3.599773477	3.0040303597	-3.878297333	-23.57324862
Z005E0010	-25.34282518	-34.72513992	-26.45275355	-32.06062877	-32.45738238	-34.36891662	-38.01842175	-30.87782386	-38.87929437	-9.001023318
Z005E0011	11.348157914	9.8451065044	7.1962716841	8.9994398961	8.7440473863	7.347627058	8.0713163593	9.6229216423	-11.34638327	-11.62873577
Z005E0012	-7.068785875	4.5654475042	0.2550474822	2.7902191792	2.5534885887	4.1860568004	7.5397379694	0.5553639904	-21.82458853	-16.38548866
Z005E0013	-29.8061197	-29.69436232	-36.28921692	-31.16921779	-30.82344588	-32.42186732	-34.89689093	-30.19560466	-54.54334516	5.1625516541
Z005E0014	-21.47657206	-40.93642113	-36.90937883	-42.39777054	-42.7481438	-41.11194283	-50.92361172	-43.91640079	-40.68327444	-73.2886958
Z005E0015	60.361175355	57.248493662	61.246270894	56.286602791	56.454132307	57.711882481	63.69748471	58.058704114	78.973145626	74.599219886
Z005E0016	-16.8179865	-5.323940045	-7.889223926	-3.970904891	-3.718287974	-2.467894943	-9.756049514	-4.087197665	-33.60029239	32.880221013
Z005E0017	16.017547395	13.14921559	13.538624519	12.126819536	12.350710296	13.572722583	5.2161228517	10.504121762	-0.495895564	38.534968469
Z005E0018	-31.29795025	-28.55174831	-28.57670532	-30.51487749	-30.26630428	-32.38510041	-24.4142125	-32.20454753	-51.32847482	0.2269486747
Z005E0019	-44.33805622	-20.91907006	-33.23021581	-24.10309313	-23.85063511	-22.65969584	-28.66550715	-22.97334148	-1.7264456	-8.959732057
Z005E0020	6.3128299671	-3.15927352	3.8805625685	-1.200774384	-1.015010634	-2.829858644	-6.811901284	0.6535806477	-27.99510938	28.614475105
Z005E0021	-9.947188598	-12.01405969	-16.6080538	-9.970746863	-9.649625816	-7.968810346	-3.074745131	-7.74559434	-36.37074663	-22.61231458
Z005E0022	37.153081376	39.222055239	36.569370542	41.125649176	41.403785782	42.910304972	35.495504754	43.00098223	24.959322268	11.868880664
Z005E0023	-45.87246494	-24.30906662	-17.76673627	-25.2515656	-25.53518492	-24.33075518	-31.27893935	-27.59657321	-31.0433924	-3.797633081
Z005E0024	-18.12127921	7.2128144717	4.9991317943	4.8643329713	5.1883685024	6.0108243542	12.586156143	6.0824621811	-0.995072684	-31.03852398
Z005E0025	2.9277502618	-8.156259229	-22.42326871	-12.62530816	-12.31138557	-10.93822974	-18.39328677	-14.24616519	15.926260648	-35.22384092
Z005E0027	-18.20188777	4.2027696632	-0.777806452	5.7100964674	5.4302730235	3.5100077492	10.847356594	7.0592203131	16.863522949	-3.642333351
Z005E0028	10.838870017	16.286162259	3.9915501838	13.803485087	13.536021803	11.397095177	8.3623367929	11.328428382	37.6120183	47.046437691
Z005E0029	23.013646857	-0.385464307	-12.38167461	-1.096203786	-1.357094042	-2.901412347	-6.98229854	-1.929523592	-22.63142705	41.383803964
Z005E0032	-33.27244425	-33.29182725	-31.22108808	-34.217867	-34.4944653	-36.31656813	-25.75247592	-32.82820349	-23.33242339	-3.794340948
Z005E0033	-34.04552868	-13.34791131	-22.70252525	-14.62710496	-14.39116002	-13.85795776	-7.765027765	-13.16105202	-13.55937701	20.218208377
Z005E0034	73.273842119	51.013387572	54.021510269	49.734879039	49.951171795	48.050511989	58.210068172	51.546428846	77.917021513	74.639764993
Z005E0035	7.0614669855	-14.24089984	-4.324437461	-15.71933694	-16.04947154	-14.34216254	-22.12209349	-15.97581388	7.467109979	-51.05874863
Z005E0036	-13.15304522	-24.12201836	-11.8492713	-20.38916825	-20.18163957	-18.88988924	-25.6171731	-18.70509172	1.1102784367	8.9027483464
Z005E0037	-2.596215906	21.84034518	19.260006581	19.802882635	19.563367137	17.714622375	26.582285204	20.521939666	47.035825154	-6.458209918
Z005E0038	-2.450657594	17.636974048	16.750208594	19.510706854	19.873184297	17.500852621	25.781946695	17.800948191	45.586774907	19.174764744
Z005E0039	3.2022307314	4.1602359974	8.8236055195	4.9809106691	4.651604034	5.758397997	-0.819609412	3.2962126319	21.505403593	28.217702811
Z005E0040	32.512245319	13.783292232	24.836573911	15.029698115	14.749554907	13.131891996	19.957227649	13.517697755	-3.82588767	2.5205694674
Z005E0042	25.39788718	0.1762524593	-3.009337306	1.0800195786	0.8105858618	2.6214989565	5.8095629082	-0.461297526	2.254743425	3.8601312148
Z005E0043	21.455831347	3.1161035326	16.039514279	3.9277757773	4.134751436	5.8862738036	9.5029343871	4.6798465395	-20.43654621	-19.10076575
Z005E0044	-19.73271019	-20.79918154	-4.625470651	-17.60668884	-17.94294711	-16.19861701	-24.7897397	-15.78376545	-20.70565447	-44.78071417
Z005E0045	-9.945582774	-10.92827592	-2.838821337	-7.277685894	-7.574029081	-9.195347601	-0.095249237	-5.939446587	-34.76860244	34.181462603
Z005E0046	6.1449205388	-13.54705531	-27.86246344	-18.10221668	-17.7938567	-16.34984088	-11.23164369	-19.46379646	14.248523173	-34.02179026
Z005E0047	-41.91514017	-18.99727781	-23.23771655	-15.35241619	-15.65255562	-17.86972291	-23.49082979	-17.70738704	-48.05884962	24.093922595
Z005E0048	-7.246701505	-24.56062123	-19.39561365	-25.58894876	-25.36823847	-23.96157516	-20.13047998	-26.39150996	-25.59342758	-54.45838116
Z005E0049	60.893308696	35.157816888	30.00564228	34.137468929	34.362959768	36.026415875	42.703046273	35.759442235	62.681474419	76.97600048
Z005E0050	-3.711794013	-14.91353265	-6.960098379	-17.94403049	-18.26170528	-19.80854727	-25.76883096	-20.0731205	-40.09759816	-50.97270389
Z005E0051	107.62617606	90.907321661	85.49689895	91.960524118	91.657373728	89.982015514	95.928568874	90.302155677	70.661004513	85.171628858
Z005E0052	-58.54003652	-61.53411057	-63.41809235	-60.32249937	-59.95351817	-58.67981636	-53.20475858	-61.49503837	-35.15918203	-69.83494705
Z005E0053	49.072852291	17.485222109	10.032983977	20.661124584	20.945146359	19.045194226	16.185899806	22.235766093	48.557934156	68.315510953
Z005E0054	-20.72123147	-2.826829292	2.8470038251	-1.471366145	-1.264313381	-1.88964225	-8.279429808	-2.841980085	-33.4261322	25.648705841
Z005E0055	3.496173755	6.9424023333	4.1528899066	8.5326969724	8.4727682871	6.5725587816	1.1404434205	9.6469852576	3.3726198413	-19.97466975
Z005E0056	-29.07558546	-23.97490899	-18.71164753	-26.46010629	-26.20916993	-24.80032179	-18.57047899	-24.2435023	-4.442016999	-68.75696019
Z005E0057	-8.304359132	1.9187209973	-3.051181048	2.4416585315	2.6658928438	3.7998270747	7.6794324676	2.6355148751	25.745069293	-17.36138561
Z005E0058	14.948228177	10.417596481	19.719405209	12.517215287	12.179512296	11.655007562	14.745100576	10.582805728	39.025909763	52.283176537
Z005E0059	6.4214685217	11.986664667	18.79780123	10.344324709	10.603412991	10.022348723	18.562579028	8.9779312642	35.267513022	40.602855615
Z005E0060	-36.20332507	-32.69750862	-17.88307213	-30.82558381	-30.53479881	-32.63023379	-23.79673192	-30.27280931	-6.989365729	-58.52142378
Z005E0061	-45.83626495	-33.05587126	-38.45699125	-31.20085231	-30.98394271	-33.10801777	-36.94439719	-30.05448822	-43.27801738	0.2617581633
Z005E0062	26.273514691	8.3668361294	5.0176721388	11.653030713	11.356094496	13.243632933	16.654655675	13.335985821	-12.95336889	2.4714757909
Z005E0063	31.72042646	16.162837426	5.5338722252	12.250034851	12.493334847	14.336465291	18.24068717	12.767727178	-9.09502895	-9.488361775
Z005E0064	33.449967177	44.094639753	40.229789514	43.21888637	42.944607426	41.08429525	38.604390215	43.633644242	66.015177024	72.183013806
Z005E0066	-5.261291858	-11.13790895	-19.94288196	-14.64701376	-14.38049379	-12.77937628	-20.18477193	-16.67918367	-40.28201399	20.7714427
Z005E0067	-7.509241148	-4.326071918	5.2810769147	-4.503680325	-4.198200944	-3.009033768	2.6855731471	-5.372986459	21.202353389	-26.27693094
Z005E0068	8.6357399025	21.110334826	16.152322371	19.879383835	19.644597535	17.900833201	13.851424859	20.34151732	16.300692993	-13.8863552
Z005E0069	-1.704768793	-26.05739894	-35.82005835	-26.88525546	-27.08990662	-25.15308303	-32.66743126	-25.78367825	-54.01639686	6.6412769951
Z005E0070	44.447447663	30.19758	36.353995773	28.769517421	29.045382686	30.619713513	25.832633888	30.275930734	38.150076196	48.573332397
Z005E0071	21.752158087	18.381971331	24.210163137	16.385554269	16.033251075	16.768340083	24.101151928	17.416849382	45.379256257	44.323475158
Z005E0072	-5.35225619	-6.676288675	1.7177462518	-4.422209771	-4.138256051	-3.930805481	-9.482382966	-2.16601767	16.747797756	-36.18465528
Z005E0073	-15.31440523	-38.93345293	-27.12245162	-36.17114334	-36.51190769	-35.10114588	-44.02454514	-37.54787915	-15.92799198	-64.19895975
Z005E0074	2.1343749401	-0.863799019	-3.545828382	1.7437483666	2.0978003444	0.2367286674	4.1406435995	1.2602036969	-22.34790094	53.295144892
Z005E0075	-24.29712336	-2.344257637	-5.346032083	-3.979341558	-4.192382049	-6.032676287	3.0518353272	-3.248928671	24.080442588	-27.86888006
Z005E0076	-69.06166787	-42.39788538	-40.23768784	-45.3109568	-45.13305706	-44.00518291	-37.51497932	-43.5773934	-29.67625436	-28.66344111
Z005E0077	18.231383908	20.961434518	24.094765694	18.64921128	18.302885346	16.62461834	23.566091556	20.034995381	29.479294265	-7.158040925
Z005E0078	9.3992603724	7.2255789607	18.61052973	10.312779335	10.034427358	8.8298171732	10.964116661	8.5977027735	27.157368415	48.365383417
Z005E0079	-1.147121257	2.7100185461	-7.037725094	0.2570310604	0.0026583668	1.9140166898	-5.737573854	1.4062976829	-26.30407148	-26.0029668
Z005E0080	-20.95971192	4.0684238756	-5.401017187	2.6601219593	2.3954743202	3.4938684037	-4.81058362	0.5059591819	24.611674528	-21.20579371
Z005E0081	-46.44306014	-26.24657348	-33.69975526	-24.57383642	-24.32533537	-22.97517211	-30.42560851	-23.09628713	-54.29925412	7.9963088643
Z005E0082	-31.83396231	-40.02905703	-48.46845939	-38.72976238	-38.48451766	-36.90333102	-31.9674303	-37.13317352	-63.27171605	4.3924311424
Z005E0083	3.9265785541	33.400911144	47.742851894	34.613635031	34.273901831	35.60504323	38.526204509	33.039969764	3.5529947579	5.6873743641
Z005E0084	-20.09530035	-39.02785997	-45.05348543	-38.01504562	-38.32234484	-40.24833201	-46.13519817	-39.90499989	-13.44855321	-50.86610535
Z005E0085	4.4215160114	-4.783467234	-11.22550786	-6.346529822	-6.549655124	-8.163192683	-12.59700915	-8.910695008	-25.66067087	5.3244579259
Z005E0087	-2.374827228	7.4959113476	1.4508339635	7.5153369843	7.8175432837	5.8188074797	12.837836077	6.2650372979	-16.68556792	-5.14519484
Z005E0088	-36.65804743	-19.88634582	-18.85112853	-17.1377637	-17.38262639	-16.07986427	-24.14462749	-17.66205896	2.5555263643	-36.77521466
Z005E0089	37.073060104	25.759381401	33.727865186	22.58424572	22.270672275	20.730402037	23.421369042	20.624553547	2.1904160379	-6.883311947
Z005E0090	3.5907430763	9.8193593917	4.5507724482	5.6411364259	5.9260798138	7.5490456718	1.1021697224	7.004020621	29.880432649	-27.08108199
Z005E0091	45.156134765	70.650503559	64.039294844	71.058697565	70.841004747	68.812449099	75.463433333	68.969400947	45.977565743	55.333792899
Z005E0092	12.056168738	15.699213826	20.066741503	16.506130673	16.717830956	17.643504773	11.137490219	15.389866446	34.762169234	43.529851684
Z005E0093	38.312630482	21.59106466	12.081779514	18.430307079	18.372240041	20.385673592	11.640906816	19.798378516	-5.815741378	-9.121661238
Z005E0094	1.4396757662	-3.733246193	-5.210228584	-0.68935888	-0.817788244	-0.599874063	4.3338056912	0.9492500833	22.730689221	-19.41978651
Z005E0095	-2.817662326	-6.672638659	7.6331759016	-3.589433252	-3.879894092	-2.158076693	-9.9595931	-1.797415045	0.8075352338	-27.47395552
Z005E0096	-44.60384035	-40.97465637	-48.8315045	-40.64679749	-40.86412874	-42.96586567	-34.54975129	-42.32617732	-11.77895982	-47.79241286
Z005E0097	-38.98307196	-42.26774499	-51.23003582	-42.85470084	-42.67347414	-41.36967814	-35.72878864	-41.29820772	-17.5405517	-6.367978895
Z005E0098	34.341537933	35.365940152	37.799373642	33.95338522	34.164039094	32.572129698	40.32264536	32.350860819	58.938747233	56.834480576
Z005E0099	-13.03399322	12.575949971	20.693437373	13.648253068	13.880471149	15.243442734	19.53592261	15.90838113	-14.42460059	-16.07736512
Z005E0100	18.720309615	29.034773743	28.363172076	30.959588818	31.305180713	32.713521405	23.784676764	29.395879509	1.597378402	15.260151296
Z005E0101	-19.24623516	1.8704347282	15.079788535	4.2485312035	3.8586496683	5.0854592329	-1.521466687	5.4293725429	20.756108168	26.346121648
Z005E0102	1.7750766511	-19.08750934	-23.33607581	-17.9184066	-18.22434225	-19.59251664	-25.48980259	-16.76316033	-42.62456614	-38.59315144
Z005E0103	-26.82899492	-6.811839384	-4.512727023	-7.991955232	-7.752546316	-6.671444983	-12.24632058	-6.49774578	11.2298246	5.8009201916
Z005E0104	15.57087181	-9.014273382	-15.348129	-7.765041363	-8.043423982	-9.68597153	-1.281490327	-6.219167964	24.939365332	-13.8556192
Z005E0105	-20.61989746	-22.62865518	-20.97008166	-20.29067393	-20.15706106	-22.30740146	-15.69425653	-22.04822008	6.3161396926	-33.70157137
Z005E0106	-8.324850409	-6.420428058	-12.06301856	-5.070442748	-4.720216923	-6.975769813	1.3749595355	-6.267860535	20.8251734	-17.11533295
Z005E0107	-9.334996283	0.3409704926	-9.860284491	-3.362544189	-3.106360208	-5.048230561	0.9269531641	-5.224700963	-23.75726837	-26.25868347
Z005E0108	-19.93392309	2.3817081157	4.50509884	5.1089200966	4.860058717	2.4632618705	-2.785356537	3.1339531585	26.152331256	-19.07336009
Z005E0109	-9.247456924	2.357523502	-3.881376847	-1.248939422	-0.960729332	0.5449147446	-6.595443987	-0.144357236	25.662958454	-31.10907202
Z005E0110	-20.2118613	-17.0364554	-20.98698742	-15.1870485	-15.43184442	-17.56179817	-9.743257033	-16.82067844	8.6497799712	-28.35941242
Z005E0111	-44.45914028	-26.67524173	-32.07737171	-27.08078289	-27.33746898	-29.10686015	-32.83639917	-26.67757205	-22.79051614	12.493607565
Z005E0112	-44.73916031	-19.65116334	-23.09021448	-22.59913529	-22.32002279	-20.92928172	-28.13589131	-21.48084562	-1.07179672	-59.33811795
Z005E0113	-27.29401661	-18.37364029	-5.366183684	-17.47015715	-17.76693233	-19.63211853	-12.63875483	-18.93904612	-27.86402935	-36.81958515
Z005E0114	-40.69691608	-60.88456094	-48.96526486	-59.5360126	-59.27793415	-60.76953338	-65.71604419	-57.66596444	-80.06669268	-82.14406196
Z005E0115	6.0500987737	-14.63577455	-19.79528434	-13.46727083	-13.24255482	-14.85948619	-20.86628201	-11.62706006	-9.379800494	-25.03127027
Z005E0116	-24.69557892	-13.75684775	-9.458308969	-16.92643346	-17.24903022	-19.09901808	-22.54620077	-15.67072091	7.2001842308	-60.61021467
Z005E0117	33.154642741	34.182435884	34.810636182	35.160733022	35.38467229	36.993910221	39.650343432	35.293095438	10.21808202	20.10354297
Z005E0118	-27.24120969	-18.91885334	-17.97644986	-21.75196562	-21.54708704	-23.87839819	-27.82420027	-23.83976102	-26.47324574	-8.659794409
Z005E0119	-8.684919361	-8.267162907	-12.53138567	-10.11461847	-10.31034394	-11.63635826	-14.85078522	-9.347609545	17.269312538	-34.61486152
Z005E0120	13.61884637	17.243270748	20.123550985	16.139815987	16.356676859	14.214299965	21.667611611	14.476351213	-8.551841033	41.573104506
Z005E0121	-28.12137919	-27.40760367	-25.60385389	-26.07258584	-26.34421315	-24.39202578	-19.91236075	-24.59224696	-54.54411645	-44.08085616
Z005E0122	-24.52229597	-2.748209745	10.647974656	-1.124910159	-1.445959248	-0.091755291	-7.545354691	0.2543929517	19.208097851	-34.63517508
Z005E0123	-37.14666999	-10.8282113	-16.54816782	-10.54742936	-10.30208018	-9.261089619	-6.307259899	-11.7353309	-5.193743804	-25.58323897
Z005E0124	-24.25633162	-14.59861165	-12.42486028	-17.27775086	-17.0516869	-18.87941367	-9.037687528	-15.51674879	-41.48227577	6.2427262807
Z005E0125	39.546261962	18.958849534	11.596828861	15.302533613	15.618149283	14.101849968	10.425755789	16.487634393	44.823460845	-4.073663779
Z005E0126	9.0003331142	10.755476488	0.5677970318	8.3104709845	8.6619212684	6.9352721773	15.863064099	10.040539304	22.619875796	-8.036503857
Z005E0127	14.936654139	32.169831125	25.055949237	32.889847419	32.934941187	30.900242492	25.062291949	31.035544317	7.6671780583	18.877462194
Z005E0128	-2.972743051	1.0200291652	7.3979548339	-1.031284705	-0.752842297	-1.300229122	-5.423531597	-2.784634318	20.078282129	18.180293436
Z005E0129	-36.14902498	-13.87181542	-15.36399354	-12.70107109	-12.85445524	-11.94167436	-19.70312544	-14.48106211	7.0596370095	-7.964267468
Z005E0130	17.734214691	13.768222595	13.111558129	17.306721453	16.950575713	18.699090275	21.174462814	18.857853702	-11.47435225	0.1677391961
Z005E0131	59.621743	30.69315907	27.287594647	32.857279766	32.565124895	30.932121388	28.042542129	33.748544606	62.928344375	83.662437287
Z005E0133	-18.76394036	-0.085612291	-2.722373787	1.4315211492	1.7026434815	3.1779655913	8.9177154445	2.936653471	-24.74834724	47.182722973
Z005E0134	-9.659439772	-5.552621727	-12.79651499	-6.765381863	-6.533483051	-8.644799621	-14.19730843	-6.884886084	19.89240479	-33.53877322
Z005E0135	15.277658852	20.201319517	30.944281482	20.047274383	20.327385246	21.504351011	26.912549037	19.179225959	44.080459565	-4.750959995
Z005E0136	-2.875108976	-0.439534385	-5.140924855	0.0660218968	0.0368635273	1.525711873	6.8594998436	2.0464503944	21.244927425	-17.7051409
Z005E0137	-2.794517174	-1.646442489	-6.478567316	-0.37644973	-0.072840472	1.0521412352	5.7875096209	-1.34390578	20.70569255	-16.96326304
Z005E0138	23.045590048	18.694864883	14.978655436	20.932801158	21.210833829	22.429942307	29.035985039	21.263554468	41.860545988	64.651916788
Z005E0139	27.567665586	29.77239822	31.501131372	31.116224649	31.350841424	29.704336613	36.105203989	32.620143734	9.5506046015	16.216044887
Z005E0141	-13.69849454	-11.0274521	-7.035052133	-12.29229482	-12.59218513	-12.77720042	-8.172319496	-14.07527477	-35.81852415	-42.26295933
Z005E0142	8.3742089623	5.4005742315	19.554495149	8.515549437	8.2169348252	9.5557673073	0.6471228044	6.6362063083	-0.225174306	-23.99455753
Z005E0143	-20.57186214	-45.1839533	-51.24311864	-43.21406419	-43.57374402	-42.24028943	-36.04837096	-41.76714741	-52.27170448	0.5294835047
Z005E0144	30.247594715	28.923744398	31.019549324	27.863993901	27.556893981	29.158973304	23.795331321	28.817463222	47.604989241	50.9569158
Z005E0145	31.151867363	10.103282548	17.448945827	11.501356059	11.701111396	13.111226109	15.877934407	11.010603164	15.278104462	-5.741506926
Z005E0146	-46.59669444	-22.08672357	-19.85826443	-22.89956179	-23.130692	-24.74765571	-16.82788583	-22.03050069	-46.32271013	-48.09898282
Z005E0147	-24.47921936	-27.44799803	-18.14885626	-28.44098052	-28.53927937	-26.91986871	-20.84944946	-27.17302837	-32.09686784	-38.61039249
Z005E0148	-6.458477394	-27.68875802	-33.93298235	-26.8112469	-27.14021505	-25.6951137	-34.78445283	-28.48626333	-3.258039724	-42.27494924
Z005E0149	-33.32071506	-28.51038933	-17.75169773	-27.53685316	-27.35202556	-26.03296435	-23.73635614	-28.55201665	-54.72089003	-54.54091223
Z005E0150	0.6486019786	0.3167724786	-9.038346758	-0.992388299	-1.289454863	0.3303219561	7.2462497298	0.2082807662	0.4028190245	31.347191024
Z005E0151	41.332578277	36.657917036	45.365658335	36.194861931	36.364160428	37.926223232	29.988359624	37.637542019	37.163523616	58.850475074
Z005E0152	25.185098312	52.909854719	54.658047467	51.115522365	50.788081916	48.883640478	45.362547217	51.894087582	24.591882527	70.9314202
Z005E0153	49.083704767	24.133886528	28.631741874	25.804223363	26.012991674	27.496059357	21.706997644	27.780250945	20.62138306	53.459657858
Z005E0154	-52.3064325	-50.1292779	-35.48808865	-48.6079656	-48.41816925	-50.42695852	-55.57007126	-46.99805231	-23.67807073	-83.20853014
Z005E0155	-42.27379176	-41.46547876	-27.46957864	-38.32937407	-38.07722515	-39.88019724	-30.43293974	-36.38281827	-65.89773066	-4.860102054
Z005E0156	-9.192188301	-14.29428983	-19.38544951	-10.89220647	-10.9604693	-9.65700342	-6.454297461	-12.52627732	-40.25523511	35.55020378
Z005E0157	19.773798382	19.487986999	27.569091498	21.397511557	21.081719068	22.576866935	17.412358293	22.815037363	12.338067849	47.130744456
Z005E0158	-9.152347596	20.961734454	13.337471679	17.931280537	17.604740962	19.275447549	23.198291021	19.041550403	-9.933216324	-12.64438475
Z005E0159	-19.25821376	-4.552723071	3.6475303992	-5.462592815	-5.248783738	-7.146837177	-12.07361476	-4.12432851	-18.61303322	-18.00732642
Z005E0160	7.518328763	10.772389253	22.417846606	12.270076436	12.263492904	13.775960207	5.2955434973	10.93016889	-16.87430821	-12.55413402
Z005E0161	-19.09753926	-13.15343056	-21.20544005	-15.49570143	-15.2068889	-13.51124283	-21.56405006	-14.5466126	-45.23362491	-47.99304466
Z005E0162	28.165098221	3.9301793001	15.903536767	6.2900658655	6.5712884579	8.192965324	-0.970050572	5.236410025	-19.89460435	-15.39677883
Z005E0163	-8.208987283	-30.34687732	-38.77506448	-33.11710876	-33.09717642	-34.51587396	-24.31099502	-32.19473789	-38.08927221	10.56191266
Z005E0164	24.824267538	14.700740831	19.662510731	11.96159686	12.211516706	10.407814476	20.900509206	13.334890467	27.643130957	39.721508263
Z005E0165	37.314549724	11.694190596	1.3817297252	12.244023338	12.520076879	13.798893742	6.1981284862	10.898908294	39.226029028	31.310377059
Z005E0166	7.2855962837	-8.511255241	-2.464933713	-11.54256127	-11.22957853	-12.88717948	-9.846726454	-13.05594566	-29.30230416	-37.49378603
Z005E0167	19.088982477	20.670937639	29.106868201	18.98198303	18.573935994	20.36217991	25.215616608	20.064681431	-6.621445183	42.572999321
Z005E0168	33.763449591	37.263322424	32.661893962	38.634907401	38.961878752	36.695141235	44.783329101	37.438642515	62.997079061	23.817115413
Z005E0169	23.48858825	23.448430227	17.0467815	21.73501309	21.474464718	22.850103483	16.63368568	19.31202589	42.100625903	54.449256556
Z005E0170	-55.21642432	-27.71793457	-21.79060984	-30.16772698	-29.90662995	-31.8208617	-34.84973584	-29.15934792	-54.93590015	-10.41584405
Z005E0171	11.483753698	4.5477813721	-4.805247355	6.2973544619	5.9732542741	7.112138607	11.93119293	4.4022807955	32.553616298	57.99218876
Z005E0172	22.629338693	-5.536277149	-8.077826182	-2.471249524	-2.810087998	-0.946947807	2.458314284	-0.550013329	6.0134371212	-10.56999317
Z005E0173	6.0798611997	-11.70802636	-18.54760094	-11.70707559	-11.41796758	-13.1942361	-19.59713874	-13.31996935	-35.8660577	-30.75037534
Z005E0174	-2.658876403	-9.441264053	-12.95738978	-6.453766032	-6.451715665	-8.381782892	-0.760202972	-4.910263443	22.206022903	-18.7082901
Z005E0175	1.8957093286	0.43356093	1.1677994717	-0.596212033	-0.36651605	0.8934138541	-7.361434351	-2.284237618	-28.39009556	22.827373091
Z005E0176	10.285070649	19.32514036	7.6062763727	15.704401195	15.417470189	16.997020488	21.643647286	13.781813585	-10.51779959	23.752834973
Z005E0178	13.426265307	18.623086268	8.3272455209	17.840016613	17.528309685	18.994130167	11.207870592	15.74983275	-12.56132578	56.028667936
Z005E0179	-6.164111458	-6.664387735	-6.019541813	-4.320118785	-3.962856314	-5.557157321	-9.928354718	-2.777825703	-29.0360811	-18.9464248
Z005E0180	-10.65775436	-13.64437837	-21.54321495	-14.68372804	-14.9783038	-13.10448171	-9.531874054	-13.50302358	-38.01872766	-35.96832624
Z005E0181	98.390126216	70.333373499	68.643898097	72.485786479	72.717589967	72.621437337	67.824326104	73.944953284	98.019513064	115.56397764
Z005E0182	19.919824123	30.520206672	32.330650428	29.063710382	29.267715478	30.165613564	22.87657996	27.359595983	47.420455494	43.944071754
Z005E0183	2.8114721198	-14.18945699	-7.868462821	-13.22734073	-13.51533658	-15.44706023	-7.530947266	-14.66119332	-12.97532339	-35.36178711
Z005E0184	-23.67169331	-24.36637457	-27.69447192	-22.30335397	-22.04498952	-20.88821184	-17.51760261	-23.64541035	-29.85774485	-44.89931888
Z005E0185	-4.90894072	1.3642277044	-0.362365233	1.5977710684	1.9011462539	-0.056822037	-5.859378585	0.0240763993	6.1432111031	-8.847392753
Z005E0186	9.3215382189	8.2820540175	6.2414164582	9.7256565688	9.9437561684	11.626801491	1.9873013842	11.307391039	-16.76294807	-10.32389551
Z005E0187	84.503088181	83.38872592	86.681173812	81.622647224	81.865610111	83.105030087	75.019655628	81.741571351	105.42734151	40.657098298
Z005E0189	-50.65740503	-27.35306098	-37.47716131	-28.59448097	-28.89041589	-29.16329053	-35.14137783	-31.16989571	-10.21231334	-1.559819008
Z005E0190	7.1538169863	10.765652135	16.243575755	10.921156261	11.217048775	12.665351074	4.6085863313	10.995908106	-18.79847498	-21.98976999
Z005E0191	10.874725862	6.205109227	14.092937886	9.0316991209	8.7526579904	9.9012420381	16.454498441	7.6788507893	30.27210144	48.202443337
Z005E0192	-9.551483812	-19.35184709	-8.134416625	-15.72506665	-16.05153155	-14.88381133	-9.791513916	-17.42324827	7.7282824145	24.169934614
Z005E0193	-13.62024196	-13.46467727	-21.11778425	-17.05066386	-16.75039633	-15.42447776	-23.76273776	-19.12421911	11.021380026	-41.66162947
Z005E0195	13.557064786	22.695276883	29.285209296	19.484032458	19.837960541	17.991254845	26.395485879	18.051855678	0.3172546534	-8.617631415
Z005E0196	27.441726239	7.3254268441	16.156754618	5.4955692758	5.7994460406	4.3711946515	13.061326406	7.2681780817	-7.517752058	-23.80751054
Z005E0197	24.508845137	31.140787445	33.791868739	27.665565489	27.38092183	27.265381764	35.466270668	29.271211272	55.61879665	-6.475881111
Z005E0198	-8.800518292	-31.69136783	-41.81334656	-34.62119078	-34.88959379	-33.02659954	-27.74926767	-36.8247229	-53.49892166	15.357497689
Z005E0199	12.659349076	12.303594426	23.263608892	14.856275807	15.139126974	13.351761498	10.528423314	16.527071984	-11.25268932	48.834575909
Z006E0001	-2.459679305	1.0171402575	-13.06671711	-5.716647577	-1.469872883	-3.062646128	-3.797853162	-4.557765497	17.643351025	4.2363048688
Z006E0002	-12.64557696	-12.88820208	-5.436549258	-7.608052924	-10.23616302	-9.020012486	-7.926684682	-13.25179408	-6.013109761	-7.780473003
Z006E0003	17.270409394	13.255588146	18.762433151	13.207235557	10.039144925	11.38864472	7.4679656794	9.5646716087	19.787107265	5.2002841947
Z006E0005	33.018338544	21.150020057	22.341440925	26.390479997	23.24598414	21.899165851	25.164290519	18.388078429	10.287315694	18.652215118
Z006E0006	2.7425683286	19.588975978	26.37193183	12.433014208	14.49767305	14.512947545	17.776194495	10.404211483	-3.017742659	10.217371598
Z006E0007	-9.455126345	-10.04203923	-16.90716071	-9.996237496	-7.437657409	-8.642049895	-5.372502529	-12.06225146	-16.86041011	-12.55905031
Z006E0008	16.425156871	16.348348015	14.330090167	23.106012905	20.250647451	21.816343637	22.202656949	24.730742634	36.025858805	13.825888479
Z006E0009	-6.764389429	-7.705220877	-15.97929412	-9.213458688	-4.653985028	-6.537687886	-1.661786221	-8.39953728	17.291398175	1.1342224187
Z006E0010	-3.723526737	-3.600236279	1.9933418757	-6.353022303	-8.494056078	-7.506877598	-5.650985536	-11.087385	4.720352665	-4.357897107
Z006E0011	9.7352020493	13.66935717	-2.0432529	8.8047254296	9.6190406344	8.7482416921	7.4633906317	14.142083652	23.252095303	5.3982561152
Z006E0012	-2.165821145	8.6424113892	4.7540949797	8.0408347808	5.0706053856	6.849750106	6.8678430007	12.687825636	-7.8871486	0.7416144614
Z006E0013	11.769807861	5.3440514921	8.7247997857	7.142659342	9.3108683877	10.939244563	5.732756906	12.415584134	-5.286186849	4.6544256581
Z006E0014	-13.51111828	-7.484935626	-2.751721922	-13.23155622	-10.51997022	-11.65518082	-12.20672772	-5.152389753	-5.034547849	-14.05105047
Z006E0015	1.2080040452	-12.58733081	-11.84939256	-12.58131032	-8.733855536	-7.037788803	-13.32889852	-11.28839206	-14.28189299	-2.65213652
Z006E0016	6.8562091084	2.8230982009	-10.11977383	2.4218496672	-0.044145192	-1.356675619	-3.265005609	-3.040897509	-1.359531485	3.344909109
Z006E0017	25.362419672	26.107314227	30.704084399	26.896092915	29.679003251	30.488607575	32.34046275	32.463449085	37.517878082	32.500878691
Z006E0018	5.5061046493	3.9599605526	6.4477689647	10.194907112	7.5170128099	9.0233403246	5.0480686691	6.9908486172	19.2746712	2.2504363033
Z006E0020	-3.719984438	-7.71453942	-12.65291932	-9.508484383	-12.15955214	-11.81614319	-10.55683589	-6.7387282	-18.0860915	-15.39195521
Z006E0023	-12.31537143	-11.59277438	-12.97811438	-12.21829847	-8.647990736	-9.629893421	-10.63506089	-5.285977421	2.2867584576	-11.41319629
Z006E0024	23.410252518	27.022526401	12.657903322	20.274944493	24.214844648	25.940311136	20.851099063	30.859164993	38.389702776	28.797443473
Z006E0025	-14.66064893	-15.6771008	-16.14586108	-21.70369879	-18.63381878	-20.25283241	-20.49080454	-23.80498023	-3.475676568	-21.64033906
Z006E0026	-29.35743515	-43.79223169	-45.53681328	-38.86600758	-40.96975082	-41.8978297	-43.70035561	-36.92536094	-28.26194311	-44.41167405
Z006E0027	-12.54644146	-8.129668162	-6.754858497	-4.270196694	-6.617561055	-7.7777595	-4.047409405	-2.64235361	-24.72982128	-1.77214976
Z006E0028	21.488394563	20.535607775	33.425139605	22.173977174	24.789155467	25.847283076	22.186909162	19.491037745	26.957750543	27.94323543
Z006E0029	-22.17085373	-29.59851571	-33.77266627	-32.00238552	-34.87720154	-36.70046676	-31.26376832	-33.20900458	-17.16340255	-39.60968901
Z006E0031	-8.123529162	1.5328396833	4.1141920457	6.0188470085	3.6484404463	2.4599217445	6.2091052155	0.3366650672	-13.0583982	7.9184225841
Z006E0032	9.8727411544	23.93171563	28.462952472	21.024098311	19.047570232	17.997118139	18.000705985	23.596305827	26.352695477	24.232437514
Z006E0033	-19.6635721	-6.864663552	-18.90672504	-11.57822902	-9.363103687	-7.60038179	-12.88553765	-12.48839003	-26.39488175	-14.69421458
Z006E0034	-18.95692355	-11.41229609	-12.26693388	-13.25419982	-8.655310902	-9.610175218	-9.053907788	-2.686653058	4.0498222357	-2.060426864
Z006E0035	16.802053452	8.2236727067	12.383302619	5.6290545114	3.3942315174	1.6945547064	1.6793168996	-2.154318318	15.762740356	8.2673794368
Z006E0036	37.683408974	34.320946501	33.239193426	39.714977333	37.77783406	39.884436947	34.488822667	44.731653277	46.968032252	34.145777225
Z006E0037	47.737229898	31.547000768	32.383096737	30.40645776	34.141009658	32.602161854	31.581550997	36.759833401	54.57957409	39.252816918
Z006E0038	-12.96129496	-18.86979663	-24.4889328	-20.91799938	-23.51411283	-21.99753278	-26.69073215	-26.12755259	-43.68009995	-18.97934732
Z006E0041	-7.511825653	-7.505794834	-2.220631462	-7.172126631	-4.119577276	-5.852459369	-1.645079041	-8.768216026	-10.51483651	0.3209918046
Z006E0042	-12.17786039	1.0388944019	-1.116540469	-4.557339216	-2.481054718	-3.327604099	-4.662429599	1.0717536474	-17.75771615	-7.114041693
Z006E0043	-21.98026414	-12.8414311	-8.702837268	-8.002891635	-11.07823866	-12.09878529	-7.891162867	-8.65319561	-19.31357178	-15.98872679
Z006E0044	34.568813728	29.960621696	26.597491859	23.39877528	25.349541901	25.262674596	22.628412902	18.881016736	10.17393724	22.291402171
Z006E0046	-6.577052926	-17.9540657	-4.586474685	-17.62347478	-14.96784082	-13.90531191	-13.60997524	-19.0666081	-26.5317743	-10.75121295
Z006E0047	-16.47345438	-15.94329446	-23.96976595	-24.25707138	-20.26790903	-21.69658048	-22.20057135	-14.87264793	-16.71580526	-13.65960018
Z006E0048	26.246413146	26.109243523	32.514311314	22.296941335	21.816581318	20.11324234	25.372887407	19.68335246	37.617917496	16.875484231
Z006E0049	-19.36834857	-11.1220826	1.1034773896	-12.23710794	-8.57102396	-7.53039189	-5.412547381	-12.25302959	4.2973451266	-3.807197816
Z006E0050	1.6290531659	2.2719842716	12.050976238	1.4744563996	4.7431681278	3.5461234336	3.3530016005	6.8412393716	15.528584536	4.1975293386
Z006E0051	-1.891317154	-0.747454216	-3.176847119	-0.746817167	2.4893951792	2.9990784862	3.8975149611	8.3069001797	0.079974578	-1.032648966
Z006E0052	11.108259485	4.3116484742	8.5247134013	5.3276092102	8.1640910914	7.0675312423	5.1803416273	2.1955531183	-2.552453256	12.514324408
Z006E0053	2.7694001957	19.679748285	15.30463183	12.386225831	14.985332643	15.169942081	17.649010268	12.357866368	-2.294987414	11.234745971
Z006E0054	-3.94336343	-9.670795428	3.1395778331	-8.811891357	-6.44906256	-6.158235144	-4.746606159	-5.097472129	-16.56387029	-10.61971494
Z006E0055	14.728040049	19.874336973	5.974122186	13.43832412	16.143971617	15.501046583	12.85271262	21.913985675	11.525458756	21.767780598
Z006E0056	-13.70907306	-15.38915315	-1.696862589	-10.06513572	-13.12478868	-14.19959824	-10.84059347	-9.223030491	-27.44406583	-9.616111453
Z006E0057	-18.55685966	-4.614652584	-18.24088711	-7.304965582	-9.336725878	-10.89117544	-5.740570774	-4.583163643	-1.988261199	-5.523197777
Z006E0058	-42.26559533	-40.72843838	-49.42403053	-37.26788516	-37.49146728	-35.92319973	-40.37018604	-33.31859194	-27.96030693	-33.31654563
Z006E0059	-21.44019088	-11.56459894	-6.041505121	-12.17576701	-14.96489869	-15.91319683	-16.46321186	-10.50600842	-4.542541107	-19.06212864
Z006E0060	30.935509938	25.672428818	18.956038079	31.339220795	28.170847552	26.511213053	30.523780115	21.791822759	16.621408064	23.022348841
Z006E0061	36.140222258	28.601713268	28.41713109	26.491247103	30.15342416	28.983157001	32.099818317	35.188127607	17.772492255	36.275226263
Z006E0062	-28.00233582	-36.37621694	-43.16409327	-30.19350188	-32.95762095	-33.82760972	-36.68664784	-29.77804893	-47.55274323	-29.82461192
Z006E0063	41.21719126	40.370308086	50.689148068	42.143938578	43.021382365	44.930154581	40.291743284	48.678023067	51.811255209	47.606409086
Z006E0065	50.135109401	43.049418187	53.559105576	47.705199381	45.372230274	47.001751838	42.688555666	48.885665363	52.461464107	49.220489509
Z006E0066	22.563199964	27.800068359	18.35758224	27.578878229	31.274513195	30.388480903	29.184300553	35.306197375	45.757910813	27.696410455
Z006E0068	23.11773004	32.441538138	37.959350507	31.857294901	28.398779932	27.037198693	27.26211852	23.546983947	28.861321702	22.973371831
Z006E0069	5.6067265102	7.1932036435	9.8109883772	13.435026792	10.248231786	9.6512083491	11.955900785	15.907771239	-3.935288351	5.0925243971
Z006E0070	15.718136203	4.0784083645	14.023217443	4.1078431891	6.4736072215	8.4237103278	2.8680545168	10.852845299	-11.84182421	2.7739590218
Z006E0071	2.4788068377	-9.739916754	0.0984723462	-10.70177946	-7.541235688	-6.322275555	-5.059855642	-3.537616224	8.0489756546	-10.93245467
Z006E0072	4.6468038565	4.9760789405	-2.354254525	-2.433961511	0.3480622897	-1.178121826	2.7110900687	3.556406807	-9.649984911	4.6085197571
Z006E0073	21.517471051	15.920764593	9.0030834005	22.321392018	19.027970228	20.345937985	17.93916273	13.766264144	2.7165161351	13.414053614
Z006E0074	-23.90771271	-15.42356563	-13.5768617	-9.818615022	-12.33223856	-10.90986058	-9.724696779	-15.62571525	-2.16075003	-17.50641669
Z006E0075	-13.5384419	-18.2326803	-7.471424635	-19.24549693	-16.48057277	-17.40990444	-14.02986464	-11.23107972	-27.67848042	-19.55509244
Z006E0076	25.791839156	25.912759861	33.734644421	32.243146	29.757305964	28.781718367	26.625205334	26.77920713	14.176000247	34.309354804
Z006E0077	-8.647240653	1.1701885443	-4.02323591	-0.269489252	-2.614035048	-1.070906025	-5.258805933	-4.564451236	-3.159948482	0.8570708191
Z006E0078	3.78585279	8.145932452	4.424801193	9.7267267806	7.3110094077	6.3315512764	5.5406873198	10.488262033	14.892959534	3.4851996986
Z006E0079	-28.76411489	-14.80261903	-19.76293861	-15.02450842	-17.58228184	-15.5323466	-20.32965729	-10.98634347	-11.26928055	-22.12978363
Z006E0080	12.175391903	4.3393374263	-0.705229399	-1.645836902	0.9858198333	-0.926688191	3.6312113477	-3.170421644	12.604846763	-3.35640244
Z006E0081	-8.784763427	-4.192462543	-7.926343595	-10.01383554	-7.527297954	-6.424276628	-9.605725436	-11.76665325	-1.668176606	-12.59279396
Z006E0082	-11.3633194	-12.18758415	-4.549686647	-11.03920006	-13.88127717	-14.91789779	-16.07801359	-10.49315461	-33.86927792	-11.46146663
Z006E0083	32.817839476	41.86969147	40.29294266	40.169642459	37.008079145	38.296908402	35.8470078	32.128797951	14.048040184	40.399523399
Z006E0084	12.834347587	15.673542244	15.92427596	15.624404972	18.458509658	19.774629876	21.013828933	22.944093372	20.959729678	13.96505643
Z006E0085	-12.46331822	-2.405542668	-4.937390615	-10.64222626	-7.953890422	-6.88874816	-5.165706384	-4.81103786	-24.92455758	-3.603765282
Z006E0086	-3.671680157	-7.935916522	-0.608997786	-12.15577066	-9.58457893	-10.53808416	-12.48697577	-13.46379887	-16.32126507	-12.81792131
Z006E0087	6.7892095806	7.7794295812	1.211535757	0.7703783176	4.3732595506	2.991162155	4.8503346781	9.1437238764	20.349996777	2.2834731317
Z006E0088	-34.80229029	-44.84276167	-43.94632064	-38.97113887	-40.51787265	-41.62837835	-43.70353855	-42.9057229	-24.03755186	-35.75670057
Z006E0089	26.897623088	21.483332355	25.875613562	21.869578396	25.515103107	26.289009817	27.729276407	21.688372046	47.167219415	29.576527565
Z006E0090	18.074673778	21.465100665	9.1437980069	20.761161885	17.517792724	16.54465999	19.466347649	22.743053748	6.4123224922	12.169519364
Z006E0091	37.523928809	31.962723919	33.565135517	31.470635111	35.056597676	36.582335259	35.913244555	34.395667532	23.431561872	40.303585236
Z006E0092	22.65681114	14.74929468	15.1020287	18.150203281	17.704098389	16.636754132	14.857146789	12.123929595	10.558110708	12.516553964
Z006E0093	-23.7369537	-17.38675086	-16.06962394	-10.88613765	-13.60869646	-11.93785522	-16.45117355	-16.40735487	-15.69165166	-15.14676162
Z006E0094	32.6844358	31.034311985	42.6196745	29.142484519	31.834971471	32.760788942	33.795150136	27.679699156	18.38903825	35.822134386
Z006E0095	5.9676061695	-0.779013495	3.4244789698	-0.674940371	2.4227977584	3.9034865098	3.6080608001	8.3395972047	-6.255003815	6.6614958312
Z006E0096	59.769591124	60.65209471	59.574275886	59.316304977	56.798352834	54.85216434	60.100820841	51.560626836	76.774847481	59.744976043
Z006E0097	-13.46659332	-19.09955894	-6.540762455	-13.69629243	-17.12972937	-18.33757521	-14.6408042	-21.50885778	-29.94439984	-22.1199363
Z006E0098	40.419460378	26.617870645	38.194459169	33.147303997	30.17575344	31.654056247	29.594681624	33.986302541	43.455605711	25.149054643
Z006E0099	6.4336433846	1.9338494144	14.34457251	8.1956301353	5.3183723405	6.4952576632	7.911630833	8.8532508052	18.583373152	0.6294031528
Z006E0100	-36.31701099	-33.62105251	-22.23692014	-29.44560573	-31.7274933	-32.61782819	-31.98131651	-26.40553805	-49.08513441	-26.29387348
Z006E0101	-46.74191749	-43.69985427	-49.64199966	-38.26943405	-40.35982184	-41.53375176	-38.15102846	-35.61217567	-36.87318823	-36.83738816
Z006E0102	-16.08588537	-21.20080515	-29.38993203	-15.82040655	-18.71822121	-19.84018979	-19.08081345	-15.8358373	-33.03946302	-23.10429912
Z006E0103	-45.96541144	-43.26238658	-47.15929902	-51.05166298	-47.58341003	-49.14066104	-49.15147615	-52.89864821	-31.67898545	-43.237886
Z006E0104	11.211266643	11.848627813	13.710284505	11.565950757	14.993080228	16.499188763	16.28692053	21.043574131	-0.086511674	20.504980682
Z006E0105	-3.40504545	5.03453812	-8.842850265	2.1323479809	0.193504294	1.166130194	3.1177237028	4.0167197058	10.998594879	4.2020732226
Z006E0106	9.9759519746	11.119035566	2.0699881495	9.7053106253	13.164318246	12.128436941	10.338117803	16.348063442	-2.718149846	18.396921534
Z006E0107	8.6184722091	10.503826859	8.413650246	12.375106015	14.841654256	14.095558129	11.436322271	10.965051349	1.5412185549	10.014286742
Z006E0108	32.25576312	17.235037614	9.6518827548	23.324406022	20.398294003	21.257405645	22.215014563	15.011791347	33.322424127	14.124085743
Z006E0109	-10.68121823	-2.444028305	5.1199137257	-8.863399462	-6.557737707	-4.977146552	-4.480150226	-9.782418374	-12.83495393	-10.86957774
Z006E0110	-14.9176898	-14.08496638	-18.58705717	-6.840767102	-10.56549546	-12.12027015	-8.34423711	-17.60360311	-22.69255232	-17.11791545
Z006E0111	-2.17108397	11.570611781	9.7104683834	5.3505735545	8.0841434685	9.8598605884	5.0813850621	13.405217581	-9.920172745	12.192761657
Z006E0112	-16.75543909	-15.85825647	-30.41067065	-24.95689599	-20.76199279	-19.31534716	-19.30429158	-17.84021901	-23.28121972	-14.47127999
Z006E0113	-5.468603794	-4.336391441	-15.95215895	-8.927638414	-5.184966575	-4.327841511	-2.650472035	-0.684768686	3.2268842748	-0.529807412
Z006E0114	-15.70218925	-7.661104854	4.7901842815	-1.97057031	-5.190267766	-5.932928511	-7.27110969	-10.66257184	-19.0597765	-9.75585834
Z006E0115	-32.49922302	-34.98241388	-33.11109801	-34.31008676	-32.01184196	-33.4391507	-33.56430077	-31.26426829	-26.82556726	-37.40465608
Z006E0116	-19.55151033	-28.43622945	-15.53699309	-20.77480853	-24.36496198	-22.91757966	-27.33861243	-30.58974026	-14.46007958	-30.96835997
Z006E0117	1.2225207924	0.8345032016	-1.83956156	1.3833965905	4.7965205509	4.1177721413	1.6859460244	9.3961295698	2.620584695	2.1590302328
Z006E0118	-25.40784099	-26.27326792	-26.85281971	-23.58066058	-22.64623774	-23.73207283	-24.89452522	-25.93641503	-8.971788913	-25.66865515
Z006E0119	4.6233520479	3.9999544708	0.3671747318	1.9700581537	-0.766131103	1.0632188984	-4.127280045	5.063177183	-19.07559487	3.1479827635
Z006E0120	22.685408276	17.549741309	6.8922213392	19.592049033	17.177971744	18.895697967	13.023447958	15.029414558	0.8396398819	20.766717292
Z006E0121	-41.20352751	-45.17460673	-33.64443929	-39.12625644	-42.99730821	-40.90858126	-46.29392144	-39.81260964	-66.64476155	-48.68678038
Z006E0122	5.7040117214	8.672636243	3.2086211657	15.148205889	12.812661388	14.512847977	8.8870808701	8.479300811	3.5644855031	16.277600013
Z006E0123	-5.775768442	-10.90644362	1.251158345	-6.106345221	-8.072201506	-9.82617765	-4.778419735	-4.944388142	8.4982249801	-2.981300197
Z006E0124	-32.5249145	-38.52915257	-50.19340141	-41.7508593	-38.44545344	-37.48843257	-41.49655453	-42.97509335	-33.45204765	-34.81411057
Z006E0125	-3.426250349	3.3002962358	-0.813277646	1.6573937345	-0.845363841	-2.004776218	1.6266293225	0.1421186272	-6.321248128	-3.71447078
Z006E0126	-39.76437741	-42.03228692	-48.1780889	-35.11298875	-37.41714115	-36.2657842	-40.63075265	-43.02417698	-25.58233148	-34.89005187
Z006E0128	30.482114845	22.810997393	32.625242595	25.183186611	25.157838099	24.136036423	23.293807566	27.101440457	36.296272096	20.867982782
Z006E0129	-11.65830609	-3.924429491	-15.81640267	-9.483589154	-6.920419502	-5.664443039	-5.334750032	-9.271787176	-17.80542537	-11.43725201
Z006E0133	1.6735469767	9.180380346	6.5443042753	7.7638005022	4.9803737125	3.7810872903	7.088889065	2.5129687508	-9.307349643	8.6694522526
Z006E0134	-21.92155151	-5.873700513	-9.288582218	-12.62065622	-9.696830643	-10.8414934	-6.993027736	-12.7672269	-16.53841475	-12.82261397
Z006E0135	3.3712167548	0.8178270299	12.446779936	6.0393644866	3.5351061528	2.3249555574	1.5764058173	-1.282790042	10.993591396	6.8258516292
Z006E0136	16.024616698	17.406103719	20.379951757	9.9043286599	13.052767526	14.462087137	11.092656235	17.293886894	21.97228767	10.453176576
Z006E0137	-11.47709437	-18.47289675	-6.881053703	-19.25434961	-16.47726233	-15.24869013	-14.40354212	-21.5348521	-22.01670112	-19.61548991
Z006E0138	-5.546264241	-12.01210737	-18.19586264	-18.93994913	-16.23105864	-15.3671936	-13.96147643	-19.47377708	-9.706778009	-20.61020023
Z006E0139	-10.99229351	-17.40736569	-9.692795906	-13.03874904	-15.77924637	-14.46208282	-13.88932725	-11.66920849	-31.98446936	-11.71645614
Z006E0140	-17.31238817	-11.32507353	-6.012838575	-5.117599016	-7.915317382	-9.545218778	-4.529438697	-4.855846844	0.6399963906	-5.660706658
Z006E0141	1.6418378302	3.3372529923	-1.923996937	-0.443975298	-2.065920972	-3.29360267	0.232499081	-3.969454625	-6.868089257	4.128764322
Z006E0142	12.303543024	12.983705974	7.2005245749	4.9630523347	8.3171772427	9.2850269646	10.868244771	4.486322185	21.238014854	8.7483821346
Z006E0143	-3.947228518	-8.049061078	-22.55209567	-14.04752425	-11.37838648	-12.41838759	-14.63062187	-7.348121508	-23.26305953	-14.88894982
Z006E0144	-9.586072349	-8.129161221	-3.588969851	-11.55377049	-14.03516625	-14.8971172	-16.22051893	-10.89163104	-26.62462396	-8.609044969
Z006E0145	-18.8626871	-16.82238621	-27.51743603	-14.88501844	-17.03217913	-15.93843541	-19.64806407	-22.59351791	-7.982001049	-13.77126377
Z006E0146	-0.209048057	0.9314030053	0.6456699094	-3.537131441	-1.464421571	-0.588936487	1.0186670108	-7.151138551	-14.50719993	-6.23023884
Z006E0147	-42.57715199	-48.24512723	-37.17387385	-49.24669124	-46.25899332	-45.16612632	-43.642804	-42.31278723	-41.94365767	-42.41286788
Z006E0148	2.4805226611	-13.31128049	-20.48677898	-12.06871953	-8.96674833	-8.12732698	-7.509535528	-13.82984834	13.132647472	-13.96534598
Z006E0149	15.268986617	1.3482868599	-4.01805547	7.7056365604	4.8939546696	5.957156805	5.5468159577	0.7033553574	-5.544607698	7.6134033927
Z006E0150	-7.593298859	-2.545959235	-9.099460579	-10.49279395	-6.478820276	-5.274387357	-9.255058522	-8.120676779	3.9055392554	-1.102378255
Z006E0151	-19.72584939	-21.66421221	-27.180923	-15.95709903	-18.14114381	-19.16402657	-19.14064043	-22.37341945	-20.67743244	-14.53559322
Z006E0152	-14.77799409	-27.03160681	-24.4508124	-28.31438586	-25.25786281	-24.08567237	-23.64323065	-21.45997835	-36.39296408	-20.67022826
Z006E0153	4.9392688066	-9.718363468	-8.84375761	-9.344040684	-5.974653856	-7.131615642	-9.866973921	-9.521644258	-17.41408878	-0.475487653
Z006E0154	-3.955148874	-2.860132812	-7.437400011	-3.784305231	-6.687906796	-5.247976282	-4.52302755	-1.850030242	4.4972754518	-11.86755936
Z006E0155	11.190761956	-0.446140322	0.3554918123	2.9643350066	1.2093086133	-0.215342622	3.1254153565	-3.06320832	-2.552536691	6.9779629011
Z006E0156	14.627799944	15.671018467	18.743041331	15.553398825	18.317321461	19.895916305	15.240365026	21.130098386	-0.309236626	22.385679327
Z006E0157	36.775614483	35.751627608	24.630898909	35.325964108	32.129812205	32.991801357	33.800885416	27.386139008	28.056919081	33.84441188
Z006E0158	-19.19782765	-9.390700513	-7.946791602	-10.28231301	-7.041769469	-8.075285296	-4.379360794	-10.71051879	-14.54214303	-9.97809357
Z006E0159	-17.47318849	-15.71314748	-10.89869283	-10.7437478	-12.81086441	-12.68425885	-10.68987163	-8.175992604	-15.47587477	-8.026451372
Z006E0160	16.43061525	6.9530657994	12.283725117	12.902099297	10.099148703	8.0011560143	13.128677393	2.1328970274	29.969960325	12.222017626
Z006E0161	-16.36393889	-18.47627636	-10.41559203	-17.33317119	-14.4380704	-16.109112	-16.22037649	-21.89691612	1.0953372707	-14.76662824
Z006E0162	-11.68115587	-6.562450041	-6.590548867	-6.612048466	-10.10603355	-9.732671332	-7.016841103	-16.57566632	-4.907394468	-8.769841355
Z006E0163	-18.65006502	-11.92293115	-14.23660972	-14.27682575	-16.42109629	-15.75079448	-13.14498983	-20.51763376	-1.789856343	-12.59596338
Z006E0164	-51.46549849	-37.04234788	-29.99543571	-43.90334126	-40.6299015	-39.69455997	-37.42680309	-43.82446919	-27.00709931	-36.93381114
Z006E0165	15.165399546	12.061589788	14.221804689	17.598873751	14.844244761	13.925672135	12.870313205	17.354794389	28.250406317	10.440292903
Z006E0166	-22.43063652	-30.14415825	-28.00874363	-29.9575385	-27.90634518	-28.84967581	-30.57843292	-26.65064513	-42.46056387	-32.87459418
Z006E0167	-18.51169173	-15.90765164	-16.71964833	-23.44664249	-20.63144985	-21.95005422	-21.85336841	-18.82576333	-8.886272602	-24.30242527
Z006E0168	-25.24187998	-24.51364168	-26.60477733	-24.11719016	-27.9912193	-26.4160675	-31.13931355	-24.8591589	-46.65078191	-33.56188912
Z006E0169	7.5364331426	8.2001857253	2.4148534288	14.452794658	11.623887958	13.667456041	12.569916578	17.000779557	6.501320083	6.1045593193
Z006E0170	19.13956528	12.978117513	22.771331219	17.046402806	15.288857321	13.936766801	13.606209875	18.301834873	26.290128988	20.969401515
Z006E0171	-21.74361929	-36.38672435	-38.18012464	-29.86187985	-32.68839557	-31.53890056	-30.9550201	-29.44960384	-14.3759663	-38.45012581
Z006E0172	-2.366424367	6.1995673244	3.045657817	4.9682560513	1.3196705217	0.3402019398	-0.539813961	3.6211425046	-17.93692737	-3.781649879
Z006E0173	6.5113617767	0.2495116835	13.010527583	0.4123501668	3.3095594458	2.1202555813	5.4680921067	-0.593772092	4.1241235032	0.1458058649
Z006E0174	21.198360863	28.47219536	22.086115683	21.649950598	24.712225037	26.058920832	22.425477957	20.354359037	32.237345337	21.011934916
Z006E0175	19.791555887	22.469023117	26.976711266	19.71797918	17.038541764	15.903199097	15.038212893	20.82867534	-3.57856053	22.188722604
Z006E0176	37.075163161	32.800728685	32.386863593	36.101660109	34.874543595	33.289711474	37.938625648	39.294209868	49.601859666	40.97737304
Z006E0177	-10.27437969	2.74784462	-0.225429274	-4.904067669	-2.269259583	-0.771938184	0.4658874333	2.4946845445	-12.49177501	-6.066438857
Z006E0178	-20.49992553	-17.13171621	-2.585846678	-11.62598499	-14.21909225	-12.92566378	-12.22505268	-18.42226753	-22.1685287	-10.02434417
Z006E0179	-15.68699998	-19.64142464	-19.38075211	-14.61294148	-16.96441378	-15.77199771	-14.68930055	-11.7021707	-14.30601835	-17.11277139
Z006E0180	5.1398969385	14.55466116	22.397843479	11.08475886	14.04136334	12.806136527	12.872919292	8.8625038799	25.436730152	10.317390916
Z006E0181	24.744798272	14.369241609	4.7093067586	12.210845961	16.74521069	14.940017696	19.500124554	20.409649939	38.165335235	22.913125108
Z006E0182	41.06236849	48.793651923	45.360527352	42.416042295	43.327029373	41.321834856	47.625135059	44.814580903	58.365403122	47.988005874
Z006E0183	-3.606107089	4.5933459409	-8.28949445	2.7020792205	0.3352325565	1.3263544097	2.9393118415	4.3350613419	4.6860551583	3.6612771029
Z006E0184	-3.891370245	0.9657866101	5.9288789639	1.944086368	4.0060245889	2.714582821	6.7817972043	6.1029294009	-6.549818294	-1.093784484
Z006E0185	46.661806073	40.255917121	27.34594373	38.37608849	35.847587566	34.359515513	37.653202447	40.225288935	25.979820871	40.08762912
Z006E0186	-2.442211528	4.1200331431	8.9162211802	10.171421268	7.0233480403	8.6316979245	4.0174124453	2.1174476328	-13.25652045	9.4057381983
Z006E0187	23.158797736	24.584933231	11.12637203	22.923296856	20.214777	21.067785113	22.689711981	15.082807291	25.430011576	15.499021756
Z006E0188	-15.85040676	-8.890371455	-1.305643801	-9.39656506	-12.77874208	-14.41680762	-13.67292123	-18.99993456	-21.7329764	-9.654034381
Z006E0190	11.742410573	6.865260822	-7.916893457	5.3285030271	2.6800355976	1.2643561025	0.2109036281	-3.316105065	5.3165004932	-1.497430331
Z006E0191	3.4546816903	9.3779494801	15.782578982	9.1577380091	6.5412025805	7.9033575956	4.1597241457	3.6129156366	16.445702329	6.3073568109
Z006E0192	-24.03780472	-20.34176512	-8.783617814	-21.77779503	-18.17542593	-17.21511503	-14.99865308	-18.80991884	-6.125941485	-13.16472812
Z006E0193	-5.703960451	-1.809557626	5.5898983292	0.4237416687	-1.524575398	0.1310805335	-4.164228651	4.6656797206	8.391565816	3.2284433733
Z006E0194	43.265612803	36.842535261	42.755645383	42.562046912	39.833010093	41.30556254	37.420380637	42.61550188	49.113633483	35.260596759
Z006E0195	-2.923946444	3.1194305284	-3.642381505	9.3300019652	6.6976443876	8.0522098381	7.3177436085	2.150398178	18.78301482	0.615933941
Z006E0196	3.1517778429	8.3257301616	21.539786517	14.597958611	12.261015811	10.985464844	10.437207271	7.3279276831	24.090091679	15.962209573
Z006E0197	3.6737136384	-1.212554116	-5.816892897	-8.010532846	-5.06386669	-3.726916873	-3.810367894	-7.934099425	-8.82925745	-8.057560901
Z006E0198	16.841544319	11.723284321	22.743033844	11.037704172	13.352361971	12.029488498	16.451679318	15.666730671	10.725698922	8.9596183021
Z006E0199	-8.734785442	-9.501676218	-16.99653321	-4.152377395	-6.307059222	-7.978351116	-3.250951391	-11.13007783	12.706347773	-10.98657083
Z006E0200	-33.92951112	-26.31419803	-33.19915551	-27.78600154	-30.19636101	-29.30821166	-27.34986379	-26.93200086	-17.43061218	-26.93486283
Z007E0001	7.7025198161	13.396510121	9.821773571	9.6051193816	9.1854266067	1.261903365	6.9382261252	12.109839804	18.261205805	10.529045257
Z007E0002	-8.407522406	-1.447239874	0.7074471113	0.0132368828	0.3313833584	6.411562304	1.3144769126	-2.986998862	-11.00327841	-1.364353216
Z007E0003	-4.586748687	9.0727636297	0.1179664493	2.824515694	3.3461648185	8.9438593142	0.3694338897	0.8589184081	17.719760294	4.7186979447
Z007E0004	25.276974681	18.992412194	25.36682508	24.937109676	25.287970537	16.762951938	20.175277108	23.349240776	10.739401504	26.902745977
Z007E0005	38.338036767	38.196864708	30.149467498	32.231326276	32.361393227	38.144698232	29.621975154	35.569350233	28.561185431	30.798110537
Z007E0007	0.4681674524	-6.308937246	4.7745993778	1.6353622594	1.8485814993	-7.23695134	-2.504972654	-0.401604801	-6.322750656	3.5493321077
Z007E0008	-3.797151592	-21.93473061	-18.8016376	-16.39891337	-16.83397392	-23.94867376	-20.55977344	-19.15453432	-32.67575181	-18.45954011
Z007E0009	1.0573589773	-4.666943327	-2.225896953	-1.805228452	-1.504388885	-6.960826004	1.1015199101	-5.930711892	19.179404209	0.4027751686
Z007E0010	2.6932061978	-2.980055964	-13.92089011	-14.20437544	-13.66203741	-7.896720104	-16.68072292	-15.64201165	-31.6934669	-15.76684094
Z007E0011	13.312233191	12.258945736	23.0971046	23.504942587	22.947751426	28.421650273	19.005541453	21.053986358	2.3258095366	22.993015522
Z007E0012	-31.55046813	-49.32232093	-39.26654879	-41.16591827	-41.73260673	-48.13774092	-40.01591763	-38.09848432	-41.45029688	-40.19274359
Z007E0013	12.61464405	33.216103593	29.662144032	27.575171668	27.000344872	31.906027695	30.034081323	24.092498624	8.7977872855	28.492652598
Z007E0014	-2.669069081	-12.53032333	-6.024014697	-5.93241578	-5.660876332	-12.58874635	-10.61699232	-7.195524815	-18.64489787	-7.071500493
Z007E0015	-1.444925471	-4.985435299	-15.93334902	-13.24504213	-12.93491695	-14.20606052	-10.16303043	-8.610117424	-21.12951008	-11.14990726
Z007E0016	22.253284638	19.088486455	16.748694711	14.949461327	14.481077032	19.310682339	12.607816936	11.734573123	32.448750721	12.336149218
Z007E0017	-16.40122634	-8.527606664	-15.1786169	-15.86442148	-15.40231203	-8.447449115	-17.50304612	-18.71100786	-3.338050087	-17.47445605
Z007E0019	-8.597933481	-26.99435762	-22.76658783	-22.92714481	-22.6290044	-29.08165257	-26.92514523	-25.3015466	-18.96950401	-21.2715251
Z007E0020	-2.419427795	-9.766251076	-5.687262025	-3.392474201	-3.662388715	0.532692996	-7.502465209	-0.613519279	-9.944709532	-1.847838421
Z007E0021	21.516581464	14.277482872	17.515870236	19.479286571	19.74650783	12.908927178	21.495462126	16.131673573	42.467996122	21.438733563
Z007E0022	-0.286105972	-1.445245524	7.2872075227	7.0872492844	7.3081887343	12.61180592	3.8803196068	4.6346603466	4.8805590949	9.4352984939
Z007E0023	-18.54159864	-16.43756685	-22.79737206	-23.10725688	-23.6153969	-28.44525671	-19.623253	-21.76480946	-20.256056	-21.99886864
Z007E0024	-3.611513427	15.92444784	10.135003052	9.4906206331	9.4009928261	16.807635243	6.9853206769	6.1652098089	-14.89366182	7.6446996977
Z007E0025	17.989553207	0.2627344922	-0.278205707	2.1685021415	1.7662623411	7.702039525	3.8607457361	3.4860751287	-15.26849511	-0.044204701
Z007E0026	-0.374959319	-10.55157734	-5.210368686	-7.816211854	-7.524179948	-14.98813259	-5.784775461	-9.390724558	-24.19129066	-5.729705095
Z007E0027	-34.13587671	-32.89800276	-37.72964318	-40.3570986	-40.24089521	-47.70114442	-37.18578607	-39.46926741	-44.5315062	-41.72978058
Z007E0029	-8.723372354	9.4565766252	4.4800576895	3.6856287186	4.0670040885	11.678421356	1.3703634408	0.9982192216	-21.5762694	5.7426286332
Z007E0030	19.42888451	18.147514264	21.71675733	20.319004305	20.642469944	27.173012041	21.700278774	24.483493084	2.8357327523	19.122875021
Z007E0031	-15.58434474	-13.0768259	-5.355806791	-6.521428028	-7.184631695	-16.33535107	-5.130371312	-4.003946893	-12.61253372	-5.13539631
Z007E0032	-12.73582007	-19.10408383	-8.500719505	-11.04849596	-10.82322947	-4.225017533	-13.01511941	-7.712883363	6.8986380584	-12.41826974
Z007E0033	25.822741906	15.763747134	13.216257021	10.736146573	10.276876276	1.8558035827	8.1536922855	13.384307052	24.384530624	9.8270998621
Z007E0034	-14.82720514	-4.842219211	-5.963112581	-7.901340799	-8.422329401	-3.764294624	-11.38141823	-10.17514324	-28.38912662	-10.43446927
Z007E0036	-9.351320728	1.2003493822	-8.100960367	-11.45707846	-11.06907772	-17.84428432	-8.152107417	-13.72680788	-28.93030985	-13.04132884
Z007E0037	-31.25456197	-6.523988253	-9.777154361	-12.39885615	-11.94811651	-6.801583316	-15.20771455	-8.746899467	-1.788834472	-10.54834318
Z007E0038	-32.06630929	-25.46585205	-32.50615401	-31.93318811	-32.19126465	-27.65761321	-28.96446767	-35.64568674	-17.12422785	-30.59217057
Z007E0039	-22.88041297	-8.564813773	-13.26042294	-13.75942608	-14.38770898	-20.21173913	-10.77239997	-12.71969229	-0.18650148	-16.09442072
Z007E0040	4.1920420402	12.278838949	6.5014330824	3.8693489679	4.0999118075	-2.473344091	6.7171753536	2.2510046981	-14.37984796	2.3869630316
Z007E0041	-30.73951702	-27.87988053	-30.92163789	-30.51135657	-31.01231927	-40.57498155	-34.11251836	-31.60936938	-10.63166803	-29.77551218
Z007E0042	-37.39485135	-24.94783506	-37.05023094	-37.0397185	-36.58095314	-36.83693599	-34.44294385	-32.65480925	-57.36791946	-34.92355748
Z007E0043	-22.04917153	-6.169077918	-4.243010238	-4.559990286	-4.237540468	-11.65699074	-3.375623812	-7.267415743	2.3421171251	-5.752020159
Z007E0044	-10.85421201	0.5491963721	-8.474089257	-5.645483523	-6.078764601	-12.18936996	-8.791022965	-8.452571372	-25.56232135	-7.552420816
Z007E0045	-5.126847746	-25.1892653	-19.92350297	-20.62146961	-20.40589613	-25.79014119	-18.06420396	-23.08832484	-38.87936724	-18.47841003
Z007E0046	3.8457162118	-0.597210947	-5.525125934	-7.84570271	-7.773979614	-14.91644279	-5.113988457	-3.211072063	-30.51449881	-6.129077341
Z007E0047	-6.48660165	-8.688227878	-15.36705121	-14.66253196	-14.7612998	-12.78250807	-17.65543005	-13.71373068	-14.87812926	-13.34558441
Z007E0048	-15.82730208	-2.486751864	2.4363852028	5.2529219038	4.794719599	10.327536155	2.3006493757	1.1098794096	26.299759907	3.1337643622
Z007E0049	-3.617026637	0.0229905313	-10.69533957	-7.784715396	-8.338895973	-17.5843117	-5.271179756	-4.362390671	-10.09052183	-9.950855694
Z007E0050	-13.55589861	-16.99284309	-13.90139799	-11.59622372	-12.0909907	-16.97144758	-10.33002542	-15.8868797	-6.728457468	-13.86590062
Z007E0051	21.025946955	24.088908818	29.885560485	29.622620196	29.414800786	28.467514797	30.639859301	31.377219889	52.399373762	30.93841893
Z007E0052	7.6856502054	-6.536763999	-7.062042515	-10.01065511	-10.04761418	-17.35590772	-7.103246893	-7.273233627	7.7285216415	-12.00994272
Z007E0053	-6.018161224	3.970078492	12.141498613	9.0266235418	9.2325610086	1.8825889914	11.028202546	5.176785206	31.211310188	10.999328753
Z007E0054	12.609169391	3.1105948627	6.0770607869	6.640650215	6.1965973844	11.841468076	3.5811793273	9.7886339457	17.39740914	5.997246013
Z007E0055	23.721150586	29.848465447	19.622134365	19.71191469	19.344788231	23.175466383	22.280349064	21.919900574	38.724163454	16.943295973
Z007E0056	18.149789425	15.732871544	8.1059496661	8.1767031371	8.3000226049	3.4559316566	11.463582681	12.372552601	-9.545553124	9.9818260313
Z007E0058	-10.81859828	6.2928268483	6.4232877625	6.3552268949	6.2289118293	-1.910929553	6.8679506412	10.0008258	-10.24281891	4.678920977
Z007E0059	-0.745069117	-1.992562555	1.8074033453	1.9012012252	2.1813158768	6.0369170096	2.6227514038	6.6508976712	-4.157431062	0.4575618601
Z007E0060	-22.4587947	-15.18460195	-11.74649727	-9.79713565	-9.890722779	-17.38050167	-11.27382166	-7.739760179	7.1620571299	-8.147061624
Z007E0061	22.60971969	20.513917425	22.747888389	22.60032601	22.13318055	12.737464667	23.532992804	19.339174002	11.037944656	21.918240165
Z007E0062	25.527365476	7.7016996174	7.807457411	10.34772345	9.9721109915	15.198928625	11.956950921	13.461641748	-9.247005385	11.497135651
Z007E0063	-26.99857219	-9.287306436	-15.06715524	-18.35381489	-18.00255922	-22.4652739	-15.11203133	-22.05294406	-18.79442917	-16.55860861
Z007E0064	31.789877249	19.484398188	25.981476519	23.609516334	23.922528868	29.155924332	26.280064392	20.928272882	45.087048175	25.408111988
Z007E0065	-15.39217558	-21.13236504	-12.42500733	-15.37670547	-15.18792455	-22.65843788	-13.86547185	-11.95658697	3.7821550385	-16.94074013
Z007E0066	8.8823212725	7.5306701743	8.7836520308	8.6029473352	8.5661321618	12.195614837	9.9357350486	5.7844954528	-4.31015857	9.8764513602
Z007E0067	4.4051432141	-10.41356808	-5.187353878	-4.955027994	-5.537772318	-2.792524123	-3.730781245	-7.33774158	-6.570985545	-4.103655574
Z007E0068	23.532161717	17.388457768	10.355728311	11.195456526	11.008205082	15.803723795	14.314341545	7.9879051361	34.878015323	12.291203478
Z007E0069	-26.47042898	-33.44380234	-30.45641416	-27.95511597	-28.42377451	-23.54959142	-27.04313302	-24.96329359	-47.19818273	-26.89284487
Z007E0070	15.61899049	-7.428595238	-4.837990981	-2.468227385	-2.538580947	4.4069371158	0.0143971028	-6.313689073	22.271559606	-4.333326553
Z007E0071	18.659170108	4.7327630041	3.3179699302	0.5973835473	0.5258435853	-6.525707966	-1.946523742	3.853528512	15.417160167	-1.462815038
Z007E0072	1.9982983859	-9.268531478	0.2600264181	-0.584575165	-0.398208151	-4.875690763	-3.622041567	-4.313285931	18.228840341	-1.743373111
Z007E0073	11.898071022	27.413294518	23.639625429	22.944347259	22.804611754	18.141056438	19.843509497	25.792254635	6.1773134223	21.148747193
Z007E0074	-16.45418452	-3.316240347	-8.835132383	-6.541965351	-7.046879934	-13.73731892	-10.00173843	-4.708808651	8.3693138404	-8.79833361
Z007E0075	-30.51024258	-15.81399967	-12.18824044	-11.21928666	-10.70718244	-15.66064159	-16.04938137	-9.830701094	-11.93213619	-12.30448193
Z007E0076	5.2941380264	-1.027827048	5.1656825085	1.9608462596	2.2502925471	7.6626801502	3.4331019204	6.0026987163	-15.14332904	0.3834273935
Z007E0077	-37.49861768	-10.94760979	-20.28606969	-20.21002748	-20.22757376	-29.21705502	-17.66475352	-23.5473191	-9.543494393	-18.59281832
Z007E0078	17.440108095	13.783922366	16.957080684	18.755005775	19.020784389	13.096806667	20.550432368	21.134770754	38.093455694	20.935975586
Z007E0079	21.141599727	11.738719318	14.131135495	16.644941719	16.988897412	14.520474908	17.981259051	20.830648346	22.716782516	15.404097083
Z007E0080	0.1124497117	-2.745925927	-5.361385023	-3.484215736	-3.120158089	-7.570359241	-1.23695015	-6.451589343	4.8053981801	-4.900114023
Z007E0081	12.119418047	1.4886322268	9.0898184927	9.2428757116	8.7488343131	13.376210602	4.5323705759	7.6543314672	-4.688279811	10.361534269
Z007E0082	-11.64007388	-17.00939902	-28.547866	-26.25681455	-25.86506878	-19.43594617	-28.40836464	-28.06047571	-48.12306036	-24.45262405
Z007E0083	-19.14264047	-7.728882493	-3.113526671	-2.934656986	-2.954531335	1.6383788079	-2.54946922	0.755678997	-19.34781358	-1.222744508
Z007E0084	-9.224991905	-23.20628645	-15.98735706	-15.85150964	-16.27508479	-26.33891637	-20.57884363	-13.07362505	4.0820167662	-14.93540154
Z007E0085	60.650326585	47.083021066	43.488009076	43.909126273	43.381419355	34.664106637	41.043420989	40.153240991	66.487642093	44.659625397
Z007E0086	-6.730925881	-5.969284169	-13.97929835	-15.59257311	-15.68313838	-10.62885091	-12.29495839	-17.81235711	-34.63239791	-14.32169263
Z007E0087	-2.488797303	-8.109454664	-20.18038606	-20.49722259	-20.12393206	-22.83436236	-16.89874799	-22.8805816	-20.77103708	-18.71245819
Z007E0088	-28.70139473	-36.52321953	-38.06331591	-40.67129676	-40.84409754	-34.83748021	-43.12284387	-38.0624554	-26.04939514	-42.92897145
Z007E0089	28.412797199	21.533620134	18.505928883	17.746626015	18.104259008	23.422389336	15.223699877	18.97320458	34.331255866	19.441608277
Z007E0090	-4.165823904	-6.73582366	-8.467254736	-6.684897112	-6.122609124	-4.230655034	-5.048530999	-2.954370991	-8.679549972	-8.055173155
Z007E0091	10.797656519	1.9449754979	-1.094551444	-3.421382614	-3.852578131	0.8088737795	-5.396961375	-7.326976537	14.090511105	-4.468406298
Z007E0092	8.1986577462	17.096965434	13.592000388	11.390868045	10.982513086	14.469130507	11.335493475	14.013335484	24.170528186	12.023169567
Z007E0093	-0.379639067	24.036983997	14.591692349	14.645869999	15.007246688	20.684214168	17.047816216	12.377913168	-1.210592365	16.600555751
Z007E0094	30.788912751	41.285141186	29.217262849	31.693033261	32.119138874	32.873380825	35.111783154	34.904480063	46.097381691	33.850408206
Z007E0095	-8.462568939	-8.674943037	-6.239345094	-5.707617819	-6.102546625	1.0625127105	-4.321161306	-9.67316427	1.627668724	-7.980153281
Z007E0096	2.5481126884	-14.96536226	-15.15227699	-12.96234204	-13.03915105	-20.21782828	-11.36413082	-9.312602934	-32.46079247	-11.29481138
Z007E0097	-11.61112985	1.7144514072	-1.111443038	-3.624024717	-3.24396846	-11.52677921	-6.167050082	-5.642933414	11.571311526	-1.849017896
Z007E0098	-14.04413168	-16.85423121	-24.16524716	-20.78025207	-21.15110177	-15.97166498	-23.20129428	-23.91032485	-4.044426937	-19.79651406
Z007E0099	6.3802369486	0.257664226	4.338966948	6.1792472026	6.5222321484	0.1984976729	1.7731174664	4.4919328909	-10.68865312	4.9927842243
Z007E0100	15.773922866	15.501253378	9.2846708822	9.2824001186	9.7844560064	5.9908971482	7.3612068306	7.6594224137	1.6652581031	11.347643983
Z007E0101	-10.21785298	-27.04716226	-20.30280194	-19.75880716	-19.75735404	-14.75930758	-24.60944174	-17.9047389	-34.86761002	-21.49666599
Z007E0102	-18.7001593	-9.922481638	-7.378259325	-5.61413401	-5.088869113	0.9012390421	-9.823690682	-2.078049982	-10.09699817	-3.415184409
Z007E0103	-32.25409838	-6.946840641	-13.69235777	-14.62866671	-14.21433559	-7.064245266	-14.19569737	-11.34296285	-4.619837856	-15.99963116
Z007E0104	-22.01980871	-14.18901002	-21.8009205	-19.23762598	-18.85016625	-23.07981408	-22.01647811	-21.25336884	-30.67312146	-16.92881926
Z007E0105	21.588165558	21.518278971	26.492239494	23.630885649	24.008291355	19.781355356	25.358705663	27.201145188	22.354212114	22.423059252
Z007E0106	-17.36058154	-38.39606175	-36.88040739	-34.58707283	-34.79833572	-34.3087251	-32.7227595	-37.55343739	-47.77993236	-36.39079477
Z007E0107	-11.60517255	-17.44781901	-12.45573212	-11.29317351	-11.83052079	-6.47876054	-9.724106086	-14.91573193	-28.08946716	-10.26557938
Z007E0108	26.149798303	6.3816366278	14.357673205	13.927623609	13.741664858	7.4657476142	10.89112313	10.392741764	31.793947773	12.062631466
Z007E0109	5.8292672582	6.5322817483	-0.836263487	-1.273945023	-1.075666316	-7.49807718	-4.715270867	2.7077240171	-20.93454274	-2.751833481
Z007E0110	3.0634063022	-17.27762511	-9.033451512	-11.92977258	-11.66587544	-7.264800051	-12.0846931	-14.76040404	0.3021396658	-10.17307742
Z007E0111	20.64833348	-0.958241682	4.8064502145	1.767359099	2.0642041264	8.7480440195	3.7239751047	5.8075974766	-14.15024024	0.2257259256
Z007E0112	11.052986286	6.4891079895	2.9286724039	2.5255964629	2.8965868701	9.8325106784	0.7448545347	2.8388623608	13.626097347	4.270695342
Z007E0114	0.5831873863	15.659628382	5.3173964285	5.7697916084	5.3198301879	-3.500704703	7.7572919488	3.2589861032	-9.208287908	3.3840491312
Z007E0115	-22.66563675	3.5456542111	-5.667008015	-3.508939159	-3.173855472	-11.14097962	-6.55804325	-3.722865919	-6.451954719	-4.534516969
Z007E0116	32.198007228	15.366424586	14.045624046	15.928557964	16.362614678	9.8546201032	17.791837141	20.276427883	-4.122768185	18.159861389
Z007E0117	-6.58131759	-11.52283681	-2.702108092	-5.520271027	-5.484714283	-13.58765299	-3.943935702	-1.945987492	-3.70487643	-6.665427948
Z007E0118	-29.71529152	-14.14697763	-11.49175565	-11.41692954	-11.50904272	-15.04567363	-11.01484504	-7.810722368	-28.63124211	-9.764198307
Z007E0119	-12.82420127	-19.2452232	-11.45641495	-8.417245879	-8.884730072	-14.01041253	-13.36467314	-5.498062826	-9.29746696	-6.983995828
Z007E0120	9.8181040459	11.3954812	7.0973410271	7.028186073	7.0629703472	11.362670011	9.0073260685	9.871768393	18.67546369	8.0962208579
Z007E0121	9.453963363	6.2806577237	9.708293739	9.7115461342	10.150366923	16.77807439	11.113505915	7.2557105382	15.499500083	11.435582968
Z007E0122	-3.788327607	8.6132891622	-1.780212199	-1.163590577	-1.580259381	3.305742732	1.4836253084	-4.49985404	-16.42899105	-0.08306858
Z007E0123	25.496623691	15.142827225	26.358259601	23.740336803	23.87423463	16.385850374	19.67725792	22.028129607	17.267449968	22.549585637
Z007E0124	-22.77525762	-9.849635796	-7.805237155	-5.687279618	-5.449574055	-10.85676217	-4.548452892	-8.07077357	-20.32471364	-6.626738567
Z007E0125	27.658914585	19.66049943	13.77281578	13.39152801	13.441293168	14.209374978	11.953049345	10.100371499	27.448667555	11.495115162
Z007E0126	-3.568024569	-10.44832575	-17.21717206	-17.12418103	-16.9729682	-21.6837496	-18.9064171	-20.00050259	-18.59353076	-15.57095226
Z007E0127	28.046054277	17.607376993	12.231976921	11.796647215	12.214049563	19.591652252	9.6132477984	16.441160978	-17.16747908	13.743196435
Z007E0128	0.295205206	-9.846727046	-22.47814338	-20.22817376	-20.04938274	-12.5610556	-17.11201804	-16.27527747	-41.71078533	-21.91241406
Z007E0129	-16.12109164	-1.444948032	-4.266698128	-5.114379392	-4.801520567	-10.45369192	-7.595331678	-2.311216161	4.0989501146	-3.086727237
Z007E0130	13.880055167	2.5199557447	8.6369065473	6.5894419529	6.0544405714	10.977561776	8.3362448801	3.7930226875	-8.379540259	4.2367691663
Z007E0131	24.337551895	7.5127960975	15.461843262	16.219696555	15.628036031	6.9307350536	12.575327244	14.015540356	4.4509910672	15.697869186
Z007E0132	6.5273157149	12.11941072	13.75086403	15.713180761	15.563297321	22.317703612	16.726685044	18.413529055	-2.719786567	13.994397534
Z007E0133	59.012258479	55.960723822	42.667791591	45.26151112	45.276150694	41.208315498	48.437589137	45.521451143	43.459763656	43.355377466
Z007E0134	-34.14662684	-19.40078133	-21.56259157	-21.76118699	-21.49014744	-27.24963131	-24.37632682	-21.12452527	-10.51086786	-21.39786952
Z007E0135	34.443775588	13.138567329	17.080873525	16.583665372	16.51262949	12.464986469	19.018551878	19.414251176	19.709953522	14.822540681
Z007E0136	41.530284357	45.256704603	35.211741097	37.237805566	37.576073449	31.04346415	40.470404107	37.204936015	54.648603118	39.068579651
Z007E0137	50.058610905	45.788855745	43.709357796	41.706567496	41.205135419	46.379551922	44.33062122	38.946969932	24.63654474	39.269084773
Z007E0138	24.656700491	16.354312256	11.620461737	15.102035417	14.650079988	19.998111968	12.06081074	18.385999106	28.737742868	16.066883548
Z007E0139	-0.040888423	1.4179281924	2.7164987355	5.3729420166	5.4432899524	10.928668227	6.8210550144	8.7926106522	23.128363518	3.6230090552
Z007E0140	41.41305839	24.470480583	29.515558108	26.8167069	26.734540653	32.653206489	29.227134013	23.524987483	20.119778069	28.039930107
Z007E0141	65.195819601	43.634926776	45.609535512	45.380266802	45.794569571	53.878869602	47.413046638	42.620061725	53.259253571	43.741698062
Z007E0142	7.9686086317	-3.54858204	0.5309182722	0.9082585248	1.1989544986	5.840180425	-3.416540957	-0.152847222	-13.94780634	1.0783397705
Z007E0143	25.331760208	18.006133721	19.067222621	18.3167019	18.642593001	12.179235722	19.602695883	21.944232041	3.7097741847	17.146089631
Z007E0144	-10.31219442	-21.64259677	-19.7719367	-17.8616243	-17.56249104	-9.593123895	-15.6558491	-15.50039981	2.3891265212	-19.13309887
Z007E0145	2.1839621376	15.62472099	26.122159037	23.937965589	23.59715954	29.407952419	19.005766205	26.821373347	18.803161677	24.998729293
Z007E0146	-21.56543087	-11.31840397	-9.646137103	-10.34378765	-10.02774241	-7.187419968	-8.55026882	-13.741394	-3.468677458	-8.361996326
Z007E0147	-2.703469301	15.566043797	8.6765353524	7.9104723807	7.6905703466	2.4410111907	11.084260213	4.0336794464	-13.4053433	7.8373201949
Z007E0148	0.0002052396	8.8042977478	4.2414266497	1.784481563	2.0748043393	7.8107420068	4.7391501359	5.563033366	16.810444598	0.0186701912
Z007E0149	10.452863827	-2.664800959	2.2857269666	2.1746431982	2.4959687145	2.7782475029	4.7168488244	5.916533176	16.134337286	3.5191459521
Z007E0150	-18.06462395	-23.60245051	-17.65238752	-18.11178332	-18.12686754	-10.81404837	-15.93415507	-21.43123003	-28.23976895	-16.60427148
Z007E0151	-4.783364645	-6.28788651	6.043308384	3.6218058279	3.8009813949	6.3284396553	-0.546147212	1.985225678	4.7355339913	5.5104513472
Z007E0152	24.646995759	21.582294441	23.145319613	22.651798614	23.025278091	24.906443743	24.09116886	26.560188467	24.926824068	24.472278625
Z007E0153	3.6192956023	24.23422201	16.474580227	13.493352455	13.542965741	20.711160373	16.470268904	15.658917584	7.5203322626	14.657870679
Z007E0154	11.008592196	7.3559389641	15.065128706	15.122892482	14.94850327	22.172878741	17.540500639	11.411559788	18.45332249	16.950545685
Z007E0155	-19.84158332	-9.206812296	-3.713433818	-3.631588956	-3.36502685	1.723849018	-2.209353397	-7.022368245	22.253779815	-1.706859731
Z007E0156	-16.62943042	6.7021533222	-2.849396649	-0.068675217	-0.616977206	-0.321531576	2.138037407	-3.604705469	-17.40954244	-2.167100412
Z007E0157	-7.657480527	-21.99885114	-14.14638259	-14.32578194	-13.99603406	-19.96335856	-17.85694159	-9.96764445	-1.849323771	-15.49725497
Z007E0158	-5.971815361	-8.8526196	1.1596668807	-1.095128416	-1.133948708	3.1591753646	0.3176458083	2.2125171777	16.70058661	0.3113279179
Z007E0159	42.707456779	26.427901588	28.129800383	28.234540328	28.033281981	32.609596186	29.578500013	31.321054372	22.917214802	29.26265219
Z007E0160	8.9504115469	23.960546265	17.361500444	19.833799833	19.463947676	25.686506964	16.314503994	22.272586346	8.7310650743	20.907000186
Z007E0161	18.161808706	30.36887992	19.500712519	19.607466029	19.927970096	23.742684927	22.957123721	16.980110704	23.489984979	21.615105492
Z007E0162	10.472863572	-2.328789439	1.9649467135	2.3114090429	2.2196687912	-1.547289699	1.0032536265	0.2542876553	9.6952983545	0.6052143946
Z007E0163	-8.786338939	15.132908928	12.170869517	12.44159306	12.030729331	17.582685096	9.5670443987	14.79165672	20.374647275	13.53599021
Z007E0164	12.450700658	34.128519308	32.349169997	32.568940428	32.053353931	31.719875318	28.943011595	35.907791439	3.6558393161	33.854675014
Z007E0165	-26.27308372	-27.61844922	-22.21682398	-21.94974485	-21.51222525	-16.3442703	-24.20275311	-16.96965391	-31.11283708	-20.06354406
Z007E0166	2.9052924376	12.208719084	20.142380572	20.613845558	19.947893704	11.014757539	21.386183119	16.076212797	47.928064953	21.697856303
Z007E0167	-25.67446534	-8.412242563	-20.8908172	-17.96595613	-18.34827586	-12.63890585	-15.40168571	-20.73980137	-37.01586431	-20.24284354
Z007E0168	-23.71868899	-13.91039854	-10.25380367	-10.17139867	-10.63123793	-6.531531775	-9.254054644	-8.476502848	12.250715365	-12.5677694
Z007E0169	-9.972511178	-11.0743098	-3.337895055	-3.379873883	-3.150419223	3.2793641793	-1.020285755	-6.294703722	14.82962861	-1.463230287
Z007E0170	-10.94653236	-0.674571698	-4.85336793	-7.39963026	-7.021009618	-0.292760089	-9.344103601	-10.2199068	9.407383575	-8.872935606
Z007E0171	-42.97372831	-38.81114515	-32.67109922	-33.63208226	-33.38222401	-25.59126972	-31.41605732	-31.50513578	-18.08491444	-34.98899021
Z007E0172	-13.33634515	-0.019920359	-6.361967854	-6.156922203	-6.708519463	-13.61416653	-2.845684576	-10.05075081	9.7783177093	-8.539373132
Z007E0173	28.65904773	15.445225429	12.940973883	10.170752925	10.526649231	16.609006511	8.0218695955	13.871605526	23.798054874	9.5065961581
Z007E0174	-7.571626402	-31.73078371	-26.63849277	-23.92886221	-24.48725089	-18.35085659	-24.28987086	-28.21892354	0.2946060208	-26.33864425
Z007E0175	11.110092839	-8.612831355	-5.264529175	-2.617115817	-2.501577366	3.9526520671	-0.184459001	-5.882498647	20.731683025	-0.867038072
Z007E0176	-14.3295771	-20.23251573	-9.762619073	-12.32875229	-12.76766859	-9.401411945	-17.15170973	-8.800634012	-34.84998524	-11.44404913
Z007E0177	-21.64813786	-14.85337476	-12.52079086	-13.21334158	-12.91152665	-7.101455901	-11.8815568	-16.27229615	-21.77977841	-14.59510087
Z007E0178	-4.183700719	-0.938138558	1.0546286677	3.4704143268	3.9941159	9.8139959705	-1.286289313	9.0306083187	-19.97012158	2.3293917983
Z007E0179	-3.563936346	-3.957894046	-2.984356423	-2.595131805	-2.208356579	-8.964116204	-0.560782599	-4.887569746	-21.09754141	-0.449365976
Z007E0180	21.775721042	28.770711812	19.563081095	22.107348659	22.354942123	17.246798165	25.62485928	18.73419581	42.353915383	24.271345705
Z007E0181	-15.082431	-7.225199243	-4.285153405	-4.577704651	-5.116767484	-2.971895799	-3.675694819	-2.643463164	-0.160007543	-6.897115904
Z007E0182	1.9026689897	27.516397284	15.087342201	17.309189345	17.739338108	18.420499483	20.211343038	20.506754153	31.765180488	16.058415354
Z007E0183	-26.25872708	-28.08739929	-23.33925319	-23.13280905	-22.85952443	-17.87343123	-21.68635145	-25.7157524	3.4516105885	-24.74407005
Z007E0184	-31.65883007	-23.37215337	-16.26316178	-18.46950103	-18.95378282	-13.27363847	-16.89456658	-22.37756339	-25.46241543	-17.37818256
Z007E0185	14.059925124	9.9886354347	17.174482932	16.734980842	16.763351978	10.311492	18.902076949	16.942671242	17.105502173	15.786317661
Z007E0186	-16.21133149	-15.6106596	-11.41426394	-11.78299077	-11.54867925	-4.375866943	-8.906904468	-15.06862688	-1.849249627	-12.89122382
Z007E0187	-28.13156455	-26.55068891	-20.69451081	-23.45108213	-23.11273555	-16.45070987	-24.28237566	-25.56035375	-40.34602583	-24.64172134
Z007E0188	1.49016298	13.02671369	16.698580797	16.428165849	16.689730826	9.5294077447	16.771755603	20.666367696	1.0607869304	15.30090846
Z007E0189	7.9263618083	4.373913704	11.567173956	11.137383506	11.149080835	4.7992770981	13.508955803	8.0899712416	13.682722998	10.180025024
Z007E0191	3.7010432459	-3.483393896	6.6662755169	7.2696011287	6.6175639314	-1.257447859	2.5468363569	3.3550124342	33.963804509	5.0912377855
Z007E0192	-8.648088259	14.587569058	7.6479247783	7.6789933334	8.0756919426	14.085441584	4.0998227774	6.0081535141	-9.695341608	6.3204443817
Z007E0193	-21.95377968	-23.58347234	-15.01553082	-17.97519608	-18.14378803	-24.2658476	-16.80093014	-15.52399608	-18.93470134	-16.67835472
Z007E0194	-18.34325685	-2.221126335	-11.85888014	-10.19308968	-9.856844321	-2.642978938	-7.373076689	-7.067828628	6.769450617	-11.59220618
Z007E0195	30.431177506	14.599444237	19.035540208	18.903060637	19.175833809	11.401913164	19.880083414	23.924891487	2.7578747904	21.000928678
Z007E0196	1.6126139527	6.3889819192	13.402193068	13.188310781	12.833764707	7.6654944029	14.801340945	9.9112985818	-4.25304569	11.675936608
Z007E0197	-63.45176363	-53.7444455	-47.53779533	-47.03243363	-47.50040798	-47.98356337	-46.82055383	-44.60014119	-44.40155728	-45.95713809
Z007E0198	16.22009595	7.7975159606	11.811645469	14.333440378	13.77362835	19.323121544	16.064982468	9.7639208191	38.728246518	11.853707824
Z007E0199	-3.477192668	-25.95200963	-23.72892693	-21.58252713	-21.33542006	-16.80718204	-19.48208793	-17.85586956	-20.7798179	-19.54227795
Z007E0200	-29.00465002	-16.48478563	-25.8108351	-22.93118202	-22.93599556	-28.29898502	-22.7191649	-25.4607205	-25.01728814	-21.48994821
Z008E0001	26.45346706	19.828104402	13.246566799	23.63251342	18.564685562	17.651891851	18.351736665	8.9052389889	-3.328636389	16.588294243
Z008E0002	-15.89328645	-22.65576049	-31.80047188	-17.09010528	-21.31986893	-22.19404633	-20.79595731	-13.73453317	-4.540458962	-24.8611675
Z008E0003	12.047599445	-4.571405464	12.182087972	-2.565854668	3.1373118061	4.0504660165	2.6638120367	12.847944694	-10.09358041	6.6176532118
Z008E0004	-34.39687774	-27.44688218	-32.45192757	-35.80866274	-30.36891365	-31.02804777	-30.11112248	-37.24026881	-15.1853134	-28.50801449
Z008E0005	-39.61105777	-16.54666945	-32.36643034	-22.04791491	-26.28449521	-25.8757665	-26.90478693	-35.67041796	-23.32853604	-28.03776801
Z008E0006	0.2068569483	-15.21762759	-19.5205694	-8.618783861	-8.785921072	-9.692271637	-9.166546837	-15.54986532	-3.03147546	-8.712584481
Z008E0007	33.509709996	29.103880892	30.783378702	36.450503362	40.870664524	41.469474237	41.285754827	32.560133791	18.019823054	38.76461177
Z008E0008	-28.17940351	-21.11460942	-25.71564102	-16.67065425	-21.37913746	-20.42939289	-21.87316018	-30.54105561	-36.46194449	-17.99723153
Z008E0009	-10.08277497	-6.106005042	-13.8749059	-0.249008598	-4.468056484	-3.749964214	-4.251541933	-11.36908971	9.9290442642	-2.288391111
Z008E0010	-6.155972917	-7.786677631	7.3866003513	-4.710774852	-0.353110558	-0.712797548	-0.736823101	-9.105490184	3.0553874628	2.446335837
Z008E0011	7.5355706091	-2.607466383	4.2045863132	1.9410140772	-2.073508472	-2.986542961	-1.614067896	3.8886073188	3.5969533571	-0.335345789
Z008E0012	25.074848151	13.275695379	12.547440229	7.340200704	12.804818964	13.540312128	13.022124239	7.3637264472	34.744913297	15.600770603
Z008E0013	-29.64941536	-32.57165765	-14.38052636	-19.43912298	-23.7367506	-24.45503106	-23.41076745	-15.13885473	-2.727384488	-26.45121585
Z008E0014	-1.404966172	-13.02848931	-5.297756551	-17.67027957	-12.19219216	-11.66741094	-11.68041964	-20.52361296	-7.713054235	-9.603720972
Z008E0015	6.019353447	30.912381721	30.578943645	12.71137238	19.293653868	20.08287018	19.573735503	25.600773315	0.0655121694	21.945325625
Z008E0016	6.6376752495	-9.984501999	4.8073021424	-6.750196839	-2.558299672	-3.328594616	-2.906890796	-9.65484249	-15.78341236	-4.311590398
Z008E0017	-8.090491899	-13.01298473	-14.72125162	-6.999244032	-1.875650638	-2.513551123	-1.472572621	6.3514769356	-25.38818029	-0.154072718
Z008E0018	24.695120062	28.513560926	26.996331768	22.273215009	19.019932305	19.537709207	19.254770903	25.140729024	27.921916834	21.742685546
Z008E0019	-30.66177089	-23.96103587	-23.70131729	-31.54990946	-26.36678385	-26.9582208	-25.99635776	-35.20524378	-10.59333547	-24.29681957
Z008E0020	-9.770244064	-2.756615537	6.7244123076	-0.319745096	-5.361798856	-5.847247704	-5.862483538	-14.86361066	-15.67326765	-2.44140445
Z008E0021	-21.55161093	-34.27246902	-21.17289285	-30.51684057	-25.30295252	-25.86402762	-25.3332103	-21.95695795	-4.423459883	-23.67327337
Z008E0022	46.888995076	31.904761598	37.623281667	47.561349559	42.13292591	42.240033374	42.557598468	29.754274156	52.116497589	45.167911876
Z008E0023	-30.60921833	-42.68752046	-53.53993397	-36.25065152	-40.173907	-39.29416066	-40.15433146	-30.69963789	-48.76329489	-37.65511581
Z008E0024	4.7303917055	7.1654327203	27.450527459	22.356835101	17.442351165	18.177071956	17.846846219	6.1291688018	28.763154455	19.938948488
Z008E0025	-33.26148424	-33.2525165	-24.61781433	-41.46343479	-35.69220841	-34.97584979	-36.09032019	-27.96158166	-49.25297628	-37.10008406
Z008E0026	-10.61199621	-0.449827038	-23.21362733	-16.3387697	-10.02541231	-9.393127886	-10.44385211	0.2977642946	-24.89588274	-11.66132424
Z008E0027	-52.14089254	-49.90804929	-55.3764128	-54.15348326	-48.8334407	-48.10089575	-48.52090367	-56.39990534	-38.39375553	-46.49800182
Z008E0028	-1.881287177	-22.96212146	-7.921742834	-6.39049552	-11.06483216	-10.47562272	-10.49042719	-16.85036025	10.914222128	-14.05775831
Z008E0029	-26.20886044	-32.30051269	-29.15058249	-39.8068158	-33.96070505	-34.83955278	-33.59829555	-23.06304516	-26.07656245	-37.16728428
Z008E0030	-20.97954953	-12.62740416	-5.617817272	-15.85339905	-9.871502859	-9.70870943	-9.482146924	-1.036229376	6.1245700544	-8.555641401
Z008E0031	-7.233950046	6.2031571222	-2.89089233	12.351017814	7.3004058935	6.3224046234	6.9885632044	-3.08136298	4.9697811972	4.4862818154
Z008E0032	-9.575642404	0.6971492531	1.409052754	-6.404024378	-1.355696633	-1.989736884	-1.845033002	-4.479429623	-2.755139642	-4.277790427
Z008E0033	-27.03891968	-38.8614769	-37.66485409	-34.88113655	-29.99270076	-30.61556922	-29.45080031	-22.76077833	-40.56281189	-32.70104487
Z008E0034	-4.299980363	6.3456477525	9.7152601865	5.8154276337	1.1493255081	0.4053290151	1.4308878871	-8.820463895	15.241245521	3.0565126234
Z008E0035	4.4859914843	6.3475306241	7.2032913397	12.519690901	16.99153069	17.972582961	16.370486745	8.8963601925	28.181284471	20.268629789
Z008E0036	9.8378352466	24.770423331	5.6791974469	18.479404239	14.764544388	13.964468168	14.582010247	22.51479613	-6.25415626	16.891749211
Z008E0037	-18.25321221	-30.06997078	-23.36137003	-16.34089069	-21.21295071	-20.40435568	-21.7897018	-29.90820379	-11.17174505	-17.63011459
Z008E0038	42.765817413	40.936616324	24.339983842	34.556284536	30.520613896	31.190121607	29.843106541	24.11925846	49.282417254	33.924882306
Z008E0039	13.496089408	8.2968013531	15.258916835	17.397579602	17.918533231	18.727296505	18.138526482	23.827496472	-5.568634513	21.072957178
Z008E0040	-10.24901766	-10.62821696	-6.752865425	-18.80936979	-13.03600455	-13.44830161	-12.62879736	-4.313598076	-14.64362142	-11.00950505
Z008E0041	-16.82648707	-17.05145598	-15.49060989	-20.09147953	-14.04457631	-13.11715144	-13.93156746	-4.306585622	-8.442805972	-11.43743692
Z008E0042	-2.977843007	-7.027408775	12.669451959	-5.148380335	0.0701088788	-0.527200955	0.3433051307	6.8395512869	-18.23990265	2.5113250178
Z008E0044	2.4358676735	-6.82545277	-10.09431664	-3.582072665	-8.210927688	-7.554645955	-8.629480658	-15.80358079	-2.839451065	-9.653634194
Z008E0045	7.6980177336	3.8886173057	-0.585263823	6.9886285211	2.006280175	1.3895376363	1.5491013982	-5.971162792	13.389160611	5.1551093746
Z008E0046	-6.537989375	0.0229067976	-5.375055774	-3.811102521	-7.431792733	-6.660066322	-7.925820485	-0.013460035	-23.21650467	-4.212993393
Z008E0047	-33.56136406	-10.57468539	-31.59179823	-26.50589634	-20.01734331	-20.05386946	-19.6290897	-9.189727064	-13.81177767	-23.83593333
Z008E0048	-7.613152626	-8.300044954	-14.26933864	-14.662436	-9.682633392	-9.763033785	-9.694493506	-12.1016839	-31.2541808	-11.29803937
Z008E0049	-11.65231929	-20.01495855	-5.514076483	-16.09555691	-12.03297255	-12.53403994	-12.32201187	-22.9964535	-33.34407412	-8.578710355
Z008E0050	35.557696293	26.859843086	34.884538014	26.918911264	23.667003391	22.804701118	24.064270279	35.429909329	53.56377309	19.935787644
Z008E0051	-12.07792854	-21.88800523	-6.866620174	-17.48816882	-12.36889198	-11.81429448	-12.76652466	-17.22824932	-1.761003656	-14.30923434
Z008E0052	-5.358035902	1.9496524665	-0.474470101	-7.209247955	-0.650656346	-0.051147143	-1.210860126	9.2819378358	4.2990303952	-0.461422813
Z008E0053	5.8725655779	1.0639575881	-2.210840241	-6.506982006	-0.8787317	-1.701185676	-0.460956976	3.5234296029	-0.287647893	1.5921797543
Z008E0054	20.668645873	43.40979932	29.242053196	34.85680073	31.737591754	31.817827095	31.515803564	39.160517383	46.2112719	33.814622638
Z008E0055	20.068052764	29.867596214	18.543478654	33.546368272	30.793108448	30.059360747	30.381719201	38.22257846	7.0807901898	30.454435429
Z008E0056	-2.496899625	-13.48793435	-23.25743349	-18.93295528	-13.04196773	-12.32977838	-12.8337195	-3.530027225	-28.24372069	-9.995757033
Z008E0057	-21.20594644	0.949531173	-11.0144831	-17.02053057	-11.4386029	-11.39391191	-11.23639755	-21.72030332	-0.353569322	-8.797174175
Z008E0058	-17.46738041	-30.0445373	-36.66699821	-34.52943258	-29.2137945	-28.6942376	-28.72139798	-35.08483013	-11.57064726	-31.82852384
Z008E0059	-20.63579762	-13.81183853	-21.50119128	-18.38448945	-13.53783841	-12.94338167	-14.01556926	-20.91454595	-35.68400854	-15.12411775
Z008E0060	-7.592362027	-8.388123438	-3.664657571	3.0881848339	1.1470661193	1.1329235393	1.5745659508	10.256745221	17.746382661	-2.427635405
Z008E0061	-4.224236935	-15.64635	-4.072004532	-11.12219467	-6.757018725	-7.415210489	-7.069686998	-12.64533026	15.658959616	-9.410847516
Z008E0062	14.575632758	19.274634416	14.697609989	11.979224983	8.5155039802	7.622437045	8.8868692674	17.677538679	33.979051348	5.4657149133
Z008E0063	-17.63740466	-11.59538292	-6.381736298	-17.57230146	-12.84628783	-13.56426277	-12.62445013	-21.49032565	-30.96431631	-10.273861
Z008E0064	32.991126784	36.807555781	20.654015842	16.456506969	22.383833181	21.50988851	21.966936015	18.382767627	45.263620694	19.667321493
Z008E0065	5.0353283902	-3.45527533	11.015394776	-0.72411829	4.5525404008	4.7268550645	4.2140584358	12.526336385	-10.23753008	5.1573753661
Z008E0066	-53.45123205	-58.68182871	-52.87506431	-44.2586589	-49.32728657	-49.97762324	-48.9312538	-59.14552717	-39.85817048	-47.4176684
Z008E0067	39.502038296	33.763900117	25.214659721	24.539597647	30.028289067	29.406331248	29.578136225	26.822049404	54.584846312	27.40919954
Z008E0068	-32.68927009	-25.37920895	-24.58744812	-31.73464305	-26.95657748	-27.40397257	-27.5051611	-33.46710809	-18.80541279	-24.35562958
Z008E0069	-3.080477396	-9.867280393	-15.93793522	-20.07537375	-14.79985978	-15.59113673	-15.36097058	-18.96307026	10.304595594	-16.99426662
Z008E0070	-14.34325078	-20.24836718	-18.91169581	-3.895722957	-8.088420784	-7.35639778	-8.240792275	-0.055892822	-18.62947672	-5.523699852
Z008E0071	-6.00125085	-6.021130104	-6.374467078	-10.565035	-6.043570727	-6.636133028	-6.194612558	-12.72259645	-11.2941727	-8.735535712
Z008E0072	-4.719941187	-12.65976377	3.9259533803	-0.053913403	-4.93413134	-5.698312458	-5.271854042	-4.765234604	-19.73743262	-7.270885142
Z008E0073	12.266521974	0.782076992	12.439943333	5.124116408	0.3318117687	1.1737081781	0.757852131	-10.29536618	-8.540545856	3.7465513298
Z008E0074	-21.71323077	1.873499386	-13.66845084	-5.022880991	-8.796287059	-9.533454588	-8.464800948	-5.04941273	-34.72661467	-6.63605076
Z008E0075	-12.1484	11.605735626	-9.832448124	-6.433253587	0.0057625815	-0.660165779	-0.581838212	11.643169879	19.149464681	-1.007771593
Z008E0076	-14.47735993	-8.128777843	-26.92573522	-21.61560568	-16.54617637	-15.88486123	-16.17699453	-27.83499603	-41.01970397	-12.99153987
Z008E0077	33.911273276	32.104503828	36.934311505	35.516571267	31.202420691	30.346806683	31.613930437	37.786417129	19.470815396	28.541533756
Z008E0078	15.692295457	3.4732919844	-7.735020687	9.3338841003	5.0708525708	4.2764261178	5.6515595573	14.649348973	-0.777307533	1.5332252528
Z008E0079	-31.42502887	-13.35384354	-26.03960631	-19.61256725	-23.59440365	-23.16214198	-23.19238603	-33.31864918	-46.15467377	-25.81560345
Z008E0080	-7.82422977	2.2665253244	7.9150075415	4.7470978924	-0.097216744	-0.935437925	-0.626135229	-7.384993981	-13.97949364	-2.349154281
Z008E0081	-16.94029089	-11.13679199	6.9890545719	2.2578133782	-2.718176161	-2.632458733	-3.110955018	-11.05671632	14.710107041	-5.21932128
Z008E0082	39.358725972	42.812605297	49.329906601	36.61481234	42.127711651	41.414250171	42.444412351	49.534435806	22.506109915	44.138115109
Z008E0083	-17.04206084	-29.56917941	-26.77413883	-14.55619535	-19.5671464	-20.37281865	-19.02103255	-15.33058796	-40.53477153	-21.98623093
Z008E0084	-17.37539472	-26.87424153	-17.30044957	-36.09018267	-30.47741745	-31.15867349	-30.52231571	-23.23258028	-46.20531519	-27.55306146
Z008E0085	17.45534555	16.031120024	21.575842309	20.754711354	15.483244068	14.577576117	15.11182541	6.6181270071	-2.165177718	13.395088317
Z008E0086	31.176101417	31.404837404	25.384832503	35.836863015	31.844538866	31.105946597	32.094016896	39.836834439	44.976640654	33.287667248
Z008E0087	7.8784535715	0.0447380551	-12.89349477	5.4989708349	0.3539741682	-0.379920567	-0.119479677	-7.90911829	-19.38712091	3.4740908044
Z008E0088	7.9466391574	-4.580479411	-1.785438829	10.43250465	5.4215535984	4.6158813523	5.9676674459	9.6581120393	-15.54607153	3.0024690722
Z008E0090	-3.490938284	11.522297211	15.752610057	7.3538272646	12.318217371	12.957434487	12.686222278	3.6536112946	-4.991377764	10.110981451
Z008E0091	15.92289295	9.6097493288	8.0264725124	16.199580449	11.066975277	11.619629901	10.725623771	1.4789995192	-8.62074895	9.8133311055
Z008E0092	-2.708706412	-9.104499843	7.8461295995	-5.586087759	0.429663274	1.1338965851	0.7028567635	13.190670863	25.8201035	-2.915681912
Z008E0093	-13.23885866	-7.883293723	-25.73205326	-11.8829554	-16.01508913	-15.52790211	-15.57129402	-24.36612427	0.8643826552	-18.60687536
Z008E0094	2.0011683504	3.6301051587	10.581886922	15.91699383	10.836937464	11.547613601	10.190942231	-1.23577475	8.0040201883	14.809649526
Z008E0095	2.3650908639	11.545777655	10.585422796	15.302591366	11.536354251	12.352133464	11.775101772	16.421295518	21.444273209	14.057557635
Z008E0096	5.4260375851	14.427371387	8.4474166168	8.9179166761	13.734632658	14.416595213	13.432448064	3.4428080687	-10.94478031	12.448725249
Z008E0097	23.196307457	16.658827001	9.1354267513	13.63789556	18.547282185	19.315528954	18.991465907	8.6853207192	28.878898587	21.406275909
Z008E0098	24.074265782	30.147713551	41.142630057	27.045090874	28.72778665	29.425414716	29.157692555	39.265655241	38.058889055	25.405049088
Z008E0099	-0.772832202	1.9482635935	-4.961105744	7.3240462433	3.9996087561	4.5483970593	4.4154998794	14.796837111	20.860459337	0.256285002
Z008E0100	6.469644102	10.639047116	-3.834815049	5.4614368789	1.4644482054	2.0192076198	1.6547271313	-7.051351155	13.235363271	4.2202211633
Z008E0101	-4.319198583	-0.404390233	-7.096926389	4.6294476071	0.4878600849	-0.213295962	0.7654885053	7.3084425454	11.947858003	1.9873671216
Z008E0102	5.1316669028	15.81635743	21.501160142	11.196537836	16.050302562	15.428933493	16.509383228	6.410804231	27.380488628	17.664755112
Z008E0103	8.6565385166	33.036595181	11.206212136	16.328816655	22.161701442	21.532504817	21.5492772	30.022825956	0.475062838	24.667067545
Z008E0104	15.710900685	17.142438699	14.513271403	12.681889629	8.8651130235	8.2580539669	8.2773557241	15.973647368	28.242161563	11.601904095
Z008E0105	61.142329288	63.385054351	56.218551863	46.757157588	52.479930664	53.380634768	51.97444545	48.215789909	51.256958772	55.655977287
Z008E0106	-2.480306221	5.7811074676	-5.881182623	1.1040283968	6.0037979116	5.0973073786	6.4459201344	-0.733304183	-13.62666483	2.8453767143
Z008E0107	-10.91738326	-9.961745909	-7.03174322	-18.56033332	-22.62166565	-23.01356307	-22.22318257	-32.17763012	-24.04968836	-24.68545886
Z008E0108	9.7578631526	-11.80070254	-11.58321722	2.4418985039	-2.051828197	-2.883119292	-2.571306238	6.8632700583	5.2023376993	-0.568493198
Z008E0109	38.914791598	35.784664068	39.515267839	30.249472199	35.946115039	36.847892798	35.544333423	37.7139157	54.948681442	38.655362325
Z008E0110	-22.75653294	-12.90810155	-13.98119865	-19.52759749	-23.23496982	-22.7244425	-22.70160273	-25.60181535	-39.1019672	-25.38915928
Z008E0111	52.724584269	41.053992492	38.751507313	44.247413276	39.498734782	38.540089934	40.027474005	30.33288108	55.00637579	36.671160081
Z008E0112	-20.65779294	-20.71413955	-16.16720263	-40.27526643	-34.1859072	-33.70211008	-33.94377405	-43.15405189	-25.09468877	-30.80239052
Z008E0113	-6.845358631	-25.3807915	-12.29758426	-9.910673095	-15.6607962	-16.49452506	-16.00479888	-23.82046256	-30.20829214	-17.53600448
Z008E0114	5.7516844372	-2.527074494	-13.75078845	1.6176596115	-2.208540406	-1.632219481	-2.782187012	9.0244795355	-12.8224185	-4.016520927
Z008E0115	-10.80866636	-18.3768819	-13.89602585	-14.04747028	-18.78708662	-18.22649405	-19.32471832	-25.22779464	-28.68383712	-20.04249173
Z008E0116	10.625358202	4.4820225754	6.4157308903	21.371268131	16.908241094	17.492050623	17.245625253	24.831828949	-3.064865762	14.378423549
Z008E0117	48.83375025	37.991275514	28.852327697	30.90261937	37.181315284	37.617138268	36.722091221	50.880428338	61.188002604	34.455737435
Z008E0118	29.086082774	20.728649373	39.375296225	35.467477378	31.27256493	32.169626604	31.54483289	37.925757515	49.263948268	33.760671966
Z008E0119	-9.195616764	-10.6194525	-14.16951192	-16.1088348	-20.83567833	-21.73104025	-20.47329471	-31.41396469	-38.97934627	-18.0275663
Z008E0120	63.545096097	50.928029951	63.638374958	46.468879248	51.228686389	50.738572875	50.660308412	44.883422866	62.256067647	54.490435056
Z008E0121	-3.320951975	0.4260322324	20.430183237	15.436404702	10.671105774	11.397720288	11.174081466	1.0549356032	26.004520266	7.8769113796
Z008E0122	-18.12051836	-23.3738693	-5.024754026	-8.703682256	-13.96371142	-14.53520611	-13.4555192	-25.51721875	-1.482787743	-11.88061105
Z008E0123	21.574961716	13.073584054	17.93898518	7.7223677116	12.873155376	13.398329422	13.260205414	6.599904932	2.143906955	10.963959689
Z008E0124	-1.599402763	-10.6339626	-8.447722139	4.4494178278	0.0017565902	-0.646576514	0.2218409851	8.5550194585	14.72268781	1.5259417028
Z008E0125	-1.917733237	11.361282625	0.8257391149	18.016510316	12.495810883	11.722944772	12.503469267	0.7268298422	-12.48882575	12.83391634
Z008E0126	-22.15501049	-18.88241682	-27.17516731	-14.43134383	-17.67202313	-16.91844337	-17.53074777	-6.676689706	1.0638150886	-15.96908298
Z008E0127	-13.20255535	0.2113970827	-3.459992526	-7.164408014	-2.317842612	-3.0715341	-2.305062293	-11.70644605	9.4291510751	-5.048986863
Z008E0128	9.431097208	8.0592336401	2.5634787218	12.488530208	7.8069440773	8.5320187508	7.4399256267	5.4633002848	-7.525730953	6.5843329477
Z008E0129	25.939988008	24.639412577	14.133376467	9.7659228734	16.124383452	16.729424471	15.515516471	27.29988136	6.1118004208	14.719686127
Z008E0130	-3.535066357	-2.391201002	-1.132047217	3.6502344322	-1.19143349	-0.54837704	-1.557944414	-9.252455515	-15.06823017	-2.775129413
Z008E0131	16.004716528	21.593149037	31.777995926	26.145448719	31.668075856	32.421874233	32.164461458	38.667186773	11.320645921	29.071180094
Z008E0132	39.140680893	37.433033219	34.463159144	37.969188969	34.144001521	33.415524961	33.555224948	43.373107216	52.495458997	33.963596629
Z008E0133	-13.8656678	6.981064386	6.3552328813	0.2900345745	-2.808885944	-2.428286323	-2.58315302	4.6704435629	7.0362288442	-5.710879961
Z008E0134	13.394845099	10.92752436	2.6952358366	-0.961150391	4.2692984916	4.8283054309	3.832447509	-3.481425703	-13.35763416	3.2983238623
Z008E0135	27.741955032	34.443823262	29.899144357	29.731315008	25.860608695	26.375146285	26.379999524	18.455324465	47.160107114	22.903624539
Z008E0136	-7.675511154	6.4119133414	16.336553839	7.8694114902	4.5787802563	5.3991305689	4.3051975024	12.243672817	18.981457468	7.1507072592
Z008E0137	19.004441889	9.7562717827	12.862064215	14.082457974	10.424384271	11.158920097	10.282927199	20.208260276	-0.88354067	13.311756502
Z008E0139	-29.13585479	-26.01112945	-18.19191839	-19.85445243	-25.18147848	-25.98091513	-24.79200554	-37.33336904	-50.60282055	-22.64138937
Z008E0140	16.128285704	17.448028031	26.259151077	12.866068757	9.9366183469	10.478034663	10.20908305	20.062963634	35.638824118	7.046944272
Z008E0141	-33.2498623	-23.86454737	-36.48459003	-24.58887563	-28.12832436	-27.67025519	-28.65841804	-19.87467834	-21.6602181	-30.37556838
Z008E0142	-3.511296381	0.5760018241	-0.263453791	6.8267556307	11.537303573	12.34959938	11.097319864	5.5717074903	26.270488156	9.1594048349
Z008E0144	37.094905856	28.378879665	30.948051718	33.925932884	28.991254915	28.111409028	29.488571332	20.477442615	13.679836281	28.899970722
Z008E0145	-18.84936306	4.7939754205	-0.885526587	1.1354843342	-3.118616714	-2.416611313	-2.657158988	-11.52468946	-10.49716972	-6.002429755
Z008E0146	-11.39648603	-30.69562038	-17.87613106	-26.8171781	-21.38917886	-20.49718021	-21.91614129	-9.379822409	-25.02094852	-20.67525253
Z008E0147	-5.687461484	7.432711015	16.55688651	8.6825289658	4.850676986	4.3286368876	4.3339992415	11.982876094	20.862913071	6.8449348007
Z008E0148	70.857960227	60.63941536	56.871528355	64.01382303	59.871037215	60.576912511	60.164836972	51.920764561	77.13815707	62.749604193
Z008E0149	-23.59727653	-10.80600112	-23.0378178	-7.114919295	-11.04665935	-11.58590751	-11.71837752	-1.334282624	6.2412077727	-9.245693488
Z008E0150	-18.22332655	5.2829030011	-13.56820243	-10.37572294	-4.687682047	-5.753080719	-4.231041972	-9.932809889	-2.704053881	-8.249504593
Z008E0151	6.4576514249	6.0716078542	16.127209757	6.3798253797	2.9110100776	3.4570273924	2.2846430111	11.536815139	19.385408679	1.3044403882
Z008E0152	-17.22995488	-9.119874511	1.0574788363	-7.354412794	-10.74826543	-10.17049798	-10.49010493	-1.792538331	-22.32510359	-13.28928354
Z008E0153	11.108700255	7.7090918097	13.888705572	13.256657002	8.3003451791	9.2166249752	7.763847253	0.2591665275	0.5767975773	11.712428055
Z008E0154	-18.6630941	-7.615745365	-17.5470247	-14.02709395	-8.419743565	-8.944539043	-8.995439255	0.6272017384	4.9107079777	-6.463004199
Z008E0155	24.21878309	3.6532856558	8.0154503275	17.592814945	12.826528281	12.032892304	13.264084563	18.582763146	-6.780550653	12.975169325
Z008E0156	47.388303348	36.084213488	40.972958387	46.056791266	46.827725603	47.326476859	47.456735451	36.009764222	47.7914894	44.691939817
Z008E0157	-21.30864935	-14.22815329	-4.203038448	-14.44229918	-17.8678997	-18.63862966	-18.33636465	-6.74477476	5.4558672191	-21.34736495
Z008E0158	-12.46150678	-9.31147146	6.0420700951	-11.21630947	-5.631991831	-5.006360909	-5.16375909	-5.435497247	-23.04583327	-8.088383653
Z008E0159	-19.36792055	-11.68918983	-30.4530671	-29.63947101	-24.08846121	-24.80122182	-24.72911742	-29.16533554	-5.986961685	-21.63162176
Z008E0160	18.83019504	17.589249878	24.663300185	11.423464456	15.99392634	15.352090951	16.664940583	5.9900135883	8.2358109107	13.832279764
Z008E0161	-1.355850384	-1.62726248	-4.190046581	-6.681287101	-10.93671913	-10.55229192	-10.52274241	-19.43318493	-24.71579984	-12.87401112
Z008E0162	19.269695364	30.021345855	34.90138899	20.149716819	25.893872634	25.2106255	25.392957917	35.339629269	15.871835119	23.550392805
Z008E0163	41.598589511	27.835423961	20.083792417	31.968442114	28.484650183	29.193998357	28.624724791	39.045838206	50.88051967	30.892419957
Z008E0164	-37.61284939	-41.99762833	-34.10500899	-38.59604673	-33.52818128	-32.85583258	-33.19290846	-40.32546547	-17.59763667	-35.97587944
Z008E0165	-11.33678459	-23.90225142	-13.65872559	-20.18474726	-14.81794401	-15.26176989	-15.23381837	-3.975313685	7.5455564301	-12.88156434
Z008E0166	-3.650019713	-21.83425924	-16.41639101	-19.49654962	-14.50983857	-13.77907555	-14.98866201	-19.61007598	6.5295931612	-15.810769
Z008E0167	31.2978489	40.150033996	30.046465286	37.496488346	41.957580031	41.215567528	42.502942497	30.705433238	11.206045335	43.643844572
Z008E0168	-43.56447602	-27.55000566	-33.65317622	-35.54327607	-38.56087405	-37.80892559	-38.34409494	-30.80457755	-51.62538698	-36.11064062
Z008E0169	-39.58436249	-12.42570381	-13.58781013	-21.20642457	-24.40682237	-23.75600496	-24.9469089	-16.61966089	-38.83514306	-26.46232579
Z008E0170	25.848471396	36.167015143	44.754247229	36.81478393	32.256306036	31.438212789	31.661238311	29.10631157	19.654118049	30.191873921
Z008E0171	30.75790552	18.954041882	7.9445073122	13.715264508	19.143613314	18.393269441	19.674909549	28.706892361	14.755350474	15.808602951
Z008E0172	22.573995871	11.771335685	7.6726025431	5.2373947912	11.439002871	11.996002353	11.671360512	22.27898038	12.597894813	11.613481313
Z008E0173	15.231334464	31.086603356	29.538700174	24.019231602	19.971116122	20.588821628	19.264148689	13.212471981	23.006994462	20.705654979
Z008E0174	-34.07520718	-16.70949216	-28.9335076	-35.28726986	-28.92077217	-28.39037633	-28.58199427	-34.27127406	-10.96141413	-31.88633376
Z008E0175	13.559609109	19.363108015	37.488954572	32.757713378	27.781723839	27.867441267	27.388944982	19.443183675	45.210007041	25.28057872
Z008E0176	-2.733533407	-6.371658602	0.5355646933	-15.30327022	-10.17890646	-10.77286019	-10.52464908	-8.659396999	-11.22943662	-12.37480864
Z008E0177	-18.97721886	-10.21772063	-5.247340671	-12.6703915	-13.62974256	-14.18770124	-14.24199533	-5.452097398	2.9594955838	-11.416229
Z008E0178	6.6376695955	12.007585746	3.1106162175	16.332672343	12.533010122	11.662580493	12.805941946	2.8248803494	-9.697020369	12.541494876
Z008E0179	-10.46998455	-5.14933922	-0.097538448	-2.78895169	-6.375479198	-7.172101648	-6.829833339	5.9458947788	17.225526943	-10.2047004
Z008E0180	21.830962088	17.876077422	7.8172013104	1.9625913368	8.1469563433	7.3002925656	8.3843185426	16.035901368	4.1166998469	10.708841225
Z008E0181	-36.5991047	-46.88676303	-29.26775538	-33.49777998	-38.04344747	-37.28731736	-38.47341984	-31.41410148	-51.47638876	-39.31730596
Z008E0182	16.123456633	27.714213555	34.181973985	11.21747114	18.10533323	17.879778702	18.298781933	30.601942386	46.282082309	14.599541039
Z008E0183	-28.82918606	-17.61614795	-18.57643871	-9.707214738	-14.21599164	-13.46548442	-13.75587688	-16.91971798	-43.00612984	-11.60346556
Z008E0184	-20.73080952	-22.91353437	-27.48567302	-19.66343794	-23.44886611	-22.93563077	-23.12422437	-17.13743848	-26.93881651	-25.41662379
Z008E0185	-2.351020142	13.294080322	-4.142934936	9.7400597175	5.5434339725	6.036711869	5.9073056143	-3.80631232	-18.72325847	5.6529610951
Z008E0186	-24.15114359	-36.4900791	-20.98316405	-21.72382338	-26.4352522	-26.73033081	-25.89235321	-21.59752226	-40.40298456	-24.09487192
Z008E0187	-21.50043576	-18.00729972	-4.561644743	-12.8677135	-7.75272955	-6.760731065	-8.371920937	-0.121663136	-26.5072579	-4.379505502
Z008E0188	-22.86701645	-26.20359535	-44.17417333	-34.05158835	-37.45815359	-38.24971804	-37.69687227	-27.14485858	-15.90162728	-35.44658722
Z008E0189	-9.214653513	-2.362936954	-12.64861374	-7.930269493	-2.866335179	-3.752063529	-2.503364677	-8.539266993	-2.711098802	-6.192615071
Z008E0190	-4.563926237	-15.94024541	-14.51260837	-1.779076173	-6.855437715	-7.408004149	-7.292278179	-2.443840478	-29.50002482	-3.741898472
Z008E0191	-7.401020945	-16.74821632	-13.96867014	-11.07784445	-16.06354992	-16.86106123	-15.61573993	-25.35775677	-33.25422686	-13.61542928
Z008E0192	31.713597786	21.482181492	25.169276528	26.442326972	22.798676878	23.490259607	23.118327199	31.835157639	10.344001547	25.385634036
Z008E0193	7.1264280921	-14.22087127	-11.40655035	-7.928265964	-3.124710066	-2.713368164	-2.65168666	-10.43445229	2.7024998917	-5.303933936
Z008E0194	-2.704593041	-1.451219097	-11.52831112	1.535393191	-2.240678045	-1.36005707	-2.705608546	7.9324153217	-3.495128686	-4.234626128
Z008E0195	25.387843031	17.454709351	13.992232488	12.193161974	17.714398577	17.657510768	18.181506465	23.693683657	-3.27781146	18.104210111
Z008E0196	-26.72711266	-47.63440326	-46.43516388	-31.78731577	-36.81741876	-36.17218418	-37.27909763	-42.29494468	-16.75294418	-38.6973008
Z008E0197	-24.40764934	-31.52820359	-35.12461101	-20.7700646	-26.1573735	-26.69497752	-25.62332502	-37.87925076	-32.59491022	-23.63643805
Z008E0198	7.0339856573	-6.495708373	-10.64564602	-2.586333599	-6.082103328	-5.565997447	-5.673706991	3.7465088257	14.315117855	-8.964591209
Z008E0199	7.6346505891	-2.974719885	-11.74538295	2.1855967978	-1.897577836	-1.354761425	-2.339395585	7.2488000236	-18.14182052	-3.643840466
Z008E0200	18.807851272	8.5920907293	21.034212744	0.672805329	6.8010040223	7.369421465	7.2610461292	6.2195175007	13.172271453	9.5008685469
Z009E0001	7.435886405	-4.963599613	4.6444585959	5.5024000045	4.9609027031	8.3369624493	4.0496667633	7.4931925089	-9.957535172	4.0021330166
Z009E0002	23.224789494	22.374834328	17.821635265	18.471467276	19.099800656	15.819533306	18.350653256	21.1172144	0.3780717885	18.393442835
Z009E0003	-6.787795989	3.5929666224	-5.853168028	-6.494199711	-6.869500061	-9.742742388	-6.033947641	-5.748577209	-19.38529344	-6.118078717
Z009E0004	14.650146327	26.462735172	12.663238783	13.95243462	13.524142268	16.534618981	15.105937502	13.949018437	9.4568394849	11.791084613
Z009E0005	9.8543986448	7.7845434215	14.172265241	13.647718249	14.105124426	10.0238924	13.198222489	16.613632126	-0.75571735	13.33396373
Z009E0007	-19.7767339	-12.79152602	-24.85588184	-24.56212939	-23.97462915	-24.34213988	-22.42212131	-21.21855284	-12.75094393	-25.00684374
Z009E0008	-9.249023048	-13.15439805	-4.309983348	-4.280201776	-4.782558442	-2.039963906	-3.663343459	-1.913303351	-21.15581182	-6.433847828
Z009E0009	-13.4862777	-18.0498577	-16.1143302	-15.15288633	-15.10760376	-12.11655969	-15.98367994	-19.39250552	-32.50713193	-13.74207867
Z009E0010	28.610821247	41.424106348	32.812447077	33.099897101	32.570844735	32.386163802	33.391472256	34.263156238	51.617669624	33.655712153
Z009E0012	28.087481337	18.114542473	19.621049526	20.245966039	20.902619236	24.004772217	21.775478347	18.09999425	0.1987127938	21.982186338
Z009E0013	-25.71337296	-20.10726467	-27.35640567	-26.99931752	-27.48481073	-24.19282206	-28.78543952	-26.40239619	-43.4488051	-26.13528075
Z009E0014	0.5645965259	0.5817573333	-3.198608742	-2.612861955	-3.039854175	-1.845274624	-2.164971877	-0.504126672	13.64392907	-2.088534738
Z009E0015	36.533684458	27.971173014	33.555192155	33.67499633	33.22886393	29.16306336	33.48548365	28.907931766	49.08052991	33.961034188
Z009E0016	-8.258362953	-9.437204734	-11.56919251	-10.51792999	-11.12155569	-8.270420415	-10.03324584	-14.70855614	5.0296354634	-12.29112899
Z009E0017	15.772169927	26.257336289	20.240432697	21.077248523	21.418553384	24.107553946	21.937914531	24.227010582	36.356119248	20.662928095
Z009E0018	-0.988338595	-11.11567318	-5.634943058	-7.292305892	-6.682137004	-4.524859225	-5.556264869	-4.115526046	-13.10362749	-5.964020409
Z009E0019	8.1682338571	-6.709526764	5.3038558534	4.1190956551	4.3671282421	3.4786042096	3.2430601237	0.5559742148	16.541371869	3.3624089724
Z009E0020	12.048994387	19.886922367	10.559610352	10.235595581	9.6690769297	12.454180626	10.999170969	11.462581027	23.942832783	8.3788776431
Z009E0021	-17.6100332	-9.064880575	-12.54103886	-13.1376435	-12.79378986	-16.93468531	-14.18561128	-18.22917584	-26.34901214	-11.55543578
Z009E0022	5.8946047341	-7.622101726	1.0207135179	0.3638613601	0.8640339141	-2.572167859	1.6365413203	4.1342156636	-17.38499979	1.5532542112
Z009E0023	-2.459191181	3.0544870351	2.3768904759	2.4506574626	1.669969761	4.8811589849	0.7139991171	4.5769134726	7.7483290554	1.2196609138
Z009E0024	-1.953888991	0.0536633381	2.4854564254	2.4650043439	2.7097110657	4.0803649975	1.6747486263	-2.230221057	6.5597941351	1.864192733
Z009E0025	-13.79549683	-11.08418524	-5.220253927	-5.985221816	-5.7211033	-4.169054036	-6.293952472	-9.672560175	8.4803428603	-4.303676481
Z009E0026	14.000121021	24.273290567	20.02736396	19.671109427	18.88725222	17.894058361	17.950306558	19.937664587	38.958675311	18.056169647
Z009E0027	25.777953847	26.335952768	30.791424561	29.943467776	29.336919832	24.765339712	29.880363876	24.017016819	44.53835399	27.714212618
Z009E0028	1.9849852523	-4.78316274	1.8717498044	2.0064045714	2.3574536873	4.7355849361	2.0313245752	-0.095817635	18.978651957	4.1070244349
Z009E0029	0.6592019933	4.7663041403	0.19985662	-0.178184753	-0.596239007	-3.740613465	0.0929627057	1.448593675	18.403008915	0.4346765022
Z009E0030	-18.07902973	-5.270145207	-12.57876123	-13.0689713	-13.69391522	-12.89203671	-14.97584605	-12.64096758	-23.90532176	-12.18043965
Z009E0031	23.102420813	17.467971199	26.997351287	26.601943488	27.172970117	23.710134799	28.520072838	30.908109463	12.612349337	25.845167871
Z009E0032	-0.921412918	-10.81833965	-4.878778991	-4.297908687	-4.625140409	-1.290536969	-3.723801222	-2.03928668	-5.768315165	-3.806787919
Z009E0033	-3.356599701	-15.71910953	-4.975575282	-4.850581621	-4.379150358	-1.796159741	-2.949548108	-0.533765241	6.6071137448	-5.764349288
Z009E0034	-0.323971824	-14.01750713	2.3239687915	2.5217272303	1.9132047835	-2.535085494	0.6054783381	4.4783392932	19.980005962	0.7020875418
Z009E0035	-10.48836119	4.3953526479	-7.622212761	-6.192059292	-6.768972894	-10.10430075	-8.300775306	-12.78141001	-16.33448531	-5.294028685
Z009E0036	-22.94348093	-16.07378515	-26.4963494	-26.69401407	-27.17784899	-31.23916613	-26.23432032	-32.99604772	-27.6144823	-28.95825483
Z009E0037	18.215006771	23.710905183	23.418567409	22.890733844	23.16968818	18.597124471	22.411696584	24.80485035	39.766296553	22.166081706
Z009E0038	2.8397550744	3.1032283436	4.9890563051	5.5356853027	5.9503620658	5.0802805397	6.7169887334	2.815041117	22.786138925	7.2854668894
Z009E0039	4.3497923587	5.0404664896	10.211809191	11.361687665	10.877057131	7.1459996075	11.840040793	13.614711328	29.661242206	9.5781538695
Z009E0040	-2.010645431	12.096831871	2.3487670214	3.4459230532	3.5238358662	7.4227372312	4.644717352	6.3588562846	-9.950872709	4.8465138228
Z009E0041	-6.069315605	-8.931496798	-3.067299629	-3.240706884	-2.865398638	-6.836232008	-3.624140455	-0.158379443	-0.198946382	-3.597893544
Z009E0042	7.744283095	0.1646372102	4.3323025289	5.2548318464	5.3898354146	8.7277005228	6.7778337063	8.6306836036	-14.38234369	3.9502803139
Z009E0043	-11.68075748	-6.06445781	-16.07284189	-14.59548838	-14.66330528	-11.39419484	-15.6592225	-14.94656387	-16.08521502	-14.96551361
Z009E0044	6.8746471219	-8.073400427	-1.189147844	-0.315378942	0.1647003413	2.5869625963	1.4263315414	-2.364139152	9.8268016452	-1.175246867
Z009E0045	2.9514317656	11.67351914	-0.165717294	0.9827360991	0.6282496114	-2.901294261	-0.673195247	0.3781809319	0.3576942178	1.7719133657
Z009E0047	11.116592607	9.1829583725	11.773734708	10.665856996	10.827487113	12.392574443	9.8333809474	5.9055074685	22.79906314	9.8964708676
Z009E0048	9.0630649606	17.718749719	7.0427590272	8.472912448	8.0768713693	5.4162389661	6.78574573	8.8237446317	-3.790647953	9.5260191005
Z009E0049	-3.600676872	-0.486052777	1.8627729071	2.2232546726	1.810977153	-1.253613311	2.3159430865	1.1096992531	-7.707544563	2.9587475461
Z009E0050	2.3778308403	8.1070439209	0.0314370435	-1.565304883	-0.908097303	-4.660074094	0.4777134107	1.0545492888	-21.47263676	-2.440774324
Z009E0051	-17.36113672	-22.41891328	-18.53441114	-17.46263575	-17.90025207	-19.53418702	-19.27462783	-17.31049749	-17.58388681	-16.83481387
Z009E0052	3.3849034289	-2.805298221	2.6219281609	2.2085501342	2.8520494087	-0.589257727	2.6478472085	6.5921228492	-10.75203602	4.4018659949
Z009E0053	0.5757217777	0.6974198201	2.874725083	3.3123859	2.7965720458	-0.876782219	3.7059702876	-1.54642123	-9.369155023	1.3145421763
Z009E0054	13.875134473	17.417740844	7.2220528312	8.1021544147	7.4720449289	9.8535142915	6.6444422076	0.9119904019	4.4948014661	6.1878433397
Z009E0055	-1.431920604	-7.604490068	-0.81052152	0.6614817292	0.061164172	2.4830506064	-1.041752713	3.0788042019	16.119173585	-0.596587988
Z009E0056	-9.096509255	2.6027035329	-10.19698901	-11.07614053	-10.5426981	-8.649387088	-9.611881135	-16.50062475	-19.35748027	-10.07068979
Z009E0057	-6.637702931	-2.826886834	-5.607193815	-6.639520493	-6.404130768	-4.262703294	-7.007041962	-4.589962325	7.0851131301	-7.173166467
Z009E0058	-2.331913651	-0.661427072	-4.148980554	-5.52689666	-5.10862821	-3.136758984	-5.707881479	-4.137364848	-15.8741041	-6.345883498
Z009E0059	-0.934562381	-7.047672805	2.1069072769	1.3881449751	1.9009968721	4.5633857937	2.4818083803	-1.749090251	-18.49175239	2.6551492027
Z009E0060	-12.12907663	-7.868099401	-7.396816317	-7.801243438	-7.500706747	-11.65998694	-8.309408415	-5.163754167	2.391596553	-8.335571214
Z009E0061	-16.05095356	0.6347073073	-8.043489756	-8.662818591	-8.260098924	-5.752491171	-7.217728712	-5.680657222	6.8835497468	-6.884057609
Z009E0062	15.629574659	30.243764801	17.104821419	17.199441629	17.613592837	20.767159365	18.991047525	20.877527433	36.136282285	19.388956943
Z009E0063	-3.78290391	9.0250242874	4.8213964699	4.4863521117	3.7950402587	6.5175747589	5.0333064119	5.9219323299	22.073755474	2.5728719088
Z009E0064	-15.27373824	-2.347180364	-7.83090453	-9.212626533	-8.762711506	-9.064295499	-7.816576443	-9.694514187	-22.73845598	-7.666632027
Z009E0065	7.2783927523	24.171831386	11.48982016	11.529990489	11.759000257	14.2051044	10.877773891	7.2255244146	3.9827443389	11.455345822
Z009E0066	25.568547307	31.838259782	20.279933852	20.77775657	21.25530075	23.453153101	20.896313249	21.820326079	13.679259145	20.108649817
Z009E0067	30.695829043	35.549595627	26.674180984	28.254743632	27.724986237	24.049306237	26.836663483	29.182839255	45.757781571	26.911748633
Z009E0068	-23.15799943	-29.69189978	-23.40587253	-23.10352561	-22.35664739	-25.27958708	-21.49655065	-19.04064245	-39.01868418	-21.37045655
Z009E0069	9.2388836231	14.970011434	9.0393815572	9.2015943315	8.6652750073	4.4715421163	7.4652317151	9.2218546412	23.053073145	7.5417462163
Z009E0070	14.066510476	15.919610051	12.513119591	11.496295209	11.8772498	14.445597406	10.752667355	14.258749565	25.873498914	13.670382544
Z009E0071	-7.06311631	-10.36460308	-7.441205119	-7.464332318	-7.787768838	-8.164210546	-7.040742769	-6.482614702	-10.42932823	-7.43845704
Z009E0072	12.924959812	22.192635785	9.7822720379	10.462028151	10.044467859	7.067146573	8.5512725623	7.6973812405	-2.002258824	11.662249355
Z009E0073	-24.70574031	-14.9102276	-20.08679216	-19.22884403	-18.95041171	-16.4593938	-19.54498547	-16.55075788	-3.686018164	-19.4718143
Z009E0074	-2.752520317	-2.775900043	5.2793054769	4.8352338519	4.318749771	7.0030302085	5.3227935738	7.0081270835	-11.87777588	2.7806483733
Z009E0075	-36.61895939	-46.35291399	-41.33011262	-41.92966199	-41.44840437	-45.84640906	-42.41704335	-38.82239354	-35.78118392	-42.41258417
Z009E0076	-20.42176492	-13.04644316	-18.26811641	-18.93156958	-18.50615369	-16.33946027	-19.22102581	-16.47416114	-39.04193751	-19.43452179
Z009E0077	-23.13648709	-38.02412228	-28.08206575	-29.50754785	-28.89802308	-32.69560145	-28.2572843	-32.2214701	-46.39116296	-28.19475181
Z009E0078	-1.156822037	4.2941050994	-2.668860524	-2.758947518	-2.178286655	-5.186600349	-0.480412549	0.4578384663	-17.14355675	-3.497240343
Z009E0079	5.0067272105	-1.474680222	2.4491258026	2.9098467765	3.5385084814	0.0915738065	4.4782527112	6.9417382232	19.198218298	4.7544608791
Z009E0080	-7.652316363	-11.87645703	-7.458572503	-7.643487714	-7.290928575	-5.090698843	-8.13026057	-4.60668385	4.9923737563	-7.788702548
Z009E0082	5.9377642311	4.5670322283	8.4783128293	9.5558501769	9.2675732142	11.048893546	8.1429181826	5.001485629	24.630594305	8.5479615418
Z009E0083	15.802743555	17.30256064	10.944414171	11.942917299	11.462317945	15.082955213	10.669434527	13.317554264	-4.738435232	10.639027884
Z009E0084	3.1945263742	0.1460355341	6.784228767	5.4121153616	5.5658764969	2.1550157162	6.1555909937	7.9156993253	-9.672056694	6.4233431791
Z009E0085	-16.8439309	-23.43755969	-16.54193951	-17.4884134	-17.76734185	-15.95062155	-18.99541599	-22.52904989	-36.33064799	-18.89173441
Z009E0086	20.742975768	34.080418301	24.75117347	26.550891833	25.824371424	28.810285322	24.263825788	20.384339733	45.226311685	27.585105395
Z009E0087	-0.725645559	-9.553349515	-1.574616468	-1.435103714	-1.889722352	0.5587887978	-0.953332258	1.0650325073	9.1923058261	-3.410400555
Z009E0088	1.3820370461	13.847987111	2.4160426376	2.9748401705	3.5932598062	2.9378138663	4.8819936773	6.4052728898	-10.21662161	4.8743480851
Z009E0089	-20.49029212	-7.343986239	-21.65360665	-21.75643174	-21.28659371	-18.60668309	-19.8447573	-25.15236666	-40.39129026	-22.33937212
Z009E0090	15.927862329	8.3833186252	14.680854935	13.27896184	13.54934658	14.706197081	12.302320253	9.1668270768	22.490734564	12.686786729
Z009E0091	-22.3780405	-10.4838614	-19.19559204	-19.65340969	-19.27712536	-17.13623595	-18.47226762	-23.14051588	-5.751870143	-18.02749436
Z009E0092	2.366702973	6.2586385246	3.2283117593	2.0513610603	2.4154621152	-1.507046541	1.2639635645	3.8934468689	20.346141116	4.0018192465
Z009E0093	-19.43643553	-19.96237363	-17.96252334	-17.87981055	-18.25194159	-22.12016868	-17.13373106	-17.40560448	-19.80111624	-20.0691502
Z009E0094	1.5961534523	3.902349243	0.3629698319	-0.721003649	-0.184118151	3.0899866982	1.1253078819	3.5302049992	-15.55385334	1.0078881389
Z009E0095	26.441005929	19.174176789	26.269500606	24.671717214	25.13825623	20.638433689	24.572208735	21.346061703	9.7765862066	26.080968768
Z009E0096	-0.383406662	-5.855870461	0.2550758933	0.5914341031	1.0541802819	-3.278262552	0.0359770157	3.2128266087	13.980992058	0.2215964345
Z009E0097	-3.588864312	2.3507358129	-7.249670385	-6.373677294	-5.966972112	-3.4828587	-5.631681387	-2.888825824	7.4070717913	-6.604033349
Z009E0098	-19.00698952	-13.60935836	-16.05533574	-17.09243633	-16.79198384	-14.44272956	-17.88781898	-13.99168526	0.1814234341	-14.87772885
Z009E0099	-2.423631879	-0.752686404	-2.813882115	-3.19655241	-3.787317653	-7.759147274	-4.921010286	-2.792990836	13.03363108	-4.839008297
Z009E0100	-39.19874094	-33.53931024	-42.48826632	-40.84542248	-41.35887348	-38.12117981	-42.05430711	-39.32850798	-56.46102024	-42.16694935
Z009E0101	3.9481920615	-13.23730692	-0.673535266	-0.32033344	-0.629422917	3.0018947698	0.1055179498	3.0636738364	-17.45105089	0.0589509789
Z009E0102	-19.87434365	-10.35730437	-19.51124726	-20.13577828	-19.71709737	-24.35532758	-18.72372056	-24.16197497	-5.308790111	-19.9168548
Z009E0103	-36.62060189	-43.01933685	-39.05818872	-38.32475758	-38.80716434	-35.22204614	-40.14951059	-36.45100032	-51.84752402	-37.12668633
Z009E0104	0.6904078367	3.9965231544	4.117907233	4.3069054943	3.7954427996	0.0758802595	2.6926198886	5.0821864593	-10.12981047	2.4851067087
Z009E0105	4.6332244601	-6.35211713	1.5871281133	1.3826724762	1.8021106906	-2.250197479	0.7564568599	-2.710865538	-15.26711331	0.6982040829
Z009E0106	-3.343115166	-17.46114598	-9.589449417	-9.485301479	-9.026083883	-6.830036487	-10.02966023	-5.690164417	1.8188891398	-8.581185359
Z009E0107	14.148020637	12.103524973	17.144597898	17.445514109	17.050807316	20.548439659	17.794488276	20.426779157	2.9164041056	17.946113159
Z009E0108	20.530900078	8.6800740725	18.305727131	19.57464019	19.066644747	21.84464537	17.873241512	21.425861304	20.980622373	20.318434912
Z009E0109	12.140825978	14.609007583	7.6511944378	7.2989869665	7.727592014	10.132089347	6.6717120595	9.8654221453	19.845289383	9.4148167022
Z009E0110	6.7322673842	6.3639845742	2.3895441451	3.2456657078	2.5695517474	5.483474193	1.2894611266	-1.690002448	1.9290955487	1.7712198321
Z009E0111	11.974692312	8.939697002	12.645591412	13.308429976	12.872435016	12.854648124	13.563300545	16.720865109	33.649409679	14.36993552
Z009E0112	-24.21914058	-32.39662524	-29.42153199	-30.48212342	-30.01909129	-27.54979235	-28.47327189	-26.39961471	-19.17814603	-31.32337269
Z009E0113	-6.612157312	-4.629583504	-6.437843559	-7.022849497	-6.498943791	-9.950092039	-7.648319921	-5.147341014	-22.29162496	-5.292354351
Z009E0114	12.956675277	-4.193271776	8.3321647335	8.6565504217	8.345758364	11.977054804	9.0823171081	12.040010611	-8.416358581	9.0405704216
Z009E0115	22.406283016	20.057115973	20.669116713	21.005949637	20.492373808	23.032852273	21.693236645	23.308759445	33.882245375	19.049926614
Z009E0116	0.451433838	-1.226595863	0.7283288919	-0.216321543	0.0106435475	1.5369831101	0.3532364415	-4.863473623	-4.404463895	-0.47289856
Z009E0117	-15.41718636	-10.24766588	-15.37066632	-15.03832456	-15.61232384	-12.96306409	-16.46757299	-14.04365142	-32.0596383	-16.69375812
Z009E0118	-13.87875465	-11.02432463	-18.84098609	-17.96802749	-17.44153128	-20.78105746	-17.35115485	-18.37576252	-1.008970605	-16.04960043
Z009E0119	2.9519212432	3.8440754271	2.1717746836	2.4268731931	2.0418962595	-1.027281099	0.5050567189	3.1351681818	-12.01271548	3.1615155659
Z009E0120	20.266879565	23.017971469	13.256964789	13.382155209	13.852269053	10.025368148	15.242055405	9.681475862	27.834316273	12.601370638
Z009E0121	18.027541914	9.874813497	17.829361334	16.45563128	16.93438139	16.975472769	17.897430227	21.249695099	33.057519227	18.270570195
Z009E0122	-1.147312433	1.3845199746	-2.003593918	-2.247799916	-2.675299826	-5.504096494	-2.586542294	-0.13042385	9.7809346086	-1.360051887
Z009E0123	15.579394769	20.019918423	14.805029867	14.446020764	14.92567758	17.72965669	15.923695212	11.405490889	-2.663031116	15.868291964
Z009E0124	-9.809623541	-11.0018074	-2.808476158	-3.253260237	-3.933083749	-1.427088562	-3.615451187	-7.904787163	14.419976751	-2.857598866
Z009E0125	-19.7233642	-8.824797741	-11.80635885	-11.54945845	-12.08096565	-8.887070739	-10.84057707	-10.08045555	-27.5256106	-13.68290169
Z009E0126	44.478835082	44.864524949	39.000450103	38.477006974	38.976129504	41.419969248	38.367563231	40.783400787	16.017786371	37.892569249
Z009E0127	31.099512077	30.505516143	28.932923653	27.549850154	28.069187994	24.143677308	27.25326376	29.623252775	9.1121802757	26.916760218
Z009E0128	-24.19314274	-17.15743452	-23.07140006	-24.17242724	-23.93127814	-26.07161284	-25.30615705	-29.48774436	-7.472292786	-22.37401117
Z009E0129	7.6469399273	9.9873623222	5.7156707714	5.2976821047	5.7593869687	8.4253404355	4.4215681161	2.2922616819	-14.55513234	7.1017915685
Z009E0130	11.185940787	17.416002921	6.1857942468	6.2611745977	6.6678362198	9.1706964718	6.0819098975	8.8691050078	18.2234221	6.271471964
Z009E0131	16.905760433	21.523241036	17.189044894	16.885255747	17.337282292	20.305814021	18.294610681	20.021213652	31.076057237	18.515664495
Z009E0132	37.621734991	30.036790078	32.455805808	34.076712778	33.622737944	36.721508594	34.118757475	30.295667809	48.728095588	34.791543083
Z009E0133	-36.37174892	-43.38445566	-36.21540845	-36.55648768	-36.4350665	-33.25414544	-35.61185919	-33.42301225	-54.72045874	-35.59692845
Z009E0134	53.004779299	59.672140772	48.303915175	47.175239794	47.541952201	49.439757931	48.886800993	43.08661062	56.871691826	46.275821248
Z009E0135	-3.89863761	-16.16159582	-6.158378504	-6.189196249	-6.540642682	-10.0899489	-8.265888517	-4.668092483	-21.81700741	-5.453367857
Z009E0136	16.91897688	2.7071647086	11.66202521	12.104004376	11.55273686	14.573601508	11.115931867	11.591364977	29.084030944	12.947101543
Z009E0137	-5.990891622	10.4430292	-1.009242643	-0.682746957	-0.306747835	1.708298881	-0.879613317	0.2378008734	-4.160980366	-0.692975259
Z009E0138	15.838211241	18.098808785	8.6181725118	10.270989324	9.9669425786	7.4697615643	10.681942787	5.3353763367	-3.597102397	10.768021282
Z009E0139	16.627851623	3.6770097448	12.096495091	10.852551879	11.262657006	13.379704239	10.016900969	14.512901766	24.330297687	13.006436404
Z009E0140	-12.99612345	-13.16519205	-9.485480665	-9.026344905	-9.518407059	-12.6243232	-8.518627462	-6.922176791	9.0887732524	-10.70402987
Z009E0141	-1.002342618	3.2465382392	0.1358764463	-1.061532193	-0.675726392	2.0891115219	-1.443774187	0.9491699181	-19.27718613	-0.817993157
Z009E0142	9.161386551	-1.595364012	8.0658494845	9.2545678584	8.889283594	5.3156991562	8.6232496867	11.098476262	12.090646489	9.703780196
Z009E0143	-1.78082034	9.9918559616	0.4610933478	-0.235946947	0.2156640841	2.3076689294	1.4574691666	-4.140524213	-21.7134744	-1.270507022
Z009E0144	0.3892105176	-2.002596378	5.6194521219	6.346060983	5.6313070857	8.259566632	4.3425726992	1.1825305842	-7.604270762	4.7383719457
Z009E0145	-1.465073344	-17.79242821	-9.227497562	-8.311464043	-7.957129856	-5.930832902	-8.923368459	-11.30357608	2.3586268216	-8.828631667
Z009E0146	16.915568042	15.234412379	17.17190803	17.367481225	17.455183186	20.930540886	18.322199562	20.812405083	17.561676994	18.87065054
Z009E0147	-3.660324909	11.953294021	1.0958140002	0.8827028634	0.5857237762	-3.822887599	1.3998091419	-5.653823118	13.800966879	-1.058644507
Z009E0149	-6.497084493	-11.9896111	-1.776493395	-1.331272197	-0.835407668	-4.768547122	0.429141026	2.9686691241	15.368783265	-2.10351082
Z009E0150	11.743122693	0.1913683117	6.2412928859	5.1871286707	5.6431107017	8.2962914587	6.4550994539	3.7923058629	2.4928092984	5.8910453334
Z009E0151	2.2356191978	3.7861674662	0.9709901275	1.4188313736	0.9960518803	-2.199288109	1.7944645905	3.4156392567	20.559203508	1.8934243045
Z009E0152	7.1851913999	7.6227601081	8.1624512155	9.1217130782	9.0699617232	11.624032618	9.8068883143	5.1250540657	21.663547709	9.0703780922
Z009E0153	-25.94280806	-28.74079571	-23.98841245	-24.167038	-23.91761852	-25.38035641	-24.7980741	-24.47182928	-7.411016985	-24.46040675
Z009E0154	15.516141709	14.268781806	11.242512477	11.576149707	11.31110464	8.6961435869	12.137481923	13.423632895	-2.858408752	11.928182549
Z009E0155	4.1986529919	0.2566114985	4.8893461909	5.9990036185	5.5586234496	9.2336955541	6.0439282059	1.7271928619	-9.215450484	6.5471550688
Z009E0156	24.257621601	18.972342682	22.885032176	22.910599345	22.318064646	19.574971158	20.36335977	17.357807892	39.938773332	23.889137766
Z009E0157	-30.61773398	-27.57644917	-35.41327217	-34.29136428	-34.74316854	-38.00539878	-34.15041432	-39.50792161	-16.73571143	-33.85903565
Z009E0158	1.9547819807	16.428247223	7.2692085821	7.9765430192	7.5283195004	4.9730824066	8.2895121752	6.1523741547	-0.506994932	8.6913733305
Z009E0159	-7.102434742	3.1857571938	-1.713329058	-2.791250595	-2.387847853	-6.58102426	-1.16508349	-7.279300777	-18.84659945	-4.079294623
Z009E0161	-50.89254053	-35.39343291	-44.8216361	-43.98995954	-44.55566644	-47.5817358	-43.83681199	-45.83395207	-20.34689493	-43.17287922
Z009E0162	-14.32947228	-30.44317049	-21.82851397	-20.16076148	-20.68156362	-17.75992106	-21.88089418	-24.78306723	-39.07602237	-21.89179509
Z009E0163	3.1274543921	-0.052137111	8.7106586841	7.6092177134	8.0114697227	6.271908101	6.8053620317	9.3013960137	6.0599577463	9.0738017449
Z009E0164	-12.10303855	-29.46166753	-17.02622428	-17.43620287	-17.83457952	-14.63527983	-16.65444739	-14.34565964	-36.00888783	-19.53722288
Z009E0165	-6.186001891	-9.651331394	-4.895275889	-4.178625058	-4.727654251	-1.323854667	-6.046209633	-2.0248981	-15.3041589	-2.946937135
Z009E0166	14.085536684	22.059447745	14.258310122	13.847610405	14.049197501	15.33245777	13.155847707	9.1671397374	25.572399186	13.217135276
Z009E0167	-39.68853061	-44.57859131	-38.65479092	-38.35048718	-38.91017115	-39.91761156	-38.50505912	-42.54574605	-21.2857069	-38.17814009
Z009E0168	8.0078403699	0.9406516849	8.4010163155	7.4465316032	7.9603746909	7.5960217396	9.3080012779	10.243931487	8.634435047	6.1878165705
Z009E0169	6.5588443945	11.128669777	7.0004872794	6.5950655713	7.093300115	6.8338852483	8.1987832983	9.6086073988	21.829657681	8.1385653374
Z009E0170	23.916962783	15.776546442	28.728372779	27.363105232	27.651535402	22.791825312	26.465270618	23.088849461	11.863287642	26.357418399
Z009E0171	6.0839755366	-2.207836907	5.5035677419	5.9648645597	6.6035522385	3.1177895984	7.2575848879	3.9377973063	-8.601134854	7.5753397664
Z009E0173	-40.40642492	-43.63325114	-35.51978501	-35.54668166	-35.36580365	-33.53599038	-36.36561231	-37.57597826	-19.73887504	-35.90161198
Z009E0174	-14.78098171	-10.22261844	-18.66826144	-18.21011921	-18.67187172	-15.66264068	-17.57282432	-16.49028211	-5.089936495	-18.84761447
Z009E0175	-5.775589352	-10.14403653	-3.668462065	-5.071660599	-4.67570882	-2.693286697	-3.695659004	-7.168862223	-16.23716609	-5.826716514
Z009E0176	-17.65579438	-11.68574794	-12.99569461	-12.9496969	-13.56599607	-11.41909081	-14.51572911	-14.04098332	-18.00587853	-15.17379969
Z009E0177	20.502447984	13.243706316	26.157837275	24.717286974	25.039758232	26.916368891	23.774053493	27.872770701	32.694620378	26.572959864
Z009E0178	-0.249672515	18.592871517	5.7983263824	5.2195514998	4.5735692108	7.0540188473	5.3478090628	-1.451187212	0.5051110081	5.4330651618
Z009E0179	17.216785754	12.145494288	18.922519267	19.519725563	19.839009405	20.75231303	19.099355944	23.021739936	34.540791707	19.23811975
Z009E0180	-2.59548042	0.1988287249	-1.176352604	-2.307378357	-1.982165768	0.4566296411	-2.507290974	0.3812933038	-18.90167646	-2.871730695
Z009E0181	9.3217700009	22.675420285	11.100238367	10.979738567	11.409191621	14.473373856	10.654175659	13.23793325	-5.117704709	12.131250743
Z009E0182	-23.23468639	-33.60809805	-23.73541647	-23.74592663	-23.29948302	-22.80666551	-23.19459352	-18.82421497	-6.557649278	-22.78235176
Z009E0183	8.7059649025	0.4720769864	8.3680311954	9.5293729051	9.3750801428	10.0382325	10.330266551	6.33733868	-7.554728046	7.8262216347
Z009E0184	-22.46724455	-23.61148088	-30.64176014	-30.51252021	-29.93116783	-33.28505858	-28.26669181	-26.80606598	-15.39797843	-31.09301912
Z009E0186	10.980047756	18.215443415	8.2291710958	9.0076081327	8.5666675161	5.7021222047	7.3678187678	10.361778289	-0.101466785	10.294901919
Z009E0187	7.8460195802	12.953472616	11.071631856	9.90167865	10.201808993	12.670524836	9.6600704623	12.192703158	-6.602481148	9.2923958556
Z009E0190	-11.93472354	-19.54599337	-11.3328092	-11.66516491	-12.26917318	-9.616750554	-11.8867308	-16.05287902	4.2440839811	-11.27231931
Z009E0191	-40.78694908	-43.03540359	-38.27692072	-38.90420065	-38.48077387	-40.07593336	-39.24110958	-36.80644017	-41.37230557	-39.27730896
Z009E0192	20.020952245	7.2416212004	15.594887785	14.818491925	14.500105689	10.943773269	15.515447492	17.083124518	-2.505295323	12.71088291
Z009E0193	-11.08705932	-15.12014783	-7.965972096	-6.75021633	-7.188787039	-10.58768809	-6.442896546	-11.55495462	-21.9230899	-8.945538574
Z009E0194	-36.57790587	-33.68613396	-28.13417104	-29.61470289	-29.37987619	-27.75496617	-29.98895555	-31.86761169	-13.50805398	-27.75620397
Z009E0196	17.150720277	13.56589669	21.145498983	21.871555165	21.442941887	25.407085182	22.243338013	25.178252134	10.61205938	22.701087361
Z009E0197	-4.074762302	-6.582698103	-4.303291074	-4.392084855	-4.218794532	-7.979066014	-3.451435655	-7.659286793	-18.92721115	-4.390644244
Z009E0198	7.3600576854	-9.338358887	4.8084302944	4.0117198897	4.5604444771	0.1603566736	3.1663046335	6.8464567166	9.5304336493	5.6196441
Z009E0199	-11.09177353	-24.49736274	-13.61407478	-13.51107292	-14.04424602	-18.50462259	-15.33437162	-12.13768978	0.8821231802	-15.28444117
Z009E0200	7.0585565178	9.6725084253	3.652468126	4.5131508155	4.1388647582	1.4612262939	5.5989961256	6.9277080395	-7.06100311	2.7594060603
Z010E0001	23.956695227	30.318297614	30.124938424	31.003318668	29.286565147	30.438953588	24.325233751	27.727461614	35.489324369	28.924922291
Z010E0002	6.7207568827	5.8442482639	15.203218239	14.796473141	13.420354389	12.436276709	12.237583035	14.404396499	6.9179415085	13.985569306
Z010E0003	-20.36627953	-2.14611698	-8.318107359	-3.996285572	-5.333420991	-4.298533147	1.9857956329	-3.947522068	-11.89590299	-5.833921981
Z010E0004	19.30249154	20.857687602	12.679437997	16.010737746	14.396410154	12.779985255	20.529659723	14.890193063	20.150798087	14.833759214
Z010E0006	-24.69634892	-16.49157538	-15.45894293	-17.12083251	-15.73670411	-16.6622696	-16.75922704	-14.62155269	-17.68759474	-16.24387792
Z010E0007	-0.78207331	10.749505306	16.189423966	16.284783803	14.061330532	11.94855147	10.234626464	12.104491206	10.809623466	14.525319509
Z010E0008	32.227877596	17.530069067	22.502887418	25.479273235	24.696079399	23.589507406	30.133903614	25.668052211	19.219472659	25.258168841
Z010E0009	-23.67484048	-17.56092673	-13.03336653	-13.04893951	-14.7166878	-13.39092977	-18.3322038	-13.51305931	-19.06348312	-15.20510847
Z010E0010	5.1211574495	4.1962535394	-7.235342464	-7.212881926	-4.607918402	-5.766232807	-2.602281362	-5.753363389	-3.606079246	-4.01341897
Z010E0011	16.657223258	27.410363034	27.604813315	27.687501325	26.221887626	26.879506441	22.007878046	24.607516747	20.385366565	25.9530616
Z010E0012	4.9393738514	12.409924246	0.6488437007	1.6300264499	4.3318181887	6.430388659	0.1621715091	5.1910406182	8.9801269294	4.045204281
Z010E0013	-15.31703973	-32.05502025	-25.19705962	-28.20703766	-26.13766155	-26.67160244	-26.96408546	-24.9307553	-28.99218416	-26.48266991
Z010E0015	8.997678303	23.90649468	13.891866567	14.570691363	16.993057347	18.507984085	14.156325725	18.502527683	12.21860088	17.564968176
Z010E0016	-12.18619637	8.1858948605	-1.499640721	-0.222083267	-1.940130832	-4.055508607	-4.703537494	-3.606217726	-6.89798535	-2.411456991
Z010E0017	-12.88566552	-19.19346644	-22.14234934	-26.43485455	-23.90433537	-22.25201656	-16.62561711	-22.20127392	-26.1064088	-23.41133915
Z010E0018	-5.926499744	-16.23237787	-11.88705906	-12.41738028	-14.66640118	-16.04532024	-18.67600241	-16.14654529	-10.68747527	-14.23863249
Z010E0019	13.351492684	6.1686067954	-1.848124356	0.7576470178	1.0964049104	0.1792778962	6.7018991255	2.5341156074	4.3979163765	0.702216786
Z010E0020	-6.971768713	-16.19032739	-26.03441542	-28.30575602	-26.12646992	-27.10276955	-31.64485809	-27.27622429	-20.19145289	-25.50434525
Z010E0021	-38.70247055	-21.59789273	-22.60351224	-23.44975795	-25.12257755	-24.21715114	-19.31668456	-23.90152692	-17.83924602	-24.80929126
Z010E0022	0.4009293907	14.368873774	13.447489109	10.458792894	11.551388977	10.063529796	16.538825319	10.432293988	15.048534697	11.023631712
Z010E0023	-32.99724795	-18.23647459	-18.75224728	-18.24784414	-20.07503764	-19.26375115	-23.45287485	-19.11633399	-14.54902843	-20.406742
Z010E0024	26.773018942	5.2441290135	12.886187516	13.303695986	12.421836632	14.07820345	16.531158231	13.491820289	17.375577899	12.119178226
Z010E0025	-39.09114649	-20.27700562	-27.46440496	-30.85063816	-30.20959621	-29.2059484	-32.90517872	-28.90289403	-23.18693156	-30.70356133
Z010E0026	-15.58750696	-5.150139667	-10.79464571	-10.50784079	-8.20961934	-9.090715154	-11.56247382	-7.041531655	-4.246932125	-8.482235727
Z010E0027	-6.838033077	-9.07735039	-3.104502696	1.2434010001	0.0142795037	-0.51338893	-4.828400898	0.8896788836	4.0393187156	-0.236694257
Z010E0028	-10.52623008	-5.168819584	2.1951365182	-1.983935352	-0.067600558	1.0952949261	-3.469066791	-1.422130751	-3.650193875	-0.509854982
Z010E0029	21.36484652	4.7253914362	13.090174872	14.420438041	12.485797547	11.567661107	9.3438367234	13.431650229	10.406056727	13.09948745
Z010E0030	-16.33282209	-3.242118	0.3411888958	-2.020664542	-0.473600843	-2.048934187	5.8491924379	-1.779074953	-4.433578327	-0.197584964
Z010E0032	-18.44636362	-6.32754296	-9.414055673	-6.523655377	-7.835419907	-9.165582718	-12.1853658	-8.03425742	-14.18617171	-7.20965848
Z010E0033	-11.35770392	-25.6124932	-28.67341602	-25.1245443	-25.99324087	-24.30896581	-31.96317282	-27.2600972	-20.55245437	-25.19523392
Z010E0034	3.0161602254	10.03488048	10.741555111	9.8175260839	8.2317132527	6.5136530425	8.8264206989	6.7601058479	8.3455142019	8.819001752
Z010E0035	-0.561800325	-4.117722071	-8.793099597	-8.013446183	-9.859701952	-11.6717305	-4.04453913	-8.665993934	-17.19603741	-10.3173522
Z010E0036	-4.950837781	3.5281189879	3.7001624754	2.7565500728	1.0978670271	-0.716086317	2.3513390742	-0.379339546	1.1375224393	1.183901752
Z010E0037	-16.56240427	-11.04778236	-11.3685622	-8.546218304	-9.74979036	-10.53532531	-13.22610875	-8.576614451	-15.18461194	-10.2307123
Z010E0038	-21.1358145	-11.19872751	-9.230924995	-12.58129211	-10.98004094	-12.26183562	-4.455071157	-9.645366167	-16.62438763	-11.6372214
Z010E0039	-22.50235893	-26.25590324	-18.86253898	-18.75486487	-16.35114107	-16.47427312	-13.94184703	-15.87604684	-12.5200216	-15.77365357
Z010E0040	-20.33246819	-34.01511552	-23.34815693	-23.60356491	-25.994677	-27.39401884	-29.7996692	-27.55022757	-22.76052277	-26.4250835
Z010E0041	11.975673389	18.41446063	17.684277079	21.7271171	20.288370108	19.334629112	17.108819762	21.341152949	14.752417079	19.833702385
Z010E0042	4.450783374	-4.100446106	-9.287587069	-7.192510611	-8.231943138	-7.750230856	-11.77746964	-8.117467423	-4.170181482	-7.722592617
Z010E0043	-0.365439611	-24.88632754	-19.10581819	-15.08640973	-15.57692786	-13.44343957	-20.22254619	-14.35759647	-21.55834239	-15.74249831
Z010E0044	20.480589125	26.845762403	22.19120689	22.895828342	21.924382736	23.448024123	25.528678255	23.121784788	26.908841135	22.461084406
Z010E0045	11.304091601	25.256240019	24.219262444	24.226982267	21.929641115	20.46184099	17.658709192	23.051295408	26.071033937	21.507029303
Z010E0046	-9.920560144	2.7750462778	-7.17479504	-4.288056829	-5.647808057	-6.70086225	-10.59607854	-6.095910203	-11.73659175	-5.136918413
Z010E0047	47.247432025	24.4746447	35.00699049	31.108178221	33.11909102	32.413498302	28.570905486	31.793132053	29.387004787	33.782839777
Z010E0048	-16.11479419	-13.86415315	-6.777839038	-7.785879438	-8.353771333	-6.965261414	-13.76068489	-9.650826833	-12.34219697	-7.83034906
Z010E0049	-12.09558724	2.9294995097	-0.447510076	2.4456966272	0.8332387489	-0.81111411	-2.457676047	-0.668848207	-5.521005907	0.454196513
Z010E0050	41.118588622	40.397768896	34.045859056	33.631007707	31.852027527	32.380359355	27.6387683	30.359700826	40.149549999	32.405975829
Z010E0051	22.793268383	17.36519039	13.98967484	10.319780316	12.503649216	13.429481097	10.541315596	13.732571324	9.355724363	12.097639545
Z010E0052	30.497376141	10.149444081	17.627521205	13.555087438	15.924375238	17.665556066	20.069049725	14.830005544	21.851266794	15.520191705
Z010E0053	29.276270977	37.258202077	30.011183032	29.341091741	27.841880987	28.799421288	28.606767591	29.32050594	23.325985634	28.26252712
Z010E0054	-1.869336757	-4.504628755	-8.023248709	-5.170082725	-6.481744539	-7.179112632	-12.4741809	-6.421586027	-2.314889276	-5.816857406
Z010E0055	-3.510278687	11.267229417	8.3040901625	10.987936936	9.8069966663	10.916925973	15.865164204	8.7490787187	3.3140551344	9.3110957137
Z010E0056	15.359892983	8.9768050678	-1.637832849	-1.633580354	-2.628654224	-2.868397006	1.6605525226	-2.034124875	-8.502740642	-2.112958116
Z010E0057	19.886586468	7.5262198046	5.5256214705	4.0768263337	3.2857664989	4.4131114133	5.5107711777	4.6743754633	4.2387709151	2.9665106709
Z010E0058	-21.75403583	-4.06736841	-8.870006022	-9.755157649	-11.50344928	-10.52083032	-15.48939372	-10.27917503	-4.173242157	-11.04470506
Z010E0059	-31.0711053	-22.21282803	-20.2618571	-21.82218848	-21.61045611	-22.77893426	-23.34819289	-20.81498377	-22.24242866	-21.12765433
Z010E0060	-30.95357437	-27.01628606	-33.46645508	-35.05975024	-36.97155617	-36.70286113	-39.33913443	-38.22417236	-39.70242815	-37.5146365
Z010E0061	45.256622805	38.098112141	34.403240248	30.906983161	32.829995641	31.216290481	37.823535967	31.455541347	37.180676144	32.45446819
Z010E0062	21.216726362	3.1321568279	8.1069969973	12.098345727	10.91530268	9.8619748581	15.768582339	9.4729428995	4.1556513934	10.536144853
Z010E0063	-22.24941086	-30.696211	-32.81190534	-30.40339474	-31.36791878	-32.7465857	-33.425128	-30.49499432	-34.86844864	-31.8029754
Z010E0064	38.749893031	19.742533312	23.263748835	22.34305247	21.413945137	23.2555411	14.821064344	22.703384083	26.980393606	22.161336948
Z010E0065	22.703119084	14.237100865	24.085584945	23.920750843	25.594422369	24.941328672	20.614028452	24.298736829	31.719064199	26.200550152
Z010E0066	-34.69061897	-19.07135523	-19.6356854	-19.3465473	-21.45884398	-23.28807243	-25.78908908	-20.70124864	-16.14825152	-20.85624735
Z010E0067	30.374141334	30.756854965	39.3543827	38.830624122	37.240935839	36.199144441	43.971234589	38.2990737	34.82671849	37.639228883
Z010E0068	5.4986958284	2.1194734449	-0.393905395	-0.856942869	-2.919530252	-4.509064061	1.8188291917	-2.300359426	1.58570935	-2.959788061
Z010E0069	2.5790858778	3.2853791824	-12.35795458	-8.193138948	-9.619560329	-10.76750366	-1.335355405	-9.95394293	-12.65804662	-10.21958432
Z010E0070	-21.79380985	-18.9537523	-8.218405248	-7.884206364	-9.219259054	-8.351644642	-4.10665477	-10.91898749	-14.85667779	-9.616492852
Z010E0071	-13.01219001	-12.92649405	-4.775246925	-7.952363927	-5.870363063	-6.724690764	-1.129984468	-4.813113365	-1.976132702	-6.279787688
Z010E0072	10.769072495	3.893642186	-2.595685464	1.8211448057	0.3441636712	-0.646210259	4.9350497598	1.7198964136	4.0839275629	0.897255713
Z010E0073	-16.24625454	-7.182635322	-13.19697615	-13.37441502	-11.43048808	-12.15584256	-16.01885234	-12.4856224	-7.443704749	-11.79036632
Z010E0074	35.610561838	36.695361052	25.646054646	28.439678958	26.484376456	24.909249528	23.591384668	25.427867484	21.609710294	25.941209123
Z010E0075	-11.85879097	-0.094701547	4.1912556405	0.9515028336	2.1259118893	0.2870295147	-0.659961633	0.3098899474	9.779740304	1.6335963577
Z010E0076	-14.95599124	-9.778149601	-1.229387619	2.3135944914	0.8370854221	-0.698609618	4.059440908	0.8957348664	2.7868936623	1.3865995956
Z010E0077	-25.686153	-43.3608086	-40.94305443	-39.71513366	-37.74825224	-38.51727728	-42.91801315	-38.95290209	-43.97947015	-37.02069381
Z010E0078	-0.369042115	5.4419024961	9.9425109421	9.8853166087	8.6595869419	9.8306728847	4.4547606593	9.4589486573	14.309049599	8.4049107832
Z010E0079	13.801508123	32.458298589	28.081860787	31.995470414	30.00295019	28.177562902	27.829735525	29.410849371	24.386823284	29.549134079
Z010E0080	0.1844669227	-7.303732682	-1.194585431	3.4040951074	1.7113757355	0.9413816229	-2.330391687	2.6698698749	6.561688513	1.3985459503
Z010E0081	-37.22108351	-41.10043585	-33.14406873	-32.6544133	-31.06121703	-32.23140086	-34.11031153	-32.65915783	-24.72667608	-31.4042562
Z010E0082	-28.02724588	-27.93438654	-23.6960329	-22.33640879	-23.77375086	-22.03212528	-27.8409785	-25.27342374	-25.06190997	-23.1815999
Z010E0083	-28.83984971	-41.80271323	-40.39098125	-41.78745542	-43.03688429	-44.14767182	-38.91489881	-41.92685194	-36.47487584	-42.62922221
Z010E0084	-24.51324025	-39.60629399	-27.45689376	-28.67328542	-30.06398112	-28.8861762	-34.28926589	-29.0019841	-33.34499489	-29.45715523
Z010E0085	-17.20796961	2.2281700758	-1.434907465	1.7119978062	-0.140427549	-1.466113704	2.295701914	1.2079629088	-5.02071382	0.2668532713
Z010E0086	-6.469307688	-10.84016605	-0.669146381	-4.51869637	-2.142877889	-2.909838973	0.1901700624	-0.972515897	-5.48237173	-1.546033961
Z010E0087	-1.575317497	9.2022905695	5.9303315822	6.2162984093	8.5783379534	10.608862645	15.4349031	7.8809386267	5.1511637834	9.0571984531
Z010E0088	-40.48188117	-32.04536161	-32.32149306	-35.42423676	-33.81620318	-34.8889883	-38.87878247	-32.41809579	-41.03978217	-33.20203977
Z010E0089	18.03327914	23.621177242	33.326257805	30.6435917	32.417252584	30.964045581	38.044698944	33.341000723	26.521862948	32.920707657
Z010E0090	19.871963734	3.673760118	14.018448692	12.184071022	11.211104754	12.4194904	7.5828827822	12.216311608	7.4132179255	10.888861336
Z010E0091	34.761366316	19.018507116	26.937364562	27.192549163	25.896327844	24.698649799	22.044349708	26.17562881	20.925133469	25.538662024
Z010E0092	-45.45461171	-30.32106036	-33.66936774	-28.96890669	-30.70906318	-29.60293096	-24.8847587	-31.91661569	-26.39158086	-31.16361897
Z010E0093	9.8811741134	9.374827395	1.0424493778	2.2166692486	1.1088266385	-0.380876762	-0.686335049	2.3203986513	-2.612695243	0.580660667
Z010E0094	18.567609029	11.782688048	14.870345614	10.974507986	12.348661012	10.469861261	9.7236806283	10.607644912	20.915872585	11.879509909
Z010E0095	-23.98206714	-32.9779241	-36.96386318	-37.30476001	-35.26454268	-36.04314978	-37.96071241	-33.6639711	-40.72091741	-35.70502192
Z010E0096	-0.737399222	-16.16728933	-6.897367095	-7.439006884	-5.108215365	-3.451828256	0.4194108465	-6.059521711	-9.38921268	-4.604267869
Z010E0098	-7.48330696	8.0622384437	3.2370174124	3.9353685958	5.6604999994	4.4725823672	3.266918402	6.8429781514	10.237346772	5.3030914934
Z010E0099	-5.991423199	-21.74362735	-22.86209901	-19.48349089	-20.54054473	-21.29752294	-24.58402153	-19.86990518	-14.37668599	-20.88236318
Z010E0100	40.024597052	21.25961236	31.236976308	30.105820289	28.425970801	27.246314886	23.003116201	27.476923401	34.332723946	28.104024401
Z010E0101	7.6521959473	10.481892999	12.649589768	12.658901806	11.641478464	13.11412215	6.3089395381	12.49342516	18.617711131	12.283668372
Z010E0102	17.212752238	8.0221747382	7.2189705611	7.9793113184	5.920665599	4.1653231024	0.2505301277	4.4067520442	-0.273656978	6.6017192542
Z010E0103	-13.4858415	-25.5189133	-17.1763636	-17.64690253	-19.61817646	-20.95310125	-14.29640561	-18.52061828	-14.25611968	-20.15103307
Z010E0104	0.665089799	13.467900888	11.186190432	8.0912370654	9.776173598	8.2852530481	6.2890096116	10.739611295	14.278888252	9.464571035
Z010E0105	-42.25788953	-18.00807769	-30.01323018	-26.40521583	-28.21105243	-30.05466901	-29.48972512	-27.13372231	-33.26778962	-28.75009107
Z010E0106	-1.146381236	6.2798221368	6.9548794146	7.7383724639	10.179045927	11.997992488	16.372833691	11.532794785	16.995414982	10.623515212
Z010E0107	-51.89614874	-34.6208467	-44.73465545	-41.58234729	-42.98887943	-44.66315032	-46.82254394	-44.53004504	-47.9763111	-42.45656451
Z010E0108	-32.11999922	-29.00087893	-18.53265707	-18.41821204	-16.28716449	-14.59086	-10.92043141	-17.31347668	-21.48154496	-15.80638142
Z010E0109	-32.1011311	-23.10842805	-10.37014836	-10.26720724	-12.57729251	-11.4862656	-13.93279572	-14.0761182	-13.23761204	-13.08006616
Z010E0110	0.5583232585	-7.237547371	-8.241396711	-8.814793523	-10.08066325	-9.462961813	-14.13377969	-11.62002829	-15.00380115	-10.32632485
Z010E0111	15.899749801	29.62140915	29.542513807	31.872685378	30.074523125	28.551679036	28.74269973	31.139396174	26.5011999	29.457285746
Z010E0112	14.608964163	7.6122582216	1.7833582902	-0.514539644	1.4180782756	2.4329912255	6.8948202884	0.472059807	-4.7845498	0.996564174
Z010E0113	-13.59406283	-13.43170797	-10.89857669	-10.09894157	-10.91415393	-9.347326578	-7.043754182	-9.804490582	-16.58880689	-10.378864
Z010E0114	-21.58563313	-21.31001985	-14.63656826	-14.46658431	-12.04387665	-12.65322424	-15.88321112	-11.13650649	-6.767217799	-11.93520639
Z010E0115	-20.25485712	-16.41201959	-4.215950744	-4.564926933	-6.781851337	-8.631564752	-4.368111538	-8.452884891	-5.436353307	-7.263129271
[truncated: 2,858 more rows]
