# Supplementary material for: Association Mapping across Numerous Traits Reveals Patterns of Functional Variation in Maize
Source: PLoS Genet. 2014 Dec 4;10(12):e1004845. doi: 10.1371/journal.pgen.1004845 (PMC4256217; doi:10.1371/journal.pgen.1004845)
Supplement: Dataset S2 — Chromosome-specific residuals. Existing best linear unbiased predictors (BLUPs) for each inbred line were used to fit a joint-linkage model across all chromosomes. The hits from this model were then used to create chromosome-specific residual values by accounting for all markers except those on the chromosome in question. (See Methods for details.) These residuals are the phenotypic input for the NAM-GWAS analysis. (ZIP) [file pgen.1004845.s007.zip › Supplemental File 1 - Residuals/PlantHeight.txt]

Sample	Chr1	Chr2	Chr3	Chr4	Chr5	Chr6	Chr7	Chr8	Chr9	Chr10
Z001E0001	4.5256	5.0315	3.4264	4.9494	3.873	3.8394	0.8333	-2.7532	-3.8617	0.7752
Z001E0002	5.5061	3.2511	2.481	1.4999	2.129	0.5545	-0.8476	5.1239	-2.2707	0.5626
Z001E0003	2.4927	0.08713	-1.8421	-0.8698	0.5673	0.6068	-3.9006	-0.2691	0.2324	-0.4779
Z001E0004	-8.3323	-6.5685	-1.7279	-4.5233	-1.7534	-5.9278	-5.9767	-0.9902	-7.0783	-2.1868
Z001E0005	8.3452	3.9053	3.0086	4.9461	3.0904	2.5363	3.5689	-1.82	-2.887	0.916
Z001E0006	6.1669	4.1244	4.5888	1.6358	1.1043	0.6314	-0.3037	6.69	6.0418	3.8203
Z001E0007	5.7384	0.4056	2.8231	1.7219	3.2343	4.2399	-1.0926	5.5207	-3.8163	1.068
Z001E0008	-4.5681	-1.3181	-5.0674	-3.7586	-2.7191	-3.3185	-3.7586	-5.3342	-7.8154	-0.2151
Z001E0009	0.4268	-4.4896	-3.2431	-3.1033	-1.1052	-1.8093	-1.8267	2.9281	-1.8256	-0.7788
Z001E0010	-6.0858	2.8802	-1.9211	-0.7746	-1.2347	-0.3652	-2.3065	3.3533	4.3736	-0.4111
Z001E0011	6.6618	6.5466	2.9991	5.1169	2.903	4.4503	5.1544	7.3738	-0.1266	2.8395
Z001E0012	6.8052	8.8519	7.267	4.6201	4.836	8.943	5.8706	3.0462	2.1625	5.5095
Z001E0013	1.3793	-1.1978	-0.5305	-1.8631	-0.4376	-1.1364	0.1671	0.7121	-4.1796	-0.1949
Z001E0014	5.3373	3.6853	8.6229	6.4012	4.6351	5.5844	7.4767	3.6688	11.6931	8.3355
Z001E0015	1.9294	-1.2672	-1.8746	-4.8484	-3.2995	0.3375	-3.6315	-5.7939	1.5576	-1.4073
Z001E0016	-12.5346	-11.3521	-8.6851	-8.7853	-6.5121	-11.6349	-9.0343	-11.1288	-11.5844	-7.8887
Z001E0017	8.3825	10.0977	6.1851	8.2977	8.7315	11.1891	6.5306	3.6692	11.4147	10.3067
Z001E0018	-0.1009	3.9543	1.3593	3.41	0.9546	2.1565	-0.2222	2.2843	-2.0161	1.832
Z001E0019	-1.9801	-1.8427	-4.7551	-3.5089	-4.6056	-3.0692	-3.6723	-4.0023	-2.6394	-6.6972
Z001E0020	-11.3835	-7.3876	-6.0044	-8.6227	-8.1557	-7.9678	-5.9431	-10.9961	-8.9063	-8.0757
Z001E0021	11.5228	5.762	4.7765	7.4626	8.0112	6.583	5.5922	1.0616	4.1316	8.071
Z001E0022	1.5195	-1.176	2.4515	0.9776	-0.1391	1.9797	2.609	1.0593	7.5819	-0.2004
Z001E0023	1.9588	0.458	3.0652	2.5548	3.6466	1.4427	5.2176	3.6416	-0.5558	2.9172
Z001E0024	4.0611	4.6299	0.3017	1.741	1.8248	4.9036	1.6925	7.0373	-2.759	3.3883
Z001E0025	0.7688	-4.1197	-7.5771	-3.9881	-4.3721	-3.7092	-6.6358	-5.2056	0.1493	-3.6047
Z001E0027	5.606	3.5668	1.0974	4.4	4.6124	1.6532	1.2426	8.6288	8.5555	3.722
Z001E0028	-11.544	-7.4704	-8.4187	-5.6464	-6.9229	-5.3063	-4.5518	-10.0842	-10.9641	-5.1172
Z001E0029	-17.3223	-12.4194	-9.5449	-11.6891	-13.5818	-9.7783	-15.5435	-14.5681	-10.0597	-13.5994
Z001E0030	-6.0603	-8.0447	-8.8598	-9.1709	-9.0666	-10.1861	-10.0133	-9.9847	-13.2415	-7.5899
Z001E0031	4.5709	-1.3984	-4.4264	0.1175	-1.4324	-2.228	-1.6557	1.5832	2.4758	-2.7715
Z001E0032	1.5318	6.7413	2.1736	1.4269	1.8048	5.3522	4.5086	3.0521	7.3867	2.2472
Z001E0033	4.3984	-4.6205	-3.6108	-3.0365	0.1247	0.9673	0.7244	0.9256	-7.6466	0.8788
Z001E0034	-1.7779	1.2529	-4.2981	0.2416	0.4258	0.6516	1.6693	0.6527	-1.888	-3.109
Z001E0036	11.868	6.5987	9.8031	6.3647	8.3674	6.0507	8.5426	7.9176	6.4098	8.1926
Z001E0037	5.1401	2.3306	2.9314	1.0454	-1.1128	0.4437	2.0307	-2.8948	3.6992	1.2305
Z001E0038	-3.5742	-0.6922	-1.0358	0.8465	3.2337	4.8809	1.42	6.2387	4.276	1.6547
Z001E0039	-15.2906	-10.746	-7.3432	-7.023	-8.3555	-7.5595	-6.6579	-9.3939	-4.1712	-7.714
Z001E0040	-0.6879	6.5533	3.583	3.3526	4.197	4.717	4.342	5.4726	2.6178	3.2716
Z001E0041	0.06283	2.5305	3.431	2.4583	-0.37	0.07783	-1.9492	3.8652	3.1365	0.09962
Z001E0042	-7.881	-7.8739	-9.4885	-11.2237	-10.1419	-9.1268	-14.2265	-7.894	-5.8268	-8.499
Z001E0043	-1.0911	-2.8719	1.8455	1.9914	-0.8062	2.9607	-0.133	-0.4002	-4.4488	-1.0378
Z001E0044	-2.2337	-1.1958	1.3896	1.9766	1.0115	-1.5329	0.1984	0.93	-3.9766	-0.9466
Z001E0045	-0.6313	1.0825	-2.3196	-2.1381	0.774	-0.9124	1.572	-3.0358	3.631	-0.6725
Z001E0046	7.282	6.2221	5.5858	6.7549	3.0465	6.6175	3.598	-0.4939	9.4356	5.992
Z001E0047	-3.3332	2.1901	-1.983	-1.7718	-1.5468	-1.965	2.0278	2.6782	-4.9308	1.5367
Z001E0048	1.8244	6.828	3.8383	5.0966	5.1904	8.3577	2.8263	3.3298	6.0407	4.3223
Z001E0049	1.1915	3.505	5.6267	3.0083	4.9139	1.061	0.4116	5.7258	7.9234	4.4863
Z001E0050	-2.073	-1.3681	0.8525	-2.4153	-3.075	-0.1665	-3.7157	1.8784	-2.6313	-2.1777
Z001E0051	6.3782	5.8864	9.881	6.3892	6.3663	4.9703	4.8834	7.0266	7.2559	7.5911
Z001E0052	-1.8679	0.527	4.8157	2.4091	2.8714	5.2801	2.4381	4.647	-2.9043	1.2293
Z001E0053	-10.8488	-9.0156	-8.3232	-10.5881	-8.67	-8.0331	-7.9007	-10.7855	-8.7133	-10.9815
Z001E0054	4.9944	2.4033	3.0956	2.6566	4.8231	1.2934	4.4981	6.0342	-3.2153	1.9436
Z001E0055	-1.4117	-1.6905	-0.1712	1.597	-0.9312	-1.1638	1.2853	-3.123	5.4672	-0.9495
Z001E0056	0.3974	3.057	4.1285	3.6589	3.57	5.3843	3.2021	8.3079	8.0406	4.5099
Z001E0057	-7.1505	-4.5965	-6.3818	-6.2095	-6.3776	-2.521	-6.6184	-0.09839	-1.0676	-6.1573
Z001E0058	5.031	9.3186	12.0834	14.2336	12.2212	9.1965	12.0812	13.9897	18.5564	11.2468
Z001E0059	1.1542	6.0509	0.9074	2.3899	3.1177	1.506	4.6483	-0.7747	8.147	1.6471
Z001E0060	-4.8717	-8.057	-8.6518	-8.0509	-8.0677	-6.5345	-6.5465	-5.1342	-3.6274	-8.7786
Z001E0061	-3.66	-3.825	-2.7294	-3.7443	-1.878	-6.4751	-0.9139	-6.7822	-0.02529	-4.1624
Z001E0062	-1.0845	3.1303	2.3476	-0.8173	-1.0479	1.1199	0.9102	0.1586	2.8986	-0.897
Z001E0063	6.3	-2.3109	-3.6912	1.1272	-2.1453	0.344	0.9238	1.1954	-0.06339	-1.6701
Z001E0064	1.5916	1.7449	4.1507	5.5631	3.2714	1.7633	4.6061	2.1625	11.0966	4.63
Z001E0065	-9.7331	-12.1736	-7.4695	-10.4507	-8.9671	-5.6102	-9.2308	-4.5091	-14.6464	-10.1
Z001E0066	-11.013	-10.2174	-9.1207	-6.2905	-9.04	-5.8289	-9.9515	-6.1817	-3.8095	-5.6371
Z001E0067	-2.4213	-2.1414	-0.7289	-3.8984	-5.5539	-4.0301	-6.1079	-2.1455	0.8636	-4.6145
Z001E0068	5.7727	-1.4178	1.376	2.2147	-0.1011	-0.2006	3.6102	2.0081	4.3252	1.9871
Z001E0069	-4.7957	0.4938	-4.1924	-0.2678	-4.8191	0.02367	-5.007	-4.3688	-6.2679	-1.5514
Z001E0070	5.2888	-0.7075	5.3383	2.2559	0.7231	5.5169	4.9129	4.7545	7.3224	4.2128
Z001E0071	0.5672	-1.19	2.2294	0.251	-0.9879	2.0177	0.204	-3.5245	2.9444	-0.9043
Z001E0072	2.5349	-0.7568	0.8224	-0.8762	0.2116	3.4408	0.2182	-0.4081	0.3075	3.4648
Z001E0073	-0.1278	1.7677	-1.5182	-0.1807	-0.3611	-0.01706	-1.2621	4.2027	2.0038	0.3974
Z001E0074	-12.1834	-12.4178	-9.9011	-10.9264	-9.7661	-10.0613	-13.928	-14.42	-16.8017	-9.2674
Z001E0075	2.1428	-4.5234	-7.6569	-3.9329	-6.7007	-6.5402	-6.5405	-5.4012	-6.9726	-3.3312
Z001E0076	2.815	5.0523	5.3747	3.5481	3.7311	3.2114	5.0649	4.0427	7.657	3.6832
Z001E0077	-4.1549	2.556	-1.8409	-0.2283	0.5363	-1.1266	1.4191	-3.0989	3.0436	1.7456
Z001E0078	-2.8166	2.5967	0.6841	0.3577	4.3937	0.9271	0.2275	-0.3961	7.6082	1.4002
Z001E0079	2.1622	-4.4101	-3.4886	-3.6996	-1.359	-5.1231	-2.857	-6.8495	-3.1315	-0.4588
Z001E0080	3.541	5.1647	1.3726	1.453	3.4669	-0.103	4.9259	3.2534	6.3637	3.9869
Z001E0081	12.052	4.8551	5.4842	5.06	9.1747	9.0219	9.5831	6.0348	2.3429	8.112
Z001E0082	0.8824	-4.1765	-0.7406	-3.9221	-2.949	-0.4865	-0.5435	-6.7904	1.8156	-2.9264
Z001E0083	-10.3106	-3.8998	-3.3201	-3.7923	-3.7371	-6.1682	-3.1776	-3.8144	0.8848	-6.9203
Z001E0084	-1.9952	-6.2274	-5.1597	-4.9285	-1.9766	-3.9473	-3.3485	-4.9073	-0.4525	-4.2206
Z001E0085	-14.1682	-14.8447	-12.878	-13.8247	-12.2598	-10.6029	-11.6664	-10.3853	-11.3261	-14.1821
Z001E0086	-9.4154	-8.9941	-5.3868	-7.0056	-5.5196	-6.2207	-6.5186	-6.5938	-2.5459	-4.1058
Z001E0087	-4.8065	-3.3043	-4.8063	-3.7004	-2.4292	-4.3469	-1.5935	-1.3789	-0.7102	-4.226
Z001E0088	2.673	2.4208	1.0694	2.0433	1.1707	2.3848	1.5346	2.9461	1.2827	3.1357
Z001E0089	15.0075	10.143	12.1832	11.3755	9.9328	13.5819	9.7015	13.8913	9.8804	13.2159
Z001E0090	-3.3303	-0.7449	-3.7869	0.08426	-0.8831	0.163	-0.8497	-0.3206	3.1274	-1.2112
Z001E0091	9.4021	6.132	4.1294	3.0052	2.3461	2.6061	4.7835	6.7483	2.2084	2.869
Z001E0092	-4.5139	2.661	1.6409	-0.96	-2.6759	-2.5387	-4.2556	0.02648	-5.9789	0.2952
Z001E0093	-7.0887	-0.4748	-4.1054	-5.0022	-4.951	-4.358	-3.3531	-3.2334	-9.1715	-6.985
Z001E0094	3.8018	4.3142	0.6229	6.4161	3.387	5.9799	3.9169	7.2503	0.5213	4.286
Z001E0095	-7.2347	-4.2236	-5.3198	-1.9831	-5.2518	-3.609	-4.0547	-6.2528	0.3695	-5.1018
Z001E0096	-1.1154	-3.663	0.218	-3.0874	-1.8749	0.2151	0.1757	-2.4989	-0.866	-2.7923
Z001E0097	0.7454	-2.4613	-4.7526	-3.5563	-2.3648	-0.5425	-3.4234	-0.8121	-7.3216	-3.8569
Z001E0098	2.9174	1.6312	4.8376	7.0788	2.623	2.4493	5.0912	7.9862	2.689	4.9702
Z001E0099	-6.891	-7.8654	-11.8139	-10.1226	-10.1912	-10.804	-8.4378	-9.7721	-14.1855	-11.2593
Z001E0100	1.436	-5.8618	-7.5162	-4.0359	-4.7453	-0.8182	-2.3418	1.1438	-7.1213	-3.9086
Z001E0101	-5.3532	-9.6016	-10.9854	-7.1615	-8.4391	-9.3601	-10.5385	-7.408	-6.1601	-10.2156
Z001E0102	1.7242	1.4413	-3.8913	-3.9172	0.4958	-1.1551	-1.2368	0.6663	3.1924	-3.3943
Z001E0103	10.9712	8.1838	11.2491	7.9345	8.7419	7.2429	10.3253	10.8336	9.5929	7.5326
Z001E0104	-5.7569	-6.2402	-6.6396	-2.5585	-5.2179	-6.7589	-2.6773	-8.9974	-8.309	-3.9056
Z001E0105	4.5262	11.0093	7.0279	5.6758	5.4875	8.8895	6.0371	3.2382	10.4598	9.2572
Z001E0106	1.1993	3.5867	4.0709	3.5853	3.721	0.4294	3.4799	5.0436	4.9965	2.6203
Z001E0107	2.6804	2.5051	6.0948	5.5559	5.3675	4.3512	3.8609	3.687	0.909	2.9361
Z001E0108	-4.2906	-0.3095	0.7958	-1.6269	-1.6078	0.1335	-1.852	-5.2627	-5.8536	-3.5446
Z001E0109	2.6884	5.6885	7.1759	4.2509	8.0735	7.9971	2.6187	10.1418	9.5396	4.3655
Z001E0110	-5.3332	-1.6735	-1.2766	-0.6439	-4.0914	-5.4264	-3.5433	-1.6094	1.7585	-1.216
Z001E0111	16.5945	14.1416	11.5269	8.3637	8.2274	8.7187	10.3672	12.7582	6.4604	10.97
Z001E0112	-10.1524	-8.7867	-9.5584	-7.5498	-5.4203	-4.6787	-8.8765	-2.9905	-10.2968	-8.2793
Z001E0113	-4.922	-0.9829	-0.5005	1.4946	1.0154	-0.01987	-1.6495	0.9967	-5.594	-2.219
Z001E0114	5.0547	2.0462	3.8283	3.8557	4.4107	4.8122	3.7357	-1.3621	2.3087	2.2052
Z001E0115	1.0543	-2.4684	5.727	2.0996	3.9434	0.9057	4.0452	-3.4641	1.0109	1.2115
Z001E0116	7.9475	4.3042	6.686	9.5015	8.7091	7.5421	7.4745	7.9956	9.9035	7.5166
Z001E0117	8.4683	7.334	7.6501	8.6056	7.219	7.8978	5.044	9.4578	15.2432	6.7714
Z001E0118	-7.3828	-8.463	-6.818	-5.2399	-4.7675	-8.6654	-7.4899	-10.0754	-6.936	-7.1332
Z001E0119	-4.3097	1.7146	-0.7625	-0.5535	-3.9073	-2.6562	-1.4978	1.7926	-3.8215	-2.9897
Z001E0120	0.06022	1.2651	-0.9001	0.9203	0.7303	3.0004	2.9677	4.7361	4.8536	0.1562
Z001E0121	14.9337	3.656	5.0102	9.5552	9.7485	6.3708	7.6286	8.1398	10.825	6.8731
Z001E0122	9.7221	4.6281	6.1361	6.8467	4.6881	3.9925	6.6595	1.3465	4.2779	7.8968
Z001E0123	-2.5366	1.3064	-1.1945	-1.5269	-4.2765	-3.8442	-2.184	0.3027	-4.6164	-1.2859
Z001E0124	-7.421	-9.3509	-3.3205	-4.0244	-5.934	-7.3359	-3.8116	-12.6296	-6.2398	-6.0897
Z001E0125	10.8932	13.7327	10.784	13.6203	10.5209	12.9647	13.3967	9.0286	6.7402	11.7171
Z001E0126	-3.8078	-5.4733	-1.9463	-3.4128	-0.7969	-4.0251	-0.4273	-7.9124	-6.6666	-2.4844
Z001E0127	4.1174	-0.03073	1.1451	1.1218	2.325	-2.1628	1.6601	1.5724	-4.6848	1.6392
Z001E0128	4.4723	4.5887	3.7409	4.2462	3.187	1.1432	4.6227	8.7549	9.6747	2.8686
Z001E0129	1.9482	-2.8639	2.5449	-0.4378	1.9549	2.4858	3.0312	1.3289	-0.8529	1.7595
Z001E0130	-1.1404	2.0405	1.1438	0.4076	-0.5061	0.3455	-0.9271	-3.5403	2.188	-1.3424
Z001E0131	-1.0766	-2.1264	-0.335	2.5743	2.1398	2.2323	3.1899	-0.5448	5.2271	-0.754
Z001E0132	2.8632	-1.8809	3.6262	2.1402	-1.0127	-0.8876	-1.9805	3.2137	5.1565	0.3095
Z001E0133	4.6503	4.696	6.8797	6.8465	8.3848	10.2639	5.2944	2.4874	2.3532	6.5878
Z001E0134	0.2568	-1.4649	-4.5811	-4.1646	-6.5259	-5.3843	-5.4407	-8.3009	-7.9409	-4.5654
Z001E0135	-2.6231	3.643	-2.7243	-1.4998	-0.5482	-1.0398	2.0469	3.5106	4.9934	2.1071
Z001E0136	-3.356	-5.7691	-5.7476	-3.8502	-4.2823	-1.6979	-1.9254	-7.7327	-7.9464	-1.945
Z001E0137	2.8379	6.2606	5.8403	2.0346	4.2313	5.6586	0.9	3.0736	9.9692	3.3064
Z001E0138	-8.0417	-14.6423	-10.6233	-10.1689	-9.9753	-11.9257	-11.9016	-11.9619	-16.7713	-11.4229
Z001E0139	-2.1621	-1.9797	-2.1661	-2.5793	0.3272	-3.0266	-4.5778	-4.821	-1.0399	-0.2093
Z001E0140	2.8256	7.2235	6.3566	5.0955	7.3622	7.8201	8.4018	3.7504	6.3562	5.7888
Z001E0141	-6.3212	-5.3839	-6.4604	-6.1049	-4.5121	-5.0157	-2.8845	-2.4742	-9.3529	-2.9772
Z001E0143	-2.5882	-3.6347	-4.6742	-1.2399	-4.5162	-4.019	-4.7417	0.7436	-5.1648	-1.4039
Z001E0144	-1.8272	7.4141	1.9256	2.6022	5.8179	2.4062	6.6412	8.4256	8.6916	5.7782
Z001E0145	0.4821	4.0028	1.7371	1.6202	-0.9118	-1.8674	-0.1592	3.517	-3.0333	-1.1091
Z001E0146	6.0065	4.254	-1.1391	1.634	-1.1657	-1.5811	1.6761	-1.6114	-3.5829	-3.2265
Z001E0147	-6.4083	-3.0583	1.0904	-4.039	-0.1182	0.6285	-2.0992	-5.3	-4.3142	0.0841
Z001E0148	-1.6706	-0.4409	0.9669	1.7373	-1.5862	2.585	1.2356	2.278	-2.6194	2.4223
Z001E0149	-5.5715	0.1361	0.9621	-2.581	-2.3039	-1.0466	-0.324	1.8038	-5.1356	0.06363
Z001E0150	-1.1648	-4.5294	-2.0408	-1.7932	-4.5462	-5.5537	-2.9815	-1.8419	-8.2853	-3.7582
Z001E0151	-3.4651	-5.4607	-2.6812	-4.6844	-3.0654	-6.0704	-5.2413	-7.5454	-5.338	-2.9556
Z001E0152	-3.7006	-8.0576	-6.6004	-9.5554	-9.1557	-6.902	-7.6891	-13.8564	-4.8263	-8.719
Z001E0153	10.7594	13.1518	12.0649	7.6041	12.0884	7.5989	10.7847	11.1887	6.9743	7.9734
Z001E0154	5.401	5.9788	1.5761	1.376	4.5601	1.2944	3.9885	2.1717	1.5908	4.3039
Z001E0156	5.7647	7.9561	8.8334	3.3844	4.2551	5.3724	5.4293	8.1371	8.4836	7.7725
Z001E0157	-5.0067	-2.4531	-2.5421	-4.7836	-6.3459	-3.1176	-3.3653	-8.7072	-8.8855	-3.8895
Z001E0158	-13.8491	-8.4432	-11.5181	-10.8201	-10.9783	-10.9673	-8.2359	-5.3762	-15.422	-10.7066
Z001E0159	-3.19	-6.8054	-3.7562	-7.1517	-7.1499	-3.5312	-3.4027	-10.7811	0.8622	-4.7636
Z001E0160	6.7013	8.0814	6.4589	5.3249	7.0468	7.7831	5.5332	8.0519	11.01	7.1819
Z001E0161	9.5314	8.565	4.9809	9.3538	8.6095	9.5667	7.3097	10.5243	1.5398	6.5327
Z001E0162	-11.5815	-7.7505	-3.6991	-7.7497	-4.4774	-8.2028	-8.7387	-6.5559	-10.6545	-6.4702
Z001E0163	-1.8242	-5.426	-4.0001	-7.3171	-3.7155	-2.7112	-5.0468	-3.0931	-9.3035	-5.8396
Z001E0164	1.9974	0.2307	4.3716	4.1065	0.941	3.7844	1.8369	3.1185	-0.5977	4.5719
Z001E0165	10.8252	8.5772	8.1445	6.9965	8.8554	9.7694	8.5856	6.0457	3.9212	8.2555
Z001E0166	0.6194	0.4826	1.0337	0.7832	3.9146	4.2543	3.496	5.1904	-1.1944	3.0291
Z001E0167	-11.116	-7.1478	-4.9733	-7.6471	-8.6474	-5.3071	-6.8451	-9.6122	-6.1727	-7.8572
Z001E0168	-11.0468	-5.23	-3.9971	-7.8659	-3.8314	-8.9202	-5.6955	-5.4067	-5.4414	-7.0023
Z001E0169	-9.469	-8.3542	-5.4906	-5.673	-7.477	-8.9446	-4.5685	-11.7256	-2.0977	-8.9131
Z001E0170	11.6667	16.361	15.9999	12.7955	14.8845	13.991	11.5008	11.96	9.4546	14.6323
Z001E0171	-1.2045	0.9443	0.6333	0.7106	-1.3519	-1.3693	-0.01583	-4.9743	1.7922	0.2408
Z001E0172	-6.687	-3.1771	-5.233	-4.8273	-5.185	-4.0782	-5.314	-6.4238	-0.2766	-2.5638
Z001E0173	0.7798	3.8532	0.8934	4.0863	1.7303	4.1164	5.1335	4.6866	4.5477	4.1939
Z001E0174	1.6682	1.0185	-2.0845	1.5931	1.8026	-0.2211	3.2153	-3.1912	-5.1439	-1.0306
Z001E0175	5.053	-1.1047	2.4635	2.1868	-0.08298	3.8364	-1.1822	0.1231	-3.7876	3.0635
Z001E0176	-5.539	-3.2466	-2.8755	-3.4421	-1.5411	-5.9479	-5.1991	-0.1434	-8.4413	-5.4033
Z001E0177	5.9036	4.6801	6.4335	10.3428	7.861	7.6944	9.6957	4.7335	10.8325	6.4161
Z001E0178	0.6812	1.2685	5.1991	3.0872	2.5902	2.7991	1.8716	4.6931	1.0878	2.267
Z001E0180	-3.8102	-2.9331	-4.5976	-1.1109	-2.6951	-3.9724	-5.4538	-3.8915	-0.2172	-2.7019
Z001E0181	-4.6297	-7.657	-6.5043	-6.5742	-6.2384	-7.1584	-4.7239	-3.8808	-1.7769	-5.0524
Z001E0182	4.34	0.4536	1.2842	0.8438	1.3113	1.6672	0.802	-0.8052	2.9444	-0.4107
Z001E0183	9.6812	6.1468	2.5156	7.4392	5.0657	4.6418	7.9302	2.1349	-1.1501	6.9961
Z001E0184	19.0056	7.4376	9.3922	8.5984	10.758	8.8652	10.7785	6.0071	14.7274	9.0311
Z001E0185	4.7432	2.8605	2.8139	3.2053	3.8701	1.0365	4.3004	4.3332	8.4142	3.7976
Z001E0186	4.7781	1.8784	5.8966	6.0066	6.3581	2.057	1.3508	1.0107	4.5249	3.0652
Z001E0187	-4.0756	-1.9967	-4.1298	-1.6609	-0.3281	-2.3585	-1.5342	-4.7865	-6.69	-1.5192
Z001E0188	-2.7904	-3.7132	-2.4768	-6.6112	-3.7163	-6.704	-6.0009	-5.3192	2.4446	-2.793
Z001E0189	-2.3791	-4.3586	-3.502	-0.4417	-2.9996	-4.1813	-0.4362	-0.7099	-8.4092	-1.5811
Z001E0190	5.5891	5.8656	3.0827	7.0763	6.8086	4.1276	3.7509	4.3324	6.2799	5.7592
Z001E0191	-4.4245	-6.1156	-6.2559	-3.365	-4.7738	-1.171	-3.8951	-1.2003	-1.0854	-4.6621
Z001E0192	-1.9489	6.0074	5.3306	2.8618	3.5813	0.004921	0.43	4.5452	7.8961	2.6002
Z001E0193	-13.8768	-9.4134	-11.6928	-12.6494	-9.2627	-11.7173	-10.9932	-7.0192	-16.2315	-9.6347
Z001E0194	2.6105	5.0957	4.5567	3.0692	3.5204	6.1001	5.1779	7.4152	2.7322	5.3839
Z001E0195	1.6422	-0.7002	0.389	-2.1196	-2.1731	-0.9041	-1.2733	-0.08651	4.4236	0.6061
Z001E0196	5.7215	1.7674	1.6654	1.5284	0.08399	-0.5155	0.7076	0.7462	-5.1875	-0.4662
Z001E0197	1.4771	-3.0903	0.6159	-0.1875	-1.6186	-2.0035	0.3897	2.7208	2.0413	-2.8425
Z001E0198	-3.2736	-0.2856	-4.7527	-2.0523	-2.1238	-4.4786	0.3981	-5.9714	1.7478	-4.7178
Z001E0199	-2.2997	0.9196	-0.4712	0.5617	0.3914	-2.4507	-0.2565	4.6207	3.0589	0.6915
Z002E0001	1.0629	1.6292	-1.1716	-5.2069	5.6299	0.558	-1.1198	-1.0773	2.1022	-0.6355
Z002E0002	3.8726	1.3499	0.05224	6.4472	6.4409	1.9776	2.6811	8.0122	9.1338	2.8403
Z002E0003	-4.4114	-5.4751	-2.1387	-2.9549	-7.409	-2.1653	-7.6872	-8.1302	-5.1343	-1.0147
Z002E0004	11.1064	16.3552	15.8817	13.3614	9.9014	13.2754	16.5956	8.818	6.8466	9.1712
Z002E0005	-15.0472	-18.0424	-10.9931	-17.1414	-9.5593	-15.0103	-16.5618	-17.9134	-13.8837	-15.7423
Z002E0006	-4.3002	-5.8118	-3.7671	-1.0719	-8.9042	-2.959	-2.17	-5.3645	-2.3499	-8.1756
Z002E0007	-8.7168	-9.1535	-10.6194	-8.0803	-15.8097	-11.0454	-13.8745	-13.038	-10.9566	-12.872
Z002E0008	6.8209	3.5744	8.3091	9.5738	9.5255	5.88	7.6956	2.7821	6.9479	7.68
Z002E0009	-0.7332	2.7092	0.7934	-0.1042	0.9851	-0.3105	1.4572	-3.8911	1.0865	-1.1893
Z002E0010	-4.4843	-3.7713	-4.1457	-2.1402	-1.935	-5.0678	-6.1164	-5.1868	-3.9321	-5.4005
Z002E0011	-8.0104	-8.9738	-5.9531	-7.7698	-8.9468	-8.6939	-3.9395	-3.961	-9.4392	-5.7213
Z002E0012	-2.4978	-2.8893	-7.2423	0.8551	-5.0131	-5.2167	-0.05042	0.7697	0.4809	-4.285
Z002E0013	-3.7483	-2.4501	-4.7472	-6.2875	-7.7526	-2.7281	-4.7611	-0.09763	-5.7743	-7.8735
Z002E0014	-10.3769	-12.2216	-13.6786	-7.2348	-16.9735	-10.5132	-10.7621	-13.8102	-12.9369	-14.0772
Z002E0015	1.0411	0.5223	-1.4915	3.3965	5.0008	2.3927	-2.0619	4.0498	0.8758	-0.6604
Z002E0016	5.2304	7.8553	4.3439	5.9049	4.7152	8.0869	3.6318	5.282	1.586	7.1877
Z002E0017	6.4811	8.4652	5.9331	4.9465	10.3084	6.6269	9.3644	4.6316	9.6908	4.0195
Z002E0018	6.2476	6.6113	5.0477	3.6237	0.4081	4.1121	4.1913	5.2249	7.1117	2.1652
Z002E0019	3.4221	3.4264	4.327	2.147	4.348	0.8045	3.2497	-0.4067	4.8838	2.0942
Z002E0020	0.02542	0.2002	-0.9909	-4.0636	-5.0726	-1.2581	-1.1867	-3.6402	-3.297	-0.3403
Z002E0021	-6.3284	-8.3654	-1.9557	-7.2173	0.9764	-5.6453	-3.1122	-3.3242	-11.424	-6.6568
Z002E0022	4.9169	3.2002	4.6988	8.5986	10.0403	2.8749	3.5873	2.4325	6.26	3.7927
Z002E0023	-3.9016	-3.5868	-0.2643	-3.2386	-10.4391	-1.8914	-2.0254	-4.8578	-2.2742	-5.3077
Z002E0025	-3.4028	-2.9705	-5.6806	-6.9912	1.4888	-0.9085	0.8351	-4.9577	-1.5644	-5.4215
Z002E0026	0.5433	1.3547	-0.507	-1.1901	3.1939	0.09019	-1.8079	3.6823	-0.2253	6.0617
Z002E0027	-3.8743	-2.2859	-0.8172	-2.6825	2.6452	-4.8604	-6.2096	-0.1977	1.9961	-0.6864
Z002E0028	-7.1272	-7.7305	-11.2318	-9.5842	-9.4309	-8.5537	-6.8795	-5.1333	-3.1099	-5.627
Z002E0029	1.6744	1.805	3.2993	3.6801	-2.714	0.6741	-1.3268	-2.7705	-1.0453	3.209
Z002E0030	9.5359	11.2625	7.5398	9.2606	7.1807	10.2274	14.1084	12.3137	6.9616	6.154
Z002E0031	-10.3687	-10.1672	-10.4623	-11.1474	-10.551	-9.8942	-12.9897	-12.1629	-9.5472	-9.4877
Z002E0032	0.02747	-3.7572	-3.8635	-2.2967	5.1669	0.1464	-0.962	-3.7409	-3.2586	-1.958
Z002E0033	-3.404	-6.27	-7.4025	-2.0021	-1.3388	-5.485	-3.694	-4.995	-2.0675	-5.8978
Z002E0034	4.6049	4.9436	5.4087	5.1534	4.2535	4.1423	4.4455	4.7047	5.9816	5.7562
Z002E0035	-4.6348	-5.7416	-6.1579	-0.9357	-5.724	-3.2758	-4.0274	-7.1904	-3.8147	-3.6698
Z002E0036	1.1012	0.609	4.6072	1.4595	8.3644	3.2864	-0.2421	-0.6476	5.6628	4
Z002E0037	7.2024	11.6362	7.4252	13.118	11.6913	7.354	12.2121	7.1844	3.9618	9.6948
Z002E0038	1.5512	0.04121	-1.7833	-0.4279	4.1271	1.4517	2.8079	3.187	2.45	-0.8724
Z002E0039	-1.4868	-4.5564	-5.049	-1.2603	-5.1036	-1.6906	-5.1187	-3.803	1.3684	-6.6942
Z002E0040	-2.0477	-3.0273	-3.462	-0.5811	-1.2543	-3.3174	-4.4264	-0.3654	-5.0359	-1.5845
Z002E0041	19.5886	19.5102	13.2752	16.0606	13.2651	15.3679	13.6525	18.7825	14.9426	17.5175
Z002E0042	10.2829	12.3396	7.2938	5.0851	6.5835	9.6983	12.0125	5.2772	1.8913	10.8762
Z002E0043	-2.1068	-1.165	-1.7633	0.8486	2.7789	0.5991	-4.5858	-4.2022	0.6464	2.5833
Z002E0044	-0.385	-1.8008	-3.4299	-2.0722	5.5397	-0.8789	0.5012	-3.0292	2.4485	3.159
Z002E0045	-13.331	-10.2961	-11.383	-14.4279	-17.2034	-11.79	-11.3633	-9.5762	-10.3422	-11.0354
Z002E0046	-0.7659	-0.8186	1.7781	0.2365	-3.5611	0.9089	2.7845	-4.0028	-4.5594	0.202
Z002E0047	-1.9619	-1.0232	-5.2398	2.4018	2.0553	0.2013	0.6632	-4.1487	-6.5967	-3.6718
Z002E0048	-2.2246	-2.4239	1.0247	-6.0975	-3.6619	-3.9748	-4.0418	-3.8402	-4.8249	-2.5417
Z002E0049	-0.1072	-1.494	0.3487	-1.2371	-5.2147	-0.9411	-4.5187	1.536	-3.7585	-6.3321
Z002E0050	3.7303	1.6097	2.8679	2.63	2.7936	3.2324	1.2308	7.917	4.6274	3.6646
Z002E0051	-2.2013	-2.9707	0.7597	-2.2204	1.3294	-1.9829	1.6315	-1.879	-10.5082	-0.5709
Z002E0052	6.6478	4.8737	3.5648	4.4104	11.0692	6.8301	5.3678	7.808	8.4532	9.6346
Z002E0053	1.1574	3.2307	5.3984	-0.05579	6.0439	3.6111	5.289	0.8558	2.7745	4.8699
Z002E0054	-8.943	-8.2096	-10.1157	-11.4552	-11.6582	-6.2334	-12.0329	-10.5053	-6.8013	-6.6193
Z002E0055	-4.9491	-1.5617	-5.1452	-4.0476	-5.5921	-3.0566	-4.0932	0.5014	-0.8246	-2.6424
Z002E0056	-1.208	-1.534	-3.866	-4.5308	-4.5074	0.08744	0.4133	-1.3896	-2.7175	-3.3892
Z002E0057	8.4447	10.0578	10.4869	7.1815	15.6528	7.1726	7.186	11.7686	14.1572	11.6488
Z002E0058	-6.9547	-9.7869	-8.4471	-7.6266	-11.35	-6.6332	-6.5544	-3.3297	-8.6293	-8.6141
Z002E0059	-0.104	-2.0514	2.3936	-2.4284	-2.1751	0.3996	-2.6198	1.0354	0.6464	-2.7936
Z002E0060	-26.1287	-23.3782	-20.9166	-20.3491	-24.9213	-23.395	-24.5232	-20.2948	-28.9937	-27.0008
Z002E0061	-4.1992	-3.7783	-1.9281	-5.0226	-7.6834	-5.2942	-3.89	-1.1688	-2.7588	-6.1483
Z002E0062	-8.4847	-6.4119	-7.338	1.068	-9.1061	-5.9417	-9.5159	-3.2938	-3.2884	-2.4071
Z002E0063	9.055	7.7729	9.0375	6.8566	12.1963	8.3921	7.7526	14.4283	9.3796	5.7556
Z002E0064	-3.1798	-2.5609	-7.0177	-5.1427	-0.07307	-3.4693	-5.4236	-1.2173	-0.1225	-2.6168
Z002E0065	-5.662	-5.0076	-5.922	-4.5458	-2.8925	-6.8855	-7.7724	-6.754	-3.2826	-6.0086
Z002E0066	0.3121	1.1488	0.6895	-2.5747	5.497	-0.3982	1.3405	0.2525	2.4259	-1.7662
Z002E0067	-9.6717	-10.312	-10.4225	-10.0805	-2.8279	-9.4664	-10.8055	-11.2553	-11.3189	-12.0177
Z002E0068	-2.1186	0.6231	-0.977	3.6023	1.6511	-1.6469	-2.0286	-3.5904	-4.2394	-2.4355
Z002E0069	-13.1403	-15.1662	-14.8977	-16.3291	-18.3721	-13.5108	-9.2703	-14.8327	-11.7591	-15.8124
Z002E0070	7.3612	8.3828	10.0535	9.9307	12.89	6.0689	8.3228	5.7413	11.1176	10.0185
Z002E0071	7.165	5.253	7.3133	5.8314	10.5545	6.1687	8.8078	4.0411	2.1312	6.9713
Z002E0072	-3.7627	-4.7304	-1.2306	-1.2437	-3.4801	-4.3587	-3.6289	-2.3738	0.4422	-5.2108
Z002E0073	0.7461	-0.863	4.625	2.4268	-0.8821	2.4772	-1.4277	3.8208	-2.3519	1.8245
Z002E0074	1.235	4.5274	6.2322	6.5834	-0.6353	2.8071	6.7536	4.9028	7.741	5.4955
Z002E0075	0.8907	0.271	-3.4088	0.71	-5.0174	0.7346	-2.111	-3.6283	-4.0665	-2.3466
Z002E0076	3.7608	1.9172	2.1065	-3.9913	6.7923	1.9557	2.9845	1.5472	3.4799	4.624
Z002E0077	-4.4722	-4.6564	-4.7841	-2.1859	0.8368	-5.1307	-3.4059	-5.3424	-2.184	-6.9678
Z002E0078	3.1467	1.381	-2.3791	-2.8105	-4.6537	-0.1469	-0.6516	-1.9335	-1.8755	-1.3408
Z002E0079	-11.0453	-6.4598	-11.7625	-11.5955	-10.6365	-7.3686	-4.4787	-6.4158	-12.2313	-10.9941
Z002E0080	-5.9832	-3.8521	-6.2387	-6.827	-11.591	-8.2753	-5.4042	-7.4129	-4.2628	-8.5951
Z002E0081	-6.2111	-9.0777	-3.6378	-2.785	-12.0932	-6.8408	-7.8711	-7.9201	-5.9911	-10.194
Z002E0082	-1.5565	-2.603	-4.5866	-0.4361	-5.9507	-0.5914	1.98	-1.2346	0.1174	-3.8644
Z002E0083	-10.8244	-14.9303	-13.122	-10.1424	-13.9943	-11.5144	-9.3888	-10.5225	-14.9775	-9.9255
Z002E0084	2.2306	3.494	3.2314	6.6629	1.2596	0.8449	4.0576	4.0678	-0.2982	3.2941
Z002E0085	-1.3115	-5.4828	-5.1601	2.449	-6.5052	-3.6567	0.5373	-6.1936	-6.2196	-0.9538
Z002E0086	-9.1826	-7.5427	-10.5766	-16.0199	-11.1151	-7.623	-11.2205	-12.0788	-5.7826	-8.951
Z002E0087	7.0201	7.3699	8.4619	4.467	4.7624	8.3917	9.9817	4.1183	12.9468	8.3079
Z002E0088	7.7272	7.2653	8.8464	6.1635	6.1832	5.214	11.2589	10.2382	5.6176	9.8555
Z002E0089	-14.6439	-11.7035	-7.413	-14.5075	-11.7928	-8.8255	-15.0218	-13.4274	-6.0706	-11.5042
Z002E0090	-1.6266	-0.9787	-2.0146	2.2186	1.2391	-0.7884	-1.1212	0.2158	-0.1461	1.8277
Z002E0091	-0.9415	-0.5637	-0.2806	2.6709	-3.1003	-2.0186	3.7391	1.2244	-2.399	1.0091
Z002E0092	0.3019	-2.5082	-1.2443	-1.1168	-3.4469	-2.6462	-4.9978	-4.367	0.35	1.1082
Z002E0093	4.7946	6.6256	0.1112	7.3402	8.0475	3.4501	5.9508	4.8438	5.7944	3.918
Z002E0094	-11.8936	-8.6555	-9.7171	-6.3535	-6.1125	-10.6587	-12.1758	-12.4015	-12.6377	-9.7478
Z002E0095	2.6936	5.2863	1.7594	3.5286	6.1429	3.1879	1.4577	4.5125	6.583	5.3628
Z002E0096	4.0467	5.3888	3.236	7.2692	1.2516	4.2414	6.4071	5.5361	6.3542	1.0243
Z002E0097	0.8627	1.6141	1.3334	5.7044	0.6626	1.8751	1.7453	5.0295	1.3209	2.4279
Z002E0098	5.4852	9.0821	1.7964	4.4109	10.6341	4.508	9.4027	3.1009	9.1769	6.5524
Z002E0099	10.3675	9.607	11.897	5.3121	8.6991	12.8193	7.9789	9.5841	12.7381	11.0738
Z002E0100	9.6513	6.3792	5.6176	7.745	10.4756	6.6773	12.4906	6.553	5.3192	9.2726
Z002E0101	8.028	9.7739	6.6481	8.388	14.2107	10.5161	7.4009	11.0428	5.2915	9.0006
Z002E0102	1.2976	3.656	-0.1348	-0.5787	-0.15	0.7728	3.8266	-1.045	-2.5456	1.5361
Z002E0103	-12.5427	-13.6834	-9.9759	-16.3912	-14.3491	-12.4343	-9.7441	-14.6356	-19.5759	-9.5239
Z002E0104	-7.2031	-7.4911	-8.1454	-8.8372	-12.5658	-7.1589	-4.6271	-3.0134	-4.3073	-2.6835
Z002E0105	4.3345	8.1267	6.9145	8.8706	2.5565	3.7554	4.426	0.6095	8.0867	3.4386
Z002E0106	-5.5144	-5.4555	-3.5627	-4.7778	-8.4672	-7.3286	-1.8419	-5.3425	-5.2309	-2.8944
Z002E0107	-0.296	-0.7913	2.8355	5.3641	3.6017	1.2557	0.6226	3.6735	-3.3484	0.9785
Z002E0108	0.6564	3.1132	1.2535	-3.0034	-3.3731	-1.3063	-2.6609	1.8829	-2.0987	0.9662
Z002E0109	-1.7732	1.7341	1.8712	4.0239	-2.5143	0.008525	0.3955	-3.6133	-0.6566	-2.9714
Z002E0110	1.6506	1.4973	1.0072	2.9215	-3.0937	2.0602	0.2202	4.6355	3.623	3.29
Z002E0111	-3.3422	-2.8585	0.1322	-8.301	-3.4612	-1.8083	-1.0809	-5.5398	1.1955	1.7266
Z002E0112	12.3049	12.2456	11.4666	12.0372	19.5567	11.2242	14.8877	11.7493	13.2537	8.018
Z002E0113	2.3365	4.3347	3.8696	5.2637	7.2929	4.0023	-0.2868	4.3611	-1.2788	3.0462
Z002E0114	0.7956	1.1448	2.3473	3.5386	-0.4155	2.4143	4.7076	4.122	5.7739	3.1849
Z002E0115	3.0172	3.7211	6.6767	1.1524	7.3056	4.808	6.0715	4.5833	5.4411	5.4975
Z002E0116	2.0255	-0.2382	-1.5953	-2.2489	4.147	2.0468	-1.0048	0.3226	3.587	1.6323
Z002E0117	9.3169	7.0304	8.6138	12.2279	5.6613	9.5383	9.7957	13.1926	11.0366	10.7192
Z002E0119	-5.6064	-3.4541	-7.114	-1.172	-5.7903	-2.9069	-0.2799	-0.7412	-2.4539	-7.6626
Z002E0120	3.2371	5.7793	0.01296	5.2019	7.6369	1.9974	2.1565	0.8379	4.7996	0.9563
Z002E0121	-3.5997	-3.3597	-3.6897	-6.8833	-1.3739	-4.7872	-7.6232	-3.7849	-1.3856	-4.1559
Z002E0122	8.2849	6.8643	11.0532	3.318	11.2095	6.3122	4.6639	9.1909	10.4325	6.4988
Z002E0123	-9.5279	-8.2144	-11.1945	-9.4779	-13.9796	-9.7429	-7.0225	-7.1665	-7.1603	-12.2421
Z002E0124	5.5284	7.3156	7.6354	6.7929	8.4865	4.6686	3.5464	4.0799	6.5971	3.2571
Z002E0125	-4.7637	-6.6984	-5.1701	-8.046	-9.2076	-4.401	-5.7492	-3.406	-7.6311	-9.2542
Z002E0126	-14.1776	-15.8309	-10.1908	-11.4113	-9.8787	-14.3434	-13.8799	-15.9057	-8.6179	-11.8779
Z002E0127	17.8002	18.7565	18.6346	16.6879	20.6271	16.2144	19.4109	20.7418	20.2013	16.6133
Z002E0128	-2.6697	-4.2639	-1.2985	-2.1392	-5.1826	-4.7358	-1.2172	-5.7319	-0.8777	-2.0467
Z002E0129	-4.6038	-2.3055	-0.1696	-4.712	-6.3093	-3.8708	-6.2186	-0.2355	-6.1605	-1.8668
Z002E0130	-19.9197	-16.9829	-19.7687	-22.7399	-12.656	-17.2787	-16.9086	-15.558	-20.2876	-16.5014
Z002E0131	-3.9652	-2.3351	-5.7245	-4.857	2.7034	-2.6809	-4.4121	-2.5205	-6.4755	-3.0629
Z002E0132	6.1349	8.7454	8.8162	10.4182	6.1237	5.0675	8.7435	9.1459	1.1752	7.0232
Z002E0133	5.1712	7.2529	3.8755	1.515	5.0317	4.7674	8.2498	0.3875	3.2938	7.3373
Z002E0134	-0.4974	-0.8446	-4.5967	0.2518	-4.8573	-0.9502	-1.1772	-4.0678	-8.0918	-5.0399
Z002E0135	0.1307	-0.1675	-3.307	-4.8502	-5.3416	-2.4039	-1.7067	-0.1688	3.0064	1.1515
Z002E0136	-11.114	-11.7647	-6.5989	-11.5689	-4.7707	-10.565	-11.6218	-14.1012	-12.625	-7.1943
Z002E0137	4.6158	3.0282	-0.3609	3.717	-0.4066	2.752	4.4893	1.1887	2.4167	0.7204
Z002E0138	-1.1421	-1.2209	1.9799	0.6041	-0.3499	-1.0837	-4.7499	-6.1339	-6.6487	-1.6988
Z002E0139	12.7995	9.5389	12.1323	11.5829	8.4994	9.3453	8.3717	6.201	12.5698	16.3785
Z002E0140	5.6797	6.4318	4.6435	4	0.6861	3.028	2.4016	5.309	1.6604	4.1799
Z002E0141	14.5951	12.293	9.3904	9.1471	8.4873	12.914	8.6628	13.6128	16.936	13.3472
Z002E0142	22.7862	19.4581	24.6811	22.7525	18.8265	22.9767	18.124	24.2247	26.3245	24.6107
Z002E0143	2.5958	3.1068	0.7637	2.7186	7.8038	3.2614	4.036	-1.2401	5.1388	1.5046
Z002E0144	-1.7451	-1.6485	-3.7893	4.6052	3.1317	1.0924	-3.6316	1.8019	0.6315	-3.0992
Z002E0145	6.8649	6.4711	5.3094	7.8737	0.5439	7.3136	4.8371	3.8497	7.9562	6.5131
Z002E0146	-3.9473	-3.0289	-1.5734	-4.5099	-0.6174	-3.163	-6.1667	-1.0988	-1.7398	-9.4095
Z002E0148	4.4845	5.8075	1.0476	6.6287	1.4728	2.9904	1.9022	1.3096	7.737	6.8563
Z002E0149	2.0436	3.7024	4.2442	-0.8337	-0.09607	5.3953	6.5903	5.902	-2.6902	3.6837
Z002E0150	-2.2155	-2.7183	-0.2874	0.6255	0.8194	-0.8412	0.6489	-4.8677	-5.7162	-4.9899
Z002E0151	8.5907	8.0787	8.4188	11.8509	12.3375	7.5542	11.4721	6.3039	3.6544	6.7802
Z002E0152	-14.1794	-15.3424	-15.8156	-7.8108	-16.5469	-14.3499	-15.6171	-15.2947	-13.0644	-9.9526
Z002E0153	11.362	13.2609	15.5747	11.7102	17.4807	11.6635	13.8958	15.555	14.7397	9.7755
Z002E0154	6.8761	4.6326	2.7815	7.0816	3.8881	5.953	3.3383	8.8365	5.1759	6.6289
Z002E0155	-7.1752	-7.0558	-6.2567	-7.1939	-10.2636	-5.1698	-9.6737	-4.2476	-9.7159	-6.4937
Z002E0156	1.2745	-0.3463	3.8738	1.0618	-2.8026	1.7974	-3.9067	-2.9764	3.4457	-0.05252
Z002E0157	-7.3951	-5.1991	-5.1163	-11.0942	-1.8964	-7.5871	-9.3902	-9.9972	-5.3693	-7.6558
Z002E0158	-3.1678	-4.3971	-2.5687	-4.5705	0.5855	-3.7225	-5.4104	-1.401	-11.9557	-6.0976
Z002E0159	13.0859	11.124	13.0079	8.7519	17.5469	11.5868	14.6081	9.9881	10.9824	12.9859
Z002E0160	12.3204	9.1717	12.8374	12.3658	6.1658	10.1431	12.4016	12.8769	12.2811	7.7981
Z002E0161	-7.5175	-7.95	-9.8809	-4.1895	-0.2262	-5.8478	-4.3331	-10.051	-5.5872	-5.1139
Z002E0162	-5.0299	-4.2026	-4.2795	-3.4143	-6.1442	-2.1357	-5.8974	-9.4604	-8.2569	-1.4438
Z002E0163	9.4522	9.106	10.1341	11.029	8.8789	9.0614	7.1701	10.6313	4.8273	10.5198
Z002E0164	5.585	6.5204	7.7075	5.9143	10.677	6.5532	5.5446	7.5317	0.501	6.9371
Z002E0165	7.2413	5.4216	9.3467	12.6145	13.5909	7.1649	9.9566	8.051	4.4594	7.8413
Z002E0166	0.1749	-0.5001	0.1237	2.7399	-1.0961	1.2727	-1.3161	-2.9064	4.3789	1.5522
Z002E0167	20.2921	22.9187	16.5849	15.5482	15.6995	18.0211	16.32	15.3918	20.2306	20.6053
Z002E0168	2.3583	5.8747	2.4324	-0.2904	8.234	1.186	3.748	0.09364	5.0018	0.5241
Z002E0169	0.279	1.2635	2.1485	-0.8605	2.8706	2.4203	-2.8132	-3.2004	-2.7835	0.6307
Z002E0170	-12.084	-11.7815	-11.9301	-14.8934	-10.7821	-11.0583	-10.3156	-8.9655	-11.1293	-11.3972
Z002E0171	12.2975	10.3398	9.8331	10.7668	15.62	11.5137	7.9773	6.6651	10.5136	16.7974
Z002E0172	9.1264	6.7172	10.9956	11.9436	3.7511	6.3424	10.5168	10.6597	12.2145	10.8553
Z002E0173	-1.4064	-2.6592	1.0003	-3.9184	-3.1529	-2.2661	0.6766	1.1882	-3.3449	0.7527
Z002E0174	-15.1882	-15.8308	-12.5631	-20.5856	-9.9967	-14.9366	-18.2484	-11.7763	-24.0977	-18.653
Z002E0175	11.8075	10.2374	12.373	8.3239	9.8649	10.8183	10.6485	15.4675	15.495	12.0669
Z002E0176	-8.1643	-9.1293	-7.1462	-6.0241	-3.3166	-6.9657	-4.9902	-3.727	-7.4282	-15.009
Z002E0178	2.8572	0.03856	2.2603	-0.2208	-1.7748	2.5737	-2.4481	2.7766	-4.7122	-3.0971
Z002E0179	1.843	1.3166	1.2377	-1.4677	0.3238	1.9227	1.7935	6.4868	6.3278	0.2436
Z002E0180	3.852	-1.1045	-0.9559	3.8325	4.2466	1.4508	-1.4325	3.0961	-0.261	1.973
Z002E0181	6.0441	4.4658	5.8462	8.6143	-0.1962	2.3554	-0.9423	6.4511	8.9206	3.3199
Z002E0182	15.4309	13.6048	15.3563	12.7667	8.2086	15.544	14.978	11.8164	21.3557	12.6346
Z002E0183	-3.5875	-1.8819	-5.1463	-2.9979	-6.1162	-3.6887	1.1924	0.8612	-5.6978	-1.4403
Z002E0184	3.6518	4.9731	6.0544	5.22	-0.2658	3.5754	0.9921	2.1597	4.0502	2.985
Z002E0185	-1.9527	-2.1389	-4.3045	0.7008	-6.3527	-1.9033	-3.3654	-2.3584	1.6553	0.3384
Z002E0186	-6.6739	-5.3929	-8.905	-9.0517	-11.6653	-6.2575	-3.9519	-10.4947	-11.4412	-3.5813
Z002E0187	-4.2351	-1.4097	-2.5081	-4.7	-7.5916	-1.9438	-1.0559	0.3567	-2.2331	-3.1131
Z002E0188	-3.435	-6.5105	-5.527	-1.5306	2.3864	-4.1282	1.77	-0.3875	-3.6955	-0.5843
Z002E0189	-0.4035	-0.9292	3.2495	-2.5139	-4.7049	-0.758	2.8264	4.9096	0.8499	-2.0539
Z002E0190	-12.4046	-15.176	-12.4197	-17.3539	-14.9401	-10.6653	-12.0725	-15.6082	-9.9675	-11.8835
Z002E0191	7.7582	3.1129	8.8941	2.8064	9.6639	6.962	7.901	8.4573	1.2189	2.4264
Z002E0192	-2.8212	-2.9715	-4.4536	-1.4203	0.2428	-1.1583	-4.1266	0.8756	-0.2791	0.449
Z002E0193	-14.3979	-14.8056	-15.1403	-17.4309	-9.2485	-16.4355	-14.4606	-11.283	-12.3665	-15.6062
Z002E0194	4.6468	6.0497	4.9464	6.429	2.8654	5.0547	2.2293	4.947	9.8269	6.3343
Z002E0195	1.2166	1.8846	5.0043	-0.4632	-1.4135	1.009	3.4085	-0.8696	0.11	4.3704
Z002E0196	6.1619	3.3193	8.7483	5.6218	3.2285	4.1946	9.9643	3.776	7.6554	10.5114
Z002E0197	-2.5978	-2.1204	-4.1527	-1.7896	-4.1686	-0.9308	1.2666	1.5796	0.6731	-1.7101
Z002E0198	8.4956	8.7498	9.6859	8.5365	3.1466	7.9811	5.0864	2.7413	4.7571	7.0892
Z002E0199	-3.6666	-2.571	-1.4302	-6.1042	-6.7696	-2.7984	-5.7424	-1.9485	-7.2656	-5.6309
Z002E0200	-4.0837	-1.6063	-3.9914	1.8013	-5.079	-1.6851	-3.6309	-1.3188	-6.3015	-0.4137
Z003E0001	4.2798	3.2661	3.3911	3.3951	7.0336	3.8827	4.9882	3.6388	7.6701	1.4237
Z003E0002	9.8659	8.7399	8.0032	13.1918	6.9956	10.2102	10.5504	10.0368	8.2321	12.613
Z003E0003	-7.3329	-3.3388	-7.4007	-1.7293	-3.3664	-3.8406	-3.7024	-3.2931	-0.4964	-3.8509
Z003E0004	13.3695	10.9153	12.7109	10.015	10.3821	9.455	8.349	9.4993	4.8873	12.8472
Z003E0006	15.938	14.4363	14.9107	13.84	13.0349	11.2082	9.6436	11.1413	15.4617	13.0002
Z003E0007	-4.6175	0.6605	3.6712	-0.5392	-0.7951	1.4024	1.8664	2.3023	-2.931	0.03421
Z003E0008	1.469	-6.0138	-6.2738	-7.4209	-4.4223	-3.9913	-4.9597	-3.6143	1.5438	-2.6707
Z003E0009	-4.6469	-1.2961	1.2175	0.2529	-0.1164	-0.5354	-1.1786	-1.4322	-1.5788	2.554
Z003E0010	-6.0729	-0.07314	1.1033	-2.6586	0.3753	0.0297	-0.06635	-0.6147	0.2997	0.4917
Z003E0011	3.7691	2.6887	5.3557	3.9406	3.5675	2.4498	3.3444	1.7251	-1.0531	1.1078
Z003E0012	7.7054	9.3213	9.532	4.6586	9.3637	8.6239	9.0663	7.4883	7.607	9.7909
Z003E0013	0.159	1.1278	-0.5855	-0.8398	-2.8832	-4.2181	-5.1702	-3.3028	-0.4223	-6.2355
Z003E0014	3.8026	0.7918	-0.4964	-2.181	-0.3396	0.9773	1.6291	0.04099	4.1617	-1.8061
Z003E0016	4.8066	-0.1943	-1.3916	2.0879	-0.3318	0.6145	2.1882	0.8422	-4.5497	3.7509
Z003E0017	-1.9984	-6.5681	-7.8061	-6.2512	-3.8333	-5.3195	-3.4231	-5.3108	-7.9272	-1.7542
Z003E0018	11.0193	7.3575	3.5572	9.9556	7.3626	5.3407	6.235	6.8746	6.2122	6.1946
Z003E0019	-5.1763	-3.3475	-2.6968	-1.0071	-4.1048	-0.9989	0.3178	-1.2769	-7.5115	-2.3351
Z003E0020	1.4516	-6.5451	-2.0976	-4.2625	-1.1358	-2.9534	-2.8326	-2.2284	-3.0633	1.921
Z003E0021	-11.3622	-8.3661	-10.162	-8.1832	-8.9395	-9.5995	-10.1867	-8.8726	-11.4426	-8.316
Z003E0022	0.04629	7.537	4.3205	1.9079	2.9064	3.5402	1.4294	3.1185	6.7007	4.1718
Z003E0023	6.9643	8.1302	7.2565	6.3242	1.5359	4.092	5.2474	4.2742	9.6561	6.8233
Z003E0024	1.0676	3.7241	2.3888	4.2203	5.629	4.5226	4.1745	4.2808	2.5083	3.1477
Z003E0026	-8.6341	-4.3022	-4.2643	-6.458	-7.6751	-6.5064	-5.4	-7.4577	-10.6643	-10.8613
Z003E0027	-14.2911	-7.5569	-5.9817	-6.9623	-5.448	-6.9332	-6.4306	-7.3717	-2.2653	-9.1959
Z003E0028	5.6223	7.2029	11.5143	12.0702	6.8084	8.4931	9.2928	7.6993	8.84	5.8502
Z003E0029	-9.3767	-4.92	-6.5677	-3.4403	-3.1244	-4.1866	-2.7767	-4.9101	-1.3512	-6.4164
Z003E0030	-1.3748	2.1245	5.2782	5.0401	5.2373	4.3762	5.6342	4.0239	8.3623	8.9383
Z003E0031	-0.2808	4.0771	-2.5204	-1.1558	-1.7418	-1.2887	0.8344	-0.7492	0.6834	2.5567
Z003E0032	-2.7008	9.7479	0.1242	-0.3248	2.8921	3.3319	1.685	3.0316	5.7162	5.5198
Z003E0033	9.1093	13.3553	9.5084	11.7895	11.6963	9.416	9.1472	9.4413	5.4437	14.4274
Z003E0034	2.0923	12.8558	9.0731	8.9129	5.5467	7.1625	8.6917	6.5531	10.2597	11.5437
Z003E0035	10.8317	9.6319	9.5005	14.3298	10.7623	10.4471	9.071	10.3722	11.4701	7.4182
Z003E0036	-7.8942	-3.592	-6.3102	-4.8794	-2.5886	-1.8801	-1.4456	-1.9798	-5.3756	3.2142
Z003E0037	6.7045	-1.0417	2.0183	0.1226	0.194	1.9602	2.9568	2.4573	-1.3016	0.5963
Z003E0038	2.2013	-3.5937	-0.4854	-6.2581	-3.5357	-3.1091	-5.595	-2.8145	0.9135	-2.9481
Z003E0039	2.0752	6.2007	8.5158	8.8036	2.9219	4.1818	6.5403	5.3527	5.2848	7.2295
Z003E0040	3.69	3.8302	-0.6765	-0.5995	0.4519	0.2272	-1.0033	0.05236	-2.9833	0.5879
Z003E0041	3.7238	-6.9076	0.4604	-3.5376	-4.1389	-3.4645	-2.6205	-2.6855	1.646	-0.3342
Z003E0042	4.3215	-0.6212	6.2156	2.9123	5.0177	4.881	5.3036	4.5274	8.9694	1.0518
Z003E0043	-0.5992	2.1714	2.1768	0.05594	1.555	2.0295	0.9707	1.3964	4.1415	-0.2144
Z003E0044	3.0308	-2.983	-1.2085	-1.6817	-0.8372	0.1069	-2.6765	0.4374	2.1607	-2.4966
Z003E0045	9.0166	-1.1553	3.7667	-1.1698	1.7927	2.1515	0.572	0.9274	-3.2401	4.8609
Z003E0046	7.9553	1.0464	2.194	3.6982	2.5433	0.7783	2.3223	0.9804	-4.8463	-1.1197
Z003E0047	5.1931	-5.6744	-5.2202	-2.7472	-0.7894	-1.497	-0.507	-2.5902	-4.6678	-0.4706
Z003E0048	9.4225	11.1161	10.9179	10.6713	11.5206	11.6254	12.0324	11.9504	8.3175	15.1278
Z003E0049	-11.0695	-9.0724	-3.7916	-8.0618	-9.883	-7.9496	-8.9212	-9.3974	-6.0514	-12.5305
Z003E0050	-1.7645	1.4098	-1.1469	-1.2534	-1.811	-1.4361	-1.5175	-2.3217	3.1304	-6.0181
Z003E0051	12.4853	8.5074	12.1791	8.0959	11.3049	10.1937	10.6575	10.1236	12.9428	9.7813
Z003E0052	-1.7555	3.293	1.1833	2.5031	4.2943	3.3395	1.5839	2.2803	-0.9518	0.2109
Z003E0053	-0.9201	-2.2978	-0.8882	2.5285	1.4552	0.8022	-0.7915	0.7518	3.6541	-2.6438
Z003E0054	4.5948	11.1132	9.1714	6.4502	8.2841	9.1405	10.2524	8.6521	12.5021	9.204
Z003E0055	11.6863	12.1904	7.5107	12.1024	12.6686	10.6176	9.4328	10.5799	15.0279	8.2762
Z003E0056	3.4151	4.7165	5.6075	2.3796	6.1238	5.054	3.0717	5.149	1.094	7.1927
Z003E0057	14.2117	7.1771	10.874	11.354	12.0541	11.1282	12.5174	11.5834	13.3355	14.7509
Z003E0058	-14.8309	-8.2851	-12.5811	-8.1666	-7.8978	-9.8769	-9.2696	-10.6508	-10.3037	-12.1319
Z003E0059	-0.6388	-0.7175	3.547	-0.7128	0.258	-0.9262	-1.9295	0.96	4.0133	0.2581
Z003E0061	-7.8456	-5.7268	-5.2742	-6.1247	-9.138	-8.2926	-6.8653	-7.7729	-11.9558	-8.2073
Z003E0062	6.7596	4.7948	6.0612	10.0176	4.3812	5.6356	7.0504	6.9845	7.9422	10.7348
Z003E0063	2.6532	6.5684	2.0972	7.6095	6.8108	5.1433	3.1527	4.7372	10.7003	9.6218
Z003E0065	5.6178	5.4007	9.0387	0.139	6.2277	5.0574	6.02	5.7149	8.9932	8.0437
Z003E0066	-3.9888	-2.9811	-5.6497	-0.6712	-4.6342	-1.9375	-4.9533	-2.3397	-0.3646	1.6449
Z003E0067	9.5197	6.0868	3.8648	0.8701	0.9298	2.7827	3.5154	3.0304	-0.5371	-0.4872
Z003E0068	-2.1015	-4.2052	0.5735	1.9568	-1.3114	-0.1662	-2.6753	-0.2481	-3.2892	-2.37
Z003E0069	12.1335	10.7863	6.0806	7.1125	4.0344	5.4593	3.9457	5.3907	11.0737	4.5767
Z003E0070	4.2255	8.2374	6.512	8.1868	9.604	7.8005	8.6124	7.7075	5.9207	7.3683
Z003E0071	3.0123	-2.4194	-1.3548	-5.5615	-1.3332	-1.899	-0.8846	-2.2064	-3.1388	-5.517
Z003E0072	9.8733	12.838	11.2436	12.527	7.8382	7.703	9.9954	9.9512	4.186	7.349
Z003E0073	-12.0377	-7.8722	-8.6871	-10.5267	-10.2721	-8.2045	-9.6933	-9.6381	-10.6921	-5.4717
Z003E0074	11.8795	12.4116	7.3457	12.3614	7.9044	10.8768	10.4256	11.1429	7.6521	10.994
Z003E0075	-7.7719	-7.654	-9.0363	-6.0206	-5.861	-8.1273	-9.2975	-8.599	-2.2674	-11.734
Z003E0076	-4.6964	-0.8127	-4.7299	-3.6087	-1.9826	-1.9605	-1.9083	-2.1049	0.9437	-3.9733
Z003E0077	-13.3617	-14.8075	-17.4629	-13.1378	-11.3808	-12.7245	-11.3167	-12.215	-20.1546	-12.2735
Z003E0078	-7.94	-1.0488	2.2297	-5.568	-1.265	-1.0786	-3.5457	-1.9041	4.4513	1.2555
Z003E0079	0.7459	4.2219	3.4309	6.504	6.3779	3.9801	3.0269	4.0363	3.662	7.9276
Z003E0080	5.4779	3.4995	-2.3674	-0.6765	-0.5311	-1.1231	-0.4572	-0.4451	-0.9008	-2.2075
Z003E0081	4.1617	-8.6086	-5.8648	-1.0052	-4.5758	-4.103	-5.6159	-3.3614	-2.6109	-3.8186
Z003E0082	-8.3468	-6.6024	-4.0642	-4.8248	-8.4887	-6.3733	-4.2014	-7.022	-11.6065	-4.6298
Z003E0083	-1.256	-5.9129	-6.9799	-5.1746	-8.3494	-5.8715	-4.6974	-6.1036	-3.2022	-4.7308
Z003E0084	5.2681	-3.8119	-2.6025	-4.702	0.7361	-2.0148	-4.0562	-1.9105	-2.199	-5.5291
Z003E0085	-5.5143	-5.6481	-5.3599	0.6922	-3.9254	-1.4613	0.3875	-1.7076	1.1141	-4.8861
Z003E0086	-8.4965	-1.8393	-5.0147	-1.2342	-3.3405	-2.6707	-1.9047	-2.487	-7.4725	-2.4154
Z003E0087	4.1029	-8.2332	-5.7655	-0.6232	-0.4854	-2.3955	-0.9825	-2.728	0.274	-0.8962
Z003E0088	-1.4481	-0.2955	3.9811	4.0633	-0.1081	1.8804	0.5111	2.7087	-1.0217	1.0973
Z003E0089	-4.9224	-6.6099	-5.0995	-3.4811	-0.04097	-2.2384	-3.2545	-2.1816	1.8716	-3.9484
Z003E0090	9.067	9.7064	4.8353	5.9423	7.7025	8.5853	6.6532	8.57	4.1345	5.8268
Z003E0091	-10.6188	-5.8999	-7.3035	-10.1383	-10.1211	-8.2185	-8.6152	-6.9828	-10.6422	-10.2489
Z003E0092	-10.1897	-9.6252	-17.5171	-11.9433	-15.6529	-12.8909	-14.808	-13.7108	-9.8449	-16.8298
Z003E0093	-2.5131	-2.898	1.603	-3.7391	-2.486	-0.7024	-1.9182	-1.5079	0.06797	-3.254
Z003E0094	3.9944	-3.3938	3.9147	2.6708	4.9245	2.0876	2.8748	2.473	3.7369	4.9189
Z003E0095	-7.7395	0.1875	-1.6233	-1.3212	-0.4103	0.6545	-1.3954	-0.1316	2.1794	0.7745
Z003E0096	-3.037	4.8217	3.1155	3.5843	-1.6574	0.7098	-1.0266	0.08307	-1.071	-1.7391
Z003E0097	-2.7742	-9.3779	-4.8802	-9.2998	-6.7362	-5.3558	-3.6399	-4.6035	-3.0504	-2.6708
Z003E0098	10.2419	7.3796	6.8461	1.468	2.7092	4.7047	2.6607	5.0243	7.711	0.6306
Z003E0099	0.919	-3.2847	-6.3322	0.4774	-2.3156	-3.495	-5.0867	-2.412	1.3081	-2.2137
Z003E0100	-2.0232	-2.6082	0.9597	-0.5728	1.0632	-0.3322	-0.5759	1.0827	-5.1178	-2.5832
Z003E0101	-16.9121	-20.344	-14.4253	-18.9216	-17.5087	-16.4578	-18.0521	-15.938	-20.7154	-14.9263
Z003E0102	0.44	0.01343	-5.0394	-1.9434	-4.3173	-3.8641	-3.4955	-3.7567	1.1585	-6.4821
Z003E0103	1.7697	-9.2429	-2.2419	-1.6963	-2.1238	-3.8883	-2.706	-4.6799	-7.4798	-0.3746
Z003E0104	-19.6789	-9.3595	-14.627	-17.2253	-14.0987	-12.9787	-15.132	-13.4273	-10.8878	-10.3911
Z003E0105	-4.6095	-6.6782	-1.7939	-3.2026	-6.6095	-3.4998	-2.6506	-4.4045	-9.0543	-3.55
Z003E0106	-15.7242	-16.1626	-13.0907	-15.7513	-13.202	-14.9697	-16.2181	-14.309	-10.6035	-18.1238
Z003E0107	-0.5527	-1.8798	-5.8699	-2.144	-5.028	-4.983	-3.0949	-5.0868	-8.2199	-7.1083
Z003E0108	-7.2406	-8.8467	-10.533	-10.1313	-8.4999	-8.1952	-11.1462	-8.0865	-5.168	-11.0045
Z003E0109	-1.1943	3.4043	-0.4961	1.7057	1.9579	2.9033	5.5942	2.6414	-0.7091	2.6969
Z003E0110	-0.307	2.5842	0.3894	2.5015	-0.9415	0.5618	-0.1382	2.1365	-3.7532	1.0674
Z003E0111	-3.9239	5.1683	6.3498	2.4071	1.6921	2.8734	1.7225	3.1281	-2.6974	7.0281
Z003E0112	-7.8252	-9.1649	-6.2673	-2.8267	-3.1996	-4.6969	-3.7529	-4.9758	-6.5984	-5.6284
Z003E0113	-3.351	-6.0356	-2.5203	-4.3466	-8.0012	-5.3597	-4.7465	-5.0021	-3.2529	-6.6471
Z003E0114	7.9063	6.6199	1.1234	2.2667	1.7095	5.0752	3.2006	3.7942	0.8111	0.3323
Z003E0115	-1.4864	-1.7455	-0.2404	2.6319	3.6989	0.3662	1.4228	-0.865	1.7763	-2.7091
Z003E0116	-2.0415	-4.2164	-1.4551	-6.5853	-6.4337	-5.3575	-6.405	-4.5751	-0.2557	-4.734
Z003E0117	-2.0053	-6.2675	-1.8927	-2.176	0.4553	-0.4777	-2.7884	-1.1252	-4.8963	2.4512
Z003E0118	22.4361	17.2133	18.4229	21.7998	20.211	17.8209	18.3068	17.7138	14.1617	20.7768
Z003E0119	3.3997	-2.7667	-0.8602	-4.4077	-3.7544	-1.8547	-1.0274	-1.8594	-3.9173	-4.2946
Z003E0120	-1.1043	-0.939	-0.5697	-2.4878	-2.1743	0.2024	1.7816	0.635	-0.2109	-2.9575
Z003E0121	-1.0466	4.4433	1.0905	-2.977	1.4304	0.04914	1.3997	-0.7362	-4.7611	2.4454
Z003E0122	4.3437	0.5106	2.3518	2.1275	3.302	1.7846	3.1283	3.3396	-3.851	0.3895
Z003E0123	-6.3969	-4.1171	-2.1577	-7.4834	-4.7876	-6.3221	-5.8543	-6.21	-2.3775	-3.6295
Z003E0124	-0.5252	0.674	4.6785	-1.9539	2.6941	0.7207	1.6022	0.1583	6.518	-2.4705
Z003E0125	4.0639	1.9454	3.6903	-0.315	3.3945	1.9184	1.5634	0.7335	6.3724	5.9613
Z003E0126	8.8225	3.6346	5.2879	3.8971	4.2896	3.0684	0.8132	3.28	0.7475	-1.3021
Z003E0127	-6.2436	-6.9403	-0.7458	-2.631	-2.018	-4.0943	-1.7539	-1.6156	0.9953	-6.6439
Z003E0128	-8.6298	-6.9108	-0.1417	-3.6057	-4.5138	-4.3713	-6.1549	-4.8323	-7.9311	-6.185
Z003E0129	-5.0654	-0.05976	-1.4673	-6.533	-1.5216	-2.4815	-0.2372	-1.8814	-5.663	-4.3122
Z003E0130	-10.1545	-11.2303	-11.8343	-12.7003	-11.3943	-9.6541	-8.621	-9.9345	-9.5115	-7.0834
Z003E0131	-6.8085	-7.6785	-8.9763	-3.6359	-6.5749	-4.7487	-6.4797	-4.8426	-8.9923	-4.332
Z003E0132	-5.883	-0.1216	-5.8836	-5.6586	-3.9036	-2.6841	-2.2731	-2.807	1.7099	-3.9038
Z003E0133	1.8547	-4.6588	-5.3086	-1.6765	-3.5507	-3.8664	-4.6587	-3.7046	-8.1259	-1.5557
Z003E0134	-10.8761	-9.1996	-12.31	-9.2302	-8.2294	-10.0918	-8.6088	-9.4561	-15.0377	-5.0938
Z003E0135	5.8134	5.4401	-1.3282	0.4136	4.8984	1.9622	2.1162	2.0533	1.6323	6.9936
Z003E0136	4.0946	-6.4902	-3.0237	-2.0241	-2.1288	-2.5769	-0.06709	-2.8307	0.9972	-4.2546
Z003E0137	-8.2944	-1.8699	-2.8064	-5.6327	-0.4095	-2.4897	-1.9891	-1.7681	-8.0375	-3.4592
Z003E0138	3.567	-1.5946	-3.3602	-4.0956	-0.5157	-0.9733	0.4723	-0.35	1.5923	-3.5328
Z003E0139	10.9073	13.0476	7.0216	6.9081	7.7196	9.3014	7.7461	8.1024	7.332	5.0427
Z003E0140	8.202	7.071	4.1703	4.4474	8.9544	7.6785	6.3027	6.9452	10.5549	9.477
Z003E0141	13.3514	8.8593	10.8523	9.2591	10.1214	8.3373	6.778	8.0314	4.9572	5.1474
Z003E0142	1	-0.1688	0.3914	5.691	4.3022	2.9286	2.7028	2.9101	-2.0416	0.3942
Z003E0143	-8.1323	-0.2532	-3.0557	-4.0077	-2.9244	-4.392	-5.9119	-4.2437	-2.3053	-1.0705
Z003E0144	13.6903	1.6398	9.1351	8.6925	8.1333	6.3122	3.4317	5.364	9.8098	10.0417
Z003E0145	-6.4138	-5.9283	-3.8339	-6.0854	-8.71	-6.2287	-3.9726	-6.3138	-7.5385	-9.9592
Z003E0146	9.9053	6.994	4.669	4.327	4.3723	4.1446	5.0532	4.2561	8.9504	3.3752
Z003E0147	-3.7673	-2.2669	-2.7265	-2.4665	-4.9135	-4.1893	-4.2766	-4.5157	-9.0391	-2.4619
Z003E0148	-17.0521	-8.9567	-12.9581	-12.6517	-9.3528	-10.7015	-11.3221	-10.9857	-10.2883	-10.4071
Z003E0149	-0.1623	-0.1728	-2.9649	-2.3027	-0.7569	0.465	-0.02311	-0.0723	6.2007	-1.1034
Z003E0150	-5.6545	-3.6966	-6.0083	-0.4413	-3.0449	-2.5742	-2.1065	-1.6241	0.3171	-4.368
Z003E0151	-0.1732	-3.9727	0.04484	-2.0528	-3.7147	-3.3049	-2.0906	-3.0587	-0.2559	-5.4198
Z003E0152	-5.9325	-2.5877	-4.799	-4.6992	-1.9877	-2.4843	-2.6856	-2.5151	-0.695	-6.353
Z003E0153	9.8191	4.7275	10.0283	9.6533	4.2636	6.4753	6.1215	7.2926	9.1897	4.6384
Z003E0154	-1.4908	7.904	7.0018	9.5449	7.8515	6.7569	8.4363	6.6308	1.9379	5.8319
Z003E0155	1.9037	2.2388	0.5696	-1.4883	-1.1092	-0.9444	0.5636	-1.7407	-4.0671	-4.6208
Z003E0156	-0.0562	4.9871	-0.1674	0.5277	-0.2188	2.1779	3.1462	2.2795	1.8433	2.1361
Z003E0157	10.1825	14.4361	12.6532	16.7735	12.0596	14.3251	14.1717	13.8003	15.9521	16.389
Z003E0158	1.6456	2.4023	-3.2119	-4.2986	-2.2355	-1.5425	-0.0514	-3.0092	-1.4142	0.2607
Z003E0160	11.829	1.0571	3.6644	7.8312	4.3597	4.6301	4.8893	3.9127	7.1753	3.4232
Z003E0161	-6.66	-2.1976	0.6733	-5.9966	-5.6238	-3.6972	-2.8657	-3.1811	-3.9086	-3.8875
Z003E0163	9.1118	1.5846	2.8647	4.9455	0.832	2.4605	1.0584	1.963	5.8402	-3.0688
Z003E0164	11.2843	5.3512	10.8802	5.6515	9.7267	8.0851	9.1479	8.0669	10.1182	6.0238
Z003E0166	-10.9536	-7.3196	-7.6301	-3.3066	-7.361	-6.1577	-7.4314	-6.1275	-12.2906	-4.9578
Z003E0167	-2.1203	-7.5729	-8.7996	-6.0563	-7.4207	-5.4009	-7.2312	-5.3374	-8.921	-1.8821
Z003E0168	-5.6697	-4.4271	-8.4658	-5.5814	-4.7502	-5.2486	-5.5297	-5.3705	-10.6048	-3.1228
Z003E0169	4.6347	8.1936	3.361	5.106	2.31	4.272	4.5153	4.6714	5.5919	9.0875
Z003E0171	-14.0423	-9.7266	-12.7759	-5.8194	-11.3487	-8.9593	-6.861	-9.4744	-6.4728	-3.9017
Z003E0172	-9.4045	-4.0415	-4.7695	-5.4205	-3.7797	-3.8829	-6.6447	-4.1753	-1.334	-2.2271
Z003E0173	-1.5877	-3.3145	0.1342	-4.1872	0.09111	-1.7871	-3.6429	-2.9091	-6.2892	-3.7049
Z003E0174	1.5747	2.3745	3.6796	1.7477	2.0831	1.966	1.613	3.2702	-0.1633	4.6663
Z003E0175	3.8352	1.7137	6.6034	5.2848	2.7633	3.55	1.1021	3.2323	-3.0038	1.7291
Z003E0176	1.643	4.3197	5.1606	6.739	6.2379	5.4255	7.8578	4.9996	3.921	9.1962
Z003E0177	-9.2307	-6.3856	-5.277	-5.1748	-6.3034	-6.612	-6.6363	-6.6053	-4.83	-11.344
Z003E0178	-0.4011	1.4491	-1.5544	0.2176	2.4573	1.1727	2.5093	1.0054	4.9347	5.0529
Z003E0179	4.9576	1.2423	5.6733	3.3414	2.5812	2.2329	3.5299	3.2284	4.2247	-0.8745
Z003E0180	2.0422	1.2198	-1.7964	-2.5555	1.5141	-0.5499	1.3836	0.3752	1.9066	1.5054
Z003E0181	6.0391	5.5685	3.7626	2.062	2.2917	1.8559	3.4352	1.583	-1.1249	-0.6269
Z003E0182	0.3551	7.4033	2.8497	0.8474	5.6902	4.0827	4.8686	5.0003	7.5327	1.666
Z003E0183	-1.6215	-2.075	0.3924	1.1423	-1.3551	0.3289	3.1295	1.2572	5.3523	-2.4807
Z003E0184	14.5468	15.0053	7.0904	12.3744	9.1368	9.6739	9.6946	10.019	5.6259	6.9736
Z003E0185	-13.0259	-7.9735	-12.7599	-5.9586	-6.6011	-9.3094	-8.5079	-9.9843	-12.9265	-8.6142
Z003E0186	4.2723	2.2021	2.463	3.6559	1.8372	0.9279	2.3373	1.3838	-0.1321	4.9145
Z003E0187	-6.3419	-4.9041	0.7412	-3.9613	-3.6067	-2.6587	-1.7427	-1.0719	-6.2869	-5.083
Z003E0188	-7.6858	0.3934	-2.7487	-4.6284	-3.0714	-4.1899	-5.2657	-3.5676	-1.9957	-1.141
Z003E0189	-3.409	-8.3669	-8.0609	-7.3551	-6.4149	-5.7845	-7.7816	-6.2581	-10.1891	-9.1163
Z003E0190	1.0747	-7.8089	-5.1621	-6.9795	-4.418	-4.7678	-4.518	-4.2363	-8.4904	-3.0938
Z003E0191	8.8041	5.71	10.1745	9.66	7.9567	7.8792	9.2219	7.6884	9.7015	13.3824
Z003E0192	11.9434	10.4177	13.0557	12.432	13.7867	11.2219	9.4851	11.6687	14.88	11.1046
Z003E0193	-1.4605	0.2096	3.8398	-0.8171	1.3065	2.4663	4.6526	1.7363	1.6509	5.3311
Z003E0194	-4.1165	-6.3992	-2.3536	-2.8063	-5.5172	-3.2065	-2.2703	-3.9331	0.3002	-5.3451
Z003E0195	-19.8081	-11.4169	-10.3443	-12.182	-12.294	-13.0176	-13.863	-13.5194	-12.2915	-11.7084
Z003E0196	6.0946	9.5154	3.8011	4.5731	4.5802	6.0555	6.7378	6.1275	10.9693	3.7368
Z003E0197	-1.6734	1.2672	0.5477	5.5422	4.1877	2.0296	1.4822	2.8809	5.2793	1.4745
Z003E0198	10.6132	7.4297	9.4561	10.9962	5.8382	7.3454	9.5401	7.7821	11.0583	9.9252
Z003E0199	-11.3289	-8.2883	-4.2236	-6.5627	-6.776	-6.1787	-7.5716	-5.379	-11.1692	-6.232
Z003E0200	7.4643	7.6726	6.2446	6.1946	5.6803	4.2777	4.2328	4.0313	5.9365	7.269
Z004E0001	-0.6773	-1.1799	5.2698	7.1935	2.877	0.7649	2.0955	1.4745	-0.2468	-0.5716
Z004E0002	-11.3132	-16.5463	-16.8368	-10.9298	-13.9001	-13.2183	-12.1745	-12.95	-11.5214	-11.9526
Z004E0003	-0.6518	-2.0269	-0.1076	5.1591	-0.7118	0.6543	2.1457	-2.5478	-3.3674	-2.4041
Z004E0004	9.8538	12.8124	16.7475	12.2206	11.1583	13.0568	12.6001	7.611	14.0764	11.9665
Z004E0005	-6.6487	-9.3896	-3.5187	-1.9843	-8.026	-8.4797	-5.3207	-8.1367	-8.0942	-5.0775
Z004E0006	7.8486	6.3787	7.9617	12.431	8.2209	7.7232	8.5241	7.9114	9.1597	5.5059
Z004E0008	12.71	14.8482	16.627	18.174	11.5	9.5868	13.8828	10.3642	10.456	10.4937
Z004E0009	0.6762	0.2476	-0.1582	5.9364	2.2624	3.8592	2.5778	3.6909	4.5029	2.3653
Z004E0010	13.9302	12.6179	8.1623	15.8051	8.5978	7.7512	10.9457	8.6868	10.65	9.2366
Z004E0011	2.748	-0.5691	5.308	-1.0075	3.1438	1.5128	2.6699	3.8329	4.5185	2.9312
Z004E0012	-7.2643	-3.9888	-3.5995	-11.177	-6.5518	-8.0097	-7.2926	-7.5472	-3.2572	-9.1673
Z004E0013	7.7079	11.9941	12.1895	8.256	10.8029	10.9612	12.619	11.7665	8.3939	10.177
Z004E0014	9.15	9.414	12.0816	9.6204	11.6652	10.3425	6.0972	8.7461	6.1223	7.1129
Z004E0015	8.9347	6.7676	9.9279	2.8416	9.858	6.7816	10.2893	6.5849	6.6701	8.4415
Z004E0016	1.9443	3.7149	1.8823	2.9366	6.4818	3.4209	3.8126	6.8333	2.391	5.7561
Z004E0017	7.6707	8.3621	3.1851	5.9891	7.8813	7.9328	6.3349	7.0368	9.0068	5.187
Z004E0018	-3.0766	0.5753	-1.7799	1.0834	-3.9745	-3.7022	-3.7795	-3.6493	-2.5829	-1.6711
Z004E0019	3.0438	1.2374	4.3966	2.5187	1.3435	2.7278	4.0105	2.7644	0.5908	1.6435
Z004E0020	-1.3473	-1.386	-2.3135	-2.3351	-1.4915	-2.5387	-2.0409	-2.4555	-3.2021	-0.8736
Z004E0021	-7.8182	-11.5458	-10.6914	-5.8408	-7.0703	-8.1385	-9.8778	-7.9244	-12.0969	-8.7113
Z004E0022	-5.4396	-8.0532	-1.2068	-6.0773	-3.6076	-7.2822	-3.6922	-4.2996	-4.5144	-4.1196
Z004E0023	5.2447	4.7269	-0.4201	12.2795	5.8582	2.0833	5.7069	5.6244	7.7386	4.2295
Z004E0024	11.5675	9.1154	4.7506	12.4302	7.0083	6.779	7.7121	7.1633	10.5557	9.5024
Z004E0025	8.8599	12.4951	5.6375	9.9229	9.0021	8.3398	13.1636	11.8161	10.6034	11.5651
Z004E0026	0.05909	-1.4259	-0.255	-2.7053	0.3043	-0.0745	2.2098	0.8466	3.2696	2.9584
Z004E0027	-9.0944	-11.8193	-7.7745	-6.0907	-10.295	-7.0201	-9.0856	-6.464	-6.6359	-8.0985
Z004E0028	6.2741	7.4477	10.0453	2.0211	9.106	5.6817	5.7963	4.9783	9.8253	6.1167
Z004E0029	8.559	2.8824	-1.2647	9.7028	2.6899	4.7576	2.4597	4.0366	6.5099	5.0723
Z004E0030	7.574	6.2657	6.4174	4.4847	2.725	1.145	1.1741	3.1891	0.9934	1.9453
Z004E0031	1.0974	5.965	4.1624	1.4755	1.2139	-0.2894	2.1437	4.6071	1.1406	3.1418
Z004E0032	6.5687	13.3485	5.1953	14.0106	7.8095	8.9859	6.4752	6.2032	11.4554	7.3374
Z004E0033	-8.4642	-3.208	-4.8315	-10.9774	-8.2524	-5.7665	-8.8162	-6.454	-4.3483	-6.3818
Z004E0034	3.0724	2.12	3.7711	10.4613	3.9567	2.4753	3.3975	6.759	2.9826	4.6722
Z004E0035	-4.629	-4.3597	-2.0317	3.0695	-2.7753	-2.8315	-2.3209	-3.76	-1.6873	-2.2322
Z004E0036	7.9253	1.8829	8.836	0.9743	4.514	7.0555	5.1317	6.0847	7.7943	5.7561
Z004E0037	7.5299	7.1496	2.2221	4.3485	6.3615	8.1122	6.1652	7.8079	4.7306	9.3344
Z004E0038	-6.0459	-5.3134	-5.4893	-2.6003	-3.9208	-2.2642	-1.9313	-3.383	-6.7509	-3.9012
Z004E0039	-1.5286	-3.6681	2.1309	-7.6694	0.539	2.0418	3.3494	-1.1984	-2.6775	1.9052
Z004E0040	-3.7281	-4.1704	-7.8387	-0.03191	-2.6834	-5.7721	-3.4402	-7.7749	-5.0119	-5.868
Z004E0042	6.02	7.4338	6.0329	8.8311	10.7568	8.495	9.0925	14.1024	9.4782	7.4199
Z004E0043	6.1033	6.3923	3.6921	10.3997	7.91	9.4301	5.6664	5.9769	5.2688	6.524
Z004E0044	3.8192	4.6387	5.2146	9.3453	7.4584	8.1598	5.9489	7.37	3.7155	7.3488
Z004E0045	13.6815	10.2721	7.3258	8.9892	9.7637	12.0046	12.6357	8.3848	9.1303	12.5495
Z004E0046	-4.5857	-4.2765	-0.8389	2.1158	-3.2762	-3.8409	-2.7037	-0.991	0.431	-3.1386
Z004E0047	3.6981	-0.09603	2.2094	-3.5711	0.2411	3.3122	0.9691	2.0818	3.9089	0.3278
Z004E0048	1.2712	-1.0081	-3.0609	5.9522	-0.8325	-3.0189	-0.5132	1.1323	-2.639	1.3047
Z004E0049	0.1423	1.3915	-0.7638	5.0751	1.8216	2.4955	1.5886	-2.9582	3.9848	-0.02196
Z004E0050	-3.4664	-4.7643	-2.5829	-2.9996	-3.0668	-0.6545	0.1781	-0.1353	-2.4766	-3.6538
Z004E0051	-7.5484	-8.2341	-10.6453	-7.5096	-8.5357	-6.9166	-9.2837	-7.7625	-6.5403	-8.3192
Z004E0052	2.6366	3.6179	3.2053	0.001853	3.2573	2.9615	4.5107	1.4079	1.3786	6.6551
Z004E0053	-4.002	-0.1663	-3.1716	-5.698	-0.3889	-0.1143	-2.4439	0.1537	0.7772	-0.2167
Z004E0054	16.666	13.4558	17.9589	19.1445	13.7448	15.6804	13.7039	11.7623	16.9203	16.3397
Z004E0056	9.2557	10.7788	8.1456	3.0098	8.9988	8.6932	5.9117	9.2693	6.0239	11.9053
Z004E0057	-6.486	-6.6233	-11.7299	-10.871	-7.5933	-4.9963	-7.6236	-12.2602	-8.6478	-4.3034
Z004E0058	-5.4509	-2.7807	-1.1038	1.7871	-0.02326	-2.5891	-3.9659	2.4406	-0.6452	0.1053
Z004E0059	-1.7685	1.4153	-0.3856	0.4302	0.9736	-0.6166	0.5916	-1.3735	3.3707	-1.9111
Z004E0060	5.9936	10.7613	7.8535	1.2229	6.8392	8.4088	9.6266	7.9848	5.4538	6.4475
Z004E0061	-5.3467	-6.4947	-6.363	0.4677	-5.2345	-3.8407	-5.9909	-4.7388	-2.1979	-5.9246
Z004E0062	-14.0982	-14.927	-11.4538	-10.7596	-10.5108	-11.648	-10.9853	-12.1721	-13.0251	-10.3487
Z004E0063	5.794	6.7602	11.0066	13.651	8.8278	9.7599	6.3793	4.1121	8.0007	4.6817
Z004E0064	7.899	7.7799	9.6406	11.6628	8.3273	6.03	5.9552	9.8908	10.0935	8.3959
Z004E0065	-0.3672	3.8607	-3.5395	3.0908	1.5201	1.5996	1.8045	0.7045	-1.6233	0.7947
Z004E0066	13.3602	10.0643	15.3627	16.3653	12.5797	10.4635	13.5428	12.2826	8.2328	12.6045
Z004E0067	-2.3836	-2.1995	1.4401	3.5711	-0.6612	1.892	0.7025	-1.8207	0.9776	1.2743
Z004E0068	-6.1568	-8.4251	-0.7235	-2.051	-6.7383	-5.8306	-2.9167	-9.2879	-3.2362	-3.2936
Z004E0069	8.5147	6.2676	8.4729	7.4846	7.802	6.3318	4.8306	6.5077	8.6668	5.0802
Z004E0070	-7.9551	-9.7596	-3.1654	0.8995	-6.6015	-7.3863	-7.9052	-4.0194	-8.4056	-5.9814
Z004E0071	-0.7761	-0.7057	5.1079	-3.0755	1.4508	-2.0145	-0.2905	1.4526	-3.4773	-2.4714
Z004E0072	0.6112	3.7983	4.675	-2.0268	0.3149	0.6143	1.4758	0.4865	-0.7421	2.2329
Z004E0073	-6.775	-0.5787	-6.5599	-5.2387	-4.0323	-6.1186	-3.6663	-2.5012	-1.1593	-5.963
Z004E0074	0.5635	-2.4757	2.5027	3.3564	-1.6408	-3.1982	-2.7905	-2.5818	-1.1225	-2.9151
Z004E0075	-0.3108	3.5198	1.4953	-0.5939	0.03012	1.399	1.6922	4.1569	-0.9522	-0.8257
Z004E0076	6.5756	6.5744	9.076	-1.4114	4.1015	6.3843	6.8618	3.3994	8.2736	4.0092
Z004E0077	-5.071	0.8735	3.5722	3.889	-1.907	-2.1299	-1.4042	-2.6388	-2.1189	-2.8085
Z004E0078	-5.8509	-2.3327	-2.8051	0.8457	-3.3366	-5.284	-3.0103	-6.2672	-6.7756	-6.0258
Z004E0079	5.9521	5.8451	10.7075	9.0715	6.3412	5.2007	4.4206	2.4466	9.6676	6.1888
Z004E0080	-10.1256	-5.4844	-7.5929	-6.3014	-6.4308	-3.6447	-4.3067	-5.8041	-6.3068	-3.5682
Z004E0081	-1.9288	-4.8673	0.5441	-4.6741	-4.4126	-5.3559	-2.4058	-1.864	-5.609	-4.363
Z004E0082	-0.875	-5.0884	-5.5569	-2.9939	-3.9565	-3.6594	-2.4422	-3.5731	-4.9856	-4.1733
Z004E0083	-6.3332	-7.442	-5.7319	-2.9345	-6.3548	-6.4033	-8.6075	-8.1018	-4.0045	-5.6519
Z004E0084	3.6666	1.697	6.268	4.7035	0.9385	2.2602	1.4638	-0.81	5.4892	0.658
Z004E0085	-5.6612	-6.7818	-2.568	-6.2475	-4.5476	-5.4415	-4.6196	-5.9312	-6.0307	-4.8915
Z004E0086	2.5605	-1.1319	3.2507	-7.9217	-0.0978	-2.2109	-0.6482	-1.1289	0.6065	0.04716
Z004E0087	7.657	8.5353	11.2165	4.352	8.0509	7.7268	7.9575	11.3922	6.4328	8.6008
Z004E0088	8.8734	6.3034	3.4202	3.7285	10.8947	8.9381	10.0737	6.3206	7.6797	11.4304
Z004E0089	2.7652	-0.2467	5.3774	-2.1398	4.4207	5.8469	3.8974	1.8392	0.7641	5.1278
Z004E0090	2.2818	-0.01732	-3.6452	-6.0627	-0.5591	-1.2542	-0.3279	-2.6284	-1.5977	-1.7941
Z004E0091	3.6281	0.6989	6.599	2.2867	0.4924	2.0848	2.269	0.4877	1.5812	0.5464
Z004E0092	4.8124	4.6353	5.418	0.8033	6.3988	4.403	6.1913	3.409	7.7605	7.4492
Z004E0093	6.0498	9.7909	12.5236	6.2615	8.4892	8.8846	9.1229	4.5232	9.7464	5.2971
Z004E0094	-2.0402	1.7214	-7.1246	-5.4707	-2.7323	-0.4252	-2.2381	-2.5194	-3.1784	-3.6867
Z004E0095	-0.86	-0.8907	-3.8132	-7.3445	-1.4112	-3.1581	-2.5094	-2.192	2.4488	-1.1887
Z004E0096	14.1826	12.8	15.2648	10.2398	11.8254	12.7805	11.1568	14.408	15.4554	13.2356
Z004E0097	-9.633	-13.7192	-12.6849	-16.0102	-10.4357	-9.7381	-7.0311	-9.3468	-10.5962	-10.8917
Z004E0098	-1.0845	-5.0986	-6.3179	0.572	-3.8538	-4.0728	-3.5772	-5.0954	-4.684	-0.6248
Z004E0099	-1.5038	-4.0215	-1.0245	6.7444	2.8802	3.6267	1.2441	5.6409	-0.02074	-1.0715
Z004E0100	-16.0327	-16.5919	-14.9023	-9.4477	-12.2317	-13.1021	-9.5055	-11.3563	-13.7769	-12.6832
Z004E0101	-4.6593	-4.0738	-0.5819	-2.4338	-1.6139	0.2326	-1.103	-0.5133	-0.4985	1.5404
Z004E0102	-4.8397	-7.7851	-1.6011	-10.7643	-6.9267	-4.0404	-3.0559	-10.1562	-8.2723	-7.0764
Z004E0103	-5.9882	-0.1366	-2.4107	-5.2478	-3.0878	-1.7072	-4.9188	-2.8811	-4.0071	-2.5636
Z004E0104	0.8324	0.8614	-4.4039	3.6874	-1.479	-0.5024	-0.4061	-1.1185	-3.7312	-2.4213
Z004E0105	2.2684	-0.2707	1.7048	1.5728	0.3738	-1.0044	-0.5497	2.5175	2.6205	2.0791
Z004E0106	1.6838	4.966	4.4414	3.105	0.9006	0.5103	3.1174	4.2627	4.3117	0.4955
Z004E0107	3.1833	3.1646	-2.4287	1.994	0.8723	1.7871	-0.7346	7.3873	0.09294	1.9665
Z004E0108	7.1508	9.0888	10.6963	5.1619	9.6802	6.7018	7.422	8.2797	6.1979	9.9217
Z004E0109	13.6055	8.0148	4.3359	12.5144	9.9268	8.3951	8.3929	9.6022	13.6668	11.6388
Z004E0110	4.6539	3.4144	4.7388	-3.8878	1.0075	2.9645	-0.1574	-0.5182	1.0138	1.1746
Z004E0111	-3.8717	-0.1257	-4.7668	-6.9039	-2.3723	-4.8991	-3.4426	-3.6454	-5.5962	-5.5772
Z004E0112	-3.3688	-3.6988	-4.249	0.8938	-3.7629	-4.1145	-5.8191	-3.9346	-3.5896	-5.4644
Z004E0113	-1.6288	3.6451	-2.0408	0.5029	1.6492	3.0475	0.9339	3.7755	3.4961	2.6284
Z004E0114	-2.2887	-2.017	-0.6804	-6.5814	-3.0222	-2.8715	-3.956	-4.8162	-6.8097	-3.717
Z004E0115	-3.1451	-0.2374	-4.9198	-1.1265	-3.2454	-1.8106	-5.6015	-3.5213	-3.2252	-2.2878
Z004E0116	-10.7314	-10.6101	-14.6702	-12.9274	-11.7831	-8.1953	-7.7904	-12.0407	-7.9211	-10.394
Z004E0117	-0.1982	6.8838	6.8044	8.4394	4.4911	2.1648	3.1507	-0.6478	5.8574	2.6536
Z004E0118	4.2857	2.1097	-4.144	1.6791	1.4305	0.4118	-1.761	-4.6012	-2.745	0.2045
Z004E0120	5.8862	7.0425	11.8827	5.4149	9.7886	9.6268	6.563	11.1351	5.5013	6.3504
Z004E0121	-3.0074	4.9104	3.0598	1.9421	-1.648	1.6942	-1.1517	-0.7953	-1.3619	1.8878
Z004E0122	12.425	5.2566	1.2985	9.7459	7.4768	9.9154	6.4266	10.4947	5.4226	8.1027
Z004E0123	5.814	7.1241	7.862	5.9993	2.3475	3.2143	4.0509	6.6731	2.6324	2.4688
Z004E0124	-14.3476	-11.0679	-5.1661	-7.6362	-10.7175	-7.9556	-10.814	-11.6244	-11.1833	-8.8488
Z004E0125	-8.3004	-10.9696	-8.449	-12.6013	-9.6819	-7.0625	-9.5704	-6.9971	-6.4273	-9.2806
Z004E0126	-12.9385	-12.9599	-12.6653	-7.6711	-10.1015	-9.5612	-13.1101	-11.9245	-11.5026	-12.1807
Z004E0127	-9.2149	-6.0325	-11.0572	-8.3079	-5.1091	-7.7014	-7.6119	-3.7946	-4.4726	-4.7536
Z004E0128	-12.4969	-13.1772	-11.2261	-14.4257	-7.6761	-7.3335	-12.0468	-7.2514	-7.7767	-10.5036
Z004E0129	-4.0797	-7.1442	-11.3836	-5.1461	-6.2428	-4.1811	-3.3486	-7.7342	-7.8002	-3.2935
Z004E0130	6.9641	7.0201	8.7254	3.9271	6.7778	6.5402	7.8711	2.9864	7.9473	4.0012
Z004E0131	-11.6441	-13.4693	-5.5595	-4.4302	-11.0756	-9.1219	-10.533	-10.7569	-11.4391	-10.3758
Z004E0132	7.2386	4.9843	4.3306	14.2291	7.484	10.8308	10.8164	7.6467	6.7982	7.2707
Z004E0133	-13.428	-13.9587	-13.2398	-22.7118	-13.9148	-17.0038	-16.022	-16.7121	-18.152	-16.4648
Z004E0134	-0.7211	-4.334	-6.2883	-4.9409	-4.3885	-4.1407	-2.2578	-4.021	-3.5262	-6.375
Z004E0135	8.4879	13.2673	14.4182	2.3803	10.13	7.3492	8.2639	7.2946	7.7801	8.6314
Z004E0136	5.06	3.0049	4.7825	8.6507	3.5829	3.9359	3.5377	6.226	2.3204	3.8396
Z004E0137	12.2735	14.5288	10.4915	12.2953	9.9188	11.7191	11.2293	13.5918	11.2687	9.0956
Z004E0138	0.9478	2.6062	-0.4004	3.1923	0.3757	-1.1355	2.1248	3.8049	-1.5277	-0.05438
Z004E0139	-0.8688	-1.5881	-4.564	1.9039	-2.2087	-1.389	-2.9638	2.0728	0.3186	-3.9153
Z004E0140	-9.3475	-8.4253	-2.8103	-10.848	-6.358	-4.3969	-3.5459	-9.9426	-7.1397	-5.1385
Z004E0141	0.3171	-0.9654	0.3581	-3.9222	-2.4565	-2.865	-1.4773	0.5711	-3.0129	-2.6427
Z004E0142	-2.7093	-3.9578	-3.7287	3.5519	-1.6752	-4.9931	-4.6096	-3.8269	-1.951	-2.3739
Z004E0143	-0.5864	1.2941	-8.6565	0.8051	-2.9426	-1.8842	-3.2706	-0.8572	0.2264	-3.9951
Z004E0144	-13.1818	-9.9903	-7.9856	-10.7611	-10.7873	-10.9451	-12.1132	-14.4441	-8.3717	-9.8691
Z004E0145	-6.5757	-2.737	-2.985	-5.5005	-6.5313	-6.3722	-7.934	-8.1823	-5.3666	-4.5961
Z004E0146	-0.8002	2.8271	-6.3833	4.9156	0.3368	-1.1525	-1.1105	2.4943	-2.1294	1.8708
Z004E0147	12.997	10.1226	8.2748	8.9977	12.3777	9.3991	9.1262	8.9682	12.8609	9.7251
Z004E0148	1.5934	1.1584	-2.6017	-4.4453	2.3635	0.03001	0.9271	4.5054	-0.7345	1.8639
Z004E0149	6.8737	2.6551	9.0665	3.1424	4.9193	6.4576	3.534	3.4375	1.8018	5.7269
Z004E0150	-1.7268	2.831	-3.1091	-4.5039	1.1095	-2.0833	1.1857	1.5357	0.9054	-2.7991
Z004E0151	-8.2811	-6.8113	-13.278	-10.9791	-9.6173	-11.4626	-11.0298	-9.3664	-9.9709	-9.632
Z004E0152	-7.0104	0.1475	-0.905	-9.4332	-4.8756	-2.0639	-3.9772	-1.0818	-0.5667	-5.4072
Z004E0153	-2.4534	-2.5602	-5.3871	-0.03202	0.1758	1.555	-3.9426	-0.9577	-2.625	0.5694
Z004E0154	-3.1492	-0.4478	-0.00927	-8.481	-5.4631	-2.8078	-3.2215	0.03187	-0.6004	-2.8631
Z004E0155	-1.462	-3.964	0.834	-2.4821	-3.7947	-1.4493	-4.6686	0.1331	-4.573	-1.9042
Z004E0156	-5.6007	-3.2081	-12.9369	-11.2809	-6.8327	-6.5448	-7.796	-7.0742	-5.0809	-6.3336
Z004E0157	0.8733	2.81	-3.1983	-4.4239	1.0423	-0.662	2.9978	-2.3335	3.1315	-0.1871
Z004E0158	-1.3011	-3.1327	-3.1183	-2.8919	-5.1764	-3.7804	0.0887	0.528	-0.1447	-1.9295
Z004E0159	4.3105	4.5121	-2.5525	5.6999	2.0622	2.5623	2.8168	-0.486	-0.824	1.2919
Z004E0160	10.2301	6.1195	5.9044	5.1571	5.6533	7.6282	5.6158	5.7007	6.9395	6.8172
Z004E0161	2.117	-1.7173	1.9939	-9.1573	0.8317	0.6501	-2.1266	-1.9662	-0.0963	-2.6872
Z004E0162	-9.1906	-10.7815	-8.1033	-7.6246	-6.6889	-9.37	-9.2218	-8.7452	-6.5685	-7.6931
Z004E0163	1.2236	0.1195	4.3972	4.5876	3.6265	3.7867	4.5532	4.7747	0.6579	0.1488
Z004E0164	2.5237	-0.7572	3.3352	-3.6869	-0.2655	-0.6036	0.7934	-0.9048	-0.00969	2.6933
Z004E0165	-4.0316	-9.3206	-11.8049	-6.93	-5.3661	-5.0205	-7.4316	-10.0782	-9.8459	-6.5505
Z004E0166	-5.0695	-4.6003	-3.0465	-6.2724	-2.2163	-3.3487	-2.395	-1.9441	-2.1611	-4.562
Z004E0167	-9.2528	-7.3339	-2.6209	-10.7937	-7.8885	-5.7753	-5.9381	-5.026	-8.436	-8.8815
Z004E0168	12.951	15.6302	11.8784	18.5463	11.1063	13.0751	12.7878	12.3065	9.4738	13.1304
Z004E0169	-4.6898	-7.0954	-11.9114	-12.113	-9.1049	-6.9612	-8.984	-8.5831	-5.0677	-5.9693
Z004E0170	-7.1453	-5.2414	-5.925	-1.4486	-5.7649	-7.5917	-6.7287	-4.6818	-2.9235	-3.1331
Z004E0171	-1.1546	-1.1123	-1.389	-7.125	-0.6718	-1.0447	-2.695	0.1763	-3.8151	-4.312
Z004E0172	-1.3754	0.8674	-3.4234	-3.0513	-2.4239	-1.6022	3.4626	0.1162	2.1501	-2.1075
Z004E0173	4.5198	7.0904	8.407	-1.8678	4.6905	6.2091	8.6465	5.5894	6.3038	5.8796
Z004E0174	1.369	-4.3879	-0.07125	-5.2675	-0.5012	-3.6698	-1.1005	-2.4152	-3.1539	-0.6428
Z004E0175	1.2931	1.7718	-2.0982	5.242	0.7447	3.6332	1.5872	3.6234	1.0073	1.5766
Z004E0176	-1.4515	-2.1143	-7.3266	-8.0035	-4.7085	-6.0315	-6.7783	-2.8163	-6.4796	-4.6605
Z004E0177	-9.6607	-6.7891	-10.5738	-7.4993	-5.4792	-5.547	-6.0366	-9.6452	-4.3853	-4.4156
Z004E0178	4.4365	6.8724	9.75	1.3272	5.6783	7.3414	7.0119	8.0618	4.735	6.2306
Z004E0179	7.3001	7.8393	4.7246	6.0083	10.1678	8.1763	11.2311	10.3341	11.3857	11.3953
Z004E0180	0.2408	0.2403	0.6518	-1.0729	0.01906	-0.0578	-1.6964	-2.4243	-1.5245	-0.6716
Z004E0181	-2.1205	6.3213	1.7512	9.3392	0.6022	3.718	1.6769	-0.1737	0.3497	0.9996
Z004E0182	1.1791	-5.8933	-2.6175	-6.7575	-5.8342	-6.4992	-1.9312	-2.7328	-1.7309	-2.5645
Z004E0183	6.3598	3.4821	7.3752	3.8518	2.85	3.0551	2.9915	4.56	2.1266	2.5458
Z004E0184	-3.8668	-4.3732	0.3283	-7.48	-3.3868	-1.7108	-4.7213	-1.4242	-1.3693	-1.8736
Z004E0185	-13.3403	-15.1504	-12.3854	-13.8768	-10.3137	-11.9926	-8.8543	-7.7377	-13.0143	-12.3453
Z004E0186	4.8194	3.2929	-3.8592	7.464	2.4678	0.1104	4.4002	-0.4495	0.1471	1.5739
Z004E0187	-10.1478	-4.1316	-7.6186	-6.101	-6.6496	-7.8915	-5.6909	-3.3925	-7.4	-8.313
Z004E0188	-4.2324	1.014	-0.4705	-5.8016	-0.9342	-0.6849	-3.6374	-1.0434	0.3676	-4.3089
Z004E0189	-7.376	-4.9032	-9.2998	-6.6444	-7.934	-9.7939	-12.7091	-7.1274	-10.6541	-6.4335
Z004E0190	-9.5815	-8.1951	-7.3138	1.9584	-7.3877	-5.7617	-7.7992	-8.6589	-4.5562	-6.4762
Z004E0191	-13.0674	-21.7546	-15.4988	-13.9078	-16.2097	-15.4355	-16.9858	-19.2817	-19.3184	-17.8178
Z004E0192	-8.0684	-4.9858	-12.1841	-10.553	-12.3643	-11.7238	-9.6067	-10.54	-6.7161	-9.5711
Z004E0193	4.9907	5.0305	6.9221	8.8868	2.9238	1.4198	0.9074	3.8319	1.0286	4.7514
Z004E0194	-7.5542	-10.1389	-9.1526	-10.4467	-6.1746	-4.9767	-6.7403	-5.0941	-8.3769	-8.9498
Z004E0195	0.922	-0.7541	-4.9667	-6.0825	-0.365	-1.932	0.1712	-1.3756	3.0278	0.3168
Z004E0196	-5.9211	-4.2445	-7.2884	-7.3461	-5.0751	-6.2123	-2.114	-2.0693	-5.8665	-3.5844
Z004E0197	11.5727	5.5873	8.8273	14.3623	7.0988	5.2796	8.3365	8.5894	9.1713	6.0341
Z004E0198	8.988	9.7858	13.9584	9.7436	9.8859	9.2819	8.4423	7.9746	9.065	10.4622
Z004E0199	0.539	-2.8407	1.4241	2.8557	-2.1238	-0.3822	-2.1201	0.294	0.0165	0.3513
Z004E0200	5.2571	1.6883	6.3338	-4.5692	0.3027	1.1424	2.6791	4.7679	0.8716	2.5611
Z005E0001	-10.7318	-9.366	-6.0005	-5.3996	-2.9483	-8.741	-5.0837	-6.8233	-10.154	-7.398
Z005E0003	-12.6027	-12.8451	-12.9359	-9.042	-9.3926	-13.3896	-7.3581	-9.7132	-17.2476	-5.0689
Z005E0004	4.2226	-7.0697	-3.178	-3.2855	-4.664	-5.801	-5.7823	-3.7826	1.4314	-1.735
Z005E0005	-1.6903	0.4787	1.9479	1.7497	-1.99	3.0203	-0.537	0.9604	0.1628	-0.04078
Z005E0006	1.8015	2.0055	-2.0817	0.5149	-2.101	-3.2515	1.3565	0.3948	4.8557	4.3997
Z005E0007	-1.4298	1.3864	4.4712	3.3672	2.9523	5.6369	1.625	2.5499	-1.9314	-0.9564
Z005E0008	5.9091	-4.2788	-1.5677	-0.5199	-3.6826	-3.0482	-4.2851	-0.7493	1.5712	-2.5089
Z005E0009	-2.9551	-0.1024	1.2063	-3.0321	-2.9839	2.0446	-2.928	-1.4277	-0.2123	-4.6726
Z005E0010	4.7024	3.3822	-0.1372	0.2698	-1.9082	1.7365	-1.1687	0.4202	-2.401	4.862
Z005E0011	-5.2858	-10.0842	-6.1764	-4.9005	-5.2218	-6.2289	-7.633	-6.6322	-11.034	-6.0284
Z005E0012	2.5954	2.5229	0.637	0.1281	0.3651	0.2249	3.0447	1.8092	-2.1791	-0.1004
Z005E0013	-15.1289	-13.843	-8.0406	-9.4049	-7.8762	-12.6662	-13.6827	-9.4035	-17.0736	-7.2857
Z005E0014	3.1845	-1.4396	-2.3491	-0.9389	-2.6986	-0.9615	-3.6001	-2.1197	3.6666	-5.3133
Z005E0015	-2.1928	-10.6383	-9.5774	-8.2986	-10.3982	-12.683	-8.0097	-9.1092	-4.105	-9.5125
Z005E0016	-5.0885	-3.9826	-2.8618	-1.0773	-1.3763	-1.2967	-2.5221	-2.0627	-7.7802	-3.6461
Z005E0017	17.6391	12.5225	10.7182	12.1308	14.7549	9.4769	13.5663	13.2594	8.9744	16.9366
Z005E0018	-5.4151	-6.464	-6.7575	-5.9382	-7.6066	-3.7078	-5.22	-6.7263	-12.6143	-3.3426
Z005E0019	-10.4035	-12.6762	-9.993	-10.393	-11.9983	-9.8763	-10.7051	-9.7256	-2.6811	-7.4765
Z005E0020	4.0254	6.353	4.0083	1.7124	5.3419	5.7672	3.5894	3.9406	-3.384	7.446
Z005E0021	-6.4264	-3.2497	-0.05488	-0.9044	-0.481	-3.3506	-1.1763	-2.0545	-10.7795	0.7189
Z005E0022	-0.731	-2.1993	-3.8075	-1.3124	-2.3231	0.4111	-2.7194	-1.6645	-5.5522	-4.2442
Z005E0023	-13.6058	-9.6598	-10.9829	-8.8688	-12.4437	-13.9195	-10.7502	-10.5694	-11.4718	-8.8215
Z005E0024	-9.0532	-1.3134	-6.1461	-5.2379	-4.191	-6.4921	-2.6318	-3.7746	-4.5677	-7.3592
Z005E0025	8.297	10.0838	4.5078	7.2053	9.276	7.3677	4.5078	7.487	15.9465	3.3095
Z005E0027	-7.639	-7.7463	-9.1003	-7.8618	-8.8452	-8.7907	-5.2631	-7.2616	-3.9787	-7.9357
Z005E0028	-2.658	2.5066	1.6803	1.9055	4.8352	-0.6119	-1.3563	1.2198	7.9591	0.4563
Z005E0029	-2.3697	-6.5238	-5.9187	-4.5549	-8.9635	-3.6127	-7.749	-4.8932	-10.3364	0.2467
Z005E0032	-5.0304	-4.7581	-2.4794	-3.6842	-3.2363	0.1033	-1.3585	-2.3117	-3.5944	1.7617
Z005E0033	-1.8199	1.6408	2.3845	0.1303	-0.2564	1.1447	2.2013	0.7414	2.6288	2.9893
Z005E0034	2.6809	1.0034	-0.4427	0.7507	0.9948	3.3375	0.7321	0.7012	9.6671	3.9713
Z005E0035	14.3522	7.6262	12.312	9.9513	12.2158	8.2532	9.6959	10.1728	15.0449	9.2263
Z005E0036	8.6196	4.815	4.5266	4.5705	2.0982	4.2132	1.3946	3.7646	7.6894	6.3176
Z005E0037	6.0905	8.3573	9.092	8.1055	8.0363	8.9576	10.3858	9.3672	15.2409	9.3128
Z005E0038	-2.0279	0.8718	0.9073	1.23	3.2919	3.5384	2.9473	0.795	10.098	-0.4595
Z005E0039	7.1785	4.7183	7.5396	8.175	9.9351	8.7112	7.7859	7.1777	14.5809	10.1089
Z005E0040	4.2132	-2.5395	0.702	3.3781	0.1005	-2.1009	4.3397	1.0759	-6.6078	0.8463
Z005E0042	7.0927	6.8265	6.945	5.933	0.6019	1.796	5.1077	4.0545	0.7001	3.1467
Z005E0043	4.306	0.2414	0.5876	-1.0172	-1.5181	-3.1965	1.7302	-0.06039	-4.9938	-2.1522
Z005E0044	-2.0949	5.0587	2.6183	3.1063	4.0565	4.9895	-0.1192	2.0466	-5.5824	-0.2796
Z005E0045	1.976	1.8024	6.058	4.5404	1.9018	2.9689	6.6543	4.6722	-3.5381	10.1185
Z005E0046	0.208	2.2744	-1.7076	-1.2604	-0.8255	-4.6026	-0.02023	-1.8517	6.4798	-5.0154
Z005E0047	1.1727	-0.1032	-2.1818	-1.6287	-3.139	-2.2748	-4.1497	-2.1299	-5.5268	0.8596
Z005E0048	7.9956	-0.5577	0.5411	1.8147	2.3579	4.2635	4.7606	1.6571	3.8728	-0.7305
Z005E0049	16.3595	7.3968	9.6012	11.1029	11.8935	9.119	12.8312	9.0974	15.5554	12.7071
Z005E0050	3.6909	3.7615	1.8831	0.5773	3.4646	4.0177	-0.3415	2.0073	-5.6615	-2.8083
Z005E0051	17.2824	11.9284	11.9553	12.1986	15.8734	14.6742	13.1928	13.3326	8.8122	11.7355
Z005E0052	-21.2555	-22.6486	-15.8711	-17.4848	-15.2708	-18.4995	-14.4395	-17.0589	-9.9996	-18.1224
Z005E0053	2.5129	-2.9575	-0.9557	0.1601	0.06815	-1.5553	-0.6448	0.5815	5.3851	2.9493
Z005E0054	-14.1286	-8.5421	-13.4227	-11.6659	-10.0455	-11.3184	-12.4012	-10.4523	-17.0821	-7.1495
Z005E0055	9.4557	2.4531	2.1563	4.8804	2.1038	7	1.0763	4.0925	3.8197	2.5369
Z005E0056	-0.7055	4.8274	2.1152	4.4418	1.6435	0.2111	5.8	2.82	9.8286	-1.3407
Z005E0057	-7.9141	-6.1229	-7.337	-8.4895	-10.0303	-10.1543	-4.9865	-8.56	-2.3513	-8.3048
Z005E0058	-9.5277	-8.0788	-9.1419	-11.0433	-11.1824	-7.7692	-8.0262	-10.6573	-5.4993	-9.0851
Z005E0059	-0.5464	6.4137	4.0477	4.8541	5.1928	4.0129	6.8782	3.9221	9.3509	7.5316
Z005E0060	-6.5264	-5.0449	1.4085	-0.6372	-3.5066	-4.0285	-2.1857	-2.5874	4.4035	-5.047
Z005E0061	-7.9713	-5.7013	-4.2025	-3.3535	-2.0028	-3.7251	-4.7667	-3.9221	-9.2126	-6.6721
Z005E0062	-1.5542	-3.7671	-4.476	-0.1141	0.07356	-0.392	0.2762	-2.2611	-9.4648	-2.6564
Z005E0063	-7.5466	-10.2456	-10.4165	-12.751	-9.1571	-13.2507	-9.7405	-10.857	-16.3546	-14.2924
Z005E0064	17.7481	20.2162	20.6267	19.3555	18.3614	21.9422	18.4478	18.0354	23.2837	19.9568
Z005E0066	-1.6096	-5.8563	-3.9209	-4.3386	-2.8432	-0.9722	-4.6709	-3.6654	-9.5647	0.8025
Z005E0067	-2.0382	6.8371	4.9526	2.8909	6.3433	6.1732	7.3276	3.3017	5.8662	-0.7675
Z005E0068	6.9611	7.3079	7.2116	9.5022	7.3882	9.1901	6.6504	8.5824	7.2655	8.5028
Z005E0069	-0.9075	-2.4541	-3.1513	-4.2665	-4.871	-6.0875	-4.9574	-3.4254	-9.5673	-3.389
Z005E0070	11.377	11.4401	12.173	12.0125	12.7644	13.71	11.159	11.6507	13.4465	15.4039
Z005E0071	6.927	6.6243	5.6069	2.7175	4.0206	6.9075	4.7	4.2077	12.5352	8.9328
Z005E0072	-6.1472	-2.4809	-1.9007	0.671	-1.6618	1.3766	-1.6362	-0.1666	3.8401	-5.1353
Z005E0073	0.2628	-9.4637	-5.6783	-8.5181	-5.579	-4.9332	-9.4277	-6.5631	1.491	-9.4638
Z005E0074	0.5302	8.5657	7.0596	5.2302	5.2416	5.1222	7.6223	7.0178	0.4989	11.5201
Z005E0075	-4.706	-1.386	1.5217	-0.2764	5.1936	0.1934	1.8879	0.808	9.0048	-1.5818
Z005E0076	-4.4637	-1.1928	-1.8908	-1.7451	-4.6853	-0.08184	0.2047	-1.8404	-1.1185	1.7205
Z005E0077	1.1937	-3.3632	-5.9242	-1.8295	-1.9449	-0.3418	-0.4503	-2.1826	1.9047	-2.2619
Z005E0078	-14.2717	-10.1612	-8.8848	-9.7237	-10.1094	-12.5164	-9.7654	-10.1028	-11.6722	-8.2433
Z005E0079	-1.5895	4.914	2.885	3.6204	3.9065	4.5059	0.614	2.7835	-2.8273	-2.3632
Z005E0080	-5.8781	-1.3052	1.1712	-1.4131	1.1916	-2.378	-2.9749	-0.8793	4.3341	-1.8582
Z005E0081	-0.8355	7.4493	2.9217	3.7865	1.538	1.8892	3.104	2.75	-2.9481	6.8859
Z005E0082	-0.7668	-3.0463	-1.147	-3.6021	-4.2991	-1.7928	-0.2854	-2.9593	-12.4917	1.4451
Z005E0083	-3.4628	-1.7957	-2.6203	-0.9879	-4.3146	-0.1568	-3.4019	-3.1499	-10.2091	-6.7308
Z005E0084	-3.1615	-5.9495	-5.1038	-2.8394	-5.5198	-5.2364	-5.823	-4.2333	-2.8483	-6.4199
Z005E0085	14.0583	8.631	13.8382	10.6786	12.5933	9.372	10.7839	10.7302	9.006	11.4152
Z005E0087	-10.7702	-4.2232	-3.8902	-4.2161	-4.5317	-4.2102	-2.3372	-3.4324	-11.1432	-4.9646
Z005E0088	-17.2014	-13.6683	-16.0962	-15.9708	-16.0199	-15.2942	-18.0591	-14.4222	-12.7389	-17.7684
Z005E0089	4.2067	0.5829	-0.8897	1.3568	0.2638	2.2668	-0.1174	-0.06147	-4.329	-0.6661
Z005E0090	3.5017	2.8931	6.1103	5.33	1.7558	5.8989	2.7637	4.2957	6.5443	0.7551
Z005E0091	11.5905	15.6131	12.0777	12.394	14.6598	14.8622	14.5771	12.2358	6.7043	8.7984
Z005E0092	4.9489	7.1652	4.399	6.7263	7.5698	7.4455	4.6806	6.0097	12.5116	9.0804
Z005E0093	-7.4717	-8.375	-7.9182	-8.9081	-10.8215	-7.496	-9.4387	-8.4009	-15.1183	-10.978
Z005E0094	13.3743	9.4007	8.9423	7.3077	10.8195	10.1457	9.5941	8.3031	15.3491	5.7376
Z005E0095	-9.9146	-8.3082	-10.2192	-10.229	-7.2458	-12.2022	-9.1844	-8.8545	-5.0949	-10.4054
Z005E0096	5.5806	8.2368	3.8121	4.8392	2.8832	2.3191	4.5503	4.4831	14.6594	5.7598
Z005E0097	-3.9822	-5.2378	-7.3013	-5.8079	-4.3593	-3.9443	-5.1429	-5.7129	-0.2068	-1.5421
Z005E0098	2.6152	1.4018	-4.8873	-1.2241	-0.9231	-0.3672	-0.695	-0.9917	5.0143	3.0251
Z005E0099	2.7831	7.7179	4.4333	6.4717	4.6712	5.2532	7.1541	5.7732	-1.5025	3.603
Z005E0100	-0.7088	0.8855	3.7657	1.5345	4.017	-1.3738	-0.1058	2.0872	-4.422	0.4965
Z005E0101	-3.0593	2.331	-2.7528	0.1306	1.6242	1.1784	-2.7348	-1.1056	9.1445	3.3632
Z005E0102	-0.9871	-7.8674	-6.0762	-7.2881	-7.8471	-7.1788	-7.0965	-5.7033	-11.499	-7.5681
Z005E0103	-2.8565	-4.2275	-1.6127	-1.9363	-1.8464	-3.1466	-0.9722	-0.5233	7.2061	0.9691
Z005E0104	-7.5522	-8.6151	-10.066	-6.0643	-5.9274	-6.197	-5.7674	-7.5549	0.9127	-11.9263
Z005E0105	4.9839	-2.4036	2.2249	-0.229	0.3519	3.5185	1.2438	0.3872	4.1622	-0.1194
Z005E0106	3.5921	3.6934	5.2546	4.0706	3.2694	4.6998	7.9293	4.9596	12.8713	5.3706
Z005E0107	-2.3516	-3.2901	-5.5134	-4.5354	-6.8617	-8.1	-4.032	-5.3119	-9.5428	-8.5807
Z005E0108	11.5196	11.346	13.27	15.234	12.7502	11.5435	12.3887	13.255	19.4324	10.8788
Z005E0109	4.3118	6.123	7.0606	6.0374	7.0688	2.2762	1.5851	4.5675	10.5386	-1.5352
Z005E0110	-0.8267	1.2347	2.2953	0.6248	0.4361	-1.7165	2.6205	1.3438	7.6916	0.5282
Z005E0111	-8.3221	-6.9392	-5.1083	-3.5571	-5.4191	-6.6723	-6.1446	-4.766	-1.6305	-4.7722
Z005E0112	-6.9778	0.08919	-1.4172	-2.2742	-3.4804	-1.7682	-3.4601	-1.6587	1.8155	-1.9958
Z005E0113	-6.1556	-0.6251	-3.3965	-3.5094	-1.2205	0.671	-1.3986	-3.0598	-2.0755	-6.349
Z005E0114	-2.1648	-0.9751	-1.0272	-2.2159	-3.1056	-5.6721	-4.8398	-3.2768	-9.945	-5.3182
Z005E0115	8.817	9.9836	4.849	8.0625	10.0952	3.0026	5.6056	6.3662	5.7209	4.4776
Z005E0116	-10.3166	-4.174	-9.5396	-7.1644	-9.3957	-6.576	-9.4248	-7.8337	-3.1703	-11.8051
Z005E0117	1.0555	0.7139	0.7635	-3.2108	-3.6706	0.1881	-2.3589	-2.5939	-9.9213	-5.3465
Z005E0118	5.7133	4.311	4.2646	2.0202	-1.1776	5.1427	1.6072	1.7438	-4.1154	4.7125
Z005E0119	-8.1308	-6.7933	-1.606	-4.8529	-2.5859	-3.3574	-5.9713	-4.1305	2.8051	-3.4916
Z005E0120	8.8205	3.2632	5.6899	7.1666	4.5102	3.9544	6.3796	5.3931	-0.8832	8.304
Z005E0121	6.2274	10.3611	7.562	7.187	8.1197	6.7694	9.0917	8.3859	-0.02554	7.1641
Z005E0122	-4.3614	-1.237	-2.0336	-0.9867	-0.09407	0.0319	-3.7204	-2.4969	2.0634	-3.5813
Z005E0123	-4.0443	3.7634	0.2361	-0.595	-1.9062	-1.2932	0.8365	0.04937	3.854	1.6293
Z005E0124	1.3929	5.345	0.4122	4.1258	1.1256	4.7177	2.4075	3.4862	-3.3122	3.3075
Z005E0125	1.3141	2.5786	-0.5659	1.5437	2.7445	2.6304	-2.1506	0.5548	5.0005	-3.8311
Z005E0126	-12.7765	-6.9692	-5.788	-7.654	-8.4367	-3.3373	-6.3865	-5.8613	-1.9008	-8.7924
Z005E0127	0.783	10.2711	6.6955	7.5653	9.1949	3.1984	5.5967	6.9609	-0.8861	4.8071
Z005E0128	3.5984	8.5488	8.6531	5.4436	5.9607	9.375	5.5887	6.9451	12.872	11.2256
Z005E0129	-6.1595	-2.1395	-4.0955	-5.6909	-5.6203	0.7275	-4.5799	-2.3857	3.5708	-2.2915
Z005E0130	5.0077	4.509	6.9082	7.6318	4.4142	3.4743	5.8147	5.4418	-3.7239	5.5388
Z005E0131	10.6863	10.2598	9.9618	8.1963	7.0085	6.7487	6.2221	8.0013	11.7082	11.5699
Z005E0133	-0.04446	7.0852	6.2602	4.4059	4.9793	6.4589	6.8998	7.0655	-3.8417	10.4306
Z005E0134	-3.797	-5.3471	-6.693	-7.481	-3.8508	-10.4091	-10.5317	-6.7774	3.2461	-10.8252
Z005E0135	-5.2392	-1.8453	-2.869	-1.6997	-3.6269	-3.8544	-1.6937	-2.232	2.5908	-3.6331
Z005E0136	-5.5982	-3.4938	-4.7037	-1.9359	1.4867	-3.8181	-0.3561	-0.6351	3.3916	-3.3555
Z005E0137	0.755	1.5987	2.6634	2.8803	-0.5652	3.8087	3.4539	1.0998	8.7327	-2.2059
Z005E0138	4.9605	4.7416	6.8585	8.8467	7.4556	9.98	10.5209	7.4747	14.0778	9.9636
Z005E0139	-2.0109	-4.0661	-3.8512	-4.3697	-1.0531	-4.8298	-2.4559	-3.7631	-8.3882	-4.638
Z005E0141	6.1073	2.5188	4.5527	4.1702	7.0083	6.7965	5.0105	4.694	-0.8872	4.328
Z005E0142	8.5716	9.0607	5.7973	5.374	8.347	3.1626	5.9038	5.7311	12.3825	2.0782
Z005E0143	8.1017	6.0921	2.6193	3.3536	4.465	0.9152	4.6873	2.6091	-0.2589	5.7554
Z005E0144	0.4906	5.0252	2.7472	3.9188	0.6587	4.7219	1.3283	2.6697	6.4697	4.3101
Z005E0145	6.81	0.7432	-1.5928	0.2857	0.517	3.3216	3.8477	1.4129	0.8777	0.8071
Z005E0146	-1.1463	-0.01631	7.299	0.9324	0.9504	7.0897	4.7772	3.446	-5.8382	1.7589
Z005E0147	-1.3152	0.5403	-2.7843	-3.413	0.8519	0.1471	-0.5534	-1.4048	0.4094	-1.9509
Z005E0148	5.1935	-1.9816	0.304	0.2341	-0.6216	-0.03377	-0.9851	-0.5278	5.5539	3.7529
Z005E0149	10.3155	7.0339	4.9341	3.3855	5.8696	4.7308	6.203	3.9648	-2.7595	4.4738
Z005E0150	1.1995	0.5324	3.3041	4.2976	3.5979	-0.02116	5.6162	2.8429	4.3292	6.3868
Z005E0151	7.9834	5.1935	4.3356	4.8095	3.9026	5.097	3.705	4.4961	8.0854	4.0475
Z005E0152	5.3066	8.7538	8.0405	8.5972	11.1659	11.2462	8.3156	9.1985	1.0253	14.7244
Z005E0153	-1.4747	-0.3769	-3.4234	-3.0865	-0.4306	-0.9245	-3.1183	-2.2574	1.3567	1.2111
Z005E0154	-1.8792	-7.6315	-7.1051	-7.9596	-3.9213	-8.5791	-7.8282	-6.6082	0.4179	-10.2119
Z005E0155	-3.6438	-3.3663	-0.1947	-1.9421	0.4008	0.3027	1.121	-1.4945	-6.4331	0.1472
Z005E0156	18.9685	9.7519	12.281	13.0241	9.6499	13.1872	12.8479	11.2359	4.5203	12.9769
Z005E0157	-3.5303	0.729	-1.9955	-0.293	0.2434	-5.4092	-1.4695	-1.5578	-6.8616	0.9132
Z005E0158	-10.956	-4.4966	-6.2542	-7.8439	-4.8527	-4.4156	-3.9573	-6.7965	-12.1314	-11.2069
Z005E0159	-2.4191	-5.8108	-4.1735	-2.549	-2.2483	-6.2279	-3.7766	-3.8524	-5.0656	-3.1824
Z005E0160	-22.1384	-18.1319	-20.5122	-17.866	-19.993	-20.2631	-20.6799	-16.7496	-28.1774	-18.2778
Z005E0161	0.412	0.9828	2.5942	3.0706	2.535	5.8623	2.2091	3.8415	-3.496	1.2261
Z005E0162	5.9927	2.1229	3.3789	0.5051	2.3267	1.5413	-0.591	0.9706	-7.4301	1.899
Z005E0163	7.7348	2.7094	3.0159	1.7741	4.0325	0.2083	5.0096	3.1857	5.8939	8.0482
Z005E0164	5.4755	3.1601	1.6364	2.4249	0.5668	-0.1499	6.1233	1.8423	0.6274	4.801
Z005E0165	6.0524	5.8555	5.4809	2.6899	1.8309	1.8986	2.2471	3.5827	6.3894	8.5054
Z005E0166	-5.4036	-7.1866	-5.9925	-9.6128	-10.7703	-5.5385	-8.624	-8.7718	-14.2895	-11.5445
Z005E0167	-2.9126	-1.0861	-4.437	-5.1696	-6.3887	-5.3467	-2.7436	-4.3022	-10.1344	-0.07691
Z005E0168	-5.8773	3.0839	-0.2436	1.1257	0.5837	-0.7412	0.3968	-0.3345	6.4004	-1.8792
Z005E0169	2.387	-1.9329	2.5798	-0.4214	0.7088	-1.7654	-1.0991	0.9606	2.1923	4.7538
Z005E0170	0.1949	7.1066	7.8058	6.2133	6.2749	6.4296	4.4755	4.6603	-2.5379	7.0123
Z005E0171	-1.3284	1.2118	-0.3382	-0.5809	0.7492	-1.7413	0.7638	-0.307	5.4801	4.3425
Z005E0172	11.5168	9.1435	8.1345	7.0582	5.7423	5.4589	8.5994	7.254	11.6598	7.0368
Z005E0173	-3.4907	-6.0062	-5.9531	-4.1328	-2.2377	-3.4245	-5.2097	-3.6285	-6.52	-5.7471
Z005E0174	9.7591	6.1562	9.7314	7.2749	7.294	11.9226	10.5434	7.9398	16.5409	5.5302
Z005E0175	0.9292	-4.5009	-3.8152	-2.515	0.819	-0.6544	-3.2181	-1.5141	-4.5532	2.5795
Z005E0176	3.5542	4.3131	2.0999	2.1997	1.0311	1.8582	6.0218	3.5878	-0.08541	3.7121
Z005E0178	-7.1547	-3.9582	-4.1586	-3.1406	-1.8325	-4.6035	-5.3235	-4.9021	-9.3823	-1.3447
Z005E0179	-4.7186	-6.9827	-6.423	-5.3901	-8.0092	-4.0273	-8.5713	-6.3525	-12.9871	-9.1149
Z005E0180	10.6827	4.1058	6.5435	8.2273	9.5819	4.8063	7.1111	6.4579	2.8201	1.6698
Z005E0181	8.8156	3.7935	6.4677	3.6513	6.8791	6.8694	3.5831	4.8914	13.3007	9.4524
Z005E0182	-1.3373	-5.3224	-3.6825	-4.4099	-4.1672	-1.2924	-6.44	-3.422	1.9981	-0.9956
Z005E0183	5.285	1.0917	1.332	2.213	1.3252	3.4324	3.4879	2.7731	1.9757	1.4032
Z005E0184	-7.8699	-10.4816	-7.8318	-8.021	-10.8882	-5.8003	-5.9822	-7.8958	-8.4876	-9.6882
Z005E0185	-6.6815	-5.0583	-3.7987	-5.1788	-5.9656	-2.9565	-6.2896	-4.4788	-0.8089	-8.5333
Z005E0186	14.2597	9.4615	6.9591	7.049	6.8023	5.7633	7.0402	8.7064	4.6274	4.7752
Z005E0187	7.2937	-1.0768	1.5219	3.0875	-0.1366	0.5454	2.7038	2.2452	7.7037	-2.3687
Z005E0189	3.6507	1.3626	4.8217	3.3593	2.2856	4.9293	2.531	3.2635	3.5167	5.3974
Z005E0190	-11.4725	-6.5226	-3.8977	-4.553	-1.7827	-1.0221	-6.7477	-3.0959	-14.154	-3.3573
Z005E0191	-16.4386	-18.9407	-17.7882	-15.2776	-14.3727	-13.6939	-14.288	-15.8517	-8.9445	-11.6513
Z005E0192	-0.1743	1.1496	-0.325	-0.6804	0.6836	-2.2326	1.3365	0.5262	3.3841	2.6198
Z005E0193	-2.0628	-3.7836	-3.5596	-4.2224	-6.2776	-5.9339	-5.9336	-3.6783	-3.299	-5.8428
Z005E0195	-7.7405	-1.5853	1.3243	-0.6597	-1.8458	0.5775	1.2309	0.1267	-6.6546	0.3221
Z005E0196	-3.3478	-6.8447	-3.5792	-3.6519	-1.4972	-6.0987	-2.2363	-3.9906	-7.1993	-6.9946
Z005E0197	1.038	6.6753	4.7388	4.0667	2.3011	6.2734	5.4646	3.5754	9.073	-0.9804
Z005E0198	0.4074	-2.0563	-0.896	-2.0447	-2.9885	-1.6003	-1.2068	-3.3322	-6.5207	-3.6688
Z005E0199	-6.5222	-2.1376	-2.0654	-1.8296	1.2312	-0.2261	-3.3443	-0.4349	-7.0282	2.3957
Z006E0001	2.9086	-0.1649	1.9094	-0.1809	-0.4302	1.4407	2.2577	-2.1877	0.9629	-4.0433
Z006E0002	4.4368	-5.4582	-2.6792	-2.9506	0.9942	-2.8426	-3.2258	-3.6372	2.8032	-0.9298
Z006E0003	2.935	8.9071	5.7892	4.0258	3.538	1.767	3.4975	1.4854	8.9205	7.3333
Z006E0005	-3.832	-2.198	0.3046	-5.7164	-0.7585	0.1505	-2.3301	-2.7025	-6.1958	-0.8121
Z006E0006	12.5764	9.9929	10.1352	15.6363	8.6569	9.9362	10.8796	9.2046	7.6306	12.0186
Z006E0007	-2.1913	-7.0739	-0.1061	-4.9258	-4.8818	-2.0754	-4.964	-0.6405	-6.4682	1.1116
Z006E0008	4.7293	3.0295	3.6716	2.167	3.5894	-0.2245	-0.03188	2.9924	7.9703	6.1866
Z006E0009	8.168	3.7801	9.2517	4.5012	4.5978	6.9098	4.8445	4.8561	12.2909	3.8304
Z006E0010	-2.0732	-5.5004	-8.9643	-3.6413	-5.7709	-5.8812	-7.4645	-6.5922	-0.2246	-5.5889
Z006E0011	4.7809	-3.509	-1.3399	-3.2816	-2.6267	0.8351	1.7456	2.7919	3.3058	3.637
Z006E0012	-7.112	-13.876	-6.2304	-13.2056	-10.2542	-11.9134	-13.418	-7.2406	-10.6275	-8.8849
Z006E0013	-4.7238	-3.1794	-6.5034	-6.1454	-3.9763	-5.8729	-0.1638	-2.9948	-10.5783	-2.8494
Z006E0014	2.3118	1.6658	-6.9551	-2.462	-3.7857	-0.9285	-1.7429	0.6679	1.6576	3.2426
Z006E0015	-7.872	-4.2845	-5.725	-2.2079	-7.3765	-8.2459	-5.4366	-4.662	-10.4819	-9.9916
Z006E0016	2.6218	-0.5112	-0.7752	-5.529	-3.145	-1.6574	-3.7695	-3.8633	-1.6731	-6.1323
Z006E0017	1.8303	2.3714	-2.9081	1.0035	1.012	1.202	-1.3579	1.4405	0.7518	-0.02014
Z006E0018	-3.5401	-10.96	-10.2416	-12.6669	-10.3167	-8.6059	-8.7314	-10.0117	-5.1343	-4.7525
Z006E0020	7.2286	12.4511	10.8679	5.8831	8.0999	7.6866	7.6257	10.4439	4.8282	11.7234
Z006E0023	-0.4242	-3.5347	0.2085	4.4145	-0.1595	0.7376	-1.9388	1.5634	2.24	0.3825
Z006E0024	-0.6735	4.7221	3.4871	1.2574	-0.3564	-0.964	2.3229	3.293	6.3167	-2.3394
Z006E0025	2.6225	6.7358	9.0497	8.9071	2.8345	5.4279	7.0355	1.2947	9.1567	6.3774
Z006E0026	1.8285	-0.8858	5.0383	4.2741	0.1846	3.5515	1.5509	3.7909	6.2708	2.5872
Z006E0027	6.3248	2.3059	6.5514	0.9624	3.2995	3.9775	3.3481	6.6499	-0.7697	0.7912
Z006E0028	2.5409	9.0851	-0.7345	8.1415	3.6491	2.5195	4.6861	2.8053	7.6588	2.3949
Z006E0029	-2.6859	-5.6883	-5.9571	-0.06825	-2.2102	-2.5314	-3.2949	0.2344	2.6809	2.5987
Z006E0031	3.1968	3.437	2.3889	2.6723	1.8192	2.3572	1.5303	-0.3096	-5.1994	0.4192
Z006E0032	8.8073	11.9396	11.7343	5.3105	9.3799	8.3107	9.3327	10.517	11.6208	5.7063
Z006E0033	-7.4814	-7.3809	-9.1801	-5.5983	-7.8067	-11.3185	-10.1864	-10.8931	-17.1548	-5.5872
Z006E0034	-1.239	-1.9102	3.9909	-0.676	-0.9433	1.6549	-1.8692	-0.4392	2.9502	-1.6843
Z006E0035	-5.4511	-1.1869	-4.8729	-0.4776	1.3992	-0.5478	-1.6222	-2.7302	0.7636	-5.0562
Z006E0036	-0.6889	-4.5234	-4.3591	-3.4482	-3.4478	-2.5445	0.3406	2.8711	3.0537	5.6131
Z006E0037	-3.6247	-5.1156	-10.0909	-7.8431	-4.3853	-8.7787	-8.6075	-4.8568	-0.6533	-8.5837
Z006E0038	-8.353	-11.9453	-11.2894	-8.5698	-10.1419	-8.5438	-7.0914	-7.794	-17.405	-12.8677
Z006E0041	5.2611	3.7811	1.3076	1.5368	-0.06067	4.2669	1.4466	2.8799	-1.1375	0.7182
Z006E0042	5.275	5.4583	2.8773	0.2176	5.8051	4.7928	2.9682	4.8091	-2.5437	5.3689
Z006E0043	-4.7296	-4.3101	0.2527	1.5134	-2.0468	-0.6243	-3.3329	0.5009	-5.6408	-0.2876
Z006E0044	2.6205	2.834	3.9174	4.2246	6.1141	5.0932	6.7679	2.9785	1.5205	6.7676
Z006E0046	-0.6201	3.4517	-0.372	2.8746	1.6175	2.0946	2.7487	0.7566	-1.4163	3.6087
Z006E0047	-8.7038	-5.6861	-0.3937	-1.6425	-5.7799	-1.1503	-3.2687	-0.2722	-0.9533	-6.0487
Z006E0048	-4.4319	-1.8583	-2.7505	-0.6476	1.1418	-1.7499	-3.9327	-4.9893	2.2834	-1.4422
Z006E0049	5.5297	2.2468	-2.3903	6.3197	0.03416	0.3365	2.3788	-0.1281	5.3659	-1.9895
Z006E0050	9.0233	12.8405	13.6014	12.7175	16.3672	15.0406	15.5055	17.2493	18.3506	14.7657
Z006E0051	3.5976	4.8612	3.9552	6.0052	4.8411	2.6125	4.6918	2.6419	2.4091	4.1994
Z006E0052	12.9039	7.0195	3.5057	6.8816	8.5737	8.2932	9.9274	6.7007	-0.01444	10.2064
Z006E0053	2.9966	1.683	3.2711	-0.5655	0.1964	1.7232	1.141	-0.1129	-5.0172	4.7264
Z006E0054	-5.3061	-3.2333	-7.8528	-6.8042	-5.2596	-5.1281	-5.8075	-4.1414	-7.1757	1.089
Z006E0055	5.0035	5.5638	6.3998	5.8783	2.9011	5.38	5.6372	6.3768	5.0863	4.2524
Z006E0056	6.1357	11.1551	6.0652	5.1635	8.634	9.0416	4.4673	9.7365	4.9044	2.6912
Z006E0057	7.4593	5.3617	10.4118	11.1431	7.3119	9.7381	8.4766	11.601	12.5023	4.3662
Z006E0058	-9.7143	-2.4304	-0.4941	-10.2926	-6.1967	-6.9257	-2.6002	-3.9042	-4.946	-8.6298
Z006E0059	-2.7541	1.7374	-5.2822	-3.159	-2.4743	-2.8124	0.543	-0.5936	3.3836	-0.291
Z006E0060	-8.4299	-6.3443	-0.7671	-4.2712	-2.4237	-2.5216	-3.4074	-4.7421	-7.7078	-1.5219
Z006E0061	-0.1859	-2.798	3.6143	-1.1114	0.4493	-0.1466	-0.5756	0.03601	-5.1203	-2.3146
Z006E0062	-10.3374	-4.467	-3.3394	-4.2107	-5.2732	-3.6235	-4.0675	-3.0611	-10.2889	-8.177
Z006E0063	10.6197	2.5136	7.3841	7.3142	9.7042	5.4938	8.7543	10.6781	9.54	4.3459
Z006E0065	-5.8514	-10.9195	-5.7237	-6.3773	-7.1563	-7.6717	-3.8964	-3.4256	-0.5027	-7.9795
Z006E0066	16.2414	10.0008	17.2703	10.6826	14.6935	13.9787	13.7977	16.6749	18.7962	17.9963
Z006E0068	-1.4497	3.237	2.0202	1.4039	0.7988	4.7146	4.5403	4.2174	2.3684	4.6878
Z006E0069	-2.9375	-7.1479	-1.8488	-3.6138	-7.6108	-3.9774	-6.1557	-4.1488	-11.557	-4.0372
Z006E0070	0.7193	7.1644	-1.4521	9.6407	0.5168	1.6608	4.4857	4.0251	-1.4293	5.9388
Z006E0071	3.5179	1.5766	0.9748	7.0044	3.6551	4.2008	5.2556	5.6013	6.9615	4.2871
Z006E0072	1.5097	6.4714	-2.8238	-1.52	-0.2524	-0.1214	-1.4969	2.0364	-2.6235	-1.4466
Z006E0073	-10.7094	-9.2728	-2.3166	-3.3035	-4.342	-7.3263	-5.5036	-7.0574	-11.7286	-0.4712
Z006E0074	-0.7879	1.8904	2.0314	2.1889	4.8124	1.4992	3.7024	0.8031	5.5469	2.3857
Z006E0075	5.9988	-3.7698	-6.749	-4.3861	-1.7776	-0.6627	-1.578	1.7833	-7.5003	2.8775
Z006E0076	-7.1097	-2.2352	-3.3618	-2.9529	-3.5746	-2.1109	-2.54	-6.1082	-8.7615	-6.9846
Z006E0077	8.3081	3.9427	5.6212	6.9639	6.377	5.0353	6.422	5.3818	6.3532	4.7205
Z006E0078	-12.2996	-13.5253	-6.2664	-13.1036	-9.931	-8.5949	-8.0913	-7.3799	-6.6615	-6.9675
Z006E0079	7.0084	10.2148	10.4298	2.2502	5.1807	3.4929	7.5904	7.4707	10.3574	8.7067
Z006E0080	6.3484	7.407	7.5552	3.5492	6.1949	3.2205	3.3725	2.2081	8.7942	5.8193
Z006E0081	-1.2912	-1.3387	4.6504	1.1572	1.9415	1.1928	2.0118	-1.3057	5.16	4.3717
Z006E0082	-3.5475	-1.596	-4.6085	0.6809	-1.9718	-0.04279	1.2588	0.03631	-6.432	-2.7831
Z006E0083	-5.8432	-1.3845	-4.804	-5.4795	-0.6158	-2.5611	-1.9305	-3.1698	-9.9374	-6.2528
Z006E0084	10.355	7.7617	8.5616	9.1446	9.3419	9.1954	8.4456	10.4138	8.5007	10.4662
Z006E0085	-4.9804	-4.3503	-6.1646	-2.6654	-3.2971	-3.4205	-3.4368	-0.4745	-5.4007	-7.6702
Z006E0086	-5.1153	-6.1898	-6.5931	-4.7273	-4.5395	-4.3075	-2.9541	-7.0563	-7.1168	-5.5783
Z006E0087	-5.0719	0.06293	0.8413	-2.817	-2.2885	-1.6089	-1.5737	-1.4711	0.2453	-2.1096
Z006E0088	7.7881	8.5354	12.8957	7.7176	6.5064	8.5691	9.4321	7.0321	12.1068	4.263
Z006E0089	-0.9936	0.06725	1.0915	-2.6607	-2.8028	-3.9571	-4.0273	-5.5449	3.5793	-6.3093
Z006E0090	7.4651	6.1855	0.5232	0.4392	1.0093	2.7582	0.2089	4.687	-3.157	1.233
Z006E0091	10.7719	8.4602	15.5318	15.2437	13.8142	10.8942	8.3164	9.1759	5.9854	7.2858
Z006E0092	2.0172	4.1687	4.7795	7.4797	3.4841	5.844	7.2267	1.7566	2.079	6.6413
Z006E0093	2.9649	1.6582	4.4322	-2.7063	0.4509	-0.5425	2.3831	-1.7099	-0.8194	2.1744
Z006E0094	-15.794	-6.1973	-13.8389	-10.9057	-9.7865	-9.0759	-12.6241	-13.5084	-15.4025	-9.6519
Z006E0095	12.2166	10.4209	4.5109	7.5574	7.9937	6.4798	6.9845	5.3726	2.5946	5.4278
Z006E0096	-12.667	-10.0219	-12.5041	-10.9238	-10.1499	-9.8688	-13.1018	-12.5317	-7.4271	-13.2678
Z006E0097	-5.2702	1.7611	-7.6497	-6.357	-0.3069	-2.0917	-5.083	-5.942	-6.8991	0.6944
Z006E0098	6.2087	4.4846	1.4414	4.7246	4.4554	1.7797	3.7955	5.0373	6.9623	5.9595
Z006E0099	-12.0183	-16.4891	-15.3628	-11.1375	-12.7889	-13.7113	-17.3647	-11.76	-9.0928	-12.6607
Z006E0100	-15.0254	-15.6511	-16.8597	-15.4745	-12.9179	-11.8727	-10.7551	-10.2369	-14.6928	-16.7309
Z006E0101	6.2122	13.5749	13.3308	14.1521	8.3417	9.5789	9.5913	10.9499	12.0349	7.586
Z006E0102	-3.1791	1.8695	0.9405	-0.00383	-0.4509	-1.4762	1.842	1.2127	-5.4656	4.2925
Z006E0103	-4.4274	-9.053	-11.0122	-0.1314	-8.2559	-4.6512	-5.0829	-9.1789	-2.2385	-7.484
Z006E0104	-7.7765	-4.3694	2.0238	-2.5926	-2.2444	-5.4324	-4.6026	-3.0429	-6.5833	-6.5931
Z006E0105	-8.8333	-8.1187	-1.085	-8.0976	-6.0923	-6.9834	-5.6977	-2.3777	-1.4922	-7.0819
Z006E0106	-4.2991	-6.982	-0.1132	-4.1396	-4.0621	-4.9732	-5.6116	-5.6218	-11.3783	-9.0677
Z006E0107	5.7143	6.1083	7.7169	8.2441	3.947	4.0595	4.3458	-0.4337	0.1653	2.8738
Z006E0108	-8.1511	-6.4948	-0.7436	-9.9098	-4.1757	-6.9817	-7.2965	-9.1317	-1.7442	-5.3531
Z006E0109	-3.6255	-2.7645	-8.1998	-7.5829	-6.5837	-6.1293	-8.7303	-8.2597	-8.2352	-4.6095
Z006E0110	3.1733	7.7573	9.8331	5.1166	6.4508	4.788	4.6272	3.2061	6.5105	6.465
Z006E0111	-1.2617	-2.8103	-6.3371	-5.0503	-1.3413	-5.4518	0.01715	-1.452	-9.2743	-4.2817
Z006E0112	-10.7937	-14.4549	-12.7105	-6.1274	-12.8272	-12.5802	-10.9649	-12.6914	-13.0513	-15.565
Z006E0113	-0.9284	-4.57	3.5044	-2.5843	-0.1231	1.0511	-1.294	2.2962	5.9042	-3.9931
Z006E0114	0.8287	1.5104	-5.6867	-0.75	-1.7699	0.4187	-1.439	0.7253	-4.0865	0.5158
Z006E0115	10.0703	6.7229	7.63	11.9437	8.3752	6.9935	6.3144	8.0956	7.2223	8.6634
Z006E0116	0.05604	1.6142	1.8968	0.6435	1.6248	4.2358	5.0168	-0.7966	6.526	2.2696
Z006E0117	5.2868	3.27	-0.8279	7.6376	0.2401	3.2092	-0.2982	4.8884	0.5078	2.6571
Z006E0118	15.8478	8.3133	10.9311	7.3378	9.7849	6.9356	9.104	6.9247	13.3294	9.6306
Z006E0119	2.7699	-5.5543	0.3889	-3.3199	-3.0505	-1.9804	-0.5947	0.02346	-7.3721	-3.6362
Z006E0120	6.0593	-2.7995	3.5836	-2.0105	0.4547	-1.6331	1.8296	-1.9495	-5.0016	-3.3701
Z006E0121	-2.1843	-1.5502	-3.4528	1.9794	-2.6477	-1.579	1.3697	-2.1125	-5.7861	2.0667
Z006E0122	-5.6305	0.8112	0.9969	-1.1572	-3.0249	-0.815	-1.9087	-4.1462	-6.2696	-5.0186
Z006E0123	-2.7867	1.6156	-2.5955	1.2358	-0.9643	-0.1972	-0.9393	1.6225	4.903	1.52
Z006E0124	3.3909	-0.2119	4.4843	-0.1846	-0.7843	-1.4528	0.906	1.704	-3.7085	-4.4788
Z006E0125	0.8678	2.8604	0.8517	-3.5149	-0.5049	0.9506	-0.9678	0.187	-1.6555	3.8744
Z006E0126	-9.4449	1.8726	-2.6215	-5.483	-3.3298	-3.3779	-1.5214	-5.6935	0.5794	-0.2117
Z006E0128	1.9333	2.4053	1.5957	2.7491	3.5964	5.4403	3.9115	3.1394	11.0398	9.8396
Z006E0129	6.7302	6.5657	13.7721	8.785	11.2304	9.6498	7.6258	7.0104	4.766	11.8419
Z006E0133	-5.423	-2.3384	-3.1563	3.2445	-3.6226	-1.1411	-5.7251	-5.5582	-4.0954	-2.3811
Z006E0134	6.957	4.657	6.6722	2.4191	3.7809	2.7928	3.7515	1.5107	0.3204	7.2653
Z006E0135	12.937	7.4099	3.4543	12.0175	7.8583	10.6383	11.7942	7.207	8.8948	8.4387
Z006E0136	24.6913	16.5798	17.1752	25.123	22.0219	17.9416	18.8794	22.7882	24.5348	19.999
Z006E0137	-1.9936	-4.7957	-3.5038	-0.4311	-0.0258	0.459	-0.895	-3.1907	-1.762	2.3095
Z006E0138	1.9296	-1.5695	0.709	-1.0998	-0.5614	-1.1424	-1.8824	-1.8856	2.0604	3.0323
Z006E0139	9.4188	10.9229	6.116	10.8586	9.3027	7.915	6.5417	9.2612	5.6793	5.7905
Z006E0140	3.6633	5.5097	-0.6312	5.4196	3.2689	3.7042	1.7653	4.2892	8.0104	0.6597
Z006E0141	1.1132	0.1006	1.6607	3.1118	-1.4365	0.1898	-0.2379	-3.527	1.9324	-2.5983
Z006E0142	4.8571	1.9172	4.2173	6.6142	4.2847	2.6111	0.9517	0.1242	6.8847	5.5035
Z006E0143	-5.6681	-2.5167	-7.0669	-4.7496	-3.4081	-3.2163	-3.0937	-2.4023	-10.64	-2.881
Z006E0144	-5.6818	-3.6544	-5.6178	-4.4275	-2.2989	-1.3656	-1.3967	-4.1651	-1.6626	-5.2868
Z006E0145	-3.1021	-2.6728	3.0335	0.341	-0.9841	-1.7773	-0.09117	-4.5378	1.0152	-5.6542
Z006E0146	6.0167	-0.2755	1.1003	5.859	2.6286	1.5469	2.0832	1.4959	-1.6997	5.3107
Z006E0147	-8.8027	-7.5882	-7.1829	-5.2904	-7.2758	-6.3403	-5.2093	-4.4329	-3.1441	-6.7584
Z006E0148	-5.1186	-4.8673	-2.5845	-1.5548	-6.9809	-5.8897	-8.1888	-7.1097	-0.9323	-3.6795
Z006E0149	7.3328	1.1476	7.3752	8.8405	3.0347	3.4436	2.7995	5.6958	-0.3443	0.6657
Z006E0150	0.92	1.887	3.1705	1.7406	4.4835	3.4676	3.6731	0.699	4.7351	-1.9264
Z006E0151	-5.139	-4.0017	-3.779	-5.5487	-2.221	-1.3018	-0.511	-4.8262	-5.2017	-6.7409
Z006E0152	1.5245	0.56	-0.3322	1.6996	4.6123	2.9772	3.9786	3.9742	-1.2248	-1.5738
Z006E0153	1.8981	0.8375	0.502	-3.4005	-4.1338	-3.2891	1.2979	-3.9986	-9.5914	-5.2333
Z006E0154	-6.2411	0.05356	-3.1587	-2.7045	-2.504	-3.7403	-1.1413	-0.8995	-3.2458	-3.0623
Z006E0155	15.78	11.1513	15.4137	10.1389	12.5676	12.178	14.2524	11.5147	9.2314	11.5414
Z006E0156	-5.0069	-2.7736	3.0023	-2.0283	2.7836	-1.6171	3.6637	1.9028	-4.7857	-2.3017
Z006E0157	-8.7201	-7.2957	-5.4435	-8.0621	-8.2318	-8.7505	-5.9685	-8.5887	-9.9981	-7.3092
Z006E0158	0.7552	-2.7754	2.1626	6.5255	-0.09914	1.9052	-0.6934	3.6137	-3.0698	3.7131
Z006E0159	-11.053	-13.4891	-16.4302	-14.256	-11.626	-11.4658	-13.337	-10.7085	-13.9143	-15.8458
Z006E0160	3.264	3.2887	1.3022	0.3938	2.3771	4.8515	2.1594	4.9295	8.9228	-1.2045
Z006E0161	0.8716	0.6532	-2.4521	-0.8996	-2.4884	0.2933	0.6021	0.2385	5.0619	-1.3217
Z006E0162	-1.1623	4.1009	-4.5758	-3.1601	-1.7165	1.0815	-0.2173	-2.0937	-1.0408	-2.1844
Z006E0163	-14.0184	-12.9117	-16.0969	-10.8076	-13.663	-12.2776	-10.4391	-12.7881	-5.5268	-13.724
Z006E0164	1.8937	8.3243	0.6778	4.0856	1.0697	4.545	1.0532	0.9757	9.0909	3.2595
Z006E0165	11.618	8.0639	2.8594	6.916	6.5477	5.7025	5.681	4.7058	10.7476	6.4293
Z006E0166	-7.2102	-3.265	-0.9032	-4.0332	-2.7123	-3.1822	1.1053	-1.565	-6.5425	-1.2541
Z006E0167	-18.6732	-17.359	-12.8275	-15.1827	-13.3805	-14.9551	-17.3042	-14.0323	-12.3878	-14.9459
Z006E0168	9.5909	9.3188	6.0253	9.6675	7.79	6.8058	9.8672	8.7638	3.2453	8.9338
Z006E0169	3.5103	4.2524	2.4569	-3.3932	0.8831	1.757	-2.4822	2.0294	2.3289	0.643
Z006E0170	-0.8174	-8.25	-7.0819	-7.3494	-2.7462	-3.3614	-2.7613	-5.8163	-1.1836	-9.0605
Z006E0171	6.7745	9.5277	6.4574	2.3875	8.8205	4.3902	7.4508	7.8365	11.8922	9.0811
Z006E0172	-15.3522	-16.3936	-13.9906	-11.2063	-10.275	-12.9847	-11.2687	-9.9804	-16.8843	-10.1722
Z006E0173	3.4911	-2.9198	-3.6291	1.6123	-0.5122	1.7759	1.9565	-0.5113	-0.3122	1.543
Z006E0174	0.4047	-0.4153	-2.557	-0.3696	-0.8465	-1.4847	4.3439	-1.2968	2.6836	4.2868
Z006E0175	2.9069	0.4964	2.8764	0.5748	-0.5979	0.5962	0.8717	1.019	-6.1966	-0.5804
Z006E0176	-5.0255	-1.402	3.4771	-0.9542	1.4804	1.3366	-2.8269	2.7864	7.6659	-4.4011
Z006E0177	1.4423	1.4134	-0.927	-2.3908	3.6813	-1.4253	-1.5731	0.6824	-2.8152	2.7912
Z006E0178	3.3016	8.5916	2.2173	7.0364	4.1121	3.7487	1.0775	6.4817	5.2792	4.7272
Z006E0179	0.8965	-6.4606	2.6434	-1.1369	-3.3816	-2.5271	-2.6027	0.3008	-0.7289	-1.5334
Z006E0180	-9.6204	-7.0654	-9.06	-9.2904	-6.0361	-6.1284	-5.1443	-8.7004	-2.5356	-5.1034
Z006E0181	-1.3404	-0.08435	-1.0684	-2.1473	-3.2499	-3.6108	-5.141	-5.0564	7.1299	-6.6339
Z006E0182	3.2778	0.658	0.3839	1.7697	4.5778	4.7095	-0.3675	6.0195	6.9208	1.4792
Z006E0183	-6.2485	3.6309	5.0852	-1.2402	0.9733	2.3941	-2.0371	3.1607	2.7278	0.9342
Z006E0184	-9.4832	-12.8888	-9.8396	-7.1777	-7.1769	-7.5421	-9.8626	-7.3805	-13.2076	-7.8299
Z006E0185	10.7553	11.9571	9.8822	6.4893	10.3703	9.6726	7.5872	11.0636	1.3688	8.7682
Z006E0186	-1.9426	-9.3647	-7.3952	-9.5272	-4.6917	-7.4033	-5.6127	-6.3827	-11.5564	-8.1494
Z006E0187	-0.9981	-6.1701	-1.3575	-1.274	-4.2828	-2.3577	-5.9451	-5.9023	0.4605	-1.4844
Z006E0188	-8.9625	-1.8916	-7.9724	-7.6231	-2.7224	-3.8609	-5.4452	-8.4512	-4.525	-7.1541
Z006E0190	3.9823	2.4074	6.571	0.7345	1.5906	4.4621	4.9974	0.545	0.992	5.4954
Z006E0191	3.0213	11.4592	2.3603	4.4742	7.1501	3.4848	3.8977	2.2187	9.9771	5.3033
Z006E0192	-6.8724	-11.6665	-10.364	-7.6488	-8.2263	-8.4164	-9.6416	-7.3419	-5.3222	-9.5194
Z006E0193	0.6511	5.0863	3.0071	1.5985	3.3886	0.263	3.0814	4.7099	5.6246	-0.2193
Z006E0194	2.632	1.9701	-0.1549	5.0019	4.6176	4.2206	4.4762	1.363	6.3889	4.2833
Z006E0195	-10.4338	-7.411	-4.6596	-3.9974	-7.9232	-8.023	-5.5583	-7.6534	-1.7909	-1.4681
Z006E0196	8.8679	5.2703	1.7215	1.6805	4.0194	5.9919	4.6428	1.4103	8.9523	2.1259
Z006E0197	-0.2688	8.1968	5.1452	1.3249	3.451	1.5493	4.3573	1.7082	3.4601	6.1909
Z006E0198	-8.957	-3.5487	-9.2869	-6.8817	-7.1819	-3.7117	-6.9649	-3.5869	-5.8555	-0.3017
Z006E0199	13.1247	8.4192	10.3968	6.6775	10.1348	10.2234	8.2176	7.6999	14.5995	12.878
Z006E0200	-9.1712	3.7182	-3.8867	-0.453	-0.04374	-3.6427	-0.7107	-1.7287	0.8594	-8.1507
Z007E0001	-2.0987	3.2617	2.4158	6.8445	4.2111	2.5648	2.2794	4.5828	5.0472	-0.5025
Z007E0002	5.381	4.9865	3.8832	2.8241	4.303	4.5998	4.2632	2.0642	1.5646	7.9963
Z007E0003	-7.3374	-6.2809	-5.8995	-10.6871	-6.5734	-7.8569	-7.0879	-7.3667	-5.0948	-8.5558
Z007E0004	9.4017	7.3149	8.6889	5.7749	9.8274	7.554	5.6561	7.2348	5.1787	6.7857
Z007E0005	-0.5579	-1.2836	-0.6818	-4.1955	-4.6466	-2.3144	-3.9646	-0.8624	-1.0573	0.8807
Z007E0007	0.4012	1.445	1.2747	-0.1444	2.7898	1.9815	-0.02384	0.877	0.3565	1.448
Z007E0008	1.3301	3.4843	4.7562	7.8357	4.7968	5.7301	2.9026	3.3475	2.7234	5.9818
Z007E0009	8.1122	3.6449	3.7346	3.3945	5.4075	4.9343	4.4911	1.1963	5.7942	4.1003
Z007E0010	0.6806	1.7178	4.2614	0.1597	3.2615	0.9077	1.406	2.1341	-0.00857	2.1333
Z007E0011	-7.559	-4.1922	-3.9219	-0.09606	-2.8203	-3.835	-5.7051	-4.2631	-6.5674	-1.7535
Z007E0012	-8.7405	-4.8803	-6.3878	-0.3652	-7.2201	-3.4219	-3.9926	-3.7985	-4.2832	-5.2329
Z007E0013	6.0941	9.1562	5.9578	11.4268	7.4356	6.7152	8.1332	5.5341	3.5019	5.7786
Z007E0014	-10.7206	-7.8848	-5.8294	-10.8007	-7.8801	-7.2927	-9.8526	-8.1504	-10.8073	-8.6644
Z007E0015	0.7869	1.9024	1.533	-0.6537	1.9399	-0.9883	2.7249	2.1256	-0.9372	-0.8023
Z007E0016	10.5489	12.4226	13.1524	16.2681	12.5887	11.0479	10.9032	13.977	13.5151	15.1059
Z007E0017	3.842	4.7017	6.239	1.4573	5.4504	4.9296	3.9457	3.8589	5.7288	8.3039
Z007E0019	-13.9737	-11.5826	-10.844	-12.6353	-11.7728	-8.6004	-12.0259	-11.9754	-13.3783	-13.3478
Z007E0020	4.6553	-0.1523	2.3948	4.5753	3.1985	0.4297	-0.7782	2.8396	0.7781	2.0425
Z007E0021	-0.7815	-0.6912	1.7662	-2.8918	0.3753	1.6156	-0.1943	-0.3069	2.5411	-1.954
Z007E0022	-8.0689	-11.9489	-11.6916	-12.3242	-9.1218	-9.8295	-12.7528	-12.3857	-7.7724	-12.7239
Z007E0023	-0.8765	-0.4084	-1.0299	3.1275	-1.9739	0.05487	1.0882	0.2192	0.323	-1.4663
Z007E0024	11.9678	9.6982	8.492	9.3264	9.2326	8.9978	7.4637	7.816	4.8885	8.0549
Z007E0025	-8.5068	-6.6761	-4.7528	-2.5057	-4.42	-6.5422	-4.0072	-3.9051	-8.2781	-2.6127
Z007E0026	1.8916	3.1576	3.7761	2.0571	1.9913	5.5424	5.0963	2.5544	2.0665	3.6138
Z007E0027	-14.9876	-10.2648	-11.3589	-14.6432	-9.0423	-9.3919	-9.4519	-9.2389	-13.4449	-11.1074
Z007E0029	-3.4133	-4.603	-6.2043	-6.9295	-6.5165	-6.0238	-5.6523	-5.4207	-8.9597	-6.0649
Z007E0030	-6.9191	-9.9718	-10.1608	-10.8041	-9.2631	-9.9491	-8.8364	-6.8374	-13.1674	-7.2783
Z007E0031	0.3609	-4.1026	-4.364	1.2117	-3.9107	-2.035	-3.7133	-1.8108	-6.5586	-6.9713
Z007E0032	-11.7399	-13.6396	-11.0881	-13.8994	-14.0981	-11.9021	-13.2243	-9.5939	-9.2787	-12.6697
Z007E0033	-3.6309	-1.1623	-3.0178	2.2823	-2.2934	-0.943	-1.6825	0.2327	0.7378	1.1161
Z007E0034	-0.3448	-0.09868	-1.0822	1.266	-2.27	-0.5353	-2.7496	-1.5046	-4.1614	-0.04786
Z007E0036	-5.1587	-4.3725	-3.8345	-7.1298	-5.6986	-2.3702	-2.4307	-4.1887	-3.1826	-3.9272
Z007E0037	2.1299	-1.3395	-2.6562	-4.5912	-0.2909	-1.6985	-3.2837	0.7959	-0.8405	-5.0361
Z007E0038	7.3601	7.4571	7.5175	6.8705	5.8922	5.6483	6.8073	3.8879	9.0802	5.0119
Z007E0039	-0.5779	-1.4332	-1.2438	3.079	0.1014	0.2662	0.2535	-0.1531	1.3742	0.7904
Z007E0040	9.9391	11.0899	7.0057	5.6556	8.1997	11.3286	10.7967	8.1071	6.2989	6.4466
Z007E0041	-2.3774	-0.2339	-0.4054	2.0118	-0.7745	-1.9857	-1.9888	-2.233	-0.1813	-3.9516
Z007E0042	5.2427	4.6959	5.0949	1.0875	4.693	4.2442	4.6859	6.1943	-0.1548	2.1401
Z007E0043	9.1456	3.9006	4.7674	3.7111	5.9598	5.2264	6.3068	2.7564	4.509	5.1429
Z007E0044	-1.5351	-0.3887	-0.5094	2.0316	-2.5833	-1.5258	-2.1322	-1.7875	-3.6914	-0.2764
Z007E0045	-5.2724	-2.4199	-1.6904	-4.1283	-1.1919	-2.6963	-2.005	-3.4025	-4.5581	-2.1147
Z007E0046	-12.058	-9.8604	-12.4712	-10.1054	-12.1732	-9.0701	-9.6044	-9.2906	-13.9364	-8.918
Z007E0047	-6.2816	-3.2898	-2.0501	-6.0882	-3.9665	-3.5599	-5.3406	-2.646	-0.9888	-4.0636
Z007E0048	9.6562	8.0981	8.8569	13.0519	11.5258	10.193	7.88	6.796	13.7424	8.7753
Z007E0049	-3.6718	0.07329	0.3215	3.4971	-0.3796	1.2872	1.228	0.1095	2.8202	-1.5178
Z007E0050	6.6971	6.4502	7.3959	9.3069	4.1489	7.0673	6.631	4.5629	7.2986	7.1778
Z007E0051	-2.0948	-3.8782	-3.4261	-4.337	-4.4442	-4.3582	-3.6222	-2.0796	-0.9456	-4.5595
Z007E0052	13.6679	6.7559	5.3735	7.7849	6.3086	5.9611	8.7045	8.694	6.2901	4.9371
Z007E0053	4.6808	3.888	3.6007	2.9566	7.0342	5.832	6.5933	3.544	7.8076	5.4454
Z007E0054	-2.9418	-1.215	-1.309	2.3076	-1.9209	-0.6038	-0.9458	-1.6551	2.105	-2.4832
Z007E0055	-5.8781	-4.1799	-4.3582	-1.3893	-6.6184	-4.5437	-3.3223	-3.3657	-3.2299	-4.4893
Z007E0056	2.5371	3.2653	1.8162	0.5029	4.3239	4.3513	3.0056	4.4034	2.2868	4.9508
Z007E0058	2.0363	-0.5782	-0.03045	-0.1815	0.8494	1.6214	1.5784	1.6621	-0.2028	3.4055
Z007E0059	-5.2095	-2.9079	-2.469	-3.9209	-2.9611	-4.1944	-2.6521	-3.6479	-4.6122	-0.9482
Z007E0060	12.5074	11.1404	13.2794	11.296	11.5485	11.9588	11.9283	13.4452	16.026	15.4097
Z007E0061	-9.1662	-7.0495	-4.2108	-2.5313	-7.3676	-5.6424	-4.7797	-7.4729	-6.7254	-4.9085
Z007E0062	-2.2133	-4.3996	-0.8854	-0.1884	-5.4454	-3.777	-3.057	-1.6175	-6.8106	-1.9313
Z007E0063	0.9919	0.8649	-2.6232	-2.6637	-0.4703	-0.3785	1.5056	-1.6042	-1.9733	0.3813
Z007E0064	-9.4155	-6.8446	-4.4166	-9.5218	-3.4627	-5.7283	-5.086	-6.9668	-1.8207	-9.7436
Z007E0065	-1.4385	2.8171	1.8526	0.9291	4.3647	3.2554	4.3497	5.6439	7.2442	7.6616
Z007E0066	2.5521	1.6404	3.023	0.2268	0.3531	2.2878	3.3228	2.0142	0.2905	2.1629
Z007E0067	-5.7779	-1.4353	-2.5408	2.1552	-0.162	-2.6323	-1.393	-4.6419	-2.8001	-2.9729
Z007E0068	9.96	13.467	13.8859	12.2798	13.2509	11.2402	13.8643	10.4754	14.1832	9.9211
Z007E0069	-8.9993	-6.5164	-8.6844	-2.1908	-3.9998	-6.2342	-5.6273	-4.8186	-9.4981	-6.6454
Z007E0070	2.1067	5.3743	6.9543	7.4793	6.6546	5.103	4.1838	3.8467	7.3858	6.1755
Z007E0071	-4.6757	-2.7726	-3.2679	-2.1389	-1.9638	-2.3714	-4.4161	-2.1121	-0.8028	-2.5152
Z007E0072	-5.353	-7.5625	-9.502	-8.8592	-9.7028	-7.2319	-9.6413	-9.096	-5.6326	-7.045
Z007E0073	4.57	3.6274	3.6867	2.8777	2.5374	4.5081	1.9347	1.9849	4.2447	6.3878
Z007E0074	5.3097	4.8496	4.6635	6.8909	3.7891	4.1363	1.6108	5.7065	5.5573	2.0736
Z007E0075	-1.2904	-1.9626	-0.2858	-4.5931	-1.7513	-1.2894	-3.6196	-2.3043	-1.5522	-3.568
Z007E0076	-10.8813	-6.9367	-9.7981	-8.8309	-6.6268	-8.7392	-5.4075	-4.5176	-11.2071	-8.3453
Z007E0077	-10.7309	-7.1062	-6.784	-5.282	-8.8097	-5.9125	-5.8448	-7.7525	-7.6949	-7.8055
Z007E0078	3.9143	-0.4075	1.6763	-2.3336	0.1236	1.5144	0.239	0.6784	2.686	-2.7887
Z007E0079	-1.1289	0.2499	0.6078	-3.6506	-0.3251	-0.4667	0.3036	1.2506	2.2234	2.7308
Z007E0080	6.9018	4.8297	5.6948	2.5667	6.1305	4.6495	5.691	2.8087	7.9474	6.6661
Z007E0081	5.8888	3.658	4.1553	6.3434	5.3794	4.2997	1.8887	4.2205	1.1644	0.7776
Z007E0082	-2.4611	-3.0548	-1.6914	-5.1653	-0.6744	-1.8663	-3.944	-2.9763	-5.0169	-1.7831
Z007E0083	2.9285	0.1067	0.709	0.7356	-0.9206	0.3251	0.5266	1.9976	-3.0898	-2.7919
Z007E0084	15.3594	13.8422	15.0217	19.6445	15.5361	15.078	13.1099	15.4633	17.7788	16.2711
Z007E0085	-10.9319	-9.2765	-10.0893	-6.7178	-11.9208	-9.7119	-12.174	-12.3221	-6.6801	-12.2854
Z007E0086	9.8088	6.9599	5.1973	5.7831	4.2145	7.3823	7.748	7.6584	1.4323	4.9531
Z007E0087	-1.3057	0.7392	-0.3987	-2.1236	0.368	1.2264	1.2879	-0.5145	0.0879	-1.9271
Z007E0088	-1.2526	2.7426	1.9209	0.09326	-0.2698	-0.04242	-0.4427	3.9712	1.848	3.5928
Z007E0089	-1.1228	-1.3582	-2.424	-6.1265	-1.7508	-2.6256	-2.9094	-2.3062	-1.7143	-4.5941
Z007E0090	-0.06207	3.3819	3.2456	-0.6024	4.4796	2.7496	4.2564	4.326	1.372	4.9989
Z007E0091	-3.2013	-0.9529	-3.0286	2.2464	-3.4783	-1.5079	-2.2738	-3.2155	0.1725	0.7974
Z007E0092	-7.882	-7.513	-7.5394	-3.0939	-5.591	-8.4333	-5.6792	-8.7795	-3.3606	-7.557
Z007E0093	9.1025	8.4775	7.5012	6.9672	8.9123	6.2218	8.1749	6.6262	4.3011	6.3403
Z007E0094	-4.9146	-7.0436	-5.666	-8.7127	-7.4737	-6.2443	-5.4327	-5.9561	-3.8161	-3.1544
Z007E0095	-1.0623	-3.3427	-3.2181	0.5012	-3.6288	-4.4404	-1.3541	-4.3896	-3.7522	-3.5851
Z007E0096	-14.2717	-12.9515	-10.4756	-15.3432	-11.6769	-9.8687	-11.5457	-10.6558	-15.8671	-15.4197
Z007E0097	-7.2506	-7.7308	-9.9309	-11.1833	-8.0045	-7.0107	-8.7461	-9.5516	-4.827	-8.0451
Z007E0098	3.2523	3.4587	5.9698	4.766	2.1415	2.4878	2.9925	2.3146	5.4997	1.8447
Z007E0099	-5.5885	-2.1618	-2.3121	-5.9533	-0.6073	-2.0354	-3.7184	-2.9074	-5.0784	-3.9656
Z007E0100	-5.092	-3.0874	-4.2108	-5.8466	-3.054	-2.7658	-5.0049	-5.3164	-6.0921	-3.6192
Z007E0101	4.3304	4.5822	5.2161	6.0307	4.7017	3.5429	2.111	6.342	-0.2974	6.1638
Z007E0102	9.2035	4.2256	4.2252	1.0182	1.3305	2.4401	1.8057	6.809	1.6999	4.0716
Z007E0103	4.51	2.2948	1.5819	-0.9659	3.262	1.8617	2.2087	3.7956	5.0106	2.8288
Z007E0104	-2.1943	-4.6976	-2.9768	-7.6028	-5.7567	-2.9776	-5.0525	-5.9154	-6.2973	-7.2229
Z007E0105	7.1851	3.4885	3.4709	1.1957	4.2879	5.6007	5.2383	5.8852	1.8009	5.3132
Z007E0106	7.0859	5.7635	4.9902	5.6935	5.7733	5.8323	6.7511	4.0924	3.0246	8.039
Z007E0107	2.9957	2.8904	2.3271	8.1072	3.4865	1.2794	4.5571	1.3412	-1.5307	-0.1739
Z007E0108	-5.7774	-5.2946	-6.225	-5.3832	-3.7266	-4.1184	-5.5484	-5.9656	-0.1396	-5.6983
Z007E0109	4.2953	3.8814	3.3399	0.9902	0.1554	2.2765	0.1386	1.4071	-0.16	3.6673
Z007E0110	-5.3197	-2.5224	-3.9463	-5.5873	-2.5857	-2.3726	-4.2329	-3.9827	-0.9072	-2.0034
Z007E0111	-1.8112	-2.3873	-3.8768	-5.3598	-0.2063	-2.7173	-0.8626	-1.1523	-4.4289	-4.2867
Z007E0112	1.0836	2.0803	-0.4008	0.6214	2.037	1.1018	0.5227	1.2254	3.6376	2.3575
Z007E0114	1.8513	2.3432	2.8701	6.9393	3.4848	1.069	3.1606	-0.2637	-1.0984	0.4962
Z007E0115	-7.1614	-6.3333	-4.5314	-8.4772	-7.4618	-4.9974	-6.5011	-6.0747	-6.7038	-4.0472
Z007E0116	0.2117	4.2331	6.1886	0.2205	4.2601	4.5931	4.7408	5.7007	0.6581	5.5342
Z007E0117	8.4535	9.7672	9.425	8.9445	9.214	9.3777	10.3352	9.5057	11.9561	9.5785
Z007E0118	-1.8548	-3.1686	-2.2365	-3.4444	-2.0969	-2.9136	-2.1351	-0.7892	-5.417	-6.9127
Z007E0119	7.9365	5.2661	3.6302	7.3594	4.5544	5.9033	2.5026	6.3248	2.6805	2.2992
Z007E0120	6.68	5.1052	4.8254	4.3356	4.1951	4.9955	5.5434	6.1037	7.0032	2.6472
Z007E0121	-0.9105	-3.4547	-2.4566	-4.3952	-2.6355	-3.291	-2.2044	-4.6793	-0.5417	-5.3418
Z007E0122	5.1362	2.6636	1.7767	6.007	4.2262	2.2676	2.9433	0.4784	1.6388	0.6601
Z007E0123	2.1532	0.02379	-0.5264	-2.3188	0.5289	1.0153	-0.4481	-2.0777	-2.5164	0.9244
Z007E0124	-2.5887	-5.618	-5.9016	-5.7671	-4.3619	-5.5967	-4.1534	-6.7554	-6.172	-4.6794
Z007E0125	-9.588	-10.7083	-12.3768	-9.2816	-12.7976	-10.9739	-11.7541	-11.7858	-10.3273	-8.0036
Z007E0126	8.1666	6.8711	6.8307	9.7737	8.4556	7.5664	7.6975	5.7389	9.5598	7.8154
Z007E0127	-11.181	-8.4232	-11.0001	-11.3184	-9.3004	-10.7907	-12.1552	-6.4064	-11.4845	-10.6829
Z007E0128	-0.5557	0.8234	-0.4566	-0.3306	0.4486	-1.8051	0.5232	0.9535	-3.7593	-0.7794
Z007E0129	1.4367	2.9731	2.3138	0.2481	3.7141	3.0815	-0.1086	3.787	3.9967	1.8839
Z007E0130	-2.4247	-4.0582	-4.31	-0.2419	-5.2197	-2.4617	-2.3552	-4.9632	-6.745	-0.4052
Z007E0131	-2.3833	-0.6614	0.8488	3.2597	1.7966	-1.4011	-2.2234	-1.3596	-3.5385	-1.7214
Z007E0132	-1.6676	-0.9268	0.09673	-1.6815	-3.5394	-0.05907	-0.1431	1.4778	-3.5511	1.6196
Z007E0133	4.3245	7.2411	8.7865	5.7915	7.705	6.4167	6.742	6.1264	9.6143	6.108
Z007E0134	-4.0972	0.6652	-0.8036	-1.5208	0.3753	1.0707	-2.1117	-0.4607	1.9391	-2.6498
Z007E0135	8.719	6.6252	4.908	7.8944	5.2743	7.9136	7.0414	6.1817	5.7647	8.8531
Z007E0136	-0.7951	2.0075	3.1885	-0.9943	-1.14	1.2035	2.5534	3.2573	4.1555	1.0424
Z007E0137	6.3463	6.613	6.0922	11.4511	5.407	6.4202	8.7287	5.111	4.4907	10.4826
Z007E0138	-0.1202	2.3103	3.4812	6.0547	2.1761	2.612	-0.2398	4.2719	3.4749	3.4009
Z007E0139	-1.2173	-0.9983	0.5517	1.8733	-0.03247	1.263	1.6836	2.0915	3.3582	4.8337
Z007E0140	3.283	2.2303	0.4693	1.7937	3.086	2.0175	4.466	1.3649	1.3397	3.0525
Z007E0141	-6.9195	-8.0936	-8.4377	-11.6274	-8.6732	-8.3523	-6.7644	-10.295	-5.4354	-9.8316
Z007E0142	4.9674	8.8052	10.2874	8.3445	9.8558	7.7115	8.0781	9.4069	7.5546	11.5899
Z007E0143	13.9709	12.6837	11.5287	10.5687	12.305	10.8691	12.2602	12.579	8.0662	13.2536
Z007E0144	-5.4704	-4.5952	-2.2402	-6.7166	-1.2796	-7.0467	-3.9036	-3.2561	-0.1912	-2.4396
Z007E0145	-1.7813	-5.7458	-6.7651	-1.0088	-3.0446	-6.3795	-6.9921	-3.405	-4.5254	-3.8845
Z007E0146	-1.8121	-1.8502	0.489	-2.7855	-1.4571	-1.6243	-0.1503	-2.4747	4.2857	0.4783
Z007E0147	11.4941	8.4662	6.6624	8.6137	7.3985	6.0951	8.1351	6.1454	3.5603	7.5738
Z007E0148	-2.9028	2.6504	0.1676	-0.4726	1.1336	2.5128	2.7016	3.2939	3.6378	5.9098
Z007E0149	-2.5211	-1.6947	-1.1576	-2.818	-0.09074	-1.0156	1.4961	1.1729	2.1037	-2.209
Z007E0150	4.0365	2.2465	1.6002	4.6427	0.8624	1.3255	3.1466	0.6059	0.07946	2.997
Z007E0151	-2.7015	-4.7439	-7.1287	-6.8694	-6.8335	-4.8804	-6.7956	-3.1664	-8.0704	-4.0894
Z007E0152	7.5782	6.6252	6.931	4.7406	5.65	5.4513	7.6369	8.771	6.1336	5.889
Z007E0153	3.3346	-0.54	-1.537	-1.4965	0.5835	-0.5396	0.7008	0.5167	-0.4921	-1.4327
Z007E0154	11.7957	6.5519	7.0077	9.9722	6.5844	7.2517	8.6289	6.2635	9.2821	6.9671
Z007E0155	1.4396	0.5425	2.3669	0.2738	2.2529	0.7361	0.2924	-0.9206	3.5075	-3.2383
Z007E0156	-5.0658	-7.5268	-4.6384	-2.4674	-8.4388	-5.2477	-5.5712	-4.6184	-9.1778	-2.3823
Z007E0157	7.976	9.0718	10.8783	6.6911	10.335	10.206	9.0533	12.9476	12.9841	12.1226
Z007E0158	-3.7161	-4.986	-6.7519	-2.2164	-5.5342	-7.2699	-4.2249	-3.0603	-4.2498	-7.2477
Z007E0159	5.8938	2.3207	4.8682	5.5671	3.2098	4.2873	3.6615	4.8501	3.2306	0.7947
Z007E0160	9.7968	5.5969	4.2927	7.5418	4.3689	5.3785	2.8273	5.7817	4.971	4.1283
Z007E0161	2.5872	1.4239	2.045	-1.2389	-0.3871	0.03736	3.414	-0.6913	1.0874	2.0719
Z007E0162	-2.6781	-3.5587	-3.7624	-1.9682	-3.4404	-2.3754	-3.6907	-4.4781	-1.844	-2.4903
Z007E0163	-15.4764	-16.4858	-18.5768	-13.7036	-17.6225	-17.4023	-19.1718	-15.8415	-15.448	-18.5749
Z007E0164	-0.3723	-1.2673	-3.3235	1.1154	-1.7748	-3.3639	-4.6587	-0.5695	-7.6635	-3.8727
Z007E0165	-2.1267	0.5584	1.6147	-3.5683	-2.02	0.476	-0.6696	2.2137	-2.2045	-1.2584
Z007E0166	2.4075	0.82	2.3804	4.1745	0.6473	3.1471	2.4956	1.7108	4.1811	-1.4341
Z007E0167	1.0963	1.1142	1.9567	5.2994	3.2735	0.6674	2.6412	0.4749	-2.2668	1.8029
Z007E0168	-14.7839	-16.6104	-15.275	-11.1806	-15.2633	-17.1082	-14.1192	-14.2209	-14.0825	-16.9058
Z007E0169	-2.0122	1.9919	1.5618	0.2643	-0.03123	1.796	2.6262	0.2896	5.5206	3.2872
Z007E0170	8.2787	7.6235	5.3304	4.2833	6.4688	6.3356	5.8744	6.0172	9.616	9.311
Z007E0171	-3.5227	-4.3272	-2.6818	-5.1995	-2.7437	-3.8331	-3.3526	-5.7122	-1.0583	-1.0746
Z007E0172	9.4601	8.9869	7.6419	11.8383	8.6131	7.7992	7.937	6.2686	10.8106	7.5889
Z007E0173	-2.9954	-3.4751	-4.2789	-5.7325	-1.4966	-2.5011	-3.6493	-1.3951	0.4027	-5.6441
Z007E0174	-3.1364	-3.1757	-2.8686	2.2468	-0.5604	-3.2728	-2.142	-4.2588	0.8444	-1.3045
Z007E0175	-0.9122	-1.1644	-0.6242	-0.9704	-3.4895	-0.9921	-0.08204	-3.0834	1.1703	-2.4544
Z007E0176	3.3273	5.323	6.1003	9.6094	6.7006	5.5264	4.3367	8.3814	1.6247	5.194
Z007E0177	0.8147	0.138	-0.8723	-2.4897	-0.7392	-1.5417	0.5875	-1.2401	0.5365	2.3191
Z007E0178	-12.0159	-13.8714	-10.9573	-14.5884	-11.5599	-13.004	-16.2807	-14.0828	-14.1756	-9.4462
Z007E0179	-6.0858	-4.0529	-3.1656	-7.1232	-5.0248	-4.7761	-2.7707	-4.6616	-8.2429	-7.6156
Z007E0180	7.4758	4.2078	4.4463	1.4098	2.6476	4.3586	6.0444	1.3112	6.3281	-0.7437
Z007E0181	7.9787	7.1162	8.0637	10.7425	6.9739	7.2873	8.6795	8.8986	6.9251	5.8249
Z007E0182	-4.2853	-4.5349	-4.9334	-7.0721	-3.0917	-4.873	-3.727	-3.0818	-2.556	-3.6648
Z007E0183	-13.8898	-9.4172	-10.7086	-12.105	-11.2049	-8.8475	-8.126	-11.122	-5.3455	-9.763
Z007E0184	-8.7458	-7.5686	-9.6507	-3.4141	-7.0892	-8.7493	-6.8256	-9.4133	-10.1634	-11.0515
Z007E0185	2.099	0.2578	-0.3991	0.566	1.7448	0.3618	2.6304	0.2646	3.298	1.0099
Z007E0186	6.95	1.2292	-0.2702	1.2264	4.1915	0.2788	4.0574	0.3835	3.3422	4.5498
Z007E0187	-4.0667	-7.6153	-7.3006	-8.887	-5.8997	-6.9901	-7.4179	-7.3757	-9.0243	-5.3333
Z007E0188	-13.344	-11.4649	-10.4433	-12.7844	-14.3131	-10.6243	-11.1568	-12.5429	-12.9315	-9.4628
Z007E0189	12.3885	11.0769	10.9172	10.6822	12.1885	10.9507	12.7566	11.3236	13.2233	12.2884
Z007E0191	2.5063	0.3342	1.2693	4.8632	0.8487	0.249	-1.3733	-1.3826	3.5876	2.1823
Z007E0192	9.0772	6.0735	5.3019	3.2445	4.2183	5.494	3.3751	4.8115	3.2899	7.0016
Z007E0193	-6.5387	-4.1706	-4.6857	-5.0821	-1.4398	-2.5459	-3.5451	-1.8983	-2.5616	-6.138
Z007E0194	6.9053	7.8376	5.8625	4.9133	5.4897	6.3501	7.3805	7.2837	8.5739	10.4344
Z007E0195	1.1512	4.0808	5.3532	1.1272	5.877	3.7699	3.851	5.9747	6.8213	2.4428
Z007E0196	5.7283	6.1661	4.2876	6.995	3.6435	6.5086	7.6526	4.9855	4.9546	5.9347
Z007E0197	0.1768	-0.6735	-0.2757	2.6677	-0.9601	-1.5118	-0.9031	1.4443	1.0889	-3.4854
Z007E0198	-2.6749	-2.2429	-2.591	3.2924	-3.6087	-3.1928	0.2836	-4.0136	0.8604	1.1331
Z007E0199	2.0713	2.402	3.2811	-0.8142	2.3748	0.6271	2.5063	3.7636	4.1696	0.2417
Z007E0200	-8.1738	-9.0803	-6.8045	-10.4379	-9.1959	-6.6184	-9.9973	-11.0229	-8.0981	-8.7509
Z008E0001	7.1402	1.9629	7.2787	2.123	7.3541	1.3476	-0.3189	2.5522	0.7881	3.1797
Z008E0002	-11.0937	-9.9622	-3.9362	-15.4682	-10.155	-10.7184	-5.0363	-10.1326	-6.7063	-6.8832
Z008E0003	13.5186	16.8021	12.7614	23.9832	12.5532	17.8959	11.3189	14.6838	14.3348	15.4035
Z008E0004	9.1929	10.2273	10.9728	5.3118	9.2181	5.1138	10.8057	5.8486	9.4228	11.4311
Z008E0005	-4.31	-6.8834	-2.34	-8.667	-1.5348	-2.2238	-5.7511	-5.4144	-3.5338	-5.8946
Z008E0006	-3.3907	-7.4852	-1.5052	-8.791	-7.9973	-8.2455	-7.8634	-6.1721	-8.666	-4.6914
Z008E0007	11.8585	7.922	9.5308	6.2454	4.9318	10.6704	12.5407	7.6943	4.8278	7.873
Z008E0008	-4.4911	0.103	2.1585	-4.8608	2.3731	-1.0668	-2.128	-0.5366	-3.0072	1.5487
Z008E0009	13.0346	8.9669	8.2266	-2.6993	7.6496	7.2188	4.342	3.5385	7.3633	6.6488
Z008E0010	15.5438	7.2654	7.4178	11.0298	13.2837	11.0714	9.0458	8.1505	13.3311	10.826
Z008E0011	8.8601	5.0121	6.5445	4.4578	4.9657	4.0653	10.2787	6.7562	3.1177	9.4506
Z008E0012	4.8423	7.6111	6.2196	11.4195	8.0349	5.656	4.2468	3.3829	9.634	5.3401
Z008E0013	-4.6841	-5.5165	-1.5796	-1.1945	1.5347	-2.7959	0.8476	-0.3082	1.2145	-3.3676
Z008E0014	6.5193	6.4528	4.3109	9.7408	2.6952	7.3305	6.5226	4.545	2.9079	8.8318
Z008E0015	5.244	5.873	1.9758	6.9039	1.518	6.6798	6.6475	6.0317	0.8605	4.0405
Z008E0016	-3.5325	2.1162	-3.6673	-0.1065	-5.3084	-0.8962	-5.564	-1.9967	-2.6334	-2.2958
Z008E0017	-2.6491	-7.1921	-6.1125	0.8592	-2.9687	-5.3982	-2.5875	-2.3471	-8.1961	-0.5214
Z008E0018	9.8241	10.2984	5.6798	4.3119	12.4995	11.7671	10.2892	8.0812	11.0576	10.0822
Z008E0019	11.0336	9.9353	12.4609	8.1947	8.2646	6.4074	11.1887	9.8169	11.521	10.6062
Z008E0020	-12.7643	-6.1243	-10.1263	-14.8705	-11.552	-9.9878	-11.8709	-10.1274	-8.7529	-8.8517
Z008E0021	13.2327	7.2911	3.7242	9.7487	4.7927	5.9219	9.0441	9.9213	12.2	9.5245
Z008E0022	-13.6998	-13.1041	-8.4086	-3.6349	-12.5214	-13.3061	-12.2708	-12.1889	-9.2684	-10.7769
Z008E0023	5.6613	-1.0155	3.3957	1.5337	2.8929	2.3156	-2.2417	1.8446	0.5629	2.5736
Z008E0024	-12.2657	-14.213	-19.6715	-16.6726	-17.2938	-13.2555	-12.5242	-14.8488	-10.3585	-13.8394
Z008E0025	-4.6452	-3.4157	-6.2441	0.5528	-1.3443	-0.8877	-6.2898	-4.6564	-5.2598	-5.1558
Z008E0026	6.2847	3.6142	3.7594	0.1409	3.6667	-0.664	-1.1034	0.9713	-2.6319	1.3964
Z008E0027	2.3834	-5.4579	2.8453	0.8709	2.954	3.9095	1.8477	-0.7879	3.0661	1.3669
Z008E0028	5.212	6.2418	4.1067	-2.1633	9.2478	7.3429	8.9064	4.7648	6.8061	0.4845
Z008E0029	-0.1288	5.9648	-3.837	2.4454	2.8577	-1.9661	1.0818	1.8277	0.7552	-2.5617
Z008E0030	1.8699	-0.5442	-1.1623	6.4633	5.1225	1.2021	5.0097	2.7807	5.5497	4.3665
Z008E0031	-9.8046	-9.1011	-2.169	-2.4109	0.1393	-5.6988	-3.5429	-5.8394	-9.2394	-4.7865
Z008E0032	-4.3144	2.0027	-1.1795	0.2134	0.8745	-0.1022	-3.4694	-0.6748	-1.0259	-1.7635
Z008E0033	6.551	3.2083	4.3089	13.0007	4.3558	3.899	7.7043	6.7644	4.9302	6.5008
Z008E0034	-4.3876	-7.4094	-8.0493	-4.2179	-4.4152	-5.8797	-3.2004	-5.7866	-1.6882	-3.5606
Z008E0035	-5.1202	-0.8949	2.6101	5.4432	-1.2616	4.3945	-3.5487	0.4249	5.2336	5.104
Z008E0036	9.8457	8.5827	6.9257	2.8203	6.2725	0.7182	1.6901	4.6787	-2.1303	6.411
Z008E0037	6.1852	4.5622	4.7672	11.503	0.4337	4.275	0.7302	3.9494	5.0383	6.0906
Z008E0038	1.8188	0.5599	-2.7838	0.732	-3.3113	2.1269	-4.4661	0.02345	3.5693	0.2423
Z008E0039	-2.9496	-7.7169	-2.907	-3.0929	-11.1424	-4.7258	-7.323	-8.9882	-10.8474	-9.1774
Z008E0040	8.3163	7.5841	3.5151	12.7378	1.3365	3.0967	5.2049	6.3638	8.9033	5.6798
Z008E0041	5.35	8.7543	12.3675	5.353	10.0794	10.4866	10.1241	9.7633	11.2387	10.2144
Z008E0042	-2.9611	-3.7724	-7.5593	-5.9534	-2.0305	-6.5276	0.7388	-3.509	-6.6083	-4.0014
Z008E0044	8.3253	7.0023	8.9379	4.4099	10.0875	10.5757	7.2564	6.8191	6.1503	8.3818
Z008E0045	6.4709	9.0045	10.1072	7.1274	5.321	3.7913	4.0268	7.3184	7.2574	8.0504
Z008E0046	-31.1253	-28.6016	-23.6556	-27.7215	-24.5315	-22.147	-23.7047	-21.7081	-27.5967	-19.6711
Z008E0047	11.1143	13.1882	10.4142	9.3121	10.949	8.5042	11.6985	9.354	6.8586	6.0359
Z008E0048	8.2657	6.9689	18.1785	21.5789	18.5261	10.3594	11.4124	13.7717	9.1723	12.0136
Z008E0049	-3.0888	-1.4515	-0.9555	1.863	-3.0704	-0.5885	-2.1561	-1.0061	-4.8413	2.7464
Z008E0050	-0.541	-0.00438	-9.2226	-7.8976	-7.2105	-9.0673	-4.4003	-5.6778	-0.7891	-6.746
Z008E0051	19.0062	20.5405	12.6349	18.6301	12.6949	17.7951	12.3547	15.2554	17.0854	17.401
Z008E0052	-3.4436	-7.814	2.3475	-7.1357	-6.0865	-0.4726	-1.8266	-0.165	-4.1794	-2.9394
Z008E0053	-9.5402	-13.7361	-9.3955	-7.9036	-6.8882	-10.6185	-5.734	-7.4165	-12.0671	-9.1985
Z008E0054	10.2344	4.6019	8.7187	4.7418	10.9002	8.1849	8.9813	9.6994	11.3299	11.1969
Z008E0055	-11.0954	-11.7035	-11.8117	-18.2631	-15.5899	-16.6964	-16.4386	-13.1639	-17.2798	-11.6296
Z008E0056	13.6839	18.0072	11.0047	16.843	15.9752	12.8473	13.8569	13.437	10.053	15.4194
Z008E0057	-2.4701	5.7807	5.5184	6.0216	3.0473	2.4698	5.5135	4.4489	5.8823	4.5874
Z008E0058	-10.2315	-11.8034	-6.5272	-5.7465	-10.3989	-7.0217	-3.328	-7.1123	-3.5175	-8.0484
Z008E0059	-0.9083	8.4199	6.5479	10.9837	6.5174	4.8743	-0.6579	2.2988	1.6245	-0.1815
Z008E0060	4.0894	-1.9724	3.8828	5.9861	4.4099	2.7404	1.6931	3.3691	7.3946	-2.2725
Z008E0061	-14.5095	-8.763	-14.9506	-13.7552	-15.1463	-16.122	-15.3044	-12.8286	-8.6563	-12.7367
Z008E0062	-9.6517	-4.024	-11.3624	-4.1704	-9.0265	-8.0615	-3.4184	-4.5165	-2.2963	-5.8262
Z008E0063	-6.2621	-1.9762	-6.8736	-2.7244	0.727	-0.6053	0.002949	-1.6351	-6.2112	-4.9282
Z008E0064	4.0343	-1.5953	0.4691	1.0924	-3.1948	-1.3785	-2.3505	-0.8229	1.3577	-4.3736
Z008E0065	-12.397	-8.4704	-12.9221	-9.9576	-14.5772	-10.3779	-13.3927	-11.5192	-15.9591	-12.1469
Z008E0066	0.8683	6.3516	3.7841	4.0487	4.167	0.09836	4.8085	2.0179	3.1123	2.9186
Z008E0067	4.7064	2.8677	5.1416	5.0355	1.5115	1.1834	0.8406	3.3278	5.7758	0.501
Z008E0068	-15.5621	-12.0818	-15.5903	-15.4291	-14.0886	-14.0915	-12.9468	-13.8668	-9.5284	-11.1403
Z008E0069	-25.7498	-15.9513	-18.4666	-17.7399	-18.6417	-23.495	-25.6198	-22.7667	-17.4418	-25.3061
Z008E0070	3.1804	-3.7227	0.9518	-7.723	-2.5606	-0.8061	-1.653	-0.7101	-4.338	-1.1818
Z008E0071	-1.1557	-1.6484	-2.5558	-1.7254	-0.2345	-5.0198	-5.0644	-1.9067	-3.3692	-5.01
Z008E0072	15.1338	5.373	1.2924	9.7452	9.2175	3.533	1.3889	7.2611	4.4271	4.1839
Z008E0073	15.2668	5.9616	9.6877	6.0749	7.4492	14.2217	14.0282	11.3813	12.1196	14.1874
Z008E0074	-3.6946	-10.6853	-6.285	-7.7687	-3.4273	-6.5433	-4.6716	-5.6041	-8.3151	-5.4182
Z008E0075	-4.1295	-0.6046	-2.2594	0.07379	-0.9309	-2.0648	-7.4399	-3.2587	-0.03665	-3.1441
Z008E0076	-5.1476	7.4849	3.4445	3.4354	5.3314	3.6843	3.4956	0.2287	-3.0083	2.8823
Z008E0077	6.1405	13.6533	8.5454	8.5583	6.2457	6.2252	9.4249	9.2592	11.3727	7.4319
Z008E0078	5.4156	3.2667	9.8321	5.6547	1.483	7.054	6.6516	6.5721	8.2192	3.4318
Z008E0079	-6.2194	-1.6283	-5.9994	-6.7368	-9.4428	-5.5899	-5.5905	-6.7767	-10.6272	-7.6064
Z008E0080	10.9923	11.0368	9.7896	5.7119	3.7204	5.1575	3.9941	7.7576	3.8156	8.2077
Z008E0081	5.6462	4.8821	4.5676	5.2427	9.7115	6.5863	4.9199	5.6036	7.1295	5.1581
Z008E0082	-1.4625	-8.1296	-5.4223	5.6089	-1.0826	-0.9104	0.02694	-2.2147	-5.8696	1.1861
Z008E0083	3.1218	4.0981	3.7485	-4.7858	1.823	0.1559	4.656	1.7573	-3.9338	1.7274
Z008E0084	2.2583	1.9913	-1.5973	2.3441	3.9625	-0.5148	2.1264	3.0384	-2.6519	4.6305
Z008E0085	-4.1642	-9.5593	-8.8298	-5.5351	-2.388	-7.8003	-6.9645	-3.9514	-7.6553	-2.8671
Z008E0086	-11.5685	-12.1029	-6.414	-10.7139	-6.3121	-10.9257	-6.8563	-8.6501	-7.4214	-8.2378
Z008E0087	-12.1368	-14.0865	-6.1453	-8.7708	-8.8236	-12.4636	-14.31	-12.804	-14.3398	-8.9068
Z008E0088	2.3645	3.6495	4.054	-4.8543	1.3049	0.07973	4.2326	1.9109	-3.3078	0.9754
Z008E0090	-3.4545	3.7161	3.0275	6.5986	1.1059	1.6884	5.0688	2.7319	-1.2603	2.0908
Z008E0091	-1.4775	-0.7457	0.3399	-7.3989	-3.9753	1.5805	-2.6998	-2.0711	-4.1038	-3.2933
Z008E0092	0.7161	0.8788	-5.2348	1.7874	1.6831	-3.4578	-2.1465	-4.0741	2.1398	-2.9776
Z008E0093	15.0797	21.5983	19.0571	11.5093	14.4507	17.9044	19.8362	16.6816	19.3241	14.7081
Z008E0094	1.9663	-1.2176	0.2709	4.9778	4.8561	2.9891	-0.5142	-0.7639	-1.8688	2.0508
Z008E0095	-8.8419	-5.495	-4.4674	-4.8678	-7.6151	-2.9518	-3.0129	-5.0809	-1.4394	-2.4061
Z008E0096	-6.7558	-9.811	-3.3958	-4.7331	-9.6022	-5.2215	-9.7899	-7.0062	-10.1769	-7.2194
Z008E0097	-5.7331	-4.2551	-0.4808	-0.1386	-0.8778	-1.6323	-1.2075	-3.498	-0.1295	-0.747
Z008E0098	6.4661	1.4887	-2.5174	2.9765	5.2481	2.6354	2.3063	0.02749	1.5265	-1.3829
Z008E0099	4.602	3.3711	4.9646	-3.7282	4.5869	1.4967	6.6086	3.6719	0.9653	-0.7778
Z008E0100	-8.9236	-9.6816	-9.3826	-14.5536	-4.2301	-5.6126	-3.0348	-8.0195	-4.6573	-7.0363
Z008E0101	10.9425	4.8148	9.8207	8.3292	6.7524	4.9837	9.3293	10.385	13.2854	10.5896
Z008E0102	7.9218	4.854	4.8974	14.1273	5.8366	10.8431	8.6922	7.5439	11.5897	8.0587
Z008E0103	-5.4193	-4.8836	-1.6663	2.7598	-9.0504	-5.5099	-7.79	-2.1056	-6.9997	-3.4824
Z008E0104	-11.7752	-7.926	-13.4468	-12.7433	-11.8653	-11.5987	-14.3198	-9.3685	-6.0228	-11.5561
Z008E0105	-2.1587	-9.016	-10.0991	-2.6968	-3.4979	-4.3191	-8.3135	-5.141	-1.3649	-4.913
Z008E0106	-2.1723	-2.082	-1.1898	1.9548	-1.0722	-5.6594	-3.2996	-6.2743	-7.1934	-4.534
Z008E0107	-13.1108	-9.567	-14.0323	-16.6306	-13.8336	-13.8315	-7.7957	-12.1866	-14.605	-11.88
Z008E0108	2.9584	4.4008	6.2057	-1.808	0.2993	5.681	1.3613	4.6182	2.6041	3.5237
Z008E0109	-13.8941	-21.4296	-21.3012	-22.6268	-20.256	-18.4409	-21.656	-19.3736	-16.7268	-17.5187
Z008E0110	-15.1564	-7.1744	-10.8431	-7.862	-8.5392	-6.9617	-6.7431	-9.4414	-6.3599	-7.8074
Z008E0111	2.9807	-2.8456	6.0976	2.6416	1.1116	1.3811	5.5315	2.3679	6.7669	1.0284
Z008E0112	-17.9372	-11.895	-14.2836	-10.8733	-17.5592	-12.2037	-12.3172	-16.333	-17.5423	-14.5734
Z008E0113	-10.7046	-15.6116	-14.2062	-17.5927	-14.8872	-9.8629	-12.4759	-10.0245	-14.2256	-10.9064
Z008E0114	-6.8159	-3.8444	-1.8351	-4.7777	-1.5265	-3.6297	-5.6237	-4.4749	-7.311	-6.3437
Z008E0115	-7.6582	-4.999	-9.1577	-12.2273	-2.0222	-4.6137	-5.1005	-7.4613	-8.1145	-7.3118
Z008E0116	-1.5447	-5.5079	2.4914	-3.8907	-1.9475	0.4254	-0.4176	-1.7457	-4.1504	-2.7792
Z008E0117	3.2856	-1.5458	4.2499	6.9799	5.6138	4.2659	0.3882	4.3619	4.8231	2.7623
Z008E0118	-3.8177	-1.0831	-5.0455	-3.4956	0.08372	-1.676	0.5181	-1.7559	0.9622	-2.0683
Z008E0119	-5.6641	0.7368	-4.6867	4.4513	0.4008	-5.7366	0.1996	-1.2209	-6.237	-2.1417
Z008E0120	15.7722	12.8836	9.4895	11.6586	12.6063	9.2788	6.4203	9.4236	14.3124	10.7768
Z008E0121	-3.0155	-9.5878	-5.9504	-12.8137	-3.8493	-3.0358	-0.6609	-6.5769	-3.3739	-7.1115
Z008E0122	14.501	9.7755	13.7485	8.4824	10.6338	12.2029	14.7337	12.1186	14.1751	14.7123
Z008E0123	1.1256	4.6408	-3.9452	3.5339	4.8313	3.7524	4.3202	0.06757	-1.1594	0.9269
Z008E0124	-5.3852	-4.3333	-2.5019	-7.3968	0.504	-3.8467	-3.0143	-2.9272	0.3438	-0.7231
Z008E0125	-3.8121	0.6368	1.6707	-6.002	-3.4677	-2.9959	-1.8448	-1.0752	-5.1689	2.3138
Z008E0126	-16.4269	-2.5043	-3.2631	-12.9751	-6.6458	-7.7506	-8.1446	-8.0739	-6.7375	-9.7499
Z008E0127	-12.8872	-4.6074	-4.5286	2.0607	-3.5066	-9.1731	-6.1187	-4.9463	-2.8142	-9.0556
Z008E0128	9.7272	4.2592	10.2034	3.9425	6.3659	10.5646	6.7432	10.962	9.2897	9.3699
Z008E0129	1.2277	5.4546	5.5143	-1.913	-1.9277	2.2074	1.6491	2.814	-1.7291	3.5594
Z008E0130	-3.2124	1.6923	2.4243	4.5027	7.1166	5.3223	2.2468	1.6831	1.4944	0.888
Z008E0131	10.8987	8.1555	7.5105	8.9258	5.3278	9.0187	8.469	6.4249	4.4146	8.8448
Z008E0132	-8.8147	-6.7149	-6.5666	-10.6063	-9.6221	-7.1474	-8.7393	-4.9037	-3.4018	-8.6899
Z008E0133	-10.8388	-3.6062	-4.4426	-1.4957	-4.8524	-1.2875	-3.1299	-3.372	-5.8244	-4.9364
Z008E0134	-5.6047	-8.8204	0.9258	-0.1353	1.5562	0.3542	-4.6212	-5.5445	-7.662	-5.2239
Z008E0135	11.3059	14.34	7.9534	12.1852	15.4961	9.4614	12.7606	7.9963	14.0929	7.2579
Z008E0136	9.4319	10.0751	5.9112	4.5413	4.3609	10.8219	7.5135	9.2002	11.8139	10.0738
Z008E0137	-2.2751	-7.2734	-7.5102	-8.8019	-9.0934	-1.8923	-2.9344	-3.1709	-8.0134	-4.9061
Z008E0139	-3.8067	-3.4412	-5.2555	-5.4338	-2.0587	-5.4705	-2.3723	-6.2911	-8.1773	-5.1573
Z008E0140	6.2381	6.8783	2.4548	5.5726	2.9855	4.4002	5.929	5.3886	9.9977	2.5488
Z008E0141	8.0526	10.0462	7.1285	8.821	4.3406	9.3878	4.9243	5.9172	8.1626	7.2665
Z008E0142	1.4104	-5.1755	-1.4501	1.9764	-5.0632	0.2703	-5.6109	-2.0684	3.4775	-3.6515
Z008E0144	-0.8238	0.2766	-0.9556	0.478	-2.4834	-1.5023	2.4382	-0.1087	2.273	0.2125
Z008E0145	2.035	4.4613	0.2468	-4.2278	3.9931	1.8353	5.0216	-0.4205	0.01974	0.8421
Z008E0146	0.6313	5.7732	2.6171	12.2466	0.1741	6.2054	-1.1608	3.5361	2.1693	6.2748
Z008E0147	-6.3715	-6.1937	-6.3454	-6.014	-3.6461	-8.1431	-8.164	-6.6022	-4.5601	-4.5599
Z008E0148	10.4629	2.315	4.327	-0.6162	1.3592	5.9222	3.6484	1.859	5.0086	2.6026
Z008E0149	9.106	10.5292	10.8173	3.96	4.385	6.1137	5.5443	8.2739	11.7424	9.1212
Z008E0150	-0.6418	-1.9778	3.52	1.2354	-3.1031	-2.5762	3.7931	1.5888	-0.9331	-1.559
Z008E0151	-10.9871	-2.3543	-6.6874	-3.2784	-1.8905	-2.2782	-9.2533	-3.198	-4.9044	-4.4029
Z008E0152	-5.4356	-6.8321	-11.2423	-10.0049	-11.4921	-5.681	-8.0381	-8.758	-9.6171	-9.8084
Z008E0153	-9.4843	-7.6295	-11.1893	-11.3451	-6.2328	-5.9758	-11.1201	-7.3587	-6.3388	-7.8596
Z008E0154	-17.7492	-8.5903	-4.9057	2.3253	-12.3654	-9.4818	-11.215	-7.6461	-6.0992	-4.4836
Z008E0155	-13.1141	-8.6155	-9.2302	-13.3323	-14.9161	-14.7619	-8.9443	-10.1245	-15.7037	-11.2005
Z008E0156	4.5164	-7.9926	-4.0593	0.009519	-1.2901	0.3989	-0.2277	-1.0692	-2.8496	-4.4021
Z008E0157	0.8175	2.9318	-3.7051	-1.8129	3.2044	-0.3242	-1.1356	1.9808	3.8492	-0.609
Z008E0158	5.6917	-4.3795	-2.4662	1.6619	-1.8968	-1.3176	2.552	0.1443	0.3189	1.2573
Z008E0159	0.6081	1.7117	0.4266	6.9875	-5.6596	-1.6468	-5.5236	-2.7944	3.0197	-0.5073
Z008E0160	-11.2081	-11.4713	-8.0099	-7.3005	-9.6266	-7.9696	-3.4584	-7.4476	-8.9328	-5.9382
Z008E0161	3.2857	-1.5643	0.9553	3.2098	2.9855	3.2872	1.9268	0.9868	-0.5831	0.8742
Z008E0162	15.5642	12.3705	12.8817	17.8013	9.7291	9.3766	13.2155	13.6127	9.2209	10.2669
Z008E0163	2.8225	6.2901	7.6066	4.2989	6.5193	6.1394	4.0991	3.4856	6.8899	3.9595
Z008E0164	-21.2898	-19.1594	-15.2093	-15.0601	-19.9183	-14.8023	-14.1965	-17.3808	-14.1919	-17.2424
Z008E0165	8.2167	7.6306	-0.3263	0.8197	6.6338	1.065	1.8062	2.5762	5.7479	4.9165
Z008E0166	4.6423	1.4776	3.1505	8.5357	6.2267	5.1193	-0.12	3.3253	9.4784	4.2214
Z008E0167	-0.2352	-0.6677	-2.0618	1.5726	-3.0058	-5.9001	-3.6951	-4.07	-6.3278	-3.9212
Z008E0168	-3.7344	2.636	-2.7636	-4.0237	-4.9978	-4.0569	2.2666	0.02069	-4.7431	0.4105
Z008E0169	8.4746	12.1799	5.747	7.9682	5.7721	10.8693	3.718	9.002	7.2683	5.6435
Z008E0170	1.6798	0.4676	-1.5083	-0.6463	3.3157	-4.7161	-4.017	-1.8836	-4.9727	-2.1673
Z008E0171	2.4241	-5.3202	1.5281	7.9219	-1.296	-1.2214	1.7069	-0.2117	2.6249	-3.3628
Z008E0172	-10.9981	-10.1115	-11.2581	-7.2759	-4.9295	-6.1434	-6.4407	-5.3325	-8.6041	-9.0501
Z008E0173	20.7961	15.8643	7.2913	5.4266	7.023	12.4444	7.9727	13.2226	14.0022	11.1912
Z008E0174	3.005	3.8659	2.7724	8.6529	1.4867	6.3037	4.3046	2.0178	6.6826	0.8074
Z008E0175	-5.8167	-5.6369	-5.5286	-6.2326	-1.7595	-3.2687	-3.7052	-2.6183	1.2495	-3.2418
Z008E0176	6.6895	-0.759	4.6467	7.8699	7.1273	2.8695	1.9399	5.7953	10.6309	3.5193
Z008E0177	-1.5984	-0.1668	-4.2474	-3.0551	1.0638	-2.447	-4.802	-1.214	0.6074	-1.3587
Z008E0178	9.9644	14.7038	11.5346	4.3202	7.1877	4.6771	9.8772	7.7237	3.6527	8.286
Z008E0179	2.1451	4.2124	-1.5413	-3.0713	4.6538	-1.511	-0.7729	2.9596	-0.3378	2.0779
Z008E0180	6.1895	11.437	9.0932	8.2118	8.8649	3.0718	7.3217	6.5498	3.9425	7.2914
Z008E0181	-9.3564	-10.3802	-7.9528	-4.5037	-6.6854	-2.0466	-8.0028	-4.737	-8.19	-5.4126
Z008E0182	10.6744	8.5518	6.9779	16.5083	13.7859	9.5548	10.975	11.6625	14.7552	9.916
Z008E0183	-9.6995	-10.3228	-9.5776	-16.5867	-8.539	-8.9164	-7.2556	-8.9761	-14.9511	-8.3045
Z008E0184	-6.8735	-5.1121	-4.9078	-12.5331	-7.3419	-5.3321	-5.3647	-4.1544	-8.4099	-8.1718
Z008E0185	7.233	1.5623	2.5865	-3.9422	-4.8525	0.7291	0.4587	-0.4174	-4.8158	-3.7563
Z008E0186	-1.8962	-0.9864	-0.1155	2.6661	7.0823	3.3717	4.1045	0.9707	-0.7443	2.8114
Z008E0187	5.4475	0.4625	-0.03354	4.8961	7.1876	6.3546	4.5033	5.3738	1.3112	4.2711
Z008E0188	10.3172	15.4636	12.2994	5.1376	14.1829	8.4423	10.3715	11.1762	14.2986	13.0609
Z008E0189	-0.8045	-2.6767	-3.0404	0.8086	-4.1291	-1.8267	-0.2521	-2.0602	-0.791	0.02381
Z008E0190	12.8718	9.7223	16.2968	8.8962	12.37	9.0013	10.7304	12.6073	12.8842	11.099
Z008E0191	-10.105	-8.2175	-9.7409	-8.2073	-10.4259	-9.3909	-5.1233	-8.6186	-7.1418	-7.5431
Z008E0192	13.713	8.9782	5.0474	5.0057	5.6686	7.7903	9.7848	7.9782	4.5846	8.7536
Z008E0193	6.6162	12.8377	10.4269	11.3785	6.2195	9.8499	10.2616	8.5832	8.6791	6.6792
Z008E0194	7.9186	8.0399	14.7753	4.7622	6.2252	9.8444	4.756	9.8926	9.3043	9.0187
Z008E0195	2.6234	8.0512	9.4439	4.852	7.2619	7.0257	9.8113	6.2814	3.2827	6.2276
Z008E0196	-5.2221	-3.7903	-4.035	-6.0887	-4.4816	-1.5572	-4.0695	-3.9327	0.4097	-5.0299
Z008E0197	5.0782	-0.2569	6.6946	-0.1277	7.3502	2.1181	6.345	2.4476	0.5858	3.5112
Z008E0198	-3.118	-4.6521	-1.4253	-0.6791	-5.5445	-0.1077	-1.9829	-1.9447	3.7595	-4.4059
Z008E0199	8.0395	7.4549	10.3315	2.9647	14.0771	11.185	11.5961	8.4564	6.1051	11.6663
Z008E0200	3.0786	3.8842	-0.1026	3.4864	3.0509	5.3713	5.4056	2.0991	3.9576	5.9451
Z009E0001	3.9506	5.6522	8.9111	9.9113	11.5846	8.1444	11.8019	8.0151	9.1141	12.9012
Z009E0002	-4.35	-8.2386	-9.3294	-4.9513	-1.4662	-3.0043	-2.899	-6.3717	-8.733	-5.9671
Z009E0003	-4.2759	0.1725	-1.7273	0.03838	-4.125	-1.712	-3.1395	-3.3555	-6.071	-3.5874
Z009E0004	-11.0357	-9.8128	-10.1516	-7.4626	-9.637	-8.6068	-4.2408	-4.7056	-5.6751	-4.7762
Z009E0005	-0.9238	-0.9377	-1.5281	-5.3162	-0.9949	-0.6152	-3.259	-2.2457	-3.7689	-1.2534
Z009E0007	-0.2636	3.9112	-1.8662	-2.414	4.0058	2.9324	3.3844	-0.4601	1.655	3.4278
Z009E0008	3.7651	3.944	3.1128	2.1431	4.0454	-0.6035	3.5934	1.6414	0.5795	4.8992
Z009E0009	9.1775	6.0391	5.2947	7.3459	3.6768	3.3465	5.7112	4.6891	2.907	2.9544
Z009E0010	-9.5689	-8.7483	-3.1016	-2.718	-1.2462	0.6313	-2.8097	-4.896	1.7116	-2.1644
Z009E0012	-0.3689	1.6964	2.0085	-1.6422	3.162	4.0539	-0.4894	2.4272	-2.0117	-1.13
Z009E0013	-19.6683	-10.2028	-8.2227	-7.8815	-12.3239	-12.614	-13.0573	-11.2685	-13.5229	-13.8857
Z009E0014	-0.2948	-6.3086	-0.8427	-1.167	0.8213	-3.2038	-1.6823	-2.991	0.09213	-4.6052
Z009E0015	5.9723	8.0783	9.1488	7.7342	7.3945	9.4635	8.7058	7.7348	10.3298	5.6332
Z009E0016	3.6512	4.5917	3.6431	5.3473	3.3646	7.134	6.9731	5.4764	7.0496	7.8564
Z009E0017	-10.1	-9.6171	-8.6765	-6.1614	-3.1687	-7.8036	-5.7189	-8.3465	-3.6707	-3.8588
Z009E0018	-11.9145	-2.0345	-4.8761	-8.7808	-4.9686	-6.818	-5.4385	-6.45	-6.5284	-6.5108
Z009E0019	3.5182	1.9146	5.1495	2.5357	3.257	2.4789	2.7116	6.8502	5.9074	5.3312
Z009E0020	2.0812	5.6852	4.97	4.1944	0.9902	0.9808	6.9703	2.3936	7.0979	5.7689
Z009E0021	2.2817	-2.6552	0.0515	-3.2246	-4.03	-0.3862	-4.5408	-0.3609	-7.2471	-4.9835
Z009E0022	-0.3459	-0.4207	0.4385	0.04165	-1.3084	1.1719	0.6657	-0.1743	-2.5783	-2.4268
Z009E0023	0.5853	-4.9458	-1.4073	-2.8261	-4.622	-4.5596	-3.8458	-3.6839	-3.1708	-0.5518
Z009E0024	-1.7578	5.7661	2.8773	2.1009	5.7471	2.1818	2.5271	2.9193	6.9772	4.7274
Z009E0025	-4.1718	-3.5499	-5.0106	-6.6527	-5.7359	-8.4296	-8.3457	-3.3584	-3.0782	-9.078
Z009E0026	7.9831	2.0737	5.3774	7.0942	2.8264	6.9795	0.6872	2.5436	8.1036	6.681
Z009E0027	0.7582	1.3882	1.1973	-1.29	-1.2958	1.0987	-0.02082	1.5137	2.3747	-2.3728
Z009E0028	8.8589	3.439	3.4475	2.3829	2.4803	8.7493	2.0773	6.6802	6.3197	1.9229
Z009E0029	-1.4575	0.9252	5.1244	8.0868	3.8883	5.3097	6.0218	2.7729	7.9767	0.1533
Z009E0030	6.9914	5.5003	9.3945	4.9927	7.8325	3.7502	2.7544	4.922	5.0007	3.5951
Z009E0031	-4.7148	-11.8725	-7.4729	-9.8237	-8.409	-4.2376	-4.2237	-8.9578	-9.7152	-4.3051
Z009E0032	1.46	-0.5271	-0.2524	-0.2582	1.3008	-1.3275	0.1621	-1.2565	1.1122	-1.9949
Z009E0033	-4.098	-2.5654	-3.0347	-1.6376	2.8106	-2.9414	2.5932	-1.9112	1.7561	1.1732
Z009E0034	11.3642	2.6282	2.2625	5.6083	4.7884	7.6418	0.5426	1.5391	4.5705	6.9158
Z009E0035	-0.4801	-0.6807	-1.0982	-1.8093	1.9544	2.1675	-3.6708	1.5142	-3.5122	-3.7886
Z009E0036	-7.1718	-5.3069	-4.0114	-2.2293	-7.0614	-2.7869	-3.7032	-5.2275	-3.8788	-3.8892
Z009E0037	4.4158	-1.4087	1.6061	1.5184	-0.1328	3.5426	-0.4726	0.1622	4.779	3.4485
Z009E0038	-3.8355	3.652	-1.3276	-2.9006	0.8683	-3.391	0.8034	0.3812	1.129	-3.8096
Z009E0039	-7.2776	-0.7004	-3.7536	-1.6712	-3.9174	-1.3158	-1.9622	-4.8644	-1.0312	-4.1128
Z009E0040	7.4072	9.1596	9.8159	10.0847	9.766	3.6924	8.9286	5.3774	3.7549	2.3987
Z009E0041	-2.6037	-4.0045	-2.2148	-4.7573	0.09713	-0.352	-1.5839	-3.5529	-2.6906	-0.2452
Z009E0042	2.056	6.2861	-1.2367	2.0729	-2.1173	-1.0247	0.9198	-0.2661	-1.4693	0.7986
Z009E0043	4.5042	-1.5035	-0.6416	0.5653	4.7673	-0.4281	-2.303	5.1493	0.1348	5.6546
Z009E0044	2.2036	-0.4296	0.2095	3.5526	5.1861	0.6634	3.3008	4.9515	5.7688	5.6445
Z009E0045	-5.0092	-1.7318	-1.0589	0.7954	-1.3474	2.729	0.4357	0.5553	3.6085	-4.0734
Z009E0047	-1.2634	3.949	7.0201	5.1479	2.7105	5.7502	0.1133	5.5598	7.3769	2.3384
Z009E0048	3.9687	11.5531	7.7707	13.1878	12.3524	12.8139	5.7581	7.992	6.0563	6.3604
Z009E0049	-2.4512	-2.848	1.2053	-2.3616	-3.002	-0.6585	-0.3999	1.1052	-2.8846	-0.8683
Z009E0050	3.4173	0.8634	2.2309	0.3567	-0.4356	4.2968	2.9205	-1.7019	-3.2458	2.8244
Z009E0051	4.4158	5.1191	7.0547	8.606	11.6597	5.9973	5.4217	7.2343	11.4754	7.2511
Z009E0052	10.5033	5.6482	1.8088	-0.3958	1.9427	6.158	0.9468	1.4861	0.8915	-0.1906
Z009E0053	-4.105	-1.5973	-3.9083	-2.2608	0.2329	-0.1987	0.664	-1.5194	-6.2271	0.9107
Z009E0054	12.7846	17.04	11.9249	16.2186	11.9051	9.1891	12.0103	15.0796	13.3206	13.8327
Z009E0055	-4.1846	-0.2909	-7.0042	-3.4115	-6.2058	-5.7729	-4.3727	-5.524	-2.9312	-2.3232
Z009E0056	-9.8351	-5.3054	-5.2545	-7.8187	-9.3675	-6.8613	-7.4037	-5.7343	-6.9934	-6.4999
Z009E0057	-6.9911	-4.3709	0.1258	-6.3706	-3.0134	0.05555	-4.5178	-1.7153	0.7122	1.0066
Z009E0058	1.9376	-7.6624	0.3996	-5.3947	-1.8021	0.6679	-3.9249	-1.3783	-3.9298	1.9213
Z009E0059	-13.5798	-8.1531	-5.2842	-8.246	-7.8447	-6.0134	-4.5683	-3.6456	-9.8994	-5.0001
Z009E0060	-11.2947	-9.5928	-3.7827	-5.7352	-4.4905	-2.7932	-8.8536	-6.6154	-7.1069	-4.2972
Z009E0061	6.8721	7.5453	4.7221	2.0965	0.295	1.3274	6.4788	2.1807	2.6673	2.5418
Z009E0062	4.3909	4.7079	3.5208	3.2054	5.1006	4.7148	3.8776	4.9586	5.7282	0.3131
Z009E0063	6.8266	4.6023	6.2329	5.8871	5.2928	7.9375	8.0962	4.2483	8.2705	7.4854
Z009E0064	-8.3454	-8.4304	-9.4157	-8.5188	-11.8078	-6.7344	-5.6101	-9.6959	-11.9213	-9.0281
Z009E0065	11.6568	14.8475	9.5645	12.2926	12.7624	8.3878	9.5819	11.8552	11.447	12.6526
Z009E0066	12.224	5.912	2.3768	5.2573	0.7337	2.0892	5.6343	2.2551	1.8782	4.1118
Z009E0067	2.0937	-2.3208	2.3979	3.1799	3.2301	-0.2464	-0.01611	-0.6001	3.9506	6.0837
Z009E0068	-0.6597	-0.9374	-0.8897	-0.8442	3.0719	-1.3017	4.1319	-0.5816	-1.3276	-2.8206
Z009E0069	-9.1853	-9.5905	-11.1386	-8.1418	-14.0042	-13.5824	-13.9235	-11.3059	-8.3694	-11.7474
Z009E0070	-15.3834	-14.7612	-10.6553	-14.6838	-13.243	-14.1038	-13.6539	-13.3636	-9.1196	-13.4085
Z009E0071	5.518	13.4741	10.1955	14.6864	8.4913	13.3837	10.3905	7.9538	8.3948	10.3137
Z009E0072	0.2759	3.8973	-2.0923	-1.2622	1.7022	3.342	-0.5992	0.7436	-5.2548	-2.6352
Z009E0073	-1.346	-1.5887	-1.8403	-5.3006	-4.7031	-2.9014	-1.1105	-0.2771	0.02995	-0.9832
Z009E0074	-9.7908	-7.4955	-9.4777	-11.0067	-14.94	-13.2803	-8.2304	-11.7528	-14.6515	-6.7357
Z009E0075	7.6595	10.5676	10.4291	10.7434	11.106	12.7928	4.7392	8.5688	9.126	8.2891
Z009E0076	1.1559	-2.0461	-7.2573	-7.8953	-3.9349	-5.6989	-5.3622	-5.4639	-6.7758	-2.1283
Z009E0077	-0.4913	-5.4589	-3.0233	-4.1068	0.8421	-1.7891	1.1917	0.4592	-4.2823	0.5851
Z009E0078	-6.697	-5.6124	-3.3991	-2.0973	-4.0955	0.04393	0.09419	-3.3584	-2.0961	-2.0784
Z009E0079	-1.2545	9.261	4.0029	5.2029	4.2166	6.8606	4.0995	4.7343	7.1406	-1.4372
Z009E0080	-10.4991	-3.0858	-3.6768	-7.2871	-6.4503	-6.4594	-6.7934	-5.5463	-1.4268	-2.2114
Z009E0082	11.5394	6.4282	3.1016	3.659	3.6993	2.1064	3.181	6.6113	6.915	6.9969
Z009E0083	-8.7953	-8.6213	-4.7517	-3.436	-8.0926	-6.3348	-6.8058	-6.2099	-8.4927	-3.5007
Z009E0084	-0.1075	-0.02956	-3.14	-3.8901	-0.5339	-0.7585	-2.4161	-3.3857	-3.6301	-5.9812
Z009E0085	-8.1215	-5.0864	-4.7236	-7.9379	-8.0378	-6.9893	-9.932	-6.9382	-9.9448	-5.4167
Z009E0086	-7.3052	-5.773	-2.8497	0.1748	-0.04113	-3.1084	-5.7014	-1.2893	-2.277	-4.5259
Z009E0087	1.0686	4.8856	2.8758	3.3576	1.3046	1.7898	4.548	2.3198	5.579	6.6789
Z009E0088	-3.0919	-2.8313	-6.9343	-4.4537	-7.1317	-5.2401	-0.3023	-4.3792	-7.5097	-6.6947
Z009E0089	-1.4755	-2.9952	-7.6241	-3.752	-8.0029	-7.3841	-6.9406	-3.51	-7.3281	-1.4567
Z009E0090	-10.8623	-4.9047	-2.503	-4.2877	-4.6339	-7.2212	-4.2885	-6.3927	-1.6055	-3.9179
Z009E0091	6.7776	-0.2617	-0.9577	-4.266	-5.7693	-3.124	-4.9486	0.07317	-0.1497	-4.7566
Z009E0092	-4.7423	1.0367	0.2102	-3.2271	-3.1441	2.8116	1.5562	-1.5376	1.5469	0.08958
Z009E0093	5.3769	15.3375	12.511	13.1191	10.1327	13.5757	11.8587	9.9627	11.5266	14.4236
Z009E0094	3.1348	-4.4288	-1.3855	-2.4414	1.9995	-1.5145	0.5474	-0.8909	-3.5404	-0.9882
Z009E0095	6.5443	10.8615	5.5786	5.6671	4.2878	9.8688	5.3273	9.5003	1.7021	10.6976
Z009E0096	-4.9356	4.0864	-2.5431	0.1214	-1.9424	2.7344	-1.6343	-0.1749	-0.00166	4.1406
Z009E0097	14.1226	10.8261	7.4202	4.321	6.0417	4.3445	7.5691	5.4519	8.3364	8.2697
Z009E0098	5.235	-3.0976	2.2375	-2.5787	3.4701	-0.7065	1.1145	-0.4362	1.6535	-3.2383
Z009E0099	-6.0066	-9.5224	-2.1511	-3.685	-4.7646	-4.1459	-4.2565	-4.8715	-1.8088	-2.9338
Z009E0100	3.2215	4.7321	2.3154	6.0846	2.7829	3.7766	1.4547	4.5272	2.9218	7.2937
Z009E0101	-5.9946	-7.5461	-1.2383	-1.643	-0.9462	-4.3138	-1.028	-4.8289	-6.0628	-4.0471
Z009E0102	-0.1966	-3.1195	-2.6538	-2.7479	-2.3599	-1.0314	-1.827	-3.0432	-1.8785	-3.7692
Z009E0103	-19.7826	-16.2005	-18.5229	-14.7174	-19.5864	-21.1746	-21.374	-15.709	-21.3584	-20.8845
Z009E0104	12.1696	6.6417	8.9911	9.7475	10.1464	5.0688	5.9412	6.4824	7.2109	8.6012
Z009E0105	2.6831	1.7765	1.0389	0.6645	1.7091	0.4663	1.85	4.6371	-1.7396	4.5688
Z009E0106	6.5076	9.5518	6.501	5.4777	7.0271	5.666	5.8351	5.4737	6.8104	7.0493
Z009E0107	0.08438	-5.5571	-1.6872	-2.1612	-5.3244	-5.0568	-1.0614	-4.3139	-6.9038	-4.3221
Z009E0108	12.8698	7.0723	6.5382	6.9539	4.9368	4.2061	2.8793	5.7524	9.4376	2.6908
Z009E0109	4.3687	6.3463	5.1919	1.6802	1.4445	3.1386	2.3427	3.6887	7.8992	1.7849
Z009E0110	3.299	8.7655	5.7355	9.2712	4.7673	3.6533	4.0686	7.3365	4.8069	8.3243
Z009E0111	16.5534	15.9092	13.4907	11.7507	9.54	9.9628	15.8753	10.0018	14.8115	9.4489
Z009E0112	-2.1578	-5.4016	-1.6527	-3.1771	-0.3452	-5.3222	-0.2677	-4.691	-3.441	0.5313
Z009E0113	-2.2697	-1.8161	3.2457	-2.0694	3.6158	5.9311	-2.1154	1.2222	-1.6104	-2.4694
Z009E0114	6.2384	-1.3439	3.6023	0.5749	-0.9066	-0.491	5.8783	0.2305	-1.8117	-1.1142
Z009E0115	-4.5674	0.7318	-0.4631	-1.4064	-2.7158	-3.5627	2.1016	-3.4557	-0.03671	0.05855
Z009E0116	12.0977	-1.2864	4.6204	3.2647	4.4806	0.7251	3.6398	3.241	2.1674	3.6386
Z009E0117	1.416	-4.9091	-3.4146	-2.4883	-3.2333	-2.507	-2.8977	-4.0827	-5.6071	-3.3751
Z009E0118	-5.0495	-0.4516	-5.668	-3.2463	-4.3984	-0.8844	-3.6533	-3.1066	-0.9035	-5.6643
Z009E0119	-3.8719	-4.9372	-0.1025	0.08392	1.9216	1.8588	-0.803	-1.2552	-1.5837	-3.7397
Z009E0120	-10.7299	-10.7337	-7.1679	-10.8925	-2.902	-3.5692	-4.466	-4.2545	-3.9336	-4.1631
Z009E0121	17.4757	14.5963	10.2304	9.5291	7.6102	7.6577	13.5243	8.7186	12.9499	8.0214
Z009E0122	6.4211	9.0573	7.1479	5.7978	4.1782	5.1662	6.1717	5.7295	8.6176	3.177
Z009E0123	9.3537	3.2931	7.2213	6.6375	9.4185	4.2384	6.2552	5.6371	5.6167	2.8837
Z009E0124	-5.2175	-5.2581	-1.7527	-1.4164	-4.9717	-2.7095	-0.8512	-2.0944	-1.1898	-6.337
Z009E0125	7.5484	5.449	7.7151	9.1333	9.9352	3.1681	7.9297	6.9172	4.6381	9.4446
Z009E0126	4.9698	11.8947	5.9231	5.2972	3.6373	3.9621	2.8387	5.4687	1.2282	7.6705
Z009E0127	-0.6104	4.6798	2.6317	-0.9358	4.4594	5.8996	-1.5809	0.6992	-3.0898	3.6899
Z009E0128	-2.553	1.9773	4.6324	1.6752	1.7545	1.8968	3.942	5.8491	5.2021	1.6838
Z009E0129	-7.4669	-8.9933	-3.6456	-9.62	-7.7883	-4.3585	-7.4648	-2.5932	-7.7842	-4.6473
Z009E0130	15.4742	13.183	11.9487	14.8932	12.8075	16.0605	11.6391	12.9211	16.399	16.4211
Z009E0131	-9.7145	-8.0186	-8.9145	-7.2821	-2.9148	-6.4553	-6.2157	-6.8077	-1.7336	-7.4536
Z009E0132	-2.5742	-4.7452	-2.8102	-4.304	-5.1852	-4.1181	-1.2124	-1.2008	0.4215	-5.4308
Z009E0133	-9.0731	-4.7727	-6.1976	-8.1056	-5.5374	-9.1531	-5.0477	-8.8179	-10.8334	-9.2046
Z009E0134	-0.9721	-1.3452	0.2322	0.1495	3.7682	-0.59	2.0679	2.2166	2.9638	0.7766
Z009E0135	-7.4379	-3.0497	-3.7912	-3.1379	-0.122	-0.4761	-8.0954	-5.4036	-6.9446	-8.0445
Z009E0136	-0.984	-2.7269	-3.5682	-1.2068	1.1848	-1.2531	-1.8972	-1.9749	2.3769	0.4218
Z009E0137	-2.9186	-1.3559	-5.6797	-2.9058	-1.248	-5.4041	-2.8685	-4.3981	-0.8884	-2.8129
Z009E0138	-9.2907	-3.9816	-3.4724	-1.1016	-1.0174	-1.4186	-0.2597	-1.8067	-6.3903	-4.2434
Z009E0139	3.1436	6.6811	8.1998	8.1438	8.1329	3.9464	5.3166	5.499	10.0196	4.3329
Z009E0140	4.3788	1.3666	-1.3659	2.7761	2.1215	2.3997	3.2917	-0.6345	1.0273	0.5688
Z009E0141	1.7558	7.853	5.8267	7.2623	4.4502	5.1644	6.3259	6.6608	3.8662	5.9745
Z009E0142	1.7435	-6.9556	-5.0316	-5.389	-5.6722	-1.6673	-4.9547	-3.9449	-4.8187	-3.5262
Z009E0143	0.1648	4.2164	6.018	1.8113	5.0045	2.1472	4.9629	4.74	-0.1531	5.2532
Z009E0144	7.8439	3.8782	3.4923	8.6894	7.329	2.8025	0.8823	7.3034	4.4932	7.6766
Z009E0145	-14.5889	-16.7124	-11.7896	-10.6802	-9.7015	-13.3359	-15.4912	-10.2046	-8.7397	-8.2757
Z009E0146	-0.289	2.9813	-2.0947	1.2671	3.5092	0.9611	3.6468	-0.4564	2.117	-1.2968
Z009E0147	0.4232	0.5057	4.9887	1.2025	3.3071	6.6181	5.2568	6.0698	5.6894	5.3249
Z009E0149	-4.283	-9.0253	-7.9825	-5.9352	-8.5969	-3.9107	-2.8809	-7.6023	-2.5505	-4.7527
Z009E0150	-2.0949	-0.2988	-0.9941	-4.2215	-3.6309	-2.0166	0.6266	0.4651	-3.8086	-1.325
Z009E0151	10.1642	5.2552	8.1185	9.9506	7.7032	8.385	8.578	8.7388	10.1122	4.5516
Z009E0152	-2.2547	9.1547	4.7674	3.4911	7.4201	2.3755	4.85	7.2146	6.4253	7.0544
Z009E0153	-7.1107	-2.7468	-4.853	-4.1021	-2.673	-2.7491	-5.4298	-6.0572	-1.8167	-5.6299
Z009E0154	-1.0741	-3.6316	-0.8316	-2.144	-0.8582	-1.2855	1.7283	-2.1717	-1.1104	-3.7776
Z009E0155	-3.6129	-2.2774	-2.781	0.4445	-2.88	2.2404	0.7823	1.4451	-2.9706	-3.81
Z009E0156	-15.0397	-15.5223	-16.7899	-16.113	-17.8391	-14.6381	-19.8984	-14.2298	-13.1854	-19.6572
Z009E0157	-2.1078	-6.0904	-3.5186	-0.01352	-3.9521	-1.7834	-5.02	-5.2219	-0.1735	-3.9702
Z009E0158	3.35	-3.3551	-1.0984	1.8763	-3.3072	-2.7409	1.201	-0.1328	-2.7344	-2.6282
Z009E0159	11.0553	3.9725	8.5942	6.8251	9.101	7.8826	9.0009	7.4231	6.9407	10.4944
Z009E0161	8.4696	-1.484	1.6598	6.3266	2.1305	1.182	4.4675	2.3998	7.6963	2.3583
Z009E0162	-3.3799	-1.9574	-4.3373	1.8582	-5.1618	-4.1464	-5.3784	-0.1448	-6.0542	0.3455
Z009E0163	1.0787	-4.5714	-0.2446	-6.7487	-5.0484	-0.831	-4.9971	-3.1167	-3.3747	-6.2338
Z009E0164	3.9178	-1.1929	5.1754	1.3576	-0.02736	-0.2173	5.3344	0.9035	-2.2067	5.1952
Z009E0165	1.1534	0.7916	4.5385	5.7059	5.5964	1.8197	0.7854	2.091	1.0003	-0.4788
Z009E0166	1.4994	1.3372	-3.1254	-2.5412	-0.3639	-1.2639	-5.8209	1.0887	0.3714	0.7295
Z009E0167	12.803	5.9944	6.2151	6.1716	3.2648	5.0129	4.5794	7.6686	5.5496	4.5761
Z009E0168	2.0917	5.4498	1.8476	-0.8588	3.3364	-0.3413	1.4625	0.8714	0.08904	3.1573
Z009E0169	-11.1679	-5.0782	-6.6922	-4.3937	-6.6762	-5.2982	-2.8546	-7.9296	-4.1141	-8.3714
Z009E0170	-2.8094	-5.9063	-2.2334	-5.8681	-7.0582	-1.8217	-8.1388	-3.0984	-6.7434	-1.7827
Z009E0171	-3.6038	-4.7271	-4.174	-4.2178	-0.7789	-3.6995	0.4198	-1.5116	-4.5268	-4.2976
Z009E0173	-1.2329	-3.115	-1.1444	-3.3316	-4.1935	-3.52	-4.1843	-1.9713	-0.3897	-2.1107
Z009E0174	-5.3396	-2.6625	-2.9616	1.4583	0.09389	-4.9502	-3.6025	-5.1536	-1.6811	-4.1681
Z009E0175	10.3256	9.4112	9.3708	5.0558	7.9835	3.9422	7.7045	7.4054	1.9766	6.0152
Z009E0176	-2.5683	-1.736	-0.6553	0.4444	-1.0166	-1.1313	-2.2482	-0.1456	1.4544	1.8266
Z009E0177	7.3902	2.2569	4.4964	6.894	3.1485	3.0893	5.2824	3.5535	9.2847	0.8559
Z009E0178	12.9865	14.604	11.9245	10.6035	11.0027	13.4812	13.1669	13.2088	12.1416	9.5212
Z009E0179	-6.942	-8.1434	-11.1015	-12.9642	-11.9911	-6.3231	-12.0717	-10.4982	-7.6492	-6.7223
Z009E0180	6.153	-3.1534	2.3696	0.5544	2.5284	-1.296	-2.2835	1.9091	-2.1921	2.7392
Z009E0181	-16.8407	-3.9157	-11.9127	-7.574	-7.5276	-11.1766	-9.5359	-8.9977	-11.2347	-10.2909
Z009E0182	7.7315	-4.9194	-3.4323	-0.6656	-0.7799	-3.1174	-4.04	-2.9298	0.1932	-1.3082
Z009E0183	-6.0012	-3.4589	-9.3906	-3.1062	-8.0335	-7.9583	-3.2886	-3.8613	-8.1321	-3.5693
Z009E0184	-11.079	-14.0719	-11.3351	-13.6703	-11.2868	-7.5941	-6.6416	-9.7687	-7.3835	-7.4917
Z009E0186	16.4768	6.6967	1.1571	8.7641	6.4208	7.9396	3.5976	3.6605	2.8099	2.0573
Z009E0187	3.5649	10.4191	8.7629	4.3116	9.259	3.5951	8.2549	7.0819	4.5121	9.9867
Z009E0190	-3.3041	0.5133	-0.7518	5.8759	-0.1044	-2.467	2.5017	2.8207	4.5628	-4.8801
Z009E0191	-0.5286	-5.1019	-4.2182	-1.0004	-6.9412	-3.37	-5.1788	-4.1545	-3.4496	-2.4171
Z009E0192	5.8243	9.8434	6.1067	3.8415	3.8035	8.5284	7.6832	4.2594	4.6342	7.5034
Z009E0193	10.3069	9.1609	9.7671	11.5285	9.8624	12.5719	13.2419	12.7971	6.2225	14.1932
Z009E0194	-4.7285	-2.1317	-1.78	-4.818	-1.572	-5.2014	-6.2604	-4.2452	-0.9546	-8.5456
Z009E0196	-1.7531	-4.4258	-3.1579	-3.2452	-3.151	-2.3905	-1.8418	-2.2389	-4.0037	-2.6932
Z009E0197	4.683	4.9364	-0.6761	0.8109	3.5879	-0.9493	3.9019	1.0679	-1.8828	-1.0979
Z009E0198	-8.7974	-4.0454	-4.6991	-8.8522	-2.8266	-6.8223	-8.9252	-6.0497	-4.3935	-6.7935
Z009E0199	4.4318	2.7367	-1.9115	0.05016	-0.8065	0.9823	-1.6227	-2.3151	0.9857	0.7335
Z009E0200	-7.71	-12.0255	-9.9607	-8.0504	-10.4315	-5.435	-5.0673	-7.9652	-11.3613	-3.3238
Z010E0001	-4.7469	-3.2131	-4.3788	-5.2713	-4.1894	-3.0914	-5.7264	-3.533	-1.3099	-5.16
Z010E0002	4.8282	1.7925	5.8204	8.4472	7.7438	9.0694	4.9833	5.8993	3.9952	5.1843
Z010E0003	9.4592	9.4504	8.1253	6.6312	10.4008	7.1588	10.2043	7.0552	3.9283	10.8841
Z010E0004	1.906	0.9956	-0.5302	-1.6668	-6.6076	-0.7355	0.2864	-1.5821	3.5433	-2.5391
Z010E0006	-12.0266	-10.7648	-8.5049	-6.0814	-12.7756	-9.9425	-10.0226	-7.9629	-6.0511	-6.2932
Z010E0007	13.0162	14.656	10.8842	9.6033	17.2196	9.2345	10.8529	12.6092	9.4935	13.0308
Z010E0008	-6.0287	-9.3829	-5.54	-10.0919	-3.3846	-6.8993	-8.1535	-7.9515	-12.934	-8.8965
Z010E0009	-1.2837	-0.7354	2.7896	1.9444	-2.5654	2.2055	-0.1279	1.7604	-4.907	4.0101
Z010E0010	0.1561	2.4009	3.0453	2.0453	6.5548	3.0211	5.6128	3.7822	0.5757	3.5495
Z010E0011	-12.1963	-14.5193	-10.3566	-10.7995	-5.8022	-11.3254	-12.4687	-10.2423	-14.4621	-12.6223
Z010E0012	4.396	10.0061	6.069	2.7555	5.1299	1.9399	2.2507	3.4065	9.995	5.2406
Z010E0013	-6.5846	-7.4364	-5.2499	-7.4846	-9.6168	-5.6124	-6.4468	-5.82	-4.0634	-4.7214
Z010E0015	-0.7548	4.0264	-0.3691	2.929	4.5588	-1.4158	-2.7437	-0.9709	-3.7717	1.9783
Z010E0016	-0.7118	3.3517	0.9984	-1.0566	-5.0371	1.5049	-0.05891	0.3823	-3.7563	3.599
Z010E0017	7.6953	7.5026	6.9413	3.9924	5.153	6.9007	8.5336	6.229	9.7943	7.2909
Z010E0018	-3.7631	-4.6695	-3.4914	-5.3923	-4.0115	-1.5339	-4.0752	-3.9	-1.5955	-1.6254
Z010E0019	-5.1706	-2.0044	-2.5547	-4.4159	-6.1835	-6.062	-1.1696	-3.9849	-1.1939	-3.0792
Z010E0020	5.8958	4.0444	3.5789	1.3049	-1.4706	1.6358	1.4985	3.5933	7.103	0.4523
Z010E0021	11.2032	15.362	12.2328	11.1039	8.6782	9.8573	13.5351	10.2485	16.2852	12.7627
Z010E0022	-4.7557	-2.0088	-0.8439	-2.4639	-1.4591	-0.5129	0.3912	-2.1339	-0.2817	-4.1478
Z010E0023	4.3753	4.0102	2.871	5.225	-1.8769	1.5316	1.7852	3.6634	10.6633	-0.4809
Z010E0024	8.8553	6.0809	9.706	8.1741	3.2071	9.1269	8.9835	7.1331	13.8811	7.1611
Z010E0025	3.2788	4.2345	5.3507	7.5857	1.1698	4.9619	3.0221	3.5421	8.2508	2.3301
Z010E0026	-3.7791	-2.6793	0.4049	1.9656	-2.1308	-0.0506	0.4991	-0.796	-2.2392	-1.3996
Z010E0027	-3.1491	-5.3499	1.3271	2.4537	-2.2986	2.7949	0.1024	0.4019	4.5215	2.9331
Z010E0028	-9.4423	-8.2162	-7.7664	-0.5551	-9.1814	-5.566	-8.0526	-6.5168	-13.2502	-9.7451
Z010E0029	1.4443	-4.2674	-1.2202	-1.5436	-3.8879	0.5438	-2.5268	-0.0517	-3.5149	1.0283
Z010E0030	-4.7012	-2.9266	-6.5275	-3.6277	-1.7348	-7.3417	-6.1006	-4.9885	-6.4171	-5.4076
Z010E0032	3.3819	4.9163	6.392	7.647	2.7557	4.7955	4.2648	5.5565	-0.4186	5.7904
Z010E0033	-7.7338	-7.272	-9.75	-6.7502	-10.5239	-6.3411	-11.0295	-8.2216	-3.8556	-8.6084
Z010E0034	7.7345	7.5652	7.301	8.5982	5.896	6.2994	9.2131	6.6495	2.4939	4.4138
Z010E0035	6.1236	7.6259	3.2345	8.5491	1.606	4.9244	7.9621	4.8129	-0.8053	2.3959
Z010E0036	0.6707	0.3484	-0.02461	1.9042	-1.2117	-1.1275	0.9037	-0.1835	-4.3163	-2.6919
Z010E0037	-13.593	-11.0171	-9.5142	-13.1035	-11.4376	-10.2283	-12.256	-10.3274	-13.1259	-11.9535
Z010E0038	-6.9486	-3.1032	-4.8906	-7.9146	-7.8142	-6.1751	-2.8029	-4.3151	-11.2623	-3.6924
Z010E0039	-2.5777	1.4758	-0.6152	-2.9489	-0.6045	-2.0598	-1.4388	-1.7347	7.2265	-3.4677
Z010E0040	4.8204	3.5493	3.1264	2.6923	-0.03021	3.6732	5.0199	4.8834	8.6777	2.7648
Z010E0041	-0.01724	2.1555	2.3999	-0.2353	7.972	0.7833	3.2923	1.5137	-3.3739	1.4315
Z010E0042	5.6436	4.3112	7.0163	8.9172	2.0603	4.291	6.1052	4.6832	6.8148	7.9592
Z010E0043	-3.4881	-6.5921	-2.2693	-2.2592	-5.8786	-2.7499	-6.2091	-4.3222	-8.5436	-6.0166
Z010E0044	-8.9997	-5.5643	-8.1544	-8.8284	-10.879	-7.3954	-7.1676	-7.4712	-2.0288	-5.2777
Z010E0045	3.4583	7.0091	4.8032	6.0383	11.7683	4.9368	3.9056	4.4313	10.2189	7.758
Z010E0046	4.3506	10.4822	7.0573	8.4276	7.2657	7.5247	6.2919	8.1557	3.571	7.8149
Z010E0047	2.9837	0.4971	0.5041	-2.0312	-0.069	-1.0466	-0.8242	0.9068	0.9195	3.0579
Z010E0048	-4.4298	-4.1239	-1.7888	-0.6307	-6.4778	-0.4799	-0.7932	-1.5602	-5.2383	-3.5144
Z010E0049	10.3737	11.2497	13.9569	10.853	7.9988	9.8347	11.069	12.4101	6.2959	9.7366
Z010E0050	15.0396	14.8156	11.7551	13.1323	18.6658	10.1379	13.4463	13.4519	18.4667	10.8589
Z010E0051	-0.6647	-1.8649	-5.2962	-5.386	-0.9436	-5.0652	-3.2855	-4.564	-9.458	-3.5757
Z010E0052	-7.1791	-6.8512	-6.7378	-5.8188	-7.6303	-9.6369	-7.8083	-6.6245	-2.7833	-6.4615
Z010E0053	5.2835	5.4388	2.2899	2.7512	8.1995	3.6161	5.0288	2.5716	-2.224	5.8207
Z010E0054	-3.353	-1.1509	0.3257	-2.6367	4.7406	0.3364	-4.5516	-2.1274	2.0538	0.645
Z010E0055	0.04518	0.1528	1.8747	-1.5949	3.2552	-2.7475	2.0045	0.4277	-7.1799	0.3296
Z010E0056	3.576	9.5319	4.4214	5.9986	7.3276	6.8256	6.7331	4.3431	0.8111	6.6062
Z010E0057	-12.5402	-11.771	-12.5233	-14.7422	-15.5261	-14.6477	-12.4452	-12.3047	-17.1853	-13.6563
Z010E0058	1.4833	5.6234	2.0662	-0.1347	5.6956	1.8532	3.2786	2.4681	6.5768	0.7136
Z010E0059	2.1682	5.0691	0.9749	1.7343	-1.4015	5.4711	4.8228	1.9954	-0.6687	5.0945
Z010E0060	4.8579	3.7675	-1.215	-1.2697	-4.8974	0.8952	-1.5403	0.1251	0.2254	-1.8114
Z010E0061	3.3488	2.9311	4.717	1.3627	9.8444	4.6473	4.3179	4.8216	8.4624	3.3038
Z010E0062	-2.8991	-5.7743	-3.0884	-0.3253	-2.6029	-4.7693	-1.3265	-3.3107	-9.2915	-2.6879
Z010E0063	-7.8884	-9.0069	-6.07	-10.33	-6.2891	-7.4776	-6.7764	-7.9213	-8.537	-8.3102
Z010E0064	-3.6539	-2.693	-5.6183	-4.7215	-6.2238	-2.3825	-7.3595	-4.5273	1.4018	-2.0449
Z010E0065	2.7875	3.4055	4.3796	4.3258	11.0174	2.3641	1.6393	4.2154	6.9635	5.836
Z010E0066	-7.0845	-6.1032	-7.2795	-4.8175	-10.0452	-6.5113	-7.7925	-5.2112	0.7651	-3.2869
Z010E0067	-11.1884	-14.4062	-13.0874	-9.1142	-8.2471	-13.8815	-10.0074	-12.3035	-18.1321	-12.5664
Z010E0068	7.8848	3.9143	7.0194	9.0656	9.9728	6.6759	8.4039	6.3658	11.0162	5.7461
Z010E0069	-5.5095	-3.9307	-5.7595	-4.2073	-9.9442	-8.3714	-4.2957	-6.2832	-5.3495	-5.7826
Z010E0070	-1.5857	-3.357	-2.1114	-1.63	1.8289	1.5776	-1.1069	-0.07706	-1.4221	-0.1123
Z010E0071	8.715	7.8324	7.8615	8.2205	11.0982	10.0607	8.8326	8.1927	12.7714	8.0276
Z010E0072	-13.811	-11.1941	-9.1392	-12.3424	-9.8718	-10.6825	-8.699	-10.8669	-7.0897	-10.3264
Z010E0073	-5.4754	-4.1774	-1.8225	-4.7687	-8.3135	-4.5786	-5.433	-2.6177	1.2122	-2.4321
Z010E0074	-10.5657	-11.0877	-10.4949	-10.0647	-7.837	-9.2179	-12.2069	-10.4817	-16.1986	-11.0005
Z010E0075	-5.9082	-5.8312	-5.9246	-5.9197	-7.5083	-6.8718	-4.2182	-4.7684	-0.2516	-4.0407
Z010E0076	-8.8069	-10.6449	-6.3873	-5.5935	-12.3478	-7.9073	-7.6323	-7.3122	-7.0414	-9.2967
Z010E0077	3.1075	-0.04169	3.7171	0.8681	1.0952	0.7966	-0.8926	2.6113	-2.4267	2.9472
Z010E0078	2.7514	2.4063	0.3537	5.3851	8.2719	0.06735	2.3973	2.7272	9.0744	2.1019
Z010E0079	5.4877	3.0797	7.2215	8.7993	6.7767	7.0278	3.7208	6.5583	1.775	3.1763
Z010E0080	16.1992	16.1047	14.2169	15.0204	13.8291	13.7822	13.2853	14.1339	19.0162	16.0417
Z010E0081	-0.4219	-2.4157	-1.3245	-6.0817	-4.8856	-3.63	-4.9557	-2.6102	2.2836	-0.8782
Z010E0082	1.9804	3.4381	5.2834	3.3801	2.632	1.8681	1.9259	4.5382	1.9535	3.1751
Z010E0083	-0.8408	-0.1936	-2.4589	-3.6263	-5.9299	-2.2667	-1.7196	-1.6248	5.5192	-1.1776
Z010E0084	0.4979	-3.3614	-2.2103	-2.9776	-4.6983	-3.2504	-4.7781	-3.275	-6.3985	-2.0825
Z010E0085	-2.1718	-2.8036	-0.3744	-5.4743	0.2564	-0.6958	-1.5546	-2.7947	0.06727	0.6971
Z010E0086	-14.9132	-14.2883	-10.3291	-10.2369	-6.338	-10.7919	-7.5337	-9.5895	-15.4547	-11.1035
Z010E0087	-2.2438	0.7879	0.9767	-1.3372	3.1834	-2.7698	2.052	0.2155	-3.6695	1.3905
Z010E0088	-6.8276	-1.8784	-5.1965	-3.6279	-7.9761	-6.9923	-6.3493	-4.6438	-10.1344	-1.784
Z010E0089	5.3198	-0.9151	1.4608	4.6404	6.4192	2.8898	2.3856	2.1513	-1.6095	4.2194
Z010E0090	-0.00733	-0.6413	-0.8526	0.115	-6.1953	-1.0621	0.6062	-1.4818	-5.1757	-0.3506
Z010E0091	2.3989	2.1717	1.1263	3.1326	-0.2595	-0.6095	2.374	0.5771	-3.732	1.5734
Z010E0092	-0.5409	0.6282	-1.7336	-1.1953	-5.4243	-0.08323	2.7209	-0.2353	5.8388	-2.6612
Z010E0093	7.0993	4.5134	3.4243	3.5133	7.0498	2.5861	2.4692	3.4037	1.161	4.9889
Z010E0094	-2.3162	-2.2196	-4.307	-0.08724	2.6253	-2.5959	-4.7718	-2.0805	2.4126	-2.6874
Z010E0095	7.9622	8.501	8.2906	6.0529	3.5585	7.843	7.4414	7.4095	1.3444	9.6116
Z010E0096	7.0539	0.6568	5.3414	2.6802	7.0625	5.3043	6.8155	5.4316	-0.1502	5.2906
Z010E0098	-3.4603	-3.6113	-2.9706	-6.8328	-0.2568	-2.7797	-4.9848	-4.6276	0.2015	-5.9762
Z010E0099	-0.9093	-3.3367	-2.23	0.1159	0.7311	-2.8886	-0.3749	-1.4909	0.9028	-0.2263
Z010E0100	-0.6262	-3.0651	-1.4716	-3.9149	4.686	-0.7486	-4.7086	-1.4745	1.0164	-3.3628
Z010E0101	4.4845	6.017	2.5922	4.7224	1.8129	5.4762	3.402	2.9248	5.3466	6.6851
Z010E0102	-3.3963	-2.1333	-5.2294	-3.9027	-7.534	-2.459	-6.5424	-3.6734	-3.969	-1.6184
Z010E0103	6.3875	1.5633	2.6617	1.1746	-0.05541	7.3485	5.4161	4.8106	9.3033	5.7806
Z010E0104	-11.6038	-9.9928	-10.1739	-7.2457	-5.9288	-8.0011	-9.9953	-9.0967	-2.2902	-9.5684
Z010E0105	3.8859	3.4521	3.7777	1.3543	6.7143	4.7	4.7431	2.5256	-3.4412	0.5331
Z010E0106	6.0059	5.3794	6.2308	6.9812	9.6515	6.0989	8.3209	5.1845	9.5603	3.6687
Z010E0107	-3.3665	0.5048	-3.5082	-2.8249	-6.3583	0.0467	-3.6587	-2.8671	-6.8703	-5.119
Z010E0108	-3.0911	-6.1341	0.03956	-1.7532	-5.2171	-3.578	0.7232	-1.1813	-5.9907	1.1412
Z010E0109	8.4122	8.4698	5.8661	6.4933	4.0149	7.252	8.9105	7.6655	8.7985	7.153
Z010E0110	15.3663	12.9279	10.804	11.1195	16.7708	12.6486	9.1076	12.2154	9.7296	10.5378
Z010E0111	-4.87	-2.5583	-5.9355	-6.0412	-2.068	-2.1668	-6.1758	-5.6105	-10.1984	-5.7563
Z010E0112	-12.9303	-12.8503	-12.5315	-13.1984	-16.8419	-10.102	-8.2526	-11.7068	-17.9687	-13.8023
Z010E0113	-7.5972	-3.8622	-5.1153	-1.9807	-2.5218	-4.0873	-6.0836	-4.538	-7.6383	-7.2677
Z010E0114	-0.859	-3.7274	0.3249	-2.7114	-5.0119	0.7888	0.9889	-0.07559	2.4276	0.7634
Z010E0115	8.4069	8.6575	8.6644	10.4895	10.2542	9.3731	6.5558	8.9469	12.3735	7.6677
Z010E0116	-3.4075	-0.2492	-3.1215	-3.2192	-4.5831	-1.3489	-2.4027	-1.4035	-9.0626	-2.141
Z010E0117	-1.1375	0.1612	-2.5334	-3.8791	4.5936	-2.1177	-2.2427	-1.1731	-6.1777	-2.728
Z010E0118	4.1464	2.4236	1.504	4.3422	9.1609	1.9646	2.8763	3.4777	5.2748	4.8429
Z010E0119	1.4899	0.6713	-0.4062	0.2116	-3.0879	-2.5666	0.7223	-1.0347	2.079	-2.9555
Z010E0120	4.4495	2.0352	0.08892	3.4828	-3.6148	-0.6549	2.0508	0.9039	6.1693	-0.3318
Z010E0121	-0.6777	-1.0506	-2.8127	-2.8142	-6.7892	-2.4191	-4.5301	-2.1194	-1.4677	-4.1825
Z010E0122	-0.4405	-1.2045	-0.1414	-3.2307	-1.6627	-2.2338	-0.4052	-0.8366	-1.1885	-3.7608
Z010E0123	-16.916	-14.5333	-16.5195	-17.6441	-18.678	-18.1272	-14.2841	-14.7527	-9.1111	-15.3417
Z010E0124	8.4163	6.9784	8.6249	7.2611	7.4034	5.4818	8.5334	7.6378	4.2669	7.046
Z010E0125	-6.9692	-7.4033	-5.8881	-4.9231	-3.1119	-4.9554	-6.0498	-5.3931	-1.61	-3.7123
Z010E0126	-4.8432	-6.4042	-5.4875	-7.0589	-8.6335	-8.0583	-7.1408	-6.7612	-13.985	-9.6687
Z010E0127	4.9903	5.9566	5.0122	3.7554	3.7677	5.7481	6.5887	5.7628	7.1074	3.2667
Z010E0128	-1.4586	3.7578	-2.6845	-4.4731	-3.1701	-3.7514	-3.1491	-2.0614	-6.2582	-1.4745
Z010E0129	5.834	11.9888	7.9233	5.5241	3.9713	10.0684	7.5387	7.85	4.2775	5.9369
Z010E0130	3.1552	-1.67	-0.9507	-3.4981	2.9638	-1.5662	-2.9479	-0.75	5.9637	-2.6829
Z010E0131	-9.9832	-8.4643	-7.6172	-10.939	-1.8362	-5.7421	-6.0881	-7.5025	-3.5416	-4.1779
Z010E0132	-3.0657	-4.2481	-4.2573	-6.9635	-7.5036	-4.4479	-8.3416	-4.5514	3.8974	-6.7337
Z010E0133	-1.6956	-1.6913	-2.7424	0.7205	-5.6038	0.3028	0.1767	-1.8725	-5.2402	-3.4668
Z010E0134	5.8568	4.3682	6.6049	6.5454	2.6653	8.71	6.5807	5.7153	1.8054	5.4888
Z010E0135	-5.111	-3.2555	-2.4995	-5.426	0.4868	-1.4546	-3.5123	-3.1297	-4.7707	-1.2471
Z010E0136	2.9995	-2.7337	-0.9172	-1.1332	1.0818	-2.8977	2.7133	-0.515	-1.4315	-2.992
Z010E0137	2.3546	-0.1898	1.2238	4.7091	3.9839	-0.6305	2.876	1.6632	-3.5471	4.2037
Z010E0138	-1.8214	-6.9202	-4.4597	-4.162	-3.2689	0.5833	-3.7103	-2.4596	4.5792	-1.2548
Z010E0139	-16.3282	-18.1678	-12.8757	-17.5535	-16.5499	-13.9635	-11.8756	-13.3151	-18.9002	-15.6109
Z010E0140	1.0884	3.7574	3.2003	4.6951	8.0014	1.1822	2.5135	2.3037	-3.5698	1.1882
Z010E0141	2.787	4.3289	4.0192	6.822	11.6621	3.5625	4.8882	6.2197	6.2645	8.0575
Z010E0142	9.1924	8.8413	10.2185	9.9351	12.6349	11.8993	12.3731	11.1911	7.3866	14.8772
Z010E0143	-1.2705	-3.5027	-2.6658	-0.5563	-6.0722	0.03374	-3.5306	-2.3675	-4.7136	-0.7898
Z010E0144	-4.4341	-4.69	-5.9078	-7.7194	-5.9572	-6.9263	-6.2289	-5.6475	-0.1171	-5.3042
Z010E0145	-3.6985	-7.9762	-6.9934	-7.7584	-0.9413	-6.102	-8.9107	-7.2148	-10.6198	-5.0083
Z010E0146	9.3289	13.1601	9.4773	8.1086	9.2908	10.385	11.3275	8.9785	15.4512	10.7196
Z010E0147	3.0916	2.6847	2.8441	2.9335	8.6908	5.1573	5.4737	4.5757	5.1997	5.0622
Z010E0148	-13.8551	-14.2307	-13.6142	-12.5712	-9.9959	-13.288	-13.0048	-14.2016	-8.6614	-16.8866
Z010E0149	-0.5463	1.0068	-1.0713	1.4911	-3.377	0.6347	1.3637	-0.2977	4.1001	-3.6783
Z010E0150	12.1169	16.0675	11.4734	9.6514	7.999	12.03	9.9961	10.6269	3.0834	9.6126
Z010E0151	-4.7623	-5.8885	-5.436	-5.1981	-5.3769	-7.605	-6.4871	-5.3277	-10.5785	-5.1741
Z010E0152	13.5283	9.9308	8.8009	10.3951	12.5596	11.7299	9.2548	8.3053	17.661	6.8504
Z010E0153	-0.7444	-0.455	-1.9742	-0.04039	-5.7903	-1.3903	-1.77	-1.8683	-5.3724	-2.399
Z010E0154	8.8117	13.6351	10.273	10.9352	13.6788	10.5538	6.5169	8.0622	10.99	11.2028
Z010E0155	-3.1572	-2.2294	-2.301	-3.2967	-4.3005	-0.3324	-1.4575	-2.3318	0.4786	-2.4916
Z010E0156	6.3334	3.5947	5.8544	8.8372	2.9002	7.2872	4.0546	6.6438	12.3692	5.2652
Z010E0157	-0.26	-6.3907	-2.0343	-2.9586	-5.8869	0.725	-1.1706	-0.5648	-1.7768	1.7918
Z010E0158	4.3599	5.9745	5.6375	7.9977	-1.189	5.3056	8.111	4.0094	6.033	4.4823
Z010E0159	13.0061	18.9602	15.9109	12.0782	14.6174	16.8264	14.2283	15.2043	17.8536	18.142
Z010E0160	1.6146	1.653	5.9495	6.4285	3.4287	6.2255	4.3178	4.4404	-0.9171	4.0966
Z010E0161	6.6196	7.248	6.9825	5.4341	3.9021	4.1353	3.0684	4.3665	2.1626	6.5781
Z010E0162	14.3973	15.7128	9.3513	12.9739	12.1009	11.2183	12.8126	9.8757	10.525	11.4697
Z010E0163	1.1257	6.3688	3.4658	1.5403	5.9608	4.6389	2.7193	3.1133	9.1511	0.4451
Z010E0164	0.3911	-0.0411	-2.3405	0.06802	2.7997	-4.553	-0.07008	-2.0974	1.8935	-1.3953
Z010E0165	5.0103	1.3162	3.7615	6.8664	1.9246	4.2834	3.1953	4.3354	1.6481	5.5084
Z010E0166	-0.01681	-4.3513	-2.1791	-0.7171	4.4166	-1.9169	-0.2392	-1.2519	0.2196	-3.6535
Z010E0167	-4.7045	-6.2019	-7.1302	-2.5147	-8.3138	-5.1782	-4.7533	-4.7526	1.0336	-4.8442
Z010E0169	-11.4883	-13.8589	-8.8961	-8.853	-7.5435	-8.1778	-6.5926	-8.1619	-5.8526	-9.0361
Z010E0170	0.6631	-0.82	1.7583	-1.658	5.2659	2.1882	-0.651	0.1819	4.3695	0.04846
Z010E0171	-4.7638	-1.8806	-6.8765	-8.3975	-2.3585	-4.5299	-4.1415	-5.3659	-11.2341	-6.1221
Z010E0172	11.417	2.454	7.4258	10.5879	5.3308	9.7376	5.0679	6.1768	12.3012	3.4719
Z010E0173	6.6046	11.3619	5.8064	9.5453	12.6235	8.297	9.1377	7.342	2.5564	6.4379
Z010E0174	-11.5719	-7.0663	-9.937	-12.2433	-5.5214	-8.9032	-11.2963	-9.9233	-7.2627	-8.9418
Z010E0175	-5.4751	-5.3478	-5.0938	-5.9881	-3.2841	-9.0606	-4.357	-6.0152	-9.8582	-3.466
Z010E0176	-4.3729	-3.9114	-2.4725	-3.5609	1.6608	-3.5513	-2.6867	-2.8854	2.01	-4.926
Z010E0178	-0.3628	-4.9624	-4.9177	-4.4198	-0.9541	-2.0595	-5.1688	-3.8295	-5.9483	-3.1341
Z010E0179	0.7604	4.6939	1.3393	6.4751	-0.7579	1.7179	2.3253	3.2858	9.9479	3.0682
Z010E0180	1.7417	7.7467	2.7958	6.0566	-1.7143	4.7104	5.141	3.9045	-1.2415	3.5513
Z010E0181	2.1217	-1.6317	2.1192	4.2408	5.5879	-2.2147	1.2139	0.971	4.0488	1.0151
Z010E0182	4.6142	2.7708	2.8126	6.8637	1.8433	4.8801	5.5848	4.1148	9.2424	2.9195
Z010E0184	-2.8317	1.2232	-2.6472	-2.5839	1.4847	-3.929	-4.6572	-3.7598	-7.7294	-4.9218
Z010E0185	-5.9441	-5.377	-3.6706	-2.8169	-8.8147	-7.6809	-6.8364	-4.758	-9.93	-2.4343
Z010E0186	-0.7542	-1.9817	-2.3317	-3.3467	-4.2946	-1.0535	-3.9692	-2.3765	-5.6959	-2.5825
Z010E0187	-3.7021	-4.7739	-2.087	1.862	1.9841	-5.1805	-1.9948	-2.4816	-0.2237	-2.3556
Z010E0188	3.9713	5.1683	7.3393	1.8965	10.6439	6.602	3.272	5.792	0.641	3.9646
Z010E0189	1.3597	1.17	2.3021	3.146	2.2339	1.364	0.7177	1.4742	-0.7872	3.9455
Z010E0190	4.2224	-0.7073	0.1101	-0.995	-1.7551	2.5506	1.7343	1.5907	7.5691	4.0571
Z010E0191	3.0835	-3.4374	-0.2206	0.6789	-1.4523	0.8452	2.8436	-0.3032	-4.5738	-0.8959
Z010E0192	-7.7839	-4.6749	-5.3812	-3.8989	-9.4369	-4.4305	-6.0166	-5.4739	-3.767	-3.9217
Z010E0193	4.4251	5.226	3.3843	3.38	2.5848	2.9664	6.7337	4.8315	-0.7666	7.5655
Z010E0194	2.8524	-2.1904	2.3195	-0.1065	-1.0276	0.7344	1.7693	0.7633	2.6715	0.5334
Z010E0195	-1.9785	-3.5163	-1.5434	0.805	-6.4243	-2.1884	-0.9363	-1.2763	-4.6953	-4.2889
Z010E0196	-1.3502	-3.4404	-2.8036	-1.0971	2.8309	-1.086	-3.7821	-2.1982	-5.6609	-5.2684
Z010E0197	-0.5851	0.4632	2.1145	5.3494	6.0952	-0.6548	2.0519	2.7588	3.3851	1.4201
Z010E0198	-8.4783	-3.649	-3.9976	-8.7905	-9.1914	-4.6533	-3.6745	-5.9619	-0.9324	-8.036
Z010E0200	4.363	5.1933	6.0249	4.8069	-0.3181	5.8647	4.4083	5.4993	1.939	5.4235
Z011E0001	-7.7579	-7.2246	-5.1847	-5.4254	-8.4414	-3.3919	-3.8027	0.9545	-2.726	-3.4824
Z011E0002	-6.3392	-9.8293	-2.7832	-7.1925	-10.6405	-4.1845	-6.458	-8.4031	-5.8194	-7.6935
Z011E0003	4.3637	6.694	1.8634	5.8394	11.4269	4.0629	8.1978	-0.678	8.3026	7.5804
Z011E0004	-11.2069	-11.7488	-10.2822	-10.4956	-13.5086	-10.5721	-9.4546	-5.2863	-11.0514	-11.1237
Z011E0005	10.7493	9.1582	2.7447	9.0961	8.3512	4.7012	10.7028	12.3525	12.6839	7.586
Z011E0006	-6.5511	1.4548	-8.3138	-3.1666	-2.1182	-3.0188	-3.3466	-1.6063	-3.8585	-3.0043
Z011E0007	2.8081	7.6832	3.4094	2.8357	6.8036	4.1566	3.1053	6.3908	6.6557	2.9608
Z011E0008	3.2137	4.2689	8.1671	2.2501	6.2216	3.3662	2.8461	-0.5921	3.0936	3.5027
Z011E0009	-1.708	-0.9508	-2.9343	-2.5607	-3.1753	-5.4816	-3.0931	-5.524	-0.0745	-1.8817
Z011E0010	-5.6481	-5.3882	0.582	-3.485	-2.2574	1.4999	-2.1042	-8.8664	-1.5116	-3.1199
Z011E0011	9.9079	7.6873	9.487	8.094	12.3711	9.4167	8.0902	10.1772	7.5618	7.5117
Z011E0012	2.8523	2.4653	6.5833	3.0477	4.1463	4.2121	4.5924	-5.1079	3.1302	2.6891
Z011E0013	8.0656	6.6755	11.2113	7.2362	9.6314	10.9547	8.1415	12.1572	8.3741	6.6727
Z011E0014	-2.9318	-0.8229	-6.3062	-3.8181	-2.05	-2.9141	-4.0065	-8.6454	-2.842	-5.8007
Z011E0015	3.3576	1.8945	-2.4855	4.0791	3.6528	4.8936	4.8943	-0.8242	3.4391	3.209
Z011E0016	1.8948	-0.6261	-4.8671	-0.2472	2.2605	0.3846	-0.6492	-3.653	-1.3693	0.4599
Z011E0017	4.0641	7.993	8.2698	3.0929	5.4558	8.4724	4.218	1.5451	4.2183	3.1567
Z011E0018	-2.2342	-5.2445	-2.6975	-1.3038	0.3807	-0.145	-0.3973	3.0598	-3.5539	-2.5194
Z011E0019	0.5575	0.07826	-2.803	-0.823	-0.4936	4.3558	0.5232	3.9182	2.4664	0.6198
Z011E0020	0.402	0.4588	-0.8705	1.0284	-5.8445	-1.1145	-1.9134	2.6727	1.6995	-1.4144
Z011E0021	1.4227	2.0168	0.01552	3.5097	3.736	3.3007	3.6069	-2.1533	2.3582	2.5749
Z011E0022	6.8546	7.6404	0.009589	6.0895	4.1709	3.4144	8.0552	12.0173	6.1924	7.3366
Z011E0023	-1.0629	-1.1113	-3.711	-2.9569	-5.4579	2.8227	-1.5562	-0.9837	-2.7869	-0.4977
Z011E0024	2.4333	0.5284	0.1866	1.496	4.3719	1.1362	3.0868	-1.4703	2.784	1.0119
Z011E0025	3.7739	-0.09817	7.2462	2.8173	-0.482	-1.8258	3.3749	6.8077	4.6114	1.6534
Z011E0026	-2.9794	1.1235	-5.2812	-2.6759	-0.9909	-4.7704	-2.3425	-9.9314	-0.8506	-2.3567
Z011E0027	-6.4382	-9.2904	-7.8219	-5.5043	-10.0198	-6.3079	-5.5846	-0.9254	-6.8646	-5.2004
Z011E0028	1.6945	1.0121	3.3462	2.1516	-2.2588	-0.458	3.0688	6.7906	0.3542	1.7295
Z011E0029	4.9472	10.0916	0.6369	6.1786	2.2364	5.8327	5.3469	12.1636	7.7831	7.1114
Z011E0030	-0.8568	0.7464	1.1573	-3.3794	-6.1996	-2.9338	-2.8196	-9.9757	-3.9663	-3.031
Z011E0031	-0.02854	0.8365	3.4532	1.6104	2.1164	2.9096	-1.2957	-3.7586	0.6361	0.449
Z011E0032	3.5666	5.8161	3.0861	5.8412	10.0009	10.2263	5.7496	-0.2961	3.7525	5.7831
Z011E0033	10.641	10.4107	16.5194	11.3231	7.1431	9.8769	9.4486	17.2403	15.0108	11.3699
Z011E0034	5.5612	6.7389	5.1607	2.4646	0.2997	-0.9204	1.5365	-2.3572	4.0587	4.0846
Z011E0035	8.2286	10.0206	1.3681	8.5843	11.471	11.3022	7.937	9.7862	8.03	6.2906
Z011E0036	3.4574	-1.3632	-3.5154	1.1419	2.8215	3.8804	2.7368	4.1058	0.2199	0.9815
Z011E0037	-0.3933	-7.9548	-5.5822	-2.7632	-1.9138	1.4923	-1.3652	-0.845	-4.0097	-3.3085
Z011E0038	-4.1315	-6.4366	-9.4062	-6.0061	-6.5739	-2.0234	-3.1033	0.9992	-2.979	-4.3498
Z011E0039	8.8059	5.2327	5.1471	7.1007	1.6954	11.8986	5.7571	1.7832	7.0212	8.0966
Z011E0041	4.2197	0.4089	-0.08452	3.2188	-0.2075	1.491	4.0095	-5.3588	1.397	1.8652
Z011E0043	2.0528	2.9571	-6.0824	1.7171	-2.517	-1.2069	2.8185	-1.5802	2.7214	0.4019
Z011E0044	-0.1858	2.325	5.8368	-2.2098	-5.7082	-5.5713	-2.0274	0.4018	-3.3252	-2.8923
Z011E0045	0.9637	0.9227	3.7463	2.4932	-0.5293	6.5661	1.4626	7.8188	0.8075	2.2191
Z011E0046	12.7356	14.74	14.5751	10.6794	11.6261	9.2813	12.5532	5.0235	10.7003	9.7765
Z011E0047	0.3746	1.5888	6.6389	1.3307	4.3699	-3.3944	-0.1142	0.5151	1.1235	1.2882
Z011E0048	-8.2213	-2.716	-6.4009	-6.927	-3.7328	-5.6826	-6.0781	-13.0775	-5.7678	-5.3454
Z011E0049	-4.9742	-4.4143	-0.6459	-4.6167	-4.5173	-7.3995	-3.835	-8.4135	-6.5126	-6.2474
Z011E0050	-4.5997	-1.3172	5.2092	-2.4549	2.7939	-1.9728	-3.1794	4.6048	-0.9961	-2.5264
Z011E0051	6.8605	5.5838	5.9077	7.3552	9.0074	6.514	6.865	12.0402	8.627	10.1024
Z011E0052	7.3302	5.7249	3.5941	6.076	1.2867	0.8499	3.8862	-0.2568	6.2902	4.6638
Z011E0053	-9.5707	-11.1365	-12.5884	-10.7546	-12.0849	-5.6024	-9.3357	-5.3787	-10.2479	-12.4799
Z011E0054	4.1412	5.7619	13.4228	5.8741	4.4514	3.8838	7.4422	10.2962	5.9406	7.9351
Z011E0055	-3.4273	-4.2402	-0.1736	-3.5139	-7.1746	1.3786	-4.5784	-8.0806	-5.4699	-2.973
Z011E0056	-6.5965	-3.6213	-6.5942	-7.3699	-10.5869	-7.5751	-7.8768	-13.7864	-8.6428	-7.8334
Z011E0057	4.7569	6.5313	8.7125	5.3571	7.7524	4.8026	4.652	6.5164	4.4316	6.4339
Z011E0058	-0.01551	1.0278	-3.568	-0.1123	0.3243	-0.6116	1.4878	-6.3621	-0.7992	-0.9104
Z011E0059	9.664	11.3257	13.1616	9.4199	9.3042	11.4674	9.6762	11.9548	7.7303	10.7231
Z011E0061	-7.0326	-5.4865	-11.041	-4.2251	-9.1415	-5.9022	-5.8144	0.2956	-7.1027	-5.8101
Z011E0062	11.7939	11.7148	14.006	8.7683	10.1565	6.9511	9.3209	12.8569	9.4388	9.4231
Z011E0063	7.3987	7.862	3.0066	7.9729	4.9162	9.8515	7.0515	11.4001	10.9352	8.6468
Z011E0064	13.4218	14.3879	18.8957	14.0732	18.6864	12.6797	15.4907	9.3385	15.2153	15.6323
Z011E0065	-1.0764	-1.8797	1.862	-2.71	-0.5086	-3.2337	-2.5818	0.6724	-0.6563	-2.3393
Z011E0067	-2.0686	2.2097	4.9361	0.2442	0.5374	1.7304	0.4799	4.5726	-1.5927	-0.2362
Z011E0068	-4.8402	-5.6169	-9.2581	-5.7327	-5.6152	-2.3583	-4.0499	-7.5903	-5.3743	-6.1107
Z011E0069	-9.4653	-4.7967	-1.2422	-6.1773	-4.372	-4.9138	-4.7844	-4.1713	-6.984	-6.5773
Z011E0070	7.9534	11.5072	5.1822	5.1679	6.5469	6.778	4.3531	9.9314	7.6548	4.4799
Z011E0071	-7.8762	-12.2562	-8.5702	-7.6475	-6.2318	-4.707	-8.7037	-3.8292	-7.797	-6.6509
Z011E0072	-2.7761	-0.6005	-4.5823	-2.7899	-3.5602	-5.4614	-3.6034	-0.6481	-5.2617	-3.7093
Z011E0073	-9.3531	-6.8406	-5.6513	-10.6114	-12.6803	-5.6298	-12.3945	-7.3886	-11.243	-9.7788
Z011E0074	-2.7589	1.3259	-7.3078	-1.3369	-4.1884	-6.5704	0.3021	-1.2285	-1.6834	-1.7101
Z011E0075	8.4183	6.8921	10.9508	5.88	6.6401	11.4209	4.1817	1.644	8.8736	5.0339
Z011E0076	0.2147	1.2849	-5.4091	-1.0513	-2.3453	-0.2626	-2.5131	-0.7396	-2.5337	-1.5673
Z011E0077	0.9501	-2.0363	6.4637	1.097	-1.037	-1.0468	1.3423	7.6629	1.9772	3.5045
Z011E0078	3.8668	-1.4946	0.2456	2.4309	2.0311	-0.7606	2.0016	0.8447	3.6063	1.6353
Z011E0079	0.4317	-1.7306	-3.5811	-0.7888	-3.0388	1.367	-0.6444	0.8959	-2.7718	-0.2214
Z011E0080	-2.5127	-0.7349	2.6121	-0.09431	5.0531	5.5442	0.005464	3.118	-2.6886	-0.9984
Z011E0081	0.4736	1.0849	1.8359	0.09657	0.6475	-3.5347	-0.7362	-7.7617	-0.7545	1.3354
Z011E0082	1.2104	8.1394	1.1129	3.4352	1.8249	5.1204	4.8645	7.7833	6.3072	4.2597
Z011E0083	0.5621	0.266	-1.9552	0.2886	4.3609	-1.4592	2.8435	-3.9229	1.8761	-0.1159
Z011E0084	-5.6723	-3.735	-9.3906	-3.8857	-4.4183	-3.2644	-3.6269	-9.5848	-3.1662	-3.8107
Z011E0085	-9.6603	-12.1672	-3.4998	-7.8062	-4.0577	-12.9932	-7.5035	0.686	-6.9616	-6.9146
Z011E0086	3.039	1.8479	-2.4465	3.263	4.3753	4.3254	5.1335	-3.8472	4.7934	3.2246
Z011E0087	0.4405	-3.2513	0.4613	-3.0802	-3.7566	-7.095	-2.4931	-0.2972	-5.1124	-1.5522
Z011E0088	-9.9321	-11.4666	-6.0136	-7.194	-8.7586	-2.3472	-8.424	-4.0458	-4.7981	-6.8002
Z011E0089	11.1901	8.1273	7.7118	10.306	9.2878	10.4712	9.3178	11.565	11.4308	9.0206
Z011E0090	-2.7858	-7.6795	-0.3184	-4.001	-8.5533	-6.8914	-3.4954	-8.6462	-3.3211	-4.0804
Z011E0091	6.201	5.7666	10.339	5.8265	9.0787	9.2248	3.6561	11.0694	4.1592	5.3261
Z011E0092	-1.0824	-1.602	-6.1217	-1.8466	2.1569	-6.257	-3.9462	-9.8626	-3.6051	-2.9247
Z011E0093	-0.6986	0.3596	5.9113	1.375	1.3959	-3.663	-0.7387	4.1444	-1.9477	0.9021
Z011E0094	-5.9588	-4.8141	-0.8244	-4.0139	-3.9462	-0.9756	-5.3095	-2.2027	-5.4671	-4.3736
Z011E0095	-0.7021	4.6661	-2.4933	-0.1046	0.1593	1.6243	-0.9863	4.4209	-0.09736	2.2357
Z011E0096	-0.3262	-4.8708	-0.5161	-0.761	-4.7944	-1.57	-0.2447	-4.7755	-0.8904	0.6363
Z011E0097	3.1148	3.3064	-0.842	1.5909	-1.6737	3.9303	2.2081	-4.2246	2.5477	2.1205
Z011E0098	-11.4213	-5.6209	-10.2639	-9.6326	-9.5846	-9.35	-11.675	-14.5797	-8.356	-10.5856
Z011E0099	-10.9489	-14.0749	-16.5935	-13.8558	-15.9999	-11.413	-15.5232	-11.9121	-13.8031	-13.3307
Z011E0100	-9.5281	-14.0279	-7.3826	-9.6143	-12.4134	-14.4394	-8.161	-12.5654	-8.6809	-11.3023
Z011E0101	-1.7982	-9.1375	-8.0064	-4.1805	-6.7088	-4.1435	-2.3875	-4.2389	-4.7269	-3.0459
Z011E0102	-7.0916	-4.3835	-8.1921	-7.5237	-5.5819	-11.0545	-7.8748	-11.8537	-8.2486	-5.1558
Z011E0103	0.1977	-1.9493	4.6913	0.4087	2.2383	-4.1078	-0.1513	-5.6585	-1.9461	-1.6599
Z011E0104	-1.8313	-5.0526	-2.2782	-2.6948	-3.7689	-6.5058	-4.5213	-7.7828	-3.1886	-4.0606
Z011E0105	-3.1662	0.873	-5.1882	-2.1976	-2.5364	-3.4262	-3.5535	-0.4704	-2.0061	-2.448
Z011E0106	-3.8627	-5.6245	-10.1096	-6.2777	-8.6787	-6.0513	-3.9849	-1.2223	-6.2021	-5.6012
Z011E0107	-3.8131	2.0121	0.2064	-1.9013	0.02827	-1.0174	-1.0785	2.6799	0.7011	-1.7372
Z011E0108	-0.6777	0.5673	-2.7279	0.1463	1.3057	6.9202	-0.747	-1.3401	1.0436	-0.0706
Z011E0109	-4.1649	-3.9077	-10.2843	-4.4924	-1.9783	-4.7518	-4.2334	0.6774	-4.0903	-6.676
Z011E0110	-1.6563	0.3435	-4.9875	-0.9537	-2.4937	-1.4787	-0.1855	1.4271	-2.2993	0.3748
Z011E0111	3.967	3.1618	-1.2109	2.1941	5.3292	-1.3072	4.0568	9.1898	2.0459	2.5352
Z011E0112	-6.7794	-11.9352	-2.0874	-8.524	-5.2488	-6.1103	-9.2262	-11.1969	-7.1394	-6.3124
Z011E0113	-1.1204	2.7333	-0.7417	0.9432	3.244	-0.5033	-0.8801	-2.7471	-2.9337	1.9185
Z011E0115	7.0281	3.7167	0.09938	6.2891	9.5753	8.3791	4.8746	0.03701	4.3637	7.01
Z011E0116	-7.8078	-3.8149	-5.0859	-5.2743	-1.3397	-5.1088	-5.6932	0.8381	-3.755	-4.95
Z011E0117	-8.9945	-11.0503	-5.7184	-7.2851	-9.1003	-9.9329	-5.7968	-11.2833	-5.3112	-8.9289
Z011E0118	-0.6744	4.2898	-6.4475	0.1729	1.6756	2.7091	2.3156	-5.9152	3.237	1.1183
Z011E0119	-3.7371	-5.882	-8.7193	-3.0879	-5.7392	-5.0019	-5.2601	-12.6185	-5.4595	-4.2932
Z011E0120	-5.0116	-1.3595	-7.3662	-1.8725	-1.8534	-2.3887	-3.0494	3.0688	-1.4196	-0.1236
Z011E0121	0.8322	-1.2641	6.295	2.2644	6.2341	-2.766	1.0545	8.0529	2.4896	4.5839
Z011E0122	-10.8346	-9.2945	-12.0701	-8.6576	-7.6799	-9.8999	-8.5525	-5.2855	-9.8216	-8.2746
Z011E0123	-9.0449	-13.8535	-4.1803	-10.7967	-8.343	-6.0583	-10.7438	-6.9927	-8.407	-10.5536
Z011E0124	5.6098	9.1599	5.9484	6.7931	3.834	8.2077	7.6998	10.1846	7.4877	6.4295
Z011E0125	-10.2971	-9.0508	-1.1202	-8.1499	-8.7418	-5.9702	-7.6251	-12.9943	-8.8787	-8.2243
Z011E0126	-2.4497	-2.7274	-10.416	-1.8069	-4.4579	-1.2989	-1.2375	-8.2705	-4.4181	-0.5061
Z011E0127	6.71	10.858	15.6106	9.6001	6.4304	14.7046	7.86	5.0508	6.5799	10.3534
Z011E0128	-3.7764	-9.9635	-10.5553	-4.7089	-5.5045	-8.3655	-5.3785	-7.5484	-4.1506	-5.5645
Z011E0129	3.9272	6.473	6.2776	2.5244	-0.1352	0.7723	3.1785	6.0182	0.3227	1.7709
Z011E0130	-11.2568	-12.5233	-8.9161	-9.1177	-8.5502	-12.0018	-9.2927	-16.1279	-10.6234	-10.6045
Z011E0131	-0.2527	-7.8786	-2.8439	-2.2955	-6.2422	2.0661	-1.2367	-6.3227	-1.1411	-3.1972
Z011E0132	1.1205	0.03438	-0.7628	-0.1726	-2.6751	1.1496	0.1194	6.3133	-0.389	1.4215
Z011E0133	5.8769	4.1021	5.6041	2.5602	2.8206	1.7723	0.4157	-2.9915	2.9065	2.4046
Z011E0134	-2.5009	-1.0532	-5.7148	-0.01986	2.7447	-1.8025	-1.8369	-5.9298	-3.3564	-1.563
Z011E0135	-6.7223	-11.5258	-8.5542	-5.0426	-1.6967	-1.3501	-7.1255	-4.4831	-7.5349	-5.0485
Z011E0136	-5.5813	1.6654	-10.3686	-5.0388	-0.9744	-3.4464	-4.213	-12.9869	-5.868	-4.5492
Z011E0137	-0.8934	-3.4378	-0.5044	-3.0831	-5.308	-6.6692	-3.6345	-6.6498	-2.6502	-1.5217
Z011E0138	-0.2402	-4.3223	1.7523	-0.5011	0.1489	1.0074	-0.6004	2.8938	-2.1705	-2.4228
Z011E0139	5.1231	5.7454	11.8879	6.7789	4.9083	10.3877	4.7939	4.3315	6.1637	5.618
Z011E0140	-3.5147	-4.4707	-10.1187	-4.1749	-0.6605	-2.8379	-3.4448	-8.4057	-3.0164	-3.3007
Z011E0141	7.56	5.0559	7.1941	6.1888	6.0899	8.212	7.047	3.1591	7.2824	8.0088
Z011E0142	-3.9238	-3.4898	-2.1692	-1.8324	2.2085	-4.8767	-3.6969	0.2281	-3.2476	-3.0621
Z011E0143	-10.4331	-7.3331	-10.9184	-10.8681	-10.5135	-12.3015	-11.8349	-7.2536	-12.7139	-11.1236
Z011E0144	-9.4519	-12.0324	-6.8277	-9.3606	-11.6342	-14.2762	-8.377	-5.8373	-9.3021	-9.211
Z011E0145	-2.0075	-1.3637	3.86	-0.3666	-3.4006	-0.4765	-1.5213	-2.4769	1.2337	-0.6783
Z011E0146	7.4422	3.3973	-1.1365	5.5769	10.4683	2.5414	7.5071	5.7855	7.6294	5.6738
Z011E0147	-6.3251	-12.4699	-10.7643	-8.0697	-8.0118	-12.6385	-10.1995	-9.2503	-8.4263	-9.2427
Z011E0148	5.1589	3.631	9.5104	4.3551	2.2459	4.6917	3.7306	-1.315	2.8851	5.0524
Z011E0149	2.5951	4.6342	5.6061	0.8623	0.704	2.2869	-0.4196	5.2426	1.27	0.5714
Z011E0150	-14.9176	-9.0701	-15.1708	-10.8431	-14.5391	-9.8556	-13.8651	-17.7357	-12.9407	-10.6114
Z011E0151	8.3561	1.584	9.8499	5.4614	2.4405	8.3123	5.9447	8.7286	4.4422	5.3291
Z011E0152	2.2403	4.659	4.0976	6.0539	3.2188	5.7809	6.8234	-1.5948	4.5794	7.1382
Z011E0153	3.1642	2.2351	0.2777	0.3727	1.6694	1.1794	0.3972	5.6844	3.5917	1.6921
Z011E0154	13.3758	9.3214	11.9494	9.8642	8.5706	11.5407	10.4383	10.8278	9.0019	10.7192
Z011E0155	1.3742	3.5452	6.6124	2.6151	3.5576	0.08895	1.3705	6.5292	0.9342	1.1891
Z011E0156	5.3717	6.6765	4.1832	3.3873	5.2863	4.193	4.0436	6.2718	1.7011	3.475
Z011E0157	7.3317	4.311	11.6511	4.7952	10.5197	6.1227	6.6933	-0.78	3.7739	6.3661
Z011E0158	11.6486	15.85	8.8431	11.9548	8.422	6.5846	11.522	12.4827	10.819	10.9058
Z011E0159	-10.6443	-5.7218	-6.9008	-7.7905	-9.7162	-10.7992	-7.1649	-12.2351	-5.9923	-6.2548
Z011E0160	6.0697	10.5149	10.5319	8.294	9.8814	12.6117	6.8917	4.4545	8.1301	7.2296
Z011E0162	10.1223	12.7412	8.2691	9.2137	6.4238	7.0505	7.5844	10.6962	8.2794	8.2126
Z011E0163	-3.5786	-6.4518	-4.8465	-2.5904	-5.9493	-0.3259	-3.1624	1.9201	-1.973	-2.7167
Z011E0164	2.1458	2.4908	6.0193	2.8562	3.3879	5.1418	4.6043	-0.3815	3.8548	3.321
Z011E0165	8.1851	4.3663	12.7451	9.1352	8.8697	3.7133	8.3856	15.2729	10.4981	9.2016
Z011E0166	-1.0487	-3.9099	0.7152	-1.6504	2.7064	-4.1233	-0.0402	3.4236	-1.9812	-1.6303
Z011E0167	4.6504	2.1281	-0.7291	4.681	2.2773	3.4939	4.9453	9.9473	5.2327	4.9461
Z011E0168	-1.8214	-5.7468	-7.3352	-1.3639	-6.2251	-5.0024	-0.7937	-0.5994	0.4326	-1.3855
Z011E0169	14.6584	9.2038	17.8253	13.282	12.319	16.0218	12.9181	17.0476	11.8617	12.7204
Z011E0170	-2.9038	-3.0239	-0.3146	-1.0265	-1.8642	-2.3938	-0.09707	4.0291	-1.8003	-1.4915
Z011E0171	-5.6748	-4.2422	-8.9936	-7.6334	-6.4412	-3.283	-9.6772	-5.213	-7.2403	-7.1335
Z011E0172	-0.7135	6.3023	4.3815	2.1833	-2.4954	-1.2646	2.1947	7.0405	1.8894	0.2721
Z011E0173	3.3792	3.8525	8.39	2.4515	4.6342	-0.3135	4.2953	6.1223	2.1856	2.4041
Z011E0174	-4.9212	-3.3242	-0.02338	-4.7599	-6.7755	-3.7997	-3.4659	-14.0365	-5.1598	-4.5924
Z011E0175	-3.0661	-0.9069	-2.6521	-4.3866	-7.434	-10.3955	-2.3175	-3.462	-2.102	-4.6962
Z011E0176	8.7158	11.8916	16.8815	11.3792	9.1004	6.6392	9.6317	5.1121	11.7937	10.1376
Z011E0177	-5.3629	-5.9236	-12.1366	-6.6642	-1.6866	-9.4331	-4.6235	-3.1623	-7.4697	-5.2216
Z011E0178	-2.0443	1.1761	-1.053	-2.5564	2.9266	-3.2721	-4.1434	-0.2225	-2.0687	-3.2997
Z011E0179	-0.00233	-0.9624	-4.8803	-2.7805	0.7334	-3.8969	-4.3571	-0.335	-4.465	-3.913
Z011E0180	-3.1319	-3.7864	-6.6025	-1.5355	-4.1221	-2.824	-3.4017	0.1673	-0.3605	-3.4251
Z011E0181	5.712	7.6563	0.4167	4.9045	7.8403	5.0515	4.9719	2.5855	5.8597	5.8025
Z011E0182	2.5509	-2.4826	0.5091	0.3896	-0.04293	0.1289	-0.9151	-3.8119	-1.2507	-0.359
Z011E0183	-4.9857	-8.7405	-5.8398	-6.5123	-2.0433	-6.8827	-6.3392	-1.2355	-3.7876	-5.409
Z011E0184	-4.6628	-4.7561	-6.5385	-3.2338	-0.4307	-2.9727	-3.2319	-1.07	-4.4363	-4.0254
Z011E0185	-0.2207	-1.7499	-3.9539	2.0939	-0.9962	1.8194	2.0342	3.3551	0.5669	0.4156
Z011E0186	-3.7414	1.419	-2.6701	-1.6518	-3.3885	-2.4196	0.05498	-9.9103	-2.2017	-0.1277
Z011E0187	-6.2473	-6.3392	-7.9611	-4.1451	-3.3397	-7.3626	-4.1952	-8.4879	-5.2251	-5.2123
Z011E0188	5.6597	6.0107	12.8221	4.7915	5.9927	3.0134	5.2218	0.6659	3.3262	3.5051
Z011E0189	1.1468	0.2739	9.771	3.149	8.8355	2.9347	4.6683	9.0471	2.1516	3.742
Z011E0190	7.9566	10.8973	3.8474	7.8361	6.4302	8.9438	6.999	10.301	8.3351	6.9081
Z011E0191	-0.8698	7.042	1.0606	2.35	-1.6764	-3.8922	2.5555	4.8498	-0.6419	1.4158
Z011E0192	9.2864	10.7176	14.759	10.372	8.6475	15.0876	10.5387	17.7684	10.8461	11.6174
Z011E0193	12.8449	9.6753	5.2137	9.5489	12.8077	9.2862	8.4493	6.3658	9.2048	10.2327
Z011E0194	-8.1178	-8.2928	-10.5028	-6.3983	-6.3576	-7.4504	-8.9518	0.2483	-5.7113	-8.1655
Z011E0195	-14.579	-11.1198	-10.2579	-14.5574	-12.7723	-9.8527	-13.2561	-18.9325	-13.0199	-14.5658
Z011E0196	5.162	1.0635	6.2278	4.2029	10.9544	5.3524	6.7412	10.5983	7.8019	4.9872
Z011E0197	5.8161	3.8664	10.3618	3.7146	1.4533	10.1137	4.6332	7.7867	2.8258	3.0419
Z011E0198	-2.0501	1.7325	7.8278	0.5522	6.0867	2.2139	1.5262	-5.3572	-1.7738	-0.5219
Z011E0199	6.1665	2.3613	1.5636	4.7027	8.3394	5.958	4.3873	9.6929	4.0737	5.329
Z011E0200	-4.3083	-2.2866	-10.271	-3.3692	-4.1316	-0.6271	-2.0264	-8.859	-1.804	-2.54
Z012E0001	-3.1988	1.6713	1.7793	-1.7727	2.2357	-2.6214	-3.2616	2.9758	0.8128	0.478
Z012E0002	2.9967	6.2408	1.7261	-0.2294	6.2937	4.0732	-0.9398	0.8501	2.0363	3.0003
Z012E0003	-7.4795	-6.3376	-6.9952	-10.0652	-6.4163	-9.3412	-9.4715	-12.9344	-11.3247	-6
Z012E0004	-12.8255	-14.5925	-14.6921	-13.0275	-13.8707	-14.6491	-11.6448	-10.7495	-12.4753	-12.96
Z012E0005	-2.1279	-1.4678	0.4317	-3.3486	-0.3249	1.6175	-2.8265	-3.2891	-5.2321	-1.6356
Z012E0006	-11.759	-7.6717	-6.4257	-7.8912	-6.8818	-6.8709	-5.0453	-10.5683	-5.3702	-6.9458
Z012E0007	11.3886	8.9658	11.0116	10.7542	10.9351	11.9414	12.7011	11.2798	6.7941	12.5273
Z012E0008	-12.7106	-8.7483	-9.1891	-8.3737	-6.1889	-6.1247	-9.108	-11.9361	-11.1785	-8.9676
Z012E0009	-5.456	-5.8282	-6.0155	-6.9255	-2.8537	-8.5086	-6.5174	-5.0897	-7.4635	-6.2479
Z012E0010	-3.3519	2.0391	1.4821	-1.1499	-1.6319	0.04868	0.9998	3.7639	3.6023	1.0706
Z012E0011	0.6184	-0.2286	-0.2908	-2.6373	-2.2641	-2.6821	-1.5622	3.6377	3.1987	0.6452
Z012E0012	-0.8741	2.7369	3.5162	8.3346	6.1287	5.3715	6.9365	7.0984	4.5674	2.6289
Z012E0013	6.5214	3.9076	3.6861	0.6623	-0.9084	0.9388	5.5203	-0.9269	-2.6719	0.4873
Z012E0014	2.6459	0.5124	-1.1478	1.2684	0.8828	-1.8698	-2.5418	-3.6114	-3.9801	-0.9882
Z012E0015	1.2099	-2.4708	-1.8358	-3.1752	-0.1041	2.5659	-3.2325	1.3603	1.4725	-0.6117
Z012E0016	-12.9278	-12.4816	-11.0812	-7.5121	-10.7588	-9.7629	-13.9002	-13.2023	-14.0566	-10.3473
Z012E0017	6.0396	5.0953	3.5209	4.6763	6.8466	2.2846	1.2139	1.1216	3.855	2.4578
Z012E0018	-6.6518	-3.1541	-5.5265	-3.2836	-4.5198	-4.4499	-0.7662	-1.2964	-6.8567	-4.4737
Z012E0019	-0.1401	2.1241	3.3591	2.0579	6.9222	4.7991	-0.5753	0.1164	-1.6006	3.1369
Z012E0020	-4.2339	-10.9787	-8.4318	-6.7599	-7.03	-8.1327	-7.6078	-10.3761	-8.3883	-9.7573
Z012E0021	2.6629	0.3709	1.2638	-0.6037	-1.6649	2.4553	0.2425	-1.9417	4.1587	-0.5339
Z012E0022	-4.6139	-1.9553	-0.9115	-2.4792	2.969	-2.9701	-0.3471	-3.0981	1.9292	-0.217
Z012E0023	0.1334	2.1437	-2.9867	-6.1981	-6.9513	-2.5202	-7.1307	-5.6145	-0.08098	-1.0262
Z012E0024	-4.6427	-2.8458	-0.1182	-1.0627	-0.8643	-1.3366	-2.0787	-2.6767	-0.04007	-0.2947
Z012E0025	4.7644	5.4249	5.3632	4.1243	6.3149	6.0467	8.6395	10.551	4.5895	7.9055
Z012E0026	-10.1881	-7.7188	-7.7087	-4.0799	-5.1867	-6.496	-4.5825	-1.9213	-8.1889	-8.2342
Z012E0027	-15.6923	-13.9068	-10.5046	-10.9118	-9.6939	-13.0187	-9.757	-14.9682	-9.6833	-11.2168
Z012E0028	-15.5019	-8.6173	-12.7808	-12.9912	-11.0427	-12.3094	-8.4117	-7.0333	-11.263	-9.6252
Z012E0029	-4.1958	-4.71	-6.5642	-7.1899	-3.9657	-6.6847	-3.678	-9.0312	-9.314	-4.1047
Z012E0030	10.5197	11.0053	13.7272	12.8918	10.1652	10.2265	8.7662	15.9503	17.6614	13.1636
Z012E0031	0.3595	1.2526	1.6282	1.0823	1.6744	3.1374	3.6464	-1.8202	2.1576	0.8524
Z012E0032	3.4999	-0.8716	-2.1188	-2.9355	-0.487	-4.1912	-0.7668	-1.1405	1.5465	-0.3638
Z012E0033	-0.9268	2.2797	2.4005	1.0981	6.0961	1.034	0.8186	-0.483	2.7954	1.1658
Z012E0034	-1.5229	-6.6676	-2.3989	-2.9605	-5.6836	-4.9072	-8.151	-1.392	0.03328	-3.9478
Z012E0035	5.8028	-0.9102	0.7141	-0.03466	5.7377	0.7171	4.7378	5.1831	4.6745	2.9784
Z012E0036	10.2221	7.5382	9.5116	4.6435	8.6816	6.0489	11.722	8.2648	9.156	8.763
Z012E0037	2.6065	1.9976	2.2301	7.0485	1.9114	-0.6685	5.9588	-0.6076	4.7812	3.6988
Z012E0038	-7.6032	-10.7218	-9.2111	-11.5339	-10.0521	-11.3665	-6.422	-5.3837	-8.3668	-11.3789
Z012E0039	0.1761	4.842	0.5319	1.1597	-0.4811	4.3416	3.1388	0.6287	5.306	1.3896
Z012E0040	-2.3157	2.3773	2.2105	0.8321	1.846	0.2486	-2.0843	-0.3564	0.5779	2.3002
Z012E0041	5.654	2.2757	1.695	2.096	0.624	-0.2444	-1.1058	2.7911	-0.7728	0.2097
Z012E0042	-3.7607	-2.3245	-3.2744	1.0685	-0.6094	-4.2195	-3.8761	-5.464	1.3719	-0.09654
Z012E0043	-0.478	-4.0413	-3.1505	-4.4114	-1.5263	-7.1952	-2.6137	-5.5074	-6.3898	-3.6733
Z012E0044	11.6739	8.1393	4.1564	3.4088	6.1945	8.3335	1.0568	3.0522	8.9048	7.6696
Z012E0045	12.1012	4.7963	4.0703	8.595	6.1844	1.8972	9.0948	7.4848	1.7149	6.27
Z012E0046	5.2022	3.0019	2.3811	3.2379	3.3687	1.0417	-2.3304	6.1548	-2.449	3.3184
Z012E0047	2.4678	-1.5578	2.5391	1.7859	1.8309	0.635	2.9882	-1.0615	5.6282	-1.3554
Z012E0048	-1.7166	-4.5478	-4.1086	-2.5964	-2.8035	-4.5437	-4.5798	-0.9096	-7.5691	-3.8292
Z012E0049	6.3593	6.0543	4.7307	1.6517	5.1702	5.0751	6.4476	7.1157	1.493	5.8502
Z012E0050	9.4049	4.2217	5.9679	6.4903	8.8974	6.186	7.0755	11.4336	8.2111	5.9595
Z012E0051	-4.5349	-2.0675	-1.8702	-3.9135	-1.3017	-0.149	1.9072	-4.6994	-3.9576	-0.7541
Z012E0052	-5.2054	-10.4527	-9.1161	-7.3715	-10.8816	-5.6748	-6.4018	-3.0083	-4.8162	-6.805
Z012E0053	7.197	3.9351	1.6415	1.768	2.3122	5.2128	6.6008	-0.3565	4.3031	3.4676
Z012E0054	-0.1956	2.549	0.7412	-0.7429	3.9544	0.3953	1.4882	-4.6328	-5.8262	0.02158
Z012E0056	4.359	5.2325	6.4766	6.95	6.701	4.1789	4.781	8.2971	7.1032	2.6176
Z012E0057	2.2798	5.126	4.7367	5.0196	7.7635	7.8367	6.6207	2.1444	3.8094	2.5197
Z012E0058	4.095	4.1574	5.2977	5.2168	5.9918	8.2023	4.9633	4.6009	10.0647	6.1706
Z012E0059	-6.6081	-4.2432	-3.187	-3.3502	-3.5793	-1.9159	-0.3597	1.0322	-3.6946	-3.3689
Z012E0060	1.1962	3.5819	2.2752	1.604	1.9001	1.3532	-2.1798	1.2848	-2.4927	0.9598
Z012E0061	11.7383	11.3067	10.4315	14.9217	11.1466	10.0886	10.8686	10.8759	16.0302	12.3553
Z012E0062	-2.3413	-0.9053	-3.4229	-2.0032	-1.9484	-0.8293	-0.1747	-4.6977	-2.4624	-2.5244
Z012E0063	0.929	0.8449	0.5971	1.6173	0.3779	0.9252	3.3029	-1.5039	0.1055	3.6621
Z012E0064	4.75	1.707	3.7797	3.1044	3.5107	4.5303	6.2414	-2.019	-0.9514	2.1378
Z012E0065	-1.9138	-1.4839	-1.1393	-0.7247	-2.7978	1.2961	2.012	-1.6042	3.1165	-1.6743
Z012E0067	0.3632	4.8783	4.2542	3.5781	0.7554	1.51	-0.4608	5.2638	3.4106	0.6865
Z012E0068	-9.0199	-6.8627	-5.7595	-6.6924	-8.5403	-5.6428	-3.796	-2.2106	-5.3275	-7.509
Z012E0069	8.0861	6.5678	5.8287	8.033	6.2553	6.1974	0.9821	0.8052	0.5309	5.2632
Z012E0070	3.7824	4.7962	2.3221	1.9245	5.828	5.6534	0.409	7.2919	-1.8277	4.5317
Z012E0071	8.6647	11.1827	9.8521	7.9413	4.3981	4.9283	4.8553	5.3438	11.1202	9.5082
Z012E0072	14.5371	5.1155	7.6754	5.1807	10.5199	8.4682	10.8401	6.7531	9.427	8.2952
Z012E0073	-0.4289	-4.8098	-4.87	-6.2608	-8.2571	-1.3532	-9.007	0.2477	-1.1815	-4.1383
Z012E0074	3.5973	-1.5772	-1.406	-0.1859	-4.2886	-0.01121	-0.7992	-5.1582	0.5936	-3.8979
Z012E0075	-1.0873	-1.2054	1.1577	-0.3831	3.727	0.8422	-1.2687	-1.5259	3.1783	0.242
Z012E0076	5.776	3.6548	2.1349	2.6045	5.5313	2.6561	3.9189	8.0651	2.1409	3.6472
Z012E0077	1.7395	5.2502	5.715	6.6996	5.1541	1.9998	6.7471	7.9114	7.7228	2.2186
Z012E0078	-2.5227	-1.4536	-4.2327	-7.0262	-2.8864	-6.216	-7.3417	-6.8677	-2.4241	-3.8941
Z012E0079	3.6805	8.7225	5.9246	7.7629	6.6084	5.0511	6.6928	9.6551	6.3971	8.1028
Z012E0080	1.5595	-3.1344	2.3277	4.6078	2.2988	0.1573	1.2311	-2.1883	4.3353	-1.2042
Z012E0081	6.0413	7.1805	8.0599	6.1908	10.0606	10.676	5.5989	10.1376	7.7048	8.7526
Z012E0082	6.3499	6.3057	7.6098	4.5765	3.0521	3.8266	9.6429	3.2722	5.8645	4.4674
Z012E0083	-1.8733	-1.9128	-1.0061	-4.3337	-2.796	-1.1294	-0.6897	-5.3112	-2.1702	-0.06599
Z012E0084	-0.3831	-2.4571	0.002723	-2.9587	0.03089	-3.7928	2.6637	-4.4535	-0.1994	-2.2269
Z012E0085	5.0953	1.8697	2.6295	1.6456	4.0462	5.4606	2.2539	0.774	6.6232	3.8801
Z012E0086	8.5973	3.3943	4.9792	10.1033	5.4156	3.8374	5.3143	10.2917	9.568	3.007
Z012E0087	7.4015	7.7284	5.7001	10.1436	10.2672	7.6619	9.8084	10.9136	6.6311	8.6154
Z012E0088	0.7687	1.9774	3.3865	-1.8423	6.4446	5.8057	2.5872	-1.6608	5.8776	4.2287
Z012E0089	-12.535	-12.5185	-10.149	-12.4388	-12.5071	-8.7864	-14.5349	-6.649	-12.9257	-8.8763
Z012E0090	-12.3594	-8.0939	-10.6636	-8.1231	-7.0327	-9.7597	-12.782	-5.4362	-13.3364	-11.1623
Z012E0091	1.6327	5.0349	3.6032	1.3138	1.068	2.2476	4.1852	4.1305	0.1781	0.6097
Z012E0092	-11.8082	-13.7155	-10.0749	-12.23	-11.9905	-11.1732	-15.2409	-15.0055	-15.1189	-10.8699
Z012E0093	-9.088	-4.9619	-4.6222	-6.5537	-2.6033	-2.9716	-2.8781	-8.3182	-1.9694	-4.3128
Z012E0094	2.7946	1.3927	6.4084	7.4375	8.0233	8.9112	6.714	10.1434	8.8883	6.4701
Z012E0095	-1.9515	1.1027	-0.9849	-1.2604	-3.8444	-4.3231	2.426	4.138	-2.6646	-0.1979
Z012E0096	-2.2693	2.0986	1.1662	4.8086	2.8516	3.6301	4.8892	-0.6125	4.502	-0.3679
Z012E0097	1.1867	0.741	-0.1051	-2.3371	-1.7682	-0.1113	1.5664	2.3172	1.5576	-0.8216
Z012E0098	2.8571	4.9241	1.9866	2.9556	3.9333	4.4679	-0.4874	7.1997	4.1621	4.6382
Z012E0099	1.629	2.0928	1.752	-1.5326	2.8692	-0.4098	3.7155	-2.9961	-0.244	0.6404
Z012E0100	-10.3184	-2.1784	-2.3972	-1.9257	-3.6645	-4.9363	0.03852	-4.4765	-1.6093	-2.3933
Z012E0101	-8.2234	-9.3037	-7.2251	-8.7954	-7.9118	-10.7659	-7.5381	-5.3059	-13.6125	-7.853
Z012E0102	6.0128	3.8673	2.6266	0.5671	-1.0029	0.7046	-1.124	7.1021	4.9672	1.2199
Z012E0103	8.8727	4.0959	5.1244	6.0314	4.8463	4.8765	9.1839	8.5587	2.5393	3.1631
Z012E0104	7.5784	12.1241	8.4359	6.252	10.1111	9.7991	11.3045	13.6574	10.5101	9.7108
Z012E0106	14.8387	14.8163	12.4617	15.9113	11.2642	10.4026	9.3355	8.7804	12.3287	11.41
Z012E0107	0.726	1.9883	1.5681	-0.4328	-0.6867	1.365	-0.1219	0.2225	0.6596	0.3899
Z012E0108	-2.2714	-4.0544	-1.8193	-3.3449	-4.338	-2.7648	-0.1185	1.7612	-5.6158	-3.3443
Z012E0109	7.2116	6.6185	8.789	7.6238	10.2783	4.7514	7.1181	10.889	9.6141	8.1653
Z012E0110	12.1994	10.9471	6.3966	6.634	10.6538	7.5144	3.7166	12.5102	10.8199	7.2976
Z012E0111	4.5325	7.1227	6.2952	4.991	4.5279	9.0331	8.1585	8.3652	8.9254	8.021
Z012E0112	5.1582	7.5807	5.9931	6.566	4.398	8.4972	9.5755	3.3562	9.0093	6.4702
Z012E0113	-0.7649	-2.2776	-1.5099	-0.8677	-4.8242	-1.0785	0.483	0.8457	-3.6235	-4.1583
Z012E0114	10.9337	10.3982	10.4817	8.5312	10.9873	6.1627	13.7518	5.2839	5.8466	8.5935
Z012E0115	-2.0309	3.3612	2.3958	0.9445	2.1642	2.4652	-2.0979	5.855	-1.2569	2.069
Z012E0116	-9.3562	-10.9647	-6.6282	-8.0794	-10.7463	-6.7588	-11.6792	-5.1464	-11.586	-8.9841
Z012E0117	9.8107	5.7675	2.9816	2.4199	1.3871	5.8883	5.4235	9.8055	7.0369	3.7544
Z012E0118	2.552	1.6175	1.198	1.3395	0.2273	0.9636	3.8164	0.287	3.0878	3.6346
Z012E0119	1.6647	4.6996	5.195	6.336	4.9019	4.4522	0.8482	6.5397	2.5707	3.0036
Z012E0120	-4.3959	-0.3291	-2.403	-2.3836	-4.1209	-1.0271	-0.1171	1.479	-4.5143	-2.2803
Z012E0121	-2.0454	1.6472	0.3553	-0.7659	1.8627	-3.0272	2.251	4.0667	-0.9847	-1.5988
Z012E0122	1.1796	5.915	2.3605	4.9286	5.7405	2.8119	1.5306	7.1029	5.778	5.3853
Z012E0123	-1.7381	3.9355	2.3016	3.9488	-0.957	0.9311	3.4335	-0.6079	4.054	2.4744
Z012E0124	-5.219	-2.6566	-3.5511	-3.5354	-1.83	-2.4765	-5.4116	-4.7835	-5.7693	-1.4873
Z012E0125	-5.0633	-2.6037	-3.8045	-3.5845	-1.8288	-4.3333	-3.3347	-5.3551	-0.3586	-2.1924
Z012E0126	4.7354	3.2292	5.4909	4.4062	4.0882	2.173	5.3968	1.3311	0.5102	2.3656
Z012E0127	-1.4457	0.5555	-0.0042	4.1868	-0.179	2.7327	-3.5851	1.0739	0.04121	2.2384
Z012E0128	6.5105	6.1367	4.0635	9.2157	3.0005	7.1689	5.3738	9.1044	2.5242	4.8053
Z012E0129	-2.7278	0.5761	-0.6664	-2.9891	3.3003	-0.2096	2.8793	-2.9356	2.8802	-0.3343
Z012E0130	-10.2952	-5.2414	-6.2	-4.6143	-7.413	-6.6956	-11.4828	-9.716	-3.7701	-5.6958
Z012E0131	6.8066	7.7487	3.0217	4.4176	7.8567	6.325	3.207	1.5223	8.0223	4.7702
Z012E0132	2.8638	3.4445	4.0655	5.6592	-0.2004	-0.6851	5.6621	-0.786	1.6316	3.1229
Z012E0133	3.6466	4.9189	4.618	6.7391	4.4295	3.5934	2.0078	3.6276	1.2052	8.3779
Z012E0134	-7.9061	-0.5532	-2.1539	-3.5116	-0.2495	-2.2408	-5.1571	-5.2589	-0.6638	-5.0239
Z012E0135	-8.8577	-1.7474	-2.0845	-5.9987	0.2376	2.7361	-6.7286	0.6671	-2.3352	-2.6107
Z012E0136	-10.0365	-8.4694	-11.0239	-7.9266	-9.9405	-9.6865	-11.663	-13.3609	-9.6775	-8.6987
Z012E0137	-29.1049	-29.0768	-27.5362	-26.3817	-30.6996	-29.0849	-26.2046	-29.3964	-21.9893	-25.9833
Z012E0138	-9.498	-7.9856	-8.4634	-6.7481	-5.78	-6.6152	-2.7252	-3.4468	-9.4544	-5.8656
Z012E0139	-1.3237	-4.1644	-4.8569	-2.4827	-3.051	-0.3669	-1.7985	1.1492	-8.2299	-1.4886
Z012E0141	12.0753	9.0041	8.8698	9.5619	7.136	10.0591	5.2798	13.2552	8.7821	11.3752
Z012E0142	-10.2487	-4.1941	-4.9224	-8.0024	-2.461	-2.2553	-5.7776	-0.8726	-1.2989	-6.6946
Z012E0143	3.629	-2.1864	-0.7275	-3.0003	-3.5407	-1.8342	0.8643	2.9942	-4.9504	-3.6031
Z012E0144	-9.1615	-7.9696	-8.5288	-9.4434	-8.5157	-9.681	-9.2762	-6.966	-4.4268	-10.262
Z012E0145	-4.5112	-9.4568	-5.6458	-9.1545	-6.1862	-9.2739	-10.033	-4.2271	-9.8528	-5.1437
Z012E0146	17.1206	15.0304	11.8362	11.8164	17.63	11.1481	17.8222	8.3529	9.996	12.0601
Z012E0147	-1.3437	-0.2741	-1.6292	1.1209	-3.8203	-2.8665	-0.5507	0.9084	1.2586	-3.3369
Z012E0148	5.9696	4.8492	-0.1909	7.1061	-1.5522	2.3144	-2.0576	7.6213	6.6583	3.9063
Z012E0149	-0.03262	-2.7609	-2.8413	-3.4481	-3.9362	-1.9191	-7.1235	-7.0462	-1.1568	-3.7431
Z012E0150	-6.4727	-7.4714	-8.1564	-8.2658	-6.9641	-8.9815	-10.4846	-8.93	-4.8378	-8.8949
Z012E0151	2.2228	0.8693	2.2113	3.5658	-0.6195	2.0714	3.6423	-1.178	-3.1144	3.9384
Z012E0152	-9.1774	-5.2603	-6.8631	-7.9928	-4.615	-9.2336	-2.9123	-3.3912	-7.9546	-5.8129
Z012E0153	11.3157	8.9804	9.1818	10.0181	11.4234	12.5578	9.8301	14.4017	6.3655	8.8404
Z012E0154	3.0253	4.9843	1.4176	5.0518	1.6295	0.422	6.1302	0.6286	5.4054	-0.2137
Z012E0155	1.4167	-3.7675	-2.2794	-0.4572	-4.8146	-1.0021	-5.9372	-4.2483	-4.4869	-1.2784
Z012E0157	-9.1857	-6.8653	-7.3714	-8.359	-6.6358	-6.2377	-5.1605	-8.3893	-3.1771	-8.9414
Z012E0158	-1.3627	-0.5855	1.5214	1.967	-1.2663	2.4414	2.4442	1.0257	3.2768	1.9214
Z012E0159	1.1184	-1.2739	-1.4901	-2.5979	0.1515	-2.5445	1.6697	-2.756	2.2743	-0.7496
Z012E0160	4.2438	5.003	6.3951	3.5366	6.1388	5.8169	8.0131	3.0385	5.3351	7.5244
Z012E0161	2.9457	-0.549	4.388	5.9252	5.8483	4.6443	6.3869	-0.7629	2.1572	3.3827
Z012E0163	-9.9075	-8.3542	-8.1651	-7.9369	-9.7728	-5.4379	-12.0345	-10.3213	-11.3039	-6.8999
Z012E0164	-0.6882	-5.4638	-3.1698	-3.7292	-2.4902	-3.3422	-7.779	0.2269	-3.2173	-1.9137
Z012E0165	4.9128	4.2145	2.0081	0.9751	4.5592	4.8903	4.1823	-1.1436	-4.3095	4.168
Z012E0166	5.0949	1.184	4.0635	5.9986	1.9274	2.9893	6.6	0.7749	7.215	3.9981
Z012E0167	-1.4048	-5.6352	-8.7502	-6.0737	-6.4379	-6.7299	-3.9049	-10.7508	-6.5975	-10.1488
Z012E0168	-11.68	-10.8834	-10.8522	-11.2515	-13.4396	-7.9123	-14.3345	-12.8242	-13.5708	-11.9569
Z012E0169	9.4302	9.5969	9.6421	11.269	6.031	9.8632	8.9877	5.4418	11.2208	9.043
Z012E0170	-5.7202	0.2078	1.233	-0.7737	-1.0584	0.03765	-3.7414	-2.7601	0.472	-1.7557
Z012E0171	3.6927	6.9818	6.8294	11.4148	6.9667	8.7332	7.0907	11.7285	3.1858	7.4881
Z012E0172	6.886	4.1598	3.2363	5.527	4.8631	3.2884	6.9038	0.2911	-1.381	1.6283
Z012E0173	-6.6777	-11.8475	-11.1324	-10.6479	-12.8155	-9.6282	-13.8126	-9.2993	-14.5441	-12.9416
Z012E0174	-1.6055	-1.542	0.1102	0.2681	-1.4554	-3.3481	-0.7038	-4.0709	-0.71	0.5769
Z012E0175	2.083	3.4084	5.9648	2.6867	5.0236	7.1884	3.2561	2.1983	8.2133	6.297
Z012E0176	-2.0183	-3.3143	-3.3699	-5.2112	-5.2028	-0.01723	-0.6819	-5.4813	-6.7361	-4.3887
Z012E0177	2.7116	2.2357	5.59	7.1732	1.4619	7.1885	3.337	1.4089	0.2549	7.0424
Z012E0178	10.6265	7.499	6.2271	4.5464	5.0828	1.5351	2.8049	2.7113	8.4596	5.6764
Z012E0180	1.7159	-4.0542	-2.6224	-4.6084	-4.4466	-1.1357	-0.2515	-5.4807	-7.544	-4.467
Z012E0181	3.9013	4.4596	3.9164	2.2222	1.4387	0.2122	6.2854	6.1783	5.5899	3.7761
Z012E0182	-4.3176	-3.7889	-1.5854	0.93	-0.8736	-0.9294	-5.2128	-6.2161	-1.4308	-1.5684
Z012E0183	-10.8997	-16.086	-13.5587	-9.8495	-9.85	-11.9355	-14.7663	-11.9877	-8.3309	-13.5857
Z012E0184	-11.0396	-2.4602	-7.4393	-2.9347	-9.3648	-7.0342	-1.9771	-1.5503	-10.5317	-7.6662
Z012E0185	1.58	-1.0065	0.966	1.4681	1.662	1.72	2.1797	-4.1131	3.8709	0.1595
Z012E0186	-5.1315	-12.1835	-7.7509	-7.1831	-5.8609	-9.7848	-9.1015	-4.2818	-9.7217	-6.8796
Z012E0187	-4.4364	-3.5862	-4.7297	-6.355	-4.8393	-2.5948	-4.5515	-8.322	-4.4998	-5.2529
Z012E0188	10.4856	7.9049	9.8227	9.5189	8.0964	6.361	5.4294	11.7733	9.4075	7.606
Z012E0189	-0.1976	3.9455	5.7928	3.3551	3.3916	7.5499	6.2869	8.4338	8.5663	6.5521
Z012E0190	-0.759	-4.4058	-1.5117	-0.8067	-4.4918	-2.5732	-2.3202	2.4291	1.8203	-4.656
Z012E0191	8.6519	5.2742	1.7091	1.0548	1.9934	0.9509	5.5154	-1.8444	-2.4709	3.1764
Z012E0192	-3.0438	-1.9433	-1.9079	1.8167	-6.3018	-4.7158	0.2117	-6.5743	-7.1274	-0.9426
Z012E0193	15.0131	4.4266	8.2764	10.8606	10.3189	6.8437	5.598	5.0477	7.3786	8.8494
Z012E0194	-4.897	-1.3084	-0.01991	-2.8329	-1.1985	-0.1185	0.6485	2.231	-2.3536	-3.3032
Z012E0195	-1.4122	-5.407	-4.6237	-4.7558	-2.6036	-2.1658	-2.7937	-1.4373	-4.0919	-3.3393
Z012E0196	10.3989	7.138	9.5785	11.2053	5.9162	7.725	11.2872	13.8476	11.788	9.4633
Z012E0197	-12.7898	-7.3808	-10.4061	-6.162	-13.087	-7.1594	-14.1567	-10.962	-5.9211	-11.3616
Z012E0198	-4.9901	0.239	-0.6663	-0.4833	-2.4591	2.1033	-5.2722	-2.3365	-3.9134	2.6872
Z012E0199	-4.8272	-0.8535	-2.5717	-5.5006	-6.8846	-6.157	-0.7582	-5.8836	-2.2167	-2.6438
Z012E0200	5.4425	2.5205	2.4844	6.6339	0.4121	3.841	-1.5452	-1.1623	5.3665	4.158
Z013E0001	2.6728	2.6797	4.381	5.7752	6.5858	3.2081	6.1098	4.4186	4.5843	3.9944
Z013E0002	-4.6895	-4.2712	-4.2303	-1.7269	-4.7941	-3.5243	-6.5549	-3.0116	-4.0217	-3.0267
Z013E0003	5.9115	0.7981	4.3496	5.7667	3.9338	5.9198	2.8725	3.5968	3.5356	7.4252
Z013E0004	0.4132	1.675	0.1027	2.2098	5.207	2.075	3.406	1.4472	2.039	-0.2553
Z013E0005	4.234	5.4758	2.1831	4.753	0.155	4.5072	6.3474	3.6349	4.3178	2.8483
Z013E0006	1.5174	4.4401	3.6856	0.9457	1.4606	3.2878	0.5825	1.4748	-0.01028	1.3501
Z013E0007	0.3544	-2.3001	-2.5996	-1.7228	-0.4442	0.1261	-6.3938	-2.3524	-1.2592	-2.4327
Z013E0009	-0.8917	1.8908	-1.1567	-2.5215	-3.6034	-4.4197	-0.465	-1.9781	-4.891	-1.4171
Z013E0010	-7.5681	0.4743	-4.8842	-2.6601	-2.6734	-1.2972	-0.4759	-3.3506	-1.6187	-4.4489
Z013E0011	10.3645	14.714	12.3055	14.7009	13.1752	12.1281	9.503	13.351	14.1433	12.3798
Z013E0012	-2.2857	-4.7455	-4.9845	-1.5219	-1.0854	-4.7757	-5.9914	-1.2751	0.2087	-3.137
Z013E0013	3.384	4.3382	3.3429	5.626	0.03161	4.9129	6.2161	2.1338	7.0479	4.7055
Z013E0014	-0.2988	5.4029	2.1958	0.4278	0.804	1.7372	3.3291	0.3726	-0.948	0.8699
Z013E0015	4.3395	4.689	3.0925	2.3409	5.2532	5.0424	0.6884	3.1325	1.4695	2.239
Z013E0016	1.5976	3.0274	2.2874	-0.1104	-2.1707	-1.5718	0.7856	2.8027	2.8435	-0.1719
Z013E0017	4.0095	4.5476	-1.3992	-0.4696	-0.286	0.2834	0.01742	1.9087	3.3175	2.2955
Z013E0018	8.6081	11.758	7.9499	6.9373	9.4461	8.3163	9.0878	7.0829	9.7428	7.8051
Z013E0019	-8.0857	-6.7058	-2.076	-5.5176	-6.8539	-6.6471	-2.9114	-5.1903	-4.5757	-5.862
Z013E0020	-6.6117	-5.5745	-5.8581	-5.8793	-6.3327	-5.4012	-8.6218	-8.0893	-6.1633	-5.9372
Z013E0021	-9.2647	-8.3249	-10.6145	-8.5577	-8.8301	-5.8233	-4.4966	-6.2517	-6.3838	-5.848
Z013E0022	-0.03668	-0.9465	2.5594	2.6508	0.208	3.2286	-0.918	1.0767	-1.3284	1.0829
Z013E0023	-2.8047	-3.385	-4.4687	-6.3091	-4.4903	-5.4255	-1.4589	-4.377	-3.0708	-3.2594
Z013E0024	-9.385	-7.6617	-7.472	-7.8315	-8.7806	-9.7401	-10.4257	-7.8448	-8.0381	-6.4977
Z013E0025	6.2573	0.4909	4.0893	0.4938	1.0219	4.7083	-0.3929	2.725	1.8266	2.1236
Z013E0026	7.2353	-0.8871	2.0087	3.7546	-0.3206	3.113	6.6532	1.9234	5.4012	3.4794
Z013E0027	-3.166	-5.6407	-2.369	-1.007	-3.6914	0.7143	0.7833	-2.9585	-2.4285	-1.3877
Z013E0028	1.7083	3.4208	4.6281	1.3008	-0.9114	6.278	4.6494	3.8079	-0.5182	4.1303
Z013E0029	3.0946	4.641	6.7145	1.9073	1.4073	3.7656	6.4015	4.8009	2.5702	4.1604
Z013E0030	6.6318	5.4411	3.1552	4.9547	4.2222	3.9751	5.9921	2.5635	4.9592	1.3459
Z013E0031	0.3411	3.5741	4.6828	1.6607	3.8021	3.9672	4.5461	4.4168	4.9175	3.1264
Z013E0032	-7.6241	-9.1076	-0.5471	-5.1671	-3.5249	-8.6331	-8.9806	-3.8196	-6.7972	-4.0274
Z013E0033	4.5065	2.1352	-2.4013	-2.8332	-0.3027	-0.07626	-2.0779	-0.2557	-0.9127	0.2755
Z013E0034	-1.1391	3.4083	-1.5248	-1.9423	2.0772	-1.2243	-3.5765	-0.8772	-0.7886	-1.5717
Z013E0035	4.2557	-0.5007	-1.5139	-0.6578	-2.9279	-0.4676	0.7023	-3.6827	-0.3617	-1.8022
Z013E0036	4.0955	0.8772	0.3411	-2.1558	1.0964	1.3367	-1.539	1.277	-0.01234	-0.3907
Z013E0037	0.1857	-4.4886	-5.018	-4.638	-5.6407	-1.6935	-0.363	-2.9915	-2.4038	-3.8204
Z013E0038	-14.8705	-15.5019	-11.7537	-11.1058	-9.8435	-10.1579	-13.5479	-10.9545	-14.2287	-13.096
Z013E0039	2.5125	2.5582	0.2706	1.102	4.7076	3.7456	3.0985	1.3232	3.8532	1.4136
Z013E0040	-2.79	-1.7407	-1.1289	-0.5449	0.4844	-4.4895	1.3569	-1.8603	-2.7219	-2.6617
Z013E0042	-7.0133	-2.7893	-0.4206	-6.0045	-3.1035	-0.6945	-4.0252	-5.3029	-5.2124	-1.3441
Z013E0043	-3.4533	-3.4164	-0.2797	-1.0187	3.4674	0.4327	0.5227	0.1672	-0.7144	-1.044
Z013E0044	3.7099	1.1033	-0.4996	1.618	3.3727	1.3538	-1.8358	0.5967	-1.2892	1.2594
Z013E0045	6.7948	9.8392	6.1349	7.5588	9.2644	8.0859	3.7247	8.7056	9.4053	7.2966
Z013E0046	-2.7611	-1.2143	-0.267	-1.2771	-4.6119	0.9641	-3.8038	-2.6645	-3.0525	-2.2092
Z013E0049	-2.7915	-0.7787	-3.6034	1.6559	-4.0584	0.8221	-2.7863	-0.3773	2.5086	0.2755
Z013E0050	11.6237	2.6612	6.874	4.0809	3.7753	2.6713	6.4403	3.5714	6.2297	5.9226
Z013E0051	5.8211	0.7104	6.2801	5.332	6.7893	5.933	4.5057	3.9263	5.8299	6.9962
Z013E0052	-3.659	-7.0312	-9.6963	-5.0364	-2.9968	-3.7131	-2.7375	-3.5219	-3.1294	-5.5965
Z013E0053	9.2523	4.8849	9.3675	6.8049	11.8954	8.5523	12.228	7.1424	6.0281	7.7857
Z013E0054	-9.1782	-5.6001	-0.5429	-4.2882	-1.1556	-1.839	-8.2996	-4.2125	-1.9976	-2.4992
Z013E0055	-1.873	-5.3406	2.6109	-1.9297	-5.1792	-0.9268	-1.4493	-2.5476	0.842	-2.1464
Z013E0056	-1.61	1.0386	-1.6054	-1.0422	-0.5392	1.6087	4.3253	2.2613	0.1648	2.6405
Z013E0057	-1.446	-2.8231	-4.1381	-4.0221	-1.9088	-7.4768	-2.6845	-6.2432	-5.493	-6.5079
Z013E0058	4.9655	-0.4492	-1.1027	2.7113	2.8127	1.0233	4.124	0.6407	3.8019	2.1779
Z013E0059	-2.3749	2.824	-0.687	0.3351	-1.0438	2.7744	-1.8205	-1.7457	-1.462	-0.3575
Z013E0060	-3.6439	-0.7265	-0.6054	-2.8691	-6.8752	-2.1903	-4.2892	-3.829	-1.0806	-2.0868
Z013E0061	2.9276	-0.399	1.6457	0.7218	3.1327	-2.5903	-4.0254	2.968	-0.6951	-0.414
Z013E0062	2.7186	-0.2316	-0.3808	2.356	-0.1847	1.5131	-2.2383	1.2799	-2.116	-1.1789
Z013E0063	-12.1923	-9.6227	-11.1133	-8.5307	-10.1257	-11.6397	-4.8115	-9.8165	-7.4534	-7.0515
Z013E0065	7.1687	6.1218	3.0775	3.0754	2.7586	3.3896	7.8836	2.4598	1.32	5.834
Z013E0066	7.8177	3.9437	7.6646	4.7505	0.5514	2.5401	8.3908	4.6003	4.8891	4.3899
Z013E0067	3.0479	0.04504	4.9201	2.2611	6.1205	2.9352	1.2134	1.1118	3.1145	1.7924
Z013E0068	4.7076	6.8076	3.8224	3.8313	7.4348	5.3842	7.0909	3.6632	6.162	5.2985
Z013E0069	1.0466	-2.6043	2.4255	0.102	-3.2389	0.5039	0.755	-0.9561	1.2243	1.3616
Z013E0071	-3.2695	3.3672	-1.4055	1.8847	-1.6953	2.8726	-1.8147	-0.2042	2.4455	-0.8626
Z013E0072	3.2366	-0.0703	-0.9278	3.3258	2.4185	3.3675	4.4724	1.4941	0.5346	2.704
Z013E0073	-6.4695	-8.3392	-7.9675	-3.952	-7.9626	-7.577	-2.8196	-7.1687	-4.6977	-5.3918
Z013E0074	-1.9166	-0.7825	0.449	-1.061	0.04393	-0.6751	1.0738	-1.312	-2.2597	-1.6572
Z013E0075	-2.9481	-1.7156	-1.3432	-1.7651	-2.6904	-2.5834	-1.8655	-0.5808	1.2894	-1.2798
Z013E0076	-7.0168	-5.832	-4.9766	-5.3467	-6.5217	-7.227	-5.8488	-3.2172	-3.6744	-6.302
Z013E0077	-4.9424	-0.6892	-2.6438	-2.2841	-6.514	-3.5057	-6.2487	-3.9703	-5.8823	-3.9948
Z013E0078	1.0401	3.6438	0.1362	1.1614	-3.8115	-2.5651	0.548	-0.6581	-0.8346	-0.07995
Z013E0079	4.0892	6.9781	3.9337	3.436	9.6763	2.6994	3.6343	3.3689	2.5398	6.5676
Z013E0080	3.8861	-2.7598	0.942	1.4691	-0.9653	-2.6895	0.09228	1.501	2.8802	1.9255
Z013E0081	-5.6796	-3.1896	-0.8318	-4.6367	-1.4516	-0.9008	-2.0796	-2.4298	-4.1898	-2.9883
Z013E0082	4.8516	6.8557	0.614	4.2791	0.595	2.2834	5.3065	5.4859	2.9913	4.576
Z013E0083	0.001158	-4.5055	-0.4199	-2.9813	-0.9787	-1.9302	0.1124	-2.3501	-3.9172	-2.8854
Z013E0084	4.0965	7.3993	2.1962	2.1806	1.413	1.3056	1.9235	4.9893	5.8944	5.5063
Z013E0085	1.4597	3.9769	3.9558	0.4738	5.0741	3.6899	2.0844	2.4651	1.8664	1.5306
Z013E0086	-0.7818	2.8133	1.2579	1.2862	-4.4297	3.3853	-1.6794	0.2386	2.1429	0.1162
Z013E0087	3.7131	2.5499	3.6463	1.4795	-1.1777	3.249	-0.4803	1.4659	-0.382	3.1694
Z013E0088	6.3358	8.0945	7.1896	9.2395	2.9666	8.7851	8.2047	6.2886	7.8844	6.388
Z013E0089	-3.815	-8.373	-7.4063	-3.1019	-3.4305	-3.1813	-0.2367	-6.8174	-1.6511	-5.2778
Z013E0090	0.02682	0.1816	-0.8986	1.6714	-1.743	2.2836	-0.9552	0.8466	-0.4704	0.4756
Z013E0091	2.7205	-3.5174	0.7206	-0.256	4.7993	-2.3135	2.6791	1.2774	3.4891	0.7761
Z013E0092	3.1367	3.5187	0.3983	2.0142	-0.3715	-0.7654	-0.3524	2.9956	0.005135	1.7108
Z013E0093	-1.7487	-12.0686	-7.8837	-8.2593	-5.3195	-7.7703	-10.3958	-8.6076	-6.3692	-6.0647
Z013E0094	4.3617	3.5882	3.1793	4.6223	1.124	1.479	0.1159	4.8437	2.7483	2.9939
Z013E0095	-2.1457	-0.9084	-0.4996	-4.5669	0.784	-2.919	-4.9384	-3.6171	-1.6429	-2.2734
Z013E0096	3.0402	3.3468	3.0516	2.5008	-1.9439	-0.9721	4.7207	2.3085	2.0818	0.143
Z013E0097	0.1211	-0.3095	-4.5951	-0.09958	-4.2888	-0.4138	-1.496	-2.3779	1.8427	-2.9763
Z013E0098	-7.4226	-0.6035	-0.6777	-5.1605	-5.1486	-1.3545	-0.586	-1.2037	-3.1831	-4.3605
Z013E0099	-0.5445	2.2611	1.614	3.7975	4.6954	0.01507	5.2359	1.4547	2.8246	2.4639
Z013E0100	-2.4529	3.4791	-0.614	0.5946	3.5882	-1.3145	1.5158	-1.2687	-2.8164	-0.6983
Z013E0101	-4.8489	-4.8198	-0.9913	0.01286	-6.0754	-5.7568	-5.0415	-1.8425	0.2989	-4.592
Z013E0102	-3.1724	3.4976	3.2787	3.9758	3.199	-0.4566	4.3602	3.8433	0.2553	2.1329
Z013E0103	-4.0616	-6.5852	-4.8614	-4.3811	-3.9781	-5.9719	-4.5487	-4.9172	-5.2258	-3.0409
Z013E0104	5.065	1.479	0.2829	1.5602	-0.872	2.8229	6.765	2.951	2.4963	1.0628
Z013E0105	-7.9538	-3.0804	-5.8564	-0.8087	-6.2909	-2.7519	-6.1668	-2.5573	-3.6731	-3.218
Z013E0107	8.7029	5.6638	4.8076	5.0917	11.6578	8.4716	5.1726	7.8317	4.1848	6.4199
Z013E0108	-1.2066	-9.6334	-8.3413	-5.3886	-5.937	-8.0596	-6.8778	-5.2324	-4.9747	-6.0018
Z013E0109	-1.8721	0.07235	1.802	0.2102	3.5681	0.6588	2.7868	0.546	-1.0495	-0.1508
Z013E0110	-2.498	-0.8337	2.0681	-0.07501	5.2575	1.8362	-2.7722	0.3525	1.6285	0.6228
Z013E0111	-2.4474	-1.0993	-4.5834	-0.4928	1.9854	-4.4561	-4.5863	-3.4903	-3.6967	-3.4133
Z013E0112	-3.0918	-1.2224	-0.1502	-1.4756	-5.4921	1.4926	0.823	-0.1905	-0.3759	-2.7914
Z013E0113	-0.08419	1.7994	0.07048	-1.7259	1.0794	1.5942	0.972	2.8544	-1.7267	1.7809
Z013E0114	2.9851	1.7494	3.6663	3.19	7.6006	1.713	5.5878	3.7912	3.1212	3.6132
Z013E0115	-4.7585	-6.955	-5.1833	-7.1126	-3.0666	-5.3886	-7.7014	-6.6341	-5.821	-5.1778
Z013E0116	5.61	1.4143	0.2777	2.2261	-0.941	2.7752	-0.5302	3.4781	2.8226	2.209
Z013E0117	-6.4444	-6.683	-4.1846	-2.3143	-6.7696	-1.9483	-2.3809	-2.3815	-5.4027	-2.1777
Z013E0118	-1.0326	2.5138	2.5909	2.5232	4.8425	2.7	-1.0097	2.9604	2.7977	0.8362
Z013E0119	-8.2054	-6.1586	-2.8752	-8.0021	-4.0434	-9.7895	-3.6598	-6.0542	-5.4082	-4.337
Z013E0120	-5.3108	-6.3546	-6.5385	-4.38	-1.8756	-2.0933	-3.0747	-3.6394	-5.381	-4.2102
Z013E0122	1.0303	4.6042	6.1648	4.9935	3.1155	7.4759	0.9256	5.7263	4.5297	5.4203
Z013E0123	7.1853	8.4127	6.5695	9.7701	11.6067	8.9554	8.3895	8.0661	5.0655	7.6213
Z013E0124	-3.6995	-6.8028	-7.9925	-5.8197	-7.9578	-7.4469	-10.6012	-6.8982	-6.1961	-3.6396
Z013E0125	-8.9518	-2.3984	-1.8928	-4.1406	-1.6149	-7.5231	-6.829	-5.6515	-2.7434	-3.1039
Z013E0126	-0.03357	2.5184	1.8638	-0.2888	2.9099	-3.2562	-0.9849	-0.1429	-2.4086	-0.849
Z013E0127	0.07367	-3.5858	-2.8982	-4.7318	-4.6543	-2.2538	-5.1743	-2.9592	-5.2772	-3.8912
Z013E0128	3.4054	7.1844	0.2651	0.7813	3.998	5.3914	5.4261	0.9831	-1.1953	0.4603
Z013E0129	4.3314	-0.09577	2.8581	0.5658	-1.0319	0.7743	-1.3407	-0.9956	-0.2291	-0.5998
Z013E0130	-1.6997	1.1544	-3.4265	-0.6857	-2.1334	-1.2777	-0.8021	-0.7257	1.8153	-1.2696
Z013E0131	2.6823	1.6741	2.368	0.3008	5.6456	-2.636	5.814	2.3132	2.2031	1.7834
Z013E0132	5.9573	5.7873	6.6952	8.2455	6.1812	7.0922	5.9418	7.6563	6.3802	7.1161
Z013E0133	3.2756	-0.0529	2.9576	2.1703	-1.4112	0.102	4.1992	2.1416	-0.2741	0.6541
Z013E0134	2.4714	0.7871	-2.9668	-1.3006	1.8965	-0.8288	-4.8184	-0.8085	0.3457	-1.8104
Z014E0001	7.6422	7.1179	7.2404	4.6878	7.6827	5.3455	6.6	7.0675	4.809	5.4933
Z014E0002	1.3647	5.1359	2.0947	1.9181	1.336	0.51	1.465	3.0873	1.3908	1.6849
Z014E0003	6.1116	3.8773	3.3337	2.4265	3.422	3.7206	2.1026	3.5709	3.893	2.7271
Z014E0004	3.126	3.4871	2.5653	-1.2223	1.0472	1.4261	-0.07113	1.5422	0.3279	3.3324
Z014E0005	8.9664	8.9432	8.2509	8.9103	10.1164	9.0551	7.0451	8.2085	8.9341	9.8518
Z014E0006	-10.7813	-8.4823	-9.8231	-6.9227	-9.7026	-8.173	-8.6195	-7.8169	-7.0971	-6.0265
Z014E0007	6.6611	7.5302	8.4663	10.4646	8.3781	8.7132	8.9073	6.9812	8.7305	9.3031
Z014E0008	1.6539	3.3863	2.7341	7.099	1.8157	2.0745	2.4082	3.8128	4.5414	4.9465
Z014E0009	3.2039	5.2894	5.8643	5.4349	5.1191	4.9564	5.459	5.4989	5.3394	6.5895
Z014E0010	-9.0425	-5.3534	-5.5917	-5.3041	-6.4614	-6.6602	-8.4842	-4.865	-4.2119	-4.2789
Z014E0011	3.6761	3.8056	2.192	6.199	2.0284	2.6662	6.0501	3.6298	2.5135	5.0916
Z014E0012	-0.6154	2.085	2.026	0.08765	0.5748	2.5229	2.1205	0.6819	0.3148	-0.9393
Z014E0013	1.0242	-0.1361	-0.2026	-1.8414	2.3536	-0.5077	1.6223	0.07227	-0.7035	-0.9247
Z014E0014	3.6602	4.7675	3.3003	2.9979	3.5586	3.1594	5.6349	3.2536	3.2679	2.8396
Z014E0015	-4.4368	-0.3231	-1.4383	-1.6138	-0.2562	-3.735	-3.537	-2.5476	-2.9553	-1.6462
Z014E0016	-8.4865	-6.0483	-5.219	-1.6424	-7.2485	-4.8481	-6.1604	-5.278	-4.7346	-5.4423
Z014E0017	10.8509	5.9694	7.3363	9.6162	7.0292	6.6752	8.7256	7.225	8.9333	5.7254
Z014E0018	-9.3678	-5.1324	-3.2283	-5.1051	-5.6786	-3.9863	-6.3407	-5.5189	-4.0279	-3.0141
Z014E0019	-8.231	-9.1679	-6.5461	-10.6771	-8.3102	-8.1004	-5.6298	-8.1808	-8.0169	-5.5415
Z014E0020	-10.3123	-12.1919	-9.3359	-13.8629	-10.2975	-12.3524	-8.5321	-9.5886	-11.0505	-9.3578
Z014E0021	0.812	1.0768	2.9018	0.6364	0.2072	-0.2274	0.548	0.7073	2.6341	1.5026
Z014E0022	3.5711	2.3268	2.8081	1.9472	3.9089	0.496	0.07076	1.3092	1.6905	3.15
Z014E0023	6.9485	2.8601	4.729	3.8319	3.7397	5.1836	3.0909	4.2648	3.9955	4.1927
Z014E0024	4.472	1.7782	0.3034	3.4269	2.6572	-0.9407	2.9427	0.4699	1.3131	2.5768
Z014E0025	-5.5245	-0.9061	-0.5892	-2.2985	-1.0548	-1.0466	-2.4348	-1.6203	-0.4089	-1.6276
Z014E0026	-2.1078	-0.5903	0.2238	-0.06637	0.9697	-1.3958	-2.4661	-0.7478	-1.5474	-0.7804
Z014E0027	3.6036	1.8262	2.3938	1.9723	3.4467	2.7568	-0.2108	1.5245	2.8416	0.8635
Z014E0028	-5.4414	-7.3583	-7.3733	-6.8521	-9.1623	-6.545	-7.5024	-6.8641	-8.6585	-8.6763
Z014E0029	-9.8508	-7.4321	-6.5919	-7.2364	-9.1806	-8.0842	-10.1105	-7.0487	-6.5675	-8.7848
Z014E0030	-2.2514	-4.9211	-6.0291	-7.2499	-5.5832	-4.9135	-3.2755	-5.0601	-4.7063	-6.5734
Z014E0031	-9.5296	-9.0152	-7.9129	-7.3966	-9.6005	-9.3405	-6.878	-7.9142	-7.1946	-8.1426
Z014E0032	0.261	0.9085	0.8224	1.4899	0.5647	1.0406	2.8645	0.2364	-1.5086	2.7736
Z014E0033	-10.9729	-10.0046	-9.901	-5.914	-10.9309	-9.9493	-6.684	-9.057	-7.4641	-10.6047
Z014E0034	1.9045	3.5605	2.6156	3.6756	5.3506	5.3908	4.9101	4.7964	2.9997	3.1597
Z014E0036	6.4403	5.8239	5.0802	2.0205	6.1892	4.7763	6.4356	6.8437	4.937	3.7707
Z014E0038	-10.6063	-11.8644	-10.4614	-12.3763	-13.1581	-10.595	-10.0258	-12.9678	-13.3126	-14.3385
Z014E0039	-3.8303	-1.0385	-3.5841	-4.4118	-2.309	-1.4255	-0.4528	-2.0954	-3.9658	-3.7879
Z014E0040	-1.5655	-4.2704	-3.3151	-5.0721	-3.4447	-1.3765	-4.1898	-3.062	-4.2657	-3.4124
Z014E0041	-0.6623	1.8537	0.2852	0.2925	-1.2761	-1.3388	-0.1183	0.4034	-0.5374	-1.0515
Z014E0042	-12.3826	-8.6689	-9.0714	-9.2591	-8.2769	-7.1469	-10.9878	-7.269	-7.0841	-10.0517
Z014E0043	-2.2843	-4.1665	-3.6674	-4.2409	0.2195	-1.3163	-1.9405	-2.9336	-0.7744	-3.6009
Z014E0044	2.3604	3.2508	3.061	8.5806	3.6587	5.7629	4.6779	4.0755	2.9949	6.2526
Z014E0045	1.755	2.5391	0.5532	3.2337	0.9146	-1.0192	1.3237	0.7481	2.7378	0.5831
Z014E0046	3.5983	1.3496	3.6866	4.4983	4.1729	2.0796	2.8121	2.7198	2.3813	2.1417
Z014E0047	9.8668	6.9977	7.1799	6.7198	7.9361	5.9654	8.3281	7.3791	6.4457	6.931
Z014E0048	0.6669	-1.4314	-1.6883	-4.0233	0.1666	-1.6164	1.3489	-2.1979	-2.923	1.8187
Z014E0049	-3.8633	-4.4087	-5.6711	-4.0628	-3.921	-4.6256	-3.3225	-4.0776	-3.4515	-5.8412
Z014E0050	-5.702	-5.7532	-5.0294	-1.9963	-4.7402	-4.7883	-4.4337	-5.8057	-4.1632	-3.484
Z014E0051	8.8732	7.3221	7.4736	7.6871	8.476	5.7914	5.1096	7.8982	6.4503	8.8653
Z014E0052	10.4076	9.3171	9.3209	6.5296	7.6469	8.1241	7.1732	7.7826	7.9891	7.5835
Z014E0053	2.8961	4.8821	5.0543	4.2221	5.8385	3.1788	2.7043	4.1135	5.3166	3.3902
Z014E0054	8.2817	6.4644	7.302	8.9631	4.312	4.8252	4.3403	5.5607	4.7438	5.5769
Z014E0055	-2.09	-2.1998	-1.2982	-2.9936	-1.0936	0.7622	-1.2141	-1.7674	0.1579	0.2439
Z014E0056	2.3429	4.505	4.3077	4.8434	4.4797	6.0032	5.2776	4.6017	5.9614	4.7161
Z014E0057	-7.2604	-4.3413	-5.6473	-2.1693	-4.4865	-3.7735	-5.9091	-5.4905	-5.4321	-3.1897
Z014E0058	-4.8871	-4.5544	-1.6167	-2.792	-1.0584	-3.6747	-2.5823	-2.4215	-3.5235	-1.5883
Z014E0059	-2.4511	-4.4522	-5.0537	-5.6802	-2.9582	-1.8451	-4.6666	-3.496	-3.9882	-1.711
Z014E0060	-11.3098	-6.4058	-5.9195	-6.6521	-6.8313	-7.3982	-7.9628	-5.1923	-6.5674	-6.3322
Z014E0061	3.1066	0.949	0.2877	5.403	0.2011	0.8004	0.5404	2.4655	2.9813	-0.3589
Z014E0062	-0.7607	-0.2433	-1.9359	-1.7167	0.9513	-1.2307	-0.3273	-1.3927	-1.4707	0.6818
Z014E0063	-7.0435	-8.95	-6.6018	-10.7767	-6.657	-9.5058	-9.5769	-8.1876	-6.7969	-8.1008
Z014E0064	5.3534	5.1477	7.9938	3.7345	6.5077	8.0903	4.3464	6.2309	8.2214	8.3307
Z014E0065	-8.6334	-4.598	-4.9756	-7.1497	-4.4595	-6.2081	-3.4768	-5.2324	-3.773	-6.606
Z014E0066	-5.0431	-6.2768	-4.922	-2.6497	-4.8035	-7.2093	-3.9469	-6.8333	-6.0788	-7.717
Z014E0067	-4.8419	-5.8198	-7.4599	-4.2025	-5.486	-4.6722	-6.9153	-5.8039	-7.0664	-5.1512
Z014E0068	-8.7187	-10.4416	-9.5239	-9.1444	-12.4051	-11.2806	-8.8381	-11.6088	-11.653	-11.9875
Z014E0069	-0.8745	-1.7993	-1.9023	-4.6216	-4.6356	-3.5718	-4.6587	-3.0805	-4.1163	-3.0569
Z014E0070	7.8038	10.2353	9.037	13.0115	11.1811	8.4131	8.1831	8.7419	8.1355	11.121
Z014E0071	4.2975	4.2562	3.6873	6.4841	6.6812	6.2662	7.3635	4.9043	4.4685	5.8337
Z014E0072	1.8571	0.1624	-0.9862	3.379	-0.09043	-2.0028	-0.9125	-0.687	1.9082	-0.06021
Z014E0073	-2.545	-5.4167	-5.1451	-4.8253	-6.3243	-7.1113	-0.9293	-6.4987	-6.3614	-5.0747
Z014E0074	1.9797	4.2207	3.3638	2.1743	4.7045	5.859	6.3474	5.2403	3.9226	3.2528
Z014E0075	5.1628	1.6509	0.8082	0.9139	0.3512	0.9262	1.2108	2.5395	1.2187	3.459
Z014E0076	-5.0118	-2.4614	-3.413	0.09668	-1.5602	0.4014	-1.4487	-1.3471	-2.131	0.6461
Z014E0077	4.291	1.1321	0.5997	-0.5371	2.7717	0.8185	-0.5038	1.5426	3.6571	3.4594
Z014E0078	3.2167	-1.5908	-1.3299	-3.9912	-2.8355	-2.7741	0.7114	-1.4416	-2.695	-0.3715
Z014E0079	9.0466	7.5443	4.9966	7.9601	6.8894	4.9811	9.1317	6.5056	8.1623	6.0307
Z014E0080	-7.0716	-6.7887	-9.23	-6.8692	-8.8236	-5.7085	-7.0963	-8.1933	-6.7746	-4.8998
Z014E0081	-3.4647	-0.6424	0.1683	2.3226	-1.8126	0.3073	-3.0109	-1.1929	-1.7813	0.4301
Z014E0082	-3.8456	2.4328	0.7747	2.8508	1.5859	0.7113	4.9872	1.5581	0.9005	1.2165
Z014E0083	3.755	1.9115	3.0112	3.0087	1.5954	0.4872	0.01683	2.1511	3.4916	-0.5298
Z014E0084	-5.0914	-5.8899	-5.3179	-5.8619	-7.1242	-6.4344	-7.5307	-4.6939	-5.8678	-2.8042
Z014E0085	-1.1287	-2.3963	-3.7483	-4.9044	-1.7584	-3.0016	-5.5017	-3.3511	-2.2184	-4.7995
Z014E0086	5.3528	1.1648	2.1761	2.8581	3.5755	3.768	2.5801	2.3475	1.8182	0.5825
Z014E0087	2.0969	1.298	2.0436	1.3911	-0.4325	-0.3754	2.4866	1.5783	2.519	3.1475
Z014E0088	2.6054	1.8958	0.6867	3.6869	4.8729	3.6371	1.0946	2.6054	2.5016	0.0722
Z014E0089	6.2124	3.9054	4.5593	5.821	2.6164	6.1431	5.3688	4.6004	3.4383	3.6904
Z014E0090	6.8458	7.2855	6.0449	7.7345	5.8913	8.0678	6.4766	7.4999	7.6455	8.7462
Z014E0091	-7.0055	-9.1286	-9.7378	-8.814	-10.7026	-7.8017	-11.1333	-9.3535	-10.3093	-7.1932
Z014E0092	-0.02624	-2.0078	-2.0896	-1.9221	-2.3285	-0.9092	1.358	-2.2988	-0.4964	-1.4094
Z014E0093	-2.4628	-2.6056	-3.2767	-3.0379	-1.971	-4.2509	-3.1115	-3.2808	-3.1961	-3.4376
Z014E0094	1.9835	4.5386	4.2854	2.7242	3.2045	1.9636	4.6266	3.0257	3.1349	3.0988
Z014E0095	9.7798	8.6812	7.463	7.7095	7.8793	8.245	9.0708	7.2187	7.0822	8.0432
Z014E0096	1.4022	-0.5686	0.1272	-2.1007	2.2452	-1.211	2.5651	0.5956	1.3481	1.8807
Z014E0097	4.1324	3.785	3.3786	0.7663	3.5638	5.4805	4.6407	4.3589	4.2694	2.7801
Z014E0098	-7.8799	-9.9119	-10.0224	-9.7719	-9.3748	-12.2381	-10.9887	-11.5921	-11.3345	-11.8477
Z014E0099	10.1213	7.7588	8.2595	4.4392	5.2918	7.9072	7.6263	7.5248	7.563	5.5286
Z014E0100	-1.8831	-4.1925	-6.4996	-6.5024	-8.1098	-6.3345	-4.3321	-5.9709	-4.5119	-3.7763
Z014E0101	-5.0886	-7.6408	-6.7833	-7.3719	-7.0374	-4.9676	-8.4001	-6.0092	-6.613	-7.6897
Z014E0102	3.9352	5.154	6.0306	5.9089	7.0895	5.6291	2.9159	5.5182	4.5752	2.3161
Z014E0103	-0.6904	2.5417	0.1602	-0.1943	0.2856	2.6584	-0.9334	1.678	-0.03604	-1.0312
Z014E0104	-4.2575	-3.5777	-2.4418	-5.2086	-2.6883	-1.7056	-4.4521	-3.1639	-1.7136	-2.9432
Z014E0105	6.3821	8.0929	7.1712	8.3444	7.0516	7.446	7.2355	7.0817	8.583	8.238
Z014E0106	-2.495	-1.1524	-0.01852	-0.5291	-2.1396	0.3899	-3.6196	-1.641	0.02138	-2.2811
Z014E0107	0.2161	3.3008	3.1976	6.6814	5.1337	2.0988	3.8032	2.8765	3.5893	0.9897
Z014E0108	-0.1627	-2.2598	-1.3736	-2.7092	-3.6246	0.1308	-3.4799	-2.2869	-1.3515	-1.1754
Z014E0109	-16.9077	-8.7621	-8.9883	-10.0472	-10.4387	-11.1561	-8.126	-9.0453	-11.2596	-10.3249
Z014E0110	4.9246	4.4139	3.5395	4.7496	4.8557	1.7514	1.7443	3.9691	5.0001	1.9609
Z014E0111	-0.5481	-3.1265	-2.614	-2.0003	-0.3376	-2.3578	-4.1823	-1.3523	-2.4401	-1.609
Z014E0112	-6.1492	-3.7063	-2.663	-2.3521	-4.2079	-2.5713	-3.8626	-4.0874	-4.0306	-4.2435
Z014E0113	0.3232	2.0668	-0.9878	4.1727	-1.5227	0.5093	0.5331	0.4921	0.0811	0.1647
Z014E0114	-2.8681	-1.7084	-0.4103	-3.8753	-2.5413	-2.1101	-0.6324	-2.0902	-0.4772	-1.3473
Z014E0115	1.9833	4.6176	4.9631	2.5652	6.4422	3.3162	4.1255	4.0673	3.7737	1.5437
Z014E0116	7.0432	4.0083	3.9036	4.3912	3.7533	5.3873	2.4296	3.6579	3.0255	5.4886
Z014E0117	7.3096	6.277	7.9327	6.185	5.8619	8.4226	6.8799	6.1022	5.5122	4.9881
Z014E0118	13.7449	7.8737	10.6789	8.6163	8.6506	11.0992	7.0693	10.0072	8.1024	10.4709
Z014E0119	5.9655	3.0924	4.9285	3.9907	3.2278	5.2271	1.9214	3.3037	5.0811	1.3835
Z014E0120	-8.3842	-3.3161	-4.9159	-4.8968	-2.6788	-4.0518	-4.2354	-3.4036	-3.2482	-4.4125
Z014E0121	-0.2057	0.2078	0.4987	1.0102	-0.9134	1.4454	-1.6429	-0.5259	-1.3386	-0.1872
Z014E0122	3.811	7.788	5.8602	5.8758	9.7558	6.3887	6.1376	7.3971	8.1635	6.9302
Z014E0123	3.9417	1.3545	1.4817	1.5193	2.7823	1.5075	2.659	1.8004	1.7032	2.0185
Z014E0124	4.5927	4.7634	6.6877	5.0445	4.4774	6.929	3.9191	4.9961	5.9744	4.0521
Z014E0125	-0.7845	0.9443	2.7498	1.9332	2.4824	0.5738	1.5585	2.6895	0.8403	1.149
Z014E0126	-8.4175	-6.4813	-4.5145	-5.5071	-4.9984	-6.4597	-7.4355	-4.422	-5.7216	-6.3418
Z014E0127	-2.5741	-3.4765	-4.1673	-3.0324	-4.1128	-4.2465	-3.5716	-3.0119	-1.4009	-4.2179
Z014E0128	-3.4943	-1.5336	-1.1339	-0.6716	-1.8077	-2.6813	-2.2816	-0.6379	0.4412	0.02669
Z014E0129	-0.05811	-1.5053	-2.3777	-4.9867	-1.7825	-0.5834	-0.5588	-2.0937	-1.3601	-2.6713
Z014E0130	-3.4274	-0.5744	-1.232	-0.06879	-0.5696	-0.02054	2.6524	-1.7415	0.5617	-0.5821
Z014E0131	3.7766	4.0402	4.3872	4.8016	4.8757	3.7561	2.4265	2.7504	1.9234	4.5529
Z014E0132	-1.4033	-0.05802	-1.8843	-1.2063	-1.4545	0.8598	-0.6692	0.2549	-1.2265	-2.0708
Z014E0133	-1.1206	0.7411	0.6543	2.1871	2.0288	0.9669	0.2903	1.2288	0.698	-0.07047
Z014E0134	1.3437	-0.335	-2.0571	0.5523	-2.8249	-0.3051	0.605	0.05466	-1.5701	1.4312
Z014E0135	7.453	8.3647	8.2286	3.9589	9.8905	5.1056	9.9229	6.7982	9.8007	10.1
Z014E0136	-11.2691	-9.8375	-10.0957	-8.173	-10.7018	-8.2706	-9.218	-10.4494	-10.7644	-8.2312
Z014E0137	-14.9385	-10.8486	-12.046	-12.9337	-11.0585	-11.046	-8.4265	-11.1838	-10.9288	-10.8822
Z014E0138	-13.0904	-7.92	-7.4069	-10.748	-9.808	-8.793	-7.5239	-8.0694	-6.4811	-8.571
Z014E0139	4.7159	5.1633	5.1654	9.2053	6.9845	3.9091	5.5621	6.0928	6.3354	4.1215
Z014E0140	5.7467	2.3033	2.7432	5.059	3.6876	3.7662	3.6143	2.5523	0.2322	1.9514
Z014E0142	0.6899	1.0029	-0.8077	0.5045	2.1832	-0.6753	-2.6452	-0.4324	-0.00384	2.1936
Z014E0143	2.0777	-0.3387	0.1599	3.2105	2.1425	1.5296	3.0657	-0.1726	0.7961	-0.8403
Z014E0144	-7.4701	-4.1655	-4.951	-3.8501	-4.1129	-4.0964	-8.4754	-5.176	-4.0164	-3.6155
Z014E0145	8.9361	9.3201	10.8166	12.5492	9.8303	9.5035	10.8576	8.9654	8.8018	8.6391
Z014E0146	-1.5403	-2.5016	0.07603	0.4199	-4.3252	-2.6289	-1.9336	-1.9556	-1.7388	-3.3581
Z014E0147	4.7606	-1.5809	1.3242	-1.3202	-1.0046	-1.2466	0.7477	-0.3239	0.5844	-1.5399
Z014E0148	2.7086	2.9271	4.4803	0.7838	3.0075	4.9531	3.8469	4.0443	3.3502	3.0779
Z014E0149	1.3368	-1.34	-0.5022	-4.3252	-3.3427	-0.1411	-2.7389	-1.699	-2.6564	-1.0765
Z014E0150	8.5745	9.8704	6.9248	9.3444	6.2356	6.0345	8.1232	7.5883	7.4401	9.7662
Z014E0151	15.3163	11.5117	11.586	10.2262	12.8571	9.9167	13.1551	11.8557	11.2063	10.9615
Z014E0152	9.5005	8.2309	7.7679	6.6004	6.5865	8.3707	6.5258	8.0387	8.4883	8.6043
Z014E0153	4.0252	0.08807	0.4424	-1.079	3.7472	0.8392	0.08348	1.4656	2.6399	3.4594
Z014E0154	7.066	2.4714	3.8494	2.863	3.6558	2.671	1.8102	3.3691	3.1421	1.6791
Z014E0155	-3.0955	-1.578	-1.7165	-2.2064	-0.8499	-2.4615	0.4193	-1.3033	-2.4718	-0.4099
Z014E0156	6.8144	8.0122	8.3298	7.0501	5.5585	8.6478	8.1868	6.6588	6.9325	6.2336
Z014E0157	2.8708	5.518	3.086	6.4503	5.9489	4.8991	6.1319	4.5449	2.6724	2.8212
Z014E0158	-5.9843	-2.2811	-1.7147	-4.7141	-3.9104	-3.0763	-0.09494	-1.821	-3.0252	-1.4131
Z014E0159	-8.9944	-9.1757	-9.1939	-12.0775	-8.0596	-7.9612	-11.0823	-8.562	-10.5597	-7.9167
Z014E0160	14.2153	9.9392	10.2977	12.2114	10.4552	12.8025	13.122	11.5732	11.9189	9.6866
Z014E0161	11.3213	9.9641	9.8021	8.752	10.8174	10.3732	11.1097	8.3866	8.2314	7.6949
Z014E0162	-1.3803	0.6739	1.6839	-2.2042	-0.8366	0.6151	2.6164	0.8047	-0.8387	0.7105
Z014E0163	5.3513	4.1091	4.7608	5.4934	5.6504	2.1699	4.3179	3.7076	2.9073	1.3757
Z014E0164	2.0823	0.6562	2.2025	0.9425	1.2836	3.7086	4.1451	2.212	3.4646	3.9439
Z014E0165	-3.9983	-1.4188	-1.6615	-0.8604	0.06368	-2.1031	-0.9535	-0.7806	-1.9341	-0.05959
Z014E0166	4.8906	7.6709	5.6431	5.1929	4.6456	8.0046	6.1439	5.5304	6.553	7.5699
Z014E0167	-7.5896	-11.6978	-10.0273	-9.101	-9.7177	-7.824	-9.2913	-10.1499	-9.9338	-9.6741
Z014E0168	-7.1265	-5.0124	-7.051	-5.0302	-7.7058	-4.104	-4.7245	-5.8791	-5.5829	-7.4109
Z014E0169	9.6843	8.4473	10.1955	5.7785	8.3842	9.641	9.1342	8.2042	8.7059	10.2888
Z014E0170	-11.1509	-12.0429	-12.9964	-13.4079	-14.9852	-12.2618	-15.6929	-11.9425	-13.7462	-13.8072
Z014E0172	3.2392	4.8526	2.9619	2.3061	6.9721	3.9873	4.467	4.6197	5.3756	5.2061
Z014E0173	11.2352	8.8278	9.8631	9.2093	9.076	8.2614	9.1143	7.9941	8.6625	7.9888
Z014E0174	-7.5015	-6.6557	-6.537	-5.9023	-7.0262	-5.4966	-9.0934	-5.6977	-4.834	-5.8115
Z014E0175	-4.7039	-3.0439	-3.4626	-3.3424	-4.6684	-3.4947	-5.2384	-3.2495	-3.849	-4.1875
Z014E0176	-0.8788	0.182	1.8937	3.9847	0.3431	0.4091	-0.08384	1.5838	1.2298	-0.3023
Z014E0177	-1.2796	0.327	0.4418	-2.0362	-2.1774	-1.9817	-3.6155	-0.3083	-1.2776	-0.07395
Z014E0178	1.6009	1.0684	2.0527	1.1527	-1.2823	1.4051	2.2253	1.5988	1.2343	1.1921
Z014E0179	-8.1067	-8.2603	-8.9335	-9.9317	-11.2463	-7.528	-9.4501	-8.6961	-8.3749	-9.901
Z014E0180	-10.6824	-9.364	-8.863	-10.523	-10.1705	-9.0006	-9.5756	-8.8982	-8.8883	-10.2473
Z014E0181	-2.1882	-2.2299	-0.3224	0.6089	-0.2228	-1.3373	-2.4459	-0.3627	-0.8822	0.6678
Z014E0182	7.7744	6.7588	6.9712	6.528	7.6788	6.2284	6.9926	8.7123	7.6241	10.321
Z014E0183	5.1521	4.672	3.3347	2.1998	6.3387	3.1383	2.3743	4.7786	3.4711	3.8485
Z014E0184	-6.7753	-3.6846	-1.0536	-1.038	0.3602	-3.0038	-4.7858	-1.458	-2.7344	-3.4431
Z014E0185	-4.2278	-6.8843	-5.738	-3.2245	-2.8972	-2.8958	-4.2582	-4.5011	-4.9751	-6.4846
Z014E0186	5.2956	6.7558	6.5674	7.045	7.7291	6.828	8.6808	7.229	8.2254	6.9691
Z014E0187	-1.7086	-0.1701	-1.8738	-3.5456	-1.1253	-0.8138	-1.987	-1.3296	-0.3813	-2.2396
Z014E0188	-0.8944	0.07743	2.9695	1.6328	3.1879	2.5636	1.937	1.4854	2.4521	0.9066
Z014E0189	9.213	6.2371	6.644	8.8117	7.678	7.6839	7.0031	6.2027	5.2861	7.4543
Z014E0190	-1.2392	0.2555	0.6212	1.2913	1.9772	0.3928	3.4435	-0.5266	-1.1852	1.0531
Z014E0191	-2.8106	-0.3382	-0.4344	1.8681	0.596	1.1892	0.6831	-0.7452	0.1099	-1.1307
Z014E0192	1.9538	5.2111	3.4896	2.87	4.2623	4.2096	7.4788	5.3439	3.7453	6.9409
Z014E0193	6.811	3.5508	2.862	1.8889	3.709	2.8216	6.3594	3.5293	4.4766	4.7064
Z014E0194	3.1157	3.0953	1.7872	4.12	3.4528	3.8403	2.8521	3.1314	3.3152	3.4421
Z014E0195	-7.8182	-7.0846	-6.1371	-6.1333	-7.6361	-7.134	-4.1217	-6.2328	-6.0962	-5.0826
Z014E0196	6.6754	2.402	1.5369	5.416	2.8834	1.4981	1.3208	1.7911	0.9084	3.6708
Z014E0197	-2.0983	-3.6105	-4.7408	-1.0732	-5.4805	-5.034	-5.5653	-4.8478	-5.6072	-5.2487
Z014E0198	-1.2298	-4.9708	-7.1627	-8.4201	-6.0765	-6.044	-7.9797	-6.5431	-6.0003	-7.9697
Z014E0199	-4.1892	-8.3765	-8.7962	-12.0628	-9.1968	-8.9971	-8.8065	-7.589	-8.4789	-6.0313
Z014E0200	-1.6972	-1.3754	-2.4876	-5.0007	-3.2329	-4.0955	-2.742	-2.5385	-2.1126	-2.3657
Z015E0001	-2.3476	0.3734	-2.704	-2.2452	-0.8587	1.7427	1.5246	0.2834	-6.7195	0.09907
Z015E0002	-8.7307	-0.1241	-3.8824	-1.8517	-4.5129	-5.7314	-5.7462	-4.5781	-4.0749	-0.1043
Z015E0003	0.2749	-4.4357	-0.1716	-5.8252	-4.6462	-3.0919	-3.9476	-2.7847	-3.6072	-0.9676
Z015E0004	1.8634	-0.9554	-0.537	2.9934	0.6096	-3.112	-2.8294	-1.3199	-4.2267	-3.575
Z015E0005	-2.4464	-2.1705	-1.7259	-5.064	-3.7642	-2.4414	-1.5557	-2.0373	-6.3886	-2.326
Z015E0006	6.8702	4.0669	5.7451	9.6408	6.9682	6.8816	4.2633	7.0567	6.9696	9.1663
Z015E0007	-2.7595	-1.2125	-0.339	-3.3029	-2.1604	-0.1966	-3.9077	-1.2236	-0.9667	-0.4495
Z015E0008	6.7236	9.8885	6.203	3.9123	5.772	6.7904	8.4212	7.1809	3.0026	5.7673
Z015E0009	2.8808	8.5997	6.3845	3.6281	4.44	4.2629	7.9084	5.7554	8.5797	4.2892
Z015E0010	10.1165	9.6308	7.597	8.2372	10.2122	10.1125	9.9952	7.686	3.8345	7.1653
Z015E0011	-5.2311	-2.0678	-2.6886	-3.8243	-2.6443	-1.2784	-0.7495	-2.094	-7.8992	-1.6772
Z015E0012	-5.2553	-4.1199	-0.9795	-2.3847	-2.2473	-3.403	0.2464	-0.3104	-1.2182	-4.2422
Z015E0013	10.4954	4.6097	5.675	8.4787	4.0469	2.4862	7.7125	6.1653	8.9165	9.3047
Z015E0014	10.8593	6.1483	8.3258	10.638	8.2087	5.3125	8.0309	6.5221	9.2259	8.7984
Z015E0015	6.6856	1.5172	-0.4183	-1.3534	0.4116	0.8186	1.1895	0.7166	0.7812	3.5106
Z015E0016	15.6971	13.6696	16.5498	15.7969	16.9911	13.0327	13.8625	14.8004	15.0507	13.3836
Z015E0017	-3.1429	-2.1712	-0.1687	-4.3759	0.8629	-0.1253	-1.5329	-1.3717	-5.6671	-3.9797
Z015E0019	-1.0032	0.7148	2.6952	4.8776	1.2129	3.0418	4.2375	2.7861	-2.2361	5.2858
Z015E0020	5.8033	7.2034	1.7603	4.5034	3.1332	3.1753	5.311	4.8954	7.9338	8.6858
Z015E0021	-3.0545	-0.9029	-2.9207	-4.3187	-3.2777	-3.5312	2.5261	-4.1745	2.7744	-3.9849
Z015E0022	6.7932	0.5315	0.9371	4.1833	4.3999	2.9644	0.8739	2.3771	-0.338	-0.4757
Z015E0023	18.2142	24.7274	20.3853	19.1047	23.5408	19.0578	18.0574	18.8276	21.8603	22.0124
Z015E0024	3.393	6.5776	5.4562	5.4901	3.0541	4.3228	4.0359	5.8581	8.0546	7.69
Z015E0027	3.5532	6.8694	5.4321	2.1908	4.509	6.3556	3.8256	3.8656	5.735	7.3575
Z015E0028	-10.9526	-4.3388	-3.3256	-3.7009	-5.4442	-5.088	-6.2922	-7.0095	-4.4837	-5.9258
Z015E0029	-10.4337	-8.7177	-10.4648	-6.255	-7.3679	-6.4367	-6.1141	-7.0546	-9.3715	-8.2257
Z015E0030	-4.6649	-0.9649	-0.564	1.9122	-2.8674	0.5529	-2.0581	-0.8425	-2.9255	-5.7294
Z015E0032	-9.4555	-9.7953	-8.1516	-9.174	-5.8599	-9.3779	-7.315	-8.6484	-10.731	-3.7084
Z015E0033	1.3148	1.5979	2.2725	2.0501	3.9254	5.5031	1.464	4.0451	6.0218	1.0872
Z015E0034	-2.7671	-6.1662	-3.9129	-6.4978	-7.3026	-5.3408	-3.2126	-6.298	-7.2313	-6.4323
Z015E0035	9.7183	7.8499	8.7746	10.0671	10.9155	7.8892	4.8726	6.4541	3.6567	6.6266
Z015E0036	-4.1087	-6.8648	-8.3967	-4.8346	-9.0697	-6.5784	-8.8497	-7.9163	-3.9276	-9.0925
Z015E0037	5.7952	5.4891	4.3261	0.9796	2.2975	-0.1005	3.6479	2.0627	2.3955	4.5579
Z015E0038	-2.1559	-5.9256	-3.3335	-7.9278	-6.6995	-5.2852	-3.0446	-4.9957	-10.5432	-6.9768
Z015E0039	10.0496	7.0001	5.7953	6.0275	5.9089	5.0939	7.0013	5.685	5.0616	5.2426
Z015E0040	2.8498	6.0573	2.3354	3.1168	2.8651	3.0374	6.2764	4.121	4.7315	9.0383
Z015E0041	10.4354	7.4974	6.7505	4.139	7.8452	6.8232	5.4377	5.4233	8.5205	6.461
Z015E0042	2.1322	-1.0692	-0.9445	-3.0624	0.7628	-1.1289	1.8499	-0.1008	-4.4222	2.1561
Z015E0043	-3.8253	-6.7568	-3.5693	-3.7409	-1.2805	-2.7577	-1.9433	-3.9638	-3.0265	-0.3256
Z015E0044	3.7864	5.7863	5.88	2.1498	3.7728	2.889	4.9468	4.8299	6.3049	7.9281
Z015E0045	6.7808	4.5546	4.541	1.5999	5.1513	5.3237	3.4596	4.3033	0.1356	6.5775
Z015E0046	3.1987	1.3378	3.9316	3.5149	7.562	3.8064	2.7504	5.0516	7.6697	1.6491
Z015E0047	-1.121	4.3161	6.6262	5.6884	1.7317	3.302	-1.1689	2.8683	3.807	0.3373
Z015E0048	1.9775	0.7758	-1.7461	-1.2844	-2.9419	-2.088	-4.3131	-0.07329	1.8909	-3.8851
Z015E0049	11.3021	1.6698	2.2198	3.0268	5.9829	2.1865	4.6542	3.8086	7.8128	3.8075
Z015E0050	8.2578	6.9179	9.4016	14.6717	11.5385	10.3023	10.4006	10.4798	8.9932	10.0426
Z015E0051	20.4682	13.9979	11.5318	11.4916	12.271	14.7108	11.8105	13.2702	14.601	17.224
Z015E0052	-3.6975	-0.6785	0.04364	1.6525	1.8411	-1.593	-3.6384	-0.4025	0.9642	-1.6965
Z015E0053	11.3602	9.2932	10.1959	6.9066	8.6959	9.5261	9.8181	9.414	6.3717	8.7655
Z015E0054	12.0938	11.1867	9.8709	10.6037	8.4102	6.9005	11.0152	10.5382	12.058	6.7193
Z015E0055	2.3737	-0.1483	0.5311	-0.6124	-1.7138	1.1438	-1.0136	-1.2524	-2.8052	-0.1714
Z015E0056	-9.0955	-0.6757	-2.659	-1.1945	-5.4907	-5.6135	-0.603	-3.9402	-7.9182	-1.6047
Z015E0057	4.8751	3.6606	5.0385	7.3186	4.0064	2.5901	6.81	4.8903	7.915	4.8199
Z015E0058	-8.4302	-6.789	-9.413	-7.2652	-3.2295	-3.0228	-7.477	-6.386	-5.2694	-5.9403
Z015E0059	1.544	-2.0366	-1.2344	1.2208	0.4581	-2.9383	1.9572	-1.1204	0.8352	-3.0796
Z015E0060	3.9516	8.3074	8.0615	8.656	6.9781	4.6951	3.1764	6.9358	1.7305	8.1383
Z015E0061	-5.3108	-5.5867	-6.9281	-7.4298	-4.3814	-4.7342	-10.0954	-6.47	-4.6189	-4.9742
Z015E0062	0.2727	-4.0432	-4.0888	-1.8572	-3.5142	-2.3946	-5.0494	-1.6032	-4.8526	2.2466
Z015E0063	-1.6832	-9.0864	-7.2206	-3.2833	-8.6467	-6.1499	-5.12	-7.4045	-5.2664	-7.1722
Z015E0064	-6.426	-8.4478	-3.5801	-1.67	-7.0009	-6.0524	-6.6781	-3.9404	-3.1953	-1.6405
Z015E0065	0.2513	1.425	2.4145	-1.856	-3.5119	-0.08788	-2.7733	-0.4638	1.0326	3.4037
Z015E0066	6.9649	1.6384	3.3386	4.7221	3.9667	1.8794	5.4687	4.1595	6.6126	3.2679
Z015E0067	3.6749	5.6268	7.2036	8.1487	5.0239	5.7414	5.8079	5.4868	7.3006	9.9285
Z015E0068	-4.0113	0.8606	-0.711	-1.9742	1.0453	-3.8289	-5.8956	-1.3686	-0.6199	-3.2041
Z015E0069	-10.3306	-6.368	-5.7826	-7.6988	-6.4612	-10.0548	-5.3847	-8.2608	-6.6122	-6.2466
Z015E0070	-5.6146	-4.1218	-5.7741	-3.0426	-3.9424	-5.5175	-1.8741	-4.8836	-2.2042	-3.6069
Z015E0071	-14.8397	-9.8034	-11.7327	-12.7357	-12.7407	-10.7214	-9.6974	-11.3143	-11.1531	-12.6997
Z015E0072	-12.9108	-11.2681	-8.8256	-7.1337	-12.5007	-12.0323	-11.9924	-9.0076	-7.9419	-11.4224
Z015E0073	2.7311	5.6376	3.7625	6.5444	5.4059	3.8448	7.1106	4.4741	6.9375	4.7585
Z015E0074	-5.0905	-0.8907	-4.5162	-3.0554	-1.6597	-2.9987	-2.3696	-3.8329	-1.3691	-4.6291
Z015E0075	-2.8534	2.1497	3.4078	0.4834	0.4615	3.3701	3.8665	3.6185	4.6512	-1.1579
Z015E0076	-19.0991	-17.366	-15.1951	-18.652	-16.9199	-13.088	-18.3322	-15.4527	-12.4386	-17.8364
Z015E0077	-3.1056	-1.9333	-0.4741	-3.4266	-0.7209	0.18	1.7714	1.1414	0.3737	0.6413
Z015E0078	-1.7548	-0.2578	0.43	0.7581	-1.8517	-1.7969	2.2563	-0.552	-4.8293	-0.5554
Z015E0079	1.5627	-2.4806	-3.775	-4.1022	-4.174	-2.6696	-4.3272	-2.7494	-0.6311	-1.9987
Z015E0080	7.2619	6.3596	8.0723	4.574	9.1352	6.1459	6.6847	6.6572	4.3243	11.6646
Z015E0081	-3.3897	-5.1925	-7.3117	-6.2425	-5.2438	-5.3686	-5.1032	-9.1589	-5.2926	-8.384
Z015E0082	7.7669	8.7641	5.4361	3.7389	7.5652	8.9075	6.5234	5.7754	2.425	3.7296
Z015E0083	10.0625	11.8152	7.9135	5.404	9.606	6.014	7.8595	7.594	4.2557	8.9269
Z015E0084	-19.0296	-15.1039	-15.775	-14.1857	-13.1906	-14.2898	-15.4035	-13.1617	-20.6282	-12.1712
Z015E0085	12.1833	16.0235	12.8588	11.5438	15.1305	14.0344	15.9497	12.6283	15.2512	11.9666
Z015E0086	-0.5135	-2.4821	-5.0208	-4.3072	-0.7283	-2.2145	-5.412	-4.0073	-1.3108	-8.2971
Z015E0088	-3.3472	2.7043	2.0546	2.1609	1.2536	3.3489	4.4935	2.7961	3.8249	-1.1459
Z015E0089	4.4286	6.8443	5.5647	5.3731	6.9871	3.6175	2.5357	5.6363	-1.7295	8.159
Z015E0090	-3.6779	2.4669	-2.7299	-2.2704	-0.6243	-2.6585	1.4295	-1.3176	-0.3957	-0.4363
Z015E0091	1.2413	-2.4069	-2.8283	-4.9697	-2.4447	-3.4964	-1.0745	-2.6618	-1.3859	-3.0779
Z015E0092	-2.2359	2.1386	-2.9409	-2.7449	0.715	-1.5856	0.8622	0.8125	-2.0788	2.2175
Z015E0093	-6.6932	-11.7572	-9.802	-11.3551	-11.3049	-6.0139	-9.5933	-8.8155	-11.4311	-9.7164
Z015E0094	0.7414	-0.3997	-2.1154	-4.0974	-1.7907	-4.7788	-0.8124	-1.0177	-0.3576	-3.778
Z015E0095	4.614	2.9735	4.4734	4.1831	1.5327	1.0314	0.4458	3.4438	3.868	1.0719
Z015E0096	4.5219	-0.5312	-2.9515	1.8394	-0.4477	-0.8437	1.1381	-1.7566	0.5477	-2.1584
Z015E0097	4.9001	2.6987	2.5214	-1.9531	-1.298	-1.2147	2.4887	0.8186	4.2223	4.3828
Z015E0099	1.1138	6.355	2.5176	6.5188	4.2715	4.6195	3.0434	3.2629	3.8615	4.1464
Z015E0100	-9.8124	-4.0556	-5.0375	-6.1355	-5.4812	-3.1104	-0.4214	-4.1261	-2.8523	-1.8451
Z015E0101	-3.7363	0.6071	-0.8328	5.0287	0.8945	0.3453	2.6177	0.2612	-2.726	-0.3991
Z015E0103	3.2594	0.5624	2.6237	-0.3061	1.0203	3.7358	2.3414	2.9208	3.1554	4.6436
Z015E0104	-9.7477	-11.6501	-10.275	-12.2856	-13.9039	-12.9621	-9.4015	-12.5122	-13.8541	-14.2255
Z015E0105	-11.6627	-15.507	-16.057	-10.7003	-16.4697	-14.4093	-13.5578	-12.9214	-17.1004	-16.1418
Z015E0106	3.5873	0.1205	0.2279	-0.2292	0.3931	1.0608	-0.3295	-1.2194	1.2565	-2.4061
Z015E0107	-5.4562	-0.09169	1.115	1.9513	1.9393	3.0024	-0.2259	-0.3123	-2.4195	1.8684
Z015E0109	0.6549	4.1516	7.7142	2.9083	5.899	6.4037	8.04	6.0808	7.3434	4.0543
Z015E0110	13.4218	10.6696	8.5163	13.2791	8.1541	10.5279	8.0099	9.7919	5.8659	10.2279
Z015E0111	7.0111	6.2774	7.1728	5.2501	2.7822	4.5906	1.9607	4.0904	-0.1354	7.3088
Z015E0113	1.5238	0.9227	1.5086	-0.3827	3.691	5.9657	2.7405	2.9181	4.034	4.3804
Z015E0114	10.4473	3.2512	2.3921	7.6642	2.7021	4.3649	1.6076	3.9378	5.3784	5.2535
Z015E0116	1.7434	4.6391	1.9134	7.0985	3.9405	5.9413	4.7337	4.4532	6.2462	5.3356
Z015E0118	0.4145	-3.102	-1.9712	-2.2556	-4.9129	-2.3645	-2.8236	-4.7053	-2.0964	-7.2688
Z015E0119	3.3261	-1.3545	-2.0055	1.8374	-0.3145	-2.7162	-5.8999	-0.8148	0.5556	-2.0928
Z015E0120	2.0895	1.4163	1.5832	5.7113	1.0149	3.6276	3.4526	3.6826	-2.4807	1.8819
Z015E0123	-10.9829	-5.9887	-5.1917	-1.9251	-5.9721	-7.3072	-5.3743	-6.8533	-9.0124	-9.2161
Z015E0124	0.09755	-1.2536	4.3314	1.445	2.8339	1.8744	5.1717	2.3499	3.3778	1.2789
Z015E0125	-2.7976	1.9237	1.4365	-0.1574	1.6664	0.4355	-2.4112	2.5431	4.485	-1.0364
Z015E0126	-1.3352	-1.7559	0.3248	-1.4886	1.4595	2.151	1.1186	1.1023	1.3037	2.8627
Z015E0127	-8.0225	-6.5687	-4.595	-9.7346	-5.6083	-7.1157	-5.5229	-5.5025	-2.904	-3.2223
Z015E0128	-3.1291	-7.5208	-8.646	-4.6338	-6.3666	-7.0026	-3.66	-9.9858	-10.2263	-8.1814
Z015E0129	8.3512	2.8649	0.8523	4.0217	2.74	4.3172	0.7018	5.0401	0.5966	0.01554
Z015E0130	-1.5512	1.1022	1.4778	-1.4383	1.7471	2.2292	-1.2906	1.6573	1.5074	-3.2134
Z015E0131	-0.4281	-4.3698	-3.1036	-1.3994	-4.7109	-4.1182	-5.0128	-1.2021	-4.1524	-3.8162
Z015E0132	-3.9966	-2.3197	0.5788	1.2971	-3.5125	0.3467	-0.9193	-3.255	-5.8726	0.01497
Z015E0133	0.6082	0.3292	2.7023	3.3319	0.1843	4.9446	4.1784	2.9367	-0.6925	2.6578
Z015E0134	3.3772	8.9282	9.2078	12.8239	7.5153	10.952	6.9414	9.5333	9.3652	5.8426
Z015E0135	1.6596	4.2061	7.8979	4.1006	9.3792	7.7633	2.8967	5.5775	6.5119	10.0385
Z015E0136	5.9747	0.04437	1.0121	1.0334	0.7209	-1.4998	2.0183	-0.8451	4.1987	2.5068
Z015E0137	-1.1144	-7.5115	-3.4961	-0.4366	-3.5246	-4.8458	-3.3203	-4.5993	-5.8884	-5.7813
Z015E0138	-3.7047	-2.618	-1.8123	1.8471	-0.4001	-0.4309	-0.6847	-1.0206	-0.3237	0.168
Z015E0139	9.0011	4.2368	4.3209	4.9408	5.7563	4.8434	5.2603	3.5832	5.7484	0.008019
Z015E0140	-8.3839	-14.2329	-14.0025	-14.979	-15.7658	-11.8555	-13.63	-13.8776	-10.7577	-15.7277
Z015E0141	1.0752	-1.5201	-2.6293	-1.5535	-1.688	0.5119	-0.6093	-2.7571	-3.2678	1.6164
Z015E0142	-2.8635	-5.4413	-0.4264	-6.1375	-4.3974	-3.89	-4.3279	-2.344	-7.0302	-2.7305
Z015E0143	1.441	3.0261	1.0257	0.6601	0.9463	4.0654	5.2201	1.8245	4.1434	-1.7016
Z015E0144	3.5734	0.1992	-2.3563	-3.1599	-1.8678	-0.6065	-2.9002	-1.5028	1.7329	-2.7653
Z015E0145	-7.1929	-6.1881	-1.474	-5.3139	-7.1171	-2.2656	-2.9265	-3.9037	-2.5906	-2.7775
Z015E0146	-18.9186	-14.282	-16.1298	-17.0001	-16.8568	-15.7247	-11.6071	-12.2391	-13.8158	-12.3377
Z015E0147	-9.8894	-3.8259	-4.3577	-3.5833	-1.9563	-6.4045	-6.5638	-4.3927	-8.454	-2.8958
Z015E0148	0.2716	-1.0251	-2.6359	-4.2983	-1.4775	-2.4073	-0.3697	-2.3235	-1.4367	-2.6623
Z015E0149	1.198	-4.5563	-5.0153	1.2581	1.1157	-1.1983	-3.1476	-3.3593	1.0207	-2.679
Z015E0150	-1.348	-7.8468	-3.8909	-5.7913	-5.3887	-5.0491	-7.5599	-3.8853	-0.83	-5.317
Z015E0151	3.5933	2.1167	1.4765	-2.0152	2.9912	2.5529	0.623	0.1923	-2.4612	2.2695
Z015E0152	-0.3111	-0.4679	0.09674	-3.3156	-1.3232	-1.3424	-2.1069	-2.4626	-4.7208	1.105
Z015E0153	-8.5073	-5.6633	-9.7287	-9.0398	-5.6309	-6.4126	-10.3228	-6.5185	-6.0073	-6.2127
Z015E0154	-0.5355	-0.4874	1.483	-0.5089	1.0421	3.0938	2.0513	-0.3741	1.4033	1.1732
Z015E0155	-11.3985	-5.8901	-10.1764	-8.8052	-6.6207	-9.3981	-11.8713	-8.1729	-7.4681	-6.1748
Z015E0156	4.7118	1.3148	1.3331	-1.3549	1.7931	3.4048	4.0918	1.3831	3.6675	2.1985
Z015E0157	0.6893	-0.08308	0.3193	4.1661	0.3577	2.8393	2.7519	0.805	4.1137	1.4282
Z015E0158	10.9724	2.0973	4.8506	3.051	1.0085	2.9127	2.3836	2.7283	8.0102	4.9577
Z015E0159	2.7371	5.5642	10.2919	8.5176	8.8007	9.6647	6.7844	8.1301	1.7932	11.7121
Z015E0160	1.0203	3.5674	1.2785	5.3694	1.6417	4.6777	6.2186	1.9341	6.6536	1.1192
Z015E0161	6.4363	1.0093	4.8399	3.7801	0.9229	1.2947	2.5675	4.5164	5.1751	0.8939
Z015E0162	-5.2104	-4.7894	-3.316	-5.4264	-4.2602	-2.4087	-4.1856	-2.5044	-2.9435	-4.6899
Z015E0163	8.3484	4.0547	4.1917	4.8642	8.0196	4.0392	4.1453	5.3174	9.1664	3.6924
Z015E0164	-0.5118	2.6954	3.4507	5.9895	4.6885	2.942	2.5079	4.0092	4.6531	3.1248
Z015E0165	-16.4076	-16.3239	-11.8018	-14.3246	-15.0666	-11.9673	-16.1505	-13.0899	-13.2621	-13.7997
Z015E0166	5.7417	1.1523	2.6184	1.4564	2.1653	2.9275	4.0911	3.0498	0.6294	2.6316
Z015E0167	-4.8081	3.0638	-2.8766	-1.8698	0.1786	0.2529	0.3188	-1.3924	-0.6953	-0.6642
Z015E0168	-2.0302	5.6934	5.4216	6.8555	2.4099	3.3886	3.1429	3.9366	0.4547	1.8986
Z015E0169	-5.9066	-0.2538	-1.3935	-1.6957	-1.3421	-3.1868	-0.8638	-3.1543	-1.2683	-6.0235
Z015E0170	-9.4999	-8.8006	-5.2757	-7.8587	-5.4781	-6.7531	-7.274	-6.0843	-3.764	-3.8914
Z015E0171	-5.5605	2.7403	-1.9232	-4.1722	-3.8219	-2.8799	-3.5134	-0.6784	-5.9009	-4.0883
Z015E0172	9.9786	2.0433	5.2997	8.588	3.062	6.8337	5.3417	6.3519	5.5715	6.0932
Z015E0173	-0.7669	0.07201	5.8051	2.698	4.8507	2.5773	1.9546	3.702	2.3525	-1.8727
Z015E0174	-11.8771	-2.3893	-6.5304	-11.1032	-9.9036	-9.526	-3.3092	-6.0033	-11.6755	-2.2522
Z015E0175	2.9439	1.2682	1.4347	-0.6798	2.1083	3.4057	-0.2304	0.679	-3.9624	-1.6001
Z015E0176	3.1775	0.3432	0.8597	-4.2133	1.5793	-1.9866	4.4434	-0.2298	4.0115	0.712
Z015E0177	-4.1273	0.7468	-0.6516	-3.2393	-0.3571	-0.9695	-2.8265	-1.4821	-0.1323	-3.0275
Z015E0178	-2.5357	-2.4488	-0.4657	2.9129	1.6285	-2.9129	-4.1406	-2.0394	0.7316	1.3784
Z015E0179	2.887	-3.779	-0.5562	1.1774	0.7291	-2.2539	1.7855	0.4819	-1.2382	2.2676
Z015E0180	8.4077	4.7995	2.0002	0.3247	2.3673	1.9527	2.2116	2.9313	7.8401	-0.7936
Z015E0181	-1.4254	-5.6379	-7.4472	-3.5799	-9.0139	-6.9609	-8.4146	-7.8098	-3.1907	-9.4105
Z015E0182	-9.7672	-13.0753	-15.1315	-16.1871	-10.9157	-12.1672	-16.7544	-12.7354	-13.7898	-12.4666
Z015E0183	8.2789	1.2538	2.7398	2.9161	1.4237	3.7437	-0.00151	0.89	4.9334	3.6169
Z015E0185	-1.162	4.1154	0.4778	3.0639	2.0664	3.0337	1.7304	1.9406	3.4465	3.9582
Z015E0186	-13.7693	-13.0702	-11.4327	-7.4173	-7.3029	-7.3598	-10.8249	-8.9416	-5.0474	-8.725
Z015E0187	-9.9873	-9.1778	-8.1332	-7.368	-11.6704	-7.0361	-6.3395	-8.6256	-6.466	-9.3883
Z015E0189	-16.2352	-10.1682	-9.0944	-11.4511	-9.5581	-10.5804	-13.2684	-9.8401	-7.7281	-14.0451
Z015E0190	1.1393	2.2924	1.7541	4.5916	5.1918	2.1384	2.044	3.3471	0.2032	0.9719
Z015E0191	-2.3	2.2805	-0.08678	-0.8948	-0.4332	-1.3023	2.7993	-0.06835	1.0647	-1.4438
Z015E0192	4.1299	4.2989	1.735	1.4886	3.472	0.2497	-0.1658	1.9209	1.2105	0.139
Z015E0193	-2.4303	2.4309	-0.3066	3.9856	-0.6075	1.7631	1.5528	-0.3981	0.1404	2.0882
Z015E0194	7.6222	2.6359	6.0026	1.6707	2.4646	1.5749	6.4935	3.287	6.2741	6.7166
Z015E0195	5.7131	8.3155	9.3436	16.5071	13.4019	9.0318	13.0229	9.6346	11.8737	8.4423
Z015E0196	-4.4329	-3.25	1.1068	-5.3271	-1.1481	-2.3011	-1.5595	-1.5188	-1.6382	-0.5934
Z015E0197	6.6625	9.9239	11.4626	14.2321	12.8854	13.0859	12.5271	13.6728	9.0089	7.3329
Z015E0198	3.8858	1.7807	-5.902	-0.9815	-3.6395	-2.9158	-3.3954	-1.0615	-0.3592	-2.3583
Z015E0199	-3.2905	-7.455	-7.1466	-8.0567	-5.6339	-6.2798	-7.1128	-6.0615	-8.3576	-7.414
Z015E0200	-11.5283	-9.2109	-10.8484	-11.9775	-6.5148	-8.619	-7.9839	-7.0372	-14.4101	-11.4501
Z016E0001	-4.1827	-6.8372	-4.4915	-6.6956	-13.7426	-9.9621	-10.7322	-7.827	-9.613	-8.0086
Z016E0002	-0.9211	-1.026	-1.753	-0.5769	7.6016	2.3902	-0.4437	0.3809	-2.914	0.6098
Z016E0003	4.9498	9.8929	7.8003	7.3545	2.9767	8.1623	9.1047	7.9619	8.538	9.7528
Z016E0004	-5.8606	-1.8432	-3.7873	-3.0631	-6.5323	-4.9445	-2.6995	-4.3345	-4.3507	-4.1952
Z016E0005	4.9271	2.0212	3.8509	-0.2904	2.1559	-0.3553	3.6646	2.3238	1.102	3.1532
Z016E0006	4.6755	1.8039	-1.1608	-3.03	-4.2426	-0.9397	-0.8623	0.04449	-0.3244	1.701
Z016E0007	-0.6028	-0.5888	-6.1019	-0.05779	-1.9495	-3.0705	-3.8673	-3.021	0.1953	-2.6711
Z016E0008	-3.0502	1.7192	1.8142	7.0685	0.584	3.3404	0.2772	3.6801	3.4063	3.6973
Z016E0009	1.7755	4.3202	7.3911	2.6872	10.7162	5.9754	3.6948	5.165	5.2722	3.5522
Z016E0010	-1.6705	-1.8104	-1.7707	-2.2602	-3.8547	-5.4519	-2.7636	-4.6285	-3.5648	-5.119
Z016E0012	-7.3525	-7.5079	-6.9108	-7.5347	-6.9749	-5.7091	-8.1539	-5.1263	-6.7565	-6.0084
Z016E0013	0.8238	1.0325	3.1768	1.1336	-1.1871	3.2135	-1.1977	-0.2189	0.03104	0.9297
Z016E0014	3.4604	-4.4452	2.1777	-0.9105	0.4215	-1.1546	-3.0985	-0.6086	-2.538	-1.6107
Z016E0015	4.4885	5.8196	1.7849	6.5728	10.377	1.9252	4.7985	2.8363	1.7774	3.5267
Z016E0016	-0.3819	-4.9082	-5.7403	0.4973	-8.1632	0.2137	-2.7875	-2.6239	-2.6504	-1.2644
Z016E0017	1.2621	4.8184	1.6636	0.1679	6.8986	-0.5618	3.9708	3.3944	4.3026	2.6004
Z016E0018	11.1338	4.239	8.7345	11.1614	9.2069	6.3388	5.8534	6.5842	7.3789	5.7356
Z016E0019	6.3518	5.5903	4.4926	5.3347	-2.7753	1.2218	5.1507	3.4294	2.8974	4.6467
Z016E0020	-12.7619	-7.2751	-1.8722	-5.061	-10.3352	-7.4627	-7.1401	-4.1737	-4.3451	-5.3054
Z016E0021	3.9024	-0.1158	1.9141	-0.2473	9.6242	0.9287	-1.8348	-0.602	0.09527	1.2347
Z016E0022	-11.3943	-10.0114	-6.6876	-6.9969	-4.991	-7.2501	-8.3679	-7.8401	-9.0344	-7.8306
Z016E0023	-2.619	4.8139	1.9388	0.8414	6.1965	1.7249	-1.3526	1.121	-0.8227	1.224
Z016E0024	-4.2898	0.2259	-0.3951	-4.114	-7.5348	-1.5172	2.524	0.486	1.0751	1.5542
Z016E0025	-1.0933	-4.8233	-4.3545	-4.2844	-2.3689	-5.4842	-3.1522	-3.4357	-1.6016	-4.4301
Z016E0026	-7.6601	-6.2248	-8.8793	-5.1914	-8.5013	-4.1265	-5.7209	-5.5447	-7.5869	-7.005
Z016E0027	14.0012	5.4552	5.1169	8.515	12.418	5.38	3.7716	6.9877	8.4214	6.2273
Z016E0028	-1.1364	0.4283	0.2337	6.1554	7.7268	2.8146	3.174	3.0184	2.4774	3.0092
Z016E0029	-9.6396	-0.4758	-2.6181	-6.333	-4.5282	-6.2589	-2.2005	-3.6606	-3.0232	-2.4236
Z016E0030	-0.354	5.3145	3.7848	7.7328	8.3087	1.841	5.3851	4.4775	4.1658	2.9272
Z016E0031	9.8615	10.1487	9.9785	9.0607	13.7806	10.3319	10.2143	8.6526	8.5845	6.836
Z016E0032	1.9479	-1.6979	-1.2114	3.3626	6.1454	2.1633	1.128	0.627	1.7198	0.6666
Z016E0033	7.1328	1.4779	5.3404	4.5013	4.0067	0.6007	0.7214	3.1092	1.6916	4.0544
Z016E0034	-1.93	-5.8492	-7.4804	-0.2722	-7.6154	-1.6211	-3.0023	-4.1856	-6.6237	-4.7333
Z016E0035	3.2898	-1.4271	3.5578	-0.996	-0.2282	1.3383	3.8337	1.9789	1.407	2.2544
Z016E0036	6.7218	9.6086	4.8102	4.5849	4.1161	7.7118	5.9087	7.0915	8.0119	7.4476
Z016E0037	4.1327	1.0929	-3.0434	2.1594	-1.9718	1.1078	3.2467	2.0329	2.774	3.6482
Z016E0038	1.9211	-0.8492	-4.3762	-1.4414	2.0054	-3.8533	-2.8655	-3.0483	-1.3915	-4.6311
Z016E0039	-6.0341	-4.3195	-6.7485	-3.3339	-4.944	-6.0127	-6.8427	-5.5306	-5.5789	-3.7553
Z016E0040	-19.0988	-13.3333	-11.7721	-16.4439	-19.6713	-14.3137	-9.5275	-12.6989	-12.3239	-13.1279
Z016E0041	0.6097	1.5301	-1.8011	-0.5898	-3.216	-1.968	1.1701	0.3204	-1.0091	0.314
Z016E0042	17.3779	9.3392	10.9614	10.6767	19.7748	8.2937	10.5595	9.0622	11.2033	11.4786
Z016E0043	2.7752	-2.9973	3.0964	-4.4194	8.0632	-3.4432	-2.7133	-0.8455	0.7325	-0.6839
Z016E0044	-7.4183	-5.0687	-5.4883	-2.8197	-2.1657	-6.0539	-2.5262	-3.5297	-5.5815	-7.4659
Z016E0046	8.7674	9.5652	11.0258	8.8544	15.4999	10.2706	12.3537	8.0999	7.8732	10.2596
Z016E0047	1.9631	2.842	-2.126	-2.233	0.7542	-0.2851	0.8169	1.2485	-1.5583	-0.8249
Z016E0048	11.9402	15.9189	16.7111	19.3238	20.2689	14.2535	18.4986	14.8205	14.1729	17.3839
Z016E0049	-12.2503	-14.6942	-8.597	-11.3834	-12.4262	-10.1731	-12.4793	-10.0404	-11.5317	-9.0169
Z016E0050	9.8494	15.2974	16.4161	11.2486	7.8538	11.8023	10.2166	13.8943	14.2788	14.1113
Z016E0051	8.641	2.5493	4.4252	6.4052	2.5667	1.9106	3.5413	3.8118	2.7742	3.5026
Z016E0053	3.7007	6.9913	7.8454	10.1753	3.4016	7.5454	8.2914	4.9984	7.649	4.192
Z016E0054	-8.6039	-6.9391	-8.6853	-11.9927	-9.4024	-5.0894	-8.738	-9.4385	-9.8995	-8.5128
Z016E0055	6.9273	-0.2536	-2.7796	-1.298	-5.2031	2.6441	3.7775	0.871	2.5546	2.3516
Z016E0056	7.8465	9.4182	3.5195	2.2316	6.1981	5.7009	4.6329	6.9741	8.0582	9.1052
Z016E0057	8.0104	2.15	6.0267	3.0977	2.9793	1.6437	4.0693	2.9325	2.1357	5.4353
Z016E0058	-1.8643	-4.4968	-1.6748	-1.4907	-8.6064	-3.3782	-5.8242	-2.6442	-4.6862	-2.4788
Z016E0059	6.4202	8.5246	5.4078	6.035	4.6319	3.8983	3.2436	5.2945	7.0185	5.7618
Z016E0060	4.5854	-3.9156	-1.9505	-1.4254	4.2628	-0.6978	0.907	-0.4276	-2.4935	0.3825
Z016E0061	1.8228	2.2025	4.7582	6.3051	-2.5448	4.9578	1.812	2.0918	3.182	1.2392
Z016E0062	-2.622	-6.402	-7.0305	-9.8537	-4.2118	-8.059	-8.6528	-4.6786	-4.473	-6.0551
Z016E0063	-13.5006	-6.3195	-9.1675	-5.985	-9.1347	-10.4547	-7.8733	-7.7085	-9.2464	-8.9921
Z016E0064	12.4461	19.1588	16.3593	15.5474	22.1613	17.3291	14.4038	17.5447	17.9296	15.4412
Z016E0065	0.7505	1.9609	0.6094	2.7971	10.4757	7.2204	3.1534	3.8733	2.5921	5.0722
Z016E0066	-19.0702	-20.3178	-20.5814	-18.6438	-14.6471	-16.4497	-18.9283	-17.6673	-17.3473	-18.6299
Z016E0067	-8.5177	-11.854	-12.391	-12.0902	-17.0861	-8.2734	-6.078	-9.9362	-8.104	-8.0383
Z016E0068	1.4227	1.1635	1.1232	5.9346	3.1291	-0.3209	0.3788	0.7716	0.4727	-0.7178
Z016E0069	2.6761	-1.8045	2.1859	-1.1493	4.8361	-2.5351	0.13	-1.1716	-2.7179	-2.9922
Z016E0070	-6.3373	-9.3968	-12.7336	-10.7443	-18.7059	-8.0128	-10.8962	-8.9255	-12.3503	-10.0366
Z016E0071	-3.2058	3.2728	-1.2405	-1.7306	1.2417	1.4597	-2.0447	0.6224	2.3467	2.3855
Z016E0072	-4.8571	-7.4061	-5.0836	-10.5678	-6.912	-8.2476	-4.3128	-6.4431	-5.1006	-7.4045
Z016E0073	10.946	11.5853	8.0166	5.9576	4.6687	8.2633	11.4868	9.233	10.3845	9.4223
Z016E0074	-14.6233	-7.5349	-5.9714	-7.4	-5.6976	-8.0868	-7.0481	-8.181	-8.4046	-9.964
Z016E0075	-3.6955	-5.0707	-0.3599	-3.7208	-1.2766	-4.4063	-2.9081	-2.3457	-1.6823	-0.3436
Z016E0076	-0.7957	0.2202	0.7573	-4.511	-0.5033	2.2897	-0.866	-0.2558	-0.7065	1.1114
Z016E0077	-13.6823	-10.1384	-10.9854	-8.5262	-17.7152	-7.0238	-7.7971	-9.7518	-8.9409	-10.9868
Z016E0078	3.789	0.7002	0.384	-1.178	5.6174	4.1235	2.5329	2.0345	1.5459	2.1457
Z016E0079	-6.8532	-4.2484	-1.6875	-5.8345	-8.2383	-3.1576	-5.1513	-5.311	-4.7675	-6.5337
Z016E0080	1.1164	6.4996	4.5759	3.5612	5.0027	5.3089	2.9125	3.1402	6.4754	5.4265
Z016E0081	-12.7499	-7.1943	-3.7493	-3.3003	-2.0294	-7.3893	-8.8073	-6.6441	-8.0072	-7.0925
Z016E0082	0.04111	-1.5079	-2.3665	-0.7459	-4.802	-0.152	0.1393	-2.1232	-0.8165	-0.8677
Z016E0083	-15.4656	-13.0923	-12.0279	-10.1408	-11.5039	-12.2361	-14.3823	-12.0601	-11.4873	-13.293
Z016E0084	5.075	1.5739	1.6627	2.0922	-1.8779	-1.0103	1.1494	1.7306	1.5664	0.772
Z016E0085	4.9906	3.3424	-3.1761	-3.5206	7.4475	2.6839	-0.5234	-0.1621	-1.5069	-0.5255
Z016E0086	2.9812	5.313	4.1741	5.1291	9.5281	3.4431	5.9269	5.2696	4.1347	4.1951
Z016E0087	-9.5196	-14.4645	-13.1346	-14.6085	-3.8716	-11.4181	-13.873	-14.6528	-13.6919	-13.6276
Z016E0088	-12.2646	-2.2376	-4.9296	-6.9149	-1.6928	-3.2177	-5.858	-5.372	-5.3403	-5.0057
Z016E0089	-4.1154	1.6474	-2.2456	-0.8895	0.4682	-1.7406	1.4016	-2.2097	-0.3159	-1.4631
Z016E0090	-5.3738	-7.5986	-4.8094	-10.6583	-7.5931	-4.6898	-8.7799	-6.3661	-4.9382	-6.8196
Z016E0091	2.3747	0.6115	0.2665	1.3136	0.952	4.3586	1.096	1.6998	2.5631	4.0202
Z016E0092	1.4837	2.7274	4.9831	5.0017	2.1297	0.9532	-0.5493	2.4274	4.6358	2.2207
Z016E0093	9.2979	8.513	12.5057	10.8612	7.0577	10.7549	11.2115	12.7728	11.9915	11.7109
Z016E0094	3.963	-0.2569	2.1516	-1.6749	8.1623	-1.5616	0.4489	-1.9554	-0.06947	0.4309
Z016E0095	0.6427	0.4783	-2.343	1.6023	-5.9009	1.0914	-1.899	1.589	0.9766	-0.6877
Z016E0096	7.2977	1.9905	1.7271	1.4227	2.9128	2.3041	3.8729	0.2269	-0.6494	1.4987
Z016E0097	-4.5438	-6.7973	-11.7875	-13.4461	0.4777	-9.5691	-6.27	-8.4856	-7.7659	-7.3454
Z016E0098	4.799	3.2676	2.7053	5.3366	11.9768	1.2332	5.0796	4.4922	3.3449	3.5087
Z016E0099	0.5019	-1.4634	-4.8947	-1.1312	3.0737	-1.574	-1.6145	-2.0156	-0.09701	-0.8168
Z016E0100	-6.8378	-2.8679	-2.7462	0.3843	2.0402	-2.9978	-2.5559	-2.3009	-3.3729	-4.5536
Z016E0102	0.8865	-8.038	-1.4094	-7.0993	-3.0312	-1.1209	-3.3924	-3.985	-3.0372	-3.2048
Z016E0103	4.372	0.8217	-0.604	0.381	11.1684	4.4166	5.6651	4.1565	5.9732	3.7153
Z016E0104	-11.229	-12.4411	-13.0534	-8.9825	-7.9	-10.0958	-12.2858	-9.8864	-10.7682	-10.7522
Z016E0105	0.3363	-3.2093	-4.1644	-4.5748	-5.156	0.3675	-1.4971	-0.5566	-2.4085	-1.5521
Z016E0106	-2.3048	1.1637	-2.5267	-0.8283	-5.0099	-2.627	-1.6183	-1.4943	-2.8341	-2.8311
Z016E0107	-3.8797	1.0767	4.5766	2.5281	-6.9526	4.7694	4.1797	2.2201	2.3106	-0.399
Z016E0108	-3.9379	1.3491	-1.6118	-3.6692	-8.7192	0.6321	3.5145	1.7944	0.09029	3.4178
Z016E0109	0.03239	0.7961	-2.6357	1.6177	6.112	-1.6016	0.6986	0.2279	0.5103	-1.3837
Z016E0110	12.3091	5.8978	11.075	8.2009	12.352	6.8659	5.7902	6.924	6.6801	7.6254
Z016E0111	-2.4194	0.6251	1.5202	-3.5062	-5.6385	-1.1246	1.9377	-0.4634	-1.5345	-1.546
Z016E0112	8.3957	5.3705	7.9632	7.1066	8.1892	5.3399	7.58	6.8723	7.3751	4.0508
Z016E0113	4.0768	2.5209	2.1844	6.26	7.1897	0.951	3.5229	2.4203	4.9217	4.1892
Z016E0115	-9.1255	-12.7419	-8.9222	-10.0209	-6.2989	-7.9081	-13.6424	-10.0028	-11.9509	-9.3696
Z016E0116	3.886	0.9489	3.5475	-3.7969	4.944	0.8772	1.8929	-0.679	-0.7522	1.3136
Z016E0117	-2.3714	2.2296	1.0649	0.6327	-3.3745	2.0992	-2.9306	-0.9607	-0.181	-0.2834
Z016E0118	20.0594	14.3426	13.5092	19.3553	16.1326	12.6061	15.5013	13.3184	13.2838	13.4162
Z016E0119	-6.2748	-0.9259	1.8228	-4.1144	3.2317	-4.8936	-0.3999	-2.1102	-3.6348	-3.9568
Z016E0120	-22.6056	-17.8136	-14.9801	-17.3002	-23.4979	-18.2872	-16.9549	-17.292	-16.4072	-16.7598
Z016E0121	7.9514	5.6483	-1.5862	4.9132	-0.5988	5.8697	0.7816	4.5166	2.6791	5.4261
Z016E0122	-5.8281	-5.7052	-0.6254	0.7885	0.004646	-2.9376	0.05156	-2.3726	-1.8143	-1.3312
Z016E0123	-4.0173	-4.889	-7.3405	-4.6959	4.748	-2.3832	-4.6091	-3.9455	-3.5509	-2.7902
Z016E0124	-7.2347	-5.9272	-5.1221	-3.7761	-9.061	-3.2954	-7.1842	-4.4962	-5.2588	-6.436
Z016E0125	10.2284	9.6748	9.9695	6.7502	2.9868	9.6796	10.7755	8.4069	8.7819	7.2703
Z016E0126	-10.0196	-6.0994	-3.9049	-3.7391	-5.7517	-8.0943	-3.4212	-4.8751	-6.286	-4.9741
Z016E0127	5.9452	4.8185	4.6216	4.0999	9.1208	-0.9367	-1.091	2.4193	1.3196	1.8345
Z016E0128	-1.9013	-5.4698	-6.6636	0.9173	-9.3313	-4.6309	1.363	-1.962	-2.6958	0.3086
Z016E0129	-8.9914	-8.7834	-10.5798	-11.9942	-16.4812	-12.0027	-13.6422	-11.462	-10.5628	-12.3431
Z016E0130	-2.9063	-6.7174	-6.6265	-4.3567	-5.2287	-8.2197	-7.3098	-6.5791	-7.4194	-6.7328
Z016E0131	-2.591	-3.0069	-6.0098	-3.0475	-0.4077	-3.9912	-3.5805	-3.9025	-2.9212	-3.5082
Z016E0132	-5.394	-5.4997	-7.5059	-7.5016	-0.7619	-4.8896	-2.8433	-5.4665	-2.7439	-4.8673
Z016E0133	3.8038	-3.2009	-3.5586	1.5201	6.1629	0.5689	0.9357	-1.411	-3.349	1.3164
Z016E0134	2.7871	9.272	8.5042	7.8916	8.902	8.9749	4.0831	6.1709	8.3505	8.662
Z016E0135	1.5218	3.5701	1.1821	3.4294	5.665	4.5182	4.3369	3.5676	5.2378	6.2725
Z016E0136	-7.3273	-4.8284	-4.682	-5.9096	3.001	-4.702	-5.4025	-4.1875	-4.8768	-3.1778
Z016E0137	-4.4408	-7.5408	-5.5656	-7.3072	-15.0569	-9.9821	-9.2643	-6.66	-7.564	-6.2586
Z016E0138	-2.9269	3.3383	0.6762	0.7289	0.1456	-1.1378	2.2782	1.6694	-0.7465	2.9447
Z016E0139	-0.1921	5.159	2.806	3.456	3.3894	5.1778	0.3806	3.6396	4.5989	2.4137
Z016E0140	8.8586	8.6365	6.9394	2.2534	1.7935	2.9072	6.2323	6.5852	6.7402	6.9337
Z016E0141	10.2466	9.0376	12.0263	9.0518	3.936	11.7707	12.5733	10.2034	11.3178	8.3729
Z016E0142	-2.7224	3.1842	4.5535	3.9204	-0.6532	-1.5016	1.1454	1.3756	0.5701	1.0704
Z016E0143	-1.6189	5.6304	7.0453	8.2671	4.403	3.8483	3.2478	3.6263	2.2311	3.649
Z016E0144	5.9149	5.8046	3.794	4.8475	2.9882	1.5773	3.1322	3.8581	4.475	4.5507
Z016E0145	5.2304	0.9183	-1.102	3.9103	-3.7821	3.5959	1.6749	1.4418	1.1984	-0.5849
Z016E0146	1.4804	6.4494	2.3226	4.5075	-0.9964	5.4919	4.3571	4.924	5.4354	4.9619
Z016E0147	-1.7223	-5.5659	-2.085	-6.2122	-4.0354	-5.2626	-4.2917	-3.2226	-2.5783	-4.2718
Z016E0148	6.9187	1.1692	5.1059	2.2465	0.9414	4.6053	5.2505	2.0964	4.1639	4.1565
Z016E0149	-4.1594	-5.8948	-5.4141	-3.8004	-5.1792	-5.7853	-7.5074	-5.8595	-4.6964	-6.337
Z016E0150	1.4247	0.7195	0.1594	0.6575	7.9692	4.6899	-0.103	3.1299	3.962	1.9584
Z016E0151	-13.1327	-13.8918	-14.6392	-13.9848	-23.2836	-14.1549	-11.8983	-14.7634	-14.7809	-13.5792
Z016E0152	-6.7104	-1.0688	-5.9703	-5.5324	-1.0672	-4.6081	-4.1159	-4.1374	-4.0313	-3.3745
Z016E0153	-1.2259	1.3515	5.2106	5.9349	-3.9003	5.8592	6.2613	4.2388	4.8306	2.6409
Z016E0154	18.3673	12.6713	14.4883	11.9424	9.2808	16.8267	14.1585	15.1293	13.584	13.3913
Z016E0155	5.3335	4.0615	7.9563	2.9571	-2.5764	4.2455	2.6826	3.3514	4.6749	1.9034
Z016E0156	1.3221	9.1554	9.0835	6.1668	5.5684	9.8406	4.4209	5.6644	6.4886	7.8504
Z016E0157	-5.0023	-4.459	-3.02	-0.5969	-0.674	-1.7899	1.0621	-0.4573	-0.9603	0.2825
Z016E0158	4.8489	6.8332	6.5503	3.5477	10.0178	6.6355	4.5566	6.9272	6.4734	6.1726
Z016E0159	13.2879	14.994	13.935	7.1201	15.6483	13.4937	12.7399	11.1366	11.8442	10.3691
Z016E0160	-0.8375	-2.9712	-0.06396	-2.6396	2.232	2.1001	1.9555	0.5539	0.385	-0.5722
Z016E0161	-3.5555	-3.9692	-8.3514	-1.8694	-4.6051	-2.3298	-3.77	-3.6875	-4.4249	-4.0947
Z016E0162	2.9359	0.8621	-4.2805	-0.9683	2.5455	-2.7056	-3.2997	-1.0424	-0.07849	-2.1455
Z016E0163	0.389	1.6658	4.0097	1.7867	8.6696	2.7178	-2.5053	0.6848	2.13	0.05326
Z016E0164	4.0037	-2.3415	1.5157	1.2991	-5.3471	2.8701	1.8848	0.7313	2.369	2.2148
Z016E0165	4.8995	4.172	6.7267	5.619	-0.8081	6.6362	6.451	3.8632	3.4664	3.9478
Z016E0166	-1.2306	-0.3903	-0.04552	0.6412	-1.5932	-1.3827	1.0624	-0.2485	2.0632	1.9515
Z016E0167	-0.5746	5.7549	4.3329	2.7051	7.2455	1.0684	-0.1025	1.7597	3.2947	1.4042
Z016E0168	3.1435	-0.4342	0.02922	1.9095	-5.5852	-0.176	1.1656	-0.5218	-3.2163	-0.2505
Z016E0169	-0.8553	-5.1068	-0.03741	-4.7587	-5.5503	-2.4589	-0.5053	-2.4999	-1.0278	-1.9103
Z016E0170	3.8122	2.8521	2.0794	7.1132	7.8842	1.8234	6.8486	4.0985	4.9393	3.6543
Z016E0171	-6.9959	-3.2187	-1.1859	-4.0914	-6.3673	-3.2526	-1.987	-3.5121	-2.6689	-2.9583
Z016E0172	-7.4379	-4.7007	-2.7039	-7.7033	3.1542	-3.6814	-1.4875	-4.9196	-4.658	-3.9952
Z016E0173	-10.6243	-6.3629	-5.0004	-0.9127	-11.4916	-7.4864	-6.4249	-3.645	-3.5034	-4.8452
Z016E0174	3.9958	3.3606	-0.7097	0.7761	-3.5598	0.9798	2.4551	-0.3952	1.3309	-0.266
Z016E0175	12.9619	9.3589	2.3317	5.9652	0.2267	8.8934	10.8509	6.0867	6.2501	6.2492
Z016E0176	-5.3416	-2.3735	0.2206	-5.6539	-1.5934	-0.6435	-0.818	-1.428	-1.5902	0.7861
Z016E0177	1.2472	0.235	2.6053	0.6784	3.7826	-2.3035	1.4438	-0.1792	-0.7055	-0.9844
Z016E0178	-8.6721	-2.9108	-8.1218	-3.7808	-10.567	-3.7292	-4.28	-5.9603	-6.8666	-8.3448
Z016E0180	7.1055	5.068	10.2736	3.4125	6.8344	8.8238	6.6886	8.933	5.9037	7.2557
Z016E0181	-3.4424	2.8248	3.7464	1.0369	3.1997	1.7743	1.2843	2.554	0.1067	0.6189
Z016E0182	9.9109	6.5366	4.0691	6.9797	5.828	5.5322	5.8033	6.3234	4.0219	7.1188
Z016E0183	1.6115	0.1344	3.1253	3.6956	-8.0846	-0.497	1.7359	1.9996	2.8477	1.8136
Z016E0184	-3.2936	-4.1161	-6.253	-4.0849	-10.697	-4.0682	-7.0477	-5.4972	-5.722	-5.3747
Z016E0185	5.7525	4.1154	-1.0632	4.5947	9.0769	3.461	2.673	2.3867	3.1406	3.1225
Z016E0186	-13.3056	-14.4083	-13.707	-17.8297	-10.7467	-13.5283	-17.7955	-12.84	-14.8963	-16.1071
Z016E0187	4.6652	9.8161	4.1588	5.748	-0.4881	6.7353	5.6097	6.6927	6.2204	8.1241
Z016E0188	8.419	6.49	7.5886	9.7335	15.0564	5.4758	5.8832	4.8329	5.5682	4.3049
Z016E0189	0.6217	2.3731	1.0827	0.9446	1.1515	1.2049	-0.5741	2.0991	3.0512	2.6868
Z016E0190	-5.5635	-0.07696	1.8875	-1.0045	-2.8669	2.4122	0.0187	-1.3448	-2.1428	-1.813
Z016E0191	-0.8814	3.0846	1.3937	4.044	7.2208	3.8352	3.4748	2.5555	1.4767	2.9331
Z016E0192	12.5203	8.8313	11.2482	8.9678	2.6342	9.0913	4.9915	8.4902	8.096	6.2276
Z016E0193	6.7644	6.948	8.7802	6.365	14.093	7.6359	4.3223	6.6444	5.7256	8.1827
Z016E0194	2.1885	-2.1806	-0.3878	2.1112	-5.2659	-1.6856	-4.5533	-1.8487	-0.1243	-1.0827
Z016E0195	4.0401	-0.4934	1.4278	3.9733	-1.3672	1.8407	-0.1409	1.9215	0.1345	1.8337
Z016E0196	-0.7563	2.1126	7.1331	7.1279	-2.3358	0.0235	4.0979	2.5839	3.7997	3.4775
Z016E0197	1.0631	3.1806	-2.517	-1.7348	-1.0423	1.5934	1.9533	-0.2046	-1.6974	-2.0005
Z016E0198	-5.6699	-9.1954	-9.8873	-5.8166	-7.8772	-9.0383	-5.3967	-7.2631	-5.6912	-8.5823
Z016E0199	-3.2262	-9.2186	-5.1483	-6.5543	-8.2467	-5.6487	-4.6727	-7.1183	-6.3812	-8.2625
Z016E0200	21.6166	14.5189	20.9092	19.4468	16.8961	14.1087	18.3906	16.2936	15.2787	17.4722
Z017E0001	-1.0566	6.7355	3.0691	5.0025	8.7839	6.1418	6.2214	3.7444	3.5582	5.0325
Z017E0002	8.7206	11.8437	11.8747	10.2317	8.3431	8.2718	9.0787	7.6779	12.891	10.3297
Z017E0003	-1.1754	-5.9409	-7.4749	-5.1047	-3.6742	-4.2905	-2.5829	-5.9242	-9.6748	-4.7401
Z017E0004	2.1453	-0.5484	-0.7572	-0.8902	1.976	-3.7235	-4.6969	-4.0713	-5.649	-1.1364
Z017E0005	11.6745	7.8786	10.5941	11.9518	10.3078	10.1915	10.1271	11.0127	13.5094	9.2697
Z017E0006	-4.4754	-9.5343	-7.2801	-4.8837	-4.0786	-6.9029	-9.7233	-8.1711	-4.4217	-7.1545
Z017E0007	-9.6631	-9.0238	-10.9568	-7.4471	-10.3022	-8.8503	-5.9374	-8.5465	-4.5854	-7.6379
Z017E0008	-3.5023	-0.2428	-2.8118	0.5522	-2.0904	-2.9052	-0.6202	-2.3292	-1.7329	-3.3164
Z017E0009	-1.2994	-3.7759	-0.4753	-4.3516	-2.2627	-1.279	-1.1029	-3.2927	-3.7378	-1.8402
Z017E0010	3.0105	3.272	1.9751	0.5612	4.4064	0.4101	0.2849	-0.1361	0.407	0.4427
Z017E0011	5.8947	12.2528	10.5468	9.7852	12.1042	11.2343	14.0698	11.849	7.5276	12.1597
Z017E0012	-2.0959	0.2389	2.2126	0.3732	3.2995	0.4206	0.3179	2.2796	0.5747	-0.5173
Z017E0013	-7.0102	-12.6282	-12.8929	-11.6847	-9.677	-9.7045	-12.6833	-10.0266	-5.4098	-10.1987
Z017E0014	19.5608	15.8458	14.1729	15.355	19.0857	14.1599	14.7791	14.6539	17.1709	16.1664
Z017E0015	0.05764	5.0337	-0.8594	1.0272	-0.4414	-0.08135	2.3038	0.1002	-4.1433	2.2107
Z017E0016	-5.6269	0.273	-3.4258	-3.4027	-4.7402	-2.3149	-3.9419	-4.4014	-0.9953	-1.3158
Z017E0017	1.3634	-2.0197	-1.2276	-0.3269	-0.2488	1.1279	2.6514	2.9917	-1.9451	-0.7368
Z017E0018	-3.1444	-2.2903	-5.2199	-4.4464	-1.879	-3.3395	-1.935	-1.025	-5.364	-3.7965
Z017E0019	3.0788	1.8697	4.0843	4.0135	6.1029	4.4277	3.8741	2.4025	2.8941	2.1812
Z017E0020	12.1035	11.9287	8.9639	8.8492	11.4707	6.9439	10.6981	8.3383	3.8453	10.2064
Z017E0021	10.2288	9.2452	4.4316	8.7018	7.3557	5.5993	8.5566	7.2196	6.2013	7.087
Z017E0022	-5.5352	-8.8836	-3.6125	-7.6251	-8.8117	-5.3721	-4.7947	-4.1243	-3.7047	-5.6231
Z017E0023	-9.4315	-9.4745	-6.8838	-6.3993	-8.8773	-7.1097	-5.1152	-4.769	-8.3267	-5.2703
Z017E0024	-9.4152	-2.3383	-8.3781	-6.6881	-2.0206	-6.1759	-4.6012	-5.9529	-6.2445	-6.3002
Z017E0025	2.1655	-2.0882	1.6835	3.2716	-2.992	1.7952	3.2857	0.6083	4.7792	1.5159
Z017E0026	2.846	3.79	-0.9532	2.1113	1.0157	1.1909	-1.7692	1.0413	4.0151	1.94
Z017E0027	-1.9216	-3.0291	-3.6076	-2.4186	-3.3128	-2.8988	-2.5563	-2.3316	-4.7677	-2.8695
Z017E0028	-8.2272	-4.426	-3.7802	-5.3918	-5.3405	-2.709	-3.2396	-5.419	0.2562	-5.5624
Z017E0029	-9.0114	-7.5665	-5.4755	-7.0258	-10.7459	-5.8363	-5.3959	-6.9551	-8.5253	-7.2449
Z017E0030	7.5054	1.7953	5.6263	3.7687	4.8357	5.2161	3.8877	4.6143	3.2041	3.5283
Z017E0031	-7.3841	-6.319	-9.1828	-9.7337	-10.9426	-9.6793	-9.3119	-9.2493	-8.1682	-9.5239
Z017E0032	1.7512	5.4845	2.108	1.8275	0.6991	1.3924	1.9005	1.9835	4.1795	2.9063
Z017E0033	-1.9966	-4.8609	-2.2849	-1.4713	-6.2843	-3.7458	-2.818	-4.1184	-6.5233	-2.3582
Z017E0034	-11.6853	-5.4238	-7.6061	-9.356	-4.6801	-8.8544	-6.5714	-8.9864	-5.5225	-8.2853
Z017E0035	-0.696	1.8325	1.2144	-0.02794	2.374	-0.4306	0.5778	-0.9368	-3.078	-0.02705
Z017E0036	1.5917	-0.3307	1.3678	0.8455	-2.4578	-0.2067	2.6144	-0.1469	1.3885	0.3031
Z017E0037	8.7204	7.6171	6.5942	10.2673	9.3986	7.5799	10.7181	9.849	3.177	9.0019
Z017E0038	1.7398	6.6586	4.1163	5.995	9.0573	3.3424	4.066	3.4815	4.6913	5.4434
Z017E0039	-3.9161	-5.6276	-7.7675	-6.2058	-6.348	-4.9064	-4.1632	-7.3611	-2.1522	-6.1379
Z017E0040	0.4228	-4.4611	-0.3238	1.9265	2.5032	-0.4528	0.149	-1.798	-6.3199	-3.0381
Z017E0041	-10.951	-7.4432	-10.9251	-11.8313	-11.4965	-10.8656	-9.099	-11.1766	-12.9462	-8.9309
Z017E0042	-27.2784	-21.47	-20.2807	-23.1664	-24.2076	-20.9112	-21.7079	-22.1557	-25.1513	-21.5626
Z017E0043	-1.0224	1.8477	-2.739	-3.1885	-3.14	-0.3374	-0.2051	-2.3923	0.6222	0.2708
Z017E0044	-3.8477	0.3668	-0.3864	-0.4973	-0.1608	-1.4823	0.3191	-1.0729	0.7546	-0.2261
Z017E0045	11.6386	12.1088	10.6562	11.2451	8.814	11.3438	12.3605	9.2621	14.163	8.6691
Z017E0046	-5.7699	-6.6102	-4.0844	-5.248	-0.2746	-5.9409	-3.7473	-3.3849	-10.4817	-3.256
Z017E0047	9.6381	3.5841	6.2522	5.5152	4.3516	6.6667	6.5014	3.5441	0.847	6.0125
Z017E0048	-4.7051	-7.6546	-3.6976	-3.5447	-0.7893	-5.3287	-5.1876	-4.8967	-2.7983	-5.9353
Z017E0049	-3.9038	4.8859	-2.4861	4.2502	1.058	0.7225	3.2295	4.9312	-0.5693	0.4271
Z017E0050	-8.8623	-8.5183	-6.947	-8.512	-10.3758	-9.2316	-10.3783	-9.4191	-12.228	-7.0275
Z017E0051	-11.391	-7.7785	-7.5575	-6.0303	-6.3362	-5.509	-7.718	-8.4589	-12.0965	-7.8611
Z017E0052	-2.7081	1.6735	-3.03	1.8723	0.1065	-0.4923	-2.0619	1.0852	-3.4543	-0.6286
Z017E0053	-6.6539	-2.2419	-6.8007	-3.1588	-5.0664	-4.6563	-6.6171	-3.5617	-7.5599	-5.87
Z017E0054	0.4796	-5.8435	-2.3865	-3.2054	-2.7837	-2.9781	-1.3828	-2.6569	-4.8804	-2.8872
Z017E0055	5.4602	4.9025	1.8917	1.7128	-0.04122	2.4929	1.6471	2.7582	7.7875	2.377
Z017E0056	-0.2376	2.6375	1.6523	4.1368	-2.5928	1.5789	0.3342	4.2151	-3.0071	1.6466
Z017E0057	-5.2256	-7.5843	-5.4571	-6.5717	-2.3661	-6.5884	-7.3547	-6.6532	-1.8115	-7.6107
Z017E0058	7.9812	6.6435	8.2212	4.2295	6.7111	5.0086	7.2994	7.3937	7.6446	3.4208
Z017E0059	-4.8345	-0.3777	-2.7323	-2.9007	-0.5606	-2.5947	-4.091	-4.2083	-1.2868	-3.2821
Z017E0060	12.0058	12.6485	11.2084	9.7861	10.0659	9.7578	11.3019	7.5925	13.5301	9.9419
Z017E0061	-0.7317	-1.3821	-0.1255	0.689	2.0994	1.1504	0.4418	0.08327	6.7657	1.983
Z017E0062	-6.5154	-6.6635	-8.198	-7.7884	-5.6288	-7.1261	-9.6372	-6.2583	-7.7365	-8.4552
Z017E0063	-1.6028	-5.7361	-7.4918	-2.8696	-3.6296	-4.5486	-6.8353	-5.4826	-3.6334	-5.4698
Z017E0064	-2.0318	3.0538	0.531	1.3258	-2.2691	1.9589	1.5492	3.8012	-0.8828	0.4775
Z017E0065	-2.2467	-1.718	0.6304	-2.2698	-6.0799	-2.4269	-0.1447	-3.7812	-7.061	-4.3508
Z017E0066	-8.178	-5.7831	-6.7864	-5.4493	-8.1168	-4.3154	-4.5151	-7.2217	-5.3681	-6.4716
Z017E0067	-7.7234	-6.5298	-4.4941	-5.6851	-2.602	-5.0228	-5.5989	-3.982	-4.721	-3.7421
Z017E0068	9.3042	5.6912	6.3872	7.3824	6.416	5.9044	8.0224	4.1774	9.927	6.9418
Z017E0069	0.3025	1.5266	2.6747	1.1872	1.0964	0.003692	1.2488	0.6222	-5.0414	0.2725
Z017E0070	-0.3131	-4.2093	-3.9557	-2.8716	1.708	-2.7971	-1.1617	-0.3155	1.0215	-2.1606
Z017E0071	4.7316	5.9408	-0.4629	1.7205	-2.041	4.276	5.146	4.5137	2.5449	2.8565
Z017E0072	0.9141	0.1473	0.1943	-4.0186	-0.8908	-0.04238	-1.3977	-1.3728	0.9401	-0.7232
Z017E0073	12.9975	8.7445	14.66	10.5266	12.8368	9.9944	10.0359	9.0198	16.4204	10.9859
Z017E0074	-2.16	3.7687	2.5682	-3.0232	-0.2103	0.3148	-1.1742	1.7442	4.5711	-1.5436
Z017E0075	10.7871	8.5222	9.6854	11.5677	9.9298	9.013	9.1315	11.4228	11.5145	7.5744
Z017E0076	13.1901	8.6428	8.6284	10.1684	9.9305	9.8715	7.4325	10.6903	5.0563	9.758
Z017E0077	-1.1143	-4.0386	-4.4468	-2.3811	-4.8605	-4.7979	-0.1222	-0.6857	-8.047	-4.2051
Z017E0078	-5.153	-0.7919	-2.7172	-0.3976	-0.8519	-1.2728	-1.3116	-1.0738	2.1495	-2.1965
Z017E0079	-3.0358	-2.257	-2.673	-1.6	-1.1977	-1.9119	0.1368	-3.2231	2.6107	-1.9671
Z017E0080	8.0388	5.6147	3.7687	8.0081	2.0756	5.9898	5.7836	4.5747	8.1343	6.1445
Z017E0081	-7.1264	-5.8324	-2.9451	-3.4532	-7.377	-6.3648	-4.3061	-7.0316	-9.6354	-4.3206
Z017E0082	-10.9913	-7.2244	-8.4968	-8.4013	-5.1038	-8.6743	-9.2086	-9.7029	-4.3	-7.5701
Z017E0083	10.1171	7.2115	4.1042	3.1734	5.7512	4.3073	7.2069	3.5524	10.2404	4.5406
Z017E0084	-3.7244	-2.2193	-3.3656	-0.6435	2.6821	0.8391	-0.1804	-0.9207	-3.4847	-1.7029
Z017E0085	-5.1645	-4.3512	0.6651	-3.9688	-1.0805	-3.0049	-1.1755	-1.9213	2.1668	-1.4571
Z017E0086	5.1403	9.3906	9.9116	10.2502	11.7791	10.3148	9.3677	13.1355	6.0421	12.2749
Z017E0087	4.1951	1.0314	0.4655	1.2622	0.2296	-0.1893	1.7493	2.6849	5.8623	-0.09597
Z017E0088	11.1743	14.5625	9.7139	10.9526	14.3564	11.6386	9.6231	12.4497	6.6373	10.0491
Z017E0089	-1.7415	-1.805	0.399	0.04324	1.3118	-1.122	0.5037	-1.4087	-2.477	0.9567
Z017E0090	-1.1469	3.0493	3.4394	-2.6481	2.7729	1.6074	1.9955	0.2273	3.407	-1.346
Z017E0091	-14.3513	-17.7233	-16.4714	-16.3263	-16.1737	-14.7441	-12.4739	-11.8005	-18.6776	-13.7544
Z017E0092	-3.6958	-4.8456	-3.3585	-4.0469	-4.1368	-3.5006	-3.1286	-4.777	-4.9998	-4.255
Z017E0093	0.538	-0.8245	0.5903	3.0214	2.7624	2.1414	0.9649	0.6585	6.1353	2.213
Z017E0094	3.0454	4.0447	1.4069	1.3572	0.7792	2.916	4.3305	5.9168	5.7951	4.9744
Z017E0095	4.7102	6.6705	0.6521	1.8651	-1.249	2.209	3.1589	6.7196	-0.2729	5.0786
Z017E0096	-1.6905	-3.9184	-2.1672	-0.7612	-3.8045	-2.057	-3.1526	-2.1804	3.8225	-2.1874
Z017E0097	-13.5298	-12.9414	-5.5132	-10.0966	-8.3391	-10.3095	-9.9014	-8.5743	-6.6696	-10.2925
Z017E0098	3.9962	8.224	8.6299	7.3796	7.4445	5.3786	6.4748	5.9135	9.1177	8.0701
Z017E0099	-3.5971	-5.5333	-5.8226	-6.6974	-7.9915	-4.5568	-7.1164	-3.1891	-6.4922	-3.1882
Z017E0100	-13.3142	-12.3031	-9.3009	-9.6349	-13.7245	-9.0117	-7.7875	-10.3607	-6.956	-9.5479
Z017E0101	3.0018	0.4929	4.3898	1.8139	-1.0779	2.0098	2.4417	1.2879	0.005353	3.2922
Z017E0102	12.4219	14.4985	14.5284	10.929	14.2824	11.5632	11.4348	11.3135	13.7304	11.0132
Z017E0103	11.0621	12.2029	11.2539	7.6551	7.7427	9.3603	10.0274	7.5291	6.5943	9.5107
Z017E0104	-1.8358	-4.6659	-4.8291	-3.5118	-3.7031	-2.4898	-4.5555	-4.9949	-6.3828	-3.0941
Z017E0105	0.1798	-0.1206	0.7539	0.09384	-0.887	0.09182	0.5185	0.7368	4.135	0.4363
Z017E0106	11.6897	8.239	8.8908	6.7093	7.9414	8.7797	9.3901	6.7484	7.0236	8.9593
Z017E0107	4.9688	3.4994	0.3113	4.3581	-2.6039	3.4432	3.8423	2.8612	5.4208	4.8779
Z017E0109	-13.2006	-12.5578	-12.9781	-8.687	-10.5083	-8.6117	-13.3792	-10.3617	-10.0298	-8.933
Z017E0110	12.2697	7.7696	4.5398	5.5412	9.414	4.9746	6.6375	8.746	10.6791	9.1717
Z017E0111	2.4918	2.3626	0.4956	0.8954	3.9817	2.2482	-1.6729	3.1437	7.508	1.0356
Z017E0112	-6.2144	-7.0697	-4.9793	-5.4795	-1.5337	-3.5499	-4.2925	-2.7952	-7.6467	-3.9257
Z017E0113	2.7304	0.04497	2.5059	4.1292	3.9926	2.9506	3.506	4.5266	6.3717	4.2918
Z017E0114	8.9394	9.1458	11.2308	7.8324	7.7063	9.2404	7.0991	7.4288	11.0642	9.2421
Z017E0115	-0.1315	-4.6646	3.7039	2.7627	-2.9524	0.683	-1.584	-1.0233	2.4554	-0.7914
Z017E0116	-1.4116	-1.4605	-2.8439	-4.3722	-2.9236	-3.0506	-2.2376	-3.6754	-7.273	-3.6091
Z017E0117	8.6039	8.8767	11.5993	9.8575	11.2706	8.8873	9.4272	7.3539	8.1519	8.8159
Z017E0118	1.8217	0.4874	6.0439	3.3954	-1.0412	1.987	3.4198	3.1648	-0.8791	2.1503
Z017E0119	8.2228	4.1382	4.0589	3.9216	3.3969	4.9498	4.4556	4.2026	5.2772	2.8881
Z017E0120	5.396	-1.3389	1.9528	3.5556	3.8805	1.6875	1.0307	1.6616	5.0612	3.255
Z017E0122	-11.1794	-9.6601	-13.3395	-12.5961	-11.2377	-10.5463	-11.4402	-12.6302	-7.1794	-12.3728
Z017E0123	3.4663	5.0407	5.9611	5.0512	4.0335	6.8329	7.9639	6.0635	10.4212	7.5312
Z017E0124	1.8892	0.9848	-4.1014	-0.337	4.0248	-0.2421	0.1662	-1.6512	-3.1602	-1.8479
Z017E0126	5.3682	6.3021	10.4301	9.5999	8.0268	7.9449	6.7318	10.296	11.3052	8.0207
Z017E0127	-7.7651	-7.1109	-3.0226	-5.4301	-5.9492	-6.19	-4.7465	-3.2727	-4.9625	-6.0505
Z017E0128	-0.3457	-4.3253	-2.7113	-6.7943	-6.3964	-3.1797	-7.4927	-3.2358	-5.8646	-4.9897
Z017E0129	-8.6308	-8.9517	-13.6635	-8.995	-12.4499	-8.4628	-7.5636	-11.464	-9.6816	-10.0415
Z017E0130	5.737	1.2905	0.5958	2.7203	5.3215	2.1039	4.2605	2.176	3.1737	2.5259
Z017E0131	-0.6883	5.7859	4.3258	-0.09847	3.0165	1.343	1.47	3.6357	-1.0255	0.535
Z017E0132	12.6036	11.5135	11.4061	12.778	14.5834	11.5301	14.1931	13.5204	13.4014	10.9333
Z017E0133	7.7607	4.8496	9.7422	8.1293	9.175	6.536	9.2277	10.5457	11.2024	8.6187
Z017E0134	5.0564	1.9022	3.8384	2.8111	1.7994	2.2938	-0.6094	4.2166	0.02226	2.5679
Z017E0135	8.714	6.2415	6.415	4.8718	6.1826	7.3225	5.0162	6.5413	6.7791	6.9925
Z017E0136	2.877	3.0421	0.2956	1.0713	-0.4763	0.9249	2.0895	-0.1875	-2.5678	1.4054
Z017E0137	5.3712	3.7898	2.7157	5.8554	4.2838	6.8558	6.6249	3.9523	7.4742	6.5228
Z017E0138	-9.2586	-7.4665	-10.5432	-9.6622	-13.1856	-9.446	-10.8944	-9.3505	-7.2099	-11.2352
Z017E0139	-3.7034	-8.4764	-3.8292	-6.2157	-6.4446	-6.0518	-6.6279	-7.4942	-8.5047	-5.9212
Z017E0141	4.4613	3.5305	6.0216	5.4173	6.7034	4.8825	5.4963	4.2182	1.0263	6.1727
Z017E0142	7.5116	3.0435	4.7187	1.4951	2.7749	1.8622	3.3061	5.1087	7.628	5.4106
Z017E0143	-5.713	0.8175	-4.006	1.3644	-5.2363	-2.7498	-0.4391	-2.4476	-0.9913	-1.0059
Z017E0144	0.611	-0.3403	1.0247	-0.6828	2.5391	1.107	-1.1912	3.6336	-0.6418	-0.1482
Z017E0145	-1.728	-2.9817	-1.9704	0.2392	-0.3288	-0.2724	0.8265	-1.7268	2.6641	0.4038
Z017E0146	-4.5836	-1.1808	-3.3435	-0.5733	-1.6953	-2.6466	-4.8592	-2.633	-8.4469	-3.4572
Z017E0147	-16.6754	-16.4924	-17.8307	-16.0512	-17.1489	-16.6827	-19.3077	-15.9672	-13.9841	-18.4655
Z017E0148	-5.6538	-6.837	-9.6613	-7.0543	-9.4207	-4.8075	-8.9079	-7.1395	-10.5718	-5.8467
Z017E0150	-2.186	-4.3905	-6.6857	-4.8348	-2.7168	-2.2177	-2.0657	-3.3351	0.4338	-3.5622
Z017E0152	1.4549	0.5636	-3.8563	-1.8197	-0.3103	-0.9098	-2.5745	1.4614	3.4259	-0.2608
Z017E0153	12.7316	11.2925	9.6006	8.1877	8.9124	8.9642	7.5029	10.03	13.736	8.9999
Z017E0154	9.4701	5.407	11.4177	9.0923	10.5715	8.8156	5.3892	5.799	5.5136	8.7284
Z017E0155	-1.6769	-4.6463	-0.7167	-3.9134	0.9068	-4.4261	-2.144	-3.3311	-0.9437	-4.974
Z017E0156	-6.5921	-3.7799	-6.1692	-9.5146	-10.6307	-6.0749	-8.2671	-8.2867	-10.7151	-7.0928
Z017E0157	1.9608	3.1245	3.6376	2.455	4.5867	5.7923	3.3281	4.2177	0.6604	4.5241
Z017E0158	12.7272	15.884	14.1876	13.4215	9.1877	13.4678	12.0825	14.5175	13.7204	10.721
Z017E0159	-5.3341	-4.1508	-2.7059	-5.237	-2.4295	-4.9321	-6.6966	-5.4086	-1.5865	-2.91
Z017E0160	6.8396	4.6431	1.4106	0.4423	2.8393	2.8033	3.6958	1.7922	0.3483	2.2277
Z017E0161	18.4695	20.5397	21.9381	16.2928	16.9123	18.2818	16.0448	17.3483	20.6011	16.244
Z017E0162	-13.5282	-14.5231	-13.4492	-12.6861	-16.414	-11.4952	-10.9683	-11.9165	-10.9444	-12.1364
Z017E0163	12.3581	6.9882	10.7195	9.839	11.1603	9.6808	7.2767	10.9333	10.0642	11.0149
Z017E0164	-11.4745	-8.2781	-10.9855	-8.8612	-4.6853	-7.8352	-6.478	-6.4787	-12.9893	-9.0022
Z017E0165	-4.2215	-0.322	0.6867	-0.2292	3.5541	-0.4442	1.3524	-1.0008	-4.745	-1.2178
Z017E0166	1.4715	-3.5532	-5.3504	2.9273	-5.7044	-0.8899	-1.0016	-1.1884	-5.5607	-1.1317
Z017E0167	-0.5727	3.636	1.0974	3.8747	4.4027	3.1648	5.6165	5.3881	0.3109	2.5823
Z017E0168	8.3114	14.0322	12.8151	14.0089	9.442	12.4938	11.6064	10.4476	6.3908	13.3116
Z017E0169	-5.1733	-2.9635	-1.2371	-3.7032	-3.55	-3.3146	-3.7435	-5.3715	0.0613	-5.6011
Z017E0170	-7.3743	-9.5185	-7.5625	-9.68	-12.8927	-10.3446	-9.1604	-6.6408	-13.2096	-6.8201
Z017E0171	-3.7399	-0.06169	2.4426	1.0011	-0.6264	-1.012	0.7456	1.915	1.7759	-1.1757
Z017E0172	12.9606	13.6408	11.1333	6.8966	10.5895	8.9434	8.1083	9.1033	7.0415	10.1567
Z017E0173	-4.4918	-2.4943	-4.4753	-0.7063	-4.6673	-1.3863	-0.5728	-2.3474	-0.144	-0.6132
Z017E0174	4.1963	5.9748	2.7869	3.0093	1.3814	1.0435	-0.2157	1.2322	-1.8317	0.8996
Z017E0175	11.2645	10.517	10.2433	11.073	13.8243	12.4424	8.4702	10.4282	11.0626	13.6052
Z017E0176	-9.026	-8.5248	-8.8437	-5.3592	-4.2587	-6.1765	-9.9459	-7.2061	-8.2425	-5.7189
Z017E0177	-0.8467	-2.7386	1.1798	-3.6823	-1.1783	-2.6184	-0.1605	-2.0571	-0.5304	-0.00322
Z017E0178	-11.2801	-6.9421	-13.3397	-10.7925	-7.1081	-12.7477	-10.3152	-11.7789	-16.331	-14.377
Z017E0179	-12.6961	-6.9309	-9.0831	-8.2816	-11.3883	-7.9387	-10.1628	-7.3643	-7.2617	-8.0227
Z017E0180	-2.8014	3.2485	2.2673	-1.4907	1.0191	1.4939	-0.00819	2.0502	4.8831	2.2892
Z017E0181	-6.2108	-4.2583	-3.5059	-4.2323	-0.4768	-2.2804	-1.4062	-4.1906	-7.9444	-2.5541
Z017E0182	1.5675	6.0533	6.0246	5.5988	1.7648	4.3232	2.954	2.5367	7.1507	2.7819
Z017E0183	10.3221	10.0433	6.3619	4.7313	6.0248	4.8411	3.7153	4.1252	2.1782	6.0695
Z017E0184	3.7299	-0.391	-1.0568	2.1119	4.3789	2.1215	-1.1532	3.6212	5.8428	-0.4421
Z017E0185	-8.3412	-8.5166	-5.1591	-6.7619	-6.8259	-4.2186	-2.9879	-2.5897	-4.8123	-6.3747
Z017E0186	-0.1224	0.7876	2.1028	-1.1871	5.2909	0.6922	-0.8971	-0.08518	5.9651	0.09641
Z017E0187	5.2707	3.5907	3.4348	4.7902	2.9124	3.3697	1.8269	1.385	0.7459	4.6591
Z017E0188	-1.2882	-3.8195	1.7962	1.1705	3.857	1.6744	0.1026	-2.0898	-4.8067	0.8966
Z017E0189	-5.8187	-7.7467	-5.2589	-6.7658	-8.9147	-9.9278	-7.0235	-6.4605	-12.6239	-8.1509
Z017E0190	4.7031	-0.3602	1.5707	0.8096	-0.11	1.8203	1.6901	1.7554	4.4242	1.9133
Z017E0191	-3.6862	-5.2138	-5.3006	-0.951	-5.9639	-2.7803	-5.0354	-5.0515	-2.9505	-5.706
Z017E0192	-4.9949	-7.1651	-6.9461	-6.1628	-3.1291	-4.6612	-8.0539	-5.5247	-1.0729	-3.6858
Z017E0193	-5.6704	-2.4007	-6.6067	-3.99	-6.6715	-4.3071	-6.9117	-5.99	-1.1275	-3.802
Z017E0195	1.905	-3.0748	0.5174	-1.3777	-0.5864	0.6627	2.517	2.2804	4.4882	-0.3701
Z017E0196	9.8363	8.7568	10.8942	9.0395	7.1271	8.5646	6.4386	7.1852	4.6356	7.5243
Z017E0197	-6.0116	-8.7503	-5.5997	-2.7412	-6.3638	-6.2083	-3.3002	-4.4542	-2.0354	-4.5319
Z017E0198	12.4018	14.0881	14.4589	11.4035	13.6377	9.4408	11.1625	11.7875	7.1679	11.5469
Z017E0199	-8.9406	-14.4	-9.4003	-11.1924	-13.8254	-11.2967	-12.6477	-12.2764	-12.7643	-11.213
Z017E0200	-4.0101	-4.6289	0.5638	-1.9547	-2.4141	-3.3983	-4.1932	-1.3178	-4.4067	-1.7922
Z018E0001	6.6736	3.8008	2.6567	2.9815	2.0588	1.8545	9.2899	4.9803	5.5065	6.0397
Z018E0002	-0.1463	-5.4407	0.01443	-0.6094	-1.9061	-1.3969	-4.7636	-2.9218	-1.1454	-3.526
Z018E0003	-9.847	-9.5929	-6.1013	-8.3978	-5.9809	-10.7412	-9.4053	-6.2996	-9.1961	-7.2346
Z018E0004	4.1939	5.9743	4.4138	8.2647	5.3247	8.1845	11.5768	6.2169	4.633	8.5616
Z018E0005	0.03561	0.8319	-0.5878	-1.4337	1.9415	2.8366	-5.9972	0.05903	-2.9288	0.1342
Z018E0006	-22.5478	-14.1593	-15.3818	-19.5107	-18.8767	-20.1877	-22.0499	-18.2658	-14.1171	-18.2408
Z018E0007	3.2422	7.367	4.2443	4.5923	3.4418	6.7467	6.7425	3.0023	4.7474	2.8874
Z018E0008	3.001	4.1752	3.3979	1.6375	5.9828	2.0223	3.7859	2.3183	4.8678	2.5231
Z018E0009	5.382	5.8297	4.9732	1.6728	3.4034	4.8152	-0.02976	1.5764	3.4216	2.2369
Z018E0010	9.4135	8.4985	6.4049	4.9103	6.4967	3.3262	11.0933	7.1291	7.2866	4.0371
Z018E0011	5.4499	10.2955	7.5565	8.9546	7.6252	9.924	13.8335	6.5116	6.3021	7.3956
Z018E0012	1.3188	4.8168	1.4595	4.3839	3.0853	1.0103	1.4987	3.6274	0.1005	3.5387
Z018E0013	4.015	-0.9143	-0.8304	0.06404	3.1881	-0.2192	3.064	-0.2419	-1.6203	1.0464
Z018E0014	-3.9261	-6.5672	-0.5898	-1.8654	-5.5743	-2.1519	-2.8894	-1.4571	-5.335	-3.1608
Z018E0015	-5.3241	-1.5811	-0.704	1.2507	1.9421	-0.5035	-2.2442	0.3213	3.6658	-0.2116
Z018E0016	3.4978	2.6794	-1.974	2.4302	-1.8019	2.2566	0.522	0.0861	3.2496	0.2341
Z018E0017	0.07171	0.5117	-0.4296	0.02054	-2.5317	0.8976	-0.8654	-2.9563	0.2396	-2.8554
Z018E0018	-6.8736	-4.1561	-8.9651	-8.7009	-8.4465	-5.7719	-13.1873	-8.0584	-4.8706	-7.137
Z018E0019	3.3479	-1.4401	1.9726	0.7595	3.967	2.1271	2.0743	2.86	0.1466	1.3333
Z018E0020	-3.1945	-0.2399	-4.4067	-4.0688	-3.8627	-4.1485	-6.2929	-0.4688	-3.5594	-2.9505
Z018E0021	20.7947	16.693	18.1032	16.6977	16.9168	15.7842	22.7994	18.3984	14.6131	16.3943
Z018E0023	-4.5752	0.867	-2.0246	0.3854	-2.5665	0.4652	1.9537	-1.3724	-3.0909	-0.7493
Z018E0024	16.3109	17.2515	16.2932	11.9692	13.7688	14.8833	8.0622	11.9247	14.1895	12.8944
Z018E0025	-9.7147	-5.3155	-9.9476	-5.6118	-9.2895	-8.8804	-2.4526	-7.4627	-8.9249	-6.5775
Z018E0026	-0.6275	-3.2567	-1.5376	-0.9355	-0.3958	-0.2836	0.008331	-2.4803	-1.9116	-1.7145
Z018E0027	4.6624	7.6709	5.941	5.8217	7.9025	7.7674	12.6468	9.2344	6.8346	7.095
Z018E0028	1.4351	3.1082	1.7313	2.1277	0.9918	1.2715	4.8759	5.264	-1.602	0.8555
Z018E0029	-11.1874	-5.9661	-9.7227	-4.9449	-10.7776	-6.4577	-4.1978	-9.4843	-9.1851	-6.1247
Z018E0030	-11.1068	-6.5866	-4.6469	-8.9658	-6.0796	-10.0253	-5.1999	-7.4365	-10.3743	-6.9657
Z018E0031	-10.4732	-7.608	-8.7715	-4.9809	-7.9032	-7.5075	-2.3296	-6.8214	-4.6655	-7.688
Z018E0032	-2.5394	-5.8146	0.9128	-0.2261	-3.7	-1.953	1.355	-2.7987	-4.2961	-0.7369
Z018E0033	0.5284	5.0525	3.6814	5.7703	5.4274	1.8668	7.72	4.7512	7.124	3.3045
Z018E0034	3.0851	1.8801	2.5402	1.9765	-0.1991	0.2231	6.2057	0.48	-0.6817	1.7823
Z018E0035	-1.3518	-7.4696	-4.1355	-8.0074	-4.3938	-3.2356	-9.9194	-5.0166	-7.8478	-5.1819
Z018E0036	5.3494	8.658	5.1042	8.4177	6.6046	4.7954	6.3536	6.3548	9.4388	7.4826
Z018E0038	0.3754	4.0113	1.9493	3.3079	-1.4072	0.5515	-1.0738	1.5467	-0.5431	1.9059
Z018E0039	9.5999	5.4868	6.4231	7.1087	7.8041	6.3154	2.1186	4.0393	9.3339	5.784
Z018E0040	10.613	8.3335	12.9725	9.7935	6.1617	7.1365	13.0744	10.4616	7.7201	11.1054
Z018E0041	-0.6817	-3.7125	-3.4039	-4.0976	-5.3138	1.6732	-0.6778	-2.5984	-3.9092	-2.7394
Z018E0042	-2.8895	1.0189	-4.0758	-0.9097	1.1849	0.2625	-1.8651	-1.5788	-3.5651	-2.2227
Z018E0043	3.1211	0.4615	2.8753	5.6959	3.6803	4.7072	1.0844	4.2547	6.7264	3.2124
Z018E0044	-3.5191	-1.2038	0.7046	0.4897	2.2319	-0.532	-4.9136	-3.8564	-3.0134	0.1963
Z018E0045	8.6008	7.923	4.8946	4.041	4.3005	4.8297	-2.5415	3.6616	1.0395	3.9651
Z018E0046	18.5343	15.5863	13.8899	13.8926	18.7261	15.2042	17.31	16.3125	15.1621	17.5743
Z018E0047	-7.9033	-7.8993	-5.3299	-5.8504	-3.81	-6.8107	-8.4682	-4.7639	-6.1165	-3.7872
Z018E0048	-8.0961	-1.3418	-4.4814	-4.7781	-3.9758	-5.8772	-6.2694	-5.156	-1.7504	-3.943
Z018E0049	-4.0406	-2.1219	2.3052	-1.5218	0.2382	1.8231	3.2839	0.01144	0.1499	-0.2154
Z018E0050	14.6423	17.5276	15.6916	15.9607	16.6478	17.5689	14.2962	16.4131	14.1341	17.4974
Z018E0051	-27.4464	-25.1059	-20.4974	-24.0748	-24.6776	-22.2119	-27.3739	-21.8659	-22.4505	-21.6633
Z018E0052	-10.3628	-9.7605	-7.1529	-7.0852	-9.0866	-5.6697	-5.4906	-6.3377	-7.7088	-6.733
Z018E0053	5.8596	-1.2826	1.7362	3.1694	0.9308	2.5927	-3.2023	1.466	3.4304	1.1547
Z018E0054	0.5964	-1.6624	-0.2777	-2.4303	-4.2195	-4.3252	-2.0694	-1.3245	-3.9851	-2.6544
Z018E0055	-5.4944	-9.3303	-4.6185	-7.1561	-4.3058	-2.6757	-10.6939	-5.6349	-5.8825	-4.346
Z018E0057	4.4483	2.8939	3.1391	4.1168	1.6983	3.5822	0.3136	3.9157	4.3161	3.957
Z018E0058	-0.2518	-0.9995	3.296	2.9671	1.9739	1.8246	-2.577	3.7006	0.2124	2.0207
Z018E0059	0.0855	-0.9942	-4.0632	-1.1773	-5.32	-5.4366	-4.5162	-3.0583	-6.2494	-1.4069
Z018E0060	5.6415	1.1101	0.5901	2.6835	2.0883	6.5662	-2.7902	1.2304	1.1592	2.0957
Z018E0061	-2.3328	-4.4277	-3.9141	-4.0515	-6.0579	-7.6571	-1.8178	-7.9741	-7.4785	-4.7336
Z018E0063	-14.5486	-6.9318	-9.3768	-12.4966	-7.6142	-10.563	-15.6625	-10.7884	-12.9134	-10.2159
Z018E0064	-5.8175	-5.558	-2.6771	-2.4664	-1.3865	-1.3556	-4.7114	-3.4882	0.007709	-2.9784
Z018E0065	10.0115	4.9406	6.7625	6.4458	5.9309	7.3449	11.0832	7.0018	5.0017	6.2201
Z018E0066	-9.6435	-12.2883	-10.8815	-8.1132	-10.2063	-9.309	-12.5724	-8.5393	-11.1128	-9.8837
Z018E0067	2.7913	2.6063	-2.5297	-2.4545	-0.4365	0.7908	-5.973	-1.4813	-2.2267	0.8782
Z018E0068	5.4257	5.7211	6.7345	7.0298	8.6749	5.8018	4.6379	6.2606	9.9377	6.3591
Z018E0069	2.8834	2.3647	1.9702	3.4472	1.3178	0.6678	5.7194	1.7021	3.3197	1.7481
Z018E0070	-7.8478	-2.3824	-3.3298	-5.4684	-6.3312	-6.4453	-6.3552	-3.7878	-1.7978	-3.9408
Z018E0071	-2.9064	-0.4266	5.921	2.1948	0.3939	-0.1155	0.2841	2.7087	6.5258	3.5227
Z018E0072	-9.2634	-9.882	-6.781	-6.1233	-5.6276	-4.4489	-1.8495	-7.5674	-0.6358	-4.5418
Z018E0073	-0.7065	-4.227	-3.0863	-4.2941	0.8045	-5.2481	0.7757	-4.1632	-0.8155	-2.0596
Z018E0074	5.6343	2.5022	2.9299	3.943	4.9074	1.259	3.259	2.736	3.753	2.022
Z018E0075	-11.3944	-9.071	-10.7689	-11.8217	-10.9858	-14.7696	-6.9474	-13.0651	-11.273	-12.939
Z018E0076	2.1169	-2.7163	-5.1725	-1.9591	-2.274	-4.6422	-6.9169	-3.4937	-3.7428	-2.1962
Z018E0077	-2.3523	-8.3451	-8.1072	-7.2367	-5.576	-6.7329	-1.6666	-5.4233	-8.4567	-7.0765
Z018E0078	-5.7415	-3.8933	-1.533	-3.9466	0.4778	-3.8587	-7.7906	-2.2424	0.8455	-1.5512
Z018E0079	2.3986	2.4221	3.2745	2.8144	0.8817	4.226	5.5978	0.2384	4.6611	1.0455
Z018E0080	8.3298	3.5552	4.7418	6.8657	4.3849	5.5907	4.4214	6.5057	10.2841	8.8157
Z018E0081	9.752	4.4721	2.6362	4.3898	6.5849	7.3533	4.7201	6.0233	7.0764	6.277
Z018E0082	-5.2953	-8.8147	-6.0569	-5.8101	-6.8455	-8.513	-8.9854	-7.7373	-9.2393	-8.2728
Z018E0083	2.2093	7.4473	4.6701	6.3247	6.2269	6.01	9.3314	4.2107	7.4687	4.2536
Z018E0084	0.9611	6.2202	-1.1504	3.4614	0.364	-0.4723	3.6978	1.1489	-0.6364	0.5462
Z018E0085	-1.6092	-5.7723	-4.9226	-2.1879	-5.4215	-3.8599	-7.426	-4.8053	-3.6962	-5.6571
Z018E0086	-0.271	-2.9546	-4.9244	-1.144	-2.0947	-3.4194	-10.3573	-3.8581	-6.5755	-2.0237
Z018E0087	-4.4404	0.8078	-1.4845	-1.312	-1.1788	0.004551	5.364	0.8051	-1.0402	-0.2491
Z018E0088	0.3424	2.7606	0.8049	3.0922	2.6813	0.1756	-0.1443	0.8018	0.2431	2.6629
Z018E0089	-4.9603	-11.1869	-4.2853	-8.6261	-5.9616	-6.5464	-7.8067	-7.8216	-8.5227	-4.5876
Z018E0090	0.5541	-3.8859	-0.9826	-0.8505	-2.4024	-3.4233	1.205	-3.5336	-7.0132	-2.1674
Z018E0091	0.3374	0.5903	-0.8035	-4.157	-4.669	-1.0057	2.139	-2.2496	-5.8177	-2.6615
Z018E0092	4.2295	5.177	9.4785	7.9181	7.6285	9.6475	8.0561	8.2219	5.9836	6.9269
Z018E0093	-3.466	-0.7154	-1.3792	-1.9041	0.4886	-1.3221	-4.1077	-1.8249	0.5654	0.2921
Z018E0094	-0.6097	4.7477	4.9123	5.5948	2.0096	2.5382	8.4401	4.1498	5.5749	5.2034
Z018E0095	10.2478	11.8519	11.3779	8.3089	10.1697	7.5888	5.6707	9.4033	10.9679	8.4914
Z018E0096	4.6643	1.4048	4.7316	7.3448	4.3467	6.2434	9.8044	5.4729	6.0914	6.863
Z018E0097	-16.3121	-14.7741	-12.6851	-13.0403	-9.9201	-11.8924	-13.4133	-12.2448	-12.8588	-11.1453
Z018E0098	-0.1733	1.421	-1.7564	-0.7378	1.5792	2.6063	3.6619	1.62	3.9966	-0.3768
Z018E0099	-10.278	-10.0873	-11.4445	-10.1025	-11.1795	-9.5463	-10.8823	-10.3233	-12.6228	-11.4634
Z018E0100	-0.1145	-2.1979	-4.295	-6.5064	-6.7668	-3.8211	-0.6528	-3.5842	-5.6609	-5.6989
Z018E0101	-2.8579	-4.797	-2.2732	-0.06798	0.4244	-1.3527	1.8681	-1.0141	-1.9439	-1.1753
Z018E0102	8.892	2.0706	4.0731	3.3929	6.282	6.7367	1.0245	6.7458	3.0911	6.2123
Z018E0103	-5.5858	-3.8591	-4.905	-4.5105	-6.1487	-8.4091	-1.8493	-7.1151	-4.9213	-6.4037
Z018E0104	-0.1734	-5.0372	-3.1393	-3.6272	-1.8865	-0.2643	0.2693	-2.7083	0.05035	-0.5715
Z018E0105	-7.9851	-5.4152	-5.0216	-2.7667	-3.7161	-2.084	-0.1066	-4.7766	-1.3601	-5.8933
Z018E0106	-1.1103	2.5367	0.01777	1.2183	2.1274	4.2085	-3.2592	2.2569	-0.4057	1.2847
Z018E0107	-3.8333	0.2657	-0.04826	-0.8443	-2.3836	-2.2135	1.5405	-4.0807	0.04475	-1.5002
Z018E0108	-14.586	-6.804	-10.5625	-11.4417	-12.6913	-8.9312	-13.2966	-9.8767	-7.2092	-9.6237
Z018E0109	4.3062	5.0517	4.8909	1.7593	2.7038	4.8551	1.6619	2.3756	3.7554	2.7553
Z018E0110	-1.6209	-4.044	-2.8324	-0.6505	-2.7859	-4.1748	-3.8598	-1.5575	-4.4453	-3.8369
Z018E0111	-0.2474	-2.5865	-7.1131	-5.9977	-3.1634	-1.3594	-2.2316	-3.9511	-4.5644	-2.8098
Z018E0112	-2.3031	-3.5576	-7.0346	-5.6577	-6.2104	-3.4288	-4.1196	-5.1676	-6.0335	-6.0157
Z018E0113	13.5436	17.0506	14.0808	17.7809	15.2029	19.177	10.2707	15.494	13.9901	16.0387
Z018E0114	-0.9266	-6.6975	-8.0946	-3.5649	-2.057	-7.2355	-4.4682	-4.0273	-3.886	-4.4217
Z018E0115	-2.2149	1.4597	-0.308	-0.4319	-3.4907	-0.876	-5.0469	-2.1655	-2.0586	-0.2559
Z018E0116	-1.4983	-1.1514	-3.6395	-3.6296	-2.9713	-3.1023	0.9008	-2.5043	-0.03753	-1.2409
Z018E0117	-5.3284	-5.012	-3.4753	-6.0192	-4.4946	-4.585	-10.349	-5.8021	-4.3579	-6.7062
Z018E0118	1.8041	4.8598	4.1112	2.7714	2.2154	5.6663	-0.1889	3.6989	6.3628	4.9516
Z018E0119	-1.786	-3.6957	-0.3171	-3.2783	-3.3865	-1.1412	-4.8193	-1.2512	0.2875	-2.5908
Z018E0120	2.0602	3.4839	-4.5593	-0.5873	-2.7368	-4.4137	-6.529	-0.926	-3.8948	-2.0983
Z018E0121	-0.6724	-0.4547	3.2686	2.0669	-0.7274	3.1044	5.2922	0.7581	-1.9745	0.01208
Z018E0122	-3.7258	-6.77	-3.9099	-0.6791	-0.82	-1.8925	2.6638	-1.9564	1.8721	-1.6571
Z018E0123	-0.2871	4.4913	1.8894	1.2152	1.6058	2.8642	6.5655	0.6784	-0.8718	1.7829
Z018E0125	1.012	-0.79	-2.6402	-4.1171	-4.8342	-1.4454	2.2833	-2.8404	-4.0267	-1.7227
Z018E0126	-0.5011	-3.3998	-4.2326	-3.0228	-4.7508	-6.7193	0.1538	-6.421	-8.8005	-4.1223
Z018E0127	-12.8319	-10.2234	-10.4608	-9.6359	-8.5258	-12.0153	-5.1508	-7.3329	-7.1462	-6.8131
Z018E0128	-2.1206	-3.5326	-5.4314	-4.655	-5.7233	-4.3547	-3.2595	-6.5802	-10.0293	-5.5818
Z018E0129	7.3148	5.6315	9.6007	4.6707	6.6738	4.9765	2.6873	5.5646	2.3569	4.1966
Z018E0130	-10.6689	-13.8197	-8.9196	-9.0948	-12.3265	-13.6073	-10.2261	-11.2122	-11.2588	-12.9174
Z018E0131	-9.1075	-2.61	-5.5518	-8.5838	-7.7274	-9.2811	-8.0618	-7.9047	-10.926	-9.059
Z018E0132	-4.6459	0.9515	1.7205	0.3104	2.9622	1.6166	2.9604	-0.1203	-2.1958	-2.2077
Z018E0133	-2.4274	-8.1225	-7.9135	-8.7788	-8.7191	-3.649	-8.1542	-4.8871	-3.3994	-5.9969
Z018E0134	-6.7903	-4.4909	-4.9766	-2.2779	-2.7374	-3.5343	-7.8309	-2.7638	1.1068	-3.9642
Z018E0135	0.5568	1.0917	5.0282	1.4847	3.3413	4.8795	7.2538	2.4071	0.3611	2.3378
Z018E0136	7.6396	4.6771	7.5664	4.8913	6.8406	6.1537	3.9062	7.8949	8.9058	7.7834
Z018E0137	-4.4964	0.4776	-2.4097	-4.3649	-2.0794	-1.8151	-8.1178	-3.4476	-4.8687	-3.817
Z018E0138	8.4527	12.2505	9.4799	9.3593	8.6389	9.8896	2.9909	10.9259	10.6189	8.8286
Z018E0139	-2.6289	-0.4701	1.4873	3.43	2.23	-0.1016	3.1498	1.2723	1.9054	0.09837
Z018E0140	-8.7518	-8.6202	-10.5378	-7.1172	-8.9318	-9.1835	-11.9136	-7.7746	-9.8939	-7.5945
Z018E0142	-0.2073	-2.9671	0.3334	2.3198	0.4765	-2.8856	-2.6767	0.04856	1.7676	-0.6407
Z018E0143	5.8836	5.678	3.6865	2.1472	2.2344	0.8915	-0.04767	3.4109	5.2465	1.4149
Z018E0144	-0.4275	-1.8128	2.9044	3.2521	3.5951	3.4316	5.2853	2.8975	6.2987	1.7432
Z018E0145	-19.9285	-16.609	-15.8037	-17.1275	-15.0594	-14.6953	-12.9458	-15.4818	-16.4025	-16.9908
Z018E0146	7.2562	-0.7158	4.7853	2.2625	4.9642	2.2841	6.3971	5.2904	7.0425	5.2191
Z018E0147	-2.5659	-2.1195	3.7545	-0.2202	0.2813	4.2294	3.2543	0.02425	3.217	1.5828
Z018E0148	-2.4864	-5.9466	-3.2489	-2.1867	-7.0485	-3.6972	-1.4474	-2.4977	-3.0102	-4.2867
Z018E0149	-0.08457	-1.4629	-1.5922	-0.2439	0.9473	-1.0143	0.4634	0.143	2.8928	0.8432
Z018E0150	18.4122	12.1593	14.7864	16.3791	19.9298	15.7483	20.123	18.7347	20.7779	17.1963
Z018E0151	-7.7372	-10.6764	-11.1887	-7.8315	-8.8763	-11.8836	-10.668	-9.2845	-10.8431	-10.531
Z018E0152	11.713	14.5355	15.763	12.2968	13.4176	13.4926	20.873	16.042	15.9786	12.8853
Z018E0153	8.4896	10.1932	10.4237	6.6733	11.8023	9.7715	11.2956	7.8344	4.431	9.1839
Z018E0154	4.9249	2.6184	2.5836	5.6547	5.9655	5.5529	0.9261	2.9525	2.2286	4.2318
Z018E0155	7.711	11.5529	10.0525	8.2845	12.3168	9.1441	14.4267	9.5052	7.4792	8.9488
Z018E0157	2.9827	2.1255	0.4791	3.783	2.0888	1.1244	4.2835	1.539	1.3919	0.9918
Z018E0158	-4.979	-0.6911	-4.7825	-4.6395	-2.0042	-1.7779	-5.9895	-3.541	-3.3148	-2.8292
Z018E0160	3.8199	7.4206	4.4757	5.0491	6.1765	5.0825	5.459	5.3918	5.3868	6.8509
Z018E0161	17.5804	13.9808	17.412	17.3532	17.0632	15.846	16.5194	18.2691	18.5222	15.8307
Z018E0162	5.6473	8.5807	4.9123	3.8063	4.1899	5.4455	7.9202	8.4581	4.0395	5.0315
Z018E0163	-13.0943	-14.3436	-18.6339	-17.5947	-15.2669	-14.5197	-14.1767	-15.15	-15.5695	-16.074
Z018E0164	0.9837	6.4759	4.2459	6.22	5.6453	3.0146	0.5158	4.7558	1.5762	4.2678
Z018E0165	-2.7972	1.7095	-0.9195	0.5608	-1.4422	-0.7563	-4.9334	1.5146	-3.9461	-2.6904
Z018E0166	3.4445	1.0986	1.3584	1.4688	0.8288	2.0512	-3.2836	-0.2423	2.3189	0.5654
Z018E0167	3.9704	6.4484	5.4448	3.1169	5.5308	2.2856	10.6918	4.4603	2.4831	4.2244
Z018E0168	1.854	5.6117	1.1622	1.8226	7.6839	2.8787	6.7696	2.6232	1.3525	4.4907
Z018E0169	11.7703	10.8982	9.2006	9.8285	8.397	11.0022	3.5578	8.0435	5.5117	7.592
Z018E0170	-1.9269	-6.6918	-0.4522	-2.29	-2.5907	-0.357	0.2102	-1.8919	-4.4899	-3.396
Z018E0171	-2.4815	-2.4857	3.8377	-1.5008	1.435	1.7893	-4.2254	0.4633	-2.8961	-1.5057
Z018E0172	1.0519	-2.6448	-0.8697	-4.1687	-3.4467	-2.3292	0.3693	-1.923	-1.4439	-2.2748
Z018E0173	-2.3064	-5.3858	-5.4432	-5.4199	-5.2348	-9.0012	-10.2776	-3.8793	-9.2508	-5.3831
Z018E0174	2.6518	5.8354	2.1013	5.8833	4.5807	3.0121	7.6206	3.0286	6.3295	4.1156
Z018E0175	2.3249	-1.1462	-1.3556	-2.4405	-0.6111	-1.3491	-0.05555	-0.5339	-1.2098	-2.598
Z018E0176	13.4511	12.6246	7.3088	10.0556	10.9913	10.5474	6.6678	8.5934	10.6384	7.9738
Z018E0177	2.1413	-1.1029	-1.2889	-1.5199	0.3781	-1.2841	2.6376	0.4573	0.6762	-0.7151
Z018E0178	6.695	7.4675	9.4963	7.5508	7.5547	4.8452	12.5461	10.2622	6.4549	9.1402
Z018E0179	7.3443	4.927	1.9519	3.8938	2.93	4.6303	7.3752	2.4324	1.7698	2.3777
Z018E0180	11.4863	9.6286	6.8487	5.098	6.6897	6.6629	6.434	8.2304	7.725	7.3928
Z018E0181	-1.5655	-1.7572	-2.6271	0.4709	-2.8879	-0.8146	-2.6066	-2.4135	0.2598	-1.9466
Z018E0182	4.4737	1.1369	2.0797	0.5018	0.608	-0.8026	-2.8932	1.0966	0.538	0.9152
Z018E0183	0.9747	4.2717	5.5544	4.7443	3.0586	3.6724	3.9298	3.7164	5.2653	4.9909
Z018E0184	7.3139	1.5884	3.5387	1.4527	1.1378	3.8273	-2.9808	2.0301	2.8686	3.0427
Z018E0185	-3.5436	3.9438	-1.3511	0.1718	0.1815	1.7836	-2.1624	1.4676	3.7362	2.1923
Z018E0186	8.4603	5.3717	6.7155	3.3921	3.8655	4.2602	6.03	3.4232	4.261	4.6874
Z018E0187	7.3071	5.5312	2.5266	3.5357	5.7795	-0.3578	0.7849	3.2002	6.5379	2.5069
Z018E0188	2.8151	0.9016	7.6499	7.4856	7.0024	5.2546	2.8615	5.7585	8.468	8.0302
Z018E0189	-1.3452	2.0653	1.0528	-1.2167	-0.04161	-0.2215	-1.2732	0.9395	3.4029	0.4308
Z018E0190	-12.3707	-6.505	-9.0227	-10.1589	-11.6409	-6.7728	-11.8267	-8.1977	-5.4279	-7.3942
Z018E0191	-3.6065	-2.0679	-3.1852	-6.3897	-4.782	-1.096	-1.7036	-4.557	-2.0222	-5.4911
Z018E0192	-0.3788	2.4017	2.7781	2.3334	-0.3573	0.1912	-3.0269	0.6471	0.3959	-0.4703
Z018E0193	-0.2129	-5.8955	-1.7315	-3.4367	-2.5485	-3.2646	-0.2511	-2.8962	-3.3631	-3.6152
Z018E0194	-11.784	-10.2426	-6.9738	-9.0196	-7.8856	-9.6795	-1.0221	-7.3661	-3.8703	-7.9087
Z018E0195	3.2191	5.5389	6.6491	8.3763	10.747	10.9617	2.6177	8.4692	11.2581	8.4296
Z018E0196	-5.2601	-6.2487	-0.8743	-1.8276	-3.3711	-1.6194	-7.6983	-3.3485	-4.7075	-3.8346
Z018E0197	4.06	0.4651	-2.5219	-1.115	-0.4721	0.2221	1.6333	-0.8456	3.9076	0.2185
Z018E0198	-0.7126	2.1893	1.465	1.3184	-1.9965	-1.3542	0.4549	-0.4526	0.7693	0.8259
Z018E0199	-0.5132	-9.636	-2.5608	-6.6698	-5.3739	-5.3109	-10.2065	-5.594	-7.6357	-3.2377
Z018E0200	7.5678	-1.1123	2.5358	5.3231	4.6906	0.1006	7.4617	2.9897	5.0469	2.5394
Z019E0002	8.9049	7.0545	7.998	6.1485	4.8899	6.4983	5.795	6.1125	7.4947	5.0803
Z019E0003	-0.4256	1.4702	-1.4653	1.5223	-0.7622	-0.577	0.3424	-1.1584	-0.6399	-1.7981
Z019E0004	-5.6245	-6.284	-4.6356	-7.5117	-4.712	-8.1283	-5.1897	-8.5144	-10.1042	-1.8124
Z019E0005	-3.8585	-0.947	-2.9531	-1.3712	-0.6744	-3.3909	0.6883	-4.6792	-6.036	-0.348
Z019E0006	4.8351	8.5792	7.6648	5.1808	6.3366	5.3413	6.3524	3.228	6.3693	9.395
Z019E0007	8.2968	6.8887	5.6851	4.7728	6.5848	7.6376	9.455	4.8795	5.8313	9.7094
Z019E0008	-2.3441	2.9425	3.0188	1.92	2.4258	0.1395	-0.5293	-1.0787	1.6471	-2.5635
Z019E0009	3.8484	2.4145	1.3461	4.8717	3.5715	0.7528	6.2749	0.3356	1.671	2.1951
Z019E0010	1.4159	2.7151	1.6288	0.06988	1.583	4.6178	-1.6814	0.6717	3.7984	0.7563
Z019E0011	-7.9429	-7.7802	-6.2812	-9.2993	-6.1158	-7.1279	-5.2246	-8.2038	-5.9672	-4.107
Z019E0012	-1.0918	-0.1992	-0.1931	-0.8185	-3.1665	-2.0397	-4.2724	-3.9886	-5.2169	0.05579
Z019E0013	6.31	7.0672	4.3537	4.5646	5.1874	4.0546	7.7975	6.4287	10.8442	5.1778
Z019E0014	0.6634	1.2175	1.0901	0.7276	-0.2081	0.3792	5.0091	-1.418	-1.7281	-0.03104
Z019E0015	-2.7678	-1.4928	-0.6188	-1.4356	-2.8063	-1.0308	0.6967	0.0443	-3.7386	-2.6777
Z019E0016	5.556	6.2806	8.4077	4.8752	5.1624	2.872	9.1009	6.4953	2.7907	3.4761
Z019E0017	-4.0855	-6.2114	-3.9735	-1.0045	-4.4863	-4.1749	-7.3499	-4.3027	-0.1985	-5.8806
Z019E0018	-1.3078	-3.5722	-4.5444	-2.7599	-1.6118	-3.3111	-6.6507	-0.1637	-0.6881	-4.6893
Z019E0019	-1.3655	-1.8602	0.7438	-0.996	-1.1783	-0.3632	-2.8142	-3.6875	-2.1824	3.1968
Z019E0020	7.1462	8.5547	8.9396	6.9103	9.4152	5.173	9.3975	5.9149	11.624	6.7719
Z019E0021	5.1907	5.1819	8.0326	6.1641	6.3355	3.2248	2.4377	3.5523	6.8224	4.1181
Z019E0022	1.1109	-3.2576	-4.5162	1.2976	-1.7019	-1.8575	-3.1517	0.5499	-7.9708	1.7917
Z019E0023	-3.7551	-3.0453	-4.7488	-3.3765	-3.4461	-2.8923	0.09939	-2.1605	-4.1611	-2.8772
Z019E0024	-12.0782	-12.8925	-12.4592	-12.4701	-10.0021	-11.533	-10.4131	-12.4576	-9.6252	-11.3331
Z019E0025	-4.3106	-0.939	0.1861	-1.3877	-0.9028	-1.3635	-5.9538	-0.5081	-4.7401	-4.2778
Z019E0026	-6.5868	-4.1615	-8.3924	-5.6299	-6.0648	-8.6578	-5.1484	-3.2365	-1.7342	-4.3453
Z019E0027	5.339	5.0053	1.9201	3.9616	5.2898	6.1806	3.8977	3.1266	8.3815	5.7796
Z019E0028	-2.128	-7.6734	-4.2194	-5.5063	-6.0936	-5.239	-7.0823	-8.5076	-4.9832	-7.9701
Z019E0029	8.3273	8.1758	10.4112	7.5121	7.6093	9.5962	11.2046	8.9773	5.7168	6.8565
Z019E0030	0.9667	0.03156	2.5393	1.344	2.3035	-1.9567	2.5279	3.0505	5.6556	4.5274
Z019E0031	0.3834	1.4402	5.1092	4.3989	0.003753	3.2409	3.751	-0.8032	4.6777	-1.9392
Z019E0032	0.1078	2.9154	2.147	2.854	1.1568	0.511	6.1823	4.6076	2.8113	3.1261
Z019E0033	-4.2872	-2.6539	-2.435	-4.1015	-2.7928	-0.1685	-2.3089	-5.5296	-0.168	-7.2788
Z019E0034	8.1983	8.8736	11.0098	7.3186	10.036	10.1776	9.0802	10.7411	13.282	5.4245
Z019E0035	2.0456	3.1244	0.6375	1.9489	0.5068	4.5669	4.9008	-1.766	-0.4838	1.0037
Z019E0036	-2.5933	-2.118	0.937	0.7198	0.851	-2.8247	0.8062	-2.4473	1.2273	-2.5055
Z019E0037	-6.8407	-7.1109	-8.0503	-5.1817	-4.4204	-6.1684	-5.45	-8.6793	-6.2002	-9.8676
Z019E0038	0.04246	-1.6738	-5.4194	-2.4981	-0.5052	-0.5483	-3.0558	0.5538	-6.0491	-4.2343
Z019E0039	-0.3191	-3.1151	-0.1011	-1.1586	-3.0478	-2.7075	-5.0737	-3.385	0.1172	-5.048
Z019E0040	-0.1759	-3.3969	-3.1689	-5.4347	-2.0087	-4.9859	-3.3973	-0.8266	-0.5041	-2.7642
Z019E0041	-1.0814	0.02858	-1.2674	-2.0765	-1.2571	-0.4973	-2.9231	-1.7948	1.9357	3.3113
Z019E0042	4.2696	5.094	5.4135	4.434	7.5548	5.5267	7.1667	5.2081	3.679	10.4476
Z019E0043	3.7409	4.2526	3.2585	4.2981	5.9001	4.0437	6.4496	2.4936	1.6635	5.4428
Z019E0044	-2.8632	-3.9737	-1.6844	0.6333	-3.9991	-3.2846	0.8959	-1.9313	-5.0563	-4.0109
Z019E0045	-2.1052	-2.3443	0.6911	0.8043	-2.3062	-1.3136	1.9045	0.4058	-3.4509	-4.2574
Z019E0046	-1.0214	-6.3379	-3.2019	-3.0189	-6.7279	-3.483	-5.0967	-2.7	-2.647	-5.1913
Z019E0047	0.4706	0.5242	2.8539	-1.2929	1.0423	1.5622	2.2812	-2.3553	2.3607	-0.1671
Z019E0048	-13.1716	-13.8999	-13.0037	-10.0964	-12.6513	-11.2123	-11.5663	-15.7119	-14.6651	-11.1936
Z019E0049	2.3684	0.8454	-3.2813	0.8989	1.23	0.7375	-3.4246	4.4665	3.9166	-3.1283
Z019E0050	1.9922	1.0835	-2.7594	1.6222	0.9807	0.0752	-3.0347	3.1055	-1.6867	-3.0178
Z019E0051	-1.0643	-1.6787	-1.1578	-3.2585	-1.0075	-0.4025	-0.7559	0.05545	-3.0858	-3.2762
Z019E0052	-0.7494	-0.4803	-0.1608	-3.5004	-1.9745	-0.3369	-2.1768	-2.1246	-5.2064	-0.2981
Z019E0053	4.9568	3.7881	2.2959	3.682	2.2055	4.561	3.7651	0.9638	6.1398	-0.734
Z019E0054	7.4088	6.3152	4.6585	5.711	6.0071	6.9926	6.8225	4.106	2.0859	3.6009
Z019E0055	3.1652	3.3569	7.0003	4.215	4.2869	2.3149	5.2977	7.1527	-0.1918	8.8812
Z019E0056	-0.3193	0.8124	3.2683	2.8996	1.014	1.5904	-1.7515	-0.148	-4.0692	4.1771
Z019E0057	0.8711	2.906	-0.1493	0.6078	3.3454	2.5304	4.3527	1.2632	5.229	4.1374
Z019E0058	-8.7208	-7.2153	-9.3062	-7.7278	-6.4422	-4.9408	-9.3745	-4.5032	-10.7216	-4.5692
Z019E0059	7.4139	4.4917	2.2508	7.3038	6.0015	3.2668	1.8197	2.4334	7.8952	8.5461
Z019E0060	8.1338	5.0796	6.3146	4.2514	6.4599	8.3956	9.1307	8.5072	4.748	9.8153
Z019E0061	8.7839	7.6338	3.303	8.9716	7.9169	5.5412	7.8027	9.6096	11.4522	6.3964
Z019E0062	-0.318	-2.3217	0.5624	-3.9905	-0.1606	0.5902	-0.8136	-2.8314	0.9694	2.4809
Z019E0063	-0.1817	-4.2064	-0.6862	-2.6756	-3.8255	-4.6599	1.5881	-5.6269	-1.2436	-0.6592
Z019E0064	-2.2305	-1.556	-4.2598	-0.6502	-2.3032	-2.665	-2.7988	-4.4369	-4.4316	-1.7586
Z019E0065	-7.9355	-5.9785	-4.0419	-7.4441	-6.093	-6.6709	-6.586	-2.333	0.4801	-4.7069
Z019E0066	-0.8211	0.6507	1.2159	1.0901	-1.4983	0.9989	-0.9398	2.2592	2.5151	2.6874
Z019E0067	3.9082	2.9195	1.8776	4.611	3.3704	4.5441	4.984	0.2047	-0.8846	5.054
Z019E0068	0.2979	1.1595	-0.249	2.0053	0.3986	3.0212	-2.9225	4.4239	5.3918	-2.7011
Z019E0069	0.2669	1.2036	3.2993	0.3616	-0.06164	1.0271	1.1422	-0.5531	1.6976	-0.7622
Z019E0070	-3.483	-5.2	-3.2613	-5.6651	-6.4015	-3.675	-6.6345	-7.0716	-2.3416	-4.3263
Z019E0071	-11.8405	-9.2452	-11.667	-9.2997	-9.4494	-11.0486	-13.0928	-11.3029	-13.8989	-10.1759
Z019E0072	-0.2093	-0.6153	-3.2744	0.2704	-1.6092	-3.2155	2.0339	1.73	1.5081	2.5349
Z019E0073	9.0862	10.5767	10.4347	8.9816	9.4231	7.1884	8.9932	11.5337	12.552	7.3404
Z019E0074	-10.7071	-11.4256	-9.1454	-10.5135	-10.7195	-8.264	-14.3612	-13.3702	-9.2906	-9.8681
Z019E0075	-0.8837	-3.4505	-0.6975	-3.1337	-2.679	-3.4165	-5.4477	-4.7009	-1.0805	-4.4574
Z019E0076	3.4558	3.3311	1.4599	1.3394	2.1495	1.594	8.235	6.0487	8.2712	3.0686
Z019E0077	-10.2417	-8.0757	-13.919	-13.9405	-9.3264	-9.1413	-13.2771	-8.2679	-15.8092	-14.7394
Z019E0078	2.1171	1.2065	-0.1194	0.7694	1.0857	0.5372	3.1664	-1.7941	-2.8612	2.4558
Z019E0079	-8.8114	-11.0028	-9.9176	-11.6483	-10.396	-10.9156	-12.1662	-7.6322	-11.492	-10.1303
Z019E0080	-10.6503	-8.5399	-8.4776	-6.2025	-9.6393	-8.3241	-10.3323	-6.8514	-10.7166	-10.1022
Z019E0081	-4.0837	-5.0473	-7.9245	-4.4144	-5.1869	-6.6663	-0.3149	-6.4491	1.2018	-5.7118
Z019E0082	-3.433	-5.6103	-4.5086	-7.0187	-6.215	-4.0633	-5.6712	-7.532	-4.2529	-7.7596
Z019E0083	-5.7439	-6.6675	-8.8	-5.4517	-8.331	-4.7238	-6.8754	-8.0704	-1.9094	-7.2991
Z019E0084	-1.5031	-0.2706	-1.8894	-1.1559	-1.4239	0.01475	-3.8326	0.3599	-3.7027	-0.0073
Z019E0085	8.0479	8.6824	5.6265	7.5075	6.9939	9.316	10.0534	9.8497	5.4135	11.0872
Z019E0086	-1.5299	1.4538	1.8899	1.5362	-0.7044	0.7263	-3.9211	1.9918	2.2993	-0.9311
Z019E0087	-9.291	-7.0829	-6.4915	-7.2769	-8.4565	-6.602	-9.1953	-4.7664	-10.9669	-5.3219
Z019E0088	10.978	9.8036	7.8328	9.5094	8.5123	9.7936	9.358	9.8173	12.9604	8.7987
Z019E0089	3.0684	2.6037	4.5063	3.1319	2.6383	3.7782	2.133	1.4186	4.6585	-0.4238
Z019E0090	-4.9396	-2.4922	-5.1486	-6.5335	-5.3365	-2.9491	-3.5039	-2.6144	-0.04961	-4.356
Z019E0091	2.696	4.8926	5.7339	3.7247	4.8412	7.1549	0.8164	5.8582	1.0721	7.1062
Z019E0092	8.6404	4.6714	4.2327	7.7101	4.7864	5.1535	9.7047	3.8075	10.0113	6.9596
Z019E0093	-11.3688	-9.516	-8.333	-10.5442	-10.3021	-10.8217	-8.3077	-7.9495	-6.5951	-6.6033
Z019E0094	7.2808	7.5364	8.2296	5.6255	8.3833	4.2775	10.3403	4.2803	2.3675	5.0761
Z019E0095	-4.1107	-3.6196	-4.0057	-7.3516	-4.2614	-2.9982	-3.8305	-2.6643	-1.7893	-6.7532
Z019E0096	-21.387	-19.9318	-17.7731	-20.4206	-17.6688	-18.1267	-20.0713	-20.4765	-17.5606	-20.4394
Z019E0097	2.1685	4.3116	4.515	4.2643	2.5561	4.2235	4.5499	0.8599	6.2372	5.0713
Z019E0098	4.1461	0.2705	-2.4833	0.06899	1.9679	2.0646	-2.4794	1.7987	2.9379	0.09066
Z019E0099	-4.1692	-7.8243	-4.1015	-8.5542	-3.513	-6.6226	-4.692	-3.8054	-8.4429	-1.8998
Z019E0100	-6.4074	-6.5151	-4.4223	-3.6142	-7.4546	-4.0756	-7.5789	-4.8335	-9.5765	-9.1644
Z019E0101	-6.7099	-5.0297	-8.1381	-6.9636	-7.9368	-7.8853	-9.6985	-9.2312	-7.7172	-3.5046
Z019E0102	-0.8228	-1.4389	2.8195	4.4284	1.6481	-0.9588	1.7752	3.0111	4.1908	-1.1688
Z019E0103	5.3241	4.1031	2.4279	3.0357	3.3165	2.6874	3.9589	2.8225	7.593	2.61
Z019E0104	0.9641	-0.4991	-0.3552	-0.6938	2.8931	-0.3485	3.1773	-1.1965	4.8714	-1.6998
Z019E0105	-12.3807	-13.227	-15.6704	-15.116	-12.6436	-12.7443	-10.4805	-9.8784	-13.6592	-16.3624
Z019E0106	6.5614	7.4225	9.1605	6.2421	6.7798	9.2124	9.9726	8.2939	5.7919	8.9341
Z019E0107	-8.4213	-5.8467	-6.915	-6.0705	-8.1464	-4.9061	-7.8393	-6.8967	-9.7993	-1.7299
Z019E0108	-2.6824	-1.7599	-5.1726	-1.7983	-3.5156	-1.1131	-3.8985	0.07844	-1.0728	-4.5828
Z019E0109	-7.3334	-8.149	-9.5343	-7.7909	-6.8223	-7.473	-4.5224	-6.0249	-6.5943	-11.4931
Z019E0110	0.2688	1.0474	-0.7148	2.7139	0.4937	2.3485	3.1923	1.8455	3.2427	-2.0311
Z019E0111	-5.5007	-4.3335	-4.429	-2.9459	-6.0223	-5.3907	-5.1788	-6.8891	-4.9158	-10.3404
Z019E0112	2.2132	2.5951	4.3024	2.9447	3.482	2.0255	6.8621	4.3249	5.8503	7.1867
Z019E0113	-1.7585	0.7087	2.6601	3.2264	0.5227	2.281	0.8873	-1.7161	2.4161	0.3781
Z019E0114	-2.271	-3.0359	-0.00332	-3.2976	-4.159	-0.889	-0.1617	0.3807	-1.3956	-3.1891
Z019E0115	9.4074	9.6725	10.7624	7.5829	7.1941	8.9373	5.1177	9.273	10.3967	9.4185
Z019E0116	-2.6725	0.3464	-1.506	-2.3185	1.0597	-1.1038	-2.715	-0.607	3.7454	0.03526
Z019E0117	-9.3538	-9.8233	-8.7816	-7.8652	-7.5182	-7.8652	-11.544	-7.0967	-7.1142	-7.3839
Z019E0118	-3.807	-3.7924	-4.9701	0.1081	-3.24	-5.5703	0.1745	0.768	0.8951	1.3794
Z019E0119	-1.1785	-1.7338	-4.0496	-0.9963	-1.9534	-0.435	-3.2604	0.171	-4.4335	-3.8261
Z019E0120	13.8688	12.1048	11.1566	14.2329	13.1844	15.1188	7.955	15.2997	15.3819	15.8252
Z019E0121	3.594	5.189	7.3442	3.5571	5.8447	5.791	4.9506	8.0713	5.5315	8.425
Z019E0122	1.1677	2.5916	2.3108	0.3891	0.5287	0.8872	2.3731	1.1398	-3.396	-4.3981
Z019E0123	6.7547	3.7418	4.2299	1.6021	4.4015	4.1303	3.323	6.7799	1.4293	2.3168
Z019E0124	3.858	4.263	1.0692	5.3237	2.7075	3.3966	-0.4395	1.1842	0.301	1.2665
Z019E0125	0.3631	0.8854	3.0534	2.4605	3.5153	1.7104	5.9266	4.1115	-1.4802	1.1819
Z019E0126	-17.4807	-13.4226	-15.4848	-14.1745	-16.4977	-14.882	-13.2012	-13.033	-10.7419	-11.2191
Z019E0127	-6.3772	-5.1664	-4.6675	-6.2164	-3.7585	-3.4778	-4.6852	-4.2377	-2.6074	-4.4806
Z019E0128	-7.8072	-7.2505	-9.4078	-8.782	-8.9454	-6.3712	-5.7506	-9.1537	-11.2454	-11.0006
Z019E0129	-0.4748	2.9734	3.2898	-0.5707	0.3338	1.7138	0.5057	-1.6237	3.3131	-3.8254
Z019E0130	-4.3151	-2.2499	-2.0286	-0.9788	-1.9556	1.1157	-1.4958	-3.895	-3.6247	-4.3841
Z019E0131	1.2436	3.0319	1.964	3.088	4.0793	3.5353	3.4032	2.1409	4.84	2.3781
Z019E0132	-0.6799	-0.08386	0.9099	-1.9373	-0.6917	-0.1245	1.2965	2.2528	5.061	-0.2986
Z019E0133	-8.9754	-8.6995	-11.9472	-8.5886	-7.4241	-10.2804	-8.7857	-9.4768	-5.1538	-10.1531
Z019E0134	-4.2363	-4.8783	-7.3836	-3.9453	-5.09	-5.5771	-1.8338	-4.2837	-6.4726	-1.6327
Z019E0135	-2.8481	-3.1002	0.08032	-4.2063	-4.3513	-5.2192	2.0164	-4.5669	1.0096	1.3317
Z019E0136	4.9783	5.125	9.1047	7.2875	7.4558	5.9529	9.6638	3.0311	1.8575	1.0508
Z019E0137	-4.0241	-6.9385	-3.9743	-5.2835	-4.0474	-5.3904	-1.8737	-3.4416	-2.4065	-7.7925
Z019E0138	6.1991	3.0962	0.5179	3.0885	1.1501	1.5677	2.2603	1.5574	-0.13	6.4762
Z019E0139	2.4576	2.0899	6.141	4.0673	1.4128	4.0861	4.7959	4.1411	-1.0103	0.4668
Z019E0140	6.165	6.8842	4.7313	8.8752	7.2089	8.9529	8.4287	6.2768	11.2849	10.6822
Z019E0141	3.0311	2.6985	5.0998	6.1626	4.4583	1.8907	2.4059	1.0589	8.3963	1.1599
Z019E0142	3.4778	4.905	4.54	4.4845	3.047	1.912	-0.00812	5.427	0.6893	1.0228
Z019E0143	1.9219	4.8584	2.4827	5.2069	4.2055	2.7822	2.3504	5.8764	2.348	-0.8641
Z019E0144	-1.5368	-2.3717	-2.4589	-5.6031	-3.9141	-4.0687	-6.3113	-4.2951	-5.5993	-6.0192
Z019E0145	-4.0598	-2.4253	-2.095	-0.1565	-1.8958	-0.7585	-1.0145	1.3932	2.5757	2.632
Z019E0146	4.0304	4.4736	3.0166	3.8725	5.4179	3.5433	2.9819	7.1978	1.8679	3.7496
Z019E0147	3.5015	5.8901	7.594	3.3615	6.2104	2.9885	5.6498	4.875	1.3837	-0.2109
Z019E0148	0.7937	-0.5496	-2.2625	-0.5917	0.993	-0.06217	-2.0553	2.8106	-1.6935	-1.0555
Z019E0149	1.2178	1.5702	2.7162	2.4166	2.206	1.626	1.7398	3.899	7.1526	4.8113
Z019E0150	-7.446	-5.8757	-7.1415	-7.6775	-8.2404	-8.6441	-9.4351	-6.0555	-8.0534	-4.7697
Z019E0151	-9.3596	-8.2014	-5.9541	-5.8111	-6.76	-6.2604	-8.6176	-9.7499	-9.0671	-10.382
Z019E0152	3.6503	6.0578	5.6007	4.7039	3.9454	3.9106	2.4688	1.4137	2.6456	8.281
Z019E0153	2.8882	2.7352	3.5353	-1.4438	-0.4695	1.8004	3.0165	-1.0318	0.2997	4.8278
Z019E0154	4.4652	1.2518	3.9101	2.2083	3.8564	1.5534	2.7735	3.4982	4.1013	2.9347
Z019E0155	4.4802	6.715	2.9346	7.6207	7.2043	5.0303	8.7611	5.0952	9.7211	3.4941
Z019E0156	4.4605	2.7269	4.8056	2.2552	1.9517	0.7415	-0.4626	3.512	5.7478	-0.8743
Z019E0158	10.0668	7.2447	8.1769	6.6732	8.3842	6.5342	8.1959	4.4496	4.2658	8.9707
Z019E0159	7.5801	7.5449	8.4205	7.7279	6.8866	8.3066	6.8411	9.6651	5.9302	8.8752
Z019E0160	3.4521	5.8683	5.9985	4.5184	3.8248	3.8247	2.0132	6.9272	5.356	0.3144
Z019E0161	1.0422	0.06078	3.4956	0.247	0.8448	1.8927	-2.6393	-2.0783	-3.8006	3.0611
Z019E0162	9.7282	7.238	7.5314	8.5227	6.5028	6.2018	4.7566	9.2138	3.1745	5.5034
Z019E0163	9.4145	6.4895	8.6744	6.4748	7.3445	6.2155	3.5873	9.7041	8.558	11.1714
Z019E0164	-10.4177	-10.9872	-7.0825	-8.3587	-8.6907	-9.787	-12.4039	-11.6626	-13.2463	-12.0107
Z019E0166	-0.2776	-0.1746	0.1899	1.5819	-0.4557	2.741	-0.03926	1.4368	-0.2535	-2.3726
Z019E0167	10.1124	11.6568	12.655	13.6582	11.3214	11.0521	10.9184	14.0102	16.3177	13.85
Z019E0168	-1.5902	1.2036	0.6632	-0.1197	-1.7091	0.5197	-1.6232	-0.6797	1.1735	0.02562
Z019E0169	-15.7717	-11.3855	-13.7918	-11.6827	-12.4825	-14.6995	-13.7642	-10.7852	-17.3113	-8.0802
Z019E0170	4.4	5.5038	3.9695	6.3681	4.903	5.3233	4.0832	4.2133	1.5132	7.9176
Z019E0171	5.8384	4.2369	5.7505	4.0835	5.6463	4.3081	0.7915	8.1747	1.9589	7.5875
Z019E0172	-4.5915	-4.3108	-8.2343	-3.4374	-3.8885	-4.7681	-6.2172	-5.3628	-1.1087	0.04774
Z019E0173	6.9607	3.404	3.8745	3.9775	3.717	4.969	5.6861	2.1306	8.7474	7.7559
Z019E0174	-1.122	-4.156	-0.3431	-3.1611	-1.2492	-2.071	-7.1298	-0.7342	-7.4801	-4.5896
Z019E0175	0.6735	1.2154	-2.495	-0.8297	-1.093	0.4249	-0.3054	-1.9633	0.000755	-3.9441
Z019E0176	4.3024	4.1018	5.1634	6.8567	3.2829	5.925	1.4402	2.3256	-0.4431	7.1689
Z019E0177	5.5672	6.6378	3.4219	4.4589	4.3485	5.2184	3.4411	3.9512	1.1516	1.0592
Z019E0178	-1.5355	-0.1897	-2.5696	-2.6352	0.4153	-0.4021	1.2016	0.9896	-3.5914	-1.7347
Z019E0179	-1.1617	-2.479	-2.9908	-2.51	-1.0859	-0.5664	-0.01172	-1.7384	-5.2899	-3.8431
Z019E0180	-3.6477	-4.0041	-0.6287	-5.5285	-3.6168	-3.4997	0.821	-5.9884	-7.4696	-3.22
Z019E0181	1.275	-2.2685	-2.5369	-1.672	-2.5527	-3.7198	-2.0591	-3.9189	-5.2041	1.6954
Z019E0182	15.379	14.9178	14.1869	12.0641	14.9926	17.5167	10.6205	16.6959	10.4751	17.8693
Z019E0183	5.4896	4.4514	1.3713	4.0168	3.9437	5.7117	1.6084	5.7902	6.6515	7.964
Z019E0184	-1.5557	-2.8877	-5.6143	-2.8953	-1.0415	-0.0022	-1.3997	0.4437	2.5591	0.3842
Z019E0185	-0.4292	-2.1904	-0.714	-3.118	-0.8023	-1.3041	-4.407	-4.22	-0.4419	2.3699
Z019E0186	-5.5791	-5.6164	-8.4849	-6.4537	-7.0592	-5.8073	-2.761	-3.606	-3.485	-9.2238
Z019E0187	3.6701	0.7914	4.9665	3.9957	2.5665	3.1988	1.8012	-0.05127	-2.1984	7.2826
Z019E0188	0.6189	0.5231	1.715	2.7256	2.4997	3.032	7.2115	3.9025	0.8092	5.3169
Z019E0189	-9.5772	-8.3989	-5.3846	-8.0322	-8.6952	-11.431	-6.8291	-8.2966	-11.6844	-5.7226
Z019E0190	-3.5986	-2.2168	0.1676	-5.2763	-0.88	-1.817	-0.052	-3.9906	0.2431	0.8584
Z019E0191	9.1767	10.2679	6.5968	8.8884	10.1801	10.9088	12.7174	6.5407	11.8534	10.9886
Z019E0192	-5.504	-6.1299	-5.4476	-4.792	-4.5407	-5.8905	-4.2135	-2.4428	-7.8153	-6.7059
Z019E0193	6.0306	5.1209	0.9225	4.1777	4.1757	0.8467	2.9048	1.861	0.4033	8.9062
Z019E0194	9.3105	6.4669	9.3172	7.0314	7.5049	4.3046	10.8247	8.1379	4.3525	7.5199
Z019E0196	7.6409	9.2979	6.8179	8.8048	10.7119	10.2319	12.2116	6.5655	7.3745	7.1066
Z019E0197	-0.1403	-0.3754	-2.8559	-2.9973	-0.8793	-1.3399	-6.4983	1.3873	-3.8318	-2.4105
Z019E0198	-0.3597	0.9303	2.3323	3.9465	-1.0405	0.1226	4.9383	1.7784	5.3532	-1.9502
Z019E0199	3.4701	4.5196	6.5039	5.6206	5.1693	3.8483	0.5744	1.8576	-0.7183	1.4047
Z019E0200	10.8551	10.2219	7.8689	8.0752	10.0645	6.5106	5.5878	11.6261	11.5272	13.1406
Z020E0001	-8.0111	-11.068	-8.4713	-10.4255	-2.6814	-8.7717	-6.0847	-16.9588	-12.1537	-8.664
Z020E0002	-5.7487	-5.3236	-2.5269	-4.401	-8.2341	-2.3899	-5.2926	-3.1465	-5.2027	-4.0373
Z020E0004	7.0978	12.9397	11.1977	10.095	5.7755	10.2247	13.3371	11.1415	12.7676	9.4675
Z020E0005	9.6332	4.8874	5.4308	1.7727	2.6085	7.1217	9.2847	9.144	9.1941	4.2856
Z020E0006	-2.164	-2.6793	-2.948	-3.1917	-6.6395	-1.9803	-8.564	-0.2693	-3.6738	-2.2682
Z020E0007	-7.2374	-8.8442	-11.7679	-9.9853	-16.4567	-9.4015	-6.6569	-8.2154	-10.6972	-10.0337
Z020E0008	8.9927	0.9084	-1.0057	-0.06069	9.5792	1.1917	-5.3562	3.9851	-1.2498	-2.9548
Z020E0009	13.2078	4.0426	7.8287	7.7561	2.7801	5.1066	10.8199	2.8957	7.5797	4.8575
Z020E0010	12.766	9.6739	12.764	10.9155	17.9878	12.121	4.5193	11.1734	10.5201	12.5952
Z020E0011	5.9653	1.0637	2.3121	1.9154	3.4221	0.2609	2.1337	-1.5032	2.747	1.249
Z020E0012	-8.629	-0.8417	0.5746	0.7672	-9.5387	-2.1494	-2.4837	-2.612	-3.9305	-2.7756
Z020E0013	-7.4673	-1.7288	-2.2577	-1.5504	6.1557	0.4174	0.473	2.1685	-2.5629	-1.9481
Z020E0014	-0.5897	1.6563	2.7726	6.7602	-5.8042	1.979	1.663	0.06051	1.2017	3.7366
Z020E0015	-14.3285	-14.7317	-10.4281	-16.915	-7.6534	-11.0105	-16.1231	-9.8628	-12.8219	-14.5093
Z020E0016	8.6104	10.6927	10.8677	13.6005	15.1245	8.9129	12.9375	13.8066	12.8406	11.2227
Z020E0017	4.1054	5.2738	3.9109	6.9554	9.3282	3.9468	8.5176	6.8523	6.8748	7.0916
Z020E0018	11.2187	5.3562	5.2451	9.6904	5.1057	6.4426	11.1893	8.9301	4.8194	8.2567
Z020E0019	0.8755	5.4586	1.2658	1.7246	9.7656	2.9963	-2.9896	5.2875	5.7951	2.1178
Z020E0020	-5.0464	4.2305	1.7704	-1.4498	-3.9856	1.3413	-0.1975	4.9306	1.0354	1.9275
Z020E0021	11.533	13.255	13.9387	10.9099	14.6092	10.9261	13.525	16.7466	13.5916	14.2525
Z020E0022	-7.0677	-6.9563	-6.3687	-4.2303	-10.5087	-6.5797	-5.0958	-4.947	-5.1549	-6.9931
Z020E0023	-4.0436	-4.4934	-3.7406	-5.2622	2.2598	-2.6223	-5.3662	-1.4136	-6.2708	-3.7252
Z020E0024	-13.4327	-6.3939	-6.483	-6.9094	-13.3949	-5.9776	-10.1251	-8.8998	-5.9657	-7.1806
Z020E0025	-7.8536	-0.8511	0.1507	-2.2	0.6526	-2.0695	-0.129	-3.3445	-1.2976	-2.3808
Z020E0026	-5.1943	-2.8623	-4.1619	-3.0985	-7.7004	-4.0321	-5.702	-6.3232	-2.2886	-5.8198
Z020E0027	-1.1052	2.8873	2.1688	1.1649	-3.2723	2.8696	7.5722	4.4908	0.121	2.1818
Z020E0028	4.5721	2.3809	-0.5544	4.0065	7.7059	2.5284	7.2883	4.997	0.7862	1.5255
Z020E0029	2.8412	0.00081	-2.768	-1.4421	-1.0756	-0.3645	-5.0377	-2.2579	-1.2695	0.3444
Z020E0030	-3.3259	-5.0673	-7.4343	-3.7414	-2.8505	-5.0337	-6.3938	-10.5172	-5.255	-5.6496
Z020E0031	-0.09443	-0.4485	-1.2693	-2.9197	-0.9957	-1.2808	-0.525	-3.7777	2.3202	-1.839
Z020E0032	6.3658	0.6242	-0.8762	-0.3986	5.3855	-0.3454	3.5103	2.3924	-3.0352	2.3598
Z020E0033	-0.5084	1.5846	-0.1717	3.1478	4.5391	1.0879	-4.617	-0.6861	-2.5406	0.8645
Z020E0034	8.3437	10.3237	8.8001	4.1674	4.1751	8.7589	10.6289	5.5772	5.8469	8.525
Z020E0035	-10.0591	-5.064	-7.7292	-5.2765	-4.6221	-7.1619	-8.5452	-9.7849	-8.1507	-5.49
Z020E0036	5.56	3.9398	5.8567	2.7539	2.8301	3.8598	7.8389	5.9355	1.6189	5.287
Z020E0037	-12.0991	-13.8423	-12.6576	-9.9426	-14.5555	-11.6316	-10.7926	-9.0091	-13.833	-13.3299
Z020E0038	1.7074	5.9405	3.0003	4.9744	-0.6216	5.222	-2.9662	6.9009	2.7726	5.0197
Z020E0039	-13.0275	-9.8747	-8.1037	-8.7369	-13.9694	-10.8944	-6.6232	-8.9529	-13.5468	-11.6637
Z020E0040	-13.2455	-9.6229	-7.2413	-7.3219	-11.5498	-6.6379	-8.6959	-7.2139	-7.8948	-8.4683
Z020E0041	-5.9746	-7.4601	-9.2354	-9.5345	-12.9696	-7.8581	-5.4395	-11.5621	-6.4361	-12.8395
Z020E0042	10.6775	11.3574	11.2151	8.7342	9.3274	11.6144	9.9158	6.4741	14.6598	11.3444
Z020E0043	-1.5438	2.1833	4.0531	4.763	-1.4382	0.1556	-0.643	-0.08327	-0.06195	1.7555
Z020E0044	6.5301	2.094	1.196	5.1611	-0.6268	1.2881	4.0615	3.9704	0.1845	1.1058
Z020E0045	0.6193	-2.6674	-2.3052	-6.5812	-5.8704	-0.9963	-3.4068	-5.2629	1.3776	-1.9074
Z020E0046	-0.1131	2.1034	-0.3323	2.4097	-4.7702	0.5422	2.8563	-3.4654	-1.035	-2.1098
Z020E0047	-14.0875	-14.211	-13.6729	-12.29	-3.3246	-11.7703	-17.5247	-14.531	-10.6077	-10.0946
Z020E0048	-1.9769	1.5896	1.8651	6.0267	4.434	1.911	-3.745	0.2829	-0.5633	0.3358
Z020E0049	0.6125	-1.1977	-2.7932	-4.5516	-6.7624	-2.2299	-1.4042	-2.2486	-5.0697	-0.1209
Z020E0050	4.3007	9.8848	6.3958	10.6636	0.9494	8.1261	11.6621	7.2631	6.3489	7.7139
Z020E0052	-3.3414	-7.6432	-8.5301	-5.9813	-0.5751	-5.0613	-2.4371	-1.0487	-3.8769	-1.1514
Z020E0053	-9.347	-5.0813	-3.4883	-5.1989	-0.483	-2.2965	-7.2824	-1.9457	-6.4848	-4.6746
Z020E0054	2.493	3.7476	4.1458	3.3738	2.2092	3.0173	0.05324	4.4062	1.1701	2.5284
Z020E0055	-8.3868	-6.1592	-5.0459	-5.2844	-9.0794	-6.6618	-4.45	-2.6389	-6.3484	-6.9352
Z020E0056	4.3236	0.8664	0.8309	-1.5355	-2.9033	-0.237	-5.1041	-3.8682	-1.9996	1.3203
Z020E0057	4.1576	0.6708	1.6804	4.9037	0.6303	1.8301	3.0314	-1.0799	-0.3123	3.3731
Z020E0058	3.1363	6.7886	7.4373	3.9584	8.7464	4.9997	1.598	8.9697	3.2191	6.9048
Z020E0059	-10.2101	-9.7848	-10.5726	-11.445	-14.8728	-7.0568	-4.723	-13.2221	-7.4696	-9.1546
Z020E0060	4.2958	-1.3358	-2.4809	3.6826	-4.3029	-0.8555	-5.2286	-2.741	-1.2468	1.5199
Z020E0061	2.5076	3.4369	5.3857	10.3118	11.2555	3.6706	1.0964	1.7686	5.1336	2.2715
Z020E0062	-0.6072	-2.5085	-1.9278	-0.9282	1.2063	-3.8868	-0.7698	-4.0544	-3.0139	-3.3314
Z020E0063	-4.1122	0.06913	-3.346	-2.7713	4.8435	-0.6824	3.2012	-0.2206	-3.985	-0.7571
Z020E0064	6.2096	6.3905	5.4493	7.8962	9.0641	6.2343	2.3298	13.3596	8.2777	7.0422
Z020E0065	-1.0067	-1.5521	-2.6079	-4.6253	-2.8658	-2.0554	-8.3546	-2.9924	-0.5876	-2.1793
Z020E0066	10.963	2.8015	1.8622	0.9637	6.5576	-1.3315	0.8701	-0.3212	0.3016	-1.3847
Z020E0067	1.1734	2.8683	5.8124	3.1014	4.9833	3.3679	8.3836	1.12	1.1762	3.0813
Z020E0068	-14.5881	-14.8967	-15.423	-12.325	-8.9734	-11.578	-9.6326	-15.2973	-12.1621	-13.453
Z020E0069	-1.4374	-0.3487	-0.8552	1.1867	3.6663	1.4093	2.5915	-1.6089	2.1449	1.5588
Z020E0070	-15.8529	-17.787	-14.924	-15.2808	-22.7531	-17.1473	-20.0779	-17.3823	-17.0126	-16.3476
Z020E0071	-0.445	2.4201	5.3952	4.614	-0.8832	1.6345	6.2144	8.7914	4.3809	2.6367
Z020E0073	1.1033	-1.8893	0.6224	-4.4957	-5.8804	0.2514	0.2743	2.9019	1.8919	-2.0353
Z020E0074	-5.5389	-1.4361	-3.2939	-2.7372	0.678	-0.1882	-0.4053	1.5917	-3.7527	-1.353
Z020E0075	-1.7995	-0.9779	1.9021	-1.4077	3.9498	-1.358	1.8791	-3.0879	-3.8711	-0.1185
Z020E0076	-9.4839	-8.6928	-8.6824	-4.9767	-4.1804	-9.083	-13.2402	-5.6198	-9.0209	-8.3094
Z020E0077	-12.7922	-5.3402	-8.1928	-3.7754	-4.2778	-8.0877	-0.8565	-3.1651	-9.0126	-7.8932
Z020E0078	-2.4903	0.2981	1.4349	-2.1491	1.2377	-0.1938	3.9157	5.6188	1.2041	1.2101
Z020E0079	2.9097	5.7627	0.9011	2.4933	6.6656	4.2192	5.5067	2.8584	5.6814	4.7426
Z020E0080	-26.1887	-22.9273	-18.5666	-21.9088	-14.3791	-17.0695	-17.9078	-22.3797	-18.3585	-18.9046
Z020E0081	-6.1276	-4.4743	-8.2601	-5.0403	-5.9152	-5.5183	-5.3571	-5.162	-7.5098	-4.7877
Z020E0083	13.4939	9.1058	6.1886	8.2827	3.3514	8.1194	6.7179	12.0605	10.8542	11.0613
Z020E0084	-13.4453	-11.4972	-11.9089	-11.2135	-17.3565	-11.7828	-8.6913	-7.2748	-9.6088	-10.5709
Z020E0085	11.2434	5.3182	10.0331	6.0513	1.1273	3.9364	2.4627	10.9544	5.0412	1.6493
Z020E0086	-4.8708	-3.6293	-2.0229	-7.1712	3.1415	-4.0769	-6.2192	-0.00852	-4.8761	-5.2928
Z020E0087	8.8804	11.2565	10.3296	12.6258	6.1869	6.4249	4.4313	5.6708	6.2569	7.4819
Z020E0088	-2.2413	0.9523	-0.7093	1.4956	6.2549	3.0643	4.8526	-1.3349	1.4977	1.0194
Z020E0089	1.6728	0.8352	1.5503	-2.7804	7.3224	2.403	3.0848	5.3071	2.5825	3.2238
Z020E0090	2.0801	0.5804	-0.3141	-2.5091	6.549	0.3485	-1.999	-1.8703	-2.9454	1.1852
Z020E0091	-6.2053	-10.5323	-9.2713	-8.9558	-12.5309	-9.9649	-8.3249	-7.3694	-9.9116	-9.1349
Z020E0092	-2.9744	-1.1284	-3.0396	-4.3665	2.3998	-2.4184	2.6652	-3.6014	-1.3336	-1.7899
Z020E0093	2.1082	4.2458	2.398	5.5211	0.05343	3.4096	-0.1021	3.6507	6.8262	2.3657
Z020E0094	0.3171	5.5299	5.9871	-1.9587	2.1332	4.1263	6.1343	0.5839	0.03298	2.8047
Z020E0095	-8.1262	-12.1525	-9.6442	-14.2461	-8.9724	-12.1713	-15.7354	-14.9883	-12.2547	-10.1387
Z020E0096	1.8716	-2.89	-0.03826	0.8637	-4.6463	-1.9453	-6.3502	0.04792	-0.8394	-4.1467
Z020E0097	4.1725	1.723	1.3825	3.2693	-1.9389	1.5333	3.0659	4.9403	1.9991	1.1911
Z020E0098	0.7602	-2.0048	-3.4803	1.6209	-3.2295	-2.82	-8.7614	2.1599	-0.7095	-2.1124
Z020E0099	13.8546	13.2433	16.91	8.9802	9.083	13.1475	13.8007	10.2517	15.5952	13.5136
Z020E0100	5.0611	7.2962	8.1215	10.5434	1.1845	8.4956	2.7578	3.6274	8.2808	7.6702
Z020E0101	-14.7835	-10.6869	-9.1053	-15.5643	-17.8218	-11.7511	-10.9737	-8.9706	-9.4186	-10.0931
Z020E0102	10.8618	5.9234	9.5428	6.3348	13.3125	6.135	2.2901	5.4445	8.843	4.837
Z020E0103	4.4751	8.2955	12.2837	13.8685	11.2912	9.2104	11.4939	7.6845	12.2201	9.0283
Z020E0104	-9.6641	-10.3995	-9.8335	-6.0712	-14.6058	-7.3388	-5.2063	-6.6232	-6.5265	-8.4532
Z020E0105	10.49	8.561	8.4869	10.3653	14.5748	12.2415	10.6561	6.507	11.2617	12.1712
Z020E0106	2.336	1.7361	5.2257	5.1742	7.6758	1.2974	5.132	6.0876	1.8021	1.7303
Z020E0107	7.9571	3.5112	4.6895	9.5807	10.2518	4.9673	0.5247	6.7909	6.4462	4.9527
Z020E0108	-3.1212	-2.7627	-3.143	-1.4746	2.9679	-1.487	-7.7884	-4.0931	-0.5227	-0.9743
Z020E0109	5.1525	7.1223	2.8039	4.0642	13.1137	5.502	3.6832	1.1286	7.4789	5.2136
Z020E0110	12.0733	10.8893	10.0666	10.5004	13.5224	8.9015	18.1194	12.8269	8.2854	10.2728
Z020E0111	5.5825	4.1468	2.3236	-2.7362	9.5174	3.938	0.9632	7.0525	4.3115	1.0596
Z020E0112	11.5658	8.6604	9.9366	9.0702	12.6641	9.7095	9.754	5.4017	7.0245	8.7332
Z020E0113	-2.4229	-3.2622	-4.0438	-5.7862	1.7758	-3.2677	-6.7912	-6.609	-6.5924	-5.176
Z020E0114	-5.6591	-1.5489	-1.8351	-0.5288	1.817	-1.7498	2.0849	-3.5102	-0.3707	-4.591
Z020E0115	3.8251	3.872	6.7198	6.2609	10.3695	3.768	2.6327	1.6821	3.8353	4.7731
Z020E0116	-12.8282	-4.7456	-4.9455	-3.7341	-11.1599	-1.6771	-0.9132	-0.06229	-0.7804	-0.314
Z020E0117	17.8091	11.4324	9.7454	10.6525	10.7364	12.0202	12.8807	14.4395	8.9905	8.7611
Z020E0118	7.07	5.5515	7.1655	12.0965	-0.3679	7.6094	2.9733	5.1811	8.2803	5.9153
Z020E0119	-0.7699	0.6149	-0.5334	4.657	5.4061	3.6453	5.9176	-0.7836	3.0473	-0.9913
Z020E0120	4.2641	2.5657	0.2919	-0.07018	4.3984	-0.08736	-2.4601	-0.2288	0.6816	-2.9349
Z020E0121	6.3207	10.1733	8.0821	4.1044	6.941	10.4016	12.6102	12.8254	12.3584	9.8211
Z020E0122	-6.2311	-3.4067	0.7221	-0.2895	-5.4288	-1.2193	1.5591	-4.401	-3.6861	-0.722
Z020E0123	-13.3209	-8.4763	-4.5876	-3.5354	-0.5001	-5.9868	-1.0443	-6.7549	-7.5148	-4.7497
Z020E0125	-9.906	-9.5992	-10.6101	-9.7433	-16.7273	-10.1632	-12.9185	-13.3457	-12.6582	-10.9333
Z020E0126	-14.41	-9.5829	-10.462	-16.6587	-3.0215	-12.9278	-14.1169	-6.7473	-11.0749	-11.5267
Z020E0127	-14.1548	-12.8596	-15.666	-13.3979	-12.7548	-15.8621	-10.2388	-18.2811	-12.9916	-14.15
Z020E0128	-1.3449	3.2162	5.7596	7.192	-0.1215	5.7588	1.0227	1.128	6.3348	7.7357
Z020E0129	1.4263	1.3917	2.1041	-2.2718	-2.1765	0.6488	4.8414	5.1727	1.995	1.8737
Z020E0130	5.1115	6.9294	5.2659	3.7103	0.07341	5.1362	-2.8983	0.1515	5.6256	3.9072
Z020E0131	2.3342	4.368	2.5133	4.1981	0.4412	1.5035	2.4599	0.6622	3.8915	-0.1579
Z020E0132	-6.1846	-3.6444	-3.3236	-6.3214	-11.5188	-6.2529	-2.2375	-8.436	-4.131	-6.9025
Z020E0133	13.924	10.7402	9.8536	7.3153	8.9698	9.6744	13.014	11.9817	12.1707	9.2573
Z020E0134	-0.2661	-2.2251	-2.5153	-4.1999	8.6254	-1.7022	3.3116	4.9858	-1.3799	-1.5392
Z020E0135	7.6747	-3.0812	-0.1253	3.6075	-5.4433	-0.4705	2.3141	-3.6005	-3.34	-0.3736
Z020E0136	3.8721	3.5725	0.8491	1.9929	5.9598	3.3061	6.4125	-2.8173	-1.4946	2.4815
Z020E0137	-7.4239	-1.9868	-5.5212	-4.9158	-5.408	-3.5331	-2.4617	-6.5696	-4.7242	-3.2837
Z020E0138	5.5266	4.7598	5.6983	8.8913	-1.3264	3.2033	6.3761	9.8536	5.3046	5.4801
Z020E0139	-11.3505	-13.7997	-12.6856	-11.3472	-17.346	-12.0547	-6.4317	-14.4633	-13.501	-10.6531
Z020E0140	14.6924	11.2065	13.275	7.5049	20.184	13.865	15.0007	12.1765	11.5419	13.4704
Z020E0141	21.0619	12.774	12.6034	12.2336	16.4038	11.0228	14.818	11.5057	13.0968	13.7726
Z020E0142	-17.0337	-19.6232	-19.4195	-16.5691	-13.7393	-16.8274	-19.5321	-20.6444	-16.355	-15.9147
Z020E0143	-16.6712	-13.907	-15.8353	-14.172	-22.0698	-14.578	-14.1055	-17.5671	-15.4036	-12.7205
Z020E0144	-1.0273	0.3261	-1.0102	-6.0316	3.7599	-1.0098	-3.9885	-0.8517	-2.9275	-1.4608
Z020E0145	-7.171	-5.4061	-5.1519	-9.0995	-8.0198	-4.4523	-5.3725	-4.7325	-2.4377	-5.8065
Z020E0146	3.4089	7.3354	9.1616	10.8232	12.8221	8.7882	2.0345	9.0569	8.4934	9.2393
Z020E0147	12.5027	9.2153	10.4832	13.2773	11.192	9.5626	15.2105	7.9397	12.2738	12.2921
Z020E0148	-7.7606	-7.3167	-6.5991	-2.2514	-11.9012	-6.5432	-8.0604	-9.7521	-2.1828	-5.6369
Z020E0149	7.0755	3.4168	1.9498	1.3467	-0.616	3.966	7.971	1.9021	2.3282	4.7552
Z020E0150	0.7228	4.1351	1.2838	2.1163	5.7329	1.9239	2.9735	2.2322	2.8359	1.6196
Z020E0151	3.3727	4.0167	5.2511	7.1158	-0.2073	7.2105	4.1254	4.6447	8.2264	3.913
Z020E0152	4.8437	2.1448	4.6778	7.5136	11.3516	2.2032	0.6883	8.8801	4.6146	2.9823
Z020E0153	-10.1239	-6.8646	-6.9841	-10.2134	-2.2271	-7.23	-2.9889	-10.3844	-5.2746	-8.9349
Z020E0155	-10.6842	-11.2474	-10.7616	-15.0214	-17.4694	-11.2576	-6.8983	-13.3748	-11.4939	-14.6636
Z020E0156	13.9047	5.2252	5.6559	0.2502	7.0167	2.7211	1.673	2.1935	7.1442	1.5071
Z020E0157	-0.9419	-0.1649	0.2183	0.7375	-3.4086	2.2947	5.1064	1.4846	1.8677	1.9533
Z020E0158	14.6363	8.5832	6.6605	15.4724	7.6602	9.786	12.9827	11.28	11.6574	6.2077
Z020E0159	-7.2934	-9.2567	-12.0264	-3.9843	-12.9131	-11.3159	-9.9002	-5.8051	-10.9894	-10.1247
Z020E0160	-12.4805	-10.6106	-6.847	-9.8157	-13.1816	-8.3212	-8.1228	-4.5004	-8.8155	-6.8108
Z020E0161	2.5759	-1.7021	1.1216	-0.4358	8.1445	1.6597	-5.868	-3.7836	-2.6758	1.248
Z020E0162	-2.4273	-0.524	0.8689	1.2272	-4.3153	-0.1391	-3.1296	-1.3299	-0.6724	2.3822
Z020E0163	-1.3346	-3.8973	-1.5514	1.06	-7.4052	-0.8846	1.8633	-2.3549	-3.5818	-1.4872
Z020E0164	-1.9595	-0.1069	-2.14	-4.8196	-1.4122	2.1315	-5.0722	3.0613	0.9082	1.7407
Z020E0165	3.6318	4.4903	4.2197	5.9339	-1.9227	2.4946	-0.03673	5.3396	5.9923	4.3471
Z020E0166	5.5487	3.3157	2.7861	8.4536	0.6021	3.5107	7.5689	3.0281	5.7489	4.4308
Z020E0167	4.4058	6.1902	5.0826	2.959	0.1463	5.5501	2.9229	10.2562	8.7219	9.6891
Z020E0168	0.9835	-1.7194	-0.601	-2.0403	-2.4997	-0.7987	2.2862	0.59	2.3747	2.2676
Z020E0169	4.2438	2.3423	4.0065	-1.6221	-2.8729	-0.8424	3.2375	3.7495	-0.07272	-1.4421
Z020E0170	13.0566	14.2622	17.4101	13.0591	23.2301	15.782	18.8525	18.4645	17.6845	15.38
Z020E0171	0.7	-2.8653	-0.1424	-7.8794	-5.5091	-2.5175	-7.4758	0.3856	-6.182	-2.1634
Z020E0172	-8.4878	-4.392	-6.2022	-6.9278	-14.0578	-4.5046	-12.5176	-8.7495	-5.3533	-5.7981
Z020E0173	0.5539	7.2793	2.6822	1.6834	6.8934	3.2681	7.2274	3.1176	6.2411	3.4581
Z020E0175	-1.3315	1.5438	2.8209	6.2753	5.0116	1.351	4.2787	4.9607	-0.2786	-2.4847
Z020E0176	17.5338	9.1876	4.9982	8.9542	1.0666	6.1906	10.236	3.5609	7.3871	7.2262
Z020E0179	-2.9966	0.7583	-0.1583	0.05691	-4.4864	0.01983	-0.1755	-4.6841	0.04466	2.8865
Z020E0180	2.3467	3.3721	2.57	0.4595	1.5666	3.4062	1.2857	2.474	4.1459	3.2531
Z020E0181	4.4274	5.216	6.2348	3.4357	8.2087	3.1115	5.1457	0.1196	3.4805	5.0541
Z020E0182	-11.0228	-7.2824	-7.5687	-3.6203	-6.0553	-8.74	-5.7066	-10.0582	-6.9235	-8.3515
Z020E0183	7.096	2.905	2.5639	3.6186	8.6467	3.7562	3.4307	9.1816	2.3689	4.6569
Z020E0185	3.4185	-5.1721	-3.9036	-3.1818	-0.6352	-5.1218	-2.7116	-0.8192	-3.2516	-5.5373
Z020E0186	-17.8762	-10.41	-11.4498	-7.567	-5.0928	-10.4803	-11.6044	-7.4103	-9.9733	-10.9637
Z020E0187	9.3552	6.7739	5.5125	8.8749	7.8284	5.0587	5.9982	1.1792	1.7697	4.8488
Z020E0188	8.2277	8.0795	4.7087	4.997	3.1187	6.9992	2.3421	7.4875	3.8611	7.6055
Z020E0189	-2.434	-4.2543	-8.1929	-8.3151	-0.09463	-6.7346	-11.9958	-8.4533	-4.548	-4.0633
Z020E0191	10.3935	6.5901	7.6858	7.9879	5.3127	5.03	4.2414	4.5294	2.1544	5.4434
Z020E0192	9.979	9.0971	8.4314	12.9192	5.404	9.9163	12.856	10.1388	8.0566	8.8768
Z020E0194	10.4925	8.2662	10.4085	3.5777	14.2511	7.6121	9.6525	6.1342	9.9715	10.1747
Z020E0195	-3.3604	-5.0424	-7.397	-8.2554	-2.2869	-7.7139	-10.7934	-0.9313	-5.3147	-6.3273
Z020E0196	-17.265	-15.7219	-11.9373	-16.7143	-9.7694	-12.9837	-14.973	-14.0471	-12.3436	-15.9618
Z020E0197	8.7876	9.4882	8.7492	11.218	10.7955	9.9504	7.0193	11.4604	10.6988	11.8543
Z020E0198	7.0764	1.9179	1.5784	1.7394	-1.8198	3.7396	-1.0263	5.4791	3.9633	3.8835
Z020E0199	0.08771	-0.8919	-1.7357	-6.7002	-7.0799	-3.0043	-0.5192	-2.1569	-0.4232	0.946
Z020E0200	1.5446	-0.9215	-0.2391	-4.5703	3.9613	2.1589	5.3191	-0.2248	-0.06849	2.228
Z021E0001	0.8212	2.4312	-3.09	-0.866	-2.9594	-2.6409	-1.2705	-3.0086	-3.6723	-5.6311
Z021E0002	5.9085	11.0307	4.9211	5.0139	4.9878	5.5514	5.5594	6.7282	11.5272	3.4111
Z021E0003	-3.5286	-11.3952	-6.3018	-5.2764	-6.6417	-6.6598	-1.942	-5.6584	-2.922	-8.1381
Z021E0004	-7.7567	-8.1589	-5.3109	-9.0629	-7.967	-8.0426	-3.8616	-7.2344	-9.9532	-4.863
Z021E0005	-2.3579	0.3798	-1.3123	-4.1504	-2.2627	-1.6612	-0.9444	-1.6372	2.5436	-1.0721
Z021E0006	3.0749	3.6252	1.9137	3.2079	1.2995	0.01365	0.283	-0.5701	0.5009	2.3395
Z021E0007	4.6428	3.5968	3.6826	7.2769	4.8322	5.061	3.9022	6.3082	8.5601	4.6017
Z021E0008	-6.0383	0.9928	-3.6597	-0.9053	-1.0376	-2.7252	-0.6147	-4.3503	-0.3069	-5.0984
Z021E0009	7.881	8.0644	7.9345	6.6331	6.6289	5.196	3.8798	6.027	3.0706	5.4816
Z021E0010	-1.6458	-2.8388	-1.0293	0.1955	0.1576	1.6916	3.0576	1.6456	0.6198	-1.1806
Z021E0011	-6.0454	-7.4108	-4.8114	-7.3434	-8.0866	-7.504	-2.6309	-8.8671	-5.7811	-7.0777
Z021E0012	-0.7298	1.9203	2.6748	1.642	2.0224	4.2389	-3.2854	3.2249	-0.1372	3.9792
Z021E0013	2.3305	1.7571	-0.04262	0.3856	0.1345	-0.05992	2.4966	0.9816	-0.09848	2.5153
Z021E0014	4.8216	4.6862	5.5742	3.8246	5.3507	4.6675	7.875	3.5236	2.0509	4.1285
Z021E0015	11.7842	5.5264	7.4659	7.8732	8.166	6.9268	8.6377	9.3272	11.873	5.7822
Z021E0016	-3.1754	0.5794	2.3016	-0.1479	-0.8924	0.1167	4.4759	-0.3071	-3.1106	-2.8388
Z021E0017	-0.4346	0.865	-0.4361	2.4227	1.1055	1.7303	-0.4556	0.1372	5.4833	2.1331
Z021E0019	5.5679	0.04815	3.1369	5.1766	1.5894	1.9949	6.1833	0.7157	-0.3848	1.7803
Z021E0020	-5.4102	-0.6535	-2.2422	-5.851	-2.2607	-1.976	-3.7723	-2.387	0.184	-0.9164
Z021E0022	-0.7438	1.065	0.9465	0.2386	2.6102	2.8207	6.1729	3.982	1.5602	5.0512
Z021E0023	-0.5687	-5.0073	-3.7363	1.2787	-1.5113	-0.3092	-2.8683	-0.6412	1.7825	-2.2897
Z021E0024	-2.0008	-6.1113	-4.7041	-7.2342	-8.2019	-5.8897	-12.3615	-6.7809	-9.8157	-6.0966
Z021E0025	-14.4164	-12.8015	-9.228	-10.9265	-10.2291	-10.4099	-10.1067	-8.8213	-12.7842	-11.8481
Z021E0026	2.795	2.1755	6.3355	1.8282	4.3089	5.2979	1.9609	4.4238	8.7957	5.1414
Z021E0027	9.2774	10.6338	7.8137	6.7944	7.8672	8.9248	12.9794	7.3345	5.9679	9.0994
Z021E0028	1.5148	8.3275	6.2623	4.9849	4.6344	4.5858	1.3912	4.0518	5.8424	6.3001
Z021E0029	0.9438	2.2161	-0.1905	-4.0996	-1.1827	-1.5332	-8.7415	-2.7643	-3.693	-1.1576
Z021E0030	-1.5863	-3.5292	-2.8099	-4.32	-2.7365	-4.6322	1.5828	-3.283	1.2659	-5.5401
Z021E0031	-4.0379	-7.4478	-3.002	-3.168	-5.2318	-3.5002	-5.3891	-4.4233	-1.6011	-3.9176
Z021E0032	1.8623	1.8967	1.1046	3.6397	1.8393	3.0857	-2.1209	1.7332	5.2546	4.4426
Z021E0033	0.7321	4.3558	-0.1566	0.3046	2.2948	2.4106	4.7582	1.1404	6.1992	2.926
Z021E0034	-5.3134	-5.7346	-2.974	-6.2101	-3.1752	-3.0615	-7.0896	-4.3425	-5.4361	-1.0879
Z021E0035	10.5169	3.7503	7.4647	8.9128	8.9926	7.7645	3.9904	7.9105	10.0881	8.5013
Z021E0036	-2.3238	3.7569	-0.586	4.0456	1.9226	1.046	-0.06159	0.1709	-0.7349	2.4768
Z021E0037	6.1971	10.2921	8.4302	10.0508	9.5209	7.3278	10.7281	9.524	13.0016	9.4398
Z021E0038	2.0947	2.8107	-1.8897	-3.3555	-0.2951	-0.8507	-5.4026	-0.7656	-4.0202	-3.5282
Z021E0039	-5.1563	1.4357	1.7613	-2.38	0.3602	1.0509	1.4199	0.9553	3.4636	1.7008
Z021E0040	15.3289	13.3561	11.4567	14.1021	11.7515	10.7228	13.8285	11.1455	8.3447	9.8633
Z021E0041	8.1285	4.6051	8.9127	9.923	8.2603	5.9755	4.2612	5.7658	11.0868	4.6596
Z021E0042	-2.8931	-1.128	-1.9503	-1.519	0.2763	-0.356	-0.5997	0.951	3.8969	-2.8246
Z021E0043	8.699	8.6274	10.1373	7.4322	8.8825	8.3217	8.2075	8.4218	9.3817	11.1073
Z021E0044	-12.5545	-11.9468	-9.3957	-8.8548	-9.7049	-10.9641	-14.1387	-9.7564	-11.9721	-10.8687
Z021E0045	8.9101	7.0061	10.7784	6.9161	10.1341	9.6881	11.7341	9.0557	6.0498	11.7634
Z021E0046	7.11	6.1541	1.5042	2.1396	1.6054	2.2001	2.5278	3.8764	1.9878	4.8655
Z021E0047	-12.0026	-12.7517	-7.3275	-7.3313	-10.9353	-9.4248	-5.1748	-10.3162	-7.7397	-11.7596
Z021E0048	0.1307	-1.572	-0.6159	0.546	-0.2055	0.7875	-2.7857	-0.4616	2.9719	1.9818
Z021E0049	-8.287	-8.4296	-6.6752	-7.1464	-5.1537	-6.13	-8.9012	-7.4337	-9.201	-7.3141
Z021E0050	-7.5792	-9.0197	-5.2374	-6.4082	-4.4087	-5.0255	-6.8477	-4.8931	-7.0055	-2.3266
Z021E0051	-9.0493	-17.6451	-11.2221	-13.8519	-13.1526	-11.0691	-8.4524	-12.6574	-14.1571	-12.6638
Z021E0052	-2.1855	2.9267	-1.4069	-1.9865	-1.1042	0.9806	3.8104	0.6499	1.8983	3.004
Z021E0053	1.3461	0.7081	0.1506	4.4979	3.1849	2.5858	1.5276	3.0338	6.9279	0.7315
Z021E0054	-3.7007	-2.0777	-4.8385	-4.99	-4.3756	-5.4861	-9.9058	-4.6461	-7.4315	-5.5163
Z021E0055	-5.2619	-5.9135	-6.035	-5.2114	-2.8274	-3.7199	-0.00287	-4.6069	-4.9745	-5.9043
Z021E0057	0.1416	2.6878	-1.9586	-0.7935	-0.08681	-0.9875	0.5532	-0.6248	-3.2731	-3.7264
Z021E0058	10.6568	9.9831	8.2232	7.6302	8.5992	7.4866	4.0462	6.9193	7.9473	7.7975
Z021E0059	4.0535	0.9685	1.0446	3.8548	1.2878	3.0271	4.2394	2.5453	7.3584	3.5861
Z021E0060	5.154	8.1179	9.4495	4.6497	5.613	6.1024	3.5802	7.3043	4.0614	7.7362
Z021E0062	6.4827	2.0296	3.271	0.8359	3.7488	2.7453	7.0909	2.9351	0.8739	0.1283
Z021E0063	-12.5466	-8.6721	-8.8211	-6.4365	-7.0548	-7.6783	-9.8364	-6.2532	-10.1905	-5.1135
Z021E0064	1.7214	-5.6462	-3.6965	0.8781	-1.2796	-1.6392	-2.8147	0.03918	-2.7131	0.766
Z021E0065	4.307	9.6832	8.9492	6.3659	7.7843	6.8403	12.6511	6.7	13.2905	7.8323
Z021E0066	11.2113	5.4694	9.0659	6.4416	8.2895	7.4936	12.1543	6.1252	6.1785	7.5346
Z021E0067	1.8835	4.273	5.5423	4.1775	3.6173	2.9014	8.5834	2.4455	0.3382	3.5116
Z021E0069	-9.9833	-9.1959	-8.2427	-8.7436	-6.2176	-8.8745	-9.5352	-6.9135	-3.7751	-8.148
Z021E0070	-5.6322	-1.0747	-5.2914	-1.7245	-4.2787	-3.4063	1.6281	-4.1663	1.1242	-3.6816
Z021E0071	1.2542	0.6145	1.5097	1.0792	1.5719	2.025	1.6174	2.6072	6.3316	2.2227
Z021E0072	3.2723	-1.1885	1.3279	3.8497	4.1576	2.7741	-0.2729	2.3875	5.6409	1.6504
Z021E0073	-7.1517	-2.5916	-0.7015	-1.2867	-0.8778	-0.9144	-5.481	-0.1214	-4.5635	-3.1495
Z021E0074	0.5703	-0.9297	0.179	-2.1498	1.0197	0.169	3.0867	0.251	-2.2589	1.4463
Z021E0075	-12.5309	-13.7239	-15.5406	-15.6253	-14.4235	-13.5534	-16.3687	-18.1264	-15.3447	-15.3248
Z021E0076	2.3229	5.2922	7.8506	8.7524	4.0498	6.3041	9.9846	6.6589	1.0861	4.8702
Z021E0077	1.6523	-0.06225	0.03997	-1.9561	0.2977	-0.8169	-4.7628	0.5713	-1.4734	1.3586
Z021E0078	7.2051	5.0591	3.7019	0.1042	3.4963	1.5895	-1.4839	2.8904	5.3968	4.9493
Z021E0079	-3.9523	-9.0925	-6.782	-5.1514	-4.4585	-4.1955	-1.7801	-3.4793	-5.9399	-1.6413
Z021E0080	-1.5635	-2.5967	-2.522	-6.7668	-5.0305	-5.1641	0.3101	-3.1497	-0.3176	-4.8764
Z021E0081	3.0946	2.8156	6.2178	2.6274	4.5862	3.5378	4.87	4.1742	0.8944	1.7046
Z021E0082	13.7357	9.8632	13.2072	8.0206	11.8604	9.8354	15.692	11.6251	8.8107	12.8779
Z021E0083	-1.4548	-3.1891	-4.6798	-0.125	-3.7507	-4.3116	1.0406	-3.6956	0.2335	-4.2292
Z021E0084	-2.8178	-4.0519	0.5383	-1.3986	0.9881	0.237	4.2064	-0.6553	-2.7446	-0.2971
Z021E0085	1.5598	-4.6125	-0.3227	0.2431	0.3941	-0.7355	-5.2639	0.3919	-1.0706	2.3552
Z021E0086	-6.4217	-7.7804	-4.2745	-6.1267	-6.1274	-6.5386	-6.6317	-7.0999	-8.958	-8.8749
Z021E0087	13.2823	9.2576	8.5718	6.5776	6.6067	9.3507	4.1575	10.347	11.5107	7.3945
Z021E0088	3.8052	3.2554	3.1267	2.4424	4.8196	5.3705	7.6794	3.5337	3.9849	8.206
Z021E0089	-4.9425	-2.9438	-5.0249	-3.243	-6.2119	-5.1398	-6.1915	-5.056	-3.786	-7.0098
Z021E0090	-4.0796	2.5154	0.9865	1.0741	0.7393	-2.1136	-4.9577	-2.0054	-3.1113	0.2773
Z021E0091	1.0207	1.059	2.6534	-0.51	1.5287	1.8752	3.7821	0.4812	4.5121	-1.4445
Z021E0092	0.6095	0.5324	5.3196	1.2096	3.2956	2.3794	0.9917	1.1564	4.6093	2.1802
Z021E0093	4.2537	4.8796	6.4695	7.1224	5.0758	6.9722	1.6297	6.0754	2.5671	5.1765
Z021E0094	-0.893	0.03889	-4.859	-6.0696	-5.3583	-4.0924	-0.0142	-4.8408	-4.8945	-6.993
Z021E0096	2.7977	1.5087	-2.843	-3.108	-1.7046	-1.1387	-2.1257	-0.1813	2.4092	1.1315
Z021E0097	0.4709	0.9946	2.5035	1.306	0.9662	0.5056	3.1609	0.06176	-3.4788	1.9598
Z021E0099	0.3103	0.6033	1.4468	1.5098	2.6507	3.0505	9.1359	2.8877	7.8129	1.6173
Z021E0100	-5.5233	-1.8775	-4.0029	-1.7233	-4.4587	-3.1218	-9.7922	-3.7035	-7.7724	-4.7614
Z021E0101	7.2134	9.1991	7.4565	7.8443	6.892	5.375	8.2959	7.7814	4.0867	3.0617
Z021E0102	5.4822	5.0534	4.0407	3.6965	0.7012	3.9153	-2.504	3.6299	4.8827	4.0233
Z021E0103	5.9832	7.4011	6.3456	8.6779	6.5006	4.0825	3.8251	5.4336	7.966	3.6344
Z021E0104	6.0547	9.3405	4.6307	6.1464	4.2423	4.1976	2.3932	5.0324	5.6301	6.3657
Z021E0105	4.3923	9.0837	9.1535	6.3775	7.2742	8.5497	4.7413	7.4045	2.8559	8.3711
Z021E0106	-3.2539	0.5684	-3.337	-5.6025	-4.2104	-1.8772	-5.9116	-1.9838	-4.3027	-1.3063
Z021E0108	5.4157	5.0039	2.2652	5.6156	4.8201	4.8209	2.0113	3.1849	6.3416	6.0797
Z021E0109	-4.6659	-6.2678	-3.9512	-6.0776	-3.5098	-5.2138	-8.2382	-4.5139	-3.0819	-5.913
Z021E0110	0.7661	4.5093	2.0108	2.669	0.0708	-0.8671	4.1729	2.4172	-1.0492	1.4643
Z021E0111	-7.2257	-14.2119	-8.308	-7.8865	-10.2066	-10.8395	-4.3753	-9.0162	-4.9187	-8.0374
Z021E0112	9.8697	13.1608	9.7548	11.8193	11.1437	11.3612	5.8238	11.5072	8.2265	12.4708
Z021E0113	-1.1032	-6.8313	-5.224	-1.7824	-4.4045	-4.3329	-8.8355	-5.6854	-7.9261	-5.1762
Z021E0114	-16.5197	-8.3361	-14.0609	-15.2302	-11.6465	-12.3998	-15.5534	-13.024	-10.2999	-10.5927
Z021E0115	-0.3358	6.0626	3.8119	2.5796	4.4309	2.1053	-0.6206	2.4469	6.9533	5.7158
Z021E0116	-4.8967	-3.273	-0.9366	-3.9738	-3.8316	-2.6355	-8.0406	-1.4958	-5.6541	-5.0767
Z021E0117	-0.4058	0.258	0.6382	3.4662	2.3044	2.1062	5.6405	0.9786	-1.0263	4.5517
Z021E0118	3.9217	-0.3313	0.5755	0.0551	0.1891	1.9358	2.2458	1.3667	-1.5729	2.7916
Z021E0119	-1.1892	3.3125	-1.2338	-1.1728	-1.5342	0.0148	1.1925	-1.1876	-2.7252	-2.2889
Z021E0120	-5.4307	-6.9954	0.9107	-3.3707	-1.74	-0.9556	2.5746	-2.5152	2.9725	-2.809
Z021E0121	-6.96	-2.2482	-2.55	-2.7414	-3.6742	-3.9753	-7.4611	-2.9598	-2.2441	-6.7685
Z021E0122	5.2872	0.837	2.1583	-0.2054	0.8667	1.7591	-3.4271	1.5903	1.028	4.5956
Z021E0123	-11.6136	-7.0524	-8.2781	-3.2656	-8.3975	-7.1342	-2.1742	-6.8615	-8.4167	-6.3307
Z021E0124	6.8041	4.6967	2.3137	6.9185	4.7749	2.0368	8.4222	4.5709	1.4469	0.497
Z021E0125	-11.8568	-11.0683	-8.3507	-6.4763	-9.7675	-9.0689	-3.9996	-9.1797	-5.3589	-8.6961
Z021E0126	-6.0204	-0.5356	-3.0559	0.3062	-1.6629	-0.8501	-0.8077	-1.808	-0.1291	1.3341
Z021E0127	-11.8629	-12.2784	-9.484	-8.6621	-11.363	-10.8043	-9.1838	-11.1737	-13.4656	-9.267
Z021E0128	-16.72	-14.3511	-12.212	-10.1766	-11.9764	-13.8058	-12.1551	-12.6059	-15.2625	-11.8884
Z021E0129	-12.7356	-13.4635	-15.121	-15.3403	-12.9985	-14.1008	-8.9821	-12.7549	-15.0698	-11.3619
Z021E0130	-3.8051	-4.2365	-3.6979	-5.268	-1.1739	-1.6937	-3.8085	-1.7109	-4.8001	-1.5697
Z021E0131	-2.8362	3.5744	1.7844	-1.0378	-0.1788	-0.06491	0.9693	1.3952	-1.4617	-2.1088
Z021E0133	15.3783	14.2054	9.9347	13.7035	8.635	9.8416	10.221	8.9502	6.7825	9.4549
Z021E0134	5.4956	3.4704	2.7148	-2.4015	1.7548	1.0456	-2.3888	0.2003	2.1744	3.1077
Z021E0135	5.232	1.0221	3.688	-0.5311	0.534	1.6996	-3.7861	1.5346	1.8624	-1.388
Z021E0136	2.29	-4.2844	-0.02305	1.9253	1.1425	-1.4195	-2.1786	-0.9207	-3.2996	-3.0611
Z021E0137	1.8182	0.4054	4.2401	0.3347	1.9793	2.0862	-0.5673	3.0647	4.8507	5.294
Z021E0138	9.796	12.4921	11.8971	9.6368	8.8668	7.9712	14.7976	9.388	6.7197	9.8525
Z021E0139	-5.4564	-8.5465	-8.6462	-9.9511	-8.5491	-7.8748	-12.9127	-9.0271	-11.3923	-8.9682
Z021E0140	-8.261	-4.0746	-7.7811	-8.6948	-6.1917	-7.6336	-0.2865	-7.7237	-3.2161	-7.6423
Z021E0141	0.3442	0.5073	-0.6472	3.4306	2.2614	2.2021	6.112	2.0864	0.08752	-0.5652
Z021E0144	-0.5857	-6.1568	0.6208	2.7756	0.1306	-0.9454	-3.2035	0.7802	-4.2845	-2.9647
Z021E0145	5.6894	2.84	2.0755	6.4442	5.3458	3.0367	0.9803	4.143	7.4393	1.3573
Z021E0146	-0.0562	-2.2857	1.483	0.9003	3.4911	1.6863	8.1515	2.8785	0.9753	4.157
Z021E0147	-4.7871	-3.751	0.04468	1.7109	-2.4111	-0.5321	-0.8089	-1.6126	-4.116	0.1234
Z021E0148	-0.1213	2.6999	1.4564	-0.2002	3.4282	4.5241	-3.0577	3.6384	-0.1575	2.1718
Z021E0149	-4.4781	-4.4933	-3.7763	-1.741	-2.4129	-2.7737	0.4549	-2.3421	-3.8205	-1.6122
Z021E0150	-4.0231	-1.2955	-1.6478	-2.6282	-0.2246	-1.1924	-4.5416	-0.436	-3.4774	0.4337
Z021E0151	10.489	2.161	7.3621	6.6014	7.6639	8.3478	8.7365	7.9475	4.3444	10.0498
Z021E0152	17.2491	9.5521	11.9492	15.3312	13.3369	9.9581	16.5013	12.0542	12.4795	11.6326
Z021E0153	-0.1504	4.2439	1.268	-0.8314	1.0804	1.3121	1.3801	1.4324	-0.1736	0.1504
Z021E0155	-4.0538	-10.8606	-4.4059	-2.1127	-6.5772	-5.1144	-7.1343	-4.744	-4.8868	-8.7735
Z021E0156	-5.1623	-5.4527	-6.2435	-6.7547	-4.4862	-5.0845	-8.0422	-4.4163	-3.9093	-3.754
Z021E0157	3.9771	1.9799	0.8932	-0.1939	2.5604	2.5567	3.3492	1.9857	3.913	0.3298
Z021E0158	7.3675	2.297	7.8115	2.7361	4.6571	4.9251	7.0351	5.0721	1.4262	5.7191
Z021E0159	-3.4813	-4.8952	-2.1074	-0.7961	-2.6784	-2.5302	-4.9314	-3.9601	-6.737	-1.8085
Z021E0160	-6.6137	1.2574	-2.8888	0.4705	-4.2896	-2.3998	-9.3662	-2.0283	-4.8842	-5.1914
Z021E0161	-4.0482	-9.5628	-5.0947	-8.0139	-6.4208	-6.1818	-6.5243	-6.4501	-3.6538	-7.5794
Z021E0162	9.4414	5.1068	7.6432	10.8088	8.9103	7.2345	9.4405	6.6937	10.6041	8.3613
Z021E0163	7.1774	7.3473	1.5596	4.7235	2.545	3.9783	-3.306	3.239	-0.6226	4.3695
Z021E0164	17.7797	17.1213	18.1381	16.8338	17.1959	17.9178	21.8318	20.0733	14.2213	16.1315
Z021E0166	-8.8121	-7.7519	-8.6773	-8.6114	-5.0657	-5.4516	-2.9941	-7.8348	-8.9569	-6.3901
Z021E0167	2.3201	0.9889	-1.4513	-1.3369	-0.4956	-0.5428	4.1242	-0.303	3.364	-0.83
Z021E0168	-1.287	-5.2428	-7.0475	-7.59	-4.1074	-5.0956	-6.5461	-3.5024	1.5995	-1.692
Z021E0169	-0.7738	2.8626	-2.3398	1.6468	-1.4202	-1.8404	-2.1988	-0.0008	-4.3618	1.18
Z021E0170	1.8432	2.2735	0.2414	0.9526	-2.7391	-0.5608	-1.303	-2.1085	-0.04896	-0.09934
Z021E0172	-9.0122	-3.8306	-6.9553	-2.4693	-4.5618	-4.3174	-1.2802	-3.5793	-4.4438	-3.0993
Z021E0173	4.6597	0.9407	0.1136	3.8908	2.2452	3.296	-2.0646	2.0835	5.4507	4.4546
Z021E0174	-4.5655	-0.4732	-1.6545	2.1274	-1.426	-0.9307	-4.434	-1.2725	-3.4919	0.7974
Z021E0176	1.3174	3.4345	5.3373	2.3351	2.8739	4.0024	8.1943	3.2043	7.9602	6.4271
Z021E0177	-3.7232	-7.8636	-3.9658	-2.9675	-5.5614	-3.6289	-9.8921	-5.6399	-6.8715	-5.9553
Z021E0178	5.749	7.3396	5.2962	4.0588	6.4218	6.294	8.7071	4.4587	5.939	1.697
Z021E0179	-11.1832	-11.6993	-11.0072	-7.448	-11.4425	-9.9591	-17.0261	-9.5662	-13.1635	-11.9517
Z021E0180	-4.1569	-2.0157	-7.9113	-7.2034	-5.878	-6.4593	-4.994	-6.629	-7.7469	-5.0925
Z021E0181	-6.8249	-3.5569	-6.4041	-6.4642	-6.1893	-5.9014	-2.0699	-4.7944	-7.3917	-7.1784
Z021E0183	-9.0747	-5.211	-4.5335	-6.6671	-5.7882	-4.4626	-5.8715	-5.4009	-1.8434	-5.217
Z021E0184	5.0285	1.96	0.703	0.5451	2.1452	0.3612	3.9934	2.0264	0.445	-0.1142
Z021E0185	0.5118	1.5802	1.8168	1.7899	-1.6586	-0.5054	4.2167	-0.1881	2.135	-0.3458
Z021E0186	-1.4506	2.2947	-1.175	2.6887	1.5083	0.3527	0.4886	-0.4336	-0.7388	2.6122
Z021E0187	-6.2966	-1.564	-2.7777	-4.5276	-1.3417	-2.2747	-6.6197	-2.793	0.4596	-3.6583
Z021E0188	6.333	0.05597	2.9162	2.3689	1.3151	2.183	-1.1288	3.5105	3.147	0.04444
Z021E0189	-4.9244	0.8183	-3.5163	-0.1996	-1.7723	-2.101	2.1357	-3.256	-5.3242	-2.6592
Z021E0190	4.3366	1.5183	3.8071	4.3991	1.9026	2.804	-2.6083	2.4054	-0.3204	-0.8094
Z021E0191	-3.6876	-1.2372	-7.7303	-7.5538	-6.8816	-5.6856	-6.5798	-6.6656	-4.6287	-8.6736
Z021E0192	-6.7345	-6.3403	-4.708	-8.1097	-6.3007	-5.8756	-0.9556	-7.1643	-6.8525	-7.0355
Z021E0193	5.8446	5.8775	4.7312	4.8928	3.8751	2.4871	6.8216	2.4157	6.7451	2.7434
Z021E0194	4.4595	6.3573	7.3727	7.8326	8.9726	8.0732	12.3918	7.4215	6.4865	7.775
Z021E0195	-5.2996	-10.1352	-8.5722	-9.4107	-8.7697	-7.4066	-10.385	-6.6368	-8.5319	-5.2305
Z021E0196	-11.2434	-6.9219	-9.4023	-9.0126	-6.5996	-7.7582	-11.4985	-6.8039	-9.1139	-5.2123
Z021E0197	6.165	6.1624	2.719	3.1747	2.2647	5.024	-1.0207	5.0902	8.4792	1.1992
Z021E0198	6.979	0.769	1.7441	5.8058	2.2936	2.5956	6.3693	2.0825	2.7608	4.1522
Z021E0199	4.6891	7.0517	0.2366	1.0073	1.8442	3.4485	2.4434	3.0233	-0.1795	0.1532
Z021E0200	16.6233	11.0192	12.4299	13.4632	12.7359	13.5063	10.3088	14.3302	18.7074	18.219
Z022E0001	-2.3902	-6.836	-1.8928	0.1009	0.1942	-1.5542	-3.3591	-3.4241	0.2741	-0.02607
Z022E0002	-12.5186	-14.5526	-13.593	-6.9875	-8.9575	-11.5551	-12.5723	-11.4091	-15.1738	-14.7851
Z022E0003	6.1875	7.25	6.7441	12.4358	6.9347	6.6091	4.2348	8.7413	6.7507	8.568
Z022E0004	-5.14	-6.3165	-2.4044	-1.2574	-0.4283	-3.3535	-5.7405	-5.1759	-2.23	-5.1473
Z022E0005	-7.1048	-8.3103	-7.2943	-6.5927	-8.1375	-8.3747	-7.022	-10.0015	-7.6492	-10.9082
Z022E0006	-3.0322	-2.7745	-1.0925	-3.4569	0.1327	-0.6567	-2.5765	0.5231	3.3888	-2.4376
Z022E0007	-2.1111	-0.6566	-3.5222	1.0592	-3.5382	-1.6668	-0.4902	-1.8202	3.256	-5.028
Z022E0008	0.6228	-0.2397	0.1935	4.185	-0.7754	0.7394	1.0102	1.3731	3.4273	1.4742
Z022E0009	-4.9756	-3.2667	-6.7595	-1.0947	-5.8086	-5.0518	-9.0943	-7.3298	-2.249	-9.4495
Z022E0010	-0.8343	-0.9256	-3.5061	2.7424	-3.8442	-1.264	-0.5749	-0.9368	-2.7113	-1.026
Z022E0011	6.5055	9.6537	6.0928	8.1073	0.2071	6.0501	5.4678	5.3527	0.7592	7.0752
Z022E0012	-2.3138	2.1991	-2.5326	4.1853	1.0714	-0.7548	-1.5676	0.596	0.6295	0.2196
Z022E0013	-0.8135	-4.1303	-0.7682	-3.4555	2.4735	-0.5108	1.6402	-2.0288	2.0514	0.03804
Z022E0014	5.4269	3.9769	1.592	8.0628	2.2402	3.109	4.9128	3.102	7.9406	6.1334
Z022E0015	-10.4536	-5.6975	-7.7891	-6.4447	-7.0681	-7.7499	-6.7368	-10.4737	-11.907	-6.1621
Z022E0016	-9.068	-13.9664	-12.7228	-6.6564	-17.0168	-10.8819	-10.6499	-11.832	-13.0306	-14.4562
Z022E0017	-1.2496	2.8685	-1.3164	0.06322	-1.7444	-0.4693	-1.3565	-1.6868	1.9743	0.9727
Z022E0018	6.6412	2.6451	6.0185	2.8643	6.9235	6.5059	5.631	5.773	8.8719	4.5729
Z022E0019	-6.0363	-9.1279	-6.0598	-1.8025	-4.814	-7.8787	-7.1831	-7.0643	-4.0036	-4.7842
Z022E0020	-3.1856	-6.9591	-2.5174	-4.3037	-5.1359	-2.2024	-3.8861	0.02062	0.7759	-0.8517
Z022E0021	2.4428	4.8992	5.5743	4.17	0.4253	3.651	1.9856	2.2238	7.4328	4.2336
Z022E0023	-2.3529	-1.8087	-0.8878	-6.3643	-1.2447	-3.2498	-1.7841	-1.2694	-5.421	-2.1212
Z022E0024	-2.3406	-1.6428	-1.3121	5.3841	-1.1281	0.8031	-1.812	2.0026	-1.1614	-1.8653
Z022E0025	-2.3904	-2.0488	-2.0606	-2.7129	-3.4608	-2.2088	-1.8051	-0.4147	0.4413	-4.7514
Z022E0027	-7.4126	-11.5912	-10.3187	-12.8076	-10.5017	-8.5394	-10.688	-8.0796	-11.5877	-7.796
Z022E0028	4.1388	1.558	5.4123	10.8014	4.2657	4.2522	6.5199	5.4474	7.5188	6.5402
Z022E0029	-13.2121	-8.6223	-9.3847	-6.4481	-8.2236	-10.492	-9.086	-11.1321	-6.6137	-15.9198
Z022E0030	-2.3276	-2.9518	-3.543	-1.5012	-3.0812	-3.3796	-6.1268	-2.7903	-1.1733	-6.1106
Z022E0031	2.738	2.6228	0.423	5.9679	2.3283	2.2558	2.515	3.0136	0.2733	5.3172
Z022E0032	-3.3318	-8.0357	-3.2578	-4.8032	-9.6673	-4.0718	-6.1481	-4.5218	-2.832	-3.9176
Z022E0033	1.0083	2.3806	-1.4357	3.0821	-1.749	0.7145	0.8073	-1.3353	-4.2284	-1.2259
Z022E0034	4.6281	5.4494	3.6714	7.0882	-1.2549	3.2494	4.8811	4.6341	6.7142	4.1204
Z022E0035	-0.7727	1.5836	0.04372	-3.7137	-4.8657	-1.0526	0.7357	0.09732	3.3008	1.8078
Z022E0036	-3.7752	-4.351	-1.7365	-7.3337	-2.1942	-2.6254	-1.9817	-2.3555	-4.7229	-3.5996
Z022E0037	7.0596	8.7881	5.3453	8.7265	6.2572	5.7127	4.2475	4.0016	6.0918	4.0636
Z022E0038	15.6854	9.6638	16.7252	11.0601	13.8008	15.7382	15.24	12.8544	12.0457	18.1352
Z022E0039	-1.157	-1.354	-0.9224	-4.415	0.4523	-0.726	0.04354	-2.4595	0.05957	-1.2126
Z022E0040	-3.9752	-1.1045	-3.0656	-7.7528	-3.9092	-3.6794	-4.7509	-3.9972	-2.1106	-4.2095
Z022E0041	2.1085	4.2529	2.459	6.6786	5.4013	3.9662	5.149	4.6999	7.5709	3.5939
Z022E0042	-3.693	-3.4914	-5.412	-8.0517	-5.5314	-2.9152	-3.6574	-2.8872	-3.9518	-2.5862
Z022E0043	11.0093	8.3633	10.04	7.3856	10.75	8.9564	10.8387	10.3286	12.344	12.2916
Z022E0044	2.617	2.7767	0.5712	5.9313	3.6432	1.3654	-0.1758	1.0898	5.2262	3.232
Z022E0046	0.8973	-2.6321	0.3561	-3.0692	3.0516	1.7428	1.9907	0.7921	2.0478	-0.6461
Z022E0047	1.8608	5.6369	1.3993	-0.4355	0.6891	0.8311	0.9957	1.3861	-1.9792	3.5032
Z022E0048	0.6655	-1.3919	0.4479	-1.0689	2.2081	-0.4676	-0.6309	0.689	-4.3307	1.5665
Z022E0049	2.167	-0.166	5.2133	7.682	8.4235	4.1555	2.5407	5.0629	6.0772	6.4062
Z022E0050	-10.391	-9.1169	-8.6332	-11.6859	-8.196	-8.8725	-7.267	-11.6875	-8.1531	-10.8779
Z022E0051	-5.4952	-6.9573	-4.5612	-5.6568	-0.635	-2.7701	-1.5679	-3.2583	-8.3307	-2.6109
Z022E0052	-5.7792	-9.2534	-6.912	-6.3744	-4.7738	-7.2019	-5.7943	-5.7332	-6.8103	-5.0131
Z022E0053	-1.2616	-2.6672	0.5514	1.5681	-2.7747	-1.2156	-2.0588	-1.15	-3.165	-0.02795
Z022E0054	6.5644	8.3681	5.2811	5.5149	3.4564	5.4782	7.5102	7.6421	5.0086	6.8514
Z022E0056	18.3479	20.0894	18.5031	13.5422	19.375	17.2242	18.0276	18.0109	13.5936	18.6669
Z022E0057	-6.6724	-5.3508	-9.0273	-8.0564	-10.0617	-7.5485	-5.0075	-8.5097	-6.3775	-9.1272
Z022E0058	-3.6562	-7.4318	-5.8375	-8.2416	-6.5348	-1.8785	-4.2598	-4.9562	-6.1088	0.01628
Z022E0059	-1.1008	0.7745	-4.003	2.4998	-1.6788	-3.0967	-3.7689	-1.3341	1.4055	0.5496
Z022E0060	3.0143	0.9886	2.3892	1.6403	4.9867	2.5245	1.1992	2.7182	-1.082	1.7902
Z022E0061	2.7405	4.7271	1.4773	-2.4657	-2.3472	1.2722	0.9827	2.7679	6.2825	3.4
Z022E0062	9.3412	5.5218	8.0656	11.8601	12.5105	8.3318	8.5267	9.3	9.9852	9.4073
Z022E0063	-12.6144	-7.2271	-10.6525	-8.339	-14.7892	-10.703	-11.34	-11.8533	-15.104	-14.0016
Z022E0064	-0.5649	-0.5638	-0.5854	-3.9017	-3.2501	-0.9743	-0.196	-1.2928	2.4581	-2.6121
Z022E0065	0.2586	-0.8749	-3.9895	1.2279	1.1304	-1.6893	0.4711	0.02422	2.8035	-2.8572
Z022E0066	9.2038	9.2531	10.4921	12.3946	5.2165	9.9445	10.2979	8.2171	11.3339	11.0369
Z022E0067	-1.0226	-3.5279	-2.4749	-0.02414	-2.8456	-0.5704	-2.963	-2.0137	-2.1657	-0.8982
Z022E0068	-14.9691	-9.5093	-13.0367	-16.2914	-17.7147	-11.1478	-13.0792	-13.9889	-14.2612	-10.9515
Z022E0069	-5.0506	-1.5253	-2.058	-5.0151	-5.2226	-2.7898	-5.8564	-1.8019	0.4099	-7.1053
Z022E0070	-1.8037	1.7494	-3.1107	-3.685	1.5631	-2.5317	-1.5667	-0.04788	0.7754	-0.5708
Z022E0071	-0.4549	-1.608	0.8403	-4.031	-3.7513	0.5755	0.8177	-0.6229	0.4041	-0.1823
Z022E0072	6.4759	7.9071	6.4355	4.5157	7.1481	6.464	4.1933	7.0132	9.3638	3.6338
Z022E0073	3.0375	0.6407	3.7554	0.7985	4.9662	2.08	3.1477	3.3555	-0.8869	0.9327
Z022E0074	-11.238	-10.0861	-10.3643	-15.0737	-11.9534	-11.6176	-9.4326	-11.0273	-15.9964	-7.9105
Z022E0075	-15.2544	-16.3032	-14.9608	-16.8777	-13.4111	-15.796	-14.7863	-15.5428	-16.3817	-17.4944
Z022E0076	9.3036	11.5013	8.8763	11.0587	7.7367	7.6679	7.9341	6.6039	5.7676	10.947
Z022E0077	-9.8852	-8.8343	-9.2322	-13.2496	-13.696	-9.3198	-11.5432	-10.5118	-8.8663	-8.2659
Z022E0078	-1.3749	-3.1226	-3.3561	1.5714	0.09606	-3.0673	-1.1526	-2.0227	1.0249	-5.2059
Z022E0079	6.3322	7.49	4.9841	2.5902	7.7478	4.5276	6.7461	4.2596	9.0047	5.5871
Z022E0080	2.4979	4.3584	3.4163	-1.2071	-0.8588	0.42	1.2293	3.0617	-0.9019	-1.2695
Z022E0081	-3.687	-4.6827	-2.015	-0.07972	-5.7871	-3.256	0.2709	-4.3238	-7.6969	-3.1645
Z022E0082	8.7318	9.7129	9.6694	10.8102	4.9884	7.6607	6.0481	9.051	9.9373	8.3151
Z022E0083	0.834	0.4193	0.3476	-1.4287	4.1259	1.1402	2.6462	1.2172	3.1278	-1.1031
Z022E0084	0.5833	1.0222	-0.5069	6.7297	5.1974	2.8739	3.5597	0.3452	4.9408	3.2862
Z022E0085	-2.0255	-2.5178	-2.8004	-2.7699	-5.2073	-1.6441	-0.6468	-1.6962	-4.86	-0.04586
Z022E0086	0.004437	-0.3145	-2.5411	-2.5945	0.493	-1.5379	-1.7091	-3.2028	-0.1114	0.9961
Z022E0087	-9.6886	-10.8203	-5.8048	-9.6348	-3.81	-7.3913	-6.3157	-5.7714	-11.4321	-5.1813
Z022E0088	4.2762	6.0918	1.6768	1.8325	4.6407	1.3257	3.6236	2.1475	-0.4888	1.931
Z022E0089	3.3853	3.2665	3.5647	-1.0453	1.4083	3.2595	1.9313	3.7291	6.7613	1.1328
Z022E0090	6.0777	5.4422	3.3289	1.5979	5.6283	4.6284	5.5649	3.724	6.4932	7.2395
Z022E0091	-0.3727	-1.701	-2.499	-1.4148	0.108	0.04796	0.5785	-0.9084	2.7254	-1.6449
Z022E0092	-11.7665	-15.3538	-11.0022	-8.2919	-7.5978	-10.981	-11.7669	-12.1919	-9.7201	-8.0313
Z022E0093	9.4393	13.2388	11.8993	16.2196	10.3749	10.421	8.0687	7.9114	9.8463	10.6381
Z022E0094	0.2115	-0.2131	0.1299	1.9104	2.8377	-0.6936	0.6177	-1.2121	-0.8337	-1.2287
Z022E0095	-11.0199	-9.2098	-12.3194	-9.1398	-13.379	-10.4929	-11.139	-11.9113	-11.2228	-8.3098
Z022E0096	5.9729	4.0517	5.1982	0.4414	6.9586	5.7162	5.9874	5.9943	7.488	7.7416
Z022E0097	2.7454	4.039	2.3206	2.4959	-2.8314	0.1206	-1.364	0.5843	-3.0711	3.2185
Z022E0098	-5.2213	-4.4897	-6.6091	-5.343	-7.5189	-4.5455	-4.4082	-4.312	-2.4748	-6.4298
Z022E0099	5.8403	5.8729	3.8581	1.5656	2.207	4.5942	8.3565	3.31	8.8693	4.0618
Z022E0100	2.3993	4.8617	3.3835	6.5621	5.8283	4.7756	5.3306	2.4858	-0.1553	1.7693
Z022E0101	2.0996	4.9607	2.2284	-1.3073	5.6143	0.6239	2.4576	0.9009	4.1345	-1.5049
Z022E0102	-4.0699	-3.8989	-0.5084	-4.8939	-4.4614	-1.3181	-1.3352	-1.0258	-2.7331	-1.0787
Z022E0103	-5.364	-3.8643	-5.3778	-9.6647	-3.452	-5.5377	-7.3628	-5.9752	-8.6665	-4.4749
Z022E0104	-7.1872	-5.1789	-6.5898	-7.2696	-11.2174	-5.72	-4.6302	-8.459	-4.4839	-3.7085
Z022E0105	6.1732	3.7347	6.9416	1.4814	7.8599	2.9193	2.9595	6.2205	7.1618	3.3478
Z022E0106	-8.6634	-14.0377	-8.9975	-12.7546	-5.1204	-8.4457	-7.7467	-7.5368	-10.988	-11.3631
Z022E0107	7.4592	8.8519	9.7344	3.5412	3.7408	7.6367	7.3609	9.1782	9.8989	6.7645
Z022E0108	-2.0024	0.3012	-2.9685	-6.9636	-2.5647	-3.0938	-4.6998	-3.8993	0.4789	-3.9326
Z022E0109	1.847	4.2742	4.9606	-0.5972	2.1605	3.3937	4.6026	2.4091	3.6988	3.8213
Z022E0110	-3.1328	-4.4301	-4.0421	-7.516	-2.9783	-3.9461	-5.9462	-2.3404	0.1038	-2.8762
Z022E0111	-1.944	2.0912	0.1206	-6.4105	2.629	-1.1287	-2.5957	-2.2903	-4.8362	-1.1808
Z022E0112	-5.2024	-3.0938	-6.7093	-11.0904	-3.8778	-6.3573	-4.514	-5.39	-4.066	-3.4418
Z022E0113	0.5922	-1.8403	-2.4358	-3.3829	2.0604	-0.5764	-1.9276	-0.0219	-2.5064	-3.9484
Z022E0114	3.8283	3.7875	5.0245	7.8774	8.6612	4.9689	6.0022	3.6814	6.635	2.8441
Z022E0115	-5.1061	-8.1332	-4.6103	-8.656	-6.42	-5.4483	-4.0578	-5.5672	-9.5529	-9.578
Z022E0116	6.6437	4.7307	5.9566	2.942	6.3025	4.4158	6.4869	2.9539	0.3363	7.8349
Z022E0117	3.9534	2.4239	0.6908	5.7615	2.6975	3.437	3.8863	3.1906	7.1595	6.5
Z022E0118	7.1833	5.5759	5.0809	8.2817	8.4569	5.99	4.2055	5.1925	10.1861	1.5775
Z022E0119	-6.2242	-10.8024	-7.5196	-14.6575	-11.4823	-9.7218	-9.76	-9.4596	-6.2682	-10.193
Z022E0120	2.4736	6.9251	4.3011	-0.4734	6.189	3.2834	3.5674	4.2085	4.3876	5.2508
Z022E0121	-3.8191	-4.4234	-2.4937	-7.0787	-3.4134	-2.5323	-2.5188	-2.3428	-1.9804	-0.2778
Z022E0123	1.092	-2.3595	1.479	4.6738	-0.4613	2.2857	1.7916	0.9293	3.317	4.0422
Z022E0124	1.7774	2.2481	1.5994	-1.6827	4.9953	2.1418	2.8469	1.8494	-1.5438	0.4035
Z022E0125	-4.7954	-5.4165	-4.1577	-2.1199	-8.3855	-5.583	-3.26	-5.7116	-7.4953	-3.1352
Z022E0126	-4.4503	-3.2172	-1.7885	-1.1835	-2.2954	-3.1047	-2.8451	-2.9904	-8.6171	-5.5401
Z022E0127	-11.9351	-13.6255	-10.7077	-5.9745	-13.6446	-10.8172	-8.259	-11.6607	-13.5532	-7.5222
Z022E0128	4.1453	2.7285	3.2841	7.7156	5.5163	3.8162	5.237	3.7789	6.2595	5.825
Z022E0129	2.6109	1.3597	2.2032	0.8669	6.5935	4.3013	2.9947	2.5626	-0.9188	5.0127
Z022E0130	9.0702	11.0122	6.3604	9.5287	10.8063	8.1164	5.8582	8.8353	6.6903	5.5011
Z022E0131	5.0062	8.5915	4.7429	4.0786	4.537	6.1586	3.8971	6.5377	4.0562	4.3133
Z022E0132	-6.9478	-8.2668	-4.1346	-3.6262	-2.3065	-5.0276	-4.7335	-4.2719	-2.3121	-5.9748
Z022E0133	6.9755	3.6317	7.7076	9.0185	7.6645	7.7833	8.997	7.8331	3.6503	5.0098
Z022E0134	-1.4837	-0.0165	-0.0984	3.1464	-2.9036	-2.7499	-0.4265	0.04267	-2.8779	-4.7671
Z022E0135	-8.5602	-3.0301	-5.121	-2.5848	-6.364	-6.9159	-8.4603	-7.2009	-7.0879	-4.4752
Z022E0136	-2.0611	-2.0608	-2.559	-3.9817	-0.5914	-0.137	-1.119	-1.7115	-3.1366	0.4784
Z022E0137	-6.3103	-7.2012	-7.7202	-10.1715	-4.3989	-6.4471	-7.9452	-7.2951	-10.17	-9.8014
Z022E0138	2.676	0.04084	1.341	-0.986	0.1407	1.4273	-0.1234	-0.5632	-0.2446	-0.7722
Z022E0139	6.1301	7.7091	7.8214	8.7263	10.4931	8.6165	6.0792	8.2906	5.0746	11.6407
Z022E0140	4.2395	6.0134	2.5736	4.8575	0.291	4.0676	5.3434	3.7033	8.7824	2.9497
Z022E0141	2.8179	7.6301	2.7493	3.4002	4.7476	4.2417	3.1847	5.8802	3.2247	1.5947
Z022E0142	-0.5444	-2.1471	0.4815	-5.9819	-0.4734	-1.6023	-1.3934	0.3356	0.8444	-1.8162
Z022E0145	6.841	3.1356	4.6055	8.4243	5.0891	4.9707	7.1669	5.9567	3.6766	3.806
Z022E0146	4.0621	1.4759	1.7391	5.7423	1.6087	2.6195	1.4217	2.8821	0.9615	0.5319
Z022E0147	6.8267	5.6475	3.7511	8.483	7.3086	6.0332	2.7904	5.8722	4.4026	5.5559
Z022E0148	3.6492	4.8199	5.8195	2.4532	3.6816	3.9059	2.4444	4.8134	0.3945	3.3716
Z022E0149	11.8484	14.2346	9.7023	14.9508	10.0166	9.577	13.1695	7.6196	7.776	7.114
Z022E0150	-6.0331	-6.9054	-3.9887	-2.6518	-3.6304	-5.8983	-6.7365	-5.1889	-9.1316	-8.4696
Z022E0151	-4.1208	2.3438	0.8468	-5.1504	1.883	-2.4331	-2.3275	-2.1868	-3.5446	-3.1172
Z022E0152	6.2344	8.1532	6.8614	5.0121	3.7201	7.7959	7.2522	8.4033	7.1635	10.2666
Z022E0153	1.1023	2.7422	0.2571	-0.7694	-1.3581	1.5142	1.0078	0.3399	4.4615	3.0468
Z022E0154	3.6173	-1.0433	4.7964	5.1541	4.9902	3.4159	2.5496	3.8079	0.4135	5.6907
Z022E0155	10.5071	13.4362	12.4154	6.9517	15.5819	11.6011	14.2649	11.2669	11.5642	11.5034
Z022E0156	-0.2299	3.4955	2.9519	4.038	0.9472	1.8304	1.2799	2.9167	3.7154	3.9808
Z022E0157	10.0054	8.4292	9.4932	3.0127	12.4946	8.5043	9.7843	8.7002	4.9909	6.5857
Z022E0158	2.7169	0.1248	-0.3069	-2.037	3.5687	0.8984	-1.7762	0.651	-1.3435	2.338
Z022E0159	7.4574	3.3325	6.3501	3.3348	2.0616	7.4751	8.2764	5.2845	10.1136	4.7258
Z022E0160	-12.4285	-14.7094	-9.9548	-12.6988	-8.7024	-10.411	-11.6863	-10.6568	-11.5836	-13.6185
Z022E0161	12.3733	17.164	13.1176	20.0319	15.7268	12.0485	13.4656	14.5961	16.2099	14.0954
Z022E0162	11.3506	5.9905	10.4621	6.0237	8.6935	8.6066	7.198	7.3065	7.2792	8.0411
Z022E0163	7.9302	7.7175	7.3437	7.7268	8.3524	7.2395	4.6785	5.565	9.1772	7.5585
Z022E0164	-3.863	-1.3422	0.354	2.5127	-6.9031	-1.9666	-0.8147	0.5028	-4.4533	1.4847
Z022E0165	-3.2285	-3.5196	-3.0176	-5.0745	-7.7195	-3.5096	-2.8702	-4.3593	-0.9996	-6.1617
Z022E0166	-3.2375	-1.7897	-0.8826	1.3015	-7.6036	-3.5884	-1.3805	-2.2752	-6.0888	-2.5579
Z022E0167	1.0272	2.6462	3.2268	4.3494	5.5472	0.6239	3.3521	3.1634	-1.6716	1.5389
Z022E0168	-3.5671	-2.3201	-5.7607	-6.7842	-7.7606	-3.593	-3.1666	-5.6397	-2.6584	-6.6264
Z022E0169	-9.1879	-8.3666	-7.7074	-11.2227	-3.9031	-8.3149	-6.5562	-8.0708	-5.8726	-8.1758
Z022E0170	-0.8093	-0.5326	0.02346	2.6897	1.6165	-0.6687	-0.2657	-1.2163	0.2878	-3.6211
Z022E0171	14.8772	13.9807	12.2069	18.7319	13.3149	13.0875	13.0181	15.1722	12.0235	14.4072
Z022E0172	0.278	-4.7026	0.3147	1.3934	-6.0198	-0.7707	-2.6997	-2.3934	2.1008	-1.7151
Z022E0173	0.5216	2.4416	1.9022	-3.0846	3.2222	0.441	-1.541	2.8741	6.2124	2.9072
Z022E0174	6.2788	4.9956	5.9601	1.6185	4.131	5.3374	5.7352	6.0651	3.6394	2.4976
Z022E0175	-7.1087	-8.6716	-8.8156	-13.0077	-3.8533	-7.9844	-9.7085	-6.0198	-5.2307	-4.0467
Z022E0176	-8.944	-10.8173	-8.9945	-5.3856	-7.2837	-8.5066	-9.7487	-9.9921	-7.5877	-11.7263
Z022E0177	10.3886	8.9528	10.6428	4.8511	8.8541	10.273	7.8253	6.6556	5.0545	6.6963
Z022E0178	3.1941	0.7776	5.0577	9.9791	7.8757	5.7901	6.6533	4.1561	0.8675	6.1439
Z022E0179	-0.9944	-2.0624	0.5297	-5.1326	-5.1504	-1.2529	-3.393	-2.563	-5.2136	-1.5363
Z022E0180	8.8346	11.9084	8.9387	13.2477	8.2182	9.4784	9.1917	7.8903	7.8207	11.5639
Z022E0181	-9.9074	-8.5093	-6.8006	-3.4437	-4.3175	-8.7711	-9.1758	-6.6791	-6.3721	-5.8996
Z022E0182	-16.2235	-15.5195	-15.3071	-11.7139	-15.3683	-14.2812	-15.2703	-14.2953	-16.6732	-16.1307
Z022E0183	4.3543	3.6371	0.9089	8.087	1.8227	2.1625	2.4576	3.8305	1.7612	2.7443
Z022E0184	-5.7042	-4.1574	-3.4008	0.3739	-9.3067	-3.8755	-4.4178	-4.0349	0.3593	-8.3883
Z022E0185	-1.1483	4.5807	0.2324	3.8359	-4.1192	-1.2476	-2.785	2.131	-2.9305	2.8262
Z022E0186	5.9456	1.0233	5.1843	6.799	4.7568	3.3514	5.1116	5.3926	1.1366	2.1672
Z022E0187	3.7744	4.1066	5.8649	3.0008	2.8899	7.1853	7.6549	6.4674	8.9249	3.3176
Z022E0188	-4.7973	-4.5739	-5.4212	-9.527	-3.1664	-4.8658	-4.7403	-5.6976	-2.4846	-3.1666
Z022E0189	-0.7233	-0.4886	-1.7049	-3.7909	-1.6709	0.5098	-0.3816	0.6974	-2.9454	-1.038
Z022E0190	2.6008	4.4779	2.7603	-4.8363	-2.6622	0.3922	0.9154	2.1797	2.2648	3.6685
Z022E0191	1.2375	2.1448	1.359	4.6107	-3.3712	-0.2723	1.5761	1.8722	2.2222	2.8184
Z022E0192	3.8179	5.587	2.3048	2.8054	7.3607	4.1434	6.1613	4.226	5.1357	5.8834
Z022E0193	-7.0465	-5.725	-9.3621	-10.3048	-6.3774	-9.1729	-5.801	-6.9462	-10.2567	-3.9433
Z022E0194	8.742	9.2136	6.2522	9.2732	10.7563	7.0757	10.1927	5.0259	1.6633	10.4087
Z022E0195	-3.5796	-8.0653	-6.5276	-1.4494	-5.9377	-6.8883	-5.2813	-5.9807	-9.5013	-2.0492
Z022E0196	2.7617	3.2992	3.5977	6.2372	5.7502	2.1574	1.4577	2.9169	-0.303	0.1123
Z022E0197	1.4399	2.3951	3.8501	3.4079	-2.3778	3.0423	1.5681	0.02538	4.7068	-0.9574
Z022E0198	-2.9333	-0.9087	-2.7775	-3.4587	1.0951	-0.6855	-2.6141	-0.6489	-4.2662	-1.8005
Z022E0199	-9.5213	-8.9318	-10.5646	-13.8194	-12.8225	-10.0559	-7.9256	-8.0452	-12.6022	-9.6504
Z022E0200	-2.9981	-2.6158	-1.3381	2.8187	2.5918	-1.3617	-2.8601	0.809	1.7418	-4.9698
Z023E0001	-9.0137	-8.4093	-10.7324	-10.8065	-13.1665	-5.5868	-8.3949	-13.5984	-10.6109	-7.9819
Z023E0003	-0.7349	-4.6523	-2.7716	-2.0321	-1.7773	-2.2229	-0.4766	-2.4372	0.7024	-1.8558
Z023E0004	5.1574	-2.6635	0.7692	-0.7398	1.2207	-2.0238	-0.6614	1.8163	0.7092	-0.6995
Z023E0006	1.6958	1.9825	-0.5762	1.6782	-2.3685	-0.414	1.375	-3.2274	0.7345	0.622
Z023E0007	-5.6659	-3.7387	-3.3088	-2.361	-5.2364	1.5844	-4.5128	-5.1638	-5.0619	-3.0035
Z023E0008	16.726	11.1828	11.7459	12.8761	13.3473	17.7182	10.5285	8.3015	15.4382	12.2531
Z023E0009	2.4043	-2.1143	-1.2045	-1.604	0.1661	0.7851	-0.4868	-4.1973	-3.7953	-1.3835
Z023E0010	3.4556	2.2726	0.792	1.0195	-1.2685	-2.6574	0.05562	2.1704	3.133	1.0907
Z023E0011	-21.2701	-15.7223	-14.6209	-14.2301	-14.5282	-14.4309	-15.1865	-15.692	-15.8775	-15.6157
Z023E0012	2.7581	-1.2652	-4.7492	-5.3401	-7.4628	-3.3916	-3.8815	-9.0108	-3.6005	-3.1261
Z023E0013	-8.1647	-0.5975	-0.9409	-1.9764	-0.05526	1.9723	-1.7067	-4.3982	0.9297	-0.7009
Z023E0014	6.7541	11.5368	7.4733	9.6337	7.7061	9.7092	7.2828	8.7968	9.0774	8.9695
Z023E0015	-7.4936	-11.4063	-10.5933	-9.624	-12.4061	-11.7217	-9.3875	-5.6472	-10.7944	-9.2893
Z023E0016	-0.6022	7.7983	5.7842	6.3191	3.7234	5.6495	3.4295	7.8109	7.1004	5.7114
Z023E0017	-14.6899	-8.7907	-8.6353	-9.8459	-7.0528	-3.5689	-10.7559	-10.9043	-4.75	-8.5093
Z023E0018	-9.353	-3.9004	-3.4429	-4.8449	-7.0432	-9.2834	-3.5856	-1.2313	-3.3918	-4.9692
Z023E0019	-12.082	-10.7502	-10.1143	-8.4397	-8.4058	-13.0891	-8.6642	-11.4548	-7.7936	-9.7682
Z023E0020	11.823	11.2273	8.132	8.4786	5.6164	9.1291	7.7899	11.8316	7.7165	5.9212
Z023E0021	-7.2727	-7.2836	-3.0156	-5.7488	-3.7499	-1.0726	-6.2065	-0.7827	-3.2459	-3.2805
Z023E0022	-0.5375	1.9299	0.5525	-0.2985	2.0268	-3.3724	0.1562	-2.998	-3.0024	0.0241
Z023E0023	-5.0826	-0.195	-4.4476	-3.4767	-0.6454	-3.972	-3.3283	-7.7981	-3.424	-5.0975
Z023E0024	0.6585	-3.1718	-3.1654	-4.6465	-5.6754	-5.6676	-2.5595	-2.62	-5.5501	-3.3803
Z023E0025	-0.9617	-6.4817	-4.4531	-2.9643	-0.6895	-8.4319	-4.6026	-4.8834	-6.31	-1.4624
Z023E0026	3.0023	0.17	-4.7511	-2.6528	-7.0785	-2.3754	-2.3878	-1.3062	-5.7348	-3.0058
Z023E0027	-5.946	-4.0704	-3.8546	-3.6414	-7.3329	-6.4166	-3.4576	1.057	-4.6652	-3.1598
Z023E0028	-6.0588	1.0611	-1.3216	-1.446	-4.3265	2.4871	0.2946	3.0607	1.3695	-1.7464
Z023E0029	5.6194	8.803	9.6422	11.0972	7.3724	6.1658	10.6332	11.7	8.3943	10.5989
Z023E0030	-1.9815	-5.1958	-3.1342	-4.1568	-2.4558	-4.5761	-4.8313	-2.2396	-3.0376	-3.3271
Z023E0031	6.9518	1.3486	3.2711	1.5154	5.7172	0.4514	3.5509	-1.7079	1.1611	0.9424
Z023E0032	-1.211	0.05837	0.8253	1.2716	3.2843	6.2889	2.6474	-1.2149	1.0914	3.1354
Z023E0033	5.5313	8.7014	11.1915	9.5357	8.5012	13.4456	10.2664	10.2542	10.7163	11.2109
Z023E0034	0.2364	1.6165	-1.9959	-1.4935	0.9566	-2.4059	-1.1939	-3.9189	0.2441	-0.5081
Z023E0035	2.0758	-1.9957	-1.0826	-0.4897	3.6046	-3.7147	0.8956	-3.7486	0.8256	-0.6053
Z023E0036	13.4705	11.4527	8.8192	8.5793	9.6572	6.6118	6.3519	5.1856	8.7781	6.3634
Z023E0037	7.2457	1.9923	0.3303	0.7828	0.6569	-3.898	1.4351	-6.2857	-1.3033	2.0781
Z023E0038	-0.3009	-5.9239	-3.9829	-4.1978	-8.1892	-4.7065	-4.0971	-2.8652	-3.5107	-6.408
Z023E0039	-6.6185	-3.2845	-2.0285	-1.3481	0.19	-2.8965	-1.6588	2.3003	-3.8194	-0.499
Z023E0040	-2.915	1.2035	-0.8178	-0.4356	-1.2398	-3.2365	-2.9455	2.7053	-2.263	0.2941
Z023E0041	-4.8221	1.9819	-2.8042	-1.1302	0.3887	-2.7299	-1.9429	1.8436	0.4979	-1.4471
Z023E0042	-7.2018	-2.577	-4.1792	-3.462	-3.4763	-0.8293	-1.4005	-3.8448	-0.2203	-1.9488
Z023E0043	-0.2501	-1.7032	-1.0437	-4.457	-7.1196	-1.3955	-4.8987	-6.9775	-4.8167	-3.5136
Z023E0044	3.8871	5.89	8.8573	8.6472	9.8989	2.9612	8.4905	3.8259	10.9997	7.6072
Z023E0045	-0.7847	-7.0639	-3.3397	-5.6771	-6.2217	-9.7536	-4.704	-10.4125	-4.2911	-7.0146
Z023E0046	4.2204	2.6504	6.0563	4.4635	3.4145	3.0749	3.6112	6.5302	8.3098	4.1634
Z023E0047	5.2609	0.3634	-1.4893	-0.7826	1.0954	4.6237	0.211	1.5104	-0.1002	-1.1951
Z023E0048	-3.9835	-8.2712	-11.1964	-10.2831	-7.7093	-3.5737	-9.2014	-3.3866	-11.5407	-8.2249
Z023E0049	-6.412	-4.1389	-2.308	-3.9013	-0.816	-2.6999	-2.3192	-2.934	-0.9815	-4.6103
Z023E0050	-5.6478	-1.1153	-1.5917	-1.1405	1.6131	-3.6585	-3.388	1.3684	0.3098	-3.9011
Z023E0051	-7.9469	-5.2588	-5.3146	-6.1617	-2.6851	-4.2382	-5.3378	-0.5798	-4.6528	-5.3328
Z023E0052	7.6032	6.0965	3.7218	2.8772	-1.327	0.8043	3.4556	-0.3345	4.5056	2.7916
Z023E0053	12.2383	18.6927	13.975	13.9389	10.995	12.0791	15.1653	13.9298	18.1268	14.2613
Z023E0054	-7.6558	-12.2476	-11.5103	-11.5849	-11.0223	-12.6881	-12.5339	-7.2354	-9.3874	-10.3438
Z023E0055	-4.677	1.3439	-0.6748	-0.8722	-3.8003	-0.6976	-0.2713	3.2803	-0.7071	-2.028
Z023E0056	2.4893	1.4543	-1.2711	-0.3356	-2.1335	5.4539	1.2498	5.5323	-3.2717	-0.9424
Z023E0057	-10.6051	-7.2195	-3.6337	-5.0045	-6.3383	-7.4143	-6.025	-9.319	-2.2332	-2.7921
Z023E0059	-15.6913	-6.5385	-11.7229	-8.4713	-15.5595	-10.2705	-8.2721	-13.682	-6.6557	-9.2802
Z023E0060	-3.8143	-4.4111	-7.647	-5.5209	-6.8003	-7.5755	-7.4154	-4.6485	-4.1791	-7.0174
Z023E0061	-5.8774	0.8142	-2.3695	-2.8534	-2.2571	-0.8969	-3.6196	-5.2295	-4.4361	-2.6347
Z023E0062	-4.0863	-2.8519	-1.6592	-1.7834	-5.5968	-3.5061	-1.1467	-7.7391	-3.0865	-4.0885
Z023E0063	4.1484	4.1906	6.9986	5.4322	4.7473	2.5465	3.6842	6.0878	2.8739	6.6757
Z023E0064	2.4629	-0.5974	-2.5788	-4.3202	-1.4383	-4.1541	-4.3313	-0.9165	-1.5072	-4.7331
Z023E0065	-1.9247	0.3864	0.9257	1.4989	4.5979	-0.5134	3.8554	-1.4659	-0.852	2.3851
Z023E0066	0.6036	-2.4265	-3.2375	-2.1741	-4.7523	-3.4416	-4.6311	-7.9945	-1.6146	-2.9828
Z023E0067	5.124	6.2183	4.2668	4.3578	6.7318	0.4212	6.5251	6.6124	5.1039	4.421
Z023E0068	-0.9342	-4.4889	-6.2784	-4.32	-2.0001	-4.7384	-2.8696	-2.1607	-1.7839	-3.0623
Z023E0069	-20.7716	-10.4215	-12.1507	-10.776	-9.9587	-14.3706	-9.4839	-7.7714	-11.4792	-11.5751
Z023E0070	9.5621	5.2889	2.3417	2.7383	-0.05789	7.0588	3.5715	-0.258	5.5711	2.6003
Z023E0071	-0.8082	-0.698	1.0622	-0.4506	-1.6486	-0.7567	-0.9523	3.0684	-0.1059	0.2535
Z023E0072	-1.0428	0.8597	0.9001	2.6476	2.396	0.6055	1.6655	5.5208	4.5626	2.0308
Z023E0074	-6.2904	-3.8493	-3.0376	-1.6415	-4.7547	-6.2757	-0.8432	-4.5838	0.884	-2.8666
Z023E0075	8.766	5.4524	3.4309	2.9014	6.8571	10.018	1.806	5.1982	4.9119	4.3804
Z023E0076	10.0676	6.9345	4.4515	6.198	6.0844	11.0256	10.0635	10.8734	7.9372	6.1139
Z023E0077	9.3927	3.6508	6.4652	4.4175	5.503	9.0692	3.3656	5.1751	2.3154	4.0768
Z023E0078	6.5896	8.8402	8.5756	10.8801	11.0908	12.6746	7.9702	14.4305	8.4017	8.7387
Z023E0080	-9.1521	-5.5916	-7.4117	-8.6881	-9.163	-7.7335	-6.8834	-4.6141	-10.9475	-9.6129
Z023E0081	-1.7255	-2.7256	-4.6712	-2.7968	-0.2251	-6.6131	-2.5654	-7.7352	-1.1817	-2.2283
Z023E0082	-2.9122	1.5502	-1.548	1.8248	4.2383	5.1481	-0.1668	0.04425	-0.9052	-2.2168
Z023E0083	-6.8321	-3.0559	-1.3781	-2.121	-3.0759	-3.2637	-4.0403	-6.3383	1.4338	-1.4938
Z023E0084	15.7519	12.2281	12.7979	12.1302	9.0327	13.8154	11.5963	8.4835	8.4836	11.9866
Z023E0085	10.3247	4.1631	5.2619	2.3752	5.5548	1.8353	4.7658	5.345	2.8212	0.7224
Z023E0086	5.8167	0.5376	1.3289	2.9458	1.4851	5.3911	0.3935	4.3625	3.3833	3.2181
Z023E0087	5.9384	2.2445	-0.1412	0.0905	2.3468	1.9449	-0.3619	-3.0364	-1.7415	0.3897
Z023E0088	-4.6162	-2.3064	-2.0519	-1.8363	-2.6111	4.494	0.6574	2.01	-3.6524	-1.2828
Z023E0089	4.7922	7.4366	9.2267	7.0314	9.77	9.9786	6.2591	2.7413	10.1563	6.8809
Z023E0090	15.354	15.2461	15.5218	14.8123	18.945	14.3469	16.3121	11.3226	17.1241	15.2964
Z023E0091	-12.152	-16.2169	-16.3191	-16.9403	-13.4915	-18.4016	-16.8873	-19.6228	-19.3809	-17.4515
Z023E0092	6.3689	4.4146	1.1019	4.1577	3.6672	1.1833	2.9762	-0.8503	0.5105	2.2127
Z023E0093	-7.301	-5.0023	-2.0617	-3.6828	-5.1507	-6.5926	-4.1394	-0.7316	-2.2621	-1.4508
Z023E0094	0.3683	1.7864	-0.2824	0.4069	1.9052	6.5902	1.38	-1.4407	-0.8705	0.393
Z023E0095	0.6405	3.9068	0.5158	1.3945	2.0681	3.6803	3.3605	-0.4599	3.0295	3.6893
Z023E0096	-5.1657	-11.0103	-7.5077	-7.4224	-9.7935	-6.7387	-8.248	-10.2847	-7.3985	-9.895
Z023E0097	1.5939	3.9495	5.7937	4.9782	2.2562	3.2966	6.3625	0.4588	1.7953	4.1968
Z023E0098	6.5787	4.0381	3.334	2.8298	5.4738	1.8832	2.7602	5.9986	1.6211	3.3673
Z023E0099	14.2458	5.8874	7.2242	6.7065	2.5562	4.9851	7.363	3.4376	7.9476	7.3503
Z023E0100	-5.8596	-1.4854	-1.4722	-1.2443	-6.4518	-0.7154	-0.5788	-6.5831	0.8453	-4.9269
Z023E0101	2.2553	-4.9318	-6.0761	-5.1681	-3.8014	-3.1875	-3.1191	-8.0147	-7.41	-2.0902
Z023E0102	-1.7112	-3.3701	-2.0182	-0.6044	-0.2327	0.1546	0.06306	1.4401	1.015	-1.5819
Z023E0103	-13.0155	-10.9694	-10.2076	-10.9501	-6.4858	-5.8972	-9.7607	-4.7921	-13.5108	-11.209
Z023E0104	-7.1536	-10.272	-8.4987	-8.4279	-11.9788	-11.0279	-9.7674	-9.9415	-5.9365	-8.271
Z023E0105	2.0683	0.09877	-3.4962	-2.7176	-1.9505	2.4188	-4.2681	-3.3142	0.0843	-2.6044
Z023E0106	-21.1842	-17.7172	-16.3183	-15.2807	-16.475	-15.6118	-15.8847	-13.5505	-16.9384	-15.1793
Z023E0107	5.36	-4.3951	-0.9348	-1.6539	-5.1343	0.8148	-3.5725	-2.3969	-5.2669	-1.0288
Z023E0108	-8.2467	-7.0008	-4.7317	-4.5543	0.02684	-7.1689	-3.6097	-0.9493	-5.081	-4.4818
Z023E0109	-1.02	3.2506	5.2151	5.3809	2.6379	4.9369	5.3546	9.307	6.5407	4.2604
Z023E0110	1.2219	-0.334	2.7586	0.1385	0.681	-1.3312	2.0201	2.7618	2.1618	0.3045
Z023E0111	-6.9844	-11.5345	-10.3254	-10.5257	-11.1804	-7.2369	-12.6884	-7.9108	-7.9299	-10.928
Z023E0112	0.816	-2.9047	-2.3742	-1.6016	-2.7348	-1.8177	-4.1218	-5.4977	-3.602	-2.5366
Z023E0113	-2.8058	-5.6813	-5.5349	-3.2268	-5.5731	-6.1875	-4.861	-1.0205	-1.8071	-3.7787
Z023E0114	6.0965	9.3248	9.3226	11.3749	10.895	9.8126	10.6109	15.6985	13.1999	10.7778
Z023E0115	-11.3551	-5.1589	-5.6044	-4.1869	-2.7034	-1.205	-5.3729	-2.102	-7.4786	-6.9252
Z023E0116	0.6776	-3.5367	-4.7497	-3.0071	-5.1114	0.7473	-2.9153	-2.6385	-1.7015	-1.0975
Z023E0117	-1.7424	1.3265	1.4177	1.1901	2.8026	1.144	2.2824	-2.9329	-2.3077	0.3574
Z023E0118	-11.7796	-12.414	-7.6897	-9.5553	-7.7006	-13.5886	-11.6195	-11.5289	-8.668	-8.6681
Z023E0119	-22.1102	-17.0838	-18.1493	-16.8787	-18.1678	-14.2246	-20.2464	-17.2943	-18.9222	-16.9832
Z023E0120	9.5778	12.0793	13.1793	11.4782	12.4864	8.2006	11.5256	13.5187	9.8983	13.1931
Z023E0121	1.8164	-2.0776	0.2235	0.134	-0.5568	-0.2876	-1.4639	4.0959	-2.2569	-1.7997
Z023E0122	1.2615	4.3043	6.7089	6.2385	9.1733	7.3347	6.5487	3.3824	6.2045	6.6228
Z023E0123	2.9357	4.9885	2.4253	4.5578	5.3824	5.4445	6.1103	7.928	5.2965	5.7378
Z023E0124	-5.3349	1.4911	4.2816	0.2086	0.5932	3.6382	-1.5255	-1.4278	2.9815	0.7339
Z023E0125	7.3975	4.6429	7.6892	6.9007	8.7517	9.8638	5.1507	10.9594	6.703	6.5569
Z023E0126	4.6287	8.0183	5.9024	6.6173	5.9037	3.6255	5.5413	9.0526	4.0952	7.6076
Z023E0127	-0.8013	3.6867	2.9267	2.1217	5.4785	6.2563	4.98	1.005	-0.3514	2.9613
Z023E0128	5.7685	0.02901	1.6103	0.9492	1.0409	-2.1947	-1.0741	-1.5164	2.3878	1.2805
Z023E0129	6.4867	-2.007	-2.1062	-1.2263	-1.0375	-1.4393	0.6815	3.6017	-2.9124	-0.5101
Z023E0130	2.2697	9.0483	9.6006	8.5386	10.4305	7.666	7.4852	8.727	5.5071	7.9904
Z023E0131	9.4003	7.3749	7.6663	7.1831	7.735	2.638	3.9404	2.1575	8.1767	7.6404
Z023E0132	0.2185	0.6888	1.9976	2.7721	1.8009	4.1185	3.0888	6.1522	-0.33	1.5857
Z023E0133	-2.2775	3.0609	3.9678	0.8312	2.9591	1.8026	2.7417	6.6084	2.1878	1.647
Z023E0134	-14.8326	-7.9721	-8.6765	-8.97	-11.9696	-5.7034	-8.9655	-8.7233	-9.62	-9.0366
Z023E0136	-5.4032	-5.3332	-2.1721	-1.5592	-1.1991	0.3136	-4.0639	-7.2475	-3.5032	-2.8489
Z023E0137	-3.925	-0.1955	0.8356	0.5907	-2.8572	-1.3406	1.674	4.1637	-2.3485	1.3366
Z023E0138	-5.716	-1.8313	-2.6712	-1.5281	1.6426	2.5229	-4.0786	-1.9149	-3.2161	-3.706
Z023E0140	1.3301	5.0177	2.1324	3.9063	3.6381	0.9797	5.3543	0.5723	0.8278	2.965
Z023E0141	4.6281	-1.5584	-1.4628	0.06269	-1.223	2.3937	-0.1603	0.7538	1.1203	-0.6937
Z023E0142	-7.4561	-2.5593	-3.0563	-4.924	-8.8104	-6.8229	-5.7837	-8.8441	-5.6494	-4.0436
Z023E0143	-7.9253	-7.8511	-7.0026	-6.1236	-5.5747	-0.7144	-4.3754	-1.0337	-4.0396	-4.8991
Z023E0144	10.0478	6.188	7.3574	7.8637	8.4585	11.445	5.62	3.4101	10.6754	9.9732
Z023E0145	3.9585	6.5079	7.9056	9.3118	11.5449	11.3739	6.4334	7.6066	10.2498	9.4563
Z023E0146	-11.8238	-7.9647	-6.0054	-7.2748	-5.1447	-10.2774	-7.1851	-10.8874	-7.7106	-6.7535
Z023E0147	5.7981	-0.1651	4.557	2.4368	2.8315	0.1014	1.6735	5.3853	-0.1034	2.691
Z023E0150	6.4084	0.9545	3.2223	0.2142	-0.2965	2.0263	4.0507	5.9368	-1.0498	1.4107
Z023E0152	5.7943	-1.0411	1.3683	0.7257	-0.9297	2.2115	-0.8219	-3.7641	2.3888	-1.0369
Z023E0153	8.0595	0.4332	1.8785	0.5113	4.2439	2.3407	2.7081	6.1175	1.8459	1.7929
Z023E0154	-0.7066	-0.2238	-1.6579	-1.7512	-2.9242	-3.9815	-2.7206	2.8526	-3.3865	0.003725
Z023E0155	15.4562	9.27	6.8092	7.7884	12.1562	6.1865	10.0115	12.7591	9.7639	9.2012
Z023E0156	6.2212	3.1198	4.5145	2.6482	-1.8015	4.0168	3.3235	1.6911	1.7502	3.104
Z023E0157	4.8188	-1.6396	0.7659	2.041	4.4908	5.5881	0.9415	3.765	2.7179	0.8825
Z023E0158	-0.9634	-0.1844	-1.1438	-2.5344	1.2899	-0.8933	-2.7349	3.0062	-1.7442	-1.4974
Z023E0160	-3.7648	-0.6198	1.9703	1.5243	3.2882	0.09292	3.1076	-0.1529	4.5882	2.2495
Z023E0161	-9.8513	-1.9166	-3.5144	-4.6805	-1.2838	-3.376	-4.0859	-6.3223	-3.1306	-3.7716
Z023E0162	-7.4353	-1.7649	-2.2538	-1.9416	-5.1645	-4.2019	-3.1734	-0.06587	0.4189	-2.8252
Z023E0163	3.23	-5.8477	-4.1514	-3.8315	-2.0303	-8.0832	-2.4442	-7.6504	-5.943	-3.1381
Z023E0164	5.5182	4.0871	2.0384	1.9398	2.2952	4.9892	3.8553	-1.2709	4.8627	3.8623
Z023E0165	3.1498	1.6916	2.9373	1.1787	0.003599	2.7045	-0.8656	4.4332	2.7294	0.000583
Z023E0169	12.64	11.753	8.9812	10.1479	10.7994	10.8759	10.5619	7.333	9.4177	9.7062
Z023E0170	0.3605	5.6414	5.9229	5.28	6.349	3.4905	7.147	1.6808	2.8903	4.3198
Z023E0171	-8.1091	0.7144	-1.3235	0.7829	-0.4358	-2.5467	-1.6869	2.5533	1.9709	0.665
Z023E0172	2.0836	4.1598	3.7294	3.2863	1.8579	0.5642	2.2179	-2.7777	2.2099	3.6218
Z023E0173	-2.4389	-2.6854	-2.7817	-1.5678	-2.6724	-0.4142	-0.5613	-3.35	0.99	0.651
Z023E0174	-1.0152	-2.932	-5.4723	-2.7255	-4.0932	-5.9793	-3.7745	-6.2833	-0.6019	-4.1973
Z023E0175	-6.0885	2.3166	-0.7724	-1.8327	-1.5299	4.0382	-2.6719	5.6474	-3.3434	0.6042
Z023E0176	16.5036	12.1036	9.9426	10.2146	9.4066	8.6214	11.3284	14.3612	7.0114	9.7288
Z023E0178	-0.7103	2.2473	5.4749	4.1557	1.892	0.1767	2.5331	5.4978	2.5155	3.1029
Z023E0179	0.5066	3.505	7.2213	7.0372	9.0227	8.5557	7.3435	11.978	7.6137	5.1199
Z023E0180	-7.4289	-6.8264	-1.7627	-2.2116	-5.3582	-6.3078	-1.0396	-7.826	0.3707	-4.6372
Z023E0181	-3.697	-3.1687	-1.29	-0.1307	-1.7933	-2.7781	1.9004	-3.1638	0.08505	-0.06991
Z023E0182	6.9764	-0.7642	1.3781	0.03017	3.9476	1.0733	1.5692	-1.5548	-2.7803	-0.3259
Z023E0183	3.5884	-2.8089	-2.9071	-1.4545	-2.8592	0.7383	-0.6402	0.7168	-5.7305	-3.127
Z023E0184	0.702	5.7376	2.4792	3.0911	2.1325	3.4008	2.1934	7.1201	5.1246	5.9922
Z023E0185	-5.0858	0.1574	0.9436	-0.08733	-1.0688	0.7226	0.8628	-1.6598	-0.1744	-0.09412
Z023E0187	-3.3237	3.7	1.1318	2.0382	1.0496	-1.4646	4.1173	2.2574	2.9825	1.6831
Z023E0188	16.2521	8.2412	9.9405	11.1137	12.7815	9.2478	9.3923	12.9004	6.6315	9.8465
Z023E0189	3.9054	-1.1241	0.9479	-0.154	-0.7177	-2.5509	0.3416	-4.1232	-1.949	-2.3062
Z023E0191	23.1566	18.9878	16.8293	14.4883	17.8109	14.8308	13.9824	18.6232	13.8882	15.7663
Z023E0192	4.1577	4.6168	6.8308	5.0998	2.944	4.6628	7.2085	6.1787	4.1559	5.3978
Z023E0195	10.8704	5.2452	5.655	5.8666	10.0424	4.3329	5.5047	0.8168	4.2033	8.4515
Z023E0196	-14.2682	-7.9491	-11.4654	-10.9194	-5.611	-10.4311	-8.2508	-6.8417	-10.1556	-9.906
Z023E0197	1.6491	1.5793	1.8974	2.2987	-2.6873	-1.2962	-0.03084	3.8762	4.7817	1.9102
Z023E0198	0.08562	-2.186	1.4652	0.4081	-2.2316	-4.2708	0.4899	1.1202	-0.6406	-2.2903
Z023E0199	5.3676	0.8365	1.0184	1.792	1.7241	-2.7479	2.5888	0.08345	-2.077	1.9032
Z023E0200	-2.005	-0.08139	0.662	-0.03278	-1.4646	-5.0541	0.08897	3.4209	-3.3786	1.3719
Z024E0001	-6.8442	-3.9827	-4.0476	-5.7747	-1.5468	-3.1726	-6.7092	1.5327	-6.0633	-3.9066
Z024E0002	-6.2249	-5.7137	-8.6755	-5.0663	1.9693	-9.1554	-5.135	-7.1774	-3.3623	-5.4523
Z024E0004	-2.4113	-0.7378	-0.3827	-3.6113	0.5658	-2.464	-2.8993	1.009	-2.9368	-1.3176
Z024E0005	6.7619	4.6119	2.7518	4.8396	3.4549	4.9094	5.6551	8.8702	6.6718	5.7124
Z024E0006	-11.5109	-6.9692	-3.7278	-6.2278	-14.653	-4.7394	-10.4592	-3.7884	-9.0235	-7.4944
Z024E0008	7.4237	6.0282	3.043	8.7345	9.0668	7.7209	4	11.0048	10.3111	6.3356
Z024E0009	-6.0333	-3.4108	-6.9977	-4.5069	-3.3081	-2.046	-3.9279	0.02053	-2.0351	-4.5463
Z024E0010	0.6952	4.2016	-1.6126	2.5897	6.3275	1.2405	5.8126	2.9731	1.3546	2.078
Z024E0011	6.8547	4.9265	2.5324	6.0904	8.2453	3.6472	4.6226	2.9354	5.2188	6.0777
Z024E0012	0.05135	2.1555	3.9625	1.2064	5.207	2.908	1.7639	-3.5811	1.6269	0.8496
Z024E0013	-3.1131	-5.2694	-2.8077	-4.5118	1.3523	-2.9519	-6.3549	2.1073	-4.5105	-4.7638
Z024E0014	9.6089	4.0844	6.5063	4.3434	4.097	7.999	4.9897	7.5859	5.5201	5.1319
Z024E0015	-3.8411	-8.2001	-3.3897	-7.7439	-12.0422	-8.7217	-6.6207	-2.4724	-6.0253	-5.1709
Z024E0016	-1.7917	-2.7483	-6.2741	-2.3683	0.2758	-7.0204	-5.949	1.1573	-5.45	-2.0734
Z024E0017	-0.9859	0.546	-4.0339	-1.4446	-1.7228	-3.3148	0.1852	3.8459	-1.8906	-1.44
Z024E0019	9.8937	6.5531	10.8338	9.9599	2.5969	11.092	3.3003	11.2587	10.7254	6.8272
Z024E0020	5.2061	7.3567	7.5864	7.3044	7.5148	7.6299	8.6335	6.6865	6.2226	6.644
Z024E0021	8.2804	6.2337	8.045	7.1277	7.9756	4.2861	7.2835	8.3144	6.8279	5.6076
Z024E0022	-1.3829	3.3286	1.9204	2.4289	4.7785	2.564	3.9678	0.7991	1.4799	2.4749
Z024E0023	-5.3927	-6.8468	-8.3148	-5.4168	-4.8717	-6.7117	-4.643	-4.3757	-5.5827	-4.4635
Z024E0024	6.2699	3.9654	-1.9695	2.6568	6.1961	2.2023	6.1827	7.3233	4.8985	2.5066
Z024E0025	0.9629	-0.6335	5.4837	-1.5512	1.6781	-0.975	-3.804	-3.543	-2.0219	-0.7256
Z024E0026	-2.1898	-0.1176	2.1236	-1.7346	-2.2447	-0.475	-2.4501	4.0666	-1.0509	0.4469
Z024E0027	0.2281	1.2959	0.5304	0.9708	0.8934	0.04754	5.5103	5.733	0.6263	3.1884
Z024E0028	6.0105	7.2321	8.963	7.2498	6.6503	5.519	7.5357	9.3077	9.47	8.6439
Z024E0029	-1.1648	-5.3482	-3.8124	-5.6386	-7.2479	-4.0977	-3.104	-2.8971	-6.1405	-4.043
Z024E0030	6.8572	6.4191	7.8292	4.0552	3.5432	1.6747	4.9715	7.3708	3.8383	6.0971
Z024E0032	0.1822	4.1039	-1.5575	3.8624	1.5132	5.1908	4.895	5.1015	1.9365	3.0132
Z024E0033	8.0182	5.4041	8.8415	6.5537	3.2203	4.1274	5.6029	7.753	4.3484	6.9107
Z024E0034	8.2187	6.514	2.1499	4.6665	12.6466	5.9971	6.0345	2.2689	3.9925	5.4325
Z024E0035	5.9049	4.8627	9.7061	6.1295	4.4135	6.4827	6.9607	2.8328	3.5862	5.2769
Z024E0036	3.9376	2.1041	1.2418	2.9851	5.2502	4.3946	3.7409	3.8782	1.6937	0.8302
Z024E0037	1.0775	1.6852	-1.1195	2.8504	-0.5291	4.7754	-3.904	3.6901	2.769	1.6047
Z024E0038	7.3897	8.6814	11.3924	6.953	8.6549	8.3654	11.591	10.3418	5.7663	8.1513
Z024E0039	-3.9461	-4.7889	-4.6694	-5.3563	-9.6127	-4.2118	-5.3062	-8.1686	-4.5097	-5.8984
Z024E0040	1.7036	0.5326	-0.6474	0.1959	3.9384	1.758	1.5728	-3.1269	1.1154	-0.602
Z024E0041	-6.4958	-4.1472	-2.5897	-3.0355	-9.7651	-5.6059	-2.1015	-0.8285	-6.0097	-5.0095
Z024E0042	7.3376	9.9374	13.6098	10.7652	4.2553	9.6031	11.6885	4.7975	10.7466	9.3489
Z024E0043	-4.2699	-1.0182	-7.8472	-1.4586	-6.3238	-1.8471	-0.1048	-5.3333	0.432	-2.7712
Z024E0044	2.8121	2.1058	2.1623	0.8429	0.3461	4.8508	-0.1039	0.5352	1.7422	2.2626
Z024E0045	2.6502	1.953	9.414	4.2853	5.335	2.5367	2.5512	6.1729	2.3234	4.4954
Z024E0046	-8.3723	-8.7554	-12.9632	-7.6646	-8.9437	-11.024	-6.3148	-4.0358	-9.4961	-8.4035
Z024E0047	5.311	7.0359	8.5962	4.4116	10.6288	5.5465	8.9927	2.9043	5.0812	4.5109
Z024E0048	2.7093	3.0858	-1.3053	3.4022	5.5737	2.2715	-0.3194	0.3913	5.1645	3.7276
Z024E0049	-5.6641	-8.5255	-4.182	-6.6515	-9.5432	-6.3948	-4.2997	-8.7294	-4.4838	-6.3015
Z024E0050	-8.9888	-9.0661	-7.5676	-11.1342	-8.28	-8.1232	-7.6415	-11.3259	-7.6942	-9.0592
Z024E0051	-7.744	-6.0764	-8.2218	-7.0677	-5.5269	-11.3392	-8.0162	-11.7833	-8.2708	-8.5278
Z024E0052	18.8841	15.1749	21.1223	14.0208	16.2303	15.3204	9.7477	18.613	15.8619	15.2945
Z024E0053	-9.5253	-10.066	-9.0589	-7.6966	-2.9408	-11.0033	-13.1166	-12.4493	-9.4724	-9.4088
Z024E0054	4.2239	0.9969	4.0575	3.1159	-0.4092	-0.00257	-1.7868	-2.5606	-0.4264	1.9638
Z024E0055	2.0401	-0.07863	-2.247	-0.1165	-3.322	-2.1679	2.0427	-1.6453	-1.7379	0.4941
Z024E0056	-2.2068	-2.4889	-5.2854	-3.2086	4.0632	-3.5784	-0.2186	-3.9191	-4.3168	-2.1348
Z024E0057	5.2084	4.1124	0.4463	4.7002	11.756	6.5911	7.5891	8.785	2.7837	3.9972
Z024E0058	-11.4899	-10.8881	-6.7749	-9.1218	-7.4794	-11.3802	-12.8715	-13.6471	-10.8121	-9.9728
Z024E0059	-6.1949	-5.2576	-1.1063	-3.5968	-2.1208	-5.6612	-7.4976	-7.9793	-4.876	-4.301
Z024E0060	2.7682	1.5211	6.0492	2.4792	5.0389	2.3627	2.869	5.8328	0.7278	2.2825
Z024E0061	-5.5878	-5.7396	-9.3694	-7.0591	-4.6976	-7.6905	-9.3699	-10.1994	-5.3329	-6.3383
Z024E0062	4.14	2.1575	-3.2866	1.4801	-5.9599	4.4535	-3.5599	1.728	1.5635	0.3889
Z024E0063	8.5224	8.5924	5.9092	6.5517	2.327	7.4715	4.3272	10.9161	8.2332	6.8552
Z024E0068	5.6407	4.6807	5.4264	8.0851	3.3409	8.0091	1.1472	2.6753	5.9258	6.2836
Z024E0069	-5.0118	-5.8098	-8.2973	-7.0519	-8.2087	-5.0698	-10.6035	-9.6752	-4.4421	-5.825
Z024E0070	-3.2234	-4.7181	-0.4939	-4.0671	-3.6866	-6.0477	-5.0163	-5.9412	-4.848	-2.2111
Z024E0071	-5.85	-4.3011	-8.9655	-4.4125	-12.3852	-2.8532	-6.378	-6.7224	-4.3593	-4.464
Z024E0072	1.0635	-1.1639	-5.5429	0.5704	2.4911	0.02437	2.8979	3.5858	-0.06273	1.0097
Z024E0073	4.4069	1.1419	-0.912	3.8267	0.1665	3.0527	2.4841	-1.2502	2.0957	3.0071
Z024E0074	-8.8269	-8.911	-8.6	-8.7601	-12.2307	-10.7313	-6.4302	-12.6467	-9.8688	-10.4143
Z024E0075	-2.7925	-1.3632	-4.9892	-2.1449	-3.0376	1.7143	-4.2064	-3.5995	-1.1347	0.2318
Z024E0076	10.7201	13.3709	15.3826	10.8965	9.1144	9.571	15.2948	12.122	13.0231	11.4845
Z024E0077	-5.5626	-3.938	-0.5718	-2.6526	-4.9331	-4.5905	-3.3019	-6.0293	-4.6845	-2.0745
Z024E0078	4.745	3.7959	-3.4551	2.1379	-3.9843	3.4492	0.2804	2.1368	2.0246	2.1378
Z024E0079	3.8297	4.3029	2.6398	4.5027	7.1636	4.6698	5.0862	5.0451	5.8875	5.8542
Z024E0080	2.3194	4.5072	5.0559	3.6171	7.3184	4.1564	4.078	5.2438	2.0346	2.2511
Z024E0081	-0.81	-1.3443	4.349	0.05081	4.742	1.1784	0.8823	4.3161	1.9953	0.921
Z024E0082	-6.9122	-2.6581	-3.8346	-3.4615	-2.3497	-6.1599	-6.066	-6.1017	-2.227	-3.3388
Z024E0083	1.7591	3.336	-0.6333	4.7071	8.6382	2.7292	5.9453	2.4891	1.5272	2.8326
Z024E0084	-2.7238	-3.6444	-1.0737	-2.9413	-8.2397	-2.8368	-3.2547	-0.6449	-2.1888	-2.9294
Z024E0085	-0.489	-5.5567	0.2066	-5.9014	0.4409	-3.3698	-1.3917	-8.5217	-6.1813	-3.4725
Z024E0086	-5.8771	-2.0026	-6.5998	-4.1921	-8.7407	-3.6755	-2.5467	-6.7828	-1.6739	-3.5222
Z024E0087	2.5138	2.9424	7.3652	1.6072	1.3575	5.5678	-0.3444	7.9026	3.2028	3.6214
Z024E0088	-2.3981	-5.4231	-2.0647	-5.293	-4.7213	-3.2366	-3.5899	-6.9806	-3.132	-4.859
Z024E0089	-0.9938	-1.1399	3.7502	-1.655	4.526	-0.4153	-3.0238	-3.7054	0.6361	-0.2886
Z024E0090	-0.03306	3.4242	4.62	1.6501	0.622	4.4812	-0.9746	7.7342	5.1434	3.9012
Z024E0091	7.1971	5.1051	8.7789	4.4257	2.7937	8.5573	6.1298	2.4269	3.0564	7.1257
Z024E0092	9.5239	5.6992	7.6182	7.3348	3.3861	6.7953	7.8805	9.1096	7.4676	5.7853
Z024E0093	0.3764	-2.7948	-3.4159	-3.1891	1.9952	-2.5305	-3.2474	-4.0636	-1.7477	-3.1383
Z024E0094	-13.373	-11.4642	-13.479	-8.8379	-14.9325	-10.2706	-8.8052	-7.7571	-9.0834	-9.8089
Z024E0095	4.2152	1.3583	2.4395	1.0162	0.1539	1.0827	1.1621	0.3005	2.9417	0.8158
Z024E0096	-9.6251	-7.3064	-12.2189	-7.9776	-13.0355	-6.408	-4.6816	-4.8321	-8.3907	-7.4892
Z024E0097	5.8349	4.6319	7.7753	3.3032	7.4203	3.0185	7.2984	-1.034	3.5052	3.5271
Z024E0098	-0.9686	-1.6372	-1.7772	-1.5365	-4.5816	-3.3603	-4.3483	-1.9193	-2.9124	-2.1441
Z024E0099	9.4284	8.0571	8.8227	7.0065	12.89	7.647	8.1942	6.1105	7.3837	8.3994
Z024E0100	7.4687	7.0955	6.3137	5.3452	5.1313	7.9241	8.402	1.5316	6.9807	6.3392
Z024E0101	-0.1423	-0.7421	-0.818	0.6376	0.964	-0.1825	0.2597	0.8661	-1.331	0.3982
Z024E0102	4.1905	1.112	3.383	0.1265	2.7349	0.03893	-3.5166	2.2066	1.1709	0.2299
Z024E0103	-2.9664	-0.9296	-6.5792	0.7126	-1.5778	-2.8165	-0.4778	-3.0148	1.8274	-2.1338
Z024E0104	0.2619	4.961	-1.2206	5.4584	0.2432	5.2362	8.2843	2.5892	3.5029	5.5138
Z024E0105	0.1273	2.7557	4.7769	2.0194	1.0385	2.6258	6.3231	3.8083	5.478	4.1095
Z024E0106	0.9252	2.781	3.0528	3.6565	0.2959	1.555	3.4104	5.0598	4.1003	0.7855
Z024E0107	6.1277	8.9171	4.9896	8.0247	5.0547	9.7959	5.0138	5.497	7.5972	8.4488
Z024E0108	-6.1382	-4.3219	-5.0961	-3.9543	-7.4461	-2.3481	-4.2358	-8.0396	-4.4863	-4.7699
Z024E0109	-11.3961	-9.9657	-10.9225	-10.3392	-11.1193	-9.7653	-6.596	-12.1907	-11.2413	-9.976
Z024E0110	0.7185	-1.4629	1.8872	-1.1051	5.1356	0.8758	-1.2143	-3.431	1.0428	-1.3396
Z024E0111	-8.9663	-6.0879	-5.8891	-7.9175	-6.1278	-9.2041	-8.0484	-9.2707	-5.8091	-7.2409
Z024E0112	-2.2638	-5.1886	-6.8178	-3.6463	-2.9517	-4.1105	-4.7482	-2.9031	-3.5418	-4.0267
Z024E0113	-3.4729	-0.717	-0.3353	-1.2324	-2.1073	-0.5367	1.3902	2.5903	-2.477	-0.1211
Z024E0114	11.9201	7.3058	7.7884	10.7581	4.1001	7.1074	7.5608	5.6733	9.2151	8.0897
Z024E0115	-0.7874	-0.6299	3.9717	1.9555	-4.8424	0.01557	0.7341	4.3802	0.6503	0.4588
Z024E0116	0.3464	0.3054	0.4365	0.5133	-6.441	-2.103	-4.5909	-5.3212	-2.1304	-1.4081
Z024E0117	0.1132	-0.7516	3.5625	-1.5931	-1.4178	-1.5548	0.1596	2.8589	-1.335	-1.1501
Z024E0118	-5.2296	-7.4367	-7.4829	-7.0975	-10.0326	-8.3367	-3.7093	-10.6729	-8.747	-6.0894
Z024E0119	-1.8465	-0.3642	1.621	-1.8234	3.4444	1.818	3.141	-1.5336	1.4016	-0.5912
Z024E0120	8.2286	9.6811	7.1642	9.5667	10.5016	8.2841	8.9102	12.1219	7.6761	7.6364
Z024E0121	-13.7608	-11.8352	-7.6659	-11.2798	-17.1421	-10.8404	-9.7192	-6.9981	-8.498	-9.6885
Z024E0122	-8.2458	-7.3362	-4.599	-5.8678	-9.6043	-5.6006	-9.2335	-10.3286	-7.1376	-7.3161
Z024E0123	-14.4618	-11.1047	-12.4286	-10.3034	-16.2692	-10.6663	-12.1577	-10.8969	-13.0552	-12.2808
Z024E0124	0.1798	3.2611	4.1964	0.8678	0.1181	1.5836	-0.218	-1.2369	0.09158	0.8094
Z024E0125	-4.8617	-4.505	-5.3519	-3.9683	-3.4077	-4.04	-1.1549	-6.1505	-3.0835	-3.3953
Z024E0126	2.1448	-0.3336	0.9013	0.6059	-0.1183	0.3478	-0.08735	2.7782	1.5083	-0.5291
Z024E0127	-3.3976	-1.994	0.7035	-1.1696	-4.6358	-1.5981	0.4208	-5.0494	-0.1196	-0.02819
Z024E0128	-2.0428	-2.7107	-6.3507	-4.1484	-1.4292	-4.7146	-6.2859	-7.619	-2.1672	-3.1869
Z024E0129	-6.2767	-4.3084	-7.2811	-4.9569	-7.1913	-6.588	-5.595	-0.2583	-5.2866	-4.8641
Z024E0130	3.9399	2.4611	5.6569	1.6107	-0.05779	2.98	5.1761	0.5886	0.8402	2.0882
Z024E0131	-4.8336	-3.1455	-3.4735	-2.2981	-8.6557	-5.1223	-1.9495	-8.9169	-1.6084	-3.3019
Z024E0132	3.9824	7.1241	1.5916	4.9667	2.0717	4.7728	1.3119	2.1179	4.9658	6.8334
Z024E0133	-4.4127	-2.5489	-1.2987	-3.7333	-8.4027	-1.9517	-5.5002	-6.174	-4.7849	-3.0727
Z024E0134	2.2865	4.8034	5.3348	4.7821	8.5078	4.3668	2.8162	7.3428	4.6711	2.9546
Z024E0135	6.864	5.4439	9.0806	4.5899	4.745	3.4941	7.6225	1.7033	3.4854	5.2252
Z024E0136	-5.8917	-5.7262	-1.7428	-5.4367	-4.5442	-4.42	-4.0064	-1.474	-6.6579	-5.7499
Z024E0137	2.051	2.2055	4.6246	3.0104	4.56	1.2371	-1.9523	3.8108	3.1231	3.2168
Z024E0138	5.2135	3.2843	-0.09508	2.8409	1.7489	3.2926	1.094	6.1904	1.045	0.9243
Z024E0139	3.7243	4.04	4.5883	4.8644	0.4331	1.7781	5.4835	6.6282	2.1022	2.8673
Z024E0140	-5.8446	-4.2777	-8.3932	-4.9565	-8.0535	-3.739	-1.7148	-0.4562	-3.5155	-5.3368
Z024E0141	1.4001	-0.3715	3.6327	1.3989	6.7039	-1.4071	-1.4504	-1.7293	0.6816	0.1613
Z024E0142	2.2509	-0.2782	3.6908	1.9644	-1.4095	4.335	4.1041	-1.8737	1.0849	0.3521
Z024E0144	0.3113	0.05514	-1.406	2.2316	3.8321	1.7567	0.9713	-2.3539	0.7932	1.8777
Z024E0145	10.0634	6.6471	3.7492	7.4713	7.2708	10.0236	10.0832	5.09	9.3826	7.1376
Z024E0146	3.6706	1.8381	2.043	3.3448	3.1616	2.1204	3.5396	-3.6631	0.7766	1.8548
Z024E0147	16.0203	13.1954	10.1087	9.4902	16.5928	11.2452	15.2971	13.2808	9.2687	11.4595
Z024E0148	2.4815	3.0569	2.4451	0.9331	3.5532	5.3102	-1.8308	6.2507	1.3185	1.8315
Z024E0149	-6.5484	-5.9146	-4.3263	-3.289	-3.3387	-4.9954	-4.0455	-1.7614	-2.599	-3.7662
Z024E0150	5.2077	4.2623	-0.5714	1.7274	-1.5567	0.5573	1.0376	6.3581	1.8362	2.5669
Z024E0151	-3.1188	-3.0642	-3.8867	-2.3703	-1.8045	-1.6331	-1.1902	-6.0939	-1.2013	-2.4331
Z024E0152	-1.4265	-1.5502	3.2818	-0.3729	-0.2382	1.9496	0.7959	-2.5902	-1.3482	0.7907
Z024E0153	-7.2391	-5.7936	-6.8519	-5.6666	-7.5153	-3.3302	-5.15	-1.8806	-3.1637	-5.4958
Z024E0154	6.8985	8.8004	11.5423	8.907	13.4921	5.9097	11.4743	14.9365	10.4613	8.7473
Z024E0155	-9.4446	-8.7537	-7.5999	-8.3203	-6.9512	-6.5981	-5.3364	-3.4168	-8.8544	-8.1706
Z024E0156	14.5419	8.3087	6.4782	8.0041	14.5568	9.6823	10.7717	12.7006	7.4047	8.9591
Z024E0157	-0.3269	2.4921	3.8378	3.1972	6.3233	1.1983	6.1031	5.5241	3.4074	2.2507
Z024E0158	1.2175	-0.338	-3.9595	-0.9583	-0.9894	-3.9768	0.9484	0.3383	0.4086	-0.5559
Z024E0159	2.3964	4.069	7.2926	2.247	4.4862	3.6494	4.0776	-0.2232	1.4573	2.7499
Z024E0161	-4.2976	-3.3688	-6.4735	-1.2076	-6.4005	-1.1331	-2.043	-5.7119	-4.7587	-3.337
Z024E0162	-12.9458	-8.9602	-14.0056	-10.1524	-5.2146	-8.5127	-10.2598	-2.8155	-10.6215	-9.3046
Z024E0163	0.6701	-1.6966	2.5496	1.7198	5.5532	-1.5244	-2.633	-4.2242	-1.2261	-0.7669
Z024E0164	-8.8078	-10.5183	-7.382	-10.8748	-8.0962	-8.8462	-7.311	-7.0171	-10.1442	-9.158
Z024E0165	9.0993	9.8121	9.8896	7.9099	6.7607	8.2676	9.9876	5.2556	10.971	8.3224
Z024E0166	3.9854	2.208	1.6652	0.5299	-5.4926	1.3119	1.6584	-1.8229	-0.1665	0.3069
Z024E0167	-1.9478	-2.9858	-5.5947	-3.6905	-6.9474	-2.0203	-2.7673	-4.2384	-3.9115	-3.1053
Z024E0168	3.5018	6.6881	7.876	5.3888	10.0807	2.334	0.6793	4.7518	3.3478	3.8533
Z024E0170	-1.4336	-2.2894	-3.7788	-2.2052	-7.1789	-0.1344	-4.9303	-3.5479	-3.2	-1.2075
Z024E0171	-1.0983	-1.8516	-3.6196	-2.0403	2.6325	-3.2054	-3.733	-5.0956	-0.5963	-1.1088
Z024E0172	2.3699	3.3361	4.5832	3.2381	-0.175	4.357	4.6216	-1.5875	4.7015	4.1517
Z024E0173	-1.7762	-6.9573	-2.8819	-5.9329	-0.2271	-6.1615	-4.1784	-8.3804	-4.435	-4.0093
Z024E0174	-2.9114	-5.2998	-1.4604	-5.4647	-8.2379	-2.5071	-7.544	-0.588	-2.7922	-4.7588
Z024E0177	-2.5465	-1.5588	0.01445	-2.743	4.0627	0.2204	-5.8416	1.2104	-0.05063	-3.2085
Z024E0178	6.8342	9.707	12.4292	8.4146	13.8122	9.9358	6.735	13.0776	9.1911	7.6426
Z024E0179	-2.7801	0.559	-1.6394	-1.571	1.4646	-3.445	-1.4781	2.5068	-0.3324	-0.114
Z024E0180	-9.1683	-9.9898	-12.8495	-10.9018	-7.8844	-9.7055	-11.1077	-7.1056	-7.2906	-8.4499
Z024E0182	3.033	3.2699	-2.091	4.6254	1.3242	4.1031	0.473	0.1837	6.6595	4.4289
Z024E0183	-2.4436	-1.221	1.3264	-0.4092	3.6613	-1.3733	2.4916	1.3837	-2.491	-2.1334
Z024E0184	-2.3351	-3.2593	-3.0365	-2.9533	-3.2064	-4.1308	-4.2184	-1.9595	-4.2721	-2.4167
Z024E0186	-4.9406	-2.7628	-1.715	-1.2448	2.7945	-2.566	3.1298	1.8458	-2.5563	-0.2614
Z024E0187	8.9729	5.153	9.6737	4.827	7.2381	3.4499	5.8949	3.3664	6.5204	4.5776
Z024E0188	-6.2731	-5.4894	0.312	-5.6561	0.9966	-6.7863	-2.1978	-6.1095	-3.5755	-4.2811
Z024E0189	-14.4842	-14.5248	-14.8366	-13.7901	-8.7533	-15.0771	-15.6903	-10.4747	-13.6218	-13.5514
Z024E0191	1.4458	3.5314	2.8684	4.1343	4.1734	4.3034	6.0926	2.5441	3.2022	4.4546
Z024E0192	4.6925	5.7246	7.7939	6.3162	5.8746	7.8085	7.3503	1.558	3.657	5.1302
Z024E0193	-5.9644	-6.8733	-8.8035	-4.8748	-7.1737	-4.8372	-6.3274	-10.4417	-6.6269	-6.9046
Z024E0194	4.615	2.7192	-1.9545	2.1318	1.3325	0.6419	2.9373	4.6396	0.8188	1.0917
Z024E0195	4.1754	6.934	0.2244	5.376	10.6312	5.7806	5.5368	4.2928	7.5465	4.8557
Z024E0196	0.2338	-1.2633	-5.1198	-2.7722	-1.6475	-4.0124	-3.6937	-4.7215	-2.0902	-1.6294
Z024E0198	-1.1054	-1.3288	-2.8846	-0.645	-6.4231	-1.3373	-1.142	1.2373	-0.2452	-2.089
Z024E0199	-2.9662	-0.1336	-3.3516	0.2888	0.7922	2.1352	2.0192	-2.2014	-1.2727	-2.1795
Z024E0200	3.4977	1.5955	2.1526	3.1364	-0.4668	5.9561	2.9403	-0.3343	2.6398	2.3521
Z025E0001	-0.7341	3.5888	4.4099	1.9171	1.6736	-0.7551	3.8614	1.2786	-0.6912	4.3161
Z025E0002	5.7907	5.6042	3.3142	3.3416	1.2123	-0.06462	2.918	2.994	3.3245	1.8277
Z025E0003	16.3204	13.7201	12.0774	12.0691	9.8873	11.9841	11.4054	9.5583	14.6008	9.528
Z025E0004	-1.6793	-0.07702	2.7404	0.6573	-3.8584	1.3917	0.6332	-0.3924	3.6527	-2.0962
Z025E0005	0.1445	-4.1123	-5.1565	-2.5869	-0.5654	-3.4997	-2.6699	-3.429	0.4442	-3.66
Z025E0006	-10.8764	-9.2441	-11.5378	-10.1866	-12.1858	-10.9876	-9.9464	-9.1868	-13.1193	-8.9243
Z025E0007	-1.8661	1.1938	-0.9025	-0.5767	-2.776	1.0938	1.5537	0.3182	2.309	0.4533
Z025E0008	-4.6344	-9.6154	-8.6821	-8.2972	-8.9252	-8.0275	-8.8144	-8.2763	-6.5662	-9.2831
Z025E0009	-12.5535	-2.6115	-1.8814	-3.4428	-1.0729	-1.1264	-1.6751	-3.6708	-0.3495	-4.5379
Z025E0010	13.8915	14.6229	15.937	14.6297	12.9445	11.4579	15.0242	14.7635	14.5542	13.8566
Z025E0011	14.6911	13.13	10.7159	9.969	12.1882	8.2075	7.4719	10.6042	4.7412	8.4138
Z025E0015	-8.6632	-1.2006	-2.5766	-1.1228	-4.5786	-3.8906	-1.9141	-0.8533	-4.1628	-3.2228
Z025E0016	-2.6003	-4.3649	-2.948	-1.355	-0.2549	-1.9288	-2.5353	-0.5219	-5.0905	-0.4497
Z025E0017	-8.6768	-5.2411	-8.4287	-5.5681	-3.1694	-4.4204	-6.5144	-4.8249	-7.9713	-4.2112
Z025E0018	15.1228	16.2354	12.7584	14.4784	14.7887	12.7899	16.6966	14.3826	10.1729	13.834
Z025E0019	-5.2331	2.352	4.1569	1.1218	2.2753	5.4198	2.8129	2.7609	-1.6607	0.9808
Z025E0020	2.9815	2.3236	3.8898	2.7934	-0.0901	3.3949	4.3911	3.4203	6.5621	4.8602
Z025E0021	5.9746	-0.7728	0.9677	2.0655	3.2304	0.7689	3.3916	2.2272	5.0014	3.5268
Z025E0022	2.5505	0.9957	3.0928	0.9924	2.4817	-0.06819	-1.551	0.5122	-2.5551	1.7998
Z025E0023	2.185	4.2317	2.2684	3.8373	1.4474	4.7273	2.5999	4.0504	6.6895	5.4122
Z025E0024	-5.2302	-6.2385	-4.6691	-8.3711	-5.0832	-8.7087	-8.4083	-7.3124	-9.1112	-7.2079
Z025E0025	-0.8539	-3.6646	-5.3508	-2.2033	-0.7696	-6.065	-1.5174	-1.2419	1.3163	-0.7916
Z025E0026	9.7837	2.8074	6.8559	3.8601	6.148	2.0297	3.2684	4.3266	7.7699	5.4543
Z025E0027	-0.3898	-6.0761	-4.074	-3.9376	-4.538	-3.3537	-3.5499	-3.2855	-2.6121	-2.5005
Z025E0028	-5.3684	-4.0332	-2.9028	-5.2181	-4.9763	-3.6725	-2.3155	-4.1424	-4.6596	-2.75
Z025E0029	-2.0708	-7.7449	-7.7171	-6.6814	-3.9289	-4.7617	-4.9919	-6.8847	-4.8159	-6.8354
Z025E0030	1.0555	6.8124	1.9119	3.6276	0.3625	3.4153	2.8835	4.5982	7.6508	4.1911
Z025E0032	-0.9597	0.5029	-1.3111	-1.0528	1.7782	0.5178	-1.4515	0.2102	-5.1333	-1.9466
Z025E0034	3.2608	0.1379	4.298	2.4246	4.3612	3.8083	3.2045	4.8832	6.4405	4.7501
Z025E0035	0.9954	-3.9283	-1.4663	-3.1572	-3.2702	-3.8432	-1.9798	-4.6819	1.7694	-1.5654
Z025E0036	13.6175	3.8309	8.1985	6.6896	2.9127	3.3463	4.1828	4.5478	4.4739	5.0814
Z025E0037	10.6887	5.0525	1.7129	4.5825	2.0047	3.6684	3.6295	4.2455	6.4641	3.0684
Z025E0038	0.3023	0.604	6.2382	1.6619	5.0108	3.9457	0.7304	4.2201	-3.9956	4.0262
Z025E0039	5.1629	4.6505	1.3645	1.9311	3.8133	6.7063	2.0435	4.509	-3.549	2.3372
Z025E0040	-4.6747	0.9031	-4.0064	-1.05	1.7328	-0.6702	-1.401	-0.5912	-5.2984	-2.5061
Z025E0041	7.5441	7.8706	8.4089	9.2509	9.3482	7.2488	8.5616	9.5818	7.4804	7.2845
Z025E0042	15.3662	10.8473	6.9212	9.4179	11.2289	8.3741	8.8729	9.4713	13.3742	10.6698
Z025E0043	-7.9823	-8.7711	-5.3497	-6.5046	-4.9791	-5.1441	-8.8111	-7.5691	-1.7737	-6.6174
Z025E0044	-1.7723	2.2021	-3.7709	0.4628	-3.736	0.4899	-1.5671	-0.205	-5.0014	2.6763
Z025E0045	-1.5678	-3.0981	-2.5328	-4.5022	-5.3572	-5.2741	-7.2852	-4.9535	-4.117	-2.4402
Z025E0046	8.4821	-0.3725	1.1965	1.6863	-2.489	1.5877	0.7157	1.2492	-2.6427	2.7691
Z025E0047	-3.7129	7.4226	8.2376	4.5626	4.5694	2.9351	4.7808	3.6942	1.827	3.9257
Z025E0048	-16.5547	-16.4371	-16.2762	-13.1793	-12.3573	-15.5457	-14.8678	-12.9811	-21.5516	-14.2063
Z025E0049	14.0415	1.4228	5.6742	5.0315	7.3981	3.522	4.0589	5.15	5.3955	3.9479
Z025E0050	-0.2648	1.2651	1.8096	-2.5919	0.9707	0.07392	-0.4345	-2.6034	-6.8586	-3.9203
Z025E0051	8.0283	5.8544	6.6296	7.2139	7.8374	4.8333	7.4262	5.6654	2.9896	6.0591
Z025E0052	11.1946	4.3007	8.2709	5.6401	7.2406	8.6457	6.4643	5.8274	9.1199	5.815
Z025E0053	-3.8044	0.4271	-1.7486	2.0041	-1.9839	0.8591	2.6361	-0.6421	3.5442	-1.0544
Z025E0054	0.09834	-1.8172	-3.2301	-2.5625	-0.1841	-1.4385	-0.3617	0.4082	-3.9279	-3.0091
Z025E0055	-3.0121	2.8013	4.5265	3.6965	5.6393	6.4875	5.3849	6.1538	6.5924	4.9788
Z025E0056	13.7289	8.2032	10.9292	8.5877	7.5527	11.6159	9.897	10.1299	8.4838	8.1267
Z025E0057	5.5862	2.3839	-1.5632	0.786	2.2985	3.2275	0.3118	1.8401	3.3602	1.7504
Z025E0058	0.2254	5.8198	5.1708	3.6889	4.0766	6.4943	4.8667	5.7122	3.0446	5.8946
Z025E0059	-13.4127	-7.0602	-10.3708	-5.7496	-10.1132	-5.0638	-6.1172	-7.9169	-6.9887	-8.6401
Z025E0060	10.0176	16.4338	14.1781	14.8397	15.6635	10.2465	14.4397	12.791	13.6409	14.3743
Z025E0061	7.5537	2.6244	2.8979	-0.3858	1.7025	-0.9355	0.7519	-0.4411	-4.1663	-0.00863
Z025E0063	8.8227	11.4317	8.1543	5.053	7.8888	5.5255	5.1672	5.5925	11.3622	6.1872
Z025E0064	-5.9916	-6.6443	-5.1861	-1.8714	-4.9541	-4.3194	-3.5137	-1.3031	0.7901	-1.9215
Z025E0065	8.9272	4.5397	5.2668	2.6315	3.3466	3.8904	3.3065	4.1283	-1.0758	5.065
Z025E0066	-3.6912	-5.9598	-4.1489	-3.9845	-0.7653	-1.9109	-2.0006	-2.3329	0.1774	-4.6796
Z025E0067	0.1288	3.3236	5.8572	4.2634	7.2022	4.9214	3.0438	5.3094	7.8914	1.6735
Z025E0068	-3.4032	3.8692	2.3551	1.1159	-0.8438	-0.8993	2.2763	1.7649	5.7275	0.2939
Z025E0069	-11.7652	-8.9755	-7.4312	-9.0897	-12.0735	-5.9515	-8.2336	-8.6227	-13.4377	-9.5899
Z025E0070	-3.4273	-0.951	-1.9637	0.07759	-3.0493	1.944	-1.1181	0.7629	-6.4166	-1.8011
Z025E0071	-13.275	-13.7891	-13.7813	-10.7905	-8.9574	-10.4117	-13.1932	-12.6152	-4.9261	-9.7684
Z025E0073	1.4041	5.6492	4.0626	3.3814	4.8477	6.0703	2.522	3.2182	1.5766	4.0719
Z025E0074	2.5795	3.5906	-1.5266	1.7168	2.2141	3.0376	2.8024	0.7531	-0.3779	2.2095
Z025E0075	0.9635	-3.5901	-1.936	-4.5338	-0.6012	-1.9839	-4.4939	-2.4266	0.5367	-3.8001
Z025E0076	7.4876	2.989	5.4169	5.3095	8.3497	4.1211	6.433	6.0878	8.285	4.222
Z025E0077	-2.2931	0.724	3.6232	-0.1927	-1.7748	2.7563	-0.4354	-0.7827	4.3869	2.0282
Z025E0078	-7.0625	-6.5853	-4.6856	-5.7547	-3.3795	-5.0627	-6.9667	-6.1878	-8.6623	-7.1635
Z025E0079	18.0294	11.502	13.8433	9.1597	10.3268	9.3951	8.1788	9.7101	15.0473	10.7539
Z025E0080	-1.7058	-2.15	-7.1332	-4.8963	-1.4517	-4.1689	-3.5699	-2.8815	-9.7183	-4.6779
Z025E0081	-6.4909	0.5372	1.3586	-1.2726	2.3992	-0.7795	1.0531	0.9258	-2.3593	-2.3003
Z025E0082	-5.4882	-14.0286	-13.3925	-10.6062	-14.2842	-11.7157	-12.0854	-12.0113	-14.0733	-11.7072
Z025E0083	-0.4825	2.0983	1.8627	2.0629	5.4552	-0.3545	-0.6298	1.0575	7.4037	-1.4663
Z025E0084	2.07	2.6046	5.9017	5.1197	1.2763	3.3369	4.2673	4.071	7.5292	2.3357
Z025E0085	-7.6866	-4.0943	-2.6424	-5.256	-7.7094	-4.0163	-3.7322	-5.5401	-1.7724	-4.8566
Z025E0086	7.1536	2.6505	5.7542	6.7967	8.9292	7.6653	7.3677	5.1335	3.39	4.4355
Z025E0087	1.4147	3.4739	2.5782	3.03	0.6033	3.5847	1.0971	3.0571	5.6384	1.3166
Z025E0088	-9.8295	-4.665	-4.1561	-6.0813	-4.9685	-3.2663	-5.2067	-3.8054	-0.5541	-6.8934
Z025E0089	4.2591	-0.1162	4.7484	2.7344	1.2027	2.6568	3.7818	2.3895	-1.3274	4.0442
Z025E0090	4.4671	-2.719	-4.7721	-1.8755	0.7891	1.9763	-1.3142	-0.1494	2.3628	0.7196
Z025E0091	-10.3529	-11.3296	-5.2571	-5.8656	-4.2632	-7.9561	-7.6905	-6.2435	-9.5396	-7.1468
Z025E0092	7.1291	5.3077	3.1318	4.118	0.8279	1.804	3.607	3.4371	-1.8229	0.9873
Z025E0093	-2.0492	-4.3003	-0.9221	0.4576	0.08325	-1.9754	-1.2288	-0.1855	5.0803	-0.2253
Z025E0094	0.4122	2.595	3.4402	2.2234	-1.4745	3.5674	-0.4764	1.6225	2.0378	1.9912
Z025E0095	-0.6047	4.5097	5.8113	6.6385	4.7687	4.8919	6.5093	5.3583	2.9014	4.6937
Z025E0096	2.8424	0.6764	-2.436	0.5625	-1.5289	-0.3398	-0.7215	0.6403	-3.4777	-1.626
Z025E0099	-23.0908	-21.0318	-18.0107	-17.3887	-19.4321	-20.3725	-20.8667	-17.4207	-21.6565	-19.5068
Z025E0100	-17.3797	-20.5635	-20.5013	-19.9764	-16.2854	-21.9718	-22.1548	-22.0034	-13.7971	-22.6171
Z025E0101	17.0231	11.0253	9.6184	12.7804	12.9581	12.1683	10.1414	11.4909	5.8225	11.4428
Z025E0102	-8.3734	0.8273	-4.4505	-3.3157	-0.9064	-2.2798	-1.9819	-3.1237	3.7038	-3.254
Z025E0103	11.6747	2.7943	6.6627	5.0497	5.4271	9.043	7.1669	5.7829	-0.03265	5.8602
Z025E0104	-8.0875	-10.6618	-8.2965	-10.6038	-10.6969	-11.1911	-9.5269	-9.2909	-6.5371	-8.845
Z025E0105	7.3245	1.8287	6.2215	1.9831	-0.1767	5.5216	1.4892	1.4933	-2.3877	1.0049
Z025E0106	0.9171	-6.6033	-5.2411	-3.6999	-4.5738	-5.652	-4.0608	-4.5244	-5.5788	-5.1467
Z025E0107	-15.8463	-16.435	-16.5115	-12.3057	-12.424	-12.0393	-12.2923	-14.2526	-10.2771	-14.6674
Z025E0108	2.502	1.707	5.1841	2.5234	-0.06356	6.3428	5.235	3.5212	1.5446	5.0374
Z025E0109	-5.9477	-6.9235	-9.3585	-8.0216	-8.8451	-8.1273	-8.3333	-9.1021	-9.8161	-6.4799
Z025E0110	0.365	-1.0012	-2.7768	-3.0771	-6.5743	-2.8746	-4.1037	-5.567	-3.1815	-5.4018
Z025E0111	14.1025	9.4693	8.1715	11.0913	6.6951	9.8649	9.247	10.7563	5.7345	8.8479
Z025E0112	-0.6351	-6.0025	-7.355	-5.489	-3.009	-5.697	-4.2972	-4.862	-6.4542	-6.4534
Z025E0113	6.9846	2.3126	-0.1247	0.9915	4.7088	0.4784	1.8634	-0.00314	5.1736	0.01065
Z025E0114	-3.9241	-10.301	-5.9756	-9.1514	-5.5628	-8.7641	-8.0448	-7.6018	-7.9402	-7.0177
Z025E0115	-0.03717	-0.3021	-0.7437	2.9356	2.8595	2.7741	1.0725	2.6289	6.7553	1.8979
Z025E0116	-0.3177	2.7143	-1.8608	-1.7756	-0.7656	-1.1544	-0.08522	-0.7109	-4.9697	-1.9896
Z025E0117	-1.645	-7.5696	-3.0335	-3.6528	-8.8127	-3.3705	-3.9454	-5.6752	-9.9673	-4.0201
Z025E0118	0.05089	4.8031	3.4135	2.7933	-0.03127	2.3603	2.0958	0.42	6.1012	2.4449
Z025E0119	-6.5103	-1.0344	-4.9114	-2.3453	-4.2144	-3.4142	-2.6092	-1.5735	-2.849	-1.0488
Z025E0120	10.8002	8.4163	10.7129	9.6505	12.3544	7.0026	10.3921	7.8804	8.3355	9.9326
Z025E0121	-6.3091	-8.5019	-5.134	-9.03	-10.9947	-10.9721	-9.0515	-7.5333	-4.7316	-8.4789
Z025E0122	-13.2941	-13.9124	-18.3143	-15.8097	-17.2631	-13.4357	-14.05	-14.2415	-14.2195	-15.0017
Z025E0123	3.3134	6.4361	4.2614	5.7712	9.0827	6.6396	4.8153	6.7275	7.6898	5.3043
Z025E0124	4.0285	-0.5274	-3.774	0.2657	-2.1492	1.4714	-0.2938	-1.5491	1.3791	0.3974
Z025E0125	0.465	2.093	-4.7618	0.5992	-3.1164	-1.5744	-0.1319	-1.9116	1.0347	0.4169
Z025E0126	-3.0623	2.9644	-1.3014	-1.0679	-0.02248	-2.9576	-2.0707	-1.2133	3.845	-2.0504
Z025E0128	0.3417	-7.0065	-7.0824	-3.9569	-7.1659	-4.3526	-5.9161	-4.7685	-2.663	-4.3588
Z025E0129	5.2132	10.1079	7.0739	8.482	7.6754	6.2134	6.3802	6.9042	12.4001	7.4296
Z025E0130	14.2479	4.3809	1.894	4.3595	7.9422	3.2947	4.7895	4.9475	10.7267	2.8399
Z025E0131	3.6001	3.2762	0.8399	0.007374	4.1525	3.268	-1.2029	-0.5946	-2.923	1.5435
Z025E0132	-17.4625	-7.5799	-3.5561	-5.8516	-4.9719	-8.216	-6.3339	-6.0624	-1.971	-6.0092
Z025E0133	1.2756	-6.9624	-2.006	-2.1574	0.421	0.03512	-3.6272	-2.4109	-0.6965	-1.5541
Z025E0135	-5.4426	-4.7839	-6.9769	-3.5767	-1.1165	-1.2988	-4.2611	-3.6753	-7.3538	-3.3289
Z025E0136	-3.0905	-1.3744	3.777	-0.3133	-2.5036	2.0439	-0.04118	0.207	0.7797	-0.8531
Z025E0137	-12.2623	-11.4463	-7.62	-9.9473	-11.1387	-8.9747	-9.4659	-8.525	-15.139	-10.4992
Z025E0138	-1.4028	-3.9752	-3.0083	-5.7459	-5.712	-2.4099	-3.7777	-3.1365	-6.6263	-3.1662
Z025E0139	-3.9471	-1.1219	-3.5955	-4.97	-2.0914	-5.7029	-4.7697	-4.5996	-4.7193	-4.7765
Z025E0140	-11.8786	-7.9729	-9.1068	-10.3816	-8.3135	-9.375	-9.1841	-9.6591	-12.1886	-9.5683
Z025E0141	-3.431	-3.0387	-5.1733	-5.0178	-3.5378	-3.5656	-5.0419	-6.2905	-10.7651	-4.5952
Z025E0142	-8.3862	-5.0137	-2.6546	-3.8302	-3.4131	-6.216	-4.777	-3.3465	-7.7808	-4.3763
Z025E0143	-13.6457	-9.5293	-12.0462	-8.3936	-12.3158	-10.9802	-9.6013	-8.4585	-10.7472	-10.9248
Z025E0144	3.4335	6.7735	11.2072	9.9045	6.3775	10.4437	10.9237	8.9544	6.2806	8.387
Z025E0145	-11.6511	-13.0847	-9.6744	-9.7644	-14.6877	-9.6827	-8.3329	-7.7659	-15.0178	-9.0996
Z025E0147	5.4772	1.3271	3.1723	1.6637	0.5312	-0.3544	0.242	0.2217	-1.3345	1.682
Z025E0148	-6.8271	-3.035	-8.2527	-6.4673	-8.0623	-8.3058	-6.878	-7.7342	-3.2773	-5.9697
Z025E0149	-13.6842	-6.6976	-6.343	-5.9998	-10.0223	-7.7367	-6.1248	-5.9802	-0.3747	-6.4888
Z025E0150	-7.9471	-4.531	-2.8137	-3.9183	-3.1258	-4.4531	-4.8976	-4.6053	1.9177	-2.3304
Z025E0151	11.7977	6.5989	7.4478	7.0865	2.7823	6.9438	7.1072	6.551	12.3759	6.3547
Z025E0152	3.4194	2.8631	0.5083	1.2676	0.811	-1.4874	1.238	-0.2847	-0.2279	0.4833
Z025E0153	9.511	2.3952	2.8378	1.1607	2.3245	2.3655	0.9557	2.2372	-3.0821	1.3934
Z025E0154	-2.3	-6.3388	-0.107	-2.6797	-3.7595	-3.3386	-1.4714	-3.1982	-7.434	-4.2729
Z025E0155	2.7708	3.9321	5.6886	5.0401	4.922	1.956	4.4347	2.7064	2.2991	5.1804
Z025E0156	15.1347	13.9087	9.2473	11.1476	14.1815	12.5646	9.8561	9.4537	11.274	9.3904
Z025E0157	-0.8546	-2.5861	-2.8245	-2.5196	-0.1022	-2.7839	-1.297	-0.7144	-1.9593	-1.9295
Z025E0158	4.2979	1.0716	2.468	1.7332	3.0912	2.8243	0.5111	0.2133	-6.2519	1.7686
Z025E0159	6.0745	7.4135	7.597	6.1671	4.1801	7.0628	7.1955	6.9799	8.2247	5.8019
Z025E0160	-2.0579	-1.5842	-3.1855	-1.7815	-1.4993	-2.2138	0.2	-1.5359	-5.028	0.0722
Z025E0161	3.9217	7.3338	3.7811	3.3283	4.805	1.3033	3.0346	3.3553	2.8505	3.1501
Z025E0162	10.8991	4.069	0.0257	4.4209	3.1657	4.7641	2.2105	1.9959	-0.1276	5.4734
Z025E0163	-5.6955	2.8932	-2.4069	-1.7581	-2.351	1.8612	-1.8805	-2.4033	-4.3959	0.8076
Z025E0164	-5.1146	-5.2993	-1.9869	-1.5826	-4.6568	-2.3963	-1.9051	-0.8823	-1.8406	-1.48
Z025E0165	-4.393	2.5183	3.7142	2.4603	6.1362	5.2239	4.3759	2.8513	9.4107	4.7905
Z025E0166	-8.3246	-0.5706	-0.9181	-1.2371	2.015	-1.5378	-1.5084	1.1735	-3.3769	1.0279
Z025E0167	-12.5878	-11.3872	-6.6562	-10.7894	-10.7275	-9.5665	-8.7835	-10.74	-5.7334	-10.5691
Z025E0168	-8.9858	-7.6126	-6.843	-7.7954	-4.9479	-8.2002	-5.5419	-6.2366	-11.6569	-6.0646
Z025E0169	-10.4302	-6.3887	-9.7661	-9.2212	-13.326	-8.4895	-7.1361	-8.5353	-14.263	-10.2996
Z025E0170	-4.0378	4.9589	5.3623	0.554	0.1776	4.1206	0.6415	2.8591	6.1682	1.4552
Z025E0171	-0.3302	-0.6618	3.8249	2.6986	3.2451	3.2353	3.5694	1.9595	6.3762	2.5685
Z025E0172	-8.0345	-3.551	-4.8073	-2.9079	1.2374	-2.6503	0.4583	-2.3776	-4.2022	-0.6935
Z025E0173	-5.5211	-0.6728	0.2989	-0.6387	-2.0843	-3.0522	-1.9194	-0.2516	4.9145	0.8453
Z025E0174	5.8386	4.9009	7.8548	4.4225	7.1853	5.5738	5.629	5.6831	3.8042	4.9839
Z025E0175	4.9685	7.9454	4.6816	6.4824	8.2909	4.0136	5.6145	6.611	3.8427	4.2828
Z025E0176	-8.0353	-7.4934	-6.7469	-7.6079	-7.1911	-6.9456	-5.2111	-7.0448	-8.4938	-5.9073
Z025E0177	7.8859	8.8703	3.0048	6.2417	5.3514	4.0138	8.3146	7.8968	10.3744	8.2606
Z025E0178	-6.5056	1.1615	2.7775	-1.5381	2.6831	-2.1401	1.016	0.2852	6.8212	-0.01074
Z025E0179	1.753	-1.6809	-4.4273	-3.0989	-5.1989	-1.0524	-0.5191	-1.542	-6.6625	-1.674
Z025E0180	-2.1518	-2.8766	2.8864	-0.1123	-0.8486	1.1251	1.7997	0.5547	-0.167	2.284
Z025E0181	-5.8764	-1.6602	-6.5794	-5.3646	-3.687	-4.0472	-5.969	-4.5603	0.06556	-4.8557
Z025E0182	-5.3307	-0.9336	-3.5037	-0.2682	1.1102	1.0483	0.5123	-1.9077	4.3938	-1.448
Z025E0183	5.8701	7.0334	6.621	8.5576	9.4343	5.9793	8.4127	6.6621	4.632	8.1282
Z025E0184	5.9911	6.0621	3.2149	5.2241	7.8055	4.0804	5.4266	4.5467	11.7076	5.8032
Z025E0185	12.5218	18.0584	16.7202	16.6191	18.0584	16.973	15.071	15.4527	25.4607	16.266
Z025E0186	-1.9157	1.5674	3.8389	2.6751	1.0523	2.7937	0.07822	1.5687	-2.0479	1.6636
Z025E0187	-1.0318	0.7792	3.8832	5.1271	2.8687	2.3497	5.2267	3.6691	1.448	4.7125
[truncated: 17,067 more chars]
