# Supplementary material for: Association Mapping across Numerous Traits Reveals Patterns of Functional Variation in Maize
Source: PLoS Genet. 2014 Dec 4;10(12):e1004845. doi: 10.1371/journal.pgen.1004845 (PMC4256217; doi:10.1371/journal.pgen.1004845)
Supplement: Dataset S2 — Chromosome-specific residuals. Existing best linear unbiased predictors (BLUPs) for each inbred line were used to fit a joint-linkage model across all chromosomes. The hits from this model were then used to create chromosome-specific residual values by accounting for all markers except those on the chromosome in question. (See Methods for details.) These residuals are the phenotypic input for the NAM-GWAS analysis. (ZIP) [file pgen.1004845.s007.zip › Supplemental File 1 - Residuals/RatioEarHeightToPlantHeight.txt]

Sample	Chr1	Chr2	Chr3	Chr4	Chr5	Chr6	Chr7	Chr8	Chr9	Chr10
MO001	-0.02459516	-0.01099713	-0.012533094	-0.008834869	-0.010325302	-0.01246291	-0.012245612	-0.016393274	-0.018353335	-0.008583981
MO003	-0.006977	-0.015926014	-0.003127754	-0.013452781	-0.016974869	-0.008765555	-0.010510288	-0.001412721	-0.018842573	-0.010739609
MO005	0.027811412	0.026423819	0.034164333	0.021422496	0.025404529	0.027916259	0.023913476	0.018869142	0.03376976	0.020488455
MO007	-0.003072789	-0.012918549	-0.02135241	-0.014527352	-0.003906689	-0.009847967	-0.00836809	-0.015581254	-0.016524986	-0.001800827
MO008	0.008262557	0.011506584	0.001124963	0.009824288	0.007857779	0.00649493	0.004082982	-0.003249524	-0.010454225	0.007319618
MO010	0.013898752	0.012846016	0.016439138	0.019188777	0.011612728	0.013848437	0.015657924	0.020617772	0.013198959	0.016051119
MO011	-0.026972317	-0.018249534	-0.018260416	-0.018684356	-0.017594183	-0.020320919	-0.017460938	-0.019507623	-0.010830214	-0.021144468
MO012	-0.026680856	-0.024038874	-0.030542562	-0.023393238	-0.021693894	-0.023453019	-0.024579124	-0.026545278	-0.017885046	-0.028175312
MO013	-0.018280898	-0.011000607	-0.014191919	-0.014985363	-0.006058087	-0.008002446	-0.007672244	-0.010763567	-0.00034249	-0.004204989
MO014	0.003154523	0.005054678	0.010720063	0.016795378	0.008368412	0.012626893	0.010988536	0.011355582	0.019905482	0.009182422
MO015	0.004528615	0.014798245	0.007258683	0.009760263	0.01146525	0.007479687	0.008830419	0.006064267	0.014830077	0.004226666
MO016	0.007623028	0.000536319	0.002237253	-0.001152758	0.002442078	0.000596993	0.002504266	-0.000167532	-0.007268285	-0.000283016
MO017	-0.019574377	-0.032692578	-0.022225163	-0.017929802	-0.021237313	-0.017347213	-0.021228913	-0.023317293	-0.015737815	-0.01995111
MO019	0.000620496	0.003622637	0.008350793	0.004762784	0.001376721	0.001834166	0.002347966	0.000243798	0.01757245	0.006317313
MO021	-0.012172153	0.000106192	0.000792674	0.00048289	-0.000262365	0.001191152	0.000455099	0.000195798	-0.010848731	-0.000236855
MO022	-0.0194246	-0.020276905	-0.009031109	-0.019982773	-0.012972093	-0.015124633	-0.017608942	-0.01484933	-0.022891664	-0.013905844
MO023	0.004363326	0.002692804	-0.015417929	-0.001675265	-0.004868161	-0.000676556	-0.002771289	-0.00789549	0.004609611	-0.003632277
MO024	0.011072389	0.003438193	0.000959729	0.012031084	0.012629586	0.008989436	0.008738711	0.005496387	0.014391516	0.013618897
MO025	0.001582151	0.002020542	0.001066175	0.010743897	0.005218573	0.007484848	0.005311591	0.004740353	-0.00710859	0.00610963
MO027	-0.017141153	-0.002649066	-0.014528359	0.000443943	-0.006908112	-0.00464978	-0.004918606	-0.009316583	-0.004562214	-0.007018086
MO028	0.020084801	0.015874415	0.014411076	0.014228529	0.01131809	0.015882967	0.014958216	0.023258393	0.009904997	0.008244507
MO029	0.003849213	0.001983377	-0.011652349	-0.01009679	0.001055682	-0.001042836	-0.001550059	0.006789867	-0.01846412	-0.008772603
MO030	0.022490278	0.026732405	0.025053498	0.026362446	0.023731729	0.020356921	0.02154972	0.016267445	0.021162526	0.025299925
MO031	0.008652537	0.003101553	0.001736922	0.010599561	0.002367457	0.00346376	0.005588135	0.004114232	-0.00247316	0.012720451
MO032	0.035804975	0.032786607	0.032090644	0.030406424	0.028363016	0.032184254	0.029613438	0.028993664	0.032755812	0.023026595
MO033	-0.009590167	-0.020975626	-0.003618991	-0.01653158	-0.017333438	-0.013722946	-0.014508871	-0.005752414	-0.007289461	-0.013339183
MO034	0.007225505	0.014539264	0.01520902	0.0143409	0.013949456	0.009447882	0.010678466	0.01600254	-0.001674054	0.013590721
MO035	-0.011167631	-0.003663969	-0.007470136	-0.013074718	-0.000958752	-0.002093875	-0.005027369	-0.006637116	-0.002241805	-0.008434053
MO038	-0.027081542	-0.016695485	-0.016588128	-0.012706017	-0.013218578	-0.011492679	-0.011606087	-0.007843419	-0.006248754	-0.006742125
MO039	0.016675607	0.024712435	0.029200486	0.024772453	0.019159901	0.019396982	0.021369421	0.015907205	0.032839985	0.019348894
MO040	0.000789543	0.001565882	0.004042796	-0.002981735	0.000360569	-0.005700647	-0.004019337	0.003312198	0.007678622	-0.002421441
MO041	-0.027196864	-0.02766423	-0.023856782	-0.01958299	-0.029640085	-0.025230277	-0.025726036	-0.027476503	-0.018538959	-0.021301699
MO042	0.001689951	-0.006097583	-0.008903013	-0.00246689	-0.003687454	-0.002712315	-0.001969711	0.003112879	-0.005535945	0.00095343
MO043	0.00334664	0.007511925	-0.001706646	-0.001077018	0.004088528	0.002433592	0.003837108	0.00153979	0.005310582	0.008604415
MO045	-0.009378648	-0.009652482	0.002674936	-0.001333267	-0.010780483	-0.006409112	-0.004095494	-0.008718544	-0.016140401	-0.005620095
MO046	0.00751124	-0.00013368	0.001448563	0.001638279	0.001876363	-0.001301754	0.001858477	0.005303621	-0.002345917	0.003889091
MO047	-0.003137123	-0.004514162	0.000189777	-0.006368338	-0.006264603	-0.001102153	-0.000352307	-0.008140335	-0.007058733	0.002212424
MO048	0.021898454	0.019029683	0.01741572	0.006999034	0.013047542	0.016401593	0.014888998	0.010532087	0.019365234	0.018076869
MO051	-0.003802744	-0.000232465	-0.003125764	-0.001928625	-0.004673686	-0.001592916	-0.003322661	-0.003262679	0.007885246	-0.006156675
MO052	-0.043138967	-0.040552423	-0.033973625	-0.033614003	-0.042428146	-0.039060189	-0.036809215	-0.043454847	-0.045289189	-0.035795333
MO055	-0.022699494	-0.02019259	-0.00829129	-0.020117165	-0.015052378	-0.017771735	-0.015398119	-0.019714515	-0.027834675	-0.020627439
MO056	-0.006591144	-0.002551918	0.005796945	-0.006309785	-0.002568086	-0.007430346	-0.004957313	-0.012001259	-0.009983744	-0.001119761
MO057	-0.010350551	-0.018868359	-0.013209611	-0.020396151	-0.015644993	-0.012059851	-0.013512255	-0.014837474	-0.016984368	-0.01170883
MO058	0.00258367	0.008355665	0.011145322	0.011093501	0.003859557	0.003706423	0.005497044	0.011620883	-0.009158102	-0.001979574
MO060	0.031708777	0.034953142	0.034906108	0.025838827	0.03302766	0.031396611	0.028765272	0.023860999	0.027345953	0.032243055
MO061	-0.026227887	-0.027306262	-0.020690678	-0.02155322	-0.019722994	-0.02332538	-0.021711626	-0.027305869	-0.013783886	-0.016094253
MO062	-0.012723577	-0.00429308	-0.002933299	-0.009736928	-0.000860441	-0.008640543	-0.004844164	-0.013182003	-0.019762578	-0.009416342
MO063	-0.029886301	-0.021185819	-0.011529965	-0.014340379	-0.015800319	-0.014712595	-0.016853895	-0.024761175	-0.026287733	-0.019345348
MO066	-0.018388215	-0.008004038	-0.010465678	-0.007427416	-0.005868078	-0.009359566	-0.008682681	-0.01261096	-0.013253405	-0.005113261
MO067	0.00485847	0.002220978	-0.00297575	-0.002236224	-0.00717103	-0.004356039	-0.003367558	-0.006326305	0.005947983	-0.006933153
MO068	0.003180878	0.012353188	0.004320387	-0.001050569	0.003048235	0.006960172	0.004430178	0.00366654	0.01021197	0.002158683
MO074	-0.024688416	-0.026527876	-0.023661671	-0.027664813	-0.020548654	-0.023574121	-0.020809581	-0.022177465	-0.017150375	-0.024223325
MO075	-0.016052694	-0.019415587	-0.010344715	-0.011309111	-0.017816778	-0.018137395	-0.013264422	-0.013900408	-0.004652574	-0.020399668
MO076	0.004255621	-0.000183172	-0.003546255	-0.001474672	0.004824529	-0.002305641	-0.001072608	0.010033729	-0.010353245	0.006263917
MO077	0.035079049	0.016977146	0.021463015	0.015040181	0.015475948	0.017562687	0.01828056	0.013745349	0.005211246	0.014167766
MO079	-0.018783811	-0.026105704	-0.01563865	-0.02163958	-0.017688068	-0.019254953	-0.020250411	-0.026154841	-0.013568873	-0.023851813
MO082	0.017077371	0.008496431	0.013902515	0.005604191	0.003329229	0.011897278	0.007468235	0.003136374	-0.000913943	0.000316761
MO083	0.000937785	-0.002154036	-0.001313353	-0.003097541	0.002121041	-0.000537485	-0.001241909	-0.005649975	-0.005571431	0.006328691
MO085	0.002041043	0.012344538	0.015025174	0.012734582	0.017228372	0.014327496	0.012605558	0.014942614	0.021343143	0.008643164
MO087	-0.000702799	-0.002121405	0.003384686	-0.004639174	0.001261453	-0.004350161	-0.001615746	-0.008225767	0.006380524	0.000566362
MO088	0.020346454	0.013358352	0.01542385	0.014887258	0.009292054	0.016382542	0.013193031	0.01125173	0.024807002	0.019723721
MO092	-0.044305029	-0.045805774	-0.046266216	-0.045196204	-0.04282854	-0.04503154	-0.042353039	-0.046251569	-0.037478807	-0.041754825
MO093	0.011125655	0.011402483	0.007301336	0.012004805	0.009991006	0.009320687	0.009470063	0.013884082	0.021654576	0.007205746
MO095	0.002126483	0.007297129	0.013020866	0.005671824	0.00793197	0.00562269	0.005923919	0.010757186	0.015153211	0.000621411
MO098	0.002176082	0.006909702	0.008662546	0.004364259	0.010177557	0.006845474	0.008688092	0.016188789	0.00462372	0.005942074
MO099	0.031455527	0.023352028	0.03118046	0.024241533	0.023571248	0.017879417	0.020258503	0.02575007	0.030097036	0.024383921
MO101	0.019615969	0.019433986	0.030337432	0.019398554	0.017108283	0.018841909	0.020807342	0.013497515	0.028880979	0.022213905
MO102	-0.022739214	-0.023539537	-0.013329312	-0.022344858	-0.030385659	-0.025247687	-0.025933436	-0.025852109	-0.020266519	-0.03093299
MO105	0.006176816	0.017019405	0.021878248	0.011054942	0.015424255	0.017608758	0.013972848	0.009508223	0.000824564	0.015329772
MO106	0.023270068	0.020496702	0.022078225	0.020042123	0.024470431	0.020625055	0.020826404	0.021959239	0.010055621	0.01520266
MO114	0.022171059	0.013377838	0.021559179	0.017544379	0.015321534	0.020655094	0.015066857	0.009641841	0.006309177	0.019471501
MO116	-0.006101897	-0.003278122	-0.012300115	-0.015101444	-0.013532712	-0.013619348	-0.00995128	-0.013718192	-0.008523913	-0.018549098
MO118	0.020297583	0.032117678	0.029226428	0.022392965	0.027513578	0.019254336	0.023965773	0.020764505	0.030237007	0.022496386
MO123	-0.010273639	-0.00568823	-0.005854351	-0.010126416	-0.011688455	-0.009149104	-0.007257822	-0.011939518	0.003472276	-0.002966233
MO125	0.016665802	0.016695082	0.010479754	0.01978971	0.016325749	0.018324779	0.018884383	0.013413734	0.025217593	0.025645685
MO127	-0.024013186	-0.030401259	-0.028090158	-0.021287083	-0.021925198	-0.023644474	-0.024229725	-0.030526747	-0.033196268	-0.024316175
MO141	0.017046148	0.027876092	0.017187859	0.01896305	0.019490535	0.015401347	0.01746821	0.023602896	0.03010544	0.014269282
MO143	0.012997135	0.01321248	0.023934701	0.013536141	0.013637835	0.015744053	0.011448922	0.023151827	0.01917918	0.005983338
MO145	0.007739341	-0.009061003	-0.00130779	0.000422118	0.005078968	0.002415736	-0.000891845	0.005525244	-0.002597154	0.004894662
MO151	-0.000508113	-0.005060613	-0.021088094	-0.010313604	-0.006244242	-0.006601387	-0.008921809	-0.015472592	-0.013025838	-0.011462593
MO154	0.001372124	-0.006864884	-0.005129008	-0.012979536	-0.005176444	-0.007447001	-0.006493589	-0.008740136	-0.002682476	-0.008950503
MO159	-0.005620684	0.008269636	-0.003430268	-0.006562896	0.000493317	-0.000299453	-0.002309016	0.007368794	-0.01466895	0.003084545
MO161	0.008895796	0.008727324	-0.004104478	0.005239657	0.011134017	0.006981862	0.007933645	0.016407584	0.012802547	0.014623981
MO162	0.036332776	0.029932064	0.042572798	0.035702426	0.029508527	0.03168546	0.032525706	0.040740052	0.045406159	0.03295833
MO163	0.018180424	0.015067829	0.015808706	0.018026851	0.012980342	0.017855954	0.012300598	0.025517621	0.00307243	0.006322983
MO164	-0.010178006	-0.01815855	-0.009378043	-0.017341071	-0.006290561	-0.011113061	-0.009154235	-0.005697971	-0.009553114	-0.014149797
MO169	-0.000359878	0.000527019	0.001853775	0.009527576	0.006742977	0.00211787	0.003709075	0.00068821	0.013943743	0.008604438
MO172	0.01576417	0.009724864	0.001511014	0.001489028	0.007009382	0.008474577	0.009130605	0.004614208	-0.005193318	0.004317338
MO175	-0.002565185	-0.002258288	-0.00275951	-0.00125336	0.000221245	-0.000478035	-0.001651948	0.004298587	0.009360837	0.003746073
MO176	0.008444481	0.00258607	-0.003060158	0.006662007	0.005567796	0.003734179	0.002753091	-0.001708914	0.00341953	0.000633785
MO181	0.020726261	0.016147189	0.013601273	0.018733098	0.019998173	0.010920711	0.015181812	0.007465961	8.71284E-05	0.016415098
MO185	0.013843442	0.00712931	0.008450509	0.002683646	0.012862905	0.008281551	0.00712316	0.015244251	0.019527842	0.007793872
MO186	-0.005716914	0.004311331	-0.006089113	0.001830372	-0.003704186	-0.000810548	0.000570639	-0.003043131	0.005626158	-0.000870068
MO188	-0.005471857	-0.001869405	0.007225836	-0.005961062	-0.000851092	-0.004199216	-0.00274258	0.002888448	-0.01147614	-0.00340252
MO190	-0.005539339	-0.010193046	-0.013855577	-0.000733044	-0.007742395	-0.006555387	-0.005016022	-0.010285655	0.000959661	-0.00527813
MO192	-0.004515851	-0.003809711	-0.010358364	-0.008418706	-0.009740266	-0.009924726	-0.009763475	-0.002096071	-0.019112004	-0.00600254
MO194	-0.00216087	-0.010933538	-0.007242029	-0.00207055	-0.006762304	-0.009987416	-0.008549912	-0.000942521	0.000613629	-0.01346481
MO202	-0.034403783	-0.024889497	-0.044573349	-0.037340422	-0.036147908	-0.029710915	-0.02989997	-0.032168353	-0.046322484	-0.031575433
MO210	0.012993735	0.015638228	0.004368836	0.004474161	0.005865831	0.006519748	0.005633456	-0.002278427	0.009085941	0.004872185
MO215	0.008462602	-0.001788664	0.000999146	0.009307749	-0.000454554	-0.000884414	0.00107143	0.007233895	0.009886472	-0.000827812
MO218	0.020556326	0.026542795	0.019057076	0.02485623	0.019647669	0.0244152	0.022112326	0.029444719	0.032678903	0.026030541
MO219	0.01057401	0.004692814	0.01339341	0.000853999	0.006761354	0.00205581	0.004793795	0.000540613	-0.001987594	0.010447452
MO225	0.010544964	-0.005262259	0.00671716	-0.00550618	0.001110941	-0.003041739	-0.003832376	-0.008883938	0.005171987	-0.008697513
MO228	0.00599285	0.012867511	-0.00397606	0.006658286	0.002585815	0.00238153	0.005947156	-0.001380198	-0.000168421	0.013016891
MO229	-0.002807664	0.000314259	0.001217492	-0.003672269	0.001578557	-0.000334691	-0.001533244	-0.000521427	-0.011023665	-0.002878548
MO237	-0.01729853	-0.02523887	-0.026699306	-0.014564117	-0.019304147	-0.018542682	-0.016970959	-0.009650416	-0.022580205	-0.013108197
MO246	0.007171307	0.003478905	0.01085427	0.000285523	0.00887724	0.006125388	0.004817914	0.002040308	0.009765685	0.001394533
MO248	0.031667003	0.0264414	0.023640811	0.02433516	0.029541656	0.026792783	0.026561547	0.02464068	0.023851793	0.029435299
MO250	0.023126292	0.020988242	0.025154432	0.021620731	0.018472952	0.022194714	0.021428004	0.02423703	0.03299184	0.02489628
MO253	0.025837651	0.007266855	0.007495009	0.015668065	0.013576767	0.013913026	0.016974115	0.027517557	0.022492488	0.013849688
MO256	0.016325225	0.010477615	0.011865142	0.015844914	0.014824012	0.010444011	0.011451163	0.018870167	0.007153118	0.014936437
MO262	0.004484987	0.011598785	0.000770793	0.013938927	0.014547095	0.014783856	0.012571314	0.023837245	0.016632579	0.009318147
MO263	0.005911461	0.021121986	0.012032183	0.019285029	0.021840206	0.021767114	0.019868826	0.017582564	0.007236253	0.018959647
MO264	-0.003355807	-0.003741495	-0.007433454	-0.002763476	-0.010031324	-0.004915073	-0.006844922	-0.007609616	-0.020476446	-0.014680504
MO265	0.001055011	0.004847297	0.005210566	0.007931384	0.003911092	0.000899431	0.002378646	-0.00578738	-0.006731956	0.00491011
MO266	-0.009948554	-0.013017834	-0.010587343	-0.009177454	-0.01384317	-0.006979211	-0.009996382	-0.007840601	-0.017919002	-0.009465918
MO267	-0.012225147	-0.015205992	-0.012630959	-0.012715863	-0.01669884	-0.009826101	-0.013158508	-0.009190009	-0.020707024	-0.011222675
MO268	0.0007299	-0.010746827	-0.011304584	-0.005904861	-0.012405512	-0.006445959	-0.007174983	-0.013931173	-0.016563334	-0.001282578
MO269	0.006164318	-0.003107775	0.002594611	-0.005308061	0.00338448	0.004200758	0.000761973	0.002491349	-0.007501105	0.006561676
MO270	0.001794816	-0.003538607	0.000406863	0.008641819	0.002034699	0.000726322	0.001635833	0.009260553	-0.003979868	-0.00308697
MO271	0.008357543	0.008569269	0.005796344	0.006364695	0.001551843	0.009637887	0.007314749	-0.000350683	-0.001811283	0.006682694
MO272	0.008218219	0.010987699	0.014072414	0.00976726	0.006184692	0.009726072	0.008834016	0.006927895	0.01976958	0.006775338
MO274	0.001063281	0.000761609	0.0047616	0.002684294	0.000200804	0.000838812	0.001871899	-0.005249382	0.014035556	-0.002480612
MO275	0.046410528	0.043313925	0.033347784	0.046718801	0.042856092	0.041209747	0.03841104	0.046698744	0.033515991	0.04093735
MO276	0.004251234	0.009748616	0.006387344	0.008266707	0.009901434	0.010417641	0.007051946	0.001576692	0.022089326	0.010718928
MO277	-0.037644059	-0.036050486	-0.034713726	-0.026840919	-0.032500881	-0.031866484	-0.030481214	-0.022727633	-0.044610348	-0.034989116
MO278	-0.022399088	-0.020058508	-0.010366959	-0.024259508	-0.018164734	-0.015639993	-0.015614348	-0.012476389	-0.023586324	-0.013756307
MO279	0.002292713	0.011079816	0.007892328	0.004382789	0.000141497	0.006716387	0.006093287	0.011958341	0.014100964	0.009391595
MO281	-0.010694939	-0.011312366	0.000426969	-0.015085345	-0.005737707	-0.011296074	-0.007653944	-0.003677476	-0.001203034	-0.006013539
MO284	0.000483805	0.000638773	-0.005099606	0.00062965	-0.003366823	-0.005612989	-0.00475537	-0.01163551	0.006329726	-0.009342606
MO286	-0.0298779	-0.023400874	-0.020911199	-0.029234099	-0.023688665	-0.022811216	-0.023808707	-0.026832313	-0.038978892	-0.031705691
MO287	0.011682152	-0.00325832	-0.005230131	0.005642313	0.001839721	0.002382174	-0.001257393	-0.008296865	0.009083245	-0.001043416
MO288	0.004678108	-0.010609712	1.71772E-05	-0.001228098	-0.002438314	-0.003084968	-0.002669718	-0.007379731	0.011236303	-0.000216835
MO292	-0.017140581	-0.021023629	-0.012953089	-0.010901076	-0.015318897	-0.010408416	-0.011506827	-0.012056269	-0.005990514	-0.013601978
MO296	-0.001377928	-0.002785428	0.001240257	-0.004271496	0.001659156	0.000133506	-0.000637009	0.006926325	0.007248168	-0.001113689
MO297	-0.0219693	-0.021860211	-0.0303526	-0.01172288	-0.017145167	-0.018874504	-0.018124318	-0.020454126	-0.013598803	-0.010870378
MO298	-0.01878478	-0.026697242	-0.023432591	-0.028206297	-0.031535524	-0.028858421	-0.025192974	-0.018449903	-0.029528368	-0.023877996
MO301	0.017009203	0.015665481	0.024979248	0.017830977	0.013527292	0.016349658	0.015827816	0.014499857	0.006390612	0.018361047
MO302	-0.000906211	0.016826797	0.0002326	0.006479052	0.009760338	0.011854203	0.011546914	0.00857676	-0.000560062	0.01611033
MO303	-0.038215983	-0.02854462	-0.03255243	-0.024629709	-0.022440577	-0.031144021	-0.027362814	-0.023981807	-0.03441282	-0.024344733
MO304	-0.026923884	-0.022101553	-0.020595394	-0.028632904	-0.0317098	-0.026487249	-0.02726491	-0.029810969	-0.020741204	-0.023484928
MO305	0.014349404	0.026336497	0.01762602	0.020576449	0.020436481	0.016027843	0.016879619	0.015855533	0.002887149	0.01128502
MO307	-0.00778307	0.00183569	-0.010547788	0.000948389	-0.004025891	-0.002167865	-0.002005982	0.004448577	0.006411051	-0.002483348
MO308	-0.036602434	-0.021678052	-0.027648649	-0.025996267	-0.025773072	-0.022674274	-0.022036049	-0.014854619	-0.007409795	-0.015829163
MO309	-0.007334449	-0.004430699	-0.006266485	-0.005164005	-0.010954899	-0.010664286	-0.006474452	-0.00881624	-0.020423242	-0.01388132
MO310	-0.006418936	-0.006515529	-0.007997045	-0.011604127	-0.01348806	-0.015465125	-0.01243537	-0.01785552	-0.016955123	-0.011040758
MO311	-0.011431771	-0.008347691	-0.009300433	-0.006959794	-0.004718469	-0.004130987	-0.00705348	-0.009830582	0.001276893	-0.01075255
MO313	-0.014437722	-0.010912926	-0.01106075	-0.011082266	-0.007567775	-0.011474442	-0.009821246	-0.016567193	-0.019548241	-0.013334394
MO314	0.017827517	0.016469518	0.016714054	0.020283318	0.016909541	0.010469293	0.014331029	0.020230649	0.023082758	0.017383614
MO315	0.021974485	0.018453558	0.009393009	0.022639777	0.017602768	0.018160069	0.017339812	0.01105505	0.024907794	0.024413917
MO317	-0.008835347	-0.009716262	-0.001733869	-0.003906906	-0.007849329	-0.004357891	-0.003841138	-0.004547278	-0.017867654	-0.005391664
MO318	-0.017991194	-0.008388767	-0.008670128	-0.006414722	-0.005729356	-0.004920497	-0.005675127	-0.011118416	0.004534555	-0.007964506
MO319	0.037081565	0.025275941	0.041794307	0.029291017	0.031893717	0.02841565	0.02882047	0.027128938	0.033824509	0.024240748
MO321	0.025418132	0.020220805	0.001212032	0.020696381	0.018362296	0.015474672	0.015891351	0.021795577	0.018731176	0.018952067
MO322	-0.012929782	-0.005553466	-0.011469806	-0.012564874	-0.018211473	-0.011902984	-0.012656426	-0.007655538	-0.013586914	-0.012763008
MO323	0.036807993	0.020082632	0.03028385	0.023853103	0.018917842	0.0212941	0.021168841	0.020493324	0.035364292	0.019149833
MO325	-0.001419111	-0.003903256	0.005024143	0.000528367	-0.001222052	-0.000231644	-0.003227817	-0.006663254	0.010360129	-0.010075514
MO326	-0.001049431	0.009151255	0.004291208	0.00319183	0.008906642	0.002120162	0.004921181	0.007217472	0.013738821	-0.000796947
MO328	0.022179078	0.028517177	0.032873524	0.021463262	0.022921788	0.023390868	0.020013135	0.027422358	0.030817205	0.013973072
MO329	-0.019211912	-0.008769948	-0.017829944	-0.018841657	-0.013978372	-0.014634402	-0.010031257	-0.000128444	-0.011470202	-0.01788419
MO335	-0.00703632	0.003003177	0.00137404	-0.002683059	-0.005715726	-0.002549518	-0.003754589	-0.008646093	0.006477085	-0.002197981
MO336	0.024633489	0.027078625	0.031119994	0.022738219	0.022111544	0.024527381	0.020912753	0.0167702	0.009050169	0.01696998
MO337	-0.00080359	-0.016545978	-0.024162701	-0.009029233	-0.008938212	-0.009637825	-0.010062804	-0.001206735	-0.019026594	-0.013471548
MO338	-0.019932511	-0.013878958	-0.018939928	-0.009458069	-0.009065895	-0.012178686	-0.012994229	-0.017741911	-0.029803077	-0.017384943
MO340	-0.009093857	1.86587E-05	-0.007300872	-0.004255858	-0.009053914	-0.006616894	-0.007271302	0.001472487	-0.020381825	-0.003636568
MO341	-0.005942328	-0.004134826	-0.013686193	-0.004197395	-0.014615895	-0.008975803	-0.010719086	-0.005486042	-0.024969122	-0.017727034
MO342	0.007948308	0.016129788	0.004030099	0.012055247	0.008520759	0.007877906	0.005835283	0.009187827	0.005097893	0.010102078
MO344	-0.010225363	-0.018506624	-0.022414304	-0.012976212	-0.010306436	-0.016293314	-0.012908838	-0.011323627	-0.006036871	-0.011996805
MO345	-0.007043894	-0.010863387	-0.00899347	-0.013318231	-0.00691462	-0.009911061	-0.006709933	-0.010643806	0.001182142	-0.000915692
MO346	0.014977399	0.011520714	0.005176039	0.009185887	0.006417238	0.006636641	0.00795997	0.005578925	0.015008301	0.014860389
MO347	-0.007593057	-0.009003897	-0.011695512	-0.00777832	-0.010921292	-0.012710955	-0.009184286	-0.014552865	-0.017780163	-0.014242229
MO351	0.001121117	0.016508082	-0.002302975	0.010289952	0.015983151	0.017451225	0.013864983	0.011698131	0.027140796	0.02112384
MO352	-0.005785157	0.004877426	0.010294657	0.006275322	-0.00138369	-0.002084691	0.000900833	-0.00572605	-0.00976647	0.002514407
MO354	0.022550278	0.01777445	0.019583326	0.023268949	0.021617689	0.020978414	0.019277033	0.017099657	0.030139851	0.025823501
MO355	-0.005004257	-0.008734046	-0.0108135	-0.014277491	-0.006332379	-0.005521415	-0.005925744	-0.009268955	0.000421311	-0.010704946
MO356	-0.00751095	-0.00873321	-0.019386685	-0.011092561	-0.008486332	-0.008471238	-0.006518949	-0.010249461	-0.000882258	-0.007944599
MO357	0.004581896	-5.59596E-05	-0.001850184	-0.00177589	0.004105806	0.002181152	0.003958175	0.003993194	-0.008370826	-0.002680413
MO360	0.010132752	0.00753025	0.014177951	0.009780383	0.014759284	0.010261764	0.008983236	0.004652634	0.019910209	0.004899571
MO362	0.006520359	-0.002830049	0.016295058	0.007939535	0.010010735	0.008711099	0.007257783	0.015921792	-0.001672009	0.000266053
MO364	0.026756776	0.019966468	0.026844854	0.018275658	0.026358165	0.024165812	0.023046387	0.03136461	0.014962758	0.026977157
MO365	-0.005368511	-0.007276572	-0.012533455	-0.013547674	-0.009153407	-0.005881763	-0.00914714	0.001314306	0.005443682	-0.004870115
MO366	0.018411172	0.011540698	0.021772175	0.011310055	0.010406193	0.015715462	0.013593207	0.022316884	0.025064558	0.015155726
MO367	-0.013835699	-0.013657105	-0.011720425	-0.015721578	-0.01569317	-0.014527489	-0.011758588	-0.018074291	-0.021074678	-0.008050136
MO368	0.004380232	0.012294619	0.003783803	0.002304332	0.005330802	0.005843597	0.002875212	0.007591084	-0.006201671	0.003346453
MO369	-0.009426901	-0.001037894	-0.000894299	-0.005400657	-0.005597055	-0.010402336	-0.00761035	-0.009356636	-0.002342193	-0.005377461
MO373	0.013069336	0.017109874	0.016295119	0.015175567	0.011601313	0.018452238	0.016241591	0.021647299	0.02623255	0.018891999
MO378	-0.010890801	-0.013362726	-0.000658363	-0.015197317	-0.011542525	-0.012828597	-0.013150624	-0.019162523	-0.005458906	-0.007245086
MO379	-0.029313584	-0.029692441	-0.031715027	-0.028335198	-0.027516891	-0.026767405	-0.024980779	-0.01884169	-0.033090294	-0.021835263
MO380	0.008875505	0.003059346	-0.003193636	0.006978391	0.000610914	0.007187082	0.004132554	0.003881373	-0.005278811	0.007729161
MO381	-0.024398042	-0.016514897	-0.013176864	-0.014981201	-0.016980522	-0.015534789	-0.013610443	-0.009604377	-0.025261861	-0.018678906
MO382	0.007465867	0.002898185	0.001973806	0.00879709	0.009068248	0.007453471	0.00538543	0.00174242	-0.003137671	0.009040284
MO383	-0.014010765	-0.009154096	-0.003402401	0.003114093	-0.005038946	0.000777212	-0.003542355	-0.007861114	0.006804447	-8.94156E-05
MO384	-0.012998625	-0.00214364	-0.009203191	-0.014002058	-0.005557298	-0.005987061	-0.008836235	0.004310875	0.001497032	-0.012022936
Z001E0001	-0.005166176	-0.010437926	-0.002572778	-0.007491978	-0.005370725	-0.004040751	-0.002942141	-0.007132442	-0.014306214	-0.009569112
Z001E0002	0.007014971	0.011633639	0.011938094	0.008908036	0.009730331	0.010439037	0.018546324	0.006159447	-0.002268114	0.005199031
Z001E0003	-0.002327982	-0.003035411	-0.006978644	-0.002912374	-0.003934112	-0.004335644	0.000143063	-0.000674608	-0.000181038	-0.008215074
Z001E0004	0.030896248	0.028922684	0.029955755	0.026292838	0.030169679	0.028805396	0.033427005	0.027788027	0.023692174	0.02910188
Z001E0005	0.017417802	0.004276675	0.003657988	0.002830281	0.00738324	-0.000318399	-0.003600015	-0.005235664	-0.002796869	0.006318246
Z001E0006	0.023135873	0.034314908	0.036483538	0.02248388	0.017780154	0.020500358	0.028557549	0.024721759	0.023719661	0.02508846
Z001E0007	0.027939627	0.00945254	0.020214811	0.018214035	0.02005967	0.019119872	0.028004035	0.021755589	0.011032826	0.013251302
Z001E0008	-0.015017616	-0.003806337	-0.015937495	-0.007856034	-0.007849341	-0.008408818	-0.002748187	-0.011690887	-0.014725972	-0.008024918
Z001E0009	-0.021495962	-0.027990125	-0.027899156	-0.019716476	-0.018610187	-0.022185782	-0.020239762	-0.014949933	-0.024310926	-0.025725408
Z001E0010	-0.006816485	-0.000755345	-0.007355864	0.002066824	-0.000217542	0.000649883	0.007478769	0.000464819	0.007151427	0.000683674
Z001E0011	0.017332827	0.005238132	0.014957597	0.012380211	0.011059039	0.012524536	0.009427852	0.013723113	0.004411254	0.009284437
Z001E0012	0.022731301	0.025655293	0.038321374	0.024789548	0.01932399	0.024314256	0.027510975	0.021218859	0.012319646	0.021655867
Z001E0013	0.01252338	0.013881241	-0.000718609	0.008402436	0.007203196	0.010313815	0.017231709	0.012764715	0.007478721	0.006918886
Z001E0014	0.002791655	0.007262618	0.011967187	0.003763198	0.005687971	0.003485017	0.000633482	0.000525434	0.013546964	0.006265494
Z001E0015	0.007210802	-0.002451137	0.001866904	0.001625648	-0.003098113	0.001795314	0.002008286	-0.004868409	0.000411788	0.004933959
Z001E0016	-0.031482125	-0.031888416	-0.011364446	-0.019799366	-0.018702441	-0.017198573	-0.017737368	-0.019087886	-0.023520292	-0.014208152
Z001E0017	0.01766039	0.01588991	0.003803673	0.01040319	0.01040362	0.014285351	0.017356446	0.00426264	0.014202079	0.01667524
Z001E0018	0.0088251	0.015604319	0.002828461	0.013304015	0.010890167	0.012453089	0.024732131	0.008522272	0.006713204	0.010172234
Z001E0019	0.007209822	-0.001088205	0.003100213	0.003291813	0.007057627	0.003387914	0.001126512	0.003530028	0.008390695	-0.000744055
Z001E0020	0.021670137	0.01727795	0.01930126	0.021084749	0.018077314	0.020514463	0.016003914	0.01804816	0.019035179	0.016594644
Z001E0021	-0.002487537	-3.32233E-05	-0.018486816	-0.005923197	-0.007255045	-0.004389427	-0.004283384	-0.012658718	-0.00807674	-0.006110631
Z001E0022	-0.000364735	0.006084268	0.010030743	0.007223896	0.00292309	0.008750778	-0.000331186	0.00823368	0.016978125	0.009479562
Z001E0023	-0.013088026	-0.015470537	-0.025926934	-0.016445418	-0.01767653	-0.017901272	-0.022184475	-0.013229495	-0.023724876	-0.020877458
Z001E0024	-0.003850859	0.000445656	0.000652524	0.005431478	0.003561974	0.005011997	0.007334204	0.005409614	0.002160218	0.003250954
Z001E0025	-0.005389592	-0.019204065	-0.025618523	-0.015300917	-0.011721681	-0.014715929	-0.008543643	-0.01171917	-0.010566937	-0.009939847
Z001E0027	0.027819281	0.021754732	0.016352156	0.021701114	0.026116875	0.025318195	0.02690815	0.027461566	0.026416908	0.025457927
Z001E0028	0.011492593	0.01059195	0.006442227	0.015407628	0.014433454	0.01343019	0.011258971	0.010024023	0.011413681	0.017513753
Z001E0029	-0.036722976	-0.040342178	-0.030656437	-0.03700559	-0.039602776	-0.03592243	-0.025154389	-0.037188486	-0.034649359	-0.039056036
Z001E0030	0.019105132	0.018446886	0.016161563	0.01831195	0.014713056	0.015160097	0.021001475	0.017228388	0.011648872	0.021925574
Z001E0031	0.028345815	0.018454816	0.012967297	0.017879327	0.017682658	0.014615995	0.016161855	0.019192474	0.018786632	0.015853079
Z001E0032	0.008946364	0.008597349	0.015155909	0.012504268	0.009760747	0.009797493	0.005850046	0.009257428	0.011096013	0.009151475
Z001E0033	0.007109392	0.008486513	0.000214758	0.005395555	0.005196867	0.007040116	-0.004043824	0.005513295	-0.001588347	0.006948328
Z001E0034	0.001094594	0.004103149	-0.009147472	-0.00036806	0.001509664	0.002419225	-0.009259302	0.003648704	0.004039378	0.000154745
Z001E0036	-0.01290327	-0.014390962	-0.018435037	-0.021335132	-0.024591727	-0.023166768	-0.022766289	-0.029514077	-0.020566808	-0.02235662
Z001E0037	0.015905818	0.013005359	0.012868254	0.008805953	0.007498212	0.011023305	0.003744347	0.004179539	0.01476736	0.006978526
Z001E0038	-0.001498612	0.010496246	-0.007130522	0.003085293	0.004284022	0.004888674	0.004638613	0.006346574	0.002701831	0.008740376
Z001E0039	-0.002012029	0.008081224	0.003597475	0.004426236	0.007334928	0.006690406	-0.000481514	0.008568325	0.009197972	0.007521646
Z001E0040	-0.030033927	-0.023214416	-0.021765777	-0.021382722	-0.019077315	-0.02117314	-0.028761591	-0.026525152	-0.026537474	-0.019426262
Z001E0041	0.020144771	0.029475398	0.034571205	0.022203697	0.018620375	0.022357884	0.034516623	0.026451963	0.02844583	0.01780224
Z001E0042	0.006473171	-0.000922473	0.011720826	0.006209608	0.001680975	0.003210207	0.011098305	0.012345255	0.012264477	0.009274433
Z001E0043	-0.010894077	-0.010613067	-0.011888402	-0.006531765	-0.004002522	-0.005011098	-0.003265141	-0.010307446	-0.010853639	-0.006637515
Z001E0044	-0.019896361	-0.009301128	0.000192341	-0.008776306	-0.006703234	-0.008504465	-0.005694788	-0.0040874	-0.016532072	-0.006900783
Z001E0045	-0.012630795	-0.014337174	-0.022779555	-0.010354474	-0.006798315	-0.012203777	-0.012572656	-0.014994691	-0.006795962	-0.014322238
Z001E0046	-0.000570201	-0.005359057	0.00207159	-0.004217828	-0.006582033	-0.0016827	-0.000172319	-0.009381157	0.00139516	0.000465815
Z001E0047	0.017430922	0.023823236	0.028186073	0.023870258	0.022152775	0.025301985	0.016711218	0.027360902	0.018314202	0.023264221
Z001E0048	0.002621425	0.007587426	0.001803583	0.006570013	0.00752609	0.009663707	0.012131663	0.005659408	0.005349957	0.005460669
Z001E0049	0.000145358	0.003884912	0.013834014	0.001999929	0.003107873	0.000129341	0.014280323	0.007637386	0.010270631	0.00513442
Z001E0050	-0.025145175	-0.020298964	-0.009554237	-0.020194052	-0.018469655	-0.018976422	-0.012793549	-0.015773607	-0.016881912	-0.023075476
Z001E0051	0.000850367	0.000528359	0.009117388	0.002478172	-0.001601695	0.000196599	0.002208089	0.003345469	0.006567837	0.004034632
Z001E0052	0.005240831	0.010544632	0.025123478	0.012738166	0.012847591	0.015706133	0.015905599	0.01709627	0.004793332	0.01183341
Z001E0053	-0.012843068	-0.015186591	-0.009047944	-0.013027306	-0.00819817	-0.013222663	-0.02244125	-0.013384288	-0.009227427	-0.017226741
Z001E0054	-0.002974818	-0.001227107	-0.004098061	-0.003888931	-0.000263519	-0.003953539	-0.007255729	0.004199077	-0.007596702	-0.008516012
Z001E0055	0.003874616	0.002695905	0.006859624	0.0013789	0.004106879	0.003964162	-0.002161692	2.44943E-05	0.009033809	0.000111375
Z001E0056	0.005900316	0.008896439	0.003875282	0.004522053	0.001008064	0.00240787	0.011224082	0.007292561	0.00390828	-0.001593916
Z001E0057	-0.010217444	0.003336019	-0.01076035	-0.003008217	-0.002862188	-0.001617635	-0.000246595	0.00071575	-0.000698173	-0.004437267
Z001E0058	-0.007678852	-0.001580457	0.001708924	0.000771961	0.006644562	0.001591231	-0.004244164	0.008020563	0.009122007	0.005347782
Z001E0059	-0.014391818	-0.01867184	-0.008738557	-0.012277809	-0.012228743	-0.014030912	-0.01597107	-0.015937868	-0.007540727	-0.013354441
Z001E0060	0.00517172	0.009586865	-0.005325983	0.002302841	0.005393396	-0.001512286	-0.002495968	0.006789976	0.007676326	0.002004934
Z001E0061	-0.015406449	-0.005338042	-0.012318287	-0.010205688	-0.01007391	-0.010706384	-0.016265247	-0.011802782	-0.008203894	-0.013983646
Z001E0062	0.005396773	0.008243055	0.015283815	0.011693069	0.006850406	0.013701774	0.011589472	0.014180624	0.016884975	0.007334178
Z001E0063	0.023035695	0.025806732	0.014603106	0.019653562	0.017431593	0.01994067	0.018757429	0.024375145	0.019612207	0.015831255
Z001E0064	-0.000277649	0.0047415	0.007754946	0.003104961	0.000449891	0.003876964	-0.000167841	0.000564845	0.002686391	0.005021339
Z001E0065	-0.009441326	-0.004234009	-0.006907744	-0.008036233	-0.008458833	-0.007908839	-0.00768213	-0.004465957	-0.011182261	-0.009676767
Z001E0066	0.010290278	0.012579047	-0.001079337	0.008297041	0.008169096	0.010093146	0.013622642	0.010137801	0.00809002	0.007685593
Z001E0067	-0.003594077	-0.007117949	-0.003242937	-0.00688135	-0.007337954	-0.006099355	0.004312848	-0.001950314	0.003371906	-0.001909195
Z001E0068	0.047020119	0.046659115	0.041795523	0.035114954	0.034523694	0.036320428	0.033495279	0.036354447	0.04067167	0.042541673
Z001E0069	-0.013117322	-0.003407455	-0.005348507	-0.000814134	0.000475918	0.0003869	0.007790594	-0.000817374	-0.002339371	0.002416421
Z001E0070	-0.000408113	-0.003538425	0.010133994	-0.00305476	-0.003025276	0.000504007	-0.005163654	-0.000218683	0.000313337	0.002005075
Z001E0071	-0.007897037	-0.010752723	-0.003844038	-0.012072086	-0.013208365	-0.012896415	-0.013863998	-0.01601728	-0.006951067	-0.011574152
Z001E0072	-0.009097111	0.005065485	-0.014215669	-0.004799589	-0.00596156	-0.002924884	-0.002076228	-0.007967283	-0.00309929	-0.004429948
Z001E0073	0.00412067	-0.009760085	-0.011371418	0.003284306	-0.000390179	-0.000718569	0.006679327	0.00500454	0.009290976	0.001771121
Z001E0074	-0.013615368	-0.024242561	-0.012719724	-0.017658213	-0.016342827	-0.016358066	-0.01340752	-0.023481429	-0.018674069	-0.015990947
Z001E0075	0.012485787	0.007302527	0.006972611	0.013072763	0.013840223	0.010926952	0.022328807	0.012889309	0.013999293	0.015097323
Z001E0076	0.015918214	0.0120487	0.025967204	0.017301125	0.016754024	0.017330552	0.016327385	0.013707786	0.026123445	0.015060106
Z001E0077	0.009874354	0.003102597	0.004695215	0.010509489	0.0174075	0.009597291	0.004657933	0.008505615	0.019343482	0.009012549
Z001E0078	0.005329551	0.013739745	0.004870362	0.008893445	0.009519627	0.00571113	0.01163455	0.007037324	0.010769345	0.010792979
Z001E0079	-0.019419396	-0.022305383	-0.027159483	-0.023404552	-0.016335698	-0.021227418	-0.015602995	-0.023352888	-0.016375539	-0.020123425
Z001E0080	-0.016102813	-0.017578343	-0.015017242	-0.019495294	-0.017991132	-0.017540875	-0.025903227	-0.026410936	-0.019283631	-0.013016444
Z001E0081	-0.002272823	0.007914048	-0.006026133	-0.002180116	-0.002750069	0.000402943	-0.006592172	-0.004568571	-0.003753188	0.002975137
Z001E0082	-0.028945398	-0.012493985	-0.008482987	-0.022273521	-0.022743524	-0.020817021	-0.022171001	-0.026212729	-0.016899726	-0.023332464
Z001E0083	0.003899957	0.00801766	0.020865884	0.007798191	0.008864145	0.009569611	-0.000404377	0.007413137	0.011754692	0.0146237
Z001E0084	0.02675444	0.012617146	0.002222931	0.011300744	0.01084316	0.010254141	0.008608873	0.013695357	0.018627593	0.007636748
Z001E0085	-0.006869428	-0.011699546	0.005627717	-0.003329868	-0.001512263	0.003612165	-0.003437378	0.003668456	0.001978147	-0.005413373
Z001E0086	-0.003616374	0.001355753	0.003402014	0.003013498	0.002346514	-0.00013628	0.004048248	-0.00179375	0.005780406	0.005361648
Z001E0087	-0.020824723	-0.014784075	-0.016034273	-0.011319049	-0.01365098	-0.01357021	-0.017945994	-0.006618376	-0.006814264	-0.015275314
Z001E0088	0.018543729	0.008688991	0.020876026	0.013175027	0.015641166	0.015092121	0.009921018	0.018732526	0.016320719	0.015828854
Z001E0089	-0.004159762	0.001733995	-0.003093097	-0.007445547	-0.00790203	-0.003534939	-0.004157603	-0.001368679	-0.009599158	-0.002527918
Z001E0090	0.0111462	0.018713088	-0.000458546	0.013908298	0.015330294	0.014494741	0.009677054	0.018089878	0.022702423	0.009889228
Z001E0091	0.017807583	0.000856146	0.004756164	0.008146705	0.008383383	0.009187651	0.006223503	0.015026666	0.010549985	0.007121587
Z001E0092	-0.000490691	-0.002313419	0.015250451	0.00174068	0.000316079	-0.000912648	0.007094546	0.002768312	-0.003494458	0.003907876
Z001E0093	0.013315916	0.018616865	0.020830366	0.010688081	0.011194685	0.011262421	0.006660722	0.013048103	0.006078603	0.009735776
Z001E0094	-0.001781682	-0.002177027	-0.008111998	-0.002063153	-0.005157386	-0.004358766	-0.002100491	0.00394804	-0.004139788	0.000813227
Z001E0095	-0.003797702	0.003857941	-0.000578782	0.000296432	-0.000866778	0.001745852	0.003151466	0.000764104	0.003598781	-0.000527097
Z001E0096	-0.005772051	-0.009758599	-0.007671643	-0.008098308	-0.005237609	-0.006676645	-0.010170756	-0.008901361	-0.001844105	-0.009078265
Z001E0097	0.006911561	-0.004357838	-0.001396106	-0.000730521	0.003437869	-0.001118377	0.000299949	0.005591627	-0.002404447	-0.004150028
Z001E0098	-0.006273497	0.003573837	0.003050939	-0.004848513	-0.004621179	-0.00801725	-0.007737683	-0.00411428	-0.007468189	-0.00126279
Z001E0099	0.002376419	-0.002697835	-0.003197738	-0.001452012	-0.001105672	-0.000920666	-0.003974365	-0.005713369	-0.00580279	-0.003768059
Z001E0100	-0.012549932	-0.010883415	-0.025691485	-0.018899146	-0.018671086	-0.016531705	-0.021626573	-0.012970221	-0.024672257	-0.02282394
Z001E0101	-0.002128268	-0.010103605	-0.011637794	-0.006814338	-0.007883585	-0.005306787	0.001158848	-0.005806443	-0.001747566	-0.000396648
Z001E0102	0.002003919	-0.00255301	-0.009749323	-0.004369074	-0.003505941	-0.002983419	-0.004010307	-0.007150311	0.003995061	-0.000150798
Z001E0103	0.01450567	0.000997382	0.021955195	0.013031106	0.009164532	0.012734745	0.006222938	0.014677883	0.013623269	0.016629098
Z001E0104	0.000692294	0.003512968	-0.00766955	-0.00066418	-0.005278068	-0.001146767	-0.008762339	-0.00352028	-0.00147378	0.001559716
Z001E0105	-0.016036306	-0.014845589	-0.015908398	-0.008118625	-0.012717191	-0.008876744	-0.009260304	-0.012936979	-0.009049164	-0.010327463
Z001E0106	-0.01393535	-0.014445639	-0.001989751	-0.001763306	0.000242369	-0.004442663	-0.007205453	-0.002379489	-0.003484979	-0.001352712
Z001E0107	-0.003807012	0.006250333	0.004481582	0.00225906	0.002567516	0.00497603	0.000394084	-0.001937771	0.000708542	-0.004454564
Z001E0108	0.0029928	-0.001468001	0.010075986	0.00780973	0.007177024	0.007258889	0.007375776	0.000919808	0.000504908	0.00410893
Z001E0109	0.007372348	0.007758006	0.011688598	0.012419684	0.014690341	0.015724603	0.021545142	0.01812604	0.024491448	0.010805725
Z001E0110	0.005050839	0.003302102	0.00688699	-0.0060299	-0.004120432	-0.003091373	-0.005428423	-0.003020686	-0.000665367	-0.008061027
Z001E0111	0.017598733	0.009702414	0.011189507	0.01408788	0.013075547	0.015020797	0.007683292	0.015461308	0.012656374	0.010518301
Z001E0112	-0.002834391	0.010875361	-0.007029971	0.001056919	0.002136598	0.001476031	0.007454509	0.002558573	-0.002644393	0.002543154
Z001E0113	-0.012182276	0.001861523	0.010182685	0.001254002	0.004990264	0.002243857	0.007007169	0.004194552	-0.004359289	-0.002764595
Z001E0114	0.006916693	0.01497176	0.006495218	0.005322775	0.004269188	0.003202123	0.0016361	0.001420426	-0.002037033	0.001374459
Z001E0115	0.010555997	0.013691365	0.027255633	0.01298444	0.017488215	0.01162328	0.00723383	0.013677231	0.006985443	0.010485094
Z001E0116	-0.004912297	0.003252202	-0.003552884	-0.0019672	-0.002528078	-0.002487238	-0.001191667	-0.003162529	-0.002319412	-0.001443344
Z001E0117	4.89317E-05	-0.005984557	0.003310276	-0.000986599	0.00148205	-0.000165713	0.002082442	0.004665774	0.009638686	0.003907395
Z001E0118	-0.021928569	-0.019396528	-0.023979407	-0.021250946	-0.021378436	-0.02469351	-0.017159968	-0.026175203	-0.023791053	-0.024438067
Z001E0119	-0.005714089	0.005224485	0.001744476	-0.006337954	-0.004745665	-0.005739272	-0.007253443	-0.001410151	-0.013384849	-0.009863061
Z001E0120	0.005932311	0.006205664	0.004792469	0.008124006	0.005963124	0.009470905	0.001990293	0.012001943	0.008602572	0.0029929
Z001E0121	0.008307011	0.001658094	-0.008210907	-0.002246222	0.001849016	-0.005798333	-6.35495E-07	-0.00344858	0.000251681	-0.007848196
Z001E0122	-0.001414136	-0.002444747	0.003401292	-0.006912293	-0.007146513	-0.006839091	-0.012921265	-0.013579345	-0.008098637	-0.006555671
Z001E0123	-0.01667074	-0.020662756	-0.015882158	-0.019465871	-0.02028472	-0.020791536	-0.020168985	-0.013965229	-0.021913493	-0.014175142
Z001E0124	0.005085779	0.004696245	0.006244483	0.001816793	0.000728232	0.001635042	-0.004846128	-0.004322601	0.007875156	0.00158949
Z001E0125	-0.007280454	-0.017691067	-0.009754321	-0.004641029	-0.00758219	-0.003802669	-0.013969696	-0.008891573	-0.00851393	-0.007128958
Z001E0126	0.006228757	0.012139732	0.00252183	0.002124289	0.005016391	0.001774196	-0.004932792	-0.000859087	-0.001695126	0.003504668
Z001E0127	-0.001072406	0.000207192	-0.006972604	-0.005693394	-0.006313148	-0.006501373	-0.013306307	-0.006016894	-0.015301709	-0.003854064
Z001E0128	0.001582956	0.003818407	-0.001820331	0.003030827	2.57253E-05	0.002240158	-0.002535004	-0.001582826	0.00909698	-0.000211488
Z001E0129	-0.02568039	-0.020858919	-0.015571628	-0.020090483	-0.019961949	-0.017260109	-0.02516373	-0.017956515	-0.024525703	-0.015472422
Z001E0130	0.008360015	0.010389987	0.020313424	0.013211096	0.012551946	0.010349503	0.014071539	0.006928238	0.014766757	0.01034661
Z001E0131	-0.022637877	-0.017799344	-0.012762615	-0.010222356	-0.008065946	-0.012622515	-0.011831899	-0.008134753	-0.004853396	-0.011680766
Z001E0132	0.004714984	-0.003482062	0.004873146	-0.003427458	-0.004981342	-0.000377246	0.004001098	-0.004741773	-0.004906067	-0.008278129
Z001E0133	-0.010144387	-0.004994476	-0.002248588	-0.003743478	-0.001668263	-0.003178825	-0.000458289	-0.01167681	-0.005794457	-0.005142384
Z001E0134	0.012102054	0.013602272	0.006820584	0.007826649	0.006279747	0.010416674	0.011235123	0.00362349	-0.0001221	0.011164074
Z001E0135	-0.005208669	-0.012388131	-0.014891995	-0.006435267	-0.008191034	-0.007941474	-0.012248472	-0.003477886	-0.002279714	-0.005656409
Z001E0136	0.008876042	-0.006014604	0.005512296	0.004122636	0.004631567	0.005724702	-0.003228518	-0.000319572	-0.000848807	0.004651806
Z001E0137	0.005375666	0.004258457	0.006165996	0.006018319	0.005893214	0.004065007	0.011771669	0.001787941	0.010579765	0.002269843
Z001E0138	0.010084765	-0.001760936	-0.00371404	0.000490235	0.002041254	-0.000366958	0.004701413	-0.001125409	-0.008067866	0.002687386
Z001E0139	-0.006775843	-0.006397122	-0.006445284	-0.006981249	-0.004920642	-0.007850708	0.001385832	-0.007030347	-0.003547024	-0.003300526
Z001E0140	-0.006553278	0.006629815	0.001867005	0.000774276	0.002663848	0.000141784	-0.008349456	-0.005630102	0.001783352	-0.003823724
Z001E0141	-0.008441517	-0.024045742	-0.028784997	-0.017835954	-0.018050327	-0.017473582	-0.019647859	-0.011287087	-0.023077262	-0.011406526
Z001E0143	-0.028782436	-0.031955928	-0.034972738	-0.02442259	-0.024522838	-0.023699352	-0.015840431	-0.017246477	-0.022946941	-0.021056776
Z001E0144	-0.006260505	-0.006566107	-0.012219146	0.001763698	0.007273745	0.002019344	-0.001456204	0.008465486	0.001033442	0.005490069
Z001E0145	0.007462625	-0.005056195	0.002989839	0.003509277	-0.002059267	0.002691058	0.011340187	0.006103984	-0.002363686	0.000540721
Z001E0146	-0.005627296	-0.017911234	-0.017807697	-0.012286036	-0.015883433	-0.015296637	-0.013721744	-0.015511695	-0.017933694	-0.013347504
Z001E0147	0.005512254	0.017340841	0.027023552	0.01122755	0.015117439	0.009027249	0.011417527	0.004641661	0.00577686	0.011094312
Z001E0148	-0.024272925	-0.022713575	-0.026665739	-0.019626178	-0.020684106	-0.015814958	-0.023613166	-0.01421378	-0.023122885	-0.01846598
Z001E0149	-0.014435755	-0.0084933	-0.003917993	-0.006963973	-0.009505786	-0.007958519	-0.011790329	-0.00499544	-0.013939308	-0.006538273
Z001E0150	0.025243064	0.036006432	0.028315741	0.025770962	0.024300626	0.024542774	0.02690982	0.028609239	0.024625678	0.026247724
Z001E0151	-0.006535538	-0.013842869	0.00028005	-0.005265238	-8.94784E-07	-0.006880861	0.001185632	-0.005336755	-0.002416115	-0.000924165
Z001E0152	-0.004161341	-0.010887794	-0.010680872	-0.009662252	-0.010013095	-0.005608488	-0.009832241	-0.012335326	-0.010815679	-0.011313645
Z001E0153	0.020205485	0.014503134	0.014364562	0.017416073	0.017569089	0.014903903	0.010901695	0.017778146	0.013702971	0.01589533
Z001E0154	-0.000468108	0.003351072	-0.004075722	-0.001563218	-0.001549641	-0.002078243	-0.005658956	7.66629E-05	-0.003992849	0.000376828
Z001E0156	-0.006436769	-0.005702455	0.002554431	-0.002038068	-0.004516318	-0.003444392	-0.00281208	0.000552293	-0.002997388	0.000471219
Z001E0157	-0.005609762	-0.012174481	-0.003967184	-0.008030037	-0.010667603	-0.006436663	-0.008917781	-0.011485842	-0.00401468	-0.002452234
Z001E0158	-0.019247164	-0.015369435	-0.020282216	-0.013609532	-0.016271049	-0.017309238	-0.018026223	-0.011027576	-0.027333107	-0.019437989
Z001E0159	0.005626456	-0.004820538	0.005597951	0.00061628	-0.002882444	-0.002132009	-0.003576035	-0.004566014	0.00685773	0.006826165
Z001E0160	-0.001092507	-0.005752136	-0.002286115	-0.003426094	-0.000364912	-0.000994162	-0.000494672	0.000686775	0.001846107	0.000708021
Z001E0161	0.00432339	-0.005593199	-0.003454245	-2.38227E-05	0.004125589	0.004547213	0.003548647	0.00276001	-0.00188286	-0.003792085
Z001E0162	-0.006535041	0.002279038	0.013577876	0.003232321	0.004117646	0.004336801	0.015267126	0.00740288	0.001123113	-0.001038261
Z001E0163	-0.022733061	-0.023082995	-0.023331561	-0.021375199	-0.021186565	-0.01980884	-0.019812708	-0.015598867	-0.023882092	-0.022026889
Z001E0164	0.01505024	0.008777175	0.013992572	0.013100136	0.009961312	0.012522712	0.010301104	0.010815733	0.010367388	0.013356879
Z001E0165	0.014741894	0.017156026	0.01983899	0.014840454	0.018559508	0.011017375	0.009282158	0.014047322	0.014251138	0.01514917
Z001E0166	0.012549764	0.023409671	0.01204969	0.01334949	0.014831913	0.014409144	0.010372854	0.013361094	0.009106404	0.016445341
Z001E0167	-0.003683308	0.009902647	0.008202328	0.011148956	0.007999682	0.011756413	0.014199821	0.005474211	0.010896748	0.01371995
Z001E0168	-0.015448753	-0.012866985	-0.006506907	-0.011051472	-0.009967924	-0.014789516	-0.013341823	-0.007078293	-0.009569028	-0.01474351
Z001E0169	0.002076666	0.00376282	0.002760296	-0.002018193	0.003195053	0.002988047	-0.006691652	-0.006424619	0.010067953	0.001652076
Z001E0170	0.037592965	0.037170344	0.030962525	0.022663855	0.027170677	0.020892781	0.030762604	0.023504079	0.018461733	0.027507328
Z001E0171	-0.029954129	-0.018967306	-0.027227165	-0.023324211	-0.022486148	-0.025748362	-0.023670066	-0.030125106	-0.02100095	-0.020033081
Z001E0172	-0.015992747	-0.014069253	-0.008971313	-0.015309529	-0.014666706	-0.010091604	-0.018359314	-0.020911038	-0.011642338	-0.008277423
Z001E0173	-0.015776	-0.01341387	-0.024188188	-0.009845272	-0.014424628	-0.008851621	-0.013400977	-0.005873847	-0.008780179	-0.009620803
Z001E0174	-0.005111062	0.007775908	-0.011094358	0.001361982	0.004434434	0.004664844	-0.003668876	-0.001133461	-0.004708847	-0.004370381
Z001E0175	0.022888339	0.01591001	0.017595774	0.015505454	0.013334961	0.016429814	0.021148891	0.014581808	0.010321191	0.0170655
Z001E0176	-0.002751974	-0.007253487	-0.007449351	-0.004753351	-0.004347028	-0.006433922	-0.002227565	-0.01033425	-0.012280788	-0.010146573
Z001E0177	-0.005059514	0.002963158	-0.003776168	-0.001090298	-0.003934592	-0.000299781	-0.004260454	-0.001969278	0.004307782	0.000503411
Z001E0178	-0.026482352	-0.013138492	-0.012444575	-0.020670536	-0.024129311	-0.025262706	-0.015400884	-0.019123465	-0.030021892	-0.026096127
Z001E0180	0.032220555	0.036025132	0.02307681	0.030417148	0.026743659	0.028486529	0.038103127	0.025704654	0.030768116	0.027351546
Z001E0181	0.018022522	0.023536397	0.007927194	0.01531686	0.01450178	0.011863489	0.01207572	0.014205317	0.018173501	0.013773372
Z001E0182	0.007540941	0.00135549	0.003493799	0.003576415	0.004733949	0.002934073	0.001350415	0.001131881	0.005415662	-0.000298793
Z001E0183	-0.021874361	-0.024348408	-0.032157365	-0.024444691	-0.02648206	-0.025272761	-0.030112259	-0.026389813	-0.034119473	-0.018945805
Z001E0184	0.022784302	0.006707561	0.014022429	0.010971584	0.011796386	0.0109369	0.011908639	0.012306238	0.012235022	0.008738865
Z001E0185	0.032897038	0.024425845	0.034025892	0.027615353	0.028000488	0.024889968	0.022506418	0.031121516	0.031508141	0.029958272
Z001E0186	-0.015350692	-0.020895979	-0.010108505	-0.015314244	-0.012487784	-0.016337155	-0.007713018	-0.019707693	-0.021321392	-0.020461513
Z001E0187	0.018652585	0.002991745	0.01383608	0.01002244	0.01245834	0.012376255	0.009663136	0.004177888	0.004776666	0.01371118
Z001E0188	-0.001439506	-0.001701102	0.00954352	-0.00155039	-0.002138324	-0.003788853	0.000521507	-0.001965189	0.001770718	-0.000117309
Z001E0189	-0.037475999	-0.030508588	-0.041059631	-0.038125446	-0.038948671	-0.040475762	-0.039545408	-0.035135752	-0.040968258	-0.035864714
Z001E0190	0.003998072	-0.00468601	-0.005766684	0.000973302	0.00445564	0.004406286	0.005429716	0.000134282	0.004311257	0.005435594
Z001E0191	0.022245131	0.019503426	0.003952871	0.008917563	0.007501758	0.011585326	0.012876324	0.016558615	0.01614075	0.005707325
Z001E0192	-0.039317179	-0.027809636	-0.022207123	-0.027430169	-0.024941228	-0.029291144	-0.018816982	-0.031413283	-0.021022052	-0.032714526
Z001E0193	0.019959824	0.02923499	0.011669741	0.022995739	0.025404488	0.019335909	0.021927596	0.021969575	0.018971364	0.021693641
Z001E0194	0.010819146	0.002872003	0.007858822	0.006377981	0.00348304	0.004116639	0.00128041	0.006339523	0.00134136	0.009613813
Z001E0195	0.015335311	0.007340825	0.011289186	0.010003109	0.007763894	0.008183083	0.011709246	0.014313938	0.01602454	0.014963287
Z001E0196	-0.010826772	-0.025764102	-0.011297014	-0.016921868	-0.020202131	-0.019018033	-0.01812095	-0.020326844	-0.020252766	-0.017303435
Z001E0197	-0.007313065	-0.01145941	-0.008292871	-0.011315879	-0.013855216	-0.009485161	-0.01426699	-0.008409987	-0.008776975	-0.014144753
Z001E0198	-0.022377688	-0.01963056	-0.032775355	-0.019237194	-0.021309111	-0.019086178	-0.02696872	-0.019199076	-0.015247835	-0.018261466
Z001E0199	0.002859523	0.002776251	0.010005295	-0.001682473	0.001861452	-0.002311003	-0.002438525	0.00635471	0.005854608	-0.001926962
Z002E0001	-0.024469506	0.003374989	-0.004044533	-0.007127649	-0.009169642	-0.002369694	-0.004781876	-0.009938536	0.000772462	-0.003601305
Z002E0002	-0.015415114	-0.017862769	-0.011526253	-0.016680829	-0.014558789	-0.022976063	-0.015141086	-0.001915165	-0.004754605	-0.017334175
Z002E0003	-0.006594457	-0.017809245	-0.003335488	-0.000344192	-0.002255524	-0.004944972	-0.002280269	-0.009305646	0.001777719	0.004450212
Z002E0004	-0.013984966	-0.00045504	-0.009394232	-0.008213854	-0.006552927	0.00102292	-0.005213257	-0.01550612	-0.027542584	-0.010180446
Z002E0005	-0.04283086	-0.034788463	-0.034211058	-0.030577162	-0.035181014	-0.026400309	-0.032621535	-0.039369668	-0.032470586	-0.033494448
Z002E0006	-0.023631666	-0.032890733	-0.027435382	-0.022404961	-0.021280428	-0.011117331	-0.019356238	-0.025186072	-0.016678671	-0.022253003
Z002E0007	0.015595109	0.025248427	0.01160032	0.015942027	0.01643467	0.00684296	0.012077066	0.009786566	0.010504558	0.009574384
Z002E0008	0.020795505	0.022832694	0.024901378	0.0233468	0.021310542	0.01596769	0.023787278	0.01899567	0.031693452	0.02630729
Z002E0009	0.009981529	0.018416234	0.009140118	0.008378582	0.0117441	0.017568737	0.009925765	0.005280037	0.018386076	0.006598392
Z002E0010	-0.003887639	0.015588289	0.000711857	0.00244544	0.001025331	-0.000230326	0.002141533	-0.000411987	0.002537955	-0.001026613
Z002E0011	-0.015404763	-0.011268195	-0.001857093	-0.005740914	-0.006234896	-0.005999546	-0.00453297	-0.000942257	-0.009730673	-0.003832874
Z002E0012	0.015592406	-0.00255205	0.003561378	0.005795916	0.001460102	0.003226825	0.003846657	0.010771087	0.01421839	0.003663445
Z002E0013	-0.063681698	-0.040650683	-0.053044212	-0.053286106	-0.045451078	-0.054188037	-0.049749756	-0.048403128	-0.05890363	-0.052232885
Z002E0014	-0.031663295	-0.047921426	-0.027783242	-0.027501675	-0.02823828	-0.02489604	-0.02873801	-0.040273378	-0.031048474	-0.027722368
Z002E0015	0.027047842	0.020276562	0.01373116	0.009573193	0.007765703	0.013450315	0.007907322	0.018303699	0.009828317	0.005736345
Z002E0016	-0.005973093	-0.003369516	-0.010952639	-0.006337611	-0.006574756	0.00044861	-0.009186804	-0.011377333	-0.01375917	-0.01055577
Z002E0017	0.001979564	0.012656003	0.015510392	0.012401429	0.012733174	0.009772829	0.013483213	0.005595093	0.016451877	0.008595567
Z002E0018	0.013013635	0.014052607	0.016880819	0.01458145	0.016218568	0.017289149	0.013820377	0.012906676	0.023277457	0.012180835
Z002E0019	-0.017038029	-0.01238526	-0.003828932	-0.003379191	-0.006309001	-0.012048785	-0.006332057	-0.01320099	-0.005250547	-0.006866735
Z002E0020	-0.003993567	-0.001205497	-0.003393113	-0.002067386	-0.002369398	-0.003839746	-0.002609216	-0.008677041	-0.013929682	-0.002371644
Z002E0021	-0.003376726	-0.011671176	-0.023279887	-0.014539074	-0.016642621	-0.010066262	-0.012886588	-0.006669854	-0.028884179	-0.011647144
Z002E0022	0.009821945	-0.014142098	-0.004160911	0.003215622	0.000476731	-0.000208828	-3.52755E-05	-0.00862773	0.004382884	-0.001240833
Z002E0023	0.007303579	-0.014817201	-0.001312699	0.000659861	-0.001689013	-0.003968745	-0.00101762	-0.009221104	0.003883765	-0.004306641
Z002E0025	-0.030707283	-0.034724587	-0.023096053	-0.028131545	-0.025693323	-0.028346183	-0.024577855	-0.032651698	-0.024765189	-0.031044457
Z002E0026	-0.010057907	0.01378385	0.004990093	0.005920071	0.002795771	0.012886515	0.00672227	0.013848957	-0.000742064	0.009443747
Z002E0027	-0.011062034	-0.011800565	-0.008112682	-0.004559562	-0.00593729	-0.001166042	-0.005847228	0.001933493	0.010337273	-0.00195354
Z002E0028	0.023118939	0.040831857	0.028920846	0.02564919	0.027644065	0.032994679	0.026820367	0.036516199	0.042390514	0.030597031
Z002E0029	-0.001108669	-0.006367832	0.00528295	0.00333188	0.004883267	0.011724564	0.002565789	-0.011977846	-0.004625706	0.003644228
Z002E0030	0.0081632	0.014798745	-0.003345481	-0.002452319	0.000674672	-0.00099594	0.000424884	0.007356338	-0.015372206	-0.006518651
Z002E0031	0.000678798	-0.003081968	-0.005473531	-0.005161103	-0.005235101	0.003921295	-0.004660685	-0.00958557	0.001136601	-0.002171008
Z002E0032	-0.025039414	-0.030564152	-0.019679333	-0.019761961	-0.019504345	-0.018230962	-0.018390341	-0.02596237	-0.027481189	-0.0154241
Z002E0033	-0.007389672	0.005251182	-0.006793897	-0.009858818	-0.012847354	-0.002522413	-0.007811993	-0.011656728	0.003626536	-0.011427538
Z002E0034	-0.026532954	-0.006481625	-0.011636949	-0.010502816	-0.008832404	-0.01216552	-0.010719563	-0.013699793	-0.013159832	-0.00763493
Z002E0035	-0.011523677	-0.004155253	-0.007926827	-0.007250265	-0.010442443	-0.0059515	-0.010407513	-0.015358861	-0.001928293	-0.008305276
Z002E0036	-0.022300631	-0.024302773	-0.004912648	-0.002036227	-0.001270569	-0.003028807	-0.002012783	-0.01252883	0.01135835	0.002492655
Z002E0037	0.002252568	0.020737073	0.003849839	0.004583454	0.000984493	0.002384192	0.004416427	-0.005204465	-0.016698064	0.00369147
Z002E0038	-0.017846355	-0.031820037	-0.021835116	-0.020650954	-0.020665413	-0.015973754	-0.017231904	-0.016291181	-0.00878927	-0.020964595
Z002E0039	-0.007737704	-0.021425602	-0.003950876	-0.006366334	-0.007778476	-0.002868113	-0.008405991	-0.016433815	0.002787254	-0.012760686
Z002E0040	-0.007470907	-0.013663507	-0.018140384	-0.013575903	-0.015863518	-0.018407427	-0.013597001	-0.007283352	-0.022067671	-0.015386979
Z002E0041	0.028562256	0.033772312	0.018907904	0.020301004	0.022048086	0.017318104	0.017375791	0.026781913	0.017502546	0.020562955
Z002E0042	0.002675547	0.001701328	-0.004787337	-0.003513377	0.001451333	0.000220978	0.002188129	-0.009730524	-0.014439376	0.004165647
Z002E0043	-0.017230585	-0.029621172	-0.018385592	-0.01530476	-0.016172448	-0.016497571	-0.015676928	-0.022910093	-0.005316388	-0.015228187
Z002E0044	0.018193956	-0.006158558	0.007003407	0.002079151	0.002599872	0.00361478	0.004555559	-0.004999799	-0.00744072	0.003294824
Z002E0045	-0.018863575	-0.008375157	-0.02462686	-0.018575724	-0.015843981	-0.015124301	-0.017285075	-0.010305833	-0.013040259	-0.015837173
Z002E0046	0.0304582	0.049653568	0.030954238	0.031688288	0.033856952	0.03180324	0.030187769	0.022304969	0.0162239	0.031271671
Z002E0047	-0.018753649	-0.007885168	-0.000103441	-0.002064318	-0.000660105	0.005681996	-0.002918496	-0.011841365	-0.008908493	-0.007100758
Z002E0048	-0.017343341	-0.024818644	-0.020801059	-0.016474538	-0.013151429	-0.011195162	-0.016301254	-0.02550031	-0.018145411	-0.013161464
Z002E0049	0.007686813	0.006332211	0.013070766	0.016276337	0.017222327	0.007430058	0.013429899	0.021625927	0.000953458	0.009464283
Z002E0050	0.025607615	0.003336239	0.007072284	0.010033068	0.014761719	0.009241442	0.009408082	0.017862417	0.00336127	0.010555113
Z002E0051	0.003715266	0.020457651	0.008395986	0.0102778	0.009138291	0.003823219	0.011309422	0.009391459	0.002971279	0.007633334
Z002E0052	0.004835983	0.010557328	0.005096214	0.009780785	0.006532305	0.012954152	0.008353952	0.01561447	0.007142866	0.012715381
Z002E0053	0.002759482	-0.002737987	-0.00652384	-0.003486799	-0.009666911	-0.008736606	-0.002660542	-0.009450737	0.004430679	-0.006153376
Z002E0054	0.023673492	0.019658027	0.015932483	0.010441917	0.012263006	0.020515577	0.010408561	0.007972539	0.016853535	0.011421605
Z002E0055	0.021158893	0.023244892	0.019181138	0.012787217	0.019203037	0.020070846	0.014379678	0.023316489	0.029270413	0.015899385
Z002E0056	0.030220073	0.010014943	0.020926681	0.015588479	0.019337476	0.025639486	0.018797779	0.011334904	0.01684442	0.014528939
Z002E0057	0.014524414	0.01404027	0.009704018	0.008044319	0.011036248	0.007159846	0.008516888	0.018510049	0.023575452	0.014139626
Z002E0058	-0.012427063	-0.013486993	-0.003528804	-0.007090044	-0.006362005	-0.00264408	-0.004940571	0.003482993	-0.018685261	-0.010184084
Z002E0059	-0.004677928	-0.010265641	-0.0042011	-0.00287655	0.000727451	-0.00119824	-0.001558185	0.008640052	0.001476509	-0.002754081
Z002E0060	-0.069736226	-0.059946164	-0.04958544	-0.056438449	-0.051989243	-0.061250916	-0.050322995	-0.044038711	-0.060146372	-0.05433815
Z002E0061	-0.011063165	-0.016341363	-0.014246391	-0.011297712	-0.011421941	-0.015131486	-0.011846727	-0.007572652	-0.002968142	-0.01483924
Z002E0062	-0.010049225	-0.000270005	-0.010463425	-0.005766854	-0.007946404	-0.01537703	-0.010463723	-0.000457298	-0.001856231	-0.005865294
Z002E0063	0.019381949	0.004992994	0.01248841	0.007957828	0.009283444	0.009620359	0.010423157	0.021953885	0.009708368	0.006494762
Z002E0064	0.012022852	0.016834925	0.006012877	0.002825932	0.001658054	0.002209208	0.002107144	0.011157797	0.014479852	0.00378604
Z002E0065	-0.029546652	-0.009687547	-0.017404633	-0.01824102	-0.01974979	-0.023543553	-0.018491384	-0.013047739	-0.007699928	-0.019135982
Z002E0066	-0.043142151	-0.040080217	-0.040956469	-0.034659617	-0.035248196	-0.034847099	-0.033902162	-0.038646913	-0.0233045	-0.034350116
Z002E0067	0.003410891	-0.008368062	0.002440575	0.001958793	0.000671155	-0.001180712	0.003178028	-0.00236367	-0.000643209	0.004185294
Z002E0068	-0.021996016	-0.02911449	-0.019889156	-0.016179521	-0.016873035	-0.02227513	-0.018995537	-0.023598683	-0.021502188	-0.022558281
Z002E0069	0.015633985	0.01299703	0.003789047	-0.004710641	0.002447346	-0.007098119	0.001231351	-0.004496883	0.010351917	-0.000955095
Z002E0070	-0.008642459	-0.01757885	-0.017001242	-0.016819947	-0.015760734	-0.021838045	-0.017661391	-0.019602355	-0.015042431	-0.011608427
Z002E0071	0.002857361	-0.003711314	0.003070076	0.005636721	0.003152687	0.00527777	0.005187828	-0.002104942	0.000693248	0.007772429
Z002E0072	-0.048239437	-0.054800085	-0.044347565	-0.045266929	-0.043775919	-0.046966429	-0.047524133	-0.056405871	-0.037566706	-0.045160495
Z002E0073	0.010032958	0.009976978	0.015360885	0.01188756	0.01553188	0.011684159	0.011260581	0.018189136	0.006604133	0.011802863
Z002E0074	-0.010510318	0.001225666	0.005045869	0.002280496	-0.000503163	-0.002669752	-1.58374E-05	-0.002090793	0.009849839	0.002613118
Z002E0075	-0.005169891	0.005038262	-0.00060783	-0.00436826	-0.001065699	-0.009417648	-0.003633691	-0.009055545	-0.016338677	-0.005289568
Z002E0076	0.023576606	0.02101103	0.009277662	0.006566691	0.009410077	0.009628779	0.009886014	0.003529716	0.020420413	0.012036101
Z002E0077	-0.000544604	0.002896648	0.00491187	0.010507128	0.009475905	0.0102675	0.007549118	0.003351545	0.014217338	0.007133851
Z002E0078	0.007927605	0.018066509	0.00723167	0.006080949	0.006841349	0.006236993	0.008792279	0.002886132	0.007002867	0.007748658
Z002E0079	0.040068571	0.022000844	0.026644207	0.031042841	0.030133655	0.033617061	0.030236924	0.033091837	0.016917434	0.024196129
Z002E0080	0.008623398	-0.005229117	0.000323149	0.00511632	0.002705672	-8.76553E-05	0.00413763	0.002913104	0.007782711	0.00105037
Z002E0081	0.009645463	-0.008307315	-0.000204555	0.004610663	0.001817577	0.004033364	0.000670822	-0.00527135	0.010956909	0.00017991
Z002E0082	-0.012028458	-0.016016739	-0.009556793	-0.008583926	-0.00997509	-0.010600934	-0.008882473	-0.012832205	-0.003585752	-0.014329401
Z002E0083	-0.022943769	-0.015466834	-0.021766695	-0.020142597	-0.018123379	-0.030357401	-0.020403491	-0.019674593	-0.026796626	-0.017034037
Z002E0084	0.001434367	0.010571732	0.007652133	0.013834858	0.005702934	0.000978805	0.009339257	0.008853597	-0.005059812	0.011941772
Z002E0085	-0.005199851	0.011287535	-0.00131844	0.004532214	-0.000475118	-0.009614324	-0.000538212	-0.005582784	-0.012282009	0.000799452
Z002E0086	-0.031426894	-0.035707754	-0.040104749	-0.044249949	-0.039554291	-0.035150419	-0.04269697	-0.048044097	-0.045486286	-0.039128157
Z002E0087	0.021740436	0.009918536	0.019191932	0.020606048	0.022752332	0.021932839	0.020655761	0.011910023	0.041542421	0.022927519
Z002E0088	0.023302061	0.025602624	0.02131119	0.02275622	0.024587233	0.022841179	0.022900417	0.029356923	0.010407697	0.026197052
Z002E0089	-0.033825452	-0.022306928	-0.02372835	-0.023251545	-0.021014576	-0.014380785	-0.021391058	-0.030070403	-0.015421998	-0.017633797
Z002E0090	-0.032208329	-0.030703716	-0.031806802	-0.018625018	-0.021151795	-0.014824996	-0.019813376	-0.014734483	-0.013594345	-0.016572329
Z002E0091	0.008311916	0.017073142	0.00922027	0.017242473	0.01361353	0.013604654	0.013522903	0.015318087	-0.003454868	0.009434419
Z002E0092	-0.037496742	-0.029372639	-0.033059228	-0.026172037	-0.030055759	-0.024309862	-0.027407305	-0.032232265	-0.028127565	-0.021624976
Z002E0093	-0.007765692	-0.000359633	0.000183571	0.000655862	-0.002502771	0.003905985	7.45159E-05	0.003177608	0.008838311	-1.26658E-05
Z002E0094	0.020501492	0.018823794	0.013647621	0.018463662	0.015365959	0.014053846	0.017196295	0.01155414	0.004404153	0.017742439
Z002E0095	-0.014878583	-0.006956836	-0.008735319	-0.00310896	-0.005365824	-0.010294469	-0.006524238	-0.007207311	0.004505314	-0.00088194
Z002E0096	0.007209129	0.009763978	0.003589304	0.003017269	0.005651602	0.005929962	0.004383779	0.00926073	0.011402898	0.000841446
Z002E0097	-0.012071022	-0.005602623	0.002007309	0.001996546	0.004497477	-0.003533847	0.001288136	0.009320066	-0.005271294	0.001244456
Z002E0098	-0.023602445	-2.01985E-05	-0.005909633	-0.010492477	-0.010886007	-0.015012429	-0.008091497	-0.014583992	-0.001543082	-0.005896698
Z002E0099	0.026888917	0.015958029	0.009031897	0.008875714	0.010337581	0.01763467	0.011567022	0.009280554	0.026399734	0.013953817
Z002E0100	-0.012837989	-0.018271778	-0.014031066	-0.014031554	-0.016675644	-0.022617631	-0.012983914	-0.015601111	-0.02677717	-0.010746977
Z002E0101	-0.019239184	-0.020891434	-0.002023171	-0.00965101	-0.011125895	-0.012567955	-0.007714912	8.39213E-05	-0.014682376	-0.004413411
Z002E0102	-0.009327609	-0.010960952	-0.012518117	-0.012831583	-0.007048249	-0.010846237	-0.010057731	-0.019995407	-0.016521065	-0.009660734
Z002E0103	-0.005212923	-0.022731351	-0.017805553	-0.017537968	-0.013977568	-0.021423069	-0.015951676	-0.022084769	-0.029648186	-0.011397037
Z002E0104	0.007404702	-6.41909E-05	0.013997483	0.012608207	0.015651872	0.010081187	0.013742508	0.018041454	0.019523276	0.015025214
Z002E0105	-0.007353512	0.010220444	0.006138308	0.006471158	0.008120986	0.00078772	0.006797145	-0.002446719	0.015594306	0.003114555
Z002E0106	0.032394081	0.020303211	0.023476821	0.020383448	0.020826348	0.01258996	0.021819177	0.027262608	0.027419606	0.022412789
Z002E0107	-0.010686181	-0.009503442	-0.012678591	-0.010390786	-0.017072531	-0.009407938	-0.014130445	-0.00499502	-0.022653372	-0.013010077
Z002E0108	0.009076968	0.005748611	0.001338871	-0.001912798	0.000975307	0.0046773	0.000170609	0.005653766	-0.00210705	0.002950763
Z002E0109	0.018986111	0.015941239	0.010288819	0.0139116	0.011654621	0.014296604	0.009769795	0.001640585	0.005897542	0.004964814
Z002E0110	0.016202229	0.014217222	0.005418236	0.004148191	0.007036809	-0.002571849	0.002347252	0.012370187	0.014656244	0.004805988
Z002E0111	-0.029434458	-0.009484048	-0.015824936	-0.019605304	-0.017693673	-0.010183724	-0.014334472	-0.023236978	-0.014518311	-0.015979489
Z002E0112	0.039779265	0.031686609	0.025489019	0.02919797	0.025872595	0.034450632	0.028560068	0.025351336	0.033659036	0.024365954
Z002E0113	0.004879072	0.005049907	0.000237947	0.008613284	0.004701998	0.009086308	0.005260771	0.010167885	-0.008691884	0.003276587
Z002E0114	0.027679312	0.029063343	0.026452674	0.028545121	0.028412067	0.031474805	0.027535124	0.035770236	0.033212298	0.025860434
Z002E0115	-0.014572918	-0.019250156	-0.024541126	-0.022900097	-0.026133306	-0.021848345	-0.021898954	-0.016263326	-0.018518408	-0.020129778
Z002E0116	0.017053947	0.025472371	0.017120517	0.017279954	0.018522352	0.014691557	0.017596427	0.012449732	0.02592383	0.01563003
Z002E0117	0.000331122	0.01642769	0.003949129	0.004334137	0.004102792	0.008164789	0.004705198	0.017359493	0.007645391	0.004001528
Z002E0119	-0.023512279	-0.01783601	-0.012879824	-0.010764678	-0.013142661	-0.008218376	-0.011947331	-0.004528295	-0.00106793	-0.013437278
Z002E0120	0.008609281	0.003150134	0.000698413	-0.001350919	-0.007009895	-0.011174094	-0.004625123	-0.008287525	0.001276017	-0.006891589
Z002E0121	0.008789682	0.01720793	0.006570829	0.006437679	0.007090678	0.004103135	0.006525069	0.015698134	0.01815944	0.010018808
Z002E0122	0.027785363	0.015884745	0.022325251	0.023451255	0.021830719	0.018293508	0.024730921	0.024447361	0.028047696	0.025322306
Z002E0123	-0.00356676	-0.017700868	-0.002141164	-0.006547195	-0.004068302	-0.016113664	-0.007451871	-0.000473751	0.004598406	-0.011634461
Z002E0124	0.027732586	0.036466574	0.03306239	0.028406365	0.024544793	0.023567535	0.025841831	0.021630312	0.033197413	0.024076627
Z002E0125	-0.029759961	-0.015173442	-0.025396561	-0.028256968	-0.028562576	-0.024016814	-0.024188597	-0.015537069	-0.034334633	-0.028108635
Z002E0126	0.014267484	0.026218359	0.025084854	0.025512968	0.026064386	0.017912352	0.025069071	0.019249156	0.034603673	0.027957571
Z002E0127	0.001605389	0.003004175	-0.005314573	-0.002640394	-0.004497621	-0.010474034	-0.003163046	0.0079671	-0.005165939	-0.005828158
Z002E0128	-0.022621188	-0.00560721	-0.018966835	-0.01673459	-0.018652083	-0.018965777	-0.015607021	-0.020117632	-0.004288613	-0.012883026
Z002E0129	-0.027760935	-0.019951464	-0.031738271	-0.028933434	-0.03194368	-0.035769514	-0.029287713	-0.022207704	-0.042248431	-0.027915247
Z002E0130	0.039701265	0.032397106	0.040398169	0.036836024	0.036664035	0.038192404	0.03752093	0.046072461	0.030682203	0.039388218
Z002E0131	-0.033862704	-0.041913166	-0.036854601	-0.050050557	-0.046712879	-0.036314956	-0.042191609	-0.041698556	-0.053853271	-0.040209634
Z002E0132	0.003372624	0.018671158	0.011962277	0.013830079	0.012577577	0.013106016	0.012852974	0.020276802	0.003523475	0.012824218
Z002E0133	0.00970572	0.000742632	0.005948634	0.003047599	0.0053778	0.00950158	0.003059884	-0.009175915	-0.009708133	0.004081058
Z002E0134	0.03325372	0.018436863	0.024858712	0.023461194	0.019726626	0.014792996	0.022194643	0.016396044	0.010326532	0.0206984
Z002E0135	-0.028144226	-0.015724902	-0.022943088	-0.020076509	-0.021004164	-0.024237691	-0.017913607	-0.010040842	-0.010035506	-0.019605568
Z002E0136	0.001990352	0.011668283	-0.000882487	-0.001145979	-0.000441669	-0.000925773	0.001468096	-0.004511091	-0.004518537	0.00537035
Z002E0137	0.016011906	-0.00464762	0.004074792	0.003725979	0.00574101	-0.003169186	0.002502067	-0.007301772	-0.00974921	0.002390648
Z002E0138	0.007112249	0.021562117	0.006301073	0.010063877	0.007817133	0.007900374	0.008604229	0.003359121	-0.004538422	0.012356964
Z002E0139	0.006952955	0.011666872	0.008701162	0.006836917	0.0083418	0.000933732	0.006432371	0.001419002	0.017031671	0.006650533
Z002E0140	0.020449986	0.011726201	0.025134316	0.016745409	0.018076158	0.014661226	0.014515881	0.020120224	0.003383719	0.016960497
Z002E0141	0.007670686	0.010610998	0.020404151	0.010130172	0.014283238	0.012099081	0.009543638	0.015276255	0.026396077	0.012295871
Z002E0142	0.003007027	-0.021504442	-0.012322865	-0.008155229	-0.007605212	-0.00089486	-0.011153969	-0.00454834	0.003730411	-0.007607056
Z002E0143	-0.010055869	0.004013041	0.001830139	-0.000423752	-0.001163854	0.004457335	-0.000146592	-0.008329714	0.011647863	-0.002590157
Z002E0144	0.001956341	0.007431521	0.013910749	0.016398591	0.010721383	0.008132326	0.009780597	0.018818101	0.011887031	0.007320181
Z002E0145	-0.004978575	0.007378151	-0.01131941	-0.008275571	-0.002881818	-0.012547819	-0.00955364	-0.012685596	-0.000592762	-0.009172257
Z002E0146	-0.002279419	-0.005789936	-0.012084555	-0.01184975	-0.013730489	-0.011806523	-0.011925162	-0.000520952	-0.010325347	-0.010907596
Z002E0148	0.009737774	0.024051327	0.016538194	0.014598461	0.012497829	0.010482433	0.012829225	0.010431275	0.028143415	0.015770122
Z002E0149	0.002327191	-0.013122018	-0.006971585	-0.002754752	0.000397157	-0.002094251	0.00129244	0.005790206	-0.013073675	0.001996423
Z002E0150	0.006622397	0.01418842	0.011444989	0.005827639	0.003211138	0.007328433	0.004598288	-0.000742073	-0.005408371	-0.001032401
Z002E0151	0.01692717	0.008525	0.000537812	0.004540446	0.000799508	0.006197179	0.003316067	-0.00465159	-0.015814779	-0.002455823
Z002E0152	0.015886889	-0.006981748	0.003566367	0.005290022	0.004268635	0.000269813	0.001583727	-0.008303299	-0.004199235	0.004441659
Z002E0153	-0.005780862	0.002838379	-0.002823679	-0.001846054	-0.002107663	-0.003685423	0.000266923	0.006800979	0.001340073	-0.003089388
Z002E0154	-0.014864144	-0.007186764	-0.017977143	-0.018746618	-0.01695358	-0.015654501	-0.017908764	-0.00970391	-0.025188559	-0.016313425
Z002E0155	0.010151237	0.01146603	0.00744724	0.007642002	0.007987752	-0.001199872	0.004836899	0.013242172	-0.003344676	0.00709883
Z002E0156	-0.020020262	-0.021067142	-0.02898991	-0.027756146	-0.024641947	-0.024050313	-0.027058273	-0.036806918	-0.021293724	-0.02752829
Z002E0157	0.014640199	-0.00596684	0.00983038	0.004776429	0.002937195	0.010399167	0.004499164	-0.004197427	0.001976787	0.002716578
Z002E0158	0.021882966	0.004795698	0.014221361	0.015227602	0.01116041	0.005670568	0.01142511	0.018479996	-0.001165972	0.00795576
Z002E0159	-0.021499776	-0.032022036	-0.016332494	-0.02026782	-0.016826723	-0.010983592	-0.014261473	-0.022697103	-0.019868969	-0.013580334
Z002E0160	0.011329493	0.006663258	0.009034808	0.009242872	0.00889929	0.004397839	0.00796061	0.013587671	0.019221278	0.008745502
Z002E0161	-0.000373528	-0.02048396	-0.007780216	-0.008269379	-0.008359895	-0.005747931	-0.003649077	-0.012677997	0.002182804	-0.001220436
Z002E0162	0.00730767	0.012184602	0.019323863	0.012874933	0.01093378	0.017571673	0.011885599	0.003769624	0.001366565	0.015454522
Z002E0163	-0.01043126	0.000548079	0.004624739	0.001494433	0.003044269	0.003764535	0.000260142	0.008494424	-0.010809812	-0.001788669
Z002E0164	0.017547424	-0.010505687	0.005228123	-0.002117247	-0.007099406	0.001798485	-0.002631493	0.004317803	-0.017289038	-0.005634374
Z002E0165	0.017539901	0.008759368	0.009821205	0.019503025	0.013787017	0.020625492	0.015508428	0.017699576	0.006794084	0.020793656
Z002E0166	-0.007546198	-0.004563601	-0.003796227	-0.000198941	0.001429373	0.001866954	-0.001593412	-0.011896867	0.01183713	0.002144157
Z002E0167	0.011192886	0.024963234	0.017824137	0.016129707	0.0168395	0.013704192	0.016836638	0.011483727	0.007907492	0.016852994
Z002E0168	0.008909167	-0.003456004	0.000902698	-0.005136937	-0.008614446	-0.007823072	-0.003766029	-0.008305986	-0.003622262	-0.006812536
Z002E0169	-0.001737523	-0.000893738	-0.004769244	-0.006769567	-0.009472815	-0.009836818	-0.008854744	-0.01513882	-0.022987009	-0.007175613
Z002E0170	-0.007749193	0.003349742	0.010846829	0.006428679	0.004226193	0.009951464	0.00736847	0.014650049	0.019622971	0.005268873
Z002E0171	0.011833674	0.00341682	0.014725443	0.011641263	0.010314556	0.013384038	0.008405394	0.002863012	0.016781398	0.017606098
Z002E0172	-0.007837139	-0.029651341	-0.013792377	-0.009799434	-0.012451459	-0.021638907	-0.011717337	-0.010874617	-0.011345044	-0.011608584
Z002E0173	-0.00453953	-0.005308421	0.004307377	-0.003040159	-0.000816028	0.001898864	-0.000865233	0.003416335	-0.007867402	-3.09872E-05
Z002E0174	0.003599145	0.005040313	0.002275451	0.001723795	0.005032213	0.011068127	0.002893621	0.011392841	-0.009092914	0.000233899
Z002E0175	-0.010868281	-0.006480868	-0.006194094	-0.002719308	-0.002261612	-0.002828473	-0.002268064	0.006832725	-0.004794455	0.000904474
Z002E0176	0.01033548	0.023184944	0.015682685	0.016126151	0.01641727	0.023505654	0.018070203	0.028001204	0.026543144	0.013860369
Z002E0178	6.88801E-05	0.002949392	-0.001245112	0.000163438	-0.00187681	-0.000443552	-0.003911845	0.002828375	-0.015796999	-0.002272307
Z002E0179	0.005437489	0.024121434	0.019690396	0.012829938	0.017788332	0.008325618	0.013920893	0.025787755	0.027670188	0.009838953
Z002E0180	0.029269494	0.013304345	0.021974291	0.022652403	0.019771473	0.026274914	0.018498699	0.025448637	0.010111419	0.017708497
Z002E0181	0.011328342	0.000529238	-0.000196131	0.000807151	0.001882176	0.002321006	-0.000478106	0.0085658	0.005138471	0.000447622
Z002E0182	0.002262901	0.009388811	0.007663028	0.006425522	0.01044876	0.011967312	0.006382379	-0.001936741	0.010051526	0.004648887
Z002E0183	-0.016859633	-0.005968586	-0.002331922	-0.006403217	-0.003183842	-0.00370226	-0.00301694	0.000991291	-0.015210644	-0.003488587
Z002E0184	0.064019282	0.054834107	0.047591141	0.045426086	0.053903859	0.049892178	0.045635028	0.04101576	0.046441722	0.042946236
Z002E0185	0.024693008	0.037007467	0.026771021	0.025972677	0.024137401	0.016787276	0.023646503	0.022784871	0.029261141	0.024934029
Z002E0186	0.014979018	0.006277662	0.002056579	0.004366821	0.004788291	0.014545248	0.006165439	-0.004803567	0.004786661	0.008346741
Z002E0187	-0.009214332	-0.004801894	-0.011246529	-0.009577613	-0.010008518	-0.011094089	-0.009261097	-0.000876129	-0.001523729	-0.009656896
Z002E0188	0.000440067	-0.017704543	-0.00791838	-0.009835451	-0.011963815	-0.018932788	-0.007283151	-0.00278816	-0.01618239	-0.007504339
Z002E0189	-0.012953987	-0.030605653	-0.021434831	-0.021744139	-0.020814986	-0.024427165	-0.019230585	-0.010371531	-0.018699246	-0.022705765
Z002E0190	0.014904746	0.006301924	0.015915777	0.007840481	0.012639551	0.019777822	0.011805488	0.000953857	0.019289368	0.007921638
Z002E0191	0.017821649	0.01872173	0.016565577	0.018566881	0.016732514	0.02972354	0.019787861	0.027544985	0.012797607	0.015332797
Z002E0192	-0.013879481	-0.019834533	-0.008127163	-0.014462522	-0.018209132	-0.009832583	-0.015693036	-0.006675033	-0.003853552	-0.012318411
Z002E0193	0.00975273	-0.008576612	-0.007233903	-0.003376248	-0.004720158	-0.000983199	-0.00245443	0.005092927	0.006035747	-0.00510021
Z002E0194	0.027277097	0.027342806	0.032557075	0.032433252	0.033879376	0.03837455	0.030821491	0.042219258	0.04271046	0.034981699
Z002E0195	-0.023094998	-0.003016189	-0.010823427	-0.018712914	-0.011600938	-0.015659948	-0.014662738	-0.021624756	-0.023896501	-0.018048607
Z002E0196	0.010342892	0.002611608	0.011999194	0.012826089	0.014973074	0.00771089	0.015660926	0.00894385	0.024745653	0.016081422
Z002E0197	0.002743786	-0.008949857	0.003723102	0.003368464	0.005659407	0.000630859	0.005402303	0.01052273	0.01801748	0.006032352
Z002E0198	0.001129806	-0.001162608	0.004190847	0.008029802	0.007666038	0.013198767	0.00659444	-0.002636133	0.000392435	0.008037051
Z002E0199	0.010263287	0.034921088	0.023540927	0.020409688	0.021919533	0.025151345	0.020200926	0.029416998	0.011371688	0.022182149
Z002E0200	-0.002792073	-0.001282883	0.011060991	0.012132761	0.012568711	0.016896612	0.009601629	0.014259319	0.006018599	0.011784172
Z003E0001	0.011165278	0.013419549	0.003673511	0.02045372	0.01548485	0.019035297	0.014042064	0.007673648	0.018157038	0.007249091
Z003E0002	0.017906212	0.017363159	0.005388611	0.003717636	0.000830843	0.008292195	0.002548781	0.007147835	-0.000719111	-0.001470173
Z003E0003	-0.000325274	0.013284725	-0.00672535	-0.000452941	0.006957185	0.002626349	0.004405031	0.008737136	0.003597057	-0.00579144
Z003E0004	0.012255405	0.020073709	0.010592414	0.025445377	0.018211547	0.017019972	0.015107894	0.014981218	0.013615498	0.021031025
Z003E0006	0.011815179	0.011336218	0.026797222	0.011858932	0.014823772	0.013845387	0.009491069	0.007780952	0.011328997	0.022425977
Z003E0007	0.018796652	0.014392545	0.012616324	0.018361866	0.007390507	0.004147481	0.010466606	0.011553291	0.005889658	0.004585046
Z003E0008	0.022255239	0.019196511	0.016588466	0.019538724	0.022021444	0.022385359	0.022592417	0.018851015	0.02948408	0.015491827
Z003E0009	0.008188696	0.01756228	0.007361148	0.005469257	0.01593382	0.008492505	0.011281919	0.009641479	0.01257116	0.019905053
Z003E0010	0.002080279	0.014933095	0.013420322	0.010775679	0.005618491	0.013710257	0.007690769	0.003769388	0.006354001	0.005051352
Z003E0011	0.010584055	0.011128134	0.023983226	0.016705044	0.020880574	0.018325472	0.018045733	0.017989856	0.015247398	0.013472664
Z003E0012	0.003797419	0.005113459	0.005786397	0.003645283	0.003004491	0.004461429	0.004717145	-0.001212672	0.006739883	0.007976609
Z003E0013	-0.00971748	-0.005334599	-0.009501497	-0.013906001	-0.008929754	-0.002280778	-0.006376545	-0.000142492	-0.008299707	-0.014689836
Z003E0014	-0.018156376	-0.023571868	-0.023311579	-0.004846956	-0.011357507	-0.013214327	-0.009945609	-0.012527805	-0.00638628	-0.013605249
Z003E0016	0.028953296	0.017906333	0.022251515	0.012548788	0.02083197	0.023867142	0.018132508	0.022190061	0.020095859	0.029481478
Z003E0017	-0.007243498	-0.003990691	-0.015024416	-0.003105065	-0.009254005	-0.014227405	-0.006180752	-0.009397587	-0.010340986	-0.002848765
Z003E0018	-0.005261606	0.000212546	-0.016160191	-0.006273593	-0.003671728	-0.011791047	-0.003762628	0.009109663	-0.000624353	0.002157106
Z003E0019	-0.020160328	-0.020408973	-0.015885688	-0.027740156	-0.022879491	-0.016720029	-0.023830068	-0.012801867	-0.030159957	-0.027496959
Z003E0020	-0.022559681	-0.01490832	-0.021243353	-0.016345055	-0.023298688	-0.016538419	-0.021745451	-0.026535471	-0.02348664	-0.011596121
Z003E0021	-0.02527487	-0.030779919	-0.021625774	-0.025655344	-0.026693703	-0.020791147	-0.021329448	-0.028168381	-0.023826542	-0.024658065
Z003E0022	-0.023217478	-0.029938073	-0.032282493	-0.020535351	-0.023349914	-0.017462676	-0.026883978	-0.029517345	-0.02199702	-0.026875108
Z003E0023	0.003512967	-0.003111274	0.001042595	0.006469045	-0.002122961	-0.006532534	0.000389151	-0.009477116	0.002254611	0.006714961
Z003E0024	0.008525894	-0.014527291	0.003838105	-0.003410852	0.001890174	-0.000879774	-0.001366123	0.010780879	-0.002202554	-0.009054612
Z003E0026	0.020837663	0.019195188	0.035535248	0.018753127	0.015830188	0.0176625	0.018604861	0.010701039	0.02063083	0.012843339
Z003E0027	-0.000471834	0.010317661	0.000516944	-0.006496598	0.001798927	0.007753743	0.002364494	-0.006247454	0.000296432	-0.004069128
Z003E0028	0.028640411	0.02546458	0.028875474	0.026446108	0.025854704	0.027263725	0.028858573	0.028969185	0.026651909	0.024276553
Z003E0029	0.047993657	0.055498223	0.042715942	0.042631586	0.043612253	0.033655117	0.03975772	0.039949742	0.044555339	0.035488955
Z003E0030	0.029196639	0.008225412	0.025449469	0.019453816	0.021090379	0.020056689	0.021626321	0.01435701	0.026133595	0.0291489
Z003E0031	-0.029243172	-0.029752739	-0.02717909	-0.017254346	-0.023454778	-0.025638106	-0.023489964	-0.016351894	-0.020764455	-0.012461133
Z003E0032	0.00358327	0.002990126	0.011146145	-0.000711382	-0.0012751	0.006259172	0.003155455	0.007243379	0.004418545	-0.003988554
Z003E0033	0.01322957	-0.001949178	0.003920557	-0.005796484	0.006128733	0.01202867	0.002718684	-0.001061304	-0.00061021	0.010248697
Z003E0034	-0.016149631	-0.019440151	-0.017564955	-0.021070741	-0.018572981	-0.01747062	-0.018275118	-0.024544493	-0.013646355	-0.006647676
Z003E0035	0.00370139	-0.006647764	-0.0039516	-0.007962135	-0.005448592	-0.001503352	-0.00576778	0.003916392	0.001367287	-0.009333015
Z003E0036	-0.0081764	-0.001338803	-0.014921498	0.008099711	-0.002834531	0.006884766	0.003045375	-0.003717488	-0.00347734	0.007209461
Z003E0037	0.043230251	0.04678273	0.044755582	0.04282931	0.036207144	0.045300253	0.039372134	0.043602763	0.035073342	0.033747744
Z003E0038	0.013520853	0.011916982	0.000819467	0.008376299	0.006940474	0.010295386	0.008028955	-0.001562171	0.009679156	0.00537392
Z003E0039	-0.016023512	-0.03071032	-0.010285326	-0.027530968	-0.022256415	-0.021010868	-0.019280127	-0.021032109	-0.019254193	-0.017054428
Z003E0040	-0.007506035	0.003079391	0.005168008	0.003232032	0.003872496	-0.00617241	0.001758394	-0.000855854	-0.002699634	-0.000563918
Z003E0041	0.040169903	0.028960708	0.031043324	0.033368958	0.029926724	0.028920109	0.029957264	0.026300591	0.032378366	0.035088404
Z003E0042	0.017425644	0.016173208	0.020269813	0.016179481	0.009356403	0.005011045	0.008403466	0.007121372	0.013267232	0.003650244
Z003E0043	-0.009789246	-0.007969659	-0.002255583	-0.007204606	-0.006273592	-0.007111092	-0.003476025	-0.009240713	-0.004996742	-0.000803378
Z003E0044	-0.005252465	0.013256424	0.009310298	0.009125616	0.004337552	0.009523334	0.003301029	0.014939013	0.007200755	-0.004588407
Z003E0045	-0.004595521	-0.000518767	-0.007628367	-0.003493755	-0.007169192	0.000728041	-0.006334315	-0.01066367	-0.012302937	0.001234991
Z003E0046	-0.02135349	-0.002322198	-0.013727817	-0.020507725	-0.013422845	-0.012463825	-0.01585677	-0.017365979	-0.017798461	-0.020901277
Z003E0047	0.003365587	-0.007683219	-0.009297186	0.002225453	0.00045562	-0.007018219	-0.000196598	-0.006598916	-0.003777018	0.006799848
Z003E0048	0.015357337	0.009842574	0.011558036	0.012805343	0.003044973	0.003637515	0.005436826	0.01420356	0.008303972	0.015323459
Z003E0049	-0.005346435	0.001057105	0.002407758	-0.011180968	-0.011089982	-0.008632559	-0.010388689	-0.012096506	-0.010308567	-0.015797175
Z003E0050	-0.002539545	-0.005297432	-0.004553608	0.001283059	-0.00496851	-0.006223966	-0.005785283	-0.00610565	0.002156315	-0.012993435
Z003E0051	0.0025584	0.017563846	0.016596386	0.010294673	0.010045317	0.016362395	0.00809712	-0.005239057	0.010921863	0.014439618
Z003E0052	0.00800719	0.006450046	-0.000167666	-0.010639948	-0.002506602	-0.006164057	-0.001787818	-0.013360624	-0.007588129	-0.008116088
Z003E0053	0.006301108	0.008432144	-0.006369911	-0.002442189	0.009057931	0.005764526	0.006291016	0.010676103	0.00901287	-0.00124945
Z003E0054	0.014335827	0.011311863	0.027791076	0.01813369	0.014237778	0.021080673	0.013811339	-0.002064465	0.018251902	0.026954048
Z003E0055	0.029261191	0.047172397	0.039909338	0.027283099	0.038846269	0.035459738	0.031092658	0.02049346	0.03749907	0.026557399
Z003E0056	0.019514861	0.022112434	0.011794143	0.024647597	0.022143524	0.014298238	0.020999825	0.030544199	0.011072335	0.024982425
Z003E0057	0.005122009	0.015231137	0.008914188	0.003250872	0.014527246	0.017329685	0.009756043	0.014532849	0.012156428	0.020859766
Z003E0058	0.006159856	-0.002278205	0.004191823	-0.007840254	0.001644414	0.008793277	-0.000861871	-0.004174355	-0.001835284	-0.002800313
Z003E0059	-0.009770062	0.005045363	-0.001350315	-0.008814741	-0.001102776	-0.007864343	-0.002006571	-0.000994735	-0.001764442	0.004476536
Z003E0061	0.009608823	0.009165119	0.005692759	0.001157922	0.002967693	0.004009669	0.003274631	0.012075627	-0.001154835	-0.003547537
Z003E0062	-0.006674571	-0.003977959	-0.001670941	1.85546E-05	0.002560128	2.63867E-06	0.001909641	0.004576358	0.002718373	0.004865032
Z003E0063	0.027006651	0.015288043	0.023006225	0.025309702	0.021681852	0.023596068	0.01599872	0.014219547	0.025920492	0.028581412
Z003E0065	-0.004257338	-0.021954295	0.005057603	-0.008496508	-0.005719344	-0.001398153	-0.004624622	-0.010764742	-0.009804458	0.003936112
Z003E0066	-0.024136078	-0.011361195	-0.02999778	-0.021757239	-0.015978098	-0.015279764	-0.015620675	-0.021593505	-0.017598307	-0.00709563
Z003E0067	-0.008890813	-0.011461426	0.005727309	-0.000985329	-0.00842929	-0.005984196	-0.008580609	-0.00979786	-0.015024148	-0.012677889
Z003E0068	-0.013420743	-0.00507889	-0.007372636	-0.009309407	-0.006894459	-0.008706952	-0.010437508	0.001714543	-0.006964131	-0.00856214
Z003E0069	-0.023145657	-0.024922213	-0.028510428	-0.018031049	-0.015524838	-0.007959115	-0.015361929	-0.02605528	-0.007311393	-0.019639317
Z003E0070	0.002372179	0.003824485	0.001279534	0.001749996	-0.001095915	-0.003624766	-0.001002853	-0.006369214	-0.005467511	-0.00575086
Z003E0071	0.011717995	0.000128177	0.013570905	0.017093444	0.013274342	0.016179864	0.010363135	0.019071094	0.011587562	0.011440768
Z003E0072	-0.011712601	-0.023952662	-0.017191171	-0.021682895	-0.017097809	-0.016497801	-0.01433324	-0.0023649	-0.018087886	-0.01610993
Z003E0073	-0.013718341	-0.004004102	-0.001871267	-0.004545278	-0.007389657	-0.009500918	-0.006853083	-0.011752103	-0.006593386	0.000979381
Z003E0074	0.029177879	0.027251273	0.005923645	0.01050362	0.015734601	0.02271598	0.015686147	0.029507461	0.013895615	0.028082844
Z003E0075	-0.00900167	-0.009271764	0.000444121	0.007676955	0.002686824	0.005987905	0.002146378	-0.008800762	0.0058374	-0.005822528
Z003E0076	-0.018835416	-0.021498153	-0.0181571	-0.014517455	-0.023488035	-0.017322446	-0.021221079	-0.026839612	-0.015119935	-0.023522418
Z003E0077	0.007348349	0.006799069	0.004577879	0.003884803	-0.001397658	0.00625029	-0.002185954	-5.52899E-05	-0.007563782	0.010044897
Z003E0078	0.020632754	0.007950452	0.010829409	0.015190221	0.01310334	0.004574451	0.009606605	0.006395435	0.013452348	0.00953145
Z003E0079	-0.003282535	0.002584173	-0.009094178	0.005607486	-0.002723374	-0.004781358	-0.004297828	-0.008065754	0.00185423	0.005134966
Z003E0080	-0.012878227	-0.017504697	-0.011122753	-0.015213576	-0.010193107	-0.01796762	-0.01207239	-0.006258136	-0.012207892	-0.005962432
Z003E0081	0.002917358	0.018494022	0.011447172	0.007876613	0.008683953	0.003054452	0.008289686	0.019149742	0.013133359	0.004025151
Z003E0082	-0.001085361	-0.009685419	0.011484576	-0.002030743	0.003624008	-0.002885878	0.00158065	0.000993756	0.002888224	0.011725434
Z003E0083	-0.010843872	-0.009631696	-0.007121128	-0.005882523	-0.010926782	-0.002557731	-0.009469164	-0.00210355	-0.003785257	0.003358374
Z003E0084	-0.004845928	-0.017918988	-0.013919899	-0.01514665	-0.008568752	-0.012411829	-0.009034945	-0.017808194	-0.007946588	-0.018464346
Z003E0085	-0.004795134	-0.017177024	-0.019175093	-0.017387892	-0.011002138	-0.017075277	-0.009007833	-0.013179152	-0.006406785	-0.021041492
Z003E0086	-0.015052349	-0.014001086	-0.028690474	-0.023574032	-0.019916126	-0.019397023	-0.019572958	-0.02262897	-0.021845803	-0.027537877
Z003E0087	-0.006403069	-0.002533145	0.012391539	-0.007453205	0.000100979	-0.00846992	-8.3749E-05	0.001606304	0.001525076	0.003888162
Z003E0088	-0.000480493	-0.009647298	-0.012636457	-0.013360587	-0.007798367	-0.014059062	-0.00595415	-0.009932756	-0.010017237	-0.014221552
Z003E0089	-0.005457364	-0.000966893	-0.005545427	-0.009706971	-0.007147225	-0.005049029	-0.010989012	-0.002767454	-0.002983898	-0.017028759
Z003E0090	-0.006222481	0.00200328	0.010598602	0.005313099	-0.003918303	-0.004946033	0.001074857	0.004983245	-0.008930166	-0.005686688
Z003E0091	-0.007013914	-0.003673081	0.001098227	-0.008612708	-0.01278071	-0.014935941	-0.012539931	-0.007436027	-0.012419028	-0.018622717
Z003E0092	-0.004038844	-0.013182725	-0.012506353	-0.011070091	-0.007461382	-0.014180843	-0.008249057	-0.006306742	-0.000372787	-0.015139183
Z003E0093	-0.017422206	-0.020865558	-0.019375286	-0.012358899	-0.016974759	-0.017155804	-0.015068921	-0.012985018	-0.011611511	-0.018050237
Z003E0094	-0.004958457	-0.015106717	-0.008907958	-0.004703296	-0.008647955	-0.014325989	-0.009119036	-0.008384854	-0.010280655	-0.001321563
Z003E0095	0.01827806	0.011897969	0.005162955	0.007050354	0.011882252	0.015211586	0.013730215	0.001653337	0.012956321	0.020066003
Z003E0096	0.000745547	-0.010693204	-0.010965884	-0.012440524	-0.009057703	-0.000432507	-0.005178729	-0.019487756	-0.006962602	-0.011686857
Z003E0097	-0.008671491	0.001834352	-0.017199365	-0.001059504	-0.005895759	-5.36133E-06	-0.00431047	0.006583537	0.000447735	-0.00216285
Z003E0098	-0.010084877	-0.02287551	-0.016466206	-0.007331956	-0.012493354	-0.00891849	-0.009970392	-0.001290403	-0.008978186	-0.020538819
Z003E0099	0.004352666	-0.011977155	0.003803438	-0.002964103	0.001454648	-0.00166819	-0.003870771	-0.000116618	0.002036506	0.005360825
Z003E0100	0.019221702	0.016788281	0.015463498	0.015314054	0.011947651	0.00590742	0.010402744	0.019761257	0.006009019	0.0030333
Z003E0101	-0.040374766	-0.042343164	-0.055416679	-0.042476354	-0.0452575	-0.049930794	-0.045502796	-0.03681802	-0.048496114	-0.038058637
Z003E0102	0.014550074	0.014488367	0.014416912	0.021859887	0.018111684	0.014130023	0.017425745	0.011764523	0.021972667	0.009762757
Z003E0103	-0.007007235	0.00513028	-0.012020706	-0.009403902	-0.001272195	-0.001203197	-0.005079619	-0.004175639	-0.008533436	0.003613044
Z003E0104	0.01923085	0.015908582	0.003657075	0.012117852	0.006546318	0.006480816	0.009742483	0.014719722	0.009030746	0.014750158
Z003E0105	-0.00375552	0.011611313	0.014949647	-0.003610774	-0.000413158	0.003751408	0.001760639	0.002230145	-0.005613399	0.007112726
Z003E0106	-0.031402774	-0.032694836	-0.028663174	-0.029772305	-0.026107066	-0.024038638	-0.025125087	-0.020654421	-0.019801743	-0.030124109
Z003E0107	0.009596192	0.013226143	0.002804379	0.0098177	0.014759812	0.012192189	0.017320172	0.009448868	0.007454258	0.007408924
Z003E0108	0.007597741	0.009410228	0.006214507	0.004117853	0.009166647	0.015613395	0.011002441	0.01454387	0.013796018	0.0042679
Z003E0109	0.01508871	0.030758456	0.024917436	0.024029458	0.020056765	0.022536368	0.020622568	0.007529543	0.014369129	0.017072551
Z003E0110	-0.018452077	-0.012994478	-0.013509963	-0.011035122	-0.014815573	-0.00921118	-0.010847672	-0.008118931	-0.012305703	-0.013031089
Z003E0111	0.00373326	0.002152738	0.009911332	0.011437101	0.006851693	0.003417253	0.009153038	0.01368739	0.005048613	0.019066764
Z003E0112	0.009749863	0.012597673	0.007568	0.00666132	0.014217879	0.011705658	0.010924242	0.015962159	0.012668223	0.00571343
Z003E0113	-0.023263785	-0.028840414	-0.033016415	-0.024097494	-0.02190797	-0.020023993	-0.019754232	-0.018433362	-0.013931143	-0.023067906
Z003E0114	0.037732478	0.040645995	0.036535972	0.039954753	0.034619047	0.041292152	0.036565652	0.031399669	0.030226586	0.029232291
Z003E0115	0.020568854	0.010351392	0.023906388	0.009190778	0.012788687	0.009012362	0.012077154	0.002927244	0.013623435	0.004058037
Z003E0116	0.016170039	0.02078103	0.031362863	0.018752434	0.014766102	0.015423424	0.015387377	0.030561485	0.024327562	0.016584267
Z003E0117	0.00164252	0.009198729	0.000177106	0.00849444	0.013125651	0.005542188	0.007939873	0.001753108	0.004960788	0.003797412
Z003E0118	0.027438287	0.02830755	0.024051805	0.020457755	0.025089252	0.02998433	0.021551888	0.02521662	0.022533552	0.029519811
Z003E0119	-0.041969646	-0.033408764	-0.03307538	-0.023958487	-0.026260737	-0.030922892	-0.027691127	-0.023612668	-0.030832653	-0.033000588
Z003E0120	0.029123795	0.027270658	0.010362956	0.02634575	0.019899712	0.024448548	0.022111376	0.030490342	0.023652428	0.013889092
Z003E0121	0.018528913	0.013719534	0.0232793	0.023569029	0.020998915	0.018721675	0.017298115	0.013534307	0.010193953	0.025847427
Z003E0122	-0.000293133	-0.007647021	-0.002864592	-0.001565598	-0.000917982	-0.003000127	-0.003343868	0.004877716	-0.008079102	-0.007217433
Z003E0123	-0.025556522	-0.025418229	-0.014244063	-0.027932138	-0.030988278	-0.026604766	-0.031201066	-0.026704967	-0.026525799	-0.02672279
Z003E0124	0.014398582	0.003751184	0.009082898	0.017823922	0.014584607	0.019955595	0.012167733	-0.000614893	0.018453572	0.004110636
Z003E0125	-0.021107634	-0.017178496	-0.021330973	-0.029174436	-0.019883452	-0.016509088	-0.020849953	-0.023988932	-0.015715886	-0.010771932
Z003E0126	0.0213595	0.019368755	0.020927506	0.019085187	0.017374949	0.01609685	0.018529676	0.021636815	0.012282777	0.010432519
Z003E0127	-0.00884053	-0.00508895	-0.012399747	-0.005673667	-0.011614968	-0.013101206	-0.009826426	-0.005358687	-0.008015535	-0.018199397
Z003E0128	-0.002037366	-0.009343009	0.013402496	-0.004016344	-0.000595921	0.000726311	0.000988705	-0.011060109	-0.005135404	-0.003590298
Z003E0129	-0.019968603	-0.01502957	-0.021449107	-0.014148951	-0.015935704	-0.020061177	-0.013712571	-0.012691132	-0.019042919	-0.01832768
Z003E0130	-0.003561332	-0.008639465	-0.019334204	0.002322715	-0.006837708	-0.000902657	-0.004578755	-0.015699719	-0.003243194	-0.001387525
Z003E0131	0.026206159	0.02185907	0.018348471	0.020046023	0.023003397	0.023579524	0.022901861	0.022229787	0.017932245	0.032261503
Z003E0132	-0.006176758	-0.013157208	-0.018905029	-0.003535918	-0.004943487	-0.001167728	-0.008226902	-0.000677244	-0.005038108	-0.010946265
Z003E0133	-0.018168333	-0.007602685	-0.015800507	-0.022965031	-0.016881663	-0.009058259	-0.015117076	-0.01827049	-0.019277012	-0.011946214
Z003E0134	0.008477083	0.019208457	0.006580381	0.016727221	0.014899754	0.012926319	0.015308566	0.012737589	0.011706006	0.023219575
Z003E0135	-0.011759467	-0.007535762	-0.012392969	-0.009639503	-0.011253445	-0.022277113	-0.014356932	-0.015115294	-0.018043958	-0.007493675
Z003E0136	0.000482517	0.018229862	0.02287164	-0.001563963	0.00747638	0.011162686	0.007784298	-0.002534669	0.01070194	0.000210882
Z003E0137	-0.011745417	-0.021276692	-0.010919159	-0.006848363	-0.008424181	-0.008656744	-0.013768482	-0.015538024	-0.015973274	-0.017955612
Z003E0138	-0.042284735	-0.038267563	-0.046519939	-0.039910553	-0.035256798	-0.034182834	-0.035817298	-0.037634998	-0.030653832	-0.043608187
Z003E0139	-0.010711129	-0.017640793	-0.011973458	-0.014172871	-0.008886404	-0.012716957	-0.009245934	-0.002436725	-0.008133954	-0.014973375
Z003E0140	-0.035360061	-0.01715724	-0.019654444	-0.021812032	-0.022565768	-0.029691329	-0.024121442	-0.035468519	-0.018539788	-0.016266785
Z003E0141	0.026631986	0.02592451	0.020605191	0.02226283	0.023911278	0.014661665	0.022985386	0.024368369	0.017958446	0.011880047
Z003E0142	-0.027111628	-0.016263589	-0.02522623	-0.023615568	-0.015563695	-0.02101843	-0.016697071	-0.013031686	-0.019661415	-0.019885156
Z003E0143	-0.002426422	-0.010703985	-0.010713045	-0.002480187	-0.008684448	-0.014603687	-0.011783388	-0.000610377	-0.005599617	-0.001660213
Z003E0144	-0.009826348	-0.02266569	-0.01908217	-0.022027898	-0.020628499	-0.012637876	-0.022294201	-0.028596838	-0.01376665	-0.010875763
Z003E0145	-0.014005341	0.002056812	-0.008815181	-0.000672555	-0.010135192	-0.009154831	-0.007709511	-0.00848484	-0.008470885	-0.013540229
Z003E0146	-0.006039845	-0.007778094	-0.004674051	0.006466693	-0.002402692	0.001449327	-0.001976543	0.001695789	-0.000991419	-0.006619076
Z003E0147	0.004668885	0.00995589	0.024289444	0.016262899	0.013737241	0.009344945	0.012273154	0.013614249	0.009028506	0.017818651
Z003E0148	-0.010175089	0.000802231	-0.013008125	-0.000596063	-0.000622542	0.00351566	0.000192	-0.011778691	0.000581144	0.007547947
Z003E0149	0.006582953	0.022532944	-0.001112111	0.017009928	0.007569885	0.007358828	0.00793407	0.002425431	0.014512714	0.002419656
Z003E0150	0.007182958	-0.005385185	-0.001037052	0.000427674	-0.00141924	-0.004257169	0.006073276	0.012175798	0.003097824	-0.00345082
Z003E0151	-0.003340011	0.012579225	0.010322559	0.002222273	0.001884375	-0.007546857	0.003822261	0.003587558	0.007332027	-0.006524737
Z003E0152	-0.027526844	-0.017519358	-0.022591939	-0.015840475	-0.021472695	-0.027974645	-0.024042334	-0.032835064	-0.02532199	-0.031833288
Z003E0153	-0.012471195	0.001465606	-0.002427192	-0.007706447	-0.004598203	-0.004904162	-0.005125624	0.002915204	-0.001621981	0.001470111
Z003E0154	-0.006326958	-0.001534835	-0.002135729	-0.007039784	-0.002171051	-0.002417	-0.004392638	-0.013315897	-0.009392334	-0.005671656
Z003E0155	-0.00963648	-0.019510834	-0.01217056	-0.007122224	-0.008175939	-0.014018133	-0.011361696	-0.011752247	-0.011867763	-0.017247985
Z003E0156	-0.009128863	-0.011934235	-3.05273E-05	0.002603331	-0.003530552	-0.002260249	-0.002468141	0.003826407	-0.004017216	0.002114622
Z003E0157	0.011322956	0.017231848	-0.004024796	0.003014119	0.00353155	0.00223974	0.010029177	0.016033026	0.008211309	0.015093177
Z003E0158	-0.010059617	-0.01612976	-0.013979624	-0.005992639	-0.012088412	-0.011917098	-0.010863954	-0.011406973	-0.007793705	-0.009759216
Z003E0160	0.00095084	0.019908011	0.022456097	0.007937551	0.003063944	0.011267552	0.002659423	0.000515827	0.009908429	0.006631973
Z003E0161	0.005630634	-0.000383162	-4.37347E-06	0.006175443	-0.003859572	0.002651016	-2.28277E-05	0.005194416	-0.001836696	0.000969083
Z003E0163	0.021968479	0.01830963	0.019790191	0.013151607	0.017942327	0.015147289	0.015656538	0.016892122	0.02149137	0.01246917
Z003E0164	0.007485836	-0.00820761	0.012691391	0.004352877	0.003540058	-0.001406061	0.002691848	0.00702681	0.00051737	-0.005576228
Z003E0166	0.001308953	-0.005720375	0.004272499	-0.003023695	0.0002445	0.001478876	-0.000917676	-0.004455044	-0.005219809	-0.006417789
Z003E0167	-0.017390412	-0.011141124	-0.007267974	-0.011691333	-0.01020748	-0.010147105	-0.009857013	-0.012812229	-0.011774958	0.005077542
Z003E0168	-0.018939398	-0.030544364	-0.032447955	-0.032033244	-0.030362151	-0.031417431	-0.0279814	-0.036491075	-0.033187725	-0.032534778
Z003E0169	-0.02200814	-0.008698434	0.00584217	-0.013740323	-0.011496976	-0.008329883	-0.00912019	-0.002781202	-0.012248305	-0.000373342
Z003E0171	-0.005251659	-0.009567511	-0.010647592	-0.014518459	-0.012782949	-0.009475062	-0.009522428	-0.015047419	-0.008164417	-0.00055847
Z003E0172	-0.028511914	-0.032609369	-0.019579742	-0.013664223	-0.017950238	-0.027528619	-0.019989018	-0.019112737	-0.024465514	-0.012461854
Z003E0173	0.012886278	0.008296952	0.009620769	0.003005013	0.010581198	0.009710046	0.009393726	0.006690936	0.006562167	0.012099403
Z003E0174	0.017091186	0.015496722	0.024110445	0.016004567	0.019177766	0.025263114	0.021120952	0.024491112	0.018954281	0.035373715
Z003E0175	-0.012379613	0.003727483	-0.006875469	-0.008459163	-0.008093765	0.000526716	-0.008673799	-0.012486327	-0.016705151	-0.010173639
Z003E0176	0.027231626	0.022040992	0.013893431	0.020115985	0.018539116	0.016097447	0.024195958	0.017901717	0.021815081	0.031081448
Z003E0177	-0.003873255	0.005189263	0.000522395	-0.003636336	0.000209905	-0.005575453	0.000351255	-0.008137359	-0.002599892	-0.011815886
Z003E0178	0.013456665	0.017521666	0.021797476	0.010475989	0.017954352	0.02011905	0.018875808	0.027362562	0.023469502	0.028301955
Z003E0179	0.042050115	0.040176437	0.033204666	0.02810713	0.039478292	0.032167309	0.03469051	0.046467928	0.037100064	0.024422999
Z003E0180	0.011658052	0.01086683	0.002483871	0.01618831	0.010063099	0.015955185	0.009879885	0.018679503	0.011405637	0.02007291
Z003E0181	-0.012690122	-0.021136033	-0.015605024	-0.010347491	-0.009629789	-0.015910312	-0.013775184	-0.014532673	-0.014417378	-0.018429667
Z003E0182	0.020520791	0.014395279	0.015512599	0.015761519	0.01563492	0.015675255	0.014112223	0.023873565	0.018256002	0.005141745
Z003E0183	0.001643262	-0.00678514	-0.012999545	0.004064568	-0.003280022	-0.002777006	0.001230732	0.010143195	0.002111148	-0.010994105
Z003E0184	-0.018542456	-0.019443267	-0.011872696	-0.017410409	-0.016960242	-0.018710197	-0.009552673	-0.008381578	-0.01296831	-0.013104157
Z003E0185	-0.009332045	-0.027655823	-0.030927762	-0.018458241	-0.016827875	-0.013053264	-0.014313046	-0.018400803	-0.020236758	-0.019386427
Z003E0186	-0.017862225	-0.009361812	0.009149078	-0.013233807	-0.006396847	-0.01223137	-0.005474768	0.00053988	-0.005009405	-0.006752779
Z003E0187	0.014381073	0.017262177	0.013938909	0.019330511	0.012929635	0.017898136	0.015012161	0.022812733	0.008717124	0.008621946
Z003E0188	0.037993788	0.028719719	0.029283071	0.032320678	0.030248882	0.025579942	0.028145142	0.03854253	0.033745503	0.038003793
Z003E0189	-0.020341401	-0.029759696	-0.012871822	-0.015520572	-0.021791787	-0.011990119	-0.019578471	-0.031145009	-0.026210868	-0.015113235
Z003E0190	-0.016067919	-0.004261544	-0.003047879	-0.005306527	-0.005682014	-0.010676654	-0.008427276	0.004767735	-0.007996146	-0.016212836
Z003E0191	0.004273437	0.010261466	0.006835584	-0.002067632	0.002005456	0.004253813	0.002856497	0.000645219	0.00275674	0.013035061
Z003E0192	-0.011727865	-0.004210518	0.000972924	-0.002981586	0.002351028	-0.00807843	-0.002477311	-1.79767E-05	0.000981782	-0.000304926
Z003E0193	0.003114275	0.000906384	0.009521624	0.004805532	0.000579053	-0.001989458	0.002146894	-0.002845573	-0.002707692	0.004265146
Z003E0194	0.021863569	0.017065353	0.01678549	0.014527991	0.00715287	0.007880658	0.013186788	0.01501071	0.020388894	0.006387837
Z003E0195	-4.61647E-05	0.011558272	0.008197565	0.002589894	0.006334228	0.01293634	0.005624619	0.011557613	0.005260782	0.018080641
Z003E0196	-0.007274987	-0.020658279	-0.01072964	-0.004990671	-0.014226833	-0.019222221	-0.011937563	-0.018413995	-0.006524684	-0.018368234
Z003E0197	-0.043853931	-0.046953565	-0.042036563	-0.038592168	-0.037797405	-0.037209715	-0.038587642	-0.027544477	-0.039275713	-0.040755472
Z003E0198	-0.000927599	0.000435274	-0.016274751	-0.001383766	-0.003892609	-0.006225605	-0.000702489	-0.006407471	-0.001544137	-0.000355579
Z003E0199	-0.009445471	-0.007496372	-0.002199112	0.004613824	0.002574038	0.004016601	-0.002317221	0.003851939	-0.008011512	-0.005711936
Z003E0200	0.001649859	0.012490131	0.025225872	0.011644653	0.009460577	0.001977783	0.009009582	8.40411E-05	0.007096777	0.01451541
Z004E0001	0.018906518	0.00369106	0.015387391	0.019917679	0.005143804	0.020547955	0.020012735	0.017410619	0.016649947	0.011680428
Z004E0002	-0.019296132	-0.028844105	-0.017865783	-0.020640262	-0.010994431	-0.007764027	-0.014550749	-0.018610382	-0.01733457	-0.016233463
Z004E0003	0.016590434	0.020394277	0.002460621	0.014257118	0.001666548	0.010220364	0.009859852	0.011274868	0.008254206	0.012586953
Z004E0004	0.004728442	0.020474905	0.011151688	0.007991881	0.009598319	0.014070307	0.01791535	0.011485524	0.014329832	0.012840787
Z004E0005	-0.017162675	-0.025066537	-0.012304116	-0.006072844	-0.006666059	-0.002009506	-0.005812257	-0.0092012	-0.015419649	-0.006600251
Z004E0006	-0.017993771	-0.028146088	-0.009128005	-0.012571355	-0.022541184	-0.020851731	-0.015880086	-0.015011099	-0.006897571	-0.015441402
Z004E0008	0.029793131	0.028249353	0.011531231	0.022945724	0.009584551	0.025655479	0.023440684	0.016283917	0.016202169	0.018196425
Z004E0009	0.01311917	0.001663286	0.020692673	0.020323536	0.023463188	0.02864342	0.019531828	0.018726068	0.02180391	0.018457421
Z004E0010	0.022075989	0.017241023	0.021894106	0.016988824	0.007212761	0.02326233	0.018356866	0.011754179	0.013632235	0.014309514
Z004E0011	-0.014721227	-0.025047255	-0.013508223	-0.010961145	-0.010170837	-0.004682025	-0.015012152	-0.01031693	-0.006763868	-0.008255897
Z004E0012	-0.055825666	-0.041726299	-0.055354414	-0.043860955	-0.041805718	-0.039007082	-0.051539018	-0.04811442	-0.039543392	-0.04936039
Z004E0013	-0.008147181	0.008166438	-0.002035069	-0.001752824	-0.008062824	-0.018176311	-0.003516525	-0.00477975	-0.006956682	-0.006743573
Z004E0014	-0.027227611	-0.028375472	-0.03148321	-0.027240185	-0.025465435	-0.028414742	-0.021701814	-0.023535472	-0.033281749	-0.02506598
Z004E0015	-0.005556658	-0.001839897	-0.009807995	-0.015585984	-0.010602976	-0.005471877	-0.00759939	-0.012781069	-0.014621765	-0.013538766
Z004E0016	-0.035179041	-0.015892866	-0.015317573	-0.02869527	-0.018562675	-0.020210505	-0.025665761	-0.021577746	-0.030049515	-0.020674207
Z004E0017	-0.018297741	-0.031158165	-0.014791405	-0.025727119	-0.021826821	-0.02558225	-0.015407477	-0.020002206	-0.014721754	-0.019624456
Z004E0018	-0.005923437	-0.014465035	-0.001300927	0.001084392	-0.009726777	-0.00089106	-0.001124554	-0.005005328	-0.003607844	-0.004311456
Z004E0019	-0.008644198	0.000843179	-0.013588194	-0.00075464	0.000691453	-0.005897645	-0.003715371	-0.0070924	-0.0130225	-0.007247159
Z004E0020	3.47154E-05	-0.010396513	0.003884471	0.01051737	0.003345402	0.007178442	0.003925808	0.008356111	0.000803562	0.011128976
Z004E0021	-0.023606144	-0.031684982	-0.031627694	-0.028355453	-0.032061442	-0.018857069	-0.025607065	-0.023195374	-0.028782979	-0.024841101
Z004E0022	-0.032602579	-0.03629302	-0.027642144	-0.018620359	-0.030727797	-0.02493697	-0.017695883	-0.021560138	-0.023778405	-0.02269747
Z004E0023	-0.022976495	-0.031521091	-0.028172846	-0.021941379	-0.026953663	-0.027860628	-0.020786033	-0.02572746	-0.018379636	-0.024121205
Z004E0024	0.015798448	0.039809608	0.020895096	0.016001457	0.020256857	0.017753438	0.016366654	0.014042329	0.019010187	0.01715326
Z004E0025	-0.021093855	-0.012385679	-0.009668682	-0.016943637	-0.004700302	-0.006262063	-0.012952424	-0.010868729	-0.010158545	-0.009256395
Z004E0026	0.022097532	-0.000512339	0.01026431	0.01157618	0.007107233	0.020363859	0.018528779	0.014456963	0.014210127	0.015977736
Z004E0027	-0.011567025	-0.016245616	-0.014417717	-0.003563055	-0.014599537	-0.007880257	-0.002577364	-0.008428886	-0.00221582	-0.006936993
Z004E0028	-0.015010707	-0.020722155	-0.014876654	-0.018666157	-0.025020316	-0.011774538	-0.010342626	-0.016460224	-0.010881136	-0.017739834
Z004E0029	-0.017200919	-0.025111596	-0.010709412	-0.015968633	-0.006669125	-0.020518674	-0.018948102	-0.015201746	-0.008645622	-0.01597197
Z004E0030	0.011254657	0.03044459	0.01414102	0.017403247	0.025287267	0.009918107	0.011679852	0.017335813	0.012458063	0.015088632
Z004E0031	0.020205543	0.006309726	0.010121288	0.018080175	0.019733725	0.013926959	0.019668239	0.01469223	0.008393961	0.01715921
Z004E0032	-0.036605382	-0.020239438	-0.038081247	-0.022896676	-0.018686924	-0.0262115	-0.022684492	-0.026377143	-0.011647452	-0.028580965
Z004E0033	0.0145909	0.011343402	0.011760214	0.002729286	0.009570079	0.012486434	0.010597672	0.007658292	0.008771165	0.007993252
Z004E0034	-0.011128563	-0.014618119	-0.016790582	-0.005580702	-0.018380548	-0.014883605	-0.012862445	-0.008395159	-0.005097383	-0.005850807
Z004E0035	-0.027083203	-0.01404075	-0.021564852	-0.013650609	-0.022259454	-0.018020838	-0.010911451	-0.016632604	-0.010310181	-0.015372809
Z004E0036	0.012774708	0.007706847	-0.003569428	-0.004110548	0.007927137	-0.008887644	-0.005240979	-0.000339163	0.002284096	-0.001335677
Z004E0037	-0.002841707	-0.00454455	-0.001946966	-0.007380994	-0.007889926	-0.007568644	-0.009776486	-0.002899394	-0.013056511	-0.002606821
Z004E0038	0.007876439	-0.003233255	0.007674741	0.006234256	-0.005921318	-0.000174746	0.00234141	0.002960911	-0.007327149	0.006525581
Z004E0039	-0.012341364	-0.003313121	-0.008244762	-0.011042471	-0.006627948	-0.017264575	-0.008793767	-0.006543196	-0.009874043	-0.004414722
Z004E0040	0.006041295	0.005930014	0.003839029	0.003416787	0.000234439	0.002104173	0.011392922	0.005120923	0.006922171	0.002622749
Z004E0042	-0.001870657	0.012486484	-0.001991315	0.004460555	-0.007641327	0.00287955	-0.00344912	0.000906779	0.004142878	-0.002937481
Z004E0043	-0.021730796	-0.015757331	-0.017138889	-0.015721156	-0.013093268	-0.01863525	-0.021352519	-0.019279914	-0.021373214	-0.02165314
Z004E0044	0.021092284	0.003212453	0.017495267	0.018912799	0.014387151	0.024606565	0.016620308	0.01512098	0.005027606	0.017652899
Z004E0045	-0.006790237	0.006793979	0.000705381	-0.014891067	-0.002131108	-0.011882062	-0.00075436	-0.005585549	-0.007712637	-0.003799718
Z004E0046	0.000152518	-0.019474785	-0.005634116	-0.001687169	-0.000675549	-0.010693916	-0.01106327	-0.006855987	0.001822329	-0.009327647
Z004E0047	-0.007288912	-0.003041026	-0.024813981	-0.018588751	-0.016633935	-0.016172849	-0.017032081	-0.013888621	-0.003770907	-0.014042316
Z004E0048	-0.01557111	-0.020911553	-0.032085857	-0.013262651	-0.015331837	-0.012851849	-0.013410703	-0.018567264	-0.025270878	-0.016341175
Z004E0049	0.01063803	0.01911725	0.014246701	0.011014122	0.009317376	0.008375389	0.016418539	0.008792832	0.013664611	0.00835992
Z004E0050	-0.015820877	-0.025682296	-0.016606205	-0.02396459	-0.014940868	-0.019194218	-0.015651076	-0.019392288	-0.0214886	-0.020828516
Z004E0051	-0.008950545	0.00601559	-0.006813163	-0.008773346	-0.00851151	-0.012104422	-0.005249483	-0.006127005	-0.005414381	-0.008328024
Z004E0052	-0.002740436	-0.006378946	0.008501107	0.004541052	-0.006638834	0.006796668	0.000509276	0.001776285	-0.004242136	0.004413945
Z004E0053	0.011028605	0.032715721	0.016981075	0.016130158	0.015587302	0.021889032	0.022863151	0.019827204	0.02302135	0.021139993
Z004E0054	0.017279603	0.026128608	0.024155688	0.023211719	0.022594585	0.019981245	0.024454077	0.017414847	0.031351176	0.021109167
Z004E0056	0.022731931	0.029815719	0.017114213	0.009013728	0.011576305	0.004617381	0.016716209	0.01329744	0.011724244	0.016447867
Z004E0057	-0.044980574	-0.037822072	-0.037301843	-0.04069438	-0.039117004	-0.03765145	-0.039796546	-0.037580847	-0.039211554	-0.032774015
Z004E0058	-0.00755515	-0.017651967	-0.023405429	-0.010985146	-0.012154326	-0.012448483	-0.014851753	-0.013455624	-0.020028769	-0.014603941
Z004E0059	-0.014678768	-0.028693544	-0.011238715	-0.026013187	-0.027734513	-0.027660904	-0.021640294	-0.022574648	-0.012135937	-0.022312559
Z004E0060	-0.013164551	-0.025272946	-0.016395	-0.019537929	-0.024026819	-0.018788436	-0.011717132	-0.01565306	-0.023765678	-0.019416897
Z004E0061	-0.021250592	-0.023324527	-0.00946107	-0.008936095	-0.005499828	-0.011613127	-0.011016913	-0.01184544	-0.0056545	-0.014103749
Z004E0062	0.004589946	-0.016185262	0.010147652	0.006151556	-0.008278134	0.001954423	-0.001051805	0.001499872	-0.007549969	0.002813066
Z004E0063	0.01306152	0.019007646	0.012085588	0.017481845	0.01064567	0.022191544	0.010832427	0.011506966	0.014137341	0.00896383
Z004E0064	-0.014649928	-0.01825732	-0.012133777	-0.003720559	-0.002451508	0.003012178	-0.010795202	-0.006882056	-0.008726858	-0.007805052
Z004E0065	-0.029940214	-0.010449402	-0.016472121	-0.013649675	-0.023266231	-0.022074341	-0.01840549	-0.017470588	-0.019177368	-0.018059175
Z004E0066	0.032611108	0.036421945	0.017899456	0.022325407	0.010403198	0.032187337	0.024103392	0.022647881	0.012097927	0.020701203
Z004E0067	-0.007878737	0.001828194	-0.002938397	0.003406096	0.004531009	-0.005012373	0.000740959	0.00085329	0.004815997	0.00449492
Z004E0068	0.001339747	-0.030367173	-0.011959737	-0.008847411	-0.015865423	-0.003937734	-0.014048297	-0.013085071	-0.005514816	-0.009805392
Z004E0069	-0.001855872	-0.002744895	0.005336934	0.015283751	0.000629374	0.012315328	0.013107565	0.008927674	0.017207786	0.008445404
Z004E0070	0.00109471	-0.013103867	-0.002799779	0.003678046	0.007773367	-0.004606526	-0.004417902	-0.001538118	-0.008736759	-0.003097707
Z004E0071	-0.027254556	-0.029994563	-0.024267065	-0.024775935	-0.032417941	-0.017509532	-0.02343072	-0.02011414	-0.033184207	-0.022137021
Z004E0072	0.008549736	0.031284405	0.012851063	0.00833972	0.019293619	0.021214249	0.008415901	0.01130386	0.008605824	0.014153966
Z004E0073	0.017473858	0.02577279	0.020096721	0.021259206	0.023231803	0.024167552	0.021554553	0.018510242	0.025594429	0.017038098
Z004E0074	-0.00027042	-0.004722816	-0.002678974	0.007744214	-0.004537511	0.011361382	0.001148485	0.001582673	0.000372933	-0.000110107
Z004E0075	-0.001655102	-3.41642E-06	-0.000362824	0.000632408	0.004514064	-0.011139879	-0.00183947	-0.00320261	-0.006868299	-0.007921769
Z004E0076	0.008139499	0.031676636	0.018034149	0.01206073	0.021655177	0.007568823	0.015160632	0.015943149	0.019013948	0.015520028
Z004E0077	0.033587109	0.032079068	0.023918871	0.031929844	0.036942385	0.022660657	0.02611562	0.027976716	0.027158606	0.025468247
Z004E0078	0.028167785	0.021896209	0.013095115	0.017721856	0.004555169	0.018376731	0.011207804	0.014173803	0.009636061	0.012921125
Z004E0079	0.014186011	-0.007090309	0.00808487	0.011228681	0.010181859	0.013493762	0.009061356	0.005700961	0.010355388	0.002574177
Z004E0080	-0.009644623	-0.035004327	-0.012737331	-0.013126111	-0.009758639	-0.02771748	-0.017094911	-0.019015314	-0.021248861	-0.013193522
Z004E0081	-0.009499205	-0.009735817	-0.003395532	-0.006992327	0.002260166	0.003931227	-0.000141369	-0.001550812	-0.010107643	-0.002180805
Z004E0082	0.014086149	0.019351027	0.014365179	0.015572132	0.005443361	0.009728464	0.01146949	0.012612538	0.00841151	0.012014821
Z004E0083	-0.018361189	-0.02985235	-0.008057755	-0.012587315	-0.006903512	-0.012237074	-0.012095382	-0.008261298	0.000553012	-0.005691759
Z004E0084	0.005168893	0.009333033	-0.005197236	-0.011847959	0.003918422	-0.012505003	-0.000245152	-0.003417928	0.001830707	-0.003574973
Z004E0085	0.00944227	0.008774407	0.006236933	0.017075928	0.017189436	0.01626357	0.008633839	0.011029057	0.006916515	0.01261958
Z004E0086	0.001554825	0.015998549	-7.52158E-05	-0.00134996	-0.006239632	0.006391354	0.003294876	0.004531814	0.006939177	0.005682695
Z004E0087	0.040362607	0.022164037	0.026268636	0.027471986	0.039495985	0.033046567	0.025833626	0.029394179	0.02706376	0.027892122
Z004E0088	0.006559584	-0.013926858	-0.006332058	-0.001931553	0.007732654	-0.00280877	-0.00407233	0.001073618	-0.007368168	0.00497621
Z004E0089	0.004118122	-0.013581795	0.000409216	-0.005107504	0.001729578	-0.010026604	-0.002767711	-0.002373757	-0.005541487	0.000731244
Z004E0090	-0.008525166	-0.017016984	-0.004802679	-0.011648554	-0.004111211	0.000378151	-0.010532316	-0.007213951	-0.013100595	-0.007551535
Z004E0091	0.026647424	0.021210905	0.018136051	0.020955396	0.012509443	0.013672315	0.016635348	0.018303137	0.020057739	0.016241978
Z004E0092	0.036191897	0.028930482	0.042141368	0.029845997	0.032312522	0.034703493	0.029132272	0.030480453	0.040119141	0.033885573
Z004E0093	-0.019987413	0.001539091	-0.016361732	-0.005870529	-0.015821838	-0.015207752	-0.011638809	-0.011383558	-0.000860242	-0.010448864
Z004E0094	0.011833254	-0.001882635	0.01153817	0.001574599	0.008853411	0.007256709	0.00651392	0.00380694	0.002566289	0.002842675
Z004E0095	-0.013224335	-0.009965647	-0.020190562	-0.020025518	-0.020323491	-0.010187291	-0.012242896	-0.015676182	-0.006587052	-0.01560837
Z004E0096	-0.002329393	0.022704428	0.004344601	0.005001458	0.013099802	-0.00315027	0.001935355	0.006768189	0.011283278	0.009026226
Z004E0097	-0.004953657	-0.017734176	-0.009830582	-0.006238284	-0.008653972	0.000979822	-0.004822979	-0.004353362	-0.0028645	-0.006461753
Z004E0098	0.024388931	0.010433719	0.030766876	0.02364739	0.019038511	0.022683613	0.018740444	0.022171133	0.019893512	0.025034963
Z004E0099	-0.017812258	-0.025913966	-0.012138915	-0.010860725	-0.027619511	-0.009649321	-0.017571811	-0.014254091	-0.023472698	-0.019570137
Z004E0100	-0.026952845	-0.035854977	-0.019775659	-0.015682448	-0.009497816	-0.025187392	-0.019839216	-0.017737621	-0.017894818	-0.015892179
Z004E0101	-0.00542492	-0.020978302	-0.002164889	-0.014389648	-0.011699656	-0.017643991	-0.009841068	-0.007552472	-0.010617006	-0.007124382
Z004E0102	-0.030875322	-0.035718141	-0.025517616	-0.025113227	-0.027381018	-0.023513164	-0.02412016	-0.019894048	-0.027195638	-0.01975448
Z004E0103	0.023312572	0.024250617	0.023083626	0.018545422	0.022548998	0.0167982	0.026961126	0.025489224	0.02495779	0.026699727
Z004E0104	0.007816086	0.017882669	0.015956435	0.00868748	0.018333692	0.004312573	0.003556362	0.008355843	0.002447676	0.005911709
Z004E0105	0.033626618	0.025175353	0.040456657	0.043161467	0.03324617	0.043249977	0.033864453	0.036032098	0.043602146	0.038544178
Z004E0106	-0.006863827	0.006019461	-0.008354202	0.004773002	0.008312285	0.010294835	-0.002264035	0.00073638	-0.004702813	0.001163026
Z004E0107	-0.004645033	0.008991591	-0.005523849	-0.005311423	-0.011078946	-0.009754172	-0.004357691	-0.006169849	-0.014211334	-0.004311011
Z004E0108	-0.018252343	-0.00421137	-0.018974441	-0.012367288	-0.019851943	-0.009068423	-0.015150305	-0.013048936	-0.02085994	-0.010125057
Z004E0109	0.013328461	0.013619393	0.02597735	0.015965908	0.03064952	0.021024127	0.019960292	0.019970863	0.029111676	0.020006568
Z004E0110	-0.012539025	-0.007767598	-0.012869091	-0.011435768	-0.000349781	-0.002506511	-0.004940329	-0.009186323	-0.006726895	-0.009058641
Z004E0111	-0.028827769	-0.019170991	-0.019921858	-0.028717902	-0.027348733	-0.014143188	-0.024982758	-0.022007171	-0.025596994	-0.025366602
Z004E0112	0.009893781	0.007241709	0.004293461	0.013429011	0.001336169	0.00708368	0.013646979	0.009908081	0.018923523	0.008265797
Z004E0113	-0.017158659	-0.008083826	-0.008329652	-0.006234104	-0.003070302	-0.015778725	-0.006992154	-0.009912422	-0.003017965	-0.006778593
Z004E0114	0.001132495	-0.01081108	-0.009787449	-0.002184435	-0.002147945	-0.010750716	-0.002325014	-0.006261617	-0.00643468	-0.004891721
Z004E0115	-0.03715341	-0.038063009	-0.035347014	-0.031781684	-0.040439819	-0.029435973	-0.033237716	-0.034835364	-0.033342406	-0.029845511
Z004E0116	0.026252868	0.033419226	0.019952644	0.022120001	0.020222327	0.015749796	0.014878421	0.017069667	0.020879565	0.016638118
Z004E0117	0.008556207	0.006865112	-0.001084217	-0.000341082	-0.006119977	0.01126144	0.003127977	0.005478453	0.011775052	0.006835315
Z004E0118	0.009605873	0.010922161	0.001885696	0.002676818	0.001606091	0.002197845	-0.004224357	-0.003621898	-0.010197675	-0.000461358
Z004E0120	0.007758044	0.00958262	-0.00268505	-0.002725656	0.005111771	-0.004598515	0.000250967	0.003109897	-0.003482903	-0.000379825
Z004E0121	0.007994883	0.021086448	0.012851967	0.014014214	0.020591962	0.002267973	0.007403697	0.011525477	0.0055811	0.01679399
Z004E0122	-0.013809467	-0.019808504	-0.007545648	-0.004193766	0.001443088	-0.00460477	-0.008825866	-0.009930582	-0.014105059	-0.011038589
Z004E0123	-0.003419185	0.016910743	-0.00447346	-0.007478719	0.005267647	0.002898788	-0.00778029	-0.003416007	-0.010127222	-0.007687124
Z004E0124	-0.030519419	-0.050716249	-0.03739101	-0.042761363	-0.032574136	-0.044839283	-0.037170293	-0.033970568	-0.034105498	-0.03329289
Z004E0125	-0.011358348	-0.002240213	-0.012864699	-0.004455112	-0.009643103	-0.010055674	-0.00648024	-0.00641606	-0.003109028	-0.009598588
Z004E0126	-0.016893886	-0.025856852	-0.009575331	-0.00874341	-0.022162616	-0.022210181	-0.009874711	-0.01185791	-0.020584752	-0.014406539
Z004E0127	0.018285299	0.043178913	0.021637587	0.014379654	0.024850049	0.02082496	0.014385046	0.017746434	0.02354687	0.019223264
Z004E0128	-0.003120849	-3.48777E-05	0.009018716	0.003207218	-0.000812214	0.002293929	0.008344155	0.006163378	0.016199424	0.005824204
Z004E0129	-0.017323323	0.000912702	-0.006021647	-0.014414608	-0.00151023	-0.011244294	-0.003477517	-0.007230487	-0.012148751	-0.007075236
Z004E0130	0.013235987	0.00265576	0.008375711	0.013755658	0.007018931	0.002843998	0.014214254	0.012098464	0.014512817	0.008621447
Z004E0131	0.024366769	0.029979655	0.015186456	0.022349553	0.02693502	0.013221928	0.021475582	0.018167684	0.017677905	0.015216738
Z004E0132	-0.018423438	-0.039939828	-0.023816443	-0.025722562	-0.018592547	-0.029676868	-0.030599061	-0.028737457	-0.03385956	-0.029927638
Z004E0133	-0.022186575	-0.040968693	-0.037326297	-0.031047025	-0.035865209	-0.025142139	-0.029927554	-0.027499077	-0.036295986	-0.030567338
Z004E0134	-0.010401791	-0.000528142	0.002060067	0.0044908	-0.004131956	-0.006231364	0.001393019	0.001787873	0.004345262	-0.002214088
Z004E0135	-0.010787984	0.009064872	0.005100993	0.001875965	-0.001426666	-0.000374553	0.002593443	0.006088462	0.006606648	0.006942681
Z004E0136	-0.004382469	-0.012349603	0.001572039	0.000600102	-0.008867006	0.011710326	-0.005950549	-0.002441738	-0.007932143	-0.003842818
Z004E0137	0.028064747	0.05608256	0.042621486	0.036861737	0.043982618	0.041118228	0.033161867	0.036931958	0.035361073	0.035188842
Z004E0138	0.017272246	0.032154695	0.024502211	0.018421779	0.010996411	0.026346263	0.011727215	0.014770736	0.007814138	0.014740333
Z004E0139	0.01038727	0.005151144	0.01400047	0.01146693	0.021719184	0.003251144	0.006791741	0.010310098	0.018146869	0.005356648
Z004E0140	0.020505121	0.022804588	0.01164278	0.015679583	0.015073157	0.010137087	0.01844473	0.012600031	0.009815379	0.013099717
Z004E0141	0.002993893	-0.002585823	0.003672251	0.003653093	0.015483389	0.010412617	0.008932816	0.006100792	0.009983729	0.00432221
Z004E0142	-0.006915733	0.000210031	-0.013941942	-0.011485585	-0.013529781	-0.018654522	-0.01551319	-0.016090391	-0.011374873	-0.014520201
Z004E0143	0.00550524	0.021814238	0.003551562	0.005970799	0.004414092	-0.00640922	-0.000791864	0.003504541	0.012430189	-0.001308484
Z004E0144	0.002762721	0.004375128	-0.003009924	0.004652151	0.009885535	0.006233582	-0.003250212	-0.001302429	0.004567395	0.000336432
Z004E0145	0.016280429	0.021388991	0.004957166	0.011117829	0.021081356	0.020043308	0.013480278	0.012903529	0.016284392	0.016465271
Z004E0146	0.028461752	0.022926466	0.029282578	0.029364307	0.030723704	0.036098935	0.022250673	0.029418581	0.018931089	0.026885942
Z004E0147	0.004509823	-0.009392316	0.005329188	0.002717594	-0.009207081	0.002845108	-0.002031042	-0.003200013	0.0034633	-0.003775527
Z004E0148	-0.009710474	-0.002147844	-0.01341979	-0.020421579	-0.024655981	-0.00631731	-0.016112307	-0.014909498	-0.019865352	-0.015090699
Z004E0149	0.005512082	0.022163925	0.011726569	0.015898938	0.017767272	0.014466798	0.006901973	0.011322221	0.010831061	0.013079882
Z004E0150	0.036950179	0.03896108	0.040124244	0.030697565	0.039258584	0.04169885	0.036919252	0.035049344	0.038500273	0.030582663
Z004E0151	-0.002352474	0.023363136	0.01374465	0.009056174	0.00997801	0.017745797	0.008843194	0.005028146	0.00210318	0.003457855
Z004E0152	-0.01220561	-0.012711578	-0.026156768	-0.027706369	-0.025658755	-0.03450802	-0.025581405	-0.023544749	-0.016436219	-0.027713383
Z004E0153	0.029167419	0.040180427	0.022626718	0.028392317	0.014591161	0.026261676	0.025888099	0.023198162	0.018227585	0.024386587
Z004E0154	-0.00669028	-0.007790197	-0.023583934	-0.024321011	-0.016797449	-0.020966967	-0.022101217	-0.017715204	-0.01351917	-0.015698421
Z004E0155	-0.023454637	-0.018760926	-0.019082729	-0.016014022	-0.002687202	-0.015153162	-0.013995042	-0.013260766	-0.01353116	-0.010213975
Z004E0156	-0.00783234	-0.015302169	-0.011018948	-0.010104844	-0.016406871	-0.02280002	-0.01503729	-0.011303633	-0.008592341	-0.009803545
Z004E0157	-0.024589495	-0.035363151	-0.021957817	-0.025117569	-0.016486443	-0.011906887	-0.019759986	-0.021679597	-0.013109277	-0.022202297
Z004E0158	0.017917361	0.000402311	0.009079458	0.016788587	0.012739905	0.019056199	0.010773192	0.011686733	0.012457768	0.013222976
Z004E0159	0.00190191	0.017506615	0.001506931	0.004644884	0.008827815	-0.004064256	0.006030761	0.003259443	0.002679512	0.006087315
Z004E0160	0.026763675	0.027168049	0.031891143	0.020969075	0.024576953	0.018864912	0.02548501	0.024215375	0.023195083	0.024137218
Z004E0161	0.010019243	0.003981027	0.010208983	0.010334597	0.019250746	0.018559941	0.011289205	0.014978147	0.015476147	0.011902939
Z004E0162	0.000187861	0.016600662	-0.004187311	-0.003034157	-0.000124881	-0.006602966	-0.001177346	0.001402366	0.007800727	0.000487239
Z004E0163	-0.003876303	-0.003161626	0.001579421	0.00235177	0.003236942	0.007035125	0.005459985	-0.000952121	-0.003439245	-0.003220786
Z004E0164	-0.008688711	0.000490514	-0.000789833	-0.002991831	-0.000749911	0.014492761	0.004210401	0.001260594	0.002000362	0.003513095
Z004E0165	0.001872546	0.00615445	0.007307788	0.009044848	-0.003216084	-0.003630122	-0.00133835	0.001100995	-0.002361225	0.003261149
Z004E0166	0.00701868	0.009479658	0.011548935	0.004757196	0.003718137	0.013473542	0.0014687	0.005289668	0.00470955	0.002509925
Z004E0167	0.008913194	-0.000571931	0.002103991	-0.004376016	0.004765762	-0.00701158	0.003968742	-0.000654955	-0.00561608	-0.004014431
Z004E0168	-0.019561583	0.001921023	-0.005001546	-0.00954307	-0.019195944	-0.006008147	-0.01540328	-0.012437164	-0.015665854	-0.009736972
Z004E0169	0.022038459	0.013503093	0.022183374	0.014174611	0.025116773	0.01624186	0.01364765	0.015077249	0.025464343	0.015558902
Z004E0170	-0.006709425	-0.004130051	-0.007656538	-0.007070935	-0.015337507	-0.020495843	-0.012134518	-0.009818183	-0.004916929	-0.005770557
Z004E0171	0.032418635	0.046221626	0.042370754	0.027930895	0.02707865	0.029114649	0.036990832	0.032460737	0.024535912	0.030283165
Z004E0172	-0.001562448	-0.003591297	0.004774232	-0.003331911	-0.00091575	0.007844447	0.002015957	0.002297089	0.008772773	0.001904725
Z004E0173	0.014314549	0.030836523	0.013766018	0.010948303	0.008462678	0.016836008	0.017136952	0.015229955	0.021362254	0.016111528
Z004E0174	-0.006784823	0.007416706	0.007916418	-0.002135774	-0.005703618	0.00202068	0.00788051	0.002047873	-0.004676112	0.004789347
Z004E0175	0.019431237	0.031056205	0.021441088	0.014771167	0.015440322	0.016138673	0.016451661	0.019051895	0.023636426	0.016238017
Z004E0176	0.014536906	-0.00108195	0.016704874	0.007068658	0.017931503	0.014918519	0.008593851	0.012225295	0.004482788	0.011974051
Z004E0177	0.008767946	0.001470224	0.010224698	0.014095847	0.011620273	-0.001490811	0.015998745	0.009158564	0.021871976	0.011919423
Z004E0178	-0.019235663	-0.007333974	-0.024067017	-0.023248257	-0.026160352	-0.024357859	-0.017939133	-0.016610723	-0.013646979	-0.017392246
Z004E0179	0.060983443	0.036582764	0.048318798	0.041219733	0.049708264	0.043586139	0.041544849	0.043065959	0.04974766	0.045783664
Z004E0180	-0.013797489	-0.008174181	-0.008785306	-0.008971699	-0.005910689	-0.022685528	-0.011125435	-0.012929404	-0.017500093	-0.014905201
Z004E0181	0.009619645	0.018620605	0.004350429	0.011194596	0.002044169	0.002935554	0.007234279	0.009564576	0.005581276	0.007739271
Z004E0182	-0.013250777	-0.021632356	-0.010262285	-0.012283274	0.00253338	-0.011710179	-0.00667506	-0.009275662	-0.003032827	-0.009716658
Z004E0183	0.003612004	-0.017035351	-0.010187426	0.000123738	0.001529777	-0.008406235	-0.007524991	-0.004047071	-0.009347952	-0.005637613
Z004E0184	0.009877002	0.001225609	-0.001211522	-0.005183129	0.007265056	-0.006265578	-0.003329052	0.000676603	0.00557571	0.002324108
Z004E0185	0.011526627	-0.003586369	0.007232576	-0.001696126	0.006026312	0.003391141	0.007366243	0.002088851	-0.005314531	0.001651787
Z004E0186	0.004395982	-0.009398857	-0.003052175	-0.001221278	-0.012363953	-0.00298141	-0.002325685	-0.002321037	-0.009627599	-0.001356277
Z004E0187	-0.014084993	0.00387058	-0.007872682	-0.008390593	-0.001549758	-0.005884889	-0.005626423	-0.002686376	-0.012470513	-0.006774325
Z004E0188	-0.003389902	-0.008782759	-0.000701872	-0.004748374	-0.005093504	-0.001143223	-9.43414E-05	-0.000741016	0.005088208	-0.004093132
Z004E0189	-0.003258866	0.005923896	-0.016148404	-0.02004504	-0.021977056	-0.006392006	-0.010918581	-0.01438502	-0.024555927	-0.010879867
Z004E0190	-0.009464867	-0.016317467	-0.023080348	-0.015645342	-0.020713902	-0.02022077	-0.023554067	-0.021181324	-0.014657141	-0.019879042
Z004E0191	-0.00141754	-0.022678501	0.001896452	-0.001861218	0.002892611	-0.005640107	-0.00303738	-0.000274056	-0.005664	-0.002672158
Z004E0192	-0.028505437	-0.010928505	-0.018960226	-0.024745423	-0.016696115	-0.023048965	-0.02395227	-0.025107846	-0.017834799	-0.029207219
Z004E0193	0.005827102	-0.00254683	0.00678606	0.009671879	0.010446994	0.002483876	0.006140943	0.00741682	-0.001049174	0.00938302
Z004E0194	0.026822506	0.020281592	0.038148488	0.026560894	0.039740424	0.028921194	0.030113338	0.03163464	0.02737164	0.027373353
Z004E0195	0.01999953	0.006233303	0.021065384	0.013958978	0.0057684	0.026334712	0.023496745	0.015941536	0.020333204	0.017552703
Z004E0196	-0.012836428	0.001602117	-0.011595211	-0.009287065	-0.015103177	-0.01359949	-0.003691623	-0.009299818	-0.01568389	-0.00823176
Z004E0197	0.013082752	0.025229168	0.024810639	0.022447716	0.015556117	0.025230669	0.016203979	0.018420882	0.025082786	0.014880576
Z004E0198	0.018515526	0.009221394	0.016439125	0.016731747	0.013145468	0.007383131	0.019046484	0.01668164	0.016493628	0.018600003
Z004E0199	0.002126906	0.003634937	0.002918316	0.00514522	-0.000783853	-0.002238104	-8.84478E-05	0.004594348	0.010503861	0.005862025
Z004E0200	-0.016153454	-0.023188888	-0.016922848	-0.014679901	-0.009377541	-0.009905305	-0.010232524	-0.012048988	-0.018609484	-0.012093962
Z005E0001	-0.017016062	-0.011965519	0.006162218	-0.006021378	-0.013447302	-0.009600055	-0.007963219	-0.008759767	-0.015596714	-0.013536022
Z005E0003	-0.004083571	-0.003933373	-0.027547288	-0.005711453	0.002539975	0.004338189	0.000642163	0.00141684	-0.01133351	0.007067761
Z005E0004	-0.020896082	-0.031147061	-0.047055081	-0.036460838	-0.037025848	-0.037173248	-0.030552184	-0.032348887	-0.027787066	-0.029293639
Z005E0005	-0.014008203	-0.009922962	-0.004369152	-0.018318991	-0.011138652	-0.013910505	-0.012487157	-0.016101332	-0.018290804	-0.018756554
Z005E0006	0.002450424	0.003681056	0.014218494	-0.007537938	0.001995968	0.003796625	5.62276E-05	0.000366931	0.007679955	0.003982089
Z005E0007	-0.00013478	-0.001784759	0.005316789	-0.000453065	0.000984858	-0.000633278	0.000118953	-0.000763983	-0.001770941	-0.000611224
Z005E0008	0.025905631	0.018877243	0.012233151	0.005883657	0.016667805	0.008997924	0.010250332	0.011404848	0.019751662	0.010034434
Z005E0009	0.008659837	0.01835751	-0.006578641	0.013871462	0.019959611	0.002114733	0.008615562	0.009195361	0.002340707	0.006476515
Z005E0010	-0.016488636	-0.017364865	-0.013649509	-0.0222912	-0.015179234	-0.021898627	-0.018399813	-0.017346773	-0.026825547	-0.012429153
Z005E0011	-0.009289279	-0.014205469	-0.004117503	-0.012775402	-0.00459693	-0.00530661	-0.007311427	-0.005478161	-0.010794698	-0.008939284
Z005E0012	-0.017201955	-0.020139467	-0.015495006	-0.011004721	-0.012480861	-0.021016677	-0.013881702	-0.011592841	-0.021340416	-0.014205707
Z005E0013	-0.014033707	-0.007933225	0.007703544	-0.012019879	0.003583431	-0.011598986	-0.008437937	-0.010694018	-0.015831107	-0.002741716
Z005E0014	0.009399613	-0.005870173	-0.003641647	-0.002856258	-0.006129848	0.004927894	0.002317449	0.001448577	0.020265451	-0.000923581
Z005E0015	0.008223273	0.008880354	-0.014645281	0.005692635	-0.003472838	0.000942357	0.00042685	0.000788618	0.004497602	0.003232956
Z005E0016	-0.010873332	0.000447925	-0.001947765	-0.002612481	0.004441428	-0.000129303	-0.003051272	0.00075092	-0.010357005	-0.00275148
Z005E0017	0.005427906	-0.002746177	0.024471835	0.00372216	0.005784783	-0.003357555	0.001380277	0.002608377	0.000468835	0.005013096
Z005E0018	-0.014990735	-0.011902856	0.007355554	-0.010892405	-0.001972525	-0.00923368	-0.010341289	-0.006648564	-0.02091166	-0.004162481
Z005E0019	-0.012345878	-0.021516073	-0.000302646	-0.016745036	-0.015341461	-0.02754965	-0.013365701	-0.014476556	0.002865028	-0.010692975
Z005E0020	-0.022522921	-0.022213473	-0.016394552	-0.014869586	-0.026768515	-0.021090019	-0.022075708	-0.021564312	-0.032929877	-0.016763871
Z005E0021	-0.036286534	-0.022039089	-0.026324557	-0.033047705	-0.034806836	-0.025761687	-0.026555885	-0.026952157	-0.045771202	-0.02499054
Z005E0022	0.001000301	0.006460712	0.004620459	-0.001781838	-0.000330873	0.007669485	0.002434511	0.003835118	-0.003767992	-0.000948076
Z005E0023	-0.020807688	-0.0112437	-0.003967835	-0.016179778	0.004353743	-0.011931863	-0.010742244	-0.01103748	-0.009653709	-0.00512414
Z005E0024	-0.033724529	-0.024675882	-0.020347345	-0.018278617	-0.026931306	-0.018797348	-0.020766783	-0.02161884	-0.029239304	-0.026801038
Z005E0025	-0.02422692	-0.024549911	-0.035658553	-0.025916357	-0.014882397	-0.010595477	-0.019101891	-0.018044658	-0.003143343	-0.024335885
Z005E0027	-0.026297526	-0.024546223	-0.023298109	-0.025637474	-0.026492189	-0.03481114	-0.023479001	-0.025362962	-0.018256192	-0.026975532
Z005E0028	0.004194115	0.008289747	0.007297783	0.004026347	0.005598044	0.006994051	0.012208778	0.012731319	0.015051319	0.016540965
Z005E0029	0.003759684	-0.005188936	-0.009468639	-0.005748985	0.006798464	-0.004363519	-0.003764842	-0.003683885	-0.011304863	0.003003298
Z005E0032	0.001623229	0.006941498	-0.002887464	0.011413864	0.01611653	0.015015378	0.005283863	0.00567867	0.000939542	0.01133191
Z005E0033	-0.034002309	-0.02642528	-0.016854337	-0.022033285	-0.025514097	-0.018971254	-0.028973159	-0.027760791	-0.018694804	-0.024775103
Z005E0034	-0.022299736	-0.027035671	-0.018633426	-0.016255756	-0.018542182	-0.018512969	-0.021513132	-0.023158229	-0.010341799	-0.018878122
Z005E0035	-0.0066136	-0.023433944	-0.001632735	-0.014019552	-0.020791248	-0.025600485	-0.015699262	-0.015539024	-0.005140495	-0.017226879
Z005E0036	0.036910258	0.042133632	0.03295717	0.043210091	0.051632267	0.0430907	0.035285392	0.035813677	0.045518503	0.041403643
Z005E0037	-0.022096181	-0.018338427	-0.034825234	-0.009527812	-0.021348804	-0.018301856	-0.011341542	-0.015769544	-0.002446882	-0.014368331
Z005E0038	0.010118509	0.017853419	0.022143894	0.01377687	0.015167643	0.020791575	0.019675305	0.019244154	0.034811867	0.013972806
Z005E0039	-0.009958184	-0.008434296	0.008077367	-0.008559605	-0.019933077	-0.009330707	-0.006044198	-0.005623989	0.008967595	-0.002469201
Z005E0040	0.020185309	0.016822266	-0.017556981	0.002638873	0.002675479	0.010905958	0.009567592	0.009127589	-0.00445037	0.004822065
Z005E0042	-0.009671481	-0.018284136	-0.010663941	-0.023279849	-0.010608793	-0.01541149	-0.016973703	-0.017105699	-0.023539771	-0.019168864
Z005E0043	0.025474562	0.013411377	0.028846957	0.015478071	0.019095257	0.013335596	0.015699479	0.016661988	0.010000425	0.01405936
Z005E0044	-0.037957881	-0.030322757	-0.055165274	-0.033617167	-0.045284971	-0.027839301	-0.031055691	-0.030661669	-0.045237714	-0.033544263
Z005E0045	0.01017333	0.014488643	0.021845256	0.0101001	0.021642319	0.008129852	0.013479504	0.013181866	-0.000272913	0.023203264
Z005E0046	0.009883362	0.007151793	0.033146318	0.004695676	0.010598929	0.007387374	0.007978504	0.009080745	0.028280395	0.005450306
Z005E0047	-0.015393091	-0.013945853	-0.026334581	-0.025378393	-0.025615343	-0.025382364	-0.019917911	-0.020469941	-0.033421147	-0.014254669
Z005E0048	0.020964092	0.017443932	0.020482832	0.016617484	0.010849022	0.011780767	0.01350361	0.011529882	0.011139445	0.009006906
Z005E0049	0.052716979	0.040378898	0.023210921	0.033886271	0.027993503	0.038792621	0.038148027	0.037998773	0.045155494	0.040368514
Z005E0050	0.01990293	0.00924204	0.002063781	0.008039725	0.005970414	0.017395514	0.015597337	0.013400499	0.003323606	0.008800768
Z005E0051	0.054550804	0.050636487	0.023926949	0.044957161	0.045444557	0.03895558	0.041466484	0.04569765	0.027553246	0.040389365
Z005E0052	-0.03131595	-0.035970157	-0.024126348	-0.026924976	-0.024898677	-0.039687381	-0.029030313	-0.028906421	-0.013314073	-0.031384638
Z005E0053	0.017127024	0.011104944	0.021765995	0.012252715	-0.000229261	0.006435534	0.007103939	0.00536054	0.012283083	0.013658065
Z005E0054	0.034718282	0.035587275	0.053961791	0.040490038	0.037670027	0.034686151	0.038148895	0.037228984	0.030370523	0.041518491
Z005E0055	0.018409029	0.023224384	0.018301369	0.010105224	0.026614699	0.023350035	0.013903719	0.01354035	0.008246025	0.010564754
Z005E0056	0.012955964	0.003776724	0.005890183	0.009305142	0.018309684	0.010085228	0.010579158	0.010398136	0.01835331	0.00605415
Z005E0057	0.01749004	0.022505048	0.034946763	0.026715994	0.019180148	0.018878878	0.022024827	0.022558657	0.02856554	0.018020198
Z005E0058	-0.025811069	-0.016349005	-0.026318676	-0.025140496	-0.026230198	-0.015812274	-0.018212613	-0.01714764	-0.011489304	-0.018523187
Z005E0059	0.000905225	0.010646319	-0.01619081	-0.001792943	0.010423153	0.011935164	0.002198794	0.003640792	0.00639753	0.010807527
Z005E0060	0.009042599	0.010570576	0.012381756	0.000632016	0.019617545	0.001000588	0.007369759	0.008638036	0.015945307	0.001912103
Z005E0061	-0.03044714	-0.023492763	-0.020656747	-0.022004182	-0.037292759	-0.025594907	-0.020106572	-0.021458749	-0.029323909	-0.022031373
Z005E0062	-0.020733586	-0.01877732	-0.031702996	-0.021839941	-0.018198697	-0.020098305	-0.018668328	-0.020289548	-0.031741895	-0.022942819
Z005E0063	0.007938468	-0.006680807	-0.012331806	0.000579728	-0.004853978	-0.00863914	-0.001823253	-0.005944348	-0.012741689	-0.005681741
Z005E0064	0.006235327	-0.001155176	-0.017122133	0.000846455	-0.004330437	0.002900455	0.002878179	0.000591313	0.015559921	0.002386842
Z005E0066	-0.014351095	-0.011970677	-0.025517409	-0.011179259	-0.016765112	-0.01547948	-0.01546934	-0.017103466	-0.026217946	-0.011367754
Z005E0067	-0.022958874	-0.018616593	-0.034965805	-0.013319288	-0.031016005	-0.020521489	-0.016581793	-0.014887682	-0.014397586	-0.022890774
Z005E0068	-0.00861558	-0.008456167	0.000762771	-0.002728975	-0.00188621	0.011369335	-2.27982E-05	0.001884316	-0.003775404	-0.003358855
Z005E0069	-0.003964779	-0.017819341	0.001550808	-0.000709907	-0.011103285	-0.009117741	-0.010237849	-0.008832521	-0.016976836	-0.005424011
Z005E0070	0.023583764	0.020980929	0.027700786	0.029437771	0.009491142	0.023576318	0.020957356	0.022709788	0.028647539	0.026353896
Z005E0071	0.040829395	0.0327922	0.038794067	0.041050646	0.042851766	0.036438799	0.034536561	0.035504117	0.048936794	0.038745217
Z005E0072	-0.046935868	-0.03442488	-0.059842813	-0.045269731	-0.039056552	-0.041675506	-0.036492336	-0.037019722	-0.038972895	-0.041723209
Z005E0073	-0.012837445	-0.023868042	-0.023817572	-0.0153857	-0.017167791	-0.017461038	-0.020778467	-0.020878332	-0.00678154	-0.021642441
Z005E0074	-0.00221849	0.006096403	-0.011454332	0.005766874	-0.004578412	0.000226122	0.001412799	-0.003634123	-0.011624174	0.007570541
Z005E0075	-0.029895895	-0.022925615	0.001912442	-0.012919506	-0.012952918	-0.011247685	-0.017179267	-0.018323488	0.000932575	-0.019919552
Z005E0076	0.003039958	0.012321443	0.005282712	0.004861832	0.026166808	0.010553681	0.009197572	0.008822476	0.008147811	0.011834882
Z005E0077	-0.010136957	-0.020289252	-0.024908824	-0.018366756	-0.010523866	-0.01038982	-0.009849282	-0.010269589	-0.001787345	-0.015742269
Z005E0078	0.011330218	0.014969789	0.002172069	0.00480925	0.011196347	0.012310989	0.013556465	0.01126689	0.017981131	0.017770193
Z005E0079	-0.017344635	-0.015100841	-0.006646017	-0.017402536	-0.003758879	-0.014425545	-0.013705409	-0.012704783	-0.024180649	-0.015934481
Z005E0080	-0.005260238	0.002956451	0.007193873	0.008660057	0.009211592	0.002884664	0.004336837	0.003866162	0.007515221	-0.000850748
Z005E0081	-0.016980457	-0.017168532	-0.008217892	-0.017606387	-0.009853548	-0.018774075	-0.012404125	-0.013435044	-0.019956758	-0.009132851
Z005E0082	0.034855928	0.034649909	0.034215184	0.028360558	0.021256616	0.033111994	0.030057336	0.029071345	0.016275385	0.034950543
Z005E0083	-0.000691302	0.002576241	-0.006348517	-0.00809089	0.008499492	-0.003707771	-0.002544593	-0.000438791	-0.01369867	-0.006283982
Z005E0084	0.026466239	0.028461002	0.015619797	0.01777977	0.023590709	0.031722734	0.022417761	0.027410564	0.024783559	0.01899978
Z005E0085	0.023451738	0.00957584	0.026696326	0.006485972	0.023654407	0.016680624	0.014994926	0.01483579	0.011042614	0.014220265
Z005E0087	0.013031771	0.024863121	-0.001210831	0.02497554	0.028780379	0.015008527	0.018569616	0.024482285	0.008277659	0.018031275
Z005E0088	0.016781093	0.017268514	0.012929966	0.017438592	0.026471161	0.018342345	0.017718258	0.021808712	0.019558191	0.014936435
Z005E0089	-0.026908233	-0.037928836	-0.060428833	-0.041533011	-0.042060802	-0.03329252	-0.03267629	-0.032932888	-0.047951501	-0.040091892
Z005E0090	-0.017271479	-0.013546202	-0.02006843	-0.000179705	-0.023155886	-0.013931127	-0.008702918	-0.011034653	0.000497349	-0.013072581
Z005E0091	0.017628435	0.015523976	0.018324476	0.024037573	0.024049313	0.018814846	0.01802519	0.01937071	0.01110833	0.015962605
Z005E0092	0.028140633	0.034790655	0.037697051	0.031281435	0.032242964	0.034066995	0.032954323	0.035710341	0.043166726	0.038943004
Z005E0093	0.001971175	-0.000522192	0.015536743	0.004250521	0.000768848	0.004834288	-0.001933788	-0.002161752	-0.004197945	-0.004711756
Z005E0094	-0.009706738	-0.015946316	0.005670757	-0.006100051	-0.009554608	-0.010652613	-0.01136589	-0.012177133	0.001815293	-0.013688589
Z005E0095	0.011073767	0.006586337	0.02216431	0.010910753	0.02072298	0.005248959	0.010176533	0.009058838	0.017917597	0.003383703
Z005E0096	0.005526026	-2.21203E-06	0.013743584	-0.003921804	-0.006525471	0.008119024	-0.001549909	-0.000212167	0.015003829	0.003001417
Z005E0097	-0.010298727	-0.012864466	-0.030293641	-0.01502932	-0.007509008	-0.014467821	-0.011307039	-0.014163962	-0.008536235	-0.010367594
Z005E0098	-0.010706007	-0.02110441	-0.034576875	-0.016291219	-0.017412436	-0.019876696	-0.020107373	-0.020532996	-0.013415497	-0.015535644
Z005E0099	-0.009247747	0.008046038	0.018840377	-0.006848146	0.014776281	-0.002198222	0.003439368	0.000528799	-0.012317893	-0.000263084
Z005E0100	-0.00087505	0.003027934	0.005516192	0.000949151	-0.002512742	-0.005897488	-0.004206405	-0.004018246	-0.011685365	-0.005126378
Z005E0101	0.023306217	0.026738667	0.045419894	0.022094287	0.037101337	0.020695115	0.027621322	0.027125724	0.045919417	0.03059634
Z005E0102	0.022037946	0.001307218	0.018034374	0.009727319	0.007580139	0.009412933	0.008303492	0.007319163	-0.001296484	0.004761697
Z005E0103	0.019457624	0.024045166	0.043696535	0.030166619	0.024495703	0.018498912	0.025140985	0.026715325	0.029912879	0.028890503
Z005E0104	0.00785534	0.007030849	0.011834855	0.002995061	-0.011728382	0.011582089	0.006510277	0.004137311	0.017496179	0.002159561
Z005E0105	0.003167208	0.00297483	-0.00684833	-0.001663093	0.005543724	-0.002193443	-0.002839217	-0.005286673	-0.002698048	-0.00607859
Z005E0106	0.000210544	0.001334414	0.011677587	0.004200504	-0.000864264	0.013527113	-0.003053781	-0.002667082	0.010511942	-0.006814749
Z005E0107	0.014039633	0.003914509	0.022934475	0.005635726	0.016332068	0.006894577	0.012714369	0.012959302	0.010571073	0.008390565
Z005E0108	-0.000988644	0.007057329	0.021984539	0.001852523	0.008552055	0.002370929	0.003525506	0.004614829	0.017382949	0.000372671
Z005E0109	0.02213933	0.022868122	0.037393363	0.017539145	0.022418805	0.027343835	0.021900176	0.020543166	0.032382763	0.017442121
Z005E0110	0.024979303	0.030959482	0.033246099	0.02633908	0.017691118	0.029202476	0.026071312	0.026109153	0.034310697	0.023136515
Z005E0111	0.006714142	0.011007392	-0.004564978	0.005184154	0.000981798	0.007468025	0.010908756	0.012639462	0.016666021	0.017094241
Z005E0112	-0.052155627	-0.034017267	-0.053263933	-0.028194044	-0.02842261	-0.038507166	-0.032842662	-0.032721896	-0.024297884	-0.035653342
Z005E0113	0.01440209	0.024630208	0.028192368	0.026177811	0.013176334	0.02430251	0.015889503	0.01606315	0.020052262	0.015812078
Z005E0114	-0.017135577	-0.007559107	0.006261532	-0.014126647	-0.025194127	-0.013012295	-0.013135674	-0.014019596	-0.022684252	-0.016070675
Z005E0115	0.012191281	0.011375209	0.013872525	-0.000320505	0.009206494	0.001309306	0.001097277	0.003830491	0.004711011	-0.00037774
Z005E0116	0.022208861	0.023157817	0.025814858	0.01616305	0.029621607	0.02256964	0.019540181	0.019343399	0.029869033	0.01559907
Z005E0117	-0.009446297	-0.004159215	-0.003095125	-0.015808486	-0.015681861	-0.007616691	-0.01166735	-0.012748773	-0.018569723	-0.014091868
Z005E0118	0.003082695	-0.00614088	0.009313104	0.005988981	0.013116832	-0.006066407	-0.000441409	0.000399734	-0.009309518	0.006557688
Z005E0119	-0.018689066	-0.022356311	-0.013164971	-0.01496198	-0.016221007	-0.025093182	-0.01799178	-0.018606594	-0.011299957	-0.023570874
Z005E0120	0.034232112	0.031801039	0.025131419	0.024468829	0.040474565	0.028914127	0.030529627	0.031339021	0.021754666	0.033941713
Z005E0121	0.009707102	0.017265568	-0.004002182	0.018667511	0.02245417	0.020291787	0.014811744	0.013244895	0.001332643	0.010396322
Z005E0122	0.018135954	0.015387818	0.004496259	0.013489875	0.015751685	0.021460139	0.013770638	0.015671108	0.022620618	0.011817075
Z005E0123	0.009645743	0.019698062	0.027677763	0.016937622	0.020717599	0.006618824	0.014471493	0.016937248	0.022137052	0.013376151
Z005E0124	-0.008068805	-0.009976932	0.014219454	-0.00693161	0.009714342	0.000348352	-0.003602128	-0.008425603	-0.013029676	0.000116036
Z005E0125	0.001124383	-0.006291011	-0.000642775	-0.001441061	-6.51846E-05	0.001853938	0.001561477	-0.003390094	0.007818782	-0.004350244
Z005E0126	0.027281903	0.030711695	0.034354501	0.035948397	0.030167755	0.030311212	0.028150119	0.032634262	0.038478124	0.026173622
Z005E0127	-0.014127784	-0.001476203	-5.38472E-06	-0.00919524	-0.011745729	-0.005539145	-0.004967993	-0.005854175	-0.011663254	-0.007986795
Z005E0128	-0.016224282	-0.008867952	0.000359193	-0.000425091	-0.008649587	0.001761479	-0.008913998	-0.007161396	-0.006491067	-0.004279781
Z005E0129	-0.001572711	0.017180302	-0.010962977	0.01559946	0.019307182	0.00916563	0.010801502	0.009835991	0.014783977	0.013802717
Z005E0130	-0.004707102	-0.006962377	0.013054074	-0.005772325	-0.00575625	-0.001281543	9.04552E-05	-0.001128127	-0.003909678	-0.004720948
Z005E0131	-0.024404966	-0.021861316	-0.033988126	-0.017832522	-0.017994037	-0.022288604	-0.022524578	-0.023167727	-0.020458506	-0.015683003
Z005E0133	-0.033022615	-0.024811848	-0.024324549	-0.014678493	-0.032040844	-0.020985004	-0.023808446	-0.021984745	-0.037944137	-0.017405729
Z005E0134	-0.02530962	-0.03207999	-0.008624555	-0.02664945	-0.024132582	-0.031747906	-0.032216337	-0.028825501	-0.01376625	-0.035817556
Z005E0135	-0.034322316	-0.024317584	-0.047066501	-0.0248518	-0.017477139	-0.02897271	-0.025915146	-0.026497886	-0.022652093	-0.030888182
Z005E0136	-0.015571235	-0.007994232	-0.030413595	-0.002015808	-0.022770152	-0.012133272	-0.011007397	-0.015254427	-0.002068044	-0.010720852
Z005E0137	0.018158287	0.017455273	0.026890904	0.009750872	0.012389403	0.019106385	0.01474287	0.013458075	0.027230995	0.011964116
Z005E0138	-0.001791527	0.003893662	0.011048024	-0.003355314	-0.003947875	-0.002658915	-0.000114588	-0.001998352	0.00513013	0.004498854
Z005E0139	-0.011746072	-0.014528538	-0.027681518	-0.01909821	-0.013397338	-0.016565229	-0.011528565	-0.013188674	-0.018831871	-0.016627631
Z005E0141	-0.007216879	-0.009174215	0.007115267	-0.008901441	-0.008302079	-0.009027074	-0.008221387	-0.008038033	-0.007453167	-0.013261723
Z005E0142	0.003703182	0.012388348	0.018104335	0.010537225	-0.005663705	0.000413885	0.005992047	0.005799422	0.013705321	0.003631011
Z005E0143	-0.007066723	-0.021051127	-0.023003816	-0.025530175	-0.012708341	-0.027928745	-0.020531994	-0.019641308	-0.021474944	-0.016083419
Z005E0144	0.021947205	0.021518236	0.027660761	0.014584754	0.022614931	0.022377032	0.021057453	0.020830333	0.035396485	0.024861173
Z005E0145	-0.01394113	-0.02076042	-0.026730962	-0.016878605	-0.025314799	-0.020344634	-0.019822927	-0.02251723	-0.025344689	-0.023344634
Z005E0146	-0.009008265	-0.004236439	-0.010826447	-0.001206748	-0.007941753	-0.003662682	-0.005755835	-0.004675295	-0.014813389	-0.008838943
Z005E0147	0.002937213	0.002147985	-0.001337588	0.004265262	-0.007057118	-0.00070075	0.001229945	0.001393189	-0.012324155	-0.001100499
Z005E0148	0.009307075	0.00391126	0.007826917	-0.005200957	-0.008219917	-0.003309608	-0.000628904	-0.001120445	0.005784434	0.0016555
Z005E0149	-0.023988342	-0.028417019	-0.039169678	-0.017547963	-0.025242697	-0.013513089	-0.022162326	-0.022862606	-0.033012552	-0.027334318
Z005E0150	0.00821116	0.01572654	0.002162306	0.007168218	0.003961183	0.018584835	0.012255187	0.013635557	0.011320201	0.014774273
Z005E0151	-0.0103834	-0.017351613	-0.018258546	-0.014069444	-0.017495511	-0.019676667	-0.011388486	-0.010220888	-0.004212488	-0.010788099
Z005E0152	0.009006496	0.009557307	0.035250349	0.0272686	0.021930287	0.02436056	0.018929806	0.018811493	0.009985034	0.022186621
Z005E0153	-0.014603126	-0.0146043	-0.02857806	-0.012837841	-0.028860151	-0.018512059	-0.017835821	-0.017853793	-0.019052493	-0.013643412
Z005E0154	0.000872432	-0.012349599	0.000605179	-0.007264028	-0.010447418	-0.005681457	-0.008827494	-0.007168531	0.010606435	-0.009134672
Z005E0155	0.001133609	0.010246782	0.001750442	0.000614024	-0.003536099	0.006304857	0.003944657	0.002972751	-0.001860874	0.010381348
Z005E0156	-0.000853692	-0.001705444	-0.004224451	-0.012560574	0.006195625	-0.00299871	-0.00515958	-0.008010427	-0.01756373	-0.00093204
Z005E0157	-0.023263655	-0.015067941	-0.034367799	-0.021685562	-0.026971261	-0.017562395	-0.016221682	-0.017398979	-0.025408214	-0.011941862
Z005E0158	0.011168243	0.016833407	0.017449434	0.013846193	0.010866713	0.013633378	0.011414481	0.010861221	0.005727673	0.004792551
Z005E0159	-0.000280176	-0.004245481	-0.008373337	-0.005846108	-0.004056906	-0.004475418	-0.000862904	-0.002942556	-0.004863112	-0.003506063
Z005E0160	-0.006031726	0.005868848	-0.033702386	0.002568517	-0.003130663	-0.00955456	-0.001393133	-0.0010076	-0.023951079	-0.004505851
Z005E0161	-0.004333172	-0.010796361	-0.001889823	0.003180914	-0.002226795	0.001466513	-0.001770784	-0.004839123	-0.013519984	-0.004405206
Z005E0162	0.011629813	0.017850099	0.003440996	0.017822338	-0.000342426	0.006761524	0.013195311	0.01244287	-0.001799867	0.00857648
Z005E0163	-0.002719834	-0.011848549	-0.018831417	-0.015891578	-0.004415612	-0.009958555	-0.010177829	-0.011345001	-0.004697133	-0.005914348
Z005E0164	0.008409155	0.002219921	-0.001241445	0.008934919	0.013730756	0.003760318	0.007062825	0.006985975	0.001061376	0.013115859
Z005E0165	0.003352678	-0.002806679	-0.027569528	-0.002593904	-0.011665862	-0.01094564	-0.007782312	-0.005863911	-0.00074042	-0.000526346
Z005E0166	0.04795034	0.036350792	0.059841126	0.044859273	0.033043768	0.049465385	0.038799408	0.042416194	0.038242597	0.039667305
Z005E0167	0.011321506	0.012469229	0.004899258	0.019809163	0.016039117	0.010744851	0.013693725	0.011775431	0.00363687	0.01757045
Z005E0168	-0.018901115	-0.015152353	-0.020593465	-0.007530623	-0.018235518	-0.016257881	-0.010211782	-0.006036792	0.002619374	-0.015963605
Z005E0169	-0.022409631	-0.018418379	-0.02125398	-0.014330407	-0.031813421	-0.015688212	-0.020065224	-0.018400137	-0.015847834	-0.015926387
Z005E0170	-0.007216528	-0.004537115	-0.002406813	-0.004919974	-0.005448557	-0.002036179	-0.004464593	-0.002172783	-0.013548809	-0.000566582
Z005E0171	0.009456036	0.015640229	0.025391053	0.019441476	0.007883218	0.00747163	0.012748247	0.012006088	0.023511469	0.018110874
Z005E0172	0.015196115	0.012378966	0.007724961	0.000590664	0.01999947	0.000391818	0.005665437	0.007136532	0.007871137	0.002944029
Z005E0173	0.017879078	0.025367801	0.030675864	0.027416069	0.024923012	0.012216473	0.01887319	0.021525134	0.016269092	0.018414827
Z005E0174	0.008754874	0.012004145	0.022021314	0.010251648	0.015807127	0.013880034	0.005885543	0.004190459	0.01977285	0.003636738
Z005E0175	0.026016807	0.016311525	0.014960766	0.026497002	0.012411861	0.023128851	0.018809774	0.020750399	0.017030583	0.026305518
Z005E0176	-0.007468553	-0.008270872	0.001522033	-0.000280796	-0.015588186	-0.01069163	-0.008422899	-0.007182143	-0.010487044	-0.006236331
Z005E0178	-0.0183432	-0.01954305	-0.006325719	-0.020975458	-0.022479535	-0.009623442	-0.016060708	-0.016213865	-0.022845531	-0.01296133
Z005E0179	0.022488908	0.01857865	0.006912734	0.008918376	0.011725024	0.013635398	0.01206048	0.013559003	0.002417604	0.006195428
Z005E0180	-0.000820746	-0.005464833	0.000350148	-0.006143164	-0.014346255	-0.01107618	0.001286915	0.000932678	-0.008377097	-0.001395833
Z005E0181	0.017420034	0.0175687	0.029754145	0.021780716	0.015903925	0.014518503	0.013671089	0.013257528	0.021853233	0.02157933
Z005E0182	0.003524191	-0.007349585	-0.008192535	-0.001527323	-0.00141202	-0.000375674	-0.005411028	-0.005675507	0.002904218	-0.001345267
Z005E0183	0.016984585	0.014256288	0.001042374	0.012126384	0.009820275	0.000846711	0.010299927	0.009925954	0.006595964	0.006318292
Z005E0184	0.009365529	0.015540377	-0.006073663	0.014455288	0.02674756	0.014960755	0.011057039	0.011747983	0.005803049	0.011207365
Z005E0185	-0.016295034	-0.021162686	-0.008429573	-0.020970568	-0.018625578	-0.002913128	-0.013292871	-0.012185002	-0.002983526	-0.016062478
Z005E0186	0.011716375	0.004105899	0.010280506	0.013994106	0.002931981	0.013015685	0.005987882	0.005375677	0.006242097	0.00489706
Z005E0187	-0.010569296	-0.012579347	-0.023686565	-0.013171334	-0.014443892	-0.00941946	-0.013406935	-0.013616462	-0.007988489	-0.014928597
Z005E0189	0.010685315	0.000150842	0.000998192	0.004362976	0.005094788	0.015903175	0.012118924	0.015681918	0.011863644	0.016668924
Z005E0190	-0.016050022	-0.001420747	-0.01886339	0.001674638	-0.001710329	-0.001848087	-0.005831809	-0.00521845	-0.023224313	-0.00868251
Z005E0191	-0.004201183	0.001581054	0.001488907	-0.010422387	-0.009713233	-0.005160512	-0.003734775	-0.003409791	0.007143249	0.001540811
Z005E0192	-0.001732095	0.001262389	-0.005631924	-0.000276421	0.002713013	-0.0079173	-0.001563398	-0.000261049	0.001247515	0.00363925
Z005E0193	0.011978556	0.008923166	-0.004343576	0.010702882	0.022083114	0.008645994	0.009141564	0.009717618	0.011370126	0.007451493
Z005E0195	-0.044387222	-0.045951108	-0.030011087	-0.030005366	-0.032646367	-0.043273128	-0.034745452	-0.034635639	-0.04323641	-0.037407091
Z005E0196	0.035335742	0.02612855	0.018755122	0.02406253	0.019006574	0.033528561	0.024633137	0.023697515	0.016463472	0.019859509
Z005E0197	0.00061235	-0.004560184	0.008888769	0.003015497	5.883E-05	0.006834041	0.003442435	-0.002889925	0.008237777	-0.002871843
Z005E0198	0.011639302	0.002311719	0.005645057	-0.001566738	0.004943284	0.003305291	0.002337607	0.005307556	0.003500393	0.008557748
Z005E0199	-0.015783561	-0.010032734	-0.008786731	-0.001315362	-0.019983522	-0.000196	-0.00956638	-0.008880801	-0.015009785	-0.003625679
Z006E0001	0.015930854	0.016834048	0.017935443	0.018765795	0.020693352	0.027475268	0.020383186	0.018860621	0.021988277	0.015383579
Z006E0002	0.021251851	0.028435914	0.028114642	0.018815061	0.01869354	0.010143901	0.017374193	0.013621804	0.022196725	0.021018488
Z006E0003	0.009038362	-0.009847766	0.012562905	0.003030025	0.004172762	-0.004096424	0.00606771	0.00074441	0.007396899	0.007494788
Z006E0005	0.007691208	0.024815899	0.0082019	0.020903119	0.013563859	0.019121233	0.012858417	0.012274492	0.009659542	0.01626691
Z006E0006	-0.015525972	-0.019377777	-0.000361369	-0.016871268	-0.013676601	-0.021816587	-0.011245014	-0.01076494	-0.020299233	-0.009786738
Z006E0007	0.00283634	0.011302984	-0.007394533	0.00426741	-0.002733604	-0.001732154	-0.000763807	-0.001372828	-0.003951355	0.002923913
Z006E0008	-0.006199551	-0.001586513	-0.015546131	-0.014520304	-0.005879666	-0.0091536	-0.007306239	-0.005871264	0.004567647	-0.00243536
Z006E0009	-0.005696169	-0.001993726	-0.019634361	-0.0065795	-0.011644343	-0.004199018	-0.009789073	-0.013166359	-0.004889797	-0.010314045
Z006E0010	-0.014230499	-0.028120971	-0.011254523	-0.023758206	-0.017296062	-0.018034587	-0.018275266	-0.019509842	-0.011650866	-0.021845309
Z006E0011	-0.002858701	-0.011691357	-0.019371485	-0.002157322	-0.00958803	-0.001892844	-0.008452289	-0.004345368	-0.004533864	-0.000990582
Z006E0012	0.016207542	0.005260857	0.019557656	0.009142714	0.006495433	-0.003592795	0.007867079	0.010332346	0.004068315	0.009132003
Z006E0013	0.015313032	0.016092136	0.006502064	0.017205771	0.010867575	0.012119941	0.012249743	0.012987615	0.002191397	0.012372979
Z006E0014	0.011512643	0.01141125	0.022618427	0.017323965	0.013778273	0.021082241	0.015931919	0.021270854	0.017254844	0.023354558
Z006E0015	-0.007938412	-0.01305888	-0.017265323	-0.017845475	-0.010152945	-0.011620502	-0.008105395	-0.005937963	-0.012434552	-0.009989387
Z006E0016	0.017207797	0.003398744	0.001712586	0.016998593	0.011999362	0.01477313	0.013433477	0.010603112	0.014061597	0.008934634
Z006E0017	-0.004269119	0.006139016	-0.005952313	-0.001832603	-0.003201652	0.005518025	-0.0027699	-0.000424849	0.001718196	-0.004450985
Z006E0018	0.025464353	0.023121952	0.017204574	0.021711139	0.013046206	0.020945472	0.012046548	0.01268879	0.009904532	0.017788371
Z006E0020	-0.000189598	-0.018450544	-0.003652949	-0.005768874	-0.002849564	0.002626739	-0.003118763	-0.000406381	-0.011725495	0.000568301
Z006E0023	0.004260645	0.009832644	0.001090604	-0.004997437	-3.91934E-05	0.005862872	-0.000126998	-0.000472313	0.004510655	0.002334876
Z006E0024	-0.005534521	-0.015130521	-0.015052362	-0.002848695	-0.005985325	-0.00817759	-0.003616421	-0.000791125	0.005342377	-0.007580447
Z006E0025	0.026977151	0.02166643	0.031456462	0.020355987	0.026372135	0.029871262	0.026402818	0.026969067	0.039272309	0.031175075
Z006E0026	-0.028667074	-0.014088489	-0.014321864	-0.025184119	-0.019242618	-0.027048116	-0.018281486	-0.018307459	-0.02236418	-0.019253091
Z006E0027	0.047965508	0.056102081	0.042765966	0.046653367	0.040728075	0.040492488	0.040001339	0.045799606	0.03146244	0.032809065
Z006E0028	0.020549932	0.031123232	0.029504231	0.020708588	0.024817285	0.01703242	0.02616946	0.02199823	0.022888435	0.022460122
Z006E0029	-0.003801416	-0.015658236	-0.014105437	-0.011499007	-0.006114534	-0.013043118	-0.005941516	-0.005509173	-0.000157994	0.001216166
Z006E0031	-0.005036216	0.003257432	0.000867509	-0.008854719	-0.008351377	-0.005181714	-0.005760708	-0.009647034	-0.018065674	-0.010259604
Z006E0032	-0.008137649	-0.019227569	-0.001313422	-0.002523178	-0.003906779	-0.002888084	-0.005882142	-0.004255473	-0.004965674	-0.008156399
Z006E0033	-0.007055918	-0.01550617	-0.010215743	-0.014009329	-0.004391733	-0.012656547	-0.005299647	-0.007910069	-0.011456201	-0.005352848
Z006E0034	-0.033326109	-0.013103377	-0.011064821	-0.016899349	-0.023827304	-0.016664325	-0.02260164	-0.020355645	-0.024362359	-0.025527234
Z006E0035	0.006923235	0.003430961	0.020397378	0.00849744	0.013117497	0.017684472	0.014167126	0.014245173	0.011625683	0.011761773
Z006E0036	-0.011431535	0.001275245	-0.012981257	-0.001113281	-0.005191699	-0.010398853	-0.004012041	0.001938923	-0.001937023	0.004196068
Z006E0037	0.001630745	0.002077387	0.001845115	0.006030426	0.004207484	-0.006616586	0.004278834	0.005321411	0.016025	-0.000744489
Z006E0038	0.000241204	-0.010389688	-0.010684367	-0.008144351	-0.004832665	-0.012049623	-0.004706009	-0.003648618	-0.006937097	-0.008276865
Z006E0041	-0.024370689	-0.020741617	-0.024062513	-0.018669932	-0.021881089	-0.013319507	-0.019951242	-0.018797999	-0.02306662	-0.022529391
Z006E0042	0.001382583	-0.000869739	0.001556902	0.008939248	0.004174533	0.012391686	0.005811663	0.007136385	0.006412701	0.007318214
Z006E0043	-0.019008245	-0.004012598	-0.015722589	-0.014625045	-0.009169774	-0.000675157	-0.008285313	-0.005407832	-0.010622366	-0.002800644
Z006E0044	-0.029742655	-0.042494824	-0.04547875	-0.029890974	-0.032290992	-0.025809811	-0.031505366	-0.035081803	-0.036482315	-0.031079958
Z006E0046	0.046898267	0.040764939	0.047438851	0.040168108	0.035848108	0.026030854	0.035826335	0.035920331	0.028511598	0.040542528
Z006E0047	-0.0245812	-0.020443	-0.000938156	-0.008775848	-0.014167083	-0.00424614	-0.011162932	-0.007670417	-0.012510577	-0.01552692
Z006E0048	-0.012911877	-0.030925793	-0.017479384	-0.027446024	-0.019691376	-0.021101091	-0.022638244	-0.02315059	-0.016083056	-0.017837573
Z006E0049	-0.017853465	-0.013869613	-0.008879702	-0.021482062	-0.017026515	-0.009577311	-0.015980182	-0.018089434	-0.014096236	-0.019982907
Z006E0050	0.010112268	0.016833326	0.020028974	0.018048746	0.012194328	0.008697426	0.010084176	0.015059725	0.017739206	0.007517502
Z006E0051	0.013011292	0.012181428	0.012665265	0.000772278	0.005636853	-0.002701061	0.003266026	0.005786504	-0.004499766	0.003698306
Z006E0052	-0.004629334	-0.000886925	-0.003801429	-0.00278212	-0.007322361	-0.006409428	-0.008627917	-0.012185718	-0.016956867	-0.016784124
Z006E0053	-0.010332772	-0.003561435	0.005616124	0.002641026	-0.003008792	-0.008947129	-0.001977202	-0.004344249	-0.014280775	0.000987447
Z006E0054	0.0099726	0.017406238	0.017325211	0.015582366	0.00636428	0.002371187	0.008756273	0.008914551	0.003027785	0.015653657
Z006E0055	0.03009023	0.012070631	0.016117655	0.020332836	0.021253165	0.030238839	0.021945897	0.023840383	0.021690167	0.01823308
Z006E0056	0.003497891	0.00546639	0.006529695	0.001184236	0.001019733	-0.000867354	-0.001129131	0.003551524	-0.000189304	-0.007072307
Z006E0057	-0.008764192	-0.025112055	-0.027631107	-0.018338616	-0.01262814	-0.011874996	-0.013821928	-0.00815017	-0.014241328	-0.017381651
Z006E0058	0.00986978	0.007171488	-0.004103657	0.013189273	0.003129046	-0.003624278	0.004088864	0.0050326	0.002978682	-0.000655436
Z006E0059	-0.001870204	-0.017502623	0.003652904	-0.001179273	-0.002899882	-0.000686861	-0.002583052	-0.000888369	0.004344187	0.001395556
Z006E0060	-0.013011606	0.006696885	-0.008087302	0.001256733	0.000788091	0.005429927	-0.001077233	-0.002315887	-0.010475921	0.000105485
Z006E0061	0.017920155	0.023171675	0.006687968	0.010555294	0.014683787	0.014934861	0.012521076	0.013850938	0.006438103	0.009538073
Z006E0062	-0.013355595	-0.008789624	-0.000254741	-0.012174436	-0.008654612	0.003607523	-0.006725296	-0.005811269	-0.018135261	-0.014697859
Z006E0063	0.011373698	0.012229539	0.012298688	0.003413762	0.005356341	-0.0012309	0.004362572	0.009224247	0.005092008	-0.005051378
Z006E0065	0.000504989	0.008576783	0.014549757	0.005605564	0.002456355	0.007725504	0.002886409	0.00603872	0.015576453	0.000362173
Z006E0066	0.015252595	0.027908731	0.002683302	0.017666912	0.013197316	0.015263626	0.012074512	0.01633541	0.015402173	0.01929761
Z006E0068	-0.018923628	-0.02342376	-0.006511344	-0.005776118	-0.013477813	-0.007921419	-0.012402743	-0.014419066	-0.011078724	-0.011024029
Z006E0069	0.008574022	0.004318873	-0.004234039	-0.006252644	-0.00191413	0.007642578	-0.00346297	0.000514077	-0.010263039	0.004634204
Z006E0070	-0.005653543	-0.003208334	0.001002135	-0.014393174	-0.006469394	-0.000955855	-0.002762265	-0.003139741	-0.003606538	0.000921575
Z006E0071	-0.008692691	-0.003040697	0.000603664	-0.012789806	-0.008383292	-0.009759933	-0.006403907	-0.005363228	-0.001805926	-0.007888915
Z006E0072	-0.013611291	-0.026858713	-0.013279808	-0.006959143	-0.014196032	-0.025828201	-0.014057898	-0.015228257	-0.027113576	-0.015998665
Z006E0073	-0.003807231	0.005641156	-0.018933078	-0.011795164	-0.001744401	-0.010027843	-0.004660188	-0.004739981	-0.009233574	0.002864949
Z006E0074	0.007064755	0.021267931	0.023956278	0.009765216	0.017968133	0.02069675	0.013977461	0.014939445	0.019541679	0.018951997
Z006E0075	0.006413852	0.011533332	0.012366911	0.003921956	-0.001356756	-0.005426952	-0.000116893	0.003737272	-0.008771019	0.004021815
Z006E0076	-0.016009834	-0.001344237	-0.0016663	-0.008878806	-0.005649327	-0.001874962	-0.005434962	-0.007441535	-0.01000353	-0.008337153
Z006E0077	0.002541066	-0.003142249	0.014283521	-0.001470609	0.001163412	-0.004789494	0.004630225	0.001433397	0.00657715	-0.004300072
Z006E0078	0.010053699	0.012159209	0.010904738	0.010221571	0.004382623	0.013853988	0.004914172	0.007370911	0.013709833	0.009562551
Z006E0079	0.021331669	0.009067593	0.033720064	0.025622116	0.02154878	0.017142831	0.021278113	0.024546906	0.031060858	0.027478661
Z006E0080	-0.013240387	-0.025981104	-0.015896384	-0.020567934	-0.023858669	-0.024464872	-0.025267332	-0.025770419	-0.02090966	-0.025881579
Z006E0081	0.017383405	0.013481245	0.004118254	0.016559411	0.014751849	0.020546192	0.015497181	0.012835978	0.02179229	0.019215755
Z006E0082	-0.015964643	-0.010813382	-0.000113065	-0.013846924	-0.006130536	-0.002688261	-0.008283537	-0.008504989	-0.017211325	-0.010729417
Z006E0083	-0.012183775	-0.018799324	-0.001819469	-0.003068216	-0.006441626	-0.00396268	-0.006428381	-0.008076079	-0.007044556	-0.012172662
Z006E0084	-0.022142205	-0.012576811	-0.012828334	-0.023141518	-0.016476582	-0.026198481	-0.019179352	-0.017064065	-0.028254488	-0.01250631
Z006E0085	0.022223068	0.015914918	0.020696048	0.017498326	0.011053788	0.014255497	0.012150136	0.015487276	0.008943077	0.00535295
Z006E0086	-0.013232454	-0.014062936	0.001012741	-0.005291519	-0.007692081	-0.013704051	-0.008595001	-0.009766771	-0.017363181	-0.00336052
Z006E0087	0.002825763	0.016352551	0.024468894	0.020918952	0.015352404	0.01282163	0.014133215	0.017556006	0.017555609	0.021234288
Z006E0088	0.018534398	0.01331292	0.000621705	0.005402255	0.010654569	0.016981808	0.011048946	0.007076745	0.017848407	0.006470902
Z006E0089	-0.005785796	-0.009631838	-0.026274893	-0.012514698	-0.016967289	-0.021110483	-0.014688687	-0.019066296	-0.006429149	-0.01972831
Z006E0090	0.012492293	-0.006112445	-0.01017061	0.005555954	-0.001509883	0.001599155	-0.000682746	0.003986219	-0.007030456	0.002316261
Z006E0091	-0.006656937	-0.01042548	-9.56075E-05	-0.019511636	-0.011108049	-0.003609059	-0.013814324	-0.012826121	-0.016642059	-0.018552995
Z006E0092	0.022206924	0.032386171	0.028038242	0.014888683	0.017623494	0.023383353	0.01768808	0.015035629	0.015450159	0.022256387
Z006E0093	0.005240461	0.00452563	0.008913356	0.002574769	-0.006217863	-0.012254469	-0.005680718	-0.009162735	-0.008832392	-0.008918462
Z006E0094	0.008216434	0.02092653	0.0300748	0.025558428	0.022187132	0.026535708	0.02020494	0.017517065	0.022111055	0.018384577
Z006E0095	0.002089049	-0.011330527	-0.013277592	-0.004486788	-0.004119202	-0.010139873	-0.007900206	-0.008054354	-0.013514609	-0.011558745
Z006E0096	-0.012383011	-0.030315498	-0.025625077	-0.015287598	-0.016429297	-0.016593396	-0.019798429	-0.020038546	-0.013598278	-0.023298753
Z006E0097	0.005432941	0.003303943	-0.005619357	0.010935594	0.006391238	-0.00660403	0.002617988	-0.005078849	-0.001933249	0.008785783
Z006E0098	0.010438432	-0.003645762	0.007291179	-0.000347575	0.004458409	0.007626643	0.002402101	0.002815555	-0.001222519	0.008203345
Z006E0099	-0.005431811	-0.004959486	-0.004104179	-0.015277777	-0.011680353	-0.008003263	-0.010667843	-0.011003054	-0.011484567	-0.007815274
Z006E0100	-0.038650884	-0.015652096	-0.015141535	-0.01879486	-0.023656073	-0.029385852	-0.023764952	-0.021169312	-0.028750479	-0.024464506
Z006E0101	-0.023235709	-0.02503165	-0.031052988	-0.031191243	-0.022699657	-0.015694332	-0.023940253	-0.021638927	-0.020833379	-0.023931523
Z006E0102	-0.012701039	-0.004087967	-0.012357134	-0.005048589	0.001217177	-0.003273388	0.001699523	0.001704738	-0.00092578	0.006485357
Z006E0103	0.001239626	-0.001893556	-0.015368255	-0.01328833	-0.004983568	0.002815638	-0.000843959	-0.007863047	-0.002925246	-0.008025672
Z006E0104	-0.00561575	0.013031551	0.023031998	0.005164199	0.010824257	0.002471785	0.007110593	0.010849245	0.013215051	0.009495373
Z006E0105	0.00426463	0.012749865	0.006572402	0.018133784	0.013825808	0.00836302	0.014057048	0.017783959	0.021391228	0.009403791
Z006E0106	-0.017197342	-0.008762095	-0.014470317	-0.008119985	-0.010114704	-0.014682733	-0.011195962	-0.011240689	-0.016855455	-0.01845863
Z006E0107	-0.003073024	0.002533241	0.004901318	-0.012864462	-0.001078872	0.004193832	-0.002254158	-0.008644746	0.000255949	0.000931143
Z006E0108	0.003646417	0.002269115	-0.014625696	0.004331989	-0.00152818	-0.014912392	-0.003139633	-0.008131748	-0.000433393	0.001304359
Z006E0109	0.029264792	0.015778293	0.033085746	0.031148713	0.028838648	0.03102236	0.027599936	0.027562442	0.02634651	0.033738117
Z006E0110	-0.000773453	0.008971761	-0.003350323	0.007508103	0.004647219	-0.002040961	0.004583788	0.002015399	0.003016357	0.008115786
Z006E0111	-0.021673135	-0.038211626	-0.032914633	-0.021148922	-0.021095037	-0.01992015	-0.022969076	-0.019173706	-0.025566057	-0.024447047
Z006E0112	0.000658109	-0.004943316	-0.012300827	-0.005923829	0.003616286	-0.00202333	0.004493497	0.00326281	0.009841161	-0.001000396
Z006E0113	-0.011740225	-0.020978657	-0.027721163	-0.012799027	-0.020017262	-0.019803648	-0.018363717	-0.016242731	-0.021303672	-0.024850301
Z006E0114	-0.002854685	-0.004362329	-0.000558468	-0.012404085	-0.009748586	-0.005687454	-0.008763389	-0.011179734	-0.009431654	-0.003831385
Z006E0115	0.019242673	0.016132662	0.005189746	0.002816523	0.011142091	0.006982922	0.011510035	0.011819014	0.005587919	0.012448346
Z006E0116	-0.007517526	0.003719721	-0.013274645	-0.00844687	-0.00672506	-0.000151901	-0.004728592	-0.00874703	-0.00094047	-0.002993028
Z006E0117	0.025888579	0.022336302	0.009127897	0.012072033	0.015667649	0.021116376	0.018431874	0.0218712	0.013554968	0.020832292
Z006E0118	-0.007136468	-0.004044573	0.002720027	-0.002925568	-0.003870846	-0.008915114	-0.003990137	-0.007908742	-0.001591564	-5.71097E-05
Z006E0119	0.032355097	0.015596362	0.028387676	0.020943252	0.017659092	0.019340115	0.018270972	0.02049983	0.01061709	0.01516475
Z006E0120	0.008915989	0.00738443	0.001965236	0.000299608	0.003035285	0.003586126	0.005403747	0.000510749	-0.003256942	0.001368377
Z006E0121	0.014744075	0.018285158	0.020418924	0.008428575	0.012484821	0.00526099	0.011787331	0.012023025	0.00541291	0.013748013
Z006E0122	-0.028008325	-0.021509461	-0.022825893	-0.018197312	-0.018850672	-0.010194498	-0.015897755	-0.021176945	-0.024246858	-0.022520522
Z006E0123	0.009338632	0.005184131	0.00688814	0.003508163	0.007374283	0.015179774	0.00961601	0.011814623	0.016271709	0.002652347
Z006E0124	0.010543583	0.006526918	0.005646263	0.011847375	0.012292621	0.004718702	0.010506477	0.010948777	0.008341895	0.004443689
Z006E0125	0.001542724	-0.007684232	0.016628855	0.008053789	0.002230619	0.012739488	0.002881673	0.003325007	0.007541362	0.008871231
Z006E0126	-0.025003134	-0.018831185	-0.032345265	-0.014069875	-0.022132891	-0.014202951	-0.01883752	-0.027523091	-0.023764457	-0.018485258
Z006E0128	0.004802038	0.019246239	0.011823396	0.015445493	0.009620762	0.016371778	0.011865888	0.010078891	0.016203731	0.019354624
Z006E0129	0.003795791	0.005357912	0.004565812	0.015207227	0.013925593	0.004156868	0.013060326	0.011529175	0.005728345	0.019435052
Z006E0133	-0.001529808	-0.014866318	0.001517334	-0.01526124	-0.005442655	-0.00022436	-0.004491612	-0.008286567	-0.009770872	-0.006005651
Z006E0134	-0.017580828	-0.026034978	-0.006402323	-0.013302644	-0.020347323	-0.013740194	-0.017285233	-0.02308633	-0.02786891	-0.018974028
Z006E0135	-0.015197834	-0.001105384	-0.004060119	-0.018717565	-0.014497083	-0.017802224	-0.010980554	-0.012744003	-0.009756801	-0.01365997
Z006E0136	0.00229633	-0.001520581	0.00574187	-0.007362406	0.002958206	0.000524035	0.00241614	0.00462615	0.011579171	0.000767634
Z006E0137	0.019557046	0.034574202	0.034829142	0.026766407	0.024583147	0.032845296	0.024008665	0.020209372	0.021874917	0.026577263
Z006E0138	0.000669439	-0.011266428	0.005131912	-0.000324352	-0.007654043	-0.001201393	-0.007610212	-0.007110179	-0.002759878	-0.000974524
Z006E0139	0.001492862	0.007067916	0.005505034	-0.003318101	0.002160468	0.009214852	0.003353763	0.004596609	-0.000802554	0.002568113
Z006E0140	-0.001397608	0.00633533	-0.005658755	0.0014451	0.005280916	0.006826148	0.004269068	0.007896792	0.01302122	0.007228008
Z006E0141	-0.00140571	-0.015263715	0.004337809	-0.01204462	-0.005091275	-0.012240627	-0.003826955	-0.006438595	0.003995493	-0.003917869
Z006E0142	0.026724648	0.012793417	0.024788572	0.010720614	0.019062431	0.027117429	0.014984328	0.011846136	0.014910134	0.018882891
Z006E0143	-0.002609692	-0.018100127	-0.018651166	-0.000548225	-0.003843156	-0.015080577	-0.003221211	-0.003623762	-0.014688498	-0.003073507
Z006E0144	-0.041058331	-0.029627662	-0.026982478	-0.030180842	-0.03492855	-0.040652118	-0.03368887	-0.037976497	-0.030200684	-0.035133135
Z006E0145	-0.001433507	0.00057928	-0.01149769	-0.004756408	0.002354261	0.00019397	0.001850238	-0.002807332	0.005820224	-0.004734357
Z006E0146	-0.006372487	-0.004828048	-0.007389077	-0.006723008	-0.001160834	-0.004999656	-0.001611357	-0.001439707	-0.009397364	0.001425033
Z006E0147	0.007614436	0.011921465	0.016249355	0.004138507	0.003235862	-0.00127532	0.003460956	0.007892765	-0.001242035	-0.001582267
Z006E0148	0.000372718	-0.002179349	-0.014698478	-0.00907252	-0.00272736	-0.010106482	-0.003124239	-0.00576933	0.007442065	-0.002524168
Z006E0149	0.013151659	0.021114166	0.008217365	0.007100509	0.012964206	0.006476601	0.015000336	0.014874282	0.014614716	0.009842205
Z006E0150	0.012973972	0.007905956	0.008363339	0.002224959	0.008707284	0.012610172	0.006681467	0.003840564	0.01382756	-0.001981808
Z006E0151	0.056855271	0.054412094	0.037389253	0.054008924	0.047696969	0.049953404	0.045873893	0.043124895	0.044649076	0.043500391
Z006E0152	-0.016193037	-0.013385758	-0.029790482	-0.016197149	-0.017656647	-0.01755769	-0.018674802	-0.017279711	-0.02078221	-0.024995091
Z006E0153	0.017947591	0.011893924	0.009100683	0.012330585	0.00793386	0.002993323	0.009077179	0.006771969	0.002294296	0.002398533
Z006E0154	-0.023263778	-0.037584078	-0.022297491	-0.025706266	-0.022504871	-0.015600426	-0.023995257	-0.018740898	-0.019805246	-0.024137137
Z006E0155	-0.023059505	-0.015994458	-0.032268485	-0.020479283	-0.027661476	-0.023694061	-0.026185034	-0.026748038	-0.024851319	-0.0335833
Z006E0156	-0.007632431	0.001084625	-0.010574307	-0.006158826	-0.008501849	-0.020262148	-0.011171907	-0.008743721	-0.012097443	-0.011798078
Z006E0157	-0.013193764	-0.015623363	-0.010709248	-0.007633175	-0.00363788	-0.009341989	-0.002841956	-0.004380405	-0.006964211	-0.005270118
Z006E0158	0.002872712	0.013360884	0.007237361	-0.00137628	0.003084064	0.001453751	0.003032986	0.007311102	0.002221733	0.00468007
Z006E0159	-0.027036733	-0.023744515	-0.03119512	-0.022612122	-0.020125319	-0.016244741	-0.021742736	-0.022897219	-0.021504841	-0.027706019
Z006E0160	0.030192206	0.013870321	0.027221758	0.021745376	0.01402737	0.02539288	0.014203833	0.015748888	0.019387308	0.009767616
Z006E0161	-0.019184115	-0.009299949	-0.008934089	-0.012635176	-0.015783982	-0.018804896	-0.015759331	-0.016060602	-0.009977935	-0.013334675
Z006E0162	0.000285619	-0.004126278	-0.002365317	0.007989353	0.002852488	0.008071464	0.002887775	0.003422071	-0.001893868	0.001037147
Z006E0163	-0.009514301	-0.000873596	-0.010635479	0.0022418	0.001451851	0.004544234	0.000496426	-0.000595703	0.006942252	-0.002931646
Z006E0164	-0.002046008	-0.010037127	0.004197968	0.000809202	-0.003744478	-0.010336856	-0.003983991	-0.006093698	0.003536435	-0.004535658
Z006E0165	0.023818438	0.020982427	0.010685914	0.010838611	0.020099901	0.02732098	0.019435261	0.019371002	0.025304444	0.024295093
Z006E0166	-0.010687179	-0.000664517	-0.022624023	-0.005196059	-0.01175034	-0.017855389	-0.011616463	-0.011329545	-0.013315021	-0.006887727
Z006E0167	-0.005346114	-0.022753302	-0.012528395	-0.0055583	-0.007083772	-0.011882049	-0.009117676	-0.009512733	-0.001984958	-0.009163197
Z006E0168	-0.001796943	-0.012386573	-0.01290229	-0.007892825	-0.005246173	-0.013407995	-0.00325392	-0.003010953	-0.001142109	-0.000483052
Z006E0169	-0.014285932	-0.016240526	-0.022520181	-0.008541446	-0.014618468	-0.023405278	-0.013093083	-0.01278514	-0.013580808	-0.015806575
Z006E0170	0.017707541	0.025417662	0.027398541	0.016867173	0.014474422	0.007954934	0.014075884	0.015163668	0.022246215	0.005825522
Z006E0171	-0.004730776	0.010632754	-0.008489428	0.006324624	0.004070148	0.007768236	-0.000106303	0.003478555	0.00940407	0.007657397
Z006E0172	-0.017294184	-0.011911714	-0.010012059	-0.010451784	-0.002076574	-0.00102384	-0.002349462	-0.000351519	-0.007747779	0.00075071
Z006E0173	0.007430638	0.003856097	0.007546634	0.003724286	-0.000298573	0.005036162	-0.000417414	-0.003110866	0.001568952	0.0050529
Z006E0174	-0.040061201	-0.040936893	-0.051523076	-0.032396901	-0.035898103	-0.043153606	-0.035989269	-0.037574915	-0.034590614	-0.030337697
Z006E0175	-0.004096178	-0.01893125	0.007131472	-0.008011896	-0.006964909	-0.001919174	-0.007186567	-0.005385663	-0.014335344	-0.011536927
Z006E0176	0.014979089	0.033916792	0.032789789	0.028055692	0.027039411	0.035905487	0.026189653	0.030640063	0.033905261	0.019834645
Z006E0177	0.019544264	0.012953937	0.005535684	0.016805079	0.012623531	0.004754239	0.011456203	0.011537549	0.00399317	0.01475653
Z006E0178	-0.003418692	0.004948329	0.014386379	0.002980585	0.005989056	-0.004087979	0.006569285	0.005587074	0.011389135	0.003471537
Z006E0179	0.017317782	0.022938823	0.008709199	0.008978998	0.013508941	0.017584069	0.010917268	0.017636487	0.020005912	0.011991634
Z006E0180	0.012448004	0.00835631	0.012978798	0.01296655	0.007395695	0.011198284	0.00876938	0.004792705	0.014464571	0.01217882
Z006E0181	0.000916128	0.012098377	-0.006790396	0.005807405	0.003591223	0.000313199	0.002212639	0.002829148	0.015767803	0.002642675
Z006E0182	0.002529056	0.000838014	-0.002583044	0.00753081	0.008030118	0.004939316	0.004830526	0.007010211	0.01284319	0.001070085
Z006E0183	-0.018351171	-0.018898396	-0.007087803	-0.008973736	-0.016731714	-0.006621519	-0.015019555	-0.0123114	-0.013255216	-0.017824225
Z006E0184	-0.012546344	0.010966671	-0.005375505	-0.008018259	-0.002761495	0.001042366	-0.003223243	0.000204326	-0.005062791	0.000889608
Z006E0185	0.016154721	-0.000890213	0.012622524	0.014634651	0.015134513	0.01679812	0.011587515	0.017729032	0.001842956	0.011898503
Z006E0186	-0.007134381	-0.004300148	-0.011722677	-0.001859475	-0.007531391	-0.001983722	-0.005227291	-0.008125702	-0.012338553	-0.011997602
Z006E0187	-0.006352283	-0.008519467	-0.006825432	-0.008081462	-0.001655416	0.00457851	-0.001543146	-0.004646124	0.002492652	0.007396183
Z006E0188	-0.016046734	-0.023958413	-0.002123266	-0.006904194	-0.008252223	-0.018963157	-0.008838515	-0.012142213	-0.013252952	-0.015257119
Z006E0190	0.002083205	-0.003854843	-0.003183526	0.010008969	0.006888017	0.019659174	0.008831978	0.00378177	0.011707924	0.012745628
Z006E0191	0.002006784	-0.007638278	0.011363062	-0.000423088	0.004233596	0.004819841	0.001333891	-0.000903412	0.003730562	0.006025724
Z006E0192	0.007668871	0.012950987	0.020173355	0.01389173	0.011485296	0.012070949	0.008268752	0.00647634	0.010838546	0.005000411
Z006E0193	-0.022130749	-0.019796889	-0.010003803	-0.020411025	-0.013560362	-0.024878382	-0.013192778	-0.009298239	-0.018223511	-0.016655845
Z006E0194	0.016679493	0.021665585	0.008796602	0.005133981	0.0113328	-0.001137247	0.010954704	0.012408179	0.011333052	0.014287577
Z006E0195	0.002176145	0.014577939	-0.007343147	-0.00159631	0.001940599	-0.001686491	0.003748969	0.001781274	0.012040325	0.010192316
Z006E0196	-0.003924331	-0.001249233	-0.005769414	-0.000521605	-0.002355683	-0.005821405	-0.004674937	-0.005786071	0.002596802	-0.008024353
Z006E0197	-0.010158279	-0.023174255	-0.007136944	-0.004208703	-0.01114267	-0.012937788	-0.011150896	-0.011220594	-0.007964105	-0.00752659
Z006E0198	0.013791751	0.019476503	0.019443013	0.020420623	0.014125768	0.021436607	0.014857302	0.018192691	0.018283528	0.018585982
Z006E0199	-0.015382766	0.000725575	-0.020321595	-0.007649584	-0.01189628	-0.009104864	-0.010779382	-0.01106891	-0.003267079	-0.0056508
Z006E0200	0.016027854	0.010029675	0.008045581	0.012935967	0.01980128	0.014955367	0.019922466	0.017704879	0.018966401	0.01192485
Z007E0001	-0.014366885	-0.009350745	-0.005936426	0.008490908	-0.004758493	-0.005273795	-0.001173053	0.001640031	0.006445577	-0.002632294
Z007E0002	-0.02032186	-0.009515846	-0.002177976	-0.01313446	-0.01151194	-0.007236173	-0.007941689	-0.009448203	-0.017901307	-0.007360565
Z007E0003	-0.008191545	-0.017405005	-0.014242598	-0.022147887	-0.011133821	-0.019389425	-0.013163003	-0.014371681	-0.00911982	-0.014390736
Z007E0004	0.027379626	0.025270889	0.020696846	0.015080452	0.018269695	0.017647129	0.019486752	0.018461037	0.013605732	0.019159412
Z007E0005	0.030772574	0.007297685	0.014566354	0.016165671	0.02133018	0.016118403	0.013799746	0.018875283	0.007915197	0.01686926
Z007E0007	0.010104762	0.003679854	0.006062946	0.004009694	-0.001805076	0.009013978	0.003919086	0.002235848	-0.005959891	0.003985088
Z007E0008	-0.021278543	-0.01065731	-0.021917074	-0.009974029	-0.018325548	-0.009907216	-0.017522785	-0.019125978	-0.024941285	-0.015056195
Z007E0009	0.030923122	0.016639295	0.020759881	0.013839734	0.011197157	0.025797617	0.017084959	0.01318746	0.025064118	0.014771497
Z007E0010	0.017961682	0.00905759	0.020967033	0.008063849	0.005015574	0.001768672	0.008897143	0.008198487	0.00224662	0.011104974
Z007E0011	-0.006269604	0.020801729	0.008317762	0.023820125	0.014534614	0.014500638	0.01084336	0.009784294	0.005071311	0.010462311
Z007E0012	-0.009116241	0.002907367	0.003963132	0.011194683	-0.002942476	0.003874595	-0.00408235	-0.001727737	0.01032132	-0.004758077
Z007E0013	0.004338821	0.005315295	0.015820411	0.024038209	0.016453162	0.001823731	0.012792141	0.008280205	-0.000840165	0.011711495
Z007E0014	0.020672649	0.026230049	0.020821991	0.025445737	0.018687214	0.019116088	0.023845162	0.023871416	0.025325273	0.027501
Z007E0015	0.012132098	-0.005203857	-0.018811161	-0.010630243	-0.000278985	-0.011836221	-0.003566402	0.000762542	-0.015253146	-0.005600473
Z007E0016	0.010328145	0.005736813	0.013731771	0.012894679	0.001708367	0.008301924	0.003995374	0.007755009	0.008860059	0.005211664
Z007E0017	-0.012954178	-0.008087806	-0.008406362	-0.009770489	0.002328904	-0.013441378	-0.003464924	-0.006579158	0.003150437	-0.001179359
Z007E0019	0.002406423	0.013133714	0.01044303	0.002581002	0.016573741	0.015509516	0.008691563	0.006851316	0.001293177	0.008814209
Z007E0020	0.012749886	0.012437746	0.006791931	0.018087581	0.001877757	0.010993151	0.00680882	0.012162416	0.01007798	0.005706994
Z007E0021	-0.003866872	0.016994243	0.006673082	0.004467818	0.011862761	0.01757567	0.011155094	0.00978134	0.021195946	0.010754806
Z007E0022	0.021278941	0.016641069	0.000241448	0.007533063	0.010107489	0.002353097	0.008830303	0.005021554	0.008448658	0.009177236
Z007E0023	0.012522575	0.002748462	0.00916554	0.011372155	0.013907456	0.008430935	0.011566522	0.012036869	0.006183396	0.008398158
Z007E0024	-0.030868102	-0.019224639	-0.020091047	-0.015596805	-0.006479775	-0.024617713	-0.017023858	-0.019275862	-0.030019664	-0.013182816
Z007E0025	0.002990492	0.01146853	0.007597584	0.011525216	0.0069103	0.010949975	0.008780844	0.013174173	-0.003975213	0.008393379
Z007E0026	-0.038578243	-0.030836921	-0.030226127	-0.035274441	-0.023866591	-0.026823234	-0.026684662	-0.031139595	-0.039384299	-0.030083883
Z007E0027	-0.027374829	-0.015963237	-0.006961948	-0.019843787	-0.024049107	-0.005390575	-0.014382118	-0.012056283	-0.030716738	-0.014980571
Z007E0029	-0.010798642	-0.000767891	-0.008238905	-0.007137874	-0.004147903	-0.013597794	-0.004785072	-0.006695083	-0.019769974	-0.006827673
Z007E0030	-0.030564642	-0.026453847	-0.029230432	-0.02594476	-0.026947914	-0.024310612	-0.025119729	-0.020748421	-0.036345594	-0.02410368
Z007E0031	0.006425673	-0.01367859	0.000858574	0.003170468	-0.012416378	-0.016287964	-0.01127788	-0.007021974	-0.015170135	-0.011252096
Z007E0032	0.015497221	0.011201956	0.011442681	-0.001083663	0.011835582	0.005400425	0.002666442	0.008337981	0.015279997	0.005466491
Z007E0033	0.005130544	0.006348697	0.014523208	0.013593887	0.013107364	0.008673849	0.009179201	0.012953606	0.014036332	0.010616034
Z007E0034	-0.008844132	-0.004294144	-0.008766888	0.000911806	0.000173961	-0.006749762	-0.007814214	-0.009480848	-0.015255489	-0.003989148
Z007E0036	0.006900786	0.029536632	0.031897492	0.013492637	0.025980058	0.0207285	0.020215495	0.018065067	0.023055101	0.02217553
Z007E0037	-0.01811991	-0.013425136	-0.000343257	-0.01083646	-0.011136454	-0.012883028	-0.00708878	-0.00228469	-3.04934E-05	-0.00613886
Z007E0038	-0.021467268	-0.027372269	-0.0163399	-0.008039959	-0.016987673	-0.011808642	-0.01628895	-0.020628868	0.006077756	-0.018852114
Z007E0039	0.021447761	0.019364693	0.014362829	0.029483016	0.012925341	0.021293505	0.016782136	0.019764953	0.023145697	0.017530822
Z007E0040	0.005926323	-0.012019248	-0.002961023	-0.017033597	-0.003849249	0.006063965	-0.004706916	-0.006467427	-0.023702905	-0.002254741
Z007E0041	-0.008247415	-0.00695694	-0.003765536	-0.006023911	-0.002958282	-0.008949131	-0.004689889	-0.005116726	-0.002491361	-0.005263786
Z007E0042	-0.05450809	-0.042215312	-0.049603701	-0.052568203	-0.040342016	-0.050523355	-0.041006328	-0.03921641	-0.063667028	-0.043104631
Z007E0043	-0.003435872	0.002856703	-0.004474288	-0.001367311	0.000272256	0.005567414	0.007168279	0.002482999	0.005508523	0.007786975
Z007E0044	-0.000195744	-0.002131785	0.011597648	0.013956753	0.008006474	0.016372813	0.005381208	0.003847326	2.7989E-05	0.008917489
Z007E0045	-0.0278916	-0.021275099	-0.023325771	-0.027186751	-0.025964873	-0.014754939	-0.020687729	-0.021485344	-0.0247505	-0.022188391
Z007E0046	0.008154927	-0.000959762	0.005366385	-0.000450851	0.002029263	0.010691368	0.001717977	0.004719317	-0.013775148	-0.001764852
Z007E0047	0.00421308	-0.016950391	-0.0076452	-0.003894055	-0.005486022	-0.009571064	-0.007912176	-0.00516606	0.004390106	-0.008274373
Z007E0048	-0.014794541	-0.003029478	-0.015856773	0.004874602	-0.008088006	-0.011091961	-0.004581801	-0.008467301	0.010127448	-0.001698465
Z007E0049	-0.028485798	-0.030219253	-0.030460015	-0.020369293	-0.026188649	-0.026267922	-0.019826147	-0.017744623	-0.028458971	-0.019326225
Z007E0050	-0.015339113	-0.019322854	-0.02324301	-0.012173913	-0.0100985	-0.010330433	-0.016478733	-0.022213978	-0.010937044	-0.016129266
Z007E0051	-0.000461984	0.01410084	0.009865304	0.007128705	0.000347351	-0.00125151	0.003193234	0.005623196	0.010932268	0.003735275
Z007E0052	0.013943674	0.002618138	0.007494943	-0.000744247	0.006965764	0.01313315	0.004323115	0.007845148	-5.94098E-05	0.007862335
Z007E0053	-0.004310522	-2.37003E-05	0.004449381	-0.003988728	-0.007042624	-0.006281528	0.000522593	-0.00399678	0.011055292	-0.002386998
Z007E0054	-6.88667E-05	-0.001377382	-0.003342503	0.009664363	0.006589695	-0.00138384	0.002480304	3.1999E-05	0.01095941	0.00368754
Z007E0055	0.005663974	0.008595868	0.011177094	0.006759808	0.013574478	0.013512554	0.005780983	0.009603124	0.010513409	0.007475594
Z007E0056	-0.00807505	-0.002467344	-0.008965964	-0.011839386	-0.00817938	0.000392054	-0.007854127	-0.004354751	-0.013210135	-0.00996355
Z007E0058	-0.003798428	-0.00152747	-0.003930341	0.005476112	0.000513295	0.010793448	0.001823404	0.005058716	0.001597853	0.001323313
Z007E0059	-0.007956077	0.006025225	0.011353002	0.002973755	0.004206566	0.003965715	0.001692364	-0.000543111	-0.003222046	0.002873612
Z007E0060	0.00050074	0.009661473	0.011510151	0.018004657	0.012722105	0.006123792	0.010642717	0.014099164	0.02730451	0.009800701
Z007E0061	0.047356946	0.031826647	0.030235846	0.03988842	0.034750951	0.026539941	0.031925424	0.029303921	0.024881544	0.030953042
Z007E0062	-0.002893578	-0.027261627	-0.02637419	-0.013374917	-0.020361985	-0.025213646	-0.019416514	-0.016712937	-0.030816925	-0.022003023
Z007E0063	0.004829343	-0.000130603	0.004083695	-0.008891461	0.007437455	-0.005083782	0.00134322	-0.003549794	-0.008874824	-0.002630285
Z007E0064	-0.039294076	-0.033275244	-0.01634811	-0.038641821	-0.034684511	-0.030277005	-0.026409991	-0.029510167	-0.012828073	-0.026718582
Z007E0065	-0.005946615	0.012002503	0.016516849	0.000753629	0.009382853	0.005037737	0.008410734	0.014154087	0.017276788	0.009017286
Z007E0066	0.027532249	0.012800667	0.02111054	0.018340399	0.020053282	0.013117834	0.016830241	0.01398982	0.004506464	0.016447558
Z007E0067	-0.013250099	-0.000290004	0.003351215	0.004440118	-0.010766047	-0.009324068	-0.00423656	-0.00706011	-0.016361691	-0.005598616
Z007E0068	0.009716253	0.012161108	0.006586538	0.002133714	0.007938255	0.011037286	0.008539144	0.003858993	0.015929705	0.007661142
Z007E0069	0.005296759	0.02512687	0.01540454	0.025283942	0.007928593	0.01948607	0.014555404	0.017354768	-0.002335299	0.013723302
Z007E0070	-0.006285195	0.007421895	-0.003665748	-0.00309335	-0.006208135	0.002303601	0.000117621	-0.005078177	0.008356136	-0.00141846
Z007E0071	0.008558173	-0.010788208	0.008880482	-0.000201267	-0.008593106	0.000364986	-0.002983019	0.001667186	0.004914339	-0.001199956
Z007E0072	0.009203237	0.01658525	0.020182531	0.014036473	0.022804358	0.014305648	0.017754518	0.014593558	0.027995579	0.017000203
Z007E0073	-0.008147359	-0.001622763	0.003779594	-0.000762489	-0.001525767	-0.003922587	-0.002672874	-0.005209003	-0.004447825	-0.002124738
Z007E0074	-0.030388404	-0.022688724	-0.027203367	-0.015609227	-0.02118348	-0.009760335	-0.019045069	-0.014300198	-0.017984666	-0.015417622
Z007E0075	-0.031086354	-0.020371799	-0.013554713	-0.024671939	-0.012367529	-0.007629827	-0.01839917	-0.018223054	-0.005146883	-0.015421036
Z007E0076	-0.021955609	-0.012537667	-0.014193015	-0.015374487	-0.012930273	-0.010335553	-0.010537859	-0.006860214	-0.020818496	-0.008152514
Z007E0077	-0.025367337	-0.011344218	-0.003203795	-0.010420166	-0.007120584	-0.004730082	-0.009842534	-0.016142602	-0.013606953	-0.010439037
Z007E0078	0.040608692	0.033002985	0.020856089	0.019524014	0.028525543	0.021906605	0.024148306	0.026821212	0.033178689	0.023662776
Z007E0079	0.002653624	0.013004239	-2.48469E-05	0.000413866	0.005828757	0.008213833	0.006533748	0.009462587	0.014317987	0.007699503
Z007E0080	-0.00778759	-0.011092038	-0.014166721	-0.013584682	-0.022469567	-0.002573274	-0.012573366	-0.018015273	0.009142076	-0.013126084
Z007E0081	-0.004054552	-0.00137476	-0.003094884	-0.001599945	-0.014779421	-0.010410199	-0.011105923	-0.008824776	-0.020974665	-0.008033995
Z007E0082	-0.010587991	-0.028176404	-0.028945009	-0.02079797	-0.02944478	-0.018904665	-0.022043567	-0.026069347	-0.032243365	-0.02241481
Z007E0083	-0.004834567	0.019109989	0.012854957	0.005770008	0.009694963	0.008930627	0.003628685	0.007798395	-0.01256051	0.003244161
Z007E0084	-0.017578168	-0.028727541	-0.029141275	-0.017793805	-0.02816929	-0.021688278	-0.028864323	-0.023536642	-0.009379374	-0.030585119
Z007E0085	0.05291743	0.039482094	0.047504033	0.053614258	0.046813175	0.048507857	0.042582761	0.038813223	0.058637805	0.043828854
Z007E0086	0.019029744	-0.00342489	-0.003519541	0.00267219	0.00610785	-0.004024731	0.00382069	0.006627193	-0.014134075	0.002517923
Z007E0087	0.000782006	-0.003607825	0.003564742	-0.003665912	0.001819798	0.011378509	0.005162671	-0.000901751	0.00040424	0.003323086
Z007E0088	-0.008675846	-0.002018415	0.007727042	-0.010871578	0.002810932	-0.015323882	-0.004928887	0.000644655	-0.005704996	-0.002179149
Z007E0089	0.016736096	0.000945611	0.000781061	-0.00011077	0.004557444	-0.012752582	-0.002875801	-0.002084389	0.007907785	-0.003326296
Z007E0090	-0.009703982	-0.022603429	-0.021826793	-0.017816208	-0.021473084	-0.024596897	-0.01442793	-0.012538032	-0.021813121	-0.013799559
Z007E0091	0.020138547	0.017663473	0.031115824	0.027121316	0.021283301	0.026578151	0.023873564	0.020567883	0.030836296	0.023708958
Z007E0092	0.000526812	-0.017323078	-0.006615102	0.000865979	-0.016642388	-0.011222277	-0.009228412	-0.011381162	0.007349608	-0.009836161
Z007E0093	-0.002485463	0.000975797	0.017199741	0.006241838	0.005980932	0.005464627	0.011615266	0.008089212	0.000845258	0.009567121
Z007E0094	-0.002573188	0.001898011	0.002162286	0.009551012	0.013257415	0.014079472	0.00819562	0.009758561	0.02241777	0.005815223
Z007E0095	0.009466283	0.009460098	-0.000927693	0.007628897	0.004673718	-0.017860548	-0.003416689	-0.006533837	-0.000248848	-0.004049861
Z007E0096	0.005371635	-0.004054006	0.001967642	-0.006167924	0.002175022	0.005886352	-0.001903308	0.000880098	-0.016680915	-0.002239423
Z007E0097	-0.008055975	-0.004933714	0.00150054	-0.001499287	0.005223839	0.009925713	-0.001515311	-0.004966193	0.010198887	-0.000995574
Z007E0098	-0.010114004	-0.01199139	-0.019113812	-0.018096626	-0.011362697	-0.022075704	-0.013417572	-0.015523729	-0.00868798	-0.01281682
Z007E0099	-0.045545833	-0.038801536	-0.052076926	-0.047982346	-0.048656708	-0.032807686	-0.044009058	-0.046018058	-0.053516105	-0.039699119
Z007E0100	0.034387895	0.02626639	0.018360007	0.015269888	0.023143746	0.035890115	0.023958805	0.021149096	0.026219948	0.02078593
Z007E0101	0.027747115	0.02331834	0.028836665	0.019481007	0.017462139	0.02110651	0.017396976	0.025543941	0.005319924	0.02030266
Z007E0102	-0.004319597	-0.018630446	-0.024013358	-0.028399893	-0.004879847	-0.011456953	-0.01479767	-0.009288864	-0.022464724	-0.016887321
Z007E0103	-0.024740437	-0.030464407	-0.010921931	-0.028691602	-0.026771793	-0.026373302	-0.020680117	-0.017965025	-0.009621373	-0.020505957
Z007E0104	0.017440525	0.011621627	0.010827501	-0.000286512	0.012331466	0.01435166	0.00505111	0.002833186	0.000905111	0.005315897
Z007E0105	0.014973383	0.008092651	0.011986365	0.002487193	-0.000636487	0.011088742	0.003284077	0.007603881	0.000754024	0.003342449
Z007E0106	0.002996972	-0.007874998	-0.028765116	-0.020580265	-0.003656159	-0.015425214	-0.015676125	-0.019798883	-0.035657145	-0.014685115
Z007E0107	5.70655E-06	0.000743928	-0.005692301	0.005388483	-0.001198014	-0.009219758	-0.001131391	-0.005535515	-0.014791423	-0.00240952
Z007E0108	-0.006560401	-0.01313946	-0.018634479	-0.015111279	-0.018009236	-0.008884946	-0.016655097	-0.020428505	0.001087281	-0.01440153
Z007E0109	0.008016817	-0.003320645	0.005239567	0.000302504	0.00277289	0.001646631	-0.002517725	-0.003847331	-0.013688372	-0.001361047
Z007E0110	-0.021863288	-0.017777632	-0.009250138	-0.01972545	-0.010014511	-0.009619272	-0.012954654	-0.016131467	-0.018881389	-0.014519817
Z007E0111	0.037805262	0.031075815	0.03141819	0.021680001	0.020023614	0.030847162	0.026909478	0.031386072	0.028256624	0.027628508
Z007E0112	-0.017439363	-0.010307013	-0.006433879	-0.010284923	-0.016182993	-0.009044584	-0.009004478	-0.008327084	-0.002710122	-0.011172352
Z007E0114	0.017780014	0.009175128	0.02385422	0.030697054	0.006237355	0.017514705	0.014991093	0.011741256	0.016511813	0.014554117
Z007E0115	-0.001061738	0.009707977	0.014877531	0.010267421	0.019396905	0.016117925	0.017022019	0.017302506	0.004751255	0.018477684
Z007E0116	-0.01634938	-0.016940803	-0.014810704	-0.018524746	-0.017867918	-0.003862459	-0.009896565	-0.006047193	-0.018688657	-0.01131433
Z007E0117	0.002886247	0.012540555	0.006948267	0.005170523	0.009795822	0.017851162	0.009208385	0.009183033	0.018598955	0.00992728
Z007E0118	-0.004539734	0.002929398	0.004662015	-0.003412584	0.004096349	0.011828805	0.008260371	0.013399261	-0.005471267	0.007614791
Z007E0119	0.024602997	0.012088287	-0.001792987	0.01790389	0.01673581	0.017400516	0.009651393	0.013717264	0.000852972	0.009804209
Z007E0120	0.001683246	-0.014245312	-0.000137776	-0.004035908	-0.005878306	-0.01055364	-0.005588176	-0.003637419	0.001787779	-0.006712966
Z007E0121	0.005516963	0.000985194	0.005723785	-0.000180044	0.001578876	0.003666704	0.000269324	-0.005023417	0.016184564	-0.001272759
Z007E0122	-0.013895585	-0.027296693	-0.021905868	-0.012333633	-0.02784634	-0.023737972	-0.021021889	-0.024619666	-0.029348861	-0.021837719
Z007E0123	0.023008522	0.012733247	0.020880385	0.008036202	0.011833928	0.023904566	0.012933541	0.010463777	0.000764984	0.013123731
Z007E0124	0.01498967	0.024574145	0.006620182	0.016273452	0.012621878	0.023087827	0.017248959	0.013063621	0.018949642	0.016021531
Z007E0125	0.034294881	0.014260085	0.015012378	0.01988901	0.031289622	0.01612507	0.018569119	0.017295816	0.024845713	0.019852352
Z007E0126	0.02314075	0.01077478	0.013150426	0.02341484	0.013671116	0.022044899	0.015051831	0.011653796	0.020053973	0.013683116
Z007E0127	-0.040802277	-0.037094274	-0.038552748	-0.038342659	-0.035565995	-0.040100444	-0.030754229	-0.026782677	-0.038809684	-0.029121621
Z007E0128	0.024420816	0.004577197	-0.004650204	0.002558369	0.003316548	0.00632709	0.007730723	0.010114315	-0.001272096	0.007708504
Z007E0129	0.011771484	0.009342957	0.004073821	0.002098928	0.002646252	0.023175852	0.006834859	0.013799391	0.015586601	0.007352806
Z007E0130	0.022836649	0.019738412	0.027261473	0.024771686	0.027862424	0.019419988	0.015569758	0.012372697	0.002264389	0.016762405
Z007E0131	-0.011827098	-0.00649055	-0.002622272	0.00077113	-0.008733141	-0.01501807	-0.009478413	-0.009988572	-0.015005802	-0.008806815
Z007E0132	-0.019700827	0.000309514	-0.006869632	-0.015476331	-0.002970096	-0.011421045	-0.005132854	0.000436572	-0.023154797	-0.005012763
Z007E0133	0.00977964	-0.013899971	-0.006118671	0.004557624	-0.0055754	0.003642077	-0.000725392	-0.001547253	0.008816953	0.000879106
Z007E0134	-0.039721418	-0.019370884	-0.020445087	-0.023322829	-0.024230691	-0.018492543	-0.019070264	-0.016939394	-0.011199026	-0.018561429
Z007E0135	0.013386975	0.010407909	0.000635857	0.006700387	0.012038335	-0.003655919	0.003977423	0.007080293	-0.003258544	0.003600406
Z007E0136	0.014222162	0.005290719	0.0053954	0.002315429	0.013262659	0.012903343	0.006845616	0.011692005	0.012528266	0.003763831
Z007E0137	-0.001788513	-0.014845156	0.000949042	-0.01085149	-0.004226273	-0.008534033	-0.008942189	-0.01109197	-0.023905602	-0.009384849
Z007E0138	0.012467061	0.015019931	0.017896165	0.024507685	0.024955438	0.022036029	0.019924839	0.02421718	0.030302844	0.019708755
Z007E0139	-0.000585714	0.001415855	-0.000968842	0.0009804	-0.002481926	0.00342728	0.000693314	0.002478577	0.01249329	0.00113321
Z007E0140	0.020602642	0.011688688	0.014762571	0.005673859	0.010816533	0.010042986	0.009564096	0.002908584	0.006912254	0.006387649
Z007E0141	0.016565845	0.008866433	-0.000212264	-0.008857126	0.002000849	-0.008570213	-0.001480233	-0.005937991	0.013124012	0.000729971
Z007E0142	-0.020114557	-0.012551285	-0.003982834	-0.006763163	-0.016943836	-0.026858037	-0.013521233	-0.013615118	-0.013470522	-0.015206693
Z007E0143	0.018929986	0.020940505	0.02308421	0.01815848	0.028327305	0.025321507	0.022404821	0.025656773	0.016037598	0.022832084
Z007E0144	0.002942488	0.008056309	0.005966779	0.005864449	-0.003414375	-0.001804549	0.006544886	0.009858082	0.025406818	0.006968724
Z007E0145	-0.030699326	-0.031995685	-0.028868921	-0.033913194	-0.040432709	-0.043457836	-0.033276389	-0.028820682	-0.029037326	-0.033611309
Z007E0146	-0.017327464	0.002968592	0.005901357	0.002723713	0.003512186	-0.005272619	-0.002742659	-0.004879416	0.013003757	-0.00469821
Z007E0147	0.013500123	-0.00335798	0.000366149	0.009748357	0.003355193	0.012581302	0.003593806	-0.000638738	-0.0126238	0.001332293
Z007E0148	0.003830416	0.011345867	0.020268607	0.014433201	0.018765786	0.012544031	0.014653423	0.016994795	0.025429532	0.014755619
Z007E0149	0.0121807	0.010189681	0.006008019	0.0034402	0.009210688	-0.000272333	0.006794385	0.009070609	0.014984913	0.007468394
Z007E0150	-0.026656187	-0.01982052	-0.024018243	-0.01521179	-0.024928611	-0.025500014	-0.019113259	-0.022828674	-0.025779222	-0.021097262
Z007E0151	0.020782369	0.014091256	0.018972186	0.010932621	0.017228825	0.003715395	0.01415075	0.018889786	-0.000865429	0.011622149
Z007E0152	-0.014648757	-0.008749508	-0.006580787	-0.009835243	0.000569118	-0.004463743	-0.006378846	-0.00299359	-0.015979729	-0.007619244
Z007E0153	-0.006546246	-0.012192846	-0.006976697	-0.004895633	-0.002129475	-0.012949531	-0.003912039	-0.000903842	0.005221513	-0.004437919
Z007E0154	0.023042556	0.023345499	0.013261058	0.014935891	0.011926757	0.020190691	0.013110818	0.00814931	0.015357867	0.011519098
Z007E0155	-0.041829131	-0.019653327	-0.029099504	-0.026080991	-0.02863227	-0.036717219	-0.027213877	-0.029549994	-0.014195966	-0.027370691
Z007E0156	-0.013096433	-0.014545377	-0.01849156	-0.008199974	-0.007835884	-0.024212616	-0.015883936	-0.014319578	-0.030199332	-0.015821723
Z007E0157	-0.002629266	-0.008020667	-0.011245708	-0.012827022	-0.005679278	-0.004351812	-0.006430436	-0.000498654	0.006955353	-0.004530152
Z007E0158	-0.012142437	-0.009259371	-0.01169564	-0.010839635	-0.01872853	-0.025641865	-0.018063729	-0.015727136	-0.00989159	-0.0191328
Z007E0159	0.018328267	0.010484057	0.002836024	0.004923143	0.004184002	0.006103753	0.005081745	0.007530179	0.006513601	0.003989688
Z007E0160	-0.001263837	-0.0082455	-0.020048773	-0.000784676	-0.007581603	-0.012528716	-0.008495949	-0.006130174	-0.015255286	-0.008898375
Z007E0161	-0.001400724	-0.023823843	-0.017560723	-0.018226607	-0.012617873	-0.010334485	-0.011340605	-0.01681797	-0.011375085	-0.014540985
Z007E0162	0.000873029	-0.014305194	-0.013020225	-0.014661422	-0.012042633	-0.012815418	-0.01212225	-0.01545438	-0.023802518	-0.01180047
Z007E0163	3.81786E-05	0.011102295	0.007308678	0.019115776	0.014204791	0.01654925	0.011266133	0.011731198	0.020873695	0.010947097
Z007E0164	-0.02428496	-0.006623621	-0.016119903	-0.004906811	-0.012435689	-0.000432983	-0.010755884	-0.005010414	-0.02804137	-0.009612515
Z007E0165	0.002424631	0.011122211	0.015119189	0.004291198	0.017072239	0.007602115	0.007353069	0.014184063	0.006183441	0.00976928
Z007E0166	-0.014805463	-0.002042639	-0.002937165	0.003097803	-0.001290742	0.008149092	-0.001939875	-0.000352131	0.012905069	-0.002687243
Z007E0167	0.003767748	0.000962891	0.007002417	0.020209022	0.006784981	0.003539862	0.014403684	0.010925323	0.005471388	0.016488539
Z007E0168	0.015974319	0.019083543	0.01999338	0.030139878	0.02301788	0.029830474	0.02482109	0.026877917	0.03357554	0.024770733
Z007E0169	0.014220396	0.036492471	0.02121713	0.020836771	0.02350768	0.032764521	0.028002992	0.025480124	0.042317509	0.027269521
Z007E0170	-0.023121738	-0.022006675	-0.015579165	-0.029312056	-0.025549836	-0.020217349	-0.023664217	-0.02742535	-0.014285215	-0.022014048
Z007E0171	-0.019219187	-0.003558289	0.006053062	-0.008467455	-0.013619951	-0.001698116	-0.00542202	-0.007504037	0.003151559	-0.004763358
Z007E0172	-0.008813113	-0.026103922	-0.023076665	-0.00929548	-0.018918936	-0.006741081	-0.013682751	-0.016151702	-0.00319255	-0.012989791
Z007E0173	0.001162194	-0.016614433	-0.004996308	-0.008542081	-0.01856617	-0.01993989	-0.011161692	-0.008476231	0.003880668	-0.008971013
Z007E0174	0.00377341	-0.001027523	-0.016235838	0.009001761	-0.013031012	-0.018703735	-0.004729635	-0.010846826	0.013793442	-0.004196996
Z007E0175	0.000786109	-0.016731793	-0.0343327	-0.019640197	-0.00929741	-0.031440487	-0.015995959	-0.020425845	-0.004093574	-0.017352913
Z007E0176	-0.006840645	0.012214517	0.011606912	0.010026186	0.002902257	-0.002966181	0.000780176	0.005817241	-0.016250726	-0.000727083
Z007E0177	-0.037366964	-0.028374603	-0.027929518	-0.03739542	-0.02344623	-0.020784999	-0.024843138	-0.028759224	-0.028573414	-0.025027004
Z007E0178	0.007343278	-0.003940195	-0.00061502	-0.003302879	0.000419336	-0.006306257	0.001316063	0.001805951	-0.006189101	0.003620489
Z007E0179	0.030088395	0.032485667	0.030128134	0.028232062	0.040855536	0.038605275	0.032364617	0.029320831	0.020083108	0.03259947
Z007E0180	0.018685678	0.01074039	0.000320037	0.002318392	0.003251741	0.004194861	0.007405138	0.003212532	0.020660638	0.006315162
Z007E0181	-0.003044242	0.00602881	0.007315898	0.016431503	0.00931784	0.011640774	0.009859236	0.014032139	-0.002384541	0.010640035
Z007E0182	-0.003187791	0.013771743	0.006937286	0.009925597	0.010322521	0.016628405	0.018015779	0.019473987	0.03186768	0.017748984
Z007E0183	0.007549953	0.013602799	0.013986715	0.014787797	0.0215578	0.019261916	0.015031113	0.011093297	0.030463727	0.016488185
Z007E0184	0.016301299	0.023034135	0.02918589	0.030444873	0.015286242	0.023965457	0.022461959	0.019226229	0.014016556	0.021187402
Z007E0185	0.011933257	0.003506601	-0.004178855	-0.003463764	-0.006885896	-0.007724145	-0.000331972	-0.003622746	0.000365093	0.000481485
Z007E0186	0.014739363	-0.000373776	-0.000286859	0.00176419	-0.004882664	-0.010863413	0.002078146	-0.00327577	-0.000679114	0.001669162
Z007E0187	0.022828503	0.025217724	0.017054287	0.008333302	0.020402861	0.017648322	0.015420775	0.012456898	0.001416293	0.017029818
Z007E0188	-0.014613917	0.004339335	-0.002300123	-0.001652862	-0.002071565	-0.00699269	-0.003034838	-0.002103646	-0.01389443	-0.002154494
Z007E0189	0.019915917	0.01342189	0.007561362	0.006661601	0.005390588	0.006132341	0.010125075	0.009627723	0.014540431	0.00961445
Z007E0191	0.013861032	0.006723069	0.011878455	0.006794701	-0.006096604	0.010419557	0.002270004	-9.82015E-05	0.017085311	0.004213485
Z007E0192	-0.01018828	-0.020696543	-0.020709161	-0.027862089	-0.023888758	-0.025236231	-0.019753292	-0.020950288	-0.025534973	-0.018359244
Z007E0193	0.018648348	0.023433142	0.020545905	0.016049857	0.009653201	0.012045063	0.014700894	0.016648964	0.019563805	0.014022166
Z007E0194	-0.023236458	-0.018987493	-0.028706311	-0.015469721	-0.013845752	-0.027824362	-0.018113893	-0.017637736	-0.010049322	-0.018450731
Z007E0195	0.017555278	0.022252669	0.030037627	0.014307266	0.014954441	0.01517633	0.01992026	0.024403093	0.028991282	0.019840221
Z007E0196	-0.006494552	0.011946487	-0.000854026	0.004530224	0.011753401	0.000400611	0.003128986	-0.001718679	-0.006256385	0.003488413
Z007E0197	0.016029717	0.030952183	0.038081949	0.030793197	0.032253669	0.033872564	0.030519956	0.035250299	0.043419824	0.029976014
Z007E0198	-0.03137426	-0.016052884	-0.032796319	-0.011157098	-0.018153457	-0.022114279	-0.020739862	-0.026274311	-0.006592993	-0.021361763
Z007E0199	-0.001127709	-0.004815277	-0.01938678	-0.022679917	-0.008698755	-0.017116181	-0.012787703	-0.010363338	-0.008904685	-0.012876271
Z007E0200	0.005634165	0.014331448	0.010167181	0.014744944	0.019419759	0.023077314	0.014715274	0.011461854	0.021281182	0.014110016
Z008E0001	0.036785063	0.024090639	0.02436798	0.027342387	0.025179464	0.019188793	0.022948812	0.024799354	0.024173561	0.022138691
Z008E0002	0.011568887	-0.005516607	-0.002033322	-0.00272777	-0.003979469	0.002541668	-0.002988644	-0.004050397	-0.001085796	-0.006341539
Z008E0003	0.010367397	0.003263057	0.006350254	0.004335824	0.004944427	-0.001132515	0.003005699	0.002782287	0.003728014	0.006484614
Z008E0004	-0.008097876	-0.019693572	-0.013962693	-0.021637709	-0.022775168	-0.020025804	-0.018387939	-0.014418411	-0.012079283	-0.016206658
Z008E0005	0.017933062	0.016875201	0.011939861	0.009713057	0.025495497	0.016286098	0.010237159	0.013825065	0.009187687	0.009152132
Z008E0006	-0.016488748	-0.02174615	-0.023715013	-0.019923181	-0.026984454	-0.013395854	-0.0187179	-0.015590431	-0.02386396	-0.016260094
Z008E0007	-6.57251E-06	-0.005658465	-0.012425501	-0.00511165	-0.005140922	-0.00422092	-0.001893826	0.001472446	-0.009733813	-0.001785629
Z008E0008	0.010154413	0.008856455	0.01081116	0.007881423	0.008828005	0.010997051	0.004956338	0.008797267	0.002532412	0.008723888
Z008E0009	0.006603594	0.006587172	0.003445906	0.00692494	0.009663163	0.003885092	0.005552683	0.011010012	0.014371335	0.007900041
Z008E0010	0.014852256	0.007244513	0.015816942	0.00472264	0.007339741	0.010403979	0.006018925	0.012466493	0.00136945	0.01014514
Z008E0011	0.00626636	0.014071488	0.013285937	0.00876052	0.006711495	0.009717448	0.006157291	0.00573152	-0.001345252	0.007768881
Z008E0012	0.016931888	0.009797892	0.009388647	0.006728848	0.014119493	0.011900037	0.00867672	0.009345056	0.017746229	0.011534617
Z008E0013	-0.024075315	-0.028312122	-0.027395173	-0.023638101	-0.028608645	-0.030772013	-0.027593884	-0.030106495	-0.02481424	-0.027020236
Z008E0014	0.018889028	0.028953491	0.024144989	0.02774611	0.029573381	0.022475624	0.029021656	0.030022276	0.023864495	0.031035405
Z008E0015	0.024087346	0.018039815	0.022319397	0.019881305	0.021206812	0.024673459	0.017990477	0.016160614	0.00810512	0.024708498
Z008E0016	-0.020780537	-0.009693303	-0.01364079	-0.012758592	-0.009466329	-0.00670011	-0.010021803	-0.008590618	-0.007538918	-0.012025087
Z008E0017	-0.017605615	-0.024127533	-0.02985779	-0.019874062	-0.021263832	-0.025012227	-0.018833588	-0.02164654	-0.025797605	-0.016498445
Z008E0018	0.005734869	0.012381566	0.015831344	0.010788743	0.01295495	0.007067325	0.010676854	0.009588251	0.009220632	0.012223406
Z008E0019	0.016593973	-0.004777023	0.00218832	-0.007717089	-0.004740383	-0.005096293	-0.006165564	-0.003305163	-0.001629748	-0.00306182
Z008E0020	0.018391511	0.013760128	0.023366986	0.016325876	0.010888212	0.012398807	0.01559445	0.019969067	0.006858771	0.017343175
Z008E0021	0.017634476	0.003766857	0.005019214	0.002157612	0.001210458	0.005229892	0.004458307	0.000736586	0.015035116	0.007116317
Z008E0022	-9.12157E-05	0.004870478	0.004061838	0.004043462	-0.002424571	-0.001084317	0.001024809	0.003142321	0.005097748	0.005111947
Z008E0023	-0.014025793	-0.015575308	-0.020032447	-0.010543096	-0.013885512	-0.011541026	-0.015200291	-0.016552264	-0.012622122	-0.011479932
Z008E0024	0.036093441	0.024540611	0.031415938	0.025978674	0.026364587	0.029449386	0.023250927	0.023014993	0.030940256	0.028746549
Z008E0025	0.005135443	0.000287622	0.005423543	-0.002016518	0.004549725	-0.004254837	0.000858385	0.002458402	-0.006675617	-0.00082706
Z008E0026	0.038105653	0.019315816	0.020789185	0.017998319	0.01847288	0.01858659	0.018732183	0.019250091	0.015274656	0.022495935
Z008E0027	-0.001400967	0.013628505	0.008348855	0.008001449	0.01444996	0.004588892	0.013065545	0.012455231	0.012704658	0.014196716
Z008E0028	-0.015301988	-0.012223479	-0.010014708	-0.010013783	-0.00847613	-0.013393039	-0.01193382	-0.008533559	-0.010412396	-0.013568455
Z008E0029	-0.006318042	-0.011038155	-0.019636187	-0.012771128	-0.004067373	-0.010004089	-0.010210443	-0.012561685	-0.000674291	-0.010458488
Z008E0030	-0.006422559	-0.006379672	-0.009172999	-0.007291243	-0.000717744	0.000492141	-0.004007939	-0.004926888	0.004063932	-0.003208938
Z008E0031	0.002489125	0.002153113	-0.003084385	0.004893414	0.001018357	0.00180882	0.000448475	0.005968666	-0.004155991	-0.005100623
Z008E0032	-0.029432786	-0.01865385	-0.010897782	-0.015584353	-0.009834301	-0.00892706	-0.014031317	-0.010357924	-0.014239676	-0.015356553
Z008E0033	-0.000205564	0.019647429	0.022198511	0.013473206	0.007056656	0.016444223	0.017527727	0.012616011	0.007063121	0.013643459
Z008E0034	-0.007923185	-0.008765295	-0.011690807	-0.005982135	-0.011390269	-0.008521521	-0.008689171	-0.007784235	-0.008925784	-0.008311274
Z008E0035	-0.009351854	-0.00434152	-0.013241868	-0.013503952	-0.01092467	-0.014427404	-0.008538113	-0.00829151	-0.004844478	-0.007845292
Z008E0036	-0.023305334	-0.015157097	-0.019045752	-0.020675415	-0.021327822	-0.018575065	-0.01977962	-0.019700295	-0.030574761	-0.015009077
Z008E0037	9.00035E-06	0.005147684	0.006997188	0.011330231	0.012491836	0.015221362	0.007039732	0.010441461	0.010841752	0.010947988
Z008E0038	-0.012754846	-0.005863345	-0.004030435	-0.009125643	-0.012300303	-0.006877139	-0.009054582	-0.008157157	-0.00802181	-0.010897174
Z008E0039	-0.038651011	-0.034170688	-0.030853622	-0.033081614	-0.032659111	-0.027860517	-0.033095921	-0.031088281	-0.043720638	-0.030000878
Z008E0040	0.038610992	0.021652445	0.018373784	0.020258374	0.018345901	0.01332659	0.017674425	0.015107757	0.03355907	0.017426649
Z008E0041	-0.001604137	0.015651139	0.018617581	0.014406876	0.012394534	0.019369587	0.017337187	0.013365534	0.023188044	0.017690195
Z008E0042	-0.002931372	0.008924859	0.01322603	0.004334169	0.019583512	0.008241717	0.007663467	0.007777322	0.000792311	0.007078035
Z008E0044	-0.02230807	-0.025486919	-0.03017537	-0.025992307	-0.022747834	-0.036108588	-0.02827896	-0.027958681	-0.037300066	-0.031024968
Z008E0045	-0.019310537	-0.020083114	-0.018125627	-0.0126375	-0.011990893	-0.01438727	-0.019043899	-0.015568036	-0.007754452	-0.012158112
Z008E0046	-0.008876884	-0.01348085	-0.011577316	-0.009267443	-0.010542433	-0.007079569	-0.01246265	-0.014500388	-0.012584865	-0.008581594
Z008E0047	-0.001936411	0.00220379	0.001284035	0.001085407	0.000414156	0.008573419	0.005730121	0.000796842	-0.005623821	0.002203575
Z008E0048	0.007589311	-0.000644713	-0.002252394	-0.003105401	0.003218799	0.002299218	-0.002402469	-0.00227293	-0.004630123	-0.00249432
Z008E0049	-0.007987043	-0.004235646	-0.002634642	-0.001192536	-0.003170364	0.003280144	-0.002584994	-0.001360821	-0.012400601	0.000454228
Z008E0050	0.012435793	0.020061073	0.027462798	0.022397802	0.020002844	0.025934914	0.02227254	0.022476281	0.031944175	0.019653912
Z008E0051	-0.013903732	-0.009383798	-0.009660984	-0.008186482	-0.005141456	-0.007714631	-0.004291932	-0.004260136	0.004222671	-0.005431398
Z008E0052	-0.001605195	-0.001239192	0.003380218	-0.003360301	-0.000196935	0.003390013	-0.002421247	-0.003128642	-0.004062949	-0.002283496
Z008E0053	0.022195977	0.017005502	0.014678481	0.010350854	0.012432814	0.007760167	0.014479442	0.01251091	0.0121183	0.014901795
Z008E0054	0.012908989	0.001093821	0.008505108	0.001649619	-0.007840419	0.00470501	-0.000495668	0.00240824	0.009128806	0.00290331
Z008E0055	0.00670811	0.000159895	-0.001342075	-0.003293157	-0.000321835	0.000244117	-0.000572333	0.000315124	-0.011172148	0.000350524
Z008E0056	0.03327501	0.033505609	0.020271743	0.027074389	0.032688271	0.036113652	0.03239247	0.027735416	0.02256768	0.031955525
Z008E0057	-0.004106848	0.003848603	0.01325349	0.003616925	0.004274504	0.005474367	0.005784075	0.006894877	0.016418111	0.008123945
Z008E0058	-0.01927677	-0.01340675	-0.019108068	-0.016835923	-0.012304149	-0.01501722	-0.010924588	-0.011967569	-0.010337348	-0.015207408
Z008E0059	-0.004592564	-0.007619871	-0.002005285	-0.00052047	0.008143721	-0.003656033	-0.004326604	0.002192815	-0.007860413	-0.003591506
Z008E0060	0.011412542	0.00749992	0.018360323	0.011627629	0.009374112	0.012055819	0.012562497	0.005195127	0.015051344	0.005592545
Z008E0061	-0.006966797	-0.017050144	-0.002497559	-0.015459735	-0.011352775	-0.012428981	-0.011460979	-0.010220156	0.001418538	-0.015004036
Z008E0062	0.041046356	0.036848324	0.039706641	0.031052939	0.029058137	0.039924802	0.032465492	0.029411957	0.035783635	0.030268537
Z008E0063	-0.026362185	-0.003242308	-0.006443774	-0.007263471	-0.003155626	-0.005480187	-0.003603316	-0.005437509	-0.017579817	-0.001789037
Z008E0064	-0.005323797	-0.002011364	-0.005876314	-0.007288789	-0.005357704	-0.008350342	-0.004249677	-0.005428466	0.001793841	-0.00715965
Z008E0065	-0.032704103	-0.044249226	-0.049079779	-0.046088312	-0.054146173	-0.048482602	-0.043985636	-0.04335086	-0.053140947	-0.043015005
Z008E0066	-0.003660284	-0.002438948	0.00802524	0.005802677	0.006368984	0.007438597	0.004640447	0.005478359	0.00427192	0.003880555
Z008E0067	0.013796635	0.017699284	0.007656293	0.008124353	0.012876976	0.006650872	0.011820145	0.011580846	0.019922578	0.008278759
Z008E0068	-0.007213053	-0.007257372	-0.018630285	-0.011675807	-0.017914013	-0.002554502	-0.008894116	-0.004677177	-0.014013738	-0.00444628
Z008E0069	-0.011150141	-0.01609785	-0.017323148	-0.019488249	-0.014413971	-0.011783734	-0.018511513	-0.017218448	-0.003300199	-0.022048242
Z008E0070	-0.024163394	-0.018495907	-0.024359839	-0.018282529	-0.011292518	-0.017091562	-0.021283568	-0.02169187	-0.029339967	-0.018481622
Z008E0071	0.029004833	0.017266085	0.015048672	0.016254435	0.016521965	0.012850371	0.016464787	0.013825275	0.018893056	0.012785105
Z008E0072	-0.017231645	-0.017775654	-0.007134532	-0.009218916	-0.00671596	-0.008211074	-0.010829183	-0.014038815	-0.016832912	-0.016042485
Z008E0073	-0.008834962	0.000221628	0.005564907	-5.60299E-05	-0.00315233	-0.005677963	8.16998E-06	0.002573201	-0.002060696	0.002514979
Z008E0074	-0.010507342	-0.023979977	-0.019379241	-0.024748106	-0.011361651	-0.025620714	-0.01940642	-0.019231443	-0.029005829	-0.018094479
Z008E0075	-0.01678655	-0.024741916	-0.027723883	-0.022935385	-0.025720493	-0.020692845	-0.023497843	-0.027003104	-0.01093162	-0.024984049
Z008E0076	-0.026374708	-0.029644267	-0.037024827	-0.022062998	-0.023351978	-0.026595523	-0.023370038	-0.024258441	-0.037595012	-0.018411862
Z008E0077	-0.00412553	-0.012619074	-0.007664771	-0.005426045	-0.011424852	-0.005791686	-0.010554128	-0.011622334	-0.010581461	-0.011061889
Z008E0078	0.017610148	0.010425086	0.005983392	0.016447417	0.009850184	0.016799358	0.013247846	0.01295882	0.013978598	0.01097275
Z008E0079	0.013463383	0.012676386	0.009335323	0.013826359	0.008569933	0.016626834	0.007036105	0.010994139	-0.000976314	0.011156931
Z008E0080	-0.014666612	-0.01400524	-0.023463744	-0.007821843	-0.015019901	-0.019544559	-0.012031113	-0.013385745	-0.018811865	-0.011585486
Z008E0081	0.030008659	0.041477749	0.042910875	0.038144593	0.040583531	0.038009603	0.034529543	0.040249506	0.038153589	0.033972233
Z008E0082	-0.03286622	-0.016250558	-0.017379151	-0.016351758	-0.012815299	-0.009549973	-0.016027275	-0.017547047	-0.024962046	-0.013854499
Z008E0083	-0.007493698	0.004984654	-0.001413262	0.001082453	-0.002894645	0.004988705	0.003452386	0.002115475	-0.001113274	0.001661563
Z008E0084	-0.015371444	-0.017187811	-0.015817868	-0.021966021	-0.01980723	-0.01522409	-0.016180893	-0.019266526	-0.029345979	-0.016123772
Z008E0085	-0.011029548	-0.012742538	-0.014721498	-0.011608029	-0.011332836	-0.013804488	-0.013512228	-0.010142114	-0.024208201	-0.015616803
Z008E0086	-0.016514936	-0.004973742	-0.004443653	0.003010963	-0.00373027	0.003305503	-0.001447543	-0.001127698	0.009405798	2.73031E-05
Z008E0087	0.019135364	0.010978788	0.002449627	0.014452182	0.007545856	0.01568643	0.012542062	0.011469259	0.005576788	0.014324611
Z008E0088	-0.016750147	-0.004637106	-0.010246503	-0.005371816	-0.011438032	-0.001952522	-0.002320249	-0.005227223	-0.009236297	-0.004793808
Z008E0090	-0.02490368	-0.004713127	-0.000752565	-0.008302471	-0.006957956	-0.008950638	-0.004880035	-0.005587212	-0.017237927	-0.006975936
Z008E0091	0.024754172	0.020755476	0.018287245	0.021742457	0.020131385	0.016485427	0.0213471	0.02216394	0.013097344	0.018532238
Z008E0092	0.021864524	0.015073274	0.013085462	0.013136971	0.011332328	0.007680819	0.010544355	0.011161836	0.026654541	0.007356458
Z008E0093	-0.012974476	-0.012684457	-0.010381328	-0.006169824	-0.005255125	-0.010524519	-0.005887736	-0.007761665	0.001549929	-0.009385061
Z008E0094	-0.028121119	-0.024936953	-0.023393315	-0.021922052	-0.026464342	-0.023752995	-0.021843652	-0.022005383	-0.037071943	-0.021524124
Z008E0095	-0.006503777	-0.012269479	-0.009042613	-0.007890018	-0.011353154	-0.007019066	-0.009924986	-0.011692853	0.004599232	-0.008740948
Z008E0096	-0.004533063	-0.010879893	-0.007724335	-0.008025019	-0.017317894	-0.003716907	-0.005768408	-0.006178733	-0.010787951	-0.00713976
Z008E0097	0.028168756	0.01771282	0.012841339	0.015350199	0.013030636	0.023407493	0.02020954	0.018907131	0.030178598	0.019790778
Z008E0098	0.006740968	0.009503314	0.01647368	0.004798323	0.010223116	0.011292805	0.007751677	0.008705776	0.011241359	0.006878134
Z008E0099	-0.031718476	-0.026560458	-0.040948715	-0.024266251	-0.026935539	-0.031731974	-0.025128987	-0.029756382	-0.022845195	-0.028977271
Z008E0100	-0.008672484	-0.005781719	-0.015035529	-0.010967589	-0.012610499	-0.007781804	-0.011705596	-0.012089946	-0.009200364	-0.006958793
Z008E0101	0.011423042	0.014625324	0.014170636	0.018739194	0.022839655	0.022267859	0.019553888	0.015462529	0.02197844	0.018114105
Z008E0102	-0.009209842	-0.001965269	0.000872664	-0.001153802	-0.000377231	-0.008674536	-0.002542363	-0.004365477	0.007187573	-0.000345694
Z008E0103	0.004738318	0.01858664	0.003435726	0.010020127	0.008344584	0.00582674	0.011206482	0.00882438	0.003433578	0.011798646
Z008E0104	0.004319815	-0.001986518	0.003365374	0.000476246	-0.001806061	2.51419E-05	-0.002800573	-0.00468396	0.0085738	0.002369522
Z008E0105	0.01829447	0.009199772	0.003262843	0.005154183	0.00709212	0.010118605	0.003802175	0.005200189	0.011936135	0.006291889
Z008E0106	0.01192994	0.017285634	0.018249059	0.020122322	0.02151493	0.01465088	0.022311062	0.019485698	0.012409718	0.017944511
Z008E0107	-0.029698834	-0.02098918	-0.017642186	-0.015964196	-0.015073561	-0.017846014	-0.016482094	-0.016245449	-0.016226993	-0.016817243
Z008E0108	0.018174901	0.013907759	0.008387561	0.013906637	0.012453127	0.008053516	0.015201069	0.013404276	0.011695533	0.017235491
Z008E0109	0.018908006	0.015596584	7.62462E-05	0.012745125	0.023547322	0.016966136	0.013373152	0.011542063	0.018220554	0.017346286
Z008E0110	5.93497E-05	0.010290482	0.010343092	0.010329538	0.002288865	0.009156518	0.010582346	0.008963326	0.012136863	0.004919576
Z008E0111	0.022274262	0.016257148	0.015516762	0.018736803	0.007058753	0.019942461	0.017429533	0.01941657	0.02745015	0.015549342
Z008E0112	-0.03308028	-0.022578498	-0.009478885	-0.019366944	-0.023001197	-0.01990515	-0.01783857	-0.014715151	-0.02604996	-0.014641627
Z008E0113	-0.004773879	-0.007274844	-0.007757835	-0.009925669	-0.009458135	-0.01023398	-0.008749562	-0.008219982	-0.019436696	-0.010493968
Z008E0114	-0.006985991	-0.011336238	-0.012848297	-0.007034793	-0.010229068	-0.015931884	-0.011238089	-0.010059946	-0.013623687	-0.01231144
Z008E0115	-0.004447328	-0.012058448	-0.022295754	-0.014245109	-0.014823758	-0.009302313	-0.012405258	-0.009704979	-0.015645377	-0.014388331
Z008E0116	0.010527107	0.003884344	0.000761218	0.004574595	0.010928443	0.008498225	0.005657392	0.003536639	0.002572828	0.00053529
Z008E0117	-0.022538376	-0.009831759	-0.011884616	-0.012537909	-0.007624506	-0.003227622	-0.012899046	-0.012939131	-0.008515149	-0.010580925
Z008E0118	0.012233618	-0.00746574	-0.006073974	0.000252005	-0.008278042	0.002075012	-0.00309686	-0.002701734	0.005115472	-0.001060187
Z008E0119	-0.013806687	-0.014702845	-0.014375545	-0.011723765	-0.000941442	-0.01452107	-0.012368832	-0.011573491	-0.01308246	-0.008816728
Z008E0120	-0.016970524	-0.020165686	-0.003724214	-0.014551246	-0.010263571	-0.015826382	-0.014540928	-0.012359318	-0.003616999	-0.012648033
Z008E0121	-0.005919043	-0.015706096	-0.019807629	-0.014866489	-0.015487749	-0.01136063	-0.012057639	-0.013039374	-0.005544872	-0.017446922
Z008E0122	-0.004832835	0.000823893	-0.007834637	-0.0015152	-0.011120388	-0.00828375	-0.003881783	-0.003665137	0.002273535	0.001236038
Z008E0123	0.015887857	0.007681868	0.00591713	0.005616244	0.000522506	0.007853483	0.009459007	0.011519405	0.00075475	0.00649982
Z008E0124	0.008108967	0.0078712	-0.000649374	0.00789688	0.007858898	0.005083405	0.006830683	0.004335117	0.017359839	0.006642642
Z008E0125	0.000555695	-0.008140787	0.000535411	0.002234862	-0.005708526	-0.005961533	-0.001373074	-0.000881463	-0.010349019	-0.000721948
Z008E0126	-0.026149196	-0.012260418	-0.013994023	-0.010981118	-0.016405812	-0.007268506	-0.008591678	-0.01125039	-0.001195192	-0.008379445
Z008E0127	-0.005696993	0.002196998	-0.005626758	-0.004215454	0.007159752	-0.001980061	-0.005764513	-0.002939341	-0.003037083	-0.005262565
Z008E0128	0.014128903	0.011926578	0.018430223	0.011318932	0.004263868	0.007196255	0.01121566	0.008230221	0.009869355	0.010024726
Z008E0129	0.017930032	0.011677806	0.022110225	0.015303877	0.015591354	0.020623818	0.013406225	0.01568123	0.003291254	0.015077795
Z008E0130	-0.009395015	-0.006655544	-0.0170383	-0.005891155	-0.004830891	-0.008375817	-0.009808384	-0.004857666	-0.009177286	-0.011682402
Z008E0131	0.007867123	0.00246445	0.007063983	-0.00473573	0.010833307	-0.010168581	0.000862501	-0.003401518	-0.00611817	-0.004200874
Z008E0132	-0.033285119	-0.027465474	-0.02378174	-0.026998684	-0.033971823	-0.034524108	-0.030190977	-0.031186706	-0.025883561	-0.027545167
Z008E0133	-0.015647324	0.000564437	-0.00568427	0.003692834	-0.011088201	0.001942236	0.000126558	0.000475134	0.001935564	-0.000945374
Z008E0134	0.004338393	0.004553765	0.008072396	-9.23247E-05	0.009470518	-0.002490164	0.000487586	0.004933967	-0.008833267	-6.68597E-05
Z008E0135	0.035372996	0.013405075	0.02055151	0.01739929	0.020719124	0.011715817	0.014646771	0.019301946	0.020996179	0.01175185
Z008E0136	0.021956056	0.012598981	0.014609202	0.011713301	0.011553737	0.010802359	0.011707609	0.012470502	0.023684817	0.013175582
Z008E0137	-0.017618089	-0.003394375	-0.007758096	-0.008451279	-0.013590363	-0.013418784	-0.00745953	-0.010494987	-0.02079362	-0.007004474
Z008E0139	-0.00026899	0.006050383	0.011504738	0.007600852	0.002263922	0.000375415	0.005528099	0.009818213	-0.001803298	0.006392681
Z008E0140	0.006032881	0.006251213	0.010389692	0.007543198	0.007545409	0.004497138	0.007565054	0.002028321	0.025160179	0.003812068
Z008E0141	-0.000379505	-0.004263271	-0.014516003	-0.001229078	-0.002232408	-0.008345922	-0.001510095	-0.002586559	-0.001569294	-0.005016342
Z008E0142	0.012453442	0.002283014	-0.009512681	-0.001382189	0.001805872	0.005449936	0.001537745	0.003509701	0.013451468	-0.001330064
Z008E0144	-0.009503765	-0.001600429	0.002008759	0.003571561	-0.000775433	-0.005855552	-0.000673327	-0.001199124	0.006172582	-0.004225724
Z008E0145	0.014479659	0.004570795	0.0027378	0.009965253	0.005102405	0.008443882	0.008194482	0.009130312	0.00802107	0.002209901
Z008E0146	-0.018585788	-0.019581002	-0.020577843	-0.020043625	-0.026740377	-0.023291627	-0.02315847	-0.020723851	-0.019547227	-0.017789333
Z008E0147	0.004638008	0.011140796	0.012149706	0.005473067	0.007050484	0.008277592	0.007223358	0.007654288	0.01118897	0.005829942
Z008E0148	0.017560359	0.01352052	0.011415215	0.017431062	0.017872751	0.005935119	0.013280674	0.010942185	0.025240212	0.016018076
Z008E0149	0.026013693	0.019291129	0.00852513	0.019578776	0.016105798	0.013213361	0.017815166	0.013927259	0.025876913	0.017923118
Z008E0150	-0.007640479	-0.004061658	-0.010782029	-0.009362344	-0.006891005	-0.001798607	-0.006575402	-0.006196661	0.002011572	-0.009972847
Z008E0151	-0.038247669	-0.024447051	-0.016201775	-0.021113148	-0.028825966	-0.01729722	-0.023335903	-0.024607968	-0.024190786	-0.025901505
Z008E0152	0.006863607	0.000419933	0.010067434	0.003553099	-0.000447423	0.001062697	0.001165711	-0.004009925	-0.006370196	-0.001272788
Z008E0153	0.029444012	0.034274607	0.032564621	0.035921614	0.036492019	0.03893304	0.035678358	0.036186295	0.027361634	0.037113636
Z008E0154	0.019682018	0.024626269	0.019701706	0.024562634	0.024764767	0.020181121	0.0263701	0.023136384	0.027878272	0.026505286
Z008E0155	0.000873897	-0.003410909	0.004311087	0.004408297	0.006564355	0.002664069	0.001096975	-0.002985511	-0.007849642	-0.001333863
Z008E0156	0.029050186	0.023071094	0.026106283	0.022763551	0.016760761	0.01820576	0.021968172	0.024186972	0.020787639	0.020140349
Z008E0157	-0.009956877	0.001431935	0.008524766	-0.000527623	0.004868242	-0.006651352	-0.00093281	8.6429E-05	0.008287337	-0.001546307
Z008E0158	0.002975462	-0.010246666	-0.002899012	-0.005719474	-0.007310165	-0.004480722	-0.004222241	-0.006226422	-0.002928326	-0.007546704
Z008E0159	-0.044425986	-0.028931692	-0.04138603	-0.032248476	-0.03482528	-0.029377218	-0.03009756	-0.026136131	-0.026434369	-0.026395927
Z008E0160	-0.012060845	-0.017463602	-0.004896342	-0.022259679	-0.027765715	-0.0145362	-0.01835933	-0.018796371	-0.020965927	-0.016256868
Z008E0161	0.008747365	0.000131542	-0.005786413	-0.000457506	0.006404469	-0.008363045	4.172E-05	-0.000276081	0.001147331	-0.003770309
Z008E0162	0.046263449	0.029808659	0.031357104	0.028095017	0.028593523	0.035439882	0.028171839	0.030426457	0.017891172	0.025501132
Z008E0163	-0.001199875	0.008468929	0.003411395	0.010751449	0.007578148	-0.000810341	0.007336186	0.00311859	0.012140389	0.008235585
Z008E0164	-0.02188988	-0.009176547	-0.00963086	-0.009167447	-0.019143318	-0.00818705	-0.006734203	-0.004511507	-0.000714673	-0.00732823
Z008E0165	-0.00263327	-0.012890325	-0.002203146	-0.008759352	-0.003908124	-0.007346847	-0.007705464	-0.008501415	-0.005291083	-0.004089754
Z008E0166	0.035769455	0.023930135	0.037163828	0.023116573	0.027077503	0.02910673	0.026688821	0.027925846	0.037467401	0.028037225
Z008E0167	-0.028898698	-0.019740259	-0.023581701	-0.020513906	-0.029502938	-0.016413648	-0.017330547	-0.021397873	-0.025525384	-0.023388825
Z008E0168	0.009335861	0.01377058	0.014112143	0.011545966	0.009805832	0.008265904	0.009720381	0.009932186	-0.002665994	0.012795029
Z008E0169	-0.029180761	-0.03303672	-0.021711315	-0.030216743	-0.038798281	-0.037831056	-0.031447661	-0.032344468	-0.031020292	-0.033302579
Z008E0170	-0.000481447	0.014700327	0.009966123	0.012443436	0.010685403	0.012789366	0.009836956	0.013792087	-0.001639342	0.008752256
Z008E0171	0.016375146	0.011670673	0.00153877	0.005444649	0.001864355	0.009979098	0.004112941	0.006576256	0.004656635	0.004569969
Z008E0172	0.007690578	0.013086468	0.011631484	0.004978919	0.018115183	0.010768738	0.009880603	0.004009878	0.002247057	0.008120012
Z008E0173	-0.008413843	-0.000391746	-0.000153723	0.001082385	-0.004310127	0.006540949	-0.001572223	0.004317804	0.005886913	-4.50153E-05
Z008E0174	0.002772053	-0.005419776	0.000477292	-0.004135951	-0.00403855	-0.005729723	-0.002590575	-7.41626E-05	0.00677753	-0.004505957
Z008E0175	0.006662963	0.018411858	0.013383845	0.01876552	0.025141038	0.018422551	0.019118588	0.01791102	0.021965675	0.016003971
Z008E0176	0.018850556	0.024442344	0.021087941	0.018967716	0.027561609	0.026918463	0.022740566	0.022165002	0.032720086	0.02138351
Z008E0177	-0.018890146	-0.007747534	-0.006144951	-0.007417566	-0.004717648	-0.016527524	-0.008829683	-0.008821757	-0.002041806	-0.007208615
Z008E0178	-0.015428847	-0.011387372	-0.021839342	-0.016234617	-0.01285979	-0.010111716	-0.01883816	-0.010655128	-0.029131339	-0.013812018
Z008E0179	-0.001264264	-0.004482458	0.003010386	0.002243463	0.002410397	0.004908829	0.001811049	-0.003617612	-9.05357E-05	-1.08653E-05
Z008E0180	-0.010988592	-0.00226475	0.002539033	-0.007103947	0.001198669	0.002753778	-0.004451792	-0.004274043	0.002912327	-0.001457093
Z008E0181	-0.013697944	-0.014387965	-0.015392577	-0.014110838	-0.026181236	-0.013696303	-0.021309086	-0.01539787	-0.029079003	-0.018781662
Z008E0182	-0.01850657	-0.00372445	-0.005714633	-0.011761282	-0.003060682	-0.01686192	-0.012065638	-0.01480409	-0.002398504	-0.013195137
Z008E0183	0.001836568	0.00814279	0.008551036	0.004700738	0.01243025	0.001653115	0.00734279	0.008697316	0.003883598	0.009081064
Z008E0184	-0.007346476	6.46133E-05	0.010209068	0.000600807	0.006455494	-0.004824024	0.002843331	-0.001360353	-0.003712807	0.000180435
Z008E0185	0.029886865	0.019241367	0.015672869	0.019122614	0.016269107	0.024246065	0.016311177	0.01432164	0.006144255	0.016054816
Z008E0186	0.021299891	0.019199261	0.020487162	0.022736654	0.027290192	0.020537295	0.021295726	0.019098146	0.02025663	0.026038131
Z008E0187	0.012428984	0.001234336	0.00580441	-0.001607125	-0.000267444	0.000324953	0.003287493	-0.002912457	-0.00123404	0.00489062
Z008E0188	0.017862224	0.012539477	0.010968584	0.013315297	0.01403415	0.006586291	0.01325462	0.012474345	0.011758406	0.014642908
Z008E0189	0.032889555	0.036552342	0.03400029	0.027008852	0.029122831	0.024063268	0.027900034	0.030568995	0.029278725	0.024545843
Z008E0190	-0.014673328	-0.005842655	-0.006612178	-0.00661058	0.000273136	-0.007756798	-0.008648237	-0.00972196	-0.004809588	-0.011069944
Z008E0191	-0.02154485	-0.017673389	-0.015431115	-0.016219946	-0.019135129	-0.020688019	-0.017017876	-0.014532565	-0.01284449	-0.015135607
Z008E0192	0.038434989	0.034757588	0.025579353	0.030373488	0.028808308	0.033508229	0.030273354	0.029833158	0.027013797	0.031170697
Z008E0193	0.008327721	0.009086815	0.017761342	0.009992843	0.006985676	0.015836068	0.013972155	0.010872826	0.008608674	0.010970448
Z008E0194	-0.013341368	-0.000752696	-0.0046052	-0.00372665	5.15861E-05	-0.004165462	-0.004495431	-0.007690404	-0.010462882	-0.008505488
Z008E0195	0.019623016	0.009928332	0.018824406	0.01327108	0.022940314	0.010081017	0.016247736	0.012949446	0.009471748	0.014311923
Z008E0196	0.000886029	0.005719453	0.006606674	0.00920887	0.015124203	0.013999055	0.006004492	0.010220455	0.01860189	0.006024824
Z008E0197	0.042452665	0.048527954	0.045702288	0.041660846	0.044966866	0.03120771	0.034964526	0.041202996	0.031635702	0.041623973
Z008E0198	-0.037484117	-0.040726958	-0.042666242	-0.035573877	-0.038470272	-0.042332338	-0.036825959	-0.038700808	-0.031997499	-0.038651286
Z008E0199	0.002063009	-0.008574586	-0.004441004	-0.002319022	-0.007228627	-0.006862329	-0.004663839	0.000548848	-0.013143528	-0.004828692
Z008E0200	-0.028919014	-0.037004929	-0.023960923	-0.031724219	-0.039424087	-0.030522276	-0.027749381	-0.034414763	-0.031994491	-0.029078178
Z009E0001	-0.00604507	0.00885563	0.013571993	0.015487312	0.015080186	0.007368425	0.007821689	0.013667345	0.0009702	0.009080135
Z009E0002	0.033880655	0.022009647	0.029727732	0.007222726	0.009435677	0.015611395	0.014984958	0.017556773	0.006036623	0.015134887
Z009E0003	0.015256861	0.007677846	0.006830017	0.012415419	0.010924491	0.015776046	0.015244652	0.011654574	0.007601196	0.014642376
Z009E0004	-0.008040543	0.003173176	0.012969113	0.00172628	-0.000589696	0.000577141	-0.004347354	-0.002137806	-0.0123876	-0.00029169
Z009E0005	0.008795831	0.010332323	0.009344474	0.009387148	0.014448532	0.019253239	0.017394508	0.016758402	0.010218036	0.017364788
Z009E0007	0.00369395	-6.30735E-05	-0.005449663	-0.010080665	-0.001484738	0.001640533	-0.000345075	0.003333838	0.008649415	0.000593345
Z009E0008	-0.03439263	-0.027695327	-0.01331786	-0.011957817	-0.018849361	-0.018182772	-0.018300623	-0.014532738	-0.025136587	-0.016792605
Z009E0009	-0.01827254	-0.022485649	-0.008526934	-0.019909761	-0.016432509	-0.012583797	-0.012329941	-0.010290538	-0.022360204	-0.015217333
Z009E0010	-0.003822302	0.017761415	0.002572844	0.023128849	0.020706182	0.006069715	0.013502962	0.019591113	0.025344054	0.013330398
Z009E0012	0.001797613	-0.014383828	-0.007746683	-0.010856329	-0.002218906	-0.003002905	-0.007698011	-0.011603911	-0.017380147	-0.008538682
Z009E0013	-0.018275795	-0.005012049	-0.014941169	-0.010603434	-0.003359551	-0.006267543	-0.006897727	-0.004655489	-0.016221054	-0.011266712
Z009E0014	-0.002606929	0.006930276	0.007531262	0.010374176	0.006265049	0.001952379	-0.00256255	0.001606959	0.012176713	-0.001249623
Z009E0015	-0.030537463	-0.038253285	-0.042339231	-0.033873352	-0.046775291	-0.041106821	-0.038832442	-0.041563527	-0.029590112	-0.035910107
Z009E0016	0.015157878	0.018678246	0.011095566	0.023222592	0.01628468	0.018752507	0.01524548	0.017312439	0.023165367	0.018059705
Z009E0017	0.003718718	0.004013975	-0.004335075	-0.005658186	-0.006007024	-0.001616837	0.000819334	0.003794156	0.007842426	0.002063032
Z009E0018	0.022004519	0.010278831	0.026733566	0.011900565	0.024034421	0.019676782	0.012855984	0.017360653	0.010640608	0.014823258
Z009E0019	-0.007279411	-0.009749342	-0.0167669	-0.010479093	-0.006314662	-0.005002784	-0.009632468	-0.012185443	-0.00203144	-0.008706176
Z009E0020	-0.006837958	0.002600845	-0.010010306	-0.00098077	0.001429637	-0.002870971	-0.004714939	-0.00064446	0.00410737	-0.004186161
Z009E0021	-0.012758263	-0.005806909	-0.028899974	-0.019342926	-0.007047456	-0.007953028	-0.011883578	-0.014627897	-0.021923604	-0.011429167
Z009E0022	0.006545322	-0.010889057	0.005540227	-0.00777778	-0.009953951	0.001093043	0.002195644	0.003007958	-0.008839704	-0.001179441
Z009E0023	-0.022826317	-0.011976234	-0.00568001	-0.00876296	-0.01837712	-0.013591118	-0.015842079	-0.01449362	-0.007460038	-0.012007649
Z009E0024	-0.018950699	-0.014539108	-0.017474949	-0.008467683	-0.006155309	-0.012711403	-0.014023277	-0.005484085	-0.006906196	-0.013057014
Z009E0025	0.010899477	0.015257436	0.015151012	0.021978582	0.028390039	0.025957835	0.021178418	0.018787022	0.02747263	0.020676987
Z009E0026	-0.041656637	-0.030884742	-0.041168356	-0.029305428	-0.023067865	-0.035139413	-0.029538611	-0.032756191	-0.017379596	-0.028639984
Z009E0027	-0.023178679	-0.011213691	-0.004977125	-0.004843504	-0.017963981	-0.017340264	-0.014378334	-0.019815826	-0.000764018	-0.013308714
Z009E0028	0.008411318	-0.004107228	-0.013751959	-0.009298471	-0.004970239	-0.012432182	-0.004642894	-0.008469556	-0.003440434	-0.008486689
Z009E0029	-0.008543075	-0.011175909	-0.026994889	-0.017270849	-0.021146582	-0.020439124	-0.018654497	-0.018575911	-0.007250551	-0.019942908
Z009E0030	-0.014438502	-0.007248828	-0.022204587	-0.000721617	-0.013198521	-0.008806704	-0.01186644	-0.012584626	-0.018535339	-0.012975882
Z009E0031	-0.03513319	-0.035515881	-0.025673812	-0.03626949	-0.026964174	-0.034107467	-0.030738313	-0.02794975	-0.040326016	-0.02954984
Z009E0032	0.023074625	0.011775958	-0.000841638	0.011929795	0.015425124	0.011502426	0.00793127	0.010830347	0.002051347	0.007514022
Z009E0033	-0.025546517	-0.029310936	-0.018524478	-0.032551379	-0.029526838	-0.018122439	-0.023735747	-0.021465515	-0.015980836	-0.02181394
Z009E0034	0.042501608	0.033024467	0.043194068	0.041768956	0.043510177	0.025550763	0.033786764	0.038186751	0.040267207	0.036227339
Z009E0035	-0.007916385	0.002514338	-0.000585636	0.0034447	-0.008606519	-0.003683511	-0.002636419	-0.0074516	-0.014407239	-0.006793944
Z009E0036	0.018453364	0.009707823	0.004403228	0.010981914	0.015814648	0.005714062	0.009044606	0.010263982	0.012417534	0.01027509
Z009E0037	0.009605584	0.021992425	0.016964103	0.011319159	0.011438131	0.00805262	0.01501979	0.013786655	0.020515285	0.014089925
Z009E0038	0.009525174	0.003552449	0.005052619	0.006409502	0.006174712	0.003840158	0.008843168	0.008957151	0.017925989	0.008458986
Z009E0039	-0.024344338	-0.01909101	-0.00581659	-0.004668629	-0.019215938	-0.014101484	-0.014770244	-0.01045682	-0.004464605	-0.012943862
Z009E0040	-0.02232231	-0.007619171	-0.017492548	-0.018178183	-0.01655234	-0.009373486	-0.015822434	-0.011268866	-0.01776558	-0.014205396
Z009E0041	-0.022242048	-0.015317197	-0.029233463	-0.017868596	-0.014474573	-0.017878392	-0.019420304	-0.019457927	-0.022248348	-0.020117337
Z009E0042	-0.015775495	-0.015243896	-0.015260408	-0.011449393	-0.005375012	-0.009110324	-0.013016918	-0.010611699	-0.018004322	-0.012290718
Z009E0043	0.01355739	0.002384613	0.002149832	0.00368034	-0.00734846	0.003241443	-0.001107814	-0.008048753	0.002375361	0.001795731
Z009E0044	-0.000254564	-0.007880313	-0.014969126	-0.021773433	-0.003736723	-0.00853646	-0.010508614	-0.020283221	-0.002841088	-0.012372533
Z009E0045	0.01456437	-0.0007655	0.011479188	0.004800359	0.007410401	0.003565463	0.001992241	0.002104375	0.004946748	0.000716549
Z009E0047	0.017263581	0.025470648	0.03221178	0.01337537	0.025773793	0.017609931	0.025404018	0.013135515	0.029988881	0.02117673
Z009E0048	-0.006210358	-0.001944761	-0.009223607	-0.001407552	-0.006571757	-0.006652602	-0.001324213	0.00133148	-0.008382545	-0.001626481
Z009E0049	-0.029744284	-0.016574355	-0.020232431	-0.008234664	-0.016177019	-0.016342695	-0.013146468	-0.013150379	-0.019568689	-0.01396214
Z009E0050	0.014950805	0.004666136	0.013432912	-0.001723027	0.009357909	0.002411504	0.004012796	0.006941339	-0.002997753	0.007289762
Z009E0051	0.015115879	0.013482766	0.003796131	0.015999163	0.003941599	0.012948241	0.011573586	0.014332078	0.009213808	0.010162824
Z009E0052	0.004573885	0.008832731	0.003377851	0.003502637	0.013373981	0.000888122	0.007142442	0.006077634	-0.003175839	0.003573538
Z009E0053	-0.045769516	-0.033744991	-0.042616285	-0.017863554	-0.036040995	-0.029332204	-0.028115855	-0.029196291	-0.03760145	-0.024916084
Z009E0054	0.031215323	0.023815432	0.014405666	0.014442899	0.007100543	0.018949862	0.018017942	0.013733074	0.008564038	0.017277182
Z009E0055	-0.006302656	-0.011264869	0.003140463	0.002613195	-0.010657946	-0.010634561	-0.004476481	-0.003438435	0.003076893	-0.003555201
Z009E0056	-0.020865753	-0.037394071	-0.044848582	-0.035341617	-0.025598385	-0.027569823	-0.029471684	-0.035458851	-0.037328932	-0.028137204
Z009E0057	-0.01958888	-0.013093142	-0.027030894	-0.018193045	-0.022882681	-0.015847793	-0.019071185	-0.019591298	-0.012659552	-0.017458802
Z009E0058	-0.045468989	-0.030879607	-0.04139147	-0.04915393	-0.04444412	-0.035200548	-0.036289007	-0.039221113	-0.045025415	-0.036132264
Z009E0059	-0.00590079	0.007344826	0.006513513	0.005642435	0.009352253	0.003584387	0.003583103	0.001951453	-0.004752151	0.006928537
Z009E0060	-0.011428696	0.010785418	0.01859973	-0.003185258	0.003849095	0.006965524	0.003470673	0.004141426	0.009920631	0.005479322
Z009E0061	-0.020179541	-0.006945697	-0.011170406	-0.012155296	0.00077037	-0.003725819	-0.002891636	0.003335791	0.006147307	-0.002538139
Z009E0062	-0.001674235	0.000697265	-0.007500787	0.004997921	0.0002574	0.001809612	0.001640641	-0.005695727	0.008390406	0.00076738
Z009E0063	0.014670581	0.027123774	0.023955784	0.029632077	0.017497966	0.021179453	0.019615965	0.021076675	0.031723641	0.02117879
Z009E0064	0.005211151	0.013698588	0.01986327	0.005916967	0.018033979	0.019194913	0.013183929	0.012595935	0.006614862	0.013870697
Z009E0065	0.023234219	0.034241663	0.041759695	0.020986848	0.03276066	0.031118344	0.029120444	0.02712868	0.029136369	0.029928125
Z009E0066	0.01839431	0.015561372	0.011220421	0.015907579	0.020515622	0.013849609	0.014228514	0.013422292	0.006064898	0.013683302
Z009E0067	0.003789531	0.004139961	-0.004299525	0.006924365	0.0079669	-0.000981292	-0.000791548	0.000172086	0.009832491	-0.000117476
Z009E0068	0.001231369	0.001807191	-0.005297822	-0.001518113	-0.000893355	0.006084923	0.002994826	0.006109541	-0.001223199	0.001947604
Z009E0069	-0.004366175	-0.013056243	-0.009359122	-0.012254059	-0.016882475	-0.010726366	-0.014212528	-0.011426993	-0.00623691	-0.016170997
Z009E0070	0.022124425	0.018996215	0.00689679	0.011278892	0.018263578	0.0131301	0.010540699	0.016741487	0.019054007	0.010836884
Z009E0071	0.008562549	-0.005052352	0.0062366	0.00034701	0.004639474	-0.005222733	-0.001746507	0.001159316	-0.008304044	-0.000330288
Z009E0072	0.01875792	0.004928031	-0.009169034	0.00413971	-0.001057509	-0.003482256	0.00366103	0.006093444	-0.009527782	0.001458968
Z009E0073	0.014893857	0.026520891	0.031371441	0.018867039	0.014455934	0.010500538	0.01551385	0.012297373	0.024071404	0.017041141
Z009E0074	-0.020422408	-0.012089101	-0.005359793	-0.005648241	-0.002922713	-0.016427053	-0.01068645	-0.006299651	-0.023618172	-0.007100076
Z009E0075	-0.00147685	-0.00885706	0.001099162	-0.008514283	-0.004438608	-0.003668013	0.002967409	-0.000857942	0.007535965	-0.000740479
Z009E0076	-0.009259877	-0.008094437	0.006446234	-0.003446463	-0.006049594	0.000938713	-0.000204023	0.000250879	-0.007914122	0.001666268
Z009E0077	-0.019448769	-0.026839831	-0.02145057	-0.022509747	-0.022584629	-0.028371238	-0.025829563	-0.030926643	-0.031673947	-0.022458615
Z009E0078	-0.005662528	-0.000962276	-0.013149985	-0.009876593	-0.009301448	-0.006113895	-0.005011888	0.003000792	-0.009245616	-0.003001146
Z009E0079	-0.001643109	-0.010233158	0.01198618	-0.012259641	0.004498901	-0.002570324	-0.002487608	-0.004578434	0.009582062	-0.002658985
Z009E0080	-0.00432591	-0.012893429	-0.009544619	-0.002228894	0.001649185	-0.001711199	-0.004166322	-0.002193371	0.005795197	-0.00366107
Z009E0082	0.000127105	0.013334644	0.014600363	0.014281243	0.020256125	0.014182267	0.011625876	0.008509688	0.019725073	0.014634906
Z009E0083	-0.008702189	-0.011356319	-0.026853194	-0.019638619	-0.019121137	-0.020154425	-0.014839531	-0.012885514	-0.023979544	-0.012122003
Z009E0084	-0.002662881	0.002317486	-0.001267407	0.003369779	-0.002919197	0.005124115	0.004060761	0.003542864	-0.001867079	0.000740757
Z009E0085	-0.04159176	-0.041488779	-0.027427422	-0.029114058	-0.028837029	-0.029932492	-0.030793946	-0.029519997	-0.043338278	-0.03062749
Z009E0086	-0.008993211	0.008659177	0.00678546	-0.001200166	0.001621493	-0.002497991	-0.000113414	-0.002369601	0.009752711	-0.003284178
Z009E0087	0.03150422	0.038019162	0.020347665	0.035811329	0.034460752	0.031384697	0.027396049	0.029441115	0.035709151	0.0307742
Z009E0088	0.012354506	0.015557281	0.015019137	-0.000667579	0.013329953	0.013553345	0.006454375	0.009209359	0.001890313	0.007643636
Z009E0089	-0.016195089	-0.012940819	-0.017616111	-0.018898321	-0.024393968	-0.020264149	-0.014555614	-0.017867874	-0.023193493	-0.013340552
Z009E0090	0.031167357	0.013524325	0.016461902	0.015241376	0.023630609	0.019046688	0.022695621	0.026818724	0.032564166	0.02349597
Z009E0091	-0.006562156	0.005244008	0.012794114	0.005446607	0.00886123	0.001367078	0.004014502	-0.006681688	0.010849428	0.001494093
Z009E0092	0.003833504	0.022949452	0.012386203	0.016965077	0.027929722	0.013574506	0.017600761	0.019349853	0.025009304	0.018535056
Z009E0093	-0.018738566	-0.02867026	-0.019474006	-0.023210702	-0.019169859	-0.025010457	-0.022054845	-0.013636756	-0.024710628	-0.018353416
Z009E0094	-0.007670635	-0.009939062	-0.006516277	-0.003099632	-0.015083276	-0.010135278	-0.010594401	-0.009949586	-0.019170981	-0.011265476
Z009E0095	-0.007806536	-0.019522907	-0.009014341	-0.011377027	-0.018188617	-0.014797768	-0.011182024	-0.020508916	-0.023657515	-0.009580802
Z009E0096	0.038451854	0.029310053	0.041947408	0.037342001	0.038862278	0.035748239	0.035077689	0.033192469	0.039560439	0.034614827
Z009E0097	0.02774433	0.021588321	0.020618825	0.022360543	0.020034067	0.029263113	0.023265107	0.035162258	0.032818221	0.027184438
Z009E0098	-0.001768776	-0.006635176	-0.009555372	-0.008064194	-0.018910706	-0.01232686	-0.010097798	-0.010428422	-0.004828162	-0.013022115
Z009E0099	0.02591617	0.017853085	0.024673701	0.023518144	0.009343249	0.019810442	0.013539431	0.019752808	0.025307059	0.01641334
Z009E0100	-0.008729556	-0.006241456	0.003316243	-0.000904921	0.001088626	-0.00315615	0.000286268	-0.000474535	-0.005788817	-7.52111E-05
Z009E0101	0.015417257	0.007225491	0.011647814	0.000260107	0.00837268	0.006023648	0.004726143	0.006756169	-0.001861603	0.003916504
Z009E0102	0.00879757	-0.000795224	0.002329565	-0.003207591	0.012632604	0.000566717	0.002194094	-0.003035059	0.009614079	0.002510327
Z009E0103	-0.010380248	-0.002984506	-0.004171133	0.009207471	0.004810924	0.000447312	0.007485227	-0.001291063	-0.003589655	0.001884213
Z009E0104	0.002568241	0.004342121	0.00492572	-0.00331941	-0.004861106	0.001376652	0.000558125	-0.002224813	-0.004561346	-0.000200879
Z009E0105	-0.015122149	-0.007987455	-0.014892117	-0.004270591	-0.016781446	-0.005366937	-0.00882643	-0.014686002	-0.018104904	-0.006840603
Z009E0106	-0.002050218	-0.015072202	-0.009460082	-0.013772995	-0.013439019	-0.01071614	-0.011777573	-0.011395168	-0.007799249	-0.012339495
Z009E0107	0.012795004	0.005197156	0.012379307	0.0141314	0.000285525	0.011429446	0.004854673	0.008091957	-0.001974325	0.004150068
Z009E0108	0.017533093	0.01623021	0.010661534	0.017399946	0.008196478	0.007821445	0.011381717	0.012840735	0.015258097	0.009917524
Z009E0109	0.015964389	0.01210907	0.017650895	0.012350428	0.009246768	0.012432942	0.011757035	0.010736505	0.022201609	0.009256988
Z009E0110	0.002239347	-0.011788066	-0.002228517	-0.005540785	-0.013865869	-0.010405173	-0.0044671	-0.010030714	-0.009604435	-0.004477018
Z009E0111	0.004139284	0.001067795	-0.004931671	0.000934245	0.007825627	0.00137804	0.000383967	0.002912992	0.007306568	-0.001270546
Z009E0112	0.005104422	-0.013223967	-0.002593985	-0.008313122	-0.011239858	-0.005680266	-0.010238743	-0.003548972	-0.002788309	-0.005853696
Z009E0113	-0.052350528	-0.017228499	-0.026612244	-0.027692357	-0.030310174	-0.035436385	-0.024191742	-0.025623961	-0.038071496	-0.029730432
Z009E0114	-0.002448978	-0.01183443	-0.025989749	-0.012022579	-0.013495971	-0.011435705	-0.015509192	-0.01062422	-0.028548617	-0.016982877
Z009E0115	-0.001767321	-0.003936571	-0.012340262	-0.009402885	-0.007721041	-0.002782434	-0.006138289	0.005933017	0.006246531	-0.002107151
Z009E0116	-0.031651133	-0.023321665	-0.038353259	-0.034127539	-0.026127155	-0.028788068	-0.030733903	-0.028965447	-0.029650584	-0.027126882
Z009E0117	0.021663809	0.02674067	0.009543765	0.029242031	0.028148728	0.01254501	0.017811534	0.020981781	0.009894312	0.018577223
Z009E0118	-0.003757673	-0.003186964	-0.003677387	-0.017096862	-0.014332914	-0.003783741	-0.006175384	-0.004584359	0.002769171	-0.00888719
Z009E0119	0.020496033	0.011499579	0.018170663	0.014332973	0.013242447	0.011953134	0.006535464	0.01394663	0.001212119	0.006899756
Z009E0120	-0.031900757	-0.01306719	-0.035278176	-0.022713658	-0.029307881	-0.019701621	-0.022413676	-0.029083027	-0.020187279	-0.023852538
Z009E0121	-0.040856854	-0.041895295	-0.032087058	-0.037747948	-0.033509073	-0.031846109	-0.03381075	-0.03386827	-0.025133142	-0.036135352
Z009E0122	0.01586952	0.00469048	0.01877825	0.009642588	0.010828151	0.01146038	0.005258449	0.007322925	0.012548131	0.003757761
Z009E0123	0.001159753	-0.009103317	-0.003621556	-0.011012122	-0.010027417	-0.003220989	-0.006461839	-0.000693396	-0.012644476	-0.007911679
Z009E0124	-0.003976605	0.011313194	0.006418011	0.017068822	0.016237277	0.016850273	0.013296316	0.009709071	0.022545231	0.010917247
Z009E0125	-0.011497504	-0.004764791	0.002325279	0.00254325	-0.008208121	0.000438187	-0.004287513	-0.007033395	-0.006395928	-0.001367265
Z009E0126	-0.012814225	-0.022067123	-0.021653198	-0.018549738	-0.014314557	-0.016278369	-0.019126881	-0.020131121	-0.033733261	-0.020063164
Z009E0127	0.020565857	0.014183526	-0.001243316	0.00960356	0.00765464	0.008106418	0.011456213	0.013123432	0.000859769	0.012391736
Z009E0128	-0.014637766	-0.012000868	-0.010115248	-0.014718526	-0.012108703	-0.01279957	-0.015299888	-0.018350769	-0.006941968	-0.015476457
Z009E0129	0.015195352	0.017680368	0.013325383	0.009482355	0.00446995	0.001466004	0.010291664	0.009210604	-0.005479838	0.005966607
Z009E0130	0.011422348	-0.000195953	-0.00854532	-0.001442602	0.010353433	0.001957876	0.007188631	0.006020112	0.013336082	0.00736929
Z009E0131	0.005059877	0.026558125	0.02130995	0.015210439	0.006465774	0.006753466	0.010624802	0.016055965	0.022089633	0.011453608
Z009E0132	0.022719508	0.011987389	0.029988303	0.019843983	0.01680824	0.013852628	0.015192564	0.013668845	0.024300379	0.013262332
Z009E0133	0.001306944	0.004439973	0.012582738	0.013811238	0.020482013	0.013610163	0.012102383	0.012579616	0.003376767	0.010258338
Z009E0134	-0.002172147	0.000961666	0.007738057	0.004518269	0.002927724	0.001741729	-0.000219591	-0.001163209	0.007480401	0.002081947
Z009E0135	0.026007106	0.015771754	0.025292594	0.025858422	0.018178928	0.021147466	0.020945396	0.019674797	0.013191442	0.018064804
Z009E0136	0.02791879	0.017493735	0.014247653	0.021856667	0.016570632	0.00528698	0.012493955	0.017012766	0.018983967	0.014693909
Z009E0137	-0.039936205	-0.034052841	-0.039344309	-0.029483546	-0.0360461	-0.031712869	-0.031788117	-0.032065352	-0.031682652	-0.031742489
Z009E0138	0.016891366	0.018792125	0.010650528	0.012731138	0.01380313	0.016080861	0.01142119	0.003041506	0.00580156	0.012369414
Z009E0139	-0.015586126	-0.034192428	-0.042068273	-0.03644514	-0.033399866	-0.020298299	-0.022167823	-0.023596145	-0.015945443	-0.02559889
Z009E0140	-0.009321702	-0.006000373	0.015455845	0.005571339	5.0808E-05	0.004563021	-0.001313207	0.000273161	0.010829118	9.58766E-05
Z009E0141	0.015400891	0.019136985	0.016808247	0.009259262	0.02040118	0.019904846	0.016882684	0.020789227	0.009028174	0.016039311
Z009E0142	-0.02502216	-0.02396161	-0.03303265	-0.018425496	-0.02129062	-0.027705878	-0.021721458	-0.021073236	-0.029773245	-0.021985817
Z009E0143	0.036759109	0.034036417	0.022430026	0.03191547	0.027894507	0.022715276	0.028479343	0.028290086	0.016332383	0.029295855
Z009E0144	-0.006362879	-0.002331409	6.62477E-05	0.000349079	0.004456564	0.002435457	0.003961985	-0.001965783	-0.00329355	0.002914284
Z009E0145	0.025840919	0.020361722	0.022576212	0.014411949	0.025561014	0.013524293	0.02048725	0.010812642	0.027614906	0.020159209
Z009E0146	-0.000137875	-0.010064501	-0.007588622	-0.003445262	-0.001806045	-0.01362642	-0.008452328	-0.005122474	-0.0035588	-0.009083052
Z009E0147	-0.017860252	3.11523E-05	-0.007679766	0.000987336	-0.001754403	-0.00327324	-0.005056706	-0.011058936	0.000990878	-0.003810423
Z009E0149	-0.013226742	-0.008911883	-0.000375496	-0.012507638	-0.00219569	-0.006222492	-0.006242003	-0.008841447	0.001680553	-0.004105687
Z009E0150	-0.016768511	-0.036174748	-0.042930145	-0.032891689	-0.027999044	-0.035607435	-0.031877132	-0.030828008	-0.027504603	-0.030785226
Z009E0151	0.001437574	0.010220363	0.010511902	-0.003854871	-0.0047518	0.00086063	0.003487478	0.004366544	0.014905675	0.001452396
Z009E0152	-0.005499022	-0.018280943	-0.011734282	-0.012133717	-0.017519324	-0.005907099	-0.008086959	-0.016203682	-0.00476704	-0.008229102
Z009E0153	-0.021500374	-0.022024009	-0.016279946	-0.019190339	-0.005925547	-0.008014944	-0.012296606	-0.008490346	0.000418816	-0.012185314
Z009E0154	-0.009821086	-0.009948642	-0.010085844	-0.001906268	-0.005098866	-0.008802167	-0.010646866	-0.007469562	-0.018050328	-0.014500099
Z009E0155	-0.013955711	-0.008225035	-0.017237484	-0.002026038	-0.009079005	-0.007949094	-0.009059861	-0.014282208	-0.014515348	-0.010998302
Z009E0156	0.018586657	0.005362918	0.008287598	0.007211903	0.000863933	0.010899623	0.00559541	0.000409567	0.014018306	0.004806542
Z009E0157	0.018771901	0.018881923	0.007047389	0.020607095	0.015009959	0.014033457	0.013860983	0.014303387	0.024076194	0.012705561
Z009E0158	0.011601325	0.033516015	0.018476092	0.025283197	0.031400058	0.028758155	0.022329076	0.020704517	0.020969383	0.021971532
Z009E0159	-0.009815931	0.005148541	0.005224168	-0.006442458	0.010245086	0.001687816	0.000754271	2.51557E-05	-0.001764917	0.003086868
Z009E0161	-0.003681913	0.016292293	-0.001359201	0.005581776	0.01076366	0.00665851	0.003772256	0.01077875	0.022320624	0.006547254
Z009E0162	0.047148669	0.030189871	0.049913395	0.032402026	0.037350578	0.036372972	0.031949133	0.029371238	0.024061447	0.0333706
Z009E0163	0.020868254	0.017775503	0.021394531	0.022076854	0.016605008	0.023600767	0.025842592	0.027205205	0.019064625	0.02138677
Z009E0164	0.01223641	-0.00321836	-0.013219939	0.006420808	0.001978296	0.001101033	0.000730839	0.000426737	-0.010333314	0.002297791
Z009E0165	-0.015677221	-0.019653043	-0.018580753	-0.011152435	-0.016136785	-0.008344294	-0.007789378	-0.00882466	-0.013935031	-0.010503677
Z009E0166	-0.014853217	-0.01832119	-0.00782331	-0.015781498	-0.010912384	-0.017400038	-0.014154309	-0.019659394	-0.012816612	-0.016626986
Z009E0167	0.004317056	-0.007812077	0.002816943	0.003125498	-0.009623286	0.004700683	0.000426131	-0.004991782	0.004681607	-0.000603264
Z009E0168	-0.008375337	-0.007447929	-0.003595962	-0.010269304	-0.014666132	-0.006075105	-0.006821329	-0.008526574	-0.010171966	-0.006750356
Z009E0169	-0.018315405	-0.019018218	-0.012601591	-0.025360592	-0.012025742	-0.021772272	-0.017147996	-0.011336183	-0.008843534	-0.018410141
Z009E0170	0.031887534	0.027408502	0.02401222	0.013157769	0.027996082	0.025109924	0.023220302	0.018931228	0.016491599	0.024680324
Z009E0171	-0.004819457	-0.012027104	-0.000969217	-0.010191471	-0.013701571	-0.008295405	-0.010205657	-0.008844697	-0.016693544	-0.008887059
Z009E0173	0.00757243	0.024970557	0.01162537	0.022425017	0.01538783	0.022376937	0.022964959	0.023150952	0.028819124	0.018072168
Z009E0174	0.037841335	0.026986209	0.025454565	0.031151744	0.033413995	0.033358962	0.028114925	0.028389225	0.034958299	0.027099488
Z009E0175	0.005483744	-0.010922983	-0.003375031	-0.003260182	0.001792019	0.001526862	-0.001504195	-0.007104133	-0.009220633	-0.00436361
Z009E0176	-0.00410444	0.010028005	0.009816874	0.009323236	-0.00388438	-0.004209665	0.001692303	-0.001070439	-0.010618496	0.001095473
Z009E0177	-0.01306169	0.003002006	0.001468223	-0.0111965	0.002050006	-0.008596108	-0.003823742	0.003336764	0.002920439	-0.004692821
Z009E0178	-0.004280568	0.000722131	0.019407673	0.002407789	-0.005387117	0.001620616	0.003358002	-0.00098702	-0.002976989	0.001413
Z009E0179	-0.022598537	-0.013681767	-0.009742571	-0.008221491	-0.011325934	-0.010441281	-0.005368439	-0.004596884	0.000467695	-0.004899782
Z009E0180	-0.003934123	0.009583757	0.004089957	0.003017604	0.005012301	0.006642179	0.00345371	0.002770281	-0.001080946	0.005376473
Z009E0181	-0.011349598	-0.003878758	0.000453665	-0.016997204	-0.002208358	-0.014849798	-0.008204254	-0.007799897	-0.018410103	-0.010437678
Z009E0182	0.017200625	0.021171907	0.012922403	0.011629676	0.015804954	0.021326976	0.020959107	0.019798224	0.030248504	0.020612614
Z009E0183	0.027701294	0.02831243	0.03277654	0.023439237	0.029483233	0.024379349	0.020662683	0.015191065	0.013207515	0.023092214
Z009E0184	0.009504912	-0.003504505	-0.016815372	-0.010528919	-0.016606357	-0.010293827	-0.008660777	-0.00630331	-0.00439148	-0.008664179
Z009E0186	0.024760014	0.016342351	0.024785253	0.019972309	0.023200744	0.016104337	0.017592705	0.018787344	0.015682111	0.018861671
Z009E0187	0.00443433	0.012490633	0.015405968	0.013777673	0.004574528	0.017988384	0.012420523	0.00979558	-0.000948811	0.013350368
Z009E0190	-0.007871831	-0.004184683	0.007896007	-0.003303931	-0.01047247	0.004743049	0.0018927	-0.003063644	0.013258884	-0.001031219
Z009E0191	-0.013325325	-0.021880465	-0.011310616	-0.020202504	-0.013488282	-0.015389354	-0.014187854	-0.011520743	-0.018825402	-0.015405612
Z009E0192	0.020926669	0.021693762	0.030422939	0.018962699	0.013533964	0.012112285	0.01581793	0.019054064	0.010971154	0.019819188
Z009E0193	0.017365971	0.025433479	0.011397781	0.026780195	0.00887395	0.019191499	0.018441264	0.01783845	0.007524109	0.019459924
Z009E0194	0.025762723	0.027910111	0.035955677	0.033531521	0.026370869	0.02675927	0.031194909	0.034889733	0.038513885	0.028995409
Z009E0196	-0.019106973	-0.009608685	0.003994564	-0.007046594	-0.018100917	-0.010632101	-0.013919694	-0.011401546	-0.019491466	-0.012252693
Z009E0197	0.019655065	-0.003635522	-0.000447204	0.010333014	0.005013608	0.009244076	0.005910041	-0.001423261	-0.004357493	0.0054512
Z009E0198	0.043225818	0.028133628	0.038633662	0.030417296	0.027896751	0.037002146	0.032285207	0.037228727	0.037649532	0.034242237
Z009E0199	0.02165764	0.000233171	0.003693153	0.018330065	0.0033433	0.014969024	0.013099704	0.018145028	0.015564866	0.013287501
Z009E0200	0.044555878	0.042350615	0.024996972	0.040081432	0.037902684	0.033387727	0.029203049	0.031125438	0.021058631	0.032447098
Z010E0001	-0.006008773	-0.001620172	-0.006237215	-0.006496878	0.000479533	-0.005720363	-0.004517865	-0.005164618	-0.000135533	-0.006056847
Z010E0002	0.009201791	0.024612311	0.036249497	0.016066427	0.022477997	0.021186237	0.020703177	0.026823109	0.017915712	0.022839201
Z010E0003	0.004332281	-0.008242615	-0.003443473	-0.000458005	-0.004683099	-0.002455262	-0.001736204	7.87051E-05	-0.007357411	-0.001859041
Z010E0004	-0.010811492	-0.020264867	-0.01763785	-0.016249441	-0.018787768	-0.017791532	-0.017436793	-0.014399862	-0.011891759	-0.016561246
Z010E0006	-0.041999	-0.021316364	-0.033801211	-0.032407928	-0.035278635	-0.03232703	-0.029174256	-0.027196798	-0.022496887	-0.032595786
Z010E0007	-0.027950432	-0.020244177	-0.041700774	-0.017529233	-0.014693403	-0.020134526	-0.021686509	-0.023858192	-0.02373271	-0.018070352
Z010E0008	0.000773158	-0.003668419	0.000392622	-0.00022015	0.004150721	-0.002614093	-0.002771652	-0.002340573	-0.009940367	-0.001000788
Z010E0009	-0.03102224	-0.012320201	-0.030286774	-0.016710881	-0.019166511	-0.022168642	-0.017884492	-0.016136689	-0.028067626	-0.018192175
Z010E0010	-0.001740317	0.002254582	0.01032594	0.010908965	0.005214988	0.006726756	0.006237731	0.000274064	0.000734243	0.007296429
Z010E0011	-0.037368077	-0.033821975	-0.035767781	-0.034212387	-0.026255581	-0.031182924	-0.032664901	-0.035367634	-0.038180706	-0.031319107
Z010E0012	-0.001031475	-0.02486903	-0.015229851	-0.014639735	-0.018970067	-0.013998361	-0.015236217	-0.012185513	-0.007201161	-0.016133555
Z010E0013	0.004451233	-0.00692093	-0.000153897	0.001082212	-0.001930431	-0.003983716	-0.004396233	-0.002506576	-0.000509925	-0.004426223
Z010E0015	-0.032846172	-0.027609347	-0.020533916	-0.030675633	-0.021604533	-0.027384852	-0.023616778	-0.022851745	-0.030239989	-0.022206767
Z010E0016	0.017709165	0.015171653	0.010733749	0.016563112	0.011190104	0.015779031	0.015592332	0.01404701	0.010206023	0.012613575
Z010E0017	0.009079469	0.005412423	0.010621002	0.009239233	0.013641079	0.01248989	0.010789219	0.008712689	0.01405539	0.013047647
Z010E0018	0.028306751	0.01820998	0.025532809	0.008838839	0.018371635	0.01203315	0.010129079	0.007847141	0.017993697	0.01342998
Z010E0019	0.007179523	-0.001906635	-0.001010099	0.003535027	0.009679938	0.00715004	0.005293228	0.006235945	0.007788731	0.004195736
Z010E0020	0.045275654	0.022984137	0.034104866	0.034812067	0.022934631	0.026695816	0.027842782	0.026389408	0.032758122	0.030464617
Z010E0021	-0.007421909	0.002589063	0.01134332	0.00207837	0.005937692	0.000653041	0.003795465	0.007529197	0.010638069	0.004521692
Z010E0022	-0.01549484	-0.015615038	-0.010064859	-0.011909723	-0.0089695	-0.00769228	-0.009714169	-0.010466514	-0.007854042	-0.012343593
Z010E0023	-0.031692068	-0.029331717	-0.038771691	-0.024238738	-0.026771503	-0.022818177	-0.019754725	-0.018874531	-0.009199139	-0.023243024
Z010E0024	-0.007138098	-0.01226317	-0.017855671	-0.020007369	-0.019362881	-0.014881795	-0.015003073	-0.014107678	-0.006209721	-0.017845614
Z010E0025	-0.001398567	-0.005041471	0.002387281	-0.004793773	-0.006513733	-0.002009531	-0.002135069	-0.001992411	0.002287391	-0.006160685
Z010E0026	-0.011740961	-0.004222257	-0.006698997	0.004731381	0.00427891	0.003097866	-9.74618E-05	0.002391367	0.004015183	-0.000874457
Z010E0027	0.001076348	-0.00107609	-0.003129877	-0.007818586	-0.007045804	-0.001000415	-0.002005905	-0.003082476	-5.27812E-05	-0.002946819
Z010E0028	-0.011631384	0.001835029	0.000725009	-0.002520228	0.005543773	0.000442807	0.001900499	-0.000777787	-0.004640726	-0.002099873
Z010E0029	-0.006646668	-0.017968689	-0.039171137	-0.019244672	-0.020080679	-0.018644749	-0.020841786	-0.016750733	-0.022624909	-0.018051886
Z010E0030	0.018018525	0.027476367	0.016565048	0.020538865	0.018525769	0.022346092	0.020109834	0.016809336	0.018660363	0.022712713
Z010E0032	-0.019430564	-0.018613903	0.004334466	-0.015512577	-0.016380991	-0.015025483	-0.01276894	-0.012237071	-0.019282469	-0.008528077
Z010E0033	0.018102198	-0.003741057	0.00597811	0.002698313	0.00236953	0.00482888	0.005519159	0.005634971	0.015990597	0.008146238
Z010E0034	-0.028873318	-0.039812729	-0.039074877	-0.038421128	-0.033345353	-0.034331225	-0.034361863	-0.039151375	-0.04573334	-0.033991262
Z010E0035	-0.000708132	-0.015677142	-0.010359506	-0.012364902	-0.009181273	-0.007093353	-0.008192669	-0.006765581	-0.015575301	-0.010569192
Z010E0036	-0.022539814	-0.030014903	-0.025916944	-0.030437972	-0.021713548	-0.025590047	-0.024321749	-0.030005494	-0.034974004	-0.028977918
Z010E0037	0.020815616	0.022318379	0.011645745	0.022789151	0.015903063	0.018748121	0.018907231	0.019779212	0.014228274	0.017523957
Z010E0038	0.003775578	0.015760781	0.022780717	0.006812789	0.007152842	0.010319756	0.00836767	0.01360181	-0.000395679	0.005844166
Z010E0039	0.026130788	0.018938054	0.019499932	0.022709692	0.015672314	0.019397126	0.020899174	0.023741657	0.026595528	0.021294875
Z010E0040	-0.017206135	-0.016179563	-0.017594533	-0.01268814	-0.018273049	-0.012862002	-0.012622567	-0.013271045	-0.00728538	-0.014899871
Z010E0041	0.021849126	0.022013199	0.008582244	0.021178193	0.027985086	0.01817885	0.017354856	0.018707389	0.010293869	0.016663075
Z010E0042	0.021218561	0.015743474	0.028159196	0.009531187	0.013659677	0.013076448	0.012985303	0.015529243	0.019426255	0.015067332
Z010E0043	0.040180999	0.034379511	0.020866629	0.023875135	0.034232793	0.026433544	0.027273983	0.027437391	0.021313597	0.025154941
Z010E0044	0.003568043	0.015730301	0.00323019	0.006262709	0.012146215	0.008797843	0.009051041	0.008541132	0.011976662	0.011343968
Z010E0045	-0.003782985	0.00737313	0.02940091	0.005283293	0.014584895	0.006261269	0.009387911	0.012297822	0.017613615	0.008096921
Z010E0046	0.010101725	0.011726287	0.027833025	0.008471932	0.008973831	0.015010321	0.009999174	0.007514094	0.007673424	0.015647596
Z010E0047	0.002426511	0.00561614	-0.003660231	0.004751026	-0.004484007	0.000492164	-6.60505E-05	-0.004894686	-0.002197485	0.002137639
Z010E0048	0.02419893	0.039377512	0.037627423	0.021169111	0.020755952	0.024717806	0.02266614	0.022008301	0.020353867	0.026445422
Z010E0049	-0.025566285	-0.014478056	-0.001059963	-0.007977003	-0.011852964	-0.007056824	-0.007186416	-0.007069343	-0.017156981	-0.009165164
Z010E0050	0.00758937	-9.51228E-05	-0.012470403	0.003828061	0.006218864	-3.11053E-05	0.003331872	-0.0008198	0.011943075	0.006691212
Z010E0051	0.01547088	0.01363731	-0.004990789	0.015623753	0.009705874	0.007136606	0.00909197	0.013602724	0.003617556	0.007333497
Z010E0052	0.018747235	0.018772425	0.007892949	0.011436213	0.001924273	0.004791761	0.007869579	0.003145248	0.014496697	0.005333986
Z010E0053	0.017829922	0.018991511	0.035282467	0.017379578	0.023174137	0.017387227	0.016071509	0.019938521	0.01253062	0.019433527
Z010E0054	0.020301183	0.014346086	0.028678775	0.014013895	0.020351648	0.017572161	0.017535978	0.017555477	0.020607668	0.019784547
Z010E0055	-0.036454741	-0.033699994	-0.033537795	-0.030636308	-0.031403853	-0.032991088	-0.030945569	-0.032863992	-0.046543574	-0.032893593
Z010E0056	-0.011952747	-0.019467475	-0.025095156	-0.018378756	-0.017184208	-0.015359224	-0.015948671	-0.012842673	-0.021739435	-0.013920187
Z010E0057	-0.012914614	-0.019101542	-0.008825935	-0.00742432	-0.013014313	-0.010493581	-0.007269197	-0.005606467	-0.015107423	-0.010655332
Z010E0058	-0.042751297	-0.030401995	-0.016466099	-0.02883077	-0.034176572	-0.028476791	-0.028578665	-0.026514548	-0.0214465	-0.025685347
Z010E0059	-0.009415539	-0.004064552	-0.012772726	-0.004281631	-0.006425731	-0.00294132	-0.006867766	-0.002790239	-0.006278523	-0.002892482
Z010E0060	0.010352583	0.007389253	0.01637148	0.006210202	0.000600465	0.007752968	0.007803036	0.009472453	0.006044926	0.005409054
Z010E0061	0.010279116	-0.009429485	-0.023139015	0.008120719	0.002825511	-0.004233038	-0.002756148	-0.007408748	0.002103467	-0.003780609
Z010E0062	0.009707333	0.002845811	0.010074766	-0.002963323	-0.000424255	0.000465083	0.00317478	-0.000315767	-0.003337665	0.000919835
Z010E0063	-0.014555291	-0.014270245	-0.008077779	-0.013942671	-0.02201593	-0.02038554	-0.018803509	-0.016961492	-0.023089004	-0.019478974
Z010E0064	0.004012575	-0.010188256	-0.020526888	-0.008506491	-0.005610313	-0.00662169	-0.007662029	-0.004613712	-0.000320395	-0.00300728
Z010E0065	0.002844966	0.010701328	0.026704464	0.007982786	0.015391259	0.005565775	0.006988686	0.005709758	0.014553686	0.009344814
Z010E0066	0.00131512	0.00259736	0.000121001	0.002679531	0.003466887	0.009659967	0.009188714	0.008604918	0.016356056	0.011892173
Z010E0067	0.005813451	0.000625637	0.003251423	-0.004433351	0.007731317	-0.000671974	0.001465246	0.004706582	-0.001383037	0.003223776
Z010E0068	0.023828219	0.020827995	0.032485311	0.020225638	0.019461811	0.020710983	0.023080466	0.027800478	0.03057464	0.023823057
Z010E0069	0.003903731	-0.008491473	-0.009309506	-0.014631679	-0.008768801	-0.007347782	-0.008897593	-0.011782515	-0.00601427	-0.009776158
Z010E0070	-0.024624707	-0.016391527	-0.026253182	-0.019925531	-0.025526632	-0.015835422	-0.01793463	-0.019993029	-0.021348232	-0.020220538
Z010E0071	-0.023807964	-0.011743615	-0.012307167	-0.012733627	-0.017979915	-0.013914296	-0.013153463	-0.012851567	-0.008899535	-0.015966579
Z010E0072	0.000598905	-0.003771089	0.002927426	-0.002089722	-0.001941705	0.005395707	0.003365697	0.002804391	0.007213491	0.004328189
Z010E0073	0.008930991	0.015743531	0.032241785	0.020285815	0.021318178	0.016464778	0.017165065	0.015992019	0.021122007	0.014804852
Z010E0074	-0.012857284	-0.008834118	-0.008500978	-0.016090702	-0.014611763	-0.010487493	-0.01104678	-0.012644904	-0.014812182	-0.01271158
Z010E0075	-0.03068133	-0.020805356	-0.023161908	-0.019272119	-0.026307934	-0.022039181	-0.022189937	-0.026673034	-0.016089878	-0.02159642
Z010E0076	0.000597469	0.020274866	0.017496751	0.00659399	0.014418747	0.008845359	0.011026293	0.013470897	0.006376819	0.012840624
Z010E0077	-0.00949676	-0.008516015	-0.011716598	-0.008446582	-0.013262435	-0.008305866	-0.010473419	-0.011758482	-0.017803316	-0.006544016
Z010E0078	-0.004451746	0.011253455	-0.007542652	-0.000843826	0.007341576	0.002680581	0.003507004	0.006030242	0.014869043	0.002065132
Z010E0079	0.010837482	0.021361413	0.007388892	0.000489393	0.005532534	0.009764154	0.007713338	0.005608583	-0.001137658	0.004669179
Z010E0080	0.022938693	0.011087016	0.019192849	0.00793327	0.016933745	0.014254483	0.011890563	0.01444624	0.019588286	0.009857611
Z010E0081	-0.001133178	0.003186919	0.005509507	0.007372483	-0.001940154	0.003216377	0.003309282	0.000923566	0.007713028	0.002801818
Z010E0082	-0.010252153	-0.004453748	-0.016322126	-0.001108602	0.001409435	-0.001051942	-0.001469976	-0.006365784	0.000167115	0.00164906
[truncated: 2,893 more rows]
