# Supplementary material for: Association Mapping across Numerous Traits Reveals Patterns of Functional Variation in Maize
Source: PLoS Genet. 2014 Dec 4;10(12):e1004845. doi: 10.1371/journal.pgen.1004845 (PMC4256217; doi:10.1371/journal.pgen.1004845)
Supplement: Dataset S2 — Chromosome-specific residuals. Existing best linear unbiased predictors (BLUPs) for each inbred line were used to fit a joint-linkage model across all chromosomes. The hits from this model were then used to create chromosome-specific residual values by accounting for all markers except those on the chromosome in question. (See Methods for details.) These residuals are the phenotypic input for the NAM-GWAS analysis. (ZIP) [file pgen.1004845.s007.zip › Supplemental File 1 - Residuals/SouthernLeafBlight.txt]

sample	chr1	chr2	chr3	chr4	chr5	chr6	chr7	chr8	chr9	chr10
Z001E0001	0.014534922	0.425471565	0.113175864	0.494844859	0.37008311	0.30959708	0.565425181	0.357219727	0.464415573	0.426115502
Z001E0002	-0.28447607	-0.445533015	-0.2629934	-0.519401148	-0.465784921	-0.43518841	-0.326757428	-0.467480027	-0.468222989	-0.34590225
Z001E0003	-0.553796657	-0.531416849	-0.581165482	-0.345784053	-0.332081833	-0.364701349	-0.182023887	-0.339085254	-0.322179802	-0.369008117
Z001E0004	0.51252828	-0.035627692	0.119060481	0.193056355	0.205799455	0.231468784	0.334697445	0.150600773	0.297943127	0.15550525
Z001E0005	0.408077395	0.252199643	-0.204045353	0.275229925	0.158596898	0.045779535	0.17942841	0.003300622	0.16717857	0.137933064
Z001E0006	0.307737955	0.224703669	-0.163509291	-0.036525455	0.198503423	0.127885171	0.269805809	0.082652543	0.070702849	0.06314107
Z001E0007	0.503322108	0.73828014	0.570869176	0.846375838	0.63755765	0.631941698	0.80174564	0.541458744	0.620742645	0.722710456
Z001E0008	0.035785422	-0.08492628	0.368316275	0.04078327	0.202434797	0.095505286	-0.176302454	0.020155346	0.270329076	-0.065506988
Z001E0009	0.733290298	0.428680179	0.912361538	0.48231889	0.52946471	0.567895927	0.445242755	0.609762436	0.621607287	0.599148537
Z001E0010	-0.411240009	0.197049094	-0.126455709	-0.064964622	-0.136805817	-0.052181734	0.065025883	-0.10669196	-0.179621814	-0.009786443
Z001E0011	0.322140442	-0.068819065	0.507143452	0.517717979	0.446725185	0.210220093	0.481022564	0.18134467	0.427582645	0.412248299
Z001E0012	0.225330724	0.211442945	0.512252718	0.198478173	0.211305837	0.201548333	0.5137197	0.2132575	0.207089769	0.328680962
Z001E0013	0.402980787	0.108463772	0.156402629	0.016450354	0.241296924	0.219005742	0.379292754	0.282393737	0.330585184	0.305778266
Z001E0014	0.165301698	-0.028642569	0.386517145	0.134782364	0.155015934	0.140132141	0.004096259	0.102010162	0.145594213	0.014040006
Z001E0015	-0.247430432	-0.390053051	-0.129116188	-0.260193706	-0.045708982	-0.186616963	-0.113424336	-0.134672625	-0.256806589	-0.23145596
Z001E0016	0.008968196	0.380424955	0.428048894	0.177538298	0.187671523	0.194791102	0.348229084	0.260148087	0.319531963	0.195605165
Z001E0017	0.822231186	0.691554757	0.666531227	0.485657115	0.605050242	0.608712041	0.69836931	0.527034848	0.566263966	0.547333302
Z001E0018	0.09550704	-0.27184198	0.108537445	0.007480572	-0.059897777	-0.056605944	0.052540701	-0.104905053	0.023659708	0.059950704
Z001E0019	0.467430151	0.822597651	0.50966589	0.830042038	0.601704293	0.606877083	0.462188872	0.614198089	0.643686682	0.552672727
Z001E0020	0.248431086	0.269264531	-0.399364185	-0.016375367	-0.177276141	-0.033006627	0.073905482	0.047777525	-0.066533196	-0.124770723
Z001E0021	-0.468997966	-0.360797023	-0.270026288	-0.268540194	-0.365690574	-0.369655112	-0.456393147	-0.465548492	-0.297064245	-0.483683154
Z001E0022	0.30609197	0.168414069	0.426334279	0.604992034	0.434360552	0.466615676	0.447445232	0.512942676	0.376194568	0.422840409
Z001E0023	0.121840441	-0.005785259	-0.093018323	0.018292882	0.061807194	0.080619384	-0.073739516	0.092528584	0.076648497	0.060333913
Z001E0024	0.424982929	0.338792463	0.632601256	0.425839019	0.443337892	0.433493213	0.46009123	0.352472706	0.426828948	0.363801933
Z001E0025	0.480782119	0.839175215	0.747477392	0.58338715	0.64997611	0.580366432	0.762411972	0.677306659	0.508146052	0.577016814
Z001E0027	0.365697954	0.625826956	0.690846907	0.819095012	0.618863736	0.622322568	0.749042511	0.681904769	0.496396471	0.611890202
Z001E0028	0.680729723	0.778113303	0.656180467	0.718200093	0.589828366	0.590475606	0.448125427	0.512207508	0.653446646	0.450551209
Z001E0029	0.265953782	0.075353728	-0.132399252	0.017643489	-0.026578119	0.066569539	0.043666073	0.079278188	0.04866351	0.183018953
Z001E0030	-0.2458244	-0.322346372	-0.199444803	-0.289413419	-0.300968308	-0.181445351	-0.199832258	-0.108532045	-0.064433212	-0.278098846
Z001E0031	0.98895633	0.508658909	0.990104008	0.891640853	0.632100699	0.75181326	0.600295638	0.751654231	0.665889166	0.879241736
Z001E0032	0.110853326	-0.008688485	-0.15394583	-0.041929613	0.053787352	0.140289828	-0.097048587	0.194734856	0.08708119	0.145482752
Z001E0033	-0.333634959	-0.282036135	-0.398199082	-0.478753031	-0.448876498	-0.27083797	-0.331366101	-0.345537527	-0.204200494	-0.378248445
Z001E0034	0.319497406	0.362357332	0.308920445	0.096435787	0.200949407	0.209208646	0.062683546	0.187882576	0.230270707	0.302645154
Z001E0036	0.326776196	0.231000821	-0.295899519	-0.166622494	0.069786035	0.008983681	-0.13357851	-0.028807796	0.028904461	0.032679729
Z001E0037	-0.340527926	-0.449739798	-0.41392676	-0.20879567	-0.094971412	-0.261637682	-0.150806524	-0.221949418	-0.141728355	-0.221786373
Z001E0038	0.28478165	-0.0464444	0.318300504	-0.041282735	-0.028353014	0.117076762	0.257443388	0.018733324	0.072512791	0.098704082
Z001E0039	-0.404650788	-0.006883427	-0.324120564	0.011729455	-0.172032174	-0.137057488	-0.026224665	-0.063465698	-0.219281343	-0.17082573
Z001E0040	-0.62900372	-0.552809388	-0.603898537	-0.577192647	-0.672733344	-0.667063218	-0.914181778	-0.764662387	-0.74694925	-0.717832175
Z001E0041	-0.159355198	-0.284775926	-0.126272653	-0.040392889	-0.257548654	-0.245670314	-0.070611818	-0.192703386	-0.199373151	-0.165533554
Z001E0042	0.498602585	0.38082129	0.265076554	0.250549767	0.323150251	0.271369929	0.402380983	0.316140995	0.200899644	0.197627382
Z001E0043	-0.56498835	-0.770516526	-0.158531739	-0.427575093	-0.608904595	-0.54908678	-0.516872288	-0.65802778	-0.468748823	-0.420504927
Z001E0044	-0.167792938	-0.302422556	-0.400032778	-0.19668153	-0.418504042	-0.387437948	-0.54295705	-0.419375803	-0.395779381	-0.317258097
Z001E0045	0.237398892	0.447808133	0.150885538	-0.002902737	0.203663612	0.199285647	0.082428928	0.185497057	0.200581567	0.184317434
Z001E0046	0.166343835	0.397996679	0.35925514	0.664600542	0.632339442	0.414700137	0.434103934	0.347681753	0.380051662	0.321441037
Z001E0047	-0.399298311	-0.270030862	-0.080179155	-0.257630071	-0.066811635	-0.148051204	-0.259260212	-0.121769415	-0.082102021	-0.237841371
Z001E0048	0.112088178	0.187070916	0.345813894	0.238931346	0.384860169	0.237572196	0.257026964	0.278995459	0.257766413	0.268634775
Z001E0049	0.117868051	0.573518099	0.184886003	0.252695995	0.543444884	0.287885409	0.581189516	0.391398077	0.167500587	0.173599647
Z001E0050	-0.584520185	-0.250672065	-0.555611828	-0.469019355	-0.617579847	-0.338665979	-0.480457148	-0.433762478	-0.371902296	-0.280304809
Z001E0051	0.401452247	0.043045323	0.020300784	0.276164234	0.174520395	0.197351463	0.110503643	0.260388707	0.135601153	0.127248687
Z001E0052	0.315467594	0.501264633	0.14084526	0.17067482	0.292538241	0.322165109	0.19686333	0.325925965	0.326180707	0.341204047
Z001E0053	1.124336216	1.042198842	0.706889951	0.892305882	0.8846348	0.881224157	0.662534174	0.798992624	1.027594362	0.923850221
Z001E0054	0.071786013	-0.070873811	0.189956185	0.07432278	0.143723702	0.100266042	-0.044975846	0.167586678	0.143772619	0.131457961
Z001E0055	0.083384185	-0.175383392	-0.023735696	0.142503538	-0.058277941	-0.065595594	-0.208155958	-0.113942066	-0.217400389	0.078876891
Z001E0056	0.19287913	0.313499646	0.407360917	0.339722302	0.462754448	0.538933164	0.679946703	0.585032263	0.439046321	0.571768057
Z001E0057	0.104063002	-0.187268019	-0.07203532	-0.021607706	0.107369165	-0.009462707	-0.165248592	-0.017193684	-0.06824108	0.093742111
Z001E0058	-0.021719516	-0.082610742	0.215605395	0.346401203	0.12176023	0.180703678	0.113097663	0.246927565	0.00450924	0.179256975
Z001E0059	0.163397014	0.022421334	0.102254113	-0.016390449	-0.216205459	-0.108502847	-0.166330539	-0.160735354	-0.084844087	-0.121361216
Z001E0060	-0.516726053	-0.787828824	-0.268399563	-0.444087545	-0.58208073	-0.544639397	-0.62269133	-0.557540118	-0.604441021	-0.573266174
Z001E0061	-0.794582084	-0.247589907	-0.336389595	-0.3615528	-0.524976631	-0.484809271	-0.611073066	-0.424013187	-0.596039752	-0.464052331
Z001E0062	-0.412080138	-0.441163177	-0.698246751	-0.777310875	-0.503442308	-0.546036892	-0.399025261	-0.535922692	-0.496660492	-0.519645209
Z001E0063	0.437176809	0.557851104	0.236560682	0.526794942	0.356930604	0.310387302	0.161726541	0.305326733	0.281761977	0.310594056
Z001E0064	-0.447594611	-0.635988694	-0.534023894	-0.212107774	-0.502427114	-0.488346649	-0.420328645	-0.511358404	-0.67931933	-0.561352771
Z001E0065	0.908906355	0.626649528	0.712316172	0.637169147	1.01716797	0.829787727	0.740858298	0.715843867	1.05112274	0.880735094
Z001E0066	0.252383801	0.011596807	0.185093423	0.116910337	0.083164416	0.11734308	0.239285298	0.118469476	0.063310128	-0.016387844
Z001E0067	-0.340988181	0.147539325	-0.177195617	-0.272060157	-0.326823218	-0.106325509	0.005460963	-0.108097803	-0.222656939	-0.034869418
Z001E0068	-0.042681205	-0.081481353	0.007155485	0.15525334	0.170327418	0.064340295	-0.056873855	-0.012681901	0.010243487	0.029963428
Z001E0069	0.193073569	0.532636296	0.410906717	0.557618672	0.432208777	0.398241473	0.629747229	0.478648415	0.498541264	0.348641504
Z001E0070	-0.010209464	-0.229973422	-0.313825528	-0.282221386	-0.151654483	-0.116928171	-0.147702193	-0.079746281	-0.160877897	-0.149025399
Z001E0071	-0.49049633	-0.184503388	0.057191893	-0.199128054	-0.249504109	-0.22901981	-0.184263184	-0.181431042	-0.199047994	-0.192755922
Z001E0072	-0.771550149	-0.730413329	-0.419027213	-0.64335133	-0.670665426	-0.534055984	-0.191641253	-0.544371702	-0.6389358	-0.648958242
Z001E0073	0.096895904	-0.186092797	-0.108298164	-0.366653999	-0.081757391	-0.294609762	-0.12255158	-0.384126635	-0.128208718	-0.394902854
Z001E0074	0.755967317	0.348069627	0.300854116	0.581663838	0.49550961	0.530402889	0.450303154	0.566917249	0.492830906	0.439849297
Z001E0075	0.212945872	0.509174226	0.756680902	0.448345067	0.359864304	0.375226487	0.281859956	0.302561422	0.434192958	0.384980983
Z001E0076	-0.435304347	-0.201738997	-0.296039809	-0.193535622	-0.192806406	-0.17780791	-0.09263776	-0.228045063	-0.257331276	-0.220856482
Z001E0077	-0.187035988	0.139091233	0.085103236	-0.086914393	-0.116505626	-0.041891791	-0.223834548	-0.072495016	-0.205767036	-0.220181652
Z001E0078	-0.146828042	-0.526008382	-0.228073506	-0.430651103	-0.291665645	-0.360672419	-0.233148623	-0.287749058	-0.462008915	-0.331355681
Z001E0079	-0.125720517	0.106885665	-0.552344284	-0.147519015	-0.151254599	-0.161201755	-0.086796364	-0.098608235	-0.047071491	-0.314996881
Z001E0080	-0.176821354	-0.055818176	-0.022894136	-0.143985623	0.041288833	-0.130285174	-0.222710444	-0.191897942	-0.142300817	-0.156857274
Z001E0081	-0.277340417	-0.24290589	-0.119925439	-0.495430351	-0.312866868	-0.38492425	-0.591811798	-0.471059923	-0.228178018	-0.434786757
Z001E0082	-0.261118481	-0.58266425	-0.27785207	-0.420901958	-0.309936101	-0.258836227	-0.449536357	-0.316131737	-0.348923018	-0.216475701
Z001E0083	-0.266758368	-0.16304327	-0.396785884	-0.14068608	-0.342863857	-0.323831424	-0.453761359	-0.381266128	-0.491971428	-0.176599538
Z001E0084	0.675571563	0.286068697	0.182973986	0.283879911	0.37327618	0.386289826	0.507850553	0.412223993	0.283697692	0.358702846
Z001E0085	0.043622024	0.404465531	0.318971291	0.20271496	0.223000838	0.224523756	0.101875484	0.248682617	0.15472063	0.233803854
Z001E0086	-0.427656348	-0.633663766	-0.423800406	-0.633835685	-0.509431462	-0.500952603	-0.283162853	-0.545270237	-0.497992051	-0.550483935
Z001E0087	-0.604807578	-0.394459908	-0.613420627	-0.248427646	-0.298374489	-0.33566853	-0.416632763	-0.266406754	-0.298449322	-0.348356402
Z001E0088	-0.298169778	0.074394316	-0.276519548	-0.104907554	-0.114666746	-0.152127869	-0.171181069	-0.103936262	-0.17475053	-0.200467523
Z001E0089	0.659508183	0.193193042	0.320758519	0.297737719	0.519621039	0.293470914	0.140168852	0.307150349	0.337565206	0.258694798
Z001E0090	0.305913282	0.581726657	0.509379053	0.205383902	0.416442648	0.33181011	0.491287668	0.460237786	0.223411196	0.461589996
Z001E0091	0.120149307	-0.311958862	-0.153765868	-0.321942381	-0.134174537	-0.179613233	-0.312341154	-0.146563623	-0.111487445	-0.182253109
Z001E0092	0.044039123	0.003217399	-0.231952554	-0.131985106	-0.138772374	-0.147950305	-0.287171728	-0.101937922	-0.099228548	-0.243082542
Z001E0093	-0.077792131	0.459611423	0.185863708	0.23382217	0.271119065	0.270520696	0.159315079	0.321863788	0.353808821	0.389243526
Z001E0094	0.09570299	0.418711965	0.412105186	0.315230327	0.31253303	0.259609375	0.424534193	0.231657745	0.333478283	0.139970683
Z001E0095	-0.913089901	-0.269039973	-0.706913611	-0.367365088	-0.61022005	-0.557769477	-0.443872723	-0.53798505	-0.66495727	-0.59490627
Z001E0096	-0.133296023	-0.629011735	-0.82698487	-0.524427162	-0.451877712	-0.439550948	-0.574975573	-0.44522248	-0.501119673	-0.433410158
Z001E0097	-0.303470496	-0.543224665	-0.470138923	-0.539903544	-0.465893338	-0.430967409	-0.219161593	-0.391062369	-0.441657962	-0.512304048
Z001E0098	0.051583466	-0.179845604	0.225385199	0.395058411	0.077113296	0.062689032	0.057713238	-0.029075242	0.111459205	0.111804032
Z001E0099	-0.150353196	-0.053023574	0.012660085	-0.356401005	-0.269297382	-0.143367918	0.09116938	-0.075414868	-0.073744403	-0.061106089
Z001E0100	0.163390023	0.139791685	0.937291606	0.342864752	0.243845149	0.459500664	0.344099203	0.468131952	0.454942135	0.498248134
Z001E0101	0.099050352	-0.261656755	0.164168412	-0.104053708	-0.074744911	-0.106838051	0.049264368	-0.15555022	-0.158538861	0.021196913
Z001E0102	0.179190962	0.148425457	-0.063633638	-0.087337407	-0.019877332	-0.026765292	-0.00459157	-0.092528542	-0.037206094	0.097118541
Z001E0103	-0.496624116	-0.653508347	-0.704759462	-0.627157129	-0.512242974	-0.481587129	-0.541300564	-0.417888497	-0.434521936	-0.355633899
Z001E0104	-0.941716489	-0.965276453	-0.740952624	-0.768517749	-0.710675285	-0.808915818	-0.817467101	-0.735182882	-0.728281427	-0.813130164
Z001E0105	0.608293043	0.353480701	-0.101007545	0.059472752	0.478257161	0.286082097	0.073414017	0.261490651	0.136928461	0.130476772
Z001E0106	-0.354023822	-0.021881849	-0.596626337	-0.187041387	-0.187309502	-0.245904144	-0.35724567	-0.30734154	-0.215628749	-0.144297479
Z001E0107	-0.394937463	-0.041018176	0.055988006	0.068368544	-0.058488832	-0.138030927	0.237209681	-0.17110739	0.055506925	-0.119768554
Z001E0108	0.035937379	0.068204969	0.106642069	0.237227265	0.194366351	0.256070022	0.551332509	0.20582856	0.323614813	0.315872904
Z001E0109	-0.192657109	-0.598167216	-0.231710123	-0.564620137	-0.350607999	-0.387035602	-0.225391213	-0.362393347	-0.350118112	-0.258967409
Z001E0110	-0.443017466	-0.691390325	-0.15888702	-0.245068502	-0.383249882	-0.555408737	-0.183765172	-0.473481773	-0.656199427	-0.627171153
Z001E0111	0.196163148	0.104647457	-0.036427056	-0.088900684	-0.037929983	-0.025487554	-0.175566326	-0.003056806	0.107235167	0.001639656
Z001E0112	-1.022418853	-1.108252127	-0.836520261	-0.892626647	-0.914392984	-0.812069082	-0.901662444	-0.819731132	-0.700820002	-0.699827005
Z001E0113	-0.059913738	-0.303910116	-0.054930213	0.22945443	-0.042281259	-0.037946399	0.134501246	-0.011438659	-0.02083633	0.012550963
Z001E0114	-0.684646331	-0.745892734	-0.112093953	-0.453037008	-0.531677067	-0.448979089	-0.606223727	-0.459992553	-0.393459953	-0.361757111
Z001E0115	0.232343936	0.256653562	0.021669357	0.365579843	0.305364444	0.390309003	0.254407874	0.470719584	0.378408218	0.387228277
Z001E0116	-0.405381697	-0.315953386	-0.334030046	-0.019805306	-0.092848388	-0.128299788	0.056916516	-0.196757735	-0.24045733	-0.077517721
Z001E0117	-0.561464003	-0.199365038	-0.146095557	-0.1807403	-0.553383759	-0.271791969	-0.187785424	-0.218869483	-0.405423476	-0.271171205
Z001E0118	0.36268965	0.503867866	-0.004919905	0.401249471	0.24752195	0.260720653	0.371984093	0.340092322	0.254941428	0.276334097
Z001E0119	0.148237741	0.046571804	0.119017024	0.236497782	-0.064204981	0.107391114	0.170551823	0.150992987	0.043614504	0.128441855
Z001E0120	-0.017183989	0.56748392	0.591526581	0.521452883	0.568428608	0.305762304	0.405419585	0.318960574	0.290108689	0.294372735
Z001E0121	0.103473592	-0.286322868	0.197321148	-0.010305674	-0.295552117	-0.080141954	-0.131985498	-0.15868068	-0.114008115	-0.055615958
Z001E0122	-0.270216299	0.020564406	0.112131486	0.293728179	0.187761781	0.075141014	0.105005591	0.052285755	0.049747266	-0.036345021
Z001E0123	0.14942858	0.136536826	-0.026650885	0.103884194	-0.220503776	-0.016111334	-0.157754391	0.04988961	0.009175653	-0.018710082
Z001E0124	0.239171508	-0.054320056	-0.146750838	0.23144452	0.165159857	0.129037399	-0.052587164	0.057783488	0.212508151	0.158733036
Z001E0125	0.308045191	0.361811601	-0.154846756	0.24143602	0.193179238	0.178566886	0.067957692	0.255490592	0.183863293	0.242869754
Z001E0126	0.144753378	-0.05023824	0.186419187	-0.001877156	0.263595925	0.29487543	0.116771454	0.242255039	0.368463542	0.328437649
Z001E0127	0.352646202	-0.158230723	-0.139269761	0.263246989	0.085117573	0.098945518	0.009824248	0.116411532	0.242157838	0.025819221
Z001E0128	-0.187642649	0.145455862	0.11757907	-0.30471628	-0.037178826	-0.035233169	-0.204267302	-0.131951263	-0.097397705	-0.050770113
Z001E0129	-0.795668162	-0.777939862	-1.045771694	-0.738598805	-0.517155614	-0.650620673	-0.566996396	-0.621631415	-0.785909812	-0.711768754
Z001E0130	0.05020158	0.365849921	0.008511337	0.096796442	0.317145138	0.146882148	-0.243311956	0.06118973	0.122612895	0.102925574
Z001E0131	0.182032909	-0.132310767	0.350893601	0.327369356	0.275703408	0.143312412	0.028237903	0.158604742	0.099250288	0.25546892
Z001E0132	0.937105762	0.231312097	0.302702157	0.645825883	0.551007668	0.515522677	0.637492907	0.440917483	0.451431301	0.508432727
Z001E0133	-0.021299667	-0.046797009	0.052469221	0.046688849	0.182175521	0.197941868	0.297763509	0.208297892	0.151996801	0.132512925
Z001E0134	-0.26835884	-0.795045421	-0.620935443	-0.572923196	-0.552685887	-0.563786247	-0.676695498	-0.550581831	-0.414941078	-0.609264149
Z001E0135	0.237077427	0.540552655	0.512131827	0.140637395	0.304407438	0.262250369	0.307276274	0.2082476	0.132212209	0.229695142
Z001E0136	0.379211332	0.293508017	0.357743704	-0.023110216	-0.087701563	0.166013734	-0.071468323	0.185650245	0.322584389	0.03455881
Z001E0137	0.052476976	-0.067195923	-0.248845265	-0.383177103	-0.200898826	-0.17414806	-0.069640725	-0.181989546	-0.35804026	-0.170903823
Z001E0138	0.149287025	-0.189574724	-0.258214171	-0.050181225	-0.153203552	-0.147113352	-0.145061645	-0.187132673	-0.049279332	-0.192122692
Z001E0139	0.455755559	0.012446862	0.279605374	0.096131596	0.155729366	0.22404656	0.352313327	0.287870832	0.179803128	0.277235939
Z001E0140	-0.695598492	-0.319125757	-0.539580645	-0.478560413	-0.477797936	-0.443454467	-0.575566097	-0.444834612	-0.443205809	-0.409284597
Z001E0141	-0.146990154	-0.388194065	-0.348426312	-0.479203726	-0.28378853	-0.315953383	-0.421518599	-0.290405067	-0.339916614	-0.347111966
Z001E0143	-0.42826279	-0.022945015	-0.036471474	-0.154516182	-0.137381296	-0.416708601	-0.268860351	-0.387293202	-0.266273321	-0.510555851
Z001E0144	-0.467948356	-0.139348882	-0.285075513	-0.529029577	-0.428081395	-0.364052514	-0.639342603	-0.319247862	-0.450278632	-0.398174401
Z001E0145	-0.232013675	0.353390641	-0.183722872	0.095383608	0.112332314	-0.000192258	0.193587204	-0.062607348	-0.006189031	0.098236131
Z001E0146	-0.087336555	0.434098787	0.364707029	0.237741533	0.22810864	0.179382107	0.259672236	0.246519938	0.358647166	0.341425405
Z001E0147	-0.5086494	-0.385428844	-0.645120986	-0.604622272	-0.376333252	-0.395418763	-0.089285389	-0.427675879	-0.382374585	-0.58689167
Z001E0148	0.476472371	0.365084568	0.410162956	0.386031984	0.027608667	0.251859725	0.143791524	0.286587505	0.321119644	0.045721062
Z001E0149	-0.245980204	-0.22488521	-0.178825108	-0.262875401	-0.069577295	-0.097928553	-0.017765272	-0.135978966	0.009214062	-0.111202452
Z001E0150	-0.595491163	-0.250855593	-0.61685422	-0.458845495	-0.376973344	-0.429877093	-0.788845479	-0.432394274	-0.222622099	-0.399649706
Z001E0151	0.1058101	0.201686734	0.168507117	0.213596164	0.267881211	0.310150907	0.430434042	0.363768482	0.319741391	0.259689181
Z001E0152	-0.632256505	-0.286053282	-0.608028756	-0.517651928	-0.517966202	-0.487241312	-0.58622927	-0.419376028	-0.612002459	-0.47612272
Z001E0153	-0.488376692	-0.196316649	-0.487036477	-0.5156213	-0.375096982	-0.366770853	-0.357951525	-0.310251185	-0.312562688	-0.277351215
Z001E0154	0.308196529	0.197360798	0.208143805	-0.07046356	0.063738325	0.028148581	0.092949522	0.070323722	-0.006566525	-0.181056045
Z001E0156	-0.23242683	-0.292621699	-0.476507543	-0.320144444	-0.23730813	-0.128698946	0.036709923	-0.081999051	-0.070377583	-0.175279983
Z001E0157	0.234754293	-0.110481123	-0.491409807	0.102221158	-0.104274315	-0.107821855	-0.240443091	-0.166589446	0.043568028	-0.182940225
Z001E0158	0.090852725	-0.078857774	-0.135857399	-0.171397746	0.164456248	-0.000446111	-0.193019336	0.05819887	-0.060168839	-0.004827048
Z001E0159	0.38318394	0.555290905	-0.008018078	0.224853551	0.482194944	0.307211049	0.256566658	0.295625724	0.166491671	0.237498614
Z001E0160	0.555615587	0.445615504	0.018604829	0.168860411	0.144305489	0.363102869	0.563299637	0.256329503	0.339900867	0.32309022
Z001E0161	-0.004911272	-0.189470464	-0.303251632	0.010278129	-0.484998243	-0.257722154	-0.147150428	-0.378281787	-0.148399783	-0.313178321
Z001E0162	-0.070016594	0.408769067	-0.173759072	-0.025935862	0.229704635	0.21035198	0.358334087	0.259609481	0.362613288	0.240294351
Z001E0163	0.228088706	0.203634534	0.032657599	-0.208385537	0.373900323	0.023575176	0.020771302	0.054774781	0.120099483	0.126285199
Z001E0164	-0.218071676	-0.136546094	-0.495910674	-0.195099557	-0.308928305	-0.341323816	-0.221537848	-0.322965415	-0.236501189	-0.493329625
Z001E0165	-0.172958957	-0.532126879	-0.321971396	-0.441023933	-0.72338514	-0.525520074	-0.601998017	-0.504660755	-0.527229866	-0.566585214
Z001E0166	0.851820675	1.062808893	1.276041837	0.986658087	0.927257834	0.991819818	0.924089661	0.972096617	1.021294604	1.025540319
Z001E0167	-0.439514524	-0.168388015	-0.227116677	-0.423097494	-0.256337648	-0.228609121	-0.183309998	-0.262533277	-0.238807347	-0.118251823
Z001E0168	-0.784008871	-0.592161859	-0.696947924	-0.856142358	-0.727138812	-0.804771755	-0.887092629	-0.74667281	-0.875380349	-0.775857958
Z001E0169	-0.085544603	-0.24993137	-0.381499403	-0.098507098	-0.188163617	-0.219644478	-0.366706229	-0.195727132	-0.178565686	-0.097363523
Z001E0170	-0.044255049	-0.127868143	-0.458522732	-0.375864208	-0.252936256	-0.259650471	-0.383553127	-0.175866077	-0.233309738	-0.256721006
Z001E0171	0.428370317	0.3772492	0.463540022	0.761219175	0.383323472	0.682642503	0.482246077	0.621758696	0.614405203	0.645176777
Z001E0172	-0.696465279	-0.672221954	-0.462494074	-0.574600418	-0.445922007	-0.546297491	-0.932415539	-0.580590901	-0.659413408	-0.568610144
Z001E0173	-0.463359171	0.170540459	0.117324896	0.015366367	-0.099286042	-0.07740339	-0.425055505	-0.033252627	-0.155709962	-0.077593605
Z001E0174	-0.372199869	-0.115742435	-0.065425476	-0.15246143	-0.452484989	-0.355457683	-0.589768009	-0.253794945	-0.467069369	-0.342236927
Z001E0175	-0.888824542	-1.075587406	-0.894116036	-0.713053225	-0.827081441	-0.839455475	-0.832076936	-0.821351969	-0.680565592	-0.822509115
Z001E0176	-0.481162931	-0.119416334	-0.042299869	-0.220743945	-0.255472739	-0.244820743	0.095318615	-0.315952508	-0.263665993	-0.141669188
Z001E0177	0.292437627	0.046045136	0.218677474	0.432793875	0.196575237	0.168956198	0.28205029	0.228051099	0.107737179	0.264192991
Z001E0178	0.702613507	0.710425893	0.90944211	0.805489053	0.840026697	0.909974925	0.996783493	0.951672548	1.000716221	0.978287858
Z001E0180	0.054583186	0.505375015	0.951398843	0.78195303	0.414549831	0.4453136	0.372830906	0.455613452	0.298919622	0.636030282
Z001E0181	-0.166062549	-0.281615449	-0.198583032	-0.523996952	-0.350958519	-0.383392339	-0.268786619	-0.314231609	-0.471267355	-0.44132651
Z001E0182	0.248393886	0.109572345	0.170093451	-0.173915009	0.156175749	-0.035760302	0.053705288	-0.069607167	-0.164583072	0.016153244
Z001E0183	0.834190449	0.506722755	0.857709079	0.827460145	0.827128608	0.727410962	0.788373034	0.771653695	0.801204904	0.633011917
Z001E0184	0.442171859	-0.052151832	0.248938926	-0.026818791	0.131637803	0.176970935	0.218807404	0.223150103	0.054148271	0.12899131
Z001E0185	0.012981619	0.05402079	-0.353605811	-0.180881731	-0.069234177	-0.182612122	-0.121376257	-0.12532839	-0.278341801	-0.263794673
Z001E0186	-0.228752802	-0.099073902	0.034103371	0.196828968	0.025769317	-0.005468353	0.156764447	-0.033984353	-0.035877461	0.073991561
Z001E0187	0.383788623	0.120960339	0.168093884	0.170124657	-0.103026591	0.091933704	-0.032763345	0.040339959	0.209165909	0.106597612
Z001E0188	0.121955811	0.559376909	0.31325148	0.108924027	0.36617617	0.320282723	0.47005572	0.413320898	0.239196134	0.284041452
Z001E0189	-0.681618176	-0.701404266	-0.487304772	-0.394593699	-0.495465739	-0.530934966	-0.474557994	-0.661042126	-0.296369511	-0.635192397
Z001E0190	0.03245656	0.372975712	0.477781359	0.369687335	0.188991557	0.173275389	0.2172334	0.23488444	0.133720745	0.228218826
Z001E0191	0.212467829	-0.321103043	0.287865793	-0.083947599	-0.049570349	0.024015753	-0.085742753	0.008012401	-0.081899023	0.079128922
Z001E0192	-0.180770824	-0.20804506	-0.487340273	-0.071040808	-0.367477053	-0.338837955	-0.197918147	-0.380616077	-0.403034579	-0.204166145
Z001E0193	0.369594817	0.35640712	0.399187143	0.288019976	0.541675281	0.512518437	0.620690341	0.445038594	0.660377221	0.494285
Z001E0194	-0.227457705	0.027116196	0.222864157	-0.216639316	-0.003546352	0.009120805	-0.059824132	-0.061239904	0.045155701	0.00695226
Z001E0195	0.888465959	0.750879478	0.225549673	0.353026354	0.58508559	0.569352844	0.722681462	0.630398453	0.483689633	0.464089197
Z001E0196	0.340957668	0.155157755	0.126160719	-0.188456554	0.072240463	0.024238576	-0.126369545	-0.084076981	0.112009238	0.04869785
Z001E0197	-0.297412774	-0.12224959	0.01094917	-0.026103984	-0.162335614	-0.041314478	-0.000724576	-0.094847649	-0.086801779	0.118660197
Z001E0198	-0.210126455	0.015760122	0.340821971	0.082403014	-0.010323227	0.068090279	-0.030441664	0.122008301	-0.065625701	0.185250053
Z001E0199	0.262488814	0.171007977	0.840580946	0.570559689	0.093030853	0.443071931	0.085537451	0.470871363	0.3547761	0.30660387
Z002E0001	0.063953998	0.397215468	0.343082927	0.052538552	0.052873484	0.169745299	0.126582574	0.323436058	0.532681054	0.255237097
Z002E0002	0.474989241	0.404477967	0.197352962	0.339220059	-0.063202926	0.382445177	0.211824255	0.423049991	0.426038271	0.197536504
Z002E0003	-0.959322432	-0.41188431	-0.925609338	-0.710495987	-0.534947931	-0.507529362	-0.518648628	-0.778996639	-0.559051645	-0.54757557
Z002E0004	-0.093130908	-0.065894253	0.280944852	-0.026343709	0.098799082	0.113617587	-0.000799768	-0.068153435	-0.043868392	0.003948723
Z002E0005	-0.316987351	0.005425298	-0.583490925	-0.298089067	-0.282081384	-0.134170281	-0.226095435	-0.313240108	-0.086959255	-0.194764381
Z002E0006	0.024624802	0.179191714	-0.271519691	0.252929816	0.120637776	0.085740085	0.006848244	0.325741806	0.209189124	-0.016861848
Z002E0007	0.033802995	-0.00408952	-0.511819476	0.068504535	-0.139584905	-0.1478927	-0.089354899	-0.184819509	-0.260040438	-0.129117999
Z002E0008	0.093654881	0.209862178	0.183492707	0.202049112	0.117122188	-0.07513483	0.08796227	-0.100048981	0.135562112	0.07929555
Z002E0009	0.605737369	0.548739993	0.26897359	0.623215836	0.757065293	0.830068953	0.889710808	0.637188991	0.694423336	0.703760856
Z002E0010	0.323206637	0.351670186	0.638640454	0.202037754	0.400883319	0.407788926	0.211662435	0.061274229	0.597626354	0.256670456
Z002E0011	-0.066053649	0.300573499	-0.326400245	0.272227579	0.126669175	0.122639485	0.201206291	0.26055271	0.058839995	0.166762349
Z002E0012	0.040004181	-0.052896152	0.282991414	0.001745354	0.139982985	-0.110952458	-0.07838254	0.038777148	-0.238900227	-0.070020183
Z002E0013	-0.007878937	0.027750864	0.288099613	0.08247257	0.254547111	0.105590906	0.135739652	0.233748277	0.030744471	0.063852294
Z002E0014	-0.388353619	-0.363679874	0.214620852	-0.087319935	-0.095778845	-0.21516321	-0.075482883	-0.385891607	-0.396675487	-0.227193901
Z002E0015	0.584252282	0.119511603	0.609286568	0.435308714	0.036598559	0.308725325	0.254165081	0.360589723	0.258142	0.245584942
Z002E0016	-0.640853938	-0.614514466	-0.313653901	-0.723812708	-0.40347045	-0.589071893	-0.476671171	-0.783226434	-0.954326236	-0.690863299
Z002E0017	0.488791425	0.791111648	1.079423415	0.717610808	0.6280079	0.566703689	0.52517814	0.523662232	1.00405982	0.618143517
Z002E0018	0.370591103	0.189138184	-0.363597367	0.138420396	0.245870871	0.136280509	0.232751796	0.213738864	0.065079339	0.188641546
Z002E0019	-0.106898898	-0.060789357	-0.273002399	-0.064727455	-0.16028272	-0.036590713	-0.251238062	-0.253740792	-0.069534103	-0.25323076
Z002E0020	0.013831691	-0.321763028	-0.695303599	-0.414997024	-0.27511223	-0.351024882	-0.27028375	-0.425244719	-0.45911721	-0.260327353
Z002E0021	0.573443482	0.348601046	0.295608543	0.187720967	0.387179438	0.47076025	0.399969546	0.669811566	0.118348927	0.447444302
Z002E0022	-0.290997001	-0.090297572	-0.70275481	-0.125797543	-0.335565158	-0.219757742	-0.201319854	-0.41633112	-0.326954943	-0.227441211
Z002E0023	0.410122124	0.363864038	0.36839139	0.384437403	0.172651679	0.034382657	-0.104444482	0.01234721	0.341190604	0.140465094
Z002E0025	0.204518797	0.037602503	0.320716761	-0.245385173	-0.243296988	0.08635462	-0.093902228	-0.231708505	-0.074360463	-0.140973038
Z002E0026	-0.085199573	0.220714674	0.486150914	0.102117468	0.268379527	0.05294638	0.226496189	0.224750369	0.096861428	0.217006489
Z002E0027	0.105078616	-0.05353982	0.036610203	-0.18894379	-0.051309497	-0.216400379	-0.010367522	0.058485546	0.084199064	-0.029163602
Z002E0028	-0.27405556	0.065558083	0.16853326	-0.13973524	-0.001633944	-0.007145156	0.047263389	0.111247199	0.040286011	-0.005554226
Z002E0029	0.396888836	0.221701362	-0.109961364	0.149125763	0.189853567	0.258155567	0.254199704	-0.005548358	0.060656239	0.220069711
Z002E0030	0.066525216	0.063763455	0.105912186	-0.028187387	0.173209742	-0.082158747	-0.214988623	0.068992616	0.000869668	-0.061962918
Z002E0031	0.139499016	-0.166276603	-0.26115136	-0.257425388	-0.009194958	-0.031300825	-0.01116912	0.069643916	-0.266146238	-0.056878302
Z002E0032	-0.431182035	-0.051806933	-0.198584016	-0.136617628	-0.132384684	-0.012819814	-0.167139686	-0.32121601	-0.329479914	-0.122655979
Z002E0033	0.03857507	0.100635892	-0.290062517	0.130946268	0.196580249	0.012252375	0.010628882	0.020016418	0.168015619	-0.00619496
Z002E0034	-1.161873209	-0.824025436	-0.870702612	-0.947873333	-0.996866848	-0.944088783	-0.978249757	-0.823006035	-0.99957633	-0.88279531
Z002E0035	0.261309087	0.219600959	0.113997055	0.271314854	-0.179033402	0.166108897	0.131977288	-0.108523571	0.161563889	0.145677627
Z002E0036	-1.275377037	-1.092399537	-1.245508408	-1.201436929	-1.076658685	-0.882145978	-1.079127072	-1.117115247	-0.894092112	-0.944934821
Z002E0037	0.040524591	0.223577085	0.549911905	0.323561941	0.299294205	0.389603321	0.124138312	0.142688085	0.083675323	0.294695283
Z002E0038	0.287045213	0.305052474	0.444799577	0.477207305	0.243305178	0.314806887	0.191315893	0.305196565	0.352469856	0.123029392
Z002E0039	0.386358054	0.138110311	0.108086644	-0.029883249	0.002048521	0.16808503	0.134021025	-0.114861167	-0.092559371	0.040420697
Z002E0040	-0.123823551	-0.056632599	-0.1539937	-0.068220848	-0.045716617	-0.103354907	-0.032916349	0.051558189	-0.13753514	-0.086997638
Z002E0041	0.064188693	-0.194713353	0.340930453	0.07271308	-0.110708967	-0.272612285	-0.357493222	-0.112018023	-0.264249401	-0.217502061
Z002E0042	-0.71211693	-0.812270822	-0.761054806	-0.862184475	-0.894114915	-0.56568331	-0.75675969	-0.891903483	-0.616458043	-0.686088524
Z002E0043	-0.35997901	0.025398139	0.170902633	-0.202091429	0.063483783	0.10722856	0.038951852	-0.097481567	0.038209923	-0.019109271
Z002E0044	0.347589855	-0.086344125	0.004641872	0.226344757	0.029977409	-0.084721749	0.043990553	-0.323357409	-0.208672687	0.0072723
Z002E0045	-0.386426278	-0.528688724	-0.618585311	-0.167641927	-0.544908832	-0.367422853	-0.311769717	-0.336328209	-0.166909066	-0.388023521
Z002E0046	0.585679525	0.767532659	0.899574593	0.877237843	1.063334984	0.719161727	0.709679324	0.464670654	0.499808887	0.745495533
Z002E0047	-0.146300338	-0.030896696	0.060162319	0.122432925	0.032989577	0.166183768	0.073128427	-0.104116379	-0.136648864	0.037628279
Z002E0048	0.081257892	0.128846689	0.077458327	0.150699628	0.316496315	0.157006072	0.164871395	0.487324064	0.102369341	0.303893424
Z002E0049	-0.392902811	-0.416771001	-0.602111743	-0.026517467	-0.291508197	-0.291988279	-0.21121469	-0.166022445	-0.361052127	-0.365407311
Z002E0050	0.50717329	0.267647287	0.506800038	0.208057571	0.121145604	0.086231951	0.207060256	0.298565278	0.38029812	0.230162989
Z002E0051	-0.512365817	-0.538502753	-0.822587088	-0.303428068	-0.385953119	-0.399163403	-0.459118861	-0.139436177	-0.609131987	-0.472669434
Z002E0052	-0.3736902	-0.164469126	-0.134118519	-0.128672599	-0.312599849	-0.372920397	-0.259316219	-0.083819121	-0.012468981	-0.258768836
Z002E0053	-0.190427595	-0.332011024	-0.118211376	-0.097222857	-0.122198833	-0.186368491	-0.087454394	-0.307422478	-0.059443954	-0.069547647
Z002E0054	0.401562161	0.369602222	-0.020330018	0.420042364	0.267931302	0.203214727	0.261477587	0.077257934	0.29918225	0.228763786
Z002E0055	0.008096064	-0.232633845	-0.113919639	-0.348499154	-0.367323958	-0.088658911	-0.189968152	-0.006330851	-0.092781437	-0.204683977
Z002E0056	0.045514013	0.114884946	0.496578246	0.028549151	0.057884402	0.164049966	0.134131195	0.283839709	0.045256407	0.072672688
Z002E0057	0.430927359	0.5603841	0.213257856	0.282994832	0.514673598	0.575032649	0.635790787	0.580046161	0.65792793	0.528763762
Z002E0058	0.267536362	0.488448744	0.653180364	0.678139901	0.48222958	0.307014138	0.610169953	0.466122178	0.194025117	0.318075982
Z002E0059	-0.320076753	-0.29665205	-0.180406797	-0.234125159	-0.126647433	-0.023993821	-0.198119005	-0.370881847	0.050087643	-0.191390206
Z002E0060	0.255474871	0.447489906	0.142874036	0.670492076	0.395170476	0.281888764	0.321420381	0.277400951	0.468594529	0.297068247
Z002E0061	0.065243262	0.353549112	0.14379773	0.118900071	0.381154771	0.26665455	0.285637721	0.505358207	0.425957947	0.243238834
Z002E0062	-0.049696936	0.243288223	0.532934984	0.245418964	0.050476977	0.041170678	0.161583696	0.333119143	-0.021327166	0.137946487
Z002E0063	-0.392660298	-0.609372701	-1.017456314	-0.759802456	-0.681529405	-0.585680613	-0.515264284	-0.419238241	-0.723113111	-0.561796272
Z002E0064	-0.933941997	-1.167163628	-0.579429329	-0.886897785	-0.926400714	-1.094712861	-0.882785059	-0.853600273	-0.873775262	-0.960598066
Z002E0065	0.218632833	0.334538	0.576853722	0.653353651	0.66438321	0.495362161	0.665504633	0.362932003	0.667374791	0.503615503
Z002E0066	-0.283996077	-0.179529911	-0.346202802	-0.027696533	-0.268593936	-0.139872561	0.00086989	0.201075455	-0.110317487	-0.136695057
Z002E0067	-0.051248078	-0.303657303	-0.153672894	-0.320926775	-0.130306764	-0.159983539	0.099196169	-0.285119884	-0.395211483	-0.076412377
Z002E0068	0.497649474	0.581213381	0.143071691	0.494525987	0.719767222	0.424807869	0.373111187	0.384031802	0.231056289	0.378489215
Z002E0069	0.294883775	0.117692285	0.5587955	0.164199711	-0.011086812	0.029817561	0.017802716	-0.034026527	-0.026044922	0.11947198
Z002E0070	0.485584281	0.324335738	0.060584454	0.474999718	0.397995782	0.140780285	0.190122952	0.192567358	0.460000673	0.348856054
Z002E0071	-0.609878525	-0.296658397	-0.366663611	-0.321348073	-0.425716817	-0.543800227	-0.674261067	-0.539661814	-0.623427407	-0.364880386
Z002E0072	-1.149261908	-1.079488525	-1.289516476	-1.143572273	-0.9465833	-1.048969041	-0.992628169	-1.239007936	-0.823055766	-0.926255414
Z002E0073	-0.114530577	0.118679223	-0.33088672	-0.137659168	0.015294844	0.094627343	-0.108275652	0.120871677	-0.246412795	-0.016097985
Z002E0074	0.219945021	0.243580908	0.006789998	0.535154366	0.395279388	0.512405127	0.355398941	0.634671086	0.532162881	0.40594554
Z002E0075	-0.331319698	-0.14280378	0.224423121	-0.256386886	-0.281147722	-0.196062715	-0.089108679	-0.385620747	-0.349428291	-0.210791909
Z002E0076	-0.054316235	-0.274467003	-0.370934957	-0.466355656	-0.372480701	-0.264004805	-0.492265124	-0.118078195	-0.196257686	-0.245423988
Z002E0077	-0.629914123	-0.125254562	0.341344675	-0.122147773	-0.084255224	-0.408520845	-0.163373689	-0.473903441	-0.214624258	-0.293924866
Z002E0078	-0.230851456	-0.310169749	0.006975543	-0.327085777	-0.126212145	-0.268337579	-0.122723619	-0.329130279	-0.377536501	-0.215507454
Z002E0079	-0.639528458	-0.55036564	-0.692428846	-0.655564403	-0.556591908	-0.402905487	-0.578176488	-0.335485818	-0.639347929	-0.524265147
Z002E0080	0.091808775	-0.099611242	0.140413221	0.243804796	0.095694408	0.125833451	0.049039031	-0.17748926	0.10530633	-0.01734001
Z002E0081	-0.73255007	-0.753637911	-0.661681252	-0.530446324	-0.850208821	-0.557272718	-0.788057566	-0.873657337	-0.662434513	-0.758028546
Z002E0082	-0.29818402	-0.295209868	-0.115091578	-0.488700651	-0.472026404	-0.539084535	-0.408333523	-0.242180253	-0.374837071	-0.473984817
Z002E0083	0.030154839	0.29328965	0.158520919	0.048755175	0.027263737	0.106642458	0.132343431	0.144539632	0.162052161	0.147906904
Z002E0084	-0.050971677	0.324907543	-0.22238121	0.181890106	0.206365628	0.14030592	0.160959291	0.451287686	0.139117997	0.227173515
Z002E0085	-1.123918663	-0.688919697	-0.69908912	-0.788736806	-1.008276578	-0.889281472	-0.911304914	-1.152899233	-1.019617772	-0.862588899
Z002E0086	0.705155511	0.300483422	0.88040905	0.304223493	0.43106632	0.235128237	0.314463604	0.203756508	0.433499694	0.37588772
Z002E0087	-0.600461424	-0.609599561	-0.44962125	-0.71333618	-0.434699831	-0.708869628	-0.586430838	-0.667458268	-0.445708621	-0.489816278
Z002E0088	0.260432963	0.286987586	0.195564211	0.0818867	0.111440793	0.155258943	0.106408272	0.300785697	0.294226409	0.237699281
Z002E0089	-0.36108174	-0.028932389	-0.21504124	-0.028431382	-0.222627475	-0.048328815	0.171277587	-0.416884951	0.011249174	-0.044151959
Z002E0090	-0.672277917	-0.431438809	0.003328311	-0.248478283	-0.308813442	-0.263145527	-0.38871996	-0.165403206	-0.237925961	-0.246565725
Z002E0091	0.102639597	-0.117979872	0.55647236	-0.067288501	0.161301599	-0.054404969	-0.005946444	0.236378871	0.083167815	0.007685846
Z002E0092	-1.257665577	-1.176593654	-1.272318837	-1.246198025	-0.941318185	-1.201075766	-1.015592475	-1.192697129	-0.996404429	-1.007032525
Z002E0093	0.171379011	-0.241803079	0.278087499	0.134736205	0.027450322	-0.057305254	-0.113559375	-0.096593466	0.001054892	-0.035699662
Z002E0094	0.311502186	-0.256961468	-0.38522428	0.1524311	-0.102335748	0.088369335	0.189790065	-0.246119366	-0.24441506	-0.032088875
Z002E0095	0.046306903	0.128171104	0.733099361	0.329732493	0.314947897	0.078040119	0.196870723	0.415577537	0.311586356	0.20185595
Z002E0096	0.220926912	-0.097174193	-0.095815826	0.243490955	-0.064445564	-0.017815822	-0.041214239	0.257029143	0.237835635	0.011963891
Z002E0097	0.575659636	0.784894508	1.04521198	0.573725607	0.539110349	0.661796645	0.761049787	0.756091105	0.537890612	0.632249059
Z002E0098	-0.115039411	0.17765287	0.265102969	0.244497715	0.332845267	0.127181075	0.139829726	0.07451965	0.456529404	0.254020545
Z002E0099	0.314226658	0.052931836	-0.575846919	-0.053241071	-0.012805608	-0.00114566	0.126407822	-0.055571363	0.049183882	0.050143923
Z002E0100	0.837221212	0.621840187	0.887366302	0.638602381	0.638279875	0.698357231	0.724249153	0.558972902	0.85008908	0.764502431
Z002E0101	-0.949949905	-0.883161064	-0.83789179	-0.663794021	-0.96156095	-0.782749926	-0.630330591	-0.717300054	-0.819529763	-0.717163481
Z002E0102	0.486343092	0.300284314	0.44884757	0.187961149	0.106735818	0.124768912	0.205833551	0.05940917	0.094587624	0.245657434
Z002E0103	0.774940406	0.448044546	0.028466146	0.35296326	0.450484163	0.503336923	0.436823872	0.420797906	0.564374859	0.518459012
Z002E0104	0.796247371	0.265045822	0.38062006	0.364238391	0.636924984	0.407997074	0.444489921	0.675397885	0.574662677	0.538573073
Z002E0105	0.193219629	0.197736905	0.25231093	0.209546859	0.124908018	0.178485815	0.21204602	0.025755623	0.36856149	0.164889864
Z002E0106	0.549332902	0.20175925	-0.159438119	0.163299015	0.431608422	0.333851426	0.270593919	0.235412889	0.496501792	0.422669877
Z002E0107	0.065236072	-0.032005568	-0.380822892	0.023505288	-0.02525957	-0.106933065	0.126176604	-0.004549862	-0.294800077	-0.073797569
Z002E0108	0.027981572	-0.309153069	0.026832001	0.100046941	-0.381278596	-0.320945283	-0.210868732	-0.231778412	-0.411888339	-0.245624438
Z002E0109	0.035071233	0.020261087	-0.086066022	0.163713495	0.076917491	-0.001312692	-0.172327599	-0.194692952	-0.318568874	-0.099016571
Z002E0110	0.091848615	0.037673991	0.233620169	-0.169762386	0.299759894	0.118579146	0.061906157	0.278086376	0.092917917	0.026071909
Z002E0111	-1.456692003	-1.165822851	-1.554032452	-1.440935414	-1.546133295	-1.32382169	-1.238386492	-1.215053179	-1.059550799	-1.189187224
Z002E0112	0.220869399	0.175903716	0.681991533	-0.106795033	0.231677281	-0.066501816	0.06707099	-0.082122719	0.117919005	0.047910236
Z002E0113	-0.212191874	-0.369801725	-0.263132119	-0.02726968	-0.368855357	-0.08539504	-0.122721183	-0.128372896	-0.380423583	-0.180788718
Z002E0114	0.300320671	0.491818129	-0.197406396	0.299387198	0.296258234	0.449729023	0.475055816	0.626578475	0.684453698	0.440902034
Z002E0115	0.659933655	0.48893652	0.118514627	0.596579986	0.250323516	0.58400691	0.479356248	0.256045583	0.532547467	0.477653924
Z002E0116	-0.571100525	-0.315462359	-0.036156246	-0.677967977	-0.611778578	-0.344901903	-0.603605073	-0.245724439	-0.604827578	-0.524575954
Z002E0117	-0.754874904	-0.469005222	-0.547948584	-0.670752249	-0.579702551	-0.586921638	-0.78992182	-0.443589303	-0.298401978	-0.589297089
Z002E0119	0.182353196	0.134643081	0.220414191	0.207184294	0.379883282	0.377302296	0.466673353	0.484446223	0.447692152	0.36430177
Z002E0120	-0.125540464	-0.522142552	0.009580528	-0.460212735	-0.450890324	-0.436008872	-0.330461093	-0.485836391	-0.24746055	-0.392084047
Z002E0121	0.114268229	0.008692395	0.007811394	0.288538324	0.085011242	0.160688015	0.252069379	0.420953604	0.129834541	0.238760687
Z002E0122	0.485554551	0.449554927	0.065905161	0.168777851	0.358139323	0.345212594	0.413748926	0.204669914	0.327958789	0.313477804
Z002E0123	0.510039593	0.555287911	1.141000917	0.823042319	0.608572115	0.599447261	0.557206136	0.863758065	0.484147704	0.567148892
Z002E0124	-0.308588255	-0.038153892	-0.186979734	-0.090545045	-0.246691425	-0.278580534	-0.090556446	-0.078454492	-0.151814155	-0.217305325
Z002E0125	-0.674806146	-0.473288271	-0.756902008	-0.295391963	-0.589465528	-0.530498324	-0.683211957	-0.563992333	-0.824321637	-0.716875311
Z002E0126	1.103753382	1.331909593	1.040353222	1.457838998	1.252896209	1.370376561	1.336814695	1.178573953	1.561629905	1.481647119
Z002E0127	-0.383228873	-0.649783177	-1.316935084	-0.782625982	-0.657780627	-0.65957585	-0.510091216	-0.451457034	-0.429693881	-0.681875587
Z002E0128	0.56821318	0.486009083	0.49896308	0.297317403	0.515199809	0.381111633	0.564924678	0.296570104	0.314014719	0.457705174
Z002E0129	-0.118639768	-0.364930834	-0.494060246	-0.401332811	-0.275736268	-0.375886682	-0.328176248	-0.170447232	-0.544046904	-0.349209906
Z002E0130	0.646394942	0.56785857	0.995954724	0.439592325	0.85996542	0.862177966	0.682807691	0.914820354	0.623667673	0.798340219
Z002E0131	-0.15445766	-0.158833434	0.154204318	-0.329739889	-0.04238104	-0.155516951	-0.362284265	-0.256206321	-0.307272078	-0.123251331
Z002E0132	0.198746365	0.246290554	0.42886232	0.478219096	0.37764056	0.248805515	0.219695214	0.505457282	0.049132374	0.368004717
Z002E0133	-0.063933934	-0.177693662	0.30077818	-0.125726854	-0.141902288	0.09385646	-0.161206518	-0.233983742	-0.153609413	0.007627136
Z002E0134	-0.171888267	-0.558320626	-0.345086286	-0.606854125	-0.217370563	-0.521584279	-0.638470961	-0.624304932	-0.662050205	-0.579159071
Z002E0135	-0.645341694	-0.556709057	0.071336909	-0.593423515	-0.330979241	-0.403726881	-0.385663042	-0.570063497	-0.287257943	-0.405566638
Z002E0136	-0.125421848	0.152691202	0.096894573	0.276217689	0.158017882	0.013058125	-0.033660765	-0.07643185	-0.145160962	0.138644759
Z002E0137	0.155406786	0.030107989	-0.229040632	0.1997523	-0.265646935	-0.102591926	0.002416707	-0.31111377	0.03763758	-0.066712775
Z002E0138	-0.247584333	-0.393164951	-0.508355614	-0.359661794	-0.419281667	-0.277022801	-0.323939742	-0.486364533	-0.398330984	-0.304988825
Z002E0139	0.061023083	0.642923583	0.424388153	0.284769713	0.506174005	0.43705524	0.392825507	0.402813985	0.588639951	0.494530052
Z002E0140	0.644902561	0.263816533	0.591685763	0.250064885	0.47024772	0.550844702	0.31267064	0.541308555	0.263895377	0.44455094
Z002E0141	0.144602595	0.206341039	0.31283719	0.484161553	0.185807997	0.156149709	0.163990892	0.324563977	0.517097054	0.274982869
Z002E0142	0.497512486	0.187395615	0.03823502	0.457124626	0.28933624	0.359944264	0.253887806	0.534907037	0.45490783	0.398869544
Z002E0143	0.419181199	0.563358159	0.805462911	0.776667486	0.481569283	0.632996766	0.489301608	0.36446858	0.729220846	0.514960877
Z002E0144	-0.073855396	0.309608175	0.623652072	0.020469311	0.194899082	0.085140812	0.233480408	0.288694619	0.192077364	0.163945339
Z002E0145	-0.443851867	-0.305914744	-0.830239077	-0.35031629	-0.219553671	-0.336860336	-0.321604334	-0.593347043	-0.516299675	-0.424035434
Z002E0146	0.02480723	-0.237939503	-0.446476808	-0.106626409	-0.079992639	-0.017257458	-0.085992964	0.198805163	0.114347057	-0.16967217
Z002E0148	-0.312314405	-0.386649585	-0.199720375	-0.43961251	-0.355945518	-0.265963534	-0.258997729	-0.448914315	-0.144763255	-0.278216698
Z002E0149	0.062378529	-0.027589329	-0.516699924	-0.271916721	-0.250665633	-0.086640154	0.024088674	0.078449151	-0.231497567	-0.040441195
Z002E0150	0.319621286	0.31587002	0.697818759	0.409443949	0.440890525	0.421203995	0.5399954	0.20310807	0.215423499	0.433464938
Z002E0151	0.149310593	-0.137837769	-0.351085178	0.02791572	-0.33425075	-0.275093222	-0.19684848	-0.306920108	-0.511727906	-0.222455375
Z002E0152	0.069905598	-0.427220431	-0.241566636	-0.0214053	-0.35732422	-0.441034179	-0.391504119	-0.25564158	-0.404725703	-0.396736272
Z002E0153	0.395086544	0.539727121	0.637673409	0.715743477	0.336409755	0.514014945	0.48603566	0.662083537	0.666164719	0.464372276
Z002E0154	0.134797914	0.318831131	0.050909235	0.110774837	0.283533743	0.04940621	0.142046915	0.360409459	0.088622227	0.214227508
Z002E0155	0.497902032	0.455638259	0.241751087	0.249152434	0.417107361	0.476717637	0.31358458	0.463136167	0.207306528	0.393119709
Z002E0156	-0.254312764	-0.486101722	-0.396744277	-0.41384647	-0.455708772	-0.405349972	-0.274964259	-0.428890497	-0.085352974	-0.350933001
Z002E0157	-0.323596217	-0.405368347	-0.317396645	-0.612060783	-0.636009754	-0.340822003	-0.380734439	-0.6838263	-0.854487748	-0.525591414
Z002E0158	0.665652544	0.509874363	0.198120784	0.289035209	0.455541536	0.429273891	0.535847357	0.738236891	0.50759852	0.364120818
Z002E0159	-0.051634458	-0.189702703	-0.391482292	-0.256771993	-0.223750242	-0.325145329	-0.292526686	-0.358503604	-0.498809211	-0.161499085
Z002E0160	-0.039921671	-0.074790018	0.200711317	-0.29739805	-0.285415254	-0.160407151	-0.409507564	-0.091502635	-0.084532372	-0.266348418
Z002E0161	0.107194754	0.092039957	0.453951825	0.203410279	-0.145187149	0.068020872	-0.162917576	-0.150434419	0.070959216	-0.014201063
Z002E0162	0.071008988	0.4375892	0.668568777	0.243870174	0.320912838	0.319660737	0.430254788	0.05896911	0.322944762	0.304872079
Z002E0163	0.0651619	0.199359962	-0.10228726	0.377361674	0.311471557	0.421267961	0.269799934	0.454868475	0.068180894	0.314014505
Z002E0164	0.045351472	-0.221173283	0.36255576	-0.247275288	-0.072408638	0.036754012	0.134471988	0.151764226	0.035497477	-0.038609106
Z002E0165	0.224911333	0.686544746	0.442753459	0.47865405	0.306411291	0.490843859	0.375428804	0.557215162	0.312961035	0.50800957
Z002E0166	0.227360372	0.465135122	0.786741844	0.23318348	0.33158392	0.51798627	0.492936119	0.141923008	0.650102506	0.449617834
Z002E0167	-0.026286784	0.345252442	0.576155399	0.040697146	0.306020452	0.235949228	0.074656491	-0.168218637	0.060320616	0.138545275
Z002E0168	0.729329084	0.850580476	0.433926767	0.607319939	0.835835715	0.631107985	0.679151575	0.660548913	1.055123502	0.748635515
Z002E0169	0.811422347	0.52225956	-0.152063765	0.730960028	0.385129005	0.621485178	0.585338458	0.207391382	0.374954824	0.523693603
Z002E0170	-0.585937067	-0.596602719	-0.260414621	-0.363927445	-0.393207556	-0.393413794	-0.574988303	-0.236071347	-0.428774957	-0.526161787
Z002E0171	-0.73342663	-0.387600295	-0.060683935	-0.341093746	-0.456105893	-0.563324989	-0.346464511	-0.650657947	-0.41220185	-0.382797281
Z002E0172	-0.134887641	-0.320340546	-0.123709819	-0.144793795	-0.340931593	-0.395441561	-0.425864772	-0.360483064	-0.080677281	-0.335207871
Z002E0173	0.148091589	0.468327458	0.225982337	0.266687898	0.375793268	0.263331015	0.317177248	0.584083005	0.27963715	0.355784176
Z002E0174	-0.158804536	-0.396719184	-0.759712319	-0.637133898	-0.499754163	-0.537240868	-0.346686723	-0.296398145	-0.336366516	-0.482059838
Z002E0175	-0.017222939	0.253041259	0.548106224	-0.031993562	0.23276627	0.250870518	0.223027397	0.307442718	0.137730764	0.159951174
Z002E0176	-0.172849127	-0.2082433	-0.600408517	-0.3764993	-0.387968556	-0.045371359	-0.185183449	0.208491376	-0.052045623	-0.14761516
Z002E0178	0.165185187	0.218597347	0.426214167	0.244795578	0.169798217	0.380732163	0.059774367	0.404533001	-0.019044824	0.180683105
Z002E0179	-0.438202437	-0.203578892	-0.490201935	-0.437321589	0.087886385	-0.149357344	-0.170619152	0.087065967	-0.049063059	-0.228837221
Z002E0180	-0.1532542	-0.528702332	-0.202467847	-0.290325861	-0.249800575	-0.424040566	-0.404655443	-0.203801433	-0.416653834	-0.495617336
Z002E0181	0.311023772	0.543470349	0.541516912	0.66473158	0.372580842	0.266199484	0.495438466	0.532514819	0.557845382	0.368648874
Z002E0182	0.455142148	-0.172103915	-0.021839176	0.285474496	-0.091453097	0.054016791	0.236813215	-0.149998542	0.199618031	-0.047512761
Z002E0183	0.148634418	0.391752092	0.39415469	0.414184392	0.375371794	0.291335944	0.368858151	0.484763336	0.259364562	0.430244292
Z002E0184	0.56497973	0.606986188	0.476911282	0.414135677	0.699201577	0.487056453	0.441955894	0.37285511	0.710000326	0.419153016
Z002E0185	-1.11814373	-0.757037862	-0.860945808	-0.512000002	-0.453665657	-0.911332522	-0.884804946	-0.840515417	-0.569223108	-0.747659517
Z002E0186	-0.164255141	-0.316915994	0.180551911	-0.051530488	-0.074311295	-0.150232792	-0.215787155	-0.258056768	0.007783905	-0.16324355
Z002E0187	0.062608703	-0.186088164	-0.70960945	-0.014101016	0.049790362	-0.152723964	-0.347706714	0.033741864	-0.030261433	-0.188469886
Z002E0188	0.563774895	0.325869364	0.727910709	0.170769949	0.230111213	0.323133017	0.481884641	0.502118023	0.201051353	0.402199576
Z002E0189	-0.144615513	-0.224831221	-0.190453674	-0.34605355	0.106955931	-0.27166506	-0.184097829	-0.008936465	0.104612417	-0.234679726
Z002E0190	0.254284349	0.00756105	-0.192145152	-0.070082209	-0.043193834	-0.02932345	-0.076507026	-0.218279821	0.001477955	-0.186682268
Z002E0191	-0.217552165	-0.012299419	-0.627264439	0.0106061	-0.161797827	0.060767503	-0.03108102	0.116374957	-0.350434933	-0.083418263
Z002E0192	-0.183645144	-0.149780733	-0.241585056	-0.52323132	-0.16691631	-0.298728707	-0.450265633	-0.086994581	-0.020787814	-0.285778209
Z002E0193	0.234934967	-0.112015435	-0.284714286	-0.193826656	0.065088788	-0.040852675	-0.038549358	0.223333493	-0.014004729	0.049127554
Z002E0194	0.185904684	0.387430871	-0.171995575	0.30367985	0.385109049	0.582733947	0.596909882	0.24094283	0.681651489	0.559916257
Z002E0195	-0.364261657	-0.363744957	-0.681496581	-0.321785069	-0.229642262	-0.247974476	-0.323056793	-0.444201447	-0.330675137	-0.220447309
Z002E0196	0.246150884	-0.09610427	0.045570348	-0.125070582	-0.056150862	-0.032134736	0.102479781	-0.2384477	-0.20015008	-0.017512745
Z002E0197	0.818373105	0.493549118	0.532779258	0.493414048	0.594820268	0.610344538	0.811095949	0.799066821	0.585665315	0.713582456
Z002E0198	0.03962901	0.030633104	0.295831751	0.264643233	0.282588042	0.176350749	0.19550199	-0.083067648	0.147136004	0.192332743
Z002E0199	-0.243281826	-0.047143498	-0.18718698	-0.099477269	-0.123164975	0.060425051	0.042631016	0.121267981	-0.269831635	0.010492807
Z002E0200	0.415023696	0.597214401	0.982768316	0.717873631	0.512857921	0.640758608	0.582336301	0.740282355	0.451833361	0.611777095
Z003E0001	0.261975281	0.40818905	0.850455824	0.211510061	0.053376323	0.177741891	0.235926666	-0.043449848	0.39367738	0.142265754
Z003E0002	-0.742867918	-0.699710617	-0.507317012	-0.922493521	-0.772077792	-0.901741515	-0.744678606	-0.619381739	-1.165665102	-0.759135456
Z003E0003	0.10690795	0.271970895	0.002943027	-0.010844221	0.011882354	0.045176397	-0.087377389	-0.028829051	0.052173511	-0.058262245
Z003E0004	-0.549973421	-0.421537731	-0.594332741	-0.445841439	-0.468284507	-0.448175069	-0.473222792	-0.691850697	-0.628647523	-0.412621615
Z003E0006	0.255562749	0.201107391	-0.257207123	0.395365753	0.403875352	0.430516953	0.270909366	0.685636229	0.36770714	0.35337958
Z003E0007	0.583872254	0.604199729	0.164633679	0.447842869	0.467829375	0.533048576	0.62037126	0.303335199	0.453790785	0.440212429
Z003E0008	-0.134712579	0.000519241	-0.188884746	0.011583904	0.077831166	0.023136524	-0.004297818	-0.226733216	-0.236187357	0.047992115
Z003E0009	0.024710833	-0.03417723	-0.357256177	-0.051902673	0.008132407	-0.143825988	-0.063917412	0.21712002	0.180728386	-0.005472371
Z003E0010	-0.313808926	-0.356954889	-0.751334649	-0.36766926	-0.520475145	-0.487419087	-0.472149226	-0.595065637	-0.27713078	-0.291218372
Z003E0011	0.294851541	0.356635451	0.461547233	0.398490625	0.225952583	0.3201721	0.376941893	0.338725164	0.250954788	0.361265461
Z003E0012	-0.534252928	-0.385627219	-0.670109804	-0.402791481	-0.558119493	-0.399043742	-0.511933303	-0.555938803	-0.743177209	-0.451672279
Z003E0013	0.026001863	0.249335133	0.008335192	0.262839294	0.274470941	0.305215828	0.204923872	0.411599057	0.18769436	0.130302331
Z003E0014	-0.444520516	-0.442806825	0.146504199	-0.278350966	-0.257312913	-0.290551056	-0.251168973	-0.305046918	-0.194570631	-0.359982852
Z003E0016	0.049358222	-0.230761918	-0.649234167	-0.167507273	-0.01863136	-0.133809281	-0.094336125	-0.288357298	-0.189443967	-0.005260041
Z003E0017	0.302828162	0.625790089	0.592661552	0.458393167	0.352869453	0.45208979	0.351161415	0.264426901	0.237689765	0.460085752
Z003E0018	-0.010511661	0.105612268	0.294285581	-0.085204173	-0.141128388	-0.059441098	-0.03409321	-0.198384692	-0.464780378	-0.037097795
Z003E0019	-0.118331704	0.106398152	0.102648415	-0.023060134	0.086980467	-0.10396895	-0.161233585	0.401133063	-0.376162711	-0.198298849
Z003E0020	-0.41442434	-0.278847844	-0.103681331	-0.411498817	-0.484162445	-0.477511492	-0.593579728	-0.796036444	-0.75474422	-0.366881136
Z003E0021	-0.614376105	-0.964004714	-1.222239304	-0.744482819	-0.711382507	-0.655582878	-0.687300714	-0.821613972	-0.788341658	-0.733678155
Z003E0022	0.177365434	0.134479322	-0.136256616	0.080585334	0.192398522	0.020229704	0.022262278	0.002891836	0.324120746	0.049767124
Z003E0023	0.111725622	0.151499801	0.35023284	0.13374284	0.261920629	0.07544098	0.175409847	-0.160537139	0.284250469	0.23914756
Z003E0024	0.151214071	-0.227886001	0.021837226	-0.000472908	0.081140528	-0.066193319	0.085451604	0.418680136	-0.064598853	-0.046583401
Z003E0026	-0.747690592	-0.973578663	-0.67476625	-0.901558538	-0.964236809	-0.843515573	-0.83409646	-1.193693121	-0.469036593	-0.847764255
Z003E0027	0.498606057	0.64171743	0.259747187	0.488482258	0.337513305	0.532325339	0.418739009	0.249040399	0.513547865	0.427918073
Z003E0028	-0.211455393	-0.100479842	0.166129043	-0.300005786	-0.114598043	-0.183569203	-0.207151388	-0.035702418	-0.133058729	-0.364896487
Z003E0029	-0.101969564	0.115366951	0.173914766	0.007374458	-0.124259312	-0.074585334	-0.104683326	0.252075544	-0.05650344	-0.111615496
Z003E0030	0.212448981	-0.206087854	0.26954066	0.08658767	0.053758071	0.088211969	0.085229873	0.284258374	0.131582735	0.179491197
Z003E0031	0.830044529	0.515870986	0.271464233	0.806658382	0.803467751	0.680947628	0.734346794	1.027399265	0.953925259	0.858336424
Z003E0032	0.459862071	0.275665341	0.34517853	0.374092073	0.381034157	0.471040704	0.355018993	0.54415972	0.465546884	0.518866665
Z003E0033	0.209418009	0.132015444	0.635033955	0.217708549	0.28233083	0.319869752	0.210945645	0.158962386	0.146111436	0.363288017
Z003E0034	0.343176417	0.080233656	-0.163959198	0.206180836	0.398618314	0.292477774	0.236413344	0.238340572	0.090708515	0.355497274
Z003E0035	0.497849418	0.568195011	0.145478206	0.410963292	0.40927773	0.49639064	0.399029009	0.693315201	0.157731703	0.370354706
Z003E0036	0.381272424	0.275957153	0.023797205	0.323744941	0.238247237	0.248470678	0.348537148	0.121225295	-0.055851853	0.338920243
Z003E0037	-0.509470663	-0.082286015	-0.186383917	-0.289408826	-0.229140488	-0.288584803	-0.423090743	-0.095212522	-0.470780492	-0.447078292
Z003E0038	-0.180669228	-0.152400907	-0.669454863	-0.20288013	-0.382991579	-0.208935743	-0.200014696	-0.542127542	-0.090806669	-0.341648488
Z003E0039	0.193591068	0.106824995	-0.249137727	0.303939517	0.374540248	0.355434338	0.26978958	0.146228177	0.472037375	0.365759134
Z003E0040	0.320162781	0.212855813	0.350363462	0.387879625	0.441778284	0.441773661	0.390638822	0.296807147	0.366498939	0.48395523
Z003E0041	0.355999329	0.557424197	0.078255469	0.383394759	0.492400774	0.381788363	0.36754603	0.214533851	0.504585734	0.414185592
Z003E0042	0.059904063	0.284879186	0.26259275	0.033112885	0.023903557	-0.02193373	-0.009891534	-0.181316255	-0.100754624	-0.088389857
Z003E0043	0.282193925	0.23710414	0.05792064	0.299356629	0.284767217	0.258961808	0.264699123	0.01247834	0.444236829	0.259282407
Z003E0044	-0.148956206	-1.06E-05	0.204725614	0.027615806	0.050466044	-0.067166444	-0.037859655	0.337427703	0.185098286	-0.165317524
Z003E0045	-0.148181365	0.036927618	-0.113565922	-0.110338527	-0.179107405	-0.129456533	-0.061749182	-0.060813093	0.128731055	-0.045416762
Z003E0046	0.197246634	0.322119505	0.0037762	0.14303203	0.113454178	0.064005876	0.110449946	0.044692673	-0.081464491	0.038319042
Z003E0047	0.499915616	0.340367861	0.941020222	0.575316687	0.393423565	0.494537703	0.549103209	0.328386729	0.43479836	0.654843974
Z003E0048	0.246403438	0.213933597	0.287547448	0.180467725	0.085220785	0.155030247	0.009928439	0.442589917	0.274298425	0.256376578
Z003E0049	0.286755372	0.455225493	0.07195608	0.177738744	0.316881229	0.177342365	0.077574885	0.412097067	0.166470915	0.04366006
Z003E0050	-0.625194529	-0.329546672	-0.757550023	-0.492779926	-0.438443647	-0.504218983	-0.493857821	-0.26120942	-0.382162864	-0.539344819
Z003E0051	-0.100296193	0.226110169	-0.268119573	0.007037194	0.065835509	-0.026743458	-0.03248373	-0.338325309	0.034326231	0.039123734
Z003E0052	0.542218162	0.539000095	0.175570966	0.405275587	0.327311798	0.373842932	0.446318054	0.537175291	0.453017342	0.343979009
Z003E0053	0.260568168	0.260186535	0.008514666	0.25821919	0.272036464	0.158014699	0.247767181	0.368310986	0.080837654	0.084802177
Z003E0054	0.1884939	0.11053348	0.196072829	0.209240609	0.268125029	0.157383995	0.095121384	-0.077911539	0.135595891	0.010044323
Z003E0055	0.224340092	0.275951092	0.55815799	0.228112643	0.241399464	0.225323435	0.23251924	0.428298824	-0.036786934	0.190080702
Z003E0056	-0.342373555	-0.11134371	0.035218501	-0.31425212	-0.295388357	-0.206214603	-0.371763149	-0.098410209	-0.055467757	-0.233268336
Z003E0057	0.07261142	-0.103235522	0.413392405	-0.006473279	0.12230468	0.088371668	0.114376952	-0.224445748	0.22765562	0.08590979
Z003E0058	0.666309797	0.404041631	0.719577258	0.583708215	0.6129321	0.50627993	0.614645662	0.501989074	0.539886979	0.502147338
Z003E0059	-0.351986202	-0.18328838	-0.310332408	-0.413296701	-0.338712847	-0.486783326	-0.352393588	-0.654918031	-0.272759488	-0.329321717
Z003E0061	-0.092803654	-0.34560446	-0.007090944	-0.338819959	-0.199857608	-0.330130108	-0.278086066	0.054744548	-0.200455748	-0.323949502
Z003E0062	0.269129233	0.080741568	0.437557842	0.208287279	0.226269467	0.202986609	0.103582634	0.01804323	0.25632988	0.294252617
Z003E0063	0.056428094	-0.138537713	0.226381628	-0.041461647	-0.003406261	-0.016644073	-0.07725237	-0.270830219	0.100804227	0.08688139
Z003E0065	-0.077696612	-0.006251196	-0.430357165	0.076797457	-0.074811198	-0.04714265	-0.096314147	0.264395187	-0.249892094	0.051329668
Z003E0066	0.018460772	0.147235333	-0.124912815	0.011902594	0.043531566	-0.055515788	0.020399399	-0.316609329	-0.041187908	0.116128246
Z003E0067	0.157317235	0.116441207	0.394752693	0.275629768	0.281025367	0.291829574	0.31543682	0.080806181	0.449862126	0.204819308
Z003E0068	0.313630941	0.359909633	0.439582163	0.217362864	0.301131061	0.203258205	0.189682235	0.477119935	0.42590398	0.193861815
Z003E0069	0.00688335	-0.044955632	0.384059879	0.139745335	0.181606801	0.114036542	0.186607952	0.257348329	-0.082255906	-0.014122775
Z003E0070	0.283790392	0.255922527	0.290959518	0.265013027	0.279785337	0.131546268	0.073762553	0.15627988	0.017621971	0.151432405
Z003E0071	-0.408618356	-0.690969886	-0.693657936	-0.447155007	-0.612030448	-0.489947381	-0.474969678	-0.253475387	-0.736461156	-0.54809831
Z003E0072	-0.159869528	-0.315575152	0.066215479	-0.055592446	-0.089044447	-0.068233157	-0.108387826	-0.070864368	0.128759696	-0.231929187
Z003E0073	-0.128888889	-0.344290551	0.074422668	-0.151202466	-0.090894793	-0.184479567	-0.24112967	-0.315662507	-0.571647902	-0.132063413
Z003E0074	-0.138810372	-0.034194286	0.174958382	-0.068200944	-0.063829289	-0.122558247	0.020848605	0.318454279	-0.163590653	-0.012503206
Z003E0075	-0.158638046	-0.466754455	-0.077022356	-0.243681708	-0.295958995	-0.187611761	-0.20290057	-0.4494261	-0.251948483	-0.294042657
Z003E0076	0.577533683	0.421630865	0.811326194	0.483026967	0.441470522	0.567471459	0.480486942	0.28894558	0.365680356	0.539199389
Z003E0077	-0.312553892	-0.326039321	-0.701417018	-0.476998493	-0.629708605	-0.368894066	-0.452370058	-0.359570693	-0.443085224	-0.30483099
Z003E0078	0.62556455	0.291224065	0.296824527	0.570489735	0.607176719	0.444483042	0.386973884	0.323758891	0.592000467	0.474177167
Z003E0079	-0.153840989	0.172112595	0.409367838	-0.084281715	-0.202847489	-0.065251169	-0.154334804	-0.319458003	-0.007498589	0.019548119
Z003E0080	-0.059424346	-0.225511036	0.228280045	-0.074523058	-0.176240975	-0.065419159	-0.054087311	0.132347346	0.368050048	0.010993483
Z003E0081	-0.384374412	-0.09511056	0.096141987	-0.223508677	-0.198098061	-0.246707934	-0.157198173	-0.051954273	-0.112249041	-0.158058697
Z003E0082	0.253935807	0.20176311	-0.198999925	0.301755318	0.4316912	0.284341619	0.348520051	0.184512051	0.199889004	0.419807022
Z003E0083	-0.821997896	-0.707562094	-0.63762845	-0.764449837	-0.69106202	-0.695782071	-0.746162249	-0.461543498	-0.70990952	-0.692289183
Z003E0084	-0.814547975	-0.959695914	-0.828631487	-0.724205623	-0.893528813	-0.738384352	-0.716161289	-0.96407913	-0.548115911	-0.78149896
Z003E0085	0.107575858	0.031271727	0.459926475	0.01825126	0.109605583	-0.017129926	0.03725105	-0.060853103	-0.084677776	0.007918661
Z003E0086	0.260577642	0.333160841	0.447782233	0.131859628	0.169031612	0.160321949	0.174822343	-0.085716166	0.361858681	0.041931312
Z003E0087	-0.050372379	0.01828965	0.239537999	0.108689797	0.020501518	0.148497545	0.061678091	0.302011222	0.091156699	0.146778396
Z003E0088	0.193760027	0.052125938	-0.372955221	0.080368385	0.225743317	0.174115416	0.168377358	-0.026071121	-0.152919354	0.076580311
Z003E0089	-0.446071045	-0.324423734	0.00384937	-0.493949602	-0.654139425	-0.403554833	-0.597537318	-0.386499219	-0.315005139	-0.654649923
Z003E0090	-0.321248984	-0.107004724	-0.027992434	-0.200889683	-0.270438241	-0.107963875	-0.078350668	-0.46768685	-0.272804207	-0.221053233
Z003E0091	0.623110516	0.560918374	0.572550037	0.592431865	0.582336383	0.463437494	0.617780819	0.778551868	0.274438697	0.453417487
Z003E0092	-0.624318777	-0.637302562	-0.426835612	-0.406187059	-0.207070892	-0.50917052	-0.387313375	-0.499217849	-0.419927417	-0.429684705
Z003E0093	-0.015690338	-0.005484222	-0.169563951	-0.029993628	-0.17164255	-0.017709314	0.016442189	-0.081420353	0.237631027	-0.216751803
Z003E0094	0.195981429	0.128740107	-0.054121547	0.105219743	0.065956165	0.118775863	0.053106355	0.418555922	0.430010193	0.237644985
Z003E0095	-0.417065241	-0.285551769	-0.119031447	-0.509351571	-0.377132249	-0.457633907	-0.517134642	-0.726773476	-0.26407108	-0.405325241
Z003E0096	0.297818018	0.149609813	-0.038858331	0.136675004	0.312961965	0.274432168	0.210344007	-0.124759552	-0.114735116	0.138151766
Z003E0097	-0.31322321	-0.485986034	-0.271459514	-0.427795832	-0.247801333	-0.465868321	-0.293895128	-0.307796077	-0.524720752	-0.353769236
Z003E0098	0.007819137	0.049219466	0.069290926	0.281677522	0.243609761	0.159250547	0.167817295	0.459680394	-0.103579906	0.087387297
Z003E0099	-0.080845524	-0.143815425	0.062395344	0.044770092	0.001020736	0.092018086	0.067947956	0.185690554	0.123957638	0.061996035
Z003E0100	0.260160918	0.161987591	0.356872572	0.147750912	0.029685867	0.105874893	0.234184229	0.18690814	0.193329	0.132856061
Z003E0101	-0.108099664	0.167651873	0.164962857	-0.020813616	-0.013352965	-0.063787366	-0.168011135	0.110095439	-0.306267839	-0.057145914
Z003E0102	-0.517038544	-0.60775456	-0.722528474	-0.455963355	-0.307827807	-0.437605968	-0.380539527	-0.575160062	-0.217537284	-0.466034419
Z003E0103	-0.114896848	0.105830027	0.154831202	-0.117820735	0.026320787	-0.002111846	0.054822441	0.251197995	-0.140968176	0.057518411
Z003E0104	-0.374238392	-0.407626217	-0.210299498	-0.392919278	-0.526988463	-0.49893934	-0.403220289	-0.872986602	-0.184431856	-0.328611169
Z003E0105	-0.07393144	0.179807066	-0.437174474	0.002823898	0.049926656	-0.065752096	-0.010873492	0.249123784	0.142556791	-0.054653405
Z003E0106	-0.471608989	-0.696823888	-0.7540012	-0.442360491	-0.556559622	-0.468842053	-0.581817557	-0.247249918	-0.525148438	-0.586065837
Z003E0107	-0.509337465	-0.351195606	-0.330650952	-0.355758232	-0.384404264	-0.284797888	-0.327653041	-0.520979402	-0.412745371	-0.361761385
Z003E0108	-0.347172959	-0.377130871	-0.041982742	-0.298295648	-0.498854939	-0.342303717	-0.449571928	-0.649355778	-0.576143678	-0.454833163
Z003E0109	0.536830856	0.684120107	0.216092657	0.466110998	0.568852635	0.459427359	0.461804414	0.201604167	0.427654074	0.458361789
Z003E0110	0.86872702	0.602366654	0.65977608	0.669055177	0.780107138	0.681861582	0.839440052	0.553497955	0.613275356	0.727735587
Z003E0111	-0.185008563	-0.091723585	-0.074001726	-0.087118057	-0.04467392	-0.0629578	-0.061445775	0.290909697	-0.202939877	-0.061676266
Z003E0112	0.446516641	0.323194702	0.132331249	0.250061532	0.236649576	0.281273812	0.478065142	0.536603939	0.289884389	0.344975958
Z003E0113	-0.739577147	-0.972553763	-0.921456001	-0.828067966	-0.855828444	-0.892474142	-0.840500586	-0.79041275	-0.823748839	-0.873134059
Z003E0114	0.461558509	0.378820013	1.127117337	0.493366127	0.670797813	0.530559088	0.61253064	0.517031369	0.769218801	0.529252569
Z003E0115	0.026181291	-0.210130504	0.135328644	-0.079528322	-0.079146047	0.009815599	-0.034261302	0.159637003	0.113044275	-0.106911066
Z003E0116	0.190618446	0.292443993	-0.052464006	0.274375903	0.15539866	0.346034024	0.368815473	0.132396092	0.177251425	0.381332514
Z003E0117	-0.076790402	-0.301704	0.001306625	-0.122972543	-0.0591302	-0.18589028	-0.161717515	-0.354904175	-0.210893315	-0.123093908
Z003E0118	0.361118639	0.320399682	0.170508831	0.184025913	0.114997467	0.253238537	0.25269708	0.350904267	0.339256568	0.417021818
Z003E0119	-0.065528976	-0.170469351	-0.139903692	0.011047376	0.17910757	0.002977889	0.007651855	0.061069627	-0.091269368	0.00145344
Z003E0120	-0.477868204	-0.311748418	-0.075466579	-0.499109816	-0.335122729	-0.431216721	-0.500922977	-0.339583991	-0.200638947	-0.576053057
Z003E0121	0.02224617	-0.369057331	0.058981659	-0.203407082	-0.207134144	-0.172500984	-0.206040737	0.190377958	-0.224260709	-0.052471567
Z003E0122	-0.698119968	-0.472499909	-0.987639017	-0.580563861	-0.497872792	-0.554532218	-0.50130053	-0.707963999	-0.75981359	-0.615298829
Z003E0123	0.391120505	0.292745108	0.20481172	0.261011357	0.177458867	0.397906234	0.42158757	0.423814891	0.485260967	0.390461215
Z003E0124	0.30427642	-0.004769415	-0.16333017	0.224480166	0.009914197	0.234800848	0.182924199	-0.051833826	0.467505921	0.049195292
Z003E0125	-0.925659251	-0.780661982	-0.4044134	-0.776613178	-0.851668084	-0.824780344	-0.656980958	-0.583844294	-0.925531129	-0.626563857
Z003E0126	0.299721204	0.412902317	0.227344459	0.344316872	0.486240689	0.450967701	0.369384672	0.523811865	0.251795352	0.292977745
Z003E0127	0.095468115	0.161275412	-0.217248699	0.017367992	-0.055262405	-0.063910647	-0.091702279	0.16693511	0.031777843	-0.059317716
Z003E0128	-1.070288848	-1.093323478	-1.234459391	-0.950820379	-1.095551679	-0.989128797	-1.048810521	-1.226813817	-1.038257415	-1.034626711
Z003E0129	0.352535833	0.539976449	0.138623936	0.525009874	0.314609135	0.385345035	0.511784571	0.107579194	0.166131546	0.342403111
Z003E0130	0.478033474	0.355560412	0.018950302	0.326052586	0.442395779	0.412274422	0.344862231	0.031786743	0.462368972	0.399721248
Z003E0131	0.221702329	0.356450069	0.982985114	0.336121152	0.221802433	0.270027602	0.262202816	0.252885285	0.526339429	0.393232213
Z003E0132	0.026198117	0.039193445	0.634405693	0.169870436	0.197115004	0.275692545	0.276360709	-0.156906009	0.354957004	0.206802888
Z003E0133	-0.08357492	0.185543705	0.329182181	0.028175855	0.057952659	0.027552134	0.042736069	-0.190430024	-0.034660441	0.040866115
Z003E0134	-0.601226355	-0.335279101	-0.167660613	-0.329933123	-0.481161597	-0.371072096	-0.387886239	-0.280600065	-0.55534701	-0.373483398
Z003E0135	0.135225814	0.281001799	-0.080173783	0.263140437	0.120455897	0.118013343	0.194479225	-0.035766612	0.334554622	0.250571567
Z003E0136	0.000860196	0.467175975	0.536359971	0.224458744	0.220492755	0.155118105	0.123396446	-0.134108118	0.236156132	0.093040642
Z003E0137	0.656487009	0.348797298	0.813279801	0.554439439	0.514087455	0.578942422	0.616801986	0.831593339	0.490873348	0.525344316
Z003E0138	-0.137584346	0.082653134	0.459812329	-0.017538997	0.06773116	-0.015055611	0.096901772	-0.291106607	0.278879978	-0.028497807
Z003E0139	0.387231782	0.192439231	0.121315588	0.318357045	0.372454511	0.291261409	0.107406456	0.567065297	-0.026771437	0.135549868
Z003E0140	-0.478602528	-0.244682952	-0.318417284	-0.457790557	-0.455407153	-0.396017429	-0.519371479	-0.749899964	-0.404702027	-0.3420739
Z003E0141	-0.086591509	-0.085833308	-0.379432196	-0.10065453	-0.133165864	0.036458568	0.013572764	-0.237201755	-0.032764555	-0.145738736
Z003E0142	0.171227202	0.497269456	0.308631568	0.337354154	0.2756251	0.257238232	0.196576987	0.551817574	0.463301657	0.240032875
Z003E0143	-0.165236198	-0.348493227	-0.459453034	-0.201776969	-0.325203023	-0.292140423	-0.217936526	-0.041978854	-0.499229971	-0.161917805
Z003E0144	0.075907744	0.375390086	0.308492502	0.213325719	0.244881699	0.236166994	0.18280979	0.338069146	0.311499824	0.362120575
Z003E0145	-1.482244483	-1.342165919	-1.285779648	-1.435788918	-1.261099743	-1.459494511	-1.470281771	-1.489682318	-1.700745275	-1.484174717
Z003E0146	-0.058233944	-0.171154811	0.172017607	-0.056376269	-0.101372153	0.002513849	0.044358482	0.088379113	-0.043122435	-0.084255568
Z003E0147	0.123112385	-0.107756299	-0.258459104	0.063176268	0.086361855	0.016544705	0.057002912	0.532842693	0.291389744	0.079723791
Z003E0148	0.128419326	0.247016988	0.755897918	0.389448401	0.268966338	0.293592848	0.298938229	0.534264686	0.44600549	0.229847914
Z003E0149	0.241871353	0.581045724	0.828019495	0.344060929	0.403459356	0.306711848	0.222572992	0.452204493	0.152560062	0.278211704
Z003E0150	-0.284522547	-0.7631331	-0.904251598	-0.532971237	-0.55749977	-0.47033432	-0.467984778	-0.225668413	-0.26614936	-0.487195379
Z003E0151	-0.162054814	0.163616931	-0.461865045	-0.057707682	0.025524217	-0.140643079	-0.11632905	-0.186473544	0.134206187	-0.170840195
Z003E0152	0.208576835	0.366954759	0.248161643	0.178391842	0.157359945	0.194384138	0.264931533	-0.143471888	0.238048049	0.079657016
Z003E0153	-0.011550425	0.017781409	-0.408828587	-0.077401675	0.135564474	-0.171411663	-0.116871212	0.158947631	-0.128820927	0.035613803
Z003E0154	0.763029377	0.916302389	1.147949163	0.830414903	0.801349323	0.815629522	0.861318672	0.750983297	0.774458365	0.844661456
Z003E0155	-0.724967222	-0.760771219	-0.899022356	-0.580135543	-0.519450057	-0.495266424	-0.577734584	-0.666265028	-0.69889359	-0.648642655
Z003E0156	-0.163109611	-0.465208016	-0.103631053	-0.274553637	-0.09853773	-0.280843124	-0.14951099	0.09848257	0.030066676	-0.092160822
Z003E0157	0.155501694	0.095689162	-0.0949378	0.067463681	-0.060890137	0.105589266	0.151327983	0.118301671	0.128024834	0.156087927
Z003E0158	-0.164394183	-0.114498828	-0.458947536	-0.117708774	-0.010742822	-0.114497528	-0.101646416	0.020803047	0.140766256	0.041467507
Z003E0160	0.596215609	1.026797125	0.621882881	0.751294695	0.77053991	0.876798028	0.888403371	0.963757483	0.59158943	0.764208685
Z003E0161	0.126511496	0.004545121	0.069981894	0.085897879	0.083563016	0.085766762	-0.057603703	0.197755635	-0.197648378	0.014545562
Z003E0163	0.294712832	0.487180663	0.105984397	0.124541143	0.212240109	0.286835499	0.224626009	-0.123543782	0.352072227	0.072243074
Z003E0164	-0.358560241	-0.656124515	-0.96547708	-0.35876465	-0.525133293	-0.45701012	-0.291065745	-0.651091307	-0.054996108	-0.490306585
Z003E0166	0.319600985	0.186224027	0.449035225	0.236693406	0.181415402	0.255395833	0.151771036	0.099979951	0.445175268	0.270740746
Z003E0167	0.316433055	0.30129842	0.413531429	0.386474895	0.501783794	0.465652679	0.327193287	0.358168816	0.264867157	0.470617876
Z003E0168	-0.252507565	-0.369058674	-0.367028558	-0.39886987	-0.445960302	-0.438172757	-0.332079787	-0.610224418	-0.445107412	-0.281931825
Z003E0169	0.220743589	0.18589761	0.271747316	0.281480487	0.267207235	0.335333026	0.220517677	0.52347186	-0.059191065	0.365258653
Z003E0171	0.130711778	0.097734583	-0.087963866	0.029045758	0.209649927	0.120205564	0.099593085	0.218729252	0.136311249	0.257226262
Z003E0172	0.286835134	0.128603337	0.644442543	0.2274443	0.289384531	0.204553419	0.217472286	0.436616946	0.256509573	0.279966612
Z003E0173	0.193895926	0.36165093	-0.054466279	0.193214932	0.089330374	0.22090759	0.210946567	0.439951417	0.39618688	0.159520559
Z003E0174	0.797923011	0.605485893	0.924119078	0.781021272	0.696620987	0.736104936	0.750586171	0.583338248	0.612945779	0.75016204
Z003E0175	-0.168262059	-0.008001171	-0.426144749	-0.20982245	-0.303707631	-0.176536721	-0.376078129	-0.38641127	-0.282976557	-0.33696128
Z003E0176	-0.147003406	-0.107855955	0.194689198	-0.0846775	-0.185017022	-0.099545351	-0.130918804	0.005782159	-0.316950995	0.038099363
Z003E0177	0.06961726	0.174316139	0.08689356	-0.080903113	-0.10090152	0.072092957	0.131931137	-0.405890099	0.204121499	-0.07891362
Z003E0178	0.206702327	0.226512242	0.396446033	0.148200167	0.035655214	0.123501943	0.261044068	0.475422652	-0.052057968	0.274990789
Z003E0179	0.128803742	-0.002615672	-0.239961467	0.178401938	0.240593456	0.062902398	0.239023261	0.480107901	0.328959781	0.089321717
Z003E0180	-0.145110291	-0.316155286	0.140687239	-0.12479269	-0.359423382	-0.085277028	0.008829285	0.089657993	0.26787452	-0.160687
Z003E0181	-0.373467222	-0.409271219	-0.547522356	-0.228635543	-0.167950057	-0.143766424	-0.226234584	-0.314765028	-0.34739359	-0.297142655
Z003E0182	0.189348073	0.226339665	0.328161909	0.103864144	0.047453411	0.048717195	0.108055329	0.450209043	-0.033591279	0.051314216
Z003E0183	-0.40123944	-0.61605862	-0.889007094	-0.540760136	-0.328675198	-0.491454198	-0.393709387	-0.120739518	-0.420216624	-0.597899793
Z003E0184	0.005119158	-0.068625902	0.385208782	0.067353818	0.086147118	0.083351456	0.045582653	0.355237974	0.020873046	0.120716956
Z003E0185	-0.474279896	-0.735017476	-0.414813721	-0.616751773	-0.757333567	-0.630389928	-0.576434039	-0.690132088	-0.690916936	-0.663677985
Z003E0186	0.147488273	0.222667666	0.427868113	0.204379945	0.159667866	0.235558082	0.39360658	0.46657474	0.440809437	0.339980194
Z003E0187	0.367940046	0.130422254	-0.040567728	0.21460969	0.274890855	0.15329141	0.216913593	0.024314757	0.179929772	0.157841463
Z003E0188	0.092013802	-0.091243227	-0.202203034	0.055473031	-0.067953023	-0.034890423	0.039313474	0.215271146	-0.241979971	0.095332195
Z003E0189	0.217975439	-0.048576665	0.377074866	0.124124804	0.019668526	0.137812638	0.128965712	-0.067013789	0.280792248	0.122547089
Z003E0190	-0.139814048	-0.110848458	-0.448818307	-0.015258513	-0.059491874	-0.005025768	-0.027086548	0.19412481	0.144618704	0.045526222
Z003E0191	0.00100385	0.244220577	-0.215394038	0.025663772	-0.004700738	0.13945805	0.21024845	-0.292704185	0.466326635	0.222445831
Z003E0192	0.309297198	0.481249673	0.573606966	0.294305536	0.312061463	0.303080515	0.255653127	0.035879459	0.48038662	0.250398032
Z003E0193	-0.374134637	-0.428063447	-1.002647352	-0.516927624	-0.496756414	-0.544803453	-0.500199108	-0.55363757	-0.740905445	-0.4237461
Z003E0194	-0.078064654	0.149443255	-0.474651825	0.051073921	0.140292126	-0.007152159	0.130315124	0.302683563	-0.019902592	-0.090964092
Z003E0195	-0.264441014	-0.122288214	-0.464898359	-0.310386049	-0.392479026	-0.294755717	-0.29270298	-0.584500015	-0.675222249	-0.156281286
Z003E0196	0.11968682	-0.197775946	0.090733901	0.061627474	0.060244944	-0.04451515	-0.106153418	-0.169109272	0.082740987	-0.094386498
Z003E0197	0.257518742	0.032859416	0.19057011	0.148168547	0.077068875	0.279069638	0.097411412	0.411873215	0.358835059	0.153588346
Z003E0198	-0.022036669	0.130163656	0.24346696	0.083272986	0.172906234	0.093639967	0.024918937	-0.314380445	0.326932667	0.1307235
Z003E0199	-0.30870336	-0.331535445	-0.534903975	-0.36017436	-0.167728507	-0.252802633	-0.44842788	-0.074386773	-0.474278381	-0.397775593
Z003E0200	-0.018038379	0.180883531	0.248331768	0.056325193	0.128940948	0.08988886	0.090389718	-0.250664331	-0.220467917	0.303543651
Z004E0001	0.093212874	-0.348450086	-0.459173016	-0.228201167	-0.395009423	-0.17486782	-0.302174245	0.114571599	-0.085145941	0.038387175
Z004E0002	0.421888012	-0.025226574	0.518283101	0.321068795	0.421687107	0.507937765	0.299925944	-0.01009426	0.079451197	0.270084514
Z004E0003	-0.430190929	-0.538882297	-0.657546548	-0.689922536	-0.597604173	-0.51455687	-0.299841703	-0.286436282	-0.26477246	-0.271394918
Z004E0004	0.963330773	0.630173168	0.094995472	0.887496162	0.664104945	0.701261632	0.829082532	0.63217396	0.860677813	0.673569974
Z004E0005	-0.803111339	-0.862751277	-1.000736426	-0.985760446	-0.899189733	-0.578997256	-0.803149717	-0.646504685	-0.810079069	-0.878361959
Z004E0006	0.601710329	0.337853218	0.756671223	0.383233093	0.354064672	0.505013773	0.509290532	0.433307543	0.646658337	0.530324651
Z004E0008	0.770146384	0.956531528	0.216535983	0.785793158	0.693739315	1.029422942	0.636964654	0.436325822	0.77638308	0.841440269
Z004E0009	0.711760855	0.472019702	1.11021769	0.428135526	0.83761036	0.736614772	0.672640596	0.638835181	0.744196711	0.808782057
Z004E0010	0.507472887	0.745229824	0.575061047	0.366591381	0.564503967	0.751489599	0.306637577	0.004310868	0.657706017	0.278903973
Z004E0011	0.469093169	0.309535162	0.264042469	0.439821244	0.39113412	0.783487666	0.48970725	0.424373337	0.684043102	0.417026504
Z004E0012	-0.152627292	0.10036492	-0.509633796	0.122244335	-0.322177755	0.086881542	-0.044393078	0.011297256	0.192735232	0.082817498
Z004E0013	0.352872413	0.288927371	-0.319837608	0.072548221	0.099204217	0.177959537	0.189203407	0.199049663	0.360180779	0.295099799
Z004E0014	0.66649197	0.719299796	0.157521556	0.14373315	0.185608129	0.089659531	0.310995648	0.180211088	0.258566924	0.562031053
Z004E0015	-0.243168912	-0.055275705	-0.065600254	0.426711007	0.091491685	0.192736242	0.00950919	0.399381815	-0.015180294	-0.056261151
Z004E0016	0.312878822	-0.044629148	0.486422533	-0.006872819	0.058850066	0.300146027	0.084706461	0.413980837	-0.069736959	0.035871558
Z004E0017	-0.544163217	-0.74069969	-0.260262948	-0.948412993	-1.027929911	-0.92474429	-0.729202538	-0.961213083	-0.740145079	-0.652944006
Z004E0018	-1.023035113	-0.997651693	-1.434453605	-1.060408735	-0.973609852	-1.025910161	-1.23495951	-1.465369071	-1.011572457	-1.261928402
Z004E0019	0.588438099	0.310786443	0.366488138	0.870331532	0.745856826	0.755042593	0.471001782	0.192127498	0.421888467	0.560714503
Z004E0020	-0.75095734	-1.208315332	-1.440009638	-1.214583158	-0.954113334	-1.048425988	-0.896785413	-0.964566994	-0.907033802	-1.137046304
Z004E0021	0.352953096	0.576478465	0.655489172	0.567732787	0.394312269	0.653238261	0.472120763	0.378670636	0.289477459	0.186627592
Z004E0022	-0.793295288	-0.76458214	-1.031853414	-0.457227835	-0.74036533	-0.662058262	-0.8212583	-0.494781882	-0.609670197	-0.757089887
Z004E0023	0.456896966	0.145124967	0.756815794	0.242348398	0.134240751	0.37451442	0.310599113	0.171634453	0.512109291	0.124415995
Z004E0024	0.01915692	-0.025602641	0.519907969	0.110580588	0.258065309	0.301867345	-0.040773442	-0.131865094	-0.0886744	0.080897019
Z004E0025	0.0394121	0.161855156	0.19680869	-0.035290393	0.180136376	0.1718606	-0.031798728	-0.174593105	-0.212970005	-0.182055647
Z004E0026	0.224466782	-0.282903095	-0.325559582	-0.302926167	-0.177428507	0.089372913	-0.242183749	-0.050200713	-0.110796026	-0.257903902
Z004E0027	-0.517620319	-0.449699872	-0.406640247	-0.227829202	-0.30753818	-0.643753699	-0.390822863	-0.324355319	-0.503465756	-0.314099424
Z004E0028	0.291907551	0.050689915	-0.038619024	0.481909146	0.025425584	0.198233673	0.185050725	0.267113361	0.430640938	0.478829494
Z004E0029	-0.03169901	-0.197094821	0.148740191	-0.106076068	0.030844584	-0.205204521	-0.104410689	0.183676474	0.130751874	-0.072461956
Z004E0030	0.264976194	0.515063938	-0.105031833	0.394297781	-0.040073562	0.258597074	0.116583255	0.268722909	0.289423105	0.425796472
Z004E0031	0.139315263	0.429016807	-0.017063519	0.386400808	0.354823868	0.304131788	0.128336199	-0.069339691	0.223582506	-0.150715186
Z004E0032	0.344448886	0.347255234	0.3648982	0.254054167	0.239499668	-0.0002095	0.220102626	0.26654399	0.176210833	0.24170173
Z004E0033	0.594658145	0.904129861	0.408819448	0.746213181	0.903949506	1.08468461	0.700748134	0.892449566	0.757784487	0.660739417
Z004E0034	-0.064468016	-0.346178266	-0.215346273	-0.479133295	-0.327052879	-0.255714897	-0.203690079	-0.240328986	-0.277806265	-0.379839007
Z004E0035	-0.558285553	-0.230272951	-0.521451302	-0.721543276	-0.325039277	-0.555308297	-0.454490958	-0.185097671	-0.189152789	-0.540028039
Z004E0036	0.194866913	0.248368429	0.087185208	0.746939666	0.643811896	0.199661163	0.524234821	0.668555761	0.38370008	0.362750192
Z004E0037	-0.260032144	-0.130233306	0.096389338	-0.361497717	-0.175213223	-0.074246908	-0.261421346	-0.11054032	-0.539972388	-0.501336739
Z004E0038	-0.552186197	-0.659682559	-0.649260438	-0.830710867	-0.896372617	-0.954016299	-0.647956571	-0.904019554	-0.90601384	-0.809815696
Z004E0039	-0.241219912	-0.321275627	-0.462356751	-0.111720936	0.037913582	-0.229302286	-0.087874204	-0.067976411	-0.237628369	-0.190288047
Z004E0040	-0.400303862	-0.261454047	0.292135308	-0.32724013	-0.128487822	0.272168634	-0.109136424	0.12729841	-0.182156153	0.201812844
Z004E0042	-0.204577679	-0.579889204	-0.065766292	-0.246835591	-0.606590253	-0.604359427	-0.412480924	-0.711022197	-0.336698146	-0.455604527
Z004E0043	0.041280789	-0.030179563	0.468721242	0.102249669	-0.02626041	0.048268237	0.03036646	0.207045414	0.263615528	0.265969524
Z004E0044	0.443332532	0.53226603	0.165322802	0.229787245	0.681291359	0.396852512	0.585570347	0.462538353	0.447061976	0.418095431
Z004E0045	0.242045958	0.325395668	0.9617106	0.504195554	0.366960912	0.099644359	0.356511313	0.617205488	0.243011075	0.311286801
Z004E0046	1.11717931	0.471551155	0.450435902	0.483400258	0.974947039	0.997632068	0.857126519	1.067458271	0.789323668	1.07488283
Z004E0047	0.122226945	-0.066502917	0.29619229	0.270072955	-0.180471973	-0.31080306	0.123033058	-0.061070457	0.194237554	0.033140639
Z004E0048	-0.627786099	-0.171726255	0.012719593	-0.507264233	-0.755105068	-0.403780891	-0.541865473	-0.637784803	-0.604887748	-0.695508681
Z004E0049	0.371427741	0.360856819	0.593405744	0.148213719	0.007514458	0.214317039	0.025080768	0.461860288	0.09621144	0.158692895
Z004E0050	-0.506307077	-0.864996668	-0.342627499	-0.41872307	-0.460768029	-0.519218349	-0.669280539	-0.816807744	-0.513146252	-0.44955967
Z004E0051	0.575790263	0.739264212	1.146525248	0.891277109	0.988167607	0.669308032	0.814129484	0.536459983	1.005142545	0.949545931
Z004E0052	0.194205303	0.379169818	0.106557167	0.233972388	0.326182479	0.299274569	0.238986109	0.32994073	0.286393904	0.108585947
Z004E0053	0.193827467	0.335285874	0.159407319	0.366926217	0.365268492	-0.049208197	-0.060461775	-0.063526293	0.175860412	-0.160758704
Z004E0054	-0.831606963	-0.557314953	-0.787020682	-0.462861178	-0.572565302	-0.285516267	-0.485801041	-0.533797297	-0.419232162	-0.704696424
Z004E0056	0.544080772	0.739883232	0.917641047	0.353994724	0.636893174	0.570797257	0.356727536	0.337450629	0.633444648	0.234300579
Z004E0057	-0.148021181	-0.071126256	0.185610155	0.155037007	-0.010512178	-0.259277276	-0.033458716	0.131360543	-0.180601408	-0.201223798
Z004E0058	0.204644387	-0.281120873	-0.367312806	0.042430512	-0.084401822	0.276151042	0.069905806	-0.141023127	-0.161680776	-0.110984447
Z004E0059	0.327858875	0.787202567	0.655594865	0.499687529	0.358191782	0.234493545	0.518559612	0.806419119	0.764791625	0.427544616
Z004E0060	-0.252082006	-0.458652455	-0.194465092	-0.713045569	-0.619344602	-0.715119068	-0.726986714	-0.792878074	-0.833853421	-0.430225561
Z004E0061	0.407067377	0.38131942	0.813422176	0.498967879	0.647617185	0.200975188	0.510398136	0.800295314	0.684039726	0.628188022
Z004E0062	0.219168771	-0.111504354	0.245267976	0.258885909	-0.001681062	-0.009548728	0.035962527	0.075189996	-0.142088861	0.154795454
Z004E0063	0.195360395	-0.032775869	-0.016931403	-0.339974148	0.130929935	0.022593898	-0.024130746	0.352916206	0.234625049	0.336145998
Z004E0064	-1.126696174	-1.072596278	-0.821900532	-0.647796473	-0.549155307	-0.523741412	-0.7021377	-0.833868359	-0.898444712	-0.876908181
Z004E0065	0.129672684	0.262533249	0.357936433	0.01908345	-0.042742348	-0.074858031	0.227857762	0.126306096	0.068752437	0.246390592
Z004E0066	-0.172256957	-0.470569447	-0.547324533	-0.613132456	-0.494834831	-0.135153868	-0.20802288	-0.113856631	-0.493594505	-0.317454417
Z004E0067	-0.323392299	-0.009765263	0.064617156	-0.20077104	-0.280503136	-0.682663912	-0.161560877	-0.233701432	-0.257686069	-0.30835305
Z004E0068	-0.388337804	-0.567152467	-0.798406864	-0.730379081	-0.303947872	-0.24702993	-0.422053288	-0.383142097	-0.482053699	-0.603491881
Z004E0069	0.798217049	0.997213687	0.774494975	1.289624597	0.937385393	0.853699381	1.049227455	1.120948681	1.255694341	1.189777774
Z004E0070	0.245239549	-0.117484219	-0.224961685	0.120396977	0.349078365	0.324696872	0.200042397	0.193138767	-0.041266692	0.351589644
Z004E0071	0.104894984	-0.403325205	-0.350191987	-0.248823269	-0.282493181	0.159708181	-0.135841935	-0.207603625	-0.348373355	-0.08205932
Z004E0072	-0.058820935	0.268001013	-0.116761211	0.385877901	0.308576114	0.175129155	0.068448388	-0.24809107	0.129764453	-0.066577663
Z004E0073	0.003890042	0.253761267	0.19214874	-0.184066714	-0.172637858	0.293746132	-0.037982862	0.189223193	0.2754238	0.085562398
Z004E0074	-0.246015553	0.294075937	-0.243250015	0.054684188	0.165123551	0.240760997	0.080836131	-0.155411496	0.060708703	0.212215378
Z004E0075	0.429929241	0.033074155	-0.51789681	0.138852462	0.033398485	-0.117194484	0.043827606	-0.186343473	-0.230219249	0.292203099
Z004E0076	-0.15573978	0.171023487	-0.185303427	0.181220105	0.055299582	-0.306094569	0.041444348	-0.212941993	-0.0655691	-0.000427892
Z004E0077	-0.106854565	0.159328291	-0.440384577	-0.175178063	-0.194147273	-0.650976597	-0.281815449	-0.14251911	-0.126368393	-0.408793113
Z004E0078	0.282500608	0.184795139	-0.063725907	-0.05981622	-0.232750477	-0.052711215	0.073165431	0.088068415	-0.163148039	0.221479899
Z004E0079	0.208147669	0.165831262	-0.346454139	-0.025574535	0.108664442	0.254995654	0.116388668	0.141543272	0.117565328	0.325958996
Z004E0080	-0.369704937	-0.223206362	0.139402585	-0.349753971	-0.258696333	-0.496496457	-0.484143573	-0.675486826	-0.461591441	-0.614345695
Z004E0081	-0.595631309	-0.827809913	-0.851013136	-0.757546228	-0.366560359	-0.369128783	-0.528361385	-0.60869317	-0.776111204	-0.534880744
Z004E0082	-0.133084341	-0.362415639	0.103900992	0.038588887	-0.136319976	-0.083808939	-0.08028705	0.098033091	-0.364164845	-0.035498513
Z004E0083	-0.025506261	0.132878689	0.422430067	-0.137445998	0.251379461	0.235300549	0.232087989	0.375594668	0.209127724	-0.017685483
Z004E0084	-0.205717719	-0.256743775	-0.677802828	-0.389099306	-0.146178794	-0.498134687	-0.337626063	-0.071863821	-0.145574793	-0.259220126
Z004E0085	0.702715738	0.158841703	0.311411627	0.440743526	0.681135174	0.843740605	0.590441221	0.288813019	0.348111257	0.616974031
Z004E0086	0.332946297	0.062119307	-0.261321175	0.457575528	0.020489581	0.300440108	0.236256845	0.500652109	0.0272414	0.074569696
Z004E0087	0.009830342	0.259338695	0.025340511	0.056915806	0.208415844	-0.163454391	0.145788255	0.098805296	-0.061512886	0.239873802
Z004E0088	0.066282328	-0.04987312	0.517608689	0.026892279	0.151578588	0.236193148	0.351781573	0.437078336	0.149629101	0.051723024
Z004E0089	-0.219170532	-0.161371283	-0.353565976	-0.091186338	-0.166501268	-0.387286628	-0.139024987	0.172345718	0.015135337	-0.30267444
Z004E0090	-0.324938531	-0.090012814	-0.038570515	-0.611778962	-0.545716615	-0.289148775	-0.322493483	-0.255322416	-0.371921472	-0.304749065
Z004E0091	-0.385839601	-0.228189036	-0.804626828	-0.428715213	-0.492445724	-0.204183049	-0.33823679	-0.213406995	-0.487931805	-0.318505999
Z004E0092	0.263818143	-0.037384727	0.298167639	0.328854711	-0.011565839	0.185726875	0.043967947	0.222266526	0.062325406	-0.051705918
Z004E0093	-0.76327858	-0.327374275	-0.877955303	-0.602343778	-0.706451231	-0.754610691	-0.428154896	-0.622377213	-0.320628045	-0.400944763
Z004E0094	0.152847255	0.037242564	0.269550898	0.137789215	0.000742879	-0.260144098	-0.03520317	-0.226732093	-0.197369947	0.036470658
Z004E0095	-0.377529859	-0.30459462	0.246664297	-0.174891544	0.055865126	0.087007857	-0.250527429	-0.085629022	0.123723503	-0.035768818
Z004E0096	-0.028948842	-0.047169302	0.045710847	0.071599168	0.097741191	-0.226706353	0.160406413	0.07141125	0.298029745	-0.067008945
Z004E0097	0.313316146	0.323831628	0.92916253	0.786943667	0.410066912	0.540379335	0.528244246	0.432181485	0.727300948	0.683106755
Z004E0098	0.563730022	0.399315123	0.53177951	0.480170012	0.5824326	0.513630667	0.47866179	0.57805951	0.437722654	0.264106018
Z004E0099	-0.066345457	-0.775233502	0.049908561	-0.288522404	-0.620552129	-0.50728962	-0.298566301	-0.575383294	-0.415583659	-0.039691551
Z004E0100	0.280520586	-0.072964172	0.61114398	0.384942194	0.028000157	0.021435939	0.096437434	0.392858007	0.174085631	-0.176617681
Z004E0101	0.068760681	-0.395604527	-0.065099727	-0.329342548	0.010200077	-0.483682803	-0.387775758	-0.462506647	-0.255307827	-0.431031831
Z004E0102	-1.749102181	-1.735210427	-1.852088185	-1.577279479	-1.660969428	-1.784201761	-1.604317736	-1.251364779	-1.759023211	-1.384691021
Z004E0103	-0.089912439	0.601556809	0.626328032	0.305725929	0.393290232	-0.054313257	0.347413681	0.639276044	0.100852344	0.176153509
Z004E0104	-0.938522959	-0.461015706	-0.500748327	-0.829375488	-0.624561911	-0.56557378	-0.834457745	-0.464398415	-0.922989301	-0.717792354
Z004E0105	-0.750830317	-0.67249746	-0.518875873	-0.307557962	-0.56048553	-0.1982053	-0.422349067	-0.631789099	-0.36155464	-0.589263446
Z004E0106	0.01315846	0.285240275	0.132242456	0.118004499	0.338673955	0.325406	0.204052341	0.062085441	0.072989773	0.33197642
Z004E0107	0.699668537	0.395050505	0.810878016	0.741413819	0.765106689	0.698589201	0.683246186	0.338873324	0.481224039	0.692019675
Z004E0108	1.172110644	0.900392711	1.09992798	1.016360026	0.902050729	1.296448934	1.16908988	0.855140301	1.108108913	0.945985781
Z004E0109	-0.662545761	-0.893934024	-0.426202613	-0.768654496	-0.600187441	-0.63395424	-0.853522633	-0.698921545	-0.510867112	-0.774133726
Z004E0110	0.654450166	0.541800766	0.780821955	0.83361788	1.020479931	0.770075313	0.943089647	0.461395093	0.645972955	0.739789112
Z004E0111	-1.120854385	-0.5048535	-0.805987848	-0.691466106	-0.76871769	-0.37768705	-0.789811411	-0.977349433	-0.657210929	-0.464232687
Z004E0112	-0.204300267	0.172860748	-0.162904702	-0.112573955	-0.057628741	-0.263915357	-0.167601975	-0.19310994	0.250680864	-0.155164401
Z004E0113	-0.106012644	-0.003149275	-0.202643477	-0.422449897	-0.062865867	-0.299637863	-0.360660108	-0.482990223	-0.17947903	-0.340935446
Z004E0114	0.572425856	0.948605383	0.432418745	0.688189934	0.800460094	0.482754484	0.601979058	0.890079151	0.627397482	0.546918806
Z004E0115	0.539769553	0.667912023	0.239314137	0.298796337	0.147019129	0.265621696	0.43287735	0.63260916	0.361783309	0.265012104
Z004E0116	0.413445369	0.215167102	0.722088122	0.249927408	0.438421643	0.505352372	0.383544423	0.472434071	0.341168705	0.358551011
Z004E0117	0.503971738	0.632589176	0.075039649	0.227612041	0.011312867	0.24005486	0.26701579	0.616825284	0.464624447	0.295442007
Z004E0118	0.163682631	0.434805525	0.227162781	0.408785301	0.235009804	0.364539921	0.293580228	0.45975539	0.030064214	0.125660515
Z004E0120	0.017625706	0.097549782	-0.02875256	0.374902544	0.13165969	0.207468057	0.154328748	0.102382865	0.040201552	0.343734083
Z004E0121	0.25238219	0.225835977	-0.292873208	-0.118340142	0.143553563	-0.342822349	0.051019169	-0.195089406	-0.157163882	-0.224524753
Z004E0122	-0.02423168	-0.217822115	0.467406593	0.070584039	0.397105498	0.323810373	0.307527973	-0.012181684	0.020335124	0.407376675
Z004E0123	0.02840656	-0.06342517	-0.431077333	0.000928065	0.14225378	0.05932234	-0.039132183	0.195273944	-0.252558183	0.021783589
Z004E0124	-0.024782585	0.152636963	-0.523708358	-0.305548545	0.099355567	0.071575674	-0.079356696	-0.341761065	-0.218169094	-0.078633701
Z004E0125	0.474460087	0.309070752	0.894275806	0.42874978	0.634308062	0.510260516	0.485884912	0.505149194	0.422099823	0.552939083
Z004E0126	-0.587799484	-0.793108185	-0.630852605	-0.640316539	-0.679873539	-0.972062723	-0.591814282	-0.894949242	-0.894435175	-0.65912067
Z004E0127	0.713666809	0.304409159	0.843016395	0.293629464	0.455470069	0.758344091	0.638029488	0.461967016	0.704560691	0.401841509
Z004E0128	0.351057713	-0.270192817	0.206387999	-0.114719162	-0.214303248	0.188477717	-0.131640576	-0.121107821	0.005960981	0.140152848
Z004E0129	-0.235178615	-0.328457491	0.358611195	-0.392325231	-0.104010788	-0.108627506	-0.146900528	-0.005231034	-0.066900756	-0.098485367
Z004E0130	0.573166399	0.925661014	0.452967691	0.577975574	0.856064121	0.522562481	0.627067449	0.794411152	0.862652234	0.887028712
Z004E0131	0.700709338	0.101974608	0.037260362	0.176288443	0.455209386	0.292422837	0.321697771	0.444864364	0.34638149	0.506824632
Z004E0132	0.452843155	0.164257194	0.828434473	0.104643007	0.598202382	0.365748226	0.49726246	0.472861014	0.537473894	0.626167171
Z004E0133	-0.592038595	-0.026595509	-0.549173682	-0.011182185	-0.389736353	-0.026456402	-0.241747107	-0.519565192	-0.42371046	-0.096317974
Z004E0134	-1.790649349	-1.611880957	-1.624959288	-1.419304793	-1.694434122	-1.694605716	-1.492868734	-1.658258353	-1.54691447	-1.31591906
Z004E0135	-0.020472267	0.541161462	-0.102215663	0.246103576	0.105573479	0.060784571	0.194302255	0.135287182	0.101258533	0.09708712
Z004E0136	0.074376991	-0.321526096	-0.528049966	-0.222262056	-0.253742522	0.11740282	-0.118529155	0.113049415	-0.163295626	-0.020520965
Z004E0137	-0.062259819	0.300682412	0.378006196	0.316143303	0.19059203	0.054561384	0.209149942	0.305633362	0.146349826	0.066083226
Z004E0138	-0.3077838	-0.124221621	-0.11520477	-0.629699815	-0.026364433	0.042435811	-0.287811519	-0.584048102	-0.422187777	-0.443265911
Z004E0139	-0.669125956	-0.225803535	-0.101191889	-0.43789077	-0.232326684	-0.040852715	-0.419639832	-0.642729641	-0.14811834	-0.195784327
Z004E0140	-0.329937872	-0.77755914	-0.897131699	-0.164280159	-0.391505718	-0.290479049	-0.492769667	-0.301447739	-0.678217936	-0.481519507
Z004E0141	-0.039427817	0.174212199	-0.361507354	0.17987336	0.020196152	-0.15688241	-0.102436608	-0.112541309	0.197331632	0.013802142
Z004E0142	0.135459825	-0.004229991	0.352532272	0.10138053	-0.013694927	0.132695602	0.103128642	-0.06357023	0.261903951	-0.031688214
Z004E0143	-0.147711512	0.384138415	0.489710761	-0.252942363	0.250913161	-0.075720476	0.08735408	0.355741326	0.334776735	0.284368862
Z004E0144	0.187889779	-0.062640413	-0.347395044	0.304513107	0.357120564	0.287984633	0.152598711	0.377410112	0.264110186	0.230031566
Z004E0145	-0.227915355	-0.032722951	-0.554563243	-0.115416745	-0.164739591	-0.319003109	-0.4420863	-0.237396481	-0.098485836	-0.583875754
Z004E0146	-0.405244491	-0.251911166	-0.219771093	-0.517212397	-0.535614241	-0.324361471	-0.436307862	-0.140480319	-0.676170535	-0.492259857
Z004E0147	-0.158536162	0.048726545	0.229448456	0.290014442	-0.063688362	0.283795497	0.167336929	0.234940033	0.190675982	0.172027612
Z004E0148	-0.262133544	0.034562883	0.26979175	-0.290953968	-0.440101411	-0.386306657	-0.456219411	-0.256901598	-0.315257024	-0.510034259
Z004E0149	-0.360369276	-0.585917012	-0.637457774	-0.056045328	-0.284628602	-0.51353671	-0.394367431	-0.307983658	-0.462659044	-0.537312879
Z004E0150	0.208434794	0.476673663	0.558874429	0.215831923	0.245380836	0.547244697	0.358126129	0.221631756	0.234113889	0.571740577
Z004E0151	0.228126422	0.722015813	1.16618445	0.3217629	0.213227904	0.498034843	0.36982086	0.467907081	0.345787082	0.371222326
Z004E0152	0.77743252	0.694662118	0.078913958	0.471216697	0.311585019	0.348927589	0.582446618	0.549456003	0.636326136	0.798496912
Z004E0153	0.435575159	0.200680237	0.599314131	0.496223802	0.184802847	0.009550082	0.268618385	0.362559173	-0.00597318	0.05695933
Z004E0154	-0.387779083	-0.708816714	-0.914526149	-0.188755175	-0.379661137	-0.71163728	-0.39831088	-0.217012781	-0.373987094	-0.697915315
Z004E0155	0.070588407	-0.135086372	-0.188585238	0.088544549	0.127251571	-0.277263918	-0.049383608	-0.138515237	-0.189304683	-0.319367258
Z004E0156	-0.154176646	0.210173824	0.471837046	0.415961958	0.373341352	-0.003238674	0.10667923	0.39622606	0.134141186	0.018721004
Z004E0157	-0.791154565	-0.513613226	-0.369077152	-0.844099386	-0.794991908	-0.452807839	-0.685676781	-0.445304557	-0.424382658	-0.411849959
Z004E0158	-0.210369995	0.113011079	-0.279176393	0.047612918	-0.050589639	-0.142186314	-0.097014012	0.153282889	0.168628472	-0.195942241
Z004E0159	0.077796845	0.336095281	0.437056486	0.243709659	0.230156277	0.090253955	0.289992395	0.344881106	0.041199254	0.082923188
Z004E0160	0.525188952	0.55286568	0.681375842	0.720324124	0.55850571	0.511533076	0.760217165	0.654920274	0.840361424	0.649794242
Z004E0161	0.058297044	0.231961167	-0.103209349	0.158622605	0.395349157	0.334103163	0.296429996	0.376415688	0.046516759	0.406992699
Z004E0162	0.106952485	-0.111297626	-0.207549749	-0.028230672	-0.11365759	0.12535006	0.021509456	-0.066764356	0.174870171	0.067123761
Z004E0163	0.064583228	0.155427208	0.180060653	0.394954988	0.341889385	0.702787301	0.428930819	0.212065108	0.630318096	0.478320471
Z004E0164	0.1548322	-0.027348009	-0.087884847	0.206301872	0.366130317	0.312171676	0.313857426	0.371047092	0.358359458	0.167643423
Z004E0165	0.018958575	0.533421764	0.789726782	0.386763352	0.065717461	-0.031594913	0.296425433	0.148623891	0.103734513	0.279411022
Z004E0166	-0.057065464	-0.09375053	0.190843014	-0.009406365	-0.019936957	0.259041067	0.131835197	-0.185328817	0.076079225	0.088153415
Z004E0167	-0.013621883	-0.032241133	-0.582597574	-0.461848472	-0.231056305	-0.350338581	-0.306020735	-0.347774746	-0.18091975	-0.08396144
Z004E0168	-0.180737455	0.153030815	-0.155991281	-0.285933852	-0.183736721	-0.189264519	0.060312505	-0.076286598	-0.097808173	-0.145473381
Z004E0169	0.297901982	0.30734172	0.349933719	-0.016338353	0.256784439	0.038371151	0.112069487	-0.218033879	0.271346847	0.06579263
Z004E0170	0.021115814	-0.174202796	0.473763839	-0.089666411	-0.098431093	0.070470858	0.045676321	-0.133600033	0.160618153	-0.214475979
Z004E0171	0.164438505	0.038684127	0.214151215	0.220132056	0.291138841	0.100934316	0.242278616	0.199421242	0.041015169	0.525760769
Z004E0172	-0.44761032	-0.33534132	-0.263166776	-0.234718699	-0.319851059	-0.359344334	-0.517546757	-0.584781025	-0.346505157	-0.483231844
Z004E0173	0.189571217	-0.272098099	-0.571926481	0.018822464	-0.294145478	-0.131040282	-0.135463243	-0.324718206	-0.090834377	-0.269790764
Z004E0174	-0.247918054	-0.659402238	-0.730475866	-0.58049353	-0.672187756	-0.244494597	-0.452964157	-0.393765908	-0.451453413	-0.403948691
Z004E0175	0.440434127	-0.039480687	0.546431724	0.028083688	0.095263263	-0.284967447	0.094614739	-0.03869323	0.090528204	0.146379592
Z004E0176	-0.495308636	0.021641373	0.229212446	-0.320227305	-0.277211921	-0.338868846	-0.114078557	-0.205524434	-0.024095258	-0.359502147
Z004E0177	0.677480811	0.694318881	0.647507557	0.574556237	0.225929366	-0.02868261	0.409806742	0.543593897	0.423408386	0.228770425
Z004E0178	0.068911106	-0.001131427	-0.64879195	0.059763077	-0.445337892	-0.405724644	-0.268032429	-0.336906324	-0.386921228	-0.209166503
Z004E0179	-0.362316039	-0.441998699	0.220046127	-0.103416315	-0.454192695	-0.640933132	-0.329780642	-0.659257939	-0.127411674	-0.530165211
Z004E0180	0.736821171	0.131644528	0.441156299	0.596486757	0.537211896	0.068585929	0.232589403	0.567531943	0.100154808	0.506920452
Z004E0181	-0.246599404	-0.25430861	-0.289828729	-0.186564371	-0.347404351	-0.326671784	-0.030106263	-0.091430151	-0.245771687	0.065725751
Z004E0182	-0.569790018	-0.557686717	-0.626501086	-0.418572464	-0.046858347	-0.012930746	-0.234948438	-0.52908592	-0.101811487	-0.317334182
Z004E0183	0.598222929	0.704804884	0.595726759	0.66493974	0.710084002	0.83402305	0.560752807	0.500377106	0.49960822	0.728325824
Z004E0184	-1.198796837	-1.206599257	-1.168822447	-1.212066205	-1.286175396	-1.442176217	-1.107933897	-1.225533694	-0.918638517	-1.445329953
Z004E0185	-1.740493515	-1.745155033	-1.033266182	-1.570712858	-1.513523313	-1.493740295	-1.413337813	-1.505027114	-1.500597504	-1.393868725
Z004E0186	0.002638695	0.397837273	0.457256635	0.188802032	0.022467674	0.289743172	0.259864393	0.310227993	0.119792926	0.130973307
Z004E0187	1.056694885	0.847634484	0.351081902	0.754849663	0.539270364	0.799203655	0.743243008	0.745562277	0.540560297	0.930396309
Z004E0188	-0.112649701	-0.175125409	-0.908490287	-0.38465803	-0.336924838	-0.479231484	-0.476939234	-0.434042789	-0.493628092	-0.338976347
Z004E0189	0.444304435	0.870876114	0.304052774	0.760284754	0.566144794	0.751204983	0.616131894	0.617386394	0.468664564	0.45704245
Z004E0190	-0.089636863	-0.269204513	-0.608588773	-0.233407896	-0.003290607	-0.45825955	-0.131806952	-0.506012188	-0.059265191	-0.405266826
Z004E0191	-1.015215013	-1.248419242	-1.240673874	-0.856745782	-0.811594535	-0.99875458	-0.894912931	-1.176259553	-1.072986941	-0.672232199
Z004E0192	-0.621047461	-0.465162899	-0.497916714	-0.287618846	-0.543555681	-0.321448976	-0.558418385	-0.491035991	-0.703961574	-0.351008122
Z004E0193	0.226135766	0.232796375	0.093463559	0.423287423	0.392799236	0.21858542	0.248823146	0.599600384	0.045419936	0.118571457
Z004E0194	0.024587484	0.047620722	0.455390924	0.096010888	0.368393402	0.048306744	0.119611832	0.4905486	0.257561525	0.340313071
Z004E0195	0.383628625	0.545207815	0.690279458	0.709022709	0.468392456	0.676451645	0.460770274	0.31956827	0.58488082	0.56269916
Z004E0196	-0.134064943	-0.098222679	0.303279746	-0.265083222	0.070215315	0.247607546	-0.151479694	-0.04715476	-0.008025099	0.010573832
Z004E0197	0.234068209	0.666614046	0.328298986	0.44273192	0.37961873	0.711327017	0.499431059	0.499061525	0.698696477	0.789418477
Z004E0198	0.399638554	0.523290562	0.265673971	-0.038073609	-0.093286261	0.234680446	0.131818882	-0.039638747	0.17097384	0.096379898
Z004E0199	-0.332546225	-0.06272018	-0.225120789	-0.070501948	0.155744508	0.355851912	0.050976941	-0.197914726	0.12572156	-0.09147498
Z004E0200	0.35993263	0.679282581	0.180272469	0.237358386	0.118274011	-0.162268993	0.309760281	0.473224113	0.15363763	0.290181254
Z005E0001	0.174329471	0.455103564	0.491914067	0.102973931	0.396990381	0.433715301	0.3429935	0.502413209	0.267384587	0.260417207
Z005E0003	0.09025	0.084160528	0.018009497	0.198906187	0.231408683	0.191316278	0.167195831	0.100721764	-0.330748986	0.202001087
Z005E0004	0.440882862	0.216223626	0.087897375	0.141974319	0.001551505	0.133586349	0.059479004	0.115610511	0.330425456	0.150789976
Z005E0005	-0.102709367	0.172771612	0.192783456	0.217350786	0.050164298	0.113330507	0.0908701	-0.054375556	-0.111818746	0.043614125
Z005E0006	0.117287999	0.026330365	0.211936151	0.281407639	0.148031046	0.362562436	0.167326534	0.226314447	0.534861049	0.386271484
Z005E0007	-0.313324176	-0.296471297	0.07633167	-0.15370225	-0.108616739	-0.138356826	-0.054241633	-0.223604505	-0.37048676	-0.218029737
Z005E0008	0.291045865	0.072793385	0.291258427	-0.010518588	-0.094768716	-0.033075117	-0.026296495	-0.057527655	0.227726388	-0.068232413
Z005E0009	0.254943824	0.351374486	0.497067781	0.372724911	0.207494716	0.153737789	0.197958747	0.377698636	-0.018443391	0.198545684
Z005E0010	0.658952629	0.242051327	0.347151394	0.370290874	0.394115561	0.281522166	0.369226011	0.501676551	0.170226729	0.563147874
Z005E0011	-0.15879485	-0.128087751	0.260405167	-0.231100003	-0.185258542	-0.207439214	-0.192077166	-0.061742917	-0.324347625	-0.056433823
Z005E0012	-0.009888585	0.04083479	0.160547679	0.052600844	-0.078606874	0.050774119	-0.124279019	-0.078319827	-0.09141466	-0.053910045
Z005E0013	-0.653797779	-0.684247772	-0.404391936	-0.753712547	-0.626841736	-0.646820009	-0.602332198	-0.701049431	-0.844500333	-0.532394159
Z005E0014	0.51012539	0.280853648	-0.168662861	0.210825519	0.18919325	0.357568861	0.232935308	0.321742494	0.415962466	0.166898389
Z005E0015	-0.787788783	-1.220844329	-1.426487666	-1.120020062	-1.195678216	-0.978707248	-1.109916198	-1.100648266	-1.01917829	-1.15089463
Z005E0016	0.049542534	0.161908039	0.199993781	0.302639222	0.369510408	0.398344801	0.360441598	0.375730867	0.13168239	0.281403722
Z005E0017	0.078552058	-0.064983766	-0.221628057	0.151018824	0.004192205	0.110756776	0.032502068	-0.042387716	0.14877005	0.104102617
Z005E0018	-0.928315905	-0.797021467	-0.959937341	-0.845660948	-0.862258925	-0.989248529	-0.872591513	-0.908036981	-1.010722439	-0.728497486
Z005E0019	0.63050841	0.485475493	0.714326833	0.575685726	0.403987099	0.537623746	0.642697659	0.519930157	0.869014701	0.662774176
Z005E0020	0.18812874	0.168059344	0.003071694	0.135162795	0.227214954	0.006675301	0.043666416	0.162915046	-0.181332005	0.179601524
Z005E0021	-0.102607673	0.16543613	0.20966304	0.238147056	0.196459086	0.201085524	0.170351154	0.152666817	0.027720997	0.340551745
Z005E0022	-0.118292719	-0.079847024	-0.239268614	-0.148842297	-0.137975911	0.031563071	-0.031388314	-0.005273143	-0.1977043	-0.204915182
Z005E0023	0.003771869	0.127135824	0.161929986	0.052829677	0.069801715	0.181215794	0.127314847	-0.022924838	-0.023551078	0.096064209
Z005E0024	-0.624385549	-0.403183373	-0.421041077	-0.538232016	-0.570322155	-0.386269426	-0.490764904	-0.371592313	-0.598181471	-0.583514163
Z005E0025	0.352135729	0.155210059	0.167920341	0.138155526	0.239148592	0.359568663	0.230990811	0.156854546	0.443418168	0.143025648
Z005E0027	-0.376861102	-0.21212685	-0.090807684	-0.224530159	-0.305339567	-0.315966403	-0.247167652	-0.191662619	0.058126695	-0.291898857
Z005E0028	-0.275602021	-0.279415528	-0.20299716	-0.095578706	-0.086664281	-0.224512575	-0.156354534	-0.218684928	-0.075445328	-0.101431444
Z005E0029	-0.27818697	-0.400428366	-0.221894398	-0.418742791	-0.474677463	-0.339647489	-0.316126048	-0.438470758	-0.502201354	-0.195814901
Z005E0032	-0.320583193	-0.025788824	-0.492456977	0.042065325	-0.15206203	-0.126802752	-0.077754439	-0.119788083	-0.216726178	0.001801841
Z005E0033	-0.219375124	-0.070612646	-0.165829933	0.01135898	-0.177105439	-0.060218616	-0.031888724	-0.032560328	0.085299248	-0.038311919
Z005E0034	0.395546562	0.330129027	-0.16884619	0.161652886	0.182666001	0.039059233	0.156552973	0.169948667	0.413890103	0.18873605
Z005E0035	0.422352373	0.235548134	0.176050136	0.296691034	0.337364343	0.366446106	0.312631893	0.347902093	0.651435133	0.287972722
Z005E0036	0.300785962	0.244793867	-0.075775719	-0.001720984	0.088254659	0.12498118	0.087242269	-0.00413596	0.312225015	0.157579893
Z005E0037	-0.834568774	-0.630955642	-0.407499794	-0.46510047	-0.646439984	-0.79432177	-0.697819271	-0.635631931	-0.438902405	-0.553041044
Z005E0038	-0.810152329	-0.48548584	-0.695226403	-0.720087975	-0.555449116	-0.718829812	-0.595268155	-0.735766564	-0.411708475	-0.656229462
Z005E0039	-0.103793861	-0.276523092	-0.296656385	-0.099422997	-0.148835011	-0.120151272	-0.10181035	-0.081185529	-0.019870937	-0.081989653
Z005E0040	0.185275975	0.184093055	0.004482484	0.000173861	0.099359318	0.155098017	0.117517439	0.10256904	-0.113537524	0.054614538
Z005E0042	0.37281315	0.107302782	0.515035753	0.301068999	0.191347555	0.391574384	0.207586843	0.20883749	0.110279875	0.185570877
Z005E0043	0.430689291	-0.037103925	0.133125919	0.086297659	0.044116981	0.261223068	0.218785942	0.204934033	0.065136562	0.128305679
Z005E0044	-0.250783283	-0.146011696	-0.611295358	-0.198277889	-0.188093385	-0.169211756	-0.211169686	-0.203157329	-0.533757338	-0.264530985
Z005E0045	0.281270074	0.322671356	0.50252583	0.304911498	0.157142991	0.063915631	0.229399073	0.238801624	0.047800853	0.35609231
Z005E0046	-0.2359455	-0.340283944	0.11052309	-0.273112708	-0.197359217	-0.187741914	-0.207591303	-0.203558848	0.022911303	-0.229944226
Z005E0047	0.073267526	-0.074573404	0.025212578	-0.072922878	-0.169494814	-0.325121384	-0.158008883	-0.127671302	-0.331145853	-0.083285276
Z005E0048	-0.154225084	-0.237837822	-0.536261094	-0.418722938	-0.339291612	-0.317811175	-0.34041409	-0.24624882	-0.09595938	-0.419475459
Z005E0049	0.176410551	-0.173440059	0.097276561	-0.121359957	0.008578219	-0.003516521	0.01906792	-0.003680765	0.144757333	0.007895961
Z005E0050	0.173665823	-0.034019722	-0.586348741	-0.022071665	0.001506057	-0.178589015	-0.034470904	-0.138129983	-0.370722903	-0.121556149
Z005E0051	0.421282769	0.264971189	0.120058572	0.299313292	0.275873712	0.281357689	0.284983219	0.171709127	0.003221716	0.179165855
Z005E0052	0.323013051	0.305515258	0.788097333	0.293683668	0.256983606	0.326978081	0.351455031	0.221120546	0.479063249	0.287219111
Z005E0053	0.232455219	0.130798093	0.346223929	0.232195618	0.183422204	0.247373916	0.184826758	0.204552074	0.31888047	0.272157554
Z005E0054	-0.175891006	-0.061329224	-0.240087547	0.051959375	-0.094079199	-0.036380091	0.002763516	0.062013347	-0.116514308	0.074583153
Z005E0055	0.698502262	0.48755715	0.605302778	0.479355449	0.364109461	0.391264766	0.509379233	0.482299945	0.439151479	0.42366662
Z005E0056	0.00830084	0.465134986	0.017089925	0.261167877	0.408889778	0.256903911	0.288585383	0.320160207	0.373023244	0.176283146
Z005E0057	0.118731808	-0.118188301	0.151000924	-0.060809588	-0.04469323	0.129599882	0.036845336	0.020611183	0.157043988	0.115776057
Z005E0058	-0.162043461	-0.327714963	-0.486585867	-0.183616953	-0.253403046	-0.285345367	-0.247684039	-0.241214148	-0.0588406	-0.338638309
Z005E0059	-0.331016098	-0.156216342	0.075277192	-0.243206959	-0.039881503	-0.086836423	-0.181589381	0.03752364	-0.023094387	-0.070576347
Z005E0060	0.04406697	0.093666247	-0.031443043	-0.07590064	-0.067796318	-0.095204652	-0.065964334	0.028219085	0.234053923	-0.114121818
Z005E0061	-0.039210206	-0.142029041	-0.072848617	-0.142526804	-0.055095339	-0.090323541	0.001882745	-0.004480554	-0.106687495	-0.126128971
Z005E0062	0.042491951	0.267940757	0.234728356	0.074618516	0.201011832	0.084252357	0.139248825	0.140408711	-0.166813422	0.160135845
Z005E0063	0.417094092	0.243243484	0.254560949	0.403857578	0.379115447	0.409883379	0.308156704	0.191052206	0.168068632	0.257934837
Z005E0064	-0.127432431	0.024493318	0.212691608	-0.043831785	0.082209319	0.003988532	0.045974845	0.094122569	0.115713355	0.071154722
Z005E0066	0.11154881	-0.163655761	0.258193157	-0.01576393	0.04340973	-0.112337528	0.011346336	-0.160243189	-0.306450336	0.084904265
Z005E0067	-0.320957951	-0.058080784	-0.346966212	-0.042506165	0.082060033	-0.002800823	-0.084548624	0.042183466	0.200569384	-0.115466578
Z005E0068	0.146251572	0.391151071	0.475146533	0.298229378	0.410702027	0.290866963	0.307276769	0.364917974	-0.085023522	0.198865861
Z005E0069	0.028109508	-0.032396751	-0.057426216	-0.189148602	-0.129298521	-0.032407532	-0.163562299	-0.13123314	-0.224587554	-0.115763109
Z005E0070	-0.044204941	-0.210909704	-0.230831429	-0.120978839	-0.161928854	-0.052049982	-0.16802628	-0.091975775	-0.139418488	-0.016724828
Z005E0071	-0.038668083	-0.109785059	0.070450299	0.24405202	0.033613409	-0.065588753	0.06386794	0.104589269	0.232210887	0.139986281
Z005E0072	-0.594118344	-0.205742175	-0.447969116	-0.385378226	-0.367559395	-0.309193899	-0.39102618	-0.173041542	-0.169720828	-0.423018781
Z005E0073	-0.076469546	-0.095120364	-0.582734227	-0.148662928	-0.220589028	-0.27075469	-0.172273716	-0.266397477	-0.020547564	-0.291713298
Z005E0074	0.059793087	0.547930024	0.583833151	0.370219718	0.398757582	0.480621927	0.426747627	0.377684867	0.198314557	0.525546383
Z005E0075	-0.214049348	0.171392085	0.204591132	0.050415309	0.072754989	-0.107448548	0.033882109	0.033940823	0.244626782	0.014214668
Z005E0076	0.372579297	0.377400683	0.170965295	0.492461534	0.560839254	0.440724234	0.528734929	0.553893804	0.563430802	0.635956061
Z005E0077	-0.25138306	-0.341624478	-0.51883359	-0.22372322	-0.131771917	-0.353191742	-0.262780095	-0.283089051	-0.122855695	-0.300829707
Z005E0078	0.336756231	0.269414509	0.294031701	0.394094802	0.320707346	0.349802043	0.359786433	0.312150493	0.364176011	0.405409816
Z005E0079	0.061108323	0.318561501	0.339706173	0.317990185	0.288426919	0.268548088	0.226359844	0.175743515	0.197246336	0.156097367
Z005E0080	-0.220607244	0.215609259	0.022250524	0.194058763	0.171913064	0.18772542	0.092097097	-0.043003588	0.324029597	-0.028067653
Z005E0081	-0.731883475	-0.516352047	-0.414990405	-0.5456072	-0.517070263	-0.485455352	-0.429533944	-0.434261111	-0.584539074	-0.357309861
Z005E0082	0.307447537	0.557351268	0.513477054	0.383123124	0.397567949	0.503341744	0.4051719	0.408013054	0.149383299	0.505940914
Z005E0083	-0.783832987	-0.562498141	-0.666258514	-0.700229479	-0.640209267	-0.567291804	-0.682432977	-0.562975631	-0.791076873	-0.709283361
Z005E0084	0.26816061	-0.012851589	0.090927741	0.137399348	0.115381085	0.134447562	0.109846225	0.11831872	0.186327302	0.076388317
Z005E0085	0.194243167	0.094902803	0.233309541	0.06604617	0.01380811	-0.061289456	0.000544645	-0.059405774	-0.17631352	0.001857409
Z005E0087	-0.341077167	-0.298976948	-0.080812919	-0.230075531	-0.201451854	-0.305096414	-0.164479809	-0.058333691	-0.617824456	-0.18491679
Z005E0088	-0.135721914	-0.019050425	-0.304440394	0.001940949	-0.178513138	0.058369643	-0.090906632	-0.154004824	0.055965857	-0.188933845
Z005E0089	0.228034054	-0.088913754	-0.190560434	-0.017297887	-0.015320203	-0.117647295	-0.020399988	-0.109466309	-0.163193502	-0.082773124
Z005E0090	-0.140932704	-0.382238606	-0.180815179	-0.158620427	-0.315993247	-0.364959344	-0.193042407	-0.253572476	0.005998351	-0.217413153
Z005E0091	0.496358712	0.715032509	1.164378692	0.730106789	0.901704948	0.766714205	0.796694853	0.843838488	0.53872217	0.796048704
Z005E0092	-0.060934736	-0.082839604	-0.018504361	-0.077998249	0.063614783	-0.018625072	-0.04624813	-0.01256391	0.196628843	0.067669871
Z005E0093	0.540457439	0.238232853	0.25909016	0.403629295	0.428102596	0.504090342	0.418675528	0.429446786	0.2172561	0.322196456
Z005E0094	0.334604113	0.020272566	0.148866896	0.180748057	0.176875726	0.106466614	0.018595323	0.065498619	0.244385731	0.047794219
Z005E0095	-0.064949527	0.020882403	0.07425327	0.143818259	0.06554019	0.167100706	0.095361238	0.099643135	0.300954951	-0.025734663
Z005E0096	0.223738481	0.1897663	0.260621863	0.39222375	0.249411363	0.310318454	0.281808389	0.258225204	0.537005254	0.398313484
Z005E0097	0.178130164	0.210830973	0.263862116	0.071227768	0.106657254	0.062070762	0.093052882	0.098918795	0.338697268	0.13825723
Z005E0098	0.188638832	-0.186032365	-0.364558137	-0.152206144	-0.080633522	-0.14448894	-0.09629235	-0.11369764	0.055052121	-0.009773385
Z005E0099	-0.040362046	0.072548369	-0.026394696	0.292928711	0.149981021	0.211792122	0.184205495	0.204108972	-0.000764377	0.165884873
Z005E0100	-0.76459233	-0.568642164	-0.434108749	-0.549001903	-0.445257657	-0.356162001	-0.570467864	-0.546277937	-0.605234125	-0.569979862
Z005E0101	0.2059646	0.154596145	0.32875467	0.3357665	0.286922959	0.356010967	0.277203086	0.308424638	0.490478536	0.301537553
Z005E0102	-0.006629466	-0.371900245	-0.214933407	-0.189139122	-0.269910295	-0.22918595	-0.286202629	-0.394000759	-0.473217077	-0.361176021
Z005E0103	-0.171569059	0.08834402	-0.297645358	-0.104917999	0.018963722	-0.071529532	-0.024350813	0.070416494	0.171114167	-0.064055045
Z005E0104	-0.068424499	0.166632076	0.338548202	-0.060787236	0.150121	-0.080166784	0.134937451	0.173029921	0.3992854	-0.040571097
Z005E0105	-0.237739492	-0.401116057	-0.116032054	-0.412546887	-0.340003701	-0.572699224	-0.436984313	-0.58345435	-0.395692317	-0.444744385
Z005E0106	0.082740136	0.191031414	0.001365018	-0.009179079	0.041320326	0.143510184	0.123173364	0.107184968	0.40288536	0.070437302
Z005E0107	-0.574986643	-0.808402499	-0.654461548	-0.75750804	-0.716545161	-0.616407379	-0.648787727	-0.561739344	-0.872710689	-0.696074836
Z005E0108	0.484791158	0.703260307	0.536333207	0.690118595	0.551787388	0.65803222	0.519495137	0.559626321	0.740250995	0.550446781
Z005E0109	-0.445663345	-0.421068276	-0.057680188	-0.463007729	-0.334834381	-0.339380895	-0.389106656	-0.417641249	-0.191353614	-0.504094572
Z005E0110	0.046437113	0.031169205	0.11707563	0.176157651	0.100580827	0.107144009	0.180637295	0.028028778	0.196439549	0.035203398
Z005E0111	0.018974276	0.150364412	0.374518854	0.387606406	0.238368637	0.276874995	0.272268341	0.296115679	0.348786053	0.258204515
Z005E0112	-0.460841874	-0.114300437	0.053730851	-0.279544437	-0.209618358	-0.131800861	-0.179808792	-0.281405486	-0.100185976	-0.131177358
Z005E0113	0.436349962	0.253211338	0.257325754	0.320811117	0.313755801	0.330222807	0.357356782	0.356142332	0.468883304	0.348962391
Z005E0114	0.026409412	-0.038189797	0.040238494	0.077739453	0.08010251	0.155092075	0.083286403	0.204255921	-0.074239073	0.058142083
Z005E0115	0.287985228	0.019328069	0.186698882	-0.054695249	0.151487315	0.082536008	-0.034464298	0.070677809	-0.06393378	-0.077231567
Z005E0116	0.011012658	-0.213890223	-0.199505894	0.057608558	-0.084186532	-0.031494117	0.040704954	0.015340862	0.130057391	-0.048630965
Z005E0117	0.373117863	0.154340017	0.584632744	0.350828113	0.300177019	0.302650038	0.287806576	0.336681046	-0.005091259	0.27475912
Z005E0118	0.172560955	-0.204002719	0.162323813	-0.042290141	-0.123097849	0.010893153	0.038903899	0.114923627	-0.261264674	0.071316433
Z005E0119	-0.131942747	0.194195314	0.302492453	0.12438222	0.011783981	0.085425357	0.011142356	0.060918558	0.254495114	0.015657965
Z005E0120	0.108908282	-0.098301363	-0.630177247	-0.12299913	-0.174824658	-0.161232462	-0.32064113	-0.369152599	-0.546788677	-0.11258792
Z005E0121	-0.250079048	-0.190796809	-0.024634678	-0.096621725	-0.133485129	-0.075746637	-0.141205958	-0.124045656	-0.329322961	-0.193755621
Z005E0122	-0.055602656	0.348337965	0.129246992	0.037838892	0.23611293	0.326143483	0.237485395	0.353592617	0.37589264	0.152316694
Z005E0123	0.206064056	0.106547973	0.414440815	0.287671737	0.297250166	0.224278486	0.237626808	0.242351543	0.405435587	0.407808208
Z005E0124	-0.347234602	-0.46609214	-0.53466479	-0.415310543	-0.398640079	-0.406415498	-0.331547858	-0.42965591	-0.429264706	-0.411987494
Z005E0125	-0.094503193	-0.107830022	0.143821921	-0.235001269	-0.03387277	-0.207177868	-0.17861585	-0.151299767	0.076837697	-0.178971116
Z005E0126	0.121619683	0.124905131	0.178232932	0.112119127	0.163999809	0.178527434	0.204436793	0.204813024	0.436782306	0.217641784
Z005E0127	-0.550240703	-0.294872048	-0.17681277	-0.306999262	-0.161072662	-0.254528378	-0.355544367	-0.377495196	-0.536939923	-0.337428759
Z005E0128	0.006812122	-0.005460343	-0.092418957	-0.103410194	-0.145784855	-0.065460909	-0.097632286	-0.253986102	0.071968913	-0.031146232
Z005E0129	-0.956268064	-0.859024265	-0.736326706	-0.529987243	-0.778495693	-0.658298997	-0.625260009	-0.591349091	-0.409181691	-0.673261153
Z005E0130	-0.095949209	-0.239131337	-0.25831672	-0.346631709	-0.382252571	-0.223861757	-0.378891444	-0.259984547	-0.426294859	-0.377102572
Z005E0131	-0.375412806	-0.509617499	-0.213099245	-0.427139793	-0.351594308	-0.422872356	-0.395106231	-0.367061132	-0.34513121	-0.34575388
Z005E0133	-0.412509258	-0.149069069	-0.109922942	-0.156494754	-0.147464686	-0.012693707	-0.175526404	-0.195815477	-0.463867306	-0.101081685
Z005E0134	0.016896546	-0.183979425	0.232098328	-0.117706464	-0.061650587	-0.076328289	-0.085092624	0.056312478	0.206098867	-0.200657712
Z005E0135	0.131626988	0.303909703	-0.001880665	0.032991286	0.271845691	0.290605277	0.205321858	0.180292111	0.28056013	0.070532613
Z005E0136	0.294017472	0.512867685	0.236387785	0.516784489	0.414294994	0.468946935	0.412917249	0.359470268	0.611773577	0.435210336
Z005E0137	0.105187452	0.004855707	0.239425961	0.100870375	0.122837152	0.215446899	0.276097158	0.138911933	0.581715084	0.201398416
Z005E0138	0.082246662	0.202901879	0.377083877	-0.076412619	0.018928439	0.034351623	0.112172827	0.026095392	0.302314387	0.08309995
Z005E0139	0.214970051	0.082950299	-0.239246355	-0.081170609	-0.062514838	0.050275886	0.063587899	0.004688931	-0.106129996	-0.035850545
Z005E0141	-0.052529118	0.113756223	-0.341217225	-0.004572926	0.072347538	0.01091569	-0.013053106	-0.067982512	-0.239723297	-0.09616332
Z005E0142	-0.312321083	-0.400816972	-0.628093746	-0.491374672	-0.488669677	-0.279236396	-0.402804773	-0.458434681	-0.190691105	-0.523156582
Z005E0143	0.175641794	-0.007313669	0.259279638	0.009719788	0.026529211	-0.028465115	0.001754931	0.11909428	-0.034127386	0.169387592
Z005E0144	0.427005303	0.42244768	0.412039959	0.284767249	0.321664496	0.296562407	0.318721916	0.356790499	0.509446611	0.422981317
Z005E0145	0.723632929	0.337098234	0.152854739	0.41064808	0.407737844	0.383535585	0.413488783	0.285059467	0.44928384	0.325710774
Z005E0146	0.215610686	0.458414677	0.598692718	0.278969153	0.313221977	0.213477636	0.36324025	0.306052703	0.134120605	0.289327273
Z005E0147	0.402027881	0.377061314	0.299847656	0.554276213	0.382448111	0.375622004	0.408840389	0.428899325	0.37412822	0.36208977
Z005E0148	0.077581717	-0.035762626	0.124118661	-0.061582241	-0.042246156	-0.117055412	-0.085914757	-0.170250119	0.147179253	0.012596982
Z005E0149	-0.126528624	-0.468646553	-0.610753289	-0.407223288	-0.324937451	-0.266846632	-0.339562533	-0.371349025	-0.616402146	-0.394843472
Z005E0150	-0.006442756	0.132309571	0.094031965	0.036839491	0.057420774	0.192045287	0.094137158	0.195184003	0.072043482	0.15009621
Z005E0151	0.330558607	0.585361701	0.311739025	0.304816171	0.382284242	0.427717357	0.372039431	0.439716182	0.575746972	0.28052318
Z005E0152	-0.592084276	-0.526204945	-0.541243758	-0.237136911	-0.324118251	-0.510719099	-0.347955117	-0.399091013	-0.709100232	-0.315130779
Z005E0153	0.001553293	-0.018136102	-0.340084374	0.005139627	-0.021093065	-0.08409722	0.041116055	0.0045616	0.143096992	0.084010656
Z005E0154	0.303089983	0.169818759	-0.09832564	0.15588662	0.143203495	0.041985562	-0.044396592	0.030464443	0.162092178	-0.045358049
Z005E0155	-0.238992737	-0.190511731	-0.41114823	-0.275074885	-0.321409733	-0.424916809	-0.25473017	-0.461278612	-0.521303061	-0.234158225
Z005E0156	0.440706159	0.172808138	0.222443379	0.093614864	0.014726393	-0.010514134	0.123265637	0.055085034	-0.034916955	0.077596419
Z005E0157	0.167129905	0.195622586	-0.21082182	-0.007888524	0.204945303	0.212514116	0.10182272	-0.003246259	-0.217738007	0.13719638
Z005E0158	-0.471307131	-0.143570674	-0.143774298	-0.201627889	-0.114930835	-0.172159226	-0.342672827	-0.107941028	-0.428808567	-0.301665434
Z005E0159	0.197712868	0.289691427	-0.061651848	0.091167147	0.066723475	0.13227738	0.052404637	0.129690292	0.129765866	0.157100944
Z005E0160	-0.334826219	-0.24870269	-0.410488234	-0.169314408	-0.121378027	-0.100704349	-0.069243478	-0.110240943	-0.345621095	-0.152100347
Z005E0161	0.355662873	0.402534325	0.310977923	0.254627424	0.285752122	0.134045556	0.304887478	0.278579222	0.224481874	0.234140686
Z005E0162	0.115394399	0.169464693	-0.076957169	0.091796528	0.050984805	0.154708024	0.076798711	0.071984193	-0.172304572	0.046118515
Z005E0163	-0.137439911	-0.258808007	-0.087535699	-0.125524643	-0.177564948	-0.262890752	-0.15434694	-0.115891841	-0.092366003	-0.096572347
Z005E0164	0.224821107	0.125598562	0.18719189	0.111197128	0.033037428	0.124515485	0.153475261	0.162004958	0.112960958	0.223563923
Z005E0165	-0.088243659	-0.308752814	-0.000375746	-0.120660044	-0.205532029	0.019116615	-0.157180397	-0.120146786	0.003680825	0.013584803
Z005E0166	0.638821816	0.473962137	0.250626529	0.49669829	0.402279471	0.355093795	0.541202497	0.43186187	0.283370593	0.459159715
Z005E0167	-0.519784822	-0.619432818	-0.532933555	-0.46067098	-0.73411658	-0.510341963	-0.583680427	-0.599705259	-0.830225209	-0.482450423
Z005E0168	-0.310178002	-0.179942303	-0.258313979	-0.200236094	-0.154890977	-0.41415143	-0.26045191	-0.153498444	-0.143538749	-0.326180717
Z005E0169	-0.104197617	0.011799873	0.132602022	-0.073108544	-0.006485451	0.037622053	-0.177392273	0.000968354	0.027299753	-0.090303254
Z005E0170	-0.392596913	-0.242611886	-0.147772716	-0.134565692	-0.129874799	-0.153666756	-0.090667521	-0.076298891	-0.360630529	-0.02770535
Z005E0171	0.275822796	0.33958127	0.397497287	0.180197112	0.182637272	0.192981616	0.174965722	0.02823607	0.494201392	0.267392967
Z005E0172	-0.016077822	-0.048491418	0.024606275	-0.218178708	-0.224845415	-0.021173446	-0.153716769	-0.041285186	0.134827987	-0.24395612
Z005E0173	-0.184533825	-0.21817556	-0.064226014	-0.471698132	-0.427833061	-0.531652148	-0.42157448	-0.419448128	-0.504988222	-0.427960386
Z005E0174	-0.343486955	-0.11441562	-0.062598592	-0.231792718	-0.255515861	-0.417892321	-0.279012927	-0.292122579	-0.022153778	-0.351517392
Z005E0175	0.674407978	0.699503414	0.311330575	0.510369179	0.645609048	0.594272441	0.52124323	0.667689117	0.428893983	0.644407075
Z005E0176	-0.307841882	-0.100359465	-0.120678906	-0.041682855	-0.176349372	-0.078026306	-0.178675952	-0.184216734	-0.269648276	-0.216497809
Z005E0178	-0.1532157	-0.216391951	-0.080947923	-0.002854514	-0.015567159	0.035150512	-0.068784132	-0.080918895	-0.243294462	-0.042891559
Z005E0179	-0.349549632	-0.200363884	-0.088150647	-0.290753654	-0.307259908	-0.376758028	-0.32709106	-0.38417353	-0.479727854	-0.346299111
Z005E0180	0.434047194	0.508862158	0.54286931	0.309280715	0.336535227	0.174278756	0.290377778	0.284220657	0.190973011	0.280749525
Z005E0181	-0.032830762	-0.325068681	-0.002033313	-0.328981073	-0.183079098	-0.354090882	-0.303248346	-0.152810395	-0.102354252	-0.175783567
Z005E0182	-0.041924455	0.093720956	-0.095958193	-0.034600839	0.021426002	-0.136977266	0.114124958	0.026389106	0.118316328	0.045260885
Z005E0183	0.3312314	0.21254071	-0.128434723	0.476495563	0.416635139	0.203990701	0.29340324	0.329055245	0.016283046	0.277326337
Z005E0184	0.677187863	0.547962284	0.645974208	0.53094448	0.435130904	0.496253527	0.483098368	0.508322148	0.29497441	0.537824982
Z005E0185	0.00801041	-0.021952716	0.122242917	0.078327854	-0.073019809	-0.117094033	-0.01736965	-0.046795146	0.259893895	-0.039412416
Z005E0186	0.028644933	-0.075290066	0.093525814	-0.182152651	-0.239842359	-0.081800072	-0.222185329	-0.259554822	-0.193030431	-0.225641054
Z005E0187	0.168544663	0.22467848	-0.146422789	-0.027305349	0.10672423	0.025975726	0.117559947	-0.034912303	0.195060402	-0.03340043
Z005E0189	-0.068981305	-0.078334478	-0.228516751	-0.068624088	-0.12862911	-0.094021265	-0.066266951	-0.066976167	-0.093027457	-0.003343317
Z005E0190	-0.671651604	-0.329670517	-0.81230197	-0.439471363	-0.382337703	-0.489430171	-0.438081032	-0.446266969	-0.666885844	-0.412464744
Z005E0191	-0.067831778	0.031899871	-0.193467354	0.004942791	-0.005863027	-0.153426231	-0.257661605	-0.252415989	0.054184455	-0.0429232
Z005E0192	0.369451072	0.28580315	0.336693707	0.391007914	0.328237172	0.404057531	0.300663329	0.302791927	0.566944926	0.407830974
Z005E0193	0.193766479	0.041589499	0.252781399	0.157981323	0.184970715	0.155648981	0.209472261	0.100403109	0.151823777	0.172298196
Z005E0195	-0.308549689	-0.089129344	0.006497167	-0.028934052	0.048954637	-0.049316172	0.139190806	0.175971082	-0.248479389	0.02562168
Z005E0196	0.267777398	0.156644716	0.31616604	0.232279805	0.297550286	0.238192936	0.251834652	0.282820913	0.007234305	0.216453522
Z005E0197	-0.057361348	-0.050473519	-0.147092702	0.04961943	0.01344857	0.063415115	0.069368971	0.077320336	0.313222146	-0.019123823
Z005E0198	0.31080554	0.204090762	0.356493404	0.256642406	0.223868398	0.189305546	0.248690503	0.296766496	0.176539672	0.10247268
Z005E0199	-0.158547765	0.131622385	-0.166765178	-0.007700986	0.138204893	-0.006150925	0.002838627	0.045939088	-0.118779025	0.1331543
Z006E0001	0.390191986	0.595823558	0.947118271	0.674574755	0.552873602	0.547886392	0.663215931	0.585452492	0.80298436	0.443330052
Z006E0002	0.038251774	-0.017047497	-0.219832171	-0.018777135	-0.050886252	-0.068843699	-0.00244073	-0.016035647	0.115073449	-0.190850529
Z006E0003	-0.142480848	-0.215915633	-0.294381318	-0.262458848	-0.15811212	-0.346328005	-0.222848041	-0.222915775	-0.032286805	-0.09962924
Z006E0005	0.665103666	0.58957901	0.536649599	0.654841158	0.504420712	0.523728132	0.464044345	0.548956664	0.350957135	0.559599696
Z006E0006	-0.094093377	0.028094988	-0.128477507	-0.024659461	0.172103402	-0.013043779	0.013129012	-0.047307906	-0.113753382	-0.037470008
Z006E0007	-0.610092495	-0.493722763	-0.229248188	-0.472755807	-0.401825144	-0.637438152	-0.50624566	-0.494139955	-0.605187593	-0.295951915
Z006E0008	-0.03240627	0.144055381	0.384923828	0.055067274	-0.055233725	0.108337698	0.105561026	0.188219397	0.321734052	0.160156013
Z006E0009	-0.121548355	0.006415094	0.363527976	-0.041540222	0.014984376	-0.062457409	-0.02398056	-0.096290978	-0.044985136	0.115693559
Z006E0010	-0.048536357	-0.181001285	-0.223208639	-0.172001407	-0.166694899	-0.112047448	-0.133479982	-0.169303876	0.08910399	-0.247359903
Z006E0011	-0.251840057	-0.336883911	-0.177258081	-0.219879821	-0.190090293	-0.308431218	-0.298380161	-0.314398379	-0.180687179	-0.076083301
Z006E0012	-0.334776326	-0.237886563	-0.10605809	-0.12343211	-0.198713333	-0.147297498	-0.253150842	-0.089725351	-0.103312644	-0.022317217
Z006E0013	0.710824758	0.627146512	0.610979994	0.617930422	0.508271151	0.595735126	0.649611662	0.613596002	0.37748034	0.591496703
Z006E0014	0.008453838	0.290486574	0.013492211	0.301787739	0.233075062	0.264567352	0.360443716	0.210164636	0.474280137	0.534310795
Z006E0015	-0.52298399	-0.606562626	-0.737007228	-0.751420886	-0.607544951	-0.599790609	-0.649496949	-0.717597371	-0.819277444	-0.674007978
Z006E0016	0.512540445	0.336821339	0.676053595	0.446479823	0.279355693	0.255611265	0.412706381	0.272547389	0.54723501	0.345043774
Z006E0017	-0.395433067	-0.204105481	-0.331886893	-0.248342921	-0.382850104	-0.173245207	-0.258188777	-0.165301712	-0.335771344	-0.308458791
Z006E0018	0.411038566	0.646540511	0.271384752	0.684072322	0.715126274	0.653802079	0.632192578	0.573780123	0.757129771	0.511399313
Z006E0020	0.509952734	0.312533279	0.236267319	0.436116624	0.455247047	0.466886835	0.389959588	0.437915343	0.11710769	0.292403161
Z006E0023	-0.098579812	-0.053205973	-0.031050632	-0.183469959	-0.085284819	-0.079310977	-0.080599552	0.018150562	-0.003241734	0.035330578
Z006E0024	-0.320680056	-0.447168488	-0.113973104	-0.439975798	-0.413366381	-0.373023279	-0.346891295	-0.476804982	-0.438309553	-0.337983657
Z006E0025	0.737712401	0.514207089	0.506230942	0.570324197	0.545971868	0.456659412	0.544660801	0.388853398	0.715950349	0.825327484
Z006E0026	0.517799789	0.333638334	0.353119167	0.251923903	0.408731232	0.217962953	0.358567748	0.413784843	0.47667507	0.241827805
Z006E0027	-0.643703683	-0.634443778	-0.675810984	-0.645069125	-0.630886859	-0.764011642	-0.711377101	-0.807294563	-0.684518118	-0.807205929
Z006E0028	-0.204019034	-0.205721526	-0.561154238	-0.293809591	-0.24409345	-0.118527443	-0.153410705	-0.106524765	-0.110266766	-0.392672043
Z006E0029	0.621588441	0.311414498	0.368494004	0.385094177	0.230368425	0.171032101	0.318029118	0.410398936	0.258590547	0.585984812
Z006E0031	-0.924888401	-0.761444018	-0.691690772	-0.77885406	-0.852943675	-0.858948221	-0.820668644	-0.826300177	-0.892381434	-0.812366764
Z006E0032	-0.46697464	-0.422623996	-0.712280892	-0.347602873	-0.286322309	-0.224362443	-0.394231231	-0.401900797	-0.212437778	-0.274297006
Z006E0033	-0.375384852	-0.257362053	-0.015459086	-0.312802462	-0.301568947	-0.165522102	-0.17853904	-0.255354151	-0.394977921	-0.190729048
Z006E0034	-0.530283746	-0.35175244	-0.454139213	-0.263619098	-0.372386327	-0.565466922	-0.468165719	-0.438185801	-0.173922348	-0.315725051
Z006E0035	0.220663053	0.063994835	-0.166883925	0.066819089	-0.022044761	0.001218088	0.144283571	-0.032180482	0.268428101	0.171341819
Z006E0036	-0.394033812	-0.446429041	-0.361668739	-0.381547367	-0.374045788	-0.419477624	-0.375050073	-0.59094654	-0.399501279	-0.307541593
Z006E0037	0.198357164	-0.099455032	-0.026143019	-0.147784183	-0.106660375	-0.155440748	-0.068984318	-0.043792923	0.072415216	-0.131293989
Z006E0038	0.686864555	0.441833497	0.331451958	0.522692559	0.482736177	0.371292343	0.527129031	0.417063428	0.21718643	0.391589805
Z006E0041	0.14386479	0.424599035	0.217350143	0.351068537	0.55820696	0.395260406	0.339447165	0.462750514	0.239170053	0.212558576
Z006E0042	-0.962546113	-0.794167619	-0.887439573	-0.703895039	-0.893427819	-0.723230331	-0.669222759	-0.737676612	-0.960104535	-0.576465047
Z006E0043	-0.27783233	-0.006849901	-0.011140458	-0.044891009	0.052803488	0.084684871	-0.008389007	0.023624483	-0.099045108	0.112012165
Z006E0044	-0.306007736	-0.552702279	-0.311205369	-0.431618597	-0.608931497	-0.416682403	-0.430366838	-0.558720343	-0.361632939	-0.495455239
Z006E0046	-0.550010194	-0.849064572	-1.218128656	-0.855792221	-0.796126415	-0.718698476	-0.95251595	-0.928334519	-0.970531249	-0.75431676
Z006E0047	0.639200691	0.556772494	0.497434809	0.542994114	0.707832161	0.576157698	0.570152558	0.703835907	0.790091327	0.436591945
Z006E0048	-0.206343881	-0.381261366	-0.381287489	-0.447064386	-0.502522313	-0.37885342	-0.329517177	-0.37698715	-0.194263959	-0.300555708
Z006E0049	-0.256931269	-0.077363484	-0.364533335	-0.113890226	-0.003240613	0.040487697	-0.181984002	-0.077349323	-0.24975322	-0.235818254
Z006E0050	0.23789667	0.300341619	-0.091107564	0.328042997	0.173158076	0.117977803	0.325457842	0.124999407	0.361171746	0.077016166
Z006E0051	-0.091116262	0.047830122	0.105017374	-0.006801685	0.09912418	-0.067235894	0.059519167	-0.042214773	0.091139024	-0.13181688
Z006E0052	0.167366708	0.314203236	0.281481845	0.259783523	0.295637342	0.320218334	0.263561349	0.224520328	0.167481169	0.465759354
Z006E0053	-0.501826017	-0.25229572	-0.392929333	-0.145953943	-0.119349292	-0.104539157	-0.197716612	-0.264785849	-0.346112804	-0.002040746
Z006E0054	0.324866458	0.098819987	0.037091609	0.174053774	0.048876283	-0.014319468	0.084805309	0.022980489	0.045627398	0.491687823
Z006E0055	0.278099549	0.164733445	0.507697514	0.246982315	0.195288111	0.107814459	0.195759116	0.325657239	0.124444395	-0.075175208
Z006E0056	0.258463077	0.365555722	-0.21397921	0.394367601	0.166883347	0.471919652	0.26503803	0.447848189	0.194426359	0.079813828
Z006E0057	0.339193098	0.597992499	1.043974754	0.582186547	0.710092224	0.421578486	0.575210251	0.646489689	0.908170178	0.656778201
Z006E0058	-0.545321253	-0.309226529	-0.082621244	-0.230016601	-0.349136289	-0.477370936	-0.253163503	-0.281326985	-0.478308639	-0.492449187
Z006E0059	-0.537129252	-0.323849013	-0.542617731	-0.313855968	-0.23674914	-0.433995386	-0.336384393	-0.195959695	-0.16376073	-0.204161043
Z006E0060	-0.188002689	-0.199808451	0.061130132	-0.252701806	-0.241313339	-0.067102343	-0.253443866	-0.334417226	-0.102282828	-0.12804202
Z006E0061	0.252335223	0.213264129	0.19400363	0.260901184	0.233129116	0.089062846	0.203300426	0.121503004	0.091632039	0.125751562
Z006E0062	-0.231341915	-0.368151801	-0.047005025	-0.434460296	-0.321790006	-0.425627263	-0.308368666	-0.363209652	-0.592059489	-0.636352892
Z006E0063	0.772615895	0.827545799	0.571928151	0.787606642	0.785855866	0.862951077	0.811823435	0.827350801	0.932826306	0.594638888
Z006E0065	0.307528041	0.105099908	0.021938096	0.154979897	0.030483901	0.207002074	0.06568432	0.135225548	0.185888467	-0.121834341
Z006E0066	0.037535003	0.244554858	0.616849924	0.214870914	0.204716157	0.349767099	0.176640772	0.281676829	0.368691008	0.312039775
Z006E0068	-0.17473403	-0.254958345	-0.478811436	-0.217113603	-0.161713289	-0.304848299	-0.154476415	-0.198725385	-0.138638487	-0.159033237
Z006E0069	0.356833014	0.257163542	0.165769997	0.34156777	0.323161884	0.208379207	0.251678799	0.279982403	0.061557114	0.47587316
Z006E0070	0.276126282	0.054818626	-0.280267201	-0.095867459	0.081032033	0.18119213	0.01333224	0.089591956	-0.198019832	0.171625733
Z006E0071	0.495472245	0.353325576	0.107963879	0.241036997	0.466054648	0.426506185	0.427623198	0.453106289	0.396703192	0.348636984
Z006E0072	0.028182915	0.006899839	-0.143202845	0.103780709	0.153913854	0.004563824	-0.033500042	0.21652512	-0.072029835	-0.1270822
Z006E0073	-0.151476283	-0.158173322	0.160262903	-0.287889409	-0.201914487	-0.295486737	-0.210662326	-0.279954897	-0.308573822	-0.050212587
Z006E0074	0.269383247	0.551956879	0.470960088	0.543325815	0.524270431	0.580431905	0.470646057	0.508176643	0.738828465	0.441641713
Z006E0075	-0.064146381	0.008620876	-0.318526993	0.077208842	0.137471307	-0.075125665	-0.073036983	0.149958565	-0.128284157	0.011150133
Z006E0076	-0.415499019	-0.298283792	-0.345329034	-0.371557287	-0.416261606	-0.368902947	-0.314719689	-0.390809303	-0.506372642	-0.63651697
Z006E0077	-0.43204743	-0.280688301	-0.278096405	-0.240807888	-0.214904532	-0.145086632	-0.208984362	-0.205445883	-0.108194588	-0.481668763
Z006E0078	0.262611322	0.425275708	0.516460929	0.476448728	0.385985684	0.431780389	0.446091909	0.525539225	0.269225587	0.505630396
Z006E0079	0.154721395	0.352361527	0.31522223	0.435534059	0.353928442	0.405894154	0.368184139	0.271475415	0.169869751	0.561854298
Z006E0080	-0.777947169	-1.043992237	-1.118400806	-1.04393848	-1.15445435	-1.153214165	-1.111742837	-1.061511445	-0.802528183	-1.03477502
Z006E0081	0.369151661	0.426239366	0.68228912	0.382580867	0.364376015	0.604365225	0.481267911	0.330220046	0.751283394	0.701920078
Z006E0082	0.186382459	0.134764518	0.180204005	0.183785361	0.247707898	0.228830751	0.30728288	0.296497438	0.087678598	0.214448302
Z006E0083	-0.272432648	-0.404666654	-0.465997061	-0.296277227	-0.389135988	-0.248638825	-0.415438174	-0.352611694	-0.661564574	-0.569656414
Z006E0084	0.39700999	0.617008281	0.423307644	0.596291004	0.520480818	0.45060228	0.57385616	0.725063342	0.75898962	0.678810224
Z006E0085	-0.057180794	0.132039935	0.110415869	0.129673396	0.149177076	0.205000454	0.109035442	0.364205218	0.287606854	-0.228296689
Z006E0086	0.442935795	0.260669427	0.029458786	0.220999596	0.12488276	0.171955516	0.279908163	0.176975802	0.34655986	0.356030412
Z006E0087	-0.026214346	-0.023521321	-0.12871395	0.008583511	0.049008163	-0.067936195	-0.017048541	0.042376852	0.078420552	0.182012283
Z006E0088	0.345821257	0.362874494	0.493661864	0.268082227	0.209085026	0.33058782	0.329958309	0.396695493	0.56725221	0.508734213
Z006E0089	-0.158540466	-0.294466793	0.013175846	-0.24181163	-0.360573705	-0.240852187	-0.299853636	-0.403379157	-0.175692873	-0.372641567
Z006E0090	-0.196257184	-0.222430705	-0.005888056	-0.249548865	-0.136532765	-0.209942415	-0.242598959	-0.283859096	-0.243282393	-0.148542151
Z006E0091	0.020821007	0.108848313	0.1729685	-0.021986423	-0.02895075	0.270664065	0.151860344	0.063425782	0.040518949	-0.002708619
Z006E0092	0.396288696	0.127901515	0.109804107	0.095710867	0.120304004	0.155022438	0.147507537	0.023649975	0.17587919	0.240683301
Z006E0093	-0.61596766	-0.24178706	-0.222497749	-0.237385193	-0.21206595	-0.32898957	-0.25860786	-0.19469167	-0.131708866	-0.432090445
Z006E0094	-0.175254449	-0.106182539	-0.480153151	-0.076167487	-0.148751405	-0.102037657	-0.104246893	-0.171576017	-0.305778755	-0.162068437
Z006E0095	0.28170249	0.222551843	0.235323297	0.208790438	0.211491768	0.20626339	0.244522964	0.119940603	0.162808443	0.179365842
Z006E0096	-0.498554209	-0.63561488	-0.296392014	-0.568082088	-0.66493104	-0.472138125	-0.627754947	-0.663065628	-0.412871431	-0.642913583
Z006E0097	-0.221673063	0.003349768	-0.467242237	0.037389491	-0.144088358	-0.118105268	-0.112324472	0.057038037	-0.192414414	0.057229972
Z006E0098	0.0818696	-0.040292247	-0.192227943	-0.081081648	-0.085963824	0.082373582	-0.107970933	0.054175764	-0.030913275	0.040285094
Z006E0099	0.002437322	0.127594153	-0.13667321	0.080601215	0.163831048	0.238293586	0.025122815	0.213678181	0.06908967	0.152780806
Z006E0100	0.065777174	0.180280191	-0.049136321	0.190669925	0.154467389	0.065306673	0.176542793	0.226969912	0.436921728	0.031912994
Z006E0101	-0.108964554	0.038835609	0.209209735	-0.127193408	0.044694329	-0.040663344	-0.043818647	0.047540897	-0.04308665	-0.002252804
Z006E0102	-0.444043642	-0.44021314	-0.017126688	-0.472194911	-0.388063093	-0.421311987	-0.495702557	-0.406868151	-0.577627738	-0.211932142
Z006E0103	-0.770214456	-0.846519547	-0.717066179	-0.906536763	-0.668063713	-0.846518827	-0.781020734	-0.662899495	-0.596852753	-1.038372227
Z006E0104	-0.370127816	-0.247386452	-0.404679358	-0.285706298	-0.337710778	-0.227692317	-0.242586386	-0.182701153	-0.439716897	-0.312245308
Z006E0105	0.281430687	0.081825898	0.372806846	0.204004596	0.228992816	0.153868407	0.124592661	0.206165644	0.318489649	-0.018360252
Z006E0106	-0.31703203	-0.142788996	0.071956315	-0.150226212	-0.250676959	-0.076050387	-0.115888644	-0.194082294	-0.435183588	-0.415836943
Z006E0107	-0.037183586	0.262849462	0.3230167	0.103633275	0.133874243	0.216060012	0.195860031	0.312626695	0.06846989	0.167360988
Z006E0108	0.684991485	0.525331555	0.886076437	0.533826182	0.335900857	0.49866996	0.404164401	0.392273352	0.817388132	0.41430074
Z006E0109	-0.686651923	-0.684953952	-1.043183231	-0.614059858	-0.722490972	-0.644991583	-0.746578787	-0.784320707	-0.510404908	-0.557783687
Z006E0110	-0.027618872	-0.059650629	0.121440442	-0.108646506	-0.071139684	-0.211404998	-0.087493797	-0.161973111	-0.165702804	-0.282235282
Z006E0111	-0.49758703	-0.29378845	-0.265972264	-0.182778427	-0.300208653	-0.158839512	-0.21904305	-0.325760508	-0.534615696	-0.506809814
Z006E0112	-0.033310857	0.046849969	0.15949917	-0.033441633	0.175921258	0.173342581	0.090961215	0.054010841	-0.133596329	-0.126040933
Z006E0113	-0.24484178	-0.342429089	0.082535597	-0.278782679	-0.379550236	-0.257831533	-0.334262609	-0.314511269	-0.098971982	-0.208815313
Z006E0114	-0.442938042	-0.167127391	-0.468325142	-0.139668963	-0.226298003	-0.33457042	-0.182347385	-0.099391139	-0.447973017	-0.162094669
Z006E0115	0.662707937	0.514009148	0.817310064	0.492617467	0.56297564	0.363407746	0.389521119	0.495654599	0.781715304	0.603661451
Z006E0116	0.347281607	0.084257047	-0.101956143	0.154932758	0.108271789	0.078866304	0.058682818	0.099284262	0.204789437	0.230679063
Z006E0117	-0.122057934	0.198322184	0.331032198	0.01300903	0.194904281	0.134300399	0.138239579	0.03001478	0.013870643	0.325164503
Z006E0118	-0.56051879	-0.40034457	-0.411748524	-0.438658957	-0.423084604	-0.302464449	-0.348472715	-0.299501391	-0.181619746	-0.261534967
Z006E0119	1.018945611	0.672132851	0.908146019	0.772416438	0.817584879	0.875219738	0.801853157	0.681028455	0.624013116	0.765213108
Z006E0120	0.602592907	0.60650298	0.773938131	0.622981242	0.67861652	0.732067723	0.664870199	0.546772669	0.438840035	0.58952151
Z006E0121	0.405781108	0.216911253	0.011440293	0.148348364	0.298958236	0.340127435	0.24321367	0.04773818	-0.014660708	0.463131881
Z006E0122	-0.185741181	-0.052332031	0.10238422	-0.116885832	-0.026873145	-0.002393148	-0.036104559	-0.158210624	-0.242931184	-0.242500464
Z006E0123	-0.162754842	-0.143109107	-0.304234667	-0.171703909	-0.070024357	-0.176736476	-0.129218138	-0.222909905	-0.156055236	-0.192057074
Z006E0124	0.233904597	0.23618407	0.25036659	0.213167972	0.278534745	0.214394104	0.197604127	0.328973956	0.095417714	0.032799055
Z006E0125	-0.358953468	-0.264187688	-0.347881316	-0.155129104	-0.352515292	-0.333191567	-0.224141787	-0.220374762	-0.351915991	-0.326702678
Z006E0126	-0.589205126	-0.526625831	-0.43174401	-0.593281286	-0.459534837	-0.41323041	-0.527531271	-0.42754304	-0.412732544	-0.667435493
Z006E0128	-0.10534487	-0.352395226	-0.343900477	-0.274332988	-0.320945176	-0.259533387	-0.403106984	-0.498316081	-0.238953582	-0.064141806
Z006E0129	0.325612659	0.326305765	0.656062689	0.349840029	0.326343305	0.404477347	0.318478581	0.305551078	0.300465792	0.5902636
Z006E0133	-0.119323214	-0.293975657	-0.25537746	-0.325330826	-0.217604691	-0.181910031	-0.180129661	-0.173159501	-0.279744593	-0.276960077
Z006E0134	-0.524491223	-0.323126426	-0.322588884	-0.210407843	-0.221648164	-0.330933836	-0.228084688	-0.098144588	-0.389780661	-0.390505841
Z006E0135	0.459488191	0.587287718	0.235531554	0.484395451	0.554067667	0.397789084	0.55349066	0.551138517	0.52730573	0.340384951
Z006E0136	0.344575603	0.327693666	0.306529743	0.246562365	0.314240565	0.375713612	0.410783671	0.400997342	0.467234711	0.349408532
Z006E0137	0.012624973	0.028246321	-0.363946456	0.000809856	0.066301869	-0.081672298	0.054919338	-0.060295673	-0.188163628	0.062874903
Z006E0138	0.849697185	0.559635542	0.527458078	0.58354467	0.399836656	0.716252954	0.606790894	0.448757915	0.490079365	0.959686019
Z006E0139	0.536143981	0.445543523	0.290361023	0.371929098	0.264125361	0.418635923	0.334108683	0.437695688	0.362992225	0.447151704
Z006E0140	0.699694417	0.84290055	0.992759435	0.801309742	0.746597824	0.721085679	0.698664376	0.722148047	0.836898115	0.859608617
Z006E0141	-0.521377431	-0.530985127	-0.481155396	-0.605773028	-0.566760619	-0.676339684	-0.560222843	-0.564747208	-0.57140606	-0.50760198
Z006E0142	0.199052982	0.120706376	0.01057262	0.070933207	0.205258691	0.117679999	0.14825167	0.307589446	0.320867231	-0.035608945
Z006E0143	0.350803032	0.17957324	0.616037485	0.212803088	0.059433185	0.135395139	0.325256499	0.266747508	0.175687255	0.441985611
Z006E0144	0.082802939	-0.262292935	-0.422574503	-0.149418369	-0.159556134	-0.219228101	-0.225488344	-0.097089857	0.01209157	-0.26260523
Z006E0145	-0.303877059	-0.231653052	0.13989084	-0.235857374	-0.254373274	-0.272854412	-0.130241438	-0.289720332	-0.170778835	-0.431298627
Z006E0146	-0.359503054	-0.151637045	-0.221870579	-0.259432273	-0.087989217	-0.083197278	-0.167764987	-0.334182441	-0.007803766	0.053017185
Z006E0147	-0.270079913	-0.439678811	-0.905692264	-0.576980254	-0.412340698	-0.402463768	-0.480440724	-0.56275535	-0.236039563	-0.580695618
Z006E0148	0.138981395	-0.133352576	0.168260671	-0.247596521	-0.109775268	-0.145652373	-0.258264993	-0.239179675	-0.265954616	-0.013331142
Z006E0149	0.625619169	0.463463264	0.62456339	0.338762799	0.412963641	0.460812114	0.466628259	0.558147867	0.321394027	0.25981265
Z006E0150	0.096379383	-0.082351649	-0.140904139	-0.003085889	-0.068991366	-0.007939359	-0.032689286	-0.094404322	-0.266592334	-0.206711922
Z006E0151	0.027212807	-0.082746118	0.125305924	-0.036519294	-0.023365356	-0.197285417	-0.108369532	-0.097486003	-0.200726762	-0.152333942
Z006E0152	0.390210755	0.228889032	0.159911376	0.186470773	0.073741397	0.23281426	0.207372895	0.304847623	0.47517687	0.003974251
Z006E0153	0.138555356	-0.012874813	0.219013179	-0.027853193	-0.079312479	-0.171236757	-0.0253085	-0.081886775	-0.096820722	-0.118008749
Z006E0154	0.984373839	0.727404278	0.77303387	0.779500508	0.831523186	0.794941924	0.782103125	0.664714546	0.514412894	0.7967371
Z006E0155	0.229705736	0.228847818	0.141680816	0.231103911	0.218161053	0.226626251	0.221007746	0.195002134	0.017104881	-0.17423933
Z006E0156	-0.077355582	-0.077196493	-0.095205717	-0.102367413	-0.161144012	-0.073592006	-0.059619178	-0.08103426	-0.26999103	-0.048738583
Z006E0157	0.159612195	-0.174922908	0.070633507	-0.035430004	-0.053357634	-0.082195183	-0.090577938	-0.154040091	-0.198373583	-0.218778219
Z006E0158	-0.364652896	-0.093993946	-0.097616787	-0.196553909	0.022694589	-0.002928009	-0.044101173	-0.058799435	-0.17464603	0.029563936
Z006E0159	0.261830368	0.502903657	0.428099527	0.443141902	0.588741675	0.516735394	0.46590638	0.613793179	0.379142875	0.4786926
Z006E0160	0.214430832	-0.039834682	-0.196184079	0.026683548	-0.006350629	-0.048305851	-0.06877114	0.0201278	0.065792308	-0.245753011
Z006E0161	-0.010802618	0.048214369	-0.058384121	-0.019206004	0.078156632	0.015533425	0.007789453	0.094810621	0.109088133	-0.019306221
Z006E0162	-0.214790334	-0.323836023	-0.254006889	-0.211986044	-0.26289676	-0.193686602	-0.283810968	-0.349664475	-0.186990948	-0.403740797
Z006E0163	0.518105059	0.481469062	0.385702494	0.550710206	0.653200608	0.598421239	0.454424146	0.474598017	0.493559498	0.386421108
Z006E0164	-0.727684072	-0.62071237	-0.756328745	-0.660037132	-0.458766985	-0.650782712	-0.682957909	-0.603887161	-0.353810065	-0.588118904
Z006E0165	-0.708231536	-0.580721972	-0.49840546	-0.661290783	-0.655961546	-0.677959515	-0.532854376	-0.56975002	-0.475693297	-0.60257807
Z006E0166	-0.177048357	-0.378639642	-0.36066853	-0.398931534	-0.422626014	-0.52540498	-0.379788843	-0.314761117	-0.522412846	-0.250117511
Z006E0167	0.395994272	0.182200212	0.372865034	0.231042084	0.332522709	0.140770985	0.241808784	0.369423316	0.244479102	0.301714568
Z006E0168	0.641754949	0.528656399	0.834560827	0.57576969	0.62571542	0.64300961	0.628848204	0.637971348	0.712524282	0.845532291
Z006E0169	0.279553878	0.051840431	0.200776542	0.103199143	0.086749346	0.072382429	-0.016094489	0.068202508	-0.083318535	0.139197734
Z006E0170	-0.188482325	-0.049653145	-0.338377678	-0.048741792	-0.226646984	-0.271293009	-0.066111159	-0.213464578	-0.293984307	-0.30099181
Z006E0171	-0.043274818	-0.206405175	0.021674178	-0.188217608	-0.381017564	-0.145048562	-0.324572593	-0.218102395	-0.080338183	-0.04133204
Z006E0172	-0.056460683	-0.056216283	-0.010270428	0.019467371	-0.029350077	0.130221675	-0.052382654	0.012029343	-0.190263702	0.204619238
Z006E0173	0.127283035	0.128486223	-0.125147923	0.084407059	0.165115816	0.113136175	0.108119053	0.119654112	0.031264206	0.079935612
Z006E0174	-0.326101324	-0.236143168	-0.225726686	-0.206209198	-0.125500184	-0.203307139	-0.139949625	-0.241161209	-0.457292724	-0.184515744
Z006E0175	0.334975529	0.341888056	-0.157593008	0.343628914	0.384209718	0.383098896	0.30762962	0.409804833	0.121071499	0.438426823
Z006E0176	0.372763177	0.416737945	0.415325986	0.364087056	0.232536187	0.327989655	0.403363302	0.366817133	0.555369424	0.185715811
Z006E0177	-0.162208405	-0.276639579	-0.168869193	-0.278813012	-0.394321131	-0.1880451	-0.246678965	-0.144755183	-0.219191665	-0.045106875
Z006E0178	-0.574223487	-0.528989075	-0.849666931	-0.564049351	-0.570759752	-0.553930122	-0.597625038	-0.513321018	-0.66174257	-0.574023842
Z006E0179	0.814486648	0.839072506	0.71410141	0.786224167	0.840813487	0.945556197	0.793191445	0.729987804	0.975628523	0.71419125
Z006E0180	-0.526633842	-0.307943596	-0.282330501	-0.261202775	-0.365415365	-0.340840509	-0.289195469	-0.314631448	-0.236634773	-0.185369023
Z006E0181	-0.468557497	-0.567185373	-0.145515228	-0.626692436	-0.655780573	-0.771462962	-0.660557269	-0.746219961	-0.207042512	-0.442101038
Z006E0182	0.350420526	0.329589651	0.341391568	0.424628694	0.347438808	0.387517871	0.385279808	0.47992623	0.222354534	0.132418929
Z006E0183	-0.069177839	-0.15616095	0.219169206	-0.059668026	-0.130879556	-0.275662117	-0.095642012	-0.089452754	0.007764772	-0.305584648
Z006E0184	-0.39553993	-0.193062944	-0.185262115	-0.19973597	-0.393714769	-0.258973216	-0.309539312	-0.191944591	-0.405207478	-0.121695276
Z006E0185	0.20287771	0.027642579	0.270312951	0.053493038	0.13102839	0.021728514	-0.006931299	-0.011059525	-0.026732809	-0.06011546
Z006E0186	-0.988324694	-0.704722522	-0.69682727	-0.662548114	-0.751278092	-0.780839771	-0.704545629	-0.782732598	-0.808397837	-0.747086065
Z006E0187	-0.043346373	0.035301125	0.500874919	0.036175365	-0.003393523	0.189479657	0.062387558	0.089014873	0.223501734	0.349571135
Z006E0188	-0.596013656	-0.598810197	-0.824593174	-0.607089454	-0.652561539	-0.621584666	-0.582275609	-0.553236616	-0.674698156	-0.826604932
Z006E0190	0.042865167	-0.124696745	0.143481969	-0.027969693	0.052975244	-0.08151006	-0.070683868	-0.013047561	-0.316746307	0.021234872
Z006E0191	-0.186450696	0.011285426	-0.286406592	0.080214531	0.01297022	0.095499222	-0.06315166	-0.031260068	0.216327367	0.236436055
Z006E0192	-0.284684626	-0.286653136	-0.452306995	-0.25548379	-0.22221881	-0.157182125	-0.248377876	-0.124645916	-0.402216413	-0.35913984
Z006E0193	0.36722356	0.661172457	0.493594396	0.712674563	0.629414012	0.585485186	0.681825787	0.531151905	0.735052584	0.464334217
Z006E0194	-0.049717289	-0.118376965	-0.199282021	-0.162914202	-0.326191409	-0.119272312	-0.045679358	-0.338559312	-0.357361468	0.074061061
Z006E0195	0.084066249	0.339568628	0.63164029	0.281112774	0.399086753	0.310708023	0.266665574	0.148902644	0.423036593	0.629580403
Z006E0196	-0.281183581	0.008065188	-0.318787905	0.03589365	0.051451576	0.01144634	0.053198548	-0.06127435	0.059056835	-0.165718831
Z006E0197	0.783104489	0.430887856	0.562876432	0.523449855	0.491079294	0.53617937	0.42013114	0.390347021	0.281795375	0.549064719
Z006E0198	0.13597029	0.019928124	-0.321751232	-0.016608074	0.122706782	-0.108342898	-0.029292198	-0.125790683	0.049280479	-0.01716847
Z006E0199	0.249246314	0.534138698	0.656631912	0.514672247	0.386493822	0.367936599	0.489065051	0.380044034	0.730548621	0.723977753
Z006E0200	-0.397808456	-0.385425208	-0.528078254	-0.375713062	-0.329494599	-0.340739736	-0.365149255	-0.176716354	-0.344585404	-0.746164681
Z007E0001	0.38397795	0.21930364	0.63454	0.457306489	0.382614399	0.181236113	0.45944811	0.374554666	0.758466266	0.440553077
Z007E0002	-0.292475765	-0.315967298	-0.466586493	-0.179344934	-0.220980487	-0.098518856	-0.178804626	-0.173477941	-0.462245272	-0.164711891
Z007E0003	0.477695574	0.279294801	0.250190896	0.384025484	0.402595973	0.44500827	0.579149837	0.518898962	0.865811173	0.502170808
Z007E0004	-0.345608969	-0.253061655	-0.650980916	-0.389817437	-0.288323574	-0.672547412	-0.187901037	-0.5608492	-0.648822212	-0.414082701
Z007E0005	-0.074137112	-0.201123559	-0.044110785	-0.058339946	-0.020561522	0.076767934	0.055729421	0.153547519	-0.266273826	-0.090675324
Z007E0007	-0.546749731	-0.521072115	-0.42983261	-0.592966598	-0.557927616	-0.452374524	-0.450946275	-0.847735416	-0.367002622	-0.529001644
Z007E0008	-0.358924815	-0.434083471	-0.268537179	-0.435301352	-0.556612967	-0.525710553	-0.479734603	-0.751427271	-0.847623687	-0.431463036
Z007E0009	-0.081712879	0.040815287	-0.167055115	-0.092380025	-0.097242887	-0.234700056	0.039181365	0.091653267	-0.018510412	-0.050157177
Z007E0010	0.965127261	0.999053049	0.526141509	0.813393538	0.817036496	0.884259508	0.919543322	1.015865399	0.623263602	0.787884754
Z007E0011	0.340169384	0.545489244	0.755693493	0.407336759	0.515760333	0.69500494	0.577129615	0.398915275	0.271063096	0.3905786
Z007E0012	-0.335623218	-0.408558259	-0.145875622	-0.329188031	-0.432134529	-0.451246039	-0.37159501	-0.244438052	-0.200264323	-0.354386889
Z007E0013	0.398025222	0.250755964	0.787930894	0.546427586	0.449219388	0.640577941	0.332640964	0.439176741	0.070183551	0.52107476
Z007E0014	-0.014904951	0.121237974	-0.381502084	-0.045736964	-0.141246521	-0.196999083	0.084542205	0.127657034	-0.396466281	-0.084158357
Z007E0015	0.28253954	-0.054819047	0.244623276	0.157248305	0.262895606	0.377260963	0.027205856	0.465991256	-0.408288697	0.236829107
Z007E0016	0.310442069	0.069548021	0.072999547	0.29376042	0.290238546	0.326746785	0.258849561	0.396088737	0.645608666	0.191211582
Z007E0017	0.039733987	0.067895004	0.456661614	0.130363064	0.258714591	0.454990607	0.163904822	-0.137773394	0.465186499	0.141372362
Z007E0019	0.447247114	0.433447016	0.015057476	0.385512751	0.384073309	0.26182174	0.683622519	0.729383631	0.075661716	0.480165131
Z007E0020	-0.616460801	-0.542749346	-0.633425986	-0.58803564	-0.58633803	-0.489948811	-0.470086248	-0.87941655	-0.677403963	-0.578822775
Z007E0021	-0.511792662	-0.346735744	-0.553027582	-0.501145987	-0.395931972	-0.516329853	-0.477321202	-0.540335616	-0.156374542	-0.449813108
Z007E0022	0.672853496	0.860545588	0.918190871	0.701087118	0.783249876	0.715255843	0.760662595	0.589821384	0.347569129	0.762469868
Z007E0023	0.217657142	0.241918142	0.67447905	0.256410722	0.232580715	0.255375763	0.188860921	0.34340986	0.423161326	0.301309903
Z007E0024	-1.34472973	-1.156929284	-0.569184888	-1.106861553	-0.850656121	-0.760556372	-1.000489433	-1.315898134	-1.86261903	-1.121112698
Z007E0025	0.77534901	0.710786444	0.875571061	0.668202289	0.731692488	0.719344731	0.633729234	0.884873063	0.387769192	0.644331379
Z007E0026	-0.685936987	-0.931705558	-0.514685678	-0.717032395	-0.724081705	-0.822163472	-0.743600046	-0.776394116	-1.104440434	-0.668415875
Z007E0027	-1.343679112	-1.589462069	-1.214550571	-1.450251464	-1.410603676	-1.551678255	-1.56309384	-1.247255859	-1.837747782	-1.444041649
Z007E0029	0.243648566	0.348418653	0.623958998	0.214733714	0.17482209	0.340978072	0.427985373	0.523882396	0.153561559	0.219388452
Z007E0030	0.580679049	0.665891512	0.856091796	0.537436792	0.486745239	0.760080395	0.498699375	0.591619831	0.138617599	0.493865958
Z007E0031	-0.126469925	0.032018311	-0.113898784	-0.119360971	-0.181560022	-0.381160547	-0.238512718	-0.141790979	-0.511272856	-0.167340391
Z007E0032	0.64702143	0.60556257	0.789854209	0.648584821	0.652999485	0.90403625	0.738140055	0.352909195	0.849741103	0.580896807
Z007E0033	-0.183530728	-0.349720425	-0.278926237	-0.195232708	-0.230117474	-0.475832945	-0.156895407	0.129896296	0.25712736	-0.215122769
Z007E0034	-0.196650613	-0.163037766	0.118388265	-0.11739668	-0.137953515	0.183224705	-0.045722613	-0.286918093	-0.781041721	-0.140645838
Z007E0036	0.819001626	0.798914767	0.774361268	0.818774932	0.911053194	0.715613048	0.721117035	1.06428322	0.756721521	0.806860472
Z007E0037	0.079861535	0.121423464	0.291525637	0.167124122	0.191865847	0.322456556	0.238162558	0.228428247	0.531742273	0.200559327
Z007E0038	-0.33487593	-0.26034629	-0.541363349	-0.307995918	-0.215182874	-0.119626353	-0.47281519	-0.374928946	-0.311189858	-0.297216378
Z007E0039	-0.426994987	-0.214484584	-0.019114838	-0.209928698	-0.241804614	-0.319538012	-0.397715547	-0.130010141	0.082536815	-0.271781762
Z007E0040	0.411581922	0.497530615	0.420003631	0.28209755	0.31284638	0.185756355	0.231758204	0.260529582	-0.362034892	0.30903648
Z007E0041	-0.028822686	-0.202904431	-0.214353285	-0.079133951	-0.007612664	-0.326399556	0.143746219	-0.098157175	0.423208923	-0.014978448
Z007E0042	-0.196177074	-0.351119476	-0.317479287	-0.129980759	-0.046800268	-0.224754924	-0.283858211	-0.095131881	-0.209715782	-0.162634791
Z007E0043	-0.154217942	-0.043566528	0.146683324	-0.125139694	-0.091989807	-0.279674347	-0.238388603	-0.36148962	0.047073092	-0.135408147
Z007E0044	0.532697129	0.326404154	0.275051842	0.537733129	0.478863816	0.254010754	0.673730395	0.612715944	-0.015666709	0.487692775
Z007E0045	0.113923469	0.120061858	0.026827968	0.066573396	0.074153699	0.095223491	0.029115707	0.006522602	0.17798206	0.131664747
Z007E0046	0.429484043	0.417297886	0.65218664	0.421458067	0.318952611	0.301776946	0.388248984	0.174895243	-0.188804229	0.454430422
Z007E0047	0.681521184	0.472447478	0.559566325	0.667779392	0.753560135	0.72052003	0.758901925	0.469042352	0.585785094	0.653931519
Z007E0048	-0.481458973	-0.274365276	-0.13926727	-0.285085369	-0.331670582	-0.452854451	-0.168089252	-0.113252697	0.252360061	-0.373073205
Z007E0049	0.616625244	0.357784444	0.680341384	0.535872926	0.430523149	0.65796291	0.431041572	0.828386083	1.124153058	0.558652269
Z007E0050	0.039120508	0.07108714	-0.206509566	0.089281432	0.078285022	-0.135169633	-0.037190139	-0.255825084	0.212228448	0.031455059
Z007E0051	-0.656691951	-0.490540777	-0.921028316	-0.656158579	-0.720275848	-0.51557255	-0.679029725	-0.519553981	-0.109799344	-0.604212359
Z007E0052	0.21090544	0.307455845	0.351752446	0.185284951	0.139758324	0.090419483	0.096038559	0.259332405	0.488348501	0.127466213
Z007E0053	-0.7685504	-0.602191383	-0.628688131	-0.555793018	-0.576055436	-0.685169941	-0.397080105	-0.813600617	-0.456131691	-0.557480959
Z007E0054	0.187210416	0.075623817	0.347003049	0.111530191	0.074588673	-0.082996314	0.174129331	-0.107822331	0.116687218	0.009338851
Z007E0055	0.450189612	0.277353661	0.161185069	0.433534324	0.459368191	0.465444743	0.32277333	0.538821925	0.727840278	0.396586543
Z007E0056	-0.763442977	-0.735914419	-0.776676357	-0.950857136	-0.906483669	-1.011046309	-0.801163418	-0.695097858	-1.040372505	-0.845596544
Z007E0058	-0.311379678	-0.196291286	-0.491132134	-0.186160696	-0.082127729	-0.329067143	-0.279984992	0.009500143	-0.474189181	-0.205594829
Z007E0059	-0.420772605	-0.295426663	-0.465677186	-0.3909853	-0.318444444	-0.262254206	-0.479670113	-0.652818932	-0.687117418	-0.381055895
Z007E0060	-0.165346546	-0.266025634	-0.070327773	0.0371443	0.008794063	-0.190529619	0.031180743	0.094145758	0.062299704	0.014044783
Z007E0061	-0.051069218	-0.105922375	-0.540739519	-0.11975907	-0.218783773	-0.508788012	-0.165218381	0.167017745	-0.403868595	-0.144491873
Z007E0062	-0.394560989	-0.596199056	-0.670001371	-0.503758818	-0.607393739	-0.393981823	-0.620801099	-0.267426672	-0.233149844	-0.504798716
Z007E0063	-0.245067614	-0.187577734	0.049804609	-0.10623836	0.069680342	-0.214002426	-0.140322506	-0.182005577	-0.108582957	-0.035015857
Z007E0064	0.011758226	0.207710587	-0.117894318	0.000988085	0.054205474	0.199760038	0.055295117	0.013348351	0.554155229	0.084662254
Z007E0065	0.076983852	0.203051742	0.241189826	0.082667212	0.187635161	-0.056986768	0.076844346	0.247614433	0.67451915	0.073614404
Z007E0066	-0.665461975	-0.649799273	-0.87093098	-0.815529382	-0.841470791	-0.678350688	-0.829281207	-0.757884827	-0.883320013	-0.777386884
Z007E0067	-0.493159791	-0.767459325	-0.724254762	-0.406231323	-0.451333897	-0.47648209	-0.650076667	-0.55103615	-0.544165385	-0.428645274
Z007E0068	-0.045450367	-0.298326745	-0.36656359	-0.12124729	-0.064234827	-0.019396239	-0.292136165	0.052094991	0.325602849	-0.110279717
Z007E0069	1.030025866	1.151657793	1.139589957	1.123491898	1.118078325	1.311383365	1.039552253	1.160187435	0.575295995	1.06413248
Z007E0070	-0.474843558	-0.516186739	-0.505858293	-0.575851654	-0.597631061	-0.334341895	-0.616046861	-0.832548293	-0.940299267	-0.564001583
Z007E0071	0.381618794	0.107570245	-0.15399359	0.232145927	0.221006034	0.015534657	0.452494725	0.443894564	0.342914587	0.233648314
Z007E0072	0.204920291	0.423960001	0.706829725	0.264340039	0.279043733	0.16683345	0.118056219	0.141052812	0.632565271	0.243272264
Z007E0073	0.571081628	0.456772935	0.825760268	0.628239879	0.542160977	0.390963719	0.613746092	0.721431387	0.378068695	0.612869015
Z007E0074	-0.054224466	0.227952691	0.076792302	0.153162983	0.078314367	0.044613882	0.19659913	0.033018167	0.317370387	0.097175396
Z007E0075	0.427824096	0.786959909	0.569894187	0.542306991	0.690075498	0.448956177	0.768494248	0.288000017	0.662530235	0.582456962
Z007E0076	0.173209741	0.348550437	0.478252658	0.225499206	0.355641436	0.445203682	0.157270968	0.166865815	-0.431427817	0.161971417
Z007E0077	-0.406105908	-0.407514749	-0.390184104	-0.24532966	-0.285028641	-0.338670153	-0.387507092	-0.136970357	-0.569100401	-0.229621324
Z007E0078	0.028586271	0.171804278	0.043971072	0.053764389	0.155018525	-0.019207594	-0.059080305	0.187499326	0.438825326	0.090380054
Z007E0079	-0.305411706	-0.338018972	-0.467800982	-0.35001528	-0.49441729	-0.139602687	-0.379288057	-0.39281017	0.198151996	-0.344011465
Z007E0080	-0.159201447	-0.140588666	-0.307577795	-0.276435081	-0.374473241	-0.459961582	-0.194740173	-0.408379039	-0.055086602	-0.250093166
Z007E0081	0.698260337	0.615612409	0.337653051	0.700920743	0.667337401	0.810895175	0.879546845	0.9248372	0.284331427	0.623689348
Z007E0082	-0.674743674	-0.664684764	-0.982818177	-0.723511694	-0.727852237	-0.602880216	-0.695650076	-0.796350979	-1.371730828	-0.788417691
Z007E0083	-0.044366542	0.073343165	0.032417335	0.121456858	0.166839733	0.168874445	0.087411778	0.138172531	-0.187811467	0.145146722
Z007E0084	0.502215057	0.452476807	-0.012387839	0.449154369	0.473520582	0.142189199	0.329246271	0.787270639	0.973453857	0.45242189
Z007E0085	0.024052766	-0.229823864	-0.451160901	-0.049329299	-0.098447073	-0.120325257	-0.000527283	-0.199950185	0.414036698	-0.136386175
Z007E0086	0.377116916	0.061545081	0.433474097	0.191514435	0.088246403	0.261118315	0.322949684	0.348140001	-0.160855983	0.224214215
Z007E0087	0.234314485	0.184140178	-0.076078846	0.058475006	0.032265862	0.090341605	-0.013041715	-0.15835092	-0.211012018	0.146726738
Z007E0088	0.012495679	-0.110485799	0.058245847	-0.082644643	-0.09612591	0.065451592	0.010984717	0.095470192	0.443636207	-0.068852319
Z007E0089	-1.368402465	-1.568582487	-1.346405298	-1.465080401	-1.342966801	-1.32144476	-1.443412588	-1.525244557	-1.186055117	-1.50523445
Z007E0090	-0.275126331	-0.477063116	-0.395172441	-0.224189806	-0.224083155	-0.064238225	-0.379008631	-0.386712536	0.009108641	-0.224820284
Z007E0091	-0.096665007	-0.030208307	-0.320476299	-0.194864046	-0.305438648	-0.068580317	-0.08155282	-0.216252535	0.030145633	-0.188140203
Z007E0092	0.040709903	-0.070663284	0.182833497	0.047801597	0.038804801	0.08087934	-0.052511021	-0.102765571	0.28402209	0.025016447
Z007E0093	0.017622711	-0.075596474	-0.217045258	0.067245593	0.006984796	0.159251593	0.130254618	-0.211154356	-0.206895854	0.120969505
Z007E0094	0.2745682	0.025401331	0.443777486	0.338545084	0.296222404	0.316289757	0.213039486	0.454365127	0.357221233	0.368711651
Z007E0095	-0.071996183	0.075412659	-0.111574028	-0.092500906	0.006041196	0.072197352	-0.179660876	-0.286922548	-0.118666019	-0.084187209
Z007E0096	0.570983749	0.54217621	0.649535462	0.540798853	0.627889586	0.473906302	0.515346886	0.398036795	-0.054380835	0.540522941
Z007E0097	-0.121607782	-0.324488067	-0.228080821	-0.064519338	-0.08703772	-0.362448784	0.075647029	-0.069112932	0.46776608	-0.00802211
Z007E0098	-0.174681482	-0.086690044	-0.213310943	-0.194801066	-0.252439396	-0.033847875	-0.038905537	-0.292916454	0.377719456	-0.21698813
Z007E0099	-0.411758219	-0.24164393	-0.171605585	-0.401694336	-0.383158331	-0.496735003	-0.262502416	-0.222687112	-0.24530496	-0.383450838
Z007E0100	-0.239545139	-0.488237023	-0.261629057	-0.380635675	-0.370687295	-0.541866672	-0.224655016	-0.636072802	-0.483760801	-0.28782162
Z007E0101	0.083201987	0.165570505	-0.337934503	0.003403862	-0.006186966	0.097118296	0.234288357	0.300140192	-0.332989015	-0.039101002
Z007E0102	0.35623943	0.640103022	0.478926277	0.328012043	0.409279433	0.51282337	0.66624915	0.581670036	0.508291835	0.44904052
Z007E0103	0.305971053	0.177481552	0.467365038	0.384939992	0.417037326	0.488826245	0.340283335	0.367814337	0.961910903	0.370562466
Z007E0104	0.306584828	0.234411787	0.264910731	0.283634919	0.413178972	0.29001218	0.389872395	0.39252179	0.205768874	0.348338519
Z007E0105	0.406378047	0.396764284	0.016609479	0.314026521	0.196881583	0.116043991	0.274728641	0.422624802	-0.002636249	0.30358727
Z007E0106	0.018436982	0.090957668	0.11974952	-0.111152736	0.071705829	-0.010479868	-0.168659208	-0.034928423	-0.507936468	-0.114430994
Z007E0107	-0.392569982	-0.348019699	-0.09845119	-0.31231399	-0.32499417	-0.201631868	-0.437775416	-0.540627082	-0.7259362	-0.348506768
Z007E0108	0.148691353	0.201380189	0.283296436	0.039080683	0.027895266	-0.16374527	0.186205559	-0.104571171	0.360542548	-0.011098042
Z007E0109	-0.805184947	-1.040930589	-0.921969651	-0.885152232	-0.876403061	-1.140059712	-1.00279024	-1.119770279	-0.825881947	-0.949296957
Z007E0110	-0.062897277	0.138567722	0.166558248	-0.082068323	0.053974713	0.199720468	-0.063353269	-0.129570402	0.35630187	0.007620881
Z007E0111	0.88671001	0.578228374	1.074322011	0.81118973	0.788011843	0.977070404	0.704728831	0.614250858	0.437422809	0.723908775
Z007E0112	-0.206214481	-0.390676186	0.0590472	-0.106613892	-0.131379271	-0.040621704	-0.100775378	-0.01766375	0.015367343	-0.128504474
Z007E0114	0.465403442	0.146406782	0.170618974	0.484806337	0.45410378	0.178403648	0.312413994	0.142275205	-0.139793739	0.359696204
Z007E0115	-0.158645288	-0.176484395	-0.240697566	-0.010110408	-0.119304343	-0.243441418	0.03410302	-0.21012651	-0.125483532	-0.039491583
Z007E0116	0.198985167	-0.01715108	-0.289965856	0.028975823	-0.057073952	-0.094788861	-0.030393233	0.180164184	-0.024438219	0.043386612
Z007E0117	-0.226797117	-0.230224994	-0.243565006	-0.280670524	-0.451037331	-0.394229355	-0.347583961	-0.134770865	-0.15531825	-0.267179044
Z007E0118	-0.437794588	-0.215244415	-0.319399045	-0.373875505	-0.342232218	-0.518799012	-0.275149235	-0.211598154	-0.645199699	-0.28689882
Z007E0119	0.325854125	0.382378136	0.261831729	0.353599654	0.391148831	0.198114913	0.504145998	0.16430071	0.149940572	0.323001349
Z007E0120	0.024105382	0.126615759	-0.161876954	0.014997499	-0.00869932	0.153005904	0.025731524	0.086420429	-0.078245286	0.039670854
Z007E0121	-0.109882855	-0.20334222	-0.577966828	-0.134129208	-0.177984995	-0.105423977	-0.123497254	-0.014450572	0.312329547	-0.134223396
Z007E0122	0.469636458	0.215335126	0.120919631	0.483441838	0.4459569	0.477014354	0.573330973	0.424140323	0.408740112	0.499714631
Z007E0123	0.621954122	0.428131974	0.213752189	0.534263716	0.583894621	0.325269264	0.489610568	0.409848924	0.978011685	0.493679872
Z007E0124	-0.256405025	-0.194096873	-0.054936883	-0.247409235	-0.218136908	-0.445715568	-0.267777209	-0.509615922	-0.061669124	-0.256329284
Z007E0125	-0.855061108	-0.846229758	-0.763616737	-0.933541841	-0.919090263	-1.165592897	-0.846719836	-1.002017235	-1.320992956	-0.96717231
Z007E0126	0.233135142	0.004113476	0.242925099	0.136821954	0.140223432	-0.095399922	0.195075445	0.181906904	0.321160209	0.103780106
Z007E0127	0.520038856	0.2621672	0.703855609	0.353206951	0.25618844	0.508230435	0.532063778	0.121435541	0.028437141	0.442225679
Z007E0128	-0.290355368	-0.577812758	-0.107980633	-0.394310399	-0.286061298	-0.24042839	-0.453254531	-0.341811559	-0.641853764	-0.396932859
Z007E0129	-0.245749072	-0.182933351	-0.212244021	-0.276810546	-0.352385144	-0.383955872	-0.081541567	0.121393634	0.102228004	-0.255548858
Z007E0130	0.27178258	0.25130651	0.111512435	0.234759287	0.255490904	0.242528865	0.037904462	0.093974455	-0.078737694	0.165387127
Z007E0131	-0.308056264	-0.110667293	-0.606347436	-0.27004636	-0.155583153	-0.471661698	-0.206596559	-0.257298967	-0.781524173	-0.260957955
Z007E0132	0.293912968	0.336402744	0.56786172	0.381102499	0.344191327	0.545916154	0.37731232	0.434788147	0.155595824	0.402116993
Z007E0133	0.400521298	0.175842723	0.157777366	0.295850397	0.324607789	0.097498635	0.13230283	0.476280494	0.470149509	0.279572101
Z007E0134	-0.485559841	-0.405462984	-0.385179443	-0.491503446	-0.538632173	-0.581430053	-0.317874975	-0.130821342	-0.164155384	-0.461627056
Z007E0135	0.756332195	0.55702171	1.000300118	0.660523739	0.638812954	0.545744491	0.488116108	0.440919788	0.661888039	0.597409255
Z007E0136	0.024699305	0.016544503	-0.338496699	-0.080202314	-0.062251303	-0.023532737	-0.138677903	0.355789098	0.287144993	-0.044847877
Z007E0137	-0.877080832	-1.114810033	-0.997162615	-1.00286611	-0.929466942	-0.868079276	-1.048361262	-0.594965672	-1.433102557	-0.994403022
Z007E0138	-0.435189018	-0.291612297	-0.771835023	-0.443361273	-0.382878479	-0.289190792	-0.341512708	-0.599292593	-0.170431406	-0.441660537
Z007E0139	0.016610297	0.042307258	-0.348116844	-0.02104209	-0.046103678	-0.178203277	-0.105103539	0.202704321	0.398276148	-0.048521781
Z007E0140	0.592174263	0.59588355	1.078535995	0.427772379	0.57660396	0.716758665	0.340379181	0.116541245	0.362610235	0.533810453
Z007E0141	-1.163834674	-1.403528461	-1.3981867	-1.35674893	-1.361359149	-1.226297452	-1.431451766	-1.646313953	-0.898807951	-1.359434803
Z007E0142	0.27151924	0.316364838	-0.16840247	0.194605574	0.04202438	0.241626315	0.371972891	-0.090359958	0.026499426	0.195279557
Z007E0143	-0.367463849	-0.568247551	-0.548624953	-0.27714709	-0.179621695	-0.541426297	-0.41855556	-0.086170871	-0.408684386	-0.322390506
Z007E0144	-0.266312932	-0.115022621	-0.166297994	-0.232242634	-0.219482366	-0.022879424	-0.27680262	-0.27295734	0.476165381	-0.226450652
Z007E0145	0.513463291	0.501584626	0.714305193	0.576795048	0.561494069	0.705260351	0.68998679	0.550864953	0.737356731	0.605744574
Z007E0146	0.748892676	0.957759264	0.676544963	0.890951501	0.903907745	0.924925169	0.87922709	0.877004641	1.113230847	0.922712515
Z007E0147	-0.121493243	-0.277011938	0.369978831	-0.021107938	-0.128321861	-0.234348874	-0.244932874	-0.389914632	-0.748582394	-0.076150138
Z007E0148	0.472802047	0.536645661	0.534849267	0.492817167	0.536086893	0.267140404	0.369461546	0.345090079	0.90578235	0.447899594
Z007E0149	0.134724379	-0.086484713	0.357268242	-0.049314617	0.064207769	-0.010973719	-0.091726046	0.100862839	0.250095128	-0.049313963
Z007E0150	-0.990116549	-1.028050966	-0.551498543	-1.043504598	-1.184374451	-1.004111227	-1.077111028	-1.214563095	-1.491039254	-1.051157043
Z007E0151	0.729251841	0.888242217	0.78473306	0.760453986	0.712889364	0.841456887	0.695680819	1.001600004	0.672881597	0.813820791
Z007E0152	1.004038078	1.182294073	0.975368355	1.070121841	1.121335563	1.183866308	1.040389812	0.87865401	0.855512324	1.092933116
Z007E0153	0.127332811	0.370426917	0.380021567	0.163957186	0.339926874	0.429262251	0.102789576	0.407183159	0.332783567	0.256665343
Z007E0154	-0.010304434	0.069307068	-0.089156171	-0.021691506	-0.144551705	-0.168466243	-0.169048438	-0.058485963	0.545480207	0.035259307
Z007E0155	-0.257363707	0.063725997	-0.222978577	-0.041626428	9.45E-06	0.127991702	-0.063816742	-0.169585821	-0.083287436	-0.070825642
Z007E0156	-0.639797847	-0.449047887	-0.624617816	-0.427928194	-0.378070453	-0.358644963	-0.519980146	-0.2150309	-0.761892803	-0.463660926
Z007E0157	0.373427653	0.251782136	0.529347122	0.213674968	0.238464412	0.058248876	0.32239696	0.510095627	0.292314411	0.226356289
Z007E0158	-0.195482503	-0.121143674	-0.385839182	-0.213033688	-0.234994239	-0.22639604	-0.355351102	-0.057125205	-0.389042485	-0.263936174
Z007E0159	0.277488273	0.070113244	-0.043042359	0.122520382	0.046957225	0.249528422	0.034919717	0.216373039	0.663055205	0.167143539
Z007E0160	0.117920738	0.221523797	0.20389938	0.157044161	0.034181135	0.190943146	0.387696418	0.092776941	-0.294926914	0.095727353
Z007E0161	0.12370939	-0.092972935	-0.09560653	0.051969439	0.001604276	0.245330871	0.130417741	-0.170656891	0.379183465	0.13569522
Z007E0162	0.565601924	0.56097964	0.22056339	0.476131232	0.51055268	0.321010046	0.404779893	0.384907555	0.491873466	0.423989053
Z007E0163	-0.023381493	0.047045705	0.446244452	0.19953088	0.196123566	0.401726424	0.236511295	0.197847269	-0.174884961	0.157158377
Z007E0164	-0.892432977	-0.834903124	-0.345469122	-0.647722894	-0.627673544	-0.664585157	-0.62752212	-0.542825279	-1.189053359	-0.6403762
Z007E0165	-0.212862333	-0.046450878	-0.258666654	-0.133406673	-0.146039233	-0.016755565	-0.015741319	-0.063202717	-0.624305141	-0.177424732
Z007E0166	0.145615902	0.143266821	-0.03606956	0.34386788	0.407296466	0.099538825	0.269107955	0.214642027	0.557461645	0.314828759
Z007E0167	0.406681248	0.271659523	0.335433354	0.392724688	0.351954049	0.422349619	0.183372067	0.063099302	0.115139762	0.344892701
Z007E0168	-1.081197309	-0.941697622	-1.208201758	-1.034277844	-1.1436871	-0.961442465	-1.075756747	-0.898826169	-0.816103084	-1.095746647
Z007E0169	0.215749686	0.071426064	0.591958673	0.164668495	0.058932208	0.320981428	0.089853417	0.08436367	0.012311339	0.219614272
Z007E0170	0.464841261	0.690593668	0.572264375	0.478304926	0.496522786	0.733030707	0.525390286	0.519320915	0.844884645	0.521872668
Z007E0171	-0.008605109	0.159826953	-0.020693703	0.110529498	-0.02829081	0.306770611	0.080455262	0.131022829	0.77967805	0.087913886
Z007E0172	0.561571288	0.433961297	0.881561781	0.493134293	0.51081112	0.404024543	0.586343194	0.334043916	0.422957922	0.511500674
Z007E0173	0.382205882	0.123673031	0.265585076	0.278816364	0.253241375	0.431298753	0.339977125	0.432506875	0.120916893	0.241635052
Z007E0174	0.37748903	0.360329031	0.277675881	0.33506968	0.245859356	0.439934889	0.244076245	0.118501562	0.796441537	0.256199195
Z007E0175	0.243216887	0.206652813	0.276306551	0.107799635	0.062496541	0.124647009	0.093011362	0.065053862	0.738714245	0.091474563
Z007E0176	0.213193189	0.263189871	0.391317945	0.289152373	0.216988304	0.069288088	0.238885374	0.262691792	0.308764994	0.266338251
Z007E0177	-0.375809712	-0.055351449	-0.272345153	-0.21730113	-0.052255698	0.074496656	-0.239045999	0.045392543	-0.489988962	-0.205644516
Z007E0178	-0.709214905	-0.710881308	-0.98546365	-0.690145735	-0.689369779	-0.583081347	-0.450757443	-0.320028142	-0.967501432	-0.686786171
Z007E0179	0.179250745	0.267450248	0.403310488	0.144787649	0.159354859	-0.039557412	0.111386346	0.055175662	-0.41352463	0.154497612
Z007E0180	-0.188534348	-0.398106996	-0.413081607	-0.261855524	-0.373325231	-0.307812891	-0.422924785	-0.335147101	0.50986787	-0.176660435
Z007E0181	0.672073291	0.914938812	0.719724209	0.845943072	0.762548917	0.966475503	0.782418251	0.952656367	0.863403284	0.778213034
Z007E0182	-0.875681713	-0.964129458	-0.811526549	-0.711988507	-0.701116451	-0.626810083	-0.778168879	-0.63715208	-0.739794967	-0.693179062
Z007E0183	-0.129329408	-0.00899408	-0.010816305	-0.092082143	-0.071276174	0.064494518	-0.123414246	-0.20862208	0.377247627	-0.132527589
Z007E0184	-0.345128328	-0.170496152	-0.076430313	-0.268704035	-0.402712325	-0.13568618	-0.409077626	-0.081749736	-0.180937668	-0.278287131
Z007E0185	0.011086985	0.179103486	0.188612711	-0.028561753	0.038423006	-0.12104242	-0.104739106	0.119276037	-0.097831435	0.031563142
Z007E0186	-0.093511834	-0.043244758	0.173935273	-0.032892331	-0.048702833	0.075011565	-0.294880908	-0.249097301	-0.182928778	-0.115614743
Z007E0187	-0.04337326	0.192203183	-0.030737987	-0.071539973	-0.023488868	0.225315338	0.196267017	-0.042921403	-0.490738216	-0.053055693
Z007E0188	-0.398529395	-0.219471425	-0.47148201	-0.289782053	-0.389013811	-0.517955461	-0.360929775	-0.417774305	-0.321479899	-0.295047944
Z007E0189	0.57635885	0.7149037	0.719570708	0.547048128	0.624872247	0.424261968	0.522412937	0.882611783	0.448380999	0.567996986
Z007E0191	-0.134556231	0.0859025	-0.493058404	-0.107295894	-0.187525669	-0.260520697	-0.012883808	-0.383991224	0.360676676	-0.132455478
Z007E0192	0.014977607	0.305788011	-0.155679535	0.101985352	0.019567824	0.238866692	0.393993507	0.189855372	0.083580235	0.155117008
Z007E0193	0.403202848	0.523251615	0.552211559	0.421568535	0.400625241	0.336761448	0.362973701	0.379819318	0.578522996	0.460593861
Z007E0194	-0.057822059	0.054673447	-0.144415052	-0.046387575	-0.015134706	0.053348255	-0.128604762	-0.282594239	0.599585108	-0.052279419
Z007E0195	0.231380869	0.307052981	-0.083164329	0.118719711	0.128950732	-0.018338181	0.093308309	-0.117417881	0.159773089	0.166004872
Z007E0196	-0.818867407	-0.558946514	-0.340828935	-0.750086043	-0.712105201	-0.937554594	-0.63868455	-0.943815431	-0.882162305	-0.769146664
Z007E0197	-0.776929809	-0.590924512	-0.747157078	-0.657419903	-0.686625191	-0.468404796	-0.631920281	-0.39074896	-0.763647673	-0.644839754
Z007E0198	-0.117457589	-0.02667973	-0.038140797	-0.014470255	-0.049465789	-0.020116901	-0.122638318	-0.013947898	-0.137983868	-0.096690774
Z007E0199	0.390883717	0.405777598	0.396899198	0.20776592	0.337753995	0.425283823	0.196571248	0.276149788	-0.024776189	0.28231132
Z007E0200	0.300459227	0.306643609	0.085715229	0.301818145	0.370177078	0.155782895	0.222848378	0.245466836	0.021284736	0.326581572
Z008E0001	-0.390593661	-0.443014273	-0.680870763	-0.345041109	-0.360831198	-0.314027627	-0.347667068	-0.444327546	-0.320981151	-0.414645094
Z008E0002	0.284014992	0.265893059	0.083060613	0.285072464	0.309942291	0.31910051	0.258871354	0.215500631	0.321941512	0.232921277
Z008E0003	0.001999541	-0.019277872	-0.07078981	-0.088721969	-0.086482224	-0.158292396	-0.061572294	-0.129489704	-0.227432113	-0.061279082
Z008E0004	-0.155807983	0.17536682	-0.30412298	0.044295436	0.084029643	0.044339777	-0.04370791	-0.04601996	0.141106891	0.050852004
Z008E0005	-0.204408108	-0.40180442	-0.464546782	-0.329380824	-0.390192651	-0.408085379	-0.279620841	-0.413036103	-0.186724593	-0.401042237
Z008E0006	-0.372889914	-0.181661697	-0.453510393	-0.147351624	-0.08037112	-0.065551565	-0.056614226	-0.232057219	-0.343500598	-0.073190082
Z008E0007	-0.310921489	-0.215018786	-0.522284901	-0.345297702	-0.332525381	-0.417023736	-0.416550389	-0.394135411	-0.55574454	-0.302374402
Z008E0008	-0.436352579	-0.354908735	-0.687865958	-0.293765009	-0.317204221	-0.342349411	-0.235164241	-0.292721771	-0.500479314	-0.244389759
Z008E0009	0.108871389	0.191537706	-0.09593694	0.063295354	0.023935466	0.038481691	0.02373676	0.016647226	0.069431581	0.057260425
Z008E0010	-0.185221189	0.028260703	0.183307365	-0.051763131	0.019507509	0.029365034	0.02548458	-0.124965314	-0.032868655	0.02939625
Z008E0011	0.106395915	0.20787069	0.389465975	0.171910192	0.168612471	0.245655549	0.10191555	0.13228662	0.292116767	0.150168205
Z008E0012	-0.251511409	-0.103733233	-0.18062915	-0.170759875	-0.268201187	-0.191679246	-0.199778313	-0.236796737	-0.024877939	-0.136604181
Z008E0013	-0.112332691	-0.079827198	0.014262548	-0.26312807	-0.308436863	-0.2802752	-0.283316068	-0.172522315	-0.101660353	-0.228935843
Z008E0014	0.624778395	0.326275148	0.541080485	0.369544898	0.292526299	0.303035493	0.357586922	0.297892276	0.260789265	0.485549521
Z008E0015	0.072098733	0.080623542	0.564389479	0.261799238	0.264291195	0.202799772	0.224846797	0.343059213	0.072813855	0.26840908
Z008E0016	0.1856803	0.315841765	0.283667899	0.243543638	0.282468518	0.214212623	0.284699702	0.201990839	0.13125356	0.197294579
Z008E0017	0.056626778	0.281968648	0.045767387	0.203535061	0.163076011	0.194145547	0.153792292	0.289133437	0.042888334	0.218929945
Z008E0018	-0.120437541	-0.083754597	0.315324381	-0.08525593	-0.116906819	-0.121175167	-0.170278726	-0.167940482	0.135576069	0.013777646
Z008E0019	0.590758288	0.613866434	0.408691415	0.583700802	0.500331495	0.598275064	0.653348044	0.577726926	0.596719763	0.497760488
Z008E0020	0.053195774	-0.078755832	0.102704054	0.053297155	0.013559928	0.110130704	0.07930618	-0.061958457	-0.098578331	0.142231787
Z008E0021	-0.389902411	-0.158876629	0.123441076	-0.272884701	-0.231770857	-0.204215866	-0.217267345	-0.222590842	-0.125796369	-0.229100067
Z008E0022	0.13323456	0.19710664	-0.205864422	0.077422456	-0.038130686	0.109105099	0.083686242	-0.001239905	0.273847376	0.064300395
Z008E0023	-0.038905888	-0.101308294	-0.102733427	0.002904757	0.00180607	0.017676024	-0.02176916	0.083811057	-0.006721932	0.072113799
Z008E0024	0.081368194	0.29104206	0.475299613	0.216232736	0.11754043	0.138188112	0.179045048	0.22713624	0.36875999	0.199113667
Z008E0025	-0.115297607	-0.113548644	0.016169072	-0.087873509	-0.0662935	-0.144590389	-0.051405177	-0.115452179	-0.240742889	-0.152275378
Z008E0026	-0.613013367	-0.586286707	-0.739859619	-0.547057643	-0.573318255	-0.579942153	-0.476434642	-0.631376102	-0.710881914	-0.444712561
Z008E0027	0.131248337	0.152951155	-0.019886082	0.219798411	0.250570347	0.166704588	0.183077563	0.132086608	0.225402495	0.233205708
Z008E0028	0.280189507	0.418791779	0.494860828	0.314542211	0.372157439	0.226799267	0.193581871	0.368551234	0.295870948	0.192570799
Z008E0029	0.084199086	0.055665071	0.246888494	-0.025993027	-0.03667957	-0.045931482	-0.075803414	0.07361835	-0.078395939	-0.09966691
Z008E0030	0.111998895	0.158331521	0.446319131	0.198832434	0.146931197	0.15544408	0.149498303	0.113932384	0.29349439	0.181715249
Z008E0031	-0.436667596	-0.236403836	-0.288670433	-0.185564912	-0.192714207	-0.138771767	-0.250111729	-0.262556291	-0.212657314	-0.218364962
Z008E0032	-0.061026508	0.264707757	0.350462675	0.070212624	0.111216162	0.168592847	0.103259311	0.034035786	0.142616291	0.063310917
Z008E0033	-0.218552534	-0.195081092	-0.108058472	-0.235979042	-0.267436177	-0.254799118	-0.317971771	-0.175846211	-0.360420857	-0.335990449
Z008E0034	-0.001321898	-0.268404014	0.148725099	-0.107772147	-0.074272401	-0.149852186	-0.185945539	-0.201732134	-0.229312845	-0.051644419
Z008E0035	0.219115657	0.01295653	-0.264610076	0.047598109	0.071296079	0.024285906	0.135113957	0.004281327	-0.03196695	0.128418312
Z008E0036	0.026281146	-0.065002997	-0.014677131	0.010118579	-0.014730511	0.023006599	0.046234473	0.104501783	0.031476449	0.102350886
Z008E0037	-0.450317006	-0.236184424	-0.631145143	-0.358987286	-0.35078223	-0.343114561	-0.356732131	-0.298545978	-0.168943957	-0.319872928
Z008E0038	0.3606419	0.177320125	0.271549853	0.261096444	0.304396612	0.258915913	0.339772794	0.330158835	0.360731074	0.191642536
Z008E0039	0.114954556	0.200076245	-0.211543185	0.092227546	0.107951976	-0.022527118	0.040416693	0.023978266	-0.093318657	0.081341619
Z008E0040	-0.213065515	-0.001182528	0.069809441	-0.126897375	-0.114711031	-0.126668788	-0.176279448	-0.054453321	-0.042976035	-0.108623977
Z008E0041	0.226734406	0.292047139	-0.114623557	0.1248216	0.185516389	0.065639634	0.121920524	0.227915504	0.039729446	0.153278318
Z008E0042	0.028436353	0.012286551	0.3476834	0.027725931	-0.007712317	0.065870602	-0.056042129	0.067153324	-0.115538832	0.123713847
Z008E0044	0.362068255	0.050973198	-0.066988745	0.15004262	0.238787193	0.160745918	0.216953414	0.084748518	0.147896361	0.168860976
Z008E0045	0.144214257	0.005343472	-0.052109642	0.146758424	0.154240374	0.18764098	0.182844311	0.152924515	0.066931557	0.176186006
Z008E0046	0.194729373	0.09593375	0.588760218	0.201234125	0.154476339	0.198942904	0.22339086	0.292533106	0.081693231	0.312122559
Z008E0047	0.087547511	0.327676239	0.054242116	0.272307191	0.248461695	0.327905186	0.193279347	0.368421675	0.26659563	0.159669332
Z008E0048	0.224324383	-0.003207952	-0.184716768	0.169265324	0.110234589	0.177594116	0.241001567	0.202976998	0.028684604	0.052977795
Z008E0049	-0.202323686	-0.197729041	0.091154322	-0.174274888	-0.121288438	-0.119238601	-0.098159448	-0.218814242	-0.233729067	-0.034048794
Z008E0050	-0.185763635	-0.157496526	-0.005220624	-0.155084215	-0.135934618	-0.080771206	-0.213005465	-0.240026802	-0.007324498	-0.202589249
Z008E0051	-0.313094297	-0.160627246	0.091834957	-0.203483965	-0.175946651	-0.292490974	-0.115125781	-0.27210648	-0.08271708	-0.139520703
Z008E0052	-0.418245547	-0.359019235	-0.444786443	-0.258351984	-0.222596581	-0.338099819	-0.216934002	-0.217695913	-0.187556456	-0.190374865
Z008E0053	0.338516009	0.232855193	0.098521533	0.302447581	0.367543256	0.312126567	0.258389855	0.353293786	0.234095189	0.383226343
Z008E0054	-0.062306813	-0.104855641	-0.110027729	-0.065382311	-0.064715116	-0.045961363	-0.033774386	-0.006312879	-0.003933405	-0.026836475
Z008E0055	-0.37363622	-0.387060641	-0.376919237	-0.171159815	-0.118589767	-0.096537325	-0.07264524	-0.27239184	-0.433924179	-0.145980933
Z008E0056	0.27640684	0.255316202	0.039179716	0.123212964	0.088919467	0.100202133	0.131837593	0.244007938	-0.01394233	0.20752649
Z008E0057	0.253235312	0.326297145	0.281971411	0.398542042	0.432509868	0.428222173	0.373500184	0.50815858	0.52147223	0.454002167
Z008E0058	-0.31893208	-0.307993958	-0.42512602	-0.185702745	-0.179643799	-0.246984233	-0.224705768	-0.130808025	-0.156615846	-0.282029654
Z008E0059	0.14087019	-0.043339201	-0.104670577	0.013860903	0.016516493	-0.078676684	0.103488263	-0.057828766	0.020471127	-0.072280875
Z008E0060	0.003383111	0.198838844	-0.022041682	0.219105583	0.245096116	0.178218232	0.203576534	0.294651584	0.264278104	0.119820843
Z008E0061	-0.081819415	0.11011428	0.301544281	-0.00803867	0.011023294	0.059844065	0.013662507	-0.099551704	0.178173922	-0.102553069
Z008E0062	-0.025332908	-0.288840309	0.140419222	-0.226874077	-0.165689112	-0.222699231	-0.266293319	-0.101047496	-0.052446089	-0.278514031
Z008E0063	-0.364008756	-0.361014082	-0.204972152	-0.473273175	-0.5272126	-0.396482178	-0.559492463	-0.495761359	-0.584926694	-0.541419167
Z008E0064	0.228170581	0.064609545	0.031760354	0.169190456	0.129550695	0.09107718	0.113793399	0.186737996	0.352272533	0.118379472
Z008E0065	0.214080427	0.443416107	0.560132959	0.430599446	0.420232617	0.450200096	0.330410834	0.460598096	0.242561106	0.52930222
Z008E0066	0.126906159	0.258346527	-0.016075025	0.176579034	0.133054243	0.275530582	0.155529964	0.10227546	0.169424076	0.265388818
Z008E0067	-0.423503464	-0.426677628	-0.601161873	-0.454586623	-0.52360456	-0.404605968	-0.500198936	-0.406534848	-0.210653535	-0.516685828
Z008E0068	-0.461201856	-0.431157878	-0.098933911	-0.419990437	-0.365831739	-0.429891566	-0.329185411	-0.498789234	-0.446912707	-0.34673008
Z008E0069	0.111135041	0.098885149	-0.218586469	-0.054112352	-0.109807264	-0.033988844	-0.024219837	-0.09270732	0.183158634	-0.127088252
Z008E0070	0.182611794	0.226769359	0.092190936	0.084667411	0.116810254	0.106398591	0.108497345	0.19227264	0.235775151	0.172108583
Z008E0071	-0.297157402	-0.426502379	-0.349902332	-0.336395101	-0.365591477	-0.397293027	-0.265066656	-0.306837011	-0.447186859	-0.354863739
Z008E0072	0.004510688	-0.027550451	0.131392593	-0.060336585	0.009432344	-0.001611371	0.047929676	0.04034875	-0.114860106	-0.083027871
Z008E0073	-0.087655562	-0.339963454	0.077521464	-0.254014124	-0.212943424	-0.330922416	-0.288129369	-0.323245936	-0.428604034	-0.147068076
Z008E0074	-0.296428416	-0.171326658	-0.219585341	-0.148527772	-0.180682872	-0.042609188	-0.047100532	-0.097457969	-0.159668926	-0.059821392
Z008E0075	-0.026362235	0.127176828	-0.077898601	0.15596179	0.142165962	0.195933605	0.241058167	0.199354237	0.320335369	0.156493741
Z008E0076	0.281613076	0.179761145	-0.056834115	0.228912219	0.299187279	0.214676945	0.14079158	0.213014183	0.168700287	0.299327951
Z008E0077	0.175992918	0.070584453	0.044840782	-0.068788964	-0.13540148	-0.036617768	-0.077718355	-0.004202983	-0.13009111	-0.122254775
Z008E0078	0.309801457	0.186896349	0.111182176	0.28838143	0.315627671	0.271666981	0.223860372	0.331367427	0.19209952	0.195191177
Z008E0079	-0.032536806	0.038386715	-0.163462289	0.119304315	0.164684791	0.055874116	0.11684602	0.099676148	-0.113795551	0.036432758
Z008E0080	-0.037594567	-0.038070484	-0.045007917	-0.052570084	0.001483161	-0.007324919	0.057648573	-0.082058543	-0.146746969	-0.074385078
Z008E0081	0.272528516	0.480760678	0.366165142	0.307629368	0.285161081	0.350888379	0.326698329	0.220241992	0.354719611	0.24343414
Z008E0082	-0.040413819	-0.279240822	0.256671877	-0.120862188	-0.20596584	-0.122242743	-0.198125799	-0.172001664	-0.368078188	-0.087201486
Z008E0083	0.018213172	-0.095691193	-0.588469581	-0.073160225	-0.115260686	-0.115780327	-0.162859944	-0.162685734	-0.196755654	-0.159848815
Z008E0084	-0.082113101	-0.250507299	0.193350452	-0.131577327	-0.144514997	-0.1174813	-0.127552651	-0.075427663	-0.235924544	-0.012599806
Z008E0085	0.088992786	0.140828589	0.457676507	0.104389507	0.119312323	0.122220535	0.147186961	0.143593153	0.138914234	0.155327507
Z008E0086	0.007809951	-0.218730002	-0.300697178	-0.169088474	-0.102251182	-0.176370909	-0.266474992	-0.114906717	-0.236368963	-0.08807901
Z008E0087	0.450747481	0.586382172	0.23268662	0.533524803	0.51101978	0.540579354	0.61339908	0.462002845	0.469813104	0.637980726
Z008E0088	0.247195256	0.190661951	-0.34467588	0.206877215	0.172319844	0.145600065	0.253592241	0.134450734	0.076942209	0.118056569
Z008E0090	-0.426414042	-0.208663049	-0.242206274	-0.345087166	-0.336748057	-0.401307515	-0.414768615	-0.358306101	-0.470188332	-0.399228509
Z008E0091	0.151676689	0.087344521	-0.070122881	0.004630229	0.07467939	0.049872701	0.034821753	-0.060275628	0.107580214	-0.008938528
Z008E0092	0.190801589	0.141929859	0.586149711	0.137779436	0.164174783	0.04867878	0.117118906	0.125657409	0.361179776	0.101346914
Z008E0093	-0.454679674	-0.448499199	-0.377683793	-0.342935707	-0.396596391	-0.338482364	-0.372968512	-0.372691495	-0.257623304	-0.403987749
Z008E0094	-0.367634482	-0.269016269	-0.573828793	-0.32080511	-0.33185631	-0.31813868	-0.365977435	-0.431606833	-0.389421819	-0.240605448
Z008E0095	-0.349547745	-0.336755017	-0.491826621	-0.208284067	-0.281356198	-0.205190537	-0.246998246	-0.264155139	-0.266296793	-0.153968396
Z008E0096	0.471500793	0.349941896	0.142010934	0.452941959	0.441129637	0.409760619	0.523291803	0.38666875	0.323008826	0.346417101
Z008E0097	0.609780918	0.392465117	0.281482325	0.441204592	0.439275268	0.456487599	0.409778533	0.521255781	0.407075142	0.472180838
Z008E0098	0.263870626	0.305052157	0.562610988	0.471055862	0.509492978	0.484484876	0.410192426	0.405951527	0.32539938	0.388880203
Z008E0099	-0.569490888	-0.422218731	-0.55610849	-0.425446973	-0.410072663	-0.469718692	-0.450018076	-0.283183891	-0.267615175	-0.467940149
Z008E0100	0.00537843	-0.214464118	-0.211034107	-0.107305698	-0.129965062	-0.017137323	-0.175524974	-0.178259939	-0.022241561	0.007568984
Z008E0101	-0.145151443	-0.326757727	-0.31049974	-0.243399718	-0.229606333	-0.267577116	-0.306012597	-0.185091616	-0.088896446	-0.184516504
Z008E0102	0.192888242	-0.052662673	0.618068337	0.058118443	0.061394772	0.04541501	0.053060825	0.052799911	0.272082142	0.108474015
Z008E0103	-0.42970942	-0.42369215	-0.639077587	-0.270632303	-0.315048295	-0.333282425	-0.272802784	-0.23520265	-0.516902145	-0.371888205
Z008E0104	-0.247425722	-0.222030211	-0.000105688	-0.23387074	-0.176063397	-0.14887568	-0.142087951	-0.132274073	-0.036814641	-0.200255056
Z008E0105	-0.210633921	-0.116709133	0.237999384	-0.13498072	-0.16506457	-0.18169773	-0.051222177	-0.03403891	0.139184492	-0.050225247
Z008E0106	-0.946318009	-0.712653143	-1.03622183	-0.74638845	-0.68624356	-0.739676412	-0.811148765	-0.836205256	-0.967339867	-0.8216782
Z008E0107	-0.013725175	-0.154860408	0.20228597	-0.040723612	0.006463906	0.02501913	-0.141942619	-0.134362691	-0.048086343	-0.056326021
Z008E0108	0.134104253	0.057108834	0.002451838	0.06119504	0.102063957	0.028058287	0.100779581	0.078231862	0.159085816	0.144300456
Z008E0109	0.146433814	-0.011502026	0.177774097	0.130944255	0.152959032	0.167099675	0.201787957	0.189981321	0.271831876	0.182026705
Z008E0110	0.330828006	0.317901964	0.402462952	0.390209839	0.388520367	0.403910794	0.338984554	0.398166462	0.289055862	0.363930796
Z008E0111	0.003190832	-0.160609481	-0.415813832	-0.068180782	-0.027130736	0.046668397	-0.144457264	-0.159113381	0.158891111	-0.114300499
Z008E0112	0.479317531	0.140485503	0.262408376	0.269027728	0.343628016	0.198075465	0.201504698	0.154647625	0.326880454	0.429493637
Z008E0113	0.05415656	-0.038620473	0.313415863	-0.061498467	-0.124969658	-0.033129506	-0.037170727	-0.005019608	-0.229783736	-0.127365018
Z008E0114	-0.233728277	-0.165185322	-0.095499605	-0.174534102	-0.169316928	-0.169473454	-0.185572635	-0.157294484	-0.294863045	-0.19822392
Z008E0115	0.121232053	0.219512776	0.361030933	0.066668319	0.149888534	0.1193752	-0.001668401	0.007307567	-0.008378008	0.051264088
Z008E0116	0.313679383	0.27141789	-0.026836126	0.147335516	0.061097146	0.064034644	0.079359666	0.09577434	-0.0031262	0.087385315
Z008E0117	0.260082944	0.292976906	0.202048032	0.343050452	0.326441401	0.330928399	0.431955747	0.418652463	0.476256746	0.429244666
Z008E0118	-0.092938538	-0.139671023	-0.012875328	-0.229448968	-0.238930743	-0.260525898	-0.303524176	-0.212155286	-0.156234317	-0.17756076
Z008E0119	0.188678021	-0.121810979	0.386103455	0.008543496	0.019818988	0.064166246	-0.073834955	0.076595328	-0.100045097	0.079267572
Z008E0120	0.143150825	0.013004535	0.030725872	0.051595739	0.019996388	0.021554409	0.174235902	-0.001281002	0.040066259	0.165122164
Z008E0121	-0.476637379	-0.192272345	-0.259097313	-0.310531697	-0.304226284	-0.303824879	-0.387603653	-0.236323153	-0.123402934	-0.350878226
Z008E0122	0.50906509	0.516543355	0.580809997	0.517156099	0.465172938	0.521501057	0.54291818	0.447320433	0.774026529	0.581756585
Z008E0123	0.174572879	0.064615778	0.284297525	0.068421164	0.060102394	0.070131647	0.003970078	0.012562036	-0.03523434	0.022520105
Z008E0124	0.417445251	0.312592789	0.288241275	0.23972202	0.234648343	0.258177992	0.221433333	0.194103066	0.402995199	0.351420609
Z008E0125	-0.109451106	0.024951874	-0.182426823	-0.041318715	-0.003707274	-0.03145074	-0.057072024	-0.127049649	-0.224833979	0.033187877
Z008E0126	-0.035166628	0.259344226	-0.035537033	0.168630932	0.232847936	0.20096853	0.128812442	0.220892526	0.268191845	0.199594653
Z008E0127	0.16144388	-0.042478907	-0.213915187	0.071148353	0.077145974	0.117552211	0.031466595	0.15851912	0.227559785	0.00956009
Z008E0128	0.120840478	-0.079151055	0.264815358	0.072942683	0.129771867	-0.008968046	0.196776822	0.154266071	0.027817045	0.025345267
Z008E0129	0.318936134	0.314870169	0.072906539	0.2736901	0.289968625	0.228931909	0.166226715	0.277944275	0.117241177	0.284194096
Z008E0130	0.171606994	0.300437349	0.290896881	0.168443692	0.137612146	0.21046868	0.23431397	0.128566041	0.193905587	0.154567071
Z008E0131	-0.099622922	0.021740508	-0.042578503	-0.062526099	-0.104029931	-0.083099729	0.060146417	-0.071949021	-0.179833046	-0.170989008
Z008E0132	-0.207881039	-0.262087491	-0.533388342	-0.297219351	-0.320024406	-0.194490294	-0.297826177	-0.232813964	-0.215158617	-0.261789984
Z008E0133	-0.178815813	-0.251310331	0.266351786	-0.177060476	-0.127802763	-0.149081841	-0.231625358	-0.231758888	-0.039684949	-0.202031719
Z008E0134	-0.740947259	-0.724657347	-0.945617177	-0.631393183	-0.659337232	-0.584622995	-0.584272825	-0.730713983	-0.729722632	-0.6172773
Z008E0135	-0.030281484	-0.091358302	0.364877923	0.038178932	-0.01073689	-0.060438994	0.080331515	-0.082133601	0.155220241	-0.036041852
Z008E0136	0.342226112	0.209311376	0.433120578	0.186975721	0.162066899	0.160389004	0.295770696	0.261024139	0.217546509	0.266676189
Z008E0137	-0.170521687	0.012349649	0.268813441	-0.012015122	-0.048683565	0.03997474	-0.068697598	0.077336122	-0.092692844	-0.102146457
Z008E0139	0.267346166	0.244875641	0.475948367	0.293205067	0.249226152	0.304648966	0.274210222	0.185078648	0.146397263	0.224068184
Z008E0140	0.05288418	-0.084899999	0.017966357	-0.042036917	0.004388575	0.018544836	-0.012075359	-0.060636584	0.019857684	-0.149662603
Z008E0141	-0.100240788	-0.134866334	-0.271619259	-0.052492059	-0.135343833	-0.110518642	-0.044548276	-0.123039168	-0.06852963	-0.13589932
Z008E0142	-0.097439276	0.122498633	-0.30962942	0.059603378	0.068137475	0.063526079	0.169419629	0.035127207	0.211750679	-0.057698722
Z008E0144	0.072089897	0.114143138	0.434905679	0.144483648	0.159643716	0.096566472	0.056677594	0.067363467	0.285206167	0.039495326
Z008E0145	-0.092771585	-0.048185838	0.198307069	0.048878548	0.034634542	0.058488722	0.002692407	0.021978941	-0.061087702	-0.008534195
Z008E0146	-0.045882275	-0.217871571	0.065474116	-0.177254354	-0.15214028	-0.24121846	-0.054717537	-0.09636598	-0.277783755	-0.08012186
Z008E0147	-0.001877002	0.009308775	0.125748178	0.105133223	0.081378894	0.189376463	0.164786441	0.134036183	0.225466319	0.153292402
Z008E0148	-0.641592116	-0.573591636	-1.076273464	-0.715823183	-0.679207783	-0.732163034	-0.743419175	-0.682633154	-0.61524894	-0.719249487
Z008E0149	0.266837146	0.555306257	0.157332829	0.405041634	0.454351647	0.448551282	0.475966089	0.37569827	0.556359715	0.504352826
Z008E0150	-0.289732565	-0.159682204	-0.395051604	-0.184986804	-0.162503781	-0.116954898	-0.234297293	-0.090725227	-0.032390966	-0.319120613
Z008E0151	-0.262248481	-0.292717556	-0.250137543	-0.415544774	-0.453493683	-0.517566668	-0.358911433	-0.345942239	-0.222460745	-0.466869861
Z008E0152	-0.29636346	-0.350060637	-0.05840731	-0.340506971	-0.30481213	-0.364266206	-0.333039986	-0.349417199	-0.417293948	-0.400944188
Z008E0153	0.298010654	0.149652291	0.372269006	0.151096454	0.238131374	0.099523721	0.259557782	0.130625315	-0.01124095	0.157056591
Z008E0154	0.131375977	0.147690398	0.184827701	0.261439468	0.290285655	0.266180396	0.324440002	0.303758454	0.319552086	0.356669171
Z008E0155	0.026098119	0.002450111	-0.311039393	-0.097039673	-0.070359808	-0.059973336	-0.107512339	-0.027617799	-0.143863557	-0.024654476
Z008E0156	-0.047342505	0.297337494	-0.23414655	0.105023945	0.071256087	0.011329546	0.085009419	0.141626002	0.206062496	-0.027443654
Z008E0157	0.161451309	0.089192911	0.281431329	0.071611469	0.043870734	0.069938144	0.094776	0.130821255	0.275512038	-0.041792478
Z008E0158	0.143863689	0.029626039	0.45782331	0.123850563	0.134756635	0.081728442	0.155238469	0.078056535	0.197925318	0.095562633
Z008E0159	-0.144330761	-0.456419959	-0.548825502	-0.292002736	-0.365551571	-0.261773966	-0.199699404	-0.372613942	-0.129089041	-0.208069746
Z008E0160	-0.137407777	-0.020845273	0.215147489	0.035680682	0.077593986	0.026302913	-0.005294754	-0.025547552	-0.10152006	0.061113915
Z008E0161	0.003204703	-0.158115032	-0.214147453	-0.042426477	-0.023317244	0.018480005	-0.057375769	0.015662869	-0.216199229	-0.091116545
Z008E0162	0.12346953	0.328088893	0.264622498	0.339342492	0.353339618	0.389529607	0.234870177	0.211558803	0.179346378	0.303616865
Z008E0163	-0.186406745	-0.090349376	-0.452533338	-0.226125911	-0.165216692	-0.209749538	-0.251805026	-0.136894382	-0.161692137	-0.308552931
Z008E0164	0.052359351	0.104853998	-0.369373935	-0.065094735	-0.023866759	-0.072769384	-0.134498104	-0.132749206	0.019318596	-0.063140041
Z008E0165	0.068435765	0.255727843	0.540101553	0.146863224	0.121271598	0.191927198	0.211268407	0.084507309	0.327875111	0.230883287
Z008E0166	-0.111234784	-0.140388484	-0.35385036	-0.245364696	-0.223106164	-0.241731004	-0.17783309	-0.289756528	-0.046557295	-0.193056024
Z008E0167	-0.429620291	-0.430011318	-0.396600417	-0.408108713	-0.317806263	-0.34806063	-0.346114823	-0.294948861	-0.525837901	-0.422923422
Z008E0168	0.163819366	0.529731614	0.341348271	0.388678106	0.334619782	0.353816039	0.300986651	0.447471584	0.207724757	0.449693887
Z008E0169	-0.465617298	-0.34386851	-0.071142285	-0.260525206	-0.309094035	-0.314268697	-0.169292726	-0.213453089	-0.224416826	-0.330649724
Z008E0170	0.327315894	0.260179739	0.45850381	0.21170276	0.215178918	0.208756354	0.275466781	0.159077191	0.327673152	0.231785594
Z008E0171	-0.052725758	-0.306733408	-0.380416809	-0.203003335	-0.215291981	-0.131025262	-0.20947974	-0.25550198	-0.344166303	-0.217973374
Z008E0172	-0.143747986	-0.210567057	0.081037813	-0.305904341	-0.376245253	-0.323138057	-0.324093566	-0.217827586	-0.286894469	-0.345813966
Z008E0173	-0.09180428	-0.182475515	0.212105775	-0.143964303	-0.116673793	-0.133838662	-0.073317718	-0.068331157	-0.197960036	-0.147023656
Z008E0174	0.211608655	0.101776574	0.130368366	0.246939821	0.219213944	0.185419275	0.223697096	0.173025435	0.358273243	0.219767855
Z008E0175	0.069682889	0.274808823	0.392707145	0.197462805	0.227004407	0.230982622	0.28305089	0.167034782	0.378036213	0.169261632
Z008E0176	0.40956702	0.236172324	0.425099269	0.257917161	0.217103992	0.318633463	0.314556549	0.334840464	0.241093288	0.186073162
Z008E0177	-0.026243303	-0.153714204	0.011266531	-0.171688482	-0.207800265	-0.183514462	-0.121717315	-0.068606479	0.011549265	-0.269814367
Z008E0178	0.301100537	0.408659975	0.139152297	0.196771044	0.131988829	0.247892596	0.21404187	0.167033652	0.061754574	0.158976309
Z008E0179	0.084738053	0.077385765	0.408113674	0.215816837	0.196602981	0.289279779	0.241089544	0.275965	0.067730696	0.141370491
Z008E0180	0.38872599	0.249354274	0.007890076	0.243514188	0.187693285	0.215061101	0.223178855	0.273074659	0.300313032	0.277923329
Z008E0181	0.156712709	0.160372701	0.185057434	0.014631609	0.025907674	-0.058282054	0.068856516	0.077143418	-0.078156977	0.006160342
Z008E0182	0.020805891	0.006608762	0.353778267	0.014671905	0.041537793	0.032016863	-0.046364801	-0.004242994	0.225657115	-0.013041295
Z008E0183	-0.526493279	-0.499818681	-0.357536378	-0.447128633	-0.491926146	-0.405973306	-0.53541041	-0.385571959	-0.638009416	-0.350224623
Z008E0184	-0.079615833	0.006713593	-0.299562708	-0.105678621	-0.091861138	-0.115758914	-0.013866253	-0.012148418	-0.267994254	-0.20444534
Z008E0185	0.002654595	0.06168556	0.016757028	0.126651206	0.102363845	0.089905465	0.080763781	0.192833913	0.132383281	0.127748869
Z008E0186	0.096676758	0.059302955	0.194586109	-0.034119607	-0.077229073	-0.045527461	-0.082667842	0.02828472	-0.128143232	0.009173901
Z008E0187	0.046323794	0.071657289	0.375829474	0.175561004	0.259776489	0.148586098	0.224997263	0.253591653	-0.02548396	0.272934415
Z008E0188	0.032723603	-0.092059996	-0.121336176	-0.049096186	-0.094659432	-0.039505363	-0.014555367	-0.064282274	0.019361881	-0.007202857
Z008E0189	0.5207549	0.528489526	0.524355249	0.397650942	0.440579153	0.455098651	0.363538662	0.440989825	0.430857994	0.357565198
Z008E0190	-0.050645658	0.040895589	-0.379057654	0.03499878	0.040495504	0.064434085	0.015110552	0.073299761	0.000486995	-0.053251671
Z008E0191	-0.050452786	-0.030116335	0.351284867	0.037198537	0.040208693	0.026286316	0.006230497	-0.008762792	0.100548861	0.099065725
Z008E0192	-0.162461619	0.071949316	0.088823244	-0.042547435	-0.044769704	-0.065108873	-0.144771393	0.018607197	-0.135544257	0.011518643
Z008E0193	0.473009808	0.585024949	0.192383785	0.423315018	0.371901589	0.440534017	0.422169398	0.542094986	0.356416068	0.312205468
Z008E0194	0.020791187	0.139204041	-0.476217924	-0.047273229	0.000336932	-0.043638177	0.036475163	0.061333112	-0.157987863	-0.053727737
Z008E0195	0.229100779	0.121973387	-0.077204998	0.115905882	0.177420623	0.177656785	0.089874425	0.154988352	0.019442754	0.221776236
Z008E0196	0.462020455	0.273227727	0.14060589	0.230288166	0.273547544	0.216363489	0.221580689	0.163415924	0.40808954	0.222096891
Z008E0197	-0.579331875	-0.390978515	-0.801522765	-0.431608994	-0.420755767	-0.425347645	-0.517053587	-0.519941756	-0.532043161	-0.358624549
Z008E0198	0.153800912	-0.008223381	-0.159497422	0.017873503	0.037383056	-0.041936333	-0.015743529	0.073743885	0.136692193	-0.086556558
Z008E0199	0.141549426	0.101971073	0.006891058	0.045332136	0.017448434	-0.013934117	0.052936384	-0.043889568	-0.002575858	-0.036040658
Z008E0200	-0.026895071	-0.294502361	-0.001610105	-0.102023047	-0.146730667	-0.117621817	-0.14383918	-0.217347945	0.009506895	-0.050460923
Z009E0001	0.226790258	0.58366041	0.5398546	0.537469153	0.412578647	0.472038279	0.631240849	0.575257308	0.374326859	0.584209782
Z009E0002	0.299427721	0.089113917	0.414912263	-0.072710452	0.019646771	0.03318416	0.048900251	0.049306124	-0.062132611	-0.163456342
Z009E0003	-0.021843782	-0.016755021	-0.194200641	0.096916257	0.082522961	-0.039386238	0.19885005	-0.065670902	-0.116791629	0.066875623
Z009E0004	0.154538541	0.127714336	0.420365463	0.042491564	0.041458843	0.145512606	0.010747073	-0.058675993	-0.098136956	0.18492938
Z009E0005	0.577710707	0.617747706	0.721008725	0.730215155	0.759841858	0.588261547	0.898437509	0.686688151	0.679027812	0.788922653
Z009E0007	0.015141799	-0.278879041	-0.038504087	-0.306178676	-0.285247485	-0.26935453	-0.383163997	-0.142657334	-0.131959961	-0.19438829
Z009E0008	0.260180139	0.434380739	0.276602191	0.539031593	0.475274989	0.578705549	0.31506624	0.390366468	0.378644927	0.66094754
Z009E0009	-0.313198815	-0.254723547	-0.087976823	-0.420014275	-0.221946218	-0.157673189	-0.246674639	-0.206180764	-0.40285392	-0.35346068
Z009E0010	0.494320795	0.826155737	0.636935498	0.878655707	0.69049536	0.658566206	0.642325464	0.876320471	0.986876708	0.703585667
Z009E0012	0.403420832	0.238357643	0.25411076	0.114420656	0.20315238	0.355144561	0.111568494	0.127343272	-0.015550232	0.158481277
Z009E0013	0.620153783	0.520583002	0.512364616	0.640643844	0.684316061	0.709668087	0.622424753	0.75045776	0.56240324	0.544924784
Z009E0014	-0.06197938	-0.048709725	-0.326921959	-0.130809775	-0.169659002	-0.183635572	-0.23329555	-0.184002738	0.10069923	-0.278325977
Z009E0015	0.450881698	0.320075352	0.168846448	0.46531102	0.390546012	0.286600676	0.38035833	0.301704469	0.439954113	0.306903537
Z009E0016	0.194500088	0.062281119	0.322006846	0.12572072	0.055216054	0.115788683	-0.068194932	0.162777975	0.252970259	0.172651902
Z009E0017	0.132009462	0.363003219	0.654851876	0.254108904	0.285184031	0.303792225	0.332633778	0.227261785	0.454987358	0.458958814
Z009E0018	0.524061819	0.418565257	0.324714054	0.442653185	0.507903619	0.550570056	0.369620856	0.546659279	0.425485786	0.398581949
Z009E0019	0.225399633	0.229426378	0.09186435	0.192186146	0.25430167	0.111129167	0.369751336	0.028287842	0.204408023	0.116971108
Z009E0020	-0.122207829	-0.204432268	-0.380518873	-0.18423704	-0.109079634	-0.101336559	-0.359471164	-0.087602476	-0.105405117	0.042914823
Z009E0021	-0.069612316	0.069990223	-0.113376891	-0.160088288	0.10901674	-0.077695744	0.036277302	-0.07204064	-0.105395124	0.046417128
Z009E0022	0.190248453	0.133327007	0.218263837	0.159194507	0.112019378	-0.012095537	0.049210993	0.204516118	0.137437144	0.006664972
Z009E0023	0.227426283	0.443844358	0.163025903	0.475353085	0.384945454	0.374410953	0.25921399	0.452060956	0.487461848	0.559321682
Z009E0024	-0.302306033	-0.082828663	-0.024049605	0.150551473	-0.033191453	0.037011454	0.145574443	0.049358065	-0.042652516	-0.145590701
Z009E0025	-0.439763531	-0.221076677	-0.328574752	-0.289148992	-0.150077807	-0.060296962	-0.136095363	-0.283677405	-0.096054655	-0.337999309
Z009E0026	-0.908286493	-0.748871406	-1.019092167	-0.626017226	-0.71700828	-0.826575681	-0.672486444	-0.680890988	-0.645073933	-0.580891524
Z009E0027	0.2269905	0.297572507	0.048253293	0.436802159	0.374401697	0.262656184	0.182585199	0.203751998	0.458479284	0.126577587
Z009E0028	0.236289922	0.108856235	0.130130116	0.108731061	0.081693699	0.098658898	-0.050627266	-0.083671814	0.125881444	-0.05659139
Z009E0029	0.085109274	-0.039029208	-0.190570353	-0.00925359	-0.024523046	-0.137419331	0.054453012	-0.237074414	0.069680998	-0.081259147
Z009E0030	0.08418323	0.18400802	-0.189794499	0.299859765	0.138695638	0.132502986	0.207968164	0.18274495	0.07793035	0.170020582
Z009E0031	0.037271872	0.328340511	0.261236465	0.310336431	0.243790462	0.125871607	0.22341092	0.278991692	0.114198241	0.23601467
Z009E0032	0.489719436	0.216220925	0.495976107	0.279552368	0.183142478	0.283304272	0.310556287	0.229362846	0.009404263	0.150734142
Z009E0033	0.26491224	0.212384715	0.390905162	0.196728322	0.215865821	0.36076023	0.200874794	0.294371335	0.30048323	0.34364896
Z009E0034	-0.125191279	-0.25150062	-0.131466944	-0.208152019	-0.223810702	-0.414803386	-0.165365096	-0.137474858	-0.105943316	-0.15850694
Z009E0035	-0.342753179	-0.252324732	-0.007625587	-0.245701154	-0.162973365	-0.387929028	-0.082445813	-0.286700391	-0.27617222	-0.405441097
Z009E0036	0.322979416	0.183698762	-0.155692499	0.235281446	0.110140097	0.054060178	-0.093507893	0.237226216	0.252095512	0.128671322
Z009E0037	-0.505220765	-0.257337817	-0.477100894	-0.426292696	-0.29556401	-0.449688724	-0.175090923	-0.265145608	-0.179370259	-0.146781541
Z009E0038	0.352147869	0.362990698	0.554737159	0.389191458	0.436641693	0.367648326	0.524858296	0.311732162	0.519648042	0.206558288
Z009E0039	0.150663619	0.328415263	0.54236513	0.292033163	0.470914418	0.26529801	0.221692889	0.504497199	0.467366246	0.453440005
Z009E0040	-0.169555606	-0.014758664	-0.027917136	-0.080168838	-0.104305741	0.10654376	-0.065934451	0.004730561	-0.013544897	-0.219533
Z009E0041	-0.440244988	-0.159762927	-0.169720235	-0.159793456	-0.267744372	-0.288807017	-0.142984811	-0.1684498	-0.21242152	-0.114353208
Z009E0042	0.213594421	0.086213991	0.406713004	0.248208822	0.188072627	0.235699266	0.129458703	0.182827727	-0.017335202	0.007624447
Z009E0043	-0.03260514	-0.041323133	0.227258283	-0.147749929	-0.128969822	0.050801651	0.101770597	-0.189968271	-0.125510352	0.128854322
Z009E0044	0.458915674	0.304436983	0.41721549	0.11913397	0.153851066	0.342083764	0.072523459	0.126118447	0.395852825	0.294265543
Z009E0045	0.278651962	0.170643121	0.429905026	0.284589534	0.098034061	0.047905632	0.252659531	-0.023717971	0.110919491	0.044176699
Z009E0047	-0.075338769	0.108319948	-0.208701641	-0.081840091	0.162200322	0.178053377	0.147511444	-0.089717113	0.267600855	-0.02496167
Z009E0048	0.098518627	0.09478232	0.460074245	0.205831045	0.100123205	0.01871239	0.283310961	0.251403093	-0.013337636	0.052100389
Z009E0049	-0.258162791	-0.092545951	0.004075763	-0.016720541	-0.146304519	-0.174559433	-0.212808922	-0.193925551	-0.295125315	-0.110928135
Z009E0050	0.021303811	-0.106590629	-0.279749939	-0.083479748	0.01603855	-0.127826717	-0.126654969	0.078491673	-0.121243765	0.155534806
Z009E0051	0.154788275	0.197082249	0.524455038	0.320710905	0.211932192	0.344565921	0.339547448	0.264927732	0.178152544	0.014910568
Z009E0052	-0.383957104	-0.459077832	-0.243705397	-0.373702298	-0.43471708	-0.54759092	-0.189797461	-0.349054128	-0.485624526	-0.542187479
Z009E0053	-0.44163497	-0.426220867	-0.238017422	-0.287337986	-0.388401597	-0.416235626	-0.487772942	-0.469039837	-0.379642332	-0.313179375
Z009E0054	0.266329861	0.055632335	0.142721841	0.041028466	-0.025707919	0.156185519	0.22358091	-0.045303224	-0.073026293	0.076135773
Z009E0055	-0.330615311	-0.400951545	-0.105302287	-0.318509364	-0.413509521	-0.369784096	-0.343412005	-0.302440633	-0.183307608	-0.380847875
Z009E0056	0.37856107	0.094442462	0.214195247	0.185381164	0.196744284	0.152062639	0.08521078	0.076346155	0.003321912	0.273850549
Z009E0057	-0.240560608	-0.116763011	-0.435595118	-0.117189295	-0.253044941	-0.116091276	-0.034565879	-0.175589918	-0.007151446	-0.079781909
Z009E0058	0.066380824	0.04671129	-0.266434434	0.045402188	0.037320685	0.108993192	0.065493271	-0.062435679	-0.171105305	0.068990516
Z009E0059	-0.325844276	-0.080767403	-0.191019384	-0.258509397	-0.084324392	-0.112816281	-0.117106809	-0.23813285	-0.287472541	-0.141471988
Z009E0060	-0.20504005	0.151889646	-0.089634692	-0.058965308	0.097750728	-0.00835994	0.218201259	0.15220258	0.243932918	0.195263594
Z009E0061	-0.207885459	0.027943912	-0.109691044	0.064532553	0.03808495	0.03608774	0.08308201	0.113218999	0.13446198	-0.061861515
Z009E0062	-0.245859875	-0.116141861	-0.058452241	-0.166023227	-0.086719013	-0.023908781	-0.152218953	-0.198904527	0.052079141	-0.281325798
Z009E0063	-0.190772867	0.056632374	-0.213853725	0.096760875	-0.002729481	0.025560266	-0.157690053	0.0779043	0.146595253	0.161868947
Z009E0064	-0.239700576	0.025040831	-0.160350879	-0.047677467	0.014327958	0.0418996	-0.022084064	0.047177118	-0.068420153	-0.122372172
Z009E0065	0.169517259	0.275930357	0.413284846	0.28493461	0.325390286	0.368268676	0.439166248	0.162306124	0.310059461	0.38496064
Z009E0066	-0.203298601	-0.339517215	-0.241560746	-0.399761602	-0.223917617	-0.159154252	-0.275084181	-0.250229268	-0.337125575	-0.253231953
Z009E0067	-0.054266606	-0.154148307	-0.024103097	-0.101500584	-0.198284639	-0.243323574	-0.069050876	-0.068735501	-0.052448686	0.002544116
Z009E0068	-0.659982774	-0.38423712	-0.2591188	-0.364588479	-0.434945099	-0.51045165	-0.438185349	-0.351553765	-0.636362324	-0.454861942
Z009E0069	0.336547913	0.108162765	0.196619175	0.255189541	0.254131159	0.104509426	0.309098013	0.112992961	0.234131363	0.374816951
Z009E0070	-0.011239517	-0.231039493	-0.325150737	-0.373539994	-0.171222573	-0.158824957	-0.102556283	-0.164460437	-0.035446767	-0.381520157
Z009E0071	0.489652178	0.268488768	0.322999564	0.409745812	0.412772709	0.274190999	0.306266972	0.480766939	0.188162277	0.392755222
Z009E0072	0.306809706	-0.103992204	0.232009899	-0.050655832	-0.111767507	-0.162071763	-0.149973564	-0.048577535	-0.253217443	-0.206628917
Z009E0073	-0.178378927	0.112202795	0.197601629	0.03884583	0.107748052	0.134956314	0.110599187	0.02309384	0.177459537	0.226059579
Z009E0074	-0.064216984	0.190807246	0.026735229	0.35947524	0.263410999	0.255837709	0.2233409	0.258101664	0.192789221	0.390030492
Z009E0075	0.140116947	0.178418774	-0.071756906	0.007551367	0.100287177	0.082489596	0.293533236	0.06353042	0.221384881	0.132606144
Z009E0076	0.171301787	0.148342948	-0.072948136	0.296178232	0.101305664	0.293087115	0.173565328	0.184400321	-0.006731444	0.33195114
Z009E0077	0.016281829	0.0918994	-0.240789934	0.059459089	0.004847693	-0.070064964	-0.055255834	-0.029481559	-0.027087917	0.181776331
Z009E0078	-0.183984287	-0.138119232	0.053339745	-0.336889575	-0.080642872	-0.304105707	-0.199627923	-0.096471432	-0.200849368	-0.169199643
Z009E0079	-0.487565027	-0.383446882	-0.268127222	-0.386137387	-0.33170935	-0.436466405	-0.253103069	-0.415811306	-0.208438174	-0.474938898
Z009E0080	-0.199725601	-0.187807734	-0.063573043	-0.041118221	-0.120179801	-0.080754981	-0.014718633	-0.086133679	-0.001313688	-0.166352472
Z009E0082	-0.377707823	-0.168284336	0.066742786	-0.002741458	-0.099093782	-0.076994924	-0.104774885	-0.237994384	0.039366723	0.028732356
Z009E0083	-0.292143307	-0.323015112	-0.261648222	-0.503398573	-0.282803845	-0.264494108	-0.284365724	-0.237818433	-0.466886781	-0.183921514
Z009E0084	0.42702014	0.516328056	0.474202804	0.498799549	0.557258948	0.522667175	0.664148967	0.589689351	0.525959977	0.50367866
Z009E0085	-0.226815197	-0.297315751	-0.347844483	-0.145382892	-0.302715494	-0.182288316	-0.167160112	-0.213882155	-0.467508994	-0.119807754
Z009E0086	0.054374091	0.183032414	0.388914661	0.263884193	-0.00105643	0.016152605	0.270068894	0.031995754	0.28486696	-0.010215642
Z009E0087	-0.097682202	-0.165173453	0.061357055	-0.0393729	0.011468535	0.037682759	-0.126183794	0.011579073	-0.002724263	0.12693383
Z009E0088	-0.159418319	-0.077449264	0.102354444	-0.084327271	-0.076444876	0.034236665	-0.197325926	-0.033645646	-0.272267169	-0.200760789
Z009E0089	-0.149704244	-0.311475935	-0.012510664	-0.128371825	-0.29068825	-0.16838012	-0.313933133	-0.351311784	-0.491499074	-0.18447255
Z009E0090	-0.343222455	-0.538977133	-0.700941809	-0.425823503	-0.537820613	-0.462640686	-0.408629415	-0.421346144	-0.26396137	-0.45872686
Z009E0091	-0.216910137	-0.252138036	-0.488379916	-0.207087313	-0.260888464	-0.208710834	-0.313439322	-0.386866704	-0.181663386	-0.369828243
Z009E0092	-0.565475863	-0.420724792	-0.62053232	-0.421453118	-0.419754714	-0.577697099	-0.297621282	-0.515219261	-0.357373796	-0.44223742
Z009E0093	-0.141303575	-0.297980588	-0.038619501	-0.117464762	-0.202158138	-0.360148416	-0.270450724	-0.145263566	-0.317096511	-0.104461266
Z009E0094	-0.176536385	-0.218270294	-0.318475072	-0.113519519	-0.326850086	-0.216339843	-0.306306689	-0.316836349	-0.380824597	-0.379947002
Z009E0095	-0.022959627	-0.243884553	-0.285792475	-0.182723293	-0.103176074	-0.299535171	-0.153111707	-0.331023867	-0.349602132	0.027933923
Z009E0096	-0.208162738	-0.028033433	0.239810219	0.027168952	0.079730999	-0.068553094	0.087494543	0.017489712	0.135141629	0.234815696
Z009E0097	0.069444149	-0.132463208	0.143432654	-0.126847342	0.053318561	0.043593002	-0.022857022	0.105203227	0.011340844	0.100302041
Z009E0098	0.442179786	0.427086532	0.184726011	0.511536049	0.302784271	0.471465277	0.368340836	0.399850658	0.456196543	0.174476229
Z009E0099	0.017019982	-0.061431121	-0.285338574	0.061213238	-0.164605898	-0.189258431	-0.074545497	-0.087047053	-0.070629414	-0.13391727
Z009E0100	0.038452592	0.019799526	0.294798352	-0.009182935	0.074994482	0.023229056	0.013210909	0.062153058	-0.091881065	0.109440098
Z009E0101	0.150777291	0.054877643	-0.150908158	-0.072970053	-0.070491302	0.040068823	-0.065829858	0.05118738	-0.274318166	0.052787311
Z009E0102	0.002978565	-0.118108117	-0.38747051	-0.224138473	-0.134450879	-0.20043071	-0.141501092	-0.112451478	0.014482115	-0.01831437
Z009E0103	-0.090978391	0.074805962	0.064411567	0.054595093	0.082206994	0.237953312	0.15883997	-0.001427444	0.082876578	-0.105226972
Z009E0104	-0.029225915	-0.280345436	-0.352989552	-0.181470577	-0.308227805	-0.283976828	-0.200408695	-0.203897053	-0.283190816	-0.371078328
Z009E0105	-0.341881391	-0.235066798	-0.103290365	-0.255235196	-0.245956275	-0.24873529	-0.38629584	-0.360135796	-0.458967931	-0.059175716
Z009E0106	0.224953829	0.059792369	0.182321009	0.125903544	0.076394426	0.188051372	0.165845058	0.216983406	0.280439047	0.070800878
Z009E0107	0.077953841	-0.019262044	-0.159924594	0.035473856	0.016241051	0.169558392	-0.01600706	0.096019022	-0.190456016	-0.111722728
Z009E0108	0.257513153	0.0649036	0.150601953	0.16145871	0.064727278	0.058649648	0.097177517	-0.127174266	0.136668014	-0.190713589
Z009E0109	0.056973098	-0.043956376	-0.093010744	0.176484414	0.042538885	0.056179475	0.181783185	0.102224859	0.256583111	-0.086722846
Z009E0110	0.188568637	-0.059881064	-0.121788686	-0.115406493	-0.035779413	-0.063813527	-0.053593325	-0.156263245	-0.142863655	0.057259093
Z009E0111	-0.070352516	-0.340951343	-0.206635178	-0.351112282	-0.232014708	-0.332638901	-0.381593604	-0.176007351	-0.165004378	-0.304895108
Z009E0112	0.118075222	-0.089455282	-0.193666693	-0.179650274	-0.06711754	-0.029528663	-0.195429296	-0.006341545	0.087450886	-0.023914082
Z009E0113	-0.924583476	-0.698836829	-0.891031067	-0.708116444	-0.745510914	-0.876753082	-0.617885864	-0.679431571	-0.937435904	-0.873196864
Z009E0114	0.224499586	0.149740948	-0.048732086	0.247078193	0.095736979	0.222772198	-0.059184249	0.195073199	-0.126824519	0.047010866
Z009E0115	-0.108285506	-0.225946976	-0.114789612	-0.243260328	-0.251362546	-0.188612871	-0.296635563	-0.021676844	-0.073653566	-0.099018449
Z009E0116	0.17673525	0.254511844	0.140102531	0.075990211	0.098388738	0.198551452	0.265425664	0.129960957	0.20659025	-0.091346671
Z009E0117	-0.278541039	-0.150777199	-0.091301748	-0.169126632	-0.140438596	-0.140104997	-0.281144732	-0.069657139	-0.180748174	-0.033514372
Z009E0118	0.151005247	0.010101077	0.469593457	-0.005733058	0.125474142	-0.026690432	-0.068460523	0.117980681	0.226270323	-0.016834925
Z009E0119	-0.165837344	-0.053280305	-0.255671304	-0.120584814	-0.181169086	-0.189928735	-0.038822834	-0.08543692	-0.203729592	-0.204761094
Z009E0120	0.17373922	0.030809506	0.151815923	-0.106439746	-0.088254247	-0.053330834	-0.003083808	-0.136703809	0.007389356	-0.021545598
Z009E0121	-0.024914961	-0.075008971	-0.201888207	-0.076218224	0.072897695	-0.019733504	0.004135061	0.101192049	0.115698998	-0.101988165
Z009E0122	0.291589644	0.195805118	-0.058571009	0.100240341	0.120943608	0.141745556	0.165683304	0.228658016	0.189875318	0.051898624
Z009E0123	-0.112793865	-0.162064446	-0.220484167	-0.404087097	-0.125600801	-0.069767914	-0.280495194	-0.175277974	-0.36000259	-0.381567991
Z009E0124	-0.898928306	-0.618372134	-0.892575639	-0.559229909	-0.611048686	-0.586660935	-0.696824283	-0.658000042	-0.634960199	-0.69020577
Z009E0125	-0.449747997	-0.12208942	-0.425215938	-0.251178048	-0.181581323	-0.021754337	-0.245843934	-0.271959454	-0.250220158	-0.00306598
Z009E0126	-0.281269335	-0.546614062	-0.660540952	-0.61517925	-0.489542853	-0.397168536	-0.381089306	-0.433249782	-0.5697764	-0.385051529
Z009E0127	0.204212284	0.009689438	-0.060917023	-0.064857647	-0.031208965	-0.127387052	0.177024414	0.069313081	-0.144614622	0.158680275
Z009E0128	-0.02303244	-0.07993568	-0.172049575	-0.062180756	0.044353947	0.063671049	-0.031812477	0.015723442	0.024388431	-0.095609065
Z009E0129	0.166870413	0.122016916	-0.057384496	0.196306078	0.072214807	0.07416664	0.124891628	-0.085531156	-0.164760657	-0.008951484
Z009E0130	0.15321389	-0.009792021	0.191644772	-0.010097781	0.036466534	0.006550483	-0.018348863	-0.06342389	0.195882171	0.100544009
Z009E0131	0.151729152	0.3360757	0.430715091	0.249724457	0.297021901	0.331155194	0.247039409	0.424412749	0.385549723	0.339252361
Z009E0132	0.428592941	0.224866032	0.433910649	0.199968794	0.196546282	0.15991212	0.105836389	0.072167397	0.24618607	0.026326224
Z009E0133	-0.727564414	-0.575377375	-0.827629484	-0.447832357	-0.574308286	-0.397577279	-0.632083329	-0.623609216	-0.664582198	-0.658581357
Z009E0134	-0.064587217	-0.116625312	-0.304502974	-0.22191086	-0.073670395	-0.159877076	-0.208488574	-0.202272319	0.028952729	-0.173195713
Z009E0135	0.172722682	0.028082817	0.014537326	0.163501096	0.017046939	-0.096444648	0.093886389	0.066476728	-0.062091937	-0.176671597
Z009E0136	0.276590507	0.155620867	0.251275639	0.147190661	0.133795899	0.096599071	0.139662443	0.162061174	0.005676807	0.011839439
Z009E0137	-0.205233615	-0.113814078	0.082065164	-0.069950191	-0.09736541	0.043556312	-0.060523176	-0.020526287	-0.120539479	-0.012019778
Z009E0138	-0.158428402	-0.269379972	-0.120869975	-0.35081415	-0.293944818	-0.363691804	-0.326871952	-0.360425187	-0.317739138	-0.418936247
Z009E0139	0.363617082	0.156903634	0.020338293	0.093135367	0.077711532	0.191833157	0.145707846	0.160380087	0.336354833	-0.116723163
Z009E0140	0.300073588	0.394047478	0.55724437	0.58298352	0.421221033	0.403290251	0.311539837	0.329473555	0.614164768	0.482699771
Z009E0141	0.010521558	0.199437128	0.100410635	0.105097715	0.213487699	0.270735802	0.188484517	0.200815966	-0.034810639	0.367102847
Z009E0142	-0.176768325	0.024953192	0.144155515	-0.131636453	-0.000532076	-0.120743602	0.055060285	-0.023225033	-0.03372237	-0.107263816
Z009E0143	0.130649678	-0.006331411	-0.212372458	0.006631464	0.09747703	0.154669515	0.006283768	0.038953973	0.001053686	0.283630131
Z009E0144	-0.30147925	-0.081790071	0.038800968	-0.065300429	-0.240648121	-0.058205695	-0.003676035	-0.090019784	-0.282634146	0.006184476
Z009E0145	0.058316037	-0.057910822	0.137311641	-0.205913094	-0.094336733	-0.118587409	0.021540473	-0.219511656	0.050400569	-0.015962637
Z009E0146	0.198613442	0.053990427	0.355362308	0.057880205	0.152224951	0.159607028	0.113947385	0.26692412	0.291462313	0.080024475
Z009E0147	-0.881421461	-0.585552144	-0.875192739	-0.5262678	-0.621430778	-0.678577335	-0.75455738	-0.636964287	-0.419149736	-0.360242345
Z009E0149	-0.101201062	0.01847689	0.271008886	-0.052071756	-0.029667982	-0.198639591	-0.264395279	0.086543943	0.168972077	0.170744328
Z009E0150	0.591347146	0.377827291	0.274455544	0.328048337	0.423533996	0.445424919	0.379336083	0.365918904	0.330417783	0.427091901
Z009E0151	0.099949907	0.089043007	-0.170044075	-0.141484028	-0.01831918	-0.093361364	0.028452673	-0.073480955	0.104443175	-0.129457384
Z009E0152	-0.204465567	-0.254463462	0.070917602	-0.20898953	-0.295768918	-0.164872265	-0.188801846	-0.300982153	-0.155006793	-0.206519512
Z009E0153	-0.378166414	-0.295895597	-0.145981413	-0.366304315	-0.24064281	-0.248031732	-0.204512258	-0.160547493	-0.032658637	-0.145195886
Z009E0154	0.225132136	0.253047591	0.071127544	0.301542258	0.220078628	0.137152253	0.146202871	0.267849228	0.118465782	0.005344237
Z009E0155	-0.066093866	0.008297661	0.213395514	0.00730884	-0.011628298	0.065243587	-0.202223125	-0.107565584	-0.145477518	-0.160924395
Z009E0156	0.56282765	0.338677063	0.366580119	0.391841088	0.339563993	0.406385745	0.520073304	0.258046808	0.460615071	0.293952554
Z009E0157	0.505855813	0.480054471	0.336860335	0.540804276	0.411750026	0.418586004	0.342751338	0.559800059	0.605802939	0.405943483
Z009E0158	-0.102488911	0.131957669	0.245143961	0.202027728	0.116160273	0.045118323	0.08773624	0.101817425	0.066296905	-0.075203929
Z009E0159	-0.13324327	0.075535935	-0.182924058	-0.004803768	0.043782137	-0.017026103	0.005371363	-0.093195745	-0.089260659	0.180348433
Z009E0161	-0.086864046	0.072752223	0.289218655	0.08330244	-0.082238071	-0.085800413	-0.188935846	0.12510979	0.253239099	-0.061890438
Z009E0162	0.280940972	0.078338504	0.185040422	0.171633353	0.104708271	0.147515048	0.114751072	-0.001333057	-0.003875742	0.264785631
Z009E0163	-0.258826956	-0.15758648	-0.379775657	-0.277695603	-0.139607006	-0.20354188	-0.157575013	-0.093951831	-0.275559503	-0.276638641
Z009E0164	0.386547483	0.275797777	0.014861528	0.304934914	0.296882879	0.31174067	0.232300466	0.184836545	0.151048141	0.363645678
Z009E0165	-0.112497622	0.060782718	-0.0016481	-0.108104202	-0.003869718	0.049309965	0.072770317	0.088584686	-0.094811298	-0.132165525
Z009E0166	-0.101797826	-0.183018136	-0.194637329	-0.059006769	-0.148033843	-0.102414414	0.130392385	-0.204975208	-0.069138155	0.072671549
Z009E0167	0.183264842	0.035880223	0.006504603	0.185310623	0.073417639	0.122044488	0.160694349	0.009935639	0.191337435	-0.040223588
Z009E0168	0.077563513	0.056480818	0.048562975	0.064291668	0.127305605	0.105459756	0.109029058	0.175919378	0.15335228	0.164052893
Z009E0169	-0.088598511	-0.04175988	-0.129436139	-0.06583491	-0.148400127	-0.010118891	-0.172498047	0.031989019	0.109917863	-0.204800509
Z009E0170	0.421154972	0.649151324	0.347476223	0.403264668	0.543965798	0.455198954	0.662507136	0.627006561	0.563976959	0.571738905
Z009E0171	0.134417486	0.049750841	0.347330534	0.028865149	0.054399624	-0.10811087	-0.045719408	-0.018693378	-0.063368724	0.018547858
Z009E0173	-0.055661033	0.211656938	0.26204096	0.120711832	0.209996748	0.251743791	0.175239792	0.190309157	0.166248331	0.155515307
Z009E0174	0.107325691	0.009822506	-0.223396739	0.068202213	-0.015721472	0.154575845	-0.110576387	0.059304352	0.076901711	-0.098640654
Z009E0175	0.417008716	0.24698305	0.221173352	0.182105922	0.270883274	0.39533194	0.245312807	0.221080238	0.219494928	0.428611029
Z009E0176	-0.392878316	-0.258202052	-0.440496345	-0.141127879	-0.344636388	-0.27678949	-0.464810711	-0.245775967	-0.390585753	-0.145056951
Z009E0177	-0.234462103	-0.16135253	-0.348521829	-0.342901814	-0.153881376	-0.203116169	-0.175516171	-0.177670973	-0.138604825	-0.324944568
Z009E0178	-0.98628334	-0.890792725	-0.957895535	-0.760461139	-0.758599907	-0.763571484	-0.830496207	-0.854707444	-0.851245775	-0.926898142
Z009E0179	0.384923304	0.510460736	0.683820506	0.583638558	0.563125267	0.432928545	0.554119141	0.565994335	0.65571052	0.548981383
Z009E0180	0.321145867	0.435946062	0.184876366	0.412519465	0.4271469	0.551295045	0.563720872	0.319054913	0.38154023	0.536293348
Z009E0181	-0.274434141	-0.374863344	-0.28168577	-0.450538588	-0.27740767	-0.192081144	-0.257625652	-0.226329246	-0.376927494	-0.311114269
Z009E0182	0.354894935	0.368453624	0.461480882	0.240291699	0.321456365	0.313610708	0.335685988	0.451160263	0.415538765	0.332617964
Z009E0183	0.09824695	0.0125697	0.363610741	0.105858935	0.034387819	-0.025578911	0.031179399	0.001701003	-0.018440585	0.240742997
Z009E0184	0.066525757	-0.097197138	-0.02005448	-0.219968279	-0.182181125	-0.046574803	-0.288604077	-0.333981492	-0.013690236	-0.227185082
Z009E0186	0.126152436	-0.026356073	0.182716693	0.044949767	-0.060637788	-0.057690912	0.01931192	-0.004659878	-0.045814717	-0.108939373
Z009E0187	0.166424853	0.245762538	-0.094129578	0.238185073	0.186485728	0.355746928	0.309913232	0.197991324	0.146991907	0.291682041
Z009E0190	-0.818024405	-0.598674056	-0.738520844	-0.585997451	-0.652131771	-0.52633541	-0.690310723	-0.762429149	-0.494159051	-0.831700453
Z009E0191	0.013387094	-0.012749348	0.227418667	-0.153380111	0.050532216	-0.008916307	0.053244987	0.061108891	-0.0706	0.140018215
Z009E0192	0.181224069	0.010511607	-0.24863974	-0.070115431	0.022265848	-0.111770781	-0.07222654	0.094434101	-0.121934045	0.19221493
Z009E0193	0.210039761	0.286683873	0.435714472	0.245618026	0.214171102	0.221359258	0.070074843	0.180986698	0.129324049	0.277985899
Z009E0194	0.166432023	0.273859669	0.005411904	0.224565928	0.225703369	0.357061051	0.287290169	0.341470566	0.422246485	0.076586762
Z009E0196	-0.233509741	-0.215267249	-0.053008506	-0.290707622	-0.214975741	-0.269902533	-0.302481363	-0.182542474	-0.383112624	-0.393949416
Z009E0197	-0.161854972	-0.369722958	-0.230168791	-0.296809671	-0.307560002	-0.329450959	-0.432291311	-0.277629174	-0.393410034	-0.426893468
Z009E0198	0.265716642	0.1038863	0.065732026	0.08068899	0.100158844	0.023870521	0.200165101	0.154597551	0.019951709	0.23657986
Z009E0199	-0.063194209	-0.304434764	-0.333242853	-0.285994604	-0.226684992	-0.308877929	-0.344741814	-0.153126912	-0.173473235	-0.05532456
Z009E0200	0.269465344	0.098693838	0.358462824	0.097199561	0.094254575	-0.107219973	-0.058663157	0.043955153	-0.077203824	0.244156704
Z010E0001	0.414112883	0.150309689	0.009030246	0.209679224	-0.092840861	0.322924276	-0.030848095	-0.162223439	-0.065003272	0.078759005
Z010E0002	0.57135974	0.748197663	0.439861311	0.564350566	0.872645714	0.390781378	0.561933088	0.501169657	0.472209461	0.649944146
Z010E0003	-0.056974907	-0.245132806	0.120180935	0.05960107	-0.01718653	0.161222385	-0.062618586	0.085300338	-0.438425725	0.017103006
Z010E0004	-0.231358253	-0.099889371	-0.085817927	-0.008669425	-0.533447722	-0.402653427	-0.264583954	0.073814643	-0.101620395	-0.362959996
Z010E0006	0.395884125	0.291901061	0.351372142	0.147913171	0.459967276	0.793196092	0.425668622	0.692842074	0.866694747	0.531956408
Z010E0007	-0.934254948	-0.545146391	-0.883101551	-0.426126827	-0.512081624	-0.71460806	-0.509482202	-1.106518183	-0.812966124	-0.688243731
Z010E0008	-0.501444664	-0.73520862	-0.525799486	-0.400642256	-0.253587881	-0.74950681	-0.484309537	-0.383372268	-0.794790147	-0.643687291
Z010E0009	-0.132419518	0.048454367	0.223414867	0.104464742	-0.10783587	0.130985717	-0.025810113	-0.198364183	-0.056605502	0.103821233
Z010E0010	0.357163501	0.915069408	0.673355626	0.843017118	0.653295543	0.390374341	0.704362647	0.309268215	0.368530353	0.539628698
Z010E0011	-0.334209095	0.204478346	-0.462616466	0.093368836	0.178420133	0.13002185	-0.183658512	-0.284529153	-0.090939442	-0.237166674
Z010E0012	-0.449528187	-0.53824681	-0.465503874	-0.532034682	-0.703108484	-0.628696196	-0.740869926	-0.257135552	-0.624487038	-0.729790908
Z010E0013	0.487783907	0.760549113	0.581960301	0.966942974	0.413788049	0.473733047	0.478110012	0.879292524	0.53831551	0.561944688
Z010E0015	-0.347259686	-0.047657507	-0.128775133	-0.393778341	0.002108394	0.158632556	-0.268430681	-0.013227951	-0.535271815	-0.26710683
Z010E0016	0.269644505	0.347372595	0.180747956	-0.026327921	-0.118403782	0.220259133	0.130798067	-0.17825491	-0.245017555	0.333780746
Z010E0017	0.063302243	0.113468272	0.42008038	0.28371157	-0.030887058	0.091706207	0.324285057	-0.130647644	0.585010916	0.177256406
Z010E0018	-0.202817052	-0.460856567	-0.056442938	-0.348523116	-0.227240685	-0.144661302	-0.212417353	0.105342852	-0.231641464	-0.202182246
Z010E0019	-0.032319526	-0.146604113	-0.303962664	-0.351452546	-0.423611162	-0.329164346	-0.361777159	-0.053913985	0.025577855	-0.188812545
Z010E0020	0.494888427	0.105159757	0.319496455	0.61987206	-0.019718219	0.207074464	0.119687712	-0.13658374	0.567043473	0.05298002
Z010E0021	0.763756039	1.195853818	1.334906909	0.698299213	0.881625138	1.354659913	1.223608694	1.271089849	1.585506941	1.22139114
Z010E0022	-0.616263198	-0.15990496	-0.382369797	-0.257752219	-0.572935584	-0.586441646	-0.422219807	-0.415270828	0.065039832	-0.461285997
Z010E0023	-0.272081318	0.085940144	2.54E-05	-0.129189988	-0.125313857	-0.026512481	0.464075522	0.359301898	0.257780798	0.201394216
Z010E0024	0.798979933	0.750589361	0.515073021	0.363612368	0.378490867	0.635809913	0.447595116	0.637027017	1.025765099	0.392714416
Z010E0025	-0.149581037	0.120763285	0.147185522	0.075954671	-0.010120959	0.165687847	0.072264722	0.423385737	0.165046368	-0.058691102
Z010E0026	0.509998917	0.505288956	0.67875202	1.027979211	0.247479432	0.387863287	0.474586997	0.708663237	0.417758093	0.532492094
Z010E0027	-0.789383717	-1.28643884	-0.633751074	-1.248414034	-0.712620275	-1.049721233	-0.859062857	-0.935579449	-0.948720602	-0.935784518
Z010E0028	-0.377968143	-0.113417442	-0.369668488	-0.450076229	-0.395985868	-0.457320755	-0.251249211	-0.561915498	-0.286000899	-0.282547289
Z010E0029	-0.100150114	-0.412186393	-0.472124019	-0.728368193	-0.678141025	-0.539434009	-0.643014374	-0.865761243	-0.437002236	-0.447989509
Z010E0030	-1.617117124	-1.018269568	-1.341278957	-1.1027262	-1.094028069	-1.416270388	-1.25777349	-0.95630973	-0.840675959	-1.280507502
Z010E0032	0.111886522	0.153469208	0.559186754	0.014169112	0.053334184	0.331022697	0.305197932	-0.179287288	-0.041627966	0.331674027
Z010E0033	0.174410258	-0.307731703	-0.443897536	-0.632693874	-0.255782298	-0.137329476	-0.156197987	-0.423990861	0.297034451	-0.102804277
Z010E0034	0.01182707	-0.403222842	-0.243703603	-0.363914014	-0.475979162	-0.321060718	-0.421353985	0.011208233	-0.867524249	-0.327363406
Z010E0035	0.304832606	0.140363527	-0.07833222	-0.090130065	-0.197971718	-0.172620636	0.14951263	0.392947585	-0.070962627	0.060225111
Z010E0036	-0.217366258	-0.70786036	-0.458165787	-0.703512389	-0.725213804	-0.532429781	-0.618501316	-0.32520764	-1.190478852	-0.556375968
Z010E0037	0.724261995	0.358801179	0.941153819	0.607146939	0.589243163	0.593412585	0.693957826	0.689350172	0.015036739	0.527330416
Z010E0038	-0.32036448	-0.259411216	-0.353123849	0.059362749	-0.325087298	-0.372749514	-0.175327159	-0.509945714	-0.12570811	-0.14831843
Z010E0039	-0.099681384	-0.054135838	-0.054421263	-0.113673446	-0.13168071	-0.21204048	-0.155738991	-0.190480197	0.334011539	-0.288314466
Z010E0040	0.072763958	-0.264960693	-0.483567322	-0.197462622	-0.382772625	-0.222232381	-0.0464372	-0.561884011	0.259902669	-0.203846301
Z010E0041	1.254217803	1.345151193	1.364937267	1.157126823	1.378995113	1.113350761	1.146461988	1.150614479	0.84795885	1.078413043
Z010E0042	-0.159750422	-0.517007275	-0.006009285	-0.668085442	-0.47373803	-0.223027433	-0.14788771	0.031539046	-0.011102796	-0.279447022
Z010E0043	0.207402826	0.145709738	0.302002127	-0.379485276	-0.208353076	0.118174516	-0.163660188	0.245761894	-0.443802907	-0.172488054
Z010E0044	0.379635316	0.350890393	-0.274974409	-0.078140466	-0.104073212	0.367128541	-0.126522153	0.196778987	0.333039105	0.029813226
Z010E0045	-0.414069324	-0.037656481	-0.685982087	-0.397019551	0.029279752	-0.430530029	-0.406203655	0.209097549	0.08813957	-0.075595522
Z010E0046	0.429621165	0.547047066	0.127837155	0.224140779	0.245308439	0.013900723	0.367835692	0.112031469	0.108397175	0.218734359
Z010E0047	0.494766479	0.946362812	0.490148187	1.198069748	0.595556418	0.842726665	0.505492005	0.827602118	0.487432365	0.552797682
Z010E0048	-1.097432254	-0.770077284	-1.047306418	-1.016600239	-1.133917324	-0.838154953	-0.709405685	-1.23336341	-1.014332144	-0.984084662
Z010E0049	-0.439393736	-0.254285066	0.124485791	-0.129720113	-0.396875198	-0.383272083	-0.308049593	0.275105819	-0.168941921	-0.239037589
Z010E0050	-0.205116158	-0.37857154	-0.393766502	-0.42412745	-0.018472253	0.073342794	-0.197134934	-0.015515876	-0.152705444	-0.429278658
Z010E0051	0.740532156	0.794892724	0.290586171	0.927263736	0.886076021	0.886072867	0.565247445	0.91902969	0.578580042	0.632611126
Z010E0052	-0.23612039	-0.151474534	-0.220988669	-0.073123937	-0.341436315	0.070827659	-0.310867577	-0.038232995	0.377501172	-0.229696249
Z010E0053	0.823889803	0.585773143	0.381848228	0.496065274	1.047135208	0.840585975	0.884585134	1.109473131	0.567932822	0.797490057
Z010E0054	0.64263302	0.297206914	0.796338737	0.259653786	0.715430418	0.236978493	0.280649663	0.674128767	0.738134035	0.213077785
Z010E0055	-0.947205855	-0.936309507	-0.499464315	-0.764453414	-0.911479355	-0.574548321	-0.689739154	-1.065198807	-0.853841319	-0.791058318
Z010E0056	-0.594738469	-0.44077186	-0.513878688	-0.908331701	-0.363773039	-0.715920944	-0.564838007	-0.117420342	-1.021884082	-0.538462751
Z010E0057	0.825812894	0.462031743	0.351380136	0.588426896	0.362949551	0.709073472	0.479593339	0.867963206	0.571264873	0.475665297
Z010E0058	-0.630161439	-0.805048422	-0.854083225	-0.758498332	-0.551268914	-0.538185393	-0.675597805	-0.408285573	-0.181506374	-0.781450915
Z010E0059	-0.256064039	-0.392073484	-0.53736326	-0.131330889	-0.354110132	-0.426055537	0.019320403	-0.035667795	0.152893056	0.004809929
Z010E0060	-0.073702658	0.382645075	-0.037363728	0.206173324	-0.045337268	0.22425701	0.299123457	0.27635365	-0.102174949	0.301523754
Z010E0061	0.543948253	0.176070846	0.251517466	0.753189972	0.52635247	0.212858389	0.26875859	0.294902229	0.373346287	0.129692744
Z010E0062	-0.081463782	-0.727812083	-0.252643296	-0.760234709	-0.385635703	-0.399563206	-0.241425051	-0.354127981	-0.548224178	-0.197946425
Z010E0063	0.28051221	0.074760537	0.453502168	0.172306783	0.201472614	0.235230673	0.064882751	0.335116827	0.079591054	-0.007212643
Z010E0064	-0.356526034	-0.401570275	-0.854360781	-0.38828266	-0.885351251	-0.649878167	-0.838923722	-0.428765501	-0.497404068	-0.750831185
Z010E0065	0.486936336	0.521147169	0.295351123	0.150151505	0.730394278	0.434657338	0.235097735	0.659307904	0.88282006	0.204151346
Z010E0066	-0.141568215	-0.413238365	-0.608318966	-0.488145589	-0.557571981	-0.293097497	-0.434152277	-0.216636748	-0.271282923	-0.303234368
Z010E0067	0.079951115	-0.471012116	-0.184219361	-0.466138138	0.204178937	-0.18869066	0.018166512	0.1222663	-0.319172115	-0.03991889
Z010E0068	-0.498488198	-0.653425668	-0.608712851	-0.753206272	-0.221031631	-0.607130358	-0.385711006	-0.611319719	0.061050536	-0.533100088
Z010E0069	0.784151357	0.389363964	0.698860266	0.135867255	0.355455731	0.528181607	0.701556639	0.266757591	0.968227389	0.551953121
Z010E0070	-1.165599894	-0.904370894	-0.999868657	-0.524912941	-0.698423908	-0.965402329	-1.015290988	-1.403353387	-0.941194212	-0.844155951
Z010E0071	0.231917908	0.279545458	0.052273818	0.455112573	0.735168696	0.055233774	0.463728861	0.682075199	0.687445669	0.586816168
Z010E0072	0.379610824	0.200677453	0.409460117	0.257673407	0.271215778	-0.135379133	0.146237962	-0.224095917	0.048831574	0.124536509
Z010E0073	0.670557129	0.690671417	1.083455029	1.150044179	0.66014411	0.726222835	0.687260652	0.367608872	1.030634052	0.884694316
Z010E0074	-0.503339258	-0.526520036	-0.3356419	-0.838983815	-0.424937592	-0.812703368	-0.582291318	-0.999289263	-1.126284431	-0.5180256
Z010E0075	-1.106268909	-0.410066833	-0.693351947	-0.58110498	-0.654216448	-1.014974603	-0.558044534	-0.814800155	-0.444183489	-0.496764636
Z010E0076	-0.259540555	0.250105621	0.441742986	-0.195411679	-0.214462665	-0.046543809	0.038309776	0.324979547	-0.369980946	-0.006905566
Z010E0077	-0.403220898	-0.555433461	0.078487114	0.072561432	-0.268833738	-0.392070016	-0.321497003	-0.321664313	-0.739705435	-0.413088104
Z010E0078	-0.168691434	0.401378204	-0.178269316	-0.02043108	0.423476207	0.506020998	0.05981431	-0.240047579	0.047431157	0.231245781
Z010E0079	-0.11190967	0.115924251	0.189369484	-0.306751085	0.005027417	-0.216524182	-0.230041752	-0.589810332	-0.259403999	-0.169347369
Z010E0080	-0.009916318	-0.312314045	-0.489953541	-0.068553794	-0.269893179	-0.206198775	-0.331224607	0.05402177	-0.14745327	-0.104541924
Z010E0081	-0.562090533	-0.363436591	0.07527509	-0.044217305	-0.382239878	-0.051668105	-0.248075532	-0.583239055	0.006953941	-0.15817802
Z010E0082	-0.510508936	-0.574960272	-0.346355459	-0.512067594	-0.54289138	-0.263007156	-0.529530116	-0.673597193	-0.37550312	-0.570165057
Z010E0083	0.843021916	0.840752186	0.458329636	0.842486649	0.437601276	0.470206816	0.591760409	0.189809712	0.942961646	0.672682905
Z010E0084	-0.610306384	-0.856580374	-0.448291254	-0.831136579	-0.918758219	-0.682875	-0.711256313	-0.521131803	-0.790087897	-0.769116364
Z010E0085	-0.358689973	0.176065216	-0.068031901	-0.224954531	-0.061177462	-0.375611669	-0.049552369	0.273544476	0.114079438	-0.0347412
Z010E0086	0.486823119	0.069504341	0.438274217	0.41564304	0.746294743	0.487857177	0.652362334	0.494359945	0.401537496	0.446157716
Z010E0087	-0.499691834	-0.048494578	0.296856518	0.01719188	-0.097514519	-0.113893153	-0.200108722	-0.378131276	0.003214394	-0.207326324
Z010E0088	-0.564299868	-0.509833158	-0.536229367	-0.300655434	-0.612928776	-0.631283622	-0.59497894	-0.029579652	-0.946826557	-0.47210297
Z010E0089	0.326461079	0.660517678	0.080770443	0.337812425	0.588949585	0.13516947	0.324428311	0.628206121	0.239561235	0.440415083
Z010E0090	0.952683967	0.938928143	0.79753489	0.685933787	0.61219343	0.839996937	0.83111962	1.119040029	0.430919953	0.832340541
Z010E0091	0.264626022	0.104746969	0.343197002	-0.224802866	0.026028367	0.172611876	0.028717686	0.237621119	-0.176155984	0.054308483
Z010E0092	-0.665535735	-0.420490035	-0.189280803	-0.238498251	-0.596496563	-0.287537166	-0.18131939	-0.264788093	0.086721383	-0.337538146
Z010E0093	-0.011387485	0.029862802	-0.033921051	-0.107087863	0.040052246	-0.149454219	-0.111228885	0.243603922	-0.226123034	0.024434069
Z010E0094	-0.356517952	-0.047182924	-0.290624867	-0.014766843	0.289845018	-0.277688372	-0.086320536	-0.492070319	0.493368776	0.036216838
Z010E0095	-0.092289146	-0.177780108	-0.113653306	-0.150486094	-0.421994835	-0.424678385	-0.079125942	-0.607513428	-0.574491479	-0.044446854
Z010E0096	-0.171461471	0.020633031	-0.292178967	0.219278222	0.111797231	-0.046555471	-0.075901401	-0.509881183	-0.399719682	-0.04366184
Z010E0098	0.332667858	0.633578844	0.776796553	0.998616651	0.944443387	0.402061299	0.579149983	1.144075187	0.883793737	0.661408401
Z010E0099	-0.240359836	-0.459559623	-0.131582449	-0.185542909	0.042062225	-0.220675241	0.061605588	-0.045634475	-0.222562467	0.033361968
Z010E0100	-0.151047694	-0.534926662	-0.272458507	0.0578373	-0.201382538	-0.333117941	-0.555293778	-0.950887547	-0.312072449	-0.56347887
Z010E0101	-0.559198025	-0.151395914	-0.55965105	-0.542505761	-0.46720118	-0.249334683	-0.377051596	-0.179730524	-0.197975054	-0.206938311
Z010E0102	0.386340497	-0.04127385	-0.01542639	0.04827159	-0.09046476	-0.225821621	0.002999584	-0.320923013	-0.087043541	0.048610525
Z010E0103	0.669240727	0.514757758	0.654598948	0.619865161	0.398611181	0.350227666	0.619944311	0.211494914	0.733225458	0.714640832
Z010E0104	0.091945389	0.225683015	-0.268590942	0.215163052	0.253497672	-0.150220013	0.053149587	0.413512436	0.594949331	-0.077028795
Z010E0105	-0.874942284	-0.036848169	-0.290124516	-0.225302038	-0.265967599	-0.532688024	-0.394847663	0.175702885	-0.750479534	-0.490149777
Z010E0106	0.399625701	0.458712638	0.351022832	0.468337466	0.424232734	0.603095107	0.313341661	0.381878285	0.674646521	0.166572862
Z010E0107	-0.441405918	-0.326595086	-0.097183483	-0.105040234	-0.435442003	-0.454349486	-0.164813661	-0.590346267	-0.299567093	-0.264445303
Z010E0108	-0.570249376	-0.283230062	0.100034472	-0.168861798	-0.437647295	-0.002254317	-0.363284468	-0.047602163	-0.610788105	-0.218955378
Z010E0109	-0.28672123	-0.502242426	-0.495516218	-0.211202745	-0.400102422	-0.207409042	-0.223156922	-0.697021412	0.008882776	-0.368377315
Z010E0110	0.356504284	0.058806477	-0.047762489	0.272713401	0.524718048	0.270620936	0.126856692	-0.027560648	0.090975226	0.176585005
Z010E0111	-0.482828521	-0.008073617	0.028782934	0.158082885	0.265402422	-0.413957458	-0.094281154	-0.120523339	-0.583725592	0.038287318
Z010E0112	-0.173159903	-0.169364449	-0.243444839	0.016366547	-0.224121003	-0.102342268	0.119466183	-0.083692545	-0.422603176	0.105107939
Z010E0113	-0.220147072	0.050892348	-0.257043174	-0.48551202	-0.049338376	-0.001301312	-0.139282279	-0.428319089	-0.402666606	-0.138445319
Z010E0114	0.135252852	0.403810927	0.697688799	0.857374688	0.282643237	0.478261325	0.448142998	0.659875298	1.087652661	0.518154723
Z010E0115	-0.367185854	-0.600199463	-0.453071828	-0.638019286	-0.363877251	-0.371799136	-0.610825579	-0.89559032	-0.652175356	-0.66086544
Z010E0116	0.423668509	0.483741648	0.301405011	0.939842218	0.418145116	0.79543663	0.429353317	0.277419289	0.266831378	0.442668534
Z010E0117	-0.002641598	0.314966048	-0.103390524	0.534104156	0.489378895	0.413026766	0.179317781	0.649840188	-0.072140679	0.270432253
Z010E0118	1.055797218	0.732133668	0.795888158	0.31407231	0.959367254	0.783880431	0.841169395	0.413997824	1.319446345	0.773215607
Z010E0119	-0.799480043	-1.033824598	-0.740371743	-0.98846424	-1.132308963	-0.864635641	-0.830537547	-1.311539687	-0.451994176	-0.991589651
Z010E0120	0.001402447	0.240440166	0.000206153	-0.157093242	-0.273026507	-0.15069525	0.045291692	-0.366070438	0.31495797	0.091808507
Z010E0121	0.483695732	0.502024957	-0.177236751	0.39386909	-0.052749015	0.455806668	0.233610433	0.011897426	-0.170370407	0.083545583
Z010E0122	-0.198561895	0.011682905	0.033448516	-0.208576361	-0.253409335	-0.003714708	0.016802071	-0.269849123	-0.018544544	-0.182243376
Z010E0123	-0.28432546	-0.275788317	-0.231700947	-0.292153929	-0.49556544	-0.004741293	-0.272405345	-0.880284235	-0.439459069	-0.265205869
Z010E0124	-0.609904296	-0.680738411	-0.739151877	-0.824683009	-0.81127723	-0.92654997	-0.815638968	-1.184297117	-0.557215366	-0.718022479
Z010E0125	-0.554258103	-0.422647236	-0.482655677	-0.249206675	-0.195868613	-0.407476433	-0.292640967	-0.030439966	-0.443011855	-0.078886272
Z010E0126	-0.422653809	-0.379328888	0.102294168	-0.270172811	-0.503991111	-0.184598826	-0.354469659	-0.358567294	-0.582325238	-0.224165037
Z010E0127	0.167447864	0.406654363	0.07283937	0.20055424	0.136723173	0.401402152	0.347789375	0.28439304	0.32014575	0.151211617
Z010E0128	0.511815452	0.074746903	-0.098122713	0.241708052	0.339751197	-0.021693251	-0.00876829	0.277806332	0.064500178	0.237235616
Z010E0129	-0.277782154	-0.096087054	-0.192722711	0.351943474	-0.378655102	-0.23010293	-0.224620405	0.193844039	-0.081960232	-0.210968289
Z010E0130	0.250254685	0.077764498	-0.242447734	0.46756875	0.316271781	-0.048739133	-0.129916934	0.307604401	0.351730095	-0.198553027
Z010E0131	0.141133632	0.135638066	0.05393551	0.674953506	0.448078072	-0.060677441	0.31171085	0.409788944	0.446902167	0.353404874
Z010E0132	-0.376332869	-0.398525597	0.099165157	-0.113157951	-0.410585743	0.048761683	-0.260616678	-0.132028674	0.066334004	-0.221716893
Z010E0133	0.698037033	0.535397171	0.515872824	0.722021919	0.549908731	0.558812686	0.859548139	1.141050831	0.198978365	0.710790405
Z010E0134	0.545899344	0.345757373	0.206189766	0.729252354	0.107306167	0.161543896	0.526060373	0.502044498	0.02294606	0.31851442
Z010E0135	-0.134733448	-0.01924862	0.000162734	-0.078265079	0.074057079	-0.325080669	-0.136212891	0.153264434	0.131265968	0.108165918
Z010E0136	0.928870596	0.578651976	0.929075249	0.907423909	0.934848278	1.062096877	0.852291082	0.942895302	0.228851641	0.638794864
Z010E0137	-0.030687936	-0.403454308	-0.3515317	-0.245205017	-0.067710945	0.107672393	-0.294372147	0.105922992	-0.461656504	-0.060653884
Z010E0138	0.334717864	0.062814315	-0.307579671	0.143161613	-0.008890256	-0.134578318	0.116065308	-0.362729774	-0.169663767	0.077355579
Z010E0139	-0.228576196	-0.159767673	-0.413705661	0.365062162	-0.144001298	0.121376677	0.001927637	0.32198345	-0.396988986	-0.07002874
Z010E0140	-0.098283019	0.083709137	0.191016619	-0.280600343	0.214730545	-0.003169647	-0.025164418	0.305297615	-0.357405667	-0.087222837
Z010E0141	1.240815929	1.401676264	1.066588278	1.024396497	1.474377992	1.57537675	1.158657121	0.850442942	1.065635827	1.368483953
Z010E0142	-0.363899729	-0.503458759	-0.764350756	-0.531531668	-0.567592348	-0.585576608	-0.543955603	-0.494053355	-0.667494416	-0.448183556
Z010E0143	0.161769822	-0.293500692	-0.306459228	-0.025330376	-0.389063123	-0.177838719	-0.318334254	0.059900823	-0.422721305	-0.213720367
Z010E0144	0.405243133	0.087902724	0.354428936	0.634278663	0.12950088	0.199108998	0.33135245	0.62410612	0.446846897	0.246926839
Z010E0145	0.279162284	0.603773101	0.328573285	0.199148605	0.875743122	0.512002822	0.501790362	0.925053701	0.617308514	0.594663937
Z010E0146	-0.189644411	0.366691596	0.21676023	0.213782005	0.13833522	0.110355571	0.092361788	0.030336652	0.562520891	0.100407631
Z010E0147	0.439854203	0.342661118	0.291567752	0.639704181	0.74375063	0.564979202	0.410280778	0.121150525	0.420488901	0.570772831
Z010E0148	-0.21742473	-0.244823877	-0.340651085	-0.630089647	-0.324894384	-0.429092898	-0.332784813	-0.76599813	-0.083370519	-0.511869991
Z010E0149	-1.298158195	-1.143864897	-1.488786742	-1.031986054	-1.23091881	-0.968323548	-0.946775252	-1.359180912	-0.72228873	-1.138378111
Z010E0150	0.709655417	0.757711354	0.727468734	0.625173624	0.257881291	0.235241369	0.312085043	0.619373273	0.122849393	0.413247623
Z010E0151	0.784696172	0.410782188	0.666546151	0.356596357	0.831649572	0.948968992	0.756460084	0.255966528	0.295276282	0.801206922
Z010E0152	0.364034502	0.212076295	0.383466166	0.051292479	0.636152524	0.168649209	0.367145074	0.421325967	0.89544736	0.290999865
Z010E0153	-0.384640228	-0.374965995	0.016993072	-0.548423721	-0.22497548	0.046117889	-0.18924901	-0.640464094	0.018786433	-0.251998498
Z010E0154	0.224464675	0.608678203	0.859488932	0.490448716	0.933076701	0.368184465	0.616697132	1.06104625	1.027244265	0.691149617
Z010E0155	0.171637373	0.290867231	0.308397406	0.455930108	0.134671308	0.423431403	0.267996738	0.689875447	0.249355109	0.221210025
Z010E0156	0.300560656	0.098948293	0.350660988	-0.093440703	-0.03141364	0.248210481	0.098538693	0.243817863	0.438418962	0.085995767
Z010E0157	-0.256146338	-0.266707207	-0.334504131	-0.137025873	-0.232190416	-0.086653924	0.14938961	0.108460522	0.016990031	0.130359859
Z010E0158	-0.19595166	0.071404004	0.384137089	0.081332129	-0.10918598	0.202071091	0.254095642	0.527287548	0.057134806	0.020969054
Z010E0159	-0.421827202	-0.286772735	-0.186304083	0.128457501	-0.379395446	-0.608341496	-0.32269488	-0.534299033	-0.06811716	-0.124477164
Z010E0160	0.55426811	0.908855877	1.091190812	0.683284672	0.689386878	0.462282902	0.832870527	1.12131868	0.16046331	0.767465442
Z010E0161	-0.23030892	-0.208588963	-0.340551485	-0.39357253	-0.59011423	-0.530919349	-0.535961778	-0.179527614	-0.739779134	-0.338612455
Z010E0162	0.600344892	0.453760258	0.076789585	0.229713702	0.389177835	0.32654557	0.459923756	0.785682249	0.555192731	0.329221713
Z010E0163	0.41541426	0.348446726	0.544354385	0.339942417	0.775117604	0.587674001	0.367241559	0.094887874	0.76983437	0.404996011
Z010E0164	0.266826565	-0.224854353	-0.383289788	0.000830423	0.243513585	0.291345905	-0.13707013	0.164407244	-0.124591599	-0.064279935
Z010E0165	0.211846838	-0.284242301	-0.129898682	-0.480809404	-0.209831053	-0.04903292	-0.11104454	-0.496201108	-0.080686913	-0.060305774
Z010E0166	0.626397492	0.434572241	0.008253629	0.639346229	0.656922479	0.416010565	0.403009067	0.392845094	0.268327777	0.274486392
Z010E0167	0.263446046	-0.08642709	-0.325289727	-0.225616906	-0.122913751	0.244978864	0.176294058	0.217585777	0.438398248	-0.046568308
Z010E0169	-0.668649743	-0.812849967	-0.657292842	-0.670871448	-0.318164139	-0.405535749	-0.570213016	-0.929960581	-0.465165389	-0.697708928
Z010E0170	0.60216306	0.301792535	0.747204254	0.40558269	0.746161322	0.42477445	0.263399034	0.735252218	0.722479216	0.480377365
Z010E0171	0.364687719	-0.196782836	-0.007314247	0.263064228	0.229134954	0.14077624	-0.034935917	-0.417970317	-0.267968112	-0.125645215
Z010E0172	0.291149425	0.204219799	0.667536264	-0.025037258	0.1018359	0.053668036	0.35760032	0.562150063	0.607225735	0.435037274
Z010E0173	-0.325908899	-0.689448757	-0.658182358	-0.51666171	-0.342710582	-0.637725208	-0.391344303	-1.007749603	-0.887705145	-0.497751246
Z010E0174	-1.545450269	-1.51198181	-1.726523962	-1.398776224	-1.123017642	-1.334664493	-1.411448464	-1.015393134	-1.614719909	-1.296427432
Z010E0175	0.43406572	0.156076005	0.465885959	0.231779279	0.447901305	0.622521563	0.308795452	-0.124462337	-0.282291393	0.397189033
Z010E0176	0.644646112	0.733659368	1.231631901	0.956177153	1.004978443	0.623314041	0.827998856	0.34587191	1.137409553	0.584119375
Z010E0178	-0.753663023	-1.062054391	-1.045437155	-0.886743637	-0.560278951	-0.797247285	-1.006380411	-0.564580748	-1.390227433	-0.869601881
Z010E0179	0.410904626	0.733473665	0.363935159	0.491614389	0.44501037	0.516089585	0.783258953	0.393547439	0.863649707	0.790403567
Z010E0180	0.210126771	0.115401663	0.152002732	0.257272958	0.036049157	0.403713428	0.206366935	0.557089824	0.026155291	0.141093933
Z010E0181	0.004444388	-0.710330877	-0.077636598	-0.933143783	-0.030101537	0.010956516	-0.483335903	-0.822783588	-0.138075246	-0.329180142
Z010E0182	-1.217069214	-0.423385391	-0.752327643	-1.030668027	-0.854887503	-0.861775549	-0.583254344	-0.292191671	-0.471899927	-0.834930623
Z010E0184	-0.621978915	-0.538669672	-0.350847255	-0.474415148	-0.312680084	-0.866776068	-0.593609292	-0.578395613	-0.778148095	-0.578833228
Z010E0185	-0.251374628	-0.079908665	0.199617523	-0.202848301	-0.174620986	0.231803008	0.089118046	-0.372075255	0.183960537	0.088433743
Z010E0186	0.261164619	-0.008213989	0.237905339	0.156157941	-0.083186392	-0.034059073	-0.110289731	-0.382794845	0.052749853	0.099114333
Z010E0187	0.027059209	0.245598504	0.531507176	-0.016210612	0.624391474	0.590892018	0.443468023	0.520410586	0.415138929	0.440937374
Z010E0188	0.595361112	0.19617161	0.745553793	0.657696723	0.616323221	0.440583424	0.3390597	-0.120343305	0.138285573	0.353628638
Z010E0189	-0.435941224	-0.220079492	-0.252221545	-0.44917571	-0.502760419	-0.545113487	-0.16715511	-0.094881705	-0.552964656	-0.255373361
Z010E0190	-0.302872434	-0.18429463	-0.781278564	-0.235358715	-0.543711328	-0.678169353	-0.436253888	-0.129658382	-0.532561275	-0.306864052
Z010E0191	0.687472832	0.654090378	0.494393413	0.917995025	0.42217676	0.668174667	0.737288423	0.498378973	0.274012582	0.659363441
Z010E0192	0.68958948	1.091888775	1.23227455	0.676180474	0.918035128	1.130398467	0.860742656	0.67193484	1.432417215	0.993437709
Z010E0193	0.534425764	0.532191959	-0.032139607	0.61329227	0.080623479	0.397923509	0.295719987	-0.00531036	0.374431632	0.334727209
Z010E0194	-0.099857524	-0.012142152	-0.166944482	-0.210458521	-0.429871285	-0.312131879	-0.244010786	0.101957434	-0.568626073	-0.208821385
Z010E0195	-0.754757502	-0.349667327	-0.400548684	-0.784598827	-0.796974549	-0.308233099	-0.60120885	-0.370972727	-0.642302416	-0.68671186
Z010E0196	-0.574503188	-0.46360557	-0.575617282	-0.947540764	-0.221101395	-0.409527135	-0.566291399	-0.842089881	-0.77710822	-0.591827767
Z010E0197	0.038692821	-0.138032259	0.053480246	-0.162584171	0.346923555	0.083987312	0.107078763	-0.325258498	-0.07702069	0.229813702
Z010E0198	0.464489053	0.555560259	0.63470405	0.370798864	0.062212128	0.437064535	0.318832675	0.459419102	0.54430628	0.208367209
Z010E0200	0.689336264	0.521160952	0.605057259	0.636644624	0.538947454	0.67372355	0.646725117	0.382987125	0.407196159	0.625282006
Z011E0001	-0.763690681	-0.685502866	-1.001734351	-0.725431363	-0.692592752	-0.622993727	-0.657684679	-0.624505238	-0.53206144	-0.462255457
Z011E0002	0.730568455	0.725527269	0.685234445	0.723019908	0.771675075	0.815365252	0.94000785	0.614820802	0.929787192	0.717281372
Z011E0003	-0.26082396	-0.154689848	0.04762959	0.016487286	-0.096360011	-0.117521445	-0.164310509	-0.06034189	-0.117483734	-0.187254473
Z011E0004	0.040469815	0.102478787	0.576063412	-0.102850649	0.030049776	0.090084508	0.166281375	-0.104905799	0.133803755	-0.072338672
Z011E0005	0.550618467	0.339189296	0.832666429	0.475535355	0.495558984	0.492254608	0.447139084	0.513625724	0.540619371	0.27821814
Z011E0006	-0.440734402	-0.367989419	-0.186095512	-0.38379024	-0.552143651	-0.54654655	-0.416466195	-0.573612533	-0.365793384	-0.310392266
Z011E0007	0.035055083	0.253843891	-0.168464552	0.264539491	0.256826369	0.129314538	0.123281948	-0.004991371	0.130890782	0.123855487
Z011E0008	-0.378373018	-0.343915395	-0.691789483	-0.318755026	-0.359229455	-0.315398248	-0.238180632	-0.354821657	-0.291609652	-0.13695027
Z011E0009	-0.255497179	-0.276824728	-0.619020981	-0.515753139	-0.601652872	-0.347770771	-0.493593307	-0.524577918	-0.488297581	-0.61649425
Z011E0010	-0.483409695	-0.652932421	-0.795033167	-0.443124599	-0.73155775	-0.609017028	-0.541029882	-0.381008179	-0.362661022	-0.675132286
Z011E0011	-0.372127259	-0.369099565	0.290122215	-0.16375415	-0.263259251	-0.303906014	-0.390843901	-0.415565587	-0.506415657	-0.394931038
Z011E0012	0.059856421	0.011938163	-0.185268258	0.221235482	0.220407006	0.145380352	0.079464366	0.411117803	0.170432913	0.289181199
Z011E0013	0.366926641	0.386749382	-0.02309214	0.435296509	0.492740767	0.327983511	0.303387078	0.301315293	0.362883217	0.630896396
Z011E0014	0.252205723	0.466742072	0.973581178	0.193041935	0.181591907	0.380436437	0.253105745	0.50182548	0.574232151	0.209816131
Z011E0015	0.582799745	0.498891997	0.897998321	0.528426279	0.578594394	0.47782772	0.559395978	0.577553134	0.561607168	0.341199064
Z011E0016	-0.242039671	-0.389381376	-0.081748267	-0.146043804	-0.023419115	-0.254570965	-0.249541577	-0.317347497	-0.236926714	-0.13177987
Z011E0017	-0.173648776	-0.074159648	-0.368899185	-0.26415716	-0.05080757	-0.315235079	-0.205168309	-0.034344341	-0.132050867	-0.281003997
Z011E0018	0.575589521	0.480702941	0.924483553	0.392112602	0.659759787	0.609940786	0.570942544	0.550744714	0.552371305	0.366291014
Z011E0019	0.043493383	-0.050478781	0.58029947	0.147266522	0.178515359	0.027798122	0.106880153	0.203489644	0.089232063	-0.011883031
Z011E0020	-0.442570361	-0.261404095	0.06741681	-0.427915567	-0.567854086	-0.402043125	-0.429372301	-0.449530217	-0.393047147	-0.657457867
Z011E0021	-0.157507851	-0.362721792	-0.418282916	-0.203066871	-0.154974094	-0.327339282	-0.194053375	-0.2687643	-0.306583982	-0.289000664
Z011E0022	0.517212934	0.798496034	0.818565256	0.500213444	0.614591157	0.662321248	0.544095618	0.402678205	0.551675208	0.893374407
Z011E0023	0.038522374	-0.15395921	0.133039379	-0.18516425	-0.10451189	0.113632153	0.008014722	-0.025943095	-0.167468846	0.035431493
Z011E0024	-0.677550795	-0.727812636	-0.425222345	-0.693751341	-0.704259996	-0.741970683	-0.722229364	-0.667544507	-0.615842093	-0.843736025
Z011E0025	-0.25552371	-0.186269434	-0.545388423	-0.221708708	-0.17574147	-0.025042215	-0.081587948	-0.379016049	-0.120842083	-0.112964587
Z011E0026	-0.48997843	-0.26602618	-0.05646682	-0.439170775	-0.31549666	-0.344070153	-0.311104509	-0.402742628	-0.425086754	-0.156208957
Z011E0027	-0.395851608	-0.396866821	-0.940184702	-0.34285074	-0.22013231	-0.246883213	-0.213817974	-0.329983827	-0.214618336	0.044000207
Z011E0028	-0.067217513	-0.410042847	-0.789549525	-0.219696355	-0.261758658	-0.330499093	-0.404883972	-0.263936178	-0.313324055	-0.526085751
Z011E0029	0.206307838	0.292393831	0.572638472	0.317558504	0.065031826	0.201383634	0.268834182	0.138344291	0.239323613	0.002357267
Z011E0030	-0.003774217	0.07619154	-0.22202873	0.105384822	-0.047307347	-0.170485797	-0.059205318	-0.003760434	-0.06099155	0.204748949
Z011E0031	0.26007736	0.172320908	-0.223020535	0.218271181	0.22847595	0.190819079	0.247177727	0.424205502	0.438036329	0.082135173
Z011E0032	-0.302573385	-0.422155453	-0.161155484	-0.37619753	-0.403045709	-0.354320479	-0.355994777	-0.228551095	-0.57912569	-0.137224666
Z011E0033	0.295279048	0.205395889	0.135985534	0.19992078	0.226487429	0.267638344	0.246997096	0.197872756	0.365450424	0.400937454
Z011E0034	0.084327856	0.357865869	-0.221530784	0.323678399	-0.100240644	0.21579452	0.378546103	0.244858849	0.1922507	0.477292581
Z011E0035	0.419702227	0.532863189	0.723598313	0.599124195	0.349285669	0.299502294	0.412112983	0.46356014	0.365025524	0.224791637
Z011E0036	-0.24392302	-0.414650046	0.230444588	-0.306832699	-0.395624242	-0.416468644	-0.528420079	-0.429185882	-0.524450618	-0.256993894
Z011E0037	-0.496766161	-0.533198759	-0.070927007	-0.39484894	-0.197283338	-0.543086021	-0.435978125	-0.449430318	-0.585350484	-0.464356991
Z011E0038	-0.441409826	-0.582378872	-0.16846087	-0.457151173	-0.657159014	-0.484254283	-0.382847265	-0.67442591	-0.51544659	-0.791754595
Z011E0039	-0.185381981	-0.05957813	0.049568741	-0.224181747	-0.079174679	-0.058588964	-0.09322116	-0.027708287	-0.062386359	0.087805496
Z011E0041	-0.232527695	-0.286304833	0.228316389	-0.20665014	-0.211236517	-0.155137544	-0.155165605	0.003017518	-0.134968635	-0.435915792
Z011E0043	0.283417534	0.457380514	0.552715424	0.26678839	0.456881067	0.418174823	0.187524822	0.477885517	0.465450478	0.017861675
Z011E0044	0.018323672	0.083899798	-0.261869503	0.096605996	-0.050176615	-0.070658632	-0.163215005	-0.117559	-0.105443732	0.143906981
Z011E0045	0.01965896	0.084361774	-0.552314547	-0.023305997	0.155723706	-0.184375579	0.059661089	0.055821086	0.15945775	-0.098839021
Z011E0046	0.228649522	0.538541293	-0.432142431	0.235356032	0.48079484	0.348367394	0.501656883	0.376415395	0.262483679	0.201229112
Z011E0047	0.59991078	0.524816847	0.413156653	0.692126258	0.645420559	0.770934472	0.635972633	0.785253119	0.678849451	0.44022621
Z011E0048	0.258646182	0.535529513	0.73967518	0.29531629	0.376367616	0.378226824	0.3600812	0.427326501	0.322869588	0.470110964
Z011E0049	0.532174671	0.539309312	0.318732799	0.349170858	0.317080513	0.435007172	0.408487419	0.445344512	0.312089176	0.212904936
Z011E0050	-0.025866897	-0.015238801	-0.417394697	0.21270448	0.066868	-0.003267736	0.205397624	-0.134672394	0.056010533	-0.151705766
Z011E0051	-0.251795667	-0.204054589	0.036330225	-0.123414629	0.041895245	-0.068372902	-0.203490162	-0.133314361	-0.141785143	0.082671236
Z011E0052	-0.692912779	-0.443481636	-0.301409065	-0.555500954	-0.535347416	-0.511387148	-0.490328806	-0.484081992	-0.383244703	-0.293447944
Z011E0053	0.117516601	0.323034802	0.318038609	0.22752356	0.082644095	0.038009391	0.194936805	0.005501	0.178233337	0.069172944
Z011E0054	-0.04239513	-0.261316728	-0.331864702	-0.031671716	-0.213954552	0.005477795	-0.079452124	-0.092814398	-0.243659679	0.086713804
Z011E0055	0.455008193	0.245139393	0.186904314	0.28432395	0.423018927	0.246211933	0.343880798	0.200785062	0.230071871	0.485399234
Z011E0056	0.004418677	-0.088944577	-0.20490086	-0.121042134	-0.152736533	-0.082762666	-0.199192829	0.040763142	-0.060757339	0.125752113
Z011E0057	0.516274713	0.673264554	-0.016862245	0.654698624	0.54485463	0.583460973	0.689367466	0.687564411	0.478259077	0.456576872
Z011E0058	-0.129031014	-0.255555969	-0.198218618	-0.285185503	-0.330052007	-0.146651787	-0.16150578	0.023012942	-0.209237976	-0.379942514
Z011E0059	-0.776662297	-0.575685984	-1.052668933	-0.735038913	-0.436582127	-0.777997587	-0.762321752	-0.536841715	-0.663302752	-0.41616222
Z011E0061	0.35277126	0.376878985	0.815621006	0.145962857	0.142441415	0.420093467	0.28762225	0.114604996	0.410521595	0.161160491
Z011E0062	-0.148501234	-0.095105896	-0.452977403	-0.235264123	-0.053797895	-0.059069717	-0.133522192	-0.271434745	-0.226075256	-0.353466939
Z011E0063	-0.112957092	-0.251122555	0.312210512	-0.27020667	-0.132343632	-0.344266129	-0.459946937	-0.17568592	-0.22901492	-0.580020717
Z011E0064	0.116376486	0.082393535	-0.163920636	0.246191431	0.143442159	0.068792743	0.040122777	0.009627119	0.195270141	0.253434154
Z011E0065	-0.228188844	-0.338044349	-0.528609093	-0.38661685	-0.312579341	-0.348211739	-0.403981761	-0.511932221	-0.429661501	-0.205914743
Z011E0067	-0.606858729	-0.474023732	-0.661021026	-0.624588599	-0.512373921	-0.588949921	-0.773201977	-0.768922555	-0.671243394	-0.81862072
Z011E0068	0.789575112	0.885336647	0.795508057	0.89502287	0.736230713	0.777884318	0.73666848	0.840355545	0.755098613	0.571174486
Z011E0069	0.183006098	0.043467289	0.101850759	0.01274278	0.006669398	0.001984356	-0.011328102	-0.12144464	0.103662269	-0.147953973
Z011E0070	-0.217445181	-0.159689601	-0.131789144	-0.236484981	-0.246156689	-0.263866059	-0.370022546	-0.322961723	-0.13652937	-0.510443167
Z011E0071	-0.035018788	-0.022769695	0.358700846	0.205338974	0.015651522	0.137017887	0.309394049	0.110461555	0.214503996	0.428642371
Z011E0072	0.246244836	0.293750396	0.609435749	0.223181385	0.392295775	0.426883043	0.296255485	0.195422921	0.38200231	0.436841589
Z011E0073	0.142056334	0.238659225	0.165253949	0.028164961	0.166447904	0.13368554	0.079540393	0.138368543	0.017206162	0.005811706
Z011E0074	0.400486303	0.387573445	0.647970591	0.484133255	0.389824804	0.500295271	0.34972636	0.394374475	0.346807299	0.210793574
Z011E0075	0.381884022	0.391463816	-0.091672843	0.110866821	0.068212032	0.172706287	0.259511507	0.399543206	0.276500835	0.305910348
Z011E0076	0.350900172	0.439324816	0.676290241	0.441580433	0.281606011	0.324379474	0.22656478	0.369370613	0.482608888	0.175088221
Z011E0077	-0.341655902	-0.423527758	-0.659278489	-0.388753366	-0.443665596	-0.394101279	-0.287061039	-0.398210428	-0.549580203	-0.30958698
Z011E0078	-0.285488305	-0.45119495	0.154860725	-0.404579887	-0.294645737	-0.322600738	-0.344984587	-0.293724218	-0.313255492	-0.591527059
Z011E0079	-0.198037204	-0.27837031	0.179418829	-0.232395776	-0.1440546	-0.100616506	-0.188033174	-0.047293883	-0.306328291	-0.122723091
Z011E0080	-0.103576525	-0.206388972	-0.53558369	-0.17150557	0.076659391	-0.105199694	-0.016861704	-0.074029751	-0.054862574	0.051971515
Z011E0081	0.242926764	0.259726045	0.331710406	0.295110014	0.120142657	0.296143208	0.175017072	0.331581094	0.131659733	0.271874851
Z011E0082	-0.416341647	-0.270190089	0.007906247	-0.359645248	-0.658055367	-0.467072018	-0.442175762	-0.604984765	-0.282741557	-0.394071488
Z011E0083	0.099554311	0.206508637	-0.106385678	0.321298092	0.221153662	0.382374136	0.475753648	0.457725253	0.374712537	0.11159976
Z011E0084	-0.377139772	-0.489653331	-0.276025541	-0.444920561	-0.36763193	-0.460922916	-0.478974894	-0.390015982	-0.476478059	-0.611918132
[truncated: 2,695 more rows]
