# Supplementary material for: Association Mapping across Numerous Traits Reveals Patterns of Functional Variation in Maize
Source: PLoS Genet. 2014 Dec 4;10(12):e1004845. doi: 10.1371/journal.pgen.1004845 (PMC4256217; doi:10.1371/journal.pgen.1004845)
Supplement: Dataset S2 — Chromosome-specific residuals. Existing best linear unbiased predictors (BLUPs) for each inbred line were used to fit a joint-linkage model across all chromosomes. The hits from this model were then used to create chromosome-specific residual values by accounting for all markers except those on the chromosome in question. (See Methods for details.) These residuals are the phenotypic input for the NAM-GWAS analysis. (ZIP) [file pgen.1004845.s007.zip › Supplemental File 1 - Residuals/StalkStrength_RindPenetrometerResistance.txt]

Sample	Chr 1	Chr 2	Chr 3	Chr 4	Chr 5	Chr 6	Chr 7	Chr 8	Chr 9	Chr 10
MO001	0.154	0.183	0.09862	0.1327	0.1284	0.1249	0.07976	0.1368	0.1192	0.08823
MO003	-0.08681	-0.01511	-0.07787	-0.06903	-0.08177	-0.0475	-0.02367	-0.09955	-0.06913	-0.07072
MO005	-0.05834	-0.08179	-0.06262	-0.04163	-0.05296	-0.06296	-0.0941	-0.0482	-0.06273	-0.06601
MO007	-0.08803	-0.0445	-0.05454	-0.05614	-0.07035	-0.05161	-0.0299	-0.07239	-0.1007	-0.04413
MO008	-0.0671	-0.1019	-0.04052	-0.05688	-0.04265	-0.05267	-0.09155	-0.05964	-0.01712	-0.08233
MO010	-0.02892	-0.02633	-0.06464	-0.02486	-0.04758	-0.02543	-0.0242	-0.04092	-0.0153	-0.05351
MO011	0.01147	-0.02794	0.02484	-0.043	-0.02578	-0.01486	-0.02638	-0.03636	-0.00282	-0.00551
MO012	-0.1425	-0.08385	-0.0781	-0.09947	-0.102	-0.1142	-0.1476	-0.1522	-0.1002	-0.0772
MO013	0.04276	-0.01367	0.01043	-0.011	-0.01263	-0.02639	0.02044	-0.00998	-0.03121	-0.0298
MO014	0.02429	0.04418	0.01348	-0.00269	0.02162	-0.01353	0.01607	-0.00537	-0.00053	0.003666
MO015	0.01046	-0.0356	-0.00258	0.004121	-0.00743	-0.0081	0.003465	0.01056	0.01015	0.004159
MO016	-0.2085	-0.172	-0.1651	-0.1844	-0.184	-0.1765	-0.2117	-0.1373	-0.1925	-0.1451
MO017	0.01683	-0.02928	0.01157	-0.031	-0.01978	-0.01304	-0.03529	-0.00075	-0.02296	-0.02657
MO019	-0.1404	-0.1321	-0.1686	-0.1403	-0.1421	-0.1324	-0.2119	-0.1571	-0.12	-0.1672
MO021	0.1636	0.1111	0.09829	0.1018	0.1248	0.114	0.1391	0.09957	0.0881	0.11
MO022	0.1453	0.1067	0.06224	0.09003	0.08439	0.1041	0.1243	0.08422	0.04972	0.08312
MO023	0	0	0	0	0	0	0	0	0	0
MO024	0.1463	0.1664	0.141	0.1224	0.1445	0.1311	0.1563	0.1393	0.1805	0.1364
MO025	0.08398	0.09621	0.09723	0.06411	0.06119	0.08564	0.07195	0.08005	0.0688	0.0928
MO027	0.01776	-0.03544	-0.00911	-0.04134	-0.02785	-0.04325	-0.0728	-0.01893	-0.0342	-0.0237
MO028	-0.2375	-0.1701	-0.2015	-0.202	-0.1987	-0.1764	-0.158	-0.2026	-0.1974	-0.1585
MO029	-0.06069	-0.09128	-0.01798	-0.04913	-0.03275	-0.05817	-0.07538	-0.04739	-0.08993	-0.02965
MO030	-0.1113	-0.03553	-0.07954	-0.08619	-0.07096	-0.06395	-0.08729	-0.0816	-0.04165	-0.08471
MO031	-0.1413	-0.1177	-0.05532	-0.1006	-0.1128	-0.1047	-0.06278	-0.1267	-0.1256	-0.09924
MO032	0.03911	0.09458	0.1121	0.08924	0.0975	0.08541	0.1063	0.1133	0.03732	0.09821
MO033	-0.04902	0.02652	-0.02943	-0.01132	0.008504	-0.00533	0.006207	-0.01485	0.02847	-0.01198
MO034	-0.08539	-0.1016	-0.123	-0.123	-0.1247	-0.1198	-0.09604	-0.1502	-0.1401	-0.1308
MO035	-0.0251	0.006474	-0.00381	0.01793	0.01905	0.005047	0.05236	0.01399	-0.02948	0.02729
MO038	0	0	0	0	0	0	0	0	0	0
MO039	0.04708	0.03245	0.000658	0.014	0.00762	0.01386	0.02627	0.02131	-0.00847	0.0241
MO040	-0.04066	-0.09828	-0.06282	-0.0611	-0.04617	-0.04342	-0.08319	-0.04332	-0.03471	-0.06451
MO041	0.03773	-0.00848	-0.02966	0.01278	0.02868	-0.00106	0.03007	0.02712	0.03993	0.007092
MO042	0.04969	0.002916	0.02826	0.03547	0.04995	0.02515	-0.01432	0.02859	0.03186	0.0221
MO043	-0.2847	-0.2989	-0.2072	-0.2615	-0.2915	-0.2492	-0.2736	-0.2383	-0.2732	-0.2743
MO045	-0.01973	-0.04671	-0.00442	0.003049	0.01949	-0.00176	0.004033	0.03643	-0.0013	-0.02162
MO046	0.1864	0.1708	0.1391	0.1517	0.1654	0.1377	0.1523	0.1709	0.1657	0.1326
MO047	0.005046	-0.02889	0.01083	-0.00087	-0.00185	0.01092	0.02057	0.0123	0.04321	-0.00265
MO048	0.09212	0.1354	0.07395	0.113	0.09373	0.09421	0.09421	0.09054	0.09523	0.07666
MO051	0.11	0.09428	0.08217	0.06981	0.09609	0.06988	0.03893	0.07491	0.07102	0.09077
MO052	-0.04184	-0.04139	-0.09298	-0.06549	-0.06525	-0.07597	-0.05085	-0.05111	-0.06628	-0.07484
MO055	0.0253	0.1074	0.01078	0.04237	0.07212	0.04754	0.06878	0.08539	0.03045	0.06287
MO056	-0.1792	-0.1743	-0.1774	-0.1452	-0.1501	-0.1488	-0.1151	-0.1566	-0.131	-0.1592
MO057	0.04714	0.05848	-0.02617	0.02112	-0.03085	0.006904	-0.0033	0.001428	0.00849	-0.00701
MO058	-0.03498	-0.07162	-0.08545	-0.03688	-0.04329	-0.0616	-0.02414	-0.03374	-0.06158	-0.00831
MO060	0.06954	0.04218	0.05158	0.0481	0.06797	0.05218	0.0877	0.04884	0.06015	0.04888
MO061	-0.08665	-0.08622	-0.1023	-0.06592	-0.08896	-0.08315	-0.1014	-0.07856	-0.07323	-0.1256
MO062	0.000684	0.04522	0.03488	-0.00285	-0.01052	-0.02054	0.02318	-0.0285	-0.00826	0.01813
MO063	0.3645	0.3551	0.32	0.2699	0.2817	0.2964	0.277	0.2847	0.2914	0.2711
MO066	-0.107	-0.04132	-0.132	-0.09681	-0.1262	-0.0939	-0.1339	-0.0967	-0.1351	-0.12
MO067	-0.00145	0.03004	0.05764	-0.01288	-0.00081	-0.00411	0.001152	0.01531	0.009736	-0.00371
MO068	0.04641	0.03062	0.05795	0.02677	0.0349	0.03018	0.01114	0.0197	0.02794	0.02419
MO074	-0.03278	-0.06711	-0.06132	-0.04447	-0.0673	-0.06065	-0.04108	-0.05836	-0.0747	-0.04767
MO075	0.07259	0.02702	0.07809	0.05048	0.02653	0.03605	0.06317	0.04935	0.08106	0.06604
MO076	-0.07816	-0.0653	-0.0925	-0.08281	-0.06261	-0.08148	-0.0735	-0.08979	-0.07707	-0.08938
MO077	0.028	0.04561	0.00783	0.04044	0.04169	0.046	0.06875	0.06199	0.01363	0.06333
MO079	0.2058	0.1115	0.1506	0.156	0.1417	0.1505	0.1525	0.1226	0.1569	0.1542
MO082	0.08886	0.1789	0.104	0.1344	0.1375	0.141	0.1443	0.1252	0.1479	0.1499
MO083	-0.1365	-0.1324	-0.1221	-0.1525	-0.1662	-0.1398	-0.1939	-0.1408	-0.1598	-0.1998
MO085	0.08561	-0.01917	0.06848	0.07904	0.06382	0.09014	0.03594	0.06529	0.0772	0.1016
MO087	0.1289	0.09101	0.1039	0.0894	0.1033	0.1039	0.1349	0.1141	0.08349	0.1048
MO088	-0.07701	-0.04212	-0.08853	-0.06977	-0.08504	-0.06782	-0.04132	-0.06666	-0.07751	-0.1051
MO092	-0.09385	-0.09652	-0.04423	-0.03768	-0.06128	-0.05344	-0.139	-0.05302	-0.07484	-0.05487
MO093	-0.03705	0.007841	-0.03914	-0.03914	-0.02129	-0.03973	0.0124	-0.0366	-0.02841	-0.00975
MO095	-0.04968	-0.05243	-0.1009	-0.08224	-0.06077	-0.07397	-0.1084	-0.07801	-0.01568	-0.04469
MO098	-0.00392	0.02566	0.01563	0.01475	0.01451	0.01372	-0.00024	0.02295	0.008335	0.01094
MO099	-0.02052	-0.01655	-0.03156	-0.00831	-0.00408	-0.02155	0.02281	-0.03873	0.004315	-0.01959
MO101	0.04088	0.008323	-0.01442	0.01382	0.02923	0.01698	-0.02586	0.01762	-0.00482	0.006732
MO102	-0.06401	-0.05729	-0.07132	-0.03221	-0.0582	-0.04651	-0.03306	-0.06527	-0.07547	-0.03114
MO105	-0.08075	-0.1175	-0.1202	-0.09141	-0.08784	-0.07596	-0.1302	-0.09652	-0.1295	-0.1155
MO106	-0.105	-0.1114	-0.09513	-0.05268	-0.09819	-0.06287	-0.08366	-0.08583	-0.04614	-0.0737
MO114	-0.1981	-0.1889	-0.1673	-0.1463	-0.157	-0.1329	-0.1428	-0.146	-0.1516	-0.1547
MO116	-0.00061	0.01334	-0.01122	-0.00697	-0.01591	-0.01588	-0.00169	-0.02166	-0.01706	0.01248
MO118	0.2332	0.1996	0.1988	0.175	0.1912	0.1427	0.2023	0.1532	0.1744	0.146
MO123	-0.00808	-0.05206	-0.06079	-0.04208	-0.01435	-0.03834	-0.05429	0.001042	-0.0326	-0.02767
MO125	-0.0429	-0.02775	0.0225	-0.03554	-0.05909	-0.04283	-0.04933	-0.05006	-0.0342	-0.0496
MO127	0.1754	0.1753	0.1632	0.1155	0.1252	0.1163	0.1361	0.1291	0.1267	0.1128
MO141	0.008795	-0.01845	0.02875	0.04407	0.02415	0.01564	0.02922	0.02266	0.01937	0.05637
MO143	-0.0583	-0.04318	-0.07945	-0.05515	-0.03845	-0.0436	-0.09936	-0.06345	-0.07193	-0.03131
MO145	-0.07171	-0.04676	-0.05813	-0.02241	-0.00926	-0.01629	-0.04656	-0.04323	-0.03768	-0.04789
MO151	0.003515	0.07929	0.04355	0.05846	0.04941	0.06911	0.1002	0.07567	0.08812	0.06378
MO154	-0.0619	-0.01775	-0.03266	-0.00981	-0.03799	-0.01873	-0.01572	-0.0304	-0.0538	-0.00456
MO159	0.3276	0.2681	0.2902	0.2651	0.2772	0.2648	0.3158	0.2705	0.2854	0.2522
MO161	0.07179	0.1553	0.1326	0.1063	0.1245	0.09247	0.1344	0.1154	0.09906	0.1049
MO162	0.162	0.1278	0.07554	0.1078	0.1274	0.1078	0.08288	0.08429	0.1397	0.1102
MO163	0.05603	0.1191	0.1317	0.06194	0.0584	0.07809	0.03709	0.05181	0.08576	0.1074
MO164	-0.1169	-0.1436	-0.1373	-0.0896	-0.08415	-0.0856	-0.08116	-0.08765	-0.03987	-0.04818
MO169	0.05944	-0.03709	0.02861	0.007418	-0.00502	0.005172	-0.01097	0.04384	0.001628	-0.01657
MO172	0.05591	0.05272	0.08097	0.0433	0.03595	0.02896	0.003617	0.05843	0.05389	0.06128
MO175	-0.1633	-0.1111	-0.09333	-0.07156	-0.08278	-0.0618	-0.0974	-0.07428	-0.07837	-0.08039
MO176	0.1967	0.2061	0.2099	0.1934	0.1987	0.1833	0.2209	0.2355	0.2393	0.2244
MO181	-0.05623	0.01843	-0.05264	-0.03551	0.004218	-0.03885	-0.00701	-0.03302	-0.02563	-0.04328
MO185	0.007796	0.01641	0.005571	0.02517	0.02759	0.02539	0.04386	0.0313	0.04967	0.01502
MO186	0.2229	0.2663	0.268	0.2005	0.2252	0.1974	0.2272	0.1957	0.2213	0.2294
MO188	-0.05001	-0.03264	-0.07955	-0.03248	-0.03084	-0.03714	-0.05315	-0.05489	-0.02133	-0.01356
MO190	0.2646	0.1754	0.2242	0.2099	0.2108	0.2083	0.2529	0.2163	0.2309	0.2308
MO192	0.2604	0.3	0.3004	0.2709	0.2663	0.2662	0.2442	0.2806	0.231	0.2484
MO194	-0.05495	-0.03152	-0.07897	-0.01815	-0.02809	-0.02684	-0.04261	-0.03366	-0.02706	-0.01803
MO202	-0.04013	-0.07165	-0.02949	-0.05456	-0.05896	-0.04205	-0.09837	-0.03516	-0.06985	-0.0483
MO210	-0.0379	-0.04317	0.0425	-0.00624	0.02598	0.008304	-0.04762	-0.0118	0.003521	0.0141
MO215	-0.07691	-0.08703	-0.04385	-0.08565	-0.07092	-0.07876	-0.06029	-0.08018	-0.04525	-0.03308
MO218	-0.2227	-0.2632	-0.2494	-0.2348	-0.2149	-0.2085	-0.2304	-0.2683	-0.2328	-0.2728
MO219	0.01281	0.002015	0.01222	0.01899	0.01254	0.004514	0.02007	0.025	0.03336	0.01418
MO225	0.1735	0.174	0.1284	0.1428	0.1526	0.1278	0.1556	0.1275	0.1474	0.1454
MO228	0.01357	0.0257	0.02222	0.003997	0.01383	0.007125	-0.00073	0.005236	0.02192	-0.00364
MO229	-0.1018	-0.09296	-0.09678	-0.08549	-0.0837	-0.09472	-0.07612	-0.1005	-0.1211	-0.09467
MO237	0.1625	0.1775	0.1793	0.1454	0.1382	0.1236	0.1627	0.1153	0.118	0.1328
MO246	0.006618	0.02481	0.04801	0.02235	0.02609	0.00808	-0.03197	0.04207	0.03756	0.01869
MO248	0.1412	0.1116	0.1552	0.1079	0.09017	0.1223	0.1161	0.1082	0.1114	0.09142
MO250	-0.03845	-0.07331	-0.03998	-0.06539	-0.06251	-0.0462	-0.03204	-0.05321	-0.05771	-0.04099
MO253	-0.1031	-0.02683	-0.04092	-0.05798	-0.07414	-0.07406	-0.09037	-0.05909	-0.08469	-0.06918
MO256	-0.1552	-0.1572	-0.1592	-0.121	-0.1413	-0.1313	-0.08833	-0.1527	-0.1438	-0.111
MO262	-0.1699	-0.1749	-0.1652	-0.1416	-0.1835	-0.1585	-0.2049	-0.1911	-0.1514	-0.141
MO263	-0.00283	-0.03846	-0.06654	-0.02165	-0.03503	-0.02257	-0.01057	-0.01807	-0.03051	-0.03108
MO264	0.1737	0.1703	0.1072	0.1486	0.1506	0.1482	0.1441	0.1583	0.1064	0.1764
MO265	-0.01304	0.008148	-0.00155	0.003245	0.01479	0.004628	-0.04035	-0.00063	-0.02219	-0.03222
MO266	0.1082	0.1212	0.1149	0.1276	0.1534	0.1228	0.1377	0.1453	0.1274	0.119
MO267	0.1071	0.1308	0.1201	0.1309	0.1593	0.1343	0.1462	0.144	0.1271	0.1227
MO268	-0.0462	-0.00117	-0.00397	-0.02007	-0.03411	-0.03131	-0.05558	-0.0294	-0.03404	-0.05585
MO269	0.002348	-0.03559	-0.03382	-0.02848	-0.00325	-0.01431	-0.02985	-0.02874	-0.033	-0.03949
MO270	0.1459	0.1659	0.1423	0.1085	0.1066	0.1094	0.139	0.107	0.1418	0.1023
MO271	-0.00225	-0.0048	-0.01134	-0.00625	-0.01965	0.009422	-0.04346	-0.03033	-0.00293	-0.0173
MO272	0.1291	0.1653	0.1496	0.118	0.1173	0.1158	0.1099	0.1667	0.1863	0.1653
MO274	-0.1317	-0.1103	-0.1332	-0.1161	-0.1248	-0.1201	-0.1047	-0.1194	-0.1175	-0.1356
MO275	-0.1299	-0.1928	-0.1261	-0.1226	-0.1365	-0.1226	-0.1317	-0.1253	-0.171	-0.1486
MO276	-0.0774	-0.07625	-0.01253	-0.05204	-0.05429	-0.02468	-0.01579	-0.01643	-0.01208	-0.04301
MO277	-0.0164	-0.04629	-0.01148	0.001013	0.008406	0.012	0.02408	0.01374	-0.01819	0.004954
MO278	0.007723	0.05446	-0.00447	0.003142	-0.00708	0.001255	-0.01084	-0.00232	-0.01542	-0.00782
MO279	0.02975	0.03265	0.01541	0.02401	0.007169	0.0254	-0.01537	0.007945	0.04041	-0.00904
MO281	-0.03698	-0.0379	-0.124	-0.05918	-0.09695	-0.06643	-0.05217	-0.07815	-0.02684	-0.07921
MO284	-0.167	-0.0575	-0.1032	-0.1094	-0.1549	-0.09379	-0.126	-0.1041	-0.1499	-0.1005
MO286	-0.02635	0.05801	0.02704	-0.01895	-0.00383	0.003868	-0.03865	0.02963	0.02284	0.03582
MO287	-0.0229	-0.02435	-0.04187	-0.02767	0.0111	-0.00452	0.007325	-0.01011	0.002305	0.009002
MO288	-0.07171	-0.05797	-0.02827	-0.01758	-0.0656	-0.02362	-0.0154	-0.01614	-0.01203	-0.05024
MO292	-0.1028	-0.1325	-0.1432	-0.1177	-0.1161	-0.1097	-0.1076	-0.1023	-0.1224	-0.09877
MO296	0	0	0	0	0	0	0	0	0	0
MO297	-0.1011	-0.1094	-0.09359	-0.08078	-0.09117	-0.09684	-0.1349	-0.09878	-0.09408	-0.1196
MO298	0.03291	0.0143	0.01664	0.01066	0.01805	-0.00529	0.02637	0.01692	-0.00068	0.000881
MO301	-0.08233	-0.05973	-0.1054	-0.08418	-0.103	-0.09114	-0.06894	-0.09639	-0.1026	-0.09271
MO302	0.04181	0.003405	0.06917	0.03364	0.05132	0.03253	0.02315	0.05085	0.04135	0.04165
MO303	-0.03406	-0.1442	-0.07512	-0.06385	-0.04786	-0.07733	-0.09304	-0.07248	-0.04689	-0.08024
MO304	0.09372	0.07344	0.1099	0.1033	0.09721	0.09574	0.1285	0.1091	0.1137	0.1146
MO305	-0.1628	-0.1334	-0.1219	-0.1308	-0.1308	-0.1388	-0.14	-0.166	-0.1791	-0.148
MO307	0.129	0.1361	0.1383	0.09751	0.08532	0.1064	0.08486	0.1269	0.08737	0.1282
MO308	-0.00646	0.01618	-0.05877	-0.02749	-0.04408	-0.02116	-0.08107	-0.04013	-0.01957	-0.05787
MO309	0.06499	0.03909	0.05562	0.04966	0.04616	0.03484	0.1107	0.05407	0.04318	0.06766
MO310	-0.02391	0.07183	0.04752	0.01242	0.002919	0.01569	0.04536	0.0173	0.03514	-0.01152
MO311	0.1001	0.05925	0.1316	0.07753	0.09667	0.08771	0.1138	0.06393	0.09371	0.08296
MO313	-0.06312	-0.1002	-0.05126	-0.04053	-0.02076	-0.02759	-0.0322	-0.03172	-0.0551	0.02606
MO314	-0.1251	-0.09833	-0.07508	-0.07296	-0.07831	-0.08798	-0.1132	-0.08815	-0.04972	-0.08762
MO315	-0.0946	-0.07474	-0.00562	-0.02477	-0.06132	-0.02417	-0.00688	-0.03318	0.000891	-0.01981
MO317	-0.1187	-0.1676	-0.1442	-0.1385	-0.1264	-0.1332	-0.1102	-0.1447	-0.1622	-0.1252
MO318	0.01989	-0.00498	-0.04233	0.00141	-0.01869	-0.00673	-0.02856	-0.01781	-0.01496	-0.00171
MO319	0.04738	0.1129	0.06207	0.08781	0.07699	0.07184	0.05451	0.09598	0.07296	0.1135
MO321	-0.04639	-0.0321	-0.02353	-0.06612	-0.05518	-0.05349	-0.04186	-0.04319	-0.03502	-0.06252
MO322	-0.1473	-0.1496	-0.08828	-0.1279	-0.1205	-0.1004	-0.07883	-0.1452	-0.1358	-0.1401
MO323	-0.1394	-0.1353	-0.1206	-0.125	-0.1053	-0.1117	-0.1667	-0.1429	-0.1455	-0.09582
MO325	0.05817	0.1542	0.07338	0.07018	0.07424	0.09784	0.05857	0.08896	0.1082	0.08344
MO326	-0.04863	-0.03842	-0.127	-0.08308	-0.0835	-0.06713	-0.06739	-0.0789	-0.06698	-0.05626
MO328	0.1453	0.1314	0.07772	0.1243	0.1146	0.1189	0.07711	0.1005	0.1217	0.1203
MO329	0.0332	-0.02368	0.00335	-0.01496	0.004091	-0.02469	0.02952	-0.02768	-0.02007	0.01046
MO335	0.04816	0.1064	0.04218	0.06424	0.07234	0.07819	0.1082	0.09978	0.09925	0.03791
MO336	0.01512	-0.00345	-0.05	-0.0153	-0.02522	-0.00944	0.008834	0.01257	-0.02453	0.001927
MO337	-0.03675	0.005539	0.06479	-0.01008	-0.00087	0.000072	-0.04588	0.002412	-0.00495	0.003716
MO338	0.165	0.1513	0.117	0.1497	0.1513	0.1489	0.1185	0.1623	0.1258	0.1746
MO340	-0.1164	-0.1522	-0.1028	-0.07726	-0.07652	-0.1066	-0.1111	-0.1016	-0.1091	-0.1242
MO341	-0.00831	-0.02072	-0.03083	0.003875	-0.00154	0.001751	0.006007	-0.02168	-0.00292	0.03175
MO342	0.1238	0.05178	0.1241	0.09415	0.06967	0.08615	0.1139	0.0784	0.08465	0.06207
MO344	0.09701	0.1073	0.1036	0.09319	0.09138	0.07286	0.06426	0.1012	0.1108	0.106
MO345	-0.1312	-0.1298	-0.1335	-0.0826	-0.09738	-0.09896	-0.06778	-0.0733	-0.0581	-0.1185
MO346	-0.06863	-0.06553	-0.02634	-0.04394	-0.07782	-0.05958	-0.04394	-0.06536	-0.05	-0.08039
MO347	-0.03107	-0.0589	-0.06679	-0.02109	-0.02906	-0.03902	-0.06898	-0.0357	0.01059	0.000454
MO351	0.01133	-0.02813	-0.01179	-0.01343	-0.01088	-0.00433	-0.04567	0.001733	-0.05661	-0.01546
MO352	-0.07362	-0.1059	-0.04973	-0.04184	-0.06597	-0.07259	-0.09497	-0.02553	-0.08685	-0.08239
MO354	-0.03784	-0.05098	-0.00892	-0.01402	-0.01186	-0.02074	-0.04839	-0.00482	-0.02988	-0.03756
MO355	-0.07116	-0.1288	-0.07677	-0.09353	-0.06203	-0.08564	-0.05421	-0.09353	-0.04801	-0.09445
MO356	0.1558	0.1255	0.1559	0.1145	0.1132	0.1035	0.1479	0.1348	0.1399	0.1305
MO357	0.07325	0.007437	0.07361	0.05044	0.05006	0.05811	0.02309	0.04138	0.04526	0.05323
MO360	-0.07595	-0.08913	-0.06032	-0.07054	-0.05252	-0.05554	-0.09784	-0.08471	-0.0757	-0.05087
MO362	-0.1264	-0.06522	-0.09894	-0.09396	-0.0943	-0.08289	-0.05415	-0.08501	-0.09502	-0.079
MO364	-0.05005	-0.03061	-0.0662	-0.0365	-0.03148	-0.01976	-0.03244	-0.0688	-0.03753	-0.04507
MO365	0.009766	-0.04018	-0.02983	0.008649	0.007109	0.02676	0.0268	0.01911	0.04822	-0.00218
MO366	-0.1611	-0.1935	-0.1304	-0.1239	-0.1285	-0.1136	-0.1233	-0.1315	-0.07452	-0.1283
MO367	0.1996	0.1766	0.1365	0.1505	0.1355	0.1361	0.1702	0.1645	0.1189	0.1512
MO368	0.2208	0.1927	0.1606	0.1463	0.1877	0.178	0.1986	0.1696	0.1387	0.1477
MO369	-0.06802	-0.02055	-0.1075	-0.04187	-0.05241	-0.06225	0.01094	-0.04725	-0.0703	-0.08986
MO373	0.06963	0.05683	0.0384	0.06246	0.05043	0.04386	0.07564	0.02622	0.05678	0.05005
MO378	-0.04964	-0.03539	-0.03756	-0.04822	-0.01196	-0.03722	-0.03904	-0.0444	-0.08307	-0.0692
MO379	-0.01724	-0.02509	0.03722	-0.02472	-0.02718	-0.0121	0.02726	-0.02739	-0.03339	-0.01625
MO380	0.09361	0.1314	0.1722	0.133	0.1483	0.1193	0.1387	0.1168	0.1026	0.105
MO381	-0.1261	-0.1476	-0.07321	-0.1063	-0.07264	-0.09529	-0.1038	-0.07852	-0.08961	-0.0698
MO382	0.112	0.09594	0.1765	0.1049	0.1388	0.1115	0.1489	0.1018	0.1305	0.09316
MO383	0.01836	0.02974	-0.00912	-0.01821	0.02165	-0.01011	-0.02247	-0.0165	0.006086	-0.00039
MO384	0.158	0.1364	0.1648	0.1622	0.1566	0.1588	0.1795	0.1694	0.1836	0.2125
Z001E0001	0.03967	0.02631	0.02859	0.04487	0.04647	0.02062	0.02014	0.03479	0.02397	0.03739
Z001E0002	-0.06398	-0.06133	-0.06365	-0.05894	-0.07695	-0.08483	-0.0737	-0.06366	-0.0794	-0.08543
Z001E0003	-0.01591	-0.04886	-0.03967	-0.04836	-0.02041	-0.03408	-0.06489	-0.04214	-0.05211	-0.03634
Z001E0004	0.09612	0.08516	0.08187	0.09462	0.1024	0.08162	0.09313	0.09019	0.05931	0.1025
Z001E0005	-0.0487	-0.02637	-0.02993	-0.03344	-0.04781	-0.04128	-0.01269	-0.04173	-0.06047	-0.04578
Z001E0006	0.264	0.2546	0.2001	0.2321	0.2415	0.2227	0.2269	0.236	0.2383	0.2535
Z001E0007	-0.1628	-0.1344	-0.1331	-0.1263	-0.1325	-0.106	-0.1145	-0.1126	-0.1106	-0.1008
Z001E0008	-0.00586	0.01412	0.02372	0.001399	0.002666	0.01872	0.009094	0.002331	-0.01388	0.0145
Z001E0009	-0.05808	-0.06524	-0.01995	-0.0472	-0.05361	-0.0452	-0.04549	-0.02698	-0.02044	-0.02057
Z001E0010	-0.0842	-0.07309	-0.05565	-0.06986	-0.05865	-0.07671	-0.07378	-0.06997	-0.06185	-0.05117
Z001E0011	-0.02882	-0.01584	0.002955	0.00583	-0.01108	0.00395	-0.01942	-0.00557	-0.0252	0.02069
Z001E0012	-0.0634	-0.07554	-0.09323	-0.08347	-0.05503	-0.05717	-0.07287	-0.07962	-0.06036	-0.05333
Z001E0013	-0.1151	-0.1104	-0.09126	-0.09884	-0.098	-0.1004	-0.09693	-0.09862	-0.1295	-0.08036
Z001E0014	0.05714	0.06608	0.06016	0.07796	0.0655	0.05209	0.0855	0.069	0.08858	0.06835
Z001E0015	0.1509	0.1522	0.1705	0.15	0.1704	0.1659	0.1541	0.1545	0.1769	0.1523
Z001E0016	0.1132	0.05583	0.0745	0.09071	0.09264	0.09107	0.08052	0.08143	0.05481	0.06574
Z001E0017	-0.0601	-0.0086	0.001234	-0.01181	-0.00419	-0.00041	0.007374	-0.00948	0.002082	-0.02712
Z001E0018	0.08128	0.07368	0.1002	0.07923	0.07641	0.08126	0.07163	0.07224	0.03838	0.1019
Z001E0019	-0.0116	-0.00534	-0.00433	-0.00275	-0.01033	0.01574	0.008213	0.01281	-0.0144	-0.00856
Z001E0020	0.04692	0.02785	0.03686	0.03782	0.05542	0.04851	0.05346	0.04014	0.02381	0.05301
Z001E0021	-0.06303	-0.03658	-0.03512	-0.04243	-0.03254	-0.05312	-0.03669	-0.05751	-0.05177	-0.01908
Z001E0022	0.06885	0.05681	0.05064	0.05006	0.08213	0.07042	0.07431	0.06917	0.02321	0.04882
Z001E0023	0.0359	0.01442	0.0198	0.02188	0.03841	0.003866	0.01805	-0.00169	0.003146	0.01884
Z001E0024	0.1233	0.09217	0.1122	0.09764	0.09794	0.09843	0.09473	0.1042	0.09835	0.1062
Z001E0025	0.08483	0.08128	0.1023	0.09513	0.05981	0.08215	0.06011	0.0775	0.1056	0.06379
Z001E0027	-0.1672	-0.1753	-0.1458	-0.1787	-0.1919	-0.1767	-0.18	-0.1678	-0.1592	-0.1856
Z001E0028	0.09917	0.08536	0.1147	0.08108	0.08264	0.07568	0.07723	0.08666	0.05076	0.06285
Z001E0029	-0.2394	-0.2042	-0.2351	-0.2067	-0.2003	-0.1814	-0.2182	-0.2187	-0.2022	-0.1986
Z001E0030	-0.2946	-0.2739	-0.2444	-0.251	-0.2616	-0.2647	-0.2832	-0.283	-0.276	-0.2771
Z001E0031	-0.08191	-0.04356	-0.01993	-0.04134	-0.03809	-0.03624	-0.02974	-0.02743	-0.01222	-0.05952
Z001E0032	0.03223	0.03649	0.02736	0.03509	0.04158	0.03824	0.04111	0.04764	0.06091	0.04504
Z001E0033	0.1465	0.1644	0.1705	0.145	0.1598	0.1664	0.1511	0.1648	0.129	0.1839
Z001E0034	0.07637	0.07736	0.1089	0.07688	0.07808	0.07061	0.07181	0.06763	0.06052	0.03548
Z001E0036	0.04051	0.07876	0.05559	0.06509	0.08029	0.05094	0.06457	0.07702	0.05724	0.06447
Z001E0037	-0.1524	-0.139	-0.1331	-0.1149	-0.1218	-0.1171	-0.133	-0.1231	-0.14	-0.1023
Z001E0038	0.08383	0.05573	0.0809	0.05383	0.07852	0.05507	0.06038	0.04917	0.06573	0.03615
Z001E0039	-0.06319	-0.08401	-0.1074	-0.09926	-0.1188	-0.08762	-0.09535	-0.1078	-0.06695	-0.09677
Z001E0040	0.1011	0.06335	0.04321	0.0544	0.05587	0.05282	0.06805	0.06848	0.04666	0.06154
Z001E0041	0.1693	0.1928	0.1649	0.1797	0.1812	0.1613	0.1718	0.1725	0.2006	0.1828
Z001E0042	0.02493	0.02979	0.01844	0.03668	0.06629	0.04697	0.03622	0.03322	0.06757	0.02702
Z001E0043	0.1659	0.1742	0.1794	0.1591	0.1511	0.1746	0.1801	0.1847	0.176	0.1534
Z001E0044	0.1309	0.1443	0.1163	0.1376	0.1427	0.1399	0.1408	0.1343	0.1453	0.1208
Z001E0045	-0.03669	-0.04494	-0.00659	-0.02872	-0.04244	-0.02434	-0.03411	-0.03437	-0.01078	-0.0296
Z001E0046	-0.05894	-0.05511	-0.05864	-0.05507	-0.03282	-0.03824	-0.03668	-0.04941	-0.01856	-0.05027
Z001E0047	-0.1125	-0.1432	-0.1271	-0.1366	-0.1472	-0.1463	-0.124	-0.1386	-0.1205	-0.1246
Z001E0048	-0.09635	-0.1029	-0.08301	-0.102	-0.138	-0.09421	-0.1046	-0.1037	-0.1147	-0.09033
Z001E0049	0.009153	0.001268	0.003542	0.02537	0.00877	-0.00472	-0.00568	0.01351	0.02485	-0.0112
Z001E0050	-0.1893	-0.1974	-0.201	-0.182	-0.1955	-0.1835	-0.1789	-0.1701	-0.1812	-0.1763
Z001E0051	-0.02996	-0.02726	-0.05512	-0.03611	-0.02239	-0.02575	-0.0341	-0.03143	-0.00948	-0.04364
Z001E0052	-0.06399	-0.103	-0.1024	-0.07089	-0.07441	-0.08343	-0.06934	-0.07558	-0.1095	-0.1172
Z001E0053	-0.06603	-0.03741	-0.05768	-0.0442	-0.0615	-0.044	-0.03966	-0.04392	-0.01542	-0.02498
Z001E0054	0.09668	0.08831	0.08856	0.0998	0.07673	0.0813	0.09566	0.1026	0.1187	0.1099
Z001E0055	-0.02894	-0.04454	-0.0616	-0.03975	-0.07481	-0.05288	-0.04181	-0.04516	-0.07869	-0.02524
Z001E0056	-0.01579	0.004759	0.002148	-0.0022	0.01244	0.007249	0.02153	0.01291	0.02887	-0.00038
Z001E0057	0.2382	0.2501	0.2268	0.2274	0.2208	0.2287	0.2185	0.2205	0.2481	0.2421
Z001E0058	0.01445	-0.01997	-0.03878	-0.00888	-0.01847	-0.0101	-0.01633	-0.0126	0.01301	-0.01691
Z001E0059	0.08183	0.0659	0.0825	0.07188	0.09112	0.06041	0.07935	0.0633	0.09459	0.07171
Z001E0060	-0.05141	0.000192	0.003935	-0.01259	-0.02807	-0.01123	0.001033	-0.00817	0.01409	-0.00326
Z001E0061	-0.1256	-0.105	-0.1312	-0.1231	-0.1263	-0.1299	-0.1129	-0.137	-0.09728	-0.112
Z001E0062	-0.04456	-0.03495	-0.05183	-0.03565	-0.01573	-0.0309	-0.0475	-0.03213	-0.01511	-0.02385
Z001E0063	-0.1092	-0.06341	-0.06754	-0.06541	-0.07671	-0.07465	-0.05244	-0.06885	-0.05517	-0.105
Z001E0064	-0.02665	-0.02649	-0.0453	-0.02189	-0.02889	-0.03071	-0.03494	-0.02879	-0.00406	-0.05063
Z001E0065	-0.07235	-0.08806	-0.07404	-0.07446	-0.07684	-0.04907	-0.0881	-0.065	-0.1002	-0.08605
Z001E0066	-0.03314	0.007366	0.0201	0.007027	-0.00692	0.005409	-0.00409	0.001993	0.02618	0.02884
Z001E0067	0.04757	0.07345	0.05258	0.07118	0.06244	0.06665	0.05976	0.07043	0.0742	0.04877
Z001E0068	-0.2421	-0.2305	-0.231	-0.2322	-0.2368	-0.221	-0.2469	-0.2095	-0.2106	-0.2677
Z001E0069	0.1232	0.09145	0.1039	0.08915	0.07267	0.07798	0.07938	0.07027	0.06449	0.07839
Z001E0070	0.1989	0.1956	0.1795	0.1998	0.1724	0.2063	0.2186	0.2086	0.2102	0.1847
Z001E0071	0.019	0.01372	-0.00009	0.02523	0.02874	0.02396	0.01669	0.01398	0.04454	0.02137
Z001E0072	0.1023	0.07771	0.06889	0.06308	0.07963	0.06321	0.05827	0.06043	0.06516	0.0685
Z001E0073	-0.1351	-0.1204	-0.08831	-0.09883	-0.1049	-0.1068	-0.103	-0.1135	-0.1113	-0.1571
Z001E0074	0.1943	0.1667	0.1555	0.1625	0.1848	0.1675	0.1686	0.1745	0.1878	0.182
Z001E0075	-0.0753	-0.06615	-0.04419	-0.06637	-0.07945	-0.07303	-0.06604	-0.05228	-0.104	-0.07302
Z001E0076	0.09005	0.09528	0.08519	0.09824	0.09959	0.08606	0.08797	0.1123	0.1113	0.1103
Z001E0077	0.1223	0.08204	0.09085	0.08768	0.07287	0.08126	0.07979	0.07748	0.08394	0.1131
Z001E0078	-0.04765	-0.04966	-0.04088	-0.06369	-0.06649	-0.05679	-0.05343	-0.05991	-0.0357	-0.06788
Z001E0079	0.09021	0.09233	0.0988	0.0828	0.06781	0.08588	0.07752	0.09014	0.1054	0.09632
Z001E0080	0.01756	0.03746	0.04522	0.04434	0.03541	0.02683	0.04948	0.04646	0.0296	0.04812
Z001E0081	0.09801	0.1116	0.1	0.09553	0.1099	0.1013	0.1151	0.1098	0.07442	0.08006
Z001E0082	0.1481	0.1536	0.1123	0.1278	0.1326	0.1183	0.1025	0.1121	0.1409	0.1196
Z001E0083	-0.2221	-0.2192	-0.2117	-0.2056	-0.192	-0.2107	-0.2043	-0.2103	-0.183	-0.2311
Z001E0084	-0.09912	-0.07423	-0.06261	-0.07644	-0.07463	-0.0751	-0.0882	-0.07668	-0.07258	-0.07393
Z001E0085	0.009681	-0.04273	-0.04479	-0.00826	-0.01864	-0.02059	-0.01291	-0.01601	-0.00037	-0.00502
Z001E0086	-0.02547	-0.05239	-0.05741	-0.04789	-0.05155	-0.04263	-0.02744	-0.03333	-0.07436	-0.05592
Z001E0087	-0.1346	-0.1408	-0.1233	-0.1438	-0.125	-0.1356	-0.1199	-0.1428	-0.1418	-0.12
Z001E0088	0.2446	0.1911	0.1766	0.1945	0.2024	0.1973	0.2128	0.1987	0.193	0.2403
Z001E0089	0.0317	0.03205	0.003405	0.01724	-0.00225	0.02591	0.03617	0.01094	-0.0107	0.0162
Z001E0090	-0.01888	-0.02385	-0.00902	-0.03675	-0.05033	-0.04053	-0.05033	-0.05144	-0.03388	-0.03717
Z001E0091	-0.04756	-0.03562	0.001548	-0.00137	-0.0137	-0.0075	-0.01179	-0.00961	-0.03532	-0.00058
Z001E0092	-0.1784	-0.197	-0.2123	-0.1893	-0.1765	-0.1923	-0.1938	-0.1867	-0.1969	-0.2028
Z001E0093	0.0477	0.1037	0.06279	0.07554	0.08002	0.08373	0.07682	0.08051	0.06475	0.06133
Z001E0094	0.02421	0.01946	0.0295	0.01368	0.01559	0.01991	-0.00264	0.01859	-0.01425	0.003946
Z001E0095	-0.06681	-0.07668	-0.07852	-0.07552	-0.07869	-0.06797	-0.09463	-0.08785	-0.06328	-0.1118
Z001E0096	0.01374	0.001925	0.004112	0.01585	0.0262	0.0168	0.02039	0.01097	0.02957	0.0278
Z001E0097	-0.1926	-0.193	-0.1869	-0.1796	-0.2042	-0.1668	-0.1942	-0.1951	-0.1736	-0.1711
Z001E0098	-0.06262	-0.02458	-0.06007	-0.046	-0.05372	-0.05541	-0.03941	-0.02979	-0.05614	-0.04116
Z001E0099	-0.06312	-0.05346	-0.02884	-0.05263	-0.06261	-0.05346	-0.04655	-0.07456	-0.07115	-0.08016
Z001E0100	0.1336	0.1357	0.1785	0.142	0.1494	0.1397	0.1344	0.1407	0.111	0.1458
Z001E0101	0.1002	0.07822	0.1118	0.1034	0.09301	0.08576	0.07643	0.1011	0.1167	0.07781
Z001E0102	0.0917	0.09511	0.1128	0.09364	0.1083	0.09486	0.1067	0.09959	0.11	0.07091
Z001E0103	-0.04407	-0.0515	-0.05776	-0.02852	-0.02456	-0.04147	-0.05216	-0.04349	-0.04919	-0.06939
Z001E0104	-0.06763	-0.02962	-0.01579	-0.03631	-0.02976	-0.04514	-0.03968	-0.05052	-0.07776	-0.06561
Z001E0105	-0.03033	-0.04345	-0.02584	-0.0271	-0.03498	-0.02853	-0.05512	-0.03647	-0.02522	-0.02465
Z001E0106	0.1	0.08081	0.09916	0.1078	0.09185	0.1054	0.1252	0.1203	0.1229	0.101
Z001E0107	0.208	0.2376	0.2003	0.1911	0.2097	0.2011	0.1809	0.2322	0.1732	0.222
Z001E0108	0.1265	0.0986	0.09143	0.1175	0.1018	0.1054	0.1079	0.1058	0.1378	0.08753
Z001E0109	0.005768	-0.03075	-0.01788	-0.01581	-0.02428	-0.01229	-0.01695	-0.00418	-0.04333	-0.01464
Z001E0110	-0.08329	-0.06429	-0.08325	-0.06704	-0.07828	-0.07517	-0.06715	-0.0794	-0.05659	-0.04289
Z001E0111	-0.02431	0.003643	-0.0211	-0.00765	-0.02151	-0.00476	-0.00855	-0.01715	-0.03383	0.00069
Z001E0112	-0.04064	-0.03317	-0.04411	-0.04384	-0.06659	-0.04209	-0.0561	-0.04363	-0.06884	-0.06822
Z001E0113	-0.1667	-0.1862	-0.1956	-0.1617	-0.1827	-0.1719	-0.1672	-0.1714	-0.2058	-0.1514
Z001E0114	0.1951	0.1629	0.1566	0.1657	0.1694	0.1536	0.154	0.1394	0.1396	0.1648
Z001E0115	-0.00209	-0.02958	-0.03154	-0.01363	-0.03599	-0.02175	-0.01496	-0.02964	-0.02403	-0.00236
Z001E0116	0.05512	0.04295	0.0352	0.04115	0.06143	0.0508	0.03039	0.02987	0.05482	0.02581
Z001E0117	0.06389	0.03599	0.03528	0.03611	0.04769	0.03732	0.01801	0.04256	0.05822	0.03124
Z001E0118	0.117	0.1421	0.1232	0.1049	0.1447	0.1089	0.1152	0.1275	0.1332	0.1323
Z001E0119	0.07732	0.08449	0.0524	0.05852	0.07223	0.06267	0.07468	0.05954	0.03809	0.08684
Z001E0120	-0.06688	-0.0778	-0.07734	-0.09572	-0.09152	-0.07609	-0.07549	-0.07646	-0.06014	-0.08709
Z001E0121	0.1771	0.1551	0.1769	0.1557	0.1587	0.1604	0.1865	0.18	0.1772	0.1759
Z001E0122	-0.1145	-0.1008	-0.1118	-0.09638	-0.1008	-0.09794	-0.08739	-0.1023	-0.1235	-0.08487
Z001E0123	-0.063	-0.02253	-0.03598	-0.03488	-0.01215	-0.04886	-0.04706	-0.02182	-0.04982	-0.0352
Z001E0124	-0.07074	-0.09123	-0.07795	-0.06093	-0.0672	-0.07266	-0.06024	-0.06488	-0.07006	-0.06265
Z001E0125	0.1123	0.1205	0.1199	0.1246	0.1316	0.1298	0.1216	0.14	0.09525	0.1439
Z001E0126	-0.1794	-0.1428	-0.1582	-0.145	-0.157	-0.1573	-0.1504	-0.1705	-0.1669	-0.1634
Z001E0127	-0.06252	-0.07683	-0.08397	-0.08429	-0.06523	-0.07058	-0.06957	-0.06151	-0.08504	-0.07747
Z001E0128	-0.08534	-0.0526	-0.05095	-0.06662	-0.04644	-0.06242	-0.08431	-0.05712	-0.04708	-0.05994
Z001E0129	-0.04893	-0.04527	-0.0397	-0.02935	-0.02666	-0.03036	-0.02284	-0.03254	-0.03296	-0.02505
Z001E0130	-0.0113	-0.02463	-0.05849	-0.05344	-0.05194	-0.02686	-0.04038	-0.0364	-0.02818	-0.06781
Z001E0131	-0.06314	-0.06334	-0.03911	-0.05763	-0.06013	-0.04772	-0.02899	-0.06237	-0.03374	-0.06172
Z001E0132	-0.06289	-0.04346	-0.04638	-0.03545	-0.03636	-0.0276	-0.03541	-0.03822	-0.01744	-0.02056
Z001E0133	0.000441	0.01405	-0.00696	0.007716	-0.01973	0.009293	0.004679	-0.00733	0.009066	0.00686
Z001E0134	0.05576	0.05882	0.047	0.04744	0.02384	0.03503	0.03391	0.05738	0.0229	0.02614
Z001E0135	0.2731	0.2038	0.2316	0.2101	0.22	0.1933	0.2211	0.2088	0.2213	0.263
Z001E0136	-0.113	-0.1088	-0.1026	-0.09296	-0.1055	-0.08994	-0.07802	-0.1	-0.1076	-0.06349
Z001E0137	0.1163	0.09524	0.07504	0.09542	0.08067	0.09288	0.09212	0.09704	0.1168	0.0901
Z001E0138	-0.1696	-0.1406	-0.1444	-0.1504	-0.1625	-0.1428	-0.1512	-0.1512	-0.1389	-0.162
Z001E0139	0.03486	0.02792	0.03988	0.04986	0.06393	0.043	0.03785	0.05107	0.06329	0.06414
Z001E0140	0.03364	0.03764	0.02447	0.02	0.006903	0.01967	0.03344	0.02709	0.02745	0.03149
Z001E0141	0.0999	0.08552	0.1201	0.09737	0.1042	0.0942	0.1049	0.08787	0.1147	0.07772
Z001E0143	-0.00086	0.002082	0.04063	0.01967	0.02604	0.02287	0.009142	0.02246	0.008845	0.03725
Z001E0144	-0.00522	-0.02026	0.002146	-0.01775	-0.03509	-0.03583	-0.00752	-0.02007	-0.00053	-0.04091
Z001E0145	-0.1037	-0.1328	-0.127	-0.1246	-0.09805	-0.1195	-0.1146	-0.1301	-0.1566	-0.1012
Z001E0146	0.02596	0.06985	0.08464	0.06592	0.06744	0.0514	0.04248	0.06427	0.0455	0.05601
Z001E0147	-0.0659	-0.04908	-0.0796	-0.05481	-0.06678	-0.04929	-0.07629	-0.0537	-0.06984	-0.05271
Z001E0148	-0.01744	-0.0145	-0.00536	-0.0176	-0.02366	-0.00615	-0.01587	-0.00611	0.00865	-0.01176
Z001E0149	0.07996	0.07382	0.06287	0.07863	0.06559	0.08602	0.08497	0.09164	0.07212	0.08183
Z001E0150	0.04441	0.02367	-0.00878	0.001082	0.01313	0.008238	0.004293	-0.00048	-0.01531	0.008026
Z001E0151	0.01615	-0.00796	-0.02135	0.00666	-0.01917	-0.00626	0.008773	-0.01185	-0.02253	0.000179
Z001E0152	-0.07833	-0.05415	-0.0642	-0.06824	-0.0445	-0.04578	-0.05332	-0.07165	-0.06497	-0.06397
Z001E0153	-0.0366	-0.02393	-0.03925	-0.04129	-0.03631	-0.03716	-0.02218	-0.02965	-0.05574	-0.05282
Z001E0154	0.01105	0.02152	0.01604	0.01246	0.02363	0.01156	0.02983	0.01195	-0.01422	0.000001213
Z001E0156	0.08073	0.06034	0.05331	0.06023	0.06742	0.07088	0.07751	0.0766	0.09345	0.05265
Z001E0157	-0.09619	-0.09491	-0.1139	-0.1019	-0.08061	-0.09362	-0.07623	-0.09748	-0.1043	-0.1017
Z001E0158	0.1167	0.07489	0.07899	0.06682	0.07875	0.06326	0.09537	0.07949	0.06965	0.08198
Z001E0159	-0.03156	-0.03884	-0.03539	-0.04192	-0.02707	-0.03031	-0.02605	-0.03015	0.003649	-0.02923
Z001E0160	-0.02946	0.00703	-0.01485	0.007853	0.01372	-0.0088	-0.00982	-0.02197	0.01248	-0.02017
Z001E0161	0.1351	0.1342	0.1508	0.1314	0.1297	0.1434	0.1465	0.1433	0.1103	0.1471
Z001E0162	-0.03273	-0.05778	-0.07156	-0.05239	-0.04648	-0.05254	-0.05118	-0.06309	-0.0699	-0.03532
Z001E0163	0.05621	0.01464	0.02035	-0.00106	0.007619	0.02158	-0.00595	0.01581	-0.00882	0.01296
Z001E0164	0.04753	0.04806	0.03663	0.04075	0.05746	0.05256	0.05633	0.04642	0.02297	0.05651
Z001E0165	-0.1619	-0.1167	-0.159	-0.1415	-0.1485	-0.1416	-0.1441	-0.17	-0.162	-0.1465
Z001E0166	0.00067	0.008206	0.003259	-0.00594	0.004932	-0.00953	-0.00097	-0.00351	-0.03289	-0.01404
Z001E0167	-0.1365	-0.1756	-0.1505	-0.1465	-0.1662	-0.1317	-0.1585	-0.1514	-0.1631	-0.1706
Z001E0168	-0.1268	-0.1122	-0.1078	-0.1207	-0.1319	-0.1179	-0.1251	-0.1329	-0.1182	-0.1026
Z001E0169	-0.01963	-0.02769	-0.03131	-0.02969	-0.0421	-0.04071	-0.02325	-0.02919	-0.01914	-0.02657
Z001E0170	0.01657	0.06788	0.02136	0.06041	0.04985	0.04544	0.0399	0.04468	0.049	0.03504
Z001E0171	-0.01509	-0.01906	-0.015	-0.02262	-0.00749	-0.01058	-0.00852	-0.02589	-0.00314	-0.02234
Z001E0172	-0.1289	-0.1387	-0.1462	-0.1449	-0.1379	-0.1338	-0.1744	-0.1392	-0.1125	-0.1503
Z001E0173	0.1391	0.1438	0.1698	0.1309	0.1442	0.134	0.1392	0.1315	0.1644	0.1581
Z001E0174	-0.04756	-0.04645	-0.03806	-0.0657	-0.07913	-0.05582	-0.05544	-0.06483	-0.04381	-0.05023
Z001E0175	-0.06489	-0.05698	-0.07683	-0.05372	-0.04448	-0.0566	-0.06689	-0.05564	-0.08608	-0.06331
Z001E0176	-0.00819	0.000063	0.004745	0.002632	0.004088	0.001257	0.001554	0.0154	-0.03526	-0.017
Z001E0177	0.1392	0.1068	0.1272	0.1136	0.1329	0.1147	0.135	0.1145	0.1312	0.1023
Z001E0178	0.2179	0.1793	0.1509	0.1672	0.1883	0.1573	0.1559	0.1698	0.1447	0.1801
Z001E0180	0.04624	0.02923	0.05306	0.01755	0.05069	0.0201	0.01553	0.02101	0.03726	0.04404
Z001E0181	-0.2441	-0.203	-0.1832	-0.2051	-0.2425	-0.2017	-0.1998	-0.2124	-0.1843	-0.196
Z001E0182	0.002625	0.02036	0.02057	0.006879	0.004112	0.01854	-0.00369	0.009984	0.028	0.03806
Z001E0183	0.05213	0.007114	0.03383	0.01936	0.03235	0.01484	0.03547	0.01793	0.00697	0.004343
Z001E0184	-0.01827	0.005125	0.02163	0.009553	0.01072	0.02027	0.01432	0.006396	0.01713	0.02546
Z001E0185	-0.07964	-0.0662	-0.08423	-0.07794	-0.08473	-0.07443	-0.05212	-0.08224	-0.03902	-0.08958
Z001E0186	-0.1301	-0.1349	-0.1294	-0.1151	-0.1327	-0.1191	-0.1077	-0.1193	-0.1376	-0.08894
Z001E0187	-0.131	-0.1368	-0.1034	-0.1146	-0.1072	-0.1052	-0.1211	-0.1097	-0.1407	-0.1245
Z001E0188	0.02079	0.00361	-0.02829	-0.00957	-0.00539	-0.01804	-0.01502	-0.01161	0.03303	0.02007
Z001E0189	0.01981	0.05256	0.03712	0.03261	0.04376	0.02817	0.03579	0.03554	0.009214	0.02028
Z001E0190	0.01888	0.03487	0.06149	0.03384	0.008661	0.02093	0.03049	0.04452	0.03753	0.01512
Z001E0191	-0.08091	-0.03263	-0.0272	-0.04819	-0.03702	-0.0491	-0.04102	-0.05601	-0.02848	-0.03081
Z001E0192	0.1253	0.1027	0.06454	0.06069	0.07183	0.06123	0.07014	0.08768	0.09431	0.09973
Z001E0193	-0.07387	-0.06139	-0.05247	-0.06971	-0.08462	-0.0705	-0.07299	-0.04713	-0.08542	-0.05661
Z001E0194	-0.08773	-0.05931	-0.05976	-0.05558	-0.06067	-0.05586	-0.04187	-0.06606	-0.08127	-0.0742
Z001E0195	0.02092	0.06055	0.05986	0.06737	0.066	0.06507	0.04212	0.06047	0.09062	0.05142
Z001E0196	-0.1573	-0.1491	-0.1479	-0.1275	-0.1251	-0.1259	-0.1324	-0.1304	-0.1071	-0.1511
Z001E0197	-0.1106	-0.1103	-0.1169	-0.09447	-0.09801	-0.1026	-0.09864	-0.1051	-0.08426	-0.1254
Z001E0198	0.02697	0.02457	0.03279	0.02613	0.03479	0.01205	0.02144	0.02014	0.04327	-0.00429
Z001E0199	0.2315	0.1868	0.1744	0.1632	0.1684	0.1815	0.1595	0.1779	0.1711	0.1945
Z002E0001	0.02536	0.01876	0.01564	0.01634	0.007904	0.009716	0.01442	0.007795	0.0159	0.01055
Z002E0002	-0.00401	0.008664	0.001569	0.002063	0.008995	0.007567	0.001974	0.006853	0.01126	0.007363
Z002E0003	-0.01624	0.003714	0.003713	-0.01222	-0.00094	-0.00493	-0.00525	-0.00589	0.001031	-0.00191
Z002E0004	-0.04073	-0.03981	-0.03584	-0.04964	-0.03853	-0.04104	-0.04551	-0.03999	-0.03981	-0.04012
Z002E0005	0.01187	0.003335	0.004612	0.003993	-0.00508	-0.00303	-0.00027	-0.00011	-0.00584	-0.00024
Z002E0006	-0.01302	-0.0311	-0.02339	-0.03786	-0.0225	-0.03018	-0.03304	-0.033	-0.02425	-0.02715
Z002E0007	-0.01228	-0.00449	-0.00598	0.003083	0.001124	-0.00572	-0.01087	-0.00964	-0.01027	-0.00868
Z002E0008	0.001764	0.01998	0.01928	0.02097	0.0128	0.01871	0.01819	0.0148	0.02332	0.0201
Z002E0009	0.08751	0.09634	0.09753	0.08404	0.09426	0.09176	0.09524	0.09233	0.09436	0.08927
Z002E0010	-0.05042	-0.04339	-0.0332	-0.04544	-0.04377	-0.03536	-0.03899	-0.03855	-0.03364	-0.03843
Z002E0011	0.08532	0.0807	0.07902	0.0861	0.07984	0.07639	0.07351	0.07791	0.06987	0.07608
Z002E0012	-0.01851	-0.00447	-0.01508	-0.01866	-0.01282	-0.00832	-0.01591	-0.01	-0.01421	-0.00971
Z002E0013	0.07445	0.06307	0.06331	0.06569	0.06876	0.06672	0.06909	0.0657	0.0587	0.06295
Z002E0014	-0.03328	-0.03495	-0.03541	-0.03207	-0.02462	-0.02974	-0.02526	-0.02848	-0.031	-0.02679
Z002E0015	-0.06319	-0.06455	-0.05973	-0.06364	-0.05936	-0.0602	-0.05447	-0.0618	-0.05536	-0.0573
Z002E0016	-0.01249	-0.01196	-0.02355	-0.01848	-0.01882	-0.01845	-0.01678	-0.01722	-0.02363	-0.01582
Z002E0017	-0.03258	-0.04412	-0.04515	-0.03457	-0.04315	-0.0381	-0.04066	-0.03988	-0.03707	-0.0392
Z002E0018	-0.01142	-0.00779	0.003099	-0.00121	0.002195	-0.00223	-0.0018	-0.00335	-0.0035	0.000665
Z002E0019	-0.06098	-0.04744	-0.05104	-0.05713	-0.05913	-0.05376	-0.05616	-0.05209	-0.04967	-0.05349
Z002E0020	0.05731	0.04574	0.05333	0.04978	0.04889	0.04376	0.0482	0.04436	0.03714	0.04499
Z002E0021	-0.00208	-0.00487	0.01079	-0.00605	-0.00134	-0.00061	-0.00359	0.001661	-0.00836	0.00229
Z002E0022	0.07532	0.07802	0.07692	0.06587	0.06879	0.07005	0.06992	0.07042	0.07229	0.07207
Z002E0023	0.001551	0.01803	0.01202	0.01513	0.01952	0.008255	0.00774	0.01123	0.01453	0.01111
Z002E0025	-0.03808	-0.0535	-0.05954	-0.05404	-0.055	-0.05136	-0.0584	-0.0545	-0.06002	-0.05127
Z002E0026	0.01989	0.0148	0.006972	0.002987	0.007018	0.007412	0.01234	0.009431	0.005301	0.00539
Z002E0027	0.01094	-0.00187	-0.00328	-0.00719	-0.00872	-0.00486	-0.00089	-0.00167	0.00098	-0.00238
Z002E0028	0.01537	0.03754	0.02937	0.02323	0.02588	0.01873	0.02439	0.02121	0.02522	0.02112
Z002E0029	0.06224	0.04904	0.03893	0.05577	0.05235	0.04619	0.0509	0.04756	0.04217	0.04765
Z002E0030	-0.03181	-0.02972	-0.02805	-0.03172	-0.02818	-0.03005	-0.03128	-0.02625	-0.03064	-0.02577
Z002E0031	-0.04832	-0.04001	-0.04147	-0.04777	-0.03894	-0.04234	-0.04317	-0.03922	-0.0462	-0.03762
Z002E0032	0.003318	0.008317	0.005243	0.004937	0.000168	0.006083	0.01126	0.00727	0.002198	0.00666
Z002E0033	-0.02796	-0.03012	-0.02859	-0.02692	-0.03197	-0.02573	-0.02466	-0.02241	-0.01818	-0.025
Z002E0034	-0.07974	-0.07778	-0.09075	-0.08706	-0.08316	-0.08585	-0.08012	-0.08687	-0.08615	-0.08458
Z002E0035	0.006223	-0.00202	-0.0118	-0.00176	-0.00165	-0.00635	-0.00672	0.00052	0.001659	-0.00269
Z002E0036	0.007579	-0.00276	-0.00627	-0.01328	-0.01388	-0.01008	-0.00384	-0.00317	0.000286	-0.0037
Z002E0037	-0.02254	-0.02509	-0.00989	-0.01571	-0.02748	-0.0154	-0.02141	-0.0205	-0.02847	-0.01724
Z002E0038	-0.04414	-0.03626	-0.03798	-0.02903	-0.04031	-0.03469	-0.03341	-0.0354	-0.02835	-0.03263
Z002E0039	-0.0272	-0.01647	-0.01932	-0.01807	-0.01355	-0.02124	-0.01427	-0.02019	-0.01622	-0.01732
Z002E0040	0.003749	0.006125	0.003073	0.000238	0.004695	0.009201	0.008108	0.006488	-0.00169	0.007182
Z002E0041	-0.0416	-0.0441	-0.03864	-0.03273	-0.03193	-0.03618	-0.03575	-0.03544	-0.03794	-0.03366
Z002E0042	-0.02353	-0.01049	-0.00902	-0.00478	-0.00438	-0.00749	-0.01146	-0.01138	-0.00597	-0.00564
Z002E0043	-0.00419	0.01077	0.01115	-0.00095	-0.00089	0.00348	0.008726	0.005649	0.01418	0.004813
Z002E0044	-0.01078	-0.00768	-0.00278	0.001886	-0.01083	0.001753	-0.00041	0.007474	-0.0063	-0.00067
Z002E0045	-0.03123	-0.01967	-0.00206	-0.01204	-0.00535	-0.01335	-0.01827	-0.01508	-0.01229	-0.01546
Z002E0046	-0.05469	-0.06975	-0.06856	-0.06765	-0.06483	-0.06502	-0.06861	-0.06379	-0.06827	-0.06114
Z002E0047	0.02537	0.00871	0.00633	0.009583	0.008485	0.01091	0.009996	0.01217	0.009183	0.01026
Z002E0048	-0.03175	-0.02547	-0.01587	-0.0148	-0.01654	-0.01585	-0.01746	-0.01793	-0.02196	-0.01623
Z002E0049	-0.03877	-0.05627	-0.04644	-0.05044	-0.04485	-0.04769	-0.04563	-0.04687	-0.05386	-0.05269
Z002E0050	0.001278	0.009123	0.007484	0.005465	0.01078	0.01089	0.01303	0.007394	0.01413	0.009069
Z002E0051	-0.02149	-0.04198	-0.03173	-0.03397	-0.04009	-0.03059	-0.03706	-0.03726	-0.03516	-0.03279
Z002E0052	0.07043	0.07638	0.06501	0.07455	0.06791	0.06288	0.06446	0.06956	0.07225	0.06713
Z002E0053	0.09009	0.07777	0.08699	0.08834	0.07557	0.08312	0.08385	0.08924	0.08841	0.08443
Z002E0054	0.01325	0.02269	0.01646	0.02174	0.01501	0.01261	0.01553	0.01382	0.02218	0.015
Z002E0055	0.04841	0.03533	0.03751	0.02626	0.03472	0.02965	0.0363	0.03176	0.0382	0.03238
Z002E0056	0.00504	0.007624	0.007902	0.0116	0.01497	0.01125	0.01205	0.006625	0.009134	0.01296
Z002E0057	-0.03778	-0.02629	-0.04011	-0.03357	-0.03745	-0.02813	-0.02842	-0.02896	-0.02752	-0.03033
Z002E0058	-0.00287	0.008146	0.005638	0.006339	0.003728	0.006794	0.006258	0.004361	-0.00111	0.003831
Z002E0059	-0.02064	-0.02242	-0.01231	-0.01935	-0.01284	-0.01647	-0.01416	-0.01278	-0.01457	-0.01583
Z002E0060	-0.01298	-0.00782	-0.01028	-0.00995	-0.00874	-0.00727	-0.00819	-0.00489	-0.00705	-0.00771
Z002E0061	0.008644	0.01297	0.01692	0.02087	0.009482	0.015	0.01718	0.01038	0.01587	0.01424
Z002E0062	-0.06259	-0.07463	-0.07167	-0.07846	-0.06737	-0.06822	-0.07335	-0.0709	-0.07384	-0.07313
Z002E0063	-0.04346	-0.04788	-0.03539	-0.04191	-0.03827	-0.03367	-0.0371	-0.04146	-0.04043	-0.03634
Z002E0064	-0.01158	-0.0085	-0.00173	0.01106	-0.0084	-0.00025	0.002974	0.003297	0.009545	0.003221
Z002E0065	0.000321	-0.00926	-0.01584	-0.01866	-0.01567	-0.00948	-0.01182	-0.01348	-0.00455	-0.01239
Z002E0066	-0.00377	-0.00241	0.000321	0.01048	-0.00114	0.009684	0.006862	0.003702	0.01285	0.005322
Z002E0067	-0.04112	-0.03715	-0.03313	-0.02996	-0.03801	-0.02695	-0.02741	-0.02694	-0.03235	-0.03237
Z002E0068	0.04908	0.03281	0.03599	0.02145	0.02691	0.03193	0.0319	0.02893	0.02646	0.02831
Z002E0069	0.003072	0.00831	0.007649	0.008991	0.01988	0.01759	0.007664	0.01145	0.01053	0.01212
Z002E0070	-0.00363	0.012	0.009248	0.001428	-0.00208	0.004177	0.00544	-0.00115	0.006632	0.001823
Z002E0071	0.06196	0.04933	0.05335	0.05482	0.04029	0.0452	0.04415	0.04689	0.04335	0.04806
Z002E0072	-0.0507	-0.04501	-0.0485	-0.04449	-0.03731	-0.03844	-0.0419	-0.04085	-0.03518	-0.04071
Z002E0073	0.03201	0.02126	0.02884	0.01158	0.02293	0.02006	0.02347	0.02377	0.01703	0.02085
Z002E0074	0.006238	-0.00371	-0.00517	-0.00692	0.000286	-0.00116	-0.00649	-0.00937	-0.00222	-0.00581
Z002E0075	-0.00192	0.0116	0.002512	-0.00029	0.007625	-0.00162	-0.00197	0.000475	-0.00533	-0.00065
Z002E0076	0.001866	0.01645	0.008253	0.01635	0.01146	0.01684	0.01413	0.01691	0.02067	0.01285
Z002E0077	0.02166	0.01413	0.02267	0.01562	0.006648	0.01709	0.01647	0.02002	0.01952	0.01516
Z002E0078	0.009377	0.007659	0.01099	0.0138	0.02188	0.01365	0.02038	0.01732	0.0103	0.01685
Z002E0079	-0.02508	-0.01735	-0.01897	-0.01338	-0.01642	-0.02103	-0.01862	-0.01525	-0.0277	-0.02076
Z002E0080	-0.04183	-0.0399	-0.04697	-0.03412	-0.03505	-0.03481	-0.03915	-0.04096	-0.03564	-0.03979
Z002E0081	0.06785	0.07337	0.07022	0.07418	0.0712	0.06225	0.07155	0.06833	0.07301	0.06395
Z002E0082	-0.02175	-0.01415	-0.01571	-0.01608	-0.00774	-0.01495	-0.01368	-0.01749	-0.00866	-0.01167
Z002E0083	0.002116	-0.00308	-0.00293	-0.01042	0.004855	-0.00061	-0.00379	-0.00292	-0.00223	-0.00011
Z002E0084	-0.02798	-0.02147	-0.01431	-0.03045	-0.02496	-0.01956	-0.02089	-0.02888	-0.02754	-0.02035
Z002E0085	0.02081	0.0304	0.02709	0.0291	0.03846	0.03178	0.02705	0.03066	0.0251	0.02963
Z002E0086	-0.06504	-0.06367	-0.05693	-0.05777	-0.05227	-0.05774	-0.05845	-0.05514	-0.05508	-0.05416
Z002E0087	0.02414	0.007817	0.01348	0.01857	0.02137	0.01355	0.01126	0.01509	0.02247	0.01782
Z002E0088	-0.01258	0.01339	-0.00409	-0.00217	0.009022	0.003402	0.0054	0.005716	0.005482	0.005908
Z002E0089	0.06485	0.06484	0.061	0.05909	0.06496	0.05143	0.06291	0.06038	0.06225	0.05766
Z002E0090	-0.00399	-0.00033	0.00294	0.00965	0.001294	-0.00079	0.000555	0.001898	0.001912	0.001659
Z002E0091	0.06809	0.05027	0.0522	0.06236	0.05733	0.05358	0.04895	0.05613	0.05293	0.05701
Z002E0092	0.03343	0.02443	0.03515	0.03026	0.03452	0.03252	0.03454	0.0291	0.03519	0.0306
Z002E0093	0.08779	0.07693	0.06709	0.06278	0.06398	0.0668	0.07003	0.07256	0.07491	0.06751
Z002E0094	0.04394	0.03286	0.03253	0.03204	0.02456	0.03288	0.03471	0.02949	0.02412	0.03036
Z002E0095	0.0454	0.0365	0.04103	0.03282	0.03005	0.0351	0.03461	0.03161	0.04319	0.03399
Z002E0096	0.003031	0.006773	0.005215	0.006433	0.01069	0.002059	0.002362	0.01071	0.008084	0.007026
Z002E0097	0.08677	0.08435	0.06861	0.07428	0.08128	0.07738	0.07391	0.07517	0.06772	0.07629
Z002E0098	0.05682	0.04162	0.04003	0.0443	0.03227	0.04449	0.03436	0.04189	0.04508	0.04217
Z002E0099	-0.01716	-0.01096	-0.00607	-0.01464	-0.00618	-0.01451	-0.00884	-0.01124	-0.0023	-0.01359
Z002E0100	-0.02589	-0.02765	-0.02537	-0.028	-0.02256	-0.01744	-0.02571	-0.0184	-0.01727	-0.02138
Z002E0101	0.005675	-0.0094	-0.00788	-0.00684	-0.00984	-0.00381	-0.00889	-0.00395	-0.01162	-0.00439
Z002E0102	0.01975	0.01413	0.005085	0.01081	0.01161	0.009026	0.007451	0.00576	0.000321	0.006278
Z002E0103	-0.03233	-0.03784	-0.0224	-0.02282	-0.02308	-0.02371	-0.02763	-0.02688	-0.02351	-0.02601
Z002E0104	0.003351	-0.00979	-0.00293	-0.00143	-0.00159	-0.00662	-0.00905	-0.00839	-0.01019	-0.00917
Z002E0105	-0.00945	-0.01937	-0.02887	-0.03019	-0.01389	-0.01843	-0.01998	-0.01789	-0.01675	-0.02328
Z002E0106	0.01375	0.01348	0.02478	0.0192	0.0233	0.02544	0.02064	0.02673	0.02769	0.02353
Z002E0107	-0.05347	-0.04316	-0.05503	-0.04637	-0.05532	-0.04656	-0.04501	-0.04728	-0.05448	-0.04652
Z002E0108	0.008643	0.01777	0.01223	0.02279	0.02192	0.01425	0.02225	0.01509	0.012	0.01788
Z002E0109	-0.05105	-0.0353	-0.03395	-0.03665	-0.03319	-0.03969	-0.0403	-0.03684	-0.04295	-0.03849
Z002E0110	-0.00706	0.004085	-0.00309	0.004572	0.002419	0.007255	0.002433	0.006405	0.006501	-0.00083
Z002E0111	0.001855	-0.00158	-0.00695	-0.00617	-0.00355	-0.00596	-0.00983	-0.00951	-0.00611	-0.00608
Z002E0112	-0.02171	-0.01409	-0.00875	-0.02321	-0.02759	-0.01848	-0.02061	-0.01025	-0.01104	-0.0181
Z002E0113	-0.02561	-0.03383	-0.02196	-0.0277	-0.03109	-0.02741	-0.02554	-0.02619	-0.03403	-0.02481
Z002E0114	-0.02613	-0.02273	-0.02728	-0.01584	-0.01481	-0.0227	-0.02213	-0.02398	-0.01693	-0.02733
Z002E0115	-0.02216	-0.00808	-0.01414	-0.01056	-0.02229	-0.01571	-0.01917	-0.01434	-0.01225	-0.01666
Z002E0116	0.008942	0.02297	0.01909	0.0208	0.01975	0.02045	0.01885	0.01843	0.01828	0.02056
Z002E0117	0.02171	0.02	0.02405	0.01316	0.02027	0.01704	0.01581	0.01847	0.02101	0.01748
Z002E0119	0.008574	-0.0088	-0.00559	0.000679	0.000609	-0.00343	-0.00411	-0.00074	0.00323	-0.00048
Z002E0120	0.02965	0.03072	0.02862	0.03044	0.02943	0.03602	0.03868	0.03317	0.04057	0.03689
Z002E0121	-0.02575	-0.01683	-0.01288	-0.01345	-0.02304	-0.01653	-0.01255	-0.01617	-0.02191	-0.01483
Z002E0122	0.004115	0.01489	0.018	0.01923	0.008265	0.01473	0.01972	0.01189	0.009282	0.01275
Z002E0123	-0.00594	0.01348	0.005697	0.009347	0.01418	0.009003	0.000401	-0.00122	0.000339	0.004814
Z002E0124	-0.04583	-0.04193	-0.04804	-0.05208	-0.05504	-0.04843	-0.05113	-0.05424	-0.04637	-0.04567
Z002E0125	0.01133	0.01892	0.009289	0.01403	0.016	0.01662	0.01566	0.01606	0.01019	0.01448
Z002E0126	-0.08597	-0.09092	-0.08299	-0.08244	-0.09133	-0.08806	-0.09058	-0.09312	-0.08304	-0.08841
Z002E0127	-0.016	-0.01995	-0.01899	-0.01638	-0.02041	-0.02088	-0.02228	-0.02437	-0.01866	-0.02117
Z002E0128	0.07876	0.07251	0.06917	0.06901	0.06563	0.06774	0.06558	0.06505	0.06961	0.06784
Z002E0129	-0.03388	-0.0292	-0.0348	-0.03612	-0.04199	-0.03619	-0.03499	-0.03887	-0.04601	-0.03759
Z002E0130	0.06132	0.04432	0.04892	0.05118	0.04164	0.04592	0.04588	0.05021	0.04412	0.05201
Z002E0131	-0.02002	-0.02008	-0.01335	-0.01849	-0.02419	-0.01654	-0.01781	-0.01512	-0.02071	-0.01425
Z002E0132	0.001135	-0.00187	0.001189	-0.00122	-0.00348	-0.00234	-0.00603	-0.00042	-0.00725	-0.00532
Z002E0133	-0.1023	-0.08443	-0.08206	-0.07827	-0.07433	-0.07988	-0.07995	-0.0813	-0.08664	-0.07824
Z002E0134	-0.03397	-0.03036	-0.03752	-0.03381	-0.03443	-0.02848	-0.03257	-0.03109	-0.0413	-0.02734
Z002E0135	0.0738	0.07973	0.08077	0.0817	0.07826	0.076	0.07288	0.08033	0.0788	0.07333
Z002E0136	-0.1035	-0.08955	-0.09591	-0.09269	-0.0995	-0.09086	-0.09217	-0.09436	-0.09668	-0.09197
Z002E0137	0.07859	0.1008	0.08052	0.09252	0.09257	0.08965	0.08667	0.08925	0.0876	0.08558
Z002E0138	0.01288	0.02197	0.02952	0.0203	0.01944	0.02588	0.0271	0.02774	0.01959	0.02551
Z002E0139	0.05714	0.0628	0.05905	0.06717	0.06014	0.06199	0.05804	0.06035	0.06318	0.0614
Z002E0140	0.04517	0.05082	0.05215	0.04569	0.05167	0.04965	0.04496	0.04763	0.03955	0.04724
Z002E0141	-0.03918	-0.04557	-0.04129	-0.03038	-0.02982	-0.03889	-0.03556	-0.0354	-0.02963	-0.03685
Z002E0142	0.02167	0.02008	0.03321	0.03559	0.03397	0.02351	0.02826	0.02858	0.03309	0.02786
Z002E0143	0.0219	0.02091	0.006293	0.0251	0.009946	0.01325	0.01823	0.01488	0.02448	0.01464
Z002E0144	0.03572	0.02127	0.02067	0.02857	0.0211	0.02361	0.02772	0.0249	0.02423	0.02348
Z002E0145	-0.00058	0.01297	0.01454	0.005137	0.01073	0.004989	0.009748	0.0118	0.002327	0.007413
Z002E0146	0.1087	0.1087	0.1197	0.1209	0.1061	0.1124	0.1132	0.1163	0.1182	0.1172
Z002E0148	-0.05751	-0.07642	-0.07502	-0.07221	-0.06516	-0.06604	-0.06709	-0.06709	-0.06243	-0.06747
Z002E0149	-0.02204	-0.02292	-0.0193	-0.02672	-0.0231	-0.02896	-0.03149	-0.03137	-0.03563	-0.02749
Z002E0150	-0.04593	-0.04497	-0.03716	-0.03754	-0.03701	-0.03777	-0.03994	-0.03792	-0.04228	-0.03433
Z002E0151	0.006542	0.02437	0.01997	0.01748	0.01815	0.01307	0.01321	0.02314	0.009856	0.01418
Z002E0152	0.01176	0.009883	0.009791	0.02216	0.02434	0.01639	0.022	0.01166	0.01137	0.01506
Z002E0153	0.07138	0.05017	0.05894	0.06264	0.06253	0.05651	0.05861	0.05927	0.0622	0.05689
Z002E0154	-0.02061	-0.01201	-0.0219	-0.02586	-0.01654	-0.02011	-0.01528	-0.02008	-0.02494	-0.01715
Z002E0155	0.001924	0.002579	-0.00824	0.007646	0.004969	0.000372	-0.00183	0.000016	-0.00694	-0.00166
Z002E0156	0.05501	0.05576	0.06326	0.05871	0.06557	0.0549	0.06535	0.06092	0.06282	0.05768
Z002E0157	0.0609	0.06732	0.07246	0.06382	0.06149	0.06348	0.06454	0.06161	0.06087	0.06067
Z002E0158	0.01206	0.009931	-0.00092	0.01392	-0.0013	0.007886	0.006807	0.005993	0.009838	0.004999
Z002E0159	-0.01035	-0.01602	-0.02386	-0.01409	-0.02919	-0.02545	-0.02059	-0.02084	-0.02762	-0.01816
Z002E0160	-0.02256	-0.01492	-0.01454	-0.02266	-0.01191	-0.01468	-0.01614	-0.01812	-0.01276	-0.01966
Z002E0161	-0.03218	-0.02764	-0.03614	-0.03798	-0.03722	-0.03127	-0.03703	-0.03299	-0.02675	-0.03463
Z002E0162	0.02185	0.03017	0.02156	0.02017	0.02464	0.02212	0.02606	0.02276	0.03102	0.0263
Z002E0163	-0.1051	-0.1096	-0.105	-0.1101	-0.1059	-0.1049	-0.1069	-0.1036	-0.1086	-0.1053
Z002E0164	-0.02806	-0.0237	-0.0145	-0.01935	-0.02509	-0.02077	-0.01611	-0.0159	-0.01828	-0.01852
Z002E0165	-0.00146	0.0186	0.01333	0.004025	0.005091	0.01029	0.01337	0.01158	0.004558	0.01318
Z002E0166	0.01488	-0.00606	-0.00212	-0.00609	0.003035	-0.00452	-0.002	-0.00704	0.000994	-0.00209
Z002E0167	0.06694	0.04593	0.04352	0.04794	0.044	0.04561	0.04395	0.0418	0.04215	0.04359
Z002E0168	-0.05346	-0.04334	-0.04985	-0.05953	-0.05506	-0.04285	-0.04902	-0.04776	-0.04706	-0.04705
Z002E0169	0.02076	0.01481	0.01191	0.01354	0.005425	0.009119	0.01593	0.01382	0.002507	0.01117
Z002E0170	0.03605	0.01923	0.02176	0.02847	0.02059	0.02357	0.02764	0.02606	0.03249	0.02506
Z002E0171	0.004432	0.008801	0.01286	0.01534	0.007494	0.007026	0.01132	0.009257	0.005855	0.0111
Z002E0172	-0.01086	-0.03337	-0.01714	-0.01987	-0.01778	-0.01486	-0.02484	-0.02311	-0.01801	-0.02128
Z002E0173	0.006718	0.02171	0.01334	0.01329	0.01787	0.01335	0.009942	0.01445	0.01362	0.01679
Z002E0174	0.005784	0.001899	0.001042	0.001227	-0.00953	-0.00488	-0.00261	-0.00371	0.00079	-0.00335
Z002E0175	0.09208	0.07847	0.08244	0.07892	0.07954	0.07599	0.07948	0.07344	0.0792	0.07269
Z002E0176	-0.0102	-0.02686	-0.02646	-0.03194	-0.02864	-0.02724	-0.02673	-0.02874	-0.02107	-0.02426
Z002E0178	-0.02074	-0.01261	-0.00804	-0.01396	-0.01509	-0.01955	-0.01531	-0.01491	-0.01894	-0.01772
Z002E0179	-0.03481	-0.03842	-0.04084	-0.03318	-0.037	-0.03429	-0.0387	-0.04113	-0.02876	-0.03828
Z002E0180	0.004422	0.007381	0.01067	0.01873	0.006478	0.01017	0.01234	0.00899	0.008031	0.013
Z002E0181	-0.02901	-0.02259	-0.02675	-0.03455	-0.01942	-0.02402	-0.02575	-0.02245	-0.0211	-0.02513
Z002E0182	0.01022	0.001024	-0.00196	0.008945	0.01201	0.001486	0.006302	0.003183	0.006805	0.00294
Z002E0183	0.02841	0.0154	0.01684	0.01889	0.02225	0.01306	0.01312	0.0185	0.01117	0.01722
Z002E0184	0.1133	0.1202	0.1192	0.1143	0.1235	0.1196	0.1202	0.1128	0.122	0.1154
Z002E0185	-0.03696	-0.0314	-0.03084	-0.02434	-0.02779	-0.02302	-0.02165	-0.02286	-0.01979	-0.02653
Z002E0186	-0.06753	-0.07001	-0.05921	-0.055	-0.05777	-0.06232	-0.06424	-0.0632	-0.06079	-0.0662
Z002E0187	0	0	0	0	0	0	0	0	0	0
Z002E0188	-0.00767	0.002454	-0.00302	-0.00563	-0.00856	0.004388	-0.00167	-0.00018	-0.00554	-0.00354
Z002E0189	-0.07532	-0.07415	-0.07275	-0.06913	-0.07395	-0.06752	-0.06762	-0.06676	-0.06547	-0.06929
Z002E0190	-0.01191	-0.02676	-0.02022	-0.02278	-0.01467	-0.02527	-0.01891	-0.02336	-0.01599	-0.02344
Z002E0191	-0.02863	-0.02397	-0.01289	-0.0065	-0.0247	-0.02082	-0.02375	-0.018	-0.02491	-0.01819
Z002E0192	-0.04648	-0.05274	-0.05984	-0.06163	-0.06343	-0.05864	-0.05813	-0.05514	-0.05138	-0.06015
Z002E0193	-0.0552	-0.04971	-0.05299	-0.04493	-0.05556	-0.04775	-0.04535	-0.05126	-0.04707	-0.05251
Z002E0194	0.05024	0.04682	0.0466	0.04909	0.05451	0.05185	0.05545	0.05788	0.05651	0.05281
Z002E0195	-0.02142	-0.03715	-0.03776	-0.03473	-0.02825	-0.03101	-0.03186	-0.03272	-0.03904	-0.03613
Z002E0196	0.004269	-0.01662	-0.00754	-0.01775	-0.00482	-0.00563	-0.0104	-0.00487	-0.00683	-0.00749
Z002E0197	-0.00095	0.01038	0.01024	0.004277	0.01138	0.006534	0.005848	0.006475	0.009352	0.009919
Z002E0198	-0.02315	-0.01928	-0.01569	-0.0126	-0.01005	-0.01523	-0.01197	-0.01388	-0.01621	-0.01282
Z002E0199	0.01315	-0.00151	-0.00478	-0.0077	0.005232	0.000626	0.00443	-0.00092	-0.00492	-0.00047
Z002E0200	0.03537	0.0269	0.02637	0.0165	0.03235	0.02375	0.02998	0.02617	0.02205	0.02369
Z003E0001	-0.03818	-0.03298	-0.03182	-0.02867	-0.03168	-0.02775	-0.02998	-0.0233	-0.02806	-0.02691
Z003E0002	0.01595	0.01381	0.006628	0.0139	0.01101	0.01063	0.01245	0.007227	0.01394	0.01354
Z003E0003	-0.04545	-0.03769	-0.04371	-0.04296	-0.0439	-0.0408	-0.0437	-0.04103	-0.04643	-0.04718
Z003E0004	0.0579	0.05518	0.04768	0.04686	0.05116	0.04695	0.05121	0.05206	0.04789	0.04877
Z003E0006	0.09683	0.08668	0.08393	0.07991	0.08067	0.08278	0.08399	0.08491	0.07825	0.08431
Z003E0007	-0.1125	-0.09811	-0.09422	-0.0914	-0.09132	-0.0886	-0.09101	-0.08791	-0.08752	-0.08928
Z003E0008	0.07523	0.052	0.05683	0.0535	0.0539	0.05431	0.0593	0.05646	0.05362	0.05373
Z003E0009	0.03331	0.03661	0.03423	0.0368	0.03534	0.03323	0.03786	0.03794	0.03246	0.03734
Z003E0010	-0.03952	-0.02886	-0.03674	-0.0317	-0.03133	-0.03167	-0.03136	-0.02978	-0.03557	-0.02693
Z003E0011	0.0032	0.006955	0.00415	0.000582	0.001865	-0.00033	0.000868	0.003834	0.005266	0.000558
Z003E0012	0.002397	-0.00061	-0.0064	-0.00406	-0.00508	-0.00563	-0.00937	-0.00379	-0.00319	-0.00474
Z003E0013	-0.00594	0.00125	-0.00215	-0.00214	-0.00376	-0.00653	-0.00141	-0.00668	-0.00333	-0.00588
Z003E0014	-0.00769	-0.01331	-0.01328	-0.01015	-0.01088	-0.00846	-0.01036	-0.0079	-0.01462	-0.01523
Z003E0016	0.06938	0.07508	0.07785	0.07087	0.0707	0.06906	0.07125	0.06489	0.07276	0.06707
Z003E0017	0.004721	-0.00453	0.003465	-0.00017	-0.00187	0.002253	-0.0028	0.003285	0.004113	-0.001
Z003E0018	0.0016	-0.00025	-0.00286	-0.00341	-0.00459	-0.00343	-0.00664	-0.00308	-0.00065	-0.00645
Z003E0019	-0.04811	-0.04072	-0.02831	-0.03229	-0.03128	-0.0347	-0.03378	-0.03509	-0.02854	-0.03249
Z003E0020	0.01684	0.0122	0.0192	0.01993	0.0153	0.01968	0.02437	0.02121	0.01805	0.02443
Z003E0021	0.04018	0.03572	0.03973	0.03093	0.03042	0.03213	0.03563	0.03597	0.0371	0.03274
Z003E0022	0.00463	0.01285	0.005733	0.005408	0.007626	0.006541	0.01307	0.01193	0.006678	0.009463
Z003E0023	0.03359	0.03833	0.02696	0.0276	0.02846	0.02971	0.03121	0.02713	0.03101	0.03293
Z003E0024	0.0194	0.03163	0.03685	0.03643	0.03478	0.03722	0.03582	0.03603	0.03445	0.03169
Z003E0026	-0.02546	-0.02221	-0.03069	-0.02707	-0.02678	-0.02536	-0.02409	-0.02242	-0.02455	-0.02671
Z003E0027	0.02749	0.03285	0.02752	0.03199	0.02833	0.02468	0.02472	0.03224	0.02345	0.02263
Z003E0028	-0.02299	-0.02415	-0.02483	-0.01813	-0.01955	-0.01792	-0.02088	-0.01856	-0.0188	-0.02084
Z003E0029	-0.02262	-0.01485	-0.01383	-0.02004	-0.02001	-0.01724	-0.02314	-0.01432	-0.01942	-0.02236
Z003E0030	0.03972	0.05644	0.06255	0.05847	0.05557	0.05503	0.05457	0.05504	0.05612	0.05992
Z003E0031	0.02729	0.02673	0.0258	0.01616	0.01811	0.01654	0.01516	0.01957	0.01839	0.02274
Z003E0032	0.03471	0.03603	0.02627	0.03192	0.02866	0.02753	0.03162	0.03279	0.03081	0.03594
Z003E0033	-0.04482	-0.044	-0.05448	-0.04489	-0.04723	-0.04794	-0.04603	-0.0446	-0.04527	-0.03877
Z003E0034	-0.02419	-0.00689	-0.01197	-0.00973	-0.00891	-0.01114	-0.00964	-0.01548	-0.01368	-0.01157
Z003E0035	-0.09542	-0.08907	-0.07664	-0.08636	-0.08756	-0.08397	-0.07906	-0.08026	-0.07945	-0.08452
Z003E0036	-0.02684	-0.02354	-0.02678	-0.02704	-0.02501	-0.02662	-0.02966	-0.02263	-0.02136	-0.01829
Z003E0037	-0.02994	-0.03806	-0.0273	-0.03085	-0.03046	-0.02975	-0.03366	-0.03384	-0.02899	-0.03262
Z003E0038	-0.0436	-0.05167	-0.04773	-0.04997	-0.04983	-0.05361	-0.05173	-0.05235	-0.04929	-0.05056
Z003E0039	0.03739	0.03832	0.03731	0.03999	0.03736	0.04067	0.0367	0.03894	0.03844	0.04551
Z003E0040	0.02658	0.01582	0.01466	0.006824	0.009123	0.01167	0.01098	0.0152	0.01275	0.008347
Z003E0041	0.01176	-0.0003	0.004544	0.002212	0.006905	0.008045	0.006469	0.0103	0.006626	0.01224
Z003E0042	-0.02837	-0.03777	-0.03595	-0.03362	-0.03172	-0.02916	-0.03073	-0.02584	-0.02937	-0.0329
Z003E0043	0.09361	0.1028	0.09471	0.1004	0.09977	0.1005	0.1061	0.1067	0.09934	0.09919
Z003E0044	0.01399	0.007312	0.01006	0.005724	0.007462	0.006246	0.006401	0.01042	0.007946	0.007355
Z003E0045	0.05121	0.02725	0.03563	0.03255	0.03187	0.02839	0.0337	0.0301	0.02809	0.03374
Z003E0046	0.06906	0.05126	0.05085	0.05138	0.05119	0.05289	0.05073	0.05389	0.05436	0.05049
Z003E0047	0.04957	0.0498	0.05232	0.0526	0.05308	0.05359	0.05245	0.05282	0.05175	0.05547
Z003E0048	-0.01196	-0.00775	0.004622	-0.00002	-0.00066	-0.00171	0.00345	0.000435	0.001007	0.005188
Z003E0049	0.00108	0.009438	0.01203	0.008995	0.01111	0.007471	0.01222	0.008	0.01258	0.008835
Z003E0050	-0.01348	0.000476	-0.00171	-0.00173	-0.00185	0.000296	-0.00401	-0.00144	-0.00067	-0.01076
Z003E0051	-0.00293	0.003685	0.00139	-0.00133	-0.00212	-0.00238	-0.00346	-0.00466	-0.00257	-0.0036
Z003E0052	-0.06549	-0.03883	-0.03744	-0.04308	-0.04277	-0.04018	-0.03782	-0.04179	-0.04158	-0.04352
Z003E0053	0.02737	0.02635	0.03507	0.03243	0.02982	0.02721	0.03321	0.02251	0.02972	0.02571
Z003E0054	-0.02462	-0.03604	-0.042	-0.02992	-0.03327	-0.03322	-0.03349	-0.03264	-0.03014	-0.03177
Z003E0055	0.000609	0.01537	0.007829	0.006833	0.005358	0.006241	0.009352	0.003965	0.008708	0.005046
Z003E0056	0.03655	0.02751	0.0293	0.02887	0.02886	0.03032	0.02965	0.02705	0.02664	0.02949
Z003E0057	-0.03965	-0.03995	-0.03704	-0.0403	-0.0353	-0.04007	-0.03811	-0.03474	-0.03767	-0.03802
Z003E0058	-0.02219	-0.00723	-0.00461	-0.00618	-0.00735	-0.00772	-0.00458	-0.00269	-0.008	-0.00778
Z003E0059	0.07206	0.07834	0.07164	0.07301	0.07369	0.07321	0.07366	0.07689	0.07221	0.07231
Z003E0061	-0.00643	-0.00962	-0.01577	-0.01042	-0.01209	-0.00806	-0.01174	-0.01583	-0.01295	-0.00997
Z003E0062	-0.01276	-0.00877	-0.01334	-0.00569	-0.00807	-0.00613	-0.00723	-0.00245	-0.00887	-0.00225
Z003E0063	-0.02412	-0.00866	-0.0023	-0.0081	-0.00544	-0.00346	-0.003	-0.00433	-0.00601	-0.00545
Z003E0065	-0.04081	-0.03965	-0.0409	-0.03596	-0.03352	-0.03305	-0.03739	-0.03327	-0.03698	-0.03318
Z003E0066	0.04819	0.05514	0.05804	0.05577	0.05165	0.04877	0.0532	0.05125	0.04671	0.05197
Z003E0067	0.02819	0.01269	0.002307	0.004651	0.004398	0.00698	0.009435	0.007699	0.001511	-0.00121
Z003E0068	0.01221	-0.00603	-0.00227	0.004805	0.004889	0.003941	0.007158	0.007203	0.003391	0.001788
Z003E0069	-0.02624	-0.03957	-0.04808	-0.0456	-0.04284	-0.04434	-0.04136	-0.05143	-0.04259	-0.04286
Z003E0070	-0.01785	-0.01263	-0.01524	-0.01873	-0.01603	-0.01679	-0.01639	-0.0124	-0.01928	-0.01892
Z003E0071	0.008668	0.004528	0.01593	0.005763	0.008771	0.009291	0.008726	0.005919	0.01197	0.007639
Z003E0072	-0.00784	0.005369	-0.0058	0.000763	0.000378	0.001252	-0.00621	-0.00063	-0.00022	0.002891
Z003E0073	0.01943	0.02651	0.02598	0.02076	0.01909	0.01901	0.02217	0.0191	0.02378	0.02468
Z003E0074	0.06565	0.06028	0.05584	0.05985	0.05756	0.05553	0.06111	0.06036	0.05595	0.0586
Z003E0075	-0.02531	-0.02272	-0.02093	-0.02318	-0.01844	-0.02098	-0.02027	-0.01982	-0.01897	-0.02254
Z003E0076	0.02459	0.01533	0.02344	0.02023	0.01943	0.02303	0.02243	0.02539	0.02445	0.01926
Z003E0077	0.003336	0.01426	0.01535	0.008071	0.0117	0.009279	0.009433	0.003603	0.009873	0.01532
Z003E0078	0.03158	0.03869	0.03648	0.03702	0.03768	0.03975	0.03724	0.04272	0.03776	0.03997
Z003E0079	-0.02908	-0.03296	-0.03781	-0.03578	-0.03337	-0.02958	-0.0279	-0.02877	-0.03089	-0.03365
Z003E0080	0.01387	0.003166	-0.00251	-0.00042	-0.00419	-0.00373	-0.00221	-0.00727	-0.0094	-0.00166
Z003E0081	0.07848	0.05333	0.05139	0.0544	0.05847	0.05792	0.05952	0.05328	0.06299	0.05904
Z003E0082	-0.01419	-0.02413	-0.01236	-0.01477	-0.01718	-0.01366	-0.01873	-0.01327	-0.01407	-0.01447
Z003E0083	0.01386	0.004814	0.01116	0.007805	0.007011	0.002862	0.005231	0.008172	0.007051	0.009359
Z003E0084	0.02253	0.01397	0.006173	0.01339	0.01466	0.01494	0.01319	0.0122	0.01365	0.01252
Z003E0085	0.000128	0.01013	0.00901	0.0118	0.008739	0.007917	0.002752	0.01374	0.01174	0.005707
Z003E0086	0.00154	0.01535	0.01638	0.01339	0.01828	0.01668	0.01753	0.01809	0.01367	0.01712
Z003E0087	-0.02243	-0.04083	-0.0473	-0.03501	-0.0378	-0.03754	-0.04558	-0.04747	-0.03664	-0.03734
Z003E0088	0.02566	0.03635	0.03907	0.04477	0.04185	0.0419	0.04169	0.04199	0.04555	0.03639
Z003E0089	-0.00203	0.005071	0.006053	0.000928	0.00278	0.004992	0.006996	0.003693	0.000529	0.004948
Z003E0090	0.003953	0.000547	-0.00852	-0.00366	-0.00036	-0.00199	-0.00106	0.002475	0.001652	-0.00217
Z003E0091	-0.05209	-0.04391	-0.04461	-0.03832	-0.03918	-0.03898	-0.03525	-0.04337	-0.0361	-0.0439
Z003E0092	-0.06508	-0.04072	-0.0505	-0.04223	-0.04621	-0.04487	-0.04291	-0.04331	-0.04841	-0.04893
Z003E0093	0.001687	-0.00796	-0.00204	-0.00324	-0.00117	-0.00069	-0.00498	-0.00494	-0.00491	0.00026
Z003E0094	-0.00393	0.002729	0.001821	0.004554	0.005186	0.007549	0.005455	0.01051	0.006631	0.005256
Z003E0095	-0.02422	-0.01186	-0.00644	-0.00652	-0.00605	-0.00885	-0.00984	-0.00775	-0.00543	-0.00196
Z003E0096	-0.01917	-0.00706	-0.01062	-0.00901	-0.00961	-0.01036	-0.01145	-0.00945	-0.00779	-0.01202
Z003E0097	0.04322	0.03095	0.0409	0.04022	0.04046	0.03722	0.0408	0.04298	0.04552	0.04473
Z003E0098	-0.01656	-0.02123	-0.02969	-0.02866	-0.02724	-0.02623	-0.0235	-0.02572	-0.02595	-0.02812
Z003E0099	-0.01085	-0.03208	-0.02663	-0.02793	-0.02533	-0.02644	-0.02051	-0.03667	-0.02893	-0.02777
Z003E0100	-0.04138	-0.03285	-0.02239	-0.02634	-0.02803	-0.02886	-0.02702	-0.03176	-0.02468	-0.03131
Z003E0101	0.01954	0.004159	0.008876	0.009072	0.01144	0.01142	0.01318	0.006332	0.01217	0.01306
Z003E0102	0.01033	0.01186	0.008727	0.008961	0.01149	0.00822	0.008867	0.009644	0.01024	0.008229
Z003E0103	-0.02689	-0.04909	-0.04059	-0.03839	-0.03823	-0.03746	-0.04274	-0.03587	-0.0363	-0.04207
Z003E0104	-0.05871	-0.03658	-0.04122	-0.03632	-0.03886	-0.03607	-0.03746	-0.0395	-0.04103	-0.03698
Z003E0105	-0.00518	-0.01502	-0.00744	-0.01075	-0.01278	-0.01527	-0.01343	-0.01187	-0.01483	-0.00799
Z003E0106	-0.03608	-0.02934	-0.03732	-0.03	-0.03108	-0.03009	-0.03071	-0.0341	-0.03292	-0.03514
Z003E0107	-0.04134	-0.05167	-0.04805	-0.04649	-0.0472	-0.04709	-0.05508	-0.0505	-0.04794	-0.04917
Z003E0108	0.01106	0.002272	0.009334	0.009053	0.004608	0.003142	0.007462	0.005071	0.006559	0.00397
Z003E0109	0.008171	0.01832	0.01968	0.01035	0.0154	0.01582	0.01087	0.01062	0.01563	0.0155
Z003E0110	0.001131	0.01393	0.008051	0.004851	0.008317	0.005391	0.005648	0.006563	0.006529	0.008858
Z003E0111	0.00331	0.005916	0.002557	0.008739	0.006768	0.006384	0.008895	0.00221	0.009887	0.0103
Z003E0112	0.04032	0.03038	0.04052	0.04105	0.03742	0.04154	0.03728	0.0371	0.0358	0.04036
Z003E0113	0.02119	0.0215	0.02253	0.02454	0.02045	0.01886	0.01786	0.02257	0.01918	0.01828
Z003E0114	0.01025	0.008556	0.003765	0.003121	0.001372	-0.00068	0.002297	0.004827	-0.00192	-0.00395
Z003E0115	0.02054	0.02869	0.0317	0.03006	0.03177	0.02923	0.02934	0.03135	0.03154	0.0279
Z003E0116	0.04486	0.03597	0.02956	0.03127	0.03085	0.02922	0.03613	0.03442	0.03397	0.02928
Z003E0117	-0.03813	-0.04004	-0.02996	-0.03223	-0.03175	-0.03076	-0.03021	-0.03739	-0.02876	-0.03153
Z003E0118	-0.06882	-0.05647	-0.06019	-0.06189	-0.06144	-0.06109	-0.05732	-0.06725	-0.06072	-0.06332
Z003E0119	0.00517	-0.00986	-0.00778	-0.00491	-0.0051	-0.00757	-0.00658	-0.00462	-0.005	-0.00657
Z003E0120	-0.03468	-0.02622	-0.02497	-0.02314	-0.02316	-0.02492	-0.02619	-0.02496	-0.02538	-0.02411
Z003E0121	0.02622	0.02017	0.01523	0.01341	0.01444	0.01167	0.01258	0.0158	0.01452	0.01763
Z003E0122	-0.02495	-0.02622	-0.01686	-0.01334	-0.01696	-0.01676	-0.01723	-0.02098	-0.01507	-0.02096
Z003E0123	-0.02715	-0.0081	-0.01241	-0.01291	-0.01352	-0.00794	-0.00903	-0.01744	-0.01453	-0.00672
Z003E0124	0.01686	0.006012	0.006248	0.009783	0.009235	0.007175	0.00786	0.006709	0.008984	0.005304
Z003E0125	-0.00578	0.007896	-0.00016	0.000368	-0.00051	-0.00029	-0.0019	0.003543	-0.00007	0.002342
Z003E0126	0.05251	0.05604	0.05242	0.04761	0.05209	0.04902	0.04933	0.04645	0.05273	0.04746
Z003E0127	-0.03178	-0.04293	-0.03884	-0.03677	-0.0362	-0.03446	-0.04047	-0.03658	-0.04047	-0.04146
Z003E0128	0.05483	0.0289	0.03402	0.03752	0.03592	0.03744	0.03662	0.03403	0.03807	0.03737
Z003E0129	-0.01051	-0.00823	-0.01463	-0.00998	-0.01223	-0.01048	-0.01668	-0.01566	-0.00613	-0.01332
Z003E0130	0.01052	0.003256	0.01238	0.002432	0.005584	0.002406	-0.00115	0.002507	0.01035	0.003581
Z003E0131	-0.0083	-0.01761	-0.01298	-0.01184	-0.01714	-0.01414	-0.01439	-0.00969	-0.01779	-0.01806
Z003E0132	0.01006	0.02275	0.01508	0.0151	0.01619	0.0147	0.0174	0.01547	0.0121	0.01597
Z003E0133	0.03192	0.01678	0.02257	0.0239	0.02077	0.01852	0.02064	0.02513	0.0234	0.02401
Z003E0134	0.05172	0.04468	0.04498	0.04307	0.04122	0.04334	0.04251	0.03977	0.04929	0.04685
Z003E0135	-0.00417	-0.01124	-0.00979	-0.01614	-0.01181	-0.00979	-0.01377	-0.00945	-0.01565	-0.00752
Z003E0136	-0.02894	-0.04342	-0.04162	-0.03647	-0.03829	-0.03531	-0.04151	-0.04256	-0.04065	-0.03755
Z003E0137	-0.0385	-0.02116	-0.02861	-0.02213	-0.02325	-0.02326	-0.02304	-0.02651	-0.0191	-0.02134
Z003E0138	0.1522	0.1237	0.129	0.1282	0.13	0.1278	0.1291	0.1259	0.1261	0.1251
Z003E0139	0.02348	0.0319	0.03204	0.0264	0.02801	0.02662	0.02945	0.025	0.03105	0.02788
Z003E0140	0.05631	0.05777	0.06311	0.05704	0.0599	0.05849	0.0603	0.05577	0.05965	0.05799
Z003E0141	-0.00456	-0.00185	-0.00811	-0.00713	-0.00745	-0.00383	-0.00499	-0.00244	-0.00504	-0.00375
Z003E0142	0.001429	-0.01843	-0.01202	-0.00999	-0.01216	-0.01386	-0.01062	-0.01466	-0.0116	-0.01622
Z003E0143	-0.04312	-0.02672	-0.02637	-0.02488	-0.02774	-0.0277	-0.02417	-0.02842	-0.02411	-0.02944
Z003E0144	-0.02287	-0.03149	-0.02602	-0.02848	-0.02829	-0.02619	-0.02055	-0.03002	-0.0279	-0.02425
Z003E0145	0.04668	0.04994	0.04088	0.03918	0.04377	0.04412	0.04244	0.04818	0.04547	0.03692
Z003E0146	0.03839	0.02603	0.01987	0.01807	0.02233	0.01924	0.02074	0.01988	0.02814	0.02231
Z003E0147	-0.02333	-0.01567	-0.01687	-0.01619	-0.01798	-0.01672	-0.01456	-0.01603	-0.01955	-0.01731
Z003E0148	0.01985	0.02396	0.0245	0.02064	0.01857	0.02098	0.01662	0.01723	0.01943	0.02174
Z003E0149	-0.03287	-0.03189	-0.03769	-0.03746	-0.03592	-0.03373	-0.0336	-0.04041	-0.03591	-0.03694
Z003E0150	-0.0127	-0.00632	-0.00437	-0.00675	-0.00955	-0.00556	-0.00792	-0.01392	-0.01231	-0.00901
Z003E0151	0.00392	-0.00483	-0.00297	-0.00243	-0.00763	-0.00629	-0.01405	-0.00464	-0.00869	-0.00685
Z003E0152	-0.04607	-0.0434	-0.04294	-0.04347	-0.0432	-0.04255	-0.04292	-0.04797	-0.0493	-0.04822
Z003E0153	0.01082	0.002838	0.005267	0.0105	0.009557	0.008202	0.01078	-0.00102	0.008375	0.008215
Z003E0154	-0.03287	-0.01526	-0.02828	-0.01883	-0.0222	-0.02089	-0.01979	-0.01994	-0.01931	-0.01868
Z003E0155	0.01034	0.01421	0.01801	0.007961	0.01211	0.009562	0.008524	0.01585	0.008255	0.008559
Z003E0156	-0.1154	-0.1132	-0.1068	-0.1118	-0.1076	-0.1119	-0.1137	-0.1099	-0.1132	-0.113
Z003E0157	0.01619	0.01473	0.01239	0.005226	0.01015	0.01147	0.008725	0.003735	0.007919	0.01002
Z003E0158	-0.03313	-0.0399	-0.04121	-0.04625	-0.04492	-0.04223	-0.04521	-0.045	-0.04618	-0.04591
Z003E0160	0.01075	-0.00987	-0.00847	-0.00767	-0.00802	-0.01127	-0.00695	-0.00666	-0.00574	-0.0065
Z003E0161	0.03183	0.04926	0.039	0.03981	0.04228	0.04226	0.0397	0.03679	0.04016	0.04558
Z003E0163	0.001848	-0.00131	-0.00248	-0.00029	0.001828	-0.00138	0.005193	0.00606	0.000451	0.001203
Z003E0164	0.0302	0.02618	0.03058	0.03248	0.03092	0.02896	0.02825	0.0299	0.02891	0.02982
Z003E0166	-0.08105	-0.07786	-0.06731	-0.06841	-0.069	-0.06737	-0.07073	-0.06277	-0.07425	-0.06947
Z003E0167	0.01064	-0.005	-0.00656	-0.00816	-0.00756	-0.00774	-0.00356	-0.00967	-0.0052	-0.00273
Z003E0168	0.02262	0.04438	0.03679	0.03889	0.03595	0.03661	0.0364	0.03308	0.03478	0.03587
Z003E0169	0.002777	0.007564	-0.00092	0.005822	0.005409	0.007457	0.00399	0.005533	0.006048	0.007339
Z003E0171	-0.00725	0.01083	-0.00091	0.004938	0.006078	0.00416	0.000091	0.008459	0.005809	0.006693
Z003E0172	0.001822	-0.00223	-0.00563	-0.00106	0.002827	0.003532	0.004807	-0.00072	0.001177	0.001705
Z003E0173	-0.00175	-0.00729	-0.00999	-0.00974	-0.00925	-0.01417	-0.00566	-0.00701	-0.0126	-0.00834
Z003E0174	-0.04096	-0.04249	-0.04653	-0.03905	-0.04052	-0.04171	-0.04112	-0.03548	-0.03513	-0.03836
Z003E0175	-0.01276	-0.01846	-0.01153	-0.00968	-0.01048	-0.01307	-0.00466	-0.00482	-0.01562	-0.01096
Z003E0176	-0.09395	-0.0854	-0.07565	-0.07734	-0.07493	-0.07239	-0.08037	-0.07817	-0.08256	-0.07399
Z003E0177	-0.00024	-0.00219	-0.00525	-0.00424	-0.00207	0.000851	-0.00385	-0.00164	-0.00587	-0.00491
Z003E0178	0.01726	0.007212	0.01127	0.008692	0.008224	0.009665	0.006122	0.009731	0.008483	0.008021
Z003E0179	0.01455	0.01112	0.001832	0.004335	0.005489	0.003188	0.004273	-0.00187	-0.00046	0.000963
Z003E0180	-0.0097	0.002279	-0.00777	-0.00414	-0.00636	-0.00518	-0.0053	-0.00234	-0.00803	0.000096
Z003E0181	0.06356	0.07234	0.07302	0.06491	0.06908	0.06529	0.06649	0.07476	0.06522	0.06621
Z003E0182	-0.01354	-0.00226	-0.00403	-0.00733	-0.00812	-0.00885	-0.01261	-0.00904	-0.01026	-0.0089
Z003E0183	-0.00592	-0.00334	0.001389	-0.00586	-0.00261	-0.00294	-0.00442	-0.0072	-0.00304	-0.00444
Z003E0184	-0.01169	-0.01081	-0.01441	-0.01741	-0.01718	-0.01377	-0.01662	-0.01429	-0.01221	-0.01802
Z003E0185	0.0726	0.07585	0.07163	0.0701	0.06825	0.06842	0.06593	0.07303	0.06849	0.0659
Z003E0186	-0.00091	0.006398	-0.00012	0.002085	-0.00091	-0.00036	-0.00458	-0.00448	0.001933	0.001199
Z003E0187	-0.03916	-0.04221	-0.04154	-0.04191	-0.03871	-0.03818	-0.03897	-0.03997	-0.04146	-0.04294
Z003E0188	0.005067	0.01807	0.01887	0.02138	0.01722	0.01678	0.01842	0.01848	0.02168	0.01822
Z003E0189	-0.00106	-0.01108	-0.00639	-0.00475	-0.00776	-0.01086	-0.0072	-0.00704	-0.00922	-0.01065
Z003E0190	-0.00198	-0.02389	-0.01329	-0.01555	-0.01623	-0.01923	-0.02194	-0.01779	-0.01841	-0.01859
Z003E0191	-0.03043	-0.02887	-0.0128	-0.02205	-0.02031	-0.01867	-0.01899	-0.01851	-0.02254	-0.01465
Z003E0192	-0.00268	-0.00233	0.003542	0.002509	0.002663	0.003137	0.004128	0.001298	0.002646	0.003322
Z003E0193	-0.04612	-0.04692	-0.04286	-0.03936	-0.03584	-0.03838	-0.04252	-0.03712	-0.03332	-0.03313
Z003E0194	-0.00606	-0.01973	-0.00813	-0.01406	-0.01599	-0.01364	-0.01835	-0.01286	-0.0155	-0.01562
Z003E0195	-0.00897	0.006061	-0.00058	-0.00017	-0.00049	-0.0001	0.00037	0.004476	0.003757	0.001378
Z003E0196	-0.0002	-0.00927	-0.00993	-0.01344	-0.01008	-0.00833	-0.00974	-0.01496	-0.01365	-0.01139
Z003E0197	-0.00452	0.00314	0.004836	0.001991	0.00101	0.00287	0.004443	-0.0007	-0.00616	0.002248
Z003E0198	-0.04528	-0.05943	-0.05165	-0.0496	-0.0506	-0.0522	-0.05436	-0.05271	-0.05688	-0.05142
Z003E0199	0.01908	0.01945	0.02041	0.02194	0.02374	0.0201	0.02661	0.01615	0.02159	0.02032
Z003E0200	-0.03947	-0.04667	-0.05401	-0.04691	-0.04935	-0.04509	-0.05156	-0.04962	-0.04592	-0.04612
Z004E0001	-0.3099	-0.2748	-0.216	-0.2056	-0.2474	-0.2302	-0.234	-0.3112	-0.2463	-0.2518
Z004E0002	0.136	0.1058	0.1364	0.1547	0.1379	0.1358	0.1788	0.1757	0.1461	0.1143
Z004E0003	0.0242	-0.06399	-0.03734	-0.01065	-0.03223	-0.0097	-0.04715	-0.0687	0.03596	-0.0454
Z004E0004	-0.00932	0.0283	0.007502	0.02236	0.02292	0.007789	0.0364	0.03916	0.01076	0.03339
Z004E0005	0.007619	-0.0275	0.001759	-0.01033	0.002715	-0.02827	-0.01501	-0.0369	-0.01749	0.01471
Z004E0006	0.101	0.05481	0.1149	0.1146	0.09215	0.1139	0.1527	0.1279	0.1078	0.09307
Z004E0008	0.04995	0.05832	0.03852	0.03449	0.03557	0.008445	0.02277	0.06965	0.01243	0.009537
Z004E0009	0.1171	0.1346	0.1403	0.1225	0.1248	0.123	0.1227	0.1437	0.09217	0.1137
Z004E0010	0.3478	0.4069	0.3444	0.3554	0.4085	0.3155	0.3664	0.3855	0.3799	0.3428
Z004E0011	-0.1275	-0.1174	-0.05829	-0.09157	-0.09817	-0.08416	-0.07794	-0.05927	-0.06001	-0.06088
Z004E0012	0.1365	0.1975	0.1433	0.1189	0.1491	0.1187	0.1348	0.1079	0.1538	0.1082
Z004E0013	0.1573	0.2313	0.2006	0.1611	0.19	0.183	0.2195	0.1889	0.2331	0.2023
Z004E0014	-0.03845	0.04886	0.0134	0.00221	-0.00647	0.001917	-0.02748	0.03387	-0.00187	-0.02868
Z004E0015	-0.01916	-0.0989	-0.00427	-0.0238	-0.01025	-0.02839	0.008503	-0.07421	-0.00234	-0.00641
Z004E0016	-0.02291	-0.05865	0.002597	-0.01111	0.01231	-0.0012	-0.0077	0.05893	-0.00321	0.02097
Z004E0017	-0.05507	-0.01741	-0.05586	-0.02078	-0.04567	-0.02242	-0.03329	0.000865	-0.05887	-0.05635
Z004E0018	-0.05607	0.01242	-0.00049	0.01142	-0.01092	0.001903	-0.02676	0.02478	-0.0083	-0.00691
Z004E0019	-0.00151	0.002264	0.03903	0.02164	0.04812	0.05086	0.06894	0.1344	0.04382	0.02759
Z004E0020	-0.02436	0.04302	0.01771	0.004942	0.01647	0.02472	0.0265	-0.02596	0.03544	0.02278
Z004E0021	-0.069	-0.06028	-0.1197	-0.08634	-0.07759	-0.1068	-0.1161	-0.1041	-0.08582	-0.1118
Z004E0022	-0.05301	-0.01497	-0.00321	-0.02823	0.006509	-0.01093	-0.03712	-0.05843	0.03459	0.009665
Z004E0023	-0.03375	-0.1012	-0.05117	-0.03173	-0.05004	-0.03752	-0.01994	-0.01431	-0.02555	-0.05358
Z004E0024	0.02772	-0.01096	0.02274	0.05501	0.04342	0.03114	0.05373	0.0486	0.01211	0.04539
Z004E0025	0.05688	0.1171	0.05618	0.08587	0.0905	0.0649	0.1004	0.1263	0.08573	0.08325
Z004E0026	-0.2085	-0.2078	-0.1701	-0.194	-0.1898	-0.1785	-0.1681	-0.2416	-0.1852	-0.1586
Z004E0027	-0.1031	-0.154	-0.1056	-0.08863	-0.1178	-0.07677	-0.1092	-0.05539	-0.1567	-0.1079
Z004E0028	0.04087	-0.00403	0.004323	-0.00825	-0.02271	-0.01371	-0.03823	-0.06112	0.02701	-0.01084
Z004E0029	-0.2196	-0.1836	-0.1945	-0.1624	-0.1674	-0.1588	-0.1887	-0.1372	-0.1573	-0.1651
Z004E0030	-0.1171	-0.07993	-0.1183	-0.1273	-0.1419	-0.1223	-0.1122	-0.1314	-0.128	-0.1204
Z004E0031	-0.05658	-0.03064	-0.09842	-0.09631	-0.08065	-0.08236	-0.1077	-0.04144	-0.09424	-0.06675
Z004E0032	0.1424	0.2091	0.1354	0.1638	0.1653	0.1358	0.1598	0.122	0.1647	0.1495
Z004E0033	0.1249	0.123	0.07483	0.06477	0.07058	0.07006	0.06023	0.07251	0.07141	0.07337
Z004E0034	0.0308	-0.01421	0.01944	0.04404	0.0431	0.03812	0.05508	0.08696	-0.00587	0.05295
Z004E0035	0.3234	0.2837	0.2696	0.2684	0.2584	0.2786	0.2754	0.2082	0.2734	0.3131
Z004E0036	0.1903	0.1059	0.1849	0.1553	0.1792	0.1571	0.1556	0.1197	0.1546	0.1499
Z004E0037	-0.00145	-0.00078	-0.03627	-0.03575	0.01442	-0.0119	-0.02863	-0.05055	-0.0357	-0.00441
Z004E0038	0.07392	0.06685	0.0577	0.05117	0.03696	0.04981	0.06418	0.08622	0.02071	0.05572
Z004E0039	-0.1299	-0.1728	-0.1217	-0.1615	-0.1436	-0.1339	-0.1501	-0.105	-0.1419	-0.1131
Z004E0040	0.1242	0.04657	0.04267	0.0778	0.0617	0.05733	0.03746	0.03006	0.07378	0.04447
Z004E0042	0	0	0	0	0	0	0	0	0	0
Z004E0043	0.01659	-0.09326	-0.05807	-0.02088	-0.04945	-0.05236	-0.04918	-0.0613	-0.03777	-0.05266
Z004E0044	-0.07737	-0.03958	-0.04446	-0.05799	-0.06937	-0.05781	-0.04771	-0.01164	-0.07197	-0.03311
Z004E0045	0.05585	0.06174	0.07768	0.1032	0.08359	0.08964	0.07919	0.04188	0.08033	0.1147
Z004E0046	0.06209	0.05568	0.1111	0.09855	0.1094	0.1063	0.07942	0.04064	0.1293	0.1146
Z004E0047	-0.1409	-0.2286	-0.1396	-0.1462	-0.1448	-0.1327	-0.1631	-0.1215	-0.13	-0.1684
Z004E0048	0.1765	0.1804	0.1106	0.1278	0.1131	0.09884	0.1121	0.171	0.1106	0.1375
Z004E0049	-0.2161	-0.2715	-0.2297	-0.1998	-0.2072	-0.2013	-0.1849	-0.2509	-0.2431	-0.2216
Z004E0050	0.07171	-0.02194	0.01426	0.006704	0.006712	0.006641	0.04938	-0.03215	0.01673	-0.00951
Z004E0051	-0.1303	-0.125	-0.08594	-0.06517	-0.1027	-0.08035	-0.1169	-0.03685	-0.05309	-0.1072
Z004E0052	0.03031	0.1029	0.03708	0.04492	0.06861	0.03958	0.04017	0.002326	0.09512	0.07545
Z004E0053	-0.01368	0.05263	0.005367	0.006151	0.03582	-0.00271	0.01416	0.04633	-0.00259	0.02845
Z004E0054	0.02819	-0.01745	-0.00628	0.000151	-0.04094	-0.02337	-0.00167	-0.05998	0.03067	0.009461
Z004E0056	0.1267	0.1765	0.1371	0.1101	0.1116	0.1331	0.1117	0.1705	0.1635	0.1514
Z004E0057	0.1639	0.1598	0.1072	0.1088	0.1041	0.1124	0.09177	0.06788	0.128	0.1523
Z004E0058	-0.08183	-0.09489	-0.07368	-0.0605	-0.07077	-0.07319	-0.07946	-0.04331	-0.08496	-0.03825
Z004E0059	0.3005	0.2816	0.2212	0.2417	0.2096	0.2282	0.2458	0.2856	0.2458	0.2076
Z004E0060	-0.2383	-0.1761	-0.2461	-0.2321	-0.232	-0.1997	-0.2009	-0.1855	-0.2231	-0.2225
Z004E0061	-0.1061	-0.1064	-0.09735	-0.08382	-0.08713	-0.1092	-0.1161	-0.1559	-0.06988	-0.1313
Z004E0062	-0.02265	-0.0335	0.02612	0.005675	0.03989	0.02113	0.02787	-0.01806	0.01761	0.007615
Z004E0063	-0.04148	-0.0523	-0.04508	-0.02176	-0.00337	-0.03074	-0.00157	0.003353	-0.01638	-0.05846
Z004E0064	0.09568	0.03175	0.04494	0.07287	0.07099	0.05585	0.03872	0.1219	0.05717	0.08764
Z004E0065	-0.2022	-0.1751	-0.1796	-0.2102	-0.1885	-0.1824	-0.1795	-0.1951	-0.1949	-0.1844
Z004E0066	0.1024	0.03827	0.1035	0.1161	0.07701	0.0893	0.09045	0.09185	0.08239	0.1211
Z004E0067	-0.06676	-0.07659	-0.07512	-0.06726	-0.06862	-0.05672	-0.08556	-0.05455	-0.1055	-0.07186
Z004E0068	-0.1024	-0.1659	-0.1343	-0.1274	-0.1053	-0.14	-0.08701	-0.1708	-0.1446	-0.115
Z004E0069	0.04433	-0.00539	0.02071	0.02142	0.03795	0.03037	0.01215	-0.01948	0.06615	0.004177
Z004E0070	0.0726	-0.02275	0.03858	0.04142	0.005302	0.03381	0.005751	0.04493	0.01101	0.03955
Z004E0071	-0.2377	-0.2245	-0.1796	-0.1972	-0.1827	-0.1848	-0.1993	-0.142	-0.2286	-0.2133
Z004E0072	-0.1407	-0.1013	-0.1143	-0.1037	-0.09422	-0.1006	-0.1283	-0.1233	-0.09769	-0.08255
Z004E0073	-0.08693	-0.03133	-0.07703	-0.09359	-0.1114	-0.08359	-0.05838	-0.1212	-0.0507	-0.08066
Z004E0074	0.2048	0.2423	0.2262	0.2163	0.2054	0.1893	0.1929	0.2627	0.2025	0.1833
Z004E0075	-0.19	-0.1208	-0.1567	-0.1969	-0.1856	-0.1672	-0.1431	-0.1214	-0.1798	-0.1893
Z004E0076	-0.01534	-0.04767	-0.0084	-0.03111	-0.01	-0.00856	0.02106	-0.00052	-0.04445	-0.03178
Z004E0077	0.03495	0.126	0.04088	0.07461	0.03441	0.06279	0.04586	-0.00911	0.0688	0.04255
Z004E0078	0.02369	0.03455	0.04031	0.02973	0.03346	0.01384	0.03517	0.01707	0.02672	0.008847
Z004E0079	0.07344	0.09723	0.06966	0.03585	0.06441	0.05707	0.03083	0.00726	0.04206	0.03761
Z004E0080	-0.03704	0.005751	-0.04363	-0.04099	-0.04826	-0.00909	-0.03038	0.02199	-0.03483	-0.00053
Z004E0081	-0.1416	-0.1632	-0.13	-0.1126	-0.1181	-0.1324	-0.1451	-0.1637	-0.1317	-0.1426
Z004E0082	0.05963	-0.02398	0.07398	0.04228	0.09313	0.04947	0.09915	0.0151	0.07	0.04585
Z004E0083	-0.01178	0.00179	-0.0267	-0.01345	-0.04207	-0.02825	-0.0367	-0.09137	-0.06257	-0.01549
Z004E0084	-0.1389	-0.192	-0.117	-0.1241	-0.1613	-0.1347	-0.1441	-0.1963	-0.1458	-0.1541
Z004E0085	-0.1393	-0.1636	-0.08359	-0.1305	-0.09948	-0.1026	-0.1027	-0.09829	-0.126	-0.1135
Z004E0086	-0.06049	-0.07262	-0.03112	-0.03223	-0.05046	-0.03946	-0.02565	-0.07098	-0.0576	-0.01102
Z004E0087	-0.1719	-0.1447	-0.1674	-0.1731	-0.1815	-0.1807	-0.165	-0.1141	-0.1757	-0.1728
Z004E0088	0.0477	-0.06088	0.003958	-0.01509	-0.01461	0.003287	0.03186	-0.04846	-0.01335	0.02207
Z004E0089	0.162	0.1203	0.1527	0.1341	0.151	0.1538	0.1141	0.08865	0.1283	0.1573
Z004E0090	0.0149	0.0793	0.01883	0.01206	0.03568	0.01492	0.02031	-0.01354	0.01721	0.002427
Z004E0091	-0.0086	0.0255	-0.0094	-0.03113	-0.02362	-0.01537	0.02298	-0.05511	-0.02903	-0.01552
Z004E0092	0.03622	0.01331	0.02601	0.04504	0.02174	0.03473	0.04818	-0.00258	0.02223	0.0517
Z004E0093	0.05037	0.1058	0.07642	0.03611	0.05908	0.06107	0.09136	0.105	0.06237	0.04932
Z004E0094	-0.1959	-0.169	-0.2349	-0.2008	-0.229	-0.1845	-0.2116	-0.1538	-0.2158	-0.207
Z004E0095	-0.05478	-0.09656	-0.06467	-0.07561	-0.07571	-0.06896	-0.05922	-0.09706	-0.04654	-0.07477
Z004E0096	-0.0828	-0.1387	-0.07279	-0.09415	-0.07788	-0.07232	-0.1007	-0.03908	-0.07129	-0.05967
Z004E0097	0.04041	-0.06419	-0.00762	0.003678	-0.00576	-0.01222	0.02493	0.03899	0.05662	0.02373
Z004E0098	0.02098	0.06938	0.04304	0.05564	0.0366	0.06266	0.03656	-0.01398	0.07682	0.07108
Z004E0099	-0.09561	-0.1027	-0.06928	-0.03733	-0.0465	-0.06412	-0.06091	0.007015	-0.0627	-0.0737
Z004E0100	0.08993	0.1052	0.08593	0.1056	0.1131	0.1095	0.1044	0.0485	0.1056	0.1085
Z004E0101	-0.02484	-0.04066	-0.01129	-0.01811	0.004152	0.001362	-0.02315	0.02524	-0.023	0.01335
Z004E0102	-0.1195	-0.1054	-0.1066	-0.1238	-0.1243	-0.09054	-0.08267	-0.1642	-0.1396	-0.1207
Z004E0103	-0.05076	-0.0096	-0.07308	-0.04264	-0.08218	-0.05761	-0.05246	-0.107	-0.05678	-0.0608
Z004E0104	-0.0697	0.006221	-0.04775	-0.03807	-0.07215	-0.04217	-0.04066	-0.1187	-0.07006	-0.07864
Z004E0105	0.1581	0.0345	0.07954	0.06033	0.09547	0.06162	0.06416	0.1157	0.08071	0.104
Z004E0106	-0.08475	-0.05145	-0.1123	-0.1201	-0.07556	-0.09462	-0.07026	-0.0455	-0.108	-0.1284
Z004E0107	-0.05675	-0.07978	-0.06419	-0.06811	-0.06265	-0.05651	-0.08825	-0.00675	-0.07175	-0.05492
Z004E0108	-0.0594	-0.0752	-0.05413	-0.04642	-0.04417	-0.03836	-0.03495	0.01217	-0.01719	-0.00958
Z004E0109	-0.05452	-0.07397	-0.06693	-0.03033	-0.02951	-0.04583	-0.04683	-0.05443	-0.02822	-0.03362
Z004E0110	0.05295	0.07408	0.08448	0.06594	0.07949	0.06075	0.05789	0.03261	0.06922	0.07836
Z004E0111	-0.00145	0.0386	-0.00255	-0.01012	0.01109	-0.02153	0.001968	-0.03382	-0.03588	-0.0302
Z004E0112	-0.09047	-0.05057	-0.1085	-0.08621	-0.08498	-0.09503	-0.1058	-0.06905	-0.07649	-0.08393
Z004E0113	-0.00482	0.07547	0.01473	-0.00182	0.03103	0.02443	0.02765	0.07397	0.02433	0.01756
Z004E0114	0.04138	0.05558	0.03084	0.006563	0.04623	0.02986	0.000915	-0.03889	0.01949	0.03246
Z004E0115	0.1548	0.2678	0.1775	0.1865	0.192	0.1781	0.1722	0.1298	0.1903	0.2059
Z004E0116	0.07582	0.02911	0.07858	0.07442	0.08283	0.1033	0.09818	0.048	0.07393	0.07303
Z004E0117	-0.07774	0.01206	-0.05012	-0.03294	-0.059	-0.05063	-0.05004	-0.1333	-0.02199	-0.05833
Z004E0118	-0.2232	-0.1542	-0.2113	-0.1961	-0.1789	-0.2025	-0.2227	-0.2586	-0.2205	-0.1986
Z004E0120	0.1114	0.05023	0.09354	0.08562	0.06857	0.1007	0.05827	0.1279	0.1247	0.06009
Z004E0121	0.06997	0.1102	0.08951	0.08181	0.06532	0.07691	0.08836	0.1368	0.05962	0.09368
Z004E0122	0.045	-0.05934	-0.01409	-0.02714	0.00303	-0.00893	-0.01377	0.04455	-0.004	-0.02058
Z004E0123	-0.2314	-0.2679	-0.2027	-0.1968	-0.22	-0.2095	-0.2039	-0.2321	-0.2386	-0.2423
Z004E0124	-0.07458	0.0173	-0.03996	-0.0522	-0.02537	-0.05066	-0.06965	-0.09959	-0.0552	-0.0565
Z004E0125	-0.08313	-0.09725	-0.06328	-0.06404	-0.05562	-0.01569	-0.01963	-0.06832	-0.00479	-0.05258
Z004E0126	-0.1301	-0.1982	-0.1369	-0.1227	-0.1561	-0.1549	-0.1781	-0.1959	-0.1588	-0.1674
Z004E0127	-0.1082	-0.1645	-0.1073	-0.09719	-0.1099	-0.1211	-0.1257	-0.08785	-0.09018	-0.09185
Z004E0128	-0.1617	-0.1523	-0.1199	-0.1147	-0.1009	-0.09486	-0.1304	-0.04646	-0.1112	-0.1344
Z004E0129	-0.07711	-0.1418	-0.08827	-0.04807	-0.07946	-0.07594	-0.04461	-0.1249	-0.08157	-0.04169
Z004E0130	-0.03898	-0.08926	-0.06885	-0.09379	-0.05551	-0.07548	-0.0697	-0.1198	-0.07612	-0.09317
Z004E0131	-0.00479	-0.04101	0.02027	0.0204	0.02232	0.00006	-0.01766	-0.02322	0.02052	0.002307
Z004E0132	0.3922	0.2645	0.3129	0.3268	0.327	0.3251	0.3443	0.2899	0.3192	0.302
Z004E0133	0.1215	0.1794	0.1004	0.1001	0.1043	0.0861	0.1292	0.0845	0.0852	0.08895
Z004E0134	0.04843	0.06456	0.02886	0.0248	0.003718	0.01879	0.000057	0.05578	0.009921	0.009267
Z004E0135	0.1105	0.16	0.09276	0.07047	0.09355	0.09918	0.09068	0.08289	0.08248	0.06007
Z004E0136	-0.08291	-0.05458	-0.01944	-0.03349	-0.05938	-0.04213	-0.02469	-0.1016	-0.03077	-0.05852
Z004E0137	0.1512	0.2358	0.1647	0.1841	0.1454	0.159	0.1811	0.146	0.1592	0.1423
Z004E0138	-0.1533	-0.1348	-0.172	-0.1557	-0.1846	-0.1668	-0.1735	-0.1085	-0.1682	-0.177
Z004E0139	0.1581	0.2362	0.1663	0.167	0.17	0.1643	0.128	0.1992	0.1616	0.1554
Z004E0140	-0.0517	-0.1078	-0.04119	-0.05145	-0.05241	-0.04004	-0.02492	-0.1024	-0.07419	-0.03344
Z004E0141	0.1465	0.2029	0.1398	0.1313	0.1261	0.09868	0.1339	0.1367	0.1296	0.0825
Z004E0142	-0.00628	-0.06184	-0.02717	-0.00325	-0.02345	0.002796	-0.03072	0.02862	-0.01702	0.006493
Z004E0143	-0.05162	-0.0408	-0.1126	-0.1156	-0.08934	-0.0927	-0.1059	-0.1358	-0.07594	-0.1113
Z004E0144	0.09534	0.1102	0.08711	0.07629	0.08861	0.07585	0.061	0.05067	0.0747	0.09527
Z004E0145	-0.0962	-0.013	-0.07706	-0.08473	-0.08622	-0.07859	-0.1006	-0.1229	-0.05635	-0.07356
Z004E0146	0.0467	0.1391	0.08101	0.1058	0.1017	0.07845	0.1194	0.04398	0.0679	0.1056
Z004E0147	-0.0259	-0.05515	-0.07566	-0.06213	-0.05982	-0.05063	-0.07279	-0.1054	-0.04719	-0.0645
Z004E0148	0.09186	0.09789	0.07421	0.07244	0.1134	0.0864	0.1064	0.04825	0.07022	0.1109
Z004E0149	0.04416	-0.033	0.03554	0.02608	0.02362	0.02552	0.01435	0.000774	0.05688	0.05627
Z004E0150	-0.01375	-0.00221	-0.06517	-0.0466	-0.01064	-0.04505	-0.08207	0.01579	-0.06675	-0.05397
Z004E0151	-0.1205	-0.1188	-0.1091	-0.1315	-0.1395	-0.1055	-0.1182	-0.1364	-0.1092	-0.1119
Z004E0152	0.05185	0.09706	0.07618	0.03335	0.04495	0.04825	0.0207	0.06759	0.07127	0.01283
Z004E0153	0.2201	0.1656	0.1702	0.1786	0.1812	0.1914	0.1808	0.1619	0.1877	0.1712
Z004E0154	-0.01675	-0.0073	0.04052	0.03009	0.04084	0.01929	0.003589	0.06082	0.03356	0.02799
Z004E0155	0.1537	0.08787	0.1302	0.1302	0.1379	0.1227	0.1289	0.1823	0.1284	0.1472
Z004E0156	0.08133	0.1359	0.07891	0.07046	0.1039	0.0853	0.07476	0.05077	0.07987	0.07781
Z004E0157	0.01093	0.1251	0.05416	0.04433	0.05706	0.05307	0.02772	0.09294	0.07607	0.04148
Z004E0158	-0.05722	-0.06632	-0.08588	-0.07933	-0.1007	-0.08664	-0.08184	-0.05098	-0.08629	-0.06809
Z004E0159	-0.189	-0.1018	-0.154	-0.1208	-0.1607	-0.1347	-0.1361	-0.2149	-0.1561	-0.1318
Z004E0160	-0.00415	-0.01558	-0.0101	0.003963	0.01126	0.005162	0.02786	-0.05719	-0.00122	0.00049
Z004E0161	-0.0466	-0.0393	-0.04433	-0.06817	-0.06356	-0.0398	-0.06574	-0.1177	-0.1018	-0.07155
Z004E0162	-0.09778	-0.1026	-0.07443	-0.04453	-0.06969	-0.07272	-0.05764	-0.0451	-0.06003	-0.07365
Z004E0163	-0.08333	-0.103	-0.1022	-0.0724	-0.08574	-0.07633	-0.05011	-0.04257	-0.05123	-0.09778
Z004E0164	0.006747	-0.01095	0.0428	-0.00994	-0.00629	0.003032	0.0285	-0.03587	0.02094	0.02605
Z004E0165	-0.05273	-0.01685	-0.04875	-0.04569	-0.04634	-0.02568	-0.05447	-0.00537	-0.02899	-0.05235
Z004E0166	0.01014	-0.06142	0.02243	0.00154	0.005066	0.002155	0.0358	0.05631	0.01393	0.01528
Z004E0167	0.1613	0.2337	0.1637	0.1569	0.1648	0.1597	0.148	0.1995	0.1812	0.1417
Z004E0168	-0.03856	-0.00866	-0.0381	-0.01746	-0.04743	-0.03454	-0.01118	0.001152	-0.02963	-0.01304
Z004E0169	-0.1432	-0.09147	-0.1547	-0.1616	-0.153	-0.1489	-0.1669	-0.1089	-0.1248	-0.1168
Z004E0170	-0.07597	-0.1365	-0.0961	-0.08237	-0.1003	-0.08957	-0.05383	-0.0603	-0.09536	-0.06715
Z004E0171	0.06548	-0.04851	-0.00151	0.01323	0.03018	0.03246	0.03471	0.06156	-0.01109	-0.00016
Z004E0172	0.032	0.09586	0.06053	0.09238	0.09012	0.06239	0.08132	0.09008	0.08926	0.04012
Z004E0173	0.02224	0.01587	0.05323	0.02213	0.02731	0.03625	0.05348	0.06916	0.04289	0.03315
Z004E0174	0.2095	0.1583	0.1883	0.1635	0.2132	0.1931	0.1706	0.2337	0.1713	0.2003
Z004E0175	0.1171	0.05266	0.09235	0.1186	0.1328	0.1227	0.1131	0.1416	0.1296	0.1048
Z004E0176	-0.1217	-0.07312	-0.1089	-0.1354	-0.1259	-0.1294	-0.096	-0.08047	-0.08626	-0.1323
Z004E0177	0.01128	0.1067	0.04476	0.05375	0.05554	0.05374	0.02626	0.000042	0.03475	0.07828
Z004E0178	0.1375	0.1925	0.1611	0.1379	0.1496	0.1462	0.1683	0.1777	0.1312	0.1713
Z004E0179	-0.05462	-0.1207	-0.08026	-0.05819	-0.0547	-0.07056	-0.04842	-0.03799	-0.05675	-0.03832
Z004E0180	0.1348	0.1025	0.1562	0.1474	0.1709	0.1443	0.1546	0.138	0.1274	0.1239
Z004E0181	-0.026	-0.00156	-0.01887	-0.00195	-0.03653	-0.01836	-0.04753	-0.06141	-0.02819	-0.04317
Z004E0182	0.0453	-0.00766	0.03824	0.01357	0.05589	0.04041	0.01134	0.05708	0.0481	0.04651
Z004E0183	0.1099	0.121	0.09234	0.0857	0.0923	0.104	0.1213	0.1427	0.08576	0.07735
Z004E0184	0.1586	0.1474	0.1239	0.1228	0.1157	0.1269	0.1259	0.1542	0.1357	0.1381
Z004E0185	-0.0094	-0.05363	0.04185	0.01867	0.01639	-0.00104	0.05482	0.07416	-0.00707	-0.01187
Z004E0186	-0.05993	-0.03522	-0.09264	-0.0705	-0.09276	-0.07167	-0.04493	-0.1442	-0.1089	-0.08692
Z004E0187	0.1139	0.1398	0.1208	0.1238	0.08924	0.113	0.07823	0.1034	0.08418	0.08767
Z004E0188	-0.04284	0.01005	-0.01701	-0.04264	-0.0339	-0.04704	-0.05203	0.002367	-0.08916	-0.04423
Z004E0189	0.08281	0.09524	0.07906	0.09682	0.06879	0.05659	0.02085	0.1071	0.03223	0.07926
Z004E0190	-0.1502	-0.2074	-0.1215	-0.1249	-0.1647	-0.1427	-0.1282	-0.1	-0.1362	-0.1243
Z004E0191	0.05919	0.02038	0.07316	0.06794	0.0475	0.05038	0.02542	0.08502	0.04781	0.03385
Z004E0192	-0.1525	-0.08146	-0.1455	-0.1509	-0.1611	-0.1394	-0.1748	-0.1728	-0.1989	-0.148
Z004E0193	-0.05882	-0.04594	-0.03806	-0.03182	-0.02645	-0.04263	-0.06939	-0.02952	-0.05842	-0.0323
Z004E0194	-0.00289	0.03554	0.01187	0.01018	0.03052	0.0322	0.02888	-0.0049	0.0567	0.00532
Z004E0195	0.1227	0.02074	0.08406	0.06522	0.06585	0.07291	0.0532	0.1049	0.06661	0.06401
Z004E0196	-0.0082	0.02153	-0.01332	-0.01734	-0.00573	0.00119	-0.0066	0.001433	-0.00034	0.01308
Z004E0197	0.01108	-0.01247	-0.00348	0.006087	-0.0196	-0.03246	-0.01296	0.01721	-0.01571	-0.03699
Z004E0198	0.02085	0.09375	0.06402	0.06247	0.02133	0.0644	0.08156	0.0854	0.06407	0.07919
Z004E0199	0.1703	0.14	0.1195	0.1276	0.1416	0.1172	0.1326	0.1487	0.1349	0.1562
Z004E0200	0.1425	0.1259	0.09625	0.08014	0.05907	0.07893	0.06639	0.1299	0.08298	0.1197
Z005E0001	-0.1147	-0.1079	-0.1139	-0.099	-0.1051	-0.1098	-0.09448	-0.1117	-0.1223	-0.1124
Z005E0003	-0.05244	-0.03687	-0.03532	-0.05002	-0.02691	-0.04356	-0.02449	-0.02621	-0.05109	-0.03267
Z005E0004	0.118	0.1168	0.1414	0.1357	0.1184	0.133	0.1419	0.1327	0.1258	0.1318
Z005E0005	-0.03976	-0.05873	-0.04765	-0.06083	-0.0618	-0.05078	-0.04465	-0.04839	-0.06423	-0.04916
Z005E0006	0.05655	0.03593	0.02235	0.0207	0.01344	0.02422	0.01328	0.03771	0.03103	0.03376
Z005E0007	-0.1623	-0.1731	-0.1696	-0.1738	-0.1574	-0.1578	-0.1591	-0.1762	-0.1741	-0.1614
Z005E0008	0.01294	0.01347	0.02361	0.01912	0.03027	0.03273	0.01784	0.03178	0.03142	0.0304
Z005E0009	-0.1037	-0.1061	-0.06945	-0.0789	-0.09052	-0.08134	-0.09435	-0.09056	-0.09426	-0.08436
Z005E0010	-0.141	-0.1031	-0.1277	-0.1183	-0.1298	-0.1172	-0.114	-0.1298	-0.1247	-0.1166
Z005E0011	0.006038	0.005485	0.006261	0.003648	0.004936	-0.00477	-0.00706	-0.0123	0.000953	0.008491
Z005E0012	0.004031	0.01855	0.01799	0.008514	0.007657	0.01445	0.01924	0.0218	0.02789	0.008292
Z005E0013	0.01885	0.01575	0.01076	0.0154	0.03143	0.02471	0.01816	0.01049	0.007564	0.01766
Z005E0014	-0.0391	-0.03182	-0.0271	-0.01902	-0.04039	-0.02731	-0.04251	-0.01524	-0.01539	-0.03053
Z005E0015	0.03183	0.05314	0.06202	0.06593	0.04461	0.05572	0.0731	0.04756	0.03963	0.06313
Z005E0016	0.1324	0.119	0.1084	0.111	0.1188	0.1018	0.1165	0.115	0.1093	0.1102
Z005E0017	-0.03006	-0.0423	-0.06978	-0.05052	-0.03066	-0.0504	-0.06706	-0.04901	-0.0385	-0.0455
Z005E0018	-0.022	-0.04947	-0.05958	-0.04586	-0.05334	-0.04869	-0.04249	-0.0355	-0.04898	-0.03895
Z005E0019	-0.06281	-0.04138	-0.05207	-0.04628	-0.06208	-0.03888	-0.04774	-0.03851	-0.06266	-0.03924
Z005E0020	-0.116	-0.09843	-0.1047	-0.09183	-0.09853	-0.09404	-0.09224	-0.1076	-0.1012	-0.09722
Z005E0021	-0.0931	-0.1235	-0.1221	-0.1205	-0.107	-0.108	-0.1007	-0.1096	-0.09979	-0.1074
Z005E0022	-0.02459	-0.02741	-0.02021	-0.02143	-0.02749	-0.02178	-0.03147	-0.02177	-0.00511	-0.02118
Z005E0023	0.009121	-0.0095	-0.01181	-0.00902	-0.0033	-0.01113	-0.01107	0.00469	-0.01237	-0.00948
Z005E0024	-0.04552	-0.04666	-0.04042	-0.04185	-0.05313	-0.04265	-0.05781	-0.05238	-0.05593	-0.05214
Z005E0025	0.08623	0.09799	0.0805	0.08244	0.08927	0.07951	0.07274	0.08458	0.07236	0.07008
Z005E0027	0.06629	0.04869	0.04217	0.04522	0.04237	0.05883	0.06223	0.04687	0.0578	0.04977
Z005E0028	-0.02294	-0.00918	-0.01833	-0.03056	-0.01875	-0.0212	-0.04173	-0.01156	-0.02757	-0.02831
Z005E0029	0.1014	0.09595	0.09644	0.09144	0.08117	0.09414	0.0812	0.1012	0.09905	0.0943
Z005E0032	-0.02392	-0.06106	-0.04568	-0.04728	-0.05283	-0.04987	-0.03323	-0.06074	-0.05456	-0.03884
Z005E0033	0.01275	0.01976	0.01875	0.02597	0.02184	0.02567	0.0435	0.01841	0.03892	0.03022
Z005E0034	-0.1007	-0.07435	-0.09069	-0.06177	-0.08538	-0.07562	-0.09247	-0.08631	-0.06966	-0.07674
Z005E0035	0.05023	0.07045	0.04893	0.05908	0.06857	0.05889	0.04442	0.05499	0.06755	0.05945
Z005E0036	0.118	0.1226	0.1262	0.1175	0.1159	0.1187	0.09338	0.1135	0.1227	0.1206
Z005E0037	0.08345	0.09233	0.08605	0.06725	0.05709	0.07031	0.06835	0.07753	0.07724	0.07034
Z005E0038	0.1131	0.07683	0.09644	0.1063	0.1114	0.09657	0.1131	0.1064	0.09558	0.09843
Z005E0039	0.05363	0.04668	0.04164	0.03861	0.06097	0.04963	0.05993	0.04841	0.05626	0.04937
Z005E0040	0.03716	-0.00844	0.02868	0.00577	-0.00304	0.01777	0.01591	0.02479	0.01381	0.01411
Z005E0042	-0.01973	-0.02367	-0.03034	-0.04286	-0.04746	-0.02832	-0.02257	-0.02069	-0.01618	-0.02501
Z005E0043	0.03332	0.07738	0.06049	0.06249	0.04727	0.04677	0.06718	0.04466	0.0534	0.05065
Z005E0044	-0.09618	-0.09644	-0.08682	-0.09942	-0.09511	-0.09519	-0.1215	-0.1063	-0.1076	-0.09699
Z005E0045	-0.00898	-0.00159	0.003622	-0.0052	-0.00777	0.006505	0.02511	0.002255	0.0112	0.01349
Z005E0046	0.1321	0.1405	0.09972	0.1067	0.1192	0.1091	0.1061	0.1101	0.1049	0.1045
Z005E0047	0.03551	0.03023	0.04951	0.04591	0.04631	0.0414	0.04547	0.06126	0.04863	0.04357
Z005E0048	0.04888	0.04557	0.05466	0.05956	0.05933	0.06095	0.06013	0.06917	0.06321	0.05419
Z005E0049	-0.08877	-0.05792	-0.05729	-0.0712	-0.06411	-0.06979	-0.0515	-0.08425	-0.06709	-0.06727
Z005E0050	-0.0355	-0.0215	-0.01984	-0.0384	-0.01641	-0.02838	-0.0373	-0.01158	-0.03038	-0.03165
Z005E0051	0.08875	0.09091	0.1132	0.09899	0.119	0.1097	0.09945	0.1085	0.09188	0.1017
Z005E0052	-0.159	-0.1708	-0.1426	-0.1324	-0.1444	-0.1462	-0.1316	-0.1529	-0.1481	-0.1527
Z005E0053	0.1215	0.09628	0.08962	0.1124	0.08683	0.09953	0.1022	0.086	0.09887	0.09784
Z005E0054	0.05981	0.06396	0.05107	0.06212	0.06047	0.06002	0.05421	0.07123	0.05633	0.06618
Z005E0055	-0.09092	-0.07362	-0.07741	-0.0784	-0.07943	-0.06619	-0.06375	-0.08268	-0.06314	-0.06546
Z005E0056	-0.01679	-0.01141	-0.01361	-0.0059	-0.00313	-0.00785	0.004953	-0.02511	-0.00943	-0.01164
Z005E0057	0.04472	0.06275	0.04855	0.06485	0.04398	0.05029	0.08347	0.0444	0.04729	0.0491
Z005E0058	-0.04979	-0.03493	-0.04228	-0.05132	-0.0568	-0.0476	-0.04753	-0.04478	-0.03694	-0.04209
Z005E0059	0.1486	0.1271	0.1394	0.1221	0.1394	0.1226	0.1266	0.1314	0.1311	0.1251
Z005E0060	-0.08389	-0.07741	-0.06152	-0.06279	-0.06639	-0.05501	-0.06243	-0.06111	-0.06167	-0.06356
Z005E0061	-0.02693	-0.02412	-0.03725	-0.03022	-0.03528	-0.02602	-0.03857	-0.03956	-0.01831	-0.0294
Z005E0062	0.06619	0.044	0.0441	0.03686	0.05281	0.03843	0.05097	0.0253	0.03408	0.04072
Z005E0063	-0.05531	-0.03801	-0.03792	-0.04612	-0.02466	-0.04297	-0.02404	-0.04579	-0.04076	-0.04636
Z005E0064	0.03801	0.04715	0.04849	0.04841	0.02258	0.03932	0.04213	0.03457	0.04741	0.03971
Z005E0066	-0.09242	-0.06595	-0.06148	-0.06758	-0.06117	-0.06848	-0.09144	-0.06153	-0.08482	-0.06402
Z005E0067	0.021	0.006844	0.02344	0.02345	0.02533	0.01687	0.02469	0.02903	0.01649	0.01822
Z005E0068	0.03825	0.02495	0.0247	0.01033	-0.00036	0.01518	0.01508	0.01603	-0.00031	0.01642
Z005E0069	0.01883	0.03855	0.0283	0.04461	0.03533	0.03816	0.01299	0.02388	0.04515	0.03611
Z005E0070	0.03757	0.04247	0.01906	0.02557	0.0179	0.01785	0.02866	0.008023	0.01785	0.02011
Z005E0071	0.04406	0.04308	0.03316	0.02167	0.03744	0.02305	0.02849	0.01775	0.03431	0.0232
Z005E0072	-0.02139	-0.06383	-0.05732	-0.04607	-0.05568	-0.05454	-0.07374	-0.06653	-0.05017	-0.05527
Z005E0073	-0.05329	-0.0457	-0.03604	-0.04626	-0.02413	-0.03348	-0.03551	-0.02624	-0.02428	-0.0347
Z005E0074	0.06847	0.03696	0.0591	0.05919	0.04737	0.05176	0.0525	0.0568	0.06871	0.05697
Z005E0075	0.1292	0.1177	0.1082	0.09927	0.1227	0.1027	0.1311	0.09155	0.1091	0.1068
Z005E0076	-0.1643	-0.1621	-0.1648	-0.1692	-0.1731	-0.1601	-0.1447	-0.1671	-0.1539	-0.1559
Z005E0077	-0.09688	-0.08235	-0.107	-0.1229	-0.09774	-0.1002	-0.08886	-0.1006	-0.09273	-0.1054
Z005E0078	-0.02476	-0.02875	-0.01307	-0.0265	-0.00662	-0.02099	-0.02574	-0.00848	-0.03179	-0.01817
Z005E0079	0.1149	0.1118	0.1099	0.1196	0.1218	0.1151	0.1137	0.1146	0.1276	0.1143
Z005E0080	-0.01134	-0.03264	-0.0284	-0.02992	-0.0199	-0.02718	-0.04081	-0.02303	-0.01471	-0.03459
Z005E0081	0.127	0.1213	0.09728	0.1054	0.09062	0.1106	0.09738	0.09552	0.1044	0.1096
Z005E0082	0.02986	0.008974	0.02753	0.03343	0.01158	0.02085	0.03368	0.01726	0.009161	0.03391
Z005E0083	-0.1419	-0.1427	-0.1248	-0.1336	-0.1417	-0.123	-0.1374	-0.1266	-0.1359	-0.1241
Z005E0084	0.1153	0.1206	0.127	0.1124	0.1186	0.1166	0.1053	0.1303	0.1289	0.1234
Z005E0085	0.006944	0.01588	0.02524	0.01899	0.02861	0.02093	0.03609	0.03075	0.02468	0.0272
Z005E0087	0.02204	0.02875	0.03845	0.04062	0.01738	0.02217	0.01901	0.03514	0.02928	0.02878
Z005E0088	0.002589	-0.01964	-0.01285	-0.01853	-0.03554	-0.02464	-0.02494	-0.02054	-0.02222	-0.03169
Z005E0089	-0.01881	0.01039	0.01534	-0.00553	-0.00547	0.002205	0.006328	0.01456	0.003449	-0.00195
Z005E0090	0.1787	0.2204	0.212	0.1847	0.1986	0.1967	0.1812	0.2088	0.205	0.1973
Z005E0091	0.08314	0.08366	0.07501	0.07543	0.0862	0.0721	0.0698	0.09809	0.05819	0.07111
Z005E0092	0.008391	0.001119	-0.00013	0.01342	0.02406	0.004243	-0.00303	0.01453	0.01465	0.01476
Z005E0093	-0.1148	-0.08693	-0.1213	-0.1	-0.1107	-0.1023	-0.1114	-0.1113	-0.1013	-0.1048
Z005E0094	0.08273	0.1228	0.07975	0.08305	0.1046	0.08296	0.09377	0.07231	0.08487	0.08101
Z005E0095	-0.0365	-0.02858	-0.03753	-0.03869	-0.02362	-0.03337	-0.03475	-0.04394	-0.02546	-0.03493
Z005E0096	-0.04761	-0.05509	-0.06057	-0.06401	-0.06944	-0.05433	-0.05147	-0.04224	-0.05294	-0.05114
Z005E0097	-0.04079	-0.04917	-0.00814	-0.00945	-0.01809	-0.02708	-0.02854	-0.02816	-0.0139	-0.02132
Z005E0098	-0.1195	-0.0834	-0.1028	-0.09595	-0.09615	-0.1014	-0.09942	-0.08826	-0.1072	-0.08985
Z005E0099	0.06648	0.03876	0.03492	0.04466	0.03869	0.05143	0.05338	0.0389	0.03798	0.04711
Z005E0100	-0.00004	-0.00808	-0.01489	-0.00408	-0.00559	-0.00781	-0.00581	-0.00116	0.004407	-0.01087
Z005E0101	0.01073	0.05167	0.0223	0.02872	0.04369	0.0326	0.02923	0.02032	0.04189	0.03449
Z005E0102	-0.05684	-0.03707	-0.04955	-0.04723	-0.06006	-0.04053	-0.04738	-0.04528	-0.05456	-0.04761
Z005E0103	-0.02806	-0.04074	-0.03502	-0.0195	-0.0263	-0.01565	-0.01528	-0.03096	-0.02124	-0.01448
Z005E0104	0.001371	-0.03094	-0.01095	-0.01091	-0.00096	-0.01448	-0.01344	-0.01672	-0.00103	-0.01689
Z005E0105	0.1089	0.08848	0.1134	0.1033	0.1242	0.09625	0.1038	0.111	0.1139	0.1082
Z005E0106	-0.04857	-0.06325	-0.06067	-0.03631	-0.0624	-0.04915	-0.0323	-0.03482	-0.05415	-0.04646
Z005E0107	-0.04658	-0.0236	-0.05511	-0.03729	-0.06243	-0.04048	-0.0274	-0.04806	-0.04701	-0.05372
Z005E0108	-0.08535	-0.1156	-0.1101	-0.09906	-0.1124	-0.09326	-0.1004	-0.086	-0.1138	-0.1057
Z005E0109	-0.01511	-0.03452	-0.0328	-0.03391	-0.01518	-0.02829	-0.05723	-0.02842	-0.02878	-0.03198
Z005E0110	-0.1943	-0.1741	-0.1798	-0.1831	-0.1835	-0.1743	-0.1727	-0.1696	-0.171	-0.1742
Z005E0111	0.06655	0.06156	0.05809	0.04216	0.03728	0.04802	0.04417	0.0378	0.05125	0.05068
Z005E0112	-0.04394	-0.05767	-0.03257	-0.04357	-0.051	-0.04248	-0.04462	-0.05023	-0.03093	-0.04366
Z005E0113	0.006627	0.01795	0.01082	0.02888	0.03363	0.01431	0.03203	0.02459	0.01451	0.01616
Z005E0114	-0.05382	-0.08296	-0.09121	-0.0884	-0.08839	-0.08059	-0.1091	-0.08022	-0.09051	-0.08108
Z005E0115	0.01311	0.03103	0.03765	0.03881	0.05663	0.03603	0.03511	0.02232	0.02727	0.03034
Z005E0116	-0.1149	-0.1106	-0.1156	-0.1169	-0.1116	-0.1062	-0.09714	-0.1096	-0.1243	-0.104
Z005E0117	-0.1639	-0.1507	-0.1378	-0.1547	-0.1508	-0.1423	-0.1351	-0.1485	-0.1541	-0.1453
Z005E0118	0.1258	0.1445	0.117	0.1256	0.1214	0.1215	0.1344	0.1343	0.1086	0.1158
Z005E0119	-0.04148	-0.08486	-0.06204	-0.06703	-0.04776	-0.06634	-0.08167	-0.0692	-0.07643	-0.06141
Z005E0120	-0.06972	-0.04571	-0.03809	-0.05553	-0.03671	-0.03697	-0.05079	-0.02945	-0.04029	-0.03775
Z005E0121	0.103	0.1159	0.1205	0.1078	0.1131	0.1009	0.1192	0.09938	0.108	0.1055
Z005E0122	0.009533	-0.00846	0.001798	-0.01388	-0.00133	-0.01411	0.002861	-0.01648	-0.00784	-0.01631
Z005E0123	-0.05219	-0.03922	-0.05491	-0.03092	-0.04144	-0.03736	-0.03887	-0.03312	-0.04899	-0.0455
Z005E0124	-0.08928	-0.0649	-0.09622	-0.06732	-0.09341	-0.08301	-0.07051	-0.08038	-0.07137	-0.08291
Z005E0125	0.07669	0.06519	0.05432	0.06568	0.07399	0.05694	0.03641	0.06024	0.05364	0.05348
Z005E0126	-0.09015	-0.09632	-0.09206	-0.08582	-0.1053	-0.09578	-0.09612	-0.1101	-0.09188	-0.1011
Z005E0127	0.07265	0.0482	0.04135	0.04272	0.05535	0.0456	0.03311	0.05607	0.04776	0.04866
Z005E0128	0.09289	0.07426	0.0836	0.08024	0.08354	0.07839	0.07564	0.08957	0.08447	0.09116
Z005E0129	0.03483	0.0131	0.01274	0.01201	-0.0055	0.004291	-0.0065	0.01567	0.01222	0.008673
Z005E0130	0.0266	0.06315	0.03415	0.02762	0.02626	0.03778	0.01227	0.04037	0.0383	0.04031
Z005E0131	-0.01195	-0.0081	-0.00258	-0.00768	-0.01641	-0.01232	-0.02075	-0.01845	-0.00874	-0.0114
Z005E0133	-0.02289	-0.05845	-0.04126	-0.03187	-0.0436	-0.0379	-0.02988	-0.04884	-0.05107	-0.04062
Z005E0134	0.005145	0.02241	0.001486	0.02472	0.02894	0.01075	-0.0112	0.01348	0.02585	0.01025
Z005E0135	-0.0003	-0.00791	0.01084	0.004844	0.004634	0.005109	0.03052	0.00825	0.000965	0.003274
Z005E0136	0.008148	-0.0052	0.009758	0.008262	0.0179	0.006861	0.008952	0.009049	0.008795	0.01032
Z005E0137	-0.07141	-0.03499	-0.05403	-0.05231	-0.05977	-0.05232	-0.03001	-0.04134	-0.03458	-0.045
Z005E0138	0.1144	0.1157	0.1185	0.125	0.1185	0.1221	0.1233	0.1233	0.1176	0.1241
Z005E0139	0.08735	0.1004	0.119	0.121	0.1238	0.1108	0.1178	0.101	0.1035	0.1086
Z005E0141	-0.09066	-0.08668	-0.09261	-0.06746	-0.06752	-0.08068	-0.08828	-0.06578	-0.08026	-0.08525
Z005E0142	0.08292	0.05078	0.04843	0.06576	0.06298	0.05717	0.05731	0.06318	0.05549	0.05769
Z005E0143	0.007458	0.01903	0.02558	0.01423	0.0383	0.02396	0.02937	0.01867	0.02677	0.02363
Z005E0144	-0.1216	-0.1019	-0.1165	-0.1103	-0.1195	-0.1005	-0.1184	-0.1112	-0.09595	-0.1037
Z005E0145	0.09714	0.1059	0.09621	0.118	0.1015	0.09982	0.1126	0.1061	0.1018	0.102
Z005E0146	0.02264	0.001341	0.02552	0.02636	0.001203	0.01754	0.02885	0.01259	0.02006	0.01354
Z005E0147	0.01428	0.01096	0.008024	0.001436	0.02141	0.009957	0.01613	-0.00007	0.01092	0.01023
Z005E0148	-0.0516	-0.05392	-0.05232	-0.06782	-0.05033	-0.04781	-0.03663	-0.03383	-0.04345	-0.05558
Z005E0149	0.2033	0.2381	0.228	0.223	0.222	0.209	0.2266	0.2231	0.2	0.2109
Z005E0150	-0.07493	-0.06488	-0.05074	-0.06664	-0.06995	-0.05956	-0.05844	-0.06774	-0.06185	-0.05608
Z005E0151	-0.01586	-0.02964	-0.01979	-0.02641	-0.0384	-0.02597	-0.04567	-0.03813	-0.02621	-0.02992
Z005E0152	-0.03509	-0.03237	-0.06442	-0.05783	-0.02919	-0.05365	-0.06311	-0.06569	-0.05601	-0.04576
Z005E0153	-0.01745	-0.02999	-0.01742	-0.02381	-0.0136	-0.02196	-0.03529	-0.0322	-0.03539	-0.01886
Z005E0154	-0.1861	-0.1839	-0.1548	-0.1547	-0.1426	-0.1482	-0.1749	-0.1655	-0.1546	-0.1557
Z005E0155	0.04584	0.03055	0.04417	0.04021	0.05404	0.04526	0.06253	0.0433	0.04979	0.04344
Z005E0156	0.07112	0.05849	0.06503	0.06367	0.06877	0.06358	0.06922	0.08998	0.05554	0.07414
Z005E0157	0.147	0.153	0.1522	0.1461	0.1487	0.1387	0.1514	0.1396	0.1378	0.1371
Z005E0158	-0.03517	-0.05455	-0.02631	-0.03055	-0.00867	-0.0301	-0.03909	-0.02511	-0.02888	-0.03182
Z005E0159	-0.04072	-0.01353	-0.02564	-0.02312	-0.01209	-0.01841	-0.02975	-0.03272	-0.02202	-0.02407
Z005E0160	0.05098	0.04886	0.0557	0.04298	0.02927	0.03807	0.02893	0.04745	0.04719	0.0428
Z005E0161	-0.00498	0.01902	0.01059	0.0186	-0.00427	0.006115	-0.01155	-0.00019	0.0112	0.007008
Z005E0162	-0.08263	-0.1077	-0.1015	-0.09697	-0.09164	-0.09096	-0.1081	-0.0981	-0.09138	-0.103
Z005E0163	-0.01752	-0.01031	-0.00953	-0.01738	-0.01329	-0.0148	-0.00247	-0.01331	-0.02509	-0.01392
Z005E0164	-0.01798	-0.01327	-0.01325	-0.01476	-0.02618	-0.01937	-0.00344	-0.02499	-0.02752	-0.01949
Z005E0165	-0.022	-0.03522	-0.01482	-0.01435	-0.03941	-0.02243	-0.04714	-0.02781	-0.01732	-0.01851
Z005E0166	0.06719	0.06295	0.05023	0.07146	0.03709	0.05385	0.06464	0.06289	0.06078	0.0586
Z005E0167	0.03759	0.03578	0.03921	0.02222	0.02015	0.02458	0.02619	0.02151	0.03085	0.02916
Z005E0168	-0.03227	-0.02452	-0.03357	-0.04026	-0.03981	-0.0296	-0.03003	-0.02954	-0.02681	-0.03695
Z005E0169	-0.03036	-0.01314	-0.00317	-0.0055	-0.02122	-0.01042	-0.00922	0.000244	-0.01237	-0.00594
Z005E0170	-0.0372	-0.02283	-0.03639	-0.04351	-0.0389	-0.03788	-0.03741	-0.05494	-0.04982	-0.039
Z005E0171	0.06205	0.03235	0.03342	0.0458	0.04479	0.04455	0.03794	0.05069	0.04723	0.03665
Z005E0172	-0.01294	-0.02189	0.01724	0.0137	0.01646	0.01213	0.007142	-0.0088	0.004968	0.001385
Z005E0173	-0.09516	-0.09116	-0.08294	-0.0727	-0.07573	-0.07645	-0.08462	-0.07999	-0.08693	-0.08425
Z005E0174	0.04401	0.005928	0.01814	0.02213	0.01991	0.01343	0.04975	0.007656	0.04181	0.01513
Z005E0175	-0.00123	-0.00404	-0.01117	-0.00512	0.01551	-0.00505	-0.0054	-0.00159	0.01541	0.006177
Z005E0176	-0.03588	-0.03756	-0.03103	-0.0298	-0.0446	-0.02409	-0.00635	-0.01793	-0.02142	-0.03094
Z005E0178	0.1623	0.1823	0.1579	0.1523	0.1788	0.1632	0.1721	0.159	0.1793	0.1611
Z005E0179	0.09979	0.08854	0.1025	0.08961	0.07619	0.09331	0.09891	0.0912	0.0937	0.09475
Z005E0180	0.04511	0.03931	0.03869	0.02868	0.06331	0.04071	0.02052	0.03322	0.03205	0.04476
Z005E0181	-0.06073	-0.04641	-0.05481	-0.02967	-0.04064	-0.04511	-0.06432	-0.04888	-0.05306	-0.04451
Z005E0182	-0.1373	-0.1413	-0.1171	-0.09969	-0.112	-0.1194	-0.1299	-0.09598	-0.1083	-0.1133
Z005E0183	0.01002	0.03109	0.0181	0.002676	0.01175	0.0216	0.007245	0.0167	0.01168	0.01383
Z005E0184	-0.04082	-0.0503	-0.03809	-0.03734	-0.05671	-0.04186	-0.0397	-0.03052	-0.04698	-0.04397
Z005E0185	0.1257	0.1447	0.1202	0.13	0.1088	0.116	0.1229	0.1348	0.1186	0.1233
Z005E0186	-0.1871	-0.1668	-0.1714	-0.1791	-0.1795	-0.1764	-0.1878	-0.1707	-0.1706	-0.1741
Z005E0187	0.02355	0.000802	0.01385	0.02416	0.00625	0.01385	0.03912	0.00699	0.02564	0.009859
Z005E0189	-0.05268	-0.0562	-0.04352	-0.07197	-0.05851	-0.06041	-0.06193	-0.05769	-0.05932	-0.06274
Z005E0190	0.06812	0.0286	0.03795	0.05599	0.05848	0.03931	0.04342	0.04877	0.03868	0.04336
Z005E0191	0.01216	0.008728	0.01335	0.02298	0.03467	0.02017	0.01861	0.02223	0.008241	0.02071
Z005E0192	-0.03613	-0.04559	-0.0316	-0.05014	-0.03097	-0.02988	-0.02524	-0.03323	-0.03181	-0.03224
Z005E0193	-0.0226	-0.02758	-0.02828	-0.03716	-0.03919	-0.04004	-0.05509	-0.0256	-0.05702	-0.04379
Z005E0195	0.2511	0.2448	0.2204	0.2168	0.2029	0.2125	0.2222	0.222	0.21	0.2093
Z005E0196	-0.08464	-0.084	-0.0788	-0.07075	-0.07003	-0.08498	-0.08809	-0.09157	-0.09208	-0.0818
Z005E0197	0.02056	0.04338	0.02126	0.008192	0.01007	0.02212	0.04028	0.01868	0.01934	0.01981
Z005E0198	0.02324	0.02153	0.02205	0.01	0.03256	0.01782	0.04158	0.02033	0.02553	0.02366
Z005E0199	0.01466	0.02501	0.01247	0.02496	0.02478	0.009905	0.008873	0.02888	0.01474	0.0199
Z006E0001	-0.00473	-0.00965	-0.00815	-0.00702	-0.00492	-0.00868	-0.00179	-0.00722	-0.00928	-0.00488
Z006E0002	-0.02413	-0.02975	-0.02692	-0.02808	-0.03098	-0.02484	-0.02964	-0.02824	-0.02777	-0.02964
Z006E0003	0.000859	0.002324	0.001847	0.002248	0.006598	0.003716	-0.0005	0.000763	0.001848	0.001676
Z006E0005	-0.01485	-0.01279	-0.01361	-0.01457	-0.01265	-0.0139	-0.01052	-0.01349	-0.0123	-0.01217
Z006E0006	-0.03573	-0.03523	-0.03889	-0.03263	-0.03754	-0.036	-0.03798	-0.03632	-0.03599	-0.03638
Z006E0007	0.001405	-0.00118	0.004998	0.001692	0.002477	0.003395	-0.00023	0.003894	0.003673	0.002699
Z006E0008	-0.00343	-0.00956	-0.01026	-0.01001	-0.01611	-0.01013	-0.00978	-0.009	-0.00987	-0.00948
Z006E0009	0.001098	0.003201	0.002185	0.005437	0.00501	0.0033	0.000586	0.003726	0.007829	0.001482
Z006E0010	0.02448	0.02155	0.01968	0.0215	0.02285	0.02191	0.02226	0.02052	0.0212	0.02296
Z006E0011	0.0234	0.01921	0.02125	0.01867	0.01936	0.01865	0.02422	0.01912	0.01919	0.01764
Z006E0012	-0.01005	-0.01508	-0.01067	-0.01206	-0.01063	-0.00914	-0.01514	-0.00955	-0.01231	-0.01246
Z006E0013	0.002389	0.004524	0.007423	0.005294	0.000229	0.005515	0.008087	0.005666	0.004952	0.005287
Z006E0014	0.03574	0.03392	0.03075	0.03378	0.03493	0.02955	0.029	0.0313	0.03085	0.03005
Z006E0015	-0.00982	-0.00629	-0.0056	-0.00274	-0.0071	-0.00656	-0.01042	-0.00777	-0.00827	-0.00935
Z006E0016	-0.00738	-0.00685	-0.01023	-0.00956	-0.00937	-0.00958	-0.01013	-0.00841	-0.00915	-0.00726
Z006E0017	-0.01142	-0.01743	-0.01853	-0.01336	-0.01709	-0.01537	-0.01504	-0.01407	-0.01497	-0.0133
Z006E0018	-0.02397	-0.02325	-0.02165	-0.02618	-0.02246	-0.02256	-0.02134	-0.02281	-0.02313	-0.02341
Z006E0020	-0.01625	-0.01035	-0.0129	-0.0142	-0.00948	-0.0133	-0.01172	-0.01103	-0.01184	-0.01242
Z006E0023	-0.00787	-0.00941	-0.0078	-0.00328	-0.01105	-0.00968	-0.01045	-0.00892	-0.01001	-0.00971
Z006E0024	0.0104	0.01386	0.01242	0.0151	0.0142	0.01395	0.01226	0.01213	0.01384	0.01078
Z006E0025	0.002893	0.002587	0.004227	0.006987	0.005576	0.002863	0.00544	0.003768	0.003419	0.001924
Z006E0026	-0.01192	-0.01377	-0.01358	-0.01397	-0.01164	-0.01292	-0.01547	-0.01416	-0.0139	-0.01166
Z006E0027	-0.00063	-0.00577	-0.00183	-0.00555	-0.00468	-0.00323	-0.00536	-0.00268	-0.0035	-0.00181
Z006E0028	0.00564	0.003962	0.00122	0.003693	0.001822	0.004521	0.001288	0.002065	0.00032	0.002851
Z006E0029	-0.03162	-0.02817	-0.02588	-0.02695	-0.02838	-0.02489	-0.02337	-0.02853	-0.02341	-0.02731
Z006E0031	-0.01285	-0.01754	-0.01608	-0.01865	-0.01311	-0.01704	-0.01856	-0.01781	-0.01807	-0.01546
Z006E0032	0.01778	0.01245	0.01366	0.01098	0.01252	0.01248	0.01281	0.0157	0.0121	0.01073
Z006E0033	0.04681	0.0442	0.04851	0.04526	0.03903	0.04294	0.03991	0.04075	0.04185	0.04361
Z006E0034	-0.00359	-0.00967	-0.00522	-0.00619	-0.00583	-0.00729	-0.00637	-0.00707	-0.00765	-0.0074
Z006E0035	-0.01347	-0.01392	-0.01539	-0.01709	-0.01994	-0.01651	-0.01733	-0.0149	-0.01517	-0.01687
Z006E0036	0.01128	0.004925	0.005131	0.005265	0.005903	0.008823	0.006854	0.008013	0.00599	0.005575
Z006E0037	-0.0043	-0.00242	-0.00147	-0.00039	-0.00483	-0.00107	-0.00539	-0.00101	-0.00155	0.000032
Z006E0038	-0.01179	-0.01159	-0.00825	-0.0097	-0.00884	-0.00977	-0.00654	-0.00951	-0.01019	-0.01085
Z006E0041	0.0215	0.01743	0.0162	0.01601	0.01894	0.01568	0.01466	0.01839	0.01678	0.01787
Z006E0042	0.01679	0.01381	0.01322	0.01084	0.007716	0.01033	0.007986	0.01372	0.01327	0.01069
Z006E0043	0.002964	-0.00034	0.002254	0.000695	0.003604	0.000449	0.004442	0.004229	0.000384	0.000159
Z006E0044	0.006453	0.01115	0.01091	0.01068	0.006494	0.009397	0.008808	0.01081	0.009781	0.01038
Z006E0046	0.002355	-0.00346	-0.00147	0.001152	0.001091	0.000591	0.000039	-0.00064	-0.00075	-0.00341
Z006E0047	-0.00663	-0.00763	-0.00618	-0.00421	-0.00645	-0.00814	-0.00783	-0.00551	-0.0075	-0.00685
Z006E0048	-0.00847	-0.00784	-0.00865	-0.00685	-0.00741	-0.00811	-0.00687	-0.00973	-0.00762	-0.00838
Z006E0049	0.01074	0.008891	0.008808	0.01132	0.01279	0.009281	0.01051	0.008388	0.0124	0.01045
Z006E0050	0.00539	0.00633	0.007616	0.005985	0.004697	0.005702	0.006558	0.00623	0.007182	0.007528
Z006E0051	0.01281	0.01548	0.01304	0.01556	0.01096	0.01436	0.01666	0.0138	0.01116	0.01486
Z006E0052	-0.03256	-0.03042	-0.02775	-0.02631	-0.02906	-0.02682	-0.02858	-0.02754	-0.02737	-0.02675
Z006E0053	0.000636	-0.00177	-0.00103	-0.00577	-0.00127	-0.00151	-0.00427	-0.0037	-0.00399	-0.00344
Z006E0054	-0.02042	-0.01847	-0.0174	-0.01743	-0.01748	-0.01408	-0.01927	-0.01566	-0.01644	-0.01697
Z006E0055	0.01911	0.02182	0.02051	0.02069	0.02137	0.01932	0.02206	0.02099	0.02161	0.02295
Z006E0056	0.02485	0.02849	0.02733	0.0245	0.02782	0.02542	0.02958	0.02887	0.02807	0.02904
Z006E0057	0.02601	0.02691	0.02436	0.02498	0.02632	0.02356	0.02823	0.02441	0.02596	0.02535
Z006E0058	0.005493	0.007841	0.01049	0.005441	0.007552	0.008379	0.01082	0.007911	0.01002	0.009072
Z006E0059	0.01356	0.01317	0.009899	0.01308	0.01431	0.01164	0.01464	0.01177	0.01118	0.01138
Z006E0060	-0.03006	-0.02642	-0.02441	-0.0225	-0.0253	-0.02571	-0.02499	-0.02467	-0.02649	-0.02267
Z006E0061	0.008487	0.008423	0.01275	0.01108	0.01249	0.01062	0.01278	0.008839	0.01197	0.01017
Z006E0062	-0.03142	-0.02535	-0.0275	-0.02645	-0.0245	-0.02665	-0.02756	-0.02549	-0.0259	-0.02323
Z006E0063	-0.03792	-0.03349	-0.03371	-0.0313	-0.03253	-0.03078	-0.03162	-0.03235	-0.03343	-0.03085
Z006E0065	-0.00952	-0.01106	-0.01072	-0.01268	-0.00991	-0.01108	-0.01148	-0.01067	-0.01056	-0.00987
Z006E0066	-0.00409	-0.00945	-0.01127	-0.01037	-0.01067	-0.01073	-0.00936	-0.00819	-0.00923	-0.01103
Z006E0068	-0.02569	-0.01796	-0.02031	-0.02212	-0.02147	-0.02173	-0.02363	-0.01999	-0.02278	-0.02121
Z006E0069	-0.00641	-0.00818	-0.00402	-0.00318	-0.00418	-0.00655	-0.00281	-0.0033	-0.00537	-0.00738
Z006E0070	0.006699	0.01263	0.008675	0.01297	0.01124	0.01114	0.009249	0.01088	0.01071	0.009542
Z006E0071	-0.00894	-0.0069	-0.00586	-0.00423	-0.00319	-0.00421	-0.00398	-0.00454	-0.00377	-0.00248
Z006E0072	0.005125	0.01099	0.008296	0.006524	0.01177	0.009605	0.005061	0.009292	0.008068	0.005968
Z006E0073	-0.01344	-0.01365	-0.01204	-0.00996	-0.01413	-0.00916	-0.00687	-0.01214	-0.0111	-0.01163
Z006E0074	0.03925	0.03184	0.0326	0.03087	0.03416	0.03364	0.0362	0.03603	0.03393	0.03465
Z006E0075	0.01602	0.008959	0.009393	0.009442	0.01285	0.01037	0.0103	0.008663	0.009727	0.009771
Z006E0076	0.003382	0.00447	0.001994	0.00126	0.000465	0.001275	0.006852	0.001661	0.002053	0.003748
Z006E0077	0.002831	0.002144	0.005549	0.000686	0.006066	0.005052	-0.00068	0.003449	0.002233	0.006493
Z006E0078	-0.01666	-0.01017	-0.01507	-0.01447	-0.01102	-0.01304	-0.00962	-0.01239	-0.01226	-0.01258
Z006E0079	0.01942	0.01307	0.009493	0.008252	0.01112	0.01238	0.01441	0.01098	0.01385	0.009331
Z006E0080	0.01681	0.01844	0.01771	0.01853	0.01613	0.01722	0.01874	0.01604	0.01647	0.01873
Z006E0081	0.03819	0.0421	0.04162	0.04122	0.03864	0.03829	0.03775	0.04007	0.03954	0.03869
Z006E0082	-0.00968	-0.00834	-0.00825	-0.00735	-0.01056	-0.009	-0.00763	-0.00952	-0.00625	-0.00794
Z006E0083	-0.01862	-0.01751	-0.02085	-0.02085	-0.024	-0.01947	-0.02231	-0.02001	-0.01915	-0.01906
Z006E0084	0	0	0	0	0	0	0	0	0	0
Z006E0085	-0.00008	0.003985	0.003067	0.005107	0.002206	0.00347	0.0051	0.00208	0.000918	0.004746
Z006E0086	0.004662	0.001375	0.001981	0.003676	-0.00358	0.0017	0.006982	0.000284	0.001492	-0.00011
Z006E0087	0.02332	0.02356	0.02324	0.02076	0.02354	0.02025	0.02318	0.02175	0.02127	0.01827
Z006E0088	-0.0125	-0.00708	-0.00711	-0.0095	-0.01147	-0.01103	-0.00905	-0.00962	-0.00862	-0.00816
Z006E0089	-0.01354	-0.01489	-0.00877	-0.01091	-0.00839	-0.00919	-0.01403	-0.0128	-0.01033	-0.00912
Z006E0090	-0.03051	-0.02937	-0.03023	-0.03329	-0.02855	-0.03104	-0.03246	-0.02961	-0.03058	-0.03196
Z006E0091	0.000343	0.001171	0.00126	0.006687	0.000649	0.001878	0.002138	0.003308	0.002525	0.005102
Z006E0092	0.00134	0.002922	0.004003	0.005132	0.005327	0.003332	0.009656	0.004789	0.003631	0.004154
Z006E0093	-0.00715	-0.00168	-0.00506	-0.00746	-0.00106	-0.00326	-0.00333	-0.00433	-0.00587	-0.00087
Z006E0094	-0.01189	-0.01159	-0.0144	-0.014	-0.01514	-0.01389	-0.01547	-0.01422	-0.01373	-0.00972
Z006E0095	-0.00506	-0.0061	-0.00529	-0.0028	-0.00618	-0.00401	-0.00257	-0.00266	-0.00394	-0.00276
Z006E0096	-0.02519	-0.02433	-0.02186	-0.02335	-0.02484	-0.02313	-0.02099	-0.02428	-0.02211	-0.02095
Z006E0097	0.006976	0.009761	0.008369	0.003994	0.003922	0.007608	0.008056	0.00873	0.00771	0.005158
Z006E0098	0.0095	0.01314	0.01434	0.01466	0.01171	0.01457	0.01623	0.01789	0.01499	0.01344
Z006E0099	0.01284	0.01524	0.01508	0.01624	0.01325	0.01562	0.01273	0.01831	0.01574	0.01392
Z006E0100	-0.00998	-0.00685	-0.00874	-0.01053	-0.00599	-0.00741	-0.00653	-0.0068	-0.00996	-0.0108
Z006E0101	-0.00359	-0.00209	-0.00169	-0.00104	-0.00162	-0.00326	0.000679	-0.00163	-0.00037	-0.00331
Z006E0102	0.009332	0.01258	0.009253	0.008137	0.01235	0.01111	0.009587	0.008748	0.008523	0.008341
Z006E0103	0.02042	0.02062	0.01941	0.02535	0.02417	0.01922	0.0192	0.02281	0.01999	0.02257
Z006E0104	-0.01318	-0.01692	-0.01389	-0.01239	-0.01307	-0.01164	-0.01127	-0.01237	-0.01373	-0.0158
Z006E0105	0.009364	0.008518	0.009367	0.007025	0.009213	0.01029	0.009176	0.0122	0.008402	0.01097
Z006E0106	0.00892	0.001265	0.004546	0.007053	0.002737	0.004622	0.0033	0.006228	0.005741	0.005917
Z006E0107	-0.00249	-0.0067	-0.00389	-0.00246	-0.00896	-0.00878	-0.00733	-0.00835	-0.00629	-0.00847
Z006E0108	-0.02059	-0.01373	-0.01429	-0.01857	-0.01714	-0.0138	-0.01722	-0.01711	-0.0149	-0.01475
Z006E0109	-0.03941	-0.03955	-0.04087	-0.04022	-0.04237	-0.04086	-0.03901	-0.04282	-0.04299	-0.04318
Z006E0110	0.02291	0.02142	0.02041	0.02135	0.02384	0.02165	0.01819	0.01916	0.02204	0.01742
Z006E0111	0.01617	0.009936	0.009339	0.0116	0.01002	0.009599	0.01294	0.009266	0.008996	0.01025
Z006E0112	0.03116	0.02478	0.02503	0.02665	0.02614	0.02357	0.02542	0.02343	0.02455	0.0248
Z006E0113	-0.00223	0.002902	0.00032	0.000591	0.000149	0.001411	0.000812	0.002381	0.001136	0.002023
Z006E0114	0.02486	0.02667	0.02369	0.02379	0.02691	0.02356	0.02147	0.02378	0.02415	0.02292
Z006E0115	-0.00067	0.001661	0.002332	0.004197	0.003892	0.002384	-0.00124	0.002674	-0.00022	-0.00002
Z006E0116	-0.00393	-0.00093	0.002433	0.00095	0.004295	0.000385	0.001503	0.001361	0.00184	0.002387
Z006E0117	-0.0036	-0.00428	-0.00683	-0.0018	-0.00153	-0.00753	-0.00982	-0.00521	-0.00377	-0.00746
Z006E0118	0.01028	0.01026	0.01036	0.01129	0.01011	0.01024	0.008186	0.009151	0.008396	0.007857
Z006E0119	-0.0328	-0.031	-0.03152	-0.03031	-0.02864	-0.02981	-0.03049	-0.03124	-0.03074	-0.03153
Z006E0120	0.02721	0.02754	0.02665	0.02592	0.02678	0.02605	0.02298	0.02457	0.02542	0.02457
Z006E0121	-0.01124	-0.0103	-0.01037	-0.01042	-0.00952	-0.00911	-0.00895	-0.00961	-0.01002	-0.00766
Z006E0122	0.01165	0.01011	0.009067	0.01194	0.01271	0.008575	0.006558	0.01102	0.008977	0.01112
Z006E0123	-0.01637	-0.0152	-0.01244	-0.01496	-0.0105	-0.01351	-0.01792	-0.01356	-0.01351	-0.01045
Z006E0124	-0.03036	-0.03007	-0.0332	-0.03292	-0.0335	-0.03091	-0.03415	-0.03337	-0.03325	-0.03132
Z006E0125	-0.03278	-0.03237	-0.03554	-0.03687	-0.03923	-0.03485	-0.03303	-0.03277	-0.03374	-0.03425
Z006E0126	-0.024	-0.02018	-0.02071	-0.02141	-0.01837	-0.01819	-0.02159	-0.02074	-0.01988	-0.01976
Z006E0128	0.02052	0.01482	0.0158	0.01422	0.02073	0.01458	0.013	0.01551	0.01583	0.01381
Z006E0129	0.005916	0.004572	0.006826	0.00866	0.003778	0.007374	0.005655	0.004757	0.006476	0.004487
Z006E0133	-0.01627	-0.01356	-0.01633	-0.00821	-0.01348	-0.01341	-0.0167	-0.01373	-0.01447	-0.01482
Z006E0134	0.004958	0.00088	0.001338	-0.00152	0.000836	0.000992	-0.00217	0.000777	0.001651	0.003471
Z006E0135	0.01418	0.008532	0.008786	0.01148	0.01113	0.009135	0.01369	0.008929	0.009237	0.0113
Z006E0136	0.005159	0.009137	0.006461	0.01041	0.006782	0.007957	0.007232	0.008002	0.007725	0.008399
Z006E0137	-0.0017	-0.00167	0.00101	-0.00004	0.002751	-0.00162	-0.00323	-0.00196	0.000401	-0.00092
Z006E0138	-0.0089	-0.00377	-0.00314	-0.00509	-0.0055	-0.00583	-0.00419	-0.0048	-0.00418	-0.00687
Z006E0139	0.04904	0.05144	0.04864	0.04824	0.04952	0.04839	0.04865	0.0489	0.04853	0.04616
Z006E0140	-0.01355	-0.01681	-0.01547	-0.01552	-0.01719	-0.01627	-0.01613	-0.0169	-0.01496	-0.01816
Z006E0141	0.03602	0.03364	0.02923	0.03067	0.02727	0.03019	0.03358	0.02909	0.03043	0.02789
Z006E0142	0.00814	0.009437	0.009665	0.01167	0.00847	0.00813	0.009173	0.006672	0.007628	0.008134
Z006E0143	-0.01491	-0.01211	-0.01234	-0.0114	-0.01356	-0.01043	-0.01235	-0.01101	-0.01215	-0.01252
Z006E0144	-0.00189	-0.00227	0.000778	-0.00419	0.003196	-0.00004	-0.00105	0.000789	-0.0024	-0.00171
Z006E0145	0.002397	-0.00017	0.001542	0.00153	-0.00148	0.001376	0.000753	-0.00041	0.002248	0.002737
Z006E0146	0.02369	0.01641	0.01627	0.01711	0.01868	0.01653	0.01619	0.01565	0.01633	0.01563
Z006E0147	0.01112	0.01753	0.01538	0.01611	0.01743	0.01438	0.01432	0.0148	0.01408	0.01557
Z006E0148	0.02364	0.0296	0.02755	0.03147	0.03262	0.02798	0.02491	0.03001	0.02942	0.02994
Z006E0149	-0.00897	-0.0108	-0.00903	-0.00498	-0.01009	-0.007	-0.01121	-0.00953	-0.00893	-0.00735
Z006E0150	0.01103	0.01638	0.01514	0.01292	0.01159	0.0134	0.01283	0.01352	0.01676	0.01638
Z006E0151	-0.02815	-0.02749	-0.02436	-0.03005	-0.02101	-0.02461	-0.0204	-0.02586	-0.02358	-0.02543
Z006E0152	-0.00896	-0.00596	-0.00388	-0.00386	-0.00819	-0.00465	-0.00236	-0.00476	-0.00907	-0.00347
Z006E0153	-0.01413	-0.00819	-0.00953	-0.011	-0.01147	-0.00825	-0.00632	-0.01027	-0.01059	-0.00751
Z006E0154	-0.02547	-0.01934	-0.01761	-0.02056	-0.01678	-0.01948	-0.01824	-0.01923	-0.01792	-0.01759
Z006E0155	0.01712	0.01729	0.01716	0.01585	0.01732	0.01539	0.01917	0.01551	0.01693	0.01894
Z006E0156	-0.00885	-0.00761	-0.00979	-0.00882	-0.01077	-0.00598	-0.00641	-0.00672	-0.00816	-0.00893
Z006E0157	0.002487	0.004679	0.007239	0.005973	0.009572	0.008834	0.01008	0.006972	0.006345	0.008486
Z006E0158	-0.00264	-0.00579	-0.00284	-0.00051	-0.0027	-0.00439	-0.00434	-0.00486	-0.00429	-0.00299
Z006E0159	0.02098	0.01437	0.0175	0.01528	0.01672	0.01633	0.01501	0.01638	0.01764	0.01863
Z006E0160	0.01746	0.01687	0.02085	0.01667	0.01783	0.01775	0.0194	0.01967	0.0193	0.01985
Z006E0161	0.000029	-0.00207	-0.00375	-0.00115	-0.00158	-0.00289	0.000462	-0.00326	-0.00211	-0.00381
Z006E0162	0.002621	0.003068	0.000491	-0.00164	0.000667	0.000322	0.001871	0.001171	-0.0012	0.002077
Z006E0163	-0.00123	-0.00109	-0.00103	-0.00244	0.00013	-0.00207	0.002014	-0.00371	-0.00183	-0.00173
Z006E0164	-0.00896	-0.00734	-0.01201	-0.00756	-0.00924	-0.00888	-0.00866	-0.011	-0.01031	-0.00768
Z006E0165	0.001089	-0.00125	-0.00102	-0.00074	-0.00245	-0.00262	-0.00251	-0.00243	-0.0013	-0.00217
Z006E0166	0.006634	0.007888	0.00766	0.009972	0.007693	0.009826	0.01475	0.008754	0.00963	0.008295
Z006E0167	-0.00989	-0.0078	-0.00693	-0.00378	-0.00732	-0.00585	-0.00489	-0.00582	-0.00389	-0.00496
Z006E0168	0.00428	0.002117	0.005677	0.002958	0.006238	0.005704	0.007508	0.005353	0.003697	0.004002
Z006E0169	-0.00402	-0.00246	-0.00341	-0.00684	-0.00283	-0.00328	-0.00758	-0.00372	-0.00426	-0.00259
Z006E0170	-0.00684	-0.01026	-0.00843	-0.00984	-0.00953	-0.00835	-0.00882	-0.00677	-0.00642	-0.00656
Z006E0171	0.007294	0.004618	0.003439	0.003987	0.002236	0.00545	0.01019	0.005689	0.00576	0.004356
Z006E0172	-0.01555	-0.01564	-0.01668	-0.01443	-0.01987	-0.0165	-0.01886	-0.01498	-0.01615	-0.0176
Z006E0173	0.03069	0.02849	0.02945	0.03124	0.03284	0.02834	0.03292	0.03086	0.03109	0.03181
Z006E0174	0.02751	0.02567	0.02451	0.02656	0.02655	0.02528	0.02597	0.02353	0.0274	0.02471
Z006E0175	0.03516	0.03769	0.03612	0.03257	0.03264	0.03186	0.0343	0.03465	0.03342	0.03569
Z006E0176	0.002961	-0.00038	0.0015	0.003274	-0.0028	-0.00042	-0.00176	0.000107	0.001708	0.00267
Z006E0177	-0.02924	-0.02398	-0.0286	-0.02898	-0.02813	-0.02532	-0.0305	-0.0281	-0.02726	-0.02741
Z006E0178	0.003829	0.001496	0.002993	0.001408	0.004197	0.004002	-0.00007	0.001025	0.003402	0.002966
Z006E0179	0.01402	0.01496	0.012	0.01178	0.01213	0.0123	0.01269	0.01266	0.01066	0.01118
Z006E0180	-0.03456	-0.03307	-0.03329	-0.03358	-0.03394	-0.03236	-0.03286	-0.03313	-0.03113	-0.03327
Z006E0181	-0.01726	-0.01325	-0.0151	-0.0132	-0.01508	-0.01515	-0.01556	-0.01562	-0.01645	-0.01659
Z006E0182	0.00053	-0.00021	-0.00223	-0.00242	-0.00102	-0.00143	-0.00277	-0.00034	0.00089	0.000051
Z006E0183	-0.00697	-0.00254	-0.0026	-0.00598	-0.00364	-0.00489	-0.00357	-0.00361	-0.00472	-0.00382
Z006E0184	0.002122	-0.00365	0.000401	-0.00000169	-0.0029	-0.00266	-0.00119	-0.00011	-0.00134	-0.00319
Z006E0185	-0.02417	-0.02186	-0.02218	-0.02492	-0.02377	-0.02485	-0.02158	-0.02268	-0.02281	-0.02334
Z006E0186	0.002923	-0.00399	-0.00366	-0.00488	-0.00097	-0.00211	-0.00431	-0.00044	-0.00219	-0.00093
Z006E0187	0.02769	0.02702	0.0223	0.0237	0.02604	0.02286	0.02536	0.02415	0.02284	0.02118
Z006E0188	0.03725	0.03735	0.03524	0.03267	0.03388	0.03555	0.03445	0.03688	0.03944	0.03631
Z006E0190	0.01774	0.01845	0.01901	0.01312	0.02047	0.01506	0.01595	0.01618	0.01813	0.01652
Z006E0191	-0.07542	-0.06955	-0.07068	-0.07113	-0.07221	-0.06868	-0.06807	-0.07223	-0.07014	-0.07025
Z006E0192	0.005087	0.001419	0.001284	0.0047	0.000942	0.002106	0.004763	0.002134	0.003211	0.003524
Z006E0193	0.03057	0.02928	0.02448	0.026	0.02545	0.0276	0.02523	0.02665	0.02513	0.02797
Z006E0194	0.02097	0.02586	0.02697	0.02398	0.02283	0.02537	0.02288	0.02645	0.02926	0.02325
Z006E0195	0.00584	0.002715	0.007727	0.00464	0.004535	0.006318	0.006511	0.005475	0.005169	0.003857
Z006E0196	-0.01062	-0.01326	-0.0122	-0.01511	-0.01294	-0.01191	-0.01145	-0.01144	-0.01187	-0.01122
Z006E0197	0.01597	0.02168	0.01956	0.01986	0.01963	0.02194	0.0234	0.02181	0.02194	0.02025
Z006E0198	-0.0156	-0.00892	-0.01164	-0.0126	-0.01007	-0.01331	-0.01331	-0.01149	-0.01316	-0.01132
Z006E0199	-0.02878	-0.03808	-0.03146	-0.03223	-0.03287	-0.03046	-0.03158	-0.03133	-0.02978	-0.03095
Z006E0200	0.006304	0.0112	0.009086	0.009741	0.005508	0.009445	0.008191	0.007984	0.00876	0.01044
Z007E0001	-0.07837	-0.1066	-0.1327	-0.04019	-0.02812	-0.02128	-0.09922	-0.01619	-0.09116	-0.07869
Z007E0002	0.252	0.1815	0.2107	0.1545	0.2114	0.1825	0.1965	0.1018	0.1576	0.1681
Z007E0003	0.09388	0.08917	0.1312	0.1079	0.1648	0.1225	0.1144	0.1013	0.09902	0.1092
Z007E0004	0.1491	0.2131	0.1425	0.1575	0.1388	0.2024	0.1592	0.208	0.1902	0.242
Z007E0005	-0.06407	-0.01895	-0.04491	-0.0502	-0.00958	-0.0665	-0.04024	-0.01429	-0.00604	-0.01871
Z007E0007	0.1185	0.1931	0.1501	0.1137	0.1034	0.1521	0.09046	0.154	0.2179	0.1637
Z007E0008	-0.00852	0.005959	-0.01156	0.03091	0.03309	0.02816	0.02004	0.06027	0.03872	0.04815
Z007E0009	-0.06612	-0.02099	-0.02654	-0.05583	-0.06375	-0.03979	-0.06861	-0.08631	-0.05955	-0.0464
Z007E0010	-0.05336	-0.09682	-0.04117	-0.03871	-0.05266	-0.02274	-0.05417	-0.08454	-0.04129	-0.03722
Z007E0011	0.07872	0.05386	0.01455	0.02415	0.01102	-0.00282	0.03126	0.01445	0.01718	0.05352
Z007E0012	0.01424	0.06797	-0.0763	0.01267	0.01462	-0.00598	-0.02268	0.03205	-0.04793	0.01141
Z007E0013	-0.01304	-0.08362	-0.06506	-0.02954	-0.06468	-0.0442	-0.09597	-0.00562	-0.03344	-0.04769
Z007E0014	0.3022	0.3169	0.2207	0.2688	0.2481	0.2725	0.227	0.237	0.2656	0.2215
Z007E0015	0.1023	0.1174	0.08812	0.1419	0.1417	0.1562	0.1279	0.1921	0.1451	0.147
Z007E0016	-0.1605	-0.1697	-0.1982	-0.1404	-0.1702	-0.1606	-0.1281	-0.1034	-0.1191	-0.1376
Z007E0017	-0.00183	-0.02412	0.01512	0.02725	-0.00059	0.01954	0.05764	0.0112	0.004644	0.03098
Z007E0019	-0.05137	-0.1482	-0.03072	-0.06734	0.006941	-0.08118	-0.1485	-0.08357	-0.127	-0.08032
Z007E0020	-0.00543	-0.05569	-0.03677	-0.01973	-0.05273	-0.02002	-0.02093	0.03838	-0.01662	-0.03987
Z007E0021	0.18	0.2246	0.1591	0.1915	0.1802	0.1681	0.2566	0.1995	0.1737	0.1931
Z007E0022	-0.05367	-0.1313	-0.1165	-0.08999	-0.05942	-0.06726	-0.04156	-0.08332	-0.05392	-0.03004
Z007E0023	-0.08984	-0.1193	-0.2128	-0.09368	-0.08129	-0.07116	-0.09093	-0.05181	-0.07461	-0.09229
Z007E0024	0.1319	0.1307	0.03915	0.1411	0.1428	0.09706	0.06476	0.1058	0.1042	0.111
Z007E0025	-0.2482	-0.3066	-0.2429	-0.2195	-0.2794	-0.2594	-0.2472	-0.2764	-0.2069	-0.2105
Z007E0026	-0.2144	-0.2594	-0.2324	-0.1702	-0.143	-0.1719	-0.1722	-0.1905	-0.1842	-0.1463
Z007E0027	-0.1225	-0.1469	-0.06183	-0.1182	-0.1517	-0.1368	-0.09356	-0.127	-0.05281	-0.1413
Z007E0029	0.01817	0.002687	-0.0788	-0.0245	-0.01174	-0.02009	-0.07383	-0.06637	0.01381	-0.00414
Z007E0030	0.1536	0.08966	0.0333	0.07842	0.1278	0.04607	0.08104	0.125	0.08535	0.08838
Z007E0031	-0.1215	-0.02189	-0.04838	-0.06327	-0.04682	-0.03954	-0.04108	-0.02465	-0.07763	-0.09167
Z007E0032	0.1864	0.1409	0.1084	0.1485	0.2075	0.1249	0.123	0.2297	0.1484	0.1439
Z007E0033	0.03418	-0.00406	0.009308	0.05409	0.05074	0.0702	-0.00747	0.04112	0.02165	0.05159
Z007E0034	-0.04269	-0.00741	-0.05911	0.01696	-0.0019	-0.01312	0.007266	-0.0131	0.001885	-0.0123
Z007E0036	-0.06803	-0.1233	-0.01389	-0.08704	-0.1005	-0.03803	-0.1202	-0.1174	-0.0783	-0.07345
Z007E0037	-0.00145	-0.08129	-0.02291	-0.07906	-0.06546	-0.05098	-0.08934	-0.00382	-0.04563	-0.0837
Z007E0038	0.04369	-0.0214	-0.02042	0.009353	-0.06462	-0.03813	-0.02388	-0.00098	-0.07908	-0.01903
Z007E0039	0.2067	0.2445	0.1387	0.2509	0.1873	0.1904	0.2032	0.1858	0.1858	0.1952
Z007E0040	-0.07234	0.03263	-0.01011	-0.05499	-0.00371	-0.05373	-0.04814	-0.05556	-0.01614	-0.0502
Z007E0041	-0.1582	-0.1186	-0.05904	-0.07519	-0.1345	-0.08354	-0.09621	-0.1118	-0.1402	-0.09932
Z007E0042	-0.07543	-0.1483	-0.09811	-0.1121	-0.1819	-0.08887	-0.09835	-0.06819	-0.06059	-0.109
Z007E0043	0.122	-0.00945	-0.00492	0.04579	0.02736	0.06061	0.1009	-0.0152	0.005319	0.03879
Z007E0044	0.1674	0.04583	0.1246	0.1001	0.1153	0.06155	0.1146	0.01231	0.06851	0.1036
Z007E0045	-0.1015	-0.07727	-0.1042	-0.1038	-0.08554	-0.09409	-0.09184	-0.1651	-0.04685	-0.1092
Z007E0046	-0.185	-0.1051	-0.1027	-0.1268	-0.1147	-0.1353	-0.1343	-0.09291	-0.1178	-0.1309
Z007E0047	-0.01485	0.04202	0.02097	0.03857	0.08199	0.0605	0.06483	0.06717	0.05088	0.05378
Z007E0048	0.0607	-0.02502	-0.03213	0.03746	0.03558	0.02144	0.1002	-0.00678	0.03053	0.03871
Z007E0049	0.08645	0.03747	0.05812	0.06946	0.14	0.1241	0.09122	0.06244	0.1352	0.0493
Z007E0050	-0.1687	-0.09215	-0.05552	-0.08893	-0.07228	-0.1151	-0.0939	-0.09594	-0.13	-0.07252
Z007E0051	0.241	0.2887	0.349	0.206	0.2416	0.2258	0.244	0.2725	0.2105	0.1999
Z007E0052	-0.02853	0.002112	0.05839	0.03738	0.01053	0.01815	0.01365	0.103	0.01069	0.0395
Z007E0053	-0.1345	-0.07836	-0.02985	-0.06782	-0.08756	-0.03423	-0.07802	-0.0477	-0.07191	-0.06038
Z007E0054	0.08254	0.05554	0.02807	0.06513	0.07224	0.06821	0.1198	0.03844	0.05278	0.0871
Z007E0055	0.01305	0.005678	0.0342	0.02676	0.05385	-0.00384	0.04824	0.01383	0.03152	0.03527
Z007E0056	0.02125	-0.05317	0.01181	-0.01867	-0.02073	-0.04458	-0.03935	-0.02356	-0.01764	-0.04657
Z007E0058	0.05381	-0.06239	0.08598	0.02373	-0.04982	0.009385	0.01088	0.05589	0.06426	0.0184
Z007E0059	0.07366	0.1168	0.03095	0.06152	0.04275	0.04636	0.06061	0.09988	0.1121	0.02267
Z007E0060	-0.01196	-0.09714	0.003885	-0.01385	-0.0499	0.006432	-0.0365	0.01018	-0.06489	-0.00909
Z007E0061	-0.1251	-0.1326	-0.05265	-0.04442	-0.01652	-0.0099	-0.02806	-0.1082	-0.04374	-0.06902
Z007E0062	0.08089	0.04677	0.09505	0.1052	0.05693	0.06059	0.09967	0.1211	0.08655	0.08321
Z007E0063	0.04046	0.1188	0.1066	0.04057	0.03283	0.04956	0.04172	-0.02125	0.0556	0.0615
Z007E0064	0.2317	0.2532	0.3259	0.1905	0.1808	0.2173	0.238	0.1853	0.1503	0.1749
Z007E0065	0.2832	0.2722	0.3155	0.2287	0.2283	0.2672	0.3412	0.3033	0.223	0.2445
Z007E0066	-0.07623	-0.03139	0.04174	-0.05958	0.003458	-0.06888	-0.0387	-0.06411	0.0179	-0.0493
Z007E0067	-0.101	-0.07189	-0.02474	-0.07363	-0.1033	-0.08378	-0.07295	-0.1454	-0.06363	-0.0896
Z007E0068	-0.05529	0.01754	-0.03068	-0.04289	-0.08709	-0.05904	-0.06177	-0.05952	-0.01956	-0.02687
Z007E0069	0.2501	0.2689	0.2562	0.2447	0.2028	0.1953	0.2094	0.2925	0.2545	0.309
Z007E0070	0.1439	0.1776	0.124	0.1472	0.09677	0.1299	0.1674	0.1372	0.1102	0.1307
Z007E0071	-0.05733	-0.00987	-0.02243	-0.03555	-0.07671	-0.04539	-0.0161	0.006484	-0.02828	-0.0468
Z007E0072	0.07416	0.09948	-0.0062	0.03035	0.1116	0.09704	0.08298	0.01571	0.0349	0.05958
Z007E0073	0.3223	0.2383	0.2312	0.2318	0.2787	0.2563	0.2387	0.2194	0.2421	0.2584
Z007E0074	-0.07452	-0.077	-0.0926	-0.02605	-0.02267	-0.05986	-0.06586	-0.02879	-0.07245	-0.07234
Z007E0075	-0.168	-0.2443	-0.3304	-0.2255	-0.1622	-0.2014	-0.2766	-0.1678	-0.1807	-0.2663
Z007E0076	-0.1242	-0.06669	-0.1632	-0.1206	-0.155	-0.1167	-0.1168	-0.05871	-0.1202	-0.1278
Z007E0077	0.2838	0.2025	0.2898	0.2351	0.25	0.2347	0.2026	0.2487	0.2238	0.2007
Z007E0078	-0.1004	-0.09259	-0.05934	-0.05829	-0.0722	-0.03393	-0.01033	-0.03239	-0.07337	-0.05887
Z007E0079	-0.00949	-0.02406	0.03444	-0.0161	0.06793	-0.00515	-0.01427	0.03195	-0.04499	0.03095
Z007E0080	-0.1881	-0.1116	-0.1318	-0.1259	-0.133	-0.1557	-0.1403	-0.1116	-0.1827	-0.1508
Z007E0081	-0.01909	0.01773	0.0619	-0.00976	-0.06103	-0.04378	-0.01719	-0.03533	0.000263	-0.02603
Z007E0082	-0.04114	-0.09364	0.06014	-0.03258	-0.08434	-0.02486	-0.04897	-0.01795	-0.03205	0.01166
Z007E0083	0.005165	-0.04961	0.02759	-0.02342	-0.01758	-0.02284	-0.03708	0.006784	0.002267	-0.04116
Z007E0084	-0.04844	-0.04127	-0.06139	-0.00858	-0.0652	-0.00973	-0.08021	-0.05367	-0.06103	-0.02695
Z007E0085	-0.08374	-0.07233	-0.09335	-0.07495	-0.09383	-0.118	-0.1004	-0.1458	-0.1169	-0.1184
Z007E0086	0.07389	0.05848	0.01444	0.07812	0.1122	0.1435	0.1063	0.05995	0.1115	0.06483
Z007E0087	-0.1376	-0.13	-0.04785	-0.1426	-0.08638	-0.1431	-0.1196	-0.1211	-0.1015	-0.1381
Z007E0088	-0.2024	-0.1827	-0.1635	-0.2197	-0.1467	-0.194	-0.2119	-0.1749	-0.2221	-0.1946
Z007E0089	0.02848	0.03835	-0.04514	-0.02241	-0.01276	0.007728	-0.02673	0.01299	-0.03823	0.0138
Z007E0090	-0.01215	-0.01077	0.1076	0.01507	-0.00958	0.07283	0.0334	0.06056	0.04597	0.03112
Z007E0091	-0.1736	-0.1888	-0.08768	-0.1003	-0.1324	-0.1571	-0.1301	-0.1581	-0.1579	-0.1277
Z007E0092	-0.1978	-0.153	-0.2756	-0.05897	-0.1741	-0.1113	-0.04889	-0.1407	-0.1241	-0.08735
Z007E0093	-0.1707	-0.1413	-0.1772	-0.1836	-0.1545	-0.155	-0.1696	-0.1962	-0.15	-0.1512
Z007E0094	0.2304	0.1317	0.1472	0.1316	0.1943	0.1668	0.1562	0.1329	0.1459	0.1838
Z007E0095	-0.04787	-0.00043	0.01007	0.00189	-0.07565	-0.03415	-0.06129	-0.06295	-0.0769	-0.09558
Z007E0096	-0.09804	-0.05473	-0.1177	-0.078	-0.08838	-0.08417	-0.04012	-0.04284	-0.06766	-0.06996
Z007E0097	-0.02737	-0.1089	-0.07397	-0.05697	-0.09782	-0.07986	-0.07468	-0.1129	-0.01503	-0.05196
Z007E0098	0.04196	-0.04512	0.05855	0.05636	0.06175	0.037	-0.00382	0.008071	0.06129	0.06014
Z007E0099	-0.1694	-0.09367	-0.1849	-0.176	-0.1782	-0.1387	-0.1452	-0.1915	-0.08698	-0.1581
Z007E0100	0.003797	0.00966	-0.04148	0.0444	0.06497	0.03579	0.0845	0.06494	0.01565	0.04295
Z007E0101	0.08164	0.09225	0.07901	0.1038	0.06786	0.05629	0.08108	0.08975	0.0917	0.0827
Z007E0102	0.04408	0.075	0.03567	0.05634	0.1021	0.0218	0.05497	0.1198	0.06607	0.04464
Z007E0103	-0.1671	-0.2165	-0.136	-0.2042	-0.1882	-0.2076	-0.1711	-0.1764	-0.2007	-0.1571
Z007E0104	-0.08031	-0.1313	-0.09179	-0.1034	-0.1077	-0.1019	-0.1061	-0.1217	-0.1135	-0.1091
Z007E0105	0.1342	0.1371	0.1871	0.1043	0.1827	0.09747	0.1906	0.113	0.03651	0.127
Z007E0106	-0.1062	-0.02493	-0.1055	-0.08621	-0.07998	-0.08999	-0.07896	-0.0807	-0.06453	-0.08193
Z007E0107	-0.1893	-0.09889	-0.1457	-0.0787	-0.1247	-0.08207	-0.09905	-0.0957	-0.05367	-0.116
Z007E0108	0.1342	0.1357	0.2006	0.1363	0.1898	0.1363	0.1414	0.09144	0.125	0.1146
Z007E0109	-0.1822	-0.0877	-0.1453	-0.1357	-0.09835	-0.1043	-0.1308	-0.1054	-0.1559	-0.1472
Z007E0110	0.1075	0.1453	0.1709	0.09135	0.08734	0.07917	0.1759	0.07675	0.1613	0.1153
Z007E0111	0.09732	0.1421	0.1965	0.1284	0.1448	0.09985	0.1609	0.2321	0.2025	0.1237
Z007E0112	-0.01988	0.003317	0.03887	-0.03605	-0.05296	0.006624	-0.01047	-0.0369	-0.03552	-0.01808
Z007E0114	-0.0585	-0.07422	-0.03439	-0.00237	-0.05394	-0.00794	-0.01175	-0.00513	-0.03129	-0.06504
Z007E0115	0.004215	-0.08281	-0.04619	-0.04537	-0.0639	0.004542	-0.06696	0.01058	0.00427	-0.01232
Z007E0116	0.1545	0.1351	0.1281	0.1401	0.1458	0.122	0.1716	0.2193	0.1816	0.1956
Z007E0117	0.02921	-0.02849	-0.00241	0.001204	0.05938	-0.02775	-0.00139	-0.02734	0.0183	-0.00228
Z007E0118	0.1449	0.113	0.04572	0.1004	0.07427	0.1197	0.1505	0.105	0.1007	0.07412
Z007E0119	-0.1506	-0.1047	-0.1059	-0.1576	-0.1975	-0.1769	-0.1898	-0.1284	-0.1777	-0.1613
Z007E0120	-0.3149	-0.1502	-0.1357	-0.1746	-0.1034	-0.1803	-0.1833	-0.1614	-0.1599	-0.1732
Z007E0121	0.08627	0.1168	0.1507	0.05205	0.02823	0.02026	0.02514	0.01019	0.03652	0.06526
Z007E0122	0.2379	0.1556	0.2868	0.2303	0.1698	0.1861	0.1906	0.1595	0.2744	0.1959
Z007E0123	-0.03222	0.04856	-0.06676	-0.04391	-0.05307	-0.04319	-0.07057	-0.05871	-0.02811	-0.03478
Z007E0124	-0.1339	-0.1561	-0.191	-0.1892	-0.1986	-0.1484	-0.1467	-0.1163	-0.1833	-0.1662
Z007E0125	-0.03279	0.06276	0.06798	0.006652	0.07234	0.02599	-0.03002	-0.00157	-0.0143	0.01584
Z007E0126	0.08742	0.02938	0.03851	0.09089	0.08785	0.1101	0.09921	0.03883	0.08969	0.1156
Z007E0127	0.204	0.1323	0.1844	0.1429	0.1227	0.1536	0.1692	0.1741	0.142	0.1336
Z007E0128	-0.248	-0.2205	-0.2115	-0.1704	-0.185	-0.203	-0.1493	-0.1487	-0.1812	-0.2273
Z007E0129	-0.09031	-0.06086	-0.09506	-0.05495	-0.07061	-0.04489	-0.02578	-0.05592	-0.06506	-0.04204
Z007E0130	0.1156	0.06712	0.1317	0.1217	0.1627	0.1355	0.1244	0.09897	0.1275	0.09896
Z007E0131	-0.01861	0.03749	0.01359	-0.03233	-0.00927	0.006889	-0.05654	-0.03768	-0.01976	-0.00228
Z007E0132	-0.1708	-0.06272	-0.151	-0.1499	-0.1293	-0.1414	-0.1817	-0.1007	-0.1223	-0.1433
Z007E0133	0.08451	0.08054	0.07183	0.07815	0.08341	0.05987	0.08075	0.07061	0.06444	0.04731
Z007E0134	0.09113	0.05613	-0.01028	0.01817	-0.02234	0.05452	0.02379	0.01021	0.01947	0.002261
Z007E0135	-0.2482	-0.2464	-0.2498	-0.1624	-0.1483	-0.1227	-0.1684	-0.1196	-0.2002	-0.1669
Z007E0136	-0.00576	0.06467	-0.00152	0.01802	0.08134	0.03379	0.03265	0.009019	-0.00086	0.02483
Z007E0137	0.3905	0.4163	0.4194	0.4178	0.4545	0.3889	0.4111	0.3516	0.3784	0.3959
Z007E0138	0.04999	0.007626	0.04165	0.0332	-0.03068	-0.02437	0.02563	0.03189	-0.01811	-0.00387
Z007E0139	-0.03252	-0.08283	0.0497	-0.01473	-0.07055	-0.05365	-0.02131	0.03054	-0.03395	-0.01652
Z007E0140	0.1071	0.05032	0.1486	0.1324	0.1021	0.1264	0.1271	0.1516	0.1395	0.1269
Z007E0141	-0.01402	-0.00342	0.06705	0.003363	0.09065	0.06567	0.02989	-0.04606	-0.02124	0.0417
Z007E0142	-0.01656	-0.01697	0.07	-0.00764	0.005144	0.01084	-0.00946	0.02734	0.01104	0.033
Z007E0143	0.02321	0.01311	0.1034	0.001598	0.01195	0.0589	0.02804	0.002299	0.01834	0.03643
Z007E0144	0.1629	0.1705	0.1161	0.1581	0.1131	0.1378	0.1413	0.1491	0.1031	0.1292
Z007E0145	0.005078	-0.03764	0.009086	-0.0404	-0.06023	0.003833	-0.0257	0.02834	-0.0211	-0.04295
Z007E0146	-0.1175	-0.1542	-0.1387	-0.1081	-0.05455	-0.1131	-0.0621	-0.1199	-0.09249	-0.08789
Z007E0147	0.245	0.3025	0.239	0.2031	0.2386	0.1891	0.2143	0.2266	0.2222	0.176
Z007E0148	-0.05751	-0.09288	-0.05744	-0.08884	-0.05588	-0.07873	-0.1074	-0.03358	-0.1107	-0.07193
Z007E0149	0.1044	0.1214	-0.00249	0.03948	0.08253	0.0833	0.07323	0.0696	0.0881	0.08043
Z007E0150	-0.1279	-0.09826	-0.1479	-0.124	-0.1388	-0.1412	-0.1367	-0.181	-0.1699	-0.1188
Z007E0151	0.195	0.2613	0.2266	0.1842	0.2487	0.2188	0.2052	0.2247	0.2447	0.2149
Z007E0152	-0.116	-0.1001	-0.09455	-0.1069	-0.01765	-0.1339	-0.0645	-0.07291	-0.08072	-0.09268
Z007E0153	-0.06242	-0.1106	-0.1554	-0.07823	-0.08342	-0.08727	-0.1558	-0.09673	-0.1111	-0.04632
Z007E0154	-0.07951	-0.1302	-0.06708	-0.08937	-0.06239	-0.1295	-0.09449	-0.1071	-0.05166	-0.07157
Z007E0155	0.05506	0.03649	-0.02558	-0.02295	0.0114	-0.01043	0.01813	-0.02522	-0.00972	-0.00772
Z007E0156	0.2457	0.2319	0.2094	0.2429	0.2618	0.2776	0.2428	0.22	0.2816	0.2496
Z007E0157	0.1028	0.06184	0.08486	0.0862	0.04912	0.08499	0.005324	0.07486	0.102	0.06907
Z007E0158	-0.1185	-0.03977	-0.1055	-0.0894	-0.1365	-0.1022	-0.09436	-0.1149	-0.1614	-0.1073
Z007E0159	-0.07093	-0.06397	-0.06841	-0.03739	0.01758	-0.05589	0.02873	-0.015	-0.01265	-0.05194
Z007E0160	0.1252	0.1269	0.1405	0.07368	0.08785	0.09111	0.09723	0.07573	0.07439	0.09864
Z007E0161	-0.01646	-0.069	-0.06293	-0.03628	-0.03553	-0.05381	0.03377	0.005117	-0.01679	0.01454
Z007E0162	0.09981	0.1641	0.1936	0.133	0.168	0.1373	0.07627	0.1016	0.169	0.1043
Z007E0163	0.284	0.2381	0.2553	0.2475	0.2999	0.2016	0.2434	0.2638	0.1888	0.269
Z007E0164	0.02475	-0.0036	-0.03596	0.03761	-0.028	-0.03211	-0.00575	-0.01704	0.02431	0.006614
Z007E0165	0.06726	0.1047	0.04576	0.06316	0.09533	0.05598	0.04364	0.08621	0.02701	0.04195
Z007E0166	0.1328	0.1054	0.1585	0.09938	0.03427	0.07544	0.06973	0.08265	0.04983	0.07349
Z007E0167	0.04161	-0.01018	-0.03691	-0.02325	-0.03568	-0.0114	-0.02505	-0.04767	0.009446	-0.00513
Z007E0168	0.133	0.0815	0.04024	0.077	0.1196	0.02501	0.04933	0.0276	0.07443	0.03397
Z007E0169	-0.1885	-0.0877	-0.1879	-0.1341	-0.1467	-0.1749	-0.1397	-0.2155	-0.2063	-0.1507
Z007E0170	-0.3797	-0.2617	-0.1905	-0.2562	-0.1976	-0.2567	-0.2564	-0.2693	-0.2032	-0.2267
Z007E0171	0.08194	0.07473	-0.02906	0.02999	0.01164	0.008453	0.02939	0.05019	0.01662	0.05845
Z007E0172	-0.1075	-0.06019	-0.1094	-0.04665	-0.1283	-0.0982	-0.05139	-0.09349	-0.1172	-0.09102
Z007E0173	-0.1478	-0.1166	-0.1207	-0.1108	-0.1868	-0.08155	-0.1168	-0.06919	-0.1757	-0.1308
Z007E0174	0.02241	0.09534	0.02449	0.08642	0.008272	0.06927	0.02608	0.02598	0.02892	0.04165
Z007E0175	0.2478	0.3284	0.1743	0.2276	0.2584	0.2496	0.2605	0.2007	0.2677	0.2239
Z007E0176	-0.03496	-0.03664	-0.07007	0.006553	-0.00178	-0.0218	0.00087	-0.00447	0.07667	-0.00063
Z007E0177	-0.1366	-0.1347	-0.1956	-0.1718	-0.2636	-0.1718	-0.1442	-0.2274	-0.1166	-0.143
Z007E0178	-0.2607	-0.1377	-0.188	-0.1568	-0.2037	-0.1487	-0.1621	-0.2412	-0.1854	-0.1526
Z007E0179	-0.1344	-0.1219	-0.1342	-0.1041	-0.04307	-0.0914	-0.1026	-0.1041	-0.05051	-0.1079
Z007E0180	-0.09151	-0.137	-0.1898	-0.1029	-0.08112	-0.06458	-0.1299	-0.1329	-0.1371	-0.08223
Z007E0181	0.183	0.1527	0.1134	0.1382	0.1679	0.09048	0.1077	0.1178	0.1475	0.1044
Z007E0182	-0.00241	-0.1046	0.03251	-0.03716	-0.09451	-0.05991	-0.0624	0.02155	-0.07769	-0.04864
Z007E0183	-0.1212	-0.06784	-0.1206	-0.1459	-0.07911	-0.139	-0.08931	-0.1561	-0.1169	-0.1577
Z007E0184	-0.02792	-0.02136	-0.0212	-0.07256	-0.1159	-0.05397	-0.03095	-0.1382	-0.03848	-0.07271
Z007E0185	-0.08419	-0.0667	-0.1754	-0.1298	-0.1441	-0.07602	-0.1477	-0.1465	-0.1292	-0.149
Z007E0186	-0.2932	-0.3844	-0.2773	-0.3287	-0.3497	-0.2674	-0.2823	-0.3545	-0.345	-0.2659
Z007E0187	-0.21	-0.3244	-0.3275	-0.2212	-0.2419	-0.2532	-0.2229	-0.2638	-0.2485	-0.2347
Z007E0188	0.1597	0.1264	0.0695	0.06124	0.1047	0.1169	0.1411	0.08736	0.1067	0.05965
Z007E0189	0.08776	0.1085	0.01411	0.05175	0.02881	0.08174	0.001851	0.02818	0.04889	0.06369
Z007E0191	0.1151	0.1063	0.08743	0.1681	0.1072	0.1099	0.08113	0.1614	0.1689	0.1127
Z007E0192	0.03661	0.01903	0.06684	0.02729	0.0727	0.06243	0.05131	-0.02699	0.02624	0.04785
Z007E0193	-0.3017	-0.1733	-0.1706	-0.1939	-0.2455	-0.178	-0.1925	-0.2224	-0.2342	-0.1996
Z007E0194	0.2502	0.256	0.2306	0.1968	0.2706	0.1972	0.2174	0.2784	0.2185	0.2033
Z007E0195	0.194	0.204	0.2859	0.164	0.1449	0.1832	0.1508	0.2341	0.1684	0.1625
Z007E0196	0.0835	0.02341	0.1663	0.08196	0.06729	0.0923	0.05534	0.04924	0.1172	0.04539
Z007E0197	-0.04079	-0.08294	-0.01228	-0.06399	-0.08176	-0.07955	-0.04359	-0.05829	-0.1121	-0.1151
Z007E0198	-0.2937	-0.2672	-0.327	-0.2824	-0.3179	-0.2858	-0.3437	-0.2742	-0.3548	-0.273
Z007E0199	-0.09716	-0.06864	-0.09528	-0.1055	-0.08727	-0.07065	-0.07226	-0.05557	-0.07672	-0.08046
Z007E0200	0.05956	-0.09268	-0.01808	-0.0354	0.009201	-0.00077	0.002268	-0.03315	-0.04243	-0.02359
Z008E0001	0.000083	0.000072	0.000102	0.000087	0.000055	0.00005	0.000079	0.000084	0.000098	0.00011
Z008E0002	0.000081	0.000078	0.000107	0.000084	0.000058	0.000051	0.000081	0.000091	0.000101	0.000111
Z008E0003	0.000047	0.00006	0.000075	0.000073	0.00003	0.000038	0.000071	0.000081	0.000084	0.000095
Z008E0004	-2.94E-08	0.00004	0.000048	0.000043	0.000008067	0.000021	0.00004	0.000058	0.000053	0.000073
Z008E0005	0.000067	0.000075	0.000098	0.000082	0.000047	0.000049	0.00008	0.000079	0.000092	0.000101
Z008E0006	0.000073	0.000064	0.000096	0.000079	0.000046	0.000048	0.00009	0.000082	0.000087	0.000102
Z008E0007	0.000069	0.000076	0.000095	0.000084	0.00005	0.000046	0.000077	0.000082	0.000086	0.000106
Z008E0008	0.000064	0.000063	0.000078	0.000079	0.000041	0.000044	0.000074	0.000076	0.000085	0.000101
Z008E0009	0.000031	0.000051	0.000066	0.000059	0.000022	0.000034	0.000057	0.000072	0.000078	0.000087
Z008E0010	0.000058	0.000068	0.000072	0.000067	0.000034	0.000038	0.00007	0.000073	0.000084	0.000094
Z008E0011	0.000067	0.000071	0.000087	0.000077	0.000047	0.000049	0.000075	0.000088	0.000093	0.000104
Z008E0012	0.000038	0.000054	0.000079	0.000066	0.000035	0.000037	0.000074	0.000075	0.000076	0.000091
Z008E0013	-0.00000196	0.000025	0.000039	0.000034	-0.0000051	0.000016	0.000034	0.000056	0.000051	0.000067
Z008E0014	0.000033	0.000049	0.00006	0.000059	0.000019	0.000031	0.000058	0.000071	0.000075	0.000085
Z008E0015	0.000087	0.000079	0.000098	0.000086	0.000059	0.000052	0.000082	0.00009	0.000102	0.000107
Z008E0016	0.000062	0.000065	0.000075	0.000072	0.000037	0.00004	0.000067	0.000081	0.000081	0.000097
Z008E0017	0.000012	0.000028	0.000035	0.000045	-0.00000495	0.000021	0.000035	0.000055	0.000056	0.00007
Z008E0018	0.000036	0.000051	0.00007	0.000065	0.000031	0.000033	0.000058	0.000069	0.000078	0.000086
Z008E0019	0.000057	0.000067	0.000081	0.000068	0.000033	0.000035	0.00007	0.000081	0.000079	0.000092
Z008E0020	0.000044	0.000064	0.000073	0.000067	0.000038	0.000038	0.000067	0.000077	0.000081	0.000096
Z008E0021	0.000032	0.000063	0.000079	0.000069	0.000044	0.000042	0.000074	0.000078	0.000073	0.000094
Z008E0022	0.00006	0.000055	0.000064	0.000066	0.000028	0.000038	0.000068	0.000076	0.000081	0.000088
Z008E0023	0.000054	0.000048	0.000058	0.000064	0.000022	0.000038	0.000059	0.000071	0.000078	0.000088
Z008E0024	0.000082	0.000069	0.000094	0.000081	0.000044	0.000048	0.00008	0.000086	0.000095	0.000103
Z008E0025	0.000045	0.000053	0.000068	0.000064	0.000033	0.000037	0.000055	0.000075	0.000071	0.000089
Z008E0026	0.000069	0.000055	0.000074	0.000075	0.000034	0.000042	0.000069	0.000082	0.000087	0.000097
Z008E0027	0.00004	0.000051	0.000054	0.000054	0.000014	0.00003	0.000055	0.000071	0.000068	0.000083
Z008E0028	0.000052	0.000047	0.00007	0.000059	0.000034	0.000036	0.000054	0.000068	0.000074	0.000093
Z008E0029	0.000056	0.000052	0.000074	0.000065	0.000028	0.000037	0.000065	0.000076	0.000074	0.000094
Z008E0030	-0.00005	6.471E-08	0.000003106	0.000006629	-0.00003	-0.00000256	-0.00000184	0.000035	0.000016	0.000047
Z008E0031	0.000074	0.000071	0.000096	0.00009	0.000049	0.00005	0.000079	0.000089	0.000094	0.000103
Z008E0032	0.000084	0.000073	0.000099	0.00009	0.000048	0.000051	0.000083	0.000089	0.000097	0.000106
Z008E0033	-0.00000333	0.00002	0.000041	0.000034	0.000001713	0.000016	0.000025	0.000049	0.00005	0.000069
Z008E0034	0.000057	0.000061	0.000079	0.000077	0.000041	0.000042	0.000077	0.000082	0.00008	0.000097
Z008E0035	0.000036	0.000055	0.000069	0.000062	0.000027	0.000037	0.000061	0.000074	0.000069	0.000089
Z008E0036	0.000016	0.000034	0.000046	0.000046	0.000001485	0.000023	0.000036	0.00006	0.000052	0.000073
Z008E0037	0.000031	0.000044	0.00006	0.000053	0.000021	0.000027	0.000054	0.000066	0.000071	0.00008
Z008E0038	0.000047	0.00006	0.000068	0.00007	0.000034	0.000039	0.000069	0.000073	0.00008	0.000093
Z008E0039	0.000086	0.000069	0.000102	0.000088	0.000052	0.000056	0.000084	0.00009	0.000101	0.000111
Z008E0040	0.000044	0.00005	0.000073	0.00006	0.000027	0.000033	0.000063	0.000067	0.000068	0.00009
Z008E0041	0.000037	0.000045	0.00006	0.000058	0.00002	0.000033	0.000042	0.000065	0.000071	0.000084
Z008E0042	0.000012	0.000041	0.000045	0.000043	0.000005846	0.000022	0.000053	0.000061	0.000055	0.000075
Z008E0044	0.000005726	0.000026	0.000036	0.00004	7.197E-07	0.000018	0.00003	0.000057	0.000047	0.000065
Z008E0045	0.000022	0.000038	0.000053	0.00005	0.00000867	0.000024	0.000042	0.000063	0.000058	0.000081
Z008E0046	0.000053	0.000056	0.000081	0.00007	0.000032	0.000039	0.00007	0.000076	0.00008	0.000092
Z008E0047	-0.00002	0.000027	0.00003	0.000028	2.495E-08	0.000014	0.000029	0.00005	0.000041	0.000063
Z008E0048	0.000003559	0.000027	0.000035	0.000043	0.000003726	0.00002	0.000035	0.000058	0.000055	0.000072
Z008E0049	0.000046	0.000041	0.000067	0.000063	0.000015	0.000032	0.000059	0.000071	0.000068	0.000087
Z008E0050	0.000078	0.000069	0.00008	0.00008	0.000041	0.000044	0.000072	0.000085	0.000082	0.0001
Z008E0051	0.00003	0.00005	0.000071	0.000057	0.000026	0.000032	0.000054	0.000073	0.000072	0.000086
Z008E0052	0.000042	0.000052	0.000066	0.000061	0.000029	0.000035	0.000064	0.000069	0.000077	0.000087
Z008E0053	0.000071	0.000075	0.000092	0.000093	0.000056	0.000054	0.000083	0.000095	0.000093	0.000109
Z008E0054	0.000038	0.000054	0.000075	0.000062	0.000032	0.000035	0.000057	0.000075	0.000078	0.000086
Z008E0055	0.000049	0.000056	0.000084	0.000072	0.000033	0.000045	0.000069	0.000079	0.000083	0.000096
Z008E0056	0.000019	0.000021	0.000044	0.000041	9.271E-07	0.000021	0.000041	0.000057	0.000045	0.000071
Z008E0057	0.000015	0.000031	0.000042	0.000047	0.000007989	0.000024	0.00003	0.000064	0.000062	0.000075
Z008E0058	0.000011	0.000032	0.000038	0.000044	0.000001192	0.000021	0.000038	0.000052	0.000046	0.000073
Z008E0059	0.000011	0.000041	0.000055	0.000054	0.000008636	0.000027	0.000053	0.000069	0.000064	0.000077
Z008E0060	0.000074	0.000077	0.000095	0.000081	0.000043	0.000046	0.000076	0.000084	0.000087	0.000101
Z008E0061	0.000039	0.000049	0.000075	0.000063	0.00003	0.000037	0.000063	0.000074	0.000078	0.000093
Z008E0062	0.000001027	0.000032	0.000038	0.000039	-0.00000178	0.000017	0.000033	0.000057	0.000044	0.000065
Z008E0063	0.000077	0.000074	0.000092	0.000081	0.000049	0.00005	0.000088	0.000089	0.000089	0.000105
Z008E0064	0.00005	0.00005	0.000067	0.000064	0.000026	0.000034	0.00006	0.000069	0.000074	0.000096
Z008E0065	0.00000942	0.000031	0.000043	0.000044	0.000008253	0.000021	0.000044	0.000061	0.000054	0.000071
Z008E0066	-0.00000127	0.000032	0.000032	0.000041	0.000002606	0.000022	0.000035	0.00006	0.000053	0.000071
Z008E0067	0.000086	0.000077	0.000104	0.000088	0.000053	0.000053	0.000085	0.000088	0.0001	0.00011
Z008E0068	0.000068	0.000067	0.000094	0.000083	0.00004	0.000048	0.000083	0.000081	0.000092	0.000103
Z008E0069	0.000013	0.000035	0.000056	0.000049	0.000004904	0.000023	0.000045	0.000068	0.000064	0.000075
Z008E0070	0.000004322	0.000026	0.000048	0.000043	0.000009404	0.000026	0.000046	0.000064	0.000058	0.000077
Z008E0071	0.000053	0.000052	0.000072	0.000065	0.000025	0.000036	0.000066	0.000072	0.000075	0.000085
Z008E0072	0.000027	0.000046	0.000063	0.000061	0.000028	0.000033	0.000052	0.00007	0.000075	0.000088
Z008E0073	0.000089	0.000078	0.000106	0.00009	0.000062	0.000056	0.000089	0.000091	0.000101	0.000112
Z008E0074	-0.00000674	0.000017	0.000037	0.000038	-0.00000482	0.000018	0.00004	0.00005	0.000055	0.000066
Z008E0075	0.000072	0.000064	0.000093	0.000082	0.000049	0.000051	0.000073	0.000085	0.000097	0.000106
Z008E0076	0.000068	0.000072	0.000081	0.000079	0.000049	0.000047	0.000073	0.000083	0.000085	0.000101
Z008E0077	0.000042	0.000045	0.000067	0.000063	0.000019	0.000036	0.000059	0.000072	0.000066	0.000082
Z008E0078	0.000057	0.000059	0.000073	0.00007	0.000033	0.000036	0.000059	0.000074	0.000081	0.000091
Z008E0079	0.000075	0.000082	0.000113	0.000095	0.000062	0.000056	0.000088	0.000093	0.0001	0.000108
Z008E0080	0.000057	0.000067	0.000073	0.000071	0.000036	0.000037	0.000063	0.000072	0.000074	0.000091
Z008E0081	0.000058	0.000072	0.000088	0.000077	0.000044	0.000044	0.000087	0.000082	0.000078	0.000096
Z008E0082	0.000031	0.000052	0.000067	0.000066	0.00003	0.000036	0.00006	0.000073	0.000073	0.000086
Z008E0083	0.000022	0.000034	0.00006	0.000054	0.000013	0.000028	0.00005	0.000068	0.00006	0.00008
Z008E0084	0.000032	0.00006	0.000057	0.000057	0.000024	0.000032	0.000063	0.00007	0.000064	0.000084
Z008E0085	0.000004592	0.000029	0.000052	0.000043	0.000007359	0.000022	0.00004	0.000062	0.000052	0.000074
Z008E0086	0.00008	0.000074	0.000101	0.000089	0.000058	0.000052	0.000086	0.000087	0.0001	0.000109
Z008E0087	0.000004698	0.000026	0.000033	0.000034	-0.000000311	0.000015	0.000023	0.000056	0.000041	0.000063
Z008E0088	0.000022	0.000052	0.000066	0.000061	0.000023	0.000033	0.000054	0.000071	0.000075	0.000086
Z008E0090	0.00006	0.000057	0.000089	0.000071	0.00003	0.000044	0.000065	0.000074	0.000087	0.000094
Z008E0091	0.000006202	0.000033	0.000039	0.000036	7.889E-07	0.000018	0.000037	0.000057	0.000062	0.000075
Z008E0092	0.000079	0.000069	0.000091	0.000087	0.000045	0.000049	0.000072	0.000085	0.000091	0.000102
Z008E0093	0.000027	0.000055	0.000059	0.000063	0.000029	0.000033	0.000052	0.000066	0.00007	0.000086
Z008E0094	0.000061	0.000051	0.00008	0.000069	0.000034	0.000041	0.000072	0.000076	0.000084	0.000095
Z008E0095	0.000099	0.000081	0.000108	0.000095	0.00006	0.000056	0.000088	0.000088	0.000098	0.000113
Z008E0096	0.000034	0.000045	0.000073	0.000065	0.000027	0.000034	0.00005	0.000075	0.000076	0.00009
Z008E0097	0.000024	0.000043	0.000053	0.000051	0.000021	0.000028	0.000053	0.000063	0.000061	0.000082
Z008E0098	0.000006678	0.000043	0.000053	0.000053	0.000019	0.000028	0.000053	0.000061	0.000065	0.000079
Z008E0099	0.000069	0.000081	0.000103	0.000087	0.000058	0.00005	0.000084	0.000088	0.000093	0.000109
Z008E0100	0.000024	0.000047	0.000057	0.000054	0.000019	0.000029	0.000056	0.000071	0.000066	0.000081
Z008E0101	0.000008526	0.000031	0.000042	0.000044	0.000004045	0.000022	0.000038	0.000061	0.000057	0.00007
Z008E0102	0.000054	0.000063	0.00009	0.000077	0.000045	0.000044	0.000077	0.00008	0.000083	0.000102
Z008E0103	0.00000951	0.00002	0.000047	0.000043	-0.000000165	0.00002	0.000032	0.000057	0.000055	0.000071
Z008E0104	0.000073	0.000074	0.00009	0.000082	0.000048	0.000047	0.000073	0.000083	0.00009	0.000102
Z008E0105	0.000074	0.000061	0.000091	0.000085	0.000047	0.000045	0.000081	0.000085	0.000091	0.000101
Z008E0106	0.000026	0.00005	0.000068	0.000059	0.000025	0.000033	0.000044	0.000064	0.00007	0.000084
Z008E0107	0.000037	0.000061	0.00008	0.000069	0.00003	0.000039	0.00007	0.000085	0.000079	0.00009
Z008E0108	0.000025	0.000036	0.000042	0.000047	0.000012	0.000023	0.000043	0.000059	0.00006	0.00008
Z008E0109	0.00006	0.000065	0.000079	0.000068	0.000041	0.000041	0.000066	0.000069	0.000087	0.000092
Z008E0110	0.000069	0.00006	0.000096	0.000081	0.000049	0.000047	0.000088	0.000089	0.000089	0.000103
Z008E0111	0.000017	0.000036	0.000051	0.00005	0.000011	0.000026	0.000047	0.000065	0.000065	0.000072
Z008E0112	0.000054	0.000056	0.000075	0.000067	0.000035	0.000038	0.000062	0.000074	0.000079	0.000092
Z008E0113	-0.00003	0.000015	0.000023	0.000019	-0.00001	0.000006388	0.000025	0.000049	0.000029	0.00006
Z008E0114	0.000076	0.000063	0.000097	0.000079	0.00005	0.000049	0.000083	0.000084	0.000094	0.000107
Z008E0115	0.000028	0.000047	0.000062	0.00006	0.000024	0.000032	0.000052	0.000063	0.00007	0.000081
Z008E0116	0.000067	0.000059	0.00008	0.000078	0.000032	0.000043	0.000075	0.000078	0.000082	0.000096
Z008E0117	0.000046	0.000054	0.000081	0.000069	0.000027	0.000038	0.000065	0.000073	0.000073	0.000092
Z008E0118	0.000094	0.000082	0.000111	0.000098	0.000063	0.000059	0.000088	0.000096	0.000108	0.000115
Z008E0119	0.000021	0.000035	0.000068	0.000055	0.000018	0.000026	0.000053	0.000066	0.000066	0.000081
Z008E0120	0.000087	0.000079	0.000109	0.000093	0.00006	0.000058	0.000096	0.000094	0.000105	0.000114
Z008E0121	0.000071	0.00006	0.000089	0.000084	0.000042	0.000048	0.000079	0.000079	0.000093	0.000103
Z008E0122	0.000037	0.000048	0.000057	0.000061	0.000023	0.000031	0.000051	0.000067	0.000071	0.000085
Z008E0123	0.000085	0.000067	0.000105	0.000091	0.000059	0.000055	0.000086	0.000092	0.000108	0.000107
Z008E0124	0.000044	0.000051	0.000067	0.000061	0.000016	0.000034	0.000059	0.000075	0.000073	0.000085
Z008E0125	0.000076	0.000071	0.000088	0.000083	0.000049	0.000047	0.000083	0.000083	0.000091	0.000103
Z008E0126	0.000054	0.000051	0.000072	0.000067	0.000036	0.000038	0.000061	0.000074	0.00008	0.000095
Z008E0127	0.000062	0.000064	0.000095	0.00008	0.000051	0.000044	0.000082	0.000085	0.000095	0.000102
Z008E0128	0.000013	0.000029	0.000052	0.000049	0.000014	0.000025	0.000041	0.000072	0.000062	0.000079
Z008E0129	0.000037	0.000048	0.000057	0.00006	0.000018	0.000031	0.000058	0.000065	0.000075	0.000086
Z008E0130	0.000038	0.000054	0.000062	0.000061	0.000029	0.000032	0.000064	0.000065	0.000075	0.000086
Z008E0131	0.000038	0.000045	0.000066	0.000065	0.000029	0.000033	0.000057	0.000067	0.000072	0.000089
Z008E0132	0.000005207	0.000025	0.000045	0.000038	6.056E-07	0.000022	0.000035	0.000061	0.000059	0.000069
Z008E0133	0.000034	0.000048	0.000057	0.000057	0.000012	0.00003	0.000047	0.000063	0.000068	0.000083
Z008E0134	0.000073	0.00007	0.000092	0.000081	0.000047	0.000045	0.000077	0.000085	0.000087	0.000102
Z008E0135	0.000039	0.000062	0.000075	0.000066	0.00003	0.000036	0.000061	0.000079	0.00008	0.000091
Z008E0136	0.000039	0.000051	0.000062	0.000067	0.000034	0.000037	0.000068	0.000075	0.000075	0.000089
Z008E0137	0.000061	0.000064	0.00009	0.000076	0.000048	0.000043	0.000072	0.000072	0.000089	0.000097
Z008E0139	0.000047	0.000053	0.000079	0.000073	0.000039	0.000041	0.000071	0.000071	0.00008	0.000093
Z008E0140	0.000062	0.000058	0.00008	0.00007	0.000037	0.00004	0.000073	0.000079	0.000087	0.000098
Z008E0141	0.000015	0.000021	0.000048	0.000044	-0.000000577	0.000024	0.000033	0.000052	0.000058	0.00007
Z008E0142	0.000023	0.000037	0.000051	0.000051	0.000004887	0.000027	0.000048	0.000067	0.000059	0.000073
Z008E0144	0.000088	0.000071	0.000097	0.00009	0.000052	0.000053	0.000074	0.000088	0.000103	0.000107
Z008E0145	0.00004	0.000055	0.000072	0.000064	0.000034	0.000036	0.00005	0.000075	0.000075	0.000086
Z008E0146	0.000049	0.00005	0.000084	0.000074	0.000033	0.00004	0.000068	0.000078	0.000083	0.000093
Z008E0147	0.000076	0.000083	0.000093	0.000082	0.000053	0.000049	0.000087	0.000084	0.000092	0.000104
Z008E0148	0.000096	0.000085	0.000106	0.000101	0.000065	0.000059	0.000096	0.000097	0.000104	0.000117
Z008E0149	0.00006	0.000049	0.000065	0.000063	0.000023	0.000033	0.000069	0.000069	0.000075	0.000088
Z008E0150	0.000069	0.00007	0.000083	0.000076	0.000043	0.000044	0.000064	0.000079	0.000091	0.000099
Z008E0151	0.000051	0.000061	0.000087	0.000078	0.000041	0.000043	0.000075	0.000075	0.000079	0.000098
Z008E0152	-0.00000576	0.000032	0.000034	0.000037	0.000001583	0.000019	0.000038	0.000057	0.00005	0.000071
Z008E0153	0.000005531	0.000032	0.000045	0.000044	0.000011	0.000022	0.000038	0.000056	0.000055	0.000075
Z008E0154	0.000061	0.000056	0.000083	0.000076	0.000042	0.000044	0.000073	0.000081	0.000083	0.000098
Z008E0155	0.000046	0.000045	0.00007	0.000068	0.000022	0.000034	0.000064	0.000071	0.00007	0.000087
Z008E0156	3.961E-07	0.000027	0.000033	0.000034	-0.00000232	0.000016	0.000027	0.000052	0.000046	0.000067
Z008E0157	0.000014	0.000031	0.00004	0.000043	0.000002197	0.000024	0.000039	0.000059	0.000055	0.000072
Z008E0158	0.000088	0.000068	0.000096	0.00009	0.000053	0.000053	0.000089	0.000086	0.000096	0.000109
Z008E0159	-0.00002	0.000016	0.000022	0.000021	-0.00000769	0.000009675	0.000023	0.000044	0.000037	0.000059
Z008E0160	0.000023	0.000045	0.000071	0.000065	0.000029	0.000037	0.000051	0.000073	0.000076	0.000089
Z008E0161	0.000057	0.000065	0.000083	0.000075	0.000036	0.000047	0.000074	0.000082	0.000092	0.000097
Z008E0162	0.000021	0.000038	0.000059	0.000053	0.000016	0.000027	0.000046	0.000064	0.00006	0.000082
Z008E0163	0.000056	0.00006	0.000089	0.000072	0.000039	0.000042	0.000063	0.000075	0.000088	0.000093
Z008E0164	0.000053	0.000059	0.000068	0.000067	0.000025	0.000035	0.000063	0.000069	0.000076	0.000085
Z008E0165	0.00005	0.000061	0.000075	0.000069	0.000034	0.00004	0.000062	0.000075	0.00008	0.000091
Z008E0166	0.000084	0.000064	0.000116	0.000093	0.000058	0.000057	0.000093	0.000097	0.000112	0.000114
Z008E0167	-0.00000689	0.000024	0.000027	0.000034	0.000006009	0.000017	0.000041	0.000058	0.000045	0.000065
Z008E0168	0.000033	0.000044	0.000066	0.000062	0.000017	0.000031	0.000065	0.000065	0.000071	0.000082
Z008E0169	0.000041	0.000053	0.000063	0.000062	0.000029	0.000036	0.000058	0.000075	0.000075	0.000085
Z008E0170	-0.00000413	0.000026	0.000037	0.000033	0.000002553	0.000017	0.000031	0.000057	0.000056	0.000067
Z008E0171	0.000021	0.000035	0.00006	0.00005	0.000012	0.000025	0.000041	0.000063	0.000062	0.000076
Z008E0172	0.000064	0.000071	0.000092	0.000082	0.000049	0.000048	0.000077	0.000082	0.000089	0.000104
Z008E0173	0.000066	0.000064	0.000079	0.000068	0.000031	0.000039	0.000068	0.000082	0.000083	0.000091
Z008E0174	0.000027	0.000044	0.000053	0.000052	0.000015	0.000029	0.000046	0.000068	0.000063	0.00008
Z008E0175	0.000035	0.000052	0.00007	0.000066	0.000035	0.000041	0.000062	0.000075	0.000079	0.000093
Z008E0176	0.000046	0.000052	0.000071	0.000063	0.000023	0.000035	0.000062	0.000073	0.000069	0.00009
Z008E0177	0.000037	0.00005	0.00005	0.000056	0.000011	0.000027	0.000047	0.000065	0.000062	0.000076
Z008E0178	0.000048	0.000056	0.000072	0.000065	0.000028	0.000036	0.000063	0.000076	0.000075	0.000089
Z008E0179	0.000077	0.000078	0.000102	0.000087	0.000058	0.000051	0.000087	0.000089	0.000094	0.000104
Z008E0180	0.000077	0.00006	0.000089	0.000078	0.000046	0.000046	0.000072	0.000079	0.000088	0.000101
Z008E0181	0.000066	0.000062	0.000085	0.000074	0.000036	0.000044	0.00008	0.000076	0.000081	0.000096
Z008E0182	0.000076	0.00006	0.000094	0.000083	0.000048	0.000053	0.000081	0.000086	0.000093	0.000106
Z008E0183	0.000071	0.000072	0.000095	0.000081	0.000053	0.000051	0.000089	0.000083	0.000093	0.000107
Z008E0184	0.000022	0.000042	0.000052	0.000044	0.000018	0.000025	0.000038	0.000059	0.000059	0.000076
Z008E0185	0.000022	0.00004	0.000055	0.000052	0.00002	0.00003	0.000052	0.000062	0.00006	0.000086
Z008E0186	0.00000392	0.000032	0.000036	0.000036	0.00000327	0.000018	0.00003	0.000051	0.000048	0.000065
Z008E0187	1.757E-07	0.000027	0.000039	0.000037	-0.00000231	0.000016	0.000022	0.000054	0.000045	0.000065
Z008E0188	0.000029	0.00005	0.000058	0.000061	0.000015	0.00003	0.000057	0.000066	0.000073	0.000082
Z008E0189	0.000056	0.000059	0.000081	0.000069	0.000034	0.00004	0.000053	0.000072	0.000088	0.000093
Z008E0190	0.000052	0.000054	0.000076	0.000071	0.000031	0.000039	0.000068	0.000077	0.00008	0.000097
Z008E0191	0.000015	0.000053	0.000061	0.000053	0.000026	0.000031	0.000057	0.000067	0.000062	0.000084
Z008E0192	0.00001	0.000048	0.000043	0.000047	0.000017	0.000026	0.000046	0.000063	0.000059	0.000076
Z008E0193	0.000048	0.000057	0.000074	0.000066	0.000037	0.00004	0.000068	0.000073	0.000082	0.000096
Z008E0194	0.000023	0.00004	0.000059	0.000049	0.000021	0.000028	0.000057	0.000066	0.000069	0.000082
Z008E0195	0.000071	0.000077	0.000096	0.000087	0.000056	0.000053	0.000083	0.000085	0.000093	0.000103
Z008E0196	0.00002	0.00002	0.000037	0.000044	-0.0000036	0.000018	0.000029	0.000057	0.000047	0.00007
Z008E0197	0.000084	0.000078	0.000097	0.000084	0.000052	0.000051	0.000077	0.000088	0.000096	0.000107
Z008E0198	0.000037	0.00005	0.000072	0.000064	0.000029	0.000036	0.00005	0.00007	0.000074	0.000093
Z008E0199	0.000041	0.000056	0.000071	0.000063	0.000025	0.000035	0.000064	0.000068	0.000074	0.000084
Z008E0200	-0.00002	0.000036	0.000043	0.000031	0.000002602	0.000019	0.000024	0.000054	0.000053	0.000071
Z009E0001	-0.1274	-0.109	-0.1239	-0.09782	-0.09656	-0.1076	-0.09445	-0.1042	-0.1169	-0.1069
Z009E0002	-0.06922	-0.04639	-0.04502	-0.05661	-0.02197	-0.04285	-0.04088	-0.05507	-0.04515	-0.04828
Z009E0003	0.03859	0.065	0.06892	0.07358	0.08266	0.06098	0.07048	0.06406	0.03673	0.05888
Z009E0004	0.01342	0.04161	0.05	0.03705	0.03644	0.02611	0.0309	0.03617	0.02628	0.02518
Z009E0005	0.05421	0.02095	0.006271	0.0142	0.04512	0.02992	0.03023	0.03785	0.03036	0.03095
Z009E0007	-0.0345	-0.05131	-0.08123	-0.0568	-0.02547	-0.04751	-0.05095	-0.05399	-0.05311	-0.05179
Z009E0008	-0.08092	-0.08813	-0.06001	-0.07225	-0.08058	-0.0816	-0.07561	-0.08851	-0.08526	-0.08398
Z009E0009	-0.03875	-0.0573	-0.04543	-0.06129	-0.07541	-0.05277	-0.05119	-0.07263	-0.06785	-0.05373
Z009E0010	0.05714	0.04848	0.03393	0.05251	0.02914	0.03619	0.05105	0.03769	0.05737	0.04212
Z009E0012	0.09253	0.1167	0.1087	0.1055	0.1367	0.1208	0.1194	0.1084	0.104	0.1216
Z009E0013	-0.1995	-0.1839	-0.1948	-0.1818	-0.2043	-0.1765	-0.1805	-0.1851	-0.1802	-0.1808
Z009E0014	-0.04329	-0.02367	-0.00472	-0.0138	-0.02642	-0.0275	-0.0276	-0.03178	-0.00367	-0.03755
Z009E0015	-0.0435	-0.02583	-0.04717	-0.00943	-0.02403	-0.01885	-0.02367	-0.02001	-0.01659	-0.0168
Z009E0016	-0.02143	-0.02749	-0.04757	-0.01521	-0.02336	-0.01992	-0.02562	-0.03227	-0.00604	-0.02496
Z009E0017	-0.01887	-0.02228	-0.06385	-0.03663	-0.01508	-0.02566	-0.0299	-0.01418	-0.01408	-0.02499
Z009E0018	0.0266	0.02669	0.06871	0.02572	0.02722	0.03748	0.04182	0.04896	0.03882	0.04964
Z009E0019	-0.06038	-0.03633	-0.04847	-0.04504	-0.04726	-0.03957	-0.04731	-0.05181	-0.04395	-0.03464
Z009E0020	0.01032	0.01895	0.01298	0.01544	-0.01415	0.01947	0.02277	0.01132	0.01622	0.01012
Z009E0021	-0.1033	-0.1159	-0.1488	-0.1278	-0.1292	-0.1209	-0.1177	-0.1291	-0.1106	-0.1096
Z009E0022	-0.02604	-0.00917	-0.00957	-0.03099	-0.01379	-0.03358	-0.02384	-0.03442	-0.01951	-0.02059
Z009E0023	0.02528	0.03051	0.03999	0.02989	0.03614	0.02316	0.01266	0.0354	0.0285	0.01973
Z009E0024	0.1449	0.1242	0.1163	0.1351	0.1141	0.1343	0.1169	0.1133	0.1187	0.1234
Z009E0025	-0.01114	-0.05154	-0.03854	-0.05363	-0.04464	-0.04803	-0.05902	-0.06362	-0.02459	-0.0492
Z009E0026	0.009014	0.01243	0.01663	0.02104	-0.01011	0.001432	0.007661	0.01661	-0.00375	0.008358
Z009E0027	-0.06761	-0.1009	-0.05783	-0.07866	-0.09602	-0.08433	-0.08828	-0.08582	-0.07825	-0.09225
Z009E0028	-0.01209	-0.02496	-0.04623	-0.02889	-0.03061	-0.01901	-0.01851	-0.03717	-0.00726	-0.01745
Z009E0029	-0.03389	-0.005	-0.0002	0.01017	-0.02476	-0.00276	-0.00861	0.01058	0.003645	-0.00548
Z009E0030	-0.05702	-0.04806	-0.08119	-0.04728	-0.06749	-0.06507	-0.06585	-0.05469	-0.06111	-0.05852
Z009E0031	-0.1307	-0.1398	-0.1346	-0.139	-0.1554	-0.1326	-0.1239	-0.1135	-0.154	-0.1401
Z009E0032	0.1113	0.09887	0.08143	0.1005	0.09045	0.1022	0.101	0.1171	0.09602	0.1095
Z009E0033	-0.03372	-0.03832	0.001527	-0.03807	0.003867	-0.02053	-0.01496	-0.01043	-0.01908	-0.0298
Z009E0034	0.1758	0.1297	0.1586	0.1541	0.1268	0.1295	0.1329	0.145	0.1489	0.127
Z009E0035	0.04005	0.02889	0.01891	0.0337	0.03789	0.02865	0.01863	0.01445	0.01881	0.02637
Z009E0036	-0.00033	0.03362	0.01845	0.04017	0.008942	0.0184	0.02132	0.003937	0.03915	0.02439
Z009E0037	-0.1263	-0.1425	-0.1262	-0.1445	-0.1241	-0.1479	-0.1328	-0.1379	-0.135	-0.1355
Z009E0038	-0.1308	-0.09408	-0.1267	-0.0957	-0.08541	-0.09957	-0.08737	-0.1053	-0.07865	-0.08885
Z009E0039	-0.04921	-0.05712	-0.0374	-0.0332	-0.04567	-0.04145	-0.05378	-0.04208	-0.05165	-0.04121
Z009E0040	0.003205	-0.01183	-0.0048	-0.01046	0.01614	-0.00433	-0.00666	-0.00526	-0.00575	-0.00208
Z009E0041	0.04086	0.0227	0.01217	0.01372	0.02037	0.02871	0.02916	0.04319	0.02335	0.02342
Z009E0042	-0.1404	-0.125	-0.1529	-0.105	-0.1271	-0.1117	-0.115	-0.1047	-0.1362	-0.119
Z009E0043	0.03502	0.04337	0.01896	0.02829	0.05255	0.02966	0.01985	0.03186	0.02046	0.0256
Z009E0044	-0.1207	-0.1095	-0.1139	-0.1014	-0.1181	-0.08575	-0.0864	-0.08757	-0.071	-0.09204
Z009E0045	0.06207	0.08721	0.06098	0.09193	0.07374	0.08335	0.07014	0.08442	0.08863	0.08611
Z009E0047	0.07681	0.07189	0.1133	0.06062	0.06422	0.0835	0.08403	0.0822	0.06999	0.08244
Z009E0048	-0.1074	-0.08493	-0.1146	-0.0717	-0.0591	-0.08717	-0.08982	-0.06795	-0.1012	-0.07438
Z009E0049	0.04079	0.05071	0.02113	0.05224	0.05405	0.04169	0.05176	0.04544	0.03964	0.05567
Z009E0050	-0.0406	-0.0369	-0.01501	-0.05373	-0.05991	-0.04591	-0.04317	-0.0398	-0.04557	-0.04794
Z009E0051	-0.163	-0.1461	-0.1513	-0.1204	-0.1203	-0.1173	-0.1285	-0.1208	-0.1103	-0.124
Z009E0052	0.004869	-0.06176	-0.05238	-0.05845	-0.07189	-0.05627	-0.04494	-0.03879	-0.06056	-0.05246
Z009E0053	-0.00481	-0.00612	-0.02598	0.006871	0.0147	-0.0183	-0.00963	-0.02371	-0.00073	-0.00458
Z009E0054	0.02067	0.04533	0.0171	0.06244	0.07724	0.05695	0.05566	0.02482	0.04083	0.04184
Z009E0055	0.1351	0.1037	0.0939	0.1164	0.1026	0.1014	0.1023	0.1113	0.1214	0.09564
Z009E0056	-0.1449	-0.1107	-0.1427	-0.1184	-0.1386	-0.1129	-0.1147	-0.123	-0.1404	-0.1285
Z009E0057	-0.1282	-0.08145	-0.06691	-0.08813	-0.07191	-0.07629	-0.0864	-0.06816	-0.0567	-0.07867
Z009E0058	0.01725	-0.0038	0.007111	-0.00986	-0.00467	0.000669	-0.00284	0.006629	-0.01992	-0.00485
Z009E0059	0.05718	0.06142	0.08239	0.05308	0.05838	0.07574	0.05882	0.06577	0.0654	0.0637
Z009E0060	-0.00615	0.0045	0.0234	-0.00364	0.02271	0.01265	-0.00258	0.002031	0.01374	0.006134
Z009E0061	-0.07481	-0.1143	-0.1236	-0.1195	-0.1127	-0.103	-0.09302	-0.1152	-0.09344	-0.106
Z009E0062	-0.04395	-0.051	-0.08526	-0.06833	-0.04589	-0.07411	-0.06689	-0.06334	-0.05328	-0.06309
Z009E0063	-0.06499	-0.06161	-0.02905	-0.04508	-0.05147	-0.06094	-0.06427	-0.051	-0.05679	-0.06443
Z009E0064	-0.02842	-0.03255	-0.0235	-0.04889	-0.06556	-0.03676	-0.03795	-0.04276	-0.04418	-0.03652
Z009E0065	0.1463	0.1104	0.1008	0.09232	0.09886	0.0966	0.1121	0.08203	0.09275	0.09758
Z009E0066	0.07784	0.06789	0.05788	0.05751	0.04373	0.06567	0.06103	0.0724	0.06098	0.05974
Z009E0067	-0.04531	-0.022	-0.06602	-0.00915	-0.03326	-0.02234	-0.02509	-0.01358	-0.03987	-0.02707
Z009E0068	0.1125	0.1198	0.08251	0.09684	0.1249	0.1091	0.1072	0.1187	0.0936	0.1063
Z009E0069	0.0312	0.03448	0.04145	0.04303	0.04003	0.03201	0.03498	0.03914	0.03051	0.03494
Z009E0070	0.04048	0.07464	0.08279	0.06853	0.0666	0.0724	0.06962	0.07647	0.07512	0.07642
Z009E0071	0.07824	0.06932	0.09802	0.1057	0.05776	0.08241	0.07776	0.0945	0.06791	0.07784
Z009E0072	0.1128	0.1254	0.09246	0.1068	0.1279	0.1147	0.1096	0.1015	0.1087	0.1148
Z009E0073	0.03812	-0.00781	0.01044	-0.01544	-0.02916	-0.00899	-0.00827	-0.00373	0.007864	-0.00265
Z009E0074	-0.00301	-0.0297	0.01332	-0.01015	-0.04221	-0.02401	-0.01733	-0.01435	-0.01844	-0.02076
Z009E0075	-0.05543	-0.04169	-0.01919	-0.05393	-0.02416	-0.0449	-0.03712	-0.02529	-0.02976	-0.04056
Z009E0076	-0.09375	-0.1137	-0.1222	-0.1353	-0.1154	-0.1231	-0.1228	-0.1206	-0.138	-0.1231
Z009E0077	-0.03443	-0.02388	0.009864	-0.0218	-0.02787	-0.02855	-0.01843	-0.02876	-0.01477	-0.01782
Z009E0078	0.05692	0.08934	0.05607	0.06328	0.08771	0.06834	0.07074	0.09713	0.0802	0.08214
Z009E0079	-0.03641	-0.00696	0.02536	-0.00531	-0.00949	-0.0066	-0.00467	0.01371	-0.00123	0.009701
Z009E0080	0.01264	-0.00436	-0.02153	-0.00493	-0.0235	0.000908	-0.01414	0.003868	0.000253	-0.00975
Z009E0082	0.1817	0.1348	0.1057	0.1412	0.1272	0.1353	0.1296	0.1184	0.1577	0.1286
Z009E0083	-0.02037	-0.00144	-0.02863	-0.00985	-0.00815	-0.01158	-0.01328	-0.00068	-0.01152	-0.00637
Z009E0084	0.1162	0.1145	0.09882	0.1119	0.1297	0.1196	0.1193	0.1156	0.1108	0.1124
Z009E0085	0.008301	-0.00772	0.02545	-0.01428	-0.01699	0.000262	-0.01823	-0.03596	-0.04006	-0.01299
Z009E0086	-0.029	-0.00164	-0.01624	0.000955	-0.01731	-0.00471	-0.01208	-0.02574	0.0189	-0.00504
Z009E0087	0.07619	0.08646	0.0527	0.08136	0.0773	0.07879	0.07641	0.08176	0.08055	0.07206
Z009E0088	-0.1032	-0.0782	-0.08046	-0.09224	-0.102	-0.07568	-0.07321	-0.05843	-0.1001	-0.07177
Z009E0089	-0.1556	-0.1699	-0.1514	-0.1579	-0.1552	-0.1704	-0.1701	-0.1807	-0.1749	-0.1627
Z009E0090	-0.1714	-0.1321	-0.1393	-0.1369	-0.1273	-0.1338	-0.1299	-0.1466	-0.1239	-0.1367
Z009E0091	-0.02003	-0.05319	-0.04543	-0.0627	-0.0794	-0.07087	-0.05795	-0.06604	-0.05659	-0.05971
Z009E0092	-0.02914	-0.01786	-0.02686	-0.02816	-0.0569	-0.02867	-0.02019	-0.01807	-0.0181	-0.01496
Z009E0093	-0.06285	-0.02386	-0.00911	-0.00777	-0.03574	-0.01338	-0.01756	-0.02161	-0.02434	-0.02048
Z009E0094	0.3347	0.2853	0.2923	0.2824	0.3059	0.2732	0.2715	0.281	0.2717	0.2772
Z009E0095	0.004909	0.02261	0.05241	0.01275	0.004299	0.02836	0.01379	0.01731	0.01583	0.01573
Z009E0096	-0.261	-0.2335	-0.2233	-0.2095	-0.2315	-0.2153	-0.209	-0.2052	-0.2177	-0.2126
Z009E0097	-0.0643	-0.07118	-0.1181	-0.09488	-0.08383	-0.07212	-0.08422	-0.08491	-0.07574	-0.0774
Z009E0098	0.1615	0.1303	0.1538	0.119	0.1216	0.1213	0.1251	0.1433	0.1196	0.1272
Z009E0099	-0.01984	-0.0127	0.01055	-0.01053	0.001103	-0.01848	-0.02397	-0.02503	-0.01371	-0.02767
Z009E0100	0.1631	0.1853	0.1358	0.1392	0.1164	0.1368	0.1341	0.1462	0.1382	0.1379
Z009E0101	-0.05191	-0.02233	-0.00156	-0.02267	-0.00565	-0.02196	-0.02535	-0.00028	-0.03938	-0.02313
Z009E0102	0.02675	0.01235	0.02957	0.006449	0.02076	0.004151	0.01751	-0.00022	0.005852	0.006694
Z009E0103	0.1606	0.1656	0.1337	0.1715	0.1446	0.1565	0.1664	0.1774	0.1555	0.1563
Z009E0104	0.01954	-0.02124	0.000897	-0.0083	0.00769	-0.00673	-0.01607	-0.01323	-0.00689	-0.00941
Z009E0105	-0.07446	-0.08509	-0.09348	-0.07872	-0.09242	-0.07745	-0.08053	-0.08673	-0.09302	-0.08765
Z009E0106	0.07775	0.08575	0.09966	0.08762	0.08713	0.09335	0.08983	0.09418	0.1027	0.09326
Z009E0107	0.01525	-0.0201	0.002192	0.003238	-0.00359	-0.01379	-0.00793	-0.00561	-0.02223	0.001005
Z009E0108	-0.04575	-0.09825	-0.1064	-0.07052	-0.09291	-0.08202	-0.08623	-0.07239	-0.08916	-0.07775
Z009E0109	-0.06685	-0.02815	-0.02134	-0.04267	-0.03324	-0.03869	-0.04881	-0.02886	-0.02175	-0.0363
Z009E0110	-0.1207	-0.0964	-0.08913	-0.07913	-0.08381	-0.09976	-0.09367	-0.1162	-0.09746	-0.09534
Z009E0111	0.000237	-0.02782	-0.05539	-0.04006	-0.06716	-0.03985	-0.02547	-0.02333	-0.03623	-0.02598
Z009E0112	0.07881	0.09449	0.1047	0.08396	0.09259	0.09513	0.09129	0.08401	0.1073	0.08601
Z009E0113	0.05298	0.05878	0.0848	0.05336	0.07334	0.06974	0.057	0.06915	0.04489	0.05731
Z009E0114	-0.07666	-0.08297	-0.07467	-0.06118	-0.07952	-0.06785	-0.05781	-0.06669	-0.09489	-0.06511
Z009E0115	0.07593	0.06291	0.03345	0.05697	0.07539	0.0461	0.05952	0.05886	0.06557	0.05226
Z009E0116	0.1027	0.0851	0.07155	0.0796	0.08127	0.07315	0.07762	0.0708	0.0913	0.08559
Z009E0117	-0.1431	-0.1652	-0.1962	-0.1491	-0.1746	-0.1636	-0.1664	-0.154	-0.1592	-0.166
Z009E0118	-0.05356	-0.04219	-0.05408	-0.04843	-0.02224	-0.03328	-0.0353	-0.04299	-0.03121	-0.03638
Z009E0119	-0.1045	-0.08132	-0.07253	-0.08186	-0.0919	-0.08096	-0.08722	-0.09897	-0.07711	-0.08478
Z009E0120	-0.1328	-0.08562	-0.1194	-0.1119	-0.07185	-0.08462	-0.08664	-0.09683	-0.1025	-0.09257
Z009E0121	0.07517	0.05235	0.07768	0.04498	0.03199	0.06165	0.0631	0.06861	0.07172	0.05543
Z009E0122	-0.04623	-0.01509	-0.01003	-0.03793	-0.02086	-0.02162	-0.03661	-0.022	-0.03358	-0.02658
Z009E0123	0.03835	0.0256	0.03039	0.00732	0.04496	0.02086	0.02749	0.01304	0.003665	0.0213
Z009E0124	0.0494	0.03228	0.03743	0.04499	0.03978	0.03097	0.0474	0.02815	0.0394	0.03786
Z009E0125	0.07746	0.05084	0.06397	0.05234	0.06625	0.04349	0.04452	0.04847	0.03518	0.04031
Z009E0126	-0.0522	-0.01927	-0.00636	-0.03046	-0.04802	-0.02142	-0.03157	-0.01277	-0.0239	-0.02315
Z009E0127	-0.09794	-0.06474	-0.07327	-0.07746	-0.04409	-0.07096	-0.06466	-0.04524	-0.05809	-0.06154
Z009E0128	-0.1493	-0.1297	-0.08881	-0.1269	-0.13	-0.1124	-0.128	-0.1258	-0.1266	-0.1132
Z009E0129	0.05536	0.09399	0.09786	0.07744	0.06125	0.08211	0.091	0.06675	0.06188	0.09038
Z009E0130	0.09697	0.1248	0.09353	0.1022	0.1038	0.1011	0.1118	0.1253	0.1239	0.1011
Z009E0131	0.007561	0.05357	0.05596	0.0345	0.06693	0.03353	0.03591	0.03747	0.04469	0.04058
Z009E0132	-0.0209	-0.01727	0.00401	-0.01633	-0.02738	-0.02714	-0.01531	-0.03659	-0.02049	-0.02089
Z009E0133	-0.0484	-0.03823	-0.03464	-0.03785	-0.04507	-0.0267	-0.03458	-0.03025	-0.03035	-0.03252
Z009E0134	0.06154	0.07367	0.0898	0.05559	0.0726	0.06154	0.06051	0.03586	0.05449	0.06163
Z009E0135	0.179	0.1888	0.2006	0.1875	0.2122	0.1699	0.1783	0.1829	0.1779	0.1801
Z009E0136	-0.1317	-0.1043	-0.1075	-0.09695	-0.1114	-0.1067	-0.1091	-0.1144	-0.1087	-0.09572
Z009E0137	0.12	0.1104	0.109	0.09858	0.1146	0.09488	0.09282	0.09979	0.07944	0.09858
Z009E0138	0.07487	0.1165	0.08853	0.1288	0.1025	0.1099	0.1191	0.1252	0.1094	0.1068
Z009E0139	0.04468	0.05672	0.03616	0.06055	0.09126	0.06574	0.0627	0.07755	0.08589	0.07383
Z009E0140	0.1104	0.08	0.1015	0.09701	0.1024	0.08091	0.08464	0.08769	0.0955	0.08777
Z009E0141	0.009063	0.04664	0.058	0.04012	0.03359	0.03687	0.04375	0.04332	0.04346	0.04579
Z009E0142	-0.015	-0.06192	-0.0624	-0.04999	-0.07207	-0.04561	-0.0492	-0.03853	-0.03865	-0.05616
Z009E0143	0.02569	0.01855	0.009741	0.02211	0.04139	0.0157	0.01609	-0.0033	0.002988	0.01396
Z009E0144	0.03843	-0.00684	0.000702	0.018	0.02748	0.003472	0.00023	-0.0145	-0.01258	-0.00174
Z009E0145	0.03696	0.04581	0.04445	0.02931	0.04135	0.03933	0.03731	0.04821	0.06849	0.03956
Z009E0146	-0.05687	-0.02058	-0.00145	-0.01577	-0.02919	-0.02594	-0.01751	-0.01802	-0.0013	-0.019
Z009E0147	0.2082	0.208	0.1961	0.1949	0.1679	0.1909	0.1941	0.2023	0.2071	0.1857
Z009E0149	0.01259	-0.01057	-0.01321	-0.01718	-0.02127	-0.00748	-0.00192	0.0046	-0.01122	-0.01783
Z009E0150	-0.1309	-0.1067	-0.1235	-0.1139	-0.1115	-0.09567	-0.1001	-0.1092	-0.1097	-0.08989
Z009E0151	0.0475	0.06745	0.08369	0.06913	0.09633	0.07372	0.07537	0.05443	0.06591	0.07374
Z009E0152	-0.1263	-0.0878	-0.09942	-0.09252	-0.06238	-0.08576	-0.07459	-0.08259	-0.06736	-0.08043
Z009E0153	0.03246	0.02614	0.008579	0.01741	0.009796	0.0303	0.01244	0.002682	0.03409	0.02317
Z009E0154	-0.07966	-0.09328	-0.08966	-0.09291	-0.1121	-0.1068	-0.1057	-0.08889	-0.1106	-0.1011
Z009E0155	-0.1094	-0.09929	-0.1295	-0.08544	-0.1089	-0.09622	-0.09715	-0.1091	-0.1169	-0.1037
Z009E0156	-0.1731	-0.1579	-0.1559	-0.1515	-0.1355	-0.1447	-0.1604	-0.1474	-0.1494	-0.1439
Z009E0157	-0.0172	0.002573	-0.02917	0.01476	-0.01717	0.003999	0.001221	-0.01121	0.0109	-0.00086
Z009E0158	0.0479	0.003093	-0.01947	0.009505	-0.01098	-0.00592	-0.00496	0.00247	0.006798	0.002309
Z009E0159	-0.04863	-0.06285	-0.03286	-0.06976	-0.06689	-0.04763	-0.05248	-0.076	-0.05712	-0.05882
Z009E0161	0.2363	0.1945	0.1962	0.1967	0.1992	0.2007	0.1956	0.1885	0.2153	0.1913
Z009E0162	-0.00201	0.01564	0.05389	0.04186	0.01035	0.02781	0.02146	0.0151	0.02667	0.02614
Z009E0163	-0.03526	-0.0249	-0.05809	-0.04455	-0.02114	-0.02853	-0.03284	-0.03901	-0.03115	-0.03053
Z009E0164	-0.09203	-0.06468	-0.082	-0.05163	-0.07016	-0.06224	-0.05732	-0.05911	-0.06442	-0.06713
Z009E0165	-0.00757	-0.00712	-0.02471	-0.00495	0.009665	-0.00603	-0.01262	0.00492	-0.02469	-0.00258
Z009E0166	-0.01173	-0.01938	-0.01088	-0.02905	-0.03668	-0.02328	-0.03066	-0.04336	-0.01086	-0.03722
Z009E0167	0.1478	0.1142	0.1248	0.1284	0.1275	0.1099	0.116	0.1226	0.1304	0.1088
Z009E0168	-0.1456	-0.1236	-0.09314	-0.1181	-0.08362	-0.1108	-0.1032	-0.1051	-0.09721	-0.119
Z009E0169	0.01889	0.02865	0.03866	0.02018	0.01872	0.02872	0.03343	0.02756	0.03445	0.02364
Z009E0170	0.04784	0.02123	0.03338	0.009068	0.005965	0.02383	0.0142	0.01268	0.03662	0.01959
Z009E0171	-0.1457	-0.169	-0.1664	-0.1634	-0.1534	-0.1486	-0.15	-0.1735	-0.1623	-0.1472
Z009E0173	-0.09897	-0.1262	-0.1295	-0.1215	-0.1399	-0.1141	-0.1148	-0.1281	-0.1355	-0.1106
Z009E0174	0.1029	0.1424	0.1364	0.1473	0.1146	0.1222	0.1317	0.1352	0.1266	0.1218
Z009E0175	0.1299	0.09282	0.1112	0.08973	0.09874	0.09333	0.1055	0.09877	0.099	0.09648
Z009E0176	-0.1031	-0.09105	-0.0683	-0.07039	-0.07895	-0.08804	-0.08255	-0.08031	-0.08235	-0.08425
Z009E0177	-0.02933	-0.06558	-0.03304	-0.06345	-0.06268	-0.0677	-0.06208	-0.06196	-0.05673	-0.05158
Z009E0178	0.1139	0.0917	0.1111	0.0872	0.07318	0.08262	0.0862	0.06502	0.08407	0.08723
Z009E0179	0.07697	0.03899	0.009806	0.03968	0.06311	0.04427	0.03984	0.05278	0.05068	0.04424
Z009E0180	0.151	0.08596	0.1128	0.08535	0.1039	0.08474	0.07405	0.09132	0.08942	0.08063
Z009E0181	-0.0159	0.008104	0.0274	-0.00159	0.002711	0.00935	0.008577	0.01714	0.005866	0.01454
Z009E0182	0.1	0.04423	0.02236	0.04021	0.07222	0.05271	0.04761	0.05613	0.046	0.04601
Z009E0183	-0.02117	-0.0132	-0.00441	0.005116	-0.01736	-0.00659	-0.00017	-0.00545	-0.01288	-0.00853
Z009E0184	-0.01062	0.03454	-0.00833	0.009304	0.03502	0.02272	0.03625	0.04388	0.0412	0.02288
Z009E0186	-0.1006	-0.1154	-0.09611	-0.09143	-0.1102	-0.1001	-0.1168	-0.09569	-0.125	-0.1002
Z009E0187	0.01704	0.03051	0.05621	0.03582	0.05105	0.03428	0.04663	0.04928	0.02657	0.02894
Z009E0190	0.1243	0.1049	0.1388	0.1272	0.1335	0.1094	0.1147	0.0912	0.1096	0.112
Z009E0191	0.1098	0.09074	0.08866	0.0874	0.07798	0.08492	0.1007	0.08098	0.08346	0.09676
Z009E0192	0.05271	0.03572	0.0699	0.03972	0.05032	0.04123	0.0418	0.04425	0.03461	0.04201
Z009E0193	-0.04394	-0.02559	-0.05092	-0.01152	0.003999	-0.0117	-0.01265	-0.03933	-0.02139	-0.02148
Z009E0194	0.03502	0.01811	0.0569	0.03192	0.04479	0.02876	0.02803	0.0193	0.04213	0.03038
Z009E0196	-0.0007	-0.01916	0.01065	-0.02631	-0.01964	-0.02816	-0.02032	-0.00838	-0.03364	-0.01544
Z009E0197	0.09846	0.09263	0.07726	0.09432	0.09688	0.09364	0.1006	0.09847	0.08499	0.08785
Z009E0198	-0.1167	-0.1105	-0.08109	-0.1072	-0.06492	-0.08571	-0.1058	-0.09262	-0.105	-0.09234
Z009E0199	0.1806	0.1667	0.1752	0.177	0.1615	0.1636	0.1694	0.1676	0.161	0.1659
Z009E0200	0.02992	0.04764	0.005641	0.04837	0.02076	0.05032	0.0499	0.05412	0.04097	0.04335
Z010E0001	-0.0442	-0.03246	-0.04294	-0.03642	-0.04311	-0.03206	-0.04324	-0.05615	-0.05293	-0.03306
Z010E0002	-0.07092	-0.06254	-0.07077	-0.05816	-0.06613	-0.06149	-0.06526	-0.08241	-0.06897	-0.07262
Z010E0003	-0.05232	-0.06477	-0.06258	-0.05874	-0.05352	-0.05362	-0.04797	-0.05096	-0.07228	-0.05412
Z010E0004	-0.02396	-0.04183	-0.03563	-0.03252	-0.04428	-0.03267	-0.02659	-0.04638	-0.03193	-0.03861
Z010E0006	-0.07667	-0.07615	-0.06328	-0.06231	-0.07226	-0.06759	-0.0741	-0.04765	-0.05894	-0.06557
Z010E0007	-0.00121	0.01725	0.002302	-0.00391	0.002249	0.000358	-0.00007	-0.01152	-0.01858	-0.00716
Z010E0008	0.1234	0.1115	0.1207	0.115	0.1429	0.1142	0.119	0.1266	0.09776	0.1149
Z010E0009	0.02846	0.02619	0.02733	0.025	0.0229	0.03353	0.02073	0.0383	0.03077	0.03134
Z010E0010	-0.02219	-0.008	-0.01822	-0.01706	-0.01483	-0.02278	-0.0137	-0.00104	-0.02124	-0.03239
Z010E0011	0.0367	0.04084	0.03825	0.03634	0.04742	0.04125	0.03207	0.03827	0.05142	0.0357
Z010E0012	0.05839	0.06937	0.0549	0.05938	0.06847	0.05887	0.0612	0.05165	0.08069	0.06016
Z010E0013	-0.09125	-0.0638	-0.07824	-0.06945	-0.08157	-0.07198	-0.07445	-0.06392	-0.07457	-0.0638
Z010E0015	0.03033	0.03888	0.02808	0.03212	0.04257	0.03011	0.01657	0.04546	0.01889	0.02433
Z010E0016	0.01721	0.02756	0.01905	0.02253	0.008789	0.01829	0.01711	0.00887	0.003722	0.03443
Z010E0017	0.02322	0.01852	0.02657	0.03179	0.02116	0.027	0.03192	0.04135	0.03941	0.02066
Z010E0018	-0.02609	-0.01367	-0.0233	-0.02197	-0.01764	-0.02023	-0.02267	-0.00748	-0.01342	-0.02312
Z010E0019	0.07774	0.06833	0.08324	0.08029	0.07352	0.0708	0.08215	0.0813	0.0923	0.08553
Z010E0020	-0.04033	-0.02548	-0.03635	-0.03452	-0.04358	-0.03405	-0.03364	-0.02829	-0.02599	-0.04073
Z010E0021	0.1061	0.1132	0.1013	0.09913	0.09357	0.1052	0.117	0.1076	0.1271	0.1099
Z010E0022	-0.00691	0.009167	0.01029	0.005461	0.002416	-0.00432	0.0124	-0.01861	0.00982	0.006194
Z010E0023	-0.1367	-0.1491	-0.148	-0.1395	-0.1563	-0.1375	-0.1473	-0.1309	-0.141	-0.1393
Z010E0024	-0.08324	-0.07917	-0.08091	-0.08228	-0.08358	-0.07778	-0.07868	-0.08222	-0.06577	-0.07371
Z010E0025	0.02247	0.04699	0.03689	0.03177	0.02831	0.03612	0.02337	0.03826	0.03112	0.03075
Z010E0026	-0.01254	-0.0187	0.005355	-0.01512	-0.01705	-0.00736	-0.00638	-0.00509	-0.02376	0.002206
Z010E0027	-0.05382	-0.05228	-0.05543	-0.04465	-0.04461	-0.04378	-0.04115	-0.0352	-0.03873	-0.04269
Z010E0028	0.04314	0.06058	0.03345	0.04707	0.04041	0.04881	0.0384	0.03456	0.02809	0.05331
Z010E0029	0.05082	0.0431	0.04699	0.048	0.0379	0.04397	0.03559	0.03467	0.03046	0.03949
Z010E0030	0.02272	0.03299	0.02125	0.0171	0.01763	0.01423	0.01067	0.02667	0.02293	0.006713
Z010E0032	-0.07613	-0.07904	-0.06575	-0.06125	-0.07096	-0.06411	-0.06653	-0.07308	-0.07924	-0.06942
Z010E0033	-0.07235	-0.07628	-0.07268	-0.07069	-0.08314	-0.06987	-0.07084	-0.0861	-0.0627	-0.07769
Z010E0034	-0.0561	-0.06311	-0.05489	-0.0499	-0.05389	-0.05601	-0.04581	-0.03905	-0.06581	-0.0579
Z010E0035	-0.00428	-0.02412	-0.01958	-0.01353	-0.02176	-0.01734	-0.00809	-0.00962	-0.02351	-0.01101
Z010E0036	0.003281	-0.00863	-0.00344	0.005836	-0.00023	0.001563	0.001504	0.01619	-0.01373	0.01133
Z010E0037	-0.04824	-0.03606	-0.03444	-0.04182	-0.0437	-0.04317	-0.04608	-0.03081	-0.05537	-0.03576
Z010E0038	-0.03952	-0.03487	-0.04621	-0.04501	-0.04072	-0.04456	-0.03512	-0.02993	-0.0356	-0.03165
Z010E0039	0.08042	0.09721	0.08155	0.08244	0.08747	0.07439	0.07997	0.06837	0.1016	0.07381
Z010E0040	0.01148	-0.00314	-0.00252	-0.00306	-0.00259	-0.00512	0.004254	-0.02526	0.007871	0.003496
Z010E0041	0.01611	0.03386	0.02868	0.02549	0.03217	0.0192	0.02695	0.03829	0.02134	0.02877
Z010E0042	0.04332	0.03331	0.047	0.04368	0.03619	0.04539	0.04296	0.03864	0.04305	0.03883
Z010E0043	0.04729	0.04548	0.05673	0.04134	0.03726	0.04255	0.03899	0.04565	0.02693	0.03856
Z010E0044	0.07117	0.07148	0.05745	0.06528	0.05514	0.06509	0.06107	0.07437	0.08555	0.05825
Z010E0045	-0.01961	-0.01778	-0.01883	-0.01997	-0.00777	-0.01467	-0.01948	-0.01092	-0.0005	-0.01186
Z010E0046	-0.02967	-0.01405	-0.02537	-0.02218	-0.02228	-0.0242	-0.02539	-0.01097	-0.03677	-0.0358
Z010E0047	-0.1003	-0.09387	-0.0911	-0.09169	-0.09293	-0.09411	-0.1036	-0.0883	-0.1009	-0.09503
Z010E0048	-0.04665	-0.03999	-0.04244	-0.04138	-0.04138	-0.03096	-0.03904	-0.04886	-0.05438	-0.05157
Z010E0049	-0.04111	-0.05448	-0.04195	-0.045	-0.04413	-0.04137	-0.03956	-0.05366	-0.03327	-0.0372
Z010E0050	0.1298	0.1061	0.1082	0.109	0.1231	0.1067	0.1111	0.1204	0.1086	0.09671
Z010E0051	0.04756	0.04118	0.03684	0.03256	0.04067	0.03769	0.03451	0.01182	0.03441	0.05213
Z010E0052	-0.02856	-0.01553	-0.0005	-0.00693	-0.01629	-0.00577	-0.01047	-0.00065	0.007146	-0.0015
Z010E0053	-0.00673	-0.03646	-0.03308	-0.01593	-0.0103	-0.01917	-0.01378	-0.0133	-0.03755	-0.02322
Z010E0054	0.07088	0.06561	0.08378	0.07135	0.09005	0.0724	0.06316	0.07172	0.0858	0.06266
Z010E0055	0.06106	0.05171	0.08293	0.06641	0.08045	0.06915	0.07439	0.05846	0.06664	0.06647
Z010E0056	0.01495	0.03023	0.0226	0.02206	0.02667	0.02371	0.03207	0.01419	0.003157	0.02261
Z010E0057	0.1025	0.08856	0.09754	0.09522	0.08308	0.09865	0.09158	0.1026	0.09849	0.0945
Z010E0058	0.03576	0.02661	0.01593	0.01898	0.0261	0.02301	0.0208	0.03741	0.03403	0.01052
Z010E0059	-0.07834	-0.07495	-0.08376	-0.07639	-0.09204	-0.07698	-0.0717	-0.08336	-0.07113	-0.08207
Z010E0060	0.03983	0.04579	0.01982	0.02942	0.02153	0.03381	0.03044	0.02588	0.04235	0.04005
Z010E0061	-0.00172	-0.0066	0.005255	0.004668	0.01248	-0.00194	0.01017	0.01659	0.01489	-0.00386
Z010E0062	-0.1001	-0.1062	-0.09475	-0.09494	-0.1038	-0.1015	-0.09441	-0.1084	-0.117	-0.08849
Z010E0063	-0.00076	0.004273	-0.00222	-0.00732	0.000068	-0.00642	-0.00109	0.001029	0.006234	-0.0033
Z010E0064	0.01147	0.02509	0.01682	0.01112	0.01032	0.02276	0.007066	0.0274	0.03121	0.009164
Z010E0065	-0.02959	-0.0194	-0.04523	-0.0279	-0.02088	-0.03531	-0.05157	-0.05038	-0.01709	-0.03736
Z010E0066	0.007101	-0.00922	-0.00751	-0.00141	-0.00894	-0.00695	-0.00995	0.002995	-0.00957	-0.01104
Z010E0067	-0.02609	-0.03334	-0.02311	-0.02348	-0.01281	-0.02958	-0.02668	-0.03771	-0.02176	-0.0376
Z010E0068	-0.01199	-0.01318	-0.00414	-0.0061	-0.00207	-0.00869	0.00167	-0.02198	0.008792	-0.01436
Z010E0069	0.02978	0.03769	0.03357	0.03471	0.02936	0.03091	0.04913	0.04885	0.04889	0.03231
Z010E0070	-0.00106	-0.00292	-0.00717	-0.0041	0.009324	0.002301	-0.00218	-0.00381	0.008886	0.008975
Z010E0071	0.003453	0.00089	0.001446	0.01266	0.01722	0.007579	0.0121	0.01826	0.02164	0.01476
Z010E0072	-0.1097	-0.1205	-0.1088	-0.116	-0.1005	-0.1111	-0.1014	-0.1081	-0.1181	-0.1175
Z010E0073	0.04576	0.04284	0.05337	0.05458	0.03918	0.0479	0.04443	0.03715	0.07135	0.06677
Z010E0074	-0.00082	-0.00823	-0.00482	-0.00517	0.005558	-0.00744	-0.01402	-0.01379	-0.02534	0.001322
Z010E0075	0.04373	0.05472	0.03599	0.0384	0.03723	0.03393	0.04788	0.03847	0.06232	0.04669
Z010E0076	-0.02	-0.0211	-0.01438	-0.02466	-0.02362	-0.02323	-0.01467	-0.04419	-0.02229	-0.0321
Z010E0077	-0.06341	-0.07241	-0.05734	-0.06427	-0.06269	-0.06516	-0.06772	-0.05281	-0.07802	-0.07188
Z010E0078	0.03365	0.03774	0.03806	0.03577	0.04593	0.04181	0.03195	0.04689	0.04259	0.04684
Z010E0079	-0.05194	-0.06362	-0.05584	-0.0565	-0.04895	-0.05961	-0.07097	-0.06683	-0.07329	-0.05222
Z010E0080	0.0532	0.048	0.04867	0.04158	0.04599	0.04422	0.04078	0.0486	0.03979	0.05532
Z010E0081	-0.0301	-0.0442	-0.03288	-0.03119	-0.04356	-0.03447	-0.04265	-0.03295	-0.02285	-0.03444
Z010E0082	-0.03267	-0.01845	-0.01225	-0.02692	-0.02986	-0.02452	-0.04056	-0.01664	-0.01308	-0.0377
[truncated: 2,893 more rows]
