# Supplementary material for: Association Mapping across Numerous Traits Reveals Patterns of Functional Variation in Maize
Source: PLoS Genet. 2014 Dec 4;10(12):e1004845. doi: 10.1371/journal.pgen.1004845 (PMC4256217; doi:10.1371/journal.pgen.1004845)
Supplement: Dataset S2 — Chromosome-specific residuals. Existing best linear unbiased predictors (BLUPs) for each inbred line were used to fit a joint-linkage model across all chromosomes. The hits from this model were then used to create chromosome-specific residual values by accounting for all markers except those on the chromosome in question. (See Methods for details.) These residuals are the phenotypic input for the NAM-GWAS analysis. (ZIP) [file pgen.1004845.s007.zip › Supplemental File 1 - Residuals/Starch.txt]

Sample	Chr1	Chr2	Chr3	Chr4	Chr5	Chr6	Chr7	Chr8	Chr9	Chr10
Z001E0001	0.23707	0.18692	0.22916	0.2562	0.11313	0.1924	0.17099	0.1865	0.22202	0.2267
Z001E0002	0.06927	0.00567	0.01193	0.07927	-0.06883	0.03623	0.012	0.06533	0.04585	0.0917
Z001E0003	-0.05956	-0.07797	-0.11015	-0.13221	-0.02984	-0.12584	-0.14531	-0.15327	-0.09376	-0.12124
Z001E0004	0.08973	0.07289	0.13505	0.07426	0.17462	0.10697	0.08868	0.0732	0.08869	0.04908
Z001E0005	-0.10666	-0.05777	-0.04071	0.00457	-0.14774	-0.06321	-0.04159	0.01029	-0.06675	-0.03043
Z001E0006	0.10891	0.02097	0.04948	0.05892	0.11105	0.03469	0.00556	0.02651	0.02639	0.00268
Z001E0007	-0.06385	-0.05714	0.0116	-0.05615	-0.12535	-0.03154	-0.05739	-0.05199	-0.00825	-0.00592
Z001E0008	0.09673	0.16586	0.04108	0.07163	0.02949	0.10308	0.08137	0.15361	0.09418	0.04141
Z001E0009	0.05837	0.19308	0.15601	0.13344	0.08334	0.18275	0.19187	0.15321	0.20332	0.22127
Z001E0010	0.65299	0.53867	0.59928	0.63037	0.66342	0.58872	0.55837	0.59072	0.56919	0.64125
Z001E0011	-0.24368	-0.16433	-0.2921	-0.16627	-0.14878	-0.23145	-0.2329	-0.27071	-0.2461	-0.21096
Z001E0012	0.02408	0.00965	0.03749	-0.00742	0.11401	0.04463	0.0586	0.03502	0.06157	0.09213
Z001E0013	0.30541	0.25136	0.33105	0.26839	0.38718	0.30402	0.29975	0.27937	0.29265	0.32607
Z001E0014	-0.22995	-0.13406	-0.09973	-0.11083	-0.24775	-0.14061	-0.14464	-0.10388	-0.15921	-0.17747
Z001E0015	0.19928	0.21875	0.21234	0.12441	0.22931	0.17224	0.14917	0.23283	0.18812	0.11456
Z001E0016	-0.00077	0.11555	0.04453	0.12967	0.0211	0.07543	0.09292	0.07518	0.0579	0.03093
Z001E0017	0.03402	-0.0195	-0.00868	0.03475	-0.02633	0.01531	-0.00508	0.07221	-0.0022	-0.00475
Z001E0018	-0.05038	-0.03	-0.13718	-0.11407	0.00475	-0.07673	-0.10229	-0.0338	-0.0915	-0.04453
Z001E0019	-0.0197	-0.04765	-0.02308	0.04088	-0.09205	-0.04211	-0.02393	-0.04777	-0.03968	-0.02147
Z001E0020	-0.26077	-0.05986	-0.08307	-0.0618	-0.21366	-0.12395	-0.11138	-0.1238	-0.12363	-0.09478
Z001E0021	-0.14765	-0.24066	-0.22322	-0.19459	-0.17079	-0.19766	-0.21889	-0.15103	-0.20399	-0.22801
Z001E0022	0.16521	0.08443	0.10032	0.09431	0.20498	0.08899	0.10757	0.07756	0.088	0.07908
Z001E0023	-0.1687	-0.10677	-0.06586	-0.13034	-0.04311	-0.10547	-0.09223	-0.12459	-0.08929	-0.07946
Z001E0024	0.22684	0.04647	0.00133	0.08738	0.15526	0.05716	0.06959	0.08334	0.07	0.04576
Z001E0025	0.06063	-0.00436	0.00512	0.05911	0.00275	0.03201	0.01014	-0.00726	0.03172	-0.00674
Z001E0028	-0.11431	-0.18449	-0.23264	-0.20794	-0.10013	-0.17982	-0.1618	-0.14728	-0.16366	-0.21161
Z001E0029	0.37734	0.38092	0.47677	0.38135	0.40559	0.42925	0.40376	0.41826	0.43403	0.46795
Z001E0030	0.03201	0.06428	-0.02961	-0.02207	0.04531	0.01589	0.02777	0.00408	0.00381	-0.06132
Z001E0031	-0.20875	-0.08809	-0.19293	-0.18137	-0.16762	-0.15141	-0.17358	-0.18095	-0.13291	-0.1302
Z001E0032	-0.09252	-0.0027	0.01502	-0.05499	0.03482	-0.00636	0.00734	0.00102	0.01272	0.02406
Z001E0033	0.28913	0.23855	0.29308	0.23703	0.202	0.26969	0.28347	0.31083	0.27654	0.20959
Z001E0036	0.51591	0.50944	0.53228	0.47572	0.52553	0.51527	0.51217	0.56566	0.50822	0.52143
Z001E0037	0.19112	0.25026	0.23425	0.2633	0.27897	0.20263	0.21696	0.23582	0.19274	0.22334
Z001E0038	0.0482	0.08792	0.08019	0.05585	0.04231	0.1221	0.12106	0.14704	0.13098	0.09213
Z001E0040	0.0134	0.05921	0.103	0.07194	-0.02601	0.06916	0.08759	0.13209	0.07857	0.03277
Z001E0041	-0.25825	-0.20932	-0.12574	-0.20618	-0.11255	-0.16117	-0.18943	-0.2087	-0.18221	-0.11813
Z001E0043	-0.22127	-0.2386	-0.26745	-0.2033	-0.26047	-0.23497	-0.24584	-0.18184	-0.24159	-0.18163
Z001E0044	-0.22964	-0.16673	-0.08002	-0.09902	-0.19757	-0.13133	-0.1541	-0.13302	-0.12357	-0.10887
Z001E0045	-0.0179	0.11626	0.08104	0.07427	-0.0103	0.10314	0.11975	0.16055	0.10721	0.13538
Z001E0046	0.191	0.12519	0.0999	0.12425	0.17174	0.08117	0.05438	0.12088	0.06419	0.02021
Z001E0047	-0.01093	-0.0053	-0.05344	-0.06527	0.08237	-0.0026	0.01166	-0.0656	0.01357	-0.04146
Z001E0048	0.17495	0.30135	0.20346	0.29113	0.15199	0.24095	0.21091	0.21999	0.22753	0.28007
Z001E0049	-0.11296	-0.10465	-0.06351	-0.11484	-0.0453	-0.10553	-0.13775	-0.15633	-0.11185	-0.15361
Z001E0050	-0.27375	-0.20797	-0.2198	-0.20954	-0.2743	-0.24939	-0.28195	-0.23732	-0.2316	-0.19372
Z001E0051	-0.29291	-0.08887	-0.12	-0.19944	-0.10556	-0.15777	-0.16198	-0.19427	-0.15469	-0.21513
Z001E0052	0.41178	0.3978	0.42963	0.46317	0.45645	0.3926	0.3899	0.37417	0.4061	0.42354
Z001E0053	-0.11083	-0.03341	0.05254	-0.02958	-0.11005	0.00958	0.0291	0.07625	0.03592	0.05984
Z001E0054	0.19352	0.11029	0.14087	0.19223	0.08885	0.12258	0.12834	0.08513	0.1209	0.13563
Z001E0055	-0.39448	-0.43532	-0.38847	-0.34727	-0.46926	-0.38319	-0.37086	-0.32845	-0.39791	-0.33466
Z001E0056	-0.27173	-0.31366	-0.28354	-0.34551	-0.22763	-0.30742	-0.33635	-0.35723	-0.28084	-0.28474
Z001E0057	-0.14858	-0.13605	-0.1325	-0.06492	-0.0772	-0.0998	-0.1206	-0.14195	-0.09633	-0.04237
Z001E0058	-0.22681	-0.13861	-0.10582	-0.0933	-0.24649	-0.15053	-0.13879	-0.1732	-0.14489	-0.2015
Z001E0059	-0.40527	-0.22315	-0.30932	-0.26174	-0.26884	-0.28652	-0.27033	-0.22357	-0.27687	-0.22681
Z001E0060	-0.11577	-0.20487	-0.20556	-0.112	-0.22919	-0.15959	-0.14217	-0.19241	-0.1385	-0.12551
Z001E0061	0.71958	0.51551	0.53847	0.61941	0.66452	0.57627	0.59512	0.57157	0.5919	0.60732
Z001E0062	-0.01075	0.13654	0.15394	0.09651	0.19479	0.13422	0.14925	0.1227	0.12372	0.178
Z001E0063	0.10475	0.11964	0.0748	0.15077	0.18674	0.11878	0.13453	0.06882	0.13089	0.16512
Z001E0064	-0.24596	-0.22947	-0.14459	-0.17923	-0.15511	-0.1848	-0.17139	-0.17124	-0.17809	-0.20273
Z001E0065	-0.17142	-0.07896	-0.06535	-0.12056	-0.02224	-0.08383	-0.07095	-0.05063	-0.09454	-0.05633
Z001E0066	0.21618	0.19425	0.18652	0.17378	0.13751	0.22617	0.20553	0.18418	0.24174	0.18157
Z001E0067	0.05721	0.0458	0.00628	0.07541	-0.05018	0.00357	-0.02611	0.02156	-0.00114	0.03092
Z001E0068	0.02807	-0.09804	-0.06023	-0.05799	-0.00225	-0.08729	-0.07697	-0.06534	-0.07282	-0.13919
Z001E0069	-0.0193	0.02478	-0.03991	0.02213	0.05251	-0.00603	-0.03401	-0.03992	-0.03554	-0.04263
Z001E0070	-0.12113	0.03922	0.00119	0.01683	-0.10385	-0.02858	-0.0171	-0.07425	-0.01469	-0.08133
Z001E0071	0.09331	0.1072	0.12733	0.15053	0.17062	0.09487	0.10729	0.12034	0.08154	0.12753
Z001E0072	0.35997	0.22228	0.24417	0.30523	0.21601	0.28514	0.29305	0.32677	0.25851	0.24939
Z001E0073	-0.13735	0.01836	-0.10134	-0.09737	0.00768	-0.04501	-0.0718	-0.03418	-0.07043	-0.0447
Z001E0074	-0.0017	0.19986	0.16758	0.09826	0.16374	0.12204	0.10539	0.13291	0.10853	0.05278
Z001E0075	-0.1406	-0.25639	-0.31548	-0.22283	-0.15521	-0.24574	-0.27483	-0.26098	-0.2782	-0.27904
Z001E0076	0.6027	0.66637	0.64122	0.6771	0.69294	0.62005	0.63395	0.6757	0.61342	0.65626
Z001E0077	-0.08991	-0.10322	-0.15736	-0.06458	-0.19559	-0.11468	-0.09862	-0.0451	-0.13097	-0.16512
Z001E0078	-0.05565	0.04092	-0.00569	0.05183	0.03157	0.01449	-0.00698	-0.01242	0.01584	0.01777
Z001E0079	0.12657	0.02632	0.09613	0.11377	-0.02083	0.07684	0.05148	0.07061	0.0773	0.03361
Z001E0080	0.25862	0.17675	0.2178	0.24795	0.18993	0.22358	0.24346	0.29343	0.22927	0.18794
Z001E0082	0.5272	0.32546	0.42914	0.43042	0.47641	0.39769	0.41224	0.451	0.41679	0.44053
Z001E0083	-0.43608	-0.3146	-0.3429	-0.3013	-0.31484	-0.37336	-0.35405	-0.39567	-0.34391	-0.34142
Z001E0084	0.50732	0.56054	0.43174	0.48425	0.54881	0.50498	0.51973	0.46241	0.50322	0.5045
Z001E0085	0.80087	0.89261	0.86496	0.90843	0.90073	0.83713	0.85639	0.81587	0.86462	0.85497
Z001E0086	-0.04347	0.08039	-0.02111	-0.02353	-0.07115	0.02244	-0.00546	0.07071	0.00415	-0.02254
Z001E0087	-0.26618	-0.1154	-0.14486	-0.17859	-0.08347	-0.16499	-0.15237	-0.19795	-0.16819	-0.14425
Z001E0089	-0.05277	-0.19573	-0.12459	-0.11306	-0.05637	-0.14669	-0.17329	-0.20749	-0.17036	-0.20393
Z001E0090	-0.01227	0.00003	-0.00202	0.02835	-0.02224	0.05	0.06402	0.01863	0.0393	0.08551
Z001E0091	0.2661	0.34813	0.30076	0.34979	0.3727	0.29246	0.3069	0.25823	0.29869	0.31374
Z001E0093	-0.33595	-0.37267	-0.27087	-0.27805	-0.25719	-0.31189	-0.30182	-0.35952	-0.29556	-0.25454
Z001E0094	0.13187	0.06409	0.04559	0.04778	0.20073	0.10741	0.12364	0.08527	0.08634	0.057
Z001E0095	0.06465	-0.04466	-0.0507	0.05116	0.00034	0.00789	0.02625	0.0329	0.0255	0.06479
Z001E0096	-0.18973	-0.17898	-0.19844	-0.17132	-0.1463	-0.22403	-0.20796	-0.16124	-0.21506	-0.19857
Z001E0097	0.21348	0.14845	0.07953	0.20072	0.09815	0.14579	0.16534	0.09766	0.17488	0.13079
Z001E0098	-0.34976	-0.36644	-0.29926	-0.30136	-0.40761	-0.32118	-0.31019	-0.31382	-0.31744	-0.35075
Z001E0099	-0.15239	-0.21626	-0.1995	-0.17991	-0.22486	-0.15956	-0.14334	-0.14948	-0.17088	-0.1407
Z001E0100	-0.00949	-0.04999	-0.09147	0.01336	-0.09392	-0.04169	-0.03751	-0.08448	-0.05659	-0.01746
Z001E0101	-0.26885	-0.18709	-0.28285	-0.21432	-0.20656	-0.24401	-0.26921	-0.19622	-0.25511	-0.20299
Z001E0102	-0.07839	-0.0963	-0.16941	-0.12947	-0.02391	-0.10267	-0.09557	-0.03928	-0.11631	-0.08286
Z001E0103	-0.15466	-0.10274	-0.07491	-0.12978	-0.02333	-0.10368	-0.09181	-0.12823	-0.11455	-0.09829
Z001E0104	0.07532	0.03361	0.02929	0.01343	0.15491	0.07322	0.09164	0.05502	0.05437	0.01325
Z001E0105	-0.29063	-0.23961	-0.2074	-0.22001	-0.21505	-0.24317	-0.26499	-0.20456	-0.22674	-0.17934
Z001E0106	-0.01644	0.12169	0.09627	0.05638	-0.01467	0.07312	0.08839	0.12033	0.10812	0.10499
Z001E0107	-0.1248	-0.15885	-0.16671	-0.13617	-0.03586	-0.10624	-0.08804	-0.08959	-0.12607	-0.06514
Z001E0108	-0.14077	-0.09561	-0.11856	-0.16049	-0.07396	-0.14463	-0.1209	-0.06032	-0.11054	-0.12658
Z001E0109	-0.0094	0.11555	0.01637	0.09497	-0.01857	0.06717	0.04409	0.03723	0.05609	0.09266
Z001E0110	-0.18937	-0.10453	-0.10756	-0.06629	-0.05437	-0.12591	-0.10197	-0.16258	-0.13647	-0.17851
Z001E0111	0.04444	0.0023	0.07743	0.02466	0.06339	0.05064	0.06807	0.0263	0.03812	-0.01979
Z001E0112	0.09939	0.08179	0.09544	0.13174	0.02694	0.13078	0.10409	0.08789	0.14439	0.18706
Z001E0113	0.14152	0.29839	0.26299	0.23612	0.30246	0.2407	0.21769	0.21187	0.23244	0.26167
Z001E0114	-0.10191	-0.25767	-0.23914	-0.229	-0.25898	-0.19939	-0.20041	-0.19594	-0.17379	-0.17842
Z001E0115	-0.08314	0.02073	0.06386	0.07896	-0.09415	0.01451	0.02644	-0.00004	0.04115	0.05489
Z001E0116	0.32677	0.28451	0.33366	0.34343	0.21097	0.29895	0.3118	0.3387	0.31786	0.25179
Z001E0118	-0.0745	-0.04517	0.01979	-0.06279	0.00619	-0.03202	-0.04725	-0.01752	-0.01057	-0.00381
Z001E0119	-0.15277	-0.17715	-0.09059	-0.09427	-0.07129	-0.12937	-0.11424	-0.17042	-0.10994	-0.07912
Z001E0120	-0.10071	-0.16324	-0.14569	-0.15804	-0.02833	-0.10252	-0.09067	-0.1522	-0.08781	-0.05502
Z001E0121	0.46178	0.45352	0.3969	0.41975	0.37373	0.4417	0.44013	0.42595	0.46788	0.45029
Z001E0122	-0.12851	-0.34154	-0.25396	-0.24321	-0.17672	-0.27532	-0.26153	-0.23055	-0.29415	-0.32792
Z001E0123	-0.21946	-0.13606	-0.08634	-0.09068	-0.06673	-0.12185	-0.10866	-0.17293	-0.14359	-0.15818
Z001E0124	-0.28241	-0.21497	-0.18381	-0.25575	-0.16197	-0.21987	-0.20403	-0.14369	-0.2302	-0.19415
Z001E0125	-0.20124	-0.05002	-0.02821	-0.04799	0.00306	-0.05547	-0.04106	-0.09997	-0.06737	-0.01084
Z001E0126	-0.09604	-0.13679	-0.06692	-0.10971	-0.15472	-0.08337	-0.06586	-0.02565	-0.08518	-0.09461
Z001E0127	-0.13284	-0.06057	-0.09013	-0.13602	-0.10229	-0.11481	-0.09687	-0.13962	-0.08248	-0.19407
Z001E0128	-0.33431	-0.29118	-0.23427	-0.21837	-0.21833	-0.24406	-0.22995	-0.18538	-0.27263	-0.18056
Z001E0129	0.50341	0.53674	0.50837	0.52593	0.57201	0.48339	0.49673	0.43184	0.51025	0.4305
Z001E0130	0.38382	0.37552	0.35908	0.31041	0.33253	0.33277	0.3114	0.40164	0.36349	0.35193
Z001E0131	-0.28506	-0.23927	-0.28737	-0.27385	-0.18615	-0.24625	-0.22822	-0.26554	-0.22646	-0.22173
Z001E0132	-0.06119	-0.09201	-0.06059	-0.13138	-0.16439	-0.08727	-0.11754	-0.05962	-0.0621	-0.05982
Z001E0133	0.00528	-0.051	0.03679	-0.0306	-0.09117	0.00393	-0.01896	0.06673	0.01194	0.02684
Z001E0134	0.18426	0.14828	0.15721	0.08412	0.21571	0.15352	0.12987	0.16006	0.16299	0.10916
Z001E0135	0.11505	0.0312	-0.06743	-0.06589	0.09481	-0.01173	0.00562	0.03873	0.0096	-0.07926
Z001E0137	-0.2553	-0.26462	-0.22794	-0.29782	-0.34416	-0.25819	-0.28	-0.20059	-0.22948	-0.21979
Z001E0138	-0.15681	-0.09045	-0.07018	-0.14606	-0.19918	-0.09788	-0.11912	-0.07245	-0.07862	-0.13983
Z001E0139	-0.00856	0.11119	-0.01191	0.0741	0.00657	0.03027	0.01125	-0.01142	0.04575	-0.01843
Z001E0140	-0.07737	-0.04852	-0.02034	-0.06677	-0.09598	-0.03478	-0.02251	0.01281	-0.03186	0.00692
Z001E0141	-0.17681	-0.19843	-0.25171	-0.18872	-0.13881	-0.21258	-0.19849	-0.2593	-0.2006	-0.26264
Z001E0143	-0.00472	-0.10108	-0.15857	-0.06912	-0.01166	-0.1054	-0.13591	-0.16879	-0.13197	-0.15823
Z001E0144	0.00251	-0.05701	-0.08687	0.00206	-0.11123	-0.04192	-0.02601	-0.08069	-0.02088	-0.08898
Z001E0145	0.62433	0.66	0.63088	0.60279	0.7238	0.6248	0.63571	0.65211	0.61799	0.64363
Z001E0146	-0.16476	-0.19415	-0.25421	-0.17076	-0.13588	-0.20725	-0.19358	-0.158	-0.21201	-0.16272
Z001E0147	-0.02162	-0.07455	0.00347	-0.01739	-0.10406	-0.02492	-0.00745	0.04041	-0.0333	-0.0708
Z001E0149	0.06742	0.13854	0.08864	0.05714	0.04882	0.0906	0.09996	0.10044	0.09407	0.02922
Z001E0150	0.19884	-0.01776	0.06368	0.01691	0.17339	0.05146	0.02281	-0.0049	0.03684	0.02671
Z001E0151	0.09235	0.00439	0.04506	0.05474	-0.03471	0.01458	0.00614	-0.01463	0.0248	-0.03849
Z001E0152	0.05294	0.02724	0.14441	0.03134	0.1327	0.08355	0.08945	0.09021	0.09919	0.11656
Z001E0153	0.14918	0.14153	0.20563	0.16285	0.11539	0.18237	0.1805	0.15594	0.17695	0.15918
Z001E0156	-0.13726	-0.06308	-0.06778	-0.07354	-0.15562	-0.11258	-0.12541	-0.15991	-0.09286	-0.15389
Z001E0157	-0.11357	0.02984	0.00364	0.00205	0.01484	-0.03432	-0.01832	0.02555	-0.05189	-0.0818
Z001E0158	0.6089	0.66839	0.64279	0.59824	0.71879	0.62319	0.63729	0.58438	0.65954	0.64524
Z001E0159	-0.10564	-0.19674	-0.13026	-0.23267	-0.09647	-0.16982	-0.15158	-0.10435	-0.15129	-0.23185
Z001E0160	-0.13021	0.01375	-0.06987	0.00635	-0.13522	-0.03505	-0.01642	-0.06756	-0.01782	-0.07831
Z001E0161	0.46956	0.53447	0.48549	0.56411	0.42058	0.48038	0.49712	0.5236	0.48147	0.49937
Z001E0162	0.01672	0.00792	0.08935	0.04007	0.1191	0.06032	0.03659	0.02723	0.04316	0.09646
Z001E0163	0.13998	-0.02827	0.00246	0.05009	-0.01373	0.02778	0.00226	-0.01731	0.01607	0.0053
Z001E0164	-0.09653	-0.12861	-0.04832	-0.13277	-0.00237	-0.08252	-0.06548	-0.09496	-0.09384	-0.14483
Z001E0165	-0.06519	0.08197	0.09494	0.1216	-0.02771	0.06385	0.08142	0.03092	0.05321	0.01673
Z001E0166	0.00066	0.05569	0.0765	0.04506	0.14134	0.08874	0.10999	0.09057	0.06742	0.03758
Z001E0167	0.27058	0.23352	0.33839	0.32876	0.33498	0.29613	0.28643	0.34529	0.27066	0.36012
Z001E0168	0.17873	0.15424	0.15378	0.23118	0.11656	0.19865	0.1891	0.14199	0.19813	0.25228
Z001E0170	0.00039	0.09276	0.10774	0.11562	-0.03082	0.07206	0.05166	0.02614	0.09489	0.03795
Z001E0171	0.1219	0.21118	0.14492	0.11756	0.07072	0.15166	0.1718	0.22356	0.1843	0.09566
Z001E0172	-0.12732	-0.06608	-0.15621	-0.11174	-0.08702	-0.12173	-0.14905	-0.09055	-0.11768	-0.14875
Z001E0173	-0.15688	-0.24021	-0.22595	-0.25384	-0.10509	-0.18473	-0.17253	-0.24109	-0.17446	-0.22376
Z001E0174	0.07404	0.22261	0.17471	0.16384	0.12491	0.21649	0.2291	0.16716	0.24083	0.26889
Z001E0175	0.04031	0.06183	0.08167	0.07709	0.10352	0.0458	0.01828	-0.00642	0.04195	-0.00717
Z001E0176	-0.10142	-0.12925	-0.13368	-0.12947	-0.04571	-0.09022	-0.1062	-0.02216	-0.11548	-0.04773
Z001E0177	-0.31083	-0.24526	-0.31874	-0.23942	-0.22033	-0.28252	-0.26619	-0.28973	-0.28002	-0.25274
Z001E0178	-0.09077	-0.16951	-0.10466	-0.05594	-0.05199	-0.12037	-0.14216	-0.16007	-0.13337	-0.08777
Z001E0180	-0.10683	-0.32596	-0.308	-0.31194	-0.16758	-0.25616	-0.28177	-0.21455	-0.26298	-0.21601
Z001E0181	0.22632	0.29488	0.24664	0.24136	0.20987	0.28317	0.29511	0.26732	0.29219	0.28537
Z001E0182	0.16893	0.24454	0.13166	0.16334	0.18215	0.18241	0.20702	0.26894	0.19264	0.19478
Z001E0183	0.02653	0.03142	-0.05007	-0.0679	0.07325	-0.01621	-0.00114	-0.02508	0.00166	-0.08576
Z001E0184	-0.08142	-0.0104	-0.04638	0.03239	-0.12254	-0.02388	-0.00976	-0.02006	-0.02519	0.00258
Z001E0185	0.01768	-0.08985	-0.01348	-0.07167	-0.0903	-0.03974	-0.021	-0.0663	-0.00859	-0.10962
Z001E0186	-0.2805	-0.30201	-0.29251	-0.3399	-0.3951	-0.31857	-0.3395	-0.25047	-0.28562	-0.29176
Z001E0187	-0.00257	0.13636	0.08996	0.14546	-0.02456	0.10951	0.10556	0.18474	0.08039	0.07298
Z001E0188	-0.11966	-0.20512	-0.16191	-0.24004	-0.23593	-0.19202	-0.19868	-0.21685	-0.15901	-0.2541
Z001E0189	0.21867	0.15558	0.17338	0.21951	0.27222	0.19894	0.21384	0.20321	0.17561	0.16308
Z001E0190	0.06819	0.10537	0.1239	0.05844	0.00403	0.09172	0.06737	0.09554	0.10843	0.03302
Z001E0191	-0.08506	-0.15115	-0.15002	-0.06278	-0.04528	-0.10556	-0.13047	-0.15187	-0.13827	-0.06643
Z001E0192	-0.25279	-0.2026	-0.10605	-0.1014	-0.28108	-0.15354	-0.15925	-0.08237	-0.17161	-0.0924
Z001E0193	-0.0973	0.07526	0.03308	-0.003	-0.06275	0.01672	0.03112	0.05451	0.01353	-0.03873
Z001E0194	0.04677	0.00467	0.10168	0.00473	0.12712	0.06479	0.07727	0.11637	0.04406	0.0261
Z001E0195	-0.21963	-0.35574	-0.27205	-0.2793	-0.21866	-0.30536	-0.28966	-0.35209	-0.2896	-0.3584
Z001E0196	-0.22024	-0.17728	-0.19895	-0.26333	-0.15878	-0.22702	-0.24961	-0.16582	-0.22062	-0.20733
Z001E0197	-0.04817	-0.10089	-0.12906	-0.085	-0.03952	-0.13728	-0.12409	-0.1175	-0.10888	-0.10781
Z001E0198	-0.03307	-0.12322	-0.20854	-0.16552	-0.02517	-0.14258	-0.12479	-0.177	-0.11343	-0.14059
Z001E0199	-0.01728	-0.07553	-0.07081	-0.00341	-0.1069	-0.07471	-0.05759	-0.11956	-0.07484	-0.14226
Z002E0001	-0.17402	-0.15993	-0.1506	-0.16836	-0.1621	-0.14961	-0.15339	-0.16913	-0.15699	-0.1527
Z002E0002	-0.0197	-0.06818	-0.04847	-0.06009	-0.04333	-0.04303	-0.02256	-0.0182	-0.0469	-0.03864
Z002E0003	-0.06361	-0.14847	-0.10856	-0.12367	-0.09446	-0.11251	-0.09311	-0.13054	-0.10527	-0.11552
Z002E0004	-0.17709	-0.18343	-0.2315	-0.25202	-0.24547	-0.23512	-0.22514	-0.24878	-0.24721	-0.23413
Z002E0005	0.0931	0.06688	0.12967	0.14436	0.13917	0.12634	0.09815	0.10016	0.10844	0.12535
Z002E0006	-0.15491	-0.14541	-0.09319	-0.10689	-0.09794	-0.09863	-0.08172	-0.11047	-0.11106	-0.09606
Z002E0007	-0.15794	-0.17574	-0.13698	-0.13264	-0.13028	-0.14182	-0.11645	-0.15876	-0.12775	-0.13972
Z002E0009	0.14534	0.1062	0.10134	0.08219	0.08822	0.09944	0.11232	0.08158	0.09811	0.1007
Z002E0010	-0.12497	-0.10992	-0.13833	-0.13469	-0.17063	-0.14186	-0.17076	-0.12097	-0.12992	-0.14164
Z002E0011	-0.05607	-0.07223	-0.07225	-0.08836	-0.08398	-0.07082	-0.04622	-0.05674	-0.06007	-0.07534
Z002E0012	0.47135	0.44972	0.44342	0.43053	0.43085	0.44574	0.47588	0.46759	0.4623	0.44692
Z002E0013	-0.12466	-0.03828	-0.09555	-0.08358	-0.0876	-0.09568	-0.11162	-0.08287	-0.09699	-0.09437
Z002E0014	-0.09254	-0.04268	-0.03762	-0.04733	-0.01518	-0.03431	-0.05472	-0.05249	-0.02336	-0.03529
Z002E0016	-0.05329	-0.03725	-0.00041	-0.01834	-0.02946	-0.00508	0.01424	0.02528	0.01129	-0.00229
Z002E0017	0.56935	0.59446	0.59994	0.616	0.6138	0.60113	0.6053	0.57047	0.58379	0.6006
Z002E0018	-0.00961	0.04304	0.03677	0.02252	0.03434	0.03388	0.06082	0.05595	0.03852	0.03729
Z002E0019	0.03924	0.02427	0.06004	0.04635	0.06362	0.05955	0.0734	0.04437	0.05016	0.06124
Z002E0021	-0.16447	-0.21262	-0.19576	-0.18112	-0.18353	-0.19879	-0.17367	-0.22138	-0.1841	-0.20134
Z002E0022	0.13244	0.08087	0.10257	0.09278	0.10744	0.10871	0.12387	0.12871	0.10561	0.10659
Z002E0023	-0.02075	-0.06228	-0.03854	-0.04613	-0.02037	-0.03619	-0.01437	-0.03663	-0.03006	-0.03557
Z002E0025	0.18864	0.18893	0.19323	0.21063	0.1785	0.19477	0.2172	0.17672	0.18582	0.19556
Z002E0026	-0.09666	-0.12399	-0.07144	-0.08224	-0.06015	-0.06867	-0.08345	-0.05633	-0.06067	-0.07015
Z002E0027	-0.05057	-0.02243	-0.07912	-0.10174	-0.08985	-0.08076	-0.06453	-0.0571	-0.08805	-0.08207
Z002E0028	0.04444	0.00452	0.00462	0.02581	0.03125	0.01368	0.00235	0.01301	0.01269	0.0093
Z002E0029	-0.06105	0.01566	-0.01589	-0.00459	-0.02379	-0.02203	-0.04303	-0.04488	-0.01198	-0.0256
Z002E0030	-0.00436	-0.06798	-0.04247	-0.01913	-0.02406	-0.03712	-0.02904	-0.02999	-0.039	-0.03638
Z002E0032	0.18184	0.06545	0.11386	0.12492	0.10109	0.11627	0.0851	0.0985	0.12617	0.1146
Z002E0033	0.16804	0.14663	0.12806	0.14368	0.14054	0.13257	0.11498	0.14202	0.13903	0.13547
Z002E0034	-0.04992	-0.06318	0.01017	0.02855	0.00014	0.01219	-0.00809	0.02415	0.00828	0.00702
Z002E0036	0.11656	0.13073	0.13893	0.11679	0.12526	0.1363	0.09856	0.12202	0.13107	0.13279
Z002E0037	0.00042	-0.0275	-0.07267	-0.06378	-0.08428	-0.07241	-0.0568	-0.08882	-0.08621	-0.07735
Z002E0038	0.32985	0.26644	0.25691	0.26704	0.23133	0.25665	0.27775	0.28326	0.26895	0.26016
Z002E0040	-0.01013	0.07349	0.0422	0.05213	0.01831	0.03403	0.06001	0.01767	0.04504	0.03095
Z002E0041	-0.09002	-0.05005	-0.04841	-0.03604	-0.06898	-0.04839	-0.06774	-0.0235	-0.03258	-0.04809
Z002E0042	0.01963	-0.00696	-0.01909	-0.0048	-0.01268	-0.01831	-0.00237	-0.03229	-0.02651	-0.02272
Z002E0043	0.00923	-0.02421	-0.07854	-0.10041	-0.10171	-0.0812	-0.07138	-0.09316	-0.07957	-0.08089
Z002E0045	0.38503	0.37449	0.32207	0.30364	0.33319	0.3208	0.30102	0.33426	0.33167	0.31989
Z002E0046	0.2006	0.1983	0.18419	0.16502	0.17188	0.18211	0.19999	0.20833	0.18432	0.17964
Z002E0047	0.11397	0.10639	0.15879	0.14867	0.14719	0.16007	0.18269	0.14663	0.15734	0.16382
Z002E0048	0.11734	0.10514	0.07186	0.07886	0.06331	0.0696	0.03927	0.04526	0.06639	0.06723
Z002E0049	-0.06226	-0.03199	-0.07767	-0.09308	-0.0853	-0.07876	-0.07728	-0.06477	-0.07082	-0.07865
Z002E0050	0.0182	-0.04005	0.01387	0.0342	0.01429	0.01997	-0.00035	0.03946	0.01207	0.02146
Z002E0051	-0.05848	-0.0365	-0.04209	-0.0606	-0.06208	-0.04381	-0.034	-0.05579	-0.044	-0.04585
Z002E0052	-0.09153	-0.1213	-0.06674	-0.07416	-0.06495	-0.06093	-0.03772	-0.07829	-0.07144	-0.06064
Z002E0054	-0.03859	-0.14316	-0.08472	-0.06702	-0.09905	-0.08354	-0.06371	-0.10542	-0.06978	-0.08963
Z002E0055	-0.1188	-0.06674	-0.05212	-0.03433	-0.06122	-0.05136	-0.06865	-0.04748	-0.04994	-0.04976
Z002E0056	-0.0944	-0.10009	-0.15366	-0.14121	-0.16861	-0.15162	-0.18012	-0.15894	-0.14708	-0.14933
Z002E0057	0.07729	-0.00452	0.01679	0.01844	-0.01379	0.00787	-0.01962	0.02694	0.01597	0.00755
Z002E0058	-0.0113	-0.10183	-0.04245	-0.02376	-0.04932	-0.0371	-0.05915	-0.02094	-0.04647	-0.03146
Z002E0059	0.19099	0.13346	0.13997	0.12158	0.12131	0.13774	0.10597	0.16224	0.14139	0.14318
Z002E0060	0.01964	0.00007	0.06737	0.04977	0.05017	0.06566	0.03606	0.08465	0.05142	0.06985
Z002E0061	-0.16585	-0.16986	-0.1667	-0.15102	-0.15004	-0.16785	-0.18482	-0.16055	-0.17632	-0.16319
Z002E0064	0.10323	0.09958	0.055	0.0623	0.04504	0.05677	0.03135	0.07487	0.04707	0.05719
Z002E0065	-0.04248	-0.00452	-0.04266	-0.03634	-0.07942	-0.05116	-0.03335	-0.06503	-0.04127	-0.05333
Z002E0066	0.01669	-0.08711	-0.03537	-0.02898	-0.05943	-0.04231	-0.03151	-0.05443	-0.04331	-0.03948
Z002E0067	0.06471	0.00342	0.00003	0.00421	-0.01774	-0.0051	0.00603	-0.01357	-0.00683	-0.00689
Z002E0068	0.11961	0.07374	0.12138	0.10356	0.10153	0.11801	0.07925	0.10857	0.12014	0.12156
Z002E0069	-0.02234	-0.07786	-0.05173	-0.05812	-0.02952	-0.04818	-0.02103	-0.0649	-0.03395	-0.04929
Z002E0070	-0.0131	-0.07706	-0.0322	-0.02408	-0.03733	-0.03318	-0.07239	-0.04768	-0.04512	-0.03472
Z002E0071	-0.06884	-0.06877	-0.02451	-0.00712	-0.02503	-0.02257	-0.05078	-0.04518	-0.01122	-0.03141
Z002E0072	0.03772	0.05892	0.07097	0.05871	0.06488	0.0724	0.09435	0.093	0.05951	0.0681
Z002E0073	0.05929	-0.02958	0.02028	0.00575	0.03409	0.01876	-0.00291	0.03261	0.0282	0.01851
Z002E0074	-0.04961	-0.09582	-0.10186	-0.1034	-0.10893	-0.10098	-0.08975	-0.11502	-0.10118	-0.1076
Z002E0077	-0.02885	-0.03279	0.00111	-0.00833	-0.01455	0.00564	0.0311	0.02422	-0.00609	0.00591
Z002E0079	0.03719	-0.03901	-0.0244	-0.03034	-0.0095	-0.01728	-0.03386	-0.00567	-0.00032	-0.01381
Z002E0080	0.18939	0.22891	0.17386	0.17716	0.15382	0.1646	0.18036	0.17547	0.15673	0.17044
Z002E0081	-0.06002	-0.10369	-0.0636	-0.05045	-0.05114	-0.06789	-0.09272	-0.04767	-0.07655	-0.06214
Z002E0083	-0.10634	-0.07385	-0.03819	-0.01886	-0.02014	-0.03607	-0.05005	-0.03872	-0.02529	-0.03738
Z002E0085	-0.08309	-0.13595	-0.1016	-0.11149	-0.08172	-0.09857	-0.06954	-0.07937	-0.10069	-0.10043
Z002E0086	-0.2931	-0.29378	-0.31209	-0.29266	-0.30559	-0.3041	-0.28484	-0.31875	-0.31035	-0.30751
Z002E0087	-0.13222	-0.10781	-0.1677	-0.16273	-0.17758	-0.17038	-0.16005	-0.18478	-0.1802	-0.17548
Z002E0088	0.06542	-0.00235	0.04948	0.03682	0.07523	0.05014	0.05182	0.06206	0.035	0.04991
Z002E0089	-0.0817	-0.11856	-0.07537	-0.06584	-0.06734	-0.08027	-0.10272	-0.06361	-0.07351	-0.08301
Z002E0090	0.60867	0.61001	0.55606	0.54011	0.57629	0.55866	0.53515	0.56637	0.55812	0.55367
Z002E0092	-0.09548	-0.10945	-0.12955	-0.14814	-0.10476	-0.13063	-0.11468	-0.12887	-0.14473	-0.13352
Z002E0093	0.00361	0.10406	0.05324	0.03763	0.06015	0.05693	0.03712	0.07325	0.04625	0.05623
Z002E0094	-0.11206	-0.01841	-0.06827	-0.0639	-0.08722	-0.07398	-0.08309	-0.0881	-0.07562	-0.07944
Z002E0095	-0.03471	-0.00199	-0.01889	-0.03558	-0.03018	-0.01866	-0.00235	-0.03058	-0.03545	-0.02309
Z002E0096	-0.0449	-0.09025	-0.08094	-0.09329	-0.06055	-0.08406	-0.06237	-0.10554	-0.09772	-0.08234
Z002E0097	0.08677	0.07541	0.08546	0.09942	0.08889	0.08239	0.07387	0.09125	0.09226	0.08918
Z002E0098	0.20601	0.25735	0.21065	0.19215	0.19478	0.21073	0.22851	0.19658	0.20625	0.20489
Z002E0099	0.17629	0.14099	0.13233	0.14081	0.11534	0.12815	0.13846	0.12046	0.13191	0.1239
Z002E0101	0.01795	0.0342	0.03669	0.04995	0.04317	0.03647	0.02231	0.05021	0.04625	0.03455
Z002E0102	0.18842	0.24453	0.23927	0.25373	0.24455	0.23623	0.21662	0.22296	0.24703	0.23652
Z002E0103	0.30005	0.30173	0.29136	0.30187	0.28851	0.28936	0.30227	0.27928	0.28009	0.28739
Z002E0104	-0.33359	-0.23044	-0.25984	-0.24383	-0.27269	-0.26204	-0.22627	-0.24003	-0.27311	-0.26163
Z002E0105	-0.03311	0.03819	0.00324	-0.01218	0.01747	-0.00019	-0.02582	-0.02723	-0.01752	0.00056
Z002E0106	-0.03528	0.02144	-0.042	-0.05837	-0.01786	-0.04273	-0.01571	-0.02775	-0.05151	-0.04355
Z002E0107	-0.08705	-0.09172	-0.03381	-0.04993	-0.05555	-0.03655	-0.06239	-0.01221	-0.02402	-0.03763
Z002E0108	-0.04833	-0.09286	-0.05334	-0.0379	-0.03656	-0.05401	-0.07116	-0.04131	-0.03932	-0.05376
Z002E0109	0.0938	0.07977	0.12133	0.10551	0.11111	0.12004	0.08477	0.10851	0.12201	0.12508
Z002E0110	-0.03429	-0.02919	-0.04393	-0.02877	-0.04026	-0.04013	-0.06533	-0.06564	-0.05081	-0.04076
Z002E0111	-0.07801	-0.09323	-0.03374	-0.05083	-0.02091	-0.04067	-0.02206	-0.05845	-0.06268	-0.04407
Z002E0112	0.03879	-0.03398	0.00529	0.02311	-0.01322	0.0082	0.03341	0.03277	0.0175	0.01237
Z002E0114	0.18776	0.21734	0.22583	0.24006	0.2198	0.22366	0.24393	0.20471	0.20943	0.21872
Z002E0115	-0.11958	-0.16526	-0.12228	-0.10669	-0.10232	-0.1228	-0.09506	-0.10955	-0.13202	-0.12432
Z002E0116	0.04238	-0.05637	-0.01597	-0.03135	-0.02876	-0.01387	-0.0462	-0.02655	-0.00147	-0.00751
Z002E0120	0.16744	0.17408	0.1063	0.09082	0.12318	0.10887	0.07844	0.08935	0.10173	0.11197
Z002E0121	0.04329	0.11669	0.06672	0.04069	0.04098	0.05912	0.02245	0.05053	0.069	0.05556
Z002E0122	-0.00933	-0.08488	-0.06907	-0.06445	-0.08999	-0.07462	-0.1132	-0.09416	-0.09003	-0.07316
Z002E0123	0.18584	0.14744	0.127	0.1432	0.13363	0.1266	0.15762	0.10133	0.1357	0.12327
Z002E0124	0.07183	0.10906	0.13766	0.12337	0.14607	0.13522	0.15833	0.15687	0.13181	0.13668
Z002E0125	-0.06258	-0.17192	-0.11639	-0.10887	-0.14021	-0.11974	-0.15468	-0.09732	-0.12459	-0.11728
Z002E0126	-0.102	-0.03776	-0.08281	-0.10941	-0.10097	-0.08614	-0.12293	-0.06271	-0.10313	-0.09209
Z002E0127	0.23256	0.1999	0.20295	0.21577	0.18208	0.20009	0.21922	0.22567	0.19764	0.20332
Z002E0128	0.02876	0.06321	0.05236	0.0319	0.03469	0.0493	0.06418	0.03525	0.05993	0.04395
Z002E0129	-0.06357	-0.07663	-0.07409	-0.05837	-0.06017	-0.07554	-0.09136	-0.0676	-0.07296	-0.07452
Z002E0131	0.40018	0.39001	0.34242	0.35517	0.35809	0.34358	0.37511	0.35362	0.33139	0.34064
Z002E0132	-0.24728	-0.18412	-0.22145	-0.20722	-0.2276	-0.21376	-0.23457	-0.2049	-0.22699	-0.22029
Z002E0133	-0.0277	0.03708	-0.00688	-0.0193	0.00415	-0.00913	0.02364	-0.03137	-0.00314	-0.01244
Z002E0134	-0.05394	-0.09101	-0.08757	-0.0986	-0.09886	-0.08427	-0.0636	-0.09599	-0.06598	-0.07955
Z002E0135	-0.22151	-0.28535	-0.28856	-0.29113	-0.3035	-0.28523	-0.2884	-0.26267	-0.28066	-0.28315
Z002E0136	0.22184	0.14435	0.14355	0.11883	0.12464	0.14092	0.10042	0.12357	0.14824	0.13581
Z002E0137	-0.07702	-0.06402	-0.08615	-0.06974	-0.05587	-0.07935	-0.09706	-0.06958	-0.08951	-0.08134
Z002E0138	-0.019	0.05699	0.0221	0.00212	0.01265	0.01757	-0.01179	-0.00085	0.01549	0.01525
Z002E0139	-0.15984	-0.22957	-0.17849	-0.16611	-0.1735	-0.1797	-0.16395	-0.19894	-0.19633	-0.183
Z002E0140	-0.05252	0.07546	0.02218	0.01262	0.04065	0.02568	0.06232	0.04092	0.01514	0.02495
Z002E0141	-0.06108	-0.06023	-0.1098	-0.09773	-0.09709	-0.10703	-0.1232	-0.09741	-0.10742	-0.10775
Z002E0142	-0.12744	-0.09834	-0.14835	-0.15998	-0.11895	-0.14103	-0.16432	-0.13126	-0.13487	-0.14521
Z002E0143	-0.08676	-0.10371	-0.10986	-0.0953	-0.10139	-0.10772	-0.11189	-0.12825	-0.11937	-0.10676
Z002E0144	-0.21824	-0.17016	-0.21787	-0.23447	-0.21924	-0.21899	-0.23491	-0.20579	-0.20707	-0.21609
Z002E0145	-0.03125	-0.06072	-0.06845	-0.06309	-0.06262	-0.07455	-0.09921	-0.06141	-0.07694	-0.07099
Z002E0146	-0.04452	-0.06307	-0.11012	-0.131	-0.13559	-0.11409	-0.14909	-0.12898	-0.09594	-0.1106
Z002E0148	-0.10658	-0.1069	-0.04486	-0.04951	-0.01841	-0.04051	-0.05816	-0.06617	-0.05518	-0.04051
Z002E0149	0.10939	0.07811	0.1034	0.12158	0.12141	0.1049	0.13525	0.11907	0.12137	0.10097
Z002E0150	0.04621	-0.00727	-0.02612	-0.04789	-0.03356	-0.02978	-0.04427	-0.04205	-0.01609	-0.02775
Z002E0152	0.04234	0.10766	0.0847	0.07676	0.08554	0.09531	0.06717	0.07978	0.11111	0.08976
Z002E0153	-0.01838	0.02778	0.02946	0.04687	0.04088	0.02684	0.05232	0.02351	0.01334	0.02452
Z002E0156	0.0482	0.08237	0.02831	0.01346	0.05173	0.02806	0.00152	0.00155	0.01967	0.03308
Z002E0157	0.18484	0.1859	0.18502	0.18007	0.18193	0.17865	0.15331	0.16467	0.18743	0.18324
Z002E0158	-0.00918	-0.09412	-0.02759	-0.01031	-0.04274	-0.03034	-0.01155	-0.0476	-0.03759	-0.02649
Z002E0161	-0.02297	-0.0844	-0.06698	-0.07817	-0.04747	-0.06317	-0.04075	-0.07995	-0.04837	-0.06501
Z002E0162	-0.11249	-0.16398	-0.16493	-0.1532	-0.17294	-0.1628	-0.14225	-0.18364	-0.16613	-0.16672
Z002E0163	-0.00618	0.03758	0.0001	0.00421	-0.02845	-0.00725	0.01761	0.01245	0.00236	-0.0115
Z002E0164	-0.03073	-0.02104	-0.0821	-0.09403	-0.06591	-0.07688	-0.09767	-0.06382	-0.0806	-0.07285
Z002E0165	-0.01806	-0.04106	0.01245	-0.00906	-0.00721	0.00966	-0.02511	0.03511	0.00423	0.00547
Z002E0166	-0.17759	-0.14151	-0.19533	-0.21141	-0.17922	-0.19299	-0.21248	-0.1739	-0.17864	-0.19368
Z002E0167	-0.14149	-0.12319	-0.08909	-0.07337	-0.07694	-0.08629	-0.10241	-0.07287	-0.09181	-0.08906
Z002E0168	-0.08933	-0.08658	-0.14447	-0.16743	-0.1599	-0.14646	-0.18973	-0.15854	-0.15368	-0.14476
Z002E0169	-0.05697	0.00797	-0.00766	-0.00006	-0.02986	-0.01149	-0.03766	0.00832	-0.01173	-0.0164
Z002E0170	0.35749	0.40345	0.36128	0.37178	0.37124	0.35814	0.33967	0.36535	0.35151	0.36024
Z002E0171	0.12021	0.02543	0.05121	0.06388	0.03725	0.05179	0.06809	0.03902	0.05073	0.04822
Z002E0172	0.42978	0.4118	0.39801	0.40557	0.38268	0.39536	0.40782	0.42601	0.38905	0.39138
Z002E0173	0.01773	-0.07115	-0.00906	-0.00605	-0.01171	-0.00753	0.01526	-0.02789	-0.01017	-0.00766
Z002E0174	-0.13383	-0.05914	-0.06463	-0.05509	-0.06785	-0.07085	-0.04479	-0.05325	-0.08235	-0.07012
Z002E0175	-0.08863	-0.06218	-0.00057	-0.00469	-0.00266	0.00373	0.03716	0.02635	-0.00703	0.00478
Z002E0176	-0.10695	-0.02931	-0.05979	-0.07552	-0.07974	-0.06466	-0.0456	-0.08045	-0.07456	-0.06287
Z002E0178	0.02811	0.00842	0.00115	0.01678	-0.0045	0.00586	0.03048	0.02925	0.00172	0.00548
Z002E0179	-0.02774	-0.10843	-0.06519	-0.08212	-0.07733	-0.06723	-0.05587	-0.07983	-0.06761	-0.064
Z002E0180	-0.14012	-0.07351	-0.08103	-0.0924	-0.08456	-0.07704	-0.10706	-0.08744	-0.08557	-0.07181
Z002E0181	-0.1059	-0.1001	-0.10562	-0.11625	-0.08357	-0.10567	-0.07738	-0.11437	-0.11421	-0.10119
Z002E0182	-0.05202	0.01825	0.01394	0.03274	0.0328	0.0139	-0.00858	-0.00676	0.00351	0.0162
Z002E0183	-0.13388	-0.08478	-0.09505	-0.07648	-0.0885	-0.09694	-0.0529	-0.08756	-0.08932	-0.10027
Z002E0184	0.28387	0.27641	0.31561	0.30215	0.30417	0.31375	0.32916	0.30362	0.31668	0.31747
Z002E0185	0.00451	-0.04172	-0.03675	-0.05455	-0.05027	-0.03941	-0.02059	-0.01336	-0.03844	-0.04023
Z002E0186	0.07663	0.07671	0.05691	0.07388	0.08938	0.06173	0.03685	0.04132	0.05213	0.0614
Z002E0187	0.00281	0.09436	0.08518	0.09632	0.06706	0.07891	0.11306	0.10114	0.07809	0.08028
Z002E0189	-0.01059	0.03004	0.04199	0.0484	0.01451	0.03088	0.0075	0.05421	0.01538	0.03777
Z002E0190	-0.16489	-0.1217	-0.10271	-0.1082	-0.07973	-0.09927	-0.12066	-0.11822	-0.11018	-0.09491
Z002E0191	-0.12416	-0.15605	-0.12655	-0.11486	-0.12613	-0.13277	-0.10446	-0.11792	-0.13241	-0.13009
Z002E0192	-0.31528	-0.26937	-0.26077	-0.2687	-0.2632	-0.25139	-0.27105	-0.23907	-0.26192	-0.25546
Z002E0193	0.02007	-0.06143	-0.02021	-0.01244	-0.03744	-0.02323	-0.06042	-0.03548	-0.00996	-0.02573
Z002E0195	0.00088	0.05823	0.02346	0.02901	0.00103	0.01686	-0.01352	-0.00058	0.02193	0.01076
Z002E0196	-0.16415	-0.11765	-0.08167	-0.09471	-0.0699	-0.08588	-0.05426	-0.06478	-0.0748	-0.08662
Z002E0197	0.05786	0.12163	0.09441	0.08195	0.10622	0.09397	0.13165	0.11008	0.10331	0.0931
Z002E0198	-0.11025	-0.05405	-0.07281	-0.06371	-0.08385	-0.07398	-0.10643	-0.09397	-0.07874	-0.07941
Z002E0199	-0.16658	-0.16116	-0.23116	-0.25351	-0.22888	-0.237	-0.21575	-0.21589	-0.22471	-0.23894
Z002E0200	0.09373	0.04017	0.09426	0.08608	0.11791	0.09778	0.08122	0.0704	0.10452	0.09883
Z003E0001	-0.06108	-0.06476	-0.09325	-0.10544	-0.13534	-0.07794	-0.06984	-0.11042	-0.06497	-0.06515
Z003E0002	0.13594	0.07844	0.12379	0.09423	0.1657	0.1281	0.14416	0.16479	0.13308	0.11156
Z003E0003	0.08305	0.0313	0.08736	0.12619	0.08382	0.09152	0.05832	0.05355	0.10079	0.07291
Z003E0004	0.15867	0.15879	0.15296	0.11477	0.19663	0.14547	0.12841	0.11323	0.15628	0.12643
Z003E0006	-0.01196	0.03276	-0.01642	-0.0533	-0.08196	-0.01606	-0.03766	-0.0432	0.00363	-0.04405
Z003E0007	0.03995	0.06343	0.06633	0.07571	0.04971	0.0532	0.07433	0.03667	0.04735	0.05612
Z003E0008	0.06588	0.04526	0.05332	0.08092	0.09697	0.05058	0.02815	0.02463	0.04062	0.02317
Z003E0009	-0.06341	-0.09357	-0.03407	-0.02139	0.00374	-0.05133	-0.02976	-0.08344	-0.04541	-0.06981
Z003E0010	0.1264	0.13502	0.15017	0.15815	0.12613	0.13818	0.15899	0.11965	0.15556	0.12361
Z003E0011	-0.13379	-0.09983	-0.17295	-0.18409	-0.18925	-0.14807	-0.13204	-0.17786	-0.14794	-0.1518
Z003E0012	-0.07476	-0.06529	-0.07816	-0.12602	-0.1188	-0.07848	-0.06198	-0.05697	-0.07375	-0.07494
Z003E0013	0.26462	0.21418	0.2656	0.21954	0.21891	0.25489	0.26858	0.25946	0.26888	0.27286
Z003E0014	0.03941	0.05662	-0.0028	0.05689	0.0673	0.01138	-0.01373	-0.01525	0.0268	0.03436
Z003E0016	0.31201	0.31778	0.32294	0.33021	0.3402	0.30726	0.31023	0.34632	0.30572	0.28559
Z003E0017	-0.00617	0.02044	0.00276	0.00098	-0.04076	0.01297	0.02393	-0.00429	0.02267	-0.02768
Z003E0018	-0.00774	0.03172	0.01617	-0.02131	-0.05463	0.02352	0.03533	0.01296	0.01564	0.01618
Z003E0019	0.24354	0.24594	0.20983	0.26941	0.28466	0.2268	0.24193	0.19811	0.2401	0.25159
Z003E0020	0.08227	0.0563	0.08481	0.12977	0.04453	0.09561	0.06985	0.11977	0.09728	0.07925
Z003E0022	-0.08001	-0.05331	-0.0551	-0.09369	-0.04776	-0.05491	-0.04249	-0.07899	-0.03788	-0.06399
Z003E0023	-0.29463	-0.29519	-0.30904	-0.33803	-0.2697	-0.30626	-0.29195	-0.27353	-0.30461	-0.3273
Z003E0024	0.2527	0.31269	0.25963	0.24277	0.31399	0.26941	0.24946	0.24919	0.25617	0.29906
Z003E0026	-0.06556	-0.0625	-0.06245	-0.09262	-0.08139	-0.05706	-0.04234	-0.04791	-0.04901	-0.04321
Z003E0028	0.07179	0.09671	0.08471	0.05884	0.12587	0.08107	0.09552	0.08905	0.07941	0.1159
Z003E0030	-0.12727	-0.05285	-0.1187	-0.14597	-0.09721	-0.11487	-0.0943	-0.079	-0.11586	-0.13477
Z003E0031	-0.13373	-0.07764	-0.09451	-0.15659	-0.06268	-0.11141	-0.12634	-0.0726	-0.1222	-0.14449
Z003E0032	0.24896	0.26528	0.25627	0.20496	0.2018	0.23886	0.2208	0.26406	0.24806	0.22306
Z003E0033	-0.19008	-0.11197	-0.17606	-0.14383	-0.14228	-0.16575	-0.14598	-0.17961	-0.17145	-0.19323
Z003E0034	0.27178	0.31409	0.28148	0.24064	0.30253	0.2748	0.26265	0.3072	0.26916	0.24478
Z003E0035	0.19337	0.20319	0.19578	0.21707	0.24425	0.17749	0.16001	0.17059	0.18361	0.21459
Z003E0036	-0.10231	-0.07813	-0.07645	-0.05957	-0.12833	-0.08754	-0.1097	-0.11085	-0.07788	-0.11443
Z003E0037	-0.06951	-0.04552	-0.05153	-0.02785	-0.06765	-0.04985	-0.03076	0.00264	-0.0586	-0.02791
Z003E0038	0.03687	0.01409	0.00992	0.05037	-0.03269	0.02629	-0.00387	0.00501	0.02533	0.01623
Z003E0039	0.07519	0.13072	0.10385	0.11977	0.14387	0.09099	0.1147	0.06705	0.10093	0.06815
Z003E0040	0.002	-0.00214	0.00874	0.01324	0.02155	0.01891	-0.00729	-0.01922	0.00973	-0.00657
Z003E0042	-0.01237	-0.07247	-0.03452	0.0001	-0.07084	-0.0245	-0.01739	-0.05692	-0.02734	-0.01419
Z003E0043	0.11314	0.07271	0.08964	0.12217	0.08064	0.08953	0.10347	0.06692	0.10489	0.09942
Z003E0044	-0.29691	-0.32542	-0.31745	-0.27279	-0.24108	-0.31031	-0.3099	-0.33177	-0.3183	-0.28981
Z003E0045	0.0995	0.0425	0.10915	0.05447	0.11757	0.09428	0.10916	0.08444	0.10674	0.07038
Z003E0047	0.19709	0.17959	0.17116	0.14615	0.12862	0.18367	0.20376	0.18957	0.17354	0.1536
Z003E0048	-0.1023	-0.08713	-0.09986	-0.06567	-0.13427	-0.08907	-0.06916	-0.11178	-0.10019	-0.11955
Z003E0049	0.01042	0.01414	0.01818	-0.00565	0.04694	0.02172	0.01618	-0.00389	0.02693	0.05507
Z003E0050	-0.03284	0.02522	-0.00629	-0.05433	-0.06154	-0.01417	-0.0356	-0.03863	-0.01575	-0.0067
Z003E0051	-0.25255	-0.29699	-0.21875	-0.21639	-0.17973	-0.25157	-0.23041	-0.20998	-0.2469	-0.2327
Z003E0052	-0.12063	-0.14652	-0.11907	-0.13148	-0.16129	-0.09965	-0.12863	-0.09673	-0.11404	-0.08211
Z003E0053	0.0009	-0.06673	0.00257	0.02388	0.0313	-0.01633	-0.03604	0.01119	-0.02337	0.02068
Z003E0054	-0.07901	-0.0847	-0.07348	-0.1247	-0.01084	-0.09491	-0.07034	-0.06096	-0.11077	-0.07234
Z003E0055	-0.01748	-0.09294	-0.04549	-0.05653	-0.00891	-0.03838	-0.06483	-0.02836	-0.05561	-0.00523
Z003E0058	-0.02881	0.04545	-0.0223	-0.03966	0.03219	-0.00763	0.01346	-0.02901	-0.01575	0.01256
Z003E0059	-0.08222	-0.16826	-0.12012	-0.06527	-0.10295	-0.11281	-0.13919	-0.11711	-0.10408	-0.12551
Z003E0061	0.02747	0.06823	0.01332	-0.00682	0.07639	0.02628	0.00495	0.06853	0.02064	0.05158
Z003E0063	-0.1085	-0.0322	-0.10585	-0.13001	-0.15783	-0.08918	-0.07118	-0.11956	-0.1013	-0.12708
Z003E0065	-0.11296	-0.02662	-0.07569	-0.07455	-0.13672	-0.08197	-0.06265	-0.10271	-0.0794	-0.12737
Z003E0066	0.11515	0.11476	0.13551	0.0982	0.13021	0.12508	0.10177	0.11838	0.12802	0.11847
Z003E0067	-0.05731	0.01695	-0.04647	-0.00195	-0.00055	-0.03387	-0.06308	-0.05757	-0.01715	-0.00474
Z003E0068	-0.00524	-0.05705	0.00498	-0.01933	0.02599	0.0099	-0.02416	-0.02445	0.01958	0.03653
Z003E0069	0.34856	0.39889	0.33011	0.36901	0.40987	0.34119	0.36049	0.382	0.33768	0.35847
Z003E0070	0.1317	0.08331	0.14166	0.11615	0.15508	0.14714	0.11604	0.11283	0.13685	0.17881
Z003E0072	0.02965	0.07493	0.0511	-0.01986	-0.01485	0.02913	0.04736	0.03313	0.03064	0.03356
Z003E0073	-0.07797	-0.05302	-0.10402	-0.06276	-0.04706	-0.09288	-0.1112	-0.04759	-0.09887	-0.12183
Z003E0074	0.00241	-0.01888	-0.01822	-0.04527	0.03377	-0.00727	0.00806	-0.03599	0.00304	-0.03264
Z003E0075	0.03981	0.02802	0.03331	-0.01409	-0.01292	0.02183	-0.00023	-0.00294	0.02055	0.03204
Z003E0076	0.00999	0.08355	0.00807	0.05802	-0.00152	0.02829	0.00469	0.00048	0.02151	0.04332
Z003E0077	-0.02766	-0.06149	-0.02552	-0.04939	-0.07578	-0.01836	-0.00931	0.0016	-0.01196	-0.00372
Z003E0078	-0.21455	-0.19793	-0.19581	-0.17188	-0.1768	-0.20106	-0.18151	-0.23925	-0.18741	-0.22217
Z003E0079	0.02772	-0.02333	0.02366	0.00537	-0.03838	0.03937	0.01334	0.00009	0.02484	0.00524
Z003E0080	0.18285	0.16996	0.17259	0.14573	0.1186	0.18297	0.19028	0.2209	0.1995	0.20396
Z003E0081	0.27042	0.23606	0.26532	0.32121	0.31667	0.28477	0.2643	0.26433	0.26814	0.2639
Z003E0082	-0.18761	-0.12012	-0.15813	-0.15062	-0.11664	-0.17358	-0.14942	-0.16042	-0.15908	-0.20618
Z003E0083	-0.07044	-0.15168	-0.08351	-0.12231	-0.04144	-0.08649	-0.0679	-0.09617	-0.10241	-0.10895
Z003E0084	-0.11245	-0.08905	-0.1011	-0.06466	-0.14683	-0.08637	-0.11688	-0.06688	-0.08951	-0.06944
Z003E0085	-0.09208	-0.06066	-0.08451	-0.06916	-0.05313	-0.07468	-0.05795	-0.09886	-0.08445	-0.04848
Z003E0086	0.22994	0.20011	0.2326	0.27804	0.28463	0.24011	0.25602	0.20997	0.24544	0.24862
Z003E0088	-0.07482	-0.07813	-0.03941	-0.09264	0.00712	-0.05896	-0.0755	-0.08479	-0.0712	-0.02841
Z003E0089	-0.1525	-0.21826	-0.14581	-0.19231	-0.21765	-0.16281	-0.19025	-0.18208	-0.14687	-0.12827
Z003E0090	-0.14117	-0.19694	-0.16985	-0.12604	-0.19187	-0.16029	-0.18977	-0.17104	-0.14151	-0.13743
Z003E0091	-0.0829	-0.11146	-0.0729	-0.035	-0.00807	-0.07224	-0.05144	-0.03634	-0.0894	-0.04015
Z003E0092	-0.08069	-0.03061	-0.08414	-0.09517	-0.01807	-0.06694	-0.08627	-0.09142	-0.07578	-0.05098
Z003E0093	0.05798	0.08005	0.06872	0.10507	0.04285	0.07278	0.06878	0.12007	0.08336	0.10562
Z003E0094	0.00649	-0.02975	-0.00238	0.02071	-0.0585	-0.00804	-0.03033	-0.04842	-0.01488	-0.0384
Z003E0095	0.06001	0.07096	0.05824	0.1082	0.09134	0.0652	0.04328	0.07577	0.0696	0.05022
Z003E0096	-0.32983	-0.29552	-0.32809	-0.37079	-0.26818	-0.34022	-0.35276	-0.30384	-0.34965	-0.32584
Z003E0097	-0.05847	-0.08527	-0.05337	-0.01791	-0.07883	-0.04339	-0.0233	-0.06243	-0.05858	-0.07131
Z003E0098	-0.22506	-0.15992	-0.18805	-0.17632	-0.18367	-0.20382	-0.23124	-0.22394	-0.17916	-0.17882
Z003E0099	-0.06573	-0.02281	-0.08696	-0.04121	-0.07516	-0.07693	-0.10452	-0.04593	-0.06205	-0.09054
Z003E0100	0.00516	0.00834	0.0132	0.05065	-0.02599	0.02197	0.03782	0.04208	0.01444	0.0432
Z003E0101	-0.07818	-0.12678	-0.09542	-0.06367	-0.13662	-0.0848	-0.0701	-0.05115	-0.09271	-0.11651
Z003E0102	-0.08156	-0.0343	-0.07874	-0.12825	-0.13136	-0.09145	-0.07553	-0.1093	-0.07176	-0.07387
Z003E0103	0.01836	-0.03109	0.03789	-0.02736	-0.02897	0.02422	0.03993	-0.00631	0.01733	-0.0135
Z003E0104	-0.17021	-0.21902	-0.16876	-0.13309	-0.13114	-0.17328	-0.19285	-0.14444	-0.16897	-0.17943
Z003E0105	0.09767	0.0879	0.09052	0.12009	0.13265	0.08185	0.06519	0.08949	0.09493	0.06421
Z003E0106	-0.23881	-0.19892	-0.24081	-0.22459	-0.29145	-0.25593	-0.25732	-0.20351	-0.23151	-0.23673
Z003E0107	0.19471	0.21304	0.1734	0.18798	0.13139	0.19353	0.19831	0.18705	0.21312	0.2041
Z003E0108	-0.06455	-0.03307	-0.08193	-0.10946	-0.13128	-0.07162	-0.09895	-0.02374	-0.07198	-0.05903
Z003E0109	0.39081	0.35453	0.38697	0.42872	0.35273	0.397	0.39938	0.41344	0.38552	0.4065
Z003E0110	-0.19913	-0.24739	-0.24117	-0.2179	-0.164	-0.22392	-0.24269	-0.25653	-0.23231	-0.23014
Z003E0111	-0.10302	-0.05815	-0.07529	-0.06241	-0.14379	-0.08713	-0.10363	-0.04574	-0.09277	-0.11932
Z003E0112	-0.04498	-0.1102	-0.04366	-0.09584	-0.08896	-0.05944	-0.04088	-0.02151	-0.05344	-0.04622
Z003E0113	0.03371	0.01225	-0.00255	0.01254	0.03776	0.00787	0.02486	-0.01668	-0.00368	0.01546
Z003E0114	-0.00275	-0.00299	0.0082	0.00542	0.06039	0.01043	0.0229	-0.00731	0.02452	0.02982
Z003E0115	-0.22402	-0.18073	-0.25417	-0.27061	-0.28075	-0.23618	-0.22133	-0.2656	-0.24112	-0.22762
Z003E0116	-0.16869	-0.14043	-0.17166	-0.16244	-0.19851	-0.17713	-0.19618	-0.19244	-0.1752	-0.22325
Z003E0117	0.00999	-0.05751	-0.02528	0.02462	0.01887	-0.01363	0.00685	0.00611	-0.02634	-0.03925
Z003E0118	-0.08939	-0.1485	-0.08568	-0.13143	-0.16214	-0.09867	-0.12153	-0.0697	-0.0888	-0.11444
Z003E0119	0.00455	0.0678	0.04487	-0.01777	0.08309	0.02957	0.05055	0.01492	0.02936	0.03581
Z003E0120	-0.19119	-0.21889	-0.18846	-0.14273	-0.12741	-0.18261	-0.1687	-0.19082	-0.17829	-0.15156
Z003E0121	0.09261	0.13655	0.06517	0.10863	0.11278	0.08347	0.10067	0.05128	0.08046	0.0479
Z003E0122	-0.24623	-0.17491	-0.20654	-0.26357	-0.17876	-0.22166	-0.19683	-0.17531	-0.22219	-0.20886
Z003E0123	0.12276	0.10602	0.1218	0.168	0.06832	0.13873	0.15297	0.16176	0.1492	0.10941
Z003E0124	-0.1518	-0.05807	-0.10112	-0.16537	-0.17001	-0.11443	-0.09828	-0.05991	-0.08934	-0.10081
Z003E0125	0.13007	0.10459	0.15803	0.17536	0.07945	0.14678	0.12089	0.13379	0.15664	0.12701
Z003E0126	0.06717	0.04338	0.098	0.12357	0.11586	0.09445	0.06849	0.12039	0.08975	0.12632
Z003E0127	-0.04036	-0.10589	-0.03868	-0.03303	-0.05291	-0.06014	-0.04047	-0.07927	-0.06945	-0.04188
Z003E0128	0.0588	0.01565	0.03888	0.01033	0.10224	0.04253	0.01947	0.08007	0.03342	0.06393
Z003E0129	-0.16509	-0.13338	-0.14421	-0.13111	-0.18948	-0.15708	-0.13634	-0.11579	-0.15998	-0.14006
Z003E0130	-0.02357	-0.02046	-0.01075	-0.00873	0.03462	-0.03161	-0.00703	0.01236	-0.0417	-0.05773
Z003E0131	-0.1517	-0.15584	-0.13818	-0.15862	-0.10711	-0.12643	-0.15698	-0.16217	-0.12004	-0.12027
Z003E0132	0.11494	0.16814	0.11297	0.09746	0.14112	0.12713	0.14565	0.15241	0.13694	0.10913
Z003E0133	-0.2485	-0.31364	-0.27827	-0.2348	-0.20857	-0.2636	-0.24618	-0.30425	-0.27596	-0.29505
Z003E0134	0.11971	0.08879	0.08719	0.06363	0.04807	0.09984	0.11047	0.13371	0.09013	0.06261
Z003E0135	-0.04598	-0.00635	-0.07514	-0.03043	-0.04732	-0.06004	-0.04773	-0.08922	-0.04057	-0.09132
Z003E0137	0.20153	0.23107	0.16003	0.22435	0.21902	0.18246	0.16175	0.20778	0.18266	0.19921
Z003E0138	0.0715	0.07605	0.05232	0.09468	0.1128	0.05949	0.06995	0.06373	0.07209	0.08428
Z003E0140	0.17312	0.09955	0.17528	0.12813	0.19782	0.16002	0.16403	0.1792	0.14629	0.13112
Z003E0141	-0.15427	-0.1406	-0.10858	-0.16882	-0.07881	-0.13007	-0.15257	-0.14746	-0.13994	-0.10736
Z003E0142	0.17848	0.1405	0.15869	0.16045	0.12894	0.16933	0.18091	0.21044	0.17955	0.17848
Z003E0143	-0.13761	-0.10765	-0.13812	-0.18827	-0.20503	-0.15067	-0.16984	-0.17401	-0.15889	-0.17891
Z003E0145	0.06067	-0.0135	0.02452	0.00865	0.01943	0.03906	0.0504	0.00691	0.04923	0.04767
Z003E0146	0.62777	0.68601	0.64373	0.64452	0.69253	0.64699	0.62574	0.69966	0.63985	0.6702
Z003E0147	0.19435	0.16557	0.18429	0.14684	0.22154	0.17307	0.15375	0.14326	0.1808	0.14746
Z003E0148	-0.01881	-0.00567	-0.02554	0.01722	-0.04563	-0.00874	0.0072	0.00985	-0.01366	-0.00622
Z003E0149	-0.12462	-0.2003	-0.16558	-0.11285	-0.10281	-0.1542	-0.13885	-0.14534	-0.16447	-0.14088
Z003E0152	-0.14419	-0.13528	-0.1811	-0.1164	-0.21841	-0.15793	-0.1907	-0.14792	-0.14355	-0.13681
Z003E0153	-0.17101	-0.22607	-0.19089	-0.21536	-0.12186	-0.19147	-0.21018	-0.16602	-0.20469	-0.17183
Z003E0154	0.03725	0.07077	0.03344	-0.01745	0.02036	0.02078	0.04319	0.05564	0.01772	0.02444
Z003E0156	0.30257	0.3242	0.26127	0.31041	0.32563	0.27181	0.2917	0.25016	0.28221	0.24152
Z003E0157	0.03059	0.02043	0.07357	0.07025	0.02073	0.04817	0.03295	0.09889	0.03394	0.03241
Z003E0160	-0.105	-0.13217	-0.07193	-0.12716	-0.10536	-0.07989	-0.06737	-0.07143	-0.08012	-0.06806
Z003E0161	-0.14083	-0.08942	-0.1006	-0.09808	-0.15312	-0.12334	-0.13691	-0.06773	-0.13752	-0.14104
Z003E0163	-0.08672	-0.08335	-0.1121	-0.12977	-0.05653	-0.09591	-0.10153	-0.11978	-0.09772	-0.0865
Z003E0164	-0.01534	0.01575	0.02535	0.02927	-0.03531	0.00472	0.02344	0.05221	0.02363	0.03374
Z003E0166	-0.09922	-0.14234	-0.12998	-0.14552	-0.05902	-0.11897	-0.09969	-0.15546	-0.13728	-0.123
Z003E0167	-0.02762	0.02939	0.00966	0.02427	0.04279	0.00187	-0.01402	0.04499	-0.00634	-0.01826
Z003E0168	-0.01968	-0.00441	-0.03284	-0.04578	-0.09092	-0.0148	-0.03918	0.00349	-0.03148	-0.04306
Z003E0169	0.16057	0.1515	0.1483	0.12495	0.19167	0.15133	0.17288	0.14136	0.14344	0.12658
Z003E0171	0.15074	0.1775	0.15475	0.1366	0.19406	0.16424	0.18143	0.13262	0.1633	0.14337
Z003E0172	-0.1517	-0.11583	-0.18987	-0.13633	-0.15189	-0.17559	-0.15549	-0.14057	-0.16007	-0.20288
Z003E0173	-0.03873	-0.01111	-0.00429	0.00735	-0.08238	-0.01425	-0.046	-0.03872	0.00894	-0.0133
Z003E0175	0.08781	0.03255	0.08127	0.03561	0.06295	0.0704	0.04924	0.04466	0.06237	0.07942
Z003E0176	0.07087	0.03111	0.03827	0.01624	0.02117	0.05026	0.03295	0.08922	0.0365	0.01811
Z003E0177	-0.20276	-0.19518	-0.23865	-0.17559	-0.27815	-0.21756	-0.2504	-0.20571	-0.20389	-0.19511
Z003E0178	-0.296	-0.25792	-0.32243	-0.2874	-0.36619	-0.30579	-0.28949	-0.31436	-0.30203	-0.35153
Z003E0179	-0.22185	-0.24151	-0.17229	-0.17395	-0.1749	-0.19876	-0.18273	-0.15694	-0.18359	-0.18847
Z003E0180	-0.08118	-0.09599	-0.0816	-0.11313	-0.06092	-0.07861	-0.06745	-0.09016	-0.0587	-0.05464
Z003E0181	0.15783	0.1737	0.18559	0.20119	0.22671	0.17461	0.19656	0.13807	0.17269	0.19403
Z003E0182	-0.04656	-0.0191	-0.04662	0.00048	-0.09228	-0.03258	-0.04046	-0.05958	-0.03926	-0.01797
Z003E0183	-0.21594	-0.21875	-0.21436	-0.24484	-0.17003	-0.21279	-0.20871	-0.21632	-0.21099	-0.1911
Z003E0184	0.00737	0.03326	0.01817	-0.01394	0.00012	0.03238	0.04466	0.01197	0.02485	0.02977
Z003E0185	-0.07472	-0.03378	-0.09911	-0.06164	-0.1296	-0.08262	-0.06932	-0.08964	-0.07397	-0.0808
Z003E0186	-0.01115	-0.01763	-0.02465	-0.06149	-0.08974	-0.02922	-0.01179	0.01429	-0.01947	-0.06022
Z003E0187	-0.05178	-0.08954	-0.04506	-0.09627	0.00635	-0.06666	-0.08116	-0.07629	-0.07443	-0.03073
Z003E0188	0.21173	0.24432	0.20919	0.1623	0.14665	0.20078	0.18176	0.17378	0.19396	0.16989
Z003E0189	0.02855	0.06156	0.002	0.01365	-0.01648	0.01805	-0.01261	0.02851	0.03806	0.02832
Z003E0190	-0.05508	-0.07888	-0.03858	-0.03154	-0.02724	-0.0535	-0.0733	-0.07715	-0.05285	-0.08184
Z003E0191	0.12037	0.08747	0.11528	0.06556	0.16695	0.10048	0.12518	0.07482	0.11066	0.07412
Z003E0192	0.1136	0.13056	0.12556	0.09898	0.13519	0.11928	0.13336	0.16527	0.12374	0.15237
Z003E0193	-0.0354	-0.05102	-0.04328	-0.03066	-0.08431	-0.05219	-0.03017	-0.05602	-0.05055	-0.08939
Z003E0194	0.03068	-0.02336	0.04577	-0.01677	0.01261	0.02903	0.04121	0.01045	0.04539	0.04563
Z003E0196	0.09244	0.1502	0.07566	0.10934	0.06225	0.08455	0.09599	0.12909	0.10181	0.1006
Z003E0197	-0.03324	-0.00218	-0.04453	-0.07885	-0.0913	-0.04445	-0.06985	-0.07448	-0.0197	-0.03588
Z003E0198	-0.05372	-0.06408	-0.06313	-0.09198	-0.00783	-0.05205	-0.0348	-0.02576	-0.04315	-0.08665
Z003E0199	0.11656	0.10226	0.11842	0.07	0.15204	0.0989	0.12253	0.14025	0.09192	0.11696
Z003E0200	-0.10907	-0.07689	-0.09865	-0.12478	-0.07739	-0.08506	-0.06962	-0.06907	-0.09951	-0.12223
Z004E0001	-0.04985	-0.00521	-0.00718	-0.02662	-0.07251	-0.03543	-0.05783	-0.03359	-0.05437	-0.03165
Z004E0002	-0.01485	-0.03585	-0.06019	-0.02559	0.00709	-0.01358	-0.03104	-0.03648	-0.00217	-0.01751
Z004E0003	-0.42996	-0.40798	-0.41478	-0.43312	-0.45568	-0.44361	-0.42807	-0.45007	-0.47078	-0.44698
Z004E0004	0.12511	0.10777	0.1841	0.13021	0.11339	0.13136	0.10601	0.12676	0.12642	0.13791
Z004E0005	0.12647	0.18579	0.15424	0.13083	0.16526	0.14362	0.13285	0.14292	0.15227	0.13821
Z004E0006	0.14554	0.17299	0.0905	0.12194	0.10948	0.13036	0.14114	0.11424	0.1323	0.12559
Z004E0008	-0.11799	-0.14995	-0.1023	-0.12582	-0.1385	-0.13899	-0.1543	-0.17359	-0.12338	-0.14207
Z004E0009	0.07654	0.11445	0.04121	0.09781	0.09378	0.08817	0.06674	0.08974	0.10508	0.09345
Z004E0010	0.04229	0.00045	-0.02174	0.03007	0.03102	0.02023	0.0027	-0.01099	0.00619	0.01734
Z004E0011	0.11957	0.10989	0.19042	0.12609	0.13049	0.1341	0.15051	0.13807	0.11569	0.1311
Z004E0012	0.0394	0.01717	0.10495	0.02928	0.06876	0.04217	0.05862	0.05724	0.01583	0.0466
Z004E0013	0.01339	0.00668	-0.00746	0.03755	-0.01017	0.02607	0.01391	0.04529	0.04613	0.03221
Z004E0014	-0.02654	-0.03255	0.01953	-0.02721	-0.06199	-0.01964	-0.04352	-0.0509	0.00043	-0.01751
Z004E0015	-0.09371	-0.05113	-0.0675	-0.09129	-0.10106	-0.08331	-0.10136	-0.08159	-0.07538	-0.07943
Z004E0016	-0.24059	-0.19211	-0.26859	-0.21493	-0.22803	-0.22304	-0.21017	-0.21524	-0.22684	-0.23043
Z004E0017	0.1006	0.09322	0.06401	0.10462	0.09703	0.11536	0.09314	0.1091	0.10053	0.11522
Z004E0018	-0.06333	-0.0249	0.00596	-0.06223	-0.04631	-0.0514	-0.06803	-0.0439	-0.06228	-0.04843
Z004E0019	0.02949	0.01744	0.06774	0.0499	0.05663	0.03696	0.02622	0.00683	0.04775	0.0352
Z004E0020	-0.24837	-0.18759	-0.20109	-0.22058	-0.24293	-0.23109	-0.21167	-0.23546	-0.23788	-0.23706
Z004E0021	-0.16431	-0.19807	-0.12803	-0.16743	-0.20578	-0.17964	-0.17056	-0.16613	-0.16836	-0.18359
Z004E0022	0.00891	0.00132	0.04924	0.03565	-0.00487	0.02622	0.00383	0.02939	0.00895	0.03053
Z004E0023	-0.02642	-0.01644	-0.08617	-0.03399	-0.05472	-0.04127	-0.06639	-0.04328	-0.05878	-0.04469
Z004E0024	0.13336	0.13467	0.08203	0.15784	0.17287	0.14737	0.15014	0.1171	0.15784	0.14573
Z004E0025	0.02508	0.01368	0.00919	0.02242	0.05787	0.03342	0.04537	0.04346	0.04814	0.03841
Z004E0026	0.18458	0.12626	0.22989	0.14679	0.1565	0.16025	0.13706	0.20352	0.14123	0.1564
Z004E0027	0.08788	0.07562	0.14792	0.09183	0.10612	0.09807	0.0842	0.10923	0.11556	0.09892
Z004E0028	0.01352	0.02051	0.02534	-0.01797	-0.03853	-0.00634	-0.03204	-0.00149	-0.02728	-0.00132
Z004E0029	0.35931	0.31521	0.30462	0.32575	0.37367	0.33988	0.35125	0.36324	0.34726	0.3353
Z004E0030	0.02259	0.08084	0.08256	0.05355	0.06277	0.04263	0.06223	0.05108	0.05734	0.04374
Z004E0031	-0.02563	-0.01084	-0.01448	-0.03831	-0.03446	-0.04972	-0.06292	-0.08925	-0.03921	-0.0545
Z004E0032	0.09053	0.14119	0.13205	0.08873	0.1154	0.10112	0.1013	0.10777	0.10797	0.10517
Z004E0033	-0.18245	-0.21314	-0.14059	-0.17653	-0.16074	-0.18538	-0.20127	-0.14978	-0.17511	-0.18789
Z004E0034	-0.14489	-0.07176	-0.10089	-0.12692	-0.14729	-0.12247	-0.10366	-0.14486	-0.10756	-0.1247
Z004E0035	0.1467	0.1174	0.18363	0.15138	0.11299	0.14015	0.12016	0.14351	0.12003	0.13944
Z004E0036	-0.28757	-0.32568	-0.27447	-0.29333	-0.27581	-0.30282	-0.28666	-0.30212	-0.31332	-0.29847
Z004E0037	-0.12525	-0.08883	-0.16665	-0.11477	-0.09098	-0.1049	-0.08657	-0.08364	-0.09243	-0.10606
Z004E0038	-0.15074	-0.12598	-0.20588	-0.15537	-0.17512	-0.16719	-0.15776	-0.1696	-0.15895	-0.16554
Z004E0039	-0.1677	-0.16475	-0.12397	-0.13763	-0.18272	-0.15344	-0.13667	-0.15695	-0.14274	-0.15468
Z004E0040	-0.17308	-0.18046	-0.1393	-0.14589	-0.2005	-0.15979	-0.18203	-0.16064	-0.14364	-0.15381
Z004E0042	-0.1652	-0.17116	-0.18799	-0.1419	-0.17976	-0.15485	-0.14336	-0.17022	-0.15509	-0.1572
Z004E0043	-0.03986	-0.06036	-0.10657	-0.05288	-0.06923	-0.06062	-0.05394	-0.0637	-0.08453	-0.05727
Z004E0044	-0.14447	-0.08432	-0.17341	-0.1142	-0.14459	-0.12614	-0.11402	-0.12925	-0.11323	-0.12768
Z004E0045	-0.07353	-0.03347	-0.13233	-0.07335	-0.03891	-0.06073	-0.07747	-0.05538	-0.06441	-0.05504
Z004E0046	0.65631	0.63935	0.70771	0.67236	0.67727	0.6617	0.67812	0.66757	0.66764	0.6658
Z004E0047	-0.10818	-0.09129	-0.08528	-0.13182	-0.10145	-0.12338	-0.1024	-0.14569	-0.14566	-0.12787
Z004E0048	-0.07418	-0.11347	-0.04654	-0.07935	-0.09433	-0.08918	-0.11129	-0.09027	-0.09359	-0.09117
Z004E0049	-0.09505	-0.07576	-0.14822	-0.07862	-0.08459	-0.08415	-0.10504	-0.08231	-0.07636	-0.08888
Z004E0050	-0.11338	-0.09883	-0.18777	-0.12372	-0.12232	-0.13084	-0.14862	-0.14705	-0.1494	-0.13491
Z004E0051	-0.03347	-0.03412	0.00606	-0.01622	-0.01538	-0.01733	-0.03262	-0.04603	-0.01421	-0.01414
Z004E0052	-0.04143	-0.03643	-0.08104	-0.02635	-0.02483	-0.0268	-0.01255	-0.02628	-0.00955	-0.02389
Z004E0054	0.02948	0.00385	0.05102	0.02354	0.03157	0.02459	0.00725	0.02193	0.02259	0.02309
Z004E0056	-0.04225	-0.08968	-0.10451	-0.08034	-0.07467	-0.06855	-0.09108	-0.09594	-0.08344	-0.07278
Z004E0057	-0.08395	-0.12295	-0.15177	-0.11661	-0.11895	-0.10733	-0.09875	-0.10437	-0.09544	-0.10624
Z004E0058	-0.06054	-0.02582	-0.00565	-0.04057	-0.06961	-0.05188	-0.07175	-0.03425	-0.04275	-0.05299
Z004E0059	0.01104	-0.00417	-0.05939	-0.00706	-0.01727	0.00216	0.01147	-0.00452	0.01821	-0.00225
Z004E0060	0.23072	0.18209	0.18115	0.1972	0.21575	0.20951	0.18376	0.21648	0.21633	0.21257
Z004E0061	0.22829	0.21452	0.17672	0.24846	0.27083	0.24488	0.22548	0.2506	0.22496	0.24691
Z004E0062	0.24796	0.23924	0.20488	0.26638	0.25876	0.25824	0.26743	0.26476	0.2645	0.26364
Z004E0063	-0.17943	-0.19018	-0.11654	-0.1829	-0.17201	-0.17155	-0.15712	-0.18258	-0.19078	-0.17103
Z004E0064	-0.00539	0.05868	0.05358	0.00906	0.02141	0.016	0.03458	0.01724	0.03406	0.02035
Z004E0065	-0.11587	-0.053	-0.14934	-0.07943	-0.10093	-0.08983	-0.09308	-0.07359	-0.08245	-0.08661
Z004E0066	-0.06836	-0.11194	-0.03449	-0.09497	-0.11517	-0.08578	-0.0808	-0.05474	-0.0709	-0.08477
Z004E0067	0.0396	0.04332	0.0985	0.06576	0.07462	0.05448	0.07207	0.04049	0.06616	0.0586
Z004E0068	0.00004	0.01092	0.01982	-0.01038	0.00766	-0.01777	-0.00123	-0.01747	-0.04579	-0.01494
Z004E0069	-0.14406	-0.09622	-0.09554	-0.11407	-0.15291	-0.12705	-0.14235	-0.13017	-0.14296	-0.12852
Z004E0070	0.12595	0.08528	0.14208	0.11515	0.12372	0.10539	0.11983	0.08454	0.11392	0.1049
Z004E0071	-0.058	-0.06371	0.00976	-0.05179	-0.07658	-0.04509	-0.03585	-0.04439	-0.02582	-0.04336
Z004E0072	0.08215	0.10988	0.13822	0.10735	0.12781	0.09511	0.12193	0.06079	0.07289	0.09201
Z004E0073	-0.0235	0.02752	0.02097	0.00337	-0.03839	-0.0095	-0.02463	-0.00991	-0.02873	-0.00858
Z004E0074	-0.22358	-0.20991	-0.16785	-0.19087	-0.19243	-0.20245	-0.18164	-0.23727	-0.21596	-0.20084
Z004E0075	0.0095	-0.02923	-0.06854	-0.0045	0.003	-0.0113	-0.03518	-0.04463	0.00306	-0.00972
Z004E0076	-0.10892	-0.10544	-0.06768	-0.10366	-0.08463	-0.09609	-0.07592	-0.12576	-0.08899	-0.09871
Z004E0077	0.02593	0.0152	0.08531	0.04085	0.05821	0.03293	0.05355	0.0351	0.02239	0.02599
Z004E0078	-0.15046	-0.11291	-0.18433	-0.14957	-0.19845	-0.16106	-0.15287	-0.17383	-0.1474	-0.15892
Z004E0079	0.18462	0.19473	0.20053	0.17742	0.18817	0.17226	0.1508	0.19931	0.18392	0.1708
Z004E0080	0.11787	0.11243	0.07984	0.13308	0.15118	0.12736	0.11894	0.09874	0.12288	0.12117
Z004E0081	-0.01793	0.03814	0.01621	0.01145	0.02362	0.00222	-0.00826	-0.00263	0.01319	-0.00299
Z004E0082	-0.06586	-0.05037	-0.1505	-0.09632	-0.08822	-0.08585	-0.08934	-0.08985	-0.07594	-0.08975
Z004E0083	-0.16001	-0.09035	-0.21538	-0.12442	-0.14828	-0.13764	-0.11806	-0.15045	-0.12223	-0.14213
Z004E0084	0.10176	0.1054	0.12014	0.08851	0.08475	0.07915	0.0647	0.0793	0.05781	0.07505
Z004E0085	-0.09376	-0.04612	-0.04834	-0.09532	-0.06368	-0.08641	-0.06311	-0.1018	-0.0805	-0.09133
Z004E0086	-0.17464	-0.1391	-0.15033	-0.1931	-0.21749	-0.18634	-0.17199	-0.19303	-0.17617	-0.19042
Z004E0087	-0.25722	-0.28532	-0.20526	-0.27279	-0.23695	-0.26186	-0.24876	-0.25287	-0.25173	-0.25862
Z004E0088	-0.08989	-0.06245	-0.07272	-0.10938	-0.09697	-0.09971	-0.08093	-0.09434	-0.12231	-0.10325
Z004E0089	0.06288	0.01802	0.08021	0.03362	0.04341	0.04313	0.05672	0.05025	0.03188	0.03945
Z004E0090	0.02926	-0.01382	-0.03791	-0.00948	0.03132	0.0034	0.01708	0.00703	0.00918	-0.00131
Z004E0091	0.13866	0.15289	0.17419	0.13676	0.113	0.12507	0.13679	0.15187	0.12347	0.12799
Z004E0092	0.10376	0.06983	0.01998	0.07603	0.08415	0.08659	0.0961	0.08788	0.09052	0.08578
Z004E0094	-0.05749	-0.09608	-0.13008	-0.09338	-0.06081	-0.08083	-0.08776	-0.10749	-0.06917	-0.07703
Z004E0095	-0.00092	0.03408	-0.06939	-0.01154	0.01503	0.00168	-0.01432	0.00698	-0.01644	0.00157
Z004E0096	-0.07357	-0.02049	-0.0177	-0.04437	-0.02019	-0.05532	-0.02906	-0.06506	-0.07884	-0.05839
Z004E0097	-0.14403	-0.11947	-0.20369	-0.15915	-0.16778	-0.15145	-0.14174	-0.15939	-0.16151	-0.14729
Z004E0098	-0.07102	-0.0711	-0.1071	-0.04912	-0.05576	-0.05668	-0.04195	-0.05395	-0.06176	-0.06254
Z004E0099	0.09994	0.0889	0.08395	0.10297	0.08631	0.11164	0.11775	0.11841	0.11531	0.11654
Z004E0100	0.00639	-0.00583	-0.01306	0.02628	0.0444	0.0244	0.03608	0.05888	0.00138	0.01444
Z004E0101	0.06307	0.09574	0.03184	0.06405	0.08001	0.06436	0.08067	0.06333	0.05171	0.06283
Z004E0102	-0.13578	-0.13345	-0.08445	-0.13463	-0.12024	-0.12361	-0.10682	-0.11766	-0.11282	-0.12638
Z004E0103	-0.04041	-0.0434	-0.09388	-0.04231	-0.0287	-0.02896	-0.04938	-0.0094	-0.01181	-0.03359
Z004E0104	-0.03391	-0.06803	-0.0944	-0.03697	-0.04933	-0.04702	-0.03812	-0.02117	-0.03692	-0.04947
Z004E0105	0.13028	0.13637	0.11456	0.1376	0.10674	0.12413	0.13707	0.11461	0.12448	0.1213
Z004E0106	-0.12858	-0.11424	-0.09754	-0.15004	-0.10375	-0.14021	-0.12095	-0.14443	-0.15779	-0.13838
Z004E0107	-0.07768	-0.06245	-0.10652	-0.07788	-0.06184	-0.06726	-0.08563	-0.06095	-0.04698	-0.07135
Z004E0108	-0.06098	-0.05981	-0.05356	-0.05643	-0.07224	-0.04967	-0.035	-0.07922	-0.05208	-0.05219
Z004E0109	0.03831	0.07014	-0.02917	0.04349	0.04996	0.03515	0.03167	0.02865	0.04343	0.04081
Z004E0110	-0.13172	-0.0923	-0.09789	-0.13517	-0.11217	-0.12366	-0.13925	-0.13932	-0.11118	-0.12348
Z004E0111	-0.13231	-0.11373	-0.13608	-0.11914	-0.14178	-0.11137	-0.10036	-0.13095	-0.09379	-0.10823
Z004E0113	0.10679	0.09553	0.11238	0.11944	0.12633	0.10991	0.0936	0.08919	0.11766	0.11035
Z004E0114	0.08854	0.10588	0.10241	0.07573	0.06593	0.0761	0.05563	0.09852	0.08763	0.07151
Z004E0115	0.03073	0.01751	0.06858	0.0293	0.02447	0.04132	0.05145	0.08349	0.02205	0.03789
Z004E0116	-0.1383	-0.14528	-0.17622	-0.12043	-0.1153	-0.12962	-0.11336	-0.12378	-0.12227	-0.13241
Z004E0118	-0.10901	-0.1366	-0.18568	-0.11676	-0.11435	-0.12428	-0.11208	-0.13208	-0.11693	-0.13082
Z004E0120	-0.01258	-0.03909	0.0092	-0.00645	-0.05074	-0.02034	-0.02882	-0.02858	-0.0004	-0.01681
Z004E0121	0.43145	0.44798	0.46774	0.45117	0.4772	0.44312	0.46323	0.44572	0.42304	0.43781
Z004E0122	-0.09696	-0.07626	-0.17268	-0.09826	-0.08044	-0.10778	-0.12465	-0.11174	-0.09436	-0.10899
Z004E0123	-0.03274	-0.07504	0.00078	-0.06605	-0.02836	-0.05264	-0.0419	-0.0206	-0.0461	-0.04986
Z004E0124	-0.19946	-0.19257	-0.14467	-0.19187	-0.16163	-0.18279	-0.16047	-0.1856	-0.16834	-0.19021
Z004E0125	-0.10231	-0.05796	-0.06456	-0.10454	-0.07767	-0.09254	-0.0924	-0.0846	-0.08687	-0.08821
Z004E0126	-0.01026	-0.04673	-0.08851	-0.03606	-0.03942	-0.02253	-0.04731	-0.03222	-0.03752	-0.0289
Z004E0127	0.15389	0.14676	0.14767	0.1547	0.14951	0.16533	0.17552	0.17163	0.15129	0.16153
Z004E0128	-0.04859	0.0038	-0.08311	-0.0428	-0.05618	-0.03026	-0.05364	-0.03018	-0.02644	-0.03618
Z004E0129	0.15762	0.20297	0.09903	0.15901	0.19425	0.17254	0.15594	0.17426	0.17059	0.17593
Z004E0130	0.03747	0.05229	0.06588	0.03773	0.0174	0.02737	0.0069	0.05558	0.01418	0.03246
Z004E0131	-0.08289	-0.0993	-0.04258	-0.06952	-0.05901	-0.07563	-0.09164	-0.06925	-0.07046	-0.0818
Z004E0133	-0.17747	-0.19444	-0.16423	-0.17312	-0.22237	-0.1893	-0.17785	-0.2255	-0.17234	-0.18512
Z004E0134	0.07868	0.04214	0.02735	0.08088	0.05017	0.06797	0.07531	0.06322	0.05698	0.07342
Z004E0135	-0.06704	-0.0663	-0.02112	-0.05996	-0.08308	-0.05663	-0.03974	-0.06981	-0.04548	-0.05582
Z004E0136	-0.02564	-0.03505	-0.03461	-0.00266	-0.01609	-0.00964	-0.0011	0.02675	-0.02329	-0.00769
Z004E0137	-0.05955	-0.06512	-0.07895	-0.03848	-0.01687	-0.04663	-0.03175	-0.00129	-0.04114	-0.04431
Z004E0138	0.03996	0.01507	-0.00898	0.03738	0.00078	0.02557	0.03216	0.0222	0.04142	0.02318
Z004E0139	-0.03154	-0.03782	-0.04273	-0.01023	0.01641	-0.01486	-0.0023	-0.00975	-0.03169	-0.01437
Z004E0140	-0.06874	-0.08595	-0.01594	-0.04634	-0.0373	-0.05356	-0.07109	-0.02555	-0.07374	-0.04767
Z004E0141	0.06664	0.0493	0.1181	0.08253	0.09544	0.07134	0.05779	0.07256	0.08576	0.06865
Z004E0142	0.23798	0.25464	0.18707	0.22616	0.20308	0.22514	0.23229	0.21844	0.21347	0.2278
Z004E0143	0.05886	0.02729	0.01155	0.05853	0.06882	0.05061	0.06135	0.08781	0.03451	0.05717
Z004E0144	-0.03906	-0.00257	-0.01655	-0.03195	-0.04735	-0.04205	-0.02672	-0.03706	-0.0584	-0.04049
Z004E0145	0.10017	0.07843	0.14827	0.0877	0.11857	0.10057	0.08473	0.11248	0.10674	0.09666
Z004E0146	-0.0605	-0.06433	-0.10203	-0.06358	-0.06565	-0.05073	-0.0451	-0.04299	-0.04348	-0.04581
Z004E0147	-0.23832	-0.26271	-0.31038	-0.23942	-0.27246	-0.25122	-0.23984	-0.26143	-0.25293	-0.25518
Z004E0148	0.03091	-0.02044	-0.03633	0.0167	-0.0001	0.00624	0.01155	0.01714	0.01283	0.01333
Z004E0149	-0.07823	-0.02734	-0.04927	-0.05552	-0.07353	-0.06715	-0.04851	-0.07274	-0.07989	-0.06879
Z004E0150	-0.02466	-0.00236	-0.0953	-0.04288	-0.0422	-0.03598	-0.02686	-0.04389	-0.02046	-0.02977
Z004E0152	0.11344	0.09446	0.19072	0.10863	0.13325	0.12222	0.11654	0.138	0.10158	0.12696
Z004E0153	-0.18117	-0.16927	-0.2476	-0.18205	-0.21099	-0.1915	-0.21464	-0.16442	-0.20658	-0.19311
Z004E0155	0.14192	0.09763	0.16226	0.11262	0.15772	0.12314	0.12636	0.10488	0.11911	0.11593
Z004E0156	-0.19813	-0.15173	-0.23839	-0.16225	-0.19986	-0.17429	-0.16134	-0.16293	-0.16042	-0.17507
Z004E0158	0.01616	-0.01965	0.00359	-0.00567	0.01557	0.00136	0.01605	0.01992	0.01768	0.00352
Z004E0159	-0.08018	-0.09249	-0.13152	-0.07303	-0.0867	-0.07329	-0.09548	-0.066	-0.06506	-0.07079
Z004E0160	0.106	0.05314	0.02927	0.07249	0.10527	0.0849	0.06376	0.07562	0.06867	0.08972
Z004E0161	-0.11748	-0.15448	-0.09164	-0.14334	-0.12979	-0.13013	-0.12123	-0.11291	-0.15398	-0.12768
Z004E0162	0.08006	0.07264	0.14065	0.08085	0.06225	0.08907	0.10009	0.06667	0.06976	0.09444
Z004E0163	-0.04479	-0.06005	0.01146	-0.02171	-0.03432	-0.03096	-0.04963	-0.03296	-0.05271	-0.03237
Z004E0164	-0.09611	-0.11125	-0.04155	-0.09496	-0.06957	-0.08225	-0.09864	-0.04996	-0.10137	-0.07991
Z004E0165	0.13299	0.13464	0.11847	0.14189	0.13894	0.15058	0.16362	0.15364	0.13814	0.14865
Z004E0166	-0.08405	-0.01654	-0.12802	-0.06019	-0.08151	-0.06347	-0.04601	-0.09831	-0.08112	-0.06331
Z004E0167	-0.06975	-0.07432	-0.03553	-0.10508	-0.06538	-0.09213	-0.11235	-0.07881	-0.11427	-0.08513
Z004E0168	-0.00463	0.00343	-0.02577	0.00743	0.0083	0.01854	0.03083	0.01979	0.00556	0.01374
Z004E0169	0.02782	-0.01943	-0.02693	0.01161	0.03008	0.00254	0.01537	-0.02629	-0.01832	0.00735
Z004E0170	0.05663	0.07887	0.0041	0.05847	0.02987	0.04574	0.05823	0.03607	0.03154	0.04283
Z004E0171	-0.17927	-0.15993	-0.1672	-0.19819	-0.20941	-0.1932	-0.21277	-0.20591	-0.17237	-0.18707
Z004E0172	-0.03627	0.01785	-0.06249	-0.03409	0.01555	-0.02192	-0.00059	-0.03352	-0.04286	-0.02464
Z004E0173	0.14468	0.11873	0.18068	0.12454	0.11361	0.13163	0.11294	0.10472	0.14652	0.12928
Z004E0174	0.20061	0.1913	0.24459	0.22465	0.18882	0.21445	0.19558	0.22107	0.19278	0.21392
Z004E0175	0.01652	-0.0268	-0.02785	0.00988	0.00813	-0.00136	0.00878	-0.00011	0.00202	0.0026
Z004E0176	0.05615	0.09149	0.00177	0.04057	0.03871	0.04935	0.06172	0.04583	0.03433	0.04876
Z004E0177	-0.11242	-0.1253	-0.15915	-0.11062	-0.12339	-0.10678	-0.13262	-0.09682	-0.10083	-0.10782
Z004E0178	0.04585	0.04396	0.11524	0.07085	0.0441	0.05973	0.06873	0.06169	0.07137	0.06408
Z004E0179	0.05854	0.04498	0.03108	0.05267	0.05683	0.06398	0.07285	0.0387	0.04415	0.0683
Z004E0180	0.10224	0.10695	0.01639	0.08826	0.09179	0.0796	0.05808	0.06919	0.09077	0.084
Z004E0181	0.06322	0.05963	0.02895	0.08688	0.08088	0.07604	0.09076	0.08045	0.0752	0.08159
Z004E0182	-0.18067	-0.17	-0.16295	-0.18243	-0.17344	-0.1944	-0.21053	-0.20035	-0.18622	-0.18975
Z004E0183	-0.30138	-0.34321	-0.26539	-0.3055	-0.28101	-0.31738	-0.29716	-0.32067	-0.32262	-0.32157
Z004E0184	-0.08914	-0.10103	-0.00828	-0.0919	-0.07778	-0.07952	-0.06683	-0.06824	-0.104	-0.08272
Z004E0185	-0.01135	-0.01971	-0.05246	-0.0077	-0.00181	0.0039	-0.01986	0.01049	0.0175	0.00261
Z004E0186	0.03101	0.00241	-0.02819	0.01086	-0.0015	0.01954	0.02584	0.04895	0.03678	0.02101
Z004E0187	0.06826	0.09808	0.12028	0.07099	0.06288	0.07964	0.09118	0.05727	0.08957	0.08378
Z004E0188	0.39724	0.45313	0.44783	0.40725	0.39336	0.41376	0.39704	0.41077	0.43129	0.41229
Z004E0189	-0.06421	-0.10681	-0.03555	-0.09222	-0.10426	-0.08444	-0.10501	-0.09819	-0.09941	-0.08586
Z004E0190	-0.14607	-0.14404	-0.128	-0.1494	-0.17779	-0.16416	-0.14759	-0.20277	-0.15342	-0.16752
Z004E0191	0.09556	0.08332	0.03282	0.07052	0.09058	0.07998	0.08931	0.07648	0.0953	0.08331
Z004E0192	-0.03911	0.0302	-0.09318	-0.00736	0.00357	-0.0169	0.00117	-0.02118	-0.00652	-0.01144
Z004E0193	-0.2089	-0.2328	-0.14194	-0.19619	-0.18411	-0.20346	-0.22097	-0.16086	-0.19504	-0.20647
Z004E0194	-0.04303	-0.00122	-0.09575	-0.0399	-0.00108	-0.02545	-0.04311	-0.00796	-0.02602	-0.02344
Z004E0195	-0.00169	-0.03824	-0.06668	-0.01377	-0.03379	-0.01394	-0.03984	-0.01308	-0.01137	-0.01522
Z004E0196	-0.03192	-0.05102	-0.04531	-0.01763	-0.01489	-0.025	-0.04456	0.00015	-0.04238	-0.02392
Z004E0197	0.01883	-0.0096	-0.0376	0.02017	-0.01361	0.00701	0.01551	-0.01614	-0.00401	0.01225
Z004E0198	-0.12173	-0.12091	-0.07598	-0.09838	-0.15575	-0.111	-0.13528	-0.14241	-0.09331	-0.1066
Z004E0199	0.20885	0.17644	0.24617	0.18519	0.21207	0.19294	0.21204	0.17712	0.17843	0.19247
Z004E0200	0.02583	-0.02366	0.05386	-0.00659	0.0322	0.00371	-0.01335	0.02729	0.01414	0.0029
Z005E0001	-0.1575	-0.10234	-0.12428	-0.11129	-0.16641	-0.12305	-0.11865	-0.13373	-0.11413	-0.1336
Z005E0004	0.19668	0.18839	0.21864	0.21838	0.24276	0.21761	0.21209	0.21027	0.21435	0.21203
Z005E0007	0.24177	0.24884	0.24495	0.24719	0.24587	0.25555	0.26086	0.2371	0.25585	0.25583
Z005E0008	0.03921	0.03412	0.06733	0.05114	0.04576	0.05885	0.05537	0.08313	0.0554	0.06791
Z005E0009	-0.13529	-0.10163	-0.12697	-0.11814	-0.17981	-0.11601	-0.11087	-0.10497	-0.11486	-0.11582
Z005E0010	-0.30718	-0.29458	-0.29872	-0.29514	-0.26694	-0.29963	-0.29697	-0.28894	-0.2969	-0.30747
Z005E0011	-0.03532	-0.08233	-0.07487	-0.06078	-0.02768	-0.05983	-0.06142	-0.04426	-0.06115	-0.07064
Z005E0012	0.31474	0.29888	0.31155	0.32528	0.35617	0.32345	0.3225	0.33667	0.3227	0.32574
Z005E0013	0.09789	0.10382	0.11279	0.11628	0.06062	0.12696	0.12508	0.11534	0.12446	0.11901
Z005E0014	0.33282	0.35932	0.35739	0.35358	0.38444	0.34595	0.35274	0.35527	0.34647	0.35127
Z005E0015	-0.32784	-0.30813	-0.29859	-0.29777	-0.27213	-0.3001	-0.29851	-0.31484	-0.30065	-0.30021
Z005E0016	-0.11146	-0.10916	-0.11016	-0.11273	-0.14396	-0.11411	-0.10821	-0.11644	-0.10988	-0.11695
Z005E0017	0.18609	0.20609	0.19204	0.19821	0.15282	0.18662	0.18971	0.18208	0.19262	0.17942
Z005E0018	0.01651	-0.00971	-0.00236	-0.01585	-0.04604	-0.00766	-0.00587	-0.00122	-0.00704	-0.01356
Z005E0019	-0.0304	-0.03365	-0.00946	-0.01487	0.02027	-0.00983	-0.01783	0.00649	-0.01216	-0.01815
Z005E0020	-0.25126	-0.2158	-0.23506	-0.23012	-0.2067	-0.2374	-0.23929	-0.23424	-0.23361	-0.24475
Z005E0021	0.29037	0.219	0.2434	0.22906	0.28345	0.24026	0.23966	0.25881	0.23946	0.23268
Z005E0022	-0.1121	-0.08298	-0.08782	-0.09837	-0.05055	-0.09468	-0.09407	-0.08743	-0.09255	-0.09126
Z005E0028	-0.38838	-0.36408	-0.35486	-0.35378	-0.4105	-0.3604	-0.35795	-0.35572	-0.35887	-0.3656
Z005E0029	0.04999	0.03165	0.04833	0.0333	-0.01011	0.04548	0.04368	0.03956	0.04237	0.03922
Z005E0032	0.27288	0.22919	0.2489	0.25047	0.20255	0.244	0.24238	0.22521	0.24615	0.2372
Z005E0033	-0.11833	-0.1196	-0.13124	-0.13908	-0.18354	-0.14436	-0.13877	-0.13918	-0.1404	-0.13948
Z005E0034	-0.09226	-0.08772	-0.0627	-0.06296	-0.12768	-0.07211	-0.06757	-0.08574	-0.0719	-0.0751
Z005E0035	-0.28267	-0.26925	-0.26996	-0.25799	-0.23015	-0.25923	-0.25805	-0.24738	-0.26098	-0.26094
Z005E0036	0.01377	0.03182	0.03233	0.02186	-0.04018	0.03205	0.0282	0.03652	0.02354	0.03335
Z005E0037	0.24304	0.20983	0.20701	0.21519	0.25479	0.20768	0.21826	0.21587	0.2089	0.21056
Z005E0038	-0.02639	-0.05345	-0.03606	-0.02794	-0.01118	-0.03698	-0.03866	-0.05379	-0.03876	-0.02973
Z005E0039	-0.17109	-0.22808	-0.20345	-0.2117	-0.15112	-0.20735	-0.20932	-0.19667	-0.20624	-0.21531
Z005E0040	0.11547	0.09824	0.08314	0.08288	0.13638	0.0924	0.08665	0.10366	0.09182	0.09526
Z005E0042	-0.09428	-0.09082	-0.13018	-0.12348	-0.16012	-0.11398	-0.1087	-0.1102	-0.1092	-0.116
Z005E0043	0.18696	0.21317	0.19071	0.21284	0.19961	0.20741	0.20382	0.2101	0.21249	0.20718
Z005E0044	0.41744	0.36899	0.37238	0.38512	0.4193	0.38103	0.38645	0.3913	0.38251	0.38123
Z005E0045	0.15565	0.13168	0.15148	0.15153	0.18331	0.16346	0.15274	0.18841	0.15938	0.16128
Z005E0046	0.01927	-0.00627	-0.00138	-0.0121	-0.03832	-0.00963	-0.00169	-0.007	-0.00472	-0.0068
Z005E0047	0.05357	0.06257	0.06092	0.06011	0.09466	0.05507	0.05655	0.06415	0.05546	0.05017
Z005E0048	-0.14909	-0.1178	-0.11907	-0.13067	-0.10628	-0.12358	-0.12978	-0.11398	-0.12353	-0.11834
Z005E0049	-0.09572	-0.11297	-0.09799	-0.10195	-0.06646	-0.0932	-0.10153	-0.09092	-0.09824	-0.09535
Z005E0050	0.06178	0.11948	0.09278	0.092	0.11926	0.08974	0.09128	0.09685	0.09096	0.09325
Z005E0051	-0.01733	-0.0036	0.02681	0.01969	-0.03305	0.00751	0.01125	0.02006	0.00616	0.01649
Z005E0052	-0.10149	-0.13757	-0.13224	-0.11412	-0.11468	-0.11958	-0.1209	-0.14137	-0.11699	-0.12082
Z005E0053	-0.14419	-0.20762	-0.16202	-0.17309	-0.14008	-0.17742	-0.18313	-0.1733	-0.18363	-0.17375
Z005E0054	-0.06851	-0.09509	-0.06956	-0.07192	-0.0331	-0.08008	-0.07318	-0.07057	-0.07938	-0.08474
Z005E0055	0.00286	0.03842	0.02081	0.00944	-0.04151	0.01669	0.02077	0.00347	0.01818	0.01977
Z005E0056	0.04655	0.0252	0.03259	0.01958	-0.01424	0.02407	0.026	0.00899	0.02526	0.02656
Z005E0057	0.4254	0.46776	0.44934	0.4504	0.47877	0.45182	0.44443	0.43369	0.45444	0.44422
Z005E0058	0.02588	0.07639	0.05835	0.06346	0.07477	0.05325	0.05068	0.04503	0.0503	0.06427
Z005E0059	0.1502	0.15512	0.13167	0.12713	0.08372	0.12991	0.13628	0.14319	0.12982	0.12964
Z005E0060	-0.19347	-0.19176	-0.17369	-0.17348	-0.21987	-0.16523	-0.16865	-0.14726	-0.16792	-0.15798
Z005E0061	0.07529	0.04874	0.04501	0.02938	0.0815	0.03548	0.03767	0.02002	0.03668	0.03769
Z005E0062	0.00678	-0.02913	-0.0152	-0.02372	-0.05571	-0.01787	-0.01599	-0.03929	-0.01498	-0.02355
Z005E0063	0.08599	0.13473	0.1287	0.12861	0.07109	0.12419	0.12091	0.1059	0.12741	0.12971
Z005E0064	0.07427	0.06383	0.05853	0.06609	0.08824	0.06066	0.05459	0.0569	0.05743	0.0588
Z005E0066	0.13383	0.13727	0.13828	0.15558	0.18541	0.15145	0.14718	0.1353	0.15181	0.14227
Z005E0067	0.04882	0.0707	0.02272	0.04374	0.08338	0.03271	0.04267	0.02303	0.0414	0.02858
Z005E0068	0.11278	0.0664	0.07511	0.07838	0.12215	0.08226	0.08518	0.09439	0.0809	0.08402
Z005E0069	-0.08372	-0.0683	-0.0572	-0.06371	-0.04099	-0.06962	-0.06593	-0.07727	-0.07216	-0.06342
Z005E0071	0.20408	0.1962	0.17933	0.17569	0.11851	0.17256	0.18035	0.17118	0.16961	0.17292
Z005E0072	0.12853	0.09265	0.11855	0.10292	0.10857	0.10672	0.10996	0.12259	0.10667	0.11472
Z005E0073	0.04206	0.04247	0.05884	0.05688	0.02107	0.06321	0.05912	0.06985	0.06609	0.06503
Z005E0074	-0.17699	-0.18718	-0.16382	-0.1627	-0.13545	-0.16824	-0.17243	-0.16954	-0.168	-0.17439
Z005E0075	-0.14905	-0.14819	-0.15332	-0.14321	-0.20426	-0.15296	-0.14583	-0.16975	-0.15289	-0.14732
Z005E0076	0.14659	0.15364	0.13464	0.13085	0.08244	0.12382	0.12765	0.10392	0.12898	0.12032
Z005E0077	0.05151	0.06927	0.0842	0.07084	0.03064	0.07793	0.07827	0.09063	0.07739	0.0833
Z005E0079	-0.1424	-0.08808	-0.10263	-0.10495	-0.16337	-0.10998	-0.09841	-0.10704	-0.10511	-0.10799
Z005E0080	0.09254	0.06813	0.06819	0.07333	0.03338	0.06711	0.07569	0.03654	0.0732	0.06587
Z005E0082	-0.14097	-0.11707	-0.1241	-0.12358	-0.10175	-0.12819	-0.12359	-0.14471	-0.12765	-0.13653
Z005E0083	0.03501	0.08194	0.06018	0.06482	0.01261	0.07419	0.07404	0.05606	0.07377	0.07419
Z005E0084	-0.1548	-0.12458	-0.13756	-0.15083	-0.10848	-0.14657	-0.14078	-0.16491	-0.1448	-0.14075
Z005E0085	0.00204	0.00813	0.02179	0.03661	-0.02188	0.03343	0.02556	0.04535	0.03203	0.0333
Z005E0087	-0.14157	-0.09814	-0.10508	-0.09785	-0.15313	-0.10914	-0.09854	-0.11505	-0.10221	-0.11162
Z005E0088	-0.02128	-0.06132	-0.05384	-0.0461	-0.09921	-0.05273	-0.04476	-0.04091	-0.05274	-0.04854
Z005E0089	-0.12032	-0.13843	-0.12891	-0.12389	-0.08843	-0.11961	-0.12312	-0.11261	-0.12161	-0.1136
Z005E0090	0.15244	0.17438	0.16921	0.17307	0.20725	0.17943	0.17614	0.19184	0.17986	0.18126
Z005E0091	0.32644	0.341	0.32008	0.32576	0.28357	0.31541	0.33031	0.30865	0.32287	0.31321
Z005E0092	-0.04916	-0.01152	-0.01485	-0.03408	0.00365	-0.03102	-0.0272	-0.01287	-0.03319	-0.0295
Z005E0093	0.01788	0.06764	0.05692	0.05343	0.07192	0.04619	0.04909	0.0349	0.04544	0.05275
Z005E0094	-0.15723	-0.16377	-0.15274	-0.15408	-0.20632	-0.16305	-0.15628	-0.17823	-0.16169	-0.1586
Z005E0095	-0.07575	-0.09889	-0.12035	-0.11282	-0.15289	-0.1037	-0.11092	-0.11924	-0.10064	-0.10259
Z005E0096	0.08882	0.11065	0.09718	0.07952	0.12386	0.08893	0.09613	0.10281	0.08753	0.08131
Z005E0099	-0.01924	-0.056	-0.04067	-0.0464	-0.07609	-0.04547	-0.04258	-0.07294	-0.04312	-0.04638
Z005E0100	0.01016	-0.00876	0.00426	0.01807	-0.03443	0.01208	0.01474	-0.00385	0.01226	0.01603
Z005E0102	0.05033	0.04724	0.07376	0.07627	0.10501	0.07214	0.06353	0.05962	0.07173	0.07567
Z005E0104	-0.18045	-0.19817	-0.19013	-0.20166	-0.14321	-0.19831	-0.19749	-0.19396	-0.19579	-0.19352
Z005E0105	0.01249	-0.0258	-0.01449	0.00111	-0.04531	-0.00031	-0.00359	-0.01807	-0.00029	0.00202
Z005E0106	-0.14485	-0.15474	-0.13353	-0.13111	-0.17352	-0.1394	-0.14172	-0.13547	-0.13692	-0.13519
Z005E0107	0.02219	0.02841	0.00585	0.00379	0.04951	-0.00534	0.00292	-0.00433	-0.00116	-0.00504
Z005E0108	-0.05199	-0.07367	-0.05789	-0.06579	-0.05517	-0.06618	-0.05975	-0.0654	-0.0648	-0.06561
Z005E0109	0.02923	0.01631	-0.01175	-0.00987	0.03034	-0.00602	-0.00159	-0.01846	-0.00311	-0.00055
Z005E0110	-0.14261	-0.13883	-0.12377	-0.13389	-0.08287	-0.12781	-0.12739	-0.14999	-0.12655	-0.12721
Z005E0111	-0.17128	-0.21993	-0.21112	-0.19304	-0.16098	-0.20013	-0.1995	-0.21566	-0.197	-0.19643
Z005E0112	0.02975	0.01638	-0.00433	0.01385	0.04863	0.01108	0.01014	-0.01302	0.01338	0.00245
Z005E0113	0.0107	0.08854	0.04511	0.066	0.09048	0.05556	0.06042	0.04869	0.06132	0.05396
Z005E0114	-0.05137	-0.03599	-0.06829	-0.06273	-0.03157	-0.0671	-0.05869	-0.05648	-0.06455	-0.06186
Z005E0115	-0.00824	0.0512	0.03857	0.02368	-0.0316	0.02712	0.03244	0.01618	0.02654	0.03399
Z005E0116	-0.12489	-0.09764	-0.11713	-0.11701	-0.08357	-0.12838	-0.12401	-0.14896	-0.12523	-0.1257
Z005E0117	-0.09932	-0.06495	-0.0917	-0.08875	-0.10543	-0.08746	-0.0818	-0.08531	-0.08841	-0.08374
Z005E0118	-0.09867	-0.06599	-0.09316	-0.08753	-0.13183	-0.09607	-0.08498	-0.10347	-0.09024	-0.10965
Z005E0119	0.07155	0.05417	0.05922	0.07396	0.01765	0.06802	0.07204	0.05037	0.06865	0.06939
Z005E0120	0.00661	0.04118	0.0401	0.02709	-0.01785	0.03641	0.03733	0.02042	0.03441	0.03037
Z005E0121	-0.04962	-0.02837	-0.02562	-0.00687	-0.07313	-0.01288	-0.01869	-0.00615	-0.01115	-0.01032
Z005E0122	-0.12071	-0.12354	-0.14476	-0.14145	-0.18999	-0.13638	-0.13375	-0.12459	-0.13451	-0.14099
Z005E0123	0.0473	0.10051	0.07626	0.08119	0.10845	0.07452	0.08025	0.07328	0.07879	0.06597
Z005E0125	-0.07104	-0.08338	-0.09601	-0.08526	-0.05869	-0.09145	-0.09214	-0.07366	-0.09154	-0.08409
Z005E0126	0.15245	0.16909	0.1781	0.17939	0.20741	0.17243	0.17595	0.17986	0.17469	0.17657
Z005E0127	-0.27739	-0.25487	-0.28098	-0.28359	-0.24499	-0.28709	-0.27719	-0.31214	-0.28207	-0.28645
Z005E0128	-0.19075	-0.19606	-0.22017	-0.20832	-0.16704	-0.20769	-0.20988	-0.22989	-0.20513	-0.21469
Z005E0129	-0.17407	-0.14201	-0.17269	-0.16742	-0.21207	-0.18135	-0.17241	-0.19062	-0.17268	-0.17968
Z005E0130	-0.14468	-0.14624	-0.13733	-0.15311	-0.11261	-0.14488	-0.13825	-0.13009	-0.14521	-0.14298
Z005E0131	-0.02601	0.02386	0.00341	0.00801	-0.06234	0.00695	0.00757	0.0016	0.0046	0.00571
Z005E0133	-0.17645	-0.18853	-0.2113	-0.19614	-0.16963	-0.20564	-0.19804	-0.1965	-0.20197	-0.21183
Z005E0134	0.06791	0.13139	0.10933	0.11083	0.05024	0.09773	0.1108	0.10093	0.10273	0.10211
Z005E0137	-0.16268	-0.1791	-0.1584	-0.17011	-0.12766	-0.161	-0.17088	-0.16578	-0.16193	-0.15528
Z005E0138	-0.20937	-0.22419	-0.20306	-0.20431	-0.16606	-0.20143	-0.20679	-0.1933	-0.20185	-0.20569
Z005E0139	-0.09915	-0.04124	-0.07516	-0.05623	-0.12777	-0.06651	-0.06305	-0.08477	-0.06243	-0.06343
Z005E0141	-0.16059	-0.15359	-0.13071	-0.14157	-0.14472	-0.14467	-0.13424	-0.13684	-0.14484	-0.13973
Z005E0142	-0.08166	-0.07425	-0.10509	-0.08911	-0.05165	-0.09607	-0.09884	-0.09107	-0.09251	-0.09311
Z005E0143	-0.00149	0.06127	0.01833	0.03517	-0.02388	0.028	0.03497	0.02398	0.03368	0.01727
Z005E0144	-0.04851	-0.02672	-0.03442	-0.02271	-0.00984	-0.02511	-0.03077	-0.03024	-0.02866	-0.02817
Z005E0145	0.15191	0.16545	0.17948	0.18219	0.21809	0.17351	0.17274	0.15398	0.17574	0.17675
Z005E0146	-0.03962	-0.09989	-0.08416	-0.07463	-0.04295	-0.07919	-0.07907	-0.08797	-0.08025	-0.07326
Z005E0147	0.26462	0.19396	0.21517	0.21382	0.26067	0.22227	0.21866	0.23556	0.2204	0.22968
Z005E0148	0.4899	0.46589	0.47555	0.47236	0.51987	0.4698	0.4684	0.47708	0.47304	0.46408
Z005E0149	0.13367	0.20849	0.17597	0.19044	0.12981	0.18096	0.18313	0.17903	0.18584	0.17149
Z005E0152	-0.03166	-0.06299	-0.05443	-0.06802	-0.10375	-0.06308	-0.05818	-0.07842	-0.06176	-0.07056
Z005E0153	0.00513	-0.00379	-0.00862	-0.02407	0.0205	-0.01763	-0.01466	-0.02674	-0.01866	-0.02194
Z005E0154	-0.14541	-0.11316	-0.12804	-0.11512	-0.09065	-0.12221	-0.11701	-0.13965	-0.12212	-0.1189
Z005E0155	0.0257	0.02635	0.04061	0.04332	0.03263	0.05249	0.04298	0.04332	0.04939	0.04687
Z005E0156	-0.15209	-0.11491	-0.10796	-0.11794	-0.15726	-0.11323	-0.11452	-0.10765	-0.11228	-0.10998
Z005E0157	-0.12877	-0.06958	-0.08642	-0.08284	-0.06948	-0.09483	-0.0946	-0.10817	-0.09538	-0.09603
Z005E0158	0.02193	0.04747	0.04006	0.03079	0.06776	0.03413	0.03373	0.0461	0.03503	0.03602
Z005E0159	0.00411	0.00713	0.00737	0.00954	-0.0399	0.01774	0.01863	0.0011	0.02049	0.0091
Z005E0160	0.03769	-0.01027	-0.00835	-0.00769	0.04764	0.00533	0.00231	0.0209	0.00454	0.00711
Z005E0161	0.16424	0.15516	0.18061	0.17139	0.21411	0.18464	0.17547	0.17458	0.18251	0.18565
Z005E0163	-0.19569	-0.17334	-0.1765	-0.16154	-0.22896	-0.16479	-0.17039	-0.14989	-0.16572	-0.17263
Z005E0164	0.1007	0.11491	0.10001	0.10897	0.12705	0.10616	0.09606	0.10422	0.10467	0.10613
Z005E0165	-0.03066	-0.04591	-0.05801	-0.06213	-0.02544	-0.06808	-0.06139	-0.08182	-0.06716	-0.07376
Z005E0166	0.36114	0.39103	0.38357	0.38385	0.41298	0.37798	0.38338	0.38852	0.37602	0.38289
Z005E0167	0.07902	0.07348	0.04176	0.04725	0.00342	0.05337	0.05172	0.03962	0.05625	0.04523
Z005E0168	-0.03409	-0.03673	-0.0241	-0.04338	0.00956	-0.03708	-0.03727	-0.02775	-0.03921	-0.03181
Z005E0169	-0.13602	-0.14309	-0.12452	-0.11736	-0.09048	-0.11625	-0.12076	-0.09725	-0.11854	-0.11772
Z005E0170	0.06279	0.03756	0.00929	0.00652	0.04739	0.01644	0.02097	0.00654	0.0158	0.00871
Z005E0171	0.02425	-0.01423	-0.00734	-0.02131	0.01847	-0.01979	-0.01793	-0.0235	-0.02241	-0.02178
Z005E0172	0.03024	0.03911	0.06671	0.05688	0.00677	0.0582	0.05589	0.07351	0.05571	0.06443
Z005E0173	-0.18854	-0.14936	-0.14002	-0.13513	-0.18778	-0.14241	-0.13278	-0.14657	-0.13923	-0.14446
Z005E0174	0.07355	0.04753	0.07227	0.0702	0.02103	0.06288	0.05937	0.0472	0.06281	0.06866
Z005E0175	-0.01188	-0.02401	0.00908	-0.00417	0.0423	0.00546	0.00163	0.02408	0.00247	0.00198
Z005E0176	0.06406	0.09087	0.08065	0.07793	0.11843	0.0777	0.08045	0.07984	0.0812	0.07905
Z005E0178	-0.04208	-0.01056	-0.02632	-0.0339	0.00766	-0.0278	-0.02985	-0.04402	-0.0256	-0.03587
Z005E0179	-0.13628	-0.14399	-0.15873	-0.15651	-0.12097	-0.14732	-0.15063	-0.15816	-0.14742	-0.1423
Z005E0180	0.57033	0.57723	0.60276	0.59976	0.6301	0.5991	0.59728	0.58516	0.59937	0.60499
Z005E0181	-0.03832	-0.04593	-0.03263	-0.02562	-0.00985	-0.03321	-0.03267	-0.00394	-0.03645	-0.03234
Z005E0182	-0.04898	-0.08326	-0.05353	-0.0575	-0.10511	-0.06258	-0.06037	-0.04786	-0.06348	-0.06541
Z005E0183	-0.18368	-0.15248	-0.15431	-0.17066	-0.12683	-0.16087	-0.15802	-0.17845	-0.16348	-0.15827
Z005E0184	-0.00817	-0.02194	-0.01167	-0.01236	-0.05282	-0.01806	-0.00717	-0.02178	-0.01555	-0.0195
Z005E0185	-0.13764	-0.09335	-0.11861	-0.11687	-0.08725	-0.11467	-0.11056	-0.10112	-0.1169	-0.11079
Z005E0186	0.06873	0.11588	0.09367	0.09346	0.11868	0.09603	0.09658	0.08325	0.09512	0.09797
Z005E0187	-0.19168	-0.23334	-0.20264	-0.20573	-0.16443	-0.21066	-0.21762	-0.22205	-0.21226	-0.20497
Z005E0189	0.01825	-0.03059	-0.00463	-0.01375	0.04864	-0.00486	-0.01218	0.00625	-0.00436	-0.012
Z005E0190	0.37865	0.40511	0.38018	0.38163	0.33532	0.37389	0.38806	0.36855	0.37822	0.36203
Z005E0191	0.01807	-0.00943	0.03062	0.01872	0.05358	0.02016	0.01962	0.02232	0.01237	0.02195
Z005E0192	-0.07919	-0.10386	-0.11812	-0.11793	-0.15518	-0.11155	-0.10795	-0.09747	-0.11075	-0.11582
Z005E0193	0.04831	0.0301	0.03435	0.03307	-0.00601	0.02471	0.03147	-0.00351	0.02816	0.02518
Z005E0196	0.14797	0.10137	0.10433	0.11304	0.15441	0.1163	0.11897	0.10521	0.11687	0.1158
Z005E0197	-0.06965	-0.02609	-0.04762	-0.05235	-0.02029	-0.04589	-0.05108	-0.0605	-0.04566	-0.04132
Z005E0198	-0.12218	-0.08213	-0.09775	-0.09656	-0.05655	-0.09004	-0.09345	-0.07954	-0.09109	-0.08684
Z005E0199	-0.19004	-0.19764	-0.18174	-0.17604	-0.15562	-0.17488	-0.17737	-0.15389	-0.17939	-0.17901
Z006E0001	0.33264	0.37207	0.3362	0.32545	0.40136	0.32973	0.36589	0.30487	0.37513	0.30081
Z006E0002	-0.02099	-0.14537	-0.11324	-0.06621	-0.20545	-0.11257	-0.16667	-0.12846	-0.08385	-0.19933
Z006E0003	-0.36268	-0.29808	-0.32527	-0.31536	-0.16745	-0.31856	-0.38439	-0.38236	-0.34394	-0.24499
Z006E0005	0.48272	0.55458	0.55455	0.49856	0.61317	0.55153	0.50249	0.55273	0.53633	0.67127
Z006E0006	-0.07001	0.01971	0.00353	0.01803	0.1581	0.0039	0.06518	0.04399	-0.01484	-0.0004
Z006E0007	-0.04695	-0.15047	-0.11697	-0.09973	-0.07237	-0.11346	-0.13414	-0.08538	-0.14131	-0.01562
Z006E0008	0.03416	-0.02832	0.00408	0.05212	-0.15559	0.00181	-0.05155	-0.00296	-0.01295	0.13411
Z006E0009	-0.06446	-0.05009	-0.018	-0.05879	0.06112	-0.02114	-0.0596	-0.01511	-0.03556	-0.09253
Z006E0010	-0.18341	-0.14848	-0.19757	-0.22302	-0.16773	-0.19036	-0.25357	-0.25101	-0.15837	-0.19608
Z006E0011	0.05112	0.053	0.0221	0.04053	0.16944	0.02399	0.08289	-0.00908	0.01129	0.1746
Z006E0012	-0.29153	-0.33949	-0.37873	-0.43949	-0.27106	-0.37795	-0.46799	-0.36093	-0.38009	-0.25199
Z006E0013	-0.05725	-0.09113	-0.05055	-0.09868	-0.25	-0.05105	0.01278	0.00151	-0.07042	0.03464
Z006E0014	0.2419	0.24136	0.2623	0.30394	0.25263	0.26359	0.32745	0.26298	0.28021	0.3262
Z006E0015	0.5637	0.43292	0.4695	0.51183	0.54674	0.46771	0.53767	0.46985	0.48528	0.36034
Z006E0016	0.40012	0.43947	0.39549	0.37933	0.37638	0.39057	0.29975	0.36951	0.43936	0.37339
Z006E0017	0.24332	0.1964	0.22615	0.2784	0.07458	0.22564	0.17447	0.28154	0.20981	0.15075
Z006E0018	-0.09305	-0.23425	-0.19975	-0.24138	-0.15734	-0.19585	-0.24815	-0.2279	-0.1787	-0.28793
Z006E0020	0.10616	0.03915	0.06541	0.07841	0.11148	0.06493	0.0221	0.12129	0.03094	0.1352
Z006E0023	0.19794	0.20515	0.2417	0.28343	0.1056	0.23722	0.21329	0.20653	0.22225	0.33676
Z006E0024	-0.02199	-0.07933	-0.10579	-0.14061	0.05435	-0.11383	-0.08286	-0.09085	-0.13505	-0.17423
Z006E0025	-0.18657	-0.16053	-0.18676	-0.21038	-0.13764	-0.18833	-0.23751	-0.16301	-0.21196	-0.09546
Z006E0026	-0.42551	-0.37632	-0.35039	-0.32256	-0.34776	-0.34853	-0.36821	-0.40348	-0.32779	-0.29501
Z006E0027	0.1682	0.1131	0.14262	0.08196	0.07101	0.14215	0.09275	0.21372	0.16661	0.0419
Z006E0028	0.01755	0.05751	0.08369	0.09761	0.10985	0.084	0.05995	0.01747	0.11062	-0.03652
Z006E0029	-0.1814	-0.16358	-0.19932	-0.14332	-0.25664	-0.19982	-0.24999	-0.26741	-0.21545	-0.11304
Z006E0031	-0.18276	-0.16132	-0.19401	-0.11587	-0.02984	-0.19445	-0.12923	-0.2538	-0.20114	-0.25183
Z006E0032	-0.13554	-0.05232	-0.09511	-0.02198	-0.11904	-0.09924	-0.05231	-0.14629	-0.0669	-0.15775
Z006E0033	0.33141	0.33518	0.30914	0.28365	0.1963	0.30056	0.21462	0.28428	0.30547	0.51105
Z006E0034	0.4037	0.45278	0.41769	0.42942	0.43719	0.41451	0.34922	0.37529	0.45087	0.35044
Z006E0035	-0.05777	0.02139	-0.02109	0.02432	-0.04243	-0.02373	0.01757	0.0054	-0.01331	-0.11526
Z006E0036	0.21885	0.14743	0.18638	0.20396	0.20217	0.1865	0.26073	0.2326	0.20336	0.27542
Z006E0037	0.1219	0.12874	0.10006	0.05386	0.02249	0.09768	0.03554	0.15934	0.08015	0.11822
Z006E0038	0.06482	0.18345	0.15609	0.11881	0.23791	0.15329	0.2235	0.2108	0.14315	0.07518
Z006E0041	-0.14222	-0.16715	-0.14399	-0.1888	-0.03043	-0.13898	-0.19891	-0.10764	-0.16386	-0.22444
Z006E0042	0.16702	0.18675	0.15013	0.19958	0.01605	0.15239	0.08667	0.21022	0.14325	0.30258
Z006E0043	-0.12271	-0.12797	-0.11887	-0.08129	-0.01185	-0.11475	-0.17217	-0.17077	-0.10523	-0.06187
Z006E0044	-0.34975	-0.29764	-0.31109	-0.26395	-0.48953	-0.3095	-0.25786	-0.28265	-0.27591	-0.2472
Z006E0046	-0.09535	-0.05053	-0.07943	-0.07851	0.01114	-0.07916	-0.06535	-0.06839	-0.10168	-0.20373
Z006E0047	-0.09351	0.03268	-0.0111	-0.06126	0.06743	-0.01559	-0.08009	0.05746	0.01726	-0.08999
Z006E0048	-0.05775	-0.08787	-0.06874	-0.0612	-0.22628	-0.07047	-0.13497	-0.11995	-0.04118	0.01238
Z006E0049	-0.03406	-0.00098	-0.04026	0.04558	0.15633	-0.03628	0.03042	-0.11286	-0.04986	-0.12005
Z006E0050	-0.07442	-0.01287	0.02395	-0.01314	-0.07775	0.01965	0.0913	0.06318	0.00693	0.02151
Z006E0051	0.10887	0.00263	0.04437	0.06464	-0.11609	0.0403	0.09956	0.09841	0.06279	0.13446
Z006E0052	-0.21193	-0.23766	-0.20415	-0.22758	-0.24538	-0.20496	-0.15257	-0.2551	-0.21966	-0.08315
Z006E0053	0.55706	0.61435	0.57355	0.63119	0.73682	0.56762	0.60881	0.51734	0.55259	0.68498
Z006E0054	0.09056	0.03938	0.07809	0.00781	-0.00012	0.08117	0.04345	0.11711	0.05018	0.1511
Z006E0055	-0.20967	-0.30947	-0.27935	-0.26374	-0.23253	-0.28074	-0.22644	-0.22927	-0.26924	-0.20702
Z006E0056	0.05972	-0.03666	-0.00821	-0.05839	-0.13889	-0.00648	-0.08314	0.04505	0.01651	-0.09824
Z006E0057	-0.16413	-0.12441	-0.16465	-0.14658	-0.01496	-0.16877	-0.12565	-0.14463	-0.13505	-0.22327
Z006E0058	-0.04576	-0.0824	-0.10482	-0.06038	-0.03728	-0.10601	-0.03942	-0.1195	-0.08099	-0.21001
Z006E0059	0.24845	0.28788	0.2444	0.2042	0.40373	0.24433	0.27622	0.31513	0.26927	0.38901
Z006E0061	0.24017	0.20788	0.18321	0.1443	0.25176	0.18033	0.115	0.12228	0.18887	0.11025
Z006E0062	-0.26365	-0.21922	-0.19385	-0.2057	-0.16326	-0.18941	-0.21741	-0.14407	-0.2108	-0.30933
Z006E0063	-0.05182	-0.18078	-0.14209	-0.18029	-0.17611	-0.13964	-0.08294	-0.08629	-0.11679	-0.21866
Z006E0065	-0.12315	-0.16717	-0.12104	-0.17553	-0.07283	-0.12523	-0.04512	-0.08058	-0.15599	-0.25371
Z006E0066	-0.53837	-0.59124	-0.56118	-0.62293	-0.5923	-0.5651	-0.57738	-0.47105	-0.53837	-0.41251
Z006E0068	0.23539	0.30828	0.26826	0.31502	0.25159	0.26968	0.33553	0.23882	0.29567	0.31709
Z006E0069	0.01664	-0.08754	-0.09624	-0.06465	-0.0174	-0.09524	-0.14442	-0.04913	-0.1201	-0.17081
Z006E0070	-0.48117	-0.41391	-0.46571	-0.41703	-0.41747	-0.45671	-0.40225	-0.43051	-0.47988	-0.40837
Z006E0071	0.40222	0.40974	0.38385	0.42267	0.47079	0.38661	0.47061	0.41586	0.35866	0.46063
Z006E0072	0.44122	0.58789	0.53565	0.50634	0.65373	0.53576	0.47384	0.49395	0.56555	0.42267
Z006E0073	-0.16893	-0.07119	-0.07362	-0.03957	-0.24705	-0.07541	-0.11152	-0.08406	-0.03519	0.0227
Z006E0074	0.01055	0.06738	0.03799	0.09543	0.08012	0.03255	0.08419	0.071	0.02747	-0.02311
Z006E0075	-0.03439	-0.18465	-0.14442	-0.18727	-0.0107	-0.14333	-0.08817	-0.15286	-0.17397	-0.02339
Z006E0077	0.42222	0.42335	0.39014	0.36719	0.44612	0.38636	0.30908	0.34915	0.42991	0.3684
Z006E0078	0.04922	0.01081	0.04861	0.00661	0.05121	0.04501	0.05805	0.02062	0.02653	0.16261
Z006E0079	-0.04912	-0.00126	-0.0374	-0.07152	-0.01061	-0.04421	-0.02222	-0.00684	-0.05331	0.11441
Z006E0080	0.13682	0.19737	0.21311	0.18369	0.17266	0.2087	0.24831	0.23554	0.25206	0.34818
Z006E0081	-0.22139	-0.26687	-0.23766	-0.19049	-0.3297	-0.24462	-0.19638	-0.28917	-0.21412	-0.14694
Z006E0082	0.09097	0.18117	0.16314	0.16299	0.17471	0.1651	0.21656	0.12128	0.16045	0.17839
Z006E0083	0.17932	0.22879	0.19077	0.1613	0.13356	0.18625	0.11062	0.1626	0.17889	0.09702
Z006E0084	0.0576	-0.05146	-0.00942	-0.05822	-0.12405	-0.01561	-0.08068	-0.04143	0.01862	0.14801
Z006E0085	-0.00173	-0.08401	-0.09058	-0.1104	-0.11006	-0.09067	-0.11246	-0.12362	-0.06394	-0.17322
Z006E0086	-0.19031	-0.15002	-0.18627	-0.19906	-0.30354	-0.18641	-0.14295	-0.23569	-0.14225	-0.06328
Z006E0087	0.17049	0.23353	0.25454	0.28382	0.31578	0.25333	0.32864	0.30788	0.22734	0.31377
Z006E0088	0.05134	-0.05598	-0.01751	-0.05444	-0.00967	-0.01973	0.02732	-0.07186	0.00974	0.00125
Z006E0089	0.24643	0.25822	0.23717	0.21801	0.26257	0.23648	0.30884	0.22046	0.22452	0.14948
Z006E0090	0.10784	0.04023	0.00196	0.03876	0.12781	0.00192	-0.06901	0.057	-0.02237	-0.07529
Z006E0091	0.01863	-0.02913	-0.05031	-0.00446	-0.14688	-0.05539	-0.1173	-0.06954	-0.0653	-0.12663
Z006E0092	0.04546	-0.00428	0.0304	-0.0073	0.03771	0.03066	0.09135	-0.0317	0.03348	0.11724
Z006E0093	0.19805	0.05326	0.08766	0.03023	0.21047	0.08381	0.11856	0.15356	0.05694	0.22583
Z006E0094	0.26757	0.34026	0.35607	0.32515	0.30408	0.35539	0.34961	0.33309	0.33996	0.44055
Z006E0095	0.26755	0.27911	0.2515	0.29859	0.14831	0.253	0.21819	0.28758	0.23567	0.14149
Z006E0096	0.22805	0.21091	0.17057	0.21814	0.13059	0.169	0.08836	0.19643	0.15026	0.06978
Z006E0097	0.07138	0.05806	0.06981	0.03938	0.0528	0.07261	-0.01152	0.02899	0.05458	0.18628
Z006E0098	-0.33115	-0.26732	-0.31117	-0.30187	-0.39094	-0.30878	-0.3128	-0.3629	-0.28137	-0.25029
Z006E0099	0.20765	0.19128	0.21324	0.20783	0.17101	0.21743	0.23403	0.15911	0.23052	0.24085
Z006E0100	-0.20011	-0.12932	-0.10406	-0.13615	-0.03339	-0.09954	-0.014	-0.11077	-0.07706	-0.23891
Z006E0101	-0.31931	-0.28558	-0.25737	-0.21188	-0.22445	-0.25556	-0.21269	-0.25737	-0.22831	-0.37659
Z006E0102	-0.2704	-0.26522	-0.23124	-0.23147	-0.16128	-0.23269	-0.20128	-0.26683	-0.25463	-0.13488
Z006E0103	-0.10803	-0.18055	-0.15766	-0.11752	-0.0535	-0.15744	-0.1034	-0.14071	-0.14536	-0.30179
Z006E0104	-0.1343	-0.02223	-0.04835	-0.03421	-0.11866	-0.05175	-0.08237	-0.00024	-0.06267	-0.14688
Z006E0105	-0.07553	-0.04023	-0.01457	-0.07412	0.03987	-0.0229	-0.07549	0.0596	0.00094	-0.10645
Z006E0106	0.03602	0.02241	0.00171	-0.04439	-0.13181	-0.00474	-0.08267	0.06928	-0.01093	-0.03375
Z006E0107	0.39172	0.36092	0.38414	0.40882	0.27987	0.37794	0.41084	0.35916	0.39872	0.53509
Z006E0108	0.20029	0.18117	0.20552	0.25593	0.10268	0.20184	0.15386	0.14047	0.18497	0.05939
Z006E0109	0.4923	0.45635	0.41847	0.38358	0.41406	0.41617	0.4295	0.47393	0.45034	0.57386
Z006E0110	0.03733	0.07725	0.09794	0.14394	0.1364	0.10286	0.08196	0.08457	0.13491	-0.00914
Z006E0111	0.3124	0.31209	0.27554	0.26011	0.29866	0.27173	0.29526	0.33048	0.2645	0.23545
Z006E0113	-0.1187	-0.14716	-0.13964	-0.19667	-0.18738	-0.14325	-0.19367	-0.07868	-0.11316	-0.2154
Z006E0114	0.09751	-0.05265	-0.02406	-0.06944	0.12546	-0.02275	-0.0935	-0.07658	-0.05688	0.08928
Z006E0115	-0.41319	-0.38636	-0.42003	-0.42111	-0.38792	-0.41433	-0.45157	-0.38751	-0.39781	-0.34724
Z006E0116	0.18154	0.16014	0.19145	0.14168	0.24392	0.19683	0.27203	0.16738	0.21478	0.25412
Z006E0117	-0.22857	-0.19775	-0.18214	-0.15685	-0.10469	-0.18112	-0.22125	-0.12413	-0.21164	-0.10766
Z006E0118	-0.11082	-0.03359	-0.0627	-0.00825	-0.0557	-0.06483	0.01036	-0.11881	-0.07782	0.01831
Z006E0119	0.11901	-0.00634	0.02301	-0.00718	0.16643	0.02063	0.067	-0.01215	0.03676	-0.07625
Z006E0120	-0.25743	-0.26458	-0.27257	-0.28439	-0.07113	-0.27817	-0.24245	-0.30732	-0.28901	-0.32021
Z006E0121	0.01355	-0.07826	-0.0433	-0.10534	-0.07615	-0.03815	-0.0919	-0.01144	-0.0697	0.06306
Z006E0122	-0.12354	-0.10743	-0.08992	-0.05832	-0.00911	-0.09142	-0.14102	-0.08474	-0.12005	-0.11984
Z006E0123	-0.3953	-0.35247	-0.38605	-0.36937	-0.36915	-0.38115	-0.41519	-0.36266	-0.3668	-0.3335
Z006E0125	0.49788	0.52577	0.47996	0.54766	0.46956	0.48029	0.4625	0.45053	0.47647	0.62843
Z006E0126	-0.00085	0.05882	0.08483	0.11074	0.08647	0.085	0.05982	0.06538	0.11099	0.10463
Z006E0128	-0.2859	-0.22793	-0.21045	-0.25941	-0.14862	-0.2047	-0.2437	-0.25763	-0.1881	-0.14727
Z006E0129	0.00134	0.02834	0.04958	0.01449	-0.01691	0.04461	-0.01931	0.02499	0.03684	0.17812
Z006E0133	-0.0388	-0.07063	-0.03945	-0.00053	-0.07595	-0.03942	-0.07454	-0.0674	-0.05922	-0.17428
Z006E0134	0.30858	0.24784	0.27443	0.31442	0.2928	0.27512	0.21995	0.27637	0.25951	0.41553
Z006E0135	0.02188	0.02356	0.0378	0.06717	0.22961	0.03826	0.08761	-0.02702	0.01287	-0.08287
Z006E0136	-0.35726	-0.31743	-0.30121	-0.26525	-0.39415	-0.30027	-0.34414	-0.24143	-0.32377	-0.22392
Z006E0137	-0.19865	-0.14347	-0.11685	-0.14637	-0.00413	-0.1144	-0.03726	-0.18176	-0.13695	-0.04186
Z006E0138	0.04413	0.07013	0.02722	0.07749	0.00194	0.02152	-0.05442	0.00003	0.01274	0.14023
Z006E0139	0.24593	0.15733	0.17842	0.20885	0.16891	0.18325	0.12488	0.21131	0.19502	0.04294
Z006E0140	0.17757	0.07997	0.0983	0.11206	0.08461	0.09948	0.02264	0.04874	0.0703	-0.02784
Z006E0141	0.99227	0.93494	0.90573	0.96995	1.02092	0.89894	0.94488	0.87206	0.88408	0.82662
Z006E0142	0.20358	0.15769	0.14666	0.1899	0.11036	0.14565	0.07897	0.09674	0.17649	0.25116
Z006E0143	-0.02094	0.10995	0.06779	0.12056	-0.10585	0.06351	0.11655	0.14102	0.11185	0.19487
Z006E0144	0.00879	0.0944	0.09562	0.06306	0.2024	0.10478	0.05322	0.07074	0.12581	-0.04395
Z006E0145	-0.03866	-0.06872	-0.04245	-0.05838	-0.03949	-0.04819	-0.00538	-0.07059	-0.00828	-0.09593
Z006E0146	-0.60653	-0.57781	-0.62097	-0.62544	-0.51104	-0.61384	-0.67754	-0.57914	-0.5847	-0.46939
Z006E0147	-0.44473	-0.48764	-0.45601	-0.40526	-0.39678	-0.45004	-0.34881	-0.47816	-0.43532	-0.61441
Z006E0148	-0.19745	-0.27573	-0.24025	-0.2075	-0.19064	-0.2399	-0.26626	-0.30632	-0.26626	-0.16416
Z006E0149	-0.15258	-0.13098	-0.10247	-0.04828	-0.02377	-0.10435	-0.12543	-0.16576	-0.12127	-0.21457
Z006E0150	-0.23794	-0.30901	-0.27943	-0.26555	-0.36365	-0.28283	-0.22968	-0.27566	-0.24702	-0.36907
Z006E0152	0.16966	0.23474	0.20269	0.1773	0.02211	0.20712	0.26446	0.24803	0.24827	0.10644
Z006E0153	-0.04621	-0.08266	-0.05957	0.00899	-0.00286	-0.0625	0.00397	-0.12081	-0.07881	-0.18815
Z006E0154	0.24592	0.26102	0.23108	0.22727	0.29966	0.23104	0.29862	0.23846	0.25887	0.33284
Z006E0155	-0.01694	-0.07815	-0.04408	-0.00199	-0.06971	-0.05228	-0.0904	-0.10236	-0.0754	-0.12751
Z006E0156	0.17043	0.03109	0.07138	0.08195	0.00268	0.07492	0.14092	0.12179	0.05206	-0.01521
Z006E0157	0.22563	0.31279	0.28775	0.26358	0.40304	0.28294	0.35593	0.30229	0.27463	0.22398
Z006E0158	0.13621	0.13232	0.14237	0.16272	0.20324	0.14662	0.08033	0.18869	0.1693	0.24486
Z006E0159	-0.17955	-0.1621	-0.19622	-0.17521	-0.14707	-0.19412	-0.24965	-0.20506	-0.20518	-0.24806
Z006E0160	0.16044	0.18909	0.15281	0.12296	0.18173	0.15494	0.09667	0.13646	0.18869	0.07114
Z006E0161	0.36909	0.28402	0.31804	0.34937	0.37398	0.32261	0.40401	0.33949	0.33771	0.39458
Z006E0162	-0.09842	-0.02983	-0.02332	-0.03758	0.012	-0.02142	-0.08261	0.02395	0.00818	-0.12286
Z006E0163	-0.08719	-0.02831	-0.01518	0.03276	0.14422	-0.0139	0.06002	-0.03062	-0.03569	-0.14623
Z006E0164	-0.0421	-0.07675	-0.06556	-0.10406	0.08895	-0.06352	-0.1405	-0.10571	-0.04387	0.05642
Z006E0165	0.25222	0.21851	0.25456	0.30307	0.15379	0.2526	0.32544	0.29967	0.28159	0.26901
Z006E0166	-0.03558	-0.08104	-0.0451	-0.08266	-0.07358	-0.03744	0.04781	-0.09898	-0.06566	0.01026
Z006E0167	0.16071	0.15347	0.11652	0.07542	0.17937	0.1162	0.0384	0.06816	0.09006	0.21319
Z006E0168	-0.08575	-0.0689	-0.11175	-0.07838	-0.11925	-0.10559	-0.15323	-0.065	-0.1318	-0.03533
Z006E0169	0.07029	0.08142	0.04361	-0.01577	0.11907	0.04184	-0.02587	0.06466	0.06682	0.159
Z006E0170	0.30745	0.27587	0.30399	0.28246	0.22224	0.29578	0.32715	0.38216	0.2826	0.24727
Z006E0171	0.22598	0.27692	0.28776	0.26956	0.23599	0.29112	0.3354	0.31447	0.28576	0.41453
Z006E0172	0.2073	0.28959	0.26285	0.2252	0.19085	0.26128	0.31496	0.32135	0.25021	0.39304
Z006E0173	0.04271	0.01394	-0.00998	-0.02305	0.16451	-0.0122	0.04637	-0.07819	-0.03061	-0.09222
Z006E0174	0.23434	0.26461	0.22012	0.19993	0.40977	0.21895	0.24642	0.19062	0.23446	0.38743
Z006E0175	-0.34404	-0.20908	-0.25447	-0.22245	-0.27243	-0.25421	-0.30164	-0.2095	-0.27743	-0.18813
Z006E0176	0.06723	0.13114	0.1662	0.13403	-0.04882	0.15589	0.10442	0.12064	0.20162	0.08073
Z006E0177	0.1258	-0.00058	0.02314	0.08103	-0.07784	0.02309	0.0091	-0.01607	-0.00176	0.11388
Z006E0178	-0.20102	-0.06969	-0.10731	-0.05193	-0.0347	-0.10925	-0.14256	-0.18178	-0.09606	-0.2215
Z006E0179	0.02026	0.0267	0.06015	0.01529	0.12796	0.05799	0.02458	0.07757	0.03852	-0.02385
Z006E0180	0.29049	0.25367	0.21257	0.19653	0.24022	0.21138	0.22731	0.16888	0.2466	0.35633
Z006E0181	-0.16624	-0.18808	-0.15568	-0.12247	-0.11382	-0.15566	-0.18022	-0.12378	-0.17619	-0.26303
Z006E0182	0.19691	0.2298	0.24405	0.25809	0.21944	0.24464	0.18097	0.24516	0.22438	0.13052
Z006E0183	-0.00246	-0.04032	-0.01909	-0.08655	0.03603	-0.01557	-0.07419	0.04144	-0.04559	-0.04137
Z006E0184	-0.03829	-0.05809	-0.02793	0.00545	-0.14311	-0.02556	-0.06061	0.02662	-0.04845	0.07436
Z006E0185	0.02027	0.10371	0.05775	0.06369	0.09446	0.05379	0.00815	0.12931	0.09206	0.00106
Z006E0186	0.08401	0.12301	0.09109	0.05049	0.12433	0.09042	0.02184	0.1442	0.07267	0.02961
Z006E0188	0.00752	0.02784	0.03358	0.09177	-0.11795	0.03446	0.09608	0.07158	0.01627	-0.11835
Z006E0190	-0.03467	0.02724	-0.01386	-0.04507	0.13501	-0.01475	0.0301	-0.00364	-0.02426	0.12078
Z006E0191	-0.24665	-0.19085	-0.24652	-0.21679	-0.24841	-0.24228	-0.32491	-0.26689	-0.20135	-0.25105
Z006E0192	0.13951	0.07639	0.10829	0.08681	0.07084	0.10807	0.05269	0.07731	0.09014	0.04259
Z006E0193	-0.1362	-0.14702	-0.1283	-0.16111	-0.10727	-0.12384	-0.07304	-0.06164	-0.0991	-0.21659
Z006E0194	-0.17378	-0.11238	-0.14065	-0.09776	-0.35736	-0.13943	-0.06953	-0.10679	-0.10567	-0.06677
Z006E0195	-0.313	-0.33628	-0.30107	-0.31897	-0.26096	-0.30237	-0.23898	-0.25316	-0.27674	-0.1812
Z006E0196	0.0974	0.09628	0.11625	0.15481	0.14706	0.12059	0.07325	0.13722	0.14229	0.00527
Z006E0197	-0.08922	-0.05216	-0.0855	-0.13257	0.0233	-0.08895	-0.04299	-0.0788	-0.1091	0.00898
Z006E0198	0.04974	0.02075	0.04359	0.05979	0.10524	0.04335	0.00093	0.05163	-0.00094	0.06301
Z006E0199	-0.19699	-0.15228	-0.17864	-0.20535	-0.24666	-0.18626	-0.1597	-0.16713	-0.18283	0.00128
Z006E0200	0.01701	0.06775	0.086	0.15348	0.00802	0.08459	0.15318	0.03867	0.11516	-0.05452
Z007E0001	0.02673	0.08111	0.01403	0.03928	-0.00809	0.0179	0.00915	0.03125	0.02436	0.01112
Z007E0002	-0.21494	-0.21006	-0.20508	-0.24477	-0.17518	-0.21189	-0.19978	-0.23255	-0.21144	-0.20198
Z007E0003	0.21461	0.271	0.22604	0.18524	0.2667	0.21928	0.21222	0.20252	0.22441	0.20161
Z007E0004	0.05059	0.04537	0.04336	0.01604	0.02259	0.04047	0.02676	0.05879	0.0346	0.04406
Z007E0005	0.08537	0.13991	0.08093	0.11918	0.08416	0.08664	0.07962	0.09824	0.0909	0.09545
Z007E0007	-0.11213	-0.1778	-0.14788	-0.1212	-0.16528	-0.14244	-0.1553	-0.10476	-0.14915	-0.15402
Z007E0008	0.2781	0.27519	0.27271	0.29272	0.31542	0.27385	0.28123	0.29683	0.28117	0.27564
Z007E0009	-0.0519	-0.11293	-0.07414	-0.05431	-0.08532	-0.07178	-0.0626	-0.08191	-0.06682	-0.07974
Z007E0010	0.13088	0.09004	0.10375	0.127	0.07582	0.09724	0.09925	0.09145	0.10269	0.11275
Z007E0011	-0.2202	-0.26562	-0.22638	-0.19282	-0.25779	-0.22231	-0.23014	-0.22738	-0.22588	-0.20954
Z007E0012	-0.0006	0.01077	-0.00772	0.01832	-0.0385	-0.00396	0.0014	0.02017	-0.00486	-0.00652
Z007E0013	0.34954	0.35871	0.34192	0.34098	0.3619	0.35191	0.36369	0.39836	0.35834	0.35181
Z007E0014	-0.06359	-0.06312	-0.03251	-0.05861	-0.05086	-0.03418	-0.04558	-0.04272	-0.03731	-0.03092
Z007E0015	0.0552	0.03079	0.02175	-0.01762	-0.01917	0.01859	0.02665	-0.01297	0.02116	0.00808
Z007E0016	0.16437	0.19299	0.16929	0.20754	0.20489	0.16978	0.16214	0.18847	0.1623	0.17761
Z007E0017	-0.19299	-0.09744	-0.16956	-0.1844	-0.1545	-0.1651	-0.17389	-0.10604	-0.16992	-0.15973
Z007E0019	-0.17801	-0.17818	-0.15158	-0.18516	-0.11401	-0.14831	-0.16462	-0.16485	-0.1442	-0.16809
Z007E0020	0.05082	-0.01036	0.034	0.01072	0.00243	0.02622	0.02371	0.0401	0.02876	0.01687
Z007E0021	-0.02377	-0.0268	0.00073	-0.00908	0.03056	-0.00288	0.0003	-0.00584	-0.00971	-0.0149
Z007E0022	0.05657	0.0149	0.05419	0.07484	0.04651	0.05654	0.06679	0.0395	0.0514	0.04731
Z007E0023	0.08537	0.08159	0.08077	0.10172	0.11308	0.08244	0.07016	0.09574	0.07664	0.07363
Z007E0024	0.15738	0.23942	0.18498	0.16295	0.17027	0.18816	0.1837	0.20124	0.19493	0.19671
Z007E0025	0.22976	0.19048	0.20876	0.17692	0.25823	0.20478	0.19319	0.17098	0.20751	0.21085
Z007E0027	0.07262	0.088	0.03671	0.01605	0.02549	0.04261	0.05522	0.01373	0.03837	0.05138
Z007E0029	-0.23827	-0.21749	-0.26281	-0.28202	-0.21398	-0.2538	-0.258	-0.27295	-0.25633	-0.25358
Z007E0030	-0.05944	-0.13192	-0.07718	-0.10933	-0.06658	-0.07534	-0.08837	-0.06149	-0.07366	-0.06988
Z007E0031	-0.22347	-0.26144	-0.22174	-0.20301	-0.1652	-0.21646	-0.21003	-0.20849	-0.21438	-0.22698
Z007E0032	-0.15148	-0.17288	-0.14999	-0.1061	-0.11386	-0.13758	-0.15063	-0.13068	-0.14411	-0.13591
Z007E0033	-0.07866	-0.01627	-0.08266	-0.09276	-0.04526	-0.07596	-0.08515	-0.1075	-0.08269	-0.07411
Z007E0034	0.1353	0.15606	0.14493	0.15394	0.11462	0.14971	0.15977	0.15469	0.15525	0.16653
Z007E0036	0.05845	0.00108	0.04177	0.01958	0.0773	0.04864	0.05475	0.04294	0.05015	0.06227
Z007E0037	0.02805	0.0411	-0.00366	-0.04286	-0.02231	0.0007	0.0118	0.01702	0.00553	-0.00945
Z007E0038	-0.05429	-0.04383	-0.08115	-0.06992	-0.13711	-0.08808	-0.0725	-0.09908	-0.08079	-0.09313
Z007E0040	0.0173	0.02382	0.01099	-0.00666	0.00219	0.0191	0.02103	0.01552	0.02426	0.02557
Z007E0042	-0.09368	-0.08077	-0.09736	-0.08397	-0.08434	-0.09588	-0.0876	-0.09879	-0.09575	-0.08747
Z007E0044	0.05853	0.09365	0.05932	0.02774	0.06954	0.05402	0.04903	0.04017	0.05916	0.05877
Z007E0045	-0.08138	-0.08642	-0.06403	-0.09118	-0.06567	-0.05628	-0.06797	-0.06154	-0.05978	-0.07356
Z007E0046	0.11076	0.11247	0.12605	0.10094	0.10016	0.13307	0.11603	0.15671	0.12578	0.11769
Z007E0047	0.16512	0.17313	0.158	0.1457	0.11008	0.15163	0.15078	0.11984	0.1558	0.14514
Z007E0049	0.16914	0.17811	0.16489	0.1852	0.13444	0.15797	0.16875	0.12144	0.16332	0.17073
Z007E0050	0.00537	0.00285	0.00229	0.0277	0.00954	-0.00204	0.00613	0.05148	-0.00617	0.01277
Z007E0051	-0.20484	-0.27638	-0.23635	-0.2199	-0.21053	-0.23762	-0.23509	-0.23193	-0.23715	-0.24628
Z007E0052	-0.3176	-0.29751	-0.30323	-0.32317	-0.33898	-0.29825	-0.29358	-0.27242	-0.29701	-0.28448
Z007E0053	0.00535	0.03292	0.02879	-0.01096	0.01893	0.02972	0.03661	0.05412	0.02512	0.02003
Z007E0054	-0.06697	-0.10281	-0.10455	-0.06478	-0.06835	-0.09852	-0.11131	-0.11558	-0.09769	-0.08621
Z007E0055	-0.07458	-0.0935	-0.1007	-0.12823	-0.08508	-0.10499	-0.09634	-0.12124	-0.11327	-0.09743
Z007E0056	-0.13454	-0.17779	-0.17477	-0.17802	-0.11106	-0.16842	-0.15971	-0.18128	-0.17388	-0.18008
Z007E0058	0.48133	0.43845	0.46916	0.49258	0.50552	0.46552	0.45364	0.46832	0.45949	0.47128
Z007E0059	0.10393	0.09479	0.10277	0.11218	0.12309	0.09894	0.10559	0.10598	0.1042	0.09321
Z007E0060	0.07698	0.07523	0.10614	0.11957	0.05457	0.09496	0.07945	0.11779	0.09631	0.09021
Z007E0061	0.06991	-0.00025	0.05171	0.06877	0.09557	0.04674	0.05486	0.02871	0.04939	0.04935
Z007E0062	-0.00857	-0.00685	-0.00264	0.01031	0.02148	-0.0077	-0.00131	0.00261	-0.00464	-0.01686
Z007E0063	-0.15131	-0.11268	-0.15666	-0.19167	-0.13263	-0.15295	-0.15854	-0.16437	-0.14666	-0.16518
Z007E0064	0.04399	0.02316	0.03182	-0.00583	0.08987	0.03459	0.03346	0.02763	0.03881	0.02591
Z007E0065	-0.05491	-0.05656	-0.04274	-0.05834	-0.06942	-0.03441	-0.03198	-0.00975	-0.04211	-0.02473
Z007E0066	0.38906	0.41961	0.40767	0.42633	0.37341	0.40062	0.40799	0.37486	0.39695	0.39509
Z007E0067	0.14423	0.14997	0.14225	0.15213	0.15824	0.13386	0.14496	0.11273	0.13901	0.12967
Z007E0068	0.10901	0.10847	0.09091	0.08787	0.1117	0.09035	0.08041	0.07284	0.08371	0.07627
Z007E0069	-0.10836	-0.15062	-0.11241	-0.11864	-0.13737	-0.11524	-0.11103	-0.10085	-0.11178	-0.10032
Z007E0070	-0.04025	-0.11691	-0.06801	-0.08685	-0.10097	-0.07252	-0.06547	-0.01416	-0.06897	-0.08045
Z007E0071	0.07859	0.13607	0.08636	0.06019	0.12464	0.08155	0.07093	0.10248	0.08045	0.09187
Z007E0072	0.06829	0.03512	0.08102	0.08126	0.03265	0.07628	0.06696	0.08399	0.06873	0.09224
Z007E0073	-0.01933	-0.02166	-0.03433	-0.03011	0.01043	-0.0277	-0.0167	-0.03724	-0.03299	-0.0194
Z007E0074	-0.00722	0.05237	0.02516	-0.00265	0.04791	0.02172	0.02821	0.04821	0.01556	0.02766
Z007E0075	-0.08501	-0.09077	-0.07732	-0.11256	-0.06123	-0.08106	-0.09406	-0.06764	-0.07725	-0.07281
Z007E0077	0.41233	0.41897	0.41743	0.36825	0.41815	0.41248	0.42233	0.46081	0.41728	0.40205
Z007E0078	-0.00639	-0.06423	-0.0409	-0.02251	-0.08262	-0.0443	-0.04094	-0.02925	-0.052	-0.05208
Z007E0079	0.0627	0.0725	0.09043	0.12261	0.14191	0.09335	0.09702	0.09172	0.08898	0.09954
Z007E0080	-0.03833	0.00343	-0.00417	-0.0362	-0.03648	-0.00976	-0.02097	0.03185	-0.00412	-0.00144
Z007E0081	-0.11661	-0.18748	-0.13625	-0.11104	-0.15199	-0.13638	-0.14642	-0.19543	-0.1311	-0.12854
Z007E0082	0.16096	0.12736	0.16715	0.18955	0.12944	0.16086	0.16949	0.22154	0.16442	0.17542
Z007E0083	-0.02655	-0.04021	0.00429	0.00086	0.03848	-0.00168	0.00371	-0.05999	0.00121	-0.00987
Z007E0084	-0.08753	-0.10323	-0.08265	-0.05839	-0.10507	-0.08302	-0.07897	-0.13802	-0.0885	-0.09426
Z007E0085	0.0939	0.15311	0.09818	0.1005	0.11913	0.09015	0.09993	0.05582	0.08285	0.09996
Z007E0086	-0.11937	-0.10001	-0.157	-0.14011	-0.12729	-0.14928	-0.1558	-0.16831	-0.14323	-0.16392
Z007E0087	0.14946	0.13021	0.12485	0.07905	0.10195	0.12036	0.12979	0.17269	0.12418	0.1088
Z007E0088	-0.13284	-0.12038	-0.14106	-0.10719	-0.12106	-0.13326	-0.12404	-0.12874	-0.12956	-0.11877
Z007E0089	-0.27445	-0.24321	-0.27353	-0.23153	-0.25061	-0.26765	-0.27713	-0.27657	-0.26413	-0.26296
Z007E0091	-0.19123	-0.14159	-0.2008	-0.22067	-0.15887	-0.19605	-0.20352	-0.20752	-0.20164	-0.204
Z007E0092	-0.22637	-0.14416	-0.21561	-0.24354	-0.21029	-0.20714	-0.19736	-0.25978	-0.1999	-0.21913
Z007E0093	-0.14083	-0.09593	-0.13873	-0.1311	-0.17553	-0.14887	-0.13327	-0.16366	-0.1489	-0.15379
Z007E0094	-0.11232	-0.06635	-0.11247	-0.10148	-0.09583	-0.11826	-0.10776	-0.1494	-0.11229	-0.12395
Z007E0095	-0.05905	-0.14262	-0.07564	-0.12326	-0.05664	-0.08197	-0.09315	-0.09308	-0.08025	-0.09641
Z007E0096	-0.07928	-0.08584	-0.06323	-0.04167	-0.0892	-0.06251	-0.05703	-0.10659	-0.05672	-0.07085
Z007E0098	0.02391	0.00854	0.0434	0.01947	0.07471	0.0401	0.02501	0.00771	0.03167	0.0428
Z007E0099	-0.20472	-0.20996	-0.21334	-0.18556	-0.23422	-0.21504	-0.20435	-0.22706	-0.21568	-0.20108
Z007E0100	-0.05652	-0.07457	-0.08036	-0.12161	-0.09867	-0.08591	-0.09739	-0.14195	-0.08355	-0.10035
Z007E0101	0.02354	-0.01398	0.03331	0.002	0.01004	0.02759	0.01692	0.02467	0.03065	0.03392
Z007E0103	0.10149	0.09771	0.09333	0.10958	0.0628	0.09393	0.09046	0.08711	0.0986	0.10531
Z007E0104	-0.07815	-0.05064	-0.06374	-0.07481	-0.05956	-0.0663	-0.07454	-0.02026	-0.06155	-0.08456
Z007E0105	0.0453	0.02755	0.03422	0.03712	0.03454	0.03961	0.04991	-0.00577	0.04425	0.05196
Z007E0106	-0.17413	-0.20606	-0.17516	-0.2005	-0.21649	-0.17267	-0.16796	-0.13256	-0.1697	-0.16612
Z007E0107	-0.14613	-0.16228	-0.1334	-0.11657	-0.19324	-0.14094	-0.15372	-0.07929	-0.14607	-0.14932
Z007E0108	0.09376	0.04745	0.09071	0.12097	0.06791	0.09257	0.08515	0.08717	0.0889	0.10603
Z007E0109	0.12008	0.11659	0.09718	0.12958	0.11386	0.10168	0.11029	0.0949	0.09699	0.10629
Z007E0110	-0.18162	-0.15305	-0.17696	-0.17173	-0.19521	-0.16661	-0.15769	-0.16992	-0.16811	-0.17779
Z007E0111	-0.00439	0.06535	-0.00752	0.03569	-0.0222	-0.00369	-0.01153	-0.02159	-0.00849	0.00436
Z007E0112	0.15681	0.22588	0.16435	0.16182	0.15169	0.16498	0.1583	0.13917	0.17057	0.15487
Z007E0114	-0.06424	0.02979	-0.03589	-0.01067	-0.06992	-0.04269	-0.03224	-0.03047	-0.03606	-0.02657
Z007E0115	-0.1246	-0.06922	-0.12026	-0.12296	-0.18558	-0.12273	-0.12873	-0.08863	-0.11414	-0.11258
Z007E0116	0.08126	0.07029	0.05356	0.02567	0.02841	0.05622	0.06347	0.0626	0.06026	0.06246
Z007E0117	-0.01046	-0.06578	-0.02042	-0.06009	-0.02491	-0.01678	-0.0093	-0.0431	-0.02186	-0.02617
Z007E0118	0.20666	0.19669	0.20592	0.15705	0.18758	0.20528	0.21253	0.21777	0.21316	0.19423
Z007E0119	-0.08023	-0.11452	-0.08908	-0.07416	-0.06794	-0.08929	-0.10215	-0.08609	-0.08451	-0.10258
Z007E0120	0.14109	0.1706	0.16085	0.17741	0.12893	0.15045	0.15602	0.10575	0.14464	0.14704
Z007E0121	-0.05685	-0.06428	-0.02925	-0.0062	0.01288	-0.02688	-0.03631	-0.0399	-0.03143	-0.03933
Z007E0122	-0.09491	-0.07112	-0.07774	-0.09301	-0.11149	-0.08657	-0.09204	-0.10051	-0.08996	-0.10316
Z007E0123	0.18381	0.25128	0.19489	0.17098	0.1514	0.19502	0.18859	0.23401	0.19165	0.19749
Z007E0124	-0.17699	-0.20192	-0.15786	-0.13552	-0.20122	-0.16498	-0.17334	-0.10695	-0.16921	-0.15764
Z007E0126	0.64532	0.56922	0.6075	0.63291	0.5694	0.60781	0.5966	0.60592	0.60269	0.59972
Z007E0129	-0.12182	-0.07249	-0.12576	-0.10698	-0.13632	-0.12355	-0.11013	-0.17783	-0.11593	-0.12706
Z007E0130	0.16927	0.13103	0.15608	0.20062	0.1996	0.16946	0.17776	0.1552	0.17303	0.17826
Z007E0131	-0.05302	-0.06544	-0.02476	-0.02272	-0.01412	-0.03196	-0.02384	-0.04278	-0.02734	-0.02766
Z007E0132	-0.10829	-0.10956	-0.0654	-0.10029	-0.03626	-0.06906	-0.08334	-0.05888	-0.06615	-0.06442
Z007E0133	-0.0148	0.02101	-0.02549	-0.01435	-0.06323	-0.03374	-0.01945	-0.01246	-0.02668	-0.0397
Z007E0134	0.14616	0.18807	0.13973	0.15799	0.11651	0.138	0.13354	0.10924	0.14506	0.1339
Z007E0135	0.0747	0.07428	0.06723	0.05452	0.10618	0.07745	0.08079	0.08978	0.06763	0.08128
Z007E0136	0.06386	0.08321	0.04102	0.00148	0.05985	0.03075	0.02005	-0.00247	0.02239	0.01662
Z007E0137	0.20405	0.19374	0.19219	0.17241	0.17005	0.19736	0.20709	0.20385	0.20082	0.20959
Z007E0138	0.0001	0.01887	0.00427	-0.04513	0.01886	-0.00531	0.00063	0.00691	-0.01206	-0.01437
Z007E0139	0.26568	0.29975	0.29118	0.26447	0.26041	0.29334	0.30018	0.31532	0.28966	0.30214
Z007E0140	0.2018	0.1225	0.15675	0.12563	0.13074	0.16508	0.1675	0.1888	0.16494	0.15581
Z007E0141	0.21536	0.19431	0.19254	0.21572	0.22336	0.18617	0.19794	0.16399	0.18918	0.20001
Z007E0142	0.05448	0.01912	0.05881	0.08272	0.09542	0.05476	0.03989	0.05954	0.05726	0.06639
Z007E0143	0.0386	0.06382	0.05467	0.04842	0.00647	0.04746	0.05748	-0.00487	0.05155	0.06299
Z007E0144	-0.01626	-0.06385	-0.01386	-0.05055	-0.02732	-0.01787	-0.01171	-0.07093	-0.023	-0.00786
Z007E0145	0.20847	0.20867	0.22765	0.25234	0.22228	0.23716	0.24395	0.24767	0.2346	0.22543
Z007E0146	-0.33686	-0.36519	-0.33727	-0.32755	-0.32715	-0.33892	-0.32982	-0.29091	-0.33196	-0.34622
Z007E0147	-0.15767	-0.13956	-0.15269	-0.13412	-0.11806	-0.14919	-0.13604	-0.10203	-0.14444	-0.15976
Z007E0148	-0.01972	-0.00584	-0.02671	0.00673	-0.0085	-0.02127	-0.01245	-0.01532	-0.02308	-0.00655
Z007E0149	-0.05716	-0.06693	-0.08288	-0.05555	-0.09705	-0.08402	-0.09408	-0.07064	-0.09252	-0.08276
Z007E0150	-0.07281	-0.11011	-0.07983	-0.05167	-0.08655	-0.07333	-0.08264	-0.07993	-0.06845	-0.08548
Z007E0151	0.28959	0.27405	0.30627	0.32787	0.36505	0.30952	0.31758	0.29681	0.31343	0.30353
Z007E0152	-0.10474	-0.1258	-0.10286	-0.07501	-0.06882	-0.09666	-0.11269	-0.08429	-0.09528	-0.10589
Z007E0154	0.11939	0.06751	0.08483	0.045	0.07644	0.08891	0.1006	0.08732	0.08992	0.07887
Z007E0155	-0.07018	-0.1267	-0.06728	-0.08694	-0.09659	-0.07466	-0.06415	-0.08294	-0.06855	-0.06895
Z007E0156	0.02162	0.0552	0.05985	0.08519	0.07454	0.05162	0.04392	0.04045	0.04849	0.06157
Z007E0157	0.00959	-0.06891	-0.02626	-0.01689	-0.0164	-0.01905	-0.02967	-0.02478	-0.01702	-0.00952
Z007E0158	0.05793	0.07772	0.06545	0.09083	0.03603	0.06801	0.07809	0.07063	0.07396	0.06627
Z007E0159	-0.04223	-0.07391	-0.03666	-0.02315	0.01144	-0.04087	-0.03725	-0.03622	-0.03955	-0.05152
Z007E0160	0.13242	0.19295	0.14582	0.17191	0.10764	0.13796	0.13275	0.08459	0.14386	0.1482
Z007E0161	0.24805	0.26471	0.22967	0.19465	0.23002	0.22682	0.23959	0.27794	0.23198	0.23527
Z007E0162	-0.19996	-0.23716	-0.23376	-0.25925	-0.2582	-0.2321	-0.22314	-0.23955	-0.2354	-0.22546
Z007E0163	-0.12221	-0.06745	-0.09085	-0.05706	-0.07683	-0.08953	-0.09909	-0.07847	-0.08718	-0.07736
Z007E0164	-0.03185	0.01635	-0.00658	0.00987	0.00305	-0.0073	0.00751	-0.02003	-0.00056	-0.01204
Z007E0165	-0.16024	-0.16262	-0.13616	-0.11947	-0.10946	-0.1392	-0.13674	-0.13176	-0.13689	-0.1471
Z007E0167	-0.01578	0.01105	-0.03721	-0.01811	-0.01438	-0.04265	-0.03024	0.00082	-0.04623	-0.04277
Z007E0168	-0.04779	-0.08825	-0.06949	-0.04973	-0.0986	-0.07633	-0.06317	-0.08503	-0.07895	-0.06233
Z007E0169	-0.09733	-0.14269	-0.10646	-0.13932	-0.10887	-0.10197	-0.09449	-0.10283	-0.10404	-0.11394
Z007E0170	0.28649	0.31443	0.28826	0.33022	0.33445	0.29246	0.28544	0.27414	0.28634	0.29791
Z007E0172	-0.01972	0.01969	0.00023	-0.0251	-0.02147	0.0002	0.01174	-0.00089	0.00394	0.01513
Z007E0173	-0.31002	-0.26187	-0.33193	-0.31935	-0.34819	-0.32497	-0.32001	-0.31002	-0.32995	-0.31658
Z007E0174	-0.02971	-0.05244	-0.00764	-0.01271	-0.03617	-0.01651	-0.02662	-0.01928	-0.01294	-0.00522
Z007E0175	-0.12889	-0.12903	-0.12705	-0.15291	-0.09698	-0.13019	-0.12276	-0.13852	-0.13671	-0.1242
Z007E0176	-0.09824	-0.12001	-0.09592	-0.07233	-0.04308	-0.09089	-0.08619	-0.06136	-0.09735	-0.09934
Z007E0177	-0.19258	-0.23763	-0.19366	-0.22252	-0.15996	-0.1902	-0.18416	-0.23172	-0.19459	-0.1855
Z007E0178	-0.10582	-0.11412	-0.11123	-0.13867	-0.14149	-0.11059	-0.11997	-0.11671	-0.10257	-0.10269
Z007E0179	0.05563	0.03948	0.06414	0.08993	0.03464	0.06801	0.07618	0.06766	0.07231	0.06504
Z007E0180	-0.08877	-0.06105	-0.07584	-0.12652	-0.1076	-0.08614	-0.07204	-0.09421	-0.08044	-0.09694
Z007E0181	0.15744	0.14588	0.15946	0.1775	0.12843	0.1515	0.16442	0.14303	0.1504	0.16828
Z007E0182	0.15969	0.16942	0.1678	0.12611	0.12747	0.16013	0.16925	0.1729	0.16424	0.17385
Z007E0183	-0.20753	-0.22124	-0.21539	-0.1899	-0.19511	-0.21954	-0.21033	-0.23186	-0.21433	-0.20201
Z007E0185	-0.06404	-0.14114	-0.09386	-0.07354	-0.11395	-0.08706	-0.09461	-0.06309	-0.08109	-0.09813
Z007E0186	0.0118	-0.03387	0.01144	0.0406	-0.00198	0.01422	0.0258	0.00016	0.01814	0.02915
Z007E0187	0.07855	0.04318	0.09459	0.06188	0.0569	0.08763	0.07819	0.08482	0.0818	0.09173
Z007E0188	-0.00685	-0.05103	-0.01049	0.00118	-0.05246	-0.01605	-0.01053	-0.036	-0.02134	-0.02167
Z007E0189	-0.08124	-0.15934	-0.11041	-0.07766	-0.12781	-0.10283	-0.10919	-0.11122	-0.09702	-0.09252
Z007E0191	-0.15507	-0.11769	-0.1429	-0.14021	-0.18116	-0.14774	-0.1575	-0.11558	-0.15321	-0.14381
Z007E0192	-0.20847	-0.22561	-0.1682	-0.20967	-0.12788	-0.17563	-0.16645	-0.18798	-0.17138	-0.16528
Z007E0193	-0.01942	-0.05518	-0.01946	-0.02768	-0.0162	-0.01459	-0.00843	-0.06339	-0.01074	-0.02093
Z007E0194	0.12185	0.14493	0.10058	0.1253	0.11004	0.09816	0.10916	0.1006	0.1027	0.11014
Z007E0195	-0.28139	-0.24846	-0.25776	-0.29735	-0.26814	-0.25807	-0.25246	-0.23842	-0.26187	-0.27006
Z007E0196	0.10922	0.05078	0.09704	0.07605	0.13354	0.1077	0.09684	0.08581	0.11145	0.11321
Z007E0197	0.45968	0.41723	0.46319	0.41631	0.49926	0.46105	0.46406	0.4657	0.45473	0.44674
Z007E0198	-0.11387	-0.1144	-0.08438	-0.11198	-0.05839	-0.08524	-0.09298	-0.07322	-0.08383	-0.07849
Z007E0199	0.03834	-0.03375	0.00353	0.01983	-0.0387	0.00131	0.00487	0.01617	0.00294	-0.00476
Z007E0200	-0.06867	-0.04605	-0.03909	-0.02835	-0.01073	-0.04567	-0.03626	-0.08085	-0.03956	-0.0521
Z008E0001	0.01777	0.08805	0.08731	0.05556	0.06556	0.06678	0.02656	0.08688	0.06554	0.07121
Z008E0002	0.01281	0.06785	0.08729	0.07746	0.02776	0.05163	0.0925	0.02776	0.05466	0.06595
Z008E0003	-0.02719	-0.07381	-0.06698	-0.0868	-0.04147	-0.05058	-0.01518	-0.06055	-0.05369	-0.05328
Z008E0004	-0.21722	-0.25942	-0.22805	-0.23544	-0.26273	-0.25859	-0.23002	-0.2431	-0.26376	-0.26678
Z008E0005	-0.07827	-0.02503	-0.01948	-0.02051	-0.03586	-0.03807	-0.08062	-0.06215	-0.04191	-0.02914
Z008E0007	-0.16909	-0.09887	-0.10353	-0.0852	-0.15112	-0.12219	-0.09515	-0.10706	-0.11514	-0.12935
Z008E0008	-0.0471	-0.03902	-0.06177	-0.06339	-0.09128	-0.07482	-0.05985	-0.1199	-0.06678	-0.09007
Z008E0009	-0.1013	-0.11092	-0.10784	-0.12938	-0.13525	-0.11983	-0.09831	-0.11777	-0.1124	-0.13429
Z008E0010	0.00571	-0.03451	-0.05863	-0.06384	-0.01603	-0.02788	-0.00699	-0.00992	-0.02842	-0.03974
Z008E0011	-0.03934	-0.02636	-0.05313	-0.01131	-0.04261	-0.03338	0.00494	-0.05335	-0.0385	-0.02308
Z008E0012	0.0263	-0.00266	0.00696	0.03292	0.01308	0.01065	-0.03293	0.04075	0.00581	-0.00063
Z008E0013	0.06131	0.09164	0.06059	0.05997	0.10867	0.08928	0.11671	0.07935	0.0831	0.08247
Z008E0014	0.02537	0.10325	0.04485	0.1144	0.0711	0.08587	0.11358	0.11479	0.09159	0.07097
Z008E0015	-0.14056	-0.13588	-0.18171	-0.13038	-0.16446	-0.15246	-0.12555	-0.18608	-0.15412	-0.14646
Z008E0016	0.08967	0.06307	0.04348	0.04489	0.06292	0.07509	0.07314	0.08389	0.0775	0.07781
Z008E0018	0.0688	0.0765	0.05035	0.03536	0.10724	0.07414	0.09562	0.07267	0.06439	0.07083
Z008E0019	-0.15142	-0.14257	-0.13124	-0.09856	-0.14937	-0.13319	-0.09404	-0.1178	-0.12845	-0.12407
Z008E0020	-0.17365	-0.13422	-0.21075	-0.13233	-0.16979	-0.16201	-0.15843	-0.14712	-0.15379	-0.17887
Z008E0021	0.13329	0.04953	0.05167	0.09843	0.06079	0.06883	0.09792	0.04742	0.0683	0.06401
Z008E0022	-0.01164	-0.03524	0.01072	-0.04385	-0.02566	-0.01642	0.02148	0.00698	-0.02248	-0.02113
Z008E0023	-0.08631	-0.1096	-0.10927	-0.17968	-0.12706	-0.13145	-0.11408	-0.16193	-0.13644	-0.14084
Z008E0024	0.3753	0.33074	0.34113	0.36353	0.37298	0.36302	0.40226	0.35399	0.35631	0.35999
Z008E0025	-0.0215	-0.04747	-0.10007	-0.11289	-0.06453	-0.06439	-0.12664	-0.10004	-0.0591	-0.06045
Z008E0026	0.03761	0.04743	0.06197	0.05702	0.03376	0.0378	0.0641	0.01211	0.04397	0.02861
Z008E0027	-0.14936	-0.17323	-0.16837	-0.15757	-0.17833	-0.1791	-0.23711	-0.16711	-0.17741	-0.19425
Z008E0028	0.02606	0.03107	0.01074	0.02942	0.03584	0.03275	0.06614	0.04398	0.03762	0.03846
Z008E0029	-0.02595	-0.03751	-0.05176	0.00921	-0.02273	-0.02409	-0.02761	-0.05491	-0.02406	-0.01267
Z008E0030	-0.11698	-0.1392	-0.15204	-0.09957	-0.12161	-0.12994	-0.10176	-0.12681	-0.13527	-0.13578
Z008E0031	-0.08688	-0.06602	-0.05903	-0.13262	-0.10762	-0.09401	-0.06466	-0.0887	-0.08953	-0.08893
Z008E0032	-0.00096	-0.0455	-0.05703	-0.00775	-0.04393	-0.03729	-0.00511	-0.046	-0.04187	-0.03541
Z008E0033	-0.07791	-0.09144	-0.06824	-0.0611	-0.10829	-0.09232	-0.13542	-0.13025	-0.09075	-0.08287
Z008E0034	0.11271	0.18165	0.1622	0.13648	0.17913	0.16624	0.19159	0.20017	0.16884	0.15478
Z008E0035	0.00701	0.05747	0.06011	0.0758	0.02711	0.04134	-0.01106	0.0697	0.04619	0.02989
Z008E0036	-0.26858	-0.20757	-0.21988	-0.21083	-0.22186	-0.2289	-0.20233	-0.25501	-0.23111	-0.24152
Z008E0037	-0.16432	-0.2153	-0.17871	-0.24213	-0.22496	-0.21018	-0.18594	-0.19584	-0.20668	-0.21656
Z008E0038	-0.2283	-0.20591	-0.20073	-0.20361	-0.239	-0.22214	-0.26524	-0.20232	-0.22775	-0.21558
Z008E0039	0.24778	0.22026	0.26647	0.20888	0.21311	0.23624	0.276	0.19862	0.241	0.24226
Z008E0040	0.02911	-0.0353	-0.0437	0.0027	-0.04071	-0.02307	0.00573	-0.04576	-0.01973	-0.0278
Z008E0041	0.15705	0.16896	0.19631	0.2111	0.1874	0.17734	0.12778	0.15522	0.1819	0.17143
Z008E0042	-0.17605	-0.10894	-0.14736	-0.07811	-0.10361	-0.11101	-0.08285	-0.08253	-0.10996	-0.1132
Z008E0044	-0.21831	-0.12004	-0.12913	-0.12644	-0.13503	-0.1431	-0.10636	-0.12375	-0.14558	-0.14181
Z008E0045	-0.24933	-0.1808	-0.17321	-0.22825	-0.18413	-0.1894	-0.15538	-0.19083	-0.1852	-0.19953
Z008E0046	-0.08191	-0.08763	-0.12535	-0.13081	-0.0989	-0.10198	-0.08971	-0.12144	-0.09844	-0.10834
Z008E0047	0.03715	0.0209	0.01532	0.00623	-0.01239	-0.00787	-0.0666	-0.03362	-0.01242	-0.00077
Z008E0048	-0.09371	-0.04767	-0.03332	-0.10168	-0.04091	-0.05895	-0.10072	-0.08155	-0.06069	-0.04997
Z008E0049	0.0595	0.00667	-0.00468	0.04819	0.01309	0.01711	0.03803	0.01997	0.02075	0.0109
Z008E0051	0.06276	-0.02133	-0.03414	-0.00394	-0.01118	-0.00588	-0.05989	0.01548	-0.01116	-0.01599
Z008E0052	-0.16474	-0.16487	-0.15571	-0.16493	-0.2103	-0.18539	-0.15213	-0.2255	-0.18709	-0.17737
Z008E0053	-0.10783	-0.12737	-0.09466	-0.12098	-0.11601	-0.11364	-0.15141	-0.13984	-0.10958	-0.12322
Z008E0054	-0.15379	-0.11617	-0.10155	-0.12887	-0.13816	-0.12907	-0.09421	-0.12814	-0.13424	-0.13649
Z008E0055	0.11174	0.16496	0.16881	0.1711	0.13934	0.1495	0.10405	0.12716	0.15436	0.14938
Z008E0056	-0.0739	-0.04724	-0.02082	-0.00774	-0.04081	-0.03908	-0.07925	-0.06122	-0.03449	-0.04592
Z008E0057	0.00703	-0.04199	-0.01796	-0.01722	-0.05535	-0.03881	-0.00691	-0.05368	-0.04081	-0.05028
Z008E0058	0.02894	0.00971	-0.0268	0.00435	-0.05307	-0.01821	-0.07748	-0.01566	-0.01617	-0.0157
Z008E0059	-0.15974	-0.12454	-0.10066	-0.10804	-0.12117	-0.12327	-0.07784	-0.10939	-0.1286	-0.11544
Z008E0061	-0.15236	-0.19791	-0.22037	-0.17041	-0.20128	-0.19131	-0.23933	-0.17639	-0.19166	-0.18528
Z008E0062	-0.16866	-0.14072	-0.17402	-0.12496	-0.15313	-0.14648	-0.10785	-0.16732	-0.15101	-0.13769
Z008E0063	0.1065	0.10851	0.08304	0.09232	0.13747	0.12023	0.06942	0.11299	0.12451	0.1273
Z008E0064	0.05894	0.09768	0.10165	0.10216	0.06361	0.07764	0.10717	0.09201	0.07358	0.08567
Z008E0065	0.1231	0.05795	0.03467	0.09075	0.04901	0.06921	0.05955	0.03397	0.07654	0.05641
Z008E0066	-0.16279	-0.11441	-0.09184	-0.1361	-0.11705	-0.10668	-0.06861	-0.0872	-0.10125	-0.11641
Z008E0068	0.01786	0.0247	0.01881	0.05441	0.04354	0.0465	0.01153	0.0706	0.0462	0.05483
Z008E0069	-0.12212	-0.06428	-0.03053	-0.03376	-0.04286	-0.0575	-0.00835	-0.03508	-0.06244	-0.04951
Z008E0070	-0.01196	0.01599	0.05399	0.06572	0.03814	0.03099	0.06628	0.0125	0.03226	0.0271
Z008E0071	-0.20838	-0.21936	-0.2754	-0.28671	-0.24413	-0.24398	-0.30582	-0.22876	-0.2413	-0.24193
Z008E0072	-0.11342	-0.06863	-0.04514	-0.08906	-0.04979	-0.06273	-0.1042	-0.04941	-0.05732	-0.05741
Z008E0073	0.01536	0.08733	0.01517	0.09014	0.03834	0.05995	0.08197	0.07777	0.06592	0.04433
Z008E0074	0.32973	0.28477	0.30668	0.24019	0.28508	0.2815	0.2276	0.27339	0.27573	0.27256
Z008E0075	-0.05913	-0.0833	-0.08135	-0.15604	-0.10169	-0.10679	-0.16777	-0.13678	-0.10431	-0.10774
Z008E0076	0.11695	0.10492	0.14926	0.11254	0.13496	0.1222	0.16893	0.09761	0.11883	0.11227
Z008E0077	-0.06813	-0.04294	-0.04126	-0.05149	-0.0124	-0.02503	0.01952	-0.02044	-0.02371	-0.01185
Z008E0078	0.01492	0.01132	0.03269	0.02601	-0.01058	0.00212	-0.04172	0.00046	-0.00391	0.01303
Z008E0079	0.18648	0.15897	0.19257	0.13222	0.15076	0.16871	0.21128	0.17314	0.16552	0.17528
Z008E0080	-0.01541	-0.00812	-0.03289	-0.01723	-0.00137	0.00281	-0.04437	0.02043	0.0082	0.00804
Z008E0081	0.01603	-0.00216	-0.04615	-0.05247	-0.01432	-0.01543	-0.03704	-0.00985	-0.01067	-0.01215
Z008E0082	0.00632	0.04416	-0.01719	0.02237	0.02191	0.02665	0.04326	0.00262	0.03207	0.01549
Z008E0083	-0.22404	-0.20519	-0.1924	-0.23823	-0.20825	-0.2038	-0.2456	-0.19929	-0.19824	-0.20066
Z008E0084	-0.03638	-0.03293	-0.07557	-0.01449	-0.01928	-0.03928	-0.09725	-0.04988	-0.04263	-0.05025
Z008E0085	0.10597	0.0996	0.08543	0.08495	0.13075	0.11559	0.07366	0.13893	0.11725	0.11087
Z008E0086	-0.08023	-0.08074	-0.04774	-0.10288	-0.06514	-0.07141	-0.0413	-0.09993	-0.06786	-0.0753
Z008E0087	0.20028	0.15367	0.20122	0.13515	0.19106	0.17022	0.12815	0.1989	0.16402	0.15925
Z008E0088	0.07027	0.06518	0.09456	0.04014	0.06411	0.07314	0.03745	0.08399	0.07182	0.08065
Z008E0090	0.18965	0.13439	0.14058	0.12947	0.15973	0.15653	0.11582	0.18143	0.15479	0.16515
Z008E0091	-0.12088	-0.12287	-0.07733	-0.14161	-0.11463	-0.10564	-0.13415	-0.08483	-0.10808	-0.09525
Z008E0092	-0.09212	-0.10395	-0.11538	-0.12473	-0.08232	-0.08641	-0.04234	-0.11834	-0.09194	-0.07528
Z008E0093	0.18449	0.13727	0.11873	0.17142	0.12097	0.14367	0.17686	0.15401	0.13978	0.15163
Z008E0094	0.04883	0.05418	0.09201	0.10209	0.06967	0.06852	0.03017	0.0453	0.06883	0.06288
Z008E0095	0.15464	0.14437	0.15901	0.08921	0.11335	0.1298	0.15826	0.10195	0.13498	0.11983
Z008E0096	0.01596	0.05579	0.05141	0.05698	0.01205	0.03285	-0.01711	0.05022	0.03698	0.03814
Z008E0097	-0.09104	-0.03616	-0.03876	-0.03006	-0.06861	-0.05427	-0.10022	-0.05239	-0.04927	-0.06701
Z008E0098	-0.19392	-0.17098	-0.22492	-0.17251	-0.2116	-0.19933	-0.18029	-0.24085	-0.1925	-0.19227
Z008E0099	-0.14162	-0.12187	-0.13564	-0.14566	-0.18426	-0.16115	-0.13863	-0.15921	-0.15588	-0.15831
Z008E0100	0.22196	0.26909	0.28076	0.28143	0.27033	0.25847	0.29399	0.23963	0.25535	0.24716
Z008E0101	-0.00366	-0.009	0.00529	-0.0494	0.00368	-0.01332	-0.07381	-0.02662	-0.0197	-0.0183
Z008E0102	-0.08044	-0.05931	-0.10365	-0.0947	-0.05421	-0.06618	-0.05086	-0.0307	-0.07209	-0.07617
Z008E0103	-0.15176	-0.17289	-0.2237	-0.2328	-0.21188	-0.19357	-0.17734	-0.23447	-0.18781	-0.18644
Z008E0104	-0.13696	-0.12078	-0.10918	-0.08597	-0.11604	-0.11029	-0.06481	-0.11613	-0.10902	-0.10217
Z008E0106	-0.03766	-0.07461	-0.05802	-0.11459	-0.08475	-0.07872	-0.132	-0.08384	-0.07239	-0.07517
Z008E0107	-0.14671	-0.08672	-0.12973	-0.0717	-0.11707	-0.09983	-0.06325	-0.10422	-0.09608	-0.09405
Z008E0108	0.08168	0.07787	0.12791	0.13352	0.09606	0.09972	0.06565	0.10855	0.09899	0.09401
Z008E0109	0.00179	-0.00608	-0.00753	-0.00626	-0.03525	-0.03168	-0.02372	-0.00832	-0.03639	-0.04034
Z008E0110	0.00616	-0.04884	-0.08635	-0.09951	-0.06217	-0.06208	-0.12738	-0.0728	-0.0603	-0.07169
Z008E0111	-0.12393	-0.06272	-0.05315	-0.11185	-0.08585	-0.07755	-0.04135	-0.05953	-0.08228	-0.0689
Z008E0112	0.23609	0.27575	0.25813	0.32083	0.30254	0.29415	0.33622	0.33124	0.28936	0.28372
Z008E0113	0.20139	0.20915	0.17571	0.24831	0.22999	0.22369	0.1758	0.25292	0.22452	0.20878
Z008E0114	0.01596	0.02413	0.07248	0.0058	0.06351	0.04342	0.01415	0.01553	0.04264	0.054
Z008E0115	-0.05258	0.00437	-0.01956	0.0428	0.02174	0.01083	0.01002	0.03294	0.01506	0.01749
Z008E0116	-0.10103	-0.06373	-0.0242	-0.02419	-0.05338	-0.05344	-0.00631	-0.08659	-0.04693	-0.04327
Z008E0117	-0.09753	-0.12683	-0.12092	-0.1296	-0.16155	-0.15115	-0.13418	-0.18338	-0.1508	-0.15957
Z008E0118	0.15472	0.15777	0.1744	0.15716	0.21208	0.18552	0.23165	0.20665	0.17502	0.19412
Z008E0119	-0.10501	-0.01079	-0.08007	-0.06526	-0.02628	-0.03213	-0.01406	-0.0049	-0.02708	-0.04674
Z008E0120	-0.25418	-0.20003	-0.22733	-0.15735	-0.17469	-0.19075	-0.15762	-0.16064	-0.19041	-0.20192
Z008E0121	0.08411	0.05743	0.04998	0.09258	0.06896	0.06862	0.11227	0.05639	0.0656	0.07481
Z008E0122	0.15526	0.18008	0.18066	0.15217	0.187	0.18051	0.21233	0.1946	0.17471	0.17305
Z008E0123	-0.08482	-0.02464	-0.07142	-0.04417	-0.0539	-0.03888	-0.00036	-0.04602	-0.03794	-0.03377
Z008E0124	0.10723	0.14626	0.16161	0.16119	0.16573	0.13802	0.08862	0.13201	0.13172	0.13051
Z008E0125	0.00832	-0.02199	0.0181	-0.02884	-0.01154	-0.00379	-0.04947	0.02031	-0.00534	-0.0102
Z008E0126	0.04066	0.0211	0.04732	-0.01123	0.04239	0.02782	-0.01917	0.05016	0.0226	0.016
Z008E0127	0.01374	0.05868	0.03524	0.04122	0.00019	0.02171	0.04606	0.01994	0.02485	0.02204
Z008E0128	0.11167	0.1138	0.07455	0.13603	0.10478	0.1076	0.05615	0.09512	0.10843	0.11309
Z008E0129	-0.20893	-0.225	-0.17568	-0.18502	-0.22143	-0.20799	-0.16276	-0.1998	-0.21577	-0.20928
Z008E0130	-0.04575	-0.09374	-0.10515	-0.12402	-0.07377	-0.08557	-0.09611	-0.0693	-0.08838	-0.07677
Z008E0131	0.02077	0.03028	0.02219	0.06154	0.02813	0.03317	-0.0164	0.02272	0.03946	0.04043
Z008E0132	-0.04512	-0.03526	0.00996	-0.05984	-0.01914	-0.02144	0.02726	-0.03522	-0.02777	-0.02159
Z008E0133	-0.22789	-0.19467	-0.25478	-0.19441	-0.24126	-0.2162	-0.1841	-0.2604	-0.21336	-0.21227
Z008E0134	-0.11318	-0.10095	-0.11131	-0.12126	-0.14688	-0.13633	-0.11559	-0.1361	-0.13442	-0.13428
Z008E0135	-0.19889	-0.20183	-0.21989	-0.21284	-0.18897	-0.20064	-0.20349	-0.17467	-0.20861	-0.19135
Z008E0136	-0.08528	-0.1254	-0.08943	-0.08391	-0.13354	-0.11674	-0.16434	-0.12423	-0.11037	-0.12585
Z008E0137	0.15809	0.07765	0.07651	0.06564	0.07175	0.09247	0.12267	0.05145	0.09735	0.10533
Z008E0139	-0.10381	-0.10107	-0.17437	-0.11594	-0.13448	-0.13159	-0.19572	-0.1244	-0.13437	-0.13237
Z008E0140	0.03026	0.05308	0.02203	0.01901	0.05311	0.05242	0.00963	0.03452	0.05135	0.06119
Z008E0141	0.37278	0.34284	0.35953	0.28045	0.32366	0.32934	0.28188	0.32214	0.32347	0.33699
Z008E0142	-0.13298	-0.18178	-0.16523	-0.16404	-0.2269	-0.19359	-0.24671	-0.19253	-0.19201	-0.18667
Z008E0144	0.11128	0.07364	0.08128	0.12386	0.08401	0.09067	0.13224	0.11603	0.08468	0.10232
Z008E0145	0.28308	0.27265	0.21605	0.20916	0.2559	0.25392	0.27013	0.24031	0.25145	0.25663
Z008E0146	0.07792	0.06311	0.0747	0.0686	0.102	0.09596	0.14131	0.0843	0.09451	0.0921
Z008E0147	0.15148	0.14861	0.10298	0.0935	0.13414	0.13147	0.07488	0.15767	0.12418	0.129
Z008E0149	0.11833	0.02859	0.08386	0.08069	0.03719	0.04782	0.00183	0.0252	0.0428	0.04519
Z008E0150	-0.09479	-0.14035	-0.10559	-0.17429	-0.14792	-0.13492	-0.09967	-0.12856	-0.13948	-0.1259
Z008E0153	-0.05191	-0.02023	-0.04284	0.02115	-0.00033	-0.0074	-0.04286	-0.00591	-0.00749	-0.00517
Z008E0154	0.16839	0.14306	0.14846	0.0908	0.11687	0.13083	0.07908	0.12344	0.12827	0.11654
Z008E0155	0.09458	0.07725	0.1202	0.05638	0.11033	0.10027	0.14547	0.0759	0.09624	0.09613
Z008E0156	-0.16065	-0.1707	-0.13964	-0.18632	-0.20137	-0.18092	-0.13947	-0.1748	-0.18114	-0.17343
Z008E0157	-0.0955	-0.02526	-0.07547	-0.08432	-0.0237	-0.03812	-0.00117	-0.06738	-0.037	-0.03483
Z008E0158	-0.00786	0.02526	-0.00004	0.06364	0.03842	0.03146	-0.01282	0.05122	0.03124	0.0344
Z008E0159	0.00983	0.05778	0.05276	0.01163	0.03372	0.04453	-0.00475	0.06742	0.04582	0.02955
Z008E0160	0.05877	0.02378	-0.01576	0.0335	-0.0093	0.0056	0.01931	-0.00606	0.00928	-0.00302
Z008E0161	-0.10718	-0.06185	-0.08622	-0.05066	-0.03254	-0.05114	-0.0917	-0.02955	-0.04655	-0.04707
Z008E0162	0.29814	0.24137	0.25321	0.23149	0.24652	0.26177	0.30451	0.22839	0.26571	0.27523
Z008E0163	0.01269	0.02823	0.07343	0.0065	0.05116	0.04366	0.01615	0.01768	0.04615	0.05516
Z008E0164	-0.08549	-0.09954	-0.0623	-0.11203	-0.08654	-0.08239	-0.04614	-0.06301	-0.08657	-0.09077
Z008E0165	0.169	0.10861	0.08314	0.13959	0.13289	0.11875	0.06225	0.09633	0.114	0.10934
Z008E0166	-0.09348	-0.0713	-0.03564	-0.08616	-0.04829	-0.05834	-0.09837	-0.03068	-0.05558	-0.06764
Z008E0167	-0.24204	-0.16291	-0.17637	-0.16532	-0.2022	-0.18915	-0.2302	-0.17832	-0.18213	-0.19089
Z008E0168	-0.12808	-0.1179	-0.13845	-0.17532	-0.15671	-0.1373	-0.11317	-0.11599	-0.13314	-0.15004
Z008E0169	-0.20704	-0.24874	-0.26933	-0.28101	-0.24411	-0.24191	-0.28683	-0.27283	-0.24589	-0.23363
Z008E0170	0.11412	0.14485	0.1212	0.17891	0.16248	0.14765	0.10323	0.1418	0.14125	0.1601
Z008E0171	-0.04432	-0.0076	0.01852	-0.04953	-0.02814	-0.01558	0.02672	-0.02067	-0.01612	-0.00535
Z008E0172	0.01364	0.00221	0.03811	0.06384	0.05006	0.03191	-0.00188	0.02568	0.02529	0.0383
Z008E0173	-0.03444	0.01044	-0.0536	0.01818	-0.03365	-0.01013	0.01093	0.00943	-0.00887	-0.0191
Z008E0174	-0.19262	-0.14928	-0.15344	-0.16496	-0.20244	-0.17251	-0.13548	-0.16907	-0.17337	-0.17029
Z008E0175	-0.02689	-0.0294	-0.07561	-0.01611	-0.05452	-0.04638	-0.10496	-0.02862	-0.04959	-0.04179
Z008E0176	0.03942	0.09258	0.02741	0.08647	0.08607	0.07206	0.01929	0.09461	0.0672	0.07271
Z008E0177	-0.14519	-0.10369	-0.14678	-0.16744	-0.12367	-0.12357	-0.0967	-0.15945	-0.12375	-0.11567
Z008E0178	-0.02701	-0.00544	0.01849	-0.03759	-0.00758	0.00177	0.04138	0.01445	0.00677	-0.00091
Z008E0179	0.04258	0.02846	0.00831	0.05611	0.04304	0.03462	-0.00914	0.00521	0.03933	0.04185
Z008E0180	-0.07958	-0.02607	-0.00073	0.00284	-0.01018	-0.0198	0.02192	-0.04169	-0.0145	-0.02853
Z008E0181	-0.16289	-0.1324	-0.1811	-0.17709	-0.16523	-0.14756	-0.12285	-0.13596	-0.14228	-0.14297
Z008E0182	-0.02398	0.00568	-0.03458	-0.04172	0.00362	-0.00854	0.0162	-0.03732	-0.00839	-0.00007
Z008E0183	-0.212	-0.18008	-0.24288	-0.20355	-0.23862	-0.22176	-0.21487	-0.21833	-0.21373	-0.24097
Z008E0184	-0.02877	-0.01759	0.02173	0.03214	-0.01678	-0.00556	-0.04027	-0.03997	0.00063	0.00578
Z008E0185	-0.26413	-0.21357	-0.22183	-0.27632	-0.24087	-0.23479	-0.24654	-0.22158	-0.22958	-0.23255
Z008E0186	0.0924	0.10035	0.08279	0.14225	0.13084	0.11305	0.14111	0.09756	0.11628	0.10713
Z008E0187	-0.17577	-0.18838	-0.25197	-0.18174	-0.20262	-0.20477	-0.27456	-0.21315	-0.1981	-0.22149
Z008E0188	-0.06148	-0.04855	-0.00513	-0.00569	-0.00828	-0.02659	-0.06157	-0.03411	-0.03246	-0.03123
Z008E0189	0.11402	0.09435	0.11704	0.0855	0.10044	0.11291	0.15556	0.12777	0.1072	0.12516
Z008E0190	-0.09098	-0.10282	-0.10463	-0.16586	-0.1418	-0.12923	-0.11914	-0.14532	-0.12372	-0.12972
Z008E0191	-0.08581	-0.13566	-0.14348	-0.09164	-0.13466	-0.12375	-0.09305	-0.10323	-0.12377	-0.12436
Z008E0192	0.06583	0.04956	0.03943	0.0247	0.05692	0.05807	0.09192	0.08766	0.0588	0.05076
Z008E0193	0.1048	0.12399	0.16116	0.11468	0.12548	0.13733	0.10226	0.15326	0.14195	0.14611
Z008E0194	-0.12613	-0.188	-0.13963	-0.14843	-0.17023	-0.17349	-0.21955	-0.19912	-0.17343	-0.17029
Z008E0195	0.02614	0.02847	0.06099	0.06292	0.05371	0.04282	0.03802	0.02713	0.04214	0.03716
Z008E0196	0.03296	0.08692	0.08292	0.02663	0.06477	0.06545	0.08781	0.0799	0.07042	0.06622
Z008E0197	-0.08406	-0.08137	-0.09429	-0.15254	-0.124	-0.11505	-0.10741	-0.10652	-0.1104	-0.12737
Z008E0198	-0.1491	-0.1014	-0.0926	-0.09351	-0.13389	-0.11577	-0.15314	-0.11953	-0.11546	-0.10877
Z008E0199	-0.15208	-0.09978	-0.0985	-0.10234	-0.12507	-0.12069	-0.08425	-0.16092	-0.11792	-0.1157
Z008E0200	0.16921	0.20945	0.16669	0.2332	0.21529	0.20614	0.15741	0.23852	0.20087	0.19292
Z009E0001	-0.01041	-0.06198	-0.03229	-0.02104	-0.03406	-0.00397	-0.01505	0.00665	0.03406	0.02372
Z009E0002	0.07166	0.01581	0.02995	0.02383	0.06685	0.06063	0.04936	0.05197	0.04376	0.02886
Z009E0003	-0.08656	-0.05346	-0.07219	-0.06846	-0.08377	-0.09784	-0.08677	-0.1133	-0.06828	-0.09114
Z009E0004	0.00764	-0.04362	-0.04974	-0.0299	-0.00915	-0.0074	-0.02359	0.01368	0.03377	0.00632
Z009E0005	-0.3042	-0.25451	-0.33329	-0.32025	-0.26901	-0.29782	-0.28682	-0.30411	-0.33538	-0.28448
Z009E0007	0.24074	0.26948	0.19356	0.25426	0.2076	0.22788	0.2275	0.216	0.26092	0.27729
Z009E0008	0.20584	0.2318	0.25393	0.19401	0.21836	0.21913	0.23972	0.2322	0.21723	0.24518
Z009E0009	-0.08877	-0.1097	-0.10586	-0.04318	-0.07888	-0.07138	-0.05023	-0.07857	-0.04426	-0.08534
Z009E0010	-0.10974	-0.16654	-0.06606	-0.08	-0.12245	-0.10073	-0.08791	-0.09052	-0.1281	-0.11517
Z009E0012	0.04277	0.08428	-0.0052	0.05796	-0.00121	0.03272	0.04337	0.01343	0.04237	0.02854
Z009E0013	0.02331	0.07039	0.04955	-0.00165	0.01129	0.0228	0.03928	0.02704	0.0556	-0.00765
Z009E0014	-0.03874	-0.09653	-0.04254	-0.04057	-0.09855	-0.05544	-0.05746	-0.05868	-0.01597	-0.06743
Z009E0015	0.14706	0.18518	0.16832	0.15191	0.17952	0.14357	0.12496	0.1364	0.10278	0.09699
Z009E0016	-0.1643	-0.10363	-0.189	-0.148	-0.15321	-0.15602	-0.16534	-0.15881	-0.16949	-0.12443
Z009E0017	-0.1014	-0.1544	-0.11349	-0.11427	-0.07963	-0.0866	-0.09511	-0.08148	-0.09577	-0.07205
Z009E0018	0.20835	0.25208	0.24782	0.20343	0.21204	0.21657	0.2299	0.22938	0.25661	0.23544
Z009E0019	0.18911	0.15116	0.20283	0.20355	0.17685	0.18405	0.17796	0.1883	0.20888	0.16226
Z009E0020	-0.29214	-0.23672	-0.28561	-0.32532	-0.31611	-0.30444	-0.31603	-0.3023	-0.35313	-0.28279
Z009E0021	0.00161	-0.02517	0.01157	0.00598	-0.02196	-0.00483	-0.00984	-0.00093	-0.05364	-0.02017
Z009E0022	0.06014	0.01136	0.08036	0.02681	0.08225	0.04985	0.06974	0.03778	0.02747	0.01867
Z009E0023	-0.12347	-0.15093	-0.06388	-0.08589	-0.12151	-0.10922	-0.12845	-0.11358	-0.13476	-0.07729
Z009E0024	0.06222	0.09793	0.01215	0.09183	0.01497	0.05404	0.07903	0.05645	0.08619	0.08771
Z009E0025	0.10664	0.15384	0.13496	0.12708	0.05473	0.10808	0.13251	0.10432	0.07308	0.11556
Z009E0026	-0.12892	-0.16093	-0.05657	-0.12486	-0.12061	-0.10851	-0.09934	-0.1148	-0.05861	-0.08369
Z009E0027	0.09052	0.14632	0.10592	0.0521	0.09106	0.08355	0.09791	0.05859	0.09383	0.05512
Z009E0028	0.14277	0.10628	0.10822	0.10994	0.13099	0.14781	0.14702	0.15996	0.09707	0.11506
Z009E0029	-0.02083	-0.05771	0.02771	-0.04007	-0.01144	-0.01573	-0.04329	-0.01587	-0.04418	-0.0085
Z009E0030	-0.01812	0.01172	0.01974	0.00892	-0.01555	-0.01023	0.01157	-0.01372	-0.04507	0.00317
Z009E0031	-0.02097	-0.05408	-0.02026	0.02944	-0.00036	-0.00098	-0.01143	-0.00876	0.04078	0.03028
Z009E0032	-0.08998	-0.03603	-0.1056	-0.06103	-0.0901	-0.08007	-0.07379	-0.08596	-0.02769	-0.10502
Z009E0033	0.0833	0.01275	0.06297	0.08989	0.07079	0.06719	0.05397	0.06132	0.03926	0.10285
Z009E0034	0.27229	0.21979	0.30885	0.24675	0.23978	0.27514	0.28431	0.28273	0.26153	0.30772
Z009E0035	-0.17899	-0.14651	-0.21021	-0.15092	-0.1765	-0.17028	-0.14281	-0.16811	-0.14159	-0.17753
Z009E0036	0.14763	0.11451	0.17369	0.12804	0.13474	0.14188	0.13272	0.14165	0.1606	0.17013
Z009E0037	-0.19649	-0.2448	-0.16628	-0.22488	-0.16592	-0.19854	-0.18764	-0.19901	-0.23504	-0.18229
Z009E0038	-0.11833	-0.08053	-0.21838	-0.12988	-0.12009	-0.14695	-0.14456	-0.14402	-0.14062	-0.17387
Z009E0039	0.44115	0.48066	0.41477	0.42493	0.47367	0.44196	0.42876	0.43986	0.46415	0.44895
Z009E0040	0.25984	0.29143	0.24465	0.29122	0.2696	0.27199	0.29217	0.25885	0.30935	0.25268
Z009E0041	-0.03283	-0.0708	-0.04196	-0.04895	-0.06619	-0.02536	-0.04106	-0.03337	-0.05494	0.0053
Z009E0042	0.03104	0.07423	-0.02359	-0.01162	0.015	0.01497	0.02046	0.00955	0.05542	-0.02726
Z009E0043	-0.07695	-0.13833	-0.07995	-0.03628	-0.05193	-0.06221	-0.05367	-0.06039	-0.08175	-0.02364
Z009E0044	0.11385	0.04275	0.07267	0.08094	0.12059	0.10146	0.10635	0.10375	0.07298	0.12822
Z009E0045	0.11488	0.07317	0.09053	0.08146	0.12198	0.11425	0.0889	0.1153	0.15239	0.05933
Z009E0047	0.14925	0.11541	0.18769	0.12551	0.15154	0.15263	0.15854	0.13809	0.12235	0.11419
Z009E0048	-0.02692	-0.00676	-0.04626	-0.05125	-0.00988	-0.02111	-0.01239	-0.02975	0.02285	-0.06479
Z009E0049	0.02861	-0.0241	0.00477	0.06141	0.01604	0.03393	0.04736	0.0355	0.03601	0.01964
Z009E0050	-0.13065	-0.0785	-0.07821	-0.08707	-0.10944	-0.11457	-0.11679	-0.13272	-0.08252	-0.08261
Z009E0051	0.07419	0.02887	0.05459	0.04917	0.09918	0.07863	0.08766	0.08041	0.07705	0.03955
Z009E0052	-0.19204	-0.14521	-0.1963	-0.15222	-0.21778	-0.17595	-0.16022	-0.1914	-0.12893	-0.18681
Z009E0053	-0.11071	-0.07262	-0.14632	-0.134	-0.10029	-0.10827	-0.12031	-0.11299	-0.15941	-0.10254
Z009E0054	0.03557	0.07655	-0.023	-0.00029	0.06978	0.02596	0.00966	0.04625	-0.03125	0.03451
Z009E0055	0.60047	0.65642	0.584	0.6402	0.64146	0.61528	0.60368	0.60907	0.56881	0.63694
Z009E0056	0.18284	0.244	0.21234	0.16771	0.1647	0.18194	0.18645	0.17714	0.2058	0.21606
Z009E0057	0.03014	-0.03037	0.06862	0.06067	0.07698	0.03212	0.03654	0.03621	0.00844	0.05617
Z009E0058	0.21344	0.16146	0.24161	0.24097	0.22733	0.21351	0.2331	0.20114	0.26535	0.25257
Z009E0059	-0.20086	-0.23794	-0.18114	-0.1828	-0.22678	-0.20557	-0.20887	-0.21826	-0.17243	-0.22427
Z009E0060	0.08345	0.0916	0.14773	0.08643	0.089	0.09578	0.10134	0.089	0.10494	0.12439
Z009E0061	-0.02697	0.03835	0.01543	-0.04845	-0.03468	-0.01464	-0.01805	-0.01197	0.00003	-0.05292
Z009E0062	-0.1108	-0.06897	-0.12458	-0.08744	-0.09548	-0.09454	-0.10711	-0.10936	-0.13088	-0.12772
Z009E0063	-0.08912	-0.12782	-0.03319	-0.04358	-0.05819	-0.0726	-0.0737	-0.08556	-0.04519	-0.04151
Z009E0064	-0.13057	-0.14277	-0.0734	-0.11529	-0.13723	-0.11414	-0.11632	-0.13863	-0.09889	-0.1349
Z009E0065	0.01838	0.05645	-0.02832	-0.01165	-0.00336	0.01361	0.0151	0.0163	-0.00281	0.05242
Z009E0066	-0.09019	-0.0272	-0.12645	-0.11459	-0.11763	-0.09336	-0.10546	-0.10546	-0.05824	-0.0708
Z009E0068	-0.1498	-0.20165	-0.1885	-0.13479	-0.15826	-0.14811	-0.1465	-0.17057	-0.11835	-0.17113
Z009E0069	-0.11803	-0.06412	-0.08004	-0.13173	-0.11205	-0.10693	-0.0969	-0.09187	-0.10141	-0.09044
Z009E0070	-0.0361	-0.04116	-0.00606	-0.07127	-0.01596	-0.03359	-0.03476	-0.01049	-0.06166	-0.08942
Z009E0071	-0.06788	-0.01954	-0.03685	-0.10274	-0.06189	-0.07081	-0.07161	-0.07345	-0.10464	-0.12007
Z009E0072	-0.06665	-0.03595	-0.12837	-0.0642	-0.07615	-0.0757	-0.07398	-0.0701	-0.06221	-0.09575
Z009E0073	0.21539	0.25398	0.18904	0.19251	0.20371	0.21761	0.21154	0.20155	0.25551	0.24315
Z009E0074	-0.1316	-0.06456	-0.07708	-0.08649	-0.13277	-0.11323	-0.12332	-0.11547	-0.15245	-0.08004
Z009E0075	0.01117	0.03193	0.03898	-0.01513	0.00457	0.00356	0.01744	-0.006	-0.02963	0.03236
Z009E0076	-0.1647	-0.13062	-0.13458	-0.19223	-0.17044	-0.16053	-0.16462	-0.16707	-0.13048	-0.14155
Z009E0077	0.11505	0.14006	0.10431	0.12042	0.06922	0.08901	0.09406	0.07001	0.11302	0.14498
Z009E0078	-0.06123	-0.09644	-0.10023	-0.07896	-0.04427	-0.05631	-0.0747	-0.03906	-0.09785	-0.0552
Z009E0079	0.05314	0.09942	0.03497	0.02544	0.03751	0.05866	0.03625	0.05019	0.01777	0.01231
Z009E0080	0.08995	0.1368	0.05077	0.07134	0.08855	0.08563	0.09039	0.0953	0.0545	0.10385
Z009E0082	0.07716	0.14982	0.06117	0.0762	0.08876	0.09698	0.09502	0.1049	0.05458	0.12011
Z009E0083	-0.06106	-0.11586	-0.03792	-0.08917	-0.03809	-0.0647	-0.07429	-0.06329	-0.06875	-0.05588
Z009E0084	-0.06761	-0.03844	-0.0992	-0.04915	-0.05601	-0.06223	-0.04479	-0.05958	-0.10048	-0.08533
Z009E0085	0.00932	-0.03594	0.00953	0.03145	-0.01518	-0.00647	0.01341	0.00251	-0.00559	0.04735
Z009E0086	0.00312	-0.05458	-0.03972	0.01822	-0.01349	-0.00248	0.00591	0.01599	-0.03573	-0.01456
Z009E0087	-0.12017	-0.06923	-0.08398	-0.08568	-0.11047	-0.11679	-0.1292	-0.12817	-0.15807	-0.08903
Z009E0088	0.01152	-0.03066	-0.04739	0.01514	-0.00937	-0.0054	-0.01837	-0.0139	0.02861	-0.03589
Z009E0089	0.13531	0.18387	0.09793	0.12092	0.17485	0.14057	0.1591	0.15715	0.12022	0.16336
Z009E0090	-0.05447	-0.05054	-0.01309	-0.06787	-0.10292	-0.05689	-0.06338	-0.07701	-0.03166	-0.01215
Z009E0091	0.25529	0.31649	0.27734	0.26845	0.23209	0.24988	0.26394	0.23504	0.21278	0.2379
Z009E0092	0.04277	0.0771	0.07944	0.06295	0.01808	0.04947	0.0424	0.05632	0.02049	0.02449
Z009E0093	-0.10228	-0.06524	-0.17268	-0.08598	-0.11927	-0.11928	-0.10777	-0.10088	-0.10944	-0.08424
Z009E0094	0.00293	-0.06352	0.04271	0.01586	0.00426	0.005	0.02078	-0.00393	0.01746	-0.01238
Z009E0095	-0.12646	-0.08755	-0.11049	-0.10417	-0.11341	-0.1346	-0.14089	-0.14702	-0.10892	-0.10529
Z009E0096	-0.04971	0.00277	-0.06477	-0.00057	-0.03561	-0.03999	-0.03691	-0.04119	-0.06577	-0.00845
Z009E0097	-0.1378	-0.09169	-0.18477	-0.12534	-0.10334	-0.13644	-0.1479	-0.11821	-0.18642	-0.14448
Z009E0098	0.00269	-0.05255	0.02446	0.00111	-0.02621	-0.00255	-0.01103	-0.00497	-0.03448	-0.02299
Z009E0099	-0.03161	-0.08532	-0.01193	-0.00843	-0.00867	-0.03291	-0.03532	-0.0201	-0.00541	-0.00165
Z009E0100	-0.03997	-0.07642	-0.04443	-0.03837	-0.0082	-0.02589	-0.0279	-0.02125	-0.05446	-0.01589
Z009E0101	0.13499	0.06941	0.15761	0.09751	0.09435	0.12034	0.10905	0.10868	0.16664	0.15016
Z009E0102	-0.14403	-0.08138	-0.12589	-0.18984	-0.20368	-0.1521	-0.15952	-0.18021	-0.20376	-0.17127
Z009E0103	-0.06957	-0.02311	-0.10141	-0.09621	-0.07984	-0.07192	-0.06598	-0.08245	-0.02343	-0.11222
Z009E0104	-0.12859	-0.19321	-0.09399	-0.17437	-0.12564	-0.13093	-0.12113	-0.13697	-0.15848	-0.16734
Z009E0105	0.19812	0.16989	0.17916	0.24547	0.22704	0.2099	0.21122	0.19432	0.22351	0.25166
Z009E0106	-0.0732	-0.05061	-0.0999	-0.07484	-0.10145	-0.09229	-0.0821	-0.10021	-0.12118	-0.1103
Z009E0107	-0.16305	-0.11336	-0.12842	-0.15039	-0.14023	-0.15805	-0.168	-0.17133	-0.16644	-0.19211
Z009E0108	0.06713	0.11025	0.02429	0.07743	0.10418	0.06574	0.07493	0.06439	0.02609	0.02885
Z009E0109	0.10542	0.13661	0.10629	0.07785	0.12711	0.08843	0.09783	0.08237	0.04785	0.04487
Z009E0110	-0.10318	-0.07151	-0.09849	-0.13829	-0.08024	-0.11686	-0.10423	-0.09897	-0.16351	-0.09348
Z009E0111	-0.10324	-0.03817	-0.13094	-0.08391	-0.10513	-0.09698	-0.11378	-0.10565	-0.10132	-0.13179
Z009E0112	0.04973	-0.00661	0.05049	0.05715	0.0648	0.03466	0.0244	0.03807	-0.00399	0.0609
Z009E0114	0.02367	-0.01469	0.03751	0.02941	-0.00095	0.02057	0.01621	0.0248	0.06027	-0.00574
Z009E0115	0.00615	0.04073	-0.03255	-0.01347	0.04514	0.01069	-0.00137	0.0261	0.04049	0.01001
Z009E0117	0.03789	0.01207	0.03453	0.02434	0.05431	0.05231	0.02438	0.05631	0.02324	0.06033
Z009E0118	-0.05902	-0.0162	-0.12597	-0.07775	-0.07794	-0.07749	-0.06433	-0.06888	-0.06484	-0.10481
Z009E0119	-0.15046	-0.18273	-0.10674	-0.12234	-0.17769	-0.13809	-0.13815	-0.13787	-0.19366	-0.14534
Z009E0120	0.0485	-0.02186	-0.00318	0.06261	0.0602	0.04052	0.0281	0.06173	0.00044	0.07133
Z009E0121	-0.04485	-0.01027	-0.01289	-0.03684	-0.05126	-0.04379	-0.04949	-0.05897	-0.05268	-0.06905
Z009E0122	0.02018	-0.02127	0.02185	0.01887	0.00661	0.00598	-0.00786	0.00689	-0.0351	-0.02928
Z009E0123	-0.09627	-0.13191	-0.07133	-0.12304	-0.09305	-0.09512	-0.07819	-0.08544	-0.07293	-0.12835
Z009E0124	0.0838	0.05974	0.1189	0.11767	0.07992	0.09743	0.09691	0.09106	0.12211	0.07676
Z009E0125	-0.09395	-0.14432	-0.05112	-0.11241	-0.09027	-0.08519	-0.07919	-0.10221	-0.12102	-0.06112
Z009E0126	0.10069	0.14568	0.14066	0.08706	0.09509	0.10002	0.10567	0.09589	0.14532	0.12159
Z009E0127	-0.05662	-0.03916	-0.02153	-0.07858	-0.05486	-0.057	-0.04709	-0.06821	-0.00408	-0.03493
Z009E0128	-0.11549	-0.14319	-0.08433	-0.08303	-0.11972	-0.10648	-0.10982	-0.1178	-0.08038	-0.1289
Z009E0129	0.23638	0.19399	0.25606	0.26191	0.22555	0.2323	0.23788	0.24098	0.26507	0.24723
Z009E0130	-0.02822	-0.07027	-0.05668	-0.04919	-0.03153	-0.03089	-0.0299	-0.02935	-0.01099	-0.00994
Z009E0131	-0.07838	-0.15321	-0.04238	-0.06636	-0.05904	-0.07954	-0.07307	-0.08124	-0.10376	-0.10842
Z009E0132	-0.10233	-0.14076	-0.15466	-0.08246	-0.10456	-0.10773	-0.08898	-0.09472	-0.08197	-0.12354
Z009E0133	0.45927	0.49841	0.4739	0.46642	0.40839	0.45051	0.4433	0.43978	0.41233	0.43251
Z009E0134	-0.06643	-0.10982	-0.05369	-0.10055	-0.06405	-0.06782	-0.06994	-0.06933	-0.05718	-0.10958
Z009E0135	0.12831	0.1432	0.14939	0.13892	0.1248	0.11995	0.13689	0.10854	0.15921	0.09859
Z009E0136	0.09375	0.01946	0.05477	0.09325	0.0768	0.07237	0.09667	0.06719	0.10599	0.06265
Z009E0137	-0.21899	-0.18623	-0.25299	-0.2024	-0.2263	-0.21964	-0.22554	-0.23031	-0.18873	-0.21317
Z009E0138	0.06467	0.02151	0.0321	0.0291	0.04995	0.05736	0.03961	0.05391	0.08108	0.01754
Z009E0139	0.04495	0.06101	0.06109	0.0481	0.03389	0.03319	0.04628	0.02035	0.00847	0.01381
Z009E0140	-0.04427	-0.01098	-0.07466	-0.01725	-0.0708	-0.04406	-0.04474	-0.06332	-0.00122	0.00426
Z009E0141	-0.09909	-0.14083	-0.08535	-0.07197	-0.11602	-0.10352	-0.10763	-0.09686	-0.10535	-0.06993
Z009E0142	-0.06392	-0.09203	-0.07957	-0.0317	-0.05531	-0.04975	-0.04261	-0.06026	-0.06935	-0.07694
Z009E0143	-0.2006	-0.17225	-0.17491	-0.22151	-0.2125	-0.20191	-0.201	-0.202	-0.1816	-0.16811
Z009E0144	0.09294	0.05234	0.08216	0.09575	0.07241	0.10734	0.12898	0.1164	0.13883	0.15368
Z009E0145	-0.12968	-0.1898	-0.17062	-0.10566	-0.1776	-0.14414	-0.13443	-0.14982	-0.12259	-0.08421
Z009E0146	0.22375	0.2635	0.17788	0.22904	0.18573	0.21321	0.19506	0.20368	0.17761	0.18829
Z009E0147	-0.36455	-0.41226	-0.33239	-0.32973	-0.36857	-0.35968	-0.34361	-0.34878	-0.39575	-0.3468
Z009E0149	-0.00877	-0.03567	-0.01721	0.02861	0.00127	0.00461	-0.01856	0.00554	-0.02059	0.03161
Z009E0150	0.14205	0.14626	0.13681	0.09895	0.11508	0.1216	0.12668	0.1306	0.10427	0.12293
Z009E0151	0.10809	0.06009	0.12775	0.06377	0.15285	0.10962	0.09672	0.12476	0.07306	0.04943
Z009E0152	0.13246	0.15491	0.10207	0.16092	0.15409	0.13744	0.15031	0.14428	0.1025	0.13951
Z009E0153	-0.03285	0.01653	-0.05959	-0.04604	-0.0648	-0.02787	-0.03557	-0.01955	-0.04143	0.00615
Z009E0154	0.06305	0.02136	0.07201	0.07457	0.05026	0.05734	0.05257	0.06221	0.04936	0.02527
Z009E0155	-0.05957	-0.09927	-0.11382	-0.099	-0.05759	-0.06483	-0.07828	-0.05208	-0.07617	-0.12115
Z009E0156	-0.04737	-0.01153	-0.03729	-0.02851	-0.07318	-0.05223	-0.04007	-0.05339	-0.00618	-0.06551
Z009E0157	0.05526	0.02092	0.06436	0.02942	0.07072	0.05631	0.05524	0.05463	0.0181	0.01769
Z009E0158	-0.04088	-0.05851	-0.06028	-0.06378	-0.0524	-0.03537	-0.04045	-0.05103	-0.04641	-0.06311
Z009E0159	0.06314	0.04657	0.10279	0.05019	0.05942	0.07204	0.06323	0.06719	0.05536	0.09845
Z009E0161	0.082	0.02219	0.03868	0.0961	0.08289	0.0801	0.10456	0.08992	0.03562	0.07397
Z009E0162	-0.20666	-0.16252	-0.24897	-0.22487	-0.21349	-0.21348	-0.20462	-0.19382	-0.17774	-0.18248
Z009E0163	0.09562	0.08229	0.1234	0.11184	0.132	0.10217	0.12077	0.11689	0.14134	0.06802
Z009E0164	0.23321	0.18604	0.24487	0.25065	0.21294	0.21758	0.21152	0.20264	0.25518	0.26127
Z009E0165	0.07002	0.00521	0.023	0.02656	0.06583	0.05972	0.0528	0.0464	0.08469	0.01555
Z009E0166	-0.13313	-0.09742	-0.11178	-0.10374	-0.16966	-0.13669	-0.12312	-0.13005	-0.16307	-0.07964
Z009E0167	0.199	0.25174	0.21145	0.2071	0.17911	0.19447	0.20949	0.20206	0.16312	0.17837
Z009E0168	-0.13395	-0.11733	-0.10356	-0.15835	-0.13459	-0.13943	-0.12654	-0.14695	-0.09752	-0.11482
Z009E0169	-0.05011	-0.0225	-0.04145	-0.07582	-0.10291	-0.06218	-0.07172	-0.05832	-0.0199	-0.09087
Z009E0170	0.09675	0.06725	0.1281	0.13788	0.09055	0.10533	0.12743	0.11109	0.07055	0.15311
Z009E0171	0.05766	-0.00427	0.00724	0.05926	0.06629	0.05009	0.04188	0.06752	-0.00466	0.02774
Z009E0173	-0.19733	-0.23481	-0.20588	-0.14937	-0.15811	-0.18147	-0.16084	-0.19278	-0.15086	-0.166
Z009E0174	-0.06948	-0.0501	-0.03929	-0.10455	-0.05597	-0.07421	-0.06861	-0.07652	-0.10921	-0.08812
Z009E0175	0.13873	0.18859	0.16901	0.117	0.09312	0.14299	0.13959	0.14291	0.17312	0.17719
Z009E0176	-0.01642	0.01756	0.02921	-0.03317	-0.05866	-0.01727	-0.01098	-0.02889	-0.03131	0.02028
Z009E0177	-0.02126	-0.05734	0.01423	-0.05303	0.00793	-0.01456	-0.01845	-0.01984	-0.00219	-0.05639
Z009E0178	-0.03416	0.01961	-0.05587	-0.0597	-0.02079	-0.03739	-0.03542	-0.03437	-0.06823	-0.0139
Z009E0179	0.08781	0.1392	0.07544	0.12932	0.14248	0.10826	0.11774	0.10104	0.076	0.09975
Z009E0180	-0.03287	-0.08138	0.01049	-0.04453	-0.00778	-0.02459	-0.00369	-0.03068	0.01503	-0.00185
Z009E0181	-0.12674	-0.09373	-0.1565	-0.16031	-0.14536	-0.13039	-0.1301	-0.13254	-0.122	-0.16994
Z009E0182	-0.04833	-0.10753	-0.07377	-0.0711	-0.02943	-0.04274	-0.02539	-0.03871	-0.00003	-0.05087
Z009E0183	-0.00574	-0.00979	-0.05244	0.02032	-0.05513	-0.01775	-0.02329	-0.01969	0.00969	0.0396
Z009E0184	-0.16934	-0.22213	-0.22839	-0.15848	-0.1434	-0.18154	-0.19927	-0.18508	-0.21326	-0.16419
Z009E0186	0.08169	0.12335	0.04205	0.09038	0.03928	0.07487	0.08447	0.06635	0.05036	0.06366
Z009E0187	-0.04345	-0.01511	-0.00797	-0.06565	-0.03082	-0.04086	-0.04438	-0.05119	-0.07736	-0.02697
Z009E0190	0.13095	0.08281	0.14984	0.15175	0.15989	0.13266	0.13461	0.13419	0.14626	0.1043
Z009E0191	-0.01688	-0.05711	-0.06317	-0.04094	-0.0305	-0.02392	-0.00739	-0.00444	0.01073	0.00842
Z009E0192	-0.28649	-0.25125	-0.2894	-0.27945	-0.28766	-0.30633	-0.31325	-0.31833	-0.31314	-0.27685
Z009E0193	-0.01187	-0.06666	-0.08843	-0.05501	-0.00166	-0.0333	-0.03856	-0.02029	-0.01495	-0.01421
Z009E0194	-0.13842	-0.09323	-0.13121	-0.13266	-0.17183	-0.14456	-0.13641	-0.15193	-0.20679	-0.15007
Z009E0196	-0.09394	-0.14477	-0.1384	-0.13544	-0.0636	-0.09986	-0.08663	-0.10235	-0.06856	-0.14809
Z009E0197	-0.00524	0.03379	-0.03297	0.00506	-0.02463	-0.00606	-0.01815	-0.01194	-0.01177	-0.0283
Z009E0198	0.1087	0.11474	0.09622	0.11552	0.08192	0.08648	0.11262	0.09415	0.12914	0.13307
Z009E0199	0.14407	0.1945	0.14479	0.15946	0.14657	0.13526	0.14014	0.13872	0.10913	0.17821
Z009E0200	0.06341	0.02157	0.00576	0.07995	0.04586	0.04849	0.03376	0.04949	0.05114	0.07906
Z010E0001	0.08801	-0.03094	0.06819	0.0879	0.05308	0.07697	0.05622	0.09266	0.07534	0.08846
Z010E0002	0.06222	-0.02773	0.05937	0.05055	0.06327	0.06568	0.05013	0.09464	0.06292	0.05849
Z010E0003	0.09891	0.19347	0.11569	0.09954	0.1216	0.1002	0.11908	0.09038	0.10213	0.10685
Z010E0004	-0.13073	-0.24316	-0.14522	-0.13693	-0.16339	-0.15325	-0.15631	-0.15245	-0.1507	-0.15887
Z010E0006	-0.02785	-0.09845	-0.02947	-0.03755	-0.00054	-0.01821	-0.02932	-0.01809	-0.02126	-0.01867
Z010E0008	-0.09652	-0.10976	-0.09549	-0.11622	-0.11726	-0.10699	-0.11787	-0.11948	-0.10531	-0.11294
Z010E0009	0.12902	0.06118	0.13303	0.15071	0.1402	0.13873	0.12297	0.14019	0.13466	0.1409
Z010E0010	-0.09702	-0.18782	-0.06232	-0.06654	-0.0826	-0.08098	-0.06521	-0.1159	-0.07651	-0.08994
Z010E0011	0.0587	-0.06067	0.01021	0.04644	0.0294	0.03409	0.01382	0.03317	0.03889	0.02691
Z010E0012	-0.10772	0.04397	-0.05499	-0.05206	-0.05851	-0.07147	-0.08992	-0.05899	-0.06982	-0.08152
Z010E0013	-0.0045	-0.0767	-0.00018	0.02385	-0.00927	0.01246	0.00539	-0.00291	0.01153	0.01313
Z010E0015	-0.24246	-0.1886	-0.24157	-0.26397	-0.26691	-0.25397	-0.26703	-0.26186	-0.2485	-0.25703
Z010E0016	0.06762	0.07715	0.03132	0.04711	0.04443	0.05194	0.05744	0.06438	0.05199	0.05967
Z010E0017	-0.01493	0.11677	0.0008	-0.00362	-0.01539	0.00626	0.02845	-0.00542	0.00713	-0.00542
Z010E0018	0.12385	0.03497	0.14037	0.1645	0.12917	0.15121	0.17075	0.12008	0.15268	0.13839
Z010E0019	-0.24154	-0.10125	-0.19705	-0.19456	-0.25045	-0.2144	-0.20119	-0.23293	-0.21177	-0.21011
Z010E0020	0.02102	0.01482	-0.01571	-0.00865	-0.01569	-0.01104	-0.01512	-0.00485	-0.00993	-0.0179
Z010E0021	-0.01552	-0.03211	-0.06866	-0.07287	-0.07845	-0.05676	-0.04066	-0.04905	-0.05541	-0.04528
Z010E0022	-0.03284	-0.11126	-0.03389	-0.00855	-0.03249	-0.02095	-0.01062	-0.02569	-0.01628	-0.0272
Z010E0024	0.01083	-0.05973	0.02034	0.04415	0.04987	0.0326	0.03156	0.01639	0.0299	0.03551
Z010E0025	0.00755	0.05915	0.01269	0.00026	0.02583	0.01578	0.00929	0.02139	0.01174	0.01636
Z010E0026	0.09524	0.09733	0.12071	0.09231	0.09447	0.09691	0.11853	0.08878	0.0989	0.10344
Z010E0027	0.02832	-0.06704	0.03099	0.01557	0.03739	0.02901	0.02954	0.02436	0.02675	0.02417
Z010E0028	-0.12502	-0.2496	-0.14673	-0.14799	-0.14944	-0.13182	-0.14688	-0.12157	-0.13156	-0.13967
Z010E0029	0.00102	-0.04724	0.0118	0.02616	0.01511	0.02392	0.00426	0.05039	0.02059	0.01279
Z010E0030	0.08219	-0.06501	0.06899	0.04981	0.08086	0.06659	0.06027	0.05885	0.0648	0.06023
Z010E0032	0.00404	0.08579	0.04961	0.01712	0.02899	0.02985	0.03233	0.01992	0.03131	0.0181
Z010E0033	-0.33966	-0.2471	-0.32815	-0.35769	-0.33808	-0.3442	-0.3614	-0.3255	-0.34429	-0.33362
Z010E0034	0.0735	0.19135	0.06311	0.06504	0.04987	0.07494	0.08923	0.06641	0.07532	0.08045
Z010E0035	0.05274	0.11922	0.03345	0.0277	0.05186	0.04117	0.05089	0.04565	0.03839	0.04615
Z010E0036	0.10072	0.21426	0.08767	0.08817	0.0779	0.09862	0.11303	0.09302	0.0985	0.10403
Z010E0037	-0.1002	-0.03582	-0.05638	-0.06375	-0.0549	-0.07735	-0.09051	-0.07468	-0.07991	-0.07547
Z010E0038	0.10067	0.03006	0.08661	0.10171	0.10745	0.08931	0.08463	0.09069	0.08685	0.09575
Z010E0039	-0.01004	-0.03196	0.02352	0.01456	0.02925	0.01217	0.00499	0.00953	0.01614	0.00522
Z010E0040	-0.08231	-0.06673	-0.10067	-0.07821	-0.0594	-0.08723	-0.09835	-0.06757	-0.08738	-0.07943
Z010E0041	0.15111	0.08686	0.20253	0.19575	0.19366	0.1841	0.18091	0.17767	0.18291	0.18658
Z010E0042	0.28207	0.24753	0.30406	0.27351	0.27732	0.28631	0.30491	0.28593	0.28703	0.27758
Z010E0043	0.16463	0.08175	0.1912	0.1617	0.15728	0.17503	0.16138	0.17231	0.1714	0.18126
Z010E0044	0.07055	0.01755	0.06979	0.07024	0.08809	0.07956	0.07503	0.07336	0.07785	0.07061
Z010E0046	-0.14016	-0.17271	-0.10392	-0.13995	-0.10929	-0.12967	-0.1301	-0.14076	-0.12912	-0.13595
Z010E0047	0.26858	0.19758	0.21938	0.25719	0.22449	0.23737	0.21979	0.21618	0.23916	0.23002
Z010E0048	-0.14089	-0.1732	-0.13101	-0.1382	-0.12483	-0.12365	-0.10327	-0.13235	-0.12391	-0.1324
Z010E0049	-0.12115	-0.11509	-0.08163	-0.08947	-0.09196	-0.10117	-0.12154	-0.08478	-0.10084	-0.09485
Z010E0051	0.0696	0.03401	0.04086	0.05029	0.08658	0.05858	0.07496	0.07751	0.0592	0.0664
Z010E0052	-0.19424	-0.19119	-0.19378	-0.18988	-0.17214	-0.1887	-0.20695	-0.17606	-0.19235	-0.1822
Z010E0053	0.02457	0.03441	-0.01802	-0.00875	-0.01406	-0.00166	0.0151	-0.01565	-0.00087	-0.00994
Z010E0054	0.1083	0.20996	0.13214	0.11867	0.10825	0.12548	0.11122	0.09528	0.12976	0.11257
Z010E0055	0.75016	0.82642	0.76578	0.75478	0.74336	0.74451	0.75963	0.75595	0.74834	0.75368
Z010E0056	-0.07955	-0.06826	-0.06272	-0.07232	-0.05186	-0.05842	-0.04298	-0.03963	-0.05879	-0.06587
Z010E0057	-0.17166	-0.04389	-0.18432	-0.18232	-0.17096	-0.17454	-0.19225	-0.17373	-0.17722	-0.16817
Z010E0058	-0.16743	-0.10014	-0.15147	-0.13184	-0.11593	-0.14247	-0.1247	-0.14664	-0.14327	-0.14147
Z010E0059	-0.19549	-0.16405	-0.20425	-0.1874	-0.19349	-0.19541	-0.17813	-0.17447	-0.19532	-0.18949
Z010E0060	0.0375	-0.00806	-0.00193	0.02487	0.01848	0.01415	-0.00431	0.02744	0.01387	0.023
Z010E0061	0.11847	0.25309	0.1353	0.16668	0.14185	0.14956	0.14952	0.1223	0.15234	0.14446
Z010E0062	-0.02632	-0.07306	0.01415	-0.02169	-0.00328	-0.00439	0.01363	-0.00786	-0.00584	0.00301
Z010E0063	0.13956	0.05351	0.18631	0.17452	0.19475	0.1665	0.18194	0.15952	0.16562	0.17104
Z010E0064	0.06655	0.12092	0.06213	0.09785	0.04639	0.07625	0.05777	0.07996	0.07626	0.06508
Z010E0065	-0.07072	-0.20243	-0.04664	-0.08061	-0.05655	-0.06413	-0.08101	-0.05152	-0.06378	-0.0679
Z010E0066	-0.12716	-0.06605	-0.12124	-0.10347	-0.11103	-0.11623	-0.12689	-0.11491	-0.11899	-0.11411
Z010E0067	-0.07113	-0.03199	-0.06935	-0.07205	-0.05192	-0.05526	-0.03563	-0.03515	-0.05394	-0.06375
Z010E0068	-0.09626	-0.14151	-0.10231	-0.11103	-0.0675	-0.09443	-0.08162	-0.08515	-0.09222	-0.09885
Z010E0069	-0.25645	-0.22126	-0.23622	-0.2706	-0.27577	-0.25647	-0.23723	-0.25976	-0.25674	-0.25018
Z010E0070	-0.03368	-0.06189	-0.04078	-0.01894	-0.00255	-0.02909	-0.03284	-0.02094	-0.02764	-0.02807
Z010E0071	-0.19619	-0.2399	-0.24837	-0.22002	-0.21701	-0.23154	-0.24131	-0.25032	-0.22952	-0.2324
Z010E0073	-0.00248	-0.01967	0.00114	-0.01693	-0.02913	-0.01088	-0.01876	-0.0022	-0.00807	-0.0039
Z010E0075	0.07238	-0.1103	0.01149	0.0317	0.01758	0.02325	0.04279	0.00685	0.02259	0.03189
Z010E0076	-0.08184	-0.25766	-0.09223	-0.09233	-0.10058	-0.1045	-0.119	-0.11592	-0.10154	-0.10959
Z010E0077	-0.24739	-0.28389	-0.26294	-0.25772	-0.26857	-0.27161	-0.2793	-0.2941	-0.26687	-0.28415
Z010E0078	-0.10032	-0.21453	-0.14396	-0.1471	-0.13078	-0.12995	-0.1305	-0.13902	-0.12915	-0.11967
Z010E0079	0.13621	-0.02749	0.12297	0.09462	0.13396	0.11242	0.09642	0.12527	0.11244	0.11904
Z010E0080	-0.07878	-0.05182	-0.06044	-0.07734	-0.0961	-0.0796	-0.09436	-0.07806	-0.08157	-0.07414
Z010E0082	-0.09594	-0.04771	-0.07149	-0.08938	-0.0897	-0.07635	-0.08195	-0.08175	-0.07676	-0.09102
Z010E0083	0.11368	0.01782	0.09848	0.09856	0.11964	0.10809	0.09253	0.10732	0.10316	0.09734
Z010E0084	-0.03517	-0.11762	-0.08451	-0.04805	-0.06077	-0.06633	-0.08945	-0.04342	-0.06729	-0.07399
Z010E0085	0.00179	-0.06013	0.00656	-0.01758	0.0069	-0.00827	0.00632	-0.02631	-0.00618	-0.01327
Z010E0086	0.05539	-0.0694	0.04903	0.03502	0.07175	0.0535	0.06999	0.06348	0.05325	0.04636
Z010E0087	-0.14055	-0.07794	-0.13582	-0.13426	-0.16245	-0.15055	-0.13402	-0.15079	-0.14543	-0.15661
Z010E0088	-0.15673	-0.03707	-0.16107	-0.13149	-0.16007	-0.15478	-0.1714	-0.1652	-0.15432	-0.16533
Z010E0089	0.12254	0.00722	0.09396	0.09841	0.13686	0.1103	0.09628	0.10504	0.10782	0.10137
Z010E0090	-0.18008	-0.26199	-0.14833	-0.16129	-0.14045	-0.15134	-0.13364	-0.14424	-0.15181	-0.15944
Z010E0091	-0.06656	-0.0546	-0.02869	-0.02854	-0.02544	-0.03083	-0.01865	-0.03059	-0.02952	-0.03832
Z010E0092	0.12685	0.18923	0.12693	0.12145	0.10496	0.11296	0.13373	0.117	0.1176	0.12205
Z010E0093	0.0098	-0.10342	0.01923	0.01551	0.03497	0.00714	-0.01148	0.02707	0.00638	0.01668
Z010E0094	0.23165	0.05178	0.17666	0.16867	0.19373	0.19071	0.17463	0.2094	0.18999	0.20697
Z010E0096	-0.01225	-0.13234	0.00108	0.00259	-0.01667	-0.00581	-0.00821	-0.00437	-0.00326	0.00411
Z010E0098	-0.20082	-0.10456	-0.17799	-0.1811	-0.2046	-0.19282	-0.19395	-0.18253	-0.18731	-0.18142
Z010E0099	-0.21264	-0.22752	-0.19938	-0.21417	-0.19659	-0.21282	-0.19211	-0.21846	-0.20949	-0.2042
Z010E0100	-0.11843	-0.03519	-0.12178	-0.1212	-0.1098	-0.11054	-0.12887	-0.11278	-0.11181	-0.10283
Z010E0101	-0.05188	-0.13552	-0.1102	-0.11234	-0.11356	-0.09497	-0.09832	-0.07692	-0.09417	-0.08162
Z010E0102	-0.18118	-0.03994	-0.175	-0.17132	-0.15708	-0.16209	-0.17638	-0.1471	-0.16344	-0.17075
Z010E0103	0.04276	-0.01925	0.0521	0.07124	0.07871	0.0606	0.07434	0.05901	0.0574	0.0614
Z010E0104	-0.09952	-0.04704	-0.09088	-0.09882	-0.04935	-0.08063	-0.07458	-0.08378	-0.0831	-0.07726
Z010E0105	0.04277	-0.12165	0.03818	0.02768	0.0141	0.02099	0.0344	0.02838	0.02443	0.03383
Z010E0106	-0.22239	-0.38167	-0.22058	-0.22297	-0.24646	-0.23453	-0.2187	-0.24401	-0.22926	-0.24076
Z010E0108	-0.04561	-0.1796	-0.03989	-0.05023	-0.07936	-0.04782	-0.05838	-0.04893	-0.04488	-0.05515
Z010E0109	-0.10366	-0.02934	-0.14505	-0.09855	-0.17015	-0.1197	-0.11511	-0.12885	-0.11391	-0.12572
Z010E0111	-0.31925	-0.21949	-0.29703	-0.29574	-0.32385	-0.3118	-0.32622	-0.32882	-0.30805	-0.30399
Z010E0112	0.03599	-0.01182	-0.01167	0.01564	-0.01346	0.00717	0.0284	-0.02203	0.0122	0.0148
Z010E0113	-0.26729	-0.28017	-0.27133	-0.25062	-0.23777	-0.26644	-0.29063	-0.27036	-0.26773	-0.25888
Z010E0114	-0.10215	-0.27215	-0.12249	-0.1283	-0.13514	-0.13781	-0.11786	-0.14959	-0.13576	-0.14147
Z010E0115	-0.10739	0.04073	-0.09226	-0.07029	-0.07173	-0.07843	-0.09217	-0.0997	-0.07892	-0.09109
Z010E0116	-0.05151	0.06236	-0.05943	-0.04283	-0.07561	-0.05065	-0.06693	-0.06048	-0.04982	-0.05686
Z010E0117	-0.11348	-0.06221	-0.14231	-0.11387	-0.14055	-0.1272	-0.13923	-0.13682	-0.12639	-0.12236
Z010E0118	-0.05246	-0.17587	-0.07774	-0.08409	-0.07961	-0.06413	-0.05092	-0.04709	-0.06577	-0.05476
Z010E0119	-0.16326	-0.19916	-0.18357	-0.17908	-0.22912	-0.18891	-0.17134	-0.18808	-0.18397	-0.1796
Z010E0120	0.00253	0.09782	-0.02799	-0.0242	-0.01649	-0.01095	0.01088	-0.02466	-0.01092	-0.0054
Z010E0121	0.08152	0.0176	0.08538	0.10761	0.10218	0.09448	0.09359	0.08953	0.08976	0.09647
Z010E0122	-0.07257	-0.07977	-0.0689	-0.04644	-0.08102	-0.05791	-0.04507	-0.06764	-0.05669	-0.05319
Z010E0123	-0.01338	-0.05148	0.01517	0.01777	-0.03647	0.00186	0.01297	-0.01002	0.00846	-0.00586
Z010E0124	0.03519	-0.07267	0.05323	0.04334	0.04121	0.03127	0.04465	0.02974	0.02905	0.03525
Z010E0125	0.26209	0.34412	0.27774	0.29821	0.28949	0.28566	0.27114	0.28102	0.28557	0.28865
Z010E0126	-0.06305	-0.04368	-0.05201	-0.05178	-0.09973	-0.06725	-0.07739	-0.0757	-0.06736	-0.06071
Z010E0127	-0.15163	-0.15861	-0.14813	-0.12539	-0.15988	-0.13679	-0.12394	-0.14683	-0.13546	-0.1323
Z010E0128	-0.00568	0.1523	0.01656	0.05256	0.02866	0.03259	0.01109	0.03903	0.03479	0.02295
Z010E0129	0.28	0.38322	0.2605	0.26758	0.27623	0.26522	0.24927	0.26895	0.2634	0.27098
Z010E0130	0.14903	0.14407	0.1276	0.14926	0.14839	0.13118	0.11732	0.12091	0.13257	0.12071
Z010E0131	0.00792	-0.00848	0.00777	0.02808	0.01544	0.01704	0.02146	0.03014	0.02047	0.02689
Z010E0132	0.02238	-0.05947	0.03871	0.00668	0.03393	0.02397	0.01355	0.03452	0.0245	0.01581
Z010E0133	-0.11791	-0.02134	-0.13104	-0.14073	-0.12635	-0.12682	-0.10787	-0.13148	-0.12663	-0.11966
Z010E0134	-0.02928	-0.00841	-0.04019	-0.01201	-0.03993	-0.02734	-0.01083	-0.02156	-0.0259	-0.03554
Z010E0135	-0.00676	0.00831	-0.00199	0.01058	0.01821	-0.00248	-0.01798	0.01484	-0.00104	-0.00814
Z010E0136	0.07075	-0.02874	0.04935	0.06361	0.06343	0.06457	0.08145	0.08297	0.06353	0.05647
Z010E0137	0.2759	0.26803	0.26287	0.26177	0.26771	0.27139	0.25017	0.27004	0.26821	0.27876
Z010E0138	0.09669	0.01807	0.1399	0.11206	0.10601	0.12513	0.11081	0.1355	0.12355	0.11752
Z010E0139	-0.05733	-0.15922	-0.06441	-0.03726	-0.0807	-0.05261	-0.03718	-0.07239	-0.05052	-0.06688
Z010E0141	0.03803	0.03974	0.03022	0.0257	0.03677	0.04155	0.02926	0.05144	0.04353	0.03752
Z010E0142	0.00756	-0.01179	-0.03832	-0.00899	-0.02523	-0.01952	-0.00272	-0.03081	-0.01654	-0.01475
Z010E0143	0.35401	0.43062	0.35433	0.3525	0.36986	0.36737	0.35644	0.37281	0.36428	0.37286
Z010E0144	-0.12802	0.0011	-0.09783	-0.08956	-0.11479	-0.11121	-0.12613	-0.11486	-0.10992	-0.12249
Z010E0145	-0.01642	-0.0528	-0.06895	-0.0741	-0.04912	-0.05543	-0.06552	-0.05406	-0.05539	-0.04663
Z010E0146	-0.03839	-0.04727	-0.07695	-0.05297	-0.04993	-0.06505	-0.04582	-0.06451	-0.06112	-0.07227
Z010E0147	-0.33138	-0.42475	-0.31559	-0.3015	-0.29958	-0.30819	-0.29288	-0.30162	-0.30728	-0.3073
Z010E0148	-0.15033	-0.04989	-0.16275	-0.15947	-0.1193	-0.1442	-0.129	-0.15066	-0.14039	-0.14832
Z010E0149	-0.16989	-0.10282	-0.19801	-0.19286	-0.21713	-0.18119	-0.1546	-0.21111	-0.17773	-0.19061
Z010E0150	-0.17615	-0.06484	-0.15342	-0.1491	-0.19041	-0.16756	-0.18956	-0.16056	-0.16554	-0.15713
Z010E0151	0.50014	0.53318	0.47609	0.49385	0.51926	0.49601	0.48469	0.49133	0.49551	0.49869
Z010E0152	-0.0421	-0.07082	-0.03212	-0.06034	-0.04439	-0.0455	-0.05778	-0.04735	-0.04711	-0.03804
Z010E0153	-0.14323	-0.04106	-0.16041	-0.14688	-0.14793	-0.13688	-0.1519	-0.13516	-0.13385	-0.14215
Z010E0154	-0.15121	-0.08989	-0.14195	-0.16543	-0.16678	-0.1559	-0.16526	-0.17865	-0.15187	-0.16121
Z010E0155	-0.07748	-0.12947	-0.05974	-0.09777	-0.09269	-0.08113	-0.08382	-0.07048	-0.08032	-0.067
Z010E0156	-0.03712	-0.07315	-0.02536	-0.05397	-0.03339	-0.04281	-0.06125	-0.05332	-0.04559	-0.03514
Z010E0157	-0.06996	-0.17984	-0.10747	-0.07677	-0.08712	-0.08716	-0.1047	-0.07203	-0.08952	-0.07959
Z010E0158	-0.07636	-0.0306	-0.08242	-0.11075	-0.11323	-0.1007	-0.07657	-0.11834	-0.09684	-0.10661
Z010E0159	0.22956	0.37892	0.23751	0.26217	0.22932	0.24622	0.22825	0.25577	0.24629	0.25009
Z010E0160	0.06622	0.03622	0.05264	0.03985	0.06366	0.05589	0.0686	0.0675	0.05454	0.06582
Z010E0162	-0.06146	-0.06406	-0.04106	-0.04435	-0.02314	-0.03032	-0.01073	-0.03904	-0.03108	-0.04382
Z010E0163	-0.22704	-0.11257	-0.18517	-0.20419	-0.18543	-0.20044	-0.2136	-0.20713	-0.19686	-0.19551
Z010E0166	0.00051	-0.11594	-0.0112	-0.01668	0.00354	0.00425	0.01574	0.01412	0.00481	0.01481
Z010E0167	-0.10569	-0.02775	-0.08923	-0.11198	-0.125	-0.10007	-0.07966	-0.10089	-0.09591	-0.10337
Z010E0169	-0.00125	-0.0473	-0.00577	0.01205	-0.00092	0.00237	0.01695	-0.00912	0.00426	0.00741
Z010E0170	0.31984	0.3743	0.36168	0.32381	0.37158	0.33997	0.33075	0.33484	0.33692	0.34745
Z010E0171	-0.13855	-0.06475	-0.14389	-0.11397	-0.11196	-0.13103	-0.1332	-0.14557	-0.13006	-0.13515
Z010E0172	0.09151	0.04422	0.09763	0.06937	0.06293	0.08288	0.07268	0.08228	0.07981	0.09072
Z010E0173	-0.14076	0.00278	-0.12255	-0.09725	-0.09622	-0.1096	-0.09776	-0.10463	-0.10721	-0.10201
Z010E0174	-0.12959	-0.03254	-0.14563	-0.12208	-0.14485	-0.13645	-0.14005	-0.12561	-0.13506	-0.12581
Z010E0175	0.19156	0.20062	0.21717	0.18615	0.22343	0.20214	0.2241	0.2144	0.20381	0.21171
Z010E0176	0.05467	-0.07802	0.08599	0.07351	0.06542	0.06415	0.07732	0.07329	0.06751	0.05861
Z010E0178	-0.13001	-0.10624	-0.11191	-0.12399	-0.10529	-0.12458	-0.13381	-0.1327	-0.1243	-0.12704
Z010E0179	-0.08929	0.00174	-0.10878	-0.11346	-0.10197	-0.10167	-0.11437	-0.11032	-0.10291	-0.09324
Z010E0180	0.58997	0.73807	0.60754	0.61764	0.61332	0.61398	0.61632	0.62433	0.61504	0.60382
Z010E0181	-0.15409	-0.1111	-0.11088	-0.13246	-0.12061	-0.12882	-0.12326	-0.12982	-0.12923	-0.12238
Z010E0182	-0.21911	-0.21714	-0.21816	-0.22778	-0.19206	-0.20957	-0.19184	-0.21447	-0.21048	-0.20903
Z010E0184	0.47106	0.57995	0.45377	0.45076	0.4683	0.4628	0.44866	0.46052	0.46241	0.46775
Z010E0185	0.17931	0.14626	0.15689	0.13542	0.14322	0.14635	0.13749	0.12211	0.14916	0.13812
Z010E0186	0.09422	0.06738	0.07795	0.0705	0.06906	0.07247	0.05967	0.05787	0.07517	0.07825
Z010E0187	0.08064	0.00891	0.07666	0.07603	0.05607	0.06206	0.05698	0.04465	0.06583	0.07151
Z010E0188	0.24962	0.35681	0.27588	0.24539	0.2504	0.25987	0.26002	0.27329	0.26078	0.26964
Z010E0189	0.08175	-0.04718	0.08141	0.08772	0.06478	0.07591	0.05863	0.06065	0.07484	0.08345
Z010E0190	-0.06147	-0.15029	-0.07376	-0.0433	-0.0767	-0.05811	-0.04791	-0.05636	-0.05757	-0.06827
Z010E0191	0.04615	-0.05183	0.06229	0.06908	0.01126	0.05363	0.06963	0.04693	0.05672	0.04756
Z010E0192	-0.20037	-0.17777	-0.16322	-0.20348	-0.20786	-0.18223	-0.17354	-0.17109	-0.18075	-0.17296
Z010E0193	0.114	0.07741	0.11538	0.13939	0.13054	0.12653	0.14119	0.11069	0.12389	0.12835
Z010E0194	-0.12214	-0.19055	-0.07712	-0.08487	-0.11394	-0.09755	-0.08268	-0.1043	-0.09948	-0.09527
Z010E0195	0.11563	-0.03147	0.1122	0.07881	0.09772	0.09233	0.08471	0.08857	0.09024	0.08531
Z010E0197	-0.0989	0.02303	-0.08532	-0.09156	-0.0778	-0.07318	-0.07199	-0.0668	-0.07009	-0.06334
Z010E0198	0.00353	-0.00875	0.02991	0.02816	-0.0096	0.01137	0.01716	0.01401	0.01228	0.01859
Z010E0200	-0.06663	-0.00832	-0.01991	-0.01543	-0.06385	-0.03272	-0.0463	-0.0284	-0.03123	-0.04299
Z011E0001	-0.12395	-0.03576	-0.05034	-0.07357	-0.05024	-0.06873	-0.05006	-0.06784	-0.08739	-0.05999
Z011E0002	0.0004	0.03362	0.009	0.00292	0.01345	0.00138	0.02369	-0.02035	-0.01505	-0.00745
Z011E0003	-0.06896	-0.04914	-0.09302	-0.06108	-0.0951	-0.06906	-0.04574	-0.02119	-0.09483	-0.07654
Z011E0005	-0.04225	-0.04311	-0.05623	-0.02469	-0.0658	-0.03469	-0.01351	-0.04996	-0.02702	-0.044
Z011E0006	0.10202	0.14668	0.14825	0.17748	0.16523	0.17026	0.19182	0.14164	0.16906	0.17722
Z011E0007	-0.10993	-0.06937	-0.05058	-0.05159	-0.04249	-0.05916	-0.09252	-0.06034	-0.04026	-0.0661
Z011E0008	-0.23234	-0.23506	-0.26869	-0.27194	-0.28328	-0.27687	-0.29296	-0.31414	-0.29633	-0.27283
Z011E0009	-0.00016	-0.02636	0.0127	-0.0129	0.01329	-0.0063	-0.04064	-0.08815	0.00881	-0.01249
Z011E0010	-0.04961	-0.057	-0.10112	-0.10976	-0.07146	-0.10412	-0.08284	-0.16003	-0.12858	-0.11553
Z011E0012	-0.17571	-0.16199	-0.1744	-0.16756	-0.1573	-0.17744	-0.15293	-0.27935	-0.20306	-0.18528
Z011E0013	0.12779	0.01768	0.0828	0.04589	0.07949	0.05611	0.0511	0.13574	0.08142	0.06791
Z011E0014	-0.16159	-0.15821	-0.12661	-0.14168	-0.1093	-0.1359	-0.11723	-0.13376	-0.16143	-0.1437
Z011E0015	0.12335	0.14144	0.11198	0.12349	0.09726	0.12849	0.14858	0.10553	0.10542	0.11802
Z011E0016	-0.03229	0.03108	-0.03262	-0.01073	-0.06148	-0.01743	-0.04889	-0.03746	-0.04216	-0.01323
Z011E0017	-0.00048	-0.10076	-0.0534	-0.068	-0.1011	-0.06485	-0.04998	-0.06939	-0.04206	-0.07453
Z011E0018	-0.1872	-0.30045	-0.26382	-0.25523	-0.27528	-0.24944	-0.22792	-0.25336	-0.27652	-0.25679
Z011E0019	-0.18347	-0.14194	-0.19621	-0.18703	-0.20705	-0.18142	-0.16536	-0.10893	-0.164	-0.17626
Z011E0020	-0.1103	-0.18749	-0.10878	-0.1254	-0.13044	-0.12851	-0.15225	-0.1412	-0.14175	-0.13528
Z011E0021	-0.02569	-0.04819	-0.08885	-0.07007	-0.08713	-0.06688	-0.0495	-0.06787	-0.04445	-0.06948
Z011E0022	-0.07643	-0.1365	-0.10794	-0.08129	-0.07215	-0.08768	-0.06176	-0.10719	-0.0525	-0.07858
Z011E0023	0.26783	0.30049	0.24843	0.25498	0.28283	0.25861	0.27939	0.22511	0.27979	0.26878
Z011E0024	0.40129	0.37931	0.35763	0.37134	0.34914	0.37596	0.3943	0.34702	0.39502	0.36894
Z011E0025	0.17671	0.14875	0.16819	0.13899	0.16286	0.14666	0.1719	0.19066	0.13139	0.14796
Z011E0026	0.02527	-0.08087	-0.01764	-0.01617	-0.05294	-0.01108	0.01002	-0.04617	-0.02705	-0.00184
Z011E0027	-0.07757	0.00057	-0.05655	-0.02302	-0.0013	-0.03285	-0.00834	-0.02364	-0.0094	-0.02428
Z011E0028	0.43268	0.37823	0.33878	0.3543	0.39329	0.35849	0.38103	0.36194	0.38427	0.35333
Z011E0029	0.04279	-0.05052	-0.01747	-0.01237	0.02008	-0.00314	-0.03327	0.00709	-0.02006	-0.0087
Z011E0030	-0.08378	-0.05934	-0.06933	-0.09821	-0.074	-0.09259	-0.07133	-0.09301	-0.06978	-0.08405
Z011E0031	-0.11764	-0.07596	-0.1183	-0.11798	-0.11815	-0.12675	-0.15608	-0.21448	-0.15121	-0.13455
Z011E0032	0.03858	0.01845	-0.04713	-0.02679	-0.03741	-0.02427	-0.01016	-0.03286	-0.00596	-0.01688
Z011E0033	0.12936	0.18211	0.1822	0.15192	0.17905	0.15899	0.12678	0.19463	0.1383	0.16793
Z011E0034	0.15782	0.07172	0.12104	0.10224	0.11005	0.10029	0.07562	0.07956	0.08232	0.10832
Z011E0035	-0.16205	-0.12334	-0.12646	-0.11461	-0.08319	-0.10901	-0.08887	-0.09788	-0.13961	-0.11562
Z011E0036	-0.33699	-0.2321	-0.29689	-0.28222	-0.23615	-0.27598	-0.25978	-0.20207	-0.25487	-0.26672
Z011E0037	0.22182	0.21857	0.1759	0.19362	0.16196	0.19425	0.20934	0.20192	0.21289	0.18812
Z011E0038	-0.15471	-0.13913	-0.20024	-0.17297	-0.17199	-0.18119	-0.15293	-0.20271	-0.20171	-0.18808
Z011E0039	-0.02483	-0.05325	0.00235	-0.00183	0.02237	0.00797	-0.02408	0.01596	0.03971	0.01851
Z011E0041	-0.11284	-0.13361	-0.14725	-0.15044	-0.12838	-0.14666	-0.12218	-0.21925	-0.16666	-0.15311
Z011E0043	0.07429	0.08535	0.10419	0.11201	0.13467	0.11732	0.13935	0.14067	0.09315	0.11102
Z011E0044	0.12615	0.11623	0.14723	0.13895	0.14873	0.13041	0.15565	0.14098	0.12991	0.13906
Z011E0045	0.36016	0.37664	0.36879	0.3449	0.37835	0.3504	0.31641	0.36464	0.37159	0.34549
Z011E0046	-0.10586	-0.15207	-0.08482	-0.11448	-0.1581	-0.11046	-0.09348	-0.12319	-0.09327	-0.11753
Z011E0047	-0.23084	-0.21756	-0.17066	-0.17144	-0.21145	-0.1793	-0.21442	-0.19136	-0.16458	-0.18799
Z011E0049	-0.1101	-0.116	-0.08019	-0.09206	-0.08494	-0.09702	-0.06755	-0.12484	-0.12646	-0.10582
Z011E0050	0.179	0.2815	0.25891	0.23838	0.21393	0.24262	0.19805	0.30979	0.25569	0.23787
Z011E0051	-0.17329	-0.15473	-0.19875	-0.19159	-0.22099	-0.18995	-0.23405	-0.17587	-0.16474	-0.17909
Z011E0052	0.19916	0.2341	0.17807	0.20001	0.20109	0.1941	0.16587	0.18599	0.18016	0.20307
Z011E0053	0.08692	0.13412	0.06014	0.0937	0.11191	0.0866	0.11105	0.14177	0.10555	0.07978
Z011E0054	0.01764	0.08665	0.03313	0.03396	0.06066	0.02442	0.04771	0.01951	0.03824	0.03252
Z011E0055	-0.22165	-0.19371	-0.16504	-0.16829	-0.15609	-0.17398	-0.14751	-0.1918	-0.1437	-0.16948
Z011E0056	-0.02641	-0.07448	-0.01307	-0.04987	-0.02609	-0.04067	-0.07118	-0.00891	-0.06017	-0.03246
Z011E0057	0.15162	0.16896	0.19603	0.21459	0.17087	0.2108	0.18068	0.27337	0.18267	0.20224
Z011E0058	-0.1574	-0.16518	-0.16355	-0.15744	-0.12248	-0.14907	-0.12581	-0.11072	-0.17813	-0.15711
Z011E0059	-0.10106	-0.15566	-0.10119	-0.12543	-0.10253	-0.1207	-0.10144	-0.09662	-0.1359	-0.10963
Z011E0061	0.12857	0.1101	0.12973	0.14785	0.1694	0.14608	0.12169	0.15961	0.12391	0.13905
Z011E0062	-0.06924	-0.10487	-0.05065	-0.08216	-0.0936	-0.07971	-0.06074	-0.05783	-0.08893	-0.08265
Z011E0063	-0.08569	-0.01285	-0.08193	-0.06089	-0.05939	-0.06709	-0.09397	-0.08325	-0.09122	-0.07455
Z011E0064	0.04349	0.0884	0.10014	0.07862	0.06128	0.08279	0.0982	0.0641	0.10113	0.0913
Z011E0065	-0.09149	-0.0207	-0.05937	-0.07456	-0.05688	-0.07749	-0.10455	-0.0053	-0.10423	-0.07083
Z011E0067	-0.1416	-0.18843	-0.11932	-0.13473	-0.12308	-0.14056	-0.11201	-0.07074	-0.11763	-0.14485
Z011E0068	0.08332	0.09046	0.10603	0.13386	0.12382	0.12488	0.14956	0.12149	0.1365	0.11918
Z011E0069	0.21543	0.13786	0.16883	0.15868	0.18293	0.15335	0.18247	0.20619	0.17494	0.14965
Z011E0070	-0.02506	-0.09313	-0.09216	-0.07151	-0.10943	-0.0727	-0.10855	-0.08165	-0.09596	-0.08066
Z011E0071	-0.19735	-0.11922	-0.16855	-0.15616	-0.13819	-0.14951	-0.18614	-0.13858	-0.17385	-0.14183
Z011E0072	-0.00319	0.06392	0.04549	0.04467	-0.00977	0.03119	0.0513	-0.04807	0.04639	0.03795
Z011E0073	-0.12381	-0.1715	-0.13169	-0.13613	-0.14173	-0.14384	-0.17418	-0.22382	-0.11595	-0.14347
Z011E0074	-0.15613	-0.13253	-0.12795	-0.11478	-0.09231	-0.1109	-0.09283	-0.09205	-0.09131	-0.11708
Z011E0076	0.10301	0.08619	0.07478	0.10439	0.11563	0.09843	0.06857	0.09394	0.09656	0.09199
Z011E0077	0.10533	0.15284	0.16117	0.12935	0.15597	0.13655	0.13257	0.18166	0.11647	0.14567
Z011E0078	-0.04546	0.00113	-0.0522	-0.04715	-0.02473	-0.0406	-0.07499	-0.04829	-0.01862	-0.04624
Z011E0079	-0.0443	-0.01552	-0.06565	-0.06114	-0.0277	-0.0561	-0.03216	-0.02928	-0.08046	-0.04717
Z011E0080	0.08241	0.16309	0.14015	0.14116	0.10849	0.13111	0.15279	0.12672	0.09977	0.13655
Z011E0081	-0.08032	-0.12518	-0.09867	-0.08198	-0.06027	-0.08266	-0.10648	-0.10678	-0.05687	-0.07711
Z011E0082	-0.08802	-0.1123	-0.08699	-0.06759	-0.03978	-0.07026	-0.04026	-0.005	-0.08933	-0.06212
Z011E0083	0.06508	0.07355	0.03548	0.05782	0.08808	0.05787	0.08385	0.02768	0.03771	0.05224
Z011E0084	0.02454	0.02117	-0.03755	-0.0067	-0.05928	-0.01756	0.005	-0.05341	-0.04066	-0.02516
Z011E0085	-0.07152	-0.0667	-0.05394	-0.08298	-0.0997	-0.07731	-0.05721	-0.09604	-0.10479	-0.06919
Z011E0086	0.02201	0.11741	0.05074	0.07039	0.03566	0.07183	0.08662	0.04062	0.04351	0.06785
Z011E0087	-0.06693	-0.13508	-0.08859	-0.10906	-0.14395	-0.10659	-0.08915	-0.09593	-0.08614	-0.11312
Z011E0088	0.04625	0.14178	0.11495	0.11099	0.06163	0.10063	0.06493	0.11174	0.07517	0.1078
Z011E0089	-0.24855	-0.28009	-0.23789	-0.23636	-0.2181	-0.23909	-0.26584	-0.17602	-0.21504	-0.24487
Z011E0090	-0.06962	-0.0138	-0.03004	-0.03022	-0.02079	-0.03948	-0.01235	-0.11632	-0.01713	-0.0346
Z011E0091	-0.03435	-0.03296	0.0057	0.01273	-0.02905	0.00518	-0.02788	0.00569	0.0188	0.00603
Z011E0092	-0.05325	-0.10782	-0.06685	-0.05388	-0.07686	-0.05839	-0.085	-0.07348	-0.0332	-0.05739
Z011E0093	0.17978	0.14169	0.12929	0.11596	0.06368	0.10709	0.07704	0.11742	0.08324	0.1156
Z011E0094	-0.04674	0.0666	0.01966	0.02627	-0.00156	0.01399	-0.02299	-0.07605	0.03152	0.00591
Z011E0095	-0.09413	-0.17181	-0.15251	-0.1344	-0.1094	-0.13784	-0.16262	-0.13538	-0.11522	-0.12869
Z011E0096	-0.16958	-0.12741	-0.1599	-0.18251	-0.14857	-0.17778	-0.15527	-0.2533	-0.20822	-0.17082
Z011E0097	0.00834	-0.09448	-0.04044	-0.03636	-0.06726	-0.03223	-0.01307	-0.01083	-0.02857	-0.02211
Z011E0098	0.08493	0.07203	0.09168	0.09763	0.05957	0.10458	0.06636	0.08589	0.08409	0.09531
Z011E0099	-0.21111	-0.13436	-0.1865	-0.15642	-0.20509	-0.16704	-0.2011	-0.16289	-0.15204	-0.17449
Z011E0100	-0.07073	-0.05278	-0.06111	-0.06974	-0.05641	-0.07625	-0.04599	-0.1023	-0.05895	-0.08453
Z011E0101	-0.05722	-0.05808	-0.10611	-0.07173	-0.08917	-0.08254	-0.05764	-0.08351	-0.06189	-0.08956
Z011E0102	-0.18825	-0.29149	-0.26737	-0.24541	-0.27815	-0.25079	-0.27994	-0.26036	-0.27192	-0.24297
Z011E0103	0.10015	0.15044	0.12034	0.11335	0.07318	0.10476	0.1263	0.11943	0.1163	0.11043
Z011E0104	0.20102	0.25632	0.22129	0.21418	0.198	0.20895	0.17793	0.1829	0.22824	0.21252
Z011E0105	0.17507	0.16495	0.1729	0.20139	0.22711	0.19845	0.17128	0.19691	0.1816	0.20397
Z011E0106	-0.21132	-0.25871	-0.30307	-0.28075	-0.26398	-0.28806	-0.25575	-0.27737	-0.30721	-0.27956
Z011E0107	0.31192	0.24424	0.23641	0.26845	0.27858	0.26053	0.25794	0.2533	0.28691	0.2539
Z011E0108	0.10088	0.05672	0.12728	0.10989	0.06905	0.10618	0.07728	0.07838	0.08307	0.11256
Z011E0109	-0.04591	-0.10487	-0.07153	-0.06345	-0.0726	-0.05855	-0.04085	-0.05709	-0.04159	-0.04967
Z011E0110	0.15961	0.16464	0.17929	0.20322	0.22658	0.19785	0.19764	0.2049	0.21765	0.20633
Z011E0111	0.22569	0.21818	0.21175	0.24005	0.20375	0.23337	0.2554	0.2554	0.2483	0.23634
Z011E0112	-0.04279	-0.01703	-0.0213	-0.04364	-0.01112	-0.03986	-0.06743	-0.05778	-0.06054	-0.03239
Z011E0113	0.02492	0.04199	-0.00673	0.00143	0.03499	0.0094	-0.02633	-0.0021	0.03634	0.01981
Z011E0115	-0.1335	-0.06714	-0.1426	-0.11497	-0.12415	-0.11992	-0.1509	-0.15118	-0.10095	-0.1163
Z011E0116	0.00361	0.0309	0.05114	0.05409	0.029	0.05774	0.07175	-0.02991	0.03116	0.0615
Z011E0117	-0.39147	-0.28587	-0.35307	-0.33098	-0.29796	-0.32628	-0.30976	-0.3492	-0.30435	-0.33494
Z011E0118	0.35686	0.33181	0.33803	0.36594	0.38151	0.36066	0.38678	0.3322	0.34479	0.36875
Z011E0120	-0.10341	0.00376	-0.06885	-0.0506	-0.02328	-0.04557	-0.08296	-0.1151	-0.06265	-0.04
Z011E0121	0.12774	0.1206	0.11816	0.09656	0.10933	0.10342	0.06776	0.11257	0.08332	0.11225
Z011E0122	0.04665	0.11327	0.06204	0.07804	0.12139	0.08262	0.10354	0.0898	0.09606	0.07649
Z011E0123	-0.14575	-0.03948	-0.07783	-0.09753	-0.09793	-0.09293	-0.13165	-0.08182	-0.12717	-0.10033
Z011E0124	0.16664	0.24757	0.17716	0.19005	0.21564	0.19318	0.21368	0.21238	0.16452	0.18648
Z011E0125	0.57734	0.52079	0.55477	0.53027	0.56829	0.53872	0.50664	0.48076	0.56179	0.53293
Z011E0126	-0.19238	-0.09079	-0.16883	-0.12832	-0.10762	-0.13758	-0.11474	-0.13453	-0.11311	-0.13315
Z011E0127	-0.26493	-0.2881	-0.23168	-0.24276	-0.22952	-0.24833	-0.277	-0.2348	-0.221	-0.23959
Z011E0128	-0.00345	-0.0475	-0.0845	-0.06968	-0.05535	-0.0738	-0.09652	-0.02639	-0.08921	-0.06413
Z011E0129	-0.12921	-0.12993	-0.08167	-0.0868	-0.0679	-0.09316	-0.06575	-0.09116	-0.0768	-0.09384
Z011E0131	0.08585	0.10562	0.10354	0.08936	0.09401	0.08264	0.11491	0.06767	0.05723	0.07523
Z011E0132	0.22803	0.10363	0.15071	0.15986	0.16566	0.15833	0.13747	0.14838	0.1488	0.16709
Z011E0133	-0.00996	-0.07908	-0.00174	-0.02059	-0.01344	-0.02503	0.0064	-0.03492	0.0016	-0.01756
Z011E0134	0.23973	0.26982	0.2294	0.24793	0.22548	0.25215	0.21012	0.24668	0.26846	0.24234
Z011E0135	-0.14195	-0.15695	-0.19008	-0.17313	-0.18867	-0.16943	-0.2092	-0.25895	-0.14564	-0.16019
Z011E0137	-0.04453	-0.04959	-0.04341	-0.04991	-0.10126	-0.05626	-0.08755	-0.07786	-0.06932	-0.05114
Z011E0138	0.4686	0.46216	0.4174	0.4175	0.42805	0.40804	0.43673	0.30832	0.37745	0.39996
Z011E0139	-0.16352	-0.22609	-0.20863	-0.23486	-0.26838	-0.2278	-0.26216	-0.24943	-0.24444	-0.23646
Z011E0140	0.19849	0.05074	0.11044	0.10943	0.08784	0.11811	0.11246	0.09544	0.14284	0.12341
Z011E0142	0.08698	0.14453	0.11889	0.0967	0.07628	0.10247	0.06064	0.16285	0.11567	0.0955
Z011E0143	0.0391	-0.06057	-0.02417	-0.01513	0.01576	-0.00797	-0.03979	-0.0918	-0.00126	-0.01225
Z011E0144	-0.16599	-0.1791	-0.11029	-0.1359	-0.11519	-0.12951	-0.10863	-0.10926	-0.15083	-0.12112
Z011E0145	0.15211	0.2511	0.2145	0.19838	0.2215	0.2023	0.16299	0.2204	0.22185	0.19564
Z011E0146	-0.10464	-0.09878	-0.15543	-0.13991	-0.16152	-0.13425	-0.11766	-0.07717	-0.13969	-0.14389
Z011E0147	0.22186	0.161	0.16709	0.13706	0.1767	0.1481	0.11816	0.21613	0.17157	0.14192
Z011E0148	-0.02933	-0.02637	-0.03405	-0.05829	-0.03903	-0.05037	-0.08597	-0.05225	-0.01747	-0.04297
Z011E0149	0.22032	0.14257	0.22223	0.20483	0.20252	0.20079	0.20447	0.234	0.1853	0.19536
Z011E0150	-0.16384	-0.1413	-0.16666	-0.1556	-0.12911	-0.14768	-0.18347	-0.1654	-0.1202	-0.15605
Z011E0151	-0.15756	-0.17401	-0.17609	-0.18447	-0.17293	-0.19089	-0.16139	-0.12408	-0.20876	-0.19662
Z011E0152	-0.17565	-0.09556	-0.14675	-0.13015	-0.16281	-0.12621	-0.11222	-0.13767	-0.10331	-0.12325
Z011E0153	0.08653	-0.00402	0.04862	0.02657	0.03985	0.02363	-0.00377	0.09532	0.04767	0.03624
Z011E0155	0.10058	0.11459	0.16521	0.15887	0.16543	0.15185	0.15141	0.16088	0.12996	0.14465
Z011E0156	-0.05855	-0.09485	-0.06932	-0.06704	-0.09021	-0.06087	-0.04371	-0.05626	-0.04434	-0.05266
Z011E0157	-0.04183	-0.08538	-0.01842	-0.04107	-0.06362	-0.03622	-0.01797	-0.0351	-0.02506	-0.04477
Z011E0158	0.079	-0.03982	-0.01286	-0.00529	0.02211	0.00053	0.02415	0.01154	0.02568	-0.00476
Z011E0159	-0.1752	-0.21383	-0.15468	-0.18712	-0.16782	-0.1777	-0.15322	-0.17814	-0.19473	-0.17315
Z011E0160	-0.26462	-0.24562	-0.18782	-0.19738	-0.21524	-0.20029	-0.22989	-0.13639	-0.2209	-0.21043
Z011E0162	-0.12722	-0.13311	-0.08652	-0.09141	-0.06868	-0.0807	-0.11136	0.01302	-0.09824	-0.0856
Z011E0163	0.14052	0.22122	0.18559	0.20517	0.21484	0.19812	0.16824	0.17854	0.22367	0.19245
Z011E0164	-0.01626	-0.02775	0.03149	0.01626	0.05218	0.02157	0.04186	-0.06667	0.04081	0.01401
Z011E0165	-0.24167	-0.21615	-0.2296	-0.25464	-0.23816	-0.24697	-0.27049	-0.16561	-0.26278	-0.23739
Z011E0166	0.19534	0.30614	0.22761	0.2604	0.22331	0.25086	0.27064	0.30057	0.21678	0.24249
Z011E0167	-0.02798	0.02473	-0.03194	-0.02197	-0.04625	-0.01906	-0.00354	0.02677	-0.04443	-0.01155
Z011E0168	0.14314	0.17293	0.11069	0.12766	0.15937	0.13106	0.1495	0.14923	0.11475	0.14055
Z011E0169	-0.17876	-0.12019	-0.12974	-0.15215	-0.12056	-0.14611	-0.18064	-0.12836	-0.1286	-0.15206
Z011E0170	0.25544	0.26867	0.30365	0.28492	0.26535	0.28796	0.3026	0.29882	0.30679	0.29556
Z011E0171	0.03917	0.02086	0.01843	0.04024	0.04813	0.03296	0.00386	0.03729	0.00603	0.03138
Z011E0172	-0.01669	-0.00708	0.03534	0.02715	0.02791	0.0203	0.04509	0.09225	0.00069	0.01456
Z011E0173	0.06963	0.07138	0.03837	0.03304	0.04898	0.02615	0.05247	0.08235	0.04274	0.02032
Z011E0174	-0.16046	-0.18078	-0.10215	-0.12448	-0.09997	-0.11697	-0.09575	-0.12899	-0.08827	-0.12519
Z011E0175	0.02838	-0.03842	0.03345	0.00263	0.02506	0.00931	0.03609	-0.01488	-0.01492	0.00188
Z011E0176	0.21813	0.25597	0.22738	0.22269	0.21723	0.21696	0.1886	0.1984	0.19977	0.20751
Z011E0177	0.04201	-0.02514	0.01428	0.01736	-0.00324	0.02291	0.04522	-0.05764	-0.00604	0.02975
Z011E0178	-0.08141	-0.14251	-0.09044	-0.11357	-0.14232	-0.10757	-0.14857	-0.09896	-0.08654	-0.09971
Z011E0181	0.01938	-0.02927	-0.00914	0.01451	-0.01748	0.00687	0.03209	0.00135	0.02059	0.01307
Z011E0182	-0.23057	-0.2689	-0.31661	-0.28695	-0.29479	-0.29043	-0.31675	-0.33531	-0.26699	-0.30219
Z011E0183	0.25194	0.23636	0.18621	0.19231	0.21025	0.19484	0.16605	0.28015	0.17968	0.20509
Z011E0184	0.0295	0.02769	0.06299	0.07224	0.0413	0.07607	0.06526	0.08963	0.05184	0.06989
Z011E0185	0.07172	0.05043	-0.00447	0.01326	0.04282	0.01865	0.03884	-0.00715	0.0478	0.01069
Z011E0186	0.05737	-0.01324	0.03163	0.04966	0.05976	0.04611	0.07622	0.02576	0.03954	0.0508
Z011E0187	-0.37109	-0.29425	-0.34332	-0.31641	-0.31415	-0.31583	-0.32188	-0.34986	-0.29651	-0.32702
Z011E0188	-0.07353	-0.12268	-0.11208	-0.11855	-0.16983	-0.12625	-0.10112	-0.16661	-0.15568	-0.13614
Z011E0189	0.01877	0.0637	0.06034	0.04101	0.02462	0.04441	0.06065	0.05455	0.05696	0.05107
Z011E0190	-0.18752	-0.19443	-0.16437	-0.146	-0.14003	-0.14992	-0.17544	-0.16747	-0.16619	-0.15632
Z011E0191	0.15432	0.1266	0.14489	0.15743	0.16718	0.15427	0.18049	0.14626	0.17913	0.16367
Z011E0192	0.1175	0.04444	0.10704	0.07356	0.09473	0.0819	0.10792	0.08623	0.07012	0.09124
Z011E0194	-0.10085	-0.0675	-0.11007	-0.09734	-0.0988	-0.09104	-0.12523	-0.07605	-0.11235	-0.1006
Z011E0195	0.45001	0.42101	0.51471	0.48435	0.44949	0.49037	0.50886	0.48695	0.4728	0.49775
Z011E0196	-0.14912	-0.07912	-0.09504	-0.10466	-0.13664	-0.10827	-0.08751	-0.10841	-0.14526	-0.11751
Z011E0198	-0.16603	-0.11175	-0.10646	-0.12352	-0.14436	-0.12002	-0.10482	-0.14791	-0.10526	-0.12726
Z011E0199	-0.03651	-0.03408	-0.04098	-0.02093	-0.0494	-0.02681	-0.00122	0.03165	-0.05393	-0.01952
Z011E0200	-0.04402	0.06008	-0.00195	0.01356	0.04794	0.01989	0.03875	0.00874	0.00106	0.02579
Z012E0001	-0.21205	-0.08919	-0.12707	-0.12605	-0.14388	-0.13305	-0.14256	-0.13771	-0.12818	-0.12251
Z012E0002	-0.05322	-0.08521	-0.11224	-0.05855	-0.10834	-0.07356	-0.08637	-0.09267	-0.06974	-0.06022
Z012E0003	0.16579	0.13674	0.13687	0.1297	0.12578	0.12037	0.11276	0.10794	0.12324	0.12672
Z012E0004	0.03428	-0.02414	-0.00333	0.04185	0.0063	0.02116	0.00797	0.03182	0.02046	-0.0008
Z012E0005	-0.06812	-0.05298	-0.03985	-0.05139	-0.09663	-0.05916	-0.0709	-0.06978	-0.05772	-0.07619
Z012E0006	-0.07504	-0.06147	-0.10257	-0.06055	-0.05883	-0.07248	-0.06501	-0.08293	-0.06916	-0.10217
Z012E0007	0.01736	-0.0722	-0.00068	-0.04762	-0.01814	-0.02805	-0.0145	-0.02074	-0.02694	-0.06245
Z012E0008	-0.0417	-0.11673	-0.07681	-0.07456	-0.09142	-0.05485	-0.04359	-0.05668	-0.05247	-0.06253
Z012E0009	-0.03712	0.01852	-0.06286	-0.01037	-0.04499	-0.02923	-0.0404	-0.03041	-0.02574	-0.06014
Z012E0010	-0.14877	-0.14882	-0.10152	-0.13415	-0.12157	-0.13259	-0.12132	-0.12721	-0.13225	-0.16151
Z012E0011	0.24538	0.22186	0.15103	0.18083	0.23963	0.18003	0.16601	0.19436	0.17859	0.15759
Z012E0012	-0.05048	0.01296	-0.00615	-0.02006	-0.03177	-0.00232	0.01036	-0.00427	0.00055	0.01462
Z012E0013	0.43732	0.43119	0.43728	0.39052	0.44923	0.41403	0.42574	0.40326	0.41587	0.42822
Z012E0014	0.00018	-0.00436	-0.05764	-0.03531	-0.03156	-0.0328	-0.04666	-0.04249	-0.03309	-0.00133
Z012E0015	-0.0618	-0.14981	-0.14389	-0.09791	-0.11023	-0.11239	-0.12272	-0.12066	-0.11076	-0.10295
Z012E0016	-0.0237	-0.11394	-0.10039	-0.08901	-0.10385	-0.07283	-0.08424	-0.0923	-0.07282	-0.09596
Z012E0017	-0.22749	-0.19055	-0.26316	-0.25246	-0.26857	-0.2377	-0.24778	-0.24999	-0.23721	-0.21559
Z012E0018	-0.09151	-0.06404	-0.10684	-0.07044	-0.06789	-0.07909	-0.07323	-0.08565	-0.0793	-0.09099
Z012E0019	0.00319	0.08201	0.06215	0.06949	0.03965	0.0722	0.06379	0.07657	0.07359	0.09115
Z012E0020	-0.04352	-0.06008	-0.08298	-0.04165	-0.05301	-0.05382	-0.04661	-0.0596	-0.05238	-0.05508
Z012E0021	-0.12514	-0.01401	-0.08859	-0.04941	-0.04541	-0.06122	-0.0559	-0.0717	-0.06083	-0.03232
Z012E0022	0.00092	-0.03428	-0.00589	0.01841	0.01171	0.00888	0.01203	0.00685	0.00659	-0.00361
Z012E0023	-0.1513	-0.18461	-0.16531	-0.1609	-0.17307	-0.17763	-0.1905	-0.20764	-0.17325	-0.19013
Z012E0024	-0.11935	-0.1024	-0.04521	-0.06038	-0.11157	-0.07628	-0.08693	-0.06296	-0.07627	-0.05412
Z012E0025	-0.02547	-0.04076	-0.01149	0.02201	0.02274	0.0149	0.02042	0.03945	0.01331	-0.00552
Z012E0026	-0.08673	-0.16012	-0.14277	-0.13363	-0.12137	-0.12115	-0.10949	-0.12132	-0.11856	-0.10726
Z012E0027	-0.03461	-0.05415	-0.02585	0.00986	0.00001	-0.00048	0.00702	-0.01177	-0.00231	-0.02443
Z012E0028	0.0059	0.12247	0.0523	0.09319	0.05384	0.08323	0.08961	0.09316	0.08592	0.06994
Z012E0029	0.05713	0.10284	0.02489	0.04903	0.0581	0.05223	0.05618	0.04432	0.05271	0.03994
Z012E0030	-0.0762	-0.02194	-0.00792	-0.01669	-0.03932	-0.02928	-0.03831	-0.02359	-0.02819	-0.05503
Z012E0031	0.1179	0.22632	0.18188	0.18019	0.17875	0.1812	0.18957	0.15679	0.18257	0.18659
Z012E0032	0.10571	0.13472	0.09393	0.12615	0.07403	0.11437	0.12326	0.09755	0.11386	0.10738
Z012E0033	-0.15794	-0.14255	-0.11034	-0.0756	-0.13171	-0.08552	-0.10083	-0.08728	-0.08912	-0.04932
Z012E0034	-0.1247	-0.0987	-0.13369	-0.16693	-0.14867	-0.1573	-0.16482	-0.16527	-0.1544	-0.14466
Z012E0035	0.06345	-0.0359	-0.0023	0.00064	-0.0184	0.01347	0.0266	0.01634	0.01523	-0.01551
Z012E0036	-0.18255	-0.22126	-0.17749	-0.18894	-0.22087	-0.20652	-0.19594	-0.21559	-0.20279	-0.23581
[truncated: 2,551 more rows]
