# Supplementary material for: Association Mapping across Numerous Traits Reveals Patterns of Functional Variation in Maize
Source: PLoS Genet. 2014 Dec 4;10(12):e1004845. doi: 10.1371/journal.pgen.1004845 (PMC4256217; doi:10.1371/journal.pgen.1004845)
Supplement: Dataset S2 — Chromosome-specific residuals. Existing best linear unbiased predictors (BLUPs) for each inbred line were used to fit a joint-linkage model across all chromosomes. The hits from this model were then used to create chromosome-specific residual values by accounting for all markers except those on the chromosome in question. (See Methods for details.) These residuals are the phenotypic input for the NAM-GWAS analysis. (ZIP) [file pgen.1004845.s007.zip › Supplemental File 1 - Residuals/Sucrose.txt]

Sample	Chr1	Chr2	Chr3	Chr4	Chr5	Chr6	Chr7	Chr8	Chr9	Chr10
Z001E0001	0.55991	0.41299	0.41299	0.41299	0.51587	0.46077	0.38256	0.31721	0.41299	0.41299
Z001E0002	-0.34699	-0.45528	-0.45528	-0.45528	-0.59002	-0.39156	-0.48235	-0.31556	-0.45528	-0.45528
Z001E0003	0.39454	0.3612	0.3612	0.3612	0.43147	0.39519	0.33001	0.2594	0.3612	0.3612
Z001E0004	-0.32579	-0.24575	-0.24575	-0.24575	-0.20099	-0.22626	-0.275	-0.35016	-0.24575	-0.24575
Z001E0005	-1.51149	-1.31388	-1.31388	-1.31388	-1.41811	-1.3406	-1.29115	-1.14185	-1.31388	-1.31388
Z001E0006	0.81372	0.73941	0.73941	0.73941	0.91926	0.71359	0.76039	0.90429	0.73941	0.73941
Z001E0007	-0.41623	-0.2912	-0.2912	-0.2912	-0.47291	-0.24427	-0.32009	-0.38008	-0.2912	-0.2912
Z001E0008	-0.31047	-0.39906	-0.39906	-0.39906	-0.25736	-0.43469	-0.41162	-0.26483	-0.39906	-0.39906
Z001E0009	-0.07303	0.13042	0.13042	0.13042	0.05495	0.11347	0.15686	0.09099	0.13042	0.13042
Z001E0010	0.3708	0.24265	0.24265	0.24265	0.34301	0.2378	0.20693	0.35785	0.24265	0.24265
Z001E0011	-0.2556	-0.10852	-0.10852	-0.10852	-0.25535	-0.04466	-0.09563	-0.16219	-0.10852	-0.10852
Z001E0012	-0.5991	-0.48283	-0.48283	-0.48283	-0.39722	-0.50038	-0.48547	-0.45577	-0.48283	-0.48283
Z001E0013	0.68079	0.61237	0.61237	0.61237	0.81918	0.59649	0.63639	0.56493	0.61237	0.61237
Z001E0014	-0.45129	-0.42819	-0.42819	-0.42819	-0.49064	-0.434	-0.42016	-0.36935	-0.42819	-0.42819
Z001E0015	0.06624	0.16999	0.16999	0.16999	0.22727	0.20281	0.19074	0.32146	0.16999	0.16999
Z001E0016	-0.2065	-0.18832	-0.18832	-0.18832	-0.17165	-0.11934	-0.15862	-0.22909	-0.18832	-0.18832
Z001E0017	-0.23709	-0.16329	-0.16329	-0.16329	-0.13397	-0.15488	-0.19117	-0.04981	-0.16329	-0.16329
Z001E0018	0.10402	0.27225	0.27225	0.27225	0.12042	0.22307	0.23885	0.39682	0.27225	0.27225
Z001E0019	0.1029	0.05456	0.05456	0.05456	0.01848	0.10803	0.08426	0.02788	0.05456	0.05456
Z001E0020	0.06043	0.03681	0.03681	0.03681	0.02372	0.04772	0.06369	0.00807	0.03681	0.03681
Z001E0021	-0.56796	-0.49321	-0.49321	-0.49321	-0.49661	-0.48156	-0.53358	-0.39551	-0.49321	-0.49321
Z001E0022	-0.085	-0.20256	-0.20256	-0.20256	-0.05156	-0.13236	-0.17667	-0.25062	-0.20256	-0.20256
Z001E0023	-0.88883	-0.84378	-0.84378	-0.84378	-0.66567	-0.87384	-0.81903	-0.89536	-0.84378	-0.84378
Z001E0024	-0.20459	-0.30264	-0.30264	-0.30264	-0.27724	-0.22381	-0.27766	-0.23623	-0.30264	-0.30264
Z001E0025	-0.41209	-0.27496	-0.27496	-0.27496	-0.43667	-0.25015	-0.30201	-0.36077	-0.27496	-0.27496
Z001E0028	-0.70725	-0.78154	-0.78154	-0.78154	-0.60287	-0.80724	-0.76101	-0.61722	-0.78154	-0.78154
Z001E0029	0.18836	0.26868	0.26868	0.26868	0.30358	0.28914	0.23567	0.15952	0.26868	0.26868
Z001E0030	0.38018	0.31177	0.31177	0.31177	0.51837	0.29591	0.33571	0.26423	0.31177	0.31177
Z001E0031	-0.36842	-0.23906	-0.23906	-0.23906	-0.14503	-0.30499	-0.27267	-0.346	-0.23906	-0.23906
Z001E0032	-0.15941	-0.21321	-0.21321	-0.21321	-0.29115	-0.16822	-0.19224	-0.03475	-0.21321	-0.21321
Z001E0033	0.41103	0.33241	0.33241	0.33241	0.23498	0.41961	0.35754	0.51463	0.33241	0.33241
Z001E0036	0.20625	0.19164	0.19164	0.19164	0.2608	0.17286	0.15569	0.30148	0.19164	0.19164
Z001E0037	0.48443	0.5223	0.5223	0.5223	0.40697	0.60056	0.54865	0.59292	0.5223	0.5223
Z001E0038	0.26186	0.18825	0.18825	0.18825	0.21063	0.16015	0.16407	0.32119	0.18825	0.18825
Z001E0040	-0.04211	-0.1207	-0.1207	-0.1207	-0.21908	-0.03341	-0.09594	0.06106	-0.1207	-0.1207
Z001E0041	0.03026	0.1351	0.1351	0.1351	0.19971	0.11235	0.10184	0.02711	0.1351	0.1351
Z001E0043	-0.183	-0.12837	-0.12837	-0.12837	-0.24678	-0.16384	-0.1607	0.00262	-0.12837	-0.12837
Z001E0044	-0.0091	-0.06211	-0.06211	-0.06211	-0.12258	-0.07368	-0.09126	-0.1382	-0.06211	-0.06211
Z001E0045	0.13458	0.33219	0.33219	0.33219	0.22808	0.30545	0.35496	0.50428	0.33219	0.33219
Z001E0046	0.75644	0.61843	0.61843	0.61843	0.71396	0.66792	0.61143	0.7567	0.61843	0.61843
Z001E0047	0.10056	0.0054	0.0054	0.0054	0.04665	0.08897	0.0328	-0.03321	0.0054	0.0054
Z001E0048	0.04086	-0.10596	-0.10596	-0.10596	-0.00638	-0.05785	-0.13765	-0.20332	-0.10596	-0.10596
Z001E0049	-0.09578	-0.19362	-0.19362	-0.19362	-0.03312	-0.23208	-0.22523	-0.2879	-0.19362	-0.19362
Z001E0050	-0.3492	-0.23007	-0.23007	-0.23007	-0.43919	-0.19304	-0.26216	-0.10683	-0.23007	-0.23007
Z001E0051	-0.31934	-0.16067	-0.16067	-0.16067	-0.01656	-0.20439	-0.13722	-0.21896	-0.16067	-0.16067
Z001E0052	-0.17716	-0.3097	-0.3097	-0.3097	-0.17233	-0.25174	-0.30799	-0.37659	-0.3097	-0.3097
Z001E0053	-0.00453	0.05791	0.05791	0.05791	-0.02924	0.0931	0.08343	0.12897	0.05791	0.05791
Z001E0054	0.14651	0.12274	0.12274	0.12274	0.11458	0.13317	0.1515	0.09638	0.12274	0.12274
Z001E0055	0.47199	0.44247	0.44247	0.44247	0.40222	0.44346	0.46624	0.62596	0.44247	0.44247
Z001E0056	-0.05262	0.02809	0.02809	0.02809	0.0497	0.04987	-0.00999	-0.08749	0.02809	0.02809
Z001E0057	-0.20769	-0.21132	-0.21132	-0.21132	-0.10502	-0.15372	-0.19081	-0.27124	-0.21132	-0.21132
Z001E0058	-0.0312	-0.05486	-0.05486	-0.05486	-0.06677	-0.04406	-0.02753	-0.08303	-0.05486	-0.05486
Z001E0059	-0.40654	-0.20898	-0.20898	-0.20898	-0.31183	-0.23583	-0.18573	-0.03628	-0.20898	-0.20898
Z001E0060	-0.19338	0.01008	0.01008	0.01008	-0.06524	-0.0069	0.03658	-0.02928	0.01008	0.01008
Z001E0061	-0.39606	-0.48913	-0.48913	-0.48913	-0.3075	-0.46224	-0.46314	-0.53557	-0.48913	-0.48913
Z001E0062	-0.06173	-0.17922	-0.17922	-0.17922	-0.0307	-0.10878	-0.15428	-0.22848	-0.17922	-0.17922
Z001E0063	0.31482	0.19242	0.19242	0.19242	0.32478	0.19701	0.16165	0.09771	0.19242	0.19242
Z001E0064	-0.38139	-0.27738	-0.27738	-0.27738	-0.22895	-0.24369	-0.26002	-0.13019	-0.27738	-0.27738
Z001E0065	0.24822	0.222	0.222	0.222	0.18334	0.22913	0.24275	0.29359	0.222	0.222
Z001E0066	-0.1159	-0.03571	-0.03571	-0.03571	0.0039	-0.01571	-0.06692	-0.14261	-0.03571	-0.03571
Z001E0067	-0.18074	-0.2397	-0.2397	-0.2397	-0.32549	-0.26137	-0.27126	-0.10267	-0.2397	-0.2397
Z001E0068	0.08258	0.00822	0.00822	0.00822	0.18956	-0.01774	0.02978	0.17383	0.00822	0.00822
Z001E0069	0.38699	0.3142	0.3142	0.3142	0.24616	0.4111	0.34329	0.28526	0.3142	0.3142
Z001E0070	-0.04861	0.10582	0.10582	0.10582	-0.02944	0.17533	0.13262	0.06385	0.10582	0.10582
Z001E0071	0.41934	0.55043	0.55043	0.55043	0.65551	0.54454	0.5742	0.59913	0.55043	0.55043
Z001E0072	-0.09286	-0.17154	-0.17154	-0.17154	-0.26689	-0.08454	-0.14562	0.01168	-0.17154	-0.17154
Z001E0073	-0.16054	0.00775	0.00775	0.00775	-0.14599	-0.04125	-0.02638	0.1314	0.00775	0.00775
Z001E0074	-0.12293	-0.04851	-0.04851	-0.04851	-0.04028	-0.03802	-0.08444	0.05479	-0.04851	-0.04851
Z001E0075	-0.38117	-0.44011	-0.44011	-0.44011	-0.52612	-0.46177	-0.47176	-0.30319	-0.44011	-0.44011
Z001E0076	0.72389	0.6496	0.6496	0.6496	0.82823	0.62391	0.67012	0.8139	0.6496	0.6496
Z001E0077	-0.09543	-0.12504	-0.12504	-0.12504	-0.16209	-0.12437	-0.10005	0.06	-0.12504	-0.12504
Z001E0078	-0.20041	-0.29821	-0.29821	-0.29821	-0.13893	-0.33655	-0.33028	-0.39308	-0.29821	-0.29821
Z001E0079	-0.14714	-0.18054	-0.18054	-0.18054	-0.10806	-0.14677	-0.21089	-0.28128	-0.18054	-0.18054
Z001E0080	0.51554	0.5505	0.5505	0.5505	0.42081	0.62386	0.57499	0.72685	0.5505	0.5505
Z001E0082	0.68522	0.61093	0.61093	0.61093	0.78974	0.58522	0.63152	0.77532	0.61093	0.61093
Z001E0083	-0.3614	-0.47889	-0.47889	-0.47889	-0.33042	-0.40844	-0.45396	-0.52817	-0.47889	-0.47889
Z001E0084	-0.10728	0.04741	0.04741	0.04741	-0.09689	0.11781	0.07076	0.00108	0.04741	0.04741
Z001E0085	0.73213	0.58568	0.58568	0.58568	0.67222	0.63508	0.54902	0.48203	0.58568	0.58568
Z001E0086	-0.02357	-0.08242	-0.08242	-0.08242	-0.17197	-0.10372	-0.11541	0.0528	-0.08242	-0.08242
Z001E0087	-0.08686	-0.15533	-0.15533	-0.15533	0.05305	-0.17136	-0.13071	-0.20201	-0.15533	-0.15533
Z001E0089	0.02406	-0.07796	-0.07796	-0.07796	-0.19852	-0.00303	-0.10688	-0.15674	-0.07796	-0.07796
Z001E0090	0.05615	-0.01658	-0.01658	-0.01658	-0.08679	0.08054	0.01168	-0.04657	-0.01658	-0.01658
Z001E0091	-0.22303	-0.06445	-0.06445	-0.06445	0.08259	-0.10845	-0.03988	-0.12132	-0.06445	-0.06445
Z001E0093	-0.26345	-0.2722	-0.2722	-0.2722	-0.17474	-0.28118	-0.3046	-0.37404	-0.2722	-0.2722
Z001E0094	-0.01486	0.02729	0.02729	0.02729	0.19026	-0.00757	0.04989	0.08107	0.02729	0.02729
Z001E0095	0.26864	0.1453	0.1453	0.1453	0.26536	0.20595	0.16664	0.30765	0.1453	0.1453
Z001E0096	-0.12565	-0.19994	-0.19994	-0.19994	-0.02118	-0.22565	-0.17937	-0.03558	-0.19994	-0.19994
Z001E0097	0.20971	0.36869	0.36869	0.36869	0.50228	0.32601	0.38812	0.30533	0.36869	0.36869
Z001E0098	-0.49404	-0.29613	-0.29613	-0.29613	-0.41072	-0.32183	-0.27736	-0.1291	-0.29613	-0.29613
Z001E0099	-0.1873	-0.17578	-0.17578	-0.17578	-0.32749	-0.1148	-0.2049	-0.25989	-0.17578	-0.17578
Z001E0100	-0.2663	-0.11185	-0.11185	-0.11185	-0.24783	-0.04227	-0.08533	-0.15416	-0.11185	-0.11185
Z001E0101	-0.43364	-0.30977	-0.30977	-0.30977	-0.25642	-0.3843	-0.35166	-0.21101	-0.30977	-0.30977
Z001E0102	-0.24786	-0.40031	-0.40031	-0.40031	-0.33725	-0.3612	-0.43868	-0.28996	-0.40031	-0.40031
Z001E0103	0.05832	0.22739	0.22739	0.22739	0.23769	0.21957	0.24896	0.17352	0.22739	0.22739
Z001E0104	-0.06762	0.09137	0.09137	0.09137	0.22452	0.04873	0.11063	0.02779	0.09137	0.09137
Z001E0105	0.20751	0.10414	0.10414	0.10414	0.22499	0.05699	0.06465	0.21607	0.10414	0.10414
Z001E0106	0.38533	0.35581	0.35581	0.35581	0.31565	0.35679	0.37962	0.53935	0.35581	0.35581
Z001E0107	-0.18703	-0.08035	-0.08035	-0.08035	-0.00902	-0.04262	-0.05787	-0.03477	-0.08035	-0.08035
Z001E0108	0.40956	0.35552	0.35552	0.35552	0.28573	0.39971	0.37961	0.53792	0.35552	0.35552
Z001E0109	-0.14725	-0.06702	-0.06702	-0.06702	-0.02902	-0.04685	-0.09884	-0.17469	-0.06702	-0.06702
Z001E0110	-0.24735	-0.13777	-0.13777	-0.13777	-0.05104	-0.09526	-0.11304	-0.19743	-0.13777	-0.13777
Z001E0111	-0.33021	-0.17584	-0.17584	-0.17584	-0.30884	-0.10655	-0.14818	-0.21672	-0.17584	-0.17584
Z001E0112	0.08773	0.21277	0.21277	0.21277	0.03019	0.25979	0.18355	0.12348	0.21277	0.21277
Z001E0113	0.30785	0.16105	0.16105	0.16105	0.25993	0.20923	0.12909	0.06335	0.16105	0.16105
Z001E0114	-0.02064	-0.08914	-0.08914	-0.08914	0.12036	-0.10528	-0.0641	-0.13529	-0.08914	-0.08914
Z001E0115	-0.01766	0.1858	0.1858	0.1858	0.11028	0.16885	0.21222	0.14635	0.1858	0.1858
Z001E0116	0.44898	0.37468	0.37468	0.37468	0.5539	0.34893	0.39542	0.53926	0.37468	0.37468
Z001E0118	0.10539	0.05234	0.05234	0.05234	-0.00632	0.04058	0.02387	-0.02288	0.05234	0.05234
Z001E0119	-0.13442	0.04652	0.04652	0.04652	0.08512	0.01577	0.0731	-0.00027	0.04652	0.04652
Z001E0120	-0.41057	-0.52809	-0.52809	-0.52809	-0.37852	-0.45775	-0.50275	-0.57684	-0.52809	-0.52809
Z001E0121	0.79556	0.93957	0.93957	0.93957	1.059	0.88471	0.93463	0.85713	0.93957	0.93957
Z001E0122	-0.26147	-0.33578	-0.33578	-0.33578	-0.15608	-0.36159	-0.31485	-0.17096	-0.33578	-0.33578
Z001E0123	-0.04449	0.13656	0.13656	0.13656	0.17144	0.10616	0.16172	0.08797	0.13656	0.13656
Z001E0124	-0.25644	-0.10366	-0.10366	-0.10366	0.01312	-0.15728	-0.08338	0.0502	-0.10366	-0.10366
Z001E0125	0.00846	0.11803	0.11803	0.11803	0.20491	0.16053	0.14282	0.05844	0.11803	0.11803
Z001E0126	-0.54973	-0.57899	-0.57899	-0.57899	-0.62817	-0.57712	-0.55863	-0.39981	-0.57899	-0.57899
Z001E0127	-0.02182	0.08808	0.08808	0.08808	0.16351	0.13171	0.1085	0.02297	0.08808	0.08808
Z001E0128	-0.39696	-0.24418	-0.24418	-0.24418	-0.12726	-0.29782	-0.22385	-0.09025	-0.24418	-0.24418
Z001E0129	1.23065	1.11311	1.11311	1.11311	1.2634	1.18338	1.13873	1.06471	1.11311	1.11311
Z001E0130	0.99285	0.93398	0.93398	0.93398	0.84555	0.91256	0.90141	1.06973	0.93398	0.93398
Z001E0131	-0.34268	-0.41088	-0.41088	-0.41088	-0.21165	-0.426	-0.38976	-0.46198	-0.41088	-0.41088
Z001E0132	-0.00756	0.11167	0.11167	0.11167	-0.10073	0.14903	0.07833	0.23333	0.11167	0.11167
Z001E0133	0.5349	0.4515	0.4515	0.4515	0.33351	0.47328	0.41924	0.58615	0.4515	0.4515
Z001E0134	0.32305	0.30921	0.30921	0.30921	0.25433	0.35179	0.27728	0.32209	0.30921	0.30921
Z001E0135	0.11767	0.04333	0.04333	0.04333	0.22384	0.01745	0.06456	0.20853	0.04333	0.04333
Z001E0137	-0.44312	-0.27495	-0.27495	-0.27495	-0.42449	-0.32436	-0.30748	-0.14927	-0.27495	-0.27495
Z001E0138	-0.16445	-0.2233	-0.2233	-0.2233	-0.31272	-0.24462	-0.25625	-0.08803	-0.2233	-0.2233
Z001E0139	0.02242	0.15178	0.15178	0.15178	0.246	0.08583	0.11824	0.04493	0.15178	0.15178
Z001E0140	-0.10517	-0.18379	-0.18379	-0.18379	-0.28106	-0.09661	-0.1586	-0.0015	-0.18379	-0.18379
Z001E0141	-0.1548	-0.22321	-0.22321	-0.22321	-0.01676	-0.23905	-0.19933	-0.27083	-0.22321	-0.22321
Z001E0143	0.00669	0.1855	0.1855	0.1855	0.08496	0.2113	0.21396	0.14713	0.1855	0.1855
Z001E0144	-0.17171	-0.24443	-0.24443	-0.24443	-0.31497	-0.14728	-0.2163	-0.27458	-0.24443	-0.24443
Z001E0145	1.12428	1.02056	1.02056	1.02056	1.15374	0.97219	0.98578	1.13843	1.02056	1.02056
Z001E0146	-0.15203	0.03821	0.03821	0.03821	-0.07698	0.00577	0.04726	0.19883	0.03821	0.03821
Z001E0147	0.10111	0.07157	0.07157	0.07157	0.03222	0.07247	0.09569	0.2555	0.07157	0.07157
Z001E0149	-0.37878	-0.40513	-0.40513	-0.40513	-0.43932	-0.39844	-0.38267	-0.33138	-0.40513	-0.40513
Z001E0150	-0.08567	-0.1838	-0.1838	-0.1838	-0.01304	-0.22328	-0.2115	-0.27314	-0.1838	-0.1838
Z001E0151	0.16537	0.11227	0.11227	0.11227	0.05506	0.10037	0.08436	0.03775	0.11227	0.11227
Z001E0152	-0.66496	-0.55549	-0.55549	-0.55549	-0.465	-0.51335	-0.52933	-0.61334	-0.55549	-0.55549
Z001E0153	0.13221	0.22707	0.22707	0.22707	0.29119	0.25823	0.22419	0.14425	0.22707	0.22707
Z001E0156	-0.23498	-0.27382	-0.27382	-0.27382	-0.29259	-0.27593	-0.26809	-0.31755	-0.27382	-0.27382
Z001E0157	0.02411	0.12785	0.12785	0.12785	0.18553	0.16063	0.14875	0.27951	0.12785	0.12785
Z001E0158	-0.11327	-0.18183	-0.18183	-0.18183	0.02998	-0.1982	-0.15591	-0.22686	-0.18183	-0.18183
Z001E0159	-0.09495	-0.12443	-0.12443	-0.12443	-0.16578	-0.12333	-0.10108	0.05853	-0.12443	-0.12443
Z001E0160	0.11311	0.23817	0.23817	0.23817	0.0552	0.28523	0.2088	0.14869	0.23817	0.23817
Z001E0161	0.23985	0.13188	0.13188	0.13188	-0.01397	0.19669	0.10057	0.26624	0.13188	0.13188
Z001E0162	-0.506	-0.65295	-0.65295	-0.65295	-0.54889	-0.60529	-0.68293	-0.74815	-0.65295	-0.65295
Z001E0163	-0.01645	-0.1522	-0.1522	-0.1522	-0.10328	-0.09781	-0.18152	-0.24281	-0.1522	-0.1522
Z001E0164	-0.34033	-0.34401	-0.34401	-0.34401	-0.23596	-0.28659	-0.32283	-0.40309	-0.34401	-0.34401
Z001E0165	-0.10957	0.04904	0.04904	0.04904	0.19511	0.00514	0.07324	-0.0083	0.04904	0.04904
Z001E0166	-0.24642	-0.1365	-0.1365	-0.1365	-0.06167	-0.09281	-0.11631	-0.2019	-0.1365	-0.1365
Z001E0167	0.86094	0.78228	0.78228	0.78228	0.68636	0.86933	0.80798	0.96523	0.78228	0.78228
Z001E0168	0.51373	0.65769	0.65769	0.65769	0.77843	0.60271	0.65325	0.57588	0.65769	0.65769
Z001E0170	0.00098	0.17497	0.17497	0.17497	0.05489	0.13525	0.14643	0.08952	0.17497	0.17497
Z001E0171	-0.16733	-0.19686	-0.19686	-0.19686	-0.23637	-0.19595	-0.17281	-0.01301	-0.19686	-0.19686
Z001E0172	-0.29868	-0.42165	-0.42165	-0.42165	-0.31447	-0.35973	-0.40523	-0.26551	-0.42165	-0.42165
Z001E0173	-0.12271	-0.24026	-0.24026	-0.24026	-0.08934	-0.17006	-0.2144	-0.28836	-0.24026	-0.24026
Z001E0174	0.40991	0.33721	0.33721	0.33721	0.26595	0.43443	0.36507	0.30672	0.33721	0.33721
Z001E0175	-0.15859	-0.07804	-0.07804	-0.07804	-0.0512	-0.05677	-0.11412	-0.19109	-0.07804	-0.07804
Z001E0176	-0.36305	-0.46689	-0.46689	-0.46689	-0.32982	-0.51564	-0.50019	-0.34714	-0.46689	-0.46689
Z001E0177	-0.38189	-0.47206	-0.47206	-0.47206	-0.31087	-0.5038	-0.49392	-0.55988	-0.47206	-0.47206
Z001E0178	0.14904	0.0518	0.0518	0.0518	0.19213	0.01532	0.01248	-0.05221	0.0518	0.0518
Z001E0180	-0.29219	-0.39606	-0.39606	-0.39606	-0.25762	-0.44496	-0.42884	-0.27565	-0.39606	-0.39606
Z001E0181	-0.3164	-0.15773	-0.15773	-0.15773	-0.01346	-0.20146	-0.13422	-0.21594	-0.15773	-0.15773
Z001E0182	0.25534	0.18093	0.18093	0.18093	0.36379	0.15482	0.20306	0.34727	0.18093	0.18093
Z001E0183	0.59602	0.52754	0.52754	0.52754	0.73626	0.51148	0.55229	0.48102	0.52754	0.52754
Z001E0184	-0.27687	-0.11831	-0.11831	-0.11831	0.02936	-0.16237	-0.0935	-0.17488	-0.11831	-0.11831
Z001E0185	-0.2691	-0.29282	-0.29282	-0.29282	-0.30262	-0.28223	-0.26468	-0.31997	-0.29282	-0.29282
Z001E0186	-0.04643	-0.10538	-0.10538	-0.10538	-0.19138	-0.12703	-0.13702	0.03155	-0.10538	-0.10538
Z001E0187	-0.56844	-0.4199	-0.4199	-0.4199	-0.58218	-0.36033	-0.39616	-0.24957	-0.4199	-0.4199
Z001E0188	-0.0338	-0.01804	-0.01804	-0.01804	0.10943	-0.07026	-0.05058	-0.11856	-0.01804	-0.01804
Z001E0189	0.21087	0.36982	0.36982	0.36982	0.50421	0.32707	0.38956	0.30684	0.36982	0.36982
Z001E0190	0.28627	0.41132	0.41132	0.41132	0.22846	0.45837	0.382	0.32189	0.41132	0.41132
Z001E0191	0.34083	0.4211	0.4211	0.4211	0.45751	0.44142	0.38867	0.31267	0.4211	0.4211
Z001E0192	-0.00212	0.05982	0.05982	0.05982	-0.0457	0.02987	0.0419	0.20316	0.05982	0.05982
Z001E0193	0.02503	-0.00453	-0.00453	-0.00453	-0.04337	-0.00368	0.01979	0.17965	-0.00453	-0.00453
Z001E0194	0.4304	0.58316	0.58316	0.58316	0.70073	0.52946	0.60374	0.7374	0.58316	0.58316
Z001E0195	-0.34237	-0.18379	-0.18379	-0.18379	-0.03679	-0.22779	-0.15923	-0.24068	-0.18379	-0.18379
Z001E0196	-0.00573	0.11772	0.11772	0.11772	0.18526	0.0418	0.08125	0.22333	0.11772	0.11772
Z001E0197	-0.11091	-0.16281	-0.16281	-0.16281	-0.09365	-0.17516	-0.14068	0.01107	-0.16281	-0.16281
Z001E0198	0.27294	0.15568	0.15568	0.15568	0.29644	0.22689	0.17766	0.10268	0.15568	0.15568
Z001E0199	0.3507	0.25562	0.25562	0.25562	0.29388	0.33949	0.28188	0.21557	0.25562	0.25562
Z002E0001	-0.2921	-0.31634	-0.31634	-0.31634	-0.30794	-0.30755	-0.28126	-0.33471	-0.31634	-0.31634
Z002E0002	0.33631	0.35566	0.35566	0.35566	0.38772	0.36652	0.41596	0.38733	0.35566	0.35566
Z002E0003	-0.08761	-0.07202	-0.07202	-0.07202	-0.08995	-0.06291	-0.02711	-0.09306	-0.07202	-0.07202
Z002E0004	0.04751	0.05059	0.05059	0.05059	0.02627	0.0484	0.09308	0.02734	0.05059	0.05059
Z002E0005	0.54947	0.52256	0.52256	0.52256	0.52856	0.52718	0.45992	0.49905	0.52256	0.52256
Z002E0006	-0.06455	-0.0898	-0.0898	-0.0898	-0.11653	-0.08751	-0.0574	-0.1135	-0.0898	-0.0898
Z002E0007	-0.1461	-0.13044	-0.13044	-0.13044	-0.15055	-0.12112	-0.08637	-0.15254	-0.13044	-0.13044
Z002E0009	0.20908	0.22365	0.22365	0.22365	0.22001	0.22966	0.27019	0.20401	0.22365	0.22365
Z002E0010	-0.1083	-0.09329	-0.09329	-0.09329	-0.06094	-0.09355	-0.12815	-0.06515	-0.09329	-0.09329
Z002E0011	0.05219	0.03024	0.03024	0.03024	0.00026	0.02955	0.06843	0.04518	0.03024	0.03024
Z002E0012	-0.19071	-0.17574	-0.17574	-0.17574	-0.16215	-0.18249	-0.13825	-0.14753	-0.17574	-0.17574
Z002E0013	-0.24443	-0.26352	-0.26352	-0.26352	-0.28095	-0.25211	-0.22362	-0.24315	-0.26352	-0.26352
Z002E0014	-0.12902	-0.11932	-0.11932	-0.11932	-0.13946	-0.12774	-0.16898	-0.14478	-0.11932	-0.11932
Z002E0016	-0.13422	-0.13772	-0.13772	-0.13772	-0.15134	-0.14285	-0.08717	-0.11536	-0.13772	-0.13772
Z002E0017	0.19357	0.17119	0.17119	0.17119	0.17926	0.19115	0.15467	0.15004	0.17119	0.17119
Z002E0018	-0.21673	-0.20141	-0.20141	-0.20141	-0.21107	-0.20975	-0.14324	-0.17762	-0.20141	-0.20141
Z002E0019	-0.00351	0.0037	0.0037	0.0037	0.01793	0.02102	0.0471	-0.01321	0.0037	0.0037
Z002E0021	-0.4424	-0.42898	-0.42898	-0.42898	-0.41363	-0.42652	-0.37901	-0.44495	-0.42898	-0.42898
Z002E0022	-0.42806	-0.41417	-0.41417	-0.41417	-0.41497	-0.41012	-0.37037	-0.43793	-0.41417	-0.41417
Z002E0023	-0.14861	-0.13128	-0.13128	-0.13128	-0.15426	-0.12332	-0.08478	-0.13465	-0.13128	-0.13128
Z002E0025	-0.09293	-0.11391	-0.11391	-0.11391	-0.10678	-0.09165	-0.08239	-0.13353	-0.11391	-0.11391
Z002E0026	-0.13353	-0.15809	-0.15809	-0.15809	-0.15744	-0.16122	-0.21038	-0.13816	-0.15809	-0.15809
Z002E0027	-0.14493	-0.16661	-0.16661	-0.16661	-0.15415	-0.164	-0.12026	-0.1399	-0.16661	-0.16661
Z002E0028	0.69964	0.71251	0.71251	0.71251	0.69325	0.70071	0.67021	0.72769	0.71251	0.71251
Z002E0029	0.15117	0.12329	0.12329	0.12329	0.09332	0.12149	0.05764	0.09404	0.12329	0.12329
Z002E0030	-0.35357	-0.34066	-0.34066	-0.34066	-0.36142	-0.35231	-0.38353	-0.3262	-0.34066	-0.34066
Z002E0032	-0.35831	-0.34457	-0.34457	-0.34457	-0.3229	-0.3338	-0.39208	-0.36211	-0.34457	-0.34457
Z002E0033	-0.0287	-0.01525	-0.01525	-0.01525	0.01512	-0.02197	-0.04933	0.01226	-0.01525	-0.01525
Z002E0034	-0.08413	-0.1072	-0.1072	-0.1072	-0.1373	-0.10561	-0.1674	-0.09661	-0.1072	-0.1072
Z002E0036	0.22133	0.21635	0.21635	0.21635	0.23026	0.23071	0.15977	0.19554	0.21635	0.21635
Z002E0037	0.25365	0.24821	0.24821	0.24821	0.26103	0.25374	0.2911	0.23149	0.24821	0.24821
Z002E0038	0.16964	0.18443	0.18443	0.18443	0.20763	0.18446	0.24091	0.19235	0.18443	0.18443
Z002E0040	0.38767	0.40652	0.40652	0.40652	0.42114	0.41411	0.46552	0.43559	0.40652	0.40652
Z002E0041	0.02112	0.03635	0.03635	0.03635	0.02952	0.02773	0.09561	0.06151	0.03635	0.03635
Z002E0042	0.13908	0.15161	0.15161	0.15161	0.12793	0.14794	0.1974	0.12843	0.15161	0.15161
Z002E0043	-0.02505	-0.00851	-0.00851	-0.00851	0.01023	0.00696	0.03967	-0.02348	-0.00851	-0.00851
Z002E0045	0.28357	0.296	0.296	0.296	0.2918	0.28271	0.25945	0.31845	0.296	0.296
Z002E0046	0.56235	0.54038	0.54038	0.54038	0.51182	0.55619	0.569	0.51516	0.54038	0.54038
Z002E0047	0.0419	0.01773	0.01773	0.01773	0.0235	0.02678	0.05181	-0.00191	0.01773	0.01773
Z002E0048	-0.22594	-0.21622	-0.21622	-0.21622	-0.23685	-0.22459	-0.26607	-0.24191	-0.21622	-0.21622
Z002E0049	-0.00951	-0.02832	-0.02832	-0.02832	-0.05564	-0.01593	0.0078	-0.01273	-0.02832	-0.02832
Z002E0050	0.00093	0.0166	0.0166	0.0166	0.01229	0.01666	-0.02307	0.03836	0.0166	0.0166
Z002E0051	-0.15727	-0.17798	-0.17798	-0.17798	-0.17995	-0.15483	-0.14994	-0.20199	-0.17798	-0.17798
Z002E0052	-0.1582	-0.16402	-0.16402	-0.16402	-0.17283	-0.16135	-0.12403	-0.18536	-0.16402	-0.16402
Z002E0054	-0.01178	-0.0017	-0.0017	-0.0017	-0.03501	-0.00882	-0.05639	-0.03351	-0.0017	-0.0017
Z002E0055	-0.11436	-0.14091	-0.14091	-0.14091	-0.16148	-0.14529	-0.19945	-0.14552	-0.14091	-0.14091
Z002E0056	0.16665	0.17709	0.17709	0.17709	0.15897	0.16765	0.12996	0.16266	0.17709	0.17709
Z002E0057	0.0539	0.06967	0.06967	0.06967	0.0964	0.07165	0.03649	0.10059	0.06967	0.06967
Z002E0058	-0.03036	-0.0192	-0.0192	-0.0192	-0.03441	-0.02976	-0.06347	-0.02217	-0.0192	-0.0192
Z002E0059	0.26002	0.27569	0.27569	0.27569	0.27116	0.27577	0.23593	0.29734	0.27569	0.27569
Z002E0060	-0.15086	-0.1352	-0.1352	-0.1352	-0.13928	-0.13516	-0.17479	-0.11333	-0.1352	-0.1352
Z002E0061	-0.05953	-0.04551	-0.04551	-0.04551	-0.04889	-0.05221	-0.08329	-0.02298	-0.04551	-0.04551
Z002E0064	-0.04974	-0.03651	-0.03651	-0.03651	0.00153	-0.04399	-0.06765	-0.0053	-0.03651	-0.03651
Z002E0065	0.15673	0.13296	0.13296	0.13296	0.14221	0.1506	0.06848	0.11038	0.13296	0.13296
Z002E0066	-0.04671	-0.03036	-0.03036	-0.03036	-0.00486	-0.01557	0.0204	-0.04207	-0.03036	-0.03036
Z002E0067	0.00595	0.01945	0.01945	0.01945	0.04892	0.02945	-0.02508	0.00568	0.01945	0.01945
Z002E0068	-0.07049	-0.09441	-0.09441	-0.09441	-0.0802	-0.07726	-0.157	-0.1146	-0.09441	-0.09441
Z002E0069	-0.21531	-0.19966	-0.19966	-0.19966	-0.21976	-0.19034	-0.15558	-0.22175	-0.19966	-0.19966
Z002E0070	-0.21625	-0.19983	-0.19983	-0.19983	-0.17673	-0.1848	-0.14999	-0.2127	-0.19983	-0.19983
Z002E0071	0.26396	0.25941	0.25941	0.25941	0.25872	0.27521	0.19725	0.23156	0.25941	0.25941
Z002E0072	0.0197	0.03533	0.03533	0.03533	0.01497	0.02804	0.08942	0.05396	0.03533	0.03533
Z002E0073	0.24207	0.22014	0.22014	0.22014	0.20626	0.2268	0.16459	0.23824	0.22014	0.22014
Z002E0074	0.11639	0.09481	0.09481	0.09481	0.05306	0.11191	0.11839	0.06322	0.09481	0.09481
Z002E0077	0.23042	0.2065	0.2065	0.2065	0.20358	0.21641	0.23726	0.18266	0.2065	0.2065
Z002E0079	-0.58035	-0.56753	-0.56753	-0.56753	-0.58479	-0.57953	-0.60907	-0.55139	-0.56753	-0.56753
Z002E0080	0.10482	0.12142	0.12142	0.12142	0.12347	0.12691	0.17747	0.13013	0.12142	0.12142
Z002E0081	-0.05306	-0.04364	-0.04364	-0.04364	-0.05398	-0.05303	-0.08956	-0.06437	-0.04364	-0.04364
Z002E0083	-0.11685	-0.0998	-0.0998	-0.0998	-0.11279	-0.09283	-0.04949	-0.09835	-0.0998	-0.0998
Z002E0085	-0.03765	-0.02357	-0.02357	-0.02357	-0.02877	-0.03009	-0.06204	-0.00192	-0.02357	-0.02357
Z002E0086	0.02964	0.0424	0.0424	0.0424	0.01106	0.03949	0.08527	0.01552	0.0424	0.0424
Z002E0087	0.34522	0.32011	0.32011	0.32011	0.28875	0.32285	0.35074	0.29417	0.32011	0.32011
Z002E0088	0.43176	0.44424	0.44424	0.44424	0.43845	0.43111	0.40709	0.46592	0.44424	0.44424
Z002E0089	0.20512	0.17995	0.17995	0.17995	0.16648	0.17323	0.12764	0.19888	0.17995	0.17995
Z002E0090	1.30383	1.31755	1.31755	1.31755	1.33851	1.31175	1.27988	1.34052	1.31755	1.31755
Z002E0092	0.18554	0.19661	0.19661	0.19661	0.17637	0.1904	0.19531	0.1731	0.19661	0.19661
Z002E0093	-0.12161	-0.14511	-0.14511	-0.14511	-0.12276	-0.1443	-0.17028	-0.11953	-0.14511	-0.14511
Z002E0094	0.02684	0.00299	0.00299	0.00299	0.01464	0.0204	-0.06057	-0.01843	0.00299	0.00299
Z002E0095	-0.22035	-0.24138	-0.24138	-0.24138	-0.23262	-0.21928	-0.20924	-0.26022	-0.24138	-0.24138
Z002E0096	0.24581	0.23944	0.23944	0.23944	0.2147	0.2387	0.27871	0.21622	0.23944	0.23944
Z002E0097	0.31103	0.28884	0.28884	0.28884	0.28379	0.29463	0.23666	0.3112	0.28884	0.28884
Z002E0098	0.05124	0.0303	0.0303	0.0303	0.03622	0.05267	0.06136	0.01009	0.0303	0.0303
Z002E0099	-0.03259	-0.02013	-0.02013	-0.02013	-0.04156	-0.02401	0.02652	-0.04223	-0.02013	-0.02013
Z002E0101	0.1593	0.13673	0.13673	0.13673	0.15922	0.1431	0.08588	0.16107	0.13673	0.13673
Z002E0102	0.00072	-0.02145	-0.02145	-0.02145	-0.04301	-0.00634	0.00984	-0.04329	-0.02145	-0.02145
Z002E0103	-0.22192	-0.20632	-0.20632	-0.20632	-0.22472	-0.19716	-0.16159	-0.22759	-0.20632	-0.20632
Z002E0104	-0.53209	-0.55297	-0.55297	-0.55297	-0.56441	-0.54882	-0.50925	-0.5294	-0.55297	-0.55297
Z002E0105	0.3914	0.36673	0.36673	0.36673	0.33729	0.37822	0.2982	0.3371	0.36673	0.36673
Z002E0106	-0.09639	-0.07798	-0.07798	-0.07798	-0.08305	-0.07344	-0.02113	-0.0526	-0.07798	-0.07798
Z002E0107	-0.16051	-0.16587	-0.16587	-0.16587	-0.13966	-0.16936	-0.20765	-0.1399	-0.16587	-0.16587
Z002E0108	0.23925	0.25175	0.25175	0.25175	0.2453	0.23869	0.21434	0.27311	0.25175	0.25175
Z002E0109	0.46413	0.47375	0.47375	0.47375	0.45617	0.46508	0.42507	0.44953	0.47375	0.47375
Z002E0110	-0.15263	-0.13691	-0.13691	-0.13691	-0.14283	-0.13669	-0.1772	-0.11593	-0.13691	-0.13691
Z002E0111	-0.65033	-0.67567	-0.67567	-0.67567	-0.69908	-0.67372	-0.64201	-0.69777	-0.67567	-0.67567
Z002E0112	0.06831	0.08455	0.08455	0.08455	0.1128	0.08244	0.14648	0.11502	0.08455	0.08455
Z002E0114	-0.03921	-0.02667	-0.02667	-0.02667	-0.05054	-0.03032	0.01905	-0.04995	-0.02667	-0.02667
Z002E0115	-0.18534	-0.16599	-0.16599	-0.16599	-0.13365	-0.15516	-0.10558	-0.13418	-0.16599	-0.16599
Z002E0116	-0.14381	-0.13016	-0.13016	-0.13016	-0.1055	-0.11969	-0.17653	-0.14626	-0.13016	-0.13016
Z002E0120	0.07998	0.09362	0.09362	0.09362	0.11842	0.10408	0.04731	0.07759	0.09362	0.09362
Z002E0121	-0.18185	-0.17143	-0.17143	-0.17143	-0.1468	-0.1743	-0.21473	-0.18691	-0.17143	-0.17143
Z002E0122	0.00461	0.01818	0.01818	0.01818	0.04552	0.02839	-0.02716	0.00338	0.01818	0.01818
Z002E0123	-0.40323	-0.38758	-0.38758	-0.38758	-0.40751	-0.37827	-0.34344	-0.40959	-0.38758	-0.38758
Z002E0124	0.01467	0.01211	0.01211	0.01211	0.0359	0.01326	0.06622	0.0409	0.01211	0.01211
Z002E0125	-0.10062	-0.0852	-0.0852	-0.0852	-0.08972	-0.08959	-0.07501	-0.06123	-0.0852	-0.0852
Z002E0126	-0.11183	-0.13372	-0.13372	-0.13372	-0.1488	-0.12694	-0.18973	-0.1162	-0.13372	-0.13372
Z002E0127	0.1137	0.09508	0.09508	0.09508	0.096	0.10967	0.13663	0.11849	0.09508	0.09508
Z002E0128	-0.15099	-0.17286	-0.17286	-0.17286	-0.20488	-0.15671	-0.14556	-0.19975	-0.17286	-0.17286
Z002E0129	-0.10498	-0.12596	-0.12596	-0.12596	-0.10262	-0.11301	-0.17803	-0.10153	-0.12596	-0.12596
Z002E0131	-0.1781	-0.16194	-0.16194	-0.16194	-0.13085	-0.16433	-0.09893	-0.1301	-0.16194	-0.16194
Z002E0132	-0.29194	-0.29621	-0.29621	-0.29621	-0.3217	-0.2979	-0.34854	-0.28387	-0.29621	-0.29621
Z002E0133	0.30535	0.31779	0.31779	0.31779	0.29707	0.31384	0.36471	0.29604	0.31779	0.31779
Z002E0134	-0.19436	-0.17869	-0.17869	-0.17869	-0.19921	-0.16933	-0.13478	-0.20099	-0.17869	-0.17869
Z002E0135	-0.19409	-0.17628	-0.17628	-0.17628	-0.18387	-0.17259	-0.1446	-0.15312	-0.17628	-0.17628
Z002E0136	-0.09061	-0.07684	-0.07684	-0.07684	-0.05644	-0.06595	-0.12484	-0.09499	-0.07684	-0.07684
Z002E0137	0.11555	0.13124	0.13124	0.13124	0.12606	0.13139	0.09124	0.15258	0.13124	0.13124
Z002E0138	0.03283	0.04652	0.04652	0.04652	0.06976	0.05713	-0.00039	0.02974	0.04652	0.04652
Z002E0139	-0.05139	-0.03551	-0.03551	-0.03551	-0.04612	-0.02463	0.00951	-0.05593	-0.03551	-0.03551
Z002E0140	0.54094	0.55944	0.55944	0.55944	0.55165	0.56425	0.61525	0.5835	0.55944	0.55944
Z002E0141	0.00041	0.01289	0.01289	0.01289	0.00708	-0.00024	-0.02427	0.03456	0.01289	0.01289
Z002E0142	-0.2383	-0.22533	-0.22533	-0.22533	-0.248	-0.2368	-0.26893	-0.21179	-0.22533	-0.22533
Z002E0143	0.14562	0.13749	0.13749	0.13749	0.14886	0.13876	0.08302	0.11609	0.13749	0.13749
Z002E0144	-0.18259	-0.2036	-0.2036	-0.2036	-0.17928	-0.19074	-0.25529	-0.17869	-0.2036	-0.2036
Z002E0145	0.11223	0.12763	0.12763	0.12763	0.13228	0.12681	0.09138	0.15371	0.12763	0.12763
Z002E0146	-0.34915	-0.33541	-0.33541	-0.33541	-0.3139	-0.32463	-0.38298	-0.35303	-0.33541	-0.33541
Z002E0148	-0.08325	-0.10802	-0.10802	-0.10802	-0.13423	-0.09685	-0.17531	-0.13609	-0.10802	-0.10802
Z002E0149	0.10635	0.08751	0.08751	0.08751	0.06143	0.09978	0.12411	0.1037	0.08751	0.08751
Z002E0150	-0.37382	-0.36367	-0.36367	-0.36367	-0.36453	-0.369	-0.41134	-0.38564	-0.36367	-0.36367
Z002E0152	-0.31619	-0.30593	-0.30593	-0.30593	-0.34539	-0.31244	-0.36297	-0.34071	-0.30593	-0.30593
Z002E0153	-0.18056	-0.20306	-0.20306	-0.20306	-0.20003	-0.19538	-0.16651	-0.20391	-0.20306	-0.20306
Z002E0156	0.15378	0.16342	0.16342	0.16342	0.14535	0.1548	0.11455	0.13896	0.16342	0.16342
Z002E0157	0.06534	0.07717	0.07717	0.07717	0.10903	0.08026	0.03509	0.06486	0.07717	0.07717
Z002E0158	-0.16205	-0.16709	-0.16709	-0.16709	-0.15078	-0.15297	-0.22276	-0.18674	-0.16709	-0.16709
Z002E0161	-0.00715	0.00939	0.00939	0.00939	0.02827	0.02484	0.05763	-0.00551	0.00939	0.00939
Z002E0162	0.07452	0.06682	0.06682	0.06682	0.0408	0.06401	0.0572	0.04099	0.06682	0.06682
Z002E0163	0.06446	0.06142	0.06142	0.06142	0.06668	0.05942	0.11382	0.08708	0.06142	0.06142
Z002E0164	-0.1631	-0.14964	-0.14964	-0.14964	-0.1193	-0.15637	-0.18373	-0.12215	-0.14964	-0.14964
Z002E0165	0.00333	0.01675	0.01675	0.01675	0.04801	0.00994	-0.01699	0.04469	0.01675	0.01675
Z002E0166	-0.27257	-0.29775	-0.29775	-0.29775	-0.31057	-0.30454	-0.34982	-0.27851	-0.29775	-0.29775
Z002E0167	0.12471	0.12163	0.12163	0.12163	0.11075	0.12516	0.07333	0.14069	0.12163	0.12163
Z002E0168	-0.25914	-0.24543	-0.24543	-0.24543	-0.22305	-0.23473	-0.29266	-0.26262	-0.24543	-0.24543
Z002E0169	0.14499	0.12359	0.12359	0.12359	0.12639	0.13359	0.06904	0.14392	0.12359	0.12359
Z002E0170	0.46468	0.44654	0.44654	0.44654	0.46598	0.46428	0.48979	0.47307	0.44654	0.44654
Z002E0171	0.06115	0.07127	0.07127	0.07127	0.07153	0.06583	0.02403	0.04984	0.07127	0.07127
Z002E0172	0.09847	0.07935	0.07935	0.07935	0.06269	0.09069	0.11954	0.10009	0.07935	0.07935
Z002E0173	-0.15207	-0.13956	-0.13956	-0.13956	-0.16254	-0.1433	-0.0935	-0.16241	-0.13956	-0.13956
Z002E0174	-0.17526	-0.19676	-0.19676	-0.19676	-0.17277	-0.19281	-0.1487	-0.1674	-0.19676	-0.19676
Z002E0175	-0.12482	-0.1439	-0.1439	-0.1439	-0.16185	-0.13244	-0.1042	-0.12378	-0.1439	-0.1439
Z002E0176	-0.28339	-0.30847	-0.30847	-0.30847	-0.34079	-0.30564	-0.27821	-0.33487	-0.30847	-0.30847
Z002E0178	0.08585	0.10119	0.10119	0.10119	0.09083	0.09291	0.1591	0.12465	0.10119	0.10119
Z002E0179	-0.10822	-0.11136	-0.11136	-0.11136	-0.12833	-0.10337	-0.11709	-0.11335	-0.11136	-0.11136
Z002E0180	0.04149	0.0521	0.0521	0.0521	0.07041	0.04985	0.00639	0.03357	0.0521	0.0521
Z002E0181	-0.02995	-0.01607	-0.01607	-0.01607	-0.03107	-0.02224	0.03655	-0.01496	-0.01607	-0.01607
Z002E0182	0.13467	0.10683	0.10683	0.10683	0.07532	0.10518	0.0406	0.07684	0.10683	0.10683
Z002E0183	-0.1045	-0.12674	-0.12674	-0.12674	-0.14702	-0.12839	-0.08485	-0.10712	-0.12674	-0.12674
Z002E0184	0.21125	0.2269	0.2269	0.2269	0.20664	0.23624	0.27092	0.20473	0.2269	0.2269
Z002E0185	-0.01508	0.0034	0.0034	0.0034	-0.00382	0.00815	0.05942	0.02774	0.0034	0.0034
Z002E0186	-0.06989	-0.06027	-0.06027	-0.06027	-0.07761	-0.06897	-0.10886	-0.08438	-0.06027	-0.06027
Z002E0187	0.16791	0.14849	0.14849	0.14849	0.1421	0.15882	0.19261	0.17418	0.14849	0.14849
Z002E0189	-0.08867	-0.07341	-0.07341	-0.07341	-0.06366	-0.07474	-0.10771	-0.04487	-0.07341	-0.07341
Z002E0190	-0.16365	-0.19155	-0.19155	-0.19155	-0.22085	-0.19342	-0.25694	-0.22047	-0.19155	-0.19155
Z002E0191	-0.05131	-0.03517	-0.03517	-0.03517	-0.00348	-0.03762	0.02806	-0.00305	-0.03517	-0.03517
Z002E0192	-1.19896	-1.22278	-1.22278	-1.22278	-1.21326	-1.22179	-1.27704	-1.20438	-1.22278	-1.22278
Z002E0193	-0.219	-0.20848	-0.20848	-0.20848	-0.18743	-0.21099	-0.25314	-0.22568	-0.20848	-0.20848
Z002E0195	0.22514	0.19731	0.19731	0.19731	0.16565	0.19567	0.13102	0.16725	0.19731	0.19731
Z002E0196	0.1767	0.15751	0.15751	0.15751	0.14335	0.1686	0.19866	0.17945	0.15751	0.15751
Z002E0197	0.21739	0.23267	0.23267	0.23267	0.22447	0.22418	0.2914	0.25717	0.23267	0.23267
Z002E0198	-0.07502	-0.06506	-0.06506	-0.06506	-0.09416	-0.0726	-0.11815	-0.09484	-0.06506	-0.06506
Z002E0199	-0.13464	-0.15696	-0.15696	-0.15696	-0.17449	-0.15888	-0.11402	-0.13601	-0.15696	-0.15696
Z002E0200	0.06433	0.03922	0.03922	0.03922	0.02384	0.03268	-0.01383	0.05723	0.03922	0.03922
Z003E0001	-0.19206	-0.15123	-0.15123	-0.15123	-0.14443	-0.12454	-0.12208	-0.16191	-0.15123	-0.15123
Z003E0002	0.15857	0.22698	0.22698	0.22698	0.24406	0.35284	0.29518	0.22063	0.22698	0.22698
Z003E0003	0.03025	-0.00615	-0.00615	-0.00615	0.03861	0.06753	-0.12668	0.00413	-0.00615	-0.00615
Z003E0004	-0.30589	-0.34139	-0.34139	-0.34139	-0.32736	-0.26468	-0.47365	-0.34593	-0.34139	-0.34139
Z003E0006	-0.36352	-0.33184	-0.33184	-0.33184	-0.34909	-0.33983	-0.48071	-0.33339	-0.33184	-0.33184
Z003E0007	0.02683	0.09019	0.09019	0.09019	0.09113	0.00965	0.16472	0.0931	0.09019	0.09019
Z003E0008	0.00527	-0.03074	-0.03074	-0.03074	0.001	0.04422	-0.15624	-0.02674	-0.03074	-0.03074
Z003E0009	-0.08327	-0.13909	-0.13909	-0.13909	-0.1241	-0.27789	-0.06145	-0.1435	-0.13909	-0.13909
Z003E0010	-0.0964	-0.12014	-0.12014	-0.12014	-0.12201	-0.06324	-0.27138	-0.12953	-0.12014	-0.12014
Z003E0011	-0.05762	-0.10114	-0.10114	-0.10114	-0.12101	-0.25787	-0.04971	-0.11954	-0.10114	-0.10114
Z003E0012	-0.02915	-0.00228	-0.00228	-0.00228	-0.01667	0.06618	0.03342	-0.02663	-0.00228	-0.00228
Z003E0013	-0.30089	-0.26685	-0.26685	-0.26685	-0.27719	-0.21863	-0.23692	-0.28752	-0.26685	-0.26685
Z003E0014	-0.05568	-0.1132	-0.1132	-0.1132	-0.08259	-0.14801	-0.03025	-0.1197	-0.1132	-0.1132
Z003E0016	0.10869	0.183	0.183	0.183	0.19478	0.32224	0.15152	0.18247	0.183	0.183
Z003E0017	-0.42613	-0.33988	-0.33988	-0.33988	-0.3497	-0.46212	-0.29527	-0.33652	-0.33988	-0.33988
Z003E0018	-0.38931	-0.43365	-0.43365	-0.43365	-0.42538	-0.59317	-0.37148	-0.43848	-0.43365	-0.43365
Z003E0019	0.149	0.23231	0.23231	0.23231	0.23809	0.31961	0.28156	0.22395	0.23231	0.23231
Z003E0020	-0.07566	0.02196	0.02196	0.02196	0.00832	0.12095	-0.04504	0.01481	0.02196	0.02196
Z003E0022	0.14683	0.23591	0.23591	0.23591	0.24055	0.33619	0.18707	0.23538	0.23591	0.23591
Z003E0023	-0.22014	-0.17206	-0.17206	-0.17206	-0.14719	-0.21529	-0.07375	-0.16105	-0.17206	-0.17206
Z003E0024	0.0221	0.13412	0.13412	0.13412	0.12627	0.19287	0.05469	0.13321	0.13412	0.13412
Z003E0026	0.0663	0.02206	0.02206	0.02206	0.02691	-0.13712	0.08292	0.01557	0.02206	0.02206
Z003E0028	0.00409	0.01365	0.01365	0.01365	0.06868	0.09818	0.09435	0.01887	0.01365	0.01365
Z003E0030	-0.07163	-0.00039	-0.00039	-0.00039	0.00464	-0.08442	0.06452	0.00669	-0.00039	-0.00039
Z003E0031	-0.11465	-0.10798	-0.10798	-0.10798	-0.11887	-0.20818	-0.04381	-0.11704	-0.10798	-0.10798
Z003E0032	0.06893	0.05254	0.05254	0.05254	0.06037	0.09702	-0.10425	0.04979	0.05254	0.05254
Z003E0033	-0.06779	0.03814	0.03814	0.03814	0.04241	0.08283	0.061	0.0347	0.03814	0.03814
Z003E0034	0.31059	0.31316	0.31316	0.31316	0.30874	0.35853	0.24556	0.30735	0.31316	0.31316
Z003E0035	0.43189	0.48461	0.48461	0.48461	0.47753	0.53839	0.31315	0.48399	0.48461	0.48461
Z003E0036	-0.21671	-0.25277	-0.25277	-0.25277	-0.22654	-0.22436	-0.19797	-0.26536	-0.25277	-0.25277
Z003E0037	0.01637	0.10798	0.10798	0.10798	0.10365	0.19319	0.14219	0.09694	0.10798	0.10798
Z003E0038	0.08282	0.08899	0.08899	0.08899	0.09001	0.02634	-0.02278	0.09937	0.08899	0.08899
Z003E0039	-0.17006	-0.08726	-0.08726	-0.08726	-0.06369	-0.00172	-0.03122	-0.08704	-0.08726	-0.08726
Z003E0040	0.03731	-0.01852	-0.01852	-0.01852	0.0035	-0.11091	-0.1206	-0.00561	-0.01852	-0.01852
Z003E0042	0.04961	0.11261	0.11261	0.11261	0.12571	0.03087	0.19179	0.12138	0.11261	0.11261
Z003E0043	-0.31301	-0.3312	-0.3312	-0.3312	-0.33355	-0.30849	-0.39787	-0.34638	-0.3312	-0.3312
Z003E0044	-0.26207	-0.28349	-0.28349	-0.28349	-0.27343	-0.26844	-0.2966	-0.29687	-0.28349	-0.28349
Z003E0045	0.05208	-0.00295	-0.00295	-0.00295	0.00866	0.0716	-0.11471	-0.0087	-0.00295	-0.00295
Z003E0047	0.07804	0.1498	0.1498	0.1498	0.13705	0.06753	0.20793	0.14831	0.1498	0.1498
Z003E0048	-0.24173	-0.173	-0.173	-0.173	-0.15925	-0.24195	-0.19124	-0.15554	-0.173	-0.173
Z003E0049	0.41928	0.48082	0.48082	0.48082	0.49134	0.43203	0.46867	0.49501	0.48082	0.48082
Z003E0050	-0.05689	0.02821	0.02821	0.02821	0.02231	0.05822	-0.10875	0.03777	0.02821	0.02821
Z003E0051	-0.11117	-0.15062	-0.15062	-0.15062	-0.12084	-0.10427	-0.09273	-0.16212	-0.15062	-0.15062
Z003E0052	-0.60493	-0.53242	-0.53242	-0.53242	-0.57109	-0.61213	-0.48418	-0.54641	-0.53242	-0.53242
Z003E0053	0.20768	0.13775	0.13775	0.13775	0.14339	0.08665	0.04406	0.13932	0.13775	0.13775
Z003E0054	-0.19719	-0.23617	-0.23617	-0.23617	-0.22235	-0.18824	-0.18438	-0.25537	-0.23617	-0.23617
Z003E0055	0.13094	0.1038	0.1038	0.1038	0.10559	0.17864	-0.04431	0.09556	0.1038	0.1038
Z003E0058	-0.19394	-0.11079	-0.11079	-0.11079	-0.09952	-0.02403	-0.05945	-0.1165	-0.11079	-0.11079
Z003E0059	0.37645	0.31325	0.31325	0.31325	0.33792	0.24043	0.2195	0.32572	0.31325	0.31325
Z003E0061	-0.04138	-0.00845	-0.00845	-0.00845	-0.03363	0.07393	-0.07453	-0.02962	-0.00845	-0.00845
Z003E0063	0.06354	0.14605	0.14605	0.14605	0.17945	0.23062	0.20584	0.15101	0.14605	0.14605
Z003E0065	-0.75801	-0.72857	-0.72857	-0.72857	-0.71833	-0.68084	-0.6852	-0.74042	-0.72857	-0.72857
Z003E0066	0.40903	0.3852	0.3852	0.3852	0.42497	0.29993	0.28723	0.41091	0.3852	0.3852
Z003E0067	0.17029	0.20001	0.20001	0.20001	0.20743	0.29512	0.0599	0.20074	0.20001	0.20001
Z003E0068	0.22425	0.16874	0.16874	0.16874	0.17993	0.07741	0.06252	0.17643	0.16874	0.16874
Z003E0069	0.15093	0.08916	0.08916	0.08916	0.11031	0.17912	0.16957	0.06786	0.08916	0.08916
Z003E0070	0.20322	0.28974	0.28974	0.28974	0.27754	0.21483	0.15103	0.30589	0.28974	0.28974
Z003E0072	0.13073	0.21304	0.21304	0.21304	0.25351	0.29691	0.27553	0.22141	0.21304	0.21304
Z003E0073	0.02649	-0.04341	-0.04341	-0.04341	-0.03872	-0.09442	-0.13747	-0.0423	-0.04341	-0.04341
Z003E0074	-0.38944	-0.3066	-0.3066	-0.3066	-0.28447	-0.22092	-0.25111	-0.30707	-0.3066	-0.3066
Z003E0075	-0.16906	-0.1932	-0.1932	-0.1932	-0.18149	-0.13764	-0.33926	-0.19604	-0.1932	-0.1932
Z003E0076	1.00037	0.98115	0.98115	0.98115	0.96124	1.03829	0.81743	0.96416	0.98115	0.98115
Z003E0077	-0.61409	-0.52251	-0.52251	-0.52251	-0.52604	-0.43738	-0.48799	-0.53316	-0.52251	-0.52251
Z003E0078	-0.44969	-0.38671	-0.38671	-0.38671	-0.37265	-0.46855	-0.30717	-0.37747	-0.38671	-0.38671
Z003E0079	-0.05463	-0.08684	-0.08684	-0.08684	-0.10092	-0.21842	-0.22852	-0.0857	-0.08684	-0.08684
Z003E0080	-0.10096	-0.1592	-0.1592	-0.1592	-0.17403	-0.27676	-0.09121	-0.17862	-0.1592	-0.1592
Z003E0081	0.26753	0.22268	0.22268	0.22268	0.19535	0.09938	0.18092	0.20733	0.22268	0.22268
Z003E0082	0.09567	0.0282	0.0282	0.0282	0.05541	-0.09042	0.12342	0.02686	0.0282	0.0282
Z003E0083	0.32882	0.29245	0.29245	0.29245	0.33626	0.36622	0.17156	0.30227	0.29245	0.29245
Z003E0084	0.28942	0.37358	0.37358	0.37358	0.32921	0.32015	0.22433	0.37359	0.37358	0.37358
Z003E0085	-0.40623	-0.40843	-0.40843	-0.40843	-0.38931	-0.50851	-0.32163	-0.40521	-0.40843	-0.40843
Z003E0086	0.23051	0.30347	0.30347	0.30347	0.31984	0.30556	0.37032	0.30702	0.30347	0.30347
Z003E0088	0.16143	0.24627	0.24627	0.24627	0.24907	0.27542	0.11263	0.26003	0.24627	0.24627
Z003E0089	-1.16706	-1.17952	-1.17952	-1.17952	-1.18143	-1.14398	-1.34368	-1.18611	-1.17952	-1.17952
Z003E0090	-0.50371	-0.53568	-0.53568	-0.53568	-0.55749	-0.66651	-0.68031	-0.53827	-0.53568	-0.53568
Z003E0091	0.04325	0.09182	0.09182	0.09182	0.09981	0.05026	0.18369	0.09469	0.09182	0.09182
Z003E0092	-0.12312	-0.0476	-0.0476	-0.0476	-0.06988	-0.10013	-0.17724	-0.03913	-0.0476	-0.0476
Z003E0093	-0.41358	-0.47218	-0.47218	-0.47218	-0.4749	-0.59093	-0.39957	-0.48575	-0.47218	-0.47218
Z003E0094	-0.41503	-0.31678	-0.31678	-0.31678	-0.34452	-0.41152	-0.47433	-0.30531	-0.31678	-0.31678
Z003E0095	0.33467	0.38899	0.38899	0.38899	0.39695	0.36029	0.38319	0.40022	0.38899	0.38899
Z003E0096	-0.1207	-0.04605	-0.04605	-0.04605	-0.04592	0.09434	-0.08197	-0.0522	-0.04605	-0.04605
Z003E0097	-0.8047	-0.84639	-0.84639	-0.84639	-0.81682	-0.78407	-0.87506	-0.85181	-0.84639	-0.84639
Z003E0098	0.03385	0.07493	0.07493	0.07493	0.07973	0.14892	-0.07909	0.07722	0.07493	0.07493
Z003E0099	-0.10591	-0.09133	-0.09133	-0.09133	-0.0643	0.04152	-0.20932	-0.08458	-0.09133	-0.09133
Z003E0100	-0.03935	0.03263	0.03263	0.03263	0.01207	-0.04887	0.08778	0.02737	0.03263	0.03263
Z003E0101	0.15	0.19869	0.19869	0.19869	0.20275	0.15752	0.28905	0.19966	0.19869	0.19869
Z003E0102	0.34508	0.42559	0.42559	0.42559	0.42212	0.33697	0.38788	0.43757	0.42559	0.42559
Z003E0103	-0.15402	-0.12483	-0.12483	-0.12483	-0.10618	-0.07793	-0.07825	-0.13262	-0.12483	-0.12483
Z003E0104	-0.03366	0.04427	0.04427	0.04427	0.01673	-0.02368	-0.0009	0.04402	0.04427	0.04427
Z003E0105	0.54545	0.49033	0.49033	0.49033	0.48806	0.40034	0.37898	0.49153	0.49033	0.49033
Z003E0106	0.0114	-0.0185	-0.0185	-0.0185	-0.02093	0.05033	-0.11939	-0.03297	-0.0185	-0.0185
Z003E0107	0.00782	-0.06357	-0.06357	-0.06357	-0.05699	-0.05633	0.02484	-0.0851	-0.06357	-0.06357
Z003E0108	-0.02789	-0.05477	-0.05477	-0.05477	-0.06202	0.02096	-0.20633	-0.06737	-0.05477	-0.05477
Z003E0109	-0.17584	-0.16675	-0.16675	-0.16675	-0.14869	-0.04587	-0.1905	-0.17271	-0.16675	-0.16675
Z003E0110	-0.75971	-0.80696	-0.80696	-0.80696	-0.78383	-0.75687	-0.74043	-0.82387	-0.80696	-0.80696
Z003E0111	0.64209	0.57211	0.57211	0.57211	0.57943	0.52084	0.47906	0.57449	0.57211	0.57211
Z003E0112	-0.08255	-0.121	-0.121	-0.121	-0.12562	-0.07125	-0.07624	-0.14909	-0.121	-0.121
Z003E0113	0.54258	0.47509	0.47509	0.47509	0.50304	0.35639	0.57059	0.47411	0.47509	0.47509
Z003E0114	-0.11359	-0.15537	-0.15537	-0.15537	-0.12276	-0.09336	-0.18289	-0.15933	-0.15537	-0.15537
Z003E0115	-0.25038	-0.15806	-0.15806	-0.15806	-0.17935	-0.2663	-0.21549	-0.15185	-0.15806	-0.15806
Z003E0116	-0.26154	-0.24102	-0.24102	-0.24102	-0.25883	-0.19505	-0.41392	-0.25105	-0.24102	-0.24102
Z003E0117	-0.17747	-0.25936	-0.25936	-0.25936	-0.23729	-0.33781	-0.15147	-0.26662	-0.25936	-0.25936
Z003E0118	-0.03894	0.0647	0.0647	0.0647	0.04158	0.17749	-0.10357	0.06136	0.0647	0.0647
Z003E0119	0.54304	0.47592	0.47592	0.47592	0.4911	0.35848	0.56654	0.46878	0.47592	0.47592
Z003E0120	-0.29738	-0.27982	-0.27982	-0.27982	-0.24943	-0.21269	-0.21585	-0.28476	-0.27982	-0.27982
Z003E0121	-0.24137	-0.29714	-0.29714	-0.29714	-0.28406	-0.43575	-0.22023	-0.30247	-0.29714	-0.29714
Z003E0122	-0.22919	-0.1371	-0.1371	-0.1371	-0.15819	-0.05023	-0.10928	-0.15621	-0.1371	-0.1371
Z003E0123	-0.08097	0.01109	0.01109	0.01109	-0.00878	0.09784	0.03937	-0.00744	0.01109	0.01109
Z003E0124	-0.03664	-0.07487	-0.07487	-0.07487	-0.08666	-0.02441	-0.03285	-0.10642	-0.07487	-0.07487
Z003E0125	0.00905	0.05428	0.05428	0.05428	0.03314	-0.02318	0.01421	0.05288	0.05428	0.05428
Z003E0126	-0.3108	-0.23843	-0.23843	-0.23843	-0.2725	-0.31859	-0.18844	-0.25021	-0.23843	-0.23843
Z003E0127	0.06307	0.03844	0.03844	0.03844	0.0599	0.04594	0.07851	0.02637	0.03844	0.03844
Z003E0128	-0.13937	-0.16622	-0.16622	-0.16622	-0.17432	-0.09041	-0.31811	-0.17924	-0.16622	-0.16622
Z003E0129	-0.23269	-0.29097	-0.29097	-0.29097	-0.30469	-0.40864	-0.22256	-0.30985	-0.29097	-0.29097
Z003E0130	-0.2443	-0.30661	-0.30661	-0.30661	-0.26688	-0.21848	-0.2191	-0.31895	-0.30661	-0.30661
Z003E0131	-0.16196	-0.17415	-0.17415	-0.17415	-0.18536	-0.1377	-0.34186	-0.18522	-0.17415	-0.17415
Z003E0132	0.24427	0.31274	0.31274	0.31274	0.32761	0.43882	0.3801	0.30533	0.31274	0.31274
Z003E0133	-0.826	-0.80224	-0.80224	-0.80224	-0.78736	-0.72072	-0.84184	-0.80629	-0.80224	-0.80224
Z003E0134	-0.31188	-0.34483	-0.34483	-0.34483	-0.34081	-0.28308	-0.39444	-0.36038	-0.34483	-0.34483
Z003E0135	0.10227	0.12314	0.12314	0.12314	0.12534	-0.01803	0.17766	0.12384	0.12314	0.12314
Z003E0137	0.44253	0.47558	0.47558	0.47558	0.44616	0.55839	0.40789	0.45237	0.47558	0.47558
Z003E0138	-0.0705	-0.09493	-0.09493	-0.09493	-0.08038	-0.08674	-0.0575	-0.11033	-0.09493	-0.09493
Z003E0140	0.0628	-0.00714	-0.00714	-0.00714	-0.00093	-0.0583	-0.10062	-0.0053	-0.00714	-0.00714
Z003E0141	0.16126	0.25949	0.25949	0.25949	0.23241	0.16468	0.1022	0.27128	0.25949	0.25949
Z003E0142	0.0303	-0.02779	-0.02779	-0.02779	-0.04794	-0.14482	0.03817	-0.04977	-0.02779	-0.02779
Z003E0143	-0.32191	-0.28952	-0.28952	-0.28952	-0.28871	-0.40483	-0.43084	-0.27273	-0.28952	-0.28952
Z003E0145	-0.16801	-0.2251	-0.2251	-0.2251	-0.20933	-0.25844	-0.14782	-0.23876	-0.2251	-0.2251
Z003E0146	0.25003	0.21719	0.21719	0.21719	0.2175	0.27931	0.16617	0.19986	0.21719	0.21719
Z003E0147	0.29272	0.24889	0.24889	0.24889	0.24676	0.1375	0.12468	0.25297	0.24889	0.24889
Z003E0148	-0.193	-0.24305	-0.24305	-0.24305	-0.23673	-0.173	-0.18121	-0.26869	-0.24305	-0.24305
Z003E0149	0.06255	-0.01922	-0.01922	-0.01922	-0.00134	-0.09725	0.08707	-0.0285	-0.01922	-0.01922
Z003E0152	-0.06967	-0.14511	-0.14511	-0.14511	-0.14747	-0.20828	-0.1442	-0.15578	-0.14511	-0.14511
Z003E0153	-0.2132	-0.28265	-0.28265	-0.28265	-0.29342	-0.33213	-0.38261	-0.289	-0.28265	-0.28265
Z003E0154	0.02006	0.03665	0.03665	0.03665	0.0303	0.02016	0.08898	0.02298	0.03665	0.03665
Z003E0156	0.35885	0.29589	0.29589	0.29589	0.34077	0.2176	0.39107	0.29967	0.29589	0.29589
Z003E0157	0.27747	0.21844	0.21844	0.21844	0.23082	0.09819	0.29681	0.21215	0.21844	0.21844
Z003E0160	-0.35869	-0.35023	-0.35023	-0.35023	-0.34848	-0.33191	-0.32035	-0.36758	-0.35023	-0.35023
Z003E0161	-0.32263	-0.2429	-0.2429	-0.2429	-0.22002	-0.0919	-0.3678	-0.2297	-0.2429	-0.2429
Z003E0163	-0.2071	-0.14054	-0.14054	-0.14054	-0.1509	-0.21354	-0.11915	-0.1389	-0.14054	-0.14054
Z003E0164	-0.23435	-0.19509	-0.19509	-0.19509	-0.20857	-0.28616	-0.13458	-0.20117	-0.19509	-0.19509
Z003E0166	-0.55284	-0.60057	-0.60057	-0.60057	-0.56108	-0.5521	-0.5278	-0.60959	-0.60057	-0.60057
Z003E0167	-0.1347	-0.20432	-0.20432	-0.20432	-0.20943	-0.25436	-0.30212	-0.20793	-0.20432	-0.20432
Z003E0168	0.17295	0.22154	0.22154	0.22154	0.229	0.18003	0.3132	0.22415	0.22154	0.22154
Z003E0169	0.45293	0.40472	0.40472	0.40472	0.46081	0.45155	0.48382	0.40371	0.40472	0.40472
Z003E0171	0.33088	0.41339	0.41339	0.41339	0.44664	0.49798	0.47313	0.41828	0.41339	0.41339
Z003E0172	0.03018	-0.04584	-0.04584	-0.04584	-0.02829	-0.11098	-0.03733	-0.0469	-0.04584	-0.04584
Z003E0173	-0.39028	-0.36279	-0.36279	-0.36279	-0.3873	-0.46491	-0.50732	-0.35963	-0.36279	-0.36279
Z003E0175	-0.43679	-0.44886	-0.44886	-0.44886	-0.46412	-0.41201	-0.61812	-0.46189	-0.44886	-0.44886
Z003E0176	-0.14195	-0.06997	-0.06997	-0.06997	-0.09027	-0.15149	-0.01472	-0.0751	-0.06997	-0.06997
Z003E0177	-0.37482	-0.4504	-0.4504	-0.4504	-0.44772	-0.51407	-0.44757	-0.45864	-0.4504	-0.4504
Z003E0178	-0.51817	-0.54254	-0.54254	-0.54254	-0.52983	-0.53418	-0.50581	-0.55883	-0.54254	-0.54254
Z003E0179	-0.04139	-0.05819	-0.05819	-0.05819	-0.03813	-0.1187	0.04361	-0.05796	-0.05819	-0.05819
Z003E0180	-0.15788	-0.08451	-0.08451	-0.08451	-0.07869	-0.04885	-0.0584	-0.09144	-0.08451	-0.08451
Z003E0181	0.16057	0.15874	0.15874	0.15874	0.16541	0.05988	0.24078	0.15595	0.15874	0.15874
Z003E0182	-0.22398	-0.18314	-0.18314	-0.18314	-0.17691	-0.15639	-0.15421	-0.1941	-0.18314	-0.18314
Z003E0183	-0.37111	-0.28839	-0.28839	-0.28839	-0.26232	-0.2031	-0.2314	-0.28696	-0.28839	-0.28839
Z003E0184	-0.3654	-0.40302	-0.40302	-0.40302	-0.42827	-0.54637	-0.45131	-0.41565	-0.40302	-0.40302
Z003E0185	-0.26408	-0.22286	-0.22286	-0.22286	-0.22931	-0.19486	-0.19877	-0.23994	-0.22286	-0.22286
Z003E0186	-0.10273	-0.16169	-0.16169	-0.16169	-0.15181	-0.28169	-0.08427	-0.16919	-0.16169	-0.16169
Z003E0187	-0.15062	-0.19238	-0.19238	-0.19238	-0.16047	-0.1303	-0.22016	-0.19668	-0.19238	-0.19238
Z003E0188	-0.06024	-0.02755	-0.02755	-0.02755	-0.03677	-0.14187	-0.1727	-0.0156	-0.02755	-0.02755
Z003E0189	0.05886	0.04079	0.04079	0.04079	0.03412	0.06393	-0.02753	0.02353	0.04079	0.04079
Z003E0190	0.15883	0.09729	0.09729	0.09729	0.11827	-0.00786	0.09247	0.10132	0.09729	0.09729
Z003E0191	0.08971	0.17605	0.17605	0.17605	0.16324	0.05411	0.21951	0.17797	0.17605	0.17605
Z003E0192	0.44621	0.39866	0.39866	0.39866	0.41124	0.30412	0.2818	0.40922	0.39866	0.39866
Z003E0193	-0.21106	-0.14806	-0.14806	-0.14806	-0.13484	-0.22981	-0.06884	-0.13923	-0.14806	-0.14806
Z003E0194	-0.26972	-0.20625	-0.20625	-0.20625	-0.20912	-0.28641	-0.13317	-0.20518	-0.20625	-0.20625
Z003E0196	0.7452	0.66334	0.66334	0.66334	0.68444	0.58499	0.77086	0.65561	0.66334	0.66334
Z003E0197	-0.24712	-0.2589	-0.2589	-0.2589	-0.2844	-0.22104	-0.43207	-0.27686	-0.2589	-0.2589
Z003E0198	0.07833	0.06201	0.06201	0.06201	0.06551	0.00314	0.15748	0.05425	0.06201	0.06201
Z003E0199	0.41	0.35978	0.35978	0.35978	0.37869	0.47568	0.24402	0.35415	0.35978	0.35978
Z003E0200	-0.11118	-0.09511	-0.09511	-0.09511	-0.0874	-0.14551	-0.00069	-0.09661	-0.09511	-0.09511
Z004E0001	-0.30096	-0.26747	-0.26747	-0.26747	-0.23025	-0.26981	-0.2824	-0.30562	-0.26747	-0.26747
Z004E0002	0.10995	0.13334	0.13334	0.13334	0.11356	0.18564	0.07982	0.16108	0.13334	0.13334
Z004E0003	-0.45598	-0.48744	-0.48744	-0.48744	-0.51072	-0.54249	-0.44699	-0.51139	-0.48744	-0.48744
Z004E0004	-0.40077	-0.43738	-0.43738	-0.43738	-0.4749	-0.43235	-0.48087	-0.40025	-0.43738	-0.43738
Z004E0005	0.32741	0.2977	0.2977	0.2977	0.23824	0.32368	0.25226	0.27206	0.2977	0.2977
Z004E0006	-0.07045	-0.0446	-0.0446	-0.0446	-0.00236	-0.07368	-0.01955	-0.02179	-0.0446	-0.0446
Z004E0008	-0.25389	-0.23049	-0.23049	-0.23049	-0.25097	-0.17812	-0.28427	-0.20309	-0.23049	-0.23049
Z004E0009	-0.02184	0.00142	0.00142	0.00142	-0.01379	0.05327	-0.05035	0.03137	0.00142	0.00142
Z004E0010	0.28408	0.31512	0.31512	0.31512	0.37342	0.36413	0.25705	0.34235	0.31512	0.31512
Z004E0011	0.20547	0.23468	0.23468	0.23468	0.27067	0.27098	0.25707	0.26385	0.23468	0.23468
Z004E0012	0.06668	0.10046	0.10046	0.10046	0.1393	0.12289	0.13051	0.07414	0.10046	0.10046
Z004E0013	-0.26933	-0.24791	-0.24791	-0.24791	-0.27167	-0.27422	-0.2549	-0.25356	-0.24791	-0.24791
Z004E0014	-0.21571	-0.19523	-0.19523	-0.19523	-0.22443	-0.20676	-0.25207	-0.18142	-0.19523	-0.19523
Z004E0015	-0.1988	-0.17077	-0.17077	-0.17077	-0.18973	-0.13214	-0.21741	-0.19951	-0.17077	-0.17077
Z004E0016	-0.0005	-0.0039	-0.0039	-0.0039	-0.0307	0.02808	0.02004	0.02539	-0.0039	-0.0039
Z004E0017	-0.32199	-0.30206	-0.30206	-0.30206	-0.31185	-0.31551	-0.35149	-0.27889	-0.30206	-0.30206
Z004E0018	-0.37907	-0.3513	-0.3513	-0.3513	-0.28964	-0.36739	-0.40781	-0.33183	-0.3513	-0.3513
Z004E0019	0.17396	0.19394	0.19394	0.19394	0.18206	0.1807	0.14372	0.21611	0.19394	0.19394
Z004E0020	-0.0933	-0.12062	-0.12062	-0.12062	-0.11581	-0.17624	-0.08663	-0.15011	-0.12062	-0.12062
Z004E0021	-0.02049	-0.04708	-0.04708	-0.04708	-0.03842	-0.03152	-0.01518	-0.03689	-0.04708	-0.04708
Z004E0022	1.04644	1.02115	1.02115	1.02115	1.04178	0.97888	0.9722	0.98659	1.02115	1.02115
Z004E0023	-0.13245	-0.13773	-0.13773	-0.13773	-0.12333	-0.15968	-0.18677	-0.11065	-0.13773	-0.13773
Z004E0024	-0.011	-0.01941	-0.01941	-0.01941	-0.05622	-0.01359	-0.02647	0.01309	-0.01941	-0.01941
Z004E0025	0.32599	0.31813	0.31813	0.31813	0.27405	0.3496	0.35265	0.35817	0.31813	0.31813
Z004E0026	0.14767	0.18345	0.18345	0.18345	0.23926	0.21911	0.13099	0.15261	0.18345	0.18345
Z004E0027	0.23712	0.20629	0.20629	0.20629	0.25678	0.17466	0.16218	0.24301	0.20629	0.20629
Z004E0028	-0.0308	-0.05504	-0.05504	-0.05504	-0.04696	-0.04621	-0.02008	-0.07357	-0.05504	-0.05504
Z004E0029	0.33484	0.35279	0.35279	0.35279	0.32524	0.32619	0.38557	0.3801	0.35279	0.35279
Z004E0030	0.23746	0.26595	0.26595	0.26595	0.29772	0.23111	0.29029	0.25527	0.26595	0.26595
Z004E0031	0.06084	0.08087	0.08087	0.08087	0.06744	0.06778	0.03005	0.10229	0.08087	0.08087
Z004E0032	-0.11218	-0.1432	-0.1432	-0.1432	-0.20041	-0.1249	-0.14329	-0.16141	-0.1432	-0.1432
Z004E0033	-0.02135	-0.01464	-0.01464	-0.01464	0.02763	0.01404	-0.06393	-0.04069	-0.01464	-0.01464
Z004E0034	-0.06623	-0.06945	-0.06945	-0.06945	-0.04077	-0.10551	-0.04124	-0.04187	-0.06945	-0.06945
Z004E0035	0.13942	0.11368	0.11368	0.11368	0.14979	0.06988	0.07064	0.08659	0.11368	0.11368
Z004E0036	-0.18481	-0.16193	-0.16193	-0.16193	-0.19835	-0.20125	-0.12597	-0.19577	-0.16193	-0.16193
Z004E0037	-0.54287	-0.57065	-0.57065	-0.57065	-0.54998	-0.62783	-0.5306	-0.59249	-0.57065	-0.57065
Z004E0038	-0.30258	-0.33562	-0.33562	-0.33562	-0.29449	-0.38123	-0.29433	-0.29071	-0.33562	-0.33562
Z004E0039	0.02674	-0.0094	-0.0094	-0.0094	-0.03212	-0.05092	0.0247	0.02379	-0.0094	-0.0094
Z004E0040	0.06953	0.0441	0.0441	0.0441	0.06952	0.00136	-0.00302	0.01185	0.0441	0.0441
Z004E0042	-0.01324	0.01589	0.01589	0.01589	0.05428	0.05196	0.0392	0.04623	0.01589	0.01589
Z004E0043	-0.32031	-0.3522	-0.3522	-0.3522	-0.42221	-0.34008	-0.31269	-0.37023	-0.3522	-0.3522
Z004E0044	-0.50307	-0.4722	-0.4722	-0.4722	-0.40804	-0.42378	-0.52804	-0.44214	-0.4722	-0.4722
Z004E0045	-0.11993	-0.09518	-0.09518	-0.09518	-0.11029	-0.1217	-0.14007	-0.13145	-0.09518	-0.09518
Z004E0046	0.23285	0.2557	0.2557	0.2557	0.2203	0.21628	0.29204	0.22235	0.2557	0.2557
Z004E0047	0.37008	0.39202	0.39202	0.39202	0.39814	0.3643	0.42047	0.41649	0.39202	0.39202
Z004E0048	0.3715	0.33667	0.33667	0.33667	0.29268	0.37471	0.29057	0.37537	0.33667	0.33667
Z004E0049	0.16133	0.15726	0.15726	0.15726	0.12005	0.12461	0.11226	0.12165	0.15726	0.15726
Z004E0050	-0.36894	-0.39902	-0.39902	-0.39902	-0.44588	-0.37428	-0.43965	-0.41858	-0.39902	-0.39902
Z004E0051	-0.23289	-0.26441	-0.26441	-0.26441	-0.25459	-0.3032	-0.25731	-0.23778	-0.26441	-0.26441
Z004E0052	0.10178	0.13599	0.13599	0.13599	0.16014	0.15987	0.16043	0.10258	0.13599	0.13599
Z004E0054	0.00897	-0.01726	-0.01726	-0.01726	-0.02595	0.00592	-0.0605	-0.03749	-0.01726	-0.01726
Z004E0056	0.02918	0.05695	0.05695	0.05695	0.11852	0.04088	0.0004	0.07638	0.05695	0.05695
Z004E0057	-0.37057	-0.33673	-0.33673	-0.33673	-0.29947	-0.31415	-0.30729	-0.36382	-0.33673	-0.33673
Z004E0058	-0.16017	-0.13651	-0.13651	-0.13651	-0.17095	-0.10446	-0.10336	-0.13157	-0.13651	-0.13651
Z004E0059	-0.39303	-0.39603	-0.39603	-0.39603	-0.37492	-0.43135	-0.37071	-0.3721	-0.39603	-0.39603
Z004E0060	0.24131	0.26906	0.26906	0.26906	0.33139	0.25291	0.2128	0.28886	0.26906	0.26906
Z004E0061	0.1678	0.1382	0.1382	0.1382	0.07501	0.16455	0.09134	0.11076	0.1382	0.1382
Z004E0062	0.43487	0.4654	0.4654	0.4654	0.5071	0.42278	0.49681	0.43107	0.4654	0.4654
Z004E0063	-0.43114	-0.40928	-0.40928	-0.40928	-0.46203	-0.36863	-0.3864	-0.38474	-0.40928	-0.40928
Z004E0064	0.24046	0.20562	0.20562	0.20562	0.16157	0.22988	0.23989	0.24745	0.20562	0.20562
Z004E0065	0.2848	0.25563	0.25563	0.25563	0.26545	0.21004	0.26601	0.25382	0.25563	0.25563
Z004E0066	-0.32842	-0.29225	-0.29225	-0.29225	-0.24958	-0.2553	-0.34972	-0.32943	-0.29225	-0.29225
Z004E0067	-0.12283	-0.15517	-0.15517	-0.15517	-0.1385	-0.19836	-0.12321	-0.12206	-0.15517	-0.15517
Z004E0068	-0.00078	0.00209	0.00209	0.00209	0.00585	0.01855	0.03566	-0.0203	0.00209	0.00209
Z004E0069	0.06662	0.04027	0.04027	0.04027	0.07186	0.03609	-0.00792	0.04413	0.04027	0.04027
Z004E0070	0.72801	0.6907	0.6907	0.6907	0.61759	0.64516	0.72603	0.69023	0.6907	0.6907
Z004E0071	-0.27483	-0.24532	-0.24532	-0.24532	-0.22018	-0.20794	-0.22707	-0.22137	-0.24532	-0.24532
Z004E0072	0.46119	0.45827	0.45827	0.45827	0.40521	0.47703	0.49592	0.4371	0.45827	0.45827
Z004E0073	-0.02821	-0.00024	-0.00024	-0.00024	-0.01721	0.0382	-0.04612	-0.02802	-0.00024	-0.00024
Z004E0074	-0.20115	-0.20061	-0.20061	-0.20061	-0.19191	-0.16994	-0.18031	-0.17328	-0.20061	-0.20061
Z004E0075	0.02961	-0.00057	-0.00057	-0.00057	0.02749	-0.02998	-0.05325	0.02533	-0.00057	-0.00057
Z004E0076	-0.0503	-0.08651	-0.08651	-0.08651	-0.10719	-0.12822	-0.05163	-0.05233	-0.08651	-0.08651
Z004E0077	0.07846	0.10254	0.10254	0.10254	0.0675	0.07054	0.09453	0.06301	0.10254	0.10254
Z004E0078	-0.16705	-0.14049	-0.14049	-0.14049	-0.19454	-0.1133	-0.11154	-0.17345	-0.14049	-0.14049
Z004E0079	0.27638	0.27592	0.27592	0.27592	0.22335	0.30955	0.22478	0.24229	0.27592	0.27592
Z004E0080	0.1635	0.18284	0.18284	0.18284	0.15014	0.16421	0.16916	0.20132	0.18284	0.18284
Z004E0081	0.14811	0.11836	0.11836	0.11836	0.06018	0.14422	0.07341	0.09334	0.11836	0.11836
Z004E0082	0.1332	0.15702	0.15702	0.15702	0.13095	0.12414	0.15244	0.12182	0.15702	0.15702
Z004E0083	0.24478	0.21532	0.21532	0.21532	0.17765	0.19407	0.25014	0.18912	0.21532	0.21532
Z004E0084	-0.69259	-0.66974	-0.66974	-0.66974	-0.705	-0.70918	-0.63334	-0.70302	-0.66974	-0.66974
Z004E0085	0.07223	0.09606	0.09606	0.09606	0.05578	0.12868	0.12698	0.09818	0.09606	0.09606
Z004E0086	-0.06142	-0.02742	-0.02742	-0.02742	0.00385	-0.00424	-0.00026	-0.0574	-0.02742	-0.02742
Z004E0087	0.07183	0.09321	0.09321	0.09321	0.05703	0.13222	0.12241	0.12574	0.09321	0.09321
Z004E0088	-0.11692	-0.15056	-0.15056	-0.15056	-0.21498	-0.17137	-0.10877	-0.17058	-0.15056	-0.15056
Z004E0089	0.05878	0.05262	0.05262	0.05262	0.00173	0.00641	0.09138	0.02311	0.05262	0.05262
Z004E0090	0.12739	0.15355	0.15355	0.15355	0.11339	0.17936	0.1878	0.12729	0.15355	0.15355
Z004E0091	0.13425	0.16486	0.16486	0.16486	0.20404	0.12249	0.19531	0.12932	0.16486	0.16486
Z004E0092	0.19839	0.17398	0.17398	0.17398	0.18794	0.18222	0.21119	0.15829	0.17398	0.17398
Z004E0094	0.09317	0.12325	0.12325	0.12325	0.17172	0.16577	0.10592	0.1521	0.12325	0.12325
Z004E0095	-0.08294	-0.11304	-0.11304	-0.11304	-0.15902	-0.08839	-0.15333	-0.13218	-0.11304	-0.11304
Z004E0096	0.12606	0.11496	0.11496	0.11496	0.07301	0.08147	0.15057	0.14665	0.11496	0.11496
Z004E0097	0.48769	0.45874	0.45874	0.45874	0.4683	0.48101	0.4877	0.4978	0.45874	0.45874
Z004E0098	-0.07689	-0.04602	-0.04602	-0.04602	-0.01594	-0.08749	-0.01904	-0.08596	-0.04602	-0.04602
Z004E0099	-0.10574	-0.07659	-0.07659	-0.07659	-0.03887	-0.04046	-0.05353	-0.04658	-0.07659	-0.07659
Z004E0100	-0.17514	-0.20891	-0.20891	-0.20891	-0.2805	-0.25395	-0.21421	-0.24343	-0.20891	-0.20891
Z004E0101	0.00286	0.02865	0.02865	0.02865	0.07272	-0.0006	0.05441	0.05234	0.02865	0.02865
Z004E0102	0.02063	-0.00664	-0.00664	-0.00664	-0.0034	-0.0621	0.02675	-0.03689	-0.00664	-0.00664
Z004E0103	-0.23261	-0.26181	-0.26181	-0.26181	-0.27724	-0.30273	-0.30735	-0.29468	-0.26181	-0.26181
Z004E0104	-0.41995	-0.4262	-0.4262	-0.4262	-0.47413	-0.4727	-0.38631	-0.45427	-0.4262	-0.4262
Z004E0105	0.03674	0.00777	0.00777	0.00777	0.01822	0.02995	0.03707	0.04726	0.00777	0.00777
Z004E0106	-0.04421	-0.06632	-0.06632	-0.06632	-0.12686	-0.03738	-0.03392	-0.02856	-0.06632	-0.06632
Z004E0107	-0.17083	-0.1431	-0.1431	-0.1431	-0.08026	-0.1593	-0.19916	-0.12306	-0.1431	-0.1431
Z004E0108	0.13698	0.13711	0.13711	0.13711	0.1597	0.16642	0.16272	0.17114	0.13711	0.13711
Z004E0109	-0.04585	-0.08254	-0.08254	-0.08254	-0.13666	-0.13336	-0.03833	-0.08807	-0.08254	-0.08254
Z004E0110	-0.31254	-0.28588	-0.28588	-0.28588	-0.3434	-0.25835	-0.25825	-0.32051	-0.28588	-0.28588
Z004E0111	-0.07893	-0.1128	-0.1128	-0.1128	-0.19511	-0.09267	-0.08126	-0.10832	-0.1128	-0.1128
Z004E0113	0.31599	0.30651	0.30651	0.30651	0.29484	0.28493	0.26469	0.34009	0.30651	0.30651
Z004E0114	0.06756	0.09257	0.09257	0.09257	0.06832	0.06696	0.04419	0.0519	0.09257	0.09257
Z004E0115	0.30762	0.34154	0.34154	0.34154	0.37603	0.3644	0.36992	0.31312	0.34154	0.34154
Z004E0116	-0.46175	-0.43513	-0.43513	-0.43513	-0.42961	-0.47638	-0.40034	-0.46782	-0.43513	-0.43513
Z004E0118	-0.06414	-0.03755	-0.03755	-0.03755	-0.09234	-0.0103	-0.00889	-0.07087	-0.03755	-0.03755
Z004E0120	0.02729	0.04573	0.04573	0.04573	0.00141	0.02079	0.07211	0.06496	0.04573	0.04573
Z004E0121	0.67976	0.63963	0.63963	0.63963	0.58295	0.59927	0.67795	0.67553	0.63963	0.63963
Z004E0122	-0.25111	-0.28955	-0.28955	-0.28955	-0.31867	-0.31773	-0.32969	-0.25306	-0.28955	-0.28955
Z004E0123	0.06013	0.05722	0.05722	0.05722	0.00355	0.07605	0.09465	0.03576	0.05722	0.05722
Z004E0124	-0.1566	-0.13327	-0.13327	-0.13327	-0.18519	-0.17106	-0.10323	-0.17459	-0.13327	-0.13327
Z004E0125	-0.1536	-0.13079	-0.13079	-0.13079	-0.16511	-0.17031	-0.09403	-0.16362	-0.13079	-0.13079
Z004E0126	-0.14974	-0.17878	-0.17878	-0.17878	-0.19994	-0.21913	-0.2265	-0.21441	-0.17878	-0.17878
Z004E0127	-0.3442	-0.31887	-0.31887	-0.31887	-0.32032	-0.28108	-0.29359	-0.28867	-0.31887	-0.31887
Z004E0128	0.30683	0.27576	0.27576	0.27576	0.29174	0.24009	0.26296	0.30219	0.27576	0.27576
Z004E0129	-0.13291	-0.15838	-0.15838	-0.15838	-0.13157	-0.20126	-0.20497	-0.18996	-0.15838	-0.15838
Z004E0130	0.38108	0.34581	0.34581	0.34581	0.28281	0.29248	0.38828	0.32179	0.34581	0.34581
Z004E0131	0.12993	0.15503	0.15503	0.15503	0.12778	0.12971	0.1055	0.11291	0.15503	0.15503
Z004E0133	-0.23725	-0.22935	-0.22935	-0.22935	-0.28299	-0.23195	-0.19922	-0.23271	-0.22935	-0.22935
Z004E0134	0.4154	0.38303	0.38303	0.38303	0.40115	0.33969	0.41554	0.41684	0.38303	0.38303
Z004E0135	-0.53491	-0.56512	-0.56512	-0.56512	-0.54125	-0.61582	-0.52713	-0.55697	-0.56512	-0.56512
Z004E0136	-0.19928	-0.16507	-0.16507	-0.16507	-0.14049	-0.14124	-0.14047	-0.19827	-0.16507	-0.16507
Z004E0137	0.50338	0.4717	0.4717	0.4717	0.4374	0.48774	0.48035	0.46455	0.4717	0.4717
Z004E0138	-0.20572	-0.24256	-0.24256	-0.24256	-0.30308	-0.21779	-0.20599	-0.19913	-0.24256	-0.24256
Z004E0139	0.00141	0.00524	0.00524	0.00524	-0.04316	-0.02346	0.03422	0.02816	0.00524	0.00524
Z004E0140	-0.187	-0.16222	-0.16222	-0.16222	-0.17844	-0.18862	-0.20753	-0.19902	-0.16222	-0.16222
Z004E0141	-0.02605	-0.05316	-0.05316	-0.05316	-0.0213	-0.01819	-0.10467	-0.01604	-0.05316	-0.05316
Z004E0142	0.11428	0.13246	0.13246	0.13246	0.097	0.10664	0.16221	0.15595	0.13246	0.13246
Z004E0143	-0.04457	-0.07241	-0.07241	-0.07241	-0.04942	-0.12982	-0.03148	-0.09313	-0.07241	-0.07241
Z004E0144	0.13528	0.1037	0.1037	0.1037	0.0229	0.11688	0.1391	0.08047	0.1037	0.1037
Z004E0145	0.00472	0.03288	0.03288	0.03288	0.00959	0.07194	-0.01541	0.00205	0.03288	0.03288
Z004E0146	-0.35629	-0.33002	-0.33002	-0.33002	-0.37415	-0.30381	-0.29728	-0.3582	-0.33002	-0.33002
Z004E0147	-0.22044	-0.18959	-0.18959	-0.18959	-0.15858	-0.23116	-0.16226	-0.22908	-0.18959	-0.18959
Z004E0148	0.24283	0.26873	0.26873	0.26873	0.2375	0.29366	0.30639	0.24677	0.26873	0.26873
Z004E0149	-0.0178	-0.04593	-0.04593	-0.04593	-0.07442	-0.03571	-0.00775	-0.06301	-0.04593	-0.04593
Z004E0150	-0.13482	-0.14263	-0.14263	-0.14263	-0.18844	-0.11099	-0.10877	-0.10342	-0.14263	-0.14263
Z004E0152	0.00474	0.03138	0.03138	0.03138	0.08918	0.00822	0.01788	0.05534	0.03138	0.03138
Z004E0153	-0.61445	-0.6402	-0.6402	-0.6402	-0.6037	-0.68404	-0.68309	-0.6671	-0.6402	-0.6402
Z004E0155	-0.1247	-0.13442	-0.13442	-0.13442	-0.18057	-0.16005	-0.1449	-0.11111	-0.13442	-0.13442
Z004E0156	0.24855	0.22094	0.22094	0.22094	0.23562	0.16435	0.2587	0.19622	0.22094	0.22094
Z004E0158	0.30163	0.32524	0.32524	0.32524	0.29236	0.35713	0.35899	0.33093	0.32524	0.32524
Z004E0159	0.01558	0.04003	0.04003	0.04003	0.03498	0.01253	-0.00102	0.00862	0.04003	0.04003
Z004E0160	-0.34003	-0.31329	-0.31329	-0.31329	-0.31188	-0.35413	-0.28007	-0.34797	-0.31329	-0.31329
Z004E0161	-0.07635	-0.10418	-0.10418	-0.10418	-0.14333	-0.0929	-0.07006	-0.1264	-0.10418	-0.10418
Z004E0162	-0.09242	-0.07435	-0.07435	-0.07435	-0.10594	-0.10055	-0.04312	-0.04899	-0.07435	-0.07435
Z004E0163	0.01347	-0.02136	-0.02136	-0.02136	-0.06568	0.01673	-0.06758	0.01718	-0.02136	-0.02136
Z004E0164	0.27327	0.25086	0.25086	0.25086	0.28141	0.27237	0.20542	0.23047	0.25086	0.25086
Z004E0165	0.9131	0.93888	0.93888	0.93888	0.98334	0.90958	0.96478	0.96276	0.93888	0.93888
Z004E0166	-0.46582	-0.49503	-0.49503	-0.49503	-0.47688	-0.4736	-0.46278	-0.45182	-0.49503	-0.49503
Z004E0167	-0.00514	0.01817	0.01817	0.01817	0.06245	0.00159	-0.0278	0.04834	0.01817	0.01817
Z004E0168	-0.39863	-0.42735	-0.42735	-0.42735	-0.42602	-0.40426	-0.40153	-0.39226	-0.42735	-0.42735
Z004E0169	-0.13042	-0.1092	-0.1092	-0.1092	-0.14007	-0.07071	-0.07797	-0.0741	-0.1092	-0.1092
Z004E0170	0.12128	0.10335	0.10335	0.10335	0.13133	0.0632	0.13546	0.13626	0.10335	0.10335
Z004E0171	-0.08317	-0.11371	-0.11371	-0.11371	-0.07311	-0.14436	-0.1616	-0.08176	-0.11371	-0.11371
Z004E0172	-0.08146	-0.05253	-0.05253	-0.05253	-0.00717	-0.01715	-0.02656	-0.01883	-0.05253	-0.05253
Z004E0173	-0.21717	-0.18888	-0.18888	-0.18888	-0.14908	-0.16914	-0.16496	-0.16021	-0.18888	-0.18888
Z004E0174	-0.01202	-0.0493	-0.0493	-0.0493	-0.09086	-0.06006	-0.09426	-0.01647	-0.0493	-0.0493
Z004E0175	0.00132	0.02701	0.02701	0.02701	0.07485	-0.00262	0.0542	0.05252	0.02701	0.02701
Z004E0176	0.23157	0.22365	0.22365	0.22365	0.18186	0.25489	0.25904	0.26479	0.22365	0.22365
Z004E0177	0.08867	0.11337	0.11337	0.11337	0.10006	0.08667	0.06917	0.07797	0.11337	0.11337
Z004E0178	0.10463	0.1014	0.1014	0.1014	0.1303	0.06532	0.12969	0.12909	0.1014	0.1014
Z004E0179	0.31776	0.33925	0.33925	0.33925	0.29941	0.37862	0.36706	0.37002	0.33925	0.33925
Z004E0180	0.34744	0.36976	0.36976	0.36976	0.35774	0.34973	0.32277	0.36342	0.36976	0.36976
Z004E0181	0.07045	0.0719	0.0719	0.0719	0.10043	0.02226	0.10662	0.04254	0.0719	0.0719
Z004E0182	-0.1073	-0.11785	-0.11785	-0.11785	-0.15701	-0.1479	-0.10342	-0.08799	-0.11785	-0.11785
Z004E0183	-0.06727	-0.04151	-0.04151	-0.04151	0.00384	-0.0709	-0.01527	-0.01721	-0.04151	-0.04151
Z004E0184	-0.04653	-0.05766	-0.05766	-0.05766	-0.09848	-0.09127	-0.02162	-0.02543	-0.05766	-0.05766
Z004E0185	0.34502	0.33929	0.33929	0.33929	0.30762	0.38445	0.28957	0.37262	0.33929	0.33929
Z004E0186	0.01926	0.05081	0.05081	0.05081	0.10029	0.01488	0.0407	0.01388	0.05081	0.05081
Z004E0187	-0.14286	-0.17952	-0.17952	-0.17952	-0.24633	-0.15412	-0.14535	-0.13912	-0.17952	-0.17952
Z004E0188	0.00317	0.03039	0.03039	0.03039	0.04941	0.08107	-0.0255	0.05776	0.03039	0.03039
Z004E0189	-0.03623	-0.00521	-0.00521	-0.00521	0.05379	0.04373	-0.06302	0.02236	-0.00521	-0.00521
Z004E0190	-0.33541	-0.31401	-0.31401	-0.31401	-0.35128	-0.27488	-0.28522	-0.282	-0.31401	-0.31401
Z004E0191	0.09642	0.10768	0.10768	0.10768	0.14488	0.07494	0.13498	0.13371	0.10768	0.10768
Z004E0192	-0.04217	-0.07411	-0.07411	-0.07411	-0.14224	-0.06218	-0.03388	-0.09123	-0.07411	-0.07411
Z004E0193	-0.00649	0.01926	0.01926	0.01926	0.06499	-0.01016	0.04565	0.04375	0.01926	0.01926
Z004E0194	-0.03468	-0.01194	-0.01194	-0.01194	-0.03832	-0.03054	-0.06442	-0.02521	-0.01194	-0.01194
Z004E0195	-0.35213	-0.37928	-0.37928	-0.37928	-0.34643	-0.3444	-0.43041	-0.34168	-0.37928	-0.37928
Z004E0196	-0.1376	-0.1371	-0.1371	-0.1371	-0.07055	-0.16879	-0.18014	-0.13239	-0.1371	-0.1371
Z004E0197	-0.07683	-0.10577	-0.10577	-0.10577	-0.09662	-0.08346	-0.07696	-0.0669	-0.10577	-0.10577
Z004E0198	0.1131	0.1334	0.1334	0.1334	0.11053	0.12124	0.07898	0.15026	0.1334	0.1334
Z004E0199	0.02085	-0.01149	-0.01149	-0.01149	0.00571	-0.05474	0.02066	0.02187	-0.01149	-0.01149
Z004E0200	-0.1529	-0.18685	-0.18685	-0.18685	-0.22098	-0.15317	-0.22754	-0.15761	-0.18685	-0.18685
Z005E0001	0.0029	-0.01616	-0.01616	-0.01616	-0.0297	-0.08204	0.01249	-0.03499	-0.01616	-0.01616
Z005E0004	-0.32449	-0.3057	-0.3057	-0.3057	-0.31734	-0.32892	-0.33356	-0.2936	-0.3057	-0.3057
Z005E0007	0.17656	0.1647	0.1647	0.1647	0.14379	0.19427	0.15986	0.16542	0.1647	0.1647
Z005E0008	0.2735	0.28625	0.28625	0.28625	0.29882	0.25861	0.27198	0.284	0.28625	0.28625
Z005E0009	-0.18915	-0.19535	-0.19535	-0.19535	-0.18815	-0.22419	-0.20558	-0.20964	-0.19535	-0.19535
Z005E0010	0.25591	0.269	0.269	0.269	0.26986	0.24252	0.25026	0.2611	0.269	0.269
Z005E0011	0.59419	0.57929	0.57929	0.57929	0.5579	0.56845	0.57959	0.55882	0.57929	0.57929
Z005E0012	-0.05103	-0.05737	-0.05737	-0.05737	-0.04547	-0.08667	-0.06581	-0.0694	-0.05737	-0.05737
Z005E0013	0.06892	0.06198	0.06198	0.06198	0.02828	0.01598	0.0542	0.06665	0.06198	0.06198
Z005E0014	0.22763	0.216	0.216	0.216	0.25363	0.26099	0.21544	0.20627	0.216	0.216
Z005E0015	-0.95992	-0.94077	-0.94077	-0.94077	-0.9648	-0.96277	-0.97336	-0.93465	-0.94077	-0.94077
Z005E0016	-0.27729	-0.3013	-0.3013	-0.3013	-0.30094	-0.29172	-0.26928	-0.32355	-0.3013	-0.3013
Z005E0017	0.15053	0.1505	0.1505	0.1505	0.13926	0.08613	0.17395	0.14223	0.1505	0.1505
Z005E0018	0.22003	0.2052	0.2052	0.2052	0.24629	0.24192	0.21815	0.19353	0.2052	0.2052
Z005E0019	0.17915	0.1858	0.1858	0.1858	0.19499	0.14264	0.19463	0.17471	0.1858	0.1858
Z005E0020	-0.12395	-0.1273	-0.1273	-0.1273	-0.13473	-0.11471	-0.10543	-0.13735	-0.1273	-0.1273
Z005E0021	0.68121	0.65713	0.65713	0.65713	0.65973	0.66649	0.69	0.63596	0.65713	0.65713
Z005E0022	-0.03685	-0.05486	-0.05486	-0.05486	-0.01077	-0.02637	-0.02857	-0.06869	-0.05486	-0.05486
Z005E0028	-0.37241	-0.3855	-0.3855	-0.3855	-0.39119	-0.4363	-0.37824	-0.39334	-0.3855	-0.3855
Z005E0029	-0.54848	-0.53968	-0.53968	-0.53968	-0.52829	-0.48877	-0.55917	-0.52896	-0.53968	-0.53968
Z005E0032	0.51518	0.50927	0.50927	0.50927	0.53388	0.55757	0.49939	0.51928	0.50927	0.50927
Z005E0033	-0.03018	-0.03862	-0.03862	-0.03862	0.00461	-0.00917	-0.0157	-0.04813	-0.03862	-0.03862
Z005E0034	0.11326	0.11381	0.11381	0.11381	0.11949	0.15324	0.10487	0.12575	0.11381	0.11381
Z005E0035	0.15957	0.16637	0.16637	0.16637	0.1338	0.11995	0.15728	0.15502	0.16637	0.16637
Z005E0036	-0.2716	-0.27333	-0.27333	-0.27333	-0.23613	-0.3031	-0.27646	-0.24713	-0.27333	-0.27333
Z005E0037	0.08627	0.07949	0.07949	0.07949	0.10662	0.04869	0.07687	0.07481	0.07949	0.07949
Z005E0038	0.0483	0.02915	0.02915	0.02915	0.0459	0.03915	0.06307	0.04083	0.02915	0.02915
Z005E0039	-0.23132	-0.2541	-0.2541	-0.2541	-0.24296	-0.24162	-0.22407	-0.26935	-0.2541	-0.2541
Z005E0040	0.39522	0.40161	0.40161	0.40161	0.41976	0.35757	0.41386	0.39485	0.40161	0.40161
Z005E0042	-0.32844	-0.33457	-0.33457	-0.33457	-0.32979	-0.36317	-0.34573	-0.35003	-0.33457	-0.33457
Z005E0043	0.39954	0.40312	0.40312	0.40312	0.39256	0.3503	0.41562	0.38885	0.40312	0.40312
Z005E0044	1.49355	1.47761	1.47761	1.47761	1.45938	1.50539	1.47705	1.4601	1.47761	1.47761
Z005E0045	-0.09259	-0.08954	-0.08954	-0.08954	-0.07195	-0.11854	-0.09885	-0.09409	-0.08954	-0.08954
Z005E0046	-0.26009	-0.26816	-0.26816	-0.26816	-0.2781	-0.32956	-0.24727	-0.27873	-0.26816	-0.26816
Z005E0047	0.06367	0.07401	0.07401	0.07401	0.09136	0.08432	0.06059	0.06901	0.07401	0.07401
Z005E0048	-0.14945	-0.14799	-0.14799	-0.14799	-0.11701	-0.11646	-0.13278	-0.15868	-0.14799	-0.14799
Z005E0049	0.28798	0.27844	0.27844	0.27844	0.29286	0.28954	0.30844	0.29372	0.27844	0.27844
Z005E0050	0.06285	0.06441	0.06441	0.06441	0.05536	0.09251	0.06236	0.05428	0.06441	0.06441
Z005E0051	0.11527	0.11457	0.11457	0.11457	0.12639	0.04791	0.14682	0.11742	0.11457	0.11457
Z005E0052	-0.43504	-0.44844	-0.44844	-0.44844	-0.47326	-0.51117	-0.42844	-0.4467	-0.44844	-0.44844
Z005E0053	0.28644	0.30418	0.30418	0.30418	0.32843	0.27742	0.29002	0.33359	0.30418	0.30418
Z005E0054	-0.18856	-0.18565	-0.18565	-0.18565	-0.16291	-0.21516	-0.193	-0.18772	-0.18565	-0.18565
Z005E0055	-0.11912	-0.13047	-0.13047	-0.13047	-0.10209	-0.08457	-0.13457	-0.14467	-0.13047	-0.13047
Z005E0056	-0.20524	-0.19561	-0.19561	-0.19561	-0.18357	-0.1986	-0.19102	-0.18436	-0.19561	-0.19561
Z005E0057	-0.41498	-0.42213	-0.42213	-0.42213	-0.41189	-0.46509	-0.41116	-0.41614	-0.42213	-0.42213
Z005E0058	0.49795	0.48484	0.48484	0.48484	0.54394	0.51389	0.51251	0.50428	0.48484	0.48484
Z005E0059	0.098	0.09549	0.09549	0.09549	0.12483	0.12517	0.10401	0.09835	0.09549	0.09549
Z005E0060	-0.07342	-0.06713	-0.06713	-0.06713	-0.04562	-0.1115	-0.0536	-0.07227	-0.06713	-0.06713
Z005E0061	-0.00058	0.00179	0.00179	0.00179	0.01321	-0.04042	0.01016	0.01307	0.00179	0.00179
Z005E0062	-0.20308	-0.2116	-0.2116	-0.2116	-0.23187	-0.19709	-0.19485	-0.21306	-0.2116	-0.2116
Z005E0063	0.17759	0.1834	0.1834	0.1834	0.15509	0.12274	0.19598	0.19291	0.1834	0.1834
Z005E0064	0.18859	0.19514	0.19514	0.19514	0.235	0.22781	0.20938	0.21475	0.19514	0.19514
Z005E0066	0.04264	0.04349	0.04349	0.04349	0.0295	0.05825	0.05959	0.04979	0.04349	0.04349
Z005E0067	0.94479	0.94039	0.94039	0.94039	0.92291	0.95347	0.95951	0.91899	0.94039	0.94039
Z005E0068	-1.1163	-1.12756	-1.12756	-1.12756	-1.10269	-1.08131	-1.13299	-1.14345	-1.12756	-1.12756
Z005E0069	-0.14345	-0.13622	-0.13622	-0.13622	-0.15665	-0.10497	-0.14696	-0.12581	-0.13622	-0.13622
Z005E0071	-0.04683	-0.05031	-0.05031	-0.05031	-0.03087	-0.02386	-0.04279	-0.0254	-0.05031	-0.05031
Z005E0072	0.48998	0.48324	0.48324	0.48324	0.50939	0.45252	0.48024	0.47809	0.48324	0.48324
Z005E0073	-0.07481	-0.09887	-0.09887	-0.09887	-0.09694	-0.08943	-0.06625	-0.12036	-0.09887	-0.09887
Z005E0074	-0.23984	-0.25004	-0.25004	-0.25004	-0.22662	-0.29532	-0.23187	-0.2507	-0.25004	-0.25004
Z005E0075	-0.30506	-0.31737	-0.31737	-0.31737	-0.32267	-0.28935	-0.31625	-0.30913	-0.31737	-0.31737
Z005E0076	-0.21571	-0.22852	-0.22852	-0.22852	-0.1801	-0.19841	-0.20492	-0.21424	-0.22852	-0.22852
Z005E0077	-0.72379	-0.71594	-0.71594	-0.71594	-0.69117	-0.66795	-0.72749	-0.72242	-0.71594	-0.71594
Z005E0079	-0.05328	-0.05132	-0.05132	-0.05132	-0.07388	-0.02189	-0.05853	-0.06797	-0.05132	-0.05132
Z005E0080	-0.28191	-0.27888	-0.27888	-0.27888	-0.3269	-0.32261	-0.29517	-0.27639	-0.27888	-0.27888
Z005E0082	0.10463	0.09757	0.09757	0.09757	0.10479	0.05491	0.10738	0.1021	0.09757	0.09757
Z005E0083	-0.02634	-0.01868	-0.01868	-0.01868	-0.01734	0.01781	-0.01914	-0.01765	-0.01868	-0.01868
Z005E0084	-0.0733	-0.07921	-0.07921	-0.07921	-0.05434	-0.03094	-0.08899	-0.06908	-0.07921	-0.07921
Z005E0085	-0.21376	-0.21377	-0.21377	-0.21377	-0.22565	-0.27808	-0.19056	-0.22235	-0.21377	-0.21377
Z005E0087	-0.23793	-0.24892	-0.24892	-0.24892	-0.23653	-0.29016	-0.23889	-0.26612	-0.24892	-0.24892
Z005E0088	0.01723	0.0105	0.0105	0.0105	0.03595	-0.02014	0.00723	0.00501	0.0105	0.0105
Z005E0089	0.27376	0.27959	0.27959	0.27959	0.30129	0.32847	0.26621	0.28228	0.27959	0.27959
Z005E0090	0.17843	0.17084	0.17084	0.17084	0.19034	0.1648	0.18502	0.16559	0.17084	0.17084
Z005E0091	0.58746	0.5896	0.5896	0.5896	0.56077	0.61965	0.58	0.56993	0.5896	0.5896
Z005E0092	-0.28512	-0.30381	-0.30381	-0.30381	-0.27329	-0.28136	-0.28467	-0.3043	-0.30381	-0.30381
Z005E0093	-0.04881	-0.03525	-0.03525	-0.03525	-0.02348	0.01606	-0.05612	-0.02198	-0.03525	-0.03525
Z005E0094	0.05917	0.06646	0.06646	0.06646	0.04378	0.09794	0.05486	0.07578	0.06646	0.06646
Z005E0095	0.34177	0.34303	0.34303	0.34303	0.30665	0.28274	0.35405	0.34629	0.34303	0.34303
Z005E0096	0.16856	0.17154	0.17154	0.17154	0.1915	0.14231	0.16313	0.16813	0.17154	0.17154
Z005E0099	0.54433	0.53229	0.53229	0.53229	0.55419	0.56501	0.54576	0.53378	0.53229	0.53229
Z005E0100	-0.10776	-0.10528	-0.10528	-0.10528	-0.13448	-0.15086	-0.11438	-0.09371	-0.10528	-0.10528
Z005E0102	0.15509	0.16747	0.16747	0.16747	0.16292	0.1277	0.1667	0.17577	0.16747	0.16747
Z005E0104	0.00957	0.00475	0.00475	0.00475	0.00194	0.01637	0.02947	-0.00958	0.00475	0.00475
Z005E0105	-0.12069	-0.10814	-0.10814	-0.10814	-0.155	-0.15111	-0.12703	-0.10036	-0.10814	-0.10814
Z005E0106	-0.04976	-0.04832	-0.04832	-0.04832	-0.01637	-0.01689	-0.03275	-0.05855	-0.04832	-0.04832
Z005E0107	-0.06081	-0.07399	-0.07399	-0.07399	-0.04009	-0.12132	-0.04964	-0.08261	-0.07399	-0.07399
Z005E0108	0.17671	0.16387	0.16387	0.16387	0.18646	0.11766	0.1839	0.14979	0.16387	0.16387
Z005E0109	0.10685	0.09466	0.09466	0.09466	0.08509	0.12311	0.09415	0.10085	0.09466	0.09466
Z005E0110	0.02691	0.02952	0.02952	0.02952	0.03285	-0.0119	0.0348	0.0369	0.02952	0.02952
Z005E0111	0.16039	0.1598	0.1598	0.1598	0.1576	0.13392	0.14163	0.16699	0.1598	0.1598
Z005E0112	0.31123	0.31063	0.31063	0.31063	0.30895	0.2847	0.29266	0.31808	0.31063	0.31063
Z005E0113	-0.29348	-0.31744	-0.31744	-0.31744	-0.31877	-0.30769	-0.28607	-0.34051	-0.31744	-0.31744
Z005E0114	0.54884	0.54209	0.54209	0.54209	0.56828	0.51137	0.5391	0.53696	0.54209	0.54209
Z005E0115	0.08648	0.09852	0.09852	0.09852	0.06928	0.0538	0.08636	0.11479	0.09852	0.09852
Z005E0116	0.29862	0.30572	0.30572	0.30572	0.3262	0.34032	0.31257	0.31598	0.30572	0.30572
Z005E0117	0.06742	0.06148	0.06148	0.06148	0.08709	0.10969	0.05198	0.07197	0.06148	0.06148
Z005E0118	-0.31777	-0.30461	-0.30461	-0.30461	-0.3064	-0.33083	-0.32436	-0.31378	-0.30461	-0.30461
Z005E0119	0.08019	0.09277	0.09277	0.09277	0.04478	0.04991	0.07345	0.1	0.09277	0.09277
Z005E0120	-0.10337	-0.09775	-0.09775	-0.09775	-0.11001	-0.13339	-0.11159	-0.08434	-0.09775	-0.09775
Z005E0121	0.23929	0.21845	0.21845	0.21845	0.23461	0.2381	0.24529	0.19749	0.21845	0.21845
Z005E0122	-0.02634	-0.02476	-0.02476	-0.02476	-0.03433	0.00339	-0.02701	-0.03514	-0.02476	-0.02476
Z005E0123	0.06608	0.05331	0.05331	0.05331	0.07327	0.00736	0.07234	0.03797	0.05331	0.05331
Z005E0125	-0.04396	-0.05217	-0.05217	-0.05217	-0.05349	-0.0257	-0.04823	-0.0633	-0.05217	-0.05217
Z005E0126	0.2389	0.24224	0.24224	0.24224	0.25783	0.2907	0.2287	0.22896	0.24224	0.24224
Z005E0127	-0.19076	-0.19756	-0.19756	-0.19756	-0.23597	-0.2431	-0.20714	-0.19516	-0.19756	-0.19756
Z005E0128	-0.07204	-0.07135	-0.07135	-0.07135	-0.05181	-0.02961	-0.07401	-0.06266	-0.07135	-0.07135
Z005E0129	0.11506	0.09704	0.09704	0.09704	0.14131	0.12552	0.1234	0.0833	0.09704	0.09704
Z005E0130	-0.03277	-0.03909	-0.03909	-0.03909	-0.02782	-0.06833	-0.04777	-0.05142	-0.03909	-0.03909
Z005E0131	-0.44623	-0.44774	-0.44774	-0.44774	-0.41806	-0.47677	-0.45374	-0.42517	-0.44774	-0.44774
Z005E0133	-0.0448	-0.05377	-0.05377	-0.05377	-0.04873	-0.01515	-0.05992	-0.04687	-0.05377	-0.05377
Z005E0134	0.18816	0.18482	0.18482	0.18482	0.17213	0.13558	0.18637	0.17833	0.18482	0.18482
Z005E0137	-0.11841	-0.11121	-0.11121	-0.11121	-0.0938	-0.07632	-0.10554	-0.10243	-0.11121	-0.11121
Z005E0138	-0.30953	-0.32631	-0.32631	-0.32631	-0.27868	-0.29765	-0.29976	-0.33192	-0.32631	-0.32631
Z005E0139	0.04066	0.03343	0.03343	0.03343	0.00983	-0.01357	0.02951	0.04297	0.03343	0.03343
Z005E0141	-0.17619	-0.17466	-0.17466	-0.17466	-0.18276	-0.14666	-0.17634	-0.18433	-0.17466	-0.17466
Z005E0142	-0.09367	-0.11315	-0.11315	-0.11315	-0.11218	-0.18046	-0.07896	-0.12499	-0.11315	-0.11315
Z005E0143	-0.1512	-0.15603	-0.15603	-0.15603	-0.15828	-0.14446	-0.13109	-0.17008	-0.15603	-0.15603
Z005E0144	0.10643	0.11996	0.11996	0.11996	0.13284	0.17115	0.09952	0.13376	0.11996	0.11996
Z005E0145	0.04048	0.03156	0.03156	0.03156	0.02484	0.04474	0.05348	0.03664	0.03156	0.03156
Z005E0146	-0.54223	-0.52856	-0.52856	-0.52856	-0.52033	-0.47691	-0.55078	-0.517	-0.52856	-0.52856
Z005E0147	0.32374	0.32613	0.32613	0.32613	0.30788	0.35673	0.31774	0.33522	0.32613	0.32613
Z005E0148	0.03721	0.03223	0.03223	0.03223	0.03472	0.04334	0.05898	0.02046	0.03223	0.03223
Z005E0149	-0.08666	-0.11099	-0.11099	-0.11099	-0.0997	-0.10249	-0.0748	-0.12797	-0.11099	-0.11099
Z005E0152	-0.22752	-0.24631	-0.24631	-0.24631	-0.24192	-0.23509	-0.2171	-0.24059	-0.24631	-0.24631
Z005E0153	-0.13334	-0.12618	-0.12618	-0.12618	-0.14429	-0.09516	-0.13604	-0.11466	-0.12618	-0.12618
Z005E0154	-0.37659	-0.36431	-0.36431	-0.36431	-0.402	-0.40819	-0.3797	-0.35211	-0.36431	-0.36431
Z005E0155	0.12357	0.11467	0.11467	0.11467	0.10739	0.1279	0.13638	0.11948	0.11467	0.11467
Z005E0156	-0.08673	-0.08522	-0.08522	-0.08522	-0.05571	-0.05354	-0.07058	-0.09662	-0.08522	-0.08522
Z005E0157	0.0718	0.07688	0.07688	0.07688	0.07346	0.01377	0.09896	0.0984	0.07688	0.07688
Z005E0158	0.16249	0.14815	0.14815	0.14815	0.14436	0.15901	0.17554	0.12862	0.14815	0.14815
Z005E0159	-0.19257	-0.19628	-0.19628	-0.19628	-0.21576	-0.23208	-0.20984	-0.19109	-0.19628	-0.19628
Z005E0160	0.05691	0.07005	0.07005	0.07005	0.06913	0.04374	0.05063	0.06129	0.07005	0.07005
Z005E0161	0.54783	0.55573	0.55573	0.55573	0.54913	0.59299	0.55224	0.55293	0.55573	0.55573
Z005E0163	0.1944	0.20074	0.20074	0.20074	0.22063	0.15652	0.21365	0.19481	0.20074	0.20074
Z005E0164	0.25977	0.25169	0.25169	0.25169	0.2941	0.20555	0.27493	0.27319	0.25169	0.25169
Z005E0165	-0.34656	-0.32826	-0.32826	-0.32826	-0.32299	-0.35315	-0.34967	-0.30801	-0.32826	-0.32826
Z005E0166	0.32577	0.33359	0.33359	0.33359	0.35921	0.3815	0.32236	0.32752	0.33359	0.33359
Z005E0167	0.16451	0.15696	0.15696	0.15696	0.18088	0.11265	0.17315	0.16955	0.15696	0.15696
Z005E0168	0.26095	0.2476	0.2476	0.2476	0.28738	0.19969	0.27419	0.24182	0.2476	0.2476
Z005E0169	-0.38707	-0.37442	-0.37442	-0.37442	-0.35843	-0.4024	-0.38739	-0.37502	-0.37442	-0.37442
Z005E0170	0.07228	0.07388	0.07388	0.07388	0.06371	0.10208	0.0714	0.06321	0.07388	0.07388
Z005E0171	0.03791	0.03023	0.03023	0.03023	0.02194	-0.01828	0.03215	0.04716	0.03023	0.03023
Z005E0172	-0.08913	-0.08283	-0.08283	-0.08283	-0.06175	-0.12716	-0.06946	-0.08818	-0.08283	-0.08283
Z005E0173	0.1716	0.16418	0.16418	0.16418	0.12788	0.11683	0.15823	0.14393	0.16418	0.16418
Z005E0174	0.01075	0.01293	0.01293	0.01293	0.03885	0.04655	0.02337	0.02345	0.01293	0.01293
Z005E0175	0.02366	0.02767	0.02767	0.02767	0.01275	0.01793	0.02435	0.01977	0.02767	0.02767
Z005E0176	0.54643	0.54015	0.54015	0.54015	0.55024	0.51103	0.53102	0.52725	0.54015	0.54015
Z005E0178	-0.00671	-0.02532	-0.02532	-0.02532	-0.02722	-0.01348	0.00149	-0.02264	-0.02532	-0.02532
Z005E0179	0.21976	0.23371	0.23371	0.23371	0.23235	0.28631	0.20783	0.24064	0.23371	0.23371
Z005E0180	0.66903	0.66213	0.66213	0.66213	0.62737	0.61623	0.65394	0.66629	0.66213	0.66213
Z005E0181	0.16702	0.1484	0.1484	0.1484	0.17654	0.1711	0.16663	0.14676	0.1484	0.1484
Z005E0182	-0.3257	-0.32932	-0.32932	-0.32932	-0.32441	-0.30303	-0.32452	-0.33508	-0.32932	-0.32932
Z005E0183	-0.40285	-0.38977	-0.38977	-0.38977	-0.38843	-0.4163	-0.40833	-0.39744	-0.38977	-0.38977
Z005E0184	0.23677	0.22571	0.22571	0.22571	0.24389	0.27262	0.21772	0.20659	0.22571	0.22571
Z005E0185	0.04618	0.03451	0.03451	0.03451	0.07353	0.07936	0.03448	0.02545	0.03451	0.03451
Z005E0186	-0.35503	-0.34596	-0.34596	-0.34596	-0.35182	-0.37061	-0.36857	-0.3358	-0.34596	-0.34596
Z005E0187	-0.21954	-0.21245	-0.21245	-0.21245	-0.19128	-0.17793	-0.20534	-0.20186	-0.21245	-0.21245
Z005E0189	-0.06421	-0.06268	-0.06268	-0.06268	-0.03375	-0.03095	-0.04826	-0.07436	-0.06268	-0.06268
Z005E0190	0.66311	0.64549	0.64549	0.64549	0.63924	0.67158	0.65059	0.62725	0.64549	0.64549
Z005E0191	0.69439	0.67486	0.67486	0.67486	0.70461	0.68357	0.71374	0.69281	0.67486	0.67486
Z005E0192	0.28496	0.27163	0.27163	0.27163	0.27408	0.22003	0.282	0.26772	0.27163	0.27163
Z005E0193	0.02739	0.0248	0.0248	0.0248	0.05045	0.05801	0.03666	0.03282	0.0248	0.0248
Z005E0196	-0.25873	-0.25091	-0.25091	-0.25091	-0.29169	-0.21765	-0.26942	-0.25032	-0.25091	-0.25091
Z005E0197	0.20103	0.19852	0.19852	0.19852	0.22135	0.23202	0.20931	0.20519	0.19852	0.19852
Z005E0198	-0.15011	-0.15497	-0.15497	-0.15497	-0.15619	-0.1435	-0.12964	-0.16853	-0.15497	-0.15497
Z005E0199	-0.28905	-0.29148	-0.29148	-0.29148	-0.30817	-0.26146	-0.29775	-0.284	-0.29148	-0.29148
Z006E0001	0.27662	0.26307	0.26307	0.26307	0.21509	0.30913	0.30602	0.24467	0.26307	0.26307
Z006E0002	0.18951	0.17623	0.17623	0.17623	0.15748	0.16878	0.13311	0.15083	0.17623	0.17623
Z006E0003	-0.45226	-0.47236	-0.47236	-0.47236	-0.30354	-0.48219	-0.44508	-0.52268	-0.47236	-0.47236
Z006E0005	0.07229	0.07925	0.07925	0.07925	0.18663	0.09873	0.0411	0.04803	0.07925	0.07925
Z006E0006	-0.15733	-0.15685	-0.15685	-0.15685	0.00512	-0.1675	-0.12993	-0.11926	-0.15685	-0.15685
Z006E0007	0.43234	0.42918	0.42918	0.42918	0.49415	0.43095	0.46147	0.44935	0.42918	0.42918
Z006E0008	-0.30047	-0.30003	-0.30003	-0.30003	-0.39545	-0.28338	-0.3354	-0.28853	-0.30003	-0.30003
Z006E0009	-0.20534	-0.2045	-0.2045	-0.2045	-0.0942	-0.19576	-0.23802	-0.24981	-0.2045	-0.2045
Z006E0010	-0.55952	-0.55353	-0.55353	-0.55353	-0.43153	-0.53944	-0.59644	-0.60109	-0.55353	-0.55353
Z006E0011	0.79954	0.79296	0.79296	0.79296	0.84613	0.83414	0.82614	0.76079	0.79296	0.79296
Z006E0012	-0.22993	-0.24065	-0.24065	-0.24065	-0.40232	-0.2615	-0.28066	-0.21221	-0.24065	-0.24065
Z006E0013	-0.02384	-0.04572	-0.04572	-0.04572	-0.17359	-0.051	-0.00499	-0.00704	-0.04572	-0.04572
Z006E0014	-0.02182	-0.01078	-0.01078	-0.01078	0.09998	0.01532	0.02597	0.02928	-0.01078	-0.01078
Z006E0015	0.49292	0.484	0.484	0.484	0.59151	0.46571	0.51783	0.5111	0.484	0.484
Z006E0016	0.12027	0.11762	0.11762	0.11762	0.04469	0.14723	0.0832	0.09326	0.11762	0.11762
Z006E0017	0.28189	0.29079	0.29079	0.29079	0.14379	0.3132	0.25805	0.3377	0.29079	0.29079
Z006E0018	-0.26169	-0.26138	-0.26138	-0.26138	-0.3119	-0.24914	-0.29294	-0.26821	-0.26138	-0.26138
Z006E0020	-0.44349	-0.43095	-0.43095	-0.43095	-0.40021	-0.42887	-0.46488	-0.40764	-0.43095	-0.43095
Z006E0023	0.73921	0.72698	0.72698	0.72698	0.60548	0.74837	0.70172	0.69497	0.72698	0.72698
Z006E0024	-0.07594	-0.0966	-0.0966	-0.0966	0.09159	-0.10834	-0.06193	-0.13758	-0.0966	-0.0966
Z006E0025	-0.16536	-0.17166	-0.17166	-0.17166	-0.07632	-0.18082	-0.13513	-0.14364	-0.17166	-0.17166
Z006E0026	-0.43859	-0.44975	-0.44975	-0.44975	-0.21002	-0.45357	-0.42311	-0.48165	-0.44975	-0.44975
Z006E0027	0.20724	0.22267	0.22267	0.22267	0.19156	0.23876	0.1858	0.26292	0.22267	0.22267
Z006E0028	0.10478	0.0912	0.0912	0.0912	0.0828	0.08273	0.05203	0.07079	0.0912	0.0912
Z006E0029	0.03512	0.01244	0.01244	0.01244	-0.06078	-0.00264	-0.02377	-0.02346	0.01244	0.01244
Z006E0031	-0.36158	-0.36181	-0.36181	-0.36181	-0.18667	-0.32756	-0.33045	-0.3977	-0.36181	-0.36181
Z006E0032	-0.33226	-0.33956	-0.33956	-0.33956	-0.26193	-0.30078	-0.29704	-0.35992	-0.33956	-0.33956
Z006E0033	0.66719	0.65381	0.65381	0.65381	0.6384	0.64604	0.61197	0.63002	0.65381	0.65381
Z006E0034	0.31395	0.31334	0.31334	0.31334	0.50157	0.3463	0.3497	0.28377	0.31334	0.31334
Z006E0035	-0.75913	-0.76109	-0.76109	-0.76109	-0.88507	-0.72203	-0.71719	-0.70914	-0.76109	-0.76109
Z006E0036	0.69305	0.69033	0.69033	0.69033	0.79245	0.68303	0.71859	0.73033	0.69033	0.69033
Z006E0037	0.12017	0.11835	0.11835	0.11835	0.02845	0.10342	0.07803	0.16563	0.11835	0.11835
Z006E0038	0.7141	0.70532	0.70532	0.70532	0.80804	0.6875	0.73732	0.73011	0.70532	0.70532
Z006E0041	-0.50787	-0.4857	-0.4857	-0.4857	-0.40798	-0.47524	-0.5294	-0.4555	-0.4857	-0.4857
Z006E0042	0.01378	0.02297	0.02297	0.02297	-0.13425	0.0464	-0.01366	0.06495	0.02297	0.02297
Z006E0043	0.1508	0.16104	0.16104	0.16104	0.32592	0.1774	0.12065	0.12627	0.16104	0.16104
Z006E0044	0.1069	0.09306	0.09306	0.09306	-0.07812	0.11584	0.1393	0.13123	0.09306	0.09306
Z006E0046	-0.08599	-0.08952	-0.08952	-0.08952	0.00728	-0.1162	-0.09369	-0.06454	-0.08952	-0.08952
Z006E0047	-0.08117	-0.05948	-0.05948	-0.05948	0.03475	-0.05066	-0.09688	-0.02132	-0.05948	-0.05948
Z006E0048	-0.08789	-0.10022	-0.10022	-0.10022	-0.21812	-0.07918	-0.1241	-0.13049	-0.10022	-0.10022
Z006E0049	0.28191	0.28168	0.28168	0.28168	0.45674	0.31594	0.31301	0.24575	0.28168	0.28168
Z006E0050	-0.09625	-0.11835	-0.11835	-0.11835	-0.23888	-0.12435	-0.07481	-0.07613	-0.11835	-0.11835
Z006E0051	0.19088	0.18192	0.18192	0.18192	0.29083	0.1635	0.21629	0.2097	0.18192	0.18192
Z006E0052	-0.24888	-0.27434	-0.27434	-0.27434	-0.36867	-0.24464	-0.22873	-0.3061	-0.27434	-0.27434
Z006E0053	1.51809	1.5069	1.5069	1.5069	1.74721	1.50303	1.53376	1.47528	1.5069	1.5069
Z006E0054	0.16995	0.15899	0.15899	0.15899	0.00524	0.13736	0.12201	0.19126	0.15899	0.15899
Z006E0055	-0.01297	-0.01127	-0.01127	-0.01127	0.04251	0.00745	0.03143	0.01709	-0.01127	-0.01127
Z006E0056	-0.09457	-0.08852	-0.08852	-0.08852	-0.17502	-0.07998	-0.11883	-0.0592	-0.08852	-0.08852
Z006E0057	0.34657	0.34179	0.34179	0.34179	0.27741	0.36707	0.38777	0.37571	0.34179	0.34179
Z006E0058	-0.08744	-0.09625	-0.09625	-0.09625	0.00727	-0.11414	-0.06394	-0.07107	-0.09625	-0.09625
Z006E0059	0.43315	0.42429	0.42429	0.42429	0.5299	0.40619	0.4574	0.45047	0.42429	0.42429
Z006E0061	0.10664	0.10494	0.10494	0.10494	0.22466	0.10482	0.06767	0.05738	0.10494	0.10494
Z006E0062	-0.07133	-0.06781	-0.06781	-0.06781	-0.05804	-0.0408	-0.03157	-0.03729	-0.06781	-0.06781
Z006E0063	-0.31819	-0.32698	-0.32698	-0.32698	-0.224	-0.34481	-0.29487	-0.30206	-0.32698	-0.32698
Z006E0065	-0.13348	-0.13335	-0.13335	-0.13335	0.04052	-0.14517	-0.10189	-0.09001	-0.13335	-0.13335
Z006E0066	0.02617	0.02693	0.02693	0.02693	-0.10288	0.06183	0.05164	0.07758	0.02693	0.02693
Z006E0068	0.29381	0.28391	0.28391	0.28391	0.41365	0.30964	0.32565	0.24191	0.28391	0.28391
Z006E0069	0.05987	0.0597	0.0597	0.0597	-0.15382	0.07568	0.02928	0.09031	0.0597	0.0597
Z006E0070	-0.36555	-0.37384	-0.37384	-0.37384	-0.28831	-0.38995	-0.34839	-0.35734	-0.37384	-0.37384
Z006E0071	0.12954	0.12074	0.12074	0.12074	0.22415	0.10286	0.15301	0.14587	0.12074	0.12074
Z006E0072	0.64821	0.6385	0.6385	0.6385	0.80037	0.61044	0.59528	0.59089	0.6385	0.6385
Z006E0073	0.15274	0.1482	0.1482	0.1482	0.11438	0.11984	0.10862	0.17576	0.1482	0.1482
Z006E0074	0.15226	0.16336	0.16336	0.16336	0.27188	0.18969	0.19926	0.20234	0.16336	0.16336
Z006E0075	-0.02758	-0.02166	-0.02166	-0.02166	0.12849	-0.0406	-0.03317	0.01327	-0.02166	-0.02166
Z006E0077	0.9017	0.8967	0.8967	0.8967	1.08546	0.87249	0.84989	0.85417	0.8967	0.8967
Z006E0078	-0.19137	-0.19598	-0.19598	-0.19598	-0.07306	-0.17904	-0.19077	-0.23824	-0.19598	-0.19598
Z006E0079	-0.17753	-0.17703	-0.17703	-0.17703	-0.01549	-0.18764	-0.15028	-0.13965	-0.17703	-0.17703
Z006E0080	0.53056	0.50782	0.50782	0.50782	0.43646	0.49256	0.47232	0.47283	0.50782	0.50782
Z006E0081	0.03156	0.01171	0.01171	0.01171	-0.02702	0.0464	0.0617	-0.01773	0.01171	0.01171
Z006E0082	0.03604	0.02278	0.02278	0.02278	-0.03505	0.06981	0.06196	-0.00037	0.02278	0.02278
Z006E0083	-0.11228	-0.1092	-0.1092	-0.1092	-0.21785	-0.08332	-0.14227	-0.09729	-0.1092	-0.1092
Z006E0084	0.28558	0.27206	0.27206	0.27206	0.26174	0.26378	0.23216	0.25073	0.27206	0.27206
Z006E0085	0.01435	-0.00301	-0.00301	-0.00301	-0.10372	0.00048	-0.03503	-0.03858	-0.00301	-0.00301
Z006E0086	-0.35632	-0.36983	-0.36983	-0.36983	-0.41917	-0.32364	-0.32741	-0.38889	-0.36983	-0.36983
Z006E0087	0.31459	0.3151	0.3151	0.3151	0.47602	0.30455	0.34162	0.35219	0.3151	0.3151
Z006E0088	-0.14274	-0.1656	-0.1656	-0.1656	-0.2714	-0.12685	-0.11703	-0.19611	-0.1656	-0.1656
Z006E0089	0.39645	0.37383	0.37383	0.37383	0.29825	0.35899	0.33672	0.3368	0.37383	0.37383
Z006E0090	0.07647	0.08929	0.08929	0.08929	0.1106	0.09231	0.05176	0.10805	0.08929	0.08929
Z006E0091	-0.02281	-0.0232	-0.0232	-0.0232	-0.22874	-0.00802	-0.05057	0.01125	-0.0232	-0.0232
Z006E0092	-0.25175	-0.26164	-0.26164	-0.26164	-0.13219	-0.23588	-0.22002	-0.30379	-0.26164	-0.26164
Z006E0093	-0.20569	-0.2145	-0.2145	-0.2145	-0.11089	-0.2324	-0.18215	-0.18928	-0.2145	-0.2145
Z006E0094	0.96743	0.95928	0.95928	0.95928	0.90069	0.99693	0.96425	0.9388	0.95928	0.95928
Z006E0095	-0.80575	-0.80374	-0.80374	-0.80374	-0.72214	-0.83838	-0.84764	-0.78307	-0.80374	-0.80374
Z006E0096	-0.1756	-0.17599	-0.17599	-0.17599	-0.38152	-0.16081	-0.20336	-0.14153	-0.17599	-0.17599
Z006E0097	-0.00986	-0.03221	-0.03221	-0.03221	-0.11715	-0.04613	-0.07289	-0.07376	-0.03221	-0.03221
Z006E0098	0.2769	0.25948	0.25948	0.25948	0.14142	0.28999	0.26946	0.2261	0.25948	0.25948
Z006E0099	0.38239	0.37035	0.37035	0.37035	0.24265	0.39235	0.34272	0.33535	0.37035	0.37035
Z006E0100	-0.34858	-0.34809	-0.34809	-0.34809	-0.18645	-0.35871	-0.3213	-0.31065	-0.34809	-0.34809
Z006E0101	-0.87309	-0.86049	-0.86049	-0.86049	-0.83164	-0.85822	-0.89514	-0.83809	-0.86049	-0.86049
Z006E0102	-1.21835	-1.22954	-1.22954	-1.22954	-0.98918	-1.23342	-1.20266	-1.26114	-1.22954	-1.22954
Z006E0103	-0.11179	-0.11022	-0.11022	-0.11022	-0.05204	-0.09193	-0.06583	-0.07974	-0.11022	-0.11022
Z006E0104	-0.00529	0.00601	0.00601	0.00601	0.14615	-0.0214	-0.04325	0.03914	0.00601	0.00601
Z006E0105	0.33787	0.33329	0.33329	0.33329	0.24376	0.31508	0.30004	0.3847	0.33329	0.33329
Z006E0106	-0.03669	-0.0254	-0.0254	-0.0254	0.11487	-0.05282	-0.07461	0.00779	-0.0254	-0.0254
Z006E0107	0.14536	0.1448	0.1448	0.1448	0.33133	0.17793	0.18051	0.1144	0.1448	0.1448
Z006E0108	0.15682	0.1471	0.1471	0.1471	0.30924	0.11902	0.10398	0.09962	0.1471	0.1471
Z006E0109	0.54513	0.56048	0.56048	0.56048	0.53214	0.57629	0.52466	0.60207	0.56048	0.56048
Z006E0110	0.37504	0.36784	0.36784	0.36784	0.30153	0.35784	0.32154	0.373	0.36784	0.36784
Z006E0111	0.12697	0.1251	0.1251	0.1251	-0.00184	0.16445	0.16787	0.17562	0.1251	0.1251
Z006E0113	0.0323	0.02756	0.02756	0.02756	0.00087	-0.00151	-0.0093	0.05856	0.02756	0.02756
Z006E0114	-0.17994	-0.18226	-0.18226	-0.18226	-0.13334	-0.17002	-0.21503	-0.2259	-0.18226	-0.18226
Z006E0115	-0.21265	-0.21063	-0.21063	-0.21063	-0.12958	-0.24522	-0.25474	-0.19022	-0.21063	-0.21063
Z006E0116	0.73614	0.73795	0.73795	0.73795	0.78791	0.75705	0.7792	0.76446	0.73795	0.73795
Z006E0117	-0.86333	-0.85079	-0.85079	-0.85079	-0.81979	-0.84874	-0.88463	-0.82736	-0.85079	-0.85079
Z006E0118	0.03773	0.02663	0.02663	0.02663	0.26424	0.02301	0.05246	-0.0063	0.02663	0.02663
Z006E0119	0.11939	0.09634	0.09634	0.09634	-0.0029	0.13445	0.14742	0.069	0.09634	0.09634
Z006E0120	-0.33241	-0.3565	-0.3565	-0.3565	-0.35335	-0.34719	-0.32342	-0.37741	-0.3565	-0.3565
Z006E0121	-0.14005	-0.15617	-0.15617	-0.15617	-0.30745	-0.16859	-0.15829	-0.12575	-0.15617	-0.15617
Z006E0122	-0.03314	-0.02248	-0.02248	-0.02248	0.11453	-0.00116	-0.02461	-0.02022	-0.02248	-0.02248
Z006E0123	0.05457	0.05629	0.05629	0.05629	0.10934	0.07508	0.09871	0.08429	0.05629	0.05629
Z006E0125	-0.04522	-0.04528	-0.04528	-0.04528	0.12395	-0.01044	-0.01617	-0.08402	-0.04528	-0.04528
Z006E0126	0.63906	0.63451	0.63451	0.63451	0.75544	0.65165	0.63896	0.59129	0.63451	0.63451
Z006E0128	-0.11487	-0.10459	-0.10459	-0.10459	0.05928	-0.08814	-0.14537	-0.13985	-0.10459	-0.10459
Z006E0129	-0.17102	-0.18437	-0.18437	-0.18437	-0.20079	-0.19204	-0.2266	-0.20864	-0.18437	-0.18437
Z006E0133	-0.22256	-0.22156	-0.22156	-0.22156	-0.1164	-0.21232	-0.25705	-0.26936	-0.22156	-0.22156
Z006E0134	-0.26351	-0.26596	-0.26596	-0.26596	-0.3457	-0.23568	-0.30298	-0.29361	-0.26596	-0.26596
Z006E0135	0.55182	0.53303	0.53303	0.53303	0.50952	0.56083	0.57063	0.51285	0.53303	0.53303
Z006E0136	-0.47293	-0.48397	-0.48397	-0.48397	-0.63476	-0.50589	-0.51982	-0.45027	-0.48397	-0.48397
Z006E0137	-0.29491	-0.30011	-0.30011	-0.30011	-0.14317	-0.27056	-0.26184	-0.33689	-0.30011	-0.30011
Z006E0138	-0.0334	-0.03652	-0.03652	-0.03652	-0.13957	-0.02164	-0.06394	-0.03741	-0.03652	-0.03652
Z006E0139	0.13013	0.12977	0.12977	0.12977	-0.07679	0.14505	0.102	0.16373	0.12977	0.12977
Z006E0140	-0.22964	-0.20772	-0.20772	-0.20772	-0.12152	-0.1981	-0.24818	-0.17343	-0.20772	-0.20772
Z006E0141	2.19327	2.1691	2.1691	2.1691	2.17493	2.17814	2.2032	2.14949	2.1691	2.1691
Z006E0142	-0.13485	-0.13386	-0.13386	-0.13386	-0.0286	-0.12463	-0.16931	-0.18161	-0.13386	-0.13386
Z006E0143	0.5996	0.59076	0.59076	0.59076	0.69555	0.57274	0.62355	0.61655	0.59076	0.59076
Z006E0144	-0.30143	-0.30029	-0.30029	-0.30029	-0.16154	-0.32681	-0.3512	-0.31344	-0.30029	-0.30029
Z006E0145	0.27268	0.25909	0.25909	0.25909	0.21252	0.305	0.30257	0.24137	0.25909	0.25909
Z006E0146	-0.41901	-0.40732	-0.40732	-0.40732	-0.28055	-0.43341	-0.46168	-0.38064	-0.40732	-0.40732
Z006E0147	-0.66226	-0.67108	-0.67108	-0.67108	-0.56698	-0.68903	-0.63855	-0.64562	-0.67108	-0.67108
Z006E0148	0.29269	0.28306	0.28306	0.28306	0.44197	0.25529	0.23871	0.23402	0.28306	0.28306
Z006E0149	0.47023	0.45686	0.45686	0.45686	0.44128	0.4491	0.41495	0.43299	0.45686	0.45686
Z006E0150	-0.17339	-0.19625	-0.19625	-0.19625	-0.3023	-0.15746	-0.14777	-0.22688	-0.19625	-0.19625
Z006E0152	0.30911	0.29935	0.29935	0.29935	0.25086	0.3072	0.3367	0.32734	0.29935	0.29935
Z006E0153	0.09089	0.07039	0.07039	0.07039	0.25292	0.05921	0.1029	0.02668	0.07039	0.07039
Z006E0154	0.25895	0.27157	0.27157	0.27157	0.29967	0.27392	0.23663	0.29361	0.27157	0.27157
Z006E0155	-0.1617	-0.15835	-0.15835	-0.15835	-0.09716	-0.13687	-0.18995	-0.18057	-0.15835	-0.15835
Z006E0156	0.00609	-0.01545	-0.01545	-0.01545	-0.15524	-0.01955	0.02073	0.01748	-0.01545	-0.01545
Z006E0157	0.51256	0.50135	0.50135	0.50135	0.74274	0.49736	0.52862	0.47025	0.50135	0.50135
Z006E0158	-0.15364	-0.14601	-0.14601	-0.14601	-0.10234	-0.16105	-0.18969	-0.13004	-0.14601	-0.14601
Z006E0159	-0.04705	-0.03653	-0.03653	-0.03653	0.11886	-0.01923	-0.08054	-0.07587	-0.03653	-0.03653
Z006E0160	0.37342	0.37297	0.37297	0.37297	0.16944	0.38796	0.34636	0.40839	0.37297	0.37297
Z006E0161	0.84795	0.84846	0.84846	0.84846	1.00943	0.83791	0.875	0.88557	0.84846	0.84846
Z006E0162	-0.77355	-0.75175	-0.75175	-0.75175	-0.66153	-0.74253	-0.79068	-0.71553	-0.75175	-0.75175
Z006E0163	0.13034	0.11799	0.11799	0.11799	0.21351	0.13914	0.15264	0.09267	0.11799	0.11799
Z006E0164	0.18209	0.1724	0.1724	0.1724	0.3332	0.14445	0.12877	0.12428	0.1724	0.1724
Z006E0165	0.57451	0.57307	0.57307	0.57307	0.61067	0.60854	0.61529	0.5869	0.57307	0.57307
Z006E0166	-0.09298	-0.11307	-0.11307	-0.11307	0.05535	-0.12286	-0.08595	-0.16359	-0.11307	-0.11307
Z006E0167	-0.04825	-0.05799	-0.05799	-0.05799	0.1049	-0.08615	-0.10082	-0.10511	-0.05799	-0.05799
Z006E0168	0.08205	0.06059	0.06059	0.06059	-0.08201	0.05677	0.0957	0.09217	0.06059	0.06059
Z006E0169	1.25963	1.26005	1.26005	1.26005	1.42409	1.2492	1.28776	1.29864	1.26005	1.26005
Z006E0170	0.24797	0.23044	0.23044	0.23044	0.14168	0.22781	0.27225	0.2801	0.23044	0.23044
Z006E0171	0.45661	0.44933	0.44933	0.44933	0.34709	0.49349	0.48654	0.45826	0.44933	0.44933
Z006E0172	-0.00983	-0.01171	-0.01171	-0.01171	-0.13819	0.02759	0.03123	0.03903	-0.01171	-0.01171
Z006E0173	-0.02768	-0.03304	-0.03304	-0.03304	0.12957	-0.00406	0.00739	-0.06708	-0.03304	-0.03304
Z006E0174	-0.06068	-0.078	-0.078	-0.078	0.03275	-0.0742	-0.05222	-0.10956	-0.078	-0.078
Z006E0175	-0.25727	-0.26853	-0.26853	-0.26853	-0.45028	-0.23679	-0.21898	-0.22867	-0.26853	-0.26853
Z006E0176	0.15524	0.15196	0.15196	0.15196	0.10062	0.17944	0.12578	0.13801	0.15196	0.15196
Z006E0177	0.20031	0.17229	0.17229	0.17229	0.10726	0.16587	0.17313	0.13732	0.17229	0.17229
Z006E0178	-0.05094	-0.05131	-0.05131	-0.05131	0.16719	-0.07195	-0.10062	-0.08738	-0.05131	-0.05131
Z006E0179	-0.55035	-0.5332	-0.5332	-0.5332	-0.47185	-0.52763	-0.5693	-0.50301	-0.5332	-0.5332
Z006E0180	0.12211	0.10045	0.10045	0.10045	0.13812	0.11431	0.14073	0.06301	0.10045	0.10045
Z006E0181	-0.10574	-0.09438	-0.09438	-0.09438	0.04357	-0.12158	-0.14447	-0.0623	-0.09438	-0.09438
Z006E0182	0.39423	0.40609	0.40609	0.40609	0.49332	0.39325	0.36518	0.43518	0.40609	0.40609
Z006E0183	-0.20216	-0.20225	-0.20225	-0.20225	-0.41818	-0.18604	-0.23359	-0.17281	-0.20225	-0.20225
Z006E0184	0.21044	0.21942	0.21942	0.21942	0.06951	0.24212	0.18558	0.26493	0.21942	0.21942
Z006E0185	0.18478	0.2012	0.2012	0.2012	0.30179	0.21885	0.20015	0.23939	0.2012	0.2012
Z006E0186	-0.16958	-0.14767	-0.14767	-0.14767	-0.06083	-0.13812	-0.18789	-0.11308	-0.14767	-0.14767
Z006E0188	-0.0716	-0.08403	-0.08403	-0.08403	-0.15921	-0.08149	-0.05089	-0.03571	-0.08403	-0.08403
Z006E0190	0.20071	0.20043	0.20043	0.20043	0.37736	0.23451	0.23248	0.16541	0.20043	0.20043
Z006E0191	-0.27214	-0.28381	-0.28381	-0.28381	-0.42431	-0.26054	-0.31632	-0.32499	-0.28381	-0.28381
Z006E0192	-0.13371	-0.12345	-0.12345	-0.12345	0.04101	-0.10705	-0.16401	-0.15842	-0.12345	-0.12345
Z006E0193	0.29345	0.28124	0.28124	0.28124	0.1985	0.28452	0.3115	0.32591	0.28124	0.28124
Z006E0194	-0.12396	-0.13283	-0.13283	-0.13283	-0.027	-0.15095	-0.09964	-0.10654	-0.13283	-0.13283
Z006E0195	-0.45849	-0.4565	-0.4565	-0.4565	-0.37425	-0.4912	-0.50015	-0.43551	-0.4565	-0.4565
Z006E0196	0.2074	0.20579	0.20579	0.20579	0.1086	0.19158	0.16269	0.24956	0.20579	0.20579
Z006E0197	0.2535	0.23169	0.23169	0.23169	0.10091	0.22671	0.27132	0.26897	0.23169	0.23169
Z006E0198	0.10885	0.10811	0.10811	0.10811	-0.08547	0.12211	0.0853	0.14833	0.10811	0.10811
Z006E0199	-0.57486	-0.57027	-0.57027	-0.57027	-0.57862	-0.53752	-0.53061	-0.52511	-0.57027	-0.57027
Z006E0200	0.05721	0.02369	0.02369	0.02369	-0.0268	0.02528	0.064	-0.00731	0.02369	0.02369
Z007E0001	-0.21957	-0.25693	-0.25693	-0.25693	-0.26525	-0.25606	-0.35309	-0.25911	-0.25693	-0.25693
Z007E0002	-0.61641	-0.63873	-0.63873	-0.63873	-0.58134	-0.6347	-0.60475	-0.64721	-0.63873	-0.63873
Z007E0003	-0.00128	0.03182	0.03182	0.03182	0.06022	0.02851	-0.05602	0.04303	0.03182	0.03182
Z007E0004	0.22901	0.25619	0.25619	0.25619	0.21357	0.25461	0.18651	0.25963	0.25619	0.25619
Z007E0005	0.08453	0.12667	0.12667	0.12667	0.15731	0.12157	0.18726	0.12641	0.12667	0.12667
Z007E0007	0.10482	0.13487	0.13487	0.13487	0.09996	0.13179	0.04982	0.13512	0.13487	0.13487
Z007E0008	0.27967	0.25094	0.25094	0.25094	0.26311	0.25493	0.31143	0.2403	0.25094	0.25094
Z007E0009	-0.69694	-0.65534	-0.65534	-0.65534	-0.66875	-0.65021	-0.59891	-0.66894	-0.65534	-0.65534
Z007E0010	0.1124	0.14428	0.14428	0.14428	0.12282	0.14912	0.15489	0.14636	0.14428	0.14428
Z007E0011	-0.19562	-0.22707	-0.22707	-0.22707	-0.23043	-0.22223	-0.35521	-0.23965	-0.22707	-0.22707
Z007E0012	0.20124	0.17674	0.17674	0.17674	0.19841	0.1783	0.21414	0.16373	0.17674	0.17674
Z007E0013	0.18541	0.1532	0.1532	0.1532	0.1231	0.15472	0.02201	0.13356	0.1532	0.1532
Z007E0014	-0.30118	-0.30148	-0.30148	-0.30148	-0.30352	-0.29891	-0.40587	-0.30573	-0.30148	-0.30148
Z007E0015	-0.34206	-0.30174	-0.30174	-0.30174	-0.32427	-0.30165	-0.24163	-0.3139	-0.30174	-0.30174
Z007E0016	0.32689	0.362	0.362	0.362	0.40084	0.35396	0.26341	0.37426	0.362	0.362
Z007E0017	0.08073	0.04809	0.04809	0.04809	0.03248	0.04818	-0.07757	0.03544	0.04809	0.04809
Z007E0019	-0.3738	-0.40344	-0.40344	-0.40344	-0.38055	-0.4041	-0.53779	-0.41418	-0.40344	-0.40344
Z007E0020	0.01589	0.04863	0.04863	0.04863	0.02728	0.04349	-0.04955	0.04851	0.04863	0.04863
Z007E0021	-0.02859	-0.05331	-0.05331	-0.05331	-0.05527	-0.04647	-0.0186	-0.07376	-0.05331	-0.05331
Z007E0022	0.03848	0.07976	0.07976	0.07976	0.07756	0.08379	0.14047	0.07158	0.07976	0.07976
Z007E0023	0.3808	0.35136	0.35136	0.35136	0.38815	0.35291	0.42125	0.35259	0.35136	0.35136
Z007E0024	0.19704	0.16529	0.16529	0.16529	0.15868	0.16897	0.0377	0.15261	0.16529	0.16529
Z007E0025	0.4001	0.36276	0.36276	0.36276	0.34917	0.37007	0.26734	0.35907	0.36276	0.36276
Z007E0027	-0.22219	-0.24637	-0.24637	-0.24637	-0.24015	-0.23737	-0.21212	-0.2658	-0.24637	-0.24637
Z007E0029	0.01613	-0.01317	-0.01317	-0.01317	0.02451	-0.01231	-0.14545	-0.01969	-0.01317	-0.01317
Z007E0030	-0.24688	-0.27214	-0.27214	-0.27214	-0.23148	-0.2737	-0.27707	-0.27999	-0.27214	-0.27214
Z007E0031	-0.24867	-0.20658	-0.20658	-0.20658	-0.1746	-0.21181	-0.14547	-0.20619	-0.20658	-0.20658
Z007E0032	-0.27139	-0.23259	-0.23259	-0.23259	-0.21698	-0.23876	-0.2571	-0.23436	-0.23259	-0.23259
Z007E0033	-0.13341	-0.17071	-0.17071	-0.17071	-0.18531	-0.16331	-0.26652	-0.17488	-0.17071	-0.17071
Z007E0034	0.24378	0.24948	0.24948	0.24948	0.24297	0.25757	0.31202	0.23848	0.24948	0.24948
Z007E0036	0.12534	0.10009	0.10009	0.10009	0.15201	0.10538	0.15029	0.09588	0.10009	0.10009
Z007E0037	0.0791	0.04645	0.04645	0.04645	0.03153	0.04647	-0.07895	0.03413	0.04645	0.04645
Z007E0038	0.31247	0.28725	0.28725	0.28725	0.27605	0.29202	0.32201	0.26526	0.28725	0.28725
Z007E0040	-0.3479	-0.3044	-0.3044	-0.3044	-0.26797	-0.30411	-0.24875	-0.30769	-0.3044	-0.3044
Z007E0042	-0.30831	-0.33328	-0.33328	-0.33328	-0.35292	-0.32768	-0.30175	-0.35935	-0.33328	-0.33328
Z007E0044	0.70284	0.67325	0.67325	0.67325	0.721	0.67311	0.54482	0.67159	0.67325	0.67325
Z007E0045	-0.2821	-0.31902	-0.31902	-0.31902	-0.34688	-0.31031	-0.41989	-0.32959	-0.31902	-0.31902
Z007E0046	-0.118	-0.08158	-0.08158	-0.08158	-0.06687	-0.08365	0.00955	-0.0757	-0.08158	-0.08158
Z007E0047	0.17513	0.20433	0.20433	0.20433	0.20269	0.20469	0.13324	0.21484	0.20433	0.20433
Z007E0049	0.08443	0.06518	0.06518	0.06518	0.09234	0.06559	-0.02529	0.07269	0.06518	0.06518
Z007E0050	0.49332	0.50268	0.50268	0.50268	0.53901	0.49992	0.55061	0.49752	0.50268	0.50268
Z007E0051	0.20361	0.17444	0.17444	0.17444	0.20197	0.17691	0.24079	0.1712	0.17444	0.17444
Z007E0052	-0.01771	0.01659	0.01659	0.01659	-0.01132	0.01866	0.11126	0.01565	0.01659	0.01659
Z007E0053	-0.02161	-0.06021	-0.06021	-0.06021	-0.08309	-0.05795	-0.15203	-0.06255	-0.06021	-0.06021
Z007E0054	0.10963	0.07348	0.07348	0.07348	0.10768	0.07316	-0.01993	0.08202	0.07348	0.07348
Z007E0055	-0.04377	-0.00067	-0.00067	-0.00067	0.04957	-0.00175	0.06025	0.0027	-0.00067	-0.00067
Z007E0056	-0.07391	-0.1035	-0.1035	-0.1035	-0.05579	-0.10364	-0.23195	-0.10518	-0.1035	-0.1035
Z007E0058	0.49107	0.51203	0.51203	0.51203	0.48876	0.51436	0.58274	0.5026	0.51203	0.51203
Z007E0059	0.10083	0.07558	0.07558	0.07558	0.06579	0.08021	0.11087	0.05426	0.07558	0.07558
Z007E0060	0.25365	0.21584	0.21584	0.21584	0.22327	0.21514	0.12569	0.22125	0.21584	0.21584
Z007E0061	0.12434	0.16179	0.16179	0.16179	0.1939	0.16396	0.25241	0.17024	0.16179	0.16179
Z007E0062	-0.08437	-0.04423	-0.04423	-0.04423	-0.06036	-0.04478	0.01832	-0.0533	-0.04423	-0.04423
Z007E0063	0.33097	0.36504	0.36504	0.36504	0.35083	0.36515	0.26243	0.36253	0.36504	0.36504
Z007E0064	-0.02982	-0.05413	-0.05413	-0.05413	-0.04367	-0.04554	-0.01826	-0.07151	-0.05413	-0.05413
Z007E0065	-0.20982	-0.24089	-0.24089	-0.24089	-0.26347	-0.23354	-0.17386	-0.25456	-0.24089	-0.24089
Z007E0066	-0.03211	0.01109	0.01109	0.01109	0.05785	0.01035	0.07068	0.01278	0.01109	0.01109
Z007E0067	-0.17135	-0.19557	-0.19557	-0.19557	-0.18802	-0.1867	-0.16081	-0.21435	-0.19557	-0.19557
Z007E0068	0.26469	0.26592	0.26592	0.26592	0.25992	0.26812	0.15161	0.25973	0.26592	0.26592
Z007E0069	-0.11188	-0.13711	-0.13711	-0.13711	-0.14781	-0.1324	-0.10216	-0.15887	-0.13711	-0.13711
Z007E0070	-0.06841	-0.09258	-0.09258	-0.09258	-0.08685	-0.08353	-0.05851	-0.11224	-0.09258	-0.09258
Z007E0071	-0.12586	-0.09373	-0.09373	-0.09373	-0.0939	-0.10097	-0.18382	-0.08363	-0.09373	-0.09373
Z007E0072	0.00565	-0.03035	-0.03035	-0.03035	0.02533	-0.02982	-0.11914	-0.01436	-0.03035	-0.03035
Z007E0073	-0.05274	-0.05914	-0.05914	-0.05914	-0.01489	-0.05825	-0.01918	-0.06722	-0.05914	-0.05914
Z007E0074	0.25097	0.22185	0.22185	0.22185	0.24747	0.22451	0.28748	0.2177	0.22185	0.22185
Z007E0075	-0.32224	-0.35877	-0.35877	-0.35877	-0.33774	-0.36077	-0.45363	-0.35367	-0.35877	-0.35877
Z007E0077	0.46266	0.43645	0.43645	0.43645	0.46842	0.43775	0.48619	0.42844	0.43645	0.43645
Z007E0078	-0.00706	0.02733	0.02733	0.02733	-0.00348	0.02968	0.12089	0.02499	0.02733	0.02733
Z007E0079	-0.2663	-0.28923	-0.28923	-0.28923	-0.26394	-0.28799	-0.26035	-0.30737	-0.28923	-0.28923
Z007E0080	0.26584	0.29308	0.29308	0.29308	0.24849	0.29169	0.22265	0.29557	0.29308	0.29308
Z007E0081	-0.21493	-0.18056	-0.18056	-0.18056	-0.20492	-0.17945	-0.28704	-0.18796	-0.18056	-0.18056
Z007E0082	0.06184	0.09627	0.09627	0.09627	0.0639	0.09878	0.18924	0.09319	0.09627	0.09627
Z007E0083	-0.05734	-0.08549	-0.08549	-0.08549	-0.04025	-0.07881	-0.01953	-0.08601	-0.08549	-0.08549
Z007E0084	-0.46143	-0.4256	-0.4256	-0.4256	-0.45328	-0.41759	-0.338	-0.43226	-0.4256	-0.4256
Z007E0085	0.50273	0.52348	0.52348	0.52348	0.56894	0.52578	0.61178	0.53454	0.52348	0.52348
Z007E0086	0.43538	0.4717	0.4717	0.4717	0.4955	0.46812	0.3638	0.47379	0.4717	0.4717
Z007E0087	-0.0211	-0.04586	-0.04586	-0.04586	-0.01092	-0.04521	-0.00414	-0.05588	-0.04586	-0.04586
Z007E0088	-0.17315	-0.19647	-0.19647	-0.19647	-0.15749	-0.19659	-0.16236	-0.208	-0.19647	-0.19647
Z007E0089	-0.20232	-0.16849	-0.16849	-0.16849	-0.2005	-0.16961	-0.27432	-0.17667	-0.16849	-0.16849
Z007E0091	0.10903	0.07844	0.07844	0.07844	0.10263	0.0806	-0.04908	0.07229	0.07844	0.07844
Z007E0092	-0.1707	-0.13843	-0.13843	-0.13843	-0.17345	-0.13225	-0.13299	-0.14289	-0.13843	-0.13843
Z007E0093	-0.32204	-0.34623	-0.34623	-0.34623	-0.33977	-0.33725	-0.31188	-0.36554	-0.34623	-0.34623
Z007E0094	0.22807	0.20522	0.20522	0.20522	0.25429	0.20709	0.2396	0.19564	0.20522	0.20522
Z007E0095	-0.21956	-0.18012	-0.18012	-0.18012	-0.13406	-0.18334	-0.20016	-0.17303	-0.18012	-0.18012
Z007E0096	-0.46509	-0.45606	-0.45606	-0.45606	-0.47067	-0.4479	-0.41492	-0.47788	-0.45606	-0.45606
Z007E0098	-0.05662	-0.05928	-0.05928	-0.05928	-0.02879	-0.05915	-0.14285	-0.04779	-0.05928	-0.05928
Z007E0099	-0.39134	-0.38819	-0.38819	-0.38819	-0.41344	-0.37752	-0.31449	-0.40132	-0.38819	-0.38819
Z007E0100	-0.07377	-0.04471	-0.04471	-0.04471	-0.03668	-0.05123	-0.11486	-0.03058	-0.04471	-0.04471
Z007E0101	-0.0369	-0.00286	-0.00286	-0.00286	-0.01584	-0.00288	-0.105	-0.00478	-0.00286	-0.00286
Z007E0103	0.18737	0.22128	0.22128	0.22128	0.2127	0.22083	0.12082	0.22149	0.22128	0.22128
Z007E0104	-0.33469	-0.30053	-0.30053	-0.30053	-0.31304	-0.30651	-0.40523	-0.30325	-0.30053	-0.30053
Z007E0105	0.28548	0.32869	0.32869	0.32869	0.37505	0.328	0.38813	0.33019	0.32869	0.32869
Z007E0106	-0.24696	-0.20638	-0.20638	-0.20638	-0.23756	-0.20544	-0.14958	-0.22271	-0.20638	-0.20638
Z007E0107	-0.02831	-0.03397	-0.03397	-0.03397	-0.06866	-0.03344	-0.11546	-0.03435	-0.03397	-0.03397
Z007E0108	-0.47875	-0.44865	-0.44865	-0.44865	-0.42358	-0.45089	-0.51945	-0.43213	-0.44865	-0.44865
Z007E0109	-0.24592	-0.20909	-0.20909	-0.20909	-0.20876	-0.20974	-0.12344	-0.21014	-0.20909	-0.20909
Z007E0110	-0.29194	-0.31568	-0.31568	-0.31568	-0.32491	-0.30515	-0.28732	-0.34256	-0.31568	-0.31568
Z007E0111	-0.17401	-0.14112	-0.14112	-0.14112	-0.16777	-0.14574	-0.24132	-0.14379	-0.14112	-0.14112
Z007E0112	0.21475	0.17739	0.17739	0.17739	0.16453	0.18463	0.08225	0.17406	0.17739	0.17739
Z007E0114	-0.39659	-0.3621	-0.3621	-0.3621	-0.39638	-0.3594	-0.26986	-0.36611	-0.3621	-0.3621
Z007E0115	-0.26811	-0.30618	-0.30618	-0.30618	-0.3477	-0.30207	-0.40511	-0.31751	-0.30618	-0.30618
Z007E0116	0.01058	-0.01337	-0.01337	-0.01337	-0.01043	-0.00996	0.01688	-0.03541	-0.01337	-0.01337
Z007E0117	-0.35913	-0.38196	-0.38196	-0.38196	-0.33609	-0.37681	-0.34743	-0.39256	-0.38196	-0.38196
Z007E0118	0.15779	0.12709	0.12709	0.12709	0.09181	0.13569	0.18928	0.1073	0.12709	0.12709
Z007E0119	-0.02505	0.00238	0.00238	0.00238	-0.04891	0.00165	-0.07061	0.00164	0.00238	0.00238
Z007E0120	-0.22655	-0.18655	-0.18655	-0.18655	-0.13625	-0.1869	-0.10729	-0.17624	-0.18655	-0.18655
Z007E0121	-0.19106	-0.15704	-0.15704	-0.15704	-0.16961	-0.15709	-0.25902	-0.15875	-0.15704	-0.15704
Z007E0122	-0.44709	-0.41302	-0.41302	-0.41302	-0.42715	-0.41292	-0.5156	-0.41549	-0.41302	-0.41302
Z007E0123	0.11542	0.14843	0.14843	0.14843	0.11798	0.14418	0.04678	0.14392	0.14843	0.14843
Z007E0124	-0.11263	-0.11092	-0.11092	-0.11092	-0.13947	-0.10588	-0.03133	-0.11981	-0.11092	-0.11092
Z007E0126	0.15665	0.18473	0.18473	0.18473	0.16399	0.18694	0.11625	0.19289	0.18473	0.18473
Z007E0129	-0.19214	-0.15656	-0.15656	-0.15656	-0.17569	-0.1494	-0.06569	-0.15909	-0.15656	-0.15656
Z007E0130	0.35215	0.35727	0.35727	0.35727	0.37951	0.36332	0.42929	0.35331	0.35727	0.35727
Z007E0131	-0.3777	-0.40767	-0.40767	-0.40767	-0.41519	-0.39585	-0.34204	-0.4199	-0.40767	-0.40767
Z007E0132	0.0143	-0.01637	-0.01637	-0.01637	0.0156	-0.02091	-0.14367	-0.01981	-0.01637	-0.01637
Z007E0133	0.06516	0.10552	0.10552	0.10552	0.14368	0.10637	0.18014	0.10997	0.10552	0.10552
Z007E0134	0.15006	0.11261	0.11261	0.11261	0.10288	0.11954	0.01866	0.11079	0.11261	0.11261
Z007E0135	0.15839	0.16775	0.16775	0.16775	0.20397	0.16501	0.21564	0.16254	0.16775	0.16775
Z007E0136	0.41987	0.44956	0.44956	0.44956	0.48862	0.44594	0.3841	0.47283	0.44956	0.44956
Z007E0137	0.1095	0.1469	0.1469	0.1469	0.18086	0.14888	0.23823	0.15624	0.1469	0.1469
Z007E0138	0.18185	0.15803	0.15803	0.15803	0.21395	0.15624	0.1986	0.15467	0.15803	0.15803
Z007E0139	0.03433	0.07466	0.07466	0.07466	0.05205	0.07475	0.13473	0.06246	0.07466	0.07466
Z007E0140	-0.11814	-0.08374	-0.08374	-0.08374	-0.11484	-0.08136	0.00971	-0.08621	-0.08374	-0.08374
Z007E0141	-0.12155	-0.08417	-0.08417	-0.08417	-0.04971	-0.08223	0.00735	-0.07459	-0.08417	-0.08417
Z007E0142	-0.14561	-0.1821	-0.1821	-0.1821	-0.16241	-0.18397	-0.27747	-0.17764	-0.1821	-0.1821
Z007E0143	0.24841	0.21832	0.21832	0.21832	0.21526	0.22969	0.28565	0.20824	0.21832	0.21832
Z007E0144	-0.06035	-0.0903	-0.0903	-0.0903	-0.09823	-0.07844	-0.02483	-0.10273	-0.0903	-0.0903
Z007E0145	0.22285	0.25773	0.25773	0.25773	0.20986	0.26178	0.34478	0.24717	0.25773	0.25773
Z007E0146	-0.11716	-0.14024	-0.14024	-0.14024	-0.10955	-0.13954	-0.1093	-0.15577	-0.14024	-0.14024
Z007E0147	0.37317	0.40499	0.40499	0.40499	0.39046	0.40321	0.4155	0.40937	0.40499	0.40499
Z007E0148	-0.32691	-0.35425	-0.35425	-0.35425	-0.34111	-0.35112	-0.3018	-0.36447	-0.35425	-0.35425
Z007E0149	0.58505	0.62625	0.62625	0.62625	0.66002	0.62083	0.69299	0.63094	0.62625	0.62625
Z007E0150	-0.28889	-0.32014	-0.32014	-0.32014	-0.33076	-0.31458	-0.45105	-0.33621	-0.32014	-0.32014
Z007E0151	-0.00891	0.03433	0.03433	0.03433	0.07971	0.03373	0.0934	0.03535	0.03433	0.03433
Z007E0152	0.15723	0.12071	0.12071	0.12071	0.14118	0.11877	0.02564	0.12554	0.12071	0.12071
Z007E0154	-0.28522	-0.24382	-0.24382	-0.24382	-0.20027	-0.24551	-0.22513	-0.24081	-0.24382	-0.24382
Z007E0155	-0.27751	-0.29979	-0.29979	-0.29979	-0.24397	-0.29561	-0.26641	-0.30903	-0.29979	-0.29979
Z007E0156	0.44721	0.48306	0.48306	0.48306	0.52308	0.47788	0.38135	0.49297	0.48306	0.48306
Z007E0157	-0.03564	-0.00735	-0.00735	-0.00735	-0.03525	-0.00444	-0.07857	-0.00264	-0.00735	-0.00735
Z007E0158	0.27185	0.30739	0.30739	0.30739	0.28977	0.3144	0.39884	0.30559	0.30739	0.30739
Z007E0159	-0.25082	-0.20872	-0.20872	-0.20872	-0.17717	-0.2139	-0.14778	-0.20853	-0.20872	-0.20872
Z007E0160	-0.37747	-0.33618	-0.33618	-0.33618	-0.33876	-0.33211	-0.27561	-0.34455	-0.33618	-0.33618
Z007E0161	0.16697	0.2063	0.2063	0.2063	0.22697	0.20291	0.2814	0.20815	0.2063	0.2063
Z007E0162	-0.53123	-0.4934	-0.4934	-0.4934	-0.47451	-0.48993	-0.40783	-0.49134	-0.4934	-0.4934
Z007E0163	0.27054	0.23669	0.23669	0.23669	0.27179	0.23257	0.12889	0.24167	0.23669	0.23669
Z007E0164	0.13289	0.09697	0.09697	0.09697	0.12113	0.1006	0.0011	0.10119	0.09697	0.09697
Z007E0165	-0.02028	-0.04363	-0.04363	-0.04363	-0.00392	-0.04381	-0.00924	-0.05481	-0.04363	-0.04363
Z007E0167	-0.29153	-0.31573	-0.31573	-0.31573	-0.30896	-0.30677	-0.28127	-0.33489	-0.31573	-0.31573
Z007E0168	0.13834	0.10293	0.10293	0.10293	0.13847	0.10545	0.00645	0.1092	0.10293	0.10293
Z007E0169	-0.33059	-0.35291	-0.35291	-0.35291	-0.29565	-0.34887	-0.31898	-0.36145	-0.35291	-0.35291
Z007E0170	-0.03031	-0.02715	-0.02715	-0.02715	0.01549	-0.02968	-0.14269	-0.02362	-0.02715	-0.02715
Z007E0172	0.1333	0.16711	0.16711	0.16711	0.16171	0.16635	0.06787	0.16886	0.16711	0.16711
Z007E0173	-0.8798	-0.845	-0.845	-0.845	-0.87227	-0.84828	-0.90575	-0.85084	-0.845	-0.845
Z007E0174	-0.14317	-0.14203	-0.14203	-0.14203	-0.14493	-0.14014	-0.25516	-0.14673	-0.14203	-0.14203
Z007E0175	-0.10495	-0.07813	-0.07813	-0.07813	-0.02868	-0.07768	-0.02493	-0.07897	-0.07813	-0.07813
Z007E0176	-0.30514	-0.32844	-0.32844	-0.32844	-0.29488	-0.3221	-0.29365	-0.34155	-0.32844	-0.32844
Z007E0177	-0.28038	-0.30993	-0.30993	-0.30993	-0.33196	-0.29668	-0.24984	-0.32916	-0.30993	-0.30993
Z007E0178	0.21436	0.24887	0.24887	0.24887	0.21972	0.25045	0.14056	0.23916	0.24887	0.24887
Z007E0179	-0.18519	-0.21324	-0.21324	-0.21324	-0.17162	-0.2062	-0.14866	-0.21551	-0.21324	-0.21324
Z007E0180	0.05494	0.09807	0.09807	0.09807	0.1473	0.09709	0.15861	0.10095	0.09807	0.09807
Z007E0181	-0.03282	-0.06243	-0.06243	-0.06243	-0.01385	-0.06265	-0.19054	-0.06369	-0.06243	-0.06243
Z007E0182	-0.09101	-0.11646	-0.11646	-0.11646	-0.11972	-0.11247	-0.07867	-0.13462	-0.11646	-0.11646
Z007E0183	-0.30593	-0.3282	-0.3282	-0.3282	-0.27252	-0.32401	-0.29487	-0.3375	-0.3282	-0.3282
Z007E0185	-0.16284	-0.13486	-0.13486	-0.13486	-0.17866	-0.13335	-0.20856	-0.1349	-0.13486	-0.13486
Z007E0186	0.44775	0.489	0.489	0.489	0.48761	0.49295	0.55002	0.4812	0.489	0.489
Z007E0187	-0.0298	0.00415	0.00415	0.00415	-0.00586	0.00385	-0.09685	0.00367	0.00415	0.00415
Z007E0188	-0.29559	-0.33184	-0.33184	-0.33184	-0.30725	-0.33271	-0.42713	-0.32648	-0.33184	-0.33184
Z007E0189	-0.12248	-0.09107	-0.09107	-0.09107	-0.11995	-0.08879	-0.18097	-0.09374	-0.09107	-0.09107
Z007E0191	-0.25393	-0.2267	-0.2267	-0.2267	-0.27119	-0.2281	-0.29709	-0.22416	-0.2267	-0.2267
Z007E0192	-0.10259	-0.0652	-0.0652	-0.0652	-0.0313	-0.0632	0.02611	-0.05589	-0.0652	-0.0652
Z007E0193	-0.10685	-0.09826	-0.09826	-0.09826	-0.09799	-0.09157	-0.05144	-0.1129	-0.09826	-0.09826
Z007E0194	0.46383	0.44047	0.44047	0.44047	0.48047	0.44026	0.47497	0.42943	0.44047	0.44047
Z007E0195	0.05836	0.03309	0.03309	0.03309	0.02364	0.03769	0.06852	0.01194	0.03309	0.03309
Z007E0196	-0.00176	-0.03687	-0.03687	-0.03687	-0.0117	-0.03332	-0.1373	-0.0356	-0.03687	-0.03687
Z007E0197	0.25998	0.23088	0.23088	0.23088	0.25595	0.23359	0.2963	0.22646	0.23088	0.23088
Z007E0198	-0.23738	-0.27012	-0.27012	-0.27012	-0.2495	-0.26953	-0.28577	-0.27095	-0.27012	-0.27012
Z007E0199	-0.07584	-0.04041	-0.04041	-0.04041	-0.04958	-0.04015	0.05151	-0.03917	-0.04041	-0.04041
Z007E0200	-0.45795	-0.48024	-0.48024	-0.48024	-0.42396	-0.47611	-0.44669	-0.48926	-0.48024	-0.48024
Z008E0001	-0.02814	-0.02755	-0.02755	-0.02755	0.07251	0.00824	-0.05362	-0.04745	-0.02755	-0.02755
Z008E0002	0.09243	0.09601	0.09601	0.09601	0.03452	0.06225	0.12759	0.13136	0.09601	0.09601
Z008E0003	0.31519	0.32945	0.32945	0.32945	0.29928	0.34243	0.32239	0.3579	0.32945	0.32945
Z008E0004	-0.61157	-0.62478	-0.62478	-0.62478	-0.56772	-0.62966	-0.58188	-0.64064	-0.62478	-0.62478
Z008E0005	0.23108	0.22451	0.22451	0.22451	0.29129	0.20883	0.20152	0.20778	0.22451	0.22451
Z008E0007	0.3241	0.31894	0.31894	0.31894	0.20832	0.29946	0.35178	0.29577	0.31894	0.31894
Z008E0008	0.06581	0.05672	0.05672	0.05672	0.10771	0.04744	0.08267	0.08322	0.05672	0.05672
Z008E0009	-0.49746	-0.51779	-0.51779	-0.51779	-0.58963	-0.51666	-0.48636	-0.53808	-0.51779	-0.51779
Z008E0010	-0.37503	-0.3842	-0.3842	-0.3842	-0.50563	-0.33899	-0.36052	-0.41084	-0.3842	-0.3842
Z008E0011	-0.008	-0.01551	-0.01551	-0.01551	-0.1239	-0.03579	0.00893	0.01817	-0.01551	-0.01551
Z008E0012	-0.05601	-0.0554	-0.0554	-0.0554	0.04423	-0.01956	-0.08164	-0.07551	-0.0554	-0.0554
Z008E0013	0.00172	-0.00211	-0.00211	-0.00211	0.08205	-0.01909	0.03112	0.02991	-0.00211	-0.00211
Z008E0014	0.09569	0.07823	0.07823	0.07823	0.13266	0.13724	0.1151	0.06284	0.07823	0.07823
Z008E0015	-0.28421	-0.27272	-0.27272	-0.27272	-0.32672	-0.25246	-0.25407	-0.25299	-0.27272	-0.27272
Z008E0016	0.11431	0.12123	0.12123	0.12123	0.03435	0.14375	0.06849	0.14051	0.12123	0.12123
Z008E0018	0.19795	0.18959	0.18959	0.18959	0.28075	0.23554	0.22047	0.22673	0.18959	0.18959
Z008E0019	0.2159	0.21938	0.21938	0.21938	0.33151	0.25441	0.2475	0.24567	0.21938	0.21938
Z008E0020	-0.1281	-0.13419	-0.13419	-0.13419	-0.08342	-0.1483	-0.1633	-0.15864	-0.13419	-0.13419
Z008E0021	0.1324	0.13661	0.13661	0.13661	0.05328	0.105	0.15985	0.16142	0.13661	0.13661
Z008E0022	-0.42325	-0.44794	-0.44794	-0.44794	-0.42435	-0.44065	-0.40706	-0.45899	-0.44794	-0.44794
Z008E0023	0.22941	0.2234	0.2234	0.2234	0.26081	0.26687	0.24725	0.25301	0.2234	0.2234
Z008E0024	1.50451	1.49707	1.49707	1.49707	1.51876	1.48289	1.52532	1.52783	1.49707	1.49707
Z008E0025	-0.13066	-0.12881	-0.12881	-0.12881	-0.24218	-0.15787	-0.16662	-0.15885	-0.12881	-0.12881
Z008E0026	-0.07828	-0.08208	-0.08208	-0.08208	0.00107	-0.09897	-0.04924	-0.05055	-0.08208	-0.08208
Z008E0027	-0.08809	-0.08124	-0.08124	-0.08124	-0.16588	-0.05894	-0.13313	-0.06088	-0.08124	-0.08124
Z008E0028	0.05532	0.03074	0.03074	0.03074	0.05074	0.03838	0.07025	0.01796	0.03074	0.03074
Z008E0029	0.25151	0.25579	0.25579	0.25579	0.17029	0.2244	0.2782	0.27955	0.25579	0.25579
Z008E0030	-0.65911	-0.68414	-0.68414	-0.68414	-0.64887	-0.67801	-0.6388	-0.68955	-0.68414	-0.68414
Z008E0031	-0.04295	-0.06754	-0.06754	-0.06754	-0.04718	-0.05993	-0.02789	-0.08015	-0.06754	-0.06754
Z008E0032	-0.04631	-0.05595	-0.05595	-0.05595	-0.16129	-0.01233	-0.02613	-0.07484	-0.05595	-0.05595
Z008E0033	-0.18776	-0.19225	-0.19225	-0.19225	-0.11521	-0.14983	-0.20156	-0.1647	-0.19225	-0.19225
Z008E0034	0.12859	0.12134	0.12134	0.12134	0.00383	0.10197	0.1423	0.15062	0.12134	0.12134
Z008E0035	0.11504	0.11247	0.11247	0.11247	0.09635	0.08939	0.08481	0.09254	0.11247	0.11247
Z008E0036	-0.02715	-0.04206	-0.04206	-0.04206	-0.00526	-0.0455	-0.01614	-0.01192	-0.04206	-0.04206
Z008E0037	-0.52742	-0.54087	-0.54087	-0.54087	-0.6756	-0.55403	-0.54127	-0.55748	-0.54087	-0.54087
Z008E0038	0.0704	0.06891	0.06891	0.06891	0.16197	0.10483	0.03092	0.10141	0.06891	0.06891
Z008E0039	0.10245	0.08584	0.08584	0.08584	-0.05922	0.07862	0.11629	0.06702	0.08584	0.08584
Z008E0040	-0.02924	-0.02538	-0.02538	-0.02538	-0.09646	-0.05819	0.00254	0.00534	-0.02538	-0.02538
Z008E0041	0.30874	0.30006	0.30006	0.30006	0.36084	0.2844	0.26553	0.33622	0.30006	0.30006
Z008E0042	-0.01536	-0.02477	-0.02477	-0.02477	-0.13782	0.01961	0.00211	-0.04737	-0.02477	-0.02477
Z008E0044	0.16675	0.17861	0.17861	0.17861	0.11204	0.20011	0.19246	0.19227	0.17861	0.17861
Z008E0045	0.06896	0.05806	0.05806	0.05806	-0.06904	0.04463	0.08998	0.03742	0.05806	0.05806
Z008E0046	0.28738	0.29846	0.29846	0.29846	0.2586	0.31732	0.32251	0.32501	0.29846	0.29846
Z008E0047	0.3273	0.3191	0.3191	0.3191	0.40468	0.36561	0.34785	0.35354	0.3191	0.3191
Z008E0048	-0.01469	-0.01645	-0.01645	-0.01645	0.05985	-0.03779	-0.04581	-0.01118	-0.01645	-0.01645
Z008E0049	0.18855	0.19313	0.19313	0.19313	0.11663	0.20093	0.1483	0.22223	0.19313	0.19313
Z008E0051	0.22514	0.22096	0.22096	0.22096	0.10083	0.197	0.18595	0.19814	0.22096	0.22096
Z008E0052	-0.1358	-0.12438	-0.12438	-0.12438	-0.17594	-0.10436	-0.1048	-0.10347	-0.12438	-0.12438
Z008E0053	0.2268	0.23384	0.23384	0.23384	0.34276	0.26425	0.22593	0.2558	0.23384	0.23384
Z008E0054	-0.40874	-0.42204	-0.42204	-0.42204	-0.36184	-0.42723	-0.37794	-0.43639	-0.42204	-0.42204
Z008E0055	0.17231	0.18084	0.18084	0.18084	0.11705	0.20165	0.14617	0.15549	0.18084	0.18084
Z008E0056	0.02754	0.02684	0.02684	0.02684	0.12261	0.00379	0.0297	0.06168	0.02684	0.02684
Z008E0057	0.16483	0.16509	0.16509	0.16509	0.06904	0.19836	0.17845	0.1855	0.16509	0.16509
Z008E0058	-0.23437	-0.24522	-0.24522	-0.24522	-0.3743	-0.25845	-0.21405	-0.26681	-0.24522	-0.24522
Z008E0059	-0.01993	-0.02171	-0.02171	-0.02171	-0.12932	-0.04641	-0.02253	-0.0462	-0.02171	-0.02171
Z008E0061	-0.20064	-0.1992	-0.1992	-0.1992	-0.29843	-0.22966	-0.23162	-0.22242	-0.1992	-0.1992
Z008E0062	-0.14127	-0.12982	-0.12982	-0.12982	-0.18234	-0.10971	-0.11061	-0.10938	-0.12982	-0.12982
Z008E0063	-0.21174	-0.22005	-0.22005	-0.22005	-0.17191	-0.23446	-0.2594	-0.18999	-0.22005	-0.22005
Z008E0064	0.69459	0.67719	0.67719	0.67719	0.72951	0.73641	0.71325	0.66078	0.67719	0.67719
Z008E0065	-0.14085	-0.13975	-0.13975	-0.13975	-0.05734	-0.10221	-0.17256	-0.16816	-0.13975	-0.13975
Z008E0066	-0.1358	-0.14534	-0.14534	-0.14534	-0.07905	-0.15612	-0.11355	-0.11145	-0.14534	-0.14534
Z008E0068	0.11636	0.107	0.107	0.107	0.16304	0.09459	0.0826	0.09033	0.107	0.107
Z008E0069	0.35487	0.35448	0.35448	0.35448	0.43952	0.33249	0.35325	0.38415	0.35448	0.35448
Z008E0070	-0.09747	-0.09183	-0.09183	-0.09183	-0.15879	-0.06586	-0.07275	-0.06787	-0.09183	-0.09183
Z008E0071	0.05171	0.04885	0.04885	0.04885	0.12361	0.02738	0.01427	0.08127	0.04885	0.04885
Z008E0072	-0.743	-0.75129	-0.75129	-0.75129	-0.70385	-0.76563	-0.79091	-0.72157	-0.75129	-0.75129
Z008E0073	-0.02396	-0.03347	-0.03347	-0.03347	-0.1435	0.01062	-0.00544	-0.05462	-0.03347	-0.03347
Z008E0074	0.11875	0.12019	0.12019	0.12019	0.10585	0.12432	0.08531	0.09151	0.12019	0.12019
Z008E0075	0.29328	0.29322	0.29322	0.29322	0.37889	0.26845	0.26012	0.32566	0.29322	0.29322
Z008E0076	0.00436	0.0034	0.0034	0.0034	-0.1162	-0.0202	0.01818	0.02119	0.0034	0.0034
Z008E0077	-0.27812	-0.267	-0.267	-0.267	-0.30827	-0.248	-0.24349	-0.24113	-0.267	-0.267
Z008E0078	0.29837	0.30699	0.30699	0.30699	0.24018	0.32809	0.27116	0.28018	0.30699	0.30699
Z008E0079	0.08511	0.10352	0.10352	0.10352	0.04955	0.11393	0.05258	0.11772	0.10352	0.10352
Z008E0080	0.10796	0.11772	0.11772	0.11772	0.03998	0.13712	0.06578	0.13617	0.11772	0.11772
Z008E0081	0.03643	0.02257	0.02257	0.02257	0.07242	0.07711	0.02289	0.00219	0.02257	0.02257
Z008E0082	0.19982	0.19266	0.19266	0.19266	0.07235	0.17356	0.21254	0.22059	0.19266	0.19266
Z008E0083	0.2503	0.2421	0.2421	0.2421	0.28644	0.22806	0.20129	0.27033	0.2421	0.2421
Z008E0084	-0.33355	-0.32319	-0.32319	-0.32319	-0.20908	-0.29822	-0.36392	-0.3015	-0.32319	-0.32319
Z008E0085	-0.62447	-0.62704	-0.62704	-0.62704	-0.55787	-0.61557	-0.65701	-0.65223	-0.62704	-0.62704
Z008E0086	0.19134	0.16668	0.16668	0.16668	0.18923	0.17408	0.20717	0.15514	0.16668	0.16668
Z008E0087	0.0981	0.10125	0.10125	0.10125	0.18338	0.07462	0.06411	0.12674	0.10125	0.10125
Z008E0088	-0.16962	-0.17821	-0.17821	-0.17821	-0.12055	-0.19356	-0.21393	-0.14356	-0.17821	-0.17821
Z008E0090	-0.08915	-0.08977	-0.08977	-0.08977	-0.19708	-0.12	-0.13452	-0.06111	-0.08977	-0.08977
Z008E0091	0.24817	0.24952	0.24952	0.24952	0.15328	0.21877	0.21825	0.22774	0.24952	0.24952
Z008E0092	0.04953	0.04514	0.04514	0.04514	0.02833	0.02727	0.07681	0.04784	0.04514	0.04514
Z008E0093	-0.03618	-0.04358	-0.04358	-0.04358	-0.15549	-0.06351	-0.02049	-0.0116	-0.04358	-0.04358
Z008E0094	-0.13758	-0.15564	-0.15564	-0.15564	-0.12174	-0.15922	-0.18042	-0.16726	-0.15564	-0.15564
Z008E0095	0.23267	0.24418	0.24418	0.24418	0.18957	0.2645	0.26259	0.26361	0.24418	0.24418
Z008E0096	-0.20724	-0.19727	-0.19727	-0.19727	-0.07007	-0.17359	-0.233	-0.16926	-0.19727	-0.19727
Z008E0097	0.19902	0.1925	0.1925	0.1925	0.2579	0.17695	0.16898	0.17511	0.1925	0.1925
Z008E0098	-0.13549	-0.15451	-0.15451	-0.15451	-0.11188	-0.15353	-0.11174	-0.16685	-0.15451	-0.15451
Z008E0099	-0.0406	-0.04868	-0.04868	-0.04868	0.03282	-0.00177	-0.02149	-0.01621	-0.04868	-0.04868
Z008E0100	-0.35626	-0.35193	-0.35193	-0.35193	-0.35403	-0.34859	-0.33255	-0.33434	-0.35193	-0.35193
Z008E0101	-0.20157	-0.20684	-0.20684	-0.20684	-0.32883	-0.2309	-0.24719	-0.20267	-0.20684	-0.20684
Z008E0102	-0.41321	-0.42037	-0.42037	-0.42037	-0.54099	-0.43943	-0.4006	-0.39258	-0.42037	-0.42037
Z008E0103	-0.45162	-0.46285	-0.46285	-0.46285	-0.4979	-0.47478	-0.43739	-0.43058	-0.46285	-0.46285
Z008E0104	-0.17911	-0.17621	-0.17621	-0.17621	-0.08536	-0.2037	-0.21002	-0.14651	-0.17621	-0.17621
Z008E0106	0.54299	0.52547	0.52547	0.52547	0.54088	0.52372	0.49363	0.50493	0.52547	0.52547
Z008E0107	-0.29012	-0.30668	-0.30668	-0.30668	-0.4536	-0.31372	-0.27693	-0.32639	-0.30668	-0.30668
Z008E0108	-0.14159	-0.14099	-0.14099	-0.14099	-0.04121	-0.10517	-0.16717	-0.16102	-0.14099	-0.14099
Z008E0109	-0.30593	-0.31559	-0.31559	-0.31559	-0.41993	-0.27207	-0.28538	-0.33399	-0.31559	-0.31559
Z008E0110	0.14493	0.1274	0.1274	0.1274	0.18414	0.18618	0.16515	0.11312	0.1274	0.1274
Z008E0111	-0.34581	-0.3519	-0.3519	-0.3519	-0.26015	-0.30544	-0.31155	-0.37026	-0.3519	-0.3519
Z008E0112	0.16588	0.14924	0.14924	0.14924	0.00527	0.14191	0.18011	0.13095	0.14924	0.14924
Z008E0113	-0.05706	-0.05514	-0.05514	-0.05514	-0.17111	-0.08394	-0.09394	-0.08644	-0.05514	-0.05514
Z008E0114	-0.01744	-0.01645	-0.01645	-0.01645	0.07001	0.02069	-0.04771	-0.04291	-0.01645	-0.01645
Z008E0115	0.13899	0.13114	0.13114	0.13114	0.15055	0.11726	0.13835	0.11273	0.13114	0.13114
Z008E0116	-0.08312	-0.07859	-0.07859	-0.07859	-0.17285	-0.10911	-0.05952	-0.05905	-0.07859	-0.07859
Z008E0117	-0.18141	-0.19002	-0.19002	-0.19002	-0.13181	-0.20542	-0.22553	-0.1551	-0.19002	-0.19002
Z008E0118	0.37207	0.36768	0.36768	0.36768	0.47099	0.34881	0.40822	0.40894	0.36768	0.36768
Z008E0119	0.07603	0.07087	0.07087	0.07087	-0.0397	0.05138	0.10372	0.04773	0.07087	0.07087
Z008E0120	-0.04763	-0.05839	-0.05839	-0.05839	0.00391	-0.01001	-0.08812	-0.07554	-0.05839	-0.05839
Z008E0121	0.34944	0.33229	0.33229	0.33229	0.3757	0.39239	0.36495	0.31158	0.33229	0.33229
Z008E0122	-0.40073	-0.41596	-0.41596	-0.41596	-0.3683	-0.42047	-0.3859	-0.38058	-0.41596	-0.41596
Z008E0123	-0.14914	-0.15509	-0.15509	-0.15509	-0.06848	-0.10812	-0.1167	-0.17593	-0.15509	-0.15509
Z008E0124	-0.17253	-0.16912	-0.16912	-0.16912	-0.05472	-0.13432	-0.14013	-0.14174	-0.16912	-0.16912
Z008E0125	0.24919	0.25068	0.25068	0.25068	0.14963	0.2204	0.21757	0.22658	0.25068	0.25068
Z008E0126	0.07204	0.06594	0.06594	0.06594	0.14269	0.10818	0.03172	0.07317	0.06594	0.06594
Z008E0127	0.1188	0.13058	0.13058	0.13058	0.06627	0.15186	0.1453	0.14534	0.13058	0.13058
Z008E0128	-0.02256	-0.01926	-0.01926	-0.01926	0.05814	-0.04543	-0.05821	0.00395	-0.01926	-0.01926
Z008E0129	-0.14157	-0.14546	-0.14546	-0.14546	-0.2298	-0.15385	-0.10654	-0.16076	-0.14546	-0.14546
Z008E0130	-0.18266	-0.19443	-0.19443	-0.19443	-0.12162	-0.14167	-0.15593	-0.21144	-0.19443	-0.19443
Z008E0131	0.30958	0.32186	0.32186	0.32186	0.26476	0.337	0.27511	0.34503	0.32186	0.32186
Z008E0132	-0.48865	-0.4853	-0.4853	-0.4853	-0.36857	-0.45074	-0.45543	-0.4568	-0.4853	-0.4853
Z008E0133	-0.05143	-0.06279	-0.06279	-0.06279	-0.0086	-0.04056	-0.03813	-0.03387	-0.06279	-0.06279
Z008E0134	-0.0902	-0.10295	-0.10295	-0.10295	-0.06169	-0.10626	-0.06609	-0.12644	-0.10295	-0.10295
Z008E0135	0.38696	0.37327	0.37327	0.37327	0.44697	0.36675	0.42252	0.36543	0.37327	0.37327
Z008E0136	-0.36653	-0.35779	-0.35779	-0.35779	-0.42866	-0.33628	-0.39517	-0.38656	-0.35779	-0.35779
Z008E0137	0.13198	0.1207	0.1207	0.1207	0.08733	0.1086	0.1468	0.15378	0.1207	0.1207
Z008E0139	-0.08455	-0.10175	-0.10175	-0.10175	-0.05626	-0.04186	-0.0683	-0.12146	-0.10175	-0.10175
Z008E0140	-0.29799	-0.29063	-0.29063	-0.29063	-0.25718	-0.26342	-0.26558	-0.26551	-0.29063	-0.29063
Z008E0141	0.35805	0.35955	0.35955	0.35955	0.25821	0.3293	0.32633	0.33531	0.35955	0.35955
Z008E0142	-0.09806	-0.09652	-0.09652	-0.09652	-0.19892	-0.12667	-0.13015	-0.12127	-0.09652	-0.09652
Z008E0144	0.01023	0.00264	0.00264	0.00264	-0.10315	-0.01788	0.02807	0.03758	0.00264	0.00264
Z008E0145	0.74095	0.73906	0.73906	0.73906	0.82159	0.78143	0.76126	0.76155	0.73906	0.73906
Z008E0146	0.23815	0.22503	0.22503	0.22503	0.2792	0.22044	0.26682	0.20777	0.22503	0.22503
Z008E0147	-0.19089	-0.21026	-0.21026	-0.21026	-0.15558	-0.21046	-0.16289	-0.21679	-0.21026	-0.21026
Z008E0149	0.37473	0.38538	0.38538	0.38538	0.31896	0.34225	0.34547	0.41279	0.38538	0.38538
Z008E0150	0.03676	0.0367	0.0367	0.0367	-0.04872	0.06893	0.05412	0.06224	0.0367	0.0367
Z008E0153	0.05556	0.05023	0.05023	0.05023	-0.06965	0.02595	0.01068	0.05541	0.05023	0.05023
Z008E0154	0.07252	0.07437	0.07437	0.07437	-0.03904	0.04532	0.03654	0.04431	0.07437	0.07437
Z008E0155	0.27375	0.27863	0.27863	0.27863	0.17252	0.24928	0.29318	0.29245	0.27863	0.27863
Z008E0156	-0.12458	-0.14927	-0.14927	-0.14927	-0.12575	-0.14198	-0.10841	-0.16035	-0.14927	-0.14927
Z008E0157	-0.07078	-0.08777	-0.08777	-0.08777	-0.04978	-0.02713	-0.05718	-0.11109	-0.08777	-0.08777
Z008E0158	-0.10691	-0.09819	-0.09819	-0.09819	-0.16828	-0.07676	-0.13527	-0.12658	-0.09819	-0.09819
Z008E0159	0.17478	0.17224	0.17224	0.17224	0.06123	0.20657	0.1303	0.14507	0.17224	0.17224
Z008E0160	-0.31884	-0.32279	-0.32279	-0.32279	-0.23439	-0.34019	-0.28794	-0.28872	-0.32279	-0.32279
Z008E0161	0.11479	0.12378	0.12378	0.12378	0.0444	0.14612	0.08315	0.0909	0.12378	0.12378
Z008E0162	-0.22454	-0.23556	-0.23556	-0.23556	-0.35868	-0.24937	-0.20211	-0.25427	-0.23556	-0.23556
Z008E0163	-0.47946	-0.48818	-0.48818	-0.48818	-0.42589	-0.50399	-0.52213	-0.45129	-0.48818	-0.48818
Z008E0164	-0.00945	-0.01854	-0.01854	-0.01854	-0.14283	0.02696	0.00405	-0.04656	-0.01854	-0.01854
Z008E0165	0.00908	0.00047	0.00047	0.00047	0.05904	-0.01498	-0.03491	0.03556	0.00047	0.00047
Z008E0166	0.09922	0.10794	0.10794	0.10794	0.03767	0.12939	0.07079	0.07946	0.10794	0.10794
Z008E0167	-0.25641	-0.25654	-0.25654	-0.25654	-0.38057	-0.28511	-0.30767	-0.23595	-0.25654	-0.25654
Z008E0168	-0.03275	-0.04225	-0.04225	-0.04225	-0.01568	-0.03821	-0.00145	-0.05923	-0.04225	-0.04225
Z008E0169	0.13159	0.12869	0.12869	0.12869	0.20909	0.13904	0.103	0.10892	0.12869	0.12869
Z008E0170	0.17581	0.15737	0.15737	0.15737	0.20416	0.15252	0.13751	0.15197	0.15737	0.15737
Z008E0171	-0.08414	-0.08785	-0.08785	-0.08785	-0.00793	-0.10441	-0.05624	-0.05787	-0.08785	-0.08785
Z008E0172	0.21441	0.23229	0.23229	0.23229	0.19656	0.2409	0.18831	0.25528	0.23229	0.23229
Z008E0173	-0.0829	-0.09239	-0.09239	-0.09239	-0.20296	-0.04826	-0.06456	-0.1138	-0.09239	-0.09239
Z008E0174	-0.07884	-0.08052	-0.08052	-0.08052	-0.08599	-0.04003	-0.05031	-0.10898	-0.08052	-0.08052
Z008E0175	-0.22968	-0.22678	-0.22678	-0.22678	-0.31082	-0.19955	-0.26381	-0.25143	-0.22678	-0.22678
Z008E0176	-0.09238	-0.10434	-0.10434	-0.10434	-0.0661	-0.11278	-0.13284	-0.12435	-0.10434	-0.10434
Z008E0177	0.03431	0.01688	0.01688	0.01688	0.06997	0.07602	0.05324	0.00084	0.01688	0.01688
Z008E0178	0.46387	0.45907	0.45907	0.45907	0.33603	0.44082	0.48716	0.42991	0.45907	0.45907
Z008E0179	-0.49756	-0.5014	-0.5014	-0.5014	-0.41709	-0.51839	-0.46811	-0.46931	-0.5014	-0.5014
Z008E0180	0.49406	0.47889	0.47889	0.47889	0.52493	0.47453	0.50833	0.51349	0.47889	0.47889
Z008E0181	0.2447	0.24565	0.24565	0.24565	0.33351	0.28265	0.21492	0.21986	0.24565	0.24565
Z008E0182	-0.17	-0.17719	-0.17719	-0.17719	-0.29661	-0.19638	-0.15696	-0.14882	-0.17719	-0.17719
Z008E0183	0.35312	0.34614	0.34614	0.34614	0.22383	0.35963	0.372	0.3182	0.34614	0.34614
Z008E0184	0.08629	0.09289	0.09289	0.09289	0.01683	0.11434	0.04428	0.11739	0.09289	0.09289
Z008E0185	-0.84892	-0.84423	-0.84423	-0.84423	-0.94405	-0.8742	-0.82728	-0.82737	-0.84423	-0.84423
Z008E0186	-0.35344	-0.36871	-0.36871	-0.36871	-0.31948	-0.37338	-0.33805	-0.33258	-0.36871	-0.36871
Z008E0187	-0.21505	-0.20473	-0.20473	-0.20473	-0.08956	-0.17985	-0.24505	-0.18253	-0.20473	-0.20473
Z008E0188	-0.4783	-0.48263	-0.48263	-0.48263	-0.40537	-0.5017	-0.50662	-0.4856	-0.48263	-0.48263
Z008E0189	0.42394	0.41878	0.41878	0.41878	0.30849	0.39926	0.45174	0.39577	0.41878	0.41878
Z008E0190	-0.12473	-0.12942	-0.12942	-0.12942	-0.23007	-0.09098	-0.10781	-0.12863	-0.12942	-0.12942
Z008E0191	-0.21921	-0.23008	-0.23008	-0.23008	-0.35833	-0.24339	-0.19859	-0.25127	-0.23008	-0.23008
Z008E0192	-0.06613	-0.07294	-0.07294	-0.07294	-0.16609	-0.09443	-0.03806	-0.05979	-0.07294	-0.07294
Z008E0193	0.04713	0.03537	0.03537	0.03537	0.10791	0.08816	0.07377	0.01823	0.03537	0.03537
Z008E0194	-0.13924	-0.13259	-0.13259	-0.13259	-0.21021	-0.11099	-0.1818	-0.10884	-0.13259	-0.13259
Z008E0195	0.03855	0.05001	0.05001	0.05001	-0.00292	0.07016	0.06906	0.07025	0.05001	0.05001
Z008E0196	-0.35396	-0.37019	-0.37019	-0.37019	-0.5281	-0.37615	-0.34465	-0.39521	-0.37019	-0.37019
Z008E0197	-0.19266	-0.21009	-0.21009	-0.21009	-0.15677	-0.15097	-0.17365	-0.22602	-0.21009	-0.21009
Z008E0198	-0.25754	-0.24893	-0.24893	-0.24893	-0.31515	-0.22789	-0.28454	-0.27546	-0.24893	-0.24893
Z008E0199	-0.16153	-0.16691	-0.16691	-0.16691	-0.09992	-0.118	-0.13601	-0.19721	-0.16691	-0.16691
Z008E0200	0.11107	0.11398	0.11398	0.11398	0.20472	0.0865	0.08012	0.14363	0.11398	0.11398
Z009E0001	-0.07252	-0.06291	-0.06291	-0.06291	-0.0519	-0.05147	-0.03706	-0.07928	-0.06291	-0.06291
Z009E0002	0.02441	-0.02071	-0.02071	-0.02071	-0.01717	-0.0065	-0.01506	-0.00158	-0.02071	-0.02071
Z009E0003	0.52552	0.48494	0.48494	0.48494	0.49086	0.49849	0.48027	0.50467	0.48494	0.48494
Z009E0004	0.0577	0.03325	0.03325	0.03325	0.04867	0.04134	0.07101	0.01826	0.03325	0.03325
Z009E0005	-0.14326	-0.11276	-0.11276	-0.11276	-0.12189	-0.11832	-0.12965	-0.10377	-0.11276	-0.11276
Z009E0007	0.4823	0.48622	0.48622	0.48622	0.50046	0.49964	0.52459	0.51109	0.48622	0.48622
Z009E0008	0.15087	0.11591	0.11591	0.11591	0.12016	0.12367	0.10142	0.09361	0.11591	0.11591
Z009E0009	-0.16068	-0.13231	-0.13231	-0.13231	-0.13141	-0.12162	-0.15522	-0.15574	-0.13231	-0.13231
Z009E0010	0.16898	0.21199	0.21199	0.21199	0.22071	0.18283	0.18922	0.1875	0.21199	0.21199
Z009E0012	0.15169	0.15028	0.15028	0.15028	0.13516	0.16837	0.11612	0.16006	0.15028	0.15028
Z009E0013	-0.01516	0.01282	0.01282	0.01282	0.02712	0.02219	-0.00498	-0.00415	0.01282	0.01282
Z009E0014	0.60313	0.58375	0.58375	0.58375	0.58443	0.59651	0.60257	0.56265	0.58375	0.58375
Z009E0015	-0.15435	-0.15983	-0.15983	-0.15983	-0.15895	-0.18066	-0.14582	-0.14498	-0.15983	-0.15983
Z009E0016	-0.06857	-0.03998	-0.03998	-0.03998	-0.03514	-0.04372	-0.01174	-0.02169	-0.03998	-0.03998
Z009E0017	0.34553	0.29141	0.29141	0.29141	0.28681	0.3073	0.3164	0.3077	0.29141	0.29141
Z009E0018	0.53451	0.55333	0.55333	0.55333	0.56508	0.56382	0.55701	0.53622	0.55333	0.55333
Z009E0019	0.36454	0.3157	0.3157	0.3157	0.3223	0.32818	0.33369	0.29772	0.3157	0.3157
Z009E0020	-0.05125	-0.07832	-0.07832	-0.07832	-0.07328	-0.06454	-0.05912	-0.08708	-0.07832	-0.07832
Z009E0021	-0.02346	-0.05376	-0.05376	-0.05376	-0.04985	-0.04276	-0.08171	-0.07523	-0.05376	-0.05376
Z009E0022	-0.16346	-0.14818	-0.14818	-0.14818	-0.13781	-0.15551	-0.15917	-0.12965	-0.14818	-0.14818
Z009E0023	0.26706	0.21288	0.21288	0.21288	0.21026	0.22858	0.23863	0.23013	0.21288	0.21288
Z009E0024	0.16435	0.1924	0.1924	0.1924	0.20423	0.20201	0.17366	0.17424	0.1924	0.1924
Z009E0025	0.0442	0.03855	0.03855	0.03855	0.04261	0.04602	0.02707	0.0159	0.03855	0.03855
Z009E0026	0.13062	0.14374	0.14374	0.14374	0.14017	0.1216	0.11114	0.15425	0.14374	0.14374
Z009E0027	-0.0823	-0.05386	-0.05386	-0.05386	-0.05392	-0.07898	-0.04625	-0.04182	-0.05386	-0.05386
Z009E0028	0.16737	0.143	0.143	0.143	0.13697	0.11677	0.13087	0.113	0.143	0.143
Z009E0029	0.10636	0.10092	0.10092	0.10092	0.10043	0.08023	0.11441	0.11511	0.10092	0.10092
Z009E0030	0.28174	0.27997	0.27997	0.27997	0.27698	0.29686	0.25044	0.2956	0.27997	0.27997
Z009E0031	0.20682	0.20128	0.20128	0.20128	0.2043	0.18025	0.21611	0.21716	0.20128	0.20128
Z009E0032	-0.02268	-0.02455	-0.02455	-0.02455	-0.02422	-0.00798	-0.05281	-0.00732	-0.02455	-0.02455
Z009E0033	-0.00468	-0.00045	-0.00045	-0.00045	0.00269	0.01408	0.03368	0.01907	-0.00045	-0.00045
Z009E0034	-0.02645	-0.02724	-0.02724	-0.02724	-0.03954	-0.05112	-0.06369	-0.04115	-0.02724	-0.02724
Z009E0035	-0.07973	-0.14377	-0.14377	-0.14377	-0.14648	-0.13503	-0.16402	-0.16918	-0.14377	-0.14377
Z009E0036	0.14156	0.10749	0.10749	0.10749	0.1172	0.08058	0.12382	0.08617	0.10749	0.10749
Z009E0037	0.24856	0.22784	0.22784	0.22784	0.22095	0.20313	0.20421	0.23601	0.22784	0.22784
Z009E0038	0.04293	0.00901	0.00901	0.00901	0.0134	-0.01737	0.02331	-0.01487	0.00901	0.00901
Z009E0039	0.33837	0.32792	0.32792	0.32792	0.34027	0.30275	0.35963	0.3473	0.32792	0.32792
Z009E0040	0.51802	0.49303	0.49303	0.49303	0.49369	0.50811	0.52313	0.51161	0.49303	0.49303
Z009E0041	-0.19801	-0.21843	-0.21843	-0.21843	-0.21506	-0.20042	-0.20062	-0.19755	-0.21843	-0.21843
Z009E0042	-0.12353	-0.06705	-0.06705	-0.06705	-0.0585	-0.0519	-0.08599	-0.04636	-0.06705	-0.06705
Z009E0043	-0.26821	-0.30382	-0.30382	-0.30382	-0.30982	-0.28954	-0.32427	-0.29039	-0.30382	-0.30382
Z009E0044	0.33864	0.33679	0.33679	0.33679	0.33645	0.35342	0.30827	0.3537	0.33679	0.33679
Z009E0045	0.00955	-0.00366	-0.00366	-0.00366	0.00753	-0.00597	0.01571	0.01858	-0.00366	-0.00366
Z009E0047	-0.42932	-0.35757	-0.35757	-0.35757	-0.36291	-0.38013	-0.38466	-0.34842	-0.35757	-0.35757
Z009E0048	-0.33947	-0.30174	-0.30174	-0.30174	-0.304	-0.32751	-0.31742	-0.29185	-0.30174	-0.30174
Z009E0049	0.45499	0.4642	0.4642	0.4642	0.46844	0.43257	0.44995	0.4368	0.4642	0.4642
Z009E0050	-0.00073	-0.00615	-0.00615	-0.00615	-0.00739	-0.02676	0.00706	0.00768	-0.00615	-0.00615
Z009E0051	-0.29394	-0.34396	-0.34396	-0.34396	-0.34171	-0.33309	-0.36178	-0.34676	-0.34396	-0.34396
Z009E0052	-0.36649	-0.29497	-0.29497	-0.29497	-0.29257	-0.31829	-0.3191	-0.28208	-0.29497	-0.29497
Z009E0053	-0.12919	-0.14561	-0.14561	-0.14561	-0.15064	-0.15504	-0.11707	-0.17288	-0.14561	-0.14561
Z009E0054	0.08383	0.00116	0.00116	0.00116	0.00403	0.0111	0.02795	-0.01937	0.00116	0.00116
Z009E0055	0.2893	0.30848	0.30848	0.30848	0.30932	0.28414	0.33889	0.32205	0.30848	0.30848
Z009E0056	0.29274	0.28168	0.28168	0.28168	0.28058	0.29926	0.27533	0.29932	0.28168	0.28168
Z009E0057	0.17173	0.16513	0.16513	0.16513	0.16425	0.17132	0.13825	0.18038	0.16513	0.16513
Z009E0058	0.31394	0.35388	0.35388	0.35388	0.34755	0.36905	0.33437	0.36701	0.35388	0.35388
Z009E0059	-0.02565	-0.01239	-0.01239	-0.01239	0.00088	-0.01095	0.01361	-0.02888	-0.01239	-0.01239
Z009E0060	0.27481	0.29745	0.29745	0.29745	0.30263	0.31003	0.28745	0.31577	0.29745	0.29745
Z009E0061	0.31588	0.29888	0.29888	0.29888	0.31366	0.2875	0.33498	0.28117	0.29888	0.29888
Z009E0062	-0.13538	-0.17436	-0.17436	-0.17436	-0.18819	-0.19664	-0.15574	-0.16735	-0.17436	-0.17436
Z009E0063	-0.05612	-0.11039	-0.11039	-0.11039	-0.11007	-0.09498	-0.08352	-0.09172	-0.11039	-0.11039
Z009E0064	0.34658	0.32622	0.32622	0.32622	0.32758	0.34443	0.34326	0.34613	0.32622	0.32622
Z009E0065	0.28311	0.26959	0.26959	0.26959	0.28067	0.28045	0.29648	0.2532	0.26959	0.26959
Z009E0066	-0.59708	-0.58821	-0.58821	-0.58821	-0.58507	-0.57047	-0.5674	-0.56769	-0.58821	-0.58821
Z009E0068	-0.09442	-0.1483	-0.1483	-0.1483	-0.16135	-0.13157	-0.12653	-0.13608	-0.1483	-0.1483
Z009E0069	0.79553	0.73173	0.73173	0.73173	0.72058	0.74132	0.70827	0.70226	0.73173	0.73173
Z009E0070	-0.40094	-0.43124	-0.43124	-0.43124	-0.42726	-0.42025	-0.45916	-0.45268	-0.43124	-0.43124
Z009E0071	-0.10027	-0.08723	-0.08723	-0.08723	-0.08826	-0.10961	-0.11885	-0.07549	-0.08723	-0.08723
Z009E0072	0.18768	0.1199	0.1199	0.1199	0.12191	0.09085	0.14352	0.09413	0.1199	0.1199
Z009E0073	-0.01714	0.03584	0.03584	0.03584	0.04117	0.01397	0.05773	0.05232	0.03584	0.03584
Z009E0074	-0.08115	-0.0866	-0.0866	-0.0866	-0.08669	-0.10733	-0.07296	-0.07222	-0.0866	-0.0866
Z009E0075	0.03227	0.06991	0.06991	0.06991	0.07093	0.04381	0.05548	0.08138	0.06991	0.06991
Z009E0076	0.26181	0.23796	0.23796	0.23796	0.23253	0.24812	0.26777	0.21292	0.23796	0.23796
Z009E0077	-0.13	-0.12045	-0.12045	-0.12045	-0.11625	-0.14452	-0.10261	-0.12447	-0.12045	-0.12045
Z009E0078	-0.09536	-0.16276	-0.16276	-0.16276	-0.17364	-0.19055	-0.14406	-0.19476	-0.16276	-0.16276
Z009E0079	-0.0294	-0.03487	-0.03487	-0.03487	-0.03404	-0.0557	-0.02088	-0.02005	-0.03487	-0.03487
Z009E0080	-0.05348	0.003	0.003	0.003	0.01128	0.01818	-0.01604	0.02355	0.003	0.003
Z009E0082	-0.02287	0.0057	0.0057	0.0057	-0.00029	0.01707	-0.01984	-0.02106	0.0057	0.0057
Z009E0083	0.21905	0.23813	0.23813	0.23813	0.24221	0.21347	0.26977	0.25326	0.23813	0.23813
Z009E0084	0.17952	0.17378	0.17378	0.17378	0.18084	0.18095	0.16344	0.15257	0.17378	0.17378
Z009E0085	-0.12887	-0.10071	-0.10071	-0.10071	-0.09266	-0.09072	-0.12089	-0.12069	-0.10071	-0.10071
Z009E0086	-0.09848	-0.12886	-0.12886	-0.12886	-0.12233	-0.11812	-0.15581	-0.14907	-0.12886	-0.12886
Z009E0087	-0.24786	-0.22676	-0.22676	-0.22676	-0.22006	-0.21113	-0.19638	-0.20515	-0.22676	-0.22676
Z009E0088	-0.2467	-0.26723	-0.26723	-0.26723	-0.2601	-0.24959	-0.24799	-0.24454	-0.26723	-0.26723
Z009E0089	0.09944	0.10866	0.10866	0.10866	0.11253	0.07707	0.09427	0.08109	0.10866	0.10866
Z009E0090	-0.08127	-0.12058	-0.12058	-0.12058	-0.12323	-0.14396	-0.09769	-0.10818	-0.12058	-0.12058
Z009E0091	0.10626	0.15918	0.15918	0.15918	0.16639	0.13713	0.18179	0.17657	0.15918	0.15918
Z009E0092	-0.11031	-0.1104	-0.1104	-0.1104	-0.10296	-0.13782	-0.10307	-0.13361	-0.1104	-0.1104
Z009E0093	0.02487	0.00026	0.00026	0.00026	0.0023	-0.02677	-0.00879	-0.02585	0.00026	0.00026
Z009E0094	-0.15154	-0.18721	-0.18721	-0.18721	-0.19107	-0.17314	-0.20684	-0.17274	-0.18721	-0.18721
Z009E0095	-0.13109	-0.1273	-0.1273	-0.1273	-0.12749	-0.1489	-0.13615	-0.11406	-0.1273	-0.1273
Z009E0096	-0.04243	-0.04424	-0.04424	-0.04424	-0.04584	-0.02749	-0.07324	-0.02794	-0.04424	-0.04424
Z009E0097	0.06066	0.01174	0.01174	0.01174	0.02076	0.02398	0.03065	-0.00508	0.01174	0.01174
Z009E0098	-0.46883	-0.48552	-0.48552	-0.48552	-0.48255	-0.47724	-0.46858	-0.46604	-0.48552	-0.48552
Z009E0099	0.12451	0.06031	0.06031	0.06031	0.06325	0.06849	0.04222	0.03763	0.06031	0.06031
Z009E0100	0.07519	0.14673	0.14673	0.14673	0.14877	0.12344	0.12246	0.15944	0.14673	0.14673
Z009E0101	0.54627	0.49202	0.49202	0.49202	0.49187	0.50748	0.51872	0.51046	0.49202	0.49202
Z009E0102	-0.39857	-0.42055	-0.42055	-0.42055	-0.43562	-0.44126	-0.40751	-0.41377	-0.42055	-0.42055
Z009E0103	-0.12658	-0.05514	-0.05514	-0.05514	-0.04952	-0.07879	-0.07805	-0.04071	-0.05514	-0.05514
Z009E0104	-0.10971	-0.08693	-0.08693	-0.08693	-0.08627	-0.07391	-0.09866	-0.0708	-0.08693	-0.08693
Z009E0105	0.28996	0.32799	0.32799	0.32799	0.3358	0.34496	0.35367	0.3505	0.32799	0.32799
Z009E0106	-0.11733	-0.11923	-0.11923	-0.11923	-0.11786	-0.10276	-0.14709	-0.10149	-0.11923	-0.11923
Z009E0107	-0.11763	-0.17897	-0.17897	-0.17897	-0.17903	-0.16483	-0.15251	-0.17059	-0.17897	-0.17897
Z009E0108	-0.52358	-0.45956	-0.45956	-0.45956	-0.45459	-0.4636	-0.48129	-0.44302	-0.45956	-0.45956
Z009E0109	-0.16586	-0.2015	-0.2015	-0.2015	-0.20657	-0.1873	-0.22159	-0.18762	-0.2015	-0.2015
Z009E0110	0.23646	0.18713	0.18713	0.18713	0.18958	0.15629	0.16601	0.15938	0.18713	0.18713
Z009E0111	-0.10185	-0.05634	-0.05634	-0.05634	-0.04996	-0.05877	-0.03263	-0.03694	-0.05634	-0.05634
Z009E0112	0.15997	0.12541	0.12541	0.12541	0.12791	0.1409	0.14236	0.12566	0.12541	0.12541
Z009E0114	-0.159	-0.22468	-0.22468	-0.22468	-0.22246	-0.21323	-0.20325	-0.24515	-0.22468	-0.22468
Z009E0115	0.08436	0.06018	0.06018	0.06018	0.06612	0.06921	0.09433	0.04062	0.06018	0.06018
Z009E0117	0.23414	0.22869	0.22869	0.22869	0.22852	0.20797	0.2423	0.24303	0.22869	0.22869
Z009E0118	-0.01887	-0.05435	-0.05435	-0.05435	-0.04828	-0.04402	-0.06917	-0.05543	-0.05435	-0.05435
Z009E0119	-0.47762	-0.52649	-0.52649	-0.52649	-0.51897	-0.51411	-0.50815	-0.54403	-0.52649	-0.52649
Z009E0120	0.22871	0.20445	0.20445	0.20445	0.21324	0.21321	0.23969	0.18627	0.20445	0.20445
Z009E0121	0.25218	0.23176	0.23176	0.23176	0.23513	0.24977	0.24957	0.25264	0.23176	0.23176
Z009E0122	0.06697	-0.00142	-0.00142	-0.00142	-0.00244	0.01151	0.02441	-0.00361	-0.00142	-0.00142
Z009E0123	-0.09943	-0.17276	-0.17276	-0.17276	-0.17381	-0.1633	-0.16992	-0.19627	-0.17276	-0.17276
Z009E0124	-0.1104	-0.10047	-0.10047	-0.10047	-0.10062	-0.08793	-0.07887	-0.12222	-0.10047	-0.10047
Z009E0125	0.21294	0.22694	0.22694	0.22694	0.21194	0.24238	0.23169	0.23661	0.22694	0.22694
Z009E0126	0.24	0.23809	0.23809	0.23809	0.23992	0.2545	0.2104	0.25604	0.23809	0.23809
Z009E0127	-0.21081	-0.23114	-0.23114	-0.23114	-0.25155	-0.25451	-0.25993	-0.22949	-0.23114	-0.23114
Z009E0128	-0.1421	-0.17632	-0.17632	-0.17632	-0.18557	-0.15967	-0.16386	-0.18174	-0.17632	-0.17632
Z009E0129	0.58074	0.53911	0.53911	0.53911	0.54287	0.51046	0.53583	0.51346	0.53911	0.53911
Z009E0130	0.20301	0.20769	0.20769	0.20769	0.20262	0.18497	0.17708	0.2173	0.20769	0.20769
Z009E0131	-0.23524	-0.25602	-0.25602	-0.25602	-0.26099	-0.28091	-0.27892	-0.24692	-0.25602	-0.25602
Z009E0132	-0.07181	-0.10955	-0.10955	-0.10955	-0.10132	-0.12654	-0.09307	-0.13037	-0.10955	-0.10955
Z009E0133	0.61213	0.63594	0.63594	0.63594	0.64585	0.65009	0.6619	0.63925	0.63594	0.63594
Z009E0134	-0.21645	-0.22339	-0.22339	-0.22339	-0.22652	-0.21201	-0.19782	-0.24696	-0.22339	-0.22339
Z009E0135	0.27864	0.24295	0.24295	0.24295	0.23975	0.25696	0.22357	0.25773	0.24295	0.24295
Z009E0136	0.02686	0.00227	0.00227	0.00227	0.00354	-0.02468	-0.00707	-0.02421	0.00227	0.00227
Z009E0137	-0.35365	-0.40788	-0.40788	-0.40788	-0.40876	-0.39235	-0.38147	-0.38979	-0.40788	-0.40788
Z009E0138	0.07906	0.05831	0.05831	0.05831	0.07312	0.07519	0.08048	0.08471	0.05831	0.05831
Z009E0139	-0.03948	-0.07511	-0.07511	-0.07511	-0.08053	-0.06088	-0.09534	-0.0614	-0.07511	-0.07511
Z009E0140	-0.19114	-0.1869	-0.1869	-0.1869	-0.18395	-0.17236	-0.15284	-0.16747	-0.1869	-0.1869
Z009E0141	-0.26991	-0.2895	-0.2895	-0.2895	-0.28164	-0.27745	-0.26794	-0.30714	-0.2895	-0.2895
Z009E0142	-0.45725	-0.44384	-0.44384	-0.44384	-0.4575	-0.46497	-0.48028	-0.43819	-0.44384	-0.44384
Z009E0143	0.1696	0.10187	0.10187	0.10187	0.10241	0.07296	0.12493	0.07539	0.10187	0.10187
Z009E0144	0.09326	0.08763	0.08763	0.08763	0.09059	0.09521	0.07573	0.06445	0.08763	0.08763
Z009E0145	0.13066	0.14367	0.14367	0.14367	0.14385	0.12117	0.11251	0.15599	0.14367	0.14367
Z009E0146	-0.00956	-0.01507	-0.01507	-0.01507	-0.01307	-0.03601	-0.00063	0.00032	-0.01507	-0.01507
Z009E0147	-0.09412	-0.05606	-0.05606	-0.05606	-0.04923	-0.03899	-0.03075	-0.03402	-0.05606	-0.05606
Z009E0149	0.13358	0.1038	0.1038	0.1038	0.10123	0.1014	0.12303	0.11903	0.1038	0.1038
Z009E0150	-0.30283	-0.35184	-0.35184	-0.35184	-0.33965	-0.33991	-0.33172	-0.36713	-0.35184	-0.35184
Z009E0151	0.1828	0.10767	0.10767	0.10767	0.1069	0.09843	0.13165	0.08297	0.10767	0.10767
Z009E0152	-0.27929	-0.31491	-0.31491	-0.31491	-0.32085	-0.30063	-0.33533	-0.30144	-0.31491	-0.31491
Z009E0153	0.13118	0.11148	0.11148	0.11148	0.12299	0.12317	0.13443	0.09561	0.11148	0.11148
Z009E0154	0.19724	0.20677	0.20677	0.20677	0.2205	0.21794	0.23366	0.19171	0.20677	0.20677
Z009E0155	-0.21963	-0.21003	-0.21003	-0.21003	-0.19874	-0.19862	-0.18407	-0.22627	-0.21003	-0.21003
Z009E0156	-0.30106	-0.35103	-0.35103	-0.35103	-0.35029	-0.34002	-0.36943	-0.35456	-0.35103	-0.35103
Z009E0157	0.18445	0.21178	0.21178	0.21178	0.21554	0.2277	0.18792	0.23041	0.21178	0.21178
Z009E0158	-0.10903	-0.06648	-0.06648	-0.06648	-0.05524	-0.05029	-0.05072	-0.04286	-0.06648	-0.06648
Z009E0159	0.67387	0.65456	0.65456	0.65456	0.65299	0.66754	0.67252	0.63238	0.65456	0.65456
Z009E0161	-0.12668	-0.11565	-0.11565	-0.11565	-0.10214	-0.10766	-0.12864	-0.13337	-0.11565	-0.11565
Z009E0162	-0.21281	-0.24333	-0.24333	-0.24333	-0.23164	-0.23311	-0.26831	-0.26105	-0.24333	-0.24333
Z009E0163	0.23738	0.16767	0.16767	0.16767	0.17018	0.16701	0.17116	0.14467	0.16767	0.16767
Z009E0164	0.53441	0.51395	0.51395	0.51395	0.51862	0.53183	0.53225	0.53546	0.51395	0.51395
Z009E0165	-0.29735	-0.27462	-0.27462	-0.27462	-0.27236	-0.26175	-0.28573	-0.25771	-0.27462	-0.27462
Z009E0166	-0.09042	-0.12039	-0.12039	-0.12039	-0.12807	-0.10825	-0.15276	-0.14745	-0.12039	-0.12039
Z009E0167	-0.05062	-0.11465	-0.11465	-0.11465	-0.11776	-0.10586	-0.13504	-0.14024	-0.11465	-0.11465
Z009E0168	0.03039	-0.00517	-0.00517	-0.00517	-0.01314	0.00931	-0.02637	0.00731	-0.00517	-0.00517
Z009E0169	0.18386	0.14992	0.14992	0.14992	0.15523	0.12345	0.16457	0.12648	0.14992	0.14992
Z009E0170	0.00755	0.02134	0.02134	0.02134	0.02005	0.0324	-0.00395	-0.00302	0.02134	0.02134
Z009E0171	-0.17529	-0.22444	-0.22444	-0.22444	-0.20743	-0.21299	-0.20248	-0.2374	-0.22444	-0.22444
Z009E0173	-0.39716	-0.34064	-0.34064	-0.34064	-0.33354	-0.32535	-0.36013	-0.32065	-0.34064	-0.34064
Z009E0174	-0.07579	-0.0776	-0.0776	-0.0776	-0.07914	-0.06085	-0.10657	-0.06127	-0.0776	-0.0776
Z009E0175	0.52494	0.47646	0.47646	0.47646	0.47056	0.49017	0.48967	0.45244	0.47646	0.47646
Z009E0176	-0.33088	-0.29318	-0.29318	-0.29318	-0.29449	-0.31904	-0.3085	-0.28283	-0.29318	-0.29318
Z009E0177	-0.08094	-0.04229	-0.04229	-0.04229	-0.03148	-0.06731	-0.01883	-0.04338	-0.04229	-0.04229
Z009E0178	-0.24015	-0.25228	-0.25228	-0.25228	-0.24525	-0.25969	-0.23246	-0.27273	-0.25228	-0.25228
Z009E0179	0.24929	0.28735	0.28735	0.28735	0.27359	0.26272	0.26728	0.2917	0.28735	0.28735
Z009E0180	0.36212	0.38494	0.38494	0.38494	0.38406	0.39812	0.37263	0.40033	0.38494	0.38494
Z009E0181	-0.16295	-0.14988	-0.14988	-0.14988	-0.15199	-0.17216	-0.18192	-0.13866	-0.14988	-0.14988
Z009E0182	0.26794	0.29066	0.29066	0.29066	0.29342	0.30347	0.27974	0.30781	0.29066	0.29066
Z009E0183	-0.0694	-0.08993	-0.08993	-0.08993	-0.08272	-0.0723	-0.07066	-0.0672	-0.08993	-0.08993
Z009E0184	0.58043	0.54148	0.54148	0.54148	0.5266	0.5193	0.5597	0.54798	0.54148	0.54148
Z009E0186	-0.0373	-0.02422	-0.02422	-0.02422	-0.02644	-0.04649	-0.0563	-0.01305	-0.02422	-0.02422
Z009E0187	-0.22553	-0.27003	-0.27003	-0.27003	-0.28791	-0.2537	-0.27256	-0.26124	-0.27003	-0.27003
Z009E0190	0.50801	0.48373	0.48373	0.48373	0.4934	0.49239	0.5193	0.46597	0.48373	0.48373
Z009E0191	0.28429	0.26124	0.26124	0.26124	0.2712	0.2521	0.23418	0.24027	0.26124	0.26124
Z009E0192	-0.67535	-0.65625	-0.65625	-0.65625	-0.65287	-0.68083	-0.62487	-0.64145	-0.65625	-0.65625
Z009E0193	0.22163	0.13898	0.13898	0.13898	0.14129	0.14897	0.16556	0.11818	0.13898	0.13898
Z009E0194	-0.30255	-0.35335	-0.35335	-0.35335	-0.35144	-0.38095	-0.33488	-0.3788	-0.35335	-0.35335
Z009E0196	-0.10727	-0.08456	-0.08456	-0.08456	-0.0816	-0.07176	-0.09541	-0.06732	-0.08456	-0.08456
Z009E0197	0.14319	0.08864	0.08864	0.08864	0.09867	0.10309	0.11922	0.11199	0.08864	0.08864
Z009E0198	0.0383	-0.02572	-0.02572	-0.02572	-0.02943	-0.01687	-0.04634	-0.05161	-0.02572	-0.02572
Z009E0199	-0.23807	-0.28691	-0.28691	-0.28691	-0.2805	-0.27442	-0.269	-0.30499	-0.28691	-0.28691
Z009E0200	-0.07028	-0.09066	-0.09066	-0.09066	-0.08882	-0.07249	-0.07343	-0.07051	-0.09066	-0.09066
Z010E0001	0.05251	0.01373	0.01373	0.01373	-0.02488	-0.00379	-0.01352	-0.04447	0.01373	0.01373
Z010E0002	0.13189	0.1515	0.1515	0.1515	0.07539	0.14303	0.12853	0.09303	0.1515	0.1515
Z010E0003	0.8628	0.7977	0.7977	0.7977	0.86159	0.79224	0.82535	0.86506	0.7977	0.7977
Z010E0004	0.06854	0.03758	0.03758	0.03758	-0.01732	0.0545	0.06283	-0.01018	0.03758	0.03758
Z010E0006	-0.28966	-0.23271	-0.23271	-0.23271	-0.28224	-0.22127	-0.26026	-0.21323	-0.23271	-0.23271
Z010E0008	-0.05347	-0.08708	-0.08708	-0.08708	0.01825	-0.07753	-0.1117	-0.04131	-0.08708	-0.08708
Z010E0009	0.00794	0.0448	0.0448	0.0448	-0.00247	0.03005	0.0228	0.07702	0.0448	0.0448
Z010E0010	0.81607	0.8288	0.8288	0.8288	0.87601	0.85629	0.86398	0.89428	0.8288	0.8288
Z010E0011	-0.21197	-0.2648	-0.2648	-0.2648	-0.25879	-0.25845	-0.23992	-0.29323	-0.2648	-0.2648
Z010E0012	0.0101	-0.02475	-0.02475	-0.02475	-0.00436	-0.01276	-0.05296	-0.08143	-0.02475	-0.02475
Z010E0013	0.54725	0.54572	0.54572	0.54572	0.53648	0.54784	0.51496	0.56682	0.54572	0.54572
Z010E0015	-0.14014	-0.14098	-0.14098	-0.14098	-0.09828	-0.14243	-0.13453	-0.08099	-0.14098	-0.14098
Z010E0016	-0.02647	-0.05744	-0.05744	-0.05744	-0.11189	-0.04057	-0.03202	-0.10499	-0.05744	-0.05744
Z010E0017	0.42096	0.44574	0.44574	0.44574	0.37821	0.43985	0.4794	0.49812	0.44574	0.44574
Z010E0018	-0.08067	-0.11396	-0.11396	-0.11396	-0.1555	-0.12776	-0.08896	-0.06686	-0.11396	-0.11396
Z010E0019	-0.13817	-0.152	-0.152	-0.152	-0.17413	-0.14175	-0.12428	-0.10718	-0.152	-0.152
Z010E0020	0.3803	0.36388	0.36388	0.36388	0.33778	0.37281	0.3634	0.35343	0.36388	0.36388
Z010E0021	-0.01887	0.02539	0.02539	0.02539	-0.02328	0.0436	0.06157	0.07522	0.02539	0.02539
Z010E0022	-0.16137	-0.15004	-0.15004	-0.15004	-0.18212	-0.12067	-0.1163	-0.18429	-0.15004	-0.15004
Z010E0024	-0.02176	-0.03553	-0.03553	-0.03553	-0.05958	-0.0251	-0.00854	0.00836	-0.03553	-0.03553
Z010E0025	0.3755	0.3323	0.3323	0.3323	0.35533	0.31807	0.33145	0.38028	0.3323	0.3323
Z010E0026	0.10142	0.12629	0.12629	0.12629	0.05536	0.12074	0.15866	0.17703	0.12629	0.12629
Z010E0027	0.22321	0.18636	0.18636	0.18636	0.20875	0.16877	0.15357	0.21907	0.18636	0.18636
Z010E0028	-0.4008	-0.38092	-0.38092	-0.38092	-0.46628	-0.38847	-0.40743	-0.44385	-0.38092	-0.38092
Z010E0029	0.02354	-0.01497	-0.01497	-0.01497	-0.06303	-0.03155	-0.04582	-0.07772	-0.01497	-0.01497
Z010E0030	-0.24756	-0.22899	-0.22899	-0.22899	-0.25498	-0.22084	-0.25183	-0.24545	-0.22899	-0.22899
Z010E0032	0.17871	0.14604	0.14604	0.14604	0.09899	0.12936	0.12641	0.12965	0.14604	0.14604
Z010E0033	-0.41555	-0.45407	-0.45407	-0.45407	-0.50191	-0.47067	-0.48484	-0.51672	-0.45407	-0.45407
Z010E0034	0.01724	-0.01606	-0.01606	-0.01606	-0.05724	-0.02989	0.00908	0.03122	-0.01606	-0.01606
Z010E0035	-0.26073	-0.27453	-0.27453	-0.27453	-0.29759	-0.26419	-0.24717	-0.23016	-0.27453	-0.27453
Z010E0036	0.15255	0.11922	0.11922	0.11922	0.0791	0.10528	0.14476	0.16701	0.11922	0.11922
Z010E0037	-0.38117	-0.38297	-0.38297	-0.38297	-0.3831	-0.38175	-0.41025	-0.35747	-0.38297	-0.38297
Z010E0038	-0.87546	-0.83122	-0.83122	-0.83122	-0.87908	-0.8131	-0.79474	-0.781	-0.83122	-0.83122
Z010E0039	0.13252	0.09194	0.09194	0.09194	0.09154	0.10942	0.08749	0.0402	0.09194	0.09194
Z010E0040	0.21963	0.22367	0.22367	0.22367	0.16871	0.23983	0.22648	0.16981	0.22367	0.22367
Z010E0041	-0.18968	-0.22717	-0.22717	-0.22717	-0.17676	-0.21003	-0.19996	-0.17031	-0.22717	-0.22717
Z010E0042	0.84137	0.81903	0.81903	0.81903	0.77866	0.8328	0.8448	0.81666	0.81903	0.81903
Z010E0043	-0.1999	-0.22124	-0.22124	-0.22124	-0.23795	-0.24435	-0.25016	-0.19209	-0.22124	-0.22124
Z010E0044	-0.21618	-0.19141	-0.19141	-0.19141	-0.25868	-0.19733	-0.15764	-0.1389	-0.19141	-0.19141
Z010E0046	-0.38246	-0.35653	-0.35653	-0.35653	-0.32599	-0.34497	-0.37696	-0.31818	-0.35653	-0.35653
Z010E0047	-0.29264	-0.25641	-0.25641	-0.25641	-0.24295	-0.24097	-0.27621	-0.24104	-0.25641	-0.25641
Z010E0048	-0.04231	-0.09283	-0.09283	-0.09283	-0.16346	-0.10033	-0.06891	-0.13654	-0.09283	-0.09283
Z010E0049	0.1067	0.14606	0.14606	0.14606	0.07984	0.16258	0.12217	0.08071	0.14606	0.14606
Z010E0051	0.0692	0.00654	0.00654	0.00654	0.05376	0.03211	0.03316	-0.02257	0.00654	0.00654
Z010E0052	-0.4128	-0.4244	-0.4244	-0.4244	-0.43182	-0.43544	-0.45212	-0.39659	-0.4244	-0.4244
Z010E0053	0.19623	0.18933	0.18933	0.18933	0.22302	0.19219	0.22404	0.25994	0.18933	0.18933
Z010E0054	-0.19095	-0.2435	-0.2435	-0.2435	-0.17543	-0.25623	-0.27765	-0.20406	-0.2435	-0.2435
Z010E0055	0.56722	0.50086	0.50086	0.50086	0.4808	0.49774	0.52529	0.46624	0.50086	0.50086
Z010E0056	-0.30817	-0.3904	-0.3904	-0.3904	-0.35911	-0.38921	-0.36516	-0.41554	-0.3904	-0.3904
Z010E0057	-0.06316	-0.00682	-0.00682	-0.00682	-0.03509	0.00251	-0.02626	0.02292	-0.00682	-0.00682
Z010E0058	0.68392	0.6966	0.6966	0.6966	0.74549	0.72392	0.73242	0.76289	0.6966	0.6966
Z010E0059	-0.26991	-0.32045	-0.32045	-0.32045	-0.3903	-0.32803	-0.29623	-0.36378	-0.32045	-0.32045
Z010E0060	0.05681	0.07643	0.07643	0.07643	0.00012	0.06798	0.05338	0.01786	0.07643	0.07643
Z010E0061	0.36714	0.3141	0.3141	0.3141	0.39895	0.29971	0.28635	0.36164	0.3141	0.3141
Z010E0062	-0.08895	-0.1358	-0.1358	-0.1358	-0.13824	-0.11469	-0.10933	-0.17356	-0.1358	-0.1358
Z010E0063	0.76049	0.72717	0.72717	0.72717	0.68693	0.71324	0.75267	0.7749	0.72717	0.72717
Z010E0064	-0.05949	-0.08083	-0.08083	-0.08083	-0.09759	-0.10393	-0.10977	-0.05171	-0.08083	-0.08083
Z010E0065	-0.14307	-0.13568	-0.13568	-0.13568	-0.09096	-0.11137	-0.15481	-0.17811	-0.13568	-0.13568
Z010E0066	-0.41029	-0.38302	-0.38302	-0.38302	-0.39743	-0.37773	-0.40646	-0.3555	-0.38302	-0.38302
Z010E0067	0.26734	0.20459	0.20459	0.20459	0.25471	0.22988	0.23232	0.17688	0.20459	0.20459
Z010E0068	-0.06139	-0.08543	-0.08543	-0.08543	-0.08422	-0.07593	-0.05309	-0.10727	-0.08543	-0.08543
Z010E0069	-0.78682	-0.78871	-0.78871	-0.78871	-0.78584	-0.78779	-0.81484	-0.76176	-0.78871	-0.78871
Z010E0070	0.04238	-0.01081	-0.01081	-0.01081	0.00711	-0.00563	0.01862	-0.03349	-0.01081	-0.01081
Z010E0071	-0.07529	-0.08211	-0.08211	-0.08211	-0.05138	-0.07895	-0.04853	-0.01293	-0.08211	-0.08211
Z010E0073	-0.15442	-0.11533	-0.11533	-0.11533	-0.17235	-0.09972	-0.13571	-0.17624	-0.11533	-0.11533
Z010E0075	-0.30757	-0.27096	-0.27096	-0.27096	-0.30958	-0.28657	-0.28966	-0.23457	-0.27096	-0.27096
Z010E0076	0.07259	0.11172	0.11172	0.11172	0.05351	0.12744	0.09089	0.05023	0.11172	0.11172
Z010E0077	0.12632	0.1752	0.1752	0.1752	0.15637	0.18829	0.14997	0.20184	0.1752	0.1752
Z010E0078	-0.16967	-0.15698	-0.15698	-0.15698	-0.10866	-0.1296	-0.12138	-0.09096	-0.15698	-0.15698
Z010E0079	0.19059	0.12028	0.12028	0.12028	0.17724	0.11208	0.09192	0.07758	0.12028	0.12028
Z010E0080	-0.13426	-0.13614	-0.13614	-0.13614	-0.13367	-0.13518	-0.16242	-0.10939	-0.13614	-0.13614
Z010E0082	0.07193	0.12855	0.12855	0.12855	0.09025	0.13888	0.10529	0.15345	0.12855	0.12855
Z010E0083	-0.2523	-0.27361	-0.27361	-0.27361	-0.29167	-0.29658	-0.30304	-0.24511	-0.27361	-0.27361
Z010E0084	0.06541	0.11319	0.11319	0.11319	0.0683	0.12588	0.09243	0.09652	0.11319	0.11319
Z010E0085	-0.12587	-0.11696	-0.11696	-0.11696	-0.13318	-0.11854	-0.0825	-0.05512	-0.11696	-0.11696
Z010E0086	-0.16821	-0.2078	-0.2078	-0.2078	-0.15029	-0.18362	-0.17761	-0.1891	-0.2078	-0.2078
Z010E0087	-0.19078	-0.19539	-0.19539	-0.19539	-0.17353	-0.16197	-0.15985	-0.21891	-0.19539	-0.19539
Z010E0088	-0.28451	-0.22823	-0.22823	-0.22823	-0.2548	-0.21906	-0.24701	-0.19767	-0.22823	-0.22823
Z010E0089	-0.19361	-0.22708	-0.22708	-0.22708	-0.12658	-0.21705	-0.25354	-0.18364	-0.22708	-0.22708
Z010E0090	0.13943	0.10842	0.10842	0.10842	0.05543	0.12515	0.13439	0.06157	0.10842	0.10842
Z010E0091	0.07142	0.03245	0.03245	0.03245	0.00604	0.05124	0.05917	-0.00922	0.03245	0.03245
Z010E0092	0.953	0.90248	0.90248	0.90248	0.83161	0.89501	0.92632	0.85866	0.90248	0.90248
Z010E0093	-0.04056	-0.09132	-0.09132	-0.09132	-0.01776	-0.0752	-0.11803	-0.13765	-0.09132	-0.09132
Z010E0094	0.17507	0.18225	0.18225	0.18225	0.23439	0.20582	0.16594	0.1434	0.18225	0.18225
Z010E0096	0.24905	0.16682	0.16682	0.16682	0.1982	0.168	0.19209	0.14172	0.16682	0.16682
Z010E0098	-0.09514	-0.1193	-0.1193	-0.1193	-0.11376	-0.11023	-0.08531	-0.13905	-0.1193	-0.1193
Z010E0099	0.22949	0.19128	0.19128	0.19128	0.20284	0.20929	0.21808	0.19866	0.19128	0.19128
Z010E0100	-0.21899	-0.19444	-0.19444	-0.19444	-0.11797	-0.1767	-0.21149	-0.14478	-0.19444	-0.19444
Z010E0101	-0.07111	-0.07936	-0.07936	-0.07936	-0.12676	-0.07443	-0.04678	-0.10935	-0.07936	-0.07936
Z010E0102	0.05675	0.01816	0.01816	0.01816	-0.02741	0.00134	-0.01174	-0.04339	0.01816	0.01816
Z010E0103	-0.10179	-0.13507	-0.13507	-0.13507	-0.17703	-0.14883	-0.11023	-0.08817	-0.13507	-0.13507
Z010E0104	0.15101	0.11754	0.11754	0.11754	0.21811	0.12756	0.0911	0.16101	0.11754	0.11754
Z010E0105	0.1066	0.08668	0.08668	0.08668	0.10166	0.09397	0.12177	0.09068	0.08668	0.08668
Z010E0106	-0.22879	-0.29374	-0.29374	-0.29374	-0.23488	-0.29871	-0.26801	-0.22881	-0.29374	-0.29374
Z010E0108	-0.59172	-0.5643	-0.5643	-0.5643	-0.6557	-0.53844	-0.5344	-0.61186	-0.5643	-0.5643
Z010E0109	0.12495	0.09196	0.09196	0.09196	0.07782	0.1061	0.09166	0.04124	0.09196	0.09196
Z010E0111	0.32754	0.32959	0.32959	0.32959	0.38175	0.32549	0.32381	0.38666	0.32959	0.32959
Z010E0112	-0.08585	-0.061	-0.061	-0.061	-0.13091	-0.06665	-0.02824	-0.00977	-0.061	-0.061
Z010E0113	0.06145	0.07443	0.07443	0.07443	0.10722	0.06583	0.0548	0.12232	0.07443	0.07443
Z010E0114	0.57288	0.55938	0.55938	0.55938	0.52594	0.57075	0.58279	0.59875	0.55938	0.55938
Z010E0115	-0.00469	-0.04188	-0.04188	-0.04188	-0.00789	-0.06062	-0.07024	-0.00358	-0.04188	-0.04188
Z010E0116	-0.19916	-0.16234	-0.16234	-0.16234	-0.20823	-0.17723	-0.18381	-0.12946	-0.16234	-0.16234
Z010E0117	0.12955	0.10611	0.10611	0.10611	0.17503	0.10332	0.08291	0.13277	0.10611	0.10611
Z010E0118	-0.11858	-0.12317	-0.12317	-0.12317	-0.10228	-0.08965	-0.08801	-0.14716	-0.12317	-0.12317
Z010E0119	-0.32548	-0.29828	-0.29828	-0.29828	-0.38228	-0.27315	-0.26556	-0.34227	-0.29828	-0.29828
Z010E0120	-0.10696	-0.12075	-0.12075	-0.12075	-0.14425	-0.11037	-0.09356	-0.07659	-0.12075	-0.12075
Z010E0121	-0.22516	-0.24656	-0.24656	-0.24656	-0.26122	-0.26987	-0.2747	-0.21642	-0.24656	-0.24656
Z010E0122	-0.33991	-0.37088	-0.37088	-0.37088	-0.42534	-0.35401	-0.34547	-0.41843	-0.37088	-0.37088
Z010E0123	-0.26369	-0.23628	-0.23628	-0.23628	-0.32742	-0.21044	-0.20628	-0.28371	-0.23628	-0.23628
Z010E0124	-0.30639	-0.32017	-0.32017	-0.32017	-0.34394	-0.30976	-0.29308	-0.27614	-0.32017	-0.32017
Z010E0125	-0.53498	-0.52986	-0.52986	-0.52986	-0.47404	-0.53604	-0.5501	-0.47851	-0.52986	-0.52986
Z010E0126	-0.09968	-0.10168	-0.10168	-0.10168	-0.09494	-0.10114	-0.12634	-0.07287	-0.10168	-0.10168
Z010E0127	-0.23152	-0.28199	-0.28199	-0.28199	-0.35452	-0.28929	-0.25879	-0.32662	-0.28199	-0.28199
Z010E0128	-0.08939	-0.10848	-0.10848	-0.10848	-0.13591	-0.10113	-0.13615	-0.17293	-0.10848	-0.10848
Z010E0129	0.20187	0.23867	0.23867	0.23867	0.19338	0.22373	0.21743	0.27184	0.23867	0.23867
Z010E0130	0.26143	0.22797	0.22797	0.22797	0.32844	0.238	0.20149	0.27139	0.22797	0.22797
Z010E0131	0.59042	0.5859	0.5859	0.5859	0.60461	0.61963	0.62023	0.56085	0.5859	0.5859
Z010E0132	0.36237	0.32413	0.32413	0.32413	0.26666	0.30848	0.28968	0.25684	0.32413	0.32413
Z010E0133	0.18501	0.24132	0.24132	0.24132	0.21375	0.25059	0.22216	0.2714	0.24132	0.24132
Z010E0134	-0.07621	-0.06872	-0.06872	-0.06872	-0.1634	-0.0685	-0.03539	-0.10621	-0.06872	-0.06872
Z010E0135	-0.12487	-0.14906	-0.14906	-0.14906	-0.14247	-0.14009	-0.11467	-0.1683	-0.14906	-0.14906
Z010E0136	0.4759	0.429	0.429	0.429	0.42857	0.44991	0.45624	0.39221	0.429	0.429
Z010E0137	0.31902	0.34794	0.34794	0.34794	0.32667	0.33531	0.32647	0.38505	0.34794	0.34794
Z010E0138	-0.1496	-0.18814	-0.18814	-0.18814	-0.23547	-0.20479	-0.21871	-0.25054	-0.18814	-0.18814
Z010E0139	-0.16999	-0.14485	-0.14485	-0.14485	-0.22475	-0.14952	-0.11591	-0.09844	-0.14485	-0.14485
Z010E0141	0.05255	0.01899	0.01899	0.01899	0.1228	0.02869	-0.00621	0.06402	0.01899	0.01899
Z010E0142	-0.12656	-0.1175	-0.1175	-0.1175	-0.13848	-0.11861	-0.08486	-0.05797	-0.1175	-0.1175
Z010E0143	-0.15751	-0.19603	-0.19603	-0.19603	-0.24355	-0.21267	-0.22668	-0.25853	-0.19603	-0.19603
Z010E0144	0.25869	0.23969	0.23969	0.23969	0.20948	0.24731	0.21096	0.1739	0.23969	0.23969
Z010E0145	-0.08982	-0.14286	-0.14286	-0.14286	-0.05795	-0.15726	-0.17059	-0.09529	-0.14286	-0.14286
Z010E0146	0.35159	0.37637	0.37637	0.37637	0.30877	0.37048	0.41001	0.42872	0.37637	0.37637
Z010E0147	-0.5817	-0.58641	-0.58641	-0.58641	-0.56102	-0.55334	-0.54953	-0.60823	-0.58641	-0.58641
Z010E0148	-0.26013	-0.3419	-0.3419	-0.3419	-0.32636	-0.33915	-0.32268	-0.37464	-0.3419	-0.3419
Z010E0149	0.08912	0.11394	0.11394	0.11394	0.04521	0.10816	0.14715	0.16574	0.11394	0.11394
Z010E0150	-0.07671	-0.03769	-0.03769	-0.03769	-0.09245	-0.02231	-0.0572	-0.09751	-0.03769	-0.03769
Z010E0151	0.61197	0.6395	0.6395	0.6395	0.61637	0.64566	0.61274	0.66281	0.6395	0.6395
Z010E0152	0.00815	-0.03738	-0.03738	-0.03738	0.04229	-0.01844	-0.0084	0.02595	-0.03738	-0.03738
Z010E0153	0.07008	0.0801	0.0801	0.0801	0.03727	0.09163	0.05584	0.01713	0.0801	0.0801
Z010E0154	-0.04148	-0.03145	-0.03145	-0.03145	0.05138	-0.01567	-0.05072	0.01683	-0.03145	-0.03145
Z010E0155	0.40933	0.41689	0.41689	0.41689	0.32007	0.41732	0.4494	0.37836	0.41689	0.41689
Z010E0156	-0.1678	-0.18908	-0.18908	-0.18908	-0.20777	-0.212	-0.21876	-0.16089	-0.18908	-0.18908
Z010E0157	0.12712	0.10809	0.10809	0.10809	0.07857	0.11564	0.07963	0.04264	0.10809	0.10809
Z010E0158	0.02319	0.048	0.048	0.048	-0.02066	0.04222	0.08124	0.09984	0.048	0.048
Z010E0159	0.74557	0.76519	0.76519	0.76519	0.68901	0.75673	0.74219	0.70669	0.76519	0.76519
Z010E0160	0.16841	0.13507	0.13507	0.13507	0.09542	0.12108	0.16079	0.18308	0.13507	0.13507
Z010E0162	-0.07454	-0.11571	-0.11571	-0.11571	-0.13328	-0.12719	-0.09096	-0.06469	-0.11571	-0.11571
Z010E0163	0.39061	0.37883	0.37883	0.37883	0.39393	0.3801	0.35308	0.33376	0.37883	0.37883
Z010E0166	0.26521	0.20254	0.20254	0.20254	0.24988	0.22811	0.22921	0.17349	0.20254	0.20254
Z010E0167	0.3664	0.31562	0.31562	0.31562	0.25389	0.30725	0.34295	0.27621	0.31562	0.31562
Z010E0169	-0.72015	-0.69526	-0.69526	-0.69526	-0.76662	-0.70077	-0.66306	-0.64473	-0.69526	-0.69526
Z010E0170	-0.40173	-0.45499	-0.45499	-0.45499	-0.36239	-0.47015	-0.47978	-0.40372	-0.45499	-0.45499
Z010E0171	0.01245	-0.05253	-0.05253	-0.05253	0.00702	-0.05756	-0.02653	0.01274	-0.05253	-0.05253
Z010E0172	0.26362	0.24212	0.24212	0.24212	0.23067	0.21849	0.21521	0.2738	0.24212	0.24212
Z010E0173	-0.09151	-0.17386	-0.17386	-0.17386	-0.13858	-0.17306	-0.1471	-0.19708	-0.17386	-0.17386
Z010E0174	-0.39499	-0.38777	-0.38777	-0.38777	-0.33706	-0.36406	-0.40462	-0.42731	-0.38777	-0.38777
Z010E0175	0.31849	0.25574	0.25574	0.25574	0.30609	0.28101	0.28356	0.22814	0.25574	0.25574
Z010E0176	0.26285	0.23868	0.23868	0.23868	0.24435	0.24774	0.27272	0.21899	0.23868	0.23868
Z010E0178	-0.14894	-0.20193	-0.20193	-0.20193	-0.11872	-0.21616	-0.2303	-0.15519	-0.20193	-0.20193
Z010E0179	-0.10231	-0.04602	-0.04602	-0.04602	-0.07282	-0.03683	-0.06489	-0.01557	-0.04602	-0.04602
Z010E0180	0.48443	0.50071	0.50071	0.50071	0.4145	0.49838	0.53226	0.50569	0.50071	0.50071
Z010E0181	-0.0887	-0.17099	-0.17099	-0.17099	-0.13773	-0.16999	-0.145	-0.19518	-0.17099	-0.17099
Z010E0182	-0.36009	-0.35673	-0.35673	-0.35673	-0.33164	-0.34004	-0.32765	-0.2961	-0.35673	-0.35673
Z010E0184	1.15127	1.17618	1.17618	1.17618	1.24024	1.19514	1.15439	1.21985	1.17618	1.17618
Z010E0185	0.28931	0.34106	0.34106	0.34106	0.29794	0.34537	0.31713	0.36655	0.34106	0.34106
Z010E0186	0.2156	0.2722	0.2722	0.2722	0.23473	0.28244	0.24925	0.2975	0.2722	0.2722
Z010E0187	0.07408	0.09873	0.09873	0.09873	0.1718	0.1168	0.08038	0.14675	0.09873	0.09873
Z010E0188	0.50809	0.49594	0.49594	0.49594	0.52367	0.49597	0.47501	0.45696	0.49594	0.49594
Z010E0189	0.097	0.10063	0.10063	0.10063	0.08029	0.09602	0.08015	0.05376	0.10063	0.10063
Z010E0190	-0.32415	-0.26754	-0.26754	-0.26754	-0.30513	-0.25729	-0.29053	-0.2423	-0.26754	-0.26754
Z010E0191	0.10798	0.05729	0.05729	0.05729	-0.00785	0.04926	0.08332	0.01623	0.05729	0.05729
Z010E0192	0.02167	-0.02283	-0.02283	-0.02283	-0.08265	-0.03482	-0.02648	-0.07629	-0.02283	-0.02283
Z010E0193	0.15571	0.18053	0.18053	0.18053	0.11163	0.17477	0.21367	0.23225	0.18053	0.18053
Z010E0194	-0.1119	-0.12573	-0.12573	-0.12573	-0.14772	-0.1155	-0.09796	-0.08084	-0.12573	-0.12573
Z010E0195	-0.06126	-0.0389	-0.0389	-0.0389	-0.05655	-0.03977	-0.0624	-0.01003	-0.0389	-0.0389
Z010E0197	-0.00529	0.00216	0.00216	0.00216	0.04478	0.02667	-0.01778	-0.04129	0.00216	0.00216
Z010E0198	-0.33645	-0.31166	-0.31166	-0.31166	-0.37963	-0.31751	-0.27816	-0.25949	-0.31166	-0.31166
Z010E0200	-0.1593	-0.17833	-0.17833	-0.17833	-0.20755	-0.17081	-0.20668	-0.24364	-0.17833	-0.17833
Z011E0001	-0.1464	-0.10312	-0.10312	-0.10312	-0.03393	-0.13091	-0.15308	-0.06829	-0.10312	-0.10312
Z011E0002	0.40065	0.44422	0.44422	0.44422	0.50356	0.4174	0.3905	0.4743	0.44422	0.44422
Z011E0003	-0.36619	-0.35098	-0.35098	-0.35098	-0.41301	-0.31458	-0.25458	-0.30278	-0.35098	-0.35098
Z011E0005	-0.07928	-0.11713	-0.11713	-0.11713	-0.05213	-0.16077	-0.1687	-0.16473	-0.11713	-0.11713
Z011E0006	-0.1992	-0.1785	-0.1785	-0.1785	-0.08946	-0.13293	-0.21496	-0.12849	-0.1785	-0.1785
Z011E0007	-0.11067	-0.10351	-0.10351	-0.10351	-0.08466	-0.08837	-0.00241	-0.13296	-0.10351	-0.10351
Z011E0008	0.32733	0.28378	0.28378	0.28378	0.19257	0.29446	0.29698	0.31581	0.28378	0.28378
Z011E0009	0.25953	0.21755	0.21755	0.21755	0.2815	0.24623	0.27636	0.18799	0.21755	0.21755
Z011E0010	0.12398	0.14766	0.14766	0.14766	0.2179	0.096	0.11476	0.09541	0.14766	0.14766
Z011E0012	-0.4344	-0.41121	-0.41121	-0.41121	-0.3242	-0.46453	-0.4377	-0.45537	-0.41121	-0.41121
Z011E0013	-0.03659	-0.08882	-0.08882	-0.08882	-0.14644	-0.12945	-0.10986	-0.09366	-0.08882	-0.08882
Z011E0014	-0.09038	-0.15355	-0.15355	-0.15355	-0.14436	-0.1284	-0.12524	-0.18695	-0.15355	-0.15355
Z011E0015	-0.11001	-0.15151	-0.15151	-0.15151	-0.24165	-0.17704	-0.1933	-0.12823	-0.15151	-0.15151
Z011E0016	0.01214	-0.03345	-0.03345	-0.03345	-0.12621	0.0135	0.03455	0.00711	-0.03345	-0.03345
Z011E0017	1.13081	1.10764	1.10764	1.10764	1.07913	1.12007	1.12863	1.07146	1.10764	1.10764
Z011E0018	-0.31991	-0.29667	-0.29667	-0.29667	-0.21087	-0.34988	-0.32363	-0.34142	-0.29667	-0.29667
Z011E0019	0.20627	0.16468	0.16468	0.16468	0.0776	0.13884	0.12406	0.18943	0.16468	0.16468
Z011E0020	-0.79348	-0.73148	-0.73148	-0.73148	-0.69229	-0.75942	-0.68803	-0.69818	-0.73148	-0.73148
Z011E0021	-0.19215	-0.25767	-0.25767	-0.25767	-0.33775	-0.23574	-0.16817	-0.2986	-0.25767	-0.25767
Z011E0022	0.09476	0.1398	0.1398	0.1398	0.19448	0.16683	0.1936	0.18478	0.1398	0.1398
Z011E0023	0.00096	-0.04963	-0.04963	-0.04963	0.03334	-0.00783	-0.09675	-0.03916	-0.04963	-0.04963
Z011E0024	0.27601	0.24211	0.24211	0.24211	0.19485	0.28391	0.23095	0.28807	0.24211	0.24211
Z011E0025	-0.47325	-0.44193	-0.44193	-0.44193	-0.43805	-0.47377	-0.47399	-0.40955	-0.44193	-0.44193
Z011E0026	-0.10829	-0.09916	-0.09916	-0.09916	-0.14555	-0.14841	-0.09924	-0.10576	-0.09916	-0.09916
Z011E0027	0.61429	0.63356	0.63356	0.63356	0.71263	0.65325	0.71482	0.60411	0.63356	0.63356
Z011E0028	0.77176	0.72657	0.72657	0.72657	0.81772	0.7538	0.69507	0.69539	0.72657	0.72657
Z011E0029	1.06066	1.07994	1.07994	1.07994	1.15877	1.09965	1.1611	1.05037	1.07994	1.07994
Z011E0030	-0.64166	-0.68208	-0.68208	-0.68208	-0.61241	-0.62709	-0.74261	-0.63423	-0.68208	-0.68208
Z011E0031	-0.22646	-0.18658	-0.18658	-0.18658	-0.19986	-0.23171	-0.112	-0.19333	-0.18658	-0.18658
Z011E0032	0.22129	0.13677	0.13677	0.13677	0.0962	0.15791	0.13649	0.10196	0.13677	0.13677
Z011E0033	0.41116	0.43039	0.43039	0.43039	0.51077	0.44995	0.51214	0.40157	0.43039	0.43039
Z011E0034	0.41663	0.39479	0.39479	0.39479	0.43912	0.44918	0.42945	0.44336	0.39479	0.39479
Z011E0035	0.06586	-0.01881	-0.01881	-0.01881	-0.05383	0.00178	-0.01697	-0.05094	-0.01881	-0.01881
Z011E0036	0.54113	0.51126	0.51126	0.51126	0.4979	0.48863	0.45595	0.54251	0.51126	0.51126
Z011E0037	0.16369	0.1402	0.1402	0.1402	0.12262	0.15156	0.16537	0.10929	0.1402	0.1402
Z011E0038	0.106	0.08822	0.08822	0.08822	0.136	0.07005	0.01342	0.11991	0.08822	0.08822
Z011E0039	-0.11049	-0.10174	-0.10174	-0.10174	-0.04872	-0.05196	-0.05542	-0.05257	-0.10174	-0.10174
Z011E0041	0.25209	0.2728	0.2728	0.2728	0.36136	0.31843	0.23616	0.32258	0.2728	0.2728
Z011E0043	0.05459	0.05519	0.05519	0.05519	0.16273	0.07516	0.04245	0.02652	0.05519	0.05519
Z011E0044	0.03342	-0.0046	-0.0046	-0.0046	0.0662	-0.04882	-0.05396	-0.0494	-0.0046	-0.0046
Z011E0045	0.45133	0.43201	0.43201	0.43201	0.47365	0.38756	0.47638	0.38608	0.43201	0.43201
Z011E0046	-0.27856	-0.32449	-0.32449	-0.32449	-0.40523	-0.27873	-0.2519	-0.27814	-0.32449	-0.32449
Z011E0047	0.04905	0.06687	0.06687	0.06687	-0.00109	0.00476	0.17174	0.019	0.06687	0.06687
Z011E0049	0.45679	0.41635	0.41635	0.41635	0.48667	0.47128	0.35607	0.46451	0.41635	0.41635
Z011E0050	-0.06996	-0.05501	-0.05501	-0.05501	-0.10782	-0.01952	0.04491	-0.00237	-0.05501	-0.05501
Z011E0051	0.1842	0.1792	0.1792	0.1792	0.13933	0.18965	0.30072	0.15049	0.1792	0.1792
Z011E0052	0.16087	0.22283	0.22283	0.22283	0.26339	0.19476	0.2668	0.2568	0.22283	0.22283
Z011E0053	0.19583	0.15542	0.15542	0.15542	0.22494	0.21042	0.09483	0.20319	0.15542	0.15542
Z011E0054	-0.12397	-0.16328	-0.16328	-0.16328	-0.08997	-0.15819	-0.21705	-0.16027	-0.16328	-0.16328
Z011E0055	-0.03829	-0.07827	-0.07827	-0.07827	-0.02348	-0.02181	-0.14448	-0.0376	-0.07827	-0.07827
Z011E0056	0.93174	0.88991	0.88991	0.88991	0.94873	0.9191	0.94676	0.85787	0.88991	0.88991
Z011E0057	-0.04415	0.01784	0.01784	0.01784	0.05722	-0.01012	0.06136	0.05124	0.01784	0.01784
Z011E0058	0.20794	0.16782	0.16782	0.16782	0.25297	0.20158	0.12986	0.15564	0.16782	0.16782
Z011E0059	-0.05007	-0.02706	-0.02706	-0.02706	0.06642	-0.08102	-0.05109	-0.06811	-0.02706	-0.02706
Z011E0061	0.01701	0.01784	0.01784	0.01784	0.03893	-0.0008	0.03771	0.0496	0.01784	0.01784
Z011E0062	-0.06669	-0.13976	-0.13976	-0.13976	-0.09715	-0.11635	-0.15112	-0.1635	-0.13976	-0.13976
Z011E0063	-0.45115	-0.45027	-0.45027	-0.45027	-0.43071	-0.46877	-0.43099	-0.41925	-0.45027	-0.45027
Z011E0064	0.11197	0.11978	0.11978	0.11978	0.07713	0.11971	0.11576	0.16158	0.11978	0.11978
Z011E0065	-0.4253	-0.46314	-0.46314	-0.46314	-0.39844	-0.50676	-0.51483	-0.51089	-0.46314	-0.46314
Z011E0067	-0.16436	-0.12678	-0.12678	-0.12678	-0.20152	-0.16445	-0.04115	-0.09032	-0.12678	-0.12678
Z011E0068	-0.60351	-0.58053	-0.58053	-0.58053	-0.48608	-0.63459	-0.60419	-0.62111	-0.58053	-0.58053
Z011E0069	-0.15797	-0.115	-0.115	-0.115	-0.03468	-0.1439	-0.16071	-0.0748	-0.115	-0.115
Z011E0070	-0.11392	-0.09606	-0.09606	-0.09606	-0.16563	-0.158	0.0082	-0.1447	-0.09606	-0.09606
Z011E0071	-0.06558	-0.02363	-0.02363	-0.02363	0.032	-0.07696	0.04275	-0.06999	-0.02363	-0.02363
Z011E0072	-0.06668	-0.11664	-0.11664	-0.11664	-0.11222	-0.16479	-0.1485	-0.1644	-0.11664	-0.11664
Z011E0073	-0.14012	-0.1208	-0.1208	-0.1208	-0.04349	-0.10094	-0.04022	-0.1511	-0.1208	-0.1208
Z011E0074	0.74226	0.76551	0.76551	0.76551	0.85064	0.71237	0.7383	0.72044	0.76551	0.76551
Z011E0076	0.02803	0.00875	0.00875	0.00875	0.04881	-0.03554	0.05251	-0.03794	0.00875	0.00875
Z011E0077	-0.10729	-0.08271	-0.08271	-0.08271	-0.00328	-0.0504	-0.03586	-0.07143	-0.08271	-0.08271
Z011E0078	0.00947	-0.0123	-0.0123	-0.0123	0.02957	0.04233	0.02142	0.03508	-0.0123	-0.0123
Z011E0079	0.04214	-0.0184	-0.0184	-0.0184	0.07031	0.01094	-0.055	-0.04897	-0.0184	-0.0184
Z011E0080	0.27488	0.21295	0.21295	0.21295	0.15261	0.1607	0.1992	0.163	0.21295	0.21295
Z011E0081	-0.14968	-0.17115	-0.17115	-0.17115	-0.13936	-0.11553	-0.14128	-0.12863	-0.17115	-0.17115
Z011E0082	-0.42001	-0.38876	-0.38876	-0.38876	-0.38246	-0.42084	-0.41989	-0.35521	-0.38876	-0.38876
Z011E0083	-0.18289	-0.18637	-0.18637	-0.18637	-0.21942	-0.14972	-0.18376	-0.13714	-0.18637	-0.18637
Z011E0084	0.40098	0.4202	0.4202	0.4202	0.36342	0.38386	0.40782	0.45238	0.4202	0.4202
Z011E0085	0.48445	0.44242	0.44242	0.44242	0.3705	0.41509	0.40759	0.47448	0.44242	0.44242
Z011E0086	-0.09779	-0.09823	-0.09823	-0.09823	-0.15201	-0.15863	-0.0928	-0.15219	-0.09823	-0.09823
Z011E0087	0.02005	-0.04192	-0.04192	-0.04192	-0.10088	-0.09431	-0.05515	-0.0912	-0.04192	-0.04192
Z011E0088	0.01929	0.06112	0.06112	0.06112	0.12087	0.00738	0.12908	0.01675	0.06112	0.06112
Z011E0089	0.0132	-0.02876	-0.02876	-0.02876	-0.10321	-0.05584	-0.06455	0.00209	-0.02876	-0.02876
Z011E0090	-0.2515	-0.30166	-0.30166	-0.30166	-0.23354	-0.2584	-0.35445	-0.29836	-0.30166	-0.30166
Z011E0091	-0.29139	-0.33489	-0.33489	-0.33489	-0.4156	-0.38823	-0.25156	-0.38172	-0.33489	-0.33489
Z011E0092	0.0136	-0.00965	-0.00965	-0.00965	-0.11383	-0.03691	0.04806	0.0198	-0.00965	-0.00965
Z011E0093	-0.00349	-0.0696	-0.0696	-0.0696	-0.12937	-0.04968	0.02765	-0.10073	-0.0696	-0.0696
Z011E0094	-0.33731	-0.31947	-0.31947	-0.31947	-0.38788	-0.38153	-0.21477	-0.36755	-0.31947	-0.31947
Z011E0095	-0.11261	-0.15456	-0.15456	-0.15456	-0.0919	-0.12574	-0.09624	-0.18475	-0.15456	-0.15456
Z011E0096	0.12868	0.12926	0.12926	0.12926	0.23712	0.14921	0.11665	0.10075	0.12926	0.12926
Z011E0097	-0.22234	-0.26034	-0.26034	-0.26034	-0.19028	-0.30449	-0.30998	-0.3055	-0.26034	-0.26034
Z011E0098	0.25492	0.23195	0.23195	0.23195	0.11821	0.20564	0.28601	0.25678	0.23195	0.23195
Z011E0099	-0.46241	-0.48162	-0.48162	-0.48162	-0.44375	-0.5257	-0.43869	-0.52937	-0.48162	-0.48162
Z011E0100	0.3456	0.30378	0.30378	0.30378	0.22479	0.27714	0.26625	0.33243	0.30378	0.30378
Z011E0101	-0.58993	-0.57665	-0.57665	-0.57665	-0.53002	-0.559	-0.48636	-0.60722	-0.57665	-0.57665
Z011E0102	0.08333	0.01734	0.01734	0.01734	-0.04661	0.03768	0.11299	-0.0158	0.01734	0.01734
Z011E0103	-0.19582	-0.2377	-0.2377	-0.2377	-0.31477	-0.26452	-0.2745	-0.20812	-0.2377	-0.2377
Z011E0104	-0.22193	-0.22072	-0.22072	-0.22072	-0.21244	-0.2381	-0.20574	-0.19514	-0.22072	-0.22072
Z011E0105	-0.02098	-0.00142	-0.00142	-0.00142	0.06766	0.01925	0.07602	-0.03569	-0.00142	-0.00142
Z011E0106	-0.12451	-0.18501	-0.18501	-0.18501	-0.09761	-0.15554	-0.22211	-0.21621	-0.18501	-0.18501
Z011E0107	0.46172	0.47025	0.47025	0.47025	0.41476	0.40847	0.52746	0.42193	0.47025	0.47025
Z011E0108	-0.11637	-0.11552	-0.11552	-0.11552	-0.09461	-0.13415	-0.09573	-0.08385	-0.11552	-0.11552
Z011E0109	0.25831	0.19623	0.19623	0.19623	0.14094	0.14349	0.1844	0.14872	0.19623	0.19623
Z011E0110	-0.06751	-0.05763	-0.05763	-0.05763	0.03774	-0.038	-0.02258	-0.08569	-0.05763	-0.05763
Z011E0111	0.17406	0.12251	0.12251	0.12251	0.04178	0.08416	0.09264	0.10652	0.12251	0.12251
Z011E0112	0.17053	0.14167	0.14167	0.14167	0.04135	0.13287	0.20234	0.17438	0.14167	0.14167
Z011E0113	0.44022	0.45539	0.45539	0.45539	0.39473	0.49166	0.55231	0.50425	0.45539	0.45539
Z011E0115	-0.0909	-0.10169	-0.10169	-0.10169	-0.15743	-0.12324	-0.06832	-0.07794	-0.10169	-0.10169
Z011E0116	-0.07354	-0.07806	-0.07806	-0.07806	-0.13433	-0.06599	0.0372	-0.11469	-0.07806	-0.07806
Z011E0117	-0.3634	-0.3311	-0.3311	-0.3311	-0.26252	-0.32117	-0.37833	-0.29376	-0.3311	-0.3311
Z011E0118	0.11579	0.1591	0.1591	0.1591	0.2272	0.13141	0.10873	0.19341	0.1591	0.1591
Z011E0120	0.06091	0.11322	0.11322	0.11322	0.14936	0.07369	0.16383	0.10125	0.11322	0.11322
Z011E0121	0.48232	0.47745	0.47745	0.47745	0.43334	0.48832	0.59735	0.44669	0.47745	0.47745
Z011E0122	-0.11197	-0.14196	-0.14196	-0.14196	-0.04332	-0.11735	-0.16643	-0.17133	-0.14196	-0.14196
Z011E0123	0.12474	0.09338	0.09338	0.09338	0.07197	0.04468	0.15652	0.0461	0.09338	0.09338
Z011E0124	0.44231	0.40443	0.40443	0.40443	0.47044	0.36068	0.35324	0.35732	0.40443	0.40443
Z011E0125	-0.01487	0.00705	0.00705	0.00705	0.09588	0.0031	-0.02412	0.01036	0.00705	0.00705
Z011E0126	-0.58151	-0.55782	-0.55782	-0.55782	-0.48768	-0.60948	-0.59075	-0.61012	-0.55782	-0.55782
Z011E0127	0.27144	0.29067	0.29067	0.29067	0.37104	0.31022	0.37242	0.26184	0.29067	0.29067
Z011E0128	0.42509	0.36912	0.36912	0.36912	0.29709	0.40213	0.45336	0.37587	0.36912	0.36912
Z011E0129	-0.04371	-0.10419	-0.10419	-0.10419	-0.01768	-0.07462	-0.14163	-0.13581	-0.10419	-0.10419
Z011E0131	-0.0371	-0.07757	-0.07757	-0.07757	-0.00615	-0.02275	-0.13743	-0.02888	-0.07757	-0.07757
Z011E0132	0.21659	0.19886	0.19886	0.19886	0.24512	0.18083	0.12347	0.22982	0.19886	0.19886
Z011E0133	0.15669	0.13351	0.13351	0.13351	0.02729	0.10645	0.19044	0.16197	0.13351	0.13351
Z011E0134	0.50714	0.50261	0.50261	0.50261	0.4464	0.51468	0.61789	0.46601	0.50261	0.50261
Z011E0135	0.09784	0.09298	0.09298	0.09298	0.04834	0.1039	0.21268	0.06197	0.09298	0.09298
Z011E0137	-0.2142	-0.21303	-0.21303	-0.21303	-0.20322	-0.23056	-0.19747	-0.18671	-0.21303	-0.21303
Z011E0138	0.44693	0.39492	0.39492	0.39492	0.32954	0.35506	0.37092	0.38634	0.39492	0.39492
Z011E0139	-0.519	-0.46245	-0.46245	-0.46245	-0.42503	-0.47138	-0.4182	-0.4286	-0.46245	-0.46245
Z011E0140	-0.04853	-0.09044	-0.09044	-0.09044	-0.16615	-0.11741	-0.12672	-0.06021	-0.09044	-0.09044
Z011E0142	0.06097	0.09877	0.09877	0.09877	0.01688	0.0618	0.18166	0.13178	0.09877	0.09877
Z011E0143	-0.10091	-0.08174	-0.08174	-0.08174	0.0008	-0.0624	0.00084	-0.10952	-0.08174	-0.08174
Z011E0144	0.56468	0.58787	0.58787	0.58787	0.67505	0.53453	0.56144	0.54379	0.58787	0.58787
Z011E0145	0.26218	0.22039	0.22039	0.22039	0.27807	0.24969	0.2768	0.1878	0.22039	0.22039
Z011E0146	0.2992	0.28814	0.28814	0.28814	0.21191	0.25748	0.26	0.31453	0.28814	0.28814
Z011E0147	0.11647	0.11737	0.11737	0.11737	0.13641	0.09892	0.13645	0.14814	0.11737	0.11737
Z011E0148	0.07322	0.11283	0.11283	0.11283	0.1653	0.15891	0.16727	0.15814	0.11283	0.11283
Z011E0149	0.11125	0.16104	0.16104	0.16104	0.14345	0.12822	0.22565	0.19602	0.16104	0.16104
Z011E0150	-0.52972	-0.46742	-0.46742	-0.46742	-0.43861	-0.49434	-0.42794	-0.43912	-0.46742	-0.46742
Z011E0151	0.14468	0.09542	0.09542	0.09542	0.17455	0.08805	0.0522	0.05743	0.09542	0.09542
Z011E0152	0.50134	0.54524	0.54524	0.54524	0.59309	0.51955	0.48714	0.56978	0.54524	0.54524
Z011E0153	0.17883	0.13651	0.13651	0.13651	0.21246	0.164	0.19989	0.11273	0.13651	0.13651
Z011E0155	-0.19131	-0.18139	-0.18139	-0.18139	-0.0874	-0.16163	-0.14687	-0.21012	-0.18139	-0.18139
Z011E0156	-0.43707	-0.43631	-0.43631	-0.43631	-0.41266	-0.45521	-0.41547	-0.40332	-0.43631	-0.43631
Z011E0157	0.00142	-0.08313	-0.08313	-0.08313	-0.12225	-0.06214	-0.08286	-0.11724	-0.08313	-0.08313
Z011E0158	0.35972	0.36032	0.36032	0.36032	0.46752	0.38034	0.34745	0.33149	0.36032	0.36032
Z011E0159	-0.545	-0.56639	-0.56639	-0.56639	-0.53751	-0.51048	-0.53763	-0.52527	-0.56639	-0.56639
Z011E0160	-0.48447	-0.46492	-0.46492	-0.46492	-0.39544	-0.44429	-0.38733	-0.499	-0.46492	-0.46492
Z011E0162	-0.32478	-0.33529	-0.33529	-0.33529	-0.30221	-0.31745	-0.30788	-0.29494	-0.33529	-0.33529
Z011E0163	0.15252	0.21445	0.21445	0.21445	0.25594	0.18628	0.25878	0.24887	0.21445	0.21445
Z011E0164	-0.06161	-0.01824	-0.01824	-0.01824	0.0482	-0.04577	-0.06925	0.01526	-0.01824	-0.01824
Z011E0165	-0.0694	-0.05094	-0.05094	-0.05094	-0.11117	-0.10038	-0.00388	-0.05775	-0.05094	-0.05094
Z011E0166	0.0667	0.02475	0.02475	0.02475	-0.0499	-0.00232	-0.01113	0.05549	0.02475	0.02475
Z011E0167	0.0409	-0.00396	-0.00396	-0.00396	-0.00634	-0.0455	-0.04259	-0.03311	-0.00396	-0.00396
Z011E0168	0.15785	0.13258	0.13258	0.13258	0.22254	0.15727	0.13101	0.10226	0.13258	0.13258
Z011E0169	-0.15229	-0.23692	-0.23692	-0.23692	-0.27355	-0.21617	-0.2357	-0.26983	-0.23692	-0.23692
Z011E0170	-0.05222	-0.1127	-0.1127	-0.1127	-0.02604	-0.08316	-0.15008	-0.14425	-0.1127	-0.1127
Z011E0171	0.00433	-0.01552	-0.01552	-0.01552	0.04401	-0.06173	0.03568	-0.05281	-0.01552	-0.01552
Z011E0172	0.33945	0.33992	0.33992	0.33992	0.45186	0.35947	0.32886	0.31338	0.33992	0.33992
Z011E0173	0.04102	0.02303	0.02303	0.02303	0.07787	0.00416	-0.04908	0.05813	0.02303	0.02303
Z011E0174	-0.10254	-0.12006	-0.12006	-0.12006	-0.08135	-0.13734	-0.19832	-0.09274	-0.12006	-0.12006
Z011E0175	0.06466	0.02683	0.02683	0.02683	0.09135	-0.01677	-0.02493	-0.021	0.02683	0.02683
Z011E0176	0.04453	0.08415	0.08415	0.08415	0.13642	0.13024	0.13851	0.12937	0.08415	0.08415
Z011E0177	0.47484	0.39025	0.39025	0.39025	0.35239	0.41111	0.391	0.35674	0.39025	0.39025
Z011E0178	-0.16024	-0.22618	-0.22618	-0.22618	-0.2918	-0.20568	-0.13116	-0.26013	-0.22618	-0.22618
Z011E0181	0.17985	0.11394	0.11394	0.11394	0.04752	0.13452	0.20865	0.0796	0.11394	0.11394
Z011E0182	-0.09951	-0.09811	-0.09811	-0.09811	-0.09627	-0.11486	-0.0856	-0.07564	-0.09811	-0.09811
Z011E0183	-0.01533	-0.06128	-0.06128	-0.06128	-0.14116	-0.01561	0.01163	-0.01451	-0.06128	-0.06128
Z011E0184	-0.15232	-0.15323	-0.15323	-0.15323	-0.19055	-0.21526	-0.14152	-0.19926	-0.15323	-0.15323
Z011E0185	-0.18853	-0.16751	-0.16751	-0.16751	-0.08911	-0.12089	-0.20803	-0.12264	-0.16751	-0.16751
Z011E0186	-0.22472	-0.26464	-0.26464	-0.26464	-0.21185	-0.20799	-0.33161	-0.22493	-0.26464	-0.26464
Z011E0187	-0.04169	0.0011	0.0011	0.0011	0.05152	-0.00678	-0.02833	0.03152	0.0011	0.0011
Z011E0188	-0.19204	-0.25648	-0.25648	-0.25648	-0.31408	-0.2099	-0.27993	-0.21191	-0.25648	-0.25648
Z011E0189	0.61257	0.58913	0.58913	0.58913	0.5699	0.60065	0.61367	0.55743	0.58913	0.58913
Z011E0190	-0.04807	-0.00417	-0.00417	-0.00417	-0.05768	-0.03869	0.06814	0.02801	-0.00417	-0.00417
Z011E0191	0.17238	0.21559	0.21559	0.21559	0.28728	0.18755	0.16659	0.25163	0.21559	0.21559
Z011E0192	0.27142	0.30342	0.30342	0.30342	0.38228	0.31233	0.26011	0.34572	0.30342	0.30342
Z011E0194	-0.0508	-0.05524	-0.05524	-0.05524	-0.11427	-0.0429	0.05896	-0.0932	-0.05524	-0.05524
Z011E0195	0.47557	0.48354	0.48354	0.48354	0.4354	0.48401	0.47742	0.52269	0.48354	0.48354
Z011E0196	-0.11573	-0.11659	-0.11659	-0.11659	-0.15581	-0.17843	-0.10561	-0.16353	-0.11659	-0.11659
Z011E0198	0.08926	0.10844	0.10844	0.10844	0.053	0.07197	0.09657	0.14127	0.10844	0.10844
Z011E0199	0.37351	0.33154	0.33154	0.33154	0.25737	0.30443	0.29585	0.36252	0.33154	0.33154
Z011E0200	0.22173	0.24272	0.24272	0.24272	0.32169	0.28929	0.20242	0.28787	0.24272	0.24272
Z012E0001	-0.06272	-0.1028	-0.1028	-0.1028	-0.14416	-0.12216	-0.15482	-0.11928	-0.1028	-0.1028
Z012E0002	-0.30883	-0.26869	-0.26869	-0.26869	-0.2498	-0.25073	-0.32795	-0.2663	-0.26869	-0.26869
Z012E0003	0.8269	0.77096	0.77096	0.77096	0.8045	0.75393	0.71388	0.77965	0.77096	0.77096
Z012E0004	-0.41068	-0.45092	-0.45092	-0.45092	-0.45887	-0.47248	-0.4966	-0.45923	-0.45092	-0.45092
Z012E0005	-0.31648	-0.27812	-0.27812	-0.27812	-0.31035	-0.25952	-0.33124	-0.26857	-0.27812	-0.27812
Z012E0006	0.06704	0.03587	0.03587	0.03587	-0.00783	0.014	0.07457	0.02044	0.03587	0.03587
Z012E0007	-0.12989	-0.06392	-0.06392	-0.06392	-0.04594	-0.05393	-0.02391	-0.08064	-0.06392	-0.06392
Z012E0008	-0.10233	-0.10826	-0.10826	-0.10826	-0.08651	-0.12442	-0.12339	-0.10565	-0.10826	-0.10826
Z012E0009	0.0743	0.03538	0.03538	0.03538	0.06668	0.01324	-0.01456	0.02213	0.03538	0.03538
Z012E0010	-0.45389	-0.48918	-0.48918	-0.48918	-0.51751	-0.47843	-0.53409	-0.49564	-0.48918	-0.48918
Z012E0011	0.14102	0.10113	0.10113	0.10113	0.10945	0.07906	0.05524	0.09271	0.10113	0.10113
Z012E0012	0.02515	0.06851	0.06851	0.06851	0.08604	0.078	0.10803	0.05232	0.06851	0.06851
Z012E0013	0.24469	0.24706	0.24706	0.24706	0.20068	0.26324	0.27952	0.25344	0.24706	0.24706
Z012E0014	-0.03121	0.00251	0.00251	0.00251	0.00809	-0.01182	-0.05114	0.01066	0.00251	0.00251
Z012E0015	0.11803	0.07197	0.07197	0.07197	0.08924	0.08661	0.01282	0.07133	0.07197	0.07197
Z012E0016	-0.06316	-0.00608	-0.00608	-0.00608	0.01354	0.00648	-0.05706	-0.02418	-0.00608	-0.00608
Z012E0017	-0.08434	-0.09537	-0.09537	-0.09537	-0.05023	-0.11248	-0.14739	-0.08257	-0.09537	-0.09537
Z012E0018	-0.26975	-0.31687	-0.31687	-0.31687	-0.28272	-0.3367	-0.2821	-0.30571	-0.31687	-0.31687
Z012E0019	-0.20147	-0.2351	-0.2351	-0.2351	-0.20806	-0.22542	-0.28452	-0.24666	-0.2351	-0.2351
Z012E0020	0.02736	0.03118	0.03118	0.03118	0.04714	0.04562	0.06179	0.03582	0.03118	0.03118
Z012E0021	-0.04773	-0.10009	-0.10009	-0.10009	-0.12438	-0.08443	-0.15146	-0.08375	-0.10009	-0.10009
Z012E0022	0.04886	0.00171	0.00171	0.00171	0.03713	-0.01825	0.03697	0.01348	0.00171	0.00171
Z012E0023	-0.39905	-0.39102	-0.39102	-0.39102	-0.44187	-0.39268	-0.44497	-0.41169	-0.39102	-0.39102
Z012E0024	-0.21036	-0.26198	-0.26198	-0.26198	-0.22514	-0.28071	-0.27199	-0.25061	-0.26198	-0.26198
Z012E0025	-0.1381	-0.13456	-0.13456	-0.13456	-0.10864	-0.12111	-0.10015	-0.12512	-0.13456	-0.13456
Z012E0026	-0.28327	-0.30816	-0.30816	-0.30816	-0.33383	-0.29821	-0.27326	-0.32706	-0.30816	-0.30816
Z012E0027	-0.00571	-0.03575	-0.03575	-0.03575	-0.00591	-0.06048	0.00538	-0.04752	-0.03575	-0.03575
Z012E0028	-0.01147	-0.04165	-0.04165	-0.04165	-0.06326	-0.0635	-0.00734	-0.06233	-0.04165	-0.04165
Z012E0029	0.13933	0.18248	0.18248	0.18248	0.15607	0.17422	0.2216	0.19422	0.18248	0.18248
Z012E0030	-0.13667	-0.10399	-0.10399	-0.10399	-0.11842	-0.11855	-0.15246	-0.08959	-0.10399	-0.10399
Z012E0031	0.23777	0.21183	0.21183	0.21183	0.16612	0.22155	0.2519	0.19917	0.21183	0.21183
Z012E0032	-0.0992	-0.09282	-0.09282	-0.09282	-0.05086	-0.11501	-0.05043	-0.0898	-0.09282	-0.09282
Z012E0033	-0.01396	0.02939	0.02939	0.02939	0.06423	0.01164	0.0657	0.03792	0.02939	0.02939
Z012E0034	0.18195	0.13718	0.13718	0.13718	0.11126	0.11762	0.08905	0.13336	0.13718	0.13718
Z012E0035	-0.01282	0.0026	0.0026	0.0026	0.02487	-0.0203	0.04148	-0.0143	0.0026	0.0026
Z012E0036	-0.03397	-0.05908	-0.05908	-0.05908	-0.0773	-0.04986	-0.02133	-0.07439	-0.05908	-0.05908
[truncated: 2,551 more rows]
