# Supplementary material for: Association Mapping across Numerous Traits Reveals Patterns of Functional Variation in Maize
Source: PLoS Genet. 2014 Dec 4;10(12):e1004845. doi: 10.1371/journal.pgen.1004845 (PMC4256217; doi:10.1371/journal.pgen.1004845)
Supplement: Dataset S2 — Chromosome-specific residuals. Existing best linear unbiased predictors (BLUPs) for each inbred line were used to fit a joint-linkage model across all chromosomes. The hits from this model were then used to create chromosome-specific residual values by accounting for all markers except those on the chromosome in question. (See Methods for details.) These residuals are the phenotypic input for the NAM-GWAS analysis. (ZIP) [file pgen.1004845.s007.zip › Supplemental File 1 - Residuals/TasselLength.txt]

Sample	Chr1	Chr2	Chr3	Chr4	Chr5	Chr6	Chr7	Chr8	Chr9	Chr10
Z001E0001	56.8282616223501	41.5820931446724	47.5545665661735	49.0515275819063	48.4573338467893	60.5240982561431	47.1432847783474	39.0113573457605	48.1912082462296	48.0320317189237
Z001E0002	-8.09222119475081	-9.93315536165402	-13.9851565396015	-14.6270104331496	-16.6477964949917	-20.1642766877792	-17.4702431023136	-12.5136189963062	-12.818491337407	-15.9464547003838
Z001E0003	-15.3884325859282	-18.4377154076682	-22.0492529831108	-24.5413783601964	-23.2613762784896	-7.84672547969248	-21.3135801518994	-22.3330549895497	-24.6723570510371	-23.1143140683543
Z001E0004	-0.490909529382093	-3.5157214450776	5.40968663011564	6.79795842346828	7.66656260207923	7.39352687576414	7.59938916307533	5.41787976546814	7.159911181992	6.20068286648544
Z001E0005	46.7723797286457	37.4553018344214	41.9400488885863	42.9263337471288	44.1221340888428	43.8632712434904	44.0936156834891	43.5582522057352	43.5156459732529	43.0516421477
Z001E0006	8.83518674932104	2.23610486744394	0.890547138192823	1.64150133502606	-1.33133074010979	6.03342141782584	-7.78188284930686	9.29331478068391	-3.51134069603506	0.322721400100743
Z001E0007	-3.91675971691329	-10.8297633264059	-2.47548637467653	-3.31519648538712	-1.15973592660406	-6.22608856201139	-10.2991080901973	-7.72473926795558	0.953204297601847	-1.94774972369697
Z001E0008	-34.831431720238	-32.1602944506074	-32.9775975490467	-34.4901609103164	-31.499915566973	-49.2725568554909	-42.0739714377792	-42.1587809506365	-30.2528642793918	-34.0731549900121
Z001E0009	20.1690366546537	12.365670154976	21.5210296335555	22.2160694235295	22.6144367894315	19.9160378984877	20.132505020512	29.6004386110007	18.2074370627829	23.553539061846
Z001E0010	14.832493440056	5.95341389068804	14.1204023205912	14.2392969662825	15.4754728576712	22.8202966003116	20.5059023501474	23.4051687502199	14.2467953583975	14.9377454911229
Z001E0012	16.2878743013367	2.98987624172647	15.6181436709713	12.9924178764626	13.6881319148072	21.6740475890404	17.1726101324353	16.3441251018309	16.1860382903618	14.628755498417
Z001E0013	-34.4340462395683	-23.0226152441122	-33.1741509525477	-32.4143458456634	-32.5663569966577	-40.0972422064247	-25.1749272485249	-27.0586575460819	-30.220610705096	-32.1546350980858
Z001E0014	-3.72966713413989	4.73855840079767	-2.69979106034954	0.308316973949925	-0.960879114549722	-10.269164474741	-2.33644075420839	0.463722796858953	-2.56752729630127	-0.888318792976535
Z001E0015	12.674713452305	10.2122775615351	5.08971790793096	2.94625417020937	4.27484430544112	14.573095805419	5.9693355512192	1.77850245962722	0.643986204866125	3.92148066414091
Z001E0016	-9.08590669986519	-9.99222333300024	-4.69577468224772	-4.45167379306448	-4.85388668784144	2.67256184097745	-8.99651166275791	-4.28829741346299	-4.61738091480134	-5.52013287843426
Z001E0017	-8.53286054755209	-4.30837087770375	3.02527719042765	1.99037204794226	1.39016964580369	-0.729590999007762	1.53225966321368	0.0294436315797268	1.55340811435668	1.83209516994362
Z001E0018	12.0602031233649	17.8037473457993	16.1839172290858	13.8282796446222	12.4940553703032	5.39346173721783	7.10085945855016	15.7329378675628	17.7116217150637	15.3838350959987
Z001E0019	-4.13406848252857	-15.3268336257405	-11.6472814274428	-12.6212125823753	-8.92046834621266	-11.3967685883858	-7.9408594999979	-11.8106820288242	-10.9202360009893	-11.4546496477353
Z001E0020	-43.1904446206446	-38.8915360318052	-35.2089709107504	-34.6118782772521	-34.6876035900753	-44.2065691029419	-27.4510550283836	-43.8856797408567	-30.2728121632736	-33.9426133715789
Z001E0021	9.61766610439174	9.09292251446487	1.9035034011698	3.43165589863265	3.84143994410895	2.4892052027633	2.78292171156182	2.62032434674946	1.42608636222681	2.82459406139233
Z001E0022	-12.5332537444296	-26.7805566467367	-26.8201426365918	-27.6383859230144	-27.2593452909518	-12.0880185014647	-22.8657618552799	-20.2998077251003	-23.4989352429936	-26.2186979007258
Z001E0023	5.78646359108411	12.8039260503475	12.3873084239611	11.9099910806049	10.9939319303264	15.2391600375248	16.6610731170227	5.52369925236961	11.2986527753212	10.9544907484317
Z001E0024	6.67326272156642	-14.1007966199248	-5.32031441217472	-5.69490338616962	-8.1035281966687	9.10568286076228	-14.4391069153313	-0.633689113452144	-6.56063804837952	-6.64410046833275
Z001E0025	-39.1705292132568	-46.4300745243006	-37.1044617075779	-37.9426826180503	-38.3321174005859	-44.1835199245901	-34.6113242587503	-41.0041867650924	-41.2397292547486	-38.5298732238879
Z001E0027	33.1208444412612	21.8215198910366	26.4272079459637	23.6034355786157	26.7970522672087	16.0912453569143	27.7607676229185	24.0687084459561	20.049601071688	25.2415552804523
Z001E0028	-4.80115339753628	-1.93830976485739	-3.54311793396204	-6.24696712744103	-6.10054498139604	8.62140049046791	-3.88113157634852	-2.45252229959161	-1.683576186087	-5.03158634959768
Z001E0030	18.2228733205536	20.9174281697914	11.2874537772845	11.8718548197643	8.82460883908567	-0.542828470514842	5.78679071800141	13.9016654100521	14.0162636721822	10.5580761554142
Z001E0031	-6.35516613511928	1.27232609572166	-6.67332062325193	-9.28796602652607	-7.42652969562645	0.0125357365433684	-0.420910876005099	-7.06898471994651	-8.96597121729607	-8.14580940388575
Z001E0032	7.85294816252085	7.54527703459992	11.9760742531965	12.561621263511	10.7482382925553	6.13891617692515	11.0630714742337	17.6646758143148	9.7269428118772	12.8770208159505
Z001E0033	-41.362605191946	-35.1912235047141	-48.0724218222623	-48.2489091643143	-46.7079025193762	-48.422107797893	-41.6344667798332	-48.1704671677151	-46.7792652249418	-47.5568236222415
Z001E0034	20.5462417062061	15.511100136267	23.5819305797621	23.2961872583662	24.6644891605817	37.7970102998239	20.0055735543757	31.2337777595411	23.9580567137516	22.0946139549856
Z001E0036	13.5903716106403	27.1755064367367	16.1572543687625	16.9643915551479	16.9083118382515	19.805184488358	18.9979882713324	28.5989627565478	20.7227955711727	17.4719880657123
Z001E0037	12.8927033512489	8.57314806495782	4.09481045969206	6.31579676590802	2.68425105832107	-11.0707130920629	11.1286105870176	-4.05509309733607	5.36249446764752	5.13624610721247
Z001E0038	-6.19660957205973	2.89532309302902	-0.63569236296027	-0.745352585678157	0.587968805779315	-5.09995675811367	-1.60894871285715	-0.878946781875323	-4.01066400723961	-1.92933200649127
Z001E0039	-11.7873735717242	-5.58615960374432	-7.22779006391714	-5.64016214615802	-4.99521405613983	10.0457590477346	-1.98207393368197	-11.3330575445765	-10.102751986065	-6.42739546319674
Z001E0040	12.3899396180905	12.1277514338168	15.6706919534457	14.912913817844	19.2085280048756	17.506237893212	13.7376488521876	27.6590351067509	21.133757116917	16.1900113149212
Z001E0041	1.39658219977836	11.9320370760398	9.56976434585768	9.53356595589385	5.55517569954913	-6.2174790012615	9.51527663148478	4.67844130323083	4.32183712647709	8.37961802920726
Z001E0042	-7.73748181352572	-10.7510809290971	-9.24915862349505	-8.93101136778969	-10.8155435672919	-12.5053620729965	-17.6028667903253	-11.2816437093855	-9.36642695655352	-8.67659685518266
Z001E0043	-7.28778057837423	12.6100494359478	0.770287070366072	0.249208592258758	1.14808357620266	3.18073907066761	-2.32866661025284	10.0147479036052	-1.41502561349285	1.40180649351884
Z001E0044	14.0768926242642	6.17147954799437	13.385070892556	12.4930460020762	14.0795874600133	3.23072028816951	23.5860177260384	18.9825511994936	13.7083893755771	13.8551319805847
Z001E0045	16.1507169241253	7.98996865502294	18.2973301279995	16.1027840798764	20.331777394068	10.5744052027632	20.5843830412901	17.0052504064315	16.320763719432	17.6519608469983
Z001E0046	42.7921613018195	43.9006437742845	34.6474696803266	35.0232865136237	33.5545569135911	49.3240752307242	38.2679750501506	37.4431356176409	35.1972122403916	35.7793733248711
Z001E0047	1.13091081608555	-10.2658090491807	0.464357003857569	-2.25095318879408	-1.9256211200105	10.3276814915313	9.92265293550082	-2.97367534061054	-6.33066537487918	-1.37101003524827
Z001E0048	-14.147536995648	-3.44163213380761	-13.5401739878434	-12.4593129811337	-15.6096195748679	-6.22955292612756	-20.7112927245839	-18.1596280520234	-6.67961351452277	-13.3262650646033
Z001E0049	-5.95489219070209	-13.8627987552777	-9.27791313166303	-6.80899377280744	-7.01974645228636	-22.7531916929978	-7.73561846248423	-11.1279747883383	-9.95336200744402	-8.01088408604105
Z001E0050	32.31857212887	31.0187487132646	26.5563496155596	24.0194339141766	22.132865756792	39.4770077486255	20.5023978100252	23.3170626733455	22.7017376476995	24.6046947077525
Z001E0051	-1.08126405624205	12.3316230704321	1.66406714181422	2.06508236305366	2.95102297057053	-14.6711921739288	-4.64690043171064	0.242507660214997	-0.546709067698037	3.00442698211959
Z001E0052	9.63782158132193	2.10849110777508	9.51586742722442	11.3250765940221	10.8316519841526	19.3993203976852	7.45570580729175	7.68356352830334	9.75226366513372	10.0152609427919
Z001E0053	-16.838444399251	-14.9692197688835	-10.3444157121638	-8.71508013251928	-6.9480887432991	-13.5094921786573	-9.3416357125445	-3.86038565921295	-14.5195498988647	-9.38061612060319
Z001E0054	21.3027997756378	-1.09666817802884	10.0188419249258	11.6463992736266	13.1067706336789	-2.23756240224353	9.6513892340008	9.47168434685036	11.7377206540315	10.7670686918101
Z001E0055	-2.13291462663197	-14.0647513987574	-1.96751218374898	-2.66171867852131	-5.11977219493274	0.671819541857242	-4.6010982767934	-4.5621690963622	-4.87118882104196	-3.63841017494621
Z001E0056	14.2800257397167	22.8727322650801	21.2709999058706	21.5041529586763	21.2380471126879	36.0303640841273	20.1746916982949	20.8880954066493	20.2343014749188	21.9043929040702
Z001E0057	-5.62201929829727	6.5213312284482	1.7994152089086	0.487261276715323	2.02097097896246	23.3768823957745	6.23460223497006	9.91389341412368	-3.54005985333075	0.257114264964101
Z001E0058	-6.33873502150044	-22.2231951615182	-7.78204448118122	-6.38555303849908	-4.71066754774739	-12.1984330671561	-5.16081974682257	-9.34709145830501	-13.4439796569954	-6.72914433721277
Z001E0059	-32.8485826796914	-28.6888566166348	-26.1804097022745	-25.7883794198391	-27.8821880920583	-38.8868795284626	-28.9382658159341	-32.6345377697236	-27.9407074326447	-26.8245957897042
Z001E0060	-37.2447935482671	-43.4377709838984	-42.8266483957382	-46.2750374878323	-42.986377352952	-42.9771824755937	-41.7302512311361	-36.1134837525448	-45.7587056720094	-44.4062242715863
Z001E0061	14.2491500802094	4.62432140145079	6.13971978932439	6.87336311744304	6.00536634783235	-18.3563374839873	5.22182040603209	-1.29891880087705	3.63008102716487	5.43399945340258
Z001E0062	-0.233407402390682	6.42625489939418	6.3233922665048	6.82613514154517	5.85142370924164	22.8829027545151	2.11049918023638	14.480645481947	3.58942687738598	7.068164475015
Z001E0063	22.1149039549778	27.6331846254195	21.6907280125856	21.9717395640589	18.0823314090091	32.2481120793235	28.5365240734559	26.7928872220852	19.9001648079861	20.8640602152171
Z001E0064	-40.5414646385292	-47.7156963381511	-37.3924522301611	-35.3062407714345	-38.3438209198546	-36.2019792985608	-38.5785230274653	-34.4734716621981	-41.6978988166062	-36.1444796797541
Z001E0065	-38.5477264874344	-22.4110501628075	-30.4844634100755	-30.6746196100911	-30.9885546698693	-26.8495507109945	-35.1663216376473	-21.5685569271856	-23.9670961448559	-29.4057298474787
Z001E0066	-27.8888759998609	-16.4408981832141	-18.1635531450547	-18.1915699125665	-17.810110221897	0.878585074937889	-18.6562478424468	-15.5662192464954	-20.7659644305765	-18.5592220750629
Z001E0067	-4.12749113215309	-1.93449327423702	-10.3289244566586	-9.02023482475554	-13.6573169824905	-20.9344084014024	-11.4234457197388	-8.51427744096287	-10.4989550637288	-10.1412240434362
Z001E0068	42.0523395992667	30.73260154717	29.703473544617	29.3306154988948	28.5996362406069	19.832587820095	35.8782206724577	37.2553500134458	27.8588156801395	30.073556298513
Z001E0069	-0.0699627573581886	14.3608156843071	4.85804024371707	3.95543607915263	1.13345875972436	13.6615324147809	-2.3874684028024	-1.90132055671537	6.29475943638591	3.12157196748907
Z001E0070	-9.67357634937854	-3.62855078350081	-14.1241550658333	-11.8899672848855	-13.8346111857824	0.745780014339675	-12.285470027647	-12.8734768095477	-14.6964721202885	-12.995821991605
Z001E0071	-14.035661323675	-28.2389852062222	-21.9742205931268	-19.7528732773332	-22.4978478948826	-12.3985114946244	-24.7535861819968	-32.405663255935	-26.5988513190269	-20.6923515963528
Z001E0072	7.520274910679	-0.0348086735003726	2.65955723973819	2.3638821155711	0.595371145425598	7.79389841766543	-0.891479282105103	3.14705273139366	-1.02840154821759	1.87793282313466
Z001E0073	-36.2618672181627	-23.9951129250661	-26.4171475565863	-24.8028176764316	-28.561163864169	-7.58239591129551	-22.9356101224508	-19.7613898772374	-28.2736779756914	-25.7711918135807
Z001E0074	12.5373336744374	38.4252996961648	23.9010719034392	24.3783315526832	26.7839995066505	25.3488853231188	16.1230251603391	23.1999842374892	23.6945686809397	25.3894989009279
Z001E0075	10.7619780589709	-0.168206200498988	3.41580221740369	2.99254833464828	-1.34739098161428	-10.9245313185845	-5.16150522713055	8.59811044855405	6.40751524562847	1.32987484358318
Z001E0076	16.7717526948395	21.1037940650586	14.6621670742356	18.207968288449	14.9105662245414	5.95880549504458	13.07697104292	25.290359310155	17.1341240962652	16.436212515493
Z001E0077	-7.47680457434396	-22.3068719327688	-7.00187714502622	-7.04754803394147	-5.00928894695644	-18.3228924531895	-7.8062047127204	-8.19208507004407	-10.1453552187489	-7.89983573701932
Z001E0078	1.08746242852507	4.91137262192884	4.75164817800973	2.89290744913095	6.30638467557767	8.85999785702075	-0.996545164052738	-4.16486580464022	-0.513899884446885	3.92416586215425
Z001E0079	-13.5076053135845	-32.53487627319	-24.1399603533972	-23.5903876369999	-20.1568098912133	-22.8810874067493	-22.3503001608204	-32.3564015862258	-29.2274585637617	-22.7461458292187
Z001E0080	33.4458551461986	7.79829008720239	21.575126142495	20.740944187699	21.9250970982954	33.634416815323	17.4450304407021	19.5521189878963	15.1078318812564	20.2610785611055
Z001E0081	-30.3675591580084	-31.0207345292592	-33.3025226385572	-34.5757751552448	-34.5581591790009	-56.2573049452493	-36.4167348710846	-44.7733732452446	-31.8101344656197	-34.4347455623882
Z001E0082	9.09926817273864	3.54822559178402	-0.380535708172145	2.00125068330624	1.46810788330108	-1.33197653594297	9.70592519535116	3.17506490669726	-0.198383659567156	1.21044583768724
Z001E0083	-11.0408318217312	-1.04092020358491	-10.9755441709906	-7.8771173495296	-8.20663206819295	-6.99221805812463	-10.7628717483205	-6.86067500719237	-11.9220348074429	-8.97860829865995
Z001E0085	38.7655648673581	26.5764147736932	27.0138256750302	27.2429166241831	26.8893051469395	24.737511850628	26.259984860963	35.023286693175	25.1065799872212	25.8921517763331
Z001E0086	-29.3150292338619	-7.42991921899166	-18.7059362940772	-18.6494007483761	-20.650875633401	-30.7129705913129	-12.9646675735722	-13.4343778033564	-22.5914271964175	-20.2453422752127
Z001E0087	20.9220654285157	23.8738917848172	19.2888985704449	17.659856646333	17.3758618928265	7.51203100835057	17.3954371639587	16.0124034273388	13.727676823016	18.1574395905386
Z001E0088	21.8237498800311	11.1121519311646	16.5956923443733	17.5712939109554	16.8736649927523	25.465424908349	16.0620930472581	9.24779670025944	19.5412301290139	16.8641539214614
Z001E0089	16.22327383252	9.85733631271395	11.1990050087905	8.86853971564869	8.15634953352211	27.9626219084612	10.6288517718631	11.5035132587457	12.4470992327569	10.1168967289431
Z001E0090	-45.8510675936204	-38.9555542551161	-40.5451385118322	-40.2397273306282	-41.7922132219609	-29.5566126115249	-40.0433224728962	-40.6720858250203	-44.1658967185238	-41.2960681774646
Z001E0091	-15.1323899587049	-17.8445914943395	-16.2337355457427	-15.5982776754083	-16.1231044241509	-28.9164391573554	-14.9030194333608	-17.2018530272896	-18.5408772259252	-16.5476786130534
Z001E0092	-33.7300297266688	-46.0088032657948	-38.7315864167427	-38.8318452682093	-36.2899739988175	-56.2106479361281	-46.9430410944367	-39.4569611736819	-36.062303119581	-37.9097761071263
Z001E0093	-5.43672105561642	9.18952891014482	-0.493220554761741	0.861988498556104	2.3736265225711	-19.4710115596634	-3.70568166706667	-0.170513637210401	4.29141557208136	0.334727149826155
Z001E0094	-19.0339894307394	-26.4911818278862	-18.471622902235	-20.3129064305079	-20.737948066998	-18.3359979090979	-27.6110188545463	-10.9050937744278	-13.7297707539697	-20.1500149952262
Z001E0095	-31.7670648223161	-33.0866650078944	-36.028602040213	-33.1599006604591	-33.8913185003473	-34.5499806649579	-37.1105757511927	-30.8891372707745	-34.7180271223505	-34.1593226344231
Z001E0096	-9.89929807130633	-13.7357087157886	-16.8079733467294	-14.7356366805711	-13.1612033441726	-30.80344940359	-16.8631140884127	-14.2334974356695	-15.9927178824236	-14.8706599079072
Z001E0097	-6.64563722892833	-0.44892587006734	-11.1023696484198	-9.07363724896929	-8.26379864477036	-17.0723412035114	-10.0981622108507	-3.48356113235475	-10.9782085812972	-10.0435871765711
Z001E0098	18.5907139609395	30.2695103225705	26.2990221215848	25.8491044321518	22.9214657347557	17.1829490326586	23.4693897481804	32.6690335843185	30.5815968218261	24.9330446609594
Z001E0099	5.3901893319598	-2.49763923320722	5.9067676050217	5.55357569324194	2.43402230645222	-0.320814302717533	3.82540100732203	-2.42162465275002	10.198109866144	4.24947013101907
Z001E0100	-31.2688270098632	-31.7176559171681	-32.8126902747268	-33.7021790135797	-37.0884546397806	-15.1437977251323	-36.072455925806	-35.5682774204831	-34.2299131432878	-34.534476543549
Z001E0101	-22.3151997228954	-29.18434305253	-24.6035421089018	-24.1997544570778	-27.3381977227193	-41.3742238108173	-29.7690749801987	-17.1125684786068	-23.9167064629934	-25.4889172818651
Z001E0102	-16.8635943894825	-19.9598872532663	-14.7835090717801	-14.7455902000551	-12.4834799550839	-11.008677231911	-16.1976195624383	-15.9618207716065	-16.1266038203053	-13.9439934686749
Z001E0103	19.1452995628265	8.42149531058775	12.4510988841181	14.849591825788	11.3728593830176	15.0725450736354	12.7319957284389	14.681255587833	17.6564061297944	13.8418792527576
Z001E0104	36.4588772666751	46.2454219140681	44.2699413906611	44.1755215249158	40.5711282032535	25.8112036007933	42.6805452768504	32.5171397317775	47.2924335619168	43.0116934134739
Z001E0105	-14.9327645618455	-2.35419599969666	-4.17727271408429	-2.40602137607959	-4.30851952070952	-9.81212382420548	-1.0670436703784	-6.96275193764954	-7.55229110182835	-3.5848375604748
Z001E0107	-13.6877089905659	-11.2243594936943	-11.477480700048	-14.5884110365224	-10.6671667131756	-5.70846180262888	-10.7362012054545	-1.12998601089766	-7.3390516673274	-12.7007137986553
Z001E0108	-27.3316614586714	-31.8997955176132	-30.1337106068829	-27.2789205517207	-28.8682212150249	-23.9311162874751	-32.1060694868492	-29.0533936944961	-29.9695315372957	-28.5031529336933
Z001E0109	16.7254421232952	21.1904872434523	27.0547458794758	26.2656489828374	28.2811638207769	13.7631977992249	15.2138488580374	27.62851463046	31.7849035420785	25.9463851149911
Z001E0110	-23.1669411503475	-5.03239447388757	-16.5985465781552	-14.2698299729402	-14.3115191210335	-10.1606148664119	-11.1424537279445	-21.0000441656439	-18.280105189802	-14.8166461389707
Z001E0111	8.43170479294774	3.73725336641479	7.8483484586073	9.73520190336432	8.48846395912966	12.580164699153	15.4291354988392	7.34840134994697	11.2397213829792	8.7126301989582
Z001E0112	-24.3043343858736	-13.9368477860855	-20.3583267867	-18.571473336364	-17.7424366965731	-2.12293041216298	-28.9317113647567	-12.7756531811937	-14.2532799761129	-19.1910592327468
Z001E0113	-5.61082278854432	13.2580715453677	2.3410982327281	2.89496230358027	3.71259660604533	17.6289568335536	10.5837044122365	3.51657517049915	3.79875921364489	2.08925714450543
Z001E0114	26.6171602584083	14.5463155306601	15.8911581435546	14.9227616567311	16.8517106321192	8.02913134626246	20.9006999778334	11.8383274141334	19.1244296337268	14.2558903517561
Z001E0115	14.7370280048732	27.5069432096582	21.2610158712147	20.9460367488004	22.5424174007877	9.69867998245872	22.5807916017972	10.1423113790409	17.0030375916307	20.2222478755604
Z001E0116	46.206381593491	49.2926040080564	45.0278021679288	46.8867720653209	48.7686791649022	39.1929459027221	49.3045997977279	53.7981512127031	41.616017193745	45.9828742598308
Z001E0117	6.66536700282442	-14.2129079947239	-2.46256718748494	-3.09476615953996	-2.32637655395571	16.3958599605862	-6.34063832210245	-2.69793055973314	-7.0699791994512	-2.0368574527896
Z001E0118	-5.66190650690881	5.40564180813978	-2.22496550089345	-1.85618472086149	-0.315186416828549	5.24280829471066	0.361323377886739	-7.69324561350784	-1.87863552306448	-0.679009104480055
Z001E0119	-5.3597640800537	1.62075180675089	2.15935410019341	1.980830639499	1.14261005579486	2.44435507705415	7.10574584974396	-4.40577467755799	3.60735778443379	2.58473704630013
Z001E0120	22.4610935574428	10.711195150273	23.812870700855	21.1593593403059	19.7445249306174	15.7222587177439	30.4638522527184	18.20327639797	18.7970665579024	21.8755734678831
Z001E0121	-4.70414154203572	-1.10219685453735	-8.54165967069907	-8.28710636405273	-3.82888132883479	0.229056687148634	0.651933570610478	-4.38482626663265	-9.69665657266587	-6.66827585933757
Z001E0122	15.6041125020541	-3.42721209326725	5.91230706040021	7.70246110637529	6.47658854701149	-5.54064749726022	11.722073798026	10.026543679426	11.2288468795437	6.94333173628808
Z001E0123	3.21889979479262	3.16383369143787	8.38419355412766	8.72612266146598	8.26275000003933	-2.76860653293444	6.08534475773933	7.12248831750156	9.87503819407135	8.79719535657218
Z001E0124	-14.2345103791684	-25.1948634852506	-14.6960165986905	-13.2412609323164	-13.6224781377906	0.121970595349353	-13.1496131885928	-23.233511536368	-19.4723999997997	-13.4126293223131
Z001E0125	14.9241810222206	25.7730353879285	24.5910590161458	26.0442427553547	22.7371942239454	36.8705119428346	24.2399109435457	23.7592301094125	27.8786083773008	24.8660629977962
Z001E0126	4.4869542469549	21.6436459027517	7.53977741083642	9.15072361173165	10.1579828463127	11.212322710387	15.1767790175272	0.0143334540879946	9.32825172870183	8.11265172390028
Z001E0127	-2.92788515322796	6.42846548096257	-4.74566097383529	-5.56282823783012	-0.420816227495962	1.21806600818753	-3.48802671987176	9.02205231629006	-3.06096053655739	-3.71688232636421
Z001E0128	-6.06878705201586	-14.0203912816079	-2.51237593077253	-4.05072010163104	-4.74657210909244	-8.08799303370107	-10.182848655565	-16.2762360297952	-5.05009991654574	-3.34266920407786
Z001E0129	26.4884080374286	39.5606961169725	28.7800276431062	29.1995679583181	27.333029086701	44.5702482800148	31.0418941571052	29.3473495331181	34.7524050389969	29.3808496542794
Z001E0130	55.3729084866417	57.2004606456293	49.8545234235833	50.1489362305843	52.6791326708671	47.8914490572918	51.6456415288529	43.3956586561595	49.0294174418134	51.144532132531
Z001E0131	-20.0555002219055	-19.1557801172307	-15.0089223245816	-18.0059636592026	-14.4925059801078	-1.04639833539157	-14.0677843850607	-25.5087453890531	-19.6011248814981	-16.8291491655601
Z001E0134	34.2312002314451	29.0985509488895	23.8736417586702	25.0427656038891	23.6787772316078	24.9473760754687	17.9985271945913	27.7893306266577	27.8138591396044	25.1456352635369
Z001E0135	-2.17037844490923	0.0942159240281516	4.45042904277557	2.90782304825713	2.33093936865169	2.33825478829464	9.66414709553547	6.57133362618464	2.4075592146845	3.23755013900461
Z001E0136	-31.7915762036439	-21.3676255630515	-16.2730705651465	-18.3066901601057	-18.5722685549053	-6.20957420643672	-12.0704084488394	-25.5833620280055	-12.6711038595222	-17.9205093685332
Z001E0137	-3.75480181703468	3.89901471479323	6.56370161246794	8.47496627478571	8.28703058112595	8.88047942270278	7.63909421977226	14.6484157730961	7.4348240364281	7.54089622433746
Z001E0138	-7.9961102809801	2.17755444359517	-11.393498216638	-11.7616893429517	-8.8184591045795	-21.3079364129875	-18.5085533541307	-8.10736380236496	-7.76018885877343	-10.7254586365655
Z001E0139	3.02939773220624	14.9476441904926	9.69591967595317	10.0150047223465	11.8495824446174	-3.09740722457846	10.6254766986188	9.23062669374313	8.87680245915073	8.97554270205137
Z001E0140	5.4741418365143	19.7257547671794	10.9554971866588	10.5746784729435	10.9963855069044	6.15889048689018	11.331759762026	11.6115196070058	7.15550530884101	11.0508946266517
Z001E0141	-1.40571580030569	-2.84250598561315	6.2569748528581	4.18468355304526	4.26731663569655	-5.27111825117288	4.20141240921835	3.12486725683493	5.60001471509791	5.13522362439624
Z001E0143	0.546040048824317	-4.99977183469761	-0.613220276307558	-0.790257458253389	-3.10029950607855	6.62002847469369	-7.74639330186821	-1.49254954539427	1.95690470386045	-0.018814584097003
Z001E0144	-23.0301122878696	-24.0234768746517	-17.5147797402911	-20.197603225608	-15.8854857915676	-4.16553010223725	-18.1268540190727	-11.4516726556666	-14.2818359607791	-19.0854443201691
Z001E0145	12.6884906623372	-4.842956567715	-1.1285583846358	-0.965099877177279	-1.5557415262075	-16.6702517608311	3.19061294870637	1.03942809232142	5.27902769539918	-0.319058530830598
Z001E0146	-15.2328758305974	-22.197534334821	-16.3235549229733	-16.9968708955383	-21.5419499460092	-15.1473974058639	-16.4000807577791	-29.3468259630148	-16.4586303370398	-18.0709044746908
Z001E0147	6.54908951981207	-0.946650678578124	3.43377937056291	3.16414659567295	5.55495351195903	2.80270523334073	8.04108313134644	-7.06860139500429	4.70657272372469	4.30287017086086
Z001E0148	-7.0767662570123	-5.16194113824348	-0.602436493657316	0.202028051403932	-3.24807604271667	-1.58080075314972	4.83814311105234	-4.07733581477877	-0.546921195583658	-0.430106903223033
Z001E0149	-21.3737248965709	-13.9561238789512	-24.028649880029	-23.4432992401274	-24.584393276703	-27.6526245826237	-19.8196695660543	-14.929600051305	-20.2252268082854	-22.8764037946081
Z001E0150	-3.00395629786663	-15.4275604653287	-16.3032217270841	-16.4400146704426	-15.5596226853908	-17.0078878704267	-17.1632644206212	-13.2740567668302	-10.5651825622682	-15.4827783177785
Z001E0151	10.6083862986925	-0.734605155198999	0.947170213813184	2.57320902393121	4.34530752876775	18.7979889589991	-5.93006339069542	5.96593043975222	7.57360128002867	1.83252937044905
Z001E0152	0.109512646239355	-12.3481090455982	-6.18109355900558	-6.32655148918802	-5.43295825788724	2.92378596648433	-4.80589312273833	-5.42803633782671	-5.57433168003841	-5.19124009923002
Z001E0153	-29.3679358877835	-36.4913838332106	-30.390632996743	-28.5802495577712	-27.819194906058	-30.2173222813813	-23.3896401308501	-31.6375528538679	-29.6534825244705	-29.6700911413035
Z001E0154	-2.90410440324661	-12.8413289910718	-6.17818777150141	-4.53572835934908	-3.06097801011543	-10.2355403641899	1.50879018381306	-7.47613023189234	-4.16291515967529	-5.26641124508613
Z001E0156	17.2332989810789	22.943181718575	16.2369922979902	14.6447991408156	12.6402213509128	7.53776484408755	22.0792322229053	20.576171970246	12.3931350878422	14.783390288137
Z001E0157	-35.8663270584835	-30.1903084140302	-30.6935172936537	-30.9446457102614	-30.8242845173868	-14.6333171961269	-30.7867943514296	-27.8045472813146	-27.9592425858294	-29.7432602392239
Z001E0158	-5.20627361182841	8.11512442369462	-3.43802719580518	-2.42909618672432	-2.97518078685892	-13.6756443574278	-4.72238613170693	-2.21567367988441	-0.626935919493669	-2.10168097937408
Z001E0159	-1.60385587514723	-6.58990403940456	-7.08762374531508	-6.80107046583183	-7.83499962817392	8.54442460095786	-4.52486796681098	-6.65610940041758	-7.65760576565245	-5.9698165619444
Z001E0160	17.8061463008164	32.0394131544442	19.1464857652529	22.0407916854819	20.032498773211	20.6093279388265	20.7911813311995	19.2390980765141	20.0260033298218	20.5702200414553
Z001E0161	7.80610625829288	6.64742721466715	5.95686333996116	6.30767596672102	5.99092126923846	11.0811772647452	4.46409931288635	7.66380016183246	11.2822186992557	6.25816574836669
Z001E0162	13.1012620659067	5.9613257803334	14.1087299834665	15.1643270026648	15.6868582938725	18.0919569368173	13.9064071238286	16.1145381527967	19.2202947020692	15.747491425625
Z001E0163	-15.2537589697121	-26.6861260850361	-17.0069281876667	-17.8171706054286	-15.1024090622212	-22.2995392895144	-10.5128395661479	-19.8591508513061	-17.5813243010569	-17.0728657021313
Z001E0164	-1.56313347330884	-7.2899897173334	-2.11012656861377	-2.41620780577554	-1.87570202911334	-0.897709953699501	-4.35962057830088	-0.551088835276139	0.648591078235103	-1.49874885071225
Z001E0165	-7.72463429853952	6.76990399970729	-0.902213353691393	-3.46061273372291	0.87911071386332	4.08989622639972	1.18747564077275	-5.50238995713726	3.41179622581308	-2.03498062988356
Z001E0166	-5.73390447737137	12.8172564381884	0.719590551428424	2.70793034417459	3.21649248790237	6.85454828018627	2.41550501009252	12.7576543831357	5.36567645260416	2.00757235296493
Z001E0167	8.05496599631007	-2.83336156516891	5.80955092161038	5.47513090024334	4.47625627513865	5.16208871966989	14.7433467457746	4.88502234549091	10.6704015053732	6.34260936344766
Z001E0168	15.1322581258284	5.26449406115721	18.1625205991558	16.5953494849375	16.9407215693496	27.1567179128306	24.0543009893351	12.860535689795	18.4403329992365	17.0470795926179
Z001E0169	-0.51735498670129	21.7041198697155	9.99542496616726	7.93703152498601	10.2362329344038	-2.14743752504604	10.8974925577747	7.56838931373609	8.40923982287906	9.12328020094067
Z001E0170	31.9923481331939	51.1526813772016	42.2495956367328	44.6143055285511	45.4075567357865	48.6532191602675	37.1321345337897	37.0197264243559	47.7733404665274	43.7293921555332
Z001E0171	-2.48350678090097	-6.26907619894535	-5.37415019918613	-4.92571233237055	-5.31024610284376	5.43514597745844	-2.10907799891564	-14.3733670510022	-6.30111268453352	-4.01691142889113
Z001E0172	0.493365670894236	3.16844466935629	-3.14903289168725	-3.34032495258931	-3.5237502789621	-15.4279503209472	-11.5450371850821	0.401299386215061	-4.25458160954604	-3.54193022366607
Z001E0173	-2.22058456190876	-22.8963859288786	-9.55246069929429	-8.90714583369518	-10.13012614031	-27.1336153664639	-10.934793782625	-9.20517590724504	-14.810136397483	-8.36410675005249
Z001E0174	-20.5434501700542	-6.84532146095926	-16.4082918543187	-15.8969377873561	-15.6900382775216	-26.4572570289861	-13.4838217733406	-24.1110568384288	-20.4281191447184	-15.290353033745
Z001E0175	18.6976476489558	14.5414779255106	11.2421531651493	12.8691049705528	10.6533984961771	18.2402954965537	6.61757465266427	3.74860498083091	14.1168818593439	12.13218196783
Z001E0176	-21.7117517519953	-23.2156125783768	-18.3757230574105	-19.4668825607613	-18.7982616833605	-17.8402172631876	-13.5116519481059	-12.0070797886903	-16.9561559924263	-20.7936336640425
Z001E0177	-14.7524344975106	-3.16464464959747	-6.29603586276123	-7.83882529101279	-8.77832953611237	-18.3730673696711	-7.65250910953066	-15.5097380314547	-7.23918763108545	-6.8377276703766
Z001E0178	-12.1466825755928	-12.0869826370043	-13.3062786252627	-11.3087028930877	-15.166602519949	-28.8226488745103	-13.2451813132215	-24.222687620729	-10.7945250440183	-12.0119239042773
Z001E0180	-13.0503639989466	-31.6255866824734	-16.6625514629856	-18.7319631950979	-17.6378317367755	-8.74544197926419	-26.306758774018	-14.7678350607678	-20.019169484044	-17.4689143574234
Z001E0181	15.0376748489252	21.0900962542643	17.497544048722	16.0159596000686	16.5118627572523	10.0343006857406	15.4506806552079	25.1182056718917	16.647343164176	16.9329300295191
Z001E0182	-0.0566227957676052	13.2842227165783	3.84222270923732	1.71448051092695	6.77170818915841	18.032607606976	-4.13771574162	-1.38830790843214	3.56769555545358	2.40572028645226
Z001E0183	-3.66012661926872	3.76525610929908	-2.63789420587893	-3.02737010448546	-5.27788203958274	-12.4872712439472	4.41018270678703	-10.5798972537306	0.279409012383229	-4.18782484631178
Z001E0184	20.5751587677518	28.2175147297085	21.2762767622028	18.517712878987	21.9614054474484	19.4993066841462	14.8720054480923	19.6285253525867	16.5159694337681	19.7768713728813
Z001E0185	33.7202237347435	9.2946706553155	22.9681507235414	20.4365730324897	22.5698488784221	14.0407908585231	23.0294068885099	19.4685701134639	19.4985057900776	21.5988352627421
Z001E0186	32.9733683991855	17.3722042388626	19.6728140395101	19.5731431061763	22.0122498632045	10.8235283012634	19.3177481327256	22.7414506148197	22.4796587958498	20.8825575979136
Z001E0187	10.4618272698647	21.001861939917	21.5639778683607	18.3940897963209	22.0374691789769	35.1664468192625	29.1312501419198	23.4290640006353	21.6388287384429	20.0335293524581
Z001E0188	23.3616118923373	16.8871445677914	20.8570759529248	21.6896088290799	23.9235872734231	8.89856777335831	20.7454755126443	27.571544700196	16.8530836986057	22.2806125623622
Z001E0189	-11.0215122091876	-0.403589701761213	-7.206639336975	-7.62741887407994	-8.35303254806044	-8.71714139656551	0.227792622531747	-0.555951077866145	-1.87507803024394	-6.51773932153459
Z001E0190	5.15763287602788	-3.94882587072994	7.09735802807771	6.16185673033739	7.46858397600262	-6.94916717003008	-0.5384997878327	12.4775647704987	1.49016255355916	5.66434101868939
Z001E0191	-2.68762345230758	21.2215458732245	15.7567570198871	13.326281781083	11.9408423509378	34.7419031071962	21.2962512436538	11.1932124445045	12.6045542759747	13.8616727639745
Z001E0192	-34.9644719164267	-29.5631102420365	-28.8903931324709	-30.9137474239209	-29.028342566236	-39.7440562306176	-31.0241454100457	-31.0096824758341	-30.7454573508778	-29.7915824936349
Z001E0193	-14.7747664289438	-3.21673860502232	-16.4763677056515	-14.0727490077498	-12.7631162617189	-17.298435744478	-23.6990428963624	-3.48144737595794	-8.88155327580671	-15.1479777396168
Z001E0194	0.82015673448161	5.02104696002799	12.6251799550276	11.1465831861442	11.0231265825929	27.9329017396698	10.6586731283092	18.9668485563529	12.6503523457024	10.4076431770136
Z001E0195	10.9677548865114	9.68538300763963	15.5879386403682	18.1247857159226	15.8622245039434	11.2741238139665	11.2287015617661	13.1543396028954	14.4619176917353	16.9205350852714
Z001E0196	1.19004561930743	-4.33659908192501	-0.62190414342676	-2.86177855428559	-2.21445103370256	-16.9462194344649	-1.8396861709246	6.62164330469564	-2.80153259969081	-1.81634838680153
Z001E0197	-7.62746856533497	-6.7301630967327	-17.6135110586373	-15.4453872558915	-18.0938545342942	-30.7944192068329	-7.63437664071158	-18.1467119823591	-19.8109160135626	-16.7830337655683
Z001E0198	8.12659113549209	-2.1637578482464	-1.38258145110277	-1.28078535438011	-3.63504030773416	5.2673829901082	-1.28587079872571	-14.4224511618633	-5.33718681867883	-2.6925548859375
Z001E0199	-0.744861619206941	5.37422354774951	-1.72702172802614	-3.71664574337335	-1.40866527032383	0.508117907448897	-11.8506363774717	-2.58969891236893	-4.57043961356745	-2.87457766649136
Z001E0200	22.2844789113806	15.9153705559587	21.75899806941	21.7775147124091	20.1218725623687	20.5884552020355	22.3880548482582	10.8647546836287	20.4204829474101	22.078192721976
Z002E0001	24.3169614842496	7.46623699459315	21.0118426804064	11.7165462816522	12.8676186867105	15.1834889757767	8.49365558000037	10.2557122450773	11.2627505087427	16.1223222544794
Z002E0002	-8.74377528332153	-0.0700252761474177	4.56318228745174	4.6665225715459	-1.38902649448633	5.78417516449465	1.59746598726118	2.58625421566245	2.44015987400416	2.77190490057006
Z002E0003	-19.0887807631947	-3.55651646442833	5.85569632054994	1.37016003242485	-6.80209112804871	2.46483726021337	-8.86949899514702	-6.33421232418146	3.38144524924917	0.00913593236897203
Z002E0004	-1.12417015526854	5.6535732933855	1.55669229194681	5.74946142343872	11.561736937892	-8.55465743034256	15.8585269458947	4.11727856816045	-5.45336184121772	5.00709369158911
Z002E0005	-6.78460568285938	-17.7418364529863	-21.6074349266302	-24.2476374035791	-24.5386775569018	-29.8576530446166	-23.2795036888213	-21.9550100594504	-23.4397064798221	-21.3105293541027
Z002E0006	10.24396724674	-2.4592351611739	1.06044931802413	0.180011323380292	-10.1581763821073	-12.6332776918897	3.02588720261421	-6.55395538164448	-5.34774650142862	-3.12979985258966
Z002E0007	11.1269895710619	9.85609970668758	15.8754823148096	19.0356820284444	9.23367809314933	26.0629732585824	6.78082222533817	10.3052302668171	18.935930515798	14.7696956071889
Z002E0009	-9.43252563462052	-2.86125391215854	5.42996339634202	-0.482094512350805	5.26855181597601	-5.29661185449756	-0.532958573655499	-5.37388522078759	2.30500175105619	-1.89605109894166
Z002E0010	-22.8190158314621	-19.3955925491275	-15.8513983196265	-16.9901310155877	-10.070957437595	-21.994159132949	-16.1710057458855	-17.3089881461757	-18.1282225631426	-18.5165658610769
Z002E0011	8.55900626401866	-0.498841234318125	7.49851529289633	-1.37036377076522	6.64110693334061	-3.34316713351041	-4.07328304204476	4.07358334630793	1.35859884627847	0.55090266665134
Z002E0012	-14.3464878183905	-15.1535344684909	-20.0056737077088	-10.1785828623835	2.89900223360931	-23.1765570641577	-4.72459019468331	-10.703200231222	-6.08024325963122	-13.6645312490078
Z002E0013	-14.0603349834795	-15.2638567130141	-20.7112777686788	-17.1862514163857	-20.4746091302456	-2.80410726198493	-24.3996644820815	-24.6088584804199	-19.6235036878868	-15.9111929781859
Z002E0014	-4.39451016497891	-5.94656802939041	-4.73090362013017	-3.96461761115239	-12.5863726609724	-10.7700118576702	-5.41382905736338	-11.3250886588547	-5.62574565155788	-7.78680754073678
Z002E0015	-6.36687373941634	-4.81232467375091	-2.78316172753141	-4.68189298945183	-4.63068677577092	-19.1452440627568	-10.361521368501	-12.6716271245711	-3.81537526712269	-7.12903335427547
Z002E0016	-13.1402666970174	-25.6508108277281	-20.0904060787411	-22.9591864441444	-24.5489521839355	-40.5795252847819	-24.3473780624169	-23.6584176115683	-19.9053984462787	-23.5048306693619
Z002E0017	-16.2739224815842	-16.4096604398646	-21.100939544213	-16.6607153665016	-14.1349746186625	-2.75577234336279	-8.91029585671818	-23.1620227254243	-18.2295486405823	-16.2682528964468
Z002E0018	-11.5340959388834	-8.36599695882359	-3.12916628561468	-6.30896061962432	-22.0729265441835	-5.67994946146188	-14.6169414206663	-7.94643133266013	-7.33670795418425	-7.84519319684712
Z002E0019	15.9822113454578	10.5959803938835	18.5810155940529	17.6611293138663	10.1080179243265	13.4856665494019	19.0566454160885	13.0397119541279	9.69460528933382	15.4532647181765
Z002E0020	36.8941555350579	25.903472519265	18.9794896400413	19.9289089378182	27.1316262465881	36.181766157368	23.9086586392538	22.3319516835265	14.4765515405207	21.8100838364598
Z002E0021	4.76093574152222	5.26307034932633	4.58942454075489	4.4530000535152	-6.36859480365933	-15.4599128122507	14.2725813700602	8.50500672680621	-3.48161982639548	5.23338961806137
Z002E0022	16.597581321689	12.8120320589605	12.7497229272125	21.0466043203109	18.4300053534027	18.1321171431381	10.4172995960405	16.6016905195801	12.5855829188042	17.4834400692423
Z002E0023	-6.68519017470962	-4.90284668735547	-0.583367584177594	-3.53952809486986	-6.31119911412412	8.7825536340443	-7.33891722254394	1.32634602010625	1.83486275449256	-1.31257767358234
Z002E0025	8.83570388848076	-12.0858484451277	-15.2610260188236	-12.650714138027	-2.99319234348816	-7.69726950041638	0.276282506088933	-4.46319552900481	-18.9409879458505	-8.44074385582878
Z002E0026	17.2088018642115	4.99117683869128	6.1037261308991	11.0281342281692	9.56424793148798	8.97587846778608	2.29733429558998	11.468366929372	14.6624782813605	8.02613841308631
Z002E0027	-15.6580009444242	-30.3124649532996	-32.2621067542782	-26.2211575747268	-27.172577747691	-25.4304462719907	-35.1461928899028	-25.8809368876286	-21.921406062044	-27.8296533947008
Z002E0028	-1.34975958544108	8.81988511526108	13.3372038705025	5.8526148179546	-0.0728209110021947	-9.49523529559692	9.73453100617471	13.0737590065721	17.6866279226247	8.07606401540624
Z002E0029	30.4341320666414	16.946518450327	20.9578132399735	13.897179579988	11.6734075570043	-0.543607345695167	8.16114032498627	15.6202537689527	12.0037534603219	16.5337734814759
Z002E0030	-28.278023380422	-27.2615875519324	-21.1592880986161	-21.9118862820111	-21.4706242136164	-16.6640342024083	-12.535188417284	-24.2502824122346	-29.6863455001814	-24.5159210699201
Z002E0031	-4.13590354902614	-6.59591720619846	-11.2098601024155	-7.29656356704783	8.52694935370666	-23.3011953539021	-9.58587697844504	-2.7229321206854	-4.23210743688767	-7.67611137693148
Z002E0032	5.87939887208146	11.975604958728	17.522229961774	16.8816456755735	21.9945464253898	11.8807676825929	13.4955645617199	18.2636884404764	10.0697248478906	13.2193355616895
Z002E0033	-15.4482681133206	-11.2537516839777	-7.62457318356244	-10.0406480569894	-12.6585010925262	-22.1275804833761	-5.43329176456403	-13.7023749889928	-2.79970446803232	-13.233114952421
Z002E0034	20.1912975176969	7.03612621789991	6.77922106205054	11.6936823532087	24.9363078365122	20.4661121611849	4.70357773619654	13.5336981584452	10.6205622588172	10.5053434849607
Z002E0035	25.7202713030894	12.6252614924841	14.2460938957361	15.5054984207054	9.76487032578666	10.0758668545751	20.1638766839447	20.3003052191947	16.8001627404511	13.8653806177328
Z002E0036	23.4424774885705	12.9791359443764	13.226783071932	15.8833520720813	15.4316872742771	5.37094350495074	8.06127415952268	21.5647391712964	22.292730622224	14.1526718713999
Z002E0037	5.8896647638736	10.2171272391477	8.68846819157904	8.65432519848702	7.7983321769104	-2.70129904090397	10.5801090339085	2.35483224960557	-1.20640023025423	6.31291040276221
Z002E0038	-6.85241724164084	5.90257058742345	3.91631876794657	6.24741110949519	8.98076873047612	-2.69025217023557	11.3403990510902	6.37843375548874	15.3728351015656	8.17780490146488
Z002E0039	-7.52018486936147	-5.6470494791733	-2.18524057853108	-3.19481598956144	1.7410003306845	-11.0439014379371	-10.627694059531	-5.74679604482629	1.30109775537469	-3.61217754828491
Z002E0040	-19.1790252770929	-32.4138700221748	-34.2480809973626	-29.7139076169949	-22.8182444160041	-18.7281364066313	-35.9209407365679	-26.6761083218433	-36.586112528587	-29.4368594494551
Z002E0041	21.6305029452228	23.1812017565927	21.0654502694088	17.574038605088	12.1804611561436	14.3546983729255	20.6952732371901	26.5694399314487	25.6194237641809	19.5015430344774
Z002E0042	-21.5619309457781	-13.9941054426745	-17.7811167845208	-19.3092365895628	-28.3301571781765	-35.4600850831693	-5.42604769833455	-12.6105472301528	-21.6082859968019	-14.7895076415125
Z002E0043	6.98164416228686	16.6877655532035	12.8615195294404	20.5196095533802	19.7831508272158	18.411216700486	12.8110550288029	18.6086082803294	26.4523199755453	18.9045262071303
Z002E0044	1.84868039066883	5.26596797820281	6.0321030834279	1.35098179295346	6.88228635820721	15.7108295465181	6.90332404510186	14.2833703811866	-4.65797663653029	3.92470295754417
Z002E0047	-2.34064646893456	-6.40091940367841	-6.34964967991181	-3.54329487768647	11.7973922846822	-20.8697084253131	-3.25563140876664	-7.2601252314456	-3.76309336000648	-7.9615452159314
Z002E0048	-16.3816818994867	-0.83467753023947	-4.66664769740813	-6.18591122896887	6.18307208179474	-3.02265120218038	-4.87013042089165	-5.48879469248007	-8.51583325857277	-4.06121853720709
Z002E0049	46.6089907536041	43.6425700032706	43.9774307683307	40.0034643307954	38.1945113294639	54.1622211480825	28.0845005047861	37.5060957703961	30.2752595700148	38.2565913746257
Z002E0050	-3.70709932290916	-9.82079361173754	-11.2967602512192	-5.29235776954319	-3.11598909415853	8.29908078024105	-9.60398408032005	-3.38085300601497	-15.0740691407748	-7.10389149068251
Z002E0051	7.89764631634593	9.53468431517375	3.96729344998551	4.21004956045431	6.61445991695314	12.4172004714378	14.3843712159753	3.18610304179419	1.23992442711595	5.70070550866776
Z002E0053	33.5354265757083	32.5094990541932	25.7317061556792	27.724027303629	28.2213847969255	39.5409500827853	36.3526058103298	39.2284461698461	36.0147845688092	28.7750259843483
Z002E0054	17.1745583748379	20.4456641109011	29.2984212661976	21.8781600070186	23.3051988516775	13.6499264786026	22.0271638487088	17.8591086434638	21.9620222623428	24.5213514174346
Z002E0055	27.3550156071853	11.354825156816	10.0175108268812	10.3072462682107	18.0071837595767	0.486387367331125	17.0243117589279	12.6333069041151	17.0069657001564	11.2315515631819
Z002E0056	-17.3952456969619	-7.33507576932543	-16.3228153460914	-11.5464946033549	0.925314854068185	-17.4536088355767	-4.64099600527379	-12.3914022348372	-11.696416500987	-9.54979811563627
Z002E0057	-42.6542822310478	-27.1405035263154	-24.8681691787339	-28.926503800319	-31.2417812846817	-26.1624861451447	-24.5360612965717	-23.0269040188166	-18.0876369005694	-25.0634407658138
Z002E0058	-23.9938636373445	-18.8876847722916	-6.88313985830731	-16.0950762598229	-4.28822993623743	-7.48028968098074	-17.7753915911278	-17.4444419888187	-18.2885966925316	-13.4186051566048
Z002E0059	-22.2119788405384	-15.0218336093172	-21.0060594037429	-22.8140773853005	-12.293944734291	-34.0731241268157	-19.8408978626638	-9.95840382868578	-19.7005474165474	-18.8718165900865
Z002E0060	-65.8472575618818	-55.9145637787705	-47.6486780949771	-51.5394139575095	-62.8326655716215	-36.8286721312619	-55.2725502980357	-49.1400361549134	-60.8491571449954	-55.10393386617
Z002E0061	-23.3713105966849	-17.2547636739503	-14.1457659755534	-16.3019784622965	-26.8238102138391	-7.49727701054777	-12.6955514605428	-11.4523237434274	-6.80713435022513	-15.3227724961903
Z002E0062	3.10971022281928	3.29766202201958	-7.53594886538677	5.40294925259436	-4.83168545554581	10.7580024724687	-4.51573396383301	1.93196340472174	6.67910537532217	1.10272474387936
Z002E0063	-10.6817377691842	5.22251441897273	-0.547343629896486	-0.925056879931322	3.84862891851123	5.7744871352847	0.0247050192968262	-4.70982896684297	4.25659226190043	0.505301906213243
Z002E0064	34.8018051130549	40.9605456189308	41.1278051544124	35.4500683912743	39.6394622412903	40.9902544892259	30.615378404151	39.9866076986152	46.1243196236576	37.5154692814692
Z002E0065	26.584847201608	21.9954751812029	19.097419126944	28.234504833911	26.1275969749809	37.671905197642	20.2324503475572	21.4777422064544	30.6982170438158	22.7991389747239
Z002E0066	13.9718117189572	29.6381184854355	20.3401547699032	22.3746918291924	25.3209353322915	35.1781304904387	26.1277575316064	20.5040128903295	30.4275387919259	24.4357628745516
Z002E0068	22.5146940874848	6.96025407541751	16.868922169097	15.1814956880147	20.3077530983728	23.8337927256941	7.85433886031237	7.78632347892433	13.570357390384	9.93186330353519
Z002E0069	-24.5529003814311	-16.6739040202929	-24.7356391875622	-19.1063210222599	-26.4577975478217	-5.36413220860351	-16.9112014283438	-25.1952777810645	-10.9878596235872	-17.8959008341932
Z002E0070	-9.57426054997521	-13.7828016494836	-1.88902684438219	-6.54074032001215	-13.8847274290218	3.68541413135189	-12.5496120955383	-12.3291593282978	-15.5462605638183	-9.27905213021852
Z002E0071	-30.8912238285447	-42.3216688813867	-40.6854022248359	-38.861488031224	-37.3780990386905	-40.9652638532155	-35.457940844087	-43.180430324402	-37.150754857568	-38.4555666138188
Z002E0072	-23.2941335831874	-7.74348176008905	-5.56525218798369	-9.13621871826196	-5.1710764764953	-10.4757910179798	-11.6466060943698	-10.7120057628723	-2.16006583477363	-11.757756757238
Z002E0073	12.3360730039375	7.49073600212604	14.0505754397456	6.91804709968146	-4.68561353323379	-7.38593554941055	-2.77462931478263	5.25902741633986	7.02256945723476	5.77794314609871
Z002E0074	-25.9419883005253	-21.5046234037214	-14.6921291997017	-20.3577675070112	-17.2525905248613	-18.4049865779874	-16.915183218997	-28.0813592164322	-17.9894656945874	-21.6814961651636
Z002E0076	-10.8953283255521	-14.5944532826884	-12.9356171810128	-17.8133526344371	-21.9548571793275	-22.4368090845844	-5.22753266413135	-5.93551568540967	-7.83617529865532	-12.0327830727793
Z002E0077	-46.9713383900291	-49.2670656545611	-50.3282552188555	-50.0518184723302	-37.9403480504521	-33.8644918107162	-51.3275304480053	-40.8913197142528	-44.9161772712489	-49.8428457507471
Z002E0078	-3.52760185016903	8.11070105634432	-2.49096240477603	1.15236305495096	-8.50062273872394	17.7614344827964	-1.34364295465058	8.60461697069417	10.44364832898	3.73224365695386
Z002E0079	-0.0247205012132803	-3.25009426447921	-3.26244024135791	0.55072453600945	-4.60304813189704	-6.95170002243309	4.56957953585881	1.4076563705931	-7.2640333678444	-0.532697619683633
Z002E0080	-49.4696927745441	-45.3643392280856	-45.7855488461721	-40.8698321383292	-39.2534770558164	-42.2836372116533	-42.5292510829853	-45.4543668327932	-39.1965746534825	-44.2038271451364
Z002E0081	5.0249131182422	5.13711570065309	3.89740460768518	7.13225750460699	2.96794902649094	0.0948399318021416	8.79288109533551	0.701104326482712	13.9077432414164	5.73526476088832
Z002E0082	3.16134625891642	15.7176588318029	6.92469163490033	16.0919477017743	14.1675714259683	18.4252772354046	20.3235623802563	13.1573166696291	14.8185511183497	12.9637222702331
Z002E0083	17.0592668688766	1.90031261828722	6.19867164680628	6.04101295808478	4.25514467941045	19.6268683672308	8.9129048695345	0.98949354795264	2.60236417329151	2.23934121132057
Z002E0084	-6.00426233583483	5.06042520036496	13.0129504089045	6.22295991972069	-10.3030575047321	18.2660012003568	12.1987843076497	-4.35797665506493	-1.32301030499046	2.64809713714975
Z002E0085	0.361788542610467	11.075846191591	7.26139584018914	10.6011369075119	5.54553440689375	9.3382114837206	16.5414058527463	12.8704547926697	7.80309306289822	12.5330155670681
Z002E0086	7.65188978448995	8.02637919562854	-6.22277352201437	-0.0264097132775428	10.1851336853568	0.304502715726373	-6.37199081736888	4.67947138110779	8.18632334389877	2.81344471928273
Z002E0087	-19.9052429443567	-27.2384616123201	-29.2947607466312	-27.1178480502635	-34.3853559303007	-29.013047254623	-22.3294598989537	-27.5194876408672	-18.5714002852117	-26.6522820353811
Z002E0088	8.5994820722193	10.573190245297	10.9261965248473	15.5687875809775	10.0815232742607	12.2729127943675	22.1100091000787	12.8865133985473	6.3860187173112	14.0181610054109
Z002E0089	-31.2624654043591	-47.0841797363803	-43.7072726886976	-46.9398578626169	-54.2340763318984	-56.4208566312995	-50.6521045102422	-30.4164316453219	-47.1764712300546	-42.1125694340202
Z002E0090	26.844766416091	37.5393659355203	28.5896143304019	36.2747145222668	40.1215940232037	25.6763701201376	33.1790483530749	44.0562478279957	30.338681762796	35.005610974607
Z002E0091	30.6435637641449	25.8005599753797	22.7240981621158	23.8050543456168	22.6421078990982	27.8048968671696	31.3253427511338	30.5638632362617	17.1558834238827	24.5688855880803
Z002E0092	-0.480821241596622	0.38092864364453	-2.73508048567063	0.0715277095850494	-3.30883090820627	0.729101694398743	-9.18369254853759	-1.41533298977054	-5.83595926417567	-2.41348512659849
Z002E0094	-26.4566998416045	-32.7626421178589	-46.6700565951485	-34.7349740775199	-32.7373152667244	-34.7823487629691	-46.6495583455329	-41.4992970075703	-47.2999153738035	-38.6480109252403
Z002E0095	2.54531085455708	7.57653404045426	-3.38707056595269	3.06730647988735	3.65462822813769	12.666804721326	1.10190030158929	-1.9650283867231	12.0884972530802	2.6747081636545
Z002E0096	29.9065880013519	24.6726127520321	19.8738071740093	27.5375185679662	19.1540578826278	21.0695889440231	28.421978472498	24.4102941173005	29.113803859343	24.5845536761705
Z002E0097	2.88001581101181	0.647530936229803	-1.86185202026531	-0.428911870309416	-6.90339077957104	10.8549437517532	0.464985839096527	4.84583946082922	-2.88692093022932	0.737015101672738
Z002E0098	-30.5616257585506	-30.5278369925472	-30.5922386023551	-34.3364422784588	-27.5737811814299	-19.0509561829258	-26.0725066579731	-34.2526342706504	-31.3209253062703	-33.1460378857339
Z002E0099	33.5771038269071	36.4976414301155	36.2694432193536	27.0353185374101	27.9536799003147	19.7802284741212	24.030167124072	32.9861767152678	38.4167466181559	31.4772710315414
Z002E0100	-15.1934358635083	-10.598474397806	-13.5399010055331	-12.8264828474393	-7.56502627466733	2.71205247070235	-2.66411761392556	-11.8442681163927	-22.3977341878123	-14.9360104867481
Z002E0101	0.136370495179475	-2.9524693915363	-10.42412844835	-7.75922541879657	-5.81304015117736	-3.70185616755693	-6.05733477453876	-3.29333994861764	-12.8196063746808	-7.40784639770516
Z002E0102	13.8434227407115	-0.711698428228637	-1.97812808495212	-0.134455911489378	2.5346306367679	7.34135178005022	11.0505443143291	-3.96190299851894	5.51468294749499	1.73957986805849
Z002E0103	-11.8541521985729	-5.3340225244443	-3.09870948299145	-11.3823631012882	-5.46654363181206	5.54063388368283	-2.00243769527823	-9.96959598391606	-18.0904464011584	-8.27953046185414
Z002E0104	11.7986851299574	-5.89758868741663	2.26343619454844	-5.88180576341789	0.785926148413619	0.426429193358461	1.96964221823643	3.69709795431967	-8.45279351140239	-1.71635643321067
Z002E0105	17.911719220737	17.5760971968611	18.3800755227957	23.7251949709748	16.1511564076825	39.7777178633966	19.4143158997167	19.8376303493592	27.695516208059	20.355556315213
Z002E0106	-3.65565885726061	2.44159421242035	1.90976428603145	-1.79660537715776	-6.94520963957299	13.1168727315225	2.13657699614747	6.34372176323441	-4.08992601236755	-3.0072231541625
Z002E0107	40.9569259331501	41.3056575651299	40.7252878649563	47.2781846132096	51.8409140298304	34.9853772562069	38.5405648291133	43.0715343346577	47.5249750453704	43.9424530639087
Z002E0108	-6.18889582059139	-8.18079556159188	-11.2987350009128	-9.54434471283233	-11.1098317175376	-8.06354016582055	-15.1569503722983	-3.80700147371047	-3.96812776904783	-7.36467720136058
Z002E0109	-33.4562472899544	-27.234509688365	-30.9465489125672	-23.9570607835461	-23.5335612093432	-34.8734480946	-20.0753927426052	-33.445317904213	-25.2541959945972	-27.8758644494862
Z002E0110	19.9865782522509	21.4257955136481	12.1219877774972	21.4634763758732	25.7973209938093	24.3951423328209	12.7270962218368	20.0769013923784	27.7055749489055	19.0944948006466
Z002E0111	14.8032919568882	17.0034622084083	19.3684241468891	15.6150893498939	3.0105278963146	19.8115530474016	27.0770072803705	11.7110005760087	19.590197174647	18.3516981809153
Z002E0112	27.1522055039994	23.0235654403506	33.4007589255176	27.342691701073	34.2461734157749	28.1421017691131	36.0594298881771	28.6893727979614	30.9115400181842	25.9891749884717
Z002E0113	-68.8295810920792	-55.2286018621843	-62.7768084678964	-58.3157102492161	-70.9561400747569	-70.4569683984728	-67.1132768904311	-60.2303234163535	-67.0652830895957	-60.4148560688671
Z002E0114	4.6102889416378	16.1040676780988	15.766599418754	14.5750851894392	22.5674318959619	5.32527361739449	20.3482355799172	8.67654697452214	12.8502488694576	15.878079907517
Z002E0116	8.13358583958765	8.67745956971943	16.543847182337	7.85540726391351	29.9719840481206	10.8750377433153	7.22925158509455	5.37458336019783	8.149796240113	10.1807972815271
Z002E0117	-10.8206068162164	1.71670345811816	5.76562722179335	3.00459205838709	13.0765696008534	-2.5565847141765	8.14932436991582	0.806106671874915	0.134907644872203	0.59435992234092
Z002E0118	5.77701690938538	20.3115758063446	19.4166813103928	14.525536312716	19.1049398870485	9.50945080484492	21.8183771254896	16.6478816353868	12.1352829532273	16.9707963433529
Z002E0119	-14.1987550957358	-18.3611987967375	-20.7362939245019	-28.0569411272997	-26.6360739440612	-37.2346202202461	-17.8021270616137	-22.859681028299	-17.3271473573232	-23.9818733499322
Z002E0120	28.4749615587575	31.0281650916304	30.792849605986	29.28697574028	19.8002126322967	45.1970425148935	21.7716603859184	26.3554469748295	31.0540498170933	27.4023483697341
Z002E0121	-18.5529821697692	-10.5363492689347	-13.4214914185157	-9.30703675944832	-9.29621148859009	-4.65025287180014	-16.49948239835	-18.1829752495352	-8.17636850365732	-9.08514165622952
Z002E0122	-15.9447656742044	-5.42283264599358	-8.40916967163763	-9.03072238464904	-2.79578323746296	3.52018408196293	-10.0673905852175	-9.23964428155982	-7.84758014712729	-6.20288296626121
Z002E0123	-18.7872574356416	0.990071980566544	-3.03182418883582	0.227104201034198	-11.433183129366	13.1549146734089	7.6983010961599	-6.46383527481246	5.79118041495261	1.67189195484605
Z002E0124	7.93573273990141	-8.39454513087166	5.44669300464614	-5.57521215150137	-14.1094797978907	-10.8462139147116	-8.05900902974517	-8.83571464884697	1.87724560188384	-3.00343956648065
Z002E0125	-24.5386086387999	-20.921201351722	-23.3053661075789	-22.0879708334021	-20.8623624293624	-28.8038702124698	-22.5138625042893	-14.133628831143	-23.632672898456	-17.803319122206
Z002E0132	27.212612480613	30.4482618187124	26.8641127821059	27.6149468380131	34.6400360377008	25.0754313967849	34.5936187986191	26.4598932928424	28.3425258004389	28.9151999173541
Z002E0133	-15.9223933790187	-2.46373055770274	-2.01019520764881	-7.91788958616726	-14.9900343148634	-17.2559601292212	-11.8323028975036	-8.25285663952285	-9.81554288668166	-2.67822858776826
Z002E0134	5.04219523351535	10.4922784947373	4.01790825734967	7.57275868338981	13.8707624457187	18.4862857363959	-2.95535030054934	3.29773375849204	8.9167787734889	4.66684394473946
Z002E0135	-11.5714585603888	-3.7182306909555	-8.95939056791453	-6.46306064505078	-0.526077957319259	10.065847799927	-9.96392225023224	2.87430402267337	2.17708251570156	-3.9539801885865
Z002E0136	-24.1714765148298	-8.29064717455813	4.28334517553939	-7.67890288344141	-0.650012507201294	2.69667683802942	-4.6110870930143	-8.19158045489092	-1.76965141013554	-4.79318147598775
Z002E0137	-15.863376737123	-20.5246902852393	-8.82769494910205	-16.111278519885	-17.2631258639078	2.42187578819755	-14.0044338746652	-9.72198658840659	-22.4227317933208	-13.7139955861962
Z002E0138	20.1232189808835	29.8654820040952	22.3361913824875	30.3443129095552	31.0124731746391	30.8610075687094	24.9189236665494	36.4986429699159	24.6771232143413	28.5436266451963
Z002E0139	19.7903122083737	25.4469396595771	26.5400449793918	26.5477572812927	31.8228469020618	38.9513553296763	21.5687443784689	22.3703149884104	32.959079301158	28.3475526905126
Z002E0140	-21.6637351165376	-19.7080824824596	-15.3519277238409	-18.0858310209062	-23.06046084087	-20.7383629762956	-21.3331779896396	-23.1714947176446	-17.7470968125127	-18.4855513505537
Z002E0141	-42.88977839868	-30.6720814906603	-28.2712164746807	-35.1872431015037	-34.9960002583147	-32.0057252598188	-37.815421985106	-29.7102683370509	-25.99875315615	-33.6268622502312
Z002E0143	4.43969426458075	1.40265598323811	1.94693084126354	3.76478759160401	10.2447249017278	-7.17566097660476	7.35416816436175	8.33040044029458	13.7385088745301	5.24544961067457
Z002E0144	31.4555144143197	28.3251925383792	21.9139256324103	31.6950508418381	15.1747981606247	42.6503017216226	26.1406741117507	31.6745923826387	26.4238845526286	26.9242018507453
Z002E0145	2.85104120555732	12.3845165590938	12.4560432355476	15.7372211134584	7.50696388049495	17.0270326908804	22.79321524297	17.754606618956	20.9424166661499	13.899201319908
Z002E0146	-8.96106710860509	-1.23513247629989	-0.000237036161140569	-10.4519642952998	-2.00917884655709	-10.3773355015562	-5.28219813704178	-2.12447237207064	-11.417556121653	-7.05943626807329
Z002E0148	31.1507826787816	20.5578144481519	18.7557105728845	16.5779761611955	5.53809210573382	16.0583294493121	14.4913169329402	13.0339231277425	23.7842394402658	14.575814312083
Z002E0149	4.07856765189172	-5.32586431800705	-3.54456514987813	-7.20252837977603	-7.89799542890594	-4.07124678547587	5.04109877753734	-5.53236907528293	-3.03706612446904	-4.03316471927224
Z002E0150	-20.4468883521174	-4.39501034730334	-14.3467296945784	-6.31341682732014	-10.3707285633916	-3.25876098957687	3.85764672017498	-9.80418469406709	-12.247136703406	-9.64642492558433
Z002E0151	46.6579550716818	47.1981362062278	56.7483927746218	53.833647710332	42.0743089238529	55.5954927632065	58.3868210703329	54.6097935548316	42.1023518422835	51.9545168570774
Z002E0152	-25.9774492839782	-26.5355064756065	-36.672394372252	-24.9933935311605	-23.9030030832698	-26.7220842239217	-38.8018703220756	-36.3814748126829	-31.3641382545806	-30.3746513318721
Z002E0153	27.9613410856672	23.9438886204026	21.231656587252	21.465858336769	20.3630093829735	22.2771441091881	23.5786177622119	22.1287547076135	18.9750383545859	22.547585824555
Z002E0155	42.0701061101026	23.0440134819718	25.5704874430189	22.7172967856801	31.1486439383328	21.4579950849538	23.149463210441	32.9809717375685	15.7528412255804	25.9794635411482
Z002E0156	6.6291872003574	0.18638283266199	-1.78739792738502	-4.57360171841478	-8.78059425806624	-2.60326694412362	-8.33071457810617	-9.26206998049906	-3.47523116104523	-1.53915019272547
Z002E0157	-16.0534650575404	-12.4954419819812	-1.86716904150346	-12.0732181834313	-14.7504579886784	-11.5504619952404	-9.22575331591122	-11.6494345570193	-6.24811702510605	-7.48192843025483
Z002E0158	1.78099774171327	-7.04292538775915	-1.51326373405054	-6.30303418350779	8.64316380465085	4.76343148874436	-7.18484396262913	4.07899823430676	-11.9179456426128	-2.68680642577785
Z002E0159	2.61180940484425	-18.9607252191333	-4.75269715663452	-14.8933336431788	1.6943544891434	-10.8414999273757	-11.729260379429	-15.4516359223997	-10.763396445175	-13.7922716717951
Z002E0161	4.5403133103045	-10.0657305842307	-17.9297295456745	-5.80163077609985	-6.19073985044435	-5.5260982499575	-9.85887121006487	-7.78698490324316	-6.69802344935257	-8.99869633034913
Z002E0162	-4.23251239129958	-3.04936056824462	-8.15806047252096	2.63908231581965	11.1579300188067	-5.01927210761407	-6.10238728350379	-5.52434650290691	-4.646746706451	0.0278641594798194
Z002E0163	-7.23701319021709	-5.88202760816282	-3.73194284344713	-4.7005924991933	-1.88946156592321	-13.9532491946337	-10.4921857751935	-0.664361051459814	-13.3329430856859	-7.53171888800281
Z002E0164	-11.8832352961678	-0.779219141652788	1.55938423488843	-4.17849697048086	-7.19265422811497	-14.8922429675296	-1.29846662953344	-3.55051646994882	-10.1299846600354	-3.55284683849227
Z002E0165	-19.1964034831771	-10.2920614544297	-11.6993560790999	-5.66145027578835	-5.81461152993067	-18.0901799996454	-5.50027599200213	-15.6191736910148	-12.8459996001396	-8.89710023813558
Z002E0166	1.78114021172095	-6.99141723701174	-16.4679859915454	-7.17125196260298	-16.822789272403	-22.0317253383075	-13.1395046093132	-10.9842488046979	-3.08522853944595	-9.55964921656952
Z002E0167	52.3218713714651	42.9960784791047	34.0484045885465	38.3583635001784	41.8240568465491	37.5295628126013	35.4741910545044	40.6943761006744	36.1830189736591	40.6537854127907
Z002E0168	12.4682216568672	5.8406781454076	20.3016781718425	10.1426882555429	16.2607203076046	26.9862337327009	16.1725810834414	10.7730906460733	6.99922818160849	10.68257533549
Z002E0169	16.3447072536918	6.34408765701938	11.5604092570026	4.636399769829	6.46121256350764	6.4007455875385	0.396924639108444	5.1418005493812	-0.855930108543185	7.10567040715626
Z002E0170	15.959175084516	19.0598329388956	11.7892313102135	13.1948862180109	21.8133891004653	2.68938858407605	15.45318393641	17.0793205989132	21.1244316216092	14.6818648223915
Z002E0171	-22.5223097800185	-21.6464719759627	-16.3908699629456	-22.0354292112948	-23.2511840269469	-16.9740607564409	-25.6613646645041	-22.2224658524674	-21.4327099934829	-21.09857681161
Z002E0172	3.03097306808594	-6.66439920891206	-15.5114690756539	-6.75285035799608	-7.0841185612533	3.81977160330633	-6.17353134977692	-15.2897378227459	-16.4944978964697	-12.1264530951934
Z002E0173	9.28506698151785	20.3886563338115	25.371102627711	20.1723963587272	29.909014114439	23.2365017177685	27.715249169772	25.5256179438848	26.4721677504995	23.00688023665
Z002E0175	11.1849659299929	-4.90930973698243	-2.40496406179916	-9.35639502168303	-9.35925579812607	-17.891071137601	-11.7268003924193	-0.0842605452329236	-3.72622182083258	-4.5514568254887
Z002E0176	11.0159648242773	-1.97585013774525	-5.69256429140496	0.0327260806798956	-11.7064038510832	-18.8522478027601	-1.16632763493871	-10.8257502588946	6.39360371669731	-1.94846002970433
Z002E0178	14.1161077665158	13.135251085613	6.97416771314359	15.2562941553356	5.72281771806462	1.90461482496082	5.93159668110826	12.583905335698	9.79974002516358	13.6015005945245
Z002E0179	-0.999600785404497	9.80852311895825	11.3147469895727	6.81596750947193	7.65486065970497	11.2128858166046	1.95975003866029	4.41488417950672	13.0652173214843	3.92227676300369
Z002E0180	11.5473318981306	11.8411668378092	2.95924593213163	6.9810227325949	16.1825303340844	-3.09626420952961	6.55387108091027	2.00921243354763	3.98602437470801	8.15743936130402
Z002E0181	-14.1540960776886	-10.3128521144719	-6.06457199547647	-2.03366795567549	-3.92832322756895	-1.58532870825329	-7.84303888480836	-4.11338790792241	-8.29861755667514	-5.48589130041958
Z002E0183	9.18174677784777	-3.50502824408427	-1.19889785896089	1.81987137108545	-1.08400078994254	0.106218163261034	8.76822892874046	6.75977955040781	-6.34562503715055	1.97283177412794
Z002E0184	25.2082068397118	21.2146007908201	23.4195338315997	25.3373541424425	18.9317891979048	23.6857531002633	18.3989569063203	19.9932791578742	20.017245907457	24.4779898346366
Z002E0186	17.6330083507969	16.9122714106745	11.6896064237807	14.7299107835884	11.637428595067	8.32703568655814	24.3602256897318	16.8555301438832	9.8511307321031	18.6560019851714
Z002E0187	15.9966718227042	5.59402557009742	10.519654994715	3.45709830330893	12.2677076195292	7.02903262050964	9.14871385095604	7.49613637219245	8.50456847125778	5.92387642440561
Z002E0188	-36.0669135032229	-33.543360335953	-36.5922057485891	-30.2282261253319	-40.5347309238166	-19.1997368547328	-29.8916259238338	-31.3184035141521	-31.553818959767	-31.3419453596434
Z002E0189	-22.215256823199	-19.9348277661337	-21.8088547427984	-17.626471343685	-7.71313628464012	-2.41232571910216	-17.2776470359791	-16.7437150891103	-21.8874746009141	-18.0654495791978
Z002E0190	-3.16366953306082	-18.1971090429041	-11.1535684931544	-22.8025026441585	-27.8339290042604	-34.9642980762582	-17.1222678862524	-19.0611070394091	-9.31787392535609	-18.9020445678111
Z002E0191	-30.3505278965988	-10.4240171244203	-15.0169353365213	-14.3280387689789	-17.5914513105573	-29.0810928885619	-8.08597854818427	-7.80971488332174	-9.47304233159312	-11.8620870080847
Z002E0192	9.96361428394746	-16.9093080520638	-21.2794914277493	-14.3557903576681	-5.56506380907907	-27.000583834125	-22.3919490788222	-11.546162508274	-21.0427010866221	-14.4737929946023
Z002E0193	-4.25808991573289	-1.22399254927882	-8.94979939647167	-7.23390643005613	-5.15239438624751	-6.5397904808089	-10.0572221091993	-11.4523604024783	-4.07364038631098	-4.65965063541152
Z002E0194	-10.8006101067341	-6.26777114350031	-1.32901409873667	-6.7120328709152	-17.1628944400943	-16.4610961124213	-8.49377416931382	1.58232828124767	-6.17765534366037	-6.90507736830112
Z002E0195	44.9337944392551	41.4592786347485	48.7927286402788	38.2149154105337	45.6496672418542	39.9872756849991	50.2113347391675	40.5121122899917	37.5000583096176	40.0351003090394
Z002E0198	7.53033114947597	18.1735624600334	13.8797445773641	21.5659128092605	15.1124415451409	11.5584635050761	14.2841164170599	10.9098929113719	14.6849615389935	18.5802208485438
Z002E0199	-5.80335815592558	-7.41483184017082	9.69457166388883	-1.32965167731012	-11.8280557051308	-18.6195337202387	-8.76681837795275	-8.61164614926756	-6.88876465091457	-1.6823029696295
Z002E0200	1.49277964830882	0.89521492487111	1.60473055997859	-1.24561729874573	-10.8438611491103	-10.4371127765762	-9.23323088263503	-0.549059750425417	-7.9999756515795	-2.44411544560174
Z003E0001	17.2048220314346	7.42614246203893	-3.90369845477571	3.63804377466865	20.4137043763603	8.74132472385132	7.97822296124596	8.43373608163753	12.3091605561284	8.60204177531872
Z003E0002	28.789932216148	22.8944948675306	19.3249740321908	23.6398719838211	21.9896321419063	27.0140908181396	33.1881471544073	28.9953451077941	26.1394030750525	26.5688299496257
Z003E0003	18.4395198453386	12.7148025511901	13.3024748809549	25.2717868309005	16.51570353088	8.41153325002585	16.0363724083952	24.0044507735686	5.59026565111242	17.0629798082961
Z003E0005	5.77342142645385	6.61080169374383	3.96175275637545	4.48577375874655	1.31869835917014	7.81455623593661	-5.62324865155797	12.2139078391846	9.15507550574756	6.12315479133056
Z003E0006	12.6824477490533	7.83526039043217	13.3963759407178	16.1901714392845	12.8062488139331	5.96832767039513	7.15182558948129	13.5555529084465	0.808429437492383	11.1002531675691
Z003E0007	5.30277915809837	15.935517933448	20.6085429305894	14.1014624249463	13.5761774165454	16.1122927182726	27.3795862006019	12.5246064189851	8.27066744859839	16.1323123184505
Z003E0009	-20.5957785168631	-34.8047611089561	-33.0232770871024	-28.8429868842934	-29.9186526478587	-26.3261660879054	-36.5590052100311	-31.2501278186503	-27.9257925189334	-31.2648108063605
Z003E0010	3.32205232178206	-8.62247689934839	-5.39813840972903	-4.57540486370913	-9.23697149317993	-5.54911952480547	-10.1553479773238	-2.99291331418156	-17.9416668937958	-3.80616016121228
Z003E0011	11.0428179142436	11.0247031236461	13.2723605020141	13.811205193813	15.9107560937423	18.1740550266661	14.0504897071419	15.912076780957	10.6581113007394	11.4790580763716
Z003E0012	15.4981097961098	17.4609052137467	17.4068544865794	19.3427778204383	20.0657299981161	22.7836329206457	17.1718915881939	8.90274177879867	16.7680689423217	16.639880649207
Z003E0013	0.84760173301356	-4.93788542951078	6.89698783001375	-5.1349750492144	-0.762326781046971	-8.90996291445632	-9.83752399397322	5.43008668593248	-0.175197987785878	-3.1666375966393
Z003E0014	20.9159488976183	20.6724108524042	10.7112902696395	14.5727702013554	15.9947305009483	18.8262674512372	12.1601701537172	22.7075764952721	23.1255475768652	17.4543488867023
Z003E0015	-36.6495497478922	-25.0336848049238	-22.930593846822	-19.6783320506234	-28.6698358390514	-20.6060544335024	-21.7156402079876	-20.2113156693312	-17.469355877581	-23.0636586067419
Z003E0016	39.1363544259584	41.0950218077386	53.5989018010298	46.7823371860437	40.7310578504188	41.8529255280497	35.4374684085983	39.4740251067893	51.5763347780948	43.1050927465855
Z003E0017	0.947897293800056	9.77546111088988	13.5299294755236	4.64962562652793	6.6892446123517	8.8763400664901	-0.372237670502294	4.46730882354685	18.8716301531505	8.4699332614154
Z003E0018	-27.055178583837	-18.2381826431521	-26.6071581425407	-13.5064519927234	-12.3159043024308	-17.2082640826304	-13.0747534056392	-26.8591149723251	-10.721957034622	-17.2966721899127
Z003E0019	24.1916668272359	16.1109200199593	18.0147260974397	18.2635335155178	10.8703547906724	9.78846801627262	13.5142981246177	16.5476850731461	8.80841835013115	15.0485109071207
Z003E0021	21.0737222805202	16.7442868668977	21.630347661253	19.9224210265259	16.3874486272624	7.58472036956547	14.6175090794594	10.4565718755145	9.13743835682575	13.8258231244086
Z003E0022	12.0471613241675	6.22975320280438	10.0455545688842	6.11948477250781	9.363813984607	8.11195103104205	17.3910200803556	5.99521200781919	17.3368096737667	8.54528144001425
Z003E0023	-23.6330669312575	-14.7404709153027	-22.8398508599528	-8.6827364047927	-15.056339269859	-5.77474677787594	-11.1731287763987	-8.27552305973846	-24.1716225889194	-12.4682418794379
Z003E0024	-3.02885754702509	-3.33793004101817	-6.48235439907941	-7.87681702149124	-5.74750398203994	-8.16663144118765	-4.39663188844003	-10.9782859241639	-8.29569246142475	-11.1938558657789
Z003E0026	-2.30193736445464	-2.12284776919943	-6.94552803130711	5.97845829663333	-0.188099583023288	6.49493424768697	-3.75322512545952	-4.48694882316267	6.22393339736891	-0.514719118808694
Z003E0027	-18.8624336803161	-16.7812898686183	-12.0205175219199	-2.3843404573803	-5.35280224998577	-18.9210296971027	-7.782665583108	-18.5585946137352	-22.2728577604151	-11.3071426519836
Z003E0029	-38.5932054566227	-26.9781543034108	-11.9019199531103	-25.2557762966047	-13.8592563911387	-22.1440641736774	-20.7151702349594	-12.4627171245887	-17.2413573009294	-21.4959384602782
Z003E0030	-10.5117692672621	-15.1272516587152	-15.6367190982706	-14.0223911146686	-14.6080063440965	-18.3401471322427	-19.3311271852834	-11.4345319688495	-12.9785143582859	-19.7442887372273
Z003E0031	-11.2540740168832	1.46471420729343	5.12258479585435	-0.0306538866092715	3.90912731799679	10.4611170790264	-9.3617517233591	5.18503151540156	-8.42607469948865	1.26737604396133
Z003E0032	-30.60516735661	-20.0467267601348	-20.2861715618321	-19.6041015564069	-22.3041345261124	-28.9539700442121	-31.111560211581	-23.2875503910074	-19.2205999978253	-21.8859927146758
Z003E0033	28.5673270272598	24.9943081545124	9.78065416477653	25.9243549839091	34.9059473475744	16.5985832709889	24.4602509309621	18.290763721549	18.1389321451781	24.8007865096526
Z003E0034	-6.78628982470498	-6.85917692074252	-6.09380918676563	-3.65479438149477	-11.2995617536427	-13.409202419637	-7.13914572931676	-4.04734975053618	-9.93816131304114	-7.61188603715837
Z003E0035	16.8502896872982	14.974442899539	23.326966281987	17.8724545516017	17.7418741101402	9.17218116287667	6.06256846551296	10.4438911050979	20.035831049571	13.6277629359902
Z003E0036	29.6708105239292	15.5935935162775	16.3777282414611	13.5326614829555	5.05895821447162	17.8886599748502	9.45830738861354	13.1376140512288	20.504684079016	13.3310492277821
Z003E0037	-21.1149697908918	-8.28096881398918	0.477504785005284	-5.59956831532869	-4.46924991727199	-10.7955577442218	-4.79682158346378	-2.32932575003357	-13.7701270423402	-4.70878198103668
Z003E0038	-20.0786677316391	-22.0071929817158	-10.0881580472829	-12.3375102513477	-23.0477568698158	-27.3212749181792	-12.8042195160015	-21.6596025741724	-12.9964994410114	-16.5399188774067
Z003E0041	32.80204836536	43.4946128811209	42.9638842271921	36.2057542816475	35.2706776873998	38.2643059707564	35.6193091981954	34.1106452116896	45.6679225985128	41.479937604269
Z003E0042	-5.40663001074419	-10.8236265564343	-1.25331309280272	-12.8568076153987	-13.30401290024	-12.9282537858805	-7.71653272343622	-21.9438416903294	-0.839096728588774	-10.7433028968818
Z003E0043	-14.268087833448	-5.55060911171311	-17.5553611523041	-3.23197824069315	-7.23992340113464	-1.09623685478276	-15.2109751016358	-13.3901991734938	-20.6926616079475	-9.8567190783327
Z003E0044	-24.3130672870267	-23.9837114153394	-17.3353597364952	-20.2115775787202	-15.4804659898239	-15.0927044419209	-12.3204838909378	-16.2498820524349	-29.2654838101314	-19.7443142768431
Z003E0045	-6.77718659979442	6.58999475902859	14.06394074842	0.266225754046542	7.27704300384184	8.08023423191881	4.2275720645797	6.771172199143	-3.73715748274738	6.85171050773574
Z003E0046	-30.3066027191551	-42.679436015359	-46.7799811755369	-37.1724193977681	-37.1157012995344	-47.1040389502045	-35.0942529324405	-46.5170424238997	-32.4804846081706	-40.760446859601
Z003E0047	-13.148419043354	-21.0972994971382	-28.2869012695028	-23.7271359475516	-28.2339667189414	-16.9381447049765	-21.1786304504127	-26.2177066958383	-29.9854161924221	-23.1509023952992
Z003E0049	25.2729907759649	15.8585233314584	32.7605276195027	22.0503972261619	11.9380276397398	24.7768141379677	21.4262526189765	11.9905886946132	19.1896645485258	17.2260253443347
Z003E0050	18.3601069825753	14.7991664894794	18.1911306997191	20.4752136759079	9.80149801770003	17.8653242648368	22.3799235691614	21.9954454374568	20.6166639848545	15.2451281572816
Z003E0051	11.8159590484986	5.70858553598115	15.4640010670312	7.53412893991778	11.0777136434146	3.20276010340145	12.1075601165598	5.63921387395483	13.2536375160853	9.14531920883556
Z003E0052	26.332442770013	17.4399212315004	31.428483839986	20.9787976703571	22.7940458441733	24.26415776211	16.6151302398248	20.6796839234138	11.434905137629	20.6072470823761
Z003E0053	13.2241267309716	11.0318501094992	20.2658493160435	7.06269909439973	6.41501011763312	13.4571185969465	5.36067818900754	-0.371853039605478	1.019309578304	6.43873524075594
Z003E0054	-17.7279416074035	-9.24493569369885	-23.2967655142699	-21.5093755703896	-16.0389519936058	-16.6014072797055	-15.2926816432532	-16.9661698162125	-7.3752516915209	-14.2902066471129
Z003E0055	17.3702200008619	13.3054597965298	13.9221182593528	21.0038603077429	26.6589189411657	11.8368087244165	6.18833903543805	18.4922258041928	20.8139795077569	17.0557366428366
Z003E0056	13.6892687388288	3.8989276589523	-7.65904488042727	-2.06609735792954	4.69926004673449	3.69846314444581	-5.19444281134458	15.1551359041235	-5.02043085739839	5.69755641323011
Z003E0057	12.7329723425704	13.78705848853	22.1517268969181	14.6696467625554	9.0748925636128	2.7972258311122	20.2105166705225	10.4390852138957	11.1565106709453	11.3938151012255
Z003E0058	-2.48884593491863	-7.48909554510544	-7.20012031462174	-10.9435797668014	-11.5327937826342	-15.1461939171955	-7.90482016759683	-14.7213454157863	-18.7322005627021	-12.8373094178071
Z003E0059	44.7978547358933	40.9307634612124	40.4740719638781	48.2301883204807	43.1821456450204	48.7168311699689	44.2183204576551	36.5490003201759	52.2652677450957	45.1363925221203
Z003E0061	-14.4813347294655	-32.7666158692371	-44.0953053210446	-32.6493188836228	-29.7312594001375	-29.4559557772669	-26.9701467373029	-27.6190866206409	-38.4689093251705	-32.4047619758528
Z003E0062	-26.0180105905005	-24.0370876011138	-32.6832808261654	-27.9444760289208	-28.3029383148775	-31.9555278532971	-23.1947012105391	-29.8543166146686	-18.5055183359049	-24.2334092583225
Z003E0063	19.8360385135277	35.9653612602009	34.3513223959747	38.2892182782967	28.5714381371267	33.7778012862078	23.1294615669775	30.1268572274439	33.3572326795203	29.786009807941
Z003E0066	-6.86302470626864	-3.00155023643858	-8.43853769149847	-0.733553851834442	-0.271986947271059	3.60412321424331	5.910205059735	-2.39496088472432	-12.0794681872643	-2.97512047825536
Z003E0067	-40.9617856972226	-43.5364024517886	-35.9481506507099	-47.6300250410451	-48.0900471640219	-50.0754617912982	-32.6092364572016	-45.1143769532676	-47.2985661637309	-43.6466460328185
Z003E0068	-22.7112562890421	-7.978552587013	-17.0789297173783	-4.88863378047745	-9.79261521870485	-2.44229160597572	-6.22376713789922	-9.69291319606201	-0.789896533546825	-10.329282190578
Z003E0069	-3.39534127686012	-15.8257665797209	-24.1913964982687	-10.7388545778357	-20.2907192942002	-18.7517775515436	-10.6369482917145	-20.493573111827	-6.71662925334795	-16.1592379614528
Z003E0070	35.7548059625454	13.9728598623392	16.6458394375	10.3886206862215	20.4273240325343	20.1834793434416	20.7195304252622	11.2416799811007	11.7946155662924	16.279823554953
Z003E0071	22.8212275489705	15.9435815230591	18.0612526774486	7.65066380203884	13.6408241929838	17.2697017969631	11.6242352579017	10.4961779844415	18.5572160623674	9.1212718356193
Z003E0072	-4.03932660949513	12.7154411416382	6.54158893371582	13.3298123670304	6.13432033764457	2.03412655177477	9.64090442455624	11.5860737823596	16.9463530515912	11.8938635515522
Z003E0073	-13.1656719218183	13.1083444219064	17.1638565640995	15.7158098585823	7.93851793280138	14.1634565955376	6.81532744580236	11.0214530671781	21.8032002185163	13.8471202803372
Z003E0074	-25.5069979319937	-32.7637014655764	-36.1978166611976	-25.4224719521228	-31.4471960970003	-27.7743347432758	-26.5297838665584	-26.7912246588999	-28.6181990577237	-26.3006659447397
Z003E0075	40.0284654589199	43.3003020868236	30.422411544098	36.7731774084753	41.4298382575045	33.5883757797295	36.432509070104	39.2009288329922	44.0705266605602	37.7264249153388
Z003E0076	-7.58341233953262	-19.5218399019139	-16.5030920344363	-18.3580883839617	-18.4178131835259	-29.2373615110658	-13.1007209418855	-17.0434251731614	-13.6234157249869	-18.9245755191815
Z003E0077	-72.9694336562681	-54.3071239044731	-36.9614956672599	-50.5441101715081	-46.7037711859245	-54.3855134167153	-44.4808107232086	-41.5038970565895	-58.0360833434271	-48.9194975992758
Z003E0078	1.88067512674041	9.53640167687668	0.21709504694456	6.20397879156618	8.42715346239926	11.2743208076715	8.57009714662302	1.10484254449522	13.711664935319	7.01149944518514
Z003E0079	13.9026505142666	-10.4533679726388	-13.9907045477233	-14.1132365401074	-3.35699938248959	-6.5591886936987	-12.7360201758997	-14.5731832668143	-0.236850782728232	-8.36897556596911
Z003E0080	-18.477388734012	-8.59688256546873	-6.88213941775746	-7.27106248429081	-14.2004477919962	-3.72215895514044	-5.2917817208855	-1.56627633439842	-16.279736216538	-8.24114135603133
Z003E0081	-40.1544741152213	-19.2155994000808	-28.0235138921489	-22.6186162246205	-17.3217647200047	-9.94450341282919	-9.87601746133789	-7.93736652261408	-14.3022100732814	-18.5563366431913
Z003E0082	-11.3286165605993	-11.9936589806758	-6.22919300060514	-15.118313242983	-23.5756081860228	-9.99161358944234	-14.3070965240851	-11.5104936802679	-9.55421816095713	-17.4601191882133
Z003E0083	40.5928759417918	27.3238122164128	33.4487676710877	23.8445985067989	21.2541257037256	21.119759781086	36.2750889911121	27.9028714664485	38.9418412530926	27.8453476135204
Z003E0084	-1.54202374269177	10.3723037596539	5.2225639739468	11.8477627183033	13.4622266074409	12.2502328948569	4.03161481855036	12.0235212073196	12.0271959641192	8.57048238058275
Z003E0085	-3.79788562113213	-13.0756307692851	-9.24882237397045	-13.0905921532251	-19.1714743547543	-8.4299244373262	-12.4274071752719	-18.923914443213	-4.87731235866827	-13.3416763636149
Z003E0086	-7.58844295192194	-22.41257756595	-20.0582692824902	-15.6299380872694	-24.4515063010032	-26.8810663052841	-13.9542704094069	-22.7995358428961	-28.7417081594668	-20.7396023913894
Z003E0087	26.538282462377	36.237637953528	22.3900109643497	38.8151683700394	37.252459327956	32.4457518591787	24.5179824497108	47.3074212139269	38.5681951953147	35.8824433460404
Z003E0089	28.7469105943417	15.1285011299288	20.5162295995692	22.6960213901924	23.8738731496174	9.2020309352831	19.4246970979321	11.6508395082914	26.3600010868838	17.314131271752
Z003E0090	-17.9459474525439	-14.0959764170827	-11.4561548180335	-8.30508605886406	-11.2377738968473	-12.5237149293493	-9.95436918762958	-15.3288381361164	-18.133969011087	-10.8827033857116
Z003E0092	-9.22177766657187	-4.0031342402053	-5.18690929661717	-5.03834333569007	-13.2485071205297	-0.863795836647264	6.80947274814582	-4.29528974631487	0.519632197789799	-6.16727667485262
Z003E0093	35.7848577377346	27.1462970900742	18.9665090845532	22.986760633461	27.0238532622934	31.3250255216583	32.6662403312813	29.0312719579378	32.2543734042352	24.9009480848512
Z003E0094	12.745521075258	16.1608078189666	5.8318029905117	3.7195621813867	15.2601840180923	9.56840003162357	2.69265158086237	3.7367820035337	-2.07141069533605	9.47484011211084
Z003E0095	-17.5879191162628	-18.4683293960355	-25.5467542928489	-19.972112227874	-23.4311688831	-21.31002841517	-28.8787448834927	-30.0310040174376	-27.5100021287026	-20.9720131831959
Z003E0096	-10.3945883550508	-21.0450104328958	-21.474634237855	-24.4748953233396	-26.7357218081448	-28.4294953830692	-25.3796707908619	-31.9021444032047	-14.7644710270761	-23.8261723227406
Z003E0097	6.43163579179401	-2.21467252767573	-5.63565225449333	-3.2239423660052	-8.71531232433602	-1.6900348465752	9.70140403196696	-10.3898165050282	5.20751690082347	-0.990765804035021
Z003E0098	-9.20860971675033	-3.09743586363009	-6.75449876339563	-6.82032932613546	-4.99531101419815	-0.693310997861937	-3.36577558362555	0.649864299019207	2.70889045495984	-4.21430384682343
Z003E0099	-18.140841822804	-14.4043413975169	-26.6164567795327	-16.0664651985263	-17.6585615353065	-26.6890813819235	-16.5897232292346	-17.4573018585556	-11.3118671211296	-20.1429667951177
Z003E0100	10.2398063755966	-1.8676869959808	4.41539696121818	-4.45362937164934	4.59063829057474	5.79558510324082	0.666139184521704	-6.39014315605501	-6.7539869019835	1.0056195246462
Z003E0101	-9.59566888352783	-9.82883121589883	-14.2766844917713	-0.853791452358949	-12.7993977608038	-1.19658062204252	-22.6313464289617	2.46500383916548	-19.9510349860638	-7.22817849390325
Z003E0102	-29.9499117249965	-35.5990195884848	-38.737714925406	-37.973985025536	-29.2212640696399	-28.8189025586066	-44.8380117805241	-33.2329593793976	-32.3383789334124	-34.8375002072678
Z003E0103	-6.05699206839976	4.73003737587269	-2.43802104393693	13.3155377607585	8.19385625402758	1.09719780307824	13.074056891374	11.5763678854118	-1.58116735796674	6.85719612032797
Z003E0104	0.0765261548047196	-4.90264356311383	-6.05435420099077	-2.87449508362701	-2.19157813735957	0.979557025908753	-5.25807357000007	-3.38549253586303	-5.02124926301357	-3.23892756205681
Z003E0105	24.3846186336139	11.2329524822903	20.5823891458073	19.5964642776447	12.4260431996571	20.0643093841784	20.5033181848703	23.4151390090775	26.5942526796293	18.6579275224864
Z003E0106	-17.2737860274384	-15.9803957797202	-25.0431556359945	-13.952449349112	-16.2399070675678	-23.5208472393081	-24.7686355097057	-18.7259832173058	-12.3526408517864	-16.7197166338593
Z003E0107	-1.7031708567065	-1.82666161753951	-12.4758006551588	-3.80215392126726	-10.8962265743488	-12.3908448386812	-16.2165964490689	-10.0465401426055	-14.2360920699433	-5.48463968413657
Z003E0108	-65.7390584410557	-47.8007927770016	-50.7869248841096	-49.1099247488836	-47.8016983697869	-50.9281777279732	-50.0760923744441	-62.7357287839012	-59.8581668433349	-53.0077247801464
Z003E0109	-23.6184210547887	-29.2438344848886	-13.0258411530176	-21.388727344138	-29.2988758910415	-22.4664812821049	-36.8258217949938	-19.2411829108846	-35.3707213445486	-23.3163477284614
Z003E0110	-4.08069770706783	-9.54939893810041	-11.0747582591951	-7.47647630205353	-12.8670997628301	-14.0215829966495	-9.68882584368674	-14.7297719642555	0.393493653148164	-7.04957345021737
Z003E0111	-9.45375853297699	-12.9220645263497	-12.9391623106921	-22.5494467804424	-15.8485351222104	-14.1374368363139	-10.457915469903	-15.9534421705936	-21.921752568581	-14.2439732235109
Z003E0112	-10.4720969387223	5.03398603147393	7.02235244774543	8.19034364567664	8.37154908104703	6.30230624134946	12.6262191924469	0.102287656166002	10.1749482503414	4.43805637051064
Z003E0114	-24.1708706667741	-15.801152363864	-10.6895083618217	-16.5416156162365	-18.8582529386528	-11.0805083281173	-16.5008885104045	-6.11016124685339	-21.2804077306049	-12.5701939685656
Z003E0115	-5.22115105670189	-17.0085552840708	-9.86328207297477	-12.5550676111444	-12.2349806377773	-18.7220146991875	-17.7694843328476	-22.2213495135164	-10.8922680479985	-18.629096073325
Z003E0116	-4.71991618217285	-0.0675050069266202	3.99896883543568	-3.65549559115406	2.38024270682871	-4.58705944797378	2.34044193473482	-1.12273904940774	7.73190999438252	2.44678689742499
Z003E0117	21.4401577100874	18.9403406477335	23.1235077324485	17.9956009122942	20.5288508120784	18.8167650245567	24.3113727293042	14.5668908618548	15.0029199797574	17.4477841944039
Z003E0118	-0.93857935409252	8.55098856924379	7.09076992612767	16.0171562676228	15.5151168146399	7.80949095167308	11.4472964155666	15.4167484452184	16.5419834620148	11.7605058729006
Z003E0120	-2.88109765001076	-14.218118120197	-20.0771367668184	-11.1027817606062	-13.6102102464257	-15.1470222719032	-12.985060602039	-0.0360216056581681	-14.9157753093854	-10.3326892787356
Z003E0121	24.6848447599448	16.814441424185	23.6464357905329	14.6600689327056	17.4370929897787	9.55436133216414	19.1028359919648	15.8933268211951	12.1402271726453	17.1406699112922
Z003E0122	22.1103134140774	20.900282321784	17.4903212402857	13.7593296232582	25.216331676247	11.9184944057055	27.2179068074304	13.5080565745843	11.5681994358786	16.8871742688566
Z003E0123	-13.1914762359621	-5.61183999404082	-10.5709748833358	-6.08928028595102	2.26208553376013	-9.19110974747465	2.87942036352068	5.04342239749477	3.22395318169993	-1.56387476797647
Z003E0125	-29.5253410695333	-27.3503183960555	-30.528861536703	-24.4313330112463	-24.6991619499676	-21.1629072796895	-19.0456220214262	-19.4745798222809	-24.4608980657235	-28.1773349692679
Z003E0126	5.85469793156297	-7.09502672867399	-3.60242863454413	-6.57770121761823	3.41866360595251	-6.17297302811715	-9.10857017479896	1.4940579691216	-8.43912533819908	-5.05567081136905
Z003E0127	-25.9215257454236	-21.9327960893931	-21.875668226056	-20.3538373441882	-14.4686181572826	-21.0305945989096	-27.9169633581642	-19.5899900372736	-20.4364037834384	-21.0875016361934
Z003E0128	0.797731999432445	12.5974924232283	20.252004704011	11.4946605405024	10.5082404832731	10.9648278032982	3.06951704565989	9.65789819366986	0.700730493905078	8.14935110351541
Z003E0129	45.2443622276901	32.4406159185522	36.6910324618843	29.5047491456726	36.8643918230169	34.4425620812472	32.7974996718285	34.3310522596199	40.163528659916	35.9049238150238
Z003E0130	-22.0140719183585	-12.7416394190805	-5.36384020616057	-17.0280592500157	-17.4788647260043	-14.8396039260801	-15.6296216933977	-16.8014796387432	-8.30013766443543	-14.8376154838297
Z003E0131	-1.32756121842844	-3.87285637595855	-5.01745353624929	-2.23542082916449	4.15092288778205	1.81585129552043	-10.476440376566	-8.58982687391001	-11.0031645717795	-3.35342123541928
Z003E0132	-13.1110234761393	10.1797592517157	-0.238170920257909	3.03524848702917	8.34211993952801	1.86698652434474	9.2291146161521	-1.0093807262517	1.35986968223032	8.12885527484128
Z003E0133	-9.65108201011377	-3.29258349813775	-0.256425673183853	-2.00921021625558	-6.82480858484883	-9.62363607258178	-3.87425835108437	-1.91251702716654	-11.2138740240139	-2.45612623069226
Z003E0134	-15.9021968447258	8.06033421319079	4.87700579962289	5.82691026783778	15.4476171591892	2.62067801831721	8.13320185418426	6.73298087220922	5.77501432678774	6.08672393214385
Z003E0135	-15.7902291319195	-18.9400966555114	-6.97690344676878	-15.4332110108082	-11.1727655501822	-9.27429883285227	-14.7265019747435	-22.9892627793191	-14.1464210901057	-15.3057857017575
Z003E0136	29.8593342971794	11.6700853082007	17.6513303843723	19.9521846086831	18.5242317992669	14.2287433626382	4.46360809805358	14.6156042883825	18.4194325583345	15.0117960540853
Z003E0138	7.06853817002448	16.3699029962652	16.687962238942	15.4078772928179	20.57996505365	9.17637020772124	23.917272536914	15.2215470998681	23.5281859369682	14.4950324122914
Z003E0139	-9.6987045216361	-8.1800185563298	-8.7868527593676	-6.42631643129413	-13.4797658042716	-8.70040961451349	-3.88477413053018	2.99385641729093	-0.00488357586102184	-7.35169263912839
Z003E0140	-22.2050603925848	-22.51311301785	-18.1815160558041	-24.5574234285451	-19.2354430627282	-21.5100324411193	-30.6792334027691	-21.3466065403206	-15.1895168925319	-21.4808459570819
Z003E0141	45.1413673156007	32.0824031546706	32.3072838077537	37.6216258051157	36.9385153400118	40.6319246305268	41.8502844671476	29.6114748907136	27.1301220930578	33.7032378227434
Z003E0142	-26.4735484811266	-20.1632167871193	-18.9215572251876	-16.5035099805433	-16.0669263686527	-15.3904098012108	-26.5228999282214	-13.139487506597	-13.8164165135965	-19.2293505063585
Z003E0143	33.3199418686296	22.462307382674	20.6072475975624	16.8814028216757	26.776085688899	26.8308251011034	31.0433032706639	21.3417895074818	28.8717110969216	23.050817145221
Z003E0144	29.9793306969797	42.4714948687867	35.2536666237567	35.849281706753	43.7603917534902	42.6423060025028	44.2210040650562	47.3166553118381	42.0652930503577	39.8308988508631
Z003E0145	16.6703439002297	4.13056561374517	10.2537488104765	9.60428541933969	-0.404435228417273	12.421744609766	11.721866026229	2.37900581411422	15.6648292355234	8.41805766654268
Z003E0146	11.3335044153201	1.81511517450068	-0.785624348184771	-1.11541919831025	0.895811446630948	1.80926722893346	3.07220723079633	-4.93182374727178	-6.84248722618945	-0.00074971192916673
Z003E0147	-17.0055643979266	-9.86931417534793	0.645944214038234	-9.10886775475278	-11.3733999339174	-3.57172664678727	-14.5172068594971	-2.72132155793937	-18.3355048162149	-6.92681156028603
Z003E0148	-24.4377249239477	-22.5139824758507	-31.3078990728795	-28.9152587883002	-22.2088109332199	-26.6104938354009	-33.1559893324496	-25.5665426242554	-20.4417104222423	-24.95718775234
Z003E0149	31.0826899902791	29.9763011089641	33.9250567549727	32.1534411221805	35.4543365776928	43.0426639523734	35.2712383287779	37.9580373669135	43.1712898652847	34.1415822823403
Z003E0150	12.5834671280885	11.4207231188038	7.9990380330015	12.2089777415234	9.89235551036137	14.297343360875	0.807121342885955	13.7209586508907	-4.32905517182366	8.94683740470933
Z003E0151	-11.2466770413303	1.87827981431911	0.190163518457334	-2.9078689577959	7.74797961891977	10.6240551519821	0.42135318108952	-0.865726882200896	8.87482184485895	3.64052521354169
Z003E0152	13.0677420224105	-5.76669656104692	0.000262480857448733	-8.1253367269762	-4.84225178752151	-6.71706766992124	0.0502080629789097	-3.02430770061058	-11.5157618800038	-3.53600981279881
Z003E0153	-16.5278738555926	-7.99220162835758	-8.07392354941812	-1.83202034132175	-11.6663490812088	0.0358203983604625	-12.8284470365171	2.3676066387344	-3.58890137628297	-5.37770610057566
Z003E0154	23.1059530027955	21.0105424648617	12.1341642774617	25.1453265673296	26.8106545486229	23.2788636736733	20.9942341176502	28.5684568526465	11.6067916075577	23.0441821794451
Z003E0156	-4.06551096765913	7.5628002376332	7.86510374181632	4.22608990479525	-4.17285190715864	5.18560909088429	8.94884662677329	4.98300510376705	-5.97435723919231	1.8737014108472
Z003E0157	27.2609738352703	21.0909902176139	24.4367938570422	27.1382663620023	24.4220114618076	22.9130875986296	24.6959584047494	25.8294622302257	14.6227573204297	25.7351453198021
Z003E0158	-15.2392294441397	-11.162163864516	-3.98158907189289	-13.4793981993662	-13.2349953018062	-7.08694793073204	-12.1610978322888	-8.45368030607524	-18.4565816560446	-10.7179359643308
Z003E0159	-4.60791004969776	-2.27865005345371	2.82837061625548	-0.358982595125289	-7.43071915787839	-2.12696980955031	-3.80096284078953	-6.97912848102332	-3.79062646970089	-4.32283956488475
Z003E0160	-13.644805843531	-5.47557825793869	-3.58173996829997	-7.61793920769445	-4.81131420029499	-5.90038101080637	7.03090578431152	6.20764723399774	0.260461039478332	-3.11413150344491
Z003E0161	39.6533720861735	29.4703900801523	19.0503598933879	27.0018802526516	21.3204854798767	23.3366323689874	25.4346116320213	36.817905278824	14.6637998637287	28.1162297866477
Z003E0163	-24.8578702108198	-12.8042590022205	-21.0625249248838	-10.8439951664101	-16.9712880391222	-15.28343484142	-20.5494695655419	-14.6969634228668	-8.71078790366526	-14.9602406379032
Z003E0164	9.07992577724118	32.5103436687339	35.6152293789362	17.0564885109157	29.3448451006957	32.5265124769276	29.6545356471725	19.4365400203001	14.8077973357397	23.7428895243317
Z003E0165	-20.8985536375253	-4.62290111656753	-14.5301619031698	-11.6055272771352	-7.57474392799406	3.90269540631808	-6.91527480805424	-2.09051480961892	-8.20955178464995	-5.33153568544459
Z003E0166	-0.25594331417725	-15.5135303231537	-26.3292595162617	-20.5069904111047	-16.7277099816413	-21.334964312794	-15.7127353869591	-9.70373970015631	-24.3223453381408	-13.9797591616293
Z003E0167	16.6283696600982	17.5950015706052	18.9888839472495	16.3810490654357	16.7618183055445	18.4968206788927	30.0477321898678	11.1070511759387	17.5749552746512	19.7517477940333
Z003E0168	5.42021909468701	3.14043677927292	-4.03356389227921	4.86604523105582	-1.24225257982772	7.90978220470947	5.74795806662761	-4.93641520607515	-4.4012954576934	2.73297528218305
Z003E0169	25.7074776146901	27.0169115720603	29.4054232127642	27.6190894589723	22.1279930782086	23.2402454738787	24.700844986954	38.3666534991801	18.9423272478878	28.4452276607023
Z003E0171	-1.80461135025684	-16.6128906485584	-19.1704980826216	-25.3234224926283	-23.7030760309039	-23.9956019040046	-23.7544136810262	-25.3409951141348	-14.2369648247598	-19.1539466356515
Z003E0172	-10.6836793845717	-5.31917731725748	-18.1003327687499	-19.8776487011729	-9.76262234864271	-4.07318038412933	-1.67991639593306	-8.42170418187491	-17.9599182989549	-11.4989884181573
Z003E0173	-0.24485307272085	2.59510216165031	2.17041057803196	6.43920877362411	8.65654098428738	0.934442586508651	4.57583279604141	12.3517353457483	11.8664567799256	3.66942915687455
Z003E0174	-7.96999008859517	14.5833340380022	1.76569645805002	7.3146516415202	10.3945675026288	4.99386926832434	19.4569649747789	5.22216170872982	15.5815869311906	8.61110251927343
Z003E0175	3.66966056994486	-1.22203613633915	0.896837543866164	0.711093187680272	1.44758098584183	-4.60284053185515	-3.14421613374274	-3.7078452530509	4.35706085682918	1.39462792790616
Z003E0176	42.4481084647634	38.2016178700198	37.423474532039	42.3235978412637	40.0216346076565	38.3792641552155	30.5588102298361	41.0448650363316	44.154105340752	40.1987858417793
Z003E0177	16.9096380957725	0.0960118687839636	6.67356114909464	6.69276327302386	1.14138584608289	-1.22165958237839	5.46232053473345	3.95064940600123	-5.75587363668472	2.83830453347315
Z003E0178	23.7755926725055	9.62131121862088	10.7187141917718	-0.968923641328397	8.88510633061942	7.22427842128991	2.99923748626122	3.48463933816433	14.5085276373397	5.48533198280402
Z003E0180	11.0604113707915	1.18095405434348	-4.26835790046967	2.78276888028389	11.0204740963969	-4.74777540156357	1.03920471022735	4.3957341026061	-3.71441030200682	4.28116482195628
Z003E0181	-6.00921813099374	-5.12316361731175	7.55474955533377	-6.06898129975612	-9.45816230731345	-4.92034631231412	-2.29377396393999	-9.83407857893178	4.17463922532758	-3.73774077749458
Z003E0183	5.40235038888394	-13.7747426044439	-11.5058460947204	-21.0652291860359	-22.2770586387322	-22.3238400714165	-17.8029914963585	-13.2171823404309	-7.60049578022672	-16.7833920571637
Z003E0184	1.05750508058276	-0.399067833876025	-0.348143121252797	-2.46156378412336	-5.3871213090936	2.910673297985	-1.01447211557746	-2.24815343828146	-4.165019709367	-4.30268421048221
Z003E0185	-14.6320784969622	-7.4947876363717	-19.7955787143249	-13.2365355278497	-5.24460009583621	-7.03355666547754	-5.90693420071445	-5.78266243993717	-16.7766134634597	-8.97417020484872
Z003E0186	1.65782698404346	6.77254780345049	2.92845690555451	8.65960336076647	9.36998094824322	13.8833739704622	12.2489488423989	8.36225612014208	11.4202292019081	6.73265171347684
Z003E0187	8.67672303057067	21.5606512153787	21.1926191422209	20.4333686854344	15.509549921616	21.5947551683431	11.3680712811915	14.8032494810221	10.4918885886851	19.9606711740556
Z003E0188	7.79252428800092	-3.52517754206015	-5.21050879642041	-8.87108353468604	0.872334354868439	0.908827757935432	9.91740327066408	-5.00318337927494	3.64870290590632	-2.80885877152062
Z003E0189	-1.22550159543958	9.61658675564943	14.5529367566853	2.07367779184865	4.19086514583416	1.22721588418449	-2.77190328880944	8.81275604997454	-4.23689328742651	5.47486881598835
Z003E0192	-31.3976115248517	-25.9217250284116	-23.7319790895407	-33.4469773089453	-20.9794142848225	-19.558518281976	-24.4508929434178	-33.7294122132499	-20.8952377759177	-27.8182203894877
Z003E0193	16.9333979819729	8.52827151118124	9.6286038681902	5.78367084582571	3.65866488059989	13.2744112295646	7.71431541641092	5.69015526326722	14.886593795204	7.84060151962682
Z003E0194	-13.7137841015564	-16.7898714363255	-1.78138950841158	-15.784500460749	-24.6383184563297	-16.2172589246496	-9.24160970827636	-17.0783819219727	-7.66933024828563	-15.8391905161331
Z003E0195	-44.8786130277494	-50.7669692511599	-51.9719068089227	-45.0615816546004	-42.2567468706332	-52.8644525704155	-59.36910155577	-49.5012657176205	-42.0181169972064	-49.5279110560496
Z003E0196	-2.66528193886997	0.0804310426391773	2.33366634801926	-7.84472671661696	-12.1582040650513	2.56503701288054	-1.24669974111237	-1.62610676268663	4.35161110789738	-3.1374510634887
Z003E0197	45.9105007023756	43.6212437218468	52.3818091928798	44.0738516167537	43.7329563032378	35.0679475404968	53.7077235225877	47.7131545587684	51.2803805770704	41.565161688013
Z003E0198	16.4833123238455	29.3341292051687	21.7521909924352	33.2587385646275	25.288855391749	34.8656544572415	25.0775722294095	27.0069322288736	18.7277255511654	28.9485446690835
Z003E0199	-24.7259381202145	-26.1856223650335	-31.1811362713342	-33.1813233966951	-31.457523993067	-36.0719591142364	-36.461622469082	-30.0160074783471	-38.1493833732077	-31.7523398571351
Z003E0200	-25.3221205691293	-17.2144272807688	-7.98003164102897	-14.7899155551071	-16.1272475766153	-8.53690586952752	-24.2086067548751	-10.769073640441	-7.55436259273307	-15.3432504531839
Z004E0001	-45.2743494043007	-50.5482477435597	-59.4947849681433	-47.105719962371	-47.3460092313719	-68.0399279088434	-59.3054916572436	-59.0482033724532	-48.8476011922632	-55.236936601453
Z004E0002	15.1861267842586	12.8317381229096	17.0274035998525	4.11569548375394	6.07511674085938	-1.21204959209256	17.5925366256194	9.63298515281882	18.6756775027648	12.8520902086513
Z004E0003	14.7711106382806	21.1050733137065	22.4585566194718	24.5427079774473	21.4017345601771	22.2883463031371	22.1338610872945	19.0870571193417	25.2522831640262	19.0831561485922
Z004E0004	-9.57728342913294	-16.6382539862598	-21.4945610005791	-19.2567550795453	-8.49905772784957	-16.3672911562047	-13.8609934251583	-15.0107720675244	-23.8879446567788	-17.1639005185583
Z004E0005	31.676415973609	31.389691051958	24.9344693975916	33.9808637758369	21.625320528742	14.1816965807109	29.3517304515406	34.5232037698516	28.2183040885126	27.7695188583702
Z004E0006	41.5022348733387	38.7730291202909	31.5419393956519	46.0324165840763	42.7832565974518	44.3798776231526	36.7243468111092	39.5382992092592	37.7881559870276	37.247532231953
Z004E0007	-10.1501594172141	-1.61158268964198	-10.652873586768	-8.47729496654405	2.1622382858728	-0.0244594393087711	-5.60008379484777	-0.958445794119046	4.36945213804701	-5.44928383166967
Z004E0009	-3.89835874249108	-9.72887634337303	-11.8670059352723	-7.96763210005689	-17.1765704024411	-25.054902566257	-18.7136566976576	-21.8286933687889	-21.0508319991316	-15.3912536059375
Z004E0010	-19.4001725186704	0.182115989506706	0.169887154261242	12.3552457245625	-14.5705615966284	-9.28415029015816	11.0915766040293	8.81167405568642	1.43470703878745	1.46195463566234
Z004E0011	1.09005269891183	3.4324778181616	8.39223490982605	2.2205046166816	5.73061818866444	-1.41618469390487	-3.17983863136047	6.64728955710353	3.40205381358152	5.05659398110062
Z004E0012	5.34408131166197	-3.48327617807153	-7.40602051479161	-0.413361486367968	-12.6251032181221	-11.3647816444319	-6.49115365467823	-5.39830502480464	-1.51380008934071	-3.44657088158385
Z004E0013	18.8973982392567	5.99947026018077	6.68762879921606	9.09592187210654	23.1262649339932	22.5808066886036	13.2222103701722	9.2997118759397	13.3383847130886	8.04486654820227
Z004E0014	-32.8808996959141	-42.5425203561363	-36.5003460145592	-47.2677780291403	-26.9304908248321	-32.4549937873813	-36.0724378833518	-36.6323543826551	-42.5111886241257	-40.6699881996895
Z004E0015	-5.68510363553743	1.73349104507443	-5.9450278764328	-10.4220446945017	5.90453377209379	-13.120642818135	-2.99389108005843	-8.07869256725303	4.88639332836937	-2.21176320432852
Z004E0016	42.6834852695702	31.5626421554589	26.109895353447	20.3833169630534	29.5859401227385	21.6469698631704	29.4684988839662	29.6600906333786	30.4489314113137	28.7994478301147
Z004E0017	-22.6053916401677	-17.4935519778562	-14.0835386547652	-22.0456286175479	-6.03564990311701	-7.8765969291162	-19.9588107225591	-12.2801224846998	-17.6908263749987	-18.1140727670231
Z004E0018	8.63665111231216	3.35682115448634	2.91860540732362	4.19935893123506	1.76372580928876	-0.105973112812121	-4.54232066423678	5.96515910156208	1.30593315819842	-0.440776157656773
Z004E0019	0.914327375914422	8.45869557064194	6.77363681151701	5.22197257307941	-2.25577424257151	3.11890975340549	-1.38608802616775	8.20128312965	3.01820520886407	3.19002569890048
Z004E0020	41.0161910725872	37.9179287084372	35.3797075297877	31.1918092728499	40.3789381912449	33.9392029770397	30.5475448234387	37.1371647268205	31.8132744386379	31.5939956890329
Z004E0021	2.79215417208399	6.66847747061754	4.81281590494679	2.26281422794317	10.741725394756	-0.420053849905582	9.30540471442835	9.58715919200013	17.062657357102	7.74272559272926
Z004E0022	-0.511528980870505	-10.7216441593234	-14.6416252050844	-10.7453958816437	4.99222692379002	-2.81267491881376	-8.51718043332192	-15.4306222005282	-8.95969784576046	-8.9520998027638
Z004E0023	0.165658845122588	7.07359178361507	9.27917456333432	14.6779361344634	8.37063769617463	9.47654217605323	10.7310783641086	5.47198646285964	5.68854654216913	5.83237471390247
Z004E0024	-4.0626738749667	-3.00475136984703	-0.912134076213986	6.54129463912419	-5.06069690198247	-3.0910091155311	-1.90847328878368	1.65418701784893	-7.60339496498499	0.240397075047454
Z004E0025	10.1458752905994	4.67104258745983	11.4087407198725	4.60620281904076	0.936258600622328	-1.65084027039161	3.78672673075502	8.6004065173804	5.44407586106537	7.92051428412034
Z004E0026	-28.7172648156506	-18.2348890305443	-16.519933898537	-29.6546949585068	-22.8527731719708	-34.1051887142441	-23.9899210681845	-21.6974185384428	-28.9693599345865	-22.0822371284085
Z004E0027	-22.5217261897119	-16.0456083472391	-23.1152926015801	-8.89966173853677	-31.7992101479174	-16.8613043499214	-15.5338542256225	-18.8371479556291	-22.5584474517443	-21.5246663088076
Z004E0028	-14.9433271736961	-13.4591011469077	-19.1680659379373	-28.0252908499864	-11.5206845517599	-20.1012069744443	-22.8123674553583	-19.7224220115688	-22.245290171655	-17.4859677551722
Z004E0029	-29.0926653963806	-26.6852786923538	-29.2751170706435	-18.8351930232441	-31.2483565697999	-19.3248339839719	-30.2247742838923	-32.9048494555774	-22.6373773716631	-25.9290191526145
Z004E0031	0.921597114851743	0.687024582337551	-5.24146367466833	0.694934037861027	-6.44986123553918	0.132494192217868	6.56087881130403	0.885187286605386	1.67690058360574	-1.57391510600295
Z004E0032	24.2598478098191	8.28435083877959	8.1046552457446	18.5004709272658	9.02995083106662	10.3364439924928	10.1355539960308	10.0302009450903	13.4906623114221	12.2408318350784
Z004E0033	39.1306911525788	53.2192822100032	60.3907903871176	50.1386232654708	38.0232137630059	41.0297751286689	50.3863529441858	47.9041291345796	56.8802884317222	53.8092526991225
Z004E0034	6.57303591813121	12.0270945399333	4.09305543287734	19.3373660307106	13.7898139087968	-4.61388326824201	6.49079140744147	10.8226654985741	10.4917830164391	7.16539136248613
Z004E0035	-23.1147434592648	-32.7288252989433	-26.7241533146075	-18.7110174515208	-21.5694949298648	-15.4495599805008	-21.3139708878284	-33.3458978087877	-31.5350833821576	-28.0312568762238
Z004E0036	-23.7650655599343	-7.51202996025991	3.91248180341338	-7.67604882401747	-6.30929052519245	4.44076840592546	-8.66827724136525	-3.55858207142423	-11.036662241782	-2.83190571276575
Z004E0038	-28.3138969319948	-32.0816847765413	-28.6244231110942	-23.3199515293552	-30.9876201038475	-18.3126720040392	-26.2608083780933	-25.9256730814763	-28.6480820789437	-29.895661364368
Z004E0039	-27.1587810859249	-28.7454925602839	-24.5639301978279	-34.999958852904	-20.8346639557076	-14.08984039163	-20.6498094291385	-27.1163339420176	-20.0644260403252	-26.1475266325876
Z004E0040	25.066053472103	25.9080219519033	24.6473263245544	25.9263464973302	33.7456205682209	37.1863442168393	24.5534059488447	23.2398060886866	32.1053461101031	28.2651051117085
Z004E0041	4.57304830900713	4.05144851483961	10.0942239773934	9.53803946669253	13.6566666788136	8.98955846427198	4.69245917713514	7.45049566030349	-0.800925406623636	5.40131421954961
Z004E0042	19.31374944763	12.7055022208163	17.7922898200475	17.8924457405886	15.8204624447561	1.80886891426887	14.8029020873004	12.5793732687347	14.2313076136581	13.7551658757186
Z004E0043	16.8304456936063	28.9500637866898	22.9078741769087	32.0562066156452	27.4299818749522	31.3975387817813	25.4758323280242	24.7150098876022	23.3218039719538	24.496695131319
Z004E0044	56.3003980903055	48.5971782964048	46.9726484730013	53.387539083418	48.1217985821784	37.0389493809544	52.759865530699	47.8223201094974	43.704523949055	44.3714366927063
Z004E0045	1.42083450717617	7.36696355186283	0.358936612398934	-3.27120404218247	-1.34511553614848	10.0816096756135	12.194575051684	2.79799538003391	4.24262870113793	3.5220988168065
Z004E0046	1.84312251520621	1.75815213492738	8.21765960905318	11.7238268450715	-1.86262962753454	5.80341130902935	-2.33930294736475	-0.152311803142651	3.05111221160249	3.08166002741856
Z004E0047	2.85618441058588	17.1294626697662	12.1484146948311	10.422101682211	15.0937260453184	27.1677119478902	15.9428828671744	19.4406852368858	16.9953750661674	15.5920799869928
Z004E0048	-62.320485686906	-50.4627716255904	-41.8551202347568	-38.0385501453357	-47.167594501825	-58.1294921508038	-47.9311929328647	-44.4028272524187	-49.3402853269292	-47.3609014930002
Z004E0049	5.49991319024761	3.46115375495533	3.30490320721116	13.7675375932927	0.766177989426846	12.6660415128743	11.6619855464036	0.885324325168289	-1.26540865481069	6.10738253893159
Z004E0050	13.9036533873388	13.2456822414392	22.9299923159569	22.9432192672258	14.4273572381003	10.9483209630993	21.1299695484062	19.4323469904582	10.5536409779054	18.0184257529336
Z004E0051	7.85607279716099	12.4151935729248	12.9282128086518	9.7367673314462	5.91670725016231	20.4875995643398	9.98198160961486	17.2679126887803	17.987151003132	12.6686966776885
Z004E0052	-20.1810650881978	-26.9296473653241	-22.7104327883468	-22.8496312082689	-33.2691012404468	-35.0215056718943	-29.1111587447777	-23.1764050664666	-26.4419265388294	-26.2966036150835
Z004E0053	34.2799932070758	15.2941233907829	19.6791802115498	7.19213626096298	29.5740781474444	15.4396769527072	18.3911571454396	18.3355427659719	11.2231760761166	18.0119315429786
Z004E0054	-14.6361612698248	-15.0684281118013	-15.5422212214877	-2.9526333172086	-17.1376753622476	-10.0547884208154	-9.69478567554354	-9.86047018821692	-12.3726048257032	-12.449931409821
Z004E0056	2.85092250062325	2.71697084770046	8.15307304448675	-6.22803831966711	14.1206072789408	9.15630158227611	-0.854446878199945	4.30301248834567	9.81000475390772	4.49489736792761
Z004E0057	1.90902634946855	-7.11654494956782	-2.56251859581891	-15.0690378093914	-7.37628410168909	-12.1397213104063	-6.15423897469407	-13.714603209912	1.32552859716844	-5.9807371705711
Z004E0058	4.49367863678706	4.73405331299	-0.195754644896362	3.2467389037826	5.55611926628542	-6.8372745719582	2.49659560798974	0.596136823239305	1.70322722768095	1.05573666307905
Z004E0059	-23.1288345975696	-16.9988861905551	-18.5381495392498	-17.9236598377751	-10.5259112955192	-5.83211057483006	-12.3290369981727	-16.304330053533	-17.1996985068255	-16.2421212524803
Z004E0060	2.27552835006042	-4.71174262589553	-6.99960001051705	-11.8959215190709	-3.73222574435096	8.33055342172744	-2.11568399024798	-1.95388370872108	-2.22472813040641	-1.36232642954463
Z004E0061	-11.8522521734634	-14.3866382143674	-16.589857513108	-3.26886902096743	-19.1493025971671	-20.8988944435057	-14.9633306326544	-21.1150049123291	-13.3598033506952	-13.7520275664167
Z004E0062	-13.6164174281666	-13.2491578746892	-18.4035103987633	-15.3484827845699	-18.610848526846	-10.7380661097145	-21.5022684868045	-15.6373576574462	-15.5255181832893	-15.7314935120591
Z004E0063	5.76970072613768	2.69335919795782	4.60083362338926	13.2192192320944	13.6427466352621	4.1775127122163	9.34287039967446	0.776970161381129	-0.551920206214199	6.36364550813816
Z004E0064	-20.3266492670569	-21.8055992568854	-30.5782352056221	-20.1534647745552	-35.2345323130728	-40.7821924260333	-32.8430422003732	-30.3591296421185	-24.4541689589063	-28.2305857121324
Z004E0065	-3.42366289787924	-3.65772428362479	-8.44335530537397	-6.959037488917	-10.2144424724986	3.29336398624205	-11.549857988495	-9.76231355047411	0.323179294019844	-8.05931801423207
Z004E0066	-21.2035496122206	-19.6672476889287	-15.2024559338802	-4.43911039193242	-10.4081180710857	-27.6480171809997	-11.5056283360079	-20.8722537985268	-16.8276854454121	-14.8187841966252
Z004E0067	1.18236671033827	-7.05322134046629	0.341113408585275	-3.99930631377595	-18.2142003296958	4.81792794180186	-2.62392462012029	-1.57565769406165	-10.7132810819198	-4.52781982198405
Z004E0068	-3.33123387776605	4.25101276068326	-1.79722711015779	8.0203639737236	-9.41613049897534	-8.94592095443423	7.00981268028956	1.04109867827547	4.84953587302652	1.26411500845993
Z004E0069	26.4044838625709	21.7903333879919	22.5850349150982	23.8627302778034	24.7683343610964	18.2182345828762	24.4188828172355	22.6506009461272	20.51007759069	19.6631213229333
Z004E0070	-8.84166694861075	-12.8419152361772	-12.7961917794297	-2.07474782433032	-16.4025145163176	-7.76163222826291	-11.1622297913302	-9.97150202974936	-10.6799631326016	-11.3405628853191
Z004E0071	-10.0022410506187	-19.6714634241766	-20.6154993429131	-23.4908803534833	-10.403625868857	-24.4078230101131	-22.3648700150019	-11.9017796787882	-21.9223041521063	-17.6200054592408
Z004E0072	5.3154418572867	0.703194720765608	0.36406991940437	-0.836557827924206	2.42278690576404	4.06855367023651	2.45241231221815	9.36461509039401	-2.9560469102076	5.3846264318549
Z004E0073	-2.35193586900951	1.39362697496088	-2.01072501552019	1.02868991122032	8.01574552329956	-11.7841610295301	-4.37685528820952	-0.249788679495519	-1.84285699609916	-3.5863319599341
Z004E0074	5.38536368371783	4.54788014913083	7.96339280064885	20.4703454027702	3.94251828463341	-0.24339377583156	13.4650162046324	13.7182069509205	0.363566578637067	9.74924026103238
Z004E0075	-9.48716857827781	-13.0252608129364	-6.91489228278726	-8.46963991019148	-17.3730771506774	-3.96049263687784	-9.86547101192288	-9.64801473767018	-3.95762834345021	-9.96795821604189
Z004E0076	-2.59577848803472	-16.5492526226998	-10.2912957523231	-20.8552416437412	-4.55392659683768	3.65956002303634	-14.1072978772872	-12.2726510590009	-17.5864494207643	-9.53187585259198
Z004E0077	-8.44582418532156	-12.5274309613351	-5.22430455872456	0.120171909870639	-8.94665496358669	-1.06299090278678	-0.508576222484962	-9.92247178610366	-9.86023148487053	-7.91272884464923
Z004E0078	-7.75313433738536	-0.426093045345079	-6.84563096954817	3.40623206585687	5.27362074834678	-10.4603329396817	1.54492042078663	-4.39070671615926	-0.90589280023643	-3.83560447012614
Z004E0079	1.73921440961811	1.51348771800464	2.8258447187222	7.61562540090778	-2.01075800414665	-12.1235111546029	3.08240952007497	-3.7490605629984	-3.27703126575659	2.99503219626717
Z004E0080	16.8206380970651	14.6584970556371	8.88701136821681	15.9613433655367	9.90539973252359	22.6685557962465	11.6482738508998	18.1763186785796	14.6968861138977	12.8638433975473
Z004E0081	2.04557525888494	0.647459102243624	-0.98509821547458	-7.92924798356023	-10.9261078632634	-17.0177430272961	-2.66740607654135	-7.73403978941758	-2.93228620147618	-2.16467541073982
Z004E0082	-9.58400323960548	-4.83607922596464	-0.876157266074316	-5.17207283303091	-6.52651421974286	-3.2184199275881	-5.92905778423651	-11.2795742043671	-5.19442477004256	-5.64368181577832
Z004E0083	-32.2236977862921	-29.0697240333622	-31.6319033814348	-31.3715418362264	-21.1872984646368	-29.232336009202	-38.8206526226591	-37.453310575415	-28.6787493950911	-31.0004322135957
Z004E0084	28.427726995804	33.8056290508367	32.0493777995874	27.5999083165732	34.8976685228286	40.2730259188687	35.3038964890933	32.6125067398891	27.9876193048676	33.0099806219494
Z004E0085	1.58174780131095	-1.14647095523863	0.335218393789456	-1.86139210243123	-12.2479664637387	-18.4392995199256	-4.53017480839748	-0.101125950398017	-10.1616884738912	-5.2361702970619
Z004E0086	10.5654712719275	0.17823430839068	-3.93321263000403	-9.74021566944812	7.22073400233621	-7.83136998802813	-0.998390838327451	-7.4106076471879	-7.38795464222228	-0.577457559848846
Z004E0087	-9.35713483924684	-16.2358187477191	-17.4753152097565	-18.5931272996802	-15.7655996098113	-15.9949572139468	-18.0704941981819	-13.3871185624301	-4.22711880282519	-13.0843195733545
Z004E0088	-6.1627511682112	-6.89311241874812	-1.71732518447703	-19.3072692796316	-6.43366623508244	-13.0788331567041	-7.54608859244379	-14.4891031066361	-6.92520315668173	-8.32745175536533
Z004E0089	-10.0457485325813	-5.79793264662275	-4.10851044988954	-13.6061034267627	5.93058096281114	5.1290959228464	-10.9574176984754	-4.37203524939842	-12.821911290374	-5.74945492708346
Z004E0090	-5.56185880313576	-11.201402778674	-8.74624348246028	-14.1003548218231	-10.4225062767052	-15.9639699990945	-6.30668120349662	-4.1047988990966	-6.85850955928887	-6.88209021836859
Z004E0091	-10.3213918987542	-0.434791550657444	-4.77545916528726	3.07977453792243	-0.0294423400758886	8.68352262303351	4.61583190004842	-5.02540630691776	-3.96022625823584	0.0446543090157749
Z004E0092	-4.35260416602463	-9.01742595005519	-11.1597514462955	-10.8835882546998	1.21305856209918	-5.16243199648734	-10.1003070305021	-5.55865862307918	-5.34953626479273	-4.52185424017202
Z004E0093	22.3590864898189	12.282186800253	10.6793224409612	19.1843728480297	20.1629199563775	24.1107097162759	20.6906692632877	11.5892360933543	14.4496990442423	14.6363595902273
Z004E0094	-22.6319092239734	-21.3334027133011	-20.4667345935094	-21.785331097899	-26.2181111865009	-21.941363531298	-17.2543596367787	-17.6646620641109	-10.9562589184312	-17.6224296466864
Z004E0095	9.77907317319919	20.8120680597223	13.418073587164	3.03923376240422	9.44939139056711	0.382816384283474	11.309786828487	10.9242186095153	19.6806379230928	14.0638726751663
Z004E0096	8.72555040886992	6.3511708999866	2.46937843836182	3.69957043173125	-0.132822726852145	13.4689447656873	7.04799973967799	3.86168372016737	1.3976093612011	5.93482898910647
Z004E0097	-30.5535930253381	-19.165122354895	-28.7842564577109	-30.4418487150112	-25.1483337766912	-27.9539304921557	-22.4712840372911	-21.7896833764569	-17.1544811144874	-24.6835406782734
Z004E0098	18.6994171428348	7.05609523408848	5.51636887690882	14.1108107467465	12.4258725878055	14.4475344522406	12.2155132373038	7.44321810125036	15.8755436074615	10.2633066834861
Z004E0099	-5.94161365095886	-9.99730852713535	-12.6099688078892	1.08342852947518	-2.74834752934707	-15.066733258169	-14.0650233995687	-8.035715672824	-10.5757889850609	-9.44074114032981
Z004E0100	18.9001427036557	4.77332128399304	-1.77981257225168	5.80211099451517	0.147342690330579	11.0323105059787	4.3962732656506	5.74339952549288	8.25362862987572	4.02847850275028
Z004E0101	-8.71781953107737	-8.26280947518726	-11.1163629930202	-16.1879943215884	-11.9196271411544	-4.74562733834887	-12.0808506519795	-8.54208916775304	-15.0684877697614	-9.52645796433347
Z004E0102	13.9604347075057	9.43070122448099	12.1237046834831	-0.255201754433963	0.857925317618168	18.0871246218351	6.94198228691855	2.62804893112609	7.32670215538637	9.77131888978682
Z004E0103	22.3990547061748	18.8112986649603	17.5578439686628	19.2375178726112	22.495768474417	35.7420818580155	21.1264206372248	14.3854280583939	19.3930681036018	20.7590024645566
Z004E0104	24.0207853960455	29.4847994764963	31.9783616024597	34.3899668446984	30.7474544940147	31.6894917706185	24.3695519106902	23.8963546965384	26.5801838168612	28.4408702769907
Z004E0105	-13.4241345385556	-9.55019660731493	-8.70224045103876	4.74356076909443	-3.61596910393398	-8.65639484148664	-4.59114917241205	-2.21311152663214	-3.18257134613742	-5.24457953035845
Z004E0106	24.9805051001041	28.5956919679913	31.1857980910913	34.5427904606273	17.860088651898	16.8595411770577	23.077506939311	29.4709345318969	28.7943895369165	27.6900520400305
Z004E0107	7.82773871024264	5.12673039109681	9.78124390893022	7.887780919746	-4.66457077122167	5.10969223785571	2.26314987430986	9.77635105746616	1.73456850825581	4.56940492579793
Z004E0108	-3.60997632671804	-8.34212776889152	-9.816881800261	-7.05570634908276	-1.13359705130941	-12.2465618762053	-6.60129342828541	-0.507271964460853	-6.49173660861104	-6.33421280870813
Z004E0109	2.53044636725862	-3.85713078136361	-2.71308748371721	-2.69715840703839	-16.248459041109	-3.20565172733477	-5.04554440512206	-7.20261010657874	-3.87557190567416	-6.76171810765407
Z004E0110	-8.6071988193848	-13.1398637685928	-19.5259854171187	-26.7492528443207	-20.641900907716	-23.3293623917142	-12.8386789837273	-13.4901973978513	-10.448233758935	-16.7356198949805
Z004E0111	1.76484748337888	9.49187742103606	13.9482997230098	5.270747745566	16.8769521221917	-0.135284160695811	4.26797125372615	14.0069096999134	16.2927473351103	8.3945273798693
Z004E0112	-32.4419542416045	-30.6873540269443	-34.0917400684265	-22.1160459873565	-21.2414576225241	-22.1895626296228	-32.828736341511	-30.9632433156307	-29.9821321869041	-29.6695402472607
Z004E0113	-3.55549730214327	-10.3049713984747	-8.27775192557972	-9.27657560878851	-13.25868618871	-4.58589603520215	-10.3159992825997	-11.2641763186434	-13.6543751557848	-11.791020320314
Z004E0115	19.0092092956591	1.78803227171021	6.69959017161054	6.4534105516631	9.19404933123908	1.57529844412321	-0.416546411630567	1.6698885082212	-3.74146698747916	3.74525402055662
Z004E0116	-2.29716722440936	-2.9048783090454	4.65477662787702	1.05109691966185	-5.17014685004882	2.59179132124707	1.14541806887452	-3.02414985420238	-4.89757392900029	0.574608472582554
Z004E0117	15.6089533365253	11.8212883788209	16.7903222779524	11.1498083849382	16.5520580604138	6.55370492803313	14.2076151196538	5.93305775166951	11.4968330723377	12.411417025458
Z004E0118	-7.42233761199305	1.10030311662897	1.91303803688324	8.69496812708673	10.3781620588206	0.173943429643736	4.69569764433918	-1.68305836816235	5.05596942887571	4.4223771393338
Z004E0120	4.01689491406466	3.03640180206439	9.02643522734697	2.61896307389713	19.270939314648	12.8484332625585	6.30686239423416	7.34277850279533	6.63269636577877	7.41901443538846
Z004E0121	27.1984892984824	11.1768822036266	5.21028029520141	16.6725588165977	5.89899187682457	20.5859753582196	5.86475110195738	15.291631782193	10.8086820733315	9.58980206000731
Z004E0122	-14.7005122062862	-14.1202067335737	-7.68850370580613	-9.1193258637222	-18.6877995901412	-4.55625199264518	-4.87117242900929	-8.11142008622185	-1.70623025129559	-10.0014459030685
Z004E0123	-22.7138490557717	-22.634729623567	-17.209738009898	-20.5061274558559	-29.554702721495	-28.3877355468906	-27.2622326544527	-19.8007301306518	-22.8632263514779	-22.6559287349076
Z004E0124	-48.060330836878	-46.7780692758119	-47.1054514512891	-49.4042266468014	-49.2988560040536	-33.9395025980789	-48.313621959067	-46.6396505144258	-46.6892703122044	-44.9042045410388
Z004E0125	-1.21221376570807	-12.5828870998264	-18.0219949197604	-28.2414050825938	-18.2931563289642	-9.45204325442691	-13.9611162885625	-17.9854112383657	-20.3848262589653	-14.9285347838997
Z004E0126	-26.6568936854257	-17.9055546992585	-14.1368812018055	-12.9902139250691	-14.4354896709898	-14.667793572238	-25.3436104323514	-14.0312637801893	-20.3478153212544	-19.6928406349864
Z004E0127	10.778239523689	7.74413725591391	7.39913064728832	7.21319053602783	15.7776423074798	5.38639116778671	4.46858837050521	8.83477930161332	11.4673394146354	10.8167253598113
Z004E0128	37.9445805732998	19.8256879748882	21.6541844315242	9.51551294976912	24.9848679825295	29.1017740429692	17.3344966148155	23.2218936135949	21.5524565922802	20.4324004324746
Z004E0129	-33.1358249053814	-30.5356589886714	-29.1734779467338	-40.650279911389	-45.454103409221	-26.1781401015176	-32.8612111318865	-33.4953262870192	-37.0094178571196	-33.0958151046625
Z004E0130	41.9131185165256	50.577088687102	56.0410824875474	44.0772664125226	59.6118676826506	61.5038683216725	48.3730102810803	49.626927108462	43.9988831987284	51.6890340867662
Z004E0131	-12.7048063151225	-20.4075399379764	-24.2562677848989	-14.5058233083712	-19.1459980628681	-8.5787392554342	-16.2243705840351	-20.2833566669656	-11.3008398877807	-18.7264050664181
Z004E0132	9.01767092419556	18.7121052131777	13.9101255302605	24.2030677988103	14.5180579941915	22.6579981029203	15.8611433281435	21.6880468942556	15.8943576096868	16.2600622087119
Z004E0133	-42.2117292715326	-36.2734099574218	-35.2506652145622	-42.2792921392658	-22.2679623080479	-39.1285398209809	-31.6963815317591	-29.7539524970659	-32.4422393351354	-33.5361816469658
Z004E0134	-22.1332397825241	-19.0068881355875	-19.0004513244591	-16.1474914293788	-20.3462250173282	-19.3605337177217	-18.8297397607249	-18.6178998682983	-27.8667641460301	-21.1246716817813
Z004E0135	17.5599244499413	7.344533912368	5.46528989188209	-0.936349434264191	14.3670531796698	19.1709372427734	13.0815240497211	16.4840756542481	9.42948995478576	9.59330411071373
Z004E0136	12.0177544994099	9.45328321758208	14.4383066717522	18.8578042765748	-2.35132308182898	-6.93192841936399	10.9718836240671	7.39424409734587	16.4410976827978	9.41716187979513
Z004E0137	36.8193578668773	28.6720881729922	27.6817982543117	36.6200280697128	25.2182872449722	24.9189664311248	29.8744905870332	34.4246110172394	26.8416376484048	30.0475947773041
Z004E0138	11.7816943432921	6.74453052956888	6.34433541469416	17.0937558795915	19.4008117974691	3.92158856998824	9.41214244316569	11.0682105648038	11.5241035721172	10.7158896320269
Z004E0139	32.0018276181432	24.6612768638576	28.3609481130077	29.0957468539423	17.3340328205233	30.2478308457688	21.7000034715233	31.0468083645054	27.605613417034	25.3704528587296
Z004E0140	-24.4721641022127	-17.2187705394093	-15.5090634066807	-8.19541749952632	-26.2989703237578	-11.4688930337647	-12.3304854247379	-20.2540283457737	-10.5115006046129	-15.0629260198298
Z004E0141	-21.3946359034215	-13.2385280984026	-19.1421822439846	-20.1268339092868	-31.0711564251751	-24.3089453854975	-17.4992299772038	-14.0850992863095	-14.1917125323465	-17.3262573263257
Z004E0142	-29.7993587866653	-22.9803312002765	-28.9086948030937	-17.2947568193056	-18.4048022441517	-22.10840974471	-27.2795120040264	-23.518252445344	-31.2048108078884	-27.3839769281513
Z004E0144	-6.84046972053924	1.43390880130353	-3.25893773042038	3.96465023265634	5.14450781904231	-10.3428572172099	-2.04483356226792	-7.22478840957683	-4.49691947825614	-2.05265955306045
Z004E0145	38.6412245830986	40.6376600218185	45.8724994398319	35.1593889163604	29.6848994343758	33.9251423104539	36.9047014225591	34.3679974046123	41.6496649766852	40.759085175256
Z004E0146	-2.70500844610822	-10.8753900510267	-5.17807686258813	-3.65775390556132	-1.92085108757695	-0.38028301592892	-7.72002044672588	-14.0133237140137	-10.2413980640296	-8.70552367236684
Z004E0147	-7.92175995200273	11.6127873448516	11.652524395707	19.8503831109023	16.551843133393	4.681845899125	9.42575042185292	16.6995999154207	5.1828740652896	11.935583156845
Z004E0148	-2.09376531653256	-0.00771838711485062	0.613504050708752	-5.60217948673911	6.79090328319074	-5.06327412656705	-3.48713972379541	7.29845499662569	11.1367474337393	2.93780071417286
Z004E0149	16.9515198353574	16.6836734734077	9.29697376682311	11.7238202718814	17.8712919991801	9.9514741442932	7.96346325527794	12.7875393474966	21.0494731847329	13.5861647805429
Z004E0150	-20.6217673522701	-18.3770653860773	-23.7458316522256	-28.0310798406357	-18.1895370948522	-22.9673352800891	-16.2631669321505	-23.8618399563174	-23.8117354332592	-19.960794861584
Z004E0151	-9.44406205234158	-19.5500438916608	-11.531809342779	-12.2755674420815	-12.506240281669	-25.5753803617603	-12.0053512921462	-19.7134542985918	-16.0269967903889	-14.0829783759262
Z004E0152	-2.68702897630948	-5.43227053944232	-1.15411688093541	-10.4515714643947	-13.1984947338067	8.14982533007599	-3.00388341640636	-2.47268854649228	-3.99359130691427	-3.90140297845293
Z004E0153	11.6736352845815	20.1843865044091	24.7991636079409	23.6438974645392	27.8026650385974	28.8958648746149	17.8258279660802	16.8352882599373	20.8337325025899	20.0934040491481
Z004E0154	8.20130207631277	18.2905537457842	17.1175823953814	6.90383766780457	3.10607283836778	19.1537540022622	13.9805843463636	14.0841551427076	17.0583968536469	12.6890705939953
Z004E0155	16.5376322146547	20.2123609592252	18.7623044125976	19.9945801886584	13.4804687721122	23.4228903314527	15.6160542303981	23.952720853002	29.6655030768519	21.4062604674607
Z004E0157	-12.5065744940351	-12.3911285381151	-10.6069372992828	-19.1777516057667	-5.08313269474175	-16.3208529799915	-8.24236522141189	-11.0677455035852	-10.0128288805677	-11.4710273077143
Z004E0158	-48.7004046579426	-30.4131106702964	-23.2989182760957	-18.1743869766535	-37.2207532773904	-31.7153077295801	-30.3380664030933	-22.9568932071002	-34.4723653438447	-28.1524378709434
Z004E0159	-18.8985782265768	-13.4857303187616	-11.2468885872759	-8.43708187624297	0.256503491581665	-1.11970471522669	-11.5523223747499	-14.7524991350927	-7.00734217628096	-12.3397171394505
Z004E0160	-9.8065319815583	4.23314978982214	-0.422724939705627	-4.00472555163332	-4.35462336709207	11.4203724131021	2.96895595074278	6.34165339413596	-0.41626092701083	1.04444493457092
Z004E0161	-6.58941258402891	-9.24225698249739	-9.58305233588721	-16.6789294983969	-8.66481193987296	-14.2473924626048	-5.45901790032116	-9.05662148584417	-14.2063384978452	-7.90736276034114
Z004E0162	29.8473264944293	24.681992650945	23.1558783567901	17.0195844255884	25.8188595567088	21.16998467049	25.3812873100542	17.1531618469406	21.1358162213649	21.3949414438957
Z004E0163	40.5853069626101	30.0448544628662	26.1482762624809	37.4041112816019	38.5921299250122	25.3549305657235	32.2825903774757	31.9305170863652	26.0406474137016	30.6994909054966
Z004E0164	-3.22519027173001	-8.28043009637592	-12.6866601986021	-18.0744389350389	-19.7425382522572	-18.1191033474582	-3.85264433458269	-12.1667808378104	-7.64159547363466	-10.1499922880465
Z004E0165	-39.777527054494	-36.7285869174952	-31.9000009483967	-30.1737876686105	-28.9684170043312	-27.5242892447105	-42.7857670573842	-40.5281562268083	-29.2326664769841	-33.8960396133579
Z004E0166	-29.0224271378603	-24.8131458064836	-24.2718156678796	-32.5971809965731	-30.3937132518884	-37.1972599221729	-28.2766825087606	-21.2610482643259	-27.5527372564676	-29.1871531512721
Z004E0167	5.44060727680678	7.37792845262497	1.35061149708643	-1.10014804059927	-2.05798183211253	10.8002131196384	8.86991575289483	6.58170243559652	5.36231033844835	4.69420215769215
Z004E0168	36.2266611773257	33.3095745605898	34.7374261814586	46.157655509535	34.3533062776648	28.9736764769749	38.5283464122092	36.0270457074915	39.0357310719432	33.5670195131827
Z004E0169	16.9677128305119	11.7496832211508	13.2406459436065	8.70776896015863	12.2138231531312	11.3763473181812	21.1734494936635	19.7184334459133	17.7608081648761	15.9010685905056
Z004E0170	0.306402627338738	9.51698387942235	4.41601952541975	13.1822481908186	9.80104365686941	10.2459152025265	-1.93861797620119	8.25400012811573	0.70689945587775	6.50131522863714
Z004E0171	10.5627307418371	17.4790342484436	12.0642848779852	5.51697162646633	18.5198619825	20.2999920285425	18.9902085667757	17.0223913516219	15.5852614973375	13.7791430651945
Z004E0172	-13.4488568809867	-8.49915292563297	-9.59106770457857	-18.4513315675807	-30.6831539374331	-22.9455677944492	-7.46267234629452	-15.8203732140717	-11.1143804399667	-12.368915482329
Z004E0173	-17.9267739579404	-22.4515423080387	-19.2044783338586	-28.3053166715988	-30.4519949186358	-23.7734774646609	-17.3031700385855	-20.6170255201301	-21.3582403454619	-21.5438277321974
Z004E0174	25.1120564543896	18.7217161549711	17.760393368734	9.50484056512219	33.4443797552548	26.772792957919	31.3690372148122	20.3589104449366	22.8663980658073	22.5226429856152
Z004E0175	-2.5249812967655	4.50849117373549	-2.81387385985521	-5.6377430398974	-8.08528475418719	8.78399923021784	1.9092214701851	1.0900381552605	-3.74114213268677	0.00767761340557838
Z004E0176	4.08231477654479	11.9948151307765	7.66011521638573	-1.27275257356619	18.5121104577805	4.0973790910414	4.38890884186845	8.00172927775143	13.1692207230542	9.54897596409651
Z004E0177	20.0888519335228	4.87948017797476	10.1942369009945	9.59565428057134	21.6938479414828	25.0949962154231	19.3305245013096	8.886269961323	8.66023477777039	10.0881732328117
Z004E0178	35.2386737910702	19.3627080976554	14.6370073251864	13.8840150584483	21.5611872368281	42.1350972574	19.9222809062554	23.7618551975347	18.606569307347	22.3131966576963
Z004E0179	-14.461286471808	-13.3325501092208	-10.7575006773379	-22.3717610974033	-9.1306134864255	-22.7582317430431	-14.3576029046271	-8.4475706904822	-12.9379174797797	-14.3164370053771
Z004E0180	17.0118912131784	19.0384561889461	11.4567434511107	14.0624572501309	12.1972693056182	18.1648773414033	8.53421061491623	7.38437738849102	17.3350507326908	14.1883199074459
Z004E0181	-1.05859453545344	-6.38746873712953	-4.67650600789939	7.97053121084423	-3.77534257255791	8.71139483770562	-7.55585193973925	2.4089383527045	-4.45046109939784	-1.85500047699552
Z004E0182	-0.18746584678246	8.21101534467982	8.28984704731823	-0.88493328134357	-3.88547975113611	8.14656080410394	9.03181590562605	8.21235491261054	7.73313830293005	5.51341721515052
Z004E0183	-14.68157469136	-4.08515596981322	-3.94163117201133	2.15535712434265	-13.8706674960244	-2.08739620313763	-11.2347842175349	-7.92198549524259	-3.21732611141583	-1.8664964811205
Z004E0184	0.893675862596393	-4.00105257148097	-3.29807764624181	-6.98958842793073	4.88117436160101	12.9424137827734	-5.72421476556834	-1.15524760300025	-2.40830604596272	-2.14445128536615
Z004E0185	-9.95697913528695	-9.44931708716786	-10.2366880794097	-18.7651661440743	-11.0774718968727	-25.1348992166386	-8.38317524366145	-10.6972583058704	-10.9002650627519	-13.8932968752589
Z004E0186	-36.2369326827414	-18.350197100572	-10.2592982663582	-6.65591865417224	-13.054767945053	-9.84140563715365	-12.2943492213319	-16.6782447497321	-19.3547525774214	-15.1915900975823
Z004E0187	-21.4744483737108	-35.0673209352362	-34.090576780528	-39.4855576525268	-39.5399891658754	-43.8761719918987	-34.2559736959029	-34.3590483503286	-40.4493457762008	-37.4737292259973
Z004E0188	-6.08513601203032	-6.90241935180088	-0.659468897517017	-7.76283824880825	6.74211996691937	-5.00194054782226	-4.75412507651747	-1.47388371976882	-3.74117689657451	-2.69994420481961
Z004E0189	6.33466195398319	19.8547809180688	29.1142563704337	19.7094529774975	24.5760837062782	6.04768047883019	18.3926585576985	14.8701264231801	17.3909806227248	20.9020255135922
Z004E0190	7.59485517249104	19.9613437684949	23.5203522792969	32.5609686015774	27.1762668605138	8.65043376535582	10.0969915417372	17.9658051308064	19.5840030959731	17.733063471608
Z004E0191	6.50310123337764	18.4119533406441	17.50552814487	6.9779322582421	11.4800299017747	17.9317824126973	6.60970408023152	12.0280776398832	14.4085855678987	12.36054381971
Z004E0192	0.906280590370773	0.0780996431820249	0.354126097806716	-2.33777126636759	-3.99381620458765	-4.00221584386228	-1.46432253669357	-1.69012469006722	-4.80920603463573	1.81658788310385
Z004E0193	11.5360016212521	23.0831363919381	21.0118701718816	34.2797330782961	9.46467961718689	28.0413753937847	18.1211537597737	17.6445204036892	21.6360213382433	22.6078298855254
Z004E0194	11.3338019612988	14.1665967359901	14.5753574437697	2.35251352135689	15.4632029278033	17.9995207682744	17.180154504808	5.95003211867072	10.3341999277123	11.3394603835593
Z004E0195	10.4592825292284	12.9843966112082	14.5663957275384	11.2504856296675	19.4694532771627	10.3246055403595	23.8745684536606	21.2632468117133	13.0208432364789	17.5482669544616
Z004E0196	11.8082600927104	-2.52870531837821	-7.58440857756221	-14.0404068366696	-8.99150931994935	2.19683099141148	4.24041305449924	-2.44290174369933	-3.02003799228625	-3.07126128429061
Z004E0197	10.215754782539	16.7488484879117	19.4265361888067	27.3519828846272	16.671408723977	8.42590712420388	20.0242356548301	18.724328360039	19.5527674459391	16.8111838491614
Z004E0198	14.7821105106124	14.2882240646774	14.5294576138882	24.2482288278994	29.0383818671938	23.0028382184766	15.3336655884347	22.5729612871258	22.4129806490303	17.2576997513792
Z004E0200	-9.61278336089138	1.4200002052114	8.48352486184588	-0.886203882573657	-6.21492467614411	-1.46026174407972	8.78418029809687	4.42161406391154	4.37148957725074	4.01846029723558
Z005E0001	20.7176509134417	10.8892440647451	18.266169870265	20.894536302654	4.68984790183269	13.1301734040374	3.72113593497447	22.0307457591763	12.2432900848412	12.8097562028494
Z005E0003	-20.8411983916872	-16.904683972083	-21.6491026675783	-26.2722403121741	-23.4721849750458	-27.2740859164796	-25.2814884903042	-17.8507932837349	-19.6793096061822	-20.3088026928731
Z005E0006	-9.14835147565168	18.2253914820314	7.15195431925085	-2.28848695428172	13.8164375546128	5.93358775086061	14.0976802550522	9.54884813416113	6.5005706600386	7.39362398906493
Z005E0007	-8.42306286328944	-17.662090142737	-18.1304860221296	-19.1321901137547	-21.866490416564	-29.875794231191	-11.3992675583575	-11.3178510862798	-12.2785564906217	-16.4849472044261
Z005E0008	-12.0801424404221	-14.5645572294784	-15.7194567684471	-22.9886152989427	-17.1460495389148	-1.98517852903833	-6.48170824010838	-27.8003723791173	-15.8210784337966	-14.9288584794351
Z005E0009	37.548628652107	20.263113763442	23.2323411705717	23.0520057074169	21.395746016572	24.2666368326353	19.4433074567962	25.9558429229796	24.853357964751	23.3707700266813
Z005E0010	-4.32551000408123	4.65067754201927	-1.84834206659132	-4.01058431999277	3.61018225530119	7.22281129733235	2.45615692993512	5.70168528843244	2.00401859235817	-2.78721772427429
Z005E0011	41.4104541382709	26.6142102830639	31.0717437304443	34.0176844399669	36.4220495691437	25.5110032477939	38.5462471959557	29.8214581346318	31.5254073437156	32.1257137483766
Z005E0012	-8.24430712953132	-22.9754193163815	-20.7480500369871	-22.2044720497416	-13.0447949592304	-21.9234582784616	-11.3262219589839	-19.9800629068514	-19.882665183236	-19.2627585569311
Z005E0013	21.5247586246672	16.3539874956182	17.8410048441705	19.3937402243415	11.0927293245756	28.0377596127663	10.2792404018837	8.85754325735852	14.2868367806274	14.4155997514713
Z005E0014	13.5259541669937	-0.629749012846347	4.52169816689447	9.6355220279975	7.93747812440399	-0.727451317733746	2.91152024315445	16.0803745079415	4.89888838538917	5.18562933554678
Z005E0015	6.36001652094477	12.3005668742714	8.92309906570372	11.2591400499342	8.49003485539094	18.9422533355015	26.3603207808305	4.86787742862148	5.16940730324266	10.0514860358282
Z005E0016	4.04336623924126	4.18156044633014	3.88540814407317	3.41160891784491	1.26989138451441	-4.95989127260986	13.4686608798761	8.77745958614891	7.30763176694251	3.32925644520706
Z005E0017	-1.97177192364428	25.077779475527	20.5882696081699	13.9041033420814	13.5042068453686	20.6176994214113	1.95284118344652	20.958145788871	16.1507895847087	16.5972337283038
Z005E0019	-16.2235438051258	-23.8841021797979	-19.5275750925892	-26.6612430092867	-20.5385286221675	-24.0896198383104	-20.9373044295091	-16.945373465638	-23.3620177808556	-21.9268881634862
Z005E0020	11.3303721370724	0.949026128377539	5.65187731713148	7.2327201634579	2.09428936117658	2.9915384020135	4.22135433869885	13.7207831271776	2.80388313163208	3.0902088904609
Z005E0021	-7.70733123240623	-7.02787775821049	-1.90185337692602	-3.76124157910682	5.25656117121692	-6.3843465397071	5.56195448058093	-7.45022718768437	0.743040485067368	-0.634918964504139
Z005E0022	11.3091193861248	-5.05375013972006	-1.70400871340689	-7.79644622005138	-3.42925482376752	-18.0139304895635	-16.5063974316134	7.22377479688282	1.75265332539791	-4.46926837746403
Z005E0023	-22.3353858399652	-16.6882541368245	-16.8729423060302	-14.7006913045541	-18.5661395164138	-11.1634739424296	-2.87489028797909	-23.9616401424586	-11.7830878770403	-15.3457605770565
Z005E0024	19.8420394407896	26.0924904083608	29.85305037988	23.1582988304948	30.1295028792907	30.4782220059025	34.4034502265052	31.6082090654295	32.8925664125063	27.9933968094561
Z005E0025	47.7730228728273	42.6872980963476	34.8545811878854	36.2921229858569	30.9257718048752	28.1750036151102	37.544185465737	29.2592722362116	33.3254499814658	35.2440812764663
Z005E0027	-12.8077009798913	-2.69649281771765	-2.69845708978792	-8.04797811219536	-2.49814433150458	10.2053551665656	-6.86433570356817	-8.58047536017842	-5.57015842492393	-1.53799659316542
Z005E0028	-2.06031444723728	2.38156404866171	-0.0356233195020175	-4.43672168502235	0.814421658442786	16.7896600395647	3.98879559074633	5.38686108048269	-1.91357217772749	0.940345008307974
Z005E0029	-24.4067229155457	-26.1642008531834	-19.6022785860338	-19.1195030338178	-21.1251314008708	-22.4639877344872	-20.8635045478499	-28.5122406576913	-16.796070096646	-20.9313406621963
Z005E0032	-41.9722019840728	-42.6978046469012	-36.4101775150895	-40.7949092906111	-34.3117835110802	-43.9918188531206	-31.569140182775	-44.3827563669491	-38.8083224087323	-38.1109547906347
Z005E0033	30.9071455318401	24.1272036740143	33.797880575014	30.8825197706306	30.2742067285998	34.6521218654704	33.8911029431918	35.0915730681762	25.7334429202877	30.9650041131067
Z005E0034	25.5825359849652	12.3662387783686	15.5323577604626	17.9875762220996	9.07420000523651	8.22399608034672	17.2722691837031	11.7237936023712	10.6431863949235	12.3750535627798
Z005E0035	-7.71197865388976	-12.7961564837285	-15.452928318882	-12.2063461803077	-13.0957430483886	-16.1056801400992	-6.07938242119497	-11.234985202472	-17.114725142249	-15.1295999661068
Z005E0036	-45.9582735138999	-61.7628561666119	-54.8520575351159	-51.4802171062373	-52.9405650634365	-65.1952132803849	-52.9605533226612	-62.7435789482649	-58.2836028601535	-55.305218550737
Z005E0037	-15.7293501383737	-5.38808352638802	-11.1740128725808	-11.6470425985626	-7.28995999827915	5.24867589006371	-12.7259736526778	-4.98363176214282	-8.50428462005392	-9.38465512357562
Z005E0038	18.6212829368165	14.096595661954	22.6997818820046	25.3981385540321	21.2974883201556	23.8100071497561	19.3049696612301	18.451100663347	21.0752676754143	22.3070420614064
Z005E0039	22.4465603193878	24.8420242327333	20.6942449718463	13.8875287143139	15.3706701439817	13.9432447500589	7.56897517496527	25.4564404812159	20.0149307465051	19.1776600537399
Z005E0040	-35.8104473072352	-29.1085679338455	-29.5693995200581	-21.0251980966045	-21.685947838178	-7.44571968743786	-29.0887538566057	-12.5062635715575	-22.0746602081487	-23.7528845183167
Z005E0042	8.35487026469805	10.878269738488	1.34090244331898	-0.570068974687311	1.75293390089796	-7.26032692509852	12.4366795924166	4.1169925536536	3.64703637714014	2.44456622964433
Z005E0043	1.87359201263167	7.40572590968438	-0.379288226461132	1.1341520644058	1.93563259261838	-0.983143599176055	11.7406227597695	2.26221368521238	2.97851152019186	-0.00886106972258449
Z005E0044	28.0188278679518	31.0044179369687	28.9613180490799	24.08380116529	32.6215993387289	22.3279227200981	37.2306091534157	26.3021630462576	23.5955121869129	29.4229402739665
Z005E0045	8.02237687274462	8.35763057149495	8.01679754384131	6.15425271309026	10.1861833278152	18.9485401338374	4.51929956749994	-0.393688993327978	12.8049921005604	10.5304847499267
Z005E0046	-19.1154784454097	-13.1880897991989	-8.6253082371875	-11.4926334788193	-12.6343420358437	-4.93799302142654	-8.80749649199209	-4.06824408822409	-13.1803297766743	-11.6578922931234
Z005E0047	11.1178483965991	21.7294742123466	18.7574449677439	13.781149439541	27.1713826218796	30.7626387954234	25.2014959046228	31.6390504779021	19.892083256627	21.0439599644735
Z005E0048	-7.40591622877926	-9.7957401031201	-12.5114919997892	-10.8885868520123	-10.8555420355706	-29.6628832647495	-16.3829800835615	-4.97317063449123	-12.6859282457867	-14.8687434737567
Z005E0049	10.2478427327573	-1.12325649758526	-5.64842800418045	-0.321604649561146	-9.01742241807881	-10.3402211886824	-2.04701241236787	-2.99490578567948	-10.4338307578051	-5.30133322093941
Z005E0053	-23.8532116555112	-18.4612569427292	-10.8096396983398	-9.32857963421346	-13.3109224982398	4.13481280622762	-14.8982596092107	-14.5532241568375	-19.8512866949312	-14.3607669325042
Z005E0054	-8.9969555019894	-6.61298542227714	-5.84921454307646	-11.076227150169	-11.3505644952428	-0.423668251075443	-9.68237544622261	2.07954409502192	-6.88503209403789	-8.34851362431684
Z005E0055	3.42766144573707	-12.231216589958	-7.34801029080068	-15.0953818849898	-9.30755397950446	-11.1663819687183	-24.2722909696553	-12.9359557399439	-4.6180763107516	-10.3249830553809
Z005E0056	-23.4894505569843	-13.656528470999	-10.4278380734777	-7.64305306888926	-10.9474161650073	-16.8565163473706	-14.2589946759464	-18.7641132096928	-9.38589105872498	-9.79231698887425
Z005E0057	17.7176033836783	23.7448632660531	18.9401713819783	18.7274167956498	23.0025458925286	19.9355693608801	13.4209163416802	11.9259385456006	15.7486195700746	16.1576693496315
Z005E0058	7.60577213395317	14.6567516553382	9.24202919934066	2.89759171447853	11.4568518882046	6.46321753430498	0.513951828112779	1.01730363023785	9.55700806308531	8.93485543672714
Z005E0059	17.7601416197601	39.00031062015	28.2284193449365	31.5704505298506	26.2683911597145	27.8393179343481	39.6066253982933	37.4045580876497	29.0830695505095	31.0653348976726
Z005E0060	2.75977232489273	-0.96856988329541	3.6800654517332	8.65588643686037	-0.0549293289362395	17.936188742925	8.98385253653436	14.5317164264571	2.74818470364968	5.08787109416132
Z005E0061	-21.5431827453088	-5.39109368014228	-9.87451242790485	-12.7340117024041	-12.3097074339916	-7.86816921603256	-20.9898390155076	-23.6699332660532	-7.82188090740039	-13.5137303577762
Z005E0062	-19.2319561593444	-20.8173546511063	-13.8331919735846	-10.9902252972553	-18.6589558535117	-23.0815264448087	-15.0367342941806	-17.8844918828953	-12.1884646853704	-13.1936629845932
Z005E0063	8.41620484223984	3.53038333065927	4.76035049946375	-2.44268235397108	-4.66502056007046	5.66933640871264	1.56745767784172	-10.5771777522007	6.73112387288312	3.30708937176538
Z005E0064	41.4820871031441	38.4968065143716	32.0465048141349	41.382810443735	40.0190625406236	35.4526069830356	21.3960206414375	34.1328181469831	38.9738376056555	37.1700514814694
Z005E0066	1.64294027344184	0.460903822643509	-5.12610302553541	-0.459402194903695	-3.02337600693605	-20.7752171117403	-14.2934521653328	-13.7159319236631	-3.3336953747924	-3.71393047183634
Z005E0067	-12.4055567678629	0.728785628737574	-6.14997255751986	-1.4910578180548	-9.41836093444119	-14.8864090411542	-7.80055273997781	3.20578052370528	-10.477500524841	-6.51483006351754
Z005E0068	12.1832545942684	17.1769180111585	22.2917685966902	16.0448058101387	22.0183601165508	20.2609803422971	15.7272437299232	22.4016523812403	20.335791309578	19.3944536841307
Z005E0069	18.4347992066119	16.433492751042	24.2599641302356	27.6634825907337	24.2421825236936	25.131805743892	22.6034955348742	23.3125169329067	20.6854890425798	21.7077993792656
Z005E0070	-12.3973351007797	1.07616928415121	-5.51929575201108	1.66450111310319	-3.07958380252333	-8.5772153406621	1.49453751451676	-5.95572579393746	3.36559658326875	-1.09969935662695
Z005E0071	-20.8047035416129	-10.1341459437391	-19.7436744980361	-18.7784827638666	-18.0551406532832	-15.4223426224734	-0.903187344049776	-23.2998583329786	-17.87187989258	-15.7412427808054
Z005E0072	-22.5020707658266	-23.1826509178844	-19.8675334811296	-11.1147917298155	-16.9956313143106	-16.2562798153526	-17.789814542075	-8.29580454979236	-22.3401407201182	-16.7074505341274
Z005E0074	4.81990256054195	-0.565577567239991	5.17636367750769	10.457553464366	11.2020998188354	12.4899712843289	-2.55977244231965	2.90539334673286	10.3088872380029	5.42643522580045
Z005E0075	-4.07002130141643	2.47828997068536	7.22700126964969	0.0490131784757941	0.237531267826706	9.35459836355797	14.0450476346852	-2.29889713856936	1.2585119667547	3.96930649061351
Z005E0076	-28.1261993819886	-14.8908504610613	-21.3240889905359	-23.5731991644621	-21.2289611930624	-18.3166853324981	-23.9997882949039	-22.0532623206488	-25.1320570718801	-20.3798405417468
Z005E0077	-38.8991556862576	-28.87962677241	-33.0835153946631	-40.9495113223562	-33.4659638506556	-31.2953423433616	-26.4223205037194	-33.7214293955382	-31.9411884809575	-32.3098210913676
Z005E0078	9.36811266485035	11.0816939116914	4.67130951745492	1.76559062734158	9.16376042654274	11.0964070850687	-0.892938706390788	12.0483815824066	8.47910874349717	8.20071762420264
Z005E0079	14.2509259647431	8.82197647730712	15.5584391112113	11.9235936005374	6.05673540170555	1.70858683971395	22.6007709112963	16.8960002699781	12.7778776999472	13.2960066895095
Z005E0080	-40.7493552880695	-31.9275622701667	-24.2513276621597	-30.1708380995114	-26.8194399797563	-24.530422964745	-31.4321812182054	-19.1250165554023	-30.4719339628136	-27.9786981650725
Z005E0081	-13.1940523905094	13.1898602438759	5.77471642173401	7.07216298204725	4.08337519396123	-5.91758581222208	2.84472904396878	-0.470840645766647	10.2987188829668	4.12322863395951
Z005E0082	0.377017203533161	-12.880778928239	-4.83278100671258	-4.63702830147572	-1.17170372883376	-20.9716608277982	-14.9095623331868	-11.7849883241934	-5.09965064322195	-7.16922208226354
Z005E0083	-0.999630720170245	0.781447370954237	2.20383285384419	4.80612222927941	-1.48912485429855	-11.371542702398	-7.63625943905735	0.205850243410456	2.86240682021557	2.29091292484373
Z005E0084	-6.61957636912337	-10.1052938172817	-9.4825845790755	-15.1150595107088	-8.47734385720889	-5.499857031816	-8.61779050669724	-11.8202611344941	-10.4892023012576	-9.98055692824359
Z005E0085	22.2520564200782	17.1136281533715	18.0046702520399	13.3030077787374	18.8061512687163	32.0773527378714	21.4359886249578	18.4769368286819	22.5739037587541	19.1502228257143
Z005E0087	29.8651613648517	22.8728503984684	25.7014787130619	27.1675797333793	17.7111203662303	29.6665251347835	22.2683695894934	15.2035037560689	27.4883352635875	22.2765642015147
Z005E0090	29.5996756182073	29.2043981177277	23.876815716451	17.8424514742938	23.1956654252776	13.1833747554756	19.4654726068536	6.98382607889094	26.3613159980267	24.0239298936204
Z005E0093	3.68839694296359	-0.0985679525813061	0.0658947050810772	0.0768971807854384	1.08073900471549	-18.3996549839807	-11.3144289265917	-12.3095327502416	2.71003144956329	-3.48159022423913
Z005E0094	22.9950845700913	14.712378758754	17.7651934024276	12.2941862511644	13.9464248574741	12.1332828482968	14.3455526680089	12.9208208640174	11.7153475508849	15.3942981593358
Z005E0095	-12.2009086279027	-3.37538540272091	-14.6977035427361	-18.1210304497311	-13.8137981666802	-11.5068960094125	-21.383469834379	-20.4527304719414	-14.9498571257032	-11.3560808096728
Z005E0096	12.5844747146858	8.21802966939977	11.8674922286147	6.24118464599674	8.95036586004326	15.6556588965567	25.277016829644	15.2313711376619	5.66858511055478	8.70287128875206
Z005E0097	14.2697818288632	7.4401391215703	8.44359018806525	9.4567037599731	9.74482989733668	0.758830241024841	3.72238012754189	2.68620716135668	6.55485184887564	8.72466858939603
Z005E0098	25.0180331241716	24.089026951361	22.3209405980034	28.5738483607369	23.6470235422999	23.7590858355134	23.7603287852427	28.5678898777485	23.2746637016936	24.5894042474842
Z005E0099	-7.33342532371351	0.95881500958907	1.01843177670649	-3.25183980356626	1.2817047943723	-3.92258664119002	-10.0411611544305	11.9891208755199	7.39105131756192	2.21718676937984
Z005E0100	-13.0645538940422	-8.24697196344574	-6.94520115657072	-6.69448558855497	-19.2663154596818	-6.68501588144006	-14.0706574279488	-7.80882926203156	-5.60184813623981	-11.2156179687285
Z005E0101	-10.5935556563447	-10.2173820992905	-15.9958031024945	-21.2444062211636	-20.999795438017	-21.8337508128311	-21.607530065562	-21.7949725533717	-16.4260943624791	-15.5273493624788
Z005E0102	4.60627058931506	3.38327251620118	3.26421905997495	-2.77389621029267	-0.877183546610617	17.8904768103852	-18.6576254015968	-10.2250568353631	3.91853105758022	-0.196118737826253
Z005E0103	-38.456631076894	-38.4259841056706	-34.5963307276772	-30.9328984448664	-34.0373008742254	-31.0296596249788	-22.9180203116178	-38.805144354462	-45.0868958752291	-37.1098769311225
Z005E0104	1.3730436028917	0.428550688177294	9.3027747222271	8.59349188012969	9.08304774373861	8.23684116974438	4.99379504612739	14.0704516593826	3.93795377311273	5.73929152380622
Z005E0105	-10.4700058201639	-4.00400734001116	-4.31046312254234	-3.21668546239774	-4.29138742842716	4.9588442304522	-7.1304037475455	3.20669458353932	-6.46823795928209	-2.65375789527907
Z005E0106	15.1462474232014	4.55894047005519	16.5104011693161	19.0930761213324	6.50251944009184	14.9704771858764	8.48521404601353	15.9037579154581	11.3465942426676	12.3480649223867
Z005E0107	12.2891277234196	19.1224179400485	15.778783261936	16.7697403902222	15.9602689245831	24.3512066718122	6.64160605502418	24.2867921113779	16.4533643259491	12.8704600055939
Z005E0108	-13.5256124897713	-14.2959086666113	-3.12449425986035	-2.83517232778351	-11.9277796211633	2.49973197950774	-16.2657725132834	-3.66475836571848	-8.51804663491997	-7.8858717274723
Z005E0109	10.6202894874113	24.1159580070639	17.4818421282403	15.4716788994674	13.6606344010524	23.3627595172155	22.2168602005392	10.9584326295358	16.0460205546839	16.6558219872573
Z005E0112	-5.04353374283346	-5.39594733141275	-7.31999803674422	-0.699658344392433	1.73393493512837	-3.95913458979494	-1.75812001922655	-11.0279455648666	-6.21438162839812	-3.63621630035195
Z005E0113	5.07145396182582	-0.602727989474291	-6.06956332895185	2.45802366402762	-1.3246722571699	-5.48527317336042	-10.1973927006741	3.22582417057199	-0.302256395343906	-2.54510143057629
Z005E0114	-29.5785260244555	-10.1687605456877	-17.1737318737683	-16.1156831574993	-13.9204729792853	-1.76902895365009	-19.3822752513865	-17.8688300777735	-14.8529896246616	-16.7448305087973
Z005E0115	-1.89838149505598	-3.61194714024027	-2.30202323174653	-5.38738867996362	-11.0922687937876	10.2068434070433	-6.16002620862443	-7.39826850085866	-9.13831877074979	-6.293685293317
Z005E0116	-16.7148822380814	-13.8708191605771	-17.2366525464227	-25.2795609026365	-26.7247420449176	-26.5547836963402	-21.7181710109975	-28.3890860883497	-24.6208683070949	-20.9958830480061
Z005E0117	7.33342693765105	3.42720884340814	-4.81874318270825	-9.98367650249698	-2.75101377227712	-14.3199252109465	8.60878461799271	-9.66580056257514	-4.09755755011521	-3.98278013409676
Z005E0118	-2.01906876731239	18.1153163408299	7.591764870556	6.85812167935157	1.98555147244188	13.2156092974193	3.12586373916952	12.6922974818337	9.73457645091001	7.73766093881726
Z005E0119	-19.7011051383717	-11.4628559902985	-9.28643804449386	-10.8168725621835	-13.4899886888847	-2.89949025656095	1.49697158988683	-11.1616213309003	-13.2633987890226	-7.44962646527331
Z005E0120	23.3124324793365	-0.562331944058409	6.22175560038646	8.47650589539397	5.3800340856449	18.144552072703	-0.237698524580139	12.3394822805845	10.7061526025495	6.34332447528562
Z005E0121	4.29594525933377	1.84299773165968	-5.22941440525299	-4.33616740893661	1.3240001840077	-11.8080697846573	-0.502729075005824	-0.425131714320796	1.92478544575663	0.381252383571673
Z005E0122	-32.3224613020312	-21.5821457059654	-22.3796294840132	-16.2320417620416	-25.9885266509147	-32.7119230075915	-24.8202278497824	-8.29590472452112	-20.3762170571509	-19.4139087467221
Z005E0123	-16.2000498081068	-12.9263136138056	-16.0199738493558	-18.6861921385671	-11.9919876745781	-21.2938457411545	-15.3392178159719	-16.8574301582335	-24.5519961764617	-19.3083405830837
Z005E0124	-13.3351436805224	-14.1104474903699	-22.557898141753	-22.0592000581009	-22.4303516031082	-23.2603172129751	-6.78270872138205	-28.3929622032991	-19.9404028841308	-20.4581148694481
Z005E0125	-31.3857278956491	-36.0877826061124	-32.1580338490737	-29.216138304635	-29.9195257836797	-34.778914309266	-29.8971723274442	-37.7401704795522	-39.2266308335798	-32.443843846867
Z005E0126	-27.4495065144263	-30.8555313931626	-30.6576552601483	-27.2937255716898	-23.7662270555064	-24.6266027028205	-31.6226182855941	-29.6129222702189	-32.8785358786859	-31.3135446856802
Z005E0127	-6.89379461451256	0.666960546854207	-2.2006006080847	-6.35242345245659	-4.37259545657923	12.6905843949537	-7.10849204107003	-10.3863554665469	2.71803402240307	-3.19073514026985
Z005E0128	-1.65542027370758	-1.18282580566074	-1.23396874900961	5.50179862509184	-3.46754785941059	-9.24907241894044	-3.22813524052942	3.93970612475531	-8.50810402770488	-1.72663714785537
Z005E0129	-8.51196629708876	4.09664825565297	2.31050688592822	-4.40719386369707	-4.54681213382659	-17.5630576335142	-4.7562525390182	3.76692495724558	-0.841282431795537	-0.730088316992272
Z005E0130	-36.3242633928808	-40.4904119696228	-35.7608398210252	-42.1721125558177	-33.1498778843125	-32.4083093344081	-30.9979259284396	-25.5887226357287	-34.140733536152	-36.7042472644457
Z005E0131	36.8869109109109	28.9621773653041	24.3396613081367	25.0023882654801	21.8010890467284	37.7733745827763	34.0007958238328	22.8713740352344	17.2079015001904	24.1418879327589
Z005E0133	25.6426276763289	36.3811859256224	38.9045174552152	37.4276810161758	34.6817518125906	36.5219024518502	49.848546564901	27.0078160928494	34.5253497938841	35.2719642892082
Z005E0134	30.2284024819498	22.0962846899422	19.8184843772721	21.1321782221748	12.8438311935522	30.8648193092281	24.1593138925479	23.4076364421419	15.1184986183984	18.0410882318211
Z005E0135	24.0620134768258	10.3118431943625	12.1360285583165	21.0409561433123	19.8500012790121	13.7489781936011	18.4972144619298	22.4936128099782	13.1590914250229	16.7031238427207
Z005E0136	-20.086934985822	-19.0960227461486	-14.7255595680323	-14.6887362723095	-18.1770742811119	-11.6704948335516	-11.3019582233459	-25.0666191150412	-15.9312761816641	-15.0110067993624
Z005E0137	2.14852333953793	-3.00125381959233	-2.65043530390739	-2.46552445711562	-2.3691792475549	-15.9363757286	-4.51419766580495	-15.6776926829207	-4.89147447659294	-4.68715849468957
Z005E0138	-3.78286723427673	-18.1406501121347	-12.1435603486303	-8.89538723667948	-11.8865727564117	-20.9657707773578	-26.254327178748	-15.7693626630077	-17.3075153894725	-12.2207651593999
Z005E0139	8.25990202094367	-8.50130581547725	-2.63878040713003	1.43286089277617	-10.8786753921446	11.4748716000747	-5.59115827298762	-5.02552353190546	2.27678798273196	-3.15210996299806
Z005E0141	-1.36170315040033	0.506607189564574	7.7366898659535	7.9218957002948	6.53564747379174	1.46650569794284	19.1768703272001	11.1680785638183	12.1268220357503	7.71520991691291
Z005E0142	12.7715942416519	19.8328901630444	19.1453830592613	22.0630260314009	26.1854404175898	24.2874850030698	4.1286774199665	24.958280219796	26.531069829527	21.5112668646184
Z005E0143	13.3309933806299	13.3779366449738	17.9276735645399	9.41496236323157	12.0238830110042	9.52333793103511	13.732344675658	26.8873109875281	20.4657080034359	15.6826824103169
Z005E0144	28.0017282695832	24.0569747508544	19.7439507363347	21.1972914956412	31.0764420620741	15.8952347289835	30.7669338922495	20.4149105167373	22.6350073908143	25.0517672873342
Z005E0145	23.4302179228882	11.1034384294507	13.1463441946172	19.1536090927263	16.3234312373013	3.1004158454826	4.58441239373977	16.2950272234586	9.0947329907289	13.2220650045392
Z005E0146	21.7732755268588	31.0050308251411	31.802186785406	31.5784095838543	37.760915039486	33.4006022780584	44.1177941674295	27.3038059116008	34.9721813192226	34.3918775945988
Z005E0148	1.14828571334393	4.98208170816757	10.2325115620235	7.93881949029916	6.63175726921665	-4.35197148507081	1.54693698322677	2.52694320169194	2.94106317023619	6.95535013124324
Z005E0149	-9.90990932566126	-14.0988463644576	-17.1837155382471	-13.345227189753	-23.9895135711956	-19.6111106264536	-17.5538980654052	-12.4084932890357	-16.6936368553726	-17.4681864235656
Z005E0150	3.13700573812318	-14.5424479998395	-12.4447027637242	-13.9566698626504	-9.00415244411773	-14.947074489306	-10.0749011254643	-3.10859176931118	-13.6072961732798	-11.4107016080109
Z005E0151	-21.9170607039498	-13.1376906705646	-18.0377033076115	-16.513168460888	-15.0313467464468	-18.8034607578745	-10.3773982624299	-21.5305024006457	-15.175014069349	-14.5258865287185
Z005E0152	-31.2287570348528	-42.5552881056766	-36.345609750875	-36.1446179543993	-42.0368835256026	-47.3516311446278	-38.5699248571182	-36.3157650865031	-33.9439027545355	-35.5783473061743
Z005E0153	-34.5530417906283	-32.9176661884484	-29.1857423340113	-28.0185345429445	-32.2976179489245	-28.6786709201793	-29.6756081221197	-33.6064481596404	-25.7473330089008	-30.5172899547242
Z005E0154	-0.615185744572571	-6.02184612768285	-6.78257099222579	-8.88927513512056	-5.43482132325958	13.8610644165931	-11.1756010366	5.18659457148408	-4.36229095000679	-4.01197764038559
Z005E0155	3.49559719982899	6.96621207399886	12.0374290917633	12.0572605452466	8.46559486330796	16.4211980611898	10.785205198359	3.84032778888267	19.0794941334922	13.6905335283847
Z005E0157	-15.8907835408107	-10.6854502617695	-12.571512128489	-8.35032514110745	-6.38539397904106	-9.44050785723411	-18.6258557839862	-20.7799483155584	-5.92305140217171	-10.5844713155984
Z005E0158	4.62192639128567	11.3898334068381	12.4496412651123	4.59490178918869	16.2359469898725	2.84318412003069	6.20951020547435	6.8510771726013	12.3901318312019	11.1940373186479
Z005E0159	14.3989120472632	0.586201822806488	2.83475879710986	7.76448539831578	3.5268135595116	17.6355525138231	14.0713128984303	0.0792642349651332	5.09088753861548	6.53913377258126
Z005E0160	-4.81094889466242	4.11063780721558	3.99281560856485	2.69405385127207	6.37763956481983	4.23649262202713	7.74138354827699	4.01832237883296	0.673157665800723	0.716255990889945
Z005E0161	-6.63581669154431	-12.7387777840974	-16.1156664134378	-7.09784919719028	-12.451358647701	-17.2342532694627	-28.1573680076044	-17.3392915461167	-12.5777538359852	-14.6218132347888
Z005E0162	48.46359266607	45.336985877121	44.5171655079793	50.7056890308409	45.256763188499	46.434900907861	47.8502923870195	46.3315981941409	52.3277608044048	48.150290943099
Z005E0163	-3.60179770958368	-12.4293806718806	-9.18016702642908	-14.7351903303564	-1.14008743162576	6.82336404999432	-1.50610030435853	-16.2578867711053	-4.28126047814908	-5.62435943173191
Z005E0164	-16.0953837360887	-32.6566027839532	-34.8937435405889	-27.9073655177339	-29.5758825763019	-20.2963760492195	-35.0451795506516	-36.0322993478894	-32.2879393456804	-31.050570708883
Z005E0165	45.206854534267	46.4402226457519	46.9623123850957	47.7214275319079	51.6111630491745	45.9631994819539	44.4770754779398	41.0294552046722	46.268846790012	46.388898444821
Z005E0166	19.0306806972564	8.73266506085438	7.61524769993434	17.4618459663867	14.0679521307857	9.42663694853153	23.9759869703244	21.8388906398728	11.2872461440723	12.0292039120316
Z005E0167	-28.4438907342091	-35.3643958652001	-36.8684509150157	-29.170073661658	-37.007419395041	-34.0051891544131	-41.143482048594	-37.616742301449	-26.9350182311943	-32.3688856452388
Z005E0168	27.9557337284189	25.3761452188579	27.7612105649458	26.0384413560719	35.0973744295126	40.1248140623802	26.5272330899802	37.4447713453805	26.3102185169705	28.2668188436705
Z005E0169	-27.6016269104313	-16.2468213520777	-17.0412996062935	-18.2137710694168	-14.2442297241172	-15.8147295743831	-17.0568651456974	-11.3398197043988	-21.4149504215441	-16.1562124539455
Z005E0170	-57.4767103076781	-28.5771042966765	-35.1532057762329	-37.1359643461611	-32.096881241815	-28.5413406475664	-25.8092638016659	-35.6596837850457	-37.879996787964	-37.184753442378
Z005E0171	19.2426758603617	13.799333967956	22.2367724167735	23.7843161181884	19.0146337194974	24.3232314300788	20.0830173460701	13.9975049090362	15.0691656979601	18.4588718856244
Z005E0172	4.9338938138257	-6.38152404585934	1.26143704833048	0.71494954883951	-1.98002925377836	3.31151116339108	5.0661143459699	7.14116757476078	-6.9234465766687	-0.116487510198982
Z005E0173	55.9200780297321	45.358040027425	50.319995376224	56.369335903608	50.5111713057615	50.1282307689371	56.6357055578499	52.7291291815853	50.3004828863249	51.5799162470199
Z005E0174	33.3868725577948	43.4214345563265	45.3549268066747	41.6964409430584	49.5201013326687	34.8863545213442	41.761347111962	38.5869379658446	43.4107288717675	45.2935252320888
Z005E0175	-21.1784032557525	-23.8736665079773	-20.4439614349454	-13.6636479504641	-17.675220814655	-25.5424618507603	-16.6398925368343	-7.96885837681409	-12.160918977449	-16.9587517414227
Z005E0176	0.0822083243050955	-6.77568117989189	-11.0109487470856	-12.6488798303502	-7.5708420093219	-13.3306113465708	-6.47618282288606	-7.75534694413312	-4.23624115120236	-9.75078020529926
Z005E0179	17.244049523915	25.9165051453333	22.6501704043596	26.3643271951234	26.7280145655332	20.9298618522248	26.0870139274399	21.5500565227659	25.8809438846312	24.7173856241854
Z005E0180	-0.503156534480532	-10.221473890393	-4.82919557887988	-13.8703186758393	-5.5180027943594	-5.56276654508336	3.3714933414561	-9.62563496625599	-6.45524468739914	-6.7376555279578
Z005E0181	35.5002239854409	12.8705434630309	18.0739166804373	21.4592445172174	9.66986772166111	6.94772671560584	9.79753608890335	21.395906128545	7.77532523981921	13.9288519189416
Z005E0182	-18.6409629818558	-23.9561527720605	-16.3525717704497	-11.2692334632527	-20.181748751889	-19.1374973899587	-17.1283319659108	-15.0420445265218	-19.7472613458082	-16.8134967906559
Z005E0183	-7.84452908297767	2.36357466633336	-4.18993432911409	-10.4156369291187	0.875713029048582	6.99811512722718	4.58814150159481	-0.377312239161278	-0.438325826371226	-4.28628097930624
Z005E0184	9.35834758741346	17.9202541363163	13.6911709592876	18.0480794517122	15.0256838625003	7.98706952118838	19.9792526159642	23.5221580933376	20.6012983609223	14.6279203597868
Z005E0185	12.6813372780527	-0.12930354769133	0.326103543299112	-1.52473893107895	0.944178783734858	3.00189954299427	3.64150448462046	7.86967244206305	-7.04044969416748	0.327364706737254
Z005E0186	-11.8942353915971	-14.2700486380961	-14.5737166950161	-9.67539418191035	-10.9942909124444	-23.5630226498675	-18.7267139984732	-21.6079925339088	-8.26099559952386	-13.6709578515669
Z005E0187	8.5767046331668	9.44437546006093	12.7412999552524	15.3743362238691	19.0806445672069	5.34853220360632	17.9971120591814	4.42685866732302	13.323995692362	13.2846575134769
Z005E0188	21.0591566485852	30.1019409928412	22.0578226578566	25.5416520099455	21.6500284723659	36.173605137684	25.8404353308118	18.9938082062238	28.6356700328429	23.8951753300032
Z005E0189	0.300371850324788	5.46797726131491	11.0825386589437	2.72856199327523	6.04638412262858	-0.954827014982402	-5.8012830365034	13.2773596263259	5.13959927814864	7.93170554889428
Z005E0190	-4.80022713137379	-2.88521560475751	-3.1087210460876	0.813931157761667	-1.29464339270041	-12.9056999710263	4.98783168666952	1.1964962376968	-3.24664675141542	-2.28346385698396
Z005E0191	-6.76080969989463	-29.09874972048	-20.5546762388837	-26.6686265443088	-21.4326069161942	-34.3696816809609	-27.4289736863269	-29.6766700129433	-20.2652688080613	-21.32418081033
Z005E0192	2.45119131840558	-4.75286453823874	-10.771246565412	-9.85666079520514	-8.57077793849554	-4.46043460365872	-7.80561743552163	0.51193198647913	-9.09553552844162	-5.94306817393683
Z005E0193	-10.6738715045666	4.19481491432243	-4.92431621549009	3.77744476561484	6.50873110588442	-9.51191127091718	-8.64493018642171	7.72547237910775	-3.33537526638898	0.938182409235309
Z005E0195	-27.051616290361	-19.4539349860174	-26.6925417412668	-22.1626381645501	-21.8137541297495	-22.2966813048851	-22.669638247393	-18.0721132480812	-25.4848468355183	-25.8620251454446
Z005E0196	-35.5179184765847	-32.7892840009395	-35.5835264838036	-31.2394701462099	-36.4544835135224	-24.9383319793863	-40.2657326929838	-35.9935538280747	-31.758903937814	-35.2228566127695
Z005E0197	6.96738972387689	13.6028153023362	2.64870613741867	6.33830089192026	14.462089760789	10.3779814155329	5.94008433024084	-0.909780316538661	2.11355988310597	6.68717768574191
Z005E0198	11.3579364451817	3.63711927270193	7.00848723331196	2.15189846322569	4.39473512123367	-0.0916990778005367	17.202116965704	14.1090230071779	11.669120368273	7.56752072955612
Z005E0199	-32.4845023554337	-23.463033520201	-28.1292826906838	-23.8469534633812	-24.67238835251	-29.3154051332996	-27.4371333942137	-22.3049560848199	-25.4890266423035	-28.2257624872859
Z006E0001	2.31097929081669	3.86092872379553	6.31082379284804	0.658350278572309	7.55161503110663	10.2723380772528	5.2724378064432	4.10014344398271	2.42993914719156	3.57369627876696
Z006E0002	10.5232544122363	-3.77517750717281	7.7400982183555	-5.08905110273563	8.27253350083445	-6.57206061673022	1.50446780172789	1.66769643923886	4.62963507781465	1.79950204466889
Z006E0003	-34.2670933173638	-31.4088618744193	-26.3984126984547	-36.0679447573168	-41.1324578832661	-36.0385720116626	-28.9155398960988	-28.3284245968118	-28.7483595681945	-31.3566989594884
Z006E0006	0.328681879505555	15.5094983774118	5.71689003181605	10.6831305075972	-6.40880780529861	4.48692542195934	7.73635721525443	12.4845184164729	2.54538780552042	7.88935789366201
Z006E0007	-24.4439432875369	-25.3598664544356	-31.2306937070014	-36.5705251064727	-31.8915294116572	-17.6384961000241	-23.2448397077417	-22.0272795053741	-31.5880454662996	-25.4245903951116
Z006E0008	-27.8328177242526	-33.1056581837225	-36.4644837441528	-28.3276811829036	-14.660128708522	-34.1942205372968	-33.3721666603476	-36.2308276972404	-22.807500074627	-30.2306257599429
Z006E0009	-2.5762425229965	-6.41767964280337	3.88726445575693	1.1973158753194	-14.5804147734201	6.15709837588062	0.932236862075899	1.65710012591643	-6.39033087140778	-2.08446814992154
Z006E0010	6.84601362805213	18.031041375277	8.02887563687426	14.5439445177079	-1.84181936682502	8.70000978650293	9.35367591144045	9.08053439325239	13.5770999344276	9.42712989358921
Z006E0011	-17.3451769590761	-25.5243574165169	-27.1995322048702	-25.2338927539068	-24.4826548603321	-13.828517981829	-21.4998090139992	-24.6668837286553	-18.206194661112	-22.5858828660412
Z006E0012	-9.07862600950905	-14.0713333287816	-10.6251286826905	-12.0374030659369	-19.2784359461512	-25.5723107643108	-16.1989878534281	-17.9376631656195	-12.093642642204	-15.5008131487828
Z006E0014	3.85263423732969	3.59117114986038	10.3637305732259	12.4884181397928	-8.66487674433358	10.9930802673571	7.50773435168937	-0.10010971049035	5.23629975473776	5.51328540786534
Z006E0015	2.78380324466817	-1.86637837954396	-9.38967742313618	8.29964156389557	-6.81909938632227	-11.5457646021067	-1.07774324804862	-8.24918966903046	-1.12449379960203	-2.57710616038264
Z006E0017	0.535013865260213	-7.94102323960419	-3.77326220142674	9.76173830163382	10.5777498266042	2.90536002394309	-1.29617815040189	0.0588794600844462	1.74406350932736	1.62276817760494
Z006E0018	-8.62128030980839	-16.2111408036832	-13.0238924724406	-21.5679844130708	-11.547820573435	-9.72443133395115	-10.0378908289958	-10.8487650017302	-14.4898611208108	-10.1851838242585
Z006E0020	9.35788392812098	11.9680965668189	5.94191809414248	8.5579313422972	-4.06551641767788	11.5637674756279	8.2145002303274	6.60198834819069	2.71218158710597	7.39733088459793
Z006E0024	28.3804417000828	16.7116108881734	9.48975038506138	18.8132101389723	14.0844194704816	10.7575257363343	21.6957246164216	25.7161574068679	21.9270384916668	18.6675973470663
Z006E0025	-6.22277464148192	-10.3179603314291	-0.547055926820729	7.35005144452585	-12.365901911332	-1.03783998503289	-8.00800578044696	-3.59730150455202	1.7493217834421	-4.05677388435129
Z006E0026	-7.66855016213316	2.21443932120261	-9.30340041632254	-0.740266304919425	-14.9596648252733	-3.06119014077565	-2.39601820727361	-5.07147964954597	-6.36751137806424	-4.16659782884485
Z006E0028	5.42240735289792	7.79449171444057	15.8712757918301	18.46732970588	4.50574688877171	0.441715417169892	12.2828633370439	10.5732470505672	7.29411113692175	9.51703489576244
Z006E0029	-1.91597559058506	-5.88431908850758	-9.7587076601341	0.161024253026104	1.3135165686282	-0.388639553837077	-4.94749537273845	-7.26074965929444	-4.18594446850046	-3.08369024134269
Z006E0031	17.9062727269878	8.38933150654853	24.1847360181744	16.4632112196279	7.85064523292258	21.7548815355301	20.2252129749309	19.6904247422341	12.2054744802829	18.4096267867199
Z006E0032	16.622612997407	8.58489081437071	20.1845054631451	8.83493796248761	29.5776873287799	22.5375877731613	16.8647880592316	19.4774348561433	23.7181838669805	17.5554417990101
Z006E0033	-14.8581393920798	-17.689864565815	-9.14405218637916	-7.67690322256618	-4.43133623596111	-26.4922249096703	-12.0569504188798	-15.6847379185534	-19.2854183439235	-15.0838038203404
Z006E0034	4.00239867216477	-3.31909348647058	9.11141232940486	2.9204289932206	-9.04098401724331	5.60926886820471	3.75452877474784	-2.95414248016053	1.05028737548737	3.57470970430984
Z006E0035	13.8723427548624	18.2905460413616	17.8895390624219	5.26264497333832	33.474958340965	21.0123869649873	14.5887884212477	14.0902907001032	12.4639113968457	13.8784213009708
Z006E0036	-18.1690145921504	-29.4178412210071	-27.5355865214349	-21.7093943225078	-26.0855540707138	-30.8446284463756	-19.2714834212702	-20.719088329597	-18.7977233530282	-22.044520095623
Z006E0037	-10.8975026891953	-13.3573977509334	-11.1810390243393	-6.94842102894147	-0.507602485022292	-13.4897081597639	-11.0840590898178	-17.2143025565653	-9.72823074295942	-14.9061479517302
Z006E0038	-3.03837556336293	-4.53221839972229	-5.74822434620185	-2.85016556371537	1.33651557528041	2.35012522537937	-0.94411001722847	-0.225467180830926	2.1989286457872	1.00433179857519
Z006E0041	-41.3329723042784	-36.730878565614	-43.4729404778714	-38.0923964666496	-50.9225033536411	-30.6598593877474	-42.9977665247466	-41.0431130967067	-40.5349306858587	-40.2830880671223
Z006E0042	10.3828770943125	10.1538399041716	5.48495772803102	4.90170095129508	19.6696017757705	17.7057798275757	14.0671471192811	5.42967768926783	6.89294901255615	10.8506886276855
Z006E0043	-2.41382430386469	-4.43569977894617	-3.14928706207079	2.9755702405564	-16.4401692690758	-1.86341918585943	-2.03405759479325	-8.64494100123236	0.579189268687219	-1.47730746554967
Z006E0044	12.6947300046135	16.1944052343548	7.82056515029558	10.9340858642431	31.1487969534897	15.5888181755324	14.7489011983424	14.4796811239729	13.0486809100841	13.3053262125818
Z006E0046	-17.5315232193835	-18.7382889160105	-8.74880672946449	-16.5916978323851	-23.4217826990488	-22.4005301145705	-17.5453385154689	-10.2011824799708	-22.751786143316	-15.4994684425499
Z006E0047	-7.08797254935146	9.1507486625054	5.04832123376325	7.29274586750143	-16.4302311300463	7.71854446393634	-0.348678149283886	-4.16268026839989	-1.52458671142332	-1.26826445004947
Z006E0048	39.7950172075468	42.7285983028404	27.8042361807498	37.4631159837201	53.9662924560063	41.4600284192901	35.1686175547517	39.5158924695056	43.4401327872418	36.3107363545616
Z006E0049	-1.48221011939312	-10.2658902613153	6.52100691394058	-0.4847793887853	-17.2104493569905	-2.06312050196238	-4.1756301052717	1.35872140686262	-1.8405345705578	-0.57361393757327
Z006E0050	-33.6568964402637	-35.2517046092582	-21.771230205374	-33.5348635363998	-12.4669385106946	-27.3662206996798	-28.3908676421809	-22.637435842374	-27.3606337582018	-28.793013024614
Z006E0051	11.9476946829384	4.14367907982551	0.335549158298405	-0.473570951362923	14.3782658243154	0.603018128729279	0.394734975840897	4.46583393348217	-0.830262794179084	2.42431295277102
Z006E0053	-11.8569708246171	-8.4019617678613	-8.32417790368988	-23.6474424605979	-17.4127423675303	-17.8282379909844	-10.7513759882383	-9.59561414514688	-17.3057997282811	-12.7341910107348
Z006E0055	29.3822202221448	19.9990607437915	14.7763266917487	12.496470825505	15.4492296149729	26.8914547216659	22.4772031948321	22.1195848823369	15.5634425330042	21.2772979446019
Z006E0056	-2.14624738909552	-4.27976000578153	-5.82061501355108	-13.6701770864663	-5.97896460353889	-9.85891708103782	-9.56614022284865	-6.20875790897723	-6.29471325094148	-8.22223872217093
Z006E0057	19.6541058065815	33.2039831079051	17.5103638964273	25.7851032038805	22.6342386950373	33.220032035938	18.7213771465713	17.7048821520703	21.9083183524307	24.0969801122964
Z006E0058	31.3665201065483	23.6236256216884	14.9372478927947	16.4241378634828	20.4278397524129	16.7833857809021	29.2045676185828	19.3662193685752	21.7121214917516	26.1524247782827
Z006E0059	-1.6815217946501	6.39393784108887	2.29103495582353	4.41368276193461	-2.23394522565407	6.12320440316383	-4.57536446238327	-0.489176236174596	7.82481894180977	1.23382353829317
Z006E0060	9.77519556166776	2.35651835501409	1.86343553254217	10.3017701270766	21.1945043495251	4.47111024279874	8.32366840326007	5.5954957629795	3.05641392803649	8.0566410438073
Z006E0061	4.78956992853433	-7.53660857394703	-7.83319198728843	-2.89900337921332	-1.09765796909405	1.99714484424576	-1.75236475506947	-0.285498719029826	-5.74665434154342	-0.80206042719266
Z006E0065	4.26326901977196	7.18803773622156	10.3250504373484	1.86608741335492	-6.3231477064285	0.864838367168045	4.5351447519919	-0.909875787270893	9.48736945114946	4.87223630135123
Z006E0066	20.4721000246421	28.6294738405771	14.0994759348643	14.8307937994237	34.6251904422589	30.2855774972798	20.4320921580115	21.51249407073	22.5219969333613	22.2196177321166
Z006E0068	-15.3252495402775	-9.70329956154219	-13.4988212784972	-18.7525929310676	-20.1571549461666	-10.0554879245726	-15.7124231320246	-12.8129140851419	-13.710482027539	-17.9465905124883
Z006E0069	-26.3481423085202	-37.944608251577	-31.0083516048954	-31.390896817592	-34.2119002494085	-25.9378423755491	-32.6746723538167	-37.0965205986217	-37.8568345787056	-33.2773864180035
Z006E0070	-18.9935931733234	-17.8779402323655	-14.2872137008091	-8.40628987534769	-31.2057439113551	-27.077262223728	-20.1161418087423	-21.1319920637369	-18.697048259676	-21.2219555092271
Z006E0071	8.52618527950763	14.3646709752772	11.7231709195886	8.03739283521374	4.12218880110576	1.94242667153754	5.46738918134758	7.05298470360921	10.6399078376276	7.2510636255427
Z006E0072	10.0959712920648	17.5977718900383	22.3103613327876	8.36190756160324	1.12029741632667	8.38321989950622	18.4968355868659	8.6598423807739	9.64239936809634	15.816872552752
Z006E0073	-45.0433707298687	-38.7292882844044	-43.2693898165951	-29.8540362821057	-17.294873214711	-43.8716824630339	-39.7242288822782	-37.1321710160102	-43.2734665526992	-37.4754244393765
Z006E0074	-0.880037493759049	-5.13095218390665	6.94098110498838	-0.547834721351866	-4.86489904812874	-2.19268443784615	-3.43257097854691	-0.584426285907816	-2.34111865389333	-1.22428551862895
Z006E0075	23.9243692586118	12.0475899632886	23.9526393174952	8.96831306792287	3.56317811114429	14.8371901875658	13.4490218036764	16.909449118153	11.7431457057511	15.9497856005096
Z006E0076	17.9130786658858	24.8934066233273	19.9650086424838	23.1266966804254	20.365277210625	28.5980559923544	24.5927919674206	30.8238965272953	19.827453144107	23.6444999292453
Z006E0077	25.6049183654909	17.1171466622289	17.0264772775028	12.3861703929175	4.26413321892892	9.72471512724279	24.0090307433253	27.122191211804	24.749822325567	21.0781764881755
Z006E0078	-4.12408593169881	10.9539573096083	5.25391534310797	-1.88312478636611	-9.54087507881373	10.2585740233249	2.29260878555804	-6.26047405184247	5.31397937151632	1.59007330714981
Z006E0079	7.19609594611799	11.2768634160371	12.2544374376994	1.23343167886822	8.26664027060863	-1.66486308151299	9.66961148065436	1.66361283381842	12.7639311241601	8.8624603144731
Z006E0080	-3.53710107247847	6.23195202185396	4.15882652046314	0.503514114185331	10.3440897191016	5.83505433415451	-2.91384103613225	6.30463615506947	5.78999948747463	0.856446753604628
Z006E0081	2.10097956332871	1.86647076000954	-5.52328105463013	2.72683152392583	5.57846643022186	-0.520112428945866	-2.46272198329212	-0.674226350369147	3.49093777499904	-1.32840581577442
Z006E0082	7.77195033184303	7.80736814114141	19.9640772846934	13.2366213911648	28.4196046675916	22.92273338783	16.5306484417303	19.9368390429115	8.29745424964652	13.8299991942684
Z006E0083	10.4639954779522	26.7423146049521	18.2452823610059	7.25927802087608	27.9353950759007	13.6355478301116	9.41106438198193	12.0786856289656	15.683447895169	12.9161200813874
Z006E0084	6.89658115016311	-1.81022533715816	8.67668185723722	19.9866508626034	14.1312203866087	7.69781610345648	1.82146431227816	0.37970270243779	3.15010570354293	3.79747329355349
Z006E0085	37.217409619274	43.7835547504942	39.9403125791792	41.5209975128656	28.8024076304769	31.5528693898229	31.2697892235254	29.3351598198664	31.2221352537153	33.2515841618416
Z006E0086	14.2138577564509	23.4351191736806	19.9602003423235	19.6589184101666	32.5404399046749	18.8306422855924	13.4796928583407	12.4974470463931	8.82262995469476	13.8510731107917
Z006E0087	5.14618506728719	12.6365158294291	13.1097931085237	-0.860314052070077	9.51760274742037	7.77417357575289	8.05866360864635	9.86986641833347	8.1807609237954	9.36181205172536
Z006E0089	20.9219795985649	10.7822156708018	22.028422251399	14.1280250649198	16.4039479295861	11.258411368157	23.1670181119095	19.7701244938638	21.396102139234	19.8739650754424
Z006E0090	-20.0349406702514	-23.1381810047819	-24.4643830909599	-35.5455987883321	-32.8523310945761	-19.3960808428676	-30.1805910931839	-25.4376770996071	-29.3856962836759	-26.07758103522
Z006E0091	16.7873646921953	8.68723779744714	19.7119752108054	25.7355821304658	15.021767435664	10.2518759234125	12.2422394378782	5.17457849217791	6.92594804835593	11.3286565851746
Z006E0092	-1.43383721593028	-8.96258489051629	-9.03450740193702	-3.35443608851593	-15.1549231113975	4.07237294905498	-4.52688206943038	-3.31001871043224	-2.78729731659426	-5.06039292264508
Z006E0093	3.66354116302735	2.16963976245592	2.82797125238553	-8.27360382164688	-19.5408082752169	-16.4409470320536	-1.13029910876633	-0.705385858441479	-4.84221014448274	-3.31087504315591
Z006E0094	23.0516964377254	31.178145705467	26.7855686169499	19.6254611092941	41.0894014199671	30.5563743929718	31.5001070880755	33.0127379773431	30.5246432851825	29.3321635287962
Z006E0095	37.0798380129586	22.0028442903192	36.9523606391304	30.4822195809235	40.0335751654959	24.1545014901721	32.4101516405107	33.2977284349042	27.4836267847518	32.2788486560609
Z006E0096	2.75422754365317	-5.87243734040905	1.52276610785956	-3.4922968383532	12.656220529539	9.27858524772537	-1.51963168446118	6.79612300487964	-0.497200485399728	0.701827273165412
Z006E0097	-32.8952084528875	-36.2111152127522	-40.5822645710337	-45.0436040620657	-16.8354621076336	-33.0787347451178	-32.9825054684998	-37.6335346086775	-37.5273202219996	-34.2223925120297
Z006E0098	16.7796380499652	11.3558821791808	20.6234549973549	16.1766775320614	32.8057375048367	17.4248561244222	18.2679289514473	18.2942346202603	15.2947411449405	18.2061410762495
Z006E0099	15.0533313588397	15.4096430279161	21.890959538327	17.0220848979779	29.5201374197274	16.8736506408235	13.5730686190175	14.2421784459315	13.2986538023968	15.6686583692708
Z006E0100	8.87574244395852	25.1652200685489	24.0971474338793	10.0938121010801	9.28839294899288	8.9039516004403	13.1794245947255	8.19948131902646	17.1186586664182	16.6391736774847
Z006E0101	25.5421714151299	27.716287877956	26.5809520375095	47.0749680618254	25.4566200214981	41.8710366923127	31.7775295323382	24.9025684696183	34.5424892638448	34.4393512538865
Z006E0102	-20.0985281564702	-16.4158174056601	-20.5152694590487	-13.1518195291296	-24.9313207631768	-17.3992898611843	-12.2064800086997	-14.760666004957	-19.3538974017861	-13.4745581699658
Z006E0103	14.2348420875704	13.0195370702381	2.4528131520541	23.9773290722396	-8.05013236873602	15.7762460295501	6.59224021459159	6.10696209973403	6.25972327631375	6.49198959265083
Z006E0104	-5.09189982249848	-4.22733998521996	-2.98863564819645	6.33813880407906	2.16066835321368	-8.92305747117302	-0.442962681342039	-3.67095873029741	1.32300797740676	-0.485403196385594
Z006E0105	19.279877777209	18.3523565414931	15.8519455106168	12.2847627265596	34.7372641758791	15.955034920171	21.4670518163183	20.5491917261179	26.6376967264056	22.8836494593779
Z006E0106	11.7674712815992	2.70258454431297	3.90482817563246	10.9119275087531	7.60800597225141	6.69192032050804	11.4102720862799	10.2480840403397	7.4438960233259	9.03558082719286
Z006E0107	-20.0167344802027	-16.6717816843159	-24.0363515210674	-5.57448441291414	-19.8701022834238	-14.0276858090868	-20.2209028966148	-21.3394122901659	-16.7670036138101	-21.0516411460252
Z006E0108	-10.8188982164573	-5.15431296594997	-18.0546612587775	-23.7473096799599	-4.24575673540032	-19.430398007581	-15.5988849584263	-8.63771608374197	-15.6512221663777	-13.1365981064733
Z006E0109	6.01834249827016	4.81078761339187	-3.67796733260504	-9.35405176124372	3.23782022898606	-2.81967119668476	-3.80070741558833	5.67176264060666	0.558218862485553	-1.53762878976274
Z006E0110	-1.41968463383184	-0.746511600495636	-3.37966505026666	4.33208637660998	3.94184518454059	7.18985372489469	2.86923464752444	7.39849604862104	5.39739743404304	3.8686275707736
Z006E0111	-1.39766591477816	1.27179023779235	-4.62733409973403	7.95452235397465	9.17116841495315	-2.43219577730872	0.0473919655485759	0.351937741389329	-2.89419617838215	0.198596368561554
Z006E0112	11.3202305503026	21.4349230275624	6.8456400726524	21.0813122214332	6.41799356585965	5.54995068245085	10.7603832325956	15.8195514283589	12.7197269052241	10.9912676808022
Z006E0113	11.7181424939909	24.5648212555617	7.24651521260419	5.93486526433642	15.873257211425	13.4322605757043	15.7383401741586	15.5533702810038	14.2801469778878	17.0168674277936
Z006E0114	-17.7410440306301	-13.8993065917233	-9.74596212024252	-15.0426734988219	-19.4358002445091	-9.13561553447957	-14.5079221935622	-17.2642530834241	-17.1598146928591	-17.7357321198471
Z006E0115	15.5923503463366	8.93356384091243	14.7083412997542	20.6220000685284	-0.833283068752967	13.3137601257979	16.0388451863847	12.0309967693102	9.64975565020596	12.3911000646075
Z006E0116	10.0128980979053	7.63778938701516	2.83886845185267	11.2727245530106	3.96330129494245	12.4978564252459	4.80082150779427	6.85072411682984	13.2875044316976	9.50818955134973
Z006E0117	9.84758046661302	9.81597114613097	4.66543862469589	20.6351932203005	-5.66235137073284	16.7815658083205	13.7550610557158	10.4235594086998	8.06223312820353	8.99303675042281
Z006E0118	-15.824406565833	-22.4170996154531	-15.323179283234	-7.091680107481	-10.867264914781	-12.61283280699	-14.803408955707	-20.4221934497175	-14.3333195653627	-17.0022850224862
Z006E0119	8.47539000871293	-5.36686609220007	-5.24803123282234	1.57025284562536	3.23394313045034	-1.35663544906472	3.60487268684852	-4.9355596450165	0.327659998861284	0.762987581060854
Z006E0120	-26.3096354202527	-15.3768422484108	-19.7262164957998	-10.1654167197003	-26.2689978329481	-31.1021200875985	-24.6199139202968	-28.4099089566872	-28.7043930073409	-25.1783049278826
Z006E0121	-30.6066531550773	-29.3293709102672	-27.2782723920423	-33.8688838570207	-29.9586199796972	-43.1608931906449	-30.3190650892157	-31.5024129042706	-37.6041406331522	-33.3905023973835
Z006E0122	-2.13012889093257	1.72288630384596	-6.76064892310015	3.82216570488521	-7.07780544734968	-2.47359426225377	2.00802804793583	-1.3665224027576	-4.54711913851704	0.312345229110196
Z006E0123	-12.717762348442	-19.4008688476905	-8.19239704875815	-8.87515978067329	-24.7893151761079	-6.80812159033729	-10.6435723326381	-16.2725031060105	-7.29904645040304	-11.6012031698662
Z006E0124	11.2396141073616	14.0582367715276	4.7694651761471	16.4699655057982	17.6109249539932	1.90554654511298	10.1042916186116	6.55812167786229	8.70151377303843	10.2381029199725
Z006E0125	-15.8558465285337	-4.92972440976733	-4.55290718036863	-15.6827035138941	-15.6569611785615	-0.538599951591014	-14.3003084175168	-12.9394156459514	-6.10492822957254	-9.6726129250664
Z006E0126	-4.22587237489409	-10.2252941362823	-5.59991712274718	-11.9072631828982	-10.1304413565023	-5.13076335105219	2.89262406217581	9.41163089421986	-0.141097659717702	2.34703566118413
Z006E0128	9.60695358387983	6.9550172613134	23.9792281967873	3.99949500753625	-3.1778469238039	11.3703810367777	17.4395827758912	23.0512285487183	16.1006419338811	14.0873520006534
Z006E0129	-12.2532821632033	-8.00397821317086	-10.0349821825047	-5.86581069915099	6.23021813099157	-14.2172045082061	-8.56168215605659	-3.43734515117413	-10.7422867644543	-5.82704246556387
Z006E0133	-16.0967326277924	-25.8884646148867	-14.9682743494276	-7.66914876507046	-30.5711245634304	-10.0640631939312	-17.0672088050324	-11.9151226949786	-23.5008979092903	-18.6201325591741
Z006E0134	4.66123060100574	-9.18758546466518	6.01605292760664	-9.88710879141349	2.51461702520097	8.00424845160914	1.89059421401846	7.91851747521208	-3.68172779561707	1.73575560280646
Z006E0135	15.3707165397511	17.637650807626	21.986829545321	25.2548094767187	15.9872906552512	21.6471643901951	17.6154296492528	16.1651027096732	16.5425953082861	15.9058219176192
Z006E0136	-7.28935983634968	3.90472303709055	5.13146035687851	11.4954988600479	5.57639283226819	-12.8321869259198	-0.917234914055476	-6.92892571781695	-0.71458922246742	-4.53594409591445
Z006E0137	-2.93974356072067	-1.14948952589474	0.458262570924641	3.74726178494079	14.7416784553491	5.24325094393686	5.19376598383734	0.644067780322833	-0.0785500808131488	3.88702217623248
Z006E0138	-21.3921660752739	-12.3205945299134	-18.9536937915731	-19.6003506673918	-17.9460533736124	-21.1832297537108	-22.4159987455902	-20.0394381337709	-24.9019953143654	-21.5605273725434
Z006E0139	26.8808619421156	19.6539546385441	15.0040835771043	20.6451776059248	10.6784545649363	17.4586641875064	19.4126217366176	15.9440213580099	14.4595079560326	18.5275597771273
Z006E0140	-27.4481161312173	-28.6593301815126	-26.7688306859051	-38.3510455731043	-37.0844244642988	-22.3429392243348	-33.8632933332675	-34.0103312996457	-31.1868365364233	-31.5510878470774
Z006E0141	21.19660320516	16.6533101382938	2.86772474733848	22.7247277789216	24.0012666758532	16.0676101207641	8.48903022147833	17.114547005361	16.9913531400807	12.5399765904034
Z006E0142	2.50615502562719	8.88303238563631	3.12474195036161	12.6663519020202	6.63008529205462	6.19706777928741	-2.19881657541332	-2.30332072661078	-3.66966977701443	-1.63609665047797
Z006E0143	-12.3234536096511	-3.01239308450684	-4.40346243345891	-1.94440515969092	3.67883188287998	-6.60541647936477	-5.36042746898622	-13.6049286300382	-4.23720510096496	-6.52937996361021
Z006E0144	-1.91351950832998	4.31523775936705	11.3663375343826	-5.84291264538074	-6.78857462624475	3.47143883426947	3.00505354351813	7.32876775363781	6.17326505909089	3.56143774937801
Z006E0145	23.6141297448195	18.8618991592953	23.4160505649283	26.6622283001363	29.9892680578412	18.1022188882167	25.7777686147809	22.5073751178943	26.8351097434752	23.4507152943109
Z006E0146	26.1702701887172	35.4653214116549	36.8966216214235	26.5478053143778	9.54347500230201	16.1965753205255	26.8721660654927	34.4311173147372	21.538850570731	26.0125930077589
Z006E0147	-12.0328951001157	-1.95721478939664	-4.82014721624563	1.98308526126315	-20.3437263912447	-16.93230002463	-11.5775936811414	-10.5340023470779	-13.6181923824718	-10.2265708987914
Z006E0148	-21.5334489938634	-31.7053546830347	-29.2275785947809	-12.5074355763304	-36.9899007974178	-30.4421670403528	-19.4367265513413	-21.4874720810096	-20.4629080157052	-23.4991384357362
Z006E0149	-12.324686239771	-12.0678175622985	-2.37464172321648	4.84079137890534	-5.18947405886774	-11.7542653642072	-7.58374255154168	-7.57362295774525	-5.47073326175646	-6.53113458103466
Z006E0150	15.2029048239797	19.8124823057311	17.3219703794063	12.6052115669533	22.1802166243991	7.23806896438728	10.4602169239146	17.5097572017164	15.1548144243397	10.1910459814042
Z006E0151	6.71708516391496	3.5585316459497	1.01207272174166	-3.8117575202872	0.0768008642390919	13.144686364039	7.79805275906463	12.4012719126229	5.87750989007861	7.09385283211243
Z006E0153	13.6438339581853	15.5659657493071	15.1941867084988	-0.809487724292301	13.9999469510949	15.310722222177	9.67927488227884	14.7209883808008	7.58160203440949	13.3750391307346
Z006E0154	5.59444812055269	2.09526430782879	6.13434430426978	1.65603979878362	-0.718360791313569	4.663148648041	3.76942420362622	5.52726085456017	7.67754808726366	3.9885957921552
Z006E0156	-7.26566679986522	-8.01880067105816	-6.22909387039651	-16.6847752353931	10.133133491557	-22.3548006071614	-10.979416041346	-13.1118073226591	-12.474407027223	-12.6622318546399
Z006E0157	-49.4402389095154	-49.0484620386005	-51.4900181452389	-45.6482208444118	-50.9733741800765	-53.6785422678131	-45.8859229610026	-48.7656327955635	-47.1569867828759	-44.0607945517013
Z006E0158	35.4508669964344	34.6166564049488	41.0177341380946	45.5849373133045	29.7970116450297	42.9466220241075	34.5929929494502	40.1806086400111	37.4897929011368	35.0344287652573
Z006E0159	-11.2370744602242	-18.6489658734247	-16.0883125067685	-20.2326422952023	-6.7713334897637	-17.2002907471032	-13.903031199611	-13.385141380497	-10.8964538320062	-12.8662463377887
Z006E0160	6.17361002927829	8.89931091158125	11.3928377824866	4.53221158144187	13.085416735704	17.9655359976534	8.48503432175926	1.79190574284723	12.3468879143325	9.90130484319547
Z006E0161	6.83401894659777	-4.25046943755866	9.5751177067419	9.86383007288455	-15.7468849677475	-4.62016775650887	1.93074571678814	6.53690432888886	7.81663926286894	3.23495539235209
Z006E0162	-36.0091776701293	-24.657630697505	-35.1643931872255	-31.3840610674166	-36.4020653649312	-27.8512421816922	-29.5756205626296	-23.1817227671017	-32.2900780598095	-29.5305393558264
Z006E0163	-7.62892067850482	-2.42748109453257	-12.2291578098193	-4.92888710062458	-15.9979950790628	-9.96995208656927	-12.0810877304062	-3.05263005662358	-5.77483371926649	-9.17220964731499
Z006E0164	16.745316159885	20.0710658414976	24.9251469179715	17.9328057456718	6.06083737265388	12.6706676286988	15.1172403111558	24.9472487082667	22.3722490458611	17.5526776123981
Z006E0165	30.1534801041926	13.7474480713477	17.9260715852385	23.3205563853567	36.6579748267636	35.5154977724934	24.9901313805727	30.1443629604048	29.709383084689	25.0410404978482
Z006E0166	1.64980712116541	-13.0193068798576	-0.90467629567244	1.37306581031261	-3.90165037314837	-4.3227022575523	-5.83733311061547	-10.9591318116308	-2.63085118359363	-2.38479544400623
Z006E0167	32.9016103163576	29.8267457114885	22.3824395724758	36.9333823702268	34.8722450632508	33.1902217851497	34.6377894298232	26.8630888327064	33.1645695531034	30.9626010721061
Z006E0168	-2.48054005610617	-0.573733436403609	9.92583661542327	3.44919966999223	12.4192097352075	-1.79515081296155	2.32691460610683	5.31155859623843	7.26236273087092	6.14836541243688
Z006E0169	1.3342715531271	0.93966420350823	-7.7450418008456	-7.34891718119182	-12.1989973775098	-11.0066776107685	2.39987298390175	-8.88509567678256	-0.331713459199558	-1.52719334715733
Z006E0170	-18.1896688467677	-3.49079406176572	-6.5006939884257	-19.9087787586916	8.86390454545296	-4.1744713173824	-14.0358405611848	-18.777237018257	-8.85159626854906	-12.2006443435305
Z006E0172	-15.4360643657018	0.173411525676132	-14.8994084689115	-7.95341249894579	6.61564175407248	-0.633887755218806	-11.5549023105788	-11.0253160903078	-13.3346483976758	-10.3714612837735
Z006E0173	19.0717057765042	14.0626665125932	20.1466090504708	20.7218464248526	10.1164112485026	27.2670872606169	11.8140296746358	18.2110076264649	16.9225889388835	14.7830900620169
Z006E0174	16.4561971088196	18.4561075392871	7.54467352059439	18.212958628467	13.6780956466465	8.15352993336469	16.9288587093336	15.5564562343141	13.4201941820685	15.5690485752915
Z006E0175	7.81052126021955	15.1564270301697	18.8382301703086	15.4218094149528	14.4211340243218	20.3224769658747	16.6900883557431	14.470023628948	9.6607416086395	14.1766826144776
Z006E0176	12.0442969969782	5.43335805343651	18.4296863096434	25.9700038662983	27.6248486401079	22.1195434751262	18.1089174427102	14.7358021138922	19.7377680909881	13.9767702509284
Z006E0177	8.28238592476057	1.73575300165451	-4.73668617882622	-6.96174074419701	15.1809885259476	-5.12131363077842	1.95482019576905	1.80414243038564	-2.50255395858599	2.07388329538809
Z006E0178	17.1575153749986	15.5792077703044	28.1753043858197	11.391524854476	19.1486806604322	17.0037357840132	24.2016015281557	21.5326665423112	22.47128212063	24.1426296055886
Z006E0179	-21.4450090446773	-5.64434176506635	-18.3032311912752	-14.6416813824786	-21.365241624407	-14.1153205704556	-15.9903313578117	-14.2644790216471	-8.57042754840274	-14.2383908174118
Z006E0180	-10.2728494444312	-4.93211867624092	-12.5208471829247	-20.6448793498602	-10.1974966952002	-9.92538693346148	-15.6960590903989	-13.8613660141913	-9.39248738414013	-14.7275832087653
Z006E0181	-10.9173834999386	-2.53654757178895	-11.8881210351732	-1.40441642990245	-18.1750444890151	4.92573057209096	-7.23837648978083	-4.76595066497615	-1.21635295679145	-5.85933349666359
Z006E0182	-2.53454514804601	3.44641825022075	-5.71612687825963	-6.55096516834581	-17.3162120347397	1.1980758958795	0.553857275545215	-5.95130897075539	1.31169361785126	-2.57869298979346
Z006E0183	-17.2958804204307	-17.9289500636116	-17.1270866369993	-27.1637317568843	-20.3130952978854	-17.3954780564838	-17.5778963753665	-20.2063913508821	-17.0158793572033	-19.6638646993568
Z006E0184	-13.9927632498572	-10.1338178174047	-15.2760662259756	-8.79010236474179	1.70358178017257	-2.22519337057247	-13.60427417815	-12.7238497286999	-12.7054165243057	-10.4142468602575
Z006E0186	-37.7150163495513	-41.9875322323223	-37.7779363935511	-43.9848247029774	-49.2953137601344	-41.8971128962688	-34.1020206707168	-36.4383579133301	-41.4412244922193	-36.6213637455436
Z006E0187	14.940270408742	27.3993090837637	9.90817422176598	18.0414614120036	15.7167722702316	18.6531409571472	13.5667443750801	15.9160453366995	19.9502730256714	15.2890587683799
Z006E0188	-9.35962159945948	-17.0479671185332	-6.37901874274216	-17.4916651105054	1.70758775763056	-10.3725722543069	-8.11657496849551	-8.3393150116037	-11.8627909343527	-8.89894688376039
Z006E0189	-18.6368212977923	-32.1446910005332	-31.7117781582728	-17.2628069360431	-22.6221202505918	-19.8687820229527	-18.9494729409826	-18.7922202295038	-18.6324966086077	-20.9695553007898
Z006E0190	-21.1002998837558	-7.71040404771638	-23.935548613392	-24.948534991188	-26.7074579227808	-7.83247147486101	-19.2062097342017	-12.4368687572096	-13.9822671579732	-18.0131331340352
Z006E0191	-13.1671572620877	-10.847901873566	-6.27500867393155	-13.5942008952045	-1.10837279212589	-16.4297599467601	-9.08380000958082	-9.80704037784861	-14.8780588729163	-12.5597540339292
Z006E0192	-5.12892457068245	-9.94233440310284	-5.77654432383276	-9.61447722716387	-7.31757409602408	-5.49238418808948	-3.48762509047657	-4.91054757879053	0.108107477649511	-4.66071063762666
Z006E0193	43.1353121520934	43.9954969069751	47.1630058233377	39.3156395280564	56.6193270502469	30.7026274540177	43.2547395274539	44.2033526450787	41.4443526866301	42.3529439280146
Z006E0194	-23.5278102003277	-23.2915083245963	-23.8170897200868	-27.4357828276792	-10.3418030111259	-31.9086439002716	-21.9230562315946	-17.5026800238753	-23.2535998083377	-24.9370283205322
Z006E0195	5.14294690318361	2.79794053830762	1.07925842506843	5.42047318712059	-4.63939523360086	-2.55954540473205	2.10992390159317	5.79165365308808	10.6810642503278	5.38610201987398
Z006E0196	-33.267747478405	-43.4120386959811	-29.8597986072686	-44.7471902381582	-25.1291262175617	-36.3248539392407	-35.4228499793137	-31.1644336128343	-29.8430982503629	-33.6172723575462
Z006E0198	-14.103112180987	-19.8505031255317	-10.6717365845175	-24.0178147075543	-17.4132141800141	-15.9487553642798	-15.1112731844595	-17.7569732271313	-14.2874238066803	-15.1524435030435
Z006E0199	-9.41374270851118	-14.2525636369023	-16.4329392574734	-19.4797883326418	1.42056713840835	-0.059644107674298	-7.37974053555577	-9.9037572974707	-6.43274476853871	-10.0534625735848
Z006E0200	-24.6957957802891	-16.8245789758464	-28.8390859445831	-15.8221648743102	1.96932079259406	-24.2224199269282	-24.7746532046762	-21.9068920859978	-21.3655056056708	-19.5674110954631
Z007E0001	10.8225917401287	7.38027866126291	3.31703573491809	6.73727598772606	6.08793591688806	9.86930840404914	6.84336378359807	6.33785554596008	-0.0112686593569377	5.37483064225205
Z007E0002	3.09810603633106	2.54941947133513	0.98827014082764	-1.8483731771363	-2.20741244609394	-1.27796988080749	1.3407911010347	-5.98695041506321	3.00002392102426	-0.977918551895379
Z007E0003	1.14620929566121	12.4221330008529	11.3280799570546	5.4164177507784	5.55458881730187	12.0528073570541	6.65579077871295	4.6601278341023	0.90456556829771	8.18586180464322
Z007E0004	6.87524829478528	18.6018675739924	8.42838122658967	5.126903959277	11.4140198653087	8.6242813763895	5.85110136347022	4.69744307473121	8.90821727294553	5.31427966859369
Z007E0005	-48.6930288561113	-31.0554227692132	-40.5680906126634	-44.6229943172125	-52.2341760473195	-44.8785301308962	-41.5698546741888	-35.5332795245462	-39.0601680858891	-42.1789899359573
Z007E0007	18.1065416807676	11.7785200470593	17.2261187195691	17.2383332873441	27.3900485414096	17.7488766882817	22.6538682904476	14.574204943293	20.7115852519644	18.3039331054955
Z007E0008	-11.1363500757191	-25.861151631912	-14.7410182402154	-15.1323385851586	-16.8524431652921	-18.4595660217216	-13.7450163034822	-20.2014708625696	-10.3078475512654	-16.213450324506
Z007E0009	7.80107586667425	9.64483205965969	5.58116441985866	6.09263306637155	7.53537273000507	4.86570624377365	9.68835837141448	10.1548128058379	3.54785756824925	6.84632583286859
Z007E0010	7.84203110175221	9.01404927192703	12.5484225923554	4.65085044974966	11.2775188359839	11.4765361607967	5.90749793995488	20.3133529990775	9.53894352413892	9.73326676784168
Z007E0011	14.7729278372734	17.067425346526	16.5855969630649	17.0494538963424	27.4240302761909	16.3706928072172	21.7071078523841	14.456906540552	23.5185547813541	19.9896690057848
Z007E0012	-32.829130546951	-9.96781901142779	-24.4896321153096	-20.6181325909274	-33.4755658855049	-27.524199091118	-17.4654303927583	-22.4823357559408	-25.3819855298629	-24.2529954253779
Z007E0013	25.4343664852302	22.0592046811293	20.5557452485179	28.3355709840309	36.1561937558895	22.7536874257847	23.5702872197869	19.6704142256778	29.8227266129064	24.9642078193654
Z007E0014	-21.5382189230046	-21.7848884233402	-21.2586797803609	-26.4711525012666	-29.7497122744737	-21.8245506038709	-24.4600510276758	-21.6592243067514	-21.5983063424156	-23.7392017639974
Z007E0015	-19.5972474465884	-15.634017416558	-18.4330331861232	-20.9775747278394	-22.25845316639	-20.7443099721833	-21.6869059929125	-23.4985610516837	-16.6883463884509	-21.1857975603536
Z007E0016	-11.4700603943682	-25.3575178290115	-19.7337235884734	-15.0591457337846	-17.7984980847685	-17.6989801951243	-11.6912872766423	-21.5619146465112	-19.6116473730449	-15.9075275085169
Z007E0017	7.8075412891528	9.01101248384196	0.484612357806947	0.558467887142093	11.3950152746233	-0.559881322947799	1.16236496035916	3.6728796419291	-0.777070895366341	1.86849072995336
Z007E0019	17.8324868544229	2.77056708960859	13.5150066751346	10.0062196871007	6.12683958866117	5.33655728273309	14.4877082396907	8.74132925499151	7.54252488142517	9.77616559820764
Z007E0020	7.95840525943658	-0.462364773115305	11.5857354756917	10.5398623555249	17.7348449827207	11.9410718372929	14.4891156783298	7.13832621067543	12.5469264405857	10.1725256048795
Z007E0021	24.6809622906637	22.169297669251	25.6613985425627	19.7283755091196	32.9889840972267	19.2018740746895	19.445472598276	25.5113393559306	18.0399916159711	21.9153409373715
Z007E0022	-6.37068694857422	-13.0724604748409	-5.94402037018456	-3.05390931269136	5.90527924876761	-2.32375636281679	-7.80294663174578	-5.80023493008402	4.51572825905025	-1.52553257751338
Z007E0023	41.404758695789	45.0596818998237	31.1562335848369	35.0872010260756	28.6987414311963	33.4283850203068	36.0432745255793	32.3175472006013	30.7096218431223	33.7236336879132
Z007E0024	5.91694855520741	4.35582109332939	-5.36225813905052	-2.57070336599714	4.32802260376574	-5.09927984959002	0.424818328918981	-10.261620510253	4.83637625345125	-1.93703935593242
Z007E0025	33.1234578125714	23.7090452932821	33.1609498312261	33.370323250779	40.7591416492199	34.7091838804705	31.7061726171189	41.1749600998625	32.4198665402201	31.8044629856102
Z007E0026	35.8152326225665	35.590119618809	38.7903450057577	47.0541056183761	32.119840201144	40.1152193059518	41.6798824682673	40.4465420109772	49.4918386979611	41.9626384491693
Z007E0027	-3.96386839993535	2.07681565235625	-0.932748633514052	-2.44270453900389	5.02386985354226	-0.905321527922262	-1.86058489265172	3.05129925347469	1.73600530234829	0.661789802530753
Z007E0028	27.2239856003685	25.3619375523749	21.2424315219397	22.8145359015745	26.8344199733246	27.2733831150337	24.7411062693614	22.1185353609263	20.6501924942846	23.4848264924232
Z007E0029	28.384644080241	17.6545924417311	14.5415744876286	16.2851825817905	12.4809823783578	20.0411563109047	18.4716963464503	17.9723569786197	21.9865734674827	18.3343721178658
Z007E0030	12.7172828613797	15.0726655760449	9.991252712861	11.2943504493265	10.9667895818161	10.6468363060728	15.9387788724544	13.7883490562295	16.0250952265382	13.4502386830761
Z007E0031	-18.0010369217365	-8.82476004632213	-11.3081173240847	-8.77254130155297	-18.3415064120208	-16.2877957055601	-16.8636853732112	-16.119245597917	-3.89725788334079	-13.4495786126196
Z007E0032	-17.6770147341763	-21.6070053961752	-17.4549223196487	-15.2262513114949	-19.4098991151756	-14.9536484788355	-10.3996214024703	-16.3467588101333	-16.0989070495499	-13.3383521382511
Z007E0033	2.68231497185859	0.239081295715193	1.3342286773415	5.63726804573575	5.53516372040428	7.03333448126992	4.01530773293828	6.62564273135665	2.46575688302535	2.4079439224221
Z007E0034	-42.895465242289	-27.4899841574839	-35.835265725075	-35.2754316703415	-45.5760130798124	-34.9491274176988	-33.8807984075204	-36.2318997049081	-27.458940037925	-33.4687362311191
Z007E0036	20.0940676572121	8.72104965097624	12.09994561465	13.3975466090711	4.18426257904799	17.911921096458	12.0454799858744	14.685521217449	18.3249836024296	14.8428593607122
Z007E0037	-31.0940836393351	-28.6596339289272	-29.4462285033115	-25.1642259614354	-24.1897478968063	-31.7576172669372	-28.8909938557453	-23.9814119211657	-31.5685914417691	-28.7453073223549
Z007E0038	5.76080286460405	10.7391221324326	15.5435208584255	8.96510117667005	5.06475690401447	10.1383839153209	9.16069614779591	7.10044844833246	11.1182548502169	12.7493222495785
Z007E0039	3.51615865615989	2.92093133521219	-6.25036103127108	-0.879153011180403	-1.16004145289185	-4.36516172087891	-8.60002635785996	-8.75752477537065	-6.38067891553606	-3.50255570237649
Z007E0040	-15.0193640029196	4.90744315785067	-9.72092242727633	-9.8831691573129	-22.4631257872212	-9.33637004061899	-5.32978342588786	-9.17410017808282	-2.50375977486609	-7.66841347722416
Z007E0041	12.4796544533346	9.31877425613449	8.60257220070814	13.3369714418863	9.80172460104139	11.08471192333	11.2080963330887	7.86789814800505	6.73279969873325	9.99456962326972
Z007E0042	-26.7376482631135	-36.4552992336643	-20.8682800967541	-24.130413035944	-17.1354570462756	-24.5385306272305	-26.040202710156	-18.6317847935376	-19.4520835487105	-22.6709273095292
Z007E0043	5.29575783129794	-0.204810650287486	4.57174437618835	6.9409960660556	12.4998519553126	7.30049086119901	4.04029823183595	8.49687278391798	7.24777845164016	7.61650297039198
Z007E0044	-14.8261411611348	-25.1214207409688	-20.0501909440671	-21.2383596963097	-32.1911893619936	-22.810855562391	-21.5514371945072	-20.4395367656596	-17.995635943327	-23.7221490396725
Z007E0045	-18.3767922820255	-21.0793302084387	-17.4419441588517	-19.1310702911632	-16.849569830947	-21.5608439993671	-17.4271781219193	-16.693133682753	-15.36440876242	-20.4237339979895
Z007E0046	-1.4969931739336	-0.00688416152610505	-7.45056339696066	1.79662422419381	-19.4674374239031	-5.6183138970576	-2.5539800418431	-11.7137959299622	8.23360149384595	-3.75363901847092
Z007E0047	15.2997467263285	1.80655721363544	11.2880025620216	6.82126287644101	7.10289548723998	12.8410028104678	11.0742231079633	4.4885714685812	15.1230547228147	10.5343555581637
Z007E0048	-2.29818432669697	-10.1903229326428	-6.23895832341359	0.47736966640418	13.8033793170536	-1.95790437808764	-1.55043184495849	-0.850012049543535	-7.48543724070778	-2.84799364378641
Z007E0049	0.696010591676656	-10.9240978913171	-2.99277985481867	-0.489686165309725	-11.0698406132496	-6.29012717250568	-1.316731023351	0.886440238913743	0.109498294391584	-4.980347640261
Z007E0050	9.89805361519591	17.5765686816888	10.6932920474728	9.7426469681415	1.99652639475319	5.66852124366516	5.74562428177046	11.651572949366	2.38821179247328	8.06702801134199
Z007E0051	10.5193052746001	12.7798236392739	7.44350475237832	6.97322673832293	1.23445375420879	13.2006216721975	10.5577018837053	17.0474241498331	7.69766486529746	9.81580692917844
Z007E0052	-25.9512013753876	-40.4099244923697	-33.0328789962937	-31.7810474005384	-36.0242116741077	-32.9279256712685	-31.1468856054226	-30.1829285268878	-30.3284614173857	-30.1532193588469
Z007E0053	36.238208130431	24.4245361641211	24.3905002446277	29.9873903771358	35.0273954763362	25.6540570600628	27.7387458511707	20.7282980852016	29.3351053373916	26.7979342339931
Z007E0054	-4.4730281017422	10.3351673484408	5.55366936936079	8.83754726017409	2.12020300712817	12.5873876616453	12.2898532534764	9.59192868803327	2.99868628714549	7.67724238909524
Z007E0055	14.5236603469804	28.4709549876347	28.2759800107655	29.7211396212102	17.6752193897458	23.3988862888266	20.1737709987791	34.2641232104447	23.7589594960533	25.4179481363044
Z007E0056	-10.672254392231	-11.2581558276973	-16.7782636525777	-19.911661139338	-12.4546793505321	-16.7323794964933	-12.8544938737309	-22.1491453205499	-17.4924205058677	-15.0938288369477
Z007E0058	-21.9357368351779	-23.7086421041599	-18.508353019772	-19.9872415951006	-10.865854104361	-19.4458839297403	-16.6370019311943	-20.7987034257022	-11.508408164545	-18.0770942087102
Z007E0059	-10.2024403034432	-9.2147354290133	-11.4330248901602	-15.5986333038337	-8.88894434187447	-14.7917213150237	-15.8870685355776	-16.4303545762882	-10.4491169527971	-14.2726299904185
Z007E0060	4.73504019831341	-12.6314235837131	4.64750814640728	-2.44398700000655	0.445944807061792	3.59082468521197	5.6812140630445	4.07900694898726	-4.09227064261268	0.979522199564174
Z007E0061	6.99789075854219	-1.74328263841536	4.46236413329272	7.59515316222068	2.42899430267793	7.5274587641311	5.41247855329171	7.10218432160826	8.91617876285176	4.3128293348613
Z007E0062	28.2309513138758	27.4534572847447	29.2964941072417	30.4171916410519	35.3778304653383	23.6989126128542	29.5914789317037	33.9287697802331	31.1213428161035	27.7361478716861
Z007E0063	-6.87404370823716	-11.8601659255211	-15.8174647297866	-16.1211297259177	-7.63899922046788	-13.7264476786054	-9.79780203856115	-11.6267089864454	-18.7572272430819	-13.6008286558343
Z007E0064	-23.3868952780302	-6.21785041166468	-15.3884078159554	-20.6039055856454	-2.92847264962344	-20.8742421878955	-20.1351395600078	-23.4859899667311	-24.1351941909917	-19.0049835972677
Z007E0065	13.6775483002333	11.8101528951659	8.54190907199455	9.76924475776619	13.7044547769013	14.5682886693079	9.86890626936136	8.68169074760509	7.59405742307567	10.7149826056517
Z007E0066	-9.62163020537542	-10.0781449140177	-15.9111044812568	-16.5090785877854	-17.1602791737219	-13.9569125676482	-16.5519370001974	-25.1122861967678	-11.3110749986325	-13.8318226633033
Z007E0067	2.34583728939721	-1.09524035217734	-1.70349221874421	-1.14675572567783	10.1309935888186	1.57185415725762	-6.08140683301443	-6.21568011175415	-1.49895735445945	-3.08495280639598
Z007E0069	9.72046823324987	4.6262847784209	2.29928626953851	8.0285411031722	8.83639212346709	0.993064782849597	3.00666848033193	1.04340533900874	10.0684430431787	5.28727423312116
Z007E0070	-26.9011680790054	-23.4361750465073	-25.8682444274641	-26.1003295211722	-23.7886698306431	-31.4953238856422	-28.2420890149977	-25.184147503588	-36.5202429503786	-29.2983348224484
Z007E0071	11.9216752842434	21.1829726700404	13.8267255574841	8.22286987403336	7.26278171967185	7.46600431141075	9.47252721741254	8.81932085633769	7.07516170525507	9.02955482432692
Z007E0072	4.19729269184603	-5.1608697901466	-6.2784102145346	-6.08864843737507	-16.8236647014033	-0.589444400232171	-4.98164937601986	-1.72681555526598	-7.52303251931673	-4.61642819665146
Z007E0073	-8.36405156394451	-9.56146991332385	-9.42773481304944	-9.48372503238609	-12.6996702700501	-7.8468619318953	-11.0102453561134	-4.11218548679804	-3.24587907556545	-6.88031553712652
Z007E0074	-19.8698300192931	-30.5343288563256	-24.593637384575	-19.8496485734033	-24.9045183646094	-23.1779121927799	-24.9884027684977	-17.3000732634819	-22.8489308522683	-21.7594482729356
Z007E0075	5.944187027952	6.06997498579925	8.91077874876306	3.51250094509614	1.91871131613764	9.0755392545465	8.85691999145361	-1.42463214278748	1.07504453303513	6.17656842206399
Z007E0076	-1.18397071883896	9.13113978922072	-0.964534818739191	1.38327654515323	9.02812387894917	5.70027747846987	-0.382922877051521	6.46586481298876	6.54479270520131	2.54028971092561
Z007E0077	-27.5829810203453	-23.0739552446698	-24.0755193357527	-22.8975477107118	-29.6235462653485	-25.7387627954154	-25.5086966352784	-14.5692924915671	-29.2390614227924	-26.6633682116027
Z007E0078	-0.592229584236597	7.24287092851566	5.95550197948082	-0.493624346018329	4.90126996689224	1.57095668717694	-0.319516945931512	7.16654219109371	-1.61487795641897	2.07414303409388
Z007E0079	-22.1884570269173	-24.1677845119076	-23.4556335420624	-29.8067773513945	-32.6287130078365	-29.2918457029948	-30.6387395881002	-28.0684416235329	-32.8149957400986	-26.6925730144565
Z007E0080	13.2666771111394	17.0435993551592	10.8955294203216	7.0079468404217	18.669907742868	9.50033699179922	14.3132720991322	10.8907037527215	5.05456224655904	9.90172793569948
Z007E0081	26.3412432199966	16.6836834759496	22.7136220019027	18.8438639547066	16.9226811902677	15.9001340951875	21.4890612285578	22.0885399576607	23.8088692957951	19.7961579219498
Z007E0082	-6.65782247226092	-15.2722214924727	-6.71376436789876	-5.50568853653045	-1.50512887866575	-5.52184051222356	-9.10086801566828	-5.93016418558315	-5.16567188531506	-6.98764226743878
Z007E0083	-21.9155196425644	-35.5095065822119	-20.464359416192	-19.4560004368266	-28.8734470301009	-18.2224810494584	-25.184335879151	-30.6262187566799	-16.6266898426106	-21.1373127320111
Z007E0084	-9.50777764173649	-17.3346165360661	-6.31977882815148	-6.55552705282788	2.54679050974503	-6.31605630998891	-11.1725958489445	-10.2421052162648	-10.3495131028933	-8.52604457471417
Z007E0087	2.8656164402987	1.45241346403066	0.875093551422409	-4.33621043090447	-7.21108656377314	-3.94280041946866	-0.327777034207733	-0.215360808094405	0.923806226852266	-3.19902626438608
Z007E0088	-18.5605504611015	-7.52854962149644	-12.7740330164931	-11.7320562920512	-15.5303641844548	-9.47022138803763	-11.4478632595728	-4.67034897843222	-16.356564096881	-10.2269397327735
Z007E0089	11.5389301416867	12.7311715826421	18.6078042702154	14.8036486008262	20.7098370812095	17.7029880366649	19.2309511410124	19.803913252257	15.7651094447353	18.4980131560158
Z007E0090	-1.71700727817709	-18.3699534927626	-6.51081022691604	-14.1866595141977	4.54480061243014	-8.76440409003005	-9.16458332791946	-17.0658363859311	-17.8674790657774	-8.18552700785201
Z007E0091	9.97112629819357	5.68601312249108	8.55028000276469	11.9341100774146	8.2710536839394	5.23285026361836	11.2726374613579	12.9848689614861	9.52326253293809	9.21038856060641
Z007E0092	-8.56625620745859	-17.2642384605777	-13.7819518249321	-10.2842773995953	-7.69485365913215	-10.9840272537384	-13.3957689106795	-8.61675490804566	-14.3226117894475	-11.4912466165994
Z007E0093	-1.09791902368706	8.01387149578095	3.81758590620782	-0.267326131942334	2.02810924222549	-0.908511123432056	2.29278348256893	4.32545539634967	1.53087485121956	0.483246026701747
Z007E0094	4.61108042530366	4.59929159198203	9.61184040587266	3.5710048043373	0.624424769497121	7.81476484873961	2.26060050460662	7.45227392481306	0.0811569677949883	6.41051016500876
Z007E0095	-8.7831508492682	-9.06383581100322	-1.56786430469926	-0.902776016807041	-3.3605871480871	-2.17200116143925	-3.77914114503847	-4.7285670000863	-7.72735129942506	-2.89504399350902
Z007E0096	-28.9778757556248	-35.6482456767447	-30.7484598518227	-35.174310081085	-33.6166742020894	-38.5988002778354	-31.4805730527746	-37.0215546512165	-26.9661393556907	-34.4321699961974
Z007E0097	-11.1586558220594	-23.0655379717587	-19.6161751230026	-21.7264630198711	-9.49783841256571	-21.1771964850046	-18.267836233252	-14.5030733336824	-19.3998417597261	-18.6112531271712
Z007E0098	-34.0410653037311	-42.8624051327353	-34.4391867138248	-33.9563610613274	-40.206275243892	-34.0367577865271	-32.3189886868154	-38.6485400163563	-40.301297157229	-36.173726162815
Z007E0099	-8.67491648838897	-9.32980657305732	-16.4870149520507	-15.760780676237	-7.47244023872721	-9.50152959408933	-10.3259019081655	-11.1875434184745	-10.3495189960955	-13.0935607619483
Z007E0100	21.231821093445	25.3574391998305	27.1694931678664	26.3629984592481	25.2186001524656	31.7739555243726	28.3027276122955	19.2926409878648	23.3710569380949	30.026494384001
Z007E0101	4.92744693052583	-4.85806686373298	4.69857715016453	6.1727881375854	7.26580462593503	-3.5219428912331	1.2749333863003	4.49179607875339	7.38268759013272	2.0567784673386
Z007E0102	23.5231174031	13.8854724277682	13.3629506561477	12.6236626374321	9.18746430903012	15.4789902672721	15.8238646809551	6.63363085924101	13.48769018384	13.6313033334737
Z007E0103	-8.99921933706713	-12.6253537743247	-11.1480056852219	-4.72323124192835	-0.69157609001533	-10.8646350675948	-3.24531072568749	-12.8071539012934	-12.3811504703052	-8.84953762466653
Z007E0104	-10.4880985137788	-18.8727352001102	-6.3960641628327	-9.7034574605707	-6.86585529984554	-11.0789144992652	-6.8196039055986	-9.79061360625655	-7.14930945696214	-9.02711415161616
Z007E0105	17.3609707860879	16.4637594714738	26.0726732991244	17.22500936907	15.1163232311692	21.0346893519627	20.0816985213762	22.5527576134065	14.9204208683935	22.195268409256
Z007E0106	-17.2627638039623	-12.0820332264724	-19.2227734540681	-16.4059455339653	-12.0501696538764	-18.4900005347443	-16.6954308956391	-11.2141140608011	-12.1623789644912	-15.5970307019013
Z007E0107	1.07282755468229	-4.37892059010864	-0.278055044803246	2.3058821805412	-1.31267666464016	-1.11294799015046	3.24509074182009	-9.88123056624484	5.15335004453147	-1.65076034859083
Z007E0108	3.91223034613057	-11.7939263939606	-2.78272478368175	-5.57012391315012	-7.92527022907894	2.19359068487342	2.60096168556645	1.61379629176291	-4.76577642177726	-0.821516590376364
Z007E0109	-9.02252028195646	2.33800242120372	-2.97984131000585	-5.88569056663347	-5.71123941280512	2.12983508864732	-3.62726530148881	-4.42564370970823	-2.20436913011244	-3.02636361508387
Z007E0110	-0.214501451984238	-5.94501146406925	-6.6471817293891	-6.38745997245131	-1.03063370428285	-8.33100117144329	-8.05868872626458	-1.7054105190955	-5.33158097696194	-4.18736986252227
Z007E0111	8.59704574063801	0.624105171979883	-1.22924349201882	-0.261441552969318	9.41998577989486	-1.14950867078036	1.50283352729519	-9.93752249101231	2.62775287648	1.52286719080621
Z007E0112	27.4640278063935	35.6798275058095	24.6337364430129	28.6207021329658	25.9607850676388	31.7766045249706	20.7118846299268	32.567317850977	21.6835286045461	26.2130552789391
Z007E0114	7.34212690151684	13.7970063765663	16.7446177223736	17.6294835881756	18.6330518869853	17.2148449114651	14.318879508937	13.9486472054076	19.4321284985899	13.9003938603083
Z007E0116	-1.29499458590705	-11.4579531642539	-2.42434222123855	-6.40008917604221	-8.10855902038332	-7.74346907056611	-8.71898770529903	-7.65232279805969	-0.630260085767933	-5.86766007259459
Z007E0117	34.5735853463135	15.7300213017958	23.5920198689648	25.2240386258492	19.0799888213521	23.2406196787815	27.0815758390385	32.4238031077109	32.9642853218431	26.0535719575213
Z007E0118	-6.02589515832439	-0.157802176800445	-4.25823557182367	-7.03306965647971	-4.32056972848133	-2.54397735468809	-7.19594788976764	-5.1701984043089	-6.20950907783063	-6.45673940624256
Z007E0119	2.97577015158118	14.4499377081107	13.0844441261464	12.5410491372306	21.2549199993342	13.4902036897491	11.4351048783347	10.0248272398728	5.25145897851463	10.8770215391349
Z007E0121	28.8176792967053	26.2900188413928	33.3570774373692	28.0962109645829	37.3314388225927	27.2555482063988	34.9513253282692	34.2782464414316	28.0692459608499	30.2509525368604
Z007E0123	1.25932031894651	22.5375473447891	11.856875821771	6.26230732343004	12.2578212819491	8.38282453516684	4.74448950824308	7.22725005579494	11.0078188178359	8.37880826504565
Z007E0124	10.0695737026322	10.5737995201702	14.7717195904493	10.9619460948856	17.6983875942796	17.5470154554981	13.4437756479757	4.66360074722276	15.474776491807	13.4608704659982
Z007E0125	21.8627560071911	35.0954949226486	20.9689684089933	27.9049230790282	7.03545020172555	25.9292164282677	22.4469863542985	15.2303848613902	22.7562503423124	23.4520121714944
Z007E0127	-7.86392392032054	-3.19713071858761	-3.26739597214101	-1.98496532029409	1.17866970005814	1.62061767082346	3.17877221564859	-3.46277054511858	1.90102671086714	-0.804153895606793
Z007E0128	19.5556394921673	16.8172412336854	11.3824046821903	12.5180869499967	14.9252961887308	12.5237458958268	15.0363552920665	10.2629268677335	18.7821501281422	14.8299112823991
Z007E0129	-10.8182961298079	-3.51435180207476	-4.1518343106129	-8.05340701729255	1.62313199280887	-6.54829248502446	-4.4782693746675	-4.35226806550093	-11.4580978446974	-6.72756870858228
Z007E0130	-24.2890791515907	-19.2660953741054	-13.6143181875021	-13.4875764952458	-16.5570352236507	-17.4348225375562	-15.8607827916216	-16.2601621285322	-9.23061704785036	-14.8928110276499
Z007E0131	-18.632496730616	-0.967957408377407	-6.12975787107776	-6.47003176022736	0.767686467099168	-4.89387705555621	-2.94113212556456	-10.8693437952388	-6.53624959888779	-9.08067394739771
Z007E0132	-9.37406357862428	-17.6783057231992	-17.469413563923	-20.8404840494865	-23.5513890548354	-21.5870392001548	-18.3635712782995	-17.9433857932504	-17.868413875024	-19.3022673674602
Z007E0133	-20.7136455740533	-7.288871388119	-13.7595252303604	-15.7386489592874	-22.8340041353906	-16.1036683486731	-16.0738625178594	-4.73359363406624	-26.3506387091086	-17.4039660975414
Z007E0134	9.71942977181992	32.2409767341643	18.9903650879909	14.6154199440745	23.4893492993944	16.4951672472886	12.8061679755386	19.3997752060366	10.3220165478833	15.4207764176561
Z007E0135	19.6005012398508	9.49486314878648	10.054768174748	17.3989297560527	12.6771536857455	11.1733699163373	14.3880369380791	4.87391819237895	12.5551412801207	13.4607301938673
Z007E0136	14.7247055624766	31.978433902881	18.3945705227329	14.2569722363738	11.5756700419612	20.9548303574628	17.2711256094038	18.079941607275	10.2729644441314	16.4222338366813
Z007E0137	8.15165085850091	22.2160742906745	13.4041967907309	19.2329793279359	7.84196664289525	16.4973839923969	16.7652505509117	15.1186184973784	21.2848323003852	16.7042554201827
Z007E0138	6.4169451742293	4.78319963049462	0.695835026629797	0.31692631680704	-6.29125893102379	-5.87162353130076	-2.81362428353369	-10.1209902485382	-5.62309628450964	-1.8637819122611
Z007E0139	6.74424223984016	12.2252372058266	18.8588745752294	19.5265152137417	26.1918733975943	12.9857792181616	12.6789246216273	14.1342728537646	12.962456968925	15.4374291681566
Z007E0140	-24.7676244872739	-36.344770615573	-27.2959509243758	-27.0397426718165	-18.5713749202574	-21.9403546362579	-26.5306220934713	-23.4539713894478	-24.5944567219338	-23.7018385575443
Z007E0141	-1.97038215765353	-14.6534455653598	-1.20345236721663	-7.52846407070341	-6.495108862672	-0.270566083675121	-6.79832230304193	-2.82159816016533	-8.91276115545348	-3.64745748644119
Z007E0142	16.606752200794	9.36273272564383	22.9928606479933	19.9580174388657	18.8407337464525	20.6133140229896	20.2750539114398	10.0551860349211	24.1304432910925	21.266092072048
Z007E0143	10.0994301901107	-6.32753963926708	0.565046256395246	-2.61492014318573	0.00302971834179366	2.09835545769164	0.111140733469111	-0.739637785655707	1.30384172559794	-1.49801307582738
Z007E0146	22.2311452518442	15.4498764736808	21.2640798322414	20.8287145966637	16.6274596648365	22.1388462994563	24.3042663810043	25.5705424602206	27.6801858969971	21.8247691046972
Z007E0147	3.07467732811176	6.7730344760247	-6.48933661868933	0.22742278231087	6.17063632213777	3.76126488540398	-2.63885079617935	-1.37501389346122	1.53081381392985	-2.37816907362975
Z007E0148	8.00048560427511	19.2848111379431	8.47726437810115	6.93230407657272	16.0707417573089	9.65079964442067	9.57035025505363	8.87103075589638	7.28682766499782	10.7964608654359
Z007E0149	-17.9667214678252	-17.110504542557	-16.0326464996968	-14.3003606155362	-20.0608742246199	-13.4399376492656	-15.2094078363256	-8.27938799849952	-18.4751620974551	-12.8534876321698
Z007E0150	22.4029702064318	25.9276509701457	24.3736223347589	23.6659239479649	7.94696776871884	17.8910138492372	17.5720868637651	24.4225822053951	20.6698800912019	20.5955288314388
Z007E0151	-16.9948641349332	-15.1310084232567	-19.2983510097223	-16.4273297869078	-21.1338398397578	-18.8230956616136	-20.1074048647801	-14.5691766625853	-5.82291284399251	-15.8971270920887
Z007E0152	31.9473346723733	29.968109163343	28.7895096515628	24.7922652924154	26.4018971309761	29.2566490763616	29.4604827627965	24.1281603469269	29.7619049200639	27.4272687465136
Z007E0153	-0.563244438256889	-8.18882651846887	-10.2442990817152	-11.6908135414942	-11.1996238737488	-10.4277589362888	-10.0159216255196	-6.9825712546965	-12.297086159325	-8.13297082567205
Z007E0155	-5.45809585398687	-3.91797287480987	-2.88377349564863	-0.39477702364682	-8.63909344258794	-7.56141642225862	-6.86991826507147	-9.34115984445906	-7.99375150027901	-5.52663659790274
Z007E0156	-6.28359689304178	-2.60144782080335	-3.09802900357393	-3.31963290702128	-4.23735415956016	-6.95019705441344	-0.721097954488011	-0.999737510311287	-2.89299998511814	-5.06163391807961
Z007E0157	-28.3811413940642	-24.299607364699	-19.4048996037919	-18.6918643656259	-8.99146702308979	-11.3168270816454	-18.5029939958776	-14.2543576949731	-20.7643619728496	-16.8068131944541
Z007E0158	-9.36735520866111	-6.415027146973	-9.23672882748643	-5.92734350255621	-23.5152220546434	-6.92103171134731	-11.8827543028516	-4.02663509900017	-11.1569030480895	-9.68220135183963
Z007E0159	18.9051737509477	10.0938291175859	15.1859487877476	18.4380466995117	13.8962668588222	10.9577414680155	14.0775670648097	17.2848296613898	15.6882998228371	13.3624487589549
Z007E0160	11.3063610960656	29.792840366475	22.4760167196445	20.7343450361288	17.9750339165919	13.5267500163567	21.13343852558	18.5767179773169	16.4680575511488	18.1411508776404
Z007E0161	16.3925237773224	19.5864709112625	22.4628526673328	19.4484591667439	13.2651720663412	21.7992908698348	15.4289019091564	24.3373072295892	23.368261651356	21.6970605707534
Z007E0162	-3.73124209710257	-1.52822050605683	-5.12092769614689	-3.4582262180947	-12.3181838597731	-3.77496376270225	-11.5551865981079	-10.8438187430137	-2.86595310080151	-6.63241155485044
Z007E0163	-4.29751307676406	-9.82617777003282	-4.82477772131818	-0.80931467771927	-6.20068326331463	-5.21898469905229	0.55952504798126	2.38218141949804	-5.12657257946763	-2.97861112408959
Z007E0164	-40.8418460830246	-28.9609796867822	-41.4915726436684	-34.5592051668219	-37.879868041198	-33.1811665704713	-39.9345990544003	-32.3519992077225	-34.2634387963355	-38.0181729472245
Z007E0165	5.81648748368292	15.8813855962527	17.338835598872	12.9774225468029	4.82790201411676	8.97773328278233	19.8590149272541	22.1510617420759	13.9548502612527	13.6249019875785
Z007E0166	5.60845116551307	0.573069217352651	11.7736274306116	10.1359248712563	1.79301289590162	9.63891892093279	5.78461824221716	5.17829257803006	7.34237970451087	8.82328556859269
Z007E0167	-3.63229853367231	10.5260417784673	-6.77714562824037	-0.629246675963188	11.8568968058949	-5.60654086016178	-6.52049556484538	-5.24077757621626	-0.816745418256842	-3.49618303253182
Z007E0169	-5.49104069416774	-4.95674030530389	-2.64883704093731	0.687962954013767	-6.00120703429999	-0.0557227037757688	-3.86399679974202	-8.18671373549132	-4.61234164204606	-0.0643337711783732
Z007E0170	26.532488231122	29.3137260416169	33.6145868758591	33.7097325119552	34.6668953537213	32.9899412433335	41.3330343566611	42.515835347702	33.6822640455307	35.3588222373778
Z007E0171	17.3131351678286	17.0694027033308	19.2937215863809	13.9448448146273	22.1254846948717	13.0929815867421	16.8824013356662	12.4349119491039	8.81953864641914	15.7016348814523
Z007E0172	-53.4960507477773	-46.5304525280161	-46.5203598005046	-41.6844147444875	-45.0643249486489	-45.6218844528855	-44.0099534980545	-47.4001607538276	-47.3679695347982	-44.5347185740674
Z007E0173	-8.97038505146869	-2.22126651330913	-12.0166176532414	-14.3474176833118	-10.2960180271303	-13.0173834070591	-6.38969932140269	-12.714301968608	-15.1511646233736	-10.9938334640031
Z007E0174	11.7709497317955	12.8028918094534	11.53264419949	10.1558056281012	17.7844411647818	7.91073186035547	6.62410340866884	3.31615726606985	0.127164410002265	8.88901738991388
Z007E0175	-1.91414195719872	6.09076562031341	-5.07965773766823	3.34777056957233	-6.95313547596115	-3.46241570550228	-0.185392082618595	2.29845807884918	-2.50559437813972	-1.5225872481649
Z007E0176	43.7727349600219	31.5717479764763	36.7862281600357	42.4471186051577	37.8069934156755	36.3013619589925	34.4578592229467	48.088586146587	44.9095008137543	39.8178412494396
Z007E0177	14.258514932386	22.5463629015287	13.7833401924189	17.7849552334588	17.2916684760644	22.5861032713736	14.6629350987065	20.7919115564462	22.1455015306518	18.2698414253849
Z007E0178	9.77265137651821	0.505447730218541	4.05995086849558	0.417356176839019	7.26507662764769	-0.311384384697606	2.5782352369978	9.1898826208226	1.26110460054537	1.26266489774507
Z007E0179	-0.0670752673302185	-12.0263834095115	-1.750711578942	-8.02708210581626	-14.0344372647882	-1.86254556494858	-3.40067543251961	0.648781402071294	-2.67685311643826	-4.08628282087021
Z007E0180	-21.9210058587864	-29.8757218322447	-20.0049514041606	-21.22871149851	-32.9335963831018	-20.6683530794992	-22.5304935381551	-16.2175560197367	-22.2123492431853	-19.9095964906362
Z007E0181	22.9925599496369	31.1938935054551	29.0577191323388	29.568216175453	16.8638651717906	24.9210289997143	27.1388605860175	36.1886765144721	26.7400253667492	26.2695765354698
Z007E0182	3.48664680269472	-8.31288697091115	0.397138401885101	1.94773849342471	9.18216339552131	2.02672315445776	-0.290029263641909	5.39591059752932	-1.46961155866681	2.5294533183195
Z007E0183	-10.9932205008024	-6.62276881444813	-17.2271673994103	-17.9065669699277	-19.8737305260968	-16.6245934982211	-16.086465565656	-19.7419998068751	-18.1464818025059	-14.6839173020872
Z007E0184	-38.5151311467922	-32.6423800864065	-39.6894991708239	-33.849024929094	-28.2906775941069	-31.7956843074372	-35.2775064300834	-33.051862633285	-39.2576538249929	-36.0132819564619
Z007E0185	-12.8878978392193	0.731856402310198	-6.05627827093819	-2.25200455116251	0.037326588558675	0.807873249290864	-0.545880866406485	7.03508777210752	1.93638196688012	-2.90730592602097
Z007E0186	-16.073113980053	-23.9220217873666	-17.8278697525241	-10.0721832607756	-5.97459442237574	-13.3511281210728	-16.6572697296751	-20.9237414773383	-14.9809945635661	-13.8624656754269
Z007E0187	-16.3739420100958	-19.5507144656297	-11.502864559203	-14.8715066344074	-11.8698523239485	-17.6680429406251	-8.23192543552326	-7.17028352041238	-12.7139836547326	-13.6327213565232
Z007E0188	13.2831696175817	20.2689319045387	17.1671501064469	13.3829265792792	5.26560831520587	18.8878473625852	14.3903830811111	15.5634937949365	16.84601095729	15.6019570621559
Z007E0189	5.10190681648751	13.2386549099795	7.19274337585978	11.8276283091205	12.8601613991641	12.9040410128991	14.4760879055425	20.5813600859322	16.1988153916886	10.605968160227
Z007E0191	14.1842740535932	11.3512822029989	9.56467461605945	11.2565427620904	14.7257300741679	11.7919277075501	6.44306758063324	-4.68209276319818	3.1911935093811	7.78009647681729
Z007E0192	2.67067440822896	14.4589605195781	-0.512134297001298	2.84764380113149	1.38816907516586	7.28850936050771	6.78823496038013	6.33537310917865	7.87565363373874	3.88539635310972
Z007E0193	-8.3175875646166	-10.4226059813004	-11.0384442191399	-13.8665358671111	-3.35572572016007	-8.80160474226344	-11.9200380902429	-11.2393294905931	-17.2963023601433	-9.45960489054939
Z007E0195	-19.2164087138067	-14.3119468160675	-11.0187498662535	-16.0240002289233	-9.43311864504631	-13.2197318261104	-16.9497393151563	-25.0291492385292	-11.8514493651549	-14.8869862308809
Z007E0197	-14.9931410240047	-21.0031408613338	-13.7832830326471	-12.492066925438	-22.7910278248492	-12.1943113408441	-16.260853371222	-17.347442792163	-21.818268708442	-16.3949709168822
Z007E0198	-3.75185519038252	-3.02967545435149	-9.71981330541618	-3.16145481252177	-6.83833560950822	-2.56730184046066	-8.47227129986329	-6.21026961039914	-9.79476711011931	-6.01822581863103
Z007E0199	-27.0135772404761	-16.3073840256025	-17.7952943811624	-18.4346459548703	-18.4223094188303	-14.5037767527118	-22.1087125908128	-17.5032320892537	-13.7846636188056	-18.1497567104332
Z007E0200	3.16172671360506	4.02796337511703	2.79360906187729	-0.162439221502494	1.18246196144397	-2.33836081841779	-0.432135689235233	-8.43338393814816	0.327999171647088	0.705439822559963
Z008E0001	25.9065974704526	29.6987372673234	30.7811362550963	15.3053123240359	31.6868465405666	24.6098553323008	22.6119426052728	25.7736670280579	23.3334699591472	21.9774278763324
Z008E0002	-31.997439058362	-19.9777856535469	-12.5463995672108	-27.3087710015422	-31.6281618947031	-32.1943226481064	-25.376921730196	-26.5092511280847	-25.7484799977691	-23.2947041962959
Z008E0003	18.2545584197811	9.07079030209434	2.57429340635835	6.78337801080934	5.3278850794545	14.0554185677938	0.633639485999836	3.82766473439038	8.67831053468195	6.7239503764859
Z008E0004	16.2832138144021	31.2850977031865	40.532610059052	26.0743617180775	33.2258720472323	8.45373480671649	22.5180874704524	24.682348474168	18.8948987237143	22.5670517687827
Z008E0005	8.59395819152123	31.269696198566	40.3720732821284	23.3180001990232	28.7354624473032	23.3066903411621	23.88063645903	22.4908301671438	21.5247303045399	23.3557116270296
Z008E0006	-16.0732358133954	-21.4505969001274	-1.41493700004219	-6.38665827097569	-10.244437880465	-16.1944536982792	-6.40925441284253	-2.35474299130635	-6.58685173267364	-5.06148133088339
Z008E0007	-27.983400432615	-26.1960339414408	-20.6255845209256	-22.67317411274	-29.9497657517813	-26.7450371408842	-30.1792489440049	-24.96802259307	-25.0456012672648	-27.592447278528
Z008E0008	-41.705797016509	-29.4852915727554	3.56602632653797	-24.4468284930256	-20.9529200849856	-28.1416525705748	-29.6651511048566	-31.2846791132039	-22.2473294608605	-25.7445229487564
Z008E0009	-28.0877330776424	-38.5151895333642	-32.0033317931404	-37.2368438199019	-33.1456409349446	-35.9350498345313	-42.5446547054578	-30.484506573547	-38.4286189601865	-35.873978039395
Z008E0010	-13.0824610005096	-3.98207403356359	-5.85157698682481	5.56729683838338	5.23306936918959	0.768838330751246	-0.16992700809413	9.0056820964257	3.32830960038388	2.26290093441154
Z008E0011	18.4763346214839	13.1111773647603	17.5255468996048	9.34884252371579	10.1433680658078	8.45937249149114	13.8788353934326	15.913860465247	16.024874062291	15.8730927878007
Z008E0012	17.8744383590826	24.458368847963	31.6215824888499	29.6686756608354	25.0736541568781	40.6158775663822	29.9392108836504	26.4003226516715	21.109754770188	25.1624823834873
Z008E0013	1.45943998260454	-15.8077404514467	-10.6950353659706	-5.00862687404419	9.11785987299305	-1.04837362283755	5.09061676349261	-0.4630658314571	1.76762899258503	2.73745723057934
Z008E0014	-3.68788302059599	0.880947550221854	-33.0886797764888	-7.9161255470619	-12.6434525453098	1.03803068891713	-9.2826601141213	-9.51535423469909	-12.3947901812054	-10.8783278635719
Z008E0015	0.852469914570332	16.9925771997097	5.51858260772253	15.6483059666226	9.38589720061985	21.0998904441874	15.1504851098916	10.3151408371869	17.9533971139736	14.4944574766897
Z008E0016	-32.4942264501324	3.38067185975361	-23.1973091383856	-20.2085376968447	-21.6352316066133	-22.1400426736753	-14.7296317683161	-14.6569932504223	-16.4840607549353	-18.3467043548009
Z008E0017	-4.46074546197811	-0.842914158500817	2.10101633984049	7.6808461055963	23.2360682670505	-1.25192867893556	10.7294158480162	4.83512668926001	11.576862009008	8.82800435618883
Z008E0019	-11.1857355823243	-9.88566256668414	-12.9266000964897	-2.22404546542269	-6.28189223088764	-10.2792591750889	-6.01515396737283	-13.9073284167931	-13.3518636241666	-10.3832181178993
Z008E0020	-21.097427320084	-22.6185795522592	-3.84632129160698	-16.5311728798337	-16.621452951904	-22.272853390728	-19.4060504351534	-12.3500651240401	-8.37347727314544	-12.7245928741463
Z008E0021	-8.03307565587138	-21.2489114779342	-29.4942395902059	-11.1186714582787	-25.9252773131798	-27.3067065467469	-17.7800357037068	-20.9175585466615	-24.1090897308288	-18.7116505863455
Z008E0023	0.882230604998203	11.0602749268062	37.3624331807991	12.1817658897912	18.1979288747575	26.9160579482272	15.9269003871167	12.2919961036371	19.996027224938	16.6106316666552
Z008E0024	-35.6361557056604	-32.9405940313528	-45.6834297767563	-43.6090341417093	-41.8023603819595	-39.7870357913455	-32.4301596212502	-38.2600772808578	-40.5774139546244	-37.6482361843432
Z008E0025	-21.1178936699393	-10.2010121259735	-14.6461633391943	-7.43969890521252	-14.5534503444527	-18.7016494706643	-13.4009934977909	-11.5335188297505	-11.7003046784819	-14.9843349772555
Z008E0026	11.8222907128184	27.4648700410813	24.2480915447329	25.029090953248	22.3128291945192	19.4966406833958	12.8838762354119	16.0614162308968	19.4718337391448	17.5409504445184
Z008E0027	-52.7170605825011	-44.0405011584057	-44.0001318299484	-46.9623895906922	-50.479978155596	-38.3376074688886	-42.5852135057007	-50.3798234455974	-53.6822495507948	-51.6301780220506
Z008E0028	26.6766843513405	22.1515507026753	17.4850213487156	29.9538768767781	40.1184513069609	31.0498136716635	36.5663142442038	35.6706052218342	32.9718681831075	32.5146181615185
Z008E0029	2.56830506211855	2.95967005284737	-5.59755280595525	3.92960235473604	-7.09001487029535	-1.07082592843542	4.19928675391612	-4.72285819417032	-1.48242848635314	-0.456663561164713
Z008E0030	-25.9357015925253	-19.5078232316856	-22.6902140115516	-9.01113061477168	-6.23097685950123	-10.9164276317874	-5.20798644919451	-9.46131304369022	-14.9677160427602	-11.9632976338503
Z008E0031	-22.0241534224333	-21.9338173694203	-14.7011338812079	-21.3484699171735	-9.0718567873103	-12.7993373738064	-22.0928606402024	-8.9934637933391	-15.7823730280725	-15.331330858743
Z008E0032	28.4993982091033	43.9505063534142	30.9342266256633	42.3025435180213	37.0963948144814	39.2681616087396	33.8491093566741	41.3508444624784	40.2772109575304	39.1118444944532
Z008E0033	12.6987991027355	1.97078055087212	2.59179262755943	10.6396629640233	19.8686505141453	-0.897113528397044	5.13906742207668	3.35716304138252	10.6274693858888	6.76851545904529
Z008E0035	-20.6986123982774	-35.5216477244708	-21.082161815541	-23.7103545789108	-30.4134447285965	-27.5562421018059	-30.0664159617256	-28.1039366685257	-32.8864876795559	-30.6838381200084
Z008E0036	15.5528174789394	21.4390823793014	16.9797351759445	14.9759057861159	22.2756693683463	-2.18898731177973	7.66797605848007	5.2443851575697	14.0974813333341	10.7863728265383
Z008E0037	28.34930179067	12.8829463305043	33.8750709775314	21.9768039378598	5.16701581866489	22.5900873822349	20.4744764971804	19.1247068182706	19.6314578509878	20.2756157747323
Z008E0038	56.4325706131278	46.9215963695183	47.2649978492465	47.6575433874188	50.5667326057075	59.0039329141823	53.8724266435858	49.1750128370659	46.1274899493717	48.0375985725152
Z008E0039	34.9903687521679	18.8445404417821	33.6832821847874	31.1602943616412	21.0446718765744	37.7226750907725	33.1070202217796	32.3524986085413	34.5813363726979	30.3993713739836
Z008E0040	14.8351543777599	30.7033378745102	18.9884609572411	27.1704399291201	18.6870290303319	10.6992086195062	28.9954185309327	18.89572418651	21.8428980300632	22.2466713599994
Z008E0042	15.6219419825241	-0.333538519449446	-4.30000545868944	-0.155242224842479	-8.09304168046407	0.883655820328302	5.27879903839988	3.46337266385015	3.90626930293974	0.650968774825032
Z008E0044	31.9934477949505	22.5371923300929	23.8527127504103	23.0999291397315	22.0230135146284	36.2023241818023	23.425290336933	22.6857085708915	25.5651418689074	24.3922076111954
Z008E0045	-2.2861121214511	1.74404678207344	-7.71217586708583	-15.9664333969552	-20.8054863964938	-15.9503661518319	-11.519108541846	-10.0427922889447	-11.5872191589938	-9.27577481408114
Z008E0046	-52.7013656428276	-34.4924072153748	-45.4552229126303	-45.0368706085539	-43.7051577766903	-30.0678768520927	-44.45260482616	-43.6014862249261	-39.0479212712304	-39.2907187333359
Z008E0047	-32.167580983734	-2.18527489183613	-8.36186292135181	-10.2010411043073	-2.34679112049964	-12.4895470749763	-13.7112657097983	-14.5530683573548	-15.0098940743545	-16.1809105165567
Z008E0048	-6.75278162429813	-25.5213669724128	-3.48910222077107	-10.7436838399814	-10.4491912851859	-14.6857098483992	-7.77606220770946	-16.5067377691842	-8.78027091547109	-11.8795968165295
Z008E0049	-26.812217503574	-30.771008907076	-39.9945575672086	-17.9756390605418	-31.8194117368508	-25.046572444871	-20.6980873783474	-28.0036812297063	-21.5684006999091	-25.0784616992711
Z008E0050	10.7723820351812	14.0985093302155	-14.0797281165946	-7.39023979284688	-9.79381777385318	0.622314338820286	0.47325620272165	-5.46586476977662	-6.16262108696294	-3.03197466164432
Z008E0051	-13.9696608711436	5.68531166800953	-12.7989690502561	3.52423739966898	-11.0096516664317	2.75807867878899	6.11607482446033	0.0958626463642873	-5.82496821840256	-1.51625002928156
Z008E0052	-28.7467552578612	-14.7730231054401	-1.12261009769169	-11.2767157155323	-16.1162873528378	-7.45896581314006	-12.3703149380967	-10.3148853188928	-10.6865287041216	-10.0681658426826
Z008E0054	4.15269934505535	2.00382268296982	28.8559597558808	11.4603993324234	18.3868183434351	6.96900922563714	20.6113237587435	14.1609212126539	10.7833135171128	11.7297586547306
Z008E0055	19.1828106075512	11.0390406723796	13.2861512202923	10.2487746825225	4.11142844745757	10.1829959226587	10.1121007204488	10.1429959945267	12.3652408901019	10.447342833986
Z008E0056	13.2821940723094	13.8131754327217	-15.7078208136067	6.48698570415997	4.54569172981962	10.2525807846955	-3.40547638171	1.20441392802753	3.15478633216227	1.13947845989364
Z008E0057	-35.4928291313664	-15.9025442623452	-6.81057202786863	-15.7747614898459	-29.7951400849931	-23.6895380384286	-22.4026781211327	-28.6714074397225	-24.1995033933256	-22.8120561756967
Z008E0058	-30.8046067137052	-7.08398404439005	7.7092853864589	0.652792897050197	-8.2840868164065	-9.00087246607937	0.958324373427015	-3.83838293932314	-7.31937412903206	-5.99290252931183
Z008E0059	-10.813080432784	-15.100487140713	-21.8024752987494	-20.5666267269835	-27.924463692091	-19.5796502703489	-28.090481377995	-19.0226395300662	-21.0309951167069	-22.6172091849305
Z008E0060	-5.46230241392576	-9.25566189234079	27.8797507251767	4.14802591383043	0.0703373972427402	-7.28068417432647	8.68600705399448	-5.07541334965267	-0.404302808411534	1.88447873255487
Z008E0061	-27.031090322556	-6.38409155126871	-17.501084666179	-18.8351752493218	-20.9161064172103	-31.4261009139916	-11.5137508028161	-14.3915166834756	-21.4954298349017	-16.8832719817476
Z008E0062	24.9700333046096	31.7529284743114	14.0203635877726	30.7064511195694	17.3584135397276	22.8452239121073	21.3726642424152	21.4973682463351	22.0522633598197	24.4015384411396
Z008E0063	1.31613791278847	-0.965704789748489	-17.2697180170999	-5.49236906654095	1.57406048154964	-7.52317414987672	-6.90687596004864	-8.79257883528245	-0.615585389292351	-3.48794106345666
Z008E0064	20.8751546921099	19.3535870468125	33.9525937098171	27.5948990354217	26.4622610876651	33.8398147391547	19.009942785253	23.4711630984829	22.86943722941	25.9024305388537
Z008E0065	-41.8449539969243	-45.7424326324067	-39.4993671960093	-32.776834416361	-37.9764169184121	-36.6841700724695	-43.5840779092677	-45.4873760165454	-36.3317214517876	-39.7668305674974
Z008E0066	15.2644647217247	18.4014950960001	16.6893722372831	0.848974259525304	6.14258654774399	1.22700336370783	3.55821084902374	10.3624978682552	4.60232349265686	6.54449161346106
Z008E0067	6.4890163373474	-0.780290510151193	7.72701313703	11.8499207885814	6.77638538749696	0.229040383302776	-2.12381357426372	2.23931177105481	2.21225513286526	4.58535971855275
Z008E0068	-10.0616873283452	-3.06445555745529	-15.0579262429286	1.38840414848245	-2.47062786632782	-9.57292950275646	1.65156219510044	-2.12168617097752	-0.717195443161612	-4.02302333135827
Z008E0069	12.7519215510379	11.1717827388089	12.7694561744481	15.4889167623772	10.3159020620996	3.26728721695525	11.1748777395068	8.4864624646962	9.31250310075905	9.47231640843361
Z008E0070	3.08125883195916	-13.1913689793287	-6.90652062371743	-16.1160779970046	-26.8451728861248	-0.803549263149022	-15.4619187972328	-19.5576133680149	-11.4942305898921	-11.387969516669
Z008E0071	17.1406150085372	18.8626140647859	21.26419063375	19.6414391782533	27.988923099921	18.4241271013047	16.4571914765587	18.4915631931662	22.9576674715459	21.2831627173622
Z008E0080	24.5832994407361	25.0142574052531	41.3078813467509	16.708801627104	21.9274167776865	25.772299112487	26.2217446054036	27.1267271459274	28.9075213568851	25.7284472164608
Z008E0081	-29.0441860403192	-44.3828559366999	-52.5032023045108	-45.7193991638023	-38.6846696437337	-33.0674244774588	-37.1707603422941	-36.2265533084231	-39.0301941399022	-38.26475433795
Z008E0082	30.3801306512228	12.6768400339357	-1.29466950678155	20.9259503229052	7.40786164720253	14.7875437243018	20.6502898644131	18.3355117149883	21.6865634188804	18.2205036180431
Z008E0083	6.73581390904386	6.06684010039535	19.0028957185704	5.20941341835845	9.17233069391434	-1.91316444815697	12.7387302054653	10.0570888608275	10.8564350111917	5.47469226352356
Z008E0084	-25.1468251901938	-42.1850895920549	-48.4284257666299	-31.1232851144496	-28.2070289848455	-34.8255519895646	-31.5699854686682	-34.0513667816426	-32.5875417372554	-34.7258417250943
Z008E0087	-3.81144773316688	-13.6810247892924	1.2951891827253	-3.10792147781581	6.78117028670889	-8.21383064625971	-0.869563632021488	0.940073394909338	-0.999211412143518	-3.42750020931863
Z008E0088	-6.90043252837866	-7.6172864858338	4.75884974848881	-8.8553063302264	-5.57247790015448	-16.3477916523046	-1.21776979453465	-4.92397723752184	-3.97688286278257	-8.89281349547704
Z008E0090	-36.467527184958	-30.2310045500574	-11.3071044759334	-31.0087313273585	-34.8104178197426	-32.3400423191074	-31.3995248498052	-31.8796785831643	-29.2176849316315	-32.3767208605587
Z008E0091	18.1237405289611	14.1573156800341	4.75672480102101	3.47860503734392	-1.23637508327818	11.7419898588308	3.03440836177384	7.6726641485998	7.62786991950745	5.89781845913069
Z008E0092	8.15421490624034	4.6584489986091	-5.54319033712395	5.19861697769534	11.1190851434224	2.70479877536054	1.16638309067885	1.59630484173541	-1.97075472099618	2.6697924675359
Z008E0093	7.31069965660115	28.1480391874076	24.4456617188905	19.325985064107	9.18160007172829	20.0065418589652	20.6269165437729	22.38703454939	16.3143940976877	19.3605352512582
Z008E0094	-18.9292789407201	-15.548021322785	-11.4952171496941	-19.123628345148	-5.7775169919419	-13.0939572186758	-19.6518619736986	-16.9809296895828	-18.5345772014556	-17.1764208826516
Z008E0095	-6.73924137023559	-5.24022368082621	-7.16160819185954	-7.46905857972977	-11.6278905290137	11.3127342432831	-1.24858442867225	-1.24029003473444	-4.19731139747778	-1.21238610726279
Z008E0096	-23.304968188132	-17.9289052615006	-24.4579190177003	-24.4295747375539	-26.1594574184506	-26.8821373553781	-30.5625233712949	-24.9668737910199	-23.758253172761	-26.6844152778434
Z008E0097	-10.0375994143765	-17.8508050903372	-19.7768125535691	-15.9922635737357	-15.9670734197489	-17.6527572843279	-23.5378096611507	-21.0577563322762	-23.4021739903384	-19.8848883391945
Z008E0098	35.9107915685479	18.4594422060578	1.33848505356404	24.3980279859158	20.1125331240129	20.6428859099439	12.1989613865715	20.8671264126882	14.1099320323386	16.0975766632924
Z008E0099	-3.65537192604308	-6.46747215446514	-4.36402560174582	-8.35066234489649	1.54783735407453	-3.93453016560711	-12.3164858837709	-11.4602648776778	-9.25104867570345	-6.60555708610449
Z008E0100	15.5175883479382	8.36863497356705	15.5953103416269	7.94562510681796	19.5730225498663	14.8146403305058	10.6063393610827	9.35096924350106	8.42107351468778	10.0161256424184
Z008E0101	-33.0861873670753	-26.8893566856596	-31.0277885242745	-40.5388204914512	-42.4038923596655	-48.8017404285148	-38.7631874207488	-40.2792955232006	-37.4264382147553	-34.8461005319228
Z008E0102	-15.1984636331302	-29.400726764819	-53.8810487637747	-29.3755002025866	-37.328405664566	-32.5470824534898	-28.7669910619076	-21.525751512215	-30.491666147888	-27.0500902226253
Z008E0103	-41.9883359065201	-21.993066400745	-18.9087576800606	-22.98646117229	-27.4617374910839	-34.0747686296267	-25.4353097668562	-30.1424970154994	-21.003081932938	-25.4691011339991
Z008E0104	-9.00964271634979	-2.17889287072382	-12.1170679730375	-6.81414304873436	-4.37413488432674	-18.8656973940487	-15.9292743600338	-6.08162516225913	-16.2389795729834	-10.9223744965414
Z008E0105	6.12506298731521	-3.53348652897035	-20.6925462292557	-10.5349083789465	-6.88687900688663	-6.63434840811023	-12.8423384284324	-9.08037274023131	-11.3808515531808	-6.76761486043115
Z008E0106	-12.3259907081486	7.8595402150475	25.6939590254657	10.7719969183243	27.5334840103863	-0.825976833905192	14.2913183554828	16.3063727740219	13.5851140181583	9.48411437659133
Z008E0107	-13.8644652562646	-35.0598720894223	-21.9618600000093	-30.0210700324605	-40.7762423047933	-36.5427921529592	-31.0589769958686	-28.9304503411482	-27.9532702083489	-29.4623048363462
Z008E0108	18.1001389165287	-6.37929817623104	15.6439657013597	11.1106222287585	17.6354857844168	8.87613556334327	11.6045359953613	14.2313632018214	12.5543357490194	13.0489609274184
Z008E0109	-23.1297443138016	-33.8377411716935	-30.8212030499263	-17.4536255695041	-36.0105948848435	-4.33019504193392	-17.7658759331655	-15.2111742303592	-17.5821193564438	-16.6224721597901
Z008E0110	-6.90694542601389	-9.36699437637987	-2.1561402931849	-8.47040268687873	0.386409023720878	5.82462787303234	0.927891104782017	-5.62113858142307	-0.683191469179157	-5.17201184596062
Z008E0111	-8.03832216250879	-20.5391041916397	-14.9872360946649	-23.4155429278957	-9.25818623271877	-15.4614401747725	-23.4863625474588	-11.7358533647593	-18.4186874929769	-16.0588516286375
Z008E0112	30.7597137121305	6.90609160386934	22.9899220638844	14.4693172618782	7.96434519446168	14.2326978006104	9.47968669961551	16.2424941674593	11.3369318185089	12.1908585535854
Z008E0113	6.77272833406078	-15.1896787080131	-22.3493661768436	-4.83048980233868	-16.7901937693595	-12.4056775752571	-7.82065561700925	-4.59994309434713	-3.3548284614939	-6.27437464923266
Z008E0114	-9.16521924740674	-26.0894707937762	-31.5721535722577	-24.9140440016239	-12.0655673379519	-12.5658168803643	-14.1214710288781	-17.4775353560722	-15.4270404595709	-18.7578235112234
Z008E0115	10.6497354854242	5.00993285133445	-12.3007222019206	-4.26263134682363	2.71492440978057	-12.5652505219837	-8.2395385008701	1.68638663075473	-3.03071600144397	-2.22882566590902
Z008E0116	22.6442671830005	-3.39509185657457	13.4874791901945	15.1264598652917	11.2310987406017	20.1154918214604	5.0430488609882	9.90120631484254	15.0625789641516	12.1589288972588
Z008E0117	32.3104986186287	19.1850159722344	12.882606014457	34.3768894445104	32.2625537177523	26.9784498674083	28.7969611349859	21.9150689402915	27.9991530071452	29.2329882349131
Z008E0118	-29.9663834615799	-32.6794790278243	-26.1173157494561	-31.5588132744028	-23.4857942043778	-23.9587789726908	-24.28550323192	-32.2699444767866	-29.5399319125537	-26.5605122896331
Z008E0119	-24.6006318251862	-18.2986462920674	-36.6551516798778	-27.3199268255081	-34.3558751866617	-37.2587022334635	-28.2186279940464	-28.2717865407799	-27.2385815806342	-27.7977019355207
Z008E0120	56.0604913231405	36.2654722352669	24.8307171087053	36.6941158272399	39.1423891811324	47.1543571086349	32.6196837974532	40.9524276272883	38.3633916950665	38.1509098647811
Z008E0121	6.90318665367432	0.0296486807964167	23.5514322659172	16.365830875052	22.682630229787	19.3375482922945	15.1310820278546	11.9586994707839	13.4558223938297	14.6270994234789
Z008E0122	9.30499418123835	-11.06328503771	-20.584280704992	-6.47198799127185	3.73944243016586	-9.5039031866004	-1.07697809511017	-3.4121059970269	-6.69459328773509	-3.73157630208342
Z008E0123	-10.2673764392406	-7.62195288409082	-39.7739404830558	-14.647244977802	-7.78561169420107	-4.58356219646595	-24.093914945268	-13.9690601134973	-16.448651334462	-18.312491493959
Z008E0124	-48.1008078520322	-62.7042687317226	-53.4412533424529	-56.4767539374626	-48.1276416776274	-54.1809287389629	-54.8001578327491	-56.8598135341123	-57.8182769654051	-54.9808002884153
Z008E0125	-19.4088914798376	-0.996188738699072	9.66261004334526	-8.08093648434489	-6.57277136153669	-5.43545764342709	4.18848636678576	5.06302751315265	2.9531914171495	0.708661305810742
Z008E0126	-14.1229579843372	27.5858128746119	19.3675173644268	2.35786230465431	14.0834428061367	10.3702189688007	7.01059521208131	3.9612556298142	-0.168951261526202	3.32733409673938
Z008E0127	-18.1955202512766	-7.09459078317661	-3.90146009181368	-6.33205224370329	-5.38599337924107	-8.74345102340586	-7.3985708931704	-3.05135232948288	-7.83064641521086	-6.55283924981886
Z008E0128	19.851499937269	13.5145300424895	-4.38438781604113	14.4559030046139	11.5475817054832	18.8750684555026	12.666681761375	9.9419091285528	17.7884041346891	14.6891874348206
Z008E0129	-18.9573947969656	-17.7063485056264	-6.03578281722485	-17.9112603085805	-27.5076429467278	-18.2319639973984	-24.1658420813927	-27.3270092180957	-22.0896772619781	-24.9638659878493
Z008E0130	-41.3279990833308	-45.6945335568336	-31.9354732529767	-40.8512623127135	-26.3276127537769	-23.8040979518573	-36.8715116326654	-29.9744350204188	-30.0826236559103	-32.781937728552
Z008E0131	29.3088688511296	25.9246342911313	43.4144833081396	40.8449215287939	26.7420437387888	47.2236615259639	43.7220377656325	38.2885243902221	39.1547980493483	35.8792859285589
Z008E0132	14.5282437608318	6.53645167443866	23.5856187615712	0.454885162766512	4.33666467139608	-1.53293832452718	4.13446444435375	-2.39811781969975	2.2630712472124	5.3327226930929
Z008E0133	-9.60902628999219	-23.7531432991815	-21.5776229524707	-6.94989644728814	-5.65499547496792	-0.0968510427345917	-19.0536125406614	-15.3236232013421	-10.1541285750184	-8.20469866025533
Z008E0135	15.3993357880005	36.394509326514	9.0816050675605	24.4164130856485	31.3153285460321	26.6660732950201	29.8533686669961	30.3401881186442	19.6590656233744	23.1986979795584
Z008E0136	12.5843936214563	12.2448375703325	11.3815978761432	13.7608703374443	13.6776356598785	23.4906466941855	23.9629719659705	17.6221734820501	14.7461449741117	17.2025240402615
Z008E0137	-13.3334776881865	-21.0677446284994	-14.274647586853	-3.93109281954335	-0.870814063278086	-4.53215691693578	-8.11399789980877	-6.6178836577776	4.20736858727209	-0.831376359966901
Z008E0139	-12.8119503684453	-1.6917134504697	-24.2762172518211	-8.00258500494866	-7.54669896333021	-9.24536019823334	-6.86804014540247	-6.17409689481931	-8.97621424317571	-10.4415395653403
Z008E0140	-2.04671562166522	3.31943435925816	-22.8902805163125	-11.2481540139738	-17.092116733082	-15.7337679918873	-8.37837026608235	-13.6707692935546	-17.4473195156053	-12.4915379506743
Z008E0141	8.63399401433436	26.2104553908163	18.2146349574098	13.0951221854432	16.1160740232942	10.3226728404834	13.0469758254759	25.0446544598942	15.388580178926	18.899866696134
Z008E0142	15.1844138910797	1.45110132435811	19.9494821095964	16.2500593406668	-0.36213152571015	21.0956560590704	8.20685506240556	10.2036029836182	7.59536086299909	10.6566641199121
Z008E0143	9.7457388253746	19.7119621626685	2.38674132027252	15.3048724820345	15.8344292854363	10.7248660634812	19.8455638414774	16.3098690010033	13.0955963497102	15.9521759183051
Z008E0144	0.927356673571541	12.7045373110201	-0.717260195600017	0.184766473832299	4.09509348404869	-1.76948548848764	12.0241293047616	12.1140517203059	7.9060004153644	6.32444025915175
Z008E0145	3.5663136668971	20.167037477663	-2.14063297928703	11.331224776719	18.3444994452359	22.8290976728438	11.7338577419895	13.1166050469719	13.6180274485113	11.5774607951863
Z008E0147	-4.81968908442626	14.6988953228568	-1.08364936946158	9.31371181123563	13.4862126603615	0.945972947583573	11.2113509526425	15.2692308390008	8.400793039198	9.80038192779151
Z008E0148	29.6927118769066	24.5935163403907	34.8189504307451	14.082809934059	17.837845841441	35.1670236895004	23.5279367684163	14.370848406189	18.3151870149454	20.1312765922316
Z008E0149	-1.53428284080491	18.612705134677	11.4884779740649	7.99627355429332	3.36908504016463	2.28709018292031	6.87371292335626	8.84884946327766	8.02787406656692	12.8472748250545
Z008E0150	-22.5331223498904	-13.4884137502638	-7.63851371734463	-4.87991027653245	-23.6655966605971	-9.91278289346473	-10.9805313298245	-16.2155912623207	-14.4417809290668	-11.7882033986351
Z008E0151	-13.1277906954421	18.0135256047395	-3.77115283913271	-9.06569888744983	7.79318122386991	-6.1019474032612	-5.08592862917405	-8.16627613203236	-7.06975652226446	-4.6435359067061
Z008E0152	13.4046833352519	-8.48115991472942	-0.556041712421491	-4.0664814885494	-1.98567015966437	12.588099926385	6.31021522244134	0.946005444038271	3.78678705826467	0.832801615098675
Z008E0153	44.3088656620458	36.300801074383	13.6164359685102	30.1639634945716	16.3557984520133	29.162557624732	28.5027535946973	21.6393071043934	31.3864213546298	28.3191502010985
Z008E0155	12.242771993123	8.48990221611278	14.0463627173941	-2.14279283331531	-0.413164719905901	0.820538617638796	4.94822630959859	2.09992580069802	8.51822069930928	6.60803928956767
Z008E0156	5.65864116511878	-3.38746600802241	3.49722291105866	-0.786273778692905	13.743989131736	-1.87936959061284	-2.27608321529445	3.69979240631903	1.51873089198005	2.89861428335413
Z008E0157	37.1762580234973	23.6734786221747	20.4955615000337	24.1382899078401	23.0034926569748	16.1954300943698	23.1532693749825	22.0368156563162	20.1714263236242	21.3949147638343
Z008E0158	30.961114860768	4.28458656134413	7.24883809150985	14.181544173731	7.81850438808846	21.8508943675344	12.3492257726497	17.5197042228139	14.9074326782046	13.6055826556796
Z008E0159	-30.027500755099	-23.9345796512515	-39.6058851374312	-34.2777363666432	-32.4345041804792	-27.617029248436	-29.3574552703948	-31.4744276889896	-38.4367199433586	-35.8026930622887
Z008E0160	-0.359448664401406	-2.87578315258895	7.83731055151968	13.4021257560465	8.67337200539743	-1.58954348390753	4.37604280766831	6.7200217092764	9.25663082394453	6.81115389513446
Z008E0161	16.790442835798	11.6859848490036	24.0469037082694	8.38408163525645	8.22927504232129	10.033036342193	9.2680998555329	9.98619101187572	8.61547520201587	8.61785853748626
Z008E0162	19.5369431922172	19.0953308069847	22.4785195583151	25.9455897001643	17.4679506756772	12.5938299136509	16.4345599555455	18.1280848220643	28.8595644294301	25.5991256611261
Z008E0163	-5.61605854911332	-16.3850219665847	-1.37139987603185	-23.8578751330991	-7.80245299593076	-23.3989487086256	-13.6907265538048	-23.6623191577906	-23.3925458770075	-18.9074072106893
Z008E0164	8.23906439489897	-8.63525280323467	18.9595896476111	9.5073257257113	-3.3883915334352	14.2961008883177	2.56619257535769	3.14707194109121	0.622508098021857	2.14260373827028
Z008E0165	-9.74708813868349	-13.7325890207012	-17.2609825872764	-8.53008056664	-6.90003872958777	-7.92160861662639	-9.91075616417818	-13.1521624658006	-10.0391631758406	-9.23378212483262
Z008E0166	6.0866449072299	-3.23423523801607	27.2623819680457	10.4936249222476	8.68459526471293	3.54542363493476	7.77972922817774	7.14551165061348	1.98702578067737	5.74354364978902
Z008E0167	22.1356141537799	25.1920671089595	7.50704108805594	11.0178846241527	3.70792407049945	1.06755396091939	4.07402084289488	10.1502930644059	11.324124595032	8.85885624561903
Z008E0168	8.53373102959767	27.7401752518347	21.3109023477583	9.69410034956044	15.6478489464771	14.5323835839024	11.747730612489	18.4381776030549	20.5485521303549	16.770297338191
Z008E0169	14.4645103481008	44.1148545206649	24.0798159377615	19.7422037874559	30.3538531494625	24.9580061709012	22.0334967457897	23.4076158971539	25.0625377023529	23.837150845555
Z008E0170	-4.59268173238974	-0.443896606427289	-16.7761429878758	-6.50801786471982	7.46745397407601	1.69979090582672	3.15149792885022	2.97559378654406	1.57659647980902	-2.35515999826072
Z008E0171	-9.00126492912486	-20.8543558817911	0.769499820495942	-12.2931527831663	-10.6674701538666	-21.5998544561924	-9.31564955918424	-10.1058530260449	-10.6759913324221	-14.9923894462998
Z008E0172	-3.34855041410659	-11.8861520605467	-4.09326017574868	4.9972874468873	-3.50751167235347	12.5361136414641	0.305469831317565	-3.25512598330846	-0.0580535950618347	-0.47773622443879
Z008E0174	-8.07320523076817	14.2499429946412	19.9851965822304	8.98070116246182	12.2563857593049	17.5228679589102	10.7231882606651	12.5292690152828	6.00435133230389	8.10892374767017
Z008E0175	23.630223429023	19.8844036116377	14.4588970538962	22.5467851645797	16.9233562964852	24.1698321132661	22.4613225122166	33.2762508001841	25.9225285167534	29.6420201936594
Z008E0176	-6.89762008351155	-17.9672633001746	-3.67236852101144	-13.651920408962	-10.8631403596723	-18.1973548284329	-19.9626375884178	-21.0297395884977	-17.9978916071485	-19.6863982029543
Z008E0177	-2.67910584992403	-9.23977460336808	-13.2232966679515	-6.9810842870027	-8.18863568460121	-17.7890454200964	-15.2836343348612	-11.5527561811362	-13.3212787137295	-11.6393837930383
Z008E0178	47.1601156898492	35.9792816929362	37.3299559682542	38.5562543028814	27.4495649763487	33.3674599109576	36.4819467808384	41.9205304676076	38.7555057411017	37.4327767836055
Z008E0179	20.8240304432974	29.0880144581603	7.37527381494308	13.2894960840315	24.4780686330821	10.7846006448422	21.7343235235467	11.6418292117804	13.156414957399	15.5132522433178
Z008E0180	61.8570100967016	58.2442079437646	57.9408539013601	57.2321342732486	51.3722347296996	40.0329136989855	52.4511980499125	41.9559971912904	46.3677992918329	46.5666912927271
Z008E0181	-8.76271124962788	-15.0491825971897	-2.80386196402597	-9.91433658377211	-12.7235683675306	-1.75134611555081	0.586077329748304	-4.92454362011921	-1.295715092622	-4.58538378339996
Z008E0182	77.2931518045645	65.2574767268624	76.0066953635932	78.0697443665798	78.5965210626095	66.4742247217796	73.7659061985433	73.5799849249232	73.6035058135062	76.660042801622
Z008E0184	-11.8547913980123	-6.99489191208947	-12.8092030677989	-11.4443038827316	-12.2028302134592	-9.13620156311334	-11.5029694917343	-13.557614149033	-6.8811316930833	-7.96013132540646
Z008E0185	-13.3767617038858	-13.4814575370088	-10.954687353787	-22.5101030640029	-22.1887655904038	-15.0209629257813	-17.0575043982583	-22.1048876230001	-14.3746431223241	-17.6432827651372
Z008E0186	-38.6267719114734	-39.1845319711254	-25.6867493197007	-31.9519123406241	-24.0236108436136	-37.1088173184182	-25.6417827877402	-31.7744354438472	-28.5024331199052	-30.9700869567781
Z008E0187	-27.8071182917637	-23.8732571160718	-10.3202781605656	-10.7792671895113	-0.918947780822542	-3.02851945914472	-6.51702998017915	-6.45679179491614	-5.64402794047121	-9.66520308248965
Z008E0188	20.8020186669157	26.4025589437113	17.1609427226633	8.4563051354169	10.8574024086885	-6.4556854412873	6.70403983909312	5.4022239097053	4.90215696841741	8.95023602441304
Z008E0189	-15.0241541427964	-36.562209885847	-45.749621086239	-15.7220423415831	-33.788000148067	-25.8132250561612	-28.0547575355125	-18.8994792018779	-21.2371896501276	-20.3972055806469
Z008E0191	-20.7934889922501	-7.02912797995008	-20.1359554856628	-11.144388939353	-13.7962268940668	-21.9221602087176	-11.5826455366183	-6.6801322124493	-11.5110184417802	-11.9833136318797
Z008E0192	10.5592865090122	26.5350316328541	4.98395343467387	13.5683690823466	19.485089940683	23.4738094942529	15.9953504610329	20.4020794896096	19.3605804517329	18.2158033873997
Z008E0193	9.80666692851069	18.5701726651927	29.3701905650236	21.8679120713765	22.0175424702875	22.7579049288102	13.7822387590314	23.2821937170726	18.8347491952125	19.8283981386579
Z008E0194	3.53864414828609	0.316760205887382	22.5489344335222	3.82260457241355	-0.413324595791531	19.0593102619637	8.49855052778402	3.70742301635744	9.16867396840372	5.78168161110868
Z008E0195	12.9431658694475	18.7391772154955	20.7326589113114	7.97541583502745	-2.89240164485627	14.3537700435248	14.8572998356709	4.19028481037109	12.4189580355727	9.69657861132304
Z008E0196	-21.7038503635905	-26.611318824484	-28.2330964101138	-23.2667180568444	-25.6579509440901	-21.9903700894705	-30.831581171223	-18.3455607743885	-26.4994132681612	-23.9425046168759
Z008E0197	-15.0146376860274	-9.32345314223709	15.8969694748006	-3.38745878403671	13.1980305264468	3.57577811031098	6.188479945248	9.11013262675696	7.7571173358094	6.74849452625634
Z008E0198	15.1965326384895	8.01332921661796	0.0786963343594953	-0.578011599660093	1.60676465999058	14.4352675738924	10.829193779703	9.49386111862943	1.94891251909801	5.4600534370171
Z008E0199	24.3941592350189	18.9972586968055	25.9763774721954	13.6884215752324	30.7197009689513	23.2147487893724	18.4031097042041	20.6999580227634	19.3378073931256	17.3423252650792
Z008E0200	26.569516359578	31.4115657888841	1.57283121064866	18.5764300522517	24.8511755749879	27.5019857930557	21.9003941359902	24.1396337759852	19.229966866647	20.2279484862812
Z009E0008	-14.2595581076941	-21.9882050702611	-25.9736808333707	-24.4869373181971	-8.5793700945014	-39.2066013565765	-14.1640959880732	-28.3202133259768	-22.506683491531	-20.7604658198835
Z009E0009	-5.00872303126855	-13.9014591125354	-19.6522378699682	-8.89943239165945	-18.7822958710248	-20.6523973347429	-0.424269350237634	-3.4699464440696	-11.3708990931799	-12.2308697817436
Z009E0010	29.4223479543206	21.2630554726169	15.4269478497468	17.5272223786739	20.5762276664681	38.41580780704	20.9742459475452	16.9700544868821	24.4123703766206	19.2572754075257
Z009E0012	3.7224057762932	7.69525112065523	14.5953630753368	4.35227918118071	14.5845530628009	-4.66713065763354	5.28887114316573	12.8197271391431	3.46629920613884	6.10056720538754
Z009E0013	21.0096411711307	15.2465684291914	9.29717687766404	19.8079683732155	7.56557334932745	5.82948845472495	14.0949414827921	14.114520231507	12.7771983547845	14.4444785915974
Z009E0014	-24.0492814419106	-18.9309296328644	-23.312501547853	-19.3636611765194	-19.4730794694496	-21.6576623724051	-30.4841418514162	-15.2031022291789	-17.1027537036026	-19.6674406617947
Z009E0015	-13.4325259642911	-10.500858024667	-2.15553378915803	-12.2077734571454	-13.1538660855756	3.90956612187948	-9.80070300240752	-17.6443851502022	-6.71232819950687	-11.1333044776454
Z009E0016	-3.85122404417319	-8.34231110390514	-5.81825774267826	-14.2789742947178	-10.9582574648726	-14.4907874798674	-16.0766820670213	-5.9669213356808	-7.60593613045783	-11.102651311737
Z009E0018	55.0044499576732	49.5709499717451	56.0196453157691	46.8532683813947	51.9269977018042	36.3215609865893	40.1859116474255	44.5174701844078	53.5256207896728	49.6466763945531
Z009E0019	-11.3112792248805	-6.30072058802914	-7.47158611020478	-13.3257069070946	-13.7738931761515	-12.0150476543489	-17.3003731128148	-6.33745433997458	-4.15777730383587	-7.52705744890111
Z009E0020	-9.53329460693601	-6.90385874652081	1.71185967378939	-10.9838881216209	-14.2636011198963	-17.0028564517554	-2.21074878571846	-1.63024745647447	-4.21660944432931	-5.68802681431283
Z009E0021	-0.888309199522507	1.31160218307069	7.97993641914426	3.09140427732619	-7.26634026377228	-6.80793388264928	-0.291293589575842	3.49533799308036	-3.16143281807694	-0.173223567356495
Z009E0022	14.9057039900217	10.1944610943064	7.55771719697333	11.090304207068	14.0065249904899	26.8539900796519	19.6377803046689	21.2290229405153	8.97041864368831	12.6446669847953
Z009E0023	-5.01627059265927	0.809556418005436	1.47782848397512	-5.23089293140666	-0.669673079215787	11.5781387791343	-13.992270215965	-9.45561591964783	2.19294739286961	0.179545312814961
Z009E0024	1.59831610304008	2.85126671037657	11.9366115984344	2.97053800881399	2.72595682420587	-4.45072042907214	9.95690223523183	12.910269888192	5.38911328322263	2.87278644535503
Z009E0025	-9.7939521643563	-14.5658465739492	-22.767945003052	-20.4438022194951	-13.1953912487904	-25.3125004618544	-8.91559214647899	-8.30270446024035	-14.7725950711988	-16.51364835288
Z009E0026	-3.56891296389857	-4.04296545043655	3.74713186595453	2.32216243186099	-9.7915370319684	14.7980423886102	-4.31074416543161	-13.4380924245315	0.295095160700603	-3.95100463297722
Z009E0027	-2.12563237625728	-11.2305271722333	-2.26863320152899	-12.3008737396345	-13.7899675998282	2.56673244326379	-5.02714801569849	-18.9846363644393	-8.20712150641801	-12.0080194399432
Z009E0028	12.7720422833293	12.0866274060849	13.5820172011486	6.18928790533484	7.45362340222233	26.1278788705997	6.98384395258298	11.2118552814135	13.6576641183674	10.7661787038864
Z009E0029	12.6076794739596	18.2373814667616	27.9571952534373	21.5472891424889	8.64807134329821	18.6376384857964	19.1847843904475	11.9700108222305	20.589491494146	16.4087394261271
Z009E0030	20.6002259184899	18.7473220202993	30.4062744883934	19.858685940137	28.217812963023	15.3692546399141	20.2135034849941	16.443956013201	23.5246661767877	20.1992026970512
Z009E0031	-8.30532486258828	-8.71742097013698	-18.9575307841268	-12.0957569687369	-20.9010300482372	9.80731462246153	-8.64153226668711	-11.8690903014235	-11.988150672022	-9.46230720996561
Z009E0032	-7.74003075054207	-5.41019975047223	-2.9358803195481	-10.1341004551376	-20.169449784138	3.81564813280528	-8.94109152600745	-8.05140196009519	-10.2017422522722	-7.63918484910364
Z009E0033	-6.43565890967476	-6.81854335032791	-14.5487227675864	-5.83701536178985	0.752115807054709	-23.4895151379754	-9.18598379969479	-11.7630346258014	-5.67640364445963	-9.00626329940103
Z009E0034	-45.872647848194	-51.9915218329929	-54.5057132440874	-51.7945246465297	-55.2499978976866	-34.4085408328706	-40.3196551096504	-53.4859114222922	-53.9762705023902	-51.709565420019
Z009E0035	-13.3086735898071	-10.1765009341253	-17.2082631963912	-17.0484230529692	-3.00917326801255	1.54392526522749	-0.425754520432604	-5.19197009788634	-8.33509538331099	-12.3489440330866
Z009E0036	-21.9178890922982	-21.1102581491213	-21.1355019506456	-13.9915549751567	-29.8289361377202	-0.239338341835525	-10.544679881681	-8.44044594985602	-18.3159383296328	-19.3366286856317
Z009E0037	18.6731491106115	22.9662845721305	23.9159139515974	23.2919963661212	22.8563527266532	35.4529120798871	30.6952779973967	14.8890668842691	23.1741754947718	21.3732356877385
Z009E0038	-6.70696692153115	1.21984264754416	7.45496660619419	1.25763307549253	5.03983047830426	17.4714794094352	5.14703840914275	12.3876269298061	3.68948926921946	2.18967917908868
Z009E0039	-2.99058698558043	5.49410650578676	2.21925559523955	5.84830261952362	12.5913290065416	1.46607424484038	-7.47423798530423	0.600131145122739	2.93628080646887	5.68445389059018
Z009E0040	26.7485759681933	28.2012661033861	22.7061513160378	30.9506342080014	32.1764566629495	9.58745560807087	27.4182868385115	23.9301391026661	22.7064030023018	25.2639252100522
Z009E0041	45.1399040636328	46.8680662306788	51.7280430123914	39.9973547641176	46.7281703410965	38.4116238776597	55.1314994456601	38.7722468536071	44.0715175412014	45.1122996952805
Z009E0042	0.983637949976784	4.62857665653933	10.935634751261	10.4257419360838	-6.34779448928169	-1.56037660481245	17.4038632200612	5.70619015291176	2.36713858522313	5.99875642941638
Z009E0043	21.866353571173	14.3575847575322	16.6084337260156	12.7319177948134	34.3923039962843	0.0341562267705745	22.6862934380031	16.3519962908896	14.8552273203812	19.4119475507267
Z009E0044	-10.264287455658	-7.29567638051472	-14.7571648357669	-5.77279009376096	-1.02825346691413	-26.7551853290384	-6.54476677626607	-14.2869109166729	-6.36454970296811	-7.6977377445366
Z009E0045	8.70399748515858	14.801213655698	11.685541852813	16.1268380695573	17.5991450913572	7.34871937106359	6.89952738478357	12.1360268220468	18.5185683744386	16.8019955011778
Z009E0047	-18.6773762094969	-14.5380220554569	-24.1379801626128	-12.0474805861568	-26.842470819662	-25.5888032052607	-17.5254667832876	-28.1516252300199	-14.7193793905241	-18.4250086402057
Z009E0048	8.10340872542212	5.45034057318892	4.70420297510271	10.5060139404617	12.4710393165498	24.5669756061642	0.297850134036722	4.30534749458676	1.61972728685002	3.2431463010886
Z009E0049	13.8434882728794	12.7339536161839	24.7328942918224	10.2704713649111	24.008722978132	31.1913189304896	13.7602243137544	20.4579375282145	14.0610648066869	14.3165645816391
Z009E0050	-10.3324632552127	-15.18816370121	-6.14396994937671	-11.5952996789006	-17.6746357440299	-14.9885113922319	-25.0533201390076	-16.2349278915076	-16.6503164062842	-14.6720538134721
Z009E0051	2.15424917591806	11.6205797137746	6.15203723697363	8.72083584754736	24.2855731211282	1.14128903664742	10.7876114009165	16.7250480674274	8.80527250211211	11.3298739929215
Z009E0053	2.35316187299349	0.302740781198557	-1.59763801858846	-1.9218187350726	11.269157541205	16.058845554765	1.71079143803685	10.178618452444	3.7693362754997	1.47570097808039
Z009E0054	-3.61388545651755	7.03063085060137	14.2690554525403	12.3296386473877	9.90344831315041	-12.2917394782225	-4.72630782873751	9.92860492399428	6.55011655481788	4.03422057981726
Z009E0055	27.6818914857225	17.0585663351547	10.4937239479992	17.2146789761513	18.7919186928341	32.1645981029828	10.039687981923	19.7610170439544	14.6340169563331	19.004459881227
Z009E0056	30.6456046578053	30.6955276291853	26.4572648189431	35.9687782295555	17.2710796056123	31.709336668786	37.009299270494	25.5839222766413	33.2475407451411	30.3363168985961
Z009E0057	-15.4654095206166	-9.36353354566778	-3.88548539754827	-13.4465896879932	-4.36408584224625	-23.5544890194984	-6.71777921867677	-17.6239907291144	-6.94692651844253	-9.57955124824209
Z009E0058	-21.3252984842794	-25.7964317004532	-22.0131050786756	-33.009901483321	-24.8041620651237	-32.0126171046194	-25.4147461946264	-33.313524405674	-24.7539231292485	-26.5789514828154
Z009E0059	2.88523070221238	1.98114593222063	-7.6873604230595	-4.7596128327239	-12.5638392677745	15.8526866655164	-7.43344442058159	4.31141994202253	-2.41531929761852	1.48149363271779
Z009E0060	34.3895208055255	33.9915404798939	32.0486015753863	36.9399432100961	38.6600132499883	26.0540721086055	33.0415731321453	33.889890553717	31.1124310406263	34.3104927217589
Z009E0061	3.52298739395276	-1.82749782760356	-5.74898957310166	1.92211365682447	-6.93872057582155	8.84032810391497	1.38289166361225	10.7392658101045	-5.27751603420398	-0.740857769862639
Z009E0062	-0.391645651968316	-2.63735501016334	-0.154906070637182	-6.49340019821853	6.85614047585713	10.1909265571264	-11.4259599288016	-8.10188438777013	-1.70028110278643	-4.76057239308482
Z009E0063	-14.2730297536579	-9.70430853211202	-15.0038105004985	-3.18812849224561	-7.68798518250659	-4.95356693643418	-16.7580334643149	-17.4578414935352	-6.8172910827524	-10.5610972670386
Z009E0064	23.3165882948453	23.400499646949	32.9690130706982	25.4974765524492	16.1398063130262	11.353756091144	27.0931308105071	20.3872276172275	22.5761348049775	24.5812748916216
Z009E0066	-9.97028481268518	-7.30754859808439	-16.1169247509052	-10.0587048397177	-19.3275285106237	-22.0695161246806	-3.57397019599869	-10.0152081815441	-4.94920540011629	-6.40289252344253
Z009E0067	-39.4425771414793	-34.7310267851822	-23.9645569878083	-30.3523125030324	-30.7471896525522	-39.207834444562	-26.1585197431369	-34.0767491992119	-30.54535869145	-31.8881467801209
Z009E0068	-37.944783492113	-36.2812036074889	-45.022707300928	-37.4687717731052	-31.4684245712094	-23.6515295378649	-49.5470956976088	-42.7699968231107	-34.8564438717993	-39.1871220254738
Z009E0069	-1.4184843611847	-3.02433790602705	-6.12255057002322	-4.46595089556149	-1.78205353186924	-13.8836655122683	-1.78990361635629	-5.53212959667758	-0.152872256038714	-2.49842584370247
Z009E0070	6.43120040139723	8.43890422960309	2.55449671562794	0.548595366024034	-2.84114667213557	-6.79877806566326	20.2547145970234	3.45500493512034	10.5373107134109	7.32696881291235
Z009E0071	-9.23760379284399	-8.03770025066997	-11.0564255391689	-7.74635943408703	-17.5072632861369	11.3087081351495	-0.487817745398866	-3.5021033036721	-5.61091912317261	-6.5225841186114
Z009E0072	-22.8267375068692	-18.7836261521761	-8.44126776486246	-14.6501114219859	-6.46196162107818	-5.66471944204222	-16.6582877478147	-5.95499654322333	-21.7440099178018	-18.5708253050883
Z009E0073	17.6514583715371	6.44311468304146	-2.12395572757983	-2.1567982431802	0.648294653395968	16.4850726961388	-2.0117629917056	-3.50391594543332	4.27364639718297	4.10825068795519
Z009E0074	-10.9855495808555	-8.93614680800709	-14.7385372777307	-13.1163857559722	-21.0091556102479	2.0203676047021	-6.76135442572462	-13.5294758272409	-11.3342313406116	-9.43140932074505
Z009E0075	-19.9999046867994	-26.2618746358028	-17.2438140249589	-21.6162886546864	-13.7296592496362	-7.93570776694821	-25.7126319475082	-21.6023591560711	-27.6808995184166	-24.8225580513411
Z009E0076	4.8720696501986	0.155996229947346	-6.9211834932336	3.19135664544296	13.7776405843741	-6.34478265365986	-2.74795111040275	-6.14940134946665	3.84251394321749	1.99327962194363
Z009E0077	9.07382686338878	8.89626065691688	6.4287425572404	5.0147491081671	17.4868822578301	23.4209075527869	11.4677698773128	2.25596044588755	9.54483248808882	10.0570949249641
Z009E0078	-7.34991671690561	-3.50909485378164	3.28789022566489	-0.565385499583164	-4.09283344103056	12.658751739263	-3.00464971160302	-4.73028170904664	-5.02587484697211	-1.54933386033498
Z009E0079	-2.70165622003984	-0.209279269249264	-5.37982925787963	4.84656666922069	-2.47406678469473	15.4952093857255	-13.5534240878562	-8.16066732054149	3.62641512519933	-0.693610704337685
Z009E0080	-20.6301020246527	-23.6275804015449	-19.6678688303721	-25.0430910757921	-31.5680980789215	-29.1312657175092	-20.5230812464593	-26.9212829872765	-19.7722453975803	-23.1732356744664
Z009E0082	-21.9189641049289	-24.723613757605	-23.8261318367338	-28.8452550394862	-36.1713526103887	-34.8238003674318	-23.4918283158957	-19.5120731744485	-25.4260426461349	-26.6923844916016
Z009E0083	-21.364782316444	-30.7850369595868	-22.4447735227926	-29.929257012325	-31.1142444020022	-27.6988474108994	-27.3872985167665	-25.7710820582841	-31.4611533920911	-30.4075765352459
Z009E0084	19.30323780348	12.3029275674578	12.1269534105947	11.920985052422	16.6816033753418	20.1041943485284	23.7815364035018	11.5432273355921	15.0647090607697	13.1642883683413
Z009E0085	1.61975102720046	2.26553480504379	-4.51508614118025	1.25538585285965	-12.0224867858365	-1.22972375501465	0.936649288021633	10.5158316630615	-2.81947894843146	1.21230467291217
Z009E0086	-14.592834605526	-4.57861900241952	-1.4740623813421	1.89241846729689	-3.91051143772445	7.43526007974128	-8.14335730462541	2.00433082421398	-7.00094925655734	-4.69044497533225
Z009E0087	28.5082873807139	22.0650978446931	14.8438328416673	21.5030525362331	18.3256552612123	11.3665092929638	16.6766041408512	22.7090332749883	25.997753595969	24.0980032783062
Z009E0088	-0.874646386180882	6.41620858372482	-1.38890543188814	6.09604656377313	-4.26759395756755	-9.48801926993945	6.91947661790877	1.4334807599303	3.0697807096625	5.00787198748907
Z009E0089	8.0452705338411	4.39099628122416	4.86341497370077	12.9511146745582	5.12850637919256	8.43242829797349	-0.0631401368007212	15.3680514021204	5.8582528890775	5.44501448216896
Z009E0090	-4.46457430033896	-3.98704109050607	6.55606298473424	3.32937247708796	-0.925366142139973	4.63033604923633	-11.9789615866613	2.7736827360642	-0.58634281975548	-1.29835089170228
Z009E0091	9.31723049025946	9.78685520850562	12.790712323607	5.66212130230274	-5.89421882604007	21.1107297878531	9.08294685397517	4.72372557717124	10.1548915118452	8.22097347771236
Z009E0092	41.1805933946313	40.0374230094189	47.0200772514515	35.8481812501333	34.1525289897453	57.2179613959688	44.9764699995022	39.9357106159378	36.9388768552572	38.776734573036
Z009E0093	-10.2441611515881	1.69510544317026	11.768775235404	0.781156574924543	-6.22781784195528	5.92718908249196	-6.33151935710281	7.9349994519376	3.13141834911287	0.720786065983368
Z009E0094	-35.0647481324207	-33.0604595199192	-25.748396803599	-37.2671496819702	-20.8246829083381	-29.9723803764843	-31.7465911685183	-42.0508243127845	-35.2269185876883	-34.5653896749125
Z009E0095	-2.77154674292697	-1.49860208657503	-7.05429518448235	-3.94354231460713	-6.12039756240371	13.6553169218031	-9.59419154974703	-3.25526670525085	-3.23629975728921	-0.323960109592002
Z009E0096	-25.0080619809288	-16.3206059847324	-23.4451408067441	-14.3092863337476	-27.4140361476387	-21.9417895162407	-17.0219461036868	-18.3690738391846	-14.3691223040498	-16.079850686222
Z009E0097	-9.96785189720252	-8.68140977749489	-4.48843321652898	-12.185894573403	-10.2166476074834	-16.7103596026332	-18.7978693472957	-4.80124342420828	-6.6568920801182	-9.14333663716473
Z009E0098	-5.76905833699405	-13.7591260647752	-1.83932737721487	-2.74177193473302	-5.44847131774538	-17.7649481081086	-21.055905215917	-15.0049614777867	-14.3135483191675	-11.3627310252726
Z009E0100	-19.0553264200051	-32.5207128888531	-39.525884139619	-31.3887710778453	-37.5346206919549	-12.8269429448644	-29.8404995231257	-33.0407077021349	-31.203252147402	-29.2649246701971
Z009E0101	-25.2016097668367	-20.5064330718926	-24.9596765043797	-22.0411783320681	-11.9939260543694	-16.2193264339359	-24.2017565316088	-28.4974097835213	-22.9927799509711	-21.9210109245205
Z009E0102	14.8694359690612	9.61238547095438	10.4106924551305	13.4974184211864	20.0593159055712	16.1524018537514	18.4573150114781	21.8177648144375	13.6373316307045	12.8078116429951
Z009E0103	-1.08544410880191	-3.81575093337185	0.58185883178462	-3.47673549523432	-5.33720698223316	-8.97049436374414	-0.449432199299759	-8.60617304011827	-4.85814743354895	-2.70979699794926
Z009E0104	-13.083948246254	-20.7745661957748	-23.0880239944142	-17.4938113945092	-14.4767850481305	-31.5292284373596	-12.9344425522666	-24.8587185449623	-21.8757223552689	-23.02618531625
Z009E0105	24.0250249775473	19.482679811332	23.8002627724217	21.4574946250413	14.3583155078518	17.4697029323714	11.4031479315611	30.4317089287908	15.6007499803115	20.1422235265679
Z009E0106	9.20614523194476	7.4148622347322	1.73491959909091	9.8638478494834	15.9095374461949	-1.08545298563102	7.86811675721052	6.28582423644339	6.61928016835564	9.58842581224615
Z009E0107	15.9653671257088	16.9533066157272	11.1447143656089	12.5047961179505	18.7656452950833	3.1582882789298	5.8234736838684	17.6361419805419	11.8558296079683	15.452635107901
Z009E0108	28.6539422592022	18.7794147081469	24.2191674211345	19.5171484950705	13.7001374752525	31.5071946722321	20.7765810544492	13.4413479107206	21.1659567402551	19.045556589865
Z009E0109	44.4096881266374	47.5371928900024	43.9743637587557	46.2375147215617	50.1253258704173	41.5317028201022	49.2906253312928	45.8862797267458	50.5368428825407	48.4518773108863
Z009E0110	-13.2076232308832	-6.49393217193183	-9.84357713406332	0.289261735234492	-4.82224538283446	-1.07652728901364	5.75158111503174	3.12664090218508	-11.567413122837	-7.61670713018093
Z009E0111	26.2819945521382	16.1362649353965	19.93916162634	12.5895386360241	5.90025457900399	21.9702814181182	21.248382135732	11.6221225165314	19.4327699021778	16.3347088614093
Z009E0112	-8.67457965738951	-4.53957990016527	0.811097378780102	-8.20566232740668	-11.3690068175511	-20.93233609906	-2.52786618473661	-1.7681823428665	-9.54646379146133	-6.44668225741526
Z009E0113	12.554068902932	13.0715660044353	7.5146136667927	5.51303433764699	20.8425735639286	29.1898668156542	9.81781592819511	9.42757031390569	9.66609510815651	11.4558577823965
Z009E0114	-3.9096550071146	-5.77725089433389	3.38132095712073	-10.9100155094885	-5.67556106033241	-20.5513822923822	-1.11837559257427	3.50251947070705	-9.42348153726051	-5.66151442939656
Z009E0115	0.485517111852906	-6.03923143152338	-11.7983204495231	-1.77004985330616	-7.48376886779408	-2.61130886454549	-2.56410711973572	-6.29673084385518	-3.43031702442141	-5.64288234228291
Z009E0116	14.9587071631973	18.4038262143838	10.3521121914471	17.5771272373612	18.5965781822003	27.1922730768628	7.22329071189341	22.7273540398016	14.6650751516771	17.110392873783
Z009E0117	-5.78500846039381	-5.95600608080382	-14.5456881418591	-7.60491388020405	-16.1521391617835	10.6023603251952	-13.4011446862298	-8.38171246708696	-9.41681833516826	-6.14866811547042
Z009E0118	-0.605547330348582	-1.96205097444173	-7.11373029050208	2.17242362462823	-3.93934072734736	-13.7071430756815	10.9684950727527	3.4886601023886	-4.15932529420959	-0.393007602481695
Z009E0119	7.23777507797202	8.40910523504282	1.25995021351407	2.18141973178021	6.99260540378783	4.27959085261946	8.30218173570111	14.9884557712679	10.1437297386185	7.08431227662194
Z009E0120	-11.6633481564144	-17.0012820885635	-23.2898362114575	-20.8212670923343	-4.53555781219231	-28.1017706916551	-15.8084416752476	-21.2518961729328	-16.060777312823	-16.6106219347445
Z009E0121	11.3154506905841	12.564552086546	4.16707631314084	10.7586081862776	6.81547242724277	7.09115769357945	14.8891703085331	10.8000129500851	14.7038694705065	12.8888320365591
Z009E0122	-21.7806952706598	-16.4200191112004	-7.25483151428204	-19.3292876965825	-18.2490095235605	-27.7341721381735	-26.3078817277944	-16.8674514756909	-17.7135015472737	-16.3877021685031
Z009E0123	0.865954700143543	5.11540107122963	15.0117221053102	9.91705490355996	8.56867840631623	-6.75305637238085	1.64514442816257	12.2600464522789	7.56738023011285	7.02592616342322
Z009E0124	-11.3166215267653	-15.6604533320254	-16.4757960619329	-16.3872606236242	-28.435956376618	-20.7786241295638	-12.5526855503486	-7.38488796253637	-20.701335610449	-17.0344825860966
Z009E0125	26.097402309821	16.7883109460086	14.6296179145004	24.3171057431921	29.8094088244748	0.25601064489158	24.3958011741144	14.203210834841	21.7787927945257	19.506237372969
Z009E0126	-4.61642596755244	-3.51220742756074	-8.79685597029316	-7.04725919402277	-11.679120733444	-15.4496589711019	-1.23494878825185	-6.25463487648026	-4.6155132509424	-2.00895350865419
Z009E0127	4.46650288781734	12.4919764339893	21.478114490885	13.9700576066562	20.4422131553872	21.8286685606144	3.1202342546112	9.04735566263407	7.68231233770118	9.67586610215795
Z009E0128	15.8914171348132	18.4761499325329	11.5159723202614	13.7821832723406	7.14165547442158	-0.0477632056525328	20.8924953933411	17.105700856977	17.3401048144228	15.8741592548338
Z009E0129	13.735357850949	20.1672880095504	16.2566675298672	23.1398581892616	16.4646010682933	30.5405975318623	9.5178954781601	20.2002475218035	17.4030174832701	19.7045855060244
Z009E0130	-36.9658340234098	-35.3705761416951	-41.2260822417305	-28.1929553404491	-38.3722310569961	-19.5018831842106	-41.8741502158004	-33.4878490655285	-31.4864290542144	-31.6820064051954
Z009E0131	9.70518924392349	19.9930851430108	11.5989860246377	15.9659525683574	26.8595362925046	34.0061306865723	25.0664547217736	17.8004280336618	21.2771008518264	18.8140308573768
Z009E0132	1.7323126363491	0.679074591379525	-6.51459060605161	-3.03597370885522	-5.6370415570217	12.2133856370076	7.67997924773089	6.49376464229608	5.03103815610466	3.2552976223047
Z009E0133	-45.9443395820028	-43.668258239962	-42.0562517517601	-41.9421410450961	-45.2827009516396	-58.234880547242	-53.3326708747032	-46.304253132105	-46.819410634179	-43.9001028074868
Z009E0134	9.48691019580099	0.406261507721039	-2.82410346702993	-1.78737944601103	4.77998282470384	-3.45740703328164	-4.58021773056148	11.2897384362566	3.79588781641377	3.40600096589137
Z009E0135	-18.2056948310848	-15.4251553375174	-17.8126864980467	-14.7899010455106	-8.28776652748592	-1.42727066469107	-18.1600673459962	-13.3106069170485	-18.2305197688851	-14.6301796585334
Z009E0136	3.58153128623922	6.83787510667002	13.3706484699281	7.34712519291241	14.1743900148684	19.6812516417611	12.673073300263	16.78292206051	4.03967645731633	6.92712645954645
Z009E0137	-0.0673767211480739	9.14641250390895	0.912685983062214	4.49644930118531	17.2620699549061	-3.54359673857979	5.30502689681051	2.00236247894606	9.29667001167114	6.50954353798251
Z009E0138	0.74712704057681	1.64166617089654	-1.59796675555764	7.83654619876123	-0.542591637756969	-11.3168917074702	4.45650597450867	-3.83614780724654	1.79151771212507	3.10932520342764
Z009E0139	7.7496785110424	6.91000885889441	17.6953236115954	13.4446557059427	21.7834576143054	8.93473982854553	18.9718258767682	6.56617934018087	10.8803243266961	9.18452340851184
Z009E0140	-42.0906729102255	-47.1393580793939	-40.4434594261324	-47.9863502914214	-33.0594864039665	-59.4053724072988	-44.1160384494114	-51.4813346457034	-48.3262205069354	-46.366631782122
Z009E0141	34.2417667185236	36.9724963108991	39.421744007601	38.1341437202991	27.8420064909508	29.7404861943129	33.2592930246105	30.8433273274224	33.651219703273	35.7887284860728
Z009E0142	-29.8985219639092	-34.1095659229252	-42.3923078405351	-39.3883742431015	-42.1664855366303	-35.086411874923	-31.5064971935337	-36.9869955822187	-36.8177985260129	-32.7086645180235
Z009E0143	-20.3247340620768	-19.1278152401909	-22.5425977511279	-23.3190536972507	-3.99505069501038	-8.23602018709126	-15.4036240059384	-13.9242222402342	-15.8466842037459	-18.1661297703668
Z009E0144	10.5596443732297	4.69857253150249	11.8692431451211	8.51536892315228	21.1201382620143	-3.89349084487125	5.77058072353584	10.5645006926745	8.48293289919541	5.98606107708038
Z009E0146	-1.96857982322222	-0.319015753582153	-6.14164734482313	-1.50331702056951	-0.171933308553149	11.0926390622894	13.2977448356798	-3.52870505285542	1.59450363852142	0.150895231797441
Z009E0147	-2.5674644263284	-5.51415961707201	2.24002723838565	-5.87487117868461	-11.6678738833789	-11.9426538490903	-2.09477095057862	-12.8495066558479	-1.10428259442721	-4.34407460984287
Z009E0149	-7.63563553497636	-0.0610534300521274	-8.71635187971088	0.354681313580024	-14.3606860581588	14.9789531259027	-3.63707841436271	-4.32691892322891	-0.264987887263378	-2.46125564211911
Z009E0150	17.8288310633743	21.7279178505671	30.2761324044676	24.5244435273365	15.9905862905445	29.0270357642277	24.0382204316507	20.0491413823299	25.176598901411	21.8836143832146
Z009E0151	25.0903582804807	30.9369842107306	23.8785275205363	32.7501871672977	30.9236306157319	43.5063530267144	33.5661874621978	34.3848769411322	26.0744206441713	30.0321804454302
Z009E0152	22.0731305349482	22.2349723108236	26.7580556044755	18.7545575507188	34.6001215830893	16.8948233124841	25.0499961415884	19.060867431492	20.7661439468933	23.141834933867
Z009E0153	0.0266767761262076	2.41901718914811	9.86524455771555	7.97106806562696	1.39308251951876	-4.0386718706723	-6.26613610303387	16.9166930292515	1.07598749590529	3.24357470071241
Z009E0154	21.089631434751	14.6008398531135	8.17819915481862	12.1251106614965	2.74784897044311	4.71051747380752	16.2605012049181	11.4606714070492	14.4138681452692	12.7327009658981
Z009E0155	-15.0869321418902	-19.0580679199972	-19.6256484549638	-18.6338671513789	-20.4696115099286	-20.0558169661482	-14.580954841852	-24.5483299763363	-19.4544516706741	-16.9789800332076
Z009E0156	6.71035280888567	10.1839674034914	9.37137922454963	14.1950131787436	8.52565652729591	-1.442810250457	5.60320749151946	4.36930366214943	10.4757857558798	7.80128210717345
Z009E0157	2.06797925463388	-3.19408440547142	-11.1224857724473	-8.01559657525688	-12.6533511084941	2.6065770559813	-5.85937982652667	4.89440023306461	-6.17507571617398	-3.36584036727657
Z009E0158	25.0055984368658	17.5615061558685	22.4658369612369	23.8550871750608	9.38077334383557	25.4615016445742	19.8071517292447	14.6561645758011	16.7041794878403	18.9007624614888
Z009E0159	-26.4324542248846	-33.4516772849134	-35.1086082029761	-28.0480682391742	-35.4318313496383	-43.0732672851593	-28.1286470102988	-20.3837796330583	-35.301323548086	-30.5665868076617
Z009E0160	8.95117208523715	10.4876560439394	7.16208125221685	5.72733641600867	25.0096296931952	9.02228651993111	17.4559356796589	15.9541098345452	12.2602687655256	10.0487137065063
Z009E0161	2.18635920818208	-1.97102686442324	-8.81315028107583	0.596449181481706	8.02425372787252	-5.72129754698715	-4.80402696898454	0.334015507323041	-0.278998289871386	-4.2612791155513
Z009E0162	-35.9226483703819	-29.2278276615219	-35.1694317397427	-27.6811218401262	-36.3089385055387	-42.7299428757581	-33.481440015551	-31.6489261691346	-27.6772549970094	-31.6071017954394
Z009E0163	-0.364483580596311	0.500084122433284	8.77987054077976	-3.27842113186945	7.59717987659309	-5.90600685851276	9.52999142834076	5.76684965994451	2.76032847841477	2.0406484744959
Z009E0164	-19.9449941485805	-13.8854380850652	-8.70263168815553	-17.0024556361446	-24.3688145243412	-11.3341422203059	-12.9898969263015	-19.6581825037931	-17.8818944312474	-15.8131149649176
Z009E0165	-11.5806972692603	-16.3662434313829	-8.18089362290561	-17.7718970137019	-0.971539308664826	-5.81524166509011	-19.6684298400763	-20.621951002325	-15.389877363337	-14.9844369777029
Z009E0166	31.1662320294389	27.7728094413595	19.6780131074121	26.6943945583315	28.1775945153459	37.7279753646878	28.8677268752625	32.1384999257263	31.359517445817	28.5725184400906
Z009E0167	12.8244492404672	14.734004692889	20.920705538396	10.762617936648	14.168950145679	-0.350391548350005	25.4811113820581	9.39501339645738	10.4943261182803	13.6702113511955
Z009E0168	-36.9367762150708	-28.7746487656638	-31.8506934697446	-32.858377065229	-18.1810118472492	-39.0647031411555	-31.1133478011068	-32.3234758478933	-26.0840348241139	-27.9938349954353
Z009E0169	-33.6161952336932	-24.8576250632518	-30.7323696388064	-21.4709225424554	-28.4118631426365	-29.4241306502241	-25.9734330045675	-32.1398352692619	-29.2237661138158	-28.3198212930733
Z009E0170	13.277452277181	0.319121404357583	11.1674033793128	2.28911467899003	-7.4502248618286	-6.53938484894483	15.8160058231081	12.0940088422924	4.03222453985734	2.14105922851619
Z009E0173	-23.1060969476944	-22.1917730744728	-16.7898803183431	-25.3023446326443	-27.2216167770096	-29.3643672408032	-19.9222073369281	-10.8919251973134	-23.1608928574374	-20.7164988400271
Z009E0174	-5.04527006471983	-4.11683866057186	-5.47660628704515	5.12087284157466	3.63134442155271	-4.09010023266979	-14.0914547211721	-5.44688563209558	0.908909435164985	-2.15719568601454
Z009E0175	-9.624623878458	-11.1173628955211	-2.05851151122061	-11.0234604527181	-8.57876077376452	-31.2224738027463	-17.0308592540534	-14.9503812873087	-11.0029438437625	-10.1707593368995
Z009E0176	11.3475883388368	17.0911527175065	22.9272285489825	14.6430280628599	10.0764931435073	32.3711303079631	14.9105984979316	13.4413566858023	16.4346538424207	14.3279933156195
Z009E0177	22.5095216310493	16.6996808738978	17.2454229904559	18.0422677242279	11.7595313230006	27.4578434123096	9.38174390194915	18.661782849998	17.8927845021326	14.7143999780471
Z009E0179	20.0441231364043	15.1868702200741	17.156375935632	11.7309421572559	14.9355571133438	35.316485491866	14.6078653951069	12.7845371101725	15.7153165392154	14.5141941779579
Z009E0180	14.2122037711189	4.01508064658322	-0.0429943862147136	8.69171587409889	7.38152279716744	-7.03512598511185	6.24936302447102	4.54619577913859	6.47275688886274	6.45218684552821
Z009E0181	-8.55953221691084	3.21558070748529	10.2728821203674	9.59668600649119	-1.34881614093571	1.34611733424204	13.7581090596046	3.4791993977597	0.654540304652747	3.41922214270952
Z009E0182	-17.1506189627405	-19.9454639983478	-16.9078491672087	-17.7810448354245	-16.4492535440255	-30.7681272563156	-26.9387096815	-29.0274989311898	-18.4194746473378	-21.1495600086126
Z009E0183	-0.622859153394703	-1.44902836710114	-8.93445404644753	-4.12456832579577	-5.45140565276688	-10.1435565820189	-4.66077549645776	-10.8943816775828	-3.9043916842232	-4.00261683029511
Z009E0184	-21.639080752869	-15.8630287199336	-10.4895096016553	-13.3258309579124	-10.8165553329537	-28.3978022791685	-12.0399131076531	-20.2507760134991	-14.6203226239521	-16.7266271490198
Z009E0185	27.4275431212562	24.9473891782926	31.3764143105842	27.4041729456454	20.0675179936038	9.25647863672864	28.81250887806	22.8614099874075	21.2725098300461	25.2702791921288
Z009E0186	48.7547162198448	53.3669821304734	48.6610820665067	61.9142659004085	53.7090927698703	55.6697068515219	50.8133496611304	48.2986644489848	50.7934395127766	53.4845927574433
Z009E0187	-2.77386187015429	5.39295139257368	1.97029440870879	3.16655029293593	16.9042513283693	-13.1408819995735	12.0178798901312	1.42560402578269	3.05063879483349	5.89254115169613
Z009E0188	25.5343787780358	20.2712346061896	29.3940937870516	17.9776525734777	32.8259540136839	8.62693876811509	11.0052531852115	22.1324501060218	15.7641036385395	18.5781021561663
Z009E0190	7.69559756324754	7.91487829570812	-0.139849344441793	10.8890809164098	10.3171933544226	-4.7583128584371	9.07150235307789	13.9998612982791	8.95311313229647	7.29144270916081
Z009E0191	-8.42674632166717	-3.17165835375276	-9.08159589984484	3.41977436616902	-8.39402503450486	-6.12560665682572	-4.34011371483516	0.0608229531746457	-0.595732131474251	-2.03992547067647
Z009E0192	18.4058156102626	13.6047428558472	8.88424493785322	7.19590653237415	11.6896522982947	31.0678128774614	13.701838403451	13.692209251675	12.8551253010802	13.8881243074742
Z009E0193	-22.9995012674268	-12.0672485165992	-22.1284498967084	-12.5613019871677	-12.4135284482738	-26.5387251157086	-15.6502395808949	-12.3925968440961	-17.7907087099928	-15.8004097697107
Z009E0194	6.5295834162743	4.61133959840604	9.20721412463542	4.80707085150177	15.3859305445033	21.9206565535784	-2.10852440540384	17.4638818158619	2.98803117375169	7.39548373517868
Z009E0196	-17.2970938621345	-16.0621470010612	-11.2269919019168	-12.2512469309194	-17.7561576672776	-1.76661960313692	-12.6508866832059	-12.801884096082	-13.2419277013898	-13.7251687731907
Z009E0197	-18.5523210696864	-17.3111300820786	-10.1249196396014	-19.1109838912981	-7.500656454348	-11.2034649900703	-18.0212346963083	-23.7804326888977	-19.1009370964058	-17.4878170833412
Z009E0198	15.095831850231	14.6119121489163	11.2472732811982	10.2729356130202	28.9688362692158	8.00770052632797	13.498874818726	14.0376266630597	18.5629300961368	15.5801505516925
Z009E0199	6.60961960257385	3.9443565010191	-3.44231748780508	6.34863456007748	-0.135951624278541	1.50778562342149	-5.68043523546479	12.7358500930596	5.67929875986918	4.50392140382201
Z009E0200	-23.5997032912699	-19.5698992567554	-11.176757218488	-21.6409402058072	-25.9881196250418	-15.7678650915338	-16.3773295026609	-19.8699843934607	-20.2803002680576	-17.8258365439953
Z010E0001	12.9691496395517	22.399527868571	15.2600312956581	13.8436930838584	36.7142353346371	11.135457021837	18.524866870895	23.2445814995079	20.9840852822989	18.6431501462725
Z010E0002	2.28633648755696	21.8394530251878	25.3787863090646	30.1509405352008	20.7146881072235	20.9788266529503	24.3812990874855	24.8793704380898	33.1505159314217	26.7516487285392
Z010E0003	32.7222904334048	9.49713728803735	13.3466602078563	3.08965355684971	34.5866110441822	15.1779889370926	14.377987376958	4.99129795100276	19.1207037611321	9.37419477856045
Z010E0007	-3.67237036541328	22.6294451609336	16.086509422085	6.11577615938659	11.6113058894768	27.6561652089092	7.01010895521426	16.5193304708399	16.1174532647663	16.565860163595
Z010E0008	-5.55179572672354	-29.2387733017126	-22.4337534669285	-32.2084883688176	-13.4473302570467	-28.9666461600757	-20.4567819049858	-26.7274737594546	-11.1373252925328	-24.8896031807768
Z010E0009	-19.6317026110827	2.31312817053148	13.1091503384147	7.25730309310612	-4.47147559801002	14.5824052501981	0.593141820151372	8.06406922339115	7.8034440197819	10.431117676654
Z010E0010	-32.870227305289	-13.8665092281716	-24.9153245857227	-18.8001217373849	5.05820459913981	-20.8373056811756	-14.5761631292003	-24.5125106125812	-10.4862666685644	-22.2053154441015
Z010E0011	-49.1882939550658	-54.0826804168248	-55.1144564256653	-54.6978258919755	-50.3823661806778	-60.5904811423005	-49.5449585021573	-51.6294358317324	-40.5635193185782	-52.8782083787074
Z010E0012	37.6092952473999	22.0910662317806	22.7528726140857	14.7053062484264	35.159598918912	23.4761944571356	18.8702320087179	17.388608766598	12.8631151343445	21.0185748548579
Z010E0013	-9.04831644305774	-0.604857239408285	-0.471634139888302	2.81561421467316	-18.035204704663	-8.67172071200651	1.28004206357854	-6.71731796022675	-7.6435366515169	-2.98014603736372
Z010E0014	19.5852738671646	0.0924503769512355	-4.39920739862943	-14.1315977914428	-10.0474302337004	-10.918576085991	-9.30090729006161	-3.75283192078384	-1.37942865122378	-5.00955744548983
Z010E0015	-8.40652732816523	9.80777083895525	-3.27808528900526	-2.98337537454969	-1.90443845958485	3.52840160415046	-2.30481632387104	-3.6142132930111	8.1252582085791	0.182594302432781
Z010E0017	-9.37817555914609	1.2809832760556	7.32416849404974	-4.94165694799233	-5.96696666002374	-6.41988147615538	11.1017648010665	0.735294623807779	-6.66713326271904	3.20587550436032
Z010E0018	2.3425566189181	-8.35137323841322	-0.463209958577625	-5.83108355150153	-16.5010912631213	-14.5717818562224	2.57833549326686	-5.18795813759903	-2.10983995569042	-2.28920509226344
Z010E0021	-37.3721701638769	-11.1948107309949	-13.0162505555638	-21.1281432804408	-22.6801178019894	-10.3341309382561	-10.1431479362187	-18.6511802021813	-23.7833330916453	-15.5261405682838
Z010E0022	-22.8197876161022	-1.03818299834415	-5.68744836812867	-10.4309617126508	-9.85368237335696	-15.1181532226684	-3.10354102395431	-6.1688344446398	-13.6755406159138	-8.95784536383386
Z010E0023	-36.5592072895069	-14.1847780828312	-12.2963597220365	-22.9832472937082	-20.9942850545933	-4.11343083137914	-18.9719649850946	-16.8738697063481	-14.4238936524761	-13.3415864485906
Z010E0024	-14.6934073699087	-20.6196566301348	-25.9437652909029	-25.3789597852874	-22.1845626977365	-39.8250290956641	-27.1635662232193	-24.2648978270912	-25.4279318003557	-27.3631453859446
Z010E0025	-0.785352730525026	-0.726554180439279	2.23709227195768	16.3740318518033	6.4125749392857	-8.64900660771627	-3.59324252162148	-0.311301327522849	-6.22284158235679	2.99199056758814
Z010E0026	-22.4942358633964	-6.35624728621628	-2.04064633700145	9.52613105066672	3.1267598321548	-2.63216280693018	-1.69803019457251	-4.20433602152453	-4.93982711485397	-2.43747805380989
Z010E0027	-12.950283801155	-36.7703474479003	-31.3471522909012	-38.2812948636439	-25.241611282948	-30.7412903090311	-41.6636426633339	-33.1221086181664	-35.1192290743821	-32.6358441718825
Z010E0028	-6.04719549875568	3.41797292878158	3.52242830828518	2.00007244741773	-6.77226684446021	12.0856291835249	-1.33070941000955	11.6442758586283	7.29058704618078	7.69026714625941
Z010E0029	40.8768426190594	11.4406553139872	15.0800838106577	5.52719702889057	-9.03425897944997	9.98908661333287	3.7162483286664	7.58571918984535	4.72873178545639	14.1533086130025
Z010E0030	-7.27299663190381	7.3940955113036	4.06261600324965	16.0334510597055	5.12764364633598	16.6481211081778	3.26089903129149	12.2230003675724	3.97961945739276	6.08894226360752
Z010E0031	52.5716684216228	55.0796414447893	50.1320765450692	53.7038292119622	57.8727965160807	59.4886575184069	52.7438409046372	53.9876969064363	50.1934084841137	51.2681573612284
Z010E0032	-16.3545806762262	5.48038656919253	9.53466622229971	2.44973262360682	-11.7407815483391	11.5231242705579	-3.53598157556302	9.60942387701671	5.76237904340612	7.67704579168667
Z010E0033	31.7682825927065	0.460261371602198	-5.20531455357107	-5.9208838570029	-18.9382599393386	-3.81650759448422	4.1556931350873	1.00692829574727	2.17421311610294	-0.666046002073834
Z010E0034	13.4983168866058	-7.55705878893512	-1.68063682898008	-8.22170026616678	-14.764431331407	9.91736488994978	2.35438797960584	-5.32550396437067	-0.232915526271135	-4.53281885297962
Z010E0035	-0.499216659539555	-32.265451502836	-37.5530821054397	-36.4441166368741	-48.9567406421743	-19.9227419849269	-24.86039527463	-31.5411906011493	-33.1030818569261	-31.7758158016116
Z010E0036	19.3172168866058	-1.73815878893515	4.13826317101989	-2.40280026616681	-8.94553133140704	15.7362648899498	8.17328797960583	0.493396035629319	5.58598447372881	1.28608114702036
Z010E0037	-27.2514053053932	-5.68297658025501	-2.40622644301064	-15.8680349633103	-2.32248511064892	7.36882777989992	-5.03029597928212	-4.3447163672511	3.13308766422626	-4.52505469095706
Z010E0038	29.1963249058617	42.8793776411005	44.3731993961916	33.2419298603389	36.8960787341276	58.5830083219106	44.3180612614284	44.4625021987678	44.971323304922	45.3403492161736
Z010E0039	34.6299409291935	22.1754402758969	16.202254308119	23.9061057966421	13.8531530316937	19.0553616858163	6.31502796238879	13.9673847655074	3.30681665435143	12.674717763273
Z010E0040	-33.4711786241813	-49.0118954396415	-44.790483513463	-52.7957669353509	-53.1032751570048	-33.6142157758382	-44.8472888661382	-43.2795641199601	-51.9803535755387	-43.4707117097905
Z010E0041	-45.4314169423904	-24.4810173147765	-25.7832246869827	-33.0520117894818	3.43169793969002	-18.8386687088701	-19.4779924486834	-30.5180555308961	-26.3298221014782	-27.9777650125867
Z010E0042	25.9920652678461	-3.76684561426002	5.03927210842918	1.14575454065338	-15.4072238696971	-4.44592647425596	3.26472246594683	1.63726661590833	-4.71264521215521	2.43867312026571
Z010E0043	-9.40406573717755	-25.058819030125	-27.833847962771	-29.4555531451063	-27.8263363237164	-36.2196267028697	-27.8747087573036	-26.9636376519599	-32.4128181171654	-28.471876233841
Z010E0044	-33.7965813703333	-30.2654576127404	-36.681571865529	-35.0279628332561	-34.6422526671563	-46.0464719359233	-29.7657982797097	-34.4656255216149	-36.4451390051004	-35.02085968812
Z010E0045	-15.6155751465587	17.9066148966418	9.56893490038697	9.72594073030512	24.6918312972546	23.8272555529976	2.08998590510765	11.1177340369639	8.18852230194423	12.5423613222555
Z010E0046	43.1072416806839	53.2110724794264	45.4474522852915	39.5197671636212	43.3554238604344	42.0888807360083	38.6895946011456	42.0815106508604	52.8525801886618	47.5762410304045
Z010E0047	-17.2457692583269	4.82303726830602	4.97013921816701	13.5365359193	23.6652700385981	14.3116799103678	17.6162206901018	4.47907328779096	2.62372510425062	4.72536160561837
Z010E0048	6.81048158916673	15.2049059193631	9.34298959097146	14.0019611209326	-6.26617197353862	-2.42859289491502	13.5874278566834	14.3565297376006	18.7433505174185	10.3037697292389
Z010E0049	6.49717682343919	37.6711130358684	42.5955252117177	31.1788782082717	26.8356212358635	49.015848617998	41.0336911734747	41.1085272693535	40.3590003225459	39.4160578377488
Z010E0050	-0.0613323508810358	5.95645383046966	8.01146945571651	12.7617100452122	21.9782761692182	13.4638992583199	16.3626970699212	13.292856832258	10.5687846285612	11.2010092203416
Z010E0051	18.2866839643591	-3.64699428235016	-8.18046163095444	5.25150080064319	21.6202359047218	-3.8546264243954	-12.962695718519	-4.18182093488909	-7.59883385650632	-6.20737584066215
Z010E0052	6.32022193101668	18.83105545591	14.5392699039487	28.6603478632912	1.42749579279306	13.4799427981245	20.6743251284532	13.0133984142383	4.03625669035672	15.8817680742253
Z010E0053	12.9922107249492	-1.16536778846291	-0.430809205004723	-4.35967790151745	-3.19612221741553	-6.14147916804149	7.93293445806472	-3.91762509241665	4.37903396791294	1.68279895313115
Z010E0054	-14.6670238832162	-41.1066586679223	-36.0471887997886	-44.6054249021561	-17.9154227620842	-41.8139175930079	-43.383159913041	-36.712700765391	-50.001741481116	-39.4817919370966
Z010E0055	23.066119755937	22.6428743620329	25.175877762194	24.6795885349244	17.9750161976519	28.6012989826395	24.6469989464701	27.4128420434411	37.4888427248213	25.2827487842907
Z010E0056	-20.759428294973	-14.3461827414375	-19.7176684123118	-23.5343927721241	-3.79736323058745	-22.5088071377563	-13.3070419800687	-23.2747137247573	-17.4472635251107	-19.3587922846974
Z010E0057	14.1615916838476	16.2416753100721	14.4051231305425	6.37357997530652	26.1158119473359	20.6031473645779	18.491226794591	15.6581123241538	11.8804866296555	15.7480233014266
Z010E0058	9.53984507028031	19.5080934571506	16.9351125910885	8.69588539479649	40.8487840919365	5.00590891852117	18.2082904729094	16.6428779206176	13.4946175296059	18.4257418682188
Z010E0059	3.69831418654296	-13.7134210881123	-10.5665104346079	-4.23674461276572	-11.6761100881744	-13.8922601377029	-6.63932979875537	-13.791407428056	-17.035597218125	-9.58039504195827
Z010E0060	-20.6805751784408	-20.8530421230231	-26.9870179789488	-31.7313024464799	-47.1347901554055	-21.4323349767192	-35.1295140751309	-23.915371107112	-13.4331839685905	-25.1007078091544
Z010E0061	8.77577189329344	-17.2226179521905	-9.92602705094292	-2.84662675557222	14.7365564335989	0.259528259847174	-14.4568028395065	-12.5038540660442	-13.0931922343204	-14.5871250709431
Z010E0062	14.8387926766875	-8.73529789534397	0.721076206510981	-1.39175111747697	-15.3602395752527	7.75042246266736	-0.956429271927822	2.66002961209001	3.71951984733738	0.642756073111107
Z010E0063	8.54005757681889	-5.95452361798635	0.332482368320128	8.487195935248	-5.99267454791617	-10.1159573624397	0.69046892148919	-4.77610439388688	-0.425334041029107	-2.68989442755932
Z010E0064	58.4966677525709	35.8007561339951	31.4160679338571	29.441940312116	32.8206571698842	21.6778980281338	27.6546616327211	30.0480285537755	33.7721542753405	33.0563852131068
Z010E0065	-22.91279855202	-14.7243612611597	-17.4519008717724	-3.67577477876127	-5.1614841830804	-9.1554358640064	-26.5730858090055	-15.8697115612932	-22.2681161607596	-16.8966732892148
Z010E0066	-22.3047900146646	-14.7917692655259	-11.4737557082191	-19.2313183690019	-16.0876776166285	1.63779917696321	-16.7833564186608	-12.2277293088115	-7.61036353307141	-7.80067708981758
Z010E0067	-23.897491888843	-54.1674826837301	-52.5268460636085	-50.9747338181169	-27.1740465128085	-41.2319169134244	-45.5313017026903	-49.4554559594299	-49.423074233155	-49.1398040144724
Z010E0068	24.1270879700264	12.0216569708174	10.093874107043	9.45799692051041	31.125128862633	16.5252485332491	10.3134892889723	6.84997219362354	12.6305933942945	11.7884400005924
Z010E0069	19.9575295141596	-6.40571774198752	-6.4363804402564	-7.90921098678728	-8.18431417450623	3.21306140905574	-3.2002812992484	-5.09930398407175	-3.86295584557268	-4.92183583233945
Z010E0070	-31.0045252262625	-14.13375645333	-10.2006655893862	-18.3956083737126	-9.61045961606958	-19.3954257089113	-8.68773626932776	-7.28440090564047	-0.751789190177617	-10.1157068049624
Z010E0071	8.751849499895	16.8700061803288	18.2013191238451	11.3224938736214	34.4523984181485	24.723509120881	30.3556534186946	26.5325345455905	19.9959295302998	20.9268063859325
Z010E0072	-41.1649100830447	-15.2122068453463	-22.844659507456	-25.8904764870075	-10.8995899563048	-32.1229295948391	-17.7489506364344	-28.0659981443903	-20.3198784062699	-23.8337827759836
Z010E0075	3.9427892114718	17.4557063978533	12.0295034413928	6.76800227348143	12.7851131587004	30.1920436825186	22.5915017478929	17.3492541134075	5.45595852721914	14.9162522196677
Z010E0076	-31.3628485755667	-4.10204636526429	-9.23631655182116	-8.53190423364218	-22.0172533813106	3.38084888215721	-0.686545147920287	-2.59603757585764	-5.82902553990957	-5.66818517785908
Z010E0077	-58.8375343204932	-42.4717989153867	-35.1212358687307	-28.5043773519188	-47.6510048997519	-25.9466721445355	-35.0971171125862	-35.8876393502297	-27.6423865622278	-36.2572096787217
Z010E0078	-31.0318159646789	-5.54924024758604	-21.0763315686364	-18.2601921853807	10.1982524689129	-16.4974671012711	-19.0112943710829	-16.0559320904587	-19.4927412879287	-15.2255380572497
Z010E0079	-6.77388566171919	-8.55721207068333	-5.57198785617009	-14.1901942765831	2.14405001659066	-9.14109335697079	-14.4588428312218	-7.97660262632834	-10.1971857038672	-9.04738558185365
Z010E0080	47.1637888449674	17.9522272995678	21.9979962750814	18.8926590351881	13.0270466553437	32.5628338371578	13.8275106181398	22.5579065370946	12.736086492472	22.8828332831892
Z010E0081	-16.8762243481606	-1.53603070209209	4.68713604642922	6.54924048840181	-7.86892689590583	10.5940757268413	-1.35270503931082	0.445159840937922	3.91887896111548	2.16322366466761
Z010E0082	-8.55825675372384	19.5845467356582	26.0504453217548	21.2051544291484	12.0989654287968	20.7657517037314	27.3304481202751	23.8526198211685	26.6708707599713	24.6836597042195
Z010E0083	-2.61393927267137	-16.7264489604736	-25.0924482184848	-28.126713265583	-32.8389155641715	-10.0109171935586	-13.0114412755974	-23.3699008839986	-22.5888622268172	-22.0206977147633
Z010E0084	8.01833688744693	14.8407875798785	24.0229894901424	10.0207049976206	-2.2300821559772	6.54147335810923	18.4369131320707	19.5103270944722	31.6713974277231	19.8747900060894
Z010E0085	23.6025461971341	30.5774180231212	26.872091775231	12.7032783609978	19.6615915340413	21.2139149674355	25.7590344941342	21.225151676818	11.9210625511077	23.385932135039
Z010E0086	-6.10442503089967	-4.65255513775767	2.13464008157037	10.1276973454233	8.79293209252882	13.207746832786	7.1334994826033	-1.98448623332543	5.14200994268083	1.3509761518194
Z010E0087	-7.75216830383914	11.6596920975438	8.12128320430964	8.98308833593589	2.39527724324361	2.42800108744878	12.4543028448174	6.95623850208533	-2.16506641210515	5.52956604484634
Z010E0088	-10.6042553895619	0.764636751087055	1.47013818013324	8.34782399506672	9.1033791211057	11.4625885058159	-2.7472991583239	-3.37952160917612	11.1998047593798	-0.0613705706207487
Z010E0089	22.335094395362	6.47528669467515	1.56234452056123	-2.61662083205675	15.9244839588602	7.59728523241201	11.2566542770031	3.9094625940876	3.20061274205963	3.6710976529802
Z010E0090	-6.8545201285651	-16.2046325293291	-19.6089916969798	-20.7554263243484	-32.7454159660663	-22.0705993571683	-20.929115629142	-17.3258637668005	-16.1124306496302	-19.80348320574
Z010E0091	22.2097915928516	10.8085477864054	2.51628685946737	-3.42466319863277	-6.77626229250859	11.9867123278389	3.0298807250896	4.01458232739029	5.5261350360053	2.42766145909442
Z010E0092	-2.5744602237135	6.53700993929421	7.21057351976159	-4.04540574435357	-7.7651391303636	1.2012067987535	15.9317489467177	11.4666517254556	-1.95874874940377	7.99854002142431
Z010E0094	-21.2271915527843	-0.347978124375357	2.48701447083504	14.5014212833453	26.9707796608996	9.61681331576236	-4.26778422445869	2.36637786381478	-7.39157277449914	0.288921911897183
Z010E0095	27.3840384060935	-5.62548518604401	-11.0431420733898	-4.41065636700502	-0.759369570151563	-1.06651109589463	-16.5364208850103	-12.6964133198011	-12.2317846348929	-11.5854187227533
Z010E0097	-48.1223600984547	-36.0948462065224	-43.3337302386619	-48.7895085478839	-59.7741669670681	-37.5916151230333	-40.2571952253857	-37.5369386537583	-48.8497673594264	-41.572703745672
Z010E0098	30.5431083548027	30.5170483417421	30.2845765974579	41.0694764014522	29.9636130428544	32.8563290920343	23.8422696708505	27.6141811140719	35.0813269377765	32.8761251359876
Z010E0099	8.90006107580539	3.03286640421887	10.8793502090627	8.2998424472328	-11.526840922239	14.3271279669065	7.40941366995238	11.3946710956355	2.47146763026168	9.47544502555209
Z010E0100	7.04878216351106	5.64858542171251	17.2778712235774	6.39361423257134	17.803372073176	19.402762157739	5.80229856200403	10.6111287953244	15.0627421512449	13.049410264769
Z010E0101	-45.336192903204	-13.7139011221011	-20.9703564331669	-15.0532971080417	-20.6299682297992	-30.6838292193259	-23.061477358541	-17.86268758283	-18.5581544929954	-19.9286142941421
Z010E0103	45.1337508262643	18.5799434344216	19.6111145903269	15.9377149414654	13.9163700780752	23.3368372002075	26.4509151727156	23.5844889205211	11.1841975639001	23.2852549201803
Z010E0104	25.8447081980636	13.514542982025	6.39048488279099	20.2366335230087	13.2154420657536	3.37634352914888	0.671481951017605	7.82120992980754	4.36656310894376	10.1797434979895
Z010E0105	-18.6081572536494	3.58665630769148	2.2658285482236	-2.37412787981027	16.4994138514595	3.15493405596238	-5.02949843618418	0.998423474473647	13.0339158072762	2.86237756944501
Z010E0106	-4.88798694240821	5.41697076924844	2.04992029969036	15.0139304866281	30.0961277990484	-9.61890619051052	6.28063560056689	-2.43292934868284	-8.46990155386558	-0.292804617742768
Z010E0107	-46.2820316646812	-21.3799870945478	-24.7960006120231	-21.4583244957291	-41.1348526900889	-16.1640420487652	-28.1408275188705	-15.9581147555406	-23.7708267118174	-21.1763631671518
Z010E0108	-47.4674298654135	-23.2146305493497	-9.54050389156933	-19.2196322148039	-12.8134542148582	-14.9447254172637	-4.1936983541436	-13.1120413454565	-7.38643190691522	-15.171817564264
Z010E0110	30.7078804639438	2.59466244210199	3.47538029368064	2.1642569520126	17.5454389051543	-3.27141945662804	-1.06936180567027	4.71695606568127	0.0433717749308703	4.87574912996027
Z010E0111	6.19836459567965	2.82762605785246	8.0410816593524	-3.34467113276169	24.8333870883309	7.43983858001215	8.57647856426037	1.72781878942948	16.4895178102498	3.69043250787629
Z010E0112	-50.9579450557581	-25.4290485331555	-21.2577815523779	-23.5375207388159	-29.8502645015414	-27.4601833301008	-16.5739204842943	-14.3104435945534	-23.0684141020403	-19.025715601171
Z010E0113	-30.8951712671658	-3.25347800833897	-17.4220198874107	-20.7424500632373	-0.671611719157258	-19.9713814356853	-16.7411089478927	-17.9255584711562	-18.8100611579424	-14.1630462108887
Z010E0114	-15.6671530116589	-7.55859277867333	-1.15727392676303	4.997307807512	-19.7637387216651	7.23892853905601	2.20244375432712	-0.764450145338165	-4.95683254928484	-0.127020601243419
Z010E0115	55.997850957518	31.7417712962263	35.7889963531516	34.9256141127014	16.4111999705144	25.2988028525304	31.4627809712231	31.5934039817302	42.8160022746713	31.990887185369
Z010E0116	-33.16166455075	-20.7114804212473	-22.7274975930784	-9.88774150567608	-29.801663568706	-26.9961241718194	-26.0795622822841	-21.7781410500521	-21.9776879938235	-19.0784785071715
Z010E0117	6.4851914360825	21.9884822565179	12.9164384795156	22.0808690453139	28.6414897207743	20.6824523231476	8.3209716231521	16.2068664003549	13.1736752395163	13.9144104139103
Z010E0118	-16.2367443115115	-18.524741224854	-24.4704727702174	-20.5557767536408	-14.3670519862375	-13.9850164217888	-25.1305916269628	-17.094771265441	-30.3110479699249	-20.4352305829391
Z010E0119	39.6520281225274	36.9209104067034	36.1855569718644	47.0205580192803	22.6718451279797	48.7517155055269	37.2708916425757	40.3934035759543	31.7307731152362	35.3428977024664
Z010E0120	41.4811135853947	11.7430856940248	9.40393579059464	18.5477585339668	-9.44265238081849	10.3898907967105	9.44789735399162	4.64064118050948	-3.06943443547777	7.42801676589721
Z010E0121	28.8602580849612	7.46750805702915	-0.755166468767943	-4.27779211119339	-14.9154434635117	3.93950507280539	-9.1416485756653	-2.10791977342401	3.73304353009073	2.71417335971625
Z010E0122	-5.34632027239662	-4.63848406666185	-8.35284666876671	-10.9050313033115	-6.16724325677063	-7.76001143465195	-7.54490512148125	-2.192734587928	-1.14437607045815	-6.32201377310516
Z010E0123	-23.115116324271	-24.1352761686396	-24.151110827393	-28.3513062240575	-23.9103750098541	-19.4729458956459	-17.4812171031621	-22.8704889304888	-21.7841304997641	-24.3000234919567
Z010E0124	5.39525097935968	-5.16380917308421	-10.4112386534849	-14.1938900153867	-21.2740239555055	-3.5520624905678	-2.83870631495246	-9.51091689896056	-13.8676169459444	-10.1233244761454
Z010E0125	-39.7317957089158	-26.358367733309	-18.3815608017243	-13.434029047155	-10.5101620975543	-20.0248685309498	-17.7157104625892	-24.5251965256549	-22.4515686073397	-20.1514683959747
Z010E0126	-4.07663426476214	-23.2479272380066	-15.0726593740906	-8.08686877894838	-17.135316755175	-17.6656992553229	-21.6850854195681	-19.0086125064619	-20.9304650591763	-18.2360628937278
Z010E0127	29.2724905746774	27.4382818148826	27.9508394213924	22.2626532756501	26.4836270809399	28.6334258384103	19.2572801105017	30.3475012258978	29.7721930718564	26.1686057096962
Z010E0128	-3.88958357356924	-33.4827557025648	-31.9340693018584	-38.2358047828046	-38.5632153043727	-19.2476380980872	-32.7597334494723	-30.4702416311035	-18.4441907722848	-30.8799289858665
Z010E0129	-24.7329633132866	-11.8167956502606	-11.1152232251473	-3.22552406531933	-9.44132960173448	-17.9772313398653	-17.1131165108282	-11.768988915168	-10.062669377086	-10.380739250968
Z010E0130	23.8001595129433	5.85476409884449	8.15393266121827	17.8449689047948	31.8271585612458	23.6010573131379	11.5441956773499	11.4977100591166	-2.60258317710643	11.4033667617685
Z010E0131	9.42529414939316	24.323267227025	19.1632264687962	37.5209286979564	38.3132666954568	19.446491171593	36.1049262076445	28.0897994092918	27.3344411594241	23.2325688730438
Z010E0132	-10.056806345363	-3.00405675613818	4.49919835308948	-11.0535093044569	-22.3084137306191	-5.22863371755418	-7.05533952241794	-0.858113538015524	5.39109943776702	3.08694748375649
Z010E0133	-37.0890639931812	-17.1590076182654	-7.54498253176783	-1.20067047351045	-37.9515244048069	-11.59558838354	-7.8355052767859	-8.12952638140007	6.09324040662418	-6.47595582685494
Z010E0134	0.490031419281336	12.9216107594263	16.3146627138564	22.9344737082168	13.3413203997431	6.53752277335828	17.9924202322975	12.6525261321339	20.8283573672804	10.4860609589311
Z010E0135	4.95609601647626	20.0523833446593	27.6057480433736	20.9836917994973	26.1272411372382	27.5028745137465	30.3865320977137	27.6416398326989	19.3556520528315	26.2252838229035
Z010E0136	29.0329690334503	19.2220368116775	18.7788072855345	28.9650844266466	3.1893653056559	15.2936980561051	27.7623196135328	15.9632740213852	31.5029158874927	19.6375117908323
Z010E0137	15.5105479675836	13.598964556416	9.30880902236878	30.3229855573989	27.2910142847048	20.9857202759781	14.4909020244557	14.5160295539673	4.65838913902566	14.7055798823922
Z010E0138	10.5223407801357	-13.6584419693342	-21.7445972061695	-5.15779013056041	-33.1919025567143	-16.6882374979784	-12.1448058993725	-10.9376691879032	-15.6918732328083	-16.4441477165939
Z010E0139	-60.2530977408271	-30.3755935677691	-25.6701926585873	-22.8945252820999	-23.7179125697402	-24.8675276401597	-25.5426322653997	-27.5967827939157	-27.7737060327477	-23.8468177644133
Z010E0141	-11.839148668313	6.20270672755244	2.04782420294123	-3.87850718011211	32.7290713015498	9.65540796455433	8.88396551579427	5.98408383848868	-6.16282479715988	2.74507074790646
Z010E0142	31.2254884516441	27.6098889647355	23.3890563052087	28.9122598609714	44.9455356822242	21.4586144094955	35.6442013700313	28.4732728868974	23.2441149623522	27.8493689725774
Z010E0143	11.8592307280079	-13.8548520983642	-15.715717699058	-1.36782976464466	-31.7153367485757	-22.7260367153037	-20.3337724248201	-8.14733832690097	-13.8596242135606	-12.1506624503659
Z010E0144	30.7866113357868	3.72241446090457	4.2755192446236	15.7991678544395	2.03557565361733	15.9582824461321	6.75665287113711	7.44978081148237	9.06227629186614	6.75757755675623
Z010E0145	-8.95687259868092	-16.826994150812	-19.4410318698345	-24.7387322097142	6.41163127948278	-22.08130908778	-23.3945876133795	-17.510001731696	-18.075461091361	-16.743164906449
Z010E0147	34.8091042604807	27.7749510451933	26.1591652633982	33.4787310066891	45.6619949189117	14.5816781759337	33.3919324886702	34.6295674090255	38.4038012367604	30.848044559999
Z010E0148	-5.84634362672938	-17.029949421296	-18.3589217298014	-28.5288222516583	-24.2135172434273	-24.1278332826725	-24.5141784573587	-18.3198437031744	-22.7112734873517	-22.1650890394715
Z010E0149	2.75642407510389	4.31115789072089	2.0486747338869	18.7575062898721	-7.4319969144507	-1.96060069585206	9.65603193265749	9.0457476337557	8.5226072827983	4.68642213127301
Z010E0150	22.8880247583702	36.3754903846313	32.8471695187055	20.4195956933316	26.163791369144	15.6741285885314	31.752845457678	32.5940525329338	28.4030092713973	28.3078006342119
Z010E0151	11.9823015613129	3.98252586585316	7.58517266726721	14.6963096419457	6.40313987410891	5.5432796661161	-0.537030752349109	4.06734601990023	17.057006320469	5.59017904756283
Z010E0153	0.19350884688781	5.39572724425762	6.57745495356546	-2.6511799532844	-7.61184792152977	-9.76280525469628	2.28966907562327	6.37176788425013	4.15227835402517	3.03491903592155
Z010E0154	20.867732183242	30.0855276255884	28.8418416056585	21.6057829302935	49.6232138076552	27.952871041102	22.7815011003283	32.3411541069254	18.3238387764599	28.1162278606384
Z010E0155	-73.7772534051986	-48.0980915273681	-40.5464287479746	-32.3191779244356	-56.9890941546962	-46.4933830862293	-38.173813185616	-39.7321492402104	-48.3455668247563	-41.1321888345021
Z010E0156	-8.2734984672975	-21.0214323667253	-21.5095579787426	-33.2977059501614	-28.2652841532073	-33.0567335691723	-33.992765978907	-30.429200555797	-28.9561567373096	-26.2888956030791
Z010E0157	37.2213331767171	10.0725293017634	8.98814703900531	1.85545318341737	10.5983742522851	4.7932905608478	16.6483352756433	17.1807935114836	10.6483135926297	13.4434402978241
Z010E0158	5.7329904728619	24.7648967678329	32.0793181365097	40.7944671282494	18.3239211301875	15.5018557516586	37.8660333641925	28.7734843892243	26.8529502149848	28.5255492167735
Z010E0159	-15.0065721222448	11.9253733973074	7.31447693835771	11.4707533594459	1.42372116038347	3.53300146276742	9.01872436103089	8.00621467223163	4.88683309866679	3.14638831234964
Z010E0160	30.3934406287608	30.0244526846437	22.9993947575106	31.1470980941993	2.59216446335838	23.8039612778599	19.8890614397734	22.8308111251039	33.7974438823944	21.3887241927935
Z010E0161	24.2537635369419	27.3653152930555	24.6375573395969	30.9702556770202	25.3449161323796	26.583805079857	17.5834059356427	21.2015474114671	26.9607395194552	22.1252422494381
Z010E0162	48.132999208145	16.8382415493784	15.5504073573712	19.7184843952079	29.4908076832728	12.4701736648094	23.9831064314458	16.506735473606	18.4582594411924	19.5512515466943
Z010E0163	-33.6563560672888	-3.86213890058258	-2.89563342759653	-13.0809986648866	14.8054668849658	-14.0634025308743	-15.7609109553657	-2.61533401952961	-5.91652413240257	-6.62075353333948
Z010E0164	24.2690445365245	11.5410999499461	11.7536952816268	14.2926543888263	21.3226208687482	16.2800114673874	17.8357573482122	11.6159106074838	13.6943563848392	13.4383122696902
Z010E0165	-35.1367538280687	-37.1245253943993	-30.7304714328286	-26.5182385307261	-44.844184714587	-42.4342926311219	-32.4826672750487	-35.1275871352539	-32.2011855214776	-34.8208376741468
Z010E0166	31.3661769364029	19.2530274222467	19.6162746183899	19.6333816645283	39.4392187903533	27.4910350036782	23.4483635529257	23.5563323927915	15.1470036910417	22.3826502149966
Z010E0167	15.6412345551866	-12.7605520566595	-16.6388269731689	-4.59745008650985	-36.1778127454084	-20.8317734049623	-16.3833681615238	-7.70810058272437	-13.1797447488614	-12.216876342521
Z010E0169	2.33955152235182	6.10566514694833	6.03834706239602	7.07908357135257	-2.38954468322992	-1.75606140336247	12.6711633641104	4.98152671431497	12.5642626913025	8.99531852947767
Z010E0170	4.09285786334486	-21.9356938358938	-9.29179360421953	-3.65603451448813	-5.33384647156058	-25.0933998476804	-19.8553611745659	-12.212035283764	-18.796631154142	-15.0719629794037
Z010E0171	9.39054818353022	-18.7037027991362	-19.4083567335715	-23.8573847607997	-9.01177615251386	-25.6805805250798	-12.8077331721005	-23.4279097376706	-18.6000134519221	-17.3949751934451
Z010E0172	28.1566712551689	2.86361322806597	8.52438503679656	11.731134776624	-10.4337321296145	14.5851626903825	7.52997521918609	9.53154982596367	7.70672002559174	8.55064507874163
Z010E0173	57.9541420218118	27.5271341084089	19.4488249738476	37.1331726023828	56.7957537510656	27.2228587341035	36.0730794681101	25.0084004899974	34.6695772954769	22.9557540719362
Z010E0174	-10.2080053991662	-0.96179116840818	1.49644768463023	-4.03906323855582	9.11880829394036	-5.91290957998474	2.83003364758049	6.15501523447921	2.33521174476537	2.242006202188
Z010E0175	34.4564625086789	20.4587043652589	31.8492131995125	25.4159791370746	52.463898038638	29.6835932809529	27.7020169018845	31.0225379672398	29.1621483593366	26.7488345102677
Z010E0176	-11.0775208428294	-0.925772919914951	7.09819306587079	0.143702353891028	13.2783081887124	3.49409063558572	-6.02303737790954	4.75264635073203	6.14549391201797	4.50395849923094
Z010E0178	28.4001449787234	-5.02919163675626	-0.976655505470183	9.65224886740742	16.8834438972786	-7.28105845109782	-8.40693022141333	-3.5456664111323	3.1641299522161	0.579246734165902
Z010E0179	-24.9049010005211	-1.09410781058998	-6.41208633885532	-14.046743656697	-31.2115802808668	2.7246399305736	-7.61865496245058	-4.58965641769536	-2.93121383193936	-4.39168956849249
Z010E0180	-44.3561751073333	-32.4143607937024	-36.2307915209433	-23.8251569218944	-39.8066635719905	-42.2054336280578	-31.8598514596063	-38.3869589222997	-33.7913472967889	-33.9949521379595
Z010E0181	29.7635806313309	-2.35283592153461	4.74796007696076	3.5802431709531	18.7627982594074	5.89167451637106	11.7306875350648	5.27286701244438	5.84242542301838	2.12957715991953
Z010E0182	-36.594257813049	-1.77577049311301	-5.04757206213676	-10.2287538109524	-12.2001666887365	4.69310891010453	-3.00782857564653	-8.73521981240122	-4.29277190785556	-3.90467898209015
Z010E0184	-49.3834264098789	-17.2879036233682	-20.0994297263884	-10.8380377458757	-1.40090755496854	-20.1746079326182	-17.1615266464582	-22.2072381414145	-21.4583351010663	-20.7967136932827
Z010E0185	-63.1561076125728	-41.2883485424963	-39.7670489929259	-49.7359715523908	-38.9714019930004	-38.7525428953055	-45.7285769186005	-41.8355470332223	-46.7944360848807	-40.957340433867
Z010E0186	6.05101857236085	0.459261620182927	-1.44204423862802	5.60379854058648	-9.55116404837158	-20.0076592310081	-7.74100080414488	-5.54402918395893	-8.06601432164665	-3.73537346964101
Z010E0187	17.4847232626867	42.4546256609604	45.8951296799842	38.4348973881077	48.5276501719454	34.9419663950753	43.9105493376173	39.1375485490495	32.4576345321702	43.3650983033445
Z010E0188	25.1499327330644	7.27390775845497	15.8366644536723	3.890094052333	25.0658139769822	2.08990530759004	4.24332101622797	12.3050118120594	8.29424347768873	9.93500641383487
Z010E0189	-26.7315691613832	-25.652451922062	-19.690096704759	-22.0535790187789	-14.1374293533084	-13.7999519610672	-21.8427159791615	-18.4434228740167	-12.6327700496135	-23.8258305934828
Z010E0190	-12.9451336536395	-14.5384777469992	-14.0008247296061	-21.1888920818928	-17.9501624925743	-7.46612831671972	-16.8593970797189	-18.745825933349	-7.46573839351129	-12.7043794051725
Z010E0191	56.0730882747876	34.0463033415727	23.4601694748249	37.8826124528164	12.5873440629483	18.7117641386724	29.3622388705803	28.8009337719445	37.9574123575334	26.841914845679
Z010E0192	-15.0893335865742	-12.7233668722047	-9.42991802551795	-18.6916178187692	-24.5498001999096	-26.7114602142771	-13.9869129736573	-12.8737682090398	-22.6325940177862	-14.4306082474665
Z010E0193	-17.4908552812451	-9.17881130959634	-17.3925018204678	-1.14804392478999	-17.7034907940812	-10.1179610063831	-6.09902820365271	-13.6343502349468	-15.8278337366718	-13.8790965262936
Z010E0194	67.6506969412143	49.5431500728826	47.6370301497102	43.3126408138877	49.4954783849841	51.779319394344	49.2117271576157	42.2818550896405	56.3026098780182	45.9878197797151
Z010E0196	-31.3650605051837	-6.34482658743318	-5.58749351364438	-15.5553743037391	-13.3566003296643	-19.9660850658188	-11.4738734750322	-15.5648722393389	-8.87462667042737	-11.0151220305419
Z010E0197	-15.1120433242976	-11.8579051119714	-4.75223083923289	2.65266837605751	-0.546853442886079	-4.64908152533235	-16.9611169644725	-6.83697584537415	-4.57011410570007	-9.29036911051241
Z010E0198	4.48421697517734	11.9306959635712	3.08830304319137	0.566606827625609	-4.75345747357142	3.69690287514597	9.52616390537391	2.08498933422481	4.53427974047581	1.75226255382044
Z010E0200	14.1827300136535	-6.14396753049079	0.379880617834917	-2.77619046071382	-21.0868591152042	-2.85867269672177	0.227766733612891	4.12839268981056	3.46128338663117	2.69097962279314
Z011E0001	-15.2561772756887	-8.08905671316518	-9.15407774880403	6.58121109207533	-14.9415911464778	-9.24140934687737	-4.40475702175569	-11.0928645999978	-16.4905404636394	-3.17820833376447
Z011E0002	16.5528110359441	-0.552141384622992	11.1090497373511	7.26135543208841	-14.9535456033922	27.1427020879584	6.0795204903283	11.1108345612731	0.861893228691111	6.75905448588887
Z011E0003	-26.4581072038129	-36.8035772848739	-33.4651974156407	-31.6703105290476	-25.7641986075374	-56.9606946183539	-36.3131248475322	-40.4462332189727	-45.6096456821046	-34.6461839075382
Z011E0004	36.2381340326853	28.2618745421317	16.7853816026296	36.5118103176307	21.8940543309766	41.3954255630601	26.1626917772105	31.0032049690106	34.0495666060988	26.5448672080775
Z011E0005	4.13333075205761	7.71556873133928	1.47667904486434	11.600478791027	12.924447072538	2.63412414854643	12.457178148072	19.6354063284831	0.878192311292911	11.2670043725694
Z011E0006	-24.2324732049992	-8.97182461081573	-26.962490924746	-8.38362345074819	-10.1327935475387	-19.7203098397892	-19.7132425359052	-14.0204122099935	-24.288723365818	-16.5161880220647
Z011E0007	-39.4687879931164	-17.6610516818086	-16.2924871715282	-38.8029676869614	-13.8240450822056	-43.2326874254263	-34.1720369688574	-22.9982775280152	-31.4432594025995	-30.4429174524603
Z011E0008	30.9954232351624	28.2948430842506	16.1530631711001	8.59052317924307	27.1511581289436	16.1335481893386	17.8124030627216	8.14576103952151	9.37317686023325	16.9552186864584
Z011E0010	34.5988777151342	13.6498504599171	13.291528995421	18.4885700875536	10.0589403938059	36.4288141819547	20.3231330172238	22.2775939435809	8.62169214150823	19.623683644563
Z011E0011	2.93097461589227	-10.5935744811604	-13.5272538800476	-12.7065282454181	1.43465063885891	5.93164972404356	-2.05634280205857	-3.86637988767752	2.23582536503042	-7.16836652430624
Z011E0012	10.8625163914138	-0.98255555389296	1.40920579397579	-4.72531179190134	15.3236571179899	12.3343346658872	2.66549906154183	-6.2530354375411	-3.94729665974003	2.57380181454532
Z011E0013	-0.367691135542091	-16.8158578343667	-4.80431735590319	-8.6666558309981	-9.05289808668673	-16.0232108066931	-19.156767385591	-12.038560903426	-8.18349745231677	-18.4202345507137
Z011E0014	13.7372677635798	27.3110010824387	15.4318656508669	30.5859047885687	24.1024307768152	25.1609259427756	24.2388691681329	17.3759110663502	9.21697088148783	25.0505446199834
Z011E0015	19.4350679765691	12.2514935403666	25.7481350883635	22.1062226744153	27.1911240585538	17.9364018332135	24.1239427430963	17.4011575919666	16.6065647316736	19.7386121910321
Z011E0016	12.3799354401019	24.5895855080027	10.169869734669	12.8853519428964	34.7008447358911	-1.06023674553954	21.1978523812284	24.8278150054744	20.9511192778267	20.8440504729187
Z011E0017	41.0935032448873	33.6696114047105	24.0934712688115	26.8074199213889	32.5557372807778	23.9648482697287	21.0538068717081	19.9448576063223	17.6806019727108	22.3302875362121
Z011E0018	71.8880097585071	47.2926454326425	43.9578218982197	46.5947400609854	58.5073102740403	49.6180469272863	54.5884573736683	59.4130582204435	62.7715060382247	55.8264487888511
Z011E0019	-4.76363779780049	1.05516360782179	-8.46194257321656	-4.70465581456292	8.87413441614461	5.94616153496081	2.92346479588777	6.36322091320843	-4.42254941743355	3.97859925340845
Z011E0020	-4.70436873176047	-8.36087192737235	-12.546684933578	-3.27998745684521	-31.4628448052469	5.24059426866213	-14.0031439673175	-13.5815262958372	-25.1119792187644	-13.7803887352817
Z011E0021	-3.89981341086754	-9.38989079461027	-2.51593955647973	-8.09044623247821	-3.85504744376012	-22.929650011254	-10.1781655932395	0.500258468946702	0.765448586200886	-4.59583436644955
Z011E0022	17.2394741551853	17.8256555764785	5.94297887136734	7.48188768772428	4.9145057189056	12.8380125724387	10.7597435286768	10.8092587973682	22.1843223526568	11.6613024811347
Z011E0023	30.5369213602823	37.0380330788349	46.7825489308291	29.4450868033222	27.6612665670919	28.0633562705697	47.0607906524121	35.7975957265654	52.4458210389002	41.427185780656
Z011E0024	-16.021565183778	-31.5834354264417	-13.8540253009734	-31.3300594628182	-22.1506132006236	-27.8671276914691	-24.830122914767	-21.2956178739998	-33.2283121821424	-25.9691895509878
Z011E0025	14.9094945355304	8.52381750447051	4.48791096818407	21.6153269178721	2.24093029016882	15.459972010916	13.9248080004829	16.521738111936	8.02728609152823	14.5108452160254
Z011E0026	-3.3629058095243	-6.71711743856118	-9.23369804282055	-6.73469194515754	-13.7085218092781	-2.69968403044176	-9.46364301612508	-24.1451376382167	-24.049143543732	-13.3199574504022
Z011E0027	-20.6813731101605	-27.7577977888435	-12.6123654629467	-5.34636405824908	-35.6584739630655	-26.0680847498452	-14.4523872693518	-10.3329080836118	-12.4766494337609	-14.1408407430164
Z011E0028	15.3201399156365	-12.4988846726076	-2.25959623291593	-3.62380437911418	-28.7313124118891	5.65151203862411	-2.02628769073775	-4.74275708157721	6.45827630548526	-6.26844280964978
Z011E0029	10.1557652180121	6.98794363421303	-6.62167423345882	-4.54717027268518	-8.10001640382785	-16.4337810443265	-2.70182029492391	1.73367644684574	-6.89596516080084	1.94701929514723
Z011E0030	-57.8686286603862	-40.552369746591	-53.6627116353316	-59.6154855306387	-66.4600089609648	-52.093184365038	-51.1588125149704	-52.2784345050764	-45.3748551304273	-50.2124714289075
Z011E0031	8.56865931605918	-5.03927623558853	-4.62542729898986	17.7177801108695	0.169096678613374	20.4215505764219	1.97500842318225	-6.69251281302382	-0.93119348573891	2.48258667116541
Z011E0032	25.6118454621332	6.88519497228371	12.9012894398454	19.2036895921576	28.6814092864857	2.87896728159365	15.157020549033	3.60460019509346	22.8089991822482	11.1326908861759
Z011E0033	-30.8303622584511	-30.10362978643	-30.0567692659134	-28.4049814659255	-32.1471717708862	-43.8006413862828	-33.5214112941387	-32.9763542147025	-26.3108928201148	-32.8819725796058
Z011E0034	32.7713204303491	33.6477559737648	26.2874528227333	13.7649611845799	25.3217067450014	25.019521017112	18.5724025122351	24.6012072044786	6.98379625214171	22.2012527810004
Z011E0035	20.8718094413933	43.0264512955517	36.9704709585348	47.1602126630764	55.2581941363275	47.2917621868614	35.3649107204474	39.6563065975985	39.5588734102657	36.4934818970974
Z011E0036	21.5097712495848	30.0547781415823	25.6599820647061	35.7216620291203	38.5351246179956	37.2843047656674	39.5353332609589	40.3377917511724	47.7199977864467	34.4755554064226
Z011E0037	16.7586200588461	0.112484651127943	11.0117282095005	3.45320409614404	20.5812632458805	6.20815501835355	8.9036047468118	19.1033478414706	18.3065633215274	10.0586235865803
Z011E0038	-0.261574673775301	-15.7351723488826	-14.3391551818777	-12.7975914742136	-22.1110714741954	-15.2025956741323	-1.51366787436986	-3.77330337997197	-10.9480017904376	-6.90772692317757
Z011E0039	-12.5641482598805	-1.8013102921256	-5.86735336943168	10.5043626823354	-14.7260655560982	6.24367078832475	3.99248188859869	-3.85909086806869	6.64297024934442	0.317004552445765
Z011E0041	-21.4918821695733	-34.8568782736429	-35.87032276613	-22.5105278705767	-45.5615971674544	-49.3322860800792	-24.5578103738824	-35.758446964378	-37.4903483693781	-28.2746585003888
Z011E0042	19.4225681629748	0.0847742043557995	3.25392813767207	-7.16518944966012	1.14603417518577	6.89940988653745	3.7388639030867	-0.930581027721459	13.9304621429085	3.42560469476961
Z011E0043	-37.931128986527	-33.990528626237	-43.291620776105	-29.0173264342724	-45.9319090739355	-48.6958525848223	-30.8774730365194	-30.3565058031998	-43.6622257888202	-35.7906056319717
Z011E0044	-4.03025097544209	10.4282629997215	-4.71690908501927	-7.28415334171787	-15.0290784257184	-11.6517778238666	3.03613877883227	-1.48682985720234	5.19538335605407	1.55993965089132
Z011E0045	-1.40991036419421	8.0852234669773	8.37316429237571	6.80744880497789	-14.2740564899906	10.2725198144914	-4.03191425883102	2.88309254471037	10.4270993018276	0.00803725646723674
Z011E0046	-8.06845712108919	17.6894497138281	13.6478233292211	-7.46515448780899	21.6264599122994	-15.4533975702289	4.39159764962534	-1.37052468119753	7.11500603643293	1.81422028046777
Z011E0047	-5.155634791827	-5.01406021809724	13.3461377067967	-6.89339275708165	11.5362431464447	-0.103063847929647	-5.08156089067976	0.22052614079181	-12.0486360444288	0.278091234991228
Z011E0048	-13.8256708737983	-21.4611616405614	-25.6042145879563	-21.6136037969621	-10.6518789908398	-3.77076254038341	-14.3697542063147	-18.4381564915899	-16.1678482447655	-14.3829327482188
Z011E0049	-3.3019643631601	4.39350011286386	-11.7371785174132	7.83737639281403	0.411804205966925	-3.97845733215752	-0.244527842942695	-7.20430845383212	7.24835325353246	-1.01850606399149
Z011E0050	-31.3058281186618	-15.5679752330873	-21.8375992605274	-25.2713243270989	11.1470042994265	-36.7299074704461	-20.4665584168495	-10.0388268550877	-27.3112662735769	-15.5284660102443
Z011E0051	32.3307993100374	22.9138387078863	38.7641349338306	20.9454945980727	26.5574491191417	6.47107160733596	28.2953708347094	20.1927185865221	17.5194032408948	26.5789605619779
Z011E0052	4.29926847628435	-9.39511448903491	-9.66967200995512	5.8984082215841	-22.5120807134898	11.2640076304895	-3.4491803230006	-13.0612667947275	6.93874765211292	-4.15782469253853
Z011E0053	-21.9816890361796	-21.6752109453623	-21.972825402892	-41.8125736114971	-39.3003061025962	-38.0417402970268	-33.2934690072791	-34.5745829184582	-26.9304622847923	-34.259914892673
Z011E0054	5.32489326552988	1.70183079216337	15.4329583596987	1.94272832293575	2.21600866452158	-0.555120100510788	7.82343419739734	6.82440279463087	7.01007423547272	6.35262390395724
Z011E0055	7.40181103756371	11.0838666861219	9.10228795751086	27.5781488555029	6.27948555382125	15.3938895363852	17.9760446647972	21.3631726102199	28.2536404575674	21.1297360487273
Z011E0056	-4.02765218872444	13.4075649660212	1.87202139321503	6.64528562161642	-12.3768415908153	-6.12427870412061	9.88306783720651	5.32463594375271	-6.83994910473933	7.76294289462428
Z011E0057	3.44677486526969	15.1332716891016	18.8946150289389	4.332572392077	17.4505320421546	21.0273049070825	4.49834853677583	-0.91591181154437	11.3099660361235	9.42373950487999
Z011E0058	31.4445952661141	23.4284324256714	36.7034509498888	31.9984641536615	21.2220615310037	18.4269154505689	29.1355798235339	25.7855239489883	32.4789186253194	30.5698812273322
Z011E0059	13.4691393106478	2.54432185790124	15.4142344383153	11.3109702256144	-15.7844778099745	17.3307059944809	6.44012843417046	3.38042661604867	5.96025492662691	1.01546102090712
Z011E0062	15.6479895254804	23.6352217154128	27.6656228500388	23.5920487726242	11.819961289585	12.9614167958165	19.2590927988207	23.3253189161369	16.2621326561529	17.2564672491597
Z011E0063	13.5033473523764	29.2885828072325	18.1287706057438	26.5018844232549	25.3144049433336	38.3796082378534	23.0302415343197	24.7052616040588	13.6439729280213	27.6159716816326
Z011E0064	0.454390270727907	8.47458404950664	19.6137398752382	-3.4976775352901	40.8842210153041	10.1000894302934	15.5334888015852	11.7316842381584	14.4751500641277	10.1158719711235
Z011E0065	1.04724277697963	3.10948117756514	-2.12073800995014	-4.29102316809391	2.770920182695	12.8366324799151	9.21633771536827	8.22448805377569	-4.17556382055285	6.91713076829622
Z011E0067	3.38893438259096	11.8785105847689	12.3579388439059	-3.89501556274681	0.310035234959922	3.03480098657494	-2.28375838892245	4.81594689838636	11.019368869384	1.4021665915729
Z011E0068	-9.3090154596701	2.0800995050169	2.92928040136239	-16.4840165202548	-16.7388833300854	2.01470889522747	-1.41446982832608	-11.149043454222	-3.59464702248982	-6.48080387689438
Z011E0069	2.09252121895203	5.30110719257194	-14.6948283755681	-19.6516420553055	-9.83492195819039	4.77512820533811	-7.57097730840407	-5.05193848483812	-1.8240738349637	-8.6528926740153
Z011E0070	36.1913960175692	28.6718595798093	26.1772154302176	3.34195198778754	21.4384638470418	20.2451778190868	17.9823737742833	21.9475838224332	6.18440425908869	15.2840751814981
Z011E0071	17.9328838251264	5.73260701040188	12.2420563736422	15.1342639898032	14.7320379559353	35.2167307144786	20.4663321179134	23.2196878802298	19.7782954105815	18.0319231283792
Z011E0072	-24.0720404926379	4.92384529118436	-19.5375726861726	2.48065620920242	4.5539004672333	-14.306667538692	-11.5732300661985	-11.2322252920895	-4.63924066334852	-6.67509273966143
Z011E0073	25.5138856042277	25.497903724054	17.8777570552298	15.1974820974703	22.5477383592018	26.1434735038478	17.988858571575	13.8441872305765	28.6474899294021	21.3788838698428
Z011E0074	-23.0630016319322	-29.469466380574	-21.1094757110212	-34.2690737268818	-34.7925331800691	-23.5260139551841	-25.9810444039133	-24.6575558681225	-17.6659645595619	-26.8909258256994
Z011E0075	-26.8423263874838	-24.351492574855	-24.3502416776356	-14.6519047988482	-25.5610221631356	-19.0799909016842	-22.7096579886293	-27.1785070254506	-15.8472455285129	-24.1657325480336
Z011E0076	-3.77693767966851	-6.68437672668056	-13.3565189857398	-12.76685180897	-21.9061634971051	8.91229545172352	-11.0682950402169	-7.62960573073272	0.624254092492883	-9.80808134544726
Z011E0077	7.14045170928916	10.2646063885707	12.4519065586336	8.25164444680862	4.37814995513733	18.1543196410866	12.7453723441394	16.2115450602131	26.0378660540657	16.2590261830411
Z011E0080	-37.3744429850048	-35.7301486862416	-21.0232591224093	-16.751936734804	-19.0196615504373	-12.1573657100295	-22.8944682901517	-20.8192983699134	-18.6481317827641	-27.6245660761621
Z011E0081	-29.0110217921481	-16.6201441956046	-30.7049783187868	-38.9950512294244	-26.771629631258	-41.5423686974789	-23.6526058199065	-35.5834372212549	-15.8689998661395	-24.7085843197602
Z011E0082	-34.1532559271356	-12.4239455568223	-33.9024933069149	-31.870020841994	-28.2815530594185	-9.73880476170221	-22.0546933467062	-14.5159369206506	-32.1352703950851	-22.1554484285785
Z011E0083	-3.41964683441165	-8.17203367697398	-10.5658761181043	-14.580601493234	18.5130901285397	-24.9906140959521	-5.98385299332164	-16.7061937403727	-12.4049530106388	-5.14571975065607
Z011E0084	1.54408726046393	-7.67236612900851	-0.797693718598707	-13.978893526273	-5.18301575185398	0.414601243927972	-8.64415430239442	-13.4014214287194	-15.9394089828246	-9.7890797857134
Z011E0085	11.3264933912104	0.524960519833922	20.6994609571965	12.4698098685397	13.1903017754121	11.6522322132976	13.8418865034681	9.41308654523052	0.861889052133965	9.86868690741372
Z011E0086	-45.5142030078926	-31.0255145560246	-37.524777967903	-28.0850384303248	-12.4400135892631	-18.3011882418952	-25.2899668411128	-32.7616436686855	-36.5659011243767	-27.4650046338174
Z011E0087	24.2103582907882	9.75881488736048	25.9459326346032	12.5171881497699	12.5438343654372	11.3893489383265	13.5218485824997	11.5828559605363	27.4047839644412	14.9036514016641
Z011E0088	-23.1024464205362	-13.4290842135689	-3.23945858429348	-21.9153197146995	-17.6292448292286	-10.5200905918921	-11.3010860712429	-13.1496121822304	-25.2247706295816	-12.2894593995357
Z011E0089	-2.75099781723791	2.09994739315739	-2.22736967594727	13.1938771154643	-14.9851487163257	26.5113032955064	-1.95584382044075	4.39332559355245	-1.52314392919982	-0.775103316107805
Z011E0090	-31.8785783800935	-30.5346735400027	-27.5318347889126	-10.3839180244873	-30.6635245247617	-21.8023837846786	-19.1681459135735	-25.7032275538693	-29.8095244433939	-18.1937898153774
Z011E0091	-15.4897912240449	2.31125591891583	0.540128594567398	3.80515357445194	14.7581840633734	6.93811583038421	-5.01188013233056	-3.29600417046279	-1.63342888481761	-4.93512776268582
Z011E0092	-25.9101421334169	-23.3047322016917	-18.2456646844687	-26.0382549309734	2.30477033720413	-25.6663377174733	-27.7939583337266	-36.4671824755723	-17.3425287744751	-22.4802797445419
Z011E0093	18.8505985229972	15.2762530843466	6.84291193345428	19.709943168783	18.4205715983425	3.25544614343823	10.7637661057881	17.2537998925592	21.3001712719634	8.64782253256941
Z011E0094	7.1144882604831	15.0622068402543	29.5540790275116	11.7155528575485	18.8853524736342	30.4712190165591	14.7542204834012	18.9511459105471	21.6505973262406	14.4104884230754
Z011E0095	-20.8836048537407	-12.4469488897312	-30.1971682279935	-23.5986774964097	-25.8723431358851	-13.0614393844101	-25.5107662453348	-15.4995935586616	-19.5630712950476	-21.8548383689238
Z011E0096	-11.2942580158205	-14.7743270857703	-15.9261875254587	-10.2157148690243	-28.0168938620786	-28.0979314227416	-13.9335170544222	-18.1126407008745	-8.35485843499852	-14.2920938908263
Z011E0098	-6.9152784229598	16.4416862704022	-0.880152717171772	7.99868503731185	18.3108716330598	19.8472024644191	6.79937152974244	-1.43003355753652	-0.467543472296334	4.74184733151565
Z011E0099	-25.7424063497776	-31.0115377949393	-14.4293710055636	-28.1681140894866	-23.6225660374456	-8.9406204941834	-19.6433880745351	-21.2716137387514	-10.1671497946582	-21.200724112259
Z011E0100	-24.6354775412406	-16.0474029430275	-30.5035669439342	-22.6910077902679	-18.1651131288028	-15.3921079792869	-14.4600372455317	-18.9763333346958	-22.2522220762411	-18.222718663047
Z011E0101	-0.010129211963381	-19.1658850450639	-15.9671553777418	-12.9317392070754	-15.2380809283465	-25.3781255797678	-3.52645717889072	-10.3956936472305	1.3676455115471	-5.01844271407011
Z011E0102	4.30357960800294	-5.20738735890734	-12.8557970953436	3.25643200160207	-1.3602463424811	-10.6710139043567	-7.24695010453953	-15.7072693867006	3.45758460287354	-8.12772893717829
Z011E0103	11.8053486073673	13.306292335466	26.2671344006234	19.4895567762804	10.8671900058991	4.63574438393197	11.8421882520734	5.93577693657549	7.76943993984964	15.6108618124807
Z011E0104	14.4069710904151	6.22747151884514	27.9797714721078	24.7715191289363	6.1297976695935	7.77971993792299	10.3805317019172	14.6044459193041	11.7074569826608	14.9270098087117
Z011E0106	-18.7515676193262	-21.4701256908765	-31.6662340010629	-26.6778325639574	-49.3608658539323	-37.5240288576224	-26.7632962410149	-12.394811392361	-38.8926886783032	-24.7111553891261
Z011E0107	0.0700795699135007	9.6030043127764	-12.5296811199069	-15.4359589708042	11.8236442274837	0.617897051133375	-8.9741142130797	-7.05062128979048	-15.1667390519509	-7.00434335982344
Z011E0108	0.868576797076382	-0.261498161225682	-5.46747140079558	5.86537753718192	3.27079323839338	17.1071604930634	7.46478867382487	15.8194589405711	-1.93754705523541	7.05877847887775
Z011E0109	12.0438349139028	21.591215217717	4.11820798670539	23.5018331710971	29.7510194334575	27.6835713093806	21.6660677856368	23.4736484492811	9.27577017615601	17.0365692005815
Z011E0110	-15.0895690632979	-5.90871601089858	2.41096787393629	-24.0258814797244	-21.2390651757348	-20.1477060396783	-5.70686759609329	-8.18191376556975	-22.6340111948863	-10.9171487826645
Z011E0111	0.0516226068404783	3.97276724205856	-7.49628907093215	7.58876881563716	14.9544305614169	2.57957175059246	1.55769712123965	11.1111711620422	9.2156765568142	5.06565002598072
Z011E0112	-22.9988827864894	-30.2143068558824	-22.8250150754124	-28.2644231414968	-6.2165514686316	-8.27155341633914	-12.2416742427094	-22.8107702686283	-22.7190983378325	-16.8685291089608
Z011E0113	-43.6005087080676	-36.2282967514355	-56.2113990030615	-44.0217013391979	-25.9986463225979	-64.8051791978767	-48.0890168258422	-50.8903340823274	-36.2066787304855	-48.8463284522211
Z011E0115	-23.3324003335682	-21.8931691413711	-26.5911143095159	-20.4842991642435	-8.99771293775995	-2.37175683329704	-18.1690244570286	-22.2222193116951	-3.41841807398727	-16.6158685195245
Z011E0116	24.2147984275621	41.3223705976846	28.5460983549994	24.3321896545322	62.6977698970241	15.8787819614346	41.6447162575418	36.2908781244974	30.5420586680525	38.0818438504907
Z011E0120	5.44242547014974	15.1956033654437	8.90470960984156	22.9312782894625	-0.00345385683557153	12.3396125748499	20.3487966221513	24.6567383108941	13.3110837320708	19.3650592346359
Z011E0121	20.9564826637392	5.05615674462732	11.3870370780759	23.6441294682462	26.023733417218	22.0214950810593	14.1439244032141	14.2902828466259	5.34986726132249	12.0905206571569
Z011E0122	-32.680454873023	-16.874646794673	-19.6918580893483	-32.3920354432813	-34.657977406442	-43.6959840198846	-27.3131586929927	-25.2338720251612	-20.3641337277944	-24.1075112651875
Z011E0123	-9.08591228331143	1.00667083840306	14.1099297485302	0.339067463407782	-1.56538254759575	5.08010282885488	3.39662592822156	9.44651775607217	-6.76024185021071	3.40253925099508
Z011E0124	-20.7428737266534	-11.787830361516	-6.03985840532236	-16.6233642605778	-25.9505808610629	2.78547014367709	-6.19332675370069	-8.00205651143263	-11.2797657933318	-12.4135165846007
Z011E0125	-9.38692352949258	-20.5552512345313	-5.39468551141733	-13.9957637992473	-14.6826424098769	-9.09111198077519	-16.2330598655725	-11.7285130379171	-16.3220132776829	-17.9514459558722
Z011E0126	-2.64500983562043	10.8036273168627	14.0224225287115	17.1285018788048	-17.9626596173133	23.7363921978387	2.16462398109929	4.45431782918353	13.9680719213927	3.45838947726445
Z011E0127	0.622565778832976	8.75128107454696	0.659505294599105	-2.65635614212789	-11.1441476512863	5.87380790397001	6.51904266929338	4.42194144852665	17.555224476441	5.8515308998891
Z011E0128	-7.40468732106591	-25.7506913562113	-21.5240292844878	-15.1326081151549	-7.41192715978241	-22.6339130101103	-12.7008957854119	-8.72801522329177	-17.4441771752717	-12.3809430993927
Z011E0129	-14.8042362687211	3.17520411554252	3.31640935685333	-14.0518504441498	4.19252858615998	-17.7968459742449	-4.04887579141783	-4.18659089736226	2.10275846255887	-3.56076748021123
Z011E0130	-14.9151320438726	-26.9225051672274	-12.0456547783815	-10.3343334354761	-5.45401111288275	-21.7426292630385	-26.5647136153071	-22.9262244886833	-14.5919307294462	-21.9684792404823
Z011E0131	-9.50041686477565	-6.14857694279	2.86705799875959	-9.52776576743399	-6.8050099134102	-27.3407069795504	-4.48790698159739	-8.2862857178054	-11.6411465623839	-1.70367631607232
Z011E0132	25.7679498607684	17.3364439780989	24.9199365636495	2.42891499300325	1.25882865374655	23.293092734498	5.94221372698023	13.2035834415241	1.01514153585684	9.15109500237357
Z011E0133	5.36945359141096	18.9173003518904	24.3084017857314	21.5170829433196	17.6522563969842	28.9941843737753	5.05929746937305	3.44692840664456	3.21662705250042	11.6421389115584
Z011E0134	4.4537644669718	3.5878794962171	0.888151328117065	11.086463873982	9.19564964902643	-3.31719186335636	6.01288209075299	1.14893615953345	13.5807469754956	3.28997888884154
Z011E0135	-23.8973733838995	-34.8389014025867	-37.2795515165027	-22.6259792429475	-6.52314797113447	-33.8348418128589	-35.1956385891354	-34.3067950158217	-23.4189812184048	-30.1698556351763
Z011E0136	6.35319796796776	-0.0898733848777337	-9.89269469570707	11.1750515076045	15.9445602687314	3.13926968953214	-3.59696905988935	1.31910896424692	13.5304022224953	-0.281334613529901
Z011E0137	-12.7576528213681	-2.35322874707629	-19.1741449369945	-14.114142661	-8.83768544540866	-17.8481398805656	-11.584002968907	-10.4211996785777	-17.484079458774	-10.7470615268968
Z011E0138	43.0390294720773	28.6401781739186	28.3713047519346	24.4021212581064	43.6840523981448	35.4279296563593	32.5172893350991	24.7068014583778	42.8326207653133	32.842660529384
Z011E0139	27.3457704611104	-4.60140979963727	7.39048805868628	9.27316396438805	-8.04272357522573	-5.53392733768552	1.56799685381033	12.5601977384546	-3.80590520431387	5.11769101564076
Z011E0140	23.8504473330824	17.5007144257771	17.9669641853773	9.54464513152491	17.9184967619323	21.4990781477691	11.1812168111599	3.73422620623711	2.24577082765916	8.15880650596872
Z011E0141	22.5640543661105	-5.45395128609558	0.706716465707382	3.8955621387132	1.48261880087025	18.0263965760305	2.83259897816102	4.66160542853226	20.41260670519	6.8729192711504
Z011E0142	9.59245664060429	9.62572693323711	4.87162183600689	16.8281119770122	23.4803274758664	22.0764130603051	10.2628154938739	18.6147245497503	16.2598425539102	12.5713015411838
Z011E0143	55.5619491643253	51.3798503919289	38.7862299867424	37.8091191476518	29.6170899814236	30.1919297138634	47.9721729483702	47.0800404612228	57.7864593512591	46.8882646964952
Z011E0144	-40.3920780783021	-48.0598715309983	-46.7042533261744	-50.1573952740139	-42.3310785557427	-43.0373523684684	-42.6975254785013	-47.6398284966657	-33.0664124995127	-40.4972746910957
Z011E0145	-32.5426644413939	-24.7248977527451	-27.1948696366293	-18.5188253584128	-31.3849383733753	-35.6438916284934	-16.7585324046187	-8.59992040046078	-8.04248430522088	-17.122016725703
Z011E0146	-1.77261942854647	-27.9188724630446	-19.9022987558328	-20.2332301029214	-4.32663549429077	-23.9013952445642	-16.7253325063827	-14.3292222937556	-24.5538012249609	-16.6813011989244
Z011E0147	-11.9921539593872	-37.7867952516432	-8.96206045944425	-8.80616328510219	-17.3202624389626	-25.3872216609978	-26.7475586641615	-28.2706529572338	-33.4210270524135	-23.1348344724914
Z011E0148	-37.2704791971445	-51.1972110201405	-42.5942312602175	-53.7792278246208	-49.7486238586767	-39.1057114223783	-38.68702877118	-36.6881508456546	-36.1693961189436	-44.5578112471956
Z011E0149	43.6250959153668	47.9956277656324	53.317089096924	35.3021526324157	41.5041729685454	53.4686070938508	36.4097021845611	33.6925012514913	32.6608460729816	38.5283207185529
Z011E0150	21.1825801400514	16.1231544901254	28.5512342802576	28.9331653379513	13.6811665120472	20.4301600273154	22.3751560741904	11.8842582595576	26.325652762552	20.7861058294045
Z011E0151	32.8704786495048	11.6276161457427	19.8122233401795	21.7495919732726	4.83023251193874	34.4790347459863	19.2054099787651	32.1278867475646	27.8379438910327	22.4125319385496
Z011E0152	-14.2092065180098	-23.2046991795347	-27.0179579131715	-9.46852021504094	-26.7908452210225	-5.30824431144769	-20.171596327945	-21.9388301448898	-10.1402018324286	-17.1803695211686
Z011E0153	12.644451666515	12.7718119362357	21.3870354822692	-1.85050896717517	0.456299924241689	1.41142338431056	3.79444862222802	14.5016026650654	-5.2263958555842	5.82425783927021
Z011E0155	23.2753484373248	33.8610955265522	21.6144687505497	33.3777658618772	27.1060295133509	17.3327086900851	31.5840690363326	29.9546116708314	36.3559745163533	30.0898180841883
Z011E0156	-10.8991637976208	-3.59582127883649	-0.304453957232594	-3.8333463976121	-22.2750102863014	-9.97072313059957	-6.43713303216256	-7.34929598488462	-3.71179370538942	-10.1834585505335
Z011E0157	14.3156215127281	24.3403123863072	16.7802599444443	25.1390016824397	48.3139412624229	18.5031535659412	20.325039687191	13.1952647734761	24.6383586414392	21.9118732727228
Z011E0158	5.28622737871491	-8.06080799895461	-13.394299219378	-3.49693731927933	-17.6704633602276	-5.62048055727015	-11.6296117848827	-5.08675352182606	-6.43225847100624	-10.7383387553677
Z011E0159	15.7426230520852	4.15464114887883	31.9681194615916	16.7833662732036	8.90826180985009	26.3973842682107	18.7561007299363	11.6356141840745	27.3780629268361	19.6570772744458
Z011E0160	8.50504285762058	23.6627991049374	15.4901264753912	25.8706982912186	24.526493882229	19.1149713822941	13.3828485280116	20.8103190819582	2.33207547652026	18.3081237408523
Z011E0162	9.14918866689441	27.8383706793023	32.6202884730048	14.9019249162284	3.71712861413029	31.6479363748915	23.8002129196503	24.2002705188291	25.7185431820397	22.2838387671314
Z011E0163	-1.58673638306163	9.02731131510481	19.015786575767	6.14564703264702	9.30618436382667	22.3651586929273	4.6419720842932	14.7986028672051	4.78641388487163	9.30743218495049
Z011E0164	-30.6436449266475	-29.7966455468184	-15.9519467369147	-11.7228093918974	-26.147771371164	-17.8482064416854	-22.2593709883487	-23.0865324115058	-27.0522344908006	-22.8093902204367
Z011E0165	40.3430160329215	47.8408986760344	35.603675646307	36.4524692845768	51.4589050959419	24.8084028355564	38.176717075647	43.3205355798813	29.7100191079397	35.191830345163
Z011E0166	-29.4969332074701	-31.041335163612	-38.0924779474419	-32.176761050936	-19.6565287634907	-16.1023481055168	-28.7386804511052	-27.0411982989219	-19.8054224676516	-27.7797173305504
Z011E0167	-54.6711219308599	-55.7373839006009	-59.2410573850676	-36.8608350389404	-50.2494325802231	-31.819955838398	-45.5169740495108	-36.1318436905971	-57.1918594131957	-48.2746695477698
Z011E0168	7.76809336423322	-10.357694279616	2.95184220355353	1.58595281732766	-25.180229418836	-2.62567594456592	1.78947545948779	-3.02522460293224	2.50020732557284	0.00907180795711648
Z011E0169	3.11469486810484	-2.381167823536	21.8294399533529	22.8372688371265	6.41232237412165	19.9370592141765	15.2080918006246	16.6176906824755	-1.65812754873855	11.9430438699076
Z011E0170	-2.55246287640729	-1.53196593868265	15.384422955866	14.189549854921	0.18782906076185	5.95031914113681	9.59112248224337	13.8695514534409	7.35785887921749	7.23255614377859
Z011E0171	20.4229659127814	28.5697347605416	22.1768595775773	30.9782544663235	15.1476742860632	32.7811809591323	13.389210236456	23.6098430457619	1.21043274103025	18.0887621260393
Z011E0172	-2.77339467966786	20.9311227387968	7.17584278197366	12.8002392027588	-6.52559856633772	-0.871319689786682	7.50327177270598	13.0865165291308	-2.34224927942237	8.9167117539825
Z011E0173	-2.56184445460028	-19.3943116273225	-8.30477500659275	-19.0879501841992	-23.6402315861538	-11.4769221429712	-6.74170066606043	-6.15772039648853	-7.20611183040365	-12.867360719806
Z011E0174	-29.630923403306	-10.7176399692453	-22.0757168616388	-21.1585276108254	-23.1981429861701	-3.73661250864928	-12.9442498188719	-17.074451329283	-5.42866984447364	-11.8992490595585
Z011E0175	-15.2892938924364	-0.204332248124428	2.25004581814002	-1.58072818013478	-26.4628261857416	-6.93211203378568	-12.8699852558811	-6.99710943454868	-22.2844365420274	-11.6319242026858
Z011E0176	-8.99521180113775	-15.2379631093495	1.58193274147372	-9.33844474334371	-28.3349831383039	-16.3477984393721	-21.460356387576	-20.793384912638	-24.6818498976517	-15.9995418598605
Z011E0177	-8.03840660019902	2.11573360899973	-14.1657218267585	-9.05879670422402	19.6094170214592	2.52540640866806	-2.1122254285732	1.15442099403273	2.48393659373142	-2.31815431009906
Z011E0178	-40.1772400243055	-36.270101557848	-50.081163826514	-38.050940213435	-22.7367040388721	-52.705384490228	-44.7336766204379	-39.7120890596535	-33.5464814260364	-43.8552925364921
Z011E0179	63.3675970513111	54.6107412719703	43.3238586053843	55.5314167641994	60.0261179426585	49.0565781752346	48.9275395736092	47.2114096512901	58.7281890707143	48.6811981043913
Z011E0180	-20.2575597810613	-29.9674633710926	-10.758035731242	-12.4046736191918	-29.1443625298888	-35.3288108509359	-19.4438627982258	-27.5114012559058	-32.8824231648834	-19.122025797196
Z011E0181	3.97708837452516	13.5832536656513	10.5617542200114	12.6826473482222	12.8229875156393	-9.77958719961918	-0.308157225502172	7.32715095140612	12.2487738440724	5.75772506628889
Z011E0182	4.93318554384743	-11.0805340709639	-10.6582236834962	-9.35674829563654	-8.2430884779742	4.76695082862647	-4.91041193445718	-8.99433276723217	6.09560566719721	-2.21533181491023
Z011E0183	3.77864784468154	-6.53403110643512	-8.13238485386333	-5.55685852808082	15.5399363516931	-14.2812736179579	3.93094781405341	6.37980979783721	-10.3946052606365	0.263493814884131
Z011E0184	26.5162825033228	25.3338577472885	33.2743634230825	31.6277469922667	52.9646503167903	21.7028971503093	29.5620339992979	33.6288553256986	34.343156647091	29.9865843206845
Z011E0185	60.246623025947	32.8245834043784	49.6797643202095	44.1864532730364	34.52861308041	23.6039567644951	40.3775011173759	42.7768145615178	44.7468827123567	38.4846274713841
Z011E0186	-3.03297235831172	2.09182860951563	1.54055475523312	-17.9607733182489	-9.7442567266596	-31.9331684844966	-7.35423146625338	-14.6220668253993	-0.175119247995744	-6.23918268316639
Z011E0187	8.19966434410801	21.246437434624	7.83913925598836	10.7926267579913	24.4321357420187	4.10967232834155	15.2364625283788	9.05267071936486	22.169056743633	15.5469307529682
Z011E0188	7.13359371053803	1.22655746112003	7.8693228512232	-11.9353804140388	-2.63026410382447	-28.0518114657611	-7.34631531420504	-18.4021760813202	-21.6086942227959	-10.4364477759829
Z011E0189	16.7252768309662	22.5177281655325	33.633040676861	41.5729556336275	38.879064607488	21.3405520009854	31.5413610572935	36.2650040054734	33.1923231648151	29.5964956275465
Z011E0190	11.8328953794888	15.1375334433392	19.3161502204374	8.84185376840029	1.42587187083115	27.6517261597872	16.4118708742051	17.5740201240307	17.9041440983992	13.5022252777723
Z011E0191	4.43040974321925	9.47838322683641	-1.70467627267149	7.46292257556745	-10.8479841684218	-1.14185898358902	9.01318578227698	8.99945218898407	14.7133871193946	3.83417767014855
Z011E0192	3.86332308762931	-3.85836694592101	-11.4429582232148	-4.87717158853555	-16.3222565015055	-7.26380647730462	-4.91565176083565	-3.37957737420467	-12.2737030752752	-7.62116920137134
Z011E0193	-3.09109479619028	4.5250338008665	8.79218146127705	-8.14878602538763	14.970217689039	10.7132387523014	5.53590098427648	-0.344248679994288	10.5191735014687	3.71632259313411
Z011E0194	-14.4745795386614	-4.94730218659996	-14.2823981622042	10.4882505292227	-0.318117310990926	-15.7539715257947	-5.53177646659931	1.82868781925675	-10.3213943125443	-2.18345951423462
Z011E0195	-11.0477551753238	6.14537493779077	-3.98731270987988	-9.51089439184718	12.0054299384509	0.396155152646941	-2.4543639552911	-1.64164507934619	-9.31315569498131	-1.1605529658789
Z011E0196	-46.7172858862136	-42.0633803066511	-28.8022894843299	-45.7591562630493	-14.8165510196786	-28.5757217935205	-43.6912573359427	-41.7373525166111	-52.3894268861633	-40.1523017710749
Z011E0198	-21.8730517097387	-6.67811974750423	-21.3962938192238	-11.8873449722635	6.36834943613844	-2.66431797255214	-10.687918688887	-18.0163857734559	-2.90231648695723	-15.389183637059
Z011E0199	-9.78263485018076	-18.8603435731547	-6.25086826587762	-2.84871125703007	-3.79556473332799	3.4331251933081	-14.3470967966115	-2.47996618883409	-7.44336830898709	-10.9489721819957
Z011E0200	21.6538354649894	36.6009053541001	26.8462152052957	45.6345031954921	43.5558486350847	33.8507887869256	37.8544829958503	33.4032285740627	32.676836246255	38.763649684808
Z012E0001	-11.8740839871109	-6.85536915676553	-30.6312947749298	-40.4274165799673	-14.606828181786	-32.2101409192524	-11.1632858100176	-26.130099686243	-15.1125784325804	-26.4994997764149
Z012E0002	4.46895251782338	9.34274630504554	11.1083222203919	-10.7158953204048	6.38232110050519	5.94472138477484	24.907636708352	4.94777487818068	20.1082821841597	6.54833260830819
Z012E0003	-20.3169790581444	-16.1201292444089	-9.80962633273234	-26.5616189017416	-3.99754331194267	0.993638639860083	-4.7268515842286	-16.0159343696828	-12.3112696956344	-9.78895801620398
Z012E0004	-12.8574256367108	-8.27066829804737	-4.9323615890011	1.11746687361857	-2.24805824855117	5.83154738910835	2.61627408053906	-3.94568933604455	-17.8577656774966	-5.02190567939667
Z012E0005	-0.308494408522674	-15.2534007116699	-19.5493775084705	-32.2079826142522	-13.9558128788571	-11.2237242887642	-3.77730253691896	-15.7531239508103	-11.5277963887806	-15.2587569169425
Z012E0006	13.0708732421841	-9.348445299362	3.67937856764414	7.5071749791811	10.4123799958773	-1.69408622745477	-0.524228710383231	-5.51826405279563	6.66314497810656	3.12132854960584
Z012E0008	22.205170545295	15.7280397370219	31.5187165004858	16.954253483746	36.0209124564647	26.8110467406426	10.2946642082594	20.4754042887463	22.1193211882252	26.7303178827172
Z012E0009	-9.29990276287193	18.3757126041946	12.3697608195377	17.3254100665688	32.6543083956534	22.6902467419751	-4.86343875934834	3.25931561044132	7.25580712471794	12.6403204166663
Z012E0010	25.9465348105069	33.3663963809707	20.6186935587134	11.4824909395814	23.3066336381158	32.3933111698016	42.9208380498862	18.5585089588735	17.8181546830706	24.3141786972869
Z012E0011	16.7554067732182	8.37948060159723	12.2692564533104	-3.17987962578452	4.12184347367634	23.7333798327868	21.9984255527541	17.7232926018049	11.3521431528934	12.6627427007813
Z012E0012	19.7155349171937	11.2175193411675	8.98530300422618	28.6508743159898	19.3074326544502	-0.614871832383003	6.64086109381941	12.7802054346111	13.7467503157512	8.1904155769784
Z012E0013	-13.5629365527547	2.36906367045009	-1.8732832774657	-18.2115151359717	-8.45999432184406	5.39254886135628	-18.6611960580537	-1.14641819601765	-6.31430182444221	-1.4328636690543
Z012E0014	-7.35887607775845	-22.3344448593342	-9.18899898710299	-19.1528796579241	-9.30783582496325	-5.7383798880357	2.76569531621811	-17.6060814414599	-12.0402436080351	-13.8386487633805
Z012E0016	10.3909520066789	-13.1811969722756	-10.2425756337667	-19.4818151448962	1.56437187303359	-18.87658927529	-0.255773743841835	-9.06128551935662	-6.71343756685682	-9.06704669258963
Z012E0017	-28.8089253648145	-10.9723317958322	-19.7622187096979	-27.1746427014641	-0.985165491165054	-7.57437715279189	-35.4692582452884	-17.7002638884788	-22.0998948124964	-18.6976469368667
Z012E0018	-18.8168427657612	-34.0657283640706	-31.0272195653132	-34.0818763625017	-40.9037541463641	-35.0787220887747	-33.1091363958525	-30.9890148485681	-32.3102756269529	-33.3459337958682
Z012E0019	-23.8925945550183	-30.5094725311936	-27.6216752467845	-38.4049758122605	-28.3661622762322	-25.091063676709	-9.3799478890832	-26.8671895866844	-23.6718490334927	-28.8988652045546
Z012E0020	13.5114917419403	14.4299766611992	19.8925231515115	26.0699064749009	7.46983806100323	10.584046492818	29.5382070464014	20.0113045803733	24.9481756172527	19.2571787915076
Z012E0021	6.61881961724223	27.839907865698	20.5728772935276	18.8786140154074	17.4192328416688	25.9419912647041	31.5911883945259	22.7769535095004	19.3158720795548	22.6860059754575
Z012E0022	20.4983021957391	7.44792273792407	10.6372896621025	3.57336888208021	26.6627489939387	20.9823092063865	7.16941967281758	3.26893091660034	7.77987701082127	8.09249084660597
Z012E0023	30.3873746342125	33.4249543421507	24.2112171678801	7.75210131917553	9.49061683408358	27.1296066455832	42.9467425209165	26.2080423479926	15.8041181446117	24.6073918056884
Z012E0024	19.9237397186927	12.9384629462073	8.12693486110307	11.6593882294831	3.8954444308973	22.8062256187204	14.4334288186343	17.6272529727229	-2.45552239481639	9.16724840924933
Z012E0025	22.8502624736285	-4.08105547016907	10.2907232442989	10.926812366243	9.17926370182181	14.5533380134219	-6.44071573740104	10.6657375373329	21.8044075775978	8.0769498622959
Z012E0026	15.0424825533175	4.91462229265939	14.3321621525258	7.21570966319363	7.51852315469968	10.4870865464588	-13.4876296618471	9.36520028151624	0.345063335711167	8.95686326359572
Z012E0027	1.52008685652846	-7.73981118399718	-0.234134045788757	0.722570500208013	-11.557995519087	-3.22473277782511	-12.7527564204419	-7.36376892958029	-3.58381682788166	-0.963205813907632
[truncated: 2,418 more rows]
